# Supplementary material for: Biochemical and proteomic analyses of venom from a new pit viper, Protobothrops kelomohy
Source: J Venom Anim Toxins Incl Trop Dis. 2022 Apr 11;28:e20210080. doi: 10.1590/1678-9199-JVATITD-2021-0080 (PMC9005077; doi:10.1590/1678-9199-JVATITD-2021-0080)
Supplement: Additional file 1. [file 1678-9199-jvatitd-28-e20210080-s1.xlsx]

## Sheet: Planilha1
J Venom Anim Toxins incl Trop Dis
https://doi.org/10.1590/1678-9199-JVATITD-2021-0080
Supplementary Material to "Biochemical and proteomic analyses of venom from a new pit viper, Protobothrops kelomohy"

## Sheet: Aditional file 1
Additional file 1. Mascot report of protein identification.
prot_hit_num	prot_acc	prot_desc	prot_score	prot_mass	prot_sequences	prot_cover	prot_pi	avg. emPAI
1	sp|Q8AWI5.1|VM3HA_GLOHA	RecName: Full=Zinc metalloproteinase-disintegrin-like halysase; AltName: Full=Snake venom metalloproteinase; Short=SVMP;	1717	67607	11	18.9	5.71	0.716667
		AltName: Full=Vascular apoptosis-inducing protein; Short=VAP; Flags: Precursor
2	sp|Q90ZI3.1|VM3H1_PROFL	RecName: Full=Zinc metalloproteinase-disintegrin-like HV1; AltName: Full=Snake venom metalloproteinase; Short=SVMP;	1682	68147	11	16.3	5.96	0.733333
		AltName: Full=Vascular apoptosis-inducing protein; Short=VAP; Flags: Precursor
3	XP_015683144.1	zinc metalloproteinase-disintegrin-like batroxstatin-3 [Protobothrops mucrosquamatus]	1448	73343	10	18.9	6.06	0.34
4	XP_015685695.1	zinc metalloproteinase/disintegrin-like [Protobothrops mucrosquamatus]	1260	27495	7	16.3	7.1	1.6
5	BAN89403.1	p-iii_metalloprotease [Ovophis okinavensis]	1049	67778	10	14.6	5.68	0.35
6	sp|Q1PS45.1|VM3AK_DEIAC	RecName: Full=Zinc metalloproteinase-disintegrin-like agkihagin;	1128	67528	11	20.4	5.77	0.35
		AltName: Full=Snake venom metalloproteinase; Short=SVMP; Flags: Precursor
7	AJI77146.1	metalloprotease precursor [Gloydius intermedius]	771	67625	12	22.3	5.78	0.313333
8	XP_029142320.1	LOW QUALITY PROTEIN: zinc metalloproteinase-disintegrin-like HV1 [Protobothrops mucrosquamatus]	1123	73394	14	22.4	6.47	0.51
9	sp|Q6T5L0.2|VSPSH_GLOSH	RecName: Full=Alpha-fibrinogenase shedaoenase; AltName: Full=Snake venom serine protease; Short=SVSP	856	26399	6	29.4	6.7	1.4
10	sp|O93421.2|VSPPE_GLOHA	RecName: Full=Snake venom serine protease pallase; Short=SVSP pallase	856	26031	5	17.4	5.9	1.32
11	pdb|3S69|A	Chain A, Thrombin-like Enzyme Defibrase	837	25457	5	14.1	5.3	0.646667
12	sp|P82981.1|VSP2_AGKCO	RecName: Full=Thrombin-like enzyme contortrixobin; Short=SVTLE; AltName: Full=Fibrinogen-clotting enzyme;	750	25396	6	18.4	4.95	0.646667
		AltName: Full=Snake venom serine protease; Short=SVSP; AltName: Full=Venombin B
13	JAV49804.1	Snake venom 5~-nucleotidase [Agkistrodon contortrix contortrix]	799	64566	13	25	8.35	0.77
14	pdb|1WNI|A	Chain A, Trimerelysin II	746	22999	6	28.4	8.62	1.26
15	sp|Q2LD49.1|VM3TM_TRIST	RecName: Full=Zinc metalloproteinase-disintegrin-like TSV-DM;	767	68673	10	17.9	6.4	0.283333
		AltName: Full=Snake venom metalloproteinase; Short=SVMP; Flags: Precursor
16	sp|P26324.1|VSPF1_CALRH	RecName: Full=Thrombin-like enzyme ancrod; Short=SVTLE; AltName: Full=Fibrinogen-clotting enzyme;	726	26553	3	21.8	8.61	0.27
		AltName: Full=Snake venom serine protease; Short=SVSP; AltName: Full=Venombin A
17	sp|Q9PT51.1|VSPB_GLOBL	RecName: Full=Beta-fibrinogenase brevinase; AltName: Full=Snake venom serine protease; Short=SVSP;	721	25708	3	19.7	5.51	0.535
		Contains: RecName: Full=Beta-fibrinogenase brevinase chain A; Contains: RecName: Full=Beta-fibrinogenase brevinase chain B
18	AAB27876.1	gyroxin homolog [Lachesis muta=bushmaster snake, ssp. muta, venom, Peptide, 228 aa]	726	25612	2	14.5	6.56	0.28
19	sp|O93517.1|VM3S4_GLOBR	RecName: Full=Zinc metalloproteinase/disintegrin; Contains: RecName: Full=Snake venom metalloproteinase; Short=SVMP;	688	11254	6	50.5	4.42	5.53
		Contains: RecName: Full=Disintegrin-like salmosin-4; Flags: Precursor
20	sp|P0C590.1|VSP2_GLOUS	RecName: Full=Thrombin-like enzyme calobin-2; Short=SVTLE; AltName: Full=Calobin II; serine protease; Short=SVSP	726	2159	2	100	4.65	7.57
		AltName: Full=Fibrinogen-clotting enzyme; AltName: Full=Snake venom
21	sp|Q9DGB9.1|VM3V1_CROAT	RecName: Full=Zinc metalloproteinase-disintegrin-like VAP1; AltName: Full=Snake venom metalloproteinase; Short=SVMP;	492	67915	8	16.2	5.9	0.27
		AltName: Full=Vascular apoptosis-inducing protein 1; Short=Vap-1; Flags: Precursor
22	XP_015683047.1	zinc metalloproteinase-disintegrin-like HR1b [Protobothrops mucrosquamatus]	685	62317	8	17.4	5.33	0.233333
23	sp|Q9PRW2.1|VSP3_CROAT	RecName: Full=Alpha-fibrinogenase A3; AltName: Full=Snake venom serine protease; Short=SVSP	726	1655	2	100	4.65	11.76
24	XP_015682631.1	zinc metalloproteinase-disintegrin-like VMP-III [Protobothrops mucrosquamatus]	678	69598	6	12.3	5.28	0.26
25	sp|P85109.1|VSP1_GLOBR	RecName: Full=Thrombin-like enzyme kangshuanmei; Short=SVTLE; AltName: Full=Fibrinogen-clotting enzyme;	725	26415	5	30.5	8.27	0.58
		AltName: Full=Snake venom serine protease; Short=SVSP
26	pdb|1WVR|A	Chain A, Triflin	719	24782	7	35.3	7.03	1.15
27	sp|P0C6E4.1|VM2JN_PROJR	RecName: Full=Zinc metalloproteinase/disintegrin; Contains: RecName: Full=Snake venom metalloproteinase; Short=SVMP;	700	54844	3	10.1	5.19	0.19
		Contains: RecName: Full=Disintegrin jerdonatin; Flags: Precursor
28	BAN81998.1	P-II metalloprotease, partial [Protobothrops flavoviridis]	689	36793	4	14.7	6.62	0.19
29	pdb|2AIP|A	Chain A, Protein C Activator	563	25090	2	15.2	8.45	0.46
30	BAP39948.1	metalloprotease P-IIa 1, partial [Protobothrops flavoviridis]	689	58100	5	11.7	6.24	0.12
31	OQM41302.1	4-hydroxy-tetrahydrodipicolinate reductase [Citrobacter braakii]	556	28790	7	32.2	5.63	0.526667
32	sp|C5H5D3.1|VM32_BOTAT	RecName: Full=Zinc metalloproteinase-disintegrin-like batroxstatin-2; AltName: Full=Snake venom metalloprotease; Short=SVMP;	511	46272	10	27.3	7.67	0.38
		AltName: Full=Vascular apoptosis-inducing protein-like; Short=VAP-like
33	sp|F8S0Z7.2|V5NTD_CROAD	RecName: Full=Snake venom 5~-nucleotidase; Short=5~-NT; AltName: Full=Ecto-5~-nucleotidase; Flags: Precursor	531	64641	11	24.3	8.59	0.6
34	sp|Q3HTN2.1|VM3SB_TRIST	RecName: Full=Zinc metalloproteinase-disintegrin-like stejnihagin-B;	308	67654	4	5.7	5.61	0.21
		AltName: Full=Snake venom metalloproteinase; Short=SVMP; Flags: Precursor
35	EMF06624.1	bifunctional aspartate kinase II/homoserine dehydrogenase II [Serratia marcescens VGH107]	528	88772	9	10.5	5.43	0.133333
36	sp|B6EWW8.1|V5NTD_GLOBR	RecName: Full=Snake venom 5~-nucleotidase; Short=5~-NT; AltName: Full=Ecto-5~-nucleotidase; Flags: Precursor	489	64393	14	27.2	8.65	0.65
37	OQM40370.1	bifunctional aspartate kinase/homoserine dehydrogenase II [Citrobacter braakii]	525	88752	6	5.4	5.31	0.1
38	sp|O13061.1|VSPB_TRIGA	RecName: Full=Snake venom serine protease 2B; Short=SVSP 2B; Flags: Precursor	508	28915	1	6.2	5.54	0.24
39	BAK64383.1	flavorase [Protobothrops flavoviridis]	494	68970	9	13.2	5.37	0.355
40	sp|C0HLA2.1|VSP3_LACMR	RecName: Full=Thrombin-like enzyme LmrSP-3; Short=SVTLE; AltName: Full=Snake venom serine protease; Short=SVSP	472	2942	1	50	4.1	4.22
41	sp|Q90WC0.1|VM2HS_GLOBR	RecName: Full=Zinc metalloproteinase/disintegrin; Contains: RecName: Full=Snake venom metalloproteinase brevilysin L4; Short=SVMP;	270	35086	4	16.1	5.4	0.31
		AltName: Full=Snake venom metalloproteinase hxl-1; Contains: RecName: Full=Disintegrin salmosin-1; AltName: Full=Plate
42	XP_015683145.1	LOW QUALITY PROTEIN: zinc metalloproteinase-disintegrin-like ACLD [Protobothrops mucrosquamatus]	477	73491	9	14.7	7.1	0.213333
43	sp|O42187.2|PA2BB_GLOHA	RecName: Full=Basic phospholipase A2 B; Short=svPLA2; AltName: Full=BPLA(2);	455	15603	5	35.5	8.71	1.35
		AltName: Full=Phosphatidylcholine 2-acylhydrolase; AltName: Full=bAhp; Flags: Precursor
44	AFE84759.1	glutaminyl-peptide cyclotransferases [Micrurus fulvius]	415	42083	6	23.9	8.29	0.396667
45	sp|O13058.1|VSP3_PROFL	RecName: Full=Snake venom serine protease 3; Short=SVSP 3; Flags: Precursor	405	28047	3	14.8	6.19	0.523333
46	XP_029142018.1	zinc metalloproteinase-disintegrin jerdonitin [Protobothrops mucrosquamatus]	254	58843	6	12.7	5.46	0.175
47	sp|P20164.4|VM3HB_PROFL	RecName: Full=Zinc metalloproteinase-disintegrin-like HR1b; AltName: Full=Snake venom metalloproteinase; Short=SVMP;	253	69084	5	7.8	5.5	0.243333
		AltName: Full=Trimerelysin I; AltName: Full=Trimerelysin-1; Contains: RecName: Full=Disintegrin-like 1b; Flags: Precursor
48	XP_015671562.1	snake venom serine protease 3 [Protobothrops mucrosquamatus]	403	28071	3	7.8	5.65	0.4
49	pdb|2ERO|A	Chain A, Vascular Apoptosis-inducing Protein 1	391	47288	8	18.7	7.41	0.31
50	sp|Q1PHZ4.1|VM3B1_BOTJR	RecName: Full=Zinc metalloproteinase-disintegrin-like BjussuMP-1; AltName: Full=BjussuMP-I;	253	61944	5	6.9	5.61	0.265
		AltName: Full=Snake venom metalloproteinase; Short=SVMP; Flags: Precursor
51	sp|Q7ZT99.1|CRVP_CROAT	RecName: Full=Cysteine-rich venom protein catrin; Short=CRVP; AltName: Full=Catrin-1; AltName: Full=Catrin-2; Flags: Precursor	391	26629	3	13.3	8.42	0.32
52	sp|Q7ZTA0.1|CRVP_AGKPI	RecName: Full=Cysteine-rich venom protein piscivorin; Flags: Precursor	391	26664	5	20.8	7.83	0.27
53	sp|F8RKW0.1|VM38_DRYCN	RecName: Full=Zinc metalloproteinase-disintegrin-like MTP8; AltName: Full=Snake venom metalloproteinase; Short=SVMP; Flags: Precursor	388	68382	7	17.6	5.09	0.133333
54	sp|Q8JI40.1|CRVP_GLOBL	RecName: Full=Cysteine-rich venom protein ablomin; Flags: Precursor	391	26896	3	17.1	5.61	0.26
55	ABG26984.1	metalloproteinase isoform 7, partial [Sistrurus catenatus edwardsi]	379	55778	8	17.5	6.38	0.236667
56	sp|C5H5D1.1|VM31_CRODC	RecName: Full=Zinc metalloproteinase-disintegrin-like crotastatin; AltName: Full=Crotastatin-1;	379	46134	9	23.7	6.58	0.32
		AltName: Full=Snake venom metalloprotease; Short=SVMP; AltName: Full=Vascular apoptosis-inducing protein-like; Short=VAP-like
57	sp|Q076D1.1|VM31_CRODU	RecName: Full=Zinc metalloproteinase-disintegrin-like crotastatin; AltName: Full=Snake venom metalloprotease; Short=SVMP;	379	46534	8	20.9	6.39	0.275
		AltName: Full=Vascular apoptosis-inducing protein-like; Short=VAP-like
58	sp|A7LAC6.1|VSP1_TRIAB	RecName: Full=Thrombin-like enzyme 1; Short=SVTLE; AltName: Full=Fibrinogen-clotting enzyme;	171	29131	2	15	9.02	0.325
		AltName: Full=Green pit viper thrombin-like enzyme 1; Short=GPV-TL1; AltName: Full=Snake venom serine protease; Short=SVSP; Flags: Precursor
59	sp|F8RKW1.1|VM34_DRYCN	RecName: Full=Zinc metalloproteinase-disintegrin-like MTP4; AltName: Full=Snake venom metalloproteinase; Short=SVMP; Flags: Precursor	342	68195	3	4.4	5.2	0.15
60	sp|F8S108.1|VM34_CROAD	RecName: Full=Zinc metalloproteinase-disintegrin-like 4a; AltName: Full=Snake venom metalloproteinase 7; Short=SVMP; Flags: Precursor	372	67865	8	14.1	5.83	0.153333
61	sp|P14418.1|PA2A_GLOHA	RecName: Full=Acidic phospholipase A2; Short=svPLA2; AltName: Full=APLA2; AltName: Full=Phosphatidylcholine 2-acylhydrolase	342	13964	4	40.3	4.82	0.673333
62	sp|P70088.1|PA2A6_TRIGA	RecName: Full=Acidic phospholipase A2 6; Short=svPLA2; AltName: Full=Phosphatidylcholine 2-acylhydrolase;	342	15712	4	31.9	4.72	0.583333
		AltName: Full=Phospholipase A2 isozyme VI; Short=PLA2-VI; Flags: Precursor
63	CAA54363.1	phospholipase A2, partial [Protobothrops mucrosquamatus]	342	13606	3	30.3	5.81	0.95
64	XP_015671557.1	snake venom serine proteinase 11 [Protobothrops mucrosquamatus]	360	28061	8	17.1	6.97	1.31333
65	XP_015681821.1	zinc metalloproteinase-disintegrin jerdonitin [Protobothrops mucrosquamatus]	154	58224	9	13.4	5.85	0.14
66	JAA94872.1	Snake venom metalloproteinase (type III) 1 [Crotalus horridus]	359	67908	6	10.3	5.97	0.116667
67	sp|P82896.1|PA2A5_TRIST	RecName: Full=Acidic phospholipase A2 5; Short=svPLA2; AltName: Full=PLA2-V; AltName: Full=Phosphatidylcholine 2-acylhydrolase	342	13870	3	32.8	4.72	0.676667
68	BAA06025.1	prepro-halystatin [Gloydius halys]	359	53585	5	15	5.29	0.153333
69	sp|Q1PBD1.1|VM2DI_GLOHA	RecName: Full=Zinc metalloproteinase/disintegrin; Contains: RecName: Full=Snake venom metalloproteinase; Short=SVMP;	359	53108	2	6.5	5.31	0.153333
		Contains: RecName: Full=Disintegrin halystatin; AltName: Full=Disintegrin brevicaudin-1b; Flags: Precursor
70	sp|P81176.1|VSP1_GLOBL	RecName: Full=Thrombin-like enzyme halystase; Short=SVTLE; AltName: Full=Snake venom serine protease; Short=SVSP	328	26466	7	26.5	6.71	1.59
71	AFJ49260.1	Snake venom serine proteinase 7a [Crotalus adamanteus]	139	29035	7	21.4	5.87	0.38
72	XP_015671564.1	snake venom serine protease serpentokallikrein-1 [Protobothrops mucrosquamatus]	317	88822	7	8	6.65	0.143333
73	BAP39969.1	metalloprotease P-III 6, partial [Protobothrops flavoviridis]	316	27920	6	25.6	8	0.57
74	BAN82009.1	P-III metalloprotease, partial [Protobothrops flavoviridis]	316	28321	6	24.2	7.7	0.56
75	sp|P0DKU1.1|PA2H_GLOUS	RecName: Full=Basic phospholipase A2 homolog Gln49-PLA2; Short=svPLA2 homolog	287	13886	4	38.5	8.34	0.93
76	sp|Q71QI0.1|VSP07_TRIST	RecName: Full=Snake venom serine protease homolog KN7; Flags: Precursor	123	28703	5	20.4	9.26	0.25
77	BAA00962.1	phospholipase A2 precursor [Protobothrops flavoviridis]	313	15524	3	18.8	6.54	0.81
78	pdb|4E7N|A	Chain A, Snake-venom Thrombin-like Enzyme	305	26370	6	18.9	6.41	1.04
79	sp|J3RY93.1|VSPC_CROAD	RecName: Full=Snake venom serine proteinase 12; Short=SVSP; Flags: Precursor	123	28708	4	16.5	5.22	0.25
80	sp|Q7T229.1|VSPH_BOTJR	RecName: Full=Snake venom serine protease homolog; Flags: Precursor	296	28636	6	18.5	8.81	1.16
81	sp|P20474.2|PA2B3_BOTAS	RecName: Full=Basic phospholipase A2 myotoxin III; Short=svPLA2; AltName: Full=Myotoxin I;	239	15741	4	31.2	8.72	0.635
		AltName: Full=Phosphatidylcholine 2-acylhydrolase; Flags: Precursor
82	BAA01566.1	phospholipase A2 [Protobothrops flavoviridis]	295	15697	4	31.2	4.99	0.48
83	pdb|1OP0|A	Chain A, Venom Serine Proteinase	230	25318	3	9	5.29	0.28
84	JAS05286.1	Metalloproteinase type III 1d [Sistrurus tergeminus]	121	67339	4	9.6	5.26	0.0833333
85	sp|Q8JIY9.1|PA2A_PROJR	RecName: Full=Acidic phospholipase A2 jerdoxin; Short=svPLA2; AltName: Full=Phosphatidylcholine 2-acylhydrolase; Flags: Precursor	226	15628	3	23.9	5.42	0.64
86	CAB88411.1	phospholipase a2 [Protobothrops mucrosquamatus]	226	15728	3	29.7	5.24	0.635
87	sp|P81478.1|PA2A2_TRIGA	RecName: Full=Acidic phospholipase A2 2; Short=svPLA2; AltName: Full=Phosphatidylcholine 2-acylhydrolase;	295	13784	3	27	4.95	0.56
		AltName: Full=Phospholipase A2 isozyme II; Short=PLA2-II
88	sp|P0CV89.1|PA23_CROAT	RecName: Full=Phospholipase A2; Short=svPLA2; AltName: Full=Phosphatidylcholine 2-acylhydrolase	220	7356	2	29.5	8.66	1.55667
89	sp|Q71QH5.1|VSP08_TRIST	RecName: Full=Snake venom serine protease KN8; Short=SVSP; Flags: Precursor	278	28157	7	21	8.77	1.44
90	sp|C9E1R9.1|VM2V2_CROVV	RecName: Full=Zinc metalloproteinase/disintegrin VMP-II; Contains: RecName: Full=Snake venom metalloproteinase; Short=SVMP;	120	53779	2	4.6	5.15	0.106667
		Contains: RecName: Full=Disintegrin viridistatin-2; AltName: Full=Disintegrin beta subunit; Flags: Precursor
91	sp|Q71QH9.1|VSP14_TRIST	RecName: Full=Snake venom serine protease KN14; Short=SVSP; Flags: Precursor	276	28493	5	27.7	5.88	0.665
92	sp|P00625.2|PA2A1_OVOOK	RecName: Full=Acidic phospholipase A2 DE-I; Short=svPA2; AltName: Full=Phosphatidylcholine 2-acylhydrolase;	209	15573	3	34.5	4.85	0.59
		AltName: Full=Phospholipase A2 Ook-E6; AltName: Full=Phospholipase A2 PLA2-01; Flags: Precursor
93	AAM80563.1	acidic phospholipase A2 [Crotalus viridis viridis]	203	15403	3	36.2	5.65	0.31
94	sp|B0ZT25.1|VSPH_PROJR	RecName: Full=Snake venom serine protease homolog; Short=TjsvSPH; Flags: Precursor	272	28776	7	28.8	9.09	0.85
95	sp|P81479.1|PA2A4_TRIGA	RecName: Full=Acidic phospholipase A2 4; Short=svPLA2; AltName: Full=Phosphatidylcholine 2-acylhydrolase;	203	13783	3	27	4.72	0.353333
		AltName: Full=Phospholipase A2 isozyme IV; Short=PLA2-IV
96	sp|Q71QI5.1|VSP03_TRIST	RecName: Full=Snake venom serine protease KN3; Short=SVSP; Flags: Precursor	272	28080	5	12.1	8.67	1.19
97	OQM39204.1	DNA-directed RNA polymerase subunit beta [Citrobacter braakii]	268	150376	12	11.6	5.16	0.08
98	pdb|5TFV|A	Chain A, Basic phospholipase A2 myotoxin III	114	13958	2	14.8	8.72	0.24
99	sp|P86456.1|PA2A4_BOTAL	RecName: Full=Acidic phospholipase A2 SpII RP4; Short=Ba SpII RP4; Short=svPLA2; AltName: Full=Phosphatidylcholine 2-acylhydrolase	203	13733	3	28.1	6.7	0.353333
100	sp|P81480.1|PA2A3_TRIGA	RecName: Full=Acidic phospholipase A2 3; Short=svPLA2; AltName: Full=Phosphatidylcholine 2-acylhydrolase;	114	13716	2	18	4.71	0.25
		AltName: Full=Phospholipase A2 isozyme III; Short=PLA2-III
101	sp|Q8QG87.1|PA2A_BOTIN	RecName: Full=Acidic phospholipase A2 BITP01A; Short=svPLA2; AltName: Full=BinTX-I;	203	15748	2	20.3	5.09	0.306667
		AltName: Full=Phosphatidylcholine 2-acylhydrolase; Flags: Precursor
102	XP_029142019.1	zinc metalloproteinase-disintegrin-like atrolysin-A, partial [Protobothrops mucrosquamatus]	262	60272	8	19.6	5.53	0.173333
103	sp|J3SDW8.1|VM38_CROAD	RecName: Full=Zinc metalloproteinase-disintegrin-like 8; AltName: Full=Snake venom metalloproteinase; Short=SVMP; Flags: Precursor	255	67756	2	4.9	5.1	0.05
104	sp|P20476.3|PA2A1_TRIGA	RecName: Full=Acidic phospholipase A2 1; Short=svPLA2; AltName: Full=Phosphatidylcholine 2-acylhydrolase;	203	15508	3	31.2	4.86	0.48
		AltName: Full=Phospholipase A2 isozyme I; Short=PLA2-I; Flags: Precursor
105	sp|A0A2I4HXH5.1|V5NTD_NAJAT	RecName: Full=Snake venom 5~-nucleotidase; Short=5~-NT; AltName: Full=Ecto-5~-nucleotidase; Flags: Precursor	251	58162	7	17	7.03	0.32
106	sp|G3DT18.1|PA2A_BOTMO	RecName: Full=Acidic phospholipase A2 BmooPLA2; Short=svPLA2; AltName: Full=Phosphatidylcholine 2-acylhydrolase; Flags: Precursor	203	15669	2	26.1	4.95	0.35
107	sp|P0CAS2.1|PA2B6_CRODO	RecName: Full=Phospholipase A2 crotoxin basic chain; Short=CB; Short=Crotoxin-B; Short=svPLA2;	203	14255	2	25.4	8.85	0.39
		AltName: Full=CdcolF6a; Short=F6a; AltName: Full=Phosphatidylcholine 2-acylhydrolase
108	sp|Q9YGJ2.1|VSP1_GLOHA	RecName: Full=Snake venom serine protease pallabin; Short=SVSP; Flags: Precursor	250	28662	4	16.2	5.8	0.57
109	sp|P24027.1|PA2BA_CRODU	RecName: Full=Phospholipase A2 crotoxin basic chain CBa2; Short=CB2; Short=CTX subunit CBa2; Short=svPLA2;	203	15958	2	18.8	8.74	0.47
		AltName: Full=Phosphatidylcholine 2-acylhydrolase; Flags: Precursor
110	sp|P62022.1|PA2BC_CRODU	RecName: Full=Phospholipase A2 crotoxin basic subunit CBc; Short=CB1; Short=CTX subunit CBc; Short=svPLA2;	114	15897	2	16.7	8.74	0.21
		AltName: Full=Phosphatidylcholine 2-acylhydrolase; Flags: Precursor
111	sp|Q2QA04.1|VSP_CRODD	RecName: Full=Snake venom serine protease; Short=SVSP; Flags: Precursor	243	28252	6	16.8	5.4	0.506667
112	sp|Q072L7.1|VSP_LACST	RecName: Full=Snake venom serine protease; Short=SVSP; Flags: Precursor	243	27796	5	14.3	6.97	0.516667
113	sp|Q71QJ2.1|VSP06_TRIST	RecName: Full=Snake venom serine protease KN6; Short=SVSP; Flags: Precursor	203	28522	5	28.5	6.3	0.39
114	pdb|1JQ9|A	Chain A, Phospholipase A2	201	13601	3	14.9	8.35	0.6
115	XP_015671560.1	snake venom serine protease serpentokallikrein-2 isoform X1 [Protobothrops mucrosquamatus]	110	28288	4	19.5	6.58	0.12
116	BAD38844.1	snake venom vascular endothelial growth factor precursor [Protobothrops flavoviridis]	194	16141	5	44.5	8.09	0.96
117	EMF04590.1	bifunctional glutamine-synthetase adenylyltransferase/deadenyltransferase [Serratia marcescens VGH107]	215	107388	3	3.8	5.14	0.06
118	sp|Q8QHK3.1|VSP1_CROAT	RecName: Full=Snake venom serine protease catroxase-1; Short=SVSP; AltName: Full=Catroxase I; Flags: Precursor	110	28606	2	9.2	7.51	0.12
119	JAG67188.1	Snake venom 5~-nucleotidase [Boiga irregularis]	213	64718	4	8.2	8.16	0.19
120	sp|X2JCV5.1|OXLAA_CERCE	RecName: Full=L-amino acid oxidase; AltName: Full=CC-LAAO; Short=LAO; Flags: Precursor	93	58520	3	6.2	6.01	0.1
121	AFJ49257.1	Snake venom serine proteinase 4b [Crotalus adamanteus]	204	28890	4	15.8	5.51	0.3
122	BAP39920.1	metalloprotease P-III, partial [Protobothrops elegans]	169	30700	3	16.8	5.86	0.36
123	sp|Q8UUJ1.2|VSPUA_GLOUS	RecName: Full=Snake venom serine protease ussurase; Short=SVSP	202	26000	2	14.2	5.95	0.355
124	ABG26978.1	metalloproteinase isoform 1 [Sistrurus catenatus edwardsi]	90	67901	6	12.9	5.78	0.0833333
125	sp|A7LAC7.1|VSP2_TRIAB	RecName: Full=Thrombin-like enzyme 2; Short=SVTLE; AltName: Full=Fibrinogen-clotting enzyme;	164	29300	4	24.2	9.09	0.39
		AltName: Full=Green pit viper thrombin-like enzyme 2; Short=GPV-TL2; AltName: Full=Snake venom serine protease; Short=SVSP; Flags: Precursor
126	sp|Q9DG84.1|VSP7_PROMU	RecName: Full=Snake venom serine protease serpentokallikrein-2; Short=SVSP; Flags: Precursor	195	28302	3	15.2	6.58	0.25
127	EMF07159.1	DNA-directed RNA polymerase subunit beta [Serratia marcescens VGH107]	189	150484	11	12.4	5.11	0.09
128	sp|Q9YGI6.1|VSP2_GLOHA	RecName: Full=Snake venom serine protease pallabin-2; Short=SVSP; Flags: Precursor	161	28665	5	17.3	5.64	0.73
129	sp|P0C6E3.1|VM2B1_AGKBI	RecName: Full=Zinc metalloproteinase-disintegrin bilitoxin-1;	82	32292	6	25.4	5.28	0.14
		AltName: Full=Snake venom metalloproteinase; Short=SVMP; Contains: RecName: Full=Disintegrin
130	sp|Q91053.1|VSP1_GLOUS	RecName: Full=Thrombin-like enzyme calobin-1; Short=SVTLE; AltName: Full=Calobin I;	161	28889	4	15.6	6.38	0.485
		AltName: Full=Fibrinogen-clotting enzyme; AltName: Full=Snake venom serine protease; Short=SVSP; Flags: Precursor
131	sp|Q8JIR2.1|VM3HA_PROFL	RecName: Full=Zinc metalloproteinase/disintegrin-like HR1a; AltName: Full=Snake venom metalloproteinase; Short=SVMP;	81	68720	4	5.9	5.41	0.0833333
		Contains: RecName: Full=Disintegrin-like 1a; Flags: Precursor
132	sp|Q8UUJ2.2|VSPUI_GLOUS	RecName: Full=Snake venom serine protease ussurin; Short=SVSP	161	26184	4	17.4	8	0.545
133	sp|Q3I5F4.1|NGFV_OXYSC	RecName: Full=Venom nerve growth factor; Short=v-NGF; Short=vNGF; Flags: Precursor	156	27365	4	14	7.59	0.26
134	XP_015683679.2	zinc metalloproteinase/disintegrin-like HR1a [Protobothrops mucrosquamatus]	81	73291	4	6.8	5.79	0.0566667
135	sp|A6MFL5.1|NGFV1_DEMVE	RecName: Full=Venom nerve growth factor 1; Short=v-NGF-1; Short=vNGF-1; Flags: Precursor	156	27192	4	11.2	8.88	0.26
136	sp|P86974.1|PA2BD_BOTLC	RecName: Full=Basic phospholipase A2; Short=blD-PLA2; Short=svPLA2; AltName: Full=Phosphatidylcholine 2-acylhydrolase	183	13923	3	27	8.18	0.4
137	sp|Q0NZX8.1|VM3B3_BOTJA	RecName: Full=Zinc metalloproteinase-disintegrin-like bothrojarin-3; AltName: Full=Snake venom metalloproteinase; Short=SVMP	81	21508	2	20.4	4.56	0.16
138	sp|Q9YGJ8.2|VSPPA_GLOBR	RecName: Full=Venom plasminogen activator Haly-PA; Flags: Precursor	177	27795	5	12	5.88	0.505
139	AEJ31993.1	metalloproteinase 10, partial [Crotalus adamanteus]	81	43018	8	21.9	8.4	0.08
140	sp|B8QCG6.1|NGFV_AGKCO	RecName: Full=Venom nerve growth factor; Short=v-NGF; Short=vNGF; Flags: Precursor	148	21372	2	6.3	8.61	0.34
141	ADI47617.1	metalloproteinase [Echis coloratus]	81	68005	6	8.3	5.18	0.05
142	AAF01041.1	metalloproteinase precursor [Atractaspis engaddensis]	81	67795	2	5.1	5.28	0.05
143	sp|Q3HTN1.1|VM3SA_TRIST	RecName: Full=Zinc metalloproteinase-disintegrin-like stejnihagin-A; AltName: Full=Snake venom metalloproteinase; Short=SVMP; Flags: Precursor	149	67760	5	9	5.41	0.1
144	sp|Q0NZY0.1|VM3B1_BOTJA	RecName: Full=Zinc metalloproteinase-disintegrin-like bothrojarin-1; AltName: Full=Snake venom metalloproteinase; Short=SVMP	81	17939	3	22.9	6.13	0.19
145	sp|Q71QI4.1|VSP05_TRIST	RecName: Full=Snake venom serine protease KN5; Short=SVSP; Flags: Precursor	142	28491	5	28.5	6.58	0.25
146	sp|O13069.1|VSP2_BOTJA	RecName: Full=Thrombin-like enzyme KN-BJ 2; Short=SVTLE; AltName: Full=Kinin-releasing and fibrinogen-clotting serine protease 2; Flags: Precursor	144	27876	4	11.3	8.68	0.545
147	sp|Q98UF9.3|VM3H3_BOTJA	RecName: Full=Zinc metalloproteinase-disintegrin-like HF3; AltName: Full=Snake venom metalloproteinase; Short=SVMP; Flags: Precursor	81	67651	3	6.4	5.18	0.05
148	AEH59577.1	metalloprotease PIII [Trimeresurus gracilis]	135	68283	7	9.8	5.53	0.075
149	sp|P14530.3|VM2HA_PROFL	RecName: Full=Zinc metalloproteinase/disintegrin; Contains: RecName: Full=Snake venom metalloproteinase HR2a; Short=SVMP;	64	53611	4	7.5	5.28	0.06
		AltName: Full=Snake venom metalloproteinase HR2b; AltName: Full=Trimerelysin II; Contains: RecName: Full=Disintegrin flavostati
150	XP_015671556.1	snake venom serine protease [Protobothrops mucrosquamatus]	142	28023	2	7.4	5.69	0.25
151	sp|C0HK18.1|VSP4_CRODO	RecName: Full=Thrombin-like enzyme collinein-4; Short=SVTLE collinein-4;	142	7067	2	25	5.69	1.25
		AltName: Full=Fibrinogen-clotting enzyme; AltName: Full=Snake venom serine protease; Short=SVSP
152	XP_015681823.1	zinc metalloproteinase/disintegrin-like [Protobothrops mucrosquamatus]	64	31983	4	15.7	6.58	0.1
153	sp|J3S835.1|VSP8_CROAD	RecName: Full=Snake venom serine proteinase 8; Short=SVSP; Flags: Precursor	142	28032	2	14.7	6.3	0.185
154	sp|Q90YA6.1|VM2E2_PROEL	RecName: Full=Zinc metalloproteinase/disintegrin; Contains: RecName: Full=Snake venom metalloproteinase; Short=SVMP;	64	54113	3	7.3	5.09	0.06
		Contains: RecName: Full=Disintegrin elegantin-2a; Contains: RecName: Full=Disintegrin elegantin-2b; Contains: RecName: Full=Disinteg
155	sp|P0DJJ5.1|V5NTD_GLOBB	RecName: Full=Snake venom 5~-nucleotidase; Short=5~-NT; AltName: Full=Ecto-5~-nucleotidase	133	6008	1	27.8	5.35	0.6
156	sp|Q7ZZS9.1|VM2J_PROJR	RecName: Full=Zinc metalloproteinase/disintegrin; Contains: RecName: Full=Snake venom metalloproteinase TJM-1; Short=SVMP;	64	53672	3	7.5	5.54	0.06
		Contains: RecName: Full=Disintegrin jerdonin; Flags: Precursor
157	sp|B7U492.1|VM1V1_AGKPL	RecName: Full=Snake venom metalloproteinase VMP1; Short=AplVMP-I; Short=AplVMP1; Short=SVMP; Flags: Precursor	64	46553	2	4.4	5.5	0.07
158	sp|Q2PQJ3.1|VSP1_BOTJR	RecName: Full=Thrombin-like enzyme BjussuSP-1; Short=SVTLE BjussuSP-1; AltName: Full=Fibrinogen-clotting enzyme;	129	25146	4	16.8	5.01	0.13
		AltName: Full=Jararacussin-I; AltName: Full=Snake venom serine protease 1; Short=SVSP; AltName: Full=Thrombin-like enzyme BjussuSP-I; Sh
159	ACV83930.1	metalloproteinase VMP-I precursor [Agkistrodon contortrix laticinctus]	64	46082	3	10.5	5.23	0.07
160	BAP39976.1	metalloprotease P-III 8, partial [Protobothrops flavoviridis]	122	9648	3	54	6.75	0.85
161	pdb|1KUG|A	Chain A, metalloproteinase	64	23316	3	14.8	8.19	0.14
162	sp|P70090.1|PA2H5_TRIGA	RecName: Full=Basic phospholipase A2 homolog 5; Short=svPLA2 homolog; AltName: Full=Phospholipase A2 isozyme V; Short=PLA2-V; Flags: Precursor	112	15680	6	37.7	8.72	0.586667
163	pdb|1U73|A	Chain A, Crystal Structure Of A Dimeric Acidic Platelet Aggregation Inhibitor And Hypotensive Phospholipase A2 From Bothrops Jararacussu	134	13676	2	16.4	5.28	0.25
164	sp|Q6H3D5.1|PA2HI_TRIST	RecName: Full=Basic phospholipase A2 homolog CTs-K49a; Short=svPLA2 homolog; AltName: Full=PLA2-III; Flags: Precursor	112	15631	5	43.5	8.76	0.8
165	sp|P86805.1|PA2B9_CRODM	RecName: Full=Basic phospholipase A2 9; Short=svPLA2; AltName: Full=Cdc-9; AltName: Full=Phosphatidylcholine 2-acylhydrolase	134	14166	2	14.8	8.62	0.24
166	sp|Q330K6.1|TXVE2_PROMU	RecName: Full=Snake venom vascular endothelial growth factor toxin; Short=svVEGF; AltName: Full=PM-VEGF;	109	15915	2	23.8	7.52	0.21
		AltName: Full=TM-VEGF; AltName: Full=VEGF-F; Flags: Precursor
167	sp|Q9PSN3.1|VSP2_AGKBI	RecName: Full=Thrombin-like enzyme bilineobin; Short=SVTLE; AltName: Full=Fibrinogen-clotting enzyme;	133	26461	3	14.9	8.6	0.28
		AltName: Full=Snake venom serine protease; Short=SVSP
168	sp|Q71QI7.1|VSP11_TRIST	RecName: Full=Snake venom serine protease KN11; Short=SVSP; Flags: Precursor	132	28038	6	15.2	8.56	1.01
169	sp|A0A1I9KNP0.1|VSPH1_VIPAA	RecName: Full=Vaa serine proteinase homolog 1; Short=VaaSPH-1; AltName: Full=Enzymatically inactive serine proteinase-like protein SPH-1;	132	28909	5	21.2	8.79	0.73
		AltName: Full=Snake venom serine protease homolog; Flags: Precursor
170	sp|J7H670.1|OXLA_LACMT	RecName: Full=L-amino acid oxidase Lm29; AltName: Full=LmLAAO; Short=LAO; Flags: Precursor	96	58495	4	5.8	6.27	0.15
171	sp|P82950.1|PA2HB_ATRNM	RecName: Full=Basic phospholipase A2 homolog; Short=svPLA2 homolog; AltName: Full=Myotoxin II	54	13702	2	11.6	8.71	0.405
172	pir||JC8020	metalloproteinase-disintegrin protein, Jerdonitin - Trimeresurus jerdonii	53	54578	5	10.7	5.27	0.06
173	sp|P0CC17.2|OXLA_BOTAT	RecName: Full=L-amino-acid oxidase; Short=BatroxLAAO; Short=LAO; Flags: Precursor	96	57372	4	6.3	6.07	0.14
174	AEJ31986.1	metalloproteinase 3 [Crotalus adamanteus]	53	53629	3	8.2	5.54	0.06
175	sp|P25428.2|NGFV_MACLB	RecName: Full=Venom nerve growth factor; Short=v-NGF; Short=vNGF; Contains: RecName: Full=Truncated venom nerve growth factor; Flags: Precursor	129	27301	4	9.8	8.77	0.26
176	sp|Q4F867.2|OXLA_DABSI	RecName: Full=L-amino-acid oxidase; Short=DRS-LAAO; Short=LAO	96	46343	4	8.8	7.72	0.19
177	sp|A0A2U8QPE6.1|OXLA_MICMP	RecName: Full=L-amino acid oxidase; Short=LAO; Short=MipLAAO1; Flags: Precursor	90	57079	6	12	8.81	0.1
178	sp|P81458.1|PA2B_DABRR	RecName: Full=Basic phospholipase A2 RVV-VD; Short=svPLA2; AltName: Full=Phosphatidylcholine 2-acylhydrolase; AltName: Full=R1	124	13617	3	33.1	8.19	0.25
179	sp|Q8AWX7.1|VM2AG_GLOHA	RecName: Full=Zinc metalloproteinase-disintegrin agkistin; AltName: Full=Snake venom metalloproteinase; Short=SVMP; Flags: Precursor	53	54806	2	6.8	4.94	0.06
180	AFJ49228.1	Snake venom metalloproteinase (type II) 6 [Crotalus adamanteus]	53	54170	3	10.8	5.44	0.06
181	XP_015671555.1	snake venom serine protease 3 [Protobothrops mucrosquamatus]	89	28105	6	23.6	6.3	0.313333
182	ADO21506.1	MP_IIb1 SVMP precursor, partial [Bothrops neuwiedi]	53	36060	2	10.7	6.14	0.09
183	sp|Q90W54.1|OXLA_GLOBL	RecName: Full=L-amino-acid oxidase; Short=LAAO; Short=M-LAO; Flags: Precursor	102	57056	3	5.4	6.52	0.18
184	sp|P0DMH6.1|VSP_BOTFO	RecName: Full=Snake venom serine protease; Short=SVSP	88	1729	2	100	4.65	2.38
185	JAI10388.1	Metalloproteinase (type III) 1b [Crotalus adamanteus]	99	67284	3	7.3	4.77	0.1
186	AAA03326.1	hemorrhagic toxin a (partial), partial [Crotalus atrox]	82	46848	4	12.9	5.97	0.123333
187	AFJ49247.1	Snake venom serine proteinase 10 [Crotalus adamanteus]	98	28453	1	5	8.27	0.163333
188	sp|P0C5B4.2|VSPGL_GLOSH	RecName: Full=Thrombin-like enzyme gloshedobin; Short=SVTLE; AltName: Full=Defibrase; AltName: Full=Fibrinogen-clotting enzyme;	97	28597	4	14.2	8.42	0.47
		AltName: Full=Snake venom serine protease; Short=SVSP; Flags: Precursor
189	sp|A6MFL0.1|OXLA_DEMVE	RecName: Full=L-amino-acid oxidase; Short=DvLAAO; Short=LAO; Flags: Precursor	76	58883	4	3.7	7.16	0.0766667
190	sp|C0HJE7.2|OXLA_CRODU	RecName: Full=L-amino acid oxidase bordonein-L; Short=LAAO; Short=LAO; Flags: Precursor	94	58882	3	6.6	8	0.085
191	sp|P30894.1|NGFV_DABRR	RecName: Full=Venom nerve growth factor; Short=v-NGF; Short=vNGF	90	13274	4	29.9	8.84	0.42
192	OXA83774.1	hypothetical protein B0A56_00590 [Flavobacterium columnare NBRC 100251 = ATCC 23463]	87	7972	1	9.1	9.43	0.866667
193	pdb|1BQY|A	Chain A, Plasminogen Activator	75	25590	2	23.1	5.71	0.13
194	AZU45981.1	DNA-directed RNA polymerase subunit beta [Aeromonas hydrophila]	83	150133	6	5.1	5.26	0.02
195	sp|E0Y420.1|VSP3_MACLB	RecName: Full=Serine protease VLSP-3; AltName: Full=Snake venom serine protease; Short=SVSP; Flags: Precursor	45	28333	3	14	7.53	0.12
196	AFJ49231.1	Snake venom metalloproteinase (type III) 1a [Crotalus adamanteus]	42	67285	5	14.3	4.73	0.05
197	pdb|1BJ3|A	Chain A, Protein (coagulation Factor Ix-binding Protein A)	74	14631	1	5.4	4.92	0.375
198	sp|U5YCR8.1|VSP_BOTPC	RecName: Full=Snake venom serine protease pictobin; Short=SVSP; Flags: Precursor	78	27765	2	7.2	8.26	0.25
199	sp|Q58G94.1|VSP21_CRODU	RecName: Full=Thrombin-like enzyme gyroxin B2.1; Short=SVTLE gyroxin B2.1;	78	26568	2	8.8	6.24	0.27
		AltName: Full=Fibrinogen-clotting enzyme; AltName: Full=Snake venom serine protease; Short=SVSP
200	sp|Q8AY81.1|VSPST_TRIST	RecName: Full=Thrombin-like enzyme stejnobin; Short=SVTLE; AltName: Full=Fibrinogen-clotting enzyme;	78	29309	3	19.6	9.11	0.24
		AltName: Full=Snake venom serine protease; Short=SVSP; Flags: Precursor
201	EMF06772.1	hypothetical protein F518_05644 [Serratia marcescens VGH107]	40	11153	2	25.5	8.58	0.31
202	sp|O73800.1|VSPSN_GLOHA	RecName: Full=Snake venom serine protease salmobin; Short=SVSP; Flags: Precursor	78	29200	2	6.9	8.59	0.24
203	sp|P0DJJ8.1|PA2B1_PROFL	RecName: Full=Basic phospholipase A2 BP-I; Short=svPLA2; AltName: Full=Basic protein I; Short=BPI;	69	15527	2	10.9	9.03	0.515
		AltName: Full=Phosphatidylcholine 2-acylhydrolase; Flags: Precursor
204	sp|P0DJF6.1|VSPC_TRIAB	RecName: Full=Thrombin-like enzyme chitribrisin; Short=SVTLE chitribrisin; AltName: Full=Fibrinogen-clotting enzyme;	78	28002	3	22.1	6.07	0.25
		AltName: Full=Snake venom serine protease; Short=SVSP; Flags: Precursor
205	sp|E9NW28.1|VM2P3_PROMU	RecName: Full=Zinc metalloproteinase/disintegrin; Contains: RecName: Full=Snake venom metalloproteinase PMMP-3; Short=SVMP; Flags: Precursor	66	46429	5	10.5	5.56	0.07
206	sp|Q71QI3.1|VSP5_TRIST	RecName: Full=Snake venom serine protease CL5; Short=SVSP; Flags: Precursor	78	28956	2	11.3	8.94	0.24
207	sp|B0FXM3.1|VSP17_CRODU	RecName: Full=Thrombin-like enzyme gyroxin B1.7; Short=SVTLE gyroxin B1.7; AltName: Full=Fibrinogen-clotting enzyme;	78	28166	2	12	4.78	0.25
		AltName: Full=Snake venom serine protease; Short=SVSP; Flags: Precursor
208	sp|E9NW27.1|VM2P2_PROMU	RecName: Full=Zinc metalloproteinase/disintegrin PMMP-2; Contains: RecName: Full=Snake venom metalloproteinase; Short=SVMP;	66	54378	3	6.4	5.47	0.06
		Contains: RecName: Full=Disintegrin trimucrin; Flags: Precursor
209	XP_026795463.1	disintegrin and metalloproteinase domain-containing protein 15 isoform X1 [Pangasianodon hypophthalmus]	37	109743	4	7	8.11	0.03
210	OWK63440.1	Snake venom 5~-nucleotidase [Lonchura striata domestica]	64	61899	4	8.8	6.26	0.05
211	sp|Q9DG83.1|VSP6_PROMU	RecName: Full=Snake venom serine protease serpentokallikrein-1; Short=SVSP; Flags: Precursor	77	28645	3	18.5	7.1	0.255
212	XP_018620285.2	disintegrin and metalloproteinase domain-containing protein 15 isoform X2 [Scleropages formosus]	37	110020	4	6.4	7.71	0.03
213	KAF1641045.1	Snake venom 5~-nucleotidase, partial [Eudyptes chrysocome]	64	61727	2	4.6	6.09	0.05
214	pdb|4YU7|A	Chain A, Basic phospholipase A2 homolog piratoxin-1	37	13720	2	14.9	8.97	0.56
215	PDS26939.1	tRNA uridine-5-carboxymethylaminomethyl(34) synthesis enzyme MnmG [Flavobacterium columnare NBRC 100251 = ATCC 23463]	37	70077	4	11.2	7.07	0.05
216	sp|E5L0E5.1|VSPPA_AGKPL	RecName: Full=Venom plasminogen activator; Short=APL-PA; AltName: Full=Snake venom serine protease; Short=SVSP; Flags: Precursor	76	28060	4	12	5.78	0.25
217	XP_031703047.1	snake venom 5~-nucleotidase-like [Anarrhichthys ocellatus]	64	68341	2	4.6	6.32	0.05
218	OCR96112.1	membrane protein [Campylobacter fetus subsp. testudinum]	62	20624	2	18.1	9.43	0.223333
219	sp|P81824.2|VSP1_BOTJA	RecName: Full=Platelet-aggregating proteinase PA-BJ; AltName: Full=Snake venom serine protease; Short=SVSP; Flags: Precursor	76	25725	4	10.5	9.08	0.28
220	XP_031611849.1	snake venom 5~-nucleotidase-like [Oreochromis aureus]	70	63549	2	4.5	6.9	0.05
221	XP_031721808.1	snake venom 5~-nucleotidase-like [Anarrhichthys ocellatus]	70	63679	4	12.3	6.19	0.05
222	JAA94871.1	Snake venom metalloproteinase (type III) 2 [Crotalus horridus]	66	68385	3	5.1	5.77	0.05
223	sp|P0DMJ9.1|PA2H1_BOTMT	RecName: Full=Basic phospholipase A2 homolog BmatTX-I; Short=svPLA2 homolog; AltName: Full=Lys49 PLA2-like	35	5509	2	64.7	8.24	0.65
224	OQM40910.1	bifunctional glutamine synthetase adenylyltransferase/deadenyltransferase [Citrobacter braakii]	55	108524	6	8.4	5.18	0.06
225	AZU48194.1	multidrug ABC transporter ATP-binding protein [Aeromonas hydrophila]	62	64097	3	8.7	6.54	0.05
226	KFV07299.1	Disintegrin and metalloproteinase domain-containing protein 9, partial [Tauraco erythrolophus]	34	75104	5	14	6.66	0.04
227	sp|Q2UXR0.1|VM3E1_ECHOC	RecName: Full=Zinc metalloproteinase-disintegrin-like Eoc1; AltName: Full=Snake venom metalloproteinase; Short=SVMP; Flags: Precursor	53	68706	7	12.4	5.94	0.05
228	ADI47614.1	metalloproteinase, partial [Echis coloratus]	53	57130	5	16	5.6	0.06
229	sp|A8QL52.1|OXLA_BUNFA	RecName: Full=L-amino-acid oxidase; Short=Bf-LAAO; Short=LAO; Flags: Precursor	48	58727	3	7.7	8.69	0.06
230	OQM39526.1	universal stress protein UspE [Citrobacter braakii]	32	35903	2	3.2	5.13	0.09
231	QBX71657.1	transcription-repair coupling factor [Aeromonas hydrophila]	32	128847	4	4.2	5.82	0.03
232	sp|P56742.2|OXLA_CROAT	RecName: Full=L-amino-acid oxidase apoxin-1; Short=LAAO; Short=LAO; AltName: Full=Apoxin I; Flags: Precursor	48	58730	2	4.8	7.98	0.06
233	SPN74158.1	hypothetical protein C10C_1027 [Chlamydia sp. H15-1957-10C]	32	27215	3	22.4	9.63	0.12
234	OXA77170.1	MFS transporter [Flavobacterium columnare]	31	45726	2	7.4	9.67	0.07
235	sp|Q71QJ4.1|VSP04_TRIST	RecName: Full=Snake venom serine protease homolog KN4; Flags: Precursor	47	28685	4	15.8	8.45	0.39
236	QED99714.1	WAP, Kazal, immunoglobulin, Kunitz and NTR domain-containing protein 2, partial [Oligodon ornatus]	31	44016	1	4.1	5.33	0.07
237	XP_015671558.1	snake venom serine proteinase 11-like [Protobothrops mucrosquamatus]	47	28029	3	7.8	7.51	0.26
238	sp|O13063.1|VSP3_TRIGA	RecName: Full=Snake venom serine protease 3; Short=SVSP 3; Flags: Precursor	31	28016	4	20.2	5.7	0.12
239	EMF06012.1	isovaleryl CoA dehydrogenase [Serratia marcescens VGH107]	31	60456	4	7.6	6.79	0.05
240	sp|E5AJX2.1|VSP_VIPBN	RecName: Full=Snake venom serine protease nikobin; Short=SVSP; Flags: Precursor	46	28197	2	7	7.96	0.185
241	sp|P86092.1|VM3LB_BOTLC	RecName: Full=Zinc metalloproteinase leucurolysin-B; Short=Leuc-B; AltName: Full=Snake venom metalloproteinase; Short=SVMP	52	36237	5	13	5.44	0.19
242	XP_006860055.1	PREDICTED: disintegrin and metalloproteinase domain-containing protein 5-like [Chrysochloris asiatica]	30	68029	4	10.5	7.14	0.05
243	OQM40753.1	receptor [Citrobacter braakii]	30	39738	1	5.6	8.34	0.08
244	OQM41786.1	3-dehydroquinate synthase [Citrobacter braakii]	52	38858	3	15.5	5.37	0.18
245	EMF03826.1	hypothetical protein F518_20208 [Serratia marcescens VGH107]	30	29256	3	18.2	5.9	0.11
246	sp|P0CJ41.1|VSPAF_TRIAB	RecName: Full=Alpha-fibrinogenase albofibrase; AltName: Full=Snake venom serine protease; Short=SVSP; Flags: Precursor	52	27983	5	8.1	5.58	0.25
247	sp|Q6JK69.1|PA2H1_BOTAT	RecName: Full=Phospholipase A2 homolog 1; Short=svPLA2 homolog; AltName: Full=Myotoxin I; Flags: Precursor	42	15573	4	29.7	8.87	0.22
248	OQM39667.1	ketol-acid reductoisomerase [Citrobacter braakii]	30	54002	3	8.8	5.2	0.06
249	sp|Q4JHE1.1|OXLA_PSEAU	RecName: Full=L-amino-acid oxidase; Short=LAAO; Short=LAO; Flags: Precursor	51	58707	3	7.9	6.26	0.06
250	sp|O57413.1|VM2T3_PROMU	RecName: Full=Zinc metalloproteinase/disintegrin; Contains: RecName: Full=Snake venom metalloproteinase TM-3; Short=SVMP;	50	54143	2	5.4	5.53	0.06
		AltName: Full=Atrolysin e; AltName: Full=Fibrinlysin; AltName: Full=Trimutase; Contains: RecName: Full=Disintegrin trimucrin; F
251	sp|P82114.1|PA2H1_BOTMO	RecName: Full=Basic phospholipase A2 homolog 1; Short=svPLA2 homolog; AltName: Full=MjTX-I; AltName: Full=Myotoxin I	42	13729	4	37.2	8.97	0.25
252	XP_025068410.1	disintegrin and metalloproteinase domain-containing protein 15 [Alligator sinensis]	29	89876	1	2.6	6.29	0.04
253	OQM41226.1	N-acetylmuramoyl-L-alanine amidase [Citrobacter braakii]	27	20817	3	17.6	5.7	0.16
254	pdb|1PPA|A	Chain A, Phospholipase A2	42	13952	3	28.1	8.89	0.24
255	OCR96981.1	2-oxoglutarate:acceptor oxidoreductase [Campylobacter fetus subsp. testudinum]	27	19763	2	12.6	5.07	0.17
256	AZU46977.1	DNA mismatch repair protein [Aeromonas hydrophila]	27	24884	2	13.4	6.34	0.13
257	sp|Q8UVZ7.1|PA2H_CROAT	RecName: Full=Basic phospholipase A2 homolog Cax-K49; Short=svPLA2 homolog; Flags: Precursor	42	15587	3	25.5	8.6	0.22
258	OCR95396.1	hypothetical protein CFT12S02847_08890, partial [Campylobacter fetus subsp. testudinum]	42	51691	2	4.3	4.71	0.06
259	XP_006791337.1	PREDICTED: disintegrin and metalloproteinase domain-containing protein 9-like [Neolamprologus brichardi]	27	80774	3	6.7	6.68	0.04
260	AZU45922.1	diguanylate cyclase [Aeromonas hydrophila]	27	38242	3	12	5.51	0.18
261	XP_015671565.1	snake venom serine protease pictobin-like [Protobothrops mucrosquamatus]	46	18937	3	12.7	8.49	0.39
262	XP_019949233.1	PREDICTED: zinc metalloproteinase-disintegrin-like crotastatin [Paralichthys olivaceus]	27	78848	6	14.3	5.61	0.04
263	QBX71928.1	aldo/keto reductase family oxidoreductase [Aeromonas hydrophila]	44	33363	4	16.1	7.74	0.173333
264	SYX09023.1	Stage 0 sporulation protein KA,oligopeptide ABC transporter substrate-binding protein OppA,ABC-type oligopeptide transport system,	27	60042	3	10.4	8.8	0.05
		periplasmic component,nickel ABC transporter, nickel/metallophore periplasmic binding protein,Bacterial extracellular
265	XP_029142322.1	zinc metalloproteinase/disintegrin isoform X1 [Protobothrops mucrosquamatus]	41	58432	4	11.4	6.09	0.06
266	OQM41605.1	L-lactate permease [Citrobacter braakii]	27	59340	2	7.3	9.11	0.06
267	PDS23105.1	DUF2805 domain-containing protein [Flavobacterium columnare NBRC 100251 = ATCC 23463]	44	10898	1	7.6	8.75	0.6
268	ADO21509.1	MP_IIx2 SVMP precursor, partial [Bothrops neuwiedi]	44	33903	1	5.7	6.2	0.1
269	KJZ14540.1	coproporphyrinogen III oxidase [Halomonas sp. S2151]	27	35356	2	13.5	5.21	0.09
270	BAE01208.1	unnamed protein product [Macaca fascicularis]	26	82196	2	5.2	5.95	0.04
271	sp|Q9DF66.1|VSP3_PROJR	RecName: Full=Snake venom serine protease 3; Short=SP3; Short=SVSP; Flags: Precursor	42	28007	5	15.5	6.49	0.25
272	sp|P24605.3|PA2H2_BOTAS	RecName: Full=Basic phospholipase A2 homolog 2; Short=svPLA2 homolog; AltName: Full=Myotoxin II; Short=MtxII; Flags: Precursor	42	15499	3	28.5	9.1	0.35
273	sp|U3KRG1.1|VM1T1_PROMU	RecName: Full=Snake venom metalloproteinase TM-1; Short=SVMP; AltName: Full=Zinc-dependent metalloproteinase	41	21776	2	12.9	5.83	0.15
274	XP_011731026.1	disintegrin and metalloproteinase domain-containing protein 2 [Macaca nemestrina]	26	80718	2	6.5	5.9	0.04
275	OOB81860.1	hypothetical protein BZL53_12545 [Flavobacterium columnare]	41	187559	10	7.3	7.95	0.02
276	XP_007960444.1	PREDICTED: disintegrin and metalloproteinase domain-containing protein 2 [Chlorocebus sabaeus]	26	82385	2	5.7	5.87	0.04
277	OXA81979.1	hypothetical protein B0A56_05530 [Flavobacterium columnare NBRC 100251 = ATCC 23463]	41	185632	6	4	6.83	0.02
278	OCR96637.1	glycosyl transferase family 1 [Campylobacter fetus subsp. testudinum]	38	38917	1	2.6	9.51	0.08
279	sp|P0DJJ9.1|PA2B2_PROFL	RecName: Full=Basic phospholipase A2 BP-II; Short=svPLA2; AltName: Full=Basic protein II; Short=BPII;	39	15512	3	26.8	9.11	0.22
		AltName: Full=Phosphatidylcholine 2-acylhydrolase; Flags: Precursor
280	EMF05731.1	dihydrodipicolinate reductase [Serratia marcescens VGH107]	36	28848	3	20.5	5.98	0.12
281	ERE92275.1	disintegrin and metalloproteinase domain-containing protein 15 [Cricetulus griseus]	25	131780	5	7.1	7.7	0.02
282	KJZ16587.1	allophanate hydrolase [Halomonas sp. S2151]	25	33604	3	19	5.28	0.1
283	KJZ18060.1	hypothetical protein TW86_00940 [Halomonas sp. S2151]	24	9826	2	14.3	5.61	0.35
284	sp|Q2PG81.2|PA2B1_PROEL	RecName: Full=Basic phospholipase A2 PeBP(R)-I/II; Short=svPLA2; AltName: Full=Phosphatidylcholine 2-acylhydrolase; Flags: Precursor	39	15476	2	13.9	8.92	0.22
285	sp|P84776.1|PA2H_PROMB	RecName: Full=Basic phospholipase A2 homolog zhaoermiatoxin; Short=svPLA2 homolog	39	13976	2	15.7	8.98	0.24
286	XP_016069666.1	PREDICTED: disintegrin and metalloproteinase domain-containing protein 28 [Miniopterus natalensis]	34	83626	9	17.9	6.07	0.04
287	AZU46024.1	protein disaggregation chaperone [Aeromonas hydrophila]	33	95562	3	4.7	5.4	0.03
288	EMF03758.1	hypothetical protein F518_20823 [Serratia marcescens VGH107]	23	91173	3	4.8	6.92	0.04
289	OQM39802.1	lysine-sensitive aspartokinase 3 [Citrobacter braakii]	38	48476	5	23.8	5.17	0.07
290	OQM41563.1	bifunctional GTP diphosphokinase/guanosine-3~,5~-bis(diphosphate) 3~-diphosphatase [Citrobacter braakii]	23	79423	8	11.4	8.81	0.04
291	OQM40635.1	hypothetical protein BZK42_18945 [Citrobacter braakii]	23	9061	1	14.8	6.15	0.38
292	XP_026548670.1	snake venom 5~-nucleotidase-like, partial [Notechis scutatus]	33	29077	3	19.9	6.37	0.11
293	pdb|5GZ4|A	Chain A, Snake Venom Phosphodiesterase (pde)	33	94554	2	3.4	8.13	0.03
294	PDS22696.1	serine protease [Flavobacterium columnare]	22	55356	2	3.9	6.32	0.06
295	sp|Q9PT41.1|VSPF5_MACLB	RecName: Full=Factor V activator; Short=FVA; Short=VLFVA; AltName: Full=Lebetina viper venom FV activator; Short=LVV-V;	37	28577	4	18.1	8.81	0.12
		AltName: Full=Snake venom serine protease; Short=SVSP; Flags: Precursor
296	OCR95823.1	DNA primase [Campylobacter fetus subsp. testudinum]	22	61135	2	4.8	8.42	0.05
297	EMF05373.1	regulatory ATPase RavA [Serratia marcescens VGH107]	31	56673	4	9	6.17	0.06
298	EMF07528.1	beta-hexosaminidase [Serratia marcescens VGH107]	22	38084	3	12.2	5.84	0.09
299	XP_015683159.1	zinc metalloproteinase/disintegrin-like [Protobothrops mucrosquamatus]	30	17115	3	28.8	6.49	0.2
300	XP_020787348.1	disintegrin and metalloproteinase domain-containing protein 9-like [Boleophthalmus pectinirostris]	21	89378	3	5.8	6.22	0.04
301	OCR96588.1	DNA gyrase subunit A [Campylobacter fetus subsp. testudinum]	30	95768	3	3.6	5.11	0.03
302	OOB84218.1	hypothetical protein BZL53_03880 [Flavobacterium columnare]	21	46232	3	9.2	8.2	0.07
303	OCR95972.1	fusaric acid resistance protein [Campylobacter fetus subsp. testudinum]	20	74662	4	8.1	9.11	0.04
304	OCR97073.1	copper homeostasis protein CutF [Campylobacter fetus subsp. testudinum]	30	13995	2	33.1	4.76	0.24
305	AZU48743.1	DeoR family transcriptional regulator [Aeromonas hydrophila]	20	26792	2	13.3	7.2	0.12
306	PDS23955.1	bifunctional aspartate kinase/homoserine dehydrogenase I [Flavobacterium columnare NBRC 100251 = ATCC 23463]	30	89420	2	2.2	6.63	0.04
307	XP_016976632.1	PREDICTED: serine protease snake isoform X1 [Drosophila rhopaloa]	29	48796	2	5.9	8.07	0.07
308	ADW54333.1	group III snake venom metalloproteinase, partial [Echis ocellatus]	36	67240	4	8.7	6.09	0.05
309	OQM43066.1	pyruvate oxidase [Citrobacter braakii]	20	62056	2	4.9	5.96	0.05
310	ADO21503.1	MP_III3 SVMP precursor, partial [Bothrops neuwiedi]	36	49275	2	7.9	5.06	0.07
311	AZU47212.1	molecular chaperone GroEL [Aeromonas hydrophila]	19	57145	5	7.7	4.87	0.06
312	OQM40087.1	ATP-dependent RNA helicase SrmB [Citrobacter braakii]	27	49514	2	5.4	9.13	0.07
313	AZU49245.1	peptidase M23 [Aeromonas hydrophila]	19	29629	3	16.8	9.91	0.11
314	OQM41005.1	rRNA (cytidine-2~-O-)-methyltransferase [Citrobacter braakii]	36	31508	2	7.3	5.73	0.16
315	EMF04541.1	SAM-dependent 16S ribosomal RNA C1402 ribose 2~-O-methyltransferase [Serratia marcescens VGH107]	36	31649	2	8.7	6.46	0.16
316	OQM41753.1	glucose-1-phosphate adenylyltransferase [Citrobacter braakii]	27	48668	2	11.6	5.51	0.07
317	OQM43489.1	trifunctional transcriptional regulator/proline dehydrogenase/L-glutamate gamma-semialdehyde dehydrogenase [Citrobacter braakii]	18	143813	4	3.9	5.56	0.02
318	AZU46155.1	malate dehydrogenase [Aeromonas hydrophila]	17	44327	3	14.4	5.46	0.07
319	sp|P0DJG7.1|VSP2_DEIAC	RecName: Full=Thrombin-like enzyme acutobin-2; Short=SVTLE; AltName: Full=Acutobin II;	35	1700	1	86.7	4.65	2.57
		AltName: Full=Fibrinogen-clotting enzyme; AltName: Full=Snake venom serine protease; Short=SVSP
320	sp|Q8UVG0.1|VM3BE_BOTER	RecName: Full=Zinc metalloproteinase-disintegrin-like berythractivase;	27	68486	7	13.6	5.47	0.05
		AltName: Full=Snake venom metalloproteinase; Short=SVMP; AltName: Full=ery1; Flags: Precursor
321	EMF06368.1	LuxR family transcriptional regulator [Serratia marcescens VGH107]	17	25351	3	19	9.21	0.13
322	OCR96467.1	hypothetical protein CFT12S02847_03375 [Campylobacter fetus subsp. testudinum]	35	158958	4	4.6	5.19	0.02
323	XP_009865042.1	PREDICTED: disintegrin and metalloproteinase domain-containing protein 19, partial [Apaloderma vittatum]	27	89295	4	7.2	8.3	0.04
324	OOB84263.1	conjugal transfer protein TraO [Flavobacterium columnare]	17	20882	1	5.4	8.67	0.16
325	OCR96514.1	fumarate reductase [Campylobacter fetus subsp. testudinum]	34	73576	5	11.2	6.38	0.04
326	OQM41047.1	UDP-N-acetylglucosamine 1-carboxyvinyltransferase [Citrobacter braakii]	26	44748	3	8.1	5.7	0.07
327	XP_012877447.1	PREDICTED: disintegrin and metalloproteinase domain-containing protein 12 [Dipodomys ordii]	14	92965	7	11.8	8.84	0.04
328	KJZ10577.1	ABC transporter [Halomonas sp. S2151]	26	28299	3	14.7	6.67	0.12
329	sp|P04971.1|VSPF_BOTAT	RecName: Full=Thrombin-like enzyme batroxobin; Short=BX; Short=SVTLE; AltName: Full=Bothrops atrox serine proteinase;	34	28170	5	19.6	7.94	0.12
		AltName: Full=Defibrase; AltName: Full=Fibrinogen-clotting enzyme; AltName: Full=Reptilase; AltName: Full=Snake venom serine protea
330	OQM40619.1	lysine-sensitive aspartokinase 3 [Citrobacter braakii]	32	49008	4	14.6	6.05	0.07
331	XP_028708435.1	disintegrin and metalloproteinase domain-containing protein 9 isoform X2 [Macaca mulatta]	24	77367	5	10.4	6.17	0.04
332	EMF03806.1	FKBP-type peptidyl-prolyl isomerase domain-containing protein [Serratia marcescens VGH107]	32	50651	3	6.9	9.09	0.07
333	XP_023577787.1	disintegrin and metalloproteinase domain-containing protein 9 [Octodon degus]	24	94514	5	8.3	8.39	0.03
334	OQM43700.1	Free methionine-R-sulfoxide reductase [Citrobacter braakii]	32	18007	1	11.5	4.51	0.18
335	XP_024418607.1	disintegrin and metalloproteinase domain-containing protein 9 isoform X3 [Desmodus rotundus]	24	73343	3	7.8	6.24	0.04
336	QBX72091.1	serine dehydratase subunit alpha family protein [Aeromonas hydrophila]	24	44502	2	7.7	5.09	0.07
337	XP_017149816.1	PREDICTED: serine protease snake isoform X1 [Drosophila miranda]	24	40635	2	7.9	6.15	0.08
338	EMF05225.1	secretion ATPase [Serratia marcescens VGH107]	24	78798	3	6.6	8.07	0.04
339	OCR96329.1	aminotransferase DegT [Campylobacter fetus subsp. testudinum]	31	42865	5	25.5	8.31	0.08
340	OCR95911.1	aminopeptidase A [Campylobacter fetus subsp. testudinum]	29	54440	2	3.9	6.35	0.06
341	SYX09066.1	CTP synthase,CTP synthetase,CTP synthase,CTP synthase N-terminus [Chlamydia sp. S15-834C]	24	60050	2	4.7	5.79	0.05
342	AFJ49223.1	Snake venom metalloproteinase (type II) 5d [Crotalus adamanteus]	29	53639	5	12.3	5.54	0.06
343	EMF04581.1	DNA primase [Serratia marcescens VGH107]	23	65755	3	7	5.81	0.05
344	AFJ49213.1	Snake venom metalloproteinase (type II) 2a [Crotalus adamanteus]	29	54151	3	6	5.36	0.06
345	OQM39593.1	hypothetical protein BZK42_24200 [Citrobacter braakii]	23	15140	3	33.1	4.17	0.23
346	OXA82857.1	hypothetical protein B0A56_03880 [Flavobacterium columnare NBRC 100251 = ATCC 23463]	23	51787	1	2.2	6.7	0.06
347	EMF06665.1	ADP-heptose:LPS heptosyltransferase II [Serratia marcescens VGH107]	23	38538	5	19.8	8.27	0.09
348	AZU49451.1	acyl-CoA synthetase [Aeromonas hydrophila]	27	50153	1	2.4	5.98	0.07
349	OQM43161.1	hypothetical protein BZK42_06380 [Citrobacter braakii]	23	12431	1	14.2	5	0.28
350	QBX72397.1	efflux RND transporter permease subunit [Aeromonas hydrophila]	27	111377	8	10.2	5.24	0.03
351	XP_012566363.1	PREDICTED: snake venom metalloproteinase atrolysin-B-like, partial [Hydra vulgaris]	23	62749	2	4.3	8.6	0.05
352	OQM41124.1	glycerol-3-phosphate acyltransferase [Citrobacter braakii]	23	22099	1	3.9	9.73	0.15
353	SPN73702.1	hypothetical protein C10C_0541 [Chlamydia sp. H15-1957-10C]	23	22433	2	6.7	7.75	0.15
354	OQM43084.1	hydroxymethylpyrimidine/phosphomethylpyrimidine kinase [Citrobacter braakii]	25	28651	3	16.2	5.83	0.12
355	SPN73937.1	Flagellar biosynthetic protein fliP precursor,type III secretion system protein,Type III secretory pathway, component EscR,	23	33453	2	10.9	7.6	0.1
		type III secretion apparatus protein, YscR/HrcR family,FliP family [Chlamydia sp. H15-1957-10C]
356	EMF07453.1	autonomous glycyl radical cofactor GrcA [Serratia marcescens VGH107]	24	14380	1	19.7	5.03	0.24
357	KJZ08092.1	GntR family transcriptional regulator [Halomonas sp. S2151]	23	26515	1	8.8	6.51	0.13
358	OQM39394.1	23S rRNA pseudouridine(1911/1915/1917) synthase [Citrobacter braakii]	24	37097	1	8	6.22	0.09
359	KJZ16850.1	alpha/beta hydrolase [Halomonas sp. S2151]	24	35116	4	16.8	6.33	0.09
360	AZU49311.1	lipoyl synthase [Aeromonas hydrophila]	22	35767	4	16.8	7.66	0.09
361	XP_015683146.2	LOW QUALITY PROTEIN: zinc metalloproteinase-disintegrin-like NaMP [Protobothrops mucrosquamatus]	24	73212	1	2.9	4.98	0.04
362	KJZ06762.1	cysteine biosynthesis protein CysZ [Halomonas sp. S2151]	24	27702	2	6.2	9.47	0.12
363	KJZ17027.1	LysR family transcriptional regulator [Halomonas sp. S2151]	21	34444	1	3.6	9.54	0.1
364	KJZ17669.1	hypothetical protein TW86_01385 [Halomonas sp. S2151]	23	41110	2	5.2	6.2	0.08
365	PDS24428.1	RNA pseudouridine synthase [Flavobacterium columnare]	21	26266	3	18.7	9.72	0.13
366	OQM39951.1	hypothetical protein BZK42_22115 [Citrobacter braakii]	23	411991	10	4.2	5.53	0.01
367	ADJ67475.1	factor X activator heavy chain [Daboia russelii russelii]	23	69475	8	13.6	6.01	0.05
368	sp|Q7LZ61.2|VM3CX_DABSI	RecName: Full=Coagulation factor X-activating enzyme heavy chain; AltName: Full=Coagulation factor X-activating enzyme chain alpha;	23	69602	8	15.5	5.97	0.05
		AltName: Full=RVV-X heavy chain; AltName: Full=Russellysin; AltName: Full=Snake venom metalloproteinase; Short=SVMP;
369	EMF07593.1	ABC transporter substrate-binding protein [Serratia marcescens VGH107]	21	32206	1	4.3	9.03	0.1
370	sp|Q7T046.1|VM3CX_MACLB	RecName: Full=Coagulation factor X-activating enzyme heavy chain; AltName: Full=Coagulation factor X-activating enzyme chain alpha;	23	68730	7	16	5.78	0.05
		AltName: Full=Snake venom metalloproteinase; Short=SVMP; AltName: Full=VL factor X activator; AltName: Full=VLFXA hea
371	AUF41652.1	RVV-X heavy chain [Daboia siamensis]	23	69313	8	15.3	5.76	0.05
372	XP_026873436.1	disintegrin and metalloproteinase domain-containing protein 8 [Electrophorus electricus]	21	94052	5	9.4	8.69	0.03
373	KJZ07185.1	FAD-linked oxidase [Halomonas sp. S2151]	22	114958	6	9.5	6.12	0.03
374	SYX08808.1	Lon protease 1,DNA-binding ATP-dependent protease La,Archaeal serine proteases,ATP-dependent protease La,	21	92461	5	10	6.85	0.04
		Lon protease (S16) C-terminal proteolytic domain [Chlamydia sp. S15-834C]
375	OOB84214.1	hypothetical protein BZL53_03855 [Flavobacterium columnare]	22	55719	3	12	8.45	0.06
376	ADI47579.1	metalloproteinase [Echis carinatus sochureki]	19	68676	4	9.8	5.39	0.05
377	OQM40940.1	cob(I)yrinic acid a,c-diamide adenosyltransferase [Citrobacter braakii]	22	19833	1	13.6	7.79	0.17
378	ELW65229.1	Disintegrin and metalloproteinase domain-containing protein 25 [Tupaia chinensis]	21	155962	7	5.5	5.86	0.02
379	sp|J3S830.1|VM33_CROAD	RecName: Full=Zinc metalloproteinase-disintegrin-like 3a; AltName: Full=Snake venom metalloproteinase; Short=SVMP; Flags: Precursor	19	68795	2	4.1	5.22	0.05
380	EMF05832.1	FAD dependent oxidoreductase [Serratia marcescens VGH107]	19	48063	2	9	8.52	0.07
381	QBX71595.1	lauroyl-Kdo(2)-lipid IV(A) myristoyltransferase [Aeromonas hydrophila]	19	37442	5	15.1	8.94	0.09
382	OQM41684.1	glutathione-disulfide reductase [Citrobacter braakii]	19	48697	1	2.4	6.06	0.07
383	PAA67365.1	hypothetical protein BOX15_Mlig004569g1 [Macrostomum lignano]	21	96009	6	12.7	8.4	0.03
384	AZU49194.1	hypothetical protein C3B79_3446 [Aeromonas hydrophila]	20	29669	1	9.4	4.49	0.11
385	JAV34782.1	putative serine protease snake, partial [Culex tarsalis]	19	101905	3	3.4	6.23	0.03
386	OQM43278.1	bifunctional tRNA (5-methylaminomethyl-2-thiouridine)(34)-methyltransferase MnmD/	20	73283	2	5	5.92	0.04
		FAD-dependent 5-carboxymethylaminomethyl-2-thiouridine(34) oxidoreductase MnmC [Citrobacter braakii]
387	OCR96048.1	DNA polymerase I [Campylobacter fetus subsp. testudinum]	18	99288	2	4.1	5.4	0.03
388	OQM42674.1	cardiolipin synthase B [Citrobacter braakii]	19	47444	2	5.6	7.9	0.07
389	OXA76861.1	DNA polymerase III subunit epsilon [Flavobacterium columnare NBRC 100251 = ATCC 23463]	18	29154	1	5.1	5.65	0.11
390	PDS27177.1	DUF490 domain-containing protein [Flavobacterium columnare NBRC 100251 = ATCC 23463]	19	172014	5	6.1	7.22	0.02
391	XP_004403032.1	PREDICTED: disintegrin and metalloproteinase domain-containing protein 15 isoform X6 [Odobenus rosmarus divergens]	17	86368	2	5.4	7.03	0.04
392	OOB84248.1	conjugal transfer protein TraA [Flavobacterium columnare]	18	28784	3	17.3	8.52	0.12
393	OQM41224.1	alpha-N-arabinofuranosidase [Citrobacter braakii]	18	36483	2	9.8	5.18	0.09
394	SYX08606.1	50S ribosomal protein L17,50S ribosomal protein L17,Ribosomal protein L17,ribosomal protein L17,Ribosomal protein L17 [Chlamydia sp. S15-834C]	17	16305	4	29.6	10.99	0.21
395	EMF07186.1	ParC [Serratia marcescens VGH107]	18	74289	4	10.4	4.85	0.04
396	XP_022902452.1	disintegrin and metalloproteinase domain-containing protein 12 isoform X1 [Onthophagus taurus]	16	158596	9	9.3	8.79	0.02
397	PDS26946.1	hypothetical protein B0A78_01000 [Flavobacterium columnare NBRC 100251 = ATCC 23463]	17	24670	2	11.3	9.03	0.14
398	OXA81593.1	hypothetical protein B0A56_05700 [Flavobacterium columnare NBRC 100251 = ATCC 23463]	17	24636	2	14.9	9.03	0.14
399	EMF06424.1	alpha-2-macroglobulin [Serratia marcescens VGH107]	17	218043	8	5.7	5.29	0.01
400	SPN73406.1	hypothetical protein,Predicted metal-binding protein related to the C-terminal domain of SecA,SWIM/	17	18720	2	9.6	8.22	0.18
		SEC-C metal-binding motif protein, PBPRA1643 family,SEC-C motif [Chlamydia sp. H15-1957-10C]
401	KJZ10025.1	hypothetical protein TW86_14320 [Halomonas sp. S2151]	15	60667	4	13.2	6.15	0.05
402	AZU46022.1	asparagine synthetase AsnA [Aeromonas hydrophila]	15	41603	2	5.7	5.48	0.08
403	OOB82733.1	hypothetical protein BZL53_07145 [Flavobacterium columnare]	14	332636	9	4.3	5.47	0.01
404	OOB81864.1	hypothetical protein BZL53_12565 [Flavobacterium columnare]	14	217387	6	5	5.67	0.02
405	XP_024938500.1	serine protease snake isoform X2 [Cephus cinctus]	14	49691	5	14.2	8.49	0.07
406	OXA83226.1	hypothetical protein B0A56_02260 [Flavobacterium columnare NBRC 100251 = ATCC 23463]	14	66652	3	7.9	9.46	0.05
407	OXB52093.1	hypothetical protein ASZ78_009248, partial [Callipepla squamata]	14	42489	4	15.4	5.85	0.08
408	OCR95701.1	peroxiredoxin [Campylobacter fetus subsp. testudinum]	14	18753	2	17.6	5.39	0.18
409	OOB81774.1	hypothetical protein BZL53_13580 [Flavobacterium columnare]	14	30731	2	11.5	9.52	0.11
410	AZU48724.1	flagellar basal body rod modification protein FlgD [Aeromonas hydrophila]	14	25412	1	3.7	4.95	0.13
411	OCR95660.1	hypothetical protein CFT12S02847_07565 [Campylobacter fetus subsp. testudinum]	14	12638	1	9.4	9.35	0.27
412	YP_009664588.1	ORF48 [Acipenserid herpesvirus 2]	14	16101	1	6.5	9.42	0.21
