# Supplementary material for: Biochemical and proteomic analyses of venom from a new pit viper, Protobothrops kelomohy
Source: J Venom Anim Toxins Incl Trop Dis. 2022 Apr 11;28:e20210080. doi: 10.1590/1678-9199-JVATITD-2021-0080 (PMC9005077; doi:10.1590/1678-9199-JVATITD-2021-0080)
Supplement: Additional file 2. [file 1678-9199-jvatitd-28-e20210080-s2.zip]

Archive with 34 entries (31 files):
- jvatitd-2021-0080_suppl2_20220324/jvatitd-2021-0080_suppl2.pdf
- jvatitd-2021-0080_suppl2_20220324/Protobothrops replication1/
- jvatitd-2021-0080_suppl2_20220324/Protobothrops replication1/Rep1_Protobothrops1_RE7_01_19210.mgf
- jvatitd-2021-0080_suppl2_20220324/Protobothrops replication1/Rep1_Protobothrops10_GA8_01_19222.mgf
- jvatitd-2021-0080_suppl2_20220324/Protobothrops replication1/Rep1_Protobothrops2_RE8_01_19211.mgf
- jvatitd-2021-0080_suppl2_20220324/Protobothrops replication1/Rep1_Protobothrops3_GA1_01_19212.mgf
- jvatitd-2021-0080_suppl2_20220324/Protobothrops replication1/Rep1_Protobothrops4_GA2_01_19214.mgf
- jvatitd-2021-0080_suppl2_20220324/Protobothrops replication1/Rep1_Protobothrops5_GA3_01_19215.mgf
- jvatitd-2021-0080_suppl2_20220324/Protobothrops replication1/Rep1_Protobothrops6_GA4_01_19216.mgf
- jvatitd-2021-0080_suppl2_20220324/Protobothrops replication1/Rep1_Protobothrops7_GA5_01_19218.mgf
- jvatitd-2021-0080_suppl2_20220324/Protobothrops replication1/Rep1_Protobothrops8_GA6_01_19219.mgf
- jvatitd-2021-0080_suppl2_20220324/Protobothrops replication1/Rep1_Protobothrops9_GA7_01_19220.mgf
- jvatitd-2021-0080_suppl2_20220324/Protobothrops replication2/
- jvatitd-2021-0080_suppl2_20220324/Protobothrops replication2/Rep2_Protobothrops1_GD5_01_19255.mgf
- jvatitd-2021-0080_suppl2_20220324/Protobothrops replication2/Rep2_Protobothrops10_GE6_01_19267.mgf
- jvatitd-2021-0080_suppl2_20220324/Protobothrops replication2/Rep2_Protobothrops2_GD6_01_19256.mgf
- jvatitd-2021-0080_suppl2_20220324/Protobothrops replication2/Rep2_Protobothrops3_GD7_01_19257.mgf
- jvatitd-2021-0080_suppl2_20220324/Protobothrops replication2/Rep2_Protobothrops4_GD8_01_19259.mgf
- jvatitd-2021-0080_suppl2_20220324/Protobothrops replication2/Rep2_Protobothrops5_GE1_01_19260.mgf
- jvatitd-2021-0080_suppl2_20220324/Protobothrops replication2/Rep2_Protobothrops6_GE2_01_19261.mgf
- jvatitd-2021-0080_suppl2_20220324/Protobothrops replication2/Rep2_Protobothrops7_GE3_01_19263.mgf
- jvatitd-2021-0080_suppl2_20220324/Protobothrops replication2/Rep2_Protobothrops8_GE4_01_19264.mgf
- jvatitd-2021-0080_suppl2_20220324/Protobothrops replication2/Rep2_Protobothrops9_GE5_01_19265.mgf
- jvatitd-2021-0080_suppl2_20220324/Protobothrops replication3/
- jvatitd-2021-0080_suppl2_20220324/Protobothrops replication3/Rep3_Protobothrops1_BC3_01_19297.mgf
- jvatitd-2021-0080_suppl2_20220324/Protobothrops replication3/Rep3_Protobothrops10_BD4_01_19309.mgf
- jvatitd-2021-0080_suppl2_20220324/Protobothrops replication3/Rep3_Protobothrops2_BC4_01_19298.mgf
- jvatitd-2021-0080_suppl2_20220324/Protobothrops replication3/Rep3_Protobothrops3_BC5_01_19299.mgf
- jvatitd-2021-0080_suppl2_20220324/Protobothrops replication3/Rep3_Protobothrops4_BC6_01_19301.mgf
- jvatitd-2021-0080_suppl2_20220324/Protobothrops replication3/Rep3_Protobothrops5_BC7_01_19302.mgf
- jvatitd-2021-0080_suppl2_20220324/Protobothrops replication3/Rep3_Protobothrops6_BC8_01_19303.mgf
- jvatitd-2021-0080_suppl2_20220324/Protobothrops replication3/Rep3_Protobothrops7_BD1_01_19305.mgf
- jvatitd-2021-0080_suppl2_20220324/Protobothrops replication3/Rep3_Protobothrops8_BD2_01_19306.mgf
- jvatitd-2021-0080_suppl2_20220324/Protobothrops replication3/Rep3_Protobothrops9_BD3_01_19307.mgf
