# Supplementary material for: Biochemical and proteomic analyses of venom from a new pit viper, Protobothrops kelomohy
Source: J Venom Anim Toxins Incl Trop Dis. 2022 Apr 11;28:e20210080. doi: 10.1590/1678-9199-JVATITD-2021-0080 (PMC9005077; doi:10.1590/1678-9199-JVATITD-2021-0080)
Supplement: Additional file 2. [file 1678-9199-jvatitd-28-e20210080-s2.zip › jvatitd-2021-0080_suppl2_20220324/Protobothrops replication1/Rep1_Protobothrops1_RE7_01_19210.mgf]

CHARGE=1+, 2+ and 3+
###	
###	\\10.11.12.207\(D) Data\Data\onrapak\2020\Feb-04-2020\Rep1_Protobothrops1_RE7_01_19210.d\analysis.baf
###	Rep1_Protobothrops1_RE7_01_19210.d
###	Instrument: micrOTOF-Q II
###    Rep1_Protobothrops1
###    PeakWidth 5.00, MiniumIntensity 100, S/N 1Apply threshold 0, Threshold 10
###    Retain Residuals no, Create neutrally no,
###    FullScan Parameters: AdductIon (+)+H (-)-H, LowMass 350, HighMass 3000, MaxCharge charge decon 4, MinPeaks 3
###    Perf. isotope decon yes, Max Charge Istopic decon 3, MW agreement 5.00, Abund. cutoff 3.00, Envelope cutoff 75.00
###    MaxRes   Parameters: AdductIon (+)+H (-)-H, LowMass 350, HighMass 3000 
###    Perf. isotope decon yes, Max Charge Istopic decon 3, Abund. cutoff 2.00
###    MSn      Parameters: AdductIon (+)+H (-)-H, LowMass 100, HighMass 2500 
###    Perf. isotope decon yes, Max Charge Istopic decon 2, Abund. cutoff 0.50
###    Global Charge Limit: yes 3, Prefer FullScan Result: yes, Export what: 2 (0=non deconv/1=deconv only/2=mixed), NoMSMSSignals: 25, Intensity threshold: 100, NoMSSignals (deconv): 2, NoMSSignals (non-deconv): 2, NormalizeData: no, SingleCharged: yes
###FS:    #m/z: 423.86123 #charge   3
###MaxRes:#m/z:  0.00000 #charge-128
###MS: 743
###MSMS: 744
BEGIN IONS
TITLE=Cmpd 1, AutoMSn(423.8612), 12.7 min
RTINSECONDS=760.467
SCANS=MS: 743 MSMS: 744
PEPMASS=423.86123	3940
CHARGE=3+
589.31875	112	
END IONS

###FS:    #m/z: 423.86181 #charge   3
###MaxRes:#m/z:  0.00000 #charge-128
###MS: 745
###MSMS: 746
BEGIN IONS
TITLE=Cmpd 2, AutoMSn(423.8618), 12.7 min
RTINSECONDS=762.486
SCANS=MS: 745 MSMS: 746
PEPMASS=423.86181	6574
CHARGE=3+
361.18448	125	
411.71514	144	
432.19660	219	
450.24499	143	
547.24951	345	
547.75186	133	
589.31513	107	
591.76746	402	
592.26648	183	
704.33849	229	
805.39504	143	
982.45051	794	1+
1111.50057	1925	1+
END IONS

###FS:    #m/z: 635.28662 #charge   2
###MaxRes:#m/z:  0.00000 #charge-128
###MS: 745
###MSMS: 747
BEGIN IONS
TITLE=Cmpd 3, AutoMSn(635.2866), 12.7 min
RTINSECONDS=762.986
SCANS=MS: 745 MSMS: 747
PEPMASS=635.28662	2650
CHARGE=2+
545.54446	133	
626.28029	110	
635.28134	122	
704.34214	129	
END IONS

###FS:    #m/z: 423.86182 #charge   3
###MaxRes:#m/z:  0.00000 #charge-128
###MS: 748
###MSMS: 749
BEGIN IONS
TITLE=Cmpd 4, AutoMSn(423.8618), 12.8 min
RTINSECONDS=765.504
SCANS=MS: 748 MSMS: 749
PEPMASS=423.86182	10251
CHARGE=3+
303.67345	207	
402.70980	132	
450.24720	201	
491.58448	106	
547.24773	305	
704.34418	284	1+
805.38521	232	
822.41277	562	1+
982.45073	1390	1+
1111.50032	2467	1+
1182.52881	1000	1+
END IONS

###FS:    #m/z: 635.29257 #charge   2
###MaxRes:#m/z:  0.00000 #charge-128
###MS: 748
###MSMS: 750
BEGIN IONS
TITLE=Cmpd 5, AutoMSn(635.2926), 12.8 min
RTINSECONDS=766.005
SCANS=MS: 748 MSMS: 750
PEPMASS=635.29257	4119
CHARGE=2+
1269.55672	1729	1+
END IONS

###FS:    #m/z: 635.28748 #charge   2
###MaxRes:#m/z:  0.00000 #charge-128
###MS: 751
###MSMS: 752
BEGIN IONS
TITLE=Cmpd 6, AutoMSn(635.2875), 12.8 min
RTINSECONDS=768.537
SCANS=MS: 751 MSMS: 752
PEPMASS=635.28748	4942
CHARGE=2+
1269.56622	1435	1+
END IONS

###FS:    #m/z: 423.86244 #charge   3
###MaxRes:#m/z:  0.00000 #charge-128
###MS: 753
###MSMS: 754
BEGIN IONS
TITLE=Cmpd 7, AutoMSn(423.8624), 12.8 min
RTINSECONDS=770.568
SCANS=MS: 753 MSMS: 754
PEPMASS=423.86244	8364
CHARGE=3+
361.68395	101	
432.22342	107	
450.23924	175	
493.23307	168	
547.25886	209	
556.24856	1224	
556.75441	392	
589.32929	122	
591.77193	484	
592.27426	198	
606.35511	406	1+
704.34065	166	
805.38524	452	1+
822.41946	369	1+
982.45559	891	1+
END IONS

###FS:    #m/z: 423.86312 #charge   3
###MaxRes:#m/z:  0.00000 #charge-128
###MS: 756
###MSMS: 757
BEGIN IONS
TITLE=Cmpd 9, AutoMSn(423.8631), 12.9 min
RTINSECONDS=773.586
SCANS=MS: 756 MSMS: 757
PEPMASS=423.86312	8227
CHARGE=3+
303.68874	118	
412.22285	270	
483.20585	128	
547.24693	250	
591.77070	238	
592.29670	159	
805.41532	209	
982.45427	678	1+
1111.49095	1287	1+
END IONS

###FS:    #m/z: 477.90234 #charge   3
###MaxRes:#m/z:  0.00000 #charge-128
###MS: 773
###MSMS: 774
BEGIN IONS
TITLE=Cmpd 10, AutoMSn(477.9023), 13.2 min
RTINSECONDS=790.901
SCANS=MS: 773 MSMS: 774
PEPMASS=477.90234	2756
CHARGE=3+
375.14538	134	
END IONS

###FS:    #m/z: 477.90154 #charge   3
###MaxRes:#m/z:  0.00000 #charge-128
###MS: 775
###MSMS: 776
BEGIN IONS
TITLE=Cmpd 11, AutoMSn(477.9015), 13.2 min
RTINSECONDS=792.916
SCANS=MS: 775 MSMS: 776
PEPMASS=477.90154	4870
CHARGE=3+
479.74688	672	
520.26852	219	
535.26906	121	
659.79789	104	
660.30296	100	
733.38472	139	
958.48611	408	1+
1247.56974	618	1+
END IONS

###FS:    #m/z: 477.90298 #charge   3
###MaxRes:#m/z:  0.00000 #charge-128
###MS: 777
###MSMS: 778
BEGIN IONS
TITLE=Cmpd 12, AutoMSn(477.9030), 13.2 min
RTINSECONDS=794.93
SCANS=MS: 777 MSMS: 778
PEPMASS=477.90298	7446
CHARGE=3+
361.12587	109	
520.26634	230	
535.26606	121	
624.28413	114	
624.77825	121	
659.80294	293	
733.37163	168	
958.49364	1136	1+
END IONS

###FS:    #m/z: 477.90145 #charge   3
###MaxRes:#m/z:  0.00000 #charge-128
###MS: 779
###MSMS: 780
BEGIN IONS
TITLE=Cmpd 13, AutoMSn(477.9015), 13.3 min
RTINSECONDS=796.946
SCANS=MS: 779 MSMS: 780
PEPMASS=477.90145	6108
CHARGE=3+
361.13189	194	
520.26349	226	
535.27243	114	
624.29344	263	
625.78711	107	
659.79780	183	
733.37380	129	
958.50304	978	1+
END IONS

###FS:    #m/z: 477.90371 #charge   3
###MaxRes:#m/z:  0.00000 #charge-128
###MS: 781
###MSMS: 782
BEGIN IONS
TITLE=Cmpd 14, AutoMSn(477.9037), 13.3 min
RTINSECONDS=798.965
SCANS=MS: 781 MSMS: 782
PEPMASS=477.90371	5513
CHARGE=3+
337.15246	102	
520.26294	155	
619.34054	107	
END IONS

###FS:    #m/z: 530.27522 #charge   2
###MaxRes:#m/z:  0.00000 #charge-128
###MS: 796
###MSMS: 797
BEGIN IONS
TITLE=Cmpd 15, AutoMSn(530.2752), 13.6 min
RTINSECONDS=814.272
SCANS=MS: 796 MSMS: 797
PEPMASS=530.27522	2579
CHARGE=2+
585.31885	138	
874.40861	118	
END IONS

###FS:    #m/z: 529.77171 #charge   2
###MaxRes:#m/z:  0.00000 #charge-128
###MS: 798
###MSMS: 799
BEGIN IONS
TITLE=Cmpd 16, AutoMSn(529.7717), 13.6 min
RTINSECONDS=816.308
SCANS=MS: 798 MSMS: 799
PEPMASS=529.77171	4929
CHARGE=2+
585.33365	1270	1+
714.36527	276	1+
746.36961	434	1+
874.40667	601	1+
884.25090	125	
945.45331	387	1+
END IONS

###FS:    #m/z: 529.76906 #charge   2
###MaxRes:#m/z:  0.00000 #charge-128
###MS: 800
###MSMS: 801
BEGIN IONS
TITLE=Cmpd 17, AutoMSn(529.7691), 13.6 min
RTINSECONDS=818.341
SCANS=MS: 800 MSMS: 801
PEPMASS=529.76906	9499
CHARGE=2+
340.16184	204	
345.15477	107	
360.21972	127	
423.20004	112	
440.22725	138	
474.20328	181	
551.28175	108	
568.31926	111	
585.33246	1933	1+
696.37518	330	1+
706.17358	212	
714.38885	228	
746.35152	480	1+
874.40869	961	1+
884.25079	112	
945.45174	452	1+
END IONS

###FS:    #m/z: 529.76979 #charge   2
###MaxRes:#m/z:  0.00000 #charge-128
###MS: 802
###MSMS: 803
BEGIN IONS
TITLE=Cmpd 18, AutoMSn(529.7698), 13.7 min
RTINSECONDS=820.37
SCANS=MS: 802 MSMS: 803
PEPMASS=529.76979	14629
CHARGE=2+
340.15806	165	
345.16102	108	
360.22622	351	1+
367.57252	104	
411.24476	128	
439.23050	473	
488.27325	207	
568.30531	212	
585.33422	2536	1+
696.36285	114	
714.37426	410	1+
746.35149	226	
856.39114	258	1+
857.38372	104	
874.40504	1482	1+
884.24343	590	
945.44781	804	1+
END IONS

###FS:    #m/z: 529.77111 #charge   2
###MaxRes:#m/z:  0.00000 #charge-128
###MS: 804
###MSMS: 805
BEGIN IONS
TITLE=Cmpd 19, AutoMSn(529.7711), 13.7 min
RTINSECONDS=822.404
SCANS=MS: 804 MSMS: 805
PEPMASS=529.77111	19226
CHARGE=2+
340.16606	221	
345.16152	258	
360.22249	351	
361.12153	118	
383.19595	114	
428.69924	149	
437.70195	230	
439.22703	357	1+
471.23829	117	
488.25701	121	
568.31268	181	
585.33328	3064	1+
696.36172	254	
714.37050	611	1+
746.35761	275	
874.40718	1382	1+
884.24780	462	
945.43819	1093	1+
END IONS

###FS:    #m/z: 529.76965 #charge   2
###MaxRes:#m/z:  0.00000 #charge-128
###MS: 806
###MSMS: 807
BEGIN IONS
TITLE=Cmpd 20, AutoMSn(529.7697), 13.7 min
RTINSECONDS=824.433
SCANS=MS: 806 MSMS: 807
PEPMASS=529.76965	19844
CHARGE=2+
340.16087	277	
345.15316	101	
360.21955	262	
411.23386	217	
422.18585	114	
437.72352	134	
439.22870	404	1+
471.26553	114	
488.27346	237	1+
550.29083	222	
567.31160	462	1+
585.33563	3245	1+
696.38945	206	
714.37773	580	1+
746.36698	319	
748.37435	114	
857.40156	221	1+
874.40869	1455	1+
884.26218	647	
945.45340	932	1+
956.71285	112	
END IONS

###FS:    #m/z: 529.77017 #charge   2
###MaxRes:#m/z:  0.00000 #charge-128
###MS: 808
###MSMS: 809
BEGIN IONS
TITLE=Cmpd 21, AutoMSn(529.7702), 13.8 min
RTINSECONDS=826.461
SCANS=MS: 808 MSMS: 809
PEPMASS=529.77017	20664
CHARGE=2+
340.16035	191	
345.15775	225	
360.22216	158	
361.12015	174	
411.23233	201	
422.17577	105	
439.23233	218	
473.22591	116	
550.29988	108	
567.30950	229	1+
585.33599	2514	1+
629.23519	101	
696.36619	165	
714.37395	703	1+
729.30179	111	
746.37299	116	
799.33936	105	
874.41068	1983	1+
884.24699	1024	
945.45763	778	1+
END IONS

###FS:    #m/z: 529.77030 #charge   2
###MaxRes:#m/z:  0.00000 #charge-128
###MS: 810
###MSMS: 811
BEGIN IONS
TITLE=Cmpd 22, AutoMSn(529.7703), 13.8 min
RTINSECONDS=828.499
SCANS=MS: 810 MSMS: 811
PEPMASS=529.77030	15168
CHARGE=2+
337.14520	111	
340.15997	584	1+
343.20304	130	
360.23097	209	
439.21677	184	
470.27468	150	
550.29069	179	
568.32306	156	
585.33432	629	1+
696.37064	220	
874.41969	225	
END IONS

###FS:    #m/z: 581.56651 #charge   3
###MaxRes:#m/z:  0.00000 #charge-128
###MS: 814
###MSMS: 816
BEGIN IONS
TITLE=Cmpd 25, AutoMSn(581.5665), 13.9 min
RTINSECONDS=833.082
SCANS=MS: 814 MSMS: 816
PEPMASS=581.56651	4511
CHARGE=3+
471.68418	120	
493.22663	263	1+
540.55314	165	
540.88355	116	
541.21721	170	
606.30809	158	
640.33294	102	
721.35251	113	
1394.53560	569	1+
1495.59050	1062	1+
END IONS

###FS:    #m/z: 581.56460 #charge   3
###MaxRes:#m/z:  0.00000 #charge-128
###MS: 817
###MSMS: 819
BEGIN IONS
TITLE=Cmpd 27, AutoMSn(581.5646), 13.9 min
RTINSECONDS=836.113
SCANS=MS: 817 MSMS: 819
PEPMASS=581.56460	5408
CHARGE=3+
333.19298	138	
493.20768	295	
541.21580	191	
606.30878	298	
640.25987	156	
640.76281	105	
697.76225	427	1+
698.28157	122	
721.32571	128	
1495.57680	919	1+
END IONS

###FS:    #m/z: 581.56720 #charge   3
###MaxRes:#m/z:  0.00000 #charge-128
###MS: 820
###MSMS: 821
BEGIN IONS
TITLE=Cmpd 28, AutoMSn(581.5672), 14.0 min
RTINSECONDS=838.63
SCANS=MS: 820 MSMS: 821
PEPMASS=581.56720	5593
CHARGE=3+
436.17146	155	
493.22887	111	
540.56005	107	
540.89109	183	
575.75361	129	
606.29272	232	
640.26079	311	
697.76262	218	
698.26614	107	
1495.59425	932	1+
END IONS

###FS:    #m/z: 651.62219 #charge   3
###MaxRes:#m/z:  0.00000 #charge-128
###MS: 820
###MSMS: 822
BEGIN IONS
TITLE=Cmpd 29, AutoMSn(651.6222), 14.0 min
RTINSECONDS=839.13
SCANS=MS: 820 MSMS: 822
PEPMASS=651.62219	2730
CHARGE=3+
490.26519	135	
501.22767	157	
516.19399	109	
END IONS

###FS:    #m/z: 651.61775 #charge   3
###MaxRes:#m/z:  0.00000 #charge-128
###MS: 823
###MSMS: 824
BEGIN IONS
TITLE=Cmpd 30, AutoMSn(651.6177), 14.0 min
RTINSECONDS=841.646
SCANS=MS: 823 MSMS: 824
PEPMASS=651.61775	3711
CHARGE=3+
389.14582	116	
523.73150	162	
532.73922	259	
533.24011	223	
776.29876	273	
778.28638	104	
889.37473	357	1+
END IONS

###FS:    #m/z: 651.62127 #charge   3
###MaxRes:#m/z:  0.00000 #charge-128
###MS: 825
###MSMS: 826
BEGIN IONS
TITLE=Cmpd 31, AutoMSn(651.6213), 14.1 min
RTINSECONDS=843.661
SCANS=MS: 825 MSMS: 826
PEPMASS=651.62127	3377
CHARGE=3+
776.30820	101	
838.36513	124	
END IONS

###FS:    #m/z: 616.80735 #charge   2
###MaxRes:#m/z:  0.00000 #charge-128
###MS: 836
###MSMS: 837
BEGIN IONS
TITLE=Cmpd 32, AutoMSn(616.8074), 14.2 min
RTINSECONDS=854.853
SCANS=MS: 836 MSMS: 837
PEPMASS=616.80735	3082
CHARGE=2+
576.31062	108	
633.33108	375	
803.44293	224	
END IONS

###FS:    #m/z: 498.58379 #charge   3
###MaxRes:#m/z:  0.00000 #charge-128
###MS: 836
###MSMS: 838
BEGIN IONS
TITLE=Cmpd 33, AutoMSn(498.5838), 14.3 min
RTINSECONDS=855.354
SCANS=MS: 836 MSMS: 838
PEPMASS=498.58379	2995
CHARGE=3+
545.31660	145	
745.39157	165	
END IONS

###FS:    #m/z: 616.80538 #charge   2
###MaxRes:#m/z:  0.00000 #charge-128
###MS: 839
###MSMS: 840
BEGIN IONS
TITLE=Cmpd 34, AutoMSn(616.8054), 14.3 min
RTINSECONDS=857.875
SCANS=MS: 839 MSMS: 840
PEPMASS=616.80538	6543
CHARGE=2+
432.25216	112	
544.77153	103	
576.31043	342	
582.25354	193	
600.27511	110	
633.33100	913	1+
746.41620	122	
860.46988	280	
917.48592	112	
END IONS

###FS:    #m/z: 498.58551 #charge   3
###MaxRes:#m/z:  0.00000 #charge-128
###MS: 839
###MSMS: 841
BEGIN IONS
TITLE=Cmpd 35, AutoMSn(498.5855), 14.3 min
RTINSECONDS=858.376
SCANS=MS: 839 MSMS: 841
PEPMASS=498.58551	4872
CHARGE=3+
746.38916	182	
END IONS

###FS:    #m/z: 669.27759 #charge   3
###MaxRes:#m/z:  0.00000 #charge-128
###MS: 839
###MSMS: 842
BEGIN IONS
TITLE=Cmpd 36, AutoMSn(669.2776), 14.3 min
RTINSECONDS=858.877
SCANS=MS: 839 MSMS: 842
PEPMASS=669.27759	3508
CHARGE=3+
370.15165	108	
END IONS

###FS:    #m/z: 616.80414 #charge   2
###MaxRes:#m/z:  0.00000 #charge-128
###MS: 843
###MSMS: 844
BEGIN IONS
TITLE=Cmpd 37, AutoMSn(616.8041), 14.4 min
RTINSECONDS=861.893
SCANS=MS: 843 MSMS: 844
PEPMASS=616.80414	7937
CHARGE=2+
354.16574	100	
469.17649	166	
487.17805	173	
489.27539	287	
513.22161	100	
576.31407	200	
582.26350	177	
616.79802	130	
633.33490	1239	1+
639.27561	164	
746.41686	140	
804.43811	145	
860.45998	483	1+
917.47791	210	
END IONS

###FS:    #m/z: 669.27269 #charge   3
###MaxRes:#m/z:  0.00000 #charge-128
###MS: 843
###MSMS: 845
BEGIN IONS
TITLE=Cmpd 38, AutoMSn(669.2727), 14.4 min
RTINSECONDS=862.395
SCANS=MS: 843 MSMS: 845
PEPMASS=669.27269	3435
CHARGE=3+
603.33092	109	
END IONS

###FS:    #m/z: 556.76886 #charge   2
###MaxRes:#m/z:  0.00000 #charge-128
###MS: 846
###MSMS: 847
BEGIN IONS
TITLE=Cmpd 39, AutoMSn(556.7689), 14.4 min
RTINSECONDS=864.911
SCANS=MS: 846 MSMS: 847
PEPMASS=556.76886	2690
CHARGE=2+
430.73469	179	
453.23731	168	
660.28715	112	
660.79768	148	
877.47167	293	1+
905.48963	100	
END IONS

###FS:    #m/z: 616.80443 #charge   2
###MaxRes:#m/z:  0.00000 #charge-128
###MS: 848
###MSMS: 849
BEGIN IONS
TITLE=Cmpd 40, AutoMSn(616.8044), 14.4 min
RTINSECONDS=866.928
SCANS=MS: 848 MSMS: 849
PEPMASS=616.80443	7387
CHARGE=2+
489.28702	188	
576.30782	191	
600.27886	102	
616.86624	145	
617.30631	166	
633.33149	886	1+
860.45252	313	
917.46876	168	
END IONS

###FS:    #m/z: 713.99590 #charge   3
###MaxRes:#m/z:  0.00000 #charge-128
###MS: 852
###MSMS: 853
BEGIN IONS
TITLE=Cmpd 42, AutoMSn(713.9959), 14.5 min
RTINSECONDS=870.957
SCANS=MS: 852 MSMS: 853
PEPMASS=713.99590	3012
CHARGE=3+
336.65969	103	
565.24124	108	
END IONS

###FS:    #m/z: 685.29755 #charge   3
###MaxRes:#m/z:  0.00000 #charge-128
###MS: 854
###MSMS: 855
BEGIN IONS
TITLE=Cmpd 43, AutoMSn(685.2975), 14.5 min
RTINSECONDS=872.973
SCANS=MS: 854 MSMS: 855
PEPMASS=685.29755	6926
CHARGE=3+
335.15473	157	
369.63977	127	
449.65407	266	
463.21934	219	
498.29108	114	
515.32574	103	
565.30003	245	
578.24700	463	1+
626.36550	251	1+
645.32950	112	
685.31844	112	
685.63732	147	
738.27207	691	
740.27062	107	
747.30233	289	
857.42826	132	
898.29455	989	1+
1043.48524	128	
1068.39558	222	
1069.40262	137	
END IONS

###FS:    #m/z: 450.90261 #charge   3
###MaxRes:#m/z:  0.00000 #charge-128
###MS: 854
###MSMS: 856
BEGIN IONS
TITLE=Cmpd 44, AutoMSn(450.9026), 14.6 min
RTINSECONDS=873.474
SCANS=MS: 854 MSMS: 856
PEPMASS=450.90261	3241
CHARGE=3+
534.25079	349	
534.75654	215	
590.80095	101	
619.30841	606	
619.80431	326	
END IONS

###FS:    #m/z: 685.29902 #charge   3
###MaxRes:#m/z:  0.00000 #charge-128
###MS: 857
###MSMS: 858
BEGIN IONS
TITLE=Cmpd 45, AutoMSn(685.2990), 14.6 min
RTINSECONDS=875.991
SCANS=MS: 857 MSMS: 858
PEPMASS=685.29902	19165
CHARGE=3+
331.13424	115	
335.14911	139	
369.63508	386	
385.21651	180	
463.21073	406	
466.92883	113	
498.31512	187	
507.19547	235	1+
513.24231	141	
522.25407	468	
522.75058	192	
534.71137	193	
535.20997	163	
578.23465	519	1+
578.79603	398	1+
599.24144	166	
679.61496	132	
685.29124	611	1+
685.63266	255	
685.96738	202	
714.76786	285	1+
730.32723	132	
738.26807	1790	1+
745.29239	119	
857.42653	396	1+
881.26786	117	
898.29577	3859	1+
986.48012	882	1+
1011.39333	194	
1043.48048	521	
1068.39319	509	
1069.40039	274	
1080.30863	287	
1128.58525	856	1+
1156.60170	274	
END IONS

###FS:    #m/z: 450.90457 #charge   3
###MaxRes:#m/z:  0.00000 #charge-128
###MS: 857
###MSMS: 859
BEGIN IONS
TITLE=Cmpd 46, AutoMSn(450.9046), 14.6 min
RTINSECONDS=876.492
SCANS=MS: 857 MSMS: 859
PEPMASS=450.90457	3732
CHARGE=3+
619.31539	455	
619.80988	135	
END IONS

###FS:    #m/z: 685.29866 #charge   3
###MaxRes:#m/z:  0.00000 #charge-128
###MS: 860
###MSMS: 861
BEGIN IONS
TITLE=Cmpd 47, AutoMSn(685.2987), 14.7 min
RTINSECONDS=879.007
SCANS=MS: 860 MSMS: 861
PEPMASS=685.29866	24485
CHARGE=3+
335.15267	165	
370.23301	124	
385.20047	137	
393.69683	246	
440.65090	155	
463.20781	504	1+
498.30253	150	
506.19872	336	1+
534.69556	204	
561.20208	151	
578.23554	913	1+
578.79728	262	
626.36813	211	
634.75184	132	
644.81577	163	
659.27673	133	
685.30345	499	
685.63807	278	
685.95840	123	
714.76693	131	
738.26878	2149	1+
745.31629	127	
747.30650	351	
857.42578	187	
898.30151	3938	1+
986.46999	272	
986.48610	453	1+
1043.48432	1137	1+
1068.40704	429	
1069.39411	129	
1128.58713	977	1+
1156.56568	204	
1157.55591	188	
END IONS

###FS:    #m/z: 733.65667 #charge   3
###MaxRes:#m/z:  0.00000 #charge-128
###MS: 860
###MSMS: 862
BEGIN IONS
TITLE=Cmpd 48, AutoMSn(733.6567), 14.7 min
RTINSECONDS=879.508
SCANS=MS: 860 MSMS: 862
PEPMASS=733.65667	3833
CHARGE=3+
520.24050	151	
733.98806	103	
END IONS

###FS:    #m/z: 688.04527 #charge   2
###MaxRes:#m/z:  0.00000 #charge-128
###MS: 860
###MSMS: 863
BEGIN IONS
TITLE=Cmpd 49, AutoMSn(688.0453), 14.7 min
RTINSECONDS=880.01
SCANS=MS: 860 MSMS: 863
PEPMASS=688.04527	2406
CHARGE=2+
318.12179	231	
368.16886	101	
371.17561	141	
385.20337	159	
391.74592	270	
413.20897	119	
429.14956	118	
446.17903	154	
453.12136	131	
463.20459	614	
493.21744	117	
498.29675	145	
515.19667	117	
561.22122	131	
574.76457	117	
578.23948	606	
738.26343	1056	1+
747.29898	300	
747.40773	256	
786.40037	119	
802.36918	218	1+
881.28876	129	
898.28684	839	1+
1068.39666	254	
END IONS

###FS:    #m/z: 688.29693 #charge   2
###MaxRes:#m/z:  0.00000 #charge-128
###MS: 864
###MSMS: 865
BEGIN IONS
TITLE=Cmpd 50, AutoMSn(688.2969), 14.7 min
RTINSECONDS=883.043
SCANS=MS: 864 MSMS: 865
PEPMASS=688.29693	3759
CHARGE=2+
369.63561	119	
415.21978	107	
429.21419	119	
463.21439	518	1+
480.25639	115	
494.24545	186	
506.18894	130	
506.69419	132	
522.25859	137	
522.75637	290	
564.78863	617	1+
565.30055	258	
578.23843	211	
626.37779	217	
650.28719	125	
658.82259	141	
685.29052	151	
685.96180	286	
738.26326	883	1+
747.31165	361	
857.41889	227	1+
898.29881	3670	1+
912.38022	120	
986.45796	147	
1011.37594	180	
1043.48309	184	
1068.39997	207	
1069.41283	140	
1080.29378	136	
1197.44896	107	
END IONS

###FS:    #m/z: 733.65978 #charge   3
###MaxRes:#m/z:  0.00000 #charge-128
###MS: 864
###MSMS: 866
BEGIN IONS
TITLE=Cmpd 51, AutoMSn(733.6598), 14.7 min
RTINSECONDS=883.544
SCANS=MS: 864 MSMS: 866
PEPMASS=733.65978	3463
CHARGE=3+
520.24741	140	
END IONS

###FS:    #m/z: 617.64305 #charge   3
###MaxRes:#m/z:  0.00000 #charge-128
###MS: 867
###MSMS: 868
BEGIN IONS
TITLE=Cmpd 52, AutoMSn(617.6430), 14.8 min
RTINSECONDS=886.077
SCANS=MS: 867 MSMS: 868
PEPMASS=617.64305	2475
CHARGE=3+
633.32006	113	
701.24066	109	
END IONS

###FS:    #m/z: 795.32745 #charge   3
###MaxRes:#m/z:  0.00000 #charge-128
###MS: 867
###MSMS: 869
BEGIN IONS
TITLE=Cmpd 53, AutoMSn(795.3275), 14.8 min
RTINSECONDS=886.579
SCANS=MS: 867 MSMS: 869
PEPMASS=795.32745	2194
CHARGE=3+
574.27272	174	
699.95512	130	
718.32283	510	1+
END IONS

###FS:    #m/z: 795.32790 #charge   3
###MaxRes:#m/z:  0.00000 #charge-128
###MS: 870
###MSMS: 871
BEGIN IONS
TITLE=Cmpd 54, AutoMSn(795.3279), 14.8 min
RTINSECONDS=889.11
SCANS=MS: 870 MSMS: 871
PEPMASS=795.32790	5449
CHARGE=3+
460.22898	177	
506.19146	134	
517.25185	127	
574.26468	462	1+
661.31994	226	
718.32899	425	1+
764.27949	101	
881.38620	151	
END IONS

###FS:    #m/z: 617.64650 #charge   3
###MaxRes:#m/z:  0.00000 #charge-128
###MS: 870
###MSMS: 872
BEGIN IONS
TITLE=Cmpd 55, AutoMSn(617.6465), 14.8 min
RTINSECONDS=889.611
SCANS=MS: 870 MSMS: 872
PEPMASS=617.64650	2638
CHARGE=3+
701.26934	118	
947.44000	115	
END IONS

###FS:    #m/z: 795.32361 #charge   3
###MaxRes:#m/z:  0.00000 #charge-128
###MS: 873
###MSMS: 874
BEGIN IONS
TITLE=Cmpd 56, AutoMSn(795.3236), 14.9 min
RTINSECONDS=892.142
SCANS=MS: 873 MSMS: 874
PEPMASS=795.32361	6881
CHARGE=3+
484.72464	118	
574.27204	252	
579.72140	112	
650.27399	142	
661.30206	244	
718.31509	785	1+
END IONS

###FS:    #m/z: 533.26538 #charge   2
###MaxRes:#m/z:  0.00000 #charge-128
###MS: 876
###MSMS: 877
BEGIN IONS
TITLE=Cmpd 58, AutoMSn(533.2654), 14.9 min
RTINSECONDS=895.159
SCANS=MS: 876 MSMS: 877
PEPMASS=533.26538	3866
CHARGE=2+
408.13473	149	
END IONS

###FS:    #m/z: 533.26553 #charge   1
###MaxRes:#m/z:  0.00000 #charge-128
###MS: 878
###MSMS: 879
BEGIN IONS
TITLE=Cmpd 59, AutoMSn(533.2655), 15.0 min
RTINSECONDS=897.175
SCANS=MS: 878 MSMS: 879
PEPMASS=533.26553	3570
CHARGE=1+
408.14022	134	
END IONS

###FS:    #m/z: 604.90553 #charge   3
###MaxRes:#m/z:  0.00000 #charge-128
###MS: 883
###MSMS: 884
BEGIN IONS
TITLE=Cmpd 61, AutoMSn(604.9055), 15.0 min
RTINSECONDS=902.217
SCANS=MS: 883 MSMS: 884
PEPMASS=604.90553	4745
CHARGE=3+
449.65784	309	
463.20889	147	
528.18307	170	
578.23722	186	
738.27172	619	1+
747.30089	187	
802.31748	461	1+
898.29807	834	1+
END IONS

###FS:    #m/z: 604.90481 #charge   3
###MaxRes:#m/z:  0.00000 #charge-128
###MS: 885
###MSMS: 886
BEGIN IONS
TITLE=Cmpd 62, AutoMSn(604.9048), 15.1 min
RTINSECONDS=904.232
SCANS=MS: 885 MSMS: 886
PEPMASS=604.90481	5563
CHARGE=3+
385.18541	124	
401.66576	160	
451.15739	112	
511.62305	100	
545.21335	143	
578.24281	227	
616.24196	102	
738.26517	879	1+
745.28787	117	
747.31569	497	
785.30691	129	
802.32056	310	
803.30435	538	1+
898.30692	1302	1+
907.36827	196	
915.40476	171	
END IONS

###FS:    #m/z: 906.84831 #charge   2
###MaxRes:#m/z:  0.00000 #charge-128
###MS: 887
###MSMS: 888
BEGIN IONS
TITLE=Cmpd 63, AutoMSn(906.8483), 15.1 min
RTINSECONDS=906.247
SCANS=MS: 887 MSMS: 888
PEPMASS=906.84831	3334
CHARGE=2+
368.16505	117	
385.17814	181	
END IONS

###FS:    #m/z: 604.90437 #charge   3
###MaxRes:#m/z:  0.00000 #charge-128
###MS: 889
###MSMS: 890
BEGIN IONS
TITLE=Cmpd 64, AutoMSn(604.9044), 15.1 min
RTINSECONDS=908.263
SCANS=MS: 889 MSMS: 890
PEPMASS=604.90437	6213
CHARGE=3+
335.15115	104	
369.63787	175	
385.18437	145	
456.93376	109	
463.21635	156	
530.18559	113	
545.21157	144	
578.23622	277	
738.26228	702	1+
745.30348	181	
747.29295	224	
802.31859	409	1+
898.30282	893	1+
915.40578	128	
1111.21975	109	
END IONS

###FS:    #m/z: 604.90616 #charge   3
###MaxRes:#m/z:  0.00000 #charge-128
###MS: 891
###MSMS: 892
BEGIN IONS
TITLE=Cmpd 65, AutoMSn(604.9062), 15.2 min
RTINSECONDS=910.276
SCANS=MS: 891 MSMS: 892
PEPMASS=604.90616	5853
CHARGE=3+
368.16477	112	
463.20839	158	
END IONS

###FS:    #m/z: 532.58440 #charge   3
###MaxRes:#m/z:  0.00000 #charge-128
###MS: 898
###MSMS: 899
BEGIN IONS
TITLE=Cmpd 67, AutoMSn(532.5844), 15.3 min
RTINSECONDS=917.378
SCANS=MS: 898 MSMS: 899
PEPMASS=532.58440	3480
CHARGE=3+
440.53775	132	
611.77116	125	
612.26846	154	
660.29656	612	1+
END IONS

###FS:    #m/z: 532.58759 #charge   3
###MaxRes:#m/z:  0.00000 #charge-128
###MS: 900
###MSMS: 901
BEGIN IONS
TITLE=Cmpd 68, AutoMSn(532.5876), 15.3 min
RTINSECONDS=919.415
SCANS=MS: 900 MSMS: 901
PEPMASS=532.58759	3682
CHARGE=3+
338.10053	109	
392.16762	300	
END IONS

###FS:    #m/z: 532.58511 #charge   3
###MaxRes:#m/z:  0.00000 #charge-128
###MS: 903
###MSMS: 904
BEGIN IONS
TITLE=Cmpd 69, AutoMSn(532.5851), 15.4 min
RTINSECONDS=922.477
SCANS=MS: 903 MSMS: 904
PEPMASS=532.58511	3931
CHARGE=3+
392.17264	133	
534.31298	102	
563.23470	101	
863.39618	118	
END IONS

###FS:    #m/z: 523.28691 #charge   2
###MaxRes:#m/z:  0.00000 #charge-128
###MS: 920
###MSMS: 921
BEGIN IONS
TITLE=Cmpd 71, AutoMSn(523.2869), 15.7 min
RTINSECONDS=939.777
SCANS=MS: 920 MSMS: 921
PEPMASS=523.28691	4713
CHARGE=2+
414.22798	192	
424.22853	120	
489.28272	152	
590.32990	613	
592.31500	123	
661.35858	754	1+
758.41898	2163	1+
845.43806	452	1+
932.48082	300	1+
942.47855	132	
END IONS

###FS:    #m/z: 677.78892 #charge   2
###MaxRes:#m/z:  0.00000 #charge-128
###MS: 920
###MSMS: 922
BEGIN IONS
TITLE=Cmpd 72, AutoMSn(677.7889), 15.7 min
RTINSECONDS=940.278
SCANS=MS: 920 MSMS: 922
PEPMASS=677.78892	3445
CHARGE=2+
493.22118	226	
606.30944	226	
721.34082	170	
END IONS

###FS:    #m/z: 523.28705 #charge   2
###MaxRes:#m/z:  0.00000 #charge-128
###MS: 924
###MSMS: 925
BEGIN IONS
TITLE=Cmpd 74, AutoMSn(523.2870), 15.7 min
RTINSECONDS=943.803
SCANS=MS: 924 MSMS: 925
PEPMASS=523.28705	35878
CHARGE=2+
339.17187	103	
376.19089	681	1+
383.23897	111	
392.21139	113	
405.71689	129	
457.74038	101	
462.73733	162	
487.25801	162	
489.28348	1442	1+
514.27294	133	
523.29014	122	
568.28559	113	
573.30002	101	
584.30341	102	
590.32584	4780	1+
600.30263	120	
643.34877	384	1+
659.33826	218	1+
661.36265	3656	1+
669.94484	1040	1+
671.34604	163	
740.40152	1215	1+
756.38816	283	1+
756.40638	128	
758.41507	11311	1+
767.44412	136	
767.82946	229	
767.92720	144	
768.56849	474	
827.44253	1194	1+
828.43872	101	
845.44683	3921	1+
914.45532	340	1+
932.47436	2185	1+
END IONS

###FS:    #m/z: 677.79116 #charge   2
###MaxRes:#m/z:  0.00000 #charge-128
###MS: 924
###MSMS: 926
BEGIN IONS
TITLE=Cmpd 75, AutoMSn(677.7912), 15.7 min
RTINSECONDS=944.304
SCANS=MS: 924 MSMS: 926
PEPMASS=677.79116	5110
CHARGE=2+
333.17558	149	
493.21771	265	
522.06493	101	
606.30360	410	1+
721.32883	394	1+
792.36059	245	
END IONS

###FS:    #m/z: 517.26474 #charge   2
###MaxRes:#m/z:  0.00000 #charge-128
###MS: 924
###MSMS: 927
BEGIN IONS
TITLE=Cmpd 76, AutoMSn(517.2647), 15.7 min
RTINSECONDS=944.805
SCANS=MS: 924 MSMS: 927
PEPMASS=517.26474	3272
CHARGE=2+
94.38814	164	
577.25914	268	
706.29332	125	
819.38253	169	
END IONS

###FS:    #m/z: 523.28710 #charge   2
###MaxRes:#m/z:  0.00000 #charge-128
###MS: 928
###MSMS: 929
BEGIN IONS
TITLE=Cmpd 77, AutoMSn(523.2871), 15.8 min
RTINSECONDS=947.842
SCANS=MS: 928 MSMS: 929
PEPMASS=523.28710	81103
CHARGE=2+
359.16420	181	
366.20887	165	
369.70071	188	
376.18990	1420	1+
395.78196	176	
430.06551	245	
455.21942	171	
463.24422	157	
489.27483	2613	1+
497.26556	163	
573.31554	232	
590.32314	7903	1+
643.34015	533	1+
659.36338	167	
661.36161	6541	1+
670.97390	192	
714.39654	182	
740.39202	1162	1+
741.38310	356	
756.40899	888	1+
758.41511	21583	1+
765.20582	206	
768.58745	556	
809.41781	366	1+
827.43730	3996	1+
845.44494	7552	1+
914.46673	617	1+
932.48032	3168	1+
942.46067	227	
942.61477	472	
END IONS

###FS:    #m/z: 851.33078 #charge   2
###MaxRes:#m/z:  0.00000 #charge-128
###MS: 928
###MSMS: 930
BEGIN IONS
TITLE=Cmpd 78, AutoMSn(851.3308), 15.8 min
RTINSECONDS=948.342
SCANS=MS: 928 MSMS: 930
PEPMASS=851.33078	8659
CHARGE=2+
333.18674	126	
405.10157	108	
417.15905	153	
481.02841	106	
493.22297	295	
606.29760	163	
721.32915	255	1+
781.30402	102	
792.36487	165	
842.32803	166	
1055.42392	122	
END IONS

###FS:    #m/z: 567.88994 #charge   3
###MaxRes:#m/z:  0.00000 #charge-128
###MS: 928
###MSMS: 931
BEGIN IONS
TITLE=Cmpd 79, AutoMSn(567.8899), 15.8 min
RTINSECONDS=948.843
SCANS=MS: 928 MSMS: 931
PEPMASS=567.88994	6651
CHARGE=3+
303.65361	107	
324.61032	109	
333.19025	281	
455.65209	202	
470.19139	185	
493.21839	1761	1+
493.87330	102	
549.18441	103	
570.31804	122	
606.30395	1002	1+
607.72096	109	
623.17991	128	
623.34411	134	
721.32850	928	1+
732.20528	103	
739.34008	101	
745.23205	193	
763.26314	219	1+
792.37661	231	
836.42410	129	
892.28258	284	1+
910.26759	135	
1096.36706	114	
END IONS

###FS:    #m/z: 851.33228 #charge   2
###MaxRes:#m/z:  0.00000 #charge-128
###MS: 932
###MSMS: 933
BEGIN IONS
TITLE=Cmpd 80, AutoMSn(851.3323), 15.9 min
RTINSECONDS=951.879
SCANS=MS: 932 MSMS: 933
PEPMASS=851.33228	13015
CHARGE=2+
333.18988	238	
341.14972	107	
488.18940	295	
493.21477	518	
500.64301	101	
606.30562	179	
721.32488	441	1+
763.24085	112	
770.20450	100	
780.30717	134	
792.37932	302	1+
819.33447	110	
851.34780	278	
851.83631	174	
910.29040	138	
939.40687	123	
1054.42845	108	
1055.43043	155	
END IONS

###FS:    #m/z: 567.89260 #charge   3
###MaxRes:#m/z:  0.00000 #charge-128
###MS: 932
###MSMS: 934
BEGIN IONS
TITLE=Cmpd 81, AutoMSn(567.8926), 15.9 min
RTINSECONDS=952.38
SCANS=MS: 932 MSMS: 934
PEPMASS=567.89260	8542
CHARGE=3+
333.18532	323	
337.12529	110	
428.80628	221	
438.11695	136	
446.64686	133	
455.65553	138	
488.18240	136	
493.21992	1597	1+
523.26446	128	
606.29392	817	1+
703.31723	105	
721.32333	1185	1+
745.24176	139	
763.24904	136	
792.36216	614	
794.35954	115	
801.62216	136	
END IONS

###FS:    #m/z: 517.26555 #charge-128
###MaxRes:#m/z:  0.00000 #charge-128
###MS: 932
###MSMS: 935
BEGIN IONS
TITLE=Cmpd 82, AutoMSn(517.2656), 15.9 min
RTINSECONDS=952.881
SCANS=MS: 932 MSMS: 935
PEPMASS=517.26555	8137

376.21519	100	
577.25439	805	1+
590.32191	189	
706.30464	998	1+
819.38643	904	1+
828.90398	264	
1030.52999	495	1+
END IONS

###FS:    #m/z: 851.33129 #charge   2
###MaxRes:#m/z:  0.00000 #charge-128
###MS: 936
###MSMS: 937
BEGIN IONS
TITLE=Cmpd 83, AutoMSn(851.3313), 15.9 min
RTINSECONDS=955.902
SCANS=MS: 936 MSMS: 937
PEPMASS=851.33129	9012
CHARGE=2+
333.18206	371	
359.15784	250	
493.21446	503	
606.31263	395	1+
648.23106	112	
721.33045	278	
771.32780	104	
792.38147	242	
851.83605	168	
852.32727	122	
939.37055	114	
1214.46746	141	
END IONS

###FS:    #m/z: 567.89024 #charge   3
###MaxRes:#m/z:  0.00000 #charge-128
###MS: 936
###MSMS: 938
BEGIN IONS
TITLE=Cmpd 84, AutoMSn(567.8902), 15.9 min
RTINSECONDS=956.403
SCANS=MS: 936 MSMS: 938
PEPMASS=567.89024	7370
CHARGE=3+
333.19065	192	
346.12426	151	
373.13067	117	
446.64734	211	
493.21753	1350	1+
554.75340	116	
565.28855	108	
567.25744	227	
571.31585	127	
606.29523	628	1+
622.21886	104	
630.51121	232	
649.22262	127	
721.32920	667	1+
763.25477	204	
792.37285	221	
END IONS

###FS:    #m/z: 517.26389 #charge-128
###MaxRes:#m/z:  0.00000 #charge-128
###MS: 936
###MSMS: 939
BEGIN IONS
TITLE=Cmpd 85, AutoMSn(517.2639), 15.9 min
RTINSECONDS=956.904
SCANS=MS: 936 MSMS: 939
PEPMASS=517.26389	5561

542.22139	142	
577.25717	239	
819.40390	111	
END IONS

###FS:    #m/z: 851.33225 #charge   2
###MaxRes:#m/z:  0.00000 #charge-128
###MS: 940
###MSMS: 941
BEGIN IONS
TITLE=Cmpd 86, AutoMSn(851.3322), 16.0 min
RTINSECONDS=959.921
SCANS=MS: 940 MSMS: 941
PEPMASS=851.33225	6560
CHARGE=2+
341.14312	144	
470.17564	157	
493.22821	243	
606.30535	276	
721.33379	247	
792.36771	287	1+
875.41462	114	
990.42114	141	
END IONS

###FS:    #m/z: 551.80086 #charge   2
###MaxRes:#m/z:  0.00000 #charge-128
###MS: 943
###MSMS: 944
BEGIN IONS
TITLE=Cmpd 87, AutoMSn(551.8009), 16.0 min
RTINSECONDS=962.953
SCANS=MS: 943 MSMS: 944
PEPMASS=551.80086	2632
CHARGE=2+
385.21243	230	1+
758.42743	186	
END IONS

###FS:    #m/z: 551.79825 #charge   1
###MaxRes:#m/z:  0.00000 #charge-128
###MS: 945
###MSMS: 946
BEGIN IONS
TITLE=Cmpd 88, AutoMSn(551.7983), 16.1 min
RTINSECONDS=964.98
SCANS=MS: 945 MSMS: 946
PEPMASS=551.79825	3704
CHARGE=1+
489.27770	117	
512.19375	107	
END IONS

###FS:    #m/z: 690.80396 #charge   1
###MaxRes:#m/z:  0.00000 #charge-128
###MS: 947
###MSMS: 948
BEGIN IONS
TITLE=Cmpd 89, AutoMSn(690.8040), 16.1 min
RTINSECONDS=967.014
SCANS=MS: 947 MSMS: 948
PEPMASS=690.80396	5446
CHARGE=1+
378.12235	113	
476.19834	110	
681.80933	102	
END IONS

###FS:    #m/z: 551.79902 #charge   2
###MaxRes:#m/z:  0.00000 #charge-128
###MS: 947
###MSMS: 949
BEGIN IONS
TITLE=Cmpd 90, AutoMSn(551.7990), 16.1 min
RTINSECONDS=967.515
SCANS=MS: 947 MSMS: 949
PEPMASS=551.79902	3961
CHARGE=2+
356.17336	110	
533.21288	128	
571.32673	110	
661.36752	139	
845.45247	127	
END IONS

###FS:    #m/z: 690.80551 #charge   2
###MaxRes:#m/z:  0.00000 #charge-128
###MS: 950
###MSMS: 951
BEGIN IONS
TITLE=Cmpd 91, AutoMSn(690.8055), 16.2 min
RTINSECONDS=970.044
SCANS=MS: 950 MSMS: 951
PEPMASS=690.80551	8568
CHARGE=2+
389.14810	100	
544.74475	135	
640.28594	108	
689.32327	145	
853.70854	211	
854.35407	120	
END IONS

###FS:    #m/z: 690.80313 #charge   2
###MaxRes:#m/z:  0.00000 #charge-128
###MS: 952
###MSMS: 953
BEGIN IONS
TITLE=Cmpd 92, AutoMSn(690.8031), 16.2 min
RTINSECONDS=972.06
SCANS=MS: 952 MSMS: 953
PEPMASS=690.80313	8133
CHARGE=2+
308.17436	161	
476.18694	202	
544.75749	161	
545.23809	139	
853.69310	251	1+
854.36126	151	
END IONS

###FS:    #m/z: 880.82010 #charge   2
###MaxRes:#m/z:  0.00000 #charge-128
###MS: 954
###MSMS: 956
BEGIN IONS
TITLE=Cmpd 94, AutoMSn(880.8201), 16.2 min
RTINSECONDS=974.576
SCANS=MS: 954 MSMS: 956
PEPMASS=880.82010	2939
CHARGE=2+
880.80519	121	
881.33447	343	1+
END IONS

###FS:    #m/z: 611.79423 #charge   2
###MaxRes:#m/z:  0.00000 #charge-128
###MS: 957
###MSMS: 958
BEGIN IONS
TITLE=Cmpd 95, AutoMSn(611.7942), 16.3 min
RTINSECONDS=977.104
SCANS=MS: 957 MSMS: 958
PEPMASS=611.79423	6587
CHARGE=2+
329.11888	165	
689.35428	241	
701.26958	112	
849.37757	137	
946.43863	1826	1+
957.66243	124	
END IONS

###FS:    #m/z: 880.81985 #charge   2
###MaxRes:#m/z:  0.00000 #charge-128
###MS: 957
###MSMS: 959
BEGIN IONS
TITLE=Cmpd 96, AutoMSn(880.8198), 16.3 min
RTINSECONDS=977.605
SCANS=MS: 957 MSMS: 959
PEPMASS=880.81985	4196
CHARGE=2+
1760.61624	1225	1+
END IONS

###FS:    #m/z: 523.77986 #charge   2
###MaxRes:#m/z:  0.00000 #charge-128
###MS: 961
###MSMS: 962
BEGIN IONS
TITLE=Cmpd 97, AutoMSn(523.7799), 16.4 min
RTINSECONDS=981.135
SCANS=MS: 961 MSMS: 962
PEPMASS=523.77986	14920
CHARGE=2+
371.21966	313	1+
376.18724	105	
377.17401	368	
379.71104	568	1+
414.22908	154	
414.71628	587	
423.22555	102	
488.28492	264	1+
490.25742	297	
495.65080	116	
590.33000	183	
591.31308	916	1+
645.33104	119	
661.36666	212	
662.34878	863	1+
669.91546	188	
758.40676	312	
759.40271	2913	1+
768.57752	297	
846.43600	1197	1+
932.48399	178	
933.46968	707	1+
END IONS

###FS:    #m/z: 611.79419 #charge   2
###MaxRes:#m/z:  0.00000 #charge-128
###MS: 961
###MSMS: 964
BEGIN IONS
TITLE=Cmpd 98, AutoMSn(611.7942), 16.4 min
RTINSECONDS=982.137
SCANS=MS: 961 MSMS: 964
PEPMASS=611.79419	6479
CHARGE=2+
491.25470	137	
590.73924	118	
701.25652	367	1+
946.42740	1855	1+
END IONS

###FS:    #m/z: 664.54320 #charge   2
###MaxRes:#m/z:  0.00000 #charge-128
###MS: 965
###MSMS: 967
BEGIN IONS
TITLE=Cmpd 99, AutoMSn(664.5432), 16.4 min
RTINSECONDS=985.664
SCANS=MS: 965 MSMS: 967
PEPMASS=664.54320	4780
CHARGE=2+
599.30658	216	
END IONS

###FS:    #m/z: 523.78016 #charge   2
###MaxRes:#m/z:  0.00000 #charge-128
###MS: 968
###MSMS: 969
BEGIN IONS
TITLE=Cmpd 100, AutoMSn(523.7802), 16.5 min
RTINSECONDS=988.189
SCANS=MS: 968 MSMS: 969
PEPMASS=523.78016	18758
CHARGE=2+
371.19952	225	
377.17679	265	
379.71181	283	
414.22526	473	1+
489.27182	128	
490.26033	390	
498.27975	103	
521.29696	101	
522.29862	204	1+
590.32637	182	
591.30423	1518	1+
661.36537	231	
662.34705	1058	1+
758.42041	253	
759.39965	2961	1+
768.56431	172	
828.41603	421	1+
845.45940	160	
846.43681	881	1+
933.46440	449	1+
END IONS

###FS:    #m/z: 465.25423 #charge   3
###MaxRes:#m/z:  0.00000 #charge-128
###MS: 971
###MSMS: 972
BEGIN IONS
TITLE=Cmpd 101, AutoMSn(465.2542), 16.5 min
RTINSECONDS=991.207
SCANS=MS: 971 MSMS: 972
PEPMASS=465.25423	4195
CHARGE=3+
446.23802	104	
464.28130	103	
466.26500	148	
467.25561	444	1+
489.33517	314	
588.40217	277	
589.82257	100	
659.27305	103	
735.47344	110	
END IONS

###FS:    #m/z: 566.26409 #charge   2
###MaxRes:#m/z:  0.00000 #charge-128
###MS: 971
###MSMS: 973
BEGIN IONS
TITLE=Cmpd 102, AutoMSn(566.2641), 16.5 min
RTINSECONDS=991.707
SCANS=MS: 971 MSMS: 973
PEPMASS=566.26409	3106
CHARGE=2+
348.10104	126	
485.22073	104	
622.29613	507	1+
769.36644	116	
943.41098	157	
END IONS

###FS:    #m/z: 352.23156 #charge   1
###MaxRes:#m/z:  0.00000 #charge-128
###MS: 971
###MSMS: 974
BEGIN IONS
TITLE=Cmpd 103, AutoMSn(352.2316), 16.5 min
RTINSECONDS=992.208
SCANS=MS: 971 MSMS: 974
PEPMASS=352.23156	2828
CHARGE=1+
304.21155	122	
END IONS

###FS:    #m/z: 566.26143 #charge   2
###MaxRes:#m/z:  0.00000 #charge-128
###MS: 975
###MSMS: 976
BEGIN IONS
TITLE=Cmpd 104, AutoMSn(566.2614), 16.6 min
RTINSECONDS=995.236
SCANS=MS: 975 MSMS: 976
PEPMASS=566.26143	6996
CHARGE=2+
436.21864	106	
472.53639	104	
535.26259	155	
564.29909	117	
622.29656	983	1+
769.36390	338	
771.37369	112	
856.40059	225	
943.42405	923	1+
END IONS

###FS:    #m/z: 449.77849 #charge   2
###MaxRes:#m/z:  0.00000 #charge-128
###MS: 975
###MSMS: 977
BEGIN IONS
TITLE=Cmpd 105, AutoMSn(449.7785), 16.6 min
RTINSECONDS=995.737
SCANS=MS: 975 MSMS: 977
PEPMASS=449.77849	5330
CHARGE=2+
328.20529	114	
449.25570	253	1+
454.27271	142	
528.32399	1673	1+
627.39803	502	1+
728.43679	702	1+
799.47662	198	
END IONS

###FS:    #m/z: 465.24955 #charge   3
###MaxRes:#m/z:  0.00000 #charge-128
###MS: 975
###MSMS: 978
BEGIN IONS
TITLE=Cmpd 106, AutoMSn(465.2496), 16.6 min
RTINSECONDS=996.239
SCANS=MS: 975 MSMS: 978
PEPMASS=465.24955	4225
CHARGE=3+
408.21237	103	
420.21717	102	
442.26951	122	
446.24505	124	
462.28514	101	
463.27921	328	1+
466.26001	753	1+
475.48674	208	
586.37190	106	
588.40887	220	
735.46023	189	
977.64205	496	1+
END IONS

###FS:    #m/z: 566.26211 #charge   2
###MaxRes:#m/z:  0.00000 #charge-128
###MS: 979
###MSMS: 980
BEGIN IONS
TITLE=Cmpd 107, AutoMSn(566.2621), 16.7 min
RTINSECONDS=999.266
SCANS=MS: 979 MSMS: 980
PEPMASS=566.26211	8222
CHARGE=2+
463.23356	105	
535.26811	106	
564.24353	101	
622.30030	902	1+
769.36971	582	1+
856.39913	502	1+
943.44495	446	
END IONS

###FS:    #m/z: 449.77946 #charge   2
###MaxRes:#m/z:  0.00000 #charge-128
###MS: 979
###MSMS: 982
BEGIN IONS
TITLE=Cmpd 108, AutoMSn(449.7795), 16.7 min
RTINSECONDS=1000.27
SCANS=MS: 979 MSMS: 982
PEPMASS=449.77946	6327
CHARGE=2+
328.20435	148	
441.29109	209	
446.27916	103	
448.27263	103	
449.26265	275	1+
452.23863	288	1+
528.32597	1404	1+
627.38856	456	1+
728.44219	488	1+
799.49741	132	
END IONS

###FS:    #m/z: 380.26328 #charge   1
###MaxRes:#m/z:  0.00000 #charge-128
###MS: 983
###MSMS: 985
BEGIN IONS
TITLE=Cmpd 109, AutoMSn(380.2633), 16.7 min
RTINSECONDS=1003.8
SCANS=MS: 983 MSMS: 985
PEPMASS=380.26328	6187
CHARGE=1+
318.23060	915	1+
362.25185	148	
380.26621	516	1+
END IONS

###FS:    #m/z: 449.77694 #charge   2
###MaxRes:#m/z:  0.00000 #charge-128
###MS: 983
###MSMS: 986
BEGIN IONS
TITLE=Cmpd 110, AutoMSn(449.7769), 16.7 min
RTINSECONDS=1004.3
SCANS=MS: 983 MSMS: 986
PEPMASS=449.77694	4724
CHARGE=2+
528.32426	300	
627.39836	127	
END IONS

###FS:    #m/z: 380.26024 #charge   1
###MaxRes:#m/z:  0.00000 #charge-128
###MS: 987
###MSMS: 989
BEGIN IONS
TITLE=Cmpd 111, AutoMSn(380.2602), 16.8 min
RTINSECONDS=1007.83
SCANS=MS: 987 MSMS: 989
PEPMASS=380.26024	6619
CHARGE=1+
318.22316	738	1+
362.25489	227	
380.26068	462	1+
END IONS

###FS:    #m/z: 753.32291 #charge   2
###MaxRes:#m/z:  0.00000 #charge-128
###MS: 987
###MSMS: 990
BEGIN IONS
TITLE=Cmpd 112, AutoMSn(753.3229), 16.8 min
RTINSECONDS=1008.34
SCANS=MS: 987 MSMS: 990
PEPMASS=753.32291	4289
CHARGE=2+
414.15548	134	
763.26130	192	
876.32806	170	
END IONS

###FS:    #m/z: 380.26362 #charge   1
###MaxRes:#m/z:  0.00000 #charge-128
###MS: 991
###MSMS: 992
BEGIN IONS
TITLE=Cmpd 113, AutoMSn(380.2636), 16.9 min
RTINSECONDS=1011.37
SCANS=MS: 991 MSMS: 992
PEPMASS=380.26362	6552
CHARGE=1+
318.22603	581	1+
362.24382	104	
380.25497	208	
END IONS

###FS:    #m/z: 700.31070 #charge   3
###MaxRes:#m/z:  0.00000 #charge-128
###MS: 991
###MSMS: 993
BEGIN IONS
TITLE=Cmpd 114, AutoMSn(700.3107), 16.9 min
RTINSECONDS=1011.87
SCANS=MS: 991 MSMS: 993
PEPMASS=700.31070	3514
CHARGE=3+
335.15653	161	
382.21502	335	
392.20353	107	
427.71834	196	
463.22332	215	
473.67704	185	
475.18374	140	
492.24102	269	
520.75703	159	
521.26049	222	
577.29093	304	
577.79371	124	
623.25115	213	1+
626.26846	208	
628.26141	107	
657.30249	114	
697.36357	122	
699.30237	115	
714.28018	107	
783.39141	136	
786.29209	440	
788.29002	130	
855.48168	113	
946.32728	821	1+
1040.49853	125	
1116.43113	228	
1153.57547	110	
END IONS

###FS:    #m/z: 633.28503 #charge   3
###MaxRes:#m/z:  0.00000 #charge-128
###MS: 991
###MSMS: 994
BEGIN IONS
TITLE=Cmpd 115, AutoMSn(633.2850), 16.9 min
RTINSECONDS=1012.37
SCANS=MS: 991 MSMS: 994
PEPMASS=633.28503	2413
CHARGE=3+
483.28552	114	
END IONS

###FS:    #m/z: 700.30943 #charge   3
###MaxRes:#m/z:  0.00000 #charge-128
###MS: 995
###MSMS: 996
BEGIN IONS
TITLE=Cmpd 116, AutoMSn(700.3094), 16.9 min
RTINSECONDS=1015.42
SCANS=MS: 995 MSMS: 996
PEPMASS=700.30943	8925
CHARGE=3+
382.21280	369	1+
392.19741	216	
463.20687	417	
478.75250	142	
483.72621	137	
492.24361	446	
514.71386	125	
520.75368	349	
530.20660	126	
530.70717	122	
559.71950	180	
563.30948	230	
563.79283	260	
577.29337	634	
577.81657	197	
585.80039	147	
623.35968	147	
626.27472	518	
634.60645	220	
701.31180	135	
714.29612	126	
783.39837	147	
786.30040	966	1+
854.43276	190	
855.43921	411	1+
946.33273	1955	1+
1040.47303	228	
1116.44843	135	
1117.42345	191	
END IONS

###FS:    #m/z: 521.28451 #charge   2
###MaxRes:#m/z:  0.00000 #charge-128
###MS: 995
###MSMS: 997
BEGIN IONS
TITLE=Cmpd 117, AutoMSn(521.2845), 16.9 min
RTINSECONDS=1015.92
SCANS=MS: 995 MSMS: 997
PEPMASS=521.28451	3548
CHARGE=2+
340.18359	105	
379.71028	136	
441.26708	178	
463.21430	107	
519.30326	149	
520.27978	331	1+
522.28215	226	
556.30832	549	1+
569.29762	178	
591.33257	123	
683.39054	145	
758.40894	199	
782.41033	338	
895.47598	118	
END IONS

###FS:    #m/z: 700.31062 #charge   3
###MaxRes:#m/z:  0.00000 #charge-128
###MS: 998
###MSMS: 999
BEGIN IONS
TITLE=Cmpd 118, AutoMSn(700.3106), 17.0 min
RTINSECONDS=1018.45
SCANS=MS: 998 MSMS: 999
PEPMASS=700.31062	10954
CHARGE=3+
335.14613	140	
382.21921	167	
392.19940	156	
463.20191	301	
492.23623	385	
495.30913	163	
520.75098	712	
521.25807	241	
558.71857	103	
559.22618	149	
563.29135	190	
577.28988	268	
623.36133	366	1+
626.26993	571	1+
641.24964	132	
692.38482	147	
700.30143	157	
784.39157	108	
786.30287	962	1+
854.43102	454	1+
946.33506	1367	1+
948.33995	447	1+
949.34407	133	
983.45417	178	
993.88695	116	
1040.48627	146	
1041.49895	110	
1116.43936	180	
1154.57124	132	
END IONS

###FS:    #m/z: 521.28392 #charge   1
###MaxRes:#m/z:  0.00000 #charge-128
###MS: 998
###MSMS: 1000
BEGIN IONS
TITLE=Cmpd 119, AutoMSn(521.2839), 17.0 min
RTINSECONDS=1018.95
SCANS=MS: 998 MSMS: 1000
PEPMASS=521.28392	4605
CHARGE=1+
521.25576	129	
END IONS

###FS:    #m/z: 521.28250 #charge   1
###MaxRes:#m/z:  0.00000 #charge-128
###MS: 1001
###MSMS: 1002
BEGIN IONS
TITLE=Cmpd 120, AutoMSn(521.2825), 17.0 min
RTINSECONDS=1021.46
SCANS=MS: 1001 MSMS: 1002
PEPMASS=521.28250	4744
CHARGE=1+
520.27349	113	
END IONS

###FS:    #m/z: 711.05329 #charge   2
###MaxRes:#m/z:  0.00000 #charge-128
###MS: 1003
###MSMS: 1004
BEGIN IONS
TITLE=Cmpd 121, AutoMSn(711.0533), 17.1 min
RTINSECONDS=1023.48
SCANS=MS: 1003 MSMS: 1004
PEPMASS=711.05329	2397
CHARGE=2+
346.11331	102	
608.22198	116	
649.10953	134	
END IONS

###FS:    #m/z: 711.05311 #charge   2
###MaxRes:#m/z:  0.00000 #charge-128
###MS: 1005
###MSMS: 1006
BEGIN IONS
TITLE=Cmpd 122, AutoMSn(711.0531), 17.1 min
RTINSECONDS=1025.49
SCANS=MS: 1005 MSMS: 1006
PEPMASS=711.05311	3221
CHARGE=2+
501.55483	120	
END IONS

###FS:    #m/z: 710.79917 #charge   2
###MaxRes:#m/z:  0.00000 #charge-128
###MS: 1007
###MSMS: 1008
BEGIN IONS
TITLE=Cmpd 123, AutoMSn(710.7992), 17.1 min
RTINSECONDS=1027.51
SCANS=MS: 1007 MSMS: 1008
PEPMASS=710.79917	3836
CHARGE=2+
370.20613	127	
906.45419	121	
1069.56416	101	
END IONS

###FS:    #m/z: 320.24212 #charge-128
###MaxRes:#m/z:  0.00000 #charge-128
###MS: 1009
###MSMS: 1010
BEGIN IONS
TITLE=Cmpd 124, AutoMSn(320.2421), 17.2 min
RTINSECONDS=1029.52
SCANS=MS: 1009 MSMS: 1010
PEPMASS=320.24212	31375

320.24224	704	
322.25975	112	
END IONS

###FS:    #m/z: 320.24238 #charge   3
###MaxRes:#m/z:  0.00000 #charge-128
###MS: 1011
###MSMS: 1012
BEGIN IONS
TITLE=Cmpd 125, AutoMSn(320.2424), 17.2 min
RTINSECONDS=1031.54
SCANS=MS: 1011 MSMS: 1012
PEPMASS=320.24238	34284
CHARGE=3+
302.23310	154	
320.24397	958	1+
END IONS

###FS:    #m/z: 320.24175 #charge   3
###MaxRes:#m/z:  0.00000 #charge-128
###MS: 1013
###MSMS: 1014
BEGIN IONS
TITLE=Cmpd 126, AutoMSn(320.2418), 17.2 min
RTINSECONDS=1033.55
SCANS=MS: 1013 MSMS: 1014
PEPMASS=320.24175	36188
CHARGE=3+
302.23639	131	
320.24244	1132	1+
END IONS

###FS:    #m/z: 320.24204 #charge-128
###MaxRes:#m/z:  0.00000 #charge-128
###MS: 1015
###MSMS: 1016
BEGIN IONS
TITLE=Cmpd 127, AutoMSn(320.2420), 17.3 min
RTINSECONDS=1035.57
SCANS=MS: 1015 MSMS: 1016
PEPMASS=320.24204	39500

302.23373	180	
320.23859	1325	1+
END IONS

###FS:    #m/z: 765.33448 #charge   3
###MaxRes:#m/z:  0.00000 #charge-128
###MS: 1017
###MSMS: 1018
BEGIN IONS
TITLE=Cmpd 128, AutoMSn(765.3345), 17.3 min
RTINSECONDS=1037.58
SCANS=MS: 1017 MSMS: 1018
PEPMASS=765.33448	3427
CHARGE=3+
580.28344	103	
637.31671	271	
708.33656	169	
765.36257	274	
765.93893	139	
912.44826	102	
END IONS

###FS:    #m/z: 437.75402 #charge   2
###MaxRes:#m/z:  0.00000 #charge-128
###MS: 1020
###MSMS: 1021
BEGIN IONS
TITLE=Cmpd 130, AutoMSn(437.7540), 17.3 min
RTINSECONDS=1040.6
SCANS=MS: 1020 MSMS: 1021
PEPMASS=437.75402	7009
CHARGE=2+
348.18551	851	1+
434.26274	284	1+
436.25785	469	1+
438.27853	433	1+
440.25543	407	1+
443.24164	108	
449.26143	303	
461.27192	723	1+
468.42590	216	
557.33233	100	
575.31414	1247	1+
656.38312	170	
674.38108	1027	1+
END IONS

###FS:    #m/z: 416.25115 #charge   2
###MaxRes:#m/z:  0.00000 #charge-128
###MS: 1020
###MSMS: 1022
BEGIN IONS
TITLE=Cmpd 131, AutoMSn(416.2512), 17.4 min
RTINSECONDS=1041.1
SCANS=MS: 1020 MSMS: 1022
PEPMASS=416.25115	5849
CHARGE=2+
362.21053	178	
532.30394	109	
END IONS

###FS:    #m/z: 765.32813 #charge   3
###MaxRes:#m/z:  0.00000 #charge-128
###MS: 1020
###MSMS: 1023
BEGIN IONS
TITLE=Cmpd 132, AutoMSn(765.3281), 17.4 min
RTINSECONDS=1041.6
SCANS=MS: 1020 MSMS: 1023
PEPMASS=765.32813	3936
CHARGE=3+
580.28518	102	
585.65922	108	
619.76713	137	
637.30684	375	
765.35500	649	1+
END IONS

###FS:    #m/z: 437.75422 #charge   2
###MaxRes:#m/z:  0.00000 #charge-128
###MS: 1024
###MSMS: 1025
BEGIN IONS
TITLE=Cmpd 133, AutoMSn(437.7542), 17.4 min
RTINSECONDS=1044.63
SCANS=MS: 1024 MSMS: 1025
PEPMASS=437.75422	19532
CHARGE=2+
327.19529	111	
342.18022	103	
348.18790	1894	1+
362.21263	170	
369.20870	107	
394.17562	145	
397.21175	227	
420.26441	110	
421.18694	170	
434.25007	315	1+
436.25104	1381	1+
441.24339	236	1+
443.24235	717	
449.25288	443	
461.27450	1543	1+
468.42486	281	
471.24673	245	1+
523.25103	147	
540.27369	312	1+
557.30618	401	1+
568.28020	112	
575.31698	3223	1+
672.37305	113	
674.38030	3376	1+
788.45478	105	
END IONS

###FS:    #m/z: 320.24252 #charge-128
###MaxRes:#m/z:  0.00000 #charge-128
###MS: 1024
###MSMS: 1026
BEGIN IONS
TITLE=Cmpd 134, AutoMSn(320.2425), 17.4 min
RTINSECONDS=1045.13
SCANS=MS: 1024 MSMS: 1026
PEPMASS=320.24252	33801

320.24398	1011	1+
END IONS

###FS:    #m/z: 416.24931 #charge   2
###MaxRes:#m/z:  0.00000 #charge-128
###MS: 1024
###MSMS: 1027
BEGIN IONS
TITLE=Cmpd 135, AutoMSn(416.2493), 17.4 min
RTINSECONDS=1045.63
SCANS=MS: 1024 MSMS: 1027
PEPMASS=416.24931	5977
CHARGE=2+
344.20854	116	
362.19939	150	
END IONS

###FS:    #m/z: 437.75510 #charge   2
###MaxRes:#m/z:  0.00000 #charge-128
###MS: 1028
###MSMS: 1029
BEGIN IONS
TITLE=Cmpd 136, AutoMSn(437.7551), 17.5 min
RTINSECONDS=1048.67
SCANS=MS: 1028 MSMS: 1029
PEPMASS=437.75510	25719
CHARGE=2+
348.18606	2051	1+
351.20807	101	
353.14964	118	
384.19381	170	
419.24709	102	
423.23667	234	1+
429.20975	118	
434.22834	154	
436.26579	548	1+
438.24517	466	1+
441.24878	544	1+
449.25477	109	
461.27177	1412	1+
468.41958	308	
471.26060	385	1+
529.24465	137	
533.94025	156	
540.27146	326	1+
558.29281	492	1+
573.31325	193	
575.31405	2989	1+
586.29090	226	
657.35800	191	
671.38583	241	1+
674.38047	3897	1+
711.40269	169	
780.40717	102	
END IONS

###FS:    #m/z: 421.75942 #charge   2
###MaxRes:#m/z:  0.00000 #charge-128
###MS: 1028
###MSMS: 1030
BEGIN IONS
TITLE=Cmpd 137, AutoMSn(421.7594), 17.5 min
RTINSECONDS=1049.17
SCANS=MS: 1028 MSMS: 1030
PEPMASS=421.75942	17654
CHARGE=2+
341.17920	607	
359.19275	348	
363.22349	770	
368.22668	491	
385.25131	2196	1+
391.74380	527	
454.27659	508	
470.26871	459	
472.28683	22146	1+
571.35561	9253	1+
628.37467	1030	
654.39617	860	1+
670.39097	684	
672.40185	15958	1+
682.38642	1634	1+
725.42909	2032	1+
743.43984	8735	1+
END IONS

###FS:    #m/z: 412.75330 #charge   2
###MaxRes:#m/z:  0.00000 #charge-128
###MS: 1028
###MSMS: 1031
BEGIN IONS
TITLE=Cmpd 138, AutoMSn(412.7533), 17.5 min
RTINSECONDS=1049.67
SCANS=MS: 1028 MSMS: 1031
PEPMASS=412.75330	8174
CHARGE=2+
394.24433	107	
408.24289	426	1+
412.23114	235	
414.24579	164	
472.29149	220	
498.26726	132	
532.30446	438	
631.37541	381	
END IONS

###FS:    #m/z: 421.76011 #charge   2
###MaxRes:#m/z:  0.00000 #charge-128
###MS: 1032
###MSMS: 1033
BEGIN IONS
TITLE=Cmpd 139, AutoMSn(421.7601), 17.5 min
RTINSECONDS=1052.7
SCANS=MS: 1032 MSMS: 1033
PEPMASS=421.76011	170219
CHARGE=2+
325.22138	1717	
341.18003	1495	
368.22552	2177	
385.25384	6878	1+
454.27144	1959	
470.26963	1482	
472.28742	83623	1+
571.35631	31461	1+
628.37732	2746	
654.39520	1898	
670.38567	1408	
672.40380	59473	1+
682.38651	3906	
725.42937	13125	1+
743.43845	33182	1+
END IONS

###FS:    #m/z: 412.75465 #charge   2
###MaxRes:#m/z:  0.00000 #charge-128
###MS: 1032
###MSMS: 1034
BEGIN IONS
TITLE=Cmpd 140, AutoMSn(412.7547), 17.6 min
RTINSECONDS=1053.21
SCANS=MS: 1032 MSMS: 1034
PEPMASS=412.75465	71615
CHARGE=2+
319.16015	102	
362.19819	111	
392.21696	149	
394.20387	104	
408.25110	606	1+
410.24993	450	1+
412.23239	384	1+
414.23552	262	
416.23121	305	1+
472.29097	261	
532.30664	255	
571.34782	192	
626.34978	112	
631.36558	547	1+
672.39912	271	
END IONS

###FS:    #m/z: 672.40279 #charge   1
###MaxRes:#m/z:  0.00000 #charge-128
###MS: 1032
###MSMS: 1035
BEGIN IONS
TITLE=Cmpd 141, AutoMSn(672.4028), 17.6 min
RTINSECONDS=1053.71
SCANS=MS: 1032 MSMS: 1035
PEPMASS=672.40279	39012
CHARGE=1+
440.68568	136	
670.38289	102	
END IONS

###FS:    #m/z: 421.76043 #charge   2
###MaxRes:#m/z:  0.00000 #charge-128
###MS: 1036
###MSMS: 1037
BEGIN IONS
TITLE=Cmpd 142, AutoMSn(421.7604), 17.6 min
RTINSECONDS=1056.74
SCANS=MS: 1036 MSMS: 1037
PEPMASS=421.76043	460640
CHARGE=2+
325.22239	3544	
341.18213	3767	
363.22011	7834	
368.22861	5623	
385.25449	12663	
454.27079	4086	
470.26930	3992	
472.28753	191640	1+
571.35497	73865	1+
628.37582	6932	
654.39312	5709	
670.38726	3533	
672.40332	136436	1+
682.38797	12746	1+
725.43239	18869	1+
743.44088	80433	1+
END IONS

###FS:    #m/z: 412.75487 #charge   2
###MaxRes:#m/z:  0.00000 #charge-128
###MS: 1036
###MSMS: 1038
BEGIN IONS
TITLE=Cmpd 143, AutoMSn(412.7549), 17.6 min
RTINSECONDS=1057.24
SCANS=MS: 1036 MSMS: 1038
PEPMASS=412.75487	189387
CHARGE=2+
362.23648	103	
373.25569	125	
378.21957	105	
385.25090	127	
394.21584	173	
398.22992	142	
408.25854	271	
410.27210	126	
411.24493	312	1+
414.26350	170	
432.26175	374	
472.29165	1132	1+
532.29784	106	
545.34534	140	
571.35069	586	1+
631.37834	140	
632.37700	1597	1+
640.77194	826	1+
672.41418	309	
END IONS

###FS:    #m/z: 672.40298 #charge   1
###MaxRes:#m/z:  0.00000 #charge-128
###MS: 1036
###MSMS: 1039
BEGIN IONS
TITLE=Cmpd 144, AutoMSn(672.4030), 17.6 min
RTINSECONDS=1057.74
SCANS=MS: 1036 MSMS: 1039
PEPMASS=672.40298	106440
CHARGE=1+
439.10592	100	
END IONS

###FS:    #m/z: 672.40351 #charge   1
###MaxRes:#m/z:  0.00000 #charge-128
###MS: 1040
###MSMS: 1041
BEGIN IONS
TITLE=Cmpd 145, AutoMSn(672.4035), 17.7 min
RTINSECONDS=1060.77
SCANS=MS: 1040 MSMS: 1041
PEPMASS=672.40351	140185
CHARGE=1+
672.39778	123	
END IONS

###FS:    #m/z: 472.28709 #charge   1
###MaxRes:#m/z:  0.00000 #charge-128
###MS: 1040
###MSMS: 1042
BEGIN IONS
TITLE=Cmpd 146, AutoMSn(472.2871), 17.7 min
RTINSECONDS=1061.27
SCANS=MS: 1040 MSMS: 1042
PEPMASS=472.28709	91188
CHARGE=1+
436.22548	127	
470.27664	190	
472.27731	135	
END IONS

###FS:    #m/z: 842.50813 #charge   1
###MaxRes:#m/z:  0.00000 #charge-128
###MS: 1040
###MSMS: 1043
BEGIN IONS
TITLE=Cmpd 147, AutoMSn(842.5081), 17.7 min
RTINSECONDS=1061.77
SCANS=MS: 1040 MSMS: 1043
PEPMASS=842.50813	84593
CHARGE=1+
571.35246	613	
840.49703	1572	1+
842.50716	44479	1+
END IONS

###FS:    #m/z: 472.28696 #charge   1
###MaxRes:#m/z:  0.00000 #charge-128
###MS: 1044
###MSMS: 1045
BEGIN IONS
TITLE=Cmpd 148, AutoMSn(472.2870), 17.7 min
RTINSECONDS=1064.79
SCANS=MS: 1044 MSMS: 1045
PEPMASS=472.28696	77721
CHARGE=1+
452.24269	117	
454.29016	105	
472.28589	147	
END IONS

###FS:    #m/z: 842.50737 #charge   1
###MaxRes:#m/z:  0.00000 #charge-128
###MS: 1044
###MSMS: 1046
BEGIN IONS
TITLE=Cmpd 149, AutoMSn(842.5074), 17.8 min
RTINSECONDS=1065.29
SCANS=MS: 1044 MSMS: 1046
PEPMASS=842.50737	63051
CHARGE=1+
436.25502	416	
440.24360	376	
553.32672	414	
840.49235	1006	1+
842.50723	25405	1+
END IONS

###FS:    #m/z: 571.35264 #charge   1
###MaxRes:#m/z:  0.00000 #charge-128
###MS: 1044
###MSMS: 1047
BEGIN IONS
TITLE=Cmpd 150, AutoMSn(571.3526), 17.8 min
RTINSECONDS=1065.79
SCANS=MS: 1044 MSMS: 1047
PEPMASS=571.35264	44108
CHARGE=1+
520.28589	118	
571.35459	157	
END IONS

###FS:    #m/z: 472.28759 #charge   1
###MaxRes:#m/z:  0.00000 #charge-128
###MS: 1048
###MSMS: 1049
BEGIN IONS
TITLE=Cmpd 151, AutoMSn(472.2876), 17.8 min
RTINSECONDS=1068.81
SCANS=MS: 1048 MSMS: 1049
PEPMASS=472.28759	53099
CHARGE=1+
428.22689	105	
438.26334	101	
468.25926	157	
472.25004	101	
END IONS

###FS:    #m/z: 364.26734 #charge-128
###MaxRes:#m/z:  0.00000 #charge-128
###MS: 1048
###MSMS: 1050
BEGIN IONS
TITLE=Cmpd 152, AutoMSn(364.2673), 17.8 min
RTINSECONDS=1069.31
SCANS=MS: 1048 MSMS: 1050
PEPMASS=364.26734	24752

346.25395	1949	1+
364.26869	3170	1+
END IONS

###FS:    #m/z: 571.35244 #charge   1
###MaxRes:#m/z:  0.00000 #charge-128
###MS: 1048
###MSMS: 1051
BEGIN IONS
TITLE=Cmpd 153, AutoMSn(571.3524), 17.8 min
RTINSECONDS=1069.82
SCANS=MS: 1048 MSMS: 1051
PEPMASS=571.35244	32338
CHARGE=1+
569.30283	124	
END IONS

###FS:    #m/z: 364.26644 #charge   1
###MaxRes:#m/z:  0.00000 #charge-128
###MS: 1052
###MSMS: 1053
BEGIN IONS
TITLE=Cmpd 154, AutoMSn(364.2664), 17.9 min
RTINSECONDS=1072.84
SCANS=MS: 1052 MSMS: 1053
PEPMASS=364.26644	23470
CHARGE=1+
344.23817	100	
346.25384	1533	1+
348.20732	135	
364.26813	2752	1+
END IONS

###FS:    #m/z: 861.39984 #charge-128
###MaxRes:#m/z:  0.00000 #charge-128
###MS: 1052
###MSMS: 1054
BEGIN IONS
TITLE=Cmpd 155, AutoMSn(861.3998), 17.9 min
RTINSECONDS=1073.34
SCANS=MS: 1052 MSMS: 1054
PEPMASS=861.39984	3899

652.21820	152	
861.73279	223	
END IONS

###FS:    #m/z: 435.76141 #charge-128
###MaxRes:#m/z:  0.00000 #charge-128
###MS: 1052
###MSMS: 1055
BEGIN IONS
TITLE=Cmpd 156, AutoMSn(435.7614), 17.9 min
RTINSECONDS=1073.84
SCANS=MS: 1052 MSMS: 1055
PEPMASS=435.76141	3722

368.21607	228	
385.24921	172	
418.27305	129	
434.25339	160	
436.23692	118	
454.26711	129	
654.38728	230	1+
END IONS

###FS:    #m/z: 364.26450 #charge   1
###MaxRes:#m/z:  0.00000 #charge-128
###MS: 1056
###MSMS: 1057
BEGIN IONS
TITLE=Cmpd 157, AutoMSn(364.2645), 17.9 min
RTINSECONDS=1076.86
SCANS=MS: 1056 MSMS: 1057
PEPMASS=364.26450	21121
CHARGE=1+
302.22784	100	
346.25173	1124	1+
364.26827	2223	1+
END IONS

###FS:    #m/z: 435.75582 #charge   2
###MaxRes:#m/z:  0.00000 #charge-128
###MS: 1056
###MSMS: 1058
BEGIN IONS
TITLE=Cmpd 158, AutoMSn(435.7558), 18.0 min
RTINSECONDS=1077.36
SCANS=MS: 1056 MSMS: 1058
PEPMASS=435.75582	6590
CHARGE=2+
348.18800	124	
355.22021	104	
369.21302	100	
383.22490	111	
385.24071	249	
391.74572	200	
403.19279	112	
416.25174	106	
418.23898	291	1+
426.74471	142	
431.27260	160	
432.27195	379	1+
434.24841	234	
436.26009	975	1+
443.24194	600	
454.27678	360	1+
472.28496	165	
482.27197	160	
500.28262	1806	1+
553.34735	372	
571.34395	131	
599.34832	498	1+
602.36812	139	
610.37696	104	
654.39664	392	
656.37304	115	
672.38684	118	
674.37592	144	
700.39320	1266	1+
707.41141	102	
725.43343	260	
771.44282	577	1+
843.51258	106	
END IONS

###FS:    #m/z: 350.25641 #charge-128
###MaxRes:#m/z:  0.00000 #charge-128
###MS: 1056
###MSMS: 1059
BEGIN IONS
TITLE=Cmpd 159, AutoMSn(350.2564), 18.0 min
RTINSECONDS=1077.86
SCANS=MS: 1056 MSMS: 1059
PEPMASS=350.25641	5848

332.23855	271	
350.24276	292	
END IONS

###FS:    #m/z: 350.25542 #charge-128
###MaxRes:#m/z:  0.00000 #charge-128
###MS: 1060
###MSMS: 1061
BEGIN IONS
TITLE=Cmpd 160, AutoMSn(350.2554), 18.0 min
RTINSECONDS=1080.89
SCANS=MS: 1060 MSMS: 1061
PEPMASS=350.25542	8471

330.25183	122	
332.24243	496	1+
350.25497	409	
END IONS

###FS:    #m/z: 435.75677 #charge   2
###MaxRes:#m/z:  0.00000 #charge-128
###MS: 1060
###MSMS: 1062
BEGIN IONS
TITLE=Cmpd 161, AutoMSn(435.7568), 18.0 min
RTINSECONDS=1081.39
SCANS=MS: 1060 MSMS: 1062
PEPMASS=435.75677	7795
CHARGE=2+
378.22444	104	
402.24632	148	
418.24546	304	1+
425.02175	201	
432.27558	293	
434.24779	446	1+
436.24824	634	1+
438.25647	603	1+
443.23908	209	
443.32546	167	
446.23597	175	
454.27342	310	
461.27256	142	
472.30156	157	
482.25100	100	
500.28077	1240	1+
537.21312	117	
553.34349	533	1+
571.35901	122	
599.34518	582	1+
654.39366	342	
671.38360	113	
674.37719	223	
700.39848	1047	1+
725.43096	269	
743.44109	212	
753.43363	126	
771.43280	395	
END IONS

###FS:    #m/z: 450.26741 #charge   2
###MaxRes:#m/z:  0.00000 #charge-128
###MS: 1060
###MSMS: 1063
BEGIN IONS
TITLE=Cmpd 162, AutoMSn(450.2674), 18.0 min
RTINSECONDS=1081.89
SCANS=MS: 1060 MSMS: 1063
PEPMASS=450.26741	4700
CHARGE=2+
341.16505	134	
434.27388	263	
449.26825	283	1+
452.26841	711	1+
472.29707	231	
672.41938	157	
743.45475	111	
END IONS

###FS:    #m/z: 450.26918 #charge   2
###MaxRes:#m/z:  0.00000 #charge-128
###MS: 1064
###MSMS: 1065
BEGIN IONS
TITLE=Cmpd 163, AutoMSn(450.2692), 18.1 min
RTINSECONDS=1084.93
SCANS=MS: 1064 MSMS: 1065
PEPMASS=450.26918	23927
CHARGE=2+
311.16064	112	
341.17880	255	1+
353.20598	119	
363.21631	164	
365.21440	109	
368.22348	333	1+
383.23251	133	
385.25281	278	
390.23920	268	
419.24018	135	
431.24105	138	
434.24600	244	1+
440.24814	116	
445.28674	118	
446.25945	311	1+
448.24645	988	1+
452.26779	1253	1+
454.25415	308	
455.30350	1121	
455.50188	206	
458.35190	116	
470.27099	185	
472.28357	2468	1+
479.48907	116	
497.27498	121	
511.31385	115	
554.32889	111	
571.35624	1868	1+
628.37585	727	1+
654.38010	178	
670.36968	222	
672.40340	6976	1+
682.17067	193	
682.38656	319	1+
725.42422	1592	1+
741.42645	193	
743.43994	5306	1+
754.50838	182	
755.44022	314	1+
END IONS

###FS:    #m/z: 351.25444 #charge   1
###MaxRes:#m/z:  0.00000 #charge-128
###MS: 1064
###MSMS: 1066
BEGIN IONS
TITLE=Cmpd 164, AutoMSn(351.2544), 18.1 min
RTINSECONDS=1085.43
SCANS=MS: 1064 MSMS: 1066
PEPMASS=351.25444	9544
CHARGE=1+
332.23964	918	1+
350.24668	349	
END IONS

###FS:    #m/z: 605.30249 #charge   3
###MaxRes:#m/z:  0.00000 #charge-128
###MS: 1064
###MSMS: 1067
BEGIN IONS
TITLE=Cmpd 165, AutoMSn(605.3025), 18.1 min
RTINSECONDS=1085.93
SCANS=MS: 1064 MSMS: 1067
PEPMASS=605.30249	3549
CHARGE=3+
574.75363	125	
607.30744	183	
END IONS

###FS:    #m/z: 450.27001 #charge   2
###MaxRes:#m/z:  0.00000 #charge-128
###MS: 1068
###MSMS: 1069
BEGIN IONS
TITLE=Cmpd 166, AutoMSn(450.2700), 18.1 min
RTINSECONDS=1088.96
SCANS=MS: 1068 MSMS: 1069
PEPMASS=450.27001	58297
CHARGE=2+
311.16798	268	
329.18410	336	
337.20888	341	
341.17904	319	
363.21572	236	
368.22800	370	
369.72557	230	
383.23150	346	
385.25505	549	
390.24276	574	
434.25824	251	
436.25761	237	
446.25026	309	
448.25239	589	1+
450.25399	370	
452.26824	1014	1+
454.28037	1090	1+
461.40417	302	
472.28650	6004	1+
571.35526	4523	1+
628.38281	950	1+
654.39955	291	
670.38256	332	
672.40295	16154	1+
681.01515	426	
682.40184	408	
725.43046	2415	1+
743.43936	10656	1+
753.41455	220	
754.52662	408	
755.44995	426	
END IONS

###FS:    #m/z: 441.26244 #charge   2
###MaxRes:#m/z:  0.00000 #charge-128
###MS: 1068
###MSMS: 1070
BEGIN IONS
TITLE=Cmpd 167, AutoMSn(441.2624), 18.2 min
RTINSECONDS=1089.46
SCANS=MS: 1068 MSMS: 1070
PEPMASS=441.26244	7759
CHARGE=2+
426.24424	117	
END IONS

###FS:    #m/z: 1113.83880 #charge-128
###MaxRes:#m/z:  0.00000 #charge-128
###MS: 1068
###MSMS: 1071
BEGIN IONS
TITLE=Cmpd 168, AutoMSn(1113.8388), 18.2 min
RTINSECONDS=1089.96
SCANS=MS: 1068 MSMS: 1071
PEPMASS=1113.83880	2615

984.71834	121	
END IONS

###FS:    #m/z: 441.26440 #charge   2
###MaxRes:#m/z:  0.00000 #charge-128
###MS: 1072
###MSMS: 1073
BEGIN IONS
TITLE=Cmpd 169, AutoMSn(441.2644), 18.2 min
RTINSECONDS=1092.98
SCANS=MS: 1072 MSMS: 1073
PEPMASS=441.26440	9809
CHARGE=2+
333.65896	133	
341.18666	116	
348.18294	139	
381.22212	104	
385.23974	119	
387.73734	162	
422.24687	121	
424.23442	301	1+
437.25969	127	
438.24224	543	1+
440.26248	386	1+
442.24993	617	1+
449.25247	450	
472.29150	238	
512.28904	114	
514.29978	295	
613.36827	151	
632.35562	223	
678.89613	236	
714.39427	293	1+
767.43509	109	
785.44725	309	
END IONS

###FS:    #m/z: 336.70573 #charge   2
###MaxRes:#m/z:  0.00000 #charge-128
###MS: 1072
###MSMS: 1074
BEGIN IONS
TITLE=Cmpd 170, AutoMSn(336.7057), 18.2 min
RTINSECONDS=1093.48
SCANS=MS: 1072 MSMS: 1074
PEPMASS=336.70573	5833
CHARGE=2+
336.23569	120	
END IONS

###FS:    #m/z: 899.52374 #charge   1
###MaxRes:#m/z:  0.00000 #charge-128
###MS: 1072
###MSMS: 1075
BEGIN IONS
TITLE=Cmpd 171, AutoMSn(899.5237), 18.2 min
RTINSECONDS=1093.98
SCANS=MS: 1072 MSMS: 1075
PEPMASS=899.52374	3115
CHARGE=1+
368.15081	385	1+
463.20317	189	
497.27449	233	
825.29547	103	
899.52823	1656	1+
END IONS

###FS:    #m/z: 599.23759 #charge   3
###MaxRes:#m/z:  0.00000 #charge-128
###MS: 1076
###MSMS: 1078
BEGIN IONS
TITLE=Cmpd 172, AutoMSn(599.2376), 18.3 min
RTINSECONDS=1097.52
SCANS=MS: 1076 MSMS: 1078
PEPMASS=599.23759	3022
CHARGE=3+
344.51751	103	
368.15618	202	
437.17990	176	
578.23763	111	
598.26664	127	
END IONS

###FS:    #m/z: 441.26286 #charge   1
###MaxRes:#m/z:  0.00000 #charge-128
###MS: 1076
###MSMS: 1079
BEGIN IONS
TITLE=Cmpd 173, AutoMSn(441.2629), 18.3 min
RTINSECONDS=1098.02
SCANS=MS: 1076 MSMS: 1079
PEPMASS=441.26286	8657
CHARGE=1+
440.23644	101	
END IONS

###FS:    #m/z: 336.23665 #charge   2
###MaxRes:#m/z:  0.00000 #charge-128
###MS: 1080
###MSMS: 1081
BEGIN IONS
TITLE=Cmpd 174, AutoMSn(336.2367), 18.4 min
RTINSECONDS=1101.05
SCANS=MS: 1080 MSMS: 1081
PEPMASS=336.23665	10527
CHARGE=2+
53.89656	129	
314.22618	131	
336.23920	201	
END IONS

###FS:    #m/z: 599.23342 #charge   3
###MaxRes:#m/z:  0.00000 #charge-128
###MS: 1080
###MSMS: 1082
BEGIN IONS
TITLE=Cmpd 175, AutoMSn(599.2334), 18.4 min
RTINSECONDS=1101.55
SCANS=MS: 1080 MSMS: 1082
PEPMASS=599.23342	3393
CHARGE=3+
420.15419	137	
560.30435	102	
END IONS

###FS:    #m/z: 336.23681 #charge   2
###MaxRes:#m/z:  0.00000 #charge-128
###MS: 1084
###MSMS: 1085
BEGIN IONS
TITLE=Cmpd 177, AutoMSn(336.2368), 18.4 min
RTINSECONDS=1105.07
SCANS=MS: 1084 MSMS: 1085
PEPMASS=336.23681	14088
CHARGE=2+
316.21377	109	
334.23745	116	
336.21934	142	
END IONS

###FS:    #m/z: 336.23594 #charge   2
###MaxRes:#m/z:  0.00000 #charge-128
###MS: 1086
###MSMS: 1087
BEGIN IONS
TITLE=Cmpd 178, AutoMSn(336.2359), 18.5 min
RTINSECONDS=1107.1
SCANS=MS: 1086 MSMS: 1087
PEPMASS=336.23594	14029
CHARGE=2+
334.24070	136	
336.24019	294	
END IONS

###FS:    #m/z: 394.26321 #charge   1
###MaxRes:#m/z:  0.00000 #charge-128
###MS: 1088
###MSMS: 1089
BEGIN IONS
TITLE=Cmpd 179, AutoMSn(394.2632), 18.5 min
RTINSECONDS=1109.13
SCANS=MS: 1088 MSMS: 1089
PEPMASS=394.26321	3911
CHARGE=1+
346.24703	170	
376.25884	534	1+
390.24225	392	1+
394.26480	565	1+
END IONS

###FS:    #m/z: 843.33699 #charge   2
###MaxRes:#m/z:  0.00000 #charge-128
###MS: 1090
###MSMS: 1091
BEGIN IONS
TITLE=Cmpd 180, AutoMSn(843.3370), 18.5 min
RTINSECONDS=1111.17
SCANS=MS: 1090 MSMS: 1091
PEPMASS=843.33699	3065
CHARGE=2+
470.19316	139	
493.23163	160	
614.45207	145	
721.45765	108	
1038.43059	101	
END IONS

###FS:    #m/z: 556.28870 #charge   2
###MaxRes:#m/z:  0.00000 #charge-128
###MS: 1090
###MSMS: 1092
BEGIN IONS
TITLE=Cmpd 181, AutoMSn(556.2887), 18.5 min
RTINSECONDS=1111.67
SCANS=MS: 1090 MSMS: 1092
PEPMASS=556.28870	3485
CHARGE=2+
437.19970	101	
554.30612	131	
557.32036	235	1+
559.26303	104	
560.09331	368	
560.19933	280	
711.34869	258	1+
798.36129	136	
END IONS

###FS:    #m/z: 556.29352 #charge   1
###MaxRes:#m/z:  0.00000 #charge-128
###MS: 1093
###MSMS: 1094
BEGIN IONS
TITLE=Cmpd 182, AutoMSn(556.2935), 18.6 min
RTINSECONDS=1114.2
SCANS=MS: 1093 MSMS: 1094
PEPMASS=556.29352	4101
CHARGE=1+
408.21862	118	
552.31121	153	
556.31340	124	
END IONS

###FS:    #m/z: 843.33769 #charge   2
###MaxRes:#m/z:  0.00000 #charge-128
###MS: 1093
###MSMS: 1095
BEGIN IONS
TITLE=Cmpd 183, AutoMSn(843.3377), 18.6 min
RTINSECONDS=1114.7
SCANS=MS: 1093 MSMS: 1095
PEPMASS=843.33769	2984
CHARGE=2+
475.49337	100	
493.22461	234	1+
606.30473	194	
792.36523	179	
842.49756	171	
1038.42141	128	
END IONS

###FS:    #m/z: 843.33984 #charge   2
###MaxRes:#m/z:  0.00000 #charge-128
###MS: 1096
###MSMS: 1097
BEGIN IONS
TITLE=Cmpd 184, AutoMSn(843.3398), 18.6 min
RTINSECONDS=1117.22
SCANS=MS: 1096 MSMS: 1097
PEPMASS=843.33984	3566
CHARGE=2+
493.21780	132	
606.30462	205	
721.33468	246	1+
792.35350	189	
END IONS

###FS:    #m/z: 601.33779 #charge   1
###MaxRes:#m/z:  0.00000 #charge-128
###MS: 1096
###MSMS: 1098
BEGIN IONS
TITLE=Cmpd 185, AutoMSn(601.3378), 18.6 min
RTINSECONDS=1117.72
SCANS=MS: 1096 MSMS: 1098
PEPMASS=601.33779	2779
CHARGE=1+
328.20116	319	
386.21210	142	
470.27114	121	
479.19969	123	
481.22504	119	
514.27372	1012	1+
527.32622	339	1+
601.31941	107	
END IONS

###FS:    #m/z: 601.33879 #charge   1
###MaxRes:#m/z:  0.00000 #charge-128
###MS: 1099
###MSMS: 1100
BEGIN IONS
TITLE=Cmpd 186, AutoMSn(601.3388), 18.7 min
RTINSECONDS=1120.24
SCANS=MS: 1099 MSMS: 1100
PEPMASS=601.33879	3707
CHARGE=1+
328.19693	918	1+
385.18147	100	
514.27435	1380	1+
521.79311	116	
527.33344	266	
END IONS

###FS:    #m/z: 601.33939 #charge   1
###MaxRes:#m/z:  0.00000 #charge-128
###MS: 1101
###MSMS: 1102
BEGIN IONS
TITLE=Cmpd 187, AutoMSn(601.3394), 18.7 min
RTINSECONDS=1122.25
SCANS=MS: 1101 MSMS: 1102
PEPMASS=601.33939	4143
CHARGE=1+
328.19691	791	1+
365.15280	123	
382.22338	130	
457.24002	105	
470.26927	132	
497.24810	158	
514.27243	2151	1+
521.78618	164	
527.33102	106	
END IONS

###FS:    #m/z: 380.25591 #charge   1
###MaxRes:#m/z:  0.00000 #charge-128
###MS: 1103
###MSMS: 1104
BEGIN IONS
TITLE=Cmpd 188, AutoMSn(380.2559), 18.7 min
RTINSECONDS=1124.27
SCANS=MS: 1103 MSMS: 1104
PEPMASS=380.25591	3040
CHARGE=1+
320.18211	105	
332.23939	293	1+
362.21825	120	
379.21892	101	
380.24590	262	
END IONS

###FS:    #m/z: 590.30218 #charge   2
###MaxRes:#m/z:  0.00000 #charge-128
###MS: 1105
###MSMS: 1106
BEGIN IONS
TITLE=Cmpd 189, AutoMSn(590.3022), 18.8 min
RTINSECONDS=1126.28
SCANS=MS: 1105 MSMS: 1106
PEPMASS=590.30218	3074
CHARGE=2+
394.18972	139	
438.20433	103	
466.23152	185	
592.29577	179	
594.33154	108	
637.30472	293	
645.36208	198	
765.34271	147	
887.50858	137	
END IONS

###FS:    #m/z: 590.30206 #charge   2
###MaxRes:#m/z:  0.00000 #charge-128
###MS: 1107
###MSMS: 1108
BEGIN IONS
TITLE=Cmpd 190, AutoMSn(590.3021), 18.8 min
RTINSECONDS=1128.3
SCANS=MS: 1107 MSMS: 1108
PEPMASS=590.30206	5536
CHARGE=2+
319.17194	167	
404.21670	412	
422.15362	286	
447.22090	103	
517.31440	508	
523.26362	281	1+
534.23500	111	
558.18375	113	
580.28236	433	1+
588.10023	129	
588.31663	295	1+
590.31184	148	
591.30798	345	1+
629.31342	113	
637.29994	1365	1+
645.36887	645	1+
654.74148	149	
708.33915	506	1+
758.43952	362	1+
765.36358	562	1+
768.32236	102	
836.30264	138	
854.32427	144	
887.48293	474	1+
END IONS

###FS:    #m/z: 883.37454 #charge   2
###MaxRes:#m/z:  0.00000 #charge-128
###MS: 1107
###MSMS: 1109
BEGIN IONS
TITLE=Cmpd 191, AutoMSn(883.3745), 18.8 min
RTINSECONDS=1128.8
SCANS=MS: 1107 MSMS: 1109
PEPMASS=883.37454	2633
CHARGE=2+
436.16231	151	
637.30934	157	
708.35217	208	
765.37477	157	
END IONS

###FS:    #m/z: 380.25543 #charge   1
###MaxRes:#m/z:  0.00000 #charge-128
###MS: 1107
###MSMS: 1110
BEGIN IONS
TITLE=Cmpd 192, AutoMSn(380.2554), 18.8 min
RTINSECONDS=1129.3
SCANS=MS: 1107 MSMS: 1110
PEPMASS=380.25543	3818
CHARGE=1+
332.23238	478	
359.28812	112	
360.23240	161	
379.27675	109	
380.25915	357	
END IONS

###FS:    #m/z: 589.25530 #charge   3
###MaxRes:#m/z:  0.00000 #charge-128
###MS: 1111
###MSMS: 1112
BEGIN IONS
TITLE=Cmpd 193, AutoMSn(589.2553), 18.9 min
RTINSECONDS=1132.32
SCANS=MS: 1111 MSMS: 1112
PEPMASS=589.25530	8104
CHARGE=3+
319.16400	237	
372.16814	175	
383.17805	135	
404.22500	754	1+
414.16286	132	
422.15539	412	
424.15656	116	
427.65170	129	
456.72470	249	
466.23802	279	
482.16985	123	
487.19340	275	
501.69643	123	
507.23577	148	
517.30533	807	1+
523.26399	420	1+
529.22043	116	
529.69451	206	
535.22958	128	
550.20183	122	
552.28760	130	
580.28759	1465	1+
581.79743	158	
586.33199	178	
587.31270	507	1+
588.09514	140	
590.28967	335	
590.78832	142	
591.30823	783	1+
637.30240	2828	1+
645.36392	939	1+
663.29081	313	1+
708.34824	560	1+
710.24962	109	
758.44910	588	1+
765.35754	1270	1+
836.30485	724	1+
854.31650	630	1+
887.49343	597	1+
1022.38019	136	
END IONS

###FS:    #m/z: 883.37371 #charge   2
###MaxRes:#m/z:  0.00000 #charge-128
###MS: 1111
###MSMS: 1113
BEGIN IONS
TITLE=Cmpd 194, AutoMSn(883.3737), 18.9 min
RTINSECONDS=1132.82
SCANS=MS: 1111 MSMS: 1113
PEPMASS=883.37371	7159
CHARGE=2+
454.17390	102	
456.17794	121	
466.23467	151	
483.17963	114	
580.27666	140	
637.29999	592	1+
765.36969	202	
766.82276	115	
912.40544	207	
1765.73676	1067	1+
END IONS

###FS:    #m/z: 408.28763 #charge   1
###MaxRes:#m/z:  0.00000 #charge-128
###MS: 1111
###MSMS: 1114
BEGIN IONS
TITLE=Cmpd 195, AutoMSn(408.2876), 18.9 min
RTINSECONDS=1133.33
SCANS=MS: 1111 MSMS: 1114
PEPMASS=408.28763	4378
CHARGE=1+
340.20451	100	
346.25471	572	1+
358.16142	101	
390.25993	474	1+
406.26197	111	
408.28844	1309	1+
END IONS

###FS:    #m/z: 589.25195 #charge   3
###MaxRes:#m/z:  0.00000 #charge-128
###MS: 1115
###MSMS: 1116
BEGIN IONS
TITLE=Cmpd 196, AutoMSn(589.2520), 18.9 min
RTINSECONDS=1136.35
SCANS=MS: 1115 MSMS: 1116
PEPMASS=589.25195	11362
CHARGE=3+
319.17235	181	
354.67858	130	
404.21794	415	
413.65651	192	
418.65258	176	
422.15493	342	
444.25086	180	
454.17567	134	
464.16235	139	
466.24314	227	
492.17917	217	1+
501.70599	122	
502.19957	126	
517.30365	462	
521.20577	126	
523.25753	595	1+
529.70212	210	
535.24082	372	1+
556.22261	142	
563.26755	139	
580.29035	1373	1+
586.29107	312	1+
588.09285	148	
588.31659	369	1+
592.32445	135	
593.75340	126	
637.30423	3703	1+
645.36891	799	1+
653.23790	161	
663.29740	160	
708.33801	777	1+
758.44700	374	1+
765.35839	1566	1+
836.29668	1049	1+
854.31568	653	1+
887.49972	590	1+
912.43817	126	
983.36233	181	
1058.40013	190	
1179.59178	808	1+
END IONS

###FS:    #m/z: 883.37105 #charge   2
###MaxRes:#m/z:  0.00000 #charge-128
###MS: 1115
###MSMS: 1117
BEGIN IONS
TITLE=Cmpd 197, AutoMSn(883.3710), 18.9 min
RTINSECONDS=1136.85
SCANS=MS: 1115 MSMS: 1117
PEPMASS=883.37105	9496
CHARGE=2+
523.26209	100	
637.29556	482	
708.31581	193	
723.30375	226	
765.35590	616	1+
912.42256	155	
1228.55907	105	
1765.69406	379	1+
END IONS

###FS:    #m/z: 743.58515 #charge   3
###MaxRes:#m/z:  0.00000 #charge-128
###MS: 1115
###MSMS: 1118
BEGIN IONS
TITLE=Cmpd 198, AutoMSn(743.5852), 19.0 min
RTINSECONDS=1137.35
SCANS=MS: 1115 MSMS: 1118
PEPMASS=743.58515	3251
CHARGE=3+
563.31914	195	
1036.47768	150	
END IONS

###FS:    #m/z: 589.25252 #charge   3
###MaxRes:#m/z:  0.00000 #charge-128
###MS: 1119
###MSMS: 1120
BEGIN IONS
TITLE=Cmpd 199, AutoMSn(589.2525), 19.0 min
RTINSECONDS=1140.38
SCANS=MS: 1119 MSMS: 1120
PEPMASS=589.25252	9627
CHARGE=3+
319.17178	186	
356.14103	137	
404.22509	309	
410.88798	140	
413.65465	119	
422.15455	498	1+
444.25359	125	
466.23356	415	
482.15447	182	
492.19051	227	1+
517.30540	404	
523.26113	468	
530.20474	139	
530.72141	149	
580.28407	587	
584.30708	174	
586.28471	159	
587.32910	418	1+
588.11190	154	
589.25311	113	
592.32164	305	1+
637.30588	2812	1+
645.36462	497	1+
708.33048	434	
758.46528	150	
765.35031	1263	1+
836.30737	610	1+
845.96782	202	
854.32583	309	
887.49558	691	1+
1179.61979	602	1+
END IONS

###FS:    #m/z: 348.26693 #charge-128
###MaxRes:#m/z:  0.00000 #charge-128
###MS: 1119
###MSMS: 1121
BEGIN IONS
TITLE=Cmpd 200, AutoMSn(348.2669), 19.0 min
RTINSECONDS=1140.88
SCANS=MS: 1119 MSMS: 1121
PEPMASS=348.26693	5512

348.27518	108	
END IONS

###FS:    #m/z: 743.58163 #charge   2
###MaxRes:#m/z:  0.00000 #charge-128
###MS: 1119
###MSMS: 1122
BEGIN IONS
TITLE=Cmpd 201, AutoMSn(743.5816), 19.0 min
RTINSECONDS=1141.38
SCANS=MS: 1119 MSMS: 1122
PEPMASS=743.58163	3338
CHARGE=2+
1036.51234	103	
END IONS

###FS:    #m/z: 347.23202 #charge   2
###MaxRes:#m/z:  0.00000 #charge-128
###MS: 1123
###MSMS: 1124
BEGIN IONS
TITLE=Cmpd 202, AutoMSn(347.2320), 19.1 min
RTINSECONDS=1144.4
SCANS=MS: 1123 MSMS: 1124
PEPMASS=347.23202	6573
CHARGE=2+
330.25361	102	
348.26837	379	
END IONS

###FS:    #m/z: 633.32388 #charge   1
###MaxRes:#m/z:  0.00000 #charge-128
###MS: 1123
###MSMS: 1125
BEGIN IONS
TITLE=Cmpd 203, AutoMSn(633.3239), 19.1 min
RTINSECONDS=1144.9
SCANS=MS: 1123 MSMS: 1125
PEPMASS=633.32388	3354
CHARGE=1+
630.29783	109	
632.33094	118	
END IONS

###FS:    #m/z: 699.66232 #charge   3
###MaxRes:#m/z:  0.00000 #charge-128
###MS: 1126
###MSMS: 1127
BEGIN IONS
TITLE=Cmpd 204, AutoMSn(699.6623), 19.1 min
RTINSECONDS=1147.42
SCANS=MS: 1126 MSMS: 1127
PEPMASS=699.66232	5151
CHARGE=3+
409.70356	142	
422.70131	113	
469.24282	314	1+
483.23281	101	
500.08274	108	
526.75199	157	
553.27759	131	
610.28745	326	
613.28980	143	
697.32243	1154	1+
700.32901	115	
702.33505	111	
726.33955	111	
844.38375	173	
901.41061	175	
958.43734	199	
1045.48833	118	
1132.47906	155	
END IONS

###FS:    #m/z: 348.26945 #charge-128
###MaxRes:#m/z:  0.00000 #charge-128
###MS: 1126
###MSMS: 1129
BEGIN IONS
TITLE=Cmpd 205, AutoMSn(348.2694), 19.1 min
RTINSECONDS=1148.42
SCANS=MS: 1126 MSMS: 1129
PEPMASS=348.26945	7205

326.22442	137	
330.25665	144	
348.26178	228	
END IONS

###FS:    #m/z: 699.66193 #charge   3
###MaxRes:#m/z:  0.00000 #charge-128
###MS: 1130
###MSMS: 1131
BEGIN IONS
TITLE=Cmpd 206, AutoMSn(699.6619), 19.2 min
RTINSECONDS=1151.44
SCANS=MS: 1130 MSMS: 1131
PEPMASS=699.66193	7633
CHARGE=3+
423.19293	107	
469.23831	172	
526.76097	111	
553.28158	158	
561.27060	165	
589.76498	138	
610.28924	696	1+
640.27505	101	
696.29492	104	
697.32326	1451	1+
700.32625	142	
702.32574	181	
704.33843	110	
818.42304	157	
844.40388	223	1+
958.44174	149	
965.47536	145	
1052.51063	108	
END IONS

###FS:    #m/z: 699.66217 #charge   3
###MaxRes:#m/z:  0.00000 #charge-128
###MS: 1133
###MSMS: 1135
BEGIN IONS
TITLE=Cmpd 207, AutoMSn(699.6622), 19.2 min
RTINSECONDS=1154.96
SCANS=MS: 1133 MSMS: 1135
PEPMASS=699.66217	6690
CHARGE=3+
422.69843	153	
469.23705	192	
526.76392	122	
610.29169	441	1+
697.32571	827	1+
701.35262	125	
703.37294	118	
813.38299	117	
818.41796	106	
901.41368	232	
958.42884	270	1+
1045.44224	137	
1133.52075	125	
END IONS

###FS:    #m/z: 602.32300 #charge   1
###MaxRes:#m/z:  0.00000 #charge-128
###MS: 1139
###MSMS: 1141
BEGIN IONS
TITLE=Cmpd 208, AutoMSn(602.3230), 19.3 min
RTINSECONDS=1161
SCANS=MS: 1139 MSMS: 1141
PEPMASS=602.32300	3868
CHARGE=1+
318.17784	104	
328.20144	288	
386.13973	221	
408.22271	170	
473.22666	115	
514.27386	812	1+
581.33577	105	
END IONS

###FS:    #m/z: 602.31994 #charge   2
###MaxRes:#m/z:  0.00000 #charge-128
###MS: 1142
###MSMS: 1143
BEGIN IONS
TITLE=Cmpd 209, AutoMSn(602.3199), 19.4 min
RTINSECONDS=1163.51
SCANS=MS: 1142 MSMS: 1143
PEPMASS=602.31994	6465
CHARGE=2+
499.24346	135	
500.23213	270	1+
514.26915	685	1+
527.33242	132	
600.30003	141	
601.32170	1039	1+
606.26054	145	
612.31100	176	
681.32275	102	
797.39478	198	
END IONS

###FS:    #m/z: 602.31558 #charge   2
###MaxRes:#m/z:  0.00000 #charge-128
###MS: 1144
###MSMS: 1145
BEGIN IONS
TITLE=Cmpd 210, AutoMSn(602.3156), 19.4 min
RTINSECONDS=1165.53
SCANS=MS: 1144 MSMS: 1145
PEPMASS=602.31558	9660
CHARGE=2+
363.21613	100	
386.15413	280	
390.16706	119	
397.20400	116	
509.27672	107	
514.27220	729	1+
598.30778	150	
600.29434	165	
601.31187	431	1+
603.33185	570	1+
726.34649	175	
790.38976	290	1+
797.39309	114	
903.48909	133	
1018.53382	175	
END IONS

###FS:    #m/z: 602.31374 #charge   2
###MaxRes:#m/z:  0.00000 #charge-128
###MS: 1146
###MSMS: 1147
BEGIN IONS
TITLE=Cmpd 211, AutoMSn(602.3137), 19.5 min
RTINSECONDS=1167.55
SCANS=MS: 1146 MSMS: 1147
PEPMASS=602.31374	9504
CHARGE=2+
328.19236	183	
387.20998	152	
499.24002	358	1+
514.25800	578	1+
527.34575	116	
598.30280	127	
601.32218	423	1+
603.27545	176	
605.32251	138	
612.31190	116	
677.29345	189	
780.37716	104	
797.39637	189	
1017.50314	178	
1088.56807	178	
END IONS

###FS:    #m/z: 626.31930 #charge   2
###MaxRes:#m/z:  0.00000 #charge-128
###MS: 1151
###MSMS: 1152
BEGIN IONS
TITLE=Cmpd 213, AutoMSn(626.3193), 19.5 min
RTINSECONDS=1172.58
SCANS=MS: 1151 MSMS: 1152
PEPMASS=626.31930	3952
CHARGE=2+
404.22615	530	
517.30624	631	1+
622.34042	206	
624.31512	133	
626.30091	373	1+
628.33735	512	1+
634.60257	202	
637.68057	133	
646.35897	102	
816.38021	106	
END IONS

###FS:    #m/z: 830.34565 #charge   2
###MaxRes:#m/z:  0.00000 #charge-128
###MS: 1151
###MSMS: 1153
BEGIN IONS
TITLE=Cmpd 214, AutoMSn(830.3457), 19.6 min
RTINSECONDS=1173.08
SCANS=MS: 1151 MSMS: 1153
PEPMASS=830.34565	3087
CHARGE=2+
602.23690	125	
END IONS

###FS:    #m/z: 626.32262 #charge   2
###MaxRes:#m/z:  0.00000 #charge-128
###MS: 1154
###MSMS: 1155
BEGIN IONS
TITLE=Cmpd 215, AutoMSn(626.3226), 19.6 min
RTINSECONDS=1175.6
SCANS=MS: 1154 MSMS: 1155
PEPMASS=626.32262	5202
CHARGE=2+
404.22050	624	1+
424.20856	116	
517.30840	887	1+
622.30778	125	
623.30748	365	1+
626.32152	171	
628.32582	453	1+
645.36651	288	
703.33392	120	
816.41581	107	
END IONS

###FS:    #m/z: 830.34085 #charge   2
###MaxRes:#m/z:  0.00000 #charge-128
###MS: 1154
###MSMS: 1156
BEGIN IONS
TITLE=Cmpd 216, AutoMSn(830.3409), 19.6 min
RTINSECONDS=1176.1
SCANS=MS: 1154 MSMS: 1156
PEPMASS=830.34085	4052
CHARGE=2+
603.23792	228	1+
END IONS

###FS:    #m/z: 737.35976 #charge   3
###MaxRes:#m/z:  0.00000 #charge-128
###MS: 1154
###MSMS: 1157
BEGIN IONS
TITLE=Cmpd 217, AutoMSn(737.3598), 19.6 min
RTINSECONDS=1176.6
SCANS=MS: 1154 MSMS: 1157
PEPMASS=737.35976	2718
CHARGE=3+
610.28998	152	
697.31798	278	
845.40202	150	
902.39640	115	
END IONS

###FS:    #m/z: 737.35643 #charge   3
###MaxRes:#m/z:  0.00000 #charge-128
###MS: 1158
###MSMS: 1159
BEGIN IONS
TITLE=Cmpd 218, AutoMSn(737.3564), 19.7 min
RTINSECONDS=1179.62
SCANS=MS: 1158 MSMS: 1159
PEPMASS=737.35643	4918
CHARGE=3+
479.71758	106	
610.30118	209	
697.32795	552	1+
737.36451	108	
792.42653	120	
931.48580	123	
958.43070	131	
END IONS

###FS:    #m/z: 623.31329 #charge   3
###MaxRes:#m/z:  0.00000 #charge-128
###MS: 1158
###MSMS: 1160
BEGIN IONS
TITLE=Cmpd 219, AutoMSn(623.3133), 19.7 min
RTINSECONDS=1180.12
SCANS=MS: 1158 MSMS: 1160
PEPMASS=623.31329	3648
CHARGE=3+
404.22396	239	
517.30019	120	
622.33193	253	1+
626.29644	183	
END IONS

###FS:    #m/z: 334.25506 #charge-128
###MaxRes:#m/z:  0.00000 #charge-128
###MS: 1158
###MSMS: 1161
BEGIN IONS
TITLE=Cmpd 220, AutoMSn(334.2551), 19.7 min
RTINSECONDS=1180.62
SCANS=MS: 1158 MSMS: 1161
PEPMASS=334.25506	5596

334.24166	160	
END IONS

###FS:    #m/z: 737.35690 #charge   3
###MaxRes:#m/z:  0.00000 #charge-128
###MS: 1162
###MSMS: 1163
BEGIN IONS
TITLE=Cmpd 221, AutoMSn(737.3569), 19.7 min
RTINSECONDS=1183.65
SCANS=MS: 1162 MSMS: 1163
PEPMASS=737.35690	5393
CHARGE=3+
523.73959	101	
525.76889	127	
574.28786	115	
583.29069	126	
610.28358	354	1+
697.32316	483	
737.68731	127	
901.40546	162	
958.42531	120	
END IONS

###FS:    #m/z: 623.31778 #charge   3
###MaxRes:#m/z:  0.00000 #charge-128
###MS: 1162
###MSMS: 1164
BEGIN IONS
TITLE=Cmpd 222, AutoMSn(623.3178), 19.7 min
RTINSECONDS=1184.15
SCANS=MS: 1162 MSMS: 1164
PEPMASS=623.31778	4668
CHARGE=3+
404.21890	160	
475.09294	102	
604.25297	106	
623.34559	116	
630.30658	106	
929.39310	103	
END IONS

###FS:    #m/z: 362.24681 #charge   1
###MaxRes:#m/z:  0.00000 #charge-128
###MS: 1162
###MSMS: 1165
BEGIN IONS
TITLE=Cmpd 223, AutoMSn(362.2468), 19.7 min
RTINSECONDS=1184.65
SCANS=MS: 1162 MSMS: 1165
PEPMASS=362.24681	4268
CHARGE=1+
344.23299	157	
360.25174	111	
362.24245	351	1+
END IONS

###FS:    #m/z: 623.31403 #charge   3
###MaxRes:#m/z:  0.00000 #charge-128
###MS: 1166
###MSMS: 1167
BEGIN IONS
TITLE=Cmpd 224, AutoMSn(623.3140), 19.8 min
RTINSECONDS=1187.67
SCANS=MS: 1166 MSMS: 1167
PEPMASS=623.31403	3870
CHARGE=3+
404.22962	155	
512.18778	124	
517.30300	202	
546.92014	110	
572.35912	103	
620.28955	247	
622.31147	419	1+
624.29785	415	1+
628.56476	108	
629.72222	136	
630.50030	177	
634.60986	152	
827.40552	183	
END IONS

###FS:    #m/z: 362.24873 #charge   1
###MaxRes:#m/z:  0.00000 #charge-128
###MS: 1166
###MSMS: 1168
BEGIN IONS
TITLE=Cmpd 225, AutoMSn(362.2487), 19.8 min
RTINSECONDS=1188.18
SCANS=MS: 1166 MSMS: 1168
PEPMASS=362.24873	4566
CHARGE=1+
344.25120	126	
360.25430	109	
362.24946	130	
END IONS

###FS:    #m/z: 939.43795 #charge   2
###MaxRes:#m/z:  0.00000 #charge-128
###MS: 1169
###MSMS: 1170
BEGIN IONS
TITLE=Cmpd 226, AutoMSn(939.4379), 19.8 min
RTINSECONDS=1190.7
SCANS=MS: 1169 MSMS: 1170
PEPMASS=939.43795	3237
CHARGE=2+
437.19108	237	
550.25996	101	
667.30372	104	
668.02779	111	
913.20767	126	
913.44002	126	
913.92313	148	
END IONS

###FS:    #m/z: 751.57135 #charge   3
###MaxRes:#m/z:  0.00000 #charge-128
###MS: 1169
###MSMS: 1171
BEGIN IONS
TITLE=Cmpd 227, AutoMSn(751.5714), 19.9 min
RTINSECONDS=1191.2
SCANS=MS: 1169 MSMS: 1171
PEPMASS=751.57135	3173
CHARGE=3+
345.15365	101	
346.16818	212	
372.14194	164	
402.23162	338	
437.18507	126	
459.25918	147	
727.39408	130	
839.36636	112	
851.91192	114	
END IONS

###FS:    #m/z: 751.76364 #charge   2
###MaxRes:#m/z:  0.00000 #charge-128
###MS: 1172
###MSMS: 1173
BEGIN IONS
TITLE=Cmpd 228, AutoMSn(751.7636), 19.9 min
RTINSECONDS=1193.72
SCANS=MS: 1172 MSMS: 1173
PEPMASS=751.76364	8534
CHARGE=2+
340.14453	103	
389.15793	173	
402.23844	507	
420.18984	107	
437.18444	362	1+
441.77542	120	
545.18920	142	
574.58108	105	
616.62138	100	
619.28652	113	
665.30196	184	
726.89111	188	
750.35604	208	
753.36778	149	
755.43261	112	
801.12475	103	
821.35760	222	
839.35288	208	1+
851.92747	364	
852.43516	129	
868.38416	216	1+
901.96619	122	
END IONS

###FS:    #m/z: 939.44934 #charge   2
###MaxRes:#m/z:  0.00000 #charge-128
###MS: 1172
###MSMS: 1174
BEGIN IONS
TITLE=Cmpd 229, AutoMSn(939.4493), 19.9 min
RTINSECONDS=1194.22
SCANS=MS: 1172 MSMS: 1174
PEPMASS=939.44934	6853
CHARGE=2+
402.23158	289	
437.18731	384	
665.28734	119	
851.92947	141	
913.17768	152	
913.44899	183	
913.69126	150	
973.94122	109	
1034.17259	100	
END IONS

###FS:    #m/z: 751.56172 #charge   3
###MaxRes:#m/z:  0.00000 #charge-128
###MS: 1175
###MSMS: 1176
BEGIN IONS
TITLE=Cmpd 230, AutoMSn(751.5617), 19.9 min
RTINSECONDS=1196.73
SCANS=MS: 1175 MSMS: 1176
PEPMASS=751.56172	8709
CHARGE=3+
402.23483	569	
409.18603	109	
437.18415	270	
448.70432	148	
485.22581	121	
505.75847	101	
527.20867	140	
531.86372	107	
607.30762	102	
726.87851	239	
727.38883	144	
749.33520	107	
758.45316	129	
771.38546	182	
839.36627	157	
901.44924	111	
901.96159	280	
1702.85723	728	1+
END IONS

###FS:    #m/z: 939.45318 #charge   3
###MaxRes:#m/z:  0.00000 #charge-128
###MS: 1175
###MSMS: 1177
BEGIN IONS
TITLE=Cmpd 231, AutoMSn(939.4532), 20.0 min
RTINSECONDS=1197.23
SCANS=MS: 1175 MSMS: 1177
PEPMASS=939.45318	8746
CHARGE=3+
346.17334	121	
402.24458	138	
437.18896	223	
682.32726	102	
852.43764	116	
913.44532	198	
913.70798	108	
1087.37559	112	
END IONS

###FS:    #m/z: 751.96318 #charge   1
###MaxRes:#m/z:  0.00000 #charge-128
###MS: 1175
###MSMS: 1178
BEGIN IONS
TITLE=Cmpd 232, AutoMSn(751.9632), 20.0 min
RTINSECONDS=1197.74
SCANS=MS: 1175 MSMS: 1178
PEPMASS=751.96318	8709
CHARGE=1+
346.18351	166	
372.13399	283	
378.56877	178	
384.22599	210	
385.17606	111	
389.14407	157	
402.22881	559	1+
411.20909	134	
437.19258	162	
453.29873	113	
459.25523	114	
485.19776	202	1+
507.27160	110	
515.32577	150	
525.26450	292	1+
584.30128	115	
614.39110	113	
689.59606	122	
END IONS

###FS:    #m/z: 335.25443 #charge   2
###MaxRes:#m/z:  0.00000 #charge-128
###MS: 1179
###MSMS: 1180
BEGIN IONS
TITLE=Cmpd 233, AutoMSn(335.2544), 20.0 min
RTINSECONDS=1200.77
SCANS=MS: 1179 MSMS: 1180
PEPMASS=335.25443	8709
CHARGE=2+
316.24024	164	
334.25730	384	
END IONS

###FS:    #m/z: 334.25552 #charge-128
###MaxRes:#m/z:  0.00000 #charge-128
###MS: 1181
###MSMS: 1182
BEGIN IONS
TITLE=Cmpd 234, AutoMSn(334.2555), 20.0 min
RTINSECONDS=1202.81
SCANS=MS: 1181 MSMS: 1182
PEPMASS=334.25552	10783

316.24265	161	
334.25809	323	
END IONS

###FS:    #m/z: 334.25652 #charge-128
###MaxRes:#m/z:  0.00000 #charge-128
###MS: 1183
###MSMS: 1184
BEGIN IONS
TITLE=Cmpd 235, AutoMSn(334.2565), 20.1 min
RTINSECONDS=1204.84
SCANS=MS: 1183 MSMS: 1184
PEPMASS=334.25652	12293

316.24048	427	1+
334.25757	757	
END IONS

###FS:    #m/z: 335.25879 #charge   2
###MaxRes:#m/z:  0.00000 #charge-128
###MS: 1185
###MSMS: 1186
BEGIN IONS
TITLE=Cmpd 236, AutoMSn(335.2588), 20.1 min
RTINSECONDS=1206.87
SCANS=MS: 1185 MSMS: 1186
PEPMASS=335.25879	13029
CHARGE=2+
316.24808	321	
334.25520	656	1+
END IONS

###FS:    #m/z: 334.25579 #charge   3
###MaxRes:#m/z:  0.00000 #charge-128
###MS: 1187
###MSMS: 1188
BEGIN IONS
TITLE=Cmpd 237, AutoMSn(334.2558), 20.1 min
RTINSECONDS=1208.9
SCANS=MS: 1187 MSMS: 1188
PEPMASS=334.25579	13271
CHARGE=3+
316.23291	192	
334.25785	894	1+
END IONS

###FS:    #m/z: 334.25688 #charge-128
###MaxRes:#m/z:  0.00000 #charge-128
###MS: 1189
###MSMS: 1190
BEGIN IONS
TITLE=Cmpd 238, AutoMSn(334.2569), 20.2 min
RTINSECONDS=1210.93
SCANS=MS: 1189 MSMS: 1190
PEPMASS=334.25688	14187

316.24994	231	
334.25783	565	1+
END IONS

###FS:    #m/z: 783.87245 #charge   2
###MaxRes:#m/z:  0.00000 #charge-128
###MS: 1191
###MSMS: 1192
BEGIN IONS
TITLE=Cmpd 239, AutoMSn(783.8724), 20.2 min
RTINSECONDS=1212.95
SCANS=MS: 1191 MSMS: 1192
PEPMASS=783.87245	4367
CHARGE=2+
390.15621	132	
430.16649	112	
779.36749	161	
784.38159	105	
850.43050	102	
878.45385	217	
END IONS

###FS:    #m/z: 783.36488 #charge   2
###MaxRes:#m/z:  0.00000 #charge-128
###MS: 1193
###MSMS: 1194
BEGIN IONS
TITLE=Cmpd 240, AutoMSn(783.3649), 20.2 min
RTINSECONDS=1214.98
SCANS=MS: 1193 MSMS: 1194
PEPMASS=783.36488	5386
CHARGE=2+
390.15926	105	
409.21092	112	
430.17034	165	
447.18812	200	
550.99745	116	
576.22811	108	
664.34236	166	
689.32154	139	
779.36343	223	
878.43692	202	
991.51015	248	1+
1120.56298	130	
1131.70439	211	
END IONS

###FS:    #m/z: 783.87527 #charge   2
###MaxRes:#m/z:  0.00000 #charge-128
###MS: 1195
###MSMS: 1196
BEGIN IONS
TITLE=Cmpd 241, AutoMSn(783.8753), 20.3 min
RTINSECONDS=1217.01
SCANS=MS: 1195 MSMS: 1196
PEPMASS=783.87527	9073
CHARGE=2+
412.14045	116	
447.18114	360	1+
550.98937	100	
551.25499	132	
576.22511	175	
664.35560	147	
689.31160	150	
711.34073	125	
766.37223	108	
779.35574	129	
878.43606	606	1+
991.52273	335	1+
1120.56703	155	
END IONS

###FS:    #m/z: 522.92843 #charge   3
###MaxRes:#m/z:  0.00000 #charge-128
###MS: 1197
###MSMS: 1199
BEGIN IONS
TITLE=Cmpd 243, AutoMSn(522.9284), 20.3 min
RTINSECONDS=1219.54
SCANS=MS: 1197 MSMS: 1199
PEPMASS=522.92843	3392
CHARGE=3+
480.22277	129	
504.24492	133	
506.29010	147	
520.28531	113	
522.30950	235	
524.28349	399	1+
527.84857	125	
551.25170	127	
END IONS

###FS:    #m/z: 371.22648 #charge   1
###MaxRes:#m/z:  0.00000 #charge-128
###MS: 1200
###MSMS: 1201
BEGIN IONS
TITLE=Cmpd 244, AutoMSn(371.2265), 20.4 min
RTINSECONDS=1222.07
SCANS=MS: 1200 MSMS: 1201
PEPMASS=371.22648	6782
CHARGE=1+
356.27074	106	
371.25305	139	
END IONS

###FS:    #m/z: 505.26811 #charge   1
###MaxRes:#m/z:  0.00000 #charge-128
###MS: 1200
###MSMS: 1202
BEGIN IONS
TITLE=Cmpd 245, AutoMSn(505.2681), 20.4 min
RTINSECONDS=1222.57
SCANS=MS: 1200 MSMS: 1202
PEPMASS=505.26811	3911
CHARGE=1+
409.21316	130	
437.20732	150	
495.64895	172	
504.29347	560	1+
END IONS

###FS:    #m/z: 371.22566 #charge   2
###MaxRes:#m/z:  0.00000 #charge-128
###MS: 1203
###MSMS: 1204
BEGIN IONS
TITLE=Cmpd 246, AutoMSn(371.2257), 20.4 min
RTINSECONDS=1225.1
SCANS=MS: 1203 MSMS: 1204
PEPMASS=371.22566	9742
CHARGE=2+
354.25748	114	
370.24045	100	
374.23869	191	
END IONS

###FS:    #m/z: 505.27132 #charge   1
###MaxRes:#m/z:  0.00000 #charge-128
###MS: 1203
###MSMS: 1205
BEGIN IONS
TITLE=Cmpd 247, AutoMSn(505.2713), 20.4 min
RTINSECONDS=1225.6
SCANS=MS: 1203 MSMS: 1205
PEPMASS=505.27132	6720
CHARGE=1+
409.22803	144	
470.26485	170	
491.26876	146	
502.26451	260	1+
504.28809	483	1+
END IONS

###FS:    #m/z: 830.83274 #charge   2
###MaxRes:#m/z:  0.00000 #charge-128
###MS: 1203
###MSMS: 1206
BEGIN IONS
TITLE=Cmpd 248, AutoMSn(830.8327), 20.4 min
RTINSECONDS=1226.1
SCANS=MS: 1203 MSMS: 1206
PEPMASS=830.83274	4090
CHARGE=2+
375.13915	132	
447.21971	119	
END IONS

###FS:    #m/z: 505.27089 #charge   2
###MaxRes:#m/z:  0.00000 #charge-128
###MS: 1207
###MSMS: 1208
BEGIN IONS
TITLE=Cmpd 249, AutoMSn(505.2709), 20.5 min
RTINSECONDS=1229.14
SCANS=MS: 1207 MSMS: 1208
PEPMASS=505.27089	7560
CHARGE=2+
303.14170	112	
326.94578	111	
390.18713	228	
417.21337	102	
437.20759	112	
480.22809	102	
486.24335	132	
490.24384	200	
501.28459	150	
502.27426	695	1+
504.28776	727	1+
506.27982	734	1+
508.26989	778	1+
509.78643	189	
515.76477	172	
551.25532	381	1+
636.35294	120	
664.32953	175	
666.28846	473	1+
748.35840	107	
779.36602	776	1+
878.42937	348	1+
END IONS

###FS:    #m/z: 830.83663 #charge   2
###MaxRes:#m/z:  0.00000 #charge-128
###MS: 1207
###MSMS: 1209
BEGIN IONS
TITLE=Cmpd 250, AutoMSn(830.8366), 20.5 min
RTINSECONDS=1229.65
SCANS=MS: 1207 MSMS: 1209
PEPMASS=830.83663	6697
CHARGE=2+
399.18482	112	
562.22258	109	
733.28375	123	
975.32037	108	
END IONS

###FS:    #m/z: 393.21329 #charge   1
###MaxRes:#m/z:  0.00000 #charge-128
###MS: 1207
###MSMS: 1210
BEGIN IONS
TITLE=Cmpd 251, AutoMSn(393.2133), 20.5 min
RTINSECONDS=1230.15
SCANS=MS: 1207 MSMS: 1210
PEPMASS=393.21329	4761
CHARGE=1+
346.23438	180	
374.24758	207	
392.25616	236	
393.21369	1653	1+
END IONS

###FS:    #m/z: 830.83395 #charge   2
###MaxRes:#m/z:  0.00000 #charge-128
###MS: 1211
###MSMS: 1212
BEGIN IONS
TITLE=Cmpd 252, AutoMSn(830.8339), 20.6 min
RTINSECONDS=1233.19
SCANS=MS: 1211 MSMS: 1212
PEPMASS=830.83395	7512
CHARGE=2+
354.16495	160	
393.17076	136	
488.23665	156	
498.24304	106	
502.19919	107	
605.17037	122	
984.26989	103	
1206.45064	102	
END IONS

###FS:    #m/z: 332.27374 #charge-128
###MaxRes:#m/z:  0.00000 #charge-128
###MS: 1211
###MSMS: 1213
BEGIN IONS
TITLE=Cmpd 253, AutoMSn(332.2737), 20.6 min
RTINSECONDS=1233.69
SCANS=MS: 1211 MSMS: 1213
PEPMASS=332.27374	6107

312.26161	134	
314.26019	139	
316.24916	124	
330.26555	117	
334.25755	238	
END IONS

###FS:    #m/z: 393.21427 #charge   1
###MaxRes:#m/z:  0.00000 #charge-128
###MS: 1211
###MSMS: 1214
BEGIN IONS
TITLE=Cmpd 254, AutoMSn(393.2143), 20.6 min
RTINSECONDS=1234.2
SCANS=MS: 1211 MSMS: 1214
PEPMASS=393.21427	4757
CHARGE=1+
354.20524	103	
374.25576	196	
376.25710	115	
390.26355	149	
391.20772	113	
392.26447	389	
393.21444	1900	1+
END IONS

###FS:    #m/z: 332.27551 #charge-128
###MaxRes:#m/z:  0.00000 #charge-128
###MS: 1215
###MSMS: 1216
BEGIN IONS
TITLE=Cmpd 255, AutoMSn(332.2755), 20.6 min
RTINSECONDS=1237.23
SCANS=MS: 1215 MSMS: 1216
PEPMASS=332.27551	5470

314.26303	123	
334.25385	184	
END IONS

###FS:    #m/z: 393.21269 #charge   1
###MaxRes:#m/z:  0.00000 #charge-128
###MS: 1215
###MSMS: 1217
BEGIN IONS
TITLE=Cmpd 256, AutoMSn(393.2127), 20.6 min
RTINSECONDS=1237.73
SCANS=MS: 1215 MSMS: 1217
PEPMASS=393.21269	5022
CHARGE=1+
330.20094	130	
372.27485	328	1+
374.24052	529	1+
391.22484	191	
392.27225	459	
393.21380	2361	1+
END IONS

###FS:    #m/z: 627.64964 #charge   3
###MaxRes:#m/z:  0.00000 #charge-128
###MS: 1215
###MSMS: 1218
BEGIN IONS
TITLE=Cmpd 257, AutoMSn(627.6496), 20.6 min
RTINSECONDS=1238.23
SCANS=MS: 1215 MSMS: 1218
PEPMASS=627.64964	2599
CHARGE=3+
342.13345	110	
443.16314	137	
626.34069	148	
628.32273	188	
691.32412	164	
719.31990	345	1+
804.41237	222	1+
END IONS

###FS:    #m/z: 332.27120 #charge-128
###MaxRes:#m/z:  0.00000 #charge-128
###MS: 1219
###MSMS: 1220
BEGIN IONS
TITLE=Cmpd 258, AutoMSn(332.2712), 20.7 min
RTINSECONDS=1241.25
SCANS=MS: 1219 MSMS: 1220
PEPMASS=332.27120	6248

315.25742	245	1+
334.25312	218	1+
END IONS

###FS:    #m/z: 627.64809 #charge   3
###MaxRes:#m/z:  0.00000 #charge-128
###MS: 1219
###MSMS: 1221
BEGIN IONS
TITLE=Cmpd 259, AutoMSn(627.6481), 20.7 min
RTINSECONDS=1241.75
SCANS=MS: 1219 MSMS: 1221
PEPMASS=627.64809	2926
CHARGE=3+
467.22912	342	1+
579.24412	136	
624.31032	1085	1+
629.34131	168	
630.31954	682	1+
638.70389	136	
719.33351	531	1+
806.39715	119	
832.40127	401	1+
933.43799	140	
948.46594	984	1+
END IONS

###FS:    #m/z: 627.64697 #charge   1
###MaxRes:#m/z:  0.00000 #charge-128
###MS: 1222
###MSMS: 1223
BEGIN IONS
TITLE=Cmpd 260, AutoMSn(627.6470), 20.7 min
RTINSECONDS=1244.27
SCANS=MS: 1222 MSMS: 1223
PEPMASS=627.64697	3160
CHARGE=1+
353.13642	113	
443.18900	112	
486.23262	103	
578.22935	117	
606.25450	110	
624.30034	112	
627.31347	106	
END IONS

###FS:    #m/z: 348.25964 #charge-128
###MaxRes:#m/z:  0.00000 #charge-128
###MS: 1224
###MSMS: 1225
BEGIN IONS
TITLE=Cmpd 261, AutoMSn(348.2596), 20.8 min
RTINSECONDS=1246.29
SCANS=MS: 1224 MSMS: 1225
PEPMASS=348.25964	4754

328.24360	416	
346.25778	153	
348.24605	249	1+
END IONS

###FS:    #m/z: 348.26137 #charge-128
###MaxRes:#m/z:  0.00000 #charge-128
###MS: 1226
###MSMS: 1227
BEGIN IONS
TITLE=Cmpd 262, AutoMSn(348.2614), 20.8 min
RTINSECONDS=1248.31
SCANS=MS: 1226 MSMS: 1227
PEPMASS=348.26137	5763

328.25012	454	
346.24470	294	1+
348.24765	364	1+
END IONS

###FS:    #m/z: 364.26246 #charge   1
###MaxRes:#m/z:  0.00000 #charge-128
###MS: 1226
###MSMS: 1228
BEGIN IONS
TITLE=Cmpd 263, AutoMSn(364.2625), 20.8 min
RTINSECONDS=1248.81
SCANS=MS: 1226 MSMS: 1228
PEPMASS=364.26246	4476
CHARGE=1+
344.23599	157	
346.25597	602	1+
364.25152	265	
END IONS

###FS:    #m/z: 348.26688 #charge-128
###MaxRes:#m/z:  0.00000 #charge-128
###MS: 1229
###MSMS: 1230
BEGIN IONS
TITLE=Cmpd 264, AutoMSn(348.2669), 20.9 min
RTINSECONDS=1251.33
SCANS=MS: 1229 MSMS: 1230
PEPMASS=348.26688	7317

346.26643	110	
347.25959	209	
348.26434	509	1+
END IONS

###FS:    #m/z: 364.26607 #charge   1
###MaxRes:#m/z:  0.00000 #charge-128
###MS: 1229
###MSMS: 1231
BEGIN IONS
TITLE=Cmpd 265, AutoMSn(364.2661), 20.9 min
RTINSECONDS=1251.83
SCANS=MS: 1229 MSMS: 1231
PEPMASS=364.26607	6653
CHARGE=1+
330.19319	101	
346.25718	552	1+
364.27127	635	1+
END IONS

###FS:    #m/z: 364.26581 #charge   1
###MaxRes:#m/z:  0.00000 #charge-128
###MS: 1232
###MSMS: 1233
BEGIN IONS
TITLE=Cmpd 266, AutoMSn(364.2658), 20.9 min
RTINSECONDS=1254.36
SCANS=MS: 1232 MSMS: 1233
PEPMASS=364.26581	8195
CHARGE=1+
328.24561	110	
346.25782	646	
348.24796	102	
363.23096	139	
364.25892	279	
END IONS

###FS:    #m/z: 929.19647 #charge   2
###MaxRes:#m/z:  0.00000 #charge-128
###MS: 1232
###MSMS: 1234
BEGIN IONS
TITLE=Cmpd 267, AutoMSn(929.1965), 20.9 min
RTINSECONDS=1254.86
SCANS=MS: 1232 MSMS: 1234
PEPMASS=929.19647	2585
CHARGE=2+
346.17665	126	
372.12698	136	
389.15404	246	
402.23432	804	
437.19464	353	1+
457.22854	118	
567.25804	102	
749.85546	117	
END IONS

###FS:    #m/z: 929.19144 #charge   2
###MaxRes:#m/z:  0.00000 #charge-128
###MS: 1235
###MSMS: 1236
BEGIN IONS
TITLE=Cmpd 268, AutoMSn(929.1914), 21.0 min
RTINSECONDS=1257.38
SCANS=MS: 1235 MSMS: 1236
PEPMASS=929.19144	12796
CHARGE=2+
402.23221	294	
437.18505	985	1+
459.25027	126	
550.26651	353	1+
665.29659	203	
682.30749	175	
682.81193	124	
759.37776	119	
784.04814	122	
784.48746	138	
811.35911	158	
821.31811	155	
839.37188	101	
884.43832	114	
924.42889	281	1+
925.17882	120	
929.70119	299	
933.43698	186	
933.94764	148	
988.49059	108	
1047.50661	125	
1047.99831	100	
1055.53103	124	
1146.53609	113	
1363.65384	155	
1848.86522	396	1+
1856.87587	712	1+
END IONS

###FS:    #m/z: 929.19241 #charge   3
###MaxRes:#m/z:  0.00000 #charge-128
###MS: 1237
###MSMS: 1238
BEGIN IONS
TITLE=Cmpd 269, AutoMSn(929.1924), 21.0 min
RTINSECONDS=1259.4
SCANS=MS: 1237 MSMS: 1238
PEPMASS=929.19241	24418
CHARGE=3+
402.23110	383	
437.18337	1125	1+
459.26598	298	
550.26815	177	
552.25723	131	
665.30314	565	
673.30575	133	
682.31445	173	
682.80750	159	
699.31029	137	
730.31490	271	1+
739.86091	135	
758.87067	228	
759.37404	178	
784.03989	207	
784.37556	230	
784.72944	235	
839.36017	244	
860.39302	135	
868.37293	150	
925.18159	167	
926.76040	132	
974.44893	167	
1046.98975	214	
1055.49379	234	
1055.82895	148	
1363.62440	161	
1603.76196	633	1+
1766.82431	1391	1+
1847.84723	937	1+
1856.88136	931	1+
1857.36881	885	1+
1865.89986	1162	1+
END IONS

###FS:    #m/z: 929.19145 #charge   3
###MaxRes:#m/z:  0.00000 #charge-128
###MS: 1239
###MSMS: 1240
BEGIN IONS
TITLE=Cmpd 270, AutoMSn(929.1914), 21.0 min
RTINSECONDS=1261.42
SCANS=MS: 1239 MSMS: 1240
PEPMASS=929.19145	34160
CHARGE=3+
389.14830	244	
402.23752	590	
437.18490	1590	1+
459.25742	317	
485.22744	161	
515.31730	187	
550.26937	583	1+
563.22224	196	
595.80471	172	
665.29787	485	
708.26552	147	
752.32377	222	
758.86594	220	
759.37613	196	
784.02672	386	1+
784.37321	380	
786.87317	146	
797.36282	177	
821.33853	143	
839.37070	503	1+
860.12997	172	
860.40187	177	
925.19550	224	
925.59898	168	
935.73687	146	
959.13355	265	
974.44536	149	
989.98307	331	1+
1055.83162	141	
1363.62323	188	
1363.63476	776	1+
1603.76490	849	1+
1734.75528	656	1+
1766.83370	2019	1+
1847.85735	1344	1+
1856.87587	1163	1+
1857.36683	1139	1+
1865.90316	1842	1+
2093.01459	367	1+
END IONS

###FS:    #m/z: 348.26952 #charge-128
###MaxRes:#m/z:  0.00000 #charge-128
###MS: 1239
###MSMS: 1241
BEGIN IONS
TITLE=Cmpd 271, AutoMSn(348.2695), 21.0 min
RTINSECONDS=1261.92
SCANS=MS: 1239 MSMS: 1241
PEPMASS=348.26952	11342

328.24132	149	
330.23577	275	
348.25684	136	
350.26926	103	
END IONS

###FS:    #m/z: 364.26588 #charge   1
###MaxRes:#m/z:  0.00000 #charge-128
###MS: 1239
###MSMS: 1242
BEGIN IONS
TITLE=Cmpd 272, AutoMSn(364.2659), 21.0 min
RTINSECONDS=1262.42
SCANS=MS: 1239 MSMS: 1242
PEPMASS=364.26588	8470
CHARGE=1+
346.25890	587	1+
364.27428	394	
END IONS

###FS:    #m/z: 929.19354 #charge   3
###MaxRes:#m/z:  0.00000 #charge-128
###MS: 1243
###MSMS: 1244
BEGIN IONS
TITLE=Cmpd 273, AutoMSn(929.1935), 21.1 min
RTINSECONDS=1265.44
SCANS=MS: 1243 MSMS: 1244
PEPMASS=929.19354	34821
CHARGE=3+
389.15441	132	
402.23549	461	
437.18619	1413	1+
459.26100	228	
544.75273	134	
550.26645	517	
553.21876	128	
616.29011	164	
665.28550	407	1+
682.32711	406	1+
682.79761	125	
752.33135	226	1+
758.86963	253	
759.37073	257	
784.03492	376	1+
784.37969	330	1+
784.72078	236	
796.86508	140	
797.37327	122	
810.84028	145	
811.36716	230	1+
821.34605	162	
839.35894	301	1+
867.88022	224	
868.39755	191	
924.68100	216	
925.18267	216	
925.92158	137	
959.46291	193	
959.81562	136	
1047.50422	230	
1048.01053	151	
1249.57702	125	
1603.75549	629	1+
1766.82611	1184	1+
1847.83150	727	1+
1856.88361	1106	1+
1857.37011	993	1+
1865.89431	1223	1+
1946.89867	446	1+
END IONS

###FS:    #m/z: 929.19220 #charge   3
###MaxRes:#m/z:  0.00000 #charge-128
###MS: 1245
###MSMS: 1246
BEGIN IONS
TITLE=Cmpd 274, AutoMSn(929.1922), 21.1 min
RTINSECONDS=1267.46
SCANS=MS: 1245 MSMS: 1246
PEPMASS=929.19220	28523
CHARGE=3+
389.14645	196	
402.23915	338	
409.18913	183	
437.18152	1163	1+
459.24942	140	
515.30480	129	
550.26282	342	
665.29163	395	
682.30783	187	
682.82224	165	
730.84643	122	
765.20816	618	
784.36867	239	
784.71099	168	
802.89036	198	
803.39331	175	
810.88022	142	
821.34408	247	1+
839.36854	418	1+
893.94352	169	
929.19457	288	
929.43866	443	
929.68507	291	
929.94517	362	
958.77959	219	
959.45926	209	
999.00331	125	
1146.54781	121	
1734.76974	511	1+
1766.82769	1382	1+
1848.85008	567	1+
1865.89202	1121	1+
END IONS

###FS:    #m/z: 929.19220 #charge   2
###MaxRes:#m/z:  0.00000 #charge-128
###MS: 1245
###MSMS: 1247
BEGIN IONS
TITLE=Cmpd 275, AutoMSn(929.1922), 21.1 min
RTINSECONDS=1267.97
SCANS=MS: 1245 MSMS: 1247
PEPMASS=929.19220	28523
CHARGE=2+
324.10777	157	
346.17148	571	
372.13263	420	
388.17529	124	
389.14974	569	
402.23759	3054	1+
409.18872	111	
411.23319	190	
437.18976	1086	1+
458.19068	125	
485.21294	321	1+
508.26390	231	
515.32163	410	1+
525.27754	231	
535.74548	130	
546.19918	126	
552.20699	113	
556.27651	112	
569.27227	134	
585.27532	123	
622.30386	122	
639.26088	118	
665.28059	155	
726.87748	121	
748.33695	112	
758.86096	259	1+
813.38227	297	1+
839.38617	117	
896.41357	152	
946.53699	122	
1051.50278	129	
END IONS

###FS:    #m/z: 725.29719 #charge   3
###MaxRes:#m/z:  0.00000 #charge-128
###MS: 1248
###MSMS: 1249
BEGIN IONS
TITLE=Cmpd 276, AutoMSn(725.2972), 21.2 min
RTINSECONDS=1270.49
SCANS=MS: 1248 MSMS: 1249
PEPMASS=725.29719	3167
CHARGE=3+
375.13812	133	
END IONS

###FS:    #m/z: 935.43727 #charge   3
###MaxRes:#m/z:  0.00000 #charge-128
###MS: 1250
###MSMS: 1251
BEGIN IONS
TITLE=Cmpd 277, AutoMSn(935.4373), 21.2 min
RTINSECONDS=1272.52
SCANS=MS: 1250 MSMS: 1251
PEPMASS=935.43727	3028
CHARGE=3+
402.23868	632	1+
410.04905	110	
413.19293	118	
437.18643	211	
476.19516	118	
END IONS

###FS:    #m/z: 412.23911 #charge   1
###MaxRes:#m/z:  0.00000 #charge-128
###MS: 1250
###MSMS: 1252
BEGIN IONS
TITLE=Cmpd 278, AutoMSn(412.2391), 21.2 min
RTINSECONDS=1273.02
SCANS=MS: 1250 MSMS: 1252
PEPMASS=412.23911	2797
CHARGE=1+
340.24303	114	
348.16753	105	
396.28836	111	
400.28063	104	
END IONS

###FS:    #m/z: 414.24906 #charge   1
###MaxRes:#m/z:  0.00000 #charge-128
###MS: 1253
###MSMS: 1254
BEGIN IONS
TITLE=Cmpd 279, AutoMSn(414.2491), 21.3 min
RTINSECONDS=1275.55
SCANS=MS: 1253 MSMS: 1254
PEPMASS=414.24906	3184
CHARGE=1+
396.11909	105	
413.22285	107	
414.10926	107	
END IONS

###FS:    #m/z: 414.25222 #charge   1
###MaxRes:#m/z:  0.00000 #charge-128
###MS: 1255
###MSMS: 1256
BEGIN IONS
TITLE=Cmpd 280, AutoMSn(414.2522), 21.3 min
RTINSECONDS=1277.56
SCANS=MS: 1255 MSMS: 1256
PEPMASS=414.25222	4018
CHARGE=1+
396.09592	222	
414.25515	102	
END IONS

###FS:    #m/z: 414.22596 #charge   2
###MaxRes:#m/z:  0.00000 #charge-128
###MS: 1257
###MSMS: 1258
BEGIN IONS
TITLE=Cmpd 281, AutoMSn(414.2260), 21.3 min
RTINSECONDS=1279.58
SCANS=MS: 1257 MSMS: 1258
PEPMASS=414.22596	4589
CHARGE=2+
392.22157	106	
396.09817	169	
412.26592	125	
414.10644	119	
414.23255	159	
416.24925	121	
END IONS

###FS:    #m/z: 414.11550 #charge   1
###MaxRes:#m/z:  0.00000 #charge-128
###MS: 1259
###MSMS: 1260
BEGIN IONS
TITLE=Cmpd 282, AutoMSn(414.1155), 21.4 min
RTINSECONDS=1281.59
SCANS=MS: 1259 MSMS: 1260
PEPMASS=414.11550	5038
CHARGE=1+
376.20709	155	
412.25324	162	
END IONS

###FS:    #m/z: 414.11403 #charge   3
###MaxRes:#m/z:  0.00000 #charge-128
###MS: 1261
###MSMS: 1262
BEGIN IONS
TITLE=Cmpd 283, AutoMSn(414.1140), 21.4 min
RTINSECONDS=1283.61
SCANS=MS: 1261 MSMS: 1262
PEPMASS=414.11403	5388
CHARGE=3+
396.10916	184	
398.28628	190	
414.10340	250	
422.09719	144	
END IONS

###FS:    #m/z: 414.11525 #charge   1
###MaxRes:#m/z:  0.00000 #charge-128
###MS: 1263
###MSMS: 1264
BEGIN IONS
TITLE=Cmpd 284, AutoMSn(414.1152), 21.4 min
RTINSECONDS=1285.62
SCANS=MS: 1263 MSMS: 1264
PEPMASS=414.11525	5346
CHARGE=1+
354.26037	149	
396.09718	199	
414.11979	136	
END IONS

###FS:    #m/z: 335.21112 #charge   2
###MaxRes:#m/z:  0.00000 #charge-128
###MS: 1265
###MSMS: 1266
BEGIN IONS
TITLE=Cmpd 285, AutoMSn(335.2111), 21.5 min
RTINSECONDS=1287.64
SCANS=MS: 1265 MSMS: 1266
PEPMASS=335.21112	5513
CHARGE=2+
314.26347	151	
317.28904	123	
END IONS

###FS:    #m/z: 334.28587 #charge   2
###MaxRes:#m/z:  0.00000 #charge-128
###MS: 1267
###MSMS: 1268
BEGIN IONS
TITLE=Cmpd 286, AutoMSn(334.2859), 21.5 min
RTINSECONDS=1289.65
SCANS=MS: 1267 MSMS: 1268
PEPMASS=334.28587	5918
CHARGE=2+
314.27649	113	
316.27415	147	
332.28752	110	
END IONS

###FS:    #m/z: 335.29171 #charge   2
###MaxRes:#m/z:  0.00000 #charge-128
###MS: 1269
###MSMS: 1270
BEGIN IONS
TITLE=Cmpd 287, AutoMSn(335.2917), 21.5 min
RTINSECONDS=1291.67
SCANS=MS: 1269 MSMS: 1270
PEPMASS=335.29171	6273
CHARGE=2+
316.27575	172	
END IONS

###FS:    #m/z: 854.39207 #charge   2
###MaxRes:#m/z:  0.00000 #charge-128
###MS: 1269
###MSMS: 1271
BEGIN IONS
TITLE=Cmpd 288, AutoMSn(854.3921), 21.5 min
RTINSECONDS=1292.17
SCANS=MS: 1269 MSMS: 1271
PEPMASS=854.39207	2544
CHARGE=2+
854.39329	146	
958.43602	124	
1133.50845	126	
END IONS

###FS:    #m/z: 854.39558 #charge   2
###MaxRes:#m/z:  0.00000 #charge-128
###MS: 1272
###MSMS: 1273
BEGIN IONS
TITLE=Cmpd 289, AutoMSn(854.3956), 21.6 min
RTINSECONDS=1294.68
SCANS=MS: 1272 MSMS: 1273
PEPMASS=854.39558	6566
CHARGE=2+
429.20645	179	
519.24469	123	
558.26473	325	
576.27528	111	
610.28682	299	1+
663.31579	148	
697.32962	294	
846.40061	132	
854.89031	179	
958.42291	145	
1045.45527	162	
1132.51380	240	
END IONS

###FS:    #m/z: 569.93123 #charge   3
###MaxRes:#m/z:  0.00000 #charge-128
###MS: 1272
###MSMS: 1274
BEGIN IONS
TITLE=Cmpd 290, AutoMSn(569.9312), 21.6 min
RTINSECONDS=1295.18
SCANS=MS: 1272 MSMS: 1274
PEPMASS=569.93123	3604
CHARGE=3+
349.16860	244	
414.19124	133	
494.25920	101	
496.25845	138	
552.26926	438	1+
566.30413	539	1+
568.28239	1698	1+
573.30087	394	
610.29564	765	1+
697.32988	545	1+
864.38916	148	
END IONS

###FS:    #m/z: 854.39152 #charge   2
###MaxRes:#m/z:  0.00000 #charge-128
###MS: 1275
###MSMS: 1276
BEGIN IONS
TITLE=Cmpd 291, AutoMSn(854.3915), 21.6 min
RTINSECONDS=1297.7
SCANS=MS: 1275 MSMS: 1276
PEPMASS=854.39152	10572
CHARGE=2+
394.17099	112	
411.20365	130	
496.25257	117	
530.26403	100	
548.29052	137	
558.26672	398	1+
576.26775	124	
610.29330	263	
663.30587	303	
697.32770	334	1+
845.91085	104	
854.37491	219	
854.89666	278	
958.41673	463	1+
1045.48092	214	
1046.46976	139	
1132.49604	367	
1133.47463	132	
END IONS

###FS:    #m/z: 569.93292 #charge   3
###MaxRes:#m/z:  0.00000 #charge-128
###MS: 1275
###MSMS: 1277
BEGIN IONS
TITLE=Cmpd 292, AutoMSn(569.9329), 21.6 min
RTINSECONDS=1298.2
SCANS=MS: 1275 MSMS: 1277
PEPMASS=569.93292	4697
CHARGE=3+
323.15027	106	
343.12932	129	
349.17108	157	
380.23133	111	
418.17256	134	
459.19129	118	
496.25413	102	
550.26579	117	
552.30045	114	
553.27273	451	1+
565.31590	538	1+
567.23984	117	
568.28613	454	
569.30742	689	1+
571.30302	641	1+
610.29048	726	1+
697.33246	763	1+
706.18685	120	
732.33631	103	
758.41414	157	
844.37320	121	
864.39396	189	
958.42723	104	
END IONS

###FS:    #m/z: 362.27851 #charge   1
###MaxRes:#m/z:  0.00000 #charge-128
###MS: 1275
###MSMS: 1278
BEGIN IONS
TITLE=Cmpd 293, AutoMSn(362.2785), 21.6 min
RTINSECONDS=1298.7
SCANS=MS: 1275 MSMS: 1278
PEPMASS=362.27851	3394
CHARGE=1+
362.29065	571	1+
END IONS

###FS:    #m/z: 362.28728 #charge   1
###MaxRes:#m/z:  0.00000 #charge-128
###MS: 1279
###MSMS: 1280
BEGIN IONS
TITLE=Cmpd 294, AutoMSn(362.2873), 21.7 min
RTINSECONDS=1301.73
SCANS=MS: 1279 MSMS: 1280
PEPMASS=362.28728	9847
CHARGE=1+
314.23527	108	
362.28623	748	
END IONS

###FS:    #m/z: 569.93328 #charge   3
###MaxRes:#m/z:  0.00000 #charge-128
###MS: 1279
###MSMS: 1281
BEGIN IONS
TITLE=Cmpd 295, AutoMSn(569.9333), 21.7 min
RTINSECONDS=1302.23
SCANS=MS: 1279 MSMS: 1281
PEPMASS=569.93328	4515
CHARGE=3+
382.20424	148	
406.17148	108	
409.21578	198	
492.24009	141	
550.29809	111	
552.27249	192	
553.27193	378	1+
565.29280	118	
566.31892	585	1+
568.28986	1021	1+
570.29937	1336	1+
574.13320	523	
574.28842	185	
610.29741	930	1+
697.33560	820	1+
864.39627	169	
END IONS

###FS:    #m/z: 362.28805 #charge   1
###MaxRes:#m/z:  0.00000 #charge-128
###MS: 1282
###MSMS: 1283
BEGIN IONS
TITLE=Cmpd 296, AutoMSn(362.2880), 21.7 min
RTINSECONDS=1304.76
SCANS=MS: 1282 MSMS: 1283
PEPMASS=362.28805	19140
CHARGE=1+
344.27167	190	
360.21583	101	
362.29036	998	1+
END IONS

###FS:    #m/z: 775.08771 #charge   2
###MaxRes:#m/z:  0.00000 #charge-128
###MS: 1282
###MSMS: 1284
BEGIN IONS
TITLE=Cmpd 297, AutoMSn(775.0877), 21.8 min
RTINSECONDS=1305.26
SCANS=MS: 1282 MSMS: 1284
PEPMASS=775.08771	3327
CHARGE=2+
562.27395	174	
END IONS

###FS:    #m/z: 774.84816 #charge   3
###MaxRes:#m/z:  0.00000 #charge-128
###MS: 1285
###MSMS: 1286
BEGIN IONS
TITLE=Cmpd 298, AutoMSn(774.8482), 21.8 min
RTINSECONDS=1307.78
SCANS=MS: 1285 MSMS: 1286
PEPMASS=774.84816	3665
CHARGE=3+
402.23705	107	
727.09879	111	
771.90514	108	
774.36393	135	
866.39156	109	
END IONS

###FS:    #m/z: 774.84141 #charge   3
###MaxRes:#m/z:  0.00000 #charge-128
###MS: 1287
###MSMS: 1288
BEGIN IONS
TITLE=Cmpd 299, AutoMSn(774.8414), 21.8 min
RTINSECONDS=1309.8
SCANS=MS: 1287 MSMS: 1288
PEPMASS=774.84141	3303
CHARGE=3+
772.31213	122	
834.41800	108	
END IONS

###FS:    #m/z: 362.28953 #charge   1
###MaxRes:#m/z:  0.00000 #charge-128
###MS: 1289
###MSMS: 1290
BEGIN IONS
TITLE=Cmpd 300, AutoMSn(362.2895), 21.9 min
RTINSECONDS=1311.81
SCANS=MS: 1289 MSMS: 1290
PEPMASS=362.28953	49642
CHARGE=1+
314.22586	117	
344.27289	683	
362.28555	3449	1+
END IONS

###FS:    #m/z: 362.28896 #charge   1
###MaxRes:#m/z:  0.00000 #charge-128
###MS: 1291
###MSMS: 1292
BEGIN IONS
TITLE=Cmpd 301, AutoMSn(362.2890), 21.9 min
RTINSECONDS=1313.82
SCANS=MS: 1291 MSMS: 1292
PEPMASS=362.28896	50909
CHARGE=1+
344.28224	847	1+
362.28643	3202	1+
END IONS

###FS:    #m/z: 362.28880 #charge   1
###MaxRes:#m/z:  0.00000 #charge-128
###MS: 1293
###MSMS: 1294
BEGIN IONS
TITLE=Cmpd 302, AutoMSn(362.2888), 21.9 min
RTINSECONDS=1315.84
SCANS=MS: 1293 MSMS: 1294
PEPMASS=362.28880	54641
CHARGE=1+
315.23468	116	
340.23696	100	
344.28061	764	1+
360.27411	107	
362.28788	2435	1+
END IONS

###FS:    #m/z: 725.62425 #charge   3
###MaxRes:#m/z:  0.00000 #charge-128
###MS: 1295
###MSMS: 1296
BEGIN IONS
TITLE=Cmpd 303, AutoMSn(725.6242), 22.0 min
RTINSECONDS=1317.86
SCANS=MS: 1295 MSMS: 1296
PEPMASS=725.62425	5505
CHARGE=3+
375.12324	204	
586.23626	114	
675.23914	132	
721.38440	124	
725.32706	112	
746.26030	111	
END IONS

###FS:    #m/z: 725.62302 #charge   3
###MaxRes:#m/z:  0.00000 #charge-128
###MS: 1297
###MSMS: 1298
BEGIN IONS
TITLE=Cmpd 304, AutoMSn(725.6230), 22.0 min
RTINSECONDS=1319.87
SCANS=MS: 1297 MSMS: 1298
PEPMASS=725.62302	5822
CHARGE=3+
515.18329	142	
517.19604	129	
624.22301	116	
728.30363	257	1+
746.24870	126	
860.30529	102	
END IONS

###FS:    #m/z: 725.62435 #charge   3
###MaxRes:#m/z:  0.00000 #charge-128
###MS: 1299
###MSMS: 1300
BEGIN IONS
TITLE=Cmpd 305, AutoMSn(725.6244), 22.0 min
RTINSECONDS=1321.89
SCANS=MS: 1299 MSMS: 1300
PEPMASS=725.62435	8207
CHARGE=3+
375.14031	114	
455.20376	112	
474.17754	108	
586.22366	148	
623.91255	159	
634.25924	208	
709.26739	103	
725.36967	255	1+
728.34038	352	1+
746.26995	150	
860.31914	145	
END IONS

###FS:    #m/z: 415.25083 #charge   1
###MaxRes:#m/z:  0.00000 #charge-128
###MS: 1301
###MSMS: 1302
BEGIN IONS
TITLE=Cmpd 306, AutoMSn(415.2508), 22.1 min
RTINSECONDS=1323.9
SCANS=MS: 1301 MSMS: 1302
PEPMASS=415.25083	5052
CHARGE=1+
398.25549	181	
414.25038	144	
END IONS

###FS:    #m/z: 415.25169 #charge   1
###MaxRes:#m/z:  0.00000 #charge-128
###MS: 1303
###MSMS: 1304
BEGIN IONS
TITLE=Cmpd 307, AutoMSn(415.2517), 22.1 min
RTINSECONDS=1325.91
SCANS=MS: 1303 MSMS: 1304
PEPMASS=415.25169	6259
CHARGE=1+
398.27789	132	
END IONS

###FS:    #m/z: 415.25305 #charge   1
###MaxRes:#m/z:  0.00000 #charge-128
###MS: 1305
###MSMS: 1306
BEGIN IONS
TITLE=Cmpd 308, AutoMSn(415.2531), 22.1 min
RTINSECONDS=1327.93
SCANS=MS: 1305 MSMS: 1306
PEPMASS=415.25305	8145
CHARGE=1+
374.23161	122	
398.27629	140	
END IONS

###FS:    #m/z: 851.39579 #charge   3
###MaxRes:#m/z:  0.00000 #charge-128
###MS: 1305
###MSMS: 1308
BEGIN IONS
TITLE=Cmpd 309, AutoMSn(851.3958), 22.1 min
RTINSECONDS=1328.93
SCANS=MS: 1305 MSMS: 1308
PEPMASS=851.39579	2796
CHARGE=3+
402.23488	210	
END IONS

###FS:    #m/z: 851.39110 #charge   3
###MaxRes:#m/z:  0.00000 #charge-128
###MS: 1309
###MSMS: 1311
BEGIN IONS
TITLE=Cmpd 310, AutoMSn(851.3911), 22.2 min
RTINSECONDS=1332.46
SCANS=MS: 1309 MSMS: 1311
PEPMASS=851.39110	3152
CHARGE=3+
572.25752	220	
590.25102	117	
982.46089	114	
END IONS

###FS:    #m/z: 437.24123 #charge   1
###MaxRes:#m/z:  0.00000 #charge-128
###MS: 1309
###MSMS: 1312
BEGIN IONS
TITLE=Cmpd 311, AutoMSn(437.2412), 22.2 min
RTINSECONDS=1332.96
SCANS=MS: 1309 MSMS: 1312
PEPMASS=437.24123	3882
CHARGE=1+
418.23871	131	
434.27309	210	
436.25405	209	
437.23899	2985	1+
END IONS

###FS:    #m/z: 437.23900 #charge   1
###MaxRes:#m/z:  0.00000 #charge-128
###MS: 1313
###MSMS: 1314
BEGIN IONS
TITLE=Cmpd 312, AutoMSn(437.2390), 22.3 min
RTINSECONDS=1335.99
SCANS=MS: 1313 MSMS: 1314
PEPMASS=437.23900	4800
CHARGE=1+
342.29460	116	
376.23343	157	
390.23860	100	
400.24718	115	
417.26647	302	1+
434.28108	250	
436.25714	104	
437.23840	3947	1+
END IONS

###FS:    #m/z: 432.27704 #charge   1
###MaxRes:#m/z:  0.00000 #charge-128
###MS: 1313
###MSMS: 1316
BEGIN IONS
TITLE=Cmpd 313, AutoMSn(432.2770), 22.3 min
RTINSECONDS=1336.99
SCANS=MS: 1313 MSMS: 1316
PEPMASS=432.27704	4843
CHARGE=1+
345.23165	114	
398.23139	121	
432.28361	115	
END IONS

###FS:    #m/z: 437.23781 #charge   1
###MaxRes:#m/z:  0.00000 #charge-128
###MS: 1317
###MSMS: 1318
BEGIN IONS
TITLE=Cmpd 314, AutoMSn(437.2378), 22.3 min
RTINSECONDS=1340.03
SCANS=MS: 1317 MSMS: 1318
PEPMASS=437.23781	7313
CHARGE=1+
327.16505	101	
360.16713	113	
402.23451	107	
434.26556	529	1+
437.23622	4708	1+
END IONS

###FS:    #m/z: 432.27903 #charge   1
###MaxRes:#m/z:  0.00000 #charge-128
###MS: 1317
###MSMS: 1319
BEGIN IONS
TITLE=Cmpd 315, AutoMSn(432.2790), 22.3 min
RTINSECONDS=1340.53
SCANS=MS: 1317 MSMS: 1319
PEPMASS=432.27903	6315
CHARGE=1+
414.25688	124	
417.25111	142	
431.24768	121	
432.26098	218	
END IONS

###FS:    #m/z: 432.27636 #charge   1
###MaxRes:#m/z:  0.00000 #charge-128
###MS: 1320
###MSMS: 1321
BEGIN IONS
TITLE=Cmpd 316, AutoMSn(432.2764), 22.4 min
RTINSECONDS=1343.06
SCANS=MS: 1320 MSMS: 1321
PEPMASS=432.27636	6247
CHARGE=1+
358.24315	116	
386.24854	132	
414.27384	143	
430.29519	142	
432.23935	114	
END IONS

###FS:    #m/z: 348.26867 #charge-128
###MaxRes:#m/z:  0.00000 #charge-128
###MS: 1320
###MSMS: 1322
BEGIN IONS
TITLE=Cmpd 317, AutoMSn(348.2687), 22.4 min
RTINSECONDS=1343.56
SCANS=MS: 1320 MSMS: 1322
PEPMASS=348.26867	5011

330.26935	165	
346.26875	137	
348.27050	222	
END IONS

###FS:    #m/z: 415.25312 #charge   1
###MaxRes:#m/z:  0.00000 #charge-128
###MS: 1326
###MSMS: 1327
BEGIN IONS
TITLE=Cmpd 318, AutoMSn(415.2531), 22.5 min
RTINSECONDS=1349.1
SCANS=MS: 1326 MSMS: 1327
PEPMASS=415.25312	34163
CHARGE=1+
372.24260	102	
END IONS

###FS:    #m/z: 437.23761 #charge   1
###MaxRes:#m/z:  0.00000 #charge-128
###MS: 1326
###MSMS: 1328
BEGIN IONS
TITLE=Cmpd 319, AutoMSn(437.2376), 22.5 min
RTINSECONDS=1349.6
SCANS=MS: 1326 MSMS: 1328
PEPMASS=437.23761	9575
CHARGE=1+
416.26961	120	
418.27783	173	
420.22551	116	
434.27151	137	
435.26752	240	1+
437.23411	5980	1+
END IONS

###FS:    #m/z: 432.27729 #charge   1
###MaxRes:#m/z:  0.00000 #charge-128
###MS: 1326
###MSMS: 1329
BEGIN IONS
TITLE=Cmpd 320, AutoMSn(432.2773), 22.5 min
RTINSECONDS=1350.1
SCANS=MS: 1326 MSMS: 1329
PEPMASS=432.27729	6496
CHARGE=1+
372.24443	119	
388.27624	114	
412.25399	112	
429.23625	100	
430.28567	206	
432.25723	162	
END IONS

###FS:    #m/z: 478.24632 #charge   1
###MaxRes:#m/z:  0.00000 #charge-128
###MS: 1330
###MSMS: 1331
BEGIN IONS
TITLE=Cmpd 321, AutoMSn(478.2463), 22.6 min
RTINSECONDS=1353.13
SCANS=MS: 1330 MSMS: 1331
PEPMASS=478.24632	5261
CHARGE=1+
317.17316	108	
442.25313	159	
458.27194	277	1+
460.25599	164	
476.27241	848	1+
END IONS

###FS:    #m/z: 478.24789 #charge   1
###MaxRes:#m/z:  0.00000 #charge-128
###MS: 1332
###MSMS: 1333
BEGIN IONS
TITLE=Cmpd 322, AutoMSn(478.2479), 22.6 min
RTINSECONDS=1355.15
SCANS=MS: 1332 MSMS: 1333
PEPMASS=478.24789	6729
CHARGE=1+
422.24956	152	
425.24910	102	
428.23161	135	
442.26219	132	
461.28918	132	
475.26558	102	
476.27352	454	1+
478.29531	490	1+
END IONS

###FS:    #m/z: 478.24644 #charge   1
###MaxRes:#m/z:  0.00000 #charge-128
###MS: 1334
###MSMS: 1335
BEGIN IONS
TITLE=Cmpd 323, AutoMSn(478.2464), 22.6 min
RTINSECONDS=1357.19
SCANS=MS: 1334 MSMS: 1335
PEPMASS=478.24644	7282
CHARGE=1+
446.25432	115	
459.29530	224	1+
462.23093	182	
474.30296	160	
476.29894	556	1+
478.29390	588	1+
END IONS

###FS:    #m/z: 467.01009 #charge   1
###MaxRes:#m/z:  0.00000 #charge-128
###MS: 1336
###MSMS: 1337
BEGIN IONS
TITLE=Cmpd 324, AutoMSn(467.0101), 22.7 min
RTINSECONDS=1359.22
SCANS=MS: 1336 MSMS: 1337
PEPMASS=467.01009	3441
CHARGE=1+
401.25593	102	
430.23508	119	
446.28017	164	
448.27602	152	
450.29176	117	
464.26333	226	
466.27001	239	
END IONS

###FS:    #m/z: 406.30343 #charge   1
###MaxRes:#m/z:  0.00000 #charge-128
###MS: 1338
###MSMS: 1339
BEGIN IONS
TITLE=Cmpd 325, AutoMSn(406.3034), 22.7 min
RTINSECONDS=1361.25
SCANS=MS: 1338 MSMS: 1339
PEPMASS=406.30343	3622
CHARGE=1+
344.27608	278	
372.25192	136	
387.27984	102	
388.26901	276	1+
390.21912	106	
402.24725	113	
404.25292	245	
406.29092	732	1+
END IONS

###FS:    #m/z: 488.27367 #charge   1
###MaxRes:#m/z:  0.00000 #charge-128
###MS: 1338
###MSMS: 1340
BEGIN IONS
TITLE=Cmpd 326, AutoMSn(488.2737), 22.7 min
RTINSECONDS=1361.75
SCANS=MS: 1338 MSMS: 1340
PEPMASS=488.27367	3321
CHARGE=1+
425.02707	250	
470.24993	154	
484.26786	110	
486.26993	135	
488.29225	301	
END IONS

###FS:    #m/z: 467.00810 #charge   1
###MaxRes:#m/z:  0.00000 #charge-128
###MS: 1338
###MSMS: 1341
BEGIN IONS
TITLE=Cmpd 327, AutoMSn(467.0081), 22.7 min
RTINSECONDS=1362.25
SCANS=MS: 1338 MSMS: 1341
PEPMASS=467.00810	3611
CHARGE=1+
395.77896	212	
406.21362	105	
412.25773	100	
418.23503	108	
422.23003	148	
448.27090	103	
450.26133	113	
464.27078	951	1+
END IONS

###FS:    #m/z: 747.05423 #charge   3
###MaxRes:#m/z:  0.00000 #charge-128
###MS: 1342
###MSMS: 1343
BEGIN IONS
TITLE=Cmpd 328, AutoMSn(747.0542), 22.8 min
RTINSECONDS=1365.28
SCANS=MS: 1342 MSMS: 1343
PEPMASS=747.05423	5144
CHARGE=3+
431.26072	140	
486.23723	116	
523.26925	105	
544.33872	336	
551.26391	118	
678.40817	103	
691.40705	306	1+
745.37269	176	
819.46863	273	1+
878.43211	388	1+
991.50382	270	1+
1120.58339	106	
END IONS

###FS:    #m/z: 467.01120 #charge   1
###MaxRes:#m/z:  0.00000 #charge-128
###MS: 1342
###MSMS: 1344
BEGIN IONS
TITLE=Cmpd 329, AutoMSn(467.0112), 22.8 min
RTINSECONDS=1365.78
SCANS=MS: 1342 MSMS: 1344
PEPMASS=467.01120	5618
CHARGE=1+
374.24594	108	
448.29802	103	
450.25454	105	
462.28530	321	1+
464.28402	305	1+
466.27037	239	
END IONS

###FS:    #m/z: 406.30493 #charge   1
###MaxRes:#m/z:  0.00000 #charge-128
###MS: 1342
###MSMS: 1345
BEGIN IONS
TITLE=Cmpd 330, AutoMSn(406.3049), 22.8 min
RTINSECONDS=1366.28
SCANS=MS: 1342 MSMS: 1345
PEPMASS=406.30493	5039
CHARGE=1+
344.27945	685	1+
386.26781	158	
388.24362	173	
402.25917	102	
404.25250	302	1+
406.30705	1559	1+
END IONS

###FS:    #m/z: 406.30916 #charge   1
###MaxRes:#m/z:  0.00000 #charge-128
###MS: 1346
###MSMS: 1347
BEGIN IONS
TITLE=Cmpd 331, AutoMSn(406.3092), 22.8 min
RTINSECONDS=1369.3
SCANS=MS: 1346 MSMS: 1347
PEPMASS=406.30916	7391
CHARGE=1+
344.27831	548	
360.23208	139	
386.25514	140	
388.29702	269	
402.26644	108	
404.24359	219	
406.30996	1898	1+
END IONS

###FS:    #m/z: 747.05266 #charge   3
###MaxRes:#m/z:  0.00000 #charge-128
###MS: 1346
###MSMS: 1348
BEGIN IONS
TITLE=Cmpd 332, AutoMSn(747.0527), 22.8 min
RTINSECONDS=1369.8
SCANS=MS: 1346 MSMS: 1348
PEPMASS=747.05266	6452
CHARGE=3+
431.26262	151	
544.34575	275	
546.34577	252	
691.41610	477	
746.38561	101	
748.38472	108	
779.34711	154	
819.47134	216	
878.43217	245	
880.46371	134	
1120.56121	104	
END IONS

###FS:    #m/z: 378.28380 #charge   1
###MaxRes:#m/z:  0.00000 #charge-128
###MS: 1346
###MSMS: 1349
BEGIN IONS
TITLE=Cmpd 333, AutoMSn(378.2838), 22.8 min
RTINSECONDS=1370.3
SCANS=MS: 1346 MSMS: 1349
PEPMASS=378.28380	4247
CHARGE=1+
320.24830	103	
330.25614	253	
332.19750	107	
338.27279	111	
356.28512	291	
374.25661	180	
376.24682	238	
378.28007	371	
END IONS

###FS:    #m/z: 378.28176 #charge   1
###MaxRes:#m/z:  0.00000 #charge-128
###MS: 1350
###MSMS: 1351
BEGIN IONS
TITLE=Cmpd 334, AutoMSn(378.2818), 22.9 min
RTINSECONDS=1373.32
SCANS=MS: 1350 MSMS: 1351
PEPMASS=378.28176	5662
CHARGE=1+
330.26248	481	1+
338.27267	122	
356.27892	107	
358.29078	133	
360.30347	204	
374.28452	125	
376.28671	112	
378.29014	396	
END IONS

###FS:    #m/z: 747.05728 #charge   3
###MaxRes:#m/z:  0.00000 #charge-128
###MS: 1350
###MSMS: 1352
BEGIN IONS
TITLE=Cmpd 335, AutoMSn(747.0573), 22.9 min
RTINSECONDS=1373.82
SCANS=MS: 1350 MSMS: 1352
PEPMASS=747.05728	5791
CHARGE=3+
410.24014	112	
431.25877	222	
544.35047	547	1+
691.40946	325	1+
742.35853	104	
744.36771	104	
746.36800	107	
747.39813	308	1+
819.47843	289	1+
991.49322	153	
END IONS

###FS:    #m/z: 348.27069 #charge-128
###MaxRes:#m/z:  0.00000 #charge-128
###MS: 1353
###MSMS: 1354
BEGIN IONS
TITLE=Cmpd 336, AutoMSn(348.2707), 22.9 min
RTINSECONDS=1376.33
SCANS=MS: 1353 MSMS: 1354
PEPMASS=348.27069	7272

346.25148	140	
348.27287	405	
END IONS

###FS:    #m/z: 378.28442 #charge   1
###MaxRes:#m/z:  0.00000 #charge-128
###MS: 1353
###MSMS: 1355
BEGIN IONS
TITLE=Cmpd 337, AutoMSn(378.2844), 22.9 min
RTINSECONDS=1376.83
SCANS=MS: 1353 MSMS: 1355
PEPMASS=378.28442	5852
CHARGE=1+
316.22939	100	
330.25825	359	
356.28298	119	
360.28217	103	
374.25130	104	
378.27643	673	1+
END IONS

###FS:    #m/z: 348.27026 #charge-128
###MaxRes:#m/z:  0.00000 #charge-128
###MS: 1356
###MSMS: 1357
BEGIN IONS
TITLE=Cmpd 338, AutoMSn(348.2703), 23.0 min
RTINSECONDS=1379.35
SCANS=MS: 1356 MSMS: 1357
PEPMASS=348.27026	8581

328.24572	110	
330.26562	152	
346.23782	137	
348.27530	742	1+
631.71690	135	
END IONS

###FS:    #m/z: 348.27072 #charge-128
###MaxRes:#m/z:  0.00000 #charge-128
###MS: 1358
###MSMS: 1359
BEGIN IONS
TITLE=Cmpd 339, AutoMSn(348.2707), 23.0 min
RTINSECONDS=1381.37
SCANS=MS: 1358 MSMS: 1359
PEPMASS=348.27072	8619

328.26433	135	
330.26159	442	1+
346.26066	125	
348.26220	431	
354.43849	124	
END IONS

###FS:    #m/z: 781.37468 #charge   3
###MaxRes:#m/z:  0.00000 #charge-128
###MS: 1358
###MSMS: 1360
BEGIN IONS
TITLE=Cmpd 340, AutoMSn(781.3747), 23.0 min
RTINSECONDS=1381.87
SCANS=MS: 1358 MSMS: 1360
PEPMASS=781.37468	2240
CHARGE=3+
563.27633	143	
580.28070	498	
784.37991	119	
841.39019	462	1+
END IONS

###FS:    #m/z: 781.67087 #charge   3
###MaxRes:#m/z:  0.00000 #charge-128
###MS: 1361
###MSMS: 1362
BEGIN IONS
TITLE=Cmpd 341, AutoMSn(781.6709), 23.1 min
RTINSECONDS=1384.38
SCANS=MS: 1361 MSMS: 1362
PEPMASS=781.67087	5783
CHARGE=3+
367.14145	135	
506.75555	145	
523.25925	189	
546.19466	109	
580.28207	830	1+
727.35687	190	
783.35080	541	1+
824.30802	131	
841.39217	1154	1+
1123.49557	157	
END IONS

###FS:    #m/z: 781.34819 #charge   3
###MaxRes:#m/z:  0.00000 #charge-128
###MS: 1363
###MSMS: 1364
BEGIN IONS
TITLE=Cmpd 342, AutoMSn(781.3482), 23.1 min
RTINSECONDS=1386.4
SCANS=MS: 1363 MSMS: 1364
PEPMASS=781.34819	9336
CHARGE=3+
421.70550	112	
506.24608	146	
523.26659	267	
542.71399	111	
563.19860	165	
580.28194	836	1+
666.74759	105	
680.28077	123	
710.24362	155	
727.35709	162	
776.00224	128	
779.47525	118	
784.36958	542	1+
841.39386	1509	1+
1068.50502	161	
END IONS

###FS:    #m/z: 781.66964 #charge   3
###MaxRes:#m/z:  0.00000 #charge-128
###MS: 1365
###MSMS: 1366
BEGIN IONS
TITLE=Cmpd 343, AutoMSn(781.6696), 23.1 min
RTINSECONDS=1388.41
SCANS=MS: 1365 MSMS: 1366
PEPMASS=781.66964	10241
CHARGE=3+
421.20336	104	
461.24150	101	
466.24204	142	
477.74386	144	
523.26677	294	
566.20716	155	
580.28446	913	1+
674.24491	100	
695.24854	117	
710.27591	229	
727.36081	317	
779.39393	100	
784.36227	826	1+
841.39067	1556	1+
1068.50761	133	
1389.48440	119	
END IONS

###FS:    #m/z: 781.34385 #charge   2
###MaxRes:#m/z:  0.00000 #charge-128
###MS: 1367
###MSMS: 1368
BEGIN IONS
TITLE=Cmpd 344, AutoMSn(781.3438), 23.2 min
RTINSECONDS=1390.43
SCANS=MS: 1367 MSMS: 1368
PEPMASS=781.34385	10523
CHARGE=2+
319.13074	133	
420.18984	112	
466.23359	127	
523.26190	271	
545.17893	154	
563.18858	113	
580.28483	1178	1+
692.24672	125	
710.25296	149	
712.25387	119	
727.35261	411	1+
784.38130	588	1+
794.72952	116	
841.39201	1871	1+
852.26153	118	
908.41089	147	
1068.52614	269	
END IONS

###FS:    #m/z: 467.40100 #charge   1
###MaxRes:#m/z:  0.00000 #charge-128
###MS: 1367
###MSMS: 1369
BEGIN IONS
TITLE=Cmpd 345, AutoMSn(467.4010), 23.2 min
RTINSECONDS=1390.93
SCANS=MS: 1367 MSMS: 1369
PEPMASS=467.40100	3887
CHARGE=1+
330.12359	119	
336.19305	114	
407.19144	171	
432.26534	117	
449.27663	143	
463.29007	120	
464.28320	231	
465.26510	445	1+
END IONS

###FS:    #m/z: 781.66994 #charge   3
###MaxRes:#m/z:  0.00000 #charge-128
###MS: 1370
###MSMS: 1371
BEGIN IONS
TITLE=Cmpd 346, AutoMSn(781.6699), 23.2 min
RTINSECONDS=1393.44
SCANS=MS: 1370 MSMS: 1371
PEPMASS=781.66994	10650
CHARGE=3+
500.20374	109	
515.22862	111	
523.26400	355	
556.69826	111	
566.20684	120	
574.13827	221	
580.28579	901	1+
680.28886	115	
692.23898	168	
779.40766	122	
784.38276	486	1+
793.57753	218	
841.39818	1260	1+
1068.53673	106	
END IONS

###FS:    #m/z: 597.82708 #charge   2
###MaxRes:#m/z:  0.00000 #charge-128
###MS: 1372
###MSMS: 1373
BEGIN IONS
TITLE=Cmpd 347, AutoMSn(597.8271), 23.3 min
RTINSECONDS=1395.46
SCANS=MS: 1372 MSMS: 1373
PEPMASS=597.82708	3948
CHARGE=2+
593.88944	109	
597.30856	676	1+
657.32791	578	1+
758.37621	273	
777.37183	122	
END IONS

###FS:    #m/z: 362.28360 #charge   1
###MaxRes:#m/z:  0.00000 #charge-128
###MS: 1374
###MSMS: 1375
BEGIN IONS
TITLE=Cmpd 348, AutoMSn(362.2836), 23.3 min
RTINSECONDS=1397.47
SCANS=MS: 1374 MSMS: 1375
PEPMASS=362.28360	6491
CHARGE=1+
344.28428	127	
360.26065	152	
362.28866	280	
END IONS

###FS:    #m/z: 598.33015 #charge   1
###MaxRes:#m/z:  0.00000 #charge-128
###MS: 1374
###MSMS: 1376
BEGIN IONS
TITLE=Cmpd 349, AutoMSn(598.3302), 23.3 min
RTINSECONDS=1397.98
SCANS=MS: 1374 MSMS: 1376
PEPMASS=598.33015	4476
CHARGE=1+
329.18015	127	
338.20500	164	
409.27796	134	
438.28235	114	
447.26062	162	
538.31153	507	1+
576.31665	105	
578.32126	142	
581.30683	267	1+
593.37680	104	
594.32329	464	1+
596.32633	767	1+
END IONS

###FS:    #m/z: 362.28721 #charge   1
###MaxRes:#m/z:  0.00000 #charge-128
###MS: 1377
###MSMS: 1378
BEGIN IONS
TITLE=Cmpd 350, AutoMSn(362.2872), 23.3 min
RTINSECONDS=1400.49
SCANS=MS: 1377 MSMS: 1378
PEPMASS=362.28721	13530
CHARGE=1+
342.26702	104	
344.27305	372	
359.26138	242	1+
362.28760	980	1+
END IONS

###FS:    #m/z: 597.82935 #charge   2
###MaxRes:#m/z:  0.00000 #charge-128
###MS: 1377
###MSMS: 1379
BEGIN IONS
TITLE=Cmpd 351, AutoMSn(597.8293), 23.3 min
RTINSECONDS=1400.99
SCANS=MS: 1377 MSMS: 1379
PEPMASS=597.82935	5831
CHARGE=2+
338.20265	121	
355.14665	104	
362.29101	105	
409.28680	139	
414.24239	102	
431.23252	106	
434.27668	105	
437.25330	218	
447.24663	331	
461.27394	103	
479.18624	114	
538.32460	454	1+
543.34137	119	
560.29049	143	
576.30015	116	
582.26056	137	
583.33755	119	
593.37455	120	
594.30463	451	1+
596.32314	634	1+
598.30704	559	1+
600.34280	494	
602.27667	217	
657.32824	2413	1+
714.35966	169	
758.38462	1417	1+
768.56803	252	
905.37158	104	
END IONS

###FS:    #m/z: 546.96489 #charge   3
###MaxRes:#m/z:  0.00000 #charge-128
###MS: 1377
###MSMS: 1380
BEGIN IONS
TITLE=Cmpd 352, AutoMSn(546.9649), 23.4 min
RTINSECONDS=1401.49
SCANS=MS: 1377 MSMS: 1380
PEPMASS=546.96489	3561
CHARGE=3+
340.12387	166	
357.14100	125	
363.17302	114	
510.33319	101	
524.29760	166	
526.28433	194	
528.26911	146	
530.29047	352	1+
541.79497	105	
542.30474	574	1+
544.29194	993	1+
546.29253	1146	1+
548.31662	537	
549.31530	668	
550.31317	997	1+
558.15351	282	1+
584.90907	277	
719.88058	141	
777.46019	113	
936.54811	101	
END IONS

###FS:    #m/z: 362.28837 #charge   1
###MaxRes:#m/z:  0.00000 #charge-128
###MS: 1381
###MSMS: 1382
BEGIN IONS
TITLE=Cmpd 353, AutoMSn(362.2884), 23.4 min
RTINSECONDS=1404.52
SCANS=MS: 1381 MSMS: 1382
PEPMASS=362.28837	30880
CHARGE=1+
326.26998	127	
344.28027	1096	1+
362.28839	2926	1+
END IONS

###FS:    #m/z: 546.96279 #charge   3
###MaxRes:#m/z:  0.00000 #charge-128
###MS: 1381
###MSMS: 1383
BEGIN IONS
TITLE=Cmpd 354, AutoMSn(546.9628), 23.4 min
RTINSECONDS=1405.02
SCANS=MS: 1381 MSMS: 1383
PEPMASS=546.96279	5766
CHARGE=3+
402.28144	221	
500.27441	129	
532.30881	101	
544.27534	220	
546.30043	293	1+
548.30070	862	1+
END IONS

###FS:    #m/z: 591.24611 #charge   1
###MaxRes:#m/z:  0.00000 #charge-128
###MS: 1385
###MSMS: 1386
BEGIN IONS
TITLE=Cmpd 355, AutoMSn(591.2461), 23.5 min
RTINSECONDS=1408.55
SCANS=MS: 1385 MSMS: 1386
PEPMASS=591.24611	5551
CHARGE=1+
307.11432	514	1+
438.25764	102	
572.29516	225	1+
588.31859	136	
591.33063	343	1+
END IONS

###FS:    #m/z: 546.96113 #charge   3
###MaxRes:#m/z:  0.00000 #charge-128
###MS: 1385
###MSMS: 1387
BEGIN IONS
TITLE=Cmpd 356, AutoMSn(546.9611), 23.5 min
RTINSECONDS=1409.05
SCANS=MS: 1385 MSMS: 1387
PEPMASS=546.96113	5054
CHARGE=3+
389.23232	133	
416.19185	103	
517.30379	165	
527.20266	110	
530.31167	191	
543.32134	106	
544.30448	592	1+
548.29523	378	1+
550.29792	211	
630.39289	112	
END IONS

###FS:    #m/z: 591.24499 #charge   1
###MaxRes:#m/z:  0.00000 #charge-128
###MS: 1389
###MSMS: 1390
BEGIN IONS
TITLE=Cmpd 357, AutoMSn(591.2450), 23.5 min
RTINSECONDS=1412.58
SCANS=MS: 1389 MSMS: 1390
PEPMASS=591.24499	7087
CHARGE=1+
307.11595	684	1+
516.95032	107	
574.30774	115	
587.30784	253	1+
589.29299	154	
590.32574	464	1+
END IONS

###FS:    #m/z: 459.27435 #charge   1
###MaxRes:#m/z:  0.00000 #charge-128
###MS: 1389
###MSMS: 1392
BEGIN IONS
TITLE=Cmpd 358, AutoMSn(459.2743), 23.6 min
RTINSECONDS=1413.59
SCANS=MS: 1389 MSMS: 1392
PEPMASS=459.27435	4539
CHARGE=1+
398.24241	117	
416.24423	129	
440.28093	229	
446.28343	105	
457.23363	138	
458.28542	353	1+
END IONS

###FS:    #m/z: 591.24463 #charge   1
###MaxRes:#m/z:  0.00000 #charge-128
###MS: 1393
###MSMS: 1394
BEGIN IONS
TITLE=Cmpd 359, AutoMSn(591.2446), 23.6 min
RTINSECONDS=1416.62
SCANS=MS: 1393 MSMS: 1394
PEPMASS=591.24463	9374
CHARGE=1+
307.11403	875	1+
390.20594	113	
572.30323	146	
588.34139	324	1+
590.33323	348	1+
END IONS

###FS:    #m/z: 458.26458 #charge   1
###MaxRes:#m/z:  0.00000 #charge-128
###MS: 1393
###MSMS: 1395
BEGIN IONS
TITLE=Cmpd 360, AutoMSn(458.2646), 23.6 min
RTINSECONDS=1417.12
SCANS=MS: 1393 MSMS: 1395
PEPMASS=458.26458	8074
CHARGE=1+
398.22422	105	
438.26613	100	
440.28856	169	
443.26242	274	1+
446.24404	135	
458.29772	173	
END IONS

###FS:    #m/z: 459.27845 #charge   1
###MaxRes:#m/z:  0.00000 #charge-128
###MS: 1397
###MSMS: 1398
BEGIN IONS
TITLE=Cmpd 361, AutoMSn(459.2785), 23.7 min
RTINSECONDS=1420.65
SCANS=MS: 1397 MSMS: 1398
PEPMASS=459.27845	12724
CHARGE=1+
374.17410	111	
442.27875	235	
449.25587	419	
457.21706	264	1+
459.30147	123	
END IONS

###FS:    #m/z: 476.29812 #charge   1
###MaxRes:#m/z:  0.00000 #charge-128
###MS: 1397
###MSMS: 1399
BEGIN IONS
TITLE=Cmpd 362, AutoMSn(476.2981), 23.7 min
RTINSECONDS=1421.15
SCANS=MS: 1397 MSMS: 1399
PEPMASS=476.29812	4995
CHARGE=1+
387.22927	141	
414.28137	103	
456.27669	163	
459.27135	111	
460.28609	260	
472.26403	178	
474.27483	255	
476.27231	264	
END IONS

###FS:    #m/z: 481.26164 #charge   1
###MaxRes:#m/z:  0.00000 #charge-128
###MS: 1401
###MSMS: 1402
BEGIN IONS
TITLE=Cmpd 363, AutoMSn(481.2616), 23.7 min
RTINSECONDS=1424.68
SCANS=MS: 1401 MSMS: 1402
PEPMASS=481.26164	5113
CHARGE=1+
341.09165	161	
416.24429	115	
420.24636	126	
429.20149	103	
460.25673	191	
462.28911	368	
478.30015	398	1+
480.27839	220	
481.26328	5352	1+
END IONS

###FS:    #m/z: 476.30119 #charge   1
###MaxRes:#m/z:  0.00000 #charge-128
###MS: 1401
###MSMS: 1403
BEGIN IONS
TITLE=Cmpd 364, AutoMSn(476.3012), 23.8 min
RTINSECONDS=1425.18
SCANS=MS: 1401 MSMS: 1403
PEPMASS=476.30119	5367
CHARGE=1+
456.28038	301	1+
458.28679	185	
472.27234	115	
474.27558	469	1+
476.28763	414	1+
END IONS

###FS:    #m/z: 476.30237 #charge   1
###MaxRes:#m/z:  0.00000 #charge-128
###MS: 1404
###MSMS: 1405
BEGIN IONS
TITLE=Cmpd 365, AutoMSn(476.3024), 23.8 min
RTINSECONDS=1427.7
SCANS=MS: 1404 MSMS: 1405
PEPMASS=476.30237	8242
CHARGE=1+
349.21147	126	
441.25516	110	
456.26418	105	
458.28145	217	
460.29161	150	
472.30220	262	1+
474.28677	693	1+
476.28894	508	1+
END IONS

###FS:    #m/z: 928.51445 #charge   1
###MaxRes:#m/z:  0.00000 #charge-128
###MS: 1404
###MSMS: 1406
BEGIN IONS
TITLE=Cmpd 366, AutoMSn(928.5145), 23.8 min
RTINSECONDS=1428.2
SCANS=MS: 1404 MSMS: 1406
PEPMASS=928.51445	3274
CHARGE=1+
401.19749	108	
600.32754	102	
626.35756	104	
672.36575	128	
709.40227	122	
727.42811	155	
854.50049	266	
855.47576	836	1+
928.51811	105	
END IONS

###FS:    #m/z: 383.24278 #charge   1
###MaxRes:#m/z:  0.00000 #charge-128
###MS: 1404
###MSMS: 1407
BEGIN IONS
TITLE=Cmpd 367, AutoMSn(383.2428), 23.8 min
RTINSECONDS=1428.7
SCANS=MS: 1404 MSMS: 1407
PEPMASS=383.24278	3762
CHARGE=1+
378.27976	115	
END IONS

###FS:    #m/z: 547.27678 #charge   2
###MaxRes:#m/z:  0.00000 #charge-128
###MS: 1408
###MSMS: 1410
BEGIN IONS
TITLE=Cmpd 368, AutoMSn(547.2768), 23.9 min
RTINSECONDS=1432.24
SCANS=MS: 1408 MSMS: 1410
PEPMASS=547.27678	11281
CHARGE=2+
323.09845	174	
351.10297	528	
353.11004	141	
371.21752	122	
385.25296	183	
404.14298	214	
422.14680	149	
447.20720	122	
458.20746	101	
472.28611	1914	1+
479.48076	105	
487.18091	117	
505.17651	332	
526.29560	135	
528.29975	207	
530.29634	632	1+
542.31074	355	1+
544.30736	876	1+
546.31861	1060	1+
548.31453	1078	1+
550.30684	864	1+
550.98615	586	
559.12827	332	
571.36003	1076	1+
672.40054	1257	1+
675.38554	124	
681.01052	144	
700.43266	125	
725.43170	155	
743.44240	4753	1+
END IONS

###FS:    #m/z: 902.39167 #charge   3
###MaxRes:#m/z:  0.00000 #charge-128
###MS: 1408
###MSMS: 1411
BEGIN IONS
TITLE=Cmpd 369, AutoMSn(902.3917), 23.9 min
RTINSECONDS=1432.74
SCANS=MS: 1408 MSMS: 1411
PEPMASS=902.39167	5301
CHARGE=3+
433.22300	130	
463.18654	171	
637.31445	192	
683.27704	221	
694.32336	574	1+
751.34708	1666	1+
770.30033	188	
933.38627	103	
1038.50495	173	
END IONS

###FS:    #m/z: 902.39411 #charge   3
###MaxRes:#m/z:  0.00000 #charge-128
###MS: 1412
###MSMS: 1414
BEGIN IONS
TITLE=Cmpd 370, AutoMSn(902.3941), 23.9 min
RTINSECONDS=1436.28
SCANS=MS: 1412 MSMS: 1414
PEPMASS=902.39411	8323
CHARGE=3+
376.18768	154	
433.21332	206	
520.20802	143	
580.26972	194	
637.31700	107	
665.25803	115	
683.27664	328	1+
694.32089	450	
751.34437	1839	1+
770.32267	127	
864.44641	318	1+
902.65916	108	
END IONS

###FS:    #m/z: 547.27643 #charge   2
###MaxRes:#m/z:  0.00000 #charge-128
###MS: 1412
###MSMS: 1415
BEGIN IONS
TITLE=Cmpd 371, AutoMSn(547.2764), 23.9 min
RTINSECONDS=1436.78
SCANS=MS: 1412 MSMS: 1415
PEPMASS=547.27643	11841
CHARGE=2+
323.11083	214	
351.09958	444	
376.20626	126	
385.25522	213	
385.67125	102	
411.20626	171	
472.28513	1531	1+
488.16989	129	
505.18867	110	
526.27485	119	
527.28105	349	1+
530.26115	116	
531.30908	358	1+
534.88014	454	
542.29012	345	1+
544.30972	696	1+
546.30804	991	1+
548.31745	1065	1+
550.32008	723	1+
550.99044	160	
558.17103	133	
571.35748	883	1+
672.40196	1325	1+
681.02047	225	
725.43125	464	1+
743.44026	4107	1+
754.53718	200	
END IONS

###FS:    #m/z: 902.39581 #charge   3
###MaxRes:#m/z:  0.00000 #charge-128
###MS: 1416
###MSMS: 1418
BEGIN IONS
TITLE=Cmpd 372, AutoMSn(902.3958), 24.0 min
RTINSECONDS=1440.32
SCANS=MS: 1416 MSMS: 1418
PEPMASS=902.39581	7417
CHARGE=3+
433.21589	287	1+
463.18753	129	
580.28170	174	
637.30827	118	
683.28264	223	
694.32770	418	
751.34505	1641	1+
864.43927	124	
902.43437	109	
934.35865	107	
951.45290	109	
1038.52887	122	
1039.51682	128	
END IONS

###FS:    #m/z: 459.27956 #charge   1
###MaxRes:#m/z:  0.00000 #charge-128
###MS: 1419
###MSMS: 1421
BEGIN IONS
TITLE=Cmpd 373, AutoMSn(459.2796), 24.1 min
RTINSECONDS=1443.34
SCANS=MS: 1419 MSMS: 1421
PEPMASS=459.27956	41082
CHARGE=1+
400.26969	109	
442.25990	127	
449.25559	112	
456.24401	105	
458.26464	405	1+
END IONS

###FS:    #m/z: 476.30460 #charge   1
###MaxRes:#m/z:  0.00000 #charge-128
###MS: 1419
###MSMS: 1422
BEGIN IONS
TITLE=Cmpd 374, AutoMSn(476.3046), 24.1 min
RTINSECONDS=1443.84
SCANS=MS: 1419 MSMS: 1422
PEPMASS=476.30460	10621
CHARGE=1+
400.30703	109	
414.26695	102	
442.26705	105	
449.25018	135	
458.26710	441	1+
473.26196	192	
474.28430	235	
475.29613	700	1+
END IONS

###FS:    #m/z: 459.28088 #charge   1
###MaxRes:#m/z:  0.00000 #charge-128
###MS: 1423
###MSMS: 1425
BEGIN IONS
TITLE=Cmpd 375, AutoMSn(459.2809), 24.1 min
RTINSECONDS=1447.36
SCANS=MS: 1423 MSMS: 1425
PEPMASS=459.28088	34332
CHARGE=1+
444.27365	119	
458.28742	275	1+
END IONS

###FS:    #m/z: 476.30437 #charge   1
###MaxRes:#m/z:  0.00000 #charge-128
###MS: 1423
###MSMS: 1426
BEGIN IONS
TITLE=Cmpd 376, AutoMSn(476.3044), 24.1 min
RTINSECONDS=1447.86
SCANS=MS: 1423 MSMS: 1426
PEPMASS=476.30437	9237
CHARGE=1+
376.21515	172	
376.59860	128	
412.27256	155	
438.26905	102	
454.29052	163	
456.28854	152	
460.30163	259	1+
461.39656	101	
472.28020	282	1+
474.27660	1441	1+
END IONS

###FS:    #m/z: 647.33181 #charge   3
###MaxRes:#m/z:  0.00000 #charge-128
###MS: 1427
###MSMS: 1428
BEGIN IONS
TITLE=Cmpd 377, AutoMSn(647.3318), 24.2 min
RTINSECONDS=1450.89
SCANS=MS: 1427 MSMS: 1428
PEPMASS=647.33181	3653
CHARGE=3+
439.72174	171	
546.79481	100	
589.30863	106	
626.30546	115	
628.31611	104	
631.43740	104	
636.65652	257	
643.33669	279	1+
645.35635	243	
646.33136	289	
647.35175	566	1+
649.37242	691	1+
651.29179	196	
652.36078	179	
655.79877	289	1+
657.88535	680	1+
658.09079	117	
779.39710	159	
878.45009	192	
END IONS

###FS:    #m/z: 647.32769 #charge   3
###MaxRes:#m/z:  0.00000 #charge-128
###MS: 1429
###MSMS: 1430
BEGIN IONS
TITLE=Cmpd 378, AutoMSn(647.3277), 24.2 min
RTINSECONDS=1452.92
SCANS=MS: 1429 MSMS: 1430
PEPMASS=647.32769	6411
CHARGE=3+
390.19748	255	
405.17128	102	
480.21275	105	
521.25686	100	
558.21811	200	
560.79691	109	
629.31244	115	
633.32431	104	
635.63285	225	
643.37289	146	
644.35505	494	1+
646.33695	1497	1+
650.35646	515	1+
652.34787	379	1+
654.73828	160	
656.82801	149	
657.86985	672	
664.34961	109	
688.28623	251	1+
705.28312	101	
710.85823	153	
766.36722	114	
779.37560	191	
791.37600	103	
878.43738	577	1+
991.50719	162	
END IONS

###FS:    #m/z: 970.97532 #charge   2
###MaxRes:#m/z:  0.00000 #charge-128
###MS: 1429
###MSMS: 1431
BEGIN IONS
TITLE=Cmpd 379, AutoMSn(970.9753), 24.2 min
RTINSECONDS=1453.42
SCANS=MS: 1429 MSMS: 1431
PEPMASS=970.97532	5351
CHARGE=2+
387.17470	104	
430.16097	107	
766.35347	111	
878.42398	112	
1120.53604	102	
END IONS

###FS:    #m/z: 406.30783 #charge   1
###MaxRes:#m/z:  0.00000 #charge-128
###MS: 1429
###MSMS: 1432
BEGIN IONS
TITLE=Cmpd 380, AutoMSn(406.3078), 24.2 min
RTINSECONDS=1453.92
SCANS=MS: 1429 MSMS: 1432
PEPMASS=406.30783	4246
CHARGE=1+
342.27528	115	
344.28113	327	
368.22512	136	
386.28175	176	
388.29331	163	
390.22432	176	
404.26787	232	
406.30722	1078	1+
END IONS

###FS:    #m/z: 647.65443 #charge   3
###MaxRes:#m/z:  0.00000 #charge-128
###MS: 1433
###MSMS: 1434
BEGIN IONS
TITLE=Cmpd 381, AutoMSn(647.6544), 24.3 min
RTINSECONDS=1456.95
SCANS=MS: 1433 MSMS: 1434
PEPMASS=647.65443	15714
CHARGE=3+
387.16985	122	
390.19638	190	
412.28701	116	
439.72372	276	
496.25672	191	
511.22498	120	
540.22340	151	
548.24960	111	
558.21711	236	
576.23689	225	
627.33856	248	1+
643.31037	191	
644.33472	646	1+
646.35398	1240	1+
650.36556	639	1+
654.28147	137	
654.73805	584	
657.88564	236	1+
664.34368	250	
666.27762	165	
671.30711	149	
688.29882	338	1+
697.03049	124	
705.27627	215	
719.35700	227	
761.35798	252	1+
765.35113	304	1+
770.36611	110	
774.88763	199	
775.38500	158	
779.37283	433	1+
801.36195	151	
818.37174	228	1+
848.41003	406	1+
850.44234	237	1+
878.43541	1450	1+
963.53082	221	1+
991.52336	379	
1120.56113	218	
END IONS

###FS:    #m/z: 970.97370 #charge   2
###MaxRes:#m/z:  0.00000 #charge-128
###MS: 1433
###MSMS: 1435
BEGIN IONS
TITLE=Cmpd 382, AutoMSn(970.9737), 24.3 min
RTINSECONDS=1457.45
SCANS=MS: 1433 MSMS: 1435
PEPMASS=970.97370	13789
CHARGE=2+
373.17709	102	
393.21200	166	
395.78128	120	
406.20356	102	
430.16641	138	
503.24986	112	
558.22416	115	
664.33644	134	
671.28733	140	
710.84847	125	
774.87854	159	
775.35423	185	
779.38555	113	
818.36567	189	
848.41314	283	
879.45161	137	
971.50159	135	
991.51699	343	1+
1120.57171	215	
1131.68588	104	
1808.86871	374	1+
END IONS

###FS:    #m/z: 406.31095 #charge   1
###MaxRes:#m/z:  0.00000 #charge-128
###MS: 1433
###MSMS: 1436
BEGIN IONS
TITLE=Cmpd 383, AutoMSn(406.3110), 24.3 min
RTINSECONDS=1457.95
SCANS=MS: 1433 MSMS: 1436
PEPMASS=406.31095	7096
CHARGE=1+
344.28391	680	1+
360.22313	138	
366.29127	150	
386.32256	133	
388.31275	102	
390.25381	139	
395.77717	324	
402.24980	107	
404.28665	330	1+
406.31585	1534	1+
END IONS

###FS:    #m/z: 970.97503 #charge   2
###MaxRes:#m/z:  0.00000 #charge-128
###MS: 1437
###MSMS: 1438
BEGIN IONS
TITLE=Cmpd 384, AutoMSn(970.9750), 24.3 min
RTINSECONDS=1460.99
SCANS=MS: 1437 MSMS: 1438
PEPMASS=970.97503	19048
CHARGE=2+
319.14409	103	
376.19413	122	
393.22618	258	
399.83528	124	
412.14488	121	
518.24421	107	
521.26974	114	
552.25443	109	
558.23788	111	
664.34542	247	
767.38844	103	
774.87366	160	
775.36876	276	
779.35241	126	
821.39130	258	1+
848.40274	141	
848.89368	260	
878.43746	676	1+
904.96028	110	
970.99817	157	
971.46338	227	
991.52085	438	1+
1120.56218	325	
1121.58393	124	
1131.68168	570	
END IONS

###FS:    #m/z: 406.31268 #charge   1
###MaxRes:#m/z:  0.00000 #charge-128
###MS: 1437
###MSMS: 1439
BEGIN IONS
TITLE=Cmpd 385, AutoMSn(406.3127), 24.4 min
RTINSECONDS=1461.49
SCANS=MS: 1437 MSMS: 1439
PEPMASS=406.31268	7877
CHARGE=1+
344.28096	354	
350.31120	101	
370.28920	136	
386.31194	148	
388.25716	217	
390.24640	133	
402.27948	248	
404.31853	155	
405.22637	100	
406.31515	1711	1+
END IONS

###FS:    #m/z: 904.94475 #charge   3
###MaxRes:#m/z:  0.00000 #charge-128
###MS: 1441
###MSMS: 1443
BEGIN IONS
TITLE=Cmpd 386, AutoMSn(904.9447), 24.4 min
RTINSECONDS=1465.52
SCANS=MS: 1441 MSMS: 1443
PEPMASS=904.94475	3011
CHARGE=3+
449.18407	109	
END IONS

###FS:    #m/z: 332.27504 #charge-128
###MaxRes:#m/z:  0.00000 #charge-128
###MS: 1441
###MSMS: 1444
BEGIN IONS
TITLE=Cmpd 387, AutoMSn(332.2750), 24.4 min
RTINSECONDS=1466.02
SCANS=MS: 1441 MSMS: 1444
PEPMASS=332.27504	5103

314.26713	107	
END IONS

###FS:    #m/z: 376.27656 #charge   1
###MaxRes:#m/z:  0.00000 #charge-128
###MS: 1445
###MSMS: 1446
BEGIN IONS
TITLE=Cmpd 388, AutoMSn(376.2766), 24.5 min
RTINSECONDS=1469.08
SCANS=MS: 1445 MSMS: 1446
PEPMASS=376.27656	7294
CHARGE=1+
330.26176	841	1+
356.30345	107	
358.27431	109	
360.28101	113	
376.28237	281	
END IONS

###FS:    #m/z: 332.27660 #charge-128
###MaxRes:#m/z:  0.00000 #charge-128
###MS: 1445
###MSMS: 1448
BEGIN IONS
TITLE=Cmpd 389, AutoMSn(332.2766), 24.5 min
RTINSECONDS=1470.08
SCANS=MS: 1445 MSMS: 1448
PEPMASS=332.27660	6386

332.27807	161	
END IONS

###FS:    #m/z: 376.29504 #charge   1
###MaxRes:#m/z:  0.00000 #charge-128
###MS: 1449
###MSMS: 1450
BEGIN IONS
TITLE=Cmpd 390, AutoMSn(376.2950), 24.6 min
RTINSECONDS=1473.11
SCANS=MS: 1449 MSMS: 1450
PEPMASS=376.29504	6066
CHARGE=1+
330.26396	720	
356.25931	136	
360.26971	213	
376.27936	344	
END IONS

###FS:    #m/z: 739.70172 #charge   3
###MaxRes:#m/z:  0.00000 #charge-128
###MS: 1449
###MSMS: 1451
BEGIN IONS
TITLE=Cmpd 391, AutoMSn(739.7017), 24.6 min
RTINSECONDS=1473.61
SCANS=MS: 1449 MSMS: 1451
PEPMASS=739.70172	2913
CHARGE=3+
350.12725	176	
500.17283	160	
600.35206	590	1+
699.24469	169	
739.38766	234	1+
742.36367	124	
812.33649	119	
862.42687	169	
END IONS

###FS:    #m/z: 332.27760 #charge-128
###MaxRes:#m/z:  0.00000 #charge-128
###MS: 1449
###MSMS: 1452
BEGIN IONS
TITLE=Cmpd 392, AutoMSn(332.2776), 24.6 min
RTINSECONDS=1474.12
SCANS=MS: 1449 MSMS: 1452
PEPMASS=332.27760	6411

315.26610	107	
END IONS

###FS:    #m/z: 739.69616 #charge   3
###MaxRes:#m/z:  0.00000 #charge-128
###MS: 1453
###MSMS: 1454
BEGIN IONS
TITLE=Cmpd 393, AutoMSn(739.6962), 24.6 min
RTINSECONDS=1477.14
SCANS=MS: 1453 MSMS: 1454
PEPMASS=739.69616	7522
CHARGE=3+
378.13607	140	
431.22342	121	
463.21072	118	
491.23638	132	
513.73471	250	1+
543.31245	329	1+
546.25298	194	
555.25872	372	1+
600.34503	587	
699.25645	359	1+
715.37058	693	1+
722.32971	102	
736.35883	145	
738.36360	521	1+
742.39144	314	1+
812.34013	712	1+
862.43702	324	
872.19436	128	
925.41629	210	
977.47506	735	1+
END IONS

###FS:    #m/z: 334.28970 #charge-128
###MaxRes:#m/z:  0.00000 #charge-128
###MS: 1453
###MSMS: 1455
BEGIN IONS
TITLE=Cmpd 394, AutoMSn(334.2897), 24.6 min
RTINSECONDS=1477.64
SCANS=MS: 1453 MSMS: 1455
PEPMASS=334.28970	8225

316.27511	108	
334.28966	195	
END IONS

###FS:    #m/z: 376.29636 #charge   1
###MaxRes:#m/z:  0.00000 #charge-128
###MS: 1453
###MSMS: 1456
BEGIN IONS
TITLE=Cmpd 395, AutoMSn(376.2964), 24.6 min
RTINSECONDS=1478.14
SCANS=MS: 1453 MSMS: 1456
PEPMASS=376.29636	6484
CHARGE=1+
330.25980	513	1+
358.26627	169	
360.27674	139	
374.24512	102	
376.29759	566	1+
END IONS

###FS:    #m/z: 739.69546 #charge   3
###MaxRes:#m/z:  0.00000 #charge-128
###MS: 1457
###MSMS: 1458
BEGIN IONS
TITLE=Cmpd 396, AutoMSn(739.6955), 24.7 min
RTINSECONDS=1481.16
SCANS=MS: 1457 MSMS: 1458
PEPMASS=739.69546	13352
CHARGE=3+
406.67072	341	
431.21491	229	
441.16541	139	
463.21001	137	
491.22451	166	
504.74045	191	
505.23577	141	
513.73852	172	
543.33081	310	
545.76101	221	1+
555.26871	361	
555.76224	334	1+
571.20575	124	
600.35194	814	1+
602.79106	167	
612.29935	138	
698.34052	142	
699.24982	557	1+
715.36717	1079	1+
726.32285	297	
735.36558	141	
738.36580	294	1+
742.15202	118	
742.37365	292	1+
747.31046	164	
748.41562	116	
812.33673	789	1+
862.45080	451	
925.42506	158	
977.47122	984	1+
1026.47000	148	
1090.54334	140	
1091.50774	541	1+
1109.50422	124	
1127.53199	115	
END IONS

###FS:    #m/z: 334.29204 #charge-128
###MaxRes:#m/z:  0.00000 #charge-128
###MS: 1457
###MSMS: 1459
BEGIN IONS
TITLE=Cmpd 397, AutoMSn(334.2920), 24.7 min
RTINSECONDS=1481.66
SCANS=MS: 1457 MSMS: 1459
PEPMASS=334.29204	13631

312.25621	121	
330.21403	133	
332.27657	250	
334.28297	190	
END IONS

###FS:    #m/z: 376.29956 #charge   1
###MaxRes:#m/z:  0.00000 #charge-128
###MS: 1457
###MSMS: 1460
BEGIN IONS
TITLE=Cmpd 398, AutoMSn(376.2996), 24.7 min
RTINSECONDS=1482.16
SCANS=MS: 1457 MSMS: 1460
PEPMASS=376.29956	7400
CHARGE=1+
330.26373	474	1+
358.28859	130	
365.22318	108	
376.29139	330	
END IONS

###FS:    #m/z: 334.29366 #charge-128
###MaxRes:#m/z:  0.00000 #charge-128
###MS: 1461
###MSMS: 1462
BEGIN IONS
TITLE=Cmpd 399, AutoMSn(334.2937), 24.8 min
RTINSECONDS=1485.18
SCANS=MS: 1461 MSMS: 1462
PEPMASS=334.29366	19038

334.28747	160	
END IONS

###FS:    #m/z: 587.32405 #charge   1
###MaxRes:#m/z:  0.00000 #charge-128
###MS: 1461
###MSMS: 1463
BEGIN IONS
TITLE=Cmpd 400, AutoMSn(587.3241), 24.8 min
RTINSECONDS=1485.68
SCANS=MS: 1461 MSMS: 1463
PEPMASS=587.32405	5879
CHARGE=1+
385.19212	105	
566.30696	127	
569.33173	112	
584.30412	550	1+
END IONS

###FS:    #m/z: 376.30153 #charge   1
###MaxRes:#m/z:  0.00000 #charge-128
###MS: 1461
###MSMS: 1464
BEGIN IONS
TITLE=Cmpd 401, AutoMSn(376.3015), 24.8 min
RTINSECONDS=1486.18
SCANS=MS: 1461 MSMS: 1464
PEPMASS=376.30153	6719
CHARGE=1+
330.26027	301	
356.28490	120	
358.24228	303	1+
374.28033	113	
376.28211	319	1+
END IONS

###FS:    #m/z: 348.27093 #charge-128
###MaxRes:#m/z:  0.00000 #charge-128
###MS: 1465
###MSMS: 1466
BEGIN IONS
TITLE=Cmpd 402, AutoMSn(348.2709), 24.8 min
RTINSECONDS=1489.2
SCANS=MS: 1465 MSMS: 1466
PEPMASS=348.27093	9841

348.27845	266	
END IONS

###FS:    #m/z: 503.30330 #charge   1
###MaxRes:#m/z:  0.00000 #charge-128
###MS: 1465
###MSMS: 1467
BEGIN IONS
TITLE=Cmpd 403, AutoMSn(503.3033), 24.8 min
RTINSECONDS=1489.7
SCANS=MS: 1465 MSMS: 1467
PEPMASS=503.30330	6207
CHARGE=1+
309.12751	128	
440.24508	109	
470.27893	115	
481.31482	127	
486.26475	139	
488.29938	119	
495.64617	253	
499.29174	138	
500.25260	334	1+
502.31974	241	
END IONS

###FS:    #m/z: 671.33345 #charge   3
###MaxRes:#m/z:  0.00000 #charge-128
###MS: 1465
###MSMS: 1468
BEGIN IONS
TITLE=Cmpd 404, AutoMSn(671.3334), 24.8 min
RTINSECONDS=1490.21
SCANS=MS: 1465 MSMS: 1468
PEPMASS=671.33345	3555
CHARGE=3+
439.72894	105	
442.25380	157	
449.25852	189	
519.21373	101	
651.30146	120	
654.37991	109	
666.33657	150	
668.35175	439	1+
670.34965	518	1+
672.34430	521	1+
674.33793	361	1+
676.39147	197	
679.96871	172	
878.44208	297	1+
991.51524	110	
END IONS

###FS:    #m/z: 348.27285 #charge-128
###MaxRes:#m/z:  0.00000 #charge-128
###MS: 1469
###MSMS: 1470
BEGIN IONS
TITLE=Cmpd 405, AutoMSn(348.2728), 24.9 min
RTINSECONDS=1493.23
SCANS=MS: 1469 MSMS: 1470
PEPMASS=348.27285	13498

330.25065	115	
348.26989	349	
END IONS

###FS:    #m/z: 503.30204 #charge   1
###MaxRes:#m/z:  0.00000 #charge-128
###MS: 1469
###MSMS: 1471
BEGIN IONS
TITLE=Cmpd 406, AutoMSn(503.3020), 24.9 min
RTINSECONDS=1493.73
SCANS=MS: 1469 MSMS: 1471
PEPMASS=503.30204	11310
CHARGE=1+
482.28375	133	
484.26227	119	
485.30475	133	
486.29179	239	1+
488.28601	171	
491.57957	140	
499.28087	349	1+
502.29895	344	1+
END IONS

###FS:    #m/z: 671.33579 #charge   3
###MaxRes:#m/z:  0.00000 #charge-128
###MS: 1469
###MSMS: 1472
BEGIN IONS
TITLE=Cmpd 407, AutoMSn(671.3358), 24.9 min
RTINSECONDS=1494.23
SCANS=MS: 1469 MSMS: 1472
PEPMASS=671.33579	5310
CHARGE=3+
320.09209	132	
395.15910	127	
440.23069	161	
442.26116	204	
449.25022	116	
464.25292	129	
541.20106	112	
560.77923	109	
651.33008	112	
668.32769	203	
669.35080	515	1+
671.37444	485	1+
672.34479	376	1+
674.37344	588	1+
678.89933	244	
678.98299	117	
678.98633	372	1+
679.12908	221	
779.35346	122	
801.32815	141	
878.44603	444	1+
END IONS

###FS:    #m/z: 503.30520 #charge   1
###MaxRes:#m/z:  0.00000 #charge-128
###MS: 1473
###MSMS: 1474
BEGIN IONS
TITLE=Cmpd 408, AutoMSn(503.3052), 25.0 min
RTINSECONDS=1497.25
SCANS=MS: 1473 MSMS: 1474
PEPMASS=503.30520	17514
CHARGE=1+
400.14784	128	
442.34024	106	
449.26753	388	
482.33574	131	
486.29507	129	
488.28599	150	
499.27409	105	
500.28315	321	1+
502.28685	1135	1+
END IONS

###FS:    #m/z: 348.27287 #charge-128
###MaxRes:#m/z:  0.00000 #charge-128
###MS: 1473
###MSMS: 1475
BEGIN IONS
TITLE=Cmpd 409, AutoMSn(348.2729), 25.0 min
RTINSECONDS=1497.75
SCANS=MS: 1473 MSMS: 1475
PEPMASS=348.27287	14285

331.25878	121	
334.24019	129	
348.27223	698	1+
END IONS

###FS:    #m/z: 695.01436 #charge   3
###MaxRes:#m/z:  0.00000 #charge-128
###MS: 1473
###MSMS: 1476
BEGIN IONS
TITLE=Cmpd 410, AutoMSn(695.0144), 25.0 min
RTINSECONDS=1498.25
SCANS=MS: 1473 MSMS: 1476
PEPMASS=695.01436	9215
CHARGE=3+
355.18686	104	
371.18647	258	
381.18841	129	
390.68346	163	
429.18596	133	
496.27588	260	1+
541.19163	129	
543.24806	112	
560.77984	231	
561.29159	175	
646.31713	216	
663.32898	271	1+
672.29881	154	
691.36066	173	
692.35335	620	1+
695.34278	240	
696.37781	797	1+
700.41335	106	
705.10094	180	
706.19432	140	
710.83499	198	
711.32902	146	
779.35592	290	
803.37337	175	
848.40742	103	
878.43757	1634	1+
905.93496	128	
915.97873	249	
991.52390	223	
1120.55294	106	
END IONS

###FS:    #m/z: 695.01431 #charge   3
###MaxRes:#m/z:  0.00000 #charge-128
###MS: 1477
###MSMS: 1478
BEGIN IONS
TITLE=Cmpd 411, AutoMSn(695.0143), 25.0 min
RTINSECONDS=1501.28
SCANS=MS: 1477 MSMS: 1478
PEPMASS=695.01431	19253
CHARGE=3+
372.18315	207	1+
375.20396	249	
381.15496	114	
390.19916	171	
439.72384	611	1+
446.22480	124	
446.67069	244	
468.24674	117	
493.72242	187	
518.26476	189	
558.21184	115	
560.78429	357	
561.28827	189	
589.29616	132	
644.24384	124	
656.35178	132	
664.34390	341	1+
671.29449	331	1+
675.31895	115	
687.27491	430	1+
688.99710	148	
691.32921	234	
692.37084	568	1+
694.36333	1623	1+
699.37219	148	
711.34941	185	
766.36672	150	
774.86993	154	
779.37625	508	1+
801.36384	126	
803.92629	120	
818.37572	259	1+
848.41172	246	
848.90644	176	
850.44622	276	1+
878.44253	1445	1+
931.44174	278	1+
991.52276	785	1+
END IONS

###FS:    #m/z: 1042.01127 #charge   2
###MaxRes:#m/z:  0.00000 #charge-128
###MS: 1477
###MSMS: 1480
BEGIN IONS
TITLE=Cmpd 412, AutoMSn(1042.0113), 25.0 min
RTINSECONDS=1502.28
SCANS=MS: 1477 MSMS: 1480
PEPMASS=1042.01127	6825
CHARGE=2+
388.20295	131	
438.17205	123	
535.28494	105	
664.35450	105	
878.44645	254	
991.50704	128	
997.99822	119	
1042.51021	196	
1120.53905	194	
END IONS

###FS:    #m/z: 695.01362 #charge   3
###MaxRes:#m/z:  0.00000 #charge-128
###MS: 1481
###MSMS: 1482
BEGIN IONS
TITLE=Cmpd 413, AutoMSn(695.0136), 25.1 min
RTINSECONDS=1505.31
SCANS=MS: 1481 MSMS: 1482
PEPMASS=695.01362	27465
CHARGE=3+
371.20284	172	
375.19603	122	
399.22330	120	
456.72708	118	
482.26570	310	
500.22646	144	
517.59291	162	
518.25829	391	1+
535.29028	126	
551.78000	125	
557.26493	153	
560.78996	288	
561.28999	123	
647.30870	156	
664.33409	275	
689.32140	154	
690.38996	314	1+
692.38080	429	1+
694.37722	589	1+
696.37649	292	
697.34403	882	1+
706.19446	207	
765.36931	441	1+
774.87176	421	
779.36279	993	1+
803.36612	127	
818.35232	145	
850.44964	317	1+
878.43799	2381	1+
963.48860	140	
991.52561	1183	1+
1004.44240	113	
1120.55715	178	
1121.58792	125	
1177.60476	157	
1695.80370	686	1+
END IONS

###FS:    #m/z: 1042.01310 #charge   2
###MaxRes:#m/z:  0.00000 #charge-128
###MS: 1481
###MSMS: 1484
BEGIN IONS
TITLE=Cmpd 414, AutoMSn(1042.0131), 25.1 min
RTINSECONDS=1506.32
SCANS=MS: 1481 MSMS: 1484
PEPMASS=1042.01310	10967
CHARGE=2+
584.26680	106	
664.34623	244	
879.41232	149	
991.50871	182	
1042.51567	155	
1043.01217	130	
END IONS

###FS:    #m/z: 1042.01037 #charge   2
###MaxRes:#m/z:  0.00000 #charge-128
###MS: 1485
###MSMS: 1487
BEGIN IONS
TITLE=Cmpd 415, AutoMSn(1042.0104), 25.2 min
RTINSECONDS=1509.84
SCANS=MS: 1485 MSMS: 1487
PEPMASS=1042.01037	10228
CHARGE=2+
389.23079	102	
535.28661	159	
663.35299	106	
878.43333	147	
991.51542	128	
1042.02312	158	
1042.49382	139	
END IONS

###FS:    #m/z: 520.32945 #charge   1
###MaxRes:#m/z:  0.00000 #charge-128
###MS: 1485
###MSMS: 1488
BEGIN IONS
TITLE=Cmpd 416, AutoMSn(520.3295), 25.2 min
RTINSECONDS=1510.35
SCANS=MS: 1485 MSMS: 1488
PEPMASS=520.32945	10718
CHARGE=1+
447.23548	126	
456.29975	103	
500.30692	295	
503.28930	301	1+
516.30742	379	1+
518.31145	519	1+
520.33066	420	
END IONS

###FS:    #m/z: 520.32924 #charge   1
###MaxRes:#m/z:  0.00000 #charge-128
###MS: 1489
###MSMS: 1490
BEGIN IONS
TITLE=Cmpd 417, AutoMSn(520.3292), 25.2 min
RTINSECONDS=1513.37
SCANS=MS: 1489 MSMS: 1490
PEPMASS=520.32924	10211
CHARGE=1+
383.14694	128	
483.29916	227	1+
500.32169	139	
502.28777	444	1+
516.30038	366	1+
518.30509	939	1+
END IONS

###FS:    #m/z: 729.38209 #charge   3
###MaxRes:#m/z:  0.00000 #charge-128
###MS: 1489
###MSMS: 1491
BEGIN IONS
TITLE=Cmpd 418, AutoMSn(729.3821), 25.2 min
RTINSECONDS=1513.87
SCANS=MS: 1489 MSMS: 1491
PEPMASS=729.38209	4137
CHARGE=3+
368.18045	102	
482.27134	104	
497.28104	103	
586.26858	102	
589.30493	202	
725.40739	120	
726.38091	381	1+
729.36758	162	
730.37121	289	1+
732.37171	327	1+
748.42452	151	
779.37532	328	1+
878.42904	662	1+
897.98524	111	
991.51415	116	
END IONS

###FS:    #m/z: 358.28624 #charge-128
###MaxRes:#m/z:  0.00000 #charge-128
###MS: 1489
###MSMS: 1492
BEGIN IONS
TITLE=Cmpd 419, AutoMSn(358.2862), 25.2 min
RTINSECONDS=1514.37
SCANS=MS: 1489 MSMS: 1492
PEPMASS=358.28624	3884

340.28518	234	
342.30321	148	
362.28621	179	
END IONS

###FS:    #m/z: 729.38565 #charge   3
###MaxRes:#m/z:  0.00000 #charge-128
###MS: 1493
###MSMS: 1494
BEGIN IONS
TITLE=Cmpd 420, AutoMSn(729.3856), 25.3 min
RTINSECONDS=1517.39
SCANS=MS: 1493 MSMS: 1494
PEPMASS=729.38565	10666
CHARGE=3+
390.18831	196	
425.72130	140	
429.21677	118	
461.77750	114	
473.75159	122	
520.86453	105	
540.72989	108	
554.32813	165	
560.79389	178	
561.29710	132	
610.34504	169	
610.86391	165	
664.35651	149	
684.40955	250	
684.87809	151	
711.38065	152	
726.37887	338	1+
728.37057	541	1+
729.88271	101	
731.38321	728	1+
735.32334	108	
737.32381	111	
739.91339	103	
742.29537	100	
779.35701	324	
812.43704	101	
878.43709	1309	1+
991.52478	907	1+
1494.83071	617	1+
END IONS

###FS:    #m/z: 944.40383 #charge   3
###MaxRes:#m/z:  0.00000 #charge-128
###MS: 1493
###MSMS: 1495
BEGIN IONS
TITLE=Cmpd 421, AutoMSn(944.4038), 25.3 min
RTINSECONDS=1517.89
SCANS=MS: 1493 MSMS: 1495
PEPMASS=944.40383	3651
CHARGE=3+
346.17678	105	
403.15719	104	
559.22398	104	
616.25698	105	
721.33659	347	1+
END IONS

###FS:    #m/z: 520.33007 #charge   1
###MaxRes:#m/z:  0.00000 #charge-128
###MS: 1493
###MSMS: 1496
BEGIN IONS
TITLE=Cmpd 422, AutoMSn(520.3301), 25.3 min
RTINSECONDS=1518.39
SCANS=MS: 1493 MSMS: 1496
PEPMASS=520.33007	9782
CHARGE=1+
414.25443	131	
465.30781	121	
486.28682	106	
502.34218	191	
504.30348	297	1+
516.26075	285	1+
518.30160	1005	1+
END IONS

###FS:    #m/z: 729.63611 #charge   2
###MaxRes:#m/z:  0.00000 #charge-128
###MS: 1497
###MSMS: 1498
BEGIN IONS
TITLE=Cmpd 423, AutoMSn(729.6361), 25.4 min
RTINSECONDS=1521.42
SCANS=MS: 1497 MSMS: 1498
PEPMASS=729.63611	14356
CHARGE=2+
425.72528	400	1+
427.20829	110	
434.68626	111	
439.14183	131	
441.21690	149	
496.28436	156	
560.78301	164	
610.36326	168	
610.86960	173	
650.31647	116	
664.35435	194	
683.88809	243	
684.40090	377	
711.35631	241	1+
725.37982	152	
726.38683	334	1+
727.30425	144	
728.39279	444	1+
730.37292	205	
731.38439	523	1+
734.39650	106	
735.10821	396	
745.89628	112	
747.91438	111	
748.43624	195	
765.36811	152	
779.36939	715	1+
804.43206	105	
878.43881	1736	1+
954.97999	127	
991.51845	340	1+
1120.53703	162	
1131.67796	240	
END IONS

###FS:    #m/z: 944.39782 #charge   3
###MaxRes:#m/z:  0.00000 #charge-128
###MS: 1497
###MSMS: 1499
BEGIN IONS
TITLE=Cmpd 424, AutoMSn(944.3978), 25.4 min
RTINSECONDS=1521.92
SCANS=MS: 1497 MSMS: 1499
PEPMASS=944.39782	3671
CHARGE=3+
378.17538	134	
401.22360	118	
721.33773	205	
END IONS

###FS:    #m/z: 358.29025 #charge   1
###MaxRes:#m/z:  0.00000 #charge-128
###MS: 1497
###MSMS: 1500
BEGIN IONS
TITLE=Cmpd 425, AutoMSn(358.2902), 25.4 min
RTINSECONDS=1522.42
SCANS=MS: 1497 MSMS: 1500
PEPMASS=358.29025	3773
CHARGE=1+
324.28721	218	
340.28222	682	1+
342.29627	633	1+
358.29661	259	
END IONS

###FS:    #m/z: 360.30308 #charge   1
###MaxRes:#m/z:  0.00000 #charge-128
###MS: 1501
###MSMS: 1502
BEGIN IONS
TITLE=Cmpd 426, AutoMSn(360.3031), 25.4 min
RTINSECONDS=1525.45
SCANS=MS: 1501 MSMS: 1502
PEPMASS=360.30308	6562
CHARGE=1+
316.27365	155	
324.28662	298	
340.29245	634	1+
342.29795	477	
346.44661	244	
358.29916	283	
360.30269	252	1+
END IONS

###FS:    #m/z: 330.25996 #charge-128
###MaxRes:#m/z:  0.00000 #charge-128
###MS: 1501
###MSMS: 1503
BEGIN IONS
TITLE=Cmpd 427, AutoMSn(330.2600), 25.4 min
RTINSECONDS=1525.95
SCANS=MS: 1501 MSMS: 1503
PEPMASS=330.25996	4506

312.25735	106	
END IONS

###FS:    #m/z: 944.40823 #charge   3
###MaxRes:#m/z:  0.00000 #charge-128
###MS: 1501
###MSMS: 1504
BEGIN IONS
TITLE=Cmpd 428, AutoMSn(944.4082), 25.4 min
RTINSECONDS=1526.45
SCANS=MS: 1501 MSMS: 1504
PEPMASS=944.40823	3606
CHARGE=3+
435.20828	115	
501.23363	111	
504.22406	104	
590.75896	113	
721.33464	184	
END IONS

###FS:    #m/z: 360.30490 #charge   1
###MaxRes:#m/z:  0.00000 #charge-128
###MS: 1505
###MSMS: 1506
BEGIN IONS
TITLE=Cmpd 429, AutoMSn(360.3049), 25.5 min
RTINSECONDS=1529.47
SCANS=MS: 1505 MSMS: 1506
PEPMASS=360.30490	8134
CHARGE=1+
324.28530	525	1+
340.28542	526	1+
342.14412	108	
342.29792	1418	1+
344.30015	312	
346.44306	233	
358.30007	186	
360.29467	315	1+
END IONS

###FS:    #m/z: 330.26305 #charge-128
###MaxRes:#m/z:  0.00000 #charge-128
###MS: 1505
###MSMS: 1507
BEGIN IONS
TITLE=Cmpd 430, AutoMSn(330.2631), 25.5 min
RTINSECONDS=1529.97
SCANS=MS: 1505 MSMS: 1507
PEPMASS=330.26305	5193

312.24886	128	
END IONS

###FS:    #m/z: 360.30494 #charge   1
###MaxRes:#m/z:  0.00000 #charge-128
###MS: 1508
###MSMS: 1509
BEGIN IONS
TITLE=Cmpd 431, AutoMSn(360.3049), 25.5 min
RTINSECONDS=1532.48
SCANS=MS: 1508 MSMS: 1509
PEPMASS=360.30494	9711
CHARGE=1+
316.23801	120	
322.26958	112	
324.28590	863	1+
340.28639	528	
342.29534	1105	1+
358.28785	142	
360.30664	291	
END IONS

###FS:    #m/z: 404.32606 #charge   1
###MaxRes:#m/z:  0.00000 #charge-128
###MS: 1508
###MSMS: 1510
BEGIN IONS
TITLE=Cmpd 432, AutoMSn(404.3261), 25.5 min
RTINSECONDS=1532.99
SCANS=MS: 1508 MSMS: 1510
PEPMASS=404.32606	5117
CHARGE=1+
345.28335	120	
366.30507	125	
368.31706	340	
382.30182	100	
384.29861	253	
386.32613	177	
388.28204	159	
404.31694	349	1+
END IONS

###FS:    #m/z: 360.30450 #charge   1
###MaxRes:#m/z:  0.00000 #charge-128
###MS: 1512
###MSMS: 1513
BEGIN IONS
TITLE=Cmpd 433, AutoMSn(360.3045), 25.6 min
RTINSECONDS=1536.51
SCANS=MS: 1512 MSMS: 1513
PEPMASS=360.30450	9484
CHARGE=1+
324.28611	659	1+
340.28264	474	1+
342.29463	877	1+
344.28964	387	
360.29691	345	
END IONS

###FS:    #m/z: 404.32751 #charge   1
###MaxRes:#m/z:  0.00000 #charge-128
###MS: 1512
###MSMS: 1515
BEGIN IONS
TITLE=Cmpd 434, AutoMSn(404.3275), 25.6 min
RTINSECONDS=1537.51
SCANS=MS: 1512 MSMS: 1515
PEPMASS=404.32751	4870
CHARGE=1+
360.24733	151	
368.31254	306	
370.22780	101	
386.30004	226	
388.28923	249	
404.29077	278	1+
END IONS

###FS:    #m/z: 619.27384 #charge   1
###MaxRes:#m/z:  0.00000 #charge-128
###MS: 1516
###MSMS: 1518
BEGIN IONS
TITLE=Cmpd 435, AutoMSn(619.2738), 25.7 min
RTINSECONDS=1541.03
SCANS=MS: 1516 MSMS: 1518
PEPMASS=619.27384	11678
CHARGE=1+
321.13140	5141	1+
328.16289	104	
362.23806	104	
382.15276	114	
404.21882	131	
581.29177	105	
584.30531	108	
598.33637	107	
600.38189	109	
616.36570	244	1+
618.34666	812	1+
END IONS

###FS:    #m/z: 362.29088 #charge   1
###MaxRes:#m/z:  0.00000 #charge-128
###MS: 1516
###MSMS: 1519
BEGIN IONS
TITLE=Cmpd 436, AutoMSn(362.2909), 25.7 min
RTINSECONDS=1541.54
SCANS=MS: 1516 MSMS: 1519
PEPMASS=362.29088	14752
CHARGE=1+
324.28561	435	
326.29248	187	
340.28474	451	1+
342.28502	662	1+
344.28840	688	
358.29819	167	
360.30629	371	
362.29097	1212	1+
END IONS

###FS:    #m/z: 619.27256 #charge   1
###MaxRes:#m/z:  0.00000 #charge-128
###MS: 1520
###MSMS: 1521
BEGIN IONS
TITLE=Cmpd 437, AutoMSn(619.2726), 25.7 min
RTINSECONDS=1544.56
SCANS=MS: 1520 MSMS: 1521
PEPMASS=619.27256	21052
CHARGE=1+
321.13051	7969	1+
601.34445	144	
616.35772	174	
617.27866	141	
618.35869	494	1+
END IONS

###FS:    #m/z: 362.29277 #charge   1
###MaxRes:#m/z:  0.00000 #charge-128
###MS: 1520
###MSMS: 1523
BEGIN IONS
TITLE=Cmpd 438, AutoMSn(362.2928), 25.8 min
RTINSECONDS=1545.56
SCANS=MS: 1520 MSMS: 1523
PEPMASS=362.29277	15717
CHARGE=1+
324.28924	646	1+
340.27739	193	
342.30084	651	1+
344.29045	804	1+
358.28999	136	
360.31124	312	
362.29020	1665	1+
END IONS

###FS:    #m/z: 619.27414 #charge   1
###MaxRes:#m/z:  0.00000 #charge-128
###MS: 1524
###MSMS: 1525
BEGIN IONS
TITLE=Cmpd 439, AutoMSn(619.2741), 25.8 min
RTINSECONDS=1548.58
SCANS=MS: 1524 MSMS: 1525
PEPMASS=619.27414	23568
CHARGE=1+
321.13012	9341	1+
615.41570	161	
618.32682	714	1+
END IONS

###FS:    #m/z: 430.14704 #charge   1
###MaxRes:#m/z:  0.00000 #charge-128
###MS: 1524
###MSMS: 1526
BEGIN IONS
TITLE=Cmpd 440, AutoMSn(430.1470), 25.8 min
RTINSECONDS=1549.08
SCANS=MS: 1524 MSMS: 1526
PEPMASS=430.14704	11900
CHARGE=1+
358.19603	106	
395.77872	176	
412.29219	104	
426.24116	133	
428.27984	254	
END IONS

###FS:    #m/z: 412.13692 #charge   1
###MaxRes:#m/z:  0.00000 #charge-128
###MS: 1524
###MSMS: 1527
BEGIN IONS
TITLE=Cmpd 441, AutoMSn(412.1369), 25.8 min
RTINSECONDS=1549.59
SCANS=MS: 1524 MSMS: 1527
PEPMASS=412.13692	8062
CHARGE=1+
368.24197	105	
389.26639	132	
412.21554	285	1+
END IONS

###FS:    #m/z: 430.14824 #charge   1
###MaxRes:#m/z:  0.00000 #charge-128
###MS: 1528
###MSMS: 1529
BEGIN IONS
TITLE=Cmpd 442, AutoMSn(430.1482), 25.9 min
RTINSECONDS=1552.61
SCANS=MS: 1528 MSMS: 1529
PEPMASS=430.14824	12627
CHARGE=1+
414.27630	144	
416.28713	134	
END IONS

###FS:    #m/z: 415.21318 #charge   1
###MaxRes:#m/z:  0.00000 #charge-128
###MS: 1528
###MSMS: 1530
BEGIN IONS
TITLE=Cmpd 443, AutoMSn(415.2132), 25.9 min
RTINSECONDS=1553.11
SCANS=MS: 1528 MSMS: 1530
PEPMASS=415.21318	8896
CHARGE=1+
314.23331	101	
386.68948	104	
402.27587	105	
413.26527	109	
END IONS

###FS:    #m/z: 412.13690 #charge   1
###MaxRes:#m/z:  0.00000 #charge-128
###MS: 1528
###MSMS: 1531
BEGIN IONS
TITLE=Cmpd 444, AutoMSn(412.1369), 25.9 min
RTINSECONDS=1553.61
SCANS=MS: 1528 MSMS: 1531
PEPMASS=412.13690	8473
CHARGE=1+
325.20357	137	
END IONS

###FS:    #m/z: 430.14702 #charge   1
###MaxRes:#m/z:  0.00000 #charge-128
###MS: 1532
###MSMS: 1534
BEGIN IONS
TITLE=Cmpd 445, AutoMSn(430.1470), 26.0 min
RTINSECONDS=1557.14
SCANS=MS: 1532 MSMS: 1534
PEPMASS=430.14702	14485
CHARGE=1+
413.07482	131	
427.23394	100	
428.28353	210	
END IONS

###FS:    #m/z: 415.21396 #charge   1
###MaxRes:#m/z:  0.00000 #charge-128
###MS: 1532
###MSMS: 1535
BEGIN IONS
TITLE=Cmpd 446, AutoMSn(415.2140), 26.0 min
RTINSECONDS=1557.64
SCANS=MS: 1532 MSMS: 1535
PEPMASS=415.21396	9683
CHARGE=1+
414.30116	140	
END IONS

###FS:    #m/z: 547.33088 #charge   1
###MaxRes:#m/z:  0.00000 #charge-128
###MS: 1536
###MSMS: 1538
BEGIN IONS
TITLE=Cmpd 447, AutoMSn(547.3309), 26.0 min
RTINSECONDS=1561.17
SCANS=MS: 1536 MSMS: 1538
PEPMASS=547.33088	12267
CHARGE=1+
414.24934	103	
451.07756	103	
514.31807	113	
526.23260	102	
527.31942	192	
528.33736	189	
529.31896	357	1+
532.32750	309	1+
543.32482	152	
544.31438	467	1+
546.33026	551	1+
END IONS

###FS:    #m/z: 415.21428 #charge   1
###MaxRes:#m/z:  0.00000 #charge-128
###MS: 1536
###MSMS: 1539
BEGIN IONS
TITLE=Cmpd 448, AutoMSn(415.2143), 26.0 min
RTINSECONDS=1561.67
SCANS=MS: 1536 MSMS: 1539
PEPMASS=415.21428	8940
CHARGE=1+
398.29034	248	
400.23048	111	
413.20767	100	
414.28052	123	
END IONS

###FS:    #m/z: 547.33343 #charge   1
###MaxRes:#m/z:  0.00000 #charge-128
###MS: 1540
###MSMS: 1542
BEGIN IONS
TITLE=Cmpd 449, AutoMSn(547.3334), 26.1 min
RTINSECONDS=1565.21
SCANS=MS: 1540 MSMS: 1542
PEPMASS=547.33343	18766
CHARGE=1+
321.13312	111	
411.16563	101	
417.92786	156	
509.78535	484	
528.33944	148	
529.29701	117	
531.29231	278	
532.36482	138	
533.93572	196	
543.33414	310	1+
546.29874	475	1+
END IONS

###FS:    #m/z: 376.30201 #charge   1
###MaxRes:#m/z:  0.00000 #charge-128
###MS: 1540
###MSMS: 1543
BEGIN IONS
TITLE=Cmpd 450, AutoMSn(376.3020), 26.1 min
RTINSECONDS=1565.71
SCANS=MS: 1540 MSMS: 1543
PEPMASS=376.30201	6990
CHARGE=1+
316.28667	147	
327.27013	114	
330.27112	127	
340.27846	174	
356.27815	314	
358.29007	400	
360.25308	116	
374.28670	247	
376.30920	590	
END IONS

###FS:    #m/z: 547.33103 #charge   1
###MaxRes:#m/z:  0.00000 #charge-128
###MS: 1544
###MSMS: 1545
BEGIN IONS
TITLE=Cmpd 451, AutoMSn(547.3310), 26.1 min
RTINSECONDS=1568.75
SCANS=MS: 1544 MSMS: 1545
PEPMASS=547.33103	23202
CHARGE=1+
404.73107	148	
512.30140	120	
526.32098	293	1+
530.33422	171	
532.32433	132	
533.93859	193	
543.31726	103	
544.31836	380	1+
546.31796	890	1+
END IONS

###FS:    #m/z: 564.35440 #charge   1
###MaxRes:#m/z:  0.00000 #charge-128
###MS: 1544
###MSMS: 1547
BEGIN IONS
TITLE=Cmpd 452, AutoMSn(564.3544), 26.2 min
RTINSECONDS=1569.76
SCANS=MS: 1544 MSMS: 1547
PEPMASS=564.35440	6716
CHARGE=1+
321.13018	146	
347.11755	101	
484.32060	123	
544.33788	187	
546.30197	340	1+
548.25911	137	
560.31069	288	1+
562.33620	544	1+
564.34200	412	1+
END IONS

###FS:    #m/z: 564.35811 #charge   1
###MaxRes:#m/z:  0.00000 #charge-128
###MS: 1548
###MSMS: 1549
BEGIN IONS
TITLE=Cmpd 453, AutoMSn(564.3581), 26.2 min
RTINSECONDS=1572.78
SCANS=MS: 1548 MSMS: 1549
PEPMASS=564.35811	7672
CHARGE=1+
321.15372	178	
371.20501	102	
508.33248	107	
528.32661	164	
542.31460	141	
544.33904	241	
546.37333	302	1+
550.31247	123	
560.33195	254	1+
562.32782	794	1+
564.32971	484	1+
END IONS

###FS:    #m/z: 390.28233 #charge   1
###MaxRes:#m/z:  0.00000 #charge-128
###MS: 1548
###MSMS: 1550
BEGIN IONS
TITLE=Cmpd 454, AutoMSn(390.2823), 26.2 min
RTINSECONDS=1573.28
SCANS=MS: 1548 MSMS: 1550
PEPMASS=390.28233	5397
CHARGE=1+
328.18887	110	
372.26967	302	
374.28168	360	
390.27977	640	
END IONS

###FS:    #m/z: 564.35608 #charge   1
###MaxRes:#m/z:  0.00000 #charge-128
###MS: 1552
###MSMS: 1553
BEGIN IONS
TITLE=Cmpd 455, AutoMSn(564.3561), 26.3 min
RTINSECONDS=1576.82
SCANS=MS: 1552 MSMS: 1553
PEPMASS=564.35608	7322
CHARGE=1+
321.13763	110	
352.13657	113	
376.14769	125	
502.32779	139	
516.33500	118	
528.30752	138	
542.35205	117	
544.34760	120	
546.35393	145	
548.31960	176	
560.33415	351	1+
562.32906	714	1+
564.32647	1017	1+
END IONS

###FS:    #m/z: 390.28067 #charge   1
###MaxRes:#m/z:  0.00000 #charge-128
###MS: 1552
###MSMS: 1554
BEGIN IONS
TITLE=Cmpd 456, AutoMSn(390.2807), 26.3 min
RTINSECONDS=1577.32
SCANS=MS: 1552 MSMS: 1554
PEPMASS=390.28067	5501
CHARGE=1+
372.26801	204	
374.27997	253	
390.28425	702	1+
END IONS

###FS:    #m/z: 390.28179 #charge   1
###MaxRes:#m/z:  0.00000 #charge-128
###MS: 1556
###MSMS: 1557
BEGIN IONS
TITLE=Cmpd 457, AutoMSn(390.2818), 26.3 min
RTINSECONDS=1580.86
SCANS=MS: 1556 MSMS: 1557
PEPMASS=390.28179	5582
CHARGE=1+
372.27452	636	1+
390.28446	518	
END IONS

###FS:    #m/z: 430.14664 #charge   1
###MaxRes:#m/z:  0.00000 #charge-128
###MS: 1558
###MSMS: 1559
BEGIN IONS
TITLE=Cmpd 458, AutoMSn(430.1466), 26.4 min
RTINSECONDS=1582.89
SCANS=MS: 1558 MSMS: 1559
PEPMASS=430.14664	15440
CHARGE=1+
312.22915	126	
410.26625	101	
414.25627	143	
END IONS

###FS:    #m/z: 547.33133 #charge   1
###MaxRes:#m/z:  0.00000 #charge-128
###MS: 1558
###MSMS: 1560
BEGIN IONS
TITLE=Cmpd 459, AutoMSn(547.3313), 26.4 min
RTINSECONDS=1583.39
SCANS=MS: 1558 MSMS: 1560
PEPMASS=547.33133	18916
CHARGE=1+
321.13280	121	
374.21789	116	
402.25481	125	
516.32296	102	
528.33108	166	
530.31597	297	
532.35434	136	
544.31916	485	1+
546.32353	900	1+
END IONS

###FS:    #m/z: 362.31137 #charge   1
###MaxRes:#m/z:  0.00000 #charge-128
###MS: 1563
###MSMS: 1564
BEGIN IONS
TITLE=Cmpd 460, AutoMSn(362.3114), 26.5 min
RTINSECONDS=1587.94
SCANS=MS: 1563 MSMS: 1564
PEPMASS=362.31137	7876
CHARGE=1+
324.28153	297	
326.30595	586	1+
342.29724	866	1+
344.31512	769	1+
349.48494	144	
360.30813	186	
362.28303	358	
END IONS

###FS:    #m/z: 362.31262 #charge   1
###MaxRes:#m/z:  0.00000 #charge-128
###MS: 1566
###MSMS: 1567
BEGIN IONS
TITLE=Cmpd 461, AutoMSn(362.3126), 26.5 min
RTINSECONDS=1590.98
SCANS=MS: 1566 MSMS: 1567
PEPMASS=362.31262	8922
CHARGE=1+
324.29377	202	
326.30175	536	
340.28482	246	
342.29990	429	1+
344.30861	648	1+
358.29499	271	
360.30815	465	1+
362.29762	478	1+
END IONS

###FS:    #m/z: 334.29233 #charge-128
###MaxRes:#m/z:  0.00000 #charge-128
###MS: 1566
###MSMS: 1568
BEGIN IONS
TITLE=Cmpd 462, AutoMSn(334.2923), 26.5 min
RTINSECONDS=1591.48
SCANS=MS: 1566 MSMS: 1568
PEPMASS=334.29233	7508

334.29158	164	
END IONS

###FS:    #m/z: 362.31659 #charge   1
###MaxRes:#m/z:  0.00000 #charge-128
###MS: 1571
###MSMS: 1574
BEGIN IONS
TITLE=Cmpd 463, AutoMSn(362.3166), 26.6 min
RTINSECONDS=1597.02
SCANS=MS: 1571 MSMS: 1574
PEPMASS=362.31659	10086
CHARGE=1+
324.28208	102	
326.30198	796	1+
340.28633	285	1+
342.29797	403	1+
344.31044	537	1+
360.30671	200	
362.30398	266	
END IONS

###FS:    #m/z: 362.31896 #charge   1
###MaxRes:#m/z:  0.00000 #charge-128
###MS: 1575
###MSMS: 1577
BEGIN IONS
TITLE=Cmpd 464, AutoMSn(362.3190), 26.7 min
RTINSECONDS=1600.56
SCANS=MS: 1575 MSMS: 1577
PEPMASS=362.31896	10167
CHARGE=1+
326.30565	1236	1+
340.27865	305	
342.29831	610	1+
344.30956	1012	1+
360.31688	109	
362.31930	417	
END IONS

###FS:    #m/z: 362.31808 #charge   1
###MaxRes:#m/z:  0.00000 #charge-128
###MS: 1578
###MSMS: 1580
BEGIN IONS
TITLE=Cmpd 465, AutoMSn(362.3181), 26.7 min
RTINSECONDS=1603.59
SCANS=MS: 1578 MSMS: 1580
PEPMASS=362.31808	11209
CHARGE=1+
324.29230	131	
326.30381	1234	1+
340.28680	196	
342.29599	746	1+
344.31086	777	1+
349.48073	113	
360.31099	280	1+
362.31851	512	
END IONS

###FS:    #m/z: 334.29306 #charge-128
###MaxRes:#m/z:  0.00000 #charge-128
###MS: 1581
###MSMS: 1582
BEGIN IONS
TITLE=Cmpd 466, AutoMSn(334.2931), 26.8 min
RTINSECONDS=1606.1
SCANS=MS: 1581 MSMS: 1582
PEPMASS=334.29306	27889

334.29398	319	1+
END IONS

###FS:    #m/z: 318.26395 #charge-128
###MaxRes:#m/z:  0.00000 #charge-128
###MS: 1581
###MSMS: 1583
BEGIN IONS
TITLE=Cmpd 467, AutoMSn(318.2640), 26.8 min
RTINSECONDS=1606.61
SCANS=MS: 1581 MSMS: 1583
PEPMASS=318.26395	19019

300.26680	100	
318.25764	250	
END IONS

###FS:    #m/z: 362.32001 #charge   1
###MaxRes:#m/z:  0.00000 #charge-128
###MS: 1581
###MSMS: 1584
BEGIN IONS
TITLE=Cmpd 468, AutoMSn(362.3200), 26.8 min
RTINSECONDS=1607.11
SCANS=MS: 1581 MSMS: 1584
PEPMASS=362.32001	11496
CHARGE=1+
316.28850	116	
324.28827	190	
326.30471	1155	1+
342.29771	375	
344.30815	386	
358.30431	129	
360.30318	349	
362.31172	189	
END IONS

###FS:    #m/z: 591.34823 #charge   1
###MaxRes:#m/z:  0.00000 #charge-128
###MS: 1585
###MSMS: 1586
BEGIN IONS
TITLE=Cmpd 469, AutoMSn(591.3482), 26.8 min
RTINSECONDS=1610.14
SCANS=MS: 1585 MSMS: 1586
PEPMASS=591.34823	3862
CHARGE=1+
321.14529	125	
396.23096	145	
570.38622	221	1+
572.37141	182	
574.32456	142	
576.31379	153	
586.35119	264	1+
589.34746	504	1+
END IONS

###FS:    #m/z: 591.35198 #charge   1
###MaxRes:#m/z:  0.00000 #charge-128
###MS: 1588
###MSMS: 1590
BEGIN IONS
TITLE=Cmpd 471, AutoMSn(591.3520), 26.9 min
RTINSECONDS=1613.67
SCANS=MS: 1588 MSMS: 1590
PEPMASS=591.35198	5215
CHARGE=1+
556.32573	142	
572.31006	296	1+
576.35758	111	
588.32880	487	1+
590.36127	452	1+
END IONS

###FS:    #m/z: 591.35692 #charge   1
###MaxRes:#m/z:  0.00000 #charge-128
###MS: 1591
###MSMS: 1592
BEGIN IONS
TITLE=Cmpd 472, AutoMSn(591.3569), 26.9 min
RTINSECONDS=1616.18
SCANS=MS: 1591 MSMS: 1592
PEPMASS=591.35692	8038
CHARGE=1+
321.12762	202	
333.64657	132	
479.23100	148	
571.31497	119	
573.34490	271	1+
588.32479	358	1+
590.33960	509	1+
END IONS

###FS:    #m/z: 591.35454 #charge   1
###MaxRes:#m/z:  0.00000 #charge-128
###MS: 1596
###MSMS: 1597
BEGIN IONS
TITLE=Cmpd 473, AutoMSn(591.3545), 27.0 min
RTINSECONDS=1621.22
SCANS=MS: 1596 MSMS: 1597
PEPMASS=591.35454	10759
CHARGE=1+
402.18598	103	
403.25147	133	
553.33134	127	
570.29930	118	
574.36304	373	1+
586.31551	128	
588.34609	475	1+
589.26773	151	
590.35363	472	1+
END IONS

###FS:    #m/z: 390.28225 #charge   1
###MaxRes:#m/z:  0.00000 #charge-128
###MS: 1596
###MSMS: 1598
BEGIN IONS
TITLE=Cmpd 474, AutoMSn(390.2823), 27.0 min
RTINSECONDS=1621.72
SCANS=MS: 1596 MSMS: 1598
PEPMASS=390.28225	8210
CHARGE=1+
344.27861	220	
370.29789	110	
372.27204	758	1+
390.28788	1328	1+
END IONS

###FS:    #m/z: 826.54938 #charge   1
###MaxRes:#m/z:  0.00000 #charge-128
###MS: 1599
###MSMS: 1600
BEGIN IONS
TITLE=Cmpd 475, AutoMSn(826.5494), 27.1 min
RTINSECONDS=1624.23
SCANS=MS: 1599 MSMS: 1600
PEPMASS=826.54938	3140
CHARGE=1+
494.21075	136	
824.43384	115	
END IONS

###FS:    #m/z: 608.37730 #charge   1
###MaxRes:#m/z:  0.00000 #charge-128
###MS: 1599
###MSMS: 1601
BEGIN IONS
TITLE=Cmpd 476, AutoMSn(608.3773), 27.1 min
RTINSECONDS=1624.73
SCANS=MS: 1599 MSMS: 1601
PEPMASS=608.37730	4515
CHARGE=1+
313.15955	107	
381.23213	116	
415.20442	103	
528.22500	106	
588.37718	159	
590.36026	223	1+
604.31289	284	1+
606.35121	1228	1+
END IONS

###FS:    #m/z: 534.33594 #charge   1
###MaxRes:#m/z:  0.00000 #charge-128
###MS: 1602
###MSMS: 1604
BEGIN IONS
TITLE=Cmpd 478, AutoMSn(534.3359), 27.1 min
RTINSECONDS=1627.75
SCANS=MS: 1602 MSMS: 1604
PEPMASS=534.33594	5368
CHARGE=1+
309.15625	115	
360.17826	137	
414.19502	122	
470.18886	108	
472.32014	130	
495.35047	128	
501.32126	130	
512.30179	141	
514.35202	250	
516.32908	303	
518.31755	116	
520.36152	177	
530.33140	377	
531.24925	100	
532.33753	659	1+
534.31402	372	
END IONS

###FS:    #m/z: 826.55216 #charge   1
###MaxRes:#m/z:  0.00000 #charge-128
###MS: 1605
###MSMS: 1606
BEGIN IONS
TITLE=Cmpd 479, AutoMSn(826.5522), 27.2 min
RTINSECONDS=1630.27
SCANS=MS: 1605 MSMS: 1606
PEPMASS=826.55216	6542
CHARGE=1+
591.35695	130	
END IONS

###FS:    #m/z: 534.33697 #charge   1
###MaxRes:#m/z:  0.00000 #charge-128
###MS: 1605
###MSMS: 1607
BEGIN IONS
TITLE=Cmpd 480, AutoMSn(534.3370), 27.2 min
RTINSECONDS=1630.77
SCANS=MS: 1605 MSMS: 1607
PEPMASS=534.33697	7782
CHARGE=1+
321.12305	142	
414.25247	111	
476.33240	103	
512.31139	105	
514.32175	183	
516.32173	234	1+
518.31729	299	1+
530.30811	294	1+
532.31750	662	1+
534.32717	464	1+
END IONS

###FS:    #m/z: 534.34057 #charge   1
###MaxRes:#m/z:  0.00000 #charge-128
###MS: 1608
###MSMS: 1609
BEGIN IONS
TITLE=Cmpd 481, AutoMSn(534.3406), 27.2 min
RTINSECONDS=1633.28
SCANS=MS: 1608 MSMS: 1609
PEPMASS=534.34057	9946
CHARGE=1+
433.19010	107	
486.28932	104	
514.33007	136	
516.30712	404	1+
530.33108	343	1+
532.32783	508	1+
534.32741	577	1+
END IONS

###FS:    #m/z: 548.32617 #charge   1
###MaxRes:#m/z:  0.00000 #charge-128
###MS: 1608
###MSMS: 1610
BEGIN IONS
TITLE=Cmpd 482, AutoMSn(548.3262), 27.2 min
RTINSECONDS=1633.78
SCANS=MS: 1608 MSMS: 1610
PEPMASS=548.32617	5753
CHARGE=1+
366.19422	110	
388.28044	108	
404.22277	143	
424.24025	137	
512.31709	197	
514.24393	100	
526.31825	194	
528.36456	109	
529.30774	196	
530.32699	331	1+
544.33463	482	1+
546.33691	579	1+
548.33516	630	1+
END IONS

###FS:    #m/z: 548.32404 #charge   1
###MaxRes:#m/z:  0.00000 #charge-128
###MS: 1611
###MSMS: 1612
BEGIN IONS
TITLE=Cmpd 483, AutoMSn(548.3240), 27.3 min
RTINSECONDS=1636.3
SCANS=MS: 1611 MSMS: 1612
PEPMASS=548.32404	6634
CHARGE=1+
409.26379	134	
470.30637	131	
516.32463	155	
526.36763	119	
528.32915	121	
529.31000	444	1+
540.06006	197	
544.33346	540	1+
546.33511	704	1+
548.34681	476	1+
END IONS

###FS:    #m/z: 548.32565 #charge   1
###MaxRes:#m/z:  0.00000 #charge-128
###MS: 1613
###MSMS: 1614
BEGIN IONS
TITLE=Cmpd 484, AutoMSn(548.3257), 27.3 min
RTINSECONDS=1638.31
SCANS=MS: 1613 MSMS: 1614
PEPMASS=548.32565	5651
CHARGE=1+
368.15695	122	
376.24777	137	
488.26750	110	
491.58381	112	
529.32352	445	1+
532.31493	248	
546.33733	603	1+
548.33368	609	1+
END IONS

###FS:    #m/z: 548.32218 #charge   1
###MaxRes:#m/z:  0.00000 #charge-128
###MS: 1615
###MSMS: 1616
BEGIN IONS
TITLE=Cmpd 485, AutoMSn(548.3222), 27.3 min
RTINSECONDS=1640.33
SCANS=MS: 1615 MSMS: 1616
PEPMASS=548.32218	7808
CHARGE=1+
346.19839	125	
348.21629	100	
377.20780	101	
404.16099	117	
528.33075	154	
530.34256	115	
544.32604	442	1+
546.34520	658	1+
548.33242	1158	1+
END IONS

###FS:    #m/z: 550.34869 #charge   1
###MaxRes:#m/z:  0.00000 #charge-128
###MS: 1617
###MSMS: 1618
BEGIN IONS
TITLE=Cmpd 486, AutoMSn(550.3487), 27.4 min
RTINSECONDS=1642.34
SCANS=MS: 1617 MSMS: 1618
PEPMASS=550.34869	5780
CHARGE=1+
326.15430	100	
338.20862	115	
346.22368	139	
444.16093	108	
488.31668	114	
495.65084	165	
528.30421	112	
530.33751	644	1+
546.33156	389	1+
548.35162	720	1+
550.32834	925	1+
END IONS

###FS:    #m/z: 534.34173 #charge   1
###MaxRes:#m/z:  0.00000 #charge-128
###MS: 1619
###MSMS: 1620
BEGIN IONS
TITLE=Cmpd 487, AutoMSn(534.3417), 27.4 min
RTINSECONDS=1644.36
SCANS=MS: 1619 MSMS: 1620
PEPMASS=534.34173	14520
CHARGE=1+
353.18833	118	
440.33670	105	
512.35679	112	
514.32521	119	
516.27872	100	
518.28209	130	
520.87908	152	
530.30445	318	1+
532.33694	334	
533.34436	340	
534.33216	533	1+
END IONS

###FS:    #m/z: 548.32678 #charge   1
###MaxRes:#m/z:  0.00000 #charge-128
###MS: 1619
###MSMS: 1621
BEGIN IONS
TITLE=Cmpd 488, AutoMSn(548.3268), 27.4 min
RTINSECONDS=1644.86
SCANS=MS: 1619 MSMS: 1621
PEPMASS=548.32678	8151
CHARGE=1+
315.61377	104	
342.29457	108	
441.28670	100	
489.25397	104	
528.34020	193	
530.30719	172	
532.31599	142	
544.33644	277	1+
546.33452	538	1+
548.32408	650	1+
END IONS

###FS:    #m/z: 333.26837 #charge   3
###MaxRes:#m/z:  0.00000 #charge-128
###MS: 1635
###MSMS: 1636
BEGIN IONS
TITLE=Cmpd 491, AutoMSn(333.2684), 27.7 min
RTINSECONDS=1660.57
SCANS=MS: 1635 MSMS: 1636
PEPMASS=333.26837	11530
CHARGE=3+
336.24541	100	
END IONS

###FS:    #m/z: 335.28243 #charge   2
###MaxRes:#m/z:  0.00000 #charge-128
###MS: 1637
###MSMS: 1638
BEGIN IONS
TITLE=Cmpd 492, AutoMSn(335.2824), 27.7 min
RTINSECONDS=1662.6
SCANS=MS: 1637 MSMS: 1638
PEPMASS=335.28243	12525
CHARGE=2+
316.27844	202	
334.29726	125	
END IONS

###FS:    #m/z: 904.87089 #charge   3
###MaxRes:#m/z:  0.00000 #charge-128
###MS: 1637
###MSMS: 1639
BEGIN IONS
TITLE=Cmpd 493, AutoMSn(904.8709), 27.7 min
RTINSECONDS=1663.1
SCANS=MS: 1637 MSMS: 1639
PEPMASS=904.87089	2626
CHARGE=3+
533.24267	104	
551.25513	127	
560.22741	103	
907.41943	110	
END IONS

###FS:    #m/z: 905.07448 #charge   3
###MaxRes:#m/z:  0.00000 #charge-128
###MS: 1640
###MSMS: 1643
BEGIN IONS
TITLE=Cmpd 494, AutoMSn(905.0745), 27.8 min
RTINSECONDS=1666.63
SCANS=MS: 1640 MSMS: 1643
PEPMASS=905.07448	2794
CHARGE=3+
369.52970	101	
551.26444	154	
779.38017	138	
878.43125	135	
END IONS

###FS:    #m/z: 331.18143 #charge   2
###MaxRes:#m/z:  0.00000 #charge-128
###MS: 1644
###MSMS: 1645
BEGIN IONS
TITLE=Cmpd 495, AutoMSn(331.1814), 27.8 min
RTINSECONDS=1669.65
SCANS=MS: 1644 MSMS: 1645
PEPMASS=331.18143	10383
CHARGE=2+
334.29142	110	
END IONS

###FS:    #m/z: 635.37619 #charge   1
###MaxRes:#m/z:  0.00000 #charge-128
###MS: 1644
###MSMS: 1646
BEGIN IONS
TITLE=Cmpd 496, AutoMSn(635.3762), 27.8 min
RTINSECONDS=1670.15
SCANS=MS: 1644 MSMS: 1646
PEPMASS=635.37619	4737
CHARGE=1+
321.13071	1144	1+
335.11486	376	
337.13345	323	
339.15947	118	
357.20659	132	
410.25217	107	
474.99548	112	
501.77778	108	
573.37741	130	
616.35757	173	
618.35801	168	
632.37534	580	1+
634.35591	443	1+
END IONS

###FS:    #m/z: 333.27874 #charge   3
###MaxRes:#m/z:  0.00000 #charge-128
###MS: 1648
###MSMS: 1649
BEGIN IONS
TITLE=Cmpd 497, AutoMSn(333.2787), 27.9 min
RTINSECONDS=1673.67
SCANS=MS: 1648 MSMS: 1649
PEPMASS=333.27874	11150
CHARGE=3+
334.30442	139	
END IONS

###FS:    #m/z: 651.86527 #charge   2
###MaxRes:#m/z:  0.00000 #charge-128
###MS: 1648
###MSMS: 1650
BEGIN IONS
TITLE=Cmpd 498, AutoMSn(651.8653), 27.9 min
RTINSECONDS=1674.17
SCANS=MS: 1648 MSMS: 1650
PEPMASS=651.86527	5668
CHARGE=2+
335.11361	578	1+
337.12479	807	
339.16836	266	
341.17027	154	
351.17753	113	
353.15645	425	
355.17481	141	
365.16393	135	
369.17493	114	
379.18961	103	
393.18986	116	
413.16498	101	
429.22966	108	
447.26731	130	
559.34578	209	
614.29896	140	
631.32606	139	
635.36505	166	
647.37115	179	
648.37349	1225	1+
652.36384	1462	1+
657.88529	501	1+
659.99826	103	
661.84199	124	
672.42720	174	
759.45314	129	
874.49981	131	
1102.60972	254	
1103.63616	121	
END IONS

###FS:    #m/z: 635.37490 #charge   1
###MaxRes:#m/z:  0.00000 #charge-128
###MS: 1648
###MSMS: 1651
BEGIN IONS
TITLE=Cmpd 499, AutoMSn(635.3749), 27.9 min
RTINSECONDS=1674.68
SCANS=MS: 1648 MSMS: 1651
PEPMASS=635.37490	5037
CHARGE=1+
321.13302	984	1+
335.11757	500	1+
372.18734	110	
442.30256	101	
602.38319	111	
618.36265	482	1+
631.38407	261	1+
634.36261	1131	1+
END IONS

###FS:    #m/z: 651.86169 #charge   2
###MaxRes:#m/z:  0.00000 #charge-128
###MS: 1652
###MSMS: 1653
BEGIN IONS
TITLE=Cmpd 500, AutoMSn(651.8617), 28.0 min
RTINSECONDS=1677.7
SCANS=MS: 1652 MSMS: 1653
PEPMASS=651.86169	8259
CHARGE=2+
316.15328	186	
335.10886	862	1+
337.12968	692	
338.24329	105	
351.15759	170	
353.15970	740	1+
357.21714	100	
393.08107	112	
559.34983	127	
586.31234	100	
595.29803	183	
604.29399	106	
630.35691	253	1+
634.36636	290	1+
647.37356	372	
648.37515	765	1+
650.35788	711	1+
652.36930	642	1+
654.35450	950	1+
655.81139	471	1+
657.96876	166	
658.08235	108	
672.42933	121	
759.46889	357	1+
874.49065	396	
988.58116	125	
1102.60268	315	
1103.58000	149	
END IONS

###FS:    #m/z: 333.18726 #charge   2
###MaxRes:#m/z:  0.00000 #charge-128
###MS: 1652
###MSMS: 1654
BEGIN IONS
TITLE=Cmpd 501, AutoMSn(333.1873), 28.0 min
RTINSECONDS=1678.2
SCANS=MS: 1652 MSMS: 1654
PEPMASS=333.18726	10411
CHARGE=2+
330.26646	105	
END IONS

###FS:    #m/z: 635.37899 #charge   1
###MaxRes:#m/z:  0.00000 #charge-128
###MS: 1652
###MSMS: 1655
BEGIN IONS
TITLE=Cmpd 502, AutoMSn(635.3790), 28.0 min
RTINSECONDS=1678.7
SCANS=MS: 1652 MSMS: 1655
PEPMASS=635.37899	5979
CHARGE=1+
321.13223	846	1+
335.10896	415	
337.12668	268	
339.18230	247	
369.21533	103	
386.26624	105	
459.21185	108	
600.36455	103	
616.34871	105	
618.37530	110	
632.36405	594	1+
634.39863	425	
END IONS

###FS:    #m/z: 651.86516 #charge   2
###MaxRes:#m/z:  0.00000 #charge-128
###MS: 1656
###MSMS: 1657
BEGIN IONS
TITLE=Cmpd 503, AutoMSn(651.8652), 28.0 min
RTINSECONDS=1681.73
SCANS=MS: 1656 MSMS: 1657
PEPMASS=651.86516	10247
CHARGE=2+
316.15725	132	
335.11199	829	1+
337.13330	357	
339.16636	142	
341.15434	154	
351.17788	260	
353.16100	799	
359.43791	204	
369.18547	101	
381.18034	154	
383.17728	100	
387.20847	117	
413.18368	110	
429.23470	122	
446.24731	289	
498.24649	108	
526.25135	167	
544.24743	110	
559.34659	444	1+
590.33546	101	
611.32332	109	
630.37908	157	
631.30048	108	
633.40608	168	
647.34331	234	
648.37405	618	1+
650.36722	749	1+
652.37053	656	1+
654.35693	885	1+
760.45826	137	
874.48480	620	1+
1102.60584	339	
END IONS

###FS:    #m/z: 344.27587 #charge-128
###MaxRes:#m/z:  0.00000 #charge-128
###MS: 1660
###MSMS: 1662
BEGIN IONS
TITLE=Cmpd 504, AutoMSn(344.2759), 28.1 min
RTINSECONDS=1686.25
SCANS=MS: 1660 MSMS: 1662
PEPMASS=344.27587	3020

326.25933	131	
END IONS

###FS:    #m/z: 905.46902 #charge   1
###MaxRes:#m/z:  0.00000 #charge-128
###MS: 1671
###MSMS: 1672
BEGIN IONS
TITLE=Cmpd 505, AutoMSn(905.4690), 28.3 min
RTINSECONDS=1696.9
SCANS=MS: 1671 MSMS: 1672
PEPMASS=905.46902	4598
CHARGE=1+
438.20537	103	
664.36523	144	
779.34774	226	
878.43298	249	1+
END IONS

###FS:    #m/z: 321.27666 #charge   2
###MaxRes:#m/z:  0.00000 #charge-128
###MS: 1693
###MSMS: 1694
BEGIN IONS
TITLE=Cmpd 506, AutoMSn(321.2767), 28.7 min
RTINSECONDS=1719.22
SCANS=MS: 1693 MSMS: 1694
PEPMASS=321.27666	8076
CHARGE=2+
319.27267	158	
END IONS

###FS:    #m/z: 364.24486 #charge   1
###MaxRes:#m/z:  0.00000 #charge-128
###MS: 1701
###MSMS: 1703
BEGIN IONS
TITLE=Cmpd 507, AutoMSn(364.2449), 28.8 min
RTINSECONDS=1727.78
SCANS=MS: 1701 MSMS: 1703
PEPMASS=364.24486	4051
CHARGE=1+
326.29801	135	
END IONS

###FS:    #m/z: 364.24627 #charge   1
###MaxRes:#m/z:  0.00000 #charge-128
###MS: 1704
###MSMS: 1705
BEGIN IONS
TITLE=Cmpd 508, AutoMSn(364.2463), 28.8 min
RTINSECONDS=1730.31
SCANS=MS: 1704 MSMS: 1705
PEPMASS=364.24627	4806
CHARGE=1+
324.02830	151	
342.30619	139	
344.32226	172	
362.31775	116	
END IONS

###FS:    #m/z: 364.24626 #charge   1
###MaxRes:#m/z:  0.00000 #charge-128
###MS: 1707
###MSMS: 1710
BEGIN IONS
TITLE=Cmpd 510, AutoMSn(364.2463), 28.9 min
RTINSECONDS=1734.33
SCANS=MS: 1707 MSMS: 1710
PEPMASS=364.24626	4979
CHARGE=1+
326.30744	125	
END IONS

###FS:    #m/z: 316.28253 #charge-128
###MaxRes:#m/z:  0.00000 #charge-128
###MS: 1711
###MSMS: 1712
BEGIN IONS
TITLE=Cmpd 511, AutoMSn(316.2825), 29.0 min
RTINSECONDS=1737.35
SCANS=MS: 1711 MSMS: 1712
PEPMASS=316.28253	9415

318.29609	202	
END IONS

###FS:    #m/z: 757.62818 #charge   1
###MaxRes:#m/z:  0.00000 #charge-128
###MS: 1711
###MSMS: 1713
BEGIN IONS
TITLE=Cmpd 512, AutoMSn(757.6282), 29.0 min
RTINSECONDS=1737.85
SCANS=MS: 1711 MSMS: 1713
PEPMASS=757.62818	3100
CHARGE=1+
395.78837	228	
742.37314	114	
754.40056	109	
756.37999	163	
END IONS

###FS:    #m/z: 930.31950 #charge   3
###MaxRes:#m/z:  0.00000 #charge-128
###MS: 1711
###MSMS: 1714
BEGIN IONS
TITLE=Cmpd 513, AutoMSn(930.3195), 29.0 min
RTINSECONDS=1738.35
SCANS=MS: 1711 MSMS: 1714
PEPMASS=930.31950	5163
CHARGE=3+
390.17972	139	
455.21120	107	
560.81115	129	
758.41198	795	1+
761.44548	107	
878.42859	534	1+
929.50786	126	
963.54420	240	1+
992.51166	156	
1574.87805	448	1+
END IONS

###FS:    #m/z: 757.63084 #charge   1
###MaxRes:#m/z:  0.00000 #charge-128
###MS: 1715
###MSMS: 1717
BEGIN IONS
TITLE=Cmpd 514, AutoMSn(757.6308), 29.0 min
RTINSECONDS=1741.87
SCANS=MS: 1715 MSMS: 1717
PEPMASS=757.63084	4523
CHARGE=1+
756.44967	102	
END IONS

###FS:    #m/z: 318.29595 #charge-128
###MaxRes:#m/z:  0.00000 #charge-128
###MS: 1718
###MSMS: 1719
BEGIN IONS
TITLE=Cmpd 515, AutoMSn(318.2960), 29.1 min
RTINSECONDS=1744.4
SCANS=MS: 1718 MSMS: 1719
PEPMASS=318.29595	24247

316.28796	148	
318.29746	252	
END IONS

###FS:    #m/z: 332.27668 #charge-128
###MaxRes:#m/z:  0.00000 #charge-128
###MS: 1718
###MSMS: 1720
BEGIN IONS
TITLE=Cmpd 516, AutoMSn(332.2767), 29.1 min
RTINSECONDS=1744.9
SCANS=MS: 1718 MSMS: 1720
PEPMASS=332.27668	8247

314.26913	205	
332.27643	257	
END IONS

###FS:    #m/z: 757.63333 #charge   1
###MaxRes:#m/z:  0.00000 #charge-128
###MS: 1718
###MSMS: 1721
BEGIN IONS
TITLE=Cmpd 517, AutoMSn(757.6333), 29.1 min
RTINSECONDS=1745.4
SCANS=MS: 1718 MSMS: 1721
PEPMASS=757.63333	5181
CHARGE=1+
471.07051	101	
515.43773	356	
756.45855	115	
END IONS

###FS:    #m/z: 318.29646 #charge-128
###MaxRes:#m/z:  0.00000 #charge-128
###MS: 1722
###MSMS: 1723
BEGIN IONS
TITLE=Cmpd 518, AutoMSn(318.2965), 29.1 min
RTINSECONDS=1748.43
SCANS=MS: 1722 MSMS: 1723
PEPMASS=318.29646	36509

316.28921	228	
318.30317	471	1+
END IONS

###FS:    #m/z: 332.27875 #charge-128
###MaxRes:#m/z:  0.00000 #charge-128
###MS: 1722
###MSMS: 1724
BEGIN IONS
TITLE=Cmpd 519, AutoMSn(332.2787), 29.1 min
RTINSECONDS=1748.93
SCANS=MS: 1722 MSMS: 1724
PEPMASS=332.27875	13155

314.27257	372	1+
332.28067	507	
END IONS

###FS:    #m/z: 332.27797 #charge-128
###MaxRes:#m/z:  0.00000 #charge-128
###MS: 1725
###MSMS: 1726
BEGIN IONS
TITLE=Cmpd 520, AutoMSn(332.2780), 29.2 min
RTINSECONDS=1751.45
SCANS=MS: 1725 MSMS: 1726
PEPMASS=332.27797	16584

314.26763	285	
332.28281	470	1+
END IONS

###FS:    #m/z: 332.27830 #charge   3
###MaxRes:#m/z:  0.00000 #charge-128
###MS: 1727
###MSMS: 1728
BEGIN IONS
TITLE=Cmpd 521, AutoMSn(332.2783), 29.2 min
RTINSECONDS=1753.47
SCANS=MS: 1727 MSMS: 1728
PEPMASS=332.27830	19006
CHARGE=3+
314.26574	330	
332.27947	928	1+
END IONS

###FS:    #m/z: 318.29823 #charge-128
###MaxRes:#m/z:  0.00000 #charge-128
###MS: 1729
###MSMS: 1730
BEGIN IONS
TITLE=Cmpd 522, AutoMSn(318.2982), 29.3 min
RTINSECONDS=1755.48
SCANS=MS: 1729 MSMS: 1730
PEPMASS=318.29823	48831

318.29973	391	
END IONS

###FS:    #m/z: 318.29744 #charge-128
###MaxRes:#m/z:  0.00000 #charge-128
###MS: 1731
###MSMS: 1732
BEGIN IONS
TITLE=Cmpd 523, AutoMSn(318.2974), 29.3 min
RTINSECONDS=1757.5
SCANS=MS: 1731 MSMS: 1732
PEPMASS=318.29744	49456

318.29950	524	1+
END IONS

###FS:    #m/z: 318.29816 #charge-128
###MaxRes:#m/z:  0.00000 #charge-128
###MS: 1733
###MSMS: 1734
BEGIN IONS
TITLE=Cmpd 524, AutoMSn(318.2982), 29.3 min
RTINSECONDS=1759.51
SCANS=MS: 1733 MSMS: 1734
PEPMASS=318.29816	51963

318.30180	566	1+
END IONS

###FS:    #m/z: 332.27936 #charge-128
###MaxRes:#m/z:  0.00000 #charge-128
###MS: 1733
###MSMS: 1735
BEGIN IONS
TITLE=Cmpd 525, AutoMSn(332.2794), 29.3 min
RTINSECONDS=1760.02
SCANS=MS: 1733 MSMS: 1735
PEPMASS=332.27936	20040

314.27032	405	
332.27970	554	1+
END IONS

###FS:    #m/z: 334.29216 #charge-128
###MaxRes:#m/z:  0.00000 #charge-128
###MS: 1736
###MSMS: 1737
BEGIN IONS
TITLE=Cmpd 526, AutoMSn(334.2922), 29.4 min
RTINSECONDS=1762.53
SCANS=MS: 1736 MSMS: 1737
PEPMASS=334.29216	12529

314.26954	601	1+
332.27268	377	
END IONS

###FS:    #m/z: 334.29346 #charge   3
###MaxRes:#m/z:  0.00000 #charge-128
###MS: 1738
###MSMS: 1739
BEGIN IONS
TITLE=Cmpd 527, AutoMSn(334.2935), 29.4 min
RTINSECONDS=1764.55
SCANS=MS: 1738 MSMS: 1739
PEPMASS=334.29346	14556
CHARGE=3+
315.27281	113	
332.28001	873	1+
END IONS

###FS:    #m/z: 334.29273 #charge-128
###MaxRes:#m/z:  0.00000 #charge-128
###MS: 1740
###MSMS: 1741
BEGIN IONS
TITLE=Cmpd 528, AutoMSn(334.2927), 29.4 min
RTINSECONDS=1766.56
SCANS=MS: 1740 MSMS: 1741
PEPMASS=334.29273	15290

314.26928	318	1+
316.27369	145	
332.27660	484	1+
END IONS

###FS:    #m/z: 334.29329 #charge   3
###MaxRes:#m/z:  0.00000 #charge-128
###MS: 1742
###MSMS: 1743
BEGIN IONS
TITLE=Cmpd 529, AutoMSn(334.2933), 29.5 min
RTINSECONDS=1768.58
SCANS=MS: 1742 MSMS: 1743
PEPMASS=334.29329	14846
CHARGE=3+
314.26992	232	
332.27880	615	
END IONS

###FS:    #m/z: 334.29202 #charge-128
###MaxRes:#m/z:  0.00000 #charge-128
###MS: 1750
###MSMS: 1751
BEGIN IONS
TITLE=Cmpd 530, AutoMSn(334.2920), 29.6 min
RTINSECONDS=1776.64
SCANS=MS: 1750 MSMS: 1751
PEPMASS=334.29202	16085

332.28380	150	
END IONS

###FS:    #m/z: 404.32540 #charge   3
###MaxRes:#m/z:  0.00000 #charge-128
###MS: 1753
###MSMS: 1754
BEGIN IONS
TITLE=Cmpd 531, AutoMSn(404.3254), 29.7 min
RTINSECONDS=1779.65
SCANS=MS: 1753 MSMS: 1754
PEPMASS=404.32540	4836
CHARGE=3+
360.29291	117	
384.31070	154	
386.31064	172	
402.29631	102	
404.33293	978	1+
406.25541	173	
408.23247	103	
END IONS

###FS:    #m/z: 405.21837 #charge   1
###MaxRes:#m/z:  0.00000 #charge-128
###MS: 1755
###MSMS: 1756
BEGIN IONS
TITLE=Cmpd 532, AutoMSn(405.2184), 29.7 min
RTINSECONDS=1781.67
SCANS=MS: 1755 MSMS: 1756
PEPMASS=405.21837	4894
CHARGE=1+
384.30484	291	
386.30833	111	
402.29885	240	
404.33489	1032	1+
END IONS

###FS:    #m/z: 362.31390 #charge   1
###MaxRes:#m/z:  0.00000 #charge-128
###MS: 1755
###MSMS: 1757
BEGIN IONS
TITLE=Cmpd 533, AutoMSn(362.3139), 29.7 min
RTINSECONDS=1782.17
SCANS=MS: 1755 MSMS: 1757
PEPMASS=362.31390	4108
CHARGE=1+
323.02021	186	
344.31414	142	
362.32023	221	
END IONS

###FS:    #m/z: 362.31678 #charge   1
###MaxRes:#m/z:  0.00000 #charge-128
###MS: 1758
###MSMS: 1759
BEGIN IONS
TITLE=Cmpd 534, AutoMSn(362.3168), 29.7 min
RTINSECONDS=1784.69
SCANS=MS: 1758 MSMS: 1759
PEPMASS=362.31678	5811
CHARGE=1+
323.01640	335	1+
342.30027	182	
344.30759	272	
362.32291	275	
END IONS

###FS:    #m/z: 404.32832 #charge   3
###MaxRes:#m/z:  0.00000 #charge-128
###MS: 1758
###MSMS: 1760
BEGIN IONS
TITLE=Cmpd 535, AutoMSn(404.3283), 29.8 min
RTINSECONDS=1785.19
SCANS=MS: 1758 MSMS: 1760
PEPMASS=404.32832	6134
CHARGE=3+
384.30779	196	
386.31832	147	
388.31467	103	
402.31941	109	
404.33527	528	
406.33633	112	
END IONS

###FS:    #m/z: 362.31941 #charge   1
###MaxRes:#m/z:  0.00000 #charge-128
###MS: 1761
###MSMS: 1762
BEGIN IONS
TITLE=Cmpd 536, AutoMSn(362.3194), 29.8 min
RTINSECONDS=1787.72
SCANS=MS: 1761 MSMS: 1762
PEPMASS=362.31941	6945
CHARGE=1+
323.01861	348	
344.31207	113	
360.28759	155	
362.32003	346	
END IONS

###FS:    #m/z: 362.32058 #charge   1
###MaxRes:#m/z:  0.00000 #charge-128
###MS: 1763
###MSMS: 1764
BEGIN IONS
TITLE=Cmpd 537, AutoMSn(362.3206), 29.8 min
RTINSECONDS=1789.75
SCANS=MS: 1763 MSMS: 1764
PEPMASS=362.32058	7426
CHARGE=1+
323.02308	182	
326.28138	105	
342.30089	123	
344.31360	230	
362.32314	339	
END IONS

###FS:    #m/z: 362.32236 #charge   1
###MaxRes:#m/z:  0.00000 #charge-128
###MS: 1765
###MSMS: 1766
BEGIN IONS
TITLE=Cmpd 538, AutoMSn(362.3224), 29.9 min
RTINSECONDS=1791.78
SCANS=MS: 1765 MSMS: 1766
PEPMASS=362.32236	8979
CHARGE=1+
323.01851	372	
343.29705	111	
344.31366	304	
362.32101	488	
END IONS

###FS:    #m/z: 497.26721 #charge   1
###MaxRes:#m/z:  0.00000 #charge-128
###MS: 1767
###MSMS: 1768
BEGIN IONS
TITLE=Cmpd 539, AutoMSn(497.2672), 29.9 min
RTINSECONDS=1793.81
SCANS=MS: 1767 MSMS: 1768
PEPMASS=497.26721	4389
CHARGE=1+
329.14088	100	
396.14156	104	
405.18634	105	
449.29724	120	
476.30058	156	
481.23693	133	
491.58430	184	
494.31589	452	1+
497.25129	599	1+
END IONS

###FS:    #m/z: 497.26691 #charge   1
###MaxRes:#m/z:  0.00000 #charge-128
###MS: 1769
###MSMS: 1770
BEGIN IONS
TITLE=Cmpd 540, AutoMSn(497.2669), 29.9 min
RTINSECONDS=1795.84
SCANS=MS: 1769 MSMS: 1770
PEPMASS=497.26691	4856
CHARGE=1+
382.20183	104	
436.33697	124	
456.21457	107	
458.29500	104	
476.32059	148	
478.31760	115	
480.27912	119	
493.32479	137	
496.27714	128	
497.28895	635	1+
END IONS

###FS:    #m/z: 497.27043 #charge   1
###MaxRes:#m/z:  0.00000 #charge-128
###MS: 1772
###MSMS: 1773
BEGIN IONS
TITLE=Cmpd 541, AutoMSn(497.2704), 30.0 min
RTINSECONDS=1798.89
SCANS=MS: 1772 MSMS: 1773
PEPMASS=497.27043	6688
CHARGE=1+
372.22565	102	
409.24836	103	
458.32532	147	
475.31350	100	
479.25492	120	
480.33058	132	
493.30105	132	
494.31167	376	1+
496.31317	177	
497.27909	388	1+
END IONS

###FS:    #m/z: 497.26929 #charge   1
###MaxRes:#m/z:  0.00000 #charge-128
###MS: 1774
###MSMS: 1775
BEGIN IONS
TITLE=Cmpd 542, AutoMSn(497.2693), 30.0 min
RTINSECONDS=1800.9
SCANS=MS: 1774 MSMS: 1775
PEPMASS=497.26929	6456
CHARGE=1+
477.28147	135	
479.24134	214	
493.27777	338	1+
497.26932	494	1+
END IONS

###FS:    #m/z: 497.26577 #charge   1
###MaxRes:#m/z:  0.00000 #charge-128
###MS: 1776
###MSMS: 1777
BEGIN IONS
TITLE=Cmpd 543, AutoMSn(497.2658), 30.0 min
RTINSECONDS=1802.92
SCANS=MS: 1776 MSMS: 1777
PEPMASS=497.26577	6775
CHARGE=1+
416.25470	109	
436.34358	128	
476.34459	128	
480.28773	146	
482.33140	103	
494.31421	341	1+
496.30965	671	1+
END IONS

###FS:    #m/z: 523.46735 #charge   1
###MaxRes:#m/z:  0.00000 #charge-128
###MS: 1786
###MSMS: 1787
BEGIN IONS
TITLE=Cmpd 547, AutoMSn(523.4674), 30.2 min
RTINSECONDS=1812.98
SCANS=MS: 1786 MSMS: 1787
PEPMASS=523.46735	2768
CHARGE=1+
383.15034	104	
414.21282	118	
474.34762	106	
489.20247	105	
502.32258	289	
504.30329	243	1+
509.78163	393	
510.70129	172	
519.34498	145	
520.35481	455	1+
522.30769	215	
END IONS

###FS:    #m/z: 523.46687 #charge   1
###MaxRes:#m/z:  0.00000 #charge-128
###MS: 1788
###MSMS: 1790
BEGIN IONS
TITLE=Cmpd 548, AutoMSn(523.4669), 30.3 min
RTINSECONDS=1815.5
SCANS=MS: 1788 MSMS: 1790
PEPMASS=523.46687	3575
CHARGE=1+
388.19161	100	
449.25558	104	
457.26334	122	
486.27989	106	
502.33775	202	
504.33511	410	1+
505.27853	139	
520.33776	876	1+
END IONS

###FS:    #m/z: 523.46723 #charge   1
###MaxRes:#m/z:  0.00000 #charge-128
###MS: 1791
###MSMS: 1793
BEGIN IONS
TITLE=Cmpd 550, AutoMSn(523.4672), 30.3 min
RTINSECONDS=1818.51
SCANS=MS: 1791 MSMS: 1793
PEPMASS=523.46723	5030
CHARGE=1+
351.16991	105	
397.19450	114	
423.24595	101	
446.32310	152	
458.28657	116	
468.25715	107	
484.31206	122	
502.32259	333	1+
504.32874	371	1+
509.78340	268	
509.87801	201	
510.69988	253	
519.34561	119	
520.33129	438	1+
522.35010	205	
523.30077	317	1+
END IONS

###FS:    #m/z: 523.46637 #charge   1
###MaxRes:#m/z:  0.00000 #charge-128
###MS: 1794
###MSMS: 1796
BEGIN IONS
TITLE=Cmpd 551, AutoMSn(523.4664), 30.4 min
RTINSECONDS=1821.53
SCANS=MS: 1794 MSMS: 1796
PEPMASS=523.46637	4769
CHARGE=1+
377.15579	123	
391.23423	102	
408.25940	112	
431.19588	105	
455.30133	107	
458.24106	243	1+
484.32153	223	1+
503.32506	257	1+
506.33135	149	
509.78343	423	
520.32191	532	1+
522.31051	698	1+
END IONS

###FS:    #m/z: 523.46798 #charge   1
###MaxRes:#m/z:  0.00000 #charge-128
###MS: 1797
###MSMS: 1799
BEGIN IONS
TITLE=Cmpd 553, AutoMSn(523.4680), 30.4 min
RTINSECONDS=1824.56
SCANS=MS: 1797 MSMS: 1799
PEPMASS=523.46798	5057
CHARGE=1+
323.20761	100	
430.33408	106	
502.35389	155	
504.31103	294	1+
520.33618	341	
522.30895	383	1+
END IONS

###FS:    #m/z: 334.29462 #charge-128
###MaxRes:#m/z:  0.00000 #charge-128
###MS: 1802
###MSMS: 1803
BEGIN IONS
TITLE=Cmpd 554, AutoMSn(334.2946), 30.5 min
RTINSECONDS=1829.11
SCANS=MS: 1802 MSMS: 1803
PEPMASS=334.29462	28036

334.29052	247	
END IONS

###FS:    #m/z: 334.29478 #charge-128
###MaxRes:#m/z:  0.00000 #charge-128
###MS: 1805
###MSMS: 1807
BEGIN IONS
TITLE=Cmpd 555, AutoMSn(334.2948), 30.5 min
RTINSECONDS=1832.63
SCANS=MS: 1805 MSMS: 1807
PEPMASS=334.29478	33196

332.27997	111	
334.29236	267	
END IONS

###FS:    #m/z: 358.29096 #charge   1
###MaxRes:#m/z:  0.00000 #charge-128
###MS: 1808
###MSMS: 1810
BEGIN IONS
TITLE=Cmpd 556, AutoMSn(358.2910), 30.6 min
RTINSECONDS=1835.65
SCANS=MS: 1808 MSMS: 1810
PEPMASS=358.29096	3718
CHARGE=1+
323.01422	426	
340.28173	424	1+
358.29683	282	1+
END IONS

###FS:    #m/z: 334.29482 #charge-128
###MaxRes:#m/z:  0.00000 #charge-128
###MS: 1811
###MSMS: 1813
BEGIN IONS
TITLE=Cmpd 557, AutoMSn(334.2948), 30.6 min
RTINSECONDS=1838.67
SCANS=MS: 1811 MSMS: 1813
PEPMASS=334.29482	40536

334.29272	391	1+
END IONS

###FS:    #m/z: 358.29210 #charge-128
###MaxRes:#m/z:  0.00000 #charge-128
###MS: 1814
###MSMS: 1815
BEGIN IONS
TITLE=Cmpd 558, AutoMSn(358.2921), 30.7 min
RTINSECONDS=1841.18
SCANS=MS: 1814 MSMS: 1815
PEPMASS=358.29210	4684

323.02490	196	
340.28663	570	1+
344.31432	164	
358.28977	184	
362.32520	120	
END IONS

###FS:    #m/z: 334.29450 #charge-128
###MaxRes:#m/z:  0.00000 #charge-128
###MS: 1816
###MSMS: 1818
BEGIN IONS
TITLE=Cmpd 559, AutoMSn(334.2945), 30.7 min
RTINSECONDS=1843.7
SCANS=MS: 1816 MSMS: 1818
PEPMASS=334.29450	40031

316.27863	116	
331.21048	135	
END IONS

###FS:    #m/z: 404.32854 #charge   3
###MaxRes:#m/z:  0.00000 #charge-128
###MS: 1819
###MSMS: 1820
BEGIN IONS
TITLE=Cmpd 560, AutoMSn(404.3285), 30.8 min
RTINSECONDS=1846.22
SCANS=MS: 1819 MSMS: 1820
PEPMASS=404.32854	4502
CHARGE=3+
358.23978	100	
384.30675	304	
388.16356	152	
402.31998	126	
404.33213	789	1+
END IONS

###FS:    #m/z: 350.28838 #charge-128
###MaxRes:#m/z:  0.00000 #charge-128
###MS: 1840
###MSMS: 1841
BEGIN IONS
TITLE=Cmpd 563, AutoMSn(350.2884), 31.1 min
RTINSECONDS=1867.37
SCANS=MS: 1840 MSMS: 1841
PEPMASS=350.28838	5473

328.28391	117	
END IONS

###FS:    #m/z: 351.18165 #charge   1
###MaxRes:#m/z:  0.00000 #charge-128
###MS: 1853
###MSMS: 1854
BEGIN IONS
TITLE=Cmpd 565, AutoMSn(351.1816), 31.3 min
RTINSECONDS=1880.46
SCANS=MS: 1853 MSMS: 1854
PEPMASS=351.18165	7069
CHARGE=1+
350.28726	135	
END IONS

###FS:    #m/z: 351.18814 #charge   1
###MaxRes:#m/z:  0.00000 #charge-128
###MS: 1856
###MSMS: 1857
BEGIN IONS
TITLE=Cmpd 566, AutoMSn(351.1881), 31.4 min
RTINSECONDS=1883.49
SCANS=MS: 1856 MSMS: 1857
PEPMASS=351.18814	8035
CHARGE=1+
328.28492	221	
350.28941	114	
END IONS

###FS:    #m/z: 351.19408 #charge   1
###MaxRes:#m/z:  0.00000 #charge-128
###MS: 1858
###MSMS: 1859
BEGIN IONS
TITLE=Cmpd 567, AutoMSn(351.1941), 31.4 min
RTINSECONDS=1885.51
SCANS=MS: 1858 MSMS: 1859
PEPMASS=351.19408	8280
CHARGE=1+
328.28255	185	
END IONS

###FS:    #m/z: 346.29162 #charge-128
###MaxRes:#m/z:  0.00000 #charge-128
###MS: 1860
###MSMS: 1861
BEGIN IONS
TITLE=Cmpd 568, AutoMSn(346.2916), 31.5 min
RTINSECONDS=1887.54
SCANS=MS: 1860 MSMS: 1861
PEPMASS=346.29162	4749

328.28394	272	
330.24584	132	
346.28900	248	1+
END IONS

###FS:    #m/z: 346.29213 #charge-128
###MaxRes:#m/z:  0.00000 #charge-128
###MS: 1862
###MSMS: 1863
BEGIN IONS
TITLE=Cmpd 569, AutoMSn(346.2921), 31.5 min
RTINSECONDS=1889.57
SCANS=MS: 1862 MSMS: 1863
PEPMASS=346.29213	5716

328.29346	194	
346.29309	427	1+
END IONS

###FS:    #m/z: 346.29423 #charge-128
###MaxRes:#m/z:  0.00000 #charge-128
###MS: 1864
###MSMS: 1865
BEGIN IONS
TITLE=Cmpd 570, AutoMSn(346.2942), 31.5 min
RTINSECONDS=1891.61
SCANS=MS: 1864 MSMS: 1865
PEPMASS=346.29423	7195

328.28053	453	
342.23786	115	
346.29815	427	
END IONS

###FS:    #m/z: 346.29198 #charge-128
###MaxRes:#m/z:  0.00000 #charge-128
###MS: 1866
###MSMS: 1867
BEGIN IONS
TITLE=Cmpd 571, AutoMSn(346.2920), 31.6 min
RTINSECONDS=1893.64
SCANS=MS: 1866 MSMS: 1867
PEPMASS=346.29198	8072

328.28752	440	
342.23685	104	
346.29547	429	
END IONS

###FS:    #m/z: 346.29228 #charge-128
###MaxRes:#m/z:  0.00000 #charge-128
###MS: 1868
###MSMS: 1869
BEGIN IONS
TITLE=Cmpd 572, AutoMSn(346.2923), 31.6 min
RTINSECONDS=1895.67
SCANS=MS: 1868 MSMS: 1869
PEPMASS=346.29228	7539

328.28429	439	1+
346.29596	416	
END IONS

###FS:    #m/z: 345.19612 #charge   2
###MaxRes:#m/z:  0.00000 #charge-128
###MS: 1870
###MSMS: 1871
BEGIN IONS
TITLE=Cmpd 573, AutoMSn(345.1961), 31.6 min
RTINSECONDS=1897.7
SCANS=MS: 1870 MSMS: 1871
PEPMASS=345.19612	7324
CHARGE=2+
328.27671	242	
346.30056	264	
END IONS

###FS:    #m/z: 318.28303 #charge-128
###MaxRes:#m/z:  0.00000 #charge-128
###MS: 1896
###MSMS: 1897
BEGIN IONS
TITLE=Cmpd 574, AutoMSn(318.2830), 32.1 min
RTINSECONDS=1924.07
SCANS=MS: 1896 MSMS: 1897
PEPMASS=318.28303	21206

318.26865	234	
END IONS

###FS:    #m/z: 363.20205 #charge   1
###MaxRes:#m/z:  0.00000 #charge-128
###MS: 1908
###MSMS: 1909
BEGIN IONS
TITLE=Cmpd 575, AutoMSn(363.2020), 32.3 min
RTINSECONDS=1936.23
SCANS=MS: 1908 MSMS: 1909
PEPMASS=363.20205	5474
CHARGE=1+
323.01544	233	
326.29823	151	
344.31010	160	
END IONS

###FS:    #m/z: 458.18106 #charge   2
###MaxRes:#m/z:  0.00000 #charge-128
###MS: 1908
###MSMS: 1910
BEGIN IONS
TITLE=Cmpd 576, AutoMSn(458.1811), 32.3 min
RTINSECONDS=1936.73
SCANS=MS: 1908 MSMS: 1910
PEPMASS=458.18106	8695
CHARGE=2+
442.30273	219	
456.30782	253	1+
458.29060	346	1+
460.33051	184	
462.31733	114	
END IONS

###FS:    #m/z: 362.31879 #charge   1
###MaxRes:#m/z:  0.00000 #charge-128
###MS: 1911
###MSMS: 1912
BEGIN IONS
TITLE=Cmpd 577, AutoMSn(362.3188), 32.3 min
RTINSECONDS=1939.26
SCANS=MS: 1911 MSMS: 1912
PEPMASS=362.31879	6783
CHARGE=1+
323.01814	211	
344.31395	187	
362.31384	142	
END IONS

###FS:    #m/z: 362.31781 #charge   1
###MaxRes:#m/z:  0.00000 #charge-128
###MS: 1914
###MSMS: 1915
BEGIN IONS
TITLE=Cmpd 578, AutoMSn(362.3178), 32.4 min
RTINSECONDS=1942.28
SCANS=MS: 1914 MSMS: 1915
PEPMASS=362.31781	9637
CHARGE=1+
324.01527	115	
344.31257	209	
362.32174	273	1+
END IONS

###FS:    #m/z: 362.32061 #charge   1
###MaxRes:#m/z:  0.00000 #charge-128
###MS: 1916
###MSMS: 1917
BEGIN IONS
TITLE=Cmpd 579, AutoMSn(362.3206), 32.4 min
RTINSECONDS=1944.32
SCANS=MS: 1916 MSMS: 1917
PEPMASS=362.32061	10987
CHARGE=1+
323.01534	189	
326.30792	127	
END IONS

###FS:    #m/z: 362.32339 #charge   1
###MaxRes:#m/z:  0.00000 #charge-128
###MS: 1918
###MSMS: 1919
BEGIN IONS
TITLE=Cmpd 580, AutoMSn(362.3234), 32.4 min
RTINSECONDS=1946.35
SCANS=MS: 1918 MSMS: 1919
PEPMASS=362.32339	13284
CHARGE=1+
129.10512	123	
314.27047	160	
323.02208	204	
344.32612	162	
362.32713	146	
END IONS

###FS:    #m/z: 334.29187 #charge-128
###MaxRes:#m/z:  0.00000 #charge-128
###MS: 1941
###MSMS: 1942
BEGIN IONS
TITLE=Cmpd 586, AutoMSn(334.2919), 32.8 min
RTINSECONDS=1969.62
SCANS=MS: 1941 MSMS: 1942
PEPMASS=334.29187	6970

333.27877	159	
END IONS

###FS:    #m/z: 334.26007 #charge   2
###MaxRes:#m/z:  0.00000 #charge-128
###MS: 1968
###MSMS: 1969
BEGIN IONS
TITLE=Cmpd 588, AutoMSn(334.2601), 33.3 min
RTINSECONDS=1997.02
SCANS=MS: 1968 MSMS: 1969
PEPMASS=334.26007	17557
CHARGE=2+
316.24716	108	
334.25682	108	
END IONS

###FS:    #m/z: 360.30753 #charge   1
###MaxRes:#m/z:  0.00000 #charge-128
###MS: 1971
###MSMS: 1972
BEGIN IONS
TITLE=Cmpd 589, AutoMSn(360.3075), 33.3 min
RTINSECONDS=2000.05
SCANS=MS: 1971 MSMS: 1972
PEPMASS=360.30753	5949
CHARGE=1+
344.98445	105	
360.29865	238	
END IONS

###FS:    #m/z: 540.31166 #charge   1
###MaxRes:#m/z:  0.00000 #charge-128
###MS: 1971
###MSMS: 1973
BEGIN IONS
TITLE=Cmpd 590, AutoMSn(540.3117), 33.3 min
RTINSECONDS=2000.56
SCANS=MS: 1971 MSMS: 1973
PEPMASS=540.31166	4153
CHARGE=1+
362.14532	129	
365.22454	138	
415.19790	102	
474.27833	101	
520.32862	112	
522.36807	107	
523.28132	103	
536.35998	169	
537.25545	201	
538.32514	421	1+
540.32910	527	1+
END IONS

###FS:    #m/z: 478.24967 #charge   1
###MaxRes:#m/z:  0.00000 #charge-128
###MS: 1971
###MSMS: 1974
BEGIN IONS
TITLE=Cmpd 591, AutoMSn(478.2497), 33.4 min
RTINSECONDS=2001.06
SCANS=MS: 1971 MSMS: 1974
PEPMASS=478.24967	3875
CHARGE=1+
372.29386	102	
422.09398	244	
422.18506	144	
458.30502	220	
476.33106	348	1+
477.23642	189	
END IONS

###FS:    #m/z: 360.30810 #charge   1
###MaxRes:#m/z:  0.00000 #charge-128
###MS: 1975
###MSMS: 1976
BEGIN IONS
TITLE=Cmpd 592, AutoMSn(360.3081), 33.4 min
RTINSECONDS=2004.07
SCANS=MS: 1975 MSMS: 1976
PEPMASS=360.30810	10215
CHARGE=1+
323.02024	151	
342.30405	209	
360.31270	446	1+
END IONS

###FS:    #m/z: 540.31122 #charge   1
###MaxRes:#m/z:  0.00000 #charge-128
###MS: 1975
###MSMS: 1977
BEGIN IONS
TITLE=Cmpd 593, AutoMSn(540.3112), 33.4 min
RTINSECONDS=2004.57
SCANS=MS: 1975 MSMS: 1977
PEPMASS=540.31122	6762
CHARGE=1+
329.27114	155	
348.18490	130	
372.26986	131	
390.25333	112	
395.21262	127	
479.25506	110	
484.29931	102	
520.33482	340	1+
536.25691	275	1+
536.34458	106	
538.29953	385	1+
540.31637	1311	1+
END IONS

###FS:    #m/z: 343.19772 #charge   2
###MaxRes:#m/z:  0.00000 #charge-128
###MS: 1975
###MSMS: 1978
BEGIN IONS
TITLE=Cmpd 594, AutoMSn(343.1977), 33.4 min
RTINSECONDS=2005.08
SCANS=MS: 1975 MSMS: 1978
PEPMASS=343.19772	3791
CHARGE=2+
326.29972	187	
344.28723	108	
END IONS

###FS:    #m/z: 360.30923 #charge   1
###MaxRes:#m/z:  0.00000 #charge-128
###MS: 1979
###MSMS: 1980
BEGIN IONS
TITLE=Cmpd 595, AutoMSn(360.3092), 33.5 min
RTINSECONDS=2008.09
SCANS=MS: 1979 MSMS: 1980
PEPMASS=360.30923	20840
CHARGE=1+
323.01685	136	
342.29763	1138	1+
360.31071	1419	1+
END IONS

###FS:    #m/z: 540.31415 #charge   1
###MaxRes:#m/z:  0.00000 #charge-128
###MS: 1979
###MSMS: 1981
BEGIN IONS
TITLE=Cmpd 596, AutoMSn(540.3142), 33.5 min
RTINSECONDS=2008.59
SCANS=MS: 1979 MSMS: 1981
PEPMASS=540.31415	10690
CHARGE=1+
329.27834	355	
359.21405	122	
417.21268	113	
474.29211	123	
504.27704	100	
519.29143	120	
521.39211	114	
526.91562	136	
527.84041	144	
536.38761	138	
537.31611	237	
538.31346	548	1+
540.31900	1509	1+
END IONS

###FS:    #m/z: 388.32074 #charge   1
###MaxRes:#m/z:  0.00000 #charge-128
###MS: 1979
###MSMS: 1982
BEGIN IONS
TITLE=Cmpd 597, AutoMSn(388.3207), 33.5 min
RTINSECONDS=2009.1
SCANS=MS: 1979 MSMS: 1982
PEPMASS=388.32074	6347
CHARGE=1+
352.31626	172	
354.33396	192	
368.30392	196	
370.31819	200	
372.33851	295	
386.32503	138	
388.32489	162	
END IONS

###FS:    #m/z: 346.32224 #charge-128
###MaxRes:#m/z:  0.00000 #charge-128
###MS: 1983
###MSMS: 1984
BEGIN IONS
TITLE=Cmpd 598, AutoMSn(346.3222), 33.5 min
RTINSECONDS=2012.12
SCANS=MS: 1983 MSMS: 1984
PEPMASS=346.32224	8825

310.30911	116	
328.32295	885	1+
344.32558	155	
346.32449	658	
348.31652	114	
352.52720	378	
END IONS

###FS:    #m/z: 387.21335 #charge   1
###MaxRes:#m/z:  0.00000 #charge-128
###MS: 1983
###MSMS: 1985
BEGIN IONS
TITLE=Cmpd 599, AutoMSn(387.2134), 33.5 min
RTINSECONDS=2012.62
SCANS=MS: 1983 MSMS: 1985
PEPMASS=387.21335	5964
CHARGE=1+
352.31779	226	
354.33641	597	1+
368.30558	106	
370.34125	110	
372.34359	304	
386.31951	113	
END IONS

###FS:    #m/z: 409.22451 #charge   1
###MaxRes:#m/z:  0.00000 #charge-128
###MS: 1983
###MSMS: 1986
BEGIN IONS
TITLE=Cmpd 600, AutoMSn(409.2245), 33.6 min
RTINSECONDS=2013.12
SCANS=MS: 1983 MSMS: 1986
PEPMASS=409.22451	3936
CHARGE=1+
330.27122	110	
395.78061	179	
404.30374	130	
407.20510	161	
END IONS

###FS:    #m/z: 346.32888 #charge   2
###MaxRes:#m/z:  0.00000 #charge-128
###MS: 1987
###MSMS: 1988
BEGIN IONS
TITLE=Cmpd 601, AutoMSn(346.3289), 33.6 min
RTINSECONDS=2016.14
SCANS=MS: 1987 MSMS: 1988
PEPMASS=346.32888	28121
CHARGE=2+
310.30971	433	
326.30481	110	
328.32207	2776	1+
346.33053	2314	1+
352.52447	197	
END IONS

###FS:    #m/z: 390.35304 #charge   1
###MaxRes:#m/z:  0.00000 #charge-128
###MS: 1987
###MSMS: 1989
BEGIN IONS
TITLE=Cmpd 602, AutoMSn(390.3530), 33.6 min
RTINSECONDS=2016.64
SCANS=MS: 1987 MSMS: 1989
PEPMASS=390.35304	5939
CHARGE=1+
310.31288	115	
343.29435	103	
354.33599	1076	1+
356.28465	106	
370.33023	133	
372.34953	853	1+
386.31947	307	1+
390.35313	966	1+
END IONS

###FS:    #m/z: 409.21567 #charge   1
###MaxRes:#m/z:  0.00000 #charge-128
###MS: 1987
###MSMS: 1990
BEGIN IONS
TITLE=Cmpd 603, AutoMSn(409.2157), 33.6 min
RTINSECONDS=2017.14
SCANS=MS: 1987 MSMS: 1990
PEPMASS=409.21567	4337
CHARGE=1+
342.30083	128	
388.32978	129	
406.34848	209	1+
END IONS

###FS:    #m/z: 346.32931 #charge   2
###MaxRes:#m/z:  0.00000 #charge-128
###MS: 1991
###MSMS: 1992
BEGIN IONS
TITLE=Cmpd 604, AutoMSn(346.3293), 33.7 min
RTINSECONDS=2020.17
SCANS=MS: 1991 MSMS: 1992
PEPMASS=346.32931	48473
CHARGE=2+
310.30951	350	1+
326.29185	111	
328.32011	4430	1+
344.31775	273	
346.33014	3787	1+
352.52867	882	
END IONS

###FS:    #m/z: 390.35558 #charge   1
###MaxRes:#m/z:  0.00000 #charge-128
###MS: 1991
###MSMS: 1993
BEGIN IONS
TITLE=Cmpd 605, AutoMSn(390.3556), 33.7 min
RTINSECONDS=2020.67
SCANS=MS: 1991 MSMS: 1993
PEPMASS=390.35558	13836
CHARGE=1+
310.16053	103	
336.32721	133	
354.33600	2922	1+
360.59044	326	
362.53955	128	
368.31708	215	
370.32557	341	
372.34630	2392	1+
388.32288	191	
390.35867	2413	1+
END IONS

###FS:    #m/z: 390.35628 #charge   1
###MaxRes:#m/z:  0.00000 #charge-128
###MS: 1994
###MSMS: 1995
BEGIN IONS
TITLE=Cmpd 606, AutoMSn(390.3563), 33.7 min
RTINSECONDS=2023.2
SCANS=MS: 1994 MSMS: 1995
PEPMASS=390.35628	20047
CHARGE=1+
336.33813	104	
352.32176	203	
354.33730	2182	1+
360.59381	104	
370.32812	218	
372.34424	3330	1+
379.76317	192	
390.35890	2953	1+
END IONS

###FS:    #m/z: 390.35510 #charge   1
###MaxRes:#m/z:  0.00000 #charge-128
###MS: 1996
###MSMS: 1997
BEGIN IONS
TITLE=Cmpd 607, AutoMSn(390.3551), 33.8 min
RTINSECONDS=2025.21
SCANS=MS: 1996 MSMS: 1997
PEPMASS=390.35510	23532
CHARGE=1+
310.30675	118	
352.31681	187	
354.33676	3303	1+
360.59378	484	
368.30876	167	
370.33397	368	
372.34649	3517	1+
388.33590	130	
390.35850	2605	1+
END IONS

###FS:    #m/z: 556.31242 #charge   1
###MaxRes:#m/z:  0.00000 #charge-128
###MS: 1996
###MSMS: 1998
BEGIN IONS
TITLE=Cmpd 608, AutoMSn(556.3124), 33.8 min
RTINSECONDS=2025.72
SCANS=MS: 1996 MSMS: 1998
PEPMASS=556.31242	4299
CHARGE=1+
395.78123	132	
445.28409	131	
496.35241	104	
500.28661	139	
536.31331	283	1+
540.37506	154	
552.27039	104	
553.33611	353	1+
555.33578	219	
556.35973	956	1+
END IONS

###FS:    #m/z: 346.32923 #charge   2
###MaxRes:#m/z:  0.00000 #charge-128
###MS: 1999
###MSMS: 2000
BEGIN IONS
TITLE=Cmpd 609, AutoMSn(346.3292), 33.8 min
RTINSECONDS=2028.23
SCANS=MS: 1999 MSMS: 2000
PEPMASS=346.32923	54963
CHARGE=2+
310.30577	790	
326.30500	1124	1+
328.31977	4755	1+
344.31701	906	1+
346.33049	3197	1+
352.54130	124	
END IONS

###FS:    #m/z: 556.30784 #charge   1
###MaxRes:#m/z:  0.00000 #charge-128
###MS: 1999
###MSMS: 2001
BEGIN IONS
TITLE=Cmpd 610, AutoMSn(556.3078), 33.8 min
RTINSECONDS=2028.73
SCANS=MS: 1999 MSMS: 2001
PEPMASS=556.30784	5673
CHARGE=1+
351.18316	149	
368.18825	118	
372.21707	121	
385.18860	146	
448.18244	101	
494.29110	105	
536.37117	112	
552.37170	122	
553.30207	494	1+
556.30967	332	
END IONS

###FS:    #m/z: 413.22411 #charge   1
###MaxRes:#m/z:  0.00000 #charge-128
###MS: 1999
###MSMS: 2002
BEGIN IONS
TITLE=Cmpd 611, AutoMSn(413.2241), 33.8 min
RTINSECONDS=2029.23
SCANS=MS: 1999 MSMS: 2002
PEPMASS=413.22411	3842
CHARGE=1+
370.22349	104	
411.23471	108	
END IONS

###FS:    #m/z: 344.31462 #charge   2
###MaxRes:#m/z:  0.00000 #charge-128
###MS: 2003
###MSMS: 2004
BEGIN IONS
TITLE=Cmpd 612, AutoMSn(344.3146), 33.9 min
RTINSECONDS=2032.27
SCANS=MS: 2003 MSMS: 2004
PEPMASS=344.31462	20850
CHARGE=2+
310.30746	628	
326.30423	1330	1+
328.31849	2766	1+
344.31831	780	
346.32902	1704	1+
END IONS

###FS:    #m/z: 556.31129 #charge   1
###MaxRes:#m/z:  0.00000 #charge-128
###MS: 2003
###MSMS: 2005
BEGIN IONS
TITLE=Cmpd 613, AutoMSn(556.3113), 33.9 min
RTINSECONDS=2032.77
SCANS=MS: 2003 MSMS: 2005
PEPMASS=556.31129	6951
CHARGE=1+
352.17657	100	
397.80662	121	
413.23293	102	
420.00454	113	
463.29720	113	
517.31929	111	
524.28996	103	
540.37488	144	
551.34619	124	
554.38632	306	1+
555.28680	137	
556.32485	350	1+
END IONS

###FS:    #m/z: 656.42933 #charge   1
###MaxRes:#m/z:  0.00000 #charge-128
###MS: 2003
###MSMS: 2006
BEGIN IONS
TITLE=Cmpd 614, AutoMSn(656.4293), 33.9 min
RTINSECONDS=2033.27
SCANS=MS: 2003 MSMS: 2006
PEPMASS=656.42933	4744
CHARGE=1+
360.91463	189	
365.21542	103	
376.18089	132	
401.94009	135	
419.95864	114	
444.22580	102	
446.18550	116	
472.90392	112	
484.30344	110	
566.36114	100	
582.34431	130	
587.29820	101	
620.40704	185	
622.42877	144	
637.34424	114	
638.43045	2319	1+
653.32145	112	
654.35774	407	1+
656.41874	1330	1+
END IONS

###FS:    #m/z: 348.30733 #charge-128
###MaxRes:#m/z:  0.00000 #charge-128
###MS: 2007
###MSMS: 2008
BEGIN IONS
TITLE=Cmpd 615, AutoMSn(348.3073), 33.9 min
RTINSECONDS=2036.31
SCANS=MS: 2007 MSMS: 2008
PEPMASS=348.30733	17847

310.31433	339	
326.30549	1409	1+
328.31911	2573	1+
344.31399	673	
346.32445	1622	1+
352.52980	112	
352.59347	125	
END IONS

###FS:    #m/z: 344.31414 #charge   2
###MaxRes:#m/z:  0.00000 #charge-128
###MS: 2007
###MSMS: 2009
BEGIN IONS
TITLE=Cmpd 616, AutoMSn(344.3141), 33.9 min
RTINSECONDS=2036.81
SCANS=MS: 2007 MSMS: 2009
PEPMASS=344.31414	22887
CHARGE=2+
310.31054	520	1+
326.30464	970	1+
328.31828	2205	1+
344.31716	981	1+
346.32217	1230	1+
348.31263	220	
352.52645	233	
END IONS

###FS:    #m/z: 656.42877 #charge   1
###MaxRes:#m/z:  0.00000 #charge-128
###MS: 2007
###MSMS: 2010
BEGIN IONS
TITLE=Cmpd 617, AutoMSn(656.4288), 34.0 min
RTINSECONDS=2037.31
SCANS=MS: 2007 MSMS: 2010
PEPMASS=656.42877	5929
CHARGE=1+
318.20538	105	
380.24787	188	
393.17820	100	
401.94122	153	
419.94781	119	
472.91251	334	
576.37839	233	
582.38158	150	
618.36455	120	
620.41671	258	
636.42332	120	
638.42813	2190	1+
653.38140	161	
654.42872	372	1+
656.43150	987	1+
END IONS

###FS:    #m/z: 348.31032 #charge   2
###MaxRes:#m/z:  0.00000 #charge-128
###MS: 2011
###MSMS: 2012
BEGIN IONS
TITLE=Cmpd 618, AutoMSn(348.3103), 34.0 min
RTINSECONDS=2040.33
SCANS=MS: 2011 MSMS: 2012
PEPMASS=348.31032	104503
CHARGE=2+
310.31675	406	1+
326.30504	1496	1+
328.31491	3841	1+
344.31357	556	
346.32925	1660	1+
348.30829	1406	1+
352.53354	216	
END IONS

###FS:    #m/z: 344.31534 #charge   2
###MaxRes:#m/z:  0.00000 #charge-128
###MS: 2011
###MSMS: 2014
BEGIN IONS
TITLE=Cmpd 619, AutoMSn(344.3153), 34.0 min
RTINSECONDS=2041.34
SCANS=MS: 2011 MSMS: 2014
PEPMASS=344.31534	21171
CHARGE=2+
310.30747	377	1+
326.30393	1537	1+
328.31579	2910	1+
344.31248	1494	1+
346.33239	1301	1+
346.97070	113	
348.30864	1486	
352.52876	474	
END IONS

###FS:    #m/z: 348.31084 #charge   2
###MaxRes:#m/z:  0.00000 #charge-128
###MS: 2015
###MSMS: 2016
BEGIN IONS
TITLE=Cmpd 620, AutoMSn(348.3108), 34.1 min
RTINSECONDS=2044.35
SCANS=MS: 2015 MSMS: 2016
PEPMASS=348.31084	245169
CHARGE=2+
300.28570	145	
310.31588	235	
326.30619	809	1+
328.31941	2444	1+
330.30180	1343	1+
344.30929	445	1+
346.32779	2012	1+
348.31114	3950	1+
352.53305	321	
END IONS

###FS:    #m/z: 378.31816 #charge-128
###MaxRes:#m/z:  0.00000 #charge-128
###MS: 2019
###MSMS: 2022
BEGIN IONS
TITLE=Cmpd 621, AutoMSn(378.3182), 34.2 min
RTINSECONDS=2049.38
SCANS=MS: 2019 MSMS: 2022
PEPMASS=378.31816	6918

328.29333	171	
END IONS

###FS:    #m/z: 378.31935 #charge-128
###MaxRes:#m/z:  0.00000 #charge-128
###MS: 2023
###MSMS: 2024
BEGIN IONS
TITLE=Cmpd 622, AutoMSn(378.3194), 34.2 min
RTINSECONDS=2052.4
SCANS=MS: 2023 MSMS: 2024
PEPMASS=378.31935	9253

328.27824	188	
END IONS

###FS:    #m/z: 583.36484 #charge-128
###MaxRes:#m/z:  0.00000 #charge-128
###MS: 2023
###MSMS: 2026
BEGIN IONS
TITLE=Cmpd 623, AutoMSn(583.3648), 34.2 min
RTINSECONDS=2053.4
SCANS=MS: 2023 MSMS: 2026
PEPMASS=583.36484	5362

354.32830	207	
356.35871	186	
372.34487	130	
407.19194	101	
547.39404	100	
565.36168	576	1+
579.32152	236	1+
581.36442	336	1+
583.36744	1320	1+
587.38001	381	
END IONS

###FS:    #m/z: 378.32013 #charge-128
###MaxRes:#m/z:  0.00000 #charge-128
###MS: 2027
###MSMS: 2028
BEGIN IONS
TITLE=Cmpd 624, AutoMSn(378.3201), 34.3 min
RTINSECONDS=2056.43
SCANS=MS: 2027 MSMS: 2028
PEPMASS=378.32013	8569

328.28879	358	
END IONS

###FS:    #m/z: 390.35536 #charge   1
###MaxRes:#m/z:  0.00000 #charge-128
###MS: 2027
###MSMS: 2029
BEGIN IONS
TITLE=Cmpd 625, AutoMSn(390.3554), 34.3 min
RTINSECONDS=2056.93
SCANS=MS: 2027 MSMS: 2029
PEPMASS=390.35536	18649
CHARGE=1+
310.31079	225	
326.30590	166	
328.32523	504	1+
330.29939	366	
354.33912	1846	1+
360.59378	158	
372.34870	1990	1+
388.34593	279	
390.35089	2047	1+
END IONS

###FS:    #m/z: 362.31996 #charge-128
###MaxRes:#m/z:  0.00000 #charge-128
###MS: 2027
###MSMS: 2030
BEGIN IONS
TITLE=Cmpd 626, AutoMSn(362.3200), 34.3 min
RTINSECONDS=2057.43
SCANS=MS: 2027 MSMS: 2030
PEPMASS=362.31996	6226

314.30939	314	
342.30571	116	
360.30913	102	
362.32870	127	
END IONS

###FS:    #m/z: 813.69762 #charge   1
###MaxRes:#m/z:  0.00000 #charge-128
###MS: 2031
###MSMS: 2032
BEGIN IONS
TITLE=Cmpd 627, AutoMSn(813.6976), 34.3 min
RTINSECONDS=2060.47
SCANS=MS: 2031 MSMS: 2032
PEPMASS=813.69762	44816
CHARGE=1+
797.53494	114	
806.80698	112	
808.53858	116	
811.46452	385	1+
813.53538	119	
END IONS

###FS:    #m/z: 645.50393 #charge   1
###MaxRes:#m/z:  0.00000 #charge-128
###MS: 2031
###MSMS: 2034
BEGIN IONS
TITLE=Cmpd 628, AutoMSn(645.5039), 34.4 min
RTINSECONDS=2061.48
SCANS=MS: 2031 MSMS: 2034
PEPMASS=645.50393	8760
CHARGE=1+
486.36394	112	
584.39711	106	
627.34216	124	
628.43645	128	
641.39495	115	
643.39903	115	
644.41758	442	1+
END IONS

###FS:    #m/z: 813.69763 #charge   1
###MaxRes:#m/z:  0.00000 #charge-128
###MS: 2035
###MSMS: 2036
BEGIN IONS
TITLE=Cmpd 629, AutoMSn(813.6976), 34.4 min
RTINSECONDS=2064.5
SCANS=MS: 2035 MSMS: 2036
PEPMASS=813.69763	71677
CHARGE=1+
812.47956	238	1+
END IONS

###FS:    #m/z: 645.50754 #charge   1
###MaxRes:#m/z:  0.00000 #charge-128
###MS: 2035
###MSMS: 2037
BEGIN IONS
TITLE=Cmpd 630, AutoMSn(645.5075), 34.4 min
RTINSECONDS=2065.01
SCANS=MS: 2035 MSMS: 2037
PEPMASS=645.50754	30937
CHARGE=1+
478.28518	102	
624.41002	103	
626.41400	133	
628.43236	193	
642.40734	264	
644.41021	199	
645.42738	822	1+
END IONS

###FS:    #m/z: 813.69657 #charge   1
###MaxRes:#m/z:  0.00000 #charge-128
###MS: 2039
###MSMS: 2040
BEGIN IONS
TITLE=Cmpd 631, AutoMSn(813.6966), 34.5 min
RTINSECONDS=2068.53
SCANS=MS: 2039 MSMS: 2040
PEPMASS=813.69657	82405
CHARGE=1+
407.25501	130	
650.39098	109	
END IONS

###FS:    #m/z: 645.50811 #charge   1
###MaxRes:#m/z:  0.00000 #charge-128
###MS: 2039
###MSMS: 2041
BEGIN IONS
TITLE=Cmpd 632, AutoMSn(645.5081), 34.5 min
RTINSECONDS=2069.03
SCANS=MS: 2039 MSMS: 2041
PEPMASS=645.50811	44575
CHARGE=1+
369.19695	191	
370.27879	104	
420.23862	101	
502.24037	113	
630.37109	127	
638.70138	105	
642.42787	404	1+
644.43668	348	1+
END IONS

###FS:    #m/z: 525.30215 #charge   1
###MaxRes:#m/z:  0.00000 #charge-128
###MS: 2043
###MSMS: 2044
BEGIN IONS
TITLE=Cmpd 633, AutoMSn(525.3022), 34.5 min
RTINSECONDS=2072.55
SCANS=MS: 2043 MSMS: 2044
PEPMASS=525.30215	12256
CHARGE=1+
435.25863	102	
522.37283	102	
525.30178	434	
END IONS

###FS:    #m/z: 699.48029 #charge   1
###MaxRes:#m/z:  0.00000 #charge-128
###MS: 2043
###MSMS: 2045
BEGIN IONS
TITLE=Cmpd 634, AutoMSn(699.4803), 34.6 min
RTINSECONDS=2073.05
SCANS=MS: 2043 MSMS: 2045
PEPMASS=699.48029	7561
CHARGE=1+
312.22530	660	1+
332.22512	646	
424.23604	102	
426.21182	997	1+
573.35774	102	
682.46046	157	
696.41064	192	
698.44123	272	1+
END IONS

###FS:    #m/z: 555.52670 #charge   1
###MaxRes:#m/z:  0.00000 #charge-128
###MS: 2043
###MSMS: 2046
BEGIN IONS
TITLE=Cmpd 635, AutoMSn(555.5267), 34.6 min
RTINSECONDS=2073.55
SCANS=MS: 2043 MSMS: 2046
PEPMASS=555.52670	7902
CHARGE=1+
328.16532	106	
461.25561	110	
477.25943	107	
553.36156	378	1+
554.51622	115	
555.52290	325	1+
END IONS

###FS:    #m/z: 525.30318 #charge   1
###MaxRes:#m/z:  0.00000 #charge-128
###MS: 2047
###MSMS: 2048
BEGIN IONS
TITLE=Cmpd 636, AutoMSn(525.3032), 34.6 min
RTINSECONDS=2076.57
SCANS=MS: 2047 MSMS: 2048
PEPMASS=525.30318	14381
CHARGE=1+
330.17284	101	
506.36818	100	
507.32415	225	1+
510.35840	102	
522.34273	108	
523.29455	240	1+
525.30311	1402	1+
END IONS

###FS:    #m/z: 769.66814 #charge   1
###MaxRes:#m/z:  0.00000 #charge-128
###MS: 2047
###MSMS: 2049
BEGIN IONS
TITLE=Cmpd 637, AutoMSn(769.6681), 34.6 min
RTINSECONDS=2077.07
SCANS=MS: 2047 MSMS: 2049
PEPMASS=769.66814	7221
CHARGE=1+
364.23877	107	
402.22745	109	
469.24572	108	
495.23231	118	
498.26894	105	
704.56856	281	
766.47101	108	
768.45813	136	
END IONS

###FS:    #m/z: 555.52749 #charge   1
###MaxRes:#m/z:  0.00000 #charge-128
###MS: 2047
###MSMS: 2050
BEGIN IONS
TITLE=Cmpd 638, AutoMSn(555.5275), 34.6 min
RTINSECONDS=2077.57
SCANS=MS: 2047 MSMS: 2050
PEPMASS=555.52749	7770
CHARGE=1+
499.28189	131	
538.40455	116	
552.34206	127	
554.35070	143	
555.51505	398	1+
END IONS

###FS:    #m/z: 525.30269 #charge   1
###MaxRes:#m/z:  0.00000 #charge-128
###MS: 2051
###MSMS: 2052
BEGIN IONS
TITLE=Cmpd 639, AutoMSn(525.3027), 34.7 min
RTINSECONDS=2080.59
SCANS=MS: 2051 MSMS: 2052
PEPMASS=525.30269	16286
CHARGE=1+
329.26395	117	
522.35985	141	
524.36211	117	
525.30826	848	1+
END IONS

###FS:    #m/z: 769.66804 #charge   1
###MaxRes:#m/z:  0.00000 #charge-128
###MS: 2051
###MSMS: 2053
BEGIN IONS
TITLE=Cmpd 640, AutoMSn(769.6680), 34.7 min
RTINSECONDS=2081.09
SCANS=MS: 2051 MSMS: 2053
PEPMASS=769.66804	7091
CHARGE=1+
497.26264	106	
767.39849	102	
768.46828	289	1+
END IONS

###FS:    #m/z: 363.21319 #charge   1
###MaxRes:#m/z:  0.00000 #charge-128
###MS: 2051
###MSMS: 2054
BEGIN IONS
TITLE=Cmpd 641, AutoMSn(363.2132), 34.7 min
RTINSECONDS=2081.59
SCANS=MS: 2051 MSMS: 2054
PEPMASS=363.21319	11532
CHARGE=1+
312.29402	290	
314.29331	674	1+
342.30598	199	
END IONS

###FS:    #m/z: 769.67089 #charge-128
###MaxRes:#m/z:  0.00000 #charge-128
###MS: 2055
###MSMS: 2056
BEGIN IONS
TITLE=Cmpd 642, AutoMSn(769.6709), 34.7 min
RTINSECONDS=2084.62
SCANS=MS: 2055 MSMS: 2056
PEPMASS=769.67089	7044

451.18210	144	
493.26676	103	
751.45640	153	
766.37195	135	
768.44626	315	1+
770.48223	467	1+
772.41135	130	
END IONS

###FS:    #m/z: 555.52769 #charge-128
###MaxRes:#m/z:  0.00000 #charge-128
###MS: 2055
###MSMS: 2058
BEGIN IONS
TITLE=Cmpd 643, AutoMSn(555.5277), 34.8 min
RTINSECONDS=2085.62
SCANS=MS: 2055 MSMS: 2058
PEPMASS=555.52769	7642

335.19270	137	
428.24345	108	
535.36900	110	
552.40382	164	
554.37220	385	
555.29758	163	
555.51824	356	
556.39231	170	
558.39976	226	
560.37688	123	
END IONS

###FS:    #m/z: 318.30096 #charge   3
###MaxRes:#m/z:  0.00000 #charge-128
###MS: 2063
###MSMS: 2064
BEGIN IONS
TITLE=Cmpd 644, AutoMSn(318.3010), 34.9 min
RTINSECONDS=2092.72
SCANS=MS: 2063 MSMS: 2064
PEPMASS=318.30096	857343
CHARGE=3+
300.28996	284	
318.30004	5592	1+
END IONS

###FS:    #m/z: 525.30180 #charge-128
###MaxRes:#m/z:  0.00000 #charge-128
###MS: 2063
###MSMS: 2066
BEGIN IONS
TITLE=Cmpd 645, AutoMSn(525.3018), 34.9 min
RTINSECONDS=2093.72
SCANS=MS: 2063 MSMS: 2066
PEPMASS=525.30180	19451

329.25223	190	
446.24241	113	
506.30528	579	1+
510.35165	110	
524.36275	168	
525.30676	1505	1+
END IONS

###FS:    #m/z: 346.28519 #charge-128
###MaxRes:#m/z:  0.00000 #charge-128
###MS: 2067
###MSMS: 2068
BEGIN IONS
TITLE=Cmpd 646, AutoMSn(346.2852), 34.9 min
RTINSECONDS=2096.75
SCANS=MS: 2067 MSMS: 2068
PEPMASS=346.28519	8933

310.30568	150	
328.32440	238	
330.28601	123	
344.30289	108	
346.32383	143	
348.31553	194	
END IONS

###FS:    #m/z: 346.28854 #charge-128
###MaxRes:#m/z:  0.00000 #charge-128
###MS: 2069
###MSMS: 2071
BEGIN IONS
TITLE=Cmpd 647, AutoMSn(346.2885), 35.0 min
RTINSECONDS=2099.27
SCANS=MS: 2069 MSMS: 2071
PEPMASS=346.28854	10286

326.30509	305	
328.31879	558	
342.28422	116	
347.29915	240	1+
END IONS

###FS:    #m/z: 346.28894 #charge-128
###MaxRes:#m/z:  0.00000 #charge-128
###MS: 2072
###MSMS: 2074
BEGIN IONS
TITLE=Cmpd 648, AutoMSn(346.2889), 35.0 min
RTINSECONDS=2102.29
SCANS=MS: 2072 MSMS: 2074
PEPMASS=346.28894	9782

310.30070	104	
326.31861	121	
328.31794	495	
346.32858	293	1+
END IONS

###FS:    #m/z: 404.30890 #charge-128
###MaxRes:#m/z:  0.00000 #charge-128
###MS: 2072
###MSMS: 2075
BEGIN IONS
TITLE=Cmpd 649, AutoMSn(404.3089), 35.0 min
RTINSECONDS=2102.79
SCANS=MS: 2072 MSMS: 2075
PEPMASS=404.30890	5475

316.24235	104	
332.26333	138	
358.33564	190	
385.30884	111	
406.34327	106	
END IONS

###FS:    #m/z: 857.72662 #charge-128
###MaxRes:#m/z:  0.00000 #charge-128
###MS: 2076
###MSMS: 2078
BEGIN IONS
TITLE=Cmpd 650, AutoMSn(857.7266), 35.1 min
RTINSECONDS=2106.32
SCANS=MS: 2076 MSMS: 2078
PEPMASS=857.72662	3731

318.30060	2679	1+
415.24158	161	
595.22544	100	
653.34759	107	
859.51638	145	
END IONS

###FS:    #m/z: 318.30284 #charge-128
###MaxRes:#m/z:  0.00000 #charge-128
###MS: 2079
###MSMS: 2080
BEGIN IONS
TITLE=Cmpd 651, AutoMSn(318.3028), 35.1 min
RTINSECONDS=2108.85
SCANS=MS: 2079 MSMS: 2080
PEPMASS=318.30284	1265962

300.28890	544	
318.30039	14566	1+
END IONS

###FS:    #m/z: 857.73584 #charge-128
###MaxRes:#m/z:  0.00000 #charge-128
###MS: 2079
###MSMS: 2081
BEGIN IONS
TITLE=Cmpd 652, AutoMSn(857.7358), 35.2 min
RTINSECONDS=2109.35
SCANS=MS: 2079 MSMS: 2081
PEPMASS=857.73584	3868

318.30223	2613	1+
510.22740	108	
730.35923	109	
836.51177	130	
858.56138	239	1+
END IONS

###FS:    #m/z: 318.30200 #charge   3
###MaxRes:#m/z:  0.00000 #charge-128
###MS: 2082
###MSMS: 2083
BEGIN IONS
TITLE=Cmpd 653, AutoMSn(318.3020), 35.2 min
RTINSECONDS=2111.87
SCANS=MS: 2082 MSMS: 2083
PEPMASS=318.30200	1267103
CHARGE=3+
300.29597	661	1+
318.29936	17520	1+
325.20592	493	
END IONS

###FS:    #m/z: 857.72754 #charge-128
###MaxRes:#m/z:  0.00000 #charge-128
###MS: 2082
###MSMS: 2084
BEGIN IONS
TITLE=Cmpd 654, AutoMSn(857.7275), 35.2 min
RTINSECONDS=2112.37
SCANS=MS: 2082 MSMS: 2084
PEPMASS=857.72754	4854

318.19109	102	
318.29856	4065	1+
323.11051	130	
854.49943	109	
856.55402	151	
857.36986	120	
861.50479	119	
END IONS

###FS:    #m/z: 318.30131 #charge-128
###MaxRes:#m/z:  0.00000 #charge-128
###MS: 2085
###MSMS: 2086
BEGIN IONS
TITLE=Cmpd 655, AutoMSn(318.3013), 35.2 min
RTINSECONDS=2114.89
SCANS=MS: 2085 MSMS: 2086
PEPMASS=318.30131	1267864

318.29907	19785	1+
END IONS

###FS:    #m/z: 362.32816 #charge-128
###MaxRes:#m/z:  0.00000 #charge-128
###MS: 2085
###MSMS: 2087
BEGIN IONS
TITLE=Cmpd 656, AutoMSn(362.3282), 35.3 min
RTINSECONDS=2115.39
SCANS=MS: 2085 MSMS: 2087
PEPMASS=362.32816	10911

314.30032	206	
342.30465	102	
362.32052	418	1+
END IONS

###FS:    #m/z: 362.32849 #charge-128
###MaxRes:#m/z:  0.00000 #charge-128
###MS: 2088
###MSMS: 2089
BEGIN IONS
TITLE=Cmpd 657, AutoMSn(362.3285), 35.3 min
RTINSECONDS=2117.9
SCANS=MS: 2088 MSMS: 2089
PEPMASS=362.32849	15131

301.28885	118	
314.30426	188	
360.30313	166	
362.31746	344	1+
END IONS

###FS:    #m/z: 362.32892 #charge-128
###MaxRes:#m/z:  0.00000 #charge-128
###MS: 2090
###MSMS: 2091
BEGIN IONS
TITLE=Cmpd 658, AutoMSn(362.3289), 35.3 min
RTINSECONDS=2119.92
SCANS=MS: 2090 MSMS: 2091
PEPMASS=362.32892	20379

312.28683	185	
314.30485	271	1+
360.31709	144	
362.32145	666	1+
END IONS

###FS:    #m/z: 318.30167 #charge-128
###MaxRes:#m/z:  0.00000 #charge-128
###MS: 2092
###MSMS: 2093
BEGIN IONS
TITLE=Cmpd 659, AutoMSn(318.3017), 35.4 min
RTINSECONDS=2121.94
SCANS=MS: 2092 MSMS: 2093
PEPMASS=318.30167	1267743

300.28660	896	
318.29979	20514	1+
END IONS

###FS:    #m/z: 362.32512 #charge-128
###MaxRes:#m/z:  0.00000 #charge-128
###MS: 2092
###MSMS: 2094
BEGIN IONS
TITLE=Cmpd 660, AutoMSn(362.3251), 35.4 min
RTINSECONDS=2122.44
SCANS=MS: 2092 MSMS: 2094
PEPMASS=362.32512	26189

300.28883	129	
344.31555	330	
362.31973	314	
END IONS

###FS:    #m/z: 318.30196 #charge-128
###MaxRes:#m/z:  0.00000 #charge-128
###MS: 2096
###MSMS: 2097
BEGIN IONS
TITLE=Cmpd 661, AutoMSn(318.3020), 35.4 min
RTINSECONDS=2125.96
SCANS=MS: 2096 MSMS: 2097
PEPMASS=318.30196	1267766

300.28735	636	
318.29894	17295	1+
END IONS

###FS:    #m/z: 362.32555 #charge-128
###MaxRes:#m/z:  0.00000 #charge-128
###MS: 2096
###MSMS: 2098
BEGIN IONS
TITLE=Cmpd 662, AutoMSn(362.3255), 35.4 min
RTINSECONDS=2126.46
SCANS=MS: 2096 MSMS: 2098
PEPMASS=362.32555	46140

300.28488	138	
312.27660	133	
323.02379	115	
344.31280	386	
362.32422	1015	1+
END IONS

###FS:    #m/z: 829.70105 #charge-128
###MaxRes:#m/z:  0.00000 #charge-128
###MS: 2100
###MSMS: 2102
BEGIN IONS
TITLE=Cmpd 663, AutoMSn(829.7010), 35.5 min
RTINSECONDS=2130.48
SCANS=MS: 2100 MSMS: 2102
PEPMASS=829.70105	4415

318.29882	361	
420.16073	105	
484.25083	102	
554.23179	101	
793.41973	104	
827.48098	241	1+
830.51499	190	
END IONS

###FS:    #m/z: 318.30358 #charge-128
###MaxRes:#m/z:  0.00000 #charge-128
###MS: 2104
###MSMS: 2105
BEGIN IONS
TITLE=Cmpd 664, AutoMSn(318.3036), 35.6 min
RTINSECONDS=2133.99
SCANS=MS: 2104 MSMS: 2105
PEPMASS=318.30358	1261312

300.28572	451	
318.30013	14042	1+
END IONS

###FS:    #m/z: 334.29739 #charge-128
###MaxRes:#m/z:  0.00000 #charge-128
###MS: 2104
###MSMS: 2106
BEGIN IONS
TITLE=Cmpd 665, AutoMSn(334.2974), 35.6 min
RTINSECONDS=2134.49
SCANS=MS: 2104 MSMS: 2106
PEPMASS=334.29739	21099

333.30073	101	
334.29383	230	
END IONS

###FS:    #m/z: 579.53650 #charge-128
###MaxRes:#m/z:  0.00000 #charge-128
###MS: 2104
###MSMS: 2107
BEGIN IONS
TITLE=Cmpd 666, AutoMSn(579.5365), 35.6 min
RTINSECONDS=2135
SCANS=MS: 2104 MSMS: 2107
PEPMASS=579.53650	6836

406.18420	104	
416.30487	116	
519.25451	100	
533.94246	120	
559.40880	120	
561.26008	148	
576.38644	781	1+
580.36273	280	1+
582.37615	294	1+
584.39454	207	
END IONS

###FS:    #m/z: 318.30353 #charge-128
###MaxRes:#m/z:  0.00000 #charge-128
###MS: 2108
###MSMS: 2109
BEGIN IONS
TITLE=Cmpd 667, AutoMSn(318.3035), 35.6 min
RTINSECONDS=2138.03
SCANS=MS: 2108 MSMS: 2109
PEPMASS=318.30353	1238422

300.28462	262	
318.30023	11251	1+
END IONS

###FS:    #m/z: 334.29439 #charge-128
###MaxRes:#m/z:  0.00000 #charge-128
###MS: 2108
###MSMS: 2110
BEGIN IONS
TITLE=Cmpd 668, AutoMSn(334.2944), 35.6 min
RTINSECONDS=2138.53
SCANS=MS: 2108 MSMS: 2110
PEPMASS=334.29439	57042

316.27249	111	
334.29251	427	
END IONS

###FS:    #m/z: 334.29493 #charge   3
###MaxRes:#m/z:  0.00000 #charge-128
###MS: 2112
###MSMS: 2113
BEGIN IONS
TITLE=Cmpd 669, AutoMSn(334.2949), 35.7 min
RTINSECONDS=2142.06
SCANS=MS: 2112 MSMS: 2113
PEPMASS=334.29493	141909
CHARGE=3+
316.29403	276	
334.29316	1133	1+
END IONS

###FS:    #m/z: 318.30254 #charge-128
###MaxRes:#m/z:  0.00000 #charge-128
###MS: 2112
###MSMS: 2114
BEGIN IONS
TITLE=Cmpd 670, AutoMSn(318.3025), 35.7 min
RTINSECONDS=2142.56
SCANS=MS: 2112 MSMS: 2114
PEPMASS=318.30254	1158138

300.29067	539	1+
306.06178	500	
318.30032	7129	1+
END IONS

###FS:    #m/z: 579.53118 #charge-128
###MaxRes:#m/z:  0.00000 #charge-128
###MS: 2116
###MSMS: 2118
BEGIN IONS
TITLE=Cmpd 671, AutoMSn(579.5312), 35.8 min
RTINSECONDS=2146.58
SCANS=MS: 2116 MSMS: 2118
PEPMASS=579.53118	28306

341.17311	114	
411.19694	101	
503.29776	103	
506.29552	107	
532.37703	101	
538.36107	105	
559.31109	121	
565.35645	128	
576.38717	407	1+
578.37079	471	1+
580.39297	437	1+
584.40948	482	
588.33976	160	
END IONS

###FS:    #m/z: 579.52982 #charge-128
###MaxRes:#m/z:  0.00000 #charge-128
###MS: 2120
###MSMS: 2121
BEGIN IONS
TITLE=Cmpd 672, AutoMSn(579.5298), 35.8 min
RTINSECONDS=2150.1
SCANS=MS: 2120 MSMS: 2121
PEPMASS=579.52982	33351

327.22636	118	
408.12827	115	
432.23490	120	
529.24445	103	
539.59066	321	
545.41703	102	
558.42170	128	
559.39335	263	1+
562.36324	117	
564.38316	110	
566.38302	121	
570.24381	288	
574.36547	333	1+
576.39746	531	1+
580.39404	392	1+
583.32350	115	
584.41478	307	
END IONS

###FS:    #m/z: 384.31067 #charge-128
###MaxRes:#m/z:  0.00000 #charge-128
###MS: 2120
###MSMS: 2123
BEGIN IONS
TITLE=Cmpd 673, AutoMSn(384.3107), 35.9 min
RTINSECONDS=2151.1
SCANS=MS: 2120 MSMS: 2123
PEPMASS=384.31067	14215

384.30731	1525	1+
END IONS

###FS:    #m/z: 579.53097 #charge   1
###MaxRes:#m/z:  0.00000 #charge-128
###MS: 2124
###MSMS: 2125
BEGIN IONS
TITLE=Cmpd 674, AutoMSn(579.5310), 35.9 min
RTINSECONDS=2154.13
SCANS=MS: 2124 MSMS: 2125
PEPMASS=579.53097	33637
CHARGE=1+
396.22275	107	
438.22170	114	
459.22729	123	
463.25626	128	
520.36503	108	
558.42554	150	
560.36766	255	1+
576.40463	478	1+
578.38640	244	
END IONS

###FS:    #m/z: 845.69244 #charge-128
###MaxRes:#m/z:  0.00000 #charge-128
###MS: 2124
###MSMS: 2127
BEGIN IONS
TITLE=Cmpd 675, AutoMSn(845.6924), 35.9 min
RTINSECONDS=2155.13
SCANS=MS: 2124 MSMS: 2127
PEPMASS=845.69244	15896

334.29905	166	
395.21673	112	
413.25064	134	
842.56043	112	
844.50969	103	
849.57145	127	
END IONS

###FS:    #m/z: 845.69562 #charge-128
###MaxRes:#m/z:  0.00000 #charge-128
###MS: 2128
###MSMS: 2129
BEGIN IONS
TITLE=Cmpd 676, AutoMSn(845.6956), 36.0 min
RTINSECONDS=2158.16
SCANS=MS: 2128 MSMS: 2129
PEPMASS=845.69562	15141

302.26107	131	
334.29012	181	
435.25556	129	
529.41336	112	
627.87058	115	
842.53718	124	
845.49917	151	
848.46374	101	
857.23207	104	
END IONS

###FS:    #m/z: 378.32468 #charge-128
###MaxRes:#m/z:  0.00000 #charge-128
###MS: 2128
###MSMS: 2130
BEGIN IONS
TITLE=Cmpd 677, AutoMSn(378.3247), 36.0 min
RTINSECONDS=2158.66
SCANS=MS: 2128 MSMS: 2130
PEPMASS=378.32468	8025

328.27567	112	
356.30518	111	
358.28789	129	
360.30968	120	
374.28923	220	
376.29849	331	1+
378.32620	374	1+
END IONS

###FS:    #m/z: 384.31445 #charge-128
###MaxRes:#m/z:  0.00000 #charge-128
###MS: 2128
###MSMS: 2131
BEGIN IONS
TITLE=Cmpd 678, AutoMSn(384.3145), 36.0 min
RTINSECONDS=2159.17
SCANS=MS: 2128 MSMS: 2131
PEPMASS=384.31445	11802

376.60813	104	
380.30696	111	
384.31271	1110	1+
END IONS

###FS:    #m/z: 378.32358 #charge-128
###MaxRes:#m/z:  0.00000 #charge-128
###MS: 2132
###MSMS: 2133
BEGIN IONS
TITLE=Cmpd 679, AutoMSn(378.3236), 36.0 min
RTINSECONDS=2162.19
SCANS=MS: 2132 MSMS: 2133
PEPMASS=378.32358	12989

356.32433	134	
358.29235	129	
374.30179	183	
378.32418	424	1+
END IONS

###FS:    #m/z: 845.69434 #charge-128
###MaxRes:#m/z:  0.00000 #charge-128
###MS: 2132
###MSMS: 2134
BEGIN IONS
TITLE=Cmpd 680, AutoMSn(845.6943), 36.0 min
RTINSECONDS=2162.69
SCANS=MS: 2132 MSMS: 2134
PEPMASS=845.69434	14152

318.30439	112	
334.29352	309	
845.55021	125	
846.48451	119	
847.57913	159	
857.23584	104	
857.47508	193	
860.21891	193	
END IONS

###FS:    #m/z: 374.29510 #charge-128
###MaxRes:#m/z:  0.00000 #charge-128
###MS: 2132
###MSMS: 2135
BEGIN IONS
TITLE=Cmpd 681, AutoMSn(374.2951), 36.1 min
RTINSECONDS=2163.19
SCANS=MS: 2132 MSMS: 2135
PEPMASS=374.29510	5750

334.30453	102	
352.32159	516	1+
354.33821	415	1+
372.29499	138	
376.31125	189	
378.31781	337	
END IONS

###FS:    #m/z: 378.32520 #charge-128
###MaxRes:#m/z:  0.00000 #charge-128
###MS: 2136
###MSMS: 2137
BEGIN IONS
TITLE=Cmpd 682, AutoMSn(378.3252), 36.1 min
RTINSECONDS=2166.22
SCANS=MS: 2136 MSMS: 2137
PEPMASS=378.32520	18498

360.30630	136	
374.31297	154	
376.30138	395	1+
378.32588	550	
381.29805	113	
END IONS

###FS:    #m/z: 374.29605 #charge-128
###MaxRes:#m/z:  0.00000 #charge-128
###MS: 2136
###MSMS: 2138
BEGIN IONS
TITLE=Cmpd 683, AutoMSn(374.2961), 36.1 min
RTINSECONDS=2166.72
SCANS=MS: 2136 MSMS: 2138
PEPMASS=374.29605	8364

352.31833	610	1+
354.33182	709	
356.30778	125	
360.31078	119	
372.32276	132	
374.29551	276	
376.29838	215	1+
378.32085	386	1+
1118.61517	115	
END IONS

###FS:    #m/z: 406.35492 #charge-128
###MaxRes:#m/z:  0.00000 #charge-128
###MS: 2136
###MSMS: 2139
BEGIN IONS
TITLE=Cmpd 684, AutoMSn(406.3549), 36.1 min
RTINSECONDS=2167.22
SCANS=MS: 2136 MSMS: 2139
PEPMASS=406.35492	5859

344.31608	448	
406.34642	296	
END IONS

###FS:    #m/z: 374.28906 #charge-128
###MaxRes:#m/z:  0.00000 #charge-128
###MS: 2140
###MSMS: 2141
BEGIN IONS
TITLE=Cmpd 685, AutoMSn(374.2891), 36.2 min
RTINSECONDS=2170.26
SCANS=MS: 2140 MSMS: 2141
PEPMASS=374.28906	11206

352.32159	654	1+
354.33572	714	1+
358.30052	208	
374.29020	374	1+
378.32216	297	
END IONS

###FS:    #m/z: 406.35541 #charge-128
###MaxRes:#m/z:  0.00000 #charge-128
###MS: 2140
###MSMS: 2142
BEGIN IONS
TITLE=Cmpd 686, AutoMSn(406.3554), 36.2 min
RTINSECONDS=2170.76
SCANS=MS: 2140 MSMS: 2142
PEPMASS=406.35541	6329

318.22685	106	
344.31584	819	1+
345.20605	125	
404.30676	155	
405.23742	102	
406.35181	327	
END IONS

###FS:    #m/z: 667.58649 #charge-128
###MaxRes:#m/z:  0.00000 #charge-128
###MS: 2140
###MSMS: 2143
BEGIN IONS
TITLE=Cmpd 687, AutoMSn(667.5865), 36.2 min
RTINSECONDS=2171.26
SCANS=MS: 2140 MSMS: 2143
PEPMASS=667.58649	4609

334.29495	10540	1+
340.41683	518	
378.31709	1157	1+
664.44093	190	
666.41033	179	
END IONS

###FS:    #m/z: 346.29657 #charge-128
###MaxRes:#m/z:  0.00000 #charge-128
###MS: 2144
###MSMS: 2145
BEGIN IONS
TITLE=Cmpd 688, AutoMSn(346.2966), 36.2 min
RTINSECONDS=2174.28
SCANS=MS: 2144 MSMS: 2145
PEPMASS=346.29657	13819

328.31656	500	1+
346.30801	266	
END IONS

###FS:    #m/z: 406.35022 #charge-128
###MaxRes:#m/z:  0.00000 #charge-128
###MS: 2144
###MSMS: 2146
BEGIN IONS
TITLE=Cmpd 689, AutoMSn(406.3502), 36.2 min
RTINSECONDS=2174.78
SCANS=MS: 2144 MSMS: 2146
PEPMASS=406.35022	6010

344.31671	418	
348.21023	121	
406.34877	674	1+
END IONS

###FS:    #m/z: 418.31583 #charge-128
###MaxRes:#m/z:  0.00000 #charge-128
###MS: 2144
###MSMS: 2147
BEGIN IONS
TITLE=Cmpd 690, AutoMSn(418.3158), 36.3 min
RTINSECONDS=2175.28
SCANS=MS: 2144 MSMS: 2147
PEPMASS=418.31583	5036

416.33560	123	
418.30283	178	
END IONS

###FS:    #m/z: 346.29706 #charge-128
###MaxRes:#m/z:  0.00000 #charge-128
###MS: 2148
###MSMS: 2149
BEGIN IONS
TITLE=Cmpd 691, AutoMSn(346.2971), 36.3 min
RTINSECONDS=2178.31
SCANS=MS: 2148 MSMS: 2149
PEPMASS=346.29706	18003

328.31335	626	1+
346.30607	454	1+
END IONS

###FS:    #m/z: 418.31610 #charge-128
###MaxRes:#m/z:  0.00000 #charge-128
###MS: 2148
###MSMS: 2150
BEGIN IONS
TITLE=Cmpd 692, AutoMSn(418.3161), 36.3 min
RTINSECONDS=2178.81
SCANS=MS: 2148 MSMS: 2150
PEPMASS=418.31610	5097

372.67075	103	
418.32029	193	
422.09739	225	
427.13449	145	
END IONS

###FS:    #m/z: 346.29425 #charge-128
###MaxRes:#m/z:  0.00000 #charge-128
###MS: 2151
###MSMS: 2152
BEGIN IONS
TITLE=Cmpd 693, AutoMSn(346.2943), 36.4 min
RTINSECONDS=2181.35
SCANS=MS: 2151 MSMS: 2152
PEPMASS=346.29425	21460

328.31960	324	
346.31091	313	
352.52376	214	
END IONS

###FS:    #m/z: 374.29382 #charge-128
###MaxRes:#m/z:  0.00000 #charge-128
###MS: 2151
###MSMS: 2153
BEGIN IONS
TITLE=Cmpd 694, AutoMSn(374.2938), 36.4 min
RTINSECONDS=2181.85
SCANS=MS: 2151 MSMS: 2153
PEPMASS=374.29382	13902

330.28459	224	
334.30405	121	
336.31874	178	
352.31954	338	
354.33429	1346	1+
360.30217	108	
372.34697	111	
374.31151	194	
376.30568	103	
378.32354	488	
END IONS

###FS:    #m/z: 374.29346 #charge-128
###MaxRes:#m/z:  0.00000 #charge-128
###MS: 2154
###MSMS: 2155
BEGIN IONS
TITLE=Cmpd 695, AutoMSn(374.2935), 36.4 min
RTINSECONDS=2184.37
SCANS=MS: 2154 MSMS: 2155
PEPMASS=374.29346	14167

330.30159	251	
336.32746	199	
352.31564	350	
354.33679	1771	1+
360.31680	133	
360.59473	178	
372.35725	181	
378.32378	499	
END IONS

###FS:    #m/z: 374.29248 #charge-128
###MaxRes:#m/z:  0.00000 #charge-128
###MS: 2156
###MSMS: 2157
BEGIN IONS
TITLE=Cmpd 696, AutoMSn(374.2925), 36.4 min
RTINSECONDS=2186.38
SCANS=MS: 2156 MSMS: 2157
PEPMASS=374.29248	13136

330.30352	273	
334.30091	131	
336.32696	265	1+
352.31612	225	
354.33601	1887	1+
360.31216	139	
360.59069	112	
376.30214	149	
378.31856	427	
END IONS

###FS:    #m/z: 388.30563 #charge-128
###MaxRes:#m/z:  0.00000 #charge-128
###MS: 2156
###MSMS: 2158
BEGIN IONS
TITLE=Cmpd 697, AutoMSn(388.3056), 36.4 min
RTINSECONDS=2186.88
SCANS=MS: 2156 MSMS: 2158
PEPMASS=388.30563	4332

390.33694	139	
END IONS

###FS:    #m/z: 372.35062 #charge-128
###MaxRes:#m/z:  0.00000 #charge-128
###MS: 2159
###MSMS: 2160
BEGIN IONS
TITLE=Cmpd 698, AutoMSn(372.3506), 36.5 min
RTINSECONDS=2189.4
SCANS=MS: 2159 MSMS: 2160
PEPMASS=372.35062	8577

334.31912	139	
336.32737	229	
350.30744	191	
352.32144	587	1+
354.33710	1813	1+
360.59114	282	
372.33468	105	
END IONS

###FS:    #m/z: 388.30878 #charge-128
###MaxRes:#m/z:  0.00000 #charge-128
###MS: 2159
###MSMS: 2161
BEGIN IONS
TITLE=Cmpd 699, AutoMSn(388.3088), 36.5 min
RTINSECONDS=2189.9
SCANS=MS: 2159 MSMS: 2161
PEPMASS=388.30878	4671

372.32134	138	
388.31963	200	
390.33885	140	
END IONS

###FS:    #m/z: 372.34750 #charge-128
###MaxRes:#m/z:  0.00000 #charge-128
###MS: 2162
###MSMS: 2163
BEGIN IONS
TITLE=Cmpd 700, AutoMSn(372.3475), 36.5 min
RTINSECONDS=2192.42
SCANS=MS: 2162 MSMS: 2163
PEPMASS=372.34750	9570

308.30056	132	
334.30036	188	
336.33113	340	1+
350.30005	190	
352.31847	865	1+
354.33654	2371	1+
360.59092	390	
361.36369	156	
368.31516	106	
371.31453	119	
374.29639	223	
END IONS

###FS:    #m/z: 388.30600 #charge-128
###MaxRes:#m/z:  0.00000 #charge-128
###MS: 2162
###MSMS: 2164
BEGIN IONS
TITLE=Cmpd 701, AutoMSn(388.3060), 36.5 min
RTINSECONDS=2192.92
SCANS=MS: 2162 MSMS: 2164
PEPMASS=388.30600	4916

372.32163	143	
389.25174	109	
390.31645	113	
END IONS

###FS:    #m/z: 446.34146 #charge-128
###MaxRes:#m/z:  0.00000 #charge-128
###MS: 2162
###MSMS: 2165
BEGIN IONS
TITLE=Cmpd 702, AutoMSn(446.3415), 36.6 min
RTINSECONDS=2193.42
SCANS=MS: 2162 MSMS: 2165
PEPMASS=446.34146	5622

344.31516	181	
398.23726	103	
432.18165	112	
444.32395	211	
446.32828	441	1+
END IONS

###FS:    #m/z: 372.34536 #charge-128
###MaxRes:#m/z:  0.00000 #charge-128
###MS: 2166
###MSMS: 2167
BEGIN IONS
TITLE=Cmpd 703, AutoMSn(372.3454), 36.6 min
RTINSECONDS=2196.44
SCANS=MS: 2166 MSMS: 2167
PEPMASS=372.34536	9850

334.30336	104	
336.32345	435	
350.30586	100	
352.32055	791	1+
354.33762	2773	1+
360.58986	161	
371.31042	114	
376.30408	111	
END IONS

###FS:    #m/z: 432.33499 #charge-128
###MaxRes:#m/z:  0.00000 #charge-128
###MS: 2168
###MSMS: 2169
BEGIN IONS
TITLE=Cmpd 704, AutoMSn(432.3350), 36.6 min
RTINSECONDS=2198.48
SCANS=MS: 2168 MSMS: 2169
PEPMASS=432.33499	5493

375.26789	121	
413.07585	162	
416.32581	135	
428.33990	271	1+
430.33235	211	
431.27379	200	
432.33433	258	1+
438.11520	176	
END IONS

###FS:    #m/z: 326.20920 #charge-128
###MaxRes:#m/z:  0.00000 #charge-128
###MS: 2168
###MSMS: 2171
BEGIN IONS
TITLE=Cmpd 705, AutoMSn(326.2092), 36.7 min
RTINSECONDS=2199.48
SCANS=MS: 2168 MSMS: 2171
PEPMASS=326.20920	4943

325.32739	108	
327.29925	204	
END IONS

###FS:    #m/z: 316.28334 #charge-128
###MaxRes:#m/z:  0.00000 #charge-128
###MS: 2172
###MSMS: 2173
BEGIN IONS
TITLE=Cmpd 706, AutoMSn(316.2833), 36.7 min
RTINSECONDS=2202.52
SCANS=MS: 2172 MSMS: 2173
PEPMASS=316.28334	6836

318.29960	630	1+
END IONS

###FS:    #m/z: 611.38196 #charge-128
###MaxRes:#m/z:  0.00000 #charge-128
###MS: 2172
###MSMS: 2174
BEGIN IONS
TITLE=Cmpd 707, AutoMSn(611.3820), 36.7 min
RTINSECONDS=2203.02
SCANS=MS: 2172 MSMS: 2174
PEPMASS=611.38196	5486

353.18052	108	
354.33758	532	1+
355.19131	120	
356.35358	591	1+
446.31134	162	
547.36804	209	
565.37285	445	1+
609.44260	248	1+
611.33414	133	
612.42178	152	
613.42998	243	
614.40110	459	1+
END IONS

###FS:    #m/z: 432.33136 #charge-128
###MaxRes:#m/z:  0.00000 #charge-128
###MS: 2172
###MSMS: 2175
BEGIN IONS
TITLE=Cmpd 708, AutoMSn(432.3314), 36.7 min
RTINSECONDS=2203.52
SCANS=MS: 2172 MSMS: 2175
PEPMASS=432.33136	5670

422.09244	439	
429.21619	232	1+
430.32118	203	
431.30173	373	1+
434.33207	119	
END IONS

###FS:    #m/z: 611.37134 #charge   2
###MaxRes:#m/z:  0.00000 #charge-128
###MS: 2176
###MSMS: 2178
BEGIN IONS
TITLE=Cmpd 709, AutoMSn(611.3713), 36.8 min
RTINSECONDS=2207.05
SCANS=MS: 2176 MSMS: 2178
PEPMASS=611.37134	8066
CHARGE=2+
316.28439	110	
321.16806	111	
336.32017	139	
354.33382	794	1+
356.35286	903	1+
543.84589	104	
547.35700	317	1+
565.37502	641	1+
608.38173	180	
609.40184	330	1+
611.41169	153	
612.39798	447	1+
616.42067	180	
END IONS

###FS:    #m/z: 432.32308 #charge-128
###MaxRes:#m/z:  0.00000 #charge-128
###MS: 2176
###MSMS: 2179
BEGIN IONS
TITLE=Cmpd 710, AutoMSn(432.3231), 36.8 min
RTINSECONDS=2207.55
SCANS=MS: 2176 MSMS: 2179
PEPMASS=432.32308	6477

414.05403	133	
429.22712	107	
431.31685	354	1+
434.33642	107	
END IONS

###FS:    #m/z: 611.37212 #charge   1
###MaxRes:#m/z:  0.00000 #charge-128
###MS: 2180
###MSMS: 2182
BEGIN IONS
TITLE=Cmpd 711, AutoMSn(611.3721), 36.9 min
RTINSECONDS=2211.08
SCANS=MS: 2180 MSMS: 2182
PEPMASS=611.37212	10833
CHARGE=1+
354.15379	118	
354.33975	728	1+
356.35159	1286	1+
372.34272	187	
402.21699	102	
407.24618	102	
412.30737	133	
547.35771	148	
561.37193	127	
565.36672	857	1+
597.38407	120	
606.44591	104	
607.36752	101	
609.34711	257	
END IONS

###FS:    #m/z: 316.28397 #charge-128
###MaxRes:#m/z:  0.00000 #charge-128
###MS: 2183
###MSMS: 2184
BEGIN IONS
TITLE=Cmpd 712, AutoMSn(316.2840), 36.9 min
RTINSECONDS=2213.61
SCANS=MS: 2183 MSMS: 2184
PEPMASS=316.28397	30781

318.29664	431	
END IONS

###FS:    #m/z: 611.37151 #charge   1
###MaxRes:#m/z:  0.00000 #charge-128
###MS: 2183
###MSMS: 2185
BEGIN IONS
TITLE=Cmpd 713, AutoMSn(611.3715), 36.9 min
RTINSECONDS=2214.11
SCANS=MS: 2183 MSMS: 2185
PEPMASS=611.37151	12908
CHARGE=1+
334.29354	111	
336.31586	111	
354.33686	1227	1+
356.35121	1247	1+
383.73608	120	
467.29299	101	
519.93808	300	
529.35757	102	
547.35878	245	
565.36667	1267	1+
592.37127	176	
608.40273	109	
610.34320	116	
END IONS

###FS:    #m/z: 390.30124 #charge-128
###MaxRes:#m/z:  0.00000 #charge-128
###MS: 2188
###MSMS: 2190
BEGIN IONS
TITLE=Cmpd 716, AutoMSn(390.3012), 37.0 min
RTINSECONDS=2219.14
SCANS=MS: 2188 MSMS: 2190
PEPMASS=390.30124	3959

328.29366	163	
355.33393	153	
370.32824	137	
388.28451	125	
390.31522	160	
END IONS

###FS:    #m/z: 390.29756 #charge-128
###MaxRes:#m/z:  0.00000 #charge-128
###MS: 2191
###MSMS: 2192
BEGIN IONS
TITLE=Cmpd 717, AutoMSn(390.2976), 37.0 min
RTINSECONDS=2221.65
SCANS=MS: 2191 MSMS: 2192
PEPMASS=390.29756	4436

328.31355	150	
342.25985	101	
388.32438	107	
391.18576	124	
END IONS

###FS:    #m/z: 390.29162 #charge   1
###MaxRes:#m/z:  0.00000 #charge-128
###MS: 2193
###MSMS: 2194
BEGIN IONS
TITLE=Cmpd 718, AutoMSn(390.2916), 37.1 min
RTINSECONDS=2223.67
SCANS=MS: 2193 MSMS: 2194
PEPMASS=390.29162	4565
CHARGE=1+
326.30419	115	
331.84461	100	
342.26406	170	
370.32549	130	
386.31876	105	
END IONS

###FS:    #m/z: 316.28370 #charge-128
###MaxRes:#m/z:  0.00000 #charge-128
###MS: 2195
###MSMS: 2196
BEGIN IONS
TITLE=Cmpd 719, AutoMSn(316.2837), 37.1 min
RTINSECONDS=2225.68
SCANS=MS: 2195 MSMS: 2196
PEPMASS=316.28370	75392

316.29301	111	
318.29940	310	1+
END IONS

###FS:    #m/z: 611.37275 #charge   1
###MaxRes:#m/z:  0.00000 #charge-128
###MS: 2195
###MSMS: 2197
BEGIN IONS
TITLE=Cmpd 720, AutoMSn(611.3727), 37.1 min
RTINSECONDS=2226.18
SCANS=MS: 2195 MSMS: 2197
PEPMASS=611.37275	17195
CHARGE=1+
329.18888	121	
336.32321	139	
338.34102	115	
354.33718	1645	1+
356.34842	1771	1+
365.16022	118	
372.35333	200	
389.73615	188	
391.74558	159	
394.30254	167	
423.18366	101	
430.33051	112	
435.32290	557	
448.33771	263	
449.28305	110	
498.24312	166	
508.27907	104	
547.36228	654	1+
561.35742	103	
565.36807	1429	1+
594.42116	151	
606.44564	105	
609.36897	539	1+
END IONS

###FS:    #m/z: 346.29976 #charge-128
###MaxRes:#m/z:  0.00000 #charge-128
###MS: 2195
###MSMS: 2198
BEGIN IONS
TITLE=Cmpd 721, AutoMSn(346.2998), 37.1 min
RTINSECONDS=2226.69
SCANS=MS: 2195 MSMS: 2198
PEPMASS=346.29976	26639

328.30430	643	1+
346.29938	654	1+
END IONS

###FS:    #m/z: 543.30320 #charge-128
###MaxRes:#m/z:  0.00000 #charge-128
###MS: 2199
###MSMS: 2201
BEGIN IONS
TITLE=Cmpd 723, AutoMSn(543.3032), 37.2 min
RTINSECONDS=2230.21
SCANS=MS: 2199 MSMS: 2201
PEPMASS=543.30320	2995

338.15833	102	
339.15534	215	
342.21630	144	
473.26877	109	
523.32222	100	
533.93943	132	
540.33408	352	1+
542.35414	360	1+
544.37009	624	1+
546.37882	338	
548.12312	140	
548.38540	187	
END IONS

###FS:    #m/z: 543.50741 #charge-128
###MaxRes:#m/z:  0.00000 #charge-128
###MS: 2202
###MSMS: 2203
BEGIN IONS
TITLE=Cmpd 724, AutoMSn(543.5074), 37.2 min
RTINSECONDS=2232.74
SCANS=MS: 2202 MSMS: 2203
PEPMASS=543.50741	3841

335.16062	123	
452.27234	116	
460.27216	102	
505.30682	102	
507.23155	116	
524.35396	107	
526.37704	157	
540.32833	154	
542.36871	622	1+
546.38976	223	
548.13241	196	
548.22757	139	
548.37666	138	
END IONS

###FS:    #m/z: 402.31794 #charge-128
###MaxRes:#m/z:  0.00000 #charge-128
###MS: 2202
###MSMS: 2204
BEGIN IONS
TITLE=Cmpd 725, AutoMSn(402.3179), 37.2 min
RTINSECONDS=2233.24
SCANS=MS: 2202 MSMS: 2204
PEPMASS=402.31794	5421

398.26928	114	
400.28372	116	
402.33248	141	
404.32090	113	
406.34019	164	
407.20982	104	
END IONS

###FS:    #m/z: 490.36439 #charge   2
###MaxRes:#m/z:  0.00000 #charge-128
###MS: 2202
###MSMS: 2205
BEGIN IONS
TITLE=Cmpd 726, AutoMSn(490.3644), 37.2 min
RTINSECONDS=2233.74
SCANS=MS: 2202 MSMS: 2205
PEPMASS=490.36439	4837
CHARGE=2+
329.23933	111	
336.31688	193	
354.33530	1104	1+
356.35081	356	
387.20531	149	
415.24711	100	
427.32741	414	1+
438.11992	312	
438.20379	192	
445.34505	780	1+
469.34570	105	
473.35985	131	
475.24193	125	
487.37736	172	
488.35505	432	1+
490.35287	930	1+
493.25960	116	
495.26623	122	
499.72982	224	
500.64060	217	
END IONS

###FS:    #m/z: 615.39909 #charge   1
###MaxRes:#m/z:  0.00000 #charge-128
###MS: 2206
###MSMS: 2207
BEGIN IONS
TITLE=Cmpd 727, AutoMSn(615.3991), 37.3 min
RTINSECONDS=2236.76
SCANS=MS: 2206 MSMS: 2207
PEPMASS=615.39909	7176
CHARGE=1+
318.27314	101	
346.29074	103	
354.33662	1100	1+
356.35586	822	1+
363.68564	112	
394.30192	1128	1+
405.23362	102	
412.32070	1720	1+
425.19101	101	
430.33156	1736	1+
435.32362	2728	1+
448.34085	1115	1+
463.32494	388	
555.38286	106	
561.36923	640	1+
565.36553	920	1+
569.25908	431	1+
579.37811	905	1+
597.40326	527	1+
600.38559	194	
601.33033	216	1+
612.41211	290	1+
614.43200	265	
615.41969	474	1+
END IONS

###FS:    #m/z: 402.31818 #charge-128
###MaxRes:#m/z:  0.00000 #charge-128
###MS: 2206
###MSMS: 2208
BEGIN IONS
TITLE=Cmpd 728, AutoMSn(402.3182), 37.3 min
RTINSECONDS=2237.26
SCANS=MS: 2206 MSMS: 2208
PEPMASS=402.31818	7080

400.30279	130	
402.32540	162	
407.22909	112	
475.49598	144	
END IONS

###FS:    #m/z: 543.50656 #charge   1
###MaxRes:#m/z:  0.00000 #charge-128
###MS: 2206
###MSMS: 2209
BEGIN IONS
TITLE=Cmpd 729, AutoMSn(543.5066), 37.3 min
RTINSECONDS=2237.76
SCANS=MS: 2206 MSMS: 2209
PEPMASS=543.50656	4245
CHARGE=1+
318.29383	164	
347.12314	109	
352.31619	105	
448.28634	106	
496.29541	139	
528.38377	216	
528.78339	144	
539.31345	948	1+
542.37859	665	1+
END IONS

###FS:    #m/z: 346.29496 #charge   2
###MaxRes:#m/z:  0.00000 #charge-128
###MS: 2210
###MSMS: 2211
BEGIN IONS
TITLE=Cmpd 730, AutoMSn(346.2950), 37.3 min
RTINSECONDS=2240.78
SCANS=MS: 2210 MSMS: 2211
PEPMASS=346.29496	115346
CHARGE=2+
328.28201	1452	1+
346.28938	1419	1+
END IONS

###FS:    #m/z: 545.52188 #charge   1
###MaxRes:#m/z:  0.00000 #charge-128
###MS: 2210
###MSMS: 2212
BEGIN IONS
TITLE=Cmpd 731, AutoMSn(545.5219), 37.4 min
RTINSECONDS=2241.28
SCANS=MS: 2210 MSMS: 2212
PEPMASS=545.52188	8060
CHARGE=1+
318.28831	153	
409.24122	135	
413.21063	110	
421.22759	101	
443.23430	141	
449.26180	159	
483.27350	100	
487.27506	203	
499.23073	115	
523.28743	292	
526.39543	123	
528.35648	183	
529.27027	111	
541.33006	1788	1+
545.31916	494	
END IONS

###FS:    #m/z: 615.39813 #charge   1
###MaxRes:#m/z:  0.00000 #charge-128
###MS: 2210
###MSMS: 2213
BEGIN IONS
TITLE=Cmpd 732, AutoMSn(615.3981), 37.4 min
RTINSECONDS=2241.79
SCANS=MS: 2210 MSMS: 2213
PEPMASS=615.39813	9401
CHARGE=1+
340.28202	563	
346.29068	338	
346.44389	140	
349.13466	246	1+
354.34066	404	1+
356.35150	728	1+
363.17016	156	
375.18525	126	
393.22527	100	
394.31545	874	1+
395.21557	116	
407.18518	110	
412.32012	1708	1+
423.23869	140	
430.33206	1223	1+
435.32518	2451	1+
443.25731	103	
448.33886	1279	1+
463.31885	230	1+
507.30668	110	
544.24495	107	
549.34088	134	
551.33816	190	
553.28466	108	
561.37342	787	1+
565.37197	227	
566.37478	339	1+
569.25606	1093	1+
579.37939	794	1+
595.31759	230	
597.39503	517	1+
611.32907	575	1+
613.31719	982	1+
615.39658	1120	1+
END IONS

###FS:    #m/z: 346.29501 #charge-128
###MaxRes:#m/z:  0.00000 #charge-128
###MS: 2214
###MSMS: 2215
BEGIN IONS
TITLE=Cmpd 733, AutoMSn(346.2950), 37.4 min
RTINSECONDS=2244.82
SCANS=MS: 2214 MSMS: 2215
PEPMASS=346.29501	114385

328.28987	1049	1+
346.29454	2603	1+
352.52716	455	
END IONS

###FS:    #m/z: 368.28487 #charge   1
###MaxRes:#m/z:  0.00000 #charge-128
###MS: 2214
###MSMS: 2216
BEGIN IONS
TITLE=Cmpd 734, AutoMSn(368.2849), 37.4 min
RTINSECONDS=2245.32
SCANS=MS: 2214 MSMS: 2216
PEPMASS=368.28487	9223
CHARGE=1+
336.32077	188	
350.30045	154	
352.31742	245	
354.33524	2004	1+
360.59084	353	
360.74781	100	
367.22177	100	
368.30337	124	
END IONS

###FS:    #m/z: 430.91414 #charge   1
###MaxRes:#m/z:  0.00000 #charge-128
###MS: 2218
###MSMS: 2219
BEGIN IONS
TITLE=Cmpd 735, AutoMSn(430.9141), 37.5 min
RTINSECONDS=2248.85
SCANS=MS: 2218 MSMS: 2219
PEPMASS=430.91414	73645
CHARGE=1+
363.21538	106	
365.21770	104	
368.19113	312	1+
412.29652	114	
414.09030	140	
414.30376	103	
417.19451	155	
427.25797	630	1+
429.29110	388	1+
END IONS

###FS:    #m/z: 362.92634 #charge   1
###MaxRes:#m/z:  0.00000 #charge-128
###MS: 2218
###MSMS: 2220
BEGIN IONS
TITLE=Cmpd 736, AutoMSn(362.9263), 37.5 min
RTINSECONDS=2249.35
SCANS=MS: 2218 MSMS: 2220
PEPMASS=362.92634	52845
CHARGE=1+
360.36477	123	
362.32627	130	
END IONS

###FS:    #m/z: 498.90230 #charge   1
###MaxRes:#m/z:  0.00000 #charge-128
###MS: 2218
###MSMS: 2221
BEGIN IONS
TITLE=Cmpd 737, AutoMSn(498.9023), 37.5 min
RTINSECONDS=2249.85
SCANS=MS: 2218 MSMS: 2221
PEPMASS=498.90230	44782
CHARGE=1+
362.92588	106	
375.20605	103	
376.60012	221	
389.20358	180	
395.77852	818	
403.22165	133	
407.21510	129	
423.18363	110	
427.23857	156	
429.20485	124	
433.21342	142	
437.25304	156	
438.11767	208	
439.28109	133	
449.22489	149	
452.20915	355	1+
461.26134	101	
468.42007	100	
477.27125	311	
479.24909	172	
481.22256	175	
483.21991	106	
494.26210	336	
495.27649	1483	1+
497.28385	1768	1+
END IONS

###FS:    #m/z: 430.91429 #charge   1
###MaxRes:#m/z:  0.00000 #charge-128
###MS: 2222
###MSMS: 2223
BEGIN IONS
TITLE=Cmpd 738, AutoMSn(430.9143), 37.5 min
RTINSECONDS=2252.88
SCANS=MS: 2222 MSMS: 2223
PEPMASS=430.91429	173126
CHARGE=1+
354.33354	183	
368.30652	107	
414.30440	117	
427.25993	201	
429.28396	303	1+
430.20264	259	
END IONS

###FS:    #m/z: 362.92627 #charge   1
###MaxRes:#m/z:  0.00000 #charge-128
###MS: 2222
###MSMS: 2224
BEGIN IONS
TITLE=Cmpd 739, AutoMSn(362.9263), 37.6 min
RTINSECONDS=2253.38
SCANS=MS: 2222 MSMS: 2224
PEPMASS=362.92627	120448
CHARGE=1+
199.42148	193	
362.31680	145	
END IONS

###FS:    #m/z: 906.82698 #charge   1
###MaxRes:#m/z:  0.00000 #charge-128
###MS: 2222
###MSMS: 2225
BEGIN IONS
TITLE=Cmpd 740, AutoMSn(906.8270), 37.6 min
RTINSECONDS=2253.88
SCANS=MS: 2222 MSMS: 2225
PEPMASS=906.82698	99743
CHARGE=1+
362.92679	15136	1+
430.91287	16317	1+
447.09895	703	
498.90056	6925	1+
566.88875	4868	1+
634.87600	2702	1+
637.39185	449	
702.86405	3008	
770.84713	1308	
838.84812	734	
906.82015	449	
END IONS

###FS:    #m/z: 430.91444 #charge   1
###MaxRes:#m/z:  0.00000 #charge-128
###MS: 2226
###MSMS: 2227
BEGIN IONS
TITLE=Cmpd 741, AutoMSn(430.9144), 37.6 min
RTINSECONDS=2256.9
SCANS=MS: 2226 MSMS: 2227
PEPMASS=430.91444	235729
CHARGE=1+
335.21790	147	
359.14393	142	
369.53049	104	
413.08157	124	
416.21574	104	
427.26858	427	
429.27642	302	
END IONS

###FS:    #m/z: 362.92680 #charge   1
###MaxRes:#m/z:  0.00000 #charge-128
###MS: 2226
###MSMS: 2228
BEGIN IONS
TITLE=Cmpd 742, AutoMSn(362.9268), 37.6 min
RTINSECONDS=2257.4
SCANS=MS: 2226 MSMS: 2228
PEPMASS=362.92680	166258
CHARGE=1+
361.17212	105	
END IONS

###FS:    #m/z: 906.82702 #charge   2
###MaxRes:#m/z:  0.00000 #charge-128
###MS: 2226
###MSMS: 2229
BEGIN IONS
TITLE=Cmpd 743, AutoMSn(906.8270), 37.6 min
RTINSECONDS=2257.9
SCANS=MS: 2226 MSMS: 2229
PEPMASS=906.82702	146173
CHARGE=2+
362.92604	21286	1+
370.31242	400	
430.91472	19571	1+
447.10424	559	
498.90280	8371	1+
566.89216	6284	1+
634.87563	3760	
702.86475	3241	
770.85215	1939	
838.83686	970	
906.83313	962	
END IONS

###FS:    #m/z: 906.82808 #charge   2
###MaxRes:#m/z:  0.00000 #charge-128
###MS: 2230
###MSMS: 2231
BEGIN IONS
TITLE=Cmpd 744, AutoMSn(906.8281), 37.7 min
RTINSECONDS=2260.92
SCANS=MS: 2230 MSMS: 2231
PEPMASS=906.82808	165533
CHARGE=2+
362.92601	21418	1+
430.91437	21614	1+
447.10280	676	
498.90236	8548	1+
566.88825	6794	1+
634.87660	4390	1+
637.38745	525	
702.86528	3599	1+
770.85168	2061	
838.84168	1402	
906.82307	947	
END IONS

###FS:    #m/z: 839.34780 #charge   1
###MaxRes:#m/z:  0.00000 #charge-128
###MS: 2230
###MSMS: 2232
BEGIN IONS
TITLE=Cmpd 745, AutoMSn(839.3478), 37.7 min
RTINSECONDS=2261.42
SCANS=MS: 2230 MSMS: 2232
PEPMASS=839.34780	146855
CHARGE=1+
362.92496	15300	1+
370.30859	300	
379.11593	467	
408.83006	334	
430.91372	14861	1+
447.10154	286	
498.90195	6082	1+
566.88866	4170	1+
599.27471	305	
634.87602	2246	
702.86237	1870	1+
770.85657	800	
838.84575	427	
END IONS

###FS:    #m/z: 498.90244 #charge   1
###MaxRes:#m/z:  0.00000 #charge-128
###MS: 2230
###MSMS: 2233
BEGIN IONS
TITLE=Cmpd 746, AutoMSn(498.9024), 37.7 min
RTINSECONDS=2261.92
SCANS=MS: 2230 MSMS: 2233
PEPMASS=498.90244	148814
CHARGE=1+
90.51139	120	
338.90380	141	
352.32187	142	
361.16008	141	
362.93143	128	
363.18527	117	
366.89018	110	
369.18127	102	
381.17491	136	
389.19616	122	
392.21338	123	
405.19943	167	
407.24704	118	
417.25511	156	
427.17864	128	
429.21264	124	
429.29559	136	
430.91641	149	
431.20200	122	
435.23780	352	1+
439.22496	247	1+
449.26108	320	1+
459.23310	116	
477.24171	109	
479.26641	403	1+
482.28470	113	
493.22524	124	
494.26603	313	
495.27338	1625	1+
497.27779	2729	1+
END IONS

###FS:    #m/z: 498.90186 #charge   1
###MaxRes:#m/z:  0.00000 #charge-128
###MS: 2234
###MSMS: 2235
BEGIN IONS
TITLE=Cmpd 747, AutoMSn(498.9019), 37.7 min
RTINSECONDS=2264.95
SCANS=MS: 2234 MSMS: 2235
PEPMASS=498.90186	146098
CHARGE=1+
311.13653	140	
337.17835	112	
351.18970	112	
353.16438	106	
360.11932	107	
361.17749	229	1+
366.90327	288	
367.22256	125	
376.60223	116	
380.18705	138	
405.22156	112	
407.22292	107	
418.19213	115	
423.24282	111	
427.21015	186	
429.21161	117	
431.19519	184	
433.22163	129	
435.21527	168	
438.11943	353	
438.21956	370	1+
450.24992	117	
453.26653	105	
477.24823	169	
479.27459	301	1+
482.19264	131	
484.19918	106	
494.26508	303	
495.27676	2068	1+
497.29230	1988	1+
END IONS

###FS:    #m/z: 838.83925 #charge   1
###MaxRes:#m/z:  0.00000 #charge-128
###MS: 2234
###MSMS: 2236
BEGIN IONS
TITLE=Cmpd 748, AutoMSn(838.8393), 37.8 min
RTINSECONDS=2265.45
SCANS=MS: 2234 MSMS: 2236
PEPMASS=838.83925	126242
CHARGE=1+
311.12897	285	
362.92556	10629	1+
384.85585	248	
424.84874	238	
430.91308	11855	1+
434.89112	446	
447.09954	457	
498.90210	3473	1+
502.87455	281	
566.88944	3043	1+
599.25903	297	
634.87069	1219	
637.39164	298	
660.83534	242	
702.86393	951	
728.82012	383	
765.19437	274	
770.84735	465	
END IONS

###FS:    #m/z: 566.88964 #charge   1
###MaxRes:#m/z:  0.00000 #charge-128
###MS: 2234
###MSMS: 2237
BEGIN IONS
TITLE=Cmpd 749, AutoMSn(566.8896), 37.8 min
RTINSECONDS=2265.95
SCANS=MS: 2234 MSMS: 2237
PEPMASS=566.88964	120107
CHARGE=1+
311.12579	188	
316.86093	172	
322.85799	171	
345.16928	137	
362.92769	725	
366.90867	445	
377.18129	156	
383.33252	152	
395.79083	165	
430.89996	201	
434.89153	293	
436.87880	158	
438.11857	159	
451.07809	159	
456.80864	161	
477.25263	146	
495.25451	173	
499.24931	144	
501.24263	146	
505.27503	188	
515.37667	172	
523.27034	191	
547.29278	166	
549.27256	220	
551.29304	187	
563.27851	1742	1+
565.29950	2257	1+
END IONS

###FS:    #m/z: 498.90179 #charge   1
###MaxRes:#m/z:  0.00000 #charge-128
###MS: 2238
###MSMS: 2239
BEGIN IONS
TITLE=Cmpd 750, AutoMSn(498.9018), 37.8 min
RTINSECONDS=2268.97
SCANS=MS: 2238 MSMS: 2239
PEPMASS=498.90179	126968
CHARGE=1+
298.92363	122	
311.13173	129	
312.87620	116	
318.86035	111	
322.85858	114	
330.88827	258	1+
351.14774	144	
365.18691	114	
366.90565	377	
390.85475	107	
398.87237	323	
402.85826	105	
413.19476	150	
420.85509	146	
429.20278	146	
433.25325	174	
434.88693	108	
435.22041	111	
439.25132	146	
449.24436	106	
461.22339	124	
476.24402	226	1+
479.24037	142	
494.28079	210	
495.27608	1460	1+
497.27326	1928	1+
END IONS

###FS:    #m/z: 566.88858 #charge   1
###MaxRes:#m/z:  0.00000 #charge-128
###MS: 2238
###MSMS: 2240
BEGIN IONS
TITLE=Cmpd 751, AutoMSn(566.8886), 37.8 min
RTINSECONDS=2269.47
SCANS=MS: 2238 MSMS: 2240
PEPMASS=566.88858	104423
CHARGE=1+
311.12051	168	
321.16107	127	
362.92491	683	
363.18351	150	
366.90148	385	
377.20339	171	
379.18600	131	
388.88356	149	
427.28050	130	
431.21738	128	
433.18516	242	1+
434.90606	140	
438.79533	280	
440.81375	131	
460.80161	135	
477.27850	141	
499.21508	226	1+
501.22874	443	1+
507.23450	142	
520.26880	271	1+
523.29777	142	
528.77875	134	
540.06012	196	
545.28355	136	
547.29562	253	
549.29587	374	
551.27198	132	
559.12960	156	
562.38896	135	
563.28941	1560	1+
565.29454	2126	1+
END IONS

###FS:    #m/z: 702.86342 #charge   1
###MaxRes:#m/z:  0.00000 #charge-128
###MS: 2238
###MSMS: 2241
BEGIN IONS
TITLE=Cmpd 752, AutoMSn(702.8634), 37.8 min
RTINSECONDS=2269.97
SCANS=MS: 2238 MSMS: 2241
PEPMASS=702.86342	100569
CHARGE=1+
311.13025	263	
316.86714	306	
324.84403	305	
362.92651	4792	1+
366.90121	322	
379.11385	399	1+
386.84873	190	
388.86751	213	
424.84627	172	
426.84169	187	
430.91497	2910	1+
434.89279	485	
447.11001	186	
447.22038	194	
451.07730	514	
488.84478	206	
498.90988	453	
515.38303	202	
519.07305	213	
524.85228	175	
542.86135	204	
570.86101	193	
614.77555	205	
616.76956	188	
624.81459	294	
632.31954	222	1+
637.38559	859	1+
664.81750	200	
699.36237	244	
700.33955	259	
701.36916	529	1+
END IONS

###FS:    #m/z: 566.88892 #charge   1
###MaxRes:#m/z:  0.00000 #charge-128
###MS: 2242
###MSMS: 2243
BEGIN IONS
TITLE=Cmpd 753, AutoMSn(566.8889), 37.9 min
RTINSECONDS=2272.99
SCANS=MS: 2242 MSMS: 2243
PEPMASS=566.88892	93848
CHARGE=1+
311.12516	328	
316.86983	193	
322.86670	372	
362.92979	344	
363.16097	158	
366.90462	444	
368.88318	178	
390.85674	229	
398.87142	162	
407.16159	144	
412.82084	160	
430.90637	213	
434.88500	264	
440.79922	202	
451.07471	379	1+
456.81473	222	
483.50631	388	
507.28956	156	
521.27308	147	
528.78109	167	
538.64958	294	
538.74886	181	
545.25574	160	
547.27694	163	
551.29922	155	
562.38435	165	
563.28455	1616	1+
565.29704	1750	1+
END IONS

###FS:    #m/z: 873.33428 #charge   2
###MaxRes:#m/z:  0.00000 #charge-128
###MS: 2242
###MSMS: 2244
BEGIN IONS
TITLE=Cmpd 754, AutoMSn(873.3343), 37.9 min
RTINSECONDS=2273.49
SCANS=MS: 2242 MSMS: 2244
PEPMASS=873.33428	29774
CHARGE=2+
311.12542	171	
362.92442	2685	1+
366.90870	164	
379.11643	275	
430.91243	4094	1+
447.10232	1181	1+
498.89829	1756	
566.88823	1922	1+
570.86389	559	
599.25960	921	1+
634.87879	1380	1+
636.87673	171	
638.84808	163	
667.25937	592	1+
702.86569	1105	1+
728.82094	169	
760.79286	205	
770.85658	670	
796.82598	197	
838.84030	350	
850.76578	157	
864.79273	305	
876.40826	223	1+
886.72394	154	
896.76926	270	
906.80207	364	1+
932.75675	337	
964.76425	338	
986.74325	243	
1000.74874	170	
1011.24629	512	
1054.72945	239	
1068.72537	213	
1080.98244	209	
1204.69272	152	
END IONS

###FS:    #m/z: 634.87656 #charge   1
###MaxRes:#m/z:  0.00000 #charge-128
###MS: 2242
###MSMS: 2245
BEGIN IONS
TITLE=Cmpd 755, AutoMSn(634.8766), 37.9 min
RTINSECONDS=2274
SCANS=MS: 2242 MSMS: 2245
PEPMASS=634.87656	81468
CHARGE=1+
311.12845	387	
316.86141	195	
318.86017	319	1+
322.86808	338	
362.92454	1856	1+
366.89891	381	
368.88849	179	
376.86130	177	
384.84850	173	
386.84649	212	
390.84836	204	
407.19462	211	
429.08788	175	
430.90729	654	
434.88380	299	
435.16295	160	
435.99078	580	
436.87240	174	
438.11789	480	
443.19239	172	
451.07300	460	
458.83305	153	
501.55029	153	
515.38252	1122	1+
521.16810	152	
551.94252	156	
567.30133	291	1+
573.30687	223	1+
631.37533	370	1+
633.31505	419	
634.29461	545	
END IONS

###FS:    #m/z: 874.80993 #charge   2
###MaxRes:#m/z:  0.00000 #charge-128
###MS: 2246
###MSMS: 2247
BEGIN IONS
TITLE=Cmpd 756, AutoMSn(874.8099), 38.0 min
RTINSECONDS=2277.02
SCANS=MS: 2246 MSMS: 2247
PEPMASS=874.80993	31453
CHARGE=2+
311.12259	221	
362.92552	3216	1+
366.90329	196	
379.11334	444	
430.91428	4246	1+
434.88336	221	
447.10955	441	1+
498.90297	1889	1+
566.88702	1414	1+
570.86685	252	
599.26557	1072	1+
634.87816	1463	1+
638.83817	301	
651.06192	197	
667.27079	380	1+
702.86654	1549	1+
728.81486	175	
770.84546	755	1+
796.82913	273	
828.78309	314	
838.84644	474	
850.74229	161	
864.77444	265	
896.76682	303	
906.82024	275	
918.74138	162	
932.77553	235	
964.73953	195	
986.75096	173	
1014.73385	180	
1054.71975	283	
1080.98404	281	
1122.71309	191	
1136.71751	194	
1168.71412	178	
END IONS

###FS:    #m/z: 806.81822 #charge   2
###MaxRes:#m/z:  0.00000 #charge-128
###MS: 2246
###MSMS: 2248
BEGIN IONS
TITLE=Cmpd 757, AutoMSn(806.8182), 38.0 min
RTINSECONDS=2277.52
SCANS=MS: 2246 MSMS: 2248
PEPMASS=806.81822	26014
CHARGE=2+
311.12919	479	
362.92513	2651	1+
366.89594	264	
379.11121	299	
430.91203	1936	1+
434.88652	453	
498.90819	738	
502.87543	340	
542.86282	321	
556.83677	293	
566.88989	310	
570.86352	281	
592.84948	232	
599.26180	658	1+
610.84663	207	
624.82345	558	
634.87063	258	
638.83431	312	
660.82041	434	
692.81169	533	
728.81586	247	
760.79393	621	
782.76743	295	
796.78297	297	
805.37991	325	1+
807.40322	296	1+
828.78419	413	
864.75079	222	
896.78090	261	
1068.66466	214	
END IONS

###FS:    #m/z: 738.82720 #charge   2
###MaxRes:#m/z:  0.00000 #charge-128
###MS: 2246
###MSMS: 2249
BEGIN IONS
TITLE=Cmpd 758, AutoMSn(738.8272), 38.0 min
RTINSECONDS=2278.02
SCANS=MS: 2246 MSMS: 2249
PEPMASS=738.82720	21845
CHARGE=2+
311.12302	767	1+
362.92612	2233	1+
366.90451	448	
420.85991	287	
430.91365	1312	
434.89090	678	1+
447.10099	385	
463.23363	217	
474.87812	337	
488.84479	339	
498.90444	271	
502.87428	738	1+
542.86844	359	
554.82782	192	
556.82854	623	
570.86674	335	
572.84866	193	
574.84491	272	
592.84497	308	
599.25754	554	1+
616.77170	203	
624.81359	1091	1+
664.81489	197	
682.77765	229	1+
692.81221	548	
728.80484	344	
735.37224	416	1+
737.34486	263	
738.40402	618	1+
740.35467	429	1+
746.75815	217	
760.80190	219	
796.75485	396	1+
864.76549	238	
874.60551	279	
932.72198	292	
END IONS

###FS:    #m/z: 806.81752 #charge   2
###MaxRes:#m/z:  0.00000 #charge-128
###MS: 2250
###MSMS: 2251
BEGIN IONS
TITLE=Cmpd 759, AutoMSn(806.8175), 38.0 min
RTINSECONDS=2281.04
SCANS=MS: 2250 MSMS: 2251
PEPMASS=806.81752	29667
CHARGE=2+
362.92806	3234	1+
366.90621	235	
379.10840	225	
430.91393	4915	1+
434.88757	238	
447.09775	641	1+
498.90163	2036	1+
502.87590	458	
566.89186	1631	
570.86906	494	
599.26471	846	1+
634.87835	958	
637.27304	220	
638.84797	262	
692.80874	277	
702.85763	1088	1+
728.82688	258	
770.85050	303	
774.83334	199	
791.03038	172	
796.82446	214	
804.41628	270	1+
806.28519	259	1+
809.40594	203	
817.82812	252	
817.91648	258	
828.77280	384	
864.79639	258	
874.60676	220	
896.76805	434	1+
918.77491	203	
932.76840	342	
986.73449	348	
1204.66459	201	
END IONS

###FS:    #m/z: 874.80687 #charge   2
###MaxRes:#m/z:  0.00000 #charge-128
###MS: 2250
###MSMS: 2252
BEGIN IONS
TITLE=Cmpd 760, AutoMSn(874.8069), 38.0 min
RTINSECONDS=2281.54
SCANS=MS: 2250 MSMS: 2252
PEPMASS=874.80687	30155
CHARGE=2+
362.92681	2449	
379.11665	364	1+
430.91440	3847	1+
439.82058	141	
447.10489	332	
498.90566	1206	
502.86140	216	
566.88943	1717	1+
599.26181	1091	1+
634.86909	566	
638.82545	176	
667.26084	178	
702.86531	906	1+
760.79810	210	
770.85397	564	
796.82716	229	
828.78534	477	
830.78731	148	
838.83722	511	1+
850.75165	195	
874.54192	314	1+
896.75668	240	
918.72850	223	
932.78981	163	
964.74441	216	
986.74571	240	
1000.80552	245	
1011.23955	192	
1011.38172	164	
1054.71926	292	
1068.72251	233	
1136.72647	198	
END IONS

###FS:    #m/z: 942.79695 #charge   2
###MaxRes:#m/z:  0.00000 #charge-128
###MS: 2250
###MSMS: 2253
BEGIN IONS
TITLE=Cmpd 761, AutoMSn(942.7969), 38.0 min
RTINSECONDS=2282.04
SCANS=MS: 2250 MSMS: 2253
PEPMASS=942.79695	26805
CHARGE=2+
362.92602	2443	1+
379.13627	182	
383.10004	162	
430.91187	3024	1+
434.88457	116	
447.10353	516	
498.90326	1214	1+
515.08943	139	
566.88519	960	1+
599.25681	411	1+
634.88107	808	1+
667.26266	214	
702.86705	645	
770.85356	968	
796.81931	116	
838.84155	455	
886.73382	122	
896.76954	280	
906.82129	278	
932.78783	242	
941.50765	117	
964.74705	236	
974.83999	158	
1000.76322	270	
1011.25241	260	
1014.72619	200	
1054.71088	165	
1068.72301	132	
1082.70353	176	
1122.72318	120	
1272.63034	122	
END IONS

###FS:    #m/z: 738.82671 #charge   2
###MaxRes:#m/z:  0.00000 #charge-128
###MS: 2254
###MSMS: 2255
BEGIN IONS
TITLE=Cmpd 762, AutoMSn(738.8267), 38.1 min
RTINSECONDS=2285.07
SCANS=MS: 2254 MSMS: 2255
PEPMASS=738.82671	25563
CHARGE=2+
311.12296	415	
362.92469	4658	1+
366.90591	404	
379.10672	351	
430.91312	4909	1+
434.89008	627	
447.09800	394	
498.90338	1877	1+
502.87873	515	
556.83377	287	
566.88875	1942	1+
570.86268	403	
592.84626	252	
599.26121	621	1+
624.82692	306	
634.87362	898	
638.86013	321	
660.82610	240	1+
692.80282	487	
702.86381	444	
728.81834	353	
734.38098	508	1+
737.37246	545	1+
739.36287	366	
741.38056	399	1+
743.38038	284	1+
747.31952	410	
747.39013	304	
760.79889	790	1+
796.79069	586	1+
828.77986	729	1+
864.78083	341	
874.59502	359	
896.76067	498	
932.77763	321	
1000.75099	290	
1011.24998	297	
1204.66703	266	
END IONS

###FS:    #m/z: 806.81762 #charge   2
###MaxRes:#m/z:  0.00000 #charge-128
###MS: 2254
###MSMS: 2256
BEGIN IONS
TITLE=Cmpd 763, AutoMSn(806.8176), 38.1 min
RTINSECONDS=2285.57
SCANS=MS: 2254 MSMS: 2256
PEPMASS=806.81762	29576
CHARGE=2+
362.92482	3430	1+
379.10614	334	1+
430.91215	4236	1+
434.88999	212	
447.10182	232	
498.90370	1877	
502.87478	593	
566.88813	1933	1+
570.85711	392	
599.26208	416	1+
634.87332	1147	1+
637.17791	241	
692.80976	191	
702.86389	791	1+
706.84365	188	
728.81485	191	
760.79256	323	
770.84414	393	
796.81065	393	
808.40511	323	1+
828.77751	509	
864.79581	414	
874.59596	614	
896.75949	310	
918.75597	272	
932.77416	278	
964.75773	363	
976.72662	160	
986.74525	401	1+
1000.75358	188	
1014.72925	194	
1068.71815	230	
1136.71809	171	
1272.64072	195	
END IONS

###FS:    #m/z: 765.82218 #charge   2
###MaxRes:#m/z:  0.00000 #charge-128
###MS: 2254
###MSMS: 2257
BEGIN IONS
TITLE=Cmpd 764, AutoMSn(765.8222), 38.1 min
RTINSECONDS=2286.07
SCANS=MS: 2254 MSMS: 2257
PEPMASS=765.82218	21046
CHARGE=2+
362.92702	5549	1+
366.90544	771	
398.87164	272	
406.89563	170	
420.84552	188	
430.91184	5234	1+
434.89463	1234	1+
456.16592	185	
474.88329	213	
498.89940	1667	1+
502.87863	1761	1+
534.84939	231	
542.87417	176	
566.88799	1238	
570.86225	2629	1+
573.16088	216	
592.85176	466	
610.85639	213	
634.87201	599	
638.85133	1725	1+
660.83476	1036	1+
669.39815	174	
702.85978	245	
706.84049	1108	1+
728.81888	1146	1+
765.40392	329	1+
767.38858	208	
774.82331	270	
796.81068	1380	1+
806.22490	398	
828.78057	187	
842.80424	189	
864.78124	577	
910.79859	236	
932.76983	359	
1000.77018	385	
1068.70805	215	
END IONS

###FS:    #m/z: 770.85053 #charge   1
###MaxRes:#m/z:  0.00000 #charge-128
###MS: 2258
###MSMS: 2259
BEGIN IONS
TITLE=Cmpd 765, AutoMSn(770.8505), 38.2 min
RTINSECONDS=2289.1
SCANS=MS: 2258 MSMS: 2259
PEPMASS=770.85053	29194
CHARGE=1+
362.92540	11185	1+
370.31195	930	
384.84836	283	
430.91345	9011	1+
434.89075	389	
447.10400	381	
452.83401	210	
498.90236	2809	1+
566.88756	1500	
570.86740	232	
634.87744	1292	1+
692.79967	370	
702.85770	656	
728.81183	213	
760.78714	307	
770.85257	365	
END IONS

###FS:    #m/z: 838.83932 #charge   1
###MaxRes:#m/z:  0.00000 #charge-128
###MS: 2258
###MSMS: 2260
BEGIN IONS
TITLE=Cmpd 766, AutoMSn(838.8393), 38.2 min
RTINSECONDS=2289.6
SCANS=MS: 2258 MSMS: 2260
PEPMASS=838.83932	30835
CHARGE=1+
362.92565	10169	1+
430.91450	13727	1+
447.09355	257	
498.90192	4578	1+
566.88977	2228	
634.87501	1373	
702.86621	1555	
770.84419	661	
828.78024	414	
END IONS

###FS:    #m/z: 731.82838 #charge   2
###MaxRes:#m/z:  0.00000 #charge-128
###MS: 2258
###MSMS: 2261
BEGIN IONS
TITLE=Cmpd 767, AutoMSn(731.8284), 38.2 min
RTINSECONDS=2290.1
SCANS=MS: 2258 MSMS: 2261
PEPMASS=731.82838	21880
CHARGE=2+
362.92481	2911	1+
366.90239	1272	1+
406.88910	180	
430.91429	3670	1+
434.89011	2830	1+
456.17746	273	
474.87409	244	
498.90208	1426	1+
502.87857	3153	1+
504.29415	177	
524.86435	245	
526.84181	184	
532.52730	868	
535.81934	532	
542.87684	396	
566.88046	718	
570.86536	3161	1+
592.84830	571	1+
599.26154	273	
610.85806	486	
634.87480	431	
638.85532	1214	1+
660.83358	1588	1+
669.40036	244	
678.84876	295	
702.86914	387	
706.84850	538	
728.34372	411	1+
728.82518	1563	1+
732.32764	245	1+
774.83511	199	
782.76549	336	1+
796.81281	1007	1+
806.22974	201	
828.78602	265	
850.76368	192	
864.77999	357	1+
896.76802	317	
918.74891	273	
986.74822	192	
1180.07138	180	
END IONS

###FS:    #m/z: 799.81603 #charge   2
###MaxRes:#m/z:  0.00000 #charge-128
###MS: 2262
###MSMS: 2263
BEGIN IONS
TITLE=Cmpd 768, AutoMSn(799.8160), 38.2 min
RTINSECONDS=2293.13
SCANS=MS: 2262 MSMS: 2263
PEPMASS=799.81603	23855
CHARGE=2+
362.92632	2570	1+
366.89885	662	
430.91200	3454	1+
434.88835	1538	1+
447.09955	349	
498.90092	1203	
502.87751	1563	1+
505.65291	225	
524.85364	236	
542.88034	306	
566.88984	1261	
570.86426	2380	1+
592.84814	509	
610.86264	398	1+
634.87995	486	
638.85322	1667	1+
660.82971	1298	1+
669.40409	633	
678.83716	181	
702.87078	394	
706.83964	740	
728.82290	1315	1+
760.79365	214	
770.85314	424	1+
774.82810	286	
780.80270	166	
796.80417	1472	1+
806.22732	241	
828.77957	361	
842.81812	299	
850.76643	293	
864.78700	899	1+
896.75815	199	
918.74460	275	
932.78887	326	
986.74530	269	1+
1014.73626	271	
1054.72383	226	
END IONS

###FS:    #m/z: 838.83924 #charge   1
###MaxRes:#m/z:  0.00000 #charge-128
###MS: 2262
###MSMS: 2264
BEGIN IONS
TITLE=Cmpd 769, AutoMSn(838.8392), 38.2 min
RTINSECONDS=2293.63
SCANS=MS: 2262 MSMS: 2264
PEPMASS=838.83924	30496
CHARGE=1+
362.92625	12291	1+
384.85498	462	
386.85844	310	
430.91469	13116	1+
436.86796	496	
452.83246	309	
456.84970	314	
498.90022	5387	1+
504.86739	378	
566.88904	2655	1+
624.83087	254	
634.87557	1957	1+
640.84519	231	
692.82608	241	
702.86535	1299	
770.84252	521	
828.78313	427	
838.83189	295	
END IONS

###FS:    #m/z: 731.82939 #charge   2
###MaxRes:#m/z:  0.00000 #charge-128
###MS: 2262
###MSMS: 2265
BEGIN IONS
TITLE=Cmpd 770, AutoMSn(731.8294), 38.2 min
RTINSECONDS=2294.13
SCANS=MS: 2262 MSMS: 2265
PEPMASS=731.82939	22086
CHARGE=2+
344.91997	177	
362.92780	2283	1+
366.90439	2387	1+
390.85036	243	
406.90678	216	
412.84055	154	
416.83088	154	
420.88129	250	
430.91133	2349	1+
434.89094	3680	1+
447.09260	157	
474.87780	201	
486.85309	157	
498.90176	1292	1+
502.87509	3554	1+
508.83128	155	
510.23606	224	
524.85685	290	
542.86968	327	
556.84963	165	
566.88748	350	
570.86796	3093	1+
592.84314	347	
599.26865	206	
610.85195	273	
634.87574	293	
638.84949	1317	
644.82064	231	
660.83152	578	1+
678.83941	194	
706.83662	593	1+
712.79314	236	
728.81616	426	1+
741.19443	170	
760.78840	164	
796.80472	294	1+
END IONS

###FS:    #m/z: 1042.80031 #charge   1
###MaxRes:#m/z:  0.00000 #charge-128
###MS: 2266
###MSMS: 2267
BEGIN IONS
TITLE=Cmpd 771, AutoMSn(1042.8003), 38.3 min
RTINSECONDS=2297.15
SCANS=MS: 2266 MSMS: 2267
PEPMASS=1042.80031	120360
CHARGE=1+
294.94130	638	
316.86161	322	
362.92590	14738	1+
368.89316	295	
370.31131	449	
384.84539	314	
386.84829	509	
430.91357	7640	1+
436.87190	533	
452.84139	810	
454.83819	505	
498.90141	3855	
504.85656	809	
566.88835	1520	
572.84475	412	
634.87294	476	
640.83341	286	
702.86680	407	
END IONS

###FS:    #m/z: 974.81246 #charge   1
###MaxRes:#m/z:  0.00000 #charge-128
###MS: 2266
###MSMS: 2268
BEGIN IONS
TITLE=Cmpd 772, AutoMSn(974.8125), 38.3 min
RTINSECONDS=2297.65
SCANS=MS: 2266 MSMS: 2268
PEPMASS=974.81246	126712
CHARGE=1+
294.93661	238	
316.86127	231	
318.86891	267	
320.86508	243	
362.92478	12094	1+
368.88314	702	
384.85601	448	
402.86506	479	
430.91276	2711	
436.86886	444	
452.83659	342	
498.89993	884	
504.86118	468	
520.82247	424	
566.88363	454	
572.85185	567	
640.82833	376	
END IONS

###FS:    #m/z: 1110.78636 #charge   1
###MaxRes:#m/z:  0.00000 #charge-128
###MS: 2266
###MSMS: 2269
BEGIN IONS
TITLE=Cmpd 773, AutoMSn(1110.7864), 38.3 min
RTINSECONDS=2298.15
SCANS=MS: 2266 MSMS: 2269
PEPMASS=1110.78636	99796
CHARGE=1+
294.93870	641	
362.92601	26984	1+
368.88236	518	
430.91269	17750	1+
436.86862	814	
498.90216	1328	
520.82542	508	
566.88066	1286	
572.84458	524	
634.88029	616	
END IONS

###FS:    #m/z: 1110.78777 #charge   1
###MaxRes:#m/z:  0.00000 #charge-128
###MS: 2270
###MSMS: 2271
BEGIN IONS
TITLE=Cmpd 774, AutoMSn(1110.7878), 38.4 min
RTINSECONDS=2301.18
SCANS=MS: 2270 MSMS: 2271
PEPMASS=1110.78777	178712
CHARGE=1+
362.92713	8418	
430.91376	78427	1+
END IONS

###FS:    #m/z: 1246.76247 #charge   1
###MaxRes:#m/z:  0.00000 #charge-128
###MS: 2270
###MSMS: 2272
BEGIN IONS
TITLE=Cmpd 775, AutoMSn(1246.7625), 38.4 min
RTINSECONDS=2301.68
SCANS=MS: 2270 MSMS: 2272
PEPMASS=1246.76247	155152
CHARGE=1+
430.91421	174775	1+
566.87319	3388	
END IONS

###FS:    #m/z: 1382.73652 #charge   1
###MaxRes:#m/z:  0.00000 #charge-128
###MS: 2270
###MSMS: 2273
BEGIN IONS
TITLE=Cmpd 776, AutoMSn(1382.7365), 38.4 min
RTINSECONDS=2302.18
SCANS=MS: 2270 MSMS: 2273
PEPMASS=1382.73652	140956
CHARGE=1+
430.91418	279474	1+
566.88020	11373	
702.86396	6459	
END IONS

###FS:    #m/z: 1110.78826 #charge   1
###MaxRes:#m/z:  0.00000 #charge-128
###MS: 2274
###MSMS: 2275
BEGIN IONS
TITLE=Cmpd 777, AutoMSn(1110.7883), 38.4 min
RTINSECONDS=2305.21
SCANS=MS: 2274 MSMS: 2275
PEPMASS=1110.78826	400159
CHARGE=1+
430.91378	127676	1+
END IONS

###FS:    #m/z: 838.83981 #charge   1
###MaxRes:#m/z:  0.00000 #charge-128
###MS: 2274
###MSMS: 2276
BEGIN IONS
TITLE=Cmpd 778, AutoMSn(838.8398), 38.4 min
RTINSECONDS=2305.71
SCANS=MS: 2274 MSMS: 2276
PEPMASS=838.83981	414943
CHARGE=1+
336.91832	245	
430.91258	7059	1+
END IONS

###FS:    #m/z: 974.81377 #charge   1
###MaxRes:#m/z:  0.00000 #charge-128
###MS: 2274
###MSMS: 2277
BEGIN IONS
TITLE=Cmpd 779, AutoMSn(974.8138), 38.4 min
RTINSECONDS=2306.21
SCANS=MS: 2274 MSMS: 2277
PEPMASS=974.81377	382474
CHARGE=1+
430.91277	22813	1+
END IONS

###FS:    #m/z: 838.83925 #charge   1
###MaxRes:#m/z:  0.00000 #charge-128
###MS: 2278
###MSMS: 2279
BEGIN IONS
TITLE=Cmpd 780, AutoMSn(838.8392), 38.5 min
RTINSECONDS=2309.25
SCANS=MS: 2278 MSMS: 2279
PEPMASS=838.83925	434920
CHARGE=1+
336.92507	176	
430.91380	8040	1+
END IONS

###FS:    #m/z: 974.81390 #charge   1
###MaxRes:#m/z:  0.00000 #charge-128
###MS: 2278
###MSMS: 2280
BEGIN IONS
TITLE=Cmpd 781, AutoMSn(974.8139), 38.5 min
RTINSECONDS=2309.75
SCANS=MS: 2278 MSMS: 2280
PEPMASS=974.81390	397448
CHARGE=1+
430.91371	20294	1+
470.85307	523	
END IONS

###FS:    #m/z: 1246.76288 #charge   1
###MaxRes:#m/z:  0.00000 #charge-128
###MS: 2278
###MSMS: 2281
BEGIN IONS
TITLE=Cmpd 782, AutoMSn(1246.7629), 38.5 min
RTINSECONDS=2310.25
SCANS=MS: 2278 MSMS: 2281
PEPMASS=1246.76288	302414
CHARGE=1+
430.91389	147886	1+
END IONS

###FS:    #m/z: 838.83934 #charge   1
###MaxRes:#m/z:  0.00000 #charge-128
###MS: 2282
###MSMS: 2283
BEGIN IONS
TITLE=Cmpd 783, AutoMSn(838.8393), 38.6 min
RTINSECONDS=2313.29
SCANS=MS: 2282 MSMS: 2283
PEPMASS=838.83934	409745
CHARGE=1+
430.91287	6375	1+
END IONS

###FS:    #m/z: 974.81378 #charge   1
###MaxRes:#m/z:  0.00000 #charge-128
###MS: 2282
###MSMS: 2284
BEGIN IONS
TITLE=Cmpd 784, AutoMSn(974.8138), 38.6 min
RTINSECONDS=2313.79
SCANS=MS: 2282 MSMS: 2284
PEPMASS=974.81378	353540
CHARGE=1+
430.91289	18038	1+
END IONS

###FS:    #m/z: 1246.76278 #charge   1
###MaxRes:#m/z:  0.00000 #charge-128
###MS: 2282
###MSMS: 2285
BEGIN IONS
TITLE=Cmpd 785, AutoMSn(1246.7628), 38.6 min
RTINSECONDS=2314.29
SCANS=MS: 2282 MSMS: 2285
PEPMASS=1246.76278	246001
CHARGE=1+
430.91349	116926	1+
566.87441	2445	
END IONS

###FS:    #m/z: 1246.76381 #charge   1
###MaxRes:#m/z:  0.00000 #charge-128
###MS: 2286
###MSMS: 2288
BEGIN IONS
TITLE=Cmpd 786, AutoMSn(1246.7638), 38.6 min
RTINSECONDS=2317.82
SCANS=MS: 2286 MSMS: 2288
PEPMASS=1246.76381	228166
CHARGE=1+
430.91390	117263	1+
END IONS

###FS:    #m/z: 1382.73854 #charge   1
###MaxRes:#m/z:  0.00000 #charge-128
###MS: 2286
###MSMS: 2289
BEGIN IONS
TITLE=Cmpd 787, AutoMSn(1382.7385), 38.6 min
RTINSECONDS=2318.32
SCANS=MS: 2286 MSMS: 2289
PEPMASS=1382.73854	187837
CHARGE=1+
430.91406	145109	1+
566.88313	6748	
END IONS

###FS:    #m/z: 974.81393 #charge   1
###MaxRes:#m/z:  0.00000 #charge-128
###MS: 2365
###MSMS: 2366
BEGIN IONS
TITLE=Cmpd 788, AutoMSn(974.8139), 40.0 min
RTINSECONDS=2397.71
SCANS=MS: 2365 MSMS: 2366
PEPMASS=974.81393	27191
CHARGE=1+
430.91317	1387	1+
END IONS
