# Supplementary material for: Biochemical and proteomic analyses of venom from a new pit viper, Protobothrops kelomohy
Source: J Venom Anim Toxins Incl Trop Dis. 2022 Apr 11;28:e20210080. doi: 10.1590/1678-9199-JVATITD-2021-0080 (PMC9005077; doi:10.1590/1678-9199-JVATITD-2021-0080)
Supplement: Additional file 2. [file 1678-9199-jvatitd-28-e20210080-s2.zip › jvatitd-2021-0080_suppl2_20220324/Protobothrops replication1/Rep1_Protobothrops10_GA8_01_19222.mgf]

CHARGE=1+, 2+ and 3+
###	
###	\\10.11.12.207\(D) Data\Data\onrapak\2020\Feb-04-2020\Rep1_Protobothrops10_GA8_01_19222.d\analysis.baf
###	Rep1_Protobothrops10_GA8_01_19222.d
###	Instrument: micrOTOF-Q II
###    Rep1_Protobothrops10
###    PeakWidth 5.00, MiniumIntensity 100, S/N 1Apply threshold 0, Threshold 10
###    Retain Residuals no, Create neutrally no,
###    FullScan Parameters: AdductIon (+)+H (-)-H, LowMass 350, HighMass 3000, MaxCharge charge decon 4, MinPeaks 3
###    Perf. isotope decon yes, Max Charge Istopic decon 3, MW agreement 5.00, Abund. cutoff 3.00, Envelope cutoff 75.00
###    MaxRes   Parameters: AdductIon (+)+H (-)-H, LowMass 350, HighMass 3000 
###    Perf. isotope decon yes, Max Charge Istopic decon 3, Abund. cutoff 2.00
###    MSn      Parameters: AdductIon (+)+H (-)-H, LowMass 100, HighMass 2500 
###    Perf. isotope decon yes, Max Charge Istopic decon 2, Abund. cutoff 0.50
###    Global Charge Limit: yes 3, Prefer FullScan Result: yes, Export what: 2 (0=non deconv/1=deconv only/2=mixed), NoMSMSSignals: 25, Intensity threshold: 100, NoMSSignals (deconv): 2, NoMSSignals (non-deconv): 2, NormalizeData: no, SingleCharged: yes
###FS:    #m/z: 459.72733 #charge   2
###MaxRes:#m/z:  0.00000 #charge-128
###MS: 588
###MSMS: 589
BEGIN IONS
TITLE=Cmpd 1, AutoMSn(459.7273), 10.0 min
RTINSECONDS=600.866
SCANS=MS: 588 MSMS: 589
PEPMASS=459.72733	17472
CHARGE=2+
383.23183	145	
412.20989	117	
423.45233	103	
439.68509	106	
459.71666	140	
544.92143	163	
546.29720	119	
550.59061	507	
550.93439	274	
551.25819	297	
552.71273	123	
564.22853	105	
634.77609	115	
639.75376	117	
655.28967	361	
655.79432	200	
683.79598	157	
738.83419	140	
752.32831	105	
761.84829	113	
777.37741	289	
777.85038	173	
END IONS

###FS:    #m/z: 367.78279 #charge-128
###MaxRes:#m/z:  0.00000 #charge-128
###MS: 588
###MSMS: 590
BEGIN IONS
TITLE=Cmpd 2, AutoMSn(367.7828), 10.0 min
RTINSECONDS=601.367
SCANS=MS: 588 MSMS: 590
PEPMASS=367.78279	5196

343.17039	107	
365.22434	111	
373.17756	129	
400.19908	101	
404.16604	135	
432.16026	134	
449.17348	122	
546.31085	105	
564.20626	188	
571.22822	105	
655.30519	146	
675.24575	125	
736.31575	202	
739.27660	112	
756.25256	129	
826.34425	120	
838.90265	132	
851.30658	171	
END IONS

###FS:    #m/z: 379.38569 #charge   2
###MaxRes:#m/z:  0.00000 #charge-128
###MS: 588
###MSMS: 591
BEGIN IONS
TITLE=Cmpd 3, AutoMSn(379.3857), 10.0 min
RTINSECONDS=601.868
SCANS=MS: 588 MSMS: 591
PEPMASS=379.38569	4509
CHARGE=2+
440.67652	128	
END IONS

###FS:    #m/z: 459.72644 #charge   2
###MaxRes:#m/z:  0.00000 #charge-128
###MS: 592
###MSMS: 593
BEGIN IONS
TITLE=Cmpd 4, AutoMSn(459.7264), 10.1 min
RTINSECONDS=604.899
SCANS=MS: 592 MSMS: 593
PEPMASS=459.72644	67215
CHARGE=2+
341.17874	392	
383.23361	790	1+
397.20308	202	
412.21243	329	1+
475.88714	197	
485.26450	386	1+
496.19853	261	1+
502.22203	403	1+
507.23441	556	1+
507.88839	302	
511.73540	471	
512.24300	770	1+
512.56195	422	
518.23829	532	
518.57320	585	
538.74457	209	
539.23800	371	
544.58907	2503	1+
544.92139	1412	1+
545.25678	1450	1+
546.71841	335	1+
549.92922	283	
550.25619	488	
550.59204	7203	1+
550.92579	4449	1+
551.25733	4050	1+
552.73751	496	
553.37458	463	
560.24657	292	
563.60276	277	1+
569.60056	539	1+
569.95176	274	
588.76252	303	
590.26588	297	1+
599.78530	293	1+
610.77429	456	
611.26348	258	
625.26539	193	
628.29516	202	
645.29537	478	1+
648.76375	612	1+
669.79254	370	
670.30030	294	
689.80188	296	
694.79145	248	1+
739.32671	416	1+
828.35614	326	1+
838.90140	209	
899.38779	364	1+
908.94467	1056	1+
909.44776	532	1+
917.94549	2404	1+
918.44722	1837	1+
END IONS

###FS:    #m/z: 367.78278 #charge   3
###MaxRes:#m/z:  0.00000 #charge-128
###MS: 592
###MSMS: 594
BEGIN IONS
TITLE=Cmpd 5, AutoMSn(367.7828), 10.1 min
RTINSECONDS=605.4
SCANS=MS: 592 MSMS: 594
PEPMASS=367.78278	24777
CHARGE=3+
341.18701	282	
356.14287	258	
383.23447	333	1+
386.15327	150	
400.20489	192	
404.17321	259	1+
407.18706	144	
412.21067	145	
444.19658	219	1+
449.17284	461	1+
458.72183	170	
481.23194	339	1+
490.74205	148	
505.19924	157	
529.74031	158	
532.23536	271	1+
538.73515	282	1+
559.23691	460	1+
564.18930	308	
592.20111	293	1+
612.23146	151	
619.78071	201	
665.26056	193	
692.25386	393	1+
711.31497	287	1+
719.28686	213	
727.25499	338	
736.28538	303	
738.29921	243	1+
756.28739	166	
826.31948	304	
828.30001	395	1+
838.90326	153	
851.31174	554	1+
854.34079	197	
856.32040	315	1+
879.29880	157	
927.38359	230	
962.44462	217	1+
987.47122	252	1+
998.43084	186	
1014.37378	212	
END IONS

###FS:    #m/z: 917.93801 #charge   2
###MaxRes:#m/z:  0.00000 #charge-128
###MS: 592
###MSMS: 595
BEGIN IONS
TITLE=Cmpd 6, AutoMSn(917.9380), 10.1 min
RTINSECONDS=605.901
SCANS=MS: 592 MSMS: 595
PEPMASS=917.93801	8795
CHARGE=2+
1834.86199	2246	1+
END IONS

###FS:    #m/z: 367.78236 #charge   3
###MaxRes:#m/z:  0.00000 #charge-128
###MS: 596
###MSMS: 597
BEGIN IONS
TITLE=Cmpd 7, AutoMSn(367.7824), 10.1 min
RTINSECONDS=608.942
SCANS=MS: 596 MSMS: 597
PEPMASS=367.78236	45108
CHARGE=3+
341.17604	419	
349.10363	293	
373.18160	214	
383.22850	649	1+
404.16049	295	
432.15173	349	1+
444.21501	190	
449.17818	307	
455.15806	313	1+
458.70251	264	1+
477.18817	211	1+
484.14202	189	
490.20008	257	1+
501.19867	239	1+
503.20162	319	1+
505.20039	382	1+
507.21341	182	
507.73051	225	
515.21295	213	1+
530.23364	268	1+
533.21584	325	
538.72741	166	
539.23762	222	
546.29906	345	1+
559.23730	580	1+
564.20804	589	1+
576.24157	278	
592.20199	242	
603.24886	277	1+
612.23418	336	
620.25113	320	1+
646.27808	219	1+
665.24623	487	1+
675.22638	212	
691.28468	465	1+
693.26191	222	
711.31475	166	
719.26607	348	1+
727.25658	439	
736.28716	692	1+
739.30823	230	
755.26489	237	
826.33235	405	1+
828.31115	278	1+
828.31134	342	
834.28757	172	
838.90558	188	
851.30720	728	1+
854.32996	494	1+
856.30546	318	1+
879.30602	379	1+
899.33959	234	
927.36922	537	1+
955.36710	299	1+
961.44090	436	1+
998.40281	226	1+
END IONS

###FS:    #m/z: 917.93837 #charge   2
###MaxRes:#m/z:  0.00000 #charge-128
###MS: 596
###MSMS: 598
BEGIN IONS
TITLE=Cmpd 8, AutoMSn(917.9384), 10.2 min
RTINSECONDS=609.443
SCANS=MS: 596 MSMS: 598
PEPMASS=917.93837	21856
CHARGE=2+
1834.88012	3636	1+
END IONS

###FS:    #m/z: 619.62354 #charge   3
###MaxRes:#m/z:  0.00000 #charge-128
###MS: 596
###MSMS: 599
BEGIN IONS
TITLE=Cmpd 9, AutoMSn(619.6235), 10.2 min
RTINSECONDS=609.944
SCANS=MS: 596 MSMS: 599
PEPMASS=619.62354	7921
CHARGE=3+
616.30539	106	
617.63634	103	
619.62281	422	1+
619.95806	217	
620.27465	143	
END IONS

###FS:    #m/z: 917.94104 #charge   2
###MaxRes:#m/z:  0.00000 #charge-128
###MS: 600
###MSMS: 601
BEGIN IONS
TITLE=Cmpd 10, AutoMSn(917.9410), 10.2 min
RTINSECONDS=612.975
SCANS=MS: 600 MSMS: 601
PEPMASS=917.94104	19524
CHARGE=2+
533.95575	176	
826.38118	100	
920.94492	114	
929.55012	229	
1834.86408	3072	1+
END IONS

###FS:    #m/z: 619.62391 #charge   3
###MaxRes:#m/z:  0.00000 #charge-128
###MS: 600
###MSMS: 602
BEGIN IONS
TITLE=Cmpd 11, AutoMSn(619.6239), 10.2 min
RTINSECONDS=613.476
SCANS=MS: 600 MSMS: 602
PEPMASS=619.62391	8326
CHARGE=3+
619.61354	361	1+
619.96540	131	
620.27446	144	
630.02416	129	
836.37956	159	
1503.62632	146	
END IONS

###FS:    #m/z: 612.29813 #charge   3
###MaxRes:#m/z:  0.00000 #charge-128
###MS: 604
###MSMS: 606
BEGIN IONS
TITLE=Cmpd 14, AutoMSn(612.2981), 10.3 min
RTINSECONDS=617.502
SCANS=MS: 604 MSMS: 606
PEPMASS=612.29813	71111
CHARGE=3+
341.18214	497	
356.15562	266	1+
383.24162	178	
417.16285	196	
458.72194	225	
484.13110	280	
494.22522	306	1+
504.21665	273	1+
531.24284	174	
537.73149	400	1+
539.24382	355	1+
550.24268	305	1+
591.25005	248	1+
604.25705	174	
634.26895	377	1+
646.29353	207	
665.24899	185	
667.28861	170	
670.31316	178	
683.79269	318	1+
690.29102	283	1+
711.30431	552	1+
736.29418	386	1+
739.31020	293	1+
772.52319	208	
784.41895	236	1+
788.30407	367	1+
825.37273	175	
825.88183	188	
879.29637	236	
895.36530	225	1+
899.38131	325	
916.40713	169	
927.36334	390	1+
979.41461	418	1+
998.41098	491	1+
1013.41877	480	1+
1014.39109	680	1+
1024.88560	264	
1026.40783	189	
1027.40172	268	
1042.37576	305	
1104.46042	923	1+
1113.44991	845	1+
1141.44842	1080	1+
1142.47641	767	1+
1170.47642	397	1+
1223.46849	477	1+
1239.52108	307	
1239.54618	895	1+
1240.54840	221	
1241.53771	548	1+
1267.50863	172	
1268.53579	965	1+
1281.35241	197	
1338.59130	611	1+
1423.60991	737	1+
END IONS

###FS:    #m/z: 413.19796 #charge-128
###MaxRes:#m/z:  0.00000 #charge-128
###MS: 604
###MSMS: 607
BEGIN IONS
TITLE=Cmpd 15, AutoMSn(413.1980), 10.3 min
RTINSECONDS=618.003
SCANS=MS: 604 MSMS: 607
PEPMASS=413.19796	5649

334.20818	184	
505.24993	100	
END IONS

###FS:    #m/z: 535.90115 #charge   3
###MaxRes:#m/z:  0.00000 #charge-128
###MS: 608
###MSMS: 609
BEGIN IONS
TITLE=Cmpd 16, AutoMSn(535.9012), 10.4 min
RTINSECONDS=621.033
SCANS=MS: 608 MSMS: 609
PEPMASS=535.90115	8008
CHARGE=3+
512.74479	105	
529.88935	100	
530.21709	106	
535.90204	496	1+
536.23576	107	
562.27026	120	
730.27816	100	
758.33311	104	
END IONS

###FS:    #m/z: 535.89898 #charge   3
###MaxRes:#m/z:  0.00000 #charge-128
###MS: 610
###MSMS: 611
BEGIN IONS
TITLE=Cmpd 17, AutoMSn(535.8990), 10.4 min
RTINSECONDS=623.072
SCANS=MS: 610 MSMS: 611
PEPMASS=535.89898	8734
CHARGE=3+
443.70954	177	
512.24402	169	
530.22088	300	
535.90303	402	
536.25786	149	
536.57092	191	
643.31050	387	1+
END IONS

###FS:    #m/z: 544.95912 #charge   3
###MaxRes:#m/z:  0.00000 #charge-128
###MS: 613
###MSMS: 614
BEGIN IONS
TITLE=Cmpd 18, AutoMSn(544.9591), 10.4 min
RTINSECONDS=626.111
SCANS=MS: 613 MSMS: 614
PEPMASS=544.95912	8432
CHARGE=3+
80.11772	125	
380.21437	107	
544.96068	433	1+
545.28481	399	
545.62333	242	
627.81724	185	
752.87266	167	
753.38621	333	
759.41591	133	
END IONS

###FS:    #m/z: 535.90281 #charge   3
###MaxRes:#m/z:  0.00000 #charge-128
###MS: 613
###MSMS: 615
BEGIN IONS
TITLE=Cmpd 19, AutoMSn(535.9028), 10.4 min
RTINSECONDS=626.611
SCANS=MS: 613 MSMS: 615
PEPMASS=535.90281	8844
CHARGE=3+
512.74444	100	
535.91168	161	
536.23470	241	
536.58744	164	
643.81167	113	
644.33224	133	
697.04632	161	
END IONS

###FS:    #m/z: 408.96854 #charge   2
###MaxRes:#m/z:  0.00000 #charge-128
###MS: 613
###MSMS: 616
BEGIN IONS
TITLE=Cmpd 20, AutoMSn(408.9685), 10.5 min
RTINSECONDS=627.113
SCANS=MS: 613 MSMS: 616
PEPMASS=408.96854	3070
CHARGE=2+
449.26568	100	
END IONS

###FS:    #m/z: 544.95992 #charge   3
###MaxRes:#m/z:  0.00000 #charge-128
###MS: 617
###MSMS: 618
BEGIN IONS
TITLE=Cmpd 21, AutoMSn(544.9599), 10.5 min
RTINSECONDS=630.139
SCANS=MS: 617 MSMS: 618
PEPMASS=544.95992	21121
CHARGE=3+
444.24809	125	
517.27884	191	
539.28322	348	
539.62134	217	
539.94943	241	
542.26950	137	
544.96527	2607	1+
545.29364	1905	1+
545.62183	955	
553.45511	116	
653.81776	127	
671.33057	141	
684.83332	135	
717.37149	180	
744.37369	136	
759.41785	428	1+
874.42615	121	
888.47283	121	
1376.67607	647	1+
1504.74853	443	1+
END IONS

###FS:    #m/z: 408.97052 #charge   2
###MaxRes:#m/z:  0.00000 #charge-128
###MS: 617
###MSMS: 619
BEGIN IONS
TITLE=Cmpd 22, AutoMSn(408.9705), 10.5 min
RTINSECONDS=630.64
SCANS=MS: 617 MSMS: 619
PEPMASS=408.97052	7601
CHARGE=2+
371.17502	118	
382.25013	137	
410.27791	108	
420.22367	128	
473.25314	210	
517.27758	466	
548.30399	119	
631.32420	383	1+
645.38251	119	
END IONS

###FS:    #m/z: 544.96055 #charge   3
###MaxRes:#m/z:  0.00000 #charge-128
###MS: 621
###MSMS: 622
BEGIN IONS
TITLE=Cmpd 24, AutoMSn(544.9605), 10.6 min
RTINSECONDS=634.173
SCANS=MS: 621 MSMS: 622
PEPMASS=544.96055	25711
CHARGE=3+
517.27485	233	
539.28590	317	
539.62108	181	
542.00217	112	
544.96054	2040	1+
545.13772	134	
545.29232	1873	1+
545.63036	1008	
547.94093	102	
553.44537	168	
558.79642	243	
603.77417	138	
631.32941	207	
645.37569	134	
668.32261	139	
688.84542	296	1+
689.33020	127	
717.37672	103	
744.38695	198	
1504.75422	806	1+
END IONS

###FS:    #m/z: 409.22362 #charge   2
###MaxRes:#m/z:  0.00000 #charge-128
###MS: 621
###MSMS: 623
BEGIN IONS
TITLE=Cmpd 25, AutoMSn(409.2236), 10.6 min
RTINSECONDS=634.674
SCANS=MS: 621 MSMS: 623
PEPMASS=409.22362	8581
CHARGE=2+
319.18731	109	
517.28381	380	1+
545.24267	128	
572.21490	105	
END IONS

###FS:    #m/z: 544.95946 #charge   3
###MaxRes:#m/z:  0.00000 #charge-128
###MS: 624
###MSMS: 625
BEGIN IONS
TITLE=Cmpd 26, AutoMSn(544.9595), 10.6 min
RTINSECONDS=637.205
SCANS=MS: 624 MSMS: 625
PEPMASS=544.95946	20545
CHARGE=3+
517.28814	136	
539.27003	154	
544.96534	859	1+
545.28184	667	
545.62725	395	1+
547.25384	127	
688.83307	276	
689.36493	165	
752.88552	191	
753.37932	122	
END IONS

###FS:    #m/z: 409.22313 #charge   2
###MaxRes:#m/z:  0.00000 #charge-128
###MS: 624
###MSMS: 626
BEGIN IONS
TITLE=Cmpd 27, AutoMSn(409.2231), 10.6 min
RTINSECONDS=637.706
SCANS=MS: 624 MSMS: 626
PEPMASS=409.22313	7526
CHARGE=2+
279.87435	119	
388.28516	121	
517.27539	485	1+
759.41622	113	
END IONS

###FS:    #m/z: 469.98370 #charge   1
###MaxRes:#m/z:  0.00000 #charge-128
###MS: 636
###MSMS: 637
BEGIN IONS
TITLE=Cmpd 30, AutoMSn(469.9837), 10.8 min
RTINSECONDS=649.363
SCANS=MS: 636 MSMS: 637
PEPMASS=469.98370	3470
CHARGE=1+
115.42034	180	
END IONS

###FS:    #m/z: 568.63487 #charge   3
###MaxRes:#m/z:  0.00000 #charge-128
###MS: 636
###MSMS: 639
BEGIN IONS
TITLE=Cmpd 32, AutoMSn(568.6349), 10.8 min
RTINSECONDS=650.366
SCANS=MS: 636 MSMS: 639
PEPMASS=568.63487	3480
CHARGE=3+
517.28053	158	
568.96931	116	
679.89961	101	
END IONS

###FS:    #m/z: 568.63932 #charge   3
###MaxRes:#m/z:  0.00000 #charge-128
###MS: 640
###MSMS: 641
BEGIN IONS
TITLE=Cmpd 33, AutoMSn(568.6393), 10.9 min
RTINSECONDS=653.396
SCANS=MS: 640 MSMS: 641
PEPMASS=568.63932	4622
CHARGE=3+
568.64252	119	
END IONS

###FS:    #m/z: 553.27117 #charge   2
###MaxRes:#m/z:  0.00000 #charge-128
###MS: 644
###MSMS: 645
BEGIN IONS
TITLE=Cmpd 36, AutoMSn(553.2712), 11.0 min
RTINSECONDS=657.418
SCANS=MS: 644 MSMS: 645
PEPMASS=553.27117	3220
CHARGE=2+
834.37906	179	
END IONS

###FS:    #m/z: 553.27016 #charge   3
###MaxRes:#m/z:  0.00000 #charge-128
###MS: 648
###MSMS: 649
BEGIN IONS
TITLE=Cmpd 38, AutoMSn(553.2702), 11.0 min
RTINSECONDS=661.441
SCANS=MS: 648 MSMS: 649
PEPMASS=553.27016	4639
CHARGE=3+
553.26157	261	
646.28097	126	
775.34103	180	
END IONS

###FS:    #m/z: 357.52324 #charge   3
###MaxRes:#m/z:  0.00000 #charge-128
###MS: 648
###MSMS: 650
BEGIN IONS
TITLE=Cmpd 39, AutoMSn(357.5232), 11.0 min
RTINSECONDS=661.943
SCANS=MS: 648 MSMS: 650
PEPMASS=357.52324	3120
CHARGE=3+
382.20078	101	
423.72651	125	
467.25303	153	
730.36756	316	1+
END IONS

###FS:    #m/z: 459.72454 #charge   2
###MaxRes:#m/z:  0.00000 #charge-128
###MS: 648
###MSMS: 651
BEGIN IONS
TITLE=Cmpd 40, AutoMSn(459.7245), 11.0 min
RTINSECONDS=662.444
SCANS=MS: 648 MSMS: 651
PEPMASS=459.72454	3698
CHARGE=2+
435.23771	108	
665.24556	111	
END IONS

###FS:    #m/z: 357.52283 #charge   3
###MaxRes:#m/z:  0.00000 #charge-128
###MS: 652
###MSMS: 653
BEGIN IONS
TITLE=Cmpd 41, AutoMSn(357.5228), 11.1 min
RTINSECONDS=665.47
SCANS=MS: 652 MSMS: 653
PEPMASS=357.52283	6576
CHARGE=3+
400.23577	107	
425.20586	150	
730.36252	436	1+
759.37242	133	
933.48959	407	1+
END IONS

###FS:    #m/z: 716.63984 #charge   3
###MaxRes:#m/z:  0.00000 #charge-128
###MS: 652
###MSMS: 654
BEGIN IONS
TITLE=Cmpd 42, AutoMSn(716.6398), 11.1 min
RTINSECONDS=665.971
SCANS=MS: 652 MSMS: 654
PEPMASS=716.63984	4841
CHARGE=3+
716.63161	398	1+
716.96419	415	
726.31231	133	
END IONS

###FS:    #m/z: 357.52353 #charge   3
###MaxRes:#m/z:  0.00000 #charge-128
###MS: 656
###MSMS: 657
BEGIN IONS
TITLE=Cmpd 44, AutoMSn(357.5235), 11.2 min
RTINSECONDS=669.497
SCANS=MS: 656 MSMS: 657
PEPMASS=357.52353	6055
CHARGE=3+
405.22020	163	
534.27949	115	
730.37896	353	1+
933.50183	365	1+
END IONS

###FS:    #m/z: 716.63870 #charge   3
###MaxRes:#m/z:  0.00000 #charge-128
###MS: 656
###MSMS: 658
BEGIN IONS
TITLE=Cmpd 45, AutoMSn(716.6387), 11.2 min
RTINSECONDS=669.998
SCANS=MS: 656 MSMS: 658
PEPMASS=716.63870	5357
CHARGE=3+
432.20105	164	
716.63898	113	
716.97095	135	
717.28854	145	
726.31824	101	
END IONS

###FS:    #m/z: 537.98102 #charge   2
###MaxRes:#m/z:  0.00000 #charge-128
###MS: 656
###MSMS: 659
BEGIN IONS
TITLE=Cmpd 46, AutoMSn(537.9810), 11.2 min
RTINSECONDS=670.499
SCANS=MS: 656 MSMS: 659
PEPMASS=537.98102	3437
CHARGE=2+
432.20772	105	
515.21664	108	
END IONS

###FS:    #m/z: 716.64171 #charge   3
###MaxRes:#m/z:  0.00000 #charge-128
###MS: 660
###MSMS: 661
BEGIN IONS
TITLE=Cmpd 47, AutoMSn(716.6417), 11.2 min
RTINSECONDS=673.515
SCANS=MS: 660 MSMS: 661
PEPMASS=716.64171	5891
CHARGE=3+
432.20175	124	
713.80548	109	
716.66299	150	
717.30588	162	
END IONS

###FS:    #m/z: 502.26894 #charge   2
###MaxRes:#m/z:  0.00000 #charge-128
###MS: 664
###MSMS: 665
BEGIN IONS
TITLE=Cmpd 50, AutoMSn(502.2689), 11.3 min
RTINSECONDS=677.55
SCANS=MS: 664 MSMS: 665
PEPMASS=502.26894	7556
CHARGE=2+
517.28741	130	
END IONS

###FS:    #m/z: 507.59291 #charge   3
###MaxRes:#m/z:  0.00000 #charge-128
###MS: 664
###MSMS: 666
BEGIN IONS
TITLE=Cmpd 51, AutoMSn(507.5929), 11.3 min
RTINSECONDS=678.051
SCANS=MS: 664 MSMS: 666
PEPMASS=507.59291	3115
CHARGE=3+
377.71111	116	
517.27394	161	
631.33383	109	
754.43091	108	
END IONS

###FS:    #m/z: 513.56099 #charge   3
###MaxRes:#m/z:  0.00000 #charge-128
###MS: 664
###MSMS: 667
BEGIN IONS
TITLE=Cmpd 52, AutoMSn(513.5610), 11.3 min
RTINSECONDS=678.552
SCANS=MS: 664 MSMS: 667
PEPMASS=513.56099	2678
CHARGE=3+
736.27674	145	
END IONS

###FS:    #m/z: 501.93145 #charge   3
###MaxRes:#m/z:  0.00000 #charge-128
###MS: 668
###MSMS: 669
BEGIN IONS
TITLE=Cmpd 53, AutoMSn(501.9314), 11.4 min
RTINSECONDS=681.582
SCANS=MS: 668 MSMS: 669
PEPMASS=501.93145	10800
CHARGE=3+
498.91079	132	
501.92862	256	
502.60464	206	
517.28036	208	
603.29503	158	
648.28514	113	
667.36677	105	
688.33900	126	
688.84702	111	
743.40646	100	
939.54558	254	1+
990.52131	239	1+
1003.54276	1069	1+
END IONS

###FS:    #m/z: 644.30663 #charge   2
###MaxRes:#m/z:  0.00000 #charge-128
###MS: 668
###MSMS: 670
BEGIN IONS
TITLE=Cmpd 54, AutoMSn(644.3066), 11.4 min
RTINSECONDS=682.083
SCANS=MS: 668 MSMS: 670
PEPMASS=644.30663	6910
CHARGE=2+
443.72267	154	
644.28023	154	
644.55191	203	
644.80873	319	
645.06270	134	
797.03029	184	
END IONS

###FS:    #m/z: 608.30083 #charge   3
###MaxRes:#m/z:  0.00000 #charge-128
###MS: 668
###MSMS: 671
BEGIN IONS
TITLE=Cmpd 55, AutoMSn(608.3008), 11.4 min
RTINSECONDS=682.584
SCANS=MS: 668 MSMS: 671
PEPMASS=608.30083	5318
CHARGE=3+
579.28434	141	
606.28137	135	
608.29899	494	1+
608.62995	516	1+
608.97028	162	
612.62226	192	
620.85349	156	
684.83362	160	
819.90458	137	
END IONS

###FS:    #m/z: 644.55759 #charge   2
###MaxRes:#m/z:  0.00000 #charge-128
###MS: 672
###MSMS: 673
BEGIN IONS
TITLE=Cmpd 56, AutoMSn(644.5576), 11.4 min
RTINSECONDS=685.607
SCANS=MS: 672 MSMS: 673
PEPMASS=644.55759	17717
CHARGE=2+
526.29977	135	
587.77855	159	
644.31829	195	
644.55522	169	
645.07060	192	
797.03900	121	
797.69916	289	
END IONS

###FS:    #m/z: 608.30252 #charge   3
###MaxRes:#m/z:  0.00000 #charge-128
###MS: 672
###MSMS: 674
BEGIN IONS
TITLE=Cmpd 57, AutoMSn(608.3025), 11.4 min
RTINSECONDS=686.108
SCANS=MS: 672 MSMS: 674
PEPMASS=608.30252	16884
CHARGE=3+
458.23227	144	
579.28150	132	
579.95224	179	
587.27921	115	
607.63958	130	
608.30194	1465	1+
608.63859	960	1+
608.96934	256	
612.29191	147	
684.34827	177	
776.35564	124	
776.87414	115	
812.39924	108	
819.90686	267	1+
1011.47528	127	
END IONS

###FS:    #m/z: 494.55064 #charge   3
###MaxRes:#m/z:  0.00000 #charge-128
###MS: 672
###MSMS: 675
BEGIN IONS
TITLE=Cmpd 58, AutoMSn(494.5506), 11.4 min
RTINSECONDS=686.609
SCANS=MS: 672 MSMS: 675
PEPMASS=494.55064	10472
CHARGE=3+
341.19278	154	
355.20207	101	
433.18787	122	
434.12835	101	
440.25681	134	
456.19890	130	
488.57357	253	
494.54709	239	
494.88521	316	
495.24234	131	
498.21525	111	
540.25426	299	
581.30888	250	
584.24625	112	
597.76114	312	
598.25898	466	
640.27308	113	
647.78474	115	
648.28115	1346	1+
648.79160	811	
675.30999	504	1+
676.83019	126	
677.33191	200	
683.83314	127	
709.40321	114	
806.44535	1097	1+
END IONS

###FS:    #m/z: 608.30195 #charge   3
###MaxRes:#m/z:  0.00000 #charge-128
###MS: 676
###MSMS: 677
BEGIN IONS
TITLE=Cmpd 59, AutoMSn(608.3020), 11.5 min
RTINSECONDS=689.63
SCANS=MS: 676 MSMS: 677
PEPMASS=608.30195	23978
CHARGE=3+
357.13728	140	
570.27513	138	
579.63056	171	
580.28980	167	
602.63401	115	
606.29723	444	1+
606.62979	252	
606.96564	105	
608.29982	1478	1+
608.63466	976	
608.97011	712	
612.96380	124	
684.34087	268	
734.39122	164	
819.91665	136	
820.40488	232	
1551.72095	321	1+
END IONS

###FS:    #m/z: 644.30645 #charge   2
###MaxRes:#m/z:  0.00000 #charge-128
###MS: 676
###MSMS: 678
BEGIN IONS
TITLE=Cmpd 60, AutoMSn(644.3064), 11.5 min
RTINSECONDS=690.131
SCANS=MS: 676 MSMS: 678
PEPMASS=644.30645	22271
CHARGE=2+
443.71079	108	
513.25721	115	
588.28447	118	
598.28131	123	
644.04648	113	
644.56055	277	
758.31173	115	
767.45906	108	
796.99881	189	
797.35746	264	1+
797.69331	193	
886.43640	118	
1286.61320	671	1+
END IONS

###FS:    #m/z: 494.25857 #charge   3
###MaxRes:#m/z:  0.00000 #charge-128
###MS: 676
###MSMS: 679
BEGIN IONS
TITLE=Cmpd 61, AutoMSn(494.2586), 11.5 min
RTINSECONDS=690.632
SCANS=MS: 676 MSMS: 679
PEPMASS=494.25857	15077
CHARGE=3+
322.19085	109	
402.71523	123	
432.52381	245	
440.24550	236	
453.21114	121	
456.21666	174	
488.90831	382	
494.25569	830	1+
494.55482	604	1+
494.89711	430	
540.25215	185	
540.74360	149	
581.31295	387	1+
584.74224	111	
597.76305	494	
598.26322	428	
603.32355	283	
620.28514	281	
639.80365	125	
650.77417	235	
674.78825	161	
675.31436	1050	1+
677.83293	169	
683.81070	245	
684.30756	118	
688.78461	112	
693.25878	113	
709.39734	117	
763.35967	112	
806.45269	2807	1+
1295.56309	3772	1+
END IONS

###FS:    #m/z: 494.25922 #charge   3
###MaxRes:#m/z:  0.00000 #charge-128
###MS: 680
###MSMS: 681
BEGIN IONS
TITLE=Cmpd 62, AutoMSn(494.2592), 11.6 min
RTINSECONDS=693.65
SCANS=MS: 680 MSMS: 681
PEPMASS=494.25922	18319
CHARGE=3+
322.19751	161	
341.18858	157	
377.71498	228	1+
432.52432	165	
434.14409	122	
440.25621	258	
462.84601	111	
481.56230	137	
482.88441	107	
488.22960	340	1+
488.54075	386	
488.89578	189	
494.26285	730	1+
494.55790	399	
494.89859	183	
498.25867	123	
498.60674	162	
498.93834	203	
581.30451	585	1+
584.23222	136	
603.32415	173	
639.77199	115	
640.28348	151	
648.28975	2775	1+
659.29478	133	
675.30860	821	1+
676.82482	265	
677.32822	328	
684.36403	113	
709.39356	169	
806.45272	2686	1+
806.45417	108	
1079.49335	606	1+
1194.52477	1162	1+
1239.57918	639	1+
1296.56873	2621	1+
END IONS

###FS:    #m/z: 507.59273 #charge   3
###MaxRes:#m/z:  0.00000 #charge-128
###MS: 680
###MSMS: 682
BEGIN IONS
TITLE=Cmpd 63, AutoMSn(507.5927), 11.6 min
RTINSECONDS=694.151
SCANS=MS: 680 MSMS: 682
PEPMASS=507.59273	17050
CHARGE=3+
466.24144	289	
466.58778	142	
471.92922	1104	1+
472.25808	576	1+
472.58697	221	
487.91167	101	
494.74419	100	
501.90867	235	1+
504.25389	125	
507.59827	411	
507.76319	129	
507.91928	209	
508.22770	100	
517.27178	352	
599.28692	119	
607.82728	137	
617.30753	150	
621.28376	101	
622.82035	212	
631.31940	351	1+
633.80591	105	
643.34881	181	
643.84788	114	
747.35262	107	
END IONS

###FS:    #m/z: 606.29378 #charge   3
###MaxRes:#m/z:  0.00000 #charge-128
###MS: 680
###MSMS: 683
BEGIN IONS
TITLE=Cmpd 64, AutoMSn(606.2938), 11.6 min
RTINSECONDS=694.652
SCANS=MS: 680 MSMS: 683
PEPMASS=606.29378	9999
CHARGE=3+
357.13821	128	
406.72827	132	
605.73522	129	
606.29222	1933	1+
606.63107	2377	1+
606.95933	1288	
608.30210	1769	1+
608.63850	1338	
608.97667	724	
684.34511	112	
819.90292	230	1+
1551.71224	579	1+
END IONS

###FS:    #m/z: 606.29459 #charge   3
###MaxRes:#m/z:  0.00000 #charge-128
###MS: 684
###MSMS: 685
BEGIN IONS
TITLE=Cmpd 65, AutoMSn(606.2946), 11.6 min
RTINSECONDS=697.689
SCANS=MS: 684 MSMS: 685
PEPMASS=606.29459	16932
CHARGE=3+
579.29269	229	
579.63107	144	
600.62542	238	
602.65720	165	
603.30318	157	
605.97765	128	
606.29591	2473	1+
606.62828	1993	1+
606.96377	1724	1+
608.29915	1963	1+
608.63834	1523	
608.97123	694	
615.31583	303	
615.83906	293	1+
616.88431	233	
619.29884	110	
684.32093	109	
684.85154	107	
733.87161	221	
776.36515	167	
776.86231	185	
819.90957	290	
820.39912	140	
END IONS

###FS:    #m/z: 507.59331 #charge   3
###MaxRes:#m/z:  0.00000 #charge-128
###MS: 684
###MSMS: 686
BEGIN IONS
TITLE=Cmpd 66, AutoMSn(507.5933), 11.6 min
RTINSECONDS=698.191
SCANS=MS: 684 MSMS: 686
PEPMASS=507.59331	20532
CHARGE=3+
426.27338	193	
466.25421	489	
466.59659	233	
466.91278	162	
471.74015	140	
471.92293	1491	1+
472.25512	1248	
472.58908	333	
479.49199	349	
482.57098	118	
499.25042	207	
501.76391	134	
501.92824	170	
503.26906	148	
507.59026	326	
507.90933	148	
508.26699	297	
517.28110	210	
540.30302	134	
543.77295	182	
558.28182	193	
578.28279	136	
607.81231	244	
608.32056	198	
634.32326	121	
697.03936	140	
1285.65608	666	1+
END IONS

###FS:    #m/z: 454.97263 #charge   2
###MaxRes:#m/z:  0.00000 #charge-128
###MS: 684
###MSMS: 687
BEGIN IONS
TITLE=Cmpd 67, AutoMSn(454.9726), 11.6 min
RTINSECONDS=698.692
SCANS=MS: 684 MSMS: 687
PEPMASS=454.97263	7855
CHARGE=2+
342.18753	113	
435.22631	119	
455.22108	143	
458.23456	372	
488.92500	128	
511.25562	160	
520.26029	112	
538.75432	154	
544.61336	103	
546.94122	155	
587.27298	481	1+
684.32806	165	
684.84166	120	
908.92418	240	1+
END IONS

###FS:    #m/z: 507.59360 #charge   3
###MaxRes:#m/z:  0.00000 #charge-128
###MS: 688
###MSMS: 689
BEGIN IONS
TITLE=Cmpd 68, AutoMSn(507.5936), 11.7 min
RTINSECONDS=701.729
SCANS=MS: 688 MSMS: 689
PEPMASS=507.59360	20874
CHARGE=3+
426.26059	173	
428.23880	161	
447.53456	236	
447.61001	120	
456.20007	137	
466.25228	551	
466.57988	305	
466.91847	215	
471.92963	983	1+
472.26124	978	
472.59546	370	
479.48775	237	
479.56360	145	
486.74519	105	
495.57443	160	
501.92631	163	
507.59534	1019	1+
507.92128	376	
508.26384	464	
517.27790	359	
540.32267	109	
543.76995	122	
553.30046	106	
577.76599	133	
607.82804	121	
608.30979	221	
631.28869	112	
643.33876	614	1+
1115.55511	650	1+
1284.67084	544	1+
END IONS

###FS:    #m/z: 606.29470 #charge   3
###MaxRes:#m/z:  0.00000 #charge-128
###MS: 688
###MSMS: 690
BEGIN IONS
TITLE=Cmpd 69, AutoMSn(606.2947), 11.7 min
RTINSECONDS=702.231
SCANS=MS: 688 MSMS: 690
PEPMASS=606.29470	14347
CHARGE=3+
357.13139	133	
606.29367	1182	1+
606.62988	1091	
606.95497	964	1+
608.30315	559	
608.63453	796	
608.96665	144	
616.82823	159	
776.35015	134	
END IONS

###FS:    #m/z: 494.26093 #charge   3
###MaxRes:#m/z:  0.00000 #charge-128
###MS: 688
###MSMS: 691
BEGIN IONS
TITLE=Cmpd 70, AutoMSn(494.2609), 11.7 min
RTINSECONDS=702.732
SCANS=MS: 688 MSMS: 691
PEPMASS=494.26093	14418
CHARGE=3+
372.20809	238	
382.18480	130	
392.21301	167	
432.86198	256	
478.54851	121	
483.21887	109	
488.53738	154	
488.88518	168	
493.24294	115	
493.89859	417	1+
494.56388	462	1+
495.24007	545	1+
520.30627	329	1+
539.25011	342	1+
540.75018	137	
575.23946	133	
579.27019	164	
581.31129	130	
584.23507	146	
597.76195	433	
598.27628	301	
604.29567	132	
620.31862	132	
626.26415	130	
634.61248	153	
639.28373	158	
639.78524	128	
656.29067	163	
657.37530	605	1+
675.31768	828	1+
712.34281	169	
730.35510	1872	1+
736.39996	267	1+
743.42280	173	
754.41914	3057	1+
806.45611	1655	1+
987.55042	742	1+
1295.55614	2635	1+
1352.64795	506	1+
END IONS

###FS:    #m/z: 752.88450 #charge   2
###MaxRes:#m/z:  0.00000 #charge-128
###MS: 692
###MSMS: 693
BEGIN IONS
TITLE=Cmpd 71, AutoMSn(752.8845), 11.8 min
RTINSECONDS=705.766
SCANS=MS: 692 MSMS: 693
PEPMASS=752.88450	13316
CHARGE=2+
517.28219	260	
618.24844	122	
668.32970	148	
707.40529	118	
707.87904	101	
744.35545	100	
744.87567	114	
752.38326	177	
1504.76744	3843	1+
END IONS

###FS:    #m/z: 445.55802 #charge   3
###MaxRes:#m/z:  0.00000 #charge-128
###MS: 692
###MSMS: 694
BEGIN IONS
TITLE=Cmpd 72, AutoMSn(445.5580), 11.8 min
RTINSECONDS=706.267
SCANS=MS: 692 MSMS: 694
PEPMASS=445.55802	7861
CHARGE=3+
394.86930	113	
463.70822	130	
END IONS

###FS:    #m/z: 480.87357 #charge   3
###MaxRes:#m/z:  0.00000 #charge-128
###MS: 692
###MSMS: 695
BEGIN IONS
TITLE=Cmpd 73, AutoMSn(480.8736), 11.8 min
RTINSECONDS=706.768
SCANS=MS: 692 MSMS: 695
PEPMASS=480.87357	10669
CHARGE=3+
322.19530	111	
401.18295	111	
402.68398	108	
418.23388	106	
445.19080	147	
450.71589	107	
466.23273	118	
476.89777	222	1+
514.74410	175	
516.26743	113	
523.75609	100	
524.23809	128	
546.31092	125	
552.28568	101	
565.74969	109	
566.25044	101	
577.25146	107	
596.34263	184	
627.78340	160	
628.26523	172	
639.32048	159	
935.48554	237	1+
1147.54617	1203	1+
END IONS

###FS:    #m/z: 752.88528 #charge   2
###MaxRes:#m/z:  0.00000 #charge-128
###MS: 696
###MSMS: 697
BEGIN IONS
TITLE=Cmpd 74, AutoMSn(752.8853), 11.8 min
RTINSECONDS=709.802
SCANS=MS: 696 MSMS: 697
PEPMASS=752.88528	96001
CHARGE=2+
517.27600	1123	
631.31940	588	
667.83192	679	
679.83527	1101	
688.83999	683	
751.88093	510	
752.37162	657	
1486.74242	2150	1+
1504.76427	60002	1+
END IONS

###FS:    #m/z: 473.24679 #charge   2
###MaxRes:#m/z:  0.00000 #charge-128
###MS: 696
###MSMS: 698
BEGIN IONS
TITLE=Cmpd 75, AutoMSn(473.2468), 11.8 min
RTINSECONDS=710.303
SCANS=MS: 696 MSMS: 698
PEPMASS=473.24679	31754
CHARGE=2+
372.12909	136	
373.17494	145	
383.24658	206	
400.20764	114	
404.13937	117	
414.66028	164	
415.21694	103	
464.19773	122	
497.19175	175	
517.28126	144	
532.21017	107	
546.29418	255	1+
556.23684	177	
560.22898	122	
564.20904	116	
569.75498	134	
602.23590	106	
610.76037	140	
612.24062	100	
619.77952	471	1+
767.45051	116	
826.32721	192	
828.31201	445	1+
838.91238	136	
854.31290	121	
856.30999	171	
858.31511	102	
927.37646	562	1+
END IONS

###FS:    #m/z: 521.26740 #charge   3
###MaxRes:#m/z:  0.00000 #charge-128
###MS: 696
###MSMS: 699
BEGIN IONS
TITLE=Cmpd 76, AutoMSn(521.2674), 11.8 min
RTINSECONDS=710.804
SCANS=MS: 696 MSMS: 699
PEPMASS=521.26740	25747
CHARGE=3+
380.20608	288	
460.21581	266	
473.25165	267	
486.73304	340	
488.58054	304	
490.92150	408	
495.91517	925	1+
496.58650	1060	1+
497.24836	431	
500.59081	347	
502.26643	1338	1+
502.59618	315	
502.93120	334	
506.25494	333	
510.58491	875	1+
511.24824	1238	1+
511.94198	272	
514.74419	266	
514.91855	304	
515.25961	1608	1+
515.59217	3210	1+
515.92721	3462	1+
517.26668	3510	1+
520.59016	413	
520.90903	685	
521.26882	14928	1+
521.60192	11521	1+
521.93740	6131	1+
553.75536	324	
574.29984	810	1+
604.28415	273	
631.31339	1775	1+
645.81628	330	
646.31495	318	
652.31249	540	1+
653.82140	408	
654.32027	310	
675.31867	329	
681.82845	795	
682.32670	462	
1376.66743	1095	1+
1391.67678	1507	1+
1433.69139	2213	1+
END IONS

###FS:    #m/z: 752.88591 #charge   2
###MaxRes:#m/z:  0.00000 #charge-128
###MS: 700
###MSMS: 701
BEGIN IONS
TITLE=Cmpd 77, AutoMSn(752.8859), 11.9 min
RTINSECONDS=713.822
SCANS=MS: 700 MSMS: 701
PEPMASS=752.88591	250089
CHARGE=2+
517.27963	3937	
653.31993	2595	
679.83186	2357	
680.33330	2200	
688.83816	2187	
689.34383	2024	
743.87654	1885	
744.38190	2796	
751.88246	2187	
752.38077	2325	
1504.76426	206043	1+
END IONS

###FS:    #m/z: 473.24694 #charge   2
###MaxRes:#m/z:  0.00000 #charge-128
###MS: 700
###MSMS: 702
BEGIN IONS
TITLE=Cmpd 78, AutoMSn(473.2469), 11.9 min
RTINSECONDS=714.323
SCANS=MS: 700 MSMS: 702
PEPMASS=473.24694	81181
CHARGE=2+
333.12848	394	
373.17681	314	1+
383.23495	549	1+
389.73344	568	
401.19893	209	
404.16862	302	1+
407.65990	237	1+
414.15968	417	1+
417.16960	283	
449.17334	478	1+
469.86507	220	
482.19133	270	1+
495.20758	343	1+
502.72695	306	
503.21517	285	1+
517.26838	395	1+
532.73095	293	
546.30639	501	
546.71612	451	
547.22094	410	1+
555.21973	657	1+
555.73546	864	1+
564.20981	605	1+
568.24229	216	
582.22179	247	1+
592.20531	293	1+
597.75849	297	
610.77033	637	1+
618.77790	200	
624.77259	328	
639.23440	359	1+
646.27718	438	1+
659.26411	223	1+
665.24840	670	1+
667.22760	182	
693.25215	690	1+
706.32625	421	1+
711.30407	333	
719.26899	456	1+
727.26085	759	1+
730.17826	321	
736.24850	368	1+
739.30300	478	
748.41255	168	
748.52961	292	1+
748.65142	165	
755.26157	251	
826.33597	706	1+
828.31032	2243	1+
838.31764	203	
838.91027	524	
848.34414	258	1+
854.32409	1240	1+
856.31200	1472	1+
856.31714	320	1+
866.36189	205	
883.33508	186	
911.34840	360	1+
927.37439	2820	1+
937.38322	194	
END IONS

###FS:    #m/z: 521.26795 #charge   3
###MaxRes:#m/z:  0.00000 #charge-128
###MS: 700
###MSMS: 703
BEGIN IONS
TITLE=Cmpd 79, AutoMSn(521.2680), 11.9 min
RTINSECONDS=714.824
SCANS=MS: 700 MSMS: 703
PEPMASS=521.26795	49221
CHARGE=3+
496.58696	1632	
496.92109	1349	
497.25490	1021	
502.25929	1198	
502.59104	948	
502.92189	463	
506.25829	1215	1+
506.58926	483	
509.91125	444	
510.91448	946	1+
511.24591	1740	1+
511.59281	588	
515.25606	2840	1+
515.59374	4650	1+
515.92153	4925	1+
517.27149	4667	1+
517.59000	1454	
520.23961	826	
520.60389	1027	
520.92137	976	
521.26805	25455	1+
521.60476	18138	1+
521.93578	10585	1+
574.29247	500	
581.77342	451	
603.78919	494	
631.31418	2022	1+
653.32166	536	
653.82395	583	
675.31249	485	
681.82638	1215	
682.34134	433	
690.32293	467	
696.34207	557	
696.85541	457	
710.83541	656	
988.50059	920	1+
1375.66669	1851	1+
1433.68838	4446	1+
END IONS

###FS:    #m/z: 475.54291 #charge   3
###MaxRes:#m/z:  0.00000 #charge-128
###MS: 704
###MSMS: 705
BEGIN IONS
TITLE=Cmpd 80, AutoMSn(475.5429), 12.0 min
RTINSECONDS=717.851
SCANS=MS: 704 MSMS: 705
PEPMASS=475.54291	153396
CHARGE=3+
383.23604	1405	
413.51809	2022	
413.85484	1121	
431.53110	1167	
437.20028	2315	
437.53686	1817	
437.87138	1095	
449.86034	1957	
450.19226	1477	
457.86324	1440	
463.53078	2631	1+
463.86913	3517	
464.19793	1934	
469.53929	7569	1+
469.87251	4118	
470.20906	2754	
474.57660	1237	
474.87804	4393	1+
475.54186	5884	1+
476.21029	2492	
532.72535	1120	
533.22187	1140	
546.30164	1346	
555.72790	2433	
556.23421	1521	
560.24799	1761	
560.74285	1550	
660.28651	1214	
856.30971	1098	
955.37425	4420	1+
1022.46567	5770	1+
1092.44161	4909	1+
1137.49543	17857	1+
1220.52608	9697	1+
1238.54305	81589	1+
1309.58457	6580	1+
END IONS

###FS:    #m/z: 473.24607 #charge   2
###MaxRes:#m/z:  0.00000 #charge-128
###MS: 704
###MSMS: 706
BEGIN IONS
TITLE=Cmpd 81, AutoMSn(473.2461), 12.0 min
RTINSECONDS=718.352
SCANS=MS: 704 MSMS: 706
PEPMASS=473.24607	123241
CHARGE=2+
324.11157	315	
330.17356	284	
347.12465	335	
356.15547	281	
369.15490	280	
373.16929	606	1+
383.23370	1485	1+
416.84918	301	
417.15967	396	
428.65717	663	
431.16025	620	1+
438.68213	272	
440.17982	536	1+
440.53274	266	
447.53709	371	
449.19062	513	
449.85377	316	
450.18383	888	1+
463.53573	402	1+
463.86286	596	
464.19585	865	1+
482.20148	721	1+
487.19129	461	1+
490.17924	323	1+
515.21856	579	1+
532.72625	751	
546.28869	1367	1+
551.72182	393	
552.21948	292	
555.72900	2337	1+
558.25208	450	1+
559.23943	1743	1+
559.74542	880	1+
564.21197	877	1+
568.24434	272	
573.24933	613	1+
592.20404	665	1+
595.24031	374	1+
597.75925	534	
602.24352	1061	1+
610.77028	2008	1+
615.75518	284	
622.22950	275	
640.23653	298	
651.27718	291	
655.27558	1423	1+
659.26754	446	1+
665.24955	1865	1+
675.23127	365	1+
693.24857	1703	1+
706.33490	824	1+
711.29722	1004	1+
719.28172	511	1+
727.25659	934	1+
739.29729	1092	1+
755.26066	1438	1+
764.28654	548	1+
771.27187	364	1+
798.33269	498	1+
818.33211	316	1+
826.32992	2164	1+
828.31333	6156	1+
838.91115	1014	
839.29615	408	1+
848.35803	698	1+
854.32368	2233	1+
856.30761	3264	1+
866.34642	470	1+
883.35141	367	
910.34672	1015	1+
927.37892	5639	1+
928.38569	415	1+
937.36362	506	1+
END IONS

###FS:    #m/z: 712.80697 #charge   2
###MaxRes:#m/z:  0.00000 #charge-128
###MS: 704
###MSMS: 707
BEGIN IONS
TITLE=Cmpd 82, AutoMSn(712.8070), 12.0 min
RTINSECONDS=718.853
SCANS=MS: 704 MSMS: 707
PEPMASS=712.80697	57734
CHARGE=2+
511.73292	1115	
625.75653	733	
639.75708	2301	
640.26192	995	
655.29639	1126	
655.79508	1065	
711.83457	835	
712.31329	1398	
1113.44224	770	
1141.43509	1586	
1142.44774	1163	
1296.50776	4303	1+
1406.59322	6062	1+
1424.60833	80827	1+
END IONS

###FS:    #m/z: 475.54322 #charge   3
###MaxRes:#m/z:  0.00000 #charge-128
###MS: 708
###MSMS: 709
BEGIN IONS
TITLE=Cmpd 83, AutoMSn(475.5432), 12.0 min
RTINSECONDS=721.884
SCANS=MS: 708 MSMS: 709
PEPMASS=475.54322	296072
CHARGE=3+
383.23838	2796	
413.52011	4385	
413.85453	2327	
431.19343	2872	
437.20111	5965	
437.53521	4106	
449.86116	3540	
450.19048	3625	
455.53619	2322	
457.85839	3786	
458.19463	2331	
463.53251	7209	1+
463.86684	7767	
464.19707	6881	
469.53860	17175	1+
469.87396	12527	
470.20902	5938	
474.57700	9810	
474.88937	15993	1+
475.21873	8283	1+
475.54470	15475	1+
532.72516	2770	
533.22396	2858	
546.30167	3575	
546.72280	5597	
547.23243	3335	
555.72663	5233	
556.23271	3052	
660.29118	2621	
927.37476	2745	
955.37638	8505	1+
1022.46727	11562	1+
1137.49480	40404	1+
1220.52810	22881	1+
1238.54405	172484	1+
1309.57996	15004	1+
END IONS

###FS:    #m/z: 712.80845 #charge   2
###MaxRes:#m/z:  0.00000 #charge-128
###MS: 708
###MSMS: 710
BEGIN IONS
TITLE=Cmpd 84, AutoMSn(712.8084), 12.0 min
RTINSECONDS=722.385
SCANS=MS: 708 MSMS: 710
PEPMASS=712.80845	125164
CHARGE=2+
511.73921	1847	
639.75770	4106	
640.25602	3066	
648.76024	4526	
649.26368	2848	
655.29354	2553	
711.35938	1562	
711.82878	1532	
1141.44156	3953	
1142.44373	1926	
1406.59100	15185	1+
1424.60703	168410	1+
END IONS

###FS:    #m/z: 521.26882 #charge   3
###MaxRes:#m/z:  0.00000 #charge-128
###MS: 708
###MSMS: 711
BEGIN IONS
TITLE=Cmpd 85, AutoMSn(521.2688), 12.0 min
RTINSECONDS=722.886
SCANS=MS: 708 MSMS: 711
PEPMASS=521.26882	62854
CHARGE=3+
494.75344	566	
496.24116	482	
496.58346	1757	1+
496.91684	1228	
500.59169	572	
500.92541	604	
501.25317	1505	1+
501.75174	487	
502.59929	1222	
502.92556	529	
506.26664	784	
506.59634	746	
509.91040	542	
511.24959	1710	1+
511.58727	533	
511.91480	836	
515.26041	2499	1+
515.59227	5651	1+
515.92521	6497	1+
517.26943	4448	1+
518.08463	661	
520.59367	637	
520.91264	856	
521.26817	26803	1+
521.60217	19163	1+
521.93616	11761	1+
525.94757	494	
574.29891	801	
603.79207	511	
631.31496	1667	1+
653.31601	489	
667.83309	1002	
668.33981	756	
681.82745	963	
682.33076	779	
825.98211	600	
1376.67626	2547	1+
1433.69733	4088	1+
END IONS

###FS:    #m/z: 475.54317 #charge   3
###MaxRes:#m/z:  0.00000 #charge-128
###MS: 712
###MSMS: 713
BEGIN IONS
TITLE=Cmpd 86, AutoMSn(475.5432), 12.1 min
RTINSECONDS=725.916
SCANS=MS: 712 MSMS: 713
PEPMASS=475.54317	549232
CHARGE=3+
383.23712	4273	
407.51566	4221	
413.52025	6859	
413.85558	5193	
431.19136	5579	
437.19877	9262	
437.53509	5437	
437.86674	4226	
449.86003	7014	
450.19284	5406	
457.86259	5068	
463.53368	12483	1+
463.86574	14886	
464.19888	10157	
469.53788	31416	1+
469.87305	18816	
470.20515	10797	
474.57706	9011	
474.88454	23208	1+
475.21741	13370	1+
475.54373	25039	1+
546.30293	5287	
546.72316	8336	
547.23307	4718	
555.72759	8440	
556.23177	4392	
560.24590	5185	
560.74486	4133	
660.28246	5786	
927.37422	4336	
955.37300	15225	1+
1022.46540	18396	1+
1137.49563	69338	1+
1220.52722	37573	1+
1238.54342	287011	1+
1309.57740	23431	1+
END IONS

###FS:    #m/z: 712.80784 #charge   2
###MaxRes:#m/z:  0.00000 #charge-128
###MS: 712
###MSMS: 714
BEGIN IONS
TITLE=Cmpd 87, AutoMSn(712.8078), 12.1 min
RTINSECONDS=726.417
SCANS=MS: 712 MSMS: 714
PEPMASS=712.80784	231928
CHARGE=2+
511.73824	2231	
625.75804	2595	
655.29337	4275	
655.79567	2860	
1141.43794	5295	
1142.44554	2946	
1278.49908	13001	1+
1296.51122	13240	1+
1406.59239	16296	1+
1424.60684	237084	1+
END IONS

###FS:    #m/z: 413.52044 #charge   3
###MaxRes:#m/z:  0.00000 #charge-128
###MS: 712
###MSMS: 715
BEGIN IONS
TITLE=Cmpd 88, AutoMSn(413.5204), 12.1 min
RTINSECONDS=726.918
SCANS=MS: 712 MSMS: 715
PEPMASS=413.52044	64372
CHARGE=3+
731.28749	113	
END IONS

###FS:    #m/z: 633.28588 #charge   2
###MaxRes:#m/z:  0.00000 #charge-128
###MS: 716
###MSMS: 717
BEGIN IONS
TITLE=Cmpd 89, AutoMSn(633.2859), 12.2 min
RTINSECONDS=729.951
SCANS=MS: 716 MSMS: 717
PEPMASS=633.28588	53422
CHARGE=2+
404.19279	2835	1+
410.88983	518	
422.68750	463	
431.68873	508	
457.20845	309	
491.23084	604	
517.25282	446	
535.26066	366	
544.26524	283	
544.75985	385	
553.26427	404	
602.26745	253	
620.27611	461	
624.28401	525	
624.78365	443	
646.29703	1558	1+
654.74764	1008	
747.34326	281	
758.44897	333	
775.33693	2599	1+
834.37893	1360	1+
844.35913	1448	1+
862.37400	6508	1+
1087.53202	359	
1088.50462	331	
1265.56214	28359	1+
END IONS

###FS:    #m/z: 413.52034 #charge   3
###MaxRes:#m/z:  0.00000 #charge-128
###MS: 716
###MSMS: 718
BEGIN IONS
TITLE=Cmpd 90, AutoMSn(413.5203), 12.2 min
RTINSECONDS=730.452
SCANS=MS: 716 MSMS: 718
PEPMASS=413.52034	61726
CHARGE=3+
371.15688	107	
387.18223	107	
468.22938	148	
616.27679	131	
END IONS

###FS:    #m/z: 456.97462 #charge   2
###MaxRes:#m/z:  0.00000 #charge-128
###MS: 716
###MSMS: 719
BEGIN IONS
TITLE=Cmpd 91, AutoMSn(456.9746), 12.2 min
RTINSECONDS=730.953
SCANS=MS: 716 MSMS: 719
PEPMASS=456.97462	46540
CHARGE=2+
341.17640	522	1+
357.14279	339	
369.17777	602	1+
378.19402	339	1+
380.53763	1920	1+
380.87386	1511	
381.20140	251	
391.69812	229	1+
397.18386	542	1+
406.20655	622	1+
407.53043	257	
409.16789	274	1+
415.20478	327	1+
418.21258	315	1+
418.54763	285	1+
418.87277	437	1+
421.20601	327	1+
421.52913	252	
427.21450	596	1+
427.53665	325	
434.71787	1749	1+
439.18656	251	1+
442.21453	500	1+
446.54536	262	1+
449.21917	520	1+
450.87271	339	
456.22283	1068	1+
456.53193	321	1+
456.96303	816	
458.23407	4050	1+
466.17996	240	
477.20789	308	1+
483.22424	518	1+
483.56779	335	1+
489.22845	632	
489.57547	916	1+
489.91042	1001	
490.24344	970	1+
495.25735	268	1+
506.73140	321	
507.23012	364	
512.24059	241	1+
522.91069	249	
528.25384	845	1+
528.59264	410	
531.57970	214	1+
535.59543	297	
536.27588	335	1+
539.73300	388	1+
541.25715	967	1+
541.58821	609	
547.26724	4470	1+
547.60153	2525	
547.93518	1620	1+
550.58668	332	
553.30287	873	1+
557.26210	530	1+
566.27442	278	1+
569.26660	663	
577.78129	299	1+
579.61678	1121	1+
579.95708	1368	
580.26806	1148	1+
587.27706	6454	1+
590.26032	478	
590.75722	240	
596.28157	496	1+
597.78538	476	1+
598.25652	759	1+
610.77812	577	1+
619.29179	1056	1+
619.78421	885	1+
622.31930	398	1+
625.78609	413	1+
651.32055	234	1+
654.80348	485	1+
656.30354	476	1+
667.32349	273	
668.34576	685	1+
675.83192	306	
676.32284	673	1+
715.37098	696	1+
765.38278	374	1+
781.38707	229	1+
782.39099	544	1+
806.43678	528	1+
812.42196	1786	1+
828.35771	604	1+
842.41388	244	1+
860.40479	482	1+
860.92612	575	1+
868.92749	6677	1+
869.42585	4819	1+
908.41434	577	1+
908.93101	436	1+
912.44939	1245	1+
END IONS

###FS:    #m/z: 456.97487 #charge   2
###MaxRes:#m/z:  0.00000 #charge-128
###MS: 720
###MSMS: 721
BEGIN IONS
TITLE=Cmpd 92, AutoMSn(456.9749), 12.2 min
RTINSECONDS=733.981
SCANS=MS: 720 MSMS: 721
PEPMASS=456.97487	73706
CHARGE=2+
328.16239	263	1+
357.13791	351	
369.17761	453	1+
378.84169	247	
380.53425	1796	1+
380.87130	1148	1+
381.20219	626	
383.19413	382	1+
386.13520	247	1+
401.20469	283	1+
406.20212	423	1+
418.87482	390	
419.20514	761	1+
425.20580	293	1+
427.20955	445	1+
427.54323	447	1+
436.15924	254	1+
441.24113	333	1+
444.20154	282	
449.22234	1094	1+
450.87354	236	1+
456.21522	1271	1+
456.90110	815	1+
457.71647	489	1+
458.23134	4491	1+
464.02401	253	
475.20835	265	1+
483.21844	905	1+
489.24134	1541	1+
489.57783	447	1+
489.91071	1326	1+
496.29250	204	1+
497.71548	290	1+
505.21406	307	1+
507.23275	517	1+
512.23308	492	1+
518.24441	256	
528.26339	1028	1+
528.58907	469	
538.74446	321	1+
540.23360	272	
541.59204	710	
544.28057	402	1+
545.75071	393	1+
547.26347	4240	1+
547.60173	2946	1+
547.93953	1249	1+
553.31281	567	1+
557.24217	414	1+
561.79395	529	
563.25785	304	1+
569.26710	644	
569.79204	1351	1+
574.27443	337	1+
575.79022	521	
578.26848	292	1+
578.94144	285	
579.61526	1056	1+
579.95645	1137	1+
580.27061	936	1+
587.27826	6468	1+
590.26398	357	
595.29640	338	1+
597.28345	264	
598.25782	742	1+
604.81688	749	1+
605.30816	258	
620.79320	431	
621.32139	1005	1+
626.29563	308	1+
631.79636	236	1+
655.30955	346	1+
668.34683	711	1+
671.31733	365	
675.82417	894	1+
681.33683	822	1+
690.31740	255	
713.30437	438	1+
715.37003	459	1+
733.33391	321	
782.38364	735	1+
806.45754	599	1+
806.80762	288	
812.41224	1258	1+
828.36155	397	
840.42023	310	1+
854.74626	418	1+
859.92585	939	1+
860.40886	718	1+
864.45712	240	1+
868.41631	360	
868.92731	7145	1+
869.42691	4866	1+
878.21301	285	
880.43212	262	1+
885.38062	438	1+
898.40145	447	1+
903.44183	683	1+
908.40493	601	1+
END IONS

###FS:    #m/z: 633.28565 #charge   2
###MaxRes:#m/z:  0.00000 #charge-128
###MS: 720
###MSMS: 722
BEGIN IONS
TITLE=Cmpd 93, AutoMSn(633.2857), 12.2 min
RTINSECONDS=734.483
SCANS=MS: 720 MSMS: 722
PEPMASS=633.28565	57514
CHARGE=2+
404.19367	2102	1+
422.69217	538	
491.22891	594	
517.25331	448	
535.25936	296	
620.27624	237	
624.27985	329	
624.78084	488	
632.27965	308	
646.29760	1552	1+
654.74752	1078	
747.33810	283	
775.33558	2797	1+
834.37708	1205	1+
844.35624	862	
862.36849	5926	1+
872.19970	660	
1087.52004	419	
1088.52463	231	
1265.56205	24306	1+
END IONS

###FS:    #m/z: 541.98919 #charge   3
###MaxRes:#m/z:  0.00000 #charge-128
###MS: 720
###MSMS: 723
BEGIN IONS
TITLE=Cmpd 94, AutoMSn(541.9892), 12.2 min
RTINSECONDS=734.984
SCANS=MS: 720 MSMS: 723
PEPMASS=541.98919	46642
CHARGE=3+
448.20047	303	1+
485.73186	385	1+
491.22302	307	
494.75356	273	
504.23388	718	1+
509.23997	699	1+
509.93702	279	
510.59656	341	1+
512.97861	379	
515.24141	391	1+
515.47690	246	
515.57438	303	1+
517.25824	1083	1+
519.59170	1130	1+
519.93241	656	
520.26023	608	
521.71650	445	1+
522.48014	323	
522.97199	253	
525.26472	4458	1+
525.60069	3088	1+
525.94984	2033	1+
526.72578	295	
529.25347	613	1+
533.23007	1375	1+
534.59723	477	1+
534.93717	706	1+
535.25943	463	1+
537.24472	1695	1+
537.48352	1092	
537.73800	924	
537.96795	985	1+
538.59581	374	1+
539.77537	269	1+
540.26938	4617	1+
540.60436	3091	1+
540.94635	1275	
541.73776	767	
542.80149	227	1+
543.74212	921	1+
544.93100	256	1+
561.27712	471	1+
587.93521	397	
588.26263	423	1+
595.26060	250	1+
602.26177	267	1+
611.25556	475	1+
611.92295	279	
620.27233	440	1+
626.27341	1508	1+
626.61824	1174	1+
626.94118	691	
631.29525	244	
634.59911	276	1+
639.25972	285	1+
646.28229	256	
653.95216	502	1+
654.28571	823	1+
654.62974	408	
659.95849	6335	1+
660.29144	4759	1+
660.63333	3402	1+
663.13559	301	
673.27730	334	1+
683.64313	686	1+
683.97544	569	1+
684.30383	371	
687.29711	302	
687.62802	255	
723.34140	352	1+
740.30548	239	1+
758.32864	771	1+
759.30080	217	1+
767.45178	280	
853.34271	223	1+
873.43498	244	1+
886.42588	839	1+
956.37827	219	1+
989.48601	469	1+
1023.47727	2281	1+
1064.44690	1542	1+
1064.94401	1006	1+
1081.95867	2058	1+
1088.48469	942	1+
1122.55130	1225	1+
1285.61157	1294	1+
1433.65592	456	1+
1490.68932	402	1+
END IONS

###FS:    #m/z: 456.72464 #charge   2
###MaxRes:#m/z:  0.00000 #charge-128
###MS: 724
###MSMS: 725
BEGIN IONS
TITLE=Cmpd 95, AutoMSn(456.7246), 12.3 min
RTINSECONDS=738.005
SCANS=MS: 724 MSMS: 725
PEPMASS=456.72464	63428
CHARGE=2+
369.17729	411	1+
373.18030	474	1+
374.52899	243	
380.53779	1342	
380.87032	539	
381.20593	404	
383.19775	279	1+
404.22741	292	
415.19653	220	1+
418.87540	374	
419.20727	337	1+
427.20869	481	1+
434.71841	399	1+
441.23819	233	1+
443.20852	358	1+
450.53274	370	
455.91701	820	1+
457.22566	533	
458.23085	2832	1+
483.22191	665	1+
489.58495	430	1+
489.91486	515	
490.24322	455	
507.24454	295	1+
512.25438	384	1+
520.24954	499	
520.75615	303	
523.21991	283	1+
528.24948	523	1+
528.59424	445	
533.25484	225	
537.74102	221	1+
541.25761	598	
541.59264	513	
545.26622	256	1+
547.26693	2486	1+
547.59643	1507	
547.93378	1329	
553.31461	532	1+
557.25735	562	1+
561.05581	229	
562.29133	351	
569.26431	367	
579.61405	702	1+
579.95539	751	1+
580.27726	962	1+
582.76979	515	1+
587.27574	4996	1+
595.30482	263	1+
596.79227	222	1+
597.27171	307	
598.25452	498	1+
604.81057	439	
605.30121	467	1+
652.33647	223	1+
668.33601	548	1+
671.31935	238	
675.82034	881	1+
676.32690	443	
681.35369	637	1+
713.34010	222	1+
715.35824	463	1+
782.37552	406	1+
812.41649	651	1+
840.40810	577	1+
859.90991	283	1+
860.41253	460	1+
868.92755	4777	1+
869.42883	3211	1+
897.42177	511	1+
908.39832	511	1+
911.42481	655	1+
END IONS

###FS:    #m/z: 633.28653 #charge   2
###MaxRes:#m/z:  0.00000 #charge-128
###MS: 724
###MSMS: 726
BEGIN IONS
TITLE=Cmpd 96, AutoMSn(633.2865), 12.3 min
RTINSECONDS=738.506
SCANS=MS: 724 MSMS: 726
PEPMASS=633.28653	43462
CHARGE=2+
387.14620	166	
404.19379	1814	1+
410.88929	160	
480.21344	137	
489.25026	152	
491.21926	583	
517.25827	421	1+
535.25794	119	
535.75415	142	
553.28089	258	
553.77760	182	
618.29087	139	
620.27470	321	1+
631.27502	257	1+
646.29824	800	
654.75329	188	
747.34726	104	
775.33650	1335	1+
820.88846	111	
832.36302	115	
834.37552	718	1+
844.36696	470	1+
862.36929	3451	1+
872.19793	156	
1087.52765	141	
1088.52120	200	
1247.55002	480	1+
1265.56217	11177	1+
END IONS

###FS:    #m/z: 541.73950 #charge   2
###MaxRes:#m/z:  0.00000 #charge-128
###MS: 724
###MSMS: 727
BEGIN IONS
TITLE=Cmpd 97, AutoMSn(541.7395), 12.3 min
RTINSECONDS=739.007
SCANS=MS: 724 MSMS: 727
PEPMASS=541.73950	36145
CHARGE=2+
439.18111	337	1+
472.23135	306	
495.95834	225	
500.58510	240	
501.24349	275	1+
503.37282	189	
505.24142	519	1+
507.74477	271	1+
508.91335	547	1+
509.24798	319	1+
509.58594	198	
511.74103	749	1+
513.93465	282	1+
515.23995	328	1+
517.28269	614	
519.59063	792	
519.92570	704	
520.26635	298	
521.21745	294	1+
522.72505	229	
524.93382	1171	1+
525.26713	3365	1+
525.60475	1669	1+
532.73071	340	
533.24727	590	1+
534.59681	657	1+
534.93560	630	
537.48540	518	
537.92583	518	1+
538.58518	414	1+
540.27214	4282	1+
540.60796	2388	1+
540.94923	2090	1+
542.49341	200	
543.74973	486	1+
552.28590	407	1+
582.26516	182	
587.93489	247	1+
588.26812	408	
588.59407	183	
610.58946	283	1+
610.76601	284	
611.26204	398	1+
626.27492	801	1+
626.61578	489	1+
626.93884	308	
634.28651	289	1+
643.32437	593	1+
653.28826	351	1+
653.95511	270	1+
654.61049	215	
659.29005	320	
659.96369	2297	1+
660.29405	2271	1+
660.62679	1583	1+
680.29638	275	1+
683.97549	422	1+
684.30439	244	
687.28745	183	
723.34007	412	1+
724.86578	237	
758.33181	342	1+
767.46496	284	
886.42092	711	1+
988.47500	418	1+
1023.47541	1545	1+
1057.53112	435	1+
1073.47988	2138	1+
1082.46297	1312	1+
END IONS

###FS:    #m/z: 541.73968 #charge   2
###MaxRes:#m/z:  0.00000 #charge-128
###MS: 728
###MSMS: 729
BEGIN IONS
TITLE=Cmpd 98, AutoMSn(541.7397), 12.4 min
RTINSECONDS=742.025
SCANS=MS: 728 MSMS: 729
PEPMASS=541.73968	13517
CHARGE=2+
382.14697	184	
495.91283	459	1+
496.59610	303	
500.58268	378	
500.92062	637	1+
501.25298	567	
503.25045	419	1+
506.94201	313	1+
508.26413	432	1+
508.47784	234	
509.92925	442	1+
510.25050	219	
510.61289	198	
510.70353	650	
514.24682	461	1+
517.28479	415	
519.59002	796	1+
519.91966	496	
525.27010	2332	1+
525.60244	1644	1+
525.94165	1046	1+
529.24870	521	1+
532.24182	512	1+
532.72442	431	1+
534.60038	359	1+
534.95309	241	
535.27613	233	
537.49125	790	
537.94409	821	1+
538.59189	492	1+
539.27575	209	
540.27159	5337	1+
540.60519	2388	1+
540.94452	1179	
541.74570	440	
542.00987	279	
542.91492	186	
543.75738	269	1+
551.77014	276	
597.28476	271	1+
611.25821	332	1+
614.26046	212	
626.27406	508	1+
626.59922	577	1+
626.94744	268	
631.32213	861	1+
634.61020	229	
653.30343	327	1+
653.95881	240	1+
659.96204	2876	1+
660.29027	2473	1+
660.63143	1232	1+
678.27955	284	1+
679.97205	225	
683.96237	225	
687.32433	301	1+
746.35471	194	
828.33132	226	1+
886.42233	206	1+
970.47413	289	1+
990.45816	301	1+
1023.48858	919	1+
1039.50107	542	1+
1064.93911	493	1+
1073.46741	1134	1+
END IONS

###FS:    #m/z: 468.57513 #charge   3
###MaxRes:#m/z:  0.00000 #charge-128
###MS: 728
###MSMS: 730
BEGIN IONS
TITLE=Cmpd 99, AutoMSn(468.5751), 12.4 min
RTINSECONDS=742.526
SCANS=MS: 728 MSMS: 730
PEPMASS=468.57513	13527
CHARGE=3+
328.14832	708	
365.73359	124	
401.22638	132	
418.23690	172	
434.14100	127	
437.22019	127	
439.25445	139	
449.23891	120	
458.24025	378	
466.24593	457	1+
471.92210	334	
472.25269	215	
479.35116	132	
501.76431	124	
517.28153	369	
521.23274	125	
546.32859	306	
547.22755	120	
567.75583	155	
569.27757	375	1+
587.28582	300	
595.29403	284	
595.79923	142	
599.27098	154	
601.30563	154	
643.38390	2229	1+
675.31445	120	
678.90247	204	
715.32055	221	1+
932.51689	768	1+
975.46786	875	1+
1076.51686	2187	1+
1130.53975	2082	1+
1238.55093	407	1+
1309.56594	432	1+
END IONS

###FS:    #m/z: 461.78034 #charge   2
###MaxRes:#m/z:  0.00000 #charge-128
###MS: 728
###MSMS: 731
BEGIN IONS
TITLE=Cmpd 100, AutoMSn(461.7803), 12.4 min
RTINSECONDS=743.027
SCANS=MS: 728 MSMS: 731
PEPMASS=461.78034	5981
CHARGE=2+
369.16658	133	
379.18113	110	
386.18897	128	
388.29391	161	
391.18274	106	
407.17891	240	
426.16443	142	
443.20877	207	
453.27634	127	
458.23685	516	1+
486.25143	101	
536.27528	114	
546.32975	276	1+
557.29251	139	
569.26473	262	1+
579.26977	153	
587.27835	564	1+
602.24802	129	
606.33613	102	
620.31792	195	
627.82232	100	
634.43074	140	
643.38590	193	
648.36086	235	
676.35537	136	
716.36512	117	
786.71479	132	
922.55454	262	1+
END IONS

###FS:    #m/z: 515.93574 #charge   3
###MaxRes:#m/z:  0.00000 #charge-128
###MS: 732
###MSMS: 733
BEGIN IONS
TITLE=Cmpd 101, AutoMSn(515.9357), 12.4 min
RTINSECONDS=746.056
SCANS=MS: 732 MSMS: 733
PEPMASS=515.93574	31364
CHARGE=3+
483.58182	408	
483.91011	339	
496.58404	405	
498.55658	689	
498.87824	401	
502.26152	376	
506.75354	436	
509.92826	456	
510.26042	1841	1+
510.58866	1783	1+
510.92228	1100	1+
515.26394	1349	
515.60475	634	
515.93576	19051	1+
516.27169	12429	1+
516.60583	5834	1+
519.25529	309	
624.29814	349	
631.32621	668	
648.28463	529	
673.83209	786	
675.33386	391	
688.84676	432	
689.33500	423	
700.35024	417	
709.35129	1202	
709.84915	504	
787.37507	343	
END IONS

###FS:    #m/z: 540.27575 #charge   3
###MaxRes:#m/z:  0.00000 #charge-128
###MS: 732
###MSMS: 734
BEGIN IONS
TITLE=Cmpd 102, AutoMSn(540.2758), 12.4 min
RTINSECONDS=746.557
SCANS=MS: 732 MSMS: 734
PEPMASS=540.27575	16848
CHARGE=3+
443.72414	172	
445.57262	156	
472.23995	233	
496.59460	336	
496.91478	280	
500.58777	1883	1+
500.91813	887	
501.25770	315	
509.58512	170	
509.92328	234	1+
510.25529	284	1+
512.24675	463	
517.28351	695	1+
519.60283	174	
522.25556	184	
524.91932	565	1+
525.27433	1611	1+
525.60425	1070	1+
529.25914	163	
529.75914	233	
534.59255	201	
535.25800	584	1+
535.95293	181	
537.74230	154	
537.92493	754	1+
538.60037	357	1+
539.25706	183	
540.27432	4771	1+
540.61103	2990	1+
540.94852	1123	1+
541.72627	300	
542.93380	175	
617.30891	172	
626.28153	308	1+
631.29694	175	
643.29721	241	1+
659.96922	464	
660.29246	709	1+
660.61893	628	
663.11030	164	
663.19018	180	
740.32241	235	1+
1088.51921	393	1+
1305.63975	327	1+
1374.65828	430	1+
END IONS

###FS:    #m/z: 523.58431 #charge   3
###MaxRes:#m/z:  0.00000 #charge-128
###MS: 732
###MSMS: 735
BEGIN IONS
TITLE=Cmpd 103, AutoMSn(523.5843), 12.5 min
RTINSECONDS=747.058
SCANS=MS: 732 MSMS: 735
PEPMASS=523.58431	9867
CHARGE=3+
335.10104	130	
380.21499	155	
434.13898	134	
439.21619	236	1+
445.90152	246	
447.71776	793	
452.88748	227	1+
461.21334	176	
465.24306	272	1+
483.92263	537	
487.23989	235	
495.90949	238	1+
501.57163	146	
515.61342	258	
515.92058	431	
517.26974	606	1+
517.59273	213	
517.91817	242	
519.25133	460	1+
519.60370	187	
521.26493	994	1+
521.59959	987	1+
521.93927	470	1+
523.28002	226	
523.58653	1514	1+
523.92803	644	1+
524.25636	834	1+
529.25105	305	
538.75736	346	
539.25248	219	
595.80454	171	
610.26700	137	
631.30295	308	1+
643.38761	748	1+
658.31494	536	1+
668.28611	229	1+
675.31435	503	1+
677.84393	156	
688.34256	172	
688.83924	289	
720.81339	140	
759.42435	132	
895.41567	1259	1+
END IONS

###FS:    #m/z: 445.57303 #charge   3
###MaxRes:#m/z:  0.00000 #charge-128
###MS: 736
###MSMS: 737
BEGIN IONS
TITLE=Cmpd 104, AutoMSn(445.5730), 12.5 min
RTINSECONDS=750.087
SCANS=MS: 736 MSMS: 737
PEPMASS=445.57303	192526
CHARGE=3+
368.21813	112	
395.66595	111	
401.23196	107	
404.19324	148	
492.23853	105	
508.23290	112	
508.76123	101	
512.75285	103	
553.29997	103	
574.26883	299	
577.18307	102	
584.25166	114	
622.28430	112	
631.32991	171	
633.35813	123	
891.44854	292	1+
END IONS

###FS:    #m/z: 720.36497 #charge   2
###MaxRes:#m/z:  0.00000 #charge-128
###MS: 736
###MSMS: 738
BEGIN IONS
TITLE=Cmpd 105, AutoMSn(720.3650), 12.5 min
RTINSECONDS=750.588
SCANS=MS: 736 MSMS: 738
PEPMASS=720.36497	57744
CHARGE=2+
316.19610	600	
344.19820	418	
448.24119	509	
528.24861	329	
574.78634	1521	
575.28816	660	
622.32176	1234	1+
650.32914	1064	1+
650.83356	438	
658.84602	630	
722.31369	621	
734.40258	530	
863.44390	432	
991.50435	1123	1+
1261.64061	361	
1261.64705	23203	1+
1262.65960	343	
1317.67536	32357	1+
1334.70182	26520	1+
END IONS

###FS:    #m/z: 640.96923 #charge   3
###MaxRes:#m/z:  0.00000 #charge-128
###MS: 736
###MSMS: 739
BEGIN IONS
TITLE=Cmpd 106, AutoMSn(640.9692), 12.5 min
RTINSECONDS=751.089
SCANS=MS: 736 MSMS: 739
PEPMASS=640.96923	39840
CHARGE=3+
426.26373	312	
544.91655	306	
549.92508	643	1+
550.58934	1203	1+
551.26515	340	
564.26448	311	
564.58850	318	
567.92909	1212	1+
568.59539	1339	1+
569.26198	622	
573.27256	961	1+
573.61622	391	
573.93173	849	1+
575.58324	717	1+
576.44118	264	
577.57883	842	1+
578.28129	273	
578.94708	467	
581.94760	1421	1+
582.60322	906	1+
583.26077	853	1+
587.25642	290	
587.61199	929	1+
587.94821	1983	
588.28026	1726	1+
591.28707	683	1+
592.61496	661	1+
598.60787	371	
598.95672	383	
602.28866	813	1+
605.95088	1526	1+
606.28746	1724	1+
606.62503	985	1+
610.94611	620	1+
611.27626	667	1+
611.61476	387	
616.30104	3293	1+
616.62985	2816	1+
616.96172	1869	1+
619.62193	597	1+
619.93503	642	
625.63130	2158	1+
625.96637	2395	
626.29998	1139	
630.96842	970	1+
631.30274	1076	1+
631.62884	571	
634.96039	860	1+
635.30321	285	
636.29022	683	1+
640.29945	296	
640.64136	539	
640.97079	10249	1+
641.30365	7568	1+
641.63882	4418	1+
643.82335	272	
644.31416	598	1+
682.79960	395	1+
768.34793	368	1+
796.35344	322	
874.87299	292	
1276.59375	837	1+
1308.55860	920	1+
1424.61057	1099	1+
1632.73511	2205	1+
1649.76093	5035	1+
END IONS

###FS:    #m/z: 445.57376 #charge   3
###MaxRes:#m/z:  0.00000 #charge-128
###MS: 740
###MSMS: 741
BEGIN IONS
TITLE=Cmpd 107, AutoMSn(445.5738), 12.6 min
RTINSECONDS=754.11
SCANS=MS: 740 MSMS: 741
PEPMASS=445.57376	357537
CHARGE=3+
351.13134	100	
384.17892	113	
389.73407	227	
399.18783	105	
404.21381	163	
463.70557	123	
524.25086	125	
528.25246	114	
547.28313	118	
608.77257	113	
620.28006	121	
634.35004	167	
655.63843	104	
659.29827	126	
END IONS

###FS:    #m/z: 720.36614 #charge   2
###MaxRes:#m/z:  0.00000 #charge-128
###MS: 740
###MSMS: 742
BEGIN IONS
TITLE=Cmpd 108, AutoMSn(720.3661), 12.6 min
RTINSECONDS=754.611
SCANS=MS: 740 MSMS: 742
PEPMASS=720.36614	102785
CHARGE=2+
344.20040	454	
448.23624	456	
574.77918	1517	
575.29146	993	
594.80031	445	
622.32389	945	
622.81892	610	
650.33532	551	
650.83246	403	
658.84391	1211	
716.85715	630	
717.36069	690	
734.40194	1013	1+
863.44589	1001	1+
991.50320	1629	1+
1001.49282	393	
1261.63662	482	
1261.64627	26977	1+
1317.67271	39218	1+
1334.69891	30644	1+
END IONS

###FS:    #m/z: 640.96905 #charge   3
###MaxRes:#m/z:  0.00000 #charge-128
###MS: 740
###MSMS: 743
BEGIN IONS
TITLE=Cmpd 109, AutoMSn(640.9691), 12.6 min
RTINSECONDS=755.111
SCANS=MS: 740 MSMS: 743
PEPMASS=640.96905	64029
CHARGE=3+
512.24232	209	
550.26065	617	1+
550.58972	818	
550.92303	665	1+
564.26359	372	
564.58142	231	
568.59854	1332	1+
568.93071	998	
569.26289	707	
573.27699	672	1+
573.61832	438	
573.95553	240	
574.91751	540	1+
575.26131	227	
576.58624	582	1+
582.61096	443	1+
582.93554	1046	1+
583.27139	671	1+
587.62232	772	1+
587.94701	1732	1+
588.27978	1122	1+
593.28329	315	1+
596.41810	208	
598.60784	313	
598.94539	359	1+
601.95042	249	
602.27310	237	
605.94534	1064	1+
606.28471	1304	1+
606.61752	360	1+
607.95158	255	
610.62666	436	1+
610.95447	354	1+
611.27625	563	1+
614.76962	225	
616.29623	2689	1+
616.63303	2461	1+
616.96259	1285	1+
619.62783	282	
625.62905	2320	1+
625.96186	2009	1+
626.30060	938	
630.97059	789	1+
631.30324	547	1+
631.63360	376	
634.61999	604	1+
638.29589	266	
640.29973	723	
640.62602	438	
640.96854	7556	1+
641.30107	6741	1+
641.63843	3569	1+
644.54871	320	
647.28212	388	
796.35379	236	
850.89381	210	
1238.58166	539	1+
1276.59517	870	1+
1309.57674	885	1+
1424.60669	577	1+
1632.73665	1444	1+
1649.75811	2916	1+
END IONS

###FS:    #m/z: 445.57317 #charge   3
###MaxRes:#m/z:  0.00000 #charge-128
###MS: 744
###MSMS: 745
BEGIN IONS
TITLE=Cmpd 110, AutoMSn(445.5732), 12.6 min
RTINSECONDS=758.146
SCANS=MS: 744 MSMS: 745
PEPMASS=445.57317	324064
CHARGE=3+
333.13399	111	
341.18158	142	
404.20631	137	
423.19351	132	
446.22785	167	
453.20525	114	
472.26385	100	
574.26920	196	
602.29999	100	
703.32379	118	
END IONS

###FS:    #m/z: 720.36684 #charge   2
###MaxRes:#m/z:  0.00000 #charge-128
###MS: 744
###MSMS: 746
BEGIN IONS
TITLE=Cmpd 111, AutoMSn(720.3668), 12.6 min
RTINSECONDS=758.647
SCANS=MS: 744 MSMS: 746
PEPMASS=720.36684	91081
CHARGE=2+
316.19798	228	
344.19737	451	
448.23725	340	
472.24339	284	
516.23637	256	
574.78613	964	
575.28427	533	
603.78486	268	
609.81431	229	
622.32388	525	1+
650.33613	298	
650.84359	232	
658.86298	336	
716.86727	517	
717.35750	328	
734.40318	546	
863.43939	416	
991.50480	1142	1+
1261.64718	13428	1+
1261.65351	401	
1262.64304	325	
1317.67445	23722	1+
1334.69803	17429	1+
END IONS

###FS:    #m/z: 480.97864 #charge   2
###MaxRes:#m/z:  0.00000 #charge-128
###MS: 744
###MSMS: 747
BEGIN IONS
TITLE=Cmpd 112, AutoMSn(480.9786), 12.7 min
RTINSECONDS=759.148
SCANS=MS: 744 MSMS: 747
PEPMASS=480.97864	51040
CHARGE=2+
367.70822	4402	
421.22459	2888	
439.56755	5934	
439.90204	6562	
445.57259	130599	1+
445.90729	81122	1+
446.24144	28564	
448.23676	2523	
550.59568	2947	
550.92883	3267	
574.78664	6317	
575.28495	3888	
601.29800	3813	
633.35188	4090	
END IONS

###FS:    #m/z: 381.74847 #charge   2
###MaxRes:#m/z:  0.00000 #charge-128
###MS: 748
###MSMS: 749
BEGIN IONS
TITLE=Cmpd 113, AutoMSn(381.7485), 12.7 min
RTINSECONDS=762.196
SCANS=MS: 748 MSMS: 749
PEPMASS=381.74847	42820
CHARGE=2+
332.21799	138	
344.16538	132	
352.21714	589	1+
356.15473	100	
357.49073	119	
369.20363	267	
370.24247	784	
371.23139	1523	1+
382.22455	103	
386.21774	452	1+
388.25437	1097	1+
393.75849	257	
393.84087	156	
398.23837	485	
404.22574	1635	1+
414.65527	122	
449.18670	116	
489.30947	284	1+
498.31699	110	
504.28446	142	
516.33998	1969	1+
564.19726	230	
612.25275	126	
621.25307	158	
663.42296	1001	1+
672.02721	325	
736.30102	128	
END IONS

###FS:    #m/z: 563.27656 #charge   2
###MaxRes:#m/z:  0.00000 #charge-128
###MS: 748
###MSMS: 750
BEGIN IONS
TITLE=Cmpd 114, AutoMSn(563.2766), 12.7 min
RTINSECONDS=762.697
SCANS=MS: 748 MSMS: 750
PEPMASS=563.27656	22930
CHARGE=2+
330.16666	121	
334.66240	106	
339.17323	123	
368.17908	136	
380.66324	108	
385.19167	271	
390.23740	324	
391.18061	197	
407.18937	310	1+
441.72683	246	
454.18592	305	1+
462.28091	116	
495.18022	230	
510.21388	121	
538.22853	199	
553.30351	456	
556.25602	265	
560.82547	100	
563.27794	535	
563.76584	232	
630.25659	110	
636.34142	222	1+
654.34331	939	
656.31981	111	
751.35861	365	
753.27282	100	
758.33963	123	
769.36690	2264	1+
882.45387	1084	1+
996.49671	395	1+
1007.46631	150	
1089.51870	437	1+
1107.53716	2045	1+
END IONS

###FS:    #m/z: 640.96864 #charge   3
###MaxRes:#m/z:  0.00000 #charge-128
###MS: 748
###MSMS: 751
BEGIN IONS
TITLE=Cmpd 115, AutoMSn(640.9686), 12.7 min
RTINSECONDS=763.197
SCANS=MS: 748 MSMS: 751
PEPMASS=640.96864	30856
CHARGE=3+
426.26289	120	
531.23699	103	
551.24328	190	
568.92601	344	1+
573.60013	206	
573.92991	154	
574.25886	125	
583.25053	116	
587.93714	181	
588.28998	122	
588.61019	175	
602.27582	361	1+
605.94095	253	1+
606.28273	125	
607.94708	170	
611.61715	236	1+
616.29602	591	1+
616.62751	239	
625.95464	240	
631.30425	278	1+
636.79653	120	
637.29602	110	
640.97354	884	1+
641.30239	1180	1+
641.63077	301	
656.30229	167	
663.29810	167	
704.78618	112	
712.80462	140	
816.85529	196	
825.39441	427	
825.88512	187	
888.88467	102	
1250.24552	582	1+
1277.60971	467	1+
END IONS

###FS:    #m/z: 522.23437 #charge   2
###MaxRes:#m/z:  0.00000 #charge-128
###MS: 752
###MSMS: 753
BEGIN IONS
TITLE=Cmpd 116, AutoMSn(522.2344), 12.8 min
RTINSECONDS=766.234
SCANS=MS: 752 MSMS: 753
PEPMASS=522.23437	60632
CHARGE=2+
389.16612	560	
446.21455	353	1+
468.56228	933	1+
468.90184	636	1+
469.24742	420	1+
475.55211	373	
484.25206	703	1+
490.21754	712	1+
504.22413	679	1+
508.96441	394	
510.21939	889	1+
513.23094	1708	
515.60727	382	
516.24000	552	1+
517.73133	4241	
520.60304	2065	1+
520.93482	1727	1+
521.28526	1217	
522.48298	5792	
522.98366	3079	
523.58135	4959	1+
523.92331	3826	1+
524.25280	2846	1+
532.53779	524	
538.77199	364	
539.26270	367	
544.57608	405	
550.24243	732	1+
550.59037	1092	
550.93242	1021	1+
593.26855	561	1+
593.62443	421	
595.29316	1196	1+
605.27871	340	1+
611.27128	891	1+
619.78416	993	
629.28587	481	1+
629.96140	571	
630.94808	860	1+
631.29132	875	1+
631.63207	361	
636.27163	733	
636.60608	485	
636.95517	1878	1+
637.28750	1573	1+
637.61529	1435	1+
641.26272	445	1+
643.38259	1161	1+
644.27995	573	1+
646.28327	490	
647.61008	1016	1+
647.93641	468	
650.28411	412	1+
653.28396	983	1+
653.62103	871	1+
653.95421	1270	1+
659.63327	630	1+
659.97014	400	
662.29721	504	1+
668.31342	388	1+
682.33081	406	1+
690.30753	905	1+
690.95700	462	
759.30674	1301	1+
902.37863	413	
926.35158	650	1+
956.41966	328	1+
970.44544	658	1+
978.42013	351	1+
979.95466	2116	1+
980.43832	1772	1+
988.95117	3404	1+
989.44404	2661	1+
997.42650	463	1+
1021.44909	1108	1+
1025.94178	4732	1+
1026.44500	3780	1+
1034.95029	12714	1+
1035.44982	9246	1+
1043.46293	13616	1+
END IONS

###FS:    #m/z: 695.97427 #charge   3
###MaxRes:#m/z:  0.00000 #charge-128
###MS: 752
###MSMS: 754
BEGIN IONS
TITLE=Cmpd 117, AutoMSn(695.9743), 12.8 min
RTINSECONDS=766.735
SCANS=MS: 752 MSMS: 754
PEPMASS=695.97427	54525
CHARGE=3+
511.73203	461	
655.29509	901	
655.79590	534	
689.97170	1600	1+
690.30679	1181	
690.64355	1070	1+
692.31797	562	
692.84229	465	
695.31731	798	
695.63649	678	
695.97332	29135	1+
696.30787	28915	1+
696.64251	17883	1+
697.84055	806	
825.38216	648	
825.88539	756	
1285.65794	5986	1+
END IONS

###FS:    #m/z: 381.74851 #charge   2
###MaxRes:#m/z:  0.00000 #charge-128
###MS: 752
###MSMS: 755
BEGIN IONS
TITLE=Cmpd 118, AutoMSn(381.7485), 12.8 min
RTINSECONDS=767.236
SCANS=MS: 752 MSMS: 755
PEPMASS=381.74851	48377
CHARGE=2+
332.21913	199	
341.17897	111	
343.23341	109	
352.23034	175	
370.23828	717	
371.23171	1429	1+
380.22629	107	
388.25610	704	1+
395.78360	104	
398.23972	397	1+
404.22840	1455	1+
410.89254	142	
420.22676	113	
489.31657	293	1+
504.28908	108	
516.33873	1160	1+
519.27121	149	
663.42114	1015	1+
END IONS

###FS:    #m/z: 522.23484 #charge   2
###MaxRes:#m/z:  0.00000 #charge-128
###MS: 756
###MSMS: 757
BEGIN IONS
TITLE=Cmpd 119, AutoMSn(522.2348), 12.8 min
RTINSECONDS=770.271
SCANS=MS: 756 MSMS: 757
PEPMASS=522.23484	54459
CHARGE=2+
334.65392	410	
370.17828	460	
460.22282	388	1+
463.87784	299	1+
468.57555	1006	
468.91556	1089	
475.53626	491	
476.21773	770	1+
479.21734	621	1+
483.25139	537	1+
483.58578	1076	1+
483.92300	904	1+
485.24020	712	1+
490.22757	921	1+
491.58580	959	
493.22128	578	1+
494.71842	768	1+
502.72089	738	1+
505.22947	1199	1+
508.97610	560	
509.22286	786	1+
511.59415	307	1+
512.24675	380	
513.22772	3008	1+
514.94698	777	1+
515.57990	856	1+
515.70676	407	
517.73379	4152	
520.61304	439	
521.29871	1350	
521.59809	2597	
523.58173	5172	1+
523.91620	4498	1+
524.24441	3304	1+
533.22590	430	1+
538.76401	443	1+
544.57892	375	1+
547.22031	340	1+
550.58850	577	
550.92191	852	
551.26346	571	
568.74329	384	1+
582.26063	305	1+
590.26136	277	1+
593.26592	379	1+
594.28829	1053	1+
601.26549	521	1+
602.92950	684	1+
608.28075	553	1+
611.27980	839	1+
611.62000	393	1+
613.77936	366	
614.27374	353	1+
619.77711	1377	
620.27985	1391	1+
629.25718	307	1+
630.60562	484	1+
630.94807	703	1+
631.29031	1029	1+
636.27492	3979	1+
636.61654	3146	1+
636.95224	2372	1+
640.25194	403	
643.38499	1552	1+
645.62610	320	1+
646.27541	1442	1+
647.61133	628	1+
647.93317	483	1+
653.28190	1339	1+
653.61729	1002	1+
653.94975	832	1+
659.62662	801	1+
659.95613	569	
660.28839	974	1+
662.28738	550	1+
664.27830	404	
667.85439	514	1+
674.30848	1250	1+
682.33550	348	
690.30332	699	1+
690.62888	524	1+
690.96874	507	
699.71586	545	
742.30394	372	1+
758.33761	342	1+
759.30988	557	1+
777.34399	419	1+
825.37472	838	1+
831.34629	268	1+
886.40586	286	1+
893.37504	322	1+
894.42438	987	1+
915.98163	887	
937.47680	868	1+
970.42945	485	1+
979.93271	1649	1+
980.41892	2783	1+
988.95081	2392	1+
989.45156	2313	1+
996.44196	392	1+
1008.43699	850	1+
1025.94639	3677	1+
1026.45288	2574	1+
1034.94633	10618	1+
1035.45002	7686	1+
1042.94131	10225	1+
1043.46565	10301	1+
END IONS

###FS:    #m/z: 453.24120 #charge   2
###MaxRes:#m/z:  0.00000 #charge-128
###MS: 756
###MSMS: 758
BEGIN IONS
TITLE=Cmpd 120, AutoMSn(453.2412), 12.8 min
RTINSECONDS=770.772
SCANS=MS: 756 MSMS: 758
PEPMASS=453.24120	46933
CHARGE=2+
384.69876	102	
416.21642	110	
418.24779	136	
458.23659	116	
488.22847	164	
517.27518	102	
556.28795	144	
577.25967	123	
587.27159	132	
633.29258	129	
750.32958	107	
832.41360	212	1+
END IONS

###FS:    #m/z: 695.97403 #charge   3
###MaxRes:#m/z:  0.00000 #charge-128
###MS: 756
###MSMS: 759
BEGIN IONS
TITLE=Cmpd 121, AutoMSn(695.9740), 12.9 min
RTINSECONDS=771.273
SCANS=MS: 756 MSMS: 759
PEPMASS=695.97403	47004
CHARGE=3+
687.92616	273	
689.97134	1578	1+
690.31514	479	
690.63640	617	
692.31641	1117	1+
692.62031	318	
692.82196	255	
694.84654	472	
695.31730	543	
695.61875	508	
695.97274	15709	1+
696.30436	17621	1+
696.63902	8108	1+
698.62847	2851	1+
698.95682	1846	1+
777.31849	391	
825.89119	325	
1285.66334	3060	1+
1392.63250	4010	1+
END IONS

###FS:    #m/z: 459.56348 #charge   3
###MaxRes:#m/z:  0.00000 #charge-128
###MS: 760
###MSMS: 761
BEGIN IONS
TITLE=Cmpd 122, AutoMSn(459.5635), 12.9 min
RTINSECONDS=774.312
SCANS=MS: 760 MSMS: 761
PEPMASS=459.56348	80562
CHARGE=3+
402.86277	1651	
403.19189	1671	
420.21591	1512	
448.16192	1664	
453.56061	3504	
453.89115	2151	
454.22875	1352	
460.19974	1863	
517.27966	16282	1+
544.74929	1801	
558.27865	2520	
602.78240	1551	
603.28875	1958	
631.32399	6677	1+
690.28844	3059	
759.41768	4640	1+
945.47987	17889	1+
956.75029	1340	
1105.51510	27929	1+
1188.54587	7753	1+
1206.56338	140857	1+
1305.63098	19007	1+
END IONS

###FS:    #m/z: 453.24158 #charge   3
###MaxRes:#m/z:  0.00000 #charge-128
###MS: 760
###MSMS: 762
BEGIN IONS
TITLE=Cmpd 123, AutoMSn(453.2416), 12.9 min
RTINSECONDS=774.813
SCANS=MS: 760 MSMS: 762
PEPMASS=453.24158	79490
CHARGE=3+
317.15017	129	
360.16904	117	
412.22098	103	
429.21682	232	
440.25651	118	
494.23123	108	
516.21105	124	
517.29045	220	
570.28830	126	
587.27473	187	
633.30562	138	
657.29132	141	
685.27810	120	
728.34774	103	
759.40335	103	
END IONS

###FS:    #m/z: 344.71751 #charge   2
###MaxRes:#m/z:  0.00000 #charge-128
###MS: 760
###MSMS: 763
BEGIN IONS
TITLE=Cmpd 124, AutoMSn(344.7175), 12.9 min
RTINSECONDS=775.314
SCANS=MS: 760 MSMS: 763
PEPMASS=344.71751	72596
CHARGE=2+
336.20173	138	
347.09885	116	
351.20714	967	1+
367.24471	109	
368.22399	391	1+
376.21352	162	
385.25200	722	1+
393.22183	202	
394.22113	860	1+
411.24363	1680	1+
417.26758	237	
428.26471	216	
435.27447	161	
481.32168	864	1+
483.30478	222	
499.33458	609	1+
507.30150	470	
524.32897	4036	1+
532.32634	573	1+
533.93936	174	
541.35034	350	
671.40299	123	
688.42265	632	1+
END IONS

###FS:    #m/z: 459.56431 #charge   3
###MaxRes:#m/z:  0.00000 #charge-128
###MS: 764
###MSMS: 765
BEGIN IONS
TITLE=Cmpd 125, AutoMSn(459.5643), 13.0 min
RTINSECONDS=778.337
SCANS=MS: 764 MSMS: 765
PEPMASS=459.56431	693018
CHARGE=3+
402.86192	8282	
420.22093	7628	
448.15961	6806	
453.56071	19100	
453.89300	14087	
454.22586	8517	
460.19566	7594	
517.27882	66938	1+
544.75014	7523	
558.27810	7726	
631.32149	27512	1+
690.28839	13103	
759.41837	13157	
945.48254	78943	1+
1105.51462	137580	1+
1188.54727	34796	1+
1206.56419	729238	1+
1305.63260	98948	1+
END IONS

###FS:    #m/z: 688.83917 #charge   2
###MaxRes:#m/z:  0.00000 #charge-128
###MS: 764
###MSMS: 766
BEGIN IONS
TITLE=Cmpd 126, AutoMSn(688.8392), 13.0 min
RTINSECONDS=778.839
SCANS=MS: 764 MSMS: 766
PEPMASS=688.83917	364897
CHARGE=2+
517.28015	18864	1+
553.26184	12828	
553.76351	7769	
631.32287	6818	
653.31689	4998	
679.83457	6387	
680.33137	4555	
688.41201	5223	
759.41775	5235	
860.39040	6126	
945.48171	13782	1+
1105.51229	4491	
1206.55974	4638	
1206.56429	92617	1+
1376.66997	422349	1+
END IONS

###FS:    #m/z: 603.78625 #charge   2
###MaxRes:#m/z:  0.00000 #charge-128
###MS: 764
###MSMS: 767
BEGIN IONS
TITLE=Cmpd 127, AutoMSn(603.7863), 13.0 min
RTINSECONDS=779.34
SCANS=MS: 764 MSMS: 767
PEPMASS=603.78625	124577
CHARGE=2+
432.19927	147	
485.35039	125	
486.35180	227	
547.23330	199	
570.30604	105	
604.93069	134	
618.27388	203	
705.29636	125	
731.35040	155	
733.32842	102	
END IONS

###FS:    #m/z: 459.56547 #charge   3
###MaxRes:#m/z:  0.00000 #charge-128
###MS: 768
###MSMS: 769
BEGIN IONS
TITLE=Cmpd 128, AutoMSn(459.5655), 13.0 min
RTINSECONDS=782.371
SCANS=MS: 768 MSMS: 769
PEPMASS=459.56547	957411
CHARGE=3+
402.86168	10169	
403.19538	9040	
448.15837	9315	
453.56030	25352	
453.89312	17834	
454.22657	12001	
460.19681	10068	
517.28039	87552	1+
544.75178	9558	
558.27867	9552	
631.32140	36375	1+
644.31228	10135	
690.28713	17111	
759.41733	17526	
945.48289	101943	1+
1105.51520	177569	1+
1188.54665	47461	1+
1206.56395	968566	1+
1305.63180	135434	1+
END IONS

###FS:    #m/z: 688.83964 #charge   2
###MaxRes:#m/z:  0.00000 #charge-128
###MS: 768
###MSMS: 770
BEGIN IONS
TITLE=Cmpd 129, AutoMSn(688.8396), 13.0 min
RTINSECONDS=782.872
SCANS=MS: 768 MSMS: 770
PEPMASS=688.83964	577144
CHARGE=2+
517.28011	21021	1+
553.26167	14482	
553.76115	7563	
631.32267	7595	
653.31895	5309	
679.83256	7374	
680.33296	6047	
687.83498	4701	
759.41718	5462	
860.39357	6181	
945.48201	14368	1+
1105.50972	4778	
1206.55924	5348	
1206.56437	100449	1+
1376.66930	482140	1+
END IONS

###FS:    #m/z: 603.78625 #charge   2
###MaxRes:#m/z:  0.00000 #charge-128
###MS: 768
###MSMS: 771
BEGIN IONS
TITLE=Cmpd 130, AutoMSn(603.7863), 13.1 min
RTINSECONDS=783.373
SCANS=MS: 768 MSMS: 771
PEPMASS=603.78625	192354
CHARGE=2+
432.20905	180	
485.35672	140	
547.23383	260	
590.33174	152	
619.26033	116	
END IONS

###FS:    #m/z: 688.83954 #charge   2
###MaxRes:#m/z:  0.00000 #charge-128
###MS: 772
###MSMS: 773
BEGIN IONS
TITLE=Cmpd 131, AutoMSn(688.8395), 13.1 min
RTINSECONDS=786.404
SCANS=MS: 772 MSMS: 773
PEPMASS=688.83954	475520
CHARGE=2+
517.27954	15670	1+
553.26211	10344	
553.76119	5896	
631.32337	5147	
653.32128	3321	
679.83367	4227	
680.33383	4894	
759.41823	4809	
860.38668	4313	
945.47825	10483	1+
1105.50812	3544	
1206.55591	3792	
1206.56227	77203	1+
1376.66873	362225	1+
END IONS

###FS:    #m/z: 603.78657 #charge   2
###MaxRes:#m/z:  0.00000 #charge-128
###MS: 772
###MSMS: 774
BEGIN IONS
TITLE=Cmpd 132, AutoMSn(603.7866), 13.1 min
RTINSECONDS=786.905
SCANS=MS: 772 MSMS: 774
PEPMASS=603.78657	164055
CHARGE=2+
446.21181	102	
547.23467	125	
584.21366	102	
705.29122	172	
738.39066	119	
END IONS

###FS:    #m/z: 511.71982 #charge   2
###MaxRes:#m/z:  0.00000 #charge-128
###MS: 772
###MSMS: 775
BEGIN IONS
TITLE=Cmpd 133, AutoMSn(511.7198), 13.1 min
RTINSECONDS=787.406
SCANS=MS: 772 MSMS: 775
PEPMASS=511.71982	85059
CHARGE=2+
313.18767	370	
321.06558	253	
328.11705	214	
346.12012	439	1+
361.14563	219	
373.16968	215	1+
383.14968	291	1+
385.15123	193	
386.15683	427	1+
403.16347	1323	
404.19219	6770	1+
410.88899	552	
416.16556	233	
421.15620	233	1+
425.18401	224	
442.21928	407	1+
453.21271	312	1+
470.19834	793	1+
473.21406	466	1+
487.20829	402	1+
491.22569	3746	1+
494.68991	249	1+
496.20303	400	1+
502.21066	419	1+
511.72040	764	1+
514.21057	223	
516.22035	388	1+
519.01354	212	
521.78429	209	
532.21275	316	
533.20910	479	1+
545.23907	266	
559.23345	305	1+
564.21069	258	1+
571.24236	530	1+
573.17681	470	
578.27188	357	1+
583.57215	226	
583.90573	407	
584.23700	1113	1+
601.22866	614	
602.25682	1719	1+
609.76897	341	1+
611.27091	386	
612.22910	803	1+
617.26349	628	1+
617.59018	515	1+
617.95078	225	
620.27036	2452	1+
630.23589	2330	1+
641.24623	226	1+
644.25534	338	1+
659.26558	281	
672.26812	318	1+
693.24098	870	1+
713.29072	706	1+
726.27500	328	1+
729.28059	362	1+
731.29733	2183	1+
749.31004	7339	1+
755.25718	188	
758.32589	2089	1+
758.33834	331	1+
766.90499	217	
767.46259	1005	
781.59202	220	
826.34759	369	1+
828.32249	1460	1+
844.37067	355	1+
856.31061	837	1+
862.38946	1540	1+
877.36667	258	1+
895.38574	3472	1+
927.38115	620	1+
955.37169	660	1+
990.38483	268	1+
994.44606	232	1+
1004.43176	1300	1+
1008.43191	529	1+
END IONS

###FS:    #m/z: 478.57026 #charge   3
###MaxRes:#m/z:  0.00000 #charge-128
###MS: 776
###MSMS: 777
BEGIN IONS
TITLE=Cmpd 134, AutoMSn(478.5703), 13.2 min
RTINSECONDS=790.429
SCANS=MS: 776 MSMS: 777
PEPMASS=478.57026	82724
CHARGE=3+
445.57432	4481	1+
445.91028	2727	
446.24051	1192	
448.16062	749	
457.55910	820	
457.88707	791	
458.23233	583	
460.19672	509	
463.55910	983	
472.56674	1078	
472.90060	930	
478.56719	2358	1+
478.90414	1547	
479.23823	1082	
501.75681	1380	
502.25772	670	
517.28067	4639	1+
558.26637	933	1+
574.28692	1968	1+
594.77666	587	
595.27907	653	
609.78806	628	
610.28648	533	
614.28083	741	1+
625.78799	784	
631.32632	2215	
644.30706	505	
664.27918	743	
682.32798	516	
690.28799	843	
759.41931	725	
945.47735	3882	1+
1087.49341	1211	1+
1105.51679	6374	1+
1162.52966	4901	1+
1206.56146	38263	1+
1238.55089	2524	1+
1251.55544	1754	1+
1263.59046	14975	1+
1305.62979	8923	1+
1317.62954	1824	1+
END IONS

###FS:    #m/z: 717.34834 #charge   2
###MaxRes:#m/z:  0.00000 #charge-128
###MS: 776
###MSMS: 778
BEGIN IONS
TITLE=Cmpd 135, AutoMSn(717.3483), 13.2 min
RTINSECONDS=790.93
SCANS=MS: 776 MSMS: 778
PEPMASS=717.34834	31742
CHARGE=2+
329.17461	289	
448.14247	250	
517.28455	777	1+
542.25997	325	1+
553.24382	179	
573.76259	218	
581.79005	147	
589.24342	144	
600.28090	137	
631.30940	1016	1+
653.31067	363	
659.33959	399	
659.84771	283	
675.26687	185	
708.34536	168	
708.85447	135	
713.30239	212	
713.82001	221	
714.99532	224	
715.34462	302	1+
716.82989	142	
721.32141	237	
727.43211	152	
759.41706	195	
886.41483	147	
945.46970	447	1+
1002.49912	191	
1105.52407	146	
1106.51111	140	
1206.55995	1926	1+
1260.61735	825	1+
1262.59712	1165	1+
1334.69258	925	1+
1433.68886	15796	1+
END IONS

###FS:    #m/z: 530.22570 #charge   3
###MaxRes:#m/z:  0.00000 #charge-128
###MS: 776
###MSMS: 779
BEGIN IONS
TITLE=Cmpd 136, AutoMSn(530.2257), 13.2 min
RTINSECONDS=791.431
SCANS=MS: 776 MSMS: 779
PEPMASS=530.22570	18275
CHARGE=3+
376.09093	404	
400.19808	170	
435.70069	238	
438.25285	181	
439.19576	291	1+
443.72257	1185	1+
467.10449	850	1+
473.71380	267	
494.25053	334	
506.87629	174	
508.57761	246	
508.92367	202	
509.24820	197	
514.23165	788	1+
514.90790	243	
524.22613	1360	1+
524.55904	601	
524.89212	578	
528.29715	171	
528.77895	232	
528.91127	322	1+
529.55620	235	
530.22583	8797	1+
530.55571	6856	1+
530.89460	4022	1+
532.72383	170	
566.18007	194	
598.28165	196	
603.78656	252	
607.25326	179	
634.29663	318	
759.33747	202	
767.44958	292	
877.37569	192	
887.42979	880	1+
947.56296	1035	1+
1005.47988	657	1+
1023.48561	3709	1+
1122.56202	1763	1+
1285.60493	2474	1+
1442.55425	1508	1+
1460.56282	1547	1+
END IONS

###FS:    #m/z: 478.57030 #charge   3
###MaxRes:#m/z:  0.00000 #charge-128
###MS: 780
###MSMS: 781
BEGIN IONS
TITLE=Cmpd 137, AutoMSn(478.5703), 13.2 min
RTINSECONDS=794.455
SCANS=MS: 780 MSMS: 781
PEPMASS=478.57030	90731
CHARGE=3+
420.21770	563	
445.57139	2428	
445.90839	1736	
446.24236	1118	
457.56203	918	
457.88652	566	
458.21985	898	
463.55846	531	
464.22484	503	
472.56793	786	
478.57367	2340	
478.90408	1468	
479.23361	1022	
517.27635	4787	1+
575.26105	872	1+
583.26840	568	
594.78763	732	
595.27994	541	
619.78040	1365	
625.77939	516	
626.28084	517	
631.32201	2035	
632.30289	6408	1+
659.31494	795	
664.27491	555	
672.27154	512	
690.27747	706	
759.41346	541	
945.47839	4155	1+
1105.51589	6176	1+
1162.53901	2308	1+
1206.56490	41074	1+
1264.59067	5200	1+
1305.62966	9679	1+
END IONS

###FS:    #m/z: 530.22640 #charge   3
###MaxRes:#m/z:  0.00000 #charge-128
###MS: 780
###MSMS: 782
BEGIN IONS
TITLE=Cmpd 138, AutoMSn(530.2264), 13.2 min
RTINSECONDS=794.956
SCANS=MS: 780 MSMS: 782
PEPMASS=530.22640	28991
CHARGE=3+
369.18088	169	
376.09585	433	
435.21322	161	
443.22614	371	1+
465.74365	284	1+
467.11322	293	
476.87149	167	
482.19205	178	
482.55713	160	
500.54957	254	
503.22889	259	
503.74088	194	
508.57355	415	
508.92311	315	
509.23806	366	
514.92446	200	
517.23549	344	1+
524.21669	1207	1+
524.55231	1017	1+
524.90780	443	1+
527.24082	343	1+
529.27523	316	
529.54911	273	
530.22606	9234	1+
530.56092	6135	1+
530.89522	3758	1+
531.72139	429	1+
535.68795	194	
575.11567	233	
603.78863	685	1+
604.28094	254	
634.30951	181	
653.31424	392	1+
703.23282	294	
758.33478	299	
760.34060	207	
767.45927	242	
870.40172	428	1+
878.40532	361	1+
886.41641	246	
886.43254	1368	1+
947.56123	1191	1+
986.43653	421	1+
1023.48784	3672	1+
1122.54452	1997	1+
1285.62189	1743	1+
1441.56126	1324	1+
1460.56066	1173	1+
END IONS

###FS:    #m/z: 717.34783 #charge   2
###MaxRes:#m/z:  0.00000 #charge-128
###MS: 780
###MSMS: 783
BEGIN IONS
TITLE=Cmpd 139, AutoMSn(717.3478), 13.3 min
RTINSECONDS=795.457
SCANS=MS: 780 MSMS: 783
PEPMASS=717.34783	36132
CHARGE=2+
329.18526	107	
517.27630	652	1+
527.24531	104	
553.25880	133	
590.32784	117	
601.28315	107	
612.30960	285	1+
631.31603	674	1+
631.84139	143	
640.29286	101	
653.31456	242	
659.34235	302	
659.85423	151	
667.83919	279	
668.35109	133	
695.35248	104	
708.33626	215	
712.79783	142	
720.81738	164	
721.30163	144	
723.38793	101	
723.86174	116	
759.40825	105	
803.36593	100	
917.42085	335	1+
945.49553	294	1+
1107.49825	107	
1206.56283	1670	1+
1425.61861	943	1+
1433.69020	8016	1+
END IONS

###FS:    #m/z: 478.57045 #charge   3
###MaxRes:#m/z:  0.00000 #charge-128
###MS: 784
###MSMS: 785
BEGIN IONS
TITLE=Cmpd 140, AutoMSn(478.5705), 13.3 min
RTINSECONDS=798.474
SCANS=MS: 784 MSMS: 785
PEPMASS=478.57045	65385
CHARGE=3+
321.64157	647	
384.68688	404	
445.57318	3101	
445.90422	1942	
446.24047	1076	
447.55183	643	
448.17699	1128	1+
457.56166	465	
457.88707	658	
463.55482	488	
470.22821	752	1+
472.57102	422	
476.91255	1168	
477.24989	1131	
478.56673	1485	1+
478.90279	1375	
479.23419	605	
482.59549	2124	
482.92877	1826	
483.25486	1085	
490.24083	1008	
501.75365	608	
517.28113	2666	1+
532.31888	432	
569.25848	715	1+
581.77151	1054	1+
590.26762	2357	1+
594.77895	1046	1+
595.28303	446	
609.77871	409	
631.32048	1361	
631.79639	2600	1+
642.27836	993	
690.28482	458	
759.41323	690	1+
894.34447	708	1+
914.44096	706	1+
945.48453	3085	1+
1105.51311	3365	1+
1206.56399	26614	1+
1238.54344	2629	1+
1263.59465	5664	1+
1305.63318	6506	1+
1317.65781	2011	1+
END IONS

###FS:    #m/z: 482.59212 #charge   3
###MaxRes:#m/z:  0.00000 #charge-128
###MS: 784
###MSMS: 786
BEGIN IONS
TITLE=Cmpd 141, AutoMSn(482.5921), 13.3 min
RTINSECONDS=798.975
SCANS=MS: 784 MSMS: 786
PEPMASS=482.59212	22541
CHARGE=3+
346.24306	449	
384.68570	614	
393.20035	1051	1+
420.22186	498	1+
434.20663	549	1+
439.56978	284	
439.88843	587	
440.22556	306	
445.57031	5068	1+
445.90643	3346	
446.24818	1158	
448.19709	1103	1+
457.55508	605	1+
463.56078	348	
470.91558	1008	
471.24603	783	
471.57089	1000	1+
472.89735	287	
475.20778	285	
476.58462	1220	
476.91698	5695	1+
477.24636	5620	1+
477.57535	3384	1+
481.26079	606	1+
482.59268	10046	1+
482.92600	7755	1+
483.26000	4240	
487.24736	385	
517.27974	2201	1+
532.31898	1306	1+
540.03159	665	1+
542.25687	326	
575.26272	1076	1+
581.77413	781	1+
595.27982	664	
601.30969	532	1+
609.79192	454	1+
631.32561	918	
632.31529	4199	1+
632.79639	1435	1+
639.80684	303	
644.31149	482	1+
659.33286	2798	1+
664.28007	324	
672.29338	639	1+
690.28617	409	
750.35555	416	1+
759.41153	361	
786.38664	760	1+
794.72239	355	
796.36276	400	
796.37658	692	1+
813.38611	1234	1+
869.41565	546	1+
894.39908	1135	1+
897.40674	357	
914.43068	1029	1+
945.48065	2021	1+
956.42996	705	1+
1099.51574	810	1+
1105.51372	3323	1+
1171.54488	1376	1+
1206.56264	20614	1+
1262.59941	4201	1+
1299.63510	1641	1+
1305.63230	5240	1+
1318.66108	2549	1+
END IONS

###FS:    #m/z: 530.22630 #charge   3
###MaxRes:#m/z:  0.00000 #charge-128
###MS: 784
###MSMS: 787
BEGIN IONS
TITLE=Cmpd 142, AutoMSn(530.2263), 13.3 min
RTINSECONDS=799.476
SCANS=MS: 784 MSMS: 787
PEPMASS=530.22630	21951
CHARGE=3+
322.20381	163	
380.65102	214	
467.10554	329	
472.21681	162	
474.28252	503	
475.57042	277	
476.92158	162	
482.90720	214	
490.22862	178	
493.90747	306	
494.24878	173	
495.22914	639	1+
501.92660	376	
503.23745	190	
503.73882	185	
508.23335	259	1+
508.57936	621	1+
508.90011	217	
511.25990	286	
512.24283	1958	1+
517.26132	546	1+
524.22612	1354	1+
524.90270	209	
528.56903	482	1+
530.22776	3308	1+
530.55989	3188	1+
530.89403	1938	1+
533.24655	251	
537.23096	260	
553.27312	169	
598.29614	217	
603.79340	194	
655.29746	265	
662.29025	226	1+
708.80163	154	
758.34000	204	
869.41565	253	1+
874.50444	259	1+
886.43152	713	1+
1024.48019	774	1+
1122.56017	845	1+
1285.60865	1499	1+
1441.54754	1022	1+
1460.58316	533	1+
END IONS

###FS:    #m/z: 482.59154 #charge   3
###MaxRes:#m/z:  0.00000 #charge-128
###MS: 788
###MSMS: 789
BEGIN IONS
TITLE=Cmpd 143, AutoMSn(482.5915), 13.4 min
RTINSECONDS=802.493
SCANS=MS: 788 MSMS: 789
PEPMASS=482.59154	57890
CHARGE=3+
346.24043	308	
390.18824	315	
421.22128	567	1+
434.21994	741	1+
439.55759	543	1+
439.88265	331	
440.22335	703	
443.72972	324	
445.56959	8121	1+
445.90646	5029	1+
446.24217	2603	
457.55867	444	
463.54999	380	
470.91042	1061	1+
471.24115	1316	1+
471.57920	356	
473.24643	660	
475.21397	465	1+
475.91342	338	
476.58858	1161	
476.91502	9435	1+
477.24591	5774	1+
477.58059	3008	1+
481.92331	309	
482.25179	658	
482.59206	10882	1+
482.92528	8579	1+
483.25748	5615	1+
486.23816	604	1+
517.27630	1641	1+
528.26645	469	1+
532.32225	2346	1+
536.75799	420	
544.26860	531	1+
553.26027	1501	1+
553.75570	598	
564.26073	332	
569.26103	419	
577.25211	309	
594.79204	396	
601.81738	622	
615.31005	474	1+
631.32392	1401	
632.32592	4016	1+
633.36704	712	1+
639.29028	394	
690.29612	350	
734.38978	527	1+
768.36859	1088	1+
785.40224	980	1+
796.38897	615	1+
813.37843	299	
813.38831	897	1+
894.43170	813	1+
896.42221	1831	1+
914.43876	1717	1+
945.47497	593	1+
1143.54781	860	1+
1147.55796	908	1+
1162.52617	933	1+
1171.54121	1342	1+
1189.57262	1094	1+
1206.56254	13586	1+
1262.60619	3572	1+
1299.63548	1944	1+
1305.63417	2650	1+
1317.66011	4919	1+
END IONS

###FS:    #m/z: 362.19620 #charge   2
###MaxRes:#m/z:  0.00000 #charge-128
###MS: 788
###MSMS: 790
BEGIN IONS
TITLE=Cmpd 144, AutoMSn(362.1962), 13.4 min
RTINSECONDS=802.994
SCANS=MS: 788 MSMS: 790
PEPMASS=362.19620	27341
CHARGE=2+
303.15525	271	
308.14900	188	
317.15726	228	
341.19023	168	
346.24456	589	
356.21032	128	
359.17860	181	
362.18742	152	
379.20958	156	
383.21029	234	
390.17549	121	
407.19867	370	1+
435.19564	177	
452.20549	292	1+
472.71604	121	
480.21730	129	
494.23847	814	1+
501.24451	209	
504.21818	491	1+
522.23020	1401	1+
529.25484	187	
532.32306	537	
535.28367	120	
539.25138	274	
547.27539	137	
550.22615	194	
588.27609	188	
605.29962	426	
615.28872	292	1+
627.29627	163	
633.29818	876	1+
650.31721	205	
657.29494	970	1+
685.28506	690	1+
END IONS

###FS:    #m/z: 500.74105 #charge   2
###MaxRes:#m/z:  0.00000 #charge-128
###MS: 788
###MSMS: 791
BEGIN IONS
TITLE=Cmpd 145, AutoMSn(500.7410), 13.4 min
RTINSECONDS=803.495
SCANS=MS: 788 MSMS: 791
PEPMASS=500.74105	29084
CHARGE=2+
346.24149	154	
347.10660	138	
356.16538	142	
361.15384	208	1+
371.16873	145	
375.19106	119	
383.22138	240	1+
389.17249	129	
396.17077	166	
420.22421	117	
432.15358	140	
435.20324	115	
448.15064	313	1+
468.19266	145	
471.19857	148	
498.22450	115	
499.23946	494	1+
517.27265	815	1+
522.23597	120	
542.26293	358	1+
546.27434	136	
555.24029	159	
598.27536	155	
615.26866	159	
627.30346	124	
631.31311	119	
632.29227	269	1+
640.25777	232	1+
657.29470	126	
668.33922	139	
755.31679	127	
768.33336	122	
853.38488	322	1+
927.40828	130	
END IONS

###FS:    #m/z: 482.59053 #charge   3
###MaxRes:#m/z:  0.00000 #charge-128
###MS: 792
###MSMS: 793
BEGIN IONS
TITLE=Cmpd 146, AutoMSn(482.5905), 13.4 min
RTINSECONDS=806.518
SCANS=MS: 792 MSMS: 793
PEPMASS=482.59053	51044
CHARGE=3+
346.24401	486	
407.19391	562	1+
420.21383	330	1+
421.88548	301	
439.55932	909	1+
439.90129	640	
440.22455	329	
445.57409	7528	1+
446.24141	1781	
449.21850	768	1+
457.88977	273	
463.89565	393	1+
464.22746	391	1+
470.90347	1267	1+
471.24539	935	1+
471.56923	855	1+
473.23438	679	1+
476.24602	371	
476.58244	983	
476.91465	6274	1+
477.24480	4436	1+
477.57454	2987	1+
482.26218	566	
482.59186	9047	1+
482.92171	7278	1+
483.25164	4261	1+
517.27664	934	
528.25369	729	
532.32138	1443	1+
542.25979	338	
544.78022	437	
546.30984	304	
553.26134	813	
554.76539	264	
569.25933	658	
573.28153	761	1+
577.27929	580	1+
581.77515	286	
588.26076	352	1+
615.31567	356	1+
619.77279	601	1+
620.28088	386	
631.32315	4423	1+
633.34266	428	1+
650.33109	950	1+
650.81834	478	
658.30811	280	
659.32798	2403	1+
659.83628	1282	
690.28624	421	1+
734.41244	750	1+
768.37512	788	1+
785.39664	1035	1+
796.37712	579	1+
813.37839	348	
873.42430	380	1+
887.44003	360	1+
890.80461	5288	1+
896.42050	874	1+
897.40544	284	
914.44349	793	1+
945.45957	320	
961.47959	387	1+
973.48839	926	1+
1001.48914	664	1+
1072.52178	606	1+
1148.56661	1006	1+
1171.54883	904	1+
1188.55567	984	1+
1201.59239	1330	1+
1206.56457	6930	1+
1262.61939	2502	1+
1305.62561	1932	1+
END IONS

###FS:    #m/z: 362.19489 #charge   2
###MaxRes:#m/z:  0.00000 #charge-128
###MS: 792
###MSMS: 794
BEGIN IONS
TITLE=Cmpd 147, AutoMSn(362.1949), 13.5 min
RTINSECONDS=807.019
SCANS=MS: 792 MSMS: 794
PEPMASS=362.19489	25227
CHARGE=2+
303.15472	168	
308.15168	115	
317.16594	197	
334.18599	109	
346.23942	535	1+
352.50666	148	
356.69318	103	
387.18655	111	
389.62094	109	
398.68890	134	
406.20691	225	1+
429.23398	128	
434.20023	264	1+
437.20558	119	
448.24343	209	
462.19302	142	
494.23532	477	1+
501.24343	131	
504.22173	338	1+
514.31150	106	
518.29154	135	
522.23279	764	
532.32318	587	1+
549.29020	118	
615.27589	276	1+
633.33260	451	1+
639.29526	123	
657.30185	722	1+
662.29304	124	
664.31890	105	
679.34191	126	
685.30231	528	1+
END IONS

###FS:    #m/z: 616.01759 #charge   2
###MaxRes:#m/z:  0.00000 #charge-128
###MS: 792
###MSMS: 795
BEGIN IONS
TITLE=Cmpd 148, AutoMSn(616.0176), 13.5 min
RTINSECONDS=807.52
SCANS=MS: 792 MSMS: 795
PEPMASS=616.01759	22255
CHARGE=2+
470.17122	350	1+
528.29551	171	
541.28785	109	
547.21711	159	
553.57193	118	
569.97230	161	
588.74399	132	
592.25537	177	
599.75098	128	
601.64438	135	
606.28466	145	
606.60833	114	
611.29094	155	
612.28945	467	1+
612.63066	277	
614.00463	122	
614.82195	219	
615.27265	1260	1+
617.95515	204	
619.57801	123	
645.58732	224	
668.80108	222	
683.93260	116	
687.24608	111	
758.98487	766	1+
759.31325	682	
759.64493	326	
802.28235	207	
838.88909	209	
940.35105	280	1+
1230.54173	2257	1+
1231.04190	1286	1+
END IONS

###FS:    #m/z: 536.76290 #charge   2
###MaxRes:#m/z:  0.00000 #charge-128
###MS: 796
###MSMS: 797
BEGIN IONS
TITLE=Cmpd 149, AutoMSn(536.7629), 13.5 min
RTINSECONDS=810.546
SCANS=MS: 796 MSMS: 797
PEPMASS=536.76290	24594
CHARGE=2+
363.15617	146	
380.17447	207	
413.22554	141	
444.21864	139	
452.22127	138	
495.26049	289	1+
501.93553	206	
502.29040	165	
508.24733	147	
509.73225	183	
521.26255	225	
521.58763	139	
525.24308	226	
526.67735	653	
527.19482	548	1+
529.94141	221	1+
530.16524	197	
533.28292	448	1+
533.95002	452	1+
534.59397	202	
535.18932	220	
537.25793	492	1+
540.25337	362	
541.94608	189	
576.89916	158	
600.27588	218	1+
604.27875	164	
611.29490	207	1+
612.78638	236	
625.78086	139	
628.26598	143	
643.30582	170	
650.60479	299	1+
655.61414	242	1+
667.27165	166	
877.41785	230	1+
963.47744	303	1+
1070.36273	1102	1+
END IONS

###FS:    #m/z: 750.02393 #charge   3
###MaxRes:#m/z:  0.00000 #charge-128
###MS: 796
###MSMS: 798
BEGIN IONS
TITLE=Cmpd 150, AutoMSn(750.0239), 13.5 min
RTINSECONDS=811.047
SCANS=MS: 796 MSMS: 798
PEPMASS=750.02393	16674
CHARGE=3+
569.76681	127	
594.26091	183	
601.29000	119	
628.62421	126	
634.30210	189	
634.63430	229	
658.28239	167	
677.97699	119	
678.29156	118	
687.33252	103	
700.37600	133	
709.34850	225	1+
710.00734	274	
714.33475	111	
714.68622	174	
715.01363	4969	1+
715.34570	5469	1+
715.67645	2757	1+
717.50742	133	
721.34984	231	1+
725.22515	173	
744.36016	135	
744.86187	460	1+
745.02130	116	
748.33063	333	1+
750.69344	784	1+
751.03097	321	
751.37535	1536	1+
762.07002	182	
762.17095	205	
1443.63939	624	1+
1490.69506	767	1+
1497.67506	1151	1+
1502.74826	2901	1+
END IONS

###FS:    #m/z: 429.41291 #charge   1
###MaxRes:#m/z:  0.00000 #charge-128
###MS: 796
###MSMS: 799
BEGIN IONS
TITLE=Cmpd 151, AutoMSn(429.4129), 13.5 min
RTINSECONDS=811.548
SCANS=MS: 796 MSMS: 799
PEPMASS=429.41291	16201
CHARGE=1+
369.20008	377	
371.17061	116	
382.18326	145	
384.18308	136	
386.14242	338	
405.22027	101	
422.69453	115	
429.22573	344	1+
END IONS

###FS:    #m/z: 536.51351 #charge   1
###MaxRes:#m/z:  0.00000 #charge-128
###MS: 800
###MSMS: 801
BEGIN IONS
TITLE=Cmpd 152, AutoMSn(536.5135), 13.6 min
RTINSECONDS=814.569
SCANS=MS: 800 MSMS: 801
PEPMASS=536.51351	55874
CHARGE=1+
350.15136	131	
368.71871	231	
396.51866	163	
407.20857	195	
435.22642	126	
439.19600	278	
450.23523	124	
467.22820	223	1+
470.20849	148	
474.70998	164	
475.90055	187	
476.21974	366	1+
477.74033	162	
483.51333	237	
491.21886	247	1+
495.25153	232	
496.57373	387	1+
502.25710	267	1+
502.59377	230	
504.23644	592	1+
506.92101	152	
507.73330	308	1+
509.22107	163	
511.94997	127	
515.26684	424	1+
520.59359	128	
521.27158	124	
522.61192	131	
524.83514	128	
528.25257	317	1+
528.50969	519	1+
528.95463	137	
530.22944	367	1+
532.25244	676	1+
532.49218	188	
533.94130	778	1+
534.27369	1435	1+
534.63147	1719	1+
535.79370	543	1+
536.19369	408	
536.53159	142	
END IONS

###FS:    #m/z: 429.41287 #charge   1
###MaxRes:#m/z:  0.00000 #charge-128
###MS: 800
###MSMS: 802
BEGIN IONS
TITLE=Cmpd 153, AutoMSn(429.4129), 13.6 min
RTINSECONDS=815.07
SCANS=MS: 800 MSMS: 802
PEPMASS=429.41287	40922
CHARGE=1+
299.65718	119	
308.17119	160	
319.68312	106	
366.18489	141	
369.19883	176	
383.24825	114	
386.12535	144	
420.22383	101	
END IONS

###FS:    #m/z: 750.02238 #charge   3
###MaxRes:#m/z:  0.00000 #charge-128
###MS: 800
###MSMS: 803
BEGIN IONS
TITLE=Cmpd 154, AutoMSn(750.0224), 13.6 min
RTINSECONDS=815.571
SCANS=MS: 800 MSMS: 803
PEPMASS=750.02238	31659
CHARGE=3+
449.26816	120	
595.61697	125	
634.63368	156	
634.97813	113	
671.96808	143	
677.64266	171	
678.26699	113	
689.87700	129	
696.38383	140	
707.79731	129	
709.34648	246	
709.66651	163	
710.00106	195	
714.70566	112	
715.01231	4731	1+
715.34357	5014	1+
715.68344	2940	1+
720.93552	118	
722.33855	297	
722.82585	260	
745.81341	146	
746.35859	364	1+
748.33446	868	1+
750.69429	275	
750.98114	148	
751.86590	281	
752.38330	1191	1+
755.39456	208	
756.06760	144	
765.28936	118	
907.93637	114	
1497.66931	734	1+
1504.75780	2083	1+
END IONS

###FS:    #m/z: 536.24062 #charge   3
###MaxRes:#m/z:  0.00000 #charge-128
###MS: 804
###MSMS: 805
BEGIN IONS
TITLE=Cmpd 155, AutoMSn(536.2406), 13.6 min
RTINSECONDS=818.592
SCANS=MS: 804 MSMS: 805
PEPMASS=536.24062	45579
CHARGE=3+
322.20624	226	
376.61236	349	
396.17486	200	
425.23700	227	1+
439.19506	238	
463.91736	377	1+
475.22226	462	1+
477.92041	266	
478.07324	212	
480.75038	509	1+
480.90084	554	1+
486.24885	274	1+
496.88314	262	1+
497.24779	215	
499.18736	253	1+
501.26429	266	1+
502.61120	207	
510.70213	197	
514.93255	240	
517.25981	329	1+
518.57219	241	1+
521.71301	377	1+
522.55865	280	1+
523.22887	331	1+
524.92796	407	1+
529.16218	204	
529.56975	331	1+
531.91064	270	1+
532.26901	672	1+
533.94397	407	
534.26952	2070	1+
534.63567	1188	1+
534.95363	774	1+
536.76327	746	1+
536.98976	236	
537.57987	280	1+
537.92590	390	1+
539.25249	289	
539.60671	790	1+
539.76817	263	
539.94207	1020	1+
540.26779	1442	1+
568.27678	473	1+
573.09886	197	
576.69564	511	
577.09416	241	
577.28748	315	
594.26844	349	1+
598.30688	276	1+
599.90588	231	
603.75847	568	1+
630.29834	372	1+
635.28919	274	1+
648.27910	238	1+
650.93799	274	1+
655.28344	277	1+
658.28039	286	
658.78802	271	
661.28509	396	1+
671.31297	205	
677.64735	216	
722.82778	196	
735.40778	222	1+
851.44738	315	1+
928.43965	260	1+
932.38857	308	1+
948.42311	402	1+
961.46951	256	1+
970.47714	263	1+
991.39507	272	1+
1049.48978	1103	1+
1052.32183	689	1+
1064.50613	899	1+
1305.61616	582	1+
1416.63017	357	1+
1421.47917	480	1+
END IONS

###FS:    #m/z: 637.52761 #charge   2
###MaxRes:#m/z:  0.00000 #charge-128
###MS: 804
###MSMS: 806
BEGIN IONS
TITLE=Cmpd 156, AutoMSn(637.5276), 13.7 min
RTINSECONDS=819.093
SCANS=MS: 804 MSMS: 806
PEPMASS=637.52761	24311
CHARGE=2+
506.19242	676	
506.68705	428	
576.49640	1178	
576.69545	1376	
576.89821	1309	
577.09955	1072	
596.60726	448	
599.67546	526	
605.75094	490	
616.10734	531	
616.62447	516	
617.29090	474	
619.31451	2312	1+
619.51831	2394	
619.71274	2107	
619.91352	1433	
620.11158	932	
633.28415	1575	1+
636.98043	1553	
640.95792	485	
641.27356	799	
641.60458	645	
674.26704	599	
696.34438	396	
720.62008	646	
755.31330	416	
787.65937	5718	1+
787.98904	5085	1+
788.32680	4156	1+
800.65763	399	
874.31097	749	1+
1180.98507	5090	1+
1181.48949	3522	1+
1264.56131	1777	1+
1265.05367	1247	1+
1273.54696	33129	1+
1274.04617	27407	1+
END IONS

###FS:    #m/z: 429.41278 #charge   1
###MaxRes:#m/z:  0.00000 #charge-128
###MS: 804
###MSMS: 807
BEGIN IONS
TITLE=Cmpd 157, AutoMSn(429.4128), 13.7 min
RTINSECONDS=819.594
SCANS=MS: 804 MSMS: 807
PEPMASS=429.41278	32170
CHARGE=1+
308.15547	162	
337.16684	103	
369.20421	152	
379.18181	382	1+
400.19202	148	
403.18867	231	1+
427.22326	107	
428.17830	113	
END IONS

###FS:    #m/z: 637.77706 #charge   2
###MaxRes:#m/z:  0.00000 #charge-128
###MS: 808
###MSMS: 809
BEGIN IONS
TITLE=Cmpd 158, AutoMSn(637.7771), 13.7 min
RTINSECONDS=822.631
SCANS=MS: 808 MSMS: 809
PEPMASS=637.77706	82941
CHARGE=2+
506.19626	801	
576.49227	1170	
576.69475	1605	
576.89217	1600	
577.10610	785	
577.29097	578	
605.76432	803	
610.77130	603	
616.96158	1019	
617.30720	835	
619.31116	2432	1+
619.51303	3905	
619.71655	2130	
619.91221	1864	
620.11525	1466	
632.78531	1813	1+
632.99528	647	
636.99378	1305	
640.59180	637	
640.96364	586	
641.27854	853	
674.26329	832	
712.93617	574	
720.60854	832	
755.64714	643	
787.65795	9572	1+
787.99435	10199	1+
788.32427	7551	1+
874.30587	679	
1180.98939	6688	1+
1181.49850	5583	1+
1265.56675	2673	1+
1273.54798	50136	1+
1274.04365	46625	1+
END IONS

###FS:    #m/z: 510.22693 #charge   1
###MaxRes:#m/z:  0.00000 #charge-128
###MS: 808
###MSMS: 810
BEGIN IONS
TITLE=Cmpd 159, AutoMSn(510.2269), 13.7 min
RTINSECONDS=823.132
SCANS=MS: 808 MSMS: 810
PEPMASS=510.22693	41305
CHARGE=1+
341.17953	245	
360.18427	162	
379.66784	172	
401.17089	155	
403.16801	197	
412.22963	168	
416.22055	286	1+
433.18547	254	1+
447.70794	400	1+
451.55728	159	
456.53191	152	
464.22847	143	
468.26839	667	1+
470.55687	140	
471.21616	143	
473.87465	145	
476.22920	263	1+
478.54929	282	1+
482.57174	209	
482.73243	262	1+
486.54085	146	
487.22223	589	1+
488.94188	514	1+
491.58513	353	1+
493.20144	142	
495.18923	236	
496.56518	159	
497.24748	200	
498.21802	211	
499.26521	349	1+
501.24870	220	
501.72282	247	
502.23422	283	
503.23318	605	1+
503.53669	187	
505.69970	759	1+
505.91742	576	1+
506.20821	1450	1+
506.42338	172	
507.91059	901	1+
508.24190	2626	1+
508.58922	165	
510.02057	795	1+
END IONS

###FS:    #m/z: 849.36494 #charge   3
###MaxRes:#m/z:  0.00000 #charge-128
###MS: 808
###MSMS: 811
BEGIN IONS
TITLE=Cmpd 160, AutoMSn(849.3649), 13.7 min
RTINSECONDS=823.634
SCANS=MS: 808 MSMS: 811
PEPMASS=849.36494	30248
CHARGE=3+
541.48892	120	
759.28107	107	
787.65118	325	1+
787.99740	113	
847.39441	344	1+
849.36151	3095	1+
849.69356	3184	1+
850.03011	2100	1+
1011.36004	222	
1180.93200	124	
1182.45658	113	
END IONS

###FS:    #m/z: 637.52938 #charge   2
###MaxRes:#m/z:  0.00000 #charge-128
###MS: 812
###MSMS: 813
BEGIN IONS
TITLE=Cmpd 161, AutoMSn(637.5294), 13.8 min
RTINSECONDS=826.667
SCANS=MS: 812 MSMS: 813
PEPMASS=637.52938	71674
CHARGE=2+
506.18933	688	
558.26799	769	1+
576.49234	979	
576.69004	1544	
576.89625	1047	
577.10062	692	
578.58608	863	1+
579.94834	484	
592.60681	478	
616.63060	1462	1+
616.96167	1286	
617.30030	1094	
619.31152	1692	1+
619.51774	2251	
619.70852	1722	
619.91566	867	
620.11703	540	
625.93133	836	
626.27058	456	
633.01537	604	
634.28084	1498	1+
636.77276	823	
636.99528	882	
640.58566	963	1+
640.94983	778	1+
641.26744	673	
720.61306	523	
755.30138	544	
787.65556	6950	1+
787.98911	6259	1+
788.32345	3862	
874.29928	681	
1011.35897	472	
1080.29943	634	
1180.98408	4180	1+
1181.49204	3934	1+
1264.55918	1398	1+
1273.55220	38755	1+
1274.04636	28231	1+
END IONS

###FS:    #m/z: 510.22711 #charge   1
###MaxRes:#m/z:  0.00000 #charge-128
###MS: 812
###MSMS: 814
BEGIN IONS
TITLE=Cmpd 162, AutoMSn(510.2271), 13.8 min
RTINSECONDS=827.168
SCANS=MS: 812 MSMS: 814
PEPMASS=510.22711	35817
CHARGE=1+
382.20317	156	
384.20125	183	
390.23364	211	
402.16628	262	1+
404.20221	212	
420.20703	234	1+
427.18286	164	
431.20178	139	
433.18762	166	
437.19287	142	
439.20129	332	1+
443.22050	455	1+
446.20399	144	
453.23687	772	
455.20691	258	1+
467.22006	240	
470.27082	232	1+
472.26468	140	
473.22867	349	1+
476.24452	166	
476.94399	153	
482.89688	154	
484.71037	381	1+
487.23741	394	1+
487.55036	191	
491.57184	138	
492.22058	356	1+
495.25431	144	
496.24898	413	1+
500.57887	144	
501.23714	240	
501.72649	140	
501.92538	304	1+
502.23833	436	1+
504.58517	201	
504.93320	307	
505.24311	225	
505.58990	1193	1+
505.92768	1012	1+
506.21939	857	1+
510.01688	622	
510.23037	565	1+
END IONS

###FS:    #m/z: 546.26778 #charge   3
###MaxRes:#m/z:  0.00000 #charge-128
###MS: 812
###MSMS: 815
BEGIN IONS
TITLE=Cmpd 163, AutoMSn(546.2678), 13.8 min
RTINSECONDS=827.669
SCANS=MS: 812 MSMS: 815
PEPMASS=546.26778	19893
CHARGE=3+
369.19648	1127	1+
392.24133	230	
420.24601	279	
432.73998	188	
468.27037	413	
470.22311	205	
473.69114	645	1+
491.21579	186	
495.19978	415	1+
501.19598	440	1+
502.57692	286	1+
503.25891	231	
507.95193	191	
508.25572	201	
514.94808	212	
515.27275	291	1+
518.25793	553	1+
523.57854	480	1+
525.28166	1440	1+
528.57977	263	1+
533.30412	960	1+
533.94260	275	
534.60194	595	1+
534.91670	621	1+
536.23102	218	
538.59266	276	1+
538.74593	530	1+
539.94975	191	
540.26249	4676	1+
540.59622	6431	1+
540.92859	4367	1+
542.49904	258	
542.73704	1075	1+
543.25087	251	
543.89975	500	1+
544.25228	901	1+
544.58050	336	1+
545.95622	694	1+
546.59775	1756	1+
549.23452	394	1+
557.69595	257	
558.31329	188	
565.28288	272	1+
584.80629	231	
585.28917	352	1+
593.76167	203	
618.26962	280	1+
633.80950	335	
642.29126	234	1+
646.41728	601	1+
654.30078	502	1+
659.28652	218	
677.31341	195	
685.31599	538	1+
689.79269	244	
693.32427	438	1+
737.31497	199	
799.35850	259	1+
858.87228	215	
959.47699	307	1+
974.38146	805	1+
977.48479	489	1+
991.38148	373	1+
1016.44345	1015	1+
1086.45600	1148	1+
1091.51496	4610	1+
1179.47580	1251	1+
1292.57170	364	1+
1301.58158	404	1+
1349.58231	432	1+
1379.62494	780	1+
END IONS

###FS:    #m/z: 546.76010 #charge   2
###MaxRes:#m/z:  0.00000 #charge-128
###MS: 816
###MSMS: 817
BEGIN IONS
TITLE=Cmpd 164, AutoMSn(546.7601), 13.8 min
RTINSECONDS=830.697
SCANS=MS: 816 MSMS: 817
PEPMASS=546.76010	27110
CHARGE=2+
322.18714	329	1+
328.17421	417	1+
369.19877	4280	1+
376.60283	334	
383.15806	565	
397.21276	298	1+
401.19698	290	
418.21664	565	1+
424.21927	411	1+
430.22959	646	1+
460.20668	405	1+
460.53222	511	
463.21182	455	1+
468.26159	2115	1+
475.22379	281	1+
482.68438	303	1+
484.26829	314	1+
491.22736	294	
494.86130	312	1+
496.22976	644	1+
500.56824	330	
506.56664	427	1+
507.92051	331	1+
508.26576	537	
512.24321	704	1+
514.24523	809	1+
517.57606	401	1+
517.90919	608	1+
518.25489	678	1+
519.75698	424	
520.00604	568	
523.24649	565	1+
523.57669	1750	1+
523.91199	771	
525.28621	6796	1+
525.92150	425	
530.25189	636	1+
531.57144	316	1+
533.28765	397	1+
533.92972	774	1+
534.59427	357	
535.25619	1279	1+
535.58197	1075	1+
535.74067	842	1+
537.93587	720	1+
538.54825	479	1+
540.26182	6646	1+
540.60030	6451	1+
540.93107	4659	1+
543.89437	1023	1+
544.24124	1264	1+
544.58611	418	1+
546.26835	2955	
546.60305	2640	
549.25121	450	1+
553.25176	425	1+
553.90617	405	1+
558.32109	702	
570.28312	649	1+
576.29656	910	1+
584.80679	590	
585.29766	643	
588.27273	277	1+
592.27094	600	1+
596.28625	382	
612.82039	615	1+
613.31635	1117	1+
618.74821	278	1+
630.29599	345	1+
634.32120	496	1+
637.31071	421	1+
638.80645	356	1+
640.28388	392	1+
642.95160	383	1+
643.30899	605	1+
643.63349	320	
646.41402	314	
646.80626	908	1+
650.79171	389	1+
654.33879	864	1+
658.80693	467	1+
660.30048	421	1+
667.30784	1324	1+
670.64238	273	1+
675.30189	2302	1+
675.80780	736	
679.95233	360	
681.32587	380	
685.31771	3457	1+
689.81376	561	
697.31704	317	1+
728.32550	873	1+
764.33803	368	1+
783.44039	519	1+
790.40504	314	1+
799.37130	1616	1+
807.42728	657	1+
818.40361	488	1+
836.31985	281	1+
860.38873	279	
864.43510	357	1+
877.45255	304	1+
892.44522	623	1+
928.43084	326	1+
942.36846	530	1+
946.37051	828	1+
959.43997	521	1+
961.49866	520	1+
969.52806	300	1+
973.37330	771	1+
977.53658	1817	1+
988.52354	520	1+
992.39578	424	1+
999.42025	667	1+
1005.53975	1834	1+
1016.42817	2213	1+
1075.49801	913	1+
1084.01211	3427	1+
1084.51309	2639	1+
1088.48858	962	1+
1092.51802	7150	1+
END IONS

###FS:    #m/z: 728.67562 #charge   3
###MaxRes:#m/z:  0.00000 #charge-128
###MS: 816
###MSMS: 818
BEGIN IONS
TITLE=Cmpd 165, AutoMSn(728.6756), 13.9 min
RTINSECONDS=831.198
SCANS=MS: 816 MSMS: 818
PEPMASS=728.67562	18893
CHARGE=3+
369.20013	822	
480.19928	262	
489.27716	669	
508.71440	723	1+
525.28795	553	
570.80610	286	
584.80676	616	
585.31479	477	
590.24172	503	
590.74790	480	
685.31228	680	1+
723.00161	1603	1+
723.35015	1119	1+
723.66522	766	1+
723.86135	514	
727.86229	535	
728.01806	506	
728.34131	733	
728.67558	16695	1+
729.01195	13866	1+
729.34485	10080	1+
731.85909	255	
732.32411	352	
799.35883	489	
959.40456	384	
964.94948	255	
1016.41179	689	
1017.41627	301	
1028.46229	255	
1449.68160	1670	1+
END IONS

###FS:    #m/z: 476.69233 #charge   1
###MaxRes:#m/z:  0.00000 #charge-128
###MS: 816
###MSMS: 819
BEGIN IONS
TITLE=Cmpd 166, AutoMSn(476.6923), 13.9 min
RTINSECONDS=831.699
SCANS=MS: 816 MSMS: 819
PEPMASS=476.69233	16410
CHARGE=1+
313.16350	117	
322.19739	627	
326.16405	239	1+
328.14490	335	
335.14147	114	
341.15765	125	
350.15262	135	
364.14897	370	
366.20506	252	
372.16591	340	1+
375.16157	122	
378.09079	118	
380.22445	140	
382.20513	153	
383.23505	430	1+
393.17164	170	
400.19369	415	1+
416.15332	113	
418.23865	454	
420.23524	139	
429.19433	128	
431.19130	111	
434.13603	199	
436.13511	220	1+
439.68646	601	1+
442.18231	116	
444.23680	127	
448.18911	123	
450.15157	223	1+
457.20258	124	
467.10321	228	
470.24293	112	
472.21598	257	1+
END IONS

###FS:    #m/z: 547.01110 #charge   2
###MaxRes:#m/z:  0.00000 #charge-128
###MS: 820
###MSMS: 821
BEGIN IONS
TITLE=Cmpd 167, AutoMSn(547.0111), 13.9 min
RTINSECONDS=834.728
SCANS=MS: 820 MSMS: 821
PEPMASS=547.01110	99170
CHARGE=2+
328.17749	865	1+
369.19790	9508	1+
383.15890	910	
409.70438	1127	1+
430.22093	1628	1+
460.53967	907	
463.21494	677	1+
468.26388	4968	1+
480.22880	1755	1+
486.23079	734	1+
494.24700	1291	1+
500.23182	978	1+
500.57279	806	
500.90568	611	
503.26938	2172	1+
506.25307	1288	1+
508.26259	596	
512.22709	812	
517.91196	922	
518.24672	847	
519.75424	995	
520.00530	925	
520.25426	750	
522.26011	538	1+
523.58067	2526	
523.91397	2239	1+
524.25693	923	
525.28555	14593	1+
531.23767	588	1+
533.26568	774	1+
533.93990	1137	1+
535.25211	1792	1+
540.26163	4128	1+
540.59455	4342	1+
540.93341	3501	1+
542.75638	6288	
543.25536	3409	1+
544.95495	723	1+
546.26810	1703	
546.60467	2033	
546.76234	12538	1+
547.26209	10222	1+
553.91555	510	
554.26443	579	1+
558.31994	1672	1+
576.29930	778	
598.30010	519	1+
638.29814	642	1+
642.96219	1103	1+
643.30205	626	
643.63523	567	
646.80315	2289	1+
655.31713	848	1+
668.28566	648	1+
668.29573	623	
679.34052	804	
679.84791	543	
680.30760	1657	1+
685.31825	7033	1+
685.98718	710	
689.80869	1008	
790.39862	848	1+
799.36667	2669	1+
807.43782	2312	1+
817.40750	1154	1+
829.42221	597	1+
835.42840	1190	1+
849.38332	821	1+
864.45618	906	1+
875.40600	1162	1+
892.46470	1034	1+
960.48745	1516	1+
977.53802	3920	1+
988.49758	1802	1+
1006.54023	1905	1+
1016.42617	4899	1+
1074.98544	2052	1+
1075.48607	3139	1+
1084.00540	9964	1+
1093.01436	16735	1+
END IONS

###FS:    #m/z: 728.67731 #charge   3
###MaxRes:#m/z:  0.00000 #charge-128
###MS: 820
###MSMS: 822
BEGIN IONS
TITLE=Cmpd 168, AutoMSn(728.6773), 13.9 min
RTINSECONDS=835.229
SCANS=MS: 820 MSMS: 822
PEPMASS=728.67731	67396
CHARGE=3+
369.19864	587	
489.28339	481	
503.27419	837	
508.71237	480	
509.21184	384	
525.28807	673	
570.80934	462	
571.30722	580	
584.80374	796	
590.24696	534	
590.75540	395	
685.31376	453	
723.00636	923	
723.67553	1183	
725.00162	354	
727.88006	509	
728.33545	965	
728.67744	22861	1+
729.01026	21490	1+
729.34767	11209	
733.32245	365	
733.85109	429	
799.35947	459	
959.39598	349	
964.42900	392	
1016.41678	719	
1017.40384	571	
1445.70207	10818	1+
1459.69588	2713	1+
END IONS

###FS:    #m/z: 504.21474 #charge   3
###MaxRes:#m/z:  0.00000 #charge-128
###MS: 820
###MSMS: 823
BEGIN IONS
TITLE=Cmpd 169, AutoMSn(504.2147), 13.9 min
RTINSECONDS=835.73
SCANS=MS: 820 MSMS: 823
PEPMASS=504.21474	54854
CHARGE=3+
371.17998	551	1+
379.83687	737	
380.21056	551	
401.18510	602	1+
407.51492	660	1+
408.17227	632	1+
413.51949	478	1+
414.20178	604	1+
420.18710	926	1+
428.19621	454	1+
431.85622	524	
432.19939	543	1+
436.52655	505	1+
437.85836	480	
439.52537	456	
439.85281	501	
445.21229	1066	1+
449.19975	491	
450.20326	729	1+
453.21821	2132	1+
454.52817	626	1+
458.20657	728	1+
458.86611	452	1+
459.53614	1075	1+
460.20264	610	
463.56152	882	1+
464.22894	1809	1+
464.90527	510	1+
468.21226	594	1+
468.86090	578	1+
472.24501	771	1+
473.53946	468	
473.87275	1421	1+
474.21108	425	
474.53813	749	1+
475.21322	1436	1+
479.21005	651	
479.54692	2723	1+
479.87422	1881	
480.20961	1476	1+
483.56570	490	
485.22846	767	1+
488.21650	788	1+
488.56837	856	1+
488.89855	572	1+
490.24219	485	
493.23161	809	1+
493.88155	1114	1+
494.56639	1339	1+
494.74012	519	1+
495.24433	1679	1+
496.58228	2111	1+
496.91500	1730	1+
497.23543	1407	1+
498.53331	1194	1+
498.87381	1014	1+
499.22375	1222	1+
500.57404	705	1+
501.91754	486	
502.25769	2450	
502.58753	12691	1+
502.92208	9446	1+
503.24553	6961	1+
507.23650	444	
510.22929	453	1+
517.26966	1731	1+
521.26206	490	1+
529.25392	659	1+
544.26260	411	1+
546.26269	1485	1+
552.26183	755	1+
560.24362	482	
561.25341	1224	1+
565.75973	994	1+
567.24876	584	1+
575.25295	779	1+
581.75544	644	1+
590.25358	768	1+
596.26402	435	1+
600.27958	739	1+
601.77143	3103	1+
604.27500	1410	
610.77311	856	
625.78152	688	1+
631.31433	611	
638.27746	959	
646.79857	451	
659.27758	494	1+
667.31745	501	1+
675.29246	619	1+
677.29330	1167	1+
679.82959	475	1+
731.30254	1615	1+
740.35502	573	1+
747.32530	472	1+
767.44711	741	
872.39487	740	1+
875.38740	1741	1+
890.41047	964	1+
906.40037	1175	1+
913.44389	543	1+
917.41339	715	1+
927.36253	480	
930.48057	1150	1+
948.41063	1487	1+
955.35947	693	1+
963.39777	624	1+
971.44359	466	1+
973.48439	542	1+
990.47810	767	1+
1006.42978	2122	1+
1022.46394	1876	1+
1030.51645	2242	1+
1076.47696	882	1+
1088.51309	1220	1+
1092.45853	1492	1+
1111.44909	899	1+
1114.54185	1630	1+
1120.47642	1737	1+
1137.49408	8318	1+
1145.54248	3098	1+
1163.49775	908	1+
1175.49580	1499	1+
1203.54620	4984	1+
1217.54808	1172	1+
1221.52230	5552	1+
1235.52993	3725	1+
1238.54365	15270	1+
1246.52488	1380	1+
1258.62859	1444	1+
1262.54407	1307	1+
1276.53840	3397	1+
1293.55397	2376	1+
1305.62793	3110	1+
1309.57756	3651	1+
1359.61363	671	1+
1376.67037	2027	1+
END IONS

###FS:    #m/z: 482.24363 #charge   3
###MaxRes:#m/z:  0.00000 #charge-128
###MS: 824
###MSMS: 825
BEGIN IONS
TITLE=Cmpd 170, AutoMSn(482.2436), 14.0 min
RTINSECONDS=838.757
SCANS=MS: 824 MSMS: 825
PEPMASS=482.24363	199478
CHARGE=3+
303.93347	1085	
322.20173	997	
338.17552	4309	1+
391.15970	5486	1+
401.21548	2612	
401.54705	1603	
427.88082	1020	
433.23315	2994	
445.57340	3183	
445.90416	1830	
464.55941	4828	1+
464.89418	2349	
465.23198	1604	
466.27537	6843	1+
470.23441	2572	
470.56522	13825	1+
470.89811	9378	1+
471.23508	5530	1+
476.23903	23648	1+
476.57249	13446	1+
476.90871	7160	
478.04631	1138	
481.45335	1986	
481.65160	1686	
481.88349	1937	1+
482.22922	2024	
482.57909	1555	
527.26087	1326	
549.76377	1540	
550.26008	987	
570.28886	1232	
594.36992	8329	1+
603.79264	1201	
606.30631	2504	
606.80927	1400	
635.26189	1064	
675.31325	3755	1+
709.39884	11689	1+
855.43209	2064	1+
864.97051	4752	1+
872.46414	17323	1+
956.48288	2008	1+
973.51261	43000	1+
1070.52229	14592	1+
1088.54202	68160	1+
1183.61694	5046	1+
1201.62584	39348	1+
1298.63725	5021	1+
1315.66134	10807	1+
1326.63663	11587	1+
END IONS

###FS:    #m/z: 504.21432 #charge   3
###MaxRes:#m/z:  0.00000 #charge-128
###MS: 824
###MSMS: 826
BEGIN IONS
TITLE=Cmpd 171, AutoMSn(504.2143), 14.0 min
RTINSECONDS=839.259
SCANS=MS: 824 MSMS: 826
PEPMASS=504.21432	93165
CHARGE=3+
367.22025	492	
406.85437	472	1+
408.18342	789	1+
413.51966	754	
413.84956	574	
422.18676	459	1+
425.85442	501	1+
429.18629	980	1+
434.15015	583	1+
437.19605	532	
438.19460	1631	1+
439.52459	855	
439.86181	885	1+
444.20469	958	1+
445.86680	490	
448.20493	566	1+
454.53772	535	1+
458.86548	947	1+
459.53565	814	1+
460.21306	840	1+
462.86399	885	1+
464.21670	1420	1+
467.54528	462	1+
468.20021	1281	1+
472.23391	926	1+
473.21527	2520	1+
473.54006	753	
473.73222	476	
473.87602	1218	1+
474.54432	1468	1+
478.87287	2081	1+
479.21345	1951	1+
479.54286	2794	1+
485.23424	558	1+
487.22852	1186	1+
487.49444	557	
489.57125	1076	1+
491.22379	558	
493.88235	1056	1+
494.22362	725	
494.56061	1121	1+
495.23755	1539	1+
496.57990	1630	1+
496.91432	2002	1+
497.23378	1402	1+
498.54042	1869	1+
498.88936	1384	1+
499.21948	934	1+
501.25643	574	
501.57506	500	
501.92292	571	
502.25863	2863	
502.58882	11638	1+
502.92243	6651	1+
503.24162	7031	1+
503.72589	752	
507.25270	414	
508.23990	785	1+
517.26916	1704	1+
522.25851	509	1+
529.26521	726	1+
532.73218	554	
537.23158	1499	1+
544.76459	547	
546.25165	1399	1+
546.72520	572	
554.73037	674	1+
556.23901	502	
565.75843	1301	1+
576.25515	1755	1+
588.24677	1563	1+
593.27893	588	1+
596.76202	739	1+
600.30201	875	1+
601.78884	1815	1+
602.27119	4304	1+
610.76131	3408	1+
623.77268	1106	1+
626.28610	554	1+
629.79999	1494	1+
630.32147	423	
631.29143	1683	1+
638.27951	868	
641.27458	432	
646.28010	1290	1+
653.31973	1320	1+
660.27970	711	1+
675.29332	627	1+
677.29362	3459	1+
686.85037	443	
731.30174	2555	1+
746.33161	626	1+
765.43827	680	1+
790.38044	693	1+
802.35490	567	1+
876.37818	424	1+
890.40533	563	1+
899.43637	1072	1+
902.39298	428	1+
905.46238	2126	1+
914.43358	1011	1+
917.43658	837	1+
930.44105	668	1+
936.38648	611	1+
948.42380	2228	1+
955.37303	880	1+
958.42544	1554	1+
972.47105	754	1+
988.46143	1330	1+
994.40906	577	1+
1022.48207	1720	1+
1030.50986	1837	1+
1114.56498	1425	1+
1120.47689	1854	1+
1133.51787	1212	1+
1137.49374	9192	1+
1145.53821	4368	1+
1164.47114	1047	1+
1176.50901	999	1+
1179.49351	1194	1+
1191.51662	652	1+
1206.53798	4036	1+
1217.53912	1169	1+
1221.51813	6581	1+
1232.56204	766	1+
1235.53454	3350	1+
1238.54391	17613	1+
1276.55139	3201	1+
1292.56107	1612	1+
1309.59017	2890	1+
1376.65354	1785	1+
END IONS

###FS:    #m/z: 546.76108 #charge   2
###MaxRes:#m/z:  0.00000 #charge-128
###MS: 824
###MSMS: 827
BEGIN IONS
TITLE=Cmpd 172, AutoMSn(546.7611), 14.0 min
RTINSECONDS=839.76
SCANS=MS: 824 MSMS: 827
PEPMASS=546.76108	85533
CHARGE=2+
328.18153	395	1+
369.19809	5298	1+
383.15700	426	
424.21091	318	
430.22668	402	
438.21294	426	1+
447.22931	516	1+
460.53589	325	
460.86845	508	
468.26436	2617	1+
475.21524	325	1+
480.21325	496	
485.74611	274	1+
487.23719	434	1+
487.89893	401	1+
489.55060	393	1+
492.23667	372	1+
496.22727	381	1+
499.90631	699	1+
500.57813	916	1+
501.25250	629	1+
506.58297	591	1+
507.25224	658	1+
511.22734	524	1+
512.57458	409	
514.92191	784	1+
515.25326	1073	1+
515.58179	473	
517.89751	598	1+
518.25292	502	
519.99290	458	
523.24123	934	1+
523.57656	1543	1+
523.91587	1506	1+
525.28277	8741	1+
525.60451	437	
527.57955	406	1+
528.77177	376	
532.24672	302	
532.92057	310	1+
534.58900	532	1+
534.92427	487	1+
535.25576	923	1+
540.26111	1481	1+
540.59334	1648	1+
540.92702	1153	1+
543.91495	910	1+
544.24913	430	
544.58129	445	1+
545.26622	1422	1+
546.60179	651	
546.76317	6423	1+
549.26576	1449	1+
554.24601	546	1+
558.32349	1064	1+
561.28711	528	1+
576.30604	775	1+
580.25177	314	1+
584.80330	1049	
585.31198	442	
588.27922	332	1+
590.24602	2595	1+
595.26360	344	1+
599.29706	490	1+
604.30118	799	1+
613.31313	714	
620.26731	338	1+
636.31721	385	1+
642.95992	317	
643.28796	811	1+
646.77990	715	
647.81330	1050	1+
653.32152	481	1+
658.29439	697	1+
664.32085	362	1+
667.30081	1964	1+
671.32349	314	
672.33482	614	1+
679.98313	489	1+
682.31036	583	1+
684.81815	576	1+
685.31818	4501	1+
685.96929	578	1+
688.81423	1027	1+
689.31200	384	
690.29586	2113	1+
693.32400	1669	1+
693.83072	1010	1+
719.32496	334	1+
757.32355	376	
764.33390	380	1+
786.39279	332	1+
790.39706	703	1+
799.35573	1594	1+
807.43128	1653	1+
818.40081	748	1+
832.36901	332	1+
835.43064	1377	1+
864.45887	598	1+
892.45304	865	1+
942.37214	406	1+
950.45950	359	1+
960.49548	906	1+
972.49968	365	1+
974.38753	373	1+
977.53652	2427	1+
988.50113	537	1+
998.40215	859	1+
1005.51465	340	
1005.53201	2190	1+
1016.40608	401	
1016.42413	2990	1+
1038.49373	933	1+
1074.99625	900	1+
1075.48731	1191	1+
1084.00570	4484	1+
1084.49808	4022	1+
END IONS

###FS:    #m/z: 482.24308 #charge   3
###MaxRes:#m/z:  0.00000 #charge-128
###MS: 828
###MSMS: 829
BEGIN IONS
TITLE=Cmpd 173, AutoMSn(482.2431), 14.0 min
RTINSECONDS=842.792
SCANS=MS: 828 MSMS: 829
PEPMASS=482.24308	164805
CHARGE=3+
338.17681	2606	1+
355.20339	2152	
391.15959	3427	1+
395.20880	930	
401.21902	1747	
401.55071	1264	
434.13948	893	
439.56509	949	
445.57224	2327	
445.90775	1927	
464.55992	2578	
464.89487	2507	
465.23225	1133	
466.27425	4505	1+
470.22891	5414	1+
470.56302	8647	1+
470.89841	5810	
476.23994	17688	1+
476.57365	10466	1+
476.90691	5283	
478.04794	967	
481.23353	2117	1+
481.45301	1090	
481.65692	1306	
481.87570	2023	1+
482.57483	1186	
505.77186	855	
527.25359	998	
555.24692	866	
576.97162	968	
577.31383	1092	
590.31945	943	
594.37135	6160	1+
641.31531	863	
675.30884	4386	1+
709.39628	5754	1+
855.44770	1462	1+
864.96596	6550	1+
865.45937	4078	1+
872.45961	12321	1+
872.46030	1138	
956.48940	2309	1+
973.51157	33534	1+
1070.52540	12169	1+
1088.53952	52557	1+
1183.60691	3954	1+
1201.62242	28679	1+
1211.60260	3422	1+
1298.63697	4044	1+
1315.64730	5959	1+
1326.63713	9567	1+
END IONS

###FS:    #m/z: 530.93214 #charge   3
###MaxRes:#m/z:  0.00000 #charge-128
###MS: 828
###MSMS: 830
BEGIN IONS
TITLE=Cmpd 174, AutoMSn(530.9321), 14.1 min
RTINSECONDS=843.293
SCANS=MS: 828 MSMS: 830
PEPMASS=530.93214	97130
CHARGE=3+
370.16783	860	1+
375.03970	1047	
420.22691	1887	1+
429.21321	975	1+
435.88567	569	
436.21867	1104	
448.15775	700	
457.22402	764	1+
462.89439	673	
464.22779	861	1+
466.22410	1310	1+
466.55234	1060	1+
481.90023	727	
482.22307	1027	1+
485.23555	1040	1+
490.91540	1988	1+
491.23879	3018	1+
491.57888	1426	
495.24037	525	
495.91149	6022	1+
496.24323	4812	1+
496.58335	3329	1+
499.25620	1599	1+
500.58496	8627	1+
500.74045	993	
500.91969	5269	1+
501.25237	3846	1+
506.25418	2757	1+
506.59419	2182	1+
506.93120	839	
514.74331	992	
514.92808	649	
515.25632	6274	1+
515.40047	762	1+
515.59271	14424	1+
515.92833	10562	1+
517.27358	11007	1+
519.59563	538	
520.93350	739	1+
525.25541	1222	1+
526.59058	1394	1+
526.90973	770	1+
529.26582	1039	1+
530.92228	1062	1+
531.25806	1325	1+
534.92693	855	1+
537.74018	590	
550.27111	2493	1+
558.26595	574	
563.26985	567	
580.27712	735	1+
587.26399	2154	1+
594.77797	987	
600.29588	1424	1+
600.81395	927	
612.29444	942	1+
614.30335	1165	1+
615.79631	736	1+
617.28648	707	1+
631.31722	6207	1+
643.31793	1722	1+
644.81817	1149	
651.31377	963	
657.30871	1700	1+
666.31044	1873	1+
666.80356	821	
680.32218	736	
687.30724	1119	1+
694.32860	3105	1+
735.86662	568	
745.34417	1260	1+
759.41317	4399	1+
830.33562	1313	1+
919.39834	995	1+
943.46664	826	1+
945.47440	8094	1+
951.41503	1813	1+
955.75451	1033	1+
1088.48153	1409	1+
1100.54221	5252	1+
1105.49820	889	
1105.51348	12661	1+
1106.50898	544	
1132.51652	2696	1+
1142.51544	1445	1+
1189.54415	3324	1+
1206.55976	33912	1+
1214.54481	4817	1+
1244.55810	1963	1+
1270.64175	12900	1+
1274.59318	5722	1+
1284.63227	1835	1+
1289.61386	4777	1+
1302.62108	13349	1+
1305.63003	37172	1+
1316.60089	2265	1+
1342.63065	1485	1+
1345.62520	4381	1+
1360.64992	5043	1+
1376.66736	32111	1+
1388.65515	6843	1+
1430.67592	1999	1+
END IONS

###FS:    #m/z: 587.31016 #charge   2
###MaxRes:#m/z:  0.00000 #charge-128
###MS: 828
###MSMS: 831
BEGIN IONS
TITLE=Cmpd 175, AutoMSn(587.3102), 14.1 min
RTINSECONDS=843.793
SCANS=MS: 828 MSMS: 831
PEPMASS=587.31016	100390
CHARGE=2+
432.19331	455	
434.13740	696	
547.22441	1968	1+
551.63688	555	
551.96716	649	
552.30177	523	
556.97263	545	
557.28917	424	
557.64247	14058	1+
557.97591	10868	1+
558.30933	5631	1+
566.86649	418	
576.25727	787	
576.74717	594	
578.29989	461	
578.55770	506	
582.29269	492	
582.55713	2645	1+
585.25906	5733	1+
586.38823	1551	
586.52315	698	
590.29291	693	1+
591.05802	512	
618.26942	414	
658.29373	1920	1+
668.66082	361	
675.30882	10740	1+
699.35815	366	
702.01496	2900	1+
702.35796	2077	
702.68530	815	
705.29994	1074	1+
739.70751	1462	
740.04851	1597	
740.37746	978	
763.39460	732	1+
787.92052	440	
1164.59950	8212	1+
1165.10536	5871	1+
1170.51923	4835	1+
1173.11390	26513	1+
1173.61575	21057	1+
END IONS

###FS:    #m/z: 530.93260 #charge   3
###MaxRes:#m/z:  0.00000 #charge-128
###MS: 832
###MSMS: 833
BEGIN IONS
TITLE=Cmpd 176, AutoMSn(530.9326), 14.1 min
RTINSECONDS=846.816
SCANS=MS: 832 MSMS: 833
PEPMASS=530.93260	225112
CHARGE=3+
420.22619	1588	
448.15296	1035	
457.22492	954	1+
465.22210	2434	1+
466.55029	971	
481.23061	1366	1+
481.89287	846	
490.90908	2374	1+
491.24382	3611	1+
491.57827	1762	
494.24102	972	1+
495.91348	8596	1+
496.24888	5658	1+
496.58251	3488	
499.25141	1267	1+
500.58350	12045	1+
500.91965	6795	1+
501.24961	4614	
506.25653	3421	1+
506.60160	1358	
506.92426	814	
509.24307	930	1+
514.74932	1072	
515.25410	1817	
515.59232	16218	1+
515.92615	13509	1+
516.26237	7719	
517.27618	12012	1+
519.92757	934	1+
526.25306	3349	1+
526.58521	1669	1+
530.92999	902	
531.25655	1493	1+
544.25007	1205	1+
550.26922	3123	1+
572.26791	899	
587.25854	2708	1+
594.77840	1046	
613.29816	1603	1+
629.28837	981	1+
631.32098	6038	1+
637.80068	4909	1+
642.81115	870	
644.81266	2416	1+
651.31942	1143	
657.30479	2519	1+
673.31291	3808	1+
673.81659	1749	
679.82667	745	
680.33206	986	
687.82455	715	
688.31708	753	
688.83710	25283	1+
693.82873	935	
694.32651	738	
759.41658	4790	1+
830.35505	993	1+
870.43493	1467	1+
920.39734	1012	1+
928.45560	1707	1+
945.46869	5630	1+
945.48011	3472	1+
951.40647	1533	1+
955.76344	1089	1+
1100.53875	7126	1+
1105.51269	792	
1105.51510	16648	1+
1132.51106	4163	1+
1189.54686	4244	1+
1199.59221	3158	1+
1206.56171	41982	1+
1214.53953	6047	1+
1231.57312	1710	1+
1270.64425	18944	1+
1275.58958	3748	1+
1285.60879	4881	1+
1289.60297	4204	1+
1302.62163	17060	1+
1305.63049	47284	1+
1331.60726	2907	1+
1360.64746	6666	1+
1377.66756	22382	1+
1388.66151	6625	1+
1430.67447	2647	1+
1470.70772	1736	1+
END IONS

###FS:    #m/z: 450.53568 #charge   3
###MaxRes:#m/z:  0.00000 #charge-128
###MS: 832
###MSMS: 834
BEGIN IONS
TITLE=Cmpd 177, AutoMSn(450.5357), 14.1 min
RTINSECONDS=847.318
SCANS=MS: 832 MSMS: 834
PEPMASS=450.53568	160481
CHARGE=3+
312.17832	1214	
332.09915	1351	
341.18864	1863	
343.16389	1443	
349.13046	1265	
352.15819	3341	1+
359.13690	1081	
369.19860	30403	1+
376.59768	1146	
381.12390	6036	1+
393.83349	4757	
394.16631	2345	
394.50007	1379	
404.16104	1132	
431.16897	1379	
433.02334	892	
463.18370	1288	
468.26581	9971	1+
471.18453	3167	1+
490.23023	918	
495.16234	3292	1+
499.70313	3590	1+
508.26334	1696	
512.19468	1816	
514.20434	1058	
525.28910	30691	1+
535.24670	1558	1+
540.18547	933	
547.16429	921	
573.22095	925	
581.23735	1579	
603.32158	3315	1+
604.18551	1455	
619.24517	1879	1+
655.19371	929	
667.30485	1701	1+
668.29244	2161	1+
685.31926	18908	1+
712.21769	1057	
765.30493	1514	1+
782.33452	6208	1+
799.36133	29633	1+
810.32295	2689	1+
879.39515	2386	1+
906.36181	27914	1+
942.36848	7922	1+
959.38944	3481	1+
959.39298	21678	1+
970.36492	2772	1+
981.34719	4392	1+
999.39379	8516	1+
1016.41580	69438	1+
1162.45711	10634	1+
1179.47922	58010	1+
END IONS

###FS:    #m/z: 675.29777 #charge   2
###MaxRes:#m/z:  0.00000 #charge-128
###MS: 832
###MSMS: 835
BEGIN IONS
TITLE=Cmpd 178, AutoMSn(675.2978), 14.1 min
RTINSECONDS=847.818
SCANS=MS: 832 MSMS: 835
PEPMASS=675.29777	109381
CHARGE=2+
312.17748	722	
334.17132	795	
352.17620	389	
353.12582	320	
363.20427	378	
369.19814	7944	1+
381.12164	771	
391.19730	714	
400.18396	488	
408.22687	550	
468.26437	1544	1+
471.68520	402	
476.37759	330	
500.20502	656	
523.23217	545	
525.28780	4816	1+
536.22625	443	
581.23536	649	
581.95962	368	
646.78577	866	
647.27796	980	1+
652.78366	514	
665.27661	1088	1+
674.30394	624	
685.31811	5447	1+
705.29938	369	
782.33145	355	
799.36097	6381	1+
838.90812	327	
942.35748	320	
959.39513	7389	1+
969.65895	620	
999.38388	332	
1016.41395	23631	1+
1162.45864	2747	1+
1179.47925	26546	1+
1314.53914	1571	1+
1332.56172	4190	1+
1349.58568	32157	1+
END IONS

###FS:    #m/z: 424.70074 #charge   2
###MaxRes:#m/z:  0.00000 #charge-128
###MS: 836
###MSMS: 837
BEGIN IONS
TITLE=Cmpd 179, AutoMSn(424.7007), 14.2 min
RTINSECONDS=850.837
SCANS=MS: 836 MSMS: 837
PEPMASS=424.70074	208650
CHARGE=2+
304.04523	353	
322.19286	307	
330.09141	339	
337.16259	250	
344.66223	431	1+
348.09914	270	
348.20434	287	
356.20535	725	
364.46743	258	
365.22654	867	1+
375.19712	1569	
376.09386	2888	1+
379.67183	237	
382.18539	1662	
382.54273	692	
383.23850	6079	1+
389.73320	524	
393.22513	539	
400.19632	6971	1+
404.07440	754	
418.21524	1486	1+
425.02410	548	
439.10899	923	
467.10361	1840	1+
490.22810	881	
511.26724	866	
528.28933	968	1+
543.20444	238	
546.30330	10469	1+
556.29486	287	
561.25834	4298	1+
566.17399	295	
578.23537	257	
643.39239	651	1+
689.31206	970	1+
706.33457	1867	1+
721.24122	1016	1+
730.17587	357	
747.33195	349	
804.31773	584	1+
END IONS

###FS:    #m/z: 466.90508 #charge   3
###MaxRes:#m/z:  0.00000 #charge-128
###MS: 836
###MSMS: 838
BEGIN IONS
TITLE=Cmpd 180, AutoMSn(466.9051), 14.2 min
RTINSECONDS=851.338
SCANS=MS: 836 MSMS: 838
PEPMASS=466.90508	179513
CHARGE=3+
369.20050	1431	
380.19874	1624	
408.19562	1634	
418.48441	2574	
418.73347	2197	
421.22283	1858	
426.22141	1496	
432.22696	2394	
439.22931	4529	1+
439.56658	4647	
439.89752	5113	
445.57175	62665	1+
445.90667	40500	1+
446.24122	19208	
448.23674	4973	1+
461.23269	4099	
461.56691	2423	
463.71860	1952	
466.90588	11715	1+
467.24099	9041	1+
467.57270	3830	
487.25298	5795	
508.72167	2294	
525.28489	1781	
552.27314	3740	
552.77226	2723	
560.79136	1928	
561.28144	2139	
574.78538	3058	
575.29845	3632	1+
601.29786	1894	
633.35365	8679	1+
675.31167	1616	
734.40151	12782	1+
845.43422	4631	1+
863.44195	9486	1+
955.47857	3180	1+
974.48291	22706	1+
991.50528	12924	1+
1073.44282	8093	1+
1138.57609	55392	1+
1236.50390	7772	1+
1251.66005	8494	1+
1261.64504	14922	1+
END IONS

###FS:    #m/z: 450.53577 #charge   3
###MaxRes:#m/z:  0.00000 #charge-128
###MS: 836
###MSMS: 839
BEGIN IONS
TITLE=Cmpd 181, AutoMSn(450.5358), 14.2 min
RTINSECONDS=851.839
SCANS=MS: 836 MSMS: 839
PEPMASS=450.53577	189613
CHARGE=3+
312.17795	1620	
332.10132	784	
334.16230	984	
341.19140	2737	
343.16251	1406	
352.15657	2232	1+
369.19844	26463	1+
381.12962	3950	1+
383.15032	1137	
384.10804	855	
391.67870	986	
393.83246	3225	
394.16630	1832	
394.49896	1028	
426.18231	837	
431.17689	1749	
440.24166	2360	
450.14837	787	
463.18424	890	
467.12226	851	
468.26634	7294	1+
471.18917	3604	1+
490.21568	1699	1+
492.13725	1515	
495.16272	3116	1+
499.70170	3302	1+
508.26712	1428	
512.19753	1324	
525.28906	24050	1+
533.94157	959	
535.24496	2136	1+
581.23418	1135	
603.32055	4298	1+
604.18633	1495	
619.25317	1596	1+
655.19708	1096	
685.31706	16879	1+
765.31306	847	
782.33202	3450	1+
799.36162	25432	1+
890.35954	1309	1+
906.36346	33617	1+
942.36723	7091	1+
959.39136	2455	1+
959.39401	17878	1+
970.36419	2089	1+
981.38821	1870	1+
999.39185	8071	1+
1016.41749	57621	1+
1162.45600	8226	1+
1179.47969	44901	1+
END IONS

###FS:    #m/z: 425.17518 #charge   2
###MaxRes:#m/z:  0.00000 #charge-128
###MS: 840
###MSMS: 841
BEGIN IONS
TITLE=Cmpd 182, AutoMSn(425.1752), 14.2 min
RTINSECONDS=854.863
SCANS=MS: 840 MSMS: 841
PEPMASS=425.17518	348697
CHARGE=2+
304.04209	561	
330.09051	478	
331.15634	384	
337.16092	456	
344.66784	405	
348.10024	403	
348.19837	1259	1+
356.19972	1185	
358.16286	508	
365.22359	1785	1+
370.66302	318	
372.18992	453	1+
375.19755	1543	
376.09313	4323	1+
382.18862	1965	
383.23729	9262	1+
389.73711	394	
393.21988	1039	
399.84391	408	
400.19775	10494	1+
404.06931	458	
418.21019	2000	1+
423.16472	297	
439.11165	1649	1+
467.10544	2895	1+
490.22763	985	1+
511.26546	1330	1+
528.29469	1520	1+
544.23216	269	
546.30279	14229	1+
556.29784	436	
560.23476	355	
561.26085	4494	1+
643.31621	556	1+
643.39246	568	
675.22912	318	
689.30361	360	
689.31169	1606	1+
703.24409	414	
706.33297	774	
706.34025	1453	1+
717.30323	731	1+
721.24479	1266	1+
730.16691	452	
758.32957	845	1+
849.34124	6753	1+
END IONS

###FS:    #m/z: 466.90581 #charge   3
###MaxRes:#m/z:  0.00000 #charge-128
###MS: 840
###MSMS: 842
BEGIN IONS
TITLE=Cmpd 183, AutoMSn(466.9058), 14.3 min
RTINSECONDS=855.364
SCANS=MS: 840 MSMS: 842
PEPMASS=466.90581	275121
CHARGE=3+
380.20210	2048	
408.19464	1746	
418.48491	1592	
432.22813	3352	
439.22657	5255	1+
439.56659	6057	
439.90068	4501	
445.57241	67544	1+
445.90720	44879	1+
446.24118	22113	
448.23803	3774	
461.23034	4629	
461.56541	2902	
461.89685	1592	
466.90557	13549	1+
467.23956	10108	1+
467.57322	4557	
472.24531	1641	
478.74312	1833	
487.25227	6678	
508.72414	2019	
509.22541	1622	
537.22861	2279	
552.27372	3341	
552.77480	2179	
560.78910	2279	
574.78287	3092	
575.29964	4155	1+
601.30033	2606	
618.75415	2377	
626.33131	5309	1+
626.83774	2745	
633.35527	8785	1+
734.40315	14988	1+
845.43483	3772	1+
863.44476	8499	1+
974.48383	23831	1+
991.50581	15013	1+
1138.57670	60072	1+
1261.64442	14764	1+
END IONS

###FS:    #m/z: 664.25591 #charge   3
###MaxRes:#m/z:  0.00000 #charge-128
###MS: 840
###MSMS: 843
BEGIN IONS
TITLE=Cmpd 184, AutoMSn(664.2559), 14.3 min
RTINSECONDS=855.865
SCANS=MS: 840 MSMS: 843
PEPMASS=664.25591	130660
CHARGE=3+
341.12616	564	
359.13751	933	
416.17163	1135	1+
432.19918	4586	1+
473.17597	1165	1+
502.18827	741	
528.68472	573	
537.19329	677	
547.22657	9714	1+
548.69059	722	1+
551.18577	771	
576.22039	532	
579.70230	1205	
580.20750	667	
595.22199	691	1+
595.56208	723	
595.88594	521	
600.89263	1391	1+
601.23041	2812	1+
601.56149	2500	1+
606.90497	3109	1+
607.24083	2647	1+
607.57537	1296	
618.26508	10992	1+
627.23434	778	1+
634.72256	534	
646.90844	539	
650.58668	574	
652.23800	969	1+
652.57692	700	
652.91119	764	
658.25814	1156	
658.58164	3056	1+
658.91562	1768	
659.26374	1886	1+
664.25869	4298	1+
664.58861	2856	1+
664.92414	1713	
667.83649	545	
668.25010	1089	1+
705.29667	22794	1+
751.27207	756	
808.79133	1343	1+
815.34541	2121	1+
816.32685	521	
833.35884	4070	1+
872.36307	905	1+
873.35231	897	1+
890.37477	3812	1+
901.32640	590	
1083.36017	1316	1+
1114.40494	2437	1+
1140.37766	2376	1+
1158.39088	669	
1175.41998	6316	1+
1269.43436	3257	1+
1286.46771	6779	1+
1355.46048	2950	1+
1373.49520	2617	1+
1403.53495	2351	1+
1518.57045	5459	1+
1614.58111	3276	1+
1632.61649	13874	1+
1818.69501	3715	1+
END IONS

###FS:    #m/z: 425.17468 #charge   2
###MaxRes:#m/z:  0.00000 #charge-128
###MS: 844
###MSMS: 845
BEGIN IONS
TITLE=Cmpd 185, AutoMSn(425.1747), 14.3 min
RTINSECONDS=858.889
SCANS=MS: 844 MSMS: 845
PEPMASS=425.17468	376920
CHARGE=2+
304.04363	507	
322.64558	300	
330.08750	340	
337.16733	483	
348.10161	492	
348.19941	472	
355.17909	363	
356.20842	812	
358.16974	305	
364.46654	308	
365.22100	1469	1+
375.19623	1036	
376.09509	4704	1+
379.67279	437	
382.18462	2192	
382.54013	459	
383.23610	10529	1+
389.73253	552	
391.74675	328	
393.22461	646	
400.19633	9737	1+
402.66076	430	
404.07125	991	
418.21087	2071	1+
423.16729	299	
439.11122	1897	1+
467.10406	2799	1+
490.22646	598	
511.26708	1836	1+
528.28703	1367	1+
546.30329	14538	1+
560.22953	494	
561.25407	2687	1+
643.38591	293	
675.23606	353	
688.31763	1085	1+
689.30195	304	
706.33816	2578	1+
721.24201	1242	1+
849.34458	6944	1+
END IONS

###FS:    #m/z: 466.90546 #charge   3
###MaxRes:#m/z:  0.00000 #charge-128
###MS: 844
###MSMS: 846
BEGIN IONS
TITLE=Cmpd 186, AutoMSn(466.9055), 14.3 min
RTINSECONDS=859.39
SCANS=MS: 844 MSMS: 846
PEPMASS=466.90546	224046
CHARGE=3+
369.19801	1581	
380.19729	1108	
405.17975	1180	
407.24134	2007	
421.21542	1193	
439.22314	3088	1+
439.56563	3129	
439.90042	4709	1+
445.57205	44018	1+
445.90695	31006	1+
446.24070	13507	
448.23611	3621	1+
455.22510	1107	
461.22930	2562	
461.56413	2355	
466.90487	8261	1+
467.24044	6053	1+
467.57384	2692	
478.74062	1859	
487.25310	4934	
508.72014	1097	
525.28325	1563	
536.23680	2357	1+
547.23214	1018	
560.78555	1682	
561.28883	1299	
574.78519	2230	
575.30602	2747	1+
601.29163	1739	
618.75888	1376	
633.35568	6069	1+
642.83899	1059	
691.42534	2967	
734.40350	10057	1+
804.50801	1241	
845.42972	1180	
845.43306	3073	1+
863.44188	9511	1+
941.56609	19996	1+
974.48593	14864	1+
991.51080	8872	1+
1103.53498	4968	1+
1138.57722	38622	1+
1251.65545	6238	1+
1261.65354	10529	1+
END IONS

###FS:    #m/z: 664.25533 #charge   3
###MaxRes:#m/z:  0.00000 #charge-128
###MS: 844
###MSMS: 847
BEGIN IONS
TITLE=Cmpd 187, AutoMSn(664.2553), 14.3 min
RTINSECONDS=859.891
SCANS=MS: 844 MSMS: 847
PEPMASS=664.25533	101430
CHARGE=3+
341.12313	492	
359.13843	533	
408.83089	413	
432.19856	2022	1+
436.67567	659	1+
445.69406	328	
473.17916	674	
482.15472	384	1+
493.68426	361	
496.71045	373	
533.67741	404	1+
537.18839	533	1+
542.18995	330	
547.22778	5962	1+
551.18480	984	1+
557.70131	974	1+
584.21336	326	
595.22007	486	1+
595.54763	435	1+
600.90117	441	1+
601.23138	1489	
601.56378	621	
606.90434	1646	1+
607.23140	1760	1+
607.56739	638	
609.75742	992	1+
618.26588	6214	1+
626.21456	381	
629.73942	421	
635.22606	1483	1+
652.24793	910	1+
652.58081	716	1+
652.90182	910	1+
658.26273	2220	1+
658.59487	1225	1+
658.91718	1024	
663.92963	1008	1+
664.25661	2045	1+
664.58722	1236	1+
666.78421	370	
669.24807	313	
678.24067	920	1+
678.73134	460	
705.29635	12165	1+
705.30311	650	1+
742.25474	458	1+
800.24881	301	
814.28099	308	
815.34538	1514	1+
816.32681	365	
833.35379	2142	1+
855.32489	411	1+
873.34580	475	
873.35623	1089	1+
890.37263	1167	1+
901.33948	422	
928.31721	519	1+
991.41646	317	
993.35165	603	1+
1101.36053	352	
1140.37217	1090	1+
1158.39474	2385	1+
1175.42113	3470	1+
1268.42851	1685	1+
1286.46363	4167	1+
1324.56685	952	1+
1334.62179	954	1+
1373.49682	1978	1+
1403.54014	1408	1+
1500.54875	796	1+
1518.57235	3646	1+
1614.59537	1336	1+
1632.61472	7264	1+
1643.57182	665	1+
1818.68901	1675	1+
END IONS

###FS:    #m/z: 583.50035 #charge   2
###MaxRes:#m/z:  0.00000 #charge-128
###MS: 848
###MSMS: 849
BEGIN IONS
TITLE=Cmpd 188, AutoMSn(583.5003), 14.4 min
RTINSECONDS=862.909
SCANS=MS: 848 MSMS: 849
PEPMASS=583.50035	172715
CHARGE=2+
353.15223	1861	
407.19093	4360	1+
432.20096	18205	1+
500.21060	1741	
505.88688	2777	
513.27578	5882	1+
529.21432	2088	1+
542.89967	1695	
547.22839	53777	1+
551.23372	1500	
557.25374	2794	1+
557.63525	1806	
560.23334	2160	
560.56647	1353	
565.90677	7574	1+
566.24005	7352	1+
566.57099	3456	
571.90747	2848	
572.24065	2140	
574.57317	1604	
574.98671	4341	
576.75843	2133	
579.24876	7116	1+
579.74729	1384	
580.58246	1850	
584.25126	2026	1+
585.58935	4670	1+
585.93618	2322	
586.28573	4970	1+
587.05876	2444	
590.76226	2515	
591.25822	1956	
618.26497	23241	1+
671.36076	3849	1+
675.30035	3228	1+
675.79451	1644	
687.28400	2784	1+
699.33938	3555	1+
704.30790	1448	
705.29784	36417	1+
727.79692	1666	
816.32744	1425	
1043.45626	1924	
1148.47416	8073	1+
1156.97518	7322	1+
END IONS

###FS:    #m/z: 777.66255 #charge   3
###MaxRes:#m/z:  0.00000 #charge-128
###MS: 848
###MSMS: 850
BEGIN IONS
TITLE=Cmpd 189, AutoMSn(777.6625), 14.4 min
RTINSECONDS=863.41
SCANS=MS: 848 MSMS: 850
PEPMASS=777.66255	147156
CHARGE=3+
432.19946	2620	
590.76379	1993	
670.77638	2068	
771.99010	2633	
772.32097	2906	
772.65937	1534	
774.39287	1780	
777.01134	1564	
777.34075	1853	
777.66260	89432	1+
777.99690	86338	1+
778.33147	56827	1+
991.42709	1615	
END IONS

###FS:    #m/z: 314.52847 #charge   3
###MaxRes:#m/z:  0.00000 #charge-128
###MS: 848
###MSMS: 851
BEGIN IONS
TITLE=Cmpd 190, AutoMSn(314.5285), 14.4 min
RTINSECONDS=863.911
SCANS=MS: 848 MSMS: 851
PEPMASS=314.52847	139949
CHARGE=3+
304.17981	313	
318.22693	812	
322.18625	6406	1+
326.18322	241	
328.20277	1312	1+
332.17491	1443	1+
344.20224	240	
346.22191	11995	1+
352.19696	542	
364.23308	1596	
369.20990	269	
373.18577	675	1+
381.25140	606	1+
387.20725	553	
389.21318	341	
391.21464	270	
393.75979	278	
395.78774	294	
398.19763	604	1+
414.22560	259	
415.21205	2545	1+
432.24507	1125	
433.22370	15362	1+
442.23835	648	1+
449.25552	241	
450.26944	10497	1+
460.25117	1477	1+
485.25636	283	
511.28129	323	
516.29469	1176	1+
526.27630	617	1+
528.28679	1771	1+
543.30415	1467	
544.29093	7391	1+
560.33157	341	
561.31732	13257	1+
570.24423	560	1+
571.28781	259	
578.33872	7445	1+
586.37825	1767	1+
589.31168	483	
639.36413	244	
656.39198	2117	1+
659.38808	397	
674.39623	1625	1+
676.41071	1249	1+
691.42011	2668	1+
END IONS

###FS:    #m/z: 314.52859 #charge   3
###MaxRes:#m/z:  0.00000 #charge-128
###MS: 852
###MSMS: 853
BEGIN IONS
TITLE=Cmpd 191, AutoMSn(314.5286), 14.4 min
RTINSECONDS=866.928
SCANS=MS: 852 MSMS: 853
PEPMASS=314.52859	237838
CHARGE=3+
304.18894	318	
305.15202	302	
318.22440	620	
322.18659	7164	1+
326.17848	303	
329.19488	536	
332.17260	1311	1+
344.19583	664	1+
346.22219	13390	1+
352.19812	339	
363.25115	275	
364.23222	2453	1+
369.21935	284	
372.19890	764	1+
381.25567	262	
387.21044	1188	1+
391.19637	389	
395.78983	365	
395.85118	272	
397.20503	279	
398.19661	951	1+
414.21636	301	
415.20886	4052	1+
432.24215	1172	
433.22424	16442	1+
443.23696	470	
449.25732	389	
450.26695	11551	1+
460.25046	2223	1+
483.27201	296	
516.29502	1479	1+
527.26762	321	
528.28984	1451	1+
543.30256	1331	
544.29179	8883	1+
560.32864	708	
561.31569	14574	1+
569.27930	327	
571.22251	938	
578.33997	7568	1+
586.38184	1117	
589.30583	873	1+
639.36004	321	
655.39845	1462	1+
656.38038	1815	1+
674.40406	1584	1+
676.40970	1808	1+
691.42419	3298	1+
END IONS

###FS:    #m/z: 471.28943 #charge   2
###MaxRes:#m/z:  0.00000 #charge-128
###MS: 852
###MSMS: 854
BEGIN IONS
TITLE=Cmpd 192, AutoMSn(471.2894), 14.5 min
RTINSECONDS=867.429
SCANS=MS: 852 MSMS: 854
PEPMASS=471.28943	188628
CHARGE=2+
346.22218	2803	1+
355.23182	721	
364.23137	920	
369.19152	526	
402.75795	985	
415.20839	1156	1+
433.25088	1909	
448.24655	1791	1+
450.25956	3582	1+
462.27778	1102	
487.24958	1113	
492.28714	727	
544.28031	1146	
545.30867	2058	1+
547.24947	544	
561.31005	2061	1+
563.32880	13877	1+
569.79428	706	
571.23583	605	
578.33832	7170	1+
587.37314	575	
633.35248	1468	1+
638.71282	598	
658.39949	783	
674.39710	4672	1+
676.41289	10257	1+
691.42404	39491	1+
734.40406	1165	
787.47763	2085	1+
795.44913	2439	1+
802.48691	593	
804.50820	22643	1+
813.47465	14609	1+
814.49529	672	
863.44146	1291	1+
924.53773	3622	1+
941.56895	34662	1+
END IONS

###FS:    #m/z: 583.75153 #charge   2
###MaxRes:#m/z:  0.00000 #charge-128
###MS: 852
###MSMS: 855
BEGIN IONS
TITLE=Cmpd 193, AutoMSn(583.7515), 14.5 min
RTINSECONDS=867.93
SCANS=MS: 852 MSMS: 855
PEPMASS=583.75153	161379
CHARGE=2+
336.18365	1705	
353.15427	1656	
369.19904	1128	
432.19917	12467	1+
466.19892	1185	
494.20566	995	
494.54224	1284	
500.21162	1266	
505.89145	1565	
506.22235	1417	
513.27396	3571	1+
525.28619	1991	1+
529.21993	1381	1+
547.22862	36087	1+
557.23000	893	
557.97454	962	
558.28654	1269	1+
560.23536	1567	
565.90426	4266	1+
566.23777	3921	1+
566.57421	1795	
571.90773	1525	
572.24485	1184	
574.73996	2505	
574.98882	2625	
575.26933	4149	1+
575.49190	1307	
576.76504	1048	
578.96395	4741	1+
579.25392	2190	
579.50872	1069	
580.26083	3841	1+
580.60953	1092	
584.25233	1519	1+
585.59720	8694	1+
585.93615	6795	1+
586.27941	6849	1+
618.26629	15653	1+
684.31837	1468	1+
687.28949	1148	
699.34164	2450	1+
703.28320	1881	1+
705.29774	22953	1+
739.36793	1343	1+
813.40749	1839	1+
815.35228	2391	1+
816.32506	1804	1+
928.42006	906	
928.43738	1599	1+
1043.45533	1172	
END IONS

###FS:    #m/z: 314.52838 #charge   3
###MaxRes:#m/z:  0.00000 #charge-128
###MS: 856
###MSMS: 857
BEGIN IONS
TITLE=Cmpd 194, AutoMSn(314.5284), 14.5 min
RTINSECONDS=870.961
SCANS=MS: 856 MSMS: 857
PEPMASS=314.52838	214593
CHARGE=3+
304.64240	273	
318.22516	749	
322.18562	5730	1+
328.21156	1302	1+
332.17253	1110	
346.22238	10764	1+
352.19781	414	
364.23188	1785	1+
372.21300	408	
373.19580	671	1+
387.20682	368	
391.20301	314	
398.19228	493	
415.20758	2346	1+
432.23726	1385	
433.22376	15949	1+
443.23379	673	
450.26769	8867	1+
458.35178	699	
460.24901	1634	1+
491.58714	330	
516.29708	1220	1+
528.28535	1284	1+
534.87872	285	
543.29897	1029	
544.29171	6629	1+
560.32311	435	
561.31653	14162	1+
578.34397	6387	1+
586.36910	1446	1+
589.31212	517	
639.35806	343	
656.39093	679	
659.39029	460	
674.39274	1811	1+
676.40972	1674	1+
691.42761	2534	1+
END IONS

###FS:    #m/z: 505.92202 #charge   3
###MaxRes:#m/z:  0.00000 #charge-128
###MS: 856
###MSMS: 858
BEGIN IONS
TITLE=Cmpd 195, AutoMSn(505.9220), 14.5 min
RTINSECONDS=871.462
SCANS=MS: 856 MSMS: 858
PEPMASS=505.92202	134050
CHARGE=3+
362.68373	955	
429.56868	1020	
453.23045	870	
456.22778	955	
464.20488	793	
467.22657	4653	1+
467.57798	1173	
467.91460	855	
474.56000	815	
475.21530	798	
479.22342	2010	1+
479.55140	3026	1+
479.88967	1802	
488.56371	842	
494.23674	3436	1+
494.57339	2363	
494.90815	1830	
498.54125	1215	
499.91495	5977	1+
500.24564	15246	1+
500.58118	7322	
502.58918	1381	
502.91954	908	
505.21885	1159	
505.91894	20159	1+
506.25229	15833	1+
506.58421	7359	
508.26317	3804	
508.76387	1949	
596.26721	6202	1+
634.82509	910	
635.33175	937	
638.78269	1739	1+
692.33072	2030	1+
693.82270	1059	
724.36302	5202	1+
852.45893	2913	1+
852.46139	1258	
941.55294	2849	1+
986.49260	2965	1+
1004.48367	2660	1+
1116.55188	10102	1+
1137.50214	5868	1+
1155.58347	6955	1+
1173.59223	57815	1+
1203.55205	3349	1+
1221.51709	3763	1+
1235.53261	3201	1+
1238.54045	10708	1+
1286.67742	32809	1+
1309.57612	2474	1+
1367.63118	2150	1+
1411.69254	7786	1+
END IONS

###FS:    #m/z: 470.04785 #charge   2
###MaxRes:#m/z:  0.00000 #charge-128
###MS: 856
###MSMS: 859
BEGIN IONS
TITLE=Cmpd 196, AutoMSn(470.0478), 14.5 min
RTINSECONDS=871.963
SCANS=MS: 856 MSMS: 859
PEPMASS=470.04785	157882
CHARGE=2+
346.22221	2165	1+
355.23131	401	
364.23243	631	
369.19652	435	
389.22106	436	
402.75685	472	
432.21959	463	
433.24573	1268	
448.23847	702	
450.26657	2558	1+
462.27590	714	
474.78173	563	
492.29139	412	
506.27192	413	
525.28603	397	
527.25583	502	
543.29346	1080	1+
545.30031	1214	1+
547.23956	388	
550.98371	384	
552.27769	472	
560.32332	338	
561.31572	1094	1+
563.33040	9248	1+
571.24016	1675	1+
578.34117	4975	1+
586.38447	429	
590.31639	430	
633.36348	1221	1+
639.36102	419	
658.38186	678	1+
674.39735	2196	1+
676.41308	5676	1+
691.42478	26126	1+
734.40211	644	
787.48158	1373	1+
794.72063	545	
795.43981	1390	1+
804.50746	15103	1+
813.47304	9770	1+
814.48285	365	
863.45812	572	
924.55195	1745	1+
END IONS

###FS:    #m/z: 555.03778 #charge   2
###MaxRes:#m/z:  0.00000 #charge-128
###MS: 860
###MSMS: 861
BEGIN IONS
TITLE=Cmpd 197, AutoMSn(555.0378), 14.6 min
RTINSECONDS=874.993
SCANS=MS: 860 MSMS: 861
PEPMASS=555.03778	179973
CHARGE=2+
333.08394	1071	
434.12985	2724	
504.74217	961	
514.94451	986	
515.27456	1063	
529.21685	1772	
547.21748	7992	1+
550.53786	4025	
550.78231	3834	
551.03559	2525	
551.28405	2338	1+
551.63866	1422	
551.97591	1249	
554.78433	4970	1+
557.64240	27182	1+
557.97628	20330	1+
558.30706	10862	1+
649.32808	1046	
649.66411	1791	
659.32313	964	
662.32998	2599	1+
662.67085	1251	
662.99412	1191	
668.33472	37018	1+
668.66897	31086	1+
669.00131	19837	1+
696.00929	4058	1+
696.34401	3695	1+
696.68264	2030	
698.85402	1292	
699.34741	1210	
701.35638	1204	
701.66905	1257	
702.01623	49829	1+
702.35301	43767	1+
702.68512	25520	1+
705.34415	5064	1+
705.67789	3872	
706.01072	2878	
723.37855	2066	
723.88002	1942	
1109.06804	18561	1+
END IONS

###FS:    #m/z: 444.23176 #charge   1
###MaxRes:#m/z:  0.00000 #charge-128
###MS: 860
###MSMS: 862
BEGIN IONS
TITLE=Cmpd 198, AutoMSn(444.2318), 14.6 min
RTINSECONDS=875.494
SCANS=MS: 860 MSMS: 862
PEPMASS=444.23176	107267
CHARGE=1+
303.15069	328	
319.10707	236	
333.08299	812	
337.51944	475	
337.86229	506	
338.17399	219	
343.12454	580	
346.24435	2070	1+
346.85630	252	
352.15080	224	
352.50415	415	
359.16952	319	
369.19181	482	
371.20163	275	
376.59264	241	
380.20154	259	
384.69281	1661	1+
387.19718	244	
390.19365	335	
391.74527	266	
393.19817	605	
398.19904	1142	1+
404.22660	1353	1+
407.20664	874	1+
414.23220	539	1+
416.12598	410	
418.21017	560	1+
426.21232	555	1+
428.21620	1363	1+
428.54577	577	
433.22308	356	
434.21101	6492	1+
434.55288	9374	1+
434.88969	2604	
435.70986	254	
436.15448	247	
439.55795	1443	1+
439.88971	2796	1+
END IONS

###FS:    #m/z: 505.92246 #charge   3
###MaxRes:#m/z:  0.00000 #charge-128
###MS: 860
###MSMS: 863
BEGIN IONS
TITLE=Cmpd 199, AutoMSn(505.9225), 14.6 min
RTINSECONDS=875.995
SCANS=MS: 860 MSMS: 863
PEPMASS=505.92246	121062
CHARGE=3+
343.15932	748	
362.68276	638	
429.56503	891	
429.89330	535	
430.22231	544	
450.21715	820	
462.23510	766	
466.21253	625	
467.22465	3342	1+
467.57812	1544	1+
467.91591	726	
474.88138	529	
479.22940	1242	1+
479.55826	1505	1+
479.89288	1405	1+
485.23919	1220	1+
488.56626	523	
493.89313	1329	1+
494.24185	3298	1+
494.57294	2168	1+
498.54790	1018	1+
498.89956	1686	1+
500.24523	11156	1+
500.58057	4556	1+
500.91544	3316	1+
502.59117	1201	
504.92283	670	
505.22388	1036	
505.69720	675	
505.92053	11356	1+
506.25262	9815	1+
506.57928	4525	1+
516.74288	489	
546.26130	834	1+
596.26753	4189	1+
602.27629	1472	1+
602.78200	592	
634.82942	713	
635.33342	519	
643.84150	12097	1+
647.28805	560	
648.82675	549	
654.29574	814	1+
655.80107	652	
677.29637	1392	1+
689.32775	515	
691.38869	878	1+
700.86476	536	
704.35031	514	
724.36331	4473	1+
731.31016	989	1+
852.45697	3943	1+
905.47790	1130	1+
941.54028	1549	1+
1004.49069	3151	1+
1015.51929	3944	1+
1116.55694	5664	1+
1137.50623	4023	1+
1155.58270	3916	1+
1173.59339	35325	1+
1221.52424	2102	1+
1235.54155	1590	1+
1238.54262	6018	1+
1287.67828	9521	1+
1367.64068	1280	1+
1384.65228	2179	1+
1411.68463	5497	1+
END IONS

###FS:    #m/z: 439.89389 #charge   3
###MaxRes:#m/z:  0.00000 #charge-128
###MS: 864
###MSMS: 865
BEGIN IONS
TITLE=Cmpd 200, AutoMSn(439.8939), 14.7 min
RTINSECONDS=879.023
SCANS=MS: 864 MSMS: 865
PEPMASS=439.89389	188382
CHARGE=3+
303.15700	1069	
317.15497	1537	
352.50301	2314	
352.83885	937	
358.17927	1194	1+
393.19985	2329	
404.22642	3634	1+
428.21626	2900	1+
428.54646	1306	
434.21681	28599	1+
434.55230	18768	1+
434.88543	9042	
439.89432	12617	1+
440.22735	10566	1+
440.56373	4093	
494.23527	1085	
505.27370	6427	1+
505.76514	987	
522.23212	1774	
527.75950	881	
532.32390	869	
533.25109	1041	
536.76743	3301	
537.26721	1975	
542.25786	2223	1+
550.76453	1263	
551.26290	1039	
557.64246	2021	
557.97510	1701	
558.30840	1125	
564.27406	1378	
572.28141	1007	1+
577.27867	1546	1+
605.30201	1632	1+
615.29273	1513	1+
633.30140	3847	1+
649.32342	1562	1+
657.29973	1861	1+
668.33921	2808	1+
685.29849	1802	1+
723.37977	941	
768.36142	7684	1+
786.35962	6170	1+
796.36195	4760	1+
813.38585	3401	1+
852.40500	1176	1+
870.41664	859	
879.39674	2148	1+
880.40486	1471	1+
886.43960	1937	1+
896.41505	11380	1+
906.40756	1276	1+
914.43505	5140	1+
944.42099	1209	1+
954.42783	1399	1+
972.42679	1766	1+
1037.49876	3355	1+
1043.47159	1287	
1055.50126	3410	1+
1074.53574	5890	1+
1082.50120	2706	1+
1171.54808	4114	1+
1189.56848	34782	1+
END IONS

###FS:    #m/z: 555.03740 #charge   2
###MaxRes:#m/z:  0.00000 #charge-128
###MS: 864
###MSMS: 866
BEGIN IONS
TITLE=Cmpd 201, AutoMSn(555.0374), 14.7 min
RTINSECONDS=879.524
SCANS=MS: 864 MSMS: 866
PEPMASS=555.03740	146873
CHARGE=2+
333.08948	772	
434.13384	1891	
494.23267	719	
514.60401	1258	1+
514.93939	1181	
515.26822	1208	
529.21421	1144	
547.21799	4322	1+
550.53634	2166	
550.78530	2977	1+
551.03572	1898	
551.27805	2620	1+
551.63602	731	
551.96210	823	
554.78329	3331	1+
556.95864	683	
557.28188	612	
557.64093	15478	1+
557.97707	13501	1+
558.30724	6063	1+
649.32581	1332	1+
649.65817	748	
659.32347	1519	1+
662.33047	1500	1+
662.66476	1116	
662.99319	595	
667.99686	888	
668.33414	21983	1+
668.66887	20926	1+
669.00226	10737	1+
696.01488	2404	1+
696.34996	2645	1+
696.69155	1265	
698.85774	1123	
699.35075	978	
701.33959	857	
701.68722	884	
702.01838	28474	1+
702.35204	24257	1+
702.68557	14515	1+
705.34254	2467	1+
705.68215	2200	
706.01326	1500	
864.89975	583	
915.92928	717	
1109.06875	12830	1+
END IONS

###FS:    #m/z: 585.93780 #charge   3
###MaxRes:#m/z:  0.00000 #charge-128
###MS: 864
###MSMS: 867
BEGIN IONS
TITLE=Cmpd 202, AutoMSn(585.9378), 14.7 min
RTINSECONDS=880.024
SCANS=MS: 864 MSMS: 867
PEPMASS=585.93780	95069
CHARGE=3+
432.20002	2082	
517.27927	10582	1+
547.22749	9133	1+
549.59310	6855	1+
549.92971	6028	
550.25924	4826	
565.91027	1467	
574.26142	2120	
574.59683	2300	
579.93307	20416	1+
580.26570	19875	1+
580.60079	14061	1+
585.25636	8879	
585.59965	3447	
585.75563	4602	
585.93786	99795	1+
586.27169	73680	1+
586.60433	47100	1+
603.78477	2283	
618.26600	3043	
620.26075	2313	
623.29183	1632	
631.32166	4603	
653.31513	2766	
653.81954	1601	
679.82760	3604	
680.33379	2314	
705.29737	3973	
746.35032	1839	
749.81204	1952	
750.31143	2098	
763.37236	1630	
1376.66668	11186	1+
1578.74288	11676	1+
END IONS

###FS:    #m/z: 439.89323 #charge   3
###MaxRes:#m/z:  0.00000 #charge-128
###MS: 868
###MSMS: 869
BEGIN IONS
TITLE=Cmpd 203, AutoMSn(439.8932), 14.7 min
RTINSECONDS=883.053
SCANS=MS: 868 MSMS: 869
PEPMASS=439.89323	191634
CHARGE=3+
317.15558	625	
352.50615	1521	
352.83883	962	
383.20280	671	
404.22527	2429	1+
426.20449	962	1+
428.21237	1148	
428.54300	1395	
434.21546	23957	1+
434.55198	12741	1+
434.88489	6765	
439.89325	10216	1+
440.56387	2300	
448.71429	1164	
494.23174	716	
505.27341	5133	1+
518.26194	1671	1+
522.23163	1621	1+
525.27402	720	
532.31770	617	
533.25469	672	
536.76414	2947	
557.64241	1322	
557.98221	766	
564.26782	648	
586.27785	2268	1+
586.77765	815	
605.29592	944	1+
605.30232	776	
615.28743	1137	1+
633.30375	3239	1+
650.32168	798	
657.30223	1187	
668.33034	2060	1+
685.29727	1651	1+
750.35767	965	1+
768.36144	5532	1+
778.36326	1061	1+
785.39467	3178	1+
786.34834	3286	1+
796.36301	4121	1+
813.38381	2570	1+
853.38743	878	1+
869.41152	1278	1+
870.41271	1207	1+
879.42795	9885	1+
886.44419	1752	1+
896.42342	882	
897.41224	7619	1+
914.42903	4062	1+
944.42515	708	
954.43470	1282	1+
972.42616	1566	1+
1010.53172	2589	1+
1025.46339	660	
1037.51633	1729	1+
1043.46888	723	
1055.49689	2514	1+
1073.52609	7436	1+
1083.49694	2526	1+
1100.51030	2852	1+
1153.54675	1472	1+
1189.56792	27501	1+
END IONS

###FS:    #m/z: 585.93745 #charge   3
###MaxRes:#m/z:  0.00000 #charge-128
###MS: 868
###MSMS: 870
BEGIN IONS
TITLE=Cmpd 204, AutoMSn(585.9374), 14.7 min
RTINSECONDS=883.554
SCANS=MS: 868 MSMS: 870
PEPMASS=585.93745	174780
CHARGE=3+
432.20260	2401	
495.20069	1636	
517.27936	11285	1+
547.22799	8796	1+
549.59546	6100	1+
549.93013	3665	
550.25764	4432	
553.26130	3523	1+
573.93714	1609	
574.25859	3859	1+
574.59381	2548	
579.93226	18657	1+
580.26554	18636	1+
580.60071	12162	
583.79100	1541	
584.04517	1848	
585.25689	9179	
585.59615	3050	
585.75552	3813	
585.93692	101815	1+
586.27194	75328	1+
586.60425	48375	1+
603.78278	1821	
618.27104	2986	
620.26326	2340	
623.29191	1889	
631.32177	4290	
653.31730	3250	
653.82108	1679	
675.30865	2856	
705.29977	6130	1+
746.34935	1669	
749.81072	1716	
750.31195	1593	
814.33841	1648	
1358.65402	8954	1+
1376.66921	11190	1+
1578.74080	13252	1+
END IONS

###FS:    #m/z: 659.33302 #charge   2
###MaxRes:#m/z:  0.00000 #charge-128
###MS: 868
###MSMS: 871
BEGIN IONS
TITLE=Cmpd 205, AutoMSn(659.3330), 14.7 min
RTINSECONDS=884.055
SCANS=MS: 868 MSMS: 871
PEPMASS=659.33302	69466
CHARGE=2+
404.22620	687	
536.76402	676	
550.76258	443	
551.27040	563	
564.27044	463	
586.28657	756	
586.77774	403	
658.31852	527	
705.30275	627	
896.41878	430	
914.43435	397	
1073.52219	1810	1+
1100.50667	550	
1171.55036	526	
1299.64207	2561	1+
1317.66107	40291	1+
END IONS

###FS:    #m/z: 555.28797 #charge   2
###MaxRes:#m/z:  0.00000 #charge-128
###MS: 872
###MSMS: 873
BEGIN IONS
TITLE=Cmpd 206, AutoMSn(555.2880), 14.8 min
RTINSECONDS=887.077
SCANS=MS: 872 MSMS: 873
PEPMASS=555.28797	174365
CHARGE=2+
434.13308	3629	
514.94331	88744	1+
515.27719	67642	1+
515.61116	29383	
547.22099	3089	
550.52438	15734	1+
552.76337	4955	
553.01278	5475	
553.26336	5002	
554.78681	3891	
557.64213	6787	
557.97679	6497	
558.30284	3572	
625.63419	3104	
625.97348	2713	
655.63603	6185	1+
655.97493	3982	
656.31035	3144	
658.29298	5927	
659.32125	35880	1+
659.65248	22000	1+
659.83114	5804	
659.98668	12192	
668.33533	11257	1+
668.67092	7951	
669.00209	4947	
675.31185	41131	1+
691.34058	2818	
697.00881	23600	1+
697.34806	16197	1+
697.67085	13630	1+
699.33676	4119	
702.01574	13026	1+
702.35102	11718	
702.68341	7918	
771.91364	2670	
772.40658	3067	
1100.55578	46677	1+
1101.05380	34442	1+
1109.06764	144389	1+
1109.56876	113632	1+
END IONS

###FS:    #m/z: 585.93746 #charge   3
###MaxRes:#m/z:  0.00000 #charge-128
###MS: 872
###MSMS: 874
BEGIN IONS
TITLE=Cmpd 207, AutoMSn(585.9375), 14.8 min
RTINSECONDS=887.578
SCANS=MS: 872 MSMS: 874
PEPMASS=585.93746	139732
CHARGE=3+
432.20422	1821	
517.27781	7206	1+
547.22637	6690	1+
549.59749	4940	1+
549.93237	3969	
550.26043	2338	
553.27833	2260	
553.62134	1676	
574.26207	1453	
574.59054	1397	
579.93381	15444	1+
580.26517	13303	1+
580.59840	9644	1+
583.79310	1954	
584.04789	2748	
584.26427	6538	1+
585.60212	1912	
585.75299	3433	
585.93735	77977	1+
586.27160	52178	1+
586.60374	33937	1+
603.78170	1543	
618.26636	1868	
620.26702	1405	
623.29276	1245	
631.32024	2806	
653.31666	1465	
675.31132	3814	
705.29615	3198	
717.36556	1582	
746.34905	1346	
750.30500	1398	
814.33392	1345	
1358.65423	6303	1+
1376.66714	7835	1+
1578.74712	7075	1+
END IONS

###FS:    #m/z: 439.89315 #charge   3
###MaxRes:#m/z:  0.00000 #charge-128
###MS: 872
###MSMS: 875
BEGIN IONS
TITLE=Cmpd 208, AutoMSn(439.8932), 14.8 min
RTINSECONDS=888.079
SCANS=MS: 872 MSMS: 875
PEPMASS=439.89315	139263
CHARGE=3+
329.15651	588	
337.51853	2110	
337.85301	1260	
346.23708	1355	1+
359.18716	864	1+
364.52008	501	1+
376.17406	680	1+
379.19834	876	1+
381.95565	691	
382.20266	1430	1+
386.20371	796	1+
395.78317	733	
404.22635	4947	1+
407.19883	1152	
414.21579	737	1+
417.96578	910	
420.22408	459	1+
422.21576	875	
428.21378	3175	1+
428.54642	918	
433.55121	680	
433.88738	4315	1+
434.55342	7008	1+
437.22648	2181	1+
437.74008	617	1+
439.89278	5858	1+
440.56396	2136	
447.23363	650	1+
452.23561	548	
469.25270	595	1+
476.21793	1520	1+
481.89352	604	
482.22714	1060	
486.24724	1387	1+
491.23466	1071	1+
494.23258	1785	1+
502.96825	608	1+
504.23746	1086	
505.27282	3631	
508.25852	724	1+
510.75699	621	
511.25453	1349	1+
511.58926	643	
514.93865	738	
515.27328	1431	1+
519.25842	1839	1+
522.23277	6013	1+
525.24930	1761	1+
530.23330	624	1+
532.31710	4555	1+
536.76338	1351	
537.26420	1280	
541.76258	628	
546.26133	1068	1+
548.27462	1362	1+
551.26207	1212	1+
556.62377	824	1+
560.27696	1282	1+
561.61568	1213	1+
562.27311	2678	1+
567.26715	979	1+
567.59464	876	1+
567.93203	552	
572.28187	631	
584.28814	680	1+
590.28123	505	1+
605.30366	1132	1+
615.29858	874	1+
622.30114	553	1+
631.30808	837	1+
633.34565	4078	1+
640.29864	493	1+
649.33848	872	1+
657.29336	6257	1+
668.32434	1082	1+
671.82921	782	
672.31104	650	1+
675.31275	6374	1+
685.29183	4623	1+
702.32405	754	1+
740.34720	659	1+
750.34434	772	1+
758.34751	781	1+
768.36186	3869	1+
773.41326	765	1+
778.38654	1235	1+
785.36549	6857	1+
796.36547	2218	1+
813.38631	903	1+
834.41723	1550	1+
842.94547	1117	1+
847.43646	567	1+
851.39752	591	1+
858.42952	655	1+
865.44121	1068	1+
867.42376	10476	1+
869.41660	4562	1+
875.46793	1642	1+
877.39679	851	1+
879.43043	6421	1+
886.44201	1200	1+
892.47102	616	1+
896.42114	5437	1+
901.41234	471	1+
913.45643	4478	1+
923.46725	519	1+
941.45669	1232	1+
944.43288	551	1+
948.42111	1422	1+
954.43165	776	1+
958.44696	490	1+
972.45592	1537	1+
975.50576	972	1+
984.46759	700	1+
992.51796	1151	1+
1010.54340	7897	1+
1033.50179	1577	1+
1038.52313	5033	1+
1042.46195	939	1+
1055.50166	1599	1+
1074.53955	2413	1+
1083.51153	1348	1+
1094.55995	1404	1+
1111.56718	1409	1+
1139.58117	2115	1+
1171.55145	3067	1+
1186.53285	1857	1+
1189.56797	13919	1+
1199.57050	929	1+
1205.57140	885	1+
1316.61141	2416	1+
END IONS

###FS:    #m/z: 555.28865 #charge   2
###MaxRes:#m/z:  0.00000 #charge-128
###MS: 876
###MSMS: 877
BEGIN IONS
TITLE=Cmpd 209, AutoMSn(555.2886), 14.9 min
RTINSECONDS=891.101
SCANS=MS: 876 MSMS: 877
PEPMASS=555.28865	449792
CHARGE=2+
434.13457	6001	
514.94341	173950	1+
515.27733	135800	1+
515.61192	55641	
550.52627	28278	1+
552.76129	6623	
553.01297	5461	
554.55215	4405	
554.79043	6142	
625.63471	5878	
625.97107	4944	
655.63706	4729	
655.97096	4870	
658.29083	9943	
659.31984	75521	1+
659.65368	48508	1+
659.83235	13506	
659.98657	25321	
668.33675	5817	
668.67051	4341	
675.31234	82221	1+
691.34173	5548	
697.00995	44811	1+
697.34828	36308	1+
697.67921	25225	1+
698.85913	4736	
699.34385	5706	
702.01731	5569	
702.35074	6653	
702.68791	4939	
723.38197	7632	
723.88356	6690	
771.90769	6313	
772.41074	6112	
1100.55391	91615	1+
1101.05594	70287	1+
1109.06744	291482	1+
1109.56852	232229	1+
END IONS

###FS:    #m/z: 739.71206 #charge   3
###MaxRes:#m/z:  0.00000 #charge-128
###MS: 876
###MSMS: 878
BEGIN IONS
TITLE=Cmpd 210, AutoMSn(739.7121), 14.9 min
RTINSECONDS=891.602
SCANS=MS: 876 MSMS: 878
PEPMASS=739.71206	195048
CHARGE=3+
675.31546	3743	
734.04139	3703	
734.37333	4277	
734.70476	2940	
736.34648	11344	1+
736.67853	7902	
737.01649	4840	
739.03729	4094	
739.37872	4305	
739.71216	163325	1+
740.04654	147299	1+
740.38099	99665	1+
771.91059	4662	
772.40975	5352	
END IONS

###FS:    #m/z: 444.23230 #charge   1
###MaxRes:#m/z:  0.00000 #charge-128
###MS: 876
###MSMS: 879
BEGIN IONS
TITLE=Cmpd 211, AutoMSn(444.2323), 14.9 min
RTINSECONDS=892.104
SCANS=MS: 876 MSMS: 879
PEPMASS=444.23230	194198
CHARGE=1+
319.10375	443	
331.51449	843	
331.84889	474	
333.09067	639	
337.52023	6257	1+
337.85517	3334	
338.18511	1386	
343.12645	539	
343.22764	667	
346.24553	800	
356.19584	431	
359.19726	1473	1+
365.19710	681	
369.52918	471	
371.19893	955	1+
382.20764	1405	1+
384.68868	761	
387.20461	1155	1+
395.39258	541	
400.24228	735	
404.22634	12819	1+
407.20016	1027	1+
413.21077	509	
416.12020	646	
422.57507	442	
424.22597	725	
427.22019	1364	1+
427.55502	841	1+
427.87762	460	
433.22660	1237	
433.55292	4865	1+
433.88703	1945	1+
434.13983	3957	
435.18692	796	
437.22409	434	
439.58795	875	1+
439.88533	2163	1+
440.22469	2722	1+
443.93069	750	
444.23777	1485	1+
END IONS

###FS:    #m/z: 555.28815 #charge   2
###MaxRes:#m/z:  0.00000 #charge-128
###MS: 880
###MSMS: 881
BEGIN IONS
TITLE=Cmpd 212, AutoMSn(555.2882), 14.9 min
RTINSECONDS=895.129
SCANS=MS: 880 MSMS: 881
PEPMASS=555.28815	395024
CHARGE=2+
434.13335	4851	
514.94355	142613	1+
515.27807	113327	1+
515.61181	47848	
546.25148	5720	1+
550.52630	24490	1+
552.76301	6010	
553.01611	5566	
553.26480	3365	
554.53948	4451	
554.78681	6906	
625.63510	4562	
625.96741	5341	
655.97045	3650	
658.29264	9187	
659.32140	61219	1+
659.65322	39173	1+
659.83019	9333	
659.98702	22296	
668.33549	4202	
675.31231	68630	1+
691.00828	3371	
691.34219	4994	
697.01393	33930	1+
697.34620	34891	1+
697.68309	16695	
698.85460	3912	
702.01650	3669	
702.35233	3962	
702.68673	3419	
723.38204	5585	
723.88073	4068	
771.90903	5172	
772.40795	4628	
1100.55366	74622	1+
1101.05552	59422	1+
1109.06709	241343	1+
1109.56870	196923	1+
END IONS

###FS:    #m/z: 739.71230 #charge   3
###MaxRes:#m/z:  0.00000 #charge-128
###MS: 880
###MSMS: 882
BEGIN IONS
TITLE=Cmpd 213, AutoMSn(739.7123), 14.9 min
RTINSECONDS=895.63
SCANS=MS: 880 MSMS: 882
PEPMASS=739.71230	170632
CHARGE=3+
675.31018	2997	
734.03621	3174	
734.36996	2513	
736.34452	7074	1+
736.67798	4114	
737.01534	3540	
739.05397	2438	
739.37113	3208	
739.71254	111481	1+
740.04678	100050	1+
740.38032	66831	1+
771.91107	3890	
772.40811	3504	
END IONS

###FS:    #m/z: 444.23215 #charge   1
###MaxRes:#m/z:  0.00000 #charge-128
###MS: 880
###MSMS: 883
BEGIN IONS
TITLE=Cmpd 214, AutoMSn(444.2321), 14.9 min
RTINSECONDS=896.131
SCANS=MS: 880 MSMS: 883
PEPMASS=444.23215	172849
CHARGE=1+
319.10857	314	
331.52012	465	
331.84814	605	
332.17390	382	
333.08619	672	
337.18932	995	1+
337.51899	3974	
337.85496	2647	
343.12212	861	
346.23264	457	
356.53260	310	
359.19391	1235	1+
371.21307	731	1+
380.53077	302	
381.21153	2057	1+
384.68648	488	
387.19908	617	
389.72630	827	
400.23301	885	1+
404.22761	7622	1+
407.19851	776	1+
413.21390	375	
416.15051	541	1+
417.27427	470	
417.45799	418	
424.22981	409	
427.21418	931	1+
427.54029	524	1+
428.22215	3052	1+
428.82136	337	
431.95831	301	
433.23004	1121	
433.55118	3389	1+
433.89316	1271	1+
434.14470	4088	1+
439.88696	1336	
440.22474	1880	
440.58213	367	
443.93454	617	
444.24680	1111	1+
END IONS

###FS:    #m/z: 460.90069 #charge   3
###MaxRes:#m/z:  0.00000 #charge-128
###MS: 884
###MSMS: 885
BEGIN IONS
TITLE=Cmpd 215, AutoMSn(460.9007), 15.0 min
RTINSECONDS=899.156
SCANS=MS: 884 MSMS: 885
PEPMASS=460.90069	78405
CHARGE=3+
373.68907	1096	1+
390.17968	1050	
432.22575	788	
445.56810	1169	1+
448.23162	3164	1+
449.54950	771	
453.22673	1168	
453.89184	882	
454.89894	4084	1+
455.23281	3532	
455.56567	1917	
458.89296	1653	1+
459.22715	2611	1+
459.56766	1169	
460.90134	29410	1+
461.23572	20505	1+
461.56903	12306	1+
473.23998	717	
478.24607	890	
487.25044	2412	
518.24502	5820	1+
531.75069	1010	
552.27068	3105	1+
560.78905	886	
561.28313	1265	
572.29942	788	
576.32879	1069	
590.31292	736	
595.79349	830	
600.29762	733	
606.29371	2555	1+
608.78552	956	
609.30359	758	
618.29246	1905	1+
633.35374	6289	1+
647.28326	4251	1+
657.29265	1089	1+
675.31162	821	
685.29819	1045	
734.40333	7902	1+
746.39592	4909	1+
766.32593	1858	1+
805.34783	1053	
819.46252	17921	1+
845.42827	1078	
863.44597	5343	1+
913.41173	2694	1+
974.48140	5736	1+
991.50624	4604	1+
1043.46760	2457	1+
1104.53636	2957	1+
1133.52884	2368	1+
1138.57560	28952	1+
1206.57561	3703	1+
1251.64327	7921	1+
END IONS

###FS:    #m/z: 444.23243 #charge   1
###MaxRes:#m/z:  0.00000 #charge-128
###MS: 884
###MSMS: 886
BEGIN IONS
TITLE=Cmpd 216, AutoMSn(444.2324), 15.0 min
RTINSECONDS=899.658
SCANS=MS: 884 MSMS: 886
PEPMASS=444.23243	119211
CHARGE=1+
294.65252	189	
319.11491	376	1+
331.51265	500	
333.08859	428	
337.51828	2827	
337.85253	1275	
338.18753	683	
341.17591	249	
343.12948	560	1+
343.22458	216	
346.22889	347	
346.84031	203	
356.19178	535	
369.19675	314	
371.19345	491	1+
374.85751	256	1+
376.18748	211	
379.20023	232	
382.21069	969	1+
385.18828	594	1+
387.20377	491	
393.19639	317	
393.70057	455	1+
395.21894	289	
395.77834	709	
401.87762	289	
402.21458	290	1+
404.22804	6184	1+
407.19556	384	
408.82987	576	
413.46927	267	
415.73879	677	1+
416.13553	502	
417.23062	1250	1+
417.47521	412	1+
421.59451	389	1+
422.22110	1079	1+
424.22890	431	
426.23599	334	1+
427.55402	479	1+
428.22498	1686	1+
431.87784	340	1+
432.22167	1023	1+
433.55320	1717	1+
433.89134	1244	1+
434.13895	2499	1+
436.20810	684	1+
439.54911	504	1+
439.88754	576	1+
440.22310	1422	1+
442.71987	923	1+
443.93026	256	
END IONS

###FS:    #m/z: 502.52470 #charge   3
###MaxRes:#m/z:  0.00000 #charge-128
###MS: 884
###MSMS: 887
BEGIN IONS
TITLE=Cmpd 217, AutoMSn(502.5247), 15.0 min
RTINSECONDS=900.159
SCANS=MS: 884 MSMS: 887
PEPMASS=502.52470	30376
CHARGE=3+
321.06723	544	
327.04532	456	
338.63373	471	
367.19620	633	
377.12798	564	
384.20962	479	
407.18633	480	
449.18626	593	1+
449.51235	433	
460.84235	827	
461.17897	777	
461.50713	491	
464.91007	798	
465.23340	769	
468.13566	1377	
473.72346	533	
479.19610	598	1+
485.19010	572	1+
490.18026	884	1+
496.52415	2868	1+
496.84623	2249	1+
500.24301	580	
500.54808	1913	1+
500.88345	1149	1+
501.21145	2673	1+
502.52226	16853	1+
502.85828	11426	1+
503.19264	7819	1+
505.90630	879	
510.69405	591	1+
517.24758	784	1+
524.68336	516	
527.22635	1168	1+
539.20927	441	
556.18117	784	
556.68550	513	
567.20571	617	
570.18625	805	1+
587.29459	814	
587.80354	535	
669.27992	462	
677.29585	664	1+
687.26365	1480	1+
704.26648	1606	1+
750.41520	1046	1+
802.28526	3802	1+
819.29539	1083	1+
936.40059	1465	1+
939.34340	1778	1+
939.34811	11271	1+
951.34158	826	1+
980.34543	756	1+
993.38036	2818	1+
996.38982	1314	1+
1010.55322	4737	1+
1038.42021	6185	1+
1185.48808	13013	1+
1254.51528	934	1+
1328.50310	1981	1+
1345.51671	9124	1+
END IONS

###FS:    #m/z: 685.97871 #charge   3
###MaxRes:#m/z:  0.00000 #charge-128
###MS: 888
###MSMS: 889
BEGIN IONS
TITLE=Cmpd 218, AutoMSn(685.9787), 15.1 min
RTINSECONDS=903.176
SCANS=MS: 888 MSMS: 889
PEPMASS=685.97871	89358
CHARGE=3+
369.19716	3279	
400.18868	1029	
480.20094	1575	
508.71048	4138	
509.21612	2015	
525.28628	4919	1+
619.28287	1134	
619.62238	1193	
650.30252	813	
674.29841	3031	1+
674.63587	1158	
675.79859	864	
676.83049	4101	
677.34067	2186	
679.97364	14843	1+
680.31058	13682	1+
680.64488	8177	1+
685.31806	3647	
685.63818	1642	
685.77985	922	
685.97876	54903	1+
686.31382	49346	1+
686.64625	27238	1+
764.35764	1270	
799.35884	2951	1+
813.84887	1014	
814.35176	1136	
859.42293	1495	
877.44031	4175	1+
959.39516	859	
1016.41054	2522	
1017.41193	1127	
1179.48133	8126	1+
1374.65449	7271	1+
1380.67838	5549	1+
END IONS

###FS:    #m/z: 502.52236 #charge   3
###MaxRes:#m/z:  0.00000 #charge-128
###MS: 888
###MSMS: 890
BEGIN IONS
TITLE=Cmpd 219, AutoMSn(502.5224), 15.1 min
RTINSECONDS=903.677
SCANS=MS: 888 MSMS: 890
PEPMASS=502.52236	82539
CHARGE=3+
321.06656	622	
352.63741	1002	
367.19618	1314	1+
410.15292	542	
460.51037	965	1+
460.83865	863	
461.18199	529	
464.90520	687	
465.23578	1238	1+
466.51103	564	
466.84336	515	
467.17652	576	
468.13622	1647	
490.17770	1068	1+
496.51960	3526	1+
496.84975	3001	1+
497.18550	2075	
499.23431	1001	1+
501.23060	2861	1+
501.53562	993	
501.87972	615	
502.52218	21821	1+
502.85630	12435	1+
503.19310	10608	1+
505.89802	682	
524.68226	740	
525.20718	523	
527.23380	1268	1+
544.23375	527	
554.25961	519	
567.19967	698	
569.21535	812	1+
587.29683	1157	
587.79960	518	
669.28826	671	
687.25235	2709	1+
695.95414	764	
750.41808	732	
802.28292	4380	1+
813.75155	656	
936.40785	1140	1+
939.34823	13854	1+
939.35053	1665	1+
996.39441	976	1+
1010.56031	4163	1+
1038.41251	6819	1+
1111.36618	1907	1+
1185.48685	15205	1+
1328.49259	2595	1+
1345.51828	10540	1+
END IONS

###FS:    #m/z: 514.98585 #charge   2
###MaxRes:#m/z:  0.00000 #charge-128
###MS: 888
###MSMS: 891
BEGIN IONS
TITLE=Cmpd 220, AutoMSn(514.9858), 15.1 min
RTINSECONDS=904.178
SCANS=MS: 888 MSMS: 891
PEPMASS=514.98585	54963
CHARGE=2+
322.65221	1378	
351.16933	1128	1+
369.19729	9668	1+
376.60127	655	
381.12656	746	
393.83389	4402	1+
394.17008	2395	
394.49800	1232	
412.21928	1913	
446.20314	712	
463.21845	1207	
468.26401	3378	1+
475.74884	644	
479.23238	824	
491.20342	799	
492.12792	639	
495.17465	782	
508.21865	13300	1+
514.22555	669	
515.24857	779	
516.25279	1429	1+
525.27583	13430	1+
536.25065	638	
547.24928	592	
564.27193	1517	1+
576.31026	1859	1+
581.25096	747	
619.27708	1371	1+
619.62485	588	
632.29713	618	
646.78696	2826	1+
661.33303	3091	1+
668.28400	944	1+
677.35351	1130	
685.32000	4656	1+
689.32418	3431	1+
711.30270	607	
728.33197	1155	
729.32085	4478	1+
746.34727	14150	1+
764.35320	4918	1+
799.36128	7395	1+
831.43042	1100	1+
841.41419	822	
842.40470	2296	1+
859.42956	6738	1+
877.43892	1991	1+
879.36150	1189	1+
942.37549	2375	1+
959.39607	8143	1+
970.37960	1002	1+
999.39627	3244	1+
1016.41431	1197	
1016.42022	34538	1+
1023.47978	1908	1+
END IONS

###FS:    #m/z: 685.97849 #charge   3
###MaxRes:#m/z:  0.00000 #charge-128
###MS: 892
###MSMS: 893
BEGIN IONS
TITLE=Cmpd 221, AutoMSn(685.9785), 15.1 min
RTINSECONDS=907.207
SCANS=MS: 892 MSMS: 893
PEPMASS=685.97849	118821
CHARGE=3+
369.19765	3466	
480.20210	1860	
525.28610	5224	1+
619.28363	983	
619.63391	897	
674.29714	3800	1+
674.63837	1282	
676.82975	2333	
677.33931	1776	
679.97419	15762	1+
680.30781	14529	1+
680.64274	8009	
685.31481	4627	
685.63403	1625	
685.79076	1121	
685.97914	54626	1+
686.31349	52938	1+
686.64782	28467	1+
687.83403	3266	1+
690.84561	2746	1+
691.33586	973	
764.34766	1259	
799.35983	2612	
814.35081	1179	
859.42774	1579	
877.43573	4145	1+
959.38454	918	
1016.41399	10238	1+
1179.47978	8129	1+
END IONS

###FS:    #m/z: 523.76905 #charge   2
###MaxRes:#m/z:  0.00000 #charge-128
###MS: 892
###MSMS: 894
BEGIN IONS
TITLE=Cmpd 222, AutoMSn(523.7691), 15.1 min
RTINSECONDS=907.708
SCANS=MS: 892 MSMS: 894
PEPMASS=523.76905	77630
CHARGE=2+
321.06908	506	
346.24429	1512	1+
350.14490	435	1+
353.14608	405	
359.16192	818	1+
367.71478	604	1+
368.18282	932	1+
377.13524	614	1+
384.19451	847	1+
386.20733	455	1+
389.19028	380	1+
396.15514	1202	1+
405.19783	313	
407.17583	729	1+
411.22663	630	1+
413.15667	440	1+
416.22291	364	
422.19722	573	1+
425.24754	632	1+
433.18756	1156	1+
435.17191	332	
439.20460	982	1+
441.73878	1249	1+
451.18060	1728	1+
456.15813	392	
459.22822	326	
466.20326	666	1+
468.14933	2000	1+
469.27936	438	
472.20825	682	1+
476.17663	1479	1+
479.18450	375	
480.17854	669	1+
481.65864	388	1+
484.19528	893	1+
487.23365	927	1+
489.88847	377	1+
493.22757	459	1+
500.23886	1447	1+
504.23241	874	1+
506.18924	6885	1+
506.69474	2446	
510.21657	847	1+
515.25580	3303	1+
520.22347	2735	1+
520.85205	546	
526.23226	938	1+
526.53149	581	
526.85156	710	1+
530.23179	687	1+
532.31984	4519	1+
538.22647	433	
539.22273	1040	1+
544.21431	723	1+
548.21430	771	1+
560.70192	497	1+
567.21975	898	1+
567.93632	353	
571.28782	388	1+
573.17781	403	
581.26640	811	1+
584.25878	558	1+
589.31817	474	1+
591.24454	1369	1+
599.24958	1440	1+
603.79061	438	
604.28800	508	1+
607.30127	578	1+
609.26617	951	1+
615.36164	610	1+
617.28638	555	1+
631.30088	564	1+
633.36923	8265	1+
637.24668	500	1+
641.81326	577	1+
650.30242	578	1+
653.80529	357	1+
663.30313	362	1+
673.27604	719	1+
676.28245	546	1+
687.31177	682	1+
703.29116	1481	1+
716.35097	691	1+
722.32365	454	
722.83388	359	
733.40673	505	1+
736.33312	1664	1+
736.37041	496	1+
742.35383	562	1+
746.32344	475	1+
755.35226	326	
759.27511	1518	1+
778.40989	1282	1+
791.30782	656	1+
795.86250	607	1+
796.42951	11756	1+
796.43904	1897	1+
801.28364	426	1+
802.27946	456	
819.29435	1750	1+
828.90141	468	
835.37331	554	1+
845.96949	505	
862.35717	377	1+
865.25770	474	1+
865.45098	1435	1+
874.31180	3976	1+
883.46410	16440	1+
888.34041	591	1+
892.49831	353	
893.44467	1276	1+
922.32995	333	1+
942.36376	569	1+
948.42673	680	1+
952.37663	630	1+
958.37585	816	1+
970.49320	380	1+
979.33188	1857	1+
993.38167	1511	1+
996.37604	1913	1+
1000.46656	759	1+
1011.37060	1036	
1012.35994	620	
1020.36536	641	1+
1028.51258	2985	1+
1046.52415	12227	1+
END IONS

###FS:    #m/z: 514.98621 #charge   2
###MaxRes:#m/z:  0.00000 #charge-128
###MS: 892
###MSMS: 895
BEGIN IONS
TITLE=Cmpd 223, AutoMSn(514.9862), 15.1 min
RTINSECONDS=908.209
SCANS=MS: 892 MSMS: 895
PEPMASS=514.98621	75550
CHARGE=2+
343.16947	645	
351.16922	929	1+
365.17174	511	
369.19649	8904	1+
393.83366	3215	1+
394.16831	2907	1+
394.50350	637	
403.19430	675	1+
407.70652	472	
412.21502	2036	1+
430.22493	512	
446.21462	475	
448.22121	577	
461.22460	707	1+
463.22328	1093	
468.25695	2211	1+
479.24398	905	
492.13984	683	
495.17419	762	
508.21955	11223	1+
513.24581	515	
514.23848	1199	1+
515.58763	649	
515.91659	531	
516.25780	1774	1+
525.27658	10874	1+
533.93964	488	
546.24545	817	1+
564.27841	959	1+
576.31016	1473	1+
581.24497	1834	1+
619.28475	573	
619.94407	430	
644.31193	1425	1+
661.33678	2452	1+
677.35024	830	
685.31683	4136	1+
689.32199	2182	1+
711.31260	486	
728.33247	888	
729.32631	3421	1+
746.34734	8169	1+
746.34915	2009	1+
764.35386	3760	1+
782.33912	563	
799.36057	6055	1+
810.32070	494	
831.42620	758	1+
841.41918	763	
842.39654	1795	1+
859.42825	4510	1+
869.19114	657	
877.43979	1561	1+
879.35580	862	1+
942.37955	1639	1+
959.39462	7033	1+
970.37026	923	1+
981.41669	1239	1+
999.40803	2639	1+
1016.41415	1005	
1016.41879	28289	1+
1022.44647	1255	1+
END IONS

###FS:    #m/z: 523.77013 #charge   2
###MaxRes:#m/z:  0.00000 #charge-128
###MS: 896
###MSMS: 897
BEGIN IONS
TITLE=Cmpd 224, AutoMSn(523.7701), 15.2 min
RTINSECONDS=911.239
SCANS=MS: 896 MSMS: 897
PEPMASS=523.77013	100871
CHARGE=2+
321.06196	525	
346.24074	1778	1+
359.17290	611	
366.18208	330	1+
366.40848	313	
369.19589	785	1+
377.13599	760	1+
384.19015	638	1+
386.19420	1147	1+
396.15685	791	
405.19325	382	
407.17281	566	
410.15663	508	1+
420.18841	502	1+
424.21777	1098	1+
436.09651	363	
439.20679	1085	1+
441.23910	377	
447.20835	1076	1+
451.18420	1578	1+
468.13895	1528	1+
468.26326	550	1+
470.21227	506	1+
476.37833	528	
477.20060	778	1+
479.19177	1043	1+
482.23057	445	1+
484.17692	353	1+
484.84514	353	
487.25032	755	1+
492.21291	908	1+
501.23231	586	1+
508.22631	540	1+
510.23365	366	
511.18837	746	1+
514.77018	540	
517.26691	1208	1+
520.22229	1326	1+
520.86006	409	
522.24063	1020	1+
526.52950	600	
526.85550	674	1+
527.20098	538	
532.32094	5283	1+
537.22461	372	1+
539.78019	357	1+
540.02497	1033	1+
544.22811	599	1+
547.20985	1084	1+
563.25522	434	1+
567.21880	321	
568.21746	928	1+
573.16412	668	
575.24901	404	1+
581.27225	609	1+
591.24622	1634	1+
596.27353	641	1+
599.25051	1264	1+
603.78227	559	1+
609.25960	810	1+
615.33243	1080	1+
631.28083	686	1+
633.37326	7303	1+
636.25933	478	1+
637.74188	478	1+
639.32362	483	1+
642.83737	986	
644.24803	389	1+
645.31483	493	1+
650.30762	617	1+
653.77403	485	1+
655.27404	491	1+
657.28507	1484	1+
663.29843	468	1+
668.32221	707	1+
677.28552	584	1+
683.28055	410	1+
693.26229	394	1+
703.28673	758	1+
728.28848	430	1+
736.33482	1728	1+
736.38882	621	1+
748.41082	489	
754.35382	521	1+
759.27426	1765	1+
765.55565	462	
778.41636	800	1+
788.78593	363	
795.87617	576	1+
796.43013	13409	1+
801.29730	552	1+
819.28195	336	
848.45192	339	
865.25409	746	1+
865.42566	2691	1+
874.30366	3272	1+
883.46287	17258	1+
893.45146	770	1+
921.49656	297	
933.32481	370	1+
948.40227	480	1+
951.34871	1038	1+
954.39192	478	1+
958.41341	528	1+
979.33747	1177	1+
993.39136	1127	1+
996.37873	1321	1+
1007.45594	779	1+
1011.37301	10155	1+
1022.93170	373	
1029.50372	2951	1+
1046.52472	12657	1+
END IONS

###FS:    #m/z: 349.51664 #charge   3
###MaxRes:#m/z:  0.00000 #charge-128
###MS: 896
###MSMS: 898
BEGIN IONS
TITLE=Cmpd 225, AutoMSn(349.5166), 15.2 min
RTINSECONDS=911.74
SCANS=MS: 896 MSMS: 898
PEPMASS=349.51664	92299
CHARGE=3+
308.17608	215	
314.64161	568	
329.21801	181	
334.14005	286	
341.14985	981	1+
346.24447	4336	1+
352.14677	267	
359.17004	1336	1+
369.18853	472	
386.20940	578	1+
389.71654	338	
394.70399	197	
403.24651	219	
404.22560	499	
433.19803	799	1+
442.74089	194	
450.27847	290	
487.27520	502	1+
492.22151	610	1+
504.25236	190	
505.26382	694	1+
510.23576	206	
514.30784	230	
515.29757	727	1+
521.21587	192	
532.32367	5702	1+
541.00630	298	
589.33995	313	
591.25715	276	
615.35605	813	1+
633.37158	11700	1+
641.79977	430	
643.35148	693	1+
778.42109	198	
796.43158	572	1+
END IONS

###FS:    #m/z: 526.52897 #charge   3
###MaxRes:#m/z:  0.00000 #charge-128
###MS: 896
###MSMS: 899
BEGIN IONS
TITLE=Cmpd 226, AutoMSn(526.5290), 15.2 min
RTINSECONDS=912.241
SCANS=MS: 896 MSMS: 899
PEPMASS=526.52897	73685
CHARGE=3+
396.15748	1208	
417.92659	1041	
468.14332	1041	
484.83658	843	
508.70403	906	
514.76696	2648	
520.52884	3795	1+
520.85974	3770	1+
521.20019	3394	1+
523.25171	1021	
524.59927	815	
526.23879	816	
526.52804	21217	1+
526.86250	15236	1+
527.19949	10947	1+
528.29421	1270	
532.32154	2181	
537.22664	858	
570.18189	854	
586.08973	835	
586.49287	1237	
609.30625	809	
618.75517	936	
633.37299	6404	1+
659.31312	1046	
664.97494	852	
700.76230	1082	
759.27653	1077	
796.43267	16145	1+
874.30142	1670	
883.46736	14447	1+
1011.37434	8773	1+
1029.50894	6861	1+
1046.53151	87743	1+
1110.42223	6033	1+
1257.50355	10790	1+
1417.53927	8030	1+
END IONS

###FS:    #m/z: 484.73367 #charge   2
###MaxRes:#m/z:  0.00000 #charge-128
###MS: 900
###MSMS: 901
BEGIN IONS
TITLE=Cmpd 227, AutoMSn(484.7337), 15.3 min
RTINSECONDS=915.268
SCANS=MS: 900 MSMS: 901
PEPMASS=484.73367	61848
CHARGE=2+
305.17941	376	
316.18268	669	1+
326.18569	348	1+
341.16383	243	
344.18238	1381	1+
362.18173	321	1+
372.19165	386	1+
375.22779	318	
376.60223	265	
389.18811	408	1+
398.18957	664	1+
404.18602	1706	1+
408.19536	612	
416.20495	1443	
418.20085	268	
423.21556	322	1+
426.20838	465	1+
431.29494	336	
432.22586	499	1+
434.22233	3139	1+
438.12225	497	
440.22020	471	1+
444.22225	2068	1+
445.89309	341	
448.23689	809	1+
455.21921	629	1+
462.21865	409	1+
468.26042	451	1+
471.20423	396	1+
473.22959	1051	1+
479.22236	494	1+
487.24291	385	
488.23639	917	1+
491.24001	400	1+
500.23024	332	
506.22554	566	1+
508.23544	691	1+
516.23316	254	
525.27520	544	1+
527.24228	358	
528.24485	837	1+
534.88180	310	
544.28147	847	
545.25426	3893	1+
552.26010	353	1+
562.27805	3814	1+
572.26270	379	1+
584.27498	263	
585.26096	717	1+
592.33177	921	1+
601.29080	1206	1+
611.29843	308	1+
620.28121	274	
622.28948	352	1+
629.29801	743	1+
633.35804	787	
646.30135	241	
665.29281	341	
668.29738	322	
674.30573	547	1+
685.32395	451	1+
691.32613	935	1+
692.32086	444	1+
695.42296	941	1+
703.33721	308	1+
709.34931	10643	1+
709.36586	522	1+
719.32767	824	
731.31102	368	1+
734.40401	984	1+
737.34828	454	1+
742.33490	255	
749.32254	855	1+
758.43736	459	
776.31718	661	1+
799.34931	348	1+
822.42841	1308	1+
832.41670	5079	1+
847.39974	380	1+
885.44015	335	1+
905.47201	6495	1+
952.44754	586	1+
958.44250	324	1+
END IONS

###FS:    #m/z: 523.76944 #charge   2
###MaxRes:#m/z:  0.00000 #charge-128
###MS: 900
###MSMS: 902
BEGIN IONS
TITLE=Cmpd 228, AutoMSn(523.7694), 15.3 min
RTINSECONDS=915.769
SCANS=MS: 900 MSMS: 902
PEPMASS=523.76944	76116
CHARGE=2+
311.15837	242	1+
319.15598	230	1+
321.06995	289	
323.62843	234	1+
334.14417	355	1+
340.18733	296	1+
345.08861	324	
346.24328	779	
352.14589	982	1+
359.16728	689	1+
369.18360	548	1+
375.14185	244	1+
377.14112	850	1+
384.20326	767	1+
389.18925	437	1+
393.14639	241	1+
395.78011	385	
396.15820	1092	1+
401.14067	258	
405.20430	420	1+
407.17216	329	
410.15421	485	
411.25301	313	1+
413.14080	342	1+
420.84428	259	
425.24498	251	1+
431.69030	327	1+
433.19224	1006	1+
435.74059	308	1+
436.09597	276	
438.21622	568	1+
448.83927	369	
449.24935	420	1+
451.18550	599	1+
453.16062	312	
455.19998	291	1+
459.25255	234	1+
463.21478	346	1+
468.25497	332	1+
470.19367	455	1+
476.19358	1094	1+
481.17085	511	1+
484.24387	343	1+
487.22372	382	1+
497.18674	303	
499.22113	789	1+
504.24202	398	1+
511.23707	282	1+
514.56830	240	1+
514.75860	375	
517.26955	1106	1+
520.23066	738	1+
521.51133	257	1+
521.79924	338	1+
522.24687	831	1+
525.53789	413	1+
526.24367	980	1+
526.85655	492	
532.32181	2894	1+
539.24124	225	
543.26221	350	1+
544.70418	286	1+
549.20349	449	1+
564.25745	353	1+
567.22826	548	1+
571.24805	352	1+
573.17091	381	
576.24741	274	1+
579.29414	302	1+
581.25396	538	1+
584.78226	234	
585.26626	405	1+
588.31979	407	1+
591.25361	1206	1+
596.26926	243	
599.25234	373	1+
602.24907	288	1+
607.33967	228	1+
613.27495	338	1+
615.32104	756	1+
622.27945	435	1+
625.29666	322	1+
633.36713	4987	1+
639.31464	233	1+
645.27256	578	1+
648.77235	266	1+
650.33226	437	
650.80150	294	1+
655.27950	534	1+
658.28023	356	
658.79197	223	
659.30262	506	1+
664.27422	572	1+
668.33858	378	1+
673.29491	268	1+
677.29453	254	1+
681.35321	276	1+
682.30417	362	1+
699.29700	542	1+
704.27194	334	1+
714.33556	266	1+
715.36321	295	1+
723.35630	247	1+
728.29711	732	1+
735.39078	501	1+
736.26511	268	1+
746.33680	242	
754.34549	303	1+
759.28187	936	1+
778.41862	619	1+
791.28792	307	1+
796.43026	7706	1+
802.27810	311	
811.43438	340	1+
815.37312	276	1+
820.34054	319	1+
829.44080	402	1+
835.34680	328	1+
840.37238	432	1+
848.42347	239	
865.26618	564	1+
865.45460	888	1+
874.30852	1411	1+
880.42312	341	1+
883.46443	9429	1+
888.33258	268	1+
893.44558	777	1+
894.73275	248	
895.43411	463	1+
914.44806	260	1+
920.44418	362	1+
934.27281	790	1+
938.40781	429	1+
979.32949	871	1+
983.43305	557	1+
987.51350	436	1+
993.55586	373	1+
996.38837	814	1+
1011.37589	5880	1+
1029.50099	1857	1+
1038.46508	880	1+
1046.53339	7774	1+
END IONS

###FS:    #m/z: 349.51665 #charge   3
###MaxRes:#m/z:  0.00000 #charge-128
###MS: 900
###MSMS: 903
BEGIN IONS
TITLE=Cmpd 229, AutoMSn(349.5167), 15.3 min
RTINSECONDS=916.27
SCANS=MS: 900 MSMS: 903
PEPMASS=349.51665	68302
CHARGE=3+
317.19452	159	
323.19337	121	
328.22019	315	1+
334.14437	265	
336.16364	122	
341.15479	486	1+
346.24492	2439	1+
352.16309	313	
359.17191	918	1+
366.14680	216	1+
369.18787	263	
376.24158	122	
386.21767	384	1+
390.21126	122	
403.24129	254	1+
405.20729	212	
421.24441	168	
431.18872	246	1+
433.19276	517	1+
441.10170	128	
441.21506	228	1+
450.25684	358	1+
460.23382	119	
470.19985	152	
487.26676	209	
492.22635	243	1+
504.26739	129	
505.27279	398	
514.30481	338	1+
520.20849	225	
522.23507	188	
532.32544	3735	1+
540.02391	817	1+
544.31069	272	1+
573.31288	163	
578.33503	181	
589.34491	159	
615.34892	230	
617.36367	120	
633.37194	5704	1+
641.81795	1047	1+
643.36037	284	1+
669.33259	129	
796.42986	205	
END IONS

###FS:    #m/z: 689.62870 #charge   3
###MaxRes:#m/z:  0.00000 #charge-128
###MS: 904
###MSMS: 905
BEGIN IONS
TITLE=Cmpd 230, AutoMSn(689.6287), 15.3 min
RTINSECONDS=919.308
SCANS=MS: 904 MSMS: 905
PEPMASS=689.62870	80761
CHARGE=3+
318.18637	567	
327.18930	685	
335.14804	1321	
361.69955	961	
369.20005	511	
463.20794	3970	1+
480.19722	531	
520.24468	751	1+
525.29958	2249	1+
534.26917	583	
578.23349	6057	1+
590.24780	1312	1+
594.29379	457	
619.28461	936	1+
646.25884	858	1+
653.36579	3643	1+
656.79360	736	
657.28312	981	1+
674.29243	1425	1+
674.63765	483	
676.83224	902	
677.61082	654	1+
679.97170	3296	1+
680.30701	2541	1+
680.64177	1393	
683.62496	2803	
683.93890	9083	1+
684.27277	8022	1+
684.60066	8278	1+
685.79719	648	
685.97755	11949	1+
686.31119	12345	1+
686.64237	5654	1+
687.83779	2330	1+
689.62931	12099	1+
689.96104	6770	1+
690.30414	8932	1+
690.83935	925	
693.94159	778	
722.38663	734	
730.27822	2134	
738.26380	16452	1+
745.32831	552	
747.32156	1354	
767.44490	822	
785.40936	1232	1+
787.30493	1090	1+
793.43153	4346	1+
799.35577	1053	1+
813.40184	7609	1+
877.42820	811	1+
881.28002	1053	1+
881.28378	545	
884.43998	7503	1+
898.29875	40903	1+
899.84096	3329	1+
999.46744	7707	1+
1009.96403	595	
1011.38628	4781	1+
1015.42409	1785	1+
1016.40562	804	
1056.49006	16886	1+
1068.40663	7230	1+
1123.56342	4559	1+
1141.58181	12012	1+
1151.56467	2568	1+
1169.57228	15494	1+
1183.43090	4881	1+
1254.46323	635	
1254.48051	1648	1+
1301.61534	1788	1+
1329.61018	6362	1+
1353.65572	1981	1+
1382.69876	4268	1+
1414.49713	1392	1+
1461.58557	1250	1+
1604.65361	1448	1+
1779.67433	1457	1+
END IONS

###FS:    #m/z: 410.71734 #charge   2
###MaxRes:#m/z:  0.00000 #charge-128
###MS: 904
###MSMS: 906
BEGIN IONS
TITLE=Cmpd 231, AutoMSn(410.7173), 15.3 min
RTINSECONDS=919.809
SCANS=MS: 904 MSMS: 906
PEPMASS=410.71734	48121
CHARGE=2+
302.15342	164	
331.14141	2650	1+
350.18453	386	1+
353.21409	243	
354.11018	160	
357.14880	206	
360.17996	168	
371.17940	218	
375.17639	276	
380.18148	240	
385.24041	534	
389.24254	1272	1+
395.78336	534	
411.22220	574	1+
413.24882	258	
416.23598	757	1+
428.24875	332	
431.30367	169	
432.20130	297	
444.22824	720	1+
446.26007	8331	1+
482.21627	161	
500.26059	216	
502.23728	160	
541.32689	463	
545.27403	195	
559.34524	6267	1+
573.26447	161	
586.22927	184	
594.36302	245	
693.28415	195	
695.41570	714	1+
701.34367	377	1+
719.37658	3018	1+
778.35461	189	
806.38508	155	
END IONS

###FS:    #m/z: 485.23969 #charge   2
###MaxRes:#m/z:  0.00000 #charge-128
###MS: 904
###MSMS: 907
BEGIN IONS
TITLE=Cmpd 232, AutoMSn(485.2397), 15.3 min
RTINSECONDS=920.31
SCANS=MS: 904 MSMS: 907
PEPMASS=485.23969	56925
CHARGE=2+
305.17310	190	
317.18476	555	1+
319.19693	204	
324.13067	250	1+
343.18560	404	1+
345.18281	832	1+
352.15739	229	1+
355.19352	381	1+
369.17852	322	1+
371.18434	377	1+
381.19254	240	
386.19943	268	1+
388.16440	388	1+
395.77746	461	
397.17177	210	
398.18984	923	1+
404.18739	1894	1+
408.19870	629	1+
410.19938	241	
411.23167	311	1+
412.95331	234	
416.21662	891	
426.20449	431	1+
431.29526	314	
432.20444	320	1+
434.22071	1702	1+
435.73732	220	1+
437.22316	520	1+
440.19433	294	1+
443.72623	394	1+
444.22395	1656	1+
445.55472	294	1+
445.89938	190	
450.25379	392	1+
455.22862	801	1+
459.23389	228	1+
460.52574	197	
463.21853	218	
464.22472	516	1+
469.21907	334	1+
472.25421	193	
473.24089	572	1+
476.75752	211	
481.25164	314	1+
487.25019	335	
491.22018	584	1+
495.64761	201	
496.23156	849	1+
500.24030	503	1+
506.24270	367	1+
510.23803	388	1+
516.25136	310	1+
524.25175	194	
525.27927	224	
526.26516	411	1+
528.25167	411	1+
531.26381	655	1+
536.25723	417	1+
539.27566	324	1+
544.27751	458	
544.77845	361	1+
545.25951	2107	1+
555.25967	373	1+
562.27988	1873	1+
566.26619	259	1+
571.23173	1133	1+
573.28008	376	1+
579.26923	241	1+
583.26162	436	1+
586.24634	259	1+
591.28888	329	1+
594.35368	410	1+
602.28271	945	1+
615.32321	283	
619.28885	381	1+
630.30843	272	1+
633.33950	340	
634.35444	634	1+
655.30295	317	1+
656.33452	260	1+
664.35413	220	1+
674.31336	731	1+
684.32482	209	
685.31187	367	1+
692.30232	350	1+
695.41140	564	1+
704.31989	511	1+
709.35048	6244	1+
716.35842	492	1+
719.31327	1305	1+
731.29368	477	1+
733.35999	601	1+
734.40600	460	1+
749.32068	1377	1+
758.45481	677	
760.35933	231	1+
768.35653	226	1+
776.32775	293	1+
778.35741	813	1+
785.57924	269	
791.39099	254	1+
797.37386	219	
799.35782	380	1+
815.38144	321	1+
822.43841	642	1+
832.41737	3660	1+
858.40756	385	1+
885.39299	222	1+
888.46258	699	1+
895.43742	817	1+
905.47269	4063	1+
938.45715	260	1+
953.45068	789	1+
969.48195	349	1+
END IONS

###FS:    #m/z: 410.71726 #charge   2
###MaxRes:#m/z:  0.00000 #charge-128
###MS: 908
###MSMS: 909
BEGIN IONS
TITLE=Cmpd 233, AutoMSn(410.7173), 15.4 min
RTINSECONDS=923.338
SCANS=MS: 908 MSMS: 909
PEPMASS=410.71726	152426
CHARGE=2+
331.14196	4560	1+
353.13752	270	
360.18740	290	
375.16137	250	
385.24414	992	
389.23868	2826	1+
395.21792	241	
395.39255	261	
395.78099	461	
399.21304	305	
411.22140	530	
413.23219	1636	1+
416.23033	1249	1+
420.00523	277	
428.24808	960	
432.19653	592	
444.23276	1138	1+
446.25941	15526	1+
455.31154	518	
460.18919	263	
475.49079	346	
500.26817	271	
541.33309	733	
549.08769	531	
559.34488	12003	1+
573.27913	276	
594.35291	340	
628.36768	250	
701.36315	679	1+
702.34580	510	
719.37479	5196	1+
END IONS

###FS:    #m/z: 683.93009 #charge   3
###MaxRes:#m/z:  0.00000 #charge-128
###MS: 908
###MSMS: 910
BEGIN IONS
TITLE=Cmpd 234, AutoMSn(683.9301), 15.4 min
RTINSECONDS=923.839
SCANS=MS: 908 MSMS: 910
PEPMASS=683.93009	97985
CHARGE=3+
645.59405	3630	
645.92335	3824	
646.25271	2343	
678.26070	1541	
679.97614	1678	
680.31114	1961	
680.63267	1536	
682.83761	1710	
683.32695	2122	
683.62171	2372	
683.93324	108581	1+
684.26706	95785	1+
684.60059	59785	1+
689.62426	1766	
802.28786	1849	
898.28972	2639	
939.33792	1763	
939.34840	4225	1+
END IONS

###FS:    #m/z: 689.62845 #charge   3
###MaxRes:#m/z:  0.00000 #charge-128
###MS: 908
###MSMS: 911
BEGIN IONS
TITLE=Cmpd 235, AutoMSn(689.6284), 15.4 min
RTINSECONDS=924.34
SCANS=MS: 908 MSMS: 911
PEPMASS=689.62845	89830
CHARGE=3+
327.19464	349	
335.14944	679	
369.63872	1296	
404.12814	467	
463.20868	2283	1+
506.69676	928	1+
507.27976	459	
519.73636	698	1+
520.24521	546	
525.30499	1313	1+
534.26913	356	
578.23458	4471	1+
593.22231	475	
593.80510	509	
594.30839	436	
627.73728	350	
628.24488	521	1+
646.26862	609	1+
646.58987	389	
646.92217	378	
653.36892	2862	1+
653.60083	356	
658.27884	815	1+
679.30442	1134	1+
679.62269	665	1+
679.97084	1190	1+
683.62475	1774	
683.95094	1501	
684.28253	2221	
684.61027	9620	1+
684.94314	9415	1+
685.29067	12141	1+
688.59986	798	
689.62322	7261	1+
689.96168	3808	1+
690.29824	4748	1+
690.86933	2970	1+
692.32829	2905	1+
707.75927	471	
708.26565	638	
722.39315	1693	1+
730.28860	2488	1+
738.26322	10259	1+
747.33176	1367	1+
785.40964	1017	1+
787.30535	383	
793.42335	2985	1+
813.40131	5622	1+
856.43752	822	1+
880.29038	631	1+
881.29377	367	
884.44169	6237	1+
898.30231	29974	1+
899.84758	1842	1+
939.35246	392	
940.34388	708	1+
999.46670	5030	1+
1009.96316	1021	
1011.38391	3033	1+
1056.48861	11336	1+
1068.40527	5423	1+
1080.30464	884	
1123.57095	2701	1+
1141.57950	8964	1+
1151.54889	2073	1+
1169.57245	11689	1+
1183.43230	3555	1+
1329.60482	3638	1+
1352.64672	2223	1+
1374.65185	3671	1+
1382.70608	3412	1+
1603.63005	1253	1+
1779.69069	1130	1+
END IONS

###FS:    #m/z: 410.71640 #charge   2
###MaxRes:#m/z:  0.00000 #charge-128
###MS: 912
###MSMS: 913
BEGIN IONS
TITLE=Cmpd 236, AutoMSn(410.7164), 15.5 min
RTINSECONDS=927.364
SCANS=MS: 912 MSMS: 913
PEPMASS=410.71640	229207
CHARGE=2+
331.14159	7248	1+
338.17034	479	
351.18700	481	
353.21312	499	
354.10560	342	
360.18980	704	
371.18110	348	
375.17628	362	
385.24180	1706	1+
389.23877	4104	1+
395.78471	861	
397.15607	483	
411.22180	688	
413.23342	1729	1+
416.22952	1312	
428.24213	917	
432.18882	792	
444.22730	1049	
446.25923	21741	1+
455.31076	767	
460.18762	414	
541.33410	582	
549.08216	450	
559.34477	17375	1+
573.26974	572	
695.40946	394	
701.35167	1291	1+
719.37467	6617	1+
END IONS

###FS:    #m/z: 510.48528 #charge   2
###MaxRes:#m/z:  0.00000 #charge-128
###MS: 912
###MSMS: 914
BEGIN IONS
TITLE=Cmpd 237, AutoMSn(510.4853), 15.5 min
RTINSECONDS=927.865
SCANS=MS: 912 MSMS: 914
PEPMASS=510.48528	122870
CHARGE=2+
313.18181	1212	
339.23935	1748	
345.13318	508	
352.16166	699	1+
367.19614	938	
369.19703	573	
375.22160	2803	1+
422.20075	1266	1+
426.26546	2957	1+
438.20830	659	
449.19133	494	
472.27480	21301	1+
472.75127	468	
484.20806	718	1+
501.75490	553	
519.71619	897	
526.23962	1443	1+
531.22358	1381	1+
541.27718	1055	1+
558.29308	499	
559.30506	12470	1+
568.27916	883	1+
586.30176	1756	1+
592.20361	596	
592.89490	1493	1+
593.25413	2215	1+
593.57371	579	
596.24845	604	
624.23940	1522	1+
626.57407	589	
635.25235	494	
645.32675	1626	1+
653.73734	959	1+
655.32351	1604	1+
661.29497	684	
673.32997	6664	1+
687.25873	1373	1+
697.35445	1480	1+
701.31448	828	1+
711.28064	613	
719.33643	10604	1+
739.28140	521	
750.27786	497	
756.37428	737	
774.37560	3407	1+
784.79177	465	
785.57689	569	
788.35881	3046	1+
802.28553	3039	1+
806.36973	30171	1+
817.82442	609	
838.32592	623	
852.50364	934	1+
871.39962	4094	1+
889.40511	2506	1+
907.41781	14871	1+
917.42020	2356	1+
939.35353	7370	1+
984.47944	1444	1+
1019.48428	2078	1+
END IONS

###FS:    #m/z: 683.93091 #charge   3
###MaxRes:#m/z:  0.00000 #charge-128
###MS: 912
###MSMS: 915
BEGIN IONS
TITLE=Cmpd 238, AutoMSn(683.9309), 15.5 min
RTINSECONDS=928.366
SCANS=MS: 912 MSMS: 915
PEPMASS=683.93091	92444
CHARGE=3+
645.58951	1964	
645.92091	1744	
646.25272	1480	
678.25375	1104	
680.31325	1562	
683.60238	1198	
683.93249	63087	1+
684.26801	57429	1+
684.60056	37669	1+
802.28460	1181	
939.34797	2950	1+
939.35000	993	
1363.64335	5932	1+
END IONS

###FS:    #m/z: 523.01379 #charge   2
###MaxRes:#m/z:  0.00000 #charge-128
###MS: 916
###MSMS: 917
BEGIN IONS
TITLE=Cmpd 239, AutoMSn(523.0138), 15.5 min
RTINSECONDS=931.403
SCANS=MS: 916 MSMS: 917
PEPMASS=523.01379	317985
CHARGE=2+
434.13411	8362	
514.94382	78324	1+
515.27782	59844	1+
515.61193	27795	
518.51147	3928	
518.75945	4581	
519.00692	3416	
523.01279	10826	
523.51593	7634	
537.77301	3793	
547.21979	9573	
595.28950	3220	
606.62844	5349	
606.96303	5161	
625.63603	125523	1+
625.97056	100509	1+
626.30503	57659	1+
653.31439	10141	1+
653.64874	8004	
653.98390	6325	
659.32038	203520	1+
659.65297	155294	1+
659.98709	94031	1+
662.64789	18238	1+
662.98155	14165	
663.32364	11273	
698.85369	4324	
699.35556	3352	
723.37940	5621	
723.87946	4723	
829.40895	5316	
829.91597	5237	
915.41646	4074	
915.92254	3732	
END IONS

###FS:    #m/z: 510.75717 #charge   2
###MaxRes:#m/z:  0.00000 #charge-128
###MS: 916
###MSMS: 918
BEGIN IONS
TITLE=Cmpd 240, AutoMSn(510.7572), 15.5 min
RTINSECONDS=931.904
SCANS=MS: 916 MSMS: 918
PEPMASS=510.75717	255736
CHARGE=2+
313.18691	1313	
339.23533	2762	1+
345.13135	614	
367.19263	659	
369.67977	706	
375.22411	2736	
387.69400	602	
408.25938	746	
423.19314	729	
426.26584	3333	1+
445.20867	1137	
454.21946	2036	1+
472.27388	25715	1+
501.75048	1359	
502.25253	639	
510.75440	1287	
511.25393	703	
531.22043	753	
541.29447	1078	
559.30681	17699	1+
586.29869	1967	1+
593.24296	744	
627.25621	593	
645.33129	1913	1+
654.74915	949	
655.31652	2343	1+
661.29559	1630	1+
673.33176	8982	1+
687.25924	758	
697.35130	2710	1+
702.31879	676	
711.27094	1142	1+
712.14830	763	
719.33862	14160	1+
756.36107	865	
758.44956	953	
774.37478	4156	1+
788.36157	4264	1+
802.28854	848	
806.36956	37438	1+
806.37382	3447	1+
813.75074	937	
871.40114	5600	1+
889.40456	1547	1+
907.41738	18041	1+
917.41111	1740	1+
939.35230	4545	1+
984.47491	1769	1+
END IONS

###FS:    #m/z: 697.01350 #charge   3
###MaxRes:#m/z:  0.00000 #charge-128
###MS: 916
###MSMS: 919
BEGIN IONS
TITLE=Cmpd 241, AutoMSn(697.0135), 15.5 min
RTINSECONDS=932.405
SCANS=MS: 916 MSMS: 919
PEPMASS=697.01350	184855
CHARGE=3+
625.63738	8251	
659.32125	12228	
659.65269	12425	
659.98526	7785	
691.34083	8395	
696.67323	8295	
697.01425	442474	1+
697.34829	405002	1+
697.68158	243527	1+
771.90908	10339	
772.40938	9560	
937.94699	9939	
938.45044	9998	
END IONS

###FS:    #m/z: 523.26503 #charge   2
###MaxRes:#m/z:  0.00000 #charge-128
###MS: 920
###MSMS: 921
BEGIN IONS
TITLE=Cmpd 242, AutoMSn(523.2650), 15.6 min
RTINSECONDS=935.447
SCANS=MS: 920 MSMS: 921
PEPMASS=523.26503	555796
CHARGE=2+
434.13423	11414	
514.94374	106555	1+
515.27783	81680	1+
515.61191	35388	
518.51179	5234	
518.76517	5747	
523.01259	15016	
523.26393	16062	
523.51774	9601	
523.77068	7647	
537.77124	6049	
547.21867	14258	
595.29227	4902	
606.62994	8484	
606.96389	7822	
625.63680	175333	1+
625.97044	144904	1+
626.30451	83836	1+
653.31486	13878	1+
653.65007	12082	
653.98226	7896	
659.32028	282269	1+
659.65297	222028	1+
659.98659	135044	1+
662.64681	26081	1+
662.98292	18816	
663.31963	15605	
698.85379	5991	
723.37944	8476	
723.88382	5469	
829.41195	7985	
829.91326	8121	
879.90103	4930	
915.41966	6048	
915.92090	5785	
END IONS

###FS:    #m/z: 697.01469 #charge   3
###MaxRes:#m/z:  0.00000 #charge-128
###MS: 920
###MSMS: 922
BEGIN IONS
TITLE=Cmpd 243, AutoMSn(697.0147), 15.6 min
RTINSECONDS=935.949
SCANS=MS: 920 MSMS: 922
PEPMASS=697.01469	358562
CHARGE=3+
625.97135	7386	
659.31937	11838	
659.65329	11633	
691.34169	8664	
696.33841	8322	
696.67380	8604	
697.01406	432363	1+
697.34788	401204	1+
697.68188	231993	1+
771.90768	11518	
772.41071	10058	
937.94821	9369	
938.44943	10206	
END IONS

###FS:    #m/z: 510.75720 #charge   2
###MaxRes:#m/z:  0.00000 #charge-128
###MS: 920
###MSMS: 923
BEGIN IONS
TITLE=Cmpd 244, AutoMSn(510.7572), 15.6 min
RTINSECONDS=936.45
SCANS=MS: 920 MSMS: 923
PEPMASS=510.75720	251901
CHARGE=2+
313.18819	1349	
339.23430	2161	1+
345.14501	415	
375.22243	3409	1+
423.19894	543	
426.26366	3746	1+
435.22280	497	
436.19896	3214	1+
438.13444	557	
440.21498	547	
445.20973	1223	
449.57135	1265	
449.91131	630	
450.26988	1831	1+
470.18519	677	
472.27383	20149	1+
501.75147	1210	
502.24210	591	
510.75468	620	
511.26143	556	
525.28637	462	
531.22910	574	
541.28817	881	1+
550.03763	639	
559.30412	14018	1+
568.27894	1313	1+
586.29965	1002	
645.33024	1040	
653.79334	439	
655.32224	1605	1+
661.29028	587	
673.33324	6635	1+
695.96146	470	
697.34854	3220	1+
701.32900	926	1+
719.33924	9031	1+
723.37033	2173	1+
732.36603	469	
738.35957	899	1+
756.36418	1025	1+
774.37502	3238	1+
788.35652	3365	1+
802.27892	600	
806.36951	31615	1+
872.40481	2152	1+
889.40683	1459	1+
899.40946	546	
907.42048	15658	1+
917.41543	1725	1+
984.48523	1230	1+
END IONS

###FS:    #m/z: 523.26571 #charge   2
###MaxRes:#m/z:  0.00000 #charge-128
###MS: 924
###MSMS: 925
BEGIN IONS
TITLE=Cmpd 245, AutoMSn(523.2657), 15.7 min
RTINSECONDS=939.494
SCANS=MS: 924 MSMS: 925
PEPMASS=523.26571	473890
CHARGE=2+
379.71277	6655	
414.22284	5134	
423.22846	6589	
434.13512	9703	
514.94360	79863	1+
515.27791	60123	1+
515.61307	26206	
518.52654	4968	
518.75997	4497	
523.01406	11256	
523.51552	5819	
537.77250	4601	
547.21753	10364	
606.63190	5612	
606.96495	5615	
625.63722	125143	1+
625.97081	101095	1+
626.30499	57188	1+
653.31674	12068	1+
653.65011	8437	
653.98123	5879	
658.97414	4444	
659.32042	203353	1+
659.65305	157733	1+
659.98626	96637	1+
662.64830	17573	1+
662.98113	14394	
663.32037	9752	
698.85718	4275	
699.35620	3812	
723.38158	5965	
723.88358	4497	
758.41575	5154	
829.41256	5445	
829.91759	5525	
1045.52745	23501	1+
END IONS

###FS:    #m/z: 697.01419 #charge   3
###MaxRes:#m/z:  0.00000 #charge-128
###MS: 924
###MSMS: 926
BEGIN IONS
TITLE=Cmpd 246, AutoMSn(697.0142), 15.7 min
RTINSECONDS=939.995
SCANS=MS: 924 MSMS: 926
PEPMASS=697.01419	272493
CHARGE=3+
625.63468	5728	
625.97494	4709	
659.31851	7481	
659.65411	5928	
659.98212	4726	
691.01003	4876	
691.34214	6300	
694.84137	8194	
695.33417	12908	1+
696.67179	7108	
697.01448	275249	1+
697.34845	252881	1+
697.68225	155761	1+
771.90911	6937	
772.40827	5717	
937.94818	7008	
938.44679	5967	
END IONS

###FS:    #m/z: 576.60867 #charge   3
###MaxRes:#m/z:  0.00000 #charge-128
###MS: 924
###MSMS: 927
BEGIN IONS
TITLE=Cmpd 247, AutoMSn(576.6087), 15.7 min
RTINSECONDS=940.495
SCANS=MS: 924 MSMS: 927
PEPMASS=576.60867	183242
CHARGE=3+
482.22058	9636	1+
531.74078	5155	
532.24245	2264	
567.25693	2165	
570.93446	12791	1+
571.27031	8059	
571.60138	6007	
575.92014	3004	
576.11249	2381	
576.27893	3534	
576.60933	139077	1+
576.94339	103534	1+
577.27626	67939	1+
595.30112	6712	
666.33821	13498	1+
737.37582	19239	1+
792.30061	7453	1+
808.40911	11617	1+
973.42395	7556	1+
991.43954	12454	1+
1500.64926	17685	1+
1599.71024	12825	1+
END IONS

###FS:    #m/z: 712.61086 #charge   3
###MaxRes:#m/z:  0.00000 #charge-128
###MS: 928
###MSMS: 929
BEGIN IONS
TITLE=Cmpd 248, AutoMSn(712.6109), 15.7 min
RTINSECONDS=943.526
SCANS=MS: 928 MSMS: 929
PEPMASS=712.61086	211221
CHARGE=3+
506.18786	5473	
674.26873	5330	
712.29977	5539	
712.60920	330218	1+
712.94375	285082	1+
713.27741	197334	1+
716.01762	16571	1+
716.35213	20538	
716.68393	14469	
END IONS

###FS:    #m/z: 534.96150 #charge   2
###MaxRes:#m/z:  0.00000 #charge-128
###MS: 928
###MSMS: 930
BEGIN IONS
TITLE=Cmpd 249, AutoMSn(534.9615), 15.7 min
RTINSECONDS=944.027
SCANS=MS: 928 MSMS: 930
PEPMASS=534.96150	167878
CHARGE=2+
406.66382	2507	
488.19831	2500	
515.21413	2505	
521.45134	3467	
521.69898	3444	
521.95191	2713	
524.70711	10168	1+
532.74615	2474	
533.26747	8702	1+
533.94612	5949	1+
534.61415	4180	
538.72144	2981	
540.59407	3778	
555.72496	4246	
578.56308	5245	
578.89566	4140	
579.23476	2872	
596.24215	2499	
616.90555	25567	1+
617.24035	20806	1+
617.57272	13173	1+
629.26001	3438	
644.61440	7406	1+
644.95586	9421	1+
645.28988	9528	1+
650.58777	111697	1+
650.92241	84956	1+
651.25548	60382	1+
653.91181	2568	
654.25585	2513	
668.27103	2723	
674.27281	12905	1+
674.60285	9430	1+
674.93991	5156	
677.59848	2408	
677.97291	10543	1+
678.31867	9787	1+
678.65603	10815	1+
759.27810	2842	
840.30733	3134	
874.30843	6716	1+
902.31890	2652	
939.37610	2884	
1011.37109	20399	1+
1050.40439	16789	1+
1050.89395	18782	1+
1059.40825	22625	1+
1059.91025	16671	1+
END IONS

###FS:    #m/z: 575.92108 #charge   3
###MaxRes:#m/z:  0.00000 #charge-128
###MS: 928
###MSMS: 931
BEGIN IONS
TITLE=Cmpd 250, AutoMSn(575.9211), 15.7 min
RTINSECONDS=944.528
SCANS=MS: 928 MSMS: 931
PEPMASS=575.92108	137450
CHARGE=3+
468.76194	1599	
482.21929	6104	1+
531.74096	3230	
532.23874	1319	
567.26607	2058	
570.93662	6772	1+
571.26856	8673	1+
571.60078	4274	
575.93327	1725	
576.10096	1574	
576.28792	2701	
576.60865	80174	1+
576.94234	60310	1+
577.27642	39358	1+
595.30187	5682	1+
666.33962	8452	1+
729.33019	1378	
729.66640	1320	
737.37594	11523	1+
792.29606	2961	
808.40919	7256	1+
973.42031	4370	1+
991.43377	8743	1+
1500.64559	11598	1+
1599.71262	7372	1+
END IONS

###FS:    #m/z: 712.60995 #charge   3
###MaxRes:#m/z:  0.00000 #charge-128
###MS: 932
###MSMS: 933
BEGIN IONS
TITLE=Cmpd 251, AutoMSn(712.6100), 15.8 min
RTINSECONDS=947.553
SCANS=MS: 932 MSMS: 933
PEPMASS=712.60995	207680
CHARGE=3+
506.18892	5184	
687.60110	4010	
711.96420	3851	
712.30602	4892	
712.60961	274985	1+
712.94345	226330	1+
713.27811	160785	1+
716.01827	9892	1+
716.35224	12741	
716.68290	9485	
END IONS

###FS:    #m/z: 534.96145 #charge   2
###MaxRes:#m/z:  0.00000 #charge-128
###MS: 932
###MSMS: 934
BEGIN IONS
TITLE=Cmpd 252, AutoMSn(534.9614), 15.8 min
RTINSECONDS=948.054
SCANS=MS: 932 MSMS: 934
PEPMASS=534.96145	165760
CHARGE=2+
406.66414	2020	
515.21139	1988	
521.45353	2693	
521.69860	3120	
521.94329	2735	
530.45894	8884	
530.95882	3673	
533.26959	7404	1+
533.94431	3637	1+
534.61931	3091	
538.72406	2053	
555.72401	2554	
578.56034	3858	
578.89628	3134	
616.90495	18250	1+
617.24049	15776	1+
617.57273	10251	
629.26020	3209	
629.76057	1980	
644.61658	5845	1+
644.94202	6109	1+
645.28969	3949	
650.25072	1936	
650.58793	85153	1+
650.92148	65671	1+
651.25620	40453	1+
653.91892	2457	
654.25295	2382	
668.59495	2228	
672.31159	2975	1+
672.99241	2175	
674.27224	10592	1+
674.60277	5979	
674.94104	3553	
677.97815	7992	1+
678.31770	6372	1+
678.65488	6880	1+
759.28512	3152	1+
840.31460	2065	
874.30724	5887	1+
939.37808	2233	
1011.37068	17417	1+
1050.40375	11501	1+
1050.89870	15130	1+
1059.41311	16074	1+
END IONS

###FS:    #m/z: 508.93618 #charge   3
###MaxRes:#m/z:  0.00000 #charge-128
###MS: 932
###MSMS: 935
BEGIN IONS
TITLE=Cmpd 253, AutoMSn(508.9362), 15.8 min
RTINSECONDS=948.555
SCANS=MS: 932 MSMS: 935
PEPMASS=508.93618	87159
CHARGE=3+
369.19472	752	
394.68681	705	
422.20938	954	1+
432.21432	1318	1+
436.20167	688	
438.89783	892	
439.21999	1648	1+
443.56684	1209	1+
443.89943	731	
444.23113	798	
444.90202	7722	1+
445.23286	6083	1+
445.56924	2443	
448.23303	1263	1+
449.57251	21605	1+
449.90417	16346	1+
450.25584	8387	1+
453.22474	1805	1+
458.23490	2737	1+
464.24380	21408	1+
464.57876	17605	1+
464.91319	6641	
468.23909	929	1+
472.26938	2727	1+
474.24383	9941	1+
474.57826	9405	1+
474.91322	4704	1+
487.25820	940	
488.58316	1297	
489.24651	764	
502.93016	2493	1+
503.26044	1822	
503.59587	704	
504.89677	708	
506.25407	1368	1+
507.72484	1811	1+
508.26334	1010	
508.93649	14651	1+
509.26646	10427	1+
509.60560	6193	1+
525.28207	1246	1+
547.30409	1668	1+
551.26540	936	1+
559.30629	1493	
566.80455	693	
573.16422	660	
573.26670	705	
581.73438	835	
595.28283	1103	1+
631.33409	674	
631.84684	722	
635.25924	1895	1+
673.32675	1311	1+
685.32337	818	1+
701.35157	889	
719.33835	2077	1+
723.37707	4475	1+
732.36589	887	
734.40811	1745	1+
806.37087	11070	1+
814.42568	1202	1+
851.47022	3041	1+
907.41698	2942	1+
918.43645	1050	
918.45693	826	1+
974.48010	1857	1+
980.50707	2251	1+
984.47638	2248	1+
991.50260	2853	1+
1002.49802	3025	1+
1009.50458	2344	1+
1020.50247	9564	1+
1135.59685	2227	1+
1138.57615	5476	1+
1150.62285	23118	1+
1179.48229	3394	1+
1206.59890	3944	1+
1245.68587	2017	1+
1263.70823	34568	1+
1349.59035	2356	1+
1423.73868	6843	1+
END IONS

###FS:    #m/z: 712.60913 #charge   3
###MaxRes:#m/z:  0.00000 #charge-128
###MS: 936
###MSMS: 937
BEGIN IONS
TITLE=Cmpd 254, AutoMSn(712.6091), 15.9 min
RTINSECONDS=951.581
SCANS=MS: 936 MSMS: 937
PEPMASS=712.60913	148607
CHARGE=3+
506.18915	4174	
687.59960	2718	
687.84870	2316	
708.28132	2864	
710.33909	7440	1+
710.69025	3427	
710.84272	2573	
711.02722	3128	
711.94254	3107	
712.31446	3811	
712.60880	162318	1+
712.94333	140120	1+
713.27785	94373	1+
716.01669	6916	1+
716.35146	5819	
716.68197	4866	
END IONS

###FS:    #m/z: 534.96076 #charge   2
###MaxRes:#m/z:  0.00000 #charge-128
###MS: 936
###MSMS: 938
BEGIN IONS
TITLE=Cmpd 255, AutoMSn(534.9608), 15.9 min
RTINSECONDS=952.082
SCANS=MS: 936 MSMS: 938
PEPMASS=534.96076	119906
CHARGE=2+
501.44812	994	
511.20048	933	
515.45255	1127	
521.45250	1791	
521.69912	1961	
521.94744	1363	
522.21044	970	
525.21380	5053	1+
528.61480	2735	1+
528.95499	2288	
529.26846	1615	
530.46210	4373	
530.95826	3025	
532.75376	1064	
533.25345	1027	
533.95530	2618	1+
534.27500	3935	1+
534.61502	1747	
547.21289	1173	
578.56210	3529	1+
578.89875	2111	
579.23268	1692	
596.23943	1802	1+
616.90575	11398	1+
617.24002	8526	1+
617.57391	6583	1+
620.24971	946	
626.27795	1507	1+
639.30606	2370	1+
639.64909	1467	
644.61572	3237	1+
644.95464	4212	1+
645.28435	3364	1+
649.22881	2146	1+
650.58732	48400	1+
650.92322	37694	1+
651.25585	27031	1+
653.91246	1526	1+
654.25315	1079	
668.92582	934	
672.98726	2761	1+
673.32618	2178	
673.61624	3432	1+
674.27049	6903	1+
674.93471	2498	
677.97161	4334	1+
678.31467	4017	1+
678.65565	4377	1+
709.77359	999	
756.26636	1915	1+
759.27947	2055	1+
812.32983	2167	1+
840.31065	1810	1+
874.30529	3362	1+
939.37779	1652	
1011.37166	11300	1+
1050.40678	8464	1+
1050.89799	8132	1+
1059.41750	9555	1+
END IONS

###FS:    #m/z: 466.99018 #charge   2
###MaxRes:#m/z:  0.00000 #charge-128
###MS: 936
###MSMS: 939
BEGIN IONS
TITLE=Cmpd 256, AutoMSn(466.9902), 15.9 min
RTINSECONDS=952.583
SCANS=MS: 936 MSMS: 939
PEPMASS=466.99018	50454
CHARGE=2+
342.17829	552	1+
358.18310	535	1+
367.69324	242	1+
369.17961	653	1+
374.16456	280	1+
381.17811	440	1+
394.20508	367	1+
398.20633	877	1+
404.18839	338	1+
418.18984	657	1+
425.21487	517	1+
434.14720	415	1+
435.71680	336	1+
443.21904	666	1+
445.56929	647	1+
445.94003	908	1+
446.23116	484	1+
448.21463	1978	1+
449.95921	342	
453.97583	317	
455.23208	611	1+
455.57618	321	
455.90586	421	
457.51112	359	1+
457.73327	363	1+
457.89960	512	
458.22980	1387	1+
461.98121	430	1+
463.22596	2910	1+
463.56126	1928	1+
463.89639	1203	1+
467.71376	864	1+
467.90093	602	1+
480.21515	404	1+
481.91841	476	1+
483.23412	1051	1+
488.58374	607	1+
488.92577	782	1+
489.25787	1223	1+
495.59553	237	1+
495.92010	319	1+
496.24326	799	1+
501.92425	1357	1+
502.25902	1921	1+
502.59532	673	
507.92956	4824	1+
508.26357	4322	1+
508.59752	1263	
511.25323	716	1+
514.25558	472	1+
517.24644	1061	1+
523.28190	498	1+
525.25675	753	1+
528.25945	414	
529.94535	206	1+
530.27020	443	1+
531.72605	256	1+
532.31336	396	
538.61495	719	1+
539.94381	432	1+
540.26231	677	1+
542.95190	369	1+
545.62630	2603	1+
545.96038	1907	1+
546.27538	1353	1+
548.74327	323	
548.94510	474	
549.27543	793	1+
552.94481	254	1+
553.25891	896	1+
557.60823	394	1+
557.92837	410	1+
559.27478	281	
560.26013	623	
561.26788	1289	1+
561.94325	310	1+
566.25382	454	1+
566.60804	619	1+
566.93147	548	1+
568.28815	613	1+
570.27848	1748	1+
571.94613	513	1+
572.62136	489	1+
577.96390	881	
578.30130	1068	1+
578.63268	598	1+
581.28440	1189	1+
581.63604	349	
581.96195	608	
583.95578	262	1+
585.26519	284	1+
587.29215	347	
589.27762	308	
590.27462	2638	1+
594.78110	323	1+
598.29274	336	1+
599.61313	855	1+
599.93693	603	
600.27930	424	
604.96316	285	1+
606.26389	346	1+
609.29376	228	1+
613.29718	402	1+
616.30155	583	1+
618.78244	398	1+
625.26345	1051	1+
628.33115	292	1+
633.32696	664	1+
634.59604	312	
636.27257	340	1+
650.33671	240	1+
652.33810	1006	1+
657.33188	299	
664.29129	269	1+
666.31510	822	1+
675.32221	1049	1+
682.35340	1476	1+
688.33552	969	1+
693.28281	424	1+
702.32988	345	1+
707.35873	385	
715.35227	294	
716.35887	284	
717.36129	631	1+
733.38092	252	1+
736.36828	251	1+
744.35727	286	1+
744.86375	257	1+
751.88714	568	1+
752.36503	1135	1+
779.37123	322	1+
786.37339	515	1+
798.37696	555	1+
801.38689	209	1+
813.46164	279	1+
815.39938	2070	1+
819.42986	1104	1+
825.36897	279	1+
830.38651	306	1+
834.37807	334	1+
835.94516	409	1+
842.92125	393	1+
843.42358	395	1+
858.41573	311	1+
862.43611	517	1+
871.42595	750	1+
871.93367	702	1+
875.98716	265	1+
877.41364	765	1+
890.43977	416	1+
893.95111	722	1+
894.44177	1272	1+
906.44776	770	1+
915.96502	395	1+
916.45375	509	1+
923.45474	2233	1+
923.96110	1147	1+
927.44043	2086	1+
930.45066	906	1+
END IONS

###FS:    #m/z: 504.89039 #charge   3
###MaxRes:#m/z:  0.00000 #charge-128
###MS: 940
###MSMS: 941
BEGIN IONS
TITLE=Cmpd 257, AutoMSn(504.8904), 15.9 min
RTINSECONDS=955.605
SCANS=MS: 940 MSMS: 941
PEPMASS=504.89039	120164
CHARGE=3+
334.17419	3046	1+
343.16368	701	
369.19860	8768	1+
376.62614	705	
381.12835	795	
431.52819	1131	
432.19345	803	
444.89902	1208	
445.22537	849	
449.57254	4763	
449.90504	2196	
450.26036	793	
452.22445	1043	1+
464.24154	4085	
464.57955	2180	
468.26769	1827	
469.24199	2831	1+
471.69222	957	
474.24567	2386	1+
474.57662	2240	1+
495.21645	873	1+
497.23506	1633	1+
499.55348	1284	1+
499.87815	920	1+
502.24990	1798	1+
502.58155	1095	
502.91527	1048	
504.73656	1131	1+
504.89277	4266	1+
505.22521	4289	1+
505.55926	2384	1+
508.26970	1023	
508.93379	2598	
525.28730	10343	1+
536.23520	1057	1+
551.24888	1658	1+
570.28946	1096	1+
575.81794	2769	
576.32051	1344	
581.23320	2623	1+
587.29324	1000	
595.25888	812	1+
638.27538	747	
685.31597	5925	1+
711.32336	1699	1+
723.37477	897	
799.35779	7112	1+
879.32921	806	1+
959.38993	936	
959.39683	6165	1+
997.42340	1855	1+
999.40412	4746	1+
1016.41983	32325	1+
1162.45862	5606	1+
1179.47894	41342	1+
1179.48168	783	
1263.71141	4997	1+
1292.56692	11395	1+
1332.56426	3889	1+
1349.58615	28299	1+
END IONS

###FS:    #m/z: 548.76512 #charge   2
###MaxRes:#m/z:  0.00000 #charge-128
###MS: 940
###MSMS: 942
BEGIN IONS
TITLE=Cmpd 258, AutoMSn(548.7651), 15.9 min
RTINSECONDS=956.106
SCANS=MS: 940 MSMS: 942
PEPMASS=548.76512	46245
CHARGE=2+
359.17263	549	
369.19444	542	
404.18433	802	1+
426.19543	705	1+
432.19887	644	1+
481.22542	619	1+
491.22032	974	1+
500.24988	807	1+
501.91974	551	1+
506.21239	702	1+
509.23379	977	1+
514.26152	648	1+
514.96505	822	1+
515.74530	753	
520.47568	583	1+
522.21750	741	1+
524.73227	768	1+
524.92611	755	1+
525.24907	2101	1+
526.49185	684	1+
527.24358	1710	1+
530.91452	1008	
531.57604	752	
533.95137	1091	1+
534.25610	1792	1+
535.81243	1003	1+
535.88745	709	1+
536.52990	469	1+
537.25109	557	
537.69760	446	1+
537.92929	786	1+
539.92106	1772	1+
540.25569	2850	1+
540.53547	1507	1+
541.06344	708	
542.94937	853	1+
544.27074	883	
544.47836	2155	1+
544.88312	1153	
545.97303	2649	1+
546.25834	2909	1+
546.58319	1508	1+
547.74589	619	
548.27085	1338	
550.04528	2786	
552.61410	957	1+
552.94777	820	
556.25655	475	1+
566.26203	741	1+
567.59734	1419	1+
567.93127	2590	1+
568.26520	1805	1+
571.31112	2301	1+
573.60078	2259	1+
573.93216	1592	1+
574.26776	783	
586.25804	517	1+
590.57265	546	
593.77242	828	
594.28159	1776	1+
598.25868	540	
601.27051	1128	1+
609.28001	1698	1+
617.28308	8515	1+
617.61368	6464	1+
617.94882	3457	1+
620.26755	1275	1+
622.57969	1026	
623.06843	966	
625.30162	757	1+
635.91829	576	1+
636.28077	1271	1+
640.29769	1255	1+
644.63051	1287	1+
644.96527	1826	1+
645.29792	1274	1+
647.29010	585	
648.62310	930	1+
648.97521	996	1+
650.30021	15769	1+
650.63590	13781	1+
650.96468	9336	1+
653.82269	554	1+
655.29471	628	
657.79698	1830	1+
658.96724	1017	1+
662.83587	3600	1+
663.31845	2338	1+
663.97582	1907	1+
664.69739	580	1+
669.60211	2056	1+
669.93401	1901	1+
670.27503	1115	1+
672.35372	771	1+
672.63823	565	1+
674.27407	595	
674.61974	919	1+
674.95672	709	1+
675.31014	1857	1+
678.65454	1515	1+
678.98388	1056	
679.31257	844	1+
681.71260	1686	1+
681.98346	991	1+
682.29722	1857	1+
684.97854	645	1+
685.31691	871	1+
687.31389	3813	1+
687.65098	1895	1+
687.98213	2601	1+
689.64759	649	
691.65410	771	1+
693.32841	9989	1+
693.65341	6903	1+
693.98769	4200	1+
697.32246	2472	1+
697.66753	1125	1+
698.00530	842	
749.31853	1355	1+
812.31896	470	1+
862.39319	524	1+
867.32849	1000	1+
925.41466	2419	1+
948.40652	686	1+
974.96247	1042	1+
975.45541	1846	1+
992.44294	445	1+
1007.48407	756	1+
1031.45526	1895	1+
1039.46768	1010	1+
1058.43838	1084	1+
1061.50661	1450	1+
1064.50875	1137	1+
1075.50312	1499	1+
1080.53988	1429	1+
1088.48341	4602	1+
1096.02036	9833	1+
1096.52098	9861	1+
END IONS

###FS:    #m/z: 561.91072 #charge   3
###MaxRes:#m/z:  0.00000 #charge-128
###MS: 940
###MSMS: 943
BEGIN IONS
TITLE=Cmpd 259, AutoMSn(561.9107), 15.9 min
RTINSECONDS=956.608
SCANS=MS: 940 MSMS: 943
PEPMASS=561.91072	37476
CHARGE=3+
335.13752	864	
358.16931	582	1+
404.16947	557	1+
426.20461	960	1+
431.18329	362	
438.12297	761	
440.15520	506	1+
448.22274	543	
499.18707	663	1+
508.70871	796	
509.22160	628	1+
511.20197	1204	1+
514.92706	597	1+
515.25507	635	1+
516.87727	1471	
517.21867	2013	1+
517.55928	1300	1+
521.56077	651	1+
522.88667	1698	1+
523.23746	3246	1+
523.56601	744	
525.58555	819	1+
525.90674	1073	1+
527.23642	1120	1+
529.58491	668	
529.92658	783	1+
531.25336	647	1+
533.25463	676	1+
535.54121	561	1+
541.24712	536	1+
547.23013	2012	1+
547.88646	883	1+
549.51601	463	
550.55471	1362	1+
550.89705	1443	
551.23423	921	1+
553.23000	2299	1+
553.54588	2803	1+
553.88852	2482	1+
556.24096	2307	1+
556.57912	817	1+
556.90077	737	1+
557.76977	1408	1+
558.55859	512	
558.93538	577	
559.57733	1525	1+
559.92882	1620	1+
560.27033	2635	1+
561.49318	522	
561.69127	729	
562.98358	792	1+
564.26911	3186	1+
573.24843	575	1+
582.29744	980	1+
587.26764	451	1+
604.27763	868	1+
610.23781	393	
618.30129	472	
630.29826	449	1+
632.33177	436	
636.27971	550	1+
636.64152	395	
657.28180	770	1+
662.63358	508	1+
662.83022	602	
665.30088	637	1+
669.29476	1071	1+
669.64132	1033	1+
669.97319	747	
673.27324	637	1+
673.59689	397	
686.80150	406	
688.30104	738	1+
690.78043	1542	
706.66694	508	1+
709.31500	426	1+
712.32294	391	
712.80809	446	
713.30593	814	1+
718.29755	591	1+
748.33076	622	1+
763.33778	478	1+
784.33544	1477	1+
856.38309	1039	1+
981.39405	919	1+
1056.45121	1264	1+
1062.50932	812	1+
1073.44016	7567	1+
1108.49990	1021	1+
1116.51368	1517	1+
1124.05943	1482	1+
1124.52001	2361	1+
1128.06588	1580	1+
1128.54448	1844	1+
1236.49985	12387	1+
1244.57898	695	1+
1279.50392	1832	1+
1299.59263	803	1+
1349.59120	4914	1+
1381.55428	4569	1+
1388.57261	1509	1+
1403.58693	1322	1+
1406.60771	23707	1+
1453.56385	1580	1+
1471.55406	2184	1+
1480.60525	1486	1+
1489.58412	1180	1+
1498.58649	8823	1+
1568.66964	1208	1+
1579.65848	4261	1+
END IONS

###FS:    #m/z: 504.89036 #charge   3
###MaxRes:#m/z:  0.00000 #charge-128
###MS: 944
###MSMS: 945
BEGIN IONS
TITLE=Cmpd 260, AutoMSn(504.8904), 16.0 min
RTINSECONDS=959.63
SCANS=MS: 944 MSMS: 945
PEPMASS=504.89036	121553
CHARGE=3+
334.17365	2786	1+
369.19823	8179	1+
431.52877	940	
441.17891	569	
444.89855	1212	
445.23599	617	
449.18740	1058	
449.57192	3205	
449.90637	1933	
450.25292	566	
459.22843	735	1+
464.24264	3746	
464.57789	1857	
468.25388	5170	1+
474.24363	2139	1+
474.57360	892	
492.19398	681	1+
495.20264	1011	1+
497.23681	1486	1+
499.21561	1320	
499.55924	1415	1+
499.70711	555	
499.88435	730	
500.77975	1218	1+
502.25051	2261	1+
502.57407	683	
502.91752	753	
504.58635	601	
504.74284	623	
504.89410	4084	1+
505.23272	3940	1+
505.56282	1736	1+
508.26018	1039	
508.93857	1613	
525.28555	10056	1+
533.90565	1220	1+
551.25471	693	
569.79095	634	
575.81650	1060	
576.31702	901	
581.23296	2462	1+
593.26571	729	1+
668.29129	1113	1+
685.32000	5910	1+
711.32629	1024	1+
723.36169	816	1+
781.35497	901	1+
782.31503	779	1+
799.36110	6312	1+
942.37526	1433	1+
954.39028	843	1+
959.40027	5794	1+
970.36449	832	1+
999.43076	3488	1+
1016.41904	27665	1+
1162.46395	5120	1+
1173.57758	3193	1+
1179.48110	565	
1179.48195	34011	1+
1263.70409	4057	1+
1292.56258	9670	1+
1332.57093	2172	1+
1349.58984	23794	1+
END IONS

###FS:    #m/z: 424.44773 #charge   2
###MaxRes:#m/z:  0.00000 #charge-128
###MS: 944
###MSMS: 946
BEGIN IONS
TITLE=Cmpd 261, AutoMSn(424.4477), 16.0 min
RTINSECONDS=960.131
SCANS=MS: 944 MSMS: 946
PEPMASS=424.44773	41998
CHARGE=2+
334.17936	154	
349.17672	137	
371.18206	142	
383.23734	317	1+
393.21414	132	
399.19232	132	
404.21099	359	1+
406.20490	549	1+
418.21295	171	
419.18103	310	1+
422.26703	386	1+
422.71145	208	1+
425.16647	182	
425.28429	135	
434.14810	267	1+
435.72263	218	
436.18312	776	
448.22379	262	1+
452.23911	145	
458.21071	175	
470.21048	148	
482.21981	196	
484.24902	228	1+
488.27121	198	
494.22697	210	
497.24042	228	1+
514.27092	144	
516.26207	143	
546.31009	236	
546.74435	155	
565.27837	183	
586.29142	162	
615.35168	363	1+
622.26924	391	1+
632.31933	219	1+
640.31287	2293	1+
646.30482	230	1+
683.43181	351	1+
739.37786	146	
762.33978	154	
764.34664	161	
769.38365	281	1+
780.33439	584	1+
787.39692	1496	1+
838.43071	232	1+
END IONS

###FS:    #m/z: 548.52033 #charge   1
###MaxRes:#m/z:  0.00000 #charge-128
###MS: 944
###MSMS: 947
BEGIN IONS
TITLE=Cmpd 262, AutoMSn(548.5203), 16.0 min
RTINSECONDS=960.632
SCANS=MS: 944 MSMS: 947
PEPMASS=548.52033	45785
CHARGE=1+
294.65495	305	
328.09182	400	
342.19297	340	
348.21425	248	
359.17414	416	1+
369.19748	688	1+
396.18977	269	
398.18689	511	1+
404.19434	515	
432.19583	553	1+
434.15830	310	
447.22290	485	1+
457.19565	729	1+
462.71866	590	1+
468.24232	380	1+
473.22164	340	1+
475.48929	233	
478.22634	619	1+
482.21922	707	
487.58619	308	
491.22707	964	1+
494.72897	317	1+
496.22710	1445	1+
498.56493	747	1+
501.23916	1541	1+
502.57807	303	
502.91447	710	1+
506.23178	491	1+
508.71513	777	1+
508.94041	383	
510.22677	1099	1+
513.25272	716	1+
514.97079	662	1+
517.25260	678	1+
522.23706	618	1+
522.70428	245	
522.95469	733	1+
527.24717	688	
527.51960	538	
528.25068	337	
530.25375	326	
530.91321	1301	1+
531.24680	1646	1+
531.57667	810	1+
533.45433	333	
533.96859	1315	1+
534.25552	1639	1+
534.60963	963	1+
535.52479	427	1+
536.94232	861	1+
537.26326	1124	1+
537.81416	289	
539.92451	706	1+
540.25048	1843	1+
540.60275	288	
541.47395	248	
541.75388	352	1+
541.87152	418	
542.59567	320	
542.99581	475	1+
543.90240	954	1+
544.26543	599	
544.49665	1158	1+
545.95887	2228	1+
546.59792	1132	1+
547.26507	1956	1+
547.76774	372	
END IONS

###FS:    #m/z: 570.32693 #charge   1
###MaxRes:#m/z:  0.00000 #charge-128
###MS: 948
###MSMS: 949
BEGIN IONS
TITLE=Cmpd 263, AutoMSn(570.3269), 16.1 min
RTINSECONDS=963.654
SCANS=MS: 948 MSMS: 949
PEPMASS=570.32693	103613
CHARGE=1+
311.13265	1408	1+
332.19926	134	
334.14767	386	1+
341.17649	153	
345.12836	175	
353.14690	216	
355.15761	290	1+
361.18238	411	1+
366.16963	284	1+
369.18819	178	
372.14349	258	1+
377.17182	681	1+
382.17056	140	
383.17095	476	1+
388.21979	438	1+
395.78355	133	
398.19243	298	1+
401.71582	134	
406.19617	241	1+
408.83363	586	
411.23299	146	
413.19417	144	
415.18319	216	1+
418.16593	145	
423.25527	5842	1+
427.21338	136	
432.18100	283	1+
435.22094	332	1+
441.15445	136	
442.22009	216	1+
448.22450	151	
453.20101	238	
455.16970	206	1+
457.21907	273	1+
459.26733	181	
470.20815	144	
482.20406	153	
494.21393	167	
506.57665	236	
508.24498	287	1+
516.23920	414	1+
525.27581	372	1+
539.25683	245	1+
542.28274	172	
542.89023	311	
546.29933	230	1+
552.31942	218	
558.24872	249	1+
564.26110	143	
570.32590	7291	1+
END IONS

###FS:    #m/z: 542.90497 #charge   3
###MaxRes:#m/z:  0.00000 #charge-128
###MS: 948
###MSMS: 950
BEGIN IONS
TITLE=Cmpd 264, AutoMSn(542.9050), 16.1 min
RTINSECONDS=964.155
SCANS=MS: 948 MSMS: 950
PEPMASS=542.90497	72072
CHARGE=3+
334.17198	2352	
335.13529	7608	
343.16093	3400	1+
369.19711	21059	1+
400.18829	2115	
431.18954	1887	
448.22009	3184	
468.26489	6500	1+
500.20699	2954	
504.89112	3530	
505.22074	3051	
508.21357	21749	1+
508.54884	2203	
515.99687	6021	
516.24553	4482	
516.49601	3503	
525.28540	21979	1+
525.88078	2225	
531.55391	11049	1+
531.88998	6932	
532.22210	4322	
536.89594	5477	1+
537.23054	10399	1+
537.56464	5515	
540.59485	2381	
540.93400	2752	
581.24196	2081	
589.24311	2017	
667.28840	5936	1+
674.29328	3369	
674.79648	3215	
685.32054	13077	1+
799.36188	11101	1+
959.38785	3051	
959.39958	12443	1+
1016.41641	72415	1+
1162.45986	10144	1+
1179.47050	1942	
1179.48117	115928	1+
1189.45965	2691	
1292.56534	23996	1+
1331.56422	11274	1+
1349.58653	159079	1+
1512.65177	10969	1+
1522.63668	24888	1+
END IONS

###FS:    #m/z: 699.01045 #charge   3
###MaxRes:#m/z:  0.00000 #charge-128
###MS: 948
###MSMS: 951
BEGIN IONS
TITLE=Cmpd 265, AutoMSn(699.0104), 16.1 min
RTINSECONDS=964.656
SCANS=MS: 948 MSMS: 951
PEPMASS=699.01045	61856
CHARGE=3+
394.20542	1346	
450.75019	2125	
486.28129	904	
548.73028	1202	
580.30216	2357	
580.80032	1639	
658.34597	3134	
658.84856	1826	
693.34274	1087	
693.67419	1113	
694.82451	889	
697.01588	15778	1+
697.34515	15502	1+
697.68139	9554	1+
699.01023	46536	1+
699.34334	46787	1+
699.67685	26324	1+
702.09831	1141	
704.33106	997	
780.33155	3445	1+
936.41801	1999	
999.56556	9756	1+
1096.45490	1481	
1389.63195	3219	1+
1402.68941	4885	1+
END IONS

###FS:    #m/z: 542.55179 #charge   3
###MaxRes:#m/z:  0.00000 #charge-128
###MS: 952
###MSMS: 953
BEGIN IONS
TITLE=Cmpd 266, AutoMSn(542.5518), 16.1 min
RTINSECONDS=967.678
SCANS=MS: 952 MSMS: 953
PEPMASS=542.55179	542207
CHARGE=3+
334.17254	5162	
335.13654	19854	
369.19787	49875	1+
393.83257	4951	
400.18375	5120	
448.21662	8658	
468.26456	16055	1+
471.69227	5265	
500.20310	7095	
504.88970	9264	
505.22348	7436	
505.55981	4852	
508.21271	57014	1+
508.55062	7187	
508.87732	4457	
515.99286	4565	
516.24595	4651	
525.28600	55113	1+
525.88023	5217	
531.22024	15500	1+
531.55374	31358	1+
531.88916	19367	
536.89780	17188	1+
537.23082	26207	1+
537.56488	17312	
542.90360	4636	
543.24006	4008	
638.27401	4099	
666.29236	5717	
685.31896	29832	1+
799.36182	31002	1+
959.39544	29772	1+
959.39550	8637	
1016.41618	191519	1+
1162.46023	26802	1+
1179.47400	4953	
1179.48101	301731	1+
1189.45799	7070	
1190.45905	4458	
1292.56217	64101	1+
1332.56522	34925	1+
1349.58671	435678	1+
1512.65091	29070	1+
1522.63549	71211	1+
END IONS

###FS:    #m/z: 736.60345 #charge   2
###MaxRes:#m/z:  0.00000 #charge-128
###MS: 952
###MSMS: 954
BEGIN IONS
TITLE=Cmpd 267, AutoMSn(736.6035), 16.1 min
RTINSECONDS=968.179
SCANS=MS: 952 MSMS: 954
PEPMASS=736.60345	325576
CHARGE=2+
369.19564	426	
468.26822	304	
475.50031	404	
525.28096	593	1+
570.32380	697	1+
668.65614	763	
668.98899	835	
669.31097	425	
674.30152	443	1+
679.33999	275	
682.31829	564	1+
685.00697	272	
685.32319	277	
687.83418	455	1+
690.29048	264	
696.32034	290	
699.01453	505	
699.34443	1082	1+
699.67298	644	1+
701.99700	301	
703.02352	1348	1+
703.68428	559	
707.33691	370	
710.31833	270	
713.32761	271	
714.09367	350	
718.32886	668	1+
727.00235	774	1+
727.33902	1123	1+
727.69483	307	
731.34182	2862	1+
731.66312	2100	1+
732.00463	3212	1+
733.35244	18217	1+
733.69383	10960	1+
734.02530	9601	1+
735.56198	521	
735.83900	3522	1+
738.02215	1267	1+
738.69410	690	
739.52773	276	
739.71006	2402	1+
740.04049	2298	1+
742.36222	1124	
742.86397	459	
811.37059	274	
1405.69583	1768	1+
1471.68844	6775	1+
1472.20432	2020	1+
END IONS

###FS:    #m/z: 570.32826 #charge   1
###MaxRes:#m/z:  0.00000 #charge-128
###MS: 952
###MSMS: 955
BEGIN IONS
TITLE=Cmpd 268, AutoMSn(570.3283), 16.1 min
RTINSECONDS=968.68
SCANS=MS: 952 MSMS: 955
PEPMASS=570.32826	327174
CHARGE=1+
311.13904	4989	1+
351.20539	394	
361.19214	909	
388.21520	743	
390.19493	409	
395.78671	443	
405.22708	798	1+
423.25831	22579	1+
433.24361	478	
525.28307	476	
535.29080	1278	1+
570.32890	24624	1+
END IONS

###FS:    #m/z: 542.90617 #charge   3
###MaxRes:#m/z:  0.00000 #charge-128
###MS: 956
###MSMS: 957
BEGIN IONS
TITLE=Cmpd 269, AutoMSn(542.9062), 16.2 min
RTINSECONDS=971.715
SCANS=MS: 956 MSMS: 957
PEPMASS=542.90617	769489
CHARGE=3+
334.17207	6785	
335.13709	22810	
369.19809	57436	1+
400.18827	6647	
448.21867	9591	
468.26740	13793	
471.69058	6007	
500.20260	8354	
504.89067	13286	
505.22441	10176	
505.55738	5184	
508.21375	69733	1+
508.55204	7983	
508.88067	5638	
525.28646	67549	1+
525.87775	6105	
531.55377	41923	1+
531.88852	23318	
532.22198	14981	
536.89690	20985	1+
537.23031	32208	1+
537.56384	19745	
542.90648	5075	
543.23781	5756	
666.29073	5946	
685.32010	35403	1+
799.36292	40692	1+
959.39305	50391	1+
1016.41661	228977	1+
1162.46021	33578	1+
1179.47695	7577	
1179.48145	375972	1+
1189.45928	8978	
1190.46514	6594	
1292.56352	81844	1+
1332.56354	44816	1+
1349.58754	555049	1+
1512.65055	42064	1+
1522.63456	90566	1+
END IONS

###FS:    #m/z: 736.60358 #charge   2
###MaxRes:#m/z:  0.00000 #charge-128
###MS: 956
###MSMS: 958
BEGIN IONS
TITLE=Cmpd 270, AutoMSn(736.6036), 16.2 min
RTINSECONDS=972.216
SCANS=MS: 956 MSMS: 958
PEPMASS=736.60358	561596
CHARGE=2+
703.35474	2376	
727.68284	4137	
728.02219	4220	
728.35164	3044	
732.33586	2341	
732.68937	3719	
732.84361	2627	
733.02012	5738	
733.35865	168478	1+
733.69340	141564	1+
734.02727	114774	1+
736.59824	2726	
737.35954	2599	
739.01990	2924	
739.35348	2844	
END IONS

###FS:    #m/z: 589.48586 #charge   1
###MaxRes:#m/z:  0.00000 #charge-128
###MS: 956
###MSMS: 959
BEGIN IONS
TITLE=Cmpd 271, AutoMSn(589.4859), 16.2 min
RTINSECONDS=972.717
SCANS=MS: 956 MSMS: 959
PEPMASS=589.48586	518935
CHARGE=1+
327.14501	275	
369.19734	724	
414.17409	253	
434.14387	595	
448.22075	570	1+
468.24146	670	1+
479.24813	293	
505.23255	467	1+
525.28997	1711	1+
528.24294	537	
532.25822	384	
533.94103	724	
534.26906	286	
537.24230	326	
545.26336	6215	1+
550.25000	3234	1+
550.58561	2369	1+
550.92269	1817	1+
554.57931	833	1+
554.91860	613	1+
555.25594	753	1+
556.75610	628	1+
556.91339	5321	1+
557.58208	1921	
559.74849	290	
560.01066	708	
562.26364	310	
565.25825	565	1+
568.29378	758	1+
570.31722	732	
572.53852	286	
578.28058	371	
580.28261	740	1+
580.61027	1496	1+
580.93699	693	
581.26384	2372	1+
582.51210	850	
582.99965	425	
585.28580	574	
585.61199	369	
585.92475	710	
586.30132	17647	1+
586.61532	5068	
586.76211	2594	
586.95975	4638	1+
587.55030	1171	1+
END IONS

###FS:    #m/z: 550.52405 #charge   2
###MaxRes:#m/z:  0.00000 #charge-128
###MS: 960
###MSMS: 961
BEGIN IONS
TITLE=Cmpd 272, AutoMSn(550.5241), 16.3 min
RTINSECONDS=975.764
SCANS=MS: 960 MSMS: 961
PEPMASS=550.52405	454887
CHARGE=2+
469.59402	7875	
496.22400	10011	
533.27368	8306	
545.76522	46004	1+
549.77350	11024	
550.02096	14239	
568.79694	15358	
569.29799	10251	
604.31516	47647	1+
604.82059	22760	
646.96393	17906	
647.30033	17565	
647.63127	10711	
657.63724	69562	1+
657.97121	54523	1+
658.30560	33576	
675.31871	7780	
684.65737	9606	
684.99177	13120	
685.32390	8807	
690.66047	61088	1+
690.99474	42162	
691.32950	28245	
792.30369	16165	
1091.02516	182190	1+
1091.52636	140311	1+
1099.53831	710387	1+
1100.03986	546695	1+
END IONS

###FS:    #m/z: 570.32841 #charge   1
###MaxRes:#m/z:  0.00000 #charge-128
###MS: 960
###MSMS: 962
BEGIN IONS
TITLE=Cmpd 273, AutoMSn(570.3284), 16.3 min
RTINSECONDS=976.265
SCANS=MS: 960 MSMS: 962
PEPMASS=570.32841	501799
CHARGE=1+
311.13964	5034	1+
351.19374	354	
356.91500	513	
361.19170	980	1+
374.17425	353	
379.18726	474	
388.20589	447	
394.17245	1031	
395.78118	326	
406.21009	1006	1+
418.17367	318	
423.25696	18920	1+
430.15701	333	
432.17982	322	
433.24177	385	
492.17584	441	
509.19889	1445	1+
525.27097	359	
531.21642	545	
535.28752	1435	1+
552.31225	333	
570.32833	23100	1+
END IONS

###FS:    #m/z: 736.60334 #charge   2
###MaxRes:#m/z:  0.00000 #charge-128
###MS: 960
###MSMS: 963
BEGIN IONS
TITLE=Cmpd 274, AutoMSn(736.6033), 16.3 min
RTINSECONDS=976.765
SCANS=MS: 960 MSMS: 963
PEPMASS=736.60334	464989
CHARGE=2+
727.68490	12282	
728.01931	12916	
728.35255	8599	
732.68816	9034	
733.02745	12815	
733.35876	489116	1+
733.69312	414807	1+
734.02684	343791	1+
END IONS

###FS:    #m/z: 550.52415 #charge   2
###MaxRes:#m/z:  0.00000 #charge-128
###MS: 964
###MSMS: 965
BEGIN IONS
TITLE=Cmpd 275, AutoMSn(550.5242), 16.3 min
RTINSECONDS=979.803
SCANS=MS: 964 MSMS: 965
PEPMASS=550.52415	561370
CHARGE=2+
469.59418	8311	
496.22386	10045	
545.76421	48599	1+
549.77536	11376	
550.02019	14703	
568.79976	15596	
569.29991	10052	
646.96377	18490	
647.29822	17932	
647.62842	10253	
657.63652	69540	1+
657.97140	55817	1+
658.30426	34376	
684.65771	9804	
684.99316	9995	
685.32154	9150	
690.66040	57868	1+
690.99484	41207	
691.32745	30401	
792.30279	16266	
1091.02469	176728	1+
1091.52568	144039	1+
1099.53741	691142	1+
1100.03881	544861	1+
END IONS

###FS:    #m/z: 733.35889 #charge   3
###MaxRes:#m/z:  0.00000 #charge-128
###MS: 964
###MSMS: 966
BEGIN IONS
TITLE=Cmpd 276, AutoMSn(733.3589), 16.3 min
RTINSECONDS=980.304
SCANS=MS: 964 MSMS: 966
PEPMASS=733.35889	329111
CHARGE=3+
727.68544	8837	
728.02219	9694	
728.35084	7600	
732.68405	10711	
733.02499	11914	
733.35908	448247	1+
733.69290	377686	1+
734.02645	254007	1+
END IONS

###FS:    #m/z: 570.32827 #charge   1
###MaxRes:#m/z:  0.00000 #charge-128
###MS: 964
###MSMS: 967
BEGIN IONS
TITLE=Cmpd 277, AutoMSn(570.3283), 16.3 min
RTINSECONDS=980.806
SCANS=MS: 964 MSMS: 967
PEPMASS=570.32827	371184
CHARGE=1+
311.13835	2271	1+
331.12202	440	1+
341.12107	355	
348.15058	356	
350.12139	254	
351.19040	421	1+
353.16952	232	
358.12963	703	1+
361.19116	382	
366.14794	597	1+
369.16391	555	1+
377.14306	344	
378.19764	384	1+
387.13192	288	
388.20600	584	1+
394.17138	1794	1+
395.78074	706	
396.15830	556	1+
404.16642	506	1+
406.20460	318	
408.83213	355	
414.15914	468	
418.15258	333	
421.19496	331	1+
423.25594	11395	1+
425.14174	248	
428.18479	498	1+
430.13181	270	
432.19493	1087	1+
442.17652	755	1+
446.15662	609	1+
449.19474	329	
454.21100	238	
466.19452	263	
468.26140	293	
471.19595	477	1+
482.17447	1163	1+
489.21595	544	1+
491.20042	271	
492.16417	743	1+
499.20634	268	
509.20458	2804	1+
516.69132	304	
517.22156	487	1+
524.24677	749	1+
527.19542	226	
529.22725	567	1+
531.23033	1013	1+
535.28296	770	1+
543.22563	840	1+
550.99085	429	
553.23265	285	
560.23892	560	1+
564.21793	321	
570.32665	12454	1+
END IONS

###FS:    #m/z: 550.52361 #charge   2
###MaxRes:#m/z:  0.00000 #charge-128
###MS: 968
###MSMS: 969
BEGIN IONS
TITLE=Cmpd 278, AutoMSn(550.5236), 16.4 min
RTINSECONDS=983.84
SCANS=MS: 968 MSMS: 969
PEPMASS=550.52361	435439
CHARGE=2+
469.59288	5548	
496.22348	6993	
533.27425	6044	
545.76602	33876	1+
549.77452	8312	
550.02515	11206	
555.29411	6108	
568.79748	10796	
569.30212	6943	
646.96295	13210	
647.29798	12512	
647.63029	6040	
650.25477	5445	
657.63759	44545	1+
657.97209	38969	1+
658.30638	23532	
675.31407	5155	
684.65805	7058	
684.99074	7837	
685.32365	5446	
690.66080	41703	1+
690.99420	32484	1+
691.32894	19455	
792.30311	11793	
952.46621	5393	
1091.02495	126258	1+
1091.52667	104555	1+
1099.53788	485018	1+
1100.03986	374795	1+
END IONS

###FS:    #m/z: 794.99292 #charge   3
###MaxRes:#m/z:  0.00000 #charge-128
###MS: 968
###MSMS: 970
BEGIN IONS
TITLE=Cmpd 279, AutoMSn(794.9929), 16.4 min
RTINSECONDS=984.341
SCANS=MS: 968 MSMS: 970
PEPMASS=794.99292	179822
CHARGE=3+
390.09060	4180	
396.10009	1431	
418.08418	11393	1+
421.23493	1885	
435.11213	6780	1+
456.75474	1807	
487.10504	10050	1+
507.28176	1545	
555.29921	1322	
574.13657	5063	1+
578.11350	4025	
587.29523	3142	
587.79599	1528	
655.96997	2785	
656.30096	2790	
656.64329	1534	
665.15184	1496	
709.30486	4922	1+
709.64452	2931	
709.97853	2210	
728.31929	2837	1+
728.65341	1679	
728.99074	1360	
758.64895	1788	
758.99090	1341	
759.32843	1342	
765.11288	2061	
765.36006	2829	
780.17227	1577	
788.98900	4726	1+
789.32844	5252	1+
789.65191	2983	
793.36200	3487	1+
794.67436	1568	
794.99223	65171	1+
795.32862	58243	1+
795.66101	39392	1+
1274.62973	12698	1+
1387.71278	8161	1+
1474.74285	18948	1+
1603.78539	13086	1+
1718.81352	18932	1+
1805.85049	33055	1+
1965.87509	15925	1+
END IONS

###FS:    #m/z: 648.57467 #charge   2
###MaxRes:#m/z:  0.00000 #charge-128
###MS: 968
###MSMS: 971
BEGIN IONS
TITLE=Cmpd 280, AutoMSn(648.5747), 16.4 min
RTINSECONDS=984.842
SCANS=MS: 968 MSMS: 971
PEPMASS=648.57467	153556
CHARGE=2+
496.22111	6952	
643.82102	16536	
647.82420	12590	
648.07243	14405	
648.32572	260341	
788.37433	9548	
788.70682	12432	
789.04336	8343	
792.30221	6996	
800.41917	13806	
800.92394	9956	
821.39728	18004	1+
821.72860	13796	
822.06602	10073	
835.94032	10961	
836.44326	8940	
1287.13179	93842	1+
1287.63183	75586	1+
1296.14418	558210	1+
END IONS

###FS:    #m/z: 648.57605 #charge   2
###MaxRes:#m/z:  0.00000 #charge-128
###MS: 972
###MSMS: 973
BEGIN IONS
TITLE=Cmpd 281, AutoMSn(648.5760), 16.5 min
RTINSECONDS=987.87
SCANS=MS: 972 MSMS: 973
PEPMASS=648.57605	407118
CHARGE=2+
496.22168	7826	
643.82249	19061	
647.82527	13081	
648.07747	15648	
648.32457	299503	
788.37324	11638	
788.70703	13011	
789.03981	9682	
800.42235	12519	
800.92106	12789	
821.39530	12961	
821.73071	16903	
822.06500	11022	
835.94024	12365	
836.44080	11083	
1287.13013	101612	1+
1287.63071	84721	1+
1296.14372	622961	1+
END IONS

###FS:    #m/z: 518.86255 #charge   1
###MaxRes:#m/z:  0.00000 #charge-128
###MS: 972
###MSMS: 974
BEGIN IONS
TITLE=Cmpd 282, AutoMSn(518.8626), 16.5 min
RTINSECONDS=988.371
SCANS=MS: 972 MSMS: 974
PEPMASS=518.86255	339803
CHARGE=1+
383.72514	2554	
411.22305	12277	1+
450.49832	2331	
450.74827	2674	
467.23752	2729	
482.22078	2267	
486.59503	2213	
486.93022	2428	
496.22231	5650	
510.26844	4946	
510.60770	2924	
512.05597	3210	
512.24970	3445	
515.26036	6747	
515.45819	41414	1+
515.65768	48382	1+
515.85683	36494	1+
516.05823	22285	
516.25255	23505	1+
517.73961	2421	
518.47449	3531	
518.67732	4728	
518.86199	104295	1+
END IONS

###FS:    #m/z: 864.09395 #charge   3
###MaxRes:#m/z:  0.00000 #charge-128
###MS: 972
###MSMS: 975
BEGIN IONS
TITLE=Cmpd 283, AutoMSn(864.0940), 16.5 min
RTINSECONDS=988.873
SCANS=MS: 972 MSMS: 975
PEPMASS=864.09395	186679
CHARGE=3+
858.42083	1906	
858.75446	2336	
863.41437	2610	
863.74721	3237	
864.09442	106587	1+
864.42861	110764	1+
864.76255	80235	1+
END IONS

###FS:    #m/z: 648.57621 #charge   2
###MaxRes:#m/z:  0.00000 #charge-128
###MS: 976
###MSMS: 977
BEGIN IONS
TITLE=Cmpd 284, AutoMSn(648.5762), 16.5 min
RTINSECONDS=991.891
SCANS=MS: 976 MSMS: 977
PEPMASS=648.57621	366023
CHARGE=2+
496.22027	6692	
647.82474	10270	
648.07827	12875	
648.32538	229676	
764.90316	6696	
788.37313	9229	
788.70828	10143	
789.04046	6921	
792.30292	6271	
800.42009	10681	
800.92107	9506	
821.39751	9740	
821.72941	10149	
822.06398	8318	
835.93940	10124	
836.44008	8925	
1286.62994	72068	1+
1287.13179	80222	1+
1296.14290	483764	1+
END IONS

###FS:    #m/z: 518.86272 #charge   1
###MaxRes:#m/z:  0.00000 #charge-128
###MS: 976
###MSMS: 978
BEGIN IONS
TITLE=Cmpd 285, AutoMSn(518.8627), 16.5 min
RTINSECONDS=992.392
SCANS=MS: 976 MSMS: 978
PEPMASS=518.86272	299513
CHARGE=1+
383.72715	1866	
411.22190	9509	1+
450.50743	1778	
450.74637	1818	
467.23746	1736	
482.22002	1633	
486.92527	1991	
500.85899	1742	
509.25485	5713	1+
510.61049	2085	
510.94471	1747	
511.85903	1630	
512.06023	2525	
512.25119	2272	
515.26210	4836	
515.45762	30456	1+
515.65719	32900	1+
515.85747	26269	1+
516.05714	17102	
516.25268	16721	1+
517.74698	1700	
518.46510	3159	
518.67361	4114	
518.86185	77182	1+
END IONS

###FS:    #m/z: 864.09400 #charge   3
###MaxRes:#m/z:  0.00000 #charge-128
###MS: 976
###MSMS: 979
BEGIN IONS
TITLE=Cmpd 286, AutoMSn(864.0940), 16.5 min
RTINSECONDS=992.893
SCANS=MS: 976 MSMS: 979
PEPMASS=864.09400	152022
CHARGE=3+
858.43246	1310	
858.75193	1298	
863.41914	1504	
863.76460	1970	
864.09400	67059	1+
864.42715	70499	1+
864.76325	47602	1+
END IONS

###FS:    #m/z: 407.24122 #charge   2
###MaxRes:#m/z:  0.00000 #charge-128
###MS: 980
###MSMS: 981
BEGIN IONS
TITLE=Cmpd 287, AutoMSn(407.2412), 16.6 min
RTINSECONDS=995.925
SCANS=MS: 980 MSMS: 981
PEPMASS=407.24122	290602
CHARGE=2+
305.15983	1256	
322.18551	3160	
346.22125	6536	1+
355.23257	2641	
364.23399	1445	
372.19561	2796	1+
415.20085	13614	1+
432.23315	1427	
433.21960	7771	1+
450.24573	10425	1+
492.28785	1382	
529.27964	2102	
546.30347	3512	
563.32903	69695	1+
659.38647	1562	
676.41251	62111	1+
686.39124	1223	
813.47158	4339	1+
END IONS

###FS:    #m/z: 731.84350 #charge   2
###MaxRes:#m/z:  0.00000 #charge-128
###MS: 980
###MSMS: 982
BEGIN IONS
TITLE=Cmpd 288, AutoMSn(731.8435), 16.6 min
RTINSECONDS=996.426
SCANS=MS: 980 MSMS: 982
PEPMASS=731.84350	96917
CHARGE=2+
369.19848	836	
395.77879	1018	
486.23592	860	1+
513.27238	2354	1+
517.27538	5409	1+
525.29477	680	
537.74252	1513	
538.24624	982	
549.76546	1002	
565.75487	3324	1+
587.27306	1126	1+
590.26488	944	1+
594.77104	2726	1+
609.29314	1360	1+
609.80132	1080	
615.79500	791	
622.28537	2827	1+
628.78502	841	
631.30255	4649	1+
651.82151	681	
657.63966	666	
657.96254	704	
658.29944	760	
660.31046	1386	1+
661.80904	644	
685.32765	1350	1+
690.30237	916	1+
694.32911	656	
699.30827	753	
704.37620	641	
709.33060	983	
709.82519	636	
722.32839	839	1+
727.35501	762	
727.66829	2629	1+
728.01442	2284	1+
728.34197	2213	1+
730.35071	2116	1+
732.67055	972	
733.35632	22559	1+
733.69343	16617	1+
734.02906	11186	1+
792.30944	760	
811.37211	787	1+
928.44573	667	
945.45484	2008	1+
952.46843	1471	1+
999.48933	2415	1+
1016.41491	664	
1100.54517	4859	1+
1105.51346	5207	1+
1133.50982	2921	1+
1189.53349	833	
1189.53609	6794	1+
1199.60690	9388	1+
1206.56835	4161	1+
1231.57226	4300	1+
1244.55202	7069	1+
1262.57688	2603	1+
1271.60613	6300	1+
1274.58759	35099	1+
1289.60840	11424	1+
1331.61144	8874	1+
1374.64490	2672	1+
1388.66892	43387	1+
1462.67878	35004	1+
END IONS

###FS:    #m/z: 518.86182 #charge   1
###MaxRes:#m/z:  0.00000 #charge-128
###MS: 980
###MSMS: 983
BEGIN IONS
TITLE=Cmpd 289, AutoMSn(518.8618), 16.6 min
RTINSECONDS=996.927
SCANS=MS: 980 MSMS: 983
PEPMASS=518.86182	198872
CHARGE=1+
383.73045	955	
411.22199	4959	1+
449.23966	1102	
450.50062	912	
450.74868	1114	
467.23774	1123	
482.22923	1442	
486.59218	1834	
486.92634	958	
508.71785	794	
509.24578	3535	1+
510.60863	1138	
512.05410	995	
512.25210	1132	
514.93726	1066	
515.25752	2454	
515.45705	14854	1+
515.65568	17202	1+
515.85973	11183	
516.06043	7413	
516.25546	8949	1+
517.74912	1264	
518.47608	1376	
518.66338	2248	
518.86213	33830	1+
END IONS

###FS:    #m/z: 407.24173 #charge   2
###MaxRes:#m/z:  0.00000 #charge-128
###MS: 984
###MSMS: 985
BEGIN IONS
TITLE=Cmpd 290, AutoMSn(407.2417), 16.7 min
RTINSECONDS=999.959
SCANS=MS: 984 MSMS: 985
PEPMASS=407.24173	500268
CHARGE=2+
305.15835	2545	
322.18822	3463	
346.22306	6716	
355.23124	4723	
364.23571	1670	
372.19411	3744	1+
389.21723	1835	
415.20829	8391	
416.19645	11174	1+
432.22562	1404	
433.21905	8885	1+
450.24490	14600	1+
492.29414	1824	
529.27805	3962	
546.30435	4337	
563.32954	93561	1+
659.39189	2463	
676.41464	88060	1+
686.39483	1712	
813.47614	6430	1+
END IONS

###FS:    #m/z: 813.84788 #charge   2
###MaxRes:#m/z:  0.00000 #charge-128
###MS: 984
###MSMS: 986
BEGIN IONS
TITLE=Cmpd 291, AutoMSn(813.8479), 16.7 min
RTINSECONDS=1000.46
SCANS=MS: 984 MSMS: 986
PEPMASS=813.84788	120351
CHARGE=2+
323.07154	2085	
335.13641	1468	
346.22102	1414	
364.23426	1126	
492.29338	1945	
517.27695	2551	
631.32605	1116	
639.35909	1658	
796.44730	7113	1+
813.47159	79863	1+
END IONS

###FS:    #m/z: 731.84386 #charge   2
###MaxRes:#m/z:  0.00000 #charge-128
###MS: 984
###MSMS: 987
BEGIN IONS
TITLE=Cmpd 292, AutoMSn(731.8439), 16.7 min
RTINSECONDS=1000.96
SCANS=MS: 984 MSMS: 987
PEPMASS=731.84386	98019
CHARGE=2+
369.19742	569	
485.27403	593	
500.25058	975	
513.27760	3280	1+
517.27589	4138	1+
525.28797	949	
537.74231	968	
538.24878	698	
549.77160	756	
565.74633	709	
566.25585	706	
587.27287	1275	1+
590.27024	1143	1+
600.30640	2929	
614.28714	776	1+
615.28964	3301	1+
615.79898	862	
622.27743	2051	1+
651.81877	1226	1+
660.31905	1372	1+
666.31107	3107	
672.30802	714	1+
685.33006	1872	1+
699.64320	667	
702.38574	581	
706.32986	762	1+
722.29689	873	1+
726.65125	1978	1+
727.79794	613	
728.33438	2599	1+
731.35016	994	
731.63418	1058	1+
733.35424	10269	
733.69309	11413	1+
734.02593	7515	1+
734.35205	5389	1+
742.37782	915	1+
759.40300	646	
799.37045	601	
811.37955	554	
928.45490	656	
945.45092	1240	1+
952.46200	1167	1+
956.70584	918	
985.94401	614	
986.46141	622	
1016.41025	653	
1087.50829	1191	1+
1100.53849	3401	1+
1105.50997	3774	1+
1132.51533	2457	1+
1174.52437	1280	1+
1180.56362	1480	1+
1189.54274	6202	1+
1200.61454	5394	1+
1206.56756	2589	1+
1214.55591	1398	1+
1217.57429	1968	1+
1231.57836	3785	1+
1244.54440	5572	1+
1255.57086	1158	1+
1261.58913	4343	1+
1271.61006	5242	1+
1274.58966	29365	1+
1289.61100	10722	1+
1332.61443	5027	1+
1374.65382	2099	1+
1388.67036	38952	1+
1397.64054	1239	1+
1405.64035	1240	1+
1417.64920	2160	1+
1419.61273	1244	1+
1455.10224	2582	1+
1458.64549	1522	1+
1462.67982	31481	1+
END IONS

###FS:    #m/z: 407.24194 #charge   2
###MaxRes:#m/z:  0.00000 #charge-128
###MS: 988
###MSMS: 989
BEGIN IONS
TITLE=Cmpd 293, AutoMSn(407.2419), 16.7 min
RTINSECONDS=1003.99
SCANS=MS: 988 MSMS: 989
PEPMASS=407.24194	467567
CHARGE=2+
305.15891	1839	
322.18483	3854	
346.22174	7353	1+
355.23323	3634	
364.23005	2010	
372.19403	3020	1+
389.21956	1368	
415.20037	15870	1+
432.23052	1415	
433.21745	8397	1+
450.24453	12961	1+
492.28857	1524	
528.28257	3699	1+
546.30292	5221	1+
563.32980	80552	1+
659.38910	2480	
676.41354	79071	1+
686.39630	1631	
813.47308	6065	1+
END IONS

###FS:    #m/z: 813.47116 #charge   1
###MaxRes:#m/z:  0.00000 #charge-128
###MS: 988
###MSMS: 990
BEGIN IONS
TITLE=Cmpd 294, AutoMSn(813.4712), 16.7 min
RTINSECONDS=1004.49
SCANS=MS: 988 MSMS: 990
PEPMASS=813.47116	107554
CHARGE=1+
323.07448	1008	
335.13153	1144	
346.22107	1491	
364.23279	871	
492.29340	1374	
517.27715	1870	
639.36322	878	
796.44830	3830	1+
813.47186	59832	1+
END IONS

###FS:    #m/z: 595.28601 #charge   2
###MaxRes:#m/z:  0.00000 #charge-128
###MS: 988
###MSMS: 991
BEGIN IONS
TITLE=Cmpd 295, AutoMSn(595.2860), 16.7 min
RTINSECONDS=1004.99
SCANS=MS: 988 MSMS: 991
PEPMASS=595.28601	56117
CHARGE=2+
369.19428	701	
404.22759	695	
454.26361	481	
509.24477	560	
522.23356	947	
525.28142	652	
556.30645	1157	
586.77798	553	
587.30022	572	
594.28863	499	
594.78363	706	
652.68806	497	
655.37834	3122	1+
657.30193	999	
671.31717	581	
675.33040	500	
685.30505	2017	1+
703.36661	1461	1+
742.32990	1505	1+
758.34176	701	
767.46218	617	
768.32842	1161	
786.34030	5928	1+
863.40429	1189	1+
914.40293	1080	
918.42841	594	
928.41445	475	
944.43293	1909	1+
972.42122	2806	1+
1015.46108	788	
1016.46515	599	
1043.45390	1608	
1044.46162	924	
1074.53839	3935	1+
1189.56891	49618	1+
END IONS

###FS:    #m/z: 713.55202 #charge   2
###MaxRes:#m/z:  0.00000 #charge-128
###MS: 992
###MSMS: 993
BEGIN IONS
TITLE=Cmpd 296, AutoMSn(713.5520), 16.8 min
RTINSECONDS=1008.02
SCANS=MS: 992 MSMS: 993
PEPMASS=713.55202	62564
CHARGE=2+
369.19683	1406	
508.70864	977	
525.29060	2550	
590.24758	991	
650.80519	1185	
675.30114	1257	
684.54532	2568	1+
684.79236	1891	
685.03003	1930	
685.31239	3556	
687.58343	1470	
688.06300	1006	
690.33114	946	
706.31251	2928	1+
709.04694	1586	
709.29999	1583	
709.54649	1239	
709.79163	1024	
711.60231	6609	1+
712.08290	2232	
712.94301	5961	
716.98644	4257	1+
718.62978	2311	1+
819.40263	1391	
861.72336	1148	
867.06165	2537	1+
867.40531	1829	
867.73304	1800	
870.36804	1160	
1373.62417	2975	1+
1421.65605	7635	1+
1425.59106	104736	1+
1426.09229	85974	1+
END IONS

###FS:    #m/z: 713.55202 #charge   2
###MaxRes:#m/z:  0.00000 #charge-128
###MS: 992
###MSMS: 994
BEGIN IONS
TITLE=Cmpd 297, AutoMSn(713.5520), 16.8 min
RTINSECONDS=1008.52
SCANS=MS: 992 MSMS: 994
PEPMASS=713.55202	54249
CHARGE=2+
369.19780	1439	
525.29004	1986	
533.95766	851	
580.92032	863	
650.80502	970	
675.30562	1240	
684.54220	1452	
684.79262	1787	
685.04914	1475	
685.30961	1456	
687.58255	1239	
689.58816	837	
689.82827	829	
690.08236	871	
706.31755	3059	1+
709.31804	10366	1+
709.57179	2845	1+
710.00926	3134	1+
710.83545	3671	1+
711.60125	7240	1+
712.06957	1344	
712.94348	6480	
717.61737	873	
799.35488	990	
819.40463	2295	1+
824.72423	828	
825.04702	886	
861.73420	846	
867.06833	1164	
867.40562	1714	
867.73256	1218	
870.36614	1226	
1373.62020	2827	1+
1415.64781	9484	1+
1417.05831	5952	1+
1421.65569	7882	1+
1425.59128	98090	1+
1426.09141	78198	1+
END IONS

###FS:    #m/z: 595.28636 #charge   2
###MaxRes:#m/z:  0.00000 #charge-128
###MS: 992
###MSMS: 995
BEGIN IONS
TITLE=Cmpd 298, AutoMSn(595.2864), 16.8 min
RTINSECONDS=1009.02
SCANS=MS: 992 MSMS: 995
PEPMASS=595.28636	64402
CHARGE=2+
328.19320	473	
369.19759	625	
404.22052	620	
434.14011	461	
454.26288	391	
468.26529	449	
487.20140	366	
505.26936	492	
522.23801	472	
525.27444	509	
542.26003	414	
556.29856	1544	1+
573.26590	460	
576.25838	374	
578.27165	370	
593.28062	1215	1+
594.78487	602	
655.35154	3706	1+
677.29117	437	
685.30431	1601	1+
703.38056	755	
713.31429	391	
742.32033	435	
758.35199	1025	1+
768.32632	1307	1+
786.34195	5592	1+
914.40974	1194	1+
918.43113	406	
928.39597	361	
944.42201	1279	1+
972.41870	2778	1+
1015.46502	784	
1016.45911	467	
1043.45400	1160	
1044.46577	743	
1074.53785	3926	1+
1171.55909	2090	1+
1189.56732	38801	1+
END IONS

###FS:    #m/z: 677.77282 #charge   2
###MaxRes:#m/z:  0.00000 #charge-128
###MS: 996
###MSMS: 997
BEGIN IONS
TITLE=Cmpd 299, AutoMSn(677.7728), 16.9 min
RTINSECONDS=1012.06
SCANS=MS: 996 MSMS: 997
PEPMASS=677.77282	108102
CHARGE=2+
353.12784	966	
368.16326	854	
376.19068	1841	
381.13762	5289	1+
396.15606	1297	
433.21318	11394	1+
439.19499	1660	
450.14657	847	
456.21889	1159	
525.28791	825	
571.22623	1333	
576.23981	889	
591.29218	1479	
593.24751	19266	1+
599.22902	1357	
622.80985	1222	
623.30201	878	
630.29510	1662	
634.32388	919	
647.25820	1096	
665.83552	1734	
666.33468	1235	
668.76747	961	
670.82979	1549	
679.31686	1308	
756.30891	21181	1+
807.29469	1009	
866.34306	841	
916.34023	18349	1+
973.35944	37879	1+
973.37905	1829	1+
1136.42658	45115	1+
1283.50530	4240	1+
1341.63521	4169	1+
1354.54994	4550	1+
END IONS

###FS:    #m/z: 724.29791 #charge   2
###MaxRes:#m/z:  0.00000 #charge-128
###MS: 996
###MSMS: 998
BEGIN IONS
TITLE=Cmpd 300, AutoMSn(724.2979), 16.9 min
RTINSECONDS=1012.56
SCANS=MS: 996 MSMS: 998
PEPMASS=724.29791	107169
CHARGE=2+
407.23851	935	
434.13595	922	
576.24433	1141	
631.75983	1008	
632.26077	992	
661.30360	922	
677.29462	5309	1+
685.31845	1308	
685.65392	981	
689.27164	1107	
719.32593	1038	
721.98276	2804	1+
722.30236	5111	1+
722.59707	3094	1+
722.80236	3932	1+
726.94099	974	
739.62911	1342	
739.96116	1230	
740.29239	986	
774.36087	1001	
776.35902	2983	1+
878.01851	936	
878.33616	963	
883.36349	1134	
883.69361	1073	
884.00504	20545	1+
884.33969	19327	1+
884.67143	14718	1+
995.34943	1262	
995.85679	1293	
1438.12384	5029	1+
1438.59682	6088	1+
1447.08845	101809	1+
1447.59054	91404	1+
END IONS

###FS:    #m/z: 404.71224 #charge   2
###MaxRes:#m/z:  0.00000 #charge-128
###MS: 996
###MSMS: 999
BEGIN IONS
TITLE=Cmpd 301, AutoMSn(404.7122), 16.9 min
RTINSECONDS=1013.06
SCANS=MS: 996 MSMS: 999
PEPMASS=404.71224	49734
CHARGE=2+
305.16098	772	
322.18457	3458	1+
345.15904	1464	
346.21680	1282	
355.23116	672	
373.18563	1540	1+
391.20327	518	
407.23693	941	
415.19867	3391	1+
433.22173	2174	1+
440.19951	637	
447.17324	2593	1+
450.24651	3075	1+
465.19033	10995	1+
482.21730	32370	1+
504.28944	952	
529.28342	661	
546.30403	739	
563.32879	16990	1+
575.33401	1081	
578.27141	893	
595.29984	19906	1+
649.31515	760	
659.39257	513	
666.33848	29417	1+
676.41175	17041	1+
737.37361	7151	1+
END IONS

###FS:    #m/z: 677.77115 #charge   2
###MaxRes:#m/z:  0.00000 #charge-128
###MS: 1000
###MSMS: 1001
BEGIN IONS
TITLE=Cmpd 302, AutoMSn(677.7711), 16.9 min
RTINSECONDS=1016.1
SCANS=MS: 1000 MSMS: 1001
PEPMASS=677.77115	207192
CHARGE=2+
337.15370	1200	
353.13006	1544	
368.16260	1151	
376.18981	2438	
381.13704	9960	1+
396.15624	1789	
433.21415	15598	1+
439.19688	3861	1+
449.66118	1035	
450.15593	1267	
452.17175	2008	1+
456.22391	1407	
463.20262	1423	
508.21763	1252	
559.71444	947	
571.23240	2737	1+
576.23179	1625	
578.23735	2197	1+
591.28914	1129	
593.24834	30307	1+
599.22762	3083	1+
601.23587	1118	
607.23069	4520	1+
607.56365	3084	
607.89705	2321	
623.29369	966	
630.30078	1359	
647.24769	1782	
665.83965	1341	
666.33620	1070	
668.77140	1061	
669.26837	1190	
738.26769	4501	1+
756.30911	30679	1+
787.31268	957	
898.30001	1415	
899.31146	3659	1+
916.33902	29461	1+
973.35886	62779	1+
973.36933	3300	1+
1136.42646	70486	1+
1283.49967	6557	1+
1340.63105	4751	1+
1354.54628	8063	1+
END IONS

###FS:    #m/z: 671.27845 #charge   3
###MaxRes:#m/z:  0.00000 #charge-128
###MS: 1000
###MSMS: 1002
BEGIN IONS
TITLE=Cmpd 303, AutoMSn(671.2784), 16.9 min
RTINSECONDS=1016.6
SCANS=MS: 1000 MSMS: 1002
PEPMASS=671.27845	143777
CHARGE=3+
335.14834	6427	1+
361.11962	2140	
362.68508	2477	
408.19081	2072	
436.09684	1866	
440.64923	2677	
446.18622	2057	
456.23921	1852	
463.20774	15867	1+
485.20817	1796	
503.22202	1958	
530.20490	11060	1+
530.71440	2688	
561.20629	1732	
566.28839	3051	
578.23541	33410	1+
584.29972	9460	1+
591.27692	2688	1+
593.89522	4757	1+
594.23381	3026	
594.56466	2849	
599.22775	9977	1+
599.73256	3091	
599.90110	2758	
600.57300	1804	
601.23839	12480	1+
634.74605	5641	1+
635.25677	2707	
668.92085	2048	
669.27227	3675	1+
712.26499	2761	1+
721.23614	1887	
726.32735	1787	
730.28241	24159	1+
738.26902	98823	1+
744.33345	6294	1+
769.29260	6497	1+
787.30486	48774	1+
797.35635	3479	1+
815.37056	7343	1+
872.38510	1865	
881.31087	12792	1+
898.31428	224352	1+
944.41556	12225	1+
983.42664	7206	1+
1001.43469	40143	1+
1011.37853	3398	
1011.38387	18031	1+
1068.40444	40742	1+
1096.51228	1853	
1114.51633	16859	1+
1197.44646	3270	
1428.51491	11080	1+
1779.67538	8294	1+
1797.66778	115293	1+
END IONS

###FS:    #m/z: 404.71186 #charge   2
###MaxRes:#m/z:  0.00000 #charge-128
###MS: 1000
###MSMS: 1003
BEGIN IONS
TITLE=Cmpd 304, AutoMSn(404.7119), 17.0 min
RTINSECONDS=1017.11
SCANS=MS: 1000 MSMS: 1003
PEPMASS=404.71186	95092
CHARGE=2+
305.16233	913	
322.18512	2899	
345.15912	1712	
346.21924	1018	
374.18332	947	
391.20478	748	
407.23688	758	
415.20045	2270	1+
433.21852	850	
440.19661	760	
447.17860	2233	1+
450.24601	1589	
465.19045	12224	1+
482.21749	35091	1+
504.29219	1291	
563.32780	10742	1+
572.27427	640	
575.32860	2036	1+
578.27508	939	
595.29900	20444	1+
649.30571	804	
666.33781	33992	1+
676.41239	9024	1+
737.37533	8105	1+
END IONS

###FS:    #m/z: 671.27849 #charge   3
###MaxRes:#m/z:  0.00000 #charge-128
###MS: 1004
###MSMS: 1005
BEGIN IONS
TITLE=Cmpd 305, AutoMSn(671.2785), 17.0 min
RTINSECONDS=1020.15
SCANS=MS: 1004 MSMS: 1005
PEPMASS=671.27849	550433
CHARGE=3+
335.14826	10472	
352.15677	3427	
361.11954	4468	
362.68502	4490	
365.64484	6681	
418.13976	3310	
436.09925	3922	
440.64859	5098	
446.17951	4270	
463.20676	31995	1+
485.20599	3446	
510.22834	3192	
530.20482	18460	1+
530.71342	5559	
566.28946	7304	
578.23342	62471	1+
584.29874	14899	1+
593.89571	9881	1+
594.23222	6749	
594.56468	4994	
599.23008	20823	1+
599.73182	6374	
599.89945	4778	
601.23955	23094	1+
712.27658	3119	
721.23946	4726	
730.28094	41174	1+
738.26396	165787	1+
738.28814	26663	1+
744.33321	13380	1+
769.28992	10158	1+
787.30457	91917	1+
797.35832	3556	
815.36931	15107	1+
872.38742	3648	
881.31290	22614	1+
898.31328	469209	1+
944.41293	24420	1+
983.42388	15124	1+
1001.43323	79831	1+
1011.38104	39995	1+
1060.41707	3434	
1068.40245	88177	1+
1096.50371	3480	
1114.51833	33450	1+
1197.43794	5756	
1198.44573	3253	
1268.48751	17884	1+
1428.51390	21759	1+
1779.66465	19360	1+
1797.66578	256003	1+
END IONS

###FS:    #m/z: 1006.40960 #charge   2
###MaxRes:#m/z:  0.00000 #charge-128
###MS: 1004
###MSMS: 1006
BEGIN IONS
TITLE=Cmpd 306, AutoMSn(1006.4096), 17.0 min
RTINSECONDS=1020.65
SCANS=MS: 1004 MSMS: 1006
PEPMASS=1006.40960	346027
CHARGE=2+
463.20949	5150	
584.30146	3992	
730.27797	3676	
738.26730	3713	
744.33707	2631	
815.36975	2668	
890.33501	2333	
890.83655	2990	
898.30210	8858	
944.41116	3924	
1068.39969	6267	
1069.40528	3499	
1197.44444	2767	
1797.67848	332287	1+
1898.72690	8682	1+
1993.79573	18175	1+
2011.81085	177730	1+
END IONS

###FS:    #m/z: 677.77124 #charge   2
###MaxRes:#m/z:  0.00000 #charge-128
###MS: 1004
###MSMS: 1007
BEGIN IONS
TITLE=Cmpd 307, AutoMSn(677.7712), 17.0 min
RTINSECONDS=1021.15
SCANS=MS: 1004 MSMS: 1007
PEPMASS=677.77124	190184
CHARGE=2+
335.14579	868	
337.15880	767	
353.13793	963	
368.16094	743	
370.16749	1702	1+
376.18955	1421	
381.13771	7164	1+
394.16972	808	
396.15641	1126	
411.20006	676	
417.93457	647	
433.21390	11466	1+
439.19681	3256	1+
446.18123	821	
452.16986	1477	1+
456.22399	1520	
463.20697	4825	1+
516.19001	894	
530.20208	1590	1+
544.19625	636	
560.20852	1873	1+
571.22804	1293	
576.22393	1550	1+
578.23605	6364	1+
593.24608	20238	1+
599.22625	2517	1+
601.23821	3406	1+
607.22782	13562	1+
607.56278	10940	1+
607.89547	6912	1+
609.75179	643	
615.79900	1138	1+
647.25124	2051	1+
665.83366	724	
670.81723	748	
671.30956	761	
730.28550	2914	1+
738.26483	12496	1+
747.30100	1401	
756.31004	22248	1+
767.45517	721	
787.30211	4775	1+
833.29471	664	
866.34277	635	
898.30475	21190	1+
899.83713	2353	1+
916.34116	21027	1+
973.35988	45186	1+
1001.43735	872	
1002.44207	825	
1068.39671	3298	1+
1081.31592	692	
1136.42622	46817	1+
1283.49901	5473	1+
1336.52886	2143	1+
1354.53588	5685	1+
END IONS

###FS:    #m/z: 670.94258 #charge   3
###MaxRes:#m/z:  0.00000 #charge-128
###MS: 1008
###MSMS: 1009
BEGIN IONS
TITLE=Cmpd 308, AutoMSn(670.9426), 17.1 min
RTINSECONDS=1024.18
SCANS=MS: 1008 MSMS: 1009
PEPMASS=670.94258	678706
CHARGE=3+
335.14953	11050	
361.12096	4745	
362.68468	4092	
365.64341	6611	
436.09720	5050	
446.18394	4549	
463.20684	30832	1+
485.21054	3481	
530.20571	18909	1+
530.71469	4912	
566.28708	7209	
578.23370	66475	1+
584.30041	16480	1+
593.89611	8914	
594.23114	6805	
594.56471	5094	
599.22877	23445	1+
599.72982	6889	
599.89978	5356	
601.23893	24041	1+
634.74664	12446	1+
635.25404	4902	
721.23757	4900	
726.32680	3586	
730.28129	41869	1+
738.26793	201738	1+
744.33440	14376	1+
769.28984	11350	1+
787.30318	92828	1+
797.35820	3468	
815.36740	17103	1+
872.39069	4163	
880.27626	11901	1+
881.26955	5107	
882.36065	9672	1+
898.31300	481043	1+
926.40583	3489	
944.41290	26222	1+
983.42298	10084	1+
1001.43372	82656	1+
1011.37905	7344	
1011.38373	33523	1+
1060.41713	3445	
1068.40344	90795	1+
1096.50470	4013	
1114.51838	35565	1+
1197.43921	6511	
1428.51861	24843	1+
1779.66251	16715	1+
1797.66658	264409	1+
END IONS

###FS:    #m/z: 1006.40960 #charge   2
###MaxRes:#m/z:  0.00000 #charge-128
###MS: 1008
###MSMS: 1010
BEGIN IONS
TITLE=Cmpd 309, AutoMSn(1006.4096), 17.1 min
RTINSECONDS=1024.68
SCANS=MS: 1008 MSMS: 1010
PEPMASS=1006.40960	436859
CHARGE=2+
370.17146	2202	
463.20941	4893	
584.30003	3095	
730.27847	3012	
738.27111	2626	
815.36789	2624	
890.83745	2556	
891.33135	2316	
898.29647	8452	
944.41278	3512	
1068.40032	6335	
1069.40317	3135	
1797.67780	303208	1+
1898.72473	7866	1+
1993.80390	13607	1+
2011.81123	158081	1+
END IONS

###FS:    #m/z: 533.91200 #charge   3
###MaxRes:#m/z:  0.00000 #charge-128
###MS: 1008
###MSMS: 1011
BEGIN IONS
TITLE=Cmpd 310, AutoMSn(533.9120), 17.1 min
RTINSECONDS=1025.18
SCANS=MS: 1008 MSMS: 1011
PEPMASS=533.91200	159244
CHARGE=3+
389.15216	1084	
404.16005	1172	
423.16526	1375	
450.11606	1364	
467.71624	5379	1+
468.19189	1466	
482.21663	15635	1+
494.87963	1077	
500.88879	6415	1+
501.22244	4649	
501.55428	2077	
503.21521	1961	
526.27395	1221	
527.90174	1119	
530.24805	1573	1+
533.22603	1148	
533.91169	24774	1+
534.24652	17883	1+
534.57886	8909	1+
535.74558	2422	1+
537.24501	1587	
565.13622	1903	
586.23673	1009	
594.28998	1110	
595.29944	13736	1+
604.24893	1658	
650.92041	952	
666.33762	17524	1+
675.27521	1864	1+
693.23713	935	
737.37398	15095	1+
746.27628	1357	1+
764.27756	1196	
792.31082	936	
808.41096	10492	1+
835.31886	1059	
835.33569	4396	1+
863.34088	1081	
863.34126	6077	1+
906.38109	4934	1+
936.50510	1245	
937.50022	1843	1+
977.42849	2599	1+
1005.41384	1631	
1211.57029	15982	1+
1322.60550	12025	1+
1340.61287	57678	1+
1482.61677	5072	1+
1500.64433	82096	1+
END IONS

###FS:    #m/z: 1006.40987 #charge   2
###MaxRes:#m/z:  0.00000 #charge-128
###MS: 1012
###MSMS: 1013
BEGIN IONS
TITLE=Cmpd 311, AutoMSn(1006.4099), 17.1 min
RTINSECONDS=1028.2
SCANS=MS: 1012 MSMS: 1013
PEPMASS=1006.40987	327558
CHARGE=2+
463.20674	3480	
584.29997	1972	
730.28340	2104	
738.26694	2185	
744.33056	1486	
815.37053	1745	
890.83745	2141	
898.30110	4954	
944.41315	2570	
949.86821	2454	
950.37219	1522	
1068.39923	4037	
1069.40760	2399	
1797.67795	206560	1+
1993.80196	8677	1+
2011.81081	108789	1+
END IONS

###FS:    #m/z: 533.91233 #charge   3
###MaxRes:#m/z:  0.00000 #charge-128
###MS: 1012
###MSMS: 1014
BEGIN IONS
TITLE=Cmpd 312, AutoMSn(533.9123), 17.1 min
RTINSECONDS=1028.7
SCANS=MS: 1012 MSMS: 1014
PEPMASS=533.91233	137909
CHARGE=3+
369.19445	884	
387.65184	757	
389.14723	861	
404.15839	1033	
423.16760	826	
450.11694	745	
465.19369	685	
482.21736	13301	1+
485.78047	698	
489.21528	1101	
495.21727	839	
500.88979	5198	1+
501.22295	4343	1+
501.55480	2655	
503.20794	1318	
516.23875	1104	1+
525.26390	2717	1+
529.27861	1196	1+
532.24509	2239	1+
533.91080	16933	1+
534.24765	15635	1+
534.57481	6995	1+
536.74468	1310	
565.13524	1202	
586.23664	773	
595.30120	10130	1+
604.25753	1252	1+
664.21031	1216	
666.33677	12060	1+
675.27478	1410	1+
693.23605	723	
737.37497	11177	1+
764.27960	1141	
808.40846	8604	1+
817.82004	772	
835.30818	945	
835.33220	3384	1+
863.33639	913	
863.34414	4008	1+
906.37485	3199	1+
934.37667	756	
934.38017	4019	1+
936.49548	1858	1+
936.50406	984	
1005.41193	858	
1051.52791	674	
1051.53328	2128	1+
1211.56710	9458	1+
1322.60186	10378	1+
1340.61080	44038	1+
1482.61704	3999	1+
1500.64088	59471	1+
END IONS

###FS:    #m/z: 320.24169 #charge   3
###MaxRes:#m/z:  0.00000 #charge-128
###MS: 1012
###MSMS: 1015
BEGIN IONS
TITLE=Cmpd 313, AutoMSn(320.2417), 17.2 min
RTINSECONDS=1029.2
SCANS=MS: 1012 MSMS: 1015
PEPMASS=320.24169	48011
CHARGE=3+
302.23069	222	
318.22857	162	
320.24149	1415	1+
END IONS

###FS:    #m/z: 426.89479 #charge   3
###MaxRes:#m/z:  0.00000 #charge-128
###MS: 1016
###MSMS: 1017
BEGIN IONS
TITLE=Cmpd 314, AutoMSn(426.8948), 17.2 min
RTINSECONDS=1032.22
SCANS=MS: 1016 MSMS: 1017
PEPMASS=426.89479	45640
CHARGE=3+
374.23945	958	1+
389.69114	623	
396.72459	430	
419.22062	566	
424.27515	565	
425.21630	836	1+
430.24914	407	
439.21217	417	
448.22694	392	
464.20851	668	1+
483.22348	367	
489.26248	621	
524.76883	1078	1+
560.30449	392	
560.79216	355	
579.22754	870	
628.33356	1129	1+
645.36173	1462	1+
648.32007	370	
664.34261	393	
665.31743	753	1+
692.32690	386	
693.27694	2687	1+
763.35290	1220	1+
772.52032	732	
774.42402	363	
775.40833	1288	1+
778.36512	2149	1+
792.43437	4499	1+
806.35798	3045	1+
817.82007	373	
824.36986	1705	1+
834.38948	527	
877.39868	3456	1+
891.44799	1552	1+
899.42456	418	
919.44446	1008	1+
934.45288	887	
935.44604	5150	1+
948.43831	766	
952.46479	22171	1+
962.48285	2362	1+
990.48560	1391	1+
1061.51663	471	
1065.55110	15484	1+
1065.55178	578	
1066.54390	395	
1136.58864	27438	1+
1207.62861	10061	1+
END IONS

###FS:    #m/z: 533.91198 #charge   3
###MaxRes:#m/z:  0.00000 #charge-128
###MS: 1016
###MSMS: 1018
BEGIN IONS
TITLE=Cmpd 315, AutoMSn(533.9120), 17.2 min
RTINSECONDS=1032.72
SCANS=MS: 1016 MSMS: 1018
PEPMASS=533.91198	89749
CHARGE=3+
369.19652	796	
404.15999	713	
423.16831	476	
458.19568	473	
465.19495	641	
480.21109	755	1+
482.21775	7416	1+
494.88030	472	
495.21778	862	
500.21360	492	
500.88784	2472	1+
501.22006	3365	1+
501.55520	1009	
517.26845	690	1+
522.23756	876	1+
525.28197	626	
529.27779	969	1+
530.86748	501	
531.25272	2340	1+
532.54919	661	1+
533.91139	9895	1+
534.24487	9828	1+
534.58120	4741	1+
535.76318	499	
565.14075	728	
579.29356	632	
586.24888	811	1+
593.28865	719	
594.81586	533	
595.29854	6562	1+
604.25666	501	
625.30986	498	
643.36750	891	1+
650.29106	708	1+
650.58153	506	
650.92307	713	
666.33674	7033	1+
675.27632	1151	1+
685.31427	500	
693.24027	502	
704.31950	603	1+
737.37569	6237	1+
746.25995	614	1+
764.27134	532	
774.29510	776	1+
808.40818	4560	1+
835.32739	2709	1+
863.34113	4517	1+
906.37825	2088	1+
934.40277	3416	1+
936.50958	552	
970.54769	679	1+
977.43804	1574	1+
1005.41141	590	
1016.42608	2638	1+
1051.52902	2040	1+
1062.49494	1398	1+
1072.48620	2116	1+
1089.51957	1105	1+
1211.56440	7058	1+
1322.60103	5497	1+
1340.61150	23617	1+
1482.62023	1990	1+
1500.64268	35000	1+
END IONS

###FS:    #m/z: 320.24178 #charge   3
###MaxRes:#m/z:  0.00000 #charge-128
###MS: 1016
###MSMS: 1019
BEGIN IONS
TITLE=Cmpd 316, AutoMSn(320.2418), 17.2 min
RTINSECONDS=1033.22
SCANS=MS: 1016 MSMS: 1019
PEPMASS=320.24178	47074
CHARGE=3+
320.24108	1543	1+
END IONS

###FS:    #m/z: 426.89513 #charge   3
###MaxRes:#m/z:  0.00000 #charge-128
###MS: 1020
###MSMS: 1021
BEGIN IONS
TITLE=Cmpd 317, AutoMSn(426.8951), 17.3 min
RTINSECONDS=1036.25
SCANS=MS: 1020 MSMS: 1021
PEPMASS=426.89513	141056
CHARGE=3+
345.15547	1015	
347.14746	890	
374.23749	2218	
396.71814	1203	
403.68622	946	
439.20427	979	
447.20484	1776	1+
489.26468	1147	
560.28806	1371	
562.20831	843	
579.23523	2061	
618.33799	786	
628.34255	1044	
636.66570	1117	
645.36321	3434	1+
664.31596	1749	1+
692.33323	1015	
693.27894	6133	1+
763.35256	3542	1+
772.53077	980	
775.41046	1759	
778.36337	4131	1+
792.43606	9269	1+
806.36107	6922	1+
824.37165	3230	1+
834.39284	1140	
849.39798	839	
877.39721	7821	1+
887.28504	1168	
891.44489	1299	
919.44427	1744	1+
934.46015	1133	
935.44029	11658	1+
946.76772	971	
948.43612	2652	1+
952.46771	53717	1+
962.48202	5647	1+
990.47842	2993	1+
1033.52048	945	
1061.51989	1043	
1065.55198	1168	
1065.55285	33063	1+
1136.59095	69920	1+
1207.62925	29438	1+
END IONS

###FS:    #m/z: 639.83679 #charge   2
###MaxRes:#m/z:  0.00000 #charge-128
###MS: 1020
###MSMS: 1022
BEGIN IONS
TITLE=Cmpd 318, AutoMSn(639.8368), 17.3 min
RTINSECONDS=1036.75
SCANS=MS: 1020 MSMS: 1022
PEPMASS=639.83679	64541
CHARGE=2+
369.19558	2053	
374.23653	880	
393.22837	645	
468.25939	918	
476.74311	842	
525.28448	3677	1+
601.28675	650	
604.31544	2535	
604.81997	1497	
631.32222	830	
639.30840	865	
647.25810	960	
685.31759	1417	
780.34699	715	
792.43188	1547	
799.35976	861	
905.42526	852	
935.43525	2083	1+
952.46740	6471	1+
1019.47730	767	
1030.09847	754	
1065.54882	6101	1+
1132.55964	737	
1136.59129	7563	1+
1278.66735	67076	1+
END IONS

###FS:    #m/z: 568.79944 #charge   2
###MaxRes:#m/z:  0.00000 #charge-128
###MS: 1020
###MSMS: 1023
BEGIN IONS
TITLE=Cmpd 319, AutoMSn(568.7994), 17.3 min
RTINSECONDS=1037.25
SCANS=MS: 1020 MSMS: 1023
PEPMASS=568.79944	65789
CHARGE=2+
404.17254	711	
431.19561	1176	1+
448.23358	5350	1+
450.11084	955	
475.19941	720	
477.68001	662	
495.20410	766	1+
503.28591	1016	1+
508.18479	1323	1+
509.71060	760	1+
526.58410	612	
526.91234	665	
527.21774	1092	1+
532.23078	577	1+
544.26342	1155	1+
547.23746	664	1+
547.91341	453	
550.26783	1066	
550.59350	1360	
550.92571	731	
561.31453	6346	1+
565.13306	1931	1+
570.32351	7479	1+
575.25152	602	1+
586.23599	447	
603.31460	1377	
603.80930	1003	
604.24693	711	
632.35360	19372	1+
667.83408	984	
668.33241	1039	
676.25035	541	
693.24275	2009	1+
710.28604	750	1+
719.21780	1354	1+
731.42056	8206	1+
736.25179	700	
739.32952	703	
739.83818	728	
746.25296	1228	1+
764.27347	1730	1+
783.21225	510	
802.45741	6648	1+
847.32547	1148	1+
863.35024	471	
890.35205	890	1+
900.32979	1563	1+
911.32816	1519	1+
918.35193	2634	1+
930.55969	1796	1+
939.37789	633	
941.69248	438	
982.35653	2583	1+
1045.57964	587	
END IONS

###FS:    #m/z: 752.60333 #charge   2
###MaxRes:#m/z:  0.00000 #charge-128
###MS: 1024
###MSMS: 1025
BEGIN IONS
TITLE=Cmpd 320, AutoMSn(752.6033), 17.3 min
RTINSECONDS=1040.29
SCANS=MS: 1024 MSMS: 1025
PEPMASS=752.60333	306724
CHARGE=2+
369.19904	8015	
408.19225	5922	
508.71418	5351	
525.29020	12263	
590.24560	6306	
675.29792	4567	
685.32003	7415	
703.82680	6480	
729.59818	5348	
729.84832	5406	
732.09733	4746	
732.34559	5711	
732.59753	5212	
751.85249	9270	
752.09939	11968	
754.57693	15979	1+
754.90875	10978	
755.24507	8785	
799.36425	7220	
813.85108	4625	
814.35196	4608	
867.06835	6308	
867.39938	7319	
867.73682	7691	
916.08889	36442	1+
916.42444	36617	1+
916.75703	21978	
1016.41750	6615	
1301.62115	157608	1+
1471.69547	57887	1+
1472.19779	51389	1+
1494.68674	47366	1+
1495.17982	42024	1+
1503.69527	442741	1+
1504.19697	411714	1+
END IONS

###FS:    #m/z: 602.28569 #charge   1
###MaxRes:#m/z:  0.00000 #charge-128
###MS: 1024
###MSMS: 1026
BEGIN IONS
TITLE=Cmpd 321, AutoMSn(602.2857), 17.3 min
RTINSECONDS=1040.79
SCANS=MS: 1024 MSMS: 1026
PEPMASS=602.28569	197929
CHARGE=1+
369.19858	30847	1+
405.17764	2019	
408.19638	4670	1+
468.26655	14876	1+
500.20798	1845	
508.22533	8780	1+
522.60385	2063	
522.93884	1709	
525.28684	51764	1+
531.93408	1857	
532.26204	1885	
535.26875	2309	
536.25402	5750	1+
544.27063	3745	1+
550.26273	2325	1+
553.26729	2314	1+
561.27201	2073	
564.26647	2750	1+
567.88018	1833	
568.08277	1577	
568.28029	2068	
572.27276	2283	1+
572.62086	1650	1+
574.28110	2151	1+
576.28984	2053	
577.27817	3812	1+
579.29590	3523	1+
579.65539	4355	1+
580.48562	1873	1+
581.04850	1890	1+
581.28134	1970	
582.27087	8213	1+
585.68046	2925	
585.87801	9307	
586.07612	12618	1+
588.64301	3178	
588.96733	2835	
589.26952	51973	1+
589.48603	40534	1+
589.69987	47119	1+
589.88466	19217	
590.08385	12703	1+
590.95816	1667	1+
594.05404	2097	1+
594.29342	1541	
594.49856	2647	1+
594.80378	3417	1+
595.28258	5356	1+
595.66995	1749	
598.28528	2036	
598.66987	12313	1+
598.87745	7584	
599.28253	8873	1+
600.97516	1664	
601.29291	3440	
601.81593	1711	
602.08211	25662	1+
602.28483	39844	1+
END IONS

###FS:    #m/z: 434.22494 #charge   3
###MaxRes:#m/z:  0.00000 #charge-128
###MS: 1024
###MSMS: 1027
BEGIN IONS
TITLE=Cmpd 322, AutoMSn(434.2249), 17.4 min
RTINSECONDS=1041.29
SCANS=MS: 1024 MSMS: 1027
PEPMASS=434.22494	150357
CHARGE=3+
305.14955	154	
322.18134	428	1+
331.20732	316	1+
340.15879	289	1+
348.18285	394	
358.18800	212	
364.46457	153	
369.19809	337	
390.19802	308	1+
397.21304	271	1+
411.22437	554	1+
414.22150	230	
421.17674	221	1+
423.72625	230	1+
430.26085	504	1+
432.27339	543	
434.26061	1158	1+
436.25080	2015	1+
443.28359	202	
448.22899	361	1+
454.25540	267	
461.24875	462	1+
468.24872	298	1+
471.27125	490	1+
479.74867	156	
481.72680	475	1+
488.24665	340	1+
496.25137	416	1+
504.25340	190	
517.23526	231	1+
520.24239	311	1+
525.27645	270	
533.23765	153	
539.30057	557	1+
546.26001	157	
571.28263	356	1+
575.27498	2556	1+
584.27130	352	1+
589.28635	290	1+
592.81456	165	
595.30532	171	
596.31802	375	1+
603.26186	214	1+
606.31477	207	
614.23559	159	
644.27598	857	1+
666.34106	735	1+
672.84937	154	
673.36081	153	
674.37801	1552	1+
677.29283	1286	1+
685.34546	237	1+
693.25851	443	1+
693.85850	172	
697.03283	253	
737.37733	339	1+
758.89823	186	
765.40459	188	
792.41966	271	1+
801.62959	254	
806.38267	307	1+
848.45151	255	1+
864.49962	2333	1+
872.47205	444	1+
963.44838	1068	1+
1115.56728	429	1+
1133.53356	367	1+
END IONS

###FS:    #m/z: 752.60351 #charge   2
###MaxRes:#m/z:  0.00000 #charge-128
###MS: 1028
###MSMS: 1029
BEGIN IONS
TITLE=Cmpd 323, AutoMSn(752.6035), 17.4 min
RTINSECONDS=1044.32
SCANS=MS: 1028 MSMS: 1029
PEPMASS=752.60351	613889
CHARGE=2+
369.19827	12550	
408.19583	10128	
508.71295	9494	
525.28975	19709	
590.24417	9702	
685.31903	11700	
703.82768	11091	
704.32851	7507	
729.84380	8237	
732.34525	8984	
736.60241	54302	
737.10264	29806	
751.85786	13629	
752.09631	17359	
799.36459	12113	
813.84881	7531	
814.35559	7679	
824.37932	7856	
825.04941	7675	
867.06773	12398	
867.40185	13796	
867.73582	10705	
916.08861	57820	1+
916.42516	63627	1+
916.75915	41779	
1016.41516	11259	
1301.62034	334839	1+
1471.69608	98631	1+
1494.68436	79636	1+
1495.18218	70375	1+
1503.69564	782321	1+
1504.19811	697453	1+
END IONS

###FS:    #m/z: 602.48609 #charge   1
###MaxRes:#m/z:  0.00000 #charge-128
###MS: 1028
###MSMS: 1030
BEGIN IONS
TITLE=Cmpd 324, AutoMSn(602.4861), 17.4 min
RTINSECONDS=1044.82
SCANS=MS: 1028 MSMS: 1030
PEPMASS=602.48609	419024
CHARGE=1+
352.17091	2143	
369.19826	39662	1+
383.15946	1937	
405.17241	2278	
408.19533	6379	1+
468.26690	19227	1+
471.90878	2348	
499.21574	3701	1+
508.22511	11919	1+
522.60510	2078	
522.93833	1880	
525.28677	66416	1+
531.93085	2050	
532.26851	2081	
535.27209	2941	
536.25390	6406	1+
542.26839	2401	1+
542.92154	2611	1+
544.26986	6236	1+
547.26217	3129	1+
550.26823	3479	1+
553.26748	3021	1+
561.27886	2577	
563.26763	4653	1+
567.27500	4046	1+
567.87726	2928	
572.27632	3064	1+
576.28362	5777	1+
579.28851	6809	1+
579.64950	4815	1+
580.49113	3206	1+
581.05345	2682	1+
585.68199	10165	1+
585.87967	11764	
586.07623	16729	1+
586.28274	20132	1+
586.49678	9320	
588.64179	3338	
588.97199	3869	
589.26836	70965	1+
589.48504	57070	1+
589.70150	60720	1+
589.88629	30458	
590.08520	16148	
594.28932	2441	
595.28347	7056	1+
595.47249	2023	
595.67587	2888	
595.86978	2440	
598.67453	14382	1+
598.87596	12349	1+
599.28454	10322	1+
600.97348	2621	
601.29815	4342	
601.53526	1911	
601.85611	2624	
602.08246	33102	1+
602.28522	51537	1+
602.48532	35230	1+
END IONS

###FS:    #m/z: 434.54662 #charge   3
###MaxRes:#m/z:  0.00000 #charge-128
###MS: 1028
###MSMS: 1031
BEGIN IONS
TITLE=Cmpd 325, AutoMSn(434.5466), 17.4 min
RTINSECONDS=1045.33
SCANS=MS: 1028 MSMS: 1031
PEPMASS=434.54662	345950
CHARGE=3+
341.19034	260	1+
343.17798	366	1+
348.18931	355	
358.18432	546	1+
369.19191	246	1+
386.17467	174	
392.20512	252	1+
396.21475	184	
401.22497	401	1+
414.22361	796	1+
430.25945	640	1+
432.27717	475	
434.25665	808	1+
436.25905	1101	1+
438.24234	637	1+
441.10011	200	
443.24633	444	
448.23108	567	1+
451.24172	187	
468.25131	241	
470.26273	270	1+
472.28406	347	
482.21945	583	1+
495.19172	196	
504.27397	412	
525.26748	313	1+
539.31662	267	
546.25655	338	1+
553.30597	220	1+
563.32348	210	
575.32426	303	
576.25287	1983	1+
596.33083	349	
603.28217	391	1+
614.21857	290	
615.31993	243	
618.30040	194	
631.25474	298	
644.27340	302	
645.27306	684	1+
666.34591	658	1+
670.36132	283	1+
674.37497	1007	1+
677.29709	855	1+
693.26262	325	
697.03356	192	
708.37827	201	
782.31740	200	
806.35163	184	
834.47474	356	1+
860.47105	377	1+
864.49453	5117	1+
941.48296	262	1+
END IONS

###FS:    #m/z: 459.72384 #charge   2
###MaxRes:#m/z:  0.00000 #charge-128
###MS: 1032
###MSMS: 1033
BEGIN IONS
TITLE=Cmpd 326, AutoMSn(459.7238), 17.5 min
RTINSECONDS=1048.34
SCANS=MS: 1032 MSMS: 1033
PEPMASS=459.72384	524431
CHARGE=2+
334.13733	6314	
341.15132	2421	
352.14911	15801	1+
359.17838	5989	1+
364.71697	1155	
369.16640	1569	
378.17061	1371	
387.20436	2051	
391.16588	1173	
396.15919	1091	
404.22668	43761	1+
423.19056	1246	
428.19752	1541	
433.18641	12853	1+
436.18873	4863	1+
451.19785	7351	1+
461.23682	1178	
475.19988	1592	
478.20712	3174	1+
487.25894	3237	
492.21558	8866	1+
502.20896	1272	
504.22338	2210	
505.27514	47988	1+
510.23324	3031	
515.24784	1478	
520.22197	19547	1+
538.22925	2347	
544.26948	1661	
563.25689	2664	1+
565.24096	2003	
573.25829	1200	
581.27164	1783	
591.25602	5850	1+
609.27491	3404	1+
622.26345	2563	
650.32804	4455	1+
657.35226	1796	
668.33992	46014	1+
737.36023	7234	1+
755.37208	78772	1+
762.32270	1357	
765.35590	3050	1+
780.33453	3181	1+
END IONS

###FS:    #m/z: 752.60317 #charge   2
###MaxRes:#m/z:  0.00000 #charge-128
###MS: 1032
###MSMS: 1034
BEGIN IONS
TITLE=Cmpd 327, AutoMSn(752.6032), 17.5 min
RTINSECONDS=1048.84
SCANS=MS: 1032 MSMS: 1034
PEPMASS=752.60317	523889
CHARGE=2+
369.19892	10664	
408.19415	8220	
508.71276	6701	
525.28898	15274	
590.24501	6229	
650.83607	6029	
675.29901	4923	
685.31845	8826	
703.82607	11377	
704.32936	7341	
729.60425	4959	
729.84955	5228	
732.09694	5207	
732.34749	5371	
732.59601	5022	
751.85194	8573	
752.10358	10177	
756.84128	4845	
799.36308	8330	
814.35085	5358	
824.71709	6083	
867.06587	11768	1+
867.40179	9576	
867.73643	7535	
916.08902	37966	1+
916.42448	37135	1+
916.75948	25935	
1016.41704	7240	
1301.62143	322660	1+
1471.69371	64978	1+
1472.19657	59883	1+
1494.68688	55030	1+
1495.18171	44482	1+
1503.69527	496536	1+
1504.19745	453088	1+
END IONS

###FS:    #m/z: 434.54707 #charge   3
###MaxRes:#m/z:  0.00000 #charge-128
###MS: 1032
###MSMS: 1035
BEGIN IONS
TITLE=Cmpd 328, AutoMSn(434.5471), 17.5 min
RTINSECONDS=1049.34
SCANS=MS: 1032 MSMS: 1035
PEPMASS=434.54707	409297
CHARGE=3+
355.20151	203	
359.17996	467	1+
369.20340	226	1+
384.22249	197	
386.17952	175	
392.20171	288	1+
400.23707	624	1+
411.22077	197	
415.24744	232	1+
430.25488	610	1+
432.25433	676	
432.75194	4079	1+
433.25855	2660	1+
438.25511	444	
448.22645	1106	1+
470.25676	245	
472.28117	816	1+
480.24562	155	
482.22850	447	1+
485.24448	165	
488.26433	277	1+
495.22238	413	1+
509.20057	164	
519.22181	161	
535.82502	252	
538.29445	266	1+
548.31131	228	1+
553.32660	199	
557.23568	309	1+
561.31815	254	
563.33284	1371	1+
571.30547	732	
574.30966	304	1+
576.25692	1387	1+
644.26778	1012	1+
654.76746	441	
659.26291	233	1+
666.34187	185	
667.81441	242	
674.36685	444	1+
676.41487	780	
677.29941	915	1+
679.31481	249	
701.33578	168	
712.39108	223	1+
737.37594	162	
758.39880	213	1+
775.43761	164	
778.35989	160	
806.35768	194	
825.40037	384	1+
835.49555	392	1+
841.49126	331	1+
842.50654	323	1+
852.45813	257	1+
870.49982	6261	1+
END IONS

###FS:    #m/z: 459.22619 #charge   2
###MaxRes:#m/z:  0.00000 #charge-128
###MS: 1036
###MSMS: 1037
BEGIN IONS
TITLE=Cmpd 329, AutoMSn(459.2262), 17.5 min
RTINSECONDS=1052.37
SCANS=MS: 1036 MSMS: 1037
PEPMASS=459.22619	643887
CHARGE=2+
334.14063	8220	1+
341.15471	2553	
352.14978	16920	1+
359.17998	6863	1+
369.16143	1710	
378.16885	1203	
387.19694	3878	1+
391.15767	2496	1+
404.22662	47257	1+
423.19266	1953	
428.19899	1495	
433.18724	13949	1+
436.19423	3532	1+
451.19800	7034	1+
461.23077	1342	
475.20192	1511	
478.21280	1598	
480.20465	1254	
487.25909	2579	
492.21709	9631	1+
502.20519	1830	
504.22468	2719	
505.27559	54266	1+
510.23450	4211	1+
520.22109	22089	1+
538.23320	4026	1+
544.26671	1189	
563.26603	1229	
564.24703	3905	1+
573.23949	1671	
581.27355	1853	
591.25908	6781	1+
596.26795	1319	
609.26959	2989	
622.26992	1355	
650.32922	4602	1+
657.34649	1440	
668.33949	53958	1+
724.35993	1659	
737.35958	8103	1+
755.37145	89797	1+
765.35687	1625	
780.34168	1387	
END IONS

###FS:    #m/z: 918.43537 #charge   1
###MaxRes:#m/z:  0.00000 #charge-128
###MS: 1036
###MSMS: 1038
BEGIN IONS
TITLE=Cmpd 330, AutoMSn(918.4354), 17.5 min
RTINSECONDS=1052.87
SCANS=MS: 1036 MSMS: 1038
PEPMASS=918.43537	204221
CHARGE=1+
334.13827	1560	
352.15228	1493	
359.17871	1317	
396.15578	4887	1+
404.22741	16755	1+
414.16987	2015	
433.18486	1304	
451.19420	1439	
470.19580	1234	
487.22805	2237	
497.20404	10919	1+
502.20640	1163	
505.27509	13152	1+
515.21393	10528	1+
520.22042	2961	
522.23002	1125	
538.23062	1479	
591.25563	4090	1+
609.26410	1720	
639.27778	1229	
655.28470	1918	
656.27620	3423	1+
665.27723	1159	
668.33999	5791	1+
673.29699	6694	1+
683.28367	8560	1+
701.29271	1798	
728.30931	1474	
737.32391	1377	
754.33845	5216	1+
772.32967	1493	
900.42185	3477	1+
918.43421	89665	1+
END IONS

###FS:    #m/z: 421.76037 #charge   2
###MaxRes:#m/z:  0.00000 #charge-128
###MS: 1036
###MSMS: 1039
BEGIN IONS
TITLE=Cmpd 331, AutoMSn(421.7604), 17.6 min
RTINSECONDS=1053.37
SCANS=MS: 1036 MSMS: 1039
PEPMASS=421.76037	230316
CHARGE=2+
341.18274	1925	
368.23057	2078	
385.25415	5859	
454.26872	1794	
472.28759	84562	1+
571.35542	33741	1+
628.37833	3037	
654.39039	2136	
672.40396	60384	1+
682.38995	5332	1+
725.42927	13946	1+
743.43987	35010	1+
END IONS

###FS:    #m/z: 459.72402 #charge   2
###MaxRes:#m/z:  0.00000 #charge-128
###MS: 1040
###MSMS: 1041
BEGIN IONS
TITLE=Cmpd 332, AutoMSn(459.7240), 17.6 min
RTINSECONDS=1056.39
SCANS=MS: 1040 MSMS: 1041
PEPMASS=459.72402	524755
CHARGE=2+
334.13908	6714	1+
341.15737	1376	
352.15017	12403	1+
359.18165	5012	1+
369.15597	1565	
378.17297	955	
387.19902	2064	
396.15417	1016	
404.22766	35791	1+
423.19167	1245	
428.19452	1165	
433.18924	10192	1+
436.19530	2632	1+
446.20096	827	
451.19746	5534	1+
461.23611	1019	
467.21850	1211	
475.19959	2302	1+
478.21313	1452	
480.20515	956	
487.25945	2863	1+
492.21748	7061	1+
504.22909	1903	
505.27594	38967	1+
510.23413	3340	1+
515.24942	1198	
520.22327	14905	1+
538.22899	2234	
563.25704	2237	1+
565.24759	1727	
573.23471	1559	
581.27839	1546	
591.25497	4500	1+
596.26876	2330	
609.26694	3130	1+
622.26584	1254	
650.33200	3864	1+
668.34158	36302	1+
724.36380	4451	1+
737.36061	6285	1+
755.37250	64634	1+
765.35681	1497	
780.34101	1057	
852.45727	868	
END IONS

###FS:    #m/z: 718.55273 #charge   2
###MaxRes:#m/z:  0.00000 #charge-128
###MS: 1040
###MSMS: 1042
BEGIN IONS
TITLE=Cmpd 333, AutoMSn(718.5527), 17.6 min
RTINSECONDS=1056.89
SCANS=MS: 1040 MSMS: 1042
PEPMASS=718.55273	271933
CHARGE=2+
513.27764	3893	
565.90598	7656	
566.23950	8690	
566.56907	3783	
571.90733	3869	
572.24618	3229	
670.77789	3751	
689.58248	47131	
713.80421	3273	
716.30327	7258	1+
717.60797	3922	
721.30335	4890	
721.80391	4142	
758.32653	3761	
811.37208	29603	1+
829.01030	21929	1+
829.34150	21341	1+
829.67812	13431	
867.74890	4610	
868.07931	6853	
868.40739	5724	
868.71093	15380	1+
869.02722	14271	1+
869.38272	12762	1+
872.02641	12467	1+
872.36221	13550	1+
872.69851	8443	
877.70779	3489	
878.03178	148561	1+
878.36689	138161	1+
878.69996	106736	1+
892.87614	3919	
893.37595	3341	
932.38739	8507	1+
932.71957	9162	1+
933.05416	6035	
971.40201	3910	
1086.42894	7150	
1087.43271	3579	
1361.58906	14336	1+
1378.65848	109988	1+
1379.16129	74166	1+
1435.59831	39626	1+
END IONS

###FS:    #m/z: 957.39770 #charge   3
###MaxRes:#m/z:  0.00000 #charge-128
###MS: 1040
###MSMS: 1043
BEGIN IONS
TITLE=Cmpd 334, AutoMSn(957.3977), 17.6 min
RTINSECONDS=1057.39
SCANS=MS: 1040 MSMS: 1043
PEPMASS=957.39770	110837
CHARGE=3+
513.27255	973	
868.08554	905	
868.42524	739	
919.10243	7844	1+
919.43994	8438	1+
919.77040	6941	1+
950.39121	1684	1+
951.73119	1078	
952.05336	950	
952.40756	1247	
956.73752	1189	
957.05842	1266	
957.39745	47526	1+
957.73277	46566	1+
958.06447	36530	1+
960.89735	1025	
1908.87143	3930	1+
END IONS

###FS:    #m/z: 718.55382 #charge   2
###MaxRes:#m/z:  0.00000 #charge-128
###MS: 1044
###MSMS: 1045
BEGIN IONS
TITLE=Cmpd 335, AutoMSn(718.5538), 17.7 min
RTINSECONDS=1060.41
SCANS=MS: 1044 MSMS: 1045
PEPMASS=718.55382	246658
CHARGE=2+
406.19225	2622	
513.27733	3797	
565.90643	6366	
566.23792	6415	
566.57593	3587	
571.90679	3009	
572.24764	2796	
670.77694	3481	
671.27821	2616	
689.58229	27956	
703.29997	3533	
714.30608	2969	
716.30554	5870	1+
717.61363	3650	
717.94270	2698	
758.32887	3159	
811.37286	24656	1+
829.01000	17673	1+
829.34389	16499	1+
829.67830	10379	
867.74838	2977	
868.07923	3816	
868.40323	4039	
868.70910	11884	1+
869.03077	10384	1+
869.38329	8887	1+
872.02656	9655	1+
872.36087	10759	1+
872.69617	6523	
878.03225	116948	1+
878.36612	111751	1+
878.70044	80208	1+
892.87483	3064	
932.38624	8332	1+
932.72358	5116	
933.05373	5063	
971.40177	6233	1+
1086.42953	6039	
1087.43654	3137	
1179.50322	7446	1+
1233.49668	10944	1+
1361.58747	34749	1+
1378.65698	71018	1+
1379.15876	51805	1+
1435.59843	82392	1+
END IONS

###FS:    #m/z: 957.39845 #charge   3
###MaxRes:#m/z:  0.00000 #charge-128
###MS: 1044
###MSMS: 1046
BEGIN IONS
TITLE=Cmpd 336, AutoMSn(957.3984), 17.7 min
RTINSECONDS=1060.91
SCANS=MS: 1044 MSMS: 1046
PEPMASS=957.39845	98612
CHARGE=3+
513.27478	787	
590.76011	528	
810.34123	1255	1+
814.34481	542	
853.83847	533	
868.07562	589	
868.40840	633	
919.09978	4856	1+
919.43661	5147	1+
919.77137	4529	1+
928.44461	545	
950.37928	705	
950.88984	696	
952.05835	754	
952.40121	808	
952.72885	666	
955.76459	1157	1+
956.42985	843	
957.05044	1037	
957.39579	30100	1+
957.72907	31717	1+
958.06576	23586	1+
961.41592	1312	1+
971.39940	1232	1+
1907.86963	2158	1+
END IONS

###FS:    #m/z: 599.28123 #charge   1
###MaxRes:#m/z:  0.00000 #charge-128
###MS: 1044
###MSMS: 1047
BEGIN IONS
TITLE=Cmpd 337, AutoMSn(599.2812), 17.7 min
RTINSECONDS=1061.41
SCANS=MS: 1044 MSMS: 1047
PEPMASS=599.28123	62581
CHARGE=1+
343.16579	2791	1+
352.16595	2203	1+
359.19105	1356	1+
369.19750	22410	1+
381.13090	865	
383.17704	1463	1+
388.17522	1222	1+
390.18487	1067	
395.78086	1031	
398.18486	3453	1+
400.18420	1194	
405.17329	988	
407.20434	1878	1+
416.20467	736	
451.23306	1142	
468.25786	14009	1+
478.24671	867	
486.90494	1973	1+
487.24260	3563	1+
487.57541	1173	
490.22794	2230	1+
492.91493	1678	
493.24418	1524	1+
495.16336	1795	1+
497.24654	2535	1+
507.25812	2963	1+
518.24483	4755	1+
520.23248	2818	1+
522.74348	1078	
525.28624	34952	1+
531.74799	2395	1+
535.25677	4131	1+
537.93175	1053	
538.26565	2359	1+
542.27783	748	
544.26544	954	
545.25862	1855	1+
547.26145	1310	
549.29502	1372	1+
551.27125	873	
553.26759	806	
557.27236	1281	1+
560.28521	2633	1+
566.27145	1016	
570.27455	1300	1+
576.29530	3559	1+
581.26815	754	
588.28710	2465	1+
588.63387	1373	1+
588.96647	1239	
589.76636	743	
594.28672	1751	
594.63823	3152	
594.97429	2145	
595.29839	3289	1+
598.29611	3817	1+
598.64610	925	
END IONS

###FS:    #m/z: 718.55306 #charge   2
###MaxRes:#m/z:  0.00000 #charge-128
###MS: 1048
###MSMS: 1049
BEGIN IONS
TITLE=Cmpd 338, AutoMSn(718.5531), 17.7 min
RTINSECONDS=1064.45
SCANS=MS: 1048 MSMS: 1049
PEPMASS=718.55306	208891
CHARGE=2+
369.19541	2784	
508.71648	2363	
509.21088	2173	
513.27631	2314	
565.90641	3990	
566.23950	4469	
566.57072	2584	
571.90908	2372	
572.25351	3524	1+
638.27453	2029	
659.78085	2169	
670.77532	2375	
689.58323	14681	
714.31434	5573	1+
717.29642	2841	
717.60842	2797	
717.95384	2007	
733.30711	2018	
758.32397	2028	
811.37208	15501	1+
829.01140	10981	1+
829.34270	9929	1+
829.67883	4966	
868.04672	6562	1+
868.37852	6218	1+
868.70900	6825	1+
872.02771	7896	1+
872.35968	9207	1+
872.69568	6740	1+
878.03215	66838	1+
878.36646	62225	1+
878.69930	45620	1+
893.36963	1943	
932.38999	4574	1+
932.71991	3401	
933.05425	2238	
971.40554	2209	
1016.41386	3322	
1086.43269	3388	
1087.43903	1925	
1179.49555	8865	1+
1233.49080	17796	1+
1276.53695	8708	1+
1347.57744	8589	1+
1361.58621	65345	1+
1378.65648	38680	1+
1379.15907	29528	1+
1405.60298	11720	1+
1435.59920	150332	1+
END IONS

###FS:    #m/z: 748.10047 #charge   3
###MaxRes:#m/z:  0.00000 #charge-128
###MS: 1048
###MSMS: 1050
BEGIN IONS
TITLE=Cmpd 339, AutoMSn(748.1005), 17.7 min
RTINSECONDS=1064.95
SCANS=MS: 1048 MSMS: 1050
PEPMASS=748.10047	112256
CHARGE=3+
369.19929	4087	
480.20209	1598	
508.71112	2495	
509.21188	1665	
525.29010	8189	1+
590.24655	3378	
590.75135	1869	
594.97098	1559	
645.76044	2015	
646.27426	3207	1+
685.32084	5157	1+
687.31437	2009	
687.56797	2455	
741.09127	4925	
741.59313	2713	
746.81538	8037	
746.99838	1646	
747.32167	11220	
747.59723	4156	
752.09604	12446	1+
799.35745	3048	
867.40454	1559	
916.08746	5021	1+
916.42503	4746	
916.75734	3649	
1016.41935	3175	
1017.42145	1467	
1418.61609	9693	1+
1470.68600	9609	1+
1471.19356	7876	1+
1480.67755	10820	1+
1485.64939	16331	1+
1486.18115	14062	1+
1494.68780	180404	1+
1495.19011	151549	1+
1500.68556	4723	1+
1503.69489	36259	1+
1504.19314	33983	1+
END IONS

###FS:    #m/z: 598.68311 #charge   3
###MaxRes:#m/z:  0.00000 #charge-128
###MS: 1048
###MSMS: 1051
BEGIN IONS
TITLE=Cmpd 340, AutoMSn(598.6831), 17.8 min
RTINSECONDS=1065.45
SCANS=MS: 1048 MSMS: 1051
PEPMASS=598.68311	98555
CHARGE=3+
351.17217	1589	1+
369.19758	18951	1+
383.17808	1616	1+
398.20349	2139	
456.24361	1997	
468.26521	11483	1+
472.22501	1453	1+
487.24188	3349	1+
492.91500	2004	
518.24307	4440	1+
525.28748	31553	1+
535.26524	2446	1+
537.24670	6534	1+
537.93448	2393	
541.25918	1817	1+
541.59142	1493	1+
542.76069	2018	
543.26044	2293	1+
547.27882	3838	1+
549.28981	4083	1+
557.27095	1524	1+
564.25908	1708	1+
571.26954	1522	1+
576.28120	5426	1+
577.06599	2442	
580.27803	2473	1+
580.72911	4564	1+
586.07163	2173	1+
586.27889	4879	1+
586.51573	2211	
589.28182	3990	
589.48858	7308	1+
589.68245	5076	
589.88115	2747	
593.77790	2979	1+
594.02321	2114	
594.27899	4505	
594.64736	10203	1+
595.06975	10749	1+
595.28378	14202	1+
595.48146	8586	1+
595.87574	3452	
598.29477	5044	
598.48217	29544	1+
598.67966	35216	1+
598.88283	29897	1+
599.08233	20001	
599.28182	16224	1+
601.82755	2633	1+
602.07559	2470	
602.28340	4967	1+
602.48421	2878	
602.67811	2211	
603.96995	4975	1+
604.29939	5741	1+
604.63588	2213	
616.28288	7790	1+
632.32141	1239	1+
634.28715	6171	1+
634.29840	32438	1+
647.29389	9985	1+
658.32334	3785	1+
665.30488	1659	1+
667.31054	4367	1+
668.00047	1238	1+
672.32017	2256	1+
677.32344	5489	1+
677.66494	1988	
678.01900	2416	1+
683.02211	3154	1+
683.31664	7187	1+
683.66494	2047	
685.31908	13920	1+
687.32236	9842	1+
687.82127	6871	
691.32387	2407	1+
700.33044	4432	1+
711.35261	1633	1+
721.34203	3017	1+
721.67084	2431	
722.00796	1977	
729.34145	1728	1+
730.67610	2127	1+
731.34253	2311	1+
738.34849	2068	1+
747.68619	1389	1+
748.33334	3091	
749.31903	6440	1+
762.34126	1421	1+
767.37919	1355	1+
768.68794	2973	1+
769.02066	2518	1+
769.35647	2702	1+
782.35393	2532	1+
795.40833	2613	1+
799.36101	8593	1+
805.35426	3424	1+
820.38033	1537	1+
822.37711	7237	1+
850.36368	4246	1+
896.40334	7938	1+
959.41457	2786	1+
1007.49868	11060	1+
1016.41830	12352	1+
1062.50219	5253	1+
1092.55887	5344	1+
1120.57972	28110	1+
1133.53866	5007	1+
1153.55765	4884	1+
1163.51431	4418	1+
1179.52907	69047	1+
1192.59028	13916	1+
1206.58514	6307	1+
1216.56532	4138	1+
1223.60339	2266	1+
1234.58100	6117	1+
1239.62832	4973	1+
1251.60419	3199	1+
1268.62586	15169	1+
1292.56961	9477	1+
1336.66120	6372	1+
1349.58973	16259	1+
1362.67861	9542	1+
1374.13838	12175	1+
1427.68050	7942	1+
1430.68310	4970	1+
1511.65746	7422	1+
1625.70703	4237	1+
1643.74914	8491	1+
END IONS

###FS:    #m/z: 748.60155 #charge   3
###MaxRes:#m/z:  0.00000 #charge-128
###MS: 1052
###MSMS: 1053
BEGIN IONS
TITLE=Cmpd 341, AutoMSn(748.6016), 17.8 min
RTINSECONDS=1068.48
SCANS=MS: 1052 MSMS: 1053
PEPMASS=748.60155	198095
CHARGE=3+
369.19955	7406	
508.71134	4977	
525.29068	9718	
590.24567	5242	
594.97018	3287	
685.31579	9062	1+
687.57495	3335	
709.80988	4322	
710.31507	3973	
746.81524	9004	
747.32580	15007	
747.61344	7831	
799.36550	5883	
916.08620	8574	1+
916.42465	8547	
916.75598	6174	
1016.41832	6071	
1017.41638	3336	
1470.68181	14225	1+
1471.18232	15177	1+
1480.67410	48708	1+
1481.17522	44176	1+
1485.66137	30739	1+
1486.17873	25843	1+
1494.68885	374620	1+
1495.19070	340033	1+
1503.69327	40121	1+
1504.19179	35641	1+
END IONS

###FS:    #m/z: 598.68307 #charge   1
###MaxRes:#m/z:  0.00000 #charge-128
###MS: 1052
###MSMS: 1054
BEGIN IONS
TITLE=Cmpd 342, AutoMSn(598.6831), 17.8 min
RTINSECONDS=1068.98
SCANS=MS: 1052 MSMS: 1054
PEPMASS=598.68307	174610
CHARGE=1+
317.64582	4418	
334.15056	2974	1+
343.16350	2903	
369.19766	31732	1+
468.26618	16922	1+
480.20680	2780	
486.91103	3772	1+
487.24378	4534	
492.91283	2838	
508.25527	2712	
518.24080	5503	1+
525.28772	55293	1+
531.75279	3572	
535.26392	4569	1+
537.25008	8153	1+
537.93347	4413	
547.26619	4834	
549.31125	2760	
576.87589	3622	
577.06157	4186	
577.27930	6070	1+
586.27763	6765	1+
586.52105	2812	
589.29170	4992	
589.48552	5541	
589.68431	6114	
589.88817	4299	
592.07175	2932	
594.02435	5039	
594.28034	7700	
594.65328	21137	1+
594.78933	3740	
595.07417	20183	1+
595.28190	27783	1+
595.47961	18200	
595.87699	7451	
598.05177	3053	
598.29070	7604	
598.48172	62709	1+
598.68183	76892	1+
END IONS

###FS:    #m/z: 581.26890 #charge   3
###MaxRes:#m/z:  0.00000 #charge-128
###MS: 1052
###MSMS: 1055
BEGIN IONS
TITLE=Cmpd 343, AutoMSn(581.2689), 17.8 min
RTINSECONDS=1069.48
SCANS=MS: 1052 MSMS: 1055
PEPMASS=581.26890	68501
CHARGE=3+
385.15359	4377	1+
404.16078	2014	
465.18981	1235	
480.20660	1104	
482.21680	19916	1+
494.88614	1165	
500.88819	6069	1+
501.21967	3484	
501.55338	2063	
513.20707	3152	1+
526.26692	1622	
526.77529	1699	
529.72377	1975	
545.26045	1114	
565.15209	1277	
565.74123	1273	
575.26482	59621	1+
575.59944	43238	1+
575.93153	29934	1+
580.93127	5649	1+
581.26710	10302	1+
581.60425	6643	1+
595.29915	17760	1+
661.80463	2669	
662.30446	2186	
666.33742	25726	1+
721.69376	1610	
722.02993	1397	
722.35804	1396	
736.32476	3466	
737.37603	19183	1+
742.31746	2502	1+
747.84902	1175	
764.27585	1093	
788.26673	4681	1+
807.36281	2181	
807.86297	1678	
808.41010	12869	1+
917.35067	4242	1+
917.35175	1210	
936.50927	3462	1+
969.39777	2863	1+
987.40160	11553	1+
988.38573	4699	1+
1059.42230	1964	
1059.43884	6817	1+
1130.45458	1180	
1211.56842	16916	1+
1340.61322	19084	1+
1500.64348	56300	1+
END IONS

###FS:    #m/z: 748.09979 #charge   2
###MaxRes:#m/z:  0.00000 #charge-128
###MS: 1056
###MSMS: 1057
BEGIN IONS
TITLE=Cmpd 344, AutoMSn(748.0998), 17.9 min
RTINSECONDS=1072.5
SCANS=MS: 1056 MSMS: 1057
PEPMASS=748.09979	288995
CHARGE=2+
369.19973	8405	
508.71434	5480	
525.28892	12034	
590.24766	6343	
590.74500	4564	
685.32104	7461	
687.57487	4507	
736.34610	5961	
736.59802	8973	
736.84629	6121	
737.09130	4815	
746.81843	7429	
747.33397	13470	
747.64013	8352	
799.36090	6783	
916.08886	11321	1+
916.42274	10898	
916.75437	8996	
1016.41976	7778	
1017.41355	4469	
1480.67474	69548	1+
1481.17572	64698	1+
1485.67998	36441	1+
1486.18010	33657	1+
1494.69099	479609	1+
1495.19323	436159	1+
END IONS

###FS:    #m/z: 513.42056 #charge   3
###MaxRes:#m/z:  0.00000 #charge-128
###MS: 1056
###MSMS: 1058
BEGIN IONS
TITLE=Cmpd 345, AutoMSn(513.4206), 17.9 min
RTINSECONDS=1073
SCANS=MS: 1056 MSMS: 1058
PEPMASS=513.42056	165728
CHARGE=3+
335.15177	368	1+
343.16726	256	
351.13760	207	
369.19939	763	1+
375.16135	326	1+
376.59811	683	
381.63909	330	1+
393.17543	363	1+
393.83193	237	
404.17819	1386	1+
406.18925	265	
407.22129	400	1+
413.18981	270	1+
417.18907	249	1+
425.19968	254	1+
430.21956	231	
432.20137	305	1+
435.73264	573	1+
440.20574	548	1+
442.51709	206	1+
449.25454	293	
450.23514	515	1+
457.19602	346	1+
458.77026	311	
468.25169	438	1+
473.23200	528	1+
474.73340	352	1+
480.21226	641	1+
483.22698	216	
484.22965	377	1+
491.23163	2112	1+
500.21844	1100	1+
505.23809	401	1+
508.23692	1376	1+
508.90912	280	1+
510.26222	2875	1+
510.76804	825	1+
516.24497	311	
525.27600	1331	1+
532.95577	274	1+
533.22959	212	
536.26322	377	1+
539.28409	264	1+
541.94454	227	
544.26357	328	
550.95414	373	1+
552.75894	269	1+
561.26212	216	
562.28336	589	1+
567.26096	303	1+
572.27177	312	1+
574.28361	365	1+
576.30485	376	1+
578.30807	311	1+
581.96974	232	1+
586.28705	327	1+
589.26752	582	1+
594.36664	333	
594.97665	397	1+
595.28817	280	1+
597.26561	625	1+
601.27125	699	1+
603.77739	244	
618.28886	407	1+
620.27430	1574	1+
625.32194	297	1+
632.33419	737	1+
640.29535	401	1+
647.28542	225	
657.64104	370	
657.96503	239	
658.31088	315	
672.84293	256	
673.32097	845	1+
686.34339	608	1+
689.32334	571	1+
702.32072	367	1+
709.39554	511	
725.34568	354	1+
731.32378	572	1+
745.43076	1812	1+
749.31109	2285	1+
754.54359	397	
758.46085	545	
760.39529	346	1+
764.91780	229	1+
765.28043	291	1+
784.36646	329	1+
787.47132	420	1+
799.35614	808	1+
799.36865	435	1+
802.77225	273	
804.30111	258	1+
813.37961	604	1+
821.41272	429	1+
869.47807	429	1+
872.45333	610	1+
890.42393	254	1+
908.38429	343	1+
917.53817	454	1+
919.33880	232	1+
922.50866	540	1+
927.44373	456	1+
929.48985	397	1+
942.43207	293	1+
951.43524	314	1+
953.52495	1263	1+
968.40061	404	1+
973.49778	1760	1+
982.46831	527	1+
991.48687	527	1+
995.58392	236	1+
1002.46346	741	1+
1016.42815	2092	1+
1021.53187	2548	1+
1027.54800	2581	1+
1033.47933	1179	1+
1088.52492	1468	1+
1207.60529	643	1+
1236.58147	512	1+
1437.67456	424	1+
END IONS

###FS:    #m/z: 615.28567 #charge   3
###MaxRes:#m/z:  0.00000 #charge-128
###MS: 1056
###MSMS: 1059
BEGIN IONS
TITLE=Cmpd 346, AutoMSn(615.2857), 17.9 min
RTINSECONDS=1073.5
SCANS=MS: 1056 MSMS: 1059
PEPMASS=615.28567	164526
CHARGE=3+
316.65763	486	1+
343.16822	976	1+
369.19648	3647	1+
400.18363	614	1+
426.22100	530	
432.18787	520	1+
448.22910	565	
450.22527	521	1+
466.25850	691	1+
468.25904	1673	1+
472.23392	701	1+
502.68810	540	
503.21936	750	1+
514.24434	650	1+
521.92138	707	1+
522.76782	540	
525.28283	4814	1+
530.24429	534	1+
532.25471	856	1+
532.93764	868	1+
535.25288	1593	1+
535.58094	1158	1+
535.91139	617	
543.26084	912	1+
544.92748	1605	1+
545.25642	2197	1+
545.60033	633	
548.58094	643	1+
548.72905	510	
548.91940	539	1+
549.25651	512	1+
551.25351	590	1+
553.92328	1419	1+
554.25995	3329	1+
554.59102	1889	1+
561.30518	1520	1+
563.27073	665	1+
564.92057	413	1+
566.76954	1176	1+
567.26428	556	1+
568.93032	972	1+
571.28070	904	1+
571.92695	469	1+
575.27266	577	1+
575.91154	501	1+
577.28568	1095	1+
578.93139	8600	1+
579.26903	6131	1+
579.59893	3660	
582.29425	1044	1+
583.60932	1871	1+
583.92853	535	
584.27616	1408	1+
585.88255	572	1+
586.27818	1988	1+
588.65793	1022	1+
589.29237	544	
589.48698	1765	1+
589.87573	1660	
590.09559	979	
590.27107	3882	1+
592.05833	990	1+
592.70260	419	1+
594.67853	789	1+
594.87669	1358	1+
595.08277	931	1+
595.27597	2919	1+
595.48782	1097	
597.48594	1135	1+
597.67836	738	1+
597.90875	613	1+
598.08505	720	1+
600.67681	1043	1+
600.88093	1023	
601.08382	963	
601.28039	1297	1+
603.30871	664	
603.86723	730	1+
604.26558	1034	1+
604.59162	761	1+
606.28691	614	
606.94342	558	1+
607.29254	1040	1+
607.77907	969	1+
608.96426	790	1+
609.27660	1422	1+
610.07798	837	1+
610.62331	903	1+
613.87070	904	
615.29187	1401	
615.87849	909	
616.03477	631	
617.95986	1209	
618.29009	4677	1+
618.63763	2321	1+
619.98618	996	1+
623.29302	1214	1+
632.33970	3498	1+
637.29712	676	1+
640.29546	587	1+
643.30418	808	1+
643.64455	444	1+
647.29831	1392	1+
657.33271	1498	1+
657.64574	487	1+
662.32482	503	1+
665.29900	520	1+
667.30574	648	1+
673.32731	653	1+
678.33509	758	1+
684.67086	772	1+
685.32266	3085	1+
686.32825	609	1+
687.83245	527	1+
691.01879	669	1+
691.34691	1189	1+
710.33715	825	1+
714.31597	451	1+
719.34295	495	1+
721.33160	521	1+
723.33721	1073	1+
723.66381	664	1+
727.35653	1063	1+
727.69288	616	
728.02153	1173	1+
729.35435	1212	1+
729.66996	868	1+
730.86656	668	1+
731.10565	537	
731.39510	1756	1+
735.01961	1167	1+
735.35305	2917	1+
735.69169	1146	
742.34865	1434	1+
742.36186	570	1+
744.66425	568	1+
746.34694	691	1+
751.34307	699	1+
756.38090	1823	1+
756.84280	627	1+
763.32097	446	1+
778.34705	590	1+
780.34396	4640	1+
788.37865	1836	1+
788.70150	2438	1+
789.03339	1900	1+
792.32227	1002	1+
802.44776	894	1+
812.37838	446	1+
871.39105	918	1+
879.40955	432	1+
916.43179	1147	1+
936.42568	1291	1+
959.40505	939	1+
973.48672	2498	1+
977.41973	401	1+
991.44551	636	1+
999.42324	862	1+
1016.41850	2044	1+
1072.50699	2498	1+
1129.56254	1206	1+
1137.54170	1355	1+
1142.56397	749	1+
1164.54915	1196	1+
1171.04788	1132	1+
1172.53852	1094	1+
1180.51702	2352	1+
1192.50451	1145	1+
1208.49765	710	1+
1216.01414	917	1+
1216.54170	1712	1+
1220.56771	3100	1+
1223.04929	5541	1+
1223.56205	6559	1+
1231.59328	21557	1+
1232.09006	16275	1+
1238.57044	1725	1+
1247.59592	963	1+
1259.62132	1515	1+
1290.60762	609	1+
1305.62765	969	1+
1344.66305	768	1+
1349.59765	3103	1+
1356.63821	924	1+
1364.61835	990	1+
1389.65824	1086	1+
1392.64349	1085	1+
1398.67059	997	1+
1402.15534	919	1+
1402.65130	1888	1+
1405.60921	1407	1+
1409.63217	1008	1+
1415.70048	914	1+
1421.62747	793	1+
1429.64450	668	1+
1431.66923	1035	1+
1432.20272	1287	1+
1471.69690	1764	1+
1487.67248	835	1+
1493.69761	943	1+
1528.79325	801	1+
1543.72003	694	1+
1561.70463	3045	1+
1599.76462	911	1+
1670.81868	866	1+
END IONS

###FS:    #m/z: 513.41969 #charge   3
###MaxRes:#m/z:  0.00000 #charge-128
###MS: 1060
###MSMS: 1061
BEGIN IONS
TITLE=Cmpd 347, AutoMSn(513.4197), 17.9 min
RTINSECONDS=1076.52
SCANS=MS: 1060 MSMS: 1061
PEPMASS=513.41969	203338
CHARGE=3+
337.15742	536	1+
345.19565	235	1+
369.19569	1386	1+
383.18249	325	1+
390.16419	269	1+
396.15205	312	
400.18613	599	1+
404.19594	1731	1+
406.74064	221	1+
417.69931	236	1+
423.20915	253	
432.19821	480	1+
436.74202	433	
439.52251	289	1+
447.19909	233	
449.91633	398	
450.19811	238	1+
453.20727	255	1+
462.26206	402	1+
464.24890	346	1+
468.24516	749	1+
477.26402	594	1+
480.20573	605	1+
491.22847	2057	1+
496.21696	718	1+
496.89486	214	1+
499.27659	360	
500.20991	411	
502.22287	326	1+
503.71658	261	1+
505.27130	273	1+
507.24507	423	1+
507.90781	287	1+
508.72107	1769	1+
509.24791	1130	1+
511.26622	2202	1+
512.78661	233	
516.26284	1461	1+
522.60266	221	
525.29222	568	
526.26204	875	1+
530.72419	271	1+
544.27675	218	
544.76615	765	
552.26251	554	1+
563.29048	361	1+
567.76801	465	1+
574.26543	242	1+
575.80808	261	
576.31006	410	1+
582.27488	349	1+
583.62075	224	1+
587.25920	220	1+
590.25570	886	1+
594.36031	229	
598.28236	256	
601.26851	514	1+
606.30679	218	
616.28737	345	1+
619.29803	436	
620.27092	1217	1+
628.30980	345	1+
632.35314	282	
632.86438	226	
647.29554	345	1+
654.74951	666	
657.62671	341	1+
657.97794	329	
664.31442	310	1+
668.32454	286	
673.34410	555	1+
685.33004	638	1+
689.33208	1045	1+
696.33056	385	1+
709.38511	585	1+
719.21718	293	
723.36481	317	1+
726.35478	245	
731.32060	457	1+
745.43314	1746	1+
749.31285	2615	1+
758.44597	879	1+
781.34690	449	1+
797.43753	251	1+
806.35286	315	1+
812.37269	250	1+
824.38889	217	
856.38381	238	1+
862.33271	283	1+
869.47388	478	1+
882.44732	527	1+
887.41366	499	1+
900.44757	352	1+
908.42411	324	1+
913.43796	335	1+
916.51115	928	1+
922.49573	514	1+
926.43054	313	1+
930.48889	412	1+
938.43339	358	1+
942.41272	416	1+
945.46615	332	1+
954.53234	430	1+
960.38658	533	1+
969.41601	330	1+
973.50791	1660	1+
978.40215	205	1+
982.49737	472	1+
988.46690	401	1+
1027.56199	2641	1+
1032.47106	1003	1+
1034.48554	1023	1+
1069.51560	489	1+
1089.53704	1144	1+
1184.49481	419	1+
1207.59565	637	1+
1217.61252	395	1+
1344.64605	464	1+
1425.64764	392	1+
END IONS

###FS:    #m/z: 615.49592 #charge   3
###MaxRes:#m/z:  0.00000 #charge-128
###MS: 1060
###MSMS: 1062
BEGIN IONS
TITLE=Cmpd 348, AutoMSn(615.4959), 18.0 min
RTINSECONDS=1077.02
SCANS=MS: 1060 MSMS: 1062
PEPMASS=615.49592	203318
CHARGE=3+
343.16769	663	1+
369.19745	3177	1+
434.17672	382	1+
445.21001	306	1+
450.19846	457	1+
455.22516	318	1+
466.26414	418	1+
467.70289	450	1+
473.23084	902	1+
481.21675	850	1+
494.72363	575	1+
500.21328	874	1+
503.20593	939	1+
507.24291	401	1+
510.25302	472	
515.22349	479	1+
517.25042	651	1+
522.77081	517	
523.27667	764	1+
525.28294	5676	1+
525.75071	307	1+
529.23599	353	1+
532.25774	757	1+
533.94180	1720	
535.25007	662	
535.91256	543	
536.25462	1820	1+
541.25833	646	1+
543.27620	723	1+
544.91815	975	
545.25777	2081	1+
545.59007	525	
549.57373	538	1+
549.95240	559	1+
554.25699	2535	1+
554.60000	1385	1+
554.92692	1046	
555.75394	519	1+
558.51410	482	1+
561.28493	2084	1+
566.27903	681	1+
568.94543	632	1+
569.26379	1347	1+
569.59162	401	1+
573.51456	359	1+
574.23083	475	1+
577.57914	437	1+
578.93221	5735	1+
579.26922	4654	1+
579.60299	2558	1+
582.01973	403	1+
582.27439	1989	1+
583.59016	2053	1+
583.92694	902	1+
585.77204	690	
586.27798	1723	1+
586.88399	523	
588.96319	515	
589.28084	674	
589.68541	799	
589.88201	1542	1+
590.07833	1121	1+
590.26694	3763	1+
590.48739	622	
591.47969	1379	1+
591.86409	1241	1+
592.06586	1481	1+
594.29627	863	
594.67817	1507	1+
594.88001	2124	1+
595.07973	3288	1+
595.28194	3425	1+
595.47994	2208	1+
597.69674	818	1+
598.28818	1023	1+
599.89390	578	1+
600.28014	928	1+
601.08117	709	
602.28245	1074	1+
606.29446	822	1+
607.78537	1794	1+
608.01493	2059	1+
609.51157	791	1+
610.08283	490	1+
612.02029	2642	1+
612.28944	5567	1+
614.93842	537	
615.85925	659	
616.79710	9648	1+
617.96231	2550	1+
618.29372	3704	1+
618.62920	2137	1+
619.06685	520	
625.30165	527	1+
627.98813	328	1+
628.29209	377	1+
632.34007	1893	1+
636.30195	386	1+
638.30646	1271	1+
639.82453	585	
642.98912	543	1+
643.30738	615	1+
645.31553	518	1+
646.99687	319	1+
651.99177	413	1+
652.62489	345	1+
653.31868	476	
657.31927	1600	1+
657.63725	1050	1+
657.97293	1224	
661.98815	639	1+
662.32280	681	1+
668.03701	405	1+
670.32095	767	1+
675.63678	702	1+
681.33972	654	1+
684.80859	541	1+
684.99822	501	1+
685.31773	3213	1+
686.68471	605	1+
691.00793	495	1+
691.34235	614	1+
693.30947	771	1+
693.83045	647	1+
695.33422	1071	1+
699.66113	465	1+
701.08118	460	1+
702.33347	625	1+
709.06729	332	1+
713.34117	385	1+
717.35263	582	1+
721.35355	547	1+
723.31941	625	1+
727.35337	696	1+
727.67926	487	1+
728.01619	961	1+
729.66717	434	1+
731.38334	1776	1+
731.63587	444	1+
731.85947	328	1+
735.02894	776	1+
735.35222	2342	1+
735.69625	934	1+
735.85389	659	1+
738.61842	325	1+
740.35058	481	1+
742.35795	1154	1+
744.33795	1367	1+
751.35240	1210	1+
752.12354	413	1+
753.70403	310	1+
756.38555	1746	1+
756.62770	1014	1+
765.20067	582	
767.35468	532	1+
778.33935	362	1+
778.69923	391	1+
780.33912	3209	1+
782.68676	347	1+
788.36125	963	
788.70287	1921	1+
789.03144	1464	1+
789.37060	1474	1+
791.33017	419	1+
792.32920	811	1+
799.37523	2822	1+
806.38801	370	1+
821.37253	405	1+
824.38466	477	1+
826.88459	324	1+
835.39151	661	1+
844.37069	706	1+
845.96907	578	
863.34420	418	1+
880.39407	425	1+
906.40270	879	1+
916.43837	1072	1+
930.56240	452	1+
935.46751	2554	1+
944.43447	821	1+
960.41775	581	1+
973.49083	2196	1+
991.42194	658	1+
1016.42198	2110	1+
1072.52083	1692	1+
1096.45272	1150	1+
1101.52953	1120	1+
1112.49435	664	1+
1117.51640	762	1+
1125.92444	871	1+
1141.05601	754	1+
1143.54004	1217	1+
1160.51550	688	1+
1162.54428	1106	1+
1171.02290	1820	1+
1180.47727	2966	1+
1192.95354	1363	1+
1200.47194	1000	1+
1207.57381	1692	1+
1207.98246	1068	1+
1216.03143	2712	1+
1217.55142	1769	1+
1220.57818	2171	1+
1222.05062	1965	1+
1224.56656	5302	1+
1226.03431	2310	1+
1231.59052	16540	1+
1232.09219	10821	1+
1243.53002	887	1+
1259.60384	828	1+
1292.56769	1501	1+
1299.59526	829	1+
1316.63950	926	1+
1333.63122	940	1+
1344.65435	1559	1+
1349.59141	2906	1+
1357.61498	762	1+
1373.07819	1112	1+
1374.64250	1421	1+
1388.66498	1073	1+
1400.67895	760	1+
1406.63610	1692	1+
1415.67977	1074	1+
1420.71113	516	1+
1429.62887	667	1+
1432.23546	714	1+
1443.63818	805	1+
1457.70508	1640	1+
1460.25598	627	1+
1471.68920	1454	1+
1487.69516	969	1+
1495.64313	1002	1+
1503.70520	704	1+
1507.71937	569	1+
1527.73399	1103	1+
1541.77554	725	1+
1561.69404	2134	1+
1599.77532	1141	1+
1603.83160	777	1+
1619.73832	533	1+
END IONS

###FS:    #m/z: 795.87873 #charge   2
###MaxRes:#m/z:  0.00000 #charge-128
###MS: 1060
###MSMS: 1063
BEGIN IONS
TITLE=Cmpd 349, AutoMSn(795.8787), 18.0 min
RTINSECONDS=1077.52
SCANS=MS: 1060 MSMS: 1063
PEPMASS=795.87873	159143
CHARGE=2+
487.25824	3288	
731.10520	12550	
731.60632	6933	
746.62001	3103	
746.87217	4520	
747.12299	4756	
747.36873	2169	
759.68614	10361	1+
760.02093	7855	
760.35219	5405	
765.12414	2556	
765.36353	3945	
765.61712	3268	
765.87377	2322	
768.33588	2570	
768.59439	2672	
768.85331	3571	
769.11862	4411	
792.36935	3919	
792.87460	3304	
795.88154	2428	
796.12578	2655	
796.37667	2701	
800.81743	2490	
802.45199	2595	
974.13286	10986	1+
974.46899	10875	1+
974.80017	6901	
1460.69865	20770	1+
1537.73820	197318	1+
1538.23921	184073	1+
1583.23309	8052	1+
END IONS

###FS:    #m/z: 406.25907 #charge   2
###MaxRes:#m/z:  0.00000 #charge-128
###MS: 1064
###MSMS: 1065
BEGIN IONS
TITLE=Cmpd 350, AutoMSn(406.2591), 18.0 min
RTINSECONDS=1080.55
SCANS=MS: 1064 MSMS: 1065
PEPMASS=406.25907	373746
CHARGE=2+
332.72325	829	
337.25671	4031	1+
345.16002	2581	
355.26926	9991	1+
370.27262	3958	1+
373.27701	876	
383.26567	2186	
387.23020	744	
388.29005	20116	1+
405.24554	4785	1+
408.25108	1189	
413.19712	689	
431.20545	6229	1+
438.11931	1337	
448.23225	9366	1+
455.30833	797	
483.36059	2509	1+
490.33955	2220	1+
500.32130	3167	
501.37496	33056	1+
518.33307	17169	1+
536.34267	617	
541.34919	1638	1+
544.29001	513	
549.08312	846	
561.31684	10072	1+
570.23539	2941	1+
615.32653	660	
632.35400	35105	1+
646.41884	1248	1+
664.43845	18562	1+
676.41116	1077	
731.41942	1459	1+
END IONS

###FS:    #m/z: 811.50642 #charge   1
###MaxRes:#m/z:  0.00000 #charge-128
###MS: 1064
###MSMS: 1066
BEGIN IONS
TITLE=Cmpd 351, AutoMSn(811.5064), 18.0 min
RTINSECONDS=1081.05
SCANS=MS: 1064 MSMS: 1066
PEPMASS=811.50642	128980
CHARGE=1+
311.13710	3418	1+
355.26618	943	
369.19242	447	
370.27862	1055	
379.19476	540	
388.28936	8050	1+
405.24936	1386	
416.16606	943	
424.22187	8012	1+
465.67811	551	
466.25542	482	
479.18181	784	
487.25458	657	
488.19552	711	
490.68496	578	
501.18330	564	
501.37557	6701	1+
518.32689	795	
523.72347	532	
525.28712	783	
546.31588	773	
552.31615	4478	1+
594.37286	2436	1+
637.40410	2460	1+
647.39049	3613	1+
651.39410	694	
664.43639	984	
665.40270	15111	1+
683.40464	534	
685.31737	459	
709.39624	1596	1+
719.20959	634	
793.50252	463	
811.50559	35943	1+
END IONS

###FS:    #m/z: 903.68108 #charge   3
###MaxRes:#m/z:  0.00000 #charge-128
###MS: 1064
###MSMS: 1067
BEGIN IONS
TITLE=Cmpd 352, AutoMSn(903.6811), 18.0 min
RTINSECONDS=1081.55
SCANS=MS: 1064 MSMS: 1067
PEPMASS=903.68108	110620
CHARGE=3+
309.15170	1476	
399.15610	650	
408.19100	1043	
427.15076	1174	
445.15583	1423	
533.14842	1089	
542.17596	1932	
559.19200	1936	1+
576.27861	9883	1+
590.69029	798	
686.75371	1644	
687.25661	1067	
691.30125	1490	
700.27814	786	
702.20904	1966	1+
720.22171	768	
774.25509	670	
810.85468	795	
811.50708	848	
817.65453	1489	1+
817.98720	795	
833.86714	735	
834.35683	813	
841.30414	1631	1+
851.33636	2692	1+
887.84293	676	
892.00233	2323	1+
892.33934	1938	1+
892.67055	1249	
897.67389	3266	1+
898.00796	3305	1+
898.34510	2272	
899.52223	5062	1+
901.40558	4528	1+
903.04518	740	
903.68171	31369	1+
904.01658	30113	1+
904.34927	28541	1+
1011.37169	890	
1075.92445	828	
1108.42341	59991	1+
1247.45292	3750	1+
1275.43926	8757	1+
1293.45226	10815	1+
1319.51839	6914	1+
1390.50683	3304	1+
1416.57510	60702	1+
1529.65432	1871	1+
1583.59098	3118	1+
1601.60062	9846	1+
1826.74781	4357	1+
1989.81385	2738	1+
2264.87379	2548	1+
2450.92525	3194	1+
END IONS

###FS:    #m/z: 406.25902 #charge   2
###MaxRes:#m/z:  0.00000 #charge-128
###MS: 1068
###MSMS: 1069
BEGIN IONS
TITLE=Cmpd 353, AutoMSn(406.2590), 18.1 min
RTINSECONDS=1084.58
SCANS=MS: 1068 MSMS: 1069
PEPMASS=406.25902	454886
CHARGE=2+
332.72248	893	
337.25661	3531	1+
345.16279	1116	
351.20760	480	
355.26854	10048	1+
370.27328	4796	1+
373.27803	758	
383.26597	2269	
387.23717	759	
388.28927	21786	1+
404.25372	483	
405.24698	5595	1+
408.25516	835	
431.20918	4254	1+
438.12146	1208	
448.23315	6407	1+
483.35606	1647	1+
490.33468	2309	1+
490.68687	529	
500.32092	3181	
501.37403	32876	1+
518.33262	17131	1+
525.95566	1385	1+
541.33989	835	
549.09854	634	
561.31738	6401	1+
632.35395	22043	1+
647.40155	807	
664.43724	19390	1+
676.41357	764	
END IONS

###FS:    #m/z: 811.50590 #charge   1
###MaxRes:#m/z:  0.00000 #charge-128
###MS: 1068
###MSMS: 1070
BEGIN IONS
TITLE=Cmpd 354, AutoMSn(811.5059), 18.1 min
RTINSECONDS=1085.09
SCANS=MS: 1068 MSMS: 1070
PEPMASS=811.50590	158177
CHARGE=1+
311.13932	1987	
355.26807	899	
369.19694	410	
370.27907	895	
379.20013	528	
388.29094	7033	1+
395.78072	656	
405.24098	629	
424.22225	7017	1+
444.15304	565	
466.27052	429	
487.21987	852	1+
501.37300	5991	1+
518.32681	774	
546.31856	702	
552.31830	3589	1+
594.36776	2031	1+
637.40745	2474	1+
647.39061	3330	1+
664.43781	997	
665.40281	12148	1+
683.42098	484	
709.40029	744	
776.23311	381	
793.48755	532	
799.36028	472	
811.50623	30275	1+
END IONS

###FS:    #m/z: 903.68029 #charge   3
###MaxRes:#m/z:  0.00000 #charge-128
###MS: 1068
###MSMS: 1071
BEGIN IONS
TITLE=Cmpd 355, AutoMSn(903.6803), 18.1 min
RTINSECONDS=1085.59
SCANS=MS: 1068 MSMS: 1071
PEPMASS=903.68029	140886
CHARGE=3+
309.15648	1264	
408.18934	1414	
427.14344	1517	
445.15949	1458	
533.14768	1211	
542.17365	2006	
559.19373	2350	1+
576.28287	10862	1+
615.22935	841	
633.23313	731	
691.30413	2351	1+
700.27035	1290	1+
702.19986	1501	
720.22205	862	
774.25172	907	
811.50938	779	
817.64920	1452	1+
818.00437	824	
818.31752	818	
834.36158	913	
841.30629	1294	
849.31858	1570	1+
851.33800	3497	1+
883.29243	838	
891.99725	2527	1+
892.33425	2629	1+
892.66427	2098	
897.67611	4055	1+
898.00625	4385	1+
898.34858	4178	1+
899.52949	3009	1+
901.40365	3520	1+
902.85034	741	
903.04316	834	
903.68178	37719	1+
904.01479	33676	1+
904.35011	31219	1+
993.87179	730	
1011.35969	912	
1075.92714	789	
1108.42225	66007	1+
1247.45031	4344	1+
1275.43699	8747	1+
1293.45135	12801	1+
1319.51925	7305	1+
1372.50406	3484	1+
1390.50993	3855	1+
1416.56519	796	
1416.57381	73661	1+
1417.56654	778	
1529.66261	2755	1+
1583.58684	4980	1+
1601.60978	11733	1+
1826.74755	5009	1+
1989.80604	2663	1+
2264.87998	4120	1+
2450.93485	3654	1+
END IONS

###FS:    #m/z: 406.25931 #charge   2
###MaxRes:#m/z:  0.00000 #charge-128
###MS: 1072
###MSMS: 1073
BEGIN IONS
TITLE=Cmpd 356, AutoMSn(406.2593), 18.1 min
RTINSECONDS=1088.6
SCANS=MS: 1072 MSMS: 1073
PEPMASS=406.25931	335720
CHARGE=2+
337.25454	3427	1+
345.16075	794	
355.26911	6894	1+
370.27123	2530	1+
373.28061	881	
376.61244	692	
383.26331	2010	1+
387.23761	520	
388.28988	15099	1+
390.23043	323	
398.27257	334	
404.24418	335	
405.24463	4111	1+
408.25177	893	
431.20512	2785	1+
448.23607	3861	1+
455.30990	1004	
483.35580	1138	1+
490.33490	1120	
491.58163	333	
500.32393	1810	
501.37414	20942	1+
508.87002	381	
509.78780	530	
518.33281	11078	1+
526.91619	1088	
536.34562	422	
541.34324	709	1+
561.32041	4276	1+
571.22176	543	
571.28708	375	
629.39934	321	
632.35395	14240	1+
646.42405	352	
664.43805	13948	1+
676.41194	1086	1+
END IONS

###FS:    #m/z: 394.19560 #charge   2
###MaxRes:#m/z:  0.00000 #charge-128
###MS: 1072
###MSMS: 1074
BEGIN IONS
TITLE=Cmpd 357, AutoMSn(394.1956), 18.2 min
RTINSECONDS=1089.11
SCANS=MS: 1072 MSMS: 1074
PEPMASS=394.19560	132187
CHARGE=2+
307.13874	381	
328.16916	382	
346.18535	365	
363.19348	466	
367.57946	334	
373.18412	1534	1+
376.25297	576	
388.19847	1427	1+
391.18003	618	
392.25932	528	
394.26886	3163	1+
397.80477	544	
406.19965	1389	1+
408.83068	346	
409.19870	316	
418.18921	775	1+
436.19680	5100	1+
444.25568	300	
454.21153	19122	1+
462.27294	406	
464.20234	324	
507.27228	425	
535.26792	1447	1+
553.28119	7308	1+
700.34846	293	
END IONS

###FS:    #m/z: 903.68044 #charge   3
###MaxRes:#m/z:  0.00000 #charge-128
###MS: 1072
###MSMS: 1075
BEGIN IONS
TITLE=Cmpd 358, AutoMSn(903.6804), 18.2 min
RTINSECONDS=1089.61
SCANS=MS: 1072 MSMS: 1075
PEPMASS=903.68044	171120
CHARGE=3+
309.15582	1515	
408.19090	1183	
427.14507	2033	
445.15474	1392	
533.15256	1198	
542.17273	1730	
559.19551	2558	1+
576.27847	12239	1+
590.68519	921	
691.30699	1681	
700.27761	959	
702.20205	1282	
774.25589	854	
817.64986	1534	1+
817.98717	1163	
818.31725	1276	
833.86959	1052	
834.36187	1120	
841.29716	1511	
851.33429	3896	1+
891.99796	2470	1+
892.34763	2275	1+
892.67314	1260	
897.67607	4115	1+
898.00587	4630	1+
898.34217	3624	1+
899.51537	1046	
899.90008	2225	1+
903.01870	866	
903.36839	1526	
903.68143	40733	1+
904.01687	38585	1+
904.34977	32844	1+
907.41039	2518	1+
1011.37117	944	
1035.37513	879	
1108.42328	70866	1+
1133.43806	934	
1133.93129	1271	
1162.35616	892	
1247.45977	4515	1+
1275.43891	10267	1+
1293.44943	13392	1+
1319.51263	7500	1+
1372.50076	3354	1+
1390.50421	3551	1+
1416.57410	76465	1+
1529.65184	2846	1+
1583.59180	3624	1+
1601.60510	11877	1+
1799.82066	3514	1+
1810.51494	3876	1+
1826.74482	5157	1+
1989.81046	2838	1+
2149.84131	3546	1+
2450.94590	3253	1+
END IONS

###FS:    #m/z: 394.19585 #charge   2
###MaxRes:#m/z:  0.00000 #charge-128
###MS: 1076
###MSMS: 1077
BEGIN IONS
TITLE=Cmpd 359, AutoMSn(394.1959), 18.2 min
RTINSECONDS=1092.62
SCANS=MS: 1076 MSMS: 1077
PEPMASS=394.19585	208914
CHARGE=2+
304.16932	359	
307.14190	482	
328.16262	361	
353.16039	419	
363.19930	578	
373.19161	1213	1+
376.26655	752	
388.20067	1070	
390.23311	535	
391.17949	460	
392.24603	342	
394.27625	3216	1+
397.80451	748	
406.19782	2445	1+
418.18135	973	1+
436.20047	2700	
437.19117	3974	1+
454.21206	23056	1+
462.27198	620	
472.24700	360	
507.26634	446	
518.25308	453	
535.26750	1519	1+
553.27784	8791	1+
563.31987	430	
700.34233	452	
END IONS

###FS:    #m/z: 553.28034 #charge   1
###MaxRes:#m/z:  0.00000 #charge-128
###MS: 1076
###MSMS: 1078
BEGIN IONS
TITLE=Cmpd 360, AutoMSn(553.2803), 18.2 min
RTINSECONDS=1093.13
SCANS=MS: 1076 MSMS: 1078
PEPMASS=553.28034	110168
CHARGE=1+
321.14324	288	1+
327.13259	131	
344.16661	236	1+
353.13994	171	
378.15727	153	
386.17925	284	1+
389.17382	150	
396.17156	143	
398.16844	254	1+
403.17465	356	1+
406.18792	285	1+
410.17073	138	
410.88960	337	
411.22493	172	
414.21457	169	
416.18582	205	
421.21808	264	1+
430.17989	271	1+
440.23122	180	
450.11585	200	
457.18771	144	
460.20485	219	
462.24384	139	
475.21409	243	
481.20977	242	1+
486.29639	149	
489.24831	357	1+
500.24622	313	1+
506.26143	233	
510.25253	382	1+
514.26390	143	
516.21763	206	
518.22496	292	1+
522.23860	235	
531.25474	250	1+
533.25196	294	
538.28510	143	
541.26631	308	1+
541.94500	168	
546.20082	256	1+
552.30228	207	
END IONS

###FS:    #m/z: 787.37908 #charge   1
###MaxRes:#m/z:  0.00000 #charge-128
###MS: 1076
###MSMS: 1079
BEGIN IONS
TITLE=Cmpd 361, AutoMSn(787.3791), 18.2 min
RTINSECONDS=1093.63
SCANS=MS: 1076 MSMS: 1079
PEPMASS=787.37908	107141
CHARGE=1+
312.17433	384	
324.11911	434	
326.17331	447	1+
328.19901	636	
334.17315	5062	1+
342.17416	1121	1+
344.18068	979	1+
351.18304	1937	1+
356.19487	615	
359.43702	364	
363.19853	431	
369.19716	4877	1+
373.20275	353	
379.18227	409	1+
381.13369	365	
386.19249	504	1+
388.19081	1790	1+
395.13708	417	
395.77614	734	
399.19171	1566	1+
403.19090	1435	1+
406.20658	927	1+
415.19137	372	
416.19483	1209	1+
427.21848	481	1+
430.20847	1030	1+
435.16728	414	
436.19446	790	
437.19287	1461	1+
444.10942	486	
448.21824	666	1+
451.22654	753	1+
454.21127	12047	1+
459.20983	396	1+
462.24314	617	1+
466.21993	1479	1+
468.25433	2459	1+
471.19942	369	
472.20599	695	1+
476.20381	708	1+
484.25584	728	1+
487.24407	603	
491.22974	764	1+
494.20855	2799	1+
501.21298	374	
506.24724	431	1+
508.26261	715	
512.22735	438	1+
515.23148	449	1+
517.25020	702	1+
525.28496	8540	1+
528.24694	1157	1+
533.94083	1785	
540.24540	404	1+
544.25527	1099	1+
549.26666	442	1+
553.27643	4231	1+
559.28113	749	1+
568.28873	590	1+
571.28062	619	1+
576.30461	634	1+
578.27826	378	
580.27709	435	1+
582.25201	411	
583.27733	1675	1+
588.29107	358	
592.27820	561	1+
594.34701	369	
596.26698	454	1+
598.28053	1162	1+
604.29070	584	1+
611.28998	346	1+
613.29052	1039	1+
617.30743	394	1+
622.29472	1077	1+
631.28963	626	1+
635.30196	392	1+
637.30090	550	1+
640.30202	1511	1+
654.30568	401	1+
656.31318	428	
657.31404	1126	1+
668.30524	1413	1+
673.30665	1463	1+
674.32289	455	1+
678.33985	515	1+
681.32568	411	1+
685.32145	4979	1+
695.32713	866	1+
697.03734	542	
700.34498	662	1+
708.36572	470	1+
714.35210	1004	1+
723.32514	537	1+
726.32929	1730	1+
747.35435	896	1+
758.35948	505	1+
765.33234	1110	1+
769.35978	1296	1+
782.33791	1173	1+
785.33656	429	1+
787.38057	8555	1+
END IONS

###FS:    #m/z: 394.19579 #charge   2
###MaxRes:#m/z:  0.00000 #charge-128
###MS: 1080
###MSMS: 1081
BEGIN IONS
TITLE=Cmpd 362, AutoMSn(394.1958), 18.3 min
RTINSECONDS=1096.65
SCANS=MS: 1080 MSMS: 1081
PEPMASS=394.19579	184190
CHARGE=2+
307.13789	608	
328.16600	309	
353.17217	318	
363.19725	399	
373.18958	822	
376.25979	626	
388.19703	999	1+
390.23152	500	
392.23804	677	
394.27081	4429	1+
406.20003	1607	1+
408.19223	1023	1+
419.17506	567	
436.19513	4888	1+
454.21082	20246	1+
462.27416	628	
507.27171	316	
535.26029	1520	1+
553.28077	6378	1+
END IONS

###FS:    #m/z: 565.82507 #charge   3
###MaxRes:#m/z:  0.00000 #charge-128
###MS: 1080
###MSMS: 1082
BEGIN IONS
TITLE=Cmpd 363, AutoMSn(565.8251), 18.3 min
RTINSECONDS=1097.16
SCANS=MS: 1080 MSMS: 1082
PEPMASS=565.82507	81451
CHARGE=3+
363.11604	1247	
366.21573	808	
404.16051	746	
418.17400	1052	
432.17775	724	
439.15794	709	
448.22854	9886	1+
450.11781	844	
465.78403	913	
475.18183	704	
498.90368	5068	1+
499.23712	2640	
499.56783	2127	
533.21279	1585	
533.71611	830	
542.58398	4706	1+
542.91755	3152	1+
543.25630	1601	
546.25101	726	
561.31245	12678	1+
565.13569	1327	
565.83932	2564	
566.26798	5384	1+
566.59172	2864	1+
566.92608	1228	
568.74273	885	
569.06638	870	
569.27950	2897	1+
632.35362	27899	1+
675.29936	730	
693.23670	1009	
695.31982	769	
731.41859	7784	1+
764.27183	2349	1+
802.45656	5602	1+
863.33072	942	
895.30808	802	
938.35746	4056	1+
966.34949	12247	1+
1037.42505	3718	1+
1205.60821	8978	1+
1316.64319	3529	1+
1334.65595	15664	1+
1476.66487	3907	1+
1494.68729	82155	1+
1625.73004	6028	1+
END IONS

###FS:    #m/z: 553.27971 #charge   1
###MaxRes:#m/z:  0.00000 #charge-128
###MS: 1080
###MSMS: 1083
BEGIN IONS
TITLE=Cmpd 364, AutoMSn(553.2797), 18.3 min
RTINSECONDS=1097.66
SCANS=MS: 1080 MSMS: 1083
PEPMASS=553.27971	99431
CHARGE=1+
334.13469	243	1+
337.15313	203	1+
342.16365	146	
345.15873	181	
356.17520	264	1+
361.17311	252	1+
363.18089	286	1+
365.17424	159	
368.17555	265	1+
371.18690	192	
374.17672	212	
376.59924	594	
383.16569	158	
387.13169	155	
391.74708	161	
402.18747	300	1+
404.17315	271	1+
407.19025	260	1+
411.19423	904	1+
417.17756	186	
422.17506	173	
422.93277	365	
426.20798	238	
430.21316	316	1+
433.21420	579	1+
440.22622	170	
444.16670	153	
447.19090	369	
450.10693	202	
450.23777	335	1+
457.19882	390	1+
462.22846	572	1+
466.26896	739	1+
468.24296	356	
471.20563	188	
475.19337	217	
477.21200	367	1+
481.24746	159	
482.22283	641	1+
505.23985	146	
507.24223	332	1+
510.28247	490	1+
513.25359	658	1+
523.23397	340	1+
525.26201	919	1+
529.21727	160	
535.26849	486	1+
538.26240	233	
544.23382	148	
548.26658	292	1+
551.28489	290	1+
END IONS

###FS:    #m/z: 843.98912 #charge   3
###MaxRes:#m/z:  0.00000 #charge-128
###MS: 1084
###MSMS: 1085
BEGIN IONS
TITLE=Cmpd 365, AutoMSn(843.9891), 18.3 min
RTINSECONDS=1100.69
SCANS=MS: 1084 MSMS: 1085
PEPMASS=843.98912	100490
CHARGE=3+
359.13487	543	
455.17161	558	1+
473.17522	522	
542.70743	1574	1+
551.18629	795	
557.70388	618	
558.21869	563	
573.27845	536	
622.24563	1351	1+
626.70809	666	1+
629.73390	1126	
630.23657	959	1+
634.72443	1020	
635.22220	1897	
686.78270	1076	
700.25390	794	
703.24184	647	
734.31963	1031	1+
755.28491	1109	1+
755.62774	1097	
755.95866	708	
764.62974	1359	1+
764.95212	1426	1+
765.29010	1601	1+
785.98147	1035	1+
786.64491	1320	1+
787.30595	742	
788.78720	695	
809.30424	713	1+
809.64555	1077	1+
809.97640	861	
811.36891	12789	1+
811.37345	2248	1+
818.97659	1225	1+
819.31651	1782	1+
819.64046	1101	1+
832.30739	628	
832.64567	582	
837.98542	2396	1+
838.33022	5108	1+
838.65384	2531	1+
842.11428	681	1+
843.36924	765	
843.61808	591	
843.98961	6298	1+
844.35182	12319	1+
844.66103	5119	1+
845.84993	1393	1+
851.29054	1048	1+
900.32683	983	1+
928.32405	714	1+
971.40304	7871	1+
1084.31656	1107	
1086.42859	10369	1+
1086.90592	607	
1101.36753	952	
1157.44189	7503	1+
1159.22078	507	
1175.41685	6507	1+
1244.50109	8237	1+
1270.44483	2042	1+
1286.45582	11051	1+
1338.45740	1684	1+
1355.48076	5733	1+
1373.49659	7750	1+
1408.51592	3606	1+
1416.53148	1131	1+
1426.52618	7224	1+
1444.52622	4640	1+
1541.53604	1458	1+
1559.55321	6018	1+
1625.70830	2169	1+
1626.25064	1993	1+
1677.69213	1933	1+
1682.70984	1651	1+
1691.70745	3929	1+
1696.76756	30829	1+
1702.57906	1140	1+
1719.58587	4079	1+
1972.72330	1755	1+
2144.78046	2059	1+
2273.83590	2122	1+
2291.84852	14889	1+
END IONS

###FS:    #m/z: 385.70898 #charge   2
###MaxRes:#m/z:  0.00000 #charge-128
###MS: 1084
###MSMS: 1086
BEGIN IONS
TITLE=Cmpd 366, AutoMSn(385.7090), 18.4 min
RTINSECONDS=1101.19
SCANS=MS: 1084 MSMS: 1086
PEPMASS=385.70898	82506
CHARGE=2+
310.17631	3735	1+
326.18623	322	1+
332.29336	116	
333.69981	112	
346.24302	103	
347.17206	108	
349.17258	117	
352.20874	111	
366.20191	117	
370.24155	163	
372.20428	326	
381.21159	214	
382.22830	341	1+
384.21279	248	
386.19849	173	
388.22140	632	1+
390.20370	2071	1+
395.16170	147	
395.78359	280	
406.19848	597	1+
412.24795	126	
412.95193	124	
415.22432	112	
423.25908	5581	1+
433.24118	230	
440.17990	140	
517.25550	179	
534.28964	4852	1+
541.95924	546	
552.30077	6283	1+
562.28466	183	
699.37353	1859	1+
END IONS

###FS:    #m/z: 566.26290 #charge   3
###MaxRes:#m/z:  0.00000 #charge-128
###MS: 1084
###MSMS: 1087
BEGIN IONS
TITLE=Cmpd 367, AutoMSn(566.2629), 18.4 min
RTINSECONDS=1101.69
SCANS=MS: 1084 MSMS: 1087
PEPMASS=566.26290	93476
CHARGE=3+
363.11218	1172	
366.21893	777	
368.72358	656	
404.15863	803	
448.23022	6171	1+
475.18230	681	
487.25654	771	
498.90215	3947	1+
499.23608	3458	
499.57672	1398	
523.29492	791	
533.21647	1260	
542.58225	4166	1+
542.91691	1783	
543.25002	1646	
545.25581	1106	1+
561.30644	10296	1+
565.13939	1374	
565.84360	1587	
566.26905	4600	1+
566.59676	1783	
566.92457	864	
569.29359	2614	1+
632.35419	22055	1+
657.64174	949	
658.30536	755	
686.68834	746	
694.82122	842	
695.30808	934	
701.33686	1061	1+
731.41882	6382	1+
764.27281	2010	1+
779.87288	675	
802.45843	3544	1+
863.33925	958	
895.31386	765	
938.35796	2037	1+
966.35422	8614	1+
1037.42039	2864	1+
1065.40416	698	
1205.60594	7056	1+
1316.64345	3216	1+
1334.65415	12758	1+
1476.65960	3661	1+
1494.68812	61933	1+
1625.73379	5616	1+
END IONS

###FS:    #m/z: 843.98875 #charge   3
###MaxRes:#m/z:  0.00000 #charge-128
###MS: 1088
###MSMS: 1089
BEGIN IONS
TITLE=Cmpd 368, AutoMSn(843.9887), 18.4 min
RTINSECONDS=1104.72
SCANS=MS: 1088 MSMS: 1089
PEPMASS=843.98875	145995
CHARGE=3+
386.16830	651	
442.17614	479	1+
455.18054	486	1+
473.17785	1018	1+
537.19961	523	
542.19100	997	1+
557.70545	711	
558.22009	1450	1+
573.27272	540	
612.72311	612	1+
614.22390	734	1+
618.22202	728	1+
626.21856	1102	1+
626.71121	1268	1+
669.25803	448	
673.25930	647	
677.77662	833	
685.23867	449	1+
686.75970	4979	1+
694.26237	497	
703.23743	1080	1+
731.81515	544	
733.30438	1275	1+
736.33103	838	1+
751.32013	590	1+
755.29032	1548	1+
755.62917	1150	
755.96023	901	
758.62003	505	1+
758.95334	555	
759.29047	495	
764.62418	2456	1+
764.95680	1722	
786.63555	1306	1+
786.96781	1241	1+
787.30130	1385	1+
802.31080	586	1+
804.30384	836	1+
806.98430	494	1+
807.31682	435	1+
809.65327	2036	1+
809.98642	1693	1+
810.33015	841	
811.36898	16722	1+
811.37096	2808	1+
813.88118	789	
817.31818	691	1+
818.97635	1457	1+
819.31703	2281	1+
819.64270	1021	1+
831.97461	661	1+
832.30444	1040	1+
832.64384	499	
837.98373	3178	1+
838.32354	6873	1+
838.66299	3874	1+
840.09670	673	1+
841.87085	952	1+
842.54661	699	
843.64970	886	
843.98969	8537	1+
844.34387	14211	1+
844.65759	5438	1+
846.80916	1005	1+
919.36667	744	1+
928.32406	993	1+
949.37590	571	1+
971.39955	11526	1+
971.87085	662	1+
978.39006	456	
1006.40877	653	
1011.39477	1639	1+
1082.38809	1263	1+
1084.30319	499	
1086.42774	15470	1+
1086.90960	727	
1101.36896	3168	1+
1140.39757	2396	1+
1148.19174	638	
1157.44203	10162	1+
1169.45540	1532	1+
1171.70869	817	
1175.41682	8635	1+
1240.42086	1026	1+
1244.49831	11426	1+
1258.45412	2305	1+
1268.44107	4318	1+
1281.43065	798	1+
1286.45182	14554	1+
1298.45994	855	1+
1327.47003	1492	1+
1338.46055	1413	1+
1355.47535	7805	1+
1373.49325	11427	1+
1398.50262	1945	1+
1400.51683	1583	1+
1408.50200	4830	1+
1415.55647	1722	1+
1426.52375	11164	1+
1444.52633	5709	1+
1529.57644	1438	1+
1541.53802	2647	1+
1559.55576	8731	1+
1575.57659	2004	1+
1585.67939	732	1+
1626.23962	2156	1+
1627.63253	2008	1+
1683.72117	2417	1+
1696.76304	23156	1+
1702.57136	2240	1+
1719.58187	4438	1+
1798.65089	1260	1+
1972.73022	2055	1+
2057.77736	1796	1+
2087.73857	1170	1+
2119.78355	1305	1+
2144.78103	3395	1+
2263.84499	1180	1+
2273.81857	2804	1+
2291.84822	18520	1+
END IONS

###FS:    #m/z: 385.70881 #charge   2
###MaxRes:#m/z:  0.00000 #charge-128
###MS: 1088
###MSMS: 1090
BEGIN IONS
TITLE=Cmpd 369, AutoMSn(385.7088), 18.4 min
RTINSECONDS=1105.22
SCANS=MS: 1088 MSMS: 1090
PEPMASS=385.70881	103019
CHARGE=2+
309.16380	128	
310.17472	4353	1+
319.16500	109	
326.18183	360	1+
337.16023	109	
344.19139	202	
346.19942	148	
348.15551	445	1+
360.17705	139	
364.21000	126	
368.22999	297	1+
372.19865	242	
378.20545	109	
382.23465	252	
384.24226	110	
385.21728	333	1+
387.24826	193	
388.20626	671	1+
390.20414	1922	1+
391.74398	201	
394.19026	133	
395.78850	124	
405.24828	158	
406.19640	439	
423.25895	4038	1+
433.23541	146	
449.19540	116	
518.26285	126	
520.86554	216	
525.27854	214	
534.29040	4999	1+
541.95768	461	
552.30276	5796	1+
663.35502	176	
681.36277	112	
699.36632	1447	1+
END IONS

###FS:    #m/z: 548.60311 #charge   3
###MaxRes:#m/z:  0.00000 #charge-128
###MS: 1088
###MSMS: 1091
BEGIN IONS
TITLE=Cmpd 370, AutoMSn(548.6031), 18.4 min
RTINSECONDS=1105.72
SCANS=MS: 1088 MSMS: 1091
PEPMASS=548.60311	94760
CHARGE=3+
411.22289	2696	
425.20218	1752	
450.67420	1204	
459.23589	1263	
477.56864	1902	
477.90047	1406	
495.21682	3772	1+
501.24151	1810	
501.58614	1201	
509.21531	2312	
509.71976	1475	
525.26413	1325	
526.25340	7857	1+
530.72879	1879	
531.23124	1093	
544.27024	1180	
546.01742	1063	
546.26524	2627	1+
548.60194	1353	
550.52031	1309	
623.27308	1057	
625.28896	8329	1+
625.62353	5136	
625.95730	3505	
633.82639	1407	
634.31713	1431	
641.28314	4699	1+
673.32015	1581	
704.82933	1731	
705.33147	1205	
741.36816	1747	1+
918.37214	2736	1+
961.47064	2576	1+
1088.47040	8209	1+
1099.52790	5177	1+
1171.56750	10311	1+
1201.53346	3281	1+
1331.60838	47839	1+
1426.66830	5343	1+
1430.67685	35882	1+
1501.71407	83414	1+
1572.75129	20967	1+
END IONS

###FS:    #m/z: 843.98940 #charge   3
###MaxRes:#m/z:  0.00000 #charge-128
###MS: 1092
###MSMS: 1093
BEGIN IONS
TITLE=Cmpd 371, AutoMSn(843.9894), 18.5 min
RTINSECONDS=1108.75
SCANS=MS: 1092 MSMS: 1093
PEPMASS=843.98940	138660
CHARGE=3+
359.12944	599	
386.17070	787	1+
443.19408	661	1+
473.18127	1019	1+
482.17236	478	1+
528.21266	414	1+
541.68723	549	1+
542.71294	2320	1+
557.70550	535	
558.21977	1123	1+
562.21338	485	1+
573.26198	539	
578.71638	1486	1+
585.23708	910	1+
600.22210	682	1+
615.20880	446	
626.21252	1221	1+
626.71253	594	
634.73013	932	
657.23580	889	1+
660.73066	471	1+
669.73649	621	
670.23551	675	1+
677.77297	575	
678.24039	2305	
686.75512	4405	1+
694.24358	408	
696.26333	490	1+
703.24172	787	1+
708.76456	1155	1+
715.60466	466	1+
733.30449	728	1+
736.34043	1015	1+
749.29654	647	1+
752.28112	517	1+
755.29044	1503	1+
755.63450	658	
755.96107	1002	1+
758.61635	708	1+
759.28976	377	1+
762.77469	422	1+
764.62188	1436	1+
764.95257	1532	1+
780.97642	527	
785.96114	1303	1+
786.30349	971	1+
786.63779	1138	1+
795.31630	367	1+
801.31425	567	1+
803.63213	767	1+
803.96098	450	
807.75826	445	1+
808.13390	482	1+
808.40881	751	1+
809.64303	1638	1+
809.97887	1482	1+
810.32545	1097	
811.36815	16750	1+
815.62997	369	1+
817.29821	706	1+
818.98000	1716	1+
819.31455	1219	
819.65211	1173	1+
831.97313	685	1+
832.32945	860	1+
832.62328	524	1+
837.98944	3147	1+
838.31809	3211	
838.65335	2605	1+
839.34367	984	
841.09546	914	1+
842.52246	654	
843.34471	1180	
843.64108	1148	
843.98749	7369	1+
844.34372	10694	1+
844.65570	5144	1+
845.80440	1402	1+
848.34864	757	
867.34708	579	1+
919.37379	561	1+
928.33227	899	1+
971.40213	9726	1+
971.88410	529	1+
983.39696	572	1+
1000.31831	566	
1083.35220	1445	1+
1086.43080	13607	1+
1086.90746	671	
1097.52092	695	
1101.37416	2631	1+
1141.43111	1161	1+
1157.44168	8689	1+
1175.42295	6178	1+
1226.46832	857	1+
1241.45068	1039	1+
1244.49730	10363	1+
1258.46130	1768	1+
1263.44576	818	1+
1269.43632	3851	1+
1286.44955	12992	1+
1298.47364	871	1+
1300.35890	476	
1327.46918	1396	1+
1345.49555	1023	1+
1356.47773	4875	1+
1373.49222	9711	1+
1382.47200	751	1+
1398.51789	2319	1+
1408.50799	3557	1+
1415.54862	1233	1+
1426.52944	8914	1+
1444.52474	5258	1+
1529.59618	1870	1+
1541.52650	2226	1+
1559.55183	7569	1+
1576.57239	1591	1+
1585.72331	907	1+
1625.69473	3545	1+
1626.23598	1778	1+
1639.64187	967	1+
1679.64375	3125	1+
1696.76939	13607	1+
1701.56250	2212	1+
1719.58545	3973	1+
1798.64370	1395	1+
1971.72542	2254	1+
2057.78916	1405	1+
2119.82334	942	1+
2143.74197	2420	1+
2273.84240	2844	1+
2291.85078	17350	1+
END IONS

###FS:    #m/z: 648.08739 #charge   3
###MaxRes:#m/z:  0.00000 #charge-128
###MS: 1092
###MSMS: 1094
BEGIN IONS
TITLE=Cmpd 372, AutoMSn(648.0874), 18.5 min
RTINSECONDS=1109.25
SCANS=MS: 1092 MSMS: 1094
PEPMASS=648.08739	108676
CHARGE=3+
362.68688	1052	
385.15656	2891	1+
514.19632	1286	1+
596.26950	5718	1+
596.88374	1130	
600.27938	3379	1+
600.48587	2974	
600.68777	2516	
600.88625	1350	
601.08980	999	
609.31596	1364	
609.58290	1067	
623.09422	1706	1+
623.29355	1757	1+
626.89817	1454	1+
627.29611	3135	1+
627.51884	979	
641.30475	1541	1+
641.90815	1222	
643.61828	1795	1+
644.30605	2866	
644.90896	22051	1+
645.11015	27129	1+
645.30885	28906	1+
645.51280	18724	1+
645.70792	11472	1+
647.61415	1006	
648.09708	4157	1+
648.30608	7194	1+
648.52074	5217	1+
648.72117	5521	1+
648.91092	5943	1+
660.32233	3449	1+
660.66675	2354	
660.99709	1809	
678.08633	2648	
678.58577	1515	
698.01841	2949	1+
698.35136	2295	
698.69033	1353	
721.69681	4501	1+
722.03168	4759	
722.36540	3255	
724.36180	5133	1+
745.36718	4577	1+
745.70911	3221	
746.05631	3888	
769.05434	2758	1+
769.38944	2419	
769.72605	1949	
778.62531	1100	
788.27591	1595	1+
917.35500	1515	1+
987.39975	1931	1+
988.37748	1589	1+
1292.59624	2604	1+
1354.66219	5782	1+
1410.17591	3246	1+
1410.67181	2970	1+
1419.17610	10115	1+
1419.67746	7850	1+
1499.19937	22496	1+
1499.70046	19666	1+
1555.72834	2819	1+
END IONS

###FS:    #m/z: 810.63739 #charge   2
###MaxRes:#m/z:  0.00000 #charge-128
###MS: 1092
###MSMS: 1095
BEGIN IONS
TITLE=Cmpd 373, AutoMSn(810.6374), 18.5 min
RTINSECONDS=1109.75
SCANS=MS: 1092 MSMS: 1095
PEPMASS=810.63739	106302
CHARGE=2+
724.35906	996	
771.70858	2235	1+
772.04456	1902	
772.37561	1506	
783.62034	948	
783.87625	1007	
784.13176	806	
784.37234	635	
801.65604	724	
809.30459	1042	
809.86033	1306	
810.17103	978	
812.48873	2864	1+
812.84755	1516	1+
814.37272	927	
1000.14520	803	
1000.47307	636	
1610.75452	23625	1+
1611.25958	21508	1+
1619.76687	63293	1+
1620.26567	58251	1+
END IONS

###FS:    #m/z: 648.71213 #charge   3
###MaxRes:#m/z:  0.00000 #charge-128
###MS: 1096
###MSMS: 1097
BEGIN IONS
TITLE=Cmpd 374, AutoMSn(648.7121), 18.5 min
RTINSECONDS=1112.78
SCANS=MS: 1096 MSMS: 1097
PEPMASS=648.71213	80517
CHARGE=3+
385.15361	1990	1+
459.17974	1188	
467.22929	1006	
514.20864	1079	1+
586.28963	1084	1+
596.26893	3938	1+
600.27916	2513	1+
600.48171	2448	
600.68243	1540	
600.88944	1607	
609.29601	926	1+
623.49500	1046	1+
624.29756	1353	1+
627.10582	1261	1+
627.30335	1064	
627.50268	1273	
627.90746	851	
629.28927	1041	1+
641.29673	1311	1+
641.71222	1457	1+
644.32009	2254	
644.63749	909	
644.91086	14090	1+
645.10921	19681	1+
645.30827	21294	1+
645.51298	11343	1+
645.71382	7341	
646.81457	822	1+
648.31449	6030	1+
648.72908	4324	1+
648.89831	3840	
657.30474	1071	
660.32416	2244	1+
660.65977	1472	
660.98740	1261	
674.29597	798	1+
678.08101	1967	
698.01780	2062	1+
698.35366	2278	
698.69323	1318	
705.84232	1559	
706.33519	1197	1+
721.69905	3256	1+
722.03194	3163	
722.36067	2712	1+
724.35648	5776	1+
745.37130	3497	1+
745.71082	2196	
746.06156	2489	
746.59373	876	
769.05838	2064	1+
769.37978	1940	
769.72553	1318	
788.27531	1209	1+
987.39611	1423	1+
1295.10818	8378	1+
1354.66173	3752	1+
1410.17477	2387	1+
1419.17222	7247	1+
1419.67564	6560	1+
1499.19802	14541	1+
1499.69816	13337	1+
1555.75013	2097	1+
1556.22875	1841	1+
END IONS

###FS:    #m/z: 810.13055 #charge   2
###MaxRes:#m/z:  0.00000 #charge-128
###MS: 1096
###MSMS: 1098
BEGIN IONS
TITLE=Cmpd 375, AutoMSn(810.1305), 18.6 min
RTINSECONDS=1113.28
SCANS=MS: 1096 MSMS: 1098
PEPMASS=810.13055	77931
CHARGE=2+
596.25939	548	
724.34938	475	
771.71190	1761	1+
772.04232	3488	1+
772.37258	2123	1+
778.86090	464	
779.12228	538	
779.37146	587	
783.86746	694	
784.13109	825	
784.37546	655	
805.63664	577	
809.33304	844	
809.85758	801	
810.15076	953	
812.49758	2632	1+
812.86000	1804	1+
814.63099	430	
816.35861	985	1+
817.03890	508	
1000.45907	451	
1610.74680	19295	1+
1611.25745	15291	1+
END IONS

###FS:    #m/z: 554.72571 #charge   2
###MaxRes:#m/z:  0.00000 #charge-128
###MS: 1096
###MSMS: 1099
BEGIN IONS
TITLE=Cmpd 376, AutoMSn(554.7257), 18.6 min
RTINSECONDS=1113.78
SCANS=MS: 1096 MSMS: 1099
PEPMASS=554.72571	31947
CHARGE=2+
307.14620	340	
330.14667	403	1+
332.13615	714	1+
338.17840	709	1+
358.14705	372	1+
360.13128	1111	1+
366.15565	530	1+
369.18241	398	
382.15147	385	1+
386.15705	637	1+
395.78211	335	
404.19496	9322	1+
410.89070	383	
424.19966	475	1+
430.20141	755	1+
439.21391	450	1+
449.24501	610	1+
455.21191	694	1+
458.17912	672	1+
460.18958	852	1+
462.21001	654	1+
466.26858	1712	1+
469.20383	341	
473.19802	700	1+
477.24741	350	
481.20801	656	1+
484.22276	580	1+
489.19875	903	1+
491.22458	6121	1+
497.20411	1278	1+
506.18887	673	
506.71178	922	1+
513.26219	567	1+
515.20271	480	1+
516.71362	471	1+
523.24477	391	1+
525.26373	976	1+
532.26159	735	1+
534.26776	1238	1+
538.25136	643	1+
544.76626	490	
545.26119	753	1+
547.24623	863	1+
552.27090	651	1+
554.27544	613	1+
556.26681	755	1+
558.26265	743	1+
571.26372	575	1+
574.24912	353	
576.28805	489	1+
578.76358	794	
579.25913	896	1+
589.24288	587	1+
594.36939	2310	1+
596.26891	552	1+
602.27063	2703	1+
607.28855	398	1+
611.28477	506	1+
618.25032	666	1+
620.27100	6205	1+
625.30727	1304	1+
625.64024	687	
625.98741	378	
628.30319	373	
629.27737	1029	1+
639.82767	321	
640.29437	711	1+
645.29226	606	1+
658.30064	696	1+
663.00363	905	1+
663.31609	1256	1+
663.70428	499	1+
673.31518	473	
674.28645	1770	1+
678.31089	609	1+
681.01750	453	
685.31893	550	1+
686.68973	2194	1+
687.03063	1803	
687.34336	2522	1+
692.36447	407	
693.26751	922	1+
693.75834	330	
709.38913	3504	1+
713.31649	1152	1+
723.35510	1118	1+
731.30336	2688	1+
741.36524	588	1+
743.38959	435	
749.31707	8630	1+
758.40690	329	
759.29887	334	
785.31937	823	1+
787.36375	1434	1+
798.37585	627	1+
803.32244	13325	1+
821.41338	864	1+
828.38156	390	1+
833.35300	466	1+
857.43426	1120	1+
862.39631	1725	1+
864.39048	537	1+
872.46253	2650	1+
882.38500	1100	1+
900.40440	3121	1+
928.95545	352	
957.40600	739	1+
973.49737	3835	1+
1085.52488	1680	1+
1088.53138	394	
1096.39240	401	
END IONS

###FS:    #m/z: 554.72537 #charge   2
###MaxRes:#m/z:  0.00000 #charge-128
###MS: 1100
###MSMS: 1101
BEGIN IONS
TITLE=Cmpd 377, AutoMSn(554.7254), 18.6 min
RTINSECONDS=1116.81
SCANS=MS: 1100 MSMS: 1101
PEPMASS=554.72537	48105
CHARGE=2+
331.14296	629	1+
337.16460	692	1+
344.17512	402	
355.17599	428	
360.14687	853	1+
369.17668	511	
387.16625	891	1+
404.19375	10276	1+
411.21130	641	
423.19079	521	1+
449.23715	558	1+
451.21195	489	
458.18846	684	1+
460.19286	1239	1+
466.26077	2181	1+
471.19914	419	
474.20175	668	1+
481.22122	513	1+
484.21192	632	1+
491.22639	8347	1+
497.20934	1201	1+
506.19043	1534	1+
510.71285	425	
513.26395	444	1+
516.72082	653	1+
518.23636	492	1+
526.25023	752	1+
533.26050	904	1+
533.93909	466	1+
536.24292	394	
538.25699	621	1+
545.24783	804	1+
550.29059	392	
551.26777	1203	1+
554.26179	451	
556.25882	853	1+
558.26954	928	1+
564.43658	415	
571.25970	505	1+
578.76638	655	
579.25859	623	
589.24805	581	1+
594.36548	1757	1+
595.26722	658	1+
602.26414	1872	1+
620.26998	6219	1+
625.30702	1017	1+
625.65211	765	
625.98318	393	
630.26726	578	1+
640.30209	621	1+
644.98258	396	
658.29420	454	
663.34905	481	
666.32133	546	1+
673.31631	487	
674.28522	1480	1+
676.27593	670	
685.32070	659	1+
686.68796	2325	1+
687.02398	1824	1+
687.33195	1703	1+
693.25703	792	1+
709.39682	2090	1+
713.28646	465	
723.35896	965	1+
731.29550	2945	1+
735.31775	529	1+
749.31146	9551	1+
758.43097	565	
778.35864	548	1+
785.33578	969	1+
787.36137	1089	1+
803.32242	16426	1+
813.77024	884	
818.33041	509	1+
857.42876	924	1+
862.39505	1524	1+
863.38422	827	1+
872.43875	2099	1+
882.37600	1244	1+
899.41174	613	1+
901.42001	1601	1+
918.36866	1217	1+
956.40223	1163	1+
973.50190	2905	1+
973.51072	580	
977.37917	1283	1+
998.40970	518	1+
1085.53856	403	
END IONS

###FS:    #m/z: 544.76627 #charge   2
###MaxRes:#m/z:  0.00000 #charge-128
###MS: 1100
###MSMS: 1102
BEGIN IONS
TITLE=Cmpd 378, AutoMSn(544.7663), 18.6 min
RTINSECONDS=1117.31
SCANS=MS: 1100 MSMS: 1102
PEPMASS=544.76627	33858
CHARGE=2+
347.13839	848	
369.19343	946	1+
411.22289	700	
425.20238	1677	1+
432.20447	634	1+
434.13694	796	
440.19246	651	1+
447.54703	619	
448.21201	487	1+
457.22606	596	1+
467.22173	577	
474.18987	582	1+
478.22813	495	1+
485.22316	584	1+
496.24403	1851	1+
496.73421	585	1+
500.21886	1051	1+
504.24060	1453	1+
505.58239	472	1+
508.25629	1226	
511.23168	833	1+
513.24033	1631	1+
514.48177	788	
514.74091	1243	1+
514.94535	6063	1+
515.61170	2057	
518.50405	1105	
519.00038	1201	1+
520.25074	1076	1+
523.25326	1160	1+
526.24841	3775	1+
529.73243	2414	1+
530.23441	3023	1+
531.54534	758	1+
533.59809	644	1+
534.90510	906	1+
535.25484	956	1+
536.76429	768	
537.24771	788	
540.51399	972	1+
540.88738	589	1+
544.26471	625	
550.25853	1544	1+
558.79004	1108	
560.25893	802	1+
564.24203	1092	1+
570.95890	472	1+
571.27520	560	1+
575.27285	1199	1+
578.27023	1164	1+
578.78666	728	
586.28514	714	
586.78480	2289	1+
595.28566	780	
595.62891	570	1+
596.27317	2085	1+
596.85076	504	1+
600.28784	547	
600.95596	845	1+
603.28366	994	1+
606.62626	1294	1+
606.97383	1776	1+
607.29920	2233	1+
610.60758	614	1+
610.95569	493	1+
611.28983	642	1+
614.95150	482	1+
616.28654	1029	1+
619.29272	942	1+
619.97082	945	
622.27497	1030	1+
623.97017	1755	1+
624.29014	3627	1+
625.63459	12896	1+
625.96831	10511	1+
626.30420	7307	1+
629.63035	522	1+
630.30369	1024	1+
634.30425	2000	1+
634.62591	1252	1+
634.95644	1309	1+
638.29434	4571	1+
638.63584	2137	
638.97280	1709	
641.29197	4108	1+
642.96685	940	1+
643.63135	811	1+
645.61838	1110	1+
645.95717	1345	1+
646.28881	1273	1+
648.30827	6811	1+
648.64591	5603	1+
648.97227	5206	1+
651.61230	580	1+
652.31174	976	1+
653.64511	703	
654.31158	1912	1+
654.65700	1333	1+
654.97757	956	1+
657.30680	1207	1+
657.63713	815	1+
657.96781	797	1+
659.31678	14722	1+
659.65308	10705	1+
659.81212	988	
659.98996	6485	1+
662.97856	959	1+
673.30766	914	1+
677.32070	1263	1+
678.00639	456	1+
685.31126	1326	1+
689.32870	599	1+
690.66026	1984	1+
691.00300	1139	
691.32763	1293	1+
693.28478	661	
698.83111	771	1+
719.34527	1431	1+
724.36071	1595	1+
728.33899	476	1+
735.32529	1819	1+
746.27882	447	1+
749.34564	728	1+
755.34694	647	1+
756.85456	720	1+
762.32869	883	1+
770.89377	745	
799.36265	976	1+
806.35062	736	1+
820.40571	447	1+
835.33244	497	1+
852.45204	1435	1+
899.33499	855	1+
903.44638	958	1+
917.43343	2766	1+
918.41534	456	1+
951.54025	855	1+
961.47644	2730	1+
973.49483	1234	1+
979.48092	853	1+
982.46737	534	1+
987.44181	964	1+
988.98046	567	1+
989.41623	1925	1+
1016.43434	5031	1+
1029.53315	6883	1+
1035.49027	3736	1+
1048.54332	1536	1+
1060.46606	2667	1+
1068.48445	1178	1+
1074.48520	2666	1+
1079.51509	2451	1+
1083.53764	2443	1+
1088.46778	4401	1+
END IONS

###FS:    #m/z: 1108.43845 #charge   1
###MaxRes:#m/z:  0.00000 #charge-128
###MS: 1100
###MSMS: 1103
BEGIN IONS
TITLE=Cmpd 379, AutoMSn(1108.4385), 18.6 min
RTINSECONDS=1117.81
SCANS=MS: 1100 MSMS: 1103
PEPMASS=1108.43845	28104
CHARGE=1+
387.17321	248	
404.19333	1276	1+
410.88520	144	
460.18925	180	
462.27001	245	1+
473.19641	404	1+
491.22766	443	
594.36754	181	
620.25812	193	
658.24284	130	
674.28270	204	
676.27686	150	
722.33639	478	1+
726.37446	284	1+
733.29288	167	
774.35008	131	
788.34604	137	
803.32102	5757	1+
813.75992	225	
833.33150	288	
846.37623	541	1+
856.05209	281	
860.38464	272	1+
878.37469	104	
888.37996	354	1+
891.37876	103	
900.38125	1721	1+
910.43645	537	
916.40391	1884	1+
926.46680	312	
949.39448	103	
974.42191	6698	1+
984.95305	411	1+
988.43665	2089	1+
1000.07558	156	
1020.43615	141	
1034.42058	1699	1+
1045.15599	116	
1048.46685	103	
1061.43083	111	
1108.44035	4628	1+
END IONS

###FS:    #m/z: 554.72651 #charge   2
###MaxRes:#m/z:  0.00000 #charge-128
###MS: 1104
###MSMS: 1105
BEGIN IONS
TITLE=Cmpd 380, AutoMSn(554.7265), 18.7 min
RTINSECONDS=1120.85
SCANS=MS: 1104 MSMS: 1105
PEPMASS=554.72651	58046
CHARGE=2+
307.14347	425	
331.14706	838	1+
337.16022	526	1+
355.17700	554	
357.15333	469	
360.13804	774	
369.17370	476	
386.15989	1451	1+
404.19358	13088	1+
410.89191	576	
411.21665	735	1+
430.17814	1304	1+
449.22193	444	1+
450.69343	763	1+
456.21583	434	1+
458.18119	422	
460.19268	820	1+
466.27443	989	
470.19893	819	1+
472.39068	542	
474.20237	868	1+
477.23715	440	1+
479.20636	748	1+
482.21142	431	
489.18050	1330	1+
491.22692	7887	1+
497.20438	923	1+
506.19538	572	
523.25044	559	
525.26795	872	1+
531.22935	445	1+
534.26142	1230	1+
546.25062	711	1+
549.26487	449	1+
551.27934	637	1+
553.26732	1434	1+
555.72094	467	
556.28676	765	1+
560.08238	916	1+
561.24762	513	1+
567.74232	912	
568.26916	440	1+
571.24859	525	1+
579.26913	544	1+
589.24302	624	1+
594.35009	1198	1+
602.26288	3347	1+
620.26979	7100	1+
624.29252	1233	1+
628.26908	591	1+
640.33099	421	
649.30774	438	1+
656.28347	1608	1+
665.31005	690	1+
674.28130	2285	1+
686.69756	856	
687.01965	759	
689.00226	455	
694.75963	400	
709.39989	1554	1+
712.31672	464	1+
714.86289	623	
724.36375	648	1+
731.30446	3073	1+
749.31268	11520	1+
757.34975	707	
758.45942	1150	
759.29673	698	1+
767.46259	399	
774.30511	582	1+
785.34116	697	1+
787.36119	1706	1+
799.36651	466	1+
803.32451	17124	1+
860.35455	558	1+
862.39467	2472	1+
872.41744	1206	1+
882.37716	1185	1+
882.39835	440	
900.39403	834	1+
901.39718	700	1+
918.37047	783	1+
942.41524	464	1+
956.42580	745	1+
973.48999	2348	1+
988.43925	1057	1+
1033.48452	1082	1+
1085.54260	434	
END IONS

###FS:    #m/z: 544.51629 #charge   2
###MaxRes:#m/z:  0.00000 #charge-128
###MS: 1104
###MSMS: 1106
BEGIN IONS
TITLE=Cmpd 381, AutoMSn(544.5163), 18.7 min
RTINSECONDS=1121.35
SCANS=MS: 1104 MSMS: 1106
PEPMASS=544.51629	49957
CHARGE=2+
347.13959	666	
359.18028	609	1+
369.19218	721	
425.20025	606	
434.14010	524	
435.19168	529	1+
440.19685	650	1+
451.20707	875	1+
472.23372	496	1+
484.20462	655	1+
493.21951	558	1+
499.21324	1146	1+
503.23762	699	1+
505.22467	1537	1+
508.24681	746	
512.24849	838	1+
514.24338	1325	
514.49619	1228	
514.73649	598	
514.94339	8285	1+
515.27208	6180	1+
515.60659	3188	1+
517.24337	3953	1+
521.23853	744	1+
523.24431	1248	1+
525.27963	918	
526.25648	1693	1+
532.25340	710	1+
532.94230	575	1+
534.27747	557	
536.24453	935	1+
538.24664	1816	1+
539.75250	1298	1+
540.52520	1365	1+
542.27436	687	
543.27540	1509	1+
543.93288	611	1+
544.74726	2643	1+
545.25604	1152	
546.26634	3142	1+
552.26848	692	1+
561.26696	704	1+
565.75024	504	
570.28568	1028	1+
573.25693	666	1+
577.27154	749	1+
586.28924	2354	1+
593.28871	497	
595.28898	568	
596.27394	1876	1+
600.63460	740	1+
600.95305	1188	1+
604.30649	846	1+
606.63471	1142	1+
606.96484	991	
607.29849	1564	1+
613.29004	674	1+
619.95664	586	
622.28565	849	1+
623.98071	1921	1+
624.29719	3109	1+
624.65561	870	
625.63752	14545	1+
625.97040	12377	1+
626.30441	8374	1+
628.61970	862	1+
633.82059	873	1+
634.62619	1284	1+
634.96259	1234	1+
635.28447	937	1+
638.29848	5192	1+
638.63113	2846	1+
638.96378	2430	1+
641.28595	1513	1+
642.96710	1715	1+
643.30368	1677	1+
645.62165	962	1+
645.95073	665	
646.29409	1031	1+
648.30979	9342	1+
648.64634	7149	1+
648.97700	4941	1+
649.82167	897	1+
653.64820	1405	1+
653.98380	884	1+
654.31121	1419	1+
657.30256	786	1+
657.64731	624	1+
657.98590	647	1+
659.31860	14930	1+
659.65313	9697	1+
659.98885	5448	1+
662.99915	796	1+
663.31207	1107	1+
673.30968	799	1+
677.30790	886	1+
685.32067	565	
690.65963	1495	1+
690.99426	1053	1+
691.31446	1742	1+
697.03139	685	
698.34072	661	1+
709.35180	572	1+
722.36354	677	1+
724.35603	1775	1+
735.33946	572	
742.35472	642	1+
745.38716	534	1+
748.41024	528	
770.89765	606	
799.35208	543	
882.39821	585	1+
903.44947	822	1+
917.44891	3046	1+
961.47261	2982	1+
973.48826	784	1+
988.41286	1493	1+
991.48667	2259	1+
1016.43683	4746	1+
1035.98638	4518	1+
1036.48678	4238	1+
1042.47422	842	1+
1050.02586	1185	1+
1055.46040	1669	1+
1059.45105	2621	1+
1074.50739	2204	1+
1079.51090	3073	1+
END IONS

###FS:    #m/z: 725.68249 #charge   3
###MaxRes:#m/z:  0.00000 #charge-128
###MS: 1104
###MSMS: 1107
BEGIN IONS
TITLE=Cmpd 382, AutoMSn(725.6825), 18.7 min
RTINSECONDS=1121.85
SCANS=MS: 1104 MSMS: 1107
PEPMASS=725.68249	42409
CHARGE=3+
620.29524	466	
625.63438	495	
634.62862	512	
638.29618	1595	1+
643.32589	736	1+
648.31328	2782	1+
648.64178	1760	1+
648.97567	2203	1+
653.64492	1064	1+
653.98280	518	
654.31017	1265	1+
667.98029	589	
668.32087	550	
668.64893	572	
671.98106	1171	1+
672.31666	1136	1+
672.65152	513	
674.30712	451	
677.31728	1078	1+
677.65937	992	
677.98457	526	
690.31383	1463	
690.64930	1176	
690.98377	2710	1+
691.32159	4002	1+
691.65524	2560	1+
696.33741	830	1+
701.01118	1891	1+
701.33268	2075	1+
701.67983	769	
710.34384	2016	1+
710.68223	1940	
711.00485	975	
715.33122	1028	1+
720.01516	739	1+
720.34199	618	
721.93903	477	
722.07601	699	1+
722.31814	2194	1+
724.02863	1139	1+
724.83648	569	
725.34826	1314	
725.68313	20515	1+
726.01926	17226	1+
726.34800	12995	1+
771.90737	788	
772.40531	748	
913.42059	449	
929.43334	441	
929.93404	693	
1348.61610	1326	1+
1440.63513	1563	1+
1444.58542	1331	1+
1453.69179	3280	1+
1874.87995	1090	1+
1958.89276	983	1+
END IONS

###FS:    #m/z: 544.51663 #charge   3
###MaxRes:#m/z:  0.00000 #charge-128
###MS: 1108
###MSMS: 1109
BEGIN IONS
TITLE=Cmpd 383, AutoMSn(544.5166), 18.7 min
RTINSECONDS=1124.87
SCANS=MS: 1108 MSMS: 1109
PEPMASS=544.51663	46215
CHARGE=3+
347.13439	664	
360.18492	1626	1+
369.19788	855	
397.52009	774	
404.16532	509	
426.72213	478	1+
436.18575	777	1+
440.19240	632	1+
440.54008	473	
446.53987	3782	1+
446.87411	1787	
447.20745	1405	1+
452.23393	546	
468.24710	535	1+
473.20919	495	1+
484.22723	485	1+
489.23983	1403	1+
491.49167	408	1+
493.73160	918	1+
503.23825	976	1+
503.90028	578	1+
505.57526	462	1+
507.24766	1326	1+
507.48934	621	1+
507.72299	2392	1+
511.89980	768	1+
512.22582	910	1+
512.56626	868	1+
514.24198	3285	
514.48848	3422	
514.73702	1620	
514.94659	6345	1+
515.26891	4935	1+
515.61051	2533	
517.24492	2541	1+
517.57176	1059	
518.49449	4494	1+
520.96315	414	1+
523.01523	458	1+
523.25614	4652	1+
526.25420	2741	1+
529.74155	464	
530.90511	593	1+
531.52595	551	1+
533.25660	881	1+
534.94099	496	1+
536.57696	467	
536.74420	1340	1+
539.52785	1765	1+
542.27026	539	
543.26334	2513	1+
543.92109	470	1+
546.27158	3390	1+
546.52273	994	1+
546.76719	982	
551.24490	619	1+
552.61750	503	1+
553.27935	915	1+
557.24003	525	1+
565.24494	626	1+
569.28851	439	1+
570.60826	464	1+
570.92847	462	1+
571.27127	654	1+
573.25848	678	1+
578.26599	813	1+
586.28205	3016	1+
586.77352	730	
595.29012	620	
595.77118	2666	
600.95351	471	
603.79196	610	1+
604.29387	978	1+
606.63287	1291	1+
606.96152	1389	1+
607.29254	2358	1+
612.27936	724	1+
615.28014	468	1+
618.95400	726	1+
619.63039	717	1+
620.28083	855	1+
622.28886	944	1+
623.64215	1135	1+
623.98493	1559	1+
624.29312	2844	1+
625.63832	11816	1+
625.97183	9523	1+
626.30391	6052	1+
628.29904	803	1+
629.61418	515	1+
630.77941	412	1+
634.63279	1497	1+
634.96803	1020	1+
635.30296	1680	1+
638.29959	4512	1+
638.63103	3242	1+
638.96294	2031	
641.27233	1194	1+
642.96399	1198	1+
643.30304	2070	1+
643.63094	1912	1+
644.95360	1302	1+
648.31037	8064	1+
648.64510	6796	1+
648.97678	4682	1+
653.31591	611	
653.65302	724	1+
653.98767	851	1+
654.31089	1514	1+
657.63546	758	1+
657.96409	766	1+
659.31974	12184	1+
659.65406	8966	1+
659.98705	4817	1+
662.64500	1049	1+
668.32707	512	
673.30576	935	1+
677.98789	475	1+
685.30777	1587	1+
690.33396	821	1+
690.65900	1009	1+
691.00143	792	
693.28790	570	1+
696.32285	770	1+
699.33648	638	1+
702.30429	574	1+
705.32311	525	1+
707.34256	891	1+
720.68452	443	1+
722.36397	637	1+
724.35834	959	1+
731.36785	376	1+
735.33714	3994	1+
744.37779	665	1+
754.33795	982	1+
766.36585	1116	1+
770.89836	692	
771.39515	1348	1+
780.34199	528	1+
799.36270	1166	1+
805.35035	568	1+
821.43849	532	1+
835.35661	734	1+
856.39825	440	1+
859.43693	443	1+
862.39338	416	1+
864.88603	446	1+
882.39934	3377	1+
899.40377	2281	1+
901.38992	737	1+
906.35590	463	1+
917.43479	4539	1+
942.42476	410	1+
951.50183	455	1+
959.41243	452	1+
961.48335	3545	1+
972.47375	974	1+
987.50208	560	1+
989.45222	1135	1+
991.48049	2589	1+
999.44264	1067	1+
1012.48281	1013	1+
1017.44390	3395	1+
1024.49277	1193	1+
1036.47681	17804	1+
1036.98078	13315	1+
1041.45970	1791	1+
1048.52630	1674	1+
1050.02002	1320	1+
1059.44190	4664	1+
1070.49744	959	1+
1073.46971	2756	1+
1077.45913	13238	1+
1079.03893	1860	1+
1084.54560	1267	1+
1088.50023	2758	1+
1090.03404	1886	1+
1099.49874	878	1+
1116.53277	913	1+
1154.53670	948	1+
1173.56297	2850	1+
1179.48982	5726	1+
1191.53654	4919	1+
1201.55781	1364	1+
1222.55299	709	1+
1262.63553	941	1+
1266.61285	1139	1+
1280.57497	1304	1+
1291.57880	1498	1+
1313.57921	1241	1+
1325.63956	1357	1+
1331.61038	3146	1+
1337.59324	1842	1+
1349.58314	5641	1+
1426.67629	1613	1+
1429.69104	2011	1+
1452.63505	1021	1+
1483.71673	1089	1+
1497.74700	830	1+
1501.71673	3542	1+
1511.67238	689	1+
1542.81108	2821	1+
1549.68001	3256	1+
1572.75202	1088	1+
END IONS

###FS:    #m/z: 725.68197 #charge   3
###MaxRes:#m/z:  0.00000 #charge-128
###MS: 1108
###MSMS: 1110
BEGIN IONS
TITLE=Cmpd 384, AutoMSn(725.6820), 18.8 min
RTINSECONDS=1125.37
SCANS=MS: 1108 MSMS: 1110
PEPMASS=725.68197	37253
CHARGE=3+
523.25200	695	
631.96797	599	
632.30962	822	
632.63420	1049	
638.30314	1273	1+
638.62461	586	
648.30570	1984	1+
648.64484	2290	1+
648.97539	1149	
653.97668	958	
654.31576	596	
654.64274	573	
668.31146	1293	1+
671.97608	594	
672.31781	605	
674.30308	2228	1+
677.65701	639	
685.65821	976	1+
685.98587	569	
690.31736	1836	
690.64740	2139	
690.98366	1688	
691.31810	19628	1+
691.65237	18793	1+
691.98716	13048	1+
701.02244	1039	
701.33732	1309	
701.68468	845	
710.34701	1346	
710.68401	1449	
711.01319	1063	
720.33270	1464	1+
722.32247	2314	1+
722.83085	818	1+
724.83959	690	
725.32848	1199	
725.68488	15685	1+
726.01941	14978	1+
726.34999	12586	1+
727.84641	902	1+
771.91430	588	
1073.50873	1050	1+
1549.66939	2722	1+
1825.83026	6799	1+
END IONS

###FS:    #m/z: 533.24827 #charge   1
###MaxRes:#m/z:  0.00000 #charge-128
###MS: 1108
###MSMS: 1111
BEGIN IONS
TITLE=Cmpd 385, AutoMSn(533.2483), 18.8 min
RTINSECONDS=1125.88
SCANS=MS: 1108 MSMS: 1111
PEPMASS=533.24827	27831
CHARGE=1+
297.68474	200	
331.14813	157	
338.18173	184	
356.20553	247	
367.19316	357	
369.21023	502	1+
376.18519	221	
381.13530	241	
389.18555	379	1+
399.21968	178	
401.21765	320	1+
405.23891	232	
408.19111	281	
410.21341	255	1+
417.19168	439	1+
429.19905	314	1+
433.22109	716	1+
436.22001	564	1+
447.20939	166	
448.23294	195	
449.24184	438	1+
459.19166	913	1+
466.27592	627	
467.53101	221	1+
468.25370	359	1+
473.24236	168	
474.22915	585	1+
475.60106	182	
481.19896	254	
482.22181	581	1+
486.25552	188	
486.87434	329	1+
489.74135	510	1+
490.21831	435	1+
491.53682	175	
493.21956	499	1+
498.23742	242	1+
498.90672	175	
501.75319	160	
502.22859	443	1+
506.50564	225	1+
507.20157	306	1+
507.70866	998	1+
510.58715	480	1+
511.23743	506	1+
511.91771	299	1+
513.26098	734	1+
515.73212	167	
516.23997	285	
517.24597	1329	1+
517.57092	753	
517.90337	229	1+
518.71304	864	1+
521.24068	1410	1+
524.91682	315	1+
525.26415	1923	1+
525.77069	453	1+
529.26739	908	1+
529.54860	232	
530.96644	273	1+
531.51255	305	1+
532.26329	1266	1+
532.86705	196	
END IONS

###FS:    #m/z: 518.74163 #charge   2
###MaxRes:#m/z:  0.00000 #charge-128
###MS: 1112
###MSMS: 1113
BEGIN IONS
TITLE=Cmpd 386, AutoMSn(518.7416), 18.8 min
RTINSECONDS=1128.9
SCANS=MS: 1112 MSMS: 1113
PEPMASS=518.74163	134092
CHARGE=2+
369.19541	564	
400.18826	334	1+
416.19135	288	
420.71325	236	1+
432.18661	600	1+
448.22356	319	1+
450.24719	298	1+
458.21910	484	1+
465.19937	201	
466.27773	238	
473.21993	485	1+
477.26216	415	
479.23279	258	1+
482.22513	225	
487.73281	502	1+
487.98043	445	
492.98197	466	1+
493.73440	294	1+
498.68444	375	1+
500.27123	451	1+
503.24021	404	1+
507.22511	254	1+
510.71791	282	1+
514.28317	526	
514.93688	237	1+
515.27415	1418	1+
518.26829	2292	1+
522.26638	1087	1+
525.27107	743	1+
535.76709	196	
538.70358	244	1+
543.24253	318	1+
544.77403	345	
545.27454	552	1+
548.21996	684	1+
550.25058	244	
553.28430	278	1+
558.28004	248	1+
561.29289	276	1+
562.83160	199	
564.27019	296	1+
575.81661	420	
576.28139	243	
581.26367	424	1+
587.26783	379	1+
591.30479	449	1+
594.37526	250	
604.29407	652	1+
605.80299	233	
607.31696	322	
611.29759	201	
619.65730	307	1+
620.27250	272	1+
624.29655	433	1+
625.64535	403	
628.29444	218	1+
631.30732	360	1+
637.28455	243	1+
639.82524	268	
644.31796	356	1+
647.28298	191	
652.31674	488	1+
657.64038	862	1+
657.96877	494	
658.30311	681	1+
664.32886	377	1+
670.32159	301	1+
673.27898	750	1+
685.30589	249	1+
689.31644	288	
694.30117	301	1+
709.39739	245	
723.37782	205	
727.32856	347	1+
747.32995	429	1+
764.31629	441	1+
770.32392	201	1+
771.35735	229	1+
799.34863	227	1+
856.37595	268	1+
865.39915	373	1+
873.37961	337	1+
887.34538	243	1+
906.41523	241	1+
935.40164	354	1+
959.41179	437	1+
969.41286	569	1+
973.48366	749	1+
985.45541	326	1+
990.49758	425	1+
1008.47272	409	1+
1016.43548	1279	1+
1036.14808	391	1+
END IONS

###FS:    #m/z: 691.31799 #charge   3
###MaxRes:#m/z:  0.00000 #charge-128
###MS: 1112
###MSMS: 1114
BEGIN IONS
TITLE=Cmpd 387, AutoMSn(691.3180), 18.8 min
RTINSECONDS=1129.4
SCANS=MS: 1112 MSMS: 1114
PEPMASS=691.31799	35121
CHARGE=3+
408.19371	384	
460.15958	235	
486.24431	309	1+
506.69100	207	
517.24467	218	
540.24217	259	
559.24139	216	
560.72601	241	1+
561.05522	384	
567.24361	242	1+
570.27530	401	1+
573.25907	311	1+
576.26776	596	1+
584.24356	346	1+
591.28657	294	
593.26070	357	1+
595.76987	285	1+
600.77995	250	1+
619.26111	305	1+
622.30161	296	
627.27208	1091	1+
633.76628	266	1+
636.27938	466	1+
643.27730	278	1+
647.28778	608	1+
654.32983	319	1+
654.62844	359	1+
657.31383	585	1+
657.96501	510	1+
663.55183	227	
666.12875	316	1+
666.30743	410	
666.88656	256	
667.30755	1217	1+
668.04117	266	
679.66951	211	
680.31009	368	1+
682.30074	606	1+
685.32417	722	1+
685.78120	387	1+
687.29232	957	1+
688.01590	358	
688.63913	610	1+
688.99019	739	1+
689.32859	1913	1+
690.66106	3434	1+
690.99326	3265	1+
691.32823	3792	1+
692.58734	411	1+
693.77909	1458	1+
695.60785	314	1+
696.25433	680	1+
737.30474	285	1+
756.32444	219	
761.25961	382	1+
778.37215	250	
797.37018	303	1+
813.35391	789	1+
850.32554	506	1+
855.43437	229	
866.33107	216	
890.32172	211	
892.87915	207	
899.31440	332	1+
928.37597	230	
1015.40503	368	
1105.47799	976	1+
1108.43094	1344	1+
1112.46445	13986	1+
1123.51835	600	
1124.53680	373	
1205.57074	704	1+
1272.54138	718	1+
1315.62859	749	1+
1318.65464	1453	1+
1350.57410	579	1+
1360.57350	502	1+
1374.62924	1086	1+
1376.66704	1718	1+
1380.64714	3940	1+
1387.53985	3081	1+
1738.87069	447	1+
1827.89157	661	1+
END IONS

###FS:    #m/z: 472.00106 #charge   2
###MaxRes:#m/z:  0.00000 #charge-128
###MS: 1112
###MSMS: 1115
BEGIN IONS
TITLE=Cmpd 388, AutoMSn(472.0011), 18.8 min
RTINSECONDS=1129.9
SCANS=MS: 1112 MSMS: 1115
PEPMASS=472.00106	27984
CHARGE=2+
347.15007	771	
384.21873	609	
388.29082	2946	1+
408.20450	629	
453.22424	972	1+
470.25391	1016	
471.26622	1809	1+
474.25721	2083	1+
503.21972	667	
506.27836	2155	1+
510.73169	1560	1+
519.26151	1172	
519.59783	1175	
524.93725	3444	1+
525.26982	3000	
525.60439	1683	
533.26043	625	
551.34777	3864	1+
551.95266	962	1+
552.62688	862	
557.96006	4574	1+
558.29384	3190	
558.62544	1719	
561.26941	718	
579.23994	1054	
581.63811	2438	1+
581.97598	1564	
582.30581	1170	
589.28852	842	
621.32194	1875	1+
643.29556	1046	
652.40226	10635	1+
665.28781	716	
693.27736	4973	1+
697.88425	633	
698.36645	1723	1+
699.84118	627	
749.37792	642	
758.44952	645	
761.36185	2922	1+
767.42405	11029	1+
778.37134	1831	1+
792.34665	3019	1+
806.36785	2681	1+
827.42147	993	1+
863.39324	2780	1+
871.94900	769	
877.43747	1672	1+
904.39776	940	1+
921.38879	7219	1+
END IONS

###FS:    #m/z: 518.74127 #charge   2
###MaxRes:#m/z:  0.00000 #charge-128
###MS: 1116
###MSMS: 1117
BEGIN IONS
TITLE=Cmpd 389, AutoMSn(518.7413), 18.9 min
RTINSECONDS=1132.92
SCANS=MS: 1116 MSMS: 1117
PEPMASS=518.74127	248979
CHARGE=2+
327.67346	315	
333.69708	412	
369.19488	385	
371.70017	254	1+
399.19611	374	1+
404.20318	235	1+
407.17287	471	1+
410.22018	251	1+
420.20367	223	
440.20261	297	1+
446.21713	601	1+
448.76479	222	
450.22698	246	
453.22260	263	1+
467.19871	225	
469.24825	200	
478.74904	205	
480.19830	583	1+
493.23986	318	1+
495.74232	227	1+
498.20206	441	1+
504.24587	388	1+
506.25226	491	1+
512.23922	336	1+
513.25971	1241	1+
514.93024	492	1+
516.76261	482	1+
517.25949	731	
517.59263	229	1+
518.27263	2901	1+
518.77831	582	1+
520.59647	263	1+
525.27830	515	1+
528.26643	210	
529.71462	254	
533.25352	395	1+
533.94772	313	1+
535.75260	275	1+
537.23393	215	
539.22970	277	
543.25600	315	1+
548.22086	457	
548.71154	530	1+
565.16828	247	1+
568.27061	328	1+
579.79356	247	
580.99381	263	1+
590.27792	352	1+
594.35723	284	1+
596.31556	312	1+
598.29077	238	
604.28857	418	1+
607.73437	368	1+
608.93913	221	
610.30548	252	1+
618.32598	442	1+
620.26968	356	1+
621.76144	404	
623.80889	201	
625.31130	344	1+
627.28360	254	1+
629.27252	368	1+
632.34841	405	1+
635.62753	265	
637.29410	226	
640.29295	224	1+
649.31726	568	1+
657.64241	304	1+
657.97353	317	
658.31766	414	1+
664.30824	298	1+
668.33212	294	1+
674.31561	396	1+
683.15036	232	
685.32350	608	1+
689.32411	268	1+
704.30645	215	1+
709.38537	679	1+
716.34151	211	1+
723.36184	247	1+
734.32498	366	1+
741.37456	287	1+
761.40836	222	1+
766.37618	230	1+
776.35483	233	1+
780.33140	198	
799.34464	301	1+
803.44922	294	1+
835.34538	348	1+
872.44291	510	1+
878.38113	292	1+
885.41113	322	1+
890.43496	316	1+
915.38536	359	1+
918.42711	295	1+
935.50687	262	1+
943.46192	644	1+
963.42294	438	1+
970.49661	214	1+
973.48403	1275	1+
977.44372	531	1+
986.44494	252	1+
989.45423	217	1+
992.48929	227	1+
996.35543	308	1+
999.45862	511	1+
1003.44109	507	1+
1016.44103	1322	1+
1027.51799	1320	1+
END IONS

###FS:    #m/z: 472.00055 #charge   2
###MaxRes:#m/z:  0.00000 #charge-128
###MS: 1116
###MSMS: 1118
BEGIN IONS
TITLE=Cmpd 390, AutoMSn(472.0005), 18.9 min
RTINSECONDS=1133.42
SCANS=MS: 1116 MSMS: 1118
PEPMASS=472.00055	165928
CHARGE=2+
347.14234	1443	
388.29116	3431	
389.68567	1342	
432.19765	1214	
470.25926	3167	1+
502.72334	970	
506.28949	2578	1+
518.93396	1893	1+
519.25785	2297	
519.59244	1547	
524.93642	7560	1+
525.27139	5410	1+
525.60327	2594	
533.25217	1290	
551.34575	7501	1+
551.95348	1017	
552.62030	1487	
557.96105	8612	1+
558.29402	7550	
558.62599	2923	
561.26899	1304	
575.96495	963	
576.29222	1106	
579.23793	1929	
581.63769	4253	1+
581.97460	3545	
582.30887	2524	
621.31424	2271	1+
643.29597	1024	
652.40167	17557	1+
693.27721	8022	1+
749.40741	1343	
761.35473	6339	1+
767.42728	17245	1+
792.34846	5983	1+
806.36231	1608	
827.93232	1183	
863.38735	5288	1+
871.94965	1596	
872.45254	1469	
877.43858	2704	1+
921.38762	13492	1+
END IONS

###FS:    #m/z: 628.99578 #charge   3
###MaxRes:#m/z:  0.00000 #charge-128
###MS: 1116
###MSMS: 1119
BEGIN IONS
TITLE=Cmpd 391, AutoMSn(628.9958), 18.9 min
RTINSECONDS=1133.92
SCANS=MS: 1116 MSMS: 1119
PEPMASS=628.99578	120383
CHARGE=3+
369.19728	5642	1+
468.26861	1763	
473.22075	1231	
508.71902	1246	
509.22112	1966	1+
524.94344	1278	
525.28424	8638	1+
557.95843	4398	1+
558.28907	5030	1+
558.62877	1666	
559.77807	1143	
581.63949	17990	1+
581.97231	14492	1+
582.30392	8516	1+
588.27613	2340	1+
588.48858	1881	1+
588.67647	2243	1+
588.87759	1606	
589.08457	1777	
591.68158	4718	1+
591.88583	5466	
592.08438	5271	
592.28014	3657	
592.49076	2225	
597.07310	1134	
597.28169	2692	1+
597.48056	1698	
600.28792	4131	1+
600.48838	4753	1+
600.68838	6354	1+
600.88791	5601	
601.08382	4441	
603.29181	1704	1+
603.50258	1463	1+
605.30567	11507	1+
605.66106	9185	1+
605.98825	3305	
606.49051	3398	1+
606.88536	3572	
607.08360	2488	
609.28511	1593	1+
617.28177	4238	1+
622.99667	2885	1+
623.29934	5390	1+
623.67052	1544	
628.69266	1466	
628.99449	40711	1+
629.32553	38623	1+
629.66477	19918	1+
633.33134	4589	1+
652.39857	4820	1+
685.31774	2468	
687.32628	1417	
713.84622	1533	
767.42837	6393	1+
798.89406	1166	
799.37274	2095	1+
1090.52939	2620	1+
1179.48677	4773	1+
1253.55648	6189	1+
1254.03654	5669	1+
1264.66854	4674	1+
1349.58621	4159	1+
1407.64748	3509	1+
1412.75374	17561	1+
1554.76103	6578	1+
1572.78748	76224	1+
1653.83767	2304	1+
1671.85691	43631	1+
1724.86043	4717	1+
1742.89333	68879	1+
1813.92391	9739	1+
END IONS

###FS:    #m/z: 472.00078 #charge   2
###MaxRes:#m/z:  0.00000 #charge-128
###MS: 1120
###MSMS: 1121
BEGIN IONS
TITLE=Cmpd 392, AutoMSn(472.0008), 18.9 min
RTINSECONDS=1136.95
SCANS=MS: 1120 MSMS: 1121
PEPMASS=472.00078	205988
CHARGE=2+
326.70582	1636	
384.22292	1087	
388.28909	4521	1+
389.68964	1436	
432.19860	1145	
439.22072	1379	
470.24917	4330	1+
503.22382	1827	
506.30012	1829	
518.92559	1826	1+
519.26749	2404	
519.59874	2265	
524.93420	7756	1+
525.27101	5721	
525.60346	2953	
533.24994	1407	
551.34681	6652	1+
551.95378	1246	
552.62582	1153	
557.95860	8827	1+
558.29455	6410	
558.62614	3287	
561.26928	1069	
579.23773	1546	
581.63927	4003	1+
581.97488	3251	
582.30591	2669	
621.32001	2805	1+
643.28917	1150	
652.40043	14918	1+
693.27655	7166	1+
704.84015	1759	
705.34080	1492	
761.35840	3342	1+
767.42621	16756	1+
792.34986	2777	1+
806.35720	1442	
827.92157	1312	
863.38680	4587	1+
921.38928	13259	1+
940.49679	2309	1+
END IONS

###FS:    #m/z: 518.99242 #charge   2
###MaxRes:#m/z:  0.00000 #charge-128
###MS: 1120
###MSMS: 1122
BEGIN IONS
TITLE=Cmpd 393, AutoMSn(518.9924), 19.0 min
RTINSECONDS=1137.45
SCANS=MS: 1120 MSMS: 1122
PEPMASS=518.99242	214606
CHARGE=2+
297.68889	222	
369.18751	358	
371.19621	287	1+
402.17780	237	1+
404.17724	395	1+
410.88520	228	
411.21234	292	1+
419.20097	373	1+
439.20496	530	1+
444.71117	291	1+
448.23852	228	
449.24857	383	1+
451.11840	246	
451.21072	331	1+
452.69047	413	1+
462.23904	304	1+
466.27525	473	1+
473.22900	434	1+
473.51862	370	1+
475.21562	616	1+
482.21623	223	
485.21750	363	1+
489.23637	197	
491.67318	414	
492.24038	334	1+
494.22670	394	1+
495.71764	276	1+
498.91255	251	1+
500.24695	1114	1+
505.78259	497	
507.92232	221	
513.24621	534	1+
514.94789	668	1+
516.26616	882	1+
516.57192	299	1+
517.75919	558	1+
518.26841	2648	1+
525.27396	212	
526.24223	1020	1+
532.24871	404	1+
535.77113	313	1+
540.20313	409	1+
542.76334	297	1+
544.76423	356	
547.21516	348	
548.23023	1341	1+
558.26682	197	
560.27688	392	1+
566.25748	466	1+
568.79479	289	
571.61259	323	1+
572.29666	248	
582.77830	235	1+
594.33367	390	1+
597.29587	200	
598.27429	732	1+
605.27937	324	1+
608.29800	360	1+
611.72584	366	1+
618.61790	445	1+
619.28358	380	1+
621.77072	566	
625.30554	778	1+
625.62646	407	1+
657.63653	636	1+
657.95340	220	
658.30960	508	1+
663.33450	196	
666.31638	323	1+
683.30231	205	
685.34329	245	1+
688.33682	613	1+
693.26022	477	1+
701.33275	278	1+
709.37823	520	1+
721.21162	220	
759.28452	299	1+
767.40323	460	1+
775.36011	278	1+
788.31022	210	1+
800.34649	248	
802.30261	212	1+
806.33800	288	1+
815.39020	290	
822.36490	237	1+
835.32437	231	1+
862.38328	241	1+
872.45185	558	1+
874.30491	993	1+
878.38610	469	1+
906.40891	391	1+
916.40817	369	1+
935.45633	483	1+
941.37916	240	1+
944.42124	598	1+
950.39809	369	1+
956.41205	474	1+
968.40130	346	1+
973.48616	968	1+
991.46639	816	1+
996.38354	911	1+
1011.37141	213	
1011.37589	4205	1+
1016.42679	1586	1+
1028.52567	622	1+
1036.52521	991	1+
END IONS

###FS:    #m/z: 628.67952 #charge   3
###MaxRes:#m/z:  0.00000 #charge-128
###MS: 1120
###MSMS: 1123
BEGIN IONS
TITLE=Cmpd 394, AutoMSn(628.6795), 19.0 min
RTINSECONDS=1137.95
SCANS=MS: 1120 MSMS: 1123
PEPMASS=628.67952	148221
CHARGE=3+
369.19607	3679	1+
468.26390	1438	
509.21573	1067	
525.28613	5732	1+
557.96154	3302	
558.29301	2782	
558.63588	1649	
560.26531	1359	1+
581.63904	11372	1+
581.97434	11164	1+
582.30164	7127	1+
588.26295	4840	1+
589.08539	1718	1+
591.68816	3083	1+
591.88361	4018	
592.08563	4510	
592.28396	5298	1+
592.48903	1605	
597.28400	1341	
597.48272	1538	
600.28948	2975	1+
600.48806	4256	1+
600.68769	6546	1+
600.88873	4207	
601.09178	2918	
603.28909	1551	1+
605.30785	7153	1+
605.66196	7588	1+
605.99368	1980	
606.49565	2243	1+
606.89209	2914	
607.08872	2158	
608.65809	1408	1+
609.27884	2328	1+
614.28451	1759	1+
614.50116	1122	
614.69431	3294	1+
614.89392	4127	1+
615.10180	2499	1+
616.29894	2905	1+
622.98894	1992	1+
623.30609	3472	1+
623.65384	2053	
625.29713	3326	1+
627.77058	1376	
628.02710	1614	
628.29054	2178	
628.50634	5692	
628.67427	23955	1+
628.99169	30190	1+
629.32414	32584	1+
630.55239	1261	
633.33342	3399	1+
633.84129	1140	
646.29792	1347	1+
652.39966	3816	1+
685.32004	2650	1+
686.68639	2846	1+
687.02248	1701	
687.34612	1880	
697.31493	1158	1+
709.37379	1364	1+
719.34339	1794	1+
736.33353	1324	1+
738.34347	1934	1+
743.36965	1533	1+
757.34455	1184	1+
767.42708	4531	1+
799.37711	1525	1+
973.51240	3526	1+
1179.49851	3736	1+
1247.05869	2540	1+
1248.60333	2836	1+
1349.59867	2661	1+
1407.64033	3189	1+
1412.75202	12831	1+
1460.69741	9997	1+
1461.20601	9807	1+
1554.76266	4984	1+
1572.78845	55158	1+
1653.82928	2357	1+
1671.85478	34097	1+
1724.85635	4224	1+
1742.89620	51218	1+
1813.93046	6829	1+
END IONS

###FS:    #m/z: 923.84054 #charge   2
###MaxRes:#m/z:  0.00000 #charge-128
###MS: 1124
###MSMS: 1125
BEGIN IONS
TITLE=Cmpd 395, AutoMSn(923.8405), 19.0 min
RTINSECONDS=1140.98
SCANS=MS: 1124 MSMS: 1125
PEPMASS=923.84054	195137
CHARGE=2+
305.17847	2454	
327.07718	1983	
344.10005	2129	
363.09659	2344	
376.21731	11737	1+
390.08928	6170	1+
396.09724	2809	
418.08382	18918	1+
435.11161	13963	1+
459.11561	696	
477.26602	15194	1+
487.10540	17019	1+
492.13939	3880	1+
523.12574	749	
550.12539	1241	
556.12965	4061	1+
561.14470	1414	1+
574.13673	15342	1+
578.11614	15644	1+
637.29678	22879	1+
652.17297	750	
665.14746	6994	1+
671.15553	903	
706.30167	967	
706.80217	889	
720.32928	1000	
738.34416	42884	1+
762.15783	3803	1+
780.17245	13811	1+
800.19684	789	
823.82687	932	
824.33132	726	
851.42810	14450	1+
863.21135	803	
891.19841	709	
906.33666	740	
909.21801	14273	1+
919.43548	2135	1+
938.45979	26845	1+
978.23524	7357	1+
996.24505	4830	1+
1006.74613	1056	
1067.50160	9666	1+
1091.31872	6877	1+
1109.34201	755	
1164.51738	753	
1182.52856	9071	1+
1192.37673	1012	
1210.37768	4087	1+
1251.55096	800	
1269.56050	9135	1+
1281.36558	1177	
1429.59551	10083	1+
1589.61797	4896	1+
1737.65689	3148	1+
1828.66975	6695	1+
1846.68490	2144	1+
END IONS

###FS:    #m/z: 780.77471 #charge   2
###MaxRes:#m/z:  0.00000 #charge-128
###MS: 1124
###MSMS: 1126
BEGIN IONS
TITLE=Cmpd 396, AutoMSn(780.7747), 19.0 min
RTINSECONDS=1141.49
SCANS=MS: 1124 MSMS: 1126
PEPMASS=780.77471	105326
CHARGE=2+
360.10150	3707	
451.11247	7966	1+
487.25821	1845	
525.29054	2568	
550.17934	1796	
555.72308	2983	
687.23926	3987	
759.28028	3908	
779.04933	3504	1+
779.35923	2964	
779.80766	1644	
785.62568	5267	
786.11786	3409	
802.26681	3095	
874.30822	9906	1+
1011.36898	30441	1+
1560.54219	225522	1+
END IONS

###FS:    #m/z: 845.36888 #charge   1
###MaxRes:#m/z:  0.00000 #charge-128
###MS: 1124
###MSMS: 1127
BEGIN IONS
TITLE=Cmpd 397, AutoMSn(845.3689), 19.0 min
RTINSECONDS=1141.99
SCANS=MS: 1124 MSMS: 1127
PEPMASS=845.36888	101944
CHARGE=1+
331.19701	2920	
386.13723	4274	
460.24092	2995	
515.18205	2842	
602.21542	1277	
827.35758	2871	
845.37017	97346	1+
END IONS

###FS:    #m/z: 923.84114 #charge   2
###MaxRes:#m/z:  0.00000 #charge-128
###MS: 1128
###MSMS: 1129
BEGIN IONS
TITLE=Cmpd 398, AutoMSn(923.8411), 19.1 min
RTINSECONDS=1145.01
SCANS=MS: 1128 MSMS: 1129
PEPMASS=923.84114	214078
CHARGE=2+
305.18301	2926	
327.07365	1662	
344.09986	3377	1+
363.09703	2232	
376.21836	10406	1+
390.08951	5878	1+
396.09641	3218	1+
402.68477	1053	
418.08374	19527	1+
435.11182	13158	1+
459.10961	955	
477.26576	14095	1+
487.10579	18795	1+
492.14184	4277	1+
523.12685	882	
550.12352	1149	
556.12932	3874	1+
561.14814	832	
574.13785	14834	1+
578.11789	15183	1+
637.29730	25794	1+
647.14538	802	
665.14996	7068	1+
671.15818	777	
706.29692	1374	
706.80026	832	
720.33465	1130	
738.34435	46649	1+
762.16239	3655	1+
776.47917	791	
780.17405	13351	1+
823.83145	1141	
851.42952	14864	1+
869.33541	1177	
869.82733	1125	
881.22547	860	
891.20683	746	
909.21656	13216	1+
918.43339	1731	1+
920.43196	1298	
938.46003	25131	1+
978.23486	7729	1+
996.24781	5310	1+
1006.74145	822	
1049.48947	798	
1067.49801	9604	1+
1091.31931	6725	1+
1109.33925	785	
1164.50804	1027	
1182.53147	8790	1+
1210.37821	3400	1+
1251.56355	828	
1269.56109	10233	1+
1429.59846	11528	1+
1589.61900	4395	1+
1828.66725	7574	1+
1846.67560	2320	1+
END IONS

###FS:    #m/z: 780.77500 #charge   2
###MaxRes:#m/z:  0.00000 #charge-128
###MS: 1128
###MSMS: 1130
BEGIN IONS
TITLE=Cmpd 399, AutoMSn(780.7750), 19.1 min
RTINSECONDS=1145.51
SCANS=MS: 1128 MSMS: 1130
PEPMASS=780.77500	157574
CHARGE=2+
360.10264	3432	
451.11112	7282	
525.28898	1938	
550.17941	1940	
555.72623	2757	
629.25708	1949	
659.24416	1891	
687.23345	4202	
759.28014	3778	
769.87541	2120	
772.27991	2005	
785.61976	6122	
786.12502	4164	
802.26441	3046	
874.30599	10658	1+
1011.36700	32862	1+
1560.54271	252652	1+
END IONS

###FS:    #m/z: 744.76423 #charge   2
###MaxRes:#m/z:  0.00000 #charge-128
###MS: 1128
###MSMS: 1131
BEGIN IONS
TITLE=Cmpd 400, AutoMSn(744.7642), 19.1 min
RTINSECONDS=1146.01
SCANS=MS: 1128 MSMS: 1131
PEPMASS=744.76423	147416
CHARGE=2+
360.09934	5229	
367.19877	3174	
423.11397	2007	
451.11030	11679	1+
519.71036	3144	
520.21493	2233	
593.24376	2079	
603.80688	2580	
659.24947	2318	
687.24799	13370	1+
802.28148	22194	1+
939.34598	42211	1+
1038.41105	2029	
1122.32592	1983	
1488.52046	262072	1+
END IONS

###FS:    #m/z: 438.75236 #charge   2
###MaxRes:#m/z:  0.00000 #charge-128
###MS: 1132
###MSMS: 1133
BEGIN IONS
TITLE=Cmpd 401, AutoMSn(438.7524), 19.2 min
RTINSECONDS=1149.03
SCANS=MS: 1132 MSMS: 1133
PEPMASS=438.75236	205537
CHARGE=2+
307.16400	1416	1+
323.19368	1154	1+
328.13942	713	
332.19504	1219	
341.21608	2284	1+
344.18313	543	
355.21774	834	
360.19223	1074	
365.21656	2067	1+
372.17655	1696	
373.16792	4243	1+
389.21605	1699	
390.18848	3047	
391.19308	4814	1+
395.77750	838	
397.80471	1130	
401.17858	501	
407.21578	522	
408.22345	22112	1+
413.23293	643	
418.20707	3128	1+
435.23032	1948	1+
438.27227	549	
440.25265	605	
450.24269	790	1+
469.21178	520	
483.22434	616	
484.22999	1257	
486.23462	1034	1+
495.25863	1213	1+
500.26542	725	
501.24144	5850	1+
510.70314	948	
512.27224	1201	1+
518.27132	7463	
519.25755	21865	1+
523.25252	685	
529.24893	1106	1+
536.28019	13783	1+
546.26238	3376	1+
563.32526	1827	1+
571.21379	1867	1+
597.30611	1242	1+
614.33052	2275	1+
632.34096	1925	1+
642.31880	618	
649.36599	25660	1+
659.35445	3359	1+
674.29426	508	
676.41527	1758	1+
755.41021	1178	
762.44786	2156	1+
772.43442	11563	1+
842.44800	1208	1+
END IONS

###FS:    #m/z: 744.76445 #charge   2
###MaxRes:#m/z:  0.00000 #charge-128
###MS: 1132
###MSMS: 1134
BEGIN IONS
TITLE=Cmpd 402, AutoMSn(744.7645), 19.2 min
RTINSECONDS=1149.54
SCANS=MS: 1132 MSMS: 1134
PEPMASS=744.76445	168425
CHARGE=2+
360.10142	4552	
367.19730	2771	
423.11413	2164	
451.11101	10023	1+
519.71239	3436	
520.21314	2032	
527.22595	1909	
593.25026	2015	
603.80365	2057	
659.25087	2063	
687.24865	11473	1+
736.24612	1818	
802.27975	17603	1+
939.34535	38295	1+
962.29003	1657	
1122.32217	1653	
1488.51913	228817	1+
END IONS

###FS:    #m/z: 923.84133 #charge   2
###MaxRes:#m/z:  0.00000 #charge-128
###MS: 1132
###MSMS: 1135
BEGIN IONS
TITLE=Cmpd 403, AutoMSn(923.8413), 19.2 min
RTINSECONDS=1150.04
SCANS=MS: 1132 MSMS: 1135
PEPMASS=923.84133	179891
CHARGE=2+
305.18177	1557	1+
327.07624	1639	
344.09619	1691	1+
363.09530	1276	
376.21777	6900	1+
390.09183	2761	1+
396.09842	2229	1+
418.08482	13265	1+
435.11095	7760	1+
459.11081	492	
476.18106	453	
477.26589	9757	1+
487.10660	11954	1+
492.13959	1611	
523.13286	555	
533.18485	1225	1+
550.12345	900	
554.70928	550	
556.12759	2455	1+
561.15686	731	
574.13799	8140	1+
578.11762	9506	1+
637.29649	16502	1+
664.28546	543	
665.15098	4264	1+
691.28426	858	1+
719.27852	454	
720.32448	1078	1+
738.34368	25567	1+
748.40922	794	
749.52514	548	
762.16385	2390	1+
775.30906	780	1+
780.17462	8646	1+
780.75952	625	
786.31762	978	1+
793.30840	500	
851.42381	9358	1+
891.20491	1110	1+
909.21637	8039	1+
920.44828	983	
923.83838	636	
924.35908	707	
938.46050	15863	1+
960.23437	558	
978.23466	4503	1+
996.24975	2764	1+
1049.48283	783	
1067.50085	5276	1+
1091.32539	3922	1+
1109.34103	460	
1130.45246	540	
1182.52857	6971	1+
1192.36183	517	
1210.37781	2471	1+
1251.53657	551	
1269.55814	6607	1+
1281.36504	550	
1411.58950	2090	1+
1429.59874	7242	1+
1589.62909	2604	1+
1737.65880	2177	1+
1811.66031	1303	1+
1828.66897	5507	1+
1834.85106	2337	1+
END IONS

###FS:    #m/z: 602.31500 #charge   2
###MaxRes:#m/z:  0.00000 #charge-128
###MS: 1136
###MSMS: 1137
BEGIN IONS
TITLE=Cmpd 404, AutoMSn(602.3150), 19.2 min
RTINSECONDS=1153.06
SCANS=MS: 1136 MSMS: 1137
PEPMASS=602.31500	277422
CHARGE=2+
327.18266	900	1+
341.18116	2218	1+
358.16031	1860	1+
360.19768	2263	1+
365.18946	673	
368.18792	584	
369.18807	1163	
379.21052	1043	1+
385.15499	818	
386.15642	16120	1+
397.20410	2678	1+
402.18532	745	
403.18247	2646	1+
406.21069	1261	1+
409.21475	1063	
412.21590	2179	1+
417.93023	569	
430.20589	1345	1+
431.69943	650	
432.20483	600	
442.22567	680	1+
448.21944	667	
454.23276	1848	1+
457.22095	1014	1+
462.23681	2085	1+
469.25208	757	1+
471.23998	4609	1+
477.23382	2396	1+
482.22584	2382	1+
485.23128	759	1+
487.24570	1298	1+
488.75731	762	1+
498.24653	768	
499.23606	26576	1+
508.74830	3368	1+
514.26147	6097	1+
517.27028	3320	1+
520.23609	3660	1+
522.27123	2559	1+
525.28151	2252	1+
527.27698	2174	1+
534.27514	755	1+
542.25257	2307	1+
555.26345	1417	1+
567.27650	1407	1+
570.27442	945	1+
572.28711	4649	1+
576.29498	712	1+
582.26970	687	1+
584.30904	4231	1+
590.31533	1904	1+
595.28846	3714	1+
601.32170	3477	1+
602.81187	821	
604.29658	576	
610.30387	712	1+
612.31649	17343	1+
627.32773	2006	1+
629.32731	1690	1+
638.30628	1399	1+
647.29677	711	1+
649.31050	977	1+
655.32424	3319	1+
660.29546	1500	1+
662.30123	1463	1+
665.30411	981	1+
667.29483	1060	1+
670.32919	1670	1+
675.31957	689	1+
677.31104	9406	1+
681.34166	2557	1+
683.30408	10563	1+
689.34790	732	1+
693.30065	872	1+
698.35232	2474	1+
700.38442	993	1+
703.36357	1149	1+
706.37261	571	
709.33642	4582	1+
726.35814	17773	1+
737.34730	820	1+
740.40616	1843	1+
743.38333	1957	1+
745.37176	2284	1+
748.34333	804	1+
749.52128	563	
752.37316	1706	1+
762.39389	12344	1+
767.44795	1119	
768.40855	1726	
769.39305	3695	1+
773.36705	2104	1+
774.35583	1526	1+
775.37311	3076	1+
779.37759	972	
780.37098	3734	1+
782.36637	3506	1+
788.40601	842	1+
790.39147	18754	1+
797.39403	22175	1+
797.39581	1958	1+
808.41020	811	1+
812.43385	781	1+
815.42534	7255	1+
846.40504	714	1+
854.45390	3644	1+
858.42895	1460	1+
861.42484	622	
862.39912	693	
863.42590	1082	1+
865.43535	579	
872.39749	768	1+
875.48021	5693	1+
879.40238	886	1+
882.44342	1005	1+
884.44893	825	1+
886.43198	3098	1+
889.42448	1971	1+
895.43427	3803	
896.40968	12864	1+
903.47244	18086	1+
907.40952	1815	1+
912.46188	6390	1+
917.44789	821	1+
925.48252	4958	1+
929.48648	1095	1+
930.47987	723	1+
935.50870	1010	1+
936.47227	743	1+
943.43311	1727	1+
953.48047	2311	1+
958.44799	600	
960.45519	2049	1+
972.49730	2522	1+
975.47446	1655	1+
982.46182	826	1+
989.50332	2013	1+
995.47468	3839	1+
1000.48690	9256	1+
1017.51821	24284	1+
1044.53648	2453	1+
1050.48145	1929	
1051.47801	4422	1+
1060.55732	4187	1+
1062.32514	638	
1071.52807	6780	1+
1088.55203	26933	1+
1185.58617	2823	1+
END IONS

###FS:    #m/z: 438.75240 #charge   2
###MaxRes:#m/z:  0.00000 #charge-128
###MS: 1136
###MSMS: 1138
BEGIN IONS
TITLE=Cmpd 405, AutoMSn(438.7524), 19.2 min
RTINSECONDS=1153.56
SCANS=MS: 1136 MSMS: 1138
PEPMASS=438.75240	293079
CHARGE=2+
307.16344	1794	1+
324.19741	1135	1+
341.21563	2219	
354.17518	661	
355.22371	685	
365.21846	2324	1+
372.17524	2203	
373.16869	4579	1+
378.57999	648	
383.21645	1276	1+
389.20117	5138	1+
391.19146	4734	1+
395.78626	1141	
397.80743	644	
400.17936	1267	1+
408.22392	25838	1+
417.20742	670	
418.20740	3359	1+
427.12640	601	
435.23275	2066	1+
438.25486	580	
440.24218	691	
458.23706	657	
483.23430	697	
484.22998	2598	1+
491.59036	631	
495.25374	797	
500.26249	586	
501.24754	2683	
502.24393	4826	1+
510.70313	739	
512.27409	1321	1+
518.27166	9279	
519.25870	25355	1+
529.24093	1288	1+
536.28300	18153	1+
546.26076	5124	1+
563.32890	1020	
582.29068	667	
590.30033	948	1+
597.29930	698	
614.32944	3170	1+
632.33789	2500	1+
642.32364	685	
649.36770	30779	1+
658.91501	1454	
659.35210	4623	1+
676.40469	782	
755.41198	1496	1+
762.44952	2692	1+
772.43437	13575	1+
842.45183	1777	1+
END IONS

###FS:    #m/z: 876.49247 #charge   1
###MaxRes:#m/z:  0.00000 #charge-128
###MS: 1136
###MSMS: 1139
BEGIN IONS
TITLE=Cmpd 406, AutoMSn(876.4925), 19.2 min
RTINSECONDS=1154.06
SCANS=MS: 1136 MSMS: 1139
PEPMASS=876.49247	124196
CHARGE=1+
341.21795	5987	1+
355.22273	517	
358.24795	1214	
365.21169	746	
373.16292	667	
389.21699	700	
390.18468	1788	1+
395.78090	668	
408.22205	8872	1+
443.26519	524	
452.25332	695	
469.27661	5399	1+
486.23682	760	
501.24871	1163	1+
503.25845	1769	1+
518.27026	2112	
519.25826	5258	1+
536.28300	8356	1+
571.32403	655	
588.34207	740	
599.31598	905	
616.34167	3825	1+
649.36662	6099	1+
730.38300	1244	1+
762.44661	883	
772.43690	1311	1+
842.44828	556	
859.47245	3486	1+
876.49301	39139	1+
END IONS

###FS:    #m/z: 602.31544 #charge   2
###MaxRes:#m/z:  0.00000 #charge-128
###MS: 1140
###MSMS: 1141
BEGIN IONS
TITLE=Cmpd 407, AutoMSn(602.3154), 19.3 min
RTINSECONDS=1157.1
SCANS=MS: 1140 MSMS: 1141
PEPMASS=602.31544	407329
CHARGE=2+
323.16983	819	1+
341.18787	1239	1+
343.16974	1154	1+
350.17574	1606	1+
358.16062	2903	1+
360.19366	1987	1+
365.19557	1290	1+
369.19501	1221	
379.20926	1208	1+
385.15998	931	
386.15458	17381	1+
395.19372	2170	1+
397.20868	3053	1+
402.18200	661	
403.17993	4100	1+
409.21945	2701	1+
412.21860	1304	1+
414.22391	864	
417.21967	681	
427.73174	662	
430.21367	1632	1+
431.70168	752	
443.22581	820	
445.22050	673	
447.72303	1190	1+
455.24464	1622	1+
457.22405	1795	1+
460.21741	814	
462.24167	2812	1+
468.25464	1375	1+
471.23655	7767	1+
477.23664	3559	1+
482.22246	3370	1+
486.23864	3200	1+
497.23341	1295	1+
499.23505	31565	1+
504.24342	976	1+
508.75407	4244	1+
514.25778	5727	1+
517.27252	4490	1+
520.23587	3176	1+
521.79138	722	
525.27999	2277	1+
527.26896	958	
542.25522	3720	1+
553.25992	866	1+
555.25608	1173	1+
565.27833	991	1+
568.27232	1323	1+
572.28589	5588	1+
576.27006	1515	1+
582.30614	903	1+
584.31928	3360	1+
586.30263	1287	
588.29051	839	1+
590.32295	2414	1+
595.28721	3360	1+
599.31199	921	
601.30464	3194	1+
610.30138	954	1+
612.31556	22767	1+
627.32719	2461	1+
629.33543	3386	1+
634.31443	921	1+
639.30646	1233	1+
649.30252	1034	1+
655.32152	4529	1+
660.28473	2006	1+
662.29968	2381	1+
667.29576	1934	1+
670.32776	2596	1+
677.31373	12310	1+
681.33763	2983	1+
683.30630	10419	1+
688.35276	966	1+
693.29745	820	1+
698.36340	1653	1+
700.35702	922	
703.37661	668	
709.33349	5437	1+
724.36064	1001	1+
726.35659	21425	1+
737.34217	1377	1+
740.40735	2157	1+
743.38242	2817	1+
745.36717	2482	1+
750.37784	1192	1+
752.37227	2393	1+
762.39341	14427	1+
768.40806	2008	
769.39563	5061	1+
773.37091	2851	1+
774.35375	1706	1+
775.36997	3430	1+
777.40697	1335	1+
779.37506	934	
780.36812	9296	1+
790.38870	23413	1+
795.38273	856	1+
797.39520	29450	1+
812.42457	989	1+
815.42714	6958	1+
831.45953	867	1+
844.38889	1639	1+
854.44855	2399	1+
858.43038	1786	1+
861.41080	1069	1+
863.41756	2667	1+
865.42424	807	
872.39846	1473	1+
875.47410	7143	1+
878.40339	641	
882.44650	2527	1+
886.43662	3898	1+
889.42330	2865	1+
895.43082	5781	
896.41031	13642	1+
903.46736	23519	1+
908.45860	901	1+
912.45735	6917	1+
925.49014	5791	1+
929.47444	4217	1+
936.45703	968	1+
936.66514	746	
944.44272	987	1+
953.48569	3702	1+
960.46082	2850	1+
971.84437	644	
972.49598	3824	1+
975.47686	4024	1+
989.51969	1986	1+
995.47179	4073	1+
1000.48614	11602	1+
1017.51718	31929	1+
1028.15073	1046	
1043.53108	5973	1+
1050.47631	5605	1+
1060.54919	6179	1+
1062.32435	716	
1071.52873	8002	1+
1088.55227	37036	1+
1186.59833	2666	1+
1203.61555	2412	1+
END IONS

###FS:    #m/z: 438.75230 #charge   2
###MaxRes:#m/z:  0.00000 #charge-128
###MS: 1140
###MSMS: 1142
BEGIN IONS
TITLE=Cmpd 408, AutoMSn(438.7523), 19.3 min
RTINSECONDS=1157.6
SCANS=MS: 1140 MSMS: 1142
PEPMASS=438.75230	269793
CHARGE=2+
307.16335	1830	1+
323.19622	1082	1+
337.21705	520	
341.21480	1581	
365.21670	2088	1+
371.20438	543	
372.17967	1185	
373.17244	3742	1+
383.21777	546	
389.21682	1968	
391.19400	3471	1+
395.78108	1439	
397.80445	1172	
401.17222	437	
408.22222	20104	1+
418.20617	2822	1+
435.23589	1518	1+
438.29070	937	1+
440.24322	935	1+
442.24246	933	1+
458.23858	500	
483.23683	437	
484.22920	2306	1+
491.58738	1234	
495.25600	563	
500.25730	471	
501.24037	6428	1+
510.70646	631	
512.25907	1451	1+
518.27142	6600	
519.25770	19236	1+
529.24792	733	
536.28085	12460	1+
546.26407	3465	1+
563.32318	724	
581.29721	809	1+
590.31149	1075	
597.30950	447	
614.32537	2681	1+
631.35480	647	
632.33672	1847	1+
642.32695	827	1+
649.36550	23061	1+
658.91536	858	
659.34984	3350	1+
676.41076	624	
755.40440	659	
762.45180	1011	
772.43265	10336	1+
778.39938	3066	1+
842.44183	987	1+
END IONS

###FS:    #m/z: 616.91779 #charge   3
###MaxRes:#m/z:  0.00000 #charge-128
###MS: 1140
###MSMS: 1143
BEGIN IONS
TITLE=Cmpd 409, AutoMSn(616.9178), 19.3 min
RTINSECONDS=1158.1
SCANS=MS: 1140 MSMS: 1143
PEPMASS=616.91779	134343
CHARGE=3+
317.64656	1040	
331.13805	1395	
369.67521	1713	
389.14750	3566	
416.22660	1272	
418.09492	1578	
426.22114	918	
435.11401	1083	
458.17386	1354	
470.20257	4056	1+
476.17523	2525	
477.24939	1184	
487.12103	1064	
547.24086	938	
578.11921	856	
578.57828	2735	1+
578.91467	2280	
579.24309	2103	
604.27673	3090	1+
605.57362	1063	
607.26328	3219	1+
610.93404	2038	1+
611.27459	3341	1+
611.60795	2494	1+
613.29591	4696	1+
613.80197	1088	
616.29273	1756	
616.55522	830	
616.91897	4913	1+
617.26447	5884	1+
617.59118	3593	1+
626.28619	930	
634.28564	5268	1+
637.29610	4614	1+
650.25586	1415	
664.28522	7625	1+
677.31237	1971	1+
706.28928	913	
719.28643	828	
738.34512	9549	1+
780.19118	834	
793.32870	7096	1+
850.39101	1931	1+
956.39479	5284	1+
1043.42879	7876	1+
1130.45929	19003	1+
1206.59135	3973	1+
1240.60070	3057	1+
1316.54534	9871	1+
1373.56164	30002	1+
1442.58240	5128	1+
1460.59512	80666	1+
1555.65816	4168	1+
1573.68048	54485	1+
END IONS

###FS:    #m/z: 602.31551 #charge   2
###MaxRes:#m/z:  0.00000 #charge-128
###MS: 1144
###MSMS: 1145
BEGIN IONS
TITLE=Cmpd 410, AutoMSn(602.3155), 19.4 min
RTINSECONDS=1161.15
SCANS=MS: 1144 MSMS: 1145
PEPMASS=602.31551	369651
CHARGE=2+
325.15611	601	
341.21446	925	
343.17612	1072	1+
348.34145	921	
351.17220	851	1+
358.15953	1840	1+
360.19417	1587	1+
364.18297	1087	1+
364.46825	1227	
369.19701	1595	1+
379.20673	995	1+
385.17004	624	
386.15544	15844	1+
389.73322	730	
394.70247	3080	1+
395.19988	1933	1+
397.20464	2903	1+
402.19221	702	
403.18186	2797	1+
409.21756	1837	1+
412.23969	809	
414.20994	1538	1+
434.22089	893	1+
442.72900	1672	1+
448.22206	752	
455.23231	2188	1+
469.23397	974	1+
471.23960	5078	1+
477.24483	1186	1+
482.22547	2073	1+
486.24172	1324	1+
488.24472	1764	1+
497.23649	1308	1+
499.23444	28595	1+
504.24323	779	1+
507.24215	853	1+
514.25714	3784	1+
517.26924	2568	1+
520.24302	3365	1+
525.26799	2925	1+
530.78294	2014	1+
535.76980	1359	1+
542.25596	3110	1+
555.25104	1108	1+
568.26893	1132	1+
570.27081	1301	1+
572.28659	5323	1+
576.27337	971	1+
584.31171	4173	1+
590.31472	2532	1+
593.30058	640	
594.28539	4039	1+
599.30721	842	1+
601.33255	999	
602.31198	1932	1+
612.31452	17311	1+
616.29040	639	
627.32288	2216	1+
629.33258	2066	1+
634.31105	1104	1+
649.30840	689	
655.32369	3950	1+
660.28833	1572	1+
662.28952	626	
664.31248	665	
670.32509	2683	1+
677.31036	8737	1+
681.33675	2870	1+
683.30861	7024	1+
691.31333	866	1+
698.36016	2257	1+
702.35620	1074	1+
705.35216	793	1+
709.33751	4199	1+
719.22178	694	
726.35708	17953	1+
726.36619	945	1+
736.34713	804	1+
740.41284	2107	1+
743.38504	1322	1+
745.36774	4317	1+
752.38129	1537	1+
762.39522	11370	1+
768.40900	1499	
769.39597	3938	1+
773.36633	2188	1+
774.35530	1277	1+
775.37300	2851	1+
779.38002	969	
780.36980	7312	1+
790.39193	19372	1+
797.39251	24944	1+
815.42592	7216	1+
854.44297	2949	1+
858.43824	1787	1+
862.39498	1193	1+
862.41477	2626	1+
871.39284	1697	1+
875.46937	8516	1+
882.44267	2280	1+
886.43160	5030	1+
889.43091	1822	1+
895.43440	4088	
896.41130	9796	1+
903.47101	19196	1+
908.48183	1195	1+
912.46631	5121	1+
925.48558	5538	1+
929.48370	713	1+
935.50657	1518	1+
943.43725	1099	1+
953.48594	2719	1+
960.44585	1151	1+
972.49157	2026	1+
972.49346	604	
975.47083	1851	1+
982.46912	1180	1+
989.51429	2044	1+
989.51924	731	
995.46973	2813	1+
1000.48735	9613	1+
1017.51837	26012	1+
1028.14439	1625	
1043.53382	5112	1+
1050.47527	1611	
1051.48442	3068	1+
1060.56008	754	
1061.54836	1937	1+
1061.55474	835	
1071.52846	6781	1+
1088.55277	28630	1+
1186.59575	2599	1+
END IONS

###FS:    #m/z: 856.85626 #charge   2
###MaxRes:#m/z:  0.00000 #charge-128
###MS: 1144
###MSMS: 1146
BEGIN IONS
TITLE=Cmpd 411, AutoMSn(856.8563), 19.4 min
RTINSECONDS=1161.65
SCANS=MS: 1144 MSMS: 1146
PEPMASS=856.85626	105547
CHARGE=2+
335.13742	605	1+
347.13047	914	1+
354.18354	409	1+
364.12501	967	1+
369.19820	3130	1+
375.12796	331	
391.15313	896	1+
404.13044	372	
421.14533	5238	1+
431.20899	370	1+
433.20733	797	1+
453.22495	348	1+
455.69711	394	
460.20775	824	1+
477.23953	515	1+
481.22090	963	1+
500.69943	530	
505.24202	1704	1+
525.28136	1460	1+
533.94239	389	
534.23170	3770	1+
536.72031	399	1+
538.23275	526	1+
579.29518	529	1+
582.24370	945	1+
601.27459	272	
638.27501	469	
639.28505	942	1+
645.76800	533	
650.27853	355	1+
654.26517	662	1+
666.79003	307	
674.79317	628	
685.31959	887	1+
694.28376	338	
697.29364	834	1+
711.28910	366	
724.31873	905	1+
725.81636	796	1+
740.32830	315	
747.31334	563	1+
752.85411	412	1+
759.81809	473	
769.34515	371	
775.82259	694	1+
781.59171	316	
795.34808	689	1+
799.35912	1682	1+
804.34444	606	
804.83671	430	
811.34295	1106	1+
851.89227	345	
852.36831	788	1+
853.09167	338	1+
855.36349	595	1+
862.36428	352	
911.40431	634	1+
928.36867	444	1+
934.51660	404	1+
942.35354	353	
942.38132	868	1+
959.39553	1205	1+
973.35955	896	1+
999.39059	638	1+
1015.42280	2169	1+
1016.41227	6109	1+
1161.43793	282	
1161.46652	2230	1+
1162.45544	312	
1173.79215	282	
1179.47969	7654	1+
1187.52865	1160	1+
1191.03267	344	
1233.48647	1040	1+
1243.57211	1434	1+
1276.53289	1741	1+
1292.57368	1610	1+
1317.57755	789	1+
1333.58833	1746	1+
1349.58221	4042	1+
1363.59588	625	1+
1375.57235	952	1+
1388.58874	776	1+
1404.60814	18260	1+
1405.61787	649	1+
1438.59739	6992	1+
1452.59719	2084	1+
1481.61302	1671	1+
1486.65903	917	1+
1496.63049	9539	1+
1510.63872	2616	1+
1519.63882	1853	1+
1528.61430	995	1+
1533.62101	592	1+
1538.63328	4916	1+
1566.66265	3920	1+
1591.67873	956	1+
1593.70227	960	1+
1609.66306	2172	1+
1624.67400	7522	1+
1638.69652	18750	1+
1663.24221	1752	1+
1663.71551	1729	1+
1681.70180	686	1+
1694.67682	1177	1+
1712.70913	16689	1+
END IONS

###FS:    #m/z: 616.91757 #charge   3
###MaxRes:#m/z:  0.00000 #charge-128
###MS: 1144
###MSMS: 1147
BEGIN IONS
TITLE=Cmpd 412, AutoMSn(616.9176), 19.4 min
RTINSECONDS=1162.15
SCANS=MS: 1144 MSMS: 1147
PEPMASS=616.91757	121901
CHARGE=3+
331.13859	709	
369.67462	720	
371.13588	571	
389.14395	3389	1+
395.77807	1038	
400.16859	637	
416.22356	1618	1+
418.10956	865	
426.21534	607	
435.11470	694	
458.17637	974	1+
470.20185	2449	1+
476.18056	2423	
477.24644	818	
487.12000	845	
515.19017	607	
547.24942	821	
556.74175	597	
578.57323	1587	1+
578.91196	1709	
579.24209	1554	
605.24891	1023	
605.57579	1038	
607.26895	2224	1+
610.94727	1824	1+
611.27404	1913	1+
612.62767	1030	
615.80492	729	
616.29432	1210	
616.57919	2137	1+
616.91832	3146	1+
617.27225	4688	1+
621.28537	681	
634.28552	6512	1+
637.29649	3141	1+
650.26696	1271	
664.28662	5742	1+
738.34096	6646	1+
778.33575	1366	
778.83806	820	
780.33534	953	1+
793.32837	4577	1+
850.38583	1160	1+
956.39566	5000	1+
1043.42483	5500	1+
1130.45762	15003	1+
1206.59608	3819	1+
1225.57990	4625	1+
1234.54713	1797	1+
1316.53692	7290	1+
1353.64183	3010	1+
1373.56050	20523	1+
1411.59106	1326	1+
1442.58986	3613	1+
1460.59431	51916	1+
1573.67633	38094	1+
END IONS

###FS:    #m/z: 602.31437 #charge   2
###MaxRes:#m/z:  0.00000 #charge-128
###MS: 1148
###MSMS: 1149
BEGIN IONS
TITLE=Cmpd 413, AutoMSn(602.3144), 19.4 min
RTINSECONDS=1165.18
SCANS=MS: 1148 MSMS: 1149
PEPMASS=602.31437	104782
CHARGE=2+
360.19695	595	
369.19826	772	
386.16133	3565	1+
391.74532	1439	
395.69607	1619	1+
397.20858	1956	1+
403.17833	646	
408.21856	1347	1+
414.23075	1899	1+
425.20736	1224	1+
442.72558	1597	1+
448.22924	520	
463.24736	2090	1+
465.74043	502	
468.26519	614	
471.23759	844	
478.24362	621	
482.22343	1038	1+
486.75172	643	
491.23250	1192	1+
499.23952	6207	1+
514.25693	2290	1+
517.27077	2666	1+
520.23128	823	
525.28928	1079	
526.27048	2882	1+
530.78512	6001	1+
535.76330	2953	1+
542.26156	893	1+
544.28182	595	
548.26206	654	1+
558.27156	677	1+
572.28090	2765	1+
586.29273	678	
590.31045	1676	1+
592.79029	517	
593.29746	8202	1+
600.31253	1373	1+
601.95857	732	
602.63496	625	
606.29298	901	1+
608.30836	884	1+
612.31424	6488	1+
627.32533	2063	1+
634.29896	1024	1+
655.32148	1242	1+
670.33281	1616	1+
677.30696	2612	1+
681.33106	807	1+
683.30690	2203	1+
687.33923	1256	1+
689.32274	2604	1+
709.33524	1629	1+
712.16603	666	
726.35639	7447	1+
740.40479	871	1+
748.34592	732	1+
762.39808	4115	1+
768.40397	895	
769.40169	1503	1+
773.36725	937	1+
775.36735	985	1+
780.36928	3910	1+
790.38851	8209	1+
791.39020	695	1+
797.39574	14607	1+
854.44410	1277	1+
858.44463	710	1+
862.40606	2097	1+
875.46511	2075	1+
875.47988	476	
885.44318	3041	1+
889.42939	2443	1+
895.42413	8472	1+
899.41640	743	
903.47083	16546	1+
912.45811	9999	1+
925.48294	1838	1+
926.48939	1292	1+
930.46864	688	1+
943.43278	1143	1+
947.48129	1218	1+
953.48376	1086	1+
958.44417	1534	1+
960.45489	2672	1+
973.50645	1145	1+
975.47848	6121	1+
983.47332	1035	1+
989.52590	1981	1+
995.47818	833	1+
1000.49195	9405	1+
1017.51888	33761	1+
1043.53662	5244	1+
1050.47385	529	
1060.56022	567	
1061.56466	5228	1+
1061.57130	540	
1070.54623	462	
1071.52336	10131	1+
1088.55627	56782	1+
1167.59483	1633	1+
1186.59566	13999	1+
1203.62147	26612	1+
END IONS

###FS:    #m/z: 651.80175 #charge   1
###MaxRes:#m/z:  0.00000 #charge-128
###MS: 1148
###MSMS: 1150
BEGIN IONS
TITLE=Cmpd 414, AutoMSn(651.8018), 19.4 min
RTINSECONDS=1165.68
SCANS=MS: 1148 MSMS: 1150
PEPMASS=651.80175	71752
CHARGE=1+
376.19185	2665	1+
381.12269	724	
433.21373	24390	1+
437.23694	806	
451.22419	665	
486.78076	851	
500.77797	923	
501.25852	1066	1+
544.27678	1464	1+
544.60876	899	
544.94691	711	
554.28638	721	
563.62338	1285	
563.95055	1410	
564.28757	727	
568.26836	1448	1+
575.22797	2043	1+
593.24665	33120	1+
606.87743	677	
611.82779	829	
612.28792	1660	1+
617.07872	981	1+
617.29925	1958	1+
625.83661	1660	
626.30981	2574	1+
627.10538	662	
627.50153	695	
629.29620	1092	1+
632.90832	1167	
633.10450	1880	
633.30238	2685	
633.50734	1152	
633.70189	754	
638.82846	741	
641.30814	864	
644.31568	1062	1+
647.33591	1188	
647.56181	1451	1+
648.30350	4668	1+
649.78250	1243	
END IONS

###FS:    #m/z: 856.85617 #charge   2
###MaxRes:#m/z:  0.00000 #charge-128
###MS: 1148
###MSMS: 1151
BEGIN IONS
TITLE=Cmpd 415, AutoMSn(856.8562), 19.4 min
RTINSECONDS=1166.18
SCANS=MS: 1148 MSMS: 1151
PEPMASS=856.85617	91482
CHARGE=2+
335.13651	510	1+
347.13079	475	
361.16726	219	1+
364.13031	522	1+
369.19556	1805	1+
391.15441	494	1+
404.13849	345	1+
421.14524	3736	1+
427.96629	497	
433.21060	637	1+
453.22025	295	1+
458.22710	453	1+
458.68133	249	1+
460.21596	679	1+
466.66716	607	
468.25702	396	1+
475.48574	257	
476.23465	271	
477.23860	629	1+
480.21395	811	1+
487.23763	348	1+
491.22870	293	1+
500.69978	409	
501.20132	315	
505.24091	1059	1+
508.70847	370	
509.22676	543	1+
525.29082	634	1+
534.23393	1998	1+
539.23991	339	
541.92753	987	1+
542.24087	242	1+
543.82816	313	
545.22314	309	1+
558.27386	305	1+
568.69860	330	1+
579.27822	545	1+
601.26258	245	
603.27852	240	1+
624.28389	269	1+
629.79198	409	1+
638.27573	443	
639.27965	1269	1+
650.26973	292	1+
654.26352	359	1+
666.30066	626	1+
670.28430	229	1+
674.79678	1153	1+
682.29695	473	1+
685.31419	729	1+
697.29831	376	
708.31427	312	1+
713.27194	368	1+
723.30106	250	
724.12277	373	
735.35180	360	1+
740.31893	276	
743.32701	442	1+
746.33567	436	1+
748.32617	2568	1+
753.31793	337	1+
759.82021	574	1+
764.81761	490	
765.31561	629	1+
766.82757	261	1+
767.33417	485	1+
774.84445	299	1+
776.82996	277	
777.33734	480	1+
799.34815	1480	1+
828.12960	335	
828.33762	435	1+
831.12064	883	1+
831.37236	448	1+
832.87674	435	
834.34708	284	1+
836.36062	1023	1+
853.41135	445	1+
855.38073	646	1+
855.61255	313	1+
856.85687	7346	1+
858.34630	2182	
859.10053	314	
876.48223	394	1+
880.36592	234	1+
910.39453	787	1+
910.39721	252	1+
918.40801	594	1+
925.41130	487	1+
942.37218	680	1+
959.39099	1238	1+
960.40636	341	1+
969.66210	328	
973.35776	1476	1+
974.40143	329	1+
1016.40617	3892	1+
1096.55205	378	1+
1119.47981	395	1+
1136.44583	304	
1162.45463	1470	1+
1179.47713	5515	1+
1184.52380	1001	1+
1187.54613	1025	1+
1190.94633	309	
1233.52210	439	1+
1243.55970	888	1+
1276.54562	1174	1+
1289.52822	541	1+
1292.56465	1493	1+
1318.55356	490	1+
1334.57462	838	1+
1349.58675	2372	1+
1387.56912	521	1+
1390.60344	754	1+
1404.60642	14165	1+
1420.60270	503	1+
1438.59961	3867	1+
1449.65322	1043	1+
1452.58953	1740	1+
1481.59620	755	1+
1496.63688	6454	1+
1511.63375	1984	1+
1519.62384	1210	1+
1538.63603	3198	1+
1566.66489	2262	1+
1575.67130	600	1+
1579.64499	444	1+
1590.68447	998	1+
1599.69481	610	1+
1607.63388	957	1+
1610.66618	714	1+
1617.72855	651	1+
1620.66506	1119	1+
1624.67967	4971	1+
1638.69595	11937	1+
1663.24201	1629	1+
1680.67560	867	1+
1695.69650	681	1+
1697.68449	551	1+
1712.70559	10681	1+
END IONS

###FS:    #m/z: 604.28165 #charge   2
###MaxRes:#m/z:  0.00000 #charge-128
###MS: 1152
###MSMS: 1153
BEGIN IONS
TITLE=Cmpd 416, AutoMSn(604.2817), 19.5 min
RTINSECONDS=1169.21
SCANS=MS: 1152 MSMS: 1153
PEPMASS=604.28165	117882
CHARGE=2+
386.15139	1523	
397.20475	810	
408.21701	991	1+
425.21363	6360	1+
433.21043	878	1+
444.20974	1070	1+
482.23263	897	
499.24196	6619	1+
500.74646	1047	
520.22935	1309	
522.27483	1488	
524.58730	936	
524.93181	973	
525.27781	1348	
526.26271	11999	1+
530.59724	795	
544.28900	952	
553.26090	1083	1+
567.33907	1110	
572.28706	1492	1+
583.29591	1274	1+
589.96478	2979	1+
590.29970	2431	1+
590.63390	1531	
593.29973	1161	
595.97306	4514	1+
596.29898	4516	1+
596.63821	1292	
601.96949	9148	1+
602.64233	3658	1+
607.29713	1370	1+
612.31427	3379	1+
634.28833	1103	
654.33383	1182	1+
671.85700	4726	1+
677.31546	1614	1+
683.30291	3180	1+
689.32657	13830	1+
726.35729	4210	1+
749.34831	921	1+
762.40142	1080	1+
775.37526	1121	1+
780.37083	2518	1+
788.35973	1611	1+
790.38742	5314	1+
797.39582	5355	
798.39244	3683	1+
802.40148	2476	1+
836.90484	1411	
837.40517	805	
875.47234	1523	1+
889.42063	1561	1+
895.43253	1583	
896.41086	4792	1+
899.42198	846	
903.46942	9206	1+
912.46845	5939	1+
917.43658	3318	1+
925.48321	1592	1+
960.45494	1601	1+
972.50214	1035	1+
975.47900	2573	1+
989.51797	1276	1+
995.46978	972	
1000.49103	832	
1002.49233	7119	1+
1017.51584	18648	1+
1030.51787	940	
1033.50503	2186	1+
1050.47439	1035	
1060.56036	5834	1+
1071.52436	5123	1+
1088.55509	33098	1+
1115.56627	3211	1+
1186.59354	7328	1+
1203.61614	19747	1+
1207.57239	11426	1+
END IONS

###FS:    #m/z: 836.36099 #charge   1
###MaxRes:#m/z:  0.00000 #charge-128
###MS: 1152
###MSMS: 1154
BEGIN IONS
TITLE=Cmpd 417, AutoMSn(836.3610), 19.5 min
RTINSECONDS=1169.71
SCANS=MS: 1152 MSMS: 1154
PEPMASS=836.36099	103139
CHARGE=1+
325.12010	971	
331.17391	686	
341.16181	4554	
342.14408	9200	1+
344.19074	2591	1+
354.17588	599	
359.16983	23982	1+
361.12474	2143	1+
379.13012	8033	1+
389.15168	1122	
396.18659	562	
398.19202	1103	1+
407.17766	1833	1+
413.21643	2873	1+
430.24348	3704	1+
433.21464	2525	1+
440.22568	1522	
441.21033	7232	1+
451.20238	554	
458.23739	14104	1+
475.25189	1228	1+
478.20457	2818	1+
482.23139	536	
483.50682	706	
499.25610	647	
504.22838	2038	1+
510.23696	2034	1+
527.26191	1011	
534.88031	853	
542.24216	895	
550.99014	1157	
565.29475	606	
574.24185	596	
590.27256	1381	1+
593.24702	4148	1+
601.25121	1197	
608.33790	752	
618.27137	2958	1+
625.26789	559	
633.27113	2219	1+
656.30020	583	
698.10478	722	
709.38758	554	
722.31613	6332	1+
730.30047	567	
747.31762	1575	
756.31421	3236	1+
818.34719	1223	1+
836.36004	4768	1+
END IONS

###FS:    #m/z: 601.78344 #charge   3
###MaxRes:#m/z:  0.00000 #charge-128
###MS: 1152
###MSMS: 1155
BEGIN IONS
TITLE=Cmpd 418, AutoMSn(601.7834), 19.5 min
RTINSECONDS=1170.21
SCANS=MS: 1152 MSMS: 1155
PEPMASS=601.78344	194788
CHARGE=3+
425.21522	6982	1+
499.23755	2818	1+
501.24987	1437	
520.23535	1285	
522.27493	1161	
524.59031	1530	
524.92744	1242	
525.27408	1894	
526.26247	17381	1+
530.60125	1077	
536.26298	2973	1+
544.28318	5435	1+
552.27239	1199	
558.28290	1438	
564.61013	1119	
567.34231	1342	
583.28830	1890	1+
589.96381	4904	1+
590.29897	3774	
590.63449	1359	
595.96737	6846	1+
596.29370	9318	1+
596.63632	3214	
597.78113	1273	
601.32393	1122	
601.97526	13098	1+
602.63975	5197	
612.31555	2381	
671.85562	8004	1+
683.29689	2839	1+
689.32596	19282	1+
726.35728	2388	1+
788.35872	2269	1+
790.39172	4231	1+
798.39667	2483	1+
802.40939	4287	1+
889.40872	1900	1+
895.43315	1836	
896.40972	5385	1+
903.47125	5201	1+
912.45647	2401	
913.47807	3251	1+
917.43551	5145	1+
975.48319	1586	1+
984.48484	1403	1+
995.47365	1451	
1002.49233	10548	1+
1017.51883	14644	1+
1030.52551	1798	
1050.47889	1456	
1051.47791	1333	
1060.54881	5026	1+
1088.55724	26344	1+
1115.57020	1427	
1186.58677	7014	1+
1203.61721	23499	1+
1207.57343	9640	1+
1255.67276	10872	1+
1343.69868	8225	1+
1502.73395	14105	1+
1571.75163	3833	1+
1589.76598	90001	1+
1672.79899	3391	1+
1690.81237	44959	1+
1700.79801	3931	1+
END IONS

###FS:    #m/z: 836.36051 #charge   1
###MaxRes:#m/z:  0.00000 #charge-128
###MS: 1156
###MSMS: 1157
BEGIN IONS
TITLE=Cmpd 419, AutoMSn(836.3605), 19.6 min
RTINSECONDS=1173.24
SCANS=MS: 1156 MSMS: 1157
PEPMASS=836.36051	198016
CHARGE=1+
325.11899	1925	
331.16938	822	
341.16135	6129	
342.15251	16222	1+
359.17028	36760	1+
361.12393	3647	1+
379.12745	11735	1+
389.15153	2059	
396.19319	999	
407.17447	1967	
413.21420	3932	1+
424.17907	621	
430.24200	5713	1+
433.21290	1919	
440.22635	1809	
441.21109	10725	1+
451.19801	677	
458.23621	20324	1+
475.24834	1918	1+
478.20156	3632	1+
499.24690	780	
504.22334	1784	
510.23308	2744	1+
527.26227	1462	
536.22222	840	
542.24810	860	
590.27416	1468	
593.24199	2269	
601.24327	3357	1+
618.27151	4280	1+
625.25983	646	
633.26905	1971	
656.30205	971	
719.31530	627	
722.31762	9660	1+
730.29607	667	
747.31217	3481	1+
756.30772	2262	
818.34654	1608	1+
836.36094	6340	1+
END IONS

###FS:    #m/z: 515.76602 #charge   2
###MaxRes:#m/z:  0.00000 #charge-128
###MS: 1156
###MSMS: 1158
BEGIN IONS
TITLE=Cmpd 420, AutoMSn(515.7660), 19.6 min
RTINSECONDS=1173.74
SCANS=MS: 1156 MSMS: 1158
PEPMASS=515.76602	112915
CHARGE=2+
342.20079	1884	
364.71247	1219	
392.70466	998	
408.18849	2595	
425.21550	7956	1+
482.24184	1043	
508.23838	2542	1+
526.26175	38380	1+
671.31226	5411	1+
679.95843	1172	
689.32496	62641	1+
728.42247	4999	1+
802.40811	26533	1+
899.42029	887	
917.43517	21726	1+
END IONS

###FS:    #m/z: 747.31342 #charge   1
###MaxRes:#m/z:  0.00000 #charge-128
###MS: 1156
###MSMS: 1159
BEGIN IONS
TITLE=Cmpd 421, AutoMSn(747.3134), 19.6 min
RTINSECONDS=1174.24
SCANS=MS: 1156 MSMS: 1159
PEPMASS=747.31342	111642
CHARGE=1+
304.05014	293	1+
314.16135	236	1+
334.13986	362	1+
338.18482	226	
343.16537	360	1+
352.17624	427	1+
355.15544	186	
359.15459	179	
360.10735	366	
364.18627	201	
369.19390	735	
372.17394	301	1+
380.13484	257	1+
399.18891	297	1+
404.16706	595	1+
416.20911	344	1+
418.17525	374	1+
421.22071	1104	1+
423.11807	233	1+
432.18106	375	1+
434.15481	500	1+
440.20597	453	1+
446.19068	241	1+
448.23706	285	
451.09987	582	
451.22187	393	
454.17806	260	1+
456.24210	608	1+
466.26252	276	
468.25242	396	1+
469.71969	223	1+
473.20046	561	1+
480.18038	582	1+
486.23221	616	1+
492.21804	168	
499.23123	557	1+
505.23687	167	
508.19967	178	
509.24345	482	1+
513.27069	403	1+
518.21994	328	1+
523.24318	352	1+
525.28772	1341	1+
527.24512	514	1+
529.22140	609	1+
537.21730	418	1+
542.90081	312	
544.25221	404	1+
548.24444	179	
552.27832	701	1+
559.28378	313	1+
561.05641	253	
567.23936	322	
569.25275	457	1+
573.15862	209	
576.28310	272	1+
580.27240	437	1+
586.26019	323	1+
588.29158	488	1+
592.25194	280	1+
594.35128	491	1+
596.25598	435	1+
599.26218	247	
604.26399	286	1+
611.30885	261	1+
615.30641	239	1+
620.31533	168	
625.28385	388	1+
629.27039	237	1+
631.29590	295	1+
634.28601	896	1+
639.32621	404	1+
647.29742	543	1+
657.30583	273	1+
659.28266	307	1+
667.30687	779	1+
673.31979	281	1+
677.29444	264	1+
685.32192	1077	1+
687.24907	591	
695.98197	176	
696.30625	363	1+
702.34040	193	
705.29718	469	1+
708.23911	194	
719.32122	304	1+
727.31063	294	1+
730.33023	512	1+
734.33919	359	1+
744.73924	217	
END IONS

###FS:    #m/z: 836.35973 #charge   1
###MaxRes:#m/z:  0.00000 #charge-128
###MS: 1160
###MSMS: 1161
BEGIN IONS
TITLE=Cmpd 422, AutoMSn(836.3597), 19.6 min
RTINSECONDS=1177.26
SCANS=MS: 1160 MSMS: 1161
PEPMASS=836.35973	254042
CHARGE=1+
325.11901	1109	
331.17620	1155	
341.16008	8571	
342.15215	19071	1+
345.19997	881	
359.17032	43531	1+
361.12888	2801	
369.19710	752	
379.13098	12244	1+
389.15369	2280	
395.78025	1040	
396.19357	916	
407.17307	2486	
413.21769	5409	1+
430.24260	5948	1+
433.21641	1077	
440.22911	2110	
441.21120	11694	1+
458.23874	20800	1+
475.25030	2306	1+
478.19735	2738	
483.51186	777	
504.22687	3751	1+
510.23396	2845	1+
527.26220	1311	
542.25749	1329	
590.26389	1343	
593.26158	2624	1+
600.25921	783	
601.24046	2559	
618.27275	5149	1+
625.26437	840	
633.27100	3062	1+
656.29796	1459	
722.31664	10182	1+
730.29548	1021	
747.31169	4474	1+
756.31245	898	
818.34654	2254	1+
836.36084	7798	1+
END IONS

###FS:    #m/z: 515.76596 #charge   2
###MaxRes:#m/z:  0.00000 #charge-128
###MS: 1160
###MSMS: 1162
BEGIN IONS
TITLE=Cmpd 423, AutoMSn(515.7660), 19.6 min
RTINSECONDS=1177.76
SCANS=MS: 1160 MSMS: 1162
PEPMASS=515.76596	222882
CHARGE=2+
342.20363	2382	
364.71513	1627	
408.18892	3238	
410.17343	1365	
425.21371	10802	1+
482.23705	1477	
508.24119	4214	1+
514.20687	1223	
526.26131	53539	1+
671.31140	7720	1+
689.32490	92413	1+
728.41788	4004	
802.40740	39590	1+
917.43611	33724	1+
END IONS

###FS:    #m/z: 747.31279 #charge   1
###MaxRes:#m/z:  0.00000 #charge-128
###MS: 1160
###MSMS: 1163
BEGIN IONS
TITLE=Cmpd 424, AutoMSn(747.3128), 19.6 min
RTINSECONDS=1178.26
SCANS=MS: 1160 MSMS: 1163
PEPMASS=747.31279	131190
CHARGE=1+
316.14931	246	
318.13635	368	1+
335.12746	328	1+
345.09021	284	1+
352.16026	202	
354.18696	219	1+
357.18092	203	1+
359.15655	191	
360.11288	369	1+
362.14427	198	
369.19686	875	1+
375.16193	299	1+
380.13303	216	
384.16663	257	1+
386.14703	285	
394.15042	281	1+
400.19326	207	
404.15705	359	1+
408.16767	305	1+
411.22524	238	1+
416.15017	307	1+
421.22002	289	
425.20201	238	1+
436.17928	332	
447.18567	364	1+
450.13057	222	1+
456.24037	403	1+
458.21939	458	1+
465.25465	310	1+
468.25772	388	1+
475.49101	208	
476.20907	241	1+
479.19900	266	1+
484.18551	206	
495.23547	250	1+
502.20290	198	
504.23864	286	1+
508.25412	216	
511.24015	311	1+
513.26659	283	
517.25876	192	
522.18744	179	
525.28642	1166	1+
527.22769	647	1+
533.89837	1037	1+
537.23592	520	1+
542.24291	235	
545.25172	517	1+
[truncated: 587,709 more chars]
