# Supplementary material for: Biochemical and proteomic analyses of venom from a new pit viper, Protobothrops kelomohy
Source: J Venom Anim Toxins Incl Trop Dis. 2022 Apr 11;28:e20210080. doi: 10.1590/1678-9199-JVATITD-2021-0080 (PMC9005077; doi:10.1590/1678-9199-JVATITD-2021-0080)
Supplement: Additional file 2. [file 1678-9199-jvatitd-28-e20210080-s2.zip › jvatitd-2021-0080_suppl2_20220324/Protobothrops replication1/Rep1_Protobothrops2_RE8_01_19211.mgf]

CHARGE=1+, 2+ and 3+
###	
###	\\10.11.12.207\(D) Data\Data\onrapak\2020\Feb-04-2020\Rep1_Protobothrops2_RE8_01_19211.d\analysis.baf
###	Rep1_Protobothrops2_RE8_01_19211.d
###	Instrument: micrOTOF-Q II
###    Rep1_Protobothrops2
###    PeakWidth 5.00, MiniumIntensity 100, S/N 1Apply threshold 0, Threshold 10
###    Retain Residuals no, Create neutrally no,
###    FullScan Parameters: AdductIon (+)+H (-)-H, LowMass 350, HighMass 3000, MaxCharge charge decon 4, MinPeaks 3
###    Perf. isotope decon yes, Max Charge Istopic decon 3, MW agreement 5.00, Abund. cutoff 3.00, Envelope cutoff 75.00
###    MaxRes   Parameters: AdductIon (+)+H (-)-H, LowMass 350, HighMass 3000 
###    Perf. isotope decon yes, Max Charge Istopic decon 3, Abund. cutoff 2.00
###    MSn      Parameters: AdductIon (+)+H (-)-H, LowMass 100, HighMass 2500 
###    Perf. isotope decon yes, Max Charge Istopic decon 2, Abund. cutoff 0.50
###    Global Charge Limit: yes 3, Prefer FullScan Result: yes, Export what: 2 (0=non deconv/1=deconv only/2=mixed), NoMSMSSignals: 25, Intensity threshold: 100, NoMSSignals (deconv): 2, NoMSSignals (non-deconv): 2, NormalizeData: no, SingleCharged: yes
###FS:    #m/z: 419.74541 #charge   2
###MaxRes:#m/z:  0.00000 #charge-128
###MS: 742
###MSMS: 743
BEGIN IONS
TITLE=Cmpd 2, AutoMSn(419.7454), 12.7 min
RTINSECONDS=759.274
SCANS=MS: 742 MSMS: 743
PEPMASS=419.74541	2878
CHARGE=2+
484.26856	102	
531.46586	106	
END IONS

###FS:    #m/z: 419.75067 #charge   2
###MaxRes:#m/z:  0.00000 #charge-128
###MS: 744
###MSMS: 745
BEGIN IONS
TITLE=Cmpd 3, AutoMSn(419.7507), 12.7 min
RTINSECONDS=761.29
SCANS=MS: 744 MSMS: 745
PEPMASS=419.75067	4988
CHARGE=2+
361.19367	131	
432.21193	190	
467.22087	142	
484.26206	201	
491.58783	156	
491.71587	101	
597.33475	245	
END IONS

###FS:    #m/z: 423.85939 #charge   3
###MaxRes:#m/z:  0.00000 #charge-128
###MS: 744
###MSMS: 746
BEGIN IONS
TITLE=Cmpd 4, AutoMSn(423.8594), 12.7 min
RTINSECONDS=761.791
SCANS=MS: 744 MSMS: 746
PEPMASS=423.85939	3947
CHARGE=3+
299.17584	121	
303.67894	133	
419.75504	101	
450.23707	139	
483.22588	144	
484.26644	601	1+
491.58854	303	
491.72584	342	1+
592.28524	108	
595.26266	115	
597.34391	565	1+
704.34226	103	
725.39597	145	
788.38793	126	
1111.49806	1024	1+
END IONS

###FS:    #m/z: 635.29031 #charge   2
###MaxRes:#m/z:  0.00000 #charge-128
###MS: 744
###MSMS: 747
BEGIN IONS
TITLE=Cmpd 5, AutoMSn(635.2903), 12.7 min
RTINSECONDS=762.292
SCANS=MS: 744 MSMS: 747
PEPMASS=635.29031	2845
CHARGE=2+
589.33280	147	
END IONS

###FS:    #m/z: 419.74890 #charge   2
###MaxRes:#m/z:  0.00000 #charge-128
###MS: 748
###MSMS: 749
BEGIN IONS
TITLE=Cmpd 6, AutoMSn(419.7489), 12.8 min
RTINSECONDS=765.325
SCANS=MS: 748 MSMS: 749
PEPMASS=419.74890	9123
CHARGE=2+
432.21550	105	
484.26401	732	1+
491.59622	312	
547.24920	116	
597.34738	958	1+
704.36355	140	
707.37772	404	1+
708.38509	240	1+
725.40021	359	1+
END IONS

###FS:    #m/z: 423.86269 #charge   3
###MaxRes:#m/z:  0.00000 #charge-128
###MS: 748
###MSMS: 750
BEGIN IONS
TITLE=Cmpd 7, AutoMSn(423.8627), 12.8 min
RTINSECONDS=765.827
SCANS=MS: 748 MSMS: 750
PEPMASS=423.86269	8778
CHARGE=3+
303.67606	195	
347.20923	155	
361.18893	120	
363.20072	111	
395.21413	104	
419.74844	312	
432.20546	271	
484.26628	529	1+
491.58558	934	
591.77692	260	
592.27040	248	
597.34847	730	1+
709.37521	235	1+
725.40002	238	
822.42035	362	1+
982.43615	668	1+
1093.50883	448	1+
1111.51535	1150	1+
END IONS

###FS:    #m/z: 635.28706 #charge   2
###MaxRes:#m/z:  0.00000 #charge-128
###MS: 748
###MSMS: 751
BEGIN IONS
TITLE=Cmpd 8, AutoMSn(635.2871), 12.8 min
RTINSECONDS=766.327
SCANS=MS: 748 MSMS: 751
PEPMASS=635.28706	4061
CHARGE=2+
303.67640	111	
805.37875	139	
END IONS

###FS:    #m/z: 423.86171 #charge   3
###MaxRes:#m/z:  0.00000 #charge-128
###MS: 752
###MSMS: 753
BEGIN IONS
TITLE=Cmpd 9, AutoMSn(423.8617), 12.8 min
RTINSECONDS=769.375
SCANS=MS: 752 MSMS: 753
PEPMASS=423.86171	9158
CHARGE=3+
411.71919	100	
440.22479	118	
449.24081	229	1+
484.26721	548	
491.58846	200	
547.23890	166	
547.74546	122	
591.78620	237	
597.34797	1044	1+
606.34409	404	1+
707.37762	617	1+
725.40139	228	1+
805.39984	162	
838.49701	271	1+
982.45215	371	1+
1111.50197	1155	1+
END IONS

###FS:    #m/z: 419.74885 #charge   2
###MaxRes:#m/z:  0.00000 #charge-128
###MS: 755
###MSMS: 756
BEGIN IONS
TITLE=Cmpd 11, AutoMSn(419.7488), 12.9 min
RTINSECONDS=772.407
SCANS=MS: 755 MSMS: 756
PEPMASS=419.74885	7433
CHARGE=2+
347.19840	128	
END IONS

###FS:    #m/z: 492.58341 #charge   3
###MaxRes:#m/z:  0.00000 #charge-128
###MS: 762
###MSMS: 763
BEGIN IONS
TITLE=Cmpd 12, AutoMSn(492.5834), 13.0 min
RTINSECONDS=779.515
SCANS=MS: 762 MSMS: 763
PEPMASS=492.58341	3296
CHARGE=3+
702.32862	108	
730.33209	142	
END IONS

###FS:    #m/z: 530.76353 #charge   2
###MaxRes:#m/z:  0.00000 #charge-128
###MS: 789
###MSMS: 790
BEGIN IONS
TITLE=Cmpd 15, AutoMSn(530.7635), 13.5 min
RTINSECONDS=807.089
SCANS=MS: 789 MSMS: 790
PEPMASS=530.76353	3755
CHARGE=2+
422.18277	103	
521.25461	118	
746.35378	305	
END IONS

###FS:    #m/z: 530.76426 #charge   2
###MaxRes:#m/z:  0.00000 #charge-128
###MS: 791
###MSMS: 792
BEGIN IONS
TITLE=Cmpd 16, AutoMSn(530.7643), 13.5 min
RTINSECONDS=809.104
SCANS=MS: 791 MSMS: 792
PEPMASS=530.76426	4868
CHARGE=2+
337.14163	104	
422.18396	139	
521.24329	206	
632.27432	147	
746.36113	369	
874.39490	103	
END IONS

###FS:    #m/z: 530.76597 #charge   2
###MaxRes:#m/z:  0.00000 #charge-128
###MS: 793
###MSMS: 794
BEGIN IONS
TITLE=Cmpd 17, AutoMSn(530.7660), 13.5 min
RTINSECONDS=811.119
SCANS=MS: 793 MSMS: 794
PEPMASS=530.76597	9092
CHARGE=2+
316.65138	127	
337.15483	121	
422.18021	437	
521.24939	147	
585.33830	470	1+
649.30222	112	
746.35928	2432	1+
856.41540	621	1+
857.41654	102	
874.41620	142	
END IONS

###FS:    #m/z: 530.76651 #charge   2
###MaxRes:#m/z:  0.00000 #charge-128
###MS: 795
###MSMS: 796
BEGIN IONS
TITLE=Cmpd 18, AutoMSn(530.7665), 13.6 min
RTINSECONDS=813.135
SCANS=MS: 795 MSMS: 796
PEPMASS=530.76651	9669
CHARGE=2+
337.15346	157	
422.18666	242	
424.18852	133	
438.71230	133	
521.24354	389	
585.33997	815	1+
649.30499	287	
729.32236	100	
746.35231	376	1+
746.35816	2830	1+
856.39792	496	1+
874.41100	261	
876.38936	158	
884.24291	325	
945.44206	128	
END IONS

###FS:    #m/z: 530.76629 #charge   2
###MaxRes:#m/z:  0.00000 #charge-128
###MS: 797
###MSMS: 798
BEGIN IONS
TITLE=Cmpd 19, AutoMSn(530.7663), 13.6 min
RTINSECONDS=815.149
SCANS=MS: 797 MSMS: 798
PEPMASS=530.76629	10361
CHARGE=2+
335.14951	144	
337.14954	152	
373.69124	289	
411.23264	128	
422.18310	411	
442.34577	108	
473.22432	163	
521.24886	190	
585.33902	1079	1+
649.31803	127	
696.34512	115	
714.37760	336	
746.35687	2382	1+
856.40307	384	1+
857.39257	142	
874.40750	918	1+
884.24727	292	
945.44584	197	
END IONS

###FS:    #m/z: 530.27530 #charge   2
###MaxRes:#m/z:  0.00000 #charge-128
###MS: 799
###MSMS: 800
BEGIN IONS
TITLE=Cmpd 20, AutoMSn(530.2753), 13.6 min
RTINSECONDS=817.165
SCANS=MS: 799 MSMS: 800
PEPMASS=530.27530	12419
CHARGE=2+
337.15546	122	
340.15946	154	
361.11979	172	
422.17707	293	
428.71651	153	
436.21660	138	
437.71065	111	
439.23067	111	
488.27991	143	
503.30860	108	
506.12876	132	
521.25020	335	
568.30997	107	
585.33724	1551	1+
649.31382	363	
696.36077	295	1+
714.37664	574	
729.33386	155	
746.35681	2609	1+
874.41122	939	1+
884.25096	319	
885.62254	105	
945.44506	271	
END IONS

###FS:    #m/z: 529.77005 #charge   2
###MaxRes:#m/z:  0.00000 #charge-128
###MS: 801
###MSMS: 802
BEGIN IONS
TITLE=Cmpd 21, AutoMSn(529.7700), 13.7 min
RTINSECONDS=819.179
SCANS=MS: 801 MSMS: 802
PEPMASS=529.77005	14591
CHARGE=2+
337.15747	125	
340.15777	157	
360.22937	106	
408.23557	126	
422.18423	319	1+
428.70554	324	
437.70874	208	
439.23033	144	
471.26062	143	
585.33537	2401	1+
649.32069	167	
696.36805	327	1+
714.38248	416	1+
746.35781	1911	1+
874.40680	850	1+
884.25159	217	
945.44751	541	1+
END IONS

###FS:    #m/z: 529.77052 #charge   2
###MaxRes:#m/z:  0.00000 #charge-128
###MS: 803
###MSMS: 804
BEGIN IONS
TITLE=Cmpd 22, AutoMSn(529.7705), 13.7 min
RTINSECONDS=821.195
SCANS=MS: 803 MSMS: 804
PEPMASS=529.77052	16991
CHARGE=2+
337.15116	190	
340.16729	167	
360.22075	112	
390.23707	108	
428.70605	159	
435.58050	120	
439.22562	186	
488.28033	121	
501.17979	109	
505.23148	102	
521.24524	186	
568.30557	112	
585.33671	1939	1+
696.34924	114	
706.18572	108	
714.37815	394	
746.36562	1569	1+
857.40741	143	
874.41007	812	1+
884.24773	506	
945.45136	691	1+
END IONS

###FS:    #m/z: 529.76974 #charge   2
###MaxRes:#m/z:  0.00000 #charge-128
###MS: 805
###MSMS: 806
BEGIN IONS
TITLE=Cmpd 23, AutoMSn(529.7697), 13.7 min
RTINSECONDS=823.209
SCANS=MS: 805 MSMS: 806
PEPMASS=529.76974	15289
CHARGE=2+
337.14482	141	
345.16299	266	1+
360.22680	252	1+
367.57706	192	
422.18045	210	
429.20914	100	
437.71875	178	
439.23233	236	
470.27089	110	
503.32047	172	
521.25524	103	
568.30243	107	
585.33307	1865	1+
650.33349	110	
696.36275	259	
714.36405	421	1+
746.36743	1195	1+
874.40915	1035	1+
884.24157	237	
945.43940	596	1+
END IONS

###FS:    #m/z: 529.77217 #charge   2
###MaxRes:#m/z:  0.00000 #charge-128
###MS: 807
###MSMS: 808
BEGIN IONS
TITLE=Cmpd 24, AutoMSn(529.7722), 13.8 min
RTINSECONDS=825.224
SCANS=MS: 807 MSMS: 808
PEPMASS=529.77217	12768
CHARGE=2+
340.14875	176	
345.15639	184	
412.22091	112	
422.18348	123	
428.70331	126	
439.23614	112	
521.25135	173	
568.31029	130	
585.34081	1291	1+
649.29872	126	
714.37253	194	
746.35623	1062	1+
874.40878	797	1+
884.25657	325	
945.44084	450	1+
END IONS

###FS:    #m/z: 529.77012 #charge   2
###MaxRes:#m/z:  0.00000 #charge-128
###MS: 809
###MSMS: 810
BEGIN IONS
TITLE=Cmpd 25, AutoMSn(529.7701), 13.8 min
RTINSECONDS=827.239
SCANS=MS: 809 MSMS: 810
PEPMASS=529.77012	12707
CHARGE=2+
337.14512	101	
340.15995	209	
411.23016	116	
439.22919	223	
585.34692	401	
649.28813	118	
746.35046	115	
END IONS

###FS:    #m/z: 581.56556 #charge   3
###MaxRes:#m/z:  0.00000 #charge-128
###MS: 811
###MSMS: 813
BEGIN IONS
TITLE=Cmpd 27, AutoMSn(581.5656), 13.8 min
RTINSECONDS=829.755
SCANS=MS: 811 MSMS: 813
PEPMASS=581.56556	2960
CHARGE=3+
385.11361	105	
493.20701	152	
606.30174	293	1+
802.37032	104	
END IONS

###FS:    #m/z: 546.55834 #charge   3
###MaxRes:#m/z:  0.00000 #charge-128
###MS: 814
###MSMS: 815
BEGIN IONS
TITLE=Cmpd 28, AutoMSn(546.5583), 13.9 min
RTINSECONDS=832.272
SCANS=MS: 814 MSMS: 815
PEPMASS=546.55834	5500
CHARGE=3+
352.14766	128	
END IONS

###FS:    #m/z: 581.56986 #charge   3
###MaxRes:#m/z:  0.00000 #charge-128
###MS: 814
###MSMS: 816
BEGIN IONS
TITLE=Cmpd 29, AutoMSn(581.5699), 13.9 min
RTINSECONDS=832.773
SCANS=MS: 814 MSMS: 816
PEPMASS=581.56986	4474
CHARGE=3+
493.22006	141	
540.54719	323	
541.23160	101	
559.20266	101	
606.29428	135	
640.26040	143	
698.76375	272	
1495.55885	503	1+
END IONS

###FS:    #m/z: 651.62098 #charge   3
###MaxRes:#m/z:  0.00000 #charge-128
###MS: 817
###MSMS: 818
BEGIN IONS
TITLE=Cmpd 30, AutoMSn(651.6210), 13.9 min
RTINSECONDS=835.289
SCANS=MS: 817 MSMS: 818
PEPMASS=651.62098	5967
CHARGE=3+
388.65128	113	
591.31199	208	
751.34148	255	1+
776.28921	951	1+
785.57654	707	
818.32014	113	
838.36513	223	
871.37723	100	
889.36571	558	1+
1064.46927	1282	1+
END IONS

###FS:    #m/z: 581.57090 #charge   3
###MaxRes:#m/z:  0.00000 #charge-128
###MS: 817
###MSMS: 819
BEGIN IONS
TITLE=Cmpd 31, AutoMSn(581.5709), 13.9 min
RTINSECONDS=835.79
SCANS=MS: 817 MSMS: 819
PEPMASS=581.57090	4335
CHARGE=3+
606.28642	191	
END IONS

###FS:    #m/z: 546.55751 #charge   3
###MaxRes:#m/z:  0.00000 #charge-128
###MS: 817
###MSMS: 820
BEGIN IONS
TITLE=Cmpd 32, AutoMSn(546.5575), 13.9 min
RTINSECONDS=836.291
SCANS=MS: 817 MSMS: 820
PEPMASS=546.55751	4841
CHARGE=3+
709.97471	108	
END IONS

###FS:    #m/z: 651.62007 #charge   3
###MaxRes:#m/z:  0.00000 #charge-128
###MS: 821
###MSMS: 822
BEGIN IONS
TITLE=Cmpd 33, AutoMSn(651.6201), 14.0 min
RTINSECONDS=839.309
SCANS=MS: 821 MSMS: 822
PEPMASS=651.62007	14877
CHARGE=3+
431.18990	141	
490.25317	492	1+
523.72544	167	
524.24054	205	
532.73835	1377	
533.23964	673	1+
591.31217	584	
601.74197	104	
634.22734	215	
661.26105	129	
715.29232	101	
747.30696	281	
751.34305	179	
767.45482	116	
776.28438	1545	1+
785.57346	565	
838.37014	471	1+
889.36687	2279	1+
967.43282	158	
1064.47035	626	
1065.47011	290	
END IONS

###FS:    #m/z: 651.61905 #charge   3
###MaxRes:#m/z:  0.00000 #charge-128
###MS: 823
###MSMS: 824
BEGIN IONS
TITLE=Cmpd 34, AutoMSn(651.6190), 14.0 min
RTINSECONDS=841.334
SCANS=MS: 823 MSMS: 824
PEPMASS=651.61905	16013
CHARGE=3+
430.19151	339	1+
445.18657	250	1+
490.26473	480	1+
494.21681	126	
524.23421	118	
558.75624	100	
591.30971	413	1+
634.20457	219	
661.24427	115	
747.29763	149	
751.33584	653	1+
776.28315	2085	1+
785.58738	120	
838.37803	716	
889.36402	1380	1+
967.41017	335	1+
1064.46840	463	
1064.47002	2052	1+
1065.45711	247	
END IONS

###FS:    #m/z: 651.62120 #charge   3
###MaxRes:#m/z:  0.00000 #charge-128
###MS: 825
###MSMS: 826
BEGIN IONS
TITLE=Cmpd 35, AutoMSn(651.6212), 14.1 min
RTINSECONDS=843.366
SCANS=MS: 825 MSMS: 826
PEPMASS=651.62120	15117
CHARGE=3+
388.64140	181	
447.20480	106	
490.26222	149	
523.73950	110	
524.24392	118	
591.30755	395	
619.20252	146	
751.34618	358	
776.29081	1164	1+
785.57632	646	
838.36787	773	1+
871.36424	118	
889.36614	1265	1+
967.40937	146	
1064.47335	2037	1+
END IONS

###FS:    #m/z: 651.62021 #charge   3
###MaxRes:#m/z:  0.00000 #charge-128
###MS: 827
###MSMS: 828
BEGIN IONS
TITLE=Cmpd 36, AutoMSn(651.6202), 14.1 min
RTINSECONDS=845.395
SCANS=MS: 827 MSMS: 828
PEPMASS=651.62021	11861
CHARGE=3+
445.19681	215	
474.16584	108	
524.23889	137	
591.30790	243	
748.29055	111	
751.33604	177	
776.28876	911	1+
785.57667	447	
838.36604	353	
889.36983	930	1+
892.37785	100	
967.39962	114	
1064.46959	2110	1+
END IONS

###FS:    #m/z: 458.25275 #charge   1
###MaxRes:#m/z:  0.00000 #charge-128
###MS: 833
###MSMS: 834
BEGIN IONS
TITLE=Cmpd 37, AutoMSn(458.2528), 14.2 min
RTINSECONDS=851.494
SCANS=MS: 833 MSMS: 834
PEPMASS=458.25275	2526
CHARGE=1+
363.12416	108	
END IONS

###FS:    #m/z: 458.25112 #charge   2
###MaxRes:#m/z:  0.00000 #charge-128
###MS: 835
###MSMS: 836
BEGIN IONS
TITLE=Cmpd 38, AutoMSn(458.2511), 14.2 min
RTINSECONDS=853.525
SCANS=MS: 835 MSMS: 836
PEPMASS=458.25112	5324
CHARGE=2+
457.20537	117	
460.24736	184	
471.21347	100	
575.28242	225	
585.26210	122	
688.37072	242	
802.38376	190	
END IONS

###FS:    #m/z: 669.27911 #charge   3
###MaxRes:#m/z:  0.00000 #charge-128
###MS: 835
###MSMS: 837
BEGIN IONS
TITLE=Cmpd 39, AutoMSn(669.2791), 14.2 min
RTINSECONDS=854.026
SCANS=MS: 835 MSMS: 837
PEPMASS=669.27911	3347
CHARGE=3+
446.00479	104	
538.72756	146	
585.25733	104	
597.89834	201	
598.22539	226	
896.34769	334	
END IONS

###FS:    #m/z: 616.80740 #charge   2
###MaxRes:#m/z:  0.00000 #charge-128
###MS: 835
###MSMS: 838
BEGIN IONS
TITLE=Cmpd 40, AutoMSn(616.8074), 14.2 min
RTINSECONDS=854.527
SCANS=MS: 835 MSMS: 838
PEPMASS=616.80740	2923
CHARGE=2+
489.28035	111	
576.29958	147	
633.34248	594	1+
642.82912	444	
803.44600	137	
861.46132	129	
974.48097	103	
END IONS

###FS:    #m/z: 458.24841 #charge   2
###MaxRes:#m/z:  0.00000 #charge-128
###MS: 839
###MSMS: 840
BEGIN IONS
TITLE=Cmpd 41, AutoMSn(458.2484), 14.3 min
RTINSECONDS=857.553
SCANS=MS: 839 MSMS: 840
PEPMASS=458.24841	14789
CHARGE=2+
329.19572	156	
358.13936	117	
360.19312	143	
370.67148	105	
391.18043	101	
443.22150	291	1+
460.25096	621	1+
514.26156	109	
542.24555	102	
553.26933	139	
558.24047	214	1+
575.27607	580	
688.36047	636	1+
698.35618	145	
785.37314	271	
794.72040	210	
802.41407	637	1+
END IONS

###FS:    #m/z: 669.27761 #charge   3
###MaxRes:#m/z:  0.00000 #charge-128
###MS: 839
###MSMS: 841
BEGIN IONS
TITLE=Cmpd 42, AutoMSn(669.2776), 14.3 min
RTINSECONDS=858.053
SCANS=MS: 839 MSMS: 841
PEPMASS=669.27761	13241
CHARGE=3+
370.16765	103	
597.89969	886	1+
598.23759	484	
598.56971	262	
663.59973	165	
716.28365	111	
1791.66940	709	1+
END IONS

###FS:    #m/z: 616.80333 #charge   2
###MaxRes:#m/z:  0.00000 #charge-128
###MS: 839
###MSMS: 842
BEGIN IONS
TITLE=Cmpd 43, AutoMSn(616.8033), 14.3 min
RTINSECONDS=858.554
SCANS=MS: 839 MSMS: 842
PEPMASS=616.80333	10296
CHARGE=2+
355.13426	243	
394.15581	126	
438.20002	117	
469.17081	156	
487.18427	160	
488.24596	135	
489.27697	382	
544.78366	154	
576.30403	449	1+
582.26998	123	
607.79050	162	
616.79886	145	
633.33172	1716	1+
746.42200	236	
803.43921	380	
860.46662	220	
917.48299	438	1+
974.48880	318	1+
984.90191	141	
END IONS

###FS:    #m/z: 669.27874 #charge   3
###MaxRes:#m/z:  0.00000 #charge-128
###MS: 843
###MSMS: 844
BEGIN IONS
TITLE=Cmpd 44, AutoMSn(669.2787), 14.4 min
RTINSECONDS=861.579
SCANS=MS: 843 MSMS: 844
PEPMASS=669.27874	16271
CHARGE=3+
463.20543	113	
592.53132	104	
597.90375	642	1+
598.22999	684	1+
598.55613	384	
606.74117	291	
664.64042	104	
716.27231	233	1+
773.28669	137	
1791.68733	879	1+
END IONS

###FS:    #m/z: 616.80432 #charge   2
###MaxRes:#m/z:  0.00000 #charge-128
###MS: 843
###MSMS: 845
BEGIN IONS
TITLE=Cmpd 45, AutoMSn(616.8043), 14.4 min
RTINSECONDS=862.08
SCANS=MS: 843 MSMS: 845
PEPMASS=616.80432	14224
CHARGE=2+
342.83814	133	
355.13754	102	
412.15670	137	
432.24949	104	
469.18774	141	
489.27656	301	
495.22199	119	
544.79108	126	
572.28026	188	
576.32374	196	
582.24692	135	
600.27384	201	
607.82051	118	
616.79932	213	
617.29510	259	
633.33158	1981	1+
746.41323	151	
803.43797	188	
860.45543	410	
917.49242	318	1+
974.50799	178	
END IONS

###FS:    #m/z: 557.02384 #charge-128
###MaxRes:#m/z:  0.00000 #charge-128
###MS: 847
###MSMS: 848
BEGIN IONS
TITLE=Cmpd 47, AutoMSn(557.0238), 14.4 min
RTINSECONDS=865.608
SCANS=MS: 847 MSMS: 848
PEPMASS=557.02384	2538

520.26254	112	
619.33506	146	
END IONS

###FS:    #m/z: 556.77505 #charge   2
###MaxRes:#m/z:  0.00000 #charge-128
###MS: 849
###MSMS: 850
BEGIN IONS
TITLE=Cmpd 48, AutoMSn(556.7750), 14.5 min
RTINSECONDS=867.649
SCANS=MS: 849 MSMS: 850
PEPMASS=556.77505	2706
CHARGE=2+
439.25652	155	
END IONS

###FS:    #m/z: 557.02323 #charge-128
###MaxRes:#m/z:  0.00000 #charge-128
###MS: 851
###MSMS: 852
BEGIN IONS
TITLE=Cmpd 49, AutoMSn(557.0232), 14.5 min
RTINSECONDS=869.683
SCANS=MS: 851 MSMS: 852
PEPMASS=557.02323	2883

392.17294	139	
END IONS

###FS:    #m/z: 450.90208 #charge   3
###MaxRes:#m/z:  0.00000 #charge-128
###MS: 853
###MSMS: 854
BEGIN IONS
TITLE=Cmpd 50, AutoMSn(450.9021), 14.5 min
RTINSECONDS=871.704
SCANS=MS: 853 MSMS: 854
PEPMASS=450.90208	2925
CHARGE=3+
534.25776	137	
590.79081	195	
619.31571	475	
619.80347	338	1+
END IONS

###FS:    #m/z: 685.29767 #charge   3
###MaxRes:#m/z:  0.00000 #charge-128
###MS: 855
###MSMS: 856
BEGIN IONS
TITLE=Cmpd 51, AutoMSn(685.2977), 14.6 min
RTINSECONDS=873.728
SCANS=MS: 855 MSMS: 856
PEPMASS=685.29767	5033
CHARGE=3+
370.13885	111	
463.21001	150	
493.73526	124	
500.76133	103	
522.24444	163	
527.77453	137	
534.69702	148	
578.23790	275	
599.21514	116	
685.63794	189	
686.30380	190	
729.35043	120	
738.27044	401	
747.30947	252	
857.43002	316	1+
898.29385	979	1+
1068.39944	140	
1080.29324	100	
END IONS

###FS:    #m/z: 450.90324 #charge   3
###MaxRes:#m/z:  0.00000 #charge-128
###MS: 855
###MSMS: 857
BEGIN IONS
TITLE=Cmpd 52, AutoMSn(450.9032), 14.6 min
RTINSECONDS=874.23
SCANS=MS: 855 MSMS: 857
PEPMASS=450.90324	4118
CHARGE=3+
534.25372	297	
534.76171	162	
591.29748	178	
619.30371	478	
619.81318	254	
END IONS

###FS:    #m/z: 685.29817 #charge   3
###MaxRes:#m/z:  0.00000 #charge-128
###MS: 858
###MSMS: 859
BEGIN IONS
TITLE=Cmpd 53, AutoMSn(685.2982), 14.6 min
RTINSECONDS=876.752
SCANS=MS: 858 MSMS: 859
PEPMASS=685.29817	14961
CHARGE=3+
369.63552	214	
386.20448	148	
393.70264	109	
415.22342	232	
446.18095	112	
451.15199	121	
463.21651	219	
485.22548	113	
494.25624	137	
513.25834	126	
522.23696	129	
534.70936	206	
564.80734	124	
565.30268	112	
578.23540	580	1+
645.31332	117	
685.29163	157	
685.62126	130	
714.75555	106	
738.26776	1191	1+
747.30150	237	
786.37692	122	
857.41360	212	
898.29644	1481	1+
898.30814	943	1+
986.47449	334	1+
1043.49629	146	
1068.40873	308	
1069.40644	109	
1156.59751	188	
END IONS

###FS:    #m/z: 684.94511 #charge   2
###MaxRes:#m/z:  0.00000 #charge-128
###MS: 861
###MSMS: 862
BEGIN IONS
TITLE=Cmpd 55, AutoMSn(684.9451), 14.7 min
RTINSECONDS=879.768
SCANS=MS: 861 MSMS: 862
PEPMASS=684.94511	17056
CHARGE=2+
139.15607	114	
335.15146	163	
361.62781	130	
383.71949	113	
429.21306	147	
463.20811	166	
493.73925	473	1+
506.68754	147	
522.25641	194	
522.74928	131	
534.71213	197	
535.21394	115	
565.30553	132	
599.72686	189	
626.36139	182	
679.62842	137	
685.30205	221	
738.26316	1322	1+
747.30818	450	
786.40494	259	
898.29412	2345	1+
986.46279	210	
1011.37326	118	
1043.50258	298	
1068.39172	217	
1069.38989	149	
1080.30710	237	
1155.49466	951	1+
1156.55019	140	
END IONS

###FS:    #m/z: 733.66044 #charge   3
###MaxRes:#m/z:  0.00000 #charge-128
###MS: 861
###MSMS: 863
BEGIN IONS
TITLE=Cmpd 56, AutoMSn(733.6604), 14.7 min
RTINSECONDS=880.27
SCANS=MS: 861 MSMS: 863
PEPMASS=733.66044	3102
CHARGE=3+
520.26674	117	
END IONS

###FS:    #m/z: 733.65774 #charge   3
###MaxRes:#m/z:  0.00000 #charge-128
###MS: 864
###MSMS: 865
BEGIN IONS
TITLE=Cmpd 57, AutoMSn(733.6577), 14.7 min
RTINSECONDS=882.786
SCANS=MS: 864 MSMS: 865
PEPMASS=733.65774	3753
CHARGE=3+
520.23494	121	
END IONS

###FS:    #m/z: 685.29855 #charge   3
###MaxRes:#m/z:  0.00000 #charge-128
###MS: 866
###MSMS: 867
BEGIN IONS
TITLE=Cmpd 58, AutoMSn(685.2986), 14.7 min
RTINSECONDS=884.802
SCANS=MS: 866 MSMS: 867
PEPMASS=685.29855	13451
CHARGE=3+
463.21337	247	1+
482.27248	106	
494.75295	118	
565.80695	111	
578.24901	132	
609.33769	157	
626.34583	119	
738.26232	1034	1+
747.31012	285	
898.29303	1360	1+
1043.48738	147	
1068.40780	246	
1080.29367	149	
1156.57245	115	
END IONS

###FS:    #m/z: 795.32491 #charge   3
###MaxRes:#m/z:  0.00000 #charge-128
###MS: 868
###MSMS: 869
BEGIN IONS
TITLE=Cmpd 59, AutoMSn(795.3249), 14.8 min
RTINSECONDS=886.816
SCANS=MS: 868 MSMS: 869
PEPMASS=795.32491	3444
CHARGE=3+
460.22541	111	
568.23627	112	
574.26932	174	
661.29906	140	
718.31755	517	1+
881.37415	188	
END IONS

###FS:    #m/z: 499.22027 #charge   3
###MaxRes:#m/z:  0.00000 #charge-128
###MS: 868
###MSMS: 870
BEGIN IONS
TITLE=Cmpd 60, AutoMSn(499.2203), 14.8 min
RTINSECONDS=887.318
SCANS=MS: 868 MSMS: 870
PEPMASS=499.22027	3746
CHARGE=3+
469.18796	105	
499.54532	198	
END IONS

###FS:    #m/z: 617.63879 #charge   3
###MaxRes:#m/z:  0.00000 #charge-128
###MS: 868
###MSMS: 871
BEGIN IONS
TITLE=Cmpd 61, AutoMSn(617.6388), 14.8 min
RTINSECONDS=887.818
SCANS=MS: 868 MSMS: 871
PEPMASS=617.63879	2716
CHARGE=3+
633.33024	137	
END IONS

###FS:    #m/z: 795.32454 #charge   3
###MaxRes:#m/z:  0.00000 #charge-128
###MS: 872
###MSMS: 873
BEGIN IONS
TITLE=Cmpd 62, AutoMSn(795.3245), 14.8 min
RTINSECONDS=890.837
SCANS=MS: 872 MSMS: 873
PEPMASS=795.32454	9363
CHARGE=3+
441.19438	101	
460.23089	169	
478.19528	109	
506.19889	154	
570.24776	141	
574.26772	493	1+
661.29401	247	
718.32004	933	1+
1102.41340	111	
END IONS

###FS:    #m/z: 499.21941 #charge   3
###MaxRes:#m/z:  0.00000 #charge-128
###MS: 872
###MSMS: 874
BEGIN IONS
TITLE=Cmpd 63, AutoMSn(499.2194), 14.9 min
RTINSECONDS=891.338
SCANS=MS: 872 MSMS: 874
PEPMASS=499.21941	5382
CHARGE=3+
499.22712	184	
612.78846	144	
END IONS

###FS:    #m/z: 533.26698 #charge   1
###MaxRes:#m/z:  0.00000 #charge-128
###MS: 872
###MSMS: 875
BEGIN IONS
TITLE=Cmpd 64, AutoMSn(533.2670), 14.9 min
RTINSECONDS=891.839
SCANS=MS: 872 MSMS: 875
PEPMASS=533.26698	3389
CHARGE=1+
409.14619	178	
END IONS

###FS:    #m/z: 795.32448 #charge   3
###MaxRes:#m/z:  0.00000 #charge-128
###MS: 876
###MSMS: 877
BEGIN IONS
TITLE=Cmpd 65, AutoMSn(795.3245), 14.9 min
RTINSECONDS=894.87
SCANS=MS: 876 MSMS: 877
PEPMASS=795.32448	9222
CHARGE=3+
403.20336	143	
460.23062	130	
488.19456	106	
506.23596	101	
517.24692	133	
574.26459	665	1+
643.25895	103	
653.23975	131	
661.30393	188	
718.32144	723	1+
881.39714	116	
END IONS

###FS:    #m/z: 516.76942 #charge   2
###MaxRes:#m/z:  0.00000 #charge-128
###MS: 876
###MSMS: 878
BEGIN IONS
TITLE=Cmpd 66, AutoMSn(516.7694), 14.9 min
RTINSECONDS=895.37
SCANS=MS: 876 MSMS: 878
PEPMASS=516.76942	3870
CHARGE=2+
437.17895	107	
483.26339	611	1+
491.58452	503	
516.77719	111	
596.35723	331	1+
652.31327	114	
709.44765	156	
END IONS

###FS:    #m/z: 533.26655 #charge   2
###MaxRes:#m/z:  0.00000 #charge-128
###MS: 876
###MSMS: 879
BEGIN IONS
TITLE=Cmpd 67, AutoMSn(533.2666), 14.9 min
RTINSECONDS=895.872
SCANS=MS: 876 MSMS: 879
PEPMASS=533.26655	4861
CHARGE=2+
469.25275	122	
574.30883	181	
866.42302	406	
END IONS

###FS:    #m/z: 516.77085 #charge   2
###MaxRes:#m/z:  0.00000 #charge-128
###MS: 880
###MSMS: 881
BEGIN IONS
TITLE=Cmpd 68, AutoMSn(516.7708), 15.0 min
RTINSECONDS=898.902
SCANS=MS: 880 MSMS: 881
PEPMASS=516.77085	6936
CHARGE=2+
324.09838	135	
329.17471	100	
379.20892	134	
435.23748	135	
483.26893	366	
492.29653	110	
516.76760	128	
517.29433	111	
563.33025	166	
596.35905	183	
709.43091	784	1+
869.48803	126	
END IONS

###FS:    #m/z: 344.84982 #charge   3
###MaxRes:#m/z:  0.00000 #charge-128
###MS: 880
###MSMS: 882
BEGIN IONS
TITLE=Cmpd 69, AutoMSn(344.8498), 15.0 min
RTINSECONDS=899.404
SCANS=MS: 880 MSMS: 882
PEPMASS=344.84982	5560
CHARGE=3+
320.15931	100	
328.19221	127	
346.20057	110	
379.20394	149	
381.26091	110	
407.21214	124	
482.22267	110	
483.26922	382	1+
524.26101	211	
END IONS

###FS:    #m/z: 516.76942 #charge   2
###MaxRes:#m/z:  0.00000 #charge-128
###MS: 884
###MSMS: 885
BEGIN IONS
TITLE=Cmpd 70, AutoMSn(516.7694), 15.0 min
RTINSECONDS=902.923
SCANS=MS: 884 MSMS: 885
PEPMASS=516.76942	5939
CHARGE=2+
364.23044	102	
379.19628	114	
483.27663	289	
516.79076	102	
596.34982	291	
709.43394	226	
869.45075	135	
END IONS

###FS:    #m/z: 604.90912 #charge   3
###MaxRes:#m/z:  0.00000 #charge-128
###MS: 884
###MSMS: 886
BEGIN IONS
TITLE=Cmpd 71, AutoMSn(604.9091), 15.1 min
RTINSECONDS=903.425
SCANS=MS: 884 MSMS: 886
PEPMASS=604.90912	3736
CHARGE=3+
335.14015	120	
373.16329	142	
449.66121	141	
463.21134	173	
489.15242	115	
528.17795	104	
578.23342	172	
616.25221	164	
738.27298	497	1+
784.32565	168	
802.32183	433	1+
898.29390	584	1+
915.39872	118	
END IONS

###FS:    #m/z: 604.90741 #charge   3
###MaxRes:#m/z:  0.00000 #charge-128
###MS: 888
###MSMS: 889
BEGIN IONS
TITLE=Cmpd 72, AutoMSn(604.9074), 15.1 min
RTINSECONDS=906.949
SCANS=MS: 888 MSMS: 889
PEPMASS=604.90741	5495
CHARGE=3+
446.18427	152	
449.64904	397	
578.23248	130	
616.23756	145	
738.26468	590	1+
745.29300	116	
747.30373	128	
802.29911	353	1+
898.30204	334	1+
915.38591	132	
END IONS

###FS:    #m/z: 429.20563 #charge   2
###MaxRes:#m/z:  0.00000 #charge-128
###MS: 888
###MSMS: 890
BEGIN IONS
TITLE=Cmpd 73, AutoMSn(429.2056), 15.1 min
RTINSECONDS=907.451
SCANS=MS: 888 MSMS: 890
PEPMASS=429.20563	2475
CHARGE=2+
318.11783	173	
END IONS

###FS:    #m/z: 604.90241 #charge   3
###MaxRes:#m/z:  0.00000 #charge-128
###MS: 892
###MSMS: 893
BEGIN IONS
TITLE=Cmpd 74, AutoMSn(604.9024), 15.2 min
RTINSECONDS=910.976
SCANS=MS: 892 MSMS: 893
PEPMASS=604.90241	4337
CHARGE=3+
401.66404	149	
449.64827	212	
578.22985	266	
738.27694	247	
745.28991	169	
785.28338	173	
802.32993	372	
898.30503	514	1+
END IONS

###FS:    #m/z: 806.58253 #charge   3
###MaxRes:#m/z:  0.00000 #charge-128
###MS: 895
###MSMS: 896
BEGIN IONS
TITLE=Cmpd 75, AutoMSn(806.5825), 15.2 min
RTINSECONDS=914.017
SCANS=MS: 895 MSMS: 896
PEPMASS=806.58253	2869
CHARGE=3+
796.36224	214	
808.36843	108	
END IONS

###FS:    #m/z: 476.23836 #charge   2
###MaxRes:#m/z:  0.00000 #charge-128
###MS: 911
###MSMS: 912
BEGIN IONS
TITLE=Cmpd 78, AutoMSn(476.2384), 15.5 min
RTINSECONDS=930.339
SCANS=MS: 911 MSMS: 912
PEPMASS=476.23836	3795
CHARGE=2+
433.21014	156	
751.35471	175	
END IONS

###FS:    #m/z: 476.23800 #charge   2
###MaxRes:#m/z:  0.00000 #charge-128
###MS: 913
###MSMS: 914
BEGIN IONS
TITLE=Cmpd 79, AutoMSn(476.2380), 15.5 min
RTINSECONDS=932.366
SCANS=MS: 913 MSMS: 914
PEPMASS=476.23800	6503
CHARGE=2+
376.19521	172	
433.22026	272	
694.32095	201	
751.34684	1741	1+
END IONS

###FS:    #m/z: 631.80495 #charge   2
###MaxRes:#m/z:  0.00000 #charge-128
###MS: 913
###MSMS: 915
BEGIN IONS
TITLE=Cmpd 80, AutoMSn(631.8049), 15.5 min
RTINSECONDS=932.867
SCANS=MS: 913 MSMS: 915
PEPMASS=631.80495	3707
CHARGE=2+
403.19481	101	
634.29024	366	
820.35556	624	1+
949.39342	331	1+
END IONS

###FS:    #m/z: 631.80171 #charge   2
###MaxRes:#m/z:  0.00000 #charge-128
###MS: 916
###MSMS: 917
BEGIN IONS
TITLE=Cmpd 81, AutoMSn(631.8017), 15.6 min
RTINSECONDS=935.39
SCANS=MS: 916 MSMS: 917
PEPMASS=631.80171	6160
CHARGE=2+
429.19338	107	
482.25943	106	
490.24085	226	
634.30016	513	1+
763.33148	217	
772.51929	173	
820.35908	502	1+
949.38788	259	1+
1062.49686	125	
END IONS

###FS:    #m/z: 556.25698 #charge   2
###MaxRes:#m/z:  0.00000 #charge-128
###MS: 916
###MSMS: 919
BEGIN IONS
TITLE=Cmpd 83, AutoMSn(556.2570), 15.6 min
RTINSECONDS=936.391
SCANS=MS: 916 MSMS: 919
PEPMASS=556.25698	3010
CHARGE=2+
335.15125	139	
464.18983	100	
568.22375	100	
622.25778	116	
END IONS

###FS:    #m/z: 523.28441 #charge   2
###MaxRes:#m/z:  0.00000 #charge-128
###MS: 920
###MSMS: 921
BEGIN IONS
TITLE=Cmpd 84, AutoMSn(523.2844), 15.7 min
RTINSECONDS=939.414
SCANS=MS: 920 MSMS: 921
PEPMASS=523.28441	5320
CHARGE=2+
370.70357	100	
489.28418	309	
503.31003	102	
590.32721	636	1+
661.36827	666	1+
758.41408	1976	1+
827.42256	278	1+
845.44025	395	1+
845.46513	100	
932.49725	137	
END IONS

###FS:    #m/z: 517.93617 #charge   3
###MaxRes:#m/z:  0.00000 #charge-128
###MS: 920
###MSMS: 922
BEGIN IONS
TITLE=Cmpd 85, AutoMSn(517.9362), 15.7 min
RTINSECONDS=939.915
SCANS=MS: 920 MSMS: 922
PEPMASS=517.93617	5499
CHARGE=3+
343.16419	114	
346.16738	106	
379.71743	111	
390.23978	108	
423.22983	277	
457.26442	104	
503.31600	169	
515.77371	280	
516.27502	413	1+
577.25929	367	
661.34861	106	
675.32038	125	
687.39002	140	
690.39331	115	
706.30426	260	
758.41963	318	
800.49215	116	
819.38861	717	1+
828.89861	136	
1034.57058	754	1+
END IONS

###FS:    #m/z: 631.80553 #charge   2
###MaxRes:#m/z:  0.00000 #charge-128
###MS: 920
###MSMS: 923
BEGIN IONS
TITLE=Cmpd 86, AutoMSn(631.8055), 15.7 min
RTINSECONDS=940.416
SCANS=MS: 920 MSMS: 923
PEPMASS=631.80553	6466
CHARGE=2+
362.52616	173	
531.74828	138	
634.28619	261	
763.34773	153	
782.17947	112	
820.35831	515	1+
949.41328	183	
END IONS

###FS:    #m/z: 523.28738 #charge   2
###MaxRes:#m/z:  0.00000 #charge-128
###MS: 924
###MSMS: 925
BEGIN IONS
TITLE=Cmpd 87, AutoMSn(523.2874), 15.7 min
RTINSECONDS=943.438
SCANS=MS: 924 MSMS: 925
PEPMASS=523.28738	43725
CHARGE=2+
322.16691	128	
342.14234	134	
359.16492	142	
376.19126	692	1+
378.69876	358	
452.24476	135	
455.22222	100	
470.26976	134	
472.24971	161	
479.25064	124	
485.24446	101	
489.27452	1429	1+
504.25900	105	
521.25793	147	
525.23864	100	
572.31031	160	
590.32601	4851	1+
643.35893	139	
661.36096	4518	1+
671.33501	137	
740.39133	143	
740.40189	1095	1+
742.38096	100	
756.40288	209	
758.41709	11683	1+
768.56598	277	
809.42791	431	1+
827.43882	2217	1+
828.42595	162	
845.44858	3615	1+
915.45865	115	
932.47904	1780	1+
END IONS

###FS:    #m/z: 602.05805 #charge   2
###MaxRes:#m/z:  0.00000 #charge-128
###MS: 924
###MSMS: 926
BEGIN IONS
TITLE=Cmpd 88, AutoMSn(602.0580), 15.7 min
RTINSECONDS=943.939
SCANS=MS: 924 MSMS: 926
PEPMASS=602.05805	12249
CHARGE=2+
346.13553	127	
376.15172	198	
385.15639	204	
441.70920	127	
634.28903	101	
652.30680	144	
725.70760	180	
726.06129	146	
854.39705	255	1+
END IONS

###FS:    #m/z: 517.93712 #charge   3
###MaxRes:#m/z:  0.00000 #charge-128
###MS: 924
###MSMS: 927
BEGIN IONS
TITLE=Cmpd 89, AutoMSn(517.9371), 15.7 min
RTINSECONDS=944.44
SCANS=MS: 924 MSMS: 927
PEPMASS=517.93712	6211
CHARGE=3+
328.21991	142	
376.19429	115	
379.70642	143	
391.18982	144	
401.23360	115	
503.31645	143	
514.29340	114	
515.76264	240	
516.26826	206	
518.29746	159	
560.23678	138	
577.25265	1173	1+
590.33232	115	
676.35194	116	
688.30067	171	
697.03502	238	
706.30017	1340	1+
800.47916	104	
817.38052	105	
819.38792	1402	1+
828.90065	385	
829.14070	228	
END IONS

###FS:    #m/z: 523.28721 #charge   2
###MaxRes:#m/z:  0.00000 #charge-128
###MS: 928
###MSMS: 929
BEGIN IONS
TITLE=Cmpd 90, AutoMSn(523.2872), 15.8 min
RTINSECONDS=947.468
SCANS=MS: 928 MSMS: 929
PEPMASS=523.28721	93960
CHARGE=2+
339.16654	227	
359.17164	286	
376.19239	2152	1+
378.70500	500	
457.74355	217	
489.28136	3392	1+
497.25382	206	
546.29158	207	
573.29417	248	
588.29684	191	
590.32491	9047	1+
643.34519	1105	1+
661.36171	7485	1+
669.92008	339	
671.33134	249	
740.40385	2691	1+
749.52042	216	
756.39965	312	
758.41415	26380	1+
765.21358	903	
767.82542	459	
768.56605	600	
777.04782	228	
809.42198	810	1+
827.43690	233	
827.44235	4053	1+
845.44556	9143	1+
914.45408	243	
932.47627	3849	1+
942.61758	711	
END IONS

###FS:    #m/z: 517.26426 #charge   2
###MaxRes:#m/z:  0.00000 #charge-128
###MS: 928
###MSMS: 930
BEGIN IONS
TITLE=Cmpd 91, AutoMSn(517.2643), 15.8 min
RTINSECONDS=947.969
SCANS=MS: 928 MSMS: 930
PEPMASS=517.26426	11928
CHARGE=2+
395.77991	100	
503.31143	192	
510.69975	100	
515.76027	222	
516.26123	155	
520.22982	140	
577.25650	1520	1+
590.32937	187	
688.30454	160	
706.30032	1543	1+
819.38176	2273	1+
828.89424	196	
END IONS

###FS:    #m/z: 562.76363 #charge   2
###MaxRes:#m/z:  0.00000 #charge-128
###MS: 928
###MSMS: 931
BEGIN IONS
TITLE=Cmpd 92, AutoMSn(562.7636), 15.8 min
RTINSECONDS=948.47
SCANS=MS: 928 MSMS: 931
PEPMASS=562.76363	8027
CHARGE=2+
343.13056	116	
371.13929	196	
409.21516	117	
427.69845	126	
458.19669	105	
485.21371	108	
486.16701	263	
493.22112	199	
523.26041	490	1+
534.22397	103	
584.31041	145	
622.33112	558	1+
737.36113	1157	1+
836.42268	766	1+
926.41204	104	
996.44733	250	1+
1106.50262	770	1+
END IONS

###FS:    #m/z: 517.26338 #charge   2
###MaxRes:#m/z:  0.00000 #charge-128
###MS: 932
###MSMS: 933
BEGIN IONS
TITLE=Cmpd 93, AutoMSn(517.2634), 15.9 min
RTINSECONDS=951.498
SCANS=MS: 932 MSMS: 933
PEPMASS=517.26338	15076
CHARGE=2+
379.70270	126	
515.80270	101	
520.21432	120	
557.31033	111	
577.25666	1658	1+
687.41410	130	
689.27873	132	
706.30009	1705	1+
819.38470	1902	1+
828.89745	117	
829.14763	132	
932.47241	150	
END IONS

###FS:    #m/z: 562.76428 #charge   2
###MaxRes:#m/z:  0.00000 #charge-128
###MS: 932
###MSMS: 934
BEGIN IONS
TITLE=Cmpd 94, AutoMSn(562.7643), 15.9 min
RTINSECONDS=951.999
SCANS=MS: 932 MSMS: 934
PEPMASS=562.76428	9944
CHARGE=2+
344.15957	106	
440.16886	112	
486.17204	151	
523.26018	565	1+
553.76958	286	
554.25448	215	
622.33226	814	1+
737.35854	934	1+
836.42110	378	1+
END IONS

###FS:    #m/z: 851.33112 #charge   2
###MaxRes:#m/z:  0.00000 #charge-128
###MS: 932
###MSMS: 935
BEGIN IONS
TITLE=Cmpd 95, AutoMSn(851.3311), 15.9 min
RTINSECONDS=952.5
SCANS=MS: 932 MSMS: 935
PEPMASS=851.33112	7733
CHARGE=2+
470.19888	110	
493.22540	309	
606.30872	255	
721.32894	143	
792.36924	259	1+
851.84454	182	
1054.42326	121	
END IONS

###FS:    #m/z: 746.84639 #charge   2
###MaxRes:#m/z:  0.00000 #charge-128
###MS: 936
###MSMS: 937
BEGIN IONS
TITLE=Cmpd 96, AutoMSn(746.8464), 15.9 min
RTINSECONDS=955.53
SCANS=MS: 936 MSMS: 937
PEPMASS=746.84639	5452
CHARGE=2+
481.20794	155	
589.77679	276	
590.25951	302	
754.33435	116	
1178.53505	174	
1179.50837	107	
END IONS

###FS:    #m/z: 567.89367 #charge   3
###MaxRes:#m/z:  0.00000 #charge-128
###MS: 936
###MSMS: 938
BEGIN IONS
TITLE=Cmpd 97, AutoMSn(567.8937), 15.9 min
RTINSECONDS=956.031
SCANS=MS: 936 MSMS: 938
PEPMASS=567.89367	6023
CHARGE=3+
333.19001	299	
415.14632	111	
488.20477	199	
493.22145	767	
559.18295	100	
566.33284	123	
568.30377	108	
606.30358	211	
622.32816	103	
640.21338	108	
721.34334	581	1+
738.36865	137	
764.25197	118	
793.36412	122	
893.27390	253	1+
END IONS

###FS:    #m/z: 851.33412 #charge   2
###MaxRes:#m/z:  0.00000 #charge-128
###MS: 936
###MSMS: 939
BEGIN IONS
TITLE=Cmpd 98, AutoMSn(851.3341), 15.9 min
RTINSECONDS=956.532
SCANS=MS: 936 MSMS: 939
PEPMASS=851.33412	5862
CHARGE=2+
333.17917	104	
488.20208	133	
493.21666	229	
606.29553	105	
721.32836	100	
792.36203	125	
END IONS

###FS:    #m/z: 746.85002 #charge   2
###MaxRes:#m/z:  0.00000 #charge-128
###MS: 940
###MSMS: 941
BEGIN IONS
TITLE=Cmpd 99, AutoMSn(746.8500), 16.0 min
RTINSECONDS=959.562
SCANS=MS: 940 MSMS: 941
PEPMASS=746.85002	5746
CHARGE=2+
408.18901	114	
481.21408	136	
882.37557	100	
1178.52324	1094	1+
1189.87449	180	
END IONS

###FS:    #m/z: 746.84801 #charge   2
###MaxRes:#m/z:  0.00000 #charge-128
###MS: 942
###MSMS: 943
BEGIN IONS
TITLE=Cmpd 100, AutoMSn(746.8480), 16.0 min
RTINSECONDS=961.576
SCANS=MS: 942 MSMS: 943
PEPMASS=746.84801	5109
CHARGE=2+
481.20139	160	
553.28173	101	
754.33410	121	
953.39645	155	
END IONS

###FS:    #m/z: 521.28000 #charge   2
###MaxRes:#m/z:  0.00000 #charge-128
###MS: 942
###MSMS: 944
BEGIN IONS
TITLE=Cmpd 101, AutoMSn(521.2800), 16.0 min
RTINSECONDS=962.077
SCANS=MS: 942 MSMS: 944
PEPMASS=521.28000	3420
CHARGE=2+
329.17814	128	
339.16669	136	
359.16567	114	
376.19079	213	
379.71602	103	
384.70281	108	
398.18568	114	
455.22042	109	
469.24576	107	
489.28048	410	
590.32844	1227	1+
617.33595	116	
643.34508	163	
661.36151	1456	1+
669.91737	248	
706.31461	245	1+
758.41106	668	1+
846.43863	136	
932.48539	144	
END IONS

###FS:    #m/z: 690.80399 #charge   2
###MaxRes:#m/z:  0.00000 #charge-128
###MS: 945
###MSMS: 946
BEGIN IONS
TITLE=Cmpd 102, AutoMSn(690.8040), 16.1 min
RTINSECONDS=964.609
SCANS=MS: 945 MSMS: 946
PEPMASS=690.80399	4594
CHARGE=2+
308.17554	111	
544.76056	113	
853.67794	124	
END IONS

###FS:    #m/z: 691.05444 #charge   2
###MaxRes:#m/z:  0.00000 #charge-128
###MS: 947
###MSMS: 948
BEGIN IONS
TITLE=Cmpd 103, AutoMSn(691.0544), 16.1 min
RTINSECONDS=966.648
SCANS=MS: 947 MSMS: 948
PEPMASS=691.05444	7975
CHARGE=2+
544.74339	101	
641.51965	110	
853.68511	205	
854.02557	221	
854.38299	104	
END IONS

###FS:    #m/z: 553.25540 #charge   1
###MaxRes:#m/z:  0.00000 #charge-128
###MS: 947
###MSMS: 949
BEGIN IONS
TITLE=Cmpd 104, AutoMSn(553.2554), 16.1 min
RTINSECONDS=967.149
SCANS=MS: 947 MSMS: 949
PEPMASS=553.25540	2487
CHARGE=1+
319.00684	172	
442.22408	108	
END IONS

###FS:    #m/z: 690.80235 #charge   2
###MaxRes:#m/z:  0.00000 #charge-128
###MS: 950
###MSMS: 951
BEGIN IONS
TITLE=Cmpd 105, AutoMSn(690.8024), 16.2 min
RTINSECONDS=969.672
SCANS=MS: 950 MSMS: 951
PEPMASS=690.80235	8076
CHARGE=2+
476.16927	117	
691.32859	113	
853.67763	254	1+
854.02566	264	
END IONS

###FS:    #m/z: 690.80500 #charge   2
###MaxRes:#m/z:  0.00000 #charge-128
###MS: 954
###MSMS: 955
BEGIN IONS
TITLE=Cmpd 107, AutoMSn(690.8050), 16.2 min
RTINSECONDS=973.703
SCANS=MS: 954 MSMS: 955
PEPMASS=690.80500	6565
CHARGE=2+
389.14576	104	
854.01667	141	
854.35090	104	
END IONS

###FS:    #m/z: 611.79757 #charge   1
###MaxRes:#m/z:  0.00000 #charge-128
###MS: 956
###MSMS: 959
BEGIN IONS
TITLE=Cmpd 109, AutoMSn(611.7976), 16.3 min
RTINSECONDS=976.721
SCANS=MS: 956 MSMS: 959
PEPMASS=611.79757	2825
CHARGE=1+
490.24632	113	
END IONS

###FS:    #m/z: 523.77939 #charge   2
###MaxRes:#m/z:  0.00000 #charge-128
###MS: 960
###MSMS: 961
BEGIN IONS
TITLE=Cmpd 110, AutoMSn(523.7794), 16.3 min
RTINSECONDS=979.741
SCANS=MS: 960 MSMS: 961
PEPMASS=523.77939	18649
CHARGE=2+
357.17799	123	
371.19334	100	
377.17578	515	1+
379.72048	337	
383.21597	105	
385.19278	130	
389.73368	176	
452.26200	118	
471.27659	102	
490.26586	353	
498.26350	136	
523.29001	129	
528.26011	108	
590.32222	314	
591.31150	1406	1+
661.36499	240	
662.34818	885	1+
758.41795	303	
759.40014	2866	1+
768.64662	157	
828.42981	565	1+
846.43738	1156	1+
933.47048	389	1+
END IONS

###FS:    #m/z: 611.79516 #charge   2
###MaxRes:#m/z:  0.00000 #charge-128
###MS: 960
###MSMS: 963
BEGIN IONS
TITLE=Cmpd 111, AutoMSn(611.7952), 16.3 min
RTINSECONDS=980.743
SCANS=MS: 960 MSMS: 963
PEPMASS=611.79516	4155
CHARGE=2+
329.13082	110	
END IONS

###FS:    #m/z: 523.78016 #charge   2
###MaxRes:#m/z:  0.00000 #charge-128
###MS: 964
###MSMS: 965
BEGIN IONS
TITLE=Cmpd 112, AutoMSn(523.7802), 16.4 min
RTINSECONDS=983.764
SCANS=MS: 964 MSMS: 965
PEPMASS=523.78016	22836
CHARGE=2+
360.15686	131	
370.20654	116	
371.69814	105	
377.18140	354	
379.70897	646	1+
414.21853	111	
490.25916	685	1+
522.26013	159	
523.65009	220	
590.31151	172	
591.31138	1472	1+
625.28402	101	
661.37725	306	
662.34801	1266	1+
757.40062	847	1+
759.40495	3407	1+
765.21118	181	
768.64881	198	
828.42654	333	1+
845.44129	457	1+
846.43134	770	1+
932.46957	146	
933.45688	523	1+
END IONS

###FS:    #m/z: 464.57091 #charge   2
###MaxRes:#m/z:  0.00000 #charge-128
###MS: 968
###MSMS: 969
BEGIN IONS
TITLE=Cmpd 114, AutoMSn(464.5709), 16.5 min
RTINSECONDS=987.79
SCANS=MS: 968 MSMS: 969
PEPMASS=464.57091	6827
CHARGE=2+
373.17271	110	
462.27331	205	
464.27940	181	
466.26984	212	
468.25488	142	
468.41002	116	
475.48924	153	
485.20078	108	
489.33792	738	1+
554.80919	137	
588.41391	466	
625.20358	185	
659.26204	215	
735.47431	331	
END IONS

###FS:    #m/z: 587.78814 #charge   2
###MaxRes:#m/z:  0.00000 #charge-128
###MS: 968
###MSMS: 970
BEGIN IONS
TITLE=Cmpd 115, AutoMSn(587.7881), 16.5 min
RTINSECONDS=988.292
SCANS=MS: 968 MSMS: 970
PEPMASS=587.78814	5522
CHARGE=2+
457.73159	141	
586.30429	328	
589.25431	112	
591.31721	108	
658.35204	129	
669.25476	183	
768.32826	156	
914.42870	1298	1+
END IONS

###FS:    #m/z: 449.77312 #charge   2
###MaxRes:#m/z:  0.00000 #charge-128
###MS: 968
###MSMS: 971
BEGIN IONS
TITLE=Cmpd 116, AutoMSn(449.7731), 16.5 min
RTINSECONDS=988.793
SCANS=MS: 968 MSMS: 971
PEPMASS=449.77312	2195
CHARGE=2+
311.18023	283	
441.29647	113	
528.32311	443	1+
END IONS

###FS:    #m/z: 465.25116 #charge   3
###MaxRes:#m/z:  0.00000 #charge-128
###MS: 972
###MSMS: 973
BEGIN IONS
TITLE=Cmpd 117, AutoMSn(465.2512), 16.5 min
RTINSECONDS=991.818
SCANS=MS: 972 MSMS: 973
PEPMASS=465.25116	13219
CHARGE=3+
326.18932	172	
372.15791	102	
388.29437	148	
404.18054	105	
442.26468	185	
444.18674	109	
449.25440	545	
462.23406	281	
464.23657	296	
466.28961	282	
467.22629	112	
489.34072	1207	1+
513.19588	157	
545.29459	137	
545.78936	132	
588.41338	634	1+
589.83750	112	
590.33337	118	
642.24333	249	
659.26340	496	1+
667.82706	285	1+
735.46804	554	1+
790.31620	120	
846.53697	250	1+
978.50690	315	1+
979.55820	128	
END IONS

###FS:    #m/z: 449.77788 #charge   2
###MaxRes:#m/z:  0.00000 #charge-128
###MS: 972
###MSMS: 974
BEGIN IONS
TITLE=Cmpd 118, AutoMSn(449.7779), 16.5 min
RTINSECONDS=992.319
SCANS=MS: 972 MSMS: 974
PEPMASS=449.77788	7966
CHARGE=2+
311.17673	110	
328.20874	554	1+
391.22230	169	
408.20856	114	
434.21476	104	
441.28749	291	
446.25797	242	1+
450.26768	340	1+
472.24320	105	
526.32337	109	
528.32383	3815	1+
627.39315	1155	1+
728.44251	1103	1+
738.41308	138	
799.47135	406	
801.48162	193	
END IONS

###FS:    #m/z: 587.78442 #charge   2
###MaxRes:#m/z:  0.00000 #charge-128
###MS: 972
###MSMS: 975
BEGIN IONS
TITLE=Cmpd 119, AutoMSn(587.7844), 16.5 min
RTINSECONDS=992.82
SCANS=MS: 972 MSMS: 975
PEPMASS=587.78442	8300
CHARGE=2+
341.15103	188	
440.21960	149	
459.23382	110	
554.22781	101	
572.30570	149	
586.31543	266	
669.28136	225	1+
718.97296	102	
914.44382	1571	1+
END IONS

###FS:    #m/z: 449.77825 #charge   2
###MaxRes:#m/z:  0.00000 #charge-128
###MS: 976
###MSMS: 977
BEGIN IONS
TITLE=Cmpd 120, AutoMSn(449.7783), 16.6 min
RTINSECONDS=995.85
SCANS=MS: 976 MSMS: 977
PEPMASS=449.77825	14451
CHARGE=2+
311.17964	237	
325.21694	116	
328.20579	683	1+
391.23076	209	
441.29067	510	
446.26829	244	
448.23744	224	1+
452.25861	262	1+
528.32372	4611	1+
533.94880	128	
627.39364	1369	1+
728.44153	2027	1+
738.43027	459	
799.47591	630	1+
END IONS

###FS:    #m/z: 465.25227 #charge   3
###MaxRes:#m/z:  0.00000 #charge-128
###MS: 976
###MSMS: 978
BEGIN IONS
TITLE=Cmpd 121, AutoMSn(465.2523), 16.6 min
RTINSECONDS=996.351
SCANS=MS: 976 MSMS: 978
PEPMASS=465.25227	13782
CHARGE=3+
368.23798	113	
372.16120	130	
388.28740	151	
461.28539	141	
462.28236	320	1+
466.25125	544	1+
489.33006	650	1+
512.20680	119	
545.29198	136	
554.30691	182	
588.40897	507	
589.82629	196	
607.18462	141	
641.25563	112	
659.24834	174	
668.37142	227	
735.47277	264	1+
781.44587	111	
END IONS

###FS:    #m/z: 566.26059 #charge   2
###MaxRes:#m/z:  0.00000 #charge-128
###MS: 976
###MSMS: 979
BEGIN IONS
TITLE=Cmpd 122, AutoMSn(566.2606), 16.6 min
RTINSECONDS=996.851
SCANS=MS: 976 MSMS: 979
PEPMASS=566.26059	6858
CHARGE=2+
464.21310	114	
474.20304	208	1+
570.29416	115	
622.29451	595	1+
722.34093	139	
769.36798	393	1+
856.39359	154	
943.43102	287	1+
END IONS

###FS:    #m/z: 380.26315 #charge   1
###MaxRes:#m/z:  0.00000 #charge-128
###MS: 980
###MSMS: 982
BEGIN IONS
TITLE=Cmpd 123, AutoMSn(380.2631), 16.7 min
RTINSECONDS=1000.4
SCANS=MS: 980 MSMS: 982
PEPMASS=380.26315	7369
CHARGE=1+
318.22327	933	1+
362.23360	216	
380.26668	326	1+
END IONS

###FS:    #m/z: 404.20869 #charge   2
###MaxRes:#m/z:  0.00000 #charge-128
###MS: 980
###MSMS: 983
BEGIN IONS
TITLE=Cmpd 124, AutoMSn(404.2087), 16.7 min
RTINSECONDS=1000.9
SCANS=MS: 980 MSMS: 983
PEPMASS=404.20869	5686
CHARGE=2+
322.18646	391	
402.24819	317	1+
437.21562	345	1+
623.28319	373	
694.31680	555	1+
END IONS

###FS:    #m/z: 320.24190 #charge-128
###MaxRes:#m/z:  0.00000 #charge-128
###MS: 984
###MSMS: 985
BEGIN IONS
TITLE=Cmpd 125, AutoMSn(320.2419), 16.7 min
RTINSECONDS=1003.93
SCANS=MS: 984 MSMS: 985
PEPMASS=320.24190	14819

320.24542	267	
END IONS

###FS:    #m/z: 380.26144 #charge   1
###MaxRes:#m/z:  0.00000 #charge-128
###MS: 984
###MSMS: 986
BEGIN IONS
TITLE=Cmpd 126, AutoMSn(380.2614), 16.7 min
RTINSECONDS=1004.43
SCANS=MS: 984 MSMS: 986
PEPMASS=380.26144	9033
CHARGE=1+
318.22737	720	
362.25817	215	
380.26137	538	1+
END IONS

###FS:    #m/z: 633.29024 #charge   3
###MaxRes:#m/z:  0.00000 #charge-128
###MS: 984
###MSMS: 987
BEGIN IONS
TITLE=Cmpd 127, AutoMSn(633.2902), 16.7 min
RTINSECONDS=1004.93
SCANS=MS: 984 MSMS: 987
PEPMASS=633.29024	6076
CHARGE=3+
370.19966	256	
376.60138	112	
483.28687	180	
561.31282	105	
630.36102	115	
633.30407	369	1+
708.28278	243	
764.83249	263	1+
792.40621	128	
857.86920	248	
858.38553	103	
892.90197	111	
893.39359	334	1+
END IONS

###FS:    #m/z: 633.28802 #charge   3
###MaxRes:#m/z:  0.00000 #charge-128
###MS: 988
###MSMS: 989
BEGIN IONS
TITLE=Cmpd 128, AutoMSn(633.2880), 16.8 min
RTINSECONDS=1007.96
SCANS=MS: 988 MSMS: 989
PEPMASS=633.28802	19619
CHARGE=3+
370.20877	192	
435.19624	118	
459.21000	101	
628.28209	236	1+
633.62024	108	
633.97261	109	
634.35253	128	
677.36460	173	
708.28564	166	
708.80591	122	
764.82500	192	
765.32919	136	
800.36489	181	
892.89278	560	1+
894.37460	177	
1008.46531	185	
1255.53271	141	
1713.73807	1139	1+
END IONS

###FS:    #m/z: 380.26235 #charge   1
###MaxRes:#m/z:  0.00000 #charge-128
###MS: 988
###MSMS: 991
BEGIN IONS
TITLE=Cmpd 129, AutoMSn(380.2624), 16.8 min
RTINSECONDS=1008.96
SCANS=MS: 988 MSMS: 991
PEPMASS=380.26235	9601
CHARGE=1+
318.22528	810	1+
362.25732	328	1+
380.26259	541	1+
END IONS

###FS:    #m/z: 633.29114 #charge   3
###MaxRes:#m/z:  0.00000 #charge-128
###MS: 992
###MSMS: 993
BEGIN IONS
TITLE=Cmpd 130, AutoMSn(633.2911), 16.9 min
RTINSECONDS=1012
SCANS=MS: 992 MSMS: 993
PEPMASS=633.29114	17731
CHARGE=3+
376.60182	148	
596.26094	103	
628.26165	158	
630.40438	121	
634.29870	117	
764.83309	309	
765.33001	302	1+
800.32386	319	1+
805.33188	145	
1415.57940	677	1+
1713.72315	1191	1+
1784.75383	703	1+
END IONS

###FS:    #m/z: 700.31093 #charge   3
###MaxRes:#m/z:  0.00000 #charge-128
###MS: 992
###MSMS: 994
BEGIN IONS
TITLE=Cmpd 131, AutoMSn(700.3109), 16.9 min
RTINSECONDS=1012.5
SCANS=MS: 992 MSMS: 994
PEPMASS=700.31093	10270
CHARGE=3+
335.14617	300	
392.19762	275	
463.20573	381	
474.66711	239	
520.75125	253	
521.25076	247	
558.72996	117	
559.22473	137	
563.79267	118	
568.78307	103	
577.29806	217	
623.36078	384	1+
626.27415	268	
628.25172	114	
700.32626	237	1+
714.28451	152	
763.42737	516	1+
771.30355	101	
783.38520	169	
786.29923	853	1+
854.42276	977	1+
946.33012	1440	1+
983.46370	154	
983.50108	435	1+
1040.49121	299	
1041.52469	163	
1116.43426	220	
1117.48479	135	
1245.49283	118	
END IONS

###FS:    #m/z: 521.28379 #charge   2
###MaxRes:#m/z:  0.00000 #charge-128
###MS: 992
###MSMS: 995
BEGIN IONS
TITLE=Cmpd 132, AutoMSn(521.2838), 16.9 min
RTINSECONDS=1013
SCANS=MS: 992 MSMS: 995
PEPMASS=521.28379	5914
CHARGE=2+
340.18203	115	
441.27476	210	
486.25409	168	
518.27686	177	
520.26888	151	
522.26763	152	
524.29506	194	
556.31012	165	
557.31241	330	1+
569.30874	103	
590.31626	213	1+
653.35420	182	
664.33247	133	
682.37765	210	
782.39696	1193	1+
895.49293	219	
END IONS

###FS:    #m/z: 700.31362 #charge   3
###MaxRes:#m/z:  0.00000 #charge-128
###MS: 996
###MSMS: 997
BEGIN IONS
TITLE=Cmpd 133, AutoMSn(700.3136), 16.9 min
RTINSECONDS=1016.03
SCANS=MS: 996 MSMS: 997
PEPMASS=700.31362	13418
CHARGE=3+
335.15264	150	
361.11562	121	
413.72896	130	
427.71613	101	
463.21813	233	
465.21706	100	
473.66813	536	1+
520.74550	565	
521.25817	151	
526.29584	114	
558.72535	146	
563.30140	104	
563.79321	142	
623.34738	155	
626.26664	686	1+
634.61020	156	
657.80599	126	
697.29677	111	
763.40729	511	1+
783.37398	142	
783.40870	348	1+
786.30151	946	1+
854.41977	171	
946.33142	1396	1+
983.46153	118	
983.47577	518	1+
1040.49990	140	
1041.52083	126	
1116.42992	245	
1117.45647	174	
1127.57858	118	
1153.56810	876	1+
END IONS

###FS:    #m/z: 521.28353 #charge   2
###MaxRes:#m/z:  0.00000 #charge-128
###MS: 996
###MSMS: 998
BEGIN IONS
TITLE=Cmpd 134, AutoMSn(521.2835), 16.9 min
RTINSECONDS=1016.53
SCANS=MS: 996 MSMS: 998
PEPMASS=521.28353	10133
CHARGE=2+
340.18112	130	
343.19031	126	
370.71115	123	
441.28314	215	
476.88831	107	
486.24683	157	
518.28526	137	
519.25908	143	
520.28732	300	1+
522.28089	207	
556.30361	280	
569.29226	258	
583.31951	131	
662.35889	100	
682.36689	145	
782.39458	828	1+
895.50469	127	
END IONS

###FS:    #m/z: 711.05107 #charge   2
###MaxRes:#m/z:  0.00000 #charge-128
###MS: 999
###MSMS: 1000
BEGIN IONS
TITLE=Cmpd 135, AutoMSn(711.0511), 17.0 min
RTINSECONDS=1019.04
SCANS=MS: 999 MSMS: 1000
PEPMASS=711.05107	11453
CHARGE=2+
342.21234	160	
370.20653	362	
378.66161	104	
455.29332	226	
483.30151	165	
655.75253	152	
709.35307	119	
711.05040	114	
713.35550	200	
713.85360	129	
715.29804	123	
786.96694	118	
886.35400	280	
1179.43086	118	
END IONS

###FS:    #m/z: 521.28512 #charge   2
###MaxRes:#m/z:  0.00000 #charge-128
###MS: 999
###MSMS: 1001
BEGIN IONS
TITLE=Cmpd 136, AutoMSn(521.2851), 17.0 min
RTINSECONDS=1019.54
SCANS=MS: 999 MSMS: 1001
PEPMASS=521.28512	9382
CHARGE=2+
343.19946	114	
377.70625	115	
387.72482	101	
441.27752	324	
518.28255	472	1+
522.29602	414	1+
556.31041	350	
569.29444	212	
590.32084	237	1+
654.37486	150	
682.38045	216	
759.40608	123	
782.39515	780	1+
895.47659	194	
END IONS

###FS:    #m/z: 700.30962 #charge   3
###MaxRes:#m/z:  0.00000 #charge-128
###MS: 999
###MSMS: 1002
BEGIN IONS
TITLE=Cmpd 137, AutoMSn(700.3096), 17.0 min
RTINSECONDS=1020.05
SCANS=MS: 999 MSMS: 1002
PEPMASS=700.30962	9780
CHARGE=3+
427.72198	165	
463.20241	246	
473.67363	292	
484.27928	136	
520.75079	319	1+
563.29258	118	
563.79296	100	
577.29930	148	
623.36747	126	
626.27130	310	
635.63155	184	
697.36927	120	
697.84771	101	
786.30391	306	
946.33906	918	1+
983.46635	621	1+
1116.43897	123	
1117.42781	114	
END IONS

###FS:    #m/z: 711.05084 #charge   2
###MaxRes:#m/z:  0.00000 #charge-128
###MS: 1003
###MSMS: 1004
BEGIN IONS
TITLE=Cmpd 138, AutoMSn(711.0508), 17.1 min
RTINSECONDS=1023.07
SCANS=MS: 1003 MSMS: 1004
PEPMASS=711.05084	37686
CHARGE=2+
310.17620	309	
325.18086	249	
342.21746	237	
353.17545	155	
370.20608	1465	1+
376.60488	245	
438.26843	214	
455.28543	300	
466.27082	185	
483.28499	640	1+
609.26736	156	
665.26414	227	
711.31488	342	1+
713.35009	444	
713.86421	154	
730.32343	200	
733.27852	157	
786.64271	522	1+
786.95913	541	1+
787.28719	326	
810.33209	183	
824.64739	368	
824.99921	369	1+
867.86127	180	
886.03311	348	1+
886.34795	510	1+
886.69423	393	
910.02970	173	
910.37616	258	
976.38803	160	
1099.91722	222	
1179.93676	153	
1180.45806	167	
1421.08144	630	1+
END IONS

###FS:    #m/z: 947.39732 #charge   3
###MaxRes:#m/z:  0.00000 #charge-128
###MS: 1003
###MSMS: 1005
BEGIN IONS
TITLE=Cmpd 139, AutoMSn(947.3973), 17.1 min
RTINSECONDS=1023.57
SCANS=MS: 1003 MSMS: 1005
PEPMASS=947.39732	7580
CHARGE=3+
370.20472	166	
483.29304	104	
947.38697	620	1+
947.72444	548	1+
948.07754	424	
END IONS

###FS:    #m/z: 711.05084 #charge   2
###MaxRes:#m/z:  0.00000 #charge-128
###MS: 1003
###MSMS: 1006
BEGIN IONS
TITLE=Cmpd 140, AutoMSn(711.0508), 17.1 min
RTINSECONDS=1024.07
SCANS=MS: 1003 MSMS: 1006
PEPMASS=711.05084	34347
CHARGE=2+
310.17678	503	1+
325.18512	248	
331.11673	332	1+
342.21022	234	
359.10235	199	
370.20296	462	1+
387.09515	168	
390.08284	481	1+
403.16395	166	
408.10001	139	
425.19402	414	
438.26759	202	
439.22331	158	
459.20937	136	
464.14364	205	
483.28546	368	1+
486.23848	198	
492.13874	363	
526.25737	296	1+
531.24800	212	1+
579.16410	179	
592.72737	135	
652.18762	150	
686.27646	172	
739.20707	167	
752.21089	341	1+
767.47145	314	
780.26648	204	
846.32012	388	1+
908.36759	271	
918.42928	176	
961.34502	158	
1089.42349	150	
1090.44567	139	
END IONS

###FS:    #m/z: 711.05332 #charge   2
###MaxRes:#m/z:  0.00000 #charge-128
###MS: 1007
###MSMS: 1008
BEGIN IONS
TITLE=Cmpd 141, AutoMSn(711.0533), 17.1 min
RTINSECONDS=1027.12
SCANS=MS: 1007 MSMS: 1008
PEPMASS=711.05332	36455
CHARGE=2+
310.17812	134	
342.22685	118	
353.18194	131	
370.20712	1016	1+
376.60994	256	
438.26964	144	
455.29612	396	1+
466.26478	207	
483.28825	452	1+
530.23377	128	
627.97846	188	
628.28314	117	
703.06560	112	
706.36666	113	
706.80410	131	
709.34315	154	
711.06125	124	
711.29390	125	
730.36977	126	
733.97668	137	
786.65565	328	1+
786.97316	311	
787.32080	262	
824.35509	201	
824.65433	356	1+
824.99764	312	
847.32951	371	1+
886.00890	460	1+
886.34283	134	
1099.92926	127	
1100.94306	111	
1179.95332	136	
END IONS

###FS:    #m/z: 947.39630 #charge   3
###MaxRes:#m/z:  0.00000 #charge-128
###MS: 1007
###MSMS: 1009
BEGIN IONS
TITLE=Cmpd 142, AutoMSn(947.3963), 17.1 min
RTINSECONDS=1027.62
SCANS=MS: 1007 MSMS: 1009
PEPMASS=947.39630	7757
CHARGE=3+
370.20730	153	
455.30310	107	
483.30333	170	
947.40658	452	1+
947.73784	159	
949.06162	154	
END IONS

###FS:    #m/z: 947.39518 #charge   3
###MaxRes:#m/z:  0.00000 #charge-128
###MS: 1010
###MSMS: 1011
BEGIN IONS
TITLE=Cmpd 143, AutoMSn(947.3952), 17.2 min
RTINSECONDS=1030.15
SCANS=MS: 1010 MSMS: 1011
PEPMASS=947.39518	5961
CHARGE=3+
599.71797	101	
947.41614	350	1+
947.75009	173	
948.06571	181	
958.28181	121	
END IONS

###FS:    #m/z: 453.24943 #charge   3
###MaxRes:#m/z:  0.00000 #charge-128
###MS: 1010
###MSMS: 1012
BEGIN IONS
TITLE=Cmpd 144, AutoMSn(453.2494), 17.2 min
RTINSECONDS=1030.65
SCANS=MS: 1010 MSMS: 1012
PEPMASS=453.24943	3115
CHARGE=3+
328.20046	100	
456.29694	120	
461.40997	128	
END IONS

###FS:    #m/z: 379.68871 #charge   2
###MaxRes:#m/z:  0.00000 #charge-128
###MS: 1014
###MSMS: 1015
BEGIN IONS
TITLE=Cmpd 146, AutoMSn(379.6887), 17.2 min
RTINSECONDS=1034.18
SCANS=MS: 1014 MSMS: 1015
PEPMASS=379.68871	3591
CHARGE=2+
360.18112	145	
END IONS

###FS:    #m/z: 453.24765 #charge   3
###MaxRes:#m/z:  0.00000 #charge-128
###MS: 1014
###MSMS: 1016
BEGIN IONS
TITLE=Cmpd 147, AutoMSn(453.2477), 17.2 min
RTINSECONDS=1034.68
SCANS=MS: 1014 MSMS: 1016
PEPMASS=453.24765	4072
CHARGE=3+
353.54024	103	
365.24223	380	1+
391.15827	125	
434.24746	139	
449.23930	127	
450.25021	576	1+
452.26366	1088	1+
457.76017	128	
513.29831	234	
522.29349	230	
522.78032	247	
528.32664	185	
612.25886	141	
728.45005	448	1+
843.46432	258	1+
915.51290	307	1+
END IONS

###FS:    #m/z: 437.75375 #charge   2
###MaxRes:#m/z:  0.00000 #charge-128
###MS: 1018
###MSMS: 1019
BEGIN IONS
TITLE=Cmpd 149, AutoMSn(437.7537), 17.3 min
RTINSECONDS=1038.22
SCANS=MS: 1018 MSMS: 1019
PEPMASS=437.75375	9155
CHARGE=2+
348.18737	598	1+
420.21193	119	
422.21505	112	
433.23582	155	
434.28372	321	1+
436.25077	905	1+
440.23787	259	1+
443.25607	151	
449.25748	132	
461.27239	824	1+
558.29257	291	1+
575.31856	993	1+
672.37501	132	
674.37920	1550	1+
END IONS

###FS:    #m/z: 416.25101 #charge   2
###MaxRes:#m/z:  0.00000 #charge-128
###MS: 1018
###MSMS: 1020
BEGIN IONS
TITLE=Cmpd 150, AutoMSn(416.2510), 17.3 min
RTINSECONDS=1038.73
SCANS=MS: 1018 MSMS: 1020
PEPMASS=416.25101	6998
CHARGE=2+
344.19198	116	
362.20534	475	1+
386.20252	113	
396.23488	114	
400.25529	107	
414.25802	249	
416.25187	342	1+
420.25780	173	
427.12588	128	
467.25475	106	
475.28801	319	
532.30988	1056	1+
631.37980	851	1+
639.75312	252	1+
END IONS

###FS:    #m/z: 379.68787 #charge   2
###MaxRes:#m/z:  0.00000 #charge-128
###MS: 1018
###MSMS: 1021
BEGIN IONS
TITLE=Cmpd 151, AutoMSn(379.6879), 17.3 min
RTINSECONDS=1039.23
SCANS=MS: 1018 MSMS: 1021
PEPMASS=379.68787	4367
CHARGE=2+
378.23029	120	
END IONS

###FS:    #m/z: 437.75397 #charge   2
###MaxRes:#m/z:  0.00000 #charge-128
###MS: 1022
###MSMS: 1023
BEGIN IONS
TITLE=Cmpd 152, AutoMSn(437.7540), 17.4 min
RTINSECONDS=1042.27
SCANS=MS: 1022 MSMS: 1023
PEPMASS=437.75397	19864
CHARGE=2+
315.16598	101	
325.13932	133	
330.16959	131	
345.17067	100	
348.18788	1505	1+
367.18699	112	
412.19534	135	
424.23554	153	
433.21230	149	
434.24141	353	1+
436.24173	375	1+
438.28490	172	
439.26473	461	1+
443.26436	141	
461.27307	1611	1+
466.23869	102	
468.42292	442	
471.25446	228	
507.26136	112	
511.25160	103	
541.27459	193	
557.33657	106	
558.29715	527	
574.28912	127	
575.31391	2862	1+
586.28235	179	
591.32464	109	
656.36708	234	
674.38234	2930	1+
685.33528	100	
END IONS

###FS:    #m/z: 416.25078 #charge   2
###MaxRes:#m/z:  0.00000 #charge-128
###MS: 1022
###MSMS: 1024
BEGIN IONS
TITLE=Cmpd 153, AutoMSn(416.2508), 17.4 min
RTINSECONDS=1042.77
SCANS=MS: 1022 MSMS: 1024
PEPMASS=416.25078	6579
CHARGE=2+
362.20749	189	
402.26222	112	
418.22669	139	
END IONS

###FS:    #m/z: 674.37282 #charge   1
###MaxRes:#m/z:  0.00000 #charge-128
###MS: 1022
###MSMS: 1025
BEGIN IONS
TITLE=Cmpd 154, AutoMSn(674.3728), 17.4 min
RTINSECONDS=1043.27
SCANS=MS: 1022 MSMS: 1025
PEPMASS=674.37282	5211
CHARGE=1+
367.15959	126	
END IONS

###FS:    #m/z: 437.75509 #charge   2
###MaxRes:#m/z:  0.00000 #charge-128
###MS: 1026
###MSMS: 1027
BEGIN IONS
TITLE=Cmpd 155, AutoMSn(437.7551), 17.4 min
RTINSECONDS=1046.31
SCANS=MS: 1026 MSMS: 1027
PEPMASS=437.75509	30686
CHARGE=2+
325.15199	162	
327.20489	100	
348.18746	2161	1+
362.53662	104	
369.21671	103	
399.20349	113	
411.19430	125	
418.29086	190	
420.23196	192	
424.21542	116	
434.27346	117	
435.21750	143	
436.25456	530	1+
438.26661	422	1+
440.25227	495	1+
443.26221	353	1+
459.24213	122	
461.27163	2092	1+
468.42285	810	
471.26013	456	1+
523.26088	118	
528.27700	147	
540.27275	239	
558.28674	785	1+
568.27445	148	
575.31544	3361	1+
586.28100	212	
596.31051	116	
654.37885	140	
656.36918	428	1+
674.38109	4085	1+
683.14419	308	
787.47975	130	
END IONS

###FS:    #m/z: 421.75855 #charge   2
###MaxRes:#m/z:  0.00000 #charge-128
###MS: 1026
###MSMS: 1028
BEGIN IONS
TITLE=Cmpd 156, AutoMSn(421.7585), 17.4 min
RTINSECONDS=1046.81
SCANS=MS: 1026 MSMS: 1028
PEPMASS=421.75855	14214
CHARGE=2+
327.70336	342	
341.19168	274	
368.22964	631	
385.25072	996	
420.25218	321	
422.27063	306	
424.23899	284	
454.26838	331	
472.28817	17597	1+
571.35335	5858	1+
628.37182	904	1+
670.40303	438	
672.40255	11290	1+
681.02074	566	
682.38811	804	
725.42974	2476	1+
741.42991	404	
743.43896	6059	1+
END IONS

###FS:    #m/z: 421.75989 #charge   2
###MaxRes:#m/z:  0.00000 #charge-128
###MS: 1030
###MSMS: 1031
BEGIN IONS
TITLE=Cmpd 158, AutoMSn(421.7599), 17.5 min
RTINSECONDS=1050.34
SCANS=MS: 1030 MSMS: 1031
PEPMASS=421.75989	160555
CHARGE=2+
341.18377	1240	
363.21875	2956	
368.22763	2503	
385.25430	4409	
454.26963	1474	
470.27370	1595	
472.28730	71334	1+
571.35596	29859	1+
628.37770	2591	
654.39486	1756	
670.39372	1394	
672.40395	53970	1+
682.38855	5096	1+
725.43384	7033	1+
743.44118	30504	1+
END IONS

###FS:    #m/z: 412.75411 #charge   2
###MaxRes:#m/z:  0.00000 #charge-128
###MS: 1030
###MSMS: 1032
BEGIN IONS
TITLE=Cmpd 159, AutoMSn(412.7541), 17.5 min
RTINSECONDS=1050.84
SCANS=MS: 1030 MSMS: 1032
PEPMASS=412.75411	68888
CHARGE=2+
376.22922	222	1+
398.25158	106	
408.24171	246	1+
410.25230	387	1+
414.26051	376	1+
416.24986	229	
422.09322	174	
449.25116	141	
472.28995	470	
475.28585	159	
532.31308	240	
571.36408	122	
631.37246	416	1+
640.91243	109	
672.40311	195	
END IONS

###FS:    #m/z: 421.76044 #charge   2
###MaxRes:#m/z:  0.00000 #charge-128
###MS: 1034
###MSMS: 1035
BEGIN IONS
TITLE=Cmpd 161, AutoMSn(421.7604), 17.6 min
RTINSECONDS=1054.36
SCANS=MS: 1034 MSMS: 1035
PEPMASS=421.76044	496408
CHARGE=2+
341.18157	3281	
368.22888	5296	
385.25453	15651	1+
454.27054	4360	
470.27415	3251	
472.28775	187140	1+
571.35614	78012	1+
628.37812	7669	
654.39226	4936	
670.39044	3906	
672.40346	133546	1+
682.38724	8737	
725.42960	32652	1+
743.44040	74097	1+
END IONS

###FS:    #m/z: 412.75456 #charge   2
###MaxRes:#m/z:  0.00000 #charge-128
###MS: 1034
###MSMS: 1036
BEGIN IONS
TITLE=Cmpd 162, AutoMSn(412.7546), 17.6 min
RTINSECONDS=1054.86
SCANS=MS: 1034 MSMS: 1036
PEPMASS=412.75456	214113
CHARGE=2+
362.22236	105	
390.23549	176	
394.21640	133	
395.23470	132	
396.23226	262	1+
408.24759	258	
410.23001	446	1+
413.24596	231	
414.23592	501	1+
432.25947	523	
454.26282	108	
472.28801	753	1+
532.30417	146	
545.34621	216	
571.36185	184	
631.35311	131	
632.37769	1289	
640.76953	272	
672.39461	285	1+
END IONS

###FS:    #m/z: 672.40352 #charge   1
###MaxRes:#m/z:  0.00000 #charge-128
###MS: 1034
###MSMS: 1037
BEGIN IONS
TITLE=Cmpd 163, AutoMSn(672.4035), 17.6 min
RTINSECONDS=1055.37
SCANS=MS: 1034 MSMS: 1037
PEPMASS=672.40352	114754
CHARGE=1+
672.39549	100	
END IONS

###FS:    #m/z: 412.75530 #charge   2
###MaxRes:#m/z:  0.00000 #charge-128
###MS: 1038
###MSMS: 1039
BEGIN IONS
TITLE=Cmpd 164, AutoMSn(412.7553), 17.6 min
RTINSECONDS=1058.38
SCANS=MS: 1038 MSMS: 1039
PEPMASS=412.75530	301839
CHARGE=2+
341.20113	103	
362.21272	130	
366.24506	106	
369.21682	246	
377.24003	130	
390.25304	166	
392.23989	160	
395.24938	105	
397.22116	224	1+
408.25586	332	1+
410.24491	441	1+
412.23900	409	1+
414.23836	536	1+
418.75690	164	
420.00348	100	
432.24919	799	
449.26760	120	
472.28854	1028	1+
532.30293	126	
545.34278	548	1+
571.34980	161	
614.35469	105	
632.37121	2771	1+
640.76110	230	
672.40022	219	
681.01577	112	
END IONS

###FS:    #m/z: 842.50939 #charge   1
###MaxRes:#m/z:  0.00000 #charge-128
###MS: 1038
###MSMS: 1041
BEGIN IONS
TITLE=Cmpd 166, AutoMSn(842.5094), 17.7 min
RTINSECONDS=1059.38
SCANS=MS: 1038 MSMS: 1041
PEPMASS=842.50939	103854
CHARGE=1+
840.49413	2204	1+
842.50967	55303	1+
END IONS

###FS:    #m/z: 472.28730 #charge   1
###MaxRes:#m/z:  0.00000 #charge-128
###MS: 1042
###MSMS: 1043
BEGIN IONS
TITLE=Cmpd 167, AutoMSn(472.2873), 17.7 min
RTINSECONDS=1062.41
SCANS=MS: 1042 MSMS: 1043
PEPMASS=472.28730	103288
CHARGE=1+
309.15232	102	
452.21989	125	
470.28040	101	
472.26791	148	
END IONS

###FS:    #m/z: 842.50885 #charge   1
###MaxRes:#m/z:  0.00000 #charge-128
###MS: 1042
###MSMS: 1044
BEGIN IONS
TITLE=Cmpd 168, AutoMSn(842.5089), 17.7 min
RTINSECONDS=1062.91
SCANS=MS: 1042 MSMS: 1044
PEPMASS=842.50885	92352
CHARGE=1+
571.34956	490	
840.50587	768	
842.50830	36134	1+
END IONS

###FS:    #m/z: 571.35334 #charge   1
###MaxRes:#m/z:  0.00000 #charge-128
###MS: 1042
###MSMS: 1045
BEGIN IONS
TITLE=Cmpd 169, AutoMSn(571.3533), 17.7 min
RTINSECONDS=1063.41
SCANS=MS: 1042 MSMS: 1045
PEPMASS=571.35334	54894
CHARGE=1+
324.18250	102	
383.23709	114	
END IONS

###FS:    #m/z: 472.28680 #charge   1
###MaxRes:#m/z:  0.00000 #charge-128
###MS: 1046
###MSMS: 1047
BEGIN IONS
TITLE=Cmpd 170, AutoMSn(472.2868), 17.8 min
RTINSECONDS=1066.44
SCANS=MS: 1046 MSMS: 1047
PEPMASS=472.28680	66390
CHARGE=1+
468.26749	197	
END IONS

###FS:    #m/z: 364.26728 #charge-128
###MaxRes:#m/z:  0.00000 #charge-128
###MS: 1046
###MSMS: 1048
BEGIN IONS
TITLE=Cmpd 171, AutoMSn(364.2673), 17.8 min
RTINSECONDS=1066.94
SCANS=MS: 1046 MSMS: 1048
PEPMASS=364.26728	31899

346.25711	1056	1+
364.26829	4068	1+
END IONS

###FS:    #m/z: 571.35216 #charge   1
###MaxRes:#m/z:  0.00000 #charge-128
###MS: 1046
###MSMS: 1049
BEGIN IONS
TITLE=Cmpd 172, AutoMSn(571.3522), 17.8 min
RTINSECONDS=1067.44
SCANS=MS: 1046 MSMS: 1049
PEPMASS=571.35216	37786
CHARGE=1+
380.67190	133	
413.77996	136	
568.25403	101	
END IONS

###FS:    #m/z: 364.26699 #charge   1
###MaxRes:#m/z:  0.00000 #charge-128
###MS: 1050
###MSMS: 1051
BEGIN IONS
TITLE=Cmpd 173, AutoMSn(364.2670), 17.8 min
RTINSECONDS=1070.46
SCANS=MS: 1050 MSMS: 1051
PEPMASS=364.26699	32115
CHARGE=1+
316.24513	103	
344.23516	110	
346.25470	1315	1+
362.24253	209	
364.26864	4004	1+
END IONS

###FS:    #m/z: 832.48736 #charge   3
###MaxRes:#m/z:  0.00000 #charge-128
###MS: 1050
###MSMS: 1052
BEGIN IONS
TITLE=Cmpd 174, AutoMSn(832.4874), 17.8 min
RTINSECONDS=1070.96
SCANS=MS: 1050 MSMS: 1052
PEPMASS=832.48736	8913
CHARGE=3+
765.19494	104	
832.48852	2376	1+
END IONS

###FS:    #m/z: 801.38394 #charge   2
###MaxRes:#m/z:  0.00000 #charge-128
###MS: 1050
###MSMS: 1053
BEGIN IONS
TITLE=Cmpd 175, AutoMSn(801.3839), 17.9 min
RTINSECONDS=1071.46
SCANS=MS: 1050 MSMS: 1053
PEPMASS=801.38394	6343
CHARGE=2+
367.19657	164	
438.20660	193	
456.20670	128	
515.25354	142	
537.26849	382	1+
555.27537	492	1+
1029.47638	1372	1+
END IONS

###FS:    #m/z: 364.26664 #charge   1
###MaxRes:#m/z:  0.00000 #charge-128
###MS: 1054
###MSMS: 1055
BEGIN IONS
TITLE=Cmpd 176, AutoMSn(364.2666), 17.9 min
RTINSECONDS=1074.49
SCANS=MS: 1054 MSMS: 1055
PEPMASS=364.26664	28264
CHARGE=1+
346.25863	778	
364.26842	3106	1+
END IONS

###FS:    #m/z: 350.25824 #charge-128
###MaxRes:#m/z:  0.00000 #charge-128
###MS: 1054
###MSMS: 1056
BEGIN IONS
TITLE=Cmpd 177, AutoMSn(350.2582), 17.9 min
RTINSECONDS=1074.99
SCANS=MS: 1054 MSMS: 1056
PEPMASS=350.25824	6871

328.24166	127	
332.24217	289	
END IONS

###FS:    #m/z: 472.28614 #charge   1
###MaxRes:#m/z:  0.00000 #charge-128
###MS: 1054
###MSMS: 1057
BEGIN IONS
TITLE=Cmpd 178, AutoMSn(472.2861), 17.9 min
RTINSECONDS=1075.49
SCANS=MS: 1054 MSMS: 1057
PEPMASS=472.28614	9954
CHARGE=1+
340.15996	168	
358.15192	203	
375.23510	134	
421.25703	204	
429.25607	134	
436.24319	101	
446.26741	583	1+
450.22347	172	
454.24092	148	
456.24600	109	
467.27293	207	
468.24818	664	1+
469.75104	105	
470.24536	607	1+
472.26414	1248	1+
END IONS

###FS:    #m/z: 561.28770 #charge   2
###MaxRes:#m/z:  0.00000 #charge-128
###MS: 1058
###MSMS: 1059
BEGIN IONS
TITLE=Cmpd 179, AutoMSn(561.2877), 18.0 min
RTINSECONDS=1078.53
SCANS=MS: 1058 MSMS: 1059
PEPMASS=561.28770	7244
CHARGE=2+
342.14932	150	
359.17954	111	
470.70949	100	
491.23355	108	
499.29086	590	1+
504.26450	223	
544.26074	263	
544.76731	128	
547.26740	106	
558.31166	128	
562.29381	447	1+
566.22311	115	
572.18563	112	
600.33465	516	1+
645.25730	107	
763.40024	760	1+
910.45730	100	
END IONS

###FS:    #m/z: 350.25625 #charge-128
###MaxRes:#m/z:  0.00000 #charge-128
###MS: 1058
###MSMS: 1060
BEGIN IONS
TITLE=Cmpd 180, AutoMSn(350.2562), 18.0 min
RTINSECONDS=1079.03
SCANS=MS: 1058 MSMS: 1060
PEPMASS=350.25625	8572

332.24293	372	1+
350.25210	324	
END IONS

###FS:    #m/z: 462.75610 #charge   2
###MaxRes:#m/z:  0.00000 #charge-128
###MS: 1058
###MSMS: 1061
BEGIN IONS
TITLE=Cmpd 181, AutoMSn(462.7561), 18.0 min
RTINSECONDS=1079.53
SCANS=MS: 1058 MSMS: 1061
PEPMASS=462.75610	4842
CHARGE=2+
387.20308	203	1+
442.26374	105	
452.70813	105	
460.24168	121	
462.29504	133	
484.25817	197	
491.59683	148	
552.28618	110	
651.36219	308	1+
END IONS

###FS:    #m/z: 561.28579 #charge   2
###MaxRes:#m/z:  0.00000 #charge-128
###MS: 1062
###MSMS: 1063
BEGIN IONS
TITLE=Cmpd 182, AutoMSn(561.2858), 18.0 min
RTINSECONDS=1082.55
SCANS=MS: 1062 MSMS: 1063
PEPMASS=561.28579	8170
CHARGE=2+
342.13976	147	
402.22923	155	
499.28827	604	1+
544.26590	328	1+
557.30642	134	
558.32930	357	1+
561.29368	266	1+
563.31031	553	1+
570.24903	112	
571.19793	412	1+
600.34052	393	1+
763.40173	364	
END IONS

###FS:    #m/z: 350.25581 #charge   2
###MaxRes:#m/z:  0.00000 #charge-128
###MS: 1062
###MSMS: 1064
BEGIN IONS
TITLE=Cmpd 183, AutoMSn(350.2558), 18.1 min
RTINSECONDS=1083.05
SCANS=MS: 1062 MSMS: 1064
PEPMASS=350.25581	9383
CHARGE=2+
330.22921	133	
332.23952	859	
346.20743	111	
350.24852	353	
END IONS

###FS:    #m/z: 450.26835 #charge   2
###MaxRes:#m/z:  0.00000 #charge-128
###MS: 1062
###MSMS: 1065
BEGIN IONS
TITLE=Cmpd 184, AutoMSn(450.2683), 18.1 min
RTINSECONDS=1083.55
SCANS=MS: 1062 MSMS: 1065
PEPMASS=450.26835	5511
CHARGE=2+
341.18990	140	
385.26395	163	
397.80280	186	
416.23283	101	
432.24731	126	
436.24293	136	
446.24646	332	1+
448.24987	1219	1+
452.27637	1163	1+
472.28669	835	1+
571.35246	505	1+
628.37419	205	
672.40678	2265	1+
725.42357	227	
743.44344	911	1+
END IONS

###FS:    #m/z: 450.27022 #charge   2
###MaxRes:#m/z:  0.00000 #charge-128
###MS: 1066
###MSMS: 1067
BEGIN IONS
TITLE=Cmpd 185, AutoMSn(450.2702), 18.1 min
RTINSECONDS=1086.57
SCANS=MS: 1066 MSMS: 1067
PEPMASS=450.27022	14948
CHARGE=2+
385.25319	283	
415.25505	102	
430.27216	110	
432.23260	109	
434.24936	321	1+
446.26126	216	
447.25772	278	
448.25138	580	1+
450.25548	685	1+
452.27578	1296	1+
458.34745	144	
472.28719	1396	1+
479.26172	108	
513.30480	119	
571.35777	854	1+
670.38415	141	
672.40615	3141	1+
681.01775	128	
725.42591	654	1+
742.43868	143	
743.43843	2064	1+
755.43092	149	
END IONS

###FS:    #m/z: 435.76727 #charge   2
###MaxRes:#m/z:  0.00000 #charge-128
###MS: 1066
###MSMS: 1068
BEGIN IONS
TITLE=Cmpd 186, AutoMSn(435.7673), 18.1 min
RTINSECONDS=1087.07
SCANS=MS: 1066 MSMS: 1068
PEPMASS=435.76727	5679
CHARGE=2+
355.69401	108	
395.71829	117	
402.20526	108	
416.25026	107	
418.23643	108	
432.26540	349	1+
434.26111	612	1+
436.23764	1037	1+
440.24295	129	
472.28320	186	
654.39245	185	
674.37421	159	
700.40507	423	1+
741.41098	116	
743.43873	1541	1+
END IONS

###FS:    #m/z: 462.75442 #charge   2
###MaxRes:#m/z:  0.00000 #charge-128
###MS: 1066
###MSMS: 1069
BEGIN IONS
TITLE=Cmpd 187, AutoMSn(462.7544), 18.1 min
RTINSECONDS=1087.57
SCANS=MS: 1066 MSMS: 1069
PEPMASS=462.75442	4830
CHARGE=2+
386.24114	114	
461.25341	302	1+
463.25176	700	1+
484.26305	148	
END IONS

###FS:    #m/z: 450.26890 #charge   2
###MaxRes:#m/z:  0.00000 #charge-128
###MS: 1070
###MSMS: 1071
BEGIN IONS
TITLE=Cmpd 188, AutoMSn(450.2689), 18.2 min
RTINSECONDS=1090.6
SCANS=MS: 1070 MSMS: 1071
PEPMASS=450.26890	23431
CHARGE=2+
363.75644	110	
385.25579	154	
390.23729	173	
430.22582	114	
431.24324	235	1+
433.23136	407	1+
447.26052	175	
448.24476	560	1+
450.25196	669	1+
452.26914	839	1+
454.25774	344	
455.31559	157	
472.28919	1514	1+
479.48429	164	
571.35301	1231	1+
612.32725	102	
628.36907	192	
670.38471	113	
672.40360	4588	1+
681.01741	344	
682.40654	240	
725.42802	666	1+
743.43977	2561	1+
755.44813	118	
END IONS

###FS:    #m/z: 742.52692 #charge   2
###MaxRes:#m/z:  0.00000 #charge-128
###MS: 1070
###MSMS: 1072
BEGIN IONS
TITLE=Cmpd 189, AutoMSn(742.5269), 18.2 min
RTINSECONDS=1091.11
SCANS=MS: 1070 MSMS: 1072
PEPMASS=742.52692	7854
CHARGE=2+
325.18695	140	
370.20441	254	
418.06139	101	
436.07986	301	
475.20861	100	
643.32205	119	
742.31745	117	
838.89709	125	
890.63137	122	
END IONS

###FS:    #m/z: 435.76951 #charge   2
###MaxRes:#m/z:  0.00000 #charge-128
###MS: 1070
###MSMS: 1073
BEGIN IONS
TITLE=Cmpd 190, AutoMSn(435.7695), 18.2 min
RTINSECONDS=1091.61
SCANS=MS: 1070 MSMS: 1073
PEPMASS=435.76951	6314
CHARGE=2+
388.22116	100	
415.23818	102	
434.24669	119	
437.27344	103	
END IONS

###FS:    #m/z: 742.28046 #charge   2
###MaxRes:#m/z:  0.00000 #charge-128
###MS: 1074
###MSMS: 1075
BEGIN IONS
TITLE=Cmpd 191, AutoMSn(742.2805), 18.2 min
RTINSECONDS=1094.64
SCANS=MS: 1074 MSMS: 1075
PEPMASS=742.28046	9480
CHARGE=2+
342.20600	103	
370.20314	144	
436.06947	323	
742.77986	106	
END IONS

###FS:    #m/z: 645.28454 #charge   2
###MaxRes:#m/z:  0.00000 #charge-128
###MS: 1074
###MSMS: 1076
BEGIN IONS
TITLE=Cmpd 192, AutoMSn(645.2845), 18.3 min
RTINSECONDS=1095.14
SCANS=MS: 1074 MSMS: 1076
PEPMASS=645.28454	6119
CHARGE=2+
337.14597	752	1+
394.17247	133	
408.18853	272	
481.20511	739	1+
623.27653	104	
646.34261	130	
668.29435	112	
754.31405	694	1+
763.50054	185	
882.37391	138	
END IONS

###FS:    #m/z: 336.70779 #charge   2
###MaxRes:#m/z:  0.00000 #charge-128
###MS: 1074
###MSMS: 1077
BEGIN IONS
TITLE=Cmpd 193, AutoMSn(336.7078), 18.3 min
RTINSECONDS=1095.65
SCANS=MS: 1074 MSMS: 1077
PEPMASS=336.70779	6342
CHARGE=2+
336.22312	103	
END IONS

###FS:    #m/z: 645.28675 #charge   2
###MaxRes:#m/z:  0.00000 #charge-128
###MS: 1078
###MSMS: 1079
BEGIN IONS
TITLE=Cmpd 194, AutoMSn(645.2867), 18.3 min
RTINSECONDS=1098.69
SCANS=MS: 1078 MSMS: 1079
PEPMASS=645.28675	8887
CHARGE=2+
337.14883	1414	1+
391.17047	137	
394.17289	371	1+
408.17951	174	
433.87835	112	
441.68717	123	
481.20245	291	
532.23251	164	
536.24345	171	
623.26675	162	
626.29718	104	
650.25846	105	
667.28506	306	
754.31795	993	1+
864.34387	349	1+
882.37039	377	1+
953.40447	143	
END IONS

###FS:    #m/z: 336.23482 #charge   2
###MaxRes:#m/z:  0.00000 #charge-128
###MS: 1078
###MSMS: 1080
BEGIN IONS
TITLE=Cmpd 195, AutoMSn(336.2348), 18.3 min
RTINSECONDS=1099.19
SCANS=MS: 1078 MSMS: 1080
PEPMASS=336.23482	8359
CHARGE=2+
334.24598	101	
336.23168	243	
END IONS

###FS:    #m/z: 742.52620 #charge   1
###MaxRes:#m/z:  0.00000 #charge-128
###MS: 1078
###MSMS: 1081
BEGIN IONS
TITLE=Cmpd 196, AutoMSn(742.5262), 18.3 min
RTINSECONDS=1099.69
SCANS=MS: 1078 MSMS: 1081
PEPMASS=742.52620	6306
CHARGE=1+
436.07709	118	
END IONS

###FS:    #m/z: 336.23510 #charge   2
###MaxRes:#m/z:  0.00000 #charge-128
###MS: 1082
###MSMS: 1083
BEGIN IONS
TITLE=Cmpd 197, AutoMSn(336.2351), 18.4 min
RTINSECONDS=1102.73
SCANS=MS: 1082 MSMS: 1083
PEPMASS=336.23510	10706
CHARGE=2+
314.23153	177	
316.20717	110	
334.25756	109	
336.23708	152	
END IONS

###FS:    #m/z: 645.28587 #charge   2
###MaxRes:#m/z:  0.00000 #charge-128
###MS: 1082
###MSMS: 1084
BEGIN IONS
TITLE=Cmpd 198, AutoMSn(645.2859), 18.4 min
RTINSECONDS=1103.23
SCANS=MS: 1082 MSMS: 1084
PEPMASS=645.28587	9535
CHARGE=2+
299.13276	110	
328.16438	121	
337.14857	1083	1+
394.17150	244	
398.17537	114	
408.18542	538	1+
425.21326	115	
481.20562	473	
536.23663	106	
606.28157	129	
623.27924	315	1+
643.34451	110	
667.28485	500	1+
754.31327	1373	1+
763.50379	189	
764.62441	222	
865.35659	108	
882.37357	377	1+
953.40804	200	
END IONS

###FS:    #m/z: 572.31383 #charge   1
###MaxRes:#m/z:  0.00000 #charge-128
###MS: 1082
###MSMS: 1085
BEGIN IONS
TITLE=Cmpd 199, AutoMSn(572.3138), 18.4 min
RTINSECONDS=1103.73
SCANS=MS: 1082 MSMS: 1085
PEPMASS=572.31383	4104
CHARGE=1+
386.21953	102	
458.30812	146	
568.25913	108	
END IONS

###FS:    #m/z: 336.23522 #charge   2
###MaxRes:#m/z:  0.00000 #charge-128
###MS: 1086
###MSMS: 1087
BEGIN IONS
TITLE=Cmpd 200, AutoMSn(336.2352), 18.4 min
RTINSECONDS=1106.75
SCANS=MS: 1086 MSMS: 1087
PEPMASS=336.23522	12592
CHARGE=2+
336.23731	147	
END IONS

###FS:    #m/z: 885.38090 #charge   2
###MaxRes:#m/z:  0.00000 #charge-128
###MS: 1086
###MSMS: 1088
BEGIN IONS
TITLE=Cmpd 201, AutoMSn(885.3809), 18.5 min
RTINSECONDS=1107.25
SCANS=MS: 1086 MSMS: 1088
PEPMASS=885.38090	6470
CHARGE=2+
370.20890	393	
455.28345	132	
483.28742	530	1+
643.32775	124	
665.31200	102	
880.35717	128	
885.37681	145	
885.88456	121	
1127.41072	192	
1128.43881	151	
1287.48385	316	
1289.48436	107	
END IONS

###FS:    #m/z: 590.59164 #charge   3
###MaxRes:#m/z:  0.00000 #charge-128
###MS: 1086
###MSMS: 1089
BEGIN IONS
TITLE=Cmpd 202, AutoMSn(590.5916), 18.5 min
RTINSECONDS=1107.75
SCANS=MS: 1086 MSMS: 1089
PEPMASS=590.59164	5313
CHARGE=3+
342.21026	119	
345.13875	107	
365.68079	123	
370.20483	442	
376.59786	184	
439.23590	119	
455.30078	213	
483.29234	145	
523.20574	102	
530.23624	172	
572.20916	366	
586.32265	149	
587.31946	485	1+
589.28201	717	1+
592.31318	352	1+
594.25894	129	
594.81108	103	
614.34175	146	
626.27823	127	
643.31567	305	1+
664.29155	371	
667.30705	132	
712.33524	113	
793.34245	193	
880.36051	568	1+
971.50528	111	
1040.40421	130	
END IONS

###FS:    #m/z: 885.38082 #charge   2
###MaxRes:#m/z:  0.00000 #charge-128
###MS: 1090
###MSMS: 1091
BEGIN IONS
TITLE=Cmpd 203, AutoMSn(885.3808), 18.5 min
RTINSECONDS=1110.77
SCANS=MS: 1090 MSMS: 1091
PEPMASS=885.38082	7445
CHARGE=2+
342.21545	193	
370.20821	729	1+
376.60042	168	
466.25356	126	
483.30160	424	
594.27977	117	
643.32790	112	
664.30580	191	
793.32110	213	
885.89512	136	
1127.42891	158	
1287.46099	173	
1400.55083	108	
END IONS

###FS:    #m/z: 590.59420 #charge   3
###MaxRes:#m/z:  0.00000 #charge-128
###MS: 1090
###MSMS: 1092
BEGIN IONS
TITLE=Cmpd 204, AutoMSn(590.5942), 18.5 min
RTINSECONDS=1111.28
SCANS=MS: 1090 MSMS: 1092
PEPMASS=590.59420	6493
CHARGE=3+
370.20616	364	
391.18528	110	
483.29089	164	
500.17445	131	
540.23851	107	
549.26466	162	
552.31680	122	
586.31360	298	1+
589.29128	112	
589.75292	107	
590.34027	714	1+
595.29380	130	
614.35784	214	
643.32251	140	
664.28747	291	
712.33082	121	
729.37718	236	
793.33692	157	
880.37428	412	
882.37388	105	
1127.41183	128	
END IONS

###FS:    #m/z: 336.23534 #charge   2
###MaxRes:#m/z:  0.00000 #charge-128
###MS: 1090
###MSMS: 1093
BEGIN IONS
TITLE=Cmpd 205, AutoMSn(336.2353), 18.5 min
RTINSECONDS=1111.78
SCANS=MS: 1090 MSMS: 1093
PEPMASS=336.23534	11605
CHARGE=2+
318.19607	101	
336.22925	110	
END IONS

###FS:    #m/z: 336.23499 #charge   2
###MaxRes:#m/z:  0.00000 #charge-128
###MS: 1094
###MSMS: 1095
BEGIN IONS
TITLE=Cmpd 206, AutoMSn(336.2350), 18.6 min
RTINSECONDS=1114.8
SCANS=MS: 1094 MSMS: 1095
PEPMASS=336.23499	12519
CHARGE=2+
335.25357	164	
END IONS

###FS:    #m/z: 601.33618 #charge   1
###MaxRes:#m/z:  0.00000 #charge-128
###MS: 1094
###MSMS: 1096
BEGIN IONS
TITLE=Cmpd 207, AutoMSn(601.3362), 18.6 min
RTINSECONDS=1115.3
SCANS=MS: 1094 MSMS: 1096
PEPMASS=601.33618	5827
CHARGE=1+
328.19924	1120	1+
386.22930	152	
428.22819	126	
442.23337	113	
447.10568	116	
449.25515	205	
470.26834	277	
514.27289	1821	1+
521.78892	623	
527.34063	685	1+
601.29441	106	
END IONS

###FS:    #m/z: 590.59214 #charge   3
###MaxRes:#m/z:  0.00000 #charge-128
###MS: 1094
###MSMS: 1097
BEGIN IONS
TITLE=Cmpd 208, AutoMSn(590.5921), 18.6 min
RTINSECONDS=1115.8
SCANS=MS: 1094 MSMS: 1097
PEPMASS=590.59214	5347
CHARGE=3+
343.16190	123	
350.19629	105	
357.15454	101	
370.21335	194	
483.28757	185	
586.30783	516	1+
588.08902	131	
588.29927	300	
589.30178	275	
590.31220	620	1+
594.28961	465	1+
614.35278	174	
664.29388	295	
729.37198	174	
793.33212	138	
880.37446	213	
882.40145	185	
971.49532	307	1+
END IONS

###FS:    #m/z: 601.34076 #charge   1
###MaxRes:#m/z:  0.00000 #charge-128
###MS: 1098
###MSMS: 1099
BEGIN IONS
TITLE=Cmpd 209, AutoMSn(601.3408), 18.6 min
RTINSECONDS=1118.82
SCANS=MS: 1098 MSMS: 1099
PEPMASS=601.34076	9092
CHARGE=1+
328.19337	1249	1+
402.24389	164	
428.21910	186	
446.22828	104	
457.24752	106	
470.27872	341	
497.25215	123	
514.27317	3334	1+
521.79069	388	
527.32989	376	
END IONS

###FS:    #m/z: 336.23562 #charge   2
###MaxRes:#m/z:  0.00000 #charge-128
###MS: 1098
###MSMS: 1100
BEGIN IONS
TITLE=Cmpd 210, AutoMSn(336.2356), 18.7 min
RTINSECONDS=1119.32
SCANS=MS: 1098 MSMS: 1100
PEPMASS=336.23562	11773
CHARGE=2+
336.23359	185	
END IONS

###FS:    #m/z: 558.30218 #charge   2
###MaxRes:#m/z:  0.00000 #charge-128
###MS: 1098
###MSMS: 1101
BEGIN IONS
TITLE=Cmpd 211, AutoMSn(558.3022), 18.7 min
RTINSECONDS=1119.82
SCANS=MS: 1098 MSMS: 1101
PEPMASS=558.30218	4072
CHARGE=2+
554.28532	112	
558.33249	127	
727.41475	193	
755.39800	185	
765.19548	100	
END IONS

###FS:    #m/z: 601.33907 #charge   1
###MaxRes:#m/z:  0.00000 #charge-128
###MS: 1102
###MSMS: 1103
BEGIN IONS
TITLE=Cmpd 212, AutoMSn(601.3391), 18.7 min
RTINSECONDS=1122.84
SCANS=MS: 1102 MSMS: 1103
PEPMASS=601.33907	13182
CHARGE=1+
327.21030	109	
328.19860	1406	1+
386.22572	144	
402.25674	177	
428.23302	371	
457.23989	138	
470.27435	272	
514.27122	4534	1+
521.78723	184	
527.32677	610	1+
598.30046	122	
END IONS

###FS:    #m/z: 590.29963 #charge   2
###MaxRes:#m/z:  0.00000 #charge-128
###MS: 1104
###MSMS: 1105
BEGIN IONS
TITLE=Cmpd 213, AutoMSn(590.2996), 18.7 min
RTINSECONDS=1124.85
SCANS=MS: 1104 MSMS: 1105
PEPMASS=590.29963	3644
CHARGE=2+
404.22702	111	
422.15515	127	
517.29790	171	
580.28777	113	
591.22179	100	
593.30511	117	
645.36795	397	1+
END IONS

###FS:    #m/z: 408.27695 #charge   1
###MaxRes:#m/z:  0.00000 #charge-128
###MS: 1104
###MSMS: 1106
BEGIN IONS
TITLE=Cmpd 214, AutoMSn(408.2769), 18.8 min
RTINSECONDS=1125.35
SCANS=MS: 1104 MSMS: 1106
PEPMASS=408.27695	3225
CHARGE=1+
346.25585	492	1+
388.26528	261	1+
406.25424	310	1+
408.29208	1485	1+
END IONS

###FS:    #m/z: 590.30016 #charge   2
###MaxRes:#m/z:  0.00000 #charge-128
###MS: 1107
###MSMS: 1108
BEGIN IONS
TITLE=Cmpd 215, AutoMSn(590.3002), 18.8 min
RTINSECONDS=1127.87
SCANS=MS: 1107 MSMS: 1108
PEPMASS=590.30016	6340
CHARGE=2+
371.19328	101	
374.18133	267	
404.22384	301	
422.15203	337	
425.24685	116	
457.72547	115	
466.24474	155	
481.26299	105	
483.29210	105	
498.14733	151	
501.25200	178	
517.31176	695	1+
523.25978	356	
580.28641	399	1+
585.28839	113	
586.31655	170	
587.31644	494	1+
588.09225	173	
590.28833	338	1+
592.29077	620	1+
637.30669	1805	1+
645.36807	747	1+
708.33820	145	
749.28475	106	
758.45045	595	1+
765.35740	740	1+
836.30326	176	
854.30070	110	
887.49402	589	1+
1016.55633	107	
END IONS

###FS:    #m/z: 883.37254 #charge   2
###MaxRes:#m/z:  0.00000 #charge-128
###MS: 1107
###MSMS: 1109
BEGIN IONS
TITLE=Cmpd 216, AutoMSn(883.3725), 18.8 min
RTINSECONDS=1128.37
SCANS=MS: 1107 MSMS: 1109
PEPMASS=883.37254	3677
CHARGE=2+
370.20771	128	
436.16591	101	
524.25707	124	
580.28736	123	
637.30250	284	1+
709.34060	102	
765.35484	205	
883.85112	189	
912.43340	283	1+
END IONS

###FS:    #m/z: 737.82315 #charge   1
###MaxRes:#m/z:  0.00000 #charge-128
###MS: 1107
###MSMS: 1110
BEGIN IONS
TITLE=Cmpd 217, AutoMSn(737.8232), 18.8 min
RTINSECONDS=1128.87
SCANS=MS: 1107 MSMS: 1110
PEPMASS=737.82315	3571
CHARGE=1+
376.21354	122	
489.29514	268	1+
514.76131	101	
END IONS

###FS:    #m/z: 589.25348 #charge   3
###MaxRes:#m/z:  0.00000 #charge-128
###MS: 1111
###MSMS: 1112
BEGIN IONS
TITLE=Cmpd 218, AutoMSn(589.2535), 18.9 min
RTINSECONDS=1131.9
SCANS=MS: 1111 MSMS: 1112
PEPMASS=589.25348	11688
CHARGE=3+
351.16439	141	
354.67415	143	
373.15184	179	
383.19311	139	
404.22237	439	
418.65080	183	
422.14886	722	
457.73007	177	
466.24023	338	1+
478.19691	146	
492.18971	186	
517.30086	820	1+
520.70031	201	
523.26821	670	1+
529.70846	253	
535.25816	264	1+
552.19890	120	
568.23727	132	
572.29140	127	
580.28284	1342	1+
585.20995	146	
587.30340	139	
588.31800	483	1+
590.29171	1520	1+
590.81021	380	1+
613.32202	119	
637.30494	3787	1+
645.36726	877	1+
648.27874	116	
708.33380	991	1+
758.44439	797	1+
765.37025	1386	1+
776.40702	201	
818.27653	128	
836.30622	449	
845.96614	481	
854.30245	600	1+
887.49099	816	1+
912.42325	231	1+
1051.08569	125	
1058.39127	187	
END IONS

###FS:    #m/z: 883.37354 #charge   2
###MaxRes:#m/z:  0.00000 #charge-128
###MS: 1111
###MSMS: 1113
BEGIN IONS
TITLE=Cmpd 219, AutoMSn(883.3735), 18.9 min
RTINSECONDS=1132.4
SCANS=MS: 1111 MSMS: 1113
PEPMASS=883.37354	8578
CHARGE=2+
523.25782	104	
637.29540	400	1+
708.32299	200	
765.35341	484	1+
854.29934	142	
912.43522	391	1+
999.45179	102	
1056.48479	102	
1113.49727	154	
1765.74651	586	1+
END IONS

###FS:    #m/z: 408.29089 #charge   1
###MaxRes:#m/z:  0.00000 #charge-128
###MS: 1111
###MSMS: 1114
BEGIN IONS
TITLE=Cmpd 220, AutoMSn(408.2909), 18.9 min
RTINSECONDS=1132.9
SCANS=MS: 1111 MSMS: 1114
PEPMASS=408.29089	6305
CHARGE=1+
346.25223	472	
360.26609	101	
390.27541	603	1+
393.19990	165	
406.22687	415	
408.28557	1190	1+
END IONS

###FS:    #m/z: 589.25469 #charge   3
###MaxRes:#m/z:  0.00000 #charge-128
###MS: 1115
###MSMS: 1116
BEGIN IONS
TITLE=Cmpd 221, AutoMSn(589.2547), 18.9 min
RTINSECONDS=1135.93
SCANS=MS: 1115 MSMS: 1116
PEPMASS=589.25469	13133
CHARGE=3+
303.18355	122	
319.17291	284	
383.18428	212	
404.22340	605	
422.16239	655	1+
427.66270	155	
445.18239	164	
456.73390	157	
464.15722	246	
466.22040	230	
477.83122	106	
478.19772	128	
487.19603	138	
492.19441	210	1+
509.27051	124	
514.26411	103	
517.30963	846	1+
523.26321	593	
533.17439	147	
535.23698	345	1+
572.31077	201	
574.23057	132	
580.28409	1368	1+
586.30353	232	
587.33164	693	1+
590.29538	1223	1+
590.79983	200	
598.22716	112	
620.27442	222	1+
637.30249	3579	1+
645.36556	731	1+
708.34696	925	1+
748.36080	134	
758.46033	344	1+
765.35707	1925	1+
836.30186	938	1+
845.96779	607	
854.33059	517	1+
887.49806	834	1+
983.35347	123	
1058.39534	583	1+
1058.40039	259	
END IONS

###FS:    #m/z: 743.58626 #charge   2
###MaxRes:#m/z:  0.00000 #charge-128
###MS: 1115
###MSMS: 1117
BEGIN IONS
TITLE=Cmpd 222, AutoMSn(743.5863), 18.9 min
RTINSECONDS=1136.43
SCANS=MS: 1115 MSMS: 1117
PEPMASS=743.58626	10363
CHARGE=2+
431.19448	204	1+
445.18308	114	
447.20412	112	
474.17591	139	
496.19942	109	
557.22975	114	
563.32985	159	
569.70009	116	
679.37312	115	
694.68766	112	
747.29798	319	
776.28805	1670	1+
785.57511	467	
804.88140	133	
863.40102	118	
876.44807	160	
889.37165	1518	1+
END IONS

###FS:    #m/z: 883.37201 #charge   2
###MaxRes:#m/z:  0.00000 #charge-128
###MS: 1115
###MSMS: 1118
BEGIN IONS
TITLE=Cmpd 223, AutoMSn(883.3720), 18.9 min
RTINSECONDS=1136.93
SCANS=MS: 1115 MSMS: 1118
PEPMASS=883.37201	11144
CHARGE=2+
458.13362	107	
637.31556	240	
708.34080	159	
765.36457	519	
766.84160	102	
854.34120	102	
912.45105	202	
999.45951	167	
1765.71962	811	1+
END IONS

###FS:    #m/z: 743.58564 #charge   2
###MaxRes:#m/z:  0.00000 #charge-128
###MS: 1119
###MSMS: 1120
BEGIN IONS
TITLE=Cmpd 224, AutoMSn(743.5856), 19.0 min
RTINSECONDS=1139.97
SCANS=MS: 1119 MSMS: 1120
PEPMASS=743.58564	11683
CHARGE=2+
431.19992	165	
438.73089	212	
445.18508	184	
484.19982	104	
493.71443	287	
501.22288	117	
614.31374	144	
661.24711	107	
678.35382	118	
689.02168	104	
694.64443	135	
694.98996	152	
737.34320	100	
742.32383	154	
747.29009	351	1+
754.36123	195	
776.28845	1454	1+
785.58010	188	
805.87244	105	
876.44782	123	
889.37657	1024	1+
1041.47247	119	
1042.47641	127	
END IONS

###FS:    #m/z: 518.75032 #charge   2
###MaxRes:#m/z:  0.00000 #charge-128
###MS: 1119
###MSMS: 1121
BEGIN IONS
TITLE=Cmpd 225, AutoMSn(518.7503), 19.0 min
RTINSECONDS=1140.47
SCANS=MS: 1119 MSMS: 1121
PEPMASS=518.75032	8147
CHARGE=2+
392.20957	103	
440.10743	109	
450.23770	186	
457.14613	114	
482.24953	102	
498.26635	109	
504.30716	102	
509.73792	245	
510.23937	117	
514.29461	146	
516.29149	418	1+
518.27372	710	1+
520.29251	449	
521.26203	252	1+
527.84420	168	
563.32840	370	
571.21674	136	
678.36309	238	
679.35270	437	1+
761.37119	238	
779.39555	772	1+
876.44303	115	
876.45681	363	1+
END IONS

###FS:    #m/z: 531.79594 #charge   2
###MaxRes:#m/z:  0.00000 #charge-128
###MS: 1119
###MSMS: 1122
BEGIN IONS
TITLE=Cmpd 226, AutoMSn(531.7959), 19.0 min
RTINSECONDS=1140.97
SCANS=MS: 1119 MSMS: 1122
PEPMASS=531.79594	5670
CHARGE=2+
373.17207	114	
387.18445	204	
528.25570	237	1+
531.26694	234	1+
END IONS

###FS:    #m/z: 699.66279 #charge   3
###MaxRes:#m/z:  0.00000 #charge-128
###MS: 1123
###MSMS: 1124
BEGIN IONS
TITLE=Cmpd 227, AutoMSn(699.6628), 19.1 min
RTINSECONDS=1144
SCANS=MS: 1123 MSMS: 1124
PEPMASS=699.66279	5662
CHARGE=3+
512.75583	146	
523.76989	118	
553.27807	270	1+
561.76771	148	
566.76119	144	
610.29349	420	
681.29671	110	
697.32074	1217	1+
702.13262	102	
704.34730	131	
706.20734	100	
818.39602	282	1+
901.40616	310	1+
958.45764	183	
965.45110	122	
END IONS

###FS:    #m/z: 633.32159 #charge   2
###MaxRes:#m/z:  0.00000 #charge-128
###MS: 1123
###MSMS: 1125
BEGIN IONS
TITLE=Cmpd 228, AutoMSn(633.3216), 19.1 min
RTINSECONDS=1144.5
SCANS=MS: 1123 MSMS: 1125
PEPMASS=633.32159	6908
CHARGE=2+
338.10793	103	
361.24225	130	
390.24087	103	
399.14923	283	1+
460.31296	142	
607.38336	265	
614.35061	149	
630.33829	128	
632.27242	131	
633.35265	166	
638.32244	134	
726.30236	110	
736.42099	117	
850.45931	294	1+
979.52581	221	
1050.54955	124	
1051.55452	119	
END IONS

###FS:    #m/z: 348.27047 #charge-128
###MaxRes:#m/z:  0.00000 #charge-128
###MS: 1123
###MSMS: 1126
BEGIN IONS
TITLE=Cmpd 229, AutoMSn(348.2705), 19.1 min
RTINSECONDS=1145
SCANS=MS: 1123 MSMS: 1126
PEPMASS=348.27047	7637

330.23430	118	
332.20046	106	
348.26523	436	1+
354.43820	185	
END IONS

###FS:    #m/z: 699.66145 #charge   3
###MaxRes:#m/z:  0.00000 #charge-128
###MS: 1127
###MSMS: 1128
BEGIN IONS
TITLE=Cmpd 230, AutoMSn(699.6614), 19.1 min
RTINSECONDS=1148.03
SCANS=MS: 1127 MSMS: 1128
PEPMASS=699.66145	13445
CHARGE=3+
371.12187	109	
409.22540	107	
496.26266	123	
523.23724	286	1+
526.74943	247	
552.75889	113	
553.26612	426	
566.76447	214	
567.26358	152	
589.80495	104	
591.24297	109	
595.75106	105	
610.29165	1271	1+
618.79306	118	
647.31867	331	1+
686.84984	114	
687.97676	124	
696.27717	130	
697.32685	2235	1+
704.36359	193	
744.31394	126	
818.39794	531	1+
844.40153	347	1+
862.42578	111	
901.41904	380	1+
937.47436	304	1+
958.44693	828	1+
965.46437	451	1+
1045.47850	208	
1046.47072	111	
1133.49300	177	
END IONS

###FS:    #m/z: 875.59689 #charge   2
###MaxRes:#m/z:  0.00000 #charge-128
###MS: 1127
###MSMS: 1129
BEGIN IONS
TITLE=Cmpd 231, AutoMSn(875.5969), 19.1 min
RTINSECONDS=1148.53
SCANS=MS: 1127 MSMS: 1129
PEPMASS=875.59689	6316
CHARGE=2+
353.17787	125	
370.20455	234	
875.56825	230	
875.83159	257	
875.96921	227	
876.23365	101	
932.35774	101	
973.91190	191	
974.71124	156	
1002.16009	187	
END IONS

###FS:    #m/z: 348.26973 #charge-128
###MaxRes:#m/z:  0.00000 #charge-128
###MS: 1127
###MSMS: 1130
BEGIN IONS
TITLE=Cmpd 232, AutoMSn(348.2697), 19.2 min
RTINSECONDS=1149.03
SCANS=MS: 1127 MSMS: 1130
PEPMASS=348.26973	8274

330.25710	193	
348.26886	324	
354.43569	252	
END IONS

###FS:    #m/z: 699.66234 #charge   3
###MaxRes:#m/z:  0.00000 #charge-128
###MS: 1131
###MSMS: 1132
BEGIN IONS
TITLE=Cmpd 233, AutoMSn(699.6623), 19.2 min
RTINSECONDS=1152.06
SCANS=MS: 1131 MSMS: 1132
PEPMASS=699.66234	15501
CHARGE=3+
409.22586	249	1+
422.69640	257	
469.73623	116	
483.23743	142	
498.22351	100	
517.76089	143	
518.24824	307	1+
549.22593	108	
553.27336	313	
561.76358	166	
566.76209	275	1+
570.27970	168	
589.77805	248	
610.29106	1329	1+
627.28261	103	
647.33578	230	1+
692.30048	180	
697.32963	2365	1+
704.34425	273	
761.36267	161	
818.40592	843	1+
844.37928	402	1+
860.43918	139	
901.40829	696	1+
958.44798	559	1+
965.45513	345	
1045.44871	117	
1046.47047	128	
1052.48027	116	
1399.64815	618	1+
END IONS

###FS:    #m/z: 875.39350 #charge   3
###MaxRes:#m/z:  0.00000 #charge-128
###MS: 1131
###MSMS: 1133
BEGIN IONS
TITLE=Cmpd 234, AutoMSn(875.3935), 19.2 min
RTINSECONDS=1152.56
SCANS=MS: 1131 MSMS: 1133
PEPMASS=875.39350	6717
CHARGE=3+
370.20993	374	
376.59831	148	
455.28705	115	
483.29099	179	
871.80734	134	
871.98842	151	
875.38461	252	1+
875.60355	207	
875.79705	185	
876.19759	118	
END IONS

###FS:    #m/z: 875.79941 #charge   1
###MaxRes:#m/z:  0.00000 #charge-128
###MS: 1135
###MSMS: 1137
BEGIN IONS
TITLE=Cmpd 235, AutoMSn(875.7994), 19.3 min
RTINSECONDS=1156.58
SCANS=MS: 1135 MSMS: 1137
PEPMASS=875.79941	7044
CHARGE=1+
66.25759	124	
342.21343	234	
370.21460	216	1+
483.28445	303	1+
875.00789	683	1+
875.80182	106	
END IONS

###FS:    #m/z: 680.34771 #charge   2
###MaxRes:#m/z:  0.00000 #charge-128
###MS: 1135
###MSMS: 1138
BEGIN IONS
TITLE=Cmpd 236, AutoMSn(680.3477), 19.3 min
RTINSECONDS=1157.08
SCANS=MS: 1135 MSMS: 1138
PEPMASS=680.34771	5478
CHARGE=2+
497.23219	110	
515.24897	427	1+
604.30134	201	
678.30463	134	
732.36449	660	1+
845.43714	234	
973.50709	306	
END IONS

###FS:    #m/z: 602.32205 #charge   2
###MaxRes:#m/z:  0.00000 #charge-128
###MS: 1139
###MSMS: 1140
BEGIN IONS
TITLE=Cmpd 237, AutoMSn(602.3221), 19.3 min
RTINSECONDS=1160.1
SCANS=MS: 1139 MSMS: 1140
PEPMASS=602.32205	9870
CHARGE=2+
328.19717	472	1+
386.21817	353	1+
397.18144	119	
471.26115	107	
499.23777	382	1+
514.26930	2544	1+
521.79047	180	
527.33915	230	
584.35162	104	
598.34143	116	
600.29391	184	
601.32927	1605	1+
605.32395	258	
612.32385	241	
790.39740	151	
903.47119	110	
END IONS

###FS:    #m/z: 680.34900 #charge   2
###MaxRes:#m/z:  0.00000 #charge-128
###MS: 1139
###MSMS: 1142
BEGIN IONS
TITLE=Cmpd 238, AutoMSn(680.3490), 19.4 min
RTINSECONDS=1161.1
SCANS=MS: 1139 MSMS: 1142
PEPMASS=680.34900	6193
CHARGE=2+
369.17462	261	1+
442.20415	115	
488.99558	104	
683.36514	111	
732.35627	377	
845.44431	196	
916.49678	134	
973.50942	374	1+
END IONS

###FS:    #m/z: 602.31771 #charge   2
###MaxRes:#m/z:  0.00000 #charge-128
###MS: 1143
###MSMS: 1144
BEGIN IONS
TITLE=Cmpd 239, AutoMSn(602.3177), 19.4 min
RTINSECONDS=1164.13
SCANS=MS: 1143 MSMS: 1144
PEPMASS=602.31771	16753
CHARGE=2+
328.19973	401	
339.16308	102	
364.46396	394	
386.17301	378	1+
397.19437	120	
399.69843	102	
412.24935	100	
465.25089	116	
471.24242	207	
484.16759	130	
499.23874	318	
502.23831	115	
514.27122	1692	1+
521.79653	132	
573.30580	112	
585.32645	113	
599.28442	329	1+
601.32737	1044	1+
604.32307	379	1+
612.30761	585	1+
726.35569	336	1+
780.36924	108	
790.38144	369	1+
797.39663	689	1+
886.44787	126	
895.42763	118	
903.47539	171	
1017.50535	147	
1018.49633	117	
1088.55128	178	
1090.57803	106	
END IONS

###FS:    #m/z: 680.34910 #charge   2
###MaxRes:#m/z:  0.00000 #charge-128
###MS: 1143
###MSMS: 1146
BEGIN IONS
TITLE=Cmpd 240, AutoMSn(680.3491), 19.4 min
RTINSECONDS=1165.13
SCANS=MS: 1143 MSMS: 1146
PEPMASS=680.34910	4479
CHARGE=2+
402.24850	138	
680.33954	154	
688.99973	140	
732.36238	107	
END IONS

###FS:    #m/z: 602.31537 #charge   2
###MaxRes:#m/z:  0.00000 #charge-128
###MS: 1147
###MSMS: 1148
BEGIN IONS
TITLE=Cmpd 241, AutoMSn(602.3154), 19.5 min
RTINSECONDS=1168.16
SCANS=MS: 1147 MSMS: 1148
PEPMASS=602.31537	21496
CHARGE=2+
328.19748	155	
332.21867	108	
386.14740	238	
387.20713	173	
395.70326	136	
408.22020	100	
471.23372	190	
499.23710	637	
501.22725	103	
514.26875	1325	1+
521.80053	136	
564.70208	115	
574.29248	156	
584.30742	219	1+
599.32226	344	1+
601.33339	369	
602.32054	520	1+
604.31049	273	1+
612.31170	491	1+
655.31020	139	
726.35508	168	
762.39099	109	
790.38648	442	1+
797.40344	258	
1001.52062	103	
1017.52052	170	
1088.55668	212	
1089.55981	117	
END IONS

###FS:    #m/z: 725.82708 #charge   2
###MaxRes:#m/z:  0.00000 #charge-128
###MS: 1147
###MSMS: 1150
BEGIN IONS
TITLE=Cmpd 242, AutoMSn(725.8271), 19.5 min
RTINSECONDS=1169.17
SCANS=MS: 1147 MSMS: 1150
PEPMASS=725.82708	2539
CHARGE=2+
610.29541	124	
697.32810	223	
END IONS

###FS:    #m/z: 626.32087 #charge   2
###MaxRes:#m/z:  0.00000 #charge-128
###MS: 1151
###MSMS: 1153
BEGIN IONS
TITLE=Cmpd 243, AutoMSn(626.3209), 19.5 min
RTINSECONDS=1172.69
SCANS=MS: 1151 MSMS: 1153
PEPMASS=626.32087	8652
CHARGE=2+
314.17421	131	
363.19480	100	
404.21996	736	
517.30634	1058	1+
533.23786	104	
575.23132	126	
622.34698	252	1+
624.32229	170	
625.28972	594	1+
628.32688	488	1+
645.36986	414	
703.30905	133	
726.69688	107	
816.41838	400	1+
878.41225	127	
928.41198	101	
979.47591	103	
END IONS

###FS:    #m/z: 725.82831 #charge   2
###MaxRes:#m/z:  0.00000 #charge-128
###MS: 1151
###MSMS: 1154
BEGIN IONS
TITLE=Cmpd 244, AutoMSn(725.8283), 19.6 min
RTINSECONDS=1173.19
SCANS=MS: 1151 MSMS: 1154
PEPMASS=725.82831	3943
CHARGE=2+
379.16787	101	
475.20051	106	
610.29292	201	
697.32706	184	
723.36438	113	
901.42763	102	
959.41901	120	
END IONS

###FS:    #m/z: 626.32183 #charge   2
###MaxRes:#m/z:  0.00000 #charge-128
###MS: 1155
###MSMS: 1156
BEGIN IONS
TITLE=Cmpd 245, AutoMSn(626.3218), 19.6 min
RTINSECONDS=1176.21
SCANS=MS: 1155 MSMS: 1156
PEPMASS=626.32183	9098
CHARGE=2+
394.71163	116	
404.22067	1261	1+
412.95113	116	
428.21114	126	
491.58737	100	
517.30502	1598	1+
577.26233	103	
607.30097	164	
616.29148	111	
622.31284	166	
624.31149	137	
625.30227	143	
626.29195	266	1+
628.33487	339	1+
630.27734	104	
637.67375	124	
645.36284	779	1+
685.30791	149	
712.14392	116	
816.40217	224	
818.40167	120	
827.40499	109	
872.39630	156	
928.95351	106	
END IONS

###FS:    #m/z: 834.42274 #charge   3
###MaxRes:#m/z:  0.00000 #charge-128
###MS: 1155
###MSMS: 1157
BEGIN IONS
TITLE=Cmpd 246, AutoMSn(834.4227), 19.6 min
RTINSECONDS=1176.71
SCANS=MS: 1155 MSMS: 1157
PEPMASS=834.42274	3656
CHARGE=3+
417.15485	105	
645.37026	100	
END IONS

###FS:    #m/z: 623.31267 #charge   3
###MaxRes:#m/z:  0.00000 #charge-128
###MS: 1155
###MSMS: 1158
BEGIN IONS
TITLE=Cmpd 247, AutoMSn(623.3127), 19.6 min
RTINSECONDS=1177.21
SCANS=MS: 1155 MSMS: 1158
PEPMASS=623.31267	3678
CHARGE=3+
323.10939	111	
404.23456	452	
517.30730	816	1+
576.23953	118	
616.28520	139	
620.30393	178	
622.35132	131	
623.31840	380	1+
626.36598	140	
628.32777	129	
632.54992	144	
645.36887	242	
703.32359	160	
712.85894	105	
816.41061	131	
827.38917	200	
827.87953	163	
872.40625	133	
END IONS

###FS:    #m/z: 623.31775 #charge   3
###MaxRes:#m/z:  0.00000 #charge-128
###MS: 1159
###MSMS: 1160
BEGIN IONS
TITLE=Cmpd 248, AutoMSn(623.3177), 19.7 min
RTINSECONDS=1180.24
SCANS=MS: 1159 MSMS: 1160
PEPMASS=623.31775	6001
CHARGE=3+
404.22286	849	
483.22199	106	
517.30809	896	1+
589.93852	165	
619.31948	154	
620.32437	690	1+
623.32055	342	1+
625.29545	553	1+
632.64254	124	
634.60433	467	
645.36790	193	
750.37806	104	
795.89770	114	
827.39646	358	1+
864.50232	119	
END IONS

###FS:    #m/z: 736.84558 #charge   1
###MaxRes:#m/z:  0.00000 #charge-128
###MS: 1159
###MSMS: 1161
BEGIN IONS
TITLE=Cmpd 249, AutoMSn(736.8456), 19.7 min
RTINSECONDS=1180.75
SCANS=MS: 1159 MSMS: 1161
PEPMASS=736.84558	4639
CHARGE=1+
496.25107	100	
610.28818	107	
697.33261	346	1+
END IONS

###FS:    #m/z: 626.32255 #charge   2
###MaxRes:#m/z:  0.00000 #charge-128
###MS: 1159
###MSMS: 1162
BEGIN IONS
TITLE=Cmpd 250, AutoMSn(626.3225), 19.7 min
RTINSECONDS=1181.25
SCANS=MS: 1159 MSMS: 1162
PEPMASS=626.32255	6510
CHARGE=2+
404.22493	495	
481.22920	123	
490.24382	111	
517.30976	603	1+
621.29700	107	
623.31734	108	
624.30516	873	1+
628.31016	558	1+
645.36228	462	1+
705.33353	103	
798.39395	104	
817.41149	107	
827.39626	254	
827.89308	125	
878.41390	101	
END IONS

###FS:    #m/z: 623.31735 #charge   3
###MaxRes:#m/z:  0.00000 #charge-128
###MS: 1163
###MSMS: 1164
BEGIN IONS
TITLE=Cmpd 251, AutoMSn(623.3173), 19.7 min
RTINSECONDS=1184.28
SCANS=MS: 1163 MSMS: 1164
PEPMASS=623.31735	6263
CHARGE=3+
379.73323	127	
404.22234	311	1+
438.20660	143	
488.73016	114	
517.30652	358	
563.31501	121	
622.30487	196	
623.30685	414	1+
626.32309	416	1+
630.51505	305	
634.60502	224	
714.30047	101	
827.38769	142	
END IONS

###FS:    #m/z: 737.35696 #charge   3
###MaxRes:#m/z:  0.00000 #charge-128
###MS: 1163
###MSMS: 1165
BEGIN IONS
TITLE=Cmpd 252, AutoMSn(737.3570), 19.7 min
RTINSECONDS=1184.78
SCANS=MS: 1163 MSMS: 1165
PEPMASS=737.35696	3714
CHARGE=3+
515.15878	106	
697.33402	164	
931.48416	113	
END IONS

###FS:    #m/z: 362.24858 #charge   1
###MaxRes:#m/z:  0.00000 #charge-128
###MS: 1163
###MSMS: 1166
BEGIN IONS
TITLE=Cmpd 253, AutoMSn(362.2486), 19.8 min
RTINSECONDS=1185.28
SCANS=MS: 1163 MSMS: 1166
PEPMASS=362.24858	4421
CHARGE=1+
320.18631	109	
344.22413	163	
346.24054	133	
360.21984	106	
END IONS

###FS:    #m/z: 543.74627 #charge   2
###MaxRes:#m/z:  0.00000 #charge-128
###MS: 1167
###MSMS: 1168
BEGIN IONS
TITLE=Cmpd 254, AutoMSn(543.7463), 19.8 min
RTINSECONDS=1188.31
SCANS=MS: 1167 MSMS: 1168
PEPMASS=543.74627	4600
CHARGE=2+
442.21951	162	
482.22311	311	1+
504.25407	115	
506.28035	125	
540.27183	160	
542.29905	119	
544.30139	405	1+
550.03492	104	
628.23808	112	
645.28283	495	1+
654.75184	128	
758.36065	343	1+
END IONS

###FS:    #m/z: 453.24135 #charge   1
###MaxRes:#m/z:  0.00000 #charge-128
###MS: 1167
###MSMS: 1169
BEGIN IONS
TITLE=Cmpd 255, AutoMSn(453.2414), 19.8 min
RTINSECONDS=1188.81
SCANS=MS: 1167 MSMS: 1169
PEPMASS=453.24135	4571
CHARGE=1+
402.19249	115	
432.24025	130	
434.21535	144	
436.29692	209	1+
450.24680	428	
452.25856	260	1+
END IONS

###FS:    #m/z: 543.74900 #charge   2
###MaxRes:#m/z:  0.00000 #charge-128
###MS: 1170
###MSMS: 1171
BEGIN IONS
TITLE=Cmpd 256, AutoMSn(543.7490), 19.9 min
RTINSECONDS=1191.34
SCANS=MS: 1170 MSMS: 1171
PEPMASS=543.74900	6488
CHARGE=2+
322.19648	108	
414.22039	210	
424.19644	106	
426.19038	104	
442.21509	465	1+
449.26026	152	
482.22276	349	
522.27488	118	
530.29453	172	
534.87657	101	
539.26590	185	
540.28140	656	1+
542.30473	307	
543.23284	210	
545.29271	675	1+
548.29135	191	
550.03453	585	
577.25465	100	
605.27352	123	
645.28461	1609	1+
653.72665	337	1+
758.36119	677	1+
767.46173	231	
1086.52367	1278	1+
END IONS

###FS:    #m/z: 751.32997 #charge   2
###MaxRes:#m/z:  0.00000 #charge-128
###MS: 1170
###MSMS: 1172
BEGIN IONS
TITLE=Cmpd 257, AutoMSn(751.3300), 19.9 min
RTINSECONDS=1191.84
SCANS=MS: 1170 MSMS: 1172
PEPMASS=751.32997	3619
CHARGE=2+
402.23443	427	
417.92159	109	
448.70270	108	
727.35127	145	
752.31790	127	
896.39535	117	
901.96519	121	
END IONS

###FS:    #m/z: 939.44585 #charge   2
###MaxRes:#m/z:  0.00000 #charge-128
###MS: 1170
###MSMS: 1173
BEGIN IONS
TITLE=Cmpd 258, AutoMSn(939.4458), 19.9 min
RTINSECONDS=1192.34
SCANS=MS: 1170 MSMS: 1173
PEPMASS=939.44585	2772
CHARGE=2+
366.19079	108	
389.15218	127	
402.24113	506	1+
420.18874	116	
437.18954	220	
485.22135	124	
525.25598	100	
END IONS

###FS:    #m/z: 543.74856 #charge   2
###MaxRes:#m/z:  0.00000 #charge-128
###MS: 1174
###MSMS: 1175
BEGIN IONS
TITLE=Cmpd 259, AutoMSn(543.7486), 19.9 min
RTINSECONDS=1195.36
SCANS=MS: 1174 MSMS: 1175
PEPMASS=543.74856	8437
CHARGE=2+
329.13027	179	
335.18471	220	
414.21649	217	
424.19471	308	
442.21062	854	1+
449.23950	132	
469.29820	108	
482.22344	886	1+
539.31660	146	
540.28702	397	1+
542.29016	716	1+
545.29695	1137	1+
550.03812	206	
577.25775	111	
645.28228	2145	1+
653.70526	184	
654.74670	544	
758.36819	965	1+
1086.50747	1561	1+
END IONS

###FS:    #m/z: 751.33167 #charge   3
###MaxRes:#m/z:  0.00000 #charge-128
###MS: 1174
###MSMS: 1176
BEGIN IONS
TITLE=Cmpd 260, AutoMSn(751.3317), 19.9 min
RTINSECONDS=1195.86
SCANS=MS: 1174 MSMS: 1176
PEPMASS=751.33167	6302
CHARGE=3+
402.23028	550	
437.18815	245	
526.31531	100	
533.94739	192	
727.36474	195	
753.34184	140	
851.91789	125	
END IONS

###FS:    #m/z: 939.19663 #charge   3
###MaxRes:#m/z:  0.00000 #charge-128
###MS: 1174
###MSMS: 1177
BEGIN IONS
TITLE=Cmpd 261, AutoMSn(939.1966), 19.9 min
RTINSECONDS=1196.36
SCANS=MS: 1174 MSMS: 1177
PEPMASS=939.19663	5354
CHARGE=3+
912.93405	148	
913.23611	138	
END IONS

###FS:    #m/z: 334.25688 #charge-128
###MaxRes:#m/z:  0.00000 #charge-128
###MS: 1178
###MSMS: 1179
BEGIN IONS
TITLE=Cmpd 262, AutoMSn(334.2569), 20.0 min
RTINSECONDS=1199.39
SCANS=MS: 1178 MSMS: 1179
PEPMASS=334.25688	9506

314.22923	113	
316.24470	233	
330.26891	112	
334.25651	401	
END IONS

###FS:    #m/z: 752.16403 #charge   1
###MaxRes:#m/z:  0.00000 #charge-128
###MS: 1178
###MSMS: 1180
BEGIN IONS
TITLE=Cmpd 263, AutoMSn(752.1640), 20.0 min
RTINSECONDS=1199.89
SCANS=MS: 1178 MSMS: 1180
PEPMASS=752.16403	6729
CHARGE=1+
402.23034	194	
408.84359	220	
437.18161	175	
485.58106	148	
520.23414	103	
727.37818	121	
END IONS

###FS:    #m/z: 939.44682 #charge   3
###MaxRes:#m/z:  0.00000 #charge-128
###MS: 1178
###MSMS: 1181
BEGIN IONS
TITLE=Cmpd 264, AutoMSn(939.4468), 20.0 min
RTINSECONDS=1200.39
SCANS=MS: 1178 MSMS: 1181
PEPMASS=939.44682	4852
CHARGE=3+
550.27968	126	
END IONS

###FS:    #m/z: 335.26087 #charge   2
###MaxRes:#m/z:  0.00000 #charge-128
###MS: 1182
###MSMS: 1183
BEGIN IONS
TITLE=Cmpd 265, AutoMSn(335.2609), 20.1 min
RTINSECONDS=1203.43
SCANS=MS: 1182 MSMS: 1183
PEPMASS=335.26087	15064
CHARGE=2+
316.24434	270	
334.25948	693	1+
END IONS

###FS:    #m/z: 554.25712 #charge   1
###MaxRes:#m/z:  0.00000 #charge-128
###MS: 1182
###MSMS: 1184
BEGIN IONS
TITLE=Cmpd 266, AutoMSn(554.2571), 20.1 min
RTINSECONDS=1203.93
SCANS=MS: 1182 MSMS: 1184
PEPMASS=554.25712	4408
CHARGE=1+
409.22138	141	
519.26464	116	
523.26166	223	
537.28740	221	1+
550.30694	215	
552.29782	155	
554.31151	117	
END IONS

###FS:    #m/z: 530.78503 #charge   2
###MaxRes:#m/z:  0.00000 #charge-128
###MS: 1182
###MSMS: 1185
BEGIN IONS
TITLE=Cmpd 267, AutoMSn(530.7850), 20.1 min
RTINSECONDS=1204.43
SCANS=MS: 1182 MSMS: 1185
PEPMASS=530.78503	3494
CHARGE=2+
373.19030	120	
390.20210	363	
505.23361	101	
512.28045	128	
526.30933	135	
529.26769	292	1+
532.29540	104	
534.31676	202	
618.30727	234	1+
733.34981	107	
846.41683	124	
END IONS

###FS:    #m/z: 334.25704 #charge   2
###MaxRes:#m/z:  0.00000 #charge-128
###MS: 1186
###MSMS: 1187
BEGIN IONS
TITLE=Cmpd 268, AutoMSn(334.2570), 20.1 min
RTINSECONDS=1207.47
SCANS=MS: 1186 MSMS: 1187
PEPMASS=334.25704	17400
CHARGE=2+
314.23605	178	
316.24582	701	1+
332.23608	108	
334.25904	568	1+
END IONS

###FS:    #m/z: 530.78717 #charge   2
###MaxRes:#m/z:  0.00000 #charge-128
###MS: 1186
###MSMS: 1188
BEGIN IONS
TITLE=Cmpd 269, AutoMSn(530.7872), 20.1 min
RTINSECONDS=1207.97
SCANS=MS: 1186 MSMS: 1188
PEPMASS=530.78717	5718
CHARGE=2+
352.16547	113	
459.21053	115	
485.27649	120	
505.24386	313	
512.26551	176	
526.26922	335	1+
528.27729	485	1+
530.28869	494	1+
532.28844	725	1+
533.90346	274	1+
534.27204	376	
535.81690	360	
541.95125	219	
618.31117	423	
733.34631	822	1+
846.42749	1022	1+
END IONS

###FS:    #m/z: 530.78767 #charge   2
###MaxRes:#m/z:  0.00000 #charge-128
###MS: 1189
###MSMS: 1190
BEGIN IONS
TITLE=Cmpd 270, AutoMSn(530.7877), 20.2 min
RTINSECONDS=1210.5
SCANS=MS: 1189 MSMS: 1190
PEPMASS=530.78767	4864
CHARGE=2+
361.00111	117	
390.20342	103	
456.26101	112	
505.23157	109	
508.28179	103	
511.28714	119	
514.27400	121	
526.27473	134	
527.29921	195	
528.27587	468	1+
530.29817	562	1+
532.28508	674	1+
534.32377	292	
535.25416	146	
542.03421	157	
618.31428	341	1+
631.35043	104	
733.35429	909	1+
846.43003	1194	1+
856.04213	108	
END IONS

###FS:    #m/z: 783.87435 #charge   2
###MaxRes:#m/z:  0.00000 #charge-128
###MS: 1189
###MSMS: 1191
BEGIN IONS
TITLE=Cmpd 271, AutoMSn(783.8744), 20.2 min
RTINSECONDS=1211
SCANS=MS: 1189 MSMS: 1191
PEPMASS=783.87435	3268
CHARGE=2+
447.18862	147	
664.34251	101	
878.45119	127	
991.52374	217	
1120.54659	124	
END IONS

###FS:    #m/z: 1029.67118 #charge   2
###MaxRes:#m/z:  0.00000 #charge-128
###MS: 1189
###MSMS: 1192
BEGIN IONS
TITLE=Cmpd 272, AutoMSn(1029.6712), 20.2 min
RTINSECONDS=1211.5
SCANS=MS: 1189 MSMS: 1192
PEPMASS=1029.67118	3221
CHARGE=2+
366.14022	239	
520.25000	124	
END IONS

###FS:    #m/z: 783.87737 #charge   2
###MaxRes:#m/z:  0.00000 #charge-128
###MS: 1193
###MSMS: 1194
BEGIN IONS
TITLE=Cmpd 273, AutoMSn(783.8774), 20.2 min
RTINSECONDS=1214.53
SCANS=MS: 1193 MSMS: 1194
PEPMASS=783.87737	6984
CHARGE=2+
413.14342	116	
430.15713	101	
447.18629	110	
543.23149	113	
576.22768	319	1+
664.31710	118	
689.31665	175	
779.38064	198	
878.43544	313	
991.51619	344	1+
1120.58255	172	
1121.58975	123	
END IONS

###FS:    #m/z: 1029.66950 #charge   2
###MaxRes:#m/z:  0.00000 #charge-128
###MS: 1193
###MSMS: 1195
BEGIN IONS
TITLE=Cmpd 274, AutoMSn(1029.6695), 20.3 min
RTINSECONDS=1215.03
SCANS=MS: 1193 MSMS: 1195
PEPMASS=1029.66950	4139
CHARGE=2+
366.13747	482	
555.27944	136	
END IONS

###FS:    #m/z: 1039.93272 #charge   2
###MaxRes:#m/z:  0.00000 #charge-128
###MS: 1193
###MSMS: 1196
BEGIN IONS
TITLE=Cmpd 275, AutoMSn(1039.9327), 20.3 min
RTINSECONDS=1215.53
SCANS=MS: 1193 MSMS: 1196
PEPMASS=1039.93272	3013
CHARGE=2+
366.14250	505	1+
537.27456	118	
END IONS

###FS:    #m/z: 783.87631 #charge   2
###MaxRes:#m/z:  0.00000 #charge-128
###MS: 1197
###MSMS: 1198
BEGIN IONS
TITLE=Cmpd 276, AutoMSn(783.8763), 20.3 min
RTINSECONDS=1218.57
SCANS=MS: 1197 MSMS: 1198
PEPMASS=783.87631	11629
CHARGE=2+
291.25702	141	
358.16886	110	
390.15308	101	
412.15795	276	
430.15798	281	
447.17604	300	
547.29279	115	
551.26646	113	
556.30100	123	
558.20502	302	1+
576.21958	438	1+
664.32003	114	
672.28856	177	
697.03005	248	
710.83171	114	
779.36992	331	
794.73131	161	
878.44020	460	1+
991.52092	492	1+
1120.55161	266	
1131.68714	300	
END IONS

###FS:    #m/z: 1039.68107 #charge   2
###MaxRes:#m/z:  0.00000 #charge-128
###MS: 1197
###MSMS: 1199
BEGIN IONS
TITLE=Cmpd 277, AutoMSn(1039.6811), 20.3 min
RTINSECONDS=1219.07
SCANS=MS: 1197 MSMS: 1199
PEPMASS=1039.68107	5514
CHARGE=2+
366.14047	1415	1+
528.17872	154	
555.26904	146	
569.22582	149	
573.28040	161	
653.60066	157	
657.23456	927	
718.79974	123	
END IONS

###FS:    #m/z: 522.91949 #charge   3
###MaxRes:#m/z:  0.00000 #charge-128
###MS: 1197
###MSMS: 1200
BEGIN IONS
TITLE=Cmpd 278, AutoMSn(522.9195), 20.3 min
RTINSECONDS=1219.57
SCANS=MS: 1197 MSMS: 1200
PEPMASS=522.91949	3623
CHARGE=3+
366.17122	106	
395.77866	132	
409.17684	113	
430.15273	134	
449.24631	172	
469.73407	124	
502.27699	262	1+
504.27202	154	
506.28281	139	
518.29581	457	1+
520.27182	636	1+
522.29269	1270	1+
524.27923	1464	1+
528.76672	129	
533.93577	542	
567.15131	101	
656.16786	109	
665.35709	158	
779.35151	197	
780.36793	296	1+
878.43528	407	1+
END IONS

###FS:    #m/z: 371.22800 #charge   1
###MaxRes:#m/z:  0.00000 #charge-128
###MS: 1201
###MSMS: 1202
BEGIN IONS
TITLE=Cmpd 279, AutoMSn(371.2280), 20.4 min
RTINSECONDS=1222.61
SCANS=MS: 1201 MSMS: 1202
PEPMASS=371.22800	9747
CHARGE=1+
340.28365	116	
END IONS

###FS:    #m/z: 1039.93258 #charge   2
###MaxRes:#m/z:  0.00000 #charge-128
###MS: 1201
###MSMS: 1203
BEGIN IONS
TITLE=Cmpd 280, AutoMSn(1039.9326), 20.4 min
RTINSECONDS=1223.11
SCANS=MS: 1201 MSMS: 1203
PEPMASS=1039.93258	9035
CHARGE=2+
366.13625	2363	1+
454.15815	226	
466.99972	161	
528.18889	181	
555.27176	285	1+
569.22144	116	
573.28604	166	
657.23578	1782	1+
666.78557	400	1+
END IONS

###FS:    #m/z: 1039.93258 #charge   2
###MaxRes:#m/z:  0.00000 #charge-128
###MS: 1201
###MSMS: 1204
BEGIN IONS
TITLE=Cmpd 281, AutoMSn(1039.9326), 20.4 min
RTINSECONDS=1223.61
SCANS=MS: 1201 MSMS: 1204
PEPMASS=1039.93258	9035
CHARGE=2+
366.13890	2689	1+
454.16340	168	
528.18234	103	
555.27669	109	
573.28629	265	
657.23871	2006	1+
893.33013	159	
END IONS

###FS:    #m/z: 371.22699 #charge   1
###MaxRes:#m/z:  0.00000 #charge-128
###MS: 1205
###MSMS: 1206
BEGIN IONS
TITLE=Cmpd 282, AutoMSn(371.2270), 20.4 min
RTINSECONDS=1226.64
SCANS=MS: 1205 MSMS: 1206
PEPMASS=371.22699	14897
CHARGE=1+
338.26545	179	
358.28881	100	
END IONS

###FS:    #m/z: 505.27120 #charge   2
###MaxRes:#m/z:  0.00000 #charge-128
###MS: 1205
###MSMS: 1207
BEGIN IONS
TITLE=Cmpd 283, AutoMSn(505.2712), 20.5 min
RTINSECONDS=1227.14
SCANS=MS: 1205 MSMS: 1207
PEPMASS=505.27120	6151
CHARGE=2+
437.21201	219	
444.15532	104	
451.20916	117	
484.29264	250	1+
489.25161	255	1+
501.23912	106	
502.27219	763	1+
504.28423	624	1+
506.27080	743	1+
508.29473	504	1+
509.22576	130	
509.78700	204	
510.70272	244	
515.77276	272	
523.26960	122	
551.26020	128	
664.33641	273	1+
666.29082	222	
779.37287	716	1+
END IONS

###FS:    #m/z: 393.20971 #charge   1
###MaxRes:#m/z:  0.00000 #charge-128
###MS: 1205
###MSMS: 1208
BEGIN IONS
TITLE=Cmpd 284, AutoMSn(393.2097), 20.5 min
RTINSECONDS=1227.64
SCANS=MS: 1205 MSMS: 1208
PEPMASS=393.20971	5193
CHARGE=1+
330.24939	161	
374.32483	115	
376.25048	124	
390.25002	226	1+
392.26507	144	
393.20999	2328	1+
END IONS

###FS:    #m/z: 371.22667 #charge   1
###MaxRes:#m/z:  0.00000 #charge-128
###MS: 1209
###MSMS: 1210
BEGIN IONS
TITLE=Cmpd 285, AutoMSn(371.2267), 20.5 min
RTINSECONDS=1230.67
SCANS=MS: 1209 MSMS: 1210
PEPMASS=371.22667	18902
CHARGE=1+
350.21850	150	
END IONS

###FS:    #m/z: 505.26800 #charge   2
###MaxRes:#m/z:  0.00000 #charge-128
###MS: 1209
###MSMS: 1211
BEGIN IONS
TITLE=Cmpd 286, AutoMSn(505.2680), 20.5 min
RTINSECONDS=1231.17
SCANS=MS: 1209 MSMS: 1211
PEPMASS=505.26800	7982
CHARGE=2+
424.23052	100	
461.19249	139	
480.20818	142	
486.27532	105	
488.28374	153	
490.28684	111	
501.31574	176	
502.28847	740	1+
502.99997	133	
504.28889	725	1+
506.27631	683	1+
508.27656	824	1+
509.78368	575	
515.63458	124	
515.76755	603	
523.26190	101	
551.25418	201	
636.34022	251	1+
666.27119	155	
779.36965	787	1+
878.44908	138	
END IONS

###FS:    #m/z: 393.21150 #charge   2
###MaxRes:#m/z:  0.00000 #charge-128
###MS: 1209
###MSMS: 1212
BEGIN IONS
TITLE=Cmpd 287, AutoMSn(393.2115), 20.5 min
RTINSECONDS=1231.67
SCANS=MS: 1209 MSMS: 1212
PEPMASS=393.21150	7071
CHARGE=2+
374.23953	212	
392.26489	274	
393.21016	2773	1+
395.27017	111	
399.83421	471	
401.87134	160	
END IONS

###FS:    #m/z: 393.20964 #charge   1
###MaxRes:#m/z:  0.00000 #charge-128
###MS: 1213
###MSMS: 1214
BEGIN IONS
TITLE=Cmpd 288, AutoMSn(393.2096), 20.6 min
RTINSECONDS=1234.72
SCANS=MS: 1213 MSMS: 1214
PEPMASS=393.20964	6902
CHARGE=1+
354.26221	100	
374.26610	184	
376.25388	184	
390.22488	200	
392.26263	229	
393.21013	3264	1+
END IONS

###FS:    #m/z: 830.83343 #charge   2
###MaxRes:#m/z:  0.00000 #charge-128
###MS: 1213
###MSMS: 1215
BEGIN IONS
TITLE=Cmpd 289, AutoMSn(830.8334), 20.6 min
RTINSECONDS=1235.22
SCANS=MS: 1213 MSMS: 1215
PEPMASS=830.83343	5960
CHARGE=2+
366.13330	104	
433.13479	125	
455.21033	125	
496.69554	103	
893.27218	150	
END IONS

###FS:    #m/z: 332.27245 #charge-128
###MaxRes:#m/z:  0.00000 #charge-128
###MS: 1213
###MSMS: 1216
BEGIN IONS
TITLE=Cmpd 290, AutoMSn(332.2725), 20.6 min
RTINSECONDS=1235.72
SCANS=MS: 1213 MSMS: 1216
PEPMASS=332.27245	6270

318.20317	111	
334.25917	193	
END IONS

###FS:    #m/z: 332.27371 #charge-128
###MaxRes:#m/z:  0.00000 #charge-128
###MS: 1217
###MSMS: 1218
BEGIN IONS
TITLE=Cmpd 291, AutoMSn(332.2737), 20.6 min
RTINSECONDS=1238.76
SCANS=MS: 1217 MSMS: 1218
PEPMASS=332.27371	7528

312.24787	104	
314.26506	121	
334.25234	195	
END IONS

###FS:    #m/z: 941.39414 #charge   3
###MaxRes:#m/z:  0.00000 #charge-128
###MS: 1217
###MSMS: 1219
BEGIN IONS
TITLE=Cmpd 292, AutoMSn(941.3941), 20.7 min
RTINSECONDS=1239.26
SCANS=MS: 1217 MSMS: 1219
PEPMASS=941.39414	4766
CHARGE=3+
917.43415	110	
941.38711	465	1+
941.72720	363	
942.07184	148	
END IONS

###FS:    #m/z: 941.39727 #charge   3
###MaxRes:#m/z:  0.00000 #charge-128
###MS: 1221
###MSMS: 1222
BEGIN IONS
TITLE=Cmpd 293, AutoMSn(941.3973), 20.7 min
RTINSECONDS=1242.8
SCANS=MS: 1221 MSMS: 1222
PEPMASS=941.39727	6589
CHARGE=3+
941.37818	295	1+
941.70079	317	
942.06487	229	
END IONS

###FS:    #m/z: 332.27192 #charge-128
###MaxRes:#m/z:  0.00000 #charge-128
###MS: 1221
###MSMS: 1223
BEGIN IONS
TITLE=Cmpd 294, AutoMSn(332.2719), 20.7 min
RTINSECONDS=1243.3
SCANS=MS: 1221 MSMS: 1223
PEPMASS=332.27192	7332

334.26587	149	
END IONS

###FS:    #m/z: 559.31726 #charge   2
###MaxRes:#m/z:  0.00000 #charge-128
###MS: 1221
###MSMS: 1224
BEGIN IONS
TITLE=Cmpd 295, AutoMSn(559.3173), 20.7 min
RTINSECONDS=1243.8
SCANS=MS: 1221 MSMS: 1224
PEPMASS=559.31726	3421
CHARGE=2+
403.19309	125	
446.27507	112	
503.31105	131	
556.31503	101	
557.28699	592	1+
559.03037	169	
560.29760	307	1+
561.01579	322	
562.31025	181	
564.28258	108	
572.18543	132	
580.88456	103	
650.36155	250	
END IONS

###FS:    #m/z: 364.26426 #charge   1
###MaxRes:#m/z:  0.00000 #charge-128
###MS: 1225
###MSMS: 1226
BEGIN IONS
TITLE=Cmpd 296, AutoMSn(364.2643), 20.8 min
RTINSECONDS=1246.83
SCANS=MS: 1225 MSMS: 1226
PEPMASS=364.26426	5745
CHARGE=1+
346.25664	560	1+
362.24365	170	
364.26723	380	
END IONS

###FS:    #m/z: 348.26468 #charge-128
###MaxRes:#m/z:  0.00000 #charge-128
###MS: 1225
###MSMS: 1227
BEGIN IONS
TITLE=Cmpd 297, AutoMSn(348.2647), 20.8 min
RTINSECONDS=1247.33
SCANS=MS: 1225 MSMS: 1227
PEPMASS=348.26468	6019

346.25665	104	
348.26593	372	1+
END IONS

###FS:    #m/z: 348.26946 #charge-128
###MaxRes:#m/z:  0.00000 #charge-128
###MS: 1229
###MSMS: 1230
BEGIN IONS
TITLE=Cmpd 299, AutoMSn(348.2695), 20.8 min
RTINSECONDS=1250.86
SCANS=MS: 1229 MSMS: 1230
PEPMASS=348.26946	9372

328.24058	168	
346.25165	266	1+
348.27389	316	
END IONS

###FS:    #m/z: 364.26598 #charge   1
###MaxRes:#m/z:  0.00000 #charge-128
###MS: 1229
###MSMS: 1231
BEGIN IONS
TITLE=Cmpd 300, AutoMSn(364.2660), 20.9 min
RTINSECONDS=1251.36
SCANS=MS: 1229 MSMS: 1231
PEPMASS=364.26598	8035
CHARGE=1+
346.25966	1039	1+
363.22606	127	
364.26407	448	
END IONS

###FS:    #m/z: 583.84244 #charge   2
###MaxRes:#m/z:  0.00000 #charge-128
###MS: 1229
###MSMS: 1232
BEGIN IONS
TITLE=Cmpd 301, AutoMSn(583.8424), 20.9 min
RTINSECONDS=1251.86
SCANS=MS: 1229 MSMS: 1232
PEPMASS=583.84244	3193
CHARGE=2+
579.29382	119	
583.31292	126	
584.32211	356	1+
591.30951	120	
602.38179	155	
731.44512	130	
END IONS

###FS:    #m/z: 348.27092 #charge-128
###MaxRes:#m/z:  0.00000 #charge-128
###MS: 1233
###MSMS: 1234
BEGIN IONS
TITLE=Cmpd 302, AutoMSn(348.2709), 20.9 min
RTINSECONDS=1254.88
SCANS=MS: 1233 MSMS: 1234
PEPMASS=348.27092	12980

328.24548	122	
330.26612	219	
344.24423	112	
346.23778	146	
348.27183	621	
END IONS

###FS:    #m/z: 364.26711 #charge   1
###MaxRes:#m/z:  0.00000 #charge-128
###MS: 1233
###MSMS: 1235
BEGIN IONS
TITLE=Cmpd 303, AutoMSn(364.2671), 20.9 min
RTINSECONDS=1255.38
SCANS=MS: 1233 MSMS: 1235
PEPMASS=364.26711	9821
CHARGE=1+
346.25705	978	1+
360.26733	124	
364.26068	540	1+
END IONS

###FS:    #m/z: 583.84126 #charge   1
###MaxRes:#m/z:  0.00000 #charge-128
###MS: 1233
###MSMS: 1236
BEGIN IONS
TITLE=Cmpd 304, AutoMSn(583.8413), 20.9 min
RTINSECONDS=1255.88
SCANS=MS: 1233 MSMS: 1236
PEPMASS=583.84126	4537
CHARGE=1+
414.74344	422	1+
562.28649	105	
565.33334	124	
566.28204	239	1+
579.31567	427	1+
582.31725	201	
583.29731	943	1+
END IONS

###FS:    #m/z: 928.94152 #charge   2
###MaxRes:#m/z:  0.00000 #charge-128
###MS: 1237
###MSMS: 1238
BEGIN IONS
TITLE=Cmpd 305, AutoMSn(928.9415), 21.0 min
RTINSECONDS=1258.92
SCANS=MS: 1237 MSMS: 1238
PEPMASS=928.94152	16605
CHARGE=2+
389.14398	190	
402.24127	446	1+
437.18964	913	1+
439.18318	161	
550.27348	336	1+
665.28833	160	
739.36928	118	
741.32661	124	
752.32457	130	
784.37744	206	
784.71778	204	
802.39700	109	
802.89520	163	
811.35351	194	
815.35210	108	
821.34187	168	
839.36160	344	
859.87204	170	
925.17217	116	
925.66303	180	
929.19915	404	
929.69903	190	
933.43395	129	
933.95734	184	
959.45914	107	
959.78184	132	
1047.00650	117	
1364.65149	157	
1766.82737	561	1+
1847.82244	531	1+
1856.85254	509	1+
END IONS

###FS:    #m/z: 348.27097 #charge-128
###MaxRes:#m/z:  0.00000 #charge-128
###MS: 1237
###MSMS: 1239
BEGIN IONS
TITLE=Cmpd 306, AutoMSn(348.2710), 21.0 min
RTINSECONDS=1259.42
SCANS=MS: 1237 MSMS: 1239
PEPMASS=348.27097	12634

326.20112	100	
330.25734	334	
346.25343	164	
348.27766	356	1+
END IONS

###FS:    #m/z: 762.33633 #charge   3
###MaxRes:#m/z:  0.00000 #charge-128
###MS: 1237
###MSMS: 1240
BEGIN IONS
TITLE=Cmpd 307, AutoMSn(762.3363), 21.0 min
RTINSECONDS=1259.92
SCANS=MS: 1237 MSMS: 1240
PEPMASS=762.33633	2646
CHARGE=3+
437.18288	116	
517.30383	110	
758.46204	104	
END IONS

###FS:    #m/z: 929.19374 #charge   3
###MaxRes:#m/z:  0.00000 #charge-128
###MS: 1241
###MSMS: 1242
BEGIN IONS
TITLE=Cmpd 308, AutoMSn(929.1937), 21.0 min
RTINSECONDS=1262.97
SCANS=MS: 1241 MSMS: 1242
PEPMASS=929.19374	22151
CHARGE=3+
346.17765	111	
389.13953	166	
402.23093	270	1+
437.18357	1321	1+
459.25056	126	
506.57877	103	
550.25598	213	
665.28489	344	1+
682.31361	201	
682.81952	101	
784.03486	172	
784.37416	120	
784.69070	132	
802.37270	225	
802.88474	233	
821.34817	104	
839.34405	379	1+
860.65815	111	
915.91446	169	
925.19142	100	
929.17777	253	
929.45281	312	
929.70078	273	
988.80817	109	
1017.46852	107	
1017.83333	113	
1029.43740	101	
1104.48207	112	
1516.74469	465	1+
1766.84257	970	1+
1847.83564	717	1+
1865.89075	575	1+
END IONS

###FS:    #m/z: 348.27049 #charge-128
###MaxRes:#m/z:  0.00000 #charge-128
###MS: 1241
###MSMS: 1243
BEGIN IONS
TITLE=Cmpd 309, AutoMSn(348.2705), 21.1 min
RTINSECONDS=1263.47
SCANS=MS: 1241 MSMS: 1243
PEPMASS=348.27049	12423

330.26539	351	1+
348.27383	262	
350.25381	144	
END IONS

###FS:    #m/z: 928.17390 #charge   2
###MaxRes:#m/z:  0.00000 #charge-128
###MS: 1245
###MSMS: 1246
BEGIN IONS
TITLE=Cmpd 311, AutoMSn(928.1739), 21.1 min
RTINSECONDS=1267.01
SCANS=MS: 1245 MSMS: 1246
PEPMASS=928.17390	17114
CHARGE=2+
346.17840	108	
389.15115	195	
402.24691	153	
437.18631	1045	1+
515.31348	131	
550.27419	164	
563.20830	113	
665.29215	194	
682.31703	169	
752.33335	197	
784.06131	118	
802.86513	140	
811.33222	124	
839.36359	248	1+
860.39999	153	
860.90799	108	
883.92421	168	
884.42801	193	
924.46155	141	
924.92417	254	1+
925.16171	139	
929.21991	166	
929.42912	485	
929.69225	145	
929.93416	161	
933.44856	170	
933.94452	204	
990.97987	109	
END IONS

###FS:    #m/z: 414.11430 #charge   1
###MaxRes:#m/z:  0.00000 #charge-128
###MS: 1247
###MSMS: 1248
BEGIN IONS
TITLE=Cmpd 312, AutoMSn(414.1143), 21.2 min
RTINSECONDS=1269.02
SCANS=MS: 1247 MSMS: 1248
PEPMASS=414.11430	3872
CHARGE=1+
309.10964	100	
400.26116	148	
410.26454	137	
414.12027	146	
END IONS

###FS:    #m/z: 656.31486 #charge   1
###MaxRes:#m/z:  0.00000 #charge-128
###MS: 1247
###MSMS: 1249
BEGIN IONS
TITLE=Cmpd 313, AutoMSn(656.3149), 21.2 min
RTINSECONDS=1269.52
SCANS=MS: 1247 MSMS: 1249
PEPMASS=656.31486	3200
CHARGE=1+
347.12552	105	
396.22220	101	
654.31763	186	
END IONS

###FS:    #m/z: 414.11716 #charge   1
###MaxRes:#m/z:  0.00000 #charge-128
###MS: 1250
###MSMS: 1251
BEGIN IONS
TITLE=Cmpd 314, AutoMSn(414.1172), 21.2 min
RTINSECONDS=1272.04
SCANS=MS: 1250 MSMS: 1251
PEPMASS=414.11716	4534
CHARGE=1+
394.24212	151	
396.09949	105	
414.11212	145	
END IONS

###FS:    #m/z: 656.32208 #charge   3
###MaxRes:#m/z:  0.00000 #charge-128
###MS: 1250
###MSMS: 1252
BEGIN IONS
TITLE=Cmpd 315, AutoMSn(656.3221), 21.2 min
RTINSECONDS=1272.54
SCANS=MS: 1250 MSMS: 1252
PEPMASS=656.32208	3626
CHARGE=3+
338.18572	111	
440.24167	111	
658.31278	105	
END IONS

###FS:    #m/z: 414.11432 #charge   1
###MaxRes:#m/z:  0.00000 #charge-128
###MS: 1253
###MSMS: 1254
BEGIN IONS
TITLE=Cmpd 316, AutoMSn(414.1143), 21.3 min
RTINSECONDS=1275.05
SCANS=MS: 1253 MSMS: 1254
PEPMASS=414.11432	5902
CHARGE=1+
375.22885	101	
400.25392	114	
414.11575	204	
END IONS

###FS:    #m/z: 656.31812 #charge   3
###MaxRes:#m/z:  0.00000 #charge-128
###MS: 1253
###MSMS: 1255
BEGIN IONS
TITLE=Cmpd 317, AutoMSn(656.3181), 21.3 min
RTINSECONDS=1275.56
SCANS=MS: 1253 MSMS: 1255
PEPMASS=656.31812	4147
CHARGE=3+
481.49242	101	
655.35819	114	
657.36413	141	
659.31214	157	
END IONS

###FS:    #m/z: 728.02158 #charge   3
###MaxRes:#m/z:  0.00000 #charge-128
###MS: 1253
###MSMS: 1256
BEGIN IONS
TITLE=Cmpd 318, AutoMSn(728.0216), 21.3 min
RTINSECONDS=1276.06
SCANS=MS: 1253 MSMS: 1256
PEPMASS=728.02158	3401
CHARGE=3+
550.99058	133	
729.37630	144	
END IONS

###FS:    #m/z: 414.11491 #charge   1
###MaxRes:#m/z:  0.00000 #charge-128
###MS: 1257
###MSMS: 1258
BEGIN IONS
TITLE=Cmpd 319, AutoMSn(414.1149), 21.3 min
RTINSECONDS=1279.08
SCANS=MS: 1257 MSMS: 1258
PEPMASS=414.11491	7471
CHARGE=1+
396.09526	233	
396.28547	100	
414.11431	205	
END IONS

###FS:    #m/z: 334.28235 #charge-128
###MaxRes:#m/z:  0.00000 #charge-128
###MS: 1259
###MSMS: 1260
BEGIN IONS
TITLE=Cmpd 320, AutoMSn(334.2824), 21.4 min
RTINSECONDS=1281.12
SCANS=MS: 1259 MSMS: 1260
PEPMASS=334.28235	5229

314.26264	150	
316.25114	110	
330.27512	113	
END IONS

###FS:    #m/z: 414.11317 #charge   3
###MaxRes:#m/z:  0.00000 #charge-128
###MS: 1261
###MSMS: 1262
BEGIN IONS
TITLE=Cmpd 321, AutoMSn(414.1132), 21.4 min
RTINSECONDS=1283.15
SCANS=MS: 1261 MSMS: 1262
PEPMASS=414.11317	8869
CHARGE=3+
372.24427	101	
396.10154	237	
396.27399	145	
414.10969	262	
416.29242	125	
END IONS

###FS:    #m/z: 334.28535 #charge-128
###MaxRes:#m/z:  0.00000 #charge-128
###MS: 1263
###MSMS: 1264
BEGIN IONS
TITLE=Cmpd 322, AutoMSn(334.2854), 21.4 min
RTINSECONDS=1285.17
SCANS=MS: 1263 MSMS: 1264
PEPMASS=334.28535	5834

316.26540	153	
END IONS

###FS:    #m/z: 414.11392 #charge   1
###MaxRes:#m/z:  0.00000 #charge-128
###MS: 1265
###MSMS: 1266
BEGIN IONS
TITLE=Cmpd 323, AutoMSn(414.1139), 21.5 min
RTINSECONDS=1287.2
SCANS=MS: 1265 MSMS: 1266
PEPMASS=414.11392	9713
CHARGE=1+
374.22635	103	
396.08966	108	
414.12208	169	
END IONS

###FS:    #m/z: 335.29115 #charge   2
###MaxRes:#m/z:  0.00000 #charge-128
###MS: 1267
###MSMS: 1268
BEGIN IONS
TITLE=Cmpd 324, AutoMSn(335.2912), 21.5 min
RTINSECONDS=1289.23
SCANS=MS: 1267 MSMS: 1268
PEPMASS=335.29115	6930
CHARGE=2+
298.28446	101	
316.27841	189	
334.28921	166	
END IONS

###FS:    #m/z: 854.38668 #charge   2
###MaxRes:#m/z:  0.00000 #charge-128
###MS: 1269
###MSMS: 1270
BEGIN IONS
TITLE=Cmpd 325, AutoMSn(854.3867), 21.5 min
RTINSECONDS=1291.26
SCANS=MS: 1269 MSMS: 1270
PEPMASS=854.38668	3898
CHARGE=2+
411.19086	105	
548.27041	164	
558.27548	124	
610.29811	172	
697.33899	104	
854.39695	161	
855.98020	110	
958.42220	122	
1132.49361	115	
END IONS

###FS:    #m/z: 334.29085 #charge   3
###MaxRes:#m/z:  0.00000 #charge-128
###MS: 1269
###MSMS: 1271
BEGIN IONS
TITLE=Cmpd 326, AutoMSn(334.2908), 21.5 min
RTINSECONDS=1291.76
SCANS=MS: 1269 MSMS: 1271
PEPMASS=334.29085	7853
CHARGE=3+
316.29050	152	
END IONS

###FS:    #m/z: 854.39286 #charge   2
###MaxRes:#m/z:  0.00000 #charge-128
###MS: 1272
###MSMS: 1273
BEGIN IONS
TITLE=Cmpd 327, AutoMSn(854.3929), 21.6 min
RTINSECONDS=1294.28
SCANS=MS: 1272 MSMS: 1273
PEPMASS=854.39286	9211
CHARGE=2+
394.17575	106	
409.21699	165	
411.19304	125	
429.20200	102	
541.23385	127	
548.28746	182	
558.27340	196	
576.27554	144	
610.27560	243	1+
663.30762	172	
845.39784	111	
854.38063	154	
958.43141	211	
1045.44469	203	
1132.49784	256	
1133.49787	181	
END IONS

###FS:    #m/z: 569.93607 #charge   3
###MaxRes:#m/z:  0.00000 #charge-128
###MS: 1272
###MSMS: 1274
BEGIN IONS
TITLE=Cmpd 328, AutoMSn(569.9361), 21.6 min
RTINSECONDS=1294.78
SCANS=MS: 1272 MSMS: 1274
PEPMASS=569.93607	4261
CHARGE=3+
349.17571	113	
386.17943	108	
409.23045	125	
456.24945	107	
457.18125	166	
473.25615	107	
496.24666	181	
509.78604	100	
527.25598	102	
532.21918	108	
551.29507	227	1+
553.26596	336	1+
565.30348	143	
566.29290	1456	1+
570.30513	586	1+
572.32755	654	1+
575.11064	144	
576.27800	115	
610.30060	1102	1+
697.33048	932	1+
864.37576	119	
958.44816	171	
1011.47718	129	
END IONS

###FS:    #m/z: 334.29024 #charge-128
###MaxRes:#m/z:  0.00000 #charge-128
###MS: 1272
###MSMS: 1275
BEGIN IONS
TITLE=Cmpd 329, AutoMSn(334.2902), 21.6 min
RTINSECONDS=1295.29
SCANS=MS: 1272 MSMS: 1275
PEPMASS=334.29024	8663

314.26930	172	
316.28425	218	
336.19447	105	
END IONS

###FS:    #m/z: 854.38933 #charge   2
###MaxRes:#m/z:  0.00000 #charge-128
###MS: 1276
###MSMS: 1277
BEGIN IONS
TITLE=Cmpd 330, AutoMSn(854.3893), 21.6 min
RTINSECONDS=1298.31
SCANS=MS: 1276 MSMS: 1277
PEPMASS=854.38933	14456
CHARGE=2+
376.16306	111	
383.19420	135	
409.22257	231	
411.19457	195	
429.21083	113	
496.25640	114	
548.28770	295	
553.28537	137	
558.26205	351	1+
576.29188	218	
610.29072	295	
645.28785	142	
647.31963	111	
697.32137	564	1+
732.34348	102	
844.39375	370	1+
853.48391	108	
901.43606	125	
958.44516	451	1+
1045.47776	185	
1046.47858	113	
1132.49024	240	
1133.49776	328	
1280.54478	100	
1707.76779	636	1+
END IONS

###FS:    #m/z: 362.28367 #charge   1
###MaxRes:#m/z:  0.00000 #charge-128
###MS: 1276
###MSMS: 1278
BEGIN IONS
TITLE=Cmpd 331, AutoMSn(362.2837), 21.6 min
RTINSECONDS=1298.81
SCANS=MS: 1276 MSMS: 1278
PEPMASS=362.28367	7128
CHARGE=1+
344.27716	132	
360.22379	162	
362.28279	574	1+
END IONS

###FS:    #m/z: 569.93047 #charge   3
###MaxRes:#m/z:  0.00000 #charge-128
###MS: 1276
###MSMS: 1279
BEGIN IONS
TITLE=Cmpd 332, AutoMSn(569.9305), 21.7 min
RTINSECONDS=1299.31
SCANS=MS: 1276 MSMS: 1279
PEPMASS=569.93047	5891
CHARGE=3+
349.16062	129	
409.22275	154	
427.18032	109	
480.25207	108	
496.26014	268	
517.24938	100	
536.74342	104	
550.26751	150	
553.27835	569	1+
558.25674	107	
566.31085	601	1+
568.29151	1815	1+
573.29688	458	1+
610.29148	1403	1+
697.31959	923	1+
706.18538	189	
722.33766	101	
758.40788	151	
846.37854	231	
856.05293	112	
864.37369	231	1+
958.42738	100	
END IONS

###FS:    #m/z: 362.28631 #charge   1
###MaxRes:#m/z:  0.00000 #charge-128
###MS: 1280
###MSMS: 1281
BEGIN IONS
TITLE=Cmpd 333, AutoMSn(362.2863), 21.7 min
RTINSECONDS=1302.33
SCANS=MS: 1280 MSMS: 1281
PEPMASS=362.28631	16646
CHARGE=1+
344.28028	243	
362.28656	952	1+
END IONS

###FS:    #m/z: 569.93255 #charge   3
###MaxRes:#m/z:  0.00000 #charge-128
###MS: 1280
###MSMS: 1282
BEGIN IONS
TITLE=Cmpd 334, AutoMSn(569.9326), 21.7 min
RTINSECONDS=1302.83
SCANS=MS: 1280 MSMS: 1282
PEPMASS=569.93255	6199
CHARGE=3+
380.22089	112	
409.21582	303	
489.27177	133	
493.22125	117	
496.26614	151	
498.27344	107	
551.30182	103	
553.27513	370	1+
566.31056	810	1+
568.29821	947	1+
571.28695	697	1+
573.31245	554	1+
590.32597	124	
610.29663	719	1+
697.32398	632	1+
758.41792	276	1+
864.38285	135	
END IONS

###FS:    #m/z: 837.38472 #charge   3
###MaxRes:#m/z:  0.00000 #charge-128
###MS: 1280
###MSMS: 1283
BEGIN IONS
TITLE=Cmpd 335, AutoMSn(837.3847), 21.7 min
RTINSECONDS=1303.33
SCANS=MS: 1280 MSMS: 1283
PEPMASS=837.38472	2723
CHARGE=3+
506.25639	126	
END IONS

###FS:    #m/z: 362.28773 #charge   1
###MaxRes:#m/z:  0.00000 #charge-128
###MS: 1284
###MSMS: 1285
BEGIN IONS
TITLE=Cmpd 336, AutoMSn(362.2877), 21.8 min
RTINSECONDS=1306.36
SCANS=MS: 1284 MSMS: 1285
PEPMASS=362.28773	36631
CHARGE=1+
344.27837	918	1+
362.28906	1714	1+
END IONS

###FS:    #m/z: 774.84385 #charge   3
###MaxRes:#m/z:  0.00000 #charge-128
###MS: 1284
###MSMS: 1286
BEGIN IONS
TITLE=Cmpd 337, AutoMSn(774.8439), 21.8 min
RTINSECONDS=1306.86
SCANS=MS: 1284 MSMS: 1286
PEPMASS=774.84385	3083
CHARGE=3+
778.31816	114	
810.35849	104	
END IONS

###FS:    #m/z: 606.31650 #charge   3
###MaxRes:#m/z:  0.00000 #charge-128
###MS: 1287
###MSMS: 1288
BEGIN IONS
TITLE=Cmpd 338, AutoMSn(606.3165), 21.8 min
RTINSECONDS=1309.38
SCANS=MS: 1287 MSMS: 1288
PEPMASS=606.31650	2454
CHARGE=3+
433.19628	101	
504.27255	157	
605.29051	103	
607.29797	287	1+
611.31342	103	
END IONS

###FS:    #m/z: 566.29725 #charge   2
###MaxRes:#m/z:  0.00000 #charge-128
###MS: 1287
###MSMS: 1289
BEGIN IONS
TITLE=Cmpd 339, AutoMSn(566.2972), 21.8 min
RTINSECONDS=1309.88
SCANS=MS: 1287 MSMS: 1289
PEPMASS=566.29725	3687
CHARGE=2+
348.24057	127	
373.16693	134	
383.22977	111	
391.15070	113	
465.19622	150	
564.31483	260	1+
566.32924	318	1+
568.25655	135	
570.31152	100	
590.32761	184	
661.35840	271	1+
669.91370	140	
741.37440	110	
756.40098	112	
758.42496	103	
END IONS

###FS:    #m/z: 566.29783 #charge   2
###MaxRes:#m/z:  0.00000 #charge-128
###MS: 1290
###MSMS: 1291
BEGIN IONS
TITLE=Cmpd 340, AutoMSn(566.2978), 21.9 min
RTINSECONDS=1312.4
SCANS=MS: 1290 MSMS: 1291
PEPMASS=566.29783	5161
CHARGE=2+
489.26981	113	
525.29796	119	
564.28177	247	
566.31510	124	
567.30137	292	1+
569.28204	171	
573.16473	145	
661.36482	186	
END IONS

###FS:    #m/z: 606.32506 #charge   3
###MaxRes:#m/z:  0.00000 #charge-128
###MS: 1290
###MSMS: 1292
BEGIN IONS
TITLE=Cmpd 341, AutoMSn(606.3251), 21.9 min
RTINSECONDS=1312.9
SCANS=MS: 1290 MSMS: 1292
PEPMASS=606.32506	3779
CHARGE=3+
498.27074	117	
517.32748	125	
587.33394	117	
602.30593	431	1+
604.31833	1575	1+
609.32963	437	1+
END IONS

###FS:    #m/z: 496.29242 #charge   2
###MaxRes:#m/z:  0.00000 #charge-128
###MS: 1290
###MSMS: 1293
BEGIN IONS
TITLE=Cmpd 342, AutoMSn(496.2924), 21.9 min
RTINSECONDS=1313.4
SCANS=MS: 1290 MSMS: 1293
PEPMASS=496.29242	4518
CHARGE=2+
351.16559	275	1+
415.17770	112	
474.27079	132	
478.29312	100	
481.27690	100	
492.28982	382	1+
494.26912	200	
496.27263	591	1+
499.73872	280	
680.39453	128	
779.45783	174	
END IONS

###FS:    #m/z: 496.29741 #charge   2
###MaxRes:#m/z:  0.00000 #charge-128
###MS: 1294
###MSMS: 1295
BEGIN IONS
TITLE=Cmpd 343, AutoMSn(496.2974), 21.9 min
RTINSECONDS=1316.42
SCANS=MS: 1294 MSMS: 1295
PEPMASS=496.29741	6421
CHARGE=2+
474.27072	166	
475.49564	124	
476.28741	225	
477.22538	123	
480.28333	103	
483.50366	482	
492.28607	546	1+
494.28157	1105	1+
496.27204	1580	1+
500.64455	324	
522.29498	203	
551.25899	102	
579.32692	251	
581.32418	163	
680.37435	739	1+
779.43835	758	1+
878.47839	127	
END IONS

###FS:    #m/z: 566.29561 #charge   2
###MaxRes:#m/z:  0.00000 #charge-128
###MS: 1294
###MSMS: 1296
BEGIN IONS
TITLE=Cmpd 344, AutoMSn(566.2956), 21.9 min
RTINSECONDS=1316.93
SCANS=MS: 1294 MSMS: 1296
PEPMASS=566.29561	5770
CHARGE=2+
376.18985	122	
408.18958	106	
462.23805	107	
479.22664	102	
489.27806	220	
562.31189	332	1+
564.30846	1707	1+
569.30736	356	1+
571.20628	1159	1+
590.32469	236	
661.34735	161	
758.41480	1147	1+
845.42655	200	1+
932.45921	149	
END IONS

###FS:    #m/z: 606.32934 #charge   3
###MaxRes:#m/z:  0.00000 #charge-128
###MS: 1294
###MSMS: 1297
BEGIN IONS
TITLE=Cmpd 345, AutoMSn(606.3293), 22.0 min
RTINSECONDS=1317.43
SCANS=MS: 1294 MSMS: 1297
PEPMASS=606.32934	3562
CHARGE=3+
387.18326	104	
517.30131	109	
543.28077	119	
586.31976	108	
588.28588	101	
591.32795	106	
604.29637	116	
606.32685	137	
628.33509	107	
630.38473	116	
END IONS

###FS:    #m/z: 496.29748 #charge   2
###MaxRes:#m/z:  0.00000 #charge-128
###MS: 1298
###MSMS: 1299
BEGIN IONS
TITLE=Cmpd 346, AutoMSn(496.2975), 22.0 min
RTINSECONDS=1320.46
SCANS=MS: 1298 MSMS: 1299
PEPMASS=496.29748	6671
CHARGE=2+
403.23892	112	
457.22341	108	
461.23623	101	
474.29718	122	
476.27239	207	
478.27148	204	
480.29523	178	
490.17689	109	
491.25040	103	
492.28032	971	1+
494.27831	2242	1+
499.25624	372	1+
500.63352	151	
522.29694	153	
579.32537	412	
680.37544	880	1+
689.03306	872	1+
764.42216	115	
779.43286	972	1+
879.46227	134	
END IONS

###FS:    #m/z: 415.25286 #charge   1
###MaxRes:#m/z:  0.00000 #charge-128
###MS: 1298
###MSMS: 1300
BEGIN IONS
TITLE=Cmpd 347, AutoMSn(415.2529), 22.0 min
RTINSECONDS=1320.96
SCANS=MS: 1298 MSMS: 1300
PEPMASS=415.25286	4569
CHARGE=1+
400.22676	150	
END IONS

###FS:    #m/z: 725.34552 #charge   3
###MaxRes:#m/z:  0.00000 #charge-128
###MS: 1298
###MSMS: 1301
BEGIN IONS
TITLE=Cmpd 348, AutoMSn(725.3455), 22.0 min
RTINSECONDS=1321.46
SCANS=MS: 1298 MSMS: 1301
PEPMASS=725.34552	3550
CHARGE=3+
584.21885	104	
586.22859	174	
594.29202	164	
596.26649	119	
603.26575	117	
723.35803	103	
727.35532	105	
END IONS

###FS:    #m/z: 851.40188 #charge   3
###MaxRes:#m/z:  0.00000 #charge-128
###MS: 1302
###MSMS: 1303
BEGIN IONS
TITLE=Cmpd 349, AutoMSn(851.4019), 22.1 min
RTINSECONDS=1324.5
SCANS=MS: 1302 MSMS: 1303
PEPMASS=851.40188	5878
CHARGE=3+
386.17101	109	
402.23035	180	
459.16359	210	
477.17624	221	
572.25665	283	1+
590.24635	138	
846.03748	125	
882.60510	141	
981.93781	124	
982.45150	161	
END IONS

###FS:    #m/z: 415.25239 #charge   1
###MaxRes:#m/z:  0.00000 #charge-128
###MS: 1302
###MSMS: 1304
BEGIN IONS
TITLE=Cmpd 350, AutoMSn(415.2524), 22.1 min
RTINSECONDS=1325
SCANS=MS: 1302 MSMS: 1304
PEPMASS=415.25239	7450
CHARGE=1+
318.17808	106	
361.21027	135	
END IONS

###FS:    #m/z: 528.76690 #charge   2
###MaxRes:#m/z:  0.00000 #charge-128
###MS: 1302
###MSMS: 1305
BEGIN IONS
TITLE=Cmpd 351, AutoMSn(528.7669), 22.1 min
RTINSECONDS=1325.5
SCANS=MS: 1302 MSMS: 1305
PEPMASS=528.76690	4473
CHARGE=2+
340.17249	128	
343.15078	426	
358.18681	135	
364.46484	369	
412.23202	129	
453.20636	110	
455.20975	159	
486.25020	137	
491.58089	289	
506.27842	109	
508.23216	285	1+
510.28748	242	
512.30941	123	
524.28293	509	1+
526.26991	528	1+
527.35120	131	
528.28089	799	1+
530.30551	785	1+
532.27590	409	1+
533.91068	503	1+
571.26604	231	
797.35729	132	
END IONS

###FS:    #m/z: 851.39970 #charge   3
###MaxRes:#m/z:  0.00000 #charge-128
###MS: 1306
###MSMS: 1308
BEGIN IONS
TITLE=Cmpd 353, AutoMSn(851.3997), 22.2 min
RTINSECONDS=1329.04
SCANS=MS: 1306 MSMS: 1308
PEPMASS=851.39970	11075
CHARGE=3+
376.12580	151	
386.16463	110	
402.23657	168	
459.15464	319	1+
477.18165	207	
572.24906	434	
590.26305	209	
686.33111	115	
827.38183	130	
852.40582	141	
854.39323	107	
900.91567	106	
981.93659	248	1+
993.86286	116	
1170.54281	135	
1181.47516	108	
END IONS

###FS:    #m/z: 894.69679 #charge   3
###MaxRes:#m/z:  0.00000 #charge-128
###MS: 1306
###MSMS: 1309
BEGIN IONS
TITLE=Cmpd 354, AutoMSn(894.6968), 22.2 min
RTINSECONDS=1329.54
SCANS=MS: 1306 MSMS: 1309
PEPMASS=894.69679	7336
CHARGE=3+
481.20129	223	
597.28794	340	
597.79549	120	
615.72655	103	
641.18731	104	
641.71912	127	
667.28599	134	
696.21631	124	
699.73742	145	
745.24678	201	
754.31486	112	
1080.48213	2060	1+
1193.54996	104	
END IONS

###FS:    #m/z: 894.69494 #charge   3
###MaxRes:#m/z:  0.00000 #charge-128
###MS: 1310
###MSMS: 1311
BEGIN IONS
TITLE=Cmpd 355, AutoMSn(894.6949), 22.2 min
RTINSECONDS=1332.57
SCANS=MS: 1310 MSMS: 1311
PEPMASS=894.69494	9974
CHARGE=3+
481.21331	140	
582.25113	125	
589.26215	113	
597.78506	150	
606.70020	329	1+
632.70870	128	
641.19671	215	
641.72661	138	
667.28637	100	
699.75182	158	
700.27122	131	
754.31498	200	
1080.48240	2336	1+
1193.54859	161	
1230.38074	107	
END IONS

###FS:    #m/z: 851.39887 #charge   3
###MaxRes:#m/z:  0.00000 #charge-128
###MS: 1310
###MSMS: 1312
BEGIN IONS
TITLE=Cmpd 356, AutoMSn(851.3989), 22.2 min
RTINSECONDS=1333.07
SCANS=MS: 1310 MSMS: 1312
PEPMASS=851.39887	11027
CHARGE=3+
376.13341	192	
386.16923	193	
402.22697	259	
408.84041	256	
459.17419	113	
477.17905	217	
572.24559	568	1+
576.26886	114	
590.25470	190	
826.89765	106	
982.46159	102	
1038.98128	102	
END IONS

###FS:    #m/z: 528.76520 #charge   2
###MaxRes:#m/z:  0.00000 #charge-128
###MS: 1310
###MSMS: 1313
BEGIN IONS
TITLE=Cmpd 357, AutoMSn(528.7652), 22.2 min
RTINSECONDS=1333.57
SCANS=MS: 1310 MSMS: 1313
PEPMASS=528.76520	7112
CHARGE=2+
340.17413	201	
343.16073	291	
345.18220	105	
358.15242	105	
455.22571	140	
457.24429	167	
508.28846	252	
514.29032	163	
524.28483	421	1+
526.28905	592	1+
528.30306	384	
529.29392	1012	1+
532.28994	618	1+
533.93733	588	
571.27654	173	
798.38624	128	
END IONS

###FS:    #m/z: 894.69732 #charge   3
###MaxRes:#m/z:  0.00000 #charge-128
###MS: 1314
###MSMS: 1315
BEGIN IONS
TITLE=Cmpd 358, AutoMSn(894.6973), 22.3 min
RTINSECONDS=1336.6
SCANS=MS: 1314 MSMS: 1315
PEPMASS=894.69732	8185
CHARGE=3+
481.20166	127	
597.78308	127	
641.22666	111	
641.71557	124	
686.72835	139	
699.73664	124	
754.30397	117	
1080.47602	1639	1+
1193.58063	109	
END IONS

###FS:    #m/z: 437.23923 #charge   1
###MaxRes:#m/z:  0.00000 #charge-128
###MS: 1314
###MSMS: 1316
BEGIN IONS
TITLE=Cmpd 359, AutoMSn(437.2392), 22.3 min
RTINSECONDS=1337.1
SCANS=MS: 1314 MSMS: 1316
PEPMASS=437.23923	7723
CHARGE=1+
402.26463	104	
416.25993	103	
421.27338	223	1+
434.25737	399	1+
436.27892	214	
437.23630	5843	1+
END IONS

###FS:    #m/z: 432.27556 #charge   1
###MaxRes:#m/z:  0.00000 #charge-128
###MS: 1314
###MSMS: 1317
BEGIN IONS
TITLE=Cmpd 360, AutoMSn(432.2756), 22.3 min
RTINSECONDS=1337.6
SCANS=MS: 1314 MSMS: 1317
PEPMASS=432.27556	6923
CHARGE=1+
385.66765	103	
388.24790	112	
418.24402	100	
430.24864	462	1+
END IONS

###FS:    #m/z: 437.23634 #charge   1
###MaxRes:#m/z:  0.00000 #charge-128
###MS: 1318
###MSMS: 1319
BEGIN IONS
TITLE=Cmpd 361, AutoMSn(437.2363), 22.3 min
RTINSECONDS=1340.63
SCANS=MS: 1318 MSMS: 1319
PEPMASS=437.23634	9354
CHARGE=1+
416.21118	123	
418.22173	107	
418.25969	323	1+
434.25940	522	1+
437.23694	7032	1+
END IONS

###FS:    #m/z: 432.27627 #charge   1
###MaxRes:#m/z:  0.00000 #charge-128
###MS: 1318
###MSMS: 1320
BEGIN IONS
TITLE=Cmpd 362, AutoMSn(432.2763), 22.4 min
RTINSECONDS=1341.13
SCANS=MS: 1318 MSMS: 1320
PEPMASS=432.27627	8608
CHARGE=1+
418.22128	140	
430.25504	196	
432.25762	179	
END IONS

###FS:    #m/z: 591.24333 #charge   1
###MaxRes:#m/z:  0.00000 #charge-128
###MS: 1318
###MSMS: 1321
BEGIN IONS
TITLE=Cmpd 363, AutoMSn(591.2433), 22.4 min
RTINSECONDS=1341.63
SCANS=MS: 1318 MSMS: 1321
PEPMASS=591.24333	5805
CHARGE=1+
307.11178	555	
442.20832	129	
572.28123	124	
589.31692	276	1+
END IONS

###FS:    #m/z: 437.23777 #charge   1
###MaxRes:#m/z:  0.00000 #charge-128
###MS: 1322
###MSMS: 1323
BEGIN IONS
TITLE=Cmpd 364, AutoMSn(437.2378), 22.4 min
RTINSECONDS=1344.66
SCANS=MS: 1322 MSMS: 1323
PEPMASS=437.23777	10818
CHARGE=1+
400.21714	185	
418.26310	152	
435.25902	476	1+
437.23793	8848	1+
END IONS

###FS:    #m/z: 432.27930 #charge   1
###MaxRes:#m/z:  0.00000 #charge-128
###MS: 1322
###MSMS: 1324
BEGIN IONS
TITLE=Cmpd 365, AutoMSn(432.2793), 22.4 min
RTINSECONDS=1345.16
SCANS=MS: 1322 MSMS: 1324
PEPMASS=432.27930	9416
CHARGE=1+
318.20674	106	
415.26661	219	1+
418.26477	103	
427.26244	130	
432.25632	122	
END IONS

###FS:    #m/z: 591.24340 #charge   1
###MaxRes:#m/z:  0.00000 #charge-128
###MS: 1322
###MSMS: 1325
BEGIN IONS
TITLE=Cmpd 366, AutoMSn(591.2434), 22.4 min
RTINSECONDS=1345.66
SCANS=MS: 1322 MSMS: 1325
PEPMASS=591.24340	6946
CHARGE=1+
307.11106	286	
329.17135	111	
347.19950	104	
570.34939	104	
588.30537	103	
590.32408	240	1+
END IONS

###FS:    #m/z: 591.24484 #charge   1
###MaxRes:#m/z:  0.00000 #charge-128
###MS: 1326
###MSMS: 1327
BEGIN IONS
TITLE=Cmpd 367, AutoMSn(591.2448), 22.5 min
RTINSECONDS=1348.69
SCANS=MS: 1326 MSMS: 1327
PEPMASS=591.24484	6464
CHARGE=1+
307.11280	438	
478.24566	101	
574.29825	244	1+
588.32357	144	
590.32257	264	
END IONS

###FS:    #m/z: 478.24849 #charge   1
###MaxRes:#m/z:  0.00000 #charge-128
###MS: 1326
###MSMS: 1328
BEGIN IONS
TITLE=Cmpd 368, AutoMSn(478.2485), 22.5 min
RTINSECONDS=1349.19
SCANS=MS: 1326 MSMS: 1328
PEPMASS=478.24849	4130
CHARGE=1+
460.26643	129	
462.26371	100	
474.24155	112	
476.25299	621	1+
478.26774	476	1+
END IONS

###FS:    #m/z: 478.24835 #charge   1
###MaxRes:#m/z:  0.00000 #charge-128
###MS: 1330
###MSMS: 1331
BEGIN IONS
TITLE=Cmpd 369, AutoMSn(478.2483), 22.5 min
RTINSECONDS=1352.72
SCANS=MS: 1330 MSMS: 1331
PEPMASS=478.24835	5339
CHARGE=1+
314.21156	105	
444.23791	104	
458.25440	300	1+
460.26860	134	
462.24402	166	
474.27576	329	1+
476.25178	601	1+
478.27565	780	1+
END IONS

###FS:    #m/z: 557.35546 #charge   1
###MaxRes:#m/z:  0.00000 #charge-128
###MS: 1330
###MSMS: 1333
BEGIN IONS
TITLE=Cmpd 370, AutoMSn(557.3555), 22.6 min
RTINSECONDS=1353.72
SCANS=MS: 1330 MSMS: 1333
PEPMASS=557.35546	3179
CHARGE=1+
338.15700	100	
469.25360	299	
554.28201	125	
556.32875	174	
557.25368	167	
END IONS

###FS:    #m/z: 478.24643 #charge   1
###MaxRes:#m/z:  0.00000 #charge-128
###MS: 1334
###MSMS: 1335
BEGIN IONS
TITLE=Cmpd 371, AutoMSn(478.2464), 22.6 min
RTINSECONDS=1356.75
SCANS=MS: 1334 MSMS: 1335
PEPMASS=478.24643	6724
CHARGE=1+
334.18988	105	
412.27997	104	
444.25949	115	
449.26361	120	
456.28161	188	
458.24133	167	
460.26151	198	
462.26413	165	
474.26313	329	1+
476.26402	642	1+
478.28578	387	
END IONS

###FS:    #m/z: 557.36315 #charge   1
###MaxRes:#m/z:  0.00000 #charge-128
###MS: 1334
###MSMS: 1336
BEGIN IONS
TITLE=Cmpd 372, AutoMSn(557.3631), 22.6 min
RTINSECONDS=1357.25
SCANS=MS: 1334 MSMS: 1336
PEPMASS=557.36315	3741
CHARGE=1+
355.14194	107	
423.17308	129	
434.24082	110	
469.23836	103	
480.27931	106	
541.31775	235	1+
549.08109	100	
554.31287	317	1+
556.30259	593	1+
END IONS

###FS:    #m/z: 467.24103 #charge   1
###MaxRes:#m/z:  0.00000 #charge-128
###MS: 1334
###MSMS: 1337
BEGIN IONS
TITLE=Cmpd 373, AutoMSn(467.2410), 22.6 min
RTINSECONDS=1357.75
SCANS=MS: 1334 MSMS: 1337
PEPMASS=467.24103	3582
CHARGE=1+
420.27978	125	
427.13060	116	
430.25219	205	
448.26460	496	1+
455.30829	212	
464.25202	179	
465.26807	507	1+
END IONS

###FS:    #m/z: 467.00957 #charge   1
###MaxRes:#m/z:  0.00000 #charge-128
###MS: 1338
###MSMS: 1339
BEGIN IONS
TITLE=Cmpd 374, AutoMSn(467.0096), 22.7 min
RTINSECONDS=1360.78
SCANS=MS: 1338 MSMS: 1339
PEPMASS=467.00957	6375
CHARGE=1+
402.26233	100	
421.28362	102	
448.27342	217	
450.27271	191	
455.30987	215	
464.27462	669	1+
END IONS

###FS:    #m/z: 557.35602 #charge   1
###MaxRes:#m/z:  0.00000 #charge-128
###MS: 1338
###MSMS: 1340
BEGIN IONS
TITLE=Cmpd 375, AutoMSn(557.3560), 22.7 min
RTINSECONDS=1361.29
SCANS=MS: 1338 MSMS: 1340
PEPMASS=557.35602	4764
CHARGE=1+
313.16462	121	
380.16539	104	
444.36124	125	
446.21303	105	
469.24766	128	
513.27258	132	
541.30527	132	
554.27483	308	1+
556.30247	592	1+
END IONS

###FS:    #m/z: 489.28730 #charge   1
###MaxRes:#m/z:  0.00000 #charge-128
###MS: 1338
###MSMS: 1341
BEGIN IONS
TITLE=Cmpd 376, AutoMSn(489.2873), 22.7 min
RTINSECONDS=1361.79
SCANS=MS: 1338 MSMS: 1341
PEPMASS=489.28730	4025
CHARGE=1+
425.03117	604	1+
472.29822	268	
487.29041	345	1+
END IONS

###FS:    #m/z: 406.30822 #charge   1
###MaxRes:#m/z:  0.00000 #charge-128
###MS: 1342
###MSMS: 1343
BEGIN IONS
TITLE=Cmpd 377, AutoMSn(406.3082), 22.7 min
RTINSECONDS=1364.81
SCANS=MS: 1342 MSMS: 1343
PEPMASS=406.30822	7262
CHARGE=1+
344.28026	445	1+
386.26232	128	
388.26834	268	1+
391.21819	106	
403.24751	293	1+
406.30799	1985	1+
END IONS

###FS:    #m/z: 467.01071 #charge   1
###MaxRes:#m/z:  0.00000 #charge-128
###MS: 1342
###MSMS: 1344
BEGIN IONS
TITLE=Cmpd 378, AutoMSn(467.0107), 22.8 min
RTINSECONDS=1365.31
SCANS=MS: 1342 MSMS: 1344
PEPMASS=467.01071	7765
CHARGE=1+
358.27340	114	
362.17962	138	
418.25308	125	
446.25269	114	
448.27991	107	
451.25606	158	
455.30652	204	
464.26608	375	1+
466.25929	343	
END IONS

###FS:    #m/z: 747.85909 #charge   2
###MaxRes:#m/z:  0.00000 #charge-128
###MS: 1342
###MSMS: 1345
BEGIN IONS
TITLE=Cmpd 379, AutoMSn(747.8591), 22.8 min
RTINSECONDS=1365.81
SCANS=MS: 1342 MSMS: 1345
PEPMASS=747.85909	6052
CHARGE=2+
431.25256	188	
515.75556	109	
544.33961	413	1+
560.79152	135	
589.30031	185	
677.40732	107	
691.41116	436	1+
745.37805	333	1+
748.34513	248	1+
779.37280	102	
819.48068	311	1+
878.44528	209	
991.52610	102	
1120.57783	130	
1131.68525	162	
END IONS

###FS:    #m/z: 406.31215 #charge   1
###MaxRes:#m/z:  0.00000 #charge-128
###MS: 1346
###MSMS: 1347
BEGIN IONS
TITLE=Cmpd 380, AutoMSn(406.3122), 22.8 min
RTINSECONDS=1368.84
SCANS=MS: 1346 MSMS: 1347
PEPMASS=406.31215	9448
CHARGE=1+
344.27289	680	
386.24371	101	
388.28405	184	
404.26557	215	
406.30777	1648	1+
END IONS

###FS:    #m/z: 747.05193 #charge   3
###MaxRes:#m/z:  0.00000 #charge-128
###MS: 1346
###MSMS: 1348
BEGIN IONS
TITLE=Cmpd 381, AutoMSn(747.0519), 22.8 min
RTINSECONDS=1369.34
SCANS=MS: 1346 MSMS: 1348
PEPMASS=747.05193	6252
CHARGE=3+
544.33899	417	1+
561.29858	188	
646.31968	137	
691.41153	392	1+
731.71307	112	
746.37128	103	
749.38455	178	
752.37592	148	
758.45822	254	
802.44866	140	
819.47706	163	
878.44438	134	
949.47887	142	
END IONS

###FS:    #m/z: 488.99128 #charge   1
###MaxRes:#m/z:  0.00000 #charge-128
###MS: 1346
###MSMS: 1349
BEGIN IONS
TITLE=Cmpd 382, AutoMSn(488.9913), 22.8 min
RTINSECONDS=1369.84
SCANS=MS: 1346 MSMS: 1349
PEPMASS=488.99128	5706
CHARGE=1+
348.18184	124	
425.02876	384	
427.01660	115	
452.25608	108	
456.22738	104	
472.27215	138	
474.27691	101	
486.30695	197	
488.25993	332	1+
END IONS

###FS:    #m/z: 406.31021 #charge   1
###MaxRes:#m/z:  0.00000 #charge-128
###MS: 1350
###MSMS: 1351
BEGIN IONS
TITLE=Cmpd 383, AutoMSn(406.3102), 22.9 min
RTINSECONDS=1372.86
SCANS=MS: 1350 MSMS: 1351
PEPMASS=406.31021	7988
CHARGE=1+
344.26913	482	
362.21544	108	
372.21092	106	
388.26461	173	
390.26247	109	
404.24794	169	
406.30874	1754	1+
END IONS

###FS:    #m/z: 348.27134 #charge-128
###MaxRes:#m/z:  0.00000 #charge-128
###MS: 1350
###MSMS: 1352
BEGIN IONS
TITLE=Cmpd 384, AutoMSn(348.2713), 22.9 min
RTINSECONDS=1373.36
SCANS=MS: 1350 MSMS: 1352
PEPMASS=348.27134	8114

330.26733	242	
346.24217	113	
348.27149	477	
END IONS

###FS:    #m/z: 807.40896 #charge   2
###MaxRes:#m/z:  0.00000 #charge-128
###MS: 1350
###MSMS: 1353
BEGIN IONS
TITLE=Cmpd 385, AutoMSn(807.4090), 22.9 min
RTINSECONDS=1373.86
SCANS=MS: 1350 MSMS: 1353
PEPMASS=807.40896	5016
CHARGE=2+
763.35646	107	
807.42069	104	
893.44206	250	1+
1056.49421	104	
END IONS

###FS:    #m/z: 348.27353 #charge-128
###MaxRes:#m/z:  0.00000 #charge-128
###MS: 1354
###MSMS: 1355
BEGIN IONS
TITLE=Cmpd 386, AutoMSn(348.2735), 22.9 min
RTINSECONDS=1376.87
SCANS=MS: 1354 MSMS: 1355
PEPMASS=348.27353	9683

328.25850	150	
330.26078	423	1+
346.25077	150	
348.27616	734	1+
END IONS

###FS:    #m/z: 378.28411 #charge   1
###MaxRes:#m/z:  0.00000 #charge-128
###MS: 1354
###MSMS: 1356
BEGIN IONS
TITLE=Cmpd 387, AutoMSn(378.2841), 23.0 min
RTINSECONDS=1377.38
SCANS=MS: 1354 MSMS: 1356
PEPMASS=378.28411	4903
CHARGE=1+
325.16782	124	
330.26222	337	
360.27640	146	
375.27123	163	
376.24866	375	1+
378.27644	481	1+
END IONS

###FS:    #m/z: 807.16191 #charge   2
###MaxRes:#m/z:  0.00000 #charge-128
###MS: 1354
###MSMS: 1357
BEGIN IONS
TITLE=Cmpd 388, AutoMSn(807.1619), 23.0 min
RTINSECONDS=1377.88
SCANS=MS: 1354 MSMS: 1357
PEPMASS=807.16191	3784
CHARGE=2+
624.23927	118	
781.36696	116	
893.43573	112	
END IONS

###FS:    #m/z: 348.27169 #charge-128
###MaxRes:#m/z:  0.00000 #charge-128
###MS: 1358
###MSMS: 1359
BEGIN IONS
TITLE=Cmpd 389, AutoMSn(348.2717), 23.0 min
RTINSECONDS=1380.91
SCANS=MS: 1358 MSMS: 1359
PEPMASS=348.27169	10932

328.24212	130	
330.25499	488	
346.25607	124	
348.27275	864	1+
END IONS

###FS:    #m/z: 781.67422 #charge   3
###MaxRes:#m/z:  0.00000 #charge-128
###MS: 1358
###MSMS: 1360
BEGIN IONS
TITLE=Cmpd 390, AutoMSn(781.6742), 23.0 min
RTINSECONDS=1381.41
SCANS=MS: 1358 MSMS: 1360
PEPMASS=781.67422	5031
CHARGE=3+
523.26809	300	1+
564.27821	100	
580.29128	517	
710.24591	141	
727.35236	144	
781.38139	125	
784.38439	364	
793.58319	108	
841.38868	1300	1+
END IONS

###FS:    #m/z: 378.28193 #charge   1
###MaxRes:#m/z:  0.00000 #charge-128
###MS: 1358
###MSMS: 1361
BEGIN IONS
TITLE=Cmpd 391, AutoMSn(378.2819), 23.0 min
RTINSECONDS=1381.91
SCANS=MS: 1358 MSMS: 1361
PEPMASS=378.28193	4941
CHARGE=1+
316.24027	137	
330.26109	300	
332.22745	102	
378.27984	306	1+
END IONS

###FS:    #m/z: 781.67201 #charge   3
###MaxRes:#m/z:  0.00000 #charge-128
###MS: 1362
###MSMS: 1363
BEGIN IONS
TITLE=Cmpd 392, AutoMSn(781.6720), 23.1 min
RTINSECONDS=1384.95
SCANS=MS: 1362 MSMS: 1363
PEPMASS=781.67201	9056
CHARGE=3+
364.18074	100	
403.15061	112	
523.26021	245	1+
563.19950	133	
580.28168	1059	1+
692.26081	112	
695.26359	125	
710.26437	146	
727.35739	157	
776.02569	101	
780.34730	106	
784.37072	571	1+
841.39566	1155	1+
1069.50129	123	
1123.50089	116	
END IONS

###FS:    #m/z: 781.08459 #charge   2
###MaxRes:#m/z:  0.00000 #charge-128
###MS: 1364
###MSMS: 1365
BEGIN IONS
TITLE=Cmpd 393, AutoMSn(781.0846), 23.1 min
RTINSECONDS=1386.96
SCANS=MS: 1364 MSMS: 1365
PEPMASS=781.08459	10503
CHARGE=2+
382.22843	108	
477.23322	104	
523.25960	678	1+
580.27985	1256	1+
624.25347	108	
666.74628	108	
695.74200	101	
710.26778	129	
727.35461	276	1+
749.26090	128	
767.30177	100	
780.34265	103	
782.39390	136	
784.37014	806	1+
793.36162	170	
794.71376	337	
841.39588	1762	1+
954.48303	138	
1112.39396	102	
END IONS

###FS:    #m/z: 781.67148 #charge   3
###MaxRes:#m/z:  0.00000 #charge-128
###MS: 1366
###MSMS: 1367
BEGIN IONS
TITLE=Cmpd 394, AutoMSn(781.6715), 23.1 min
RTINSECONDS=1388.98
SCANS=MS: 1366 MSMS: 1367
PEPMASS=781.67148	10919
CHARGE=3+
409.20926	134	
461.24295	115	
489.25109	111	
523.25573	261	
580.28200	822	
653.70625	117	
710.25010	202	
727.34257	111	
729.35758	104	
781.37419	105	
784.36005	799	1+
841.39024	1682	1+
850.70566	164	
955.50366	110	
END IONS

###FS:    #m/z: 781.67175 #charge   3
###MaxRes:#m/z:  0.00000 #charge-128
###MS: 1368
###MSMS: 1369
BEGIN IONS
TITLE=Cmpd 395, AutoMSn(781.6718), 23.2 min
RTINSECONDS=1390.99
SCANS=MS: 1368 MSMS: 1369
PEPMASS=781.67175	11133
CHARGE=3+
307.10889	123	
461.24271	105	
477.76962	123	
506.26775	155	
523.26274	208	
563.20401	178	
580.28538	925	1+
623.22104	105	
710.26545	105	
727.35431	515	1+
784.37551	678	1+
794.73926	378	
841.38863	1381	1+
1112.38901	188	
1123.49852	104	
1390.50552	112	
END IONS

###FS:    #m/z: 597.82748 #charge   2
###MaxRes:#m/z:  0.00000 #charge-128
###MS: 1370
###MSMS: 1371
BEGIN IONS
TITLE=Cmpd 396, AutoMSn(597.8275), 23.2 min
RTINSECONDS=1393.01
SCANS=MS: 1370 MSMS: 1371
PEPMASS=597.82748	3245
CHARGE=2+
338.20720	130	
376.60239	132	
409.26376	146	
431.26060	113	
447.24347	214	
489.24817	141	
520.29346	118	
525.22382	112	
538.32820	209	
560.28919	144	
576.30647	165	
578.28184	252	1+
588.34485	122	
593.31132	129	
594.31639	170	
595.31552	387	1+
597.28836	251	
598.32736	1132	1+
657.32853	1120	1+
758.37924	628	
777.39099	112	
END IONS

###FS:    #m/z: 546.96276 #charge   3
###MaxRes:#m/z:  0.00000 #charge-128
###MS: 1372
###MSMS: 1373
BEGIN IONS
TITLE=Cmpd 397, AutoMSn(546.9628), 23.3 min
RTINSECONDS=1395.02
SCANS=MS: 1372 MSMS: 1373
PEPMASS=546.96276	5698
CHARGE=3+
404.16316	105	
412.22651	117	
443.22225	113	
455.20930	165	
468.26873	172	
481.21933	106	
501.27799	126	
525.30212	167	
527.29978	103	
528.28069	318	1+
530.26196	176	
532.29629	137	
534.28356	169	
540.97709	102	
542.29817	506	1+
544.31319	1066	1+
546.31534	1225	1+
548.30694	1148	1+
550.30786	866	1+
550.99189	267	
559.13107	141	
559.20078	163	
630.40982	178	
719.88747	299	
720.38931	298	
865.49350	117	
END IONS

###FS:    #m/z: 597.82730 #charge   2
###MaxRes:#m/z:  0.00000 #charge-128
###MS: 1372
###MSMS: 1374
BEGIN IONS
TITLE=Cmpd 398, AutoMSn(597.8273), 23.3 min
RTINSECONDS=1395.52
SCANS=MS: 1372 MSMS: 1374
PEPMASS=597.82730	4135
CHARGE=2+
355.15919	203	
388.15335	108	
431.24002	130	
594.32810	224	
599.31422	352	1+
633.31556	101	
657.33691	621	1+
715.35558	132	
758.37518	275	
767.43990	359	
END IONS

###FS:    #m/z: 828.44786 #charge   2
###MaxRes:#m/z:  0.00000 #charge-128
###MS: 1372
###MSMS: 1375
BEGIN IONS
TITLE=Cmpd 399, AutoMSn(828.4479), 23.3 min
RTINSECONDS=1396.02
SCANS=MS: 1372 MSMS: 1375
PEPMASS=828.44786	3325
CHARGE=2+
529.33825	110	
1314.70524	112	
END IONS

###FS:    #m/z: 362.28682 #charge   1
###MaxRes:#m/z:  0.00000 #charge-128
###MS: 1376
###MSMS: 1377
BEGIN IONS
TITLE=Cmpd 400, AutoMSn(362.2868), 23.3 min
RTINSECONDS=1399.06
SCANS=MS: 1376 MSMS: 1377
PEPMASS=362.28682	19951
CHARGE=1+
342.26845	115	
344.28010	288	1+
362.28444	2098	1+
END IONS

###FS:    #m/z: 546.96391 #charge   3
###MaxRes:#m/z:  0.00000 #charge-128
###MS: 1376
###MSMS: 1378
BEGIN IONS
TITLE=Cmpd 401, AutoMSn(546.9639), 23.3 min
RTINSECONDS=1399.56
SCANS=MS: 1376 MSMS: 1378
PEPMASS=546.96391	10562
CHARGE=3+
315.69893	155	
379.19553	118	
402.28524	164	
408.17469	137	
428.21344	106	
432.74656	155	
468.27059	312	
469.16981	104	
475.49380	104	
494.24503	210	
504.22394	106	
510.21160	161	
517.31117	243	
528.28876	178	
530.34138	127	
531.23869	106	
532.29137	441	1+
542.29186	793	1+
544.31002	936	1+
546.30292	1399	1+
548.30864	1311	1+
550.31059	1076	1+
550.97783	839	1+
559.13091	132	
605.81360	144	
630.39333	144	
662.85842	134	
711.37079	163	
719.87873	519	
720.37132	275	
777.45415	317	1+
864.50248	396	
935.52402	345	1+
1082.58749	911	1+
1083.59703	129	
END IONS

###FS:    #m/z: 597.82875 #charge   2
###MaxRes:#m/z:  0.00000 #charge-128
###MS: 1376
###MSMS: 1379
BEGIN IONS
TITLE=Cmpd 402, AutoMSn(597.8287), 23.3 min
RTINSECONDS=1400.06
SCANS=MS: 1376 MSMS: 1379
PEPMASS=597.82875	6822
CHARGE=2+
338.19836	242	
378.17244	129	
431.24044	122	
437.27022	276	
439.70183	104	
447.26299	154	
488.22140	100	
538.32066	659	1+
560.28617	378	1+
593.31656	120	
594.31928	535	1+
596.33257	1000	1+
600.32312	437	1+
602.33352	245	
640.30231	101	
657.33652	2210	1+
714.35419	145	
758.37923	1963	1+
767.43564	160	
777.38823	140	
857.45093	432	1+
END IONS

###FS:    #m/z: 362.28754 #charge   1
###MaxRes:#m/z:  0.00000 #charge-128
###MS: 1380
###MSMS: 1381
BEGIN IONS
TITLE=Cmpd 403, AutoMSn(362.2875), 23.4 min
RTINSECONDS=1403.11
SCANS=MS: 1380 MSMS: 1381
PEPMASS=362.28754	37898
CHARGE=1+
342.26656	109	
344.27210	1033	1+
360.26607	163	
362.28935	3718	1+
END IONS

###FS:    #m/z: 546.96121 #charge   3
###MaxRes:#m/z:  0.00000 #charge-128
###MS: 1380
###MSMS: 1382
BEGIN IONS
TITLE=Cmpd 404, AutoMSn(546.9612), 23.4 min
RTINSECONDS=1403.61
SCANS=MS: 1380 MSMS: 1382
PEPMASS=546.96121	15281
CHARGE=3+
357.14116	166	
386.20816	115	
408.83077	120	
422.70198	126	
422.92493	120	
430.21541	117	
447.20651	116	
468.25668	191	
480.60221	127	
506.12824	300	
506.60900	105	
517.30334	190	
526.24123	120	
528.27575	267	
530.31448	149	
534.87705	124	
542.30036	627	1+
544.31407	627	
545.30021	566	
546.30736	983	1+
547.13082	115	
548.30223	1446	1+
550.30329	1185	1+
559.12830	610	
597.33515	114	
606.33360	184	
630.39622	235	
712.35571	152	
864.49099	250	
935.52658	306	1+
1324.69780	380	1+
1438.73388	1145	1+
END IONS

###FS:    #m/z: 362.28848 #charge   1
###MaxRes:#m/z:  0.00000 #charge-128
###MS: 1384
###MSMS: 1385
BEGIN IONS
TITLE=Cmpd 405, AutoMSn(362.2885), 23.5 min
RTINSECONDS=1407.14
SCANS=MS: 1384 MSMS: 1385
PEPMASS=362.28848	59900
CHARGE=1+
326.26507	232	
342.26441	104	
344.27793	1502	1+
360.26561	101	
362.28760	4986	1+
END IONS

###FS:    #m/z: 378.28301 #charge   1
###MaxRes:#m/z:  0.00000 #charge-128
###MS: 1384
###MSMS: 1387
BEGIN IONS
TITLE=Cmpd 406, AutoMSn(378.2830), 23.5 min
RTINSECONDS=1408.14
SCANS=MS: 1384 MSMS: 1387
PEPMASS=378.28301	7095
CHARGE=1+
334.21109	148	
360.27432	1471	1+
376.28822	100	
378.27315	996	1+
END IONS

###FS:    #m/z: 591.24218 #charge   1
###MaxRes:#m/z:  0.00000 #charge-128
###MS: 1388
###MSMS: 1389
BEGIN IONS
TITLE=Cmpd 407, AutoMSn(591.2422), 23.5 min
RTINSECONDS=1411.17
SCANS=MS: 1388 MSMS: 1389
PEPMASS=591.24218	16493
CHARGE=1+
307.11384	2149	1+
417.24873	110	
448.23402	105	
556.30922	111	
575.47638	100	
576.34363	101	
590.30757	754	1+
END IONS

###FS:    #m/z: 378.28400 #charge   1
###MaxRes:#m/z:  0.00000 #charge-128
###MS: 1388
###MSMS: 1390
BEGIN IONS
TITLE=Cmpd 408, AutoMSn(378.2840), 23.5 min
RTINSECONDS=1411.67
SCANS=MS: 1388 MSMS: 1390
PEPMASS=378.28400	10496
CHARGE=1+
332.22604	104	
342.27063	173	
358.28793	163	
360.27007	1796	1+
367.57634	281	
376.27668	103	
378.28153	1390	1+
END IONS

###FS:    #m/z: 591.24135 #charge   1
###MaxRes:#m/z:  0.00000 #charge-128
###MS: 1392
###MSMS: 1393
BEGIN IONS
TITLE=Cmpd 409, AutoMSn(591.2413), 23.6 min
RTINSECONDS=1415.21
SCANS=MS: 1392 MSMS: 1393
PEPMASS=591.24135	20521
CHARGE=1+
307.11545	2514	1+
556.29188	149	
574.32112	145	
576.30980	158	
590.34187	311	
END IONS

###FS:    #m/z: 378.28342 #charge   1
###MaxRes:#m/z:  0.00000 #charge-128
###MS: 1392
###MSMS: 1394
BEGIN IONS
TITLE=Cmpd 410, AutoMSn(378.2834), 23.6 min
RTINSECONDS=1415.71
SCANS=MS: 1392 MSMS: 1394
PEPMASS=378.28342	11330
CHARGE=1+
316.22339	113	
342.26633	118	
345.26237	132	
356.29093	103	
358.27600	103	
360.27193	1969	1+
378.28102	1285	1+
END IONS

###FS:    #m/z: 459.27617 #charge   1
###MaxRes:#m/z:  0.00000 #charge-128
###MS: 1392
###MSMS: 1395
BEGIN IONS
TITLE=Cmpd 411, AutoMSn(459.2762), 23.6 min
RTINSECONDS=1416.21
SCANS=MS: 1392 MSMS: 1395
PEPMASS=459.27617	9454
CHARGE=1+
398.24470	114	
414.26106	108	
440.27320	172	
442.28197	154	
444.25597	118	
446.28413	108	
449.26553	160	
456.28703	173	
458.27399	130	
END IONS

###FS:    #m/z: 459.27903 #charge   1
###MaxRes:#m/z:  0.00000 #charge-128
###MS: 1396
###MSMS: 1397
BEGIN IONS
TITLE=Cmpd 412, AutoMSn(459.2790), 23.7 min
RTINSECONDS=1419.23
SCANS=MS: 1396 MSMS: 1397
PEPMASS=459.27903	17091
CHARGE=1+
313.13376	120	
370.20819	130	
388.23908	107	
438.21491	125	
442.28315	197	
456.31531	105	
458.29957	307	
END IONS

###FS:    #m/z: 591.24180 #charge   1
###MaxRes:#m/z:  0.00000 #charge-128
###MS: 1396
###MSMS: 1398
BEGIN IONS
TITLE=Cmpd 413, AutoMSn(591.2418), 23.7 min
RTINSECONDS=1419.73
SCANS=MS: 1396 MSMS: 1398
PEPMASS=591.24180	21327
CHARGE=1+
307.11529	2731	1+
456.27811	133	
558.36519	106	
572.29552	155	
576.33066	135	
590.32560	294	1+
END IONS

###FS:    #m/z: 476.30153 #charge   1
###MaxRes:#m/z:  0.00000 #charge-128
###MS: 1396
###MSMS: 1399
BEGIN IONS
TITLE=Cmpd 414, AutoMSn(476.3015), 23.7 min
RTINSECONDS=1420.23
SCANS=MS: 1396 MSMS: 1399
PEPMASS=476.30153	5039
CHARGE=1+
414.26050	104	
428.21750	139	
454.26525	180	
456.27645	216	1+
458.27604	199	
460.28299	346	1+
474.27518	529	1+
476.28087	758	1+
END IONS

###FS:    #m/z: 459.27766 #charge   1
###MaxRes:#m/z:  0.00000 #charge-128
###MS: 1400
###MSMS: 1401
BEGIN IONS
TITLE=Cmpd 415, AutoMSn(459.2777), 23.7 min
RTINSECONDS=1423.26
SCANS=MS: 1400 MSMS: 1401
PEPMASS=459.27766	25085
CHARGE=1+
318.16733	101	
395.23942	109	
440.28413	106	
442.27961	134	
444.28264	238	
446.25449	135	
458.24283	291	1+
END IONS

###FS:    #m/z: 928.51752 #charge   1
###MaxRes:#m/z:  0.00000 #charge-128
###MS: 1400
###MSMS: 1402
BEGIN IONS
TITLE=Cmpd 416, AutoMSn(928.5175), 23.7 min
RTINSECONDS=1423.76
SCANS=MS: 1400 MSMS: 1402
PEPMASS=928.51752	6002
CHARGE=1+
398.18478	138	
400.20125	109	
571.35471	100	
600.32344	200	
607.21100	199	
626.35005	119	
655.37322	152	
662.17832	106	
671.36477	360	
679.96018	161	
709.39981	183	
727.41914	395	1+
770.40595	100	
854.51331	483	
855.46507	2808	1+
928.52734	564	1+
END IONS

###FS:    #m/z: 476.30119 #charge   1
###MaxRes:#m/z:  0.00000 #charge-128
###MS: 1400
###MSMS: 1403
BEGIN IONS
TITLE=Cmpd 417, AutoMSn(476.3012), 23.7 min
RTINSECONDS=1424.26
SCANS=MS: 1400 MSMS: 1403
PEPMASS=476.30119	8001
CHARGE=1+
320.14962	103	
358.16274	122	
456.26197	141	
458.27716	193	
460.30451	184	
462.27710	114	
472.29018	172	
474.28904	470	1+
476.27817	492	1+
END IONS

###FS:    #m/z: 464.76537 #charge   2
###MaxRes:#m/z:  0.00000 #charge-128
###MS: 1404
###MSMS: 1405
BEGIN IONS
TITLE=Cmpd 418, AutoMSn(464.7654), 23.8 min
RTINSECONDS=1427.3
SCANS=MS: 1404 MSMS: 1405
PEPMASS=464.76537	11513
CHARGE=2+
326.18806	178	
328.17928	139	
340.15978	622	1+
358.17356	332	
364.21687	291	1+
368.22373	308	
385.25530	1164	1+
398.19943	299	1+
400.22371	464	1+
424.18988	237	1+
432.25949	203	
439.23940	323	1+
444.27605	260	
446.26121	490	1+
448.27498	681	1+
455.27497	226	
460.08583	161	
460.30988	525	1+
462.27240	1441	1+
464.28694	1356	1+
466.27166	1576	1+
471.50102	350	
471.59289	200	
472.28535	5699	1+
475.48494	144	
480.26111	136	
527.29340	140	
540.31056	225	
555.33774	144	
571.35407	4731	1+
626.36817	605	1+
639.37161	138	
653.34296	137	
655.37439	438	1+
670.36030	298	1+
672.40724	4565	1+
680.37566	140	
681.01977	637	
682.17173	153	
694.38939	303	
709.42567	126	
710.41096	396	
725.44552	253	
727.42399	425	1+
743.43898	3248	1+
754.54024	184	
END IONS

###FS:    #m/z: 928.52097 #charge   1
###MaxRes:#m/z:  0.00000 #charge-128
###MS: 1404
###MSMS: 1406
BEGIN IONS
TITLE=Cmpd 419, AutoMSn(928.5210), 23.8 min
RTINSECONDS=1427.8
SCANS=MS: 1404 MSMS: 1406
PEPMASS=928.52097	9955
CHARGE=1+
399.18893	115	
401.19891	143	
455.26249	151	
480.25325	117	
492.18593	105	
571.35488	216	
599.30315	100	
600.31638	355	1+
607.21498	339	1+
626.35429	133	
643.34996	185	
654.35774	107	
655.37814	588	1+
671.35827	578	1+
681.03947	161	
709.41905	448	1+
714.37923	110	
727.41375	430	
769.40648	193	
854.50855	832	
855.47177	4014	1+
865.43200	529	1+
866.19459	510	
866.28041	242	
928.50850	880	1+
END IONS

###FS:    #m/z: 476.30119 #charge   1
###MaxRes:#m/z:  0.00000 #charge-128
###MS: 1404
###MSMS: 1407
BEGIN IONS
TITLE=Cmpd 420, AutoMSn(476.3012), 23.8 min
RTINSECONDS=1428.3
SCANS=MS: 1404 MSMS: 1407
PEPMASS=476.30119	10651
CHARGE=1+
456.25027	137	
458.30219	224	1+
460.26887	171	
472.27763	311	1+
474.29971	466	1+
476.28007	409	1+
END IONS

###FS:    #m/z: 928.51722 #charge   1
###MaxRes:#m/z:  0.00000 #charge-128
###MS: 1408
###MSMS: 1410
BEGIN IONS
TITLE=Cmpd 421, AutoMSn(928.5172), 23.9 min
RTINSECONDS=1431.82
SCANS=MS: 1408 MSMS: 1410
PEPMASS=928.51722	13923
CHARGE=1+
398.19049	330	1+
455.26058	333	1+
480.26229	189	
555.32376	120	
571.36305	112	
600.32595	438	
607.19180	120	
626.34491	107	
631.17334	101	
655.37482	720	1+
671.35061	828	1+
679.96719	158	
694.37412	111	
709.41189	537	1+
727.43512	430	1+
759.41132	243	
769.42196	311	
811.46820	160	
854.51741	538	
855.46719	4246	1+
866.19532	113	
928.53304	616	1+
END IONS

###FS:    #m/z: 464.76458 #charge   2
###MaxRes:#m/z:  0.00000 #charge-128
###MS: 1408
###MSMS: 1411
BEGIN IONS
TITLE=Cmpd 422, AutoMSn(464.7646), 23.9 min
RTINSECONDS=1432.32
SCANS=MS: 1408 MSMS: 1411
PEPMASS=464.76458	12387
CHARGE=2+
326.18401	192	
340.16452	539	1+
355.20156	230	1+
358.17102	227	
363.20650	167	
368.22754	454	1+
385.25144	894	1+
394.20077	133	
398.20888	138	
399.19777	314	1+
403.22802	125	
407.14624	124	
426.26914	167	
440.25564	185	
442.28239	133	
444.27801	236	
446.26311	410	1+
448.25928	572	1+
455.26705	514	1+
460.28820	552	1+
462.28103	1200	1+
464.29710	778	
465.24083	292	
466.26818	728	1+
468.27167	396	
469.19921	152	
471.49846	261	
471.60013	189	
472.28818	5242	1+
475.49243	207	
476.36790	172	
479.48033	228	
480.25364	376	1+
527.28045	173	
540.32095	249	1+
553.35407	129	
571.35527	5044	1+
597.31599	213	1+
626.35512	278	
628.34645	150	
639.36378	388	1+
653.35278	404	1+
655.38137	592	1+
670.36524	436	1+
672.40326	5347	1+
680.37732	389	1+
681.04599	974	1+
694.39183	562	1+
710.41845	591	1+
725.41931	330	1+
741.40758	258	1+
743.44107	3253	1+
753.44413	124	
END IONS

###FS:    #m/z: 902.39405 #charge   3
###MaxRes:#m/z:  0.00000 #charge-128
###MS: 1412
###MSMS: 1414
BEGIN IONS
TITLE=Cmpd 423, AutoMSn(902.3940), 23.9 min
RTINSECONDS=1435.84
SCANS=MS: 1412 MSMS: 1414
PEPMASS=902.39405	12263
CHARGE=3+
307.10696	103	
433.21641	667	1+
463.19026	198	
502.23487	124	
519.75070	159	
520.22911	125	
598.77106	126	
637.29590	330	
665.26428	185	
683.27435	206	
694.32194	671	1+
751.34348	2215	1+
770.31637	118	
787.31641	100	
864.43503	252	
887.38135	119	
933.38136	145	
951.46810	295	1+
END IONS

###FS:    #m/z: 464.76608 #charge   2
###MaxRes:#m/z:  0.00000 #charge-128
###MS: 1412
###MSMS: 1415
BEGIN IONS
TITLE=Cmpd 424, AutoMSn(464.7661), 23.9 min
RTINSECONDS=1436.34
SCANS=MS: 1412 MSMS: 1415
PEPMASS=464.76608	11289
CHARGE=2+
323.12786	186	
326.17685	251	1+
340.16093	430	1+
343.12696	119	
358.17187	375	1+
385.25420	764	1+
394.20751	148	
398.18700	128	
399.20214	365	1+
426.31843	147	
432.25996	126	
439.23235	244	
444.27134	225	
446.27608	354	1+
448.26153	543	1+
455.29159	331	1+
460.28762	627	1+
462.29250	1004	1+
464.28667	1187	1+
466.27269	913	1+
467.19825	119	
468.25193	471	1+
472.28621	4722	1+
475.48782	236	
480.25604	188	
527.29441	147	
540.30503	155	
569.33302	144	
571.35432	4229	1+
598.30362	150	
626.35851	122	
628.37617	255	1+
639.37282	196	
652.36204	124	
653.36637	131	
654.37218	492	1+
670.37798	358	1+
672.40067	4627	1+
681.04211	507	1+
684.37759	153	
694.38613	271	
709.41445	187	
710.40972	563	1+
713.38137	120	
720.30651	321	
725.43311	205	
743.44033	2945	1+
END IONS

###FS:    #m/z: 902.39478 #charge   3
###MaxRes:#m/z:  0.00000 #charge-128
###MS: 1416
###MSMS: 1418
BEGIN IONS
TITLE=Cmpd 425, AutoMSn(902.3948), 24.0 min
RTINSECONDS=1439.86
SCANS=MS: 1416 MSMS: 1418
PEPMASS=902.39478	9578
CHARGE=3+
316.12989	103	
376.19048	134	
433.21623	279	
502.20203	128	
550.98918	100	
637.31563	129	
665.27419	120	
683.27885	214	
694.32146	473	1+
751.34741	1476	1+
864.42229	249	1+
913.50768	108	
933.37889	125	
951.45238	110	
1038.49284	253	
END IONS

###FS:    #m/z: 455.24730 #charge   1
###MaxRes:#m/z:  0.00000 #charge-128
###MS: 1416
###MSMS: 1419
BEGIN IONS
TITLE=Cmpd 426, AutoMSn(455.2473), 24.0 min
RTINSECONDS=1440.36
SCANS=MS: 1416 MSMS: 1419
PEPMASS=455.24730	5783
CHARGE=1+
341.13523	114	
398.21689	137	
416.23927	125	
436.24281	133	
440.30424	133	
449.26591	208	
451.26874	274	1+
455.26876	239	1+
END IONS

###FS:    #m/z: 459.27927 #charge   1
###MaxRes:#m/z:  0.00000 #charge-128
###MS: 1420
###MSMS: 1422
BEGIN IONS
TITLE=Cmpd 427, AutoMSn(459.2793), 24.1 min
RTINSECONDS=1443.89
SCANS=MS: 1420 MSMS: 1422
PEPMASS=459.27927	55219
CHARGE=1+
353.09309	122	
419.24902	100	
444.26080	136	
456.27859	129	
458.29098	155	
END IONS

###FS:    #m/z: 476.30377 #charge   1
###MaxRes:#m/z:  0.00000 #charge-128
###MS: 1420
###MSMS: 1423
BEGIN IONS
TITLE=Cmpd 428, AutoMSn(476.3038), 24.1 min
RTINSECONDS=1444.39
SCANS=MS: 1420 MSMS: 1423
PEPMASS=476.30377	13981
CHARGE=1+
339.17929	100	
460.28578	132	
472.27957	262	1+
474.26542	437	1+
476.28611	407	1+
END IONS

###FS:    #m/z: 647.31888 #charge   3
###MaxRes:#m/z:  0.00000 #charge-128
###MS: 1424
###MSMS: 1425
BEGIN IONS
TITLE=Cmpd 429, AutoMSn(647.3189), 24.1 min
RTINSECONDS=1447.42
SCANS=MS: 1424 MSMS: 1425
PEPMASS=647.31888	3818
CHARGE=3+
369.14552	112	
548.18815	108	
589.79494	102	
632.35988	116	
643.32231	497	1+
645.34167	307	
646.20668	111	
646.34445	650	1+
648.36189	604	1+
650.33522	442	
652.34342	101	
653.71271	104	
656.83070	200	
775.36621	106	
878.44129	323	1+
END IONS

###FS:    #m/z: 481.26007 #charge   1
###MaxRes:#m/z:  0.00000 #charge-128
###MS: 1424
###MSMS: 1426
BEGIN IONS
TITLE=Cmpd 430, AutoMSn(481.2601), 24.1 min
RTINSECONDS=1447.92
SCANS=MS: 1424 MSMS: 1426
PEPMASS=481.26007	11523
CHARGE=1+
460.28581	163	
477.27861	193	
478.28275	412	
480.28059	276	
481.26159	9285	1+
END IONS

###FS:    #m/z: 647.32716 #charge   3
###MaxRes:#m/z:  0.00000 #charge-128
###MS: 1427
###MSMS: 1428
BEGIN IONS
TITLE=Cmpd 431, AutoMSn(647.3272), 24.2 min
RTINSECONDS=1450.44
SCANS=MS: 1427 MSMS: 1428
PEPMASS=647.32716	6264
CHARGE=3+
390.18620	153	
405.19961	113	
429.16657	140	
505.19043	108	
558.23308	111	
560.77032	123	
574.26464	102	
576.23477	386	1+
629.27197	111	
629.36018	103	
644.29273	211	
645.31718	543	1+
647.33489	381	
648.33337	586	1+
650.33673	233	
651.35046	507	1+
654.74218	551	
671.30673	116	
712.15417	104	
775.37346	114	
818.36186	118	
848.90069	139	
878.42929	627	1+
991.52170	316	1+
END IONS

###FS:    #m/z: 970.97425 #charge   2
###MaxRes:#m/z:  0.00000 #charge-128
###MS: 1427
###MSMS: 1429
BEGIN IONS
TITLE=Cmpd 432, AutoMSn(970.9743), 24.2 min
RTINSECONDS=1450.94
SCANS=MS: 1427 MSMS: 1429
PEPMASS=970.97425	5716
CHARGE=2+
779.38687	145	
878.42514	193	
991.54750	121	
1120.54013	218	
1131.68754	100	
END IONS

###FS:    #m/z: 469.23914 #charge   1
###MaxRes:#m/z:  0.00000 #charge-128
###MS: 1427
###MSMS: 1430
BEGIN IONS
TITLE=Cmpd 433, AutoMSn(469.2391), 24.2 min
RTINSECONDS=1451.44
SCANS=MS: 1427 MSMS: 1430
PEPMASS=469.23914	5188
CHARGE=1+
406.29797	130	
449.24916	343	1+
465.29236	125	
467.26965	607	1+
END IONS

###FS:    #m/z: 647.65264 #charge   3
###MaxRes:#m/z:  0.00000 #charge-128
###MS: 1431
###MSMS: 1432
BEGIN IONS
TITLE=Cmpd 434, AutoMSn(647.6526), 24.2 min
RTINSECONDS=1454.46
SCANS=MS: 1431 MSMS: 1432
PEPMASS=647.65264	15664
CHARGE=3+
365.18051	107	
367.17541	160	
393.22063	103	
394.13688	163	
414.19420	103	
429.16298	273	1+
437.20474	125	
461.17986	118	
482.27981	100	
496.26718	115	
543.22893	105	
558.21849	254	
560.79244	311	
561.28979	115	
576.24218	475	1+
629.28696	104	
644.34478	596	1+
646.34590	1051	1+
650.33078	471	1+
654.74283	319	
657.94136	100	
688.26714	125	
689.32827	298	1+
705.27066	258	1+
719.35725	144	
766.36633	191	
779.37108	456	
821.36960	105	
848.38425	128	
848.89824	226	
878.43023	1216	1+
950.42311	152	
991.51245	611	1+
1548.72699	668	1+
END IONS

###FS:    #m/z: 970.97223 #charge   2
###MaxRes:#m/z:  0.00000 #charge-128
###MS: 1431
###MSMS: 1433
BEGIN IONS
TITLE=Cmpd 435, AutoMSn(970.9722), 24.2 min
RTINSECONDS=1454.97
SCANS=MS: 1431 MSMS: 1433
PEPMASS=970.97223	11478
CHARGE=2+
393.21040	368	
429.18080	199	
521.28462	113	
654.75907	124	
664.33627	166	
779.37308	324	1+
821.38055	129	
878.42786	240	
915.97726	161	
950.42600	260	1+
971.46767	141	
991.51057	231	
993.49111	111	
1120.56497	128	
1121.57588	114	
1695.77689	522	1+
END IONS

###FS:    #m/z: 970.97140 #charge   2
###MaxRes:#m/z:  0.00000 #charge-128
###MS: 1435
###MSMS: 1436
BEGIN IONS
TITLE=Cmpd 436, AutoMSn(970.9714), 24.3 min
RTINSECONDS=1458.5
SCANS=MS: 1435 MSMS: 1436
PEPMASS=970.97140	18356
CHARGE=2+
393.20489	188	
429.17429	105	
504.23953	119	
521.26802	217	
552.26082	115	
642.25983	107	
664.34617	212	
671.29657	270	1+
679.97414	109	
689.32372	199	
719.35244	145	
774.86753	171	
775.37500	196	
779.35717	373	1+
821.40196	125	
848.39757	324	
848.88699	216	
878.43635	799	1+
915.97985	104	
970.96066	133	
991.52090	315	1+
1120.56141	138	
1121.57304	158	
1131.69014	109	
END IONS

###FS:    #m/z: 406.31210 #charge   2
###MaxRes:#m/z:  0.00000 #charge-128
###MS: 1435
###MSMS: 1437
BEGIN IONS
TITLE=Cmpd 437, AutoMSn(406.3121), 24.3 min
RTINSECONDS=1459
SCANS=MS: 1435 MSMS: 1437
PEPMASS=406.31210	8074
CHARGE=2+
344.27088	871	1+
368.31729	122	
386.31643	166	
388.29418	337	
404.25446	182	
406.31275	2170	1+
408.22594	239	
END IONS

###FS:    #m/z: 402.25282 #charge   1
###MaxRes:#m/z:  0.00000 #charge-128
###MS: 1435
###MSMS: 1438
BEGIN IONS
TITLE=Cmpd 438, AutoMSn(402.2528), 24.3 min
RTINSECONDS=1459.5
SCANS=MS: 1435 MSMS: 1438
PEPMASS=402.25282	6838
CHARGE=1+
344.27669	440	
386.31879	133	
387.25958	117	
388.31154	163	
END IONS

###FS:    #m/z: 406.31201 #charge   1
###MaxRes:#m/z:  0.00000 #charge-128
###MS: 1439
###MSMS: 1441
BEGIN IONS
TITLE=Cmpd 439, AutoMSn(406.3120), 24.4 min
RTINSECONDS=1463.02
SCANS=MS: 1439 MSMS: 1441
PEPMASS=406.31201	8508
CHARGE=1+
344.27476	607	1+
368.31593	120	
384.29843	145	
386.30700	211	
388.31000	228	
390.24300	148	
404.27374	187	
406.30626	1966	1+
END IONS

###FS:    #m/z: 402.25344 #charge   1
###MaxRes:#m/z:  0.00000 #charge-128
###MS: 1439
###MSMS: 1442
BEGIN IONS
TITLE=Cmpd 440, AutoMSn(402.2534), 24.4 min
RTINSECONDS=1463.52
SCANS=MS: 1439 MSMS: 1442
PEPMASS=402.25344	7246
CHARGE=1+
344.27644	479	
366.29019	131	
383.26826	127	
384.31449	269	
386.29870	170	
402.26760	321	
END IONS

###FS:    #m/z: 703.69610 #charge   3
###MaxRes:#m/z:  0.00000 #charge-128
###MS: 1443
###MSMS: 1444
BEGIN IONS
TITLE=Cmpd 441, AutoMSn(703.6961), 24.4 min
RTINSECONDS=1466.54
SCANS=MS: 1443 MSMS: 1444
PEPMASS=703.69610	5785
CHARGE=3+
621.31839	102	
699.39813	139	
700.36726	365	1+
703.34183	181	
704.36614	633	1+
709.34531	129	
712.14702	173	
788.89733	133	
826.50880	302	1+
852.95153	107	
END IONS

###FS:    #m/z: 332.27630 #charge-128
###MaxRes:#m/z:  0.00000 #charge-128
###MS: 1443
###MSMS: 1446
BEGIN IONS
TITLE=Cmpd 442, AutoMSn(332.2763), 24.5 min
RTINSECONDS=1467.54
SCANS=MS: 1443 MSMS: 1446
PEPMASS=332.27630	7525

334.28723	107	
END IONS

###FS:    #m/z: 703.69756 #charge   3
###MaxRes:#m/z:  0.00000 #charge-128
###MS: 1447
###MSMS: 1448
BEGIN IONS
TITLE=Cmpd 443, AutoMSn(703.6976), 24.5 min
RTINSECONDS=1470.56
SCANS=MS: 1447 MSMS: 1448
PEPMASS=703.69756	5258
CHARGE=3+
405.20301	246	1+
413.76309	110	
425.15398	121	
534.25976	129	
540.20294	122	
621.40484	108	
698.02548	104	
700.36763	160	
701.36185	439	1+
703.36142	1147	1+
706.34192	824	1+
713.23107	357	
737.87106	120	
826.50106	192	
853.92757	277	
END IONS

###FS:    #m/z: 739.69341 #charge   3
###MaxRes:#m/z:  0.00000 #charge-128
###MS: 1451
###MSMS: 1452
BEGIN IONS
TITLE=Cmpd 445, AutoMSn(739.6934), 24.6 min
RTINSECONDS=1474.59
SCANS=MS: 1451 MSMS: 1452
PEPMASS=739.69341	6252
CHARGE=3+
431.21000	181	
438.11975	274	
463.21715	149	
514.23876	238	
546.25130	142	
546.74597	294	
600.34448	795	1+
699.24668	147	
715.37473	445	1+
717.38728	133	
735.36832	238	1+
737.38072	550	1+
741.32905	133	
742.35991	137	
743.40908	260	1+
812.34570	178	
814.32481	106	
862.44213	151	
977.45131	557	1+
END IONS

###FS:    #m/z: 335.18042 #charge   2
###MaxRes:#m/z:  0.00000 #charge-128
###MS: 1451
###MSMS: 1453
BEGIN IONS
TITLE=Cmpd 446, AutoMSn(335.1804), 24.6 min
RTINSECONDS=1475.09
SCANS=MS: 1451 MSMS: 1453
PEPMASS=335.18042	8520
CHARGE=2+
314.25995	203	
334.29548	264	
END IONS

###FS:    #m/z: 376.30026 #charge   1
###MaxRes:#m/z:  0.00000 #charge-128
###MS: 1451
###MSMS: 1454
BEGIN IONS
TITLE=Cmpd 447, AutoMSn(376.3003), 24.6 min
RTINSECONDS=1475.59
SCANS=MS: 1451 MSMS: 1454
PEPMASS=376.30026	6952
CHARGE=1+
330.26166	339	
360.27670	283	1+
376.28462	585	1+
END IONS

###FS:    #m/z: 334.29236 #charge-128
###MaxRes:#m/z:  0.00000 #charge-128
###MS: 1455
###MSMS: 1456
BEGIN IONS
TITLE=Cmpd 448, AutoMSn(334.2924), 24.6 min
RTINSECONDS=1478.61
SCANS=MS: 1455 MSMS: 1456
PEPMASS=334.29236	14793

316.28329	200	
334.28946	228	
END IONS

###FS:    #m/z: 739.69420 #charge   3
###MaxRes:#m/z:  0.00000 #charge-128
###MS: 1455
###MSMS: 1457
BEGIN IONS
TITLE=Cmpd 449, AutoMSn(739.6942), 24.7 min
RTINSECONDS=1479.11
SCANS=MS: 1455 MSMS: 1457
PEPMASS=739.69420	11950
CHARGE=3+
350.63128	152	
376.19243	141	
397.18961	104	
406.67421	314	
457.22434	127	
463.23485	276	
482.22785	108	
504.72053	224	
505.24197	132	
513.74437	256	
543.31872	414	1+
546.26145	335	1+
546.73698	268	
555.26893	250	
600.34932	1038	1+
611.79654	213	
646.81664	110	
699.24798	768	1+
715.36750	891	1+
735.39935	192	
737.39263	321	1+
740.36512	178	
741.37559	520	1+
812.34088	658	1+
862.42846	567	1+
897.42601	216	1+
925.41901	394	1+
977.45912	1216	1+
1008.45382	139	
1090.52170	149	
1091.53841	137	
1109.50834	123	
END IONS

###FS:    #m/z: 376.30040 #charge   1
###MaxRes:#m/z:  0.00000 #charge-128
###MS: 1455
###MSMS: 1458
BEGIN IONS
TITLE=Cmpd 450, AutoMSn(376.3004), 24.7 min
RTINSECONDS=1479.62
SCANS=MS: 1455 MSMS: 1458
PEPMASS=376.30040	7170
CHARGE=1+
330.26681	200	
374.25997	118	
376.30017	465	
END IONS

###FS:    #m/z: 334.29337 #charge-128
###MaxRes:#m/z:  0.00000 #charge-128
###MS: 1459
###MSMS: 1460
BEGIN IONS
TITLE=Cmpd 451, AutoMSn(334.2934), 24.7 min
RTINSECONDS=1482.64
SCANS=MS: 1459 MSMS: 1460
PEPMASS=334.29337	20179

334.28960	268	
END IONS

###FS:    #m/z: 739.69580 #charge   3
###MaxRes:#m/z:  0.00000 #charge-128
###MS: 1459
###MSMS: 1461
BEGIN IONS
TITLE=Cmpd 452, AutoMSn(739.6958), 24.7 min
RTINSECONDS=1483.14
SCANS=MS: 1459 MSMS: 1461
PEPMASS=739.69580	13972
CHARGE=3+
391.15122	100	
406.67685	312	
431.21381	226	
498.71199	142	
504.73174	326	1+
513.73939	120	
514.24672	201	
541.27074	121	
543.31649	351	1+
550.99924	109	
555.25599	411	1+
555.75177	256	
571.19921	242	
600.34529	1300	1+
609.30487	146	
611.79362	129	
639.34229	118	
699.24704	348	
715.37613	568	1+
735.38345	119	
736.38479	357	1+
738.35450	369	1+
740.40326	172	
741.30448	242	1+
744.36416	142	
812.33197	514	1+
862.43918	396	
925.41160	979	1+
977.46322	1095	1+
1026.44416	126	
1091.49891	525	1+
1109.52628	130	
1292.64394	111	
END IONS

###FS:    #m/z: 587.32292 #charge   1
###MaxRes:#m/z:  0.00000 #charge-128
###MS: 1459
###MSMS: 1462
BEGIN IONS
TITLE=Cmpd 453, AutoMSn(587.3229), 24.7 min
RTINSECONDS=1483.64
SCANS=MS: 1459 MSMS: 1462
PEPMASS=587.32292	5200
CHARGE=1+
342.16416	104	
353.17429	129	
426.22610	108	
496.25855	143	
569.30527	275	1+
582.35687	189	
584.32468	179	
586.34761	319	1+
END IONS

###FS:    #m/z: 348.27037 #charge-128
###MaxRes:#m/z:  0.00000 #charge-128
###MS: 1463
###MSMS: 1464
BEGIN IONS
TITLE=Cmpd 454, AutoMSn(348.2704), 24.8 min
RTINSECONDS=1486.66
SCANS=MS: 1463 MSMS: 1464
PEPMASS=348.27037	10189

348.26103	246	
END IONS

###FS:    #m/z: 503.30184 #charge   1
###MaxRes:#m/z:  0.00000 #charge-128
###MS: 1463
###MSMS: 1465
BEGIN IONS
TITLE=Cmpd 455, AutoMSn(503.3018), 24.8 min
RTINSECONDS=1487.16
SCANS=MS: 1463 MSMS: 1465
PEPMASS=503.30184	5930
CHARGE=1+
383.18559	147	
414.24376	100	
448.28449	103	
484.29164	195	
486.30622	156	
488.29430	212	
499.25006	136	
500.30415	377	1+
502.27726	414	1+
END IONS

###FS:    #m/z: 587.32201 #charge   1
###MaxRes:#m/z:  0.00000 #charge-128
###MS: 1463
###MSMS: 1466
BEGIN IONS
TITLE=Cmpd 456, AutoMSn(587.3220), 24.8 min
RTINSECONDS=1487.66
SCANS=MS: 1463 MSMS: 1466
PEPMASS=587.32201	5426
CHARGE=1+
337.17750	103	
433.22636	112	
489.27288	126	
584.37775	113	
585.26835	141	
586.30134	424	1+
END IONS

###FS:    #m/z: 348.27061 #charge-128
###MaxRes:#m/z:  0.00000 #charge-128
###MS: 1467
###MSMS: 1468
BEGIN IONS
TITLE=Cmpd 457, AutoMSn(348.2706), 24.8 min
RTINSECONDS=1490.69
SCANS=MS: 1467 MSMS: 1468
PEPMASS=348.27061	14222

330.25319	147	
346.24163	126	
348.26392	461	1+
END IONS

###FS:    #m/z: 503.30264 #charge   1
###MaxRes:#m/z:  0.00000 #charge-128
###MS: 1467
###MSMS: 1469
BEGIN IONS
TITLE=Cmpd 458, AutoMSn(503.3026), 24.9 min
RTINSECONDS=1491.19
SCANS=MS: 1467 MSMS: 1469
PEPMASS=503.30264	12218
CHARGE=1+
440.21474	129	
482.29941	144	
486.32806	126	
488.29135	171	
491.58249	124	
499.24011	196	
500.27443	162	
501.28511	183	
502.30317	368	1+
END IONS

###FS:    #m/z: 671.33448 #charge   3
###MaxRes:#m/z:  0.00000 #charge-128
###MS: 1467
###MSMS: 1470
BEGIN IONS
TITLE=Cmpd 459, AutoMSn(671.3345), 24.9 min
RTINSECONDS=1491.69
SCANS=MS: 1467 MSMS: 1470
PEPMASS=671.33448	4637
CHARGE=3+
371.09705	102	
431.20649	135	
437.21878	113	
551.26318	205	
664.34400	184	
666.26938	115	
669.36035	141	
671.34648	122	
673.39495	107	
674.33471	412	1+
779.37489	171	
878.43665	118	
END IONS

###FS:    #m/z: 503.30537 #charge   1
###MaxRes:#m/z:  0.00000 #charge-128
###MS: 1471
###MSMS: 1472
BEGIN IONS
TITLE=Cmpd 460, AutoMSn(503.3054), 24.9 min
RTINSECONDS=1494.71
SCANS=MS: 1471 MSMS: 1472
PEPMASS=503.30537	22036
CHARGE=1+
318.25602	100	
484.31058	128	
486.28160	177	
488.29024	267	
500.27892	307	1+
502.28632	465	1+
END IONS

###FS:    #m/z: 348.27254 #charge-128
###MaxRes:#m/z:  0.00000 #charge-128
###MS: 1471
###MSMS: 1473
BEGIN IONS
TITLE=Cmpd 461, AutoMSn(348.2725), 24.9 min
RTINSECONDS=1495.21
SCANS=MS: 1471 MSMS: 1473
PEPMASS=348.27254	15240

330.25764	194	
348.27413	434	1+
END IONS

###FS:    #m/z: 695.01126 #charge   3
###MaxRes:#m/z:  0.00000 #charge-128
###MS: 1471
###MSMS: 1474
BEGIN IONS
TITLE=Cmpd 462, AutoMSn(695.0113), 24.9 min
RTINSECONDS=1495.71
SCANS=MS: 1471 MSMS: 1474
PEPMASS=695.01126	7106
CHARGE=3+
371.18847	163	
388.19861	128	
390.18627	166	
396.60884	113	
425.72998	144	
439.72080	172	
482.26984	118	
496.76501	112	
505.24072	130	
558.22734	136	
561.27141	199	
561.77689	210	
576.23924	132	
589.27318	123	
690.37504	261	1+
692.37394	407	1+
694.38007	469	1+
696.36175	678	1+
705.10477	321	
705.22551	201	
779.37594	411	1+
800.40046	119	
817.38555	113	
850.45114	123	
874.39084	267	1+
878.42941	797	1+
991.51864	440	1+
1003.45842	113	
1008.47902	103	
END IONS

###FS:    #m/z: 695.01267 #charge   3
###MaxRes:#m/z:  0.00000 #charge-128
###MS: 1475
###MSMS: 1476
BEGIN IONS
TITLE=Cmpd 463, AutoMSn(695.0127), 25.0 min
RTINSECONDS=1498.73
SCANS=MS: 1475 MSMS: 1476
PEPMASS=695.01267	16163
CHARGE=3+
370.21743	129	
371.18196	450	1+
407.16790	119	
409.18762	173	
411.16279	154	
425.72030	199	
429.18065	123	
437.21335	225	
510.25164	127	
517.25232	256	1+
560.79082	129	
561.28452	136	
576.25815	169	
618.28893	128	
645.33229	231	1+
656.32068	120	
663.36156	254	1+
672.29567	144	
676.35570	177	
690.36908	345	1+
692.33558	557	1+
694.38946	269	
695.35926	726	1+
698.34199	395	1+
706.19181	415	
774.85862	248	
775.36835	174	
779.36433	491	1+
835.39118	133	
840.40214	133	
848.39168	247	
874.40280	144	
878.43584	1678	1+
991.51523	187	
992.53074	263	1+
1120.54669	125	
END IONS

###FS:    #m/z: 520.33056 #charge   1
###MaxRes:#m/z:  0.00000 #charge-128
###MS: 1475
###MSMS: 1477
BEGIN IONS
TITLE=Cmpd 464, AutoMSn(520.3306), 25.0 min
RTINSECONDS=1499.23
SCANS=MS: 1475 MSMS: 1477
PEPMASS=520.33056	11452
CHARGE=1+
365.19720	123	
442.21276	103	
449.25216	100	
458.24548	206	
465.32985	297	
483.27548	144	
498.32753	116	
500.27805	132	
502.29397	159	
504.29797	155	
509.78243	229	
516.27565	348	1+
518.30613	699	1+
520.33191	404	
END IONS

###FS:    #m/z: 695.01194 #charge   3
###MaxRes:#m/z:  0.00000 #charge-128
###MS: 1479
###MSMS: 1480
BEGIN IONS
TITLE=Cmpd 465, AutoMSn(695.0119), 25.0 min
RTINSECONDS=1502.76
SCANS=MS: 1479 MSMS: 1480
PEPMASS=695.01194	21746
CHARGE=3+
375.19989	260	
390.19245	226	
409.19733	381	1+
412.14789	151	
429.17502	312	1+
483.26024	180	
500.23583	164	
519.23122	268	1+
540.20678	140	
558.24002	281	1+
560.79803	169	
646.30943	308	
663.34917	157	
664.33046	535	1+
673.32784	230	1+
689.32733	144	
691.38056	201	
692.35927	507	1+
694.36435	360	
695.36792	581	1+
697.03090	463	
697.32801	272	
698.37908	622	1+
705.09413	179	
706.26187	354	
710.85084	139	
711.33077	163	
719.35314	137	
765.35706	291	1+
774.86486	270	
775.36385	383	1+
779.36753	752	1+
817.36106	401	1+
839.90113	153	
848.41527	166	
848.90551	212	
850.46998	228	1+
874.41535	197	
878.44241	2547	1+
991.51950	1161	1+
1003.45033	160	
END IONS

###FS:    #m/z: 1042.00905 #charge   2
###MaxRes:#m/z:  0.00000 #charge-128
###MS: 1479
###MSMS: 1481
BEGIN IONS
TITLE=Cmpd 466, AutoMSn(1042.0090), 25.1 min
RTINSECONDS=1503.26
SCANS=MS: 1479 MSMS: 1481
PEPMASS=1042.00905	11631
CHARGE=2+
388.21112	327	1+
395.78055	204	
503.27383	113	
535.27504	134	
558.21513	128	
632.30528	113	
775.35057	124	
779.38146	118	
878.43891	154	
880.44688	109	
962.45032	275	1+
989.48184	133	
997.46082	180	
1120.54058	105	
1121.54292	102	
END IONS

###FS:    #m/z: 520.32953 #charge   1
###MaxRes:#m/z:  0.00000 #charge-128
###MS: 1479
###MSMS: 1482
BEGIN IONS
TITLE=Cmpd 467, AutoMSn(520.3295), 25.1 min
RTINSECONDS=1503.76
SCANS=MS: 1479 MSMS: 1482
PEPMASS=520.32953	14061
CHARGE=1+
334.16056	159	
455.30545	110	
500.31985	162	
501.25020	112	
503.29796	295	1+
516.28279	277	1+
518.31893	740	1+
520.29424	1260	1+
END IONS

###FS:    #m/z: 520.32985 #charge   1
###MaxRes:#m/z:  0.00000 #charge-128
###MS: 1483
###MSMS: 1484
BEGIN IONS
TITLE=Cmpd 468, AutoMSn(520.3298), 25.1 min
RTINSECONDS=1506.8
SCANS=MS: 1483 MSMS: 1484
PEPMASS=520.32985	16151
CHARGE=1+
373.21968	117	
381.23816	108	
395.78730	136	
460.33186	141	
481.32813	139	
486.30471	158	
500.28942	111	
501.32355	330	1+
504.29097	215	
506.30319	100	
509.78564	184	
516.29101	152	
518.31062	524	1+
520.32001	563	1+
END IONS

###FS:    #m/z: 1042.00518 #charge   2
###MaxRes:#m/z:  0.00000 #charge-128
###MS: 1483
###MSMS: 1485
BEGIN IONS
TITLE=Cmpd 469, AutoMSn(1042.0052), 25.1 min
RTINSECONDS=1507.3
SCANS=MS: 1483 MSMS: 1485
PEPMASS=1042.00518	10447
CHARGE=2+
388.22172	235	
878.42682	112	
1042.50854	100	
1120.57285	101	
END IONS

###FS:    #m/z: 872.42305 #charge   3
###MaxRes:#m/z:  0.00000 #charge-128
###MS: 1483
###MSMS: 1486
BEGIN IONS
TITLE=Cmpd 470, AutoMSn(872.4230), 25.1 min
RTINSECONDS=1507.8
SCANS=MS: 1483 MSMS: 1486
PEPMASS=872.42305	6654
CHARGE=3+
346.17155	145	
364.18376	225	
417.20958	192	
598.26612	165	
792.95018	103	
837.41007	117	
837.75119	144	
838.07371	276	
875.45187	102	
1038.51752	133	
2234.08372	529	1+
END IONS

###FS:    #m/z: 872.42027 #charge   3
###MaxRes:#m/z:  0.00000 #charge-128
###MS: 1487
###MSMS: 1488
BEGIN IONS
TITLE=Cmpd 471, AutoMSn(872.4203), 25.2 min
RTINSECONDS=1510.83
SCANS=MS: 1487 MSMS: 1488
PEPMASS=872.42027	9242
CHARGE=3+
364.17642	117	
371.15318	100	
418.21455	120	
513.57020	107	
685.30256	117	
837.75747	164	
838.10278	102	
871.46784	139	
875.37652	116	
2234.07277	396	1+
END IONS

###FS:    #m/z: 1042.00770 #charge   2
###MaxRes:#m/z:  0.00000 #charge-128
###MS: 1487
###MSMS: 1489
BEGIN IONS
TITLE=Cmpd 472, AutoMSn(1042.0077), 25.2 min
RTINSECONDS=1511.33
SCANS=MS: 1487 MSMS: 1489
PEPMASS=1042.00770	9755
CHARGE=2+
395.77787	274	
878.43264	155	
END IONS

###FS:    #m/z: 959.94462 #charge   2
###MaxRes:#m/z:  0.00000 #charge-128
###MS: 1487
###MSMS: 1490
BEGIN IONS
TITLE=Cmpd 473, AutoMSn(959.9446), 25.2 min
RTINSECONDS=1511.83
SCANS=MS: 1487 MSMS: 1490
PEPMASS=959.94462	4462
CHARGE=2+
396.15331	105	
470.27273	186	
498.27915	140	
567.23923	113	
596.27612	102	
658.28529	236	
693.81283	100	
711.32573	177	
729.32849	191	
745.31937	127	
756.00121	113	
817.73315	226	
818.03806	117	
818.37460	226	
871.35909	220	1+
889.37410	388	1+
955.44531	122	
984.10596	108	
1225.58025	169	
1227.06186	118	
END IONS

###FS:    #m/z: 959.95008 #charge   2
###MaxRes:#m/z:  0.00000 #charge-128
###MS: 1491
###MSMS: 1492
BEGIN IONS
TITLE=Cmpd 474, AutoMSn(959.9501), 25.2 min
RTINSECONDS=1514.86
SCANS=MS: 1491 MSMS: 1492
PEPMASS=959.95008	12453
CHARGE=2+
414.16216	261	
432.16898	239	
436.17842	119	
470.27638	316	1+
496.23005	167	
498.26122	221	
596.24672	140	
624.28478	165	
630.31976	106	
642.31156	188	
643.30904	373	1+
658.29374	117	
667.81085	100	
680.31946	101	
693.82403	110	
694.33647	122	
711.31408	120	
729.33733	478	1+
745.32843	222	1+
765.20957	706	
817.37845	307	1+
818.02633	200	
871.36534	105	
889.36106	701	1+
955.50031	104	
984.41789	113	
1133.49665	189	
1226.09376	154	
1386.67361	175	
END IONS

###FS:    #m/z: 729.63712 #charge   2
###MaxRes:#m/z:  0.00000 #charge-128
###MS: 1491
###MSMS: 1493
BEGIN IONS
TITLE=Cmpd 475, AutoMSn(729.6371), 25.3 min
RTINSECONDS=1515.36
SCANS=MS: 1491 MSMS: 1493
PEPMASS=729.63712	10484
CHARGE=2+
379.71536	232	
425.73193	202	
430.16099	150	
433.21690	124	
437.23228	116	
496.26887	348	
504.24324	163	
551.25518	109	
553.83226	131	
554.31250	103	
560.78922	207	
574.14082	121	
617.60963	133	
724.35064	110	
724.98058	144	
726.38537	541	1+
728.38494	1131	1+
730.17366	117	
733.39015	215	1+
747.91903	296	
748.41448	203	
765.34020	160	
779.35989	669	1+
878.44128	1087	1+
962.49092	321	1+
991.52706	393	1+
1120.55089	147	
1131.68414	128	
1219.70237	762	1+
1366.78495	684	1+
END IONS

###FS:    #m/z: 872.42534 #charge   3
###MaxRes:#m/z:  0.00000 #charge-128
###MS: 1491
###MSMS: 1494
BEGIN IONS
TITLE=Cmpd 476, AutoMSn(872.4253), 25.3 min
RTINSECONDS=1515.86
SCANS=MS: 1491 MSMS: 1494
PEPMASS=872.42534	8829
CHARGE=3+
364.19021	155	
417.21680	245	
581.27061	106	
875.99066	126	
1118.02942	122	
END IONS

###FS:    #m/z: 729.38619 #charge   3
###MaxRes:#m/z:  0.00000 #charge-128
###MS: 1495
###MSMS: 1496
BEGIN IONS
TITLE=Cmpd 477, AutoMSn(729.3862), 25.3 min
RTINSECONDS=1518.88
SCANS=MS: 1495 MSMS: 1496
PEPMASS=729.38619	16062
CHARGE=3+
412.14627	116	
425.71921	218	
482.27545	179	
553.81877	276	
554.32639	164	
560.78854	201	
561.28237	152	
610.37042	420	
610.86035	212	
646.80886	193	
655.25019	230	
657.88873	116	
664.35076	196	
683.91143	356	
684.41593	163	
689.38661	124	
695.27517	116	
724.32350	142	
727.39037	568	1+
730.38376	405	1+
732.41161	315	
733.34389	289	1+
779.37877	510	1+
812.93738	127	
850.42779	152	
860.42530	113	
878.44027	1953	1+
991.51671	338	
991.54309	396	1+
1120.55915	198	
1121.55889	185	
1419.64577	412	1+
1494.83498	682	1+
END IONS

###FS:    #m/z: 959.94861 #charge   2
###MaxRes:#m/z:  0.00000 #charge-128
###MS: 1495
###MSMS: 1497
BEGIN IONS
TITLE=Cmpd 478, AutoMSn(959.9486), 25.3 min
RTINSECONDS=1519.38
SCANS=MS: 1495 MSMS: 1497
PEPMASS=959.94861	13827
CHARGE=2+
396.14612	207	
405.55283	148	
414.16541	159	
432.17036	182	
470.26900	191	
498.25575	166	
511.22097	110	
595.76124	103	
638.71153	205	
642.31687	122	
711.30576	131	
729.35026	439	1+
817.38908	198	
817.71828	138	
818.03668	170	
889.37644	404	
956.45322	148	
983.47328	170	
1134.48432	122	
1190.51791	115	
1386.63447	145	
1387.64701	100	
END IONS

###FS:    #m/z: 358.28852 #charge   1
###MaxRes:#m/z:  0.00000 #charge-128
###MS: 1495
###MSMS: 1498
BEGIN IONS
TITLE=Cmpd 479, AutoMSn(358.2885), 25.3 min
RTINSECONDS=1519.88
SCANS=MS: 1495 MSMS: 1498
PEPMASS=358.28852	4941
CHARGE=1+
314.24566	107	
324.27304	203	
340.28568	670	1+
342.30345	612	1+
358.28073	268	
END IONS

###FS:    #m/z: 729.38438 #charge   3
###MaxRes:#m/z:  0.00000 #charge-128
###MS: 1499
###MSMS: 1500
BEGIN IONS
TITLE=Cmpd 480, AutoMSn(729.3844), 25.4 min
RTINSECONDS=1522.9
SCANS=MS: 1499 MSMS: 1500
PEPMASS=729.38438	13687
CHARGE=3+
380.20951	159	
413.15450	136	
431.16388	109	
439.72529	314	
446.73120	165	
482.25400	174	
551.25081	258	
553.79258	110	
560.78411	216	
579.27117	134	
610.34094	130	
632.31492	119	
664.33033	168	
666.32823	111	
678.34841	122	
683.89524	266	
711.35493	181	
724.36794	126	
726.38775	505	1+
728.37055	227	
729.36590	430	1+
731.35379	524	1+
733.44056	122	
735.31505	111	
779.36851	700	1+
806.40165	132	
878.44505	1040	1+
889.97162	138	
897.99022	189	
991.51014	179	
991.52416	235	1+
1557.77102	597	1+
END IONS

###FS:    #m/z: 360.30239 #charge   1
###MaxRes:#m/z:  0.00000 #charge-128
###MS: 1499
###MSMS: 1501
BEGIN IONS
TITLE=Cmpd 481, AutoMSn(360.3024), 25.4 min
RTINSECONDS=1523.4
SCANS=MS: 1499 MSMS: 1501
PEPMASS=360.30239	5796
CHARGE=1+
324.29174	341	
340.27672	304	
342.29046	990	1+
358.28983	279	
360.30580	426	
END IONS

###FS:    #m/z: 978.17747 #charge   3
###MaxRes:#m/z:  0.00000 #charge-128
###MS: 1499
###MSMS: 1502
BEGIN IONS
TITLE=Cmpd 482, AutoMSn(978.1775), 25.4 min
RTINSECONDS=1523.9
SCANS=MS: 1499 MSMS: 1502
PEPMASS=978.17747	4210
CHARGE=3+
321.13684	118	
464.23603	101	
806.41273	116	
978.17139	100	
978.83774	165	
END IONS

###FS:    #m/z: 360.30385 #charge   1
###MaxRes:#m/z:  0.00000 #charge-128
###MS: 1503
###MSMS: 1504
BEGIN IONS
TITLE=Cmpd 483, AutoMSn(360.3038), 25.4 min
RTINSECONDS=1526.93
SCANS=MS: 1503 MSMS: 1504
PEPMASS=360.30385	9320
CHARGE=1+
324.28632	636	
340.27842	397	
342.29835	907	1+
344.27988	316	
346.44504	128	
358.28882	197	
360.28996	432	
END IONS

###FS:    #m/z: 978.17647 #charge   3
###MaxRes:#m/z:  0.00000 #charge-128
###MS: 1503
###MSMS: 1505
BEGIN IONS
TITLE=Cmpd 484, AutoMSn(978.1765), 25.5 min
RTINSECONDS=1527.43
SCANS=MS: 1503 MSMS: 1505
PEPMASS=978.17647	5075
CHARGE=3+
678.33731	198	
806.39738	117	
978.17811	140	
978.51311	478	1+
978.86210	118	
END IONS

###FS:    #m/z: 330.25962 #charge-128
###MaxRes:#m/z:  0.00000 #charge-128
###MS: 1503
###MSMS: 1506
BEGIN IONS
TITLE=Cmpd 485, AutoMSn(330.2596), 25.5 min
RTINSECONDS=1527.93
SCANS=MS: 1503 MSMS: 1506
PEPMASS=330.25962	5874

312.24592	129	
END IONS

###FS:    #m/z: 360.30372 #charge   1
###MaxRes:#m/z:  0.00000 #charge-128
###MS: 1507
###MSMS: 1508
BEGIN IONS
TITLE=Cmpd 486, AutoMSn(360.3037), 25.5 min
RTINSECONDS=1530.95
SCANS=MS: 1507 MSMS: 1508
PEPMASS=360.30372	10543
CHARGE=1+
318.25301	145	
324.28898	722	1+
340.27860	505	1+
342.29466	1501	1+
346.44209	120	
358.29199	188	
360.30090	501	1+
END IONS

###FS:    #m/z: 404.32552 #charge   1
###MaxRes:#m/z:  0.00000 #charge-128
###MS: 1507
###MSMS: 1509
BEGIN IONS
TITLE=Cmpd 487, AutoMSn(404.3255), 25.5 min
RTINSECONDS=1531.45
SCANS=MS: 1507 MSMS: 1509
PEPMASS=404.32552	5043
CHARGE=1+
342.23716	108	
350.31286	131	
368.31044	287	
386.32115	316	
388.29446	153	
402.28056	301	1+
END IONS

###FS:    #m/z: 978.17891 #charge   3
###MaxRes:#m/z:  0.00000 #charge-128
###MS: 1507
###MSMS: 1510
BEGIN IONS
TITLE=Cmpd 488, AutoMSn(978.1789), 25.5 min
RTINSECONDS=1531.96
SCANS=MS: 1507 MSMS: 1510
PEPMASS=978.17891	4508
CHARGE=3+
579.27923	118	
934.43811	105	
END IONS

###FS:    #m/z: 360.30364 #charge   1
###MaxRes:#m/z:  0.00000 #charge-128
###MS: 1511
###MSMS: 1512
BEGIN IONS
TITLE=Cmpd 489, AutoMSn(360.3036), 25.6 min
RTINSECONDS=1534.98
SCANS=MS: 1511 MSMS: 1512
PEPMASS=360.30364	12692
CHARGE=1+
324.28643	576	
326.29153	119	
340.27593	443	1+
342.29081	1018	1+
344.28048	816	1+
358.29333	158	
360.29861	345	
END IONS

###FS:    #m/z: 619.27686 #charge   1
###MaxRes:#m/z:  0.00000 #charge-128
###MS: 1511
###MSMS: 1514
BEGIN IONS
TITLE=Cmpd 490, AutoMSn(619.2769), 25.6 min
RTINSECONDS=1535.99
SCANS=MS: 1511 MSMS: 1514
PEPMASS=619.27686	5203
CHARGE=1+
321.12896	4216	1+
327.04482	736	
600.34144	182	
602.33712	266	1+
616.34116	358	1+
618.32591	410	1+
END IONS

###FS:    #m/z: 619.27329 #charge   1
###MaxRes:#m/z:  0.00000 #charge-128
###MS: 1515
###MSMS: 1517
BEGIN IONS
TITLE=Cmpd 491, AutoMSn(619.2733), 25.7 min
RTINSECONDS=1539.52
SCANS=MS: 1515 MSMS: 1517
PEPMASS=619.27329	14777
CHARGE=1+
321.13052	7177	1+
599.31070	134	
614.33003	181	
616.31963	133	
617.34862	466	1+
END IONS

###FS:    #m/z: 362.28990 #charge   1
###MaxRes:#m/z:  0.00000 #charge-128
###MS: 1515
###MSMS: 1518
BEGIN IONS
TITLE=Cmpd 492, AutoMSn(362.2899), 25.7 min
RTINSECONDS=1540.02
SCANS=MS: 1515 MSMS: 1518
PEPMASS=362.28990	16954
CHARGE=1+
324.28699	902	1+
340.27933	279	
342.29705	844	1+
344.28502	1075	1+
358.28998	279	1+
360.30494	414	1+
362.28480	1739	1+
END IONS

###FS:    #m/z: 618.35042 #charge   1
###MaxRes:#m/z:  0.00000 #charge-128
###MS: 1519
###MSMS: 1521
BEGIN IONS
TITLE=Cmpd 493, AutoMSn(618.3504), 25.7 min
RTINSECONDS=1543.54
SCANS=MS: 1519 MSMS: 1521
PEPMASS=618.35042	24567
CHARGE=1+
321.12949	12321	1+
327.04657	288	
616.36301	214	
END IONS

###FS:    #m/z: 362.29140 #charge   1
###MaxRes:#m/z:  0.00000 #charge-128
###MS: 1519
###MSMS: 1522
BEGIN IONS
TITLE=Cmpd 494, AutoMSn(362.2914), 25.7 min
RTINSECONDS=1544.05
SCANS=MS: 1519 MSMS: 1522
PEPMASS=362.29140	18305
CHARGE=1+
324.29107	458	
326.29661	406	
340.28564	344	
342.29733	1034	1+
344.29134	756	1+
358.28440	215	1+
360.30084	281	
362.29127	2075	1+
END IONS

###FS:    #m/z: 415.21123 #charge   1
###MaxRes:#m/z:  0.00000 #charge-128
###MS: 1523
###MSMS: 1524
BEGIN IONS
TITLE=Cmpd 495, AutoMSn(415.2112), 25.8 min
RTINSECONDS=1547.08
SCANS=MS: 1523 MSMS: 1524
PEPMASS=415.21123	14626
CHARGE=1+
396.25589	121	
398.25970	297	1+
415.21106	132	
END IONS

###FS:    #m/z: 362.29286 #charge   1
###MaxRes:#m/z:  0.00000 #charge-128
###MS: 1523
###MSMS: 1525
BEGIN IONS
TITLE=Cmpd 496, AutoMSn(362.2929), 25.8 min
RTINSECONDS=1547.58
SCANS=MS: 1523 MSMS: 1525
PEPMASS=362.29286	16609
CHARGE=1+
324.28189	579	
326.30644	364	
342.30239	401	
344.28911	773	1+
358.29178	121	
360.30450	251	
362.29074	1531	1+
END IONS

###FS:    #m/z: 415.21097 #charge   1
###MaxRes:#m/z:  0.00000 #charge-128
###MS: 1527
###MSMS: 1529
BEGIN IONS
TITLE=Cmpd 497, AutoMSn(415.2110), 25.9 min
RTINSECONDS=1551.6
SCANS=MS: 1527 MSMS: 1529
PEPMASS=415.21097	17682
CHARGE=1+
398.27598	123	
414.22642	111	
END IONS

###FS:    #m/z: 430.14681 #charge   1
###MaxRes:#m/z:  0.00000 #charge-128
###MS: 1527
###MSMS: 1530
BEGIN IONS
TITLE=Cmpd 498, AutoMSn(430.1468), 25.9 min
RTINSECONDS=1552.1
SCANS=MS: 1527 MSMS: 1530
PEPMASS=430.14681	6596
CHARGE=1+
300.85369	107	
429.22871	366	1+
END IONS

###FS:    #m/z: 415.21024 #charge   1
###MaxRes:#m/z:  0.00000 #charge-128
###MS: 1531
###MSMS: 1533
BEGIN IONS
TITLE=Cmpd 499, AutoMSn(415.2102), 25.9 min
RTINSECONDS=1555.64
SCANS=MS: 1531 MSMS: 1533
PEPMASS=415.21024	18051
CHARGE=1+
414.28404	183	
END IONS

###FS:    #m/z: 547.33019 #charge   1
###MaxRes:#m/z:  0.00000 #charge-128
###MS: 1531
###MSMS: 1534
BEGIN IONS
TITLE=Cmpd 500, AutoMSn(547.3302), 25.9 min
RTINSECONDS=1556.14
SCANS=MS: 1531 MSMS: 1534
PEPMASS=547.33019	9626
CHARGE=1+
327.19102	110	
492.28505	121	
514.30097	109	
527.33617	137	
528.31242	737	1+
544.32011	631	1+
546.33067	541	1+
END IONS

###FS:    #m/z: 547.32985 #charge   1
###MaxRes:#m/z:  0.00000 #charge-128
###MS: 1535
###MSMS: 1537
BEGIN IONS
TITLE=Cmpd 501, AutoMSn(547.3298), 26.0 min
RTINSECONDS=1559.67
SCANS=MS: 1535 MSMS: 1537
PEPMASS=547.32985	16613
CHARGE=1+
321.13133	183	
344.20382	126	
347.18439	111	
464.28810	113	
525.28915	250	1+
528.32050	152	
530.30869	305	1+
532.30997	196	
533.93876	266	
543.26191	154	
544.32705	321	1+
546.32959	600	1+
END IONS

###FS:    #m/z: 564.35228 #charge   2
###MaxRes:#m/z:  0.00000 #charge-128
###MS: 1535
###MSMS: 1538
BEGIN IONS
TITLE=Cmpd 502, AutoMSn(564.3523), 26.0 min
RTINSECONDS=1560.17
SCANS=MS: 1535 MSMS: 1538
PEPMASS=564.35228	6150
CHARGE=2+
321.12692	104	
458.20044	133	
488.25816	104	
525.29022	125	
531.32171	106	
533.95289	148	
544.31695	304	1+
546.33168	264	1+
560.31164	369	1+
562.32665	605	1+
564.31541	695	1+
566.31645	441	1+
569.31703	900	
570.22106	923	1+
END IONS

###FS:    #m/z: 547.33114 #charge   1
###MaxRes:#m/z:  0.00000 #charge-128
###MS: 1539
###MSMS: 1540
BEGIN IONS
TITLE=Cmpd 503, AutoMSn(547.3311), 26.1 min
RTINSECONDS=1563.19
SCANS=MS: 1539 MSMS: 1540
PEPMASS=547.33114	26830
CHARGE=1+
321.12170	137	
432.19031	121	
446.15161	116	
525.30445	359	1+
528.31761	159	
530.30862	208	
532.30375	433	1+
543.32793	154	
544.32666	520	1+
546.32407	715	1+
END IONS

###FS:    #m/z: 564.35570 #charge   2
###MaxRes:#m/z:  0.00000 #charge-128
###MS: 1539
###MSMS: 1541
BEGIN IONS
TITLE=Cmpd 504, AutoMSn(564.3557), 26.1 min
RTINSECONDS=1563.69
SCANS=MS: 1539 MSMS: 1541
PEPMASS=564.35570	9956
CHARGE=2+
321.12137	172	
358.20182	103	
530.30087	128	
544.30053	493	1+
548.35650	118	
560.32802	353	1+
562.34324	547	1+
564.33629	221	
565.33227	942	1+
568.27390	108	
569.30699	1894	1+
END IONS

###FS:    #m/z: 376.30093 #charge   1
###MaxRes:#m/z:  0.00000 #charge-128
###MS: 1539
###MSMS: 1542
BEGIN IONS
TITLE=Cmpd 505, AutoMSn(376.3009), 26.1 min
RTINSECONDS=1564.19
SCANS=MS: 1539 MSMS: 1542
PEPMASS=376.30093	7390
CHARGE=1+
330.24900	137	
356.28155	525	1+
358.29222	315	
374.28616	113	
376.30357	557	
END IONS

###FS:    #m/z: 564.35490 #charge   1
###MaxRes:#m/z:  0.00000 #charge-128
###MS: 1543
###MSMS: 1544
BEGIN IONS
TITLE=Cmpd 506, AutoMSn(564.3549), 26.1 min
RTINSECONDS=1567.21
SCANS=MS: 1543 MSMS: 1544
PEPMASS=564.35490	11863
CHARGE=1+
361.20538	113	
406.28253	108	
423.20707	120	
428.26957	104	
504.29672	107	
542.32804	371	1+
546.32732	344	1+
560.32463	413	1+
562.33545	614	1+
564.32490	776	1+
END IONS

###FS:    #m/z: 376.30103 #charge   3
###MaxRes:#m/z:  0.00000 #charge-128
###MS: 1543
###MSMS: 1545
BEGIN IONS
TITLE=Cmpd 507, AutoMSn(376.3010), 26.1 min
RTINSECONDS=1567.71
SCANS=MS: 1543 MSMS: 1545
PEPMASS=376.30103	7150
CHARGE=3+
328.27904	114	
356.27250	157	
358.29358	261	
374.29728	166	
376.29901	906	1+
383.73175	244	
END IONS

###FS:    #m/z: 430.14943 #charge-128
###MaxRes:#m/z:  0.00000 #charge-128
###MS: 1543
###MSMS: 1546
BEGIN IONS
TITLE=Cmpd 508, AutoMSn(430.1494), 26.1 min
RTINSECONDS=1568.21
SCANS=MS: 1543 MSMS: 1546
PEPMASS=430.14943	7686

416.25320	126	
432.27594	198	
434.26469	121	
END IONS

###FS:    #m/z: 430.14866 #charge-128
###MaxRes:#m/z:  0.00000 #charge-128
###MS: 1547
###MSMS: 1548
BEGIN IONS
TITLE=Cmpd 509, AutoMSn(430.1487), 26.2 min
RTINSECONDS=1571.24
SCANS=MS: 1547 MSMS: 1548
PEPMASS=430.14866	8498

389.73553	116	
430.27938	228	
432.26934	401	1+
434.25847	164	
435.21375	115	
438.12108	100	
END IONS

###FS:    #m/z: 430.14676 #charge-128
###MaxRes:#m/z:  0.00000 #charge-128
###MS: 1549
###MSMS: 1550
BEGIN IONS
TITLE=Cmpd 510, AutoMSn(430.1468), 26.2 min
RTINSECONDS=1573.26
SCANS=MS: 1549 MSMS: 1550
PEPMASS=430.14676	9367

339.20109	103	
428.25438	242	1+
430.28688	341	1+
432.27064	564	1+
END IONS

###FS:    #m/z: 1011.46524 #charge-128
###MaxRes:#m/z:  0.00000 #charge-128
###MS: 1551
###MSMS: 1552
BEGIN IONS
TITLE=Cmpd 511, AutoMSn(1011.4652), 26.3 min
RTINSECONDS=1575.29
SCANS=MS: 1551 MSMS: 1552
PEPMASS=1011.46524	3012

380.21097	186	
574.22595	116	
2985.80044	112	
END IONS

###FS:    #m/z: 547.32992 #charge   1
###MaxRes:#m/z:  0.00000 #charge-128
###MS: 1553
###MSMS: 1554
BEGIN IONS
TITLE=Cmpd 512, AutoMSn(547.3299), 26.3 min
RTINSECONDS=1577.32
SCANS=MS: 1553 MSMS: 1554
PEPMASS=547.32992	38298
CHARGE=1+
321.12725	105	
344.17040	106	
389.21459	112	
395.78069	268	
423.25736	104	
466.27994	136	
499.32480	101	
525.34062	242	1+
528.33925	146	
529.31058	556	1+
534.37397	115	
543.33215	101	
544.32390	509	1+
546.34730	715	1+
END IONS

###FS:    #m/z: 564.35478 #charge   1
###MaxRes:#m/z:  0.00000 #charge-128
###MS: 1553
###MSMS: 1555
BEGIN IONS
TITLE=Cmpd 513, AutoMSn(564.3548), 26.3 min
RTINSECONDS=1577.82
SCANS=MS: 1553 MSMS: 1555
PEPMASS=564.35478	12951
CHARGE=1+
321.12777	151	
342.20884	107	
348.22703	109	
423.18763	109	
504.31110	124	
526.30747	227	1+
533.94911	132	
544.33337	261	
546.32843	246	
560.31317	237	
562.32469	640	1+
564.33524	537	1+
END IONS

###FS:    #m/z: 430.14764 #charge   1
###MaxRes:#m/z:  0.00000 #charge-128
###MS: 1553
###MSMS: 1556
BEGIN IONS
TITLE=Cmpd 514, AutoMSn(430.1476), 26.3 min
RTINSECONDS=1578.32
SCANS=MS: 1553 MSMS: 1556
PEPMASS=430.14764	9717
CHARGE=1+
428.28805	140	
END IONS

###FS:    #m/z: 1113.83728 #charge   2
###MaxRes:#m/z:  0.00000 #charge-128
###MS: 1557
###MSMS: 1558
BEGIN IONS
TITLE=Cmpd 515, AutoMSn(1113.8373), 26.4 min
RTINSECONDS=1581.35
SCANS=MS: 1557 MSMS: 1558
PEPMASS=1113.83728	3221
CHARGE=2+
321.13052	157	
366.13078	114	
498.27532	132	
583.30061	100	
658.29423	126	
END IONS

###FS:    #m/z: 842.40617 #charge   2
###MaxRes:#m/z:  0.00000 #charge-128
###MS: 1557
###MSMS: 1559
BEGIN IONS
TITLE=Cmpd 516, AutoMSn(842.4062), 26.4 min
RTINSECONDS=1581.85
SCANS=MS: 1557 MSMS: 1559
PEPMASS=842.40617	4029
CHARGE=2+
339.16303	145	
398.19453	123	
423.17036	103	
427.20669	101	
453.17630	116	
486.23073	228	
536.28457	612	1+
543.25519	332	
607.31869	233	
678.35597	147	
794.26401	111	
841.45241	274	1+
1013.48866	103	
1070.52242	129	
1198.57622	149	
END IONS

###FS:    #m/z: 1113.50365 #charge   2
###MaxRes:#m/z:  0.00000 #charge-128
###MS: 1560
###MSMS: 1561
BEGIN IONS
TITLE=Cmpd 517, AutoMSn(1113.5037), 26.4 min
RTINSECONDS=1584.37
SCANS=MS: 1560 MSMS: 1561
PEPMASS=1113.50365	4939
CHARGE=2+
414.16129	149	
619.32464	113	
642.31771	138	
729.34014	156	
889.37807	315	1+
976.94721	189	
995.26267	110	
1386.61793	105	
1387.63191	158	
END IONS

###FS:    #m/z: 1113.84183 #charge   2
###MaxRes:#m/z:  0.00000 #charge-128
###MS: 1562
###MSMS: 1563
BEGIN IONS
TITLE=Cmpd 518, AutoMSn(1113.8418), 26.4 min
RTINSECONDS=1586.4
SCANS=MS: 1562 MSMS: 1563
PEPMASS=1113.84183	5101
CHARGE=2+
321.13339	181	
432.17803	114	
642.30528	192	
885.42417	120	
889.37927	123	
1116.58761	109	
1133.47660	108	
1386.63411	188	
END IONS

###FS:    #m/z: 334.29261 #charge-128
###MaxRes:#m/z:  0.00000 #charge-128
###MS: 1566
###MSMS: 1567
BEGIN IONS
TITLE=Cmpd 520, AutoMSn(334.2926), 26.5 min
RTINSECONDS=1590.45
SCANS=MS: 1566 MSMS: 1567
PEPMASS=334.29261	9677

316.28134	112	
END IONS

###FS:    #m/z: 334.29300 #charge-128
###MaxRes:#m/z:  0.00000 #charge-128
###MS: 1568
###MSMS: 1569
BEGIN IONS
TITLE=Cmpd 521, AutoMSn(334.2930), 26.5 min
RTINSECONDS=1592.49
SCANS=MS: 1568 MSMS: 1569
PEPMASS=334.29300	13767

334.29846	123	
END IONS

###FS:    #m/z: 794.91366 #charge   2
###MaxRes:#m/z:  0.00000 #charge-128
###MS: 1571
###MSMS: 1573
BEGIN IONS
TITLE=Cmpd 522, AutoMSn(794.9137), 26.6 min
RTINSECONDS=1596.02
SCANS=MS: 1571 MSMS: 1573
PEPMASS=794.91366	3776
CHARGE=2+
426.68460	103	
479.21628	126	
495.18799	142	
496.20011	283	1+
499.23629	100	
779.37595	104	
802.76742	108	
879.43995	124	
929.50655	104	
END IONS

###FS:    #m/z: 318.26311 #charge-128
###MaxRes:#m/z:  0.00000 #charge-128
###MS: 1574
###MSMS: 1575
BEGIN IONS
TITLE=Cmpd 523, AutoMSn(318.2631), 26.6 min
RTINSECONDS=1598.54
SCANS=MS: 1574 MSMS: 1575
PEPMASS=318.26311	15753

316.23893	117	
318.26664	246	
END IONS

###FS:    #m/z: 665.33415 #charge   3
###MaxRes:#m/z:  0.00000 #charge-128
###MS: 1574
###MSMS: 1576
BEGIN IONS
TITLE=Cmpd 524, AutoMSn(665.3342), 26.7 min
RTINSECONDS=1599.04
SCANS=MS: 1574 MSMS: 1576
PEPMASS=665.33415	3655
CHARGE=3+
349.14054	104	
353.15563	150	
365.14537	281	
367.17244	505	1+
369.16638	457	1+
513.28264	104	
572.33036	143	
595.28345	150	
629.37908	148	
631.35933	136	
646.35535	191	
662.39332	136	
664.38778	145	
665.31861	141	
666.37921	152	
667.38318	338	1+
END IONS

###FS:    #m/z: 665.33314 #charge   3
###MaxRes:#m/z:  0.00000 #charge-128
###MS: 1577
###MSMS: 1578
BEGIN IONS
TITLE=Cmpd 525, AutoMSn(665.3331), 26.7 min
RTINSECONDS=1601.56
SCANS=MS: 1577 MSMS: 1578
PEPMASS=665.33314	4311
CHARGE=3+
323.13733	151	
353.15865	253	1+
365.15436	223	
367.17517	397	1+
369.17775	404	
504.23927	102	
516.29366	128	
588.30954	100	
595.31354	106	
662.36293	213	
664.35625	374	1+
666.36503	542	1+
672.01079	140	
863.48431	104	
END IONS

###FS:    #m/z: 318.26319 #charge   3
###MaxRes:#m/z:  0.00000 #charge-128
###MS: 1579
###MSMS: 1581
BEGIN IONS
TITLE=Cmpd 527, AutoMSn(318.2632), 26.7 min
RTINSECONDS=1604.07
SCANS=MS: 1579 MSMS: 1581
PEPMASS=318.26319	20817
CHARGE=3+
318.26451	519	
END IONS

###FS:    #m/z: 362.32100 #charge   1
###MaxRes:#m/z:  0.00000 #charge-128
###MS: 1579
###MSMS: 1582
BEGIN IONS
TITLE=Cmpd 528, AutoMSn(362.3210), 26.7 min
RTINSECONDS=1604.58
SCANS=MS: 1579 MSMS: 1582
PEPMASS=362.32100	12186
CHARGE=1+
308.29027	107	
316.26927	111	
324.28292	173	
326.30040	1070	1+
340.27661	444	1+
342.29884	338	
344.31121	906	1+
360.30830	306	
362.32551	315	
END IONS

###FS:    #m/z: 334.29310 #charge-128
###MaxRes:#m/z:  0.00000 #charge-128
###MS: 1583
###MSMS: 1585
BEGIN IONS
TITLE=Cmpd 529, AutoMSn(334.2931), 26.8 min
RTINSECONDS=1608.11
SCANS=MS: 1583 MSMS: 1585
PEPMASS=334.29310	25765

316.28649	112	
334.28817	156	
END IONS

###FS:    #m/z: 591.35144 #charge   1
###MaxRes:#m/z:  0.00000 #charge-128
###MS: 1586
###MSMS: 1587
BEGIN IONS
TITLE=Cmpd 530, AutoMSn(591.3514), 26.8 min
RTINSECONDS=1610.63
SCANS=MS: 1586 MSMS: 1587
PEPMASS=591.35144	6025
CHARGE=1+
440.28127	103	
457.22954	116	
479.21421	113	
571.30673	110	
574.32659	383	1+
588.31994	500	1+
590.32729	553	1+
END IONS

###FS:    #m/z: 591.35316 #charge   1
###MaxRes:#m/z:  0.00000 #charge-128
###MS: 1588
###MSMS: 1589
BEGIN IONS
TITLE=Cmpd 531, AutoMSn(591.3532), 26.9 min
RTINSECONDS=1612.65
SCANS=MS: 1588 MSMS: 1589
PEPMASS=591.35316	7857
CHARGE=1+
321.14279	105	
384.22836	103	
440.24460	104	
558.34050	117	
573.32625	313	1+
576.35216	114	
588.34622	490	1+
590.34564	514	1+
END IONS

###FS:    #m/z: 591.35456 #charge   1
###MaxRes:#m/z:  0.00000 #charge-128
###MS: 1590
###MSMS: 1591
BEGIN IONS
TITLE=Cmpd 532, AutoMSn(591.3546), 26.9 min
RTINSECONDS=1614.67
SCANS=MS: 1590 MSMS: 1591
PEPMASS=591.35456	9462
CHARGE=1+
321.12113	114	
462.21512	108	
572.36745	167	
574.35190	127	
576.21548	140	
587.33233	193	
588.35327	473	1+
590.34985	512	1+
END IONS

###FS:    #m/z: 608.37214 #charge   1
###MaxRes:#m/z:  0.00000 #charge-128
###MS: 1590
###MSMS: 1592
BEGIN IONS
TITLE=Cmpd 533, AutoMSn(608.3721), 26.9 min
RTINSECONDS=1615.17
SCANS=MS: 1590 MSMS: 1592
PEPMASS=608.37214	3762
CHARGE=1+
311.16254	167	
321.12371	214	
335.10520	109	
363.17517	100	
572.31910	139	
586.37691	125	
593.32638	111	
603.31947	115	
604.34122	144	
605.32997	349	1+
607.33732	980	1+
END IONS

###FS:    #m/z: 608.38156 #charge   1
###MaxRes:#m/z:  0.00000 #charge-128
###MS: 1594
###MSMS: 1595
BEGIN IONS
TITLE=Cmpd 534, AutoMSn(608.3816), 27.0 min
RTINSECONDS=1618.7
SCANS=MS: 1594 MSMS: 1595
PEPMASS=608.38156	5561
CHARGE=1+
311.15221	116	
321.13236	233	
353.10627	142	
369.16133	103	
408.83119	108	
586.28333	130	
604.33898	382	1+
605.24971	113	
606.34441	483	1+
608.34850	264	
END IONS

###FS:    #m/z: 608.38217 #charge   1
###MaxRes:#m/z:  0.00000 #charge-128
###MS: 1597
###MSMS: 1598
BEGIN IONS
TITLE=Cmpd 535, AutoMSn(608.3822), 27.0 min
RTINSECONDS=1621.73
SCANS=MS: 1597 MSMS: 1598
PEPMASS=608.38217	5805
CHARGE=1+
313.14759	106	
321.13211	101	
344.14242	135	
367.21890	101	
421.18215	112	
591.33898	111	
604.35581	204	
606.32230	209	
608.34327	409	1+
END IONS

###FS:    #m/z: 826.55310 #charge   1
###MaxRes:#m/z:  0.00000 #charge-128
###MS: 1597
###MSMS: 1599
BEGIN IONS
TITLE=Cmpd 536, AutoMSn(826.5531), 27.0 min
RTINSECONDS=1622.23
SCANS=MS: 1597 MSMS: 1599
PEPMASS=826.55310	2649
CHARGE=1+
441.27628	110	
475.49253	288	
525.21673	179	
527.22233	147	
534.88113	128	
700.32829	113	
END IONS

###FS:    #m/z: 826.54897 #charge   1
###MaxRes:#m/z:  0.00000 #charge-128
###MS: 1600
###MSMS: 1601
BEGIN IONS
TITLE=Cmpd 537, AutoMSn(826.5490), 27.1 min
RTINSECONDS=1624.75
SCANS=MS: 1600 MSMS: 1601
PEPMASS=826.54897	5955
CHARGE=1+
353.21415	103	
468.24594	114	
525.20401	284	
825.44011	117	
END IONS

###FS:    #m/z: 534.34095 #charge   1
###MaxRes:#m/z:  0.00000 #charge-128
###MS: 1600
###MSMS: 1602
BEGIN IONS
TITLE=Cmpd 538, AutoMSn(534.3409), 27.1 min
RTINSECONDS=1625.25
SCANS=MS: 1600 MSMS: 1602
PEPMASS=534.34095	5829
CHARGE=1+
344.18253	109	
431.26546	122	
500.30017	154	
514.30097	112	
516.34325	130	
518.30419	370	1+
530.31169	468	1+
532.32070	2137	1+
END IONS

###FS:    #m/z: 921.98826 #charge   3
###MaxRes:#m/z:  0.00000 #charge-128
###MS: 1600
###MSMS: 1603
BEGIN IONS
TITLE=Cmpd 539, AutoMSn(921.9883), 27.1 min
RTINSECONDS=1625.75
SCANS=MS: 1600 MSMS: 1603
PEPMASS=921.98826	2999
CHARGE=3+
457.26993	166	
478.24196	108	
549.69099	103	
757.37056	113	
END IONS

###FS:    #m/z: 768.39946 #charge   2
###MaxRes:#m/z:  0.00000 #charge-128
###MS: 1604
###MSMS: 1605
BEGIN IONS
TITLE=Cmpd 540, AutoMSn(768.3995), 27.1 min
RTINSECONDS=1628.76
SCANS=MS: 1604 MSMS: 1605
PEPMASS=768.39946	19720
CHARGE=2+
399.24839	148	
454.77275	313	
463.76772	350	
483.27883	695	1+
518.27291	157	
519.80788	205	
520.31457	160	
548.82448	189	
549.32137	187	
599.30954	660	1+
602.37611	319	1+
605.84119	323	1+
677.36557	228	
679.37246	241	
679.87022	220	
682.38209	200	
712.39445	2032	1+
764.39319	275	1+
766.38847	383	1+
768.39411	277	
768.45509	204	
769.40324	881	1+
776.95394	157	
777.61415	285	
777.73183	213	
781.59407	282	
825.48140	1527	1+
828.48159	4988	1+
839.28943	264	1+
840.06837	168	
852.44671	246	1+
857.99704	187	
858.50883	172	
938.49195	399	1+
983.54304	776	1+
1018.06236	149	
1038.61959	179	
1039.60702	269	
1097.65699	172	
END IONS

###FS:    #m/z: 826.55147 #charge   1
###MaxRes:#m/z:  0.00000 #charge-128
###MS: 1604
###MSMS: 1606
BEGIN IONS
TITLE=Cmpd 541, AutoMSn(826.5515), 27.2 min
RTINSECONDS=1629.27
SCANS=MS: 1604 MSMS: 1606
PEPMASS=826.55147	10485
CHARGE=1+
524.21710	117	
825.48615	139	
END IONS

###FS:    #m/z: 534.34169 #charge   1
###MaxRes:#m/z:  0.00000 #charge-128
###MS: 1604
###MSMS: 1607
BEGIN IONS
TITLE=Cmpd 542, AutoMSn(534.3417), 27.2 min
RTINSECONDS=1629.77
SCANS=MS: 1604 MSMS: 1607
PEPMASS=534.34169	9493
CHARGE=1+
449.25171	152	
486.27994	111	
498.33199	120	
512.27732	109	
514.30167	177	
518.32529	134	
521.79175	117	
530.30896	188	
531.31087	239	
532.32930	518	1+
534.32647	582	1+
END IONS

###FS:    #m/z: 768.68754 #charge   3
###MaxRes:#m/z:  0.00000 #charge-128
###MS: 1608
###MSMS: 1609
BEGIN IONS
TITLE=Cmpd 543, AutoMSn(768.6875), 27.2 min
RTINSECONDS=1632.8
SCANS=MS: 1608 MSMS: 1609
PEPMASS=768.68754	44766
CHARGE=3+
356.69679	267	
386.21036	183	
395.78070	290	
425.19082	207	
467.20784	393	1+
475.49056	188	
514.28429	486	1+
548.83539	340	
549.32165	491	1+
569.29720	450	1+
574.83592	209	
597.33310	318	
599.31311	922	1+
602.38617	366	
605.84620	559	
606.34202	201	
635.24027	421	1+
677.36012	298	1+
696.35507	226	
710.87277	191	
712.40080	3469	1+
731.42662	518	1+
764.40783	267	1+
766.41605	552	1+
768.42950	481	1+
770.43365	446	1+
772.42834	236	
777.60507	352	
810.45295	175	
824.41151	220	
825.48144	2680	1+
828.47980	11584	1+
840.06323	200	
852.45481	744	1+
908.51463	860	1+
926.52540	2386	1+
931.55142	203	
932.03191	360	
937.49649	600	1+
938.47026	266	
953.51737	187	
965.54194	1243	1+
983.55274	2831	1+
999.01469	365	
1038.61484	1690	1+
1096.63709	224	
1097.62574	245	
1357.74560	2080	1+
1463.86213	542	1+
1551.91087	1771	1+
1714.98618	1363	1+
1976.07565	923	1+
2034.09731	729	1+
END IONS

###FS:    #m/z: 1024.91188 #charge   2
###MaxRes:#m/z:  0.00000 #charge-128
###MS: 1608
###MSMS: 1610
BEGIN IONS
TITLE=Cmpd 544, AutoMSn(1024.9119), 27.2 min
RTINSECONDS=1633.3
SCANS=MS: 1608 MSMS: 1610
PEPMASS=1024.91188	12177
CHARGE=2+
1024.57286	236	
1024.89527	432	
1025.24754	320	
1025.56724	221	
END IONS

###FS:    #m/z: 534.34187 #charge   1
###MaxRes:#m/z:  0.00000 #charge-128
###MS: 1608
###MSMS: 1611
BEGIN IONS
TITLE=Cmpd 545, AutoMSn(534.3419), 27.2 min
RTINSECONDS=1633.8
SCANS=MS: 1608 MSMS: 1611
PEPMASS=534.34187	14608
CHARGE=1+
316.17398	100	
357.13878	113	
486.28881	194	
489.30151	102	
496.35076	103	
498.32760	238	1+
512.36893	107	
513.29340	304	1+
515.31674	829	1+
530.33572	354	1+
532.31184	541	1+
534.32952	990	1+
END IONS

###FS:    #m/z: 768.68795 #charge   3
###MaxRes:#m/z:  0.00000 #charge-128
###MS: 1612
###MSMS: 1613
BEGIN IONS
TITLE=Cmpd 546, AutoMSn(768.6880), 27.3 min
RTINSECONDS=1636.84
SCANS=MS: 1612 MSMS: 1613
PEPMASS=768.68795	54889
CHARGE=3+
386.19377	282	1+
422.09154	295	
469.21031	385	
470.26172	607	1+
476.37879	256	
499.26652	252	1+
514.29120	312	
519.80346	499	
534.81602	222	
548.81887	726	
549.31798	416	
554.30397	229	1+
568.28530	331	1+
583.84474	204	
599.30880	1627	1+
602.38233	577	1+
605.84936	431	
606.33751	375	
635.23272	261	1+
679.37746	1004	
679.88160	1038	1+
682.37574	580	1+
711.39457	216	
712.39886	3374	1+
724.43317	254	
731.42165	222	
732.93795	262	
748.42236	340	
765.39055	316	1+
768.43189	1255	1+
773.41523	346	1+
777.61031	239	
797.46680	536	1+
824.42996	236	
825.47872	2864	1+
828.48261	11412	1+
852.48713	385	1+
908.52988	674	1+
926.52432	2640	1+
938.49814	796	1+
965.54574	1757	1+
983.54877	2034	1+
999.01327	533	
1038.61007	520	
1039.61056	400	
1073.60616	266	
1096.62619	225	
1097.61694	263	
1294.77608	675	1+
1551.90316	1724	1+
1714.97772	1563	1+
1976.06771	956	1+
2034.10649	1046	1+
END IONS

###FS:    #m/z: 1024.57897 #charge   2
###MaxRes:#m/z:  0.00000 #charge-128
###MS: 1612
###MSMS: 1614
BEGIN IONS
TITLE=Cmpd 547, AutoMSn(1024.5790), 27.3 min
RTINSECONDS=1637.34
SCANS=MS: 1612 MSMS: 1614
PEPMASS=1024.57897	15049
CHARGE=2+
1024.57084	178	
1024.90638	494	
1025.25478	287	
1025.52645	239	
END IONS

###FS:    #m/z: 534.34184 #charge   1
###MaxRes:#m/z:  0.00000 #charge-128
###MS: 1612
###MSMS: 1615
BEGIN IONS
TITLE=Cmpd 548, AutoMSn(534.3418), 27.3 min
RTINSECONDS=1637.84
SCANS=MS: 1612 MSMS: 1615
PEPMASS=534.34184	16654
CHARGE=1+
365.15289	117	
367.15408	120	
414.21190	106	
444.27208	142	
484.30893	128	
514.31805	460	1+
516.32659	175	
518.30069	242	1+
530.32197	436	1+
532.32766	912	1+
534.31489	1292	1+
END IONS

###FS:    #m/z: 1024.57957 #charge   2
###MaxRes:#m/z:  0.00000 #charge-128
###MS: 1616
###MSMS: 1617
BEGIN IONS
TITLE=Cmpd 549, AutoMSn(1024.5796), 27.3 min
RTINSECONDS=1640.87
SCANS=MS: 1616 MSMS: 1617
PEPMASS=1024.57957	12445
CHARGE=2+
1024.57989	150	
1024.91236	395	
1025.24619	209	
1025.59068	210	
END IONS

###FS:    #m/z: 913.46668 #charge   2
###MaxRes:#m/z:  0.00000 #charge-128
###MS: 1616
###MSMS: 1618
BEGIN IONS
TITLE=Cmpd 550, AutoMSn(913.4667), 27.4 min
RTINSECONDS=1641.37
SCANS=MS: 1616 MSMS: 1618
PEPMASS=913.46668	4006
CHARGE=2+
366.12358	102	
473.21603	107	
524.58230	108	
END IONS

###FS:    #m/z: 362.30924 #charge   1
###MaxRes:#m/z:  0.00000 #charge-128
###MS: 1619
###MSMS: 1620
BEGIN IONS
TITLE=Cmpd 551, AutoMSn(362.3092), 27.4 min
RTINSECONDS=1643.89
SCANS=MS: 1619 MSMS: 1620
PEPMASS=362.30924	6980
CHARGE=1+
324.28268	231	
326.30735	456	
342.29571	197	
344.31185	649	1+
360.30716	236	
362.30049	449	1+
END IONS

###FS:    #m/z: 550.34458 #charge   1
###MaxRes:#m/z:  0.00000 #charge-128
###MS: 1619
###MSMS: 1621
BEGIN IONS
TITLE=Cmpd 552, AutoMSn(550.3446), 27.4 min
RTINSECONDS=1644.39
SCANS=MS: 1619 MSMS: 1621
PEPMASS=550.34458	4711
CHARGE=1+
321.12762	128	
321.20385	102	
337.09244	104	
374.25181	122	
376.21194	101	
466.28339	110	
496.34872	121	
499.25859	111	
510.29508	100	
528.33093	143	
530.35275	126	
532.30320	290	
534.33988	192	
536.33890	109	
546.32219	570	1+
548.33488	775	1+
550.36307	408	
END IONS

###FS:    #m/z: 783.36473 #charge   1
###MaxRes:#m/z:  0.00000 #charge-128
###MS: 1619
###MSMS: 1622
BEGIN IONS
TITLE=Cmpd 553, AutoMSn(783.3647), 27.4 min
RTINSECONDS=1644.89
SCANS=MS: 1619 MSMS: 1622
PEPMASS=783.36473	3217
CHARGE=1+
325.13652	103	
436.18597	145	
481.24408	112	
483.20192	158	
485.14729	120	
550.23190	247	
779.33753	141	
END IONS

###FS:    #m/z: 534.34174 #charge   1
###MaxRes:#m/z:  0.00000 #charge-128
###MS: 1623
###MSMS: 1624
BEGIN IONS
TITLE=Cmpd 554, AutoMSn(534.3417), 27.5 min
RTINSECONDS=1647.91
SCANS=MS: 1623 MSMS: 1624
PEPMASS=534.34174	15738
CHARGE=1+
343.19570	113	
348.12806	115	
354.16396	106	
384.25550	102	
386.25761	105	
410.31241	107	
411.20522	106	
484.30990	125	
510.19890	115	
512.34689	115	
514.31003	179	
516.32078	456	1+
520.30868	106	
521.79128	144	
530.31449	475	1+
532.32256	857	1+
534.33658	802	1+
END IONS

###FS:    #m/z: 334.28754 #charge-128
###MaxRes:#m/z:  0.00000 #charge-128
###MS: 1630
###MSMS: 1631
BEGIN IONS
TITLE=Cmpd 555, AutoMSn(334.2875), 27.6 min
RTINSECONDS=1655.01
SCANS=MS: 1630 MSMS: 1631
PEPMASS=334.28754	10000

316.27793	113	
END IONS

###FS:    #m/z: 334.28668 #charge-128
###MaxRes:#m/z:  0.00000 #charge-128
###MS: 1632
###MSMS: 1633
BEGIN IONS
TITLE=Cmpd 556, AutoMSn(334.2867), 27.6 min
RTINSECONDS=1657.03
SCANS=MS: 1632 MSMS: 1633
PEPMASS=334.28668	11649

316.27367	155	
334.29602	121	
END IONS

###FS:    #m/z: 334.28798 #charge-128
###MaxRes:#m/z:  0.00000 #charge-128
###MS: 1634
###MSMS: 1635
BEGIN IONS
TITLE=Cmpd 557, AutoMSn(334.2880), 27.7 min
RTINSECONDS=1659.04
SCANS=MS: 1634 MSMS: 1635
PEPMASS=334.28798	12970

316.28081	297	
334.28942	102	
END IONS

###FS:    #m/z: 334.28931 #charge-128
###MaxRes:#m/z:  0.00000 #charge-128
###MS: 1637
###MSMS: 1638
BEGIN IONS
TITLE=Cmpd 558, AutoMSn(334.2893), 27.7 min
RTINSECONDS=1662.06
SCANS=MS: 1637 MSMS: 1638
PEPMASS=334.28931	15778

64.35843	120	
316.28277	253	
334.30486	120	
END IONS

###FS:    #m/z: 902.44385 #charge   3
###MaxRes:#m/z:  0.00000 #charge-128
###MS: 1637
###MSMS: 1640
BEGIN IONS
TITLE=Cmpd 559, AutoMSn(902.4438), 27.7 min
RTINSECONDS=1663.06
SCANS=MS: 1637 MSMS: 1640
PEPMASS=902.44385	2634
CHARGE=3+
473.20714	106	
480.22009	146	
551.23660	188	
664.32974	122	
684.33744	105	
748.42357	133	
779.36694	334	
878.42993	345	1+
END IONS

###FS:    #m/z: 332.27677 #charge-128
###MaxRes:#m/z:  0.00000 #charge-128
###MS: 1641
###MSMS: 1642
BEGIN IONS
TITLE=Cmpd 560, AutoMSn(332.2768), 27.8 min
RTINSECONDS=1666.09
SCANS=MS: 1641 MSMS: 1642
PEPMASS=332.27677	15252

316.26618	104	
321.92639	128	
334.29853	232	1+
END IONS

###FS:    #m/z: 904.86567 #charge   2
###MaxRes:#m/z:  0.00000 #charge-128
###MS: 1641
###MSMS: 1644
BEGIN IONS
TITLE=Cmpd 561, AutoMSn(904.8657), 27.8 min
RTINSECONDS=1667.09
SCANS=MS: 1641 MSMS: 1644
PEPMASS=904.86567	4429
CHARGE=2+
426.22883	103	
496.25493	103	
609.28724	146	
779.37139	218	
878.44534	172	
977.49336	148	
991.51611	101	
END IONS

###FS:    #m/z: 849.41839 #charge   2
###MaxRes:#m/z:  0.00000 #charge-128
###MS: 1645
###MSMS: 1647
BEGIN IONS
TITLE=Cmpd 562, AutoMSn(849.4184), 27.8 min
RTINSECONDS=1670.63
SCANS=MS: 1645 MSMS: 1647
PEPMASS=849.41839	7765
CHARGE=2+
353.18259	483	
472.25625	100	
500.24443	444	
536.28367	2066	1+
550.25286	142	
555.23115	108	
557.27355	1125	1+
607.31607	345	
628.30767	619	1+
636.65172	224	
673.31846	113	
678.36391	622	1+
685.32719	344	1+
825.41895	167	
846.43115	104	
848.43577	529	1+
926.44470	166	
1070.52979	292	
1071.51802	147	
1198.57972	220	
END IONS

###FS:    #m/z: 635.00068 #charge   2
###MaxRes:#m/z:  0.00000 #charge-128
###MS: 1645
###MSMS: 1648
BEGIN IONS
TITLE=Cmpd 563, AutoMSn(635.0007), 27.9 min
RTINSECONDS=1671.13
SCANS=MS: 1645 MSMS: 1648
PEPMASS=635.00068	7001
CHARGE=2+
321.13324	838	1+
335.11228	179	
337.13436	1117	1+
341.17014	109	
598.32008	122	
616.32850	106	
618.39953	103	
633.36882	558	1+
636.38501	141	
637.34395	293	1+
640.25653	101	
END IONS

###FS:    #m/z: 849.41725 #charge   2
###MaxRes:#m/z:  0.00000 #charge-128
###MS: 1649
###MSMS: 1650
BEGIN IONS
TITLE=Cmpd 564, AutoMSn(849.4172), 27.9 min
RTINSECONDS=1674.15
SCANS=MS: 1649 MSMS: 1650
PEPMASS=849.41725	10450
CHARGE=2+
353.18113	628	1+
446.25397	148	
472.24932	320	1+
500.25532	680	1+
504.21945	106	
535.24504	101	
536.28475	1745	1+
557.27325	1043	1+
606.27903	101	
607.31634	750	1+
628.30843	509	1+
636.65551	401	
663.30646	124	
678.35254	548	1+
685.33458	577	1+
825.41425	411	1+
834.43332	178	
837.40257	118	
847.43879	131	
852.41730	117	
855.38962	103	
926.46948	299	
1013.52382	148	
1070.51642	508	1+
1073.52430	154	
1198.59077	151	
1199.61712	155	
END IONS

###FS:    #m/z: 651.86021 #charge   2
###MaxRes:#m/z:  0.00000 #charge-128
###MS: 1649
###MSMS: 1652
BEGIN IONS
TITLE=Cmpd 565, AutoMSn(651.8602), 27.9 min
RTINSECONDS=1675.16
SCANS=MS: 1649 MSMS: 1652
PEPMASS=651.86021	8758
CHARGE=2+
316.16032	119	
321.13339	242	1+
337.14301	247	
339.18270	207	
351.16681	266	
353.15707	1171	1+
357.19430	112	
364.46675	100	
365.15985	101	
385.23842	154	
429.23686	196	
446.25780	177	
544.25269	184	
559.34769	372	1+
630.33207	337	1+
634.37723	442	1+
637.37727	125	
638.70686	161	
647.36010	165	
648.40032	916	1+
650.35725	687	1+
652.35917	343	
653.35564	831	1+
657.38094	405	
657.87942	767	1+
657.94538	378	
658.10239	378	1+
759.45340	122	
873.39737	124	
874.47855	723	1+
987.55902	415	1+
999.00718	284	
1102.58605	299	
1103.57695	298	
END IONS

###FS:    #m/z: 651.86078 #charge   2
###MaxRes:#m/z:  0.00000 #charge-128
###MS: 1653
###MSMS: 1654
BEGIN IONS
TITLE=Cmpd 566, AutoMSn(651.8608), 28.0 min
RTINSECONDS=1678.17
SCANS=MS: 1653 MSMS: 1654
PEPMASS=651.86078	13770
CHARGE=2+
316.15648	339	
321.13548	261	
329.22787	121	
337.13409	106	
351.15798	200	
353.16075	1515	1+
357.19893	169	
359.43367	367	
375.21703	241	
383.18935	129	
391.74311	108	
408.83453	108	
415.25711	102	
446.26884	198	
544.26040	356	1+
559.34161	515	1+
630.33292	103	
631.33828	401	1+
635.36853	449	1+
639.38853	139	
647.38241	257	
648.38464	712	1+
650.36270	1855	1+
655.34950	301	1+
657.35470	436	
658.90779	364	
759.45398	478	1+
874.47541	852	1+
987.55061	126	
1102.58091	367	
1103.60625	213	
END IONS

###FS:    #m/z: 849.41688 #charge   2
###MaxRes:#m/z:  0.00000 #charge-128
###MS: 1653
###MSMS: 1655
BEGIN IONS
TITLE=Cmpd 567, AutoMSn(849.4169), 28.0 min
RTINSECONDS=1678.68
SCANS=MS: 1653 MSMS: 1655
PEPMASS=849.41688	12086
CHARGE=2+
353.18462	693	1+
395.78223	180	
472.24949	292	1+
500.24506	687	1+
503.21856	113	
536.28180	1016	1+
551.19869	113	
557.26605	676	1+
607.31794	609	
628.30899	601	1+
678.35157	658	1+
685.32146	176	
825.43080	318	
845.45007	144	
847.42483	180	
926.45990	243	
1070.52708	203	
1198.58890	130	
1199.62157	150	
END IONS

###FS:    #m/z: 635.37924 #charge   1
###MaxRes:#m/z:  0.00000 #charge-128
###MS: 1653
###MSMS: 1656
BEGIN IONS
TITLE=Cmpd 568, AutoMSn(635.3792), 28.0 min
RTINSECONDS=1679.18
SCANS=MS: 1653 MSMS: 1656
PEPMASS=635.37924	11767
CHARGE=1+
321.13179	660	1+
335.11486	149	
337.13317	383	
339.14591	116	
353.16123	305	
404.21732	136	
476.26024	104	
574.35141	119	
616.34344	263	1+
631.37315	108	
632.35045	310	1+
634.38396	671	1+
END IONS

###FS:    #m/z: 651.86309 #charge   2
###MaxRes:#m/z:  0.00000 #charge-128
###MS: 1657
###MSMS: 1658
BEGIN IONS
TITLE=Cmpd 569, AutoMSn(651.8631), 28.0 min
RTINSECONDS=1682.2
SCANS=MS: 1657 MSMS: 1658
PEPMASS=651.86309	16827
CHARGE=2+
316.13882	344	
324.15661	112	
335.10630	195	
337.13704	177	
349.16534	126	
351.16214	483	1+
353.15930	1251	1+
355.17023	210	
359.43052	132	
397.17492	139	
413.24403	111	
431.18765	176	
446.25310	541	1+
511.21448	131	
526.24285	151	
544.26980	129	
559.33781	313	
561.33248	108	
593.28249	110	
629.36442	159	
630.33724	532	1+
635.38952	440	
638.71269	132	
647.37327	201	
648.38649	816	1+
650.37557	705	1+
652.35556	1340	1+
655.78184	124	
657.36820	596	
657.88019	540	1+
672.42311	148	
759.45823	379	
874.48611	825	1+
987.56568	497	1+
1102.59398	1029	1+
1114.64619	277	
END IONS

###FS:    #m/z: 635.38032 #charge   1
###MaxRes:#m/z:  0.00000 #charge-128
###MS: 1657
###MSMS: 1659
BEGIN IONS
TITLE=Cmpd 570, AutoMSn(635.3803), 28.0 min
RTINSECONDS=1682.7
SCANS=MS: 1657 MSMS: 1659
PEPMASS=635.38032	12681
CHARGE=1+
321.13340	926	1+
335.13347	303	1+
337.13793	499	1+
339.16186	193	
415.20151	127	
428.22995	111	
600.34393	137	
614.36610	181	
632.35628	335	1+
634.36697	861	1+
END IONS

###FS:    #m/z: 665.36165 #charge   2
###MaxRes:#m/z:  0.00000 #charge-128
###MS: 1657
###MSMS: 1660
BEGIN IONS
TITLE=Cmpd 571, AutoMSn(665.3617), 28.1 min
RTINSECONDS=1683.2
SCANS=MS: 1657 MSMS: 1660
PEPMASS=665.36165	5341
CHARGE=2+
351.13258	123	
353.15100	411	1+
365.15975	396	1+
367.18959	245	
369.20785	198	
389.79015	102	
446.28434	102	
471.33896	101	
620.28875	110	
645.38044	379	1+
650.37360	129	
662.33581	261	1+
662.44018	112	
664.38073	622	1+
670.32578	160	
728.34985	139	
END IONS

###FS:    #m/z: 635.38131 #charge   1
###MaxRes:#m/z:  0.00000 #charge-128
###MS: 1661
###MSMS: 1662
BEGIN IONS
TITLE=Cmpd 572, AutoMSn(635.3813), 28.1 min
RTINSECONDS=1686.22
SCANS=MS: 1661 MSMS: 1662
PEPMASS=635.38131	10826
CHARGE=1+
321.13297	729	1+
335.10988	268	
337.13153	250	
353.16227	156	
369.10743	103	
460.27095	105	
614.35691	114	
616.30054	103	
618.37813	180	
630.39744	243	1+
632.37334	314	1+
634.34904	546	1+
END IONS

###FS:    #m/z: 858.41814 #charge   3
###MaxRes:#m/z:  0.00000 #charge-128
###MS: 1661
###MSMS: 1663
BEGIN IONS
TITLE=Cmpd 573, AutoMSn(858.4181), 28.1 min
RTINSECONDS=1686.72
SCANS=MS: 1661 MSMS: 1663
PEPMASS=858.41814	4637
CHARGE=3+
347.17849	137	
364.20755	103	
417.21433	134	
515.22811	100	
534.24644	113	
802.40374	110	
856.46743	108	
858.49294	102	
889.43731	339	1+
1075.52405	153	
1285.64966	112	
1286.66398	101	
END IONS

###FS:    #m/z: 858.75042 #charge   3
###MaxRes:#m/z:  0.00000 #charge-128
###MS: 1665
###MSMS: 1666
BEGIN IONS
TITLE=Cmpd 574, AutoMSn(858.7504), 28.2 min
RTINSECONDS=1690.25
SCANS=MS: 1665 MSMS: 1666
PEPMASS=858.75042	5764
CHARGE=3+
362.17695	142	
441.19733	106	
484.24464	111	
643.32992	105	
645.29493	113	
685.31971	156	
787.94862	101	
855.52270	144	
858.45362	644	1+
863.47359	105	
889.42648	293	
1075.51667	198	
1076.54328	199	
1142.52226	112	
END IONS

###FS:    #m/z: 858.75150 #charge   3
###MaxRes:#m/z:  0.00000 #charge-128
###MS: 1667
###MSMS: 1668
BEGIN IONS
TITLE=Cmpd 575, AutoMSn(858.7515), 28.2 min
RTINSECONDS=1692.27
SCANS=MS: 1667 MSMS: 1668
PEPMASS=858.75150	4657
CHARGE=3+
350.16591	103	
471.23661	100	
485.20359	151	
552.28976	153	
561.23547	107	
645.30302	108	
674.26477	107	
716.37857	114	
802.42182	143	
856.38801	111	
857.47539	169	
859.52968	107	
860.44110	441	1+
889.44506	229	
1075.53557	136	
1076.52437	111	
END IONS

###FS:    #m/z: 512.28219 #charge   1
###MaxRes:#m/z:  0.00000 #charge-128
###MS: 1667
###MSMS: 1669
BEGIN IONS
TITLE=Cmpd 576, AutoMSn(512.2822), 28.2 min
RTINSECONDS=1692.77
SCANS=MS: 1667 MSMS: 1669
PEPMASS=512.28219	4206
CHARGE=1+
434.27995	135	
438.13285	128	
453.23573	140	
454.32267	124	
490.32758	125	
498.32905	131	
508.28784	628	1+
512.28501	552	1+
END IONS

###FS:    #m/z: 512.28246 #charge   1
###MaxRes:#m/z:  0.00000 #charge-128
###MS: 1671
###MSMS: 1672
BEGIN IONS
TITLE=Cmpd 577, AutoMSn(512.2825), 28.3 min
RTINSECONDS=1696.29
SCANS=MS: 1671 MSMS: 1672
PEPMASS=512.28246	6114
CHARGE=1+
332.12931	108	
490.29604	107	
492.29321	232	1+
508.30947	159	
509.28333	195	
510.31101	501	1+
512.28921	885	1+
END IONS

###FS:    #m/z: 800.41035 #charge   2
###MaxRes:#m/z:  0.00000 #charge-128
###MS: 1671
###MSMS: 1674
BEGIN IONS
TITLE=Cmpd 578, AutoMSn(800.4104), 28.3 min
RTINSECONDS=1697.29
SCANS=MS: 1671 MSMS: 1674
PEPMASS=800.41035	3326
CHARGE=2+
425.22118	139	
439.22046	134	
464.26647	107	
471.21670	104	
483.27206	151	
497.24044	223	
513.24677	123	
712.40618	171	
796.44354	255	1+
799.44456	184	
800.43342	352	1+
802.41265	470	1+
810.86429	124	
828.48696	809	1+
878.42193	225	
983.54425	101	
END IONS

###FS:    #m/z: 512.28117 #charge   1
###MaxRes:#m/z:  0.00000 #charge-128
###MS: 1675
###MSMS: 1676
BEGIN IONS
TITLE=Cmpd 579, AutoMSn(512.2812), 28.3 min
RTINSECONDS=1700.32
SCANS=MS: 1675 MSMS: 1676
PEPMASS=512.28117	7902
CHARGE=1+
406.22592	117	
420.25492	115	
478.25578	126	
491.28733	148	
493.24091	216	1+
496.30821	164	
500.64344	160	
508.32670	246	1+
509.22671	124	
510.29572	300	1+
512.28378	1060	1+
END IONS

###FS:    #m/z: 905.06545 #charge   2
###MaxRes:#m/z:  0.00000 #charge-128
###MS: 1675
###MSMS: 1677
BEGIN IONS
TITLE=Cmpd 580, AutoMSn(905.0655), 28.3 min
RTINSECONDS=1700.82
SCANS=MS: 1675 MSMS: 1677
PEPMASS=905.06545	7102
CHARGE=2+
321.12052	124	
439.72413	337	
496.77175	122	
551.94035	241	
560.79213	208	
590.28703	108	
615.29261	116	
633.39954	100	
776.37882	102	
780.36485	203	
862.46206	165	
878.42696	608	1+
904.46866	264	1+
973.22895	111	
977.50004	557	1+
991.50174	161	
END IONS

###FS:    #m/z: 800.41134 #charge   2
###MaxRes:#m/z:  0.00000 #charge-128
###MS: 1675
###MSMS: 1678
BEGIN IONS
TITLE=Cmpd 581, AutoMSn(800.4113), 28.4 min
RTINSECONDS=1701.32
SCANS=MS: 1675 MSMS: 1678
PEPMASS=800.41134	5017
CHARGE=2+
341.16415	103	
399.21973	183	
413.21078	127	
414.74689	145	
439.21673	129	
481.22987	129	
484.30188	149	
487.18938	125	
492.76734	109	
506.57088	164	
519.11085	101	
712.40524	326	1+
788.33908	100	
797.45698	251	1+
799.42428	535	1+
825.49124	219	1+
828.47672	391	1+
878.42918	276	1+
END IONS

###FS:    #m/z: 905.46332 #charge   1
###MaxRes:#m/z:  0.00000 #charge-128
###MS: 1679
###MSMS: 1680
BEGIN IONS
TITLE=Cmpd 582, AutoMSn(905.4633), 28.4 min
RTINSECONDS=1704.35
SCANS=MS: 1679 MSMS: 1680
PEPMASS=905.46332	7041
CHARGE=1+
439.73272	129	
441.17453	129	
489.26772	164	
496.26044	316	1+
533.30030	117	
560.79582	158	
746.35007	113	
748.42243	128	
779.37588	138	
862.47493	154	
878.44543	321	1+
902.45008	196	
904.38518	109	
END IONS

###FS:    #m/z: 388.03640 #charge   1
###MaxRes:#m/z:  0.00000 #charge-128
###MS: 1679
###MSMS: 1681
BEGIN IONS
TITLE=Cmpd 583, AutoMSn(388.0364), 28.4 min
RTINSECONDS=1704.85
SCANS=MS: 1679 MSMS: 1681
PEPMASS=388.03640	4693
CHARGE=1+
358.20390	147	
370.30124	170	
372.30383	251	
END IONS

###FS:    #m/z: 928.48346 #charge   1
###MaxRes:#m/z:  0.00000 #charge-128
###MS: 1679
###MSMS: 1682
BEGIN IONS
TITLE=Cmpd 584, AutoMSn(928.4835), 28.4 min
RTINSECONDS=1705.35
SCANS=MS: 1679 MSMS: 1682
PEPMASS=928.48346	3485
CHARGE=1+
390.17559	118	
415.18682	122	
472.15372	117	
551.24414	107	
779.36311	266	1+
782.35873	101	
878.45410	160	
END IONS

###FS:    #m/z: 512.28269 #charge   1
###MaxRes:#m/z:  0.00000 #charge-128
###MS: 1683
###MSMS: 1684
BEGIN IONS
TITLE=Cmpd 585, AutoMSn(512.2827), 28.5 min
RTINSECONDS=1708.38
SCANS=MS: 1683 MSMS: 1684
PEPMASS=512.28269	7240
CHARGE=1+
321.12939	114	
361.15794	114	
362.23204	104	
467.21161	104	
498.32833	138	
508.32279	307	1+
510.26728	400	1+
512.28389	957	1+
END IONS

###FS:    #m/z: 930.47858 #charge   3
###MaxRes:#m/z:  0.00000 #charge-128
###MS: 1685
###MSMS: 1686
BEGIN IONS
TITLE=Cmpd 586, AutoMSn(930.4786), 28.5 min
RTINSECONDS=1710.41
SCANS=MS: 1685 MSMS: 1686
PEPMASS=930.47858	3890
CHARGE=3+
345.09630	105	
402.17765	118	
551.28209	121	
662.34605	101	
664.32970	102	
878.42530	365	1+
END IONS

###FS:    #m/z: 388.03722 #charge   1
###MaxRes:#m/z:  0.00000 #charge-128
###MS: 1689
###MSMS: 1691
BEGIN IONS
TITLE=Cmpd 587, AutoMSn(388.0372), 28.6 min
RTINSECONDS=1714.99
SCANS=MS: 1689 MSMS: 1691
PEPMASS=388.03722	4304
CHARGE=1+
350.29683	115	
368.30757	116	
370.33015	105	
END IONS

###FS:    #m/z: 679.40148 #charge   1
###MaxRes:#m/z:  0.00000 #charge-128
###MS: 1692
###MSMS: 1694
BEGIN IONS
TITLE=Cmpd 588, AutoMSn(679.4015), 28.6 min
RTINSECONDS=1718.01
SCANS=MS: 1692 MSMS: 1694
PEPMASS=679.40148	3777
CHARGE=1+
378.18315	119	
381.18861	233	
391.74447	117	
410.02581	103	
418.24098	132	
456.17785	108	
660.41446	127	
662.35715	106	
674.37409	137	
676.38391	170	
678.38091	1040	1+
END IONS

###FS:    #m/z: 679.40146 #charge   1
###MaxRes:#m/z:  0.00000 #charge-128
###MS: 1695
###MSMS: 1696
BEGIN IONS
TITLE=Cmpd 589, AutoMSn(679.4015), 28.7 min
RTINSECONDS=1720.53
SCANS=MS: 1695 MSMS: 1696
PEPMASS=679.40146	5974
CHARGE=1+
381.18920	101	
383.18951	200	
385.17563	108	
662.39843	122	
674.40849	109	
676.36476	292	1+
678.38660	776	1+
END IONS

###FS:    #m/z: 679.40428 #charge   1
###MaxRes:#m/z:  0.00000 #charge-128
###MS: 1698
###MSMS: 1699
BEGIN IONS
TITLE=Cmpd 590, AutoMSn(679.4043), 28.7 min
RTINSECONDS=1723.55
SCANS=MS: 1698 MSMS: 1699
PEPMASS=679.40428	5523
CHARGE=1+
353.15379	174	
367.16630	113	
379.18247	107	
381.17179	175	
662.37933	115	
674.34079	102	
676.39592	111	
678.36984	333	1+
END IONS

###FS:    #m/z: 835.69578 #charge   2
###MaxRes:#m/z:  0.00000 #charge-128
###MS: 1698
###MSMS: 1700
BEGIN IONS
TITLE=Cmpd 591, AutoMSn(835.6958), 28.7 min
RTINSECONDS=1724.05
SCANS=MS: 1698 MSMS: 1700
PEPMASS=835.69578	2824
CHARGE=2+
448.18470	127	
537.21711	117	
540.24799	100	
816.48774	105	
832.41358	118	
END IONS

###FS:    #m/z: 696.42440 #charge   1
###MaxRes:#m/z:  0.00000 #charge-128
###MS: 1698
###MSMS: 1701
BEGIN IONS
TITLE=Cmpd 592, AutoMSn(696.4244), 28.7 min
RTINSECONDS=1724.55
SCANS=MS: 1698 MSMS: 1701
PEPMASS=696.42440	3653
CHARGE=1+
369.24367	114	
394.27113	117	
395.17514	183	
397.19634	118	
410.01380	144	
411.18102	124	
692.37988	178	
694.39060	431	1+
END IONS

###FS:    #m/z: 971.83533 #charge   3
###MaxRes:#m/z:  0.00000 #charge-128
###MS: 1702
###MSMS: 1704
BEGIN IONS
TITLE=Cmpd 594, AutoMSn(971.8353), 28.8 min
RTINSECONDS=1728.07
SCANS=MS: 1702 MSMS: 1704
PEPMASS=971.83533	3406
CHARGE=3+
408.21359	100	
413.16728	111	
436.18983	161	
438.22795	110	
551.22882	160	
635.22772	110	
663.31584	196	
778.33026	106	
END IONS

###FS:    #m/z: 696.43040 #charge   1
###MaxRes:#m/z:  0.00000 #charge-128
###MS: 1702
###MSMS: 1705
BEGIN IONS
TITLE=Cmpd 595, AutoMSn(696.4304), 28.8 min
RTINSECONDS=1728.57
SCANS=MS: 1702 MSMS: 1705
PEPMASS=696.43040	4431
CHARGE=1+
321.13286	144	
395.16666	204	
397.19001	166	
680.38543	123	
693.37994	146	
694.38418	598	1+
END IONS

###FS:    #m/z: 696.43201 #charge   1
###MaxRes:#m/z:  0.00000 #charge-128
###MS: 1706
###MSMS: 1708
BEGIN IONS
TITLE=Cmpd 596, AutoMSn(696.4320), 28.9 min
RTINSECONDS=1732.09
SCANS=MS: 1706 MSMS: 1708
PEPMASS=696.43201	5124
CHARGE=1+
397.19704	171	
676.37330	157	
679.33560	155	
692.42501	163	
693.38987	212	
694.40803	343	1+
END IONS

###FS:    #m/z: 971.45057 #charge   3
###MaxRes:#m/z:  0.00000 #charge-128
###MS: 1706
###MSMS: 1709
BEGIN IONS
TITLE=Cmpd 597, AutoMSn(971.4506), 28.9 min
RTINSECONDS=1732.59
SCANS=MS: 1706 MSMS: 1709
PEPMASS=971.45057	3278
CHARGE=3+
663.33280	106	
676.31330	119	
972.48622	337	1+
972.85406	102	
END IONS

###FS:    #m/z: 756.41081 #charge   1
###MaxRes:#m/z:  0.00000 #charge-128
###MS: 1710
###MSMS: 1712
BEGIN IONS
TITLE=Cmpd 598, AutoMSn(756.4108), 28.9 min
RTINSECONDS=1736.12
SCANS=MS: 1710 MSMS: 1712
PEPMASS=756.41081	3213
CHARGE=1+
384.24694	107	
406.23985	158	
515.42128	125	
END IONS

###FS:    #m/z: 757.63381 #charge   1
###MaxRes:#m/z:  0.00000 #charge-128
###MS: 1713
###MSMS: 1715
BEGIN IONS
TITLE=Cmpd 599, AutoMSn(757.6338), 29.0 min
RTINSECONDS=1739.14
SCANS=MS: 1713 MSMS: 1715
PEPMASS=757.63381	4777
CHARGE=1+
308.22023	127	
346.19235	107	
439.22742	126	
515.44305	105	
722.39416	109	
757.28444	100	
757.39841	329	1+
END IONS

###FS:    #m/z: 318.29668 #charge-128
###MaxRes:#m/z:  0.00000 #charge-128
###MS: 1716
###MSMS: 1717
BEGIN IONS
TITLE=Cmpd 600, AutoMSn(318.2967), 29.0 min
RTINSECONDS=1741.66
SCANS=MS: 1716 MSMS: 1717
PEPMASS=318.29668	23221

316.28362	174	
318.30220	236	
END IONS

###FS:    #m/z: 757.62947 #charge   1
###MaxRes:#m/z:  0.00000 #charge-128
###MS: 1716
###MSMS: 1718
BEGIN IONS
TITLE=Cmpd 601, AutoMSn(757.6295), 29.0 min
RTINSECONDS=1742.16
SCANS=MS: 1716 MSMS: 1718
PEPMASS=757.62947	5621
CHARGE=1+
417.21154	120	
515.43603	174	
663.23322	122	
END IONS

###FS:    #m/z: 332.27698 #charge-128
###MaxRes:#m/z:  0.00000 #charge-128
###MS: 1716
###MSMS: 1719
BEGIN IONS
TITLE=Cmpd 602, AutoMSn(332.2770), 29.0 min
RTINSECONDS=1742.66
SCANS=MS: 1716 MSMS: 1719
PEPMASS=332.27698	7036

332.28197	304	
END IONS

###FS:    #m/z: 318.29785 #charge   3
###MaxRes:#m/z:  0.00000 #charge-128
###MS: 1720
###MSMS: 1721
BEGIN IONS
TITLE=Cmpd 603, AutoMSn(318.2979), 29.1 min
RTINSECONDS=1745.68
SCANS=MS: 1720 MSMS: 1721
PEPMASS=318.29785	34909
CHARGE=3+
316.27826	255	
318.29650	685	1+
END IONS

###FS:    #m/z: 332.27809 #charge-128
###MaxRes:#m/z:  0.00000 #charge-128
###MS: 1720
###MSMS: 1722
BEGIN IONS
TITLE=Cmpd 604, AutoMSn(332.2781), 29.1 min
RTINSECONDS=1746.18
SCANS=MS: 1720 MSMS: 1722
PEPMASS=332.27809	12261

314.26504	308	
332.27817	387	1+
END IONS

###FS:    #m/z: 332.27721 #charge-128
###MaxRes:#m/z:  0.00000 #charge-128
###MS: 1723
###MSMS: 1724
BEGIN IONS
TITLE=Cmpd 605, AutoMSn(332.2772), 29.1 min
RTINSECONDS=1748.71
SCANS=MS: 1723 MSMS: 1724
PEPMASS=332.27721	16062

314.26429	580	1+
321.18659	132	
332.27651	465	1+
END IONS

###FS:    #m/z: 318.29856 #charge-128
###MaxRes:#m/z:  0.00000 #charge-128
###MS: 1725
###MSMS: 1726
BEGIN IONS
TITLE=Cmpd 606, AutoMSn(318.2986), 29.2 min
RTINSECONDS=1750.72
SCANS=MS: 1725 MSMS: 1726
PEPMASS=318.29856	49503

318.30057	595	
END IONS

###FS:    #m/z: 332.27775 #charge   3
###MaxRes:#m/z:  0.00000 #charge-128
###MS: 1725
###MSMS: 1727
BEGIN IONS
TITLE=Cmpd 607, AutoMSn(332.2778), 29.2 min
RTINSECONDS=1751.22
SCANS=MS: 1725 MSMS: 1727
PEPMASS=332.27775	20141
CHARGE=3+
314.26489	485	
332.27771	766	
END IONS

###FS:    #m/z: 318.29818 #charge-128
###MaxRes:#m/z:  0.00000 #charge-128
###MS: 1728
###MSMS: 1729
BEGIN IONS
TITLE=Cmpd 608, AutoMSn(318.2982), 29.2 min
RTINSECONDS=1753.74
SCANS=MS: 1728 MSMS: 1729
PEPMASS=318.29818	56403

300.28525	303	
318.30065	588	1+
END IONS

###FS:    #m/z: 332.27728 #charge-128
###MaxRes:#m/z:  0.00000 #charge-128
###MS: 1728
###MSMS: 1730
BEGIN IONS
TITLE=Cmpd 609, AutoMSn(332.2773), 29.2 min
RTINSECONDS=1754.24
SCANS=MS: 1728 MSMS: 1730
PEPMASS=332.27728	22246

314.26751	425	
332.28096	570	
334.28290	123	
END IONS

###FS:    #m/z: 318.29789 #charge   3
###MaxRes:#m/z:  0.00000 #charge-128
###MS: 1731
###MSMS: 1732
BEGIN IONS
TITLE=Cmpd 610, AutoMSn(318.2979), 29.3 min
RTINSECONDS=1756.76
SCANS=MS: 1731 MSMS: 1732
PEPMASS=318.29789	59799
CHARGE=3+
300.28726	131	
316.28151	184	
318.29586	876	1+
END IONS

###FS:    #m/z: 332.27803 #charge-128
###MaxRes:#m/z:  0.00000 #charge-128
###MS: 1731
###MSMS: 1733
BEGIN IONS
TITLE=Cmpd 611, AutoMSn(332.2780), 29.3 min
RTINSECONDS=1757.26
SCANS=MS: 1731 MSMS: 1733
PEPMASS=332.27803	25250

314.26755	788	1+
332.27667	605	
END IONS

###FS:    #m/z: 332.27755 #charge-128
###MaxRes:#m/z:  0.00000 #charge-128
###MS: 1734
###MSMS: 1735
BEGIN IONS
TITLE=Cmpd 612, AutoMSn(332.2776), 29.3 min
RTINSECONDS=1759.77
SCANS=MS: 1734 MSMS: 1735
PEPMASS=332.27755	21715

314.26588	671	1+
332.27823	908	1+
END IONS

###FS:    #m/z: 723.42760 #charge   1
###MaxRes:#m/z:  0.00000 #charge-128
###MS: 1734
###MSMS: 1736
BEGIN IONS
TITLE=Cmpd 613, AutoMSn(723.4276), 29.3 min
RTINSECONDS=1760.27
SCANS=MS: 1734 MSMS: 1736
PEPMASS=723.42760	3288
CHARGE=1+
335.15927	104	
359.15268	105	
410.23098	133	
423.21406	108	
439.22852	102	
530.32629	100	
704.41454	109	
720.40925	165	
722.41720	101	
END IONS

###FS:    #m/z: 334.29242 #charge-128
###MaxRes:#m/z:  0.00000 #charge-128
###MS: 1737
###MSMS: 1738
BEGIN IONS
TITLE=Cmpd 614, AutoMSn(334.2924), 29.4 min
RTINSECONDS=1762.79
SCANS=MS: 1737 MSMS: 1738
PEPMASS=334.29242	15558

314.27371	160	
332.27621	701	1+
END IONS

###FS:    #m/z: 723.42781 #charge   1
###MaxRes:#m/z:  0.00000 #charge-128
###MS: 1737
###MSMS: 1739
BEGIN IONS
TITLE=Cmpd 615, AutoMSn(723.4278), 29.4 min
RTINSECONDS=1763.29
SCANS=MS: 1737 MSMS: 1739
PEPMASS=723.42781	4111
CHARGE=1+
399.17043	123	
721.43346	435	1+
END IONS

###FS:    #m/z: 334.29274 #charge-128
###MaxRes:#m/z:  0.00000 #charge-128
###MS: 1740
###MSMS: 1741
BEGIN IONS
TITLE=Cmpd 616, AutoMSn(334.2927), 29.4 min
RTINSECONDS=1765.81
SCANS=MS: 1740 MSMS: 1741
PEPMASS=334.29274	18619

314.25871	129	
332.27528	658	1+
END IONS

###FS:    #m/z: 318.29829 #charge-128
###MaxRes:#m/z:  0.00000 #charge-128
###MS: 1740
###MSMS: 1742
BEGIN IONS
TITLE=Cmpd 617, AutoMSn(318.2983), 29.4 min
RTINSECONDS=1766.31
SCANS=MS: 1740 MSMS: 1742
PEPMASS=318.29829	49734

300.29145	198	
318.29754	341	1+
END IONS

###FS:    #m/z: 723.43210 #charge   1
###MaxRes:#m/z:  0.00000 #charge-128
###MS: 1740
###MSMS: 1743
BEGIN IONS
TITLE=Cmpd 618, AutoMSn(723.4321), 29.4 min
RTINSECONDS=1766.81
SCANS=MS: 1740 MSMS: 1743
PEPMASS=723.43210	4226
CHARGE=1+
487.53607	120	
702.39684	138	
719.41463	353	1+
722.41552	410	1+
END IONS

###FS:    #m/z: 334.29404 #charge-128
###MaxRes:#m/z:  0.00000 #charge-128
###MS: 1744
###MSMS: 1745
BEGIN IONS
TITLE=Cmpd 619, AutoMSn(334.2940), 29.5 min
RTINSECONDS=1769.83
SCANS=MS: 1744 MSMS: 1745
PEPMASS=334.29404	19734

314.27193	397	1+
332.28044	401	
END IONS

###FS:    #m/z: 1005.79407 #charge   2
###MaxRes:#m/z:  0.00000 #charge-128
###MS: 1744
###MSMS: 1746
BEGIN IONS
TITLE=Cmpd 620, AutoMSn(1005.7941), 29.5 min
RTINSECONDS=1770.33
SCANS=MS: 1744 MSMS: 1746
PEPMASS=1005.79407	3385
CHARGE=2+
468.14530	182	
485.22734	119	
539.18683	380	1+
557.20216	179	
640.23910	103	
654.74555	124	
675.25032	101	
928.32276	101	
END IONS

###FS:    #m/z: 1005.46332 #charge   2
###MaxRes:#m/z:  0.00000 #charge-128
###MS: 1748
###MSMS: 1749
BEGIN IONS
TITLE=Cmpd 621, AutoMSn(1005.4633), 29.6 min
RTINSECONDS=1773.85
SCANS=MS: 1748 MSMS: 1749
PEPMASS=1005.46332	5703
CHARGE=2+
458.16487	128	
468.14970	225	
486.16283	224	
539.18774	660	1+
557.20050	258	1+
606.29422	103	
645.27645	125	
658.25064	206	
768.29018	106	
787.30413	130	
946.34946	177	
1006.51395	134	
END IONS

###FS:    #m/z: 404.32060 #charge-128
###MaxRes:#m/z:  0.00000 #charge-128
###MS: 1748
###MSMS: 1750
BEGIN IONS
TITLE=Cmpd 622, AutoMSn(404.3206), 29.6 min
RTINSECONDS=1774.35
SCANS=MS: 1748 MSMS: 1750
PEPMASS=404.32060	4013

384.30432	134	
386.31476	201	
402.29069	106	
404.32424	651	1+
405.24574	124	
END IONS

###FS:    #m/z: 1005.45554 #charge   2
###MaxRes:#m/z:  0.00000 #charge-128
###MS: 1752
###MSMS: 1753
BEGIN IONS
TITLE=Cmpd 623, AutoMSn(1005.4555), 29.6 min
RTINSECONDS=1777.88
SCANS=MS: 1752 MSMS: 1753
PEPMASS=1005.45554	5597
CHARGE=2+
485.24223	104	
486.16764	239	
539.18688	399	1+
557.19635	149	
658.22843	231	
811.38815	101	
946.34020	269	1+
1003.54850	102	
1005.47331	104	
END IONS

###FS:    #m/z: 404.32505 #charge   1
###MaxRes:#m/z:  0.00000 #charge-128
###MS: 1752
###MSMS: 1754
BEGIN IONS
TITLE=Cmpd 624, AutoMSn(404.3250), 29.6 min
RTINSECONDS=1778.38
SCANS=MS: 1752 MSMS: 1754
PEPMASS=404.32505	4795
CHARGE=1+
366.28764	188	
372.66416	161	
382.28427	106	
384.31121	153	
386.30795	146	
388.32342	115	
390.21785	136	
402.29689	132	
404.32787	1110	1+
END IONS

###FS:    #m/z: 853.41495 #charge   3
###MaxRes:#m/z:  0.00000 #charge-128
###MS: 1752
###MSMS: 1755
BEGIN IONS
TITLE=Cmpd 625, AutoMSn(853.4150), 29.6 min
RTINSECONDS=1778.88
SCANS=MS: 1752 MSMS: 1755
PEPMASS=853.41495	3082
CHARGE=3+
432.17685	105	
435.20050	126	
494.19527	114	
498.21680	150	
889.44258	214	
1075.52113	143	
END IONS

###FS:    #m/z: 404.32969 #charge   1
###MaxRes:#m/z:  0.00000 #charge-128
###MS: 1756
###MSMS: 1757
BEGIN IONS
TITLE=Cmpd 626, AutoMSn(404.3297), 29.7 min
RTINSECONDS=1781.91
SCANS=MS: 1756 MSMS: 1757
PEPMASS=404.32969	7739
CHARGE=1+
338.30823	104	
347.22975	100	
384.30484	261	
386.32959	223	
402.31678	429	1+
404.32480	918	1+
END IONS

###FS:    #m/z: 362.32022 #charge   1
###MaxRes:#m/z:  0.00000 #charge-128
###MS: 1756
###MSMS: 1758
BEGIN IONS
TITLE=Cmpd 627, AutoMSn(362.3202), 29.7 min
RTINSECONDS=1782.41
SCANS=MS: 1756 MSMS: 1758
PEPMASS=362.32022	5815
CHARGE=1+
323.01624	220	
344.30761	205	
END IONS

###FS:    #m/z: 853.41141 #charge   3
###MaxRes:#m/z:  0.00000 #charge-128
###MS: 1756
###MSMS: 1759
BEGIN IONS
TITLE=Cmpd 628, AutoMSn(853.4114), 29.7 min
RTINSECONDS=1782.91
SCANS=MS: 1756 MSMS: 1759
PEPMASS=853.41141	3955
CHARGE=3+
467.22003	107	
492.47837	196	
643.83351	119	
644.33420	108	
850.43455	264	1+
852.46307	712	1+
889.45717	207	1+
1273.59584	153	
END IONS

###FS:    #m/z: 362.32279 #charge   1
###MaxRes:#m/z:  0.00000 #charge-128
###MS: 1760
###MSMS: 1761
BEGIN IONS
TITLE=Cmpd 629, AutoMSn(362.3228), 29.8 min
RTINSECONDS=1785.94
SCANS=MS: 1760 MSMS: 1761
PEPMASS=362.32279	9025
CHARGE=1+
323.01944	297	
342.29848	152	
344.31284	271	
360.31897	129	
362.32523	255	
END IONS

###FS:    #m/z: 853.42156 #charge   3
###MaxRes:#m/z:  0.00000 #charge-128
###MS: 1760
###MSMS: 1762
BEGIN IONS
TITLE=Cmpd 630, AutoMSn(853.4216), 29.8 min
RTINSECONDS=1786.44
SCANS=MS: 1760 MSMS: 1762
PEPMASS=853.42156	3795
CHARGE=3+
451.20213	108	
552.29419	108	
598.28394	206	
643.32968	283	
802.42877	306	1+
850.44219	136	
852.36734	120	
860.22085	406	
863.21170	128	
889.43982	144	
END IONS

###FS:    #m/z: 497.26489 #charge   1
###MaxRes:#m/z:  0.00000 #charge-128
###MS: 1760
###MSMS: 1763
BEGIN IONS
TITLE=Cmpd 631, AutoMSn(497.2649), 29.8 min
RTINSECONDS=1786.95
SCANS=MS: 1760 MSMS: 1763
PEPMASS=497.26489	4383
CHARGE=1+
476.33068	145	
478.29368	144	
482.35211	101	
487.53388	104	
493.24400	216	
494.33666	119	
497.27623	505	1+
END IONS

###FS:    #m/z: 362.32097 #charge   1
###MaxRes:#m/z:  0.00000 #charge-128
###MS: 1764
###MSMS: 1765
BEGIN IONS
TITLE=Cmpd 632, AutoMSn(362.3210), 29.8 min
RTINSECONDS=1789.98
SCANS=MS: 1764 MSMS: 1765
PEPMASS=362.32097	9194
CHARGE=1+
323.01433	243	
345.31102	105	
362.32704	518	
END IONS

###FS:    #m/z: 497.26569 #charge   1
###MaxRes:#m/z:  0.00000 #charge-128
###MS: 1764
###MSMS: 1766
BEGIN IONS
TITLE=Cmpd 633, AutoMSn(497.2657), 29.8 min
RTINSECONDS=1790.48
SCANS=MS: 1764 MSMS: 1766
PEPMASS=497.26569	4790
CHARGE=1+
330.17162	134	
337.15906	152	
362.15822	123	
475.36222	101	
478.31304	108	
492.31107	162	
493.33518	146	
494.26074	311	1+
497.27343	389	1+
END IONS

###FS:    #m/z: 497.26491 #charge   1
###MaxRes:#m/z:  0.00000 #charge-128
###MS: 1767
###MSMS: 1768
BEGIN IONS
TITLE=Cmpd 634, AutoMSn(497.2649), 29.9 min
RTINSECONDS=1792.99
SCANS=MS: 1767 MSMS: 1768
PEPMASS=497.26491	6005
CHARGE=1+
412.25513	103	
442.20811	108	
482.35510	106	
493.24272	138	
494.34180	238	
495.24064	166	
497.28936	566	1+
END IONS

###FS:    #m/z: 388.32958 #charge   1
###MaxRes:#m/z:  0.00000 #charge-128
###MS: 1769
###MSMS: 1770
BEGIN IONS
TITLE=Cmpd 635, AutoMSn(388.3296), 29.9 min
RTINSECONDS=1795.01
SCANS=MS: 1769 MSMS: 1770
PEPMASS=388.32958	4086
CHARGE=1+
352.31836	760	1+
368.30824	225	
370.33137	959	1+
386.32037	153	
388.32680	270	
END IONS

###FS:    #m/z: 939.51194 #charge   3
###MaxRes:#m/z:  0.00000 #charge-128
###MS: 1769
###MSMS: 1771
BEGIN IONS
TITLE=Cmpd 636, AutoMSn(939.5119), 29.9 min
RTINSECONDS=1795.51
SCANS=MS: 1769 MSMS: 1771
PEPMASS=939.51194	2666
CHARGE=3+
344.14113	170	
457.23910	153	
570.30026	126	
860.43061	104	
END IONS

###FS:    #m/z: 939.50273 #charge   3
###MaxRes:#m/z:  0.00000 #charge-128
###MS: 1772
###MSMS: 1773
BEGIN IONS
TITLE=Cmpd 637, AutoMSn(939.5027), 30.0 min
RTINSECONDS=1798.03
SCANS=MS: 1772 MSMS: 1773
PEPMASS=939.50273	3176
CHARGE=3+
344.14274	265	
457.21137	159	
540.25796	115	
END IONS

###FS:    #m/z: 388.33445 #charge   1
###MaxRes:#m/z:  0.00000 #charge-128
###MS: 1772
###MSMS: 1774
BEGIN IONS
TITLE=Cmpd 638, AutoMSn(388.3345), 30.0 min
RTINSECONDS=1798.53
SCANS=MS: 1772 MSMS: 1774
PEPMASS=388.33445	4410
CHARGE=1+
347.15697	118	
352.31961	421	1+
354.33027	291	
368.31186	179	
370.32912	1082	1+
374.62913	249	
387.32824	121	
388.31912	372	1+
END IONS

###FS:    #m/z: 939.52088 #charge   3
###MaxRes:#m/z:  0.00000 #charge-128
###MS: 1775
###MSMS: 1776
BEGIN IONS
TITLE=Cmpd 639, AutoMSn(939.5209), 30.0 min
RTINSECONDS=1801.04
SCANS=MS: 1775 MSMS: 1776
PEPMASS=939.52088	4105
CHARGE=3+
344.14760	225	
457.22813	260	1+
478.13714	104	
570.30478	214	
942.49845	105	
END IONS

###FS:    #m/z: 497.26865 #charge   1
###MaxRes:#m/z:  0.00000 #charge-128
###MS: 1778
###MSMS: 1779
BEGIN IONS
TITLE=Cmpd 641, AutoMSn(497.2686), 30.1 min
RTINSECONDS=1804.06
SCANS=MS: 1778 MSMS: 1779
PEPMASS=497.26865	9690
CHARGE=1+
359.18946	100	
370.21645	109	
436.26875	125	
449.24881	131	
477.30839	129	
480.33201	111	
493.30725	111	
494.26372	527	1+
497.29860	397	1+
END IONS

###FS:    #m/z: 339.20255 #charge   2
###MaxRes:#m/z:  0.00000 #charge-128
###MS: 1788
###MSMS: 1789
BEGIN IONS
TITLE=Cmpd 646, AutoMSn(339.2026), 30.2 min
RTINSECONDS=1814.17
SCANS=MS: 1788 MSMS: 1789
PEPMASS=339.20255	5837
CHARGE=2+
324.29297	113	
END IONS

###FS:    #m/z: 334.29150 #charge-128
###MaxRes:#m/z:  0.00000 #charge-128
###MS: 1788
###MSMS: 1790
BEGIN IONS
TITLE=Cmpd 647, AutoMSn(334.2915), 30.2 min
RTINSECONDS=1814.67
SCANS=MS: 1788 MSMS: 1790
PEPMASS=334.29150	11494

332.29140	151	
334.28875	121	
END IONS

###FS:    #m/z: 970.45433 #charge   2
###MaxRes:#m/z:  0.00000 #charge-128
###MS: 1791
###MSMS: 1792
BEGIN IONS
TITLE=Cmpd 648, AutoMSn(970.4543), 30.3 min
RTINSECONDS=1817.2
SCANS=MS: 1791 MSMS: 1792
PEPMASS=970.45433	2693
CHARGE=2+
396.59905	111	
526.22207	103	
550.22582	217	
576.24452	100	
663.31757	103	
778.35731	122	
877.41641	126	
END IONS

###FS:    #m/z: 970.45789 #charge   2
###MaxRes:#m/z:  0.00000 #charge-128
###MS: 1793
###MSMS: 1794
BEGIN IONS
TITLE=Cmpd 649, AutoMSn(970.4579), 30.3 min
RTINSECONDS=1819.22
SCANS=MS: 1793 MSMS: 1794
PEPMASS=970.45789	2940
CHARGE=2+
436.15958	111	
778.34291	390	1+
877.42396	152	
END IONS

###FS:    #m/z: 523.46455 #charge   1
###MaxRes:#m/z:  0.00000 #charge-128
###MS: 1793
###MSMS: 1795
BEGIN IONS
TITLE=Cmpd 650, AutoMSn(523.4646), 30.3 min
RTINSECONDS=1819.72
SCANS=MS: 1793 MSMS: 1795
PEPMASS=523.46455	3254
CHARGE=1+
321.13690	134	
335.16894	124	
365.14178	122	
371.48443	137	
371.56558	116	
391.19083	105	
432.29678	134	
434.23705	116	
440.28589	100	
456.27382	131	
488.25284	104	
502.32265	119	
503.34133	323	1+
506.37231	101	
508.33776	166	
519.35407	157	
520.33993	472	1+
522.31975	508	1+
END IONS

###FS:    #m/z: 334.29309 #charge-128
###MaxRes:#m/z:  0.00000 #charge-128
###MS: 1796
###MSMS: 1797
BEGIN IONS
TITLE=Cmpd 651, AutoMSn(334.2931), 30.4 min
RTINSECONDS=1822.25
SCANS=MS: 1796 MSMS: 1797
PEPMASS=334.29309	17900

334.28847	236	
END IONS

###FS:    #m/z: 970.45804 #charge   2
###MaxRes:#m/z:  0.00000 #charge-128
###MS: 1796
###MSMS: 1798
BEGIN IONS
TITLE=Cmpd 652, AutoMSn(970.4580), 30.4 min
RTINSECONDS=1822.75
SCANS=MS: 1796 MSMS: 1798
PEPMASS=970.45804	5104
CHARGE=2+
395.78013	149	
489.22958	107	
550.22715	132	
558.20809	188	
663.31743	122	
877.40299	297	1+
990.48091	203	1+
1119.53230	143	
END IONS

###FS:    #m/z: 647.32381 #charge   3
###MaxRes:#m/z:  0.00000 #charge-128
###MS: 1796
###MSMS: 1799
BEGIN IONS
TITLE=Cmpd 653, AutoMSn(647.3238), 30.4 min
RTINSECONDS=1823.25
SCANS=MS: 1796 MSMS: 1799
PEPMASS=647.32381	3023
CHARGE=3+
357.16818	117	
436.18212	179	
456.15727	101	
523.25741	101	
550.22992	284	
591.34175	110	
627.38155	101	
629.37991	257	1+
632.37401	115	
643.38653	107	
644.37011	307	1+
646.38563	1137	1+
656.82306	165	
664.32277	113	
778.33595	569	1+
877.38442	211	
END IONS

###FS:    #m/z: 334.29388 #charge-128
###MaxRes:#m/z:  0.00000 #charge-128
###MS: 1800
###MSMS: 1801
BEGIN IONS
TITLE=Cmpd 654, AutoMSn(334.2939), 30.4 min
RTINSECONDS=1826.27
SCANS=MS: 1800 MSMS: 1801
PEPMASS=334.29388	26091

331.23156	131	
334.29866	190	
END IONS

###FS:    #m/z: 647.31408 #charge   3
###MaxRes:#m/z:  0.00000 #charge-128
###MS: 1800
###MSMS: 1803
BEGIN IONS
TITLE=Cmpd 655, AutoMSn(647.3141), 30.5 min
RTINSECONDS=1827.27
SCANS=MS: 1800 MSMS: 1803
PEPMASS=647.31408	4339
CHARGE=3+
353.16564	141	
373.99768	101	
436.18678	235	
475.17993	122	
550.23339	384	1+
632.36848	171	
644.41420	202	
646.39325	564	1+
648.39256	534	1+
650.40785	544	1+
656.82806	284	
657.88967	542	1+
658.10071	148	
778.32940	146	
877.40408	139	
END IONS

###FS:    #m/z: 334.29400 #charge-128
###MaxRes:#m/z:  0.00000 #charge-128
###MS: 1804
###MSMS: 1805
BEGIN IONS
TITLE=Cmpd 656, AutoMSn(334.2940), 30.5 min
RTINSECONDS=1830.3
SCANS=MS: 1804 MSMS: 1805
PEPMASS=334.29400	37755

334.29779	119	
END IONS

###FS:    #m/z: 647.31332 #charge   3
###MaxRes:#m/z:  0.00000 #charge-128
###MS: 1804
###MSMS: 1807
BEGIN IONS
TITLE=Cmpd 657, AutoMSn(647.3133), 30.5 min
RTINSECONDS=1831.3
SCANS=MS: 1804 MSMS: 1807
PEPMASS=647.31332	4712
CHARGE=3+
394.19986	103	
414.15389	115	
436.18285	210	
501.20359	125	
544.30139	120	
550.22582	510	
586.40997	109	
610.39165	123	
628.43470	127	
630.39121	312	1+
638.70900	698	
643.36958	232	
644.36913	495	1+
646.40512	568	1+
648.41479	250	
649.37511	325	1+
654.75894	193	
778.33775	545	1+
END IONS

###FS:    #m/z: 358.29253 #charge-128
###MaxRes:#m/z:  0.00000 #charge-128
###MS: 1808
###MSMS: 1810
BEGIN IONS
TITLE=Cmpd 658, AutoMSn(358.2925), 30.6 min
RTINSECONDS=1834.82
SCANS=MS: 1808 MSMS: 1810
PEPMASS=358.29253	4728

323.01339	352	
326.30002	105	
340.28401	589	1+
346.44446	100	
END IONS

###FS:    #m/z: 358.29069 #charge-128
###MaxRes:#m/z:  0.00000 #charge-128
###MS: 1811
###MSMS: 1812
BEGIN IONS
TITLE=Cmpd 659, AutoMSn(358.2907), 30.6 min
RTINSECONDS=1837.34
SCANS=MS: 1811 MSMS: 1812
PEPMASS=358.29069	4504

323.01690	178	
340.28684	593	
346.50110	168	
358.30090	216	
362.32656	178	
END IONS

###FS:    #m/z: 358.29209 #charge   1
###MaxRes:#m/z:  0.00000 #charge-128
###MS: 1813
###MSMS: 1814
BEGIN IONS
TITLE=Cmpd 660, AutoMSn(358.2921), 30.7 min
RTINSECONDS=1839.35
SCANS=MS: 1813 MSMS: 1814
PEPMASS=358.29209	4768
CHARGE=1+
323.01840	401	1+
340.27900	220	
344.17723	119	
END IONS

###FS:    #m/z: 334.29336 #charge-128
###MaxRes:#m/z:  0.00000 #charge-128
###MS: 1815
###MSMS: 1817
BEGIN IONS
TITLE=Cmpd 661, AutoMSn(334.2934), 30.7 min
RTINSECONDS=1841.87
SCANS=MS: 1815 MSMS: 1817
PEPMASS=334.29336	46366

331.21446	245	
332.26520	121	
334.29337	259	
END IONS

###FS:    #m/z: 404.32364 #charge-128
###MaxRes:#m/z:  0.00000 #charge-128
###MS: 1815
###MSMS: 1818
BEGIN IONS
TITLE=Cmpd 662, AutoMSn(404.3236), 30.7 min
RTINSECONDS=1842.37
SCANS=MS: 1815 MSMS: 1818
PEPMASS=404.32364	4955

356.31531	104	
358.32445	128	
384.30576	160	
385.31195	352	1+
402.32127	184	
404.32661	857	1+
END IONS

###FS:    #m/z: 334.29367 #charge-128
###MaxRes:#m/z:  0.00000 #charge-128
###MS: 1819
###MSMS: 1821
BEGIN IONS
TITLE=Cmpd 663, AutoMSn(334.2937), 30.8 min
RTINSECONDS=1845.9
SCANS=MS: 1819 MSMS: 1821
PEPMASS=334.29367	39305

331.23138	133	
334.29408	246	
END IONS

###FS:    #m/z: 1042.01123 #charge-128
###MaxRes:#m/z:  0.00000 #charge-128
###MS: 1822
###MSMS: 1823
BEGIN IONS
TITLE=Cmpd 664, AutoMSn(1042.0112), 30.8 min
RTINSECONDS=1848.42
SCANS=MS: 1822 MSMS: 1823
PEPMASS=1042.01123	2482

423.24495	114	
679.95666	108	
END IONS

###FS:    #m/z: 404.32830 #charge   3
###MaxRes:#m/z:  0.00000 #charge-128
###MS: 1822
###MSMS: 1824
BEGIN IONS
TITLE=Cmpd 665, AutoMSn(404.3283), 30.8 min
RTINSECONDS=1848.92
SCANS=MS: 1822 MSMS: 1824
PEPMASS=404.32830	5240
CHARGE=3+
386.31738	321	
402.31334	370	
404.33541	1266	1+
END IONS

###FS:    #m/z: 1041.49239 #charge-128
###MaxRes:#m/z:  0.00000 #charge-128
###MS: 1825
###MSMS: 1826
BEGIN IONS
TITLE=Cmpd 666, AutoMSn(1041.4924), 30.9 min
RTINSECONDS=1851.44
SCANS=MS: 1825 MSMS: 1826
PEPMASS=1041.49239	3133

353.15632	106	
436.16855	105	
436.27834	104	
778.33601	136	
877.37454	135	
END IONS

###FS:    #m/z: 694.67383 #charge-128
###MaxRes:#m/z:  0.00000 #charge-128
###MS: 1825
###MSMS: 1827
BEGIN IONS
TITLE=Cmpd 667, AutoMSn(694.6738), 30.9 min
RTINSECONDS=1851.94
SCANS=MS: 1825 MSMS: 1827
PEPMASS=694.67383	2955

349.17970	106	
367.17751	121	
393.17332	111	
573.16805	124	
583.26006	154	
654.29487	102	
660.33964	104	
662.30485	240	1+
674.37911	226	1+
676.37897	160	
680.33524	116	
690.40832	628	1+
691.67558	229	
692.40945	976	1+
694.41894	879	1+
696.40438	1429	1+
697.26546	231	
697.94393	110	
699.19034	240	
706.18235	136	
778.33959	149	
877.40640	592	1+
991.49121	113	
END IONS

###FS:    #m/z: 406.24819 #charge   3
###MaxRes:#m/z:  0.00000 #charge-128
###MS: 1828
###MSMS: 1829
BEGIN IONS
TITLE=Cmpd 668, AutoMSn(406.2482), 30.9 min
RTINSECONDS=1854.46
SCANS=MS: 1828 MSMS: 1829
PEPMASS=406.24819	5499
CHARGE=3+
271.15070	107	
315.16485	112	
384.30503	171	
386.32550	313	
388.33922	100	
404.33356	1115	1+
406.26828	147	
407.21799	102	
END IONS

###FS:    #m/z: 694.66683 #charge   3
###MaxRes:#m/z:  0.00000 #charge-128
###MS: 1828
###MSMS: 1830
BEGIN IONS
TITLE=Cmpd 669, AutoMSn(694.6668), 30.9 min
RTINSECONDS=1854.96
SCANS=MS: 1828 MSMS: 1830
PEPMASS=694.66683	3249
CHARGE=3+
306.24978	108	
325.15096	109	
328.16127	122	
349.14425	101	
350.65589	110	
352.16474	104	
367.19044	117	
405.19740	105	
436.17927	201	
449.13750	106	
496.17909	101	
514.31023	111	
550.22896	225	
638.39865	131	
663.30496	153	
672.40508	169	
678.42608	110	
691.40710	192	
692.42587	373	1+
694.37129	477	1+
696.44869	114	
697.41685	470	1+
778.33725	320	
878.40020	105	
END IONS

###FS:    #m/z: 1041.49467 #charge   1
###MaxRes:#m/z:  0.00000 #charge-128
###MS: 1828
###MSMS: 1831
BEGIN IONS
TITLE=Cmpd 670, AutoMSn(1041.4947), 30.9 min
RTINSECONDS=1855.46
SCANS=MS: 1828 MSMS: 1831
PEPMASS=1041.49467	3233
CHARGE=1+
778.33715	317	1+
END IONS

###FS:    #m/z: 694.66690 #charge   3
###MaxRes:#m/z:  0.00000 #charge-128
###MS: 1832
###MSMS: 1834
BEGIN IONS
TITLE=Cmpd 671, AutoMSn(694.6669), 31.0 min
RTINSECONDS=1858.98
SCANS=MS: 1832 MSMS: 1834
PEPMASS=694.66690	4166
CHARGE=3+
363.16902	100	
365.18752	186	
371.20309	117	
395.17340	107	
436.18003	238	
439.19488	111	
522.23359	100	
550.21894	462	1+
596.33719	110	
663.29620	121	
673.42023	139	
676.38021	232	1+
690.44048	102	
691.41425	399	1+
694.39979	184	
695.40524	352	1+
698.33691	197	
700.39423	103	
778.33879	503	1+
END IONS

###FS:    #m/z: 346.26347 #charge-128
###MaxRes:#m/z:  0.00000 #charge-128
###MS: 1832
###MSMS: 1835
BEGIN IONS
TITLE=Cmpd 672, AutoMSn(346.2635), 31.0 min
RTINSECONDS=1859.48
SCANS=MS: 1832 MSMS: 1835
PEPMASS=346.26347	3811

346.27984	119	
END IONS

###FS:    #m/z: 350.28509 #charge-128
###MaxRes:#m/z:  0.00000 #charge-128
###MS: 1836
###MSMS: 1838
BEGIN IONS
TITLE=Cmpd 673, AutoMSn(350.2851), 31.1 min
RTINSECONDS=1863
SCANS=MS: 1836 MSMS: 1838
PEPMASS=350.28509	3688

330.20705	110	
351.16964	112	
END IONS

###FS:    #m/z: 390.34805 #charge-128
###MaxRes:#m/z:  0.00000 #charge-128
###MS: 1836
###MSMS: 1839
BEGIN IONS
TITLE=Cmpd 674, AutoMSn(390.3480), 31.1 min
RTINSECONDS=1863.5
SCANS=MS: 1836 MSMS: 1839
PEPMASS=390.34805	5214

336.32248	115	
352.32138	354	
354.33587	1007	1+
368.31070	385	1+
370.32288	401	1+
372.34448	1017	1+
388.30016	128	
390.35154	517	
END IONS

###FS:    #m/z: 390.34892 #charge   1
###MaxRes:#m/z:  0.00000 #charge-128
###MS: 1840
###MSMS: 1842
BEGIN IONS
TITLE=Cmpd 675, AutoMSn(390.3489), 31.1 min
RTINSECONDS=1867.04
SCANS=MS: 1840 MSMS: 1842
PEPMASS=390.34892	6220
CHARGE=1+
310.31102	131	
336.32243	172	
344.25762	110	
352.31720	368	1+
354.33526	1133	1+
368.31458	379	
370.31369	312	
372.34597	1547	1+
379.76957	183	
390.33198	484	1+
END IONS

###FS:    #m/z: 390.35114 #charge   1
###MaxRes:#m/z:  0.00000 #charge-128
###MS: 1844
###MSMS: 1846
BEGIN IONS
TITLE=Cmpd 677, AutoMSn(390.3511), 31.2 min
RTINSECONDS=1871.08
SCANS=MS: 1844 MSMS: 1846
PEPMASS=390.35114	6804
CHARGE=1+
336.31764	143	
352.32479	191	
354.33242	1099	1+
368.31793	482	1+
370.32345	437	
372.34399	1394	1+
388.34254	233	
390.34873	360	
END IONS

###FS:    #m/z: 444.17480 #charge   1
###MaxRes:#m/z:  0.00000 #charge-128
###MS: 1848
###MSMS: 1850
BEGIN IONS
TITLE=Cmpd 679, AutoMSn(444.1748), 31.3 min
RTINSECONDS=1875.1
SCANS=MS: 1848 MSMS: 1850
PEPMASS=444.17480	3296
CHARGE=1+
362.19465	100	
424.31336	115	
442.26850	129	
END IONS

###FS:    #m/z: 443.23068 #charge   2
###MaxRes:#m/z:  0.00000 #charge-128
###MS: 1851
###MSMS: 1852
BEGIN IONS
TITLE=Cmpd 680, AutoMSn(443.2307), 31.3 min
RTINSECONDS=1877.62
SCANS=MS: 1851 MSMS: 1852
PEPMASS=443.23068	3721
CHARGE=2+
338.18990	108	
441.25138	114	
442.32380	114	
443.28556	248	1+
444.20624	127	
446.31722	365	1+
613.33077	101	
END IONS

###FS:    #m/z: 351.18125 #charge   1
###MaxRes:#m/z:  0.00000 #charge-128
###MS: 1853
###MSMS: 1854
BEGIN IONS
TITLE=Cmpd 681, AutoMSn(351.1813), 31.3 min
RTINSECONDS=1879.64
SCANS=MS: 1853 MSMS: 1854
PEPMASS=351.18125	5331
CHARGE=1+
346.28655	151	
END IONS

###FS:    #m/z: 428.25498 #charge   2
###MaxRes:#m/z:  0.00000 #charge-128
###MS: 1855
###MSMS: 1856
BEGIN IONS
TITLE=Cmpd 682, AutoMSn(428.2550), 31.4 min
RTINSECONDS=1881.65
SCANS=MS: 1855 MSMS: 1856
PEPMASS=428.25498	4932
CHARGE=2+
384.27021	118	
425.19603	111	
428.30085	112	
430.25641	113	
432.32024	137	
END IONS

###FS:    #m/z: 444.17172 #charge   1
###MaxRes:#m/z:  0.00000 #charge-128
###MS: 1855
###MSMS: 1857
BEGIN IONS
TITLE=Cmpd 683, AutoMSn(444.1717), 31.4 min
RTINSECONDS=1882.15
SCANS=MS: 1855 MSMS: 1857
PEPMASS=444.17172	4594
CHARGE=1+
395.79212	208	
424.30333	113	
441.25027	401	1+
END IONS

###FS:    #m/z: 346.28663 #charge-128
###MaxRes:#m/z:  0.00000 #charge-128
###MS: 1858
###MSMS: 1859
BEGIN IONS
TITLE=Cmpd 684, AutoMSn(346.2866), 31.4 min
RTINSECONDS=1884.67
SCANS=MS: 1858 MSMS: 1859
PEPMASS=346.28663	4772

328.29642	208	
346.28934	148	
END IONS

###FS:    #m/z: 427.22657 #charge   2
###MaxRes:#m/z:  0.00000 #charge-128
###MS: 1858
###MSMS: 1860
BEGIN IONS
TITLE=Cmpd 685, AutoMSn(427.2266), 31.4 min
RTINSECONDS=1885.17
SCANS=MS: 1858 MSMS: 1860
PEPMASS=427.22657	5123
CHARGE=2+
408.16146	103	
412.33069	143	
424.24234	101	
427.23657	144	
428.30433	122	
430.30922	180	
END IONS

###FS:    #m/z: 444.16605 #charge   1
###MaxRes:#m/z:  0.00000 #charge-128
###MS: 1858
###MSMS: 1861
BEGIN IONS
TITLE=Cmpd 686, AutoMSn(444.1661), 31.4 min
RTINSECONDS=1885.67
SCANS=MS: 1858 MSMS: 1861
PEPMASS=444.16605	4754
CHARGE=1+
346.22496	136	
422.25028	108	
443.27806	108	
END IONS

###FS:    #m/z: 346.29224 #charge-128
###MaxRes:#m/z:  0.00000 #charge-128
###MS: 1862
###MSMS: 1863
BEGIN IONS
TITLE=Cmpd 687, AutoMSn(346.2922), 31.5 min
RTINSECONDS=1888.7
SCANS=MS: 1862 MSMS: 1863
PEPMASS=346.29224	7540

328.27522	351	
346.29551	563	1+
END IONS

###FS:    #m/z: 346.28969 #charge   2
###MaxRes:#m/z:  0.00000 #charge-128
###MS: 1864
###MSMS: 1865
BEGIN IONS
TITLE=Cmpd 688, AutoMSn(346.2897), 31.5 min
RTINSECONDS=1890.74
SCANS=MS: 1864 MSMS: 1865
PEPMASS=346.28969	8716
CHARGE=2+
328.28172	377	
346.29514	370	1+
END IONS

###FS:    #m/z: 345.20128 #charge   2
###MaxRes:#m/z:  0.00000 #charge-128
###MS: 1866
###MSMS: 1867
BEGIN IONS
TITLE=Cmpd 689, AutoMSn(345.2013), 31.5 min
RTINSECONDS=1892.77
SCANS=MS: 1866 MSMS: 1867
PEPMASS=345.20128	8212
CHARGE=2+
328.28396	499	1+
346.30160	360	
END IONS

###FS:    #m/z: 346.29125 #charge   2
###MaxRes:#m/z:  0.00000 #charge-128
###MS: 1868
###MSMS: 1869
BEGIN IONS
TITLE=Cmpd 690, AutoMSn(346.2913), 31.6 min
RTINSECONDS=1894.8
SCANS=MS: 1868 MSMS: 1869
PEPMASS=346.29125	8347
CHARGE=2+
328.27627	297	
346.29836	528	1+
END IONS

###FS:    #m/z: 630.85487 #charge   2
###MaxRes:#m/z:  0.00000 #charge-128
###MS: 1870
###MSMS: 1871
BEGIN IONS
TITLE=Cmpd 691, AutoMSn(630.8549), 31.6 min
RTINSECONDS=1896.84
SCANS=MS: 1870 MSMS: 1871
PEPMASS=630.85487	4979
CHARGE=2+
329.18040	175	
351.19832	155	
353.17520	136	
358.21099	101	
361.19764	229	1+
367.17371	104	
404.20095	112	
429.28424	120	
443.22460	273	
457.28455	204	
474.25723	102	
526.30880	103	
554.29179	106	
558.35067	105	
571.32781	548	1+
574.30435	113	
598.37171	113	
608.39668	112	
609.36578	259	1+
612.40862	157	
613.34769	327	1+
614.20373	102	
626.35037	499	1+
628.39018	827	1+
630.38358	725	1+
632.39774	947	1+
634.39273	735	1+
639.73835	172	
640.90468	342	
642.83095	117	
719.39483	101	
932.50902	155	
END IONS

###FS:    #m/z: 631.35328 #charge   2
###MaxRes:#m/z:  0.00000 #charge-128
###MS: 1872
###MSMS: 1873
BEGIN IONS
TITLE=Cmpd 692, AutoMSn(631.3533), 31.6 min
RTINSECONDS=1898.86
SCANS=MS: 1872 MSMS: 1873
PEPMASS=631.35328	7132
CHARGE=2+
329.18085	276	
349.12685	396	
353.16817	214	
358.21398	437	
361.19848	409	1+
364.23462	135	
370.19019	112	
409.22758	243	1+
432.28705	101	
443.22361	463	
457.27602	431	1+
526.31252	140	
541.29688	107	
551.27229	176	
557.31946	114	
571.33504	979	1+
579.25650	108	
606.32926	113	
609.32708	122	
610.39197	265	1+
612.36616	363	1+
614.38561	429	1+
626.37096	596	1+
628.39586	911	1+
630.40617	964	1+
632.40425	1057	1+
634.40452	807	1+
636.65926	421	1+
640.76545	344	
642.82974	313	
668.37798	192	
684.41495	239	1+
689.36485	109	
719.41582	419	1+
818.46258	247	1+
899.51988	134	
932.51679	365	1+
END IONS

###FS:    #m/z: 630.85526 #charge   2
###MaxRes:#m/z:  0.00000 #charge-128
###MS: 1874
###MSMS: 1875
BEGIN IONS
TITLE=Cmpd 693, AutoMSn(630.8553), 31.7 min
RTINSECONDS=1900.88
SCANS=MS: 1874 MSMS: 1875
PEPMASS=630.85526	12915
CHARGE=2+
308.14928	133	
329.17943	614	1+
335.19921	261	1+
338.25125	130	
349.12310	237	
353.15835	220	
358.21352	382	
362.20663	306	
410.24359	203	
418.28030	138	
425.20378	137	
427.21980	138	
429.27888	165	
443.22829	601	
457.27890	450	
509.25988	116	
525.28777	352	1+
533.95169	149	
543.34300	259	1+
554.30687	436	1+
558.30085	262	1+
571.32623	1907	1+
592.28926	122	
611.40416	299	1+
614.34803	378	1+
626.35370	521	1+
628.38359	1054	1+
630.39465	1013	1+
632.38889	1468	1+
634.62060	385	1+
636.65698	566	1+
638.69959	184	
639.74869	391	1+
640.84091	160	
651.33305	117	
668.37352	203	
672.36691	182	
681.01975	116	
684.41798	296	
689.36109	151	
719.41591	425	1+
739.45652	306	1+
767.44558	407	1+
818.47538	538	1+
899.48877	361	1+
914.52146	125	
915.51225	282	1+
932.52868	597	1+
END IONS

###FS:    #m/z: 1260.69620 #charge   1
###MaxRes:#m/z:  0.00000 #charge-128
###MS: 1874
###MSMS: 1876
BEGIN IONS
TITLE=Cmpd 694, AutoMSn(1260.6962), 31.7 min
RTINSECONDS=1901.39
SCANS=MS: 1874 MSMS: 1876
PEPMASS=1260.69620	2588
CHARGE=1+
408.82877	132	
443.22635	652	1+
572.32021	102	
705.39364	146	
818.47210	337	1+
899.49328	194	
915.50057	123	
932.53655	156	
1260.67171	104	
END IONS

###FS:    #m/z: 1260.69573 #charge   1
###MaxRes:#m/z:  0.00000 #charge-128
###MS: 1877
###MSMS: 1878
BEGIN IONS
TITLE=Cmpd 695, AutoMSn(1260.6957), 31.7 min
RTINSECONDS=1903.91
SCANS=MS: 1877 MSMS: 1878
PEPMASS=1260.69573	4409
CHARGE=1+
358.21050	106	
443.21989	342	
457.26413	160	
571.33423	160	
689.36409	359	1+
719.40165	252	
818.47249	314	
899.51257	110	
915.49650	130	
932.54283	366	1+
1260.68808	151	
END IONS

###FS:    #m/z: 443.22705 #charge   1
###MaxRes:#m/z:  0.00000 #charge-128
###MS: 1877
###MSMS: 1879
BEGIN IONS
TITLE=Cmpd 696, AutoMSn(443.2270), 31.7 min
RTINSECONDS=1904.41
SCANS=MS: 1877 MSMS: 1879
PEPMASS=443.22705	6197
CHARGE=1+
389.16515	141	
403.33166	127	
428.29775	128	
441.23441	195	
442.30192	153	
END IONS

###FS:    #m/z: 818.47100 #charge   1
###MaxRes:#m/z:  0.00000 #charge-128
###MS: 1877
###MSMS: 1880
BEGIN IONS
TITLE=Cmpd 697, AutoMSn(818.4710), 31.7 min
RTINSECONDS=1904.91
SCANS=MS: 1877 MSMS: 1880
PEPMASS=818.47100	3500
CHARGE=1+
433.20535	146	
457.30217	105	
484.23271	106	
540.20017	121	
670.22265	119	
817.46137	162	
END IONS

###FS:    #m/z: 1260.69444 #charge   1
###MaxRes:#m/z:  0.00000 #charge-128
###MS: 1881
###MSMS: 1882
BEGIN IONS
TITLE=Cmpd 698, AutoMSn(1260.6944), 31.8 min
RTINSECONDS=1907.93
SCANS=MS: 1881 MSMS: 1882
PEPMASS=1260.69444	6618
CHARGE=1+
329.17984	182	
358.21025	160	
443.22461	642	1+
457.27808	127	
459.26310	133	
571.32203	439	1+
689.35320	362	1+
705.38730	194	
719.39583	162	
800.47431	220	
818.46557	756	1+
899.49177	482	1+
915.48754	270	1+
932.52560	520	1+
1260.68874	154	
END IONS

###FS:    #m/z: 443.22721 #charge   1
###MaxRes:#m/z:  0.00000 #charge-128
###MS: 1881
###MSMS: 1883
BEGIN IONS
TITLE=Cmpd 699, AutoMSn(443.2272), 31.8 min
RTINSECONDS=1908.44
SCANS=MS: 1881 MSMS: 1883
PEPMASS=443.22721	7695
CHARGE=1+
316.28693	186	
358.18639	102	
422.28371	114	
441.27274	257	1+
END IONS

###FS:    #m/z: 818.47541 #charge   1
###MaxRes:#m/z:  0.00000 #charge-128
###MS: 1881
###MSMS: 1884
BEGIN IONS
TITLE=Cmpd 700, AutoMSn(818.4754), 31.8 min
RTINSECONDS=1908.94
SCANS=MS: 1881 MSMS: 1884
PEPMASS=818.47541	5138
CHARGE=1+
379.17785	137	
395.20015	143	
441.23773	101	
817.42574	240	1+
END IONS

###FS:    #m/z: 1260.69397 #charge   1
###MaxRes:#m/z:  0.00000 #charge-128
###MS: 1885
###MSMS: 1886
BEGIN IONS
TITLE=Cmpd 701, AutoMSn(1260.6940), 31.9 min
RTINSECONDS=1911.97
SCANS=MS: 1885 MSMS: 1886
PEPMASS=1260.69397	9443
CHARGE=1+
329.18275	133	
443.22301	1021	1+
457.27268	458	1+
542.29348	181	
558.31549	126	
571.32067	725	1+
684.41347	116	
689.37704	413	1+
705.39997	155	
719.41235	546	1+
768.47081	102	
790.43328	114	
818.46889	950	1+
899.49354	683	1+
915.48146	114	
932.51834	727	1+
END IONS

###FS:    #m/z: 443.22709 #charge   1
###MaxRes:#m/z:  0.00000 #charge-128
###MS: 1885
###MSMS: 1887
BEGIN IONS
TITLE=Cmpd 702, AutoMSn(443.2271), 31.9 min
RTINSECONDS=1912.47
SCANS=MS: 1885 MSMS: 1887
PEPMASS=443.22709	8444
CHARGE=1+
316.28257	154	
345.18975	111	
441.23740	111	
END IONS

###FS:    #m/z: 818.47465 #charge   1
###MaxRes:#m/z:  0.00000 #charge-128
###MS: 1885
###MSMS: 1888
BEGIN IONS
TITLE=Cmpd 703, AutoMSn(818.4747), 31.9 min
RTINSECONDS=1912.98
SCANS=MS: 1885 MSMS: 1888
PEPMASS=818.47465	6211
CHARGE=1+
411.16601	124	
421.22211	122	
423.23617	129	
425.18642	105	
441.23526	106	
463.18535	108	
493.22938	106	
698.26905	126	
802.44247	126	
END IONS

###FS:    #m/z: 450.26993 #charge   2
###MaxRes:#m/z:  0.00000 #charge-128
###MS: 1889
###MSMS: 1890
BEGIN IONS
TITLE=Cmpd 704, AutoMSn(450.2699), 31.9 min
RTINSECONDS=1916
SCANS=MS: 1889 MSMS: 1890
PEPMASS=450.26993	4950
CHARGE=2+
384.29760	147	
386.22288	105	
386.31694	111	
412.22549	110	
430.29669	173	
432.29027	102	
448.26469	322	1+
451.21896	155	
453.20978	169	
END IONS

###FS:    #m/z: 450.27354 #charge   2
###MaxRes:#m/z:  0.00000 #charge-128
###MS: 1891
###MSMS: 1892
BEGIN IONS
TITLE=Cmpd 705, AutoMSn(450.2735), 32.0 min
RTINSECONDS=1918.02
SCANS=MS: 1891 MSMS: 1892
PEPMASS=450.27354	6127
CHARGE=2+
338.17982	100	
378.22012	107	
430.30662	154	
434.28927	163	
446.32076	114	
448.30405	457	1+
449.22620	723	1+
461.39953	156	
END IONS

###FS:    #m/z: 450.27122 #charge   2
###MaxRes:#m/z:  0.00000 #charge-128
###MS: 1893
###MSMS: 1894
BEGIN IONS
TITLE=Cmpd 706, AutoMSn(450.2712), 32.0 min
RTINSECONDS=1920.03
SCANS=MS: 1893 MSMS: 1894
PEPMASS=450.27122	6443
CHARGE=2+
337.01359	120	
402.31365	117	
432.25810	120	
446.32854	151	
448.31968	177	
451.23727	235	1+
454.31398	282	1+
753.84879	101	
END IONS

###FS:    #m/z: 450.27347 #charge   2
###MaxRes:#m/z:  0.00000 #charge-128
###MS: 1895
###MSMS: 1897
BEGIN IONS
TITLE=Cmpd 707, AutoMSn(450.2735), 32.0 min
RTINSECONDS=1922.55
SCANS=MS: 1895 MSMS: 1897
PEPMASS=450.27347	6299
CHARGE=2+
308.21044	123	
332.29478	109	
402.28573	145	
431.30272	125	
448.34460	157	
451.23897	171	
453.29665	114	
END IONS

###FS:    #m/z: 318.28374 #charge-128
###MaxRes:#m/z:  0.00000 #charge-128
###MS: 1898
###MSMS: 1899
BEGIN IONS
TITLE=Cmpd 708, AutoMSn(318.2837), 32.1 min
RTINSECONDS=1925.06
SCANS=MS: 1898 MSMS: 1899
PEPMASS=318.28374	17948

316.28904	106	
END IONS

###FS:    #m/z: 362.31684 #charge   1
###MaxRes:#m/z:  0.00000 #charge-128
###MS: 1906
###MSMS: 1907
BEGIN IONS
TITLE=Cmpd 709, AutoMSn(362.3168), 32.2 min
RTINSECONDS=1933.12
SCANS=MS: 1906 MSMS: 1907
PEPMASS=362.31684	5246
CHARGE=1+
323.00943	230	
344.30668	103	
END IONS

###FS:    #m/z: 362.32180 #charge   1
###MaxRes:#m/z:  0.00000 #charge-128
###MS: 1908
###MSMS: 1909
BEGIN IONS
TITLE=Cmpd 710, AutoMSn(362.3218), 32.3 min
RTINSECONDS=1935.14
SCANS=MS: 1908 MSMS: 1909
PEPMASS=362.32180	6994
CHARGE=1+
323.01628	192	
344.31697	313	1+
END IONS

###FS:    #m/z: 362.31986 #charge   1
###MaxRes:#m/z:  0.00000 #charge-128
###MS: 1911
###MSMS: 1912
BEGIN IONS
TITLE=Cmpd 711, AutoMSn(362.3199), 32.3 min
RTINSECONDS=1938.16
SCANS=MS: 1911 MSMS: 1912
PEPMASS=362.31986	8037
CHARGE=1+
323.02230	199	
344.31138	165	
362.21854	183	
362.32360	271	1+
END IONS

###FS:    #m/z: 362.31990 #charge   1
###MaxRes:#m/z:  0.00000 #charge-128
###MS: 1913
###MSMS: 1914
BEGIN IONS
TITLE=Cmpd 712, AutoMSn(362.3199), 32.3 min
RTINSECONDS=1940.17
SCANS=MS: 1913 MSMS: 1914
PEPMASS=362.31990	10386
CHARGE=1+
323.01420	227	
326.29355	196	
344.31107	147	
362.31092	108	
END IONS

###FS:    #m/z: 472.28694 #charge   1
###MaxRes:#m/z:  0.00000 #charge-128
###MS: 1915
###MSMS: 1916
BEGIN IONS
TITLE=Cmpd 713, AutoMSn(472.2869), 32.4 min
RTINSECONDS=1942.18
SCANS=MS: 1915 MSMS: 1916
PEPMASS=472.28694	5557
CHARGE=1+
396.14200	152	
454.29978	245	1+
468.22855	317	1+
470.29807	331	1+
END IONS

###FS:    #m/z: 472.28339 #charge   2
###MaxRes:#m/z:  0.00000 #charge-128
###MS: 1918
###MSMS: 1920
BEGIN IONS
TITLE=Cmpd 714, AutoMSn(472.2834), 32.4 min
RTINSECONDS=1945.7
SCANS=MS: 1918 MSMS: 1920
PEPMASS=472.28339	6182
CHARGE=2+
343.18019	107	
408.23008	148	
453.26218	108	
456.32074	125	
470.30355	620	1+
474.33929	180	
476.36124	126	
483.50630	232	
END IONS

###FS:    #m/z: 472.28187 #charge   2
###MaxRes:#m/z:  0.00000 #charge-128
###MS: 1921
###MSMS: 1923
BEGIN IONS
TITLE=Cmpd 716, AutoMSn(472.2819), 32.5 min
RTINSECONDS=1948.72
SCANS=MS: 1921 MSMS: 1923
PEPMASS=472.28187	6238
CHARGE=2+
341.23396	100	
456.30497	177	
458.28803	141	
469.27079	157	
470.34507	122	
471.24267	145	
472.34491	182	
473.19143	192	
474.34056	320	1+
482.60817	140	
END IONS

###FS:    #m/z: 324.21492 #charge-128
###MaxRes:#m/z:  0.00000 #charge-128
###MS: 1924
###MSMS: 1925
BEGIN IONS
TITLE=Cmpd 717, AutoMSn(324.2149), 32.5 min
RTINSECONDS=1951.23
SCANS=MS: 1924 MSMS: 1925
PEPMASS=324.21492	3327

326.26782	318	
END IONS

###FS:    #m/z: 324.21485 #charge   2
###MaxRes:#m/z:  0.00000 #charge-128
###MS: 1926
###MSMS: 1927
BEGIN IONS
TITLE=Cmpd 718, AutoMSn(324.2148), 32.6 min
RTINSECONDS=1953.25
SCANS=MS: 1926 MSMS: 1927
PEPMASS=324.21485	3696
CHARGE=2+
326.26812	322	
END IONS

###FS:    #m/z: 324.21517 #charge-128
###MaxRes:#m/z:  0.00000 #charge-128
###MS: 1928
###MSMS: 1930
BEGIN IONS
TITLE=Cmpd 719, AutoMSn(324.2152), 32.6 min
RTINSECONDS=1955.77
SCANS=MS: 1928 MSMS: 1930
PEPMASS=324.21517	4206

326.26958	373	
END IONS

###FS:    #m/z: 334.29184 #charge-128
###MaxRes:#m/z:  0.00000 #charge-128
###MS: 1938
###MSMS: 1940
BEGIN IONS
TITLE=Cmpd 720, AutoMSn(334.2918), 32.8 min
RTINSECONDS=1965.83
SCANS=MS: 1938 MSMS: 1940
PEPMASS=334.29184	7487

316.29339	117	
END IONS

###FS:    #m/z: 334.29109 #charge-128
###MaxRes:#m/z:  0.00000 #charge-128
###MS: 1943
###MSMS: 1944
BEGIN IONS
TITLE=Cmpd 721, AutoMSn(334.2911), 32.8 min
RTINSECONDS=1970.36
SCANS=MS: 1943 MSMS: 1944
PEPMASS=334.29109	7553

316.30205	110	
END IONS

###FS:    #m/z: 494.29689 #charge   2
###MaxRes:#m/z:  0.00000 #charge-128
###MS: 1945
###MSMS: 1946
BEGIN IONS
TITLE=Cmpd 722, AutoMSn(494.2969), 32.9 min
RTINSECONDS=1972.37
SCANS=MS: 1945 MSMS: 1946
PEPMASS=494.29689	5138
CHARGE=2+
391.74656	104	
404.17787	105	
428.34084	137	
472.30365	142	
480.33412	112	
490.35250	220	
492.33189	151	
493.26998	466	1+
497.24163	125	
500.64200	253	
END IONS

###FS:    #m/z: 494.29667 #charge   1
###MaxRes:#m/z:  0.00000 #charge-128
###MS: 1947
###MSMS: 1948
BEGIN IONS
TITLE=Cmpd 723, AutoMSn(494.2967), 32.9 min
RTINSECONDS=1974.39
SCANS=MS: 1947 MSMS: 1948
PEPMASS=494.29667	5551
CHARGE=1+
414.29308	111	
423.19598	125	
456.31841	128	
472.35377	106	
490.35112	177	
491.31701	410	1+
493.24196	311	
END IONS

###FS:    #m/z: 494.29884 #charge   1
###MaxRes:#m/z:  0.00000 #charge-128
###MS: 1949
###MSMS: 1950
BEGIN IONS
TITLE=Cmpd 724, AutoMSn(494.2988), 32.9 min
RTINSECONDS=1976.4
SCANS=MS: 1949 MSMS: 1950
PEPMASS=494.29884	6495
CHARGE=1+
354.16254	100	
359.13690	104	
364.12596	119	
397.15643	126	
409.23509	105	
432.25995	104	
472.33894	150	
477.31398	234	1+
490.35418	250	
491.23305	230	
492.35325	204	
493.27467	260	
END IONS

###FS:    #m/z: 494.29941 #charge   2
###MaxRes:#m/z:  0.00000 #charge-128
###MS: 1951
###MSMS: 1952
BEGIN IONS
TITLE=Cmpd 725, AutoMSn(494.2994), 33.0 min
RTINSECONDS=1978.42
SCANS=MS: 1951 MSMS: 1952
PEPMASS=494.29941	7613
CHARGE=2+
342.21020	117	
429.26910	123	
435.25536	140	
456.29666	105	
474.32783	160	
476.31222	134	
490.36022	389	1+
491.25921	100	
492.33224	204	
493.22751	139	
494.38596	105	
495.26258	796	1+
498.35943	157	
END IONS

###FS:    #m/z: 494.29892 #charge   2
###MaxRes:#m/z:  0.00000 #charge-128
###MS: 1953
###MSMS: 1954
BEGIN IONS
TITLE=Cmpd 726, AutoMSn(494.2989), 33.0 min
RTINSECONDS=1980.43
SCANS=MS: 1953 MSMS: 1954
PEPMASS=494.29892	7363
CHARGE=2+
360.17338	115	
369.52796	344	
446.25830	107	
468.31186	100	
474.30761	405	1+
478.26679	114	
490.30348	106	
492.27639	628	1+
495.25685	349	
END IONS

###FS:    #m/z: 494.29623 #charge   2
###MaxRes:#m/z:  0.00000 #charge-128
###MS: 1955
###MSMS: 1956
BEGIN IONS
TITLE=Cmpd 727, AutoMSn(494.2962), 33.0 min
RTINSECONDS=1982.45
SCANS=MS: 1955 MSMS: 1956
PEPMASS=494.29623	7825
CHARGE=2+
364.26682	101	
421.22833	102	
432.27394	101	
472.31072	162	
474.33652	216	
490.34682	271	1+
491.24855	116	
492.32529	165	
493.23673	260	
494.33509	146	
495.24325	216	
497.30757	173	
500.63488	136	
504.74632	234	
END IONS

###FS:    #m/z: 494.29837 #charge   2
###MaxRes:#m/z:  0.00000 #charge-128
###MS: 1957
###MSMS: 1958
BEGIN IONS
TITLE=Cmpd 728, AutoMSn(494.2984), 33.1 min
RTINSECONDS=1984.46
SCANS=MS: 1957 MSMS: 1958
PEPMASS=494.29837	7730
CHARGE=2+
316.20904	100	
432.28316	111	
438.11902	196	
474.33291	128	
475.25531	154	
478.27927	190	
490.36080	165	
491.30262	393	1+
494.28426	353	1+
497.29590	177	
499.72771	358	
532.34886	129	
END IONS

###FS:    #m/z: 540.30957 #charge   3
###MaxRes:#m/z:  0.00000 #charge-128
###MS: 1965
###MSMS: 1967
BEGIN IONS
TITLE=Cmpd 729, AutoMSn(540.3096), 33.2 min
RTINSECONDS=1993.01
SCANS=MS: 1965 MSMS: 1967
PEPMASS=540.30957	5413
CHARGE=3+
329.27663	135	
373.17842	125	
393.20474	103	
440.27312	103	
518.37086	316	1+
519.28547	104	
520.30121	248	1+
523.30183	218	1+
526.34288	117	
536.29986	110	
536.38536	138	
537.31221	583	1+
540.31401	1703	1+
544.36865	256	
549.04716	929	1+
END IONS

###FS:    #m/z: 540.31193 #charge   1
###MaxRes:#m/z:  0.00000 #charge-128
###MS: 1969
###MSMS: 1970
BEGIN IONS
TITLE=Cmpd 730, AutoMSn(540.3119), 33.3 min
RTINSECONDS=1996.54
SCANS=MS: 1969 MSMS: 1970
PEPMASS=540.31193	15543
CHARGE=1+
329.27838	430	
347.19097	114	
375.18396	106	
381.17331	116	
383.15066	104	
410.26730	113	
422.28964	112	
443.23912	101	
447.25607	129	
500.30852	116	
522.30319	252	
536.37361	143	
537.27679	577	1+
540.31845	2718	1+
END IONS

###FS:    #m/z: 360.30493 #charge   1
###MaxRes:#m/z:  0.00000 #charge-128
###MS: 1969
###MSMS: 1971
BEGIN IONS
TITLE=Cmpd 731, AutoMSn(360.3049), 33.3 min
RTINSECONDS=1997.04
SCANS=MS: 1969 MSMS: 1971
PEPMASS=360.30493	7503
CHARGE=1+
323.01986	207	
342.29177	271	
360.30589	172	
END IONS

###FS:    #m/z: 540.31234 #charge   1
###MaxRes:#m/z:  0.00000 #charge-128
###MS: 1973
###MSMS: 1974
BEGIN IONS
TITLE=Cmpd 732, AutoMSn(540.3123), 33.3 min
RTINSECONDS=2000.57
SCANS=MS: 1973 MSMS: 1974
PEPMASS=540.31234	31840
CHARGE=1+
329.27830	1346	1+
339.16358	141	
367.20588	142	
397.22939	133	
520.34339	119	
522.28274	311	1+
525.36463	259	1+
536.34335	242	1+
538.29188	556	1+
540.31427	4716	1+
END IONS

###FS:    #m/z: 360.30763 #charge   1
###MaxRes:#m/z:  0.00000 #charge-128
###MS: 1973
###MSMS: 1975
BEGIN IONS
TITLE=Cmpd 733, AutoMSn(360.3076), 33.4 min
RTINSECONDS=2001.07
SCANS=MS: 1973 MSMS: 1975
PEPMASS=360.30763	12953
CHARGE=1+
342.30065	581	1+
360.31269	724	1+
END IONS

###FS:    #m/z: 360.30874 #charge   1
###MaxRes:#m/z:  0.00000 #charge-128
###MS: 1977
###MSMS: 1978
BEGIN IONS
TITLE=Cmpd 735, AutoMSn(360.3087), 33.4 min
RTINSECONDS=2004.6
SCANS=MS: 1977 MSMS: 1978
PEPMASS=360.30874	23560
CHARGE=1+
323.01396	142	
342.29831	1656	1+
346.19434	113	
360.31073	1781	1+
END IONS

###FS:    #m/z: 342.29822 #charge-128
###MaxRes:#m/z:  0.00000 #charge-128
###MS: 1977
###MSMS: 1979
BEGIN IONS
TITLE=Cmpd 736, AutoMSn(342.2982), 33.4 min
RTINSECONDS=2005.1
SCANS=MS: 1977 MSMS: 1979
PEPMASS=342.29822	6491

328.32090	251	
END IONS

###FS:    #m/z: 516.31748 #charge   1
###MaxRes:#m/z:  0.00000 #charge-128
###MS: 1977
###MSMS: 1980
BEGIN IONS
TITLE=Cmpd 737, AutoMSn(516.3175), 33.4 min
RTINSECONDS=2005.6
SCANS=MS: 1977 MSMS: 1980
PEPMASS=516.31748	7654
CHARGE=1+
357.17531	112	
384.29024	115	
386.31265	158	
423.22006	115	
456.30343	104	
496.35786	100	
500.35981	279	
504.86799	120	
513.29284	154	
514.33451	462	1+
516.35394	1246	1+
END IONS

###FS:    #m/z: 346.32554 #charge   2
###MaxRes:#m/z:  0.00000 #charge-128
###MS: 1981
###MSMS: 1982
BEGIN IONS
TITLE=Cmpd 738, AutoMSn(346.3255), 33.5 min
RTINSECONDS=2008.62
SCANS=MS: 1981 MSMS: 1982
PEPMASS=346.32554	9560
CHARGE=2+
310.30792	119	
328.31770	1163	1+
346.32771	615	
END IONS

###FS:    #m/z: 516.31744 #charge   2
###MaxRes:#m/z:  0.00000 #charge-128
###MS: 1981
###MSMS: 1983
BEGIN IONS
TITLE=Cmpd 739, AutoMSn(516.3174), 33.5 min
RTINSECONDS=2009.13
SCANS=MS: 1981 MSMS: 1983
PEPMASS=516.31744	7198
CHARGE=2+
317.16703	168	
329.17520	127	
362.23553	117	
367.25208	114	
386.28877	302	1+
389.73019	132	
441.26062	122	
442.16640	113	
445.22619	135	
449.27131	157	
461.22546	234	1+
477.19897	149	
496.30438	310	1+
498.31552	439	1+
512.32492	767	1+
514.34472	1236	1+
516.36612	1530	1+
518.36644	1542	1+
519.22713	548	1+
519.93778	100	
520.86046	537	
END IONS

###FS:    #m/z: 388.31768 #charge   1
###MaxRes:#m/z:  0.00000 #charge-128
###MS: 1981
###MSMS: 1984
BEGIN IONS
TITLE=Cmpd 740, AutoMSn(388.3177), 33.5 min
RTINSECONDS=2009.63
SCANS=MS: 1981 MSMS: 1984
PEPMASS=388.31768	5422
CHARGE=1+
352.31413	311	1+
354.33428	427	1+
370.31115	101	
372.34568	853	1+
386.31077	144	
END IONS

###FS:    #m/z: 346.32871 #charge   2
###MaxRes:#m/z:  0.00000 #charge-128
###MS: 1985
###MSMS: 1986
BEGIN IONS
TITLE=Cmpd 741, AutoMSn(346.3287), 33.5 min
RTINSECONDS=2012.65
SCANS=MS: 1985 MSMS: 1986
PEPMASS=346.32871	32023
CHARGE=2+
310.31160	161	
326.30496	108	
328.32139	3317	1+
344.31329	187	
346.33113	2113	1+
352.52771	403	
END IONS

###FS:    #m/z: 516.31747 #charge   2
###MaxRes:#m/z:  0.00000 #charge-128
###MS: 1985
###MSMS: 1987
BEGIN IONS
TITLE=Cmpd 742, AutoMSn(516.3175), 33.6 min
RTINSECONDS=2013.16
SCANS=MS: 1985 MSMS: 1987
PEPMASS=516.31747	8840
CHARGE=2+
369.19972	105	
371.18603	109	
377.22746	100	
395.78317	172	
398.20306	102	
405.17107	169	
435.23811	143	
445.23416	190	
449.24878	203	
459.21891	207	
461.24676	122	
464.24537	205	1+
475.19347	116	
479.24609	191	
483.22593	163	
495.23112	269	1+
496.33868	170	
498.22942	206	1+
498.35539	423	1+
509.78306	205	
512.23973	188	
512.32232	546	1+
514.34554	1339	1+
516.36466	1379	1+
517.21885	144	
518.12293	124	
518.37139	1760	1+
519.25894	212	
525.54435	100	
525.95873	1435	1+
END IONS

###FS:    #m/z: 390.35085 #charge   1
###MaxRes:#m/z:  0.00000 #charge-128
###MS: 1985
###MSMS: 1988
BEGIN IONS
TITLE=Cmpd 743, AutoMSn(390.3509), 33.6 min
RTINSECONDS=2013.66
SCANS=MS: 1985 MSMS: 1988
PEPMASS=390.35085	5566
CHARGE=1+
336.31988	109	
352.33665	110	
354.33470	1861	1+
360.58988	285	
370.31302	206	
372.34346	1297	1+
379.75817	182	
388.30417	152	
390.35959	1548	1+
END IONS

###FS:    #m/z: 346.32934 #charge-128
###MaxRes:#m/z:  0.00000 #charge-128
###MS: 1989
###MSMS: 1990
BEGIN IONS
TITLE=Cmpd 744, AutoMSn(346.3293), 33.6 min
RTINSECONDS=2016.69
SCANS=MS: 1989 MSMS: 1990
PEPMASS=346.32934	64106

310.30492	689	1+
326.31635	168	
328.32066	5459	1+
344.31086	361	
346.32850	2891	1+
END IONS

###FS:    #m/z: 390.35485 #charge   1
###MaxRes:#m/z:  0.00000 #charge-128
###MS: 1989
###MSMS: 1991
BEGIN IONS
TITLE=Cmpd 745, AutoMSn(390.3548), 33.6 min
RTINSECONDS=2017.19
SCANS=MS: 1989 MSMS: 1991
PEPMASS=390.35485	13481
CHARGE=1+
310.31063	142	
328.31857	111	
352.31695	145	
354.33570	2543	1+
360.58848	193	
370.32253	155	
372.34320	2134	1+
388.33774	228	
390.35756	2606	1+
END IONS

###FS:    #m/z: 409.21940 #charge   1
###MaxRes:#m/z:  0.00000 #charge-128
###MS: 1989
###MSMS: 1992
BEGIN IONS
TITLE=Cmpd 746, AutoMSn(409.2194), 33.6 min
RTINSECONDS=2017.69
SCANS=MS: 1989 MSMS: 1992
PEPMASS=409.21940	4715
CHARGE=1+
388.30347	109	
406.33432	124	
END IONS

###FS:    #m/z: 390.35485 #charge   1
###MaxRes:#m/z:  0.00000 #charge-128
###MS: 1993
###MSMS: 1994
BEGIN IONS
TITLE=Cmpd 747, AutoMSn(390.3549), 33.7 min
RTINSECONDS=2020.71
SCANS=MS: 1993 MSMS: 1994
PEPMASS=390.35485	21734
CHARGE=1+
354.33499	3135	1+
360.58898	600	
368.32401	164	
370.32154	134	
372.34339	3437	1+
379.77406	221	
388.32330	107	
390.35639	3443	1+
END IONS

###FS:    #m/z: 556.30979 #charge   1
###MaxRes:#m/z:  0.00000 #charge-128
###MS: 1993
###MSMS: 1995
BEGIN IONS
TITLE=Cmpd 748, AutoMSn(556.3098), 33.7 min
RTINSECONDS=2021.21
SCANS=MS: 1993 MSMS: 1995
PEPMASS=556.30979	11091
CHARGE=1+
368.17351	101	
395.77857	132	
408.83069	104	
498.26508	196	
534.39574	104	
540.38125	118	
552.31307	260	1+
554.35529	424	1+
556.33893	1305	1+
END IONS

###FS:    #m/z: 584.34030 #charge   1
###MaxRes:#m/z:  0.00000 #charge-128
###MS: 1993
###MSMS: 1996
BEGIN IONS
TITLE=Cmpd 749, AutoMSn(584.3403), 33.7 min
RTINSECONDS=2021.71
SCANS=MS: 1993 MSMS: 1996
PEPMASS=584.34030	5010
CHARGE=1+
344.17163	108	
355.18464	141	
367.94487	109	
499.73379	140	
564.34594	385	1+
568.42284	101	
571.22256	102	
582.33573	534	1+
584.35913	1852	1+
END IONS

###FS:    #m/z: 346.32892 #charge   2
###MaxRes:#m/z:  0.00000 #charge-128
###MS: 1997
###MSMS: 1998
BEGIN IONS
TITLE=Cmpd 750, AutoMSn(346.3289), 33.7 min
RTINSECONDS=2024.73
SCANS=MS: 1997 MSMS: 1998
PEPMASS=346.32892	58805
CHARGE=2+
310.31068	822	1+
326.30276	1673	1+
328.32010	4078	1+
344.31491	1382	1+
346.33017	3137	1+
352.15981	149	
352.53028	257	
END IONS

###FS:    #m/z: 556.30761 #charge   1
###MaxRes:#m/z:  0.00000 #charge-128
###MS: 1997
###MSMS: 1999
BEGIN IONS
TITLE=Cmpd 751, AutoMSn(556.3076), 33.8 min
RTINSECONDS=2025.24
SCANS=MS: 1997 MSMS: 1999
PEPMASS=556.30761	19402
CHARGE=1+
329.27416	113	
369.21937	127	
479.35208	101	
498.27459	460	
508.30246	118	
551.33531	123	
553.33428	606	1+
556.34762	1601	1+
END IONS

###FS:    #m/z: 390.35521 #charge   1
###MaxRes:#m/z:  0.00000 #charge-128
###MS: 1997
###MSMS: 2000
BEGIN IONS
TITLE=Cmpd 752, AutoMSn(390.3552), 33.8 min
RTINSECONDS=2025.74
SCANS=MS: 1997 MSMS: 2000
PEPMASS=390.35521	20028
CHARGE=1+
354.33480	1838	1+
369.30659	100	
372.34484	2337	1+
386.33025	134	
390.35808	2315	1+
END IONS

###FS:    #m/z: 344.31375 #charge-128
###MaxRes:#m/z:  0.00000 #charge-128
###MS: 2001
###MSMS: 2002
BEGIN IONS
TITLE=Cmpd 753, AutoMSn(344.3137), 33.8 min
RTINSECONDS=2028.76
SCANS=MS: 2001 MSMS: 2002
PEPMASS=344.31375	23560

310.30550	409	
326.30030	1639	1+
328.31895	2896	1+
344.31622	1180	1+
346.32959	2294	1+
END IONS

###FS:    #m/z: 556.30863 #charge   1
###MaxRes:#m/z:  0.00000 #charge-128
###MS: 2001
###MSMS: 2003
BEGIN IONS
TITLE=Cmpd 754, AutoMSn(556.3086), 33.8 min
RTINSECONDS=2029.26
SCANS=MS: 2001 MSMS: 2003
PEPMASS=556.30863	22933
CHARGE=1+
391.74319	136	
426.29993	111	
430.18506	105	
456.77316	107	
466.25180	104	
481.26004	126	
498.27319	735	1+
506.56297	128	
508.29158	214	
533.95217	109	
537.39236	106	
539.28163	190	
540.38806	132	
553.32945	455	1+
556.34402	724	1+
END IONS

###FS:    #m/z: 595.31933 #charge   1
###MaxRes:#m/z:  0.00000 #charge-128
###MS: 2001
###MSMS: 2004
BEGIN IONS
TITLE=Cmpd 755, AutoMSn(595.3193), 33.8 min
RTINSECONDS=2029.76
SCANS=MS: 2001 MSMS: 2004
PEPMASS=595.31933	7753
CHARGE=1+
324.07310	103	
425.16273	121	
436.18333	101	
574.35730	217	
578.41578	108	
586.38069	124	
590.39922	125	
591.38639	534	1+
594.40627	357	
595.36114	411	1+
END IONS

###FS:    #m/z: 348.30783 #charge-128
###MaxRes:#m/z:  0.00000 #charge-128
###MS: 2005
###MSMS: 2006
BEGIN IONS
TITLE=Cmpd 756, AutoMSn(348.3078), 33.9 min
RTINSECONDS=2032.8
SCANS=MS: 2005 MSMS: 2006
PEPMASS=348.30783	21741

310.31677	330	
326.30532	1315	1+
328.31746	3330	1+
344.31513	1277	1+
346.32587	2251	1+
352.52745	474	
END IONS

###FS:    #m/z: 344.31344 #charge   2
###MaxRes:#m/z:  0.00000 #charge-128
###MS: 2005
###MSMS: 2007
BEGIN IONS
TITLE=Cmpd 757, AutoMSn(344.3134), 33.9 min
RTINSECONDS=2033.3
SCANS=MS: 2005 MSMS: 2007
PEPMASS=344.31344	27099
CHARGE=2+
310.30409	225	
326.30443	2006	1+
328.31612	2795	1+
344.32061	654	1+
346.32884	1196	1+
348.30681	342	
352.52939	136	
END IONS

###FS:    #m/z: 656.42584 #charge   1
###MaxRes:#m/z:  0.00000 #charge-128
###MS: 2005
###MSMS: 2008
BEGIN IONS
TITLE=Cmpd 758, AutoMSn(656.4258), 33.9 min
RTINSECONDS=2033.8
SCANS=MS: 2005 MSMS: 2008
PEPMASS=656.42584	6090
CHARGE=1+
360.90257	127	
378.93841	159	
380.25453	160	
384.24500	132	
401.94498	173	
405.19891	108	
472.90935	127	
481.26362	102	
576.37813	205	
620.42623	114	
638.42616	2514	1+
653.30723	233	
654.39640	502	1+
656.42500	1506	1+
END IONS

###FS:    #m/z: 348.30930 #charge   2
###MaxRes:#m/z:  0.00000 #charge-128
###MS: 2009
###MSMS: 2010
BEGIN IONS
TITLE=Cmpd 759, AutoMSn(348.3093), 33.9 min
RTINSECONDS=2036.82
SCANS=MS: 2009 MSMS: 2010
PEPMASS=348.30930	138889
CHARGE=2+
310.31221	426	1+
326.30353	1415	1+
328.31627	3914	1+
344.31448	750	1+
346.32581	1912	1+
348.30865	2203	1+
352.53047	487	
END IONS

###FS:    #m/z: 344.31365 #charge   2
###MaxRes:#m/z:  0.00000 #charge-128
###MS: 2009
###MSMS: 2012
BEGIN IONS
TITLE=Cmpd 760, AutoMSn(344.3137), 34.0 min
RTINSECONDS=2037.83
SCANS=MS: 2009 MSMS: 2012
PEPMASS=344.31365	22733
CHARGE=2+
310.30839	138	
326.30285	1172	1+
328.31818	2408	1+
330.30568	385	
344.31916	1035	1+
346.32562	1813	1+
348.30963	2109	1+
352.52760	253	
END IONS

###FS:    #m/z: 348.30971 #charge   2
###MaxRes:#m/z:  0.00000 #charge-128
###MS: 2013
###MSMS: 2014
BEGIN IONS
TITLE=Cmpd 761, AutoMSn(348.3097), 34.0 min
RTINSECONDS=2040.85
SCANS=MS: 2013 MSMS: 2014
PEPMASS=348.30971	265988
CHARGE=2+
310.31120	284	1+
326.30594	1211	1+
328.31788	2579	1+
330.29830	1278	1+
344.31128	919	1+
346.32946	2206	1+
348.31088	3426	1+
352.52785	1093	
END IONS

###FS:    #m/z: 378.31689 #charge-128
###MaxRes:#m/z:  0.00000 #charge-128
###MS: 2017
###MSMS: 2020
BEGIN IONS
TITLE=Cmpd 762, AutoMSn(378.3169), 34.1 min
RTINSECONDS=2045.87
SCANS=MS: 2017 MSMS: 2020
PEPMASS=378.31689	7779

318.22736	124	
358.28485	100	
376.29546	138	
END IONS

###FS:    #m/z: 813.69225 #charge   1
###MaxRes:#m/z:  0.00000 #charge-128
###MS: 2025
###MSMS: 2026
BEGIN IONS
TITLE=Cmpd 764, AutoMSn(813.6922), 34.2 min
RTINSECONDS=2052.92
SCANS=MS: 2025 MSMS: 2026
PEPMASS=813.69225	11029
CHARGE=1+
348.30640	115	
385.17901	129	
391.74698	100	
813.54514	116	
END IONS

###FS:    #m/z: 813.69509 #charge   1
###MaxRes:#m/z:  0.00000 #charge-128
###MS: 2029
###MSMS: 2030
BEGIN IONS
TITLE=Cmpd 766, AutoMSn(813.6951), 34.3 min
RTINSECONDS=2056.95
SCANS=MS: 2029 MSMS: 2030
PEPMASS=813.69509	53760
CHARGE=1+
803.92312	152	
813.47455	101	
END IONS

###FS:    #m/z: 645.50461 #charge   1
###MaxRes:#m/z:  0.00000 #charge-128
###MS: 2029
###MSMS: 2031
BEGIN IONS
TITLE=Cmpd 767, AutoMSn(645.5046), 34.3 min
RTINSECONDS=2057.45
SCANS=MS: 2029 MSMS: 2031
PEPMASS=645.50461	16933
CHARGE=1+
316.25801	105	
332.18544	101	
368.30156	131	
608.39622	105	
626.44325	120	
628.40781	261	1+
630.40816	177	
642.42625	402	1+
644.43660	846	1+
END IONS

###FS:    #m/z: 813.69434 #charge   1
###MaxRes:#m/z:  0.00000 #charge-128
###MS: 2033
###MSMS: 2034
BEGIN IONS
TITLE=Cmpd 768, AutoMSn(813.6943), 34.3 min
RTINSECONDS=2060.98
SCANS=MS: 2033 MSMS: 2034
PEPMASS=813.69434	77555
CHARGE=1+
541.37255	118	
550.98813	168	
798.41261	101	
812.50907	119	
813.44313	108	
END IONS

###FS:    #m/z: 645.50627 #charge   1
###MaxRes:#m/z:  0.00000 #charge-128
###MS: 2033
###MSMS: 2035
BEGIN IONS
TITLE=Cmpd 769, AutoMSn(645.5063), 34.4 min
RTINSECONDS=2061.48
SCANS=MS: 2033 MSMS: 2035
PEPMASS=645.50627	38698
CHARGE=1+
368.21609	132	
624.37327	124	
626.42009	115	
628.42661	286	1+
642.40394	720	1+
END IONS

###FS:    #m/z: 645.50637 #charge   1
###MaxRes:#m/z:  0.00000 #charge-128
###MS: 2037
###MSMS: 2038
BEGIN IONS
TITLE=Cmpd 770, AutoMSn(645.5064), 34.4 min
RTINSECONDS=2065
SCANS=MS: 2037 MSMS: 2038
PEPMASS=645.50637	47555
CHARGE=1+
374.25650	113	
419.25876	122	
628.44634	110	
630.41576	138	
642.41793	383	1+
644.42814	478	1+
END IONS

###FS:    #m/z: 525.30089 #charge   1
###MaxRes:#m/z:  0.00000 #charge-128
###MS: 2037
###MSMS: 2040
BEGIN IONS
TITLE=Cmpd 771, AutoMSn(525.3009), 34.4 min
RTINSECONDS=2066.01
SCANS=MS: 2037 MSMS: 2040
PEPMASS=525.30089	10689
CHARGE=1+
312.22003	119	
507.30171	197	
523.32325	135	
525.30957	1012	1+
END IONS

###FS:    #m/z: 525.30217 #charge   1
###MaxRes:#m/z:  0.00000 #charge-128
###MS: 2041
###MSMS: 2042
BEGIN IONS
TITLE=Cmpd 772, AutoMSn(525.3022), 34.5 min
RTINSECONDS=2069.03
SCANS=MS: 2041 MSMS: 2042
PEPMASS=525.30217	12789
CHARGE=1+
346.17049	107	
507.28803	243	
510.38110	138	
522.34574	118	
523.25778	142	
525.30576	967	1+
END IONS

###FS:    #m/z: 769.66688 #charge   1
###MaxRes:#m/z:  0.00000 #charge-128
###MS: 2041
###MSMS: 2043
BEGIN IONS
TITLE=Cmpd 773, AutoMSn(769.6669), 34.5 min
RTINSECONDS=2069.54
SCANS=MS: 2041 MSMS: 2043
PEPMASS=769.66688	5912
CHARGE=1+
347.24709	111	
496.22812	160	
518.27774	105	
766.45053	130	
768.45038	149	
END IONS

###FS:    #m/z: 362.32417 #charge   1
###MaxRes:#m/z:  0.00000 #charge-128
###MS: 2041
###MSMS: 2044
BEGIN IONS
TITLE=Cmpd 774, AutoMSn(362.3242), 34.5 min
RTINSECONDS=2070.04
SCANS=MS: 2041 MSMS: 2044
PEPMASS=362.32417	10200
CHARGE=1+
314.29917	275	
344.31931	114	
360.31829	123	
END IONS

###FS:    #m/z: 525.30180 #charge   1
###MaxRes:#m/z:  0.00000 #charge-128
###MS: 2045
###MSMS: 2046
BEGIN IONS
TITLE=Cmpd 775, AutoMSn(525.3018), 34.6 min
RTINSECONDS=2073.06
SCANS=MS: 2045 MSMS: 2046
PEPMASS=525.30180	18313
CHARGE=1+
507.28684	246	1+
524.36289	141	
525.31200	1414	1+
END IONS

###FS:    #m/z: 769.66736 #charge   1
###MaxRes:#m/z:  0.00000 #charge-128
###MS: 2045
###MSMS: 2047
BEGIN IONS
TITLE=Cmpd 776, AutoMSn(769.6674), 34.6 min
RTINSECONDS=2073.56
SCANS=MS: 2045 MSMS: 2047
PEPMASS=769.66736	7299
CHARGE=1+
750.43601	101	
767.40082	245	1+
769.46980	102	
END IONS

###FS:    #m/z: 362.32446 #charge   1
###MaxRes:#m/z:  0.00000 #charge-128
###MS: 2045
###MSMS: 2048
BEGIN IONS
TITLE=Cmpd 777, AutoMSn(362.3245), 34.6 min
RTINSECONDS=2074.06
SCANS=MS: 2045 MSMS: 2048
PEPMASS=362.32446	10835
CHARGE=1+
312.28642	178	
314.30575	161	
362.31468	180	
END IONS

###FS:    #m/z: 769.66874 #charge   1
###MaxRes:#m/z:  0.00000 #charge-128
###MS: 2049
###MSMS: 2050
BEGIN IONS
TITLE=Cmpd 778, AutoMSn(769.6687), 34.6 min
RTINSECONDS=2077.08
SCANS=MS: 2049 MSMS: 2050
PEPMASS=769.66874	7414
CHARGE=1+
376.60196	109	
495.24706	105	
499.23430	105	
501.27821	131	
749.33444	105	
754.47528	140	
758.47507	128	
765.82724	100	
768.49598	272	1+
END IONS

###FS:    #m/z: 362.32549 #charge   1
###MaxRes:#m/z:  0.00000 #charge-128
###MS: 2049
###MSMS: 2051
BEGIN IONS
TITLE=Cmpd 779, AutoMSn(362.3255), 34.6 min
RTINSECONDS=2077.58
SCANS=MS: 2049 MSMS: 2051
PEPMASS=362.32549	10387
CHARGE=1+
312.28097	281	
314.29672	199	
316.28784	259	
344.31808	125	
360.30027	152	
362.32070	164	
END IONS

###FS:    #m/z: 555.52564 #charge   1
###MaxRes:#m/z:  0.00000 #charge-128
###MS: 2049
###MSMS: 2052
BEGIN IONS
TITLE=Cmpd 780, AutoMSn(555.5256), 34.6 min
RTINSECONDS=2078.08
SCANS=MS: 2049 MSMS: 2052
PEPMASS=555.52564	7083
CHARGE=1+
385.20321	103	
437.27456	103	
451.23826	100	
499.24509	138	
517.20950	105	
539.25596	109	
554.35160	523	1+
554.51873	360	1+
END IONS

###FS:    #m/z: 497.27025 #charge   3
###MaxRes:#m/z:  0.00000 #charge-128
###MS: 2053
###MSMS: 2055
BEGIN IONS
TITLE=Cmpd 781, AutoMSn(497.2702), 34.7 min
RTINSECONDS=2081.61
SCANS=MS: 2053 MSMS: 2055
PEPMASS=497.27025	8485
CHARGE=3+
329.27490	109	
405.21634	103	
494.28470	302	1+
497.27024	776	1+
498.36637	116	
499.26240	215	
500.37515	219	1+
END IONS

###FS:    #m/z: 582.36792 #charge-128
###MaxRes:#m/z:  0.00000 #charge-128
###MS: 2053
###MSMS: 2056
BEGIN IONS
TITLE=Cmpd 782, AutoMSn(582.3679), 34.7 min
RTINSECONDS=2082.11
SCANS=MS: 2053 MSMS: 2056
PEPMASS=582.36792	4018

319.19768	159	
474.23566	112	
532.28081	103	
564.35854	347	1+
580.35794	247	1+
583.38155	199	
584.34983	464	1+
END IONS

###FS:    #m/z: 497.27417 #charge-128
###MaxRes:#m/z:  0.00000 #charge-128
###MS: 2057
###MSMS: 2059
BEGIN IONS
TITLE=Cmpd 783, AutoMSn(497.2742), 34.8 min
RTINSECONDS=2085.63
SCANS=MS: 2057 MSMS: 2059
PEPMASS=497.27417	8965

314.20540	102	
329.27631	105	
492.34543	103	
495.31771	321	1+
497.27768	640	1+
500.33639	134	
END IONS

###FS:    #m/z: 346.28558 #charge-128
###MaxRes:#m/z:  0.00000 #charge-128
###MS: 2061
###MSMS: 2064
BEGIN IONS
TITLE=Cmpd 784, AutoMSn(346.2856), 34.8 min
RTINSECONDS=2090.15
SCANS=MS: 2061 MSMS: 2064
PEPMASS=346.28558	11287

326.29922	275	
328.32017	526	
346.31841	169	
END IONS

###FS:    #m/z: 582.35889 #charge-128
###MaxRes:#m/z:  0.00000 #charge-128
###MS: 2065
###MSMS: 2068
BEGIN IONS
TITLE=Cmpd 785, AutoMSn(582.3589), 34.9 min
RTINSECONDS=2094.18
SCANS=MS: 2065 MSMS: 2068
PEPMASS=582.35889	5592

318.30556	196	
352.21329	122	
457.25733	101	
475.29609	122	
542.24140	102	
580.34150	134	
583.35315	206	
584.35939	581	1+
END IONS

###FS:    #m/z: 346.28458 #charge-128
###MaxRes:#m/z:  0.00000 #charge-128
###MS: 2069
###MSMS: 2070
BEGIN IONS
TITLE=Cmpd 786, AutoMSn(346.2846), 35.0 min
RTINSECONDS=2097.2
SCANS=MS: 2069 MSMS: 2070
PEPMASS=346.28458	10007

326.30205	224	
328.32022	589	
329.38827	105	
344.31981	155	
346.32448	516	1+
END IONS

###FS:    #m/z: 346.28864 #charge-128
###MaxRes:#m/z:  0.00000 #charge-128
###MS: 2072
###MSMS: 2073
BEGIN IONS
TITLE=Cmpd 787, AutoMSn(346.2886), 35.0 min
RTINSECONDS=2100.22
SCANS=MS: 2072 MSMS: 2073
PEPMASS=346.28864	11090

326.30756	209	
328.30933	974	1+
344.30713	161	
346.32267	418	
END IONS

###FS:    #m/z: 604.36237 #charge-128
###MaxRes:#m/z:  0.00000 #charge-128
###MS: 2072
###MSMS: 2075
BEGIN IONS
TITLE=Cmpd 788, AutoMSn(604.3624), 35.0 min
RTINSECONDS=2101.22
SCANS=MS: 2072 MSMS: 2075
PEPMASS=604.36237	4380

318.29474	165	
363.17040	126	
486.27930	106	
526.42536	106	
530.31819	101	
544.36746	212	1+
584.38666	149	
585.44376	386	1+
588.40253	278	1+
602.39419	765	1+
605.40003	315	
606.40435	715	1+
END IONS

###FS:    #m/z: 346.28827 #charge-128
###MaxRes:#m/z:  0.00000 #charge-128
###MS: 2076
###MSMS: 2077
BEGIN IONS
TITLE=Cmpd 789, AutoMSn(346.2883), 35.1 min
RTINSECONDS=2104.24
SCANS=MS: 2076 MSMS: 2077
PEPMASS=346.28827	10500

326.29906	175	
328.31905	832	1+
344.31437	124	
END IONS

###FS:    #m/z: 604.37695 #charge-128
###MaxRes:#m/z:  0.00000 #charge-128
###MS: 2076
###MSMS: 2078
BEGIN IONS
TITLE=Cmpd 790, AutoMSn(604.3770), 35.1 min
RTINSECONDS=2104.75
SCANS=MS: 2076 MSMS: 2078
PEPMASS=604.37695	4893

312.20293	132	
333.17751	133	
360.28873	101	
584.42096	259	
586.40101	478	1+
600.37384	238	1+
602.39529	238	
604.40805	970	1+
609.35906	105	
END IONS

###FS:    #m/z: 857.73187 #charge-128
###MaxRes:#m/z:  0.00000 #charge-128
###MS: 2076
###MSMS: 2079
BEGIN IONS
TITLE=Cmpd 791, AutoMSn(857.7319), 35.1 min
RTINSECONDS=2105.25
SCANS=MS: 2076 MSMS: 2079
PEPMASS=857.73187	3482

318.29881	2931	1+
393.20199	100	
558.16516	104	
559.23967	102	
854.50119	750	1+
860.47236	255	1+
END IONS

###FS:    #m/z: 318.30010 #charge-128
###MaxRes:#m/z:  0.00000 #charge-128
###MS: 2080
###MSMS: 2081
BEGIN IONS
TITLE=Cmpd 792, AutoMSn(318.3001), 35.1 min
RTINSECONDS=2108.28
SCANS=MS: 2080 MSMS: 2081
PEPMASS=318.30010	1267315

300.28966	542	
318.29857	20384	1+
END IONS

###FS:    #m/z: 604.37695 #charge-128
###MaxRes:#m/z:  0.00000 #charge-128
###MS: 2080
###MSMS: 2082
BEGIN IONS
TITLE=Cmpd 793, AutoMSn(604.3770), 35.1 min
RTINSECONDS=2108.78
SCANS=MS: 2080 MSMS: 2082
PEPMASS=604.37695	5157

318.20012	108	
318.29840	171	
320.31655	125	
340.28313	112	
348.18927	110	
442.20712	111	
475.48745	184	
565.35626	101	
586.37837	298	1+
588.40022	159	
600.38445	299	1+
602.40364	422	1+
604.40724	335	
605.33100	132	
606.42213	470	1+
607.32819	104	
END IONS

###FS:    #m/z: 318.30001 #charge-128
###MaxRes:#m/z:  0.00000 #charge-128
###MS: 2083
###MSMS: 2084
BEGIN IONS
TITLE=Cmpd 794, AutoMSn(318.3000), 35.2 min
RTINSECONDS=2111.3
SCANS=MS: 2083 MSMS: 2084
PEPMASS=318.30001	1268331

300.28672	837	
318.29836	21827	1+
END IONS

###FS:    #m/z: 857.72498 #charge-128
###MaxRes:#m/z:  0.00000 #charge-128
###MS: 2083
###MSMS: 2085
BEGIN IONS
TITLE=Cmpd 795, AutoMSn(857.7250), 35.2 min
RTINSECONDS=2111.8
SCANS=MS: 2083 MSMS: 2085
PEPMASS=857.72498	4763

318.29993	3896	1+
409.18166	105	
417.92901	116	
835.49795	114	
855.48422	122	
861.53089	134	
END IONS

###FS:    #m/z: 318.29990 #charge-128
###MaxRes:#m/z:  0.00000 #charge-128
###MS: 2086
###MSMS: 2087
BEGIN IONS
TITLE=Cmpd 796, AutoMSn(318.2999), 35.2 min
RTINSECONDS=2114.32
SCANS=MS: 2086 MSMS: 2087
PEPMASS=318.29990	1267714

300.29055	716	
306.06208	718	
318.29891	23561	1+
END IONS

###FS:    #m/z: 857.72693 #charge-128
###MaxRes:#m/z:  0.00000 #charge-128
###MS: 2086
###MSMS: 2088
BEGIN IONS
TITLE=Cmpd 797, AutoMSn(857.7269), 35.2 min
RTINSECONDS=2114.82
SCANS=MS: 2086 MSMS: 2088
PEPMASS=857.72693	5024

318.30096	3782	1+
426.03773	108	
453.24402	119	
840.47321	114	
858.49356	161	
860.49929	260	1+
END IONS

###FS:    #m/z: 316.67560 #charge-128
###MaxRes:#m/z:  0.00000 #charge-128
###MS: 2089
###MSMS: 2090
BEGIN IONS
TITLE=Cmpd 798, AutoMSn(316.6756), 35.3 min
RTINSECONDS=2117.34
SCANS=MS: 2089 MSMS: 2090
PEPMASS=316.67560	7397

300.28449	765	
318.29891	23961	1+
END IONS

###FS:    #m/z: 857.72931 #charge-128
###MaxRes:#m/z:  0.00000 #charge-128
###MS: 2089
###MSMS: 2091
BEGIN IONS
TITLE=Cmpd 799, AutoMSn(857.7293), 35.3 min
RTINSECONDS=2117.84
SCANS=MS: 2089 MSMS: 2091
PEPMASS=857.72931	5507

318.29964	4259	1+
799.45047	103	
858.51203	103	
END IONS

###FS:    #m/z: 318.29998 #charge-128
###MaxRes:#m/z:  0.00000 #charge-128
###MS: 2092
###MSMS: 2093
BEGIN IONS
TITLE=Cmpd 800, AutoMSn(318.3000), 35.3 min
RTINSECONDS=2120.38
SCANS=MS: 2092 MSMS: 2093
PEPMASS=318.29998	1267898

300.28383	716	
318.29818	24289	1+
END IONS

###FS:    #m/z: 362.32503 #charge   3
###MaxRes:#m/z:  0.00000 #charge-128
###MS: 2092
###MSMS: 2094
BEGIN IONS
TITLE=Cmpd 801, AutoMSn(362.3250), 35.3 min
RTINSECONDS=2120.88
SCANS=MS: 2092 MSMS: 2094
PEPMASS=362.32503	35726
CHARGE=3+
314.29997	342	
323.01777	129	
342.30080	109	
362.32327	1381	1+
END IONS

###FS:    #m/z: 384.31207 #charge-128
###MaxRes:#m/z:  0.00000 #charge-128
###MS: 2096
###MSMS: 2097
BEGIN IONS
TITLE=Cmpd 802, AutoMSn(384.3121), 35.4 min
RTINSECONDS=2124.41
SCANS=MS: 2096 MSMS: 2097
PEPMASS=384.31207	3086

168.39015	221	
384.30763	551	1+
END IONS

###FS:    #m/z: 829.69824 #charge-128
###MaxRes:#m/z:  0.00000 #charge-128
###MS: 2098
###MSMS: 2100
BEGIN IONS
TITLE=Cmpd 803, AutoMSn(829.6982), 35.4 min
RTINSECONDS=2126.93
SCANS=MS: 2098 MSMS: 2100
PEPMASS=829.69824	3156

318.30121	129	
557.24741	102	
596.27386	161	
812.50681	128	
826.51252	106	
828.51693	136	
830.49070	132	
831.52247	339	1+
837.11837	141	
840.06466	148	
END IONS

###FS:    #m/z: 384.30429 #charge-128
###MaxRes:#m/z:  0.00000 #charge-128
###MS: 2098
###MSMS: 2101
BEGIN IONS
TITLE=Cmpd 804, AutoMSn(384.3043), 35.5 min
RTINSECONDS=2127.43
SCANS=MS: 2098 MSMS: 2101
PEPMASS=384.30429	3348

384.30829	586	1+
END IONS

###FS:    #m/z: 318.30211 #charge-128
###MaxRes:#m/z:  0.00000 #charge-128
###MS: 2102
###MSMS: 2103
BEGIN IONS
TITLE=Cmpd 805, AutoMSn(318.3021), 35.5 min
RTINSECONDS=2130.45
SCANS=MS: 2102 MSMS: 2103
PEPMASS=318.30211	1266045

318.29792	16565	1+
END IONS

###FS:    #m/z: 384.31116 #charge-128
###MaxRes:#m/z:  0.00000 #charge-128
###MS: 2102
###MSMS: 2105
BEGIN IONS
TITLE=Cmpd 806, AutoMSn(384.3112), 35.5 min
RTINSECONDS=2131.45
SCANS=MS: 2102 MSMS: 2105
PEPMASS=384.31116	4905

384.30613	792	1+
388.32950	132	
389.24903	131	
END IONS

###FS:    #m/z: 318.30305 #charge-128
###MaxRes:#m/z:  0.00000 #charge-128
###MS: 2106
###MSMS: 2107
BEGIN IONS
TITLE=Cmpd 807, AutoMSn(318.3030), 35.6 min
RTINSECONDS=2134.48
SCANS=MS: 2106 MSMS: 2107
PEPMASS=318.30305	1261127

300.28890	356	
318.29930	13701	1+
END IONS

###FS:    #m/z: 362.32609 #charge   1
###MaxRes:#m/z:  0.00000 #charge-128
###MS: 2110
###MSMS: 2111
BEGIN IONS
TITLE=Cmpd 808, AutoMSn(362.3261), 35.6 min
RTINSECONDS=2138.5
SCANS=MS: 2110 MSMS: 2111
PEPMASS=362.32609	213673
CHARGE=1+
300.28538	788	1+
306.06561	196	
344.31377	1331	1+
362.32554	5245	1+
END IONS

###FS:    #m/z: 318.30264 #charge-128
###MaxRes:#m/z:  0.00000 #charge-128
###MS: 2110
###MSMS: 2112
BEGIN IONS
TITLE=Cmpd 809, AutoMSn(318.3026), 35.6 min
RTINSECONDS=2139
SCANS=MS: 2110 MSMS: 2112
PEPMASS=318.30264	1232584

300.29803	344	
318.29756	9338	1+
END IONS

###FS:    #m/z: 362.32575 #charge   1
###MaxRes:#m/z:  0.00000 #charge-128
###MS: 2114
###MSMS: 2115
BEGIN IONS
TITLE=Cmpd 810, AutoMSn(362.3258), 35.7 min
RTINSECONDS=2142.52
SCANS=MS: 2114 MSMS: 2115
PEPMASS=362.32575	235159
CHARGE=1+
300.28471	1000	1+
344.31604	1182	1+
361.29328	111	
362.32436	6117	1+
END IONS

###FS:    #m/z: 579.53552 #charge-128
###MaxRes:#m/z:  0.00000 #charge-128
###MS: 2114
###MSMS: 2117
BEGIN IONS
TITLE=Cmpd 811, AutoMSn(579.5355), 35.7 min
RTINSECONDS=2143.52
SCANS=MS: 2114 MSMS: 2117
PEPMASS=579.53552	18251

409.22760	105	
412.27321	105	
450.25339	105	
475.50171	200	
558.40390	195	
562.29343	103	
575.41158	710	1+
579.39379	542	1+
582.39848	186	
584.39650	185	
586.38220	261	
588.48853	136	
590.32640	326	
END IONS

###FS:    #m/z: 362.32622 #charge   1
###MaxRes:#m/z:  0.00000 #charge-128
###MS: 2118
###MSMS: 2119
BEGIN IONS
TITLE=Cmpd 812, AutoMSn(362.3262), 35.8 min
RTINSECONDS=2146.54
SCANS=MS: 2118 MSMS: 2119
PEPMASS=362.32622	260944
CHARGE=1+
300.28870	1112	1+
314.28727	141	
344.31719	1532	1+
362.32685	5438	1+
END IONS

###FS:    #m/z: 579.52965 #charge-128
###MaxRes:#m/z:  0.00000 #charge-128
###MS: 2118
###MSMS: 2120
BEGIN IONS
TITLE=Cmpd 813, AutoMSn(579.5297), 35.8 min
RTINSECONDS=2147.05
SCANS=MS: 2118 MSMS: 2120
PEPMASS=579.52965	20873

317.18121	114	
558.36047	114	
560.42059	178	
562.37823	144	
576.28476	166	
576.42522	328	1+
578.41950	287	1+
580.39282	337	1+
583.36166	113	
END IONS

###FS:    #m/z: 845.69556 #charge-128
###MaxRes:#m/z:  0.00000 #charge-128
###MS: 2118
###MSMS: 2121
BEGIN IONS
TITLE=Cmpd 814, AutoMSn(845.6956), 35.8 min
RTINSECONDS=2147.55
SCANS=MS: 2118 MSMS: 2121
PEPMASS=845.69556	9738

334.29869	155	
477.25527	103	
491.58679	201	
574.36081	137	
840.49473	114	
842.45641	136	
844.46088	349	1+
846.46490	152	
848.51222	160	
END IONS

###FS:    #m/z: 579.52945 #charge   1
###MaxRes:#m/z:  0.00000 #charge-128
###MS: 2122
###MSMS: 2123
BEGIN IONS
TITLE=Cmpd 815, AutoMSn(579.5295), 35.8 min
RTINSECONDS=2150.57
SCANS=MS: 2122 MSMS: 2123
PEPMASS=579.52945	23808
CHARGE=1+
384.27086	231	1+
389.28065	100	
479.22874	104	
542.41157	109	
558.39098	172	
560.39859	156	
565.37255	110	
575.39372	129	
576.39952	609	1+
577.28623	131	
END IONS

###FS:    #m/z: 845.69342 #charge-128
###MaxRes:#m/z:  0.00000 #charge-128
###MS: 2122
###MSMS: 2124
BEGIN IONS
TITLE=Cmpd 816, AutoMSn(845.6934), 35.9 min
RTINSECONDS=2151.07
SCANS=MS: 2122 MSMS: 2124
PEPMASS=845.69342	10851

334.28715	239	
372.19053	114	
433.22660	121	
444.23504	111	
560.31289	113	
841.53065	100	
845.52942	259	1+
848.55482	132	
849.39129	101	
END IONS

###FS:    #m/z: 378.32553 #charge-128
###MaxRes:#m/z:  0.00000 #charge-128
###MS: 2122
###MSMS: 2125
BEGIN IONS
TITLE=Cmpd 817, AutoMSn(378.3255), 35.9 min
RTINSECONDS=2151.57
SCANS=MS: 2122 MSMS: 2125
PEPMASS=378.32553	3102

356.30281	163	
358.31049	115	
376.30034	193	
378.31383	212	
END IONS

###FS:    #m/z: 334.29528 #charge   2
###MaxRes:#m/z:  0.00000 #charge-128
###MS: 2126
###MSMS: 2127
BEGIN IONS
TITLE=Cmpd 818, AutoMSn(334.2953), 35.9 min
RTINSECONDS=2154.6
SCANS=MS: 2126 MSMS: 2127
PEPMASS=334.29528	833386
CHARGE=2+
316.28500	1713	1+
334.29429	4310	1+
END IONS

###FS:    #m/z: 845.69537 #charge-128
###MaxRes:#m/z:  0.00000 #charge-128
###MS: 2126
###MSMS: 2128
BEGIN IONS
TITLE=Cmpd 819, AutoMSn(845.6954), 35.9 min
RTINSECONDS=2155.1
SCANS=MS: 2126 MSMS: 2128
PEPMASS=845.69537	11114

334.29715	133	
451.23803	109	
842.53647	144	
844.51306	382	1+
847.51972	454	1+
END IONS

###FS:    #m/z: 378.32416 #charge-128
###MaxRes:#m/z:  0.00000 #charge-128
###MS: 2126
###MSMS: 2129
BEGIN IONS
TITLE=Cmpd 820, AutoMSn(378.3242), 35.9 min
RTINSECONDS=2155.6
SCANS=MS: 2126 MSMS: 2129
PEPMASS=378.32416	5818

374.31171	233	
378.32297	196	
END IONS

###FS:    #m/z: 334.29578 #charge   2
###MaxRes:#m/z:  0.00000 #charge-128
###MS: 2130
###MSMS: 2131
BEGIN IONS
TITLE=Cmpd 821, AutoMSn(334.2958), 36.0 min
RTINSECONDS=2158.64
SCANS=MS: 2130 MSMS: 2131
PEPMASS=334.29578	993851
CHARGE=2+
316.28307	2496	1+
334.29457	6464	1+
340.41512	372	
END IONS

###FS:    #m/z: 374.29321 #charge-128
###MaxRes:#m/z:  0.00000 #charge-128
###MS: 2130
###MSMS: 2132
BEGIN IONS
TITLE=Cmpd 822, AutoMSn(374.2932), 36.0 min
RTINSECONDS=2159.14
SCANS=MS: 2130 MSMS: 2132
PEPMASS=374.29321	7553

336.32850	159	
352.31648	580	
354.33091	591	1+
358.29770	104	
373.25314	120	
374.32175	217	
376.27676	133	
378.31967	241	
END IONS

###FS:    #m/z: 406.35153 #charge-128
###MaxRes:#m/z:  0.00000 #charge-128
###MS: 2130
###MSMS: 2133
BEGIN IONS
TITLE=Cmpd 823, AutoMSn(406.3515), 36.0 min
RTINSECONDS=2159.64
SCANS=MS: 2130 MSMS: 2133
PEPMASS=406.35153	5111

331.18638	124	
344.31350	403	1+
372.25818	124	
406.34093	350	
END IONS

###FS:    #m/z: 334.29617 #charge   2
###MaxRes:#m/z:  0.00000 #charge-128
###MS: 2134
###MSMS: 2135
BEGIN IONS
TITLE=Cmpd 824, AutoMSn(334.2962), 36.0 min
RTINSECONDS=2162.66
SCANS=MS: 2134 MSMS: 2135
PEPMASS=334.29617	1071876
CHARGE=2+
316.28087	1906	1+
334.29451	7370	1+
340.41388	206	
END IONS

###FS:    #m/z: 378.32520 #charge-128
###MaxRes:#m/z:  0.00000 #charge-128
###MS: 2134
###MSMS: 2136
BEGIN IONS
TITLE=Cmpd 825, AutoMSn(378.3252), 36.1 min
RTINSECONDS=2163.16
SCANS=MS: 2134 MSMS: 2136
PEPMASS=378.32520	12515

328.27938	100	
374.31018	170	
376.31338	103	
378.31958	505	
END IONS

###FS:    #m/z: 374.29694 #charge-128
###MaxRes:#m/z:  0.00000 #charge-128
###MS: 2134
###MSMS: 2137
BEGIN IONS
TITLE=Cmpd 826, AutoMSn(374.2969), 36.1 min
RTINSECONDS=2163.67
SCANS=MS: 2134 MSMS: 2137
PEPMASS=374.29694	9849

331.16828	124	
352.31905	840	1+
354.32627	386	
356.29318	107	
358.29063	155	
373.25722	138	
374.30047	271	
376.30531	171	
378.32700	198	
END IONS

###FS:    #m/z: 378.32446 #charge-128
###MaxRes:#m/z:  0.00000 #charge-128
###MS: 2138
###MSMS: 2139
BEGIN IONS
TITLE=Cmpd 827, AutoMSn(378.3245), 36.1 min
RTINSECONDS=2166.69
SCANS=MS: 2138 MSMS: 2139
PEPMASS=378.32446	17476

360.29452	125	
374.29303	511	1+
378.32033	717	1+
END IONS

###FS:    #m/z: 374.29285 #charge-128
###MaxRes:#m/z:  0.00000 #charge-128
###MS: 2138
###MSMS: 2140
BEGIN IONS
TITLE=Cmpd 828, AutoMSn(374.2928), 36.1 min
RTINSECONDS=2167.19
SCANS=MS: 2138 MSMS: 2140
PEPMASS=374.29285	13506

334.30613	107	
352.31885	360	
354.34140	688	1+
374.29576	204	1+
378.31368	249	
END IONS

###FS:    #m/z: 346.29874 #charge-128
###MaxRes:#m/z:  0.00000 #charge-128
###MS: 2138
###MSMS: 2141
BEGIN IONS
TITLE=Cmpd 829, AutoMSn(346.2987), 36.1 min
RTINSECONDS=2167.69
SCANS=MS: 2138 MSMS: 2141
PEPMASS=346.29874	11698

310.30321	111	
328.31384	437	1+
344.31396	134	
346.30690	248	
END IONS

###FS:    #m/z: 378.31944 #charge-128
###MaxRes:#m/z:  0.00000 #charge-128
###MS: 2142
###MSMS: 2143
BEGIN IONS
TITLE=Cmpd 830, AutoMSn(378.3194), 36.2 min
RTINSECONDS=2170.71
SCANS=MS: 2142 MSMS: 2143
PEPMASS=378.31944	22192

321.72406	103	
357.30159	131	
374.28807	175	
378.31677	513	1+
END IONS

###FS:    #m/z: 346.29837 #charge-128
###MaxRes:#m/z:  0.00000 #charge-128
###MS: 2142
###MSMS: 2144
BEGIN IONS
TITLE=Cmpd 831, AutoMSn(346.2984), 36.2 min
RTINSECONDS=2171.21
SCANS=MS: 2142 MSMS: 2144
PEPMASS=346.29837	13232

328.31987	621	1+
344.30209	139	
346.33017	151	
352.52734	120	
END IONS

###FS:    #m/z: 406.35425 #charge-128
###MaxRes:#m/z:  0.00000 #charge-128
###MS: 2142
###MSMS: 2145
BEGIN IONS
TITLE=Cmpd 832, AutoMSn(406.3542), 36.2 min
RTINSECONDS=2171.71
SCANS=MS: 2142 MSMS: 2145
PEPMASS=406.35425	7229

344.31243	425	
384.31097	105	
388.33197	108	
405.23844	286	1+
406.33636	287	
END IONS

###FS:    #m/z: 346.29611 #charge-128
###MaxRes:#m/z:  0.00000 #charge-128
###MS: 2146
###MSMS: 2147
BEGIN IONS
TITLE=Cmpd 833, AutoMSn(346.2961), 36.2 min
RTINSECONDS=2174.74
SCANS=MS: 2146 MSMS: 2147
PEPMASS=346.29611	15134

310.30594	114	
326.30184	122	
328.31285	491	1+
346.30814	389	1+
END IONS

###FS:    #m/z: 406.35513 #charge-128
###MaxRes:#m/z:  0.00000 #charge-128
###MS: 2146
###MSMS: 2148
BEGIN IONS
TITLE=Cmpd 834, AutoMSn(406.3551), 36.3 min
RTINSECONDS=2175.25
SCANS=MS: 2146 MSMS: 2148
PEPMASS=406.35513	7183

332.21781	100	
344.31963	333	1+
388.34526	201	
404.33665	120	
405.24389	212	
406.34179	564	1+
407.18551	101	
409.20927	108	
END IONS

###FS:    #m/z: 418.32178 #charge-128
###MaxRes:#m/z:  0.00000 #charge-128
###MS: 2146
###MSMS: 2149
BEGIN IONS
TITLE=Cmpd 835, AutoMSn(418.3218), 36.3 min
RTINSECONDS=2175.75
SCANS=MS: 2146 MSMS: 2149
PEPMASS=418.32178	5647

334.28192	100	
356.28887	129	
400.30687	163	
418.32704	288	
END IONS

###FS:    #m/z: 406.35641 #charge-128
###MaxRes:#m/z:  0.00000 #charge-128
###MS: 2150
###MSMS: 2151
BEGIN IONS
TITLE=Cmpd 836, AutoMSn(406.3564), 36.3 min
RTINSECONDS=2178.78
SCANS=MS: 2150 MSMS: 2151
PEPMASS=406.35641	7699

344.31558	466	1+
388.33737	206	
404.29425	103	
406.35093	721	1+
410.31769	112	
END IONS

###FS:    #m/z: 418.32532 #charge-128
###MaxRes:#m/z:  0.00000 #charge-128
###MS: 2150
###MSMS: 2152
BEGIN IONS
TITLE=Cmpd 837, AutoMSn(418.3253), 36.3 min
RTINSECONDS=2179.28
SCANS=MS: 2150 MSMS: 2152
PEPMASS=418.32532	5714

360.26633	113	
400.31060	167	
416.28128	130	
418.19917	128	
418.32150	167	
END IONS

###FS:    #m/z: 374.28993 #charge   2
###MaxRes:#m/z:  0.00000 #charge-128
###MS: 2153
###MSMS: 2154
BEGIN IONS
TITLE=Cmpd 838, AutoMSn(374.2899), 36.4 min
RTINSECONDS=2181.79
SCANS=MS: 2153 MSMS: 2154
PEPMASS=374.28993	18220
CHARGE=2+
330.29783	371	
336.32503	223	
352.31930	140	
354.33201	1966	1+
360.58807	230	
376.30588	147	
378.32396	662	
END IONS

###FS:    #m/z: 388.30984 #charge-128
###MaxRes:#m/z:  0.00000 #charge-128
###MS: 2153
###MSMS: 2155
BEGIN IONS
TITLE=Cmpd 839, AutoMSn(388.3098), 36.4 min
RTINSECONDS=2182.3
SCANS=MS: 2153 MSMS: 2155
PEPMASS=388.30984	3775

324.10743	124	
368.30979	123	
372.30942	139	
389.25250	294	
390.32382	127	
END IONS

###FS:    #m/z: 372.35138 #charge-128
###MaxRes:#m/z:  0.00000 #charge-128
###MS: 2156
###MSMS: 2157
BEGIN IONS
TITLE=Cmpd 840, AutoMSn(372.3514), 36.4 min
RTINSECONDS=2184.81
SCANS=MS: 2156 MSMS: 2157
PEPMASS=372.35138	7569

336.31913	229	
352.31531	540	1+
354.33328	1034	1+
360.59498	340	
370.32550	127	
372.31647	100	
END IONS

###FS:    #m/z: 388.30881 #charge-128
###MaxRes:#m/z:  0.00000 #charge-128
###MS: 2156
###MSMS: 2158
BEGIN IONS
TITLE=Cmpd 841, AutoMSn(388.3088), 36.4 min
RTINSECONDS=2185.31
SCANS=MS: 2156 MSMS: 2158
PEPMASS=388.30881	5214

388.31991	220	
389.24782	346	
END IONS

###FS:    #m/z: 446.33572 #charge-128
###MaxRes:#m/z:  0.00000 #charge-128
###MS: 2156
###MSMS: 2159
BEGIN IONS
TITLE=Cmpd 842, AutoMSn(446.3357), 36.4 min
RTINSECONDS=2185.81
SCANS=MS: 2156 MSMS: 2159
PEPMASS=446.33572	5875

337.02757	109	
393.10230	130	
443.34417	119	
444.31522	317	
446.33214	305	
447.16011	101	
448.24350	100	
448.33855	268	1+
455.31235	112	
END IONS

###FS:    #m/z: 388.30750 #charge-128
###MaxRes:#m/z:  0.00000 #charge-128
###MS: 2160
###MSMS: 2161
BEGIN IONS
TITLE=Cmpd 843, AutoMSn(388.3075), 36.5 min
RTINSECONDS=2188.83
SCANS=MS: 2160 MSMS: 2161
PEPMASS=388.30750	7194

389.25765	600	1+
390.32825	117	
END IONS

###FS:    #m/z: 372.34851 #charge-128
###MaxRes:#m/z:  0.00000 #charge-128
###MS: 2160
###MSMS: 2162
BEGIN IONS
TITLE=Cmpd 844, AutoMSn(372.3485), 36.5 min
RTINSECONDS=2189.33
SCANS=MS: 2160 MSMS: 2162
PEPMASS=372.34851	8123

310.31038	187	
334.29648	117	
336.33115	197	
352.32371	272	
354.33291	1716	1+
368.30515	216	1+
371.31072	167	
374.28985	288	
376.30970	176	
END IONS

###FS:    #m/z: 446.34601 #charge-128
###MaxRes:#m/z:  0.00000 #charge-128
###MS: 2160
###MSMS: 2163
BEGIN IONS
TITLE=Cmpd 845, AutoMSn(446.3460), 36.5 min
RTINSECONDS=2189.83
SCANS=MS: 2160 MSMS: 2163
PEPMASS=446.34601	7199

334.30807	118	
352.31953	109	
385.29789	118	
388.25467	106	
404.22169	113	
443.33920	126	
445.36258	112	
446.34007	442	1+
448.34073	194	
449.21139	147	
455.30774	336	
579.39357	102	
END IONS

###FS:    #m/z: 372.34446 #charge-128
###MaxRes:#m/z:  0.00000 #charge-128
###MS: 2164
###MSMS: 2165
BEGIN IONS
TITLE=Cmpd 846, AutoMSn(372.3445), 36.5 min
RTINSECONDS=2192.86
SCANS=MS: 2164 MSMS: 2165
PEPMASS=372.34446	10074

336.32404	490	
352.31957	765	1+
354.33420	1855	1+
371.31149	175	
372.23380	107	
374.30751	102	
END IONS

###FS:    #m/z: 432.33789 #charge-128
###MaxRes:#m/z:  0.00000 #charge-128
###MS: 2164
###MSMS: 2166
BEGIN IONS
TITLE=Cmpd 847, AutoMSn(432.3379), 36.6 min
RTINSECONDS=2193.36
SCANS=MS: 2164 MSMS: 2166
PEPMASS=432.33789	5990

327.16077	149	
332.95644	348	
413.07397	141	
429.22062	428	1+
430.31178	126	
431.30731	309	1+
435.28485	142	
END IONS

###FS:    #m/z: 446.34842 #charge-128
###MaxRes:#m/z:  0.00000 #charge-128
###MS: 2164
###MSMS: 2167
BEGIN IONS
TITLE=Cmpd 848, AutoMSn(446.3484), 36.6 min
RTINSECONDS=2193.86
SCANS=MS: 2164 MSMS: 2167
PEPMASS=446.34842	7278

337.02493	198	
344.31172	112	
426.33184	136	
444.34771	154	
446.34470	152	
449.22045	130	
450.37121	104	
END IONS

###FS:    #m/z: 372.34448 #charge   2
###MaxRes:#m/z:  0.00000 #charge-128
###MS: 2168
###MSMS: 2169
BEGIN IONS
TITLE=Cmpd 849, AutoMSn(372.3445), 36.6 min
RTINSECONDS=2196.9
SCANS=MS: 2168 MSMS: 2169
PEPMASS=372.34448	10030
CHARGE=2+
336.31985	277	
352.31728	918	1+
354.33616	2111	1+
360.58967	176	
370.32469	322	1+
373.29014	120	
END IONS

###FS:    #m/z: 432.31779 #charge   3
###MaxRes:#m/z:  0.00000 #charge-128
###MS: 2168
###MSMS: 2170
BEGIN IONS
TITLE=Cmpd 850, AutoMSn(432.3178), 36.6 min
RTINSECONDS=2197.4
SCANS=MS: 2168 MSMS: 2170
PEPMASS=432.31779	6536
CHARGE=3+
413.06922	188	
414.35366	108	
429.21147	957	1+
432.32603	249	
END IONS

###FS:    #m/z: 482.26260 #charge   3
###MaxRes:#m/z:  0.00000 #charge-128
###MS: 2168
###MSMS: 2171
BEGIN IONS
TITLE=Cmpd 851, AutoMSn(482.2626), 36.6 min
RTINSECONDS=2197.9
SCANS=MS: 2168 MSMS: 2171
PEPMASS=482.26260	5447
CHARGE=3+
312.22665	101	
479.24633	190	
481.23763	147	
482.26393	670	1+
484.36315	134	
486.36047	165	
491.58390	425	
END IONS

###FS:    #m/z: 316.28293 #charge   3
###MaxRes:#m/z:  0.00000 #charge-128
###MS: 2172
###MSMS: 2173
BEGIN IONS
TITLE=Cmpd 852, AutoMSn(316.2829), 36.7 min
RTINSECONDS=2200.92
SCANS=MS: 2172 MSMS: 2173
PEPMASS=316.28293	7200
CHARGE=3+
318.29916	697	1+
END IONS

###FS:    #m/z: 418.31614 #charge-128
###MaxRes:#m/z:  0.00000 #charge-128
###MS: 2172
###MSMS: 2174
BEGIN IONS
TITLE=Cmpd 853, AutoMSn(418.3161), 36.7 min
RTINSECONDS=2201.42
SCANS=MS: 2172 MSMS: 2174
PEPMASS=418.31614	7900

354.33515	118	
372.34096	131	
398.30215	117	
400.30191	141	
415.31975	240	1+
418.31781	338	
420.31301	158	
END IONS

###FS:    #m/z: 316.28247 #charge-128
###MaxRes:#m/z:  0.00000 #charge-128
###MS: 2176
###MSMS: 2177
BEGIN IONS
TITLE=Cmpd 854, AutoMSn(316.2825), 36.7 min
RTINSECONDS=2204.94
SCANS=MS: 2176 MSMS: 2177
PEPMASS=316.28247	13093

318.29733	652	1+
END IONS

###FS:    #m/z: 545.25832 #charge   2
###MaxRes:#m/z:  0.00000 #charge-128
###MS: 2176
###MSMS: 2178
BEGIN IONS
TITLE=Cmpd 855, AutoMSn(545.2583), 36.8 min
RTINSECONDS=2205.44
SCANS=MS: 2176 MSMS: 2178
PEPMASS=545.25832	4236
CHARGE=2+
318.29976	174	
350.30242	148	
350.68603	102	
365.10881	100	
366.20610	101	
368.31630	263	
409.22667	122	
453.22188	112	
481.31079	103	
523.31645	116	
526.34435	102	
528.37146	149	
530.35553	138	
540.33359	253	1+
542.37297	657	1+
544.38994	571	1+
546.37960	1200	1+
826.60767	265	1+
END IONS

###FS:    #m/z: 432.32300 #charge   3
###MaxRes:#m/z:  0.00000 #charge-128
###MS: 2176
###MSMS: 2179
BEGIN IONS
TITLE=Cmpd 856, AutoMSn(432.3230), 36.8 min
RTINSECONDS=2205.94
SCANS=MS: 2176 MSMS: 2179
PEPMASS=432.32300	6778
CHARGE=3+
341.15450	115	
414.31175	157	
416.32550	113	
429.22062	525	1+
431.30079	147	
432.32137	283	
END IONS

###FS:    #m/z: 316.28347 #charge-128
###MaxRes:#m/z:  0.00000 #charge-128
###MS: 2180
###MSMS: 2181
BEGIN IONS
TITLE=Cmpd 857, AutoMSn(316.2835), 36.8 min
RTINSECONDS=2208.97
SCANS=MS: 2180 MSMS: 2181
PEPMASS=316.28347	22835

318.29988	373	
END IONS

###FS:    #m/z: 545.25838 #charge   3
###MaxRes:#m/z:  0.00000 #charge-128
###MS: 2180
###MSMS: 2182
BEGIN IONS
TITLE=Cmpd 858, AutoMSn(545.2584), 36.8 min
RTINSECONDS=2209.47
SCANS=MS: 2180 MSMS: 2182
PEPMASS=545.25838	5530
CHARGE=3+
369.31685	141	
418.30761	122	
422.08625	105	
475.49957	168	
483.50609	225	
488.81809	105	
524.35893	105	
526.39522	122	
528.37563	183	
530.40245	120	
541.31292	144	
542.37730	333	1+
544.35710	602	1+
546.38907	833	1+
548.36359	506	1+
END IONS

###FS:    #m/z: 611.36699 #charge   1
###MaxRes:#m/z:  0.00000 #charge-128
###MS: 2180
###MSMS: 2183
BEGIN IONS
TITLE=Cmpd 859, AutoMSn(611.3670), 36.8 min
RTINSECONDS=2209.97
SCANS=MS: 2180 MSMS: 2183
PEPMASS=611.36699	6171
CHARGE=1+
318.29869	118	
323.16105	104	
326.20593	118	
354.32819	207	
356.35087	775	1+
382.12572	114	
394.31853	118	
425.24745	102	
430.32568	138	
435.31606	115	
475.16888	110	
547.35699	149	
565.37157	316	
576.27378	110	
594.36901	111	
606.43283	122	
608.36692	860	1+
END IONS

###FS:    #m/z: 545.24984 #charge   1
###MaxRes:#m/z:  0.00000 #charge-128
###MS: 2184
###MSMS: 2185
BEGIN IONS
TITLE=Cmpd 860, AutoMSn(545.2498), 36.9 min
RTINSECONDS=2213.01
SCANS=MS: 2184 MSMS: 2185
PEPMASS=545.24984	8517
CHARGE=1+
332.25653	108	
356.35902	125	
368.31721	163	
422.24113	101	
449.14602	108	
508.28226	144	
526.38972	130	
528.34499	174	
531.33484	104	
533.93948	293	
540.36608	158	
542.36153	532	1+
544.38230	614	1+
545.26230	140	
END IONS

###FS:    #m/z: 418.31674 #charge   1
###MaxRes:#m/z:  0.00000 #charge-128
###MS: 2184
###MSMS: 2186
BEGIN IONS
TITLE=Cmpd 861, AutoMSn(418.3167), 36.9 min
RTINSECONDS=2213.51
SCANS=MS: 2184 MSMS: 2186
PEPMASS=418.31674	9287
CHARGE=1+
341.23656	115	
354.33745	106	
400.29154	126	
414.31517	120	
416.32924	135	
418.32350	547	1+
END IONS

###FS:    #m/z: 611.36742 #charge   1
###MaxRes:#m/z:  0.00000 #charge-128
###MS: 2184
###MSMS: 2187
BEGIN IONS
TITLE=Cmpd 862, AutoMSn(611.3674), 36.9 min
RTINSECONDS=2214.01
SCANS=MS: 2184 MSMS: 2187
PEPMASS=611.36742	6470
CHARGE=1+
334.29006	100	
354.33692	349	
356.35228	493	1+
365.19913	103	
372.35516	103	
381.20485	124	
387.72972	169	
393.05440	112	
400.17648	152	
412.32103	133	
435.21126	147	
435.32394	231	
459.24036	139	
493.24935	120	
565.37359	354	1+
592.35811	115	
594.37625	148	
608.40214	106	
609.29235	180	
611.41420	249	
END IONS

###FS:    #m/z: 611.36567 #charge   1
###MaxRes:#m/z:  0.00000 #charge-128
###MS: 2188
###MSMS: 2189
BEGIN IONS
TITLE=Cmpd 863, AutoMSn(611.3657), 37.0 min
RTINSECONDS=2217.04
SCANS=MS: 2188 MSMS: 2189
PEPMASS=611.36567	6649
CHARGE=1+
316.29055	113	
330.22316	116	
354.33535	567	1+
360.59069	224	
378.16742	109	
430.33351	111	
435.33105	377	
441.22074	100	
467.25835	103	
547.35155	241	
565.36827	599	1+
590.37658	225	1+
606.41762	108	
609.37971	277	1+
END IONS

###FS:    #m/z: 418.31617 #charge   1
###MaxRes:#m/z:  0.00000 #charge-128
###MS: 2188
###MSMS: 2190
BEGIN IONS
TITLE=Cmpd 864, AutoMSn(418.3162), 37.0 min
RTINSECONDS=2217.54
SCANS=MS: 2188 MSMS: 2190
PEPMASS=418.31617	9179
CHARGE=1+
336.32249	200	
354.32445	101	
400.30858	492	1+
408.01134	352	
418.31441	676	1+
END IONS

###FS:    #m/z: 418.31637 #charge   1
###MaxRes:#m/z:  0.00000 #charge-128
###MS: 2191
###MSMS: 2192
BEGIN IONS
TITLE=Cmpd 865, AutoMSn(418.3164), 37.0 min
RTINSECONDS=2220.07
SCANS=MS: 2191 MSMS: 2192
PEPMASS=418.31637	9847
CHARGE=1+
354.33347	122	
399.35819	121	
400.30656	185	
415.33921	208	1+
418.31717	579	
END IONS

###FS:    #m/z: 316.28351 #charge-128
###MaxRes:#m/z:  0.00000 #charge-128
###MS: 2193
###MSMS: 2194
BEGIN IONS
TITLE=Cmpd 866, AutoMSn(316.2835), 37.0 min
RTINSECONDS=2222.09
SCANS=MS: 2193 MSMS: 2194
PEPMASS=316.28351	63794

318.29963	526	
END IONS

###FS:    #m/z: 545.24394 #charge   1
###MaxRes:#m/z:  0.00000 #charge-128
###MS: 2193
###MSMS: 2195
BEGIN IONS
TITLE=Cmpd 867, AutoMSn(545.2439), 37.0 min
RTINSECONDS=2222.59
SCANS=MS: 2193 MSMS: 2195
PEPMASS=545.24394	13113
CHARGE=1+
318.28703	131	
336.18713	136	
356.24196	100	
372.21140	147	
391.24057	110	
472.25940	104	
477.27143	484	
483.50582	148	
484.29890	118	
488.29381	154	
495.64813	201	
500.36482	116	
528.36401	206	
530.33090	104	
542.38500	252	
544.39646	645	1+
545.24833	212	
END IONS

###FS:    #m/z: 611.36595 #charge   1
###MaxRes:#m/z:  0.00000 #charge-128
###MS: 2193
###MSMS: 2196
BEGIN IONS
TITLE=Cmpd 868, AutoMSn(611.3660), 37.1 min
RTINSECONDS=2223.09
SCANS=MS: 2193 MSMS: 2196
PEPMASS=611.36595	7592
CHARGE=1+
316.28310	101	
339.16325	101	
340.41250	125	
351.17877	102	
354.33497	561	
356.34871	879	1+
370.22255	104	
394.31285	162	
401.19322	125	
404.19345	132	
411.21456	105	
412.31850	244	
430.32582	146	
435.32722	937	
448.34344	117	
451.23944	148	
460.26405	123	
477.26779	110	
492.28342	102	
511.21883	134	
565.37921	324	
567.37028	134	
572.25521	111	
594.39545	102	
597.40000	320	1+
607.31408	159	
608.42539	147	
610.34351	275	1+
END IONS

###FS:    #m/z: 390.29087 #charge   1
###MaxRes:#m/z:  0.00000 #charge-128
###MS: 2197
###MSMS: 2198
BEGIN IONS
TITLE=Cmpd 869, AutoMSn(390.2909), 37.1 min
RTINSECONDS=2226.11
SCANS=MS: 2197 MSMS: 2198
PEPMASS=390.29087	5529
CHARGE=1+
342.26145	108	
372.34306	158	
389.25264	407	
390.33275	187	
END IONS

###FS:    #m/z: 402.31560 #charge   1
###MaxRes:#m/z:  0.00000 #charge-128
###MS: 2197
###MSMS: 2199
BEGIN IONS
TITLE=Cmpd 870, AutoMSn(402.3156), 37.1 min
RTINSECONDS=2226.61
SCANS=MS: 2197 MSMS: 2199
PEPMASS=402.31560	5141
CHARGE=1+
400.33311	168	
END IONS

###FS:    #m/z: 376.30386 #charge-128
###MaxRes:#m/z:  0.00000 #charge-128
###MS: 2197
###MSMS: 2200
BEGIN IONS
TITLE=Cmpd 871, AutoMSn(376.3039), 37.1 min
RTINSECONDS=2227.11
SCANS=MS: 2197 MSMS: 2200
PEPMASS=376.30386	4879

320.23231	112	
330.29485	206	
336.32474	168	
354.33413	1633	1+
360.59199	128	
371.32900	216	1+
END IONS

###FS:    #m/z: 615.39240 #charge   1
###MaxRes:#m/z:  0.00000 #charge-128
###MS: 2201
###MSMS: 2202
BEGIN IONS
TITLE=Cmpd 872, AutoMSn(615.3924), 37.2 min
RTINSECONDS=2230.13
SCANS=MS: 2201 MSMS: 2202
PEPMASS=615.39240	7267
CHARGE=1+
327.17121	119	
332.19919	127	
353.22184	145	
354.32932	350	1+
356.34517	208	
394.31310	645	1+
395.77969	164	
395.86414	100	
412.31773	1250	1+
430.33056	1165	1+
435.32505	4097	1+
448.34216	1469	1+
456.33220	111	
463.32301	564	1+
467.30124	119	
469.26287	105	
561.37238	581	1+
565.37832	260	
578.08688	131	
579.38462	625	1+
595.34976	114	
597.39603	726	1+
600.44232	198	
612.36896	390	1+
614.43088	483	1+
END IONS

###FS:    #m/z: 545.24504 #charge   1
###MaxRes:#m/z:  0.00000 #charge-128
###MS: 2201
###MSMS: 2203
BEGIN IONS
TITLE=Cmpd 873, AutoMSn(545.2450), 37.2 min
RTINSECONDS=2230.63
SCANS=MS: 2201 MSMS: 2203
PEPMASS=545.24504	12516
CHARGE=1+
399.83833	104	
423.21362	115	
462.35970	120	
474.28185	143	
484.38374	108	
486.37198	138	
500.27279	152	
526.37829	179	
528.37523	331	1+
530.36487	141	
533.94913	104	
540.33600	123	
542.36814	389	1+
544.39220	547	
545.31323	250	
END IONS

###FS:    #m/z: 400.17379 #charge   1
###MaxRes:#m/z:  0.00000 #charge-128
###MS: 2201
###MSMS: 2204
BEGIN IONS
TITLE=Cmpd 874, AutoMSn(400.1738), 37.2 min
RTINSECONDS=2231.13
SCANS=MS: 2201 MSMS: 2204
PEPMASS=400.17379	6776
CHARGE=1+
382.32437	131	
END IONS

###FS:    #m/z: 615.39928 #charge   1
###MaxRes:#m/z:  0.00000 #charge-128
###MS: 2205
###MSMS: 2206
BEGIN IONS
TITLE=Cmpd 875, AutoMSn(615.3993), 37.2 min
RTINSECONDS=2234.16
SCANS=MS: 2205 MSMS: 2206
PEPMASS=615.39928	9585
CHARGE=1+
318.30286	140	
337.25622	123	
354.32896	118	
356.35318	439	
363.19333	104	
376.60172	100	
394.30727	1066	1+
400.21487	105	
407.24525	118	
412.32085	1989	1+
430.33054	1867	1+
435.32532	3864	1+
443.23994	298	
448.34305	1812	1+
463.32263	512	1+
476.24906	132	
561.37826	1022	1+
565.36390	144	
579.38406	1330	1+
597.39730	914	1+
600.40592	175	
612.39371	296	1+
614.40478	785	1+
END IONS

###FS:    #m/z: 402.31890 #charge   1
###MaxRes:#m/z:  0.00000 #charge-128
###MS: 2205
###MSMS: 2207
BEGIN IONS
TITLE=Cmpd 876, AutoMSn(402.3189), 37.2 min
RTINSECONDS=2234.66
SCANS=MS: 2205 MSMS: 2207
PEPMASS=402.31890	8010
CHARGE=1+
402.32835	272	
END IONS

###FS:    #m/z: 541.30134 #charge   1
###MaxRes:#m/z:  0.00000 #charge-128
###MS: 2205
###MSMS: 2208
BEGIN IONS
TITLE=Cmpd 877, AutoMSn(541.3013), 37.3 min
RTINSECONDS=2235.16
SCANS=MS: 2205 MSMS: 2208
PEPMASS=541.30134	3861
CHARGE=1+
348.22076	120	
355.23050	170	
368.31554	263	
406.22650	109	
415.31249	111	
453.23562	123	
491.58897	156	
502.29587	210	
524.37632	563	1+
528.36061	172	
539.35042	1112	1+
END IONS

###FS:    #m/z: 346.29444 #charge-128
###MaxRes:#m/z:  0.00000 #charge-128
###MS: 2209
###MSMS: 2210
BEGIN IONS
TITLE=Cmpd 878, AutoMSn(346.2944), 37.3 min
RTINSECONDS=2238.19
SCANS=MS: 2209 MSMS: 2210
PEPMASS=346.29444	77980

328.28300	933	1+
346.29329	2044	1+
352.53341	116	
END IONS

###FS:    #m/z: 615.40027 #charge   1
###MaxRes:#m/z:  0.00000 #charge-128
###MS: 2209
###MSMS: 2211
BEGIN IONS
TITLE=Cmpd 879, AutoMSn(615.4003), 37.3 min
RTINSECONDS=2238.69
SCANS=MS: 2209 MSMS: 2211
PEPMASS=615.40027	14368
CHARGE=1+
319.21495	112	
340.28766	149	
346.28916	293	
353.17058	116	
356.34679	212	
375.19556	110	
381.16108	149	
390.24487	109	
394.30812	2018	1+
412.31887	2912	1+
417.25867	130	
419.23579	135	
430.33160	2864	1+
435.32354	2734	1+
448.34024	2744	1+
455.30797	536	
462.19195	126	
463.31631	370	
520.18850	113	
556.33252	126	
561.36647	1634	1+
565.37783	116	
569.24849	521	1+
569.37303	140	
579.38143	1613	1+
593.33011	220	1+
597.39087	837	1+
600.42892	181	
611.33305	484	1+
613.34979	256	
614.41110	370	
615.40887	991	1+
END IONS

###FS:    #m/z: 545.24503 #charge   1
###MaxRes:#m/z:  0.00000 #charge-128
###MS: 2209
###MSMS: 2212
BEGIN IONS
TITLE=Cmpd 880, AutoMSn(545.2450), 37.3 min
RTINSECONDS=2239.19
SCANS=MS: 2209 MSMS: 2212
PEPMASS=545.24503	9621
CHARGE=1+
368.31247	256	
370.26476	106	
376.59832	128	
416.23213	101	
419.16451	133	
441.26209	110	
469.22903	186	
473.28518	182	
481.26504	124	
483.25088	104	
487.24814	104	
513.21474	109	
526.39451	103	
527.22684	123	
528.37326	327	1+
530.27492	260	1+
530.40214	155	
541.31276	996	1+
543.37809	142	
544.37225	503	
545.29238	274	
END IONS

###FS:    #m/z: 346.29463 #charge-128
###MaxRes:#m/z:  0.00000 #charge-128
###MS: 2213
###MSMS: 2214
BEGIN IONS
TITLE=Cmpd 881, AutoMSn(346.2946), 37.4 min
RTINSECONDS=2242.22
SCANS=MS: 2213 MSMS: 2214
PEPMASS=346.29463	71542

328.28650	729	1+
344.29877	129	
346.29452	1297	1+
352.52619	140	
END IONS

###FS:    #m/z: 340.27949 #charge-128
###MaxRes:#m/z:  0.00000 #charge-128
###MS: 2213
###MSMS: 2215
BEGIN IONS
TITLE=Cmpd 882, AutoMSn(340.2795), 37.4 min
RTINSECONDS=2242.72
SCANS=MS: 2213 MSMS: 2215
PEPMASS=340.27949	6555

326.31866	117	
END IONS

###FS:    #m/z: 637.37508 #charge   1
###MaxRes:#m/z:  0.00000 #charge-128
###MS: 2213
###MSMS: 2216
BEGIN IONS
TITLE=Cmpd 883, AutoMSn(637.3751), 37.4 min
RTINSECONDS=2243.22
SCANS=MS: 2213 MSMS: 2216
PEPMASS=637.37508	6084
CHARGE=1+
349.10183	111	
361.18859	114	
365.18756	199	
368.27637	574	
374.61872	152	
392.16246	102	
405.23941	135	
421.22672	100	
423.16816	101	
449.34592	143	
456.20862	108	
489.21619	107	
501.19297	126	
501.55196	407	
510.69473	136	
515.38249	3395	1+
529.25281	158	
531.26843	117	
547.28699	233	1+
565.28210	105	
567.33613	184	
574.31254	104	
577.32876	147	
617.33369	101	
619.26881	109	
620.34775	381	1+
633.40576	661	1+
635.31845	1329	1+
637.37090	6317	1+
END IONS

###FS:    #m/z: 430.91330 #charge   1
###MaxRes:#m/z:  0.00000 #charge-128
###MS: 2217
###MSMS: 2218
BEGIN IONS
TITLE=Cmpd 884, AutoMSn(430.9133), 37.4 min
RTINSECONDS=2246.26
SCANS=MS: 2217 MSMS: 2218
PEPMASS=430.91330	26982
CHARGE=1+
371.14193	181	
375.20976	107	
389.18755	130	
395.78321	108	
412.31416	142	
414.32704	132	
417.20399	104	
427.28544	634	1+
429.28178	434	1+
430.21298	411	1+
END IONS

###FS:    #m/z: 346.29509 #charge-128
###MaxRes:#m/z:  0.00000 #charge-128
###MS: 2217
###MSMS: 2219
BEGIN IONS
TITLE=Cmpd 885, AutoMSn(346.2951), 37.4 min
RTINSECONDS=2246.76
SCANS=MS: 2217 MSMS: 2219
PEPMASS=346.29509	67722

328.28839	854	1+
344.31200	186	
345.21689	126	
346.29584	1577	1+
352.53094	186	
END IONS

###FS:    #m/z: 362.31875 #charge   1
###MaxRes:#m/z:  0.00000 #charge-128
###MS: 2217
###MSMS: 2220
BEGIN IONS
TITLE=Cmpd 886, AutoMSn(362.3187), 37.5 min
RTINSECONDS=2247.26
SCANS=MS: 2217 MSMS: 2220
PEPMASS=362.31875	19018
CHARGE=1+
301.29205	169	
330.68384	100	
342.29610	166	
344.31715	183	
345.16457	183	
347.17586	204	
358.29184	167	
359.17688	389	
360.31017	1731	1+
361.18113	610	
362.32231	4505	1+
END IONS

###FS:    #m/z: 430.91435 #charge   1
###MaxRes:#m/z:  0.00000 #charge-128
###MS: 2221
###MSMS: 2222
BEGIN IONS
TITLE=Cmpd 887, AutoMSn(430.9143), 37.5 min
RTINSECONDS=2250.28
SCANS=MS: 2221 MSMS: 2222
PEPMASS=430.91435	120505
CHARGE=1+
387.13411	111	
413.07490	102	
414.33502	105	
426.23991	163	
427.27064	614	1+
429.26917	418	1+
END IONS

###FS:    #m/z: 362.92569 #charge   1
###MaxRes:#m/z:  0.00000 #charge-128
###MS: 2221
###MSMS: 2223
BEGIN IONS
TITLE=Cmpd 888, AutoMSn(362.9257), 37.5 min
RTINSECONDS=2250.79
SCANS=MS: 2221 MSMS: 2223
PEPMASS=362.92569	81723
CHARGE=1+
362.31707	156	
END IONS

###FS:    #m/z: 498.90243 #charge   1
###MaxRes:#m/z:  0.00000 #charge-128
###MS: 2221
###MSMS: 2224
BEGIN IONS
TITLE=Cmpd 889, AutoMSn(498.9024), 37.5 min
RTINSECONDS=2251.29
SCANS=MS: 2221 MSMS: 2224
PEPMASS=498.90243	72709
CHARGE=1+
307.12695	108	
333.16459	116	
335.20484	110	
369.15918	122	
379.20732	133	
381.15086	157	
391.20901	115	
393.19874	126	
405.22406	130	
407.22960	112	
421.24698	151	
427.27263	102	
429.17712	178	
431.18876	222	1+
433.23171	304	1+
435.23874	168	
437.24802	174	
449.22791	127	
451.24208	223	
461.23121	115	
477.24891	250	
479.27888	263	
481.27102	393	1+
485.21134	164	
494.26603	347	
494.82876	125	
495.27140	1833	1+
497.28215	2528	1+
END IONS

###FS:    #m/z: 430.91385 #charge   1
###MaxRes:#m/z:  0.00000 #charge-128
###MS: 2225
###MSMS: 2226
BEGIN IONS
TITLE=Cmpd 890, AutoMSn(430.9139), 37.6 min
RTINSECONDS=2254.31
SCANS=MS: 2225 MSMS: 2226
PEPMASS=430.91385	199663
CHARGE=1+
351.16453	111	
361.18974	143	
363.19243	136	
366.30304	136	
371.18481	107	
413.07642	157	
414.31640	121	
415.23821	106	
427.26685	570	1+
429.29904	421	1+
430.20236	181	
END IONS

###FS:    #m/z: 362.92562 #charge   1
###MaxRes:#m/z:  0.00000 #charge-128
###MS: 2225
###MSMS: 2227
BEGIN IONS
TITLE=Cmpd 891, AutoMSn(362.9256), 37.6 min
RTINSECONDS=2254.81
SCANS=MS: 2225 MSMS: 2227
PEPMASS=362.92562	141246
CHARGE=1+
362.30198	230	1+
END IONS

###FS:    #m/z: 907.33044 #charge   1
###MaxRes:#m/z:  0.00000 #charge-128
###MS: 2225
###MSMS: 2228
BEGIN IONS
TITLE=Cmpd 892, AutoMSn(907.3304), 37.6 min
RTINSECONDS=2255.31
SCANS=MS: 2225 MSMS: 2228
PEPMASS=907.33044	120044
CHARGE=1+
362.92489	17154	1+
430.91172	19940	1+
447.10963	377	
498.90174	8657	1+
566.88964	6145	1+
634.87819	2812	
637.38413	632	
702.86233	3645	1+
770.85151	1607	
838.83430	863	
906.82980	660	
END IONS

###FS:    #m/z: 906.82565 #charge   2
###MaxRes:#m/z:  0.00000 #charge-128
###MS: 2229
###MSMS: 2230
BEGIN IONS
TITLE=Cmpd 893, AutoMSn(906.8257), 37.6 min
RTINSECONDS=2258.34
SCANS=MS: 2229 MSMS: 2230
PEPMASS=906.82565	159246
CHARGE=2+
362.92464	19832	1+
430.91288	21869	1+
498.90029	8910	1+
566.88977	6536	1+
634.87808	3598	
637.38140	492	
702.86427	3751	1+
770.84970	2735	
838.84438	1369	
906.82525	909	
END IONS

###FS:    #m/z: 498.90149 #charge   1
###MaxRes:#m/z:  0.00000 #charge-128
###MS: 2229
###MSMS: 2231
BEGIN IONS
TITLE=Cmpd 894, AutoMSn(498.9015), 37.6 min
RTINSECONDS=2258.84
SCANS=MS: 2229 MSMS: 2231
PEPMASS=498.90149	141336
CHARGE=1+
311.13013	129	
348.20089	106	
361.19536	100	
362.92181	127	
363.19893	134	
365.21341	131	
367.18459	186	
368.88248	112	
377.19577	131	
379.19222	106	
427.18716	149	
429.19401	549	1+
433.22759	177	
435.25249	244	
437.21284	118	
470.22645	106	
477.26192	291	
479.25838	193	
483.22269	122	
484.33255	107	
491.58056	148	
493.12070	101	
494.24994	318	
495.26943	1741	1+
497.27668	2532	1+
END IONS

###FS:    #m/z: 838.83934 #charge   1
###MaxRes:#m/z:  0.00000 #charge-128
###MS: 2229
###MSMS: 2232
BEGIN IONS
TITLE=Cmpd 895, AutoMSn(838.8393), 37.7 min
RTINSECONDS=2259.34
SCANS=MS: 2229 MSMS: 2232
PEPMASS=838.83934	135536
CHARGE=1+
362.92623	15621	1+
379.11572	496	
424.89053	524	
430.91303	16577	1+
447.10510	335	
498.90065	6428	1+
566.88776	4534	1+
599.25038	401	
634.88037	2758	1+
637.38986	373	
643.33817	331	
702.86548	1836	
770.85395	1121	
838.83150	538	
END IONS

###FS:    #m/z: 906.82711 #charge   2
###MaxRes:#m/z:  0.00000 #charge-128
###MS: 2233
###MSMS: 2234
BEGIN IONS
TITLE=Cmpd 896, AutoMSn(906.8271), 37.7 min
RTINSECONDS=2262.38
SCANS=MS: 2233 MSMS: 2234
PEPMASS=906.82711	157473
CHARGE=2+
362.92620	23625	1+
430.91329	35151	1+
498.90188	14899	1+
566.88836	9917	1+
634.87555	6615	1+
702.86349	5652	1+
770.85078	4892	1+
838.83250	3099	
906.82276	2165	
974.81159	900	
1042.81303	815	
END IONS

###FS:    #m/z: 498.90164 #charge   1
###MaxRes:#m/z:  0.00000 #charge-128
###MS: 2233
###MSMS: 2235
BEGIN IONS
TITLE=Cmpd 897, AutoMSn(498.9016), 37.7 min
RTINSECONDS=2262.88
SCANS=MS: 2233 MSMS: 2235
PEPMASS=498.90164	151692
CHARGE=1+
323.15797	127	
348.19975	213	1+
353.18334	174	
359.43779	100	
362.91358	106	
365.22645	103	
423.23470	131	
429.26295	187	
431.19002	155	
433.23740	159	
435.25140	103	
437.26612	127	
438.11995	128	
440.24958	116	
456.19514	193	
477.27138	155	
479.24355	396	1+
494.26696	277	
495.27461	1530	1+
497.28257	2869	1+
END IONS

###FS:    #m/z: 838.83884 #charge   1
###MaxRes:#m/z:  0.00000 #charge-128
###MS: 2233
###MSMS: 2236
BEGIN IONS
TITLE=Cmpd 898, AutoMSn(838.8388), 37.7 min
RTINSECONDS=2263.38
SCANS=MS: 2233 MSMS: 2236
PEPMASS=838.83884	143837
CHARGE=1+
311.12454	319	
362.92366	12749	1+
366.90238	323	
379.11903	343	
430.91309	13606	1+
434.88934	277	
447.09489	441	
475.49140	261	
498.90316	4611	1+
502.87613	300	
566.88977	2778	
634.87852	1644	
637.38728	322	
702.86510	1049	
770.86042	939	
838.83464	451	
END IONS

###FS:    #m/z: 498.90150 #charge   1
###MaxRes:#m/z:  0.00000 #charge-128
###MS: 2237
###MSMS: 2238
BEGIN IONS
TITLE=Cmpd 899, AutoMSn(498.9015), 37.8 min
RTINSECONDS=2266.4
SCANS=MS: 2237 MSMS: 2238
PEPMASS=498.90150	134826
CHARGE=1+
312.86347	148	
349.17952	172	
355.10828	116	
365.18856	133	
366.90478	322	
367.20687	153	
370.87732	127	
379.19512	129	
395.79426	156	
406.89359	160	
419.19105	146	
420.85331	111	
422.22667	117	
425.24732	155	
427.15973	138	
429.21750	169	
433.23409	413	1+
434.89616	111	
435.23776	439	1+
439.21151	110	
449.24775	117	
451.22892	111	
467.21783	140	
476.22742	284	1+
479.25722	176	
481.24604	144	
487.53270	124	
494.25948	211	
495.27861	1421	1+
497.26923	2515	1+
END IONS

###FS:    #m/z: 566.88961 #charge   1
###MaxRes:#m/z:  0.00000 #charge-128
###MS: 2237
###MSMS: 2239
BEGIN IONS
TITLE=Cmpd 900, AutoMSn(566.8896), 37.8 min
RTINSECONDS=2266.9
SCANS=MS: 2237 MSMS: 2239
PEPMASS=566.88961	113483
CHARGE=1+
311.12214	247	
316.86338	212	
318.87953	168	
322.86044	159	
351.18141	181	
352.85825	134	
362.92283	661	
366.89523	488	
368.88626	183	
369.15931	132	
369.53001	156	
379.13232	140	
381.19394	138	
384.84709	150	
395.78294	204	
407.18708	134	
421.21956	241	
429.21114	193	
430.91682	225	
434.89130	169	
438.12119	545	
451.08316	183	
495.24576	261	1+
498.27815	341	1+
501.24447	372	1+
504.27819	159	
506.25460	254	1+
510.69910	136	
515.37782	425	1+
534.28452	274	1+
545.26383	132	
547.26825	340	1+
563.29798	1908	1+
565.30669	5064	1+
END IONS

###FS:    #m/z: 702.86385 #charge   1
###MaxRes:#m/z:  0.00000 #charge-128
###MS: 2237
###MSMS: 2240
BEGIN IONS
TITLE=Cmpd 901, AutoMSn(702.8638), 37.8 min
RTINSECONDS=2267.41
SCANS=MS: 2237 MSMS: 2240
PEPMASS=702.86385	108495
CHARGE=1+
311.12750	403	
316.86194	334	
362.92546	5130	1+
363.06368	131	
366.90522	461	
379.11734	400	1+
424.84367	342	
426.84693	189	
429.15162	137	
430.91316	3862	1+
431.19755	458	1+
434.88397	761	1+
438.19626	224	
447.10118	282	1+
451.08384	288	
452.84033	237	
492.82787	295	
498.90218	328	
502.88246	181	
515.37414	153	
519.04786	151	
542.87040	147	
566.88068	438	1+
567.26165	181	
570.85525	177	
573.17737	198	
610.86443	132	
614.78135	191	
618.75189	181	
624.81739	249	
637.37237	1159	1+
692.80760	157	
698.47893	137	
699.36122	1554	1+
END IONS

###FS:    #m/z: 566.88941 #charge   1
###MaxRes:#m/z:  0.00000 #charge-128
###MS: 2241
###MSMS: 2242
BEGIN IONS
TITLE=Cmpd 902, AutoMSn(566.8894), 37.8 min
RTINSECONDS=2270.43
SCANS=MS: 2241 MSMS: 2242
PEPMASS=566.88941	98792
CHARGE=1+
311.12924	192	
316.86236	191	
318.85602	171	
322.86434	207	
349.18417	230	
354.16925	149	
362.92212	700	1+
366.90013	382	
367.19875	175	
375.17082	127	
379.20763	164	
390.83989	127	
420.85449	160	
435.25073	150	
438.80944	228	
446.20295	127	
456.81685	207	
458.82533	153	
484.40743	196	
493.17249	129	
496.21487	272	1+
499.24149	397	1+
503.25260	201	
510.69928	334	
533.30263	168	
545.27160	141	
547.28044	228	
549.28992	247	1+
562.33333	182	
563.29459	1568	1+
565.29787	2539	1+
END IONS

###FS:    #m/z: 702.86372 #charge   1
###MaxRes:#m/z:  0.00000 #charge-128
###MS: 2241
###MSMS: 2243
BEGIN IONS
TITLE=Cmpd 903, AutoMSn(702.8637), 37.8 min
RTINSECONDS=2270.93
SCANS=MS: 2241 MSMS: 2243
PEPMASS=702.86372	90507
CHARGE=1+
311.12405	310	1+
316.86309	522	
318.86545	246	
320.85954	227	
362.92536	4666	1+
366.89943	411	
379.12436	221	
384.85499	270	
386.85350	187	
390.85041	251	1+
420.85975	234	
424.84398	185	
428.82969	192	
430.91433	3290	1+
434.89194	308	
436.87776	196	
451.08762	458	1+
498.90560	538	
501.23589	235	
502.87669	241	
515.37602	261	1+
546.77816	177	
556.82193	237	
565.26035	177	
570.85454	174	
614.76763	212	
624.81746	307	
637.37640	739	1+
645.30724	170	
664.80025	187	
682.74367	175	
697.03019	194	
699.37934	657	1+
701.34561	731	1+
END IONS

###FS:    #m/z: 634.87647 #charge   1
###MaxRes:#m/z:  0.00000 #charge-128
###MS: 2241
###MSMS: 2244
BEGIN IONS
TITLE=Cmpd 904, AutoMSn(634.8765), 37.9 min
RTINSECONDS=2271.43
SCANS=MS: 2241 MSMS: 2244
PEPMASS=634.87647	86603
CHARGE=1+
311.12964	226	
316.86193	282	
318.85567	191	
338.83989	150	
356.86153	272	
361.17056	147	
362.92418	1596	1+
366.91267	241	
369.51909	172	
384.86470	217	
388.85500	158	
390.85285	216	
406.89740	212	
430.91745	847	
431.24226	152	
434.89722	323	
435.99187	997	
436.86284	175	
440.82501	144	
451.07528	406	
458.81981	156	
498.88951	188	
500.21744	222	1+
515.38054	1083	1+
546.80196	144	
551.23430	150	
564.31453	256	1+
567.33153	340	1+
624.81204	156	
630.29809	312	
631.31196	732	1+
633.32151	936	1+
END IONS

###FS:    #m/z: 566.88802 #charge   1
###MaxRes:#m/z:  0.00000 #charge-128
###MS: 2245
###MSMS: 2246
BEGIN IONS
TITLE=Cmpd 905, AutoMSn(566.8880), 37.9 min
RTINSECONDS=2274.45
SCANS=MS: 2245 MSMS: 2246
PEPMASS=566.88802	90879
CHARGE=1+
311.13757	146	
316.86231	323	
322.86581	286	
334.16008	144	
362.92124	307	
366.90351	891	
377.19199	149	
384.84770	230	
388.85932	156	
390.85391	240	
406.88462	175	
408.82668	142	
421.22646	183	
430.91474	154	
435.21683	186	
438.80616	179	
451.15366	139	
456.80608	186	
495.24115	144	
496.82938	150	
501.22667	225	
504.28230	533	1+
520.81736	168	
547.27147	272	1+
549.29987	185	
562.27973	199	
563.29189	1541	1+
565.30176	2441	1+
566.81025	161	
END IONS

###FS:    #m/z: 874.80864 #charge   2
###MaxRes:#m/z:  0.00000 #charge-128
###MS: 2245
###MSMS: 2247
BEGIN IONS
TITLE=Cmpd 906, AutoMSn(874.8086), 37.9 min
RTINSECONDS=2274.95
SCANS=MS: 2245 MSMS: 2247
PEPMASS=874.80864	29323
CHARGE=2+
311.12338	356	
362.92470	2902	1+
379.12057	474	1+
430.91399	4106	1+
434.88790	458	
447.10249	581	
498.90189	1458	1+
502.87398	336	
523.64842	382	
566.88747	1773	1+
568.88844	224	
570.86447	253	
599.26044	609	
604.21351	175	
634.87577	1286	
638.86355	233	
651.06778	182	
667.24434	227	
702.86689	1370	1+
706.81605	195	
770.84868	698	
796.80311	251	
828.79022	280	
838.83221	495	1+
864.78416	270	1+
870.42154	251	
873.36065	312	1+
896.78601	232	
946.72956	205	
964.75458	239	
986.73279	237	
1000.76592	206	
1054.73505	288	
1136.71070	176	
END IONS

###FS:    #m/z: 806.82057 #charge   2
###MaxRes:#m/z:  0.00000 #charge-128
###MS: 2245
###MSMS: 2248
BEGIN IONS
TITLE=Cmpd 907, AutoMSn(806.8206), 37.9 min
RTINSECONDS=2275.45
SCANS=MS: 2245 MSMS: 2248
PEPMASS=806.82057	26305
CHARGE=2+
362.92368	2554	1+
366.89936	285	
379.10687	337	
408.01855	248	
430.91344	4529	1+
434.89247	376	
447.09752	520	
498.90048	1987	1+
502.88197	253	
559.12281	191	
566.89553	1512	1+
570.86496	283	
599.25824	1009	1+
634.87807	918	1+
637.38152	204	
660.83653	262	
692.79564	398	
702.86919	752	
706.83868	346	
760.79534	325	
770.84989	484	
803.46435	380	1+
805.37383	193	
807.38641	347	1+
809.40861	203	
810.41022	441	1+
816.66210	224	
828.77032	657	1+
850.74903	218	
864.79728	237	
896.78426	361	
918.78277	223	
932.76484	231	
964.72186	201	
1000.74911	245	
END IONS

###FS:    #m/z: 806.81844 #charge   2
###MaxRes:#m/z:  0.00000 #charge-128
###MS: 2249
###MSMS: 2250
BEGIN IONS
TITLE=Cmpd 908, AutoMSn(806.8184), 38.0 min
RTINSECONDS=2278.48
SCANS=MS: 2249 MSMS: 2250
PEPMASS=806.81844	27532
CHARGE=2+
362.92502	3520	1+
379.10532	292	
430.91341	4623	1+
434.89389	489	1+
447.10001	542	
498.90078	1971	1+
502.88267	251	
566.88788	1427	1+
570.86054	352	
592.83798	167	
599.26495	691	1+
616.79173	189	
624.79922	164	
634.88113	938	1+
638.85482	186	
660.83329	294	
667.25828	300	1+
702.86641	643	1+
706.84236	224	
708.81406	171	
728.82549	302	
736.22325	232	
760.79431	504	
770.85417	512	1+
796.80595	187	
802.36070	163	
803.42199	585	1+
806.53335	169	
809.41756	271	
828.77498	697	1+
864.79201	254	
896.75762	179	
932.76956	386	
957.03898	322	
986.72429	283	
1000.75742	296	
1014.73407	234	
END IONS

###FS:    #m/z: 874.80768 #charge   2
###MaxRes:#m/z:  0.00000 #charge-128
###MS: 2249
###MSMS: 2251
BEGIN IONS
TITLE=Cmpd 909, AutoMSn(874.8077), 38.0 min
RTINSECONDS=2278.98
SCANS=MS: 2249 MSMS: 2251
PEPMASS=874.80768	28482
CHARGE=2+
311.12139	190	
362.92610	2221	1+
379.11345	240	
430.91187	3654	1+
434.88153	215	
447.10352	656	
498.89882	2181	1+
566.88942	1624	1+
570.86692	220	
599.26756	520	1+
624.81325	206	
634.87424	1226	1+
638.85879	196	
651.06892	169	
667.25612	190	
692.81674	161	
702.85941	1185	1+
706.84814	159	
728.81938	254	
760.79042	255	
770.85218	949	1+
796.80888	298	
828.79103	304	
838.83216	494	
864.78352	185	
875.39807	299	1+
932.77728	218	
964.76179	179	
986.73732	419	1+
1000.75359	273	
1014.72924	312	
1054.71023	174	
1068.72250	192	
1122.72645	168	
1204.68555	190	
END IONS

###FS:    #m/z: 706.83809 #charge   2
###MaxRes:#m/z:  0.00000 #charge-128
###MS: 2249
###MSMS: 2252
BEGIN IONS
TITLE=Cmpd 910, AutoMSn(706.8381), 38.0 min
RTINSECONDS=2279.48
SCANS=MS: 2249 MSMS: 2252
PEPMASS=706.83809	21290
CHARGE=2+
311.11340	420	
316.86184	222	
318.86300	592	1+
322.86846	280	
330.89017	211	
362.92350	2924	1+
366.90311	310	
379.10498	258	
388.84842	237	
390.85352	482	1+
420.85652	933	1+
430.91238	1926	1+
434.87925	531	1+
447.09299	523	
488.84475	901	1+
498.89420	317	
528.83309	236	
538.82720	285	
556.83366	2229	1+
566.87983	264	
572.24861	283	1+
574.84799	489	
596.81763	244	
606.81762	209	
614.79607	226	
624.82067	2250	1+
637.37340	414	1+
664.81025	624	1+
686.75178	192	
692.80070	1914	1+
701.38407	304	1+
703.35508	238	
704.34962	702	1+
707.42788	986	1+
709.35677	700	1+
712.15289	230	
714.79121	279	
732.78931	239	
760.78283	537	
768.69271	319	1+
782.77755	273	
828.77719	440	
850.77804	244	
END IONS

###FS:    #m/z: 806.81997 #charge   2
###MaxRes:#m/z:  0.00000 #charge-128
###MS: 2253
###MSMS: 2254
BEGIN IONS
TITLE=Cmpd 911, AutoMSn(806.8200), 38.0 min
RTINSECONDS=2282.5
SCANS=MS: 2253 MSMS: 2254
PEPMASS=806.81997	29144
CHARGE=2+
311.12892	382	
362.92570	2395	1+
366.90345	329	
430.91329	3501	1+
434.89297	563	
447.11501	260	
498.89434	549	
502.86958	361	
570.86688	632	
587.05819	219	
599.26129	291	
610.86102	206	
624.81613	570	
638.85685	256	
660.83551	286	
664.79318	209	
692.82419	428	
728.81320	428	
732.79233	193	
760.79494	725	
782.77033	240	
796.79846	307	
803.37628	426	1+
807.35519	236	1+
828.78225	373	
850.75875	207	
864.77320	436	
1000.73063	200	
1068.69647	260	
END IONS

###FS:    #m/z: 874.80699 #charge   2
###MaxRes:#m/z:  0.00000 #charge-128
###MS: 2253
###MSMS: 2255
BEGIN IONS
TITLE=Cmpd 912, AutoMSn(874.8070), 38.1 min
RTINSECONDS=2283
SCANS=MS: 2253 MSMS: 2255
PEPMASS=874.80699	29738
CHARGE=2+
362.92591	2803	1+
430.91479	3713	1+
434.88766	263	
447.09356	516	
498.90022	1965	1+
566.89088	1919	1+
599.25669	538	1+
634.87428	1409	1+
638.85732	177	
651.05215	154	
660.83938	277	
667.25149	304	1+
702.86311	1527	1+
706.85600	214	
728.81888	201	
770.84624	469	
774.82569	175	
796.79138	174	
828.79370	224	
838.84110	393	1+
850.75273	304	
864.78456	203	
873.37154	178	
874.60648	161	
895.77659	342	1+
918.74653	191	
932.76226	172	
964.75181	208	
986.73055	401	
1000.76375	314	
1011.24567	376	
1014.70927	177	
1054.73049	174	
1068.75062	215	
1204.70516	182	
END IONS

###FS:    #m/z: 942.79464 #charge   2
###MaxRes:#m/z:  0.00000 #charge-128
###MS: 2253
###MSMS: 2256
BEGIN IONS
TITLE=Cmpd 913, AutoMSn(942.7946), 38.1 min
RTINSECONDS=2283.5
SCANS=MS: 2253 MSMS: 2256
PEPMASS=942.79464	27769
CHARGE=2+
362.92591	2464	1+
379.11173	339	
430.91055	2844	1+
447.12173	124	
498.89880	1451	
517.21790	142	
566.89138	1109	
570.85525	121	
599.27037	419	1+
634.87993	907	
651.06865	126	
702.85711	1342	1+
728.81764	126	
770.85260	643	
838.85040	797	1+
864.77842	179	
896.75884	156	
912.77434	144	
918.74344	158	
932.77481	159	
974.81103	248	
986.74478	159	
1000.74629	179	
1014.69781	139	
1032.72721	137	
1054.72624	173	
1082.71522	174	
1122.71330	149	
1136.65472	122	
1204.65325	137	
END IONS

###FS:    #m/z: 731.83023 #charge   2
###MaxRes:#m/z:  0.00000 #charge-128
###MS: 2257
###MSMS: 2258
BEGIN IONS
TITLE=Cmpd 914, AutoMSn(731.8302), 38.1 min
RTINSECONDS=2286.52
SCANS=MS: 2257 MSMS: 2258
PEPMASS=731.83023	21825
CHARGE=2+
362.92855	2748	
366.90381	1325	
379.10835	186	
430.91326	3787	1+
434.88925	3012	1+
447.09415	317	
474.88842	303	
498.90165	1370	
502.87907	3068	1+
524.84644	154	
542.87725	241	
566.88831	915	
570.86492	3122	1+
592.84019	841	1+
596.23362	276	1+
599.26509	390	
610.85471	752	
634.86560	312	
638.85292	1774	1+
660.83101	1304	1+
686.78775	148	
702.87255	202	
706.84103	495	
727.37519	976	1+
731.33547	155	
732.34760	382	1+
734.36953	263	
735.36729	559	1+
760.78690	277	
774.80028	266	1+
782.76536	146	
796.80092	703	1+
850.77410	172	
864.79323	474	
896.76408	490	
918.74890	169	
932.75616	198	
986.75223	204	
1456.65407	1605	1+
END IONS

###FS:    #m/z: 738.82802 #charge   2
###MaxRes:#m/z:  0.00000 #charge-128
###MS: 2257
###MSMS: 2259
BEGIN IONS
TITLE=Cmpd 915, AutoMSn(738.8280), 38.1 min
RTINSECONDS=2287.02
SCANS=MS: 2257 MSMS: 2259
PEPMASS=738.82802	24781
CHARGE=2+
362.92634	5070	1+
366.89373	345	
379.11247	249	
420.85354	249	
430.91438	5783	1+
434.88980	586	
447.10601	447	
498.90201	2050	1+
502.87238	644	1+
515.08881	211	
566.89094	2049	1+
570.86333	587	
572.85596	259	
599.26187	660	1+
624.81136	663	
634.88005	664	
638.87033	314	
660.83234	315	
663.82761	246	1+
692.80763	651	
702.85985	755	
706.84378	261	
714.77656	184	
728.82398	502	1+
735.36587	352	1+
737.37540	732	1+
740.38509	793	1+
760.78722	847	1+
782.77389	187	
796.80810	521	1+
828.78262	606	
850.77157	392	
864.79382	201	
874.59706	347	
896.76906	574	
932.76190	256	
1000.70224	244	
1204.65090	201	
END IONS

###FS:    #m/z: 838.83826 #charge   1
###MaxRes:#m/z:  0.00000 #charge-128
###MS: 2257
###MSMS: 2260
BEGIN IONS
TITLE=Cmpd 916, AutoMSn(838.8383), 38.1 min
RTINSECONDS=2287.52
SCANS=MS: 2257 MSMS: 2260
PEPMASS=838.83826	28708
CHARGE=1+
362.92611	11348	1+
430.91329	16188	1+
447.09997	304	
498.90292	4583	1+
566.88711	2564	
634.87435	1477	
702.86521	1276	
760.80183	288	
770.84131	1054	1+
828.78416	305	
838.83301	525	
END IONS

###FS:    #m/z: 838.83921 #charge   1
###MaxRes:#m/z:  0.00000 #charge-128
###MS: 2261
###MSMS: 2262
BEGIN IONS
TITLE=Cmpd 917, AutoMSn(838.8392), 38.2 min
RTINSECONDS=2290.54
SCANS=MS: 2261 MSMS: 2262
PEPMASS=838.83921	32191
CHARGE=1+
362.92626	10752	1+
370.30801	632	
430.91455	14733	1+
498.90283	5124	1+
505.65521	276	
566.89040	2434	1+
634.87880	1406	1+
702.86786	945	
760.79257	340	
770.85907	508	
782.75652	259	
796.78957	286	
828.76372	344	
838.83072	437	
END IONS

###FS:    #m/z: 738.82774 #charge   2
###MaxRes:#m/z:  0.00000 #charge-128
###MS: 2261
###MSMS: 2263
BEGIN IONS
TITLE=Cmpd 918, AutoMSn(738.8277), 38.2 min
RTINSECONDS=2291.04
SCANS=MS: 2261 MSMS: 2263
PEPMASS=738.82774	25591
CHARGE=2+
311.12521	326	
362.92455	2400	1+
366.90483	452	
406.89778	195	
420.85515	486	
430.91194	1956	1+
434.89020	835	1+
442.84862	205	
474.88741	319	
498.89911	502	1+
502.87350	875	1+
506.82955	345	1+
524.85834	227	
528.83192	220	
542.86693	247	
546.79856	195	
556.82979	969	
570.86901	302	
592.84726	382	
610.85743	239	
618.78409	203	
624.81909	915	1+
660.83767	315	
664.81683	354	
692.80394	895	1+
728.81125	277	
732.80308	234	
736.37171	386	1+
746.75013	224	
760.78544	440	
796.78472	266	
828.76477	219	
864.72240	642	1+
932.72754	233	
1000.70647	233	
END IONS

###FS:    #m/z: 833.81077 #charge   2
###MaxRes:#m/z:  0.00000 #charge-128
###MS: 2261
###MSMS: 2264
BEGIN IONS
TITLE=Cmpd 919, AutoMSn(833.8108), 38.2 min
RTINSECONDS=2291.54
SCANS=MS: 2261 MSMS: 2264
PEPMASS=833.81077	23274
CHARGE=2+
362.92598	5852	1+
366.89916	749	
430.91552	7283	1+
434.89014	1022	
466.85972	199	
498.89991	2072	
502.87486	1661	
556.84460	183	
566.89246	1549	
570.86512	1803	1+
592.84817	490	
610.87117	261	
634.87350	783	
638.85204	1305	1+
660.83050	952	1+
669.39817	293	
692.81662	213	
702.86270	483	
706.84575	980	
728.82504	1382	1+
760.80159	200	
770.85448	466	
774.83542	673	
796.80428	1475	1+
806.22009	448	
838.84551	208	
842.81113	359	
864.79880	1404	1+
874.60924	525	
910.81936	224	
918.74455	198	
932.77898	826	1+
1000.75196	353	
1068.71744	320	
END IONS

###FS:    #m/z: 634.87667 #charge   1
###MaxRes:#m/z:  0.00000 #charge-128
###MS: 2265
###MSMS: 2266
BEGIN IONS
TITLE=Cmpd 920, AutoMSn(634.8767), 38.2 min
RTINSECONDS=2294.56
SCANS=MS: 2265 MSMS: 2266
PEPMASS=634.87667	90308
CHARGE=1+
294.94043	134	
316.87032	473	
320.85731	145	
322.86769	440	
334.86681	159	
362.92223	706	
366.89935	515	
368.88073	613	
384.85178	175	
386.84205	174	
390.85319	207	
392.85611	136	
398.87310	140	
406.88717	154	
430.90622	520	
434.88418	412	
436.86834	249	
437.68053	136	
458.83037	178	
460.81094	144	
480.82349	266	
488.83712	144	
504.87533	135	
524.80261	199	
614.77620	251	
631.43942	220	1+
633.30930	367	1+
END IONS

###FS:    #m/z: 702.86348 #charge   1
###MaxRes:#m/z:  0.00000 #charge-128
###MS: 2265
###MSMS: 2267
BEGIN IONS
TITLE=Cmpd 921, AutoMSn(702.8635), 38.3 min
RTINSECONDS=2295.06
SCANS=MS: 2265 MSMS: 2267
PEPMASS=702.86348	89289
CHARGE=1+
294.93532	199	
316.86618	259	
318.86124	506	1+
322.86824	418	1+
336.87304	278	
338.85235	237	
362.92353	1446	1+
366.90577	168	
368.88621	448	
384.84761	551	
386.84308	272	
388.85672	164	
390.84892	532	1+
398.87304	150	
412.84733	151	
430.91090	674	
434.88636	346	
436.86332	616	
451.06968	285	
458.84037	157	
480.81775	205	
488.84663	164	
498.89159	246	
502.88698	152	
504.86532	243	
546.79780	145	
548.80180	168	
614.78498	165	
702.31801	144	
END IONS

###FS:    #m/z: 770.85141 #charge   1
###MaxRes:#m/z:  0.00000 #charge-128
###MS: 2265
###MSMS: 2268
BEGIN IONS
TITLE=Cmpd 922, AutoMSn(770.8514), 38.3 min
RTINSECONDS=2295.56
SCANS=MS: 2265 MSMS: 2268
PEPMASS=770.85141	83086
CHARGE=1+
316.86600	485	1+
318.86677	309	
320.85900	199	
330.88329	153	
334.87090	141	
338.87113	169	
358.84533	156	
362.92433	2753	1+
366.91580	128	
368.87974	700	
384.84482	135	
386.85255	304	
390.84565	212	
398.86927	252	
406.85383	142	
424.84060	243	
430.91550	687	
436.86760	478	
438.11621	164	
451.09328	149	
458.83868	244	
498.88763	202	
504.84822	250	
526.82180	171	
548.81426	152	
566.88330	162	
572.84972	235	
END IONS

###FS:    #m/z: 1178.77472 #charge   1
###MaxRes:#m/z:  0.00000 #charge-128
###MS: 2269
###MSMS: 2270
BEGIN IONS
TITLE=Cmpd 923, AutoMSn(1178.7747), 38.3 min
RTINSECONDS=2298.58
SCANS=MS: 2269 MSMS: 2270
PEPMASS=1178.77472	130201
CHARGE=1+
362.92525	33175	1+
430.91336	11251	1+
436.86752	693	
498.90119	3238	
504.85840	650	
566.88951	2390	
572.84186	642	
634.87705	1107	
END IONS

###FS:    #m/z: 1110.78755 #charge   1
###MaxRes:#m/z:  0.00000 #charge-128
###MS: 2269
###MSMS: 2271
BEGIN IONS
TITLE=Cmpd 924, AutoMSn(1110.7876), 38.3 min
RTINSECONDS=2299.08
SCANS=MS: 2269 MSMS: 2271
PEPMASS=1110.78755	131957
CHARGE=1+
362.92632	22446	1+
430.91406	30101	1+
436.87118	1081	
498.90526	715	
566.88140	927	
END IONS

###FS:    #m/z: 1042.80040 #charge   1
###MaxRes:#m/z:  0.00000 #charge-128
###MS: 2269
###MSMS: 2272
BEGIN IONS
TITLE=Cmpd 925, AutoMSn(1042.8004), 38.3 min
RTINSECONDS=2299.59
SCANS=MS: 2269 MSMS: 2272
PEPMASS=1042.80040	136491
CHARGE=1+
362.92514	25106	1+
430.91435	6825	
END IONS

###FS:    #m/z: 1654.68778 #charge   1
###MaxRes:#m/z:  0.00000 #charge-128
###MS: 2273
###MSMS: 2274
BEGIN IONS
TITLE=Cmpd 926, AutoMSn(1654.6878), 38.4 min
RTINSECONDS=2302.61
SCANS=MS: 2273 MSMS: 2274
PEPMASS=1654.68778	266032
CHARGE=1+
430.91416	286534	1+
566.88545	36486	
702.86351	29719	
838.83959	21710	
END IONS

###FS:    #m/z: 1110.78849 #charge   1
###MaxRes:#m/z:  0.00000 #charge-128
###MS: 2273
###MSMS: 2275
BEGIN IONS
TITLE=Cmpd 927, AutoMSn(1110.7885), 38.4 min
RTINSECONDS=2303.11
SCANS=MS: 2273 MSMS: 2275
PEPMASS=1110.78849	300942
CHARGE=1+
430.91423	117722	1+
END IONS

###FS:    #m/z: 838.83965 #charge   1
###MaxRes:#m/z:  0.00000 #charge-128
###MS: 2273
###MSMS: 2276
BEGIN IONS
TITLE=Cmpd 928, AutoMSn(838.8397), 38.4 min
RTINSECONDS=2303.62
SCANS=MS: 2273 MSMS: 2276
PEPMASS=838.83965	324628
CHARGE=1+
430.91360	7387	1+
END IONS

###FS:    #m/z: 838.83961 #charge   1
###MaxRes:#m/z:  0.00000 #charge-128
###MS: 2277
###MSMS: 2278
BEGIN IONS
TITLE=Cmpd 929, AutoMSn(838.8396), 38.4 min
RTINSECONDS=2306.64
SCANS=MS: 2277 MSMS: 2278
PEPMASS=838.83961	436185
CHARGE=1+
430.91355	8219	1+
END IONS

###FS:    #m/z: 1110.78869 #charge   1
###MaxRes:#m/z:  0.00000 #charge-128
###MS: 2277
###MSMS: 2279
BEGIN IONS
TITLE=Cmpd 930, AutoMSn(1110.7887), 38.5 min
RTINSECONDS=2307.14
SCANS=MS: 2277 MSMS: 2279
PEPMASS=1110.78869	399078
CHARGE=1+
430.91356	109775	1+
END IONS

###FS:    #m/z: 974.81402 #charge   1
###MaxRes:#m/z:  0.00000 #charge-128
###MS: 2277
###MSMS: 2280
BEGIN IONS
TITLE=Cmpd 931, AutoMSn(974.8140), 38.5 min
RTINSECONDS=2307.64
SCANS=MS: 2277 MSMS: 2280
PEPMASS=974.81402	400173
CHARGE=1+
430.91371	23259	1+
END IONS

###FS:    #m/z: 838.83916 #charge   1
###MaxRes:#m/z:  0.00000 #charge-128
###MS: 2281
###MSMS: 2282
BEGIN IONS
TITLE=Cmpd 932, AutoMSn(838.8392), 38.5 min
RTINSECONDS=2310.67
SCANS=MS: 2281 MSMS: 2282
PEPMASS=838.83916	434048
CHARGE=1+
430.91372	7237	1+
END IONS

###FS:    #m/z: 974.81328 #charge   1
###MaxRes:#m/z:  0.00000 #charge-128
###MS: 2281
###MSMS: 2283
BEGIN IONS
TITLE=Cmpd 933, AutoMSn(974.8133), 38.5 min
RTINSECONDS=2311.17
SCANS=MS: 2281 MSMS: 2283
PEPMASS=974.81328	386576
CHARGE=1+
430.91266	21737	1+
END IONS

###FS:    #m/z: 1246.76264 #charge   1
###MaxRes:#m/z:  0.00000 #charge-128
###MS: 2281
###MSMS: 2284
BEGIN IONS
TITLE=Cmpd 934, AutoMSn(1246.7626), 38.5 min
RTINSECONDS=2311.67
SCANS=MS: 2281 MSMS: 2284
PEPMASS=1246.76264	284410
CHARGE=1+
430.91410	138865	1+
566.87652	2778	
END IONS

###FS:    #m/z: 974.81399 #charge   1
###MaxRes:#m/z:  0.00000 #charge-128
###MS: 2285
###MSMS: 2287
BEGIN IONS
TITLE=Cmpd 935, AutoMSn(974.8140), 38.6 min
RTINSECONDS=2315.2
SCANS=MS: 2285 MSMS: 2287
PEPMASS=974.81399	344046
CHARGE=1+
430.91319	18861	1+
END IONS

###FS:    #m/z: 1246.76319 #charge   1
###MaxRes:#m/z:  0.00000 #charge-128
###MS: 2285
###MSMS: 2288
BEGIN IONS
TITLE=Cmpd 936, AutoMSn(1246.7632), 38.6 min
RTINSECONDS=2315.7
SCANS=MS: 2285 MSMS: 2288
PEPMASS=1246.76319	240640
CHARGE=1+
430.91388	128735	1+
END IONS

###FS:    #m/z: 1246.76283 #charge   1
###MaxRes:#m/z:  0.00000 #charge-128
###MS: 2289
###MSMS: 2291
BEGIN IONS
TITLE=Cmpd 937, AutoMSn(1246.7628), 38.7 min
RTINSECONDS=2319.22
SCANS=MS: 2289 MSMS: 2291
PEPMASS=1246.76283	214842
CHARGE=1+
430.91383	101644	1+
END IONS

###FS:    #m/z: 1382.73762 #charge   1
###MaxRes:#m/z:  0.00000 #charge-128
###MS: 2289
###MSMS: 2292
BEGIN IONS
TITLE=Cmpd 938, AutoMSn(1382.7376), 38.7 min
RTINSECONDS=2319.72
SCANS=MS: 2289 MSMS: 2292
PEPMASS=1382.73762	163459
CHARGE=1+
430.91418	125475	1+
566.88393	5239	
702.86241	2427	
END IONS
