# Supplementary material for: Biochemical and proteomic analyses of venom from a new pit viper, Protobothrops kelomohy
Source: J Venom Anim Toxins Incl Trop Dis. 2022 Apr 11;28:e20210080. doi: 10.1590/1678-9199-JVATITD-2021-0080 (PMC9005077; doi:10.1590/1678-9199-JVATITD-2021-0080)
Supplement: Additional file 2. [file 1678-9199-jvatitd-28-e20210080-s2.zip › jvatitd-2021-0080_suppl2_20220324/Protobothrops replication1/Rep1_Protobothrops3_GA1_01_19212.mgf]

CHARGE=1+, 2+ and 3+
###	
###	\\10.11.12.207\(D) Data\Data\onrapak\2020\Feb-04-2020\Rep1_Protobothrops3_GA1_01_19212.d\analysis.baf
###	Rep1_Protobothrops3_GA1_01_19212.d
###	Instrument: micrOTOF-Q II
###    Rep1_Protobothrops3
###    PeakWidth 5.00, MiniumIntensity 100, S/N 1Apply threshold 0, Threshold 10
###    Retain Residuals no, Create neutrally no,
###    FullScan Parameters: AdductIon (+)+H (-)-H, LowMass 350, HighMass 3000, MaxCharge charge decon 4, MinPeaks 3
###    Perf. isotope decon yes, Max Charge Istopic decon 3, MW agreement 5.00, Abund. cutoff 3.00, Envelope cutoff 75.00
###    MaxRes   Parameters: AdductIon (+)+H (-)-H, LowMass 350, HighMass 3000 
###    Perf. isotope decon yes, Max Charge Istopic decon 3, Abund. cutoff 2.00
###    MSn      Parameters: AdductIon (+)+H (-)-H, LowMass 100, HighMass 2500 
###    Perf. isotope decon yes, Max Charge Istopic decon 2, Abund. cutoff 0.50
###    Global Charge Limit: yes 3, Prefer FullScan Result: yes, Export what: 2 (0=non deconv/1=deconv only/2=mixed), NoMSMSSignals: 25, Intensity threshold: 100, NoMSSignals (deconv): 2, NoMSSignals (non-deconv): 2, NormalizeData: no, SingleCharged: yes
###FS:    #m/z: 513.24532 #charge   2
###MaxRes:#m/z:  0.00000 #charge-128
###MS: 594
###MSMS: 595
BEGIN IONS
TITLE=Cmpd 2, AutoMSn(513.2453), 10.1 min
RTINSECONDS=608.017
SCANS=MS: 594 MSMS: 595
PEPMASS=513.24532	7059
CHARGE=2+
335.14484	132	
439.71732	303	
464.19513	102	
513.75058	144	
622.26124	235	1+
693.30446	174	
750.31759	2457	1+
END IONS

###FS:    #m/z: 513.24718 #charge   2
###MaxRes:#m/z:  0.00000 #charge-128
###MS: 596
###MSMS: 597
BEGIN IONS
TITLE=Cmpd 3, AutoMSn(513.2472), 10.2 min
RTINSECONDS=610.033
SCANS=MS: 596 MSMS: 597
PEPMASS=513.24718	13289
CHARGE=2+
431.19057	134	
439.72118	220	
513.24891	106	
513.73991	186	
565.24392	100	
622.27421	264	1+
693.30755	283	
750.32114	2530	1+
END IONS

###FS:    #m/z: 513.24744 #charge   2
###MaxRes:#m/z:  0.00000 #charge-128
###MS: 599
###MSMS: 600
BEGIN IONS
TITLE=Cmpd 4, AutoMSn(513.2474), 10.2 min
RTINSECONDS=613.056
SCANS=MS: 599 MSMS: 600
PEPMASS=513.24744	13831
CHARGE=2+
439.70713	267	1+
513.25241	155	
622.25873	435	
693.29588	208	
750.31820	3098	1+
END IONS

###FS:    #m/z: 513.24885 #charge   2
###MaxRes:#m/z:  0.00000 #charge-128
###MS: 601
###MSMS: 602
BEGIN IONS
TITLE=Cmpd 5, AutoMSn(513.2488), 10.3 min
RTINSECONDS=615.08
SCANS=MS: 601 MSMS: 602
PEPMASS=513.24885	12323
CHARGE=2+
333.20201	126	
504.72322	103	
513.25007	196	
622.27059	221	
750.31939	2183	1+
759.57503	108	
END IONS

###FS:    #m/z: 513.24628 #charge   2
###MaxRes:#m/z:  0.00000 #charge-128
###MS: 603
###MSMS: 604
BEGIN IONS
TITLE=Cmpd 6, AutoMSn(513.2463), 10.3 min
RTINSECONDS=617.114
SCANS=MS: 603 MSMS: 604
PEPMASS=513.24628	12151
CHARGE=2+
335.14333	159	
622.26419	267	
693.29965	178	
750.31837	2309	1+
END IONS

###FS:    #m/z: 549.26527 #charge   2
###MaxRes:#m/z:  0.00000 #charge-128
###MS: 665
###MSMS: 666
BEGIN IONS
TITLE=Cmpd 7, AutoMSn(549.2653), 11.3 min
RTINSECONDS=680.445
SCANS=MS: 665 MSMS: 666
PEPMASS=549.26527	4415
CHARGE=2+
533.27592	104	
693.28818	107	
794.34939	121	
END IONS

###FS:    #m/z: 549.26430 #charge   2
###MaxRes:#m/z:  0.00000 #charge-128
###MS: 667
###MSMS: 668
BEGIN IONS
TITLE=Cmpd 8, AutoMSn(549.2643), 11.4 min
RTINSECONDS=682.49
SCANS=MS: 667 MSMS: 668
PEPMASS=549.26430	5010
CHARGE=2+
735.38742	137	
794.34274	195	
END IONS

###FS:    #m/z: 549.26313 #charge   2
###MaxRes:#m/z:  0.00000 #charge-128
###MS: 670
###MSMS: 671
BEGIN IONS
TITLE=Cmpd 9, AutoMSn(549.2631), 11.4 min
RTINSECONDS=685.522
SCANS=MS: 670 MSMS: 671
PEPMASS=549.26313	6090
CHARGE=2+
335.14934	101	
1097.51775	2102	1+
END IONS

###FS:    #m/z: 549.26394 #charge   2
###MaxRes:#m/z:  0.00000 #charge-128
###MS: 672
###MSMS: 673
BEGIN IONS
TITLE=Cmpd 10, AutoMSn(549.2639), 11.5 min
RTINSECONDS=687.537
SCANS=MS: 672 MSMS: 673
PEPMASS=549.26394	7012
CHARGE=2+
335.14284	145	
338.84281	178	
549.25672	1186	1+
763.38217	254	1+
794.34362	119	
END IONS

###FS:    #m/z: 549.26466 #charge   2
###MaxRes:#m/z:  0.00000 #charge-128
###MS: 674
###MSMS: 675
BEGIN IONS
TITLE=Cmpd 11, AutoMSn(549.2647), 11.5 min
RTINSECONDS=689.553
SCANS=MS: 674 MSMS: 675
PEPMASS=549.26466	6481
CHARGE=2+
335.15326	174	
763.37209	105	
794.33226	201	
END IONS

###FS:    #m/z: 530.56589 #charge   3
###MaxRes:#m/z:  0.00000 #charge-128
###MS: 678
###MSMS: 679
BEGIN IONS
TITLE=Cmpd 12, AutoMSn(530.5659), 11.6 min
RTINSECONDS=693.583
SCANS=MS: 678 MSMS: 679
PEPMASS=530.56589	4619
CHARGE=3+
512.24086	114	
END IONS

###FS:    #m/z: 530.56747 #charge   3
###MaxRes:#m/z:  0.00000 #charge-128
###MS: 680
###MSMS: 681
BEGIN IONS
TITLE=Cmpd 13, AutoMSn(530.5675), 11.6 min
RTINSECONDS=695.599
SCANS=MS: 680 MSMS: 681
PEPMASS=530.56747	6125
CHARGE=3+
387.12341	115	
405.14270	138	
460.72435	139	
570.79919	104	
652.29979	133	
652.79793	107	
END IONS

###FS:    #m/z: 530.56830 #charge   3
###MaxRes:#m/z:  0.00000 #charge-128
###MS: 682
###MSMS: 683
BEGIN IONS
TITLE=Cmpd 14, AutoMSn(530.5683), 11.6 min
RTINSECONDS=697.613
SCANS=MS: 682 MSMS: 683
PEPMASS=530.56830	9628
CHARGE=3+
405.14286	186	
524.90123	188	
530.56813	196	
530.90968	137	
652.27509	112	
652.81079	157	
709.81558	158	
710.30814	256	
711.82518	111	
1140.52248	763	1+
END IONS

###FS:    #m/z: 530.56793 #charge   3
###MaxRes:#m/z:  0.00000 #charge-128
###MS: 684
###MSMS: 685
BEGIN IONS
TITLE=Cmpd 15, AutoMSn(530.5679), 11.7 min
RTINSECONDS=699.629
SCANS=MS: 684 MSMS: 685
PEPMASS=530.56793	11251
CHARGE=3+
387.15012	119	
405.13806	128	
460.71965	178	
531.21615	111	
542.25782	165	
570.76799	786	1+
571.26225	205	
653.30301	115	
709.80076	226	
710.33718	134	
END IONS

###FS:    #m/z: 530.56839 #charge   3
###MaxRes:#m/z:  0.00000 #charge-128
###MS: 686
###MSMS: 687
BEGIN IONS
TITLE=Cmpd 16, AutoMSn(530.5684), 11.7 min
RTINSECONDS=701.644
SCANS=MS: 686 MSMS: 687
PEPMASS=530.56839	13821
CHARGE=3+
405.14894	152	
525.22022	155	
527.73342	104	
530.56512	262	
530.89943	370	
531.23607	184	
652.29388	167	
653.79524	173	
709.79753	182	
710.34740	131	
718.67447	129	
1140.52505	1218	1+
END IONS

###FS:    #m/z: 530.56608 #charge   3
###MaxRes:#m/z:  0.00000 #charge-128
###MS: 688
###MSMS: 689
BEGIN IONS
TITLE=Cmpd 17, AutoMSn(530.5661), 11.7 min
RTINSECONDS=703.659
SCANS=MS: 688 MSMS: 689
PEPMASS=530.56608	13886
CHARGE=3+
347.17008	110	
387.12013	160	
405.13766	323	
450.16321	102	
476.21451	131	
524.89894	196	
525.25294	198	
530.57613	368	
530.90199	331	
542.26728	107	
550.03676	301	
562.24754	124	
570.76851	489	
571.27576	238	
604.32072	183	
652.29713	200	
652.81421	101	
709.81564	251	
710.32431	149	
END IONS

###FS:    #m/z: 530.56686 #charge   3
###MaxRes:#m/z:  0.00000 #charge-128
###MS: 690
###MSMS: 691
BEGIN IONS
TITLE=Cmpd 18, AutoMSn(530.5669), 11.8 min
RTINSECONDS=705.675
SCANS=MS: 690 MSMS: 691
PEPMASS=530.56686	15821
CHARGE=3+
405.14660	186	
460.73122	269	
476.20751	115	
525.22301	155	
530.56340	197	
530.90822	219	
570.76778	958	1+
571.28388	261	
652.29631	535	1+
701.28329	102	
709.80802	427	
710.32320	159	
END IONS

###FS:    #m/z: 530.56644 #charge   3
###MaxRes:#m/z:  0.00000 #charge-128
###MS: 692
###MSMS: 693
BEGIN IONS
TITLE=Cmpd 19, AutoMSn(530.5664), 11.8 min
RTINSECONDS=707.69
SCANS=MS: 692 MSMS: 693
PEPMASS=530.56644	15771
CHARGE=3+
347.16324	157	
405.14220	275	
530.56541	278	
530.97802	100	
531.27369	107	
542.74519	107	
652.28677	429	1+
1140.52625	1211	1+
1418.61305	419	1+
END IONS

###FS:    #m/z: 530.56686 #charge   3
###MaxRes:#m/z:  0.00000 #charge-128
###MS: 694
###MSMS: 695
BEGIN IONS
TITLE=Cmpd 20, AutoMSn(530.5669), 11.8 min
RTINSECONDS=709.705
SCANS=MS: 694 MSMS: 695
PEPMASS=530.56686	13811
CHARGE=3+
530.56404	480	1+
530.91648	282	
531.24115	153	
652.29922	252	
652.81041	207	
920.44054	228	1+
1140.53310	1004	1+
1418.59729	639	1+
END IONS

###FS:    #m/z: 530.56797 #charge   3
###MaxRes:#m/z:  0.00000 #charge-128
###MS: 696
###MSMS: 697
BEGIN IONS
TITLE=Cmpd 21, AutoMSn(530.5680), 11.9 min
RTINSECONDS=711.72
SCANS=MS: 696 MSMS: 697
PEPMASS=530.56797	12554
CHARGE=3+
333.71038	112	
344.12746	101	
587.27358	116	
604.30685	200	
726.33962	105	
END IONS

###FS:    #m/z: 502.26174 #charge   3
###MaxRes:#m/z:  0.00000 #charge-128
###MS: 713
###MSMS: 714
BEGIN IONS
TITLE=Cmpd 24, AutoMSn(502.2617), 12.2 min
RTINSECONDS=729.037
SCANS=MS: 713 MSMS: 714
PEPMASS=502.26174	5550
CHARGE=3+
517.27697	142	
END IONS

###FS:    #m/z: 474.57952 #charge   3
###MaxRes:#m/z:  0.00000 #charge-128
###MS: 717
###MSMS: 718
BEGIN IONS
TITLE=Cmpd 26, AutoMSn(474.5795), 12.2 min
RTINSECONDS=733.119
SCANS=MS: 717 MSMS: 718
PEPMASS=474.57952	5034
CHARGE=3+
359.18356	127	
474.56622	259	
474.92312	159	
620.79923	123	
714.32701	109	
763.36028	185	
END IONS

###FS:    #m/z: 460.73156 #charge   1
###MaxRes:#m/z:  0.00000 #charge-128
###MS: 717
###MSMS: 719
BEGIN IONS
TITLE=Cmpd 27, AutoMSn(460.7316), 12.2 min
RTINSECONDS=733.62
SCANS=MS: 717 MSMS: 719
PEPMASS=460.73156	3539
CHARGE=1+
399.23084	101	
END IONS

###FS:    #m/z: 460.73448 #charge   2
###MaxRes:#m/z:  0.00000 #charge-128
###MS: 720
###MSMS: 721
BEGIN IONS
TITLE=Cmpd 28, AutoMSn(460.7345), 12.3 min
RTINSECONDS=736.149
SCANS=MS: 720 MSMS: 721
PEPMASS=460.73448	12414
CHARGE=2+
427.28311	305	1+
459.72486	149	
538.31303	129	
555.32355	345	
715.36082	547	1+
733.38354	103	
764.35023	155	
920.46013	2062	1+
END IONS

###FS:    #m/z: 474.57608 #charge   3
###MaxRes:#m/z:  0.00000 #charge-128
###MS: 720
###MSMS: 723
BEGIN IONS
TITLE=Cmpd 29, AutoMSn(474.5761), 12.3 min
RTINSECONDS=737.151
SCANS=MS: 720 MSMS: 723
PEPMASS=474.57608	5934
CHARGE=3+
603.25564	101	
END IONS

###FS:    #m/z: 460.73319 #charge   2
###MaxRes:#m/z:  0.00000 #charge-128
###MS: 724
###MSMS: 725
BEGIN IONS
TITLE=Cmpd 30, AutoMSn(460.7332), 12.3 min
RTINSECONDS=740.175
SCANS=MS: 724 MSMS: 725
PEPMASS=460.73319	29268
CHARGE=2+
314.18969	166	
358.18624	338	
366.69832	360	
427.27678	194	
443.23005	111	
452.22303	173	
530.33879	143	
538.31834	303	1+
555.33581	786	1+
576.28869	121	
589.32005	114	
595.34422	101	
672.35190	361	1+
698.36513	117	
715.37027	1464	1+
719.34084	103	
746.34559	260	
764.35761	419	1+
829.44681	304	1+
920.45394	5180	1+
END IONS

###FS:    #m/z: 460.73361 #charge   2
###MaxRes:#m/z:  0.00000 #charge-128
###MS: 733
###MSMS: 734
BEGIN IONS
TITLE=Cmpd 31, AutoMSn(460.7336), 12.5 min
RTINSECONDS=749.234
SCANS=MS: 733 MSMS: 734
PEPMASS=460.73361	44193
CHARGE=2+
349.09408	237	
349.67419	136	
358.18867	195	
366.70608	202	
403.17857	114	
410.24159	110	
415.22994	165	
427.28380	554	1+
459.71627	135	
477.27871	112	
538.30372	200	
555.33724	691	1+
572.35785	145	
624.37322	131	
672.35695	299	
690.36475	268	1+
698.33193	153	
715.36482	1375	1+
719.34514	118	
732.38763	298	1+
746.34152	216	
764.35552	395	1+
920.45994	6215	1+
END IONS

###FS:    #m/z: 502.90602 #charge   3
###MaxRes:#m/z:  0.00000 #charge-128
###MS: 736
###MSMS: 737
BEGIN IONS
TITLE=Cmpd 32, AutoMSn(502.9060), 12.5 min
RTINSECONDS=752.255
SCANS=MS: 736 MSMS: 737
PEPMASS=502.90602	4870
CHARGE=3+
388.23151	227	
504.26992	177	
624.30636	405	
704.31414	278	
END IONS

###FS:    #m/z: 502.90416 #charge   3
###MaxRes:#m/z:  0.00000 #charge-128
###MS: 738
###MSMS: 739
BEGIN IONS
TITLE=Cmpd 33, AutoMSn(502.9042), 12.6 min
RTINSECONDS=754.274
SCANS=MS: 738 MSMS: 739
PEPMASS=502.90416	14816
CHARGE=3+
381.68332	108	
388.22386	397	1+
403.68117	108	
457.22530	128	
503.26150	1029	1+
580.78461	166	
581.27841	108	
602.31974	399	1+
618.28466	111	
695.79441	158	
762.34877	146	
1021.39404	118	
1247.59328	2765	1+
1407.61709	1232	1+
END IONS

###FS:    #m/z: 502.90547 #charge   3
###MaxRes:#m/z:  0.00000 #charge-128
###MS: 740
###MSMS: 741
BEGIN IONS
TITLE=Cmpd 34, AutoMSn(502.9055), 12.6 min
RTINSECONDS=756.289
SCANS=MS: 740 MSMS: 741
PEPMASS=502.90547	24695
CHARGE=3+
331.14801	107	
382.19088	151	
388.23205	482	
439.19520	185	
486.23505	108	
488.72876	107	
502.90358	316	
503.26042	1012	1+
503.56031	118	
510.70125	598	
580.78715	433	1+
602.32028	402	
615.78840	142	
623.30724	109	
623.78117	115	
646.26302	115	
695.29991	104	
695.80724	114	
745.35386	103	
762.36117	154	
860.37598	201	
1247.60189	3825	1+
1407.62516	3243	1+
END IONS

###FS:    #m/z: 753.85028 #charge   2
###MaxRes:#m/z:  0.00000 #charge-128
###MS: 740
###MSMS: 742
BEGIN IONS
TITLE=Cmpd 35, AutoMSn(753.8503), 12.6 min
RTINSECONDS=756.79
SCANS=MS: 740 MSMS: 742
PEPMASS=753.85028	2662
CHARGE=2+
388.23399	185	
753.86444	172	
958.92131	188	
1119.46411	103	
END IONS

###FS:    #m/z: 753.84870 #charge   2
###MaxRes:#m/z:  0.00000 #charge-128
###MS: 743
###MSMS: 744
BEGIN IONS
TITLE=Cmpd 36, AutoMSn(753.8487), 12.7 min
RTINSECONDS=759.305
SCANS=MS: 743 MSMS: 744
PEPMASS=753.84870	3995
CHARGE=2+
1119.46883	108	
1506.69611	562	1+
END IONS

###FS:    #m/z: 429.21311 #charge   3
###MaxRes:#m/z:  0.00000 #charge-128
###MS: 745
###MSMS: 746
BEGIN IONS
TITLE=Cmpd 37, AutoMSn(429.2131), 12.7 min
RTINSECONDS=761.32
SCANS=MS: 745 MSMS: 746
PEPMASS=429.21311	10832
CHARGE=3+
383.23859	257	
389.73416	334	
400.26566	2101	1+
403.68379	253	
447.20403	152	
462.24218	326	
480.25817	445	
482.72067	118	
515.29386	244	
675.31882	807	1+
806.36595	230	
893.39320	473	
964.43137	332	1+
END IONS

###FS:    #m/z: 423.86150 #charge   3
###MaxRes:#m/z:  0.00000 #charge-128
###MS: 745
###MSMS: 747
BEGIN IONS
TITLE=Cmpd 38, AutoMSn(423.8615), 12.7 min
RTINSECONDS=761.821
SCANS=MS: 745 MSMS: 747
PEPMASS=423.86150	3757
CHARGE=3+
361.17952	137	
432.20435	379	
460.25351	298	1+
531.28972	173	
556.25638	214	
556.74370	111	
591.76938	304	
665.30671	191	
675.32165	112	
704.35231	135	
805.37105	122	
982.46388	471	1+
END IONS

###FS:    #m/z: 753.85178 #charge   2
###MaxRes:#m/z:  0.00000 #charge-128
###MS: 745
###MSMS: 748
BEGIN IONS
TITLE=Cmpd 39, AutoMSn(753.8518), 12.7 min
RTINSECONDS=762.322
SCANS=MS: 745 MSMS: 748
PEPMASS=753.85178	4246
CHARGE=2+
753.86086	199	
754.34617	302	
END IONS

###FS:    #m/z: 429.21291 #charge   3
###MaxRes:#m/z:  0.00000 #charge-128
###MS: 749
###MSMS: 750
BEGIN IONS
TITLE=Cmpd 40, AutoMSn(429.2129), 12.8 min
RTINSECONDS=765.35
SCANS=MS: 749 MSMS: 750
PEPMASS=429.21291	37342
CHARGE=3+
322.18780	420	
338.16597	214	
383.24209	218	
391.21974	117	
393.22226	364	
399.85190	142	
400.26640	3989	1+
405.53603	275	1+
405.87099	151	
409.22015	131	
429.53085	138	
447.20254	630	1+
452.25292	126	
462.24312	801	1+
480.25796	819	1+
487.53524	168	
515.28916	1071	1+
539.28319	193	
593.28976	373	1+
611.29509	216	
626.26857	102	
675.32796	1419	1+
806.36424	1280	1+
886.33056	110	
893.39537	1440	1+
904.31389	112	
964.44386	1749	1+
974.84389	112	
END IONS

###FS:    #m/z: 643.31394 #charge   2
###MaxRes:#m/z:  0.00000 #charge-128
###MS: 749
###MSMS: 751
BEGIN IONS
TITLE=Cmpd 41, AutoMSn(643.3139), 12.8 min
RTINSECONDS=765.851
SCANS=MS: 749 MSMS: 751
PEPMASS=643.31394	8007
CHARGE=2+
322.18941	213	
393.22803	151	
400.27316	279	
480.25921	101	
643.30929	175	
643.81223	177	
964.42668	527	1+
1077.53174	267	
1079.53657	107	
END IONS

###FS:    #m/z: 423.86289 #charge   3
###MaxRes:#m/z:  0.00000 #charge-128
###MS: 749
###MSMS: 752
BEGIN IONS
TITLE=Cmpd 42, AutoMSn(423.8629), 12.8 min
RTINSECONDS=766.352
SCANS=MS: 749 MSMS: 752
PEPMASS=423.86289	8139
CHARGE=3+
336.19714	134	
361.19523	232	
400.26836	434	
411.71680	142	
432.20554	640	1+
460.26101	157	
492.24334	459	
531.28903	258	1+
591.77288	133	
675.31297	150	
1093.48968	448	1+
1111.50148	1465	1+
END IONS

###FS:    #m/z: 429.21336 #charge   3
###MaxRes:#m/z:  0.00000 #charge-128
###MS: 753
###MSMS: 754
BEGIN IONS
TITLE=Cmpd 43, AutoMSn(429.2134), 12.8 min
RTINSECONDS=769.381
SCANS=MS: 753 MSMS: 754
PEPMASS=429.21336	36293
CHARGE=3+
322.19130	311	
383.24075	285	
393.22019	291	
398.23651	145	
399.92140	108	
400.26529	3012	1+
403.68897	291	
405.85902	104	
408.00227	100	
409.21582	189	
429.20876	171	
462.24097	529	1+
474.71231	127	
480.26296	512	1+
498.26699	144	
515.29197	944	1+
539.26935	235	
593.28224	105	
611.30205	279	
657.31482	236	1+
675.32543	1974	1+
806.36878	321	1+
819.34042	106	
893.39609	1956	1+
964.44121	1658	1+
974.72739	120	
END IONS

###FS:    #m/z: 423.86279 #charge   3
###MaxRes:#m/z:  0.00000 #charge-128
###MS: 753
###MSMS: 755
BEGIN IONS
TITLE=Cmpd 44, AutoMSn(423.8628), 12.8 min
RTINSECONDS=769.882
SCANS=MS: 753 MSMS: 755
PEPMASS=423.86279	8351
CHARGE=3+
303.67907	294	
338.16176	152	
350.19909	181	
400.27044	362	
433.23243	124	
450.24566	134	
460.24014	179	
515.29135	138	
539.27053	156	
547.26247	197	
591.76705	271	
592.27419	139	
665.31002	102	
675.33504	146	
822.43590	411	1+
982.45064	612	1+
1111.48630	963	1+
END IONS

###FS:    #m/z: 643.31428 #charge   2
###MaxRes:#m/z:  0.00000 #charge-128
###MS: 753
###MSMS: 756
BEGIN IONS
TITLE=Cmpd 45, AutoMSn(643.3143), 12.8 min
RTINSECONDS=770.383
SCANS=MS: 753 MSMS: 756
PEPMASS=643.31428	7003
CHARGE=2+
322.19005	210	
393.23233	243	1+
400.26713	241	
643.82957	101	
886.36317	115	
895.39692	114	
964.43340	322	
1077.51203	223	
1078.48988	148	
END IONS

###FS:    #m/z: 643.31415 #charge   2
###MaxRes:#m/z:  0.00000 #charge-128
###MS: 757
###MSMS: 758
BEGIN IONS
TITLE=Cmpd 46, AutoMSn(643.3142), 12.9 min
RTINSECONDS=773.416
SCANS=MS: 757 MSMS: 758
PEPMASS=643.31415	5661
CHARGE=2+
383.22893	258	1+
400.26351	630	1+
964.40950	158	
END IONS

###FS:    #m/z: 429.21265 #charge   3
###MaxRes:#m/z:  0.00000 #charge-128
###MS: 759
###MSMS: 760
BEGIN IONS
TITLE=Cmpd 47, AutoMSn(429.2127), 12.9 min
RTINSECONDS=775.454
SCANS=MS: 759 MSMS: 760
PEPMASS=429.21265	16725
CHARGE=3+
400.26512	360	
END IONS

###FS:    #m/z: 575.24619 #charge   2
###MaxRes:#m/z:  0.00000 #charge-128
###MS: 761
###MSMS: 762
BEGIN IONS
TITLE=Cmpd 48, AutoMSn(575.2462), 13.0 min
RTINSECONDS=777.486
SCANS=MS: 761 MSMS: 762
PEPMASS=575.24619	12345
CHARGE=2+
330.06637	108	
359.17173	141	
376.19102	590	
410.70934	806	1+
468.72066	166	
497.18005	259	
515.20373	154	
519.18493	139	
536.22364	1840	1+
566.73235	187	
575.24617	2839	1+
586.26807	229	
614.25547	469	1+
618.26378	102	
635.29354	2353	1+
675.27472	100	
763.37997	155	
774.29615	154	
820.40682	124	
END IONS

###FS:    #m/z: 679.97517 #charge   3
###MaxRes:#m/z:  0.00000 #charge-128
###MS: 761
###MSMS: 763
BEGIN IONS
TITLE=Cmpd 49, AutoMSn(679.9752), 13.0 min
RTINSECONDS=777.986
SCANS=MS: 761 MSMS: 763
PEPMASS=679.97517	4254
CHARGE=3+
388.23271	141	
679.97338	442	
680.31071	412	
688.99995	112	
END IONS

###FS:    #m/z: 575.24538 #charge   2
###MaxRes:#m/z:  0.00000 #charge-128
###MS: 764
###MSMS: 765
BEGIN IONS
TITLE=Cmpd 50, AutoMSn(575.2454), 13.0 min
RTINSECONDS=780.51
SCANS=MS: 764 MSMS: 765
PEPMASS=575.24538	55586
CHARGE=2+
373.68844	233	
376.19393	1347	
412.20260	234	
497.17879	597	
515.19064	815	1+
519.20034	526	
536.22459	8248	1+
566.23894	1150	1+
566.73084	632	
574.23108	223	
596.25459	312	
614.25496	1693	1+
618.26621	350	
635.29503	7751	1+
763.38368	844	1+
763.38565	320	
774.29562	275	
820.40966	2722	1+
820.41896	266	
935.42978	720	1+
1149.48386	21880	1+
END IONS

###FS:    #m/z: 679.97531 #charge   3
###MaxRes:#m/z:  0.00000 #charge-128
###MS: 764
###MSMS: 766
BEGIN IONS
TITLE=Cmpd 51, AutoMSn(679.9753), 13.0 min
RTINSECONDS=781.011
SCANS=MS: 764 MSMS: 766
PEPMASS=679.97531	10090
CHARGE=3+
679.78332	124	
679.98735	496	1+
680.31142	566	1+
680.65147	272	
END IONS

###FS:    #m/z: 510.23754 #charge   2
###MaxRes:#m/z:  0.00000 #charge-128
###MS: 764
###MSMS: 767
BEGIN IONS
TITLE=Cmpd 52, AutoMSn(510.2375), 13.0 min
RTINSECONDS=781.512
SCANS=MS: 764 MSMS: 767
PEPMASS=510.23754	7038
CHARGE=2+
389.23139	111	
503.25167	245	
704.81275	136	
END IONS

###FS:    #m/z: 575.24575 #charge   2
###MaxRes:#m/z:  0.00000 #charge-128
###MS: 768
###MSMS: 769
BEGIN IONS
TITLE=Cmpd 53, AutoMSn(575.2457), 13.1 min
RTINSECONDS=784.529
SCANS=MS: 768 MSMS: 769
PEPMASS=575.24575	115860
CHARGE=2+
376.19297	1904	1+
382.19731	1133	
468.21877	751	
497.18072	1563	1+
515.18961	1124	
519.20000	520	
536.22484	11822	1+
596.24423	779	
614.25802	3065	1+
618.28065	523	
635.29336	12547	1+
763.38801	659	
820.41552	5480	1+
1131.45473	2520	1+
1149.47946	40937	1+
END IONS

###FS:    #m/z: 679.97620 #charge   3
###MaxRes:#m/z:  0.00000 #charge-128
###MS: 768
###MSMS: 770
BEGIN IONS
TITLE=Cmpd 54, AutoMSn(679.9762), 13.1 min
RTINSECONDS=785.031
SCANS=MS: 768 MSMS: 770
PEPMASS=679.97620	11027
CHARGE=3+
388.23309	228	
679.97536	566	1+
680.29874	332	1+
680.63734	268	
END IONS

###FS:    #m/z: 510.23350 #charge-128
###MaxRes:#m/z:  0.00000 #charge-128
###MS: 768
###MSMS: 771
BEGIN IONS
TITLE=Cmpd 55, AutoMSn(510.2335), 13.1 min
RTINSECONDS=785.532
SCANS=MS: 768 MSMS: 771
PEPMASS=510.23350	6765

503.25096	264	
END IONS

###FS:    #m/z: 566.24568 #charge-128
###MaxRes:#m/z:  0.00000 #charge-128
###MS: 772
###MSMS: 773
BEGIN IONS
TITLE=Cmpd 56, AutoMSn(566.2457), 13.1 min
RTINSECONDS=788.563
SCANS=MS: 772 MSMS: 773
PEPMASS=566.24568	3715

536.22334	276	
635.29252	174	
END IONS

###FS:    #m/z: 510.23537 #charge-128
###MaxRes:#m/z:  0.00000 #charge-128
###MS: 772
###MSMS: 774
BEGIN IONS
TITLE=Cmpd 57, AutoMSn(510.2354), 13.2 min
RTINSECONDS=789.064
SCANS=MS: 772 MSMS: 774
PEPMASS=510.23537	4734

460.23371	210	
503.25341	175	
510.48713	121	
END IONS

###FS:    #m/z: 518.58901 #charge-128
###MaxRes:#m/z:  0.00000 #charge-128
###MS: 775
###MSMS: 776
BEGIN IONS
TITLE=Cmpd 58, AutoMSn(518.5890), 13.2 min
RTINSECONDS=791.596
SCANS=MS: 775 MSMS: 776
PEPMASS=518.58901	5052

446.24570	103	
542.25724	122	
597.74944	174	
641.80527	454	
642.27514	117	
691.32105	219	
END IONS

###FS:    #m/z: 459.56256 #charge   3
###MaxRes:#m/z:  0.00000 #charge-128
###MS: 775
###MSMS: 777
BEGIN IONS
TITLE=Cmpd 59, AutoMSn(459.5626), 13.2 min
RTINSECONDS=792.097
SCANS=MS: 775 MSMS: 777
PEPMASS=459.56256	4312
CHARGE=3+
347.10968	153	
460.73320	271	
517.27110	264	
603.79154	316	1+
604.28230	155	
945.49036	159	
END IONS

###FS:    #m/z: 518.58564 #charge   3
###MaxRes:#m/z:  0.00000 #charge-128
###MS: 778
###MSMS: 779
BEGIN IONS
TITLE=Cmpd 60, AutoMSn(518.5856), 13.2 min
RTINSECONDS=794.612
SCANS=MS: 778 MSMS: 779
PEPMASS=518.58564	6864
CHARGE=3+
691.34362	112	
1282.56856	483	1+
END IONS

###FS:    #m/z: 477.90062 #charge   3
###MaxRes:#m/z:  0.00000 #charge-128
###MS: 778
###MSMS: 780
BEGIN IONS
TITLE=Cmpd 61, AutoMSn(477.9006), 13.3 min
RTINSECONDS=795.113
SCANS=MS: 778 MSMS: 780
PEPMASS=477.90062	3705
CHARGE=3+
624.28839	154	
734.41350	103	
959.47764	125	
959.50102	371	1+
END IONS

###FS:    #m/z: 459.56305 #charge   3
###MaxRes:#m/z:  0.00000 #charge-128
###MS: 778
###MSMS: 781
BEGIN IONS
TITLE=Cmpd 62, AutoMSn(459.5631), 13.3 min
RTINSECONDS=795.615
SCANS=MS: 778 MSMS: 781
PEPMASS=459.56305	3274
CHARGE=3+
461.72735	158	
1206.57121	513	1+
END IONS

###FS:    #m/z: 477.90439 #charge   3
###MaxRes:#m/z:  0.00000 #charge-128
###MS: 782
###MSMS: 783
BEGIN IONS
TITLE=Cmpd 63, AutoMSn(477.9044), 13.3 min
RTINSECONDS=798.64
SCANS=MS: 782 MSMS: 783
PEPMASS=477.90439	4443
CHARGE=3+
479.75597	243	
520.26904	158	
624.28085	194	
END IONS

###FS:    #m/z: 477.90253 #charge   3
###MaxRes:#m/z:  0.00000 #charge-128
###MS: 785
###MSMS: 786
BEGIN IONS
TITLE=Cmpd 65, AutoMSn(477.9025), 13.4 min
RTINSECONDS=801.665
SCANS=MS: 785 MSMS: 786
PEPMASS=477.90253	3687
CHARGE=3+
520.27524	117	
END IONS

###FS:    #m/z: 593.23108 #charge   3
###MaxRes:#m/z:  0.00000 #charge-128
###MS: 790
###MSMS: 791
BEGIN IONS
TITLE=Cmpd 67, AutoMSn(593.2311), 13.4 min
RTINSECONDS=806.717
SCANS=MS: 790 MSMS: 791
PEPMASS=593.23108	4446
CHARGE=3+
377.12439	136	
537.28925	186	
593.22829	176	
608.75285	108	
1488.58332	446	1+
END IONS

###FS:    #m/z: 593.22740 #charge   3
###MaxRes:#m/z:  0.00000 #charge-128
###MS: 792
###MSMS: 793
BEGIN IONS
TITLE=Cmpd 68, AutoMSn(593.2274), 13.5 min
RTINSECONDS=808.742
SCANS=MS: 792 MSMS: 793
PEPMASS=593.22740	9619
CHARGE=3+
377.11383	129	
448.20213	115	
588.22845	104	
593.20729	129	
593.53853	120	
593.88404	122	
594.77535	115	
608.24208	302	1+
702.28217	106	
753.98690	104	
1488.57888	875	1+
END IONS

###FS:    #m/z: 593.22755 #charge   3
###MaxRes:#m/z:  0.00000 #charge-128
###MS: 794
###MSMS: 795
BEGIN IONS
TITLE=Cmpd 69, AutoMSn(593.2276), 13.5 min
RTINSECONDS=810.762
SCANS=MS: 794 MSMS: 795
PEPMASS=593.22755	10066
CHARGE=3+
377.11449	216	
587.22227	295	
593.23588	192	
593.58107	228	
608.24389	205	
701.27984	240	
736.77764	122	
800.79282	131	
1488.57768	841	1+
END IONS

###FS:    #m/z: 565.26412 #charge   2
###MaxRes:#m/z:  0.00000 #charge-128
###MS: 797
###MSMS: 798
BEGIN IONS
TITLE=Cmpd 71, AutoMSn(565.2641), 13.6 min
RTINSECONDS=813.783
SCANS=MS: 797 MSMS: 798
PEPMASS=565.26412	4680
CHARGE=2+
322.18595	210	
738.28397	105	
808.34142	245	
817.83428	285	
886.35247	126	
888.36016	108	
921.42539	230	
END IONS

###FS:    #m/z: 513.23134 #charge   2
###MaxRes:#m/z:  0.00000 #charge-128
###MS: 797
###MSMS: 800
BEGIN IONS
TITLE=Cmpd 72, AutoMSn(513.2313), 13.6 min
RTINSECONDS=814.784
SCANS=MS: 797 MSMS: 800
PEPMASS=513.23134	2700
CHARGE=2+
459.26934	102	
622.33653	109	
END IONS

###FS:    #m/z: 382.68059 #charge   2
###MaxRes:#m/z:  0.00000 #charge-128
###MS: 801
###MSMS: 802
BEGIN IONS
TITLE=Cmpd 73, AutoMSn(382.6806), 13.6 min
RTINSECONDS=817.808
SCANS=MS: 801 MSMS: 802
PEPMASS=382.68059	5168
CHARGE=2+
50.88165	159	
399.23275	147	
END IONS

###FS:    #m/z: 565.26315 #charge   2
###MaxRes:#m/z:  0.00000 #charge-128
###MS: 801
###MSMS: 803
BEGIN IONS
TITLE=Cmpd 74, AutoMSn(565.2632), 13.6 min
RTINSECONDS=818.309
SCANS=MS: 801 MSMS: 803
PEPMASS=565.26315	5616
CHARGE=2+
564.60636	123	
808.31130	333	1+
921.40818	257	1+
END IONS

###FS:    #m/z: 529.76338 #charge   2
###MaxRes:#m/z:  0.00000 #charge-128
###MS: 801
###MSMS: 804
BEGIN IONS
TITLE=Cmpd 75, AutoMSn(529.7634), 13.6 min
RTINSECONDS=818.811
SCANS=MS: 801 MSMS: 804
PEPMASS=529.76338	4202
CHARGE=2+
340.15720	193	
360.22578	142	
411.23089	102	
445.21777	145	
585.33069	278	
END IONS

###FS:    #m/z: 445.89453 #charge   3
###MaxRes:#m/z:  0.00000 #charge-128
###MS: 805
###MSMS: 806
BEGIN IONS
TITLE=Cmpd 76, AutoMSn(445.8945), 13.7 min
RTINSECONDS=821.835
SCANS=MS: 805 MSMS: 806
PEPMASS=445.89453	11672
CHARGE=3+
330.15260	157	
343.20245	237	
412.18659	139	
457.23582	155	
464.18698	105	
482.28865	213	
498.78634	140	
500.75350	535	
501.27728	147	
527.25912	143	
535.27854	100	
572.79295	144	
576.78377	129	
585.80864	122	
599.79789	112	
600.30103	131	
642.31468	505	
912.45819	162	
929.47538	883	1+
1087.54520	4725	1+
1188.59808	1618	1+
END IONS

###FS:    #m/z: 529.76916 #charge   2
###MaxRes:#m/z:  0.00000 #charge-128
###MS: 805
###MSMS: 807
BEGIN IONS
TITLE=Cmpd 77, AutoMSn(529.7692), 13.7 min
RTINSECONDS=822.336
SCANS=MS: 805 MSMS: 807
PEPMASS=529.76916	10599
CHARGE=2+
340.16396	192	
401.66853	104	
440.23285	130	
445.21868	170	
530.76824	117	
544.27762	177	
554.22837	103	
568.32167	106	
585.33265	2136	1+
614.24733	122	
714.37657	435	1+
857.40045	131	
874.41431	948	1+
884.25205	245	
945.44864	692	1+
955.78785	100	
END IONS

###FS:    #m/z: 656.95143 #charge   3
###MaxRes:#m/z:  0.00000 #charge-128
###MS: 805
###MSMS: 808
BEGIN IONS
TITLE=Cmpd 78, AutoMSn(656.9514), 13.7 min
RTINSECONDS=822.837
SCANS=MS: 805 MSMS: 808
PEPMASS=656.95143	5327
CHARGE=3+
388.64938	121	
487.23858	264	
532.73569	507	1+
785.58030	204	
889.36392	242	
1064.46113	112	
END IONS

###FS:    #m/z: 445.89375 #charge   3
###MaxRes:#m/z:  0.00000 #charge-128
###MS: 809
###MSMS: 810
BEGIN IONS
TITLE=Cmpd 79, AutoMSn(445.8937), 13.8 min
RTINSECONDS=825.863
SCANS=MS: 809 MSMS: 810
PEPMASS=445.89375	22044
CHARGE=3+
326.17526	100	
330.17009	112	
343.20733	164	
384.20956	111	
410.19737	110	
436.72337	114	
465.24861	1167	1+
482.27386	147	
503.24541	228	
515.29426	108	
525.25741	125	
527.74433	113	
535.27166	114	
535.77768	296	
543.26293	101	
572.79415	146	
576.79018	165	
585.80273	161	
586.29481	370	1+
599.79371	247	
600.29965	277	
642.31133	530	1+
703.30927	179	
741.37308	131	
912.44560	497	1+
930.48773	665	1+
1000.51289	1844	1+
1087.55174	8500	1+
1188.58917	3294	1+
END IONS

###FS:    #m/z: 529.76823 #charge   2
###MaxRes:#m/z:  0.00000 #charge-128
###MS: 809
###MSMS: 811
BEGIN IONS
TITLE=Cmpd 80, AutoMSn(529.7682), 13.8 min
RTINSECONDS=826.364
SCANS=MS: 809 MSMS: 811
PEPMASS=529.76823	13494
CHARGE=2+
296.15975	102	
340.16402	225	
345.15757	228	
437.71491	115	
439.22451	150	
445.22582	176	
488.28199	301	1+
583.32093	107	
585.33178	1714	1+
696.36966	126	
714.37438	520	1+
737.33001	148	
874.40728	665	1+
884.25168	247	
945.43595	765	1+
END IONS

###FS:    #m/z: 668.33566 #charge   2
###MaxRes:#m/z:  0.00000 #charge-128
###MS: 809
###MSMS: 812
BEGIN IONS
TITLE=Cmpd 81, AutoMSn(668.3357), 13.8 min
RTINSECONDS=826.866
SCANS=MS: 809 MSMS: 812
PEPMASS=668.33566	7435
CHARGE=2+
1335.66933	1038	1+
END IONS

###FS:    #m/z: 485.91188 #charge   3
###MaxRes:#m/z:  0.00000 #charge-128
###MS: 813
###MSMS: 814
BEGIN IONS
TITLE=Cmpd 82, AutoMSn(485.9119), 13.8 min
RTINSECONDS=829.892
SCANS=MS: 813 MSMS: 814
PEPMASS=485.91188	13037
CHARGE=3+
397.19538	184	
468.24536	185	
564.79905	147	
END IONS

###FS:    #m/z: 445.89486 #charge   3
###MaxRes:#m/z:  0.00000 #charge-128
###MS: 813
###MSMS: 815
BEGIN IONS
TITLE=Cmpd 83, AutoMSn(445.8949), 13.8 min
RTINSECONDS=830.393
SCANS=MS: 813 MSMS: 815
PEPMASS=445.89486	16761
CHARGE=3+
343.20442	215	1+
400.23850	122	
429.21274	120	
442.21925	101	
444.22595	110	
465.24291	732	1+
470.19246	136	
487.21549	220	
500.76046	656	1+
501.25346	155	
503.23724	1631	1+
510.70519	321	
525.26781	233	
535.77237	171	
536.27140	109	
546.29762	152	
552.25716	141	
558.29898	100	
570.27940	104	
576.79297	106	
586.28866	238	
594.79580	1290	1+
595.29756	624	1+
616.31527	309	
642.30576	309	1+
714.38074	103	
741.38827	160	
930.46175	445	1+
1087.54552	4718	1+
END IONS

###FS:    #m/z: 646.62936 #charge   3
###MaxRes:#m/z:  0.00000 #charge-128
###MS: 813
###MSMS: 816
BEGIN IONS
TITLE=Cmpd 84, AutoMSn(646.6294), 13.8 min
RTINSECONDS=830.894
SCANS=MS: 813 MSMS: 816
PEPMASS=646.62936	4902
CHARGE=3+
436.17789	112	
490.26489	126	
532.74581	531	
533.25102	118	
643.80973	128	
646.62975	153	
654.74435	100	
751.33439	198	
758.28491	147	
767.44496	193	
839.88030	148	
849.51842	105	
871.34577	264	1+
889.37485	278	
1064.45429	115	
END IONS

###FS:    #m/z: 485.91228 #charge   3
###MaxRes:#m/z:  0.00000 #charge-128
###MS: 817
###MSMS: 818
BEGIN IONS
TITLE=Cmpd 85, AutoMSn(485.9123), 13.9 min
RTINSECONDS=833.927
SCANS=MS: 817 MSMS: 818
PEPMASS=485.91228	20185
CHARGE=3+
379.20069	101	
397.20416	144	
468.26211	117	
507.22799	101	
564.72669	138	
627.98375	280	
END IONS

###FS:    #m/z: 651.62205 #charge   3
###MaxRes:#m/z:  0.00000 #charge-128
###MS: 817
###MSMS: 819
BEGIN IONS
TITLE=Cmpd 86, AutoMSn(651.6220), 13.9 min
RTINSECONDS=834.428
SCANS=MS: 817 MSMS: 819
PEPMASS=651.62205	11389
CHARGE=3+
314.12998	297	
343.14291	580	
376.17377	445	
490.26078	2080	1+
501.22880	430	
506.11559	277	
532.24999	304	
558.23728	573	
589.28242	397	
589.77520	335	
591.30969	3129	1+
601.76187	309	
619.20240	267	
634.20896	411	
646.61912	364	
661.25961	295	
747.30198	1834	1+
751.34055	2068	1+
758.27823	285	
767.44551	678	
776.28929	12357	1+
785.58573	495	
818.33158	263	
838.37041	5250	1+
850.10554	392	
861.37155	276	
861.37846	2489	1+
871.36045	1108	1+
889.37171	9536	1+
889.37632	1715	1+
949.38817	342	
967.41380	1957	1+
986.43807	1081	1+
1046.45555	296	
1046.45906	2720	1+
1064.47139	28817	1+
1115.46721	328	
END IONS

###FS:    #m/z: 645.61993 #charge   3
###MaxRes:#m/z:  0.00000 #charge-128
###MS: 817
###MSMS: 820
BEGIN IONS
TITLE=Cmpd 87, AutoMSn(645.6199), 13.9 min
RTINSECONDS=834.929
SCANS=MS: 817 MSMS: 820
PEPMASS=645.61993	8648
CHARGE=3+
314.13462	193	
365.17639	266	
376.17250	228	
379.64159	461	
419.69643	411	
490.26256	912	
523.73601	1346	
524.23622	416	
589.28120	312	
591.30945	1875	1+
619.20601	230	
634.21080	468	
646.95470	468	
647.28957	229	
661.26199	238	
729.28653	291	
747.29571	1164	1+
751.33517	1634	1+
758.27839	1155	1+
767.44843	565	
776.28766	6027	1+
785.57431	1141	
818.34082	330	
838.37249	2980	1+
843.36342	425	1+
861.37526	321	
861.38435	986	1+
871.36040	1751	1+
881.21636	290	
889.37355	6039	1+
899.42081	211	
967.41964	1538	1+
986.43704	587	1+
1046.46429	269	
1064.47346	16783	1+
1075.39372	340	
1076.28969	550	
1115.45944	230	
END IONS

###FS:    #m/z: 651.62056 #charge   3
###MaxRes:#m/z:  0.00000 #charge-128
###MS: 821
###MSMS: 822
BEGIN IONS
TITLE=Cmpd 88, AutoMSn(651.6206), 14.0 min
RTINSECONDS=837.972
SCANS=MS: 821 MSMS: 822
PEPMASS=651.62056	260472
CHARGE=3+
376.17620	1829	
490.26152	8384	1+
493.71861	3269	
501.22920	2077	
558.24076	3429	
558.74145	2399	
589.28186	3532	
589.78112	1746	
591.30886	11732	1+
601.75830	2039	
619.20687	1825	
634.21243	2642	
661.25722	1973	
747.30095	9174	1+
751.33889	11507	1+
776.28960	61330	1+
838.37282	28451	1+
861.37353	1952	
861.38132	11573	1+
871.36205	2112	
889.37295	61131	1+
967.41309	9527	1+
1046.45194	1711	
1046.46052	22031	1+
1064.47144	184257	1+
END IONS

###FS:    #m/z: 976.92205 #charge   2
###MaxRes:#m/z:  0.00000 #charge-128
###MS: 821
###MSMS: 823
BEGIN IONS
TITLE=Cmpd 89, AutoMSn(976.9221), 14.0 min
RTINSECONDS=838.473
SCANS=MS: 821 MSMS: 823
PEPMASS=976.92205	22655
CHARGE=2+
386.20231	204	
490.25692	218	
501.22406	398	
662.28392	117	
747.30120	427	1+
776.28905	701	1+
785.57965	208	
838.36776	481	1+
861.38884	138	
871.35955	111	
889.36907	1489	1+
903.87453	102	
918.37394	107	
968.91327	192	
1064.46919	1370	1+
1177.54035	168	
1178.56665	105	
1952.83471	10955	1+
END IONS

###FS:    #m/z: 658.94414 #charge   3
###MaxRes:#m/z:  0.00000 #charge-128
###MS: 821
###MSMS: 824
BEGIN IONS
TITLE=Cmpd 90, AutoMSn(658.9441), 14.0 min
RTINSECONDS=838.974
SCANS=MS: 821 MSMS: 824
PEPMASS=658.94414	11190
CHARGE=3+
386.19593	265	
388.65744	135	
431.69968	143	
490.24848	180	
501.24318	139	
504.22787	203	
523.72845	134	
531.72813	459	
532.21764	129	
532.73900	1321	1+
533.24759	698	
540.74442	199	
541.23310	132	
591.30210	406	1+
600.27268	258	
611.57122	148	
611.92084	235	
653.25925	270	1+
658.94409	2329	1+
659.28300	1551	1+
659.61555	999	1+
664.27212	233	
664.60431	290	
667.84247	136	
747.29553	152	
751.34228	191	
776.29632	504	1+
785.57960	197	
838.38230	1059	1+
871.37042	154	
889.37051	667	1+
967.42197	169	
1064.49885	217	
1086.45026	162	
END IONS

###FS:    #m/z: 651.62064 #charge   3
###MaxRes:#m/z:  0.00000 #charge-128
###MS: 825
###MSMS: 826
BEGIN IONS
TITLE=Cmpd 91, AutoMSn(651.6206), 14.0 min
RTINSECONDS=842.002
SCANS=MS: 825 MSMS: 826
PEPMASS=651.62064	536483
CHARGE=3+
343.14225	2932	
376.17684	3052	
419.69138	6401	
490.25969	11392	
501.23135	3326	
558.24211	6358	
558.74252	3115	
589.28362	4439	
591.30983	20802	1+
601.75752	3633	
619.20121	2841	
634.21518	4216	
645.62001	3139	
645.95231	3570	
651.61909	2945	
651.95546	3086	
661.25902	3595	
747.29936	15759	1+
751.34039	17735	1+
776.28847	105671	1+
838.37092	42056	1+
861.37901	20913	1+
861.37947	3305	
871.36018	3460	
889.37141	99139	1+
967.41431	17428	1+
986.42644	9051	1+
1046.45882	36270	1+
1064.47123	303489	1+
END IONS

###FS:    #m/z: 976.92146 #charge   2
###MaxRes:#m/z:  0.00000 #charge-128
###MS: 825
###MSMS: 827
BEGIN IONS
TITLE=Cmpd 92, AutoMSn(976.9215), 14.0 min
RTINSECONDS=842.503
SCANS=MS: 825 MSMS: 827
PEPMASS=976.92146	71989
CHARGE=2+
386.20850	511	
490.26379	314	
501.22869	868	
591.31269	240	
661.26234	180	
747.29449	245	
751.32775	225	
776.29055	1045	1+
785.59248	157	
838.37532	271	
861.37884	244	
889.37516	1830	1+
905.87748	159	
906.39465	166	
967.40599	365	1+
968.91432	143	
1064.46836	2047	1+
1075.39380	144	
1116.47781	225	
1177.54905	378	
1178.54255	212	
1952.83387	19531	1+
END IONS

###FS:    #m/z: 658.94562 #charge   3
###MaxRes:#m/z:  0.00000 #charge-128
###MS: 825
###MSMS: 828
BEGIN IONS
TITLE=Cmpd 93, AutoMSn(658.9456), 14.1 min
RTINSECONDS=843.004
SCANS=MS: 825 MSMS: 828
PEPMASS=658.94562	20354
CHARGE=3+
389.15592	117	
419.68558	162	
445.18699	262	1+
456.16367	117	
490.26158	136	
494.21304	157	
503.22035	113	
523.72770	495	
531.73195	320	
532.23083	682	1+
543.73003	430	
591.30119	218	
600.26665	152	
611.58195	241	
611.92187	220	
658.60872	162	
658.94577	1715	1+
659.28035	1391	1+
659.62193	741	1+
661.28638	334	1+
664.27635	141	
685.27880	120	
747.29642	279	
751.33431	268	1+
767.44476	208	
776.28922	392	
785.57971	332	
796.33746	109	
838.37645	237	
852.82107	117	
853.32370	155	
889.37514	747	1+
906.38053	118	
1063.45378	454	1+
1064.46885	1597	1+
END IONS

###FS:    #m/z: 976.92170 #charge   2
###MaxRes:#m/z:  0.00000 #charge-128
###MS: 829
###MSMS: 830
BEGIN IONS
TITLE=Cmpd 94, AutoMSn(976.9217), 14.1 min
RTINSECONDS=846.034
SCANS=MS: 829 MSMS: 830
PEPMASS=976.92170	59865
CHARGE=2+
386.20348	357	
490.25208	157	
501.22718	481	1+
591.30788	222	
619.19763	124	
747.29859	219	
751.34465	218	
759.24969	108	
776.28612	612	
785.58218	369	
838.36851	267	
861.37061	177	
871.34135	227	
889.37343	1541	1+
905.87217	154	
968.41480	221	
968.90679	111	
979.93794	117	
1064.46968	1429	1+
1115.45384	110	
1177.57540	132	
1178.53187	142	
1952.83422	13143	1+
END IONS

###FS:    #m/z: 669.27868 #charge   3
###MaxRes:#m/z:  0.00000 #charge-128
###MS: 829
###MSMS: 831
BEGIN IONS
TITLE=Cmpd 95, AutoMSn(669.2787), 14.1 min
RTINSECONDS=846.534
SCANS=MS: 829 MSMS: 831
PEPMASS=669.27868	15107
CHARGE=3+
402.13637	249	
417.16341	285	
445.19897	184	
490.25716	410	1+
530.19778	289	1+
561.24393	229	
561.76347	287	
567.56211	207	
567.90121	251	
589.28256	271	
591.30407	852	1+
596.22398	545	1+
597.56608	215	
597.90204	3478	1+
598.23371	3335	1+
598.57359	1789	1+
603.22893	296	
603.57294	270	
606.74141	204	
632.24427	245	
634.26129	319	1+
664.60357	312	
664.93332	377	
666.94523	285	
668.32135	357	1+
669.92559	207	
716.26525	248	
747.28824	354	1+
751.34133	297	
754.31764	433	
776.28187	1500	1+
785.58285	411	
819.31131	274	1+
833.32056	421	
838.37227	1515	1+
840.38033	214	
847.82708	289	
861.39033	417	1+
889.36744	810	1+
915.35858	477	1+
918.39089	258	1+
920.32584	223	1+
946.39497	330	1+
967.41547	325	1+
1046.44829	751	1+
1064.47040	7673	1+
1076.28915	325	
1108.46740	724	1+
1620.66742	463	1+
1791.69474	1342	1+
END IONS

###FS:    #m/z: 658.94580 #charge   3
###MaxRes:#m/z:  0.00000 #charge-128
###MS: 829
###MSMS: 832
BEGIN IONS
TITLE=Cmpd 96, AutoMSn(658.9458), 14.1 min
RTINSECONDS=847.035
SCANS=MS: 829 MSMS: 832
PEPMASS=658.94580	16678
CHARGE=3+
386.19826	115	
445.20235	146	
490.25226	295	
504.72786	125	
512.21430	117	
523.74671	118	
524.23567	140	
540.71709	150	
544.22662	122	
569.73106	131	
591.30265	142	
600.76046	110	
611.58350	171	
658.94244	871	1+
659.28034	805	1+
659.60811	848	
664.26954	155	
664.59612	265	
664.93082	239	
667.82719	569	1+
747.28859	145	
776.28705	896	1+
785.58856	281	
838.37580	241	
852.32896	242	1+
889.38942	224	
900.37205	122	
925.39056	125	
1064.47306	210	
1064.47571	1003	1+
1087.44107	112	
1321.59195	1483	1+
END IONS

###FS:    #m/z: 669.27941 #charge   3
###MaxRes:#m/z:  0.00000 #charge-128
###MS: 833
###MSMS: 834
BEGIN IONS
TITLE=Cmpd 97, AutoMSn(669.2794), 14.2 min
RTINSECONDS=850.065
SCANS=MS: 833 MSMS: 834
PEPMASS=669.27941	19322
CHARGE=3+
376.17609	156	
388.64120	191	
417.15994	470	
463.20267	232	
523.72788	432	
554.74099	609	
567.56400	237	
591.31216	406	
593.34143	156	
597.22060	363	
597.89953	3150	1+
598.23636	2782	1+
598.56865	1894	
631.93200	186	
651.23814	234	1+
658.27502	236	1+
664.28445	276	1+
664.62422	270	1+
666.28370	179	
668.33891	276	
668.83530	314	
711.75842	204	
712.25998	156	
716.26386	231	
747.30171	275	1+
751.33752	388	1+
776.29327	406	
785.58015	204	
833.30345	340	
838.37120	1145	1+
888.37198	320	1+
889.37827	825	1+
899.42304	297	
915.35761	333	1+
919.36832	241	1+
946.38632	399	1+
967.41621	382	
1064.46855	4798	1+
1076.30344	382	
1076.38325	213	
1620.68252	423	1+
1791.68315	1868	1+
END IONS

###FS:    #m/z: 674.61019 #charge   3
###MaxRes:#m/z:  0.00000 #charge-128
###MS: 833
###MSMS: 835
BEGIN IONS
TITLE=Cmpd 98, AutoMSn(674.6102), 14.2 min
RTINSECONDS=850.566
SCANS=MS: 833 MSMS: 835
PEPMASS=674.61019	10220
CHARGE=3+
418.15966	119	
463.20980	202	
490.25611	194	
523.73241	153	
539.72655	117	
554.26391	119	
567.56138	495	1+
568.23377	213	
591.30963	378	1+
596.22745	264	1+
597.90397	613	1+
598.23464	676	1+
598.56219	504	1+
603.22754	377	1+
603.57124	246	
603.90636	157	
611.78297	138	
637.25756	127	
669.27170	254	1+
672.29592	140	
716.25403	262	
751.35114	169	
754.29909	212	
803.30307	139	
810.84616	230	
811.34301	136	
833.30960	350	1+
838.36812	454	1+
850.82664	170	
889.35778	167	
897.32072	150	
904.35885	132	
1064.46203	580	
1064.46872	1663	1+
1065.45584	206	
1076.29164	225	
END IONS

###FS:    #m/z: 402.21271 #charge-128
###MaxRes:#m/z:  0.00000 #charge-128
###MS: 833
###MSMS: 836
BEGIN IONS
TITLE=Cmpd 99, AutoMSn(402.2127), 14.2 min
RTINSECONDS=851.067
SCANS=MS: 833 MSMS: 836
PEPMASS=402.21271	7955

315.16326	132	
324.67829	126	
361.18112	614	1+
386.19375	242	1+
414.22668	231	
416.23033	100	
460.25031	1847	1+
468.42016	394	
485.25042	114	
491.58248	168	
531.28748	1663	1+
551.28721	112	
579.30345	213	
628.34534	1208	1+
747.38282	140	
791.39556	100	
END IONS

###FS:    #m/z: 669.27821 #charge   3
###MaxRes:#m/z:  0.00000 #charge-128
###MS: 837
###MSMS: 838
BEGIN IONS
TITLE=Cmpd 100, AutoMSn(669.2782), 14.2 min
RTINSECONDS=854.099
SCANS=MS: 837 MSMS: 838
PEPMASS=669.27821	70058
CHARGE=3+
532.74000	1948	
538.71697	2497	
591.90622	1169	
592.22923	2070	
592.56453	1547	
597.23125	1276	
597.56655	1953	
597.90117	76252	1+
598.23596	55655	1+
598.56854	37282	1+
631.58680	2368	
631.91790	1947	
632.24709	2163	
663.27315	1689	
663.61164	2143	
663.94370	1285	
711.76413	1170	
716.26799	1282	
1791.68056	26275	1+
END IONS

###FS:    #m/z: 688.28592 #charge   3
###MaxRes:#m/z:  0.00000 #charge-128
###MS: 837
###MSMS: 839
BEGIN IONS
TITLE=Cmpd 101, AutoMSn(688.2859), 14.2 min
RTINSECONDS=854.599
SCANS=MS: 837 MSMS: 839
PEPMASS=688.28592	10251
CHARGE=3+
599.55962	100	
612.91131	125	
616.90610	664	
617.24221	554	1+
617.56995	612	1+
659.59679	129	
661.28948	136	
689.26686	109	
740.28183	131	
785.59597	177	
804.35946	101	
896.85155	125	
924.85521	446	1+
END IONS

###FS:    #m/z: 402.21469 #charge   3
###MaxRes:#m/z:  0.00000 #charge-128
###MS: 837
###MSMS: 840
BEGIN IONS
TITLE=Cmpd 102, AutoMSn(402.2147), 14.3 min
RTINSECONDS=855.101
SCANS=MS: 837 MSMS: 840
PEPMASS=402.21469	8134
CHARGE=3+
314.67148	190	
323.66766	375	
344.15382	113	
360.19751	151	
361.18401	373	
373.18771	124	
386.19066	164	
414.21164	199	
416.21782	123	
455.31177	148	
460.25320	1303	1+
468.42199	254	
485.25305	121	
531.28759	1196	1+
549.26492	145	
577.27212	108	
579.28253	122	
628.34327	1111	1+
END IONS

###FS:    #m/z: 1003.40975 #charge   2
###MaxRes:#m/z:  0.00000 #charge-128
###MS: 841
###MSMS: 842
BEGIN IONS
TITLE=Cmpd 103, AutoMSn(1003.4097), 14.3 min
RTINSECONDS=858.132
SCANS=MS: 841 MSMS: 842
PEPMASS=1003.40975	38622
CHARGE=2+
463.20739	242	
584.30447	106	
600.26507	349	1+
716.26987	474	
761.30598	144	
920.31870	279	1+
930.39044	407	1+
1014.48143	1104	
1076.42012	434	1+
1191.45141	220	
1192.42648	129	
1791.68151	3873	1+
1987.81698	502	1+
1989.79504	393	1+
2005.81146	9561	1+
END IONS

###FS:    #m/z: 676.60479 #charge   3
###MaxRes:#m/z:  0.00000 #charge-128
###MS: 841
###MSMS: 843
BEGIN IONS
TITLE=Cmpd 104, AutoMSn(676.6048), 14.3 min
RTINSECONDS=858.633
SCANS=MS: 841 MSMS: 843
PEPMASS=676.60479	13459
CHARGE=3+
523.73320	143	
532.73973	607	1+
538.71947	238	
539.19635	171	
561.88635	169	
567.56222	951	1+
567.89358	371	
568.22291	164	
572.68206	208	
578.90451	196	
597.24342	416	1+
597.56232	241	1+
597.90292	187	
603.23580	636	1+
603.57313	1013	1+
603.90140	387	
605.22919	2335	1+
605.57109	1187	1+
605.90126	799	1+
608.23214	283	1+
610.55170	246	
611.20370	156	
611.78365	262	
613.77674	152	
638.90476	179	
639.26111	148	
661.91126	624	1+
662.25355	635	1+
662.59191	731	1+
666.25170	265	1+
670.48507	669	1+
670.58761	177	
676.27605	498	1+
676.59940	896	1+
676.93805	919	
680.30374	358	1+
681.91031	371	1+
690.70070	145	
760.30265	142	
811.38305	151	
851.33513	269	1+
858.80903	137	
895.34782	213	
904.85356	232	
920.32532	173	
924.37248	300	1+
1338.86821	445	1+
1791.66260	456	1+
1813.65791	1101	1+
END IONS

###FS:    #m/z: 669.27910 #charge   3
###MaxRes:#m/z:  0.00000 #charge-128
###MS: 841
###MSMS: 844
BEGIN IONS
TITLE=Cmpd 105, AutoMSn(669.2791), 14.3 min
RTINSECONDS=859.134
SCANS=MS: 841 MSMS: 844
PEPMASS=669.27910	151825
CHARGE=3+
538.71487	9469	
591.89732	6924	
592.22953	8512	
592.56414	7075	
597.56154	6734	
597.90105	416618	1+
598.23464	304123	1+
598.56853	231516	1+
631.58367	19157	1+
631.91785	12242	
632.25087	14226	
663.27490	8348	
663.60832	8752	
663.94257	9271	
711.76183	6692	
716.26739	6283	
847.81911	7928	
848.31917	6541	
1791.68097	164985	1+
END IONS

###FS:    #m/z: 1003.40962 #charge   2
###MaxRes:#m/z:  0.00000 #charge-128
###MS: 845
###MSMS: 846
BEGIN IONS
TITLE=Cmpd 106, AutoMSn(1003.4096), 14.4 min
RTINSECONDS=862.151
SCANS=MS: 845 MSMS: 846
PEPMASS=1003.40962	51061
CHARGE=2+
464.22086	131	
548.23270	104	
566.27875	138	
584.29812	102	
716.26208	384	
760.29847	133	
819.33299	111	
920.31978	206	
922.34357	196	
930.39814	310	1+
972.38919	106	
994.39401	163	
994.90102	209	
1002.90703	116	
1014.49644	497	
1076.41720	296	
1791.68499	3286	1+
2005.81196	8881	1+
END IONS

###FS:    #m/z: 556.77333 #charge   3
###MaxRes:#m/z:  0.00000 #charge-128
###MS: 845
###MSMS: 847
BEGIN IONS
TITLE=Cmpd 107, AutoMSn(556.7733), 14.4 min
RTINSECONDS=862.652
SCANS=MS: 845 MSMS: 847
PEPMASS=556.77333	13423
CHARGE=3+
375.15386	153	
389.73281	255	
392.17044	832	1+
436.71371	160	
440.53615	1265	
440.87130	781	1+
441.20058	525	
447.53664	272	
466.18733	142	
496.24798	170	
501.23635	377	1+
517.24910	270	1+
520.26538	648	1+
531.74959	252	
532.25545	358	
556.76799	485	
557.01742	629	
557.27925	296	
586.23097	275	
603.26245	215	
611.27948	513	1+
619.33807	1418	1+
629.32819	764	1+
638.72065	378	1+
648.32952	172	
651.78421	231	1+
701.26121	517	1+
734.36936	297	
757.35431	235	1+
758.35410	235	1+
764.40199	862	1+
774.37056	1330	1+
777.37029	206	
792.39378	1388	1+
798.35683	154	
802.76841	148	
860.45380	757	1+
863.40050	165	
877.46111	139	
877.48226	4201	1+
888.43033	607	1+
889.43784	143	
905.47935	3010	1+
973.49718	238	1+
991.46279	231	
1062.50310	213	
1222.54356	1256	1+
1319.58774	8484	1+
1605.74535	822	1+
END IONS

###FS:    #m/z: 669.27982 #charge   3
###MaxRes:#m/z:  0.00000 #charge-128
###MS: 845
###MSMS: 848
BEGIN IONS
TITLE=Cmpd 108, AutoMSn(669.2798), 14.4 min
RTINSECONDS=863.154
SCANS=MS: 845 MSMS: 848
PEPMASS=669.27982	221160
CHARGE=3+
318.11844	773	
321.07161	550	
324.14486	1180	1+
331.10237	656	
335.14864	6316	1+
342.16516	1399	
343.12149	1008	
347.10315	2959	1+
349.11753	999	1+
352.15656	3588	1+
359.11898	1467	1+
363.14436	870	1+
366.41262	493	
367.13067	1494	1+
370.16588	6261	1+
378.14622	591	
380.14649	1235	1+
385.14457	917	1+
387.17687	1901	1+
395.16797	908	1+
402.15134	992	1+
404.13663	2868	1+
408.14769	746	1+
408.83290	741	
412.14581	1254	1+
415.15030	1204	1+
421.18070	623	
422.16185	1813	1+
422.92974	532	
426.15610	1906	1+
428.15414	3935	1+
432.15389	711	
433.02763	709	
433.14295	1448	1+
439.18693	1486	1+
441.15648	760	1+
444.17819	1769	1+
446.17805	5019	1+
453.15944	1266	1+
457.16136	1254	
458.13884	3984	1+
463.20683	18273	1+
469.15977	747	1+
473.17762	1060	1+
475.17455	3421	1+
485.17929	1914	1+
493.20308	818	1+
495.16679	1758	1+
502.20579	1340	
503.19025	2810	1+
506.57469	539	
512.18327	2312	1+
515.16310	2247	1+
524.20635	603	1+
530.19888	4008	1+
544.18206	861	1+
547.21324	632	1+
556.21700	961	1+
558.21237	1023	1+
564.20914	823	1+
566.21344	2243	1+
569.19793	954	1+
573.24243	1337	
574.18457	1616	1+
583.22891	5726	1+
586.20226	4422	1+
587.71271	619	
593.25566	1231	1+
597.90223	1664	1+
598.22998	1769	1+
598.56605	866	
600.26064	20982	1+
600.26194	1382	1+
611.23438	781	1+
613.24140	528	
614.22722	1840	1+
619.21741	864	1+
623.23514	967	1+
631.24230	2539	1+
652.25300	992	1+
665.24665	743	1+
669.27832	910	
670.26836	1409	1+
680.24469	656	1+
683.25567	769	1+
698.25476	1840	1+
701.24811	1140	1+
704.24394	591	
716.22689	1176	1+
716.26457	4919	1+
729.25521	910	1+
742.28801	736	
743.26419	4929	1+
751.22808	2281	1+
755.27802	2077	1+
758.27995	996	1+
760.29649	18924	1+
766.79030	688	
767.44300	976	
773.28465	4107	1+
817.31184	545	1+
826.31723	617	1+
829.31126	2530	1+
844.35488	1535	1+
872.34714	1656	1+
885.29620	1963	1+
903.30508	6441	1+
914.36046	982	1+
920.32786	35738	1+
985.40175	922	1+
1019.40355	5316	1+
1059.38634	1640	1+
1076.41992	21087	1+
1088.35635	1065	
1191.44137	11476	1+
1244.47266	1200	1+
1262.47974	8002	1+
1404.49695	1418	1+
1422.51372	6705	1+
1533.55187	3231	1+
1549.57468	1287	1+
1637.60768	1087	1+
1676.73564	2155	1+
1694.62343	2189	1+
1791.67419	2130	1+
END IONS

###FS:    #m/z: 556.77215 #charge   3
###MaxRes:#m/z:  0.00000 #charge-128
###MS: 849
###MSMS: 850
BEGIN IONS
TITLE=Cmpd 109, AutoMSn(556.7722), 14.4 min
RTINSECONDS=866.174
SCANS=MS: 849 MSMS: 850
PEPMASS=556.77215	29097
CHARGE=3+
372.22188	154	
379.17098	217	
392.17239	901	
440.53400	2109	1+
440.87044	1236	1+
441.20670	608	
447.54469	323	
487.75762	297	
496.22582	288	1+
501.23527	569	1+
504.23996	192	
518.25992	167	
520.26033	777	
523.24493	152	
531.75115	328	
535.26264	182	
556.78252	324	
557.02711	505	
557.27669	433	
557.52324	343	
603.22257	285	1+
619.33809	1885	1+
629.32359	1121	1+
637.68473	276	
648.33148	210	
651.79791	375	1+
659.79077	193	
664.29202	392	1+
701.25168	609	
703.25551	147	
716.83515	146	
734.34964	674	1+
764.38853	564	1+
774.37642	1721	1+
792.39151	1940	1+
860.45450	745	1+
863.39717	308	
877.48403	4343	1+
888.44256	206	
888.44893	540	1+
905.47534	3621	1+
1062.49297	247	
1222.53816	1487	1+
1319.59168	11345	1+
1605.73236	922	1+
END IONS

###FS:    #m/z: 1003.41026 #charge   2
###MaxRes:#m/z:  0.00000 #charge-128
###MS: 849
###MSMS: 851
BEGIN IONS
TITLE=Cmpd 110, AutoMSn(1003.4103), 14.4 min
RTINSECONDS=866.676
SCANS=MS: 849 MSMS: 851
PEPMASS=1003.41026	34116
CHARGE=2+
463.19749	233	
501.73624	109	
716.26809	285	1+
921.33867	130	
931.41824	100	
1014.49327	202	
1791.68466	888	1+
2005.80956	3349	1+
END IONS

###FS:    #m/z: 742.02817 #charge   3
###MaxRes:#m/z:  0.00000 #charge-128
###MS: 849
###MSMS: 852
BEGIN IONS
TITLE=Cmpd 111, AutoMSn(742.0282), 14.5 min
RTINSECONDS=867.177
SCANS=MS: 849 MSMS: 852
PEPMASS=742.02817	18918
CHARGE=3+
490.25527	289	
523.73209	503	1+
526.23706	191	
557.25281	147	
574.26201	211	1+
583.59709	149	
589.28033	306	1+
589.79639	149	
591.30896	691	1+
594.91891	375	1+
595.26943	422	
595.59792	180	
597.90623	146	
623.29936	405	
623.62877	284	
623.95908	245	
632.28570	632	1+
632.62112	1023	1+
632.95715	1026	1+
641.29113	148	
663.28193	162	
670.59421	152	
693.99376	139	
703.31232	203	1+
708.64236	202	
736.67961	213	
737.32172	251	
740.08294	142	
740.25798	140	
742.02476	4895	1+
742.35793	4556	1+
742.68316	3505	1+
751.32425	657	1+
751.75720	177	
797.36070	235	1+
803.35936	158	
838.37030	882	1+
895.38115	363	1+
967.43047	257	
1064.47212	7837	1+
1076.28635	212	
1177.56068	160	
1319.58792	1112	1+
1480.17381	2539	1+
1480.67893	2967	1+
1620.66745	459	1+
1782.76255	512	1+
1895.84783	1212	1+
END IONS

###FS:    #m/z: 740.83695 #charge   2
###MaxRes:#m/z:  0.00000 #charge-128
###MS: 853
###MSMS: 854
BEGIN IONS
TITLE=Cmpd 112, AutoMSn(740.8369), 14.5 min
RTINSECONDS=870.209
SCANS=MS: 853 MSMS: 854
PEPMASS=740.83695	44471
CHARGE=2+
419.69341	258	
490.26229	303	
523.72540	323	
525.24916	322	1+
556.58354	482	1+
575.77905	326	
588.90757	262	1+
589.27898	428	
591.31546	766	1+
594.59373	783	1+
594.92583	980	
595.26556	872	
618.31243	392	1+
623.29188	854	1+
623.62126	1129	
623.95774	230	
626.61925	654	1+
626.95827	239	
627.27442	391	
632.27181	229	
632.61920	2350	1+
632.95807	2196	1+
633.29305	1450	1+
667.59639	224	
707.99763	427	
708.32291	436	1+
731.82710	217	
732.32751	237	
736.05512	490	1+
736.33409	871	1+
736.64141	628	1+
737.78482	418	1+
740.31772	241	
742.02441	6523	1+
742.35337	7000	1+
742.69030	3264	1+
746.30108	325	1+
751.34069	805	1+
757.33673	204	
796.83734	236	
810.83656	239	
811.34519	241	
838.37026	1903	1+
874.38996	198	
895.38536	570	1+
895.72551	823	
896.04939	563	
939.91546	271	
967.41727	574	1+
1064.46953	13694	1+
1319.59946	924	1+
1480.16477	5494	1+
1480.66979	6412	1+
END IONS

###FS:    #m/z: 556.77209 #charge   3
###MaxRes:#m/z:  0.00000 #charge-128
###MS: 853
###MSMS: 855
BEGIN IONS
TITLE=Cmpd 113, AutoMSn(556.7721), 14.5 min
RTINSECONDS=870.711
SCANS=MS: 853 MSMS: 855
PEPMASS=556.77209	25061
CHARGE=3+
367.67614	243	
379.17735	219	
392.16880	741	1+
438.19994	267	
440.53341	942	1+
440.87910	268	
441.20116	310	
446.21792	204	
448.18446	316	1+
463.21306	593	1+
487.75080	240	
520.26341	638	1+
531.75261	366	
532.26014	282	
557.02727	361	
557.52538	132	
592.25395	381	1+
603.28998	164	
619.33601	1168	1+
619.34754	142	
623.32472	131	
629.32210	991	1+
648.33452	212	
657.30385	227	
701.25976	468	1+
711.05623	181	
716.84709	222	
734.33801	217	
752.28337	304	
764.40343	556	1+
774.37991	1115	1+
777.38635	171	
792.39198	994	1+
803.87237	160	
860.45567	739	1+
863.40153	288	
877.48307	3063	1+
888.46680	400	1+
894.33124	314	1+
905.48399	1837	1+
913.34987	259	1+
1062.48727	125	
1063.50739	152	
1112.53470	623	1+
1222.54434	951	1+
1319.59185	5767	1+
END IONS

###FS:    #m/z: 740.83695 #charge   2
###MaxRes:#m/z:  0.00000 #charge-128
###MS: 853
###MSMS: 856
BEGIN IONS
TITLE=Cmpd 114, AutoMSn(740.8369), 14.5 min
RTINSECONDS=871.212
SCANS=MS: 853 MSMS: 856
PEPMASS=740.83695	19346
CHARGE=2+
419.69038	205	
490.26032	515	1+
523.73652	469	
524.23430	323	
564.43557	273	
574.26453	562	1+
583.28693	280	1+
589.26965	433	
591.29682	687	1+
594.92922	879	1+
595.25566	504	
595.59701	351	
603.76112	213	
623.30175	658	1+
623.62215	553	
623.95733	255	
626.61971	383	1+
632.62278	2347	1+
632.95992	2005	1+
633.28725	1800	1+
641.34949	612	1+
660.29388	302	
664.96776	463	
665.30280	361	
670.28595	261	1+
678.89705	214	
704.62451	263	
707.98513	654	1+
708.31159	331	
708.66265	403	
736.33796	344	
736.58508	251	
736.99276	494	1+
737.34980	578	1+
737.66050	459	1+
740.28047	197	
742.01572	5396	1+
742.34432	5646	1+
742.67902	4497	1+
747.30372	392	1+
751.33294	947	1+
790.66688	293	
802.84471	202	
838.37487	1354	1+
895.38118	893	1+
895.71628	635	1+
896.05928	721	1+
967.41167	948	1+
987.90341	201	
1064.47177	13833	1+
1076.28514	637	
1098.42169	198	
1480.16898	6574	1+
1480.66420	6272	1+
END IONS

###FS:    #m/z: 740.83640 #charge   2
###MaxRes:#m/z:  0.00000 #charge-128
###MS: 857
###MSMS: 858
BEGIN IONS
TITLE=Cmpd 115, AutoMSn(740.8364), 14.6 min
RTINSECONDS=874.241
SCANS=MS: 857 MSMS: 858
PEPMASS=740.83640	53972
CHARGE=2+
419.68659	219	
490.26371	513	1+
556.59681	266	
564.45046	556	
564.51962	378	
589.27584	866	1+
591.31107	384	
594.92647	877	1+
595.26011	1017	1+
595.59921	494	1+
623.27747	333	1+
623.62571	541	
623.95745	524	1+
626.94426	820	1+
627.28538	258	
632.62309	2340	1+
632.95170	2072	1+
633.28977	1252	1+
635.63494	396	
642.31612	762	
664.96653	224	
665.30722	272	
665.62934	228	
666.89652	255	1+
667.25771	278	1+
667.56932	191	
696.81739	265	
704.93327	214	
705.27786	210	
707.98560	260	
708.31788	260	
732.34623	249	1+
736.31375	669	
736.63711	601	1+
736.99131	243	
742.00735	4691	1+
742.33187	4462	1+
742.66742	3168	1+
747.30097	249	1+
751.32439	737	1+
754.30143	800	1+
796.83562	340	1+
810.84840	454	
811.32751	280	
838.36367	1748	1+
895.39141	629	1+
895.73795	560	
896.03726	450	
967.42142	465	
1046.47165	631	1+
1064.47186	12597	1+
1149.55379	554	1+
1473.59995	954	1+
1480.15937	5696	1+
1480.66732	4639	1+
END IONS

###FS:    #m/z: 663.27708 #charge   3
###MaxRes:#m/z:  0.00000 #charge-128
###MS: 857
###MSMS: 859
BEGIN IONS
TITLE=Cmpd 116, AutoMSn(663.2771), 14.6 min
RTINSECONDS=874.742
SCANS=MS: 857 MSMS: 859
PEPMASS=663.27708	19504
CHARGE=3+
370.16068	122	
388.64862	328	
431.19102	228	
445.68830	149	
452.71387	196	
452.79850	136	
463.20375	164	
490.25496	210	
494.23198	125	
523.73404	118	
538.23469	125	
538.71534	171	
587.25120	146	
591.90269	2088	1+
592.23345	1826	1+
592.56694	1572	1+
597.90118	527	
598.23443	204	
600.27534	170	
657.26550	140	
661.26373	173	
747.29465	279	
776.29539	955	1+
779.30632	180	
785.58076	321	
839.30755	159	
866.36057	258	
889.37610	1076	1+
896.33170	220	
1064.46373	124	
1064.47154	555	1+
1092.46643	3327	1+
1773.67750	1053	1+
END IONS

###FS:    #m/z: 740.83640 #charge   2
###MaxRes:#m/z:  0.00000 #charge-128
###MS: 857
###MSMS: 860
BEGIN IONS
TITLE=Cmpd 117, AutoMSn(740.8364), 14.6 min
RTINSECONDS=875.243
SCANS=MS: 857 MSMS: 860
PEPMASS=740.83640	16758
CHARGE=2+
419.69180	361	
490.26202	381	
523.72845	315	
556.91754	214	
575.29062	228	
589.27766	533	1+
591.30915	425	1+
594.92628	766	1+
595.26318	488	1+
595.59544	292	
603.74871	373	
616.78550	269	1+
623.28685	593	1+
623.61730	398	
623.95025	316	
626.62311	365	1+
626.95096	203	
627.28345	295	
632.62080	1580	1+
632.95629	1304	1+
633.29017	1141	
635.63533	336	
642.31379	209	
660.28367	227	
664.31682	293	1+
665.63995	259	
707.98147	213	
736.30701	622	1+
736.64201	629	1+
737.96909	261	
742.02999	1213	
742.33396	3747	1+
742.66224	1848	1+
742.98865	1912	1+
751.34034	708	1+
754.31930	295	
838.37800	956	1+
891.88836	221	
892.39918	202	
895.39355	368	1+
895.72610	695	1+
896.06671	354	
912.29844	225	
967.40796	698	1+
1064.47159	8632	1+
1076.29002	233	
1473.60615	566	1+
1480.16925	3431	1+
1480.67364	3270	1+
END IONS

###FS:    #m/z: 740.83697 #charge   2
###MaxRes:#m/z:  0.00000 #charge-128
###MS: 861
###MSMS: 862
BEGIN IONS
TITLE=Cmpd 118, AutoMSn(740.8370), 14.6 min
RTINSECONDS=878.261
SCANS=MS: 861 MSMS: 862
PEPMASS=740.83697	39234
CHARGE=2+
490.26010	520	1+
550.59109	151	
556.58263	171	
591.30723	408	
594.92651	546	
595.26784	253	
595.59159	208	
597.25339	211	1+
623.95352	169	
632.62304	920	1+
632.95379	789	
633.28885	354	
665.63137	157	
667.88358	253	1+
668.23826	218	
707.99200	142	
708.33247	237	
727.29239	154	
736.31506	606	1+
736.63758	167	
736.97228	221	
737.81551	152	
740.60011	408	
740.83131	1028	
741.08625	930	
741.33580	936	
742.00730	2157	1+
742.31654	2271	1+
742.65728	1404	1+
751.34449	345	1+
811.32862	157	
838.37182	1077	1+
895.39284	350	1+
895.74949	189	
896.06717	225	
967.41499	554	1+
1064.47049	8720	1+
1076.30737	184	
1177.56428	715	1+
END IONS

###FS:    #m/z: 555.78701 #charge   2
###MaxRes:#m/z:  0.00000 #charge-128
###MS: 861
###MSMS: 863
BEGIN IONS
TITLE=Cmpd 119, AutoMSn(555.7870), 14.6 min
RTINSECONDS=878.762
SCANS=MS: 861 MSMS: 863
PEPMASS=555.78701	14933
CHARGE=2+
338.17817	126	
363.20720	156	
374.16685	114	
379.17391	149	
392.17427	246	
396.69790	117	
439.24052	247	
446.20583	116	
453.24494	202	
463.21224	466	1+
501.23662	142	
520.26540	220	
522.26582	120	
535.26212	129	
574.23826	349	
592.23965	272	
612.26724	189	
619.31406	142	
623.34794	202	
629.31454	343	1+
646.27298	141	
657.31624	118	
660.32309	339	1+
734.35619	158	
752.28394	374	1+
764.38765	334	1+
774.36542	324	1+
792.38060	150	
863.41564	224	
991.46919	141	
1062.51299	117	
END IONS

###FS:    #m/z: 630.59361 #charge   3
###MaxRes:#m/z:  0.00000 #charge-128
###MS: 861
###MSMS: 864
BEGIN IONS
TITLE=Cmpd 120, AutoMSn(630.5936), 14.7 min
RTINSECONDS=879.263
SCANS=MS: 861 MSMS: 864
PEPMASS=630.59361	15018
CHARGE=3+
335.14969	122	
463.20994	123	
554.20808	123	
559.21753	2387	1+
559.55297	1262	1+
559.89040	748	1+
563.21280	102	
566.36673	126	
577.78816	151	
653.71870	118	
789.79139	311	1+
1675.62174	2025	1+
END IONS

###FS:    #m/z: 555.78632 #charge   2
###MaxRes:#m/z:  0.00000 #charge-128
###MS: 865
###MSMS: 866
BEGIN IONS
TITLE=Cmpd 121, AutoMSn(555.7863), 14.7 min
RTINSECONDS=882.284
SCANS=MS: 865 MSMS: 866
PEPMASS=555.78632	23205
CHARGE=2+
335.13832	101	
338.18077	155	
377.11182	106	
392.17302	105	
446.18414	163	
458.21878	124	
463.20686	709	1+
520.26946	117	
560.48304	107	
586.28222	193	
592.25934	224	
612.29842	130	
619.33140	199	
643.26652	101	
660.30360	110	
660.81022	170	
711.06108	100	
734.33641	154	
774.34249	104	
792.40128	109	
863.39906	141	
877.48008	388	1+
END IONS

###FS:    #m/z: 586.31874 #charge   1
###MaxRes:#m/z:  0.00000 #charge-128
###MS: 865
###MSMS: 868
BEGIN IONS
TITLE=Cmpd 123, AutoMSn(586.3187), 14.7 min
RTINSECONDS=883.285
SCANS=MS: 865 MSMS: 868
PEPMASS=586.31874	17781
CHARGE=1+
341.13808	169	
412.18680	111	
END IONS

###FS:    #m/z: 758.00966 #charge   3
###MaxRes:#m/z:  0.00000 #charge-128
###MS: 869
###MSMS: 870
BEGIN IONS
TITLE=Cmpd 124, AutoMSn(758.0097), 14.8 min
RTINSECONDS=886.305
SCANS=MS: 869 MSMS: 870
PEPMASS=758.00966	20684
CHARGE=3+
622.31916	108	
631.27796	196	
704.24775	104	
727.32008	113	
756.69686	115	
757.36919	127	
758.01152	1497	1+
758.34848	1651	1+
758.67980	622	
766.90518	116	
767.44873	485	
894.38030	107	
END IONS

###FS:    #m/z: 568.76133 #charge   2
###MaxRes:#m/z:  0.00000 #charge-128
###MS: 869
###MSMS: 871
BEGIN IONS
TITLE=Cmpd 125, AutoMSn(568.7613), 14.8 min
RTINSECONDS=886.807
SCANS=MS: 869 MSMS: 871
PEPMASS=568.76133	19455
CHARGE=2+
347.10382	226	
360.19254	139	
375.12445	125	
382.19257	139	
387.68668	129	
400.22163	121	
457.72636	209	
498.22420	115	
512.22597	109	
523.25865	794	1+
533.25494	121	
545.56720	109	
551.22828	112	
566.76199	112	
568.76683	298	
569.01988	126	
569.26984	143	
622.33315	446	1+
624.63948	109	
642.64043	254	1+
680.81172	173	
680.98780	421	1+
681.31735	224	
705.00435	122	
710.78216	117	
737.35451	1160	1+
741.35454	294	
821.37119	194	
826.33505	168	
836.42160	147	
END IONS

###FS:    #m/z: 555.78600 #charge   2
###MaxRes:#m/z:  0.00000 #charge-128
###MS: 869
###MSMS: 872
BEGIN IONS
TITLE=Cmpd 126, AutoMSn(555.7860), 14.8 min
RTINSECONDS=887.308
SCANS=MS: 869 MSMS: 872
PEPMASS=555.78600	19173
CHARGE=2+
445.22544	103	
446.17821	106	
463.21748	183	
520.25414	151	
592.24814	104	
657.82180	104	
752.27289	112	
END IONS

###FS:    #m/z: 617.64084 #charge   3
###MaxRes:#m/z:  0.00000 #charge-128
###MS: 873
###MSMS: 874
BEGIN IONS
TITLE=Cmpd 127, AutoMSn(617.6408), 14.8 min
RTINSECONDS=890.325
SCANS=MS: 873 MSMS: 874
PEPMASS=617.64084	24227
CHARGE=3+
387.66458	100	
396.70118	222	
430.74779	111	
445.23167	172	
530.25765	143	
548.88380	149	
567.28182	137	
567.77202	174	
614.24209	239	
616.80431	199	
617.30011	321	
617.64017	1669	1+
617.97784	1157	1+
618.30656	1324	1+
620.24049	102	
625.92486	430	
629.32683	338	
689.34565	252	
696.78650	111	
701.25387	105	
793.40267	135	
822.30731	172	
849.39716	115	
861.90298	119	
877.48411	1287	1+
905.47454	1912	1+
946.43228	4682	1+
1605.72068	677	1+
END IONS

###FS:    #m/z: 758.00833 #charge   3
###MaxRes:#m/z:  0.00000 #charge-128
###MS: 873
###MSMS: 875
BEGIN IONS
TITLE=Cmpd 128, AutoMSn(758.0083), 14.8 min
RTINSECONDS=890.826
SCANS=MS: 873 MSMS: 875
PEPMASS=758.00833	17860
CHARGE=3+
447.15311	197	
472.29216	108	
627.18860	100	
732.32570	115	
753.00086	104	
757.32560	100	
758.00588	965	1+
758.33587	739	1+
758.67283	401	
894.38294	201	
937.41800	100	
END IONS

###FS:    #m/z: 569.01100 #charge   2
###MaxRes:#m/z:  0.00000 #charge-128
###MS: 873
###MSMS: 876
BEGIN IONS
TITLE=Cmpd 129, AutoMSn(569.0110), 14.9 min
RTINSECONDS=891.327
SCANS=MS: 873 MSMS: 876
PEPMASS=569.01100	16169
CHARGE=2+
347.09232	129	
400.22405	154	
412.15581	101	
523.26457	360	
532.23740	130	
538.16578	118	
568.25651	111	
622.32820	457	1+
642.98219	146	
676.69205	100	
680.96898	238	1+
737.35793	809	1+
741.85635	172	
END IONS

###FS:    #m/z: 580.93937 #charge   3
###MaxRes:#m/z:  0.00000 #charge-128
###MS: 877
###MSMS: 878
BEGIN IONS
TITLE=Cmpd 130, AutoMSn(580.9394), 14.9 min
RTINSECONDS=894.358
SCANS=MS: 877 MSMS: 878
PEPMASS=580.93937	57619
CHARGE=3+
309.14611	187	
373.17854	424	
381.68226	312	
394.69820	203	
398.67548	292	1+
403.66021	547	1+
431.17845	207	
457.22210	608	
486.24049	250	
487.57114	298	1+
498.73396	179	
510.71359	221	
523.26185	1526	1+
547.91495	1033	1+
548.26170	306	
548.58643	472	
556.73316	378	
556.82829	254	
569.24290	189	
574.93007	595	1+
575.27719	343	
575.59439	305	
580.59316	205	
580.93644	3146	1+
581.27337	2568	1+
581.60770	1267	
582.77261	492	
618.28289	605	1+
622.33164	1858	1+
641.32428	181	
646.27115	162	
737.35867	6374	1+
739.83863	301	1+
745.33421	479	1+
747.34718	181	
778.29784	353	1+
806.28711	192	
812.84207	213	
813.36047	643	1+
814.37357	776	1+
836.42785	1028	1+
860.37200	632	1+
877.37541	1872	1+
887.35194	575	1+
905.37303	509	1+
905.37803	3104	1+
914.44134	1148	1+
976.47001	637	1+
996.46201	326	1+
1004.45045	1226	1+
1020.39146	244	
1119.47120	998	1+
1394.65470	1544	1+
1464.66066	1057	1+
1481.69562	15208	1+
1532.70382	448	1+
1641.72513	8395	1+
END IONS

###FS:    #m/z: 617.64098 #charge   3
###MaxRes:#m/z:  0.00000 #charge-128
###MS: 877
###MSMS: 879
BEGIN IONS
TITLE=Cmpd 131, AutoMSn(617.6410), 14.9 min
RTINSECONDS=894.859
SCANS=MS: 877 MSMS: 879
PEPMASS=617.64098	21793
CHARGE=3+
406.25114	101	
408.90186	106	
430.74319	139	
455.20429	104	
478.20571	113	
487.78129	152	
488.73172	102	
501.75412	108	
509.21152	121	
566.77755	242	1+
614.28534	123	
617.30892	742	1+
617.63625	619	1+
617.97213	375	
625.92916	278	
629.32412	229	1+
656.25018	125	
689.32964	132	
701.25395	262	
774.38277	226	1+
775.36877	132	
777.37389	149	
792.39113	161	
798.86276	103	
803.88579	105	
804.36478	114	
849.38205	115	
861.90549	166	
877.47814	1064	1+
879.48482	100	
905.47328	1129	1+
946.43351	2883	1+
END IONS

###FS:    #m/z: 569.01267 #charge   2
###MaxRes:#m/z:  0.00000 #charge-128
###MS: 877
###MSMS: 880
BEGIN IONS
TITLE=Cmpd 132, AutoMSn(569.0127), 14.9 min
RTINSECONDS=895.36
SCANS=MS: 877 MSMS: 880
PEPMASS=569.01267	13232
CHARGE=2+
523.25237	237	
622.33242	358	
681.31676	102	
737.35334	474	1+
END IONS

###FS:    #m/z: 580.93897 #charge   3
###MaxRes:#m/z:  0.00000 #charge-128
###MS: 881
###MSMS: 882
BEGIN IONS
TITLE=Cmpd 133, AutoMSn(580.9390), 15.0 min
RTINSECONDS=898.39
SCANS=MS: 881 MSMS: 882
PEPMASS=580.93897	76852
CHARGE=3+
358.16257	142	
373.17646	225	
386.18943	163	
407.68661	544	
430.68336	176	
441.19323	184	
448.21587	189	
487.71884	144	
502.72793	590	
503.21866	394	1+
510.69426	161	
522.24606	138	
523.26142	1271	1+
544.59793	150	
547.91798	544	
548.24987	347	1+
569.58732	160	
574.92821	339	
575.59824	395	
579.26490	321	1+
580.94039	2680	1+
581.27526	2329	1+
581.60817	1620	1+
582.77219	416	
617.28826	257	
618.26790	528	1+
622.32870	2778	1+
629.23942	141	
640.81481	370	
646.26512	266	
737.35710	5070	1+
745.33023	866	1+
762.36050	437	1+
766.86670	284	1+
785.57902	152	
806.30848	402	1+
814.36016	279	
836.42036	948	1+
860.38430	416	1+
877.38577	1119	1+
885.44513	278	1+
888.35910	336	1+
905.37126	2828	1+
913.42754	828	1+
976.45416	1256	1+
996.45578	303	
1020.39476	177	
1119.47668	998	1+
1165.53148	896	1+
1394.64882	753	1+
1463.68673	618	1+
1481.69839	15438	1+
1623.68955	949	1+
1641.72154	8385	1+
END IONS

###FS:    #m/z: 587.29327 #charge   3
###MaxRes:#m/z:  0.00000 #charge-128
###MS: 881
###MSMS: 883
BEGIN IONS
TITLE=Cmpd 134, AutoMSn(587.2933), 15.0 min
RTINSECONDS=898.891
SCANS=MS: 881 MSMS: 883
PEPMASS=587.29327	25920
CHARGE=3+
341.14874	204	
356.14640	167	
367.16545	135	
373.16679	172	
394.18815	109	
409.71102	156	
412.18419	151	
457.70854	181	
520.24863	194	
552.25251	152	
556.80394	108	
565.96472	345	
566.29755	257	
573.77552	106	
581.60741	358	1+
581.94723	293	
585.33273	492	1+
587.29141	4060	1+
587.61895	3080	1+
587.77973	436	1+
587.95757	1547	1+
657.36641	114	
669.26499	224	1+
694.34786	267	
694.87087	169	
726.35224	157	
749.83459	204	
784.39799	116	
807.38084	353	1+
818.39600	148	
823.37373	116	
846.41138	285	1+
846.42617	124	
914.44186	238	
1163.54025	1129	1+
1502.70976	834	1+
1514.67942	1549	1+
1631.76634	664	1+
END IONS

###FS:    #m/z: 870.90276 #charge   2
###MaxRes:#m/z:  0.00000 #charge-128
###MS: 881
###MSMS: 884
BEGIN IONS
TITLE=Cmpd 135, AutoMSn(870.9028), 15.0 min
RTINSECONDS=899.392
SCANS=MS: 881 MSMS: 884
PEPMASS=870.90276	8605
CHARGE=2+
622.32434	140	
1740.79467	1168	1+
END IONS

###FS:    #m/z: 580.93942 #charge   3
###MaxRes:#m/z:  0.00000 #charge-128
###MS: 885
###MSMS: 886
BEGIN IONS
TITLE=Cmpd 136, AutoMSn(580.9394), 15.0 min
RTINSECONDS=902.414
SCANS=MS: 885 MSMS: 886
PEPMASS=580.93942	55960
CHARGE=3+
347.14517	128	
358.16104	266	1+
382.18722	123	
407.68840	656	1+
409.21610	197	
443.20496	245	1+
454.19623	528	
485.23141	277	1+
488.72490	489	1+
490.23097	188	
494.21931	236	1+
510.72547	170	
523.25896	900	1+
541.89171	112	
542.25379	142	
547.92022	410	
548.24169	422	1+
551.71966	252	
573.99268	124	
575.26078	159	
575.60666	222	
580.94034	2492	1+
581.26993	1189	1+
581.60075	725	
586.30910	130	
617.26498	126	
618.27645	341	1+
622.32952	1787	1+
646.27276	438	1+
732.83829	132	
733.35169	137	
737.35325	4027	1+
740.84228	117	
745.33763	1123	1+
748.40498	721	
749.52136	112	
767.85527	152	
778.31808	517	1+
781.38244	116	
796.35245	231	1+
806.30641	112	
806.30805	523	1+
836.41838	977	1+
860.36680	799	1+
877.38299	1038	1+
887.37447	326	1+
905.37153	1696	1+
913.43648	708	1+
996.45861	127	
1004.44262	667	1+
1119.47761	1032	1+
1164.53419	1504	1+
1394.67294	446	1+
1481.69781	9023	1+
1625.73246	443	1+
1641.71845	4386	1+
END IONS

###FS:    #m/z: 587.29312 #charge   3
###MaxRes:#m/z:  0.00000 #charge-128
###MS: 885
###MSMS: 887
BEGIN IONS
TITLE=Cmpd 137, AutoMSn(587.2931), 15.0 min
RTINSECONDS=902.915
SCANS=MS: 885 MSMS: 887
PEPMASS=587.29312	30066
CHARGE=3+
341.14677	192	
373.16810	452	1+
412.21336	101	
423.71963	166	
457.72621	135	
489.24409	128	
542.27106	130	
557.28796	112	
565.95688	282	
576.61087	100	
581.95225	160	
582.61411	121	
584.27442	140	
586.34938	166	
586.70692	106	
587.28380	3219	1+
587.62132	1894	1+
587.94875	1115	1+
591.30885	118	
622.32158	105	
694.35444	120	
694.85080	295	1+
725.85995	137	
726.33129	101	
751.85157	371	
752.35894	409	1+
784.88696	111	
801.88543	100	
816.37289	294	
914.43190	292	1+
1163.53460	625	1+
1514.67478	1027	1+
END IONS

###FS:    #m/z: 508.56683 #charge   3
###MaxRes:#m/z:  0.00000 #charge-128
###MS: 885
###MSMS: 888
BEGIN IONS
TITLE=Cmpd 138, AutoMSn(508.5668), 15.1 min
RTINSECONDS=903.416
SCANS=MS: 885 MSMS: 888
PEPMASS=508.56683	10961
CHARGE=3+
306.12966	192	
329.13662	136	
343.15807	131	
364.16114	357	
375.13271	175	
379.17577	137	
392.16785	147	
397.16240	518	1+
407.19481	124	
418.23505	154	
436.24064	814	1+
447.13208	253	1+
450.22419	263	1+
466.23511	256	
480.24374	183	
512.19236	3583	1+
533.27270	130	
581.28475	213	
583.26604	167	
591.29823	179	
599.29920	2522	1+
611.26201	1858	1+
651.28948	223	1+
669.25862	246	
670.34002	1318	1+
678.89810	241	
694.30427	136	
706.35484	179	
725.29855	1736	1+
799.38320	598	1+
837.31293	248	
837.31730	485	1+
854.34332	302	
854.34820	539	1+
906.37774	138	
914.43649	131	
925.39977	159	
931.46040	461	1+
1088.44317	135	
1259.58095	2197	1+
END IONS

###FS:    #m/z: 507.24295 #charge   3
###MaxRes:#m/z:  0.00000 #charge-128
###MS: 889
###MSMS: 890
BEGIN IONS
TITLE=Cmpd 139, AutoMSn(507.2429), 15.1 min
RTINSECONDS=906.438
SCANS=MS: 889 MSMS: 890
PEPMASS=507.24295	15767
CHARGE=3+
296.17208	214	
329.12667	502	
364.16221	390	
379.17008	313	
397.16716	288	
400.21162	161	
412.19420	226	1+
420.20328	621	1+
420.54124	203	
420.87530	262	
436.24221	846	1+
439.20498	359	1+
439.70635	194	
462.22513	296	1+
474.21401	165	
480.25574	203	1+
485.90911	222	
491.22109	164	
492.25760	883	1+
501.75795	240	
502.24862	393	1+
512.19075	3839	1+
525.24671	177	
556.24411	279	1+
563.28578	174	
566.26660	151	
582.26976	538	1+
591.32430	626	1+
599.30219	2937	1+
611.26043	1879	1+
621.29921	176	
622.27415	345	1+
635.27822	161	
652.31571	225	1+
662.30757	169	
669.27972	216	
670.33687	1582	1+
678.91834	665	1+
691.82880	276	
706.35283	212	
725.30231	1396	1+
768.32842	350	1+
799.37537	643	1+
834.40599	232	1+
837.31991	390	1+
854.34673	896	1+
861.36609	310	1+
879.40051	354	1+
913.40645	298	1+
914.42623	177	
931.46131	2057	1+
1002.50310	490	
1003.50800	195	
1162.53992	618	1+
1259.58879	9953	1+
END IONS

###FS:    #m/z: 587.29222 #charge   3
###MaxRes:#m/z:  0.00000 #charge-128
###MS: 889
###MSMS: 891
BEGIN IONS
TITLE=Cmpd 140, AutoMSn(587.2922), 15.1 min
RTINSECONDS=906.938
SCANS=MS: 889 MSMS: 891
PEPMASS=587.29222	19948
CHARGE=3+
367.18435	150	
373.16746	349	1+
421.18780	113	
581.61378	128	
582.76559	190	
585.34873	274	1+
587.29139	1176	1+
587.61710	759	1+
587.94908	807	1+
694.35119	145	
694.84347	263	
751.86648	361	1+
757.82790	402	
758.34234	323	1+
816.36837	284	1+
914.47535	163	
END IONS

###FS:    #m/z: 762.34818 #charge   2
###MaxRes:#m/z:  0.00000 #charge-128
###MS: 889
###MSMS: 892
BEGIN IONS
TITLE=Cmpd 141, AutoMSn(762.3482), 15.1 min
RTINSECONDS=907.439
SCANS=MS: 889 MSMS: 892
PEPMASS=762.34818	10018
CHARGE=2+
436.23971	195	
492.25621	155	
591.32823	182	
599.30627	161	
622.33248	128	
652.80684	100	
762.36275	369	
762.84302	594	1+
894.35521	101	
931.46262	208	
1259.58916	1784	1+
1519.70893	706	1+
END IONS

###FS:    #m/z: 507.24377 #charge   3
###MaxRes:#m/z:  0.00000 #charge-128
###MS: 893
###MSMS: 894
BEGIN IONS
TITLE=Cmpd 142, AutoMSn(507.2438), 15.2 min
RTINSECONDS=910.47
SCANS=MS: 893 MSMS: 894
PEPMASS=507.24377	102926
CHARGE=3+
329.12771	2637	
364.16445	1634	
420.53630	6716	1+
420.87035	4368	
421.20490	2118	
485.91093	3474	
486.24633	2730	
486.57636	1486	
492.26046	2821	
501.75568	1261	
502.25946	932	
507.24708	882	
512.19566	2314	
525.24681	698	
591.33255	1448	
599.30331	1504	
611.25463	1365	
621.29101	2146	1+
621.79194	820	
629.29549	713	
669.28560	2001	1+
691.83147	882	
706.35947	1544	
725.30840	826	
931.46896	11028	1+
1002.50318	2095	
1003.50150	1353	
1162.53824	4828	1+
1259.59193	76644	1+
END IONS

###FS:    #m/z: 760.35895 #charge   2
###MaxRes:#m/z:  0.00000 #charge-128
###MS: 893
###MSMS: 895
BEGIN IONS
TITLE=Cmpd 143, AutoMSn(760.3589), 15.2 min
RTINSECONDS=910.971
SCANS=MS: 893 MSMS: 895
PEPMASS=760.35895	15812
CHARGE=2+
329.12219	365	
358.17842	136	
364.16777	124	
472.28839	139	
481.68337	101	
492.25932	132	
500.95273	103	
518.21152	117	
589.23223	130	
591.31919	375	
611.26709	114	
669.25569	133	
705.32923	200	1+
732.31886	130	
758.00313	100	
925.37387	135	
931.46233	438	1+
964.95299	101	
1002.51166	187	
1003.51578	104	
1088.43576	110	
1259.58987	4295	1+
1519.70858	1507	1+
END IONS

###FS:    #m/z: 630.29960 #charge   3
###MaxRes:#m/z:  0.00000 #charge-128
###MS: 893
###MSMS: 896
BEGIN IONS
TITLE=Cmpd 144, AutoMSn(630.2996), 15.2 min
RTINSECONDS=911.472
SCANS=MS: 893 MSMS: 896
PEPMASS=630.29960	9626
CHARGE=3+
370.16941	171	
452.19128	131	
559.23880	149	
559.54093	213	
592.28815	116	
601.22009	147	
644.22189	122	
716.27486	224	
804.26910	397	
806.26922	115	
838.31826	224	
838.89236	261	
960.34495	103	
END IONS

###FS:    #m/z: 507.24398 #charge   3
###MaxRes:#m/z:  0.00000 #charge-128
###MS: 897
###MSMS: 898
BEGIN IONS
TITLE=Cmpd 145, AutoMSn(507.2440), 15.2 min
RTINSECONDS=914.502
SCANS=MS: 897 MSMS: 898
PEPMASS=507.24398	160832
CHARGE=3+
329.12823	2777	1+
364.16408	1909	
420.53596	8660	1+
420.86895	5144	
421.20628	2487	
440.21001	1062	
485.91479	3663	
486.24272	3011	
486.58001	2346	
492.25989	2308	
501.75762	1814	
502.25198	1933	1+
507.24477	937	
512.19301	1070	
591.32670	2372	
621.79164	1091	
669.26640	1975	
691.82942	1375	
706.35722	1625	
931.46587	13640	1+
1002.49967	3080	
1003.49704	1398	
1162.54039	6330	1+
1259.59100	96873	1+
END IONS

###FS:    #m/z: 674.30017 #charge   3
###MaxRes:#m/z:  0.00000 #charge-128
###MS: 897
###MSMS: 899
BEGIN IONS
TITLE=Cmpd 146, AutoMSn(674.3002), 15.3 min
RTINSECONDS=915.003
SCANS=MS: 897 MSMS: 899
PEPMASS=674.30017	61101
CHARGE=3+
388.22663	949	
564.61348	1391	
564.94654	1354	
597.89941	2034	1+
598.23625	3665	1+
598.57302	1294	
614.26091	768	
673.62405	1175	
674.30062	52190	1+
674.63421	42007	1+
674.96812	25712	1+
704.32162	1577	
704.82100	1427	
1506.69919	4656	1+
END IONS

###FS:    #m/z: 760.35846 #charge   2
###MaxRes:#m/z:  0.00000 #charge-128
###MS: 897
###MSMS: 900
BEGIN IONS
TITLE=Cmpd 147, AutoMSn(760.3585), 15.3 min
RTINSECONDS=915.504
SCANS=MS: 897 MSMS: 900
PEPMASS=760.35846	24431
CHARGE=2+
329.12976	113	
364.16568	136	
582.27918	138	
589.24478	358	
591.32839	336	1+
622.72203	147	
638.69835	140	
669.26580	138	
706.34060	138	
758.01168	212	1+
931.46615	687	1+
1259.59212	4672	1+
1273.36368	164	
1519.71447	1360	1+
END IONS

###FS:    #m/z: 674.30095 #charge   3
###MaxRes:#m/z:  0.00000 #charge-128
###MS: 901
###MSMS: 902
BEGIN IONS
TITLE=Cmpd 148, AutoMSn(674.3009), 15.3 min
RTINSECONDS=918.529
SCANS=MS: 901 MSMS: 902
PEPMASS=674.30095	97043
CHARGE=3+
388.23135	833	
564.61025	1573	
564.94499	1483	
597.89828	1342	
598.23570	2093	
598.57127	1580	
614.26069	841	
673.63505	942	
673.95280	1133	
674.29992	57209	1+
674.63553	44923	1+
674.96879	26616	1+
704.32297	2104	
704.81502	1660	
753.84969	2181	
754.35486	1515	
END IONS

###FS:    #m/z: 532.58471 #charge   3
###MaxRes:#m/z:  0.00000 #charge-128
###MS: 901
###MSMS: 903
BEGIN IONS
TITLE=Cmpd 149, AutoMSn(532.5847), 15.3 min
RTINSECONDS=919.029
SCANS=MS: 901 MSMS: 903
PEPMASS=532.58471	15659
CHARGE=3+
310.16809	401	
392.16952	453	
440.53544	3409	1+
440.86839	2175	1+
441.20047	1025	
447.54718	604	
457.18162	146	
494.56885	141	
520.26125	580	1+
529.22923	171	
533.76735	145	
550.98486	152	
555.23300	129	
586.23175	187	
611.76984	953	1+
612.27640	574	1+
614.80027	161	
619.33404	551	1+
659.78063	121	
701.25455	822	
734.36483	247	
743.41413	197	
863.40836	295	1+
991.45908	373	1+
1062.49806	1292	1+
1319.58508	13160	1+
END IONS

###FS:    #m/z: 760.36034 #charge   2
###MaxRes:#m/z:  0.00000 #charge-128
###MS: 901
###MSMS: 904
BEGIN IONS
TITLE=Cmpd 150, AutoMSn(760.3603), 15.3 min
RTINSECONDS=919.531
SCANS=MS: 901 MSMS: 904
PEPMASS=760.36034	20825
CHARGE=2+
329.12756	133	
364.16423	110	
589.23643	105	
591.33876	128	
669.27798	100	
728.84024	105	
732.31312	105	
758.66756	125	
759.33722	107	
931.46713	457	1+
1259.59331	2021	1+
1519.69715	743	1+
END IONS

###FS:    #m/z: 674.30086 #charge   3
###MaxRes:#m/z:  0.00000 #charge-128
###MS: 905
###MSMS: 906
BEGIN IONS
TITLE=Cmpd 151, AutoMSn(674.3009), 15.4 min
RTINSECONDS=922.565
SCANS=MS: 905 MSMS: 906
PEPMASS=674.30086	78343
CHARGE=3+
388.23009	785	
564.60731	1246	
564.94217	970	
565.28221	621	
597.90267	1894	1+
598.23910	2444	1+
598.56701	1407	
673.62922	612	
673.96952	741	
674.29994	38898	1+
674.63589	29506	1+
674.97053	18694	1+
704.31531	1660	
704.82412	861	
1506.69665	3239	1+
END IONS

###FS:    #m/z: 532.58537 #charge   3
###MaxRes:#m/z:  0.00000 #charge-128
###MS: 905
###MSMS: 907
BEGIN IONS
TITLE=Cmpd 152, AutoMSn(532.5854), 15.4 min
RTINSECONDS=923.066
SCANS=MS: 905 MSMS: 907
PEPMASS=532.58537	23426
CHARGE=3+
310.16834	654	1+
329.18342	115	
392.16931	393	
440.53675	4069	1+
440.87048	2027	1+
441.20163	856	
447.54235	808	
457.19116	241	
478.23285	120	
515.25543	116	
520.26642	468	
523.25200	136	
527.73663	116	
531.76045	340	
532.27694	203	
571.25266	126	
586.22523	191	
611.77245	543	
619.33453	459	1+
651.78480	256	
659.29076	149	
701.25853	667	1+
717.35504	126	
734.35488	348	1+
863.41231	456	1+
991.44723	306	1+
1062.46916	126	
1223.53938	971	1+
1319.59193	12217	1+
END IONS

###FS:    #m/z: 492.23709 #charge   2
###MaxRes:#m/z:  0.00000 #charge-128
###MS: 905
###MSMS: 908
BEGIN IONS
TITLE=Cmpd 153, AutoMSn(492.2371), 15.4 min
RTINSECONDS=923.567
SCANS=MS: 905 MSMS: 908
PEPMASS=492.23709	13237
CHARGE=2+
334.12158	106	
341.14619	106	
396.15714	175	
402.24611	688	1+
440.19200	327	1+
492.27688	107	
495.22679	143	
517.27436	1235	1+
588.31365	1700	1+
700.31599	100	
735.38363	656	
836.45047	118	
931.45674	304	1+
END IONS

###FS:    #m/z: 532.58536 #charge   3
###MaxRes:#m/z:  0.00000 #charge-128
###MS: 909
###MSMS: 910
BEGIN IONS
TITLE=Cmpd 154, AutoMSn(532.5854), 15.4 min
RTINSECONDS=926.594
SCANS=MS: 909 MSMS: 910
PEPMASS=532.58536	20361
CHARGE=3+
310.17230	407	1+
392.16976	546	
440.53919	2243	1+
440.86968	1440	1+
441.20507	740	
447.54452	258	
457.19482	102	
472.73361	129	
516.27403	104	
520.25841	427	1+
586.23861	120	
587.34471	115	
600.30021	119	
611.76932	798	1+
612.26050	176	
619.31792	186	
652.27641	292	1+
659.79298	139	
701.25901	462	1+
717.33483	162	
734.35549	678	1+
751.30787	145	
863.40054	273	
991.46462	145	
1062.51186	1160	1+
1319.58336	8388	1+
END IONS

###FS:    #m/z: 516.24751 #charge   3
###MaxRes:#m/z:  0.00000 #charge-128
###MS: 909
###MSMS: 911
BEGIN IONS
TITLE=Cmpd 155, AutoMSn(516.2475), 15.5 min
RTINSECONDS=927.095
SCANS=MS: 909 MSMS: 911
PEPMASS=516.24751	6547
CHARGE=3+
352.13097	145	
364.16619	138	
393.16701	115	
420.87462	147	
441.21040	161	
477.24282	102	
509.92494	104	
514.23502	119	
525.98483	105	
551.25296	100	
555.23202	938	1+
639.28893	119	
706.34437	141	
718.30071	548	1+
931.46627	233	
1259.60357	1146	1+
END IONS

###FS:    #m/z: 492.23630 #charge   2
###MaxRes:#m/z:  0.00000 #charge-128
###MS: 909
###MSMS: 912
BEGIN IONS
TITLE=Cmpd 156, AutoMSn(492.2363), 15.5 min
RTINSECONDS=927.596
SCANS=MS: 909 MSMS: 912
PEPMASS=492.23630	9770
CHARGE=2+
364.16780	184	
402.24118	245	
440.19148	153	
492.26469	151	
517.27492	952	1+
571.28942	107	
588.31146	1128	1+
652.34705	114	
672.30163	135	
735.37267	545	1+
846.41892	153	
932.46418	110	
END IONS

###FS:    #m/z: 679.78169 #charge   2
###MaxRes:#m/z:  0.00000 #charge-128
###MS: 913
###MSMS: 914
BEGIN IONS
TITLE=Cmpd 157, AutoMSn(679.7817), 15.5 min
RTINSECONDS=930.626
SCANS=MS: 913 MSMS: 914
PEPMASS=679.78169	24643
CHARGE=2+
338.63634	200	
361.15016	216	
377.10541	241	
389.14690	191	
447.16813	226	
460.18731	258	
472.17844	484	
492.14194	1106	1+
504.28726	185	
516.18996	265	1+
521.91726	183	
523.20036	265	
531.71435	308	
533.23663	252	
551.20929	194	
577.22546	791	1+
579.22643	265	
587.21407	912	1+
605.22411	2061	1+
608.57991	274	1+
614.27369	253	1+
617.81175	831	
623.24042	189	
637.60661	289	1+
658.24697	244	
668.30357	202	
674.29517	656	1+
674.62930	1197	1+
674.96852	598	
676.26201	1345	1+
704.30176	405	1+
744.83011	295	
773.33348	195	
786.28785	453	1+
805.30906	1616	1+
874.30935	209	
874.31366	339	1+
891.33233	333	1+
892.34878	293	
912.37191	221	
956.40080	204	
1104.50594	2031	1+
1219.53509	882	1+
1290.56464	1440	1+
END IONS

###FS:    #m/z: 699.32591 #charge   3
###MaxRes:#m/z:  0.00000 #charge-128
###MS: 913
###MSMS: 915
BEGIN IONS
TITLE=Cmpd 158, AutoMSn(699.3259), 15.5 min
RTINSECONDS=931.128
SCANS=MS: 913 MSMS: 915
PEPMASS=699.32591	17114
CHARGE=3+
392.16239	144	
496.25854	119	
521.26759	108	
532.74512	152	
534.29254	109	
612.77448	125	
654.74857	117	
693.32121	591	1+
693.66169	155	
699.32357	1834	1+
699.66743	1109	1+
699.98993	905	
777.38221	378	1+
863.38725	194	
1319.60460	1171	1+
2028.81891	106	
END IONS

###FS:    #m/z: 524.99866 #charge   2
###MaxRes:#m/z:  0.00000 #charge-128
###MS: 913
###MSMS: 916
BEGIN IONS
TITLE=Cmpd 159, AutoMSn(524.9987), 15.5 min
RTINSECONDS=931.629
SCANS=MS: 913 MSMS: 916
PEPMASS=524.99866	11698
CHARGE=2+
310.16439	263	1+
329.12811	138	
366.18924	332	
391.74142	136	
392.17375	399	
432.71367	135	
440.53543	1080	1+
441.18554	160	
447.53589	136	
448.18758	140	
457.19161	159	
472.76088	159	
483.21515	331	1+
495.24022	298	1+
518.22946	242	1+
520.26876	527	1+
527.72945	191	
531.75740	592	1+
532.24649	246	
569.22173	135	
603.26810	166	
611.76764	606	1+
618.29765	132	
619.33372	412	1+
628.27041	528	1+
636.28650	162	
643.27444	220	1+
646.27574	2325	1+
650.81303	140	
654.76391	539	1+
664.29679	1167	1+
701.26009	400	
731.36702	202	
734.35557	200	
749.38452	269	1+
750.34462	143	
759.37339	1217	1+
768.56777	245	
777.38259	324	
779.38045	219	
863.40055	146	
991.47178	329	1+
1024.48840	455	1+
END IONS

###FS:    #m/z: 679.78104 #charge   1
###MaxRes:#m/z:  0.00000 #charge-128
###MS: 917
###MSMS: 918
BEGIN IONS
TITLE=Cmpd 160, AutoMSn(679.7810), 15.6 min
RTINSECONDS=934.659
SCANS=MS: 917 MSMS: 918
PEPMASS=679.78104	27482
CHARGE=1+
359.10343	141	
377.10679	318	
389.15356	160	
402.15237	264	1+
429.18359	183	
460.20262	292	
472.17997	361	
472.74963	170	
478.16545	146	
492.13889	905	
517.68216	216	
522.70344	154	
533.24267	197	
534.18958	278	
549.22440	165	
552.75170	800	
553.25583	415	1+
560.21829	160	
577.23392	490	1+
587.21480	193	
589.22102	525	1+
596.73224	175	
605.22856	1226	1+
610.25857	353	
610.78938	202	
615.27840	246	1+
630.25434	149	
631.32972	151	
645.78699	866	1+
646.28102	187	
658.24728	281	
662.25434	273	1+
667.81233	292	
674.63442	692	1+
674.96897	628	1+
675.26444	972	1+
END IONS

###FS:    #m/z: 699.32537 #charge   3
###MaxRes:#m/z:  0.00000 #charge-128
###MS: 917
###MSMS: 919
BEGIN IONS
TITLE=Cmpd 161, AutoMSn(699.3254), 15.6 min
RTINSECONDS=935.159
SCANS=MS: 917 MSMS: 919
PEPMASS=699.32537	18554
CHARGE=3+
521.26442	138	
532.74521	117	
619.32912	114	
679.96307	116	
693.68834	152	
693.99490	175	
698.63895	102	
699.31883	678	1+
699.66616	1028	1+
700.00065	896	1+
717.86334	111	
759.37946	116	
777.38382	456	1+
863.41634	231	
1319.59621	857	1+
END IONS

###FS:    #m/z: 905.70338 #charge   3
###MaxRes:#m/z:  0.00000 #charge-128
###MS: 917
###MSMS: 920
BEGIN IONS
TITLE=Cmpd 162, AutoMSn(905.7034), 15.6 min
RTINSECONDS=935.661
SCANS=MS: 917 MSMS: 920
PEPMASS=905.70338	11430
CHARGE=3+
389.14568	116	
492.13367	388	
577.22412	277	
605.22931	177	
805.29159	158	
818.55835	119	
905.69156	425	1+
906.02175	193	
906.35815	284	
915.98974	429	
END IONS

###FS:    #m/z: 556.25412 #charge   2
###MaxRes:#m/z:  0.00000 #charge-128
###MS: 921
###MSMS: 922
BEGIN IONS
TITLE=Cmpd 163, AutoMSn(556.2541), 15.6 min
RTINSECONDS=938.692
SCANS=MS: 921 MSMS: 922
PEPMASS=556.25412	17635
CHARGE=2+
328.15761	174	
335.15200	179	
373.18163	111	
397.19165	111	
431.19168	184	
437.20401	129	
447.21569	104	
449.69841	128	
458.70578	232	1+
464.19472	225	
487.74241	138	
495.73019	673	1+
540.25031	134	
556.25291	157	
565.24271	190	
622.26551	660	1+
693.30062	746	1+
729.31768	299	1+
733.30217	217	
750.31717	2314	1+
760.32000	156	
805.33099	297	1+
861.38561	1101	1+
872.19495	128	
951.41667	117	
END IONS

###FS:    #m/z: 680.28469 #charge   3
###MaxRes:#m/z:  0.00000 #charge-128
###MS: 921
###MSMS: 923
BEGIN IONS
TITLE=Cmpd 164, AutoMSn(680.2847), 15.7 min
RTINSECONDS=939.193
SCANS=MS: 921 MSMS: 923
PEPMASS=680.28469	19659
CHARGE=3+
377.11418	155	
389.13479	137	
403.15037	528	
423.15991	137	
446.67346	414	
471.19311	269	1+
492.14436	629	1+
523.20213	173	
531.71933	182	
532.21001	129	
550.22954	119	
552.75901	492	
553.26085	120	
555.23260	128	
575.78653	115	
578.22397	213	1+
587.21538	127	
589.21878	134	
605.22584	847	1+
609.26270	277	1+
674.62826	493	1+
674.97897	379	
675.27006	860	1+
678.26951	132	
680.76944	313	1+
692.22298	115	
705.30264	135	
721.34532	249	
734.28154	124	
773.32119	133	
792.38258	157	
805.30708	538	1+
874.32396	139	
886.38308	124	
1290.55030	505	1+
1377.60113	1758	1+
1505.67148	487	1+
1562.67943	1218	1+
1663.72767	773	1+
END IONS

###FS:    #m/z: 699.32404 #charge   3
###MaxRes:#m/z:  0.00000 #charge-128
###MS: 921
###MSMS: 924
BEGIN IONS
TITLE=Cmpd 165, AutoMSn(699.3240), 15.7 min
RTINSECONDS=939.694
SCANS=MS: 921 MSMS: 924
PEPMASS=699.32404	12850
CHARGE=3+
466.74175	117	
660.29282	130	
660.80567	147	
697.94391	137	
698.65888	491	1+
699.32196	269	
699.99627	301	
702.32837	110	
777.36073	138	
1988.87619	116	
END IONS

###FS:    #m/z: 562.76415 #charge   2
###MaxRes:#m/z:  0.00000 #charge-128
###MS: 925
###MSMS: 926
BEGIN IONS
TITLE=Cmpd 166, AutoMSn(562.7642), 15.7 min
RTINSECONDS=942.725
SCANS=MS: 925 MSMS: 926
PEPMASS=562.76415	63435
CHARGE=2+
343.14417	689	
370.20310	279	
371.14233	1464	1+
376.60056	539	
388.16931	504	
392.18822	234	
409.21572	1375	1+
440.16624	617	
449.22447	378	
463.23201	307	
468.22605	307	
485.20980	996	
486.16649	3188	1+
506.12633	291	
506.23513	334	
508.24911	235	
523.26196	7355	1+
534.22884	372	
556.28124	626	
562.75886	263	
563.26831	408	
574.28794	275	
584.29115	894	1+
591.31110	239	
622.33113	7890	1+
632.32450	238	
719.35124	379	
720.33048	813	1+
737.35832	15936	1+
747.35267	640	1+
818.40596	528	1+
836.42152	9942	1+
845.98103	249	
854.38770	1110	1+
855.37593	339	
926.41517	239	
943.44270	1324	1+
996.45789	2255	1+
1106.50883	21349	1+
END IONS

###FS:    #m/z: 556.25430 #charge   2
###MaxRes:#m/z:  0.00000 #charge-128
###MS: 925
###MSMS: 927
BEGIN IONS
TITLE=Cmpd 167, AutoMSn(556.2543), 15.7 min
RTINSECONDS=943.226
SCANS=MS: 925 MSMS: 927
PEPMASS=556.25430	23193
CHARGE=2+
335.14748	246	
427.20778	106	
431.21458	156	
440.22812	127	
447.17462	125	
464.20975	105	
501.24455	114	
506.11660	167	
548.21295	121	
565.24483	196	
586.31048	110	
591.29715	123	
622.26047	932	1+
642.33514	116	
693.29356	754	1+
704.02758	148	
732.29918	293	1+
737.34865	121	
750.31961	2658	1+
760.31290	115	
804.34372	167	
838.37127	101	
861.38192	849	1+
889.39191	305	1+
916.40988	642	1+
918.42688	129	
990.44478	529	1+
END IONS

###FS:    #m/z: 638.76209 #charge   2
###MaxRes:#m/z:  0.00000 #charge-128
###MS: 925
###MSMS: 928
BEGIN IONS
TITLE=Cmpd 168, AutoMSn(638.7621), 15.7 min
RTINSECONDS=943.727
SCANS=MS: 925 MSMS: 928
PEPMASS=638.76209	14233
CHARGE=2+
335.14454	484	
354.08905	174	
371.10875	145	
399.10348	252	
431.20895	133	
464.19234	120	
511.22270	105	
530.54595	102	
544.26913	123	
566.22443	359	1+
574.15170	128	
574.22426	250	
584.22158	298	1+
621.75420	104	
622.26284	1178	1+
627.25881	108	
644.37164	141	
655.27064	213	
693.29652	367	
732.30183	101	
750.32467	2991	1+
878.41358	2432	1+
1184.45011	484	1+
1258.50780	1045	1+
1276.51426	9887	1+
END IONS

###FS:    #m/z: 562.76401 #charge   2
###MaxRes:#m/z:  0.00000 #charge-128
###MS: 929
###MSMS: 930
BEGIN IONS
TITLE=Cmpd 169, AutoMSn(562.7640), 15.8 min
RTINSECONDS=946.745
SCANS=MS: 929 MSMS: 930
PEPMASS=562.76401	317476
CHARGE=2+
343.14513	1682	
370.17249	1227	
371.13943	4425	
388.16333	1244	
409.21701	3795	
440.16482	1311	
485.20469	3137	
486.16876	11024	1+
506.23344	1523	
523.26349	27406	1+
534.22990	1426	
545.24593	1490	
556.28258	1607	
562.76825	2055	
563.26435	1359	
574.29651	1616	
584.27308	2891	1+
622.33188	28921	1+
719.33476	2931	1+
737.35740	62643	1+
747.33895	2067	
836.42399	37337	1+
854.39228	4634	1+
855.37794	1676	
925.43787	2642	1+
926.41770	1403	
943.44498	6840	1+
996.45333	5749	1+
1106.50946	111838	1+
END IONS

###FS:    #m/z: 523.28700 #charge   2
###MaxRes:#m/z:  0.00000 #charge-128
###MS: 929
###MSMS: 931
BEGIN IONS
TITLE=Cmpd 170, AutoMSn(523.2870), 15.8 min
RTINSECONDS=947.246
SCANS=MS: 929 MSMS: 931
PEPMASS=523.28700	58324
CHARGE=2+
339.16664	185	
342.14077	231	
357.16872	233	
359.16829	578	1+
365.18739	197	
376.19448	1387	1+
378.70815	372	
392.17701	212	
394.18428	220	
448.73289	157	
472.24756	203	
489.27529	2332	1+
521.26616	187	
546.30507	255	
572.32623	237	
590.32563	8540	1+
643.35309	816	1+
654.74400	156	
659.33406	306	1+
660.79609	156	
661.36122	5932	1+
669.94042	527	1+
671.33178	569	1+
679.95815	520	
740.40217	1861	1+
756.39901	212	
758.41526	20955	1+
768.56938	531	
768.64892	161	
768.68377	454	
809.42068	490	1+
827.43491	150	
827.44074	3905	1+
845.44703	6715	1+
914.47302	248	
931.47756	195	
932.47699	2866	1+
942.45689	422	1+
END IONS

###FS:    #m/z: 638.76191 #charge   2
###MaxRes:#m/z:  0.00000 #charge-128
###MS: 929
###MSMS: 932
BEGIN IONS
TITLE=Cmpd 171, AutoMSn(638.7619), 15.8 min
RTINSECONDS=947.747
SCANS=MS: 929 MSMS: 932
PEPMASS=638.76191	29053
CHARGE=2+
335.14928	345	
354.09122	239	
399.09773	236	
464.19334	177	
513.24857	138	
566.20731	192	
573.75250	199	
584.22368	546	1+
592.71522	194	
622.25840	877	
624.26738	158	
632.65959	136	
635.29829	166	
638.35420	171	
644.37436	190	
655.24835	339	1+
693.29806	461	
750.31920	4208	1+
878.42140	2745	1+
1258.50824	879	1+
1276.51767	13798	1+
END IONS

###FS:    #m/z: 562.76469 #charge   2
###MaxRes:#m/z:  0.00000 #charge-128
###MS: 933
###MSMS: 934
BEGIN IONS
TITLE=Cmpd 172, AutoMSn(562.7647), 15.8 min
RTINSECONDS=950.771
SCANS=MS: 933 MSMS: 934
PEPMASS=562.76469	459735
CHARGE=2+
343.14308	3037	
371.13906	6261	
388.16745	1793	
409.21783	6410	1+
440.16281	1916	
463.22155	1969	
485.19908	5494	
486.17010	12942	1+
498.73320	1701	
506.23723	1996	
523.26173	37161	1+
534.22928	1631	
545.24381	2160	
556.28354	2231	
562.76582	3504	
563.26418	2042	
584.29388	1829	
622.33146	37404	1+
720.33275	2314	
737.35776	84193	1+
747.34296	2271	
836.42366	50619	1+
854.39232	6571	1+
855.38053	2353	
943.44964	6712	1+
996.45572	7555	1+
1106.50921	154277	1+
END IONS

###FS:    #m/z: 523.28758 #charge   2
###MaxRes:#m/z:  0.00000 #charge-128
###MS: 933
###MSMS: 935
BEGIN IONS
TITLE=Cmpd 173, AutoMSn(523.2876), 15.9 min
RTINSECONDS=951.272
SCANS=MS: 933 MSMS: 935
PEPMASS=523.28758	91439
CHARGE=2+
329.17286	229	
339.16729	275	
357.17636	277	
359.16379	444	
376.19466	1166	
430.06834	178	
448.73097	224	
452.24503	278	
472.25002	191	
474.23865	208	
489.27790	2822	1+
492.25563	198	
527.23187	187	
546.29875	211	
572.30960	457	1+
584.30619	241	
588.31250	194	
590.32642	9080	1+
638.71453	184	
643.35002	934	1+
661.36234	7826	1+
671.33520	373	
740.40430	2764	1+
756.40426	1182	1+
758.41729	23796	1+
765.21495	713	
809.43232	848	1+
827.44064	4918	1+
845.44988	10464	1+
914.46253	249	
931.46932	308	
932.47889	3795	1+
941.76156	248	
942.46124	228	
END IONS

###FS:    #m/z: 501.24061 #charge   3
###MaxRes:#m/z:  0.00000 #charge-128
###MS: 933
###MSMS: 936
BEGIN IONS
TITLE=Cmpd 174, AutoMSn(501.2406), 15.9 min
RTINSECONDS=951.773
SCANS=MS: 933 MSMS: 936
PEPMASS=501.24061	31301
CHARGE=3+
296.16575	920	
329.12918	1028	
341.14548	730	
343.16346	450	
364.16917	1282	
409.19887	516	
420.53538	10819	1+
420.86982	8031	1+
421.20323	3641	
448.72121	1425	1+
457.72702	508	
492.25763	3748	1+
495.56572	385	
495.89712	863	
496.23596	474	
499.24691	364	
500.20124	1511	
500.89038	379	
501.23867	20573	1+
501.57398	12985	1+
501.75297	1167	
501.90762	8305	1+
543.23886	2592	1+
550.99165	735	
566.26105	568	
571.23476	10371	1+
591.32726	2138	1+
621.29672	347	
669.26557	494	
677.85052	382	
706.35416	4887	1+
817.38748	1176	1+
834.41098	1235	1+
911.37159	639	
913.43092	372	
931.46708	11770	1+
941.76358	398	
1002.50530	841	
1003.50610	334	
1162.53495	2930	1+
1259.59041	24240	1+
END IONS

###FS:    #m/z: 368.50998 #charge   3
###MaxRes:#m/z:  0.00000 #charge-128
###MS: 937
###MSMS: 938
BEGIN IONS
TITLE=Cmpd 175, AutoMSn(368.5100), 15.9 min
RTINSECONDS=954.795
SCANS=MS: 937 MSMS: 938
PEPMASS=368.50998	63043
CHARGE=3+
322.18701	2124	1+
328.15117	625	
329.12679	1278	
346.15716	496	
350.19667	191	
353.21793	233	
360.15662	215	
391.20062	372	
414.21709	674	1+
424.20150	1794	1+
431.24348	248	
434.27207	590	1+
437.18418	538	
440.21096	505	1+
442.21094	3906	1+
444.73101	167	
447.17667	1047	1+
459.23968	1267	1+
464.20465	209	
465.19241	3035	1+
472.24585	280	
472.38650	308	
480.37373	265	
482.21771	11041	1+
492.19184	524	1+
554.26954	168	
577.26712	530	
605.27278	268	
622.30413	173	
645.28233	8294	1+
653.70663	304	
654.74846	885	
655.26646	226	
741.33402	171	
758.36437	5724	1+
767.44757	323	
768.57302	486	
END IONS

###FS:    #m/z: 501.24071 #charge   3
###MaxRes:#m/z:  0.00000 #charge-128
###MS: 937
###MSMS: 939
BEGIN IONS
TITLE=Cmpd 176, AutoMSn(501.2407), 15.9 min
RTINSECONDS=955.296
SCANS=MS: 937 MSMS: 939
PEPMASS=501.24071	63481
CHARGE=3+
296.16766	946	
329.12970	1262	
334.64896	462	
341.14410	789	
353.68480	524	
364.16461	1761	
409.20334	564	
414.86454	500	
415.19034	420	
420.53690	13693	1+
420.86974	9429	1+
421.20304	5970	
457.23001	585	
492.26061	3145	1+
495.23619	1074	1+
495.90069	658	
496.56667	419	
500.20293	2318	
501.23975	27338	1+
501.57501	18715	1+
501.90649	10227	1+
543.23757	2767	1+
568.29902	438	
571.23674	11420	1+
591.32760	2823	1+
621.28678	498	
621.78789	624	
669.26882	1159	
678.87089	523	
687.31951	485	
687.81015	434	
706.35504	4957	1+
817.38302	1619	1+
834.41094	1810	1+
896.43011	2278	1+
911.37756	743	
914.44783	1271	1+
931.46987	14283	1+
1002.48295	9185	1+
1162.53752	2979	1+
1259.59140	33258	1+
END IONS

###FS:    #m/z: 523.28697 #charge   2
###MaxRes:#m/z:  0.00000 #charge-128
###MS: 937
###MSMS: 940
BEGIN IONS
TITLE=Cmpd 177, AutoMSn(523.2870), 15.9 min
RTINSECONDS=955.798
SCANS=MS: 937 MSMS: 940
PEPMASS=523.28697	76344
CHARGE=2+
322.17882	286	
347.16794	118	
357.17473	170	
364.16114	227	
375.77361	138	
376.18855	947	1+
413.22361	130	
434.22988	151	
440.21120	153	
449.73431	155	
489.27893	1989	1+
492.25764	159	
512.25449	136	
518.29498	134	
521.25789	198	
524.30428	118	
526.23190	180	
545.29624	272	1+
572.31963	248	
590.32589	6310	1+
602.31897	142	
619.31554	119	
643.35218	263	
661.36311	5235	1+
669.95213	489	1+
671.36208	117	
706.34019	289	1+
740.39620	1151	1+
741.39431	204	
756.40120	248	
756.40220	279	1+
758.41611	15711	1+
809.41556	578	1+
827.43571	313	1+
827.44164	2919	1+
845.44836	6184	1+
914.46220	175	
932.48159	2397	1+
942.46182	119	
942.61748	121	
END IONS

###FS:    #m/z: 501.24039 #charge   3
###MaxRes:#m/z:  0.00000 #charge-128
###MS: 941
###MSMS: 942
BEGIN IONS
TITLE=Cmpd 178, AutoMSn(501.2404), 16.0 min
RTINSECONDS=958.825
SCANS=MS: 941 MSMS: 942
PEPMASS=501.24039	75528
CHARGE=3+
296.16820	674	
329.12577	1488	
341.15021	811	
343.16147	637	
364.16414	2086	
409.19444	568	
420.53669	13746	1+
420.87132	9189	1+
421.20624	5701	
440.21176	642	
492.26010	4484	1+
495.56503	1336	1+
495.89435	1082	
496.24019	780	
500.20083	1966	
501.24080	22863	
501.57494	18157	1+
501.90973	11709	1+
543.24028	2195	
571.23546	13841	1+
591.32818	2768	1+
621.79312	645	
669.26432	631	
677.84054	695	
706.35515	5150	1+
817.38512	863	
834.41997	1111	
896.42852	471	
896.43419	1715	1+
911.37562	875	
913.44291	1137	1+
931.46657	16635	1+
941.77760	467	
1002.48385	8763	1+
1002.49757	998	
1162.54011	3673	1+
1259.59088	33511	1+
END IONS

###FS:    #m/z: 368.51132 #charge   3
###MaxRes:#m/z:  0.00000 #charge-128
###MS: 941
###MSMS: 943
BEGIN IONS
TITLE=Cmpd 179, AutoMSn(368.5113), 16.0 min
RTINSECONDS=959.326
SCANS=MS: 941 MSMS: 943
PEPMASS=368.51132	65398
CHARGE=3+
305.15855	242	
322.18401	1711	1+
324.09466	193	
328.13502	1471	1+
335.20888	167	
346.15116	172	
364.26574	255	
366.23432	159	
374.18462	180	
391.21126	393	
397.19562	208	
414.21375	776	1+
424.19719	1089	1+
434.28235	186	
437.18971	288	
440.19377	177	
441.22252	330	
442.21609	2401	1+
447.18203	592	1+
449.24779	859	
459.23978	1137	1+
462.26431	185	
464.19314	178	
465.19387	2454	1+
482.21713	10199	1+
492.19198	245	
554.27346	257	
577.28431	646	1+
605.27192	206	
622.29526	326	
628.25833	313	
645.28118	5944	1+
653.73329	1772	1+
653.81771	345	
653.92460	353	
758.36667	4835	1+
768.35315	247	
768.57080	478	
END IONS

###FS:    #m/z: 552.26096 #charge   2
###MaxRes:#m/z:  0.00000 #charge-128
###MS: 941
###MSMS: 944
BEGIN IONS
TITLE=Cmpd 180, AutoMSn(552.2610), 16.0 min
RTINSECONDS=959.827
SCANS=MS: 941 MSMS: 944
PEPMASS=552.26096	39492
CHARGE=2+
329.13236	177	
346.15154	537	
368.14988	125	
440.21154	326	1+
442.22468	635	1+
444.73360	194	
449.25971	125	
459.23885	1125	1+
464.73751	159	
465.18613	252	
482.21559	1060	1+
506.75140	160	
527.24565	162	
543.26063	276	
552.26204	2954	
571.31522	537	
594.30166	142	
611.25694	143	
622.28790	225	
645.28127	4622	1+
653.70655	338	
654.75356	818	1+
667.35010	145	
672.36820	319	
681.01918	164	
725.30850	224	
737.36990	185	
750.32559	268	
758.36576	3909	1+
767.44183	133	
768.56560	327	
854.34504	142	
869.43313	223	1+
886.46019	1250	1+
943.48152	1170	1+
1086.49429	862	1+
END IONS

###FS:    #m/z: 368.51153 #charge   3
###MaxRes:#m/z:  0.00000 #charge-128
###MS: 945
###MSMS: 946
BEGIN IONS
TITLE=Cmpd 181, AutoMSn(368.5115), 16.0 min
RTINSECONDS=962.854
SCANS=MS: 945 MSMS: 946
PEPMASS=368.51153	46988
CHARGE=3+
322.18303	1484	1+
324.10429	194	
328.15089	478	
329.12468	628	1+
332.16695	136	
346.15932	353	1+
364.26657	302	1+
369.18927	112	
381.14460	114	
391.20926	373	1+
414.21810	591	
424.20583	825	
434.26932	322	
437.19480	345	
441.23400	144	
442.21370	2308	1+
447.17737	395	1+
449.25302	248	
459.23653	715	
461.23612	117	
464.18754	118	
465.19499	1288	1+
482.21746	5972	1+
492.20240	311	
554.27158	402	
557.35937	109	
560.24415	115	
577.27968	270	
605.27065	178	
622.30622	124	
628.26897	182	
645.28178	4213	1+
653.71979	623	1+
655.27729	108	
758.36507	3714	1+
767.83083	133	
768.56607	564	
943.48542	279	1+
END IONS

###FS:    #m/z: 552.26217 #charge   2
###MaxRes:#m/z:  0.00000 #charge-128
###MS: 945
###MSMS: 947
BEGIN IONS
TITLE=Cmpd 182, AutoMSn(552.2622), 16.1 min
RTINSECONDS=963.356
SCANS=MS: 945 MSMS: 947
PEPMASS=552.26217	27867
CHARGE=2+
328.13437	237	1+
346.16483	262	
409.20533	126	
426.19116	114	
441.21794	874	1+
459.23344	796	1+
468.22249	129	
482.21925	1263	1+
509.25172	121	
512.19416	150	
531.25132	116	
535.75205	102	
539.28754	110	
543.74867	347	
544.23845	145	
571.32552	346	
611.26135	190	
622.27472	203	
628.26140	131	
645.28330	2951	1+
654.74329	211	
670.25968	123	
672.36616	196	
697.05208	120	
725.30929	120	
751.33317	118	
758.36419	2617	1+
767.45070	253	
886.45814	536	1+
886.46167	268	
896.38521	112	
943.46575	133	
943.48398	408	1+
1103.51499	3535	1+
END IONS

###FS:    #m/z: 630.29888 #charge   2
###MaxRes:#m/z:  0.00000 #charge-128
###MS: 945
###MSMS: 948
BEGIN IONS
TITLE=Cmpd 183, AutoMSn(630.2989), 16.1 min
RTINSECONDS=963.857
SCANS=MS: 945 MSMS: 948
PEPMASS=630.29888	14046
CHARGE=2+
463.22081	125	
537.23357	108	
END IONS

###FS:    #m/z: 690.80380 #charge   2
###MaxRes:#m/z:  0.00000 #charge-128
###MS: 949
###MSMS: 950
BEGIN IONS
TITLE=Cmpd 184, AutoMSn(690.8038), 16.1 min
RTINSECONDS=966.889
SCANS=MS: 949 MSMS: 950
PEPMASS=690.80380	12196
CHARGE=2+
309.17527	111	
361.15796	226	
389.14633	169	
458.16909	100	
464.16296	100	
464.74387	123	
532.73666	298	
554.27180	119	
576.21588	100	
641.27518	131	
643.79570	105	
671.06680	104	
681.29757	310	1+
688.43021	128	
689.33356	107	
690.54759	136	
692.29353	212	
692.75683	111	
724.31197	109	
724.64050	155	
800.34080	115	
800.69049	104	
809.69959	112	
853.71834	379	1+
854.03676	461	
854.36044	355	
1088.50793	990	1+
END IONS

###FS:    #m/z: 437.20246 #charge   2
###MaxRes:#m/z:  0.00000 #charge-128
###MS: 949
###MSMS: 951
BEGIN IONS
TITLE=Cmpd 185, AutoMSn(437.2025), 16.1 min
RTINSECONDS=967.39
SCANS=MS: 949 MSMS: 951
PEPMASS=437.20246	8400
CHARGE=2+
341.14029	357	1+
343.14960	191	
371.19854	555	
388.23112	3104	1+
401.71559	163	
407.20339	116	
440.21541	187	
442.21695	125	
458.19810	187	
461.25469	126	
469.20036	311	
485.23235	143	
486.21283	353	
488.17087	112	
503.25833	7380	1+
510.70724	337	1+
513.23818	518	1+
551.28220	115	
568.28868	145	
585.31649	494	1+
602.32587	3484	1+
830.43609	267	1+
END IONS

###FS:    #m/z: 501.24057 #charge   3
###MaxRes:#m/z:  0.00000 #charge-128
###MS: 949
###MSMS: 952
BEGIN IONS
TITLE=Cmpd 186, AutoMSn(501.2406), 16.1 min
RTINSECONDS=967.89
SCANS=MS: 949 MSMS: 952
PEPMASS=501.24057	15922
CHARGE=3+
329.14088	138	
341.14693	1577	1+
346.14479	468	1+
356.35989	144	
357.20818	120	
364.16731	1850	1+
374.14738	116	
379.12943	123	
388.18618	155	
409.18874	507	
412.21016	266	
423.21939	126	
440.20720	338	1+
444.22421	125	
454.24028	115	
466.24511	125	
472.20681	794	1+
481.22576	124	
483.26628	119	
492.26109	1041	1+
500.20297	634	
500.63753	116	
503.23189	302	1+
511.25020	141	
543.24281	1300	1+
550.98929	448	
571.23430	1017	1+
574.24409	195	
591.32814	203	
614.25626	146	
689.30519	154	
706.35670	151	
817.37365	157	
932.46988	113	
END IONS

###FS:    #m/z: 691.05376 #charge   2
###MaxRes:#m/z:  0.00000 #charge-128
###MS: 953
###MSMS: 954
BEGIN IONS
TITLE=Cmpd 187, AutoMSn(691.0538), 16.2 min
RTINSECONDS=970.921
SCANS=MS: 953 MSMS: 954
PEPMASS=691.05376	19645
CHARGE=2+
361.14945	108	
389.14415	279	
458.17287	106	
476.17640	229	
532.73573	267	
533.22335	111	
544.75146	494	
545.25472	455	
561.27364	118	
571.25567	133	
591.28107	120	
649.60559	136	
680.30419	137	
687.05840	401	1+
687.30085	226	
687.58633	119	
692.25221	120	
724.31833	231	
724.64179	593	
725.02982	111	
752.31479	113	
762.00917	203	
774.34524	110	
800.68243	265	
825.85780	110	
853.70090	862	1+
854.03156	1008	1+
854.36118	495	1+
904.36940	147	
END IONS

###FS:    #m/z: 807.35757 #charge   3
###MaxRes:#m/z:  0.00000 #charge-128
###MS: 953
###MSMS: 955
BEGIN IONS
TITLE=Cmpd 188, AutoMSn(807.3576), 16.2 min
RTINSECONDS=971.422
SCANS=MS: 953 MSMS: 955
PEPMASS=807.35757	10889
CHARGE=3+
532.73423	257	
533.25721	135	
553.26469	161	
553.77392	122	
560.09792	100	
610.25533	266	1+
645.78778	122	
689.31690	383	
689.81698	242	
803.56734	120	
832.35574	207	
972.42476	131	
996.95338	117	
1505.66402	438	1+
1562.66870	697	1+
1892.80414	357	1+
END IONS

###FS:    #m/z: 581.95972 #charge   3
###MaxRes:#m/z:  0.00000 #charge-128
###MS: 953
###MSMS: 956
BEGIN IONS
TITLE=Cmpd 189, AutoMSn(581.9597), 16.2 min
RTINSECONDS=971.923
SCANS=MS: 953 MSMS: 956
PEPMASS=581.95972	11779
CHARGE=3+
341.14261	172	
416.21458	177	
457.73050	258	
509.20443	140	
532.54075	160	
573.27224	138	
576.94715	217	
579.78172	219	
580.28084	401	1+
581.95715	1374	1+
582.29344	790	1+
582.62212	395	
590.32679	172	
607.22953	302	1+
741.82851	172	
743.87071	158	
749.85097	144	
750.33549	205	
767.44404	366	
808.39277	176	
808.88021	179	
821.35856	139	
914.44506	150	
1171.49257	9751	1+
END IONS

###FS:    #m/z: 586.25038 #charge   1
###MaxRes:#m/z:  0.00000 #charge-128
###MS: 957
###MSMS: 958
BEGIN IONS
TITLE=Cmpd 190, AutoMSn(586.2504), 16.2 min
RTINSECONDS=974.94
SCANS=MS: 957 MSMS: 958
PEPMASS=586.25038	37300
CHARGE=1+
427.27709	497	
528.23762	407	
555.33189	874	
END IONS

###FS:    #m/z: 880.81961 #charge   2
###MaxRes:#m/z:  0.00000 #charge-128
###MS: 957
###MSMS: 959
BEGIN IONS
TITLE=Cmpd 191, AutoMSn(880.8196), 16.3 min
RTINSECONDS=975.441
SCANS=MS: 957 MSMS: 959
PEPMASS=880.81961	14884
CHARGE=2+
608.24932	104	
875.37900	214	
879.38480	111	
1760.62669	6568	1+
END IONS

###FS:    #m/z: 574.94164 #charge   3
###MaxRes:#m/z:  0.00000 #charge-128
###MS: 957
###MSMS: 960
BEGIN IONS
TITLE=Cmpd 192, AutoMSn(574.9416), 16.3 min
RTINSECONDS=975.943
SCANS=MS: 957 MSMS: 960
PEPMASS=574.94164	14637
CHARGE=3+
366.19214	301	
375.20263	166	
424.21087	141	
429.21030	151	
437.72795	114	
444.16938	254	
465.19971	359	1+
472.23156	132	
483.22179	334	1+
490.25126	512	1+
501.22402	367	
507.23257	142	
518.24321	106	
551.28667	126	
570.30873	127	
572.75931	491	1+
586.20904	125	
601.28234	235	
618.31126	642	
628.27169	156	
646.28505	1373	1+
654.74457	104	
655.78822	328	
664.29273	943	1+
689.34525	1618	1+
698.10494	181	
701.25538	453	
731.37352	293	
759.36713	1999	1+
765.21149	190	
765.29186	173	
768.56800	440	
777.37793	867	1+
780.37291	150	
849.38137	655	1+
946.43057	5144	1+
1146.51720	597	1+
END IONS

###FS:    #m/z: 586.24887 #charge   2
###MaxRes:#m/z:  0.00000 #charge-128
###MS: 961
###MSMS: 962
BEGIN IONS
TITLE=Cmpd 193, AutoMSn(586.2489), 16.3 min
RTINSECONDS=978.972
SCANS=MS: 961 MSMS: 962
PEPMASS=586.24887	84859
CHARGE=2+
427.27746	1032	
528.23569	1024	
528.73313	852	
555.33552	1279	
608.24811	2652	
608.74832	1455	
701.27580	1161	
701.77795	867	
715.36844	2802	1+
744.79318	813	
1171.48721	96524	1+
END IONS

###FS:    #m/z: 880.81755 #charge   2
###MaxRes:#m/z:  0.00000 #charge-128
###MS: 961
###MSMS: 963
BEGIN IONS
TITLE=Cmpd 194, AutoMSn(880.8176), 16.3 min
RTINSECONDS=979.474
SCANS=MS: 961 MSMS: 963
PEPMASS=880.81755	25302
CHARGE=2+
546.15090	114	
873.32491	101	
875.36914	189	
880.10703	134	
880.39443	131	
885.38363	353	1+
885.72026	241	
886.02967	118	
1760.62818	10083	1+
END IONS

###FS:    #m/z: 611.79504 #charge   2
###MaxRes:#m/z:  0.00000 #charge-128
###MS: 961
###MSMS: 964
BEGIN IONS
TITLE=Cmpd 195, AutoMSn(611.7950), 16.3 min
RTINSECONDS=979.975
SCANS=MS: 961 MSMS: 964
PEPMASS=611.79504	22762
CHARGE=2+
330.13397	146	
361.20357	140	
373.14265	106	
425.19491	175	
457.18660	435	
490.24278	198	
586.22522	224	
608.25026	234	
610.79674	113	
613.27508	109	
618.30545	299	
689.33689	925	1+
698.09636	316	
701.25689	1208	1+
800.33408	145	
849.37606	904	1+
946.43043	9720	1+
END IONS

###FS:    #m/z: 586.24839 #charge   2
###MaxRes:#m/z:  0.00000 #charge-128
###MS: 965
###MSMS: 966
BEGIN IONS
TITLE=Cmpd 196, AutoMSn(586.2484), 16.4 min
RTINSECONDS=983.018
SCANS=MS: 965 MSMS: 966
PEPMASS=586.24839	98063
CHARGE=2+
528.22416	1320	
528.73684	922	
555.33823	1600	
608.24658	2170	
608.74927	1165	
701.27609	855	
715.37156	1961	
914.44072	5394	1+
1171.48710	96160	1+
END IONS

###FS:    #m/z: 611.79514 #charge   2
###MaxRes:#m/z:  0.00000 #charge-128
###MS: 965
###MSMS: 967
BEGIN IONS
TITLE=Cmpd 197, AutoMSn(611.7951), 16.4 min
RTINSECONDS=983.519
SCANS=MS: 965 MSMS: 967
PEPMASS=611.79514	22774
CHARGE=2+
94.13447	105	
429.18785	116	
444.16194	179	
457.18573	307	1+
586.21892	239	
608.25160	211	
608.76746	146	
618.30744	217	
660.28792	148	
678.90267	140	
689.34563	511	1+
701.26097	973	1+
707.34639	101	
800.32050	264	
802.33018	101	
849.37810	879	1+
946.43257	7090	1+
END IONS

###FS:    #m/z: 880.81718 #charge   2
###MaxRes:#m/z:  0.00000 #charge-128
###MS: 965
###MSMS: 968
BEGIN IONS
TITLE=Cmpd 198, AutoMSn(880.8172), 16.4 min
RTINSECONDS=984.02
SCANS=MS: 965 MSMS: 968
PEPMASS=880.81718	23566
CHARGE=2+
834.00291	109	
885.39612	307	1+
885.71773	117	
886.06205	349	
1760.62726	6128	1+
END IONS

###FS:    #m/z: 587.78400 #charge   2
###MaxRes:#m/z:  0.00000 #charge-128
###MS: 969
###MSMS: 970
BEGIN IONS
TITLE=Cmpd 199, AutoMSn(587.7840), 16.5 min
RTINSECONDS=987.052
SCANS=MS: 969 MSMS: 970
PEPMASS=587.78400	105975
CHARGE=2+
329.12808	1133	
341.14113	1876	
412.19279	895	
427.27142	690	
440.20872	1258	
554.23787	927	
568.30736	672	
589.26792	599	
608.25000	888	
608.74195	703	
623.26590	531	
657.35683	4645	1+
669.26721	6215	1+
679.95458	604	
715.36943	1187	
768.33571	2275	1+
817.38813	3492	1+
914.44138	61377	1+
1109.59696	2268	1+
1171.49618	64538	1+
END IONS

###FS:    #m/z: 544.59256 #charge   3
###MaxRes:#m/z:  0.00000 #charge-128
###MS: 969
###MSMS: 971
BEGIN IONS
TITLE=Cmpd 200, AutoMSn(544.5926), 16.5 min
RTINSECONDS=987.553
SCANS=MS: 969 MSMS: 971
PEPMASS=544.59256	15831
CHARGE=3+
329.17686	302	1+
341.14054	339	
345.66422	291	
359.66664	208	
361.19976	165	
399.18011	302	1+
412.20074	247	
433.69638	296	
440.20031	1107	1+
456.19933	137	
465.21022	229	
489.26676	417	
508.71823	192	
516.25370	282	1+
525.26183	232	
540.27701	270	1+
540.74797	240	1+
542.25293	212	
555.22746	143	
584.31107	137	
586.32353	3001	
587.24489	1417	1+
590.24912	281	
595.29834	341	1+
605.23576	135	
608.31407	592	1+
636.32197	248	1+
657.35927	1277	1+
669.26784	263	
672.31435	2079	1+
672.31765	355	1+
675.29776	255	
690.33102	168	
700.30476	2679	1+
718.31425	609	1+
752.36180	140	
814.37655	377	1+
817.38911	1258	1+
866.38909	344	1+
880.36926	267	1+
914.43975	4333	1+
924.60208	339	
957.38998	224	
1016.42652	139	
1028.41440	268	
END IONS

###FS:    #m/z: 664.54700 #charge   2
###MaxRes:#m/z:  0.00000 #charge-128
###MS: 969
###MSMS: 972
BEGIN IONS
TITLE=Cmpd 201, AutoMSn(664.5470), 16.5 min
RTINSECONDS=988.054
SCANS=MS: 969 MSMS: 972
PEPMASS=664.54700	14637
CHARGE=2+
373.17197	124	
436.24094	297	
439.20296	100	
533.73712	125	
548.23852	308	1+
597.91189	101	
599.30044	912	1+
605.71982	211	1+
619.25508	117	
619.59252	108	
620.76639	146	
656.27700	152	
662.29127	385	1+
670.34130	845	1+
678.93685	410	1+
679.13040	100	
799.37600	211	1+
821.82501	183	
896.33799	115	
913.41985	113	
928.38601	152	
1064.45180	142	
END IONS

###FS:    #m/z: 587.78641 #charge   2
###MaxRes:#m/z:  0.00000 #charge-128
###MS: 973
###MSMS: 974
BEGIN IONS
TITLE=Cmpd 202, AutoMSn(587.7864), 16.5 min
RTINSECONDS=991.072
SCANS=MS: 973 MSMS: 974
PEPMASS=587.78641	325845
CHARGE=2+
329.12612	3382	
341.14572	4507	
361.20716	1273	
412.19500	2230	
440.21716	2571	
511.25169	1159	
554.23437	1636	
555.78740	2528	
556.28945	1408	
568.30844	1142	
623.26310	1057	
657.35675	13162	1+
669.26648	15776	1+
768.33838	5337	1+
817.38663	8126	1+
914.44251	162627	1+
1171.54816	39807	1+
END IONS

###FS:    #m/z: 544.59320 #charge   3
###MaxRes:#m/z:  0.00000 #charge-128
###MS: 973
###MSMS: 975
BEGIN IONS
TITLE=Cmpd 203, AutoMSn(544.5932), 16.5 min
RTINSECONDS=991.574
SCANS=MS: 973 MSMS: 975
PEPMASS=544.59320	17353
CHARGE=3+
314.17106	135	
327.65040	119	
341.14560	351	
350.66055	196	
360.16367	159	
412.17822	273	
440.19487	1015	1+
464.20653	332	1+
469.21906	158	
479.20790	301	1+
488.23061	296	1+
503.24226	106	
509.73034	229	
530.20333	113	
541.30059	157	
543.27350	328	1+
546.26250	218	1+
550.02632	178	
555.24208	160	
561.28581	135	
572.20913	108	
586.30955	3298	1+
588.24308	749	1+
596.29061	525	
604.25117	254	1+
608.30137	107	
608.30694	496	1+
626.32150	109	
654.32064	119	
657.35649	1367	1+
669.27026	122	
672.30709	319	
672.31539	1929	1+
690.31641	722	1+
700.30743	2733	1+
718.31365	892	1+
751.87644	133	
797.37374	398	1+
817.38695	1074	1+
823.43981	115	
866.37372	602	1+
914.44305	4115	1+
957.38847	124	
1028.43851	149	
END IONS

###FS:    #m/z: 518.21449 #charge-128
###MaxRes:#m/z:  0.00000 #charge-128
###MS: 973
###MSMS: 976
BEGIN IONS
TITLE=Cmpd 204, AutoMSn(518.2145), 16.5 min
RTINSECONDS=992.075
SCANS=MS: 973 MSMS: 976
PEPMASS=518.21449	8965

341.14341	172	
412.18978	106	
550.98107	145	
END IONS

###FS:    #m/z: 587.78723 #charge   2
###MaxRes:#m/z:  0.00000 #charge-128
###MS: 977
###MSMS: 978
BEGIN IONS
TITLE=Cmpd 205, AutoMSn(587.7872), 16.6 min
RTINSECONDS=995.099
SCANS=MS: 977 MSMS: 978
PEPMASS=587.78723	478079
CHARGE=2+
329.12885	3705	
341.14650	4467	
361.20743	1744	
412.20247	2630	
440.21292	3683	
511.25091	1824	
554.23950	2715	
555.78752	3945	
556.28710	1948	
586.30819	38706	1+
657.35573	16817	1+
669.26683	21167	1+
768.33416	7343	1+
817.38603	13062	1+
914.44096	209467	1+
1037.50369	1653	
1172.55265	16962	1+
END IONS

###FS:    #m/z: 735.63253 #charge   2
###MaxRes:#m/z:  0.00000 #charge-128
###MS: 977
###MSMS: 980
BEGIN IONS
TITLE=Cmpd 207, AutoMSn(735.6325), 16.6 min
RTINSECONDS=996.101
SCANS=MS: 977 MSMS: 980
PEPMASS=735.63253	9810
CHARGE=2+
388.64920	159	
419.69342	182	
456.63052	114	
468.65571	216	
478.23349	133	
490.26004	399	1+
496.15148	110	
505.15469	300	1+
514.16121	749	
522.19067	199	
557.21205	139	
570.71238	141	
589.27476	303	
589.78880	206	
591.30163	605	1+
610.76595	144	
619.21696	414	1+
634.21530	190	
639.25331	236	
705.25309	474	
729.25513	167	
732.81618	108	
747.29492	464	1+
751.33243	789	1+
761.29932	129	
818.32531	724	1+
838.37406	1245	1+
888.34114	111	
912.26565	122	
967.40714	816	1+
1027.31388	2576	1+
1037.95992	662	
1046.45858	1093	1+
1046.46049	153	
1064.47212	10514	1+
1122.39990	125	
1140.39567	1849	1+
1151.61476	253	
END IONS

###FS:    #m/z: 735.29687 #charge   3
###MaxRes:#m/z:  0.00000 #charge-128
###MS: 981
###MSMS: 982
BEGIN IONS
TITLE=Cmpd 208, AutoMSn(735.2969), 16.7 min
RTINSECONDS=999.125
SCANS=MS: 981 MSMS: 982
PEPMASS=735.29687	27276
CHARGE=3+
323.07647	236	
394.10779	142	
490.26870	574	1+
505.16162	472	
505.65477	368	
514.16420	347	
514.66180	263	
523.73567	945	1+
524.23666	410	
589.26561	248	
589.78135	158	
591.31967	419	
598.78192	137	
614.25947	135	
634.21313	173	
705.25594	932	1+
747.29636	488	1+
751.35001	598	
752.27478	273	
752.29461	395	1+
818.34055	758	1+
838.37010	1710	1+
912.28494	190	
918.29446	280	1+
949.42597	141	
967.41665	906	1+
1027.31294	3141	1+
1037.97174	896	
1038.93348	206	
1046.47607	192	
1047.44912	164	
1064.46852	15098	1+
1076.28783	465	
1140.40305	2586	1+
1151.60963	1062	
END IONS

###FS:    #m/z: 742.62512 #charge   3
###MaxRes:#m/z:  0.00000 #charge-128
###MS: 981
###MSMS: 983
BEGIN IONS
TITLE=Cmpd 209, AutoMSn(742.6251), 16.7 min
RTINSECONDS=999.626
SCANS=MS: 981 MSMS: 983
PEPMASS=742.62512	14645
CHARGE=3+
335.15540	368	
377.11917	202	
391.74691	128	
401.11374	144	
456.67016	790	1+
458.19095	125	
463.20393	823	1+
475.72057	279	
521.21945	274	
521.72394	207	
524.24706	297	1+
549.69341	340	1+
564.74118	330	
584.23469	127	
584.74675	148	
592.25369	712	1+
593.70975	299	
595.32865	189	
606.33426	149	
623.32670	634	1+
738.25983	173	
742.63386	216	
747.30801	170	
752.32517	952	1+
763.49940	212	
838.37623	170	
888.35174	132	
912.32387	1014	1+
923.36852	523	
976.40331	129	
1041.40939	384	
1042.40626	155	
1064.47180	1497	1+
1099.37355	117	
END IONS

###FS:    #m/z: 601.29031 #charge   2
###MaxRes:#m/z:  0.00000 #charge-128
###MS: 981
###MSMS: 984
BEGIN IONS
TITLE=Cmpd 210, AutoMSn(601.2903), 16.7 min
RTINSECONDS=1000.13
SCANS=MS: 981 MSMS: 984
PEPMASS=601.29031	8962
CHARGE=2+
329.12495	196	
341.15023	160	
361.20712	120	
412.19056	341	1+
440.20610	323	1+
459.72056	133	
466.24096	146	
586.31886	948	1+
599.28289	287	1+
601.28457	166	
604.26517	105	
657.36067	427	1+
669.26434	706	1+
677.84576	121	
678.91679	418	1+
768.33827	275	
808.34251	114	
817.38281	333	1+
914.44118	5639	1+
924.60214	177	
936.42985	405	1+
1028.52136	106	
END IONS

###FS:    #m/z: 735.29655 #charge   3
###MaxRes:#m/z:  0.00000 #charge-128
###MS: 985
###MSMS: 986
BEGIN IONS
TITLE=Cmpd 211, AutoMSn(735.2966), 16.7 min
RTINSECONDS=1003.15
SCANS=MS: 985 MSMS: 986
PEPMASS=735.29655	34583
CHARGE=3+
314.13492	299	
388.64830	242	
419.69174	327	
468.65103	336	
490.26126	412	
505.15135	644	1+
505.66214	234	
523.73484	950	
524.24511	226	
570.71258	206	
589.27959	251	
589.77556	358	
591.30950	1032	1+
619.21043	228	
705.24823	408	
747.29996	793	1+
751.33264	699	
818.33197	789	1+
838.36534	1385	1+
967.40823	1205	1+
1027.31442	5737	1+
1037.94694	1267	
1038.93693	210	
1064.47042	20416	1+
1076.30133	176	
1122.36819	179	
1140.39831	2378	1+
1151.65031	334	
1153.67831	204	
END IONS

###FS:    #m/z: 601.29126 #charge   2
###MaxRes:#m/z:  0.00000 #charge-128
###MS: 985
###MSMS: 987
BEGIN IONS
TITLE=Cmpd 212, AutoMSn(601.2913), 16.7 min
RTINSECONDS=1003.65
SCANS=MS: 985 MSMS: 987
PEPMASS=601.29126	19336
CHARGE=2+
341.14190	413	
361.20902	118	
412.20365	282	
440.22052	112	
450.16126	120	
489.27405	115	
511.26296	132	
567.29290	250	1+
583.29795	277	1+
586.31623	1596	1+
598.77250	188	
599.25814	122	
600.31736	224	1+
639.36632	152	
651.25360	100	
657.35894	736	1+
669.26624	1076	1+
678.90217	401	
768.33832	403	1+
817.38132	486	1+
914.44139	7166	1+
924.60351	298	
936.42028	197	
END IONS

###FS:    #m/z: 742.62681 #charge   3
###MaxRes:#m/z:  0.00000 #charge-128
###MS: 985
###MSMS: 988
BEGIN IONS
TITLE=Cmpd 213, AutoMSn(742.6268), 16.7 min
RTINSECONDS=1004.15
SCANS=MS: 985 MSMS: 988
PEPMASS=742.62681	16415
CHARGE=3+
335.15364	239	
411.19580	182	
463.20544	497	1+
506.13290	142	
506.24134	129	
519.23901	176	
521.19732	124	
524.24731	232	
532.73402	562	
533.23800	284	
549.69504	154	
564.75475	147	
584.22483	285	1+
592.24691	463	1+
593.71293	224	1+
595.31955	147	
598.73996	106	
623.32633	421	1+
657.76918	177	
738.83869	124	
742.95764	303	
743.30322	156	
752.32426	710	1+
761.51777	173	
821.38913	117	
912.32545	1167	1+
912.32719	635	1+
923.38607	227	
1042.41122	170	
1064.46106	220	
1098.37077	399	1+
1128.50383	127	
1185.40357	152	
1314.56375	107	
END IONS

###FS:    #m/z: 601.29080 #charge   2
###MaxRes:#m/z:  0.00000 #charge-128
###MS: 989
###MSMS: 990
BEGIN IONS
TITLE=Cmpd 214, AutoMSn(601.2908), 16.8 min
RTINSECONDS=1007.18
SCANS=MS: 989 MSMS: 990
PEPMASS=601.29080	23573
CHARGE=2+
329.13299	177	
339.11308	108	
341.14522	563	
355.15377	103	
361.21134	117	
412.18258	139	
440.20988	300	
448.72078	106	
525.71238	124	
554.23538	126	
584.30451	278	1+
586.32155	1301	1+
599.76639	106	
608.30403	130	
623.28574	105	
657.35818	696	1+
669.26134	1022	1+
677.84624	269	
740.32128	118	
752.31370	123	
768.32490	193	
817.38981	426	1+
897.41042	143	
914.44176	6259	1+
924.59776	498	
936.42493	227	1+
END IONS

###FS:    #m/z: 753.06490 #charge   3
###MaxRes:#m/z:  0.00000 #charge-128
###MS: 989
###MSMS: 991
BEGIN IONS
TITLE=Cmpd 215, AutoMSn(753.0649), 16.8 min
RTINSECONDS=1007.68
SCANS=MS: 989 MSMS: 991
PEPMASS=753.06490	14166
CHARGE=3+
358.18348	120	
424.67310	120	
470.18814	126	
474.20416	107	
488.19385	159	
492.13512	174	
501.16540	136	
521.19238	121	
532.72227	158	
533.22369	149	
593.22227	124	
621.21816	132	
630.77662	143	
711.98009	119	
712.30856	135	
712.63803	138	
737.29079	209	1+
748.60363	130	
750.29434	147	
751.85166	145	
752.32070	475	
752.66844	269	
763.25239	474	1+
766.85130	360	
767.42623	532	
817.36589	330	1+
858.33616	284	
862.32573	196	
876.33349	875	1+
END IONS

###FS:    #m/z: 742.62483 #charge   3
###MaxRes:#m/z:  0.00000 #charge-128
###MS: 989
###MSMS: 992
BEGIN IONS
TITLE=Cmpd 216, AutoMSn(742.6248), 16.8 min
RTINSECONDS=1008.18
SCANS=MS: 989 MSMS: 992
PEPMASS=742.62483	14729
CHARGE=3+
335.15702	183	
376.66784	123	
456.65723	205	
463.21332	297	
516.71630	109	
521.22944	116	
524.27168	160	
542.72099	100	
562.16615	104	
572.20007	107	
592.25366	169	
623.33127	393	1+
734.27179	132	
739.06559	104	
742.93773	298	1+
743.27324	217	
746.32573	103	
752.31608	508	1+
754.32492	198	
802.78179	106	
818.32837	102	
821.39604	106	
838.35421	202	
912.31505	401	
967.40844	106	
1041.43255	116	
1064.42694	165	
1185.42506	542	1+
END IONS

###FS:    #m/z: 700.31035 #charge   3
###MaxRes:#m/z:  0.00000 #charge-128
###MS: 993
###MSMS: 994
BEGIN IONS
TITLE=Cmpd 217, AutoMSn(700.3104), 16.9 min
RTINSECONDS=1011.21
SCANS=MS: 993 MSMS: 994
PEPMASS=700.31035	12446
CHARGE=3+
320.69861	136	
335.14851	438	
392.20107	595	1+
393.65674	277	
463.21107	407	
465.18801	130	
530.21861	137	
558.72422	284	
563.79358	259	
577.30300	486	
577.79825	194	
599.26508	133	
623.35423	543	1+
624.22481	129	
626.26808	1070	1+
657.31080	326	
657.82831	200	
700.62889	150	
702.31791	139	
714.28712	185	
737.32809	166	
763.42796	472	1+
783.38630	180	
786.30141	1437	1+
854.42368	272	
854.42884	492	1+
946.33627	2662	1+
983.48113	683	1+
1040.50189	1785	1+
1059.40533	171	
1116.43642	241	
1117.43065	165	
1153.57143	190	
1246.45281	142	
END IONS

###FS:    #m/z: 753.32396 #charge   2
###MaxRes:#m/z:  0.00000 #charge-128
###MS: 993
###MSMS: 996
BEGIN IONS
TITLE=Cmpd 218, AutoMSn(753.3240), 16.9 min
RTINSECONDS=1012.21
SCANS=MS: 993 MSMS: 996
PEPMASS=753.32396	10122
CHARGE=2+
341.14507	143	
359.16023	143	
405.11992	109	
501.15475	122	
532.73681	156	
605.21763	116	
635.92356	116	
674.31784	280	1+
706.30225	246	
706.96868	159	
711.98039	109	
712.31119	195	
712.63420	182	
737.37375	118	
751.99684	122	
752.33156	674	1+
752.66218	808	1+
752.98866	358	1+
763.25507	333	
766.83589	102	
821.36750	113	
876.33683	467	1+
END IONS

###FS:    #m/z: 700.31103 #charge   3
###MaxRes:#m/z:  0.00000 #charge-128
###MS: 997
###MSMS: 998
BEGIN IONS
TITLE=Cmpd 219, AutoMSn(700.3110), 16.9 min
RTINSECONDS=1015.25
SCANS=MS: 997 MSMS: 998
PEPMASS=700.31103	31479
CHARGE=3+
312.18447	129	
335.15214	633	1+
346.69788	205	
354.17672	157	
414.23326	150	
428.72532	248	
463.20383	1289	1+
495.30834	263	1+
563.29604	848	1+
563.80544	378	
585.24621	140	
623.36177	613	1+
626.26813	913	1+
634.60448	282	
634.71368	149	
657.30773	450	
657.80947	286	
691.82785	147	
692.37036	230	
695.30348	183	
697.29741	130	
700.31016	814	1+
700.64492	252	1+
700.97074	288	1+
714.28619	426	1+
738.31570	157	
755.41858	290	1+
763.42687	931	1+
771.32176	136	
783.39047	1645	1+
786.30287	3582	1+
854.43147	1791	1+
866.20208	141	
866.31708	131	
914.40918	201	1+
946.33529	5773	1+
956.67175	308	1+
956.79384	238	
957.92859	144	
983.47361	2759	1+
993.88763	334	
1040.49008	3320	1+
1059.41215	689	1+
1059.42006	302	
1116.43524	1438	1+
1127.58215	269	
1153.57957	2379	1+
1245.46853	172	
END IONS

###FS:    #m/z: 521.28433 #charge   2
###MaxRes:#m/z:  0.00000 #charge-128
###MS: 997
###MSMS: 999
BEGIN IONS
TITLE=Cmpd 220, AutoMSn(521.2843), 16.9 min
RTINSECONDS=1015.75
SCANS=MS: 997 MSMS: 999
PEPMASS=521.28433	8392
CHARGE=2+
311.13385	102	
343.19635	111	
380.20236	184	
441.27163	303	1+
455.22441	160	
486.26372	164	
520.28318	151	
522.26770	109	
524.31125	100	
536.26730	114	
554.27559	109	
556.30752	768	
569.28195	411	1+
590.32353	107	
661.36277	104	
758.41111	250	1+
781.43757	118	
782.40125	1022	1+
828.45132	119	
846.39999	109	
895.47919	220	
896.49293	469	1+
END IONS

###FS:    #m/z: 753.32308 #charge   2
###MaxRes:#m/z:  0.00000 #charge-128
###MS: 997
###MSMS: 1000
BEGIN IONS
TITLE=Cmpd 221, AutoMSn(753.3231), 16.9 min
RTINSECONDS=1016.25
SCANS=MS: 997 MSMS: 1000
PEPMASS=753.32308	8931
CHARGE=2+
516.19406	181	
520.26076	182	
533.23992	227	
566.25486	169	
614.25231	337	
622.34252	203	
642.97384	258	
643.31912	255	
711.97919	370	
712.32019	186	
712.65543	226	
720.85287	447	
746.98657	212	
747.31095	353	
749.28990	167	
751.66527	259	
751.99022	296	
752.33238	9760	1+
752.66666	9057	1+
753.00294	4638	1+
757.98349	215	
758.33479	229	
767.36228	160	
817.35109	408	1+
821.36889	405	
821.87358	342	
872.40636	204	
876.33527	208	
END IONS

###FS:    #m/z: 752.33245 #charge   3
###MaxRes:#m/z:  0.00000 #charge-128
###MS: 1001
###MSMS: 1002
BEGIN IONS
TITLE=Cmpd 222, AutoMSn(752.3324), 17.0 min
RTINSECONDS=1019.28
SCANS=MS: 1001 MSMS: 1002
PEPMASS=752.33245	72783
CHARGE=3+
614.26320	788	
642.64364	987	
642.97979	1293	
751.67817	777	
752.00317	1032	
752.33323	51160	1+
752.66733	44172	1+
753.00098	31745	1+
821.36380	927	
821.86930	1031	
870.90506	898	
871.40277	1125	
END IONS

###FS:    #m/z: 700.30970 #charge   3
###MaxRes:#m/z:  0.00000 #charge-128
###MS: 1001
###MSMS: 1003
BEGIN IONS
TITLE=Cmpd 223, AutoMSn(700.3097), 17.0 min
RTINSECONDS=1019.78
SCANS=MS: 1001 MSMS: 1003
PEPMASS=700.30970	27601
CHARGE=3+
312.18532	154	
335.15147	235	
346.69050	241	
414.22812	114	
463.20702	1177	1+
465.65843	148	
478.23625	163	
495.29867	266	
511.74586	175	
512.23766	121	
526.28620	205	1+
554.78045	146	
563.30161	390	
565.27023	166	
568.30618	140	
586.29652	122	
623.24584	159	
623.36724	550	1+
626.26888	979	1+
634.60998	288	
657.30696	329	
694.32143	111	
700.31071	218	
700.64879	131	
714.28427	297	1+
737.84486	136	
763.42193	661	1+
783.39677	1095	1+
786.30191	2221	1+
854.43354	1399	1+
946.33212	4387	1+
983.47773	1208	1+
993.89716	168	
1040.49867	2159	1+
1059.41965	848	1+
1116.44195	1206	1+
1126.58516	775	1+
1127.58034	635	
1153.58828	907	1+
1153.58831	133	
1245.48169	162	
END IONS

###FS:    #m/z: 521.28314 #charge   2
###MaxRes:#m/z:  0.00000 #charge-128
###MS: 1001
###MSMS: 1004
BEGIN IONS
TITLE=Cmpd 224, AutoMSn(521.2831), 17.0 min
RTINSECONDS=1020.28
SCANS=MS: 1001 MSMS: 1004
PEPMASS=521.28314	12497
CHARGE=2+
342.19940	149	
380.20300	140	
423.27589	163	
441.27268	201	
486.25045	137	
518.22091	106	
520.30065	123	
522.25259	379	1+
538.32954	116	
556.30969	714	1+
568.31199	151	
569.28958	414	1+
661.35114	113	
681.39740	136	
682.36531	368	1+
758.39945	167	
782.40054	1087	1+
794.72362	188	
895.47351	316	1+
END IONS

###FS:    #m/z: 752.33333 #charge   3
###MaxRes:#m/z:  0.00000 #charge-128
###MS: 1005
###MSMS: 1006
BEGIN IONS
TITLE=Cmpd 225, AutoMSn(752.3333), 17.1 min
RTINSECONDS=1023.32
SCANS=MS: 1005 MSMS: 1006
PEPMASS=752.33333	197101
CHARGE=3+
642.64698	2091	
642.98013	2622	
751.99132	2094	
752.33390	127419	1+
752.66796	112282	1+
753.00211	79278	1+
821.36670	2666	
821.86847	2408	
870.90203	2601	
END IONS

###FS:    #m/z: 320.24218 #charge-128
###MaxRes:#m/z:  0.00000 #charge-128
###MS: 1005
###MSMS: 1007
BEGIN IONS
TITLE=Cmpd 226, AutoMSn(320.2422), 17.1 min
RTINSECONDS=1023.82
SCANS=MS: 1005 MSMS: 1007
PEPMASS=320.24218	12956

320.24196	689	1+
END IONS

###FS:    #m/z: 521.28262 #charge   2
###MaxRes:#m/z:  0.00000 #charge-128
###MS: 1005
###MSMS: 1008
BEGIN IONS
TITLE=Cmpd 227, AutoMSn(521.2826), 17.1 min
RTINSECONDS=1024.32
SCANS=MS: 1005 MSMS: 1008
PEPMASS=521.28262	9375
CHARGE=2+
518.32091	315	1+
520.26978	274	1+
523.29233	251	1+
539.30273	127	
556.30686	255	
569.29484	172	
625.44552	103	
678.33221	132	
682.39326	122	
782.40137	735	1+
895.46593	122	
END IONS

###FS:    #m/z: 320.24246 #charge   3
###MaxRes:#m/z:  0.00000 #charge-128
###MS: 1009
###MSMS: 1010
BEGIN IONS
TITLE=Cmpd 228, AutoMSn(320.2425), 17.1 min
RTINSECONDS=1027.35
SCANS=MS: 1009 MSMS: 1010
PEPMASS=320.24246	23681
CHARGE=3+
320.24085	857	
END IONS

###FS:    #m/z: 379.68842 #charge   2
###MaxRes:#m/z:  0.00000 #charge-128
###MS: 1009
###MSMS: 1011
BEGIN IONS
TITLE=Cmpd 229, AutoMSn(379.6884), 17.1 min
RTINSECONDS=1027.85
SCANS=MS: 1009 MSMS: 1011
PEPMASS=379.68842	6057
CHARGE=2+
305.16193	159	
322.18469	478	
324.09868	300	
328.14588	144	
342.26887	110	
360.25056	194	
362.23956	166	
374.18274	130	
377.24142	120	
378.24953	267	
380.25370	1035	1+
384.21285	108	
440.21051	133	
447.18699	224	1+
465.18657	1230	1+
472.38090	204	
482.21637	4315	1+
491.58749	176	
554.26699	456	1+
628.24416	268	
645.28142	3763	1+
653.75966	547	1+
653.92532	124	
END IONS

###FS:    #m/z: 379.68761 #charge   2
###MaxRes:#m/z:  0.00000 #charge-128
###MS: 1013
###MSMS: 1014
BEGIN IONS
TITLE=Cmpd 231, AutoMSn(379.6876), 17.2 min
RTINSECONDS=1031.38
SCANS=MS: 1013 MSMS: 1014
PEPMASS=379.68761	77286
CHARGE=2+
305.16342	600	
322.18415	2166	1+
324.10128	1447	1+
373.19186	312	
377.24688	915	1+
380.25547	567	
391.20630	455	
422.18810	345	
440.20265	479	
447.17673	1615	1+
464.19336	317	
465.19220	4911	1+
472.38778	352	
482.21693	19768	1+
491.59125	317	
554.27446	1148	
611.22797	341	
628.26061	816	
645.28083	17005	1+
654.74753	1185	
END IONS

###FS:    #m/z: 482.21870 #charge   1
###MaxRes:#m/z:  0.00000 #charge-128
###MS: 1013
###MSMS: 1015
BEGIN IONS
TITLE=Cmpd 232, AutoMSn(482.2187), 17.2 min
RTINSECONDS=1031.88
SCANS=MS: 1013 MSMS: 1015
PEPMASS=482.21870	39664
CHARGE=1+
480.27455	106	
482.23642	272	1+
END IONS

###FS:    #m/z: 320.24226 #charge   3
###MaxRes:#m/z:  0.00000 #charge-128
###MS: 1013
###MSMS: 1016
BEGIN IONS
TITLE=Cmpd 233, AutoMSn(320.2423), 17.2 min
RTINSECONDS=1032.38
SCANS=MS: 1013 MSMS: 1016
PEPMASS=320.24226	36741
CHARGE=3+
302.23834	149	
320.24027	1157	1+
END IONS

###FS:    #m/z: 379.68766 #charge   2
###MaxRes:#m/z:  0.00000 #charge-128
###MS: 1017
###MSMS: 1018
BEGIN IONS
TITLE=Cmpd 234, AutoMSn(379.6877), 17.3 min
RTINSECONDS=1035.42
SCANS=MS: 1017 MSMS: 1018
PEPMASS=379.68766	241770
CHARGE=2+
305.16001	1160	
322.18461	5071	1+
324.09930	2735	
374.18142	1138	
380.16181	1059	
391.20777	1230	
440.20062	872	
447.18245	4470	1+
465.19175	14183	1+
482.21734	53551	1+
538.23413	865	
554.27309	5048	1+
610.24763	825	
628.25879	2634	
645.28129	49995	1+
END IONS

###FS:    #m/z: 482.21802 #charge   1
###MaxRes:#m/z:  0.00000 #charge-128
###MS: 1021
###MSMS: 1022
BEGIN IONS
TITLE=Cmpd 237, AutoMSn(482.2180), 17.3 min
RTINSECONDS=1039.45
SCANS=MS: 1021 MSMS: 1022
PEPMASS=482.21802	184606
CHARGE=1+
462.25758	113	
478.22584	106	
END IONS

###FS:    #m/z: 578.78073 #charge   2
###MaxRes:#m/z:  0.00000 #charge-128
###MS: 1021
###MSMS: 1023
BEGIN IONS
TITLE=Cmpd 238, AutoMSn(578.7807), 17.3 min
RTINSECONDS=1039.95
SCANS=MS: 1021 MSMS: 1023
PEPMASS=578.78073	104422
CHARGE=2+
329.12487	1714	
341.14425	5796	1+
361.20660	1555	
412.19176	1496	
440.21252	1563	
456.19309	837	
500.20159	1200	
543.24143	1726	
554.24135	761	
570.26202	916	
571.23497	11564	1+
586.31891	10200	1+
657.35621	5771	1+
669.26672	6654	1+
768.34048	1256	
796.34739	880	
817.38598	3753	1+
911.37364	12444	1+
914.44161	58938	1+
924.60415	999	
1010.44469	1039	
1156.55178	78756	1+
END IONS

###FS:    #m/z: 645.28162 #charge   1
###MaxRes:#m/z:  0.00000 #charge-128
###MS: 1021
###MSMS: 1024
BEGIN IONS
TITLE=Cmpd 239, AutoMSn(645.2816), 17.3 min
RTINSECONDS=1040.45
SCANS=MS: 1021 MSMS: 1024
PEPMASS=645.28162	102122
CHARGE=1+
437.70844	105	
459.18037	100	
557.23180	115	
642.34322	140	
END IONS

###FS:    #m/z: 578.78072 #charge   2
###MaxRes:#m/z:  0.00000 #charge-128
###MS: 1025
###MSMS: 1026
BEGIN IONS
TITLE=Cmpd 240, AutoMSn(578.7807), 17.4 min
RTINSECONDS=1043.48
SCANS=MS: 1025 MSMS: 1026
PEPMASS=578.78072	189230
CHARGE=2+
329.12848	2257	
341.14548	6009	
361.20957	2093	
412.19960	2100	
440.21388	2361	
456.19315	1713	
500.19975	1884	
543.23748	2014	
571.23616	15782	1+
578.26990	1154	
586.31974	15566	1+
657.35714	8931	1+
669.26574	9607	1+
678.90812	1161	
768.33868	2378	
796.34892	1787	
817.38637	7354	1+
911.37625	19227	1+
914.44260	93253	1+
1010.43956	2162	
1011.44601	1191	
1156.55417	125414	1+
END IONS

###FS:    #m/z: 758.36463 #charge   1
###MaxRes:#m/z:  0.00000 #charge-128
###MS: 1025
###MSMS: 1027
BEGIN IONS
TITLE=Cmpd 241, AutoMSn(758.3646), 17.4 min
RTINSECONDS=1043.98
SCANS=MS: 1025 MSMS: 1027
PEPMASS=758.36463	81142
CHARGE=1+
322.18597	301	
437.18475	985	
465.19401	2311	1+
472.39083	313	
628.25462	393	
667.35101	440	
741.33108	417	
758.36418	22769	1+
END IONS

###FS:    #m/z: 645.28188 #charge   1
###MaxRes:#m/z:  0.00000 #charge-128
###MS: 1025
###MSMS: 1028
BEGIN IONS
TITLE=Cmpd 242, AutoMSn(645.2819), 17.4 min
RTINSECONDS=1044.48
SCANS=MS: 1025 MSMS: 1028
PEPMASS=645.28188	84690
CHARGE=1+
517.15706	113	
END IONS

###FS:    #m/z: 578.78072 #charge   2
###MaxRes:#m/z:  0.00000 #charge-128
###MS: 1029
###MSMS: 1030
BEGIN IONS
TITLE=Cmpd 243, AutoMSn(578.7807), 17.5 min
RTINSECONDS=1047.51
SCANS=MS: 1029 MSMS: 1030
PEPMASS=578.78072	241207
CHARGE=2+
329.12652	2753	
341.14446	9403	1+
361.20738	2553	
412.19654	2196	
440.21290	2687	
500.20001	1962	
543.23657	2321	
554.23498	1251	
571.23504	19310	1+
586.31960	16408	1+
657.35748	9869	1+
669.26602	12346	1+
768.33824	2132	
796.34767	1933	
817.38776	8141	1+
911.37499	25126	1+
914.44025	112499	1+
1010.44346	1947	
1156.55190	132636	1+
END IONS

###FS:    #m/z: 586.31773 #charge   1
###MaxRes:#m/z:  0.00000 #charge-128
###MS: 1029
###MSMS: 1031
BEGIN IONS
TITLE=Cmpd 244, AutoMSn(586.3177), 17.5 min
RTINSECONDS=1048.01
SCANS=MS: 1029 MSMS: 1031
PEPMASS=586.31773	40519
CHARGE=1+
310.14630	112	
324.11658	254	
329.12788	379	1+
341.14516	1628	1+
361.20658	205	
412.20011	377	
420.17242	110	
423.19684	100	
440.21430	844	1+
457.20800	184	
472.24490	179	
489.26000	267	1+
511.24543	134	
526.24141	100	
554.23272	114	
586.31404	1867	1+
END IONS

###FS:    #m/z: 758.36556 #charge   1
###MaxRes:#m/z:  0.00000 #charge-128
###MS: 1029
###MSMS: 1032
BEGIN IONS
TITLE=Cmpd 245, AutoMSn(758.3656), 17.5 min
RTINSECONDS=1048.51
SCANS=MS: 1029 MSMS: 1032
PEPMASS=758.36556	52834
CHARGE=1+
322.19270	139	
346.17351	187	
437.18906	863	1+
440.19276	181	
448.15856	187	
465.18968	1181	1+
467.20688	249	
472.39388	356	
473.18990	151	
482.21245	216	
498.20164	169	
556.25412	145	
584.41704	156	
622.33726	154	
627.98069	140	
667.34618	243	
738.36080	132	
741.34693	411	
758.36560	10058	1+
END IONS

###FS:    #m/z: 421.75987 #charge   2
###MaxRes:#m/z:  0.00000 #charge-128
###MS: 1033
###MSMS: 1034
BEGIN IONS
TITLE=Cmpd 246, AutoMSn(421.7599), 17.5 min
RTINSECONDS=1051.54
SCANS=MS: 1033 MSMS: 1034
PEPMASS=421.75987	143256
CHARGE=2+
341.17948	1474	
363.21827	3758	
368.22823	1987	
385.25368	5480	
454.27409	1692	
470.27225	1416	
472.28763	74249	1+
571.35581	30472	1+
628.37994	2526	
654.39137	2390	
670.38460	1504	
672.40283	53888	1+
682.39107	5421	1+
725.43097	7134	1+
743.43987	29028	1+
END IONS

###FS:    #m/z: 412.75427 #charge   2
###MaxRes:#m/z:  0.00000 #charge-128
###MS: 1033
###MSMS: 1035
BEGIN IONS
TITLE=Cmpd 247, AutoMSn(412.7543), 17.5 min
RTINSECONDS=1052.04
SCANS=MS: 1033 MSMS: 1035
PEPMASS=412.75427	59904
CHARGE=2+
322.17923	110	
362.19890	194	
394.24039	110	
398.24510	116	
408.26426	447	1+
410.22973	526	1+
414.24593	264	1+
425.18207	124	
432.26527	125	
472.28176	380	
479.48595	116	
482.21856	305	1+
532.31047	268	1+
632.38711	123	
645.29125	101	
672.39843	132	
END IONS

###FS:    #m/z: 672.40332 #charge   1
###MaxRes:#m/z:  0.00000 #charge-128
###MS: 1033
###MSMS: 1036
BEGIN IONS
TITLE=Cmpd 248, AutoMSn(672.4033), 17.5 min
RTINSECONDS=1052.54
SCANS=MS: 1033 MSMS: 1036
PEPMASS=672.40332	32841
CHARGE=1+
489.21644	110	
600.25767	186	
END IONS

###FS:    #m/z: 421.76053 #charge   2
###MaxRes:#m/z:  0.00000 #charge-128
###MS: 1037
###MSMS: 1038
BEGIN IONS
TITLE=Cmpd 249, AutoMSn(421.7605), 17.6 min
RTINSECONDS=1055.56
SCANS=MS: 1037 MSMS: 1038
PEPMASS=421.76053	512610
CHARGE=2+
341.17931	4118	
368.22875	6219	
385.25410	13632	
454.27162	4440	
472.28805	198064	1+
571.35608	81041	1+
628.37773	8053	
654.39586	4850	
670.38830	3791	
672.40396	149035	1+
682.38987	13968	1+
725.43146	34591	1+
743.43982	82096	1+
END IONS

###FS:    #m/z: 412.75453 #charge   2
###MaxRes:#m/z:  0.00000 #charge-128
###MS: 1037
###MSMS: 1039
BEGIN IONS
TITLE=Cmpd 250, AutoMSn(412.7545), 17.6 min
RTINSECONDS=1056.06
SCANS=MS: 1037 MSMS: 1039
PEPMASS=412.75453	217362
CHARGE=2+
385.24778	131	
392.24930	104	
408.27145	187	
410.24440	260	1+
412.24201	477	1+
416.25947	253	
420.00655	144	
472.28863	1365	1+
482.23010	209	
545.33984	142	
569.33565	129	
571.35444	293	
632.37217	786	1+
640.76768	220	
672.40018	363	1+
681.01571	192	
END IONS

###FS:    #m/z: 672.40366 #charge   1
###MaxRes:#m/z:  0.00000 #charge-128
###MS: 1037
###MSMS: 1040
BEGIN IONS
TITLE=Cmpd 251, AutoMSn(672.4037), 17.6 min
RTINSECONDS=1056.56
SCANS=MS: 1037 MSMS: 1040
PEPMASS=672.40366	109013
CHARGE=1+
432.03934	108	
672.40153	111	
END IONS

###FS:    #m/z: 421.76060 #charge   2
###MaxRes:#m/z:  0.00000 #charge-128
###MS: 1041
###MSMS: 1042
BEGIN IONS
TITLE=Cmpd 252, AutoMSn(421.7606), 17.7 min
RTINSECONDS=1059.59
SCANS=MS: 1041 MSMS: 1042
PEPMASS=421.76060	718198
CHARGE=2+
341.18279	5378	
368.22808	6859	
383.22848	4296	
385.25438	16086	
454.27071	6202	
470.27082	4684	
472.28733	258678	1+
571.35591	105046	1+
628.37738	10441	
654.39060	7507	
670.38991	4626	
672.40380	193760	1+
682.38947	16439	1+
725.43168	42417	1+
743.44005	106236	1+
END IONS

###FS:    #m/z: 412.75467 #charge   2
###MaxRes:#m/z:  0.00000 #charge-128
###MS: 1041
###MSMS: 1043
BEGIN IONS
TITLE=Cmpd 253, AutoMSn(412.7547), 17.7 min
RTINSECONDS=1060.09
SCANS=MS: 1041 MSMS: 1043
PEPMASS=412.75467	320682
CHARGE=2+
338.13208	106	
341.16578	105	
364.21542	219	1+
369.21923	175	
379.22763	118	
394.23154	105	
395.22652	313	1+
408.24618	505	1+
410.22857	358	1+
412.24169	316	
414.21863	288	1+
416.25262	321	
432.26360	596	
454.24937	193	
470.25924	147	
472.29018	1061	
545.33653	176	
571.35804	328	
614.36050	243	1+
632.37126	1889	1+
639.74035	132	
640.76771	651	
672.40538	421	
END IONS

###FS:    #m/z: 672.40327 #charge   1
###MaxRes:#m/z:  0.00000 #charge-128
###MS: 1041
###MSMS: 1044
BEGIN IONS
TITLE=Cmpd 254, AutoMSn(672.4033), 17.7 min
RTINSECONDS=1060.59
SCANS=MS: 1041 MSMS: 1044
PEPMASS=672.40327	159478
CHARGE=1+
318.13048	102	
404.10428	100	
412.20749	108	
462.28114	188	
475.49796	193	
522.22560	105	
672.42019	204	
END IONS

###FS:    #m/z: 842.50789 #charge   1
###MaxRes:#m/z:  0.00000 #charge-128
###MS: 1045
###MSMS: 1046
BEGIN IONS
TITLE=Cmpd 255, AutoMSn(842.5079), 17.7 min
RTINSECONDS=1063.62
SCANS=MS: 1045 MSMS: 1046
PEPMASS=842.50789	104300
CHARGE=1+
440.24651	806	
840.49106	2370	1+
842.50842	56528	1+
END IONS

###FS:    #m/z: 472.28706 #charge   1
###MaxRes:#m/z:  0.00000 #charge-128
###MS: 1045
###MSMS: 1047
BEGIN IONS
TITLE=Cmpd 256, AutoMSn(472.2871), 17.7 min
RTINSECONDS=1064.12
SCANS=MS: 1045 MSMS: 1047
PEPMASS=472.28706	97524
CHARGE=1+
382.19359	118	
400.21415	102	
470.28354	230	
END IONS

###FS:    #m/z: 571.35167 #charge   1
###MaxRes:#m/z:  0.00000 #charge-128
###MS: 1045
###MSMS: 1048
BEGIN IONS
TITLE=Cmpd 257, AutoMSn(571.3517), 17.7 min
RTINSECONDS=1064.62
SCANS=MS: 1045 MSMS: 1048
PEPMASS=571.35167	56117
CHARGE=1+
341.14448	242	
355.16780	117	
412.23340	112	
424.26014	101	
436.23432	127	
452.17945	137	
503.24210	129	
525.35295	111	
558.30430	103	
568.27753	103	
569.32339	241	1+
END IONS

###FS:    #m/z: 472.28722 #charge   1
###MaxRes:#m/z:  0.00000 #charge-128
###MS: 1049
###MSMS: 1050
BEGIN IONS
TITLE=Cmpd 258, AutoMSn(472.2872), 17.8 min
RTINSECONDS=1067.66
SCANS=MS: 1049 MSMS: 1050
PEPMASS=472.28722	68969
CHARGE=1+
382.21664	114	
470.27278	109	
END IONS

###FS:    #m/z: 364.26601 #charge   2
###MaxRes:#m/z:  0.00000 #charge-128
###MS: 1049
###MSMS: 1051
BEGIN IONS
TITLE=Cmpd 259, AutoMSn(364.2660), 17.8 min
RTINSECONDS=1068.16
SCANS=MS: 1049 MSMS: 1051
PEPMASS=364.26601	26745
CHARGE=2+
300.21663	121	
316.25870	103	
346.25499	1553	1+
364.26823	3704	1+
END IONS

###FS:    #m/z: 842.50933 #charge   1
###MaxRes:#m/z:  0.00000 #charge-128
###MS: 1049
###MSMS: 1052
BEGIN IONS
TITLE=Cmpd 260, AutoMSn(842.5093), 17.8 min
RTINSECONDS=1068.66
SCANS=MS: 1049 MSMS: 1052
PEPMASS=842.50933	61131
CHARGE=1+
353.21093	269	
824.49669	286	
840.49823	824	1+
842.50796	18094	1+
END IONS

###FS:    #m/z: 796.36424 #charge   3
###MaxRes:#m/z:  0.00000 #charge-128
###MS: 1053
###MSMS: 1054
BEGIN IONS
TITLE=Cmpd 261, AutoMSn(796.3642), 17.9 min
RTINSECONDS=1071.69
SCANS=MS: 1053 MSMS: 1054
PEPMASS=796.36424	28868
CHARGE=3+
402.24118	210	
500.77155	206	
501.25614	331	
563.31795	248	
594.93997	314	
595.26199	292	
601.29421	261	
618.28849	233	1+
623.28851	435	1+
623.62599	559	
632.62342	1630	1+
632.95099	1440	1+
633.28193	456	
661.82802	200	
665.63817	206	
694.66053	1267	1+
694.99367	1418	1+
695.31822	1165	
708.32549	206	
764.37250	199	
775.64263	293	
775.89746	412	
776.13615	439	
776.39688	247	
792.96306	202	
796.15843	746	1+
796.36819	1262	1+
796.55741	956	
796.77074	796	
796.96218	251	
797.88237	311	1+
804.88678	200	
876.43685	727	1+
926.66430	279	
927.42658	245	1+
928.92552	345	1+
1036.48008	245	
1507.69848	931	1+
1586.77636	431	1+
1895.83587	1364	1+
2081.93330	1804	1+
END IONS

###FS:    #m/z: 802.14320 #charge   3
###MaxRes:#m/z:  0.00000 #charge-128
###MS: 1053
###MSMS: 1055
BEGIN IONS
TITLE=Cmpd 262, AutoMSn(802.1432), 17.9 min
RTINSECONDS=1072.19
SCANS=MS: 1053 MSMS: 1055
PEPMASS=802.14320	17766
CHARGE=3+
402.23150	643	1+
491.75716	175	
500.77651	246	
501.26190	259	
544.75217	273	1+
592.80249	177	
593.29356	126	
601.30572	254	
601.82206	127	
632.62952	310	1+
633.27854	261	
663.34202	143	
682.83463	147	
694.64830	268	1+
694.98478	299	
695.32635	185	
708.64602	127	
747.36788	139	
771.66584	130	
775.13097	139	
775.39354	142	
786.37057	134	
794.88794	272	
795.37312	230	
796.55163	183	
797.36332	377	1+
797.66637	243	1+
799.91756	184	
801.39799	239	1+
807.36726	345	1+
868.42926	365	
882.53026	286	1+
887.42717	393	1+
950.45623	426	
1036.47881	147	
1164.56207	446	1+
1501.74638	550	1+
1510.68420	390	1+
1541.76579	417	1+
1550.27163	2520	1+
1550.77187	3078	1+
1896.85700	505	1+
2081.92884	450	1+
END IONS

###FS:    #m/z: 364.26557 #charge-128
###MaxRes:#m/z:  0.00000 #charge-128
###MS: 1053
###MSMS: 1056
BEGIN IONS
TITLE=Cmpd 263, AutoMSn(364.2656), 17.9 min
RTINSECONDS=1072.69
SCANS=MS: 1053 MSMS: 1056
PEPMASS=364.26557	28053

302.23970	106	
346.25623	1394	1+
362.22553	123	
364.26914	2628	1+
END IONS

###FS:    #m/z: 796.36451 #charge   1
###MaxRes:#m/z:  0.00000 #charge-128
###MS: 1057
###MSMS: 1058
BEGIN IONS
TITLE=Cmpd 264, AutoMSn(796.3645), 17.9 min
RTINSECONDS=1075.71
SCANS=MS: 1057 MSMS: 1058
PEPMASS=796.36451	35908
CHARGE=1+
438.73423	177	
545.90504	202	
563.31757	381	
571.21670	261	
575.27415	189	
583.27708	281	1+
595.26326	822	
623.28856	332	1+
623.62743	336	
626.61120	338	1+
626.96076	204	
627.26388	298	
632.61921	1446	1+
632.95485	1050	1+
633.29487	770	1+
662.33069	216	
665.29043	199	
688.65480	187	
694.65171	2123	1+
694.99196	1321	1+
695.32644	804	
699.99945	222	
707.98185	175	
708.31857	195	
726.34965	170	
756.34106	224	
764.36879	233	
764.85766	258	
775.63329	412	
775.89529	406	
776.13742	279	
781.32994	253	1+
785.02271	207	
792.97396	220	1+
795.40303	210	
795.95465	882	1+
796.16409	1023	1+
796.36312	2012	1+
END IONS

###FS:    #m/z: 628.66671 #charge   3
###MaxRes:#m/z:  0.00000 #charge-128
###MS: 1057
###MSMS: 1059
BEGIN IONS
TITLE=Cmpd 265, AutoMSn(628.6667), 17.9 min
RTINSECONDS=1076.21
SCANS=MS: 1057 MSMS: 1059
PEPMASS=628.66671	26600
CHARGE=3+
324.13085	260	
375.21026	150	
380.15967	175	
433.71437	435	1+
446.26900	253	
473.23598	204	
509.78819	422	
517.27634	214	
528.92227	159	
552.27244	390	1+
561.28113	472	
561.77896	152	
566.64591	662	
566.97848	740	
567.32621	280	
585.64949	229	
587.31672	164	
593.33859	451	
616.66464	329	1+
616.99723	280	
617.80755	213	
622.66398	1526	1+
622.99407	2107	1+
623.33199	787	1+
624.92203	163	
626.31980	343	1+
628.00919	299	
628.34016	450	
628.66611	6576	1+
628.99971	5020	1+
629.32874	2280	1+
631.28942	309	1+
633.31444	377	1+
646.31445	176	
650.36070	1245	1+
775.38866	164	
779.90050	146	
848.37532	593	1+
864.47781	155	
968.39993	474	1+
1459.79999	1299	1+
1560.84626	1624	1+
END IONS

###FS:    #m/z: 802.14571 #charge   2
###MaxRes:#m/z:  0.00000 #charge-128
###MS: 1057
###MSMS: 1060
BEGIN IONS
TITLE=Cmpd 266, AutoMSn(802.1457), 17.9 min
RTINSECONDS=1076.72
SCANS=MS: 1057 MSMS: 1060
PEPMASS=802.14571	19784
CHARGE=2+
402.23910	474	
441.76729	230	
500.77203	150	
510.24918	152	
563.33435	150	
582.31125	172	
582.80713	254	
587.29352	327	1+
590.82519	221	
601.29513	199	
601.80381	136	
632.61388	288	1+
633.29179	251	
682.84018	142	
694.98320	277	
695.32107	217	
751.37167	256	
751.88678	256	
755.37278	234	1+
771.39554	153	
771.87314	160	
798.63271	228	1+
802.43065	217	
804.17254	168	
804.76457	145	
807.38592	338	1+
868.92513	209	
876.46058	300	
950.44910	162	
950.96791	164	
1550.26976	1394	1+
1550.76641	1567	1+
END IONS

###FS:    #m/z: 628.66630 #charge   3
###MaxRes:#m/z:  0.00000 #charge-128
###MS: 1061
###MSMS: 1062
BEGIN IONS
TITLE=Cmpd 267, AutoMSn(628.6663), 18.0 min
RTINSECONDS=1079.73
SCANS=MS: 1061 MSMS: 1062
PEPMASS=628.66630	26454
CHARGE=3+
324.12977	340	1+
417.71056	153	
446.27965	173	
502.23204	181	
525.28332	167	
555.24805	200	
561.27174	488	
566.63788	632	1+
566.98416	317	
567.31108	218	
579.63843	153	
590.33735	144	
593.33207	205	
616.97944	225	
617.79677	144	
618.30917	195	
622.66325	1640	1+
622.99249	1127	
623.18256	159	
623.32913	835	1+
626.28082	177	
627.31091	614	1+
627.99919	229	
628.66706	4046	1+
629.00114	3715	1+
629.32906	1783	1+
630.17708	362	1+
636.70285	157	
636.72083	351	1+
637.32234	207	
645.30511	191	
650.35733	803	1+
684.31152	140	
763.44753	187	
866.40557	391	1+
867.40658	178	
968.37594	356	1+
1018.57826	191	
1459.80410	1039	1+
1560.85542	1186	1+
END IONS

###FS:    #m/z: 796.36551 #charge   1
###MaxRes:#m/z:  0.00000 #charge-128
###MS: 1061
###MSMS: 1063
BEGIN IONS
TITLE=Cmpd 268, AutoMSn(796.3655), 18.0 min
RTINSECONDS=1080.24
SCANS=MS: 1061 MSMS: 1063
PEPMASS=796.36551	24427
CHARGE=1+
402.23332	327	1+
503.57238	160	
563.32993	460	
571.22351	166	
594.91795	246	
595.26693	160	
604.25758	133	
623.28409	303	
623.64436	266	
626.60828	206	
632.62836	969	1+
632.96194	504	
633.28493	433	
661.82625	298	1+
678.35652	138	
691.35078	152	
694.65980	690	
694.98663	728	
695.31512	516	
725.88575	160	
732.35070	217	
754.35038	468	1+
763.50939	152	
764.35022	164	
764.85980	352	
765.21291	482	
765.32754	624	1+
775.64648	140	
776.37125	131	
793.17616	137	
796.15669	498	1+
END IONS

###FS:    #m/z: 539.26089 #charge   3
###MaxRes:#m/z:  0.00000 #charge-128
###MS: 1061
###MSMS: 1064
BEGIN IONS
TITLE=Cmpd 269, AutoMSn(539.2609), 18.0 min
RTINSECONDS=1080.74
SCANS=MS: 1061 MSMS: 1064
PEPMASS=539.26089	13083
CHARGE=3+
337.14885	139	
341.14675	228	
343.64923	128	
361.20944	158	
402.23784	534	
408.18232	134	
408.83144	349	
412.19145	263	
430.22948	189	
436.22507	137	
440.19533	653	1+
444.73863	130	
461.21176	134	
466.23955	141	
472.71917	158	
489.25761	169	
494.76929	164	
520.27034	250	1+
523.75503	145	
525.26991	131	
535.26335	258	
536.26625	1288	1+
541.28040	806	1+
545.25720	154	
568.29515	217	1+
571.23262	964	1+
586.32088	3948	1+
589.25389	297	1+
656.31680	536	1+
656.33077	140	
657.35307	1498	1+
669.26514	303	1+
674.32512	303	1+
678.90026	308	
684.31302	2520	1+
700.29701	416	1+
704.32602	162	
799.37382	227	1+
817.38599	666	1+
850.38407	218	
914.44147	3251	1+
941.40436	236	1+
958.47956	233	1+
959.41262	150	
1080.56157	515	1+
1403.64511	985	1+
END IONS

###FS:    #m/z: 628.31384 #charge   3
###MaxRes:#m/z:  0.00000 #charge-128
###MS: 1065
###MSMS: 1066
BEGIN IONS
TITLE=Cmpd 270, AutoMSn(628.3138), 18.1 min
RTINSECONDS=1083.76
SCANS=MS: 1065 MSMS: 1066
PEPMASS=628.31384	19129
CHARGE=3+
324.13094	163	
407.17265	151	
433.71019	122	
446.21933	103	
484.70772	322	
509.78630	160	
510.30390	110	
517.67930	128	
536.77641	104	
552.26695	180	
561.26427	150	
566.95675	112	
567.30272	157	
576.79708	112	
612.32060	104	
618.31064	126	
622.66264	396	
622.99356	232	
623.31745	899	1+
623.82964	172	
628.29488	169	
628.66321	1894	1+
628.99698	1258	1+
629.33466	932	1+
632.31115	327	1+
650.35152	716	1+
658.91641	229	
730.43041	139	
730.91060	105	
763.43855	115	
848.36830	504	1+
867.42394	254	1+
1018.53429	195	
1252.65732	422	1+
1560.86060	643	1+
END IONS

###FS:    #m/z: 1113.63836 #charge   2
###MaxRes:#m/z:  0.00000 #charge-128
###MS: 1065
###MSMS: 1067
BEGIN IONS
TITLE=Cmpd 271, AutoMSn(1113.6384), 18.1 min
RTINSECONDS=1084.26
SCANS=MS: 1065 MSMS: 1067
PEPMASS=1113.63836	8842
CHARGE=2+
366.14033	1879	1+
454.17647	109	
528.19161	173	
657.23293	1390	1+
665.80621	238	
END IONS

###FS:    #m/z: 350.25229 #charge-128
###MaxRes:#m/z:  0.00000 #charge-128
###MS: 1065
###MSMS: 1068
BEGIN IONS
TITLE=Cmpd 272, AutoMSn(350.2523), 18.1 min
RTINSECONDS=1084.76
SCANS=MS: 1065 MSMS: 1068
PEPMASS=350.25229	10905

332.24201	573	1+
346.24240	126	
350.24708	449	
END IONS

###FS:    #m/z: 1113.84112 #charge   2
###MaxRes:#m/z:  0.00000 #charge-128
###MS: 1069
###MSMS: 1070
BEGIN IONS
TITLE=Cmpd 273, AutoMSn(1113.8411), 18.1 min
RTINSECONDS=1087.78
SCANS=MS: 1069 MSMS: 1070
PEPMASS=1113.84112	12144
CHARGE=2+
366.13988	3400	1+
454.14872	219	
512.19959	124	
528.19873	130	
657.23266	2177	1+
731.27138	109	
END IONS

###FS:    #m/z: 450.26971 #charge   2
###MaxRes:#m/z:  0.00000 #charge-128
###MS: 1069
###MSMS: 1071
BEGIN IONS
TITLE=Cmpd 274, AutoMSn(450.2697), 18.1 min
RTINSECONDS=1088.28
SCANS=MS: 1069 MSMS: 1071
PEPMASS=450.26971	12172
CHARGE=2+
390.21369	273	1+
415.62682	107	
429.26096	214	
432.24781	102	
433.24611	475	1+
436.25749	109	
446.27764	294	1+
448.25445	717	1+
450.24853	578	1+
452.26634	809	1+
454.26135	582	1+
457.26575	122	
472.28568	1283	1+
571.35649	686	1+
628.37731	298	1+
670.40100	111	
672.40211	2960	1+
681.01872	460	
725.43035	629	1+
743.43734	2417	1+
END IONS

###FS:    #m/z: 351.25392 #charge   1
###MaxRes:#m/z:  0.00000 #charge-128
###MS: 1069
###MSMS: 1072
BEGIN IONS
TITLE=Cmpd 275, AutoMSn(351.2539), 18.1 min
RTINSECONDS=1088.78
SCANS=MS: 1069 MSMS: 1072
PEPMASS=351.25392	12811
CHARGE=1+
332.24009	678	
350.25850	727	
END IONS

###FS:    #m/z: 450.26859 #charge   2
###MaxRes:#m/z:  0.00000 #charge-128
###MS: 1073
###MSMS: 1074
BEGIN IONS
TITLE=Cmpd 276, AutoMSn(450.2686), 18.2 min
RTINSECONDS=1091.81
SCANS=MS: 1073 MSMS: 1074
PEPMASS=450.26859	16502
CHARGE=2+
329.18546	133	
341.17325	119	
385.25420	151	
428.24913	117	
430.23259	118	
432.27253	109	
434.24911	206	
446.25085	538	1+
448.23982	531	1+
450.26236	827	1+
451.68495	103	
452.26909	1183	1+
455.30142	501	
472.29056	1234	1+
571.35556	1052	1+
628.36392	131	
670.39736	282	1+
672.40283	3498	1+
681.03682	622	1+
725.43233	677	1+
743.43681	2111	1+
END IONS

###FS:    #m/z: 1113.63945 #charge   2
###MaxRes:#m/z:  0.00000 #charge-128
###MS: 1073
###MSMS: 1075
BEGIN IONS
TITLE=Cmpd 277, AutoMSn(1113.6394), 18.2 min
RTINSECONDS=1092.31
SCANS=MS: 1073 MSMS: 1075
PEPMASS=1113.63945	11898
CHARGE=2+
366.13752	1815	1+
372.27154	141	
454.14951	171	
657.23479	1171	1+
665.71185	144	
END IONS

###FS:    #m/z: 351.25538 #charge   1
###MaxRes:#m/z:  0.00000 #charge-128
###MS: 1073
###MSMS: 1076
BEGIN IONS
TITLE=Cmpd 278, AutoMSn(351.2554), 18.2 min
RTINSECONDS=1092.81
SCANS=MS: 1073 MSMS: 1076
PEPMASS=351.25538	13066
CHARGE=1+
332.24176	843	1+
350.25113	788	1+
END IONS

###FS:    #m/z: 450.26781 #charge   2
###MaxRes:#m/z:  0.00000 #charge-128
###MS: 1077
###MSMS: 1078
BEGIN IONS
TITLE=Cmpd 279, AutoMSn(450.2678), 18.3 min
RTINSECONDS=1095.83
SCANS=MS: 1077 MSMS: 1078
PEPMASS=450.26781	14480
CHARGE=2+
359.19452	121	
363.23002	125	
385.25511	133	
390.24556	148	
410.25580	127	
412.21187	109	
426.23124	114	
430.25664	187	
432.24128	176	
434.26896	173	
435.25633	305	1+
446.27006	315	1+
448.26594	1099	1+
450.25110	627	1+
452.25665	1230	1+
455.31130	1115	
472.28577	980	1+
571.35917	582	
573.34144	113	
628.38069	171	
655.39036	122	
672.40723	2486	1+
681.01404	347	
725.42306	196	
726.43540	357	1+
743.44210	1522	1+
755.43758	111	
END IONS

###FS:    #m/z: 752.33763 #charge   3
###MaxRes:#m/z:  0.00000 #charge-128
###MS: 1077
###MSMS: 1079
BEGIN IONS
TITLE=Cmpd 280, AutoMSn(752.3376), 18.3 min
RTINSECONDS=1096.33
SCANS=MS: 1077 MSMS: 1079
PEPMASS=752.33763	10849
CHARGE=3+
337.11871	165	
365.12549	398	
448.14951	827	1+
451.14678	125	
466.16575	1234	1+
541.69709	102	
545.22060	101	
597.90119	440	1+
598.24080	1004	1+
598.58177	128	
631.90843	105	
632.27480	148	
711.75442	166	
747.28873	304	
752.33544	457	1+
752.65751	569	1+
752.98560	369	
758.36079	260	
767.43207	156	
947.36308	345	
947.87167	124	
1791.66675	1691	1+
END IONS

###FS:    #m/z: 752.33599 #charge   1
###MaxRes:#m/z:  0.00000 #charge-128
###MS: 1081
###MSMS: 1082
BEGIN IONS
TITLE=Cmpd 281, AutoMSn(752.3360), 18.3 min
RTINSECONDS=1099.85
SCANS=MS: 1081 MSMS: 1082
PEPMASS=752.33599	16285
CHARGE=1+
337.13169	207	
365.11755	904	
371.48634	116	
434.13086	141	
448.15106	420	1+
460.67221	106	
463.19951	109	
466.16944	1770	1+
481.71284	124	
519.20029	148	
538.70834	115	
545.21046	123	
563.22868	107	
597.90442	698	
598.23799	550	1+
598.56912	460	
631.57398	304	
631.90408	101	
632.24411	279	
640.25747	148	
716.26804	122	
747.27957	107	
752.32841	616	1+
END IONS

###FS:    #m/z: 625.71042 #charge   2
###MaxRes:#m/z:  0.00000 #charge-128
###MS: 1081
###MSMS: 1083
BEGIN IONS
TITLE=Cmpd 282, AutoMSn(625.7104), 18.3 min
RTINSECONDS=1100.35
SCANS=MS: 1081 MSMS: 1083
PEPMASS=625.71042	9416
CHARGE=2+
343.12939	127	
371.14817	282	
395.79445	156	
451.19577	131	
472.23410	146	
485.18290	490	1+
503.20874	103	
535.11574	125	
556.27277	147	
623.27773	128	
625.30697	135	
628.33790	123	
628.97740	110	
634.60535	116	
649.15901	847	1+
698.29944	116	
748.22666	910	1+
854.38516	305	1+
863.25052	2075	1+
962.32065	861	1+
1232.41599	1631	1+
END IONS

###FS:    #m/z: 336.23738 #charge   2
###MaxRes:#m/z:  0.00000 #charge-128
###MS: 1081
###MSMS: 1084
BEGIN IONS
TITLE=Cmpd 283, AutoMSn(336.2374), 18.3 min
RTINSECONDS=1100.85
SCANS=MS: 1081 MSMS: 1084
PEPMASS=336.23738	10121
CHARGE=2+
316.19929	209	
336.24208	231	
END IONS

###FS:    #m/z: 625.71266 #charge   2
###MaxRes:#m/z:  0.00000 #charge-128
###MS: 1085
###MSMS: 1086
BEGIN IONS
TITLE=Cmpd 284, AutoMSn(625.7127), 18.4 min
RTINSECONDS=1103.88
SCANS=MS: 1085 MSMS: 1086
PEPMASS=625.71266	23474
CHARGE=2+
129.60267	148	
343.14847	161	
361.17189	167	
365.18108	102	
370.15546	110	
371.13818	425	1+
379.00937	125	
425.19962	147	
458.18214	127	
463.21686	132	
485.22181	280	
486.17370	451	
497.20245	104	
531.79474	117	
535.12160	160	
556.26178	122	
584.28520	354	1+
594.29315	126	
621.32021	208	1+
624.33026	380	1+
625.70655	183	
626.26770	144	
627.34128	271	1+
632.13201	188	
634.60553	160	
649.15514	1869	1+
655.32511	141	
660.10282	103	
748.22202	1486	1+
757.35170	398	
846.22794	231	1+
855.39715	337	1+
863.25452	3108	1+
873.15855	112	
943.42872	296	1+
962.32604	2085	1+
1232.41430	3426	1+
END IONS

###FS:    #m/z: 336.23607 #charge   2
###MaxRes:#m/z:  0.00000 #charge-128
###MS: 1085
###MSMS: 1087
BEGIN IONS
TITLE=Cmpd 285, AutoMSn(336.2361), 18.4 min
RTINSECONDS=1104.38
SCANS=MS: 1085 MSMS: 1087
PEPMASS=336.23607	14743
CHARGE=2+
336.24138	150	
END IONS

###FS:    #m/z: 754.29755 #charge   2
###MaxRes:#m/z:  0.00000 #charge-128
###MS: 1085
###MSMS: 1088
BEGIN IONS
TITLE=Cmpd 286, AutoMSn(754.2976), 18.4 min
RTINSECONDS=1104.89
SCANS=MS: 1085 MSMS: 1088
PEPMASS=754.29755	14375
CHARGE=2+
320.10059	173	
337.10944	145	
365.12112	479	
417.23922	140	
448.14901	548	1+
463.21119	137	
466.16708	1348	1+
514.72465	107	
533.94462	104	
597.88092	215	
598.23051	351	
598.56772	314	
631.91028	111	
717.26435	113	
736.60983	100	
738.34771	100	
747.29374	160	
752.33453	139	
752.66044	204	
752.99404	217	
754.33752	121	
755.33917	351	1+
758.34768	198	
767.45147	132	
946.88784	139	
948.34165	100	
END IONS

###FS:    #m/z: 625.71105 #charge   2
###MaxRes:#m/z:  0.00000 #charge-128
###MS: 1089
###MSMS: 1090
BEGIN IONS
TITLE=Cmpd 287, AutoMSn(625.7111), 18.5 min
RTINSECONDS=1107.91
SCANS=MS: 1089 MSMS: 1090
PEPMASS=625.71105	31143
CHARGE=2+
325.15960	118	
370.21440	160	
371.13985	476	1+
379.01259	115	
395.15260	137	
402.22397	124	
427.70172	273	1+
440.16315	120	
461.21722	119	
469.22810	134	
485.19450	370	
486.16899	766	
535.12335	230	
536.19848	119	
543.84751	124	
555.21766	159	
584.28747	286	1+
622.32441	151	
624.33484	166	
628.31525	325	1+
632.14390	142	
634.60871	244	
636.64713	120	
649.15879	1813	1+
656.33719	129	
748.22440	1408	1+
757.33879	890	
846.22475	121	
863.25395	3192	1+
873.23668	118	
962.32401	1801	1+
1122.33271	237	
1123.33756	165	
1232.40692	3003	1+
1250.46787	437	1+
END IONS

###FS:    #m/z: 336.23632 #charge   2
###MaxRes:#m/z:  0.00000 #charge-128
###MS: 1089
###MSMS: 1091
BEGIN IONS
TITLE=Cmpd 288, AutoMSn(336.2363), 18.5 min
RTINSECONDS=1108.42
SCANS=MS: 1089 MSMS: 1091
PEPMASS=336.23632	15350
CHARGE=2+
314.22952	106	
336.23408	166	
408.83254	165	
END IONS

###FS:    #m/z: 588.26046 #charge   2
###MaxRes:#m/z:  0.00000 #charge-128
###MS: 1089
###MSMS: 1092
BEGIN IONS
TITLE=Cmpd 289, AutoMSn(588.2605), 18.5 min
RTINSECONDS=1108.92
SCANS=MS: 1089 MSMS: 1092
PEPMASS=588.26046	11621
CHARGE=2+
440.20600	142	
457.72014	300	
467.17191	100	
482.21573	817	1+
513.21814	215	
552.25400	104	
558.74547	126	
560.23559	126	
579.25207	550	1+
586.30317	375	1+
586.74595	165	
590.30311	211	
645.28088	1575	1+
653.72718	827	1+
657.35465	102	
669.25709	217	1+
745.26663	139	
758.36128	860	1+
842.45688	170	
914.43612	1143	1+
1139.48132	420	1+
1158.48571	490	1+
1175.53068	947	1+
END IONS

###FS:    #m/z: 336.23578 #charge   2
###MaxRes:#m/z:  0.00000 #charge-128
###MS: 1093
###MSMS: 1094
BEGIN IONS
TITLE=Cmpd 290, AutoMSn(336.2358), 18.5 min
RTINSECONDS=1111.95
SCANS=MS: 1093 MSMS: 1094
PEPMASS=336.23578	17537
CHARGE=2+
318.23027	177	
334.22835	121	
336.23463	425	1+
END IONS

###FS:    #m/z: 676.83149 #charge   2
###MaxRes:#m/z:  0.00000 #charge-128
###MS: 1093
###MSMS: 1095
BEGIN IONS
TITLE=Cmpd 291, AutoMSn(676.8315), 18.5 min
RTINSECONDS=1112.45
SCANS=MS: 1093 MSMS: 1095
PEPMASS=676.83149	5777
CHARGE=2+
387.20788	115	
439.20541	137	
458.22957	131	
473.70762	114	
518.73286	103	
555.74147	131	
605.23771	112	
671.26990	102	
674.32723	100	
675.33573	500	1+
680.26774	204	
680.76741	410	
682.82631	100	
750.36651	119	
914.44133	105	
1351.66837	662	1+
END IONS

###FS:    #m/z: 592.81026 #charge   2
###MaxRes:#m/z:  0.00000 #charge-128
###MS: 1093
###MSMS: 1096
BEGIN IONS
TITLE=Cmpd 292, AutoMSn(592.8103), 18.5 min
RTINSECONDS=1112.95
SCANS=MS: 1093 MSMS: 1096
PEPMASS=592.81026	4307
CHARGE=2+
482.22187	175	
614.35026	142	
645.27279	269	
758.35831	188	
END IONS

###FS:    #m/z: 843.33805 #charge   2
###MaxRes:#m/z:  0.00000 #charge-128
###MS: 1097
###MSMS: 1098
BEGIN IONS
TITLE=Cmpd 293, AutoMSn(843.3381), 18.6 min
RTINSECONDS=1115.98
SCANS=MS: 1097 MSMS: 1098
PEPMASS=843.33805	4876
CHARGE=2+
488.20273	154	
493.21139	277	
606.29177	151	
721.32845	365	1+
765.21483	140	
792.35813	379	1+
842.50623	561	1+
844.34073	141	
END IONS

###FS:    #m/z: 676.83306 #charge   2
###MaxRes:#m/z:  0.00000 #charge-128
###MS: 1097
###MSMS: 1099
BEGIN IONS
TITLE=Cmpd 294, AutoMSn(676.8331), 18.6 min
RTINSECONDS=1116.48
SCANS=MS: 1097 MSMS: 1099
PEPMASS=676.83306	5167
CHARGE=2+
341.15038	164	
575.28104	138	
586.29599	119	
603.28421	113	
621.31587	114	
638.34385	101	
645.28781	104	
673.31137	219	1+
676.33745	242	
676.81861	102	
680.26489	378	
680.77380	177	
749.37067	170	
914.45123	156	
916.43043	111	
953.46612	132	
END IONS

###FS:    #m/z: 364.26462 #charge   1
###MaxRes:#m/z:  0.00000 #charge-128
###MS: 1097
###MSMS: 1100
BEGIN IONS
TITLE=Cmpd 295, AutoMSn(364.2646), 18.6 min
RTINSECONDS=1116.98
SCANS=MS: 1097 MSMS: 1100
PEPMASS=364.26462	16921
CHARGE=1+
346.25463	411	
362.23602	187	
364.26913	1086	
END IONS

###FS:    #m/z: 739.08287 #charge   2
###MaxRes:#m/z:  0.00000 #charge-128
###MS: 1101
###MSMS: 1102
BEGIN IONS
TITLE=Cmpd 296, AutoMSn(739.0829), 18.7 min
RTINSECONDS=1120
SCANS=MS: 1101 MSMS: 1102
PEPMASS=739.08287	7847
CHARGE=2+
314.12666	137	
334.14233	113	
436.19280	178	
439.74542	156	
533.24458	134	
563.33042	224	
632.23549	121	
661.84217	162	
695.31688	127	
729.29566	142	
736.27623	113	
739.37207	203	
754.35247	170	
758.27480	491	
760.27812	121	
766.91044	376	
767.44838	1112	
871.36234	537	
876.45194	177	
1036.48483	103	
1041.96497	200	
END IONS

###FS:    #m/z: 794.30296 #charge   3
###MaxRes:#m/z:  0.00000 #charge-128
###MS: 1101
###MSMS: 1103
BEGIN IONS
TITLE=Cmpd 297, AutoMSn(794.3030), 18.7 min
RTINSECONDS=1120.5
SCANS=MS: 1101 MSMS: 1103
PEPMASS=794.30296	7691
CHARGE=3+
419.18832	108	
515.17945	108	
639.30076	107	
794.30644	809	1+
794.62722	1099	1+
794.96375	542	
955.79385	116	
END IONS

###FS:    #m/z: 746.07487 #charge   2
###MaxRes:#m/z:  0.00000 #charge-128
###MS: 1101
###MSMS: 1104
BEGIN IONS
TITLE=Cmpd 298, AutoMSn(746.0749), 18.7 min
RTINSECONDS=1121
SCANS=MS: 1101 MSMS: 1104
PEPMASS=746.07487	5111
CHARGE=2+
431.19126	152	
440.23482	101	
445.18928	347	
485.20526	127	
519.18586	105	
563.32989	124	
638.24331	105	
659.07896	104	
711.84831	120	
727.32754	138	
742.59662	151	
745.34142	172	
746.06907	136	
749.36325	117	
749.89394	122	
752.66625	116	
754.87185	130	
767.46273	124	
776.28638	1201	1+
872.35658	112	
876.47180	100	
889.36868	545	1+
END IONS

###FS:    #m/z: 476.27763 #charge   3
###MaxRes:#m/z:  0.00000 #charge-128
###MS: 1105
###MSMS: 1106
BEGIN IONS
TITLE=Cmpd 299, AutoMSn(476.2776), 18.7 min
RTINSECONDS=1124.02
SCANS=MS: 1105 MSMS: 1106
PEPMASS=476.27763	11099
CHARGE=3+
349.20994	122	
373.16286	104	
413.25924	100	
440.22175	104	
444.22320	224	1+
458.25976	204	
462.24634	108	
472.26261	454	1+
474.27699	1319	1+
478.27693	1013	1+
483.50262	894	
487.53220	204	
569.30590	824	1+
590.32585	139	
645.27806	107	
664.35133	102	
682.37861	1029	1+
795.45725	166	
852.48675	642	1+
END IONS

###FS:    #m/z: 739.08698 #charge   2
###MaxRes:#m/z:  0.00000 #charge-128
###MS: 1105
###MSMS: 1107
BEGIN IONS
TITLE=Cmpd 300, AutoMSn(739.0870), 18.7 min
RTINSECONDS=1124.52
SCANS=MS: 1105 MSMS: 1107
PEPMASS=739.08698	8694
CHARGE=2+
422.68106	130	
431.23835	114	
450.23647	116	
484.73183	101	
524.22805	124	
532.74254	124	
563.32574	127	
661.83464	134	
678.36464	126	
685.26515	107	
729.28229	209	
729.87522	185	
738.39471	259	
738.85864	126	
740.34809	135	
742.30017	117	
754.34006	107	
758.28170	919	1+
767.45955	494	
871.35762	822	1+
876.44859	264	1+
889.36557	209	
END IONS

###FS:    #m/z: 794.30026 #charge   3
###MaxRes:#m/z:  0.00000 #charge-128
###MS: 1105
###MSMS: 1108
BEGIN IONS
TITLE=Cmpd 301, AutoMSn(794.3003), 18.8 min
RTINSECONDS=1125.02
SCANS=MS: 1105 MSMS: 1108
PEPMASS=794.30026	8548
CHARGE=3+
402.22548	370	
435.21104	134	
444.23117	163	
473.75373	168	
500.76222	321	
523.24505	136	
574.29928	131	
592.29537	125	
601.30278	164	
601.80717	225	
669.32816	192	
682.84302	251	
683.33423	146	
699.36866	130	
783.38942	330	
783.88793	287	
791.66546	162	
793.40202	187	
794.30749	1570	1+
794.63734	898	
794.96459	630	
796.13903	202	
797.37576	121	
817.31509	136	
827.90905	152	
982.46116	189	
1581.75059	859	1+
1583.26339	986	1+
1799.84309	407	1+
END IONS

###FS:    #m/z: 791.63734 #charge   3
###MaxRes:#m/z:  0.00000 #charge-128
###MS: 1109
###MSMS: 1110
BEGIN IONS
TITLE=Cmpd 302, AutoMSn(791.6373), 18.8 min
RTINSECONDS=1128.04
SCANS=MS: 1109 MSMS: 1110
PEPMASS=791.63734	54261
CHARGE=3+
402.23619	2457	1+
444.22685	741	
473.77814	524	
582.29812	741	
582.79568	856	
592.30338	448	
592.79954	655	
655.83357	444	
682.83576	798	
683.33385	731	
699.34845	545	
741.62163	982	
742.11654	880	
775.63738	548	
775.87906	443	
776.13038	578	
776.38889	716	
791.14769	651	
791.37984	1272	
794.30962	2407	1+
794.63148	2014	1+
794.95548	2281	1+
796.14110	459	
799.88579	662	
800.39217	569	
818.43480	485	
836.53101	638	
988.49018	609	
988.81725	531	
1000.52686	2793	1+
1173.60677	1494	1+
1201.60687	1998	1+
1481.71970	2644	1+
1565.75285	4675	1+
1573.25458	3253	1+
1573.75621	2404	1+
1582.26661	31483	1+
1582.76915	27657	1+
1652.78624	3620	1+
1799.85351	3082	1+
1962.92445	3792	1+
END IONS

###FS:    #m/z: 518.74913 #charge   2
###MaxRes:#m/z:  0.00000 #charge-128
###MS: 1109
###MSMS: 1111
BEGIN IONS
TITLE=Cmpd 303, AutoMSn(518.7491), 18.8 min
RTINSECONDS=1128.55
SCANS=MS: 1109 MSMS: 1111
PEPMASS=518.74913	39247
CHARGE=2+
314.12788	438	
324.09676	195	
342.12097	413	
359.13894	1049	1+
393.12854	270	
399.22864	236	
411.13275	218	
415.21556	233	
427.21092	296	
429.72505	359	1+
430.19933	443	1+
433.21953	744	1+
439.12241	1044	1+
447.10146	212	
450.24708	4945	1+
456.15657	664	
457.13938	1955	1+
474.16903	1001	1+
476.25094	175	
492.71704	232	
500.73777	345	
502.73231	229	
515.28124	215	
516.29713	402	1+
518.28455	296	
522.28753	220	
542.22092	197	
546.30653	233	
559.24018	187	
563.32678	6858	1+
570.22926	407	
571.20758	1093	1+
587.24842	293	
661.33490	311	
678.35702	6536	1+
688.99830	233	
717.28860	175	
761.38771	1856	1+
761.40658	563	1+
779.40360	10787	1+
789.39427	1513	1+
858.43588	473	1+
876.45796	10336	1+
958.43713	521	1+
1001.46214	1692	1+
1018.47631	6911	1+
1036.49270	5366	1+
END IONS

###FS:    #m/z: 633.71228 #charge   3
###MaxRes:#m/z:  0.00000 #charge-128
###MS: 1109
###MSMS: 1112
BEGIN IONS
TITLE=Cmpd 304, AutoMSn(633.7123), 18.8 min
RTINSECONDS=1129.05
SCANS=MS: 1109 MSMS: 1112
PEPMASS=633.71228	25007
CHARGE=3+
376.14888	1238	
384.22376	623	
402.23392	9810	1+
501.60012	504	
515.31335	1720	1+
516.91905	663	
518.59310	635	
521.92743	616	
522.25588	949	
522.59115	21095	1+
522.92623	15822	1+
523.26073	7658	1+
527.59065	1377	1+
527.92603	1060	
528.25715	665	
533.59816	871	
533.92854	503	
544.29102	524	
551.60315	2292	1+
551.93923	2231	
552.26822	1233	
574.30098	561	
592.29449	941	
592.79853	832	
612.30512	831	1+
614.38844	952	
616.80294	772	1+
618.30920	508	
620.22613	565	
633.32197	1014	1+
651.31965	847	1+
652.82477	549	
665.31342	504	
782.38382	543	
818.43669	1634	1+
1000.52345	5741	1+
1061.56631	2790	1+
1135.57914	1435	1+
1163.58901	606	
1163.58931	9560	1+
1164.51233	631	
1172.60115	3425	1+
1190.61031	4058	1+
1201.60455	6637	1+
1241.63895	3268	1+
1250.60953	2137	1+
1287.63747	2361	1+
1305.64062	22393	1+
1310.66178	7476	1+
1336.66777	2386	1+
1346.65351	3429	1+
1364.66635	14371	1+
1379.67431	2702	1+
1397.69196	9340	1+
1404.69986	2745	1+
1450.69758	1650	1+
1468.69963	16867	1+
1483.73326	3211	1+
1493.70397	2256	1+
1501.75668	3239	1+
1511.73921	7733	1+
1565.75735	25599	1+
1580.75001	7991	1+
1598.76464	7846	1+
1652.79023	2483	1+
END IONS

###FS:    #m/z: 791.88829 #charge   2
###MaxRes:#m/z:  0.00000 #charge-128
###MS: 1113
###MSMS: 1114
BEGIN IONS
TITLE=Cmpd 305, AutoMSn(791.8883), 18.9 min
RTINSECONDS=1132.07
SCANS=MS: 1113 MSMS: 1114
PEPMASS=791.88829	288202
CHARGE=2+
402.23383	5675	
500.76743	4714	
501.26688	2959	
582.29776	3322	
587.31036	2753	
601.30586	5565	
601.80373	2743	
682.83573	3547	
683.33915	2394	
741.61840	6634	
742.11616	4018	
756.37415	2327	
775.63935	2586	
775.88925	4625	
776.13722	4241	
776.39150	3289	
791.13430	3778	
791.38837	5491	
794.30210	2109	
794.63422	2185	
799.88619	2623	
800.39113	2292	
818.43883	2245	
988.48532	3984	
988.82301	3158	
1481.73036	11916	1+
1565.75512	19780	1+
1573.25741	20451	1+
1573.75455	22129	1+
1582.26900	209868	1+
1582.76906	191839	1+
END IONS

###FS:    #m/z: 743.58764 #charge   2
###MaxRes:#m/z:  0.00000 #charge-128
###MS: 1113
###MSMS: 1115
BEGIN IONS
TITLE=Cmpd 306, AutoMSn(743.5876), 18.9 min
RTINSECONDS=1132.57
SCANS=MS: 1113 MSMS: 1115
PEPMASS=743.58764	158062
CHARGE=2+
343.14285	2260	
450.24485	2088	
501.22977	2052	
518.74881	1849	
544.23912	2017	
563.32950	5399	1+
582.79895	1865	
583.29310	1499	
590.26801	2426	
590.61079	1676	
601.75516	2678	
602.25937	1841	
603.74696	2121	
618.28700	4735	1+
619.62713	1862	
634.21865	4139	1+
661.29966	5931	1+
678.35322	4571	1+
686.78886	1486	
688.65310	9684	1+
688.98457	7978	1+
689.31768	5356	
694.32788	1517	
694.65544	63897	1+
694.98829	52708	1+
695.32341	35128	1+
725.86369	2735	
726.35846	2189	
732.33029	3678	1+
732.69527	2090	
733.01663	1585	
738.84155	1752	
739.33862	1905	
747.29961	12156	1+
758.27503	1629	
760.29789	2948	1+
776.28868	67533	1+
861.38250	16484	1+
871.35991	3893	1+
876.45639	16212	1+
889.37021	69843	1+
986.43296	5047	1+
1036.48995	2245	
1037.49374	1701	
1115.47194	11885	1+
1322.65165	11171	1+
END IONS

###FS:    #m/z: 633.71385 #charge   1
###MaxRes:#m/z:  0.00000 #charge-128
###MS: 1113
###MSMS: 1116
BEGIN IONS
TITLE=Cmpd 307, AutoMSn(633.7139), 18.9 min
RTINSECONDS=1133.07
SCANS=MS: 1113 MSMS: 1116
PEPMASS=633.71385	143015
CHARGE=1+
376.14992	1708	
384.22085	1050	
402.23427	16893	1+
444.22281	1002	
473.77313	1077	
501.59561	1371	
501.92809	1330	
515.31827	2603	
516.58868	1441	
516.92034	1290	
517.25502	1760	1+
522.25272	1420	
522.59229	40830	1+
522.92625	32755	1+
523.25999	16949	1+
527.59353	1972	
527.92586	1858	
528.25906	1186	
531.28832	2180	
531.78884	1326	
533.60158	1627	
533.92690	1727	
534.26426	1150	
551.60371	5125	1+
551.93839	4226	
552.27276	2496	
592.29758	1363	
592.79843	1710	
614.37983	1115	
620.22169	1299	
630.30296	1162	
END IONS

###FS:    #m/z: 743.58824 #charge   2
###MaxRes:#m/z:  0.00000 #charge-128
###MS: 1117
###MSMS: 1118
BEGIN IONS
TITLE=Cmpd 308, AutoMSn(743.5882), 18.9 min
RTINSECONDS=1136.1
SCANS=MS: 1117 MSMS: 1118
PEPMASS=743.58824	473509
CHARGE=2+
450.24738	3764	
501.23151	3824	
518.74824	4435	
563.33062	9833	1+
582.79357	2659	
590.26914	3270	
601.75771	4839	
602.25751	3158	
603.75017	3215	
618.29165	10098	1+
619.62177	3881	
634.21705	4771	
658.65407	2879	
661.30208	11245	1+
678.35246	8192	1+
686.78903	2820	
688.65031	18264	1+
688.98449	18054	1+
689.31901	11707	
694.31252	2676	
694.65512	121750	1+
694.98859	112548	1+
695.32292	68705	1+
725.85959	5220	
726.36310	3971	
732.32711	6980	1+
732.68728	3413	
738.84252	3378	
739.08585	4863	
739.32980	3781	
743.58873	3093	
747.29824	20550	1+
758.27889	2814	
760.29621	5568	1+
776.28902	120061	1+
861.38086	21981	1+
861.38125	3001	
871.35915	7552	1+
876.45487	27243	1+
889.37140	126050	1+
986.42880	9109	1+
1036.48604	4337	
1115.46707	3322	
1115.47101	13955	1+
1322.65126	19299	1+
1431.66501	6349	1+
1485.65413	7741	1+
END IONS

###FS:    #m/z: 791.88906 #charge   2
###MaxRes:#m/z:  0.00000 #charge-128
###MS: 1117
###MSMS: 1119
BEGIN IONS
TITLE=Cmpd 309, AutoMSn(791.8891), 18.9 min
RTINSECONDS=1136.6
SCANS=MS: 1117 MSMS: 1119
PEPMASS=791.88906	340375
CHARGE=2+
402.23428	6777	
500.76734	5481	
582.30039	3921	
592.79201	2207	
601.30735	4668	
601.80544	2980	
682.83627	3764	
683.34298	2202	
741.61860	6791	
742.12187	4396	
756.36756	2366	
775.63593	2906	
775.88941	4393	
776.14038	3970	
776.38635	2504	
791.13351	3444	
791.37762	5358	
799.88708	2737	
988.48225	3329	
988.81836	3103	
989.15426	2370	
1481.72978	12945	1+
1565.75706	17224	1+
1573.26435	20816	1+
1573.76083	22727	1+
1582.26712	211406	1+
1582.76991	200875	1+
END IONS

###FS:    #m/z: 518.75008 #charge   2
###MaxRes:#m/z:  0.00000 #charge-128
###MS: 1117
###MSMS: 1120
BEGIN IONS
TITLE=Cmpd 310, AutoMSn(518.7501), 19.0 min
RTINSECONDS=1137.1
SCANS=MS: 1117 MSMS: 1120
PEPMASS=518.75008	257175
CHARGE=2+
303.17258	768	
314.13185	758	
324.09736	711	
330.17063	623	
342.11443	1456	
359.14010	4307	1+
381.20537	961	
393.11652	1713	1+
399.21637	867	
411.13696	1046	
416.19236	860	
427.21363	783	
429.14771	698	
433.22046	2960	
440.12032	1910	1+
450.24592	22690	1+
456.15702	1842	
457.14015	7390	1+
474.16766	3857	1+
488.22445	632	
492.71909	845	
500.74139	1300	
542.23177	722	
546.30272	1262	
559.25644	720	
563.32959	29636	1+
569.22506	1960	1+
573.30759	1637	1+
587.25142	1531	
661.33752	863	
669.92273	670	
678.35671	30798	1+
688.33594	863	
704.34363	757	
735.36460	1175	
761.39105	6283	1+
779.40409	47527	1+
789.38650	6271	1+
858.43691	4251	1+
876.45852	52932	1+
1001.45478	9930	1+
1018.47781	42646	1+
1036.49098	34614	1+
END IONS

###FS:    #m/z: 743.58837 #charge   2
###MaxRes:#m/z:  0.00000 #charge-128
###MS: 1121
###MSMS: 1122
BEGIN IONS
TITLE=Cmpd 311, AutoMSn(743.5884), 19.0 min
RTINSECONDS=1140.12
SCANS=MS: 1121 MSMS: 1122
PEPMASS=743.58837	544015
CHARGE=2+
450.24814	3749	
501.23009	2939	
518.75283	3022	
563.32901	10651	1+
582.79403	3305	
590.27481	4044	
590.61379	2905	
601.75936	4137	
602.25661	3021	
603.74919	2958	
618.29508	9701	1+
619.62362	3501	
634.21697	4896	
658.65072	2856	
661.30289	10608	1+
661.83324	12131	1+
678.35294	7608	1+
686.79095	2861	
688.65110	18654	1+
688.98398	17781	1+
689.31825	10166	
694.31446	2949	
694.65461	118780	1+
694.98857	104672	1+
695.32315	68086	1+
716.34186	4773	1+
725.85955	6290	
726.35723	4289	
732.33266	6430	1+
732.69452	3376	
733.01520	3187	
739.08381	4142	
743.58931	3460	
743.83978	2596	
747.30139	21056	1+
760.29814	5337	1+
776.28828	111733	1+
779.38553	2632	
861.37609	4183	
861.37975	19669	1+
871.36109	7713	1+
876.45369	25849	1+
889.37232	121522	1+
986.42942	9547	1+
1036.48527	4310	
1115.47095	19335	1+
1476.66340	8828	1+
END IONS

###FS:    #m/z: 518.75024 #charge   2
###MaxRes:#m/z:  0.00000 #charge-128
###MS: 1121
###MSMS: 1123
BEGIN IONS
TITLE=Cmpd 312, AutoMSn(518.7502), 19.0 min
RTINSECONDS=1140.62
SCANS=MS: 1121 MSMS: 1123
PEPMASS=518.75024	303906
CHARGE=2+
303.17332	700	
314.13333	1065	
342.11020	1601	
359.13831	4694	1+
381.20405	819	
390.20532	595	
393.11920	1463	1+
399.21529	675	
411.12825	1392	1+
416.20052	793	
427.21663	1166	
433.21746	2548	
440.12575	880	
450.24637	24352	1+
456.15669	2099	
457.13955	7001	1+
474.16512	4019	1+
492.72412	836	
500.73594	1580	
546.29988	1060	
559.25779	1080	
563.33102	27183	1+
569.23036	2077	1+
573.30456	1411	
587.24755	2003	1+
660.34114	1604	1+
669.93168	587	
678.35703	30847	1+
735.37081	1231	
761.38880	6180	1+
779.40441	44869	1+
789.38786	5103	1+
858.43989	4496	1+
876.45929	53051	1+
1001.45436	10475	1+
1018.47764	42732	1+
1036.49314	34139	1+
END IONS

###FS:    #m/z: 990.77698 #charge   3
###MaxRes:#m/z:  0.00000 #charge-128
###MS: 1121
###MSMS: 1124
BEGIN IONS
TITLE=Cmpd 313, AutoMSn(990.7770), 19.0 min
RTINSECONDS=1141.13
SCANS=MS: 1121 MSMS: 1124
PEPMASS=990.77698	128230
CHARGE=3+
386.20616	290	
776.28662	475	
785.57410	340	
876.45253	330	
889.36324	443	
990.43952	491	
990.77693	17415	1+
991.11088	17857	1+
991.44577	12954	1+
END IONS

###FS:    #m/z: 518.75035 #charge   2
###MaxRes:#m/z:  0.00000 #charge-128
###MS: 1125
###MSMS: 1126
BEGIN IONS
TITLE=Cmpd 314, AutoMSn(518.7503), 19.1 min
RTINSECONDS=1144.14
SCANS=MS: 1125 MSMS: 1126
PEPMASS=518.75035	268935
CHARGE=2+
303.17556	686	
314.13028	484	
324.10080	592	
342.11546	921	
359.13647	2788	
381.20132	635	
393.12178	1504	1+
399.21656	583	
411.12859	1795	1+
416.19774	716	
427.22013	1021	
433.21985	2208	
440.11952	963	
450.24500	18441	1+
456.15029	1583	
457.13936	6191	1+
474.16616	3478	1+
493.21947	640	
500.73728	1037	
542.23052	619	
546.30400	778	
559.25317	839	
563.33097	23460	1+
569.24892	484	
570.22269	2225	1+
573.30744	1278	1+
587.25267	1067	
660.33965	1413	1+
669.92330	822	
678.35780	25204	1+
735.37342	516	
761.38990	4483	1+
779.40537	36355	1+
789.39010	4406	1+
790.71572	613	
858.43884	1874	1+
876.45952	44122	1+
887.26919	480	
1001.45589	8004	1+
1018.47708	34075	1+
1036.49447	27367	1+
END IONS

###FS:    #m/z: 990.77702 #charge   3
###MaxRes:#m/z:  0.00000 #charge-128
###MS: 1125
###MSMS: 1127
BEGIN IONS
TITLE=Cmpd 315, AutoMSn(990.7770), 19.1 min
RTINSECONDS=1144.64
SCANS=MS: 1125 MSMS: 1127
PEPMASS=990.77702	91079
CHARGE=3+
563.33271	353	
776.28475	243	
876.45374	349	1+
889.36344	350	
985.59848	211	
990.26199	280	
990.44956	434	
990.77505	10089	1+
991.11211	10067	1+
991.44246	8683	1+
993.96870	172	
1041.46342	251	
END IONS

###FS:    #m/z: 565.77453 #charge   2
###MaxRes:#m/z:  0.00000 #charge-128
###MS: 1125
###MSMS: 1128
BEGIN IONS
TITLE=Cmpd 316, AutoMSn(565.7745), 19.1 min
RTINSECONDS=1145.15
SCANS=MS: 1125 MSMS: 1128
PEPMASS=565.77453	54012
CHARGE=2+
329.12411	1279	1+
341.14615	370	
440.21057	280	
444.23056	983	1+
444.56990	436	
482.22328	1091	1+
525.25045	710	1+
528.73054	342	
549.77489	760	
550.27366	563	
557.24437	356	
557.61185	886	
557.94968	798	
558.28557	2187	1+
561.28382	813	1+
563.28685	433	
564.28603	924	1+
566.27742	2450	1+
581.64365	388	
589.24939	345	
634.63496	324	
634.97691	528	
635.31006	441	
636.65010	274	
645.28217	2049	1+
654.74808	393	
661.31178	578	1+
665.84533	911	
666.34157	931	
666.65328	359	
666.98822	12281	1+
667.31587	13536	1+
667.65744	7411	1+
723.35715	715	
723.86956	314	
746.35979	932	1+
758.36740	1622	1+
767.44044	532	
768.33249	290	
778.87766	510	1+
787.38452	306	
859.44429	678	1+
886.45283	918	1+
943.47699	967	1+
999.98021	4491	1+
1000.47725	4169	1+
1098.05587	1983	1+
1103.51559	2854	1+
1130.52481	3002	1+
END IONS

###FS:    #m/z: 565.52334 #charge   2
###MaxRes:#m/z:  0.00000 #charge-128
###MS: 1129
###MSMS: 1130
BEGIN IONS
TITLE=Cmpd 317, AutoMSn(565.5233), 19.1 min
RTINSECONDS=1148.16
SCANS=MS: 1129 MSMS: 1130
PEPMASS=565.52334	56562
CHARGE=2+
329.13248	714	1+
341.15072	381	
411.20187	410	1+
440.21210	709	1+
443.73899	423	1+
444.56809	672	
444.90361	331	
482.22387	863	1+
500.23416	724	1+
500.74428	1635	
525.25708	480	1+
534.88287	442	
549.52401	698	
550.02405	440	
557.26290	362	
557.61045	806	
557.94731	761	
558.29094	987	1+
561.27496	585	
564.27695	678	1+
566.27431	2849	1+
573.16451	1176	
581.28491	412	
581.62881	300	
634.62637	448	1+
634.96926	436	
635.31734	331	
645.28165	2076	1+
654.74488	780	
665.84773	1013	
666.34140	844	
666.98680	12359	1+
667.31199	12257	1+
667.65560	6606	1+
677.85236	392	
678.33355	329	
678.92285	1275	1+
746.36222	381	
758.36292	1998	1+
768.33955	511	1+
859.43512	766	1+
869.19247	312	
887.45903	1066	1+
943.49103	551	1+
952.94225	312	
999.97905	4281	1+
1097.54030	1385	1+
1103.50790	2722	1+
1103.51102	560	
1122.57469	1026	1+
END IONS

###FS:    #m/z: 753.33185 #charge   3
###MaxRes:#m/z:  0.00000 #charge-128
###MS: 1129
###MSMS: 1131
BEGIN IONS
TITLE=Cmpd 318, AutoMSn(753.3319), 19.1 min
RTINSECONDS=1148.66
SCANS=MS: 1129 MSMS: 1131
PEPMASS=753.33185	29477
CHARGE=3+
314.13080	202	
422.68491	216	
444.68193	214	
450.24340	450	1+
451.70431	270	
456.68912	299	1+
474.17893	181	
519.25442	250	
557.21930	323	1+
563.32924	474	1+
589.26593	440	1+
597.90055	204	
637.33428	187	
645.28837	341	1+
661.27316	387	1+
666.98916	2289	1+
667.31663	2612	1+
667.65182	1780	1+
673.25304	254	1+
676.24821	489	
678.36116	214	
682.34592	223	
688.98787	213	
694.65501	1046	1+
694.99062	981	1+
695.32101	689	1+
703.99891	253	1+
704.65372	189	
705.31113	519	1+
708.32672	787	1+
708.65876	499	
708.99717	417	
723.32001	250	1+
724.84696	217	1+
726.36566	196	
733.33695	196	
738.33446	205	
747.29971	848	1+
749.10092	344	1+
752.33336	1113	1+
752.80060	380	
753.05110	685	
753.69298	1845	1+
754.02756	1840	1+
757.35086	392	1+
760.29574	371	1+
767.44204	633	
768.33142	233	1+
776.29159	3474	1+
785.58412	446	
804.89211	319	1+
817.31679	1542	1+
825.40012	436	
861.37587	754	1+
871.41129	231	
876.45679	1249	1+
889.37003	3618	1+
905.43475	217	
916.35086	1002	1+
930.39167	928	1+
986.43001	310	1+
1040.45632	674	1+
1329.64354	368	1+
1461.67705	480	1+
1507.71992	2315	1+
1548.73097	546	1+
1670.81090	956	1+
1855.83238	661	1+
1998.93777	4586	1+
2081.92521	954	1+
END IONS

###FS:    #m/z: 990.77392 #charge   3
###MaxRes:#m/z:  0.00000 #charge-128
###MS: 1129
###MSMS: 1132
BEGIN IONS
TITLE=Cmpd 319, AutoMSn(990.7739), 19.2 min
RTINSECONDS=1149.16
SCANS=MS: 1129 MSMS: 1132
PEPMASS=990.77392	58357
CHARGE=3+
501.23109	233	
563.32919	192	
776.29069	339	1+
889.36537	283	1+
938.04921	129	
990.44959	161	
990.78194	3176	1+
991.11397	3172	1+
991.43880	2755	1+
995.43997	140	
1055.85806	100	
END IONS

###FS:    #m/z: 565.52421 #charge   2
###MaxRes:#m/z:  0.00000 #charge-128
###MS: 1133
###MSMS: 1134
BEGIN IONS
TITLE=Cmpd 320, AutoMSn(565.5242), 19.2 min
RTINSECONDS=1152.19
SCANS=MS: 1133 MSMS: 1134
PEPMASS=565.52421	44343
CHARGE=2+
329.12750	847	1+
341.14299	431	
412.19506	269	
440.22342	224	
444.22798	373	
444.56421	306	
459.22934	186	
482.22281	531	
496.24246	258	1+
500.49302	1091	
500.99270	1245	
525.24706	645	1+
545.95762	228	1+
549.52516	532	
550.02116	450	
553.75222	348	
556.94402	440	1+
557.61137	775	1+
557.75820	210	
558.29151	874	1+
561.28545	1259	1+
565.26969	2528	1+
566.00732	271	1+
572.19721	194	
581.28884	269	
581.95171	258	
587.29182	290	1+
634.62219	327	
634.96081	301	
635.29483	234	
645.28135	1433	1+
654.74644	310	
665.83921	591	
666.34120	606	
666.98452	6407	1+
667.32161	5400	1+
667.65427	3343	1+
669.27524	1599	1+
677.87601	907	1+
700.37716	276	1+
737.36974	398	1+
746.34035	389	1+
758.36759	1202	1+
768.32612	289	
787.38730	206	
860.40205	498	1+
885.42297	217	1+
896.42676	297	
943.49130	653	1+
1000.48385	1727	1+
1103.51991	2087	1+
1107.51465	941	1+
1124.55321	685	1+
END IONS

###FS:    #m/z: 754.35329 #charge   3
###MaxRes:#m/z:  0.00000 #charge-128
###MS: 1133
###MSMS: 1135
BEGIN IONS
TITLE=Cmpd 321, AutoMSn(754.3533), 19.2 min
RTINSECONDS=1152.69
SCANS=MS: 1133 MSMS: 1135
PEPMASS=754.35329	24332
CHARGE=3+
388.13943	332	1+
409.15284	325	1+
431.20436	227	
450.24550	304	1+
458.67377	202	
465.70291	230	
501.23435	250	
518.74732	188	
558.24218	505	1+
563.33454	351	1+
630.28923	399	1+
661.29563	279	1+
666.98730	1422	1+
667.31506	1107	1+
667.66469	603	
676.23726	244	
678.34637	291	1+
683.32349	444	1+
694.64843	779	1+
694.99297	493	
695.32727	413	
703.98989	226	
708.33636	332	
708.67163	303	
708.99327	243	
739.36789	172	
740.64946	294	
747.29407	559	1+
749.81154	267	1+
752.33892	652	1+
752.66732	491	
752.82778	175	
753.68754	1078	1+
754.05421	561	1+
754.36802	1181	1+
759.34686	283	1+
774.87685	274	
775.39047	181	
776.29200	807	1+
776.29894	1815	1+
785.57890	426	
804.89502	174	
817.33563	706	1+
825.90687	251	1+
835.92777	307	
836.41473	292	
862.38221	402	1+
871.40701	182	
876.44721	780	1+
889.37083	2498	1+
889.37305	545	1+
899.37155	371	1+
916.35569	331	1+
930.38794	523	1+
1062.46010	238	
1363.67596	605	1+
1491.65706	607	1+
1500.56217	364	1+
1998.93755	2665	1+
2081.93533	390	1+
END IONS

###FS:    #m/z: 798.63779 #charge   2
###MaxRes:#m/z:  0.00000 #charge-128
###MS: 1133
###MSMS: 1136
BEGIN IONS
TITLE=Cmpd 322, AutoMSn(798.6378), 19.2 min
RTINSECONDS=1153.19
SCANS=MS: 1133 MSMS: 1136
PEPMASS=798.63779	11129
CHARGE=2+
384.22868	148	
402.23551	649	1+
458.70391	106	
467.72634	126	
544.78630	119	
572.27339	127	
587.80183	101	
601.30176	163	
667.99121	130	
669.25608	114	
674.31937	116	
690.31698	128	
699.34010	113	
794.40249	130	
795.13573	123	
796.89919	111	
797.40109	370	1+
800.06303	105	
800.21136	148	
801.13922	253	1+
801.87156	196	
802.36965	107	
803.86923	128	
809.70743	104	
826.89166	129	
840.89167	179	
959.47501	115	
1000.53485	456	1+
1041.49594	101	
1595.26796	651	1+
END IONS

###FS:    #m/z: 750.58355 #charge   2
###MaxRes:#m/z:  0.00000 #charge-128
###MS: 1137
###MSMS: 1138
BEGIN IONS
TITLE=Cmpd 323, AutoMSn(750.5836), 19.3 min
RTINSECONDS=1156.22
SCANS=MS: 1137 MSMS: 1138
PEPMASS=750.58355	11685
CHARGE=2+
409.66207	240	
445.20362	610	1+
451.70771	166	
517.28607	253	1+
558.23709	472	1+
563.33390	345	
570.22620	309	1+
588.83303	240	1+
589.26256	244	1+
601.75638	193	
602.25387	195	
610.27794	239	
619.28401	190	
666.99069	872	1+
667.32053	538	
667.65311	270	
678.35930	302	
693.30961	354	1+
694.66828	379	
694.97780	325	
698.64893	176	
699.99204	228	
703.98759	686	1+
704.31814	673	1+
704.64314	357	
708.32780	582	1+
708.67198	449	1+
708.99663	160	
747.31410	709	1+
749.34150	584	1+
752.34919	1060	1+
752.66556	255	
753.01554	331	
753.69043	724	1+
754.03724	538	1+
776.28270	3164	1+
785.57548	487	
804.90233	251	
805.39059	239	1+
818.33783	365	1+
818.91217	162	
835.91512	310	
843.36278	285	1+
861.36733	260	
861.37901	1036	1+
873.41385	305	1+
875.44403	355	1+
876.44695	567	1+
889.36729	3103	1+
898.90292	211	
903.38155	299	1+
912.42511	159	
986.45386	216	1+
END IONS

###FS:    #m/z: 522.28388 #charge   3
###MaxRes:#m/z:  0.00000 #charge-128
###MS: 1137
###MSMS: 1139
BEGIN IONS
TITLE=Cmpd 324, AutoMSn(522.2839), 19.3 min
RTINSECONDS=1156.72
SCANS=MS: 1137 MSMS: 1139
PEPMASS=522.28388	9927
CHARGE=3+
359.14071	845	
381.19715	327	
390.20614	281	
450.24482	2652	1+
457.14396	1114	1+
457.72973	271	
474.16632	740	
480.21630	352	
501.22881	744	
501.72958	563	
509.74559	3716	
518.27942	547	
521.29013	265	
522.29177	418	
523.27105	834	1+
525.77301	267	
526.27808	277	
550.98808	312	
563.32853	2883	1+
570.22314	922	1+
585.32567	1164	1+
587.24529	344	
653.34480	375	
653.86399	326	
678.35843	2561	1+
698.41300	373	
739.37288	279	
762.39161	426	
779.40526	5201	1+
876.45765	6324	1+
1019.47547	7029	1+
1036.49273	27900	1+
1192.59907	1186	1+
END IONS

###FS:    #m/z: 753.32991 #charge   3
###MaxRes:#m/z:  0.00000 #charge-128
###MS: 1137
###MSMS: 1140
BEGIN IONS
TITLE=Cmpd 325, AutoMSn(753.3299), 19.3 min
RTINSECONDS=1157.22
SCANS=MS: 1137 MSMS: 1140
PEPMASS=753.32991	17580
CHARGE=3+
422.18234	223	
437.18553	160	
450.25172	201	
501.24185	158	
558.23506	160	
558.73547	266	
563.32835	607	1+
571.21964	501	
597.89446	184	
602.26179	226	1+
616.61546	155	
634.21348	163	
661.26422	244	
666.99273	424	1+
667.64731	341	
676.25466	390	1+
682.34564	191	
694.64451	162	
694.98192	148	
698.30090	147	
703.98692	294	1+
704.30173	314	
704.67308	206	
708.31815	147	
747.31895	750	1+
751.35322	449	1+
753.00427	248	
753.69299	283	1+
754.02148	475	1+
757.32768	302	1+
776.29297	2377	1+
776.29386	912	1+
785.57576	1004	
817.33047	290	1+
861.38008	197	
861.38371	616	1+
871.38680	175	
876.46217	879	1+
889.37055	3171	1+
899.38838	185	
928.43078	227	
930.39444	548	1+
942.41352	352	1+
986.43904	228	1+
1463.61088	410	1+
1506.70633	905	1+
1548.76707	459	1+
1998.94634	907	1+
2109.92584	553	1+
END IONS

###FS:    #m/z: 750.33670 #charge   3
###MaxRes:#m/z:  0.00000 #charge-128
###MS: 1141
###MSMS: 1142
BEGIN IONS
TITLE=Cmpd 326, AutoMSn(750.3367), 19.3 min
RTINSECONDS=1160.24
SCANS=MS: 1141 MSMS: 1142
PEPMASS=750.33670	13599
CHARGE=3+
343.14394	171	
438.73281	313	
450.24450	222	
493.72723	298	
501.22742	279	
517.30093	234	1+
558.23828	197	
558.72977	162	
563.32822	366	1+
615.22972	172	
619.21471	206	
634.23800	188	
661.30796	253	1+
662.83446	161	
667.31392	437	1+
678.35010	259	
694.64441	322	
694.98747	186	
703.98442	781	1+
704.30877	778	1+
704.67495	175	
708.32222	307	
747.32158	882	1+
752.32490	412	1+
752.67085	600	1+
753.01208	467	1+
753.87630	242	1+
758.33459	263	
767.42925	491	1+
776.29272	2945	1+
779.38755	194	
785.58018	922	
804.88789	194	
861.36577	323	1+
861.37104	268	
873.37359	161	
876.45383	611	1+
889.37272	2870	1+
898.40823	217	1+
906.42470	266	1+
912.75226	171	
913.06526	275	
928.94298	207	
1497.14431	507	1+
1507.70244	740	1+
1635.73755	593	1+
1741.79223	427	1+
1998.92707	842	1+
2109.92788	822	1+
END IONS

###FS:    #m/z: 602.31512 #charge   2
###MaxRes:#m/z:  0.00000 #charge-128
###MS: 1141
###MSMS: 1143
BEGIN IONS
TITLE=Cmpd 327, AutoMSn(602.3151), 19.3 min
RTINSECONDS=1160.74
SCANS=MS: 1141 MSMS: 1143
PEPMASS=602.31512	8733
CHARGE=2+
359.16481	123	
382.20294	149	
386.15023	250	
403.21799	128	
430.68605	126	
439.23198	138	
454.22437	125	
463.18672	131	
499.23101	374	
501.23023	160	
509.27061	141	
514.28890	298	1+
517.27595	196	
572.26090	129	
586.29049	158	
598.30037	450	1+
601.29654	684	1+
606.29892	167	
612.31655	267	
677.30252	157	
683.34960	138	
726.36267	210	
759.32726	124	
797.39710	286	1+
895.42201	147	
1018.50588	123	
1088.54578	300	
1089.55537	162	
1112.63224	141	
END IONS

###FS:    #m/z: 747.33195 #charge   1
###MaxRes:#m/z:  0.00000 #charge-128
###MS: 1141
###MSMS: 1144
BEGIN IONS
TITLE=Cmpd 328, AutoMSn(747.3320), 19.4 min
RTINSECONDS=1161.24
SCANS=MS: 1141 MSMS: 1144
PEPMASS=747.33195	10877
CHARGE=1+
314.13517	177	
450.24561	249	
474.15580	181	
501.22461	259	
506.11361	184	
514.22287	215	1+
517.27773	199	
518.74295	261	
519.25051	165	
563.31795	538	1+
571.21783	147	
582.28213	286	1+
601.75120	184	
602.26168	478	
603.73144	157	
616.21096	238	1+
618.29880	246	
619.21845	209	
627.27196	212	
634.22063	384	1+
661.29698	537	1+
661.84774	312	
669.27106	212	
672.77756	161	
673.25835	367	1+
678.35110	398	
680.37824	209	
681.76546	164	
686.29853	223	1+
686.78524	348	1+
688.64649	290	1+
694.65925	1429	1+
694.98767	1144	1+
695.32423	595	
698.33419	167	
703.99091	717	1+
704.29907	685	1+
704.64938	489	
725.85857	183	
744.74349	345	1+
747.30500	1297	1+
END IONS

###FS:    #m/z: 602.31402 #charge   2
###MaxRes:#m/z:  0.00000 #charge-128
###MS: 1145
###MSMS: 1146
BEGIN IONS
TITLE=Cmpd 329, AutoMSn(602.3140), 19.4 min
RTINSECONDS=1164.27
SCANS=MS: 1145 MSMS: 1146
PEPMASS=602.31402	18789
CHARGE=2+
386.14833	630	1+
399.19074	163	
408.23174	153	
414.21195	158	
424.19322	131	
436.21275	139	
442.26407	160	
471.22592	132	
482.22590	128	
499.24149	1018	1+
514.26946	227	
517.28970	189	
545.24578	220	1+
554.28604	143	
563.32236	140	
592.30993	316	
599.32212	241	1+
601.29034	686	1+
604.29651	734	1+
612.31271	667	1+
627.32241	131	
645.26939	236	
677.30729	201	
726.35239	466	1+
745.35998	140	
759.34406	295	1+
780.36380	248	
785.57927	188	
790.40194	366	1+
797.38960	326	
887.41000	202	1+
903.45796	334	1+
912.46702	145	
1017.51849	312	
1028.13932	286	
1088.54579	301	
1089.57725	207	
END IONS

###FS:    #m/z: 619.62553 #charge   3
###MaxRes:#m/z:  0.00000 #charge-128
###MS: 1145
###MSMS: 1147
BEGIN IONS
TITLE=Cmpd 330, AutoMSn(619.6255), 19.4 min
RTINSECONDS=1164.77
SCANS=MS: 1145 MSMS: 1147
PEPMASS=619.62553	9647
CHARGE=3+
337.13457	102	
371.19011	102	
389.21116	156	
395.78326	112	
398.20659	117	
427.67550	129	
481.28442	136	
499.27179	148	
506.12032	254	
512.19664	207	
517.30399	554	
520.25233	113	
581.28799	165	
583.29086	112	
611.26366	409	1+
616.30815	234	1+
618.30947	904	1+
621.29326	816	1+
621.79495	128	
662.34529	126	
680.35679	192	
725.30325	385	1+
744.81079	154	
772.36508	106	
781.36250	136	
793.86743	210	
803.88650	131	
854.35606	239	1+
925.38745	410	1+
1088.46347	181	
1089.43812	277	
1105.48346	206	
END IONS

###FS:    #m/z: 602.31458 #charge   2
###MaxRes:#m/z:  0.00000 #charge-128
###MS: 1149
###MSMS: 1150
BEGIN IONS
TITLE=Cmpd 331, AutoMSn(602.3146), 19.5 min
RTINSECONDS=1168.31
SCANS=MS: 1149 MSMS: 1150
PEPMASS=602.31458	25714
CHARGE=2+
386.15236	400	1+
402.21282	110	
408.22570	184	
450.24809	111	
452.22334	125	
482.20417	147	
499.23887	975	1+
509.25654	107	
517.28920	111	
545.28219	125	
550.22124	148	
565.29269	126	
572.29800	143	
585.30905	379	1+
596.26320	118	
597.28472	341	1+
600.30229	517	1+
603.35486	186	
604.29914	289	1+
612.32563	764	1+
614.28832	180	
627.32237	111	
645.28691	169	
679.95804	240	
709.32427	220	1+
726.36264	545	1+
762.40728	219	1+
762.40816	114	
769.40288	143	
773.35054	222	
780.37407	276	1+
790.39255	373	1+
797.39522	949	1+
903.47201	286	1+
925.50120	124	
1017.50319	234	
1019.51150	122	
1088.56157	321	
1089.54040	257	
END IONS

###FS:    #m/z: 561.01952 #charge   1
###MaxRes:#m/z:  0.00000 #charge-128
###MS: 1149
###MSMS: 1151
BEGIN IONS
TITLE=Cmpd 332, AutoMSn(561.0195), 19.5 min
RTINSECONDS=1168.81
SCANS=MS: 1149 MSMS: 1151
PEPMASS=561.01952	12396
CHARGE=1+
341.14032	533	
409.17808	182	
412.19542	338	
430.71061	203	
440.20627	396	
444.23103	569	
444.57700	363	
446.20949	128	
449.27136	168	
456.19198	242	
457.73877	211	
465.19545	137	
482.21611	977	1+
486.16296	209	
498.73960	507	
500.48821	900	
500.99291	406	
506.57689	252	
523.26458	1130	1+
526.93407	160	
541.28814	241	1+
543.24349	618	1+
546.26916	163	
546.59704	171	
550.74299	363	1+
551.00232	470	
552.59578	133	
552.75362	908	1+
554.25008	272	
557.61606	763	1+
557.95049	741	1+
558.29809	793	1+
560.28311	443	
560.77904	262	
END IONS

###FS:    #m/z: 561.52383 #charge   2
###MaxRes:#m/z:  0.00000 #charge-128
###MS: 1153
###MSMS: 1154
BEGIN IONS
TITLE=Cmpd 333, AutoMSn(561.5238), 19.5 min
RTINSECONDS=1172.34
SCANS=MS: 1153 MSMS: 1154
PEPMASS=561.52383	26462
CHARGE=2+
329.13487	250	
341.14622	331	
343.16421	309	
375.13538	197	
408.19476	432	1+
411.21031	542	1+
444.23348	1460	1+
444.57356	1046	1+
444.89480	542	1+
471.20085	294	1+
474.24970	236	
476.90260	258	1+
482.21992	1118	1+
482.92093	201	
484.16042	376	
489.72843	265	1+
500.20255	888	
502.18769	217	
523.25814	2031	1+
527.26184	337	
533.26341	318	1+
543.24264	1182	1+
545.93267	357	
550.98570	460	
551.74964	320	
552.26107	883	
554.26031	290	
556.75826	383	
557.27851	458	
557.61541	1674	1+
557.94875	1705	1+
558.28719	1902	1+
558.75167	561	1+
563.27996	1305	1+
571.23783	5181	1+
581.29511	198	
583.22846	253	1+
585.32206	248	1+
621.29694	278	
622.32924	966	1+
645.28522	2535	1+
653.72966	721	1+
666.61024	203	
666.98788	2605	1+
667.31347	3347	1+
667.66120	1510	1+
672.27836	274	1+
678.32601	266	1+
678.88980	505	
737.35362	2415	1+
758.36280	1771	1+
796.35778	314	1+
827.42050	193	
836.42288	3566	1+
854.50369	1341	1+
860.40702	232	1+
879.42084	334	1+
911.36877	410	
913.46504	566	1+
924.39489	254	1+
943.46582	894	1+
951.93995	246	
979.42680	260	1+
996.45796	3117	1+
999.96972	3099	1+
1000.46974	2202	1+
1007.48764	439	1+
1086.45657	678	1+
1103.51123	315	
1104.51459	943	1+
1121.03110	7790	1+
1121.53466	6371	1+
END IONS

###FS:    #m/z: 747.68512 #charge   3
###MaxRes:#m/z:  0.00000 #charge-128
###MS: 1153
###MSMS: 1155
BEGIN IONS
TITLE=Cmpd 334, AutoMSn(747.6851), 19.5 min
RTINSECONDS=1172.84
SCANS=MS: 1153 MSMS: 1155
PEPMASS=747.68512	13442
CHARGE=3+
341.14621	226	
343.13778	191	
431.19525	301	
482.21962	194	
493.72020	304	
506.11429	165	
558.23560	167	
563.32516	299	
661.84252	196	
666.98601	1205	1+
667.32634	945	1+
667.66279	427	
671.49876	140	
676.26032	207	
694.31163	552	1+
694.67056	305	1+
694.98140	653	1+
703.99141	171	
704.31906	414	1+
738.35810	173	
747.30463	372	
747.68983	1436	1+
748.02753	1188	1+
748.36059	980	1+
752.33806	388	1+
754.37391	429	
754.87081	135	
758.35183	183	
776.28972	2223	1+
785.58007	554	
835.92634	161	
876.45530	300	
876.45712	376	1+
885.42437	200	
889.37513	2590	1+
911.38054	252	1+
928.42594	250	
1010.42565	142	
1036.50073	212	
1998.90994	752	1+
2081.94670	756	1+
END IONS

###FS:    #m/z: 478.77423 #charge   2
###MaxRes:#m/z:  0.00000 #charge-128
###MS: 1153
###MSMS: 1156
BEGIN IONS
TITLE=Cmpd 335, AutoMSn(478.7742), 19.6 min
RTINSECONDS=1173.34
SCANS=MS: 1153 MSMS: 1156
PEPMASS=478.77423	8882
CHARGE=2+
342.20796	123	
348.17962	101	
368.22943	465	1+
385.25749	579	1+
416.24474	119	
439.27651	129	
456.28875	606	
459.25580	329	1+
462.25631	166	
474.25157	294	1+
476.29038	821	1+
478.26400	866	1+
480.26893	1327	1+
483.50030	113	
553.30147	141	
570.33289	1537	1+
581.30107	126	
666.38873	136	
683.42360	2775	1+
796.50833	117	
END IONS

###FS:    #m/z: 561.52296 #charge   2
###MaxRes:#m/z:  0.00000 #charge-128
###MS: 1157
###MSMS: 1158
BEGIN IONS
TITLE=Cmpd 336, AutoMSn(561.5230), 19.6 min
RTINSECONDS=1176.36
SCANS=MS: 1157 MSMS: 1158
PEPMASS=561.52296	33067
CHARGE=2+
329.12549	450	
341.14778	583	
369.13143	357	
375.13476	434	
409.20139	1218	1+
411.53646	232	
440.21492	248	
442.21767	262	1+
444.23191	1566	1+
444.56507	1001	
444.90407	344	
451.54886	305	1+
452.21978	435	1+
472.22897	697	1+
482.21886	1454	1+
482.57825	264	
484.15497	1243	1+
495.23091	216	1+
500.21949	2416	1+
500.74749	1840	
513.77319	298	
521.32017	268	
523.26289	3873	1+
523.59935	434	1+
532.94604	223	
543.24815	1136	1+
545.93217	351	1+
550.96970	1260	1+
551.75802	1239	1+
554.24802	516	1+
556.27219	746	1+
557.61315	2731	1+
557.94629	1888	
558.28018	1550	1+
559.52929	421	1+
565.27700	362	1+
569.27898	363	1+
571.23589	5192	1+
583.21322	280	
621.29708	237	
622.33082	1464	1+
634.95698	400	
643.34266	340	
645.28301	2669	1+
654.75121	510	
665.84529	1030	1+
666.33649	704	
666.98983	3359	1+
667.32559	3172	1+
667.65752	1667	1+
669.27601	1026	1+
677.83781	517	1+
688.34067	355	1+
737.35762	4198	1+
746.33858	211	1+
748.40321	317	
758.36670	2054	1+
787.39610	663	
788.38957	258	1+
795.40052	248	1+
836.42550	5369	1+
853.36443	328	
854.50923	1011	1+
911.38942	751	1+
913.46528	596	1+
924.40133	740	1+
934.52326	330	
943.48362	453	
978.45085	805	1+
996.46268	5278	1+
999.98033	4329	1+
1103.52070	3180	1+
1116.52426	679	1+
1118.53216	1041	1+
1121.03678	8528	1+
1121.53949	7980	1+
END IONS

###FS:    #m/z: 925.92570 #charge   2
###MaxRes:#m/z:  0.00000 #charge-128
###MS: 1157
###MSMS: 1159
BEGIN IONS
TITLE=Cmpd 337, AutoMSn(925.9257), 19.6 min
RTINSECONDS=1176.86
SCANS=MS: 1157 MSMS: 1159
PEPMASS=925.92570	13446
CHARGE=2+
376.12117	266	
386.16431	146	
477.18650	283	
479.17822	143	
538.22202	130	
572.24944	949	1+
590.25470	601	1+
593.27358	130	
735.30595	281	1+
753.31742	367	1+
775.37591	117	
775.87086	153	
820.39475	111	
883.35134	118	
900.38509	207	1+
905.39698	134	
910.24407	112	
921.77818	143	
922.15615	125	
925.06139	130	
925.91278	170	
926.42734	340	
928.15805	125	
934.43056	218	1+
934.75415	120	
993.88965	176	
1016.48758	149	
1037.81091	145	
1038.14734	173	
1038.47857	134	
1038.82549	113	
1850.35057	1271	1+
END IONS

###FS:    #m/z: 740.74086 #charge   3
###MaxRes:#m/z:  0.00000 #charge-128
###MS: 1157
###MSMS: 1160
BEGIN IONS
TITLE=Cmpd 338, AutoMSn(740.7409), 19.6 min
RTINSECONDS=1177.36
SCANS=MS: 1157 MSMS: 1160
PEPMASS=740.74086	12942
CHARGE=3+
376.12237	218	
427.16785	223	1+
450.24340	195	
459.16234	333	1+
461.15972	168	
477.19656	404	1+
510.24744	276	1+
517.24806	316	
517.58056	426	
517.91560	290	
526.26861	359	1+
536.21386	207	
538.24099	180	
558.22834	255	
563.32524	346	1+
565.76511	240	1+
572.25221	944	1+
590.25226	337	
610.29334	246	
617.81013	361	1+
626.30092	184	
635.27933	176	
637.79872	291	1+
647.80942	227	
660.28572	173	
661.83815	190	
662.32290	319	1+
678.33895	392	1+
694.65550	1233	1+
694.98889	1168	
695.31667	678	
730.30591	251	
736.33371	1019	1+
744.32991	292	1+
747.30143	463	1+
753.35041	597	1+
754.87296	299	1+
767.45923	306	
775.36779	903	
775.86828	1428	1+
776.29255	2921	1+
785.57457	316	
804.89102	193	
805.39000	430	1+
820.40431	1053	1+
861.37971	774	1+
872.37289	306	1+
876.45346	613	1+
889.37443	3187	1+
904.75495	268	1+
934.42772	168	
970.41806	245	
1855.85745	752	1+
1984.87492	549	1+
2081.95339	813	1+
END IONS

###FS:    #m/z: 925.92458 #charge   3
###MaxRes:#m/z:  0.00000 #charge-128
###MS: 1161
###MSMS: 1162
BEGIN IONS
TITLE=Cmpd 339, AutoMSn(925.9246), 19.7 min
RTINSECONDS=1180.39
SCANS=MS: 1161 MSMS: 1162
PEPMASS=925.92458	23477
CHARGE=3+
358.12811	183	
376.13110	223	
386.16001	276	
410.70363	131	
442.13204	182	
459.15753	344	1+
477.18075	543	1+
555.24116	203	
572.24405	1599	1+
590.26375	595	
635.27570	125	
735.31387	249	
753.31578	245	
775.36042	177	
855.35910	141	
884.39579	120	
900.39331	280	
921.66202	307	
921.92743	116	
924.92273	642	1+
928.92490	135	
934.43421	162	
934.78070	133	
983.46741	142	
984.10752	137	
987.42610	240	1+
1037.79807	281	
1038.47476	146	
1038.80608	187	
1163.55228	189	
1850.33752	763	1+
1850.83681	991	1+
2075.24681	434	1+
END IONS

###FS:    #m/z: 740.94191 #charge   3
###MaxRes:#m/z:  0.00000 #charge-128
###MS: 1161
###MSMS: 1163
BEGIN IONS
TITLE=Cmpd 340, AutoMSn(740.9419), 19.7 min
RTINSECONDS=1180.89
SCANS=MS: 1161 MSMS: 1163
PEPMASS=740.94191	23630
CHARGE=3+
331.13928	217	
368.14837	354	1+
375.16720	253	
376.13197	501	1+
386.16108	215	
398.17342	330	
411.71442	303	
441.17134	245	1+
459.15679	751	1+
477.17553	792	1+
517.25067	402	1+
527.22857	236	1+
536.22724	279	
554.23763	328	1+
563.32810	249	1+
572.24605	899	
574.26061	261	
582.78903	231	
584.26629	252	1+
590.26694	460	1+
613.28321	288	1+
628.61838	205	
635.28510	389	1+
671.51368	201	
678.33098	652	1+
682.30181	216	1+
685.28721	238	1+
687.28508	194	
694.65045	625	
694.98364	1581	1+
695.32475	608	
697.31549	438	1+
701.07349	201	
709.29060	199	
730.33185	248	1+
737.33222	358	1+
740.32839	370	1+
746.37632	214	
747.29465	426	1+
753.33874	699	1+
754.88500	250	
767.43688	419	
775.32775	3155	1+
776.29240	584	1+
820.40397	705	1+
843.38751	273	1+
861.37365	831	1+
871.37310	222	
876.45717	406	1+
889.36976	3277	1+
900.37270	224	1+
905.09189	212	1+
905.40426	258	
905.76842	276	
928.43023	249	
928.92550	229	
934.42017	239	1+
934.75090	210	
952.34786	888	1+
986.42957	264	1+
1323.63302	460	1+
1451.68915	422	1+
1485.72001	482	1+
1549.69279	3346	1+
1608.78028	949	1+
1768.80703	621	1+
2081.95614	952	1+
END IONS

###FS:    #m/z: 553.24380 #charge   2
###MaxRes:#m/z:  0.00000 #charge-128
###MS: 1161
###MSMS: 1164
BEGIN IONS
TITLE=Cmpd 341, AutoMSn(553.2438), 19.7 min
RTINSECONDS=1181.39
SCANS=MS: 1161 MSMS: 1164
PEPMASS=553.24380	17861
CHARGE=2+
322.19006	205	
328.14246	592	1+
374.19583	191	
391.20944	326	
395.79759	137	
414.21590	309	
424.19783	110	
442.21201	721	1+
449.25615	312	
482.22101	159	
487.27924	125	
523.26398	266	
533.32865	109	
538.27197	103	
549.29099	105	
550.30561	611	1+
551.74217	579	1+
554.27158	1630	1+
554.74546	312	
577.29037	139	
622.33479	171	
645.27564	502	1+
667.36101	259	
737.36729	148	
758.36330	185	
995.48428	862	1+
1103.52138	824	1+
END IONS

###FS:    #m/z: 543.74956 #charge   2
###MaxRes:#m/z:  0.00000 #charge-128
###MS: 1165
###MSMS: 1166
BEGIN IONS
TITLE=Cmpd 342, AutoMSn(543.7496), 19.7 min
RTINSECONDS=1184.42
SCANS=MS: 1165 MSMS: 1166
PEPMASS=543.74956	86160
CHARGE=2+
322.18834	1323	
328.14651	784	
329.12637	3118	1+
414.21679	3742	1+
424.20038	5489	1+
435.22711	519	
442.21238	14506	1+
448.85075	497	
449.25961	580	
465.19123	1162	
482.21735	13950	1+
492.19244	1199	
535.23099	954	
577.28475	1265	
605.27012	2004	1+
628.25985	637	
645.28066	38334	1+
654.74479	657	
758.36431	20742	1+
768.34656	702	
886.45167	3228	1+
1086.49106	40585	1+
END IONS

###FS:    #m/z: 925.67486 #charge   2
###MaxRes:#m/z:  0.00000 #charge-128
###MS: 1165
###MSMS: 1167
BEGIN IONS
TITLE=Cmpd 343, AutoMSn(925.6749), 19.7 min
RTINSECONDS=1184.92
SCANS=MS: 1165 MSMS: 1167
PEPMASS=925.67486	19770
CHARGE=2+
368.14455	120	
376.12489	300	
386.16690	211	
410.70374	122	
433.14733	109	
459.16020	478	1+
477.17487	589	
530.24092	153	
538.22342	123	
545.23906	112	
554.23298	242	1+
572.24099	810	1+
590.26769	410	1+
725.32584	117	
753.32318	258	
820.37857	107	
882.36918	286	1+
905.07283	101	
921.95051	228	
932.04237	305	
934.40876	154	
983.44899	181	
1037.48098	134	
1037.80459	108	
1038.15513	159	
1038.48777	106	
1850.34516	756	1+
END IONS

###FS:    #m/z: 668.93537 #charge   3
###MaxRes:#m/z:  0.00000 #charge-128
###MS: 1165
###MSMS: 1168
BEGIN IONS
TITLE=Cmpd 344, AutoMSn(668.9354), 19.8 min
RTINSECONDS=1185.42
SCANS=MS: 1165 MSMS: 1168
PEPMASS=668.93537	15731
CHARGE=3+
365.22398	158	
368.18819	535	1+
409.20583	571	1+
419.19625	135	
427.21187	215	
437.21262	167	
455.22261	171	
473.09163	171	
475.18736	132	
540.22393	168	
543.75360	269	
547.25166	254	
565.26359	340	
573.24182	156	
583.26565	184	
592.20797	172	
592.89623	161	
596.22726	463	
596.73835	275	
597.89885	1114	1+
598.24592	684	1+
598.57343	875	
600.27008	318	1+
631.75209	524	1+
648.26766	238	1+
657.27535	270	
663.27501	151	
664.30524	332	1+
667.31927	317	1+
670.32203	288	1+
673.34706	145	
678.92350	547	1+
716.25834	285	1+
743.31663	134	
760.29992	138	
766.80743	181	
767.27960	518	1+
819.80047	132	
920.31995	324	1+
1076.42969	770	1+
1422.51241	1867	1+
1550.57167	679	1+
1694.62394	1308	1+
END IONS

###FS:    #m/z: 543.74913 #charge   2
###MaxRes:#m/z:  0.00000 #charge-128
###MS: 1169
###MSMS: 1170
BEGIN IONS
TITLE=Cmpd 345, AutoMSn(543.7491), 19.8 min
RTINSECONDS=1188.44
SCANS=MS: 1169 MSMS: 1170
PEPMASS=543.74913	270826
CHARGE=2+
322.18548	3301	
329.12722	7572	1+
414.21681	9329	1+
424.20047	12327	1+
442.21155	37057	1+
465.19164	3290	
482.21705	37624	1+
492.19227	3423	
554.26917	1372	
577.28344	5642	1+
605.27525	3761	
628.25377	2038	
645.28050	98877	1+
758.36448	54745	1+
768.35183	1618	
886.45279	8682	1+
1068.47166	6020	1+
1086.48913	123470	1+
END IONS

###FS:    #m/z: 668.93420 #charge   3
###MaxRes:#m/z:  0.00000 #charge-128
###MS: 1169
###MSMS: 1171
BEGIN IONS
TITLE=Cmpd 346, AutoMSn(668.9342), 19.8 min
RTINSECONDS=1188.94
SCANS=MS: 1169 MSMS: 1171
PEPMASS=668.93420	17516
CHARGE=3+
347.14323	136	
368.18197	637	1+
410.20336	145	
427.21627	223	
437.20622	567	1+
455.22114	189	
463.19984	217	
538.71895	419	
539.20888	152	
543.74170	313	
544.25219	216	
547.24652	174	
555.22710	145	
555.72223	234	
565.25319	402	1+
583.28469	146	
592.56166	213	
597.90942	681	1+
598.23687	656	
598.56588	513	
600.27012	388	1+
606.74692	542	
631.73910	616	1+
632.26643	256	1+
662.92891	233	
663.62294	143	
667.33325	748	1+
672.30162	140	
679.95997	276	
775.79448	222	
776.30334	241	
785.58166	177	
819.31082	330	
920.33351	905	1+
1191.45275	721	1+
1422.51873	2354	1+
1532.56453	614	1+
1694.64129	620	1+
END IONS

###FS:    #m/z: 740.74808 #charge   3
###MaxRes:#m/z:  0.00000 #charge-128
###MS: 1169
###MSMS: 1172
BEGIN IONS
TITLE=Cmpd 347, AutoMSn(740.7481), 19.8 min
RTINSECONDS=1189.44
SCANS=MS: 1169 MSMS: 1172
PEPMASS=740.74808	14369
CHARGE=3+
343.14718	139	
450.25225	240	
477.18410	148	
517.25602	180	
526.22372	148	
538.23387	219	1+
543.74657	319	
544.25255	208	
554.24827	229	
563.34565	232	
572.25309	481	1+
583.77959	135	
590.27235	202	
602.26798	166	
661.26981	141	
661.81706	156	
678.35707	160	
694.64963	257	
694.98452	536	1+
695.32331	280	
697.32323	139	
736.33100	313	1+
747.30678	362	1+
754.37320	157	
754.87410	210	
775.35925	553	
775.87083	201	
776.28628	2034	1+
785.57710	595	
818.33232	169	
861.37117	711	1+
876.44080	285	1+
877.45530	210	1+
885.40606	192	
889.37083	2261	1+
1855.85879	433	1+
2081.92120	455	1+
END IONS

###FS:    #m/z: 543.74912 #charge   2
###MaxRes:#m/z:  0.00000 #charge-128
###MS: 1173
###MSMS: 1174
BEGIN IONS
TITLE=Cmpd 348, AutoMSn(543.7491), 19.9 min
RTINSECONDS=1192.46
SCANS=MS: 1173 MSMS: 1174
PEPMASS=543.74912	443647
CHARGE=2+
322.18813	3906	
329.12683	8392	
414.21664	14690	1+
424.20069	16952	1+
442.21293	51452	1+
465.19183	4924	
482.21761	55043	1+
492.19035	4322	
534.73926	2214	
535.23973	3502	
577.28058	7862	1+
605.27527	8332	1+
628.25594	2474	
645.28110	141865	1+
758.36468	79911	1+
768.34581	2575	
886.45261	11525	1+
1086.49019	195307	1+
END IONS

###FS:    #m/z: 688.27737 #charge   2
###MaxRes:#m/z:  0.00000 #charge-128
###MS: 1173
###MSMS: 1175
BEGIN IONS
TITLE=Cmpd 349, AutoMSn(688.2774), 19.9 min
RTINSECONDS=1192.96
SCANS=MS: 1173 MSMS: 1175
PEPMASS=688.27737	13987
CHARGE=2+
362.08440	154	
370.21759	121	
375.12882	199	
380.09193	1440	1+
409.22311	220	
414.07553	133	
431.10071	262	1+
441.25804	114	
449.10813	272	
456.18583	294	
485.25246	222	
499.22715	123	
522.11737	265	1+
523.26120	1634	1+
535.83033	128	
540.12693	842	1+
543.73593	234	1+
548.19622	196	
554.26417	218	
574.23852	142	
584.32073	117	
622.33235	771	1+
645.27442	123	
674.35382	129	
689.37531	168	
690.28014	113	
695.95432	210	
697.03305	160	
737.35411	2501	1+
740.35689	131	
744.34493	241	1+
815.38363	146	
836.42606	1058	1+
845.96892	370	
996.45711	1955	1+
999.44461	164	
END IONS

###FS:    #m/z: 554.25037 #charge   2
###MaxRes:#m/z:  0.00000 #charge-128
###MS: 1173
###MSMS: 1176
BEGIN IONS
TITLE=Cmpd 350, AutoMSn(554.2504), 19.9 min
RTINSECONDS=1193.46
SCANS=MS: 1173 MSMS: 1176
PEPMASS=554.25037	14786
CHARGE=2+
343.14382	658	
370.21086	466	
371.14108	1195	
395.16026	171	
409.21727	1831	1+
440.16452	615	
441.25938	185	
442.20930	726	1+
449.25323	443	
468.21559	292	
482.21934	248	
485.25298	884	
486.17108	3672	1+
496.55860	200	
506.22777	731	1+
523.26285	9456	1+
534.24808	368	
541.97068	193	
550.28390	633	1+
554.27502	573	
555.26018	1975	1+
584.29403	438	1+
605.29037	287	
622.32989	5911	1+
627.35560	174	
645.27894	696	1+
654.74521	245	
655.34047	173	
661.28185	554	
719.35158	241	
720.33386	896	1+
737.35604	12155	1+
747.35849	646	1+
758.36295	530	1+
774.36209	318	
818.39959	374	1+
827.38338	174	
836.41627	2621	1+
846.39793	180	
855.36914	979	
857.38179	203	
898.41784	502	1+
926.40717	663	1+
995.47557	951	1+
1102.51682	1202	1+
END IONS

###FS:    #m/z: 554.25105 #charge   2
###MaxRes:#m/z:  0.00000 #charge-128
###MS: 1177
###MSMS: 1178
BEGIN IONS
TITLE=Cmpd 351, AutoMSn(554.2510), 19.9 min
RTINSECONDS=1196.5
SCANS=MS: 1177 MSMS: 1178
PEPMASS=554.25105	48372
CHARGE=2+
343.14413	1649	1+
370.21909	398	
371.13801	2656	
375.13690	312	
392.18910	436	
409.21862	2106	1+
440.16870	1050	
442.21875	499	
458.16945	359	
459.27065	333	
482.21231	374	
485.24611	1369	
486.16831	7631	1+
498.24412	374	
506.23674	1004	1+
523.26269	16996	1+
528.29398	364	
534.23363	711	
550.28736	580	1+
554.29705	343	
556.27667	1279	1+
574.28770	377	
580.28997	331	
584.31553	871	
585.24743	396	
622.33149	9754	1+
645.28397	341	
653.70742	427	
655.36166	362	
661.27065	400	
719.33926	1439	1+
737.35820	20921	1+
747.35319	1073	1+
819.39555	337	
836.42690	4470	1+
855.37909	2573	1+
866.19438	346	
898.41760	591	
926.41517	1613	1+
1102.50343	1244	1+
END IONS

###FS:    #m/z: 688.27897 #charge   2
###MaxRes:#m/z:  0.00000 #charge-128
###MS: 1177
###MSMS: 1179
BEGIN IONS
TITLE=Cmpd 352, AutoMSn(688.2790), 19.9 min
RTINSECONDS=1197
SCANS=MS: 1177 MSMS: 1179
PEPMASS=688.27897	19090
CHARGE=2+
363.06623	251	
375.13160	166	
380.09354	1401	1+
382.09423	258	
409.21021	520	
432.09489	243	1+
437.19311	111	
449.11641	655	1+
456.19003	244	
485.24292	150	
498.74594	117	
505.08604	167	
507.07242	121	
522.11017	310	1+
523.26452	1477	1+
540.13755	273	
541.12825	509	1+
543.74043	350	1+
548.18888	238	
553.76270	102	
556.28280	114	
562.20212	125	
562.77427	112	
605.27355	100	
622.32917	872	1+
630.51402	141	
653.71012	128	
679.27436	132	
685.31131	166	
687.31694	269	1+
690.33050	201	1+
727.30542	104	
737.35873	3416	1+
744.37925	100	
748.41276	168	
836.42928	1228	1+
996.45346	1918	1+
END IONS

###FS:    #m/z: 823.86314 #charge   2
###MaxRes:#m/z:  0.00000 #charge-128
###MS: 1177
###MSMS: 1180
BEGIN IONS
TITLE=Cmpd 353, AutoMSn(823.8631), 20.0 min
RTINSECONDS=1197.5
SCANS=MS: 1177 MSMS: 1180
PEPMASS=823.86314	16204
CHARGE=2+
329.14075	122	
402.23244	399	
491.24472	133	
531.80516	120	
601.29356	109	
633.29623	108	
716.92853	126	
784.38328	118	
820.36021	126	
826.35172	127	
827.08481	103	
862.85830	117	
900.91675	134	
1064.46742	100	
1086.49116	1320	1+
1645.23407	685	1+
1645.73593	773	1+
END IONS

###FS:    #m/z: 554.25106 #charge   2
###MaxRes:#m/z:  0.00000 #charge-128
###MS: 1181
###MSMS: 1182
BEGIN IONS
TITLE=Cmpd 354, AutoMSn(554.2511), 20.0 min
RTINSECONDS=1200.53
SCANS=MS: 1181 MSMS: 1182
PEPMASS=554.25106	104222
CHARGE=2+
343.14628	1950	
370.21424	937	
371.13679	5444	1+
376.60306	705	
392.18868	656	
409.21651	4272	1+
440.16239	1531	
441.24540	751	
449.25678	604	
458.17481	586	
485.24888	3161	
486.16838	10243	1+
506.23504	1441	
523.26243	29727	1+
528.28928	515	
534.23746	803	
539.26097	670	
554.73782	589	
556.28144	1687	1+
584.31914	1260	
585.23210	622	
593.29812	755	
605.30160	756	
622.33066	16029	1+
655.35753	675	
719.34517	765	
720.33743	2080	1+
737.35795	36592	1+
747.34367	1424	1+
836.42510	7735	1+
855.37603	4320	1+
898.42076	1663	1+
926.41560	2840	1+
END IONS

###FS:    #m/z: 1107.49055 #charge   2
###MaxRes:#m/z:  0.00000 #charge-128
###MS: 1181
###MSMS: 1183
BEGIN IONS
TITLE=Cmpd 355, AutoMSn(1107.4906), 20.0 min
RTINSECONDS=1201.03
SCANS=MS: 1181 MSMS: 1183
PEPMASS=1107.49055	15634
CHARGE=2+
622.33502	262	
926.43346	142	
1107.48527	7999	1+
END IONS

###FS:    #m/z: 688.27923 #charge   2
###MaxRes:#m/z:  0.00000 #charge-128
###MS: 1181
###MSMS: 1184
BEGIN IONS
TITLE=Cmpd 356, AutoMSn(688.2792), 20.0 min
RTINSECONDS=1201.53
SCANS=MS: 1181 MSMS: 1184
PEPMASS=688.27923	17206
CHARGE=2+
362.07626	402	1+
375.14129	107	
380.09114	998	
382.08660	130	
409.22027	353	1+
432.09642	124	
449.12003	312	
485.23932	230	
523.11517	176	
523.25874	1356	1+
540.12619	657	1+
543.74875	110	
545.73321	107	
548.17937	439	1+
553.74579	120	
556.29437	169	
622.32838	900	1+
686.26847	161	
700.25733	104	
737.35465	2446	1+
836.43398	330	
837.42583	463	1+
996.45659	1799	1+
1107.48572	112	
END IONS

###FS:    #m/z: 1107.48703 #charge   1
###MaxRes:#m/z:  0.00000 #charge-128
###MS: 1185
###MSMS: 1186
BEGIN IONS
TITLE=Cmpd 357, AutoMSn(1107.4870), 20.1 min
RTINSECONDS=1204.55
SCANS=MS: 1185 MSMS: 1186
PEPMASS=1107.48703	18450
CHARGE=1+
402.23961	122	
487.16675	124	
585.23002	101	
622.32970	737	1+
1107.49253	7490	1+
END IONS

###FS:    #m/z: 523.26366 #charge   1
###MaxRes:#m/z:  0.00000 #charge-128
###MS: 1185
###MSMS: 1187
BEGIN IONS
TITLE=Cmpd 358, AutoMSn(523.2637), 20.1 min
RTINSECONDS=1205.05
SCANS=MS: 1185 MSMS: 1187
PEPMASS=523.26366	14160
CHARGE=1+
504.27242	178	
506.27421	144	
520.26419	294	
521.28294	266	
522.28197	611	1+
END IONS

###FS:    #m/z: 926.41421 #charge   1
###MaxRes:#m/z:  0.00000 #charge-128
###MS: 1185
###MSMS: 1188
BEGIN IONS
TITLE=Cmpd 359, AutoMSn(926.4142), 20.1 min
RTINSECONDS=1205.55
SCANS=MS: 1185 MSMS: 1188
PEPMASS=926.41421	17612
CHARGE=1+
376.12645	100	
END IONS

###FS:    #m/z: 1107.48562 #charge   1
###MaxRes:#m/z:  0.00000 #charge-128
###MS: 1189
###MSMS: 1190
BEGIN IONS
TITLE=Cmpd 360, AutoMSn(1107.4856), 20.1 min
RTINSECONDS=1208.58
SCANS=MS: 1189 MSMS: 1190
PEPMASS=1107.48562	15117
CHARGE=1+
622.32870	425	1+
767.46199	293	
1107.48892	6442	1+
END IONS

###FS:    #m/z: 334.25709 #charge-128
###MaxRes:#m/z:  0.00000 #charge-128
###MS: 1189
###MSMS: 1191
BEGIN IONS
TITLE=Cmpd 361, AutoMSn(334.2571), 20.2 min
RTINSECONDS=1209.08
SCANS=MS: 1189 MSMS: 1191
PEPMASS=334.25709	14376

312.25387	101	
316.24989	316	
334.25345	436	
END IONS

###FS:    #m/z: 787.63885 #charge   3
###MaxRes:#m/z:  0.00000 #charge-128
###MS: 1189
###MSMS: 1192
BEGIN IONS
TITLE=Cmpd 362, AutoMSn(787.6388), 20.2 min
RTINSECONDS=1209.58
SCANS=MS: 1189 MSMS: 1192
PEPMASS=787.63885	8350
CHARGE=3+
393.69731	130	
402.22874	320	1+
444.22201	141	
447.20079	107	
463.18973	119	
491.76147	148	
500.76737	394	
501.26475	169	
576.22301	314	
582.30629	122	
584.70816	134	
587.79672	141	
588.29133	113	
592.78109	142	
601.30365	307	
787.62191	110	
788.13872	118	
788.36873	130	
791.88195	181	
792.36341	265	1+
803.43123	107	
810.39461	114	
826.95328	119	
827.40655	128	
878.42057	124	
900.40036	109	
981.94931	118	
1566.73357	734	1+
END IONS

###FS:    #m/z: 671.07633 #charge   2
###MaxRes:#m/z:  0.00000 #charge-128
###MS: 1193
###MSMS: 1194
BEGIN IONS
TITLE=Cmpd 363, AutoMSn(671.0763), 20.2 min
RTINSECONDS=1212.61
SCANS=MS: 1193 MSMS: 1194
PEPMASS=671.07633	50956
CHARGE=2+
376.13654	348	
380.16046	275	
398.17608	651	1+
402.23245	4771	1+
427.20737	321	
487.19178	445	1+
496.27711	396	1+
500.75193	357	
504.20835	759	1+
516.58355	258	
522.59215	7803	1+
522.93085	4624	1+
523.26219	2479	
530.27030	491	1+
535.75432	313	
536.25855	277	
544.26258	470	
549.25085	584	
549.75387	546	
551.60251	2928	1+
551.93698	1501	1+
552.27172	799	
561.24197	353	1+
576.24541	326	1+
587.25757	1232	1+
595.80600	360	
596.30651	427	
597.89747	722	1+
598.57520	375	
605.26910	4035	1+
620.22120	445	
621.31289	420	
656.31851	420	1+
666.36081	371	
667.30660	316	1+
671.34775	387	1+
673.32263	612	1+
690.35801	377	
690.36397	1334	1+
700.33829	1101	1+
718.35396	7948	1+
718.35647	996	1+
743.96676	395	
768.35830	312	1+
774.87159	275	
818.42569	1304	1+
836.52931	323	
863.41010	262	
864.40168	508	1+
881.41726	9399	1+
892.37959	1267	1+
919.43716	352	1+
1001.49473	839	1+
1028.49582	3628	1+
1098.51234	329	
1115.51835	4506	1+
1127.58940	322	
1164.53487	801	1+
1305.63877	4832	1+
END IONS

###FS:    #m/z: 894.09631 #charge   3
###MaxRes:#m/z:  0.00000 #charge-128
###MS: 1193
###MSMS: 1195
BEGIN IONS
TITLE=Cmpd 364, AutoMSn(894.0963), 20.2 min
RTINSECONDS=1213.12
SCANS=MS: 1193 MSMS: 1195
PEPMASS=894.09631	19608
CHARGE=3+
402.22902	478	
474.28113	159	
531.29449	180	
573.24090	217	
595.88234	109	
618.74948	176	
654.77437	215	
655.26572	248	
710.82484	102	
718.36516	137	
797.60126	100	
818.44940	127	
841.26012	164	
873.09556	145	
888.41238	298	1+
893.78762	109	
894.09523	3027	1+
894.42801	3364	1+
894.76790	2078	1+
897.76759	118	
END IONS

###FS:    #m/z: 823.36301 #charge   2
###MaxRes:#m/z:  0.00000 #charge-128
###MS: 1193
###MSMS: 1196
BEGIN IONS
TITLE=Cmpd 365, AutoMSn(823.3630), 20.2 min
RTINSECONDS=1213.62
SCANS=MS: 1193 MSMS: 1196
PEPMASS=823.36301	19644
CHARGE=2+
366.13035	137	
402.23634	421	
444.21778	236	
487.75661	163	
520.88007	137	
535.74859	237	1+
544.26718	140	
563.20280	137	
582.29409	198	
582.79809	297	
592.79839	170	
595.80378	180	
601.29257	218	
601.81220	205	
654.25252	140	
654.75771	144	
656.33040	175	
660.81943	136	
682.84950	136	
763.50891	129	
765.20592	190	
765.32694	145	
819.60450	139	
823.10958	557	
823.61932	862	1+
846.31790	298	
846.83444	137	
889.84745	271	1+
1000.51636	622	1+
1291.50147	360	1+
1645.73631	1516	1+
END IONS

###FS:    #m/z: 670.82634 #charge   3
###MaxRes:#m/z:  0.00000 #charge-128
###MS: 1197
###MSMS: 1198
BEGIN IONS
TITLE=Cmpd 366, AutoMSn(670.8263), 20.3 min
RTINSECONDS=1216.64
SCANS=MS: 1197 MSMS: 1198
PEPMASS=670.82634	116963
CHARGE=3+
350.67680	577	
359.68118	1074	
376.14976	1227	1+
384.22709	467	
398.17311	915	
402.23462	9744	1+
477.22052	693	1+
500.75284	625	
501.25544	1024	
504.21986	1113	1+
506.24433	457	
516.32030	484	
521.91802	538	
522.26958	571	
522.59198	17079	1+
522.92580	11674	1+
523.26024	5876	1+
530.27926	861	1+
544.26407	507	
544.76702	453	
545.60494	505	
545.92943	596	
551.60154	4931	1+
551.94145	3967	1+
552.27277	1540	
587.25927	1870	1+
605.27158	6173	1+
620.22395	537	
621.32253	521	
666.57852	936	
667.07797	504	
690.35411	1630	1+
700.34386	1954	1+
703.34932	491	
718.35449	16582	1+
748.31205	474	
794.89475	498	
795.40735	618	
818.43464	1448	1+
863.40455	883	1+
881.41964	18457	1+
1028.50287	6278	1+
1069.50949	1470	1+
1097.51148	2668	1+
1115.51921	6542	1+
1164.52688	736	
1175.88743	846	
1189.60114	2269	1+
1305.64205	7880	1+
1331.64725	1384	1+
1468.70339	9200	1+
1501.75641	4151	1+
1547.73543	1483	1+
1565.75892	36130	1+
1652.78750	15028	1+
1799.85088	6309	1+
1962.92230	2895	1+
END IONS

###FS:    #m/z: 894.09579 #charge   3
###MaxRes:#m/z:  0.00000 #charge-128
###MS: 1197
###MSMS: 1199
BEGIN IONS
TITLE=Cmpd 367, AutoMSn(894.0958), 20.3 min
RTINSECONDS=1217.14
SCANS=MS: 1197 MSMS: 1199
PEPMASS=894.09579	41961
CHARGE=3+
366.13110	193	
402.23014	689	1+
444.95994	176	
475.49581	136	
516.70821	154	
531.27047	121	
544.74620	123	
573.72901	121	
596.30455	169	
609.17294	106	
654.26345	139	
654.75354	142	
718.37426	104	
747.77806	113	
784.39320	131	
826.89278	133	
827.40032	193	
872.76923	148	
873.09073	142	
888.41134	302	
893.41448	181	
893.81165	171	
894.09522	5499	1+
894.42508	5107	1+
894.76416	4301	1+
900.43310	156	
946.53176	356	1+
982.46049	110	
END IONS

###FS:    #m/z: 823.36515 #charge   2
###MaxRes:#m/z:  0.00000 #charge-128
###MS: 1197
###MSMS: 1200
BEGIN IONS
TITLE=Cmpd 368, AutoMSn(823.3652), 20.3 min
RTINSECONDS=1217.64
SCANS=MS: 1197 MSMS: 1200
PEPMASS=823.36515	20732
CHARGE=2+
402.23322	262	
485.72528	122	
531.28239	184	
531.79379	145	
547.29287	122	
582.29840	100	
587.30141	182	
595.81080	107	
601.30279	215	
617.29353	105	
654.25149	130	
773.08746	125	
818.40923	234	1+
819.10960	140	
819.87117	104	
946.54681	359	1+
963.37011	102	
1000.52000	567	1+
1644.21258	1110	1+
1644.70746	969	1+
END IONS

###FS:    #m/z: 671.07734 #charge   1
###MaxRes:#m/z:  0.00000 #charge-128
###MS: 1201
###MSMS: 1202
BEGIN IONS
TITLE=Cmpd 369, AutoMSn(671.0773), 20.3 min
RTINSECONDS=1220.66
SCANS=MS: 1201 MSMS: 1202
PEPMASS=671.07734	117603
CHARGE=1+
336.67760	461	
345.68348	1179	
350.67646	437	
376.14493	547	
384.22012	471	
398.17298	631	
402.23573	6662	1+
427.21831	802	1+
492.71406	369	
501.60026	599	
504.22237	829	1+
522.59293	14937	1+
522.92641	10173	1+
523.26128	5074	
530.27340	847	1+
535.76497	434	
536.25785	380	
544.26076	467	
545.61266	417	
545.93427	373	
551.60674	4582	1+
551.93932	3622	
552.27245	1479	
587.26103	1795	1+
595.80462	420	
598.25130	395	
600.96468	416	
602.74948	433	
605.27044	5588	1+
620.22443	775	
621.31916	745	
666.32730	563	
666.58458	560	
670.83926	613	
END IONS

###FS:    #m/z: 894.09622 #charge   3
###MaxRes:#m/z:  0.00000 #charge-128
###MS: 1201
###MSMS: 1203
BEGIN IONS
TITLE=Cmpd 370, AutoMSn(894.0962), 20.4 min
RTINSECONDS=1221.17
SCANS=MS: 1201 MSMS: 1203
PEPMASS=894.09622	43247
CHARGE=3+
366.14223	131	
402.22954	369	
474.28343	130	
482.19626	152	
517.21024	147	
595.80328	130	
718.34406	142	
780.39400	121	
827.40145	103	
827.91710	106	
873.10724	144	
873.44046	103	
880.42349	125	
893.21344	127	
893.42283	117	
894.09738	3288	1+
894.42712	4083	1+
894.76479	2771	1+
896.28332	185	
END IONS

###FS:    #m/z: 584.97658 #charge   3
###MaxRes:#m/z:  0.00000 #charge-128
###MS: 1201
###MSMS: 1204
BEGIN IONS
TITLE=Cmpd 371, AutoMSn(584.9766), 20.4 min
RTINSECONDS=1221.67
SCANS=MS: 1201 MSMS: 1204
PEPMASS=584.97658	16188
CHARGE=3+
364.14785	878	1+
383.07398	868	1+
384.21691	128	
385.06701	145	
439.25874	218	
465.27285	135	
476.24484	145	
477.23765	294	
482.28255	550	
496.16165	215	1+
497.77807	103	
501.55786	148	
501.65001	179	
507.94603	113	
522.76382	113	
523.29041	100	
573.21268	104	
578.28621	140	
579.99873	114	
580.30206	433	1+
582.29944	525	1+
584.29947	622	1+
586.28486	568	1+
588.31318	1668	1+
588.81910	251	
596.29471	112	
596.33719	227	
629.81326	658	1+
630.30551	1310	1+
657.34426	108	
686.85326	234	
687.35428	357	
808.48297	100	
812.39626	394	1+
913.47983	236	1+
914.43806	260	1+
931.44216	151	
931.45301	328	1+
949.45826	1066	1+
1062.54370	527	1+
1276.67909	1472	1+
1389.77205	1434	1+
1500.78532	491	1+
1518.80538	2182	1+
END IONS

###FS:    #m/z: 649.31022 #charge   2
###MaxRes:#m/z:  0.00000 #charge-128
###MS: 1205
###MSMS: 1206
BEGIN IONS
TITLE=Cmpd 372, AutoMSn(649.3102), 20.4 min
RTINSECONDS=1224.69
SCANS=MS: 1205 MSMS: 1206
PEPMASS=649.31022	40422
CHARGE=2+
357.15464	732	1+
368.14787	723	1+
376.15112	1222	1+
378.20974	379	
384.22361	446	
386.16287	379	
402.23510	6904	1+
441.77259	379	
442.18731	638	1+
459.16577	1710	1+
463.19346	364	
477.18027	913	
501.25976	8807	1+
501.59417	7997	1+
501.92611	3283	
524.27125	684	1+
530.27125	3369	1+
530.60635	2210	
530.93528	1267	
538.23955	422	
544.25182	641	1+
554.24741	475	1+
562.26108	476	
563.81382	644	
564.30632	416	
572.24656	4591	1+
579.27963	438	
579.63410	407	
582.93764	405	
590.25791	2639	1+
594.28822	539	
618.80518	408	
620.22047	623	
633.64365	479	
633.97805	566	
644.31468	814	1+
725.33683	674	1+
735.30709	3496	1+
742.37562	379	
750.35790	390	
753.33147	4724	1+
758.38061	584	1+
758.72053	382	
840.40767	539	1+
882.37655	1472	1+
900.39407	2233	1+
959.45710	702	1+
969.40892	2649	1+
987.42953	1828	1+
1100.51643	496	
1241.63119	4292	1+
END IONS

###FS:    #m/z: 623.05451 #charge   2
###MaxRes:#m/z:  0.00000 #charge-128
###MS: 1205
###MSMS: 1207
BEGIN IONS
TITLE=Cmpd 373, AutoMSn(623.0545), 20.4 min
RTINSECONDS=1225.19
SCANS=MS: 1205 MSMS: 1207
PEPMASS=623.05451	39404
CHARGE=2+
383.20208	134	
402.24317	259	
457.22207	641	1+
457.73323	396	
476.24565	241	1+
488.20433	258	
505.22957	127	
508.19380	255	1+
535.29678	101	
583.28565	141	
586.32049	805	1+
611.27423	113	
619.32248	368	1+
621.31543	767	1+
624.30408	224	
625.32470	587	1+
639.27744	179	
657.36065	142	
659.36404	108	
751.37748	163	
768.33957	121	
786.36517	119	
817.38440	146	
855.34171	101	
914.45042	221	
915.44955	754	1+
END IONS

###FS:    #m/z: 865.07624 #charge   3
###MaxRes:#m/z:  0.00000 #charge-128
###MS: 1205
###MSMS: 1208
BEGIN IONS
TITLE=Cmpd 374, AutoMSn(865.0762), 20.4 min
RTINSECONDS=1225.69
SCANS=MS: 1205 MSMS: 1208
PEPMASS=865.07624	29297
CHARGE=3+
330.11865	116	
357.16456	196	
358.10963	140	
360.10666	116	
366.13919	197	
376.12736	597	1+
386.16808	551	
402.23722	1315	1+
441.77654	123	
458.20798	191	
459.16510	805	1+
477.17573	877	1+
528.22921	123	
546.23475	141	
555.22033	414	1+
562.26094	311	1+
572.24994	1990	1+
590.25972	894	
735.30556	383	1+
750.38769	139	
753.32879	533	
755.32462	127	
758.38027	141	
758.69872	120	
759.03769	247	
786.34681	140	
824.05139	542	1+
824.39273	814	1+
824.72870	439	
830.06202	945	1+
830.39763	1451	1+
830.73495	659	
883.36500	119	
900.38730	288	1+
960.55062	204	
960.81646	356	
1017.08718	145	
1193.05712	117	
1501.77081	841	1+
1587.78706	1597	1+
1735.85626	1843	1+
1898.92617	2881	1+
2012.02725	648	1+
2113.07671	750	1+
2273.07077	655	1+
END IONS

###FS:    #m/z: 623.05340 #charge   2
###MaxRes:#m/z:  0.00000 #charge-128
###MS: 1209
###MSMS: 1210
BEGIN IONS
TITLE=Cmpd 375, AutoMSn(623.0534), 20.5 min
RTINSECONDS=1228.71
SCANS=MS: 1209 MSMS: 1210
PEPMASS=623.05340	53285
CHARGE=2+
341.14914	138	
363.13225	192	
368.66642	141	
376.15073	115	
402.23379	674	
441.21696	107	
457.72604	820	1+
501.59984	170	
508.19322	203	
579.22864	108	
582.75697	145	
586.32184	713	
595.28441	120	
601.30789	132	
603.31096	233	1+
611.28297	125	
619.35218	136	
620.30855	1406	1+
625.30710	287	1+
626.43030	111	
633.58593	148	
635.31716	109	
639.29381	239	1+
641.26429	172	
657.35576	529	1+
751.38855	154	
751.88769	195	
786.36010	166	
794.89286	124	
817.38299	151	
914.45975	146	
915.42945	809	1+
END IONS

###FS:    #m/z: 649.56059 #charge   2
###MaxRes:#m/z:  0.00000 #charge-128
###MS: 1209
###MSMS: 1211
BEGIN IONS
TITLE=Cmpd 376, AutoMSn(649.5606), 20.5 min
RTINSECONDS=1229.21
SCANS=MS: 1209 MSMS: 1211
PEPMASS=649.56059	52372
CHARGE=2+
357.14561	1101	1+
375.16684	460	
376.15506	1885	1+
384.22342	418	
386.16562	507	
402.23536	8678	1+
441.77649	585	
442.18052	418	
458.20833	450	
459.16486	1654	1+
477.18026	1324	
499.28566	604	
501.25866	10912	1+
501.59207	9391	1+
501.92983	2609	
515.31696	502	
530.27056	4551	1+
530.60385	2631	
530.94212	1717	
538.23877	621	1+
544.24017	606	1+
562.25880	432	
572.24681	4525	1+
579.28757	500	
579.62748	612	
590.26295	2828	1+
620.22014	630	
633.65014	498	
633.97963	570	
634.30728	534	
644.30516	1087	1+
651.31196	551	1+
654.74398	1096	
735.30781	5218	1+
742.37532	677	
753.32853	4786	1+
754.41362	1007	1+
755.43077	459	
758.36681	962	1+
758.70283	618	
882.37789	488	
883.37453	1119	1+
900.39435	1455	1+
969.41121	2973	1+
987.44271	1253	1+
1100.52836	696	
1126.61249	1230	1+
1241.63765	4466	1+
END IONS

###FS:    #m/z: 865.07605 #charge   3
###MaxRes:#m/z:  0.00000 #charge-128
###MS: 1209
###MSMS: 1212
BEGIN IONS
TITLE=Cmpd 377, AutoMSn(865.0760), 20.5 min
RTINSECONDS=1229.71
SCANS=MS: 1209 MSMS: 1212
PEPMASS=865.07605	40445
CHARGE=3+
358.11659	443	1+
369.14146	119	
376.12630	705	1+
386.17351	323	
402.23138	1168	1+
459.16573	948	1+
477.17577	984	1+
481.23588	194	
529.22317	105	
544.25375	275	
554.24497	142	
562.25899	158	
572.25112	1528	1+
590.25824	789	1+
708.29022	103	
735.29828	172	
738.31060	177	
751.37994	251	
751.89268	244	
753.31939	309	
758.68992	118	
759.38535	201	
792.38882	175	
794.03832	109	
824.06292	505	1+
824.38669	418	1+
824.72229	258	
830.07153	404	1+
830.39474	928	
830.72974	699	
862.43553	201	
865.36771	150	
882.37390	226	1+
1587.78380	1423	1+
1735.86338	1445	1+
1898.92647	2016	1+
2012.00856	635	1+
2113.05637	402	1+
2273.09341	640	1+
END IONS

###FS:    #m/z: 649.05991 #charge   3
###MaxRes:#m/z:  0.00000 #charge-128
###MS: 1213
###MSMS: 1214
BEGIN IONS
TITLE=Cmpd 378, AutoMSn(649.0599), 20.5 min
RTINSECONDS=1232.74
SCANS=MS: 1213 MSMS: 1214
PEPMASS=649.05991	45298
CHARGE=3+
357.16237	617	
358.12005	584	1+
368.15136	549	1+
375.16584	713	
376.14938	1408	1+
384.22258	345	
386.16879	436	
398.16859	412	
402.23374	6372	1+
408.84806	389	
441.77377	650	
459.16661	1444	1+
476.21286	380	
477.17839	1271	1+
480.22305	440	
485.20765	1157	1+
501.25985	8800	1+
501.59398	5827	1+
501.92765	2584	
515.32313	334	
524.28219	533	1+
530.27145	3014	1+
530.60328	2436	1+
530.93863	1132	
538.23114	505	
554.23117	513	1+
562.26071	562	1+
572.24655	4292	1+
579.29203	799	1+
590.26711	2239	1+
620.22398	534	
633.65650	674	1+
633.98430	398	
639.27911	431	1+
646.31160	331	
648.29243	419	
650.30566	409	1+
652.32159	751	1+
708.31188	537	1+
725.35441	557	1+
735.30568	3878	1+
742.36993	332	
742.87826	340	
753.33171	3814	1+
754.42795	1014	1+
758.37104	407	1+
759.02548	441	
785.88854	374	
869.92776	401	
882.40269	417	
883.36563	1202	1+
900.39442	2023	1+
941.41581	451	1+
969.40991	679	1+
970.40771	1008	1+
987.43420	1246	1+
1100.52177	441	
1101.52909	391	
1126.61682	966	1+
1241.63280	4147	1+
1404.70377	3755	1+
1501.75905	19538	1+
1588.79211	7703	1+
1735.86853	2537	1+
1898.92375	2253	1+
END IONS

###FS:    #m/z: 623.30404 #charge   2
###MaxRes:#m/z:  0.00000 #charge-128
###MS: 1213
###MSMS: 1215
BEGIN IONS
TITLE=Cmpd 379, AutoMSn(623.3040), 20.6 min
RTINSECONDS=1233.24
SCANS=MS: 1213 MSMS: 1215
PEPMASS=623.30404	44167
CHARGE=2+
333.15621	106	
341.14472	133	
345.13199	154	
358.19278	127	
378.18388	142	
402.24054	257	
440.18891	116	
444.68548	113	
579.23634	122	
586.31753	646	1+
594.27691	110	
604.30833	133	
618.32435	116	
619.29388	194	
620.27678	457	1+
622.32144	481	1+
624.30973	946	1+
639.31624	104	
703.36432	113	
719.32982	100	
751.88662	152	
752.38243	131	
855.35311	100	
914.44423	1407	1+
END IONS

###FS:    #m/z: 865.07566 #charge   3
###MaxRes:#m/z:  0.00000 #charge-128
###MS: 1213
###MSMS: 1216
BEGIN IONS
TITLE=Cmpd 380, AutoMSn(865.0757), 20.6 min
RTINSECONDS=1233.74
SCANS=MS: 1213 MSMS: 1216
PEPMASS=865.07566	31821
CHARGE=3+
358.11310	317	1+
366.13236	217	
368.14799	241	
376.13180	419	
386.16612	284	
402.23418	665	1+
459.16343	298	1+
477.17206	750	1+
501.91138	106	
554.23418	154	
562.25958	240	
572.25272	1447	1+
590.26016	661	1+
735.31373	136	
751.38107	378	1+
753.32019	473	1+
758.70957	169	
759.02658	113	
824.03661	137	
824.40037	207	
824.69808	129	
830.06035	557	1+
830.40024	550	
830.73417	421	
865.01021	142	
883.37033	111	
1007.00923	106	
1017.08946	178	
1057.02813	135	
1588.79690	818	1+
1735.86422	851	1+
1898.91870	1100	1+
END IONS

###FS:    #m/z: 771.85564 #charge   2
###MaxRes:#m/z:  0.00000 #charge-128
###MS: 1217
###MSMS: 1218
BEGIN IONS
TITLE=Cmpd 381, AutoMSn(771.8556), 20.6 min
RTINSECONDS=1236.77
SCANS=MS: 1217 MSMS: 1218
PEPMASS=771.85564	13386
CHARGE=2+
330.11825	129	
358.14195	104	
376.13273	224	
378.20111	118	
386.16023	128	
398.16536	142	
459.17126	446	1+
477.17838	456	
481.74069	114	
523.76545	103	
533.93400	108	
538.22988	100	
544.25637	112	
572.24994	794	1+
590.26246	306	1+
700.31927	158	
729.32675	320	1+
735.29250	262	1+
772.10543	111	
772.36240	172	
774.33517	129	
832.40240	185	
855.36067	103	
900.36605	142	
933.45697	1642	1+
958.10774	110	
1049.47453	108	
END IONS

###FS:    #m/z: 559.32352 #charge   2
###MaxRes:#m/z:  0.00000 #charge-128
###MS: 1217
###MSMS: 1219
BEGIN IONS
TITLE=Cmpd 382, AutoMSn(559.3235), 20.6 min
RTINSECONDS=1237.27
SCANS=MS: 1217 MSMS: 1219
PEPMASS=559.32352	11427
CHARGE=2+
327.19290	147	
351.18780	159	
355.19887	195	
371.14600	131	
409.22512	200	
446.27325	147	
450.27353	207	
475.50393	168	
486.19842	174	
523.25731	601	
524.24926	1189	1+
543.23641	138	
550.03252	148	
555.27520	240	
556.31175	1019	1+
558.10228	123	
559.02102	457	
559.30673	1201	1+
559.83934	132	
561.02138	1053	1+
562.30534	369	
563.25701	294	1+
571.23757	143	
593.33276	475	1+
622.32145	225	
650.36291	1983	1+
658.92841	389	1+
737.36274	327	
738.34838	709	1+
758.37331	153	
763.45001	766	1+
772.52105	136	
864.49123	474	
921.51218	1467	1+
932.65567	358	
1000.57434	631	1+
1018.56645	238	
1018.56917	2326	1+
END IONS

###FS:    #m/z: 854.64392 #charge   2
###MaxRes:#m/z:  0.00000 #charge-128
###MS: 1217
###MSMS: 1220
BEGIN IONS
TITLE=Cmpd 383, AutoMSn(854.6439), 20.6 min
RTINSECONDS=1237.77
SCANS=MS: 1217 MSMS: 1220
PEPMASS=854.64392	14195
CHARGE=2+
386.16508	121	
402.23848	547	1+
473.78938	153	
522.92245	141	
615.75986	111	
619.76642	146	
624.75717	130	
670.27729	148	
712.82682	120	
718.82986	116	
783.87941	163	
823.11359	101	
826.88057	357	1+
828.40682	114	
846.36429	100	
850.13218	158	
850.83516	103	
854.62378	341	
900.42783	170	
981.96200	163	
1452.64531	421	1+
END IONS

###FS:    #m/z: 771.85495 #charge   2
###MaxRes:#m/z:  0.00000 #charge-128
###MS: 1221
###MSMS: 1222
BEGIN IONS
TITLE=Cmpd 384, AutoMSn(771.8549), 20.7 min
RTINSECONDS=1240.79
SCANS=MS: 1221 MSMS: 1222
PEPMASS=771.85495	22462
CHARGE=2+
357.14778	368	1+
368.14614	113	
375.16406	189	
376.12842	382	
386.15924	208	
459.15407	491	1+
477.17869	336	
523.77396	115	
544.25019	194	
562.25939	117	
572.25145	507	
574.24008	125	
590.25886	377	1+
604.25221	105	
662.31605	185	
676.26720	199	
699.66632	130	
700.32784	112	
728.66108	125	
729.35790	112	
753.30420	171	
755.31606	107	
767.85669	106	
768.36735	273	1+
772.10803	239	
772.36260	249	1+
778.36081	244	1+
832.40114	319	
832.75095	108	
836.37964	187	
845.97379	144	
882.38403	217	1+
933.45024	1989	1+
END IONS

###FS:    #m/z: 559.32231 #charge   2
###MaxRes:#m/z:  0.00000 #charge-128
###MS: 1221
###MSMS: 1223
BEGIN IONS
TITLE=Cmpd 385, AutoMSn(559.3223), 20.7 min
RTINSECONDS=1241.29
SCANS=MS: 1221 MSMS: 1223
PEPMASS=559.32231	18300
CHARGE=2+
323.20082	232	
341.22646	220	
369.20525	224	
409.22630	229	
423.73590	201	
446.27176	480	1+
452.24980	168	
468.29535	229	
471.29378	196	
486.16899	250	
500.77845	418	
501.28560	423	
509.78884	2650	1+
510.29105	961	
523.25962	356	
524.25888	819	1+
527.25832	217	
537.29228	259	1+
555.29802	243	
556.29096	594	1+
558.32135	681	
559.02768	751	
559.30704	2344	1+
559.82947	371	
561.02005	659	
571.21775	309	1+
593.34180	538	
622.32240	607	1+
650.35970	3344	1+
658.91574	663	
737.35089	1338	1+
763.45366	1114	1+
836.42245	355	1+
858.44212	302	1+
864.49320	477	1+
875.19549	176	
921.51237	2080	1+
932.66250	176	
1018.57628	408	
1019.54366	170	
END IONS

###FS:    #m/z: 854.64308 #charge   2
###MaxRes:#m/z:  0.00000 #charge-128
###MS: 1221
###MSMS: 1224
BEGIN IONS
TITLE=Cmpd 386, AutoMSn(854.6431), 20.7 min
RTINSECONDS=1241.79
SCANS=MS: 1221 MSMS: 1224
PEPMASS=854.64308	14375
CHARGE=2+
402.23124	390	1+
539.72707	102	
591.25866	116	
608.75258	109	
622.76668	126	
643.28763	145	
653.27306	454	1+
666.82373	100	
670.27739	109	
717.81956	158	
718.34891	125	
726.82093	138	
783.41601	123	
799.89836	107	
804.60210	189	
841.99751	106	
854.62928	323	
855.13978	181	
900.43195	115	
900.93175	123	
1082.96907	172	
1707.74403	545	1+
END IONS

###FS:    #m/z: 559.32329 #charge   2
###MaxRes:#m/z:  0.00000 #charge-128
###MS: 1225
###MSMS: 1226
BEGIN IONS
TITLE=Cmpd 387, AutoMSn(559.3233), 20.7 min
RTINSECONDS=1244.81
SCANS=MS: 1225 MSMS: 1226
PEPMASS=559.32329	20911
CHARGE=2+
323.21012	243	
330.18028	127	
337.18960	270	
341.20535	181	
351.19756	191	
369.20362	249	
371.13993	253	
409.20668	262	1+
446.27019	285	
450.27975	109	
471.29116	359	1+
479.26016	175	
482.21159	237	1+
486.16925	234	
523.25921	178	
524.25656	642	1+
542.30172	182	
544.28685	152	
546.23832	132	
550.31942	110	
555.26402	488	1+
557.31010	800	1+
559.03020	745	1+
559.31941	921	
561.02003	993	1+
561.16691	134	
562.30580	568	1+
570.25977	189	
582.32779	114	
593.34204	585	1+
599.34563	145	
622.31252	464	1+
625.31933	131	
650.36301	3062	1+
658.91810	283	
698.41862	420	1+
737.35274	326	
738.35154	687	1+
763.44122	1303	1+
836.41679	310	1+
858.44228	587	1+
864.51340	514	1+
913.51378	168	
921.51165	1724	1+
1000.56027	1134	1+
1018.57172	4291	1+
END IONS

###FS:    #m/z: 771.85556 #charge   2
###MaxRes:#m/z:  0.00000 #charge-128
###MS: 1225
###MSMS: 1227
BEGIN IONS
TITLE=Cmpd 388, AutoMSn(771.8556), 20.8 min
RTINSECONDS=1245.31
SCANS=MS: 1225 MSMS: 1227
PEPMASS=771.85556	20908
CHARGE=2+
347.09616	118	
369.14221	110	
375.17321	107	
376.14757	219	
386.17047	118	
459.16404	287	1+
477.17615	211	
481.23925	138	
538.23630	132	
562.26438	158	
572.24592	834	1+
590.25290	102	
657.29947	106	
699.99643	157	
700.31178	160	
729.01631	104	
737.34108	112	
753.31659	101	
765.29046	631	
769.35085	456	1+
777.63697	146	
832.04535	286	1+
876.25754	247	
933.44384	1245	1+
935.42465	146	
970.40810	146	
989.35944	212	
1049.47843	124	
END IONS

###FS:    #m/z: 806.34717 #charge   2
###MaxRes:#m/z:  0.00000 #charge-128
###MS: 1229
###MSMS: 1230
BEGIN IONS
TITLE=Cmpd 390, AutoMSn(806.3472), 20.8 min
RTINSECONDS=1248.85
SCANS=MS: 1229 MSMS: 1230
PEPMASS=806.34717	14736
CHARGE=2+
468.67043	151	
522.20668	131	
557.20813	131	
563.33881	124	
570.70960	141	
634.22245	119	
694.65463	639	1+
694.99577	652	
695.32062	332	
705.25679	239	
707.25533	123	
747.29773	325	
754.87476	141	
798.88765	143	
804.87858	120	
806.65055	165	
806.97585	124	
807.37052	223	
807.90031	245	
818.33813	154	
822.39611	129	
876.45787	313	1+
885.39598	158	
928.40967	157	
928.92128	328	1+
993.44625	124	
1009.31061	430	1+
1027.31060	2782	1+
1037.95554	463	
1038.92673	325	
1140.39969	1066	1+
END IONS

###FS:    #m/z: 1075.12149 #charge   1
###MaxRes:#m/z:  0.00000 #charge-128
###MS: 1229
###MSMS: 1231
BEGIN IONS
TITLE=Cmpd 391, AutoMSn(1075.1215), 20.8 min
RTINSECONDS=1249.35
SCANS=MS: 1229 MSMS: 1231
PEPMASS=1075.12149	10195
CHARGE=1+
366.13869	218	1+
627.97729	100	
1046.88167	106	
1074.44784	1070	1+
1074.78019	1027	
1075.12465	838	
END IONS

###FS:    #m/z: 371.22630 #charge   1
###MaxRes:#m/z:  0.00000 #charge-128
###MS: 1229
###MSMS: 1232
BEGIN IONS
TITLE=Cmpd 392, AutoMSn(371.2263), 20.8 min
RTINSECONDS=1249.85
SCANS=MS: 1229 MSMS: 1232
PEPMASS=371.22630	13475
CHARGE=1+
362.52682	145	
END IONS

###FS:    #m/z: 806.09521 #charge   3
###MaxRes:#m/z:  0.00000 #charge-128
###MS: 1233
###MSMS: 1234
BEGIN IONS
TITLE=Cmpd 393, AutoMSn(806.0952), 20.9 min
RTINSECONDS=1252.88
SCANS=MS: 1233 MSMS: 1234
PEPMASS=806.09521	18413
CHARGE=3+
402.22902	225	
438.74006	110	
450.24487	120	
460.15108	121	
514.15213	235	
514.66663	225	
556.29188	112	
570.70426	117	
601.31656	112	
620.20942	139	
694.66309	555	1+
694.99234	589	1+
695.32756	526	
705.25522	120	
747.29598	376	1+
758.45253	212	
789.35829	114	
802.36328	119	
804.88936	180	
805.44822	140	
818.31921	125	
877.44928	204	
895.26164	119	
928.94246	160	
936.30796	421	1+
1009.29797	346	1+
1027.30730	2203	1+
1037.95869	845	
1038.93430	202	
1051.75774	221	
1112.43229	133	
1140.40630	1036	1+
1612.76989	595	1+
2081.94265	1209	1+
END IONS

###FS:    #m/z: 1075.12167 #charge   1
###MaxRes:#m/z:  0.00000 #charge-128
###MS: 1233
###MSMS: 1235
BEGIN IONS
TITLE=Cmpd 394, AutoMSn(1075.1217), 20.9 min
RTINSECONDS=1253.38
SCANS=MS: 1233 MSMS: 1235
PEPMASS=1075.12167	13618
CHARGE=1+
348.09430	100	
366.13825	142	
1074.46115	448	
1074.77648	576	
1075.10936	687	
END IONS

###FS:    #m/z: 348.26848 #charge   3
###MaxRes:#m/z:  0.00000 #charge-128
###MS: 1233
###MSMS: 1236
BEGIN IONS
TITLE=Cmpd 395, AutoMSn(348.2685), 20.9 min
RTINSECONDS=1253.89
SCANS=MS: 1233 MSMS: 1236
PEPMASS=348.26848	10507
CHARGE=3+
328.24829	288	
330.24307	262	
345.17494	105	
346.23493	114	
348.27260	585	1+
END IONS

###FS:    #m/z: 806.59576 #charge   2
###MaxRes:#m/z:  0.00000 #charge-128
###MS: 1237
###MSMS: 1238
BEGIN IONS
TITLE=Cmpd 396, AutoMSn(806.5958), 20.9 min
RTINSECONDS=1256.9
SCANS=MS: 1237 MSMS: 1238
PEPMASS=806.59576	14364
CHARGE=2+
394.11787	135	
402.22598	233	1+
459.65258	163	
468.65719	156	
489.22242	121	
496.14536	221	1+
501.75092	157	
505.15732	317	1+
514.16051	211	
518.73920	107	
563.30415	125	
603.76171	167	
637.22867	110	
694.65102	428	1+
694.98312	452	
695.31757	161	
705.26353	184	
754.85683	184	
765.20616	116	
803.22340	139	
805.33210	112	
806.42669	131	
808.40566	159	
818.34855	124	
870.88662	104	
876.45161	395	1+
1027.31102	1937	1+
1037.95871	798	
1038.92195	222	
1122.37649	159	
1140.39823	626	1+
1151.61199	221	
END IONS

###FS:    #m/z: 348.26975 #charge-128
###MaxRes:#m/z:  0.00000 #charge-128
###MS: 1237
###MSMS: 1239
BEGIN IONS
TITLE=Cmpd 397, AutoMSn(348.2698), 21.0 min
RTINSECONDS=1257.4
SCANS=MS: 1237 MSMS: 1239
PEPMASS=348.26975	12333

330.25610	171	
347.24281	149	
348.26653	696	1+
END IONS

###FS:    #m/z: 892.61123 #charge   3
###MaxRes:#m/z:  0.00000 #charge-128
###MS: 1237
###MSMS: 1240
BEGIN IONS
TITLE=Cmpd 398, AutoMSn(892.6112), 21.0 min
RTINSECONDS=1257.91
SCANS=MS: 1237 MSMS: 1240
PEPMASS=892.61123	8982
CHARGE=3+
418.67687	139	
474.20241	119	
508.69773	108	
509.18774	112	
516.23207	113	
554.20905	136	
565.74372	127	
566.22689	108	
610.75388	285	
654.76044	107	
702.80135	135	
767.44741	168	
1019.10052	113	
1020.12178	119	
1291.52531	712	1+
1291.54483	108	
END IONS

###FS:    #m/z: 929.19343 #charge   3
###MaxRes:#m/z:  0.00000 #charge-128
###MS: 1241
###MSMS: 1242
BEGIN IONS
TITLE=Cmpd 399, AutoMSn(929.1934), 21.0 min
RTINSECONDS=1260.93
SCANS=MS: 1241 MSMS: 1242
PEPMASS=929.19343	33025
CHARGE=3+
346.17402	149	
389.14737	216	
402.24064	457	
437.18410	1626	1+
459.26613	263	
550.27071	483	1+
566.24836	209	
626.75670	134	
665.30066	457	1+
668.80302	153	
730.86439	217	1+
752.32130	179	
758.87000	356	
784.03095	198	
784.72576	430	
811.37235	170	
839.36197	651	1+
868.49435	147	
893.94479	185	
923.42155	430	1+
925.17992	489	1+
928.94565	634	1+
929.20541	390	
929.68976	766	
958.80065	300	1+
959.13777	188	
959.46901	136	
990.48735	272	
1017.49671	143	
1047.54776	215	
1048.51426	131	
1055.13820	156	
1055.48830	162	
1055.85541	212	
1363.61925	977	1+
1603.75392	878	1+
1734.76426	415	1+
1766.83086	1567	1+
1847.84383	1474	1+
1857.88011	863	1+
1865.89564	1801	1+
1946.87900	354	1+
END IONS

###FS:    #m/z: 538.95235 #charge   3
###MaxRes:#m/z:  0.00000 #charge-128
###MS: 1241
###MSMS: 1243
BEGIN IONS
TITLE=Cmpd 400, AutoMSn(538.9524), 21.0 min
RTINSECONDS=1261.43
SCANS=MS: 1241 MSMS: 1243
PEPMASS=538.95235	13516
CHARGE=3+
346.17899	267	1+
387.21452	114	
389.14662	142	
416.29875	170	
437.18950	635	1+
442.20053	147	
447.20629	113	
475.77031	330	1+
510.69760	116	
517.32417	126	
518.09060	124	
519.02769	202	
519.25482	352	1+
522.28102	184	
524.26416	116	
528.15204	124	
529.26242	139	
535.29326	443	
535.82288	166	
535.91487	142	
536.27766	1089	1+
538.29483	1863	1+
542.04457	202	1+
542.28385	642	1+
543.75694	514	
544.25474	246	
549.04960	515	1+
579.35779	267	
589.82775	714	
590.33375	487	
636.38336	977	1+
645.28901	229	
654.74677	265	
660.83762	268	1+
749.48688	229	1+
836.50666	269	
950.54623	188	
1065.58904	1408	1+
1338.68028	3939	1+
1501.75368	1200	1+
END IONS

###FS:    #m/z: 348.26902 #charge   3
###MaxRes:#m/z:  0.00000 #charge-128
###MS: 1241
###MSMS: 1244
BEGIN IONS
TITLE=Cmpd 401, AutoMSn(348.2690), 21.0 min
RTINSECONDS=1261.94
SCANS=MS: 1241 MSMS: 1244
PEPMASS=348.26902	11157
CHARGE=3+
330.25993	516	
346.24590	128	
348.27405	509	1+
END IONS

###FS:    #m/z: 929.19087 #charge   3
###MaxRes:#m/z:  0.00000 #charge-128
###MS: 1245
###MSMS: 1246
BEGIN IONS
TITLE=Cmpd 402, AutoMSn(929.1909), 21.1 min
RTINSECONDS=1264.97
SCANS=MS: 1245 MSMS: 1246
PEPMASS=929.19087	38604
CHARGE=3+
346.17849	226	
402.23116	556	
409.19026	122	
437.18179	1705	1+
444.10002	176	
459.25043	559	
535.23740	279	1+
545.23709	152	
550.26679	673	1+
622.97653	157	
654.74384	228	
665.29145	417	1+
682.31976	360	
730.83647	141	
752.32516	303	1+
784.03506	567	1+
784.38152	372	
784.70865	284	
787.35331	168	
821.34634	208	
839.35713	320	1+
860.13633	122	
860.91110	148	
910.42464	176	
925.65726	254	1+
928.92881	503	1+
958.81628	273	1+
959.11911	137	
959.46674	172	
965.94317	139	
1007.45597	121	
1055.51838	133	
1055.82415	211	
1147.53368	173	
1363.63847	175	
1516.73154	1038	1+
1603.77244	814	1+
1734.75632	554	1+
1766.83514	1839	1+
1847.85413	1511	1+
1857.35877	1345	1+
1857.87319	1260	1+
1865.90422	2068	1+
END IONS

###FS:    #m/z: 538.95252 #charge   3
###MaxRes:#m/z:  0.00000 #charge-128
###MS: 1245
###MSMS: 1247
BEGIN IONS
TITLE=Cmpd 403, AutoMSn(538.9525), 21.1 min
RTINSECONDS=1265.47
SCANS=MS: 1245 MSMS: 1247
PEPMASS=538.95252	16389
CHARGE=3+
343.15421	167	
389.14794	301	
416.30558	160	
425.19238	144	
437.18209	619	1+
442.21238	224	
454.18808	132	
464.24731	139	
480.24530	175	
503.18549	143	
518.30870	142	
519.03096	216	
520.23402	123	
521.02144	179	
522.26576	128	
535.28049	250	
536.30051	1011	1+
538.29220	1877	1+
539.60443	145	
542.29505	560	1+
552.21320	133	
586.31612	136	
636.37885	851	1+
645.29327	430	1+
653.70181	140	
661.34619	166	
749.47434	234	1+
751.36886	448	
751.86961	302	
758.35203	211	
836.48953	124	
950.53222	178	
1065.57365	1226	1+
1086.49339	1710	1+
1178.65833	1161	1+
1338.68120	3650	1+
END IONS

###FS:    #m/z: 900.72178 #charge   3
###MaxRes:#m/z:  0.00000 #charge-128
###MS: 1245
###MSMS: 1248
BEGIN IONS
TITLE=Cmpd 404, AutoMSn(900.7218), 21.1 min
RTINSECONDS=1265.97
SCANS=MS: 1245 MSMS: 1248
PEPMASS=900.72178	8679
CHARGE=3+
389.15329	144	
391.08685	259	
415.10840	632	1+
438.73437	104	
460.16764	125	
488.10767	158	
504.16445	100	
506.12015	3070	1+
582.79546	143	
591.21203	1034	1+
599.24850	408	
601.19822	150	
619.20365	3071	1+
627.80372	102	
657.29836	113	
661.83697	155	
802.61257	108	
824.67511	137	
876.43051	102	
900.42810	312	1+
900.76006	278	1+
901.05430	118	
906.40606	124	
929.42391	104	
2081.93222	2187	1+
END IONS

###FS:    #m/z: 900.71842 #charge   3
###MaxRes:#m/z:  0.00000 #charge-128
###MS: 1249
###MSMS: 1250
BEGIN IONS
TITLE=Cmpd 405, AutoMSn(900.7184), 21.2 min
RTINSECONDS=1269.01
SCANS=MS: 1249 MSMS: 1250
PEPMASS=900.71842	21376
CHARGE=3+
363.09179	112	
391.09807	535	1+
415.11152	648	1+
438.73344	175	
459.16528	257	1+
476.19134	374	1+
486.18296	227	1+
488.11326	384	
504.17227	128	
506.11880	4188	1+
532.16560	188	
574.19794	216	
591.20590	2168	1+
601.19451	612	1+
618.29795	101	
619.20271	4398	1+
627.65841	148	
628.15599	116	
628.49534	1207	
646.77438	103	
661.82084	176	
689.29545	112	
876.45200	290	1+
885.40741	110	
900.37648	318	1+
900.70198	112	
901.07727	384	1+
901.23161	157	
902.73671	101	
906.14392	232	
911.05728	183	
1043.97318	192	
2081.94218	3443	1+
END IONS

###FS:    #m/z: 929.19281 #charge   2
###MaxRes:#m/z:  0.00000 #charge-128
###MS: 1249
###MSMS: 1251
BEGIN IONS
TITLE=Cmpd 406, AutoMSn(929.1928), 21.2 min
RTINSECONDS=1269.51
SCANS=MS: 1249 MSMS: 1251
PEPMASS=929.19281	24759
CHARGE=2+
366.12900	148	
389.15483	222	
402.23397	458	
437.18338	930	1+
459.25013	261	1+
550.27361	243	
563.20698	117	
665.29231	224	
672.79785	111	
682.31514	192	
752.32081	132	
758.87031	126	
802.88666	264	
811.36559	140	
818.45822	165	
821.35324	219	1+
839.36214	149	
868.39429	154	
883.92318	337	
884.40020	165	
916.99253	114	
925.20208	148	
927.07941	244	
931.40321	107	
933.46313	109	
933.95600	255	
1009.50425	132	
1363.62323	113	
1847.83761	790	1+
1856.86100	674	1+
1857.37950	480	1+
END IONS

###FS:    #m/z: 673.82827 #charge   2
###MaxRes:#m/z:  0.00000 #charge-128
###MS: 1249
###MSMS: 1252
BEGIN IONS
TITLE=Cmpd 407, AutoMSn(673.8283), 21.2 min
RTINSECONDS=1270.01
SCANS=MS: 1249 MSMS: 1252
PEPMASS=673.82827	10739
CHARGE=2+
324.09819	139	
346.18171	218	
367.19649	529	
389.14862	210	
402.23564	712	1+
415.11341	141	
437.18561	379	
438.73111	119	
449.16453	117	
457.21751	116	
477.19264	120	
506.11944	277	
515.14348	113	
535.24781	246	
557.21213	128	
567.31380	172	
616.78593	176	
619.21741	130	
656.27648	111	
670.34455	118	
671.30712	688	1+
678.35716	246	1+
681.37086	200	
701.34522	124	
796.38212	943	1+
876.45270	173	
881.42920	160	
909.46061	871	1+
1069.49347	1105	1+
1080.29364	819	
1081.31003	599	
END IONS

###FS:    #m/z: 900.72188 #charge   3
###MaxRes:#m/z:  0.00000 #charge-128
###MS: 1253
###MSMS: 1254
BEGIN IONS
TITLE=Cmpd 408, AutoMSn(900.7219), 21.2 min
RTINSECONDS=1273.05
SCANS=MS: 1253 MSMS: 1254
PEPMASS=900.72188	30218
CHARGE=3+
389.14971	225	
391.09534	649	1+
407.16325	111	
415.11008	327	
441.16302	145	
476.20854	285	
488.10341	518	1+
504.17460	104	
506.12113	4429	1+
519.24319	123	
532.17819	159	
573.19369	222	1+
582.80035	290	
591.21002	1661	1+
601.19612	397	1+
619.20372	5201	1+
628.55322	484	
661.84509	158	
662.32783	107	
716.25659	144	
876.46404	196	
884.90508	106	
895.73934	131	
900.72909	327	1+
901.06345	269	
901.39297	242	
928.93364	129	
1036.48411	138	
1055.70117	120	
1098.52036	161	
1149.46565	153	
1156.00009	131	
1156.54190	122	
2081.94794	5006	1+
END IONS

###FS:    #m/z: 673.32904 #charge   2
###MaxRes:#m/z:  0.00000 #charge-128
###MS: 1253
###MSMS: 1255
BEGIN IONS
TITLE=Cmpd 409, AutoMSn(673.3290), 21.2 min
RTINSECONDS=1273.55
SCANS=MS: 1253 MSMS: 1255
PEPMASS=673.32904	15612
CHARGE=2+
367.19288	167	
391.08939	114	
402.23772	773	1+
437.18763	691	1+
480.26589	138	
506.12789	367	1+
513.23789	115	
515.31189	115	
526.23566	122	
535.74819	122	
563.32087	129	
567.31202	241	
572.21895	118	
575.28232	136	
586.81797	117	
601.24560	120	
617.27376	127	
654.33347	124	
669.95219	119	
670.31790	214	
672.29238	169	
674.34241	302	1+
679.95807	374	
681.35775	508	1+
718.34178	461	1+
789.36579	146	
796.37589	944	1+
881.41361	287	1+
905.42187	118	
909.46378	779	1+
1069.48963	930	
1070.49137	508	
1080.32422	288	
1081.30682	234	
END IONS

###FS:    #m/z: 632.01151 #charge   3
###MaxRes:#m/z:  0.00000 #charge-128
###MS: 1253
###MSMS: 1256
BEGIN IONS
TITLE=Cmpd 410, AutoMSn(632.0115), 21.2 min
RTINSECONDS=1274.05
SCANS=MS: 1253 MSMS: 1256
PEPMASS=632.01151	6664
CHARGE=3+
345.08641	119	
489.28518	115	
520.21181	105	
592.28274	224	1+
628.28788	110	
632.36812	104	
739.36065	102	
END IONS

###FS:    #m/z: 673.32999 #charge   2
###MaxRes:#m/z:  0.00000 #charge-128
###MS: 1257
###MSMS: 1258
BEGIN IONS
TITLE=Cmpd 411, AutoMSn(673.3300), 21.3 min
RTINSECONDS=1277.08
SCANS=MS: 1257 MSMS: 1258
PEPMASS=673.32999	15153
CHARGE=2+
351.15429	155	
367.19393	239	
380.14923	118	
402.23625	669	
437.18514	302	
448.19955	185	
450.23443	178	
463.20867	199	
469.16686	216	1+
478.15453	120	
480.28941	155	
503.18817	131	
506.11183	198	
515.31003	150	
518.25023	123	
530.27614	120	
563.33265	129	
588.22642	146	
606.26151	197	
616.78945	164	
619.20465	215	
632.27956	133	
653.32823	211	
673.31340	584	1+
682.34270	125	
718.34350	488	1+
783.37399	157	
796.38262	780	1+
876.45552	126	
882.40157	395	1+
909.46859	789	1+
1069.50455	1618	1+
END IONS

###FS:    #m/z: 676.55533 #charge   3
###MaxRes:#m/z:  0.00000 #charge-128
###MS: 1257
###MSMS: 1259
BEGIN IONS
TITLE=Cmpd 412, AutoMSn(676.5553), 21.3 min
RTINSECONDS=1277.59
SCANS=MS: 1257 MSMS: 1259
PEPMASS=676.55533	5588
CHARGE=3+
346.17631	134	
389.14481	167	
402.23843	206	
437.19215	456	
506.11112	213	
506.57315	220	
518.74320	126	
522.59229	163	
557.19489	137	
573.18933	126	
606.25860	208	
616.77388	117	
617.28127	258	
619.20155	240	
628.48596	177	
661.83867	121	
671.33457	268	1+
676.32427	228	1+
678.33446	180	
679.95798	193	
681.34734	184	
716.25769	183	
718.34741	281	1+
734.85440	144	
796.39106	820	1+
909.47552	645	1+
1030.47759	137	
1036.49055	126	
1069.49894	1852	1+
1080.32327	592	
1081.30569	218	
1345.65390	1422	1+
1565.76532	455	1+
END IONS

###FS:    #m/z: 713.30448 #charge   2
###MaxRes:#m/z:  0.00000 #charge-128
###MS: 1257
###MSMS: 1260
BEGIN IONS
TITLE=Cmpd 413, AutoMSn(713.3045), 21.3 min
RTINSECONDS=1278.09
SCANS=MS: 1257 MSMS: 1260
PEPMASS=713.30448	5754
CHARGE=2+
329.13131	205	
341.14523	215	
399.06979	449	
402.23817	123	
412.20388	110	
586.31682	392	1+
669.25046	126	
711.29861	268	1+
740.36046	115	
817.39885	154	
914.44838	391	1+
END IONS

###FS:    #m/z: 732.62321 #charge   2
###MaxRes:#m/z:  0.00000 #charge-128
###MS: 1261
###MSMS: 1262
BEGIN IONS
TITLE=Cmpd 414, AutoMSn(732.6232), 21.4 min
RTINSECONDS=1281.12
SCANS=MS: 1261 MSMS: 1262
PEPMASS=732.62321	6197
CHARGE=2+
439.22477	278	
510.26649	549	
575.79848	119	
623.35844	251	
631.34037	117	
680.37217	1724	1+
730.08804	101	
730.32186	126	
732.35334	205	1+
736.38746	157	
779.45667	215	
824.90487	149	
880.48715	246	1+
939.44766	118	
END IONS

###FS:    #m/z: 748.35738 #charge   2
###MaxRes:#m/z:  0.00000 #charge-128
###MS: 1261
###MSMS: 1263
BEGIN IONS
TITLE=Cmpd 415, AutoMSn(748.3574), 21.4 min
RTINSECONDS=1281.62
SCANS=MS: 1261 MSMS: 1263
PEPMASS=748.35738	4445
CHARGE=2+
377.20513	106	
389.12460	139	
680.37176	398	
779.43239	132	
876.42585	121	
1052.51841	181	
1167.54857	103	
END IONS

###FS:    #m/z: 834.38508 #charge   2
###MaxRes:#m/z:  0.00000 #charge-128
###MS: 1261
###MSMS: 1264
BEGIN IONS
TITLE=Cmpd 416, AutoMSn(834.3851), 21.4 min
RTINSECONDS=1282.12
SCANS=MS: 1261 MSMS: 1264
PEPMASS=834.38508	2931
CHARGE=2+
402.24021	138	
510.27041	169	
591.29892	101	
617.28162	102	
680.36922	221	
779.40131	110	
813.42004	103	
880.48363	145	
1167.54255	124	
END IONS

###FS:    #m/z: 834.90610 #charge   2
###MaxRes:#m/z:  0.00000 #charge-128
###MS: 1265
###MSMS: 1266
BEGIN IONS
TITLE=Cmpd 417, AutoMSn(834.9061), 21.4 min
RTINSECONDS=1285.14
SCANS=MS: 1265 MSMS: 1266
PEPMASS=834.90610	8479
CHARGE=2+
389.15985	298	
402.22263	118	
439.22617	453	1+
445.20002	184	
484.23854	275	
491.58686	180	
502.23382	187	
510.25801	486	1+
599.25792	108	
617.26373	183	
680.37668	921	1+
690.06095	112	
779.42332	139	
835.47750	122	
880.50563	177	
1052.54274	180	
1167.57032	210	
1168.55900	127	
END IONS

###FS:    #m/z: 732.87202 #charge   2
###MaxRes:#m/z:  0.00000 #charge-128
###MS: 1265
###MSMS: 1267
BEGIN IONS
TITLE=Cmpd 418, AutoMSn(732.8720), 21.4 min
RTINSECONDS=1285.64
SCANS=MS: 1265 MSMS: 1267
PEPMASS=732.87202	7088
CHARGE=2+
439.22767	431	
510.26597	401	
543.93241	130	
623.35831	377	1+
680.36852	2163	1+
690.07088	112	
696.42769	115	
730.34140	179	
732.31614	120	
733.42611	120	
779.44242	506	1+
880.47031	100	
END IONS

###FS:    #m/z: 702.55880 #charge   2
###MaxRes:#m/z:  0.00000 #charge-128
###MS: 1265
###MSMS: 1268
BEGIN IONS
TITLE=Cmpd 419, AutoMSn(702.5588), 21.4 min
RTINSECONDS=1286.14
SCANS=MS: 1265 MSMS: 1268
PEPMASS=702.55880	4229
CHARGE=2+
398.14253	413	
402.23717	225	
437.03438	109	
458.19960	138	
522.59525	126	
571.22532	112	
577.69956	109	
605.27026	198	
612.24552	125	
634.28323	185	
699.37064	146	
700.34217	503	1+
718.35256	741	1+
783.38177	187	
783.87030	177	
836.36658	142	
838.36633	132	
883.36335	111	
901.43931	113	
END IONS

###FS:    #m/z: 834.90857 #charge   2
###MaxRes:#m/z:  0.00000 #charge-128
###MS: 1269
###MSMS: 1270
BEGIN IONS
TITLE=Cmpd 420, AutoMSn(834.9086), 21.5 min
RTINSECONDS=1289.16
SCANS=MS: 1269 MSMS: 1270
PEPMASS=834.90857	12264
CHARGE=2+
371.15060	124	
389.16219	478	
395.19085	123	
395.78134	181	
439.22353	667	1+
474.24354	194	
484.22588	214	
502.24962	454	1+
510.26928	736	1+
617.27624	355	
623.34524	127	
680.37512	619	1+
688.99676	231	
697.03291	228	
769.62209	104	
779.43104	245	
880.48890	285	1+
944.41352	117	
1052.54359	201	
1053.53162	124	
1167.55706	322	
1168.57012	203	
1280.69398	115	
END IONS

###FS:    #m/z: 941.00109 #charge   1
###MaxRes:#m/z:  0.00000 #charge-128
###MS: 1269
###MSMS: 1271
BEGIN IONS
TITLE=Cmpd 421, AutoMSn(941.0011), 21.5 min
RTINSECONDS=1289.67
SCANS=MS: 1269 MSMS: 1271
PEPMASS=941.00109	7944
CHARGE=1+
366.12754	110	
368.13360	132	
421.19108	268	
437.15634	111	
550.21985	325	1+
657.22793	113	
697.30308	101	
818.56101	101	
889.14917	179	
906.86158	115	
925.39182	222	1+
936.72076	112	
937.20520	118	
940.81047	359	
941.00885	531	1+
END IONS

###FS:    #m/z: 1002.57704 #charge   2
###MaxRes:#m/z:  0.00000 #charge-128
###MS: 1269
###MSMS: 1272
BEGIN IONS
TITLE=Cmpd 422, AutoMSn(1002.5770), 21.5 min
RTINSECONDS=1290.17
SCANS=MS: 1269 MSMS: 1272
PEPMASS=1002.57704	6513
CHARGE=2+
366.14177	1388	1+
372.15477	120	
372.26822	132	
657.23579	220	
END IONS

###FS:    #m/z: 940.60696 #charge   3
###MaxRes:#m/z:  0.00000 #charge-128
###MS: 1273
###MSMS: 1274
BEGIN IONS
TITLE=Cmpd 423, AutoMSn(940.6070), 21.6 min
RTINSECONDS=1293.18
SCANS=MS: 1273 MSMS: 1274
PEPMASS=940.60696	14856
CHARGE=3+
410.71000	143	
421.19462	174	
423.18110	116	
437.15346	214	
505.25198	101	
550.22925	262	
550.59730	135	
889.00682	127	
889.57664	145	
928.31166	120	
935.77989	140	
936.40238	282	1+
938.21936	111	
940.82884	572	1+
940.99260	272	
941.20918	583	
941.42487	249	
945.38140	111	
1001.66531	106	
1001.92951	135	
1002.16721	144	
1055.42876	127	
1071.21114	117	
1111.46460	147	
END IONS

###FS:    #m/z: 784.17376 #charge   3
###MaxRes:#m/z:  0.00000 #charge-128
###MS: 1273
###MSMS: 1275
BEGIN IONS
TITLE=Cmpd 424, AutoMSn(784.1738), 21.6 min
RTINSECONDS=1293.68
SCANS=MS: 1273 MSMS: 1275
PEPMASS=784.17376	10020
CHARGE=3+
421.17369	108	
463.69705	195	
514.22860	138	
531.29853	101	
574.22424	129	
635.28927	150	
665.27125	110	
668.26888	136	
714.06410	103	
781.68559	111	
784.38547	255	1+
812.33044	139	
820.40308	128	
908.37565	232	
908.90275	185	
918.43308	333	
925.40226	631	1+
END IONS

###FS:    #m/z: 1002.24534 #charge   2
###MaxRes:#m/z:  0.00000 #charge-128
###MS: 1273
###MSMS: 1276
BEGIN IONS
TITLE=Cmpd 425, AutoMSn(1002.2453), 21.6 min
RTINSECONDS=1294.19
SCANS=MS: 1273 MSMS: 1276
PEPMASS=1002.24534	10109
CHARGE=2+
366.14199	1241	1+
454.15133	123	
528.18748	142	
657.23844	283	
END IONS

###FS:    #m/z: 876.87447 #charge   2
###MaxRes:#m/z:  0.00000 #charge-128
###MS: 1277
###MSMS: 1278
BEGIN IONS
TITLE=Cmpd 426, AutoMSn(876.8745), 21.6 min
RTINSECONDS=1297.21
SCANS=MS: 1277 MSMS: 1278
PEPMASS=876.87447	13160
CHARGE=2+
345.12395	147	
357.15658	120	
366.13677	107	
368.15548	140	
375.18044	115	
376.12653	196	
386.16701	285	
441.15791	101	
459.16152	350	
477.17404	518	
481.25814	113	
506.20838	155	
554.24947	126	
572.24851	909	1+
590.26701	209	
592.26297	130	
717.31379	110	
735.31722	142	
753.32204	148	
766.31811	780	1+
766.53946	111	
853.35224	825	1+
867.84735	100	
884.25027	260	
884.37701	128	
900.36978	140	
1000.42501	896	1+
1011.90212	156	
1163.48665	1026	1+
1276.54995	222	
END IONS

###FS:    #m/z: 940.80622 #charge   2
###MaxRes:#m/z:  0.00000 #charge-128
###MS: 1277
###MSMS: 1279
BEGIN IONS
TITLE=Cmpd 427, AutoMSn(940.8062), 21.6 min
RTINSECONDS=1297.71
SCANS=MS: 1277 MSMS: 1279
PEPMASS=940.80622	13060
CHARGE=2+
366.13688	103	
421.18963	146	
437.15531	169	
459.22463	155	
550.24479	298	1+
697.29534	150	
888.97746	139	
889.36332	120	
898.85221	233	
908.15563	104	
918.58517	151	
940.19438	439	1+
940.60946	344	1+
940.80480	243	
940.99221	254	
941.41686	143	
955.77266	108	
1039.46020	101	
END IONS

###FS:    #m/z: 784.17482 #charge   3
###MaxRes:#m/z:  0.00000 #charge-128
###MS: 1277
###MSMS: 1280
BEGIN IONS
TITLE=Cmpd 428, AutoMSn(784.1748), 21.6 min
RTINSECONDS=1298.21
SCANS=MS: 1277 MSMS: 1280
PEPMASS=784.17482	8998
CHARGE=3+
437.14100	149	
459.21351	156	
463.19833	191	
514.22891	118	
536.73719	137	
550.23551	229	
615.64466	128	
697.29494	227	1+
903.88160	137	
908.38045	158	
910.37649	100	
925.37777	104	
1283.18907	101	
END IONS

###FS:    #m/z: 876.42997 #charge   2
###MaxRes:#m/z:  0.00000 #charge-128
###MS: 1281
###MSMS: 1282
BEGIN IONS
TITLE=Cmpd 429, AutoMSn(876.4300), 21.7 min
RTINSECONDS=1301.23
SCANS=MS: 1281 MSMS: 1282
PEPMASS=876.42997	15452
CHARGE=2+
347.10342	118	
358.12070	125	
368.15331	326	
375.17040	120	
376.12869	113	
386.17054	631	1+
391.17678	163	
458.20247	110	
459.16355	876	1+
476.21887	110	
477.17438	744	1+
506.21666	118	
554.24636	164	
562.26410	332	1+
572.24153	1386	1+
590.25848	565	
669.28618	100	
735.30718	292	1+
748.30968	101	
753.31961	279	
766.32805	919	1+
853.36161	971	1+
867.89043	107	
868.37879	100	
883.37034	195	
1000.42776	958	1+
1163.48456	1462	1+
1276.55234	160	
END IONS

###FS:    #m/z: 362.28546 #charge   1
###MaxRes:#m/z:  0.00000 #charge-128
###MS: 1281
###MSMS: 1283
BEGIN IONS
TITLE=Cmpd 430, AutoMSn(362.2855), 21.7 min
RTINSECONDS=1301.73
SCANS=MS: 1281 MSMS: 1283
PEPMASS=362.28546	9443
CHARGE=1+
316.21045	111	
344.28349	228	
347.23992	129	
362.29095	791	
END IONS

###FS:    #m/z: 584.92298 #charge   3
###MaxRes:#m/z:  0.00000 #charge-128
###MS: 1281
###MSMS: 1284
BEGIN IONS
TITLE=Cmpd 431, AutoMSn(584.9230), 21.7 min
RTINSECONDS=1302.23
SCANS=MS: 1281 MSMS: 1284
PEPMASS=584.92298	5922
CHARGE=3+
383.66813	430	
412.18569	160	
421.21535	130	
427.17832	231	1+
439.23423	292	
449.24189	104	
453.19768	106	
462.22995	116	
464.23532	106	
477.17366	120	
481.23725	118	
486.22085	106	
494.21605	126	
505.20261	382	1+
510.26593	643	1+
517.22997	183	
566.26092	143	
572.24928	390	1+
573.76339	171	
574.28314	304	1+
580.30488	186	
581.30606	434	1+
583.30523	355	
583.76225	116	
584.28909	652	1+
586.30381	1333	1+
589.77481	107	
590.27634	629	1+
593.30778	162	
594.28652	579	
669.27807	356	1+
680.37536	1191	1+
690.05774	401	
690.18176	268	
735.30166	373	1+
753.32556	332	
766.32974	1604	1+
773.34284	105	
853.35540	450	1+
914.44709	753	1+
END IONS

###FS:    #m/z: 362.28752 #charge   1
###MaxRes:#m/z:  0.00000 #charge-128
###MS: 1285
###MSMS: 1286
BEGIN IONS
TITLE=Cmpd 432, AutoMSn(362.2875), 21.8 min
RTINSECONDS=1305.26
SCANS=MS: 1285 MSMS: 1286
PEPMASS=362.28752	24084
CHARGE=1+
344.27086	345	1+
362.28566	1487	1+
END IONS

###FS:    #m/z: 876.87688 #charge   2
###MaxRes:#m/z:  0.00000 #charge-128
###MS: 1285
###MSMS: 1287
BEGIN IONS
TITLE=Cmpd 433, AutoMSn(876.8769), 21.8 min
RTINSECONDS=1305.76
SCANS=MS: 1285 MSMS: 1287
PEPMASS=876.87688	15588
CHARGE=2+
345.16695	119	
357.14828	104	
358.10998	298	1+
368.14668	122	
376.12899	222	
386.16988	326	
394.20618	123	
441.15952	212	1+
459.17586	398	
477.17695	683	1+
506.20661	117	
527.22571	106	
534.88156	248	
572.24506	879	1+
590.25008	297	
753.34478	220	
766.32847	877	1+
822.88505	108	
853.35724	1241	1+
865.36293	119	
877.91056	113	
882.39831	118	
900.37875	107	
1000.42355	502	
1002.43386	221	
1163.47505	567	
1164.48757	438	
1276.61126	104	
1277.57231	132	
1377.59905	140	
1378.62161	128	
END IONS

###FS:    #m/z: 774.83915 #charge   3
###MaxRes:#m/z:  0.00000 #charge-128
###MS: 1285
###MSMS: 1288
BEGIN IONS
TITLE=Cmpd 434, AutoMSn(774.8392), 21.8 min
RTINSECONDS=1306.26
SCANS=MS: 1285 MSMS: 1288
PEPMASS=774.83915	7367
CHARGE=3+
543.26185	127	
563.28727	151	
586.77008	161	
626.73761	135	
627.22965	120	
683.26050	119	
740.80169	108	
753.32215	141	
756.34265	111	
772.31981	268	
776.35134	105	
785.59867	161	
795.90291	115	
833.42276	110	
834.89731	104	
838.90501	208	
867.89396	112	
935.41088	104	
1252.44652	105	
1365.55151	100	
1618.69507	810	1+
END IONS

###FS:    #m/z: 362.28907 #charge   1
###MaxRes:#m/z:  0.00000 #charge-128
###MS: 1289
###MSMS: 1290
BEGIN IONS
TITLE=Cmpd 435, AutoMSn(362.2891), 21.8 min
RTINSECONDS=1309.28
SCANS=MS: 1289 MSMS: 1290
PEPMASS=362.28907	38149
CHARGE=1+
344.27763	994	1+
360.21726	102	
362.29045	2654	1+
END IONS

###FS:    #m/z: 774.83941 #charge   2
###MaxRes:#m/z:  0.00000 #charge-128
###MS: 1289
###MSMS: 1291
BEGIN IONS
TITLE=Cmpd 436, AutoMSn(774.8394), 21.8 min
RTINSECONDS=1309.78
SCANS=MS: 1289 MSMS: 1291
PEPMASS=774.83941	9052
CHARGE=2+
523.71884	102	
617.31341	121	
626.74159	186	
627.25331	103	
669.28266	164	
752.34123	158	
772.32151	274	
775.25423	103	
776.38542	141	
781.58760	259	
858.07563	103	
866.88502	104	
935.42122	205	
1252.44763	126	
END IONS

###FS:    #m/z: 702.55156 #charge   2
###MaxRes:#m/z:  0.00000 #charge-128
###MS: 1289
###MSMS: 1292
BEGIN IONS
TITLE=Cmpd 437, AutoMSn(702.5516), 21.8 min
RTINSECONDS=1310.28
SCANS=MS: 1289 MSMS: 1292
PEPMASS=702.55156	5659
CHARGE=2+
380.17179	111	
398.13906	194	
402.23686	270	
427.20943	106	
474.22587	121	
557.26462	111	
605.28732	103	
632.32958	107	
700.35112	123	
704.31755	101	
718.35420	150	
911.36007	114	
1011.44955	100	
END IONS

###FS:    #m/z: 781.37450 #charge   2
###MaxRes:#m/z:  0.00000 #charge-128
###MS: 1293
###MSMS: 1294
BEGIN IONS
TITLE=Cmpd 438, AutoMSn(781.3745), 21.9 min
RTINSECONDS=1313.3
SCANS=MS: 1293 MSMS: 1294
PEPMASS=781.37450	6232
CHARGE=2+
402.23859	319	
526.26780	117	
544.27918	190	
544.74876	142	
550.24420	102	
558.27721	102	
566.26389	118	
617.26642	108	
763.37398	134	
770.60519	135	
777.36553	219	1+
781.35689	194	
783.36652	154	
783.87649	139	
784.52017	115	
790.71299	305	
790.83123	144	
794.72873	108	
827.39766	170	
926.37756	138	
END IONS

###FS:    #m/z: 841.89143 #charge   3
###MaxRes:#m/z:  0.00000 #charge-128
###MS: 1293
###MSMS: 1295
BEGIN IONS
TITLE=Cmpd 439, AutoMSn(841.8914), 21.9 min
RTINSECONDS=1313.8
SCANS=MS: 1293 MSMS: 1295
PEPMASS=841.89143	4480
CHARGE=3+
490.70202	100	
516.70688	173	
562.19608	263	
562.70080	135	
573.24332	284	1+
604.74287	134	
647.25192	148	
654.26890	442	
654.76470	182	
818.41264	102	
827.42723	101	
838.32595	104	
842.40680	109	
842.53591	105	
869.42388	347	1+
884.41035	101	
971.44334	197	
972.96218	112	
1063.51968	118	
1794.84537	842	1+
END IONS

###FS:    #m/z: 775.09009 #charge   2
###MaxRes:#m/z:  0.00000 #charge-128
###MS: 1293
###MSMS: 1296
BEGIN IONS
TITLE=Cmpd 440, AutoMSn(775.0901), 21.9 min
RTINSECONDS=1314.31
SCANS=MS: 1293 MSMS: 1296
PEPMASS=775.09009	6806
CHARGE=2+
366.14226	120	
504.20728	265	
549.22387	123	
617.28407	134	
626.72996	122	
695.33481	107	
770.39271	124	
774.34984	148	
777.35549	111	
809.85767	218	
810.36589	123	
867.36498	102	
935.45331	481	1+
END IONS

###FS:    #m/z: 781.37312 #charge   2
###MaxRes:#m/z:  0.00000 #charge-128
###MS: 1297
###MSMS: 1298
BEGIN IONS
TITLE=Cmpd 441, AutoMSn(781.3731), 22.0 min
RTINSECONDS=1317.33
SCANS=MS: 1297 MSMS: 1298
PEPMASS=781.37312	13421
CHARGE=2+
402.23494	614	1+
442.20552	120	
480.23852	124	
492.73768	133	
505.20129	160	
514.74163	156	
523.25871	115	
526.28599	161	
526.76359	109	
533.93947	156	
544.28336	304	1+
549.27471	208	
549.75898	104	
558.29141	124	
558.78257	146	
617.28804	113	
625.81424	162	
640.31981	105	
770.13033	170	
770.61600	107	
781.16912	293	1+
781.86399	104	
818.42910	116	
826.91622	143	
900.44122	139	
958.45683	177	
982.48036	175	
982.93835	159	
END IONS

###FS:    #m/z: 841.38795 #charge   3
###MaxRes:#m/z:  0.00000 #charge-128
###MS: 1297
###MSMS: 1299
BEGIN IONS
TITLE=Cmpd 442, AutoMSn(841.3879), 22.0 min
RTINSECONDS=1317.83
SCANS=MS: 1297 MSMS: 1299
PEPMASS=841.38795	10550
CHARGE=3+
345.15818	105	
402.23071	146	
460.20046	116	
478.16747	146	
482.18594	204	
508.20331	111	
516.70058	104	
517.19901	229	
553.69357	104	
573.24346	573	1+
573.73676	177	
579.94170	159	
610.22052	132	
618.75564	356	
776.50263	120	
796.39088	121	
835.91313	111	
837.39325	105	
843.99753	104	
846.30806	107	
963.36669	108	
971.46648	214	
971.94085	247	
980.38490	295	1+
1123.36332	158	
1123.38824	892	1+
1307.53155	975	1+
1308.50982	109	
1737.83366	573	1+
1794.84928	550	1+
END IONS

###FS:    #m/z: 764.38867 #charge   3
###MaxRes:#m/z:  0.00000 #charge-128
###MS: 1297
###MSMS: 1300
BEGIN IONS
TITLE=Cmpd 443, AutoMSn(764.3887), 22.0 min
RTINSECONDS=1318.33
SCANS=MS: 1297 MSMS: 1300
PEPMASS=764.38867	9705
CHARGE=3+
409.21350	123	
431.22011	111	
478.74967	115	
487.98792	145	
514.76760	101	
578.26457	359	
581.25707	113	
586.11226	104	
652.30633	783	1+
658.34559	100	
658.84262	124	
677.32557	122	
753.02200	145	
763.35415	139	
767.37341	134	
861.41748	790	1+
931.47237	727	1+
949.47082	975	1+
958.47666	3985	1+
1044.53921	1875	1+
1062.55180	1688	1+
1132.52170	138	
1229.60109	2340	1+
END IONS

###FS:    #m/z: 851.39878 #charge   3
###MaxRes:#m/z:  0.00000 #charge-128
###MS: 1301
###MSMS: 1302
BEGIN IONS
TITLE=Cmpd 444, AutoMSn(851.3988), 22.0 min
RTINSECONDS=1321.35
SCANS=MS: 1301 MSMS: 1302
PEPMASS=851.39878	101546
CHARGE=3+
357.13703	1197	1+
364.46468	347	
368.15130	1789	1+
375.17072	389	
376.13061	2806	1+
386.16469	3243	1+
402.23277	4310	1+
408.83419	328	
432.15197	732	1+
441.15140	556	1+
459.16248	5399	1+
476.21495	314	
477.17680	5937	1+
481.23971	475	
515.31319	401	
538.22197	302	
544.24537	777	1+
546.23758	686	1+
554.24294	344	
555.22637	1170	
562.26804	1237	1+
570.24221	326	
572.24919	9681	1+
590.26373	4940	1+
595.80316	473	
620.21533	305	
653.34365	357	
680.37147	301	
725.33778	494	1+
735.31950	635	
736.30329	1549	1+
751.37403	321	
753.32228	3215	1+
773.69336	385	1+
774.02220	358	
774.36162	358	
779.70597	2052	1+
780.03615	2327	1+
780.37190	1800	1+
807.37819	457	
813.38593	799	1+
813.71379	754	
814.04099	646	
815.05780	1477	1+
815.39697	1293	1+
815.73207	449	
818.42606	972	1+
839.39512	549	1+
839.71974	495	1+
840.05809	411	
845.39513	6025	1+
845.72966	5699	1+
846.06153	5251	1+
850.09507	711	1+
850.23633	335	
851.39802	7911	1+
851.73023	7936	1+
852.06589	4971	1+
882.38320	585	
883.36976	1217	1+
970.39060	479	1+
987.42111	587	1+
1565.75816	7381	1+
1652.79253	13869	1+
1799.85003	14503	1+
1898.94328	792	1+
1962.92215	23024	1+
2076.00843	6512	1+
2177.04762	6545	1+
2337.07410	4345	1+
END IONS

###FS:    #m/z: 764.38922 #charge   3
###MaxRes:#m/z:  0.00000 #charge-128
###MS: 1301
###MSMS: 1303
BEGIN IONS
TITLE=Cmpd 445, AutoMSn(764.3892), 22.0 min
RTINSECONDS=1321.85
SCANS=MS: 1301 MSMS: 1303
PEPMASS=764.38922	17195
CHARGE=3+
410.18975	146	
434.21524	126	
475.23409	322	1+
508.79384	108	
514.25179	182	
531.78477	134	
557.29461	102	
578.27179	284	
580.28897	325	1+
621.22987	102	
652.30292	813	1+
658.34231	300	
658.83930	148	
706.85985	129	
764.37582	128	
861.42270	800	1+
872.21298	124	
931.46827	1046	1+
949.46024	424	1+
958.47881	4887	1+
1044.53325	1739	1+
1062.55901	1387	1+
1229.59425	2642	1+
1229.59847	187	
1230.60577	134	
END IONS

###FS:    #m/z: 781.37215 #charge   2
###MaxRes:#m/z:  0.00000 #charge-128
###MS: 1301
###MSMS: 1304
BEGIN IONS
TITLE=Cmpd 446, AutoMSn(781.3722), 22.0 min
RTINSECONDS=1322.36
SCANS=MS: 1301 MSMS: 1304
PEPMASS=781.37215	13857
CHARGE=2+
402.23429	351	
411.20756	111	
417.20772	107	
417.92280	108	
437.22040	118	
478.74284	118	
501.24909	212	1+
522.91641	105	
535.27394	197	
549.27980	106	
549.77294	236	
555.22094	110	
558.29559	122	
571.28168	117	
580.27269	149	
615.29352	100	
763.63135	146	
770.36906	306	
770.87277	128	
778.36790	189	
780.35879	263	1+
781.61140	121	
826.88366	129	
827.40697	223	
901.40559	173	
982.96833	150	
END IONS

###FS:    #m/z: 851.39901 #charge   3
###MaxRes:#m/z:  0.00000 #charge-128
###MS: 1305
###MSMS: 1306
BEGIN IONS
TITLE=Cmpd 447, AutoMSn(851.3990), 22.1 min
RTINSECONDS=1325.39
SCANS=MS: 1305 MSMS: 1306
PEPMASS=851.39901	540038
CHARGE=3+
358.11575	4794	1+
368.15070	4734	1+
375.16855	1457	
376.12897	10114	1+
386.16562	9202	1+
402.23391	13563	1+
442.14933	1348	
459.16230	16276	1+
477.17690	19249	1+
515.31897	1867	
544.25173	3556	1+
546.23908	1574	
554.23838	2441	
555.22728	3767	1+
562.26499	5148	1+
572.24763	39022	1+
590.25879	18253	1+
653.32286	1263	
735.30940	8936	1+
753.32470	11328	1+
774.03149	1439	
774.35907	1864	
779.69865	14984	1+
780.03468	14271	1+
780.36708	11792	1+
794.89636	1252	
795.39751	1436	
802.36694	1497	
807.70912	1671	
808.05203	1262	
809.38451	1411	
813.38346	5358	1+
813.71879	5414	
814.05000	4226	
815.05689	7921	1+
815.39131	7231	1+
815.72325	4599	
818.42764	2899	1+
824.38599	2085	1+
830.39465	1398	
839.72834	2493	1+
840.05778	1837	
840.38268	1647	
845.39215	37721	1+
845.72792	41427	1+
846.06182	31620	1+
851.05909	1304	
851.39774	50877	1+
851.73127	53934	1+
852.06669	41817	1+
882.37721	2070	
883.37338	3689	1+
949.96805	1866	
950.46551	2210	
969.40188	2298	1+
972.95912	1236	
987.42979	2471	1+
1565.75473	37625	1+
1652.78908	69622	1+
1799.84990	76403	1+
1962.91765	134350	1+
2076.00295	40442	1+
2177.04943	37776	1+
2337.08242	27807	1+
END IONS

###FS:    #m/z: 638.80255 #charge   3
###MaxRes:#m/z:  0.00000 #charge-128
###MS: 1305
###MSMS: 1307
BEGIN IONS
TITLE=Cmpd 448, AutoMSn(638.8025), 22.1 min
RTINSECONDS=1325.89
SCANS=MS: 1305 MSMS: 1307
PEPMASS=638.80255	36883
CHARGE=3+
375.17060	412	
376.14266	1035	1+
386.16738	410	
398.16879	467	1+
402.23385	3402	1+
459.16113	1663	1+
477.18343	964	1+
501.25046	566	1+
501.59160	280	
505.20279	270	
511.22365	325	1+
515.31870	691	
522.59122	8417	1+
522.92788	5664	1+
523.26255	2281	
531.29046	488	
544.25542	605	1+
551.60165	2061	1+
551.94162	1101	
552.27963	370	
554.24323	482	1+
562.26659	375	1+
572.24871	3422	1+
590.25807	2181	1+
595.81534	707	
596.31893	435	
614.37541	339	
620.22436	352	
621.32018	320	
634.31478	374	1+
636.33479	708	1+
638.30311	921	1+
641.28697	602	1+
644.30074	647	1+
692.28151	327	1+
702.86435	333	
708.29923	284	
718.29211	421	
734.85160	2704	1+
735.32407	4501	1+
743.96112	384	
753.32177	4192	1+
754.39379	406	1+
763.50806	506	
765.56490	438	
787.30303	287	
818.45296	580	
882.39152	358	
883.37773	683	1+
900.40299	2160	1+
904.40837	310	
952.35696	995	1+
969.40589	1627	1+
987.42258	1371	1+
1164.52375	302	
1305.63469	5906	1+
1449.66417	734	1+
1501.74725	2058	1+
1565.75573	11669	1+
1652.78467	2987	1+
1799.81369	1838	1+
END IONS

###FS:    #m/z: 1276.58834 #charge   2
###MaxRes:#m/z:  0.00000 #charge-128
###MS: 1305
###MSMS: 1308
BEGIN IONS
TITLE=Cmpd 449, AutoMSn(1276.5883), 22.1 min
RTINSECONDS=1326.39
SCANS=MS: 1305 MSMS: 1308
PEPMASS=1276.58834	27232
CHARGE=2+
366.13695	595	1+
402.23572	465	1+
477.17305	109	
528.18733	136	
572.25598	171	
590.25089	219	
657.22822	300	
946.54685	117	
1275.54523	111	
1276.58682	3000	
1277.08878	7205	1+
1277.59091	4341	1+
END IONS

###FS:    #m/z: 851.39967 #charge   3
###MaxRes:#m/z:  0.00000 #charge-128
###MS: 1309
###MSMS: 1310
BEGIN IONS
TITLE=Cmpd 450, AutoMSn(851.3997), 22.2 min
RTINSECONDS=1329.42
SCANS=MS: 1309 MSMS: 1310
PEPMASS=851.39967	853573
CHARGE=3+
358.11684	6827	1+
368.15094	5495	1+
375.17077	2230	
376.12944	14698	1+
386.16597	13908	1+
402.23434	21455	1+
459.16324	22669	1+
477.17681	24019	1+
481.23658	2477	
515.31849	2360	
544.25062	2311	
546.23798	2068	
554.24119	3102	
555.22559	6258	1+
562.26576	7371	1+
572.24732	56043	1+
590.26001	26804	1+
735.31784	5358	
736.30665	7665	1+
753.32093	17194	1+
773.70120	1982	
774.03369	2739	
774.36084	2468	
779.69941	23137	1+
780.03510	23810	1+
780.36930	16823	1+
794.89485	2364	
795.39991	2035	
802.36795	1986	
807.71814	2682	
813.38399	9625	1+
813.72045	6752	
814.05244	5334	
815.05775	11052	1+
815.39185	11607	
815.72642	9240	
818.43033	3681	
830.39526	2789	
830.72557	2415	
839.71550	4923	1+
840.05484	3054	
840.38724	2112	
845.39228	62415	1+
845.72774	67603	1+
846.06163	53432	1+
851.39717	86404	1+
851.73243	86312	1+
852.06638	64126	1+
882.37410	6636	1+
970.41140	2035	
987.42858	2453	
1565.75545	58181	1+
1652.78648	105155	1+
1799.85034	121235	1+
1898.92169	9708	1+
1962.91930	220566	1+
2076.00165	65246	1+
2177.05136	66145	1+
2337.07967	49172	1+
END IONS

###FS:    #m/z: 1276.58955 #charge   2
###MaxRes:#m/z:  0.00000 #charge-128
###MS: 1309
###MSMS: 1311
BEGIN IONS
TITLE=Cmpd 451, AutoMSn(1276.5896), 22.2 min
RTINSECONDS=1329.92
SCANS=MS: 1309 MSMS: 1311
PEPMASS=1276.58955	70955
CHARGE=2+
366.13943	312	
402.23073	756	1+
572.23549	108	
657.22172	188	
753.31191	120	
1245.11666	107	
1245.61283	121	
1269.58604	138	
1275.90986	132	
1276.11773	123	
1276.59179	2569	
1277.09479	6064	1+
1277.59642	4366	1+
END IONS

###FS:    #m/z: 638.80330 #charge   3
###MaxRes:#m/z:  0.00000 #charge-128
###MS: 1309
###MSMS: 1312
BEGIN IONS
TITLE=Cmpd 452, AutoMSn(638.8033), 22.2 min
RTINSECONDS=1330.42
SCANS=MS: 1309 MSMS: 1312
PEPMASS=638.80330	65965
CHARGE=3+
368.15261	511	1+
376.15038	1154	1+
384.22822	456	
398.16996	571	
402.23462	5612	1+
459.16498	1415	1+
473.77341	343	
476.21098	442	
477.17363	1339	1+
494.21519	771	1+
501.58574	364	
505.18913	466	1+
515.31567	833	1+
522.59229	12739	1+
522.92711	9160	1+
523.25715	4225	1+
531.28585	503	
538.23374	373	
544.25011	394	
546.24381	564	1+
551.60324	2499	1+
551.93572	2031	1+
552.27052	773	
554.23214	742	1+
562.26200	447	
569.26569	346	
572.24848	4097	1+
590.25992	3396	1+
614.38274	541	
620.22370	498	
621.31704	396	
621.82008	434	
628.48379	464	
635.31541	517	1+
637.31832	343	
638.32671	659	1+
640.31192	1001	1+
644.31352	382	
702.86744	369	
708.29084	530	1+
718.29629	525	1+
725.33807	340	
737.30529	728	1+
748.31696	344	
753.32405	4496	1+
763.50571	729	
791.36941	424	
818.41946	1117	1+
883.37469	786	1+
900.40247	2766	1+
962.70545	367	
969.40757	2258	1+
987.43024	634	1+
1164.51299	443	
1190.61404	1419	1+
1305.63582	6482	1+
1468.68471	7532	1+
1501.76330	2326	1+
1565.75570	19079	1+
1652.78451	4275	1+
1799.81295	2127	1+
END IONS

###FS:    #m/z: 1276.58667 #charge   2
###MaxRes:#m/z:  0.00000 #charge-128
###MS: 1313
###MSMS: 1314
BEGIN IONS
TITLE=Cmpd 453, AutoMSn(1276.5867), 22.2 min
RTINSECONDS=1333.45
SCANS=MS: 1313 MSMS: 1314
PEPMASS=1276.58667	64882
CHARGE=2+
366.13970	260	1+
402.23668	686	1+
572.26378	178	
657.24409	204	
987.41247	173	
1245.08054	194	
1274.04930	110	
1276.59418	3099	
1277.09123	5480	1+
1277.58815	4168	1+
END IONS

###FS:    #m/z: 639.05289 #charge   3
###MaxRes:#m/z:  0.00000 #charge-128
###MS: 1313
###MSMS: 1315
BEGIN IONS
TITLE=Cmpd 454, AutoMSn(639.0529), 22.2 min
RTINSECONDS=1333.95
SCANS=MS: 1313 MSMS: 1315
PEPMASS=639.05289	63283
CHARGE=3+
368.15336	603	1+
376.14822	1124	1+
386.16777	397	
398.17538	338	
402.23471	4374	1+
459.16985	1300	1+
463.19752	285	
471.21745	510	1+
477.17783	1232	1+
480.22052	463	1+
494.21940	616	
505.18500	618	1+
512.22562	271	
515.32223	438	
522.23851	304	
522.58997	8612	1+
522.92435	6270	1+
523.25764	2975	1+
526.23245	374	
529.19624	400	1+
530.27869	681	1+
545.59052	467	1+
551.60137	1790	1+
551.93986	1087	
552.27157	623	
562.25578	931	1+
572.24641	4530	1+
590.26089	2838	1+
614.38534	402	
620.22161	460	
621.30571	1243	1+
621.83442	342	
626.27000	392	1+
634.31153	514	1+
636.31513	578	1+
638.32350	408	
639.32473	884	1+
642.32898	384	1+
644.30961	699	1+
691.28970	436	1+
702.85790	311	
726.34070	353	1+
734.85941	3536	1+
735.32434	4470	1+
747.31291	525	1+
753.31922	4258	1+
772.34752	280	
774.35915	281	
774.89127	272	
794.72034	276	
795.39737	332	
818.43589	859	1+
836.52921	646	
855.34654	379	1+
882.39039	440	
883.36816	1244	1+
891.41687	326	1+
900.40491	2399	1+
900.93903	358	
910.43826	382	
952.39368	441	1+
969.40569	2390	1+
987.42131	676	1+
1175.89239	306	
1190.61221	1132	1+
1305.63117	5754	1+
1501.75009	2176	1+
1565.75564	15316	1+
1652.77917	3472	1+
END IONS

###FS:    #m/z: 813.38330 #charge   3
###MaxRes:#m/z:  0.00000 #charge-128
###MS: 1313
###MSMS: 1316
BEGIN IONS
TITLE=Cmpd 455, AutoMSn(813.3833), 22.2 min
RTINSECONDS=1334.45
SCANS=MS: 1313 MSMS: 1316
PEPMASS=813.38330	38109
CHARGE=3+
345.12140	612	
363.13124	1232	1+
366.15432	273	1+
402.23216	1226	1+
430.20343	128	
432.18538	236	1+
448.22260	541	1+
458.20720	1857	1+
465.34128	417	
473.77296	160	
476.21423	1269	1+
479.24447	138	
483.50899	140	
531.28482	135	
535.22725	122	
595.27656	150	
611.28506	223	1+
621.26411	321	
639.27936	673	1+
707.28177	112	
748.32201	125	
758.34776	138	
768.34389	241	
777.38288	157	
777.70339	147	
778.03753	109	
786.36353	274	
807.37984	324	
807.70772	197	
808.04433	107	
813.37822	649	1+
813.71359	621	1+
814.05234	614	
873.38460	119	
910.43245	226	
993.87702	363	
1565.76384	1015	1+
1652.79982	1896	1+
1799.85578	1831	1+
1962.91053	2270	1+
2076.00657	747	1+
2177.06027	998	1+
END IONS

###FS:    #m/z: 813.38301 #charge   3
###MaxRes:#m/z:  0.00000 #charge-128
###MS: 1317
###MSMS: 1318
BEGIN IONS
TITLE=Cmpd 456, AutoMSn(813.3830), 22.3 min
RTINSECONDS=1337.47
SCANS=MS: 1317 MSMS: 1318
PEPMASS=813.38301	32543
CHARGE=3+
345.12119	597	1+
357.15965	101	
360.19717	114	
363.13567	1060	1+
369.53126	207	
402.23727	504	1+
407.15190	100	
432.18311	208	
440.18095	110	
448.22368	288	
458.20577	1710	1+
463.20962	110	
465.34871	182	
476.22008	1172	1+
483.50181	493	
535.82238	168	
611.28008	241	
621.26583	354	
639.28227	829	1+
721.03989	116	
729.63020	186	
758.36301	111	
783.36926	391	
783.87346	305	
786.34180	398	1+
794.90444	140	
813.38649	646	1+
813.71782	816	1+
814.04799	245	
836.53589	136	
855.37616	106	
993.86758	200	
1039.00200	297	
1091.04366	152	
1652.79343	1124	1+
1799.85770	1219	1+
1962.92079	1621	1+
2177.04664	827	1+
END IONS

###FS:    #m/z: 851.39837 #charge   3
###MaxRes:#m/z:  0.00000 #charge-128
###MS: 1317
###MSMS: 1319
BEGIN IONS
TITLE=Cmpd 457, AutoMSn(851.3984), 22.3 min
RTINSECONDS=1337.98
SCANS=MS: 1317 MSMS: 1319
PEPMASS=851.39837	301952
CHARGE=3+
357.15725	1033	
358.11761	3769	1+
368.15338	2782	1+
375.16862	1013	
376.13058	7416	1+
386.16628	7131	1+
402.23378	12616	1+
433.14863	948	
442.14666	953	
459.16344	12369	1+
473.77487	1232	
477.17640	15004	1+
481.23920	1338	
515.31601	1476	
544.25123	1701	1+
554.23931	1838	
555.22574	3118	1+
562.26376	3764	1+
572.24786	29577	1+
590.26046	12662	1+
735.31673	2294	
736.30522	3942	1+
751.88530	1011	
753.32433	7969	1+
779.70336	9874	1+
780.03572	10358	1+
780.36670	7874	1+
794.90035	992	
795.39370	909	
802.37372	988	
807.37081	1279	
808.04795	864	
813.38411	3062	1+
813.71972	3545	1+
814.05299	2567	
815.05700	4163	1+
815.39536	3833	1+
815.72487	3142	
818.43388	2342	1+
824.39134	947	
830.72631	871	
839.71611	1441	1+
840.05500	1349	
840.39297	943	
845.39623	8806	
845.72877	25738	1+
846.06225	21827	1+
846.39339	13453	1+
851.07444	873	
851.39601	32067	1+
851.73375	33862	1+
852.06497	27270	1+
868.43613	901	
882.37952	1563	
883.37654	2791	1+
969.39893	1410	1+
987.42350	2076	1+
1565.75438	27224	1+
1652.78823	49231	1+
1799.85048	55789	1+
1898.92108	4256	1+
1962.92109	90635	1+
2076.00340	26383	1+
2177.04698	25762	1+
2337.08200	18939	1+
END IONS

###FS:    #m/z: 415.25745 #charge-128
###MaxRes:#m/z:  0.00000 #charge-128
###MS: 1317
###MSMS: 1320
BEGIN IONS
TITLE=Cmpd 458, AutoMSn(415.2574), 22.3 min
RTINSECONDS=1338.48
SCANS=MS: 1317 MSMS: 1320
PEPMASS=415.25745	12627

369.23703	103	
398.24787	125	
400.23250	110	
414.26537	120	
416.23437	139	
END IONS

###FS:    #m/z: 415.25199 #charge-128
###MaxRes:#m/z:  0.00000 #charge-128
###MS: 1321
###MSMS: 1322
BEGIN IONS
TITLE=Cmpd 459, AutoMSn(415.2520), 22.4 min
RTINSECONDS=1341.49
SCANS=MS: 1321 MSMS: 1322
PEPMASS=415.25199	16374

355.12328	109	
400.27137	182	
415.24380	224	1+
END IONS

###FS:    #m/z: 860.39984 #charge   3
###MaxRes:#m/z:  0.00000 #charge-128
###MS: 1321
###MSMS: 1323
BEGIN IONS
TITLE=Cmpd 460, AutoMSn(860.3998), 22.4 min
RTINSECONDS=1341.99
SCANS=MS: 1321 MSMS: 1323
PEPMASS=860.39984	11013
CHARGE=3+
376.12927	374	
386.17660	167	
402.23456	744	1+
408.83144	148	
459.16150	633	1+
464.24768	135	
477.18207	588	
479.19332	135	
497.74825	126	
555.21983	169	
562.26810	158	
572.24565	1264	1+
586.26145	137	
590.25945	762	1+
735.30568	369	1+
737.79123	136	
753.31983	393	1+
796.87504	219	
827.40693	183	
840.38672	141	
840.90098	259	
853.39132	233	1+
854.74001	151	
858.69803	128	
859.05575	375	
859.38113	662	1+
859.74654	228	
860.73677	382	1+
861.07691	166	
864.03289	285	1+
900.91559	163	
921.42653	146	
982.46599	264	
1053.00015	144	
1250.24775	132	
1826.84633	452	1+
1989.92112	1076	1+
END IONS

###FS:    #m/z: 813.38277 #charge   3
###MaxRes:#m/z:  0.00000 #charge-128
###MS: 1321
###MSMS: 1324
BEGIN IONS
TITLE=Cmpd 461, AutoMSn(813.3828), 22.4 min
RTINSECONDS=1342.5
SCANS=MS: 1321 MSMS: 1324
PEPMASS=813.38277	22510
CHARGE=3+
345.11865	305	
363.13278	444	
402.24834	303	
430.20037	160	
448.22573	146	
458.20252	450	
476.21050	416	
621.27392	246	
623.25603	114	
639.29828	132	
783.37016	121	
813.38399	398	1+
813.71676	256	
1039.50181	188	
1049.77348	172	
1089.06479	185	
1089.53122	105	
1652.77960	723	1+
1799.83945	598	1+
1962.91648	710	1+
END IONS

###FS:    #m/z: 860.40329 #charge   3
###MaxRes:#m/z:  0.00000 #charge-128
###MS: 1325
###MSMS: 1326
BEGIN IONS
TITLE=Cmpd 462, AutoMSn(860.4033), 22.4 min
RTINSECONDS=1345.52
SCANS=MS: 1325 MSMS: 1326
PEPMASS=860.40329	21175
CHARGE=3+
376.13971	492	
386.16981	552	1+
402.23710	1072	1+
459.16168	1096	1+
477.18064	832	1+
481.25531	136	
505.18281	128	
515.31774	169	
528.19339	138	
544.24843	162	
546.25484	150	
562.27072	271	1+
572.24207	1659	1+
590.26319	660	1+
735.31387	358	1+
753.32953	511	1+
784.40064	152	
818.36834	128	
854.71916	240	
855.07178	240	
855.39484	437	1+
858.71894	178	
859.04054	214	
859.41101	206	
860.38873	532	1+
860.73953	243	
861.08426	226	
864.37359	186	
900.40356	270	
900.92904	179	
982.46263	146	
982.96001	124	
987.40803	152	
997.47572	126	
1103.04115	192	
1183.04098	138	
1592.75827	633	1+
1679.78432	1153	1+
1826.86099	1134	1+
1989.92075	963	1+
2102.99367	424	1+
END IONS

###FS:    #m/z: 415.25358 #charge   1
###MaxRes:#m/z:  0.00000 #charge-128
###MS: 1325
###MSMS: 1327
BEGIN IONS
TITLE=Cmpd 463, AutoMSn(415.2536), 22.4 min
RTINSECONDS=1346.02
SCANS=MS: 1325 MSMS: 1327
PEPMASS=415.25358	19709
CHARGE=1+
380.29471	105	
398.27159	157	
414.24046	224	
END IONS

###FS:    #m/z: 1105.92411 #charge   2
###MaxRes:#m/z:  0.00000 #charge-128
###MS: 1325
###MSMS: 1328
BEGIN IONS
TITLE=Cmpd 464, AutoMSn(1105.9241), 22.4 min
RTINSECONDS=1346.52
SCANS=MS: 1325 MSMS: 1328
PEPMASS=1105.92411	6664
CHARGE=2+
366.13867	1352	1+
454.14802	171	
528.19091	353	
657.23301	2146	1+
665.70779	108	
894.32498	104	
END IONS

###FS:    #m/z: 860.39995 #charge   3
###MaxRes:#m/z:  0.00000 #charge-128
###MS: 1329
###MSMS: 1330
BEGIN IONS
TITLE=Cmpd 465, AutoMSn(860.4000), 22.5 min
RTINSECONDS=1349.55
SCANS=MS: 1329 MSMS: 1330
PEPMASS=860.39995	21496
CHARGE=3+
358.11887	376	1+
368.15490	284	1+
376.12699	235	
386.16524	585	1+
400.22137	122	
402.22857	540	
414.15175	208	
432.15613	120	
459.16001	836	1+
477.17515	799	1+
505.17756	122	
528.21908	133	
554.23094	494	1+
572.24779	1810	1+
590.25585	755	1+
600.24449	122	
609.82268	128	
647.26957	164	
736.30780	296	1+
753.31668	301	
789.70978	162	
827.41567	228	
836.53733	164	
855.07188	232	
859.71529	508	1+
860.40513	596	1+
861.06874	226	
900.39374	271	1+
920.93481	146	
952.40853	130	
981.94268	153	
982.50446	153	
1052.50570	194	
1053.02753	227	
1089.02464	134	
1103.53162	123	
1183.04549	150	
1592.76496	693	1+
1679.80478	549	1+
1826.85034	1078	1+
1989.92276	1250	1+
END IONS

###FS:    #m/z: 606.69945 #charge   2
###MaxRes:#m/z:  0.00000 #charge-128
###MS: 1329
###MSMS: 1331
BEGIN IONS
TITLE=Cmpd 466, AutoMSn(606.6994), 22.5 min
RTINSECONDS=1350.05
SCANS=MS: 1329 MSMS: 1331
PEPMASS=606.69945	7857
CHARGE=2+
414.21241	120	
424.19415	494	1+
442.21197	746	1+
449.25054	127	
465.21146	140	
482.21337	650	1+
533.95050	145	
544.25460	117	
586.32763	225	
588.29509	136	
590.33787	241	1+
598.18754	100	
602.33854	248	1+
604.32457	546	1+
606.32408	664	1+
608.32216	914	1+
618.08192	126	
771.17579	1429	1+
780.45305	306	
884.25416	1179	1+
1212.39027	1301	1+
END IONS

###FS:    #m/z: 1105.92136 #charge   2
###MaxRes:#m/z:  0.00000 #charge-128
###MS: 1329
###MSMS: 1332
BEGIN IONS
TITLE=Cmpd 467, AutoMSn(1105.9214), 22.5 min
RTINSECONDS=1350.55
SCANS=MS: 1329 MSMS: 1332
PEPMASS=1105.92136	7791
CHARGE=2+
366.13784	2328	1+
569.21863	204	
657.23548	2666	1+
666.76083	262	
685.22796	115	
732.27676	100	
803.29691	119	
893.33136	106	
END IONS

###FS:    #m/z: 606.69686 #charge   2
###MaxRes:#m/z:  0.00000 #charge-128
###MS: 1333
###MSMS: 1334
BEGIN IONS
TITLE=Cmpd 468, AutoMSn(606.6969), 22.6 min
RTINSECONDS=1353.58
SCANS=MS: 1333 MSMS: 1334
PEPMASS=606.69686	10500
CHARGE=2+
322.19515	178	
329.12101	227	
414.22162	212	
424.20108	489	1+
428.12509	107	
440.17114	104	
442.20718	1024	1+
449.25544	128	
465.18617	177	
474.22314	110	
482.21725	750	1+
485.93667	101	
511.23777	128	
567.29630	117	
586.29387	392	1+
592.30560	182	
602.31148	216	
603.34275	617	1+
605.32215	966	1+
608.30427	886	1+
618.09251	111	
771.17863	1723	1+
884.26269	1250	1+
1212.38937	1763	1+
END IONS

###FS:    #m/z: 888.10113 #charge   3
###MaxRes:#m/z:  0.00000 #charge-128
###MS: 1333
###MSMS: 1335
BEGIN IONS
TITLE=Cmpd 469, AutoMSn(888.1011), 22.6 min
RTINSECONDS=1354.08
SCANS=MS: 1333 MSMS: 1335
PEPMASS=888.10113	6533
CHARGE=3+
366.14192	359	
439.23340	318	1+
497.75039	376	
510.26213	369	
528.20160	161	
539.26497	234	
539.77571	178	
548.26754	220	
574.78213	233	
575.27933	412	
625.31955	135	
635.32702	131	
665.26538	152	
680.37062	1163	1+
682.82031	189	
683.26439	162	
691.82273	193	
692.35107	299	
748.37401	186	
748.86692	125	
779.44473	281	
805.89542	132	
878.20845	253	
881.42280	412	1+
889.08448	128	
1052.52764	224	
1076.96874	152	
1167.56659	185	
END IONS

###FS:    #m/z: 666.58379 #charge   2
###MaxRes:#m/z:  0.00000 #charge-128
###MS: 1333
###MSMS: 1336
BEGIN IONS
TITLE=Cmpd 470, AutoMSn(666.5838), 22.6 min
RTINSECONDS=1354.58
SCANS=MS: 1333 MSMS: 1336
PEPMASS=666.58379	5942
CHARGE=2+
320.63246	161	
439.23254	1784	1+
444.20462	300	1+
446.24257	565	
484.24748	218	
502.25241	254	
510.26952	1904	1+
526.25885	185	
548.28015	649	1+
571.24284	156	
574.78548	718	
575.28158	236	
583.78307	183	
599.24152	159	
617.25741	310	
623.35307	760	
640.25601	285	
642.30143	362	1+
662.35817	270	
664.31749	899	1+
669.32885	367	1+
678.90358	208	
680.37167	8674	1+
689.03015	1480	1+
691.83344	523	
740.34941	319	1+
768.32436	3180	1+
771.31214	189	
779.44238	1522	1+
853.41272	444	1+
880.49341	358	
881.40944	3689	1+
891.91562	205	
892.38314	236	
892.51770	253	
933.92112	182	
994.49000	1952	1+
1052.54039	247	
1077.53430	1346	1+
1096.53604	170	
1166.54641	156	
END IONS

###FS:    #m/z: 666.58443 #charge   2
###MaxRes:#m/z:  0.00000 #charge-128
###MS: 1337
###MSMS: 1338
BEGIN IONS
TITLE=Cmpd 471, AutoMSn(666.5844), 22.6 min
RTINSECONDS=1357.61
SCANS=MS: 1337 MSMS: 1338
PEPMASS=666.58443	26856
CHARGE=2+
329.14508	264	
370.67314	289	
389.15417	402	
390.22329	268	
439.22716	2672	1+
474.25023	280	
484.24309	336	
502.24147	281	
510.26644	4526	1+
583.79160	231	
584.28519	220	
599.23441	258	
617.27061	536	
623.34438	1910	1+
634.31020	282	
640.27532	325	
663.33274	235	
665.32968	494	1+
680.37081	14329	1+
690.07135	315	
691.82717	1487	1+
692.34644	397	
748.36113	318	
768.32359	6274	1+
779.43839	2028	1+
799.33267	227	
853.40899	768	1+
872.36533	424	
880.48926	562	
881.40729	6460	1+
891.89931	260	
892.41509	229	
933.41901	344	
942.93696	284	
994.49072	2948	1+
1077.52069	1855	1+
1095.54175	2074	1+
1106.51574	224	
1148.57084	1342	1+
END IONS

###FS:    #m/z: 888.10388 #charge   3
###MaxRes:#m/z:  0.00000 #charge-128
###MS: 1337
###MSMS: 1339
BEGIN IONS
TITLE=Cmpd 472, AutoMSn(888.1039), 22.6 min
RTINSECONDS=1358.11
SCANS=MS: 1337 MSMS: 1339
PEPMASS=888.10388	22532
CHARGE=3+
366.14474	124	
439.22500	1143	1+
484.24095	172	
510.26643	1592	1+
548.27329	864	1+
548.76947	203	
583.77933	121	
584.29731	253	
623.35096	354	
634.32214	268	
634.81752	156	
680.36948	2286	1+
688.98518	222	
689.11147	136	
690.28172	142	
691.82851	1293	1+
692.33582	622	
731.28899	114	
768.30361	308	
768.32083	363	1+
779.43666	510	1+
784.36950	139	
834.90712	145	
835.38425	146	
880.47864	349	
881.40955	1657	1+
883.09985	182	
887.37521	132	
888.10655	587	1+
888.41753	823	1+
888.78058	285	
891.89663	290	1+
897.30223	134	
942.90668	117	
992.49520	165	
994.49200	1718	1+
1052.53565	1076	1+
1077.52146	819	1+
1148.56498	1519	1+
1167.54995	997	1+
1495.72017	954	1+
1497.74383	169	
1610.75072	1179	1+
END IONS

###FS:    #m/z: 1332.15577 #charge   1
###MaxRes:#m/z:  0.00000 #charge-128
###MS: 1337
###MSMS: 1340
BEGIN IONS
TITLE=Cmpd 473, AutoMSn(1332.1558), 22.6 min
RTINSECONDS=1358.61
SCANS=MS: 1337 MSMS: 1340
PEPMASS=1332.15577	7523
CHARGE=1+
366.13783	1490	1+
454.16322	120	
657.23270	2007	1+
666.76879	104	
685.22511	111	
1331.67697	182	
1332.15036	226	
END IONS

###FS:    #m/z: 888.10568 #charge   3
###MaxRes:#m/z:  0.00000 #charge-128
###MS: 1341
###MSMS: 1342
BEGIN IONS
TITLE=Cmpd 474, AutoMSn(888.1057), 22.7 min
RTINSECONDS=1361.63
SCANS=MS: 1341 MSMS: 1342
PEPMASS=888.10568	39994
CHARGE=3+
366.13760	562	1+
384.66699	170	
389.16400	173	
439.23491	1159	1+
445.22169	478	1+
449.26413	348	
504.75424	185	
510.26851	1721	1+
539.26990	660	
539.77352	615	
583.79570	582	
612.28580	142	
623.35493	193	
634.32116	771	1+
640.83865	137	
680.37271	2689	1+
682.81554	281	1+
690.06261	188	
691.83059	1877	1+
692.33668	823	
768.30698	234	1+
779.44309	998	1+
834.39441	323	1+
835.89396	132	
880.49708	269	
881.41846	2301	1+
882.07460	132	
888.09989	609	1+
888.44733	458	
888.60993	209	
888.76864	374	
992.46946	154	
992.97932	193	
994.49356	2394	1+
1052.52826	537	
1053.53045	255	
1095.53561	145	
1095.55091	1351	1+
1148.57204	1402	1+
1167.56292	1852	1+
1249.62209	511	1+
1268.60968	560	1+
1280.63451	144	
1395.68336	276	
1495.74342	1019	1+
1610.76342	1127	1+
1781.80168	488	1+
END IONS

###FS:    #m/z: 666.33186 #charge   3
###MaxRes:#m/z:  0.00000 #charge-128
###MS: 1341
###MSMS: 1343
BEGIN IONS
TITLE=Cmpd 475, AutoMSn(666.3319), 22.7 min
RTINSECONDS=1362.13
SCANS=MS: 1341 MSMS: 1343
PEPMASS=666.33186	38013
CHARGE=3+
329.14862	372	
370.66632	732	
389.19910	628	1+
401.17170	330	
408.84185	362	
427.21195	415	
439.22903	3056	1+
446.23958	540	
483.75808	334	
493.22756	325	
504.60272	332	
510.26641	5405	1+
548.27203	1395	
548.77146	514	
569.22617	348	
583.80284	490	
584.28534	333	
617.26788	509	
623.34971	2669	1+
634.32318	467	
664.33471	976	1+
680.37146	19369	1+
682.81353	391	
690.07118	486	
768.32012	6062	1+
771.33346	416	
779.43814	2892	1+
880.49123	530	
881.40743	9126	1+
892.41940	601	
933.91958	522	
942.43303	532	
994.49027	4821	1+
1052.53286	406	
1077.52308	2218	1+
1148.56213	1620	1+
1167.57817	381	
1382.65576	2446	1+
END IONS

###FS:    #m/z: 1331.65447 #charge   2
###MaxRes:#m/z:  0.00000 #charge-128
###MS: 1341
###MSMS: 1344
BEGIN IONS
TITLE=Cmpd 476, AutoMSn(1331.6545), 22.7 min
RTINSECONDS=1362.63
SCANS=MS: 1341 MSMS: 1344
PEPMASS=1331.65447	11497
CHARGE=2+
366.14118	1142	1+
454.14241	144	
639.24156	155	
657.23571	1206	1+
731.26951	132	
1331.66030	197	
1332.16457	253	
1332.64349	182	
1333.15500	195	
END IONS

###FS:    #m/z: 837.13926 #charge   3
###MaxRes:#m/z:  0.00000 #charge-128
###MS: 1345
###MSMS: 1346
BEGIN IONS
TITLE=Cmpd 477, AutoMSn(837.1393), 22.8 min
RTINSECONDS=1365.66
SCANS=MS: 1345 MSMS: 1346
PEPMASS=837.13926	19991
CHARGE=3+
366.13896	224	
395.78088	430	
410.16851	173	
460.18606	218	
474.19637	434	
508.69393	501	1+
517.21478	167	
554.20892	1404	1+
554.70671	311	
573.23774	202	
579.94801	355	
580.29680	273	
596.75684	201	
638.25391	271	1+
647.96788	184	
702.80320	221	
703.31156	390	
705.27673	227	
741.84352	200	
804.87565	192	
837.35611	349	1+
856.05102	184	
947.36659	296	
948.38094	555	1+
964.40791	700	1+
1017.41241	525	1+
1028.50393	298	
1063.52027	220	
1107.40630	252	
1108.40840	188	
1129.48687	1358	1+
1220.48575	1452	1+
1220.50147	182	
1291.52967	2912	1+
1292.53368	195	
1737.82808	1367	1+
1794.84402	2326	1+
1941.91643	1240	1+
END IONS

###FS:    #m/z: 1116.18106 #charge   1
###MaxRes:#m/z:  0.00000 #charge-128
###MS: 1345
###MSMS: 1347
BEGIN IONS
TITLE=Cmpd 478, AutoMSn(1116.1811), 22.8 min
RTINSECONDS=1366.16
SCANS=MS: 1345 MSMS: 1347
PEPMASS=1116.18106	11464
CHARGE=1+
366.13776	754	
444.18233	109	
528.18874	157	
657.24162	338	
659.24054	128	
1029.79265	119	
1115.84234	250	
1116.18055	927	
END IONS

###FS:    #m/z: 1332.14835 #charge   1
###MaxRes:#m/z:  0.00000 #charge-128
###MS: 1345
###MSMS: 1348
BEGIN IONS
TITLE=Cmpd 479, AutoMSn(1332.1484), 22.8 min
RTINSECONDS=1366.66
SCANS=MS: 1345 MSMS: 1348
PEPMASS=1332.14835	12506
CHARGE=1+
366.14152	1919	1+
454.15888	145	
528.19736	266	
569.22496	103	
657.23348	1507	1+
1331.63438	118	
1332.17442	259	
END IONS

###FS:    #m/z: 837.13873 #charge   3
###MaxRes:#m/z:  0.00000 #charge-128
###MS: 1349
###MSMS: 1350
BEGIN IONS
TITLE=Cmpd 480, AutoMSn(837.1387), 22.8 min
RTINSECONDS=1369.68
SCANS=MS: 1349 MSMS: 1350
PEPMASS=837.13873	36111
CHARGE=3+
389.21112	241	
395.79082	188	
402.23658	203	
408.82786	204	
418.68111	282	
446.22465	282	
460.19616	386	1+
480.20248	231	1+
500.19167	333	
500.69225	197	
508.70033	1217	
509.20932	417	
516.22710	187	
540.19384	199	
573.24038	415	1+
579.94886	983	1+
580.28509	441	
580.62022	503	
588.24765	294	
596.75510	350	
597.25828	195	
607.29230	208	
610.75000	1463	1+
637.76635	250	
638.26323	208	
641.79567	338	1+
686.30675	268	1+
705.27226	340	1+
819.31559	669	1+
832.35471	286	1+
930.34491	365	1+
947.37845	1406	1+
948.37030	321	1+
962.95434	189	
964.39514	655	1+
1028.02245	342	
1028.50539	271	
1030.45592	262	
1107.40497	487	
1107.40671	2937	1+
1129.48339	2211	1+
1221.48951	1368	1+
1291.52865	5365	1+
1291.53009	795	1+
1404.59976	1595	1+
1482.68999	469	1+
1737.83001	2912	1+
1794.85488	4261	1+
1941.90688	2591	1+
2126.04637	839	1+
END IONS

###FS:    #m/z: 1116.84595 #charge   1
###MaxRes:#m/z:  0.00000 #charge-128
###MS: 1349
###MSMS: 1351
BEGIN IONS
TITLE=Cmpd 481, AutoMSn(1116.8460), 22.8 min
RTINSECONDS=1370.18
SCANS=MS: 1349 MSMS: 1351
PEPMASS=1116.84595	18875
CHARGE=1+
366.13767	701	1+
460.17096	128	
657.23265	710	1+
685.24184	108	
890.30663	104	
954.43986	123	
1029.12548	180	
1029.47543	127	
1115.84805	1115	1+
1116.17476	766	
1116.51310	826	
END IONS

###FS:    #m/z: 747.05319 #charge   3
###MaxRes:#m/z:  0.00000 #charge-128
###MS: 1349
###MSMS: 1352
BEGIN IONS
TITLE=Cmpd 482, AutoMSn(747.0532), 22.8 min
RTINSECONDS=1370.69
SCANS=MS: 1349 MSMS: 1352
PEPMASS=747.05319	6852
CHARGE=3+
387.16076	107	
391.18580	134	
410.21388	109	
413.15329	117	
431.26288	479	1+
483.21056	144	
506.23647	117	
544.34446	197	
551.26730	179	
563.31489	153	
691.39990	373	1+
736.22529	105	
746.44010	110	
779.37987	314	1+
878.44329	478	1+
END IONS

###FS:    #m/z: 837.38941 #charge   3
###MaxRes:#m/z:  0.00000 #charge-128
###MS: 1353
###MSMS: 1354
BEGIN IONS
TITLE=Cmpd 483, AutoMSn(837.3894), 22.9 min
RTINSECONDS=1373.72
SCANS=MS: 1353 MSMS: 1354
PEPMASS=837.38941	35434
CHARGE=3+
410.15900	345	
446.23660	326	
460.19246	353	
482.19800	591	1+
499.68931	361	1+
500.18373	163	
545.69427	237	
546.19918	214	
556.72545	183	
573.28043	363	1+
579.95001	448	
580.29099	221	
580.61911	423	
591.23013	621	1+
596.74642	254	
598.96580	296	1+
599.28193	191	
610.74967	621	
641.79643	200	
647.97924	213	1+
648.27788	387	1+
648.64446	296	
702.80547	549	
703.29563	689	1+
711.32884	268	1+
776.84324	185	
820.29684	181	
836.34144	384	1+
846.32187	291	1+
930.34516	418	1+
947.37052	836	1+
964.38996	945	1+
982.35796	160	
1016.38774	324	
1016.39166	1383	1+
1029.45572	595	1+
1030.44987	274	
1107.40391	2176	1+
1129.47977	2164	1+
1144.53077	164	
1221.49948	1065	1+
1274.52445	959	1+
1291.52402	329	
1291.53644	3667	1+
1292.53941	234	
1404.66959	161	
1737.82011	2805	1+
1794.85243	3236	1+
1941.91986	1948	1+
2055.01830	829	1+
2126.04477	767	1+
END IONS

###FS:    #m/z: 1116.18107 #charge   1
###MaxRes:#m/z:  0.00000 #charge-128
###MS: 1353
###MSMS: 1355
BEGIN IONS
TITLE=Cmpd 484, AutoMSn(1116.1811), 22.9 min
RTINSECONDS=1374.23
SCANS=MS: 1353 MSMS: 1355
PEPMASS=1116.18107	16453
CHARGE=1+
366.13716	636	1+
657.22919	445	1+
666.76135	133	
1029.14719	152	
1029.46983	205	
1115.83669	468	
1116.18313	671	
END IONS

###FS:    #m/z: 406.30999 #charge   1
###MaxRes:#m/z:  0.00000 #charge-128
###MS: 1353
###MSMS: 1356
BEGIN IONS
TITLE=Cmpd 485, AutoMSn(406.3100), 22.9 min
RTINSECONDS=1374.73
SCANS=MS: 1353 MSMS: 1356
PEPMASS=406.30999	7041
CHARGE=1+
344.26711	277	
358.24625	109	
385.26369	109	
386.26483	220	
388.29163	400	
390.23267	149	
395.78417	132	
402.25701	134	
404.23644	334	
406.31112	1640	1+
END IONS

###FS:    #m/z: 929.98090 #charge   2
###MaxRes:#m/z:  0.00000 #charge-128
###MS: 1357
###MSMS: 1358
BEGIN IONS
TITLE=Cmpd 486, AutoMSn(929.9809), 23.0 min
RTINSECONDS=1377.77
SCANS=MS: 1357 MSMS: 1358
PEPMASS=929.98090	10163
CHARGE=2+
339.15871	354	
366.14030	272	1+
424.24874	324	
452.25204	599	
461.26956	151	
535.27901	617	1+
547.22957	101	
553.29751	1491	1+
600.25279	101	
657.25305	135	
704.85073	237	
787.80795	146	
918.42863	112	
1004.15387	160	
1010.62039	104	
1306.66151	837	1+
1858.96658	1645	1+
END IONS

###FS:    #m/z: 620.32520 #charge   3
###MaxRes:#m/z:  0.00000 #charge-128
###MS: 1357
###MSMS: 1359
BEGIN IONS
TITLE=Cmpd 487, AutoMSn(620.3252), 23.0 min
RTINSECONDS=1378.27
SCANS=MS: 1357 MSMS: 1359
PEPMASS=620.32520	9751
CHARGE=3+
339.16324	2097	1+
407.20544	139	
424.25302	721	
425.67780	100	
427.20138	118	
441.20033	256	1+
446.72924	101	
452.25164	985	1+
455.71890	128	
461.26886	211	
468.42350	244	
503.16100	111	
507.31273	122	
508.27237	399	1+
518.25936	119	
525.30632	108	
534.27665	261	1+
536.27170	721	1+
547.79763	223	
553.29567	1625	1+
574.35887	378	1+
600.32870	370	1+
604.31999	401	1+
605.81926	150	
614.29592	124	
614.98567	111	
616.30567	396	1+
618.33400	294	
619.33956	669	1+
621.31928	1532	1+
625.30999	211	
630.52808	104	
644.84090	269	
645.32364	147	
695.86389	117	
696.37260	104	
737.41932	184	
789.33507	119	
838.46326	404	1+
1306.66621	5572	1+
1407.71725	3061	1+
1520.77991	479	1+
END IONS

###FS:    #m/z: 348.26944 #charge-128
###MaxRes:#m/z:  0.00000 #charge-128
###MS: 1357
###MSMS: 1360
BEGIN IONS
TITLE=Cmpd 488, AutoMSn(348.2694), 23.0 min
RTINSECONDS=1378.77
SCANS=MS: 1357 MSMS: 1360
PEPMASS=348.26944	7161

330.26661	261	
346.25821	183	
348.27281	575	1+
350.25667	244	
END IONS

###FS:    #m/z: 620.32583 #charge   3
###MaxRes:#m/z:  0.00000 #charge-128
###MS: 1361
###MSMS: 1362
BEGIN IONS
TITLE=Cmpd 489, AutoMSn(620.3258), 23.0 min
RTINSECONDS=1381.8
SCANS=MS: 1361 MSMS: 1362
PEPMASS=620.32583	17335
CHARGE=3+
329.17665	143	
339.16295	2983	1+
346.24655	130	
390.20439	127	
407.22761	255	
424.25126	966	1+
436.22759	120	
452.25194	1020	1+
457.76459	123	
461.27338	214	
468.42229	122	
469.20837	396	1+
508.27013	464	1+
525.31099	137	
535.29413	306	
536.27200	1139	1+
548.28807	151	
553.29453	2100	1+
561.05950	108	
570.24567	237	
574.35785	175	
600.29324	284	1+
603.28039	138	
605.32459	265	
605.81238	108	
616.27781	379	1+
618.33458	704	1+
620.33274	848	1+
622.33429	1391	1+
625.76946	108	
630.51395	164	
737.42803	383	1+
760.88671	177	
767.43107	124	
838.44374	764	1+
853.35618	110	
867.37247	127	
966.54026	133	
1094.56949	120	
1289.63009	416	1+
1306.66397	6554	1+
1407.71600	3935	1+
END IONS

###FS:    #m/z: 929.98028 #charge   2
###MaxRes:#m/z:  0.00000 #charge-128
###MS: 1361
###MSMS: 1363
BEGIN IONS
TITLE=Cmpd 490, AutoMSn(929.9803), 23.0 min
RTINSECONDS=1382.3
SCANS=MS: 1361 MSMS: 1363
PEPMASS=929.98028	17101
CHARGE=2+
339.15737	436	1+
366.13717	268	
424.25593	540	1+
452.24983	610	
461.27289	117	
469.20276	172	
509.28035	114	
535.28439	501	1+
553.29824	1352	1+
556.30651	108	
652.29651	105	
657.26285	113	
704.37266	122	
704.86792	177	
737.43450	118	
836.55361	172	
940.11247	176	
1306.66372	1458	1+
1858.95311	2065	1+
END IONS

###FS:    #m/z: 348.27123 #charge-128
###MaxRes:#m/z:  0.00000 #charge-128
###MS: 1361
###MSMS: 1364
BEGIN IONS
TITLE=Cmpd 491, AutoMSn(348.2712), 23.0 min
RTINSECONDS=1382.8
SCANS=MS: 1361 MSMS: 1364
PEPMASS=348.27123	8524

330.26014	357	
333.23025	114	
348.27872	411	
END IONS

###FS:    #m/z: 929.98061 #charge   2
###MaxRes:#m/z:  0.00000 #charge-128
###MS: 1365
###MSMS: 1366
BEGIN IONS
TITLE=Cmpd 492, AutoMSn(929.9806), 23.1 min
RTINSECONDS=1385.82
SCANS=MS: 1365 MSMS: 1366
PEPMASS=929.98061	16572
CHARGE=2+
339.17231	507	1+
366.13876	349	
402.23681	136	
409.17124	102	
424.25872	345	1+
452.25593	616	1+
461.27151	145	
525.31643	159	
535.28844	556	1+
553.29665	1332	1+
574.35443	113	
653.84138	183	
657.24294	154	
788.31367	178	
921.97095	119	
932.04132	136	
1306.66700	277	
1307.66187	291	
1858.95734	1753	1+
END IONS

###FS:    #m/z: 619.77740 #charge   3
###MaxRes:#m/z:  0.00000 #charge-128
###MS: 1365
###MSMS: 1367
BEGIN IONS
TITLE=Cmpd 493, AutoMSn(619.7774), 23.1 min
RTINSECONDS=1386.32
SCANS=MS: 1365 MSMS: 1367
PEPMASS=619.77740	16204
CHARGE=3+
339.16359	2536	1+
345.31495	229	
346.23504	127	
369.24077	135	
407.22883	191	
424.25376	819	1+
430.23136	117	
433.02452	112	
447.23854	127	
452.24707	686	1+
461.26666	154	
469.20154	117	
508.27645	340	
535.27941	710	1+
539.28925	270	
547.80019	132	
553.29940	1714	1+
570.26570	150	
574.35569	329	1+
582.31583	138	
599.26676	167	
603.30163	516	1+
609.30221	234	
616.31534	123	
617.33278	906	1+
620.35289	343	
621.32419	1399	1+
645.33431	145	
649.14337	266	
737.41615	439	
760.88997	208	
761.41486	131	
765.89478	110	
838.47015	518	1+
855.39884	105	
1306.67237	4774	1+
1407.71514	2916	1+
END IONS

###FS:    #m/z: 787.01848 #charge   3
###MaxRes:#m/z:  0.00000 #charge-128
###MS: 1365
###MSMS: 1368
BEGIN IONS
TITLE=Cmpd 494, AutoMSn(787.0185), 23.1 min
RTINSECONDS=1386.83
SCANS=MS: 1365 MSMS: 1368
PEPMASS=787.01848	4190
CHARGE=3+
446.27878	108	
510.28348	139	
650.37367	248	
657.24731	150	
662.72913	193	
671.25183	101	
763.44730	109	
772.51760	113	
774.99343	175	
1018.56994	227	
END IONS

###FS:    #m/z: 787.01824 #charge   3
###MaxRes:#m/z:  0.00000 #charge-128
###MS: 1369
###MSMS: 1370
BEGIN IONS
TITLE=Cmpd 495, AutoMSn(787.0182), 23.2 min
RTINSECONDS=1389.85
SCANS=MS: 1369 MSMS: 1370
PEPMASS=787.01824	8762
CHARGE=3+
366.14974	115	
479.17502	544	1+
509.79707	402	
621.69587	115	
648.23606	152	
650.34966	165	
671.23243	114	
671.73034	188	
689.66521	310	1+
758.41559	118	
781.99936	122	
782.40445	112	
787.02209	154	
787.35210	189	
787.69868	172	
788.36551	395	1+
1018.57661	214	
END IONS

###FS:    #m/z: 781.67046 #charge   3
###MaxRes:#m/z:  0.00000 #charge-128
###MS: 1369
###MSMS: 1371
BEGIN IONS
TITLE=Cmpd 496, AutoMSn(781.6705), 23.2 min
RTINSECONDS=1390.35
SCANS=MS: 1369 MSMS: 1371
PEPMASS=781.67046	3653
CHARGE=3+
421.20564	106	
466.24506	163	
580.28406	330	
650.35273	111	
710.27108	136	
727.34967	107	
784.36658	348	1+
794.72342	140	
841.39585	929	1+
1018.59646	110	
END IONS

###FS:    #m/z: 787.02081 #charge   3
###MaxRes:#m/z:  0.00000 #charge-128
###MS: 1372
###MSMS: 1373
BEGIN IONS
TITLE=Cmpd 497, AutoMSn(787.0208), 23.2 min
RTINSECONDS=1392.87
SCANS=MS: 1372 MSMS: 1373
PEPMASS=787.02081	8465
CHARGE=3+
368.13249	108	
479.17517	508	1+
509.79338	531	
510.28895	259	
648.22534	149	
650.35585	322	
671.23365	147	
702.90419	130	
715.34311	101	
787.34681	306	
787.68391	175	
841.40714	143	
1018.56696	275	
END IONS

###FS:    #m/z: 617.20747 #charge   2
###MaxRes:#m/z:  0.00000 #charge-128
###MS: 1372
###MSMS: 1374
BEGIN IONS
TITLE=Cmpd 498, AutoMSn(617.2075), 23.2 min
RTINSECONDS=1393.37
SCANS=MS: 1372 MSMS: 1374
PEPMASS=617.20747	3228
CHARGE=2+
339.15838	290	
342.14917	143	
346.24591	321	
376.15733	137	
417.26108	101	
424.18485	105	
461.26381	175	
469.21893	128	
476.37489	105	
552.31389	120	
567.30252	114	
574.34488	188	
580.35186	126	
582.33657	113	
597.37804	100	
600.33737	108	
603.27539	116	
615.30788	241	1+
618.35599	133	
620.35796	271	1+
649.15410	375	
737.40838	137	
748.21463	158	
758.46034	124	
838.46525	170	
863.24305	197	
END IONS

###FS:    #m/z: 589.31624 #charge   3
###MaxRes:#m/z:  0.00000 #charge-128
###MS: 1372
###MSMS: 1375
BEGIN IONS
TITLE=Cmpd 499, AutoMSn(589.3162), 23.2 min
RTINSECONDS=1393.87
SCANS=MS: 1372 MSMS: 1375
PEPMASS=589.31624	3419
CHARGE=3+
307.12058	204	
414.24043	115	
444.26548	104	
458.25356	101	
487.27639	105	
494.26552	102	
570.32605	137	
576.30067	101	
586.33351	146	
587.33074	346	1+
590.37940	137	
591.30337	507	1+
END IONS

###FS:    #m/z: 362.28495 #charge   1
###MaxRes:#m/z:  0.00000 #charge-128
###MS: 1376
###MSMS: 1377
BEGIN IONS
TITLE=Cmpd 500, AutoMSn(362.2850), 23.3 min
RTINSECONDS=1396.9
SCANS=MS: 1376 MSMS: 1377
PEPMASS=362.28495	10193
CHARGE=1+
342.26914	117	
344.28030	159	
346.24465	117	
362.28144	1224	1+
END IONS

###FS:    #m/z: 597.82890 #charge   2
###MaxRes:#m/z:  0.00000 #charge-128
###MS: 1376
###MSMS: 1378
BEGIN IONS
TITLE=Cmpd 501, AutoMSn(597.8289), 23.3 min
RTINSECONDS=1397.4
SCANS=MS: 1376 MSMS: 1378
PEPMASS=597.82890	5955
CHARGE=2+
320.65605	133	
329.17254	481	1+
338.20699	670	1+
359.16565	113	
409.27880	119	
431.23206	257	
437.27559	293	
447.25209	526	
457.73035	120	
538.32105	570	
555.72062	102	
562.31122	117	
576.29520	107	
584.31007	110	
589.33677	125	
591.31342	188	
593.32124	163	
594.35665	277	
595.30284	816	1+
598.31672	583	1+
601.28435	288	1+
633.32824	132	
640.30518	140	
657.33595	2395	1+
690.34078	623	1+
758.38091	2512	1+
768.60075	100	
777.38327	714	1+
792.26376	157	
801.62734	100	
857.44928	382	1+
END IONS

###FS:    #m/z: 617.20397 #charge   2
###MaxRes:#m/z:  0.00000 #charge-128
###MS: 1376
###MSMS: 1379
BEGIN IONS
TITLE=Cmpd 502, AutoMSn(617.2040), 23.3 min
RTINSECONDS=1397.9
SCANS=MS: 1376 MSMS: 1379
PEPMASS=617.20397	4955
CHARGE=2+
307.97032	129	
339.16200	165	
371.13748	445	1+
458.22520	108	
486.16483	437	
553.29160	279	1+
568.28107	124	
570.25308	103	
585.28646	130	
597.32455	230	1+
602.32603	132	
605.34394	119	
613.33481	788	1+
617.32565	230	
618.34578	737	1+
620.34448	562	1+
649.16319	767	1+
653.83894	177	
654.33472	135	
748.23278	524	1+
757.33954	230	
846.24329	114	
855.37548	116	
863.25488	891	1+
962.31238	129	
END IONS

###FS:    #m/z: 362.28692 #charge   1
###MaxRes:#m/z:  0.00000 #charge-128
###MS: 1380
###MSMS: 1381
BEGIN IONS
TITLE=Cmpd 503, AutoMSn(362.2869), 23.3 min
RTINSECONDS=1400.93
SCANS=MS: 1380 MSMS: 1381
PEPMASS=362.28692	22064
CHARGE=1+
344.28119	719	1+
346.23272	116	
360.26160	107	
362.28861	2126	1+
END IONS

###FS:    #m/z: 893.36554 #charge   3
###MaxRes:#m/z:  0.00000 #charge-128
###MS: 1380
###MSMS: 1382
BEGIN IONS
TITLE=Cmpd 504, AutoMSn(893.3655), 23.4 min
RTINSECONDS=1401.43
SCANS=MS: 1380 MSMS: 1382
PEPMASS=893.36554	14489
CHARGE=3+
366.14256	199	
376.12588	558	
386.16987	313	1+
389.18703	123	
395.77941	592	
402.23716	349	
459.17294	403	1+
477.18125	744	1+
555.22712	194	
562.25103	141	
572.25170	985	1+
590.26227	532	1+
783.86836	126	
804.16271	112	
826.89776	316	
827.38917	165	
880.21781	171	
887.68455	222	
888.38890	130	
889.07888	230	
891.92105	137	
892.44406	129	
893.38155	334	1+
893.70220	273	
894.04021	302	
897.89487	129	
898.41114	288	
1010.28403	115	
1026.30862	133	
1102.45011	158	
1152.95155	120	
1799.86138	574	1+
2088.80726	557	1+
END IONS

###FS:    #m/z: 597.82751 #charge   2
###MaxRes:#m/z:  0.00000 #charge-128
###MS: 1380
###MSMS: 1383
BEGIN IONS
TITLE=Cmpd 505, AutoMSn(597.8275), 23.4 min
RTINSECONDS=1401.93
SCANS=MS: 1380 MSMS: 1383
PEPMASS=597.82751	8119
CHARGE=2+
314.20195	202	
338.20698	483	
379.69713	177	
409.28077	482	1+
431.23895	211	
437.26615	481	1+
447.25122	374	
458.21798	127	
460.17571	136	
494.29376	128	
499.23618	127	
520.30735	146	
538.32431	510	
561.26390	112	
576.33976	137	
578.32121	379	1+
586.34192	142	
594.32411	1089	1+
598.30222	1160	1+
633.33745	148	
657.33053	4842	1+
670.27497	123	
690.37356	128	
714.35193	346	1+
726.34009	111	
741.36915	163	
758.37902	2995	1+
767.45082	172	
768.32274	133	
768.56563	609	
777.39828	444	
857.45231	285	1+
905.34935	111	
END IONS

###FS:    #m/z: 362.28841 #charge   1
###MaxRes:#m/z:  0.00000 #charge-128
###MS: 1384
###MSMS: 1385
BEGIN IONS
TITLE=Cmpd 506, AutoMSn(362.2884), 23.4 min
RTINSECONDS=1404.95
SCANS=MS: 1384 MSMS: 1385
PEPMASS=362.28841	39318
CHARGE=1+
344.27747	940	1+
346.19614	135	
362.29055	3936	1+
END IONS

###FS:    #m/z: 893.36557 #charge   3
###MaxRes:#m/z:  0.00000 #charge-128
###MS: 1384
###MSMS: 1386
BEGIN IONS
TITLE=Cmpd 507, AutoMSn(893.3656), 23.4 min
RTINSECONDS=1405.45
SCANS=MS: 1384 MSMS: 1386
PEPMASS=893.36557	31351
CHARGE=3+
358.12299	160	
366.14475	272	
376.13141	494	
386.16795	407	
402.23806	978	1+
459.15988	774	1+
474.26062	111	
477.17437	968	
515.31652	112	
544.24999	124	
555.23457	396	1+
562.26227	220	
572.24869	2011	1+
590.25589	485	1+
612.31733	124	
653.30592	168	
657.25426	144	
664.12581	124	
783.38684	517	1+
784.86869	170	
821.70043	109	
822.01886	123	
822.32736	170	
857.35404	222	
862.20138	310	1+
879.22135	161	
887.37558	230	1+
887.68430	521	1+
888.03448	432	1+
891.49129	255	1+
893.38087	509	1+
893.69107	239	
894.03118	468	
897.92711	292	1+
1010.27553	162	
1026.30185	113	
1101.95511	135	
1102.46455	125	
1652.79615	1488	1+
1799.83801	1186	1+
2088.80836	1960	1+
2302.93428	674	1+
2462.96199	482	1+
END IONS

###FS:    #m/z: 597.82924 #charge   2
###MaxRes:#m/z:  0.00000 #charge-128
###MS: 1384
###MSMS: 1387
BEGIN IONS
TITLE=Cmpd 508, AutoMSn(597.8292), 23.4 min
RTINSECONDS=1405.95
SCANS=MS: 1384 MSMS: 1387
PEPMASS=597.82924	9995
CHARGE=2+
314.20641	181	
329.16418	185	
338.20869	726	1+
370.71744	117	
397.17463	105	
409.27380	250	
420.21677	103	
431.24936	140	
437.27192	289	1+
447.25195	381	
483.22831	105	
520.32677	124	
538.32073	751	1+
560.28801	301	
576.31521	119	
580.32691	101	
582.30809	109	
593.34267	124	
594.32292	446	1+
596.30360	505	1+
598.32335	589	1+
600.32306	743	1+
611.29326	104	
640.29556	155	
657.33409	3202	1+
714.35332	174	
758.37972	2640	1+
767.56711	333	1+
857.45008	246	1+
END IONS

###FS:    #m/z: 893.36359 #charge   3
###MaxRes:#m/z:  0.00000 #charge-128
###MS: 1388
###MSMS: 1389
BEGIN IONS
TITLE=Cmpd 509, AutoMSn(893.3636), 23.5 min
RTINSECONDS=1408.98
SCANS=MS: 1388 MSMS: 1389
PEPMASS=893.36359	34777
CHARGE=3+
358.11935	282	
366.13848	220	
368.14410	310	
376.12952	890	1+
386.16655	651	1+
402.23176	616	
433.13743	132	
439.23632	116	
459.15722	410	1+
473.77421	139	
477.17483	824	
515.33170	117	
531.28416	155	
545.22610	164	
572.25049	1655	1+
590.25778	641	1+
657.23338	192	
735.31790	138	
818.44778	132	
821.66808	419	1+
837.12710	441	
855.46391	392	
855.68208	154	
861.21318	307	1+
879.21147	373	1+
887.35826	348	
887.67709	330	
888.05002	531	1+
891.94963	144	
893.36559	477	1+
893.71001	392	1+
894.02590	224	
897.92391	125	
1026.32038	123	
1055.69480	771	
1164.75725	507	
1565.76102	1009	1+
1652.78572	1615	1+
1799.86140	1187	1+
2088.81128	1338	1+
2201.90146	473	1+
2302.94069	550	1+
2462.96152	602	1+
END IONS

###FS:    #m/z: 705.30523 #charge   2
###MaxRes:#m/z:  0.00000 #charge-128
###MS: 1388
###MSMS: 1390
BEGIN IONS
TITLE=Cmpd 510, AutoMSn(705.3052), 23.5 min
RTINSECONDS=1409.48
SCANS=MS: 1388 MSMS: 1390
PEPMASS=705.30523	11098
CHARGE=2+
329.12957	166	
355.08498	188	
365.07891	107	
383.07443	3256	1+
387.07702	125	
402.23463	178	
421.05024	229	
423.20029	128	
440.20727	235	1+
478.15617	308	1+
496.15637	147	
514.27137	242	
514.76881	141	
586.31778	857	1+
591.22852	165	
599.31514	114	
657.35899	255	
659.35318	120	
669.26747	296	
703.30818	252	1+
706.35276	233	
708.36550	235	
710.33018	114	
713.23492	208	
768.37309	151	
817.39340	232	
914.44267	6910	1+
924.60250	270	
1027.52257	259	
1028.52167	186	
END IONS

###FS:    #m/z: 845.71713 #charge   3
###MaxRes:#m/z:  0.00000 #charge-128
###MS: 1388
###MSMS: 1391
BEGIN IONS
TITLE=Cmpd 511, AutoMSn(845.7171), 23.5 min
RTINSECONDS=1409.98
SCANS=MS: 1388 MSMS: 1391
PEPMASS=845.71713	7243
CHARGE=3+
332.11905	107	
358.11778	144	
366.13739	163	
368.15498	229	1+
376.13386	245	
383.07250	100	
386.16364	319	
402.22352	189	
459.16951	609	1+
477.17400	491	1+
496.15895	110	
515.32315	121	
554.23511	320	1+
572.24719	864	1+
590.25214	407	1+
753.32597	185	
840.71028	295	1+
845.39028	110	
846.41937	309	1+
847.09220	120	
852.04938	108	
900.40449	109	
914.44805	248	1+
974.47462	214	
975.00072	107	
1041.21923	160	
1049.78873	152	
1081.51077	127	
1783.85211	336	1+
END IONS

###FS:    #m/z: 846.06418 #charge   3
###MaxRes:#m/z:  0.00000 #charge-128
###MS: 1392
###MSMS: 1393
BEGIN IONS
TITLE=Cmpd 512, AutoMSn(846.0642), 23.6 min
RTINSECONDS=1413.02
SCANS=MS: 1392 MSMS: 1393
PEPMASS=846.06418	13166
CHARGE=3+
357.16525	121	
366.14099	163	
368.15035	363	1+
376.13284	415	1+
385.06783	148	
386.16984	188	
402.22904	382	
459.16050	357	1+
477.17779	713	1+
480.22387	132	
554.70679	117	
565.21475	124	
572.24950	1084	1+
590.26876	358	
735.31116	236	1+
753.32078	368	1+
775.37034	125	
826.90567	205	
827.39025	112	
840.39367	112	
840.73412	169	
844.42915	232	1+
845.70196	135	
846.06546	156	
850.37753	110	
852.06709	134	
882.37860	293	1+
892.43390	349	1+
900.41720	167	
900.93884	211	
914.43734	169	
914.44299	312	1+
981.97413	169	
1030.50365	132	
1031.00707	145	
1081.52520	188	
1636.79573	589	1+
1946.92171	866	1+
END IONS

###FS:    #m/z: 705.30517 #charge   2
###MaxRes:#m/z:  0.00000 #charge-128
###MS: 1392
###MSMS: 1394
BEGIN IONS
TITLE=Cmpd 513, AutoMSn(705.3052), 23.6 min
RTINSECONDS=1413.52
SCANS=MS: 1392 MSMS: 1394
PEPMASS=705.30517	11634
CHARGE=2+
329.12358	145	
341.14952	138	
365.06182	154	
383.07503	2249	1+
385.07491	417	
393.19524	100	
412.18397	140	
421.03067	197	
422.17637	114	
425.20719	100	
468.17012	111	
478.14839	106	
496.16467	440	1+
514.26589	468	
514.76915	127	
554.22904	101	
586.31969	675	
651.29450	122	
657.36410	387	1+
669.26860	589	1+
677.87817	472	1+
684.35268	102	
702.37674	417	1+
706.34700	262	1+
708.36427	265	
768.34982	231	
770.32482	105	
817.39704	472	1+
914.44035	7410	1+
924.58953	104	
1027.52299	102	
END IONS

###FS:    #m/z: 378.28372 #charge   1
###MaxRes:#m/z:  0.00000 #charge-128
###MS: 1392
###MSMS: 1395
BEGIN IONS
TITLE=Cmpd 514, AutoMSn(378.2837), 23.6 min
RTINSECONDS=1414.02
SCANS=MS: 1392 MSMS: 1395
PEPMASS=378.28372	10759
CHARGE=1+
342.26285	100	
360.27511	1811	1+
376.25219	291	
378.28406	1258	
END IONS

###FS:    #m/z: 846.06752 #charge   3
###MaxRes:#m/z:  0.00000 #charge-128
###MS: 1396
###MSMS: 1397
BEGIN IONS
TITLE=Cmpd 515, AutoMSn(846.0675), 23.6 min
RTINSECONDS=1417.05
SCANS=MS: 1396 MSMS: 1397
PEPMASS=846.06752	14903
CHARGE=3+
376.12530	311	
386.16867	180	
402.23500	399	
458.21506	124	
459.15866	580	1+
477.17631	478	1+
535.82285	185	
562.28706	128	
572.24989	968	1+
590.26536	511	
593.27176	133	
620.20314	118	
713.29111	119	
753.31095	350	1+
775.88281	121	
783.35543	129	
818.89470	196	
819.40392	126	
840.06397	131	
840.72311	100	
845.40586	343	1+
856.04807	208	
892.43096	257	
892.92891	230	
901.35631	100	
914.44363	165	
981.96044	276	1+
1089.52697	100	
1161.52815	124	
1946.91501	536	1+
END IONS

###FS:    #m/z: 591.24271 #charge   1
###MaxRes:#m/z:  0.00000 #charge-128
###MS: 1396
###MSMS: 1398
BEGIN IONS
TITLE=Cmpd 516, AutoMSn(591.2427), 23.6 min
RTINSECONDS=1417.55
SCANS=MS: 1396 MSMS: 1398
PEPMASS=591.24271	12114
CHARGE=1+
307.11478	1521	1+
359.13508	153	
377.18045	115	
386.13964	118	
421.19725	298	
426.14638	127	
437.15877	170	
449.25140	282	
491.15496	107	
521.21556	125	
550.22930	100	
571.34205	258	1+
574.27544	114	
576.32796	132	
588.32933	107	
589.30807	386	1+
END IONS

###FS:    #m/z: 883.89173 #charge   2
###MaxRes:#m/z:  0.00000 #charge-128
###MS: 1396
###MSMS: 1399
BEGIN IONS
TITLE=Cmpd 517, AutoMSn(883.8917), 23.6 min
RTINSECONDS=1418.05
SCANS=MS: 1396 MSMS: 1399
PEPMASS=883.89173	7782
CHARGE=2+
366.15140	111	
402.23876	139	
421.18553	481	1+
437.14805	184	
438.23196	181	
550.23794	240	1+
573.24820	108	
598.25209	118	
624.28078	120	
665.24667	137	
678.29626	134	
695.31955	1223	1+
697.30381	478	1+
842.39172	393	1+
908.35787	117	
957.45244	127	
1071.46355	493	1+
1217.53111	145	
END IONS

###FS:    #m/z: 883.88959 #charge   2
###MaxRes:#m/z:  0.00000 #charge-128
###MS: 1400
###MSMS: 1401
BEGIN IONS
TITLE=Cmpd 518, AutoMSn(883.8896), 23.7 min
RTINSECONDS=1421.07
SCANS=MS: 1400 MSMS: 1401
PEPMASS=883.88959	10158
CHARGE=2+
366.13474	213	
399.23856	125	
421.19362	349	
437.14071	105	
438.22729	170	
528.20998	119	
550.23859	221	
622.23840	119	
695.31694	1462	1+
699.30685	149	
842.39231	375	1+
884.38023	104	
956.44425	251	1+
1055.41784	125	
1071.47568	114	
1072.47410	190	
1217.53939	112	
END IONS

###FS:    #m/z: 591.24446 #charge   1
###MaxRes:#m/z:  0.00000 #charge-128
###MS: 1400
###MSMS: 1402
BEGIN IONS
TITLE=Cmpd 519, AutoMSn(591.2445), 23.7 min
RTINSECONDS=1421.57
SCANS=MS: 1400 MSMS: 1402
PEPMASS=591.24446	12770
CHARGE=1+
307.11611	1759	1+
330.16896	124	
386.14728	233	
391.14209	111	
420.23602	128	
421.20499	379	
437.15835	500	1+
476.24710	109	
521.22487	158	
551.22784	109	
571.33654	142	
577.33405	101	
586.38124	170	
589.31486	110	
590.32260	360	
END IONS

###FS:    #m/z: 459.27739 #charge   1
###MaxRes:#m/z:  0.00000 #charge-128
###MS: 1400
###MSMS: 1403
BEGIN IONS
TITLE=Cmpd 520, AutoMSn(459.2774), 23.7 min
RTINSECONDS=1422.07
SCANS=MS: 1400 MSMS: 1403
PEPMASS=459.27739	8124
CHARGE=1+
387.64465	104	
416.23920	158	
458.27576	386	
END IONS

###FS:    #m/z: 459.27918 #charge   1
###MaxRes:#m/z:  0.00000 #charge-128
###MS: 1404
###MSMS: 1405
BEGIN IONS
TITLE=Cmpd 521, AutoMSn(459.2792), 23.8 min
RTINSECONDS=1425.1
SCANS=MS: 1404 MSMS: 1405
PEPMASS=459.27918	13379
CHARGE=1+
337.19811	120	
396.26214	140	
398.28054	108	
438.30174	109	
440.29012	152	
442.28175	160	
444.27351	130	
458.25926	306	1+
END IONS

###FS:    #m/z: 547.27448 #charge   2
###MaxRes:#m/z:  0.00000 #charge-128
###MS: 1404
###MSMS: 1406
BEGIN IONS
TITLE=Cmpd 522, AutoMSn(547.2745), 23.8 min
RTINSECONDS=1425.6
SCANS=MS: 1404 MSMS: 1406
PEPMASS=547.27448	9478
CHARGE=2+
323.10379	237	
333.09368	254	
341.18615	202	
351.10795	1001	1+
355.21653	113	
368.21648	135	
384.20079	137	
385.25394	275	
404.13662	254	
422.13873	489	1+
437.24194	104	
454.23872	115	
458.23186	139	
464.23243	156	
472.28762	2999	1+
479.48798	280	
487.16533	364	1+
505.17731	478	1+
523.19677	160	
526.27954	221	1+
530.34744	175	
532.29377	263	1+
543.31357	195	
544.31080	642	1+
546.30495	1154	1+
548.32288	1376	1+
550.30613	1137	1+
571.35413	1617	1+
586.31411	575	1+
604.25276	111	
646.27166	113	
657.34611	294	
672.40309	2151	1+
681.03131	168	
681.09426	112	
725.42970	502	
743.43952	6371	1+
754.54698	358	
817.38350	177	
END IONS

###FS:    #m/z: 591.24180 #charge   1
###MaxRes:#m/z:  0.00000 #charge-128
###MS: 1404
###MSMS: 1407
BEGIN IONS
TITLE=Cmpd 523, AutoMSn(591.2418), 23.8 min
RTINSECONDS=1426.1
SCANS=MS: 1404 MSMS: 1407
PEPMASS=591.24180	13034
CHARGE=1+
307.11410	1413	1+
312.16656	100	
326.15278	101	
386.14670	112	
421.20741	260	
437.16699	160	
549.21173	125	
557.27328	105	
572.32087	139	
574.31316	114	
588.32697	203	
590.33121	204	
591.32109	223	
END IONS

###FS:    #m/z: 459.27934 #charge   1
###MaxRes:#m/z:  0.00000 #charge-128
###MS: 1408
###MSMS: 1409
BEGIN IONS
TITLE=Cmpd 524, AutoMSn(459.2793), 23.8 min
RTINSECONDS=1429.13
SCANS=MS: 1408 MSMS: 1409
PEPMASS=459.27934	19764
CHARGE=1+
364.23209	119	
386.20908	110	
427.19867	103	
442.27301	213	
449.25371	148	
457.25018	265	1+
END IONS

###FS:    #m/z: 547.27602 #charge   2
###MaxRes:#m/z:  0.00000 #charge-128
###MS: 1408
###MSMS: 1410
BEGIN IONS
TITLE=Cmpd 525, AutoMSn(547.2760), 23.8 min
RTINSECONDS=1429.63
SCANS=MS: 1408 MSMS: 1410
PEPMASS=547.27602	14888
CHARGE=2+
306.08044	256	
323.11065	333	
333.08758	344	1+
351.10740	1029	1+
363.22094	165	
385.25442	319	
404.13406	171	
412.74842	150	
422.14126	431	1+
454.26954	159	
472.28615	3084	1+
479.48479	213	
487.16525	198	
505.18015	327	
523.18247	133	
526.26520	144	
527.29228	309	1+
530.32460	159	
532.28889	148	
534.30647	135	
543.28892	319	
544.31231	833	1+
546.31384	990	1+
548.30897	983	1+
550.30277	1002	1+
550.98789	348	
557.25744	164	
559.13202	132	
571.35418	1924	1+
657.35733	152	
672.40237	2518	1+
725.43521	579	1+
743.43906	9053	1+
754.54141	789	
842.51737	166	
END IONS

###FS:    #m/z: 547.27615 #charge   2
###MaxRes:#m/z:  0.00000 #charge-128
###MS: 1412
###MSMS: 1414
BEGIN IONS
TITLE=Cmpd 526, AutoMSn(547.2762), 23.9 min
RTINSECONDS=1433.65
SCANS=MS: 1412 MSMS: 1414
PEPMASS=547.27615	14355
CHARGE=2+
323.10501	145	
337.16684	113	
351.10963	1096	1+
363.21562	220	
385.25366	281	
404.12735	544	1+
414.18900	163	
422.13284	109	
426.24507	128	
436.24942	171	
472.28683	2604	1+
487.17454	304	1+
489.15968	175	
505.17567	464	
524.19239	228	
526.31767	176	
530.31913	551	1+
535.83247	161	
543.31967	297	
544.30653	1012	1+
546.31176	938	1+
548.32166	1309	1+
550.32545	999	1+
556.25545	121	
559.11695	717	1+
571.35724	1644	1+
586.28195	140	
604.24301	256	1+
672.40364	2944	1+
681.03379	619	1+
725.42576	687	1+
743.44182	8098	1+
752.71950	112	
754.54324	1311	
END IONS

###FS:    #m/z: 902.39572 #charge   3
###MaxRes:#m/z:  0.00000 #charge-128
###MS: 1412
###MSMS: 1415
BEGIN IONS
TITLE=Cmpd 527, AutoMSn(902.3957), 23.9 min
RTINSECONDS=1434.15
SCANS=MS: 1412 MSMS: 1415
PEPMASS=902.39572	6358
CHARGE=3+
366.14084	229	
433.21940	427	1+
459.15799	112	
477.16736	106	
520.22966	118	
580.28504	104	
637.30403	104	
656.30065	100	
665.27551	100	
667.33172	116	
683.27670	223	
694.34547	110	
751.34869	1061	1+
770.31668	102	
951.43980	101	
953.47224	142	
1038.47412	119	
1073.62197	104	
END IONS

###FS:    #m/z: 902.39919 #charge   3
###MaxRes:#m/z:  0.00000 #charge-128
###MS: 1416
###MSMS: 1418
BEGIN IONS
TITLE=Cmpd 528, AutoMSn(902.3992), 24.0 min
RTINSECONDS=1437.68
SCANS=MS: 1416 MSMS: 1418
PEPMASS=902.39919	6400
CHARGE=3+
403.19055	107	
433.21498	117	
520.22127	113	
573.24200	106	
580.27382	100	
637.30835	116	
683.27832	212	
694.32462	195	
751.35239	985	1+
864.44134	188	
1038.49529	157	
END IONS

###FS:    #m/z: 476.30226 #charge   1
###MaxRes:#m/z:  0.00000 #charge-128
###MS: 1416
###MSMS: 1419
BEGIN IONS
TITLE=Cmpd 529, AutoMSn(476.3023), 24.0 min
RTINSECONDS=1438.18
SCANS=MS: 1416 MSMS: 1419
PEPMASS=476.30226	7682
CHARGE=1+
367.20143	105	
418.24442	107	
426.25869	142	
438.97142	112	
456.33254	109	
458.26407	148	
460.28439	213	
472.31370	173	
474.29085	433	
476.28175	498	1+
END IONS

###FS:    #m/z: 476.30479 #charge   1
###MaxRes:#m/z:  0.00000 #charge-128
###MS: 1420
###MSMS: 1421
BEGIN IONS
TITLE=Cmpd 530, AutoMSn(476.3048), 24.0 min
RTINSECONDS=1441.2
SCANS=MS: 1420 MSMS: 1421
PEPMASS=476.30479	7941
CHARGE=1+
414.26089	117	
421.21516	132	
442.27845	118	
456.28622	233	1+
458.26557	633	1+
472.28431	229	
473.26634	440	1+
476.29114	452	1+
END IONS

###FS:    #m/z: 902.39013 #charge   3
###MaxRes:#m/z:  0.00000 #charge-128
###MS: 1420
###MSMS: 1422
BEGIN IONS
TITLE=Cmpd 531, AutoMSn(902.3901), 24.0 min
RTINSECONDS=1441.7
SCANS=MS: 1420 MSMS: 1422
PEPMASS=902.39013	5832
CHARGE=3+
363.13636	115	
366.14471	104	
386.15323	114	
402.23107	322	
437.21462	102	
722.38563	140	
751.35140	378	1+
1012.70725	108	
END IONS

###FS:    #m/z: 454.75222 #charge   2
###MaxRes:#m/z:  0.00000 #charge-128
###MS: 1420
###MSMS: 1423
BEGIN IONS
TITLE=Cmpd 532, AutoMSn(454.7522), 24.0 min
RTINSECONDS=1442.2
SCANS=MS: 1420 MSMS: 1423
PEPMASS=454.75222	3210
CHARGE=2+
434.30397	173	
452.27570	229	
455.24003	125	
456.25261	420	1+
END IONS

###FS:    #m/z: 851.39719 #charge   3
###MaxRes:#m/z:  0.00000 #charge-128
###MS: 1424
###MSMS: 1425
BEGIN IONS
TITLE=Cmpd 533, AutoMSn(851.3972), 24.1 min
RTINSECONDS=1445.23
SCANS=MS: 1424 MSMS: 1425
PEPMASS=851.39719	22145
CHARGE=3+
341.14661	115	
351.12785	126	
359.10111	262	
369.14389	319	1+
376.12215	104	
377.11343	481	
387.14725	212	
402.23369	922	1+
460.14372	539	1+
477.17501	180	
478.15626	752	1+
495.23283	151	
527.22565	140	
545.22824	393	1+
555.25416	115	
562.25658	333	1+
572.25820	297	
573.23587	1537	1+
581.24224	159	
590.26474	341	
591.24724	942	1+
736.30674	209	
754.30727	433	
763.50233	105	
779.69195	104	
780.36751	116	
783.38121	388	
783.89379	393	1+
818.43770	205	
846.36498	204	
851.38830	417	1+
851.74277	283	1+
852.04960	306	1+
910.43131	113	
993.87607	128	
1169.07270	116	
1170.07539	104	
1652.78483	1104	1+
1799.82467	913	1+
1962.91597	2174	1+
2076.00366	463	1+
2177.06188	414	1+
END IONS

###FS:    #m/z: 454.74794 #charge   2
###MaxRes:#m/z:  0.00000 #charge-128
###MS: 1424
###MSMS: 1426
BEGIN IONS
TITLE=Cmpd 534, AutoMSn(454.7479), 24.1 min
RTINSECONDS=1445.74
SCANS=MS: 1424 MSMS: 1426
PEPMASS=454.74794	4537
CHARGE=2+
398.22264	116	
418.17295	103	
434.30205	108	
436.24341	320	1+
451.28214	108	
452.26600	510	1+
458.28016	144	
END IONS

###FS:    #m/z: 476.30401 #charge   1
###MaxRes:#m/z:  0.00000 #charge-128
###MS: 1424
###MSMS: 1427
BEGIN IONS
TITLE=Cmpd 535, AutoMSn(476.3040), 24.1 min
RTINSECONDS=1446.24
SCANS=MS: 1424 MSMS: 1427
PEPMASS=476.30401	7425
CHARGE=1+
414.23914	123	
440.25107	121	
457.23981	116	
458.27739	450	1+
462.28025	151	
472.26289	238	1+
474.27980	317	
476.27057	310	1+
END IONS

###FS:    #m/z: 851.39602 #charge   3
###MaxRes:#m/z:  0.00000 #charge-128
###MS: 1428
###MSMS: 1429
BEGIN IONS
TITLE=Cmpd 536, AutoMSn(851.3960), 24.2 min
RTINSECONDS=1449.27
SCANS=MS: 1428 MSMS: 1429
PEPMASS=851.39602	24457
CHARGE=3+
359.10069	208	
366.14056	165	
377.11276	348	
386.17078	166	
387.15522	432	
402.23107	803	
459.15871	127	
460.15217	452	
473.76647	124	
477.17850	210	
478.15996	478	
515.31756	132	
545.24214	148	
554.22323	233	1+
563.25569	538	1+
572.24873	162	
573.23724	1745	1+
590.26402	197	
591.24708	1261	1+
736.29982	316	1+
754.30946	427	1+
780.04344	132	
783.38333	345	
783.87290	397	
846.38590	122	
849.35061	223	1+
851.72811	244	1+
852.06493	359	
852.40335	132	
859.02060	144	
900.42310	863	1+
900.92623	280	1+
910.43181	156	
991.75905	134	
1170.01471	180	
1652.79936	907	1+
1962.92067	2135	1+
2075.98872	548	1+
END IONS

###FS:    #m/z: 741.40141 #charge   2
###MaxRes:#m/z:  0.00000 #charge-128
###MS: 1428
###MSMS: 1430
BEGIN IONS
TITLE=Cmpd 537, AutoMSn(741.4014), 24.2 min
RTINSECONDS=1449.77
SCANS=MS: 1428 MSMS: 1430
PEPMASS=741.40141	6534
CHARGE=2+
359.21696	138	
417.23087	166	
442.26259	107	
449.25078	245	
472.30968	102	
610.29491	194	
619.81278	141	
737.37284	229	1+
740.39220	107	
742.38805	407	1+
754.53135	193	
909.46359	157	
1010.48287	134	
1123.57709	242	
1154.62705	154	
1238.59683	115	
END IONS

###FS:    #m/z: 970.48125 #charge   2
###MaxRes:#m/z:  0.00000 #charge-128
###MS: 1428
###MSMS: 1431
BEGIN IONS
TITLE=Cmpd 538, AutoMSn(970.4812), 24.2 min
RTINSECONDS=1450.27
SCANS=MS: 1428 MSMS: 1431
PEPMASS=970.48125	4414
CHARGE=2+
395.79214	129	
402.23033	110	
437.21582	128	
496.26223	116	
513.27261	101	
543.25047	136	
558.21041	288	1+
616.85327	101	
639.27616	103	
664.33868	186	
678.90289	136	
710.85355	107	
718.30143	103	
776.28441	105	
779.35750	202	
878.43580	308	1+
991.52596	190	
1121.58428	108	
END IONS

###FS:    #m/z: 741.40286 #charge   2
###MaxRes:#m/z:  0.00000 #charge-128
###MS: 1432
###MSMS: 1433
BEGIN IONS
TITLE=Cmpd 539, AutoMSn(741.4029), 24.2 min
RTINSECONDS=1453.3
SCANS=MS: 1432 MSMS: 1433
PEPMASS=741.40286	12989
CHARGE=2+
359.21151	121	
381.16428	180	
442.26504	182	
449.26280	116	
610.79685	175	
611.29396	128	
619.31252	140	
619.82434	178	
675.85523	139	
682.32028	135	
685.34981	124	
711.33962	111	
739.38233	267	1+
743.38045	279	1+
748.41306	161	
796.36373	154	
822.41143	134	
909.45957	241	
1010.46853	145	
1123.61133	133	
1124.60124	118	
1237.61684	142	
END IONS

###FS:    #m/z: 647.65586 #charge   3
###MaxRes:#m/z:  0.00000 #charge-128
###MS: 1432
###MSMS: 1434
BEGIN IONS
TITLE=Cmpd 540, AutoMSn(647.6559), 24.2 min
RTINSECONDS=1453.8
SCANS=MS: 1432 MSMS: 1434
PEPMASS=647.65586	10968
CHARGE=3+
367.16130	137	
372.15551	117	
390.18249	139	
393.20217	164	
412.12858	138	
416.73392	133	
425.72447	144	
429.17319	209	
439.72479	285	
447.19681	250	
519.24194	137	
540.21330	274	1+
558.21642	362	1+
560.78799	190	
577.23906	119	
627.33828	277	1+
632.30593	191	
634.33734	151	
643.33936	164	
644.38230	400	1+
646.35960	750	1+
648.35722	780	1+
650.32970	698	1+
656.85780	573	1+
657.05015	156	
664.34181	299	1+
671.30517	462	1+
688.29411	367	1+
705.27520	116	
710.82625	188	
711.34596	201	
765.35160	351	1+
773.33555	139	
779.35807	804	1+
839.89190	155	
848.40838	146	
878.42805	1458	1+
991.52891	577	1+
1120.57459	154	
1292.61579	130	
1548.73021	717	1+
END IONS

###FS:    #m/z: 970.97240 #charge   2
###MaxRes:#m/z:  0.00000 #charge-128
###MS: 1432
###MSMS: 1435
BEGIN IONS
TITLE=Cmpd 541, AutoMSn(970.9724), 24.2 min
RTINSECONDS=1454.3
SCANS=MS: 1432 MSMS: 1435
PEPMASS=970.97240	10795
CHARGE=2+
366.13946	312	
393.22385	157	
429.16881	110	
521.25540	180	
523.27651	107	
650.31059	119	
664.33901	253	1+
672.29468	108	
689.32693	121	
705.27102	106	
719.34879	163	
774.86365	146	
775.37655	182	
779.35410	317	1+
821.38761	202	
839.43127	123	
839.87993	106	
848.40837	363	
848.90787	221	
850.43036	127	
878.43222	510	1+
904.94542	127	
931.48946	104	
970.95808	111	
971.52416	112	
991.51483	616	1+
1063.49362	107	
1120.56233	212	
1131.68879	128	
END IONS

###FS:    #m/z: 836.07148 #charge   3
###MaxRes:#m/z:  0.00000 #charge-128
###MS: 1436
###MSMS: 1437
BEGIN IONS
TITLE=Cmpd 542, AutoMSn(836.0715), 24.3 min
RTINSECONDS=1457.33
SCANS=MS: 1436 MSMS: 1437
PEPMASS=836.07148	34903
CHARGE=3+
371.14615	277	
389.16545	509	1+
421.20305	204	
439.22913	2101	1+
445.20399	235	
446.24226	907	
502.25380	315	
510.26945	3611	1+
516.22634	450	1+
547.25337	353	
547.76321	319	1+
595.75483	190	
599.24118	205	1+
604.77264	441	
605.27853	391	
612.22432	998	1+
617.26631	652	1+
623.35373	940	1+
640.82944	297	
670.30680	390	1+
674.29338	193	
680.37191	6423	1+
688.28186	258	
690.06876	184	
700.29750	197	
725.30353	284	1+
725.30814	1804	1+
771.32233	351	
779.44445	1590	1+
789.32948	358	
830.40100	286	
834.38330	258	1+
838.38677	4127	1+
855.38642	187	
864.40183	255	
880.47905	1039	1+
895.42087	226	1+
905.40416	250	
921.42988	2257	1+
939.43602	2801	1+
992.46040	3155	1+
995.50610	740	1+
1010.46775	1334	1+
1052.53059	1628	1+
1064.30674	184	
1111.52174	253	
1111.52258	1107	1+
1167.56063	894	
1168.57403	529	
1226.54092	1480	1+
1281.64710	218	
END IONS

###FS:    #m/z: 970.97313 #charge   2
###MaxRes:#m/z:  0.00000 #charge-128
###MS: 1436
###MSMS: 1438
BEGIN IONS
TITLE=Cmpd 543, AutoMSn(970.9731), 24.3 min
RTINSECONDS=1457.83
SCANS=MS: 1436 MSMS: 1438
PEPMASS=970.97313	21788
CHARGE=2+
366.14139	318	
389.21515	206	
393.21109	277	
395.78118	321	
413.20397	116	
429.15890	157	
510.25148	171	
521.27416	210	
551.25195	112	
559.22311	116	
567.22418	144	
652.67731	108	
654.29456	129	
657.23448	112	
664.34463	329	
672.29151	154	
711.33027	151	
774.88678	321	
775.36584	330	
821.39612	230	1+
878.43576	856	1+
905.43656	113	
970.97099	166	
971.44887	171	
991.52154	462	
1120.57137	243	
1131.69953	213	
1695.79430	815	1+
END IONS

###FS:    #m/z: 647.65408 #charge   3
###MaxRes:#m/z:  0.00000 #charge-128
###MS: 1436
###MSMS: 1439
BEGIN IONS
TITLE=Cmpd 544, AutoMSn(647.6541), 24.3 min
RTINSECONDS=1458.33
SCANS=MS: 1436 MSMS: 1439
PEPMASS=647.65408	19296
CHARGE=3+
378.57431	164	
390.19070	317	
414.17735	159	
429.17402	437	1+
496.26160	177	
504.25776	201	
551.24317	161	
558.22748	788	1+
560.79489	172	
576.25562	278	
628.32834	195	
632.31345	318	1+
643.34515	237	
644.31314	598	1+
646.32327	1663	1+
650.34085	767	1+
653.73543	552	1+
653.78539	172	
656.82262	284	
664.35273	225	
671.28800	367	1+
689.31650	227	
710.83276	400	
711.33532	176	
718.33847	247	1+
719.86850	165	
765.35222	183	
766.85756	297	
779.36268	885	1+
790.37123	260	
818.37400	329	1+
834.41366	175	
848.40752	367	
876.46388	332	1+
878.43802	2637	1+
991.52066	653	1+
1120.57742	216	
1121.58516	215	
1131.68656	304	
1548.74468	910	1+
END IONS

###FS:    #m/z: 836.07183 #charge   3
###MaxRes:#m/z:  0.00000 #charge-128
###MS: 1440
###MSMS: 1441
BEGIN IONS
TITLE=Cmpd 545, AutoMSn(836.0718), 24.4 min
RTINSECONDS=1461.35
SCANS=MS: 1440 MSMS: 1441
PEPMASS=836.07183	76563
CHARGE=3+
363.16171	630	
371.15309	396	
389.16364	723	
439.22834	4527	1+
445.20238	462	
446.24078	1214	
484.19244	351	
488.22094	340	
491.58324	553	
502.24501	725	
510.26713	5641	1+
516.21176	532	
533.26141	356	
604.77855	962	
605.27602	602	
612.22278	2367	1+
617.26820	1701	1+
623.34706	2083	1+
640.83189	438	
641.33228	338	
680.37179	13943	1+
688.28402	446	
700.27575	401	
725.30567	4364	1+
779.43855	3187	1+
789.32492	740	1+
830.40960	365	
838.38842	6288	1+
838.39593	1251	1+
880.48927	3026	1+
905.40588	495	
921.41430	407	
921.42747	3200	1+
939.43563	2372	1+
939.43777	4137	1+
942.92786	349	
992.46283	6510	1+
995.52418	599	
1010.48211	3314	1+
1020.97474	474	
1052.54371	2976	1+
1093.51918	1916	1+
1111.52246	1874	1+
1167.56790	3227	1+
1226.54645	3216	1+
1238.05719	392	
1280.63466	396	
1339.64008	1238	1+
1709.75519	1329	1+
1727.76447	1055	1+
END IONS

###FS:    #m/z: 970.97368 #charge   2
###MaxRes:#m/z:  0.00000 #charge-128
###MS: 1440
###MSMS: 1442
BEGIN IONS
TITLE=Cmpd 546, AutoMSn(970.9737), 24.4 min
RTINSECONDS=1461.85
SCANS=MS: 1440 MSMS: 1442
PEPMASS=970.97368	27453
CHARGE=2+
366.13094	156	
389.21496	185	
393.22352	189	
412.14139	128	
510.23557	122	
521.26866	447	1+
551.24606	376	1+
576.23778	106	
589.30571	125	
632.29211	112	
654.27643	123	
657.22546	106	
664.33390	631	1+
671.29827	246	1+
680.38107	155	
689.32471	209	
705.27888	169	
712.35368	115	
717.33050	111	
774.86685	268	
779.36994	152	
801.32924	132	
818.36717	114	
878.42855	643	1+
905.43398	127	
950.44326	301	1+
971.47621	227	
991.51561	530	
1120.55628	215	
1121.59747	111	
1131.68852	184	
1695.80294	558	1+
END IONS

###FS:    #m/z: 1253.59813 #charge   2
###MaxRes:#m/z:  0.00000 #charge-128
###MS: 1440
###MSMS: 1443
BEGIN IONS
TITLE=Cmpd 547, AutoMSn(1253.5981), 24.4 min
RTINSECONDS=1462.35
SCANS=MS: 1440 MSMS: 1443
PEPMASS=1253.59813	23321
CHARGE=2+
366.13704	565	
612.21690	125	
657.23422	245	
1253.60070	1866	1+
1254.10872	694	
1255.09508	426	
1265.39190	921	
1266.80856	112	
END IONS

###FS:    #m/z: 836.07161 #charge   3
###MaxRes:#m/z:  0.00000 #charge-128
###MS: 1444
###MSMS: 1445
BEGIN IONS
TITLE=Cmpd 548, AutoMSn(836.0716), 24.4 min
RTINSECONDS=1465.37
SCANS=MS: 1444 MSMS: 1445
PEPMASS=836.07161	106614
CHARGE=3+
371.14498	294	
389.15820	983	
401.17884	302	
439.23192	5351	1+
445.19551	1096	1+
484.18432	425	
502.24145	308	
510.26975	7881	1+
516.22293	1039	1+
547.26257	1338	
547.76156	647	
599.24503	447	
612.22889	3618	1+
613.77490	1151	
615.32115	294	
617.26423	1477	1+
623.35212	2558	1+
640.82303	532	
641.33321	305	
680.37333	14726	1+
688.99953	328	
718.83312	480	
719.32858	312	
725.30416	1145	1+
725.30698	4852	1+
771.30791	320	
775.87843	284	
779.44184	3929	1+
789.32971	642	1+
830.74787	307	
838.38888	7279	1+
838.39367	2062	1+
872.36205	543	1+
880.48857	2568	1+
890.36860	268	
895.90188	280	
921.42166	329	
921.42746	3389	1+
939.43599	6062	1+
992.46154	341	
992.46552	6910	1+
995.51772	1041	1+
1010.46958	3997	1+
1052.53923	3706	1+
1063.33173	1190	1+
1111.51690	3267	1+
1167.56290	3667	1+
1208.53649	2001	1+
1226.55665	684	
1227.54066	380	
1280.65074	328	
1339.64048	1787	1+
1453.64343	1114	1+
1709.74028	1617	1+
1727.74530	2188	1+
1808.79551	1314	1+
1883.85732	1014	1+
END IONS

###FS:    #m/z: 1253.59916 #charge   2
###MaxRes:#m/z:  0.00000 #charge-128
###MS: 1444
###MSMS: 1446
BEGIN IONS
TITLE=Cmpd 549, AutoMSn(1253.5992), 24.4 min
RTINSECONDS=1465.87
SCANS=MS: 1444 MSMS: 1446
PEPMASS=1253.59916	42387
CHARGE=2+
366.13831	335	
657.24902	265	1+
680.38806	118	
1253.59582	1490	1+
1254.09170	853	
1255.10006	331	
1265.38682	330	
1266.13278	133	
1266.85379	939	
END IONS

###FS:    #m/z: 647.65581 #charge   3
###MaxRes:#m/z:  0.00000 #charge-128
###MS: 1444
###MSMS: 1447
BEGIN IONS
TITLE=Cmpd 550, AutoMSn(647.6558), 24.4 min
RTINSECONDS=1466.37
SCANS=MS: 1444 MSMS: 1447
PEPMASS=647.65581	20776
CHARGE=3+
390.18338	281	
412.06904	797	
425.72433	165	
450.25230	299	
486.20384	174	
496.27347	266	
519.22911	154	
550.99359	180	
558.22212	314	1+
563.32122	188	
571.22301	195	
576.24429	221	
589.80364	157	
644.32473	687	1+
646.33817	482	
646.80557	168	
647.33561	1692	1+
652.38857	147	
664.33335	269	
678.36066	154	
689.32205	200	
710.84367	221	
719.83094	182	
765.35274	278	1+
774.87139	271	
775.35711	286	
779.37110	691	1+
801.32991	246	1+
818.37990	173	
848.40066	182	
858.44170	347	1+
876.45806	3651	1+
878.43809	1685	1+
963.52722	230	1+
991.51732	390	1+
1120.55035	244	
END IONS

###FS:    #m/z: 1253.59885 #charge   2
###MaxRes:#m/z:  0.00000 #charge-128
###MS: 1448
###MSMS: 1449
BEGIN IONS
TITLE=Cmpd 551, AutoMSn(1253.5988), 24.5 min
RTINSECONDS=1469.39
SCANS=MS: 1448 MSMS: 1449
PEPMASS=1253.59885	35564
CHARGE=2+
366.14067	501	
528.18190	176	
657.23416	331	
681.84576	109	
1253.60439	906	1+
1254.10214	375	
1255.10578	301	
1265.38904	752	
END IONS

###FS:    #m/z: 644.26464 #charge   2
###MaxRes:#m/z:  0.00000 #charge-128
###MS: 1448
###MSMS: 1450
BEGIN IONS
TITLE=Cmpd 552, AutoMSn(644.2646), 24.5 min
RTINSECONDS=1469.89
SCANS=MS: 1448 MSMS: 1450
PEPMASS=644.26464	7584
CHARGE=2+
372.14804	115	
390.19140	146	
395.77810	116	
412.06481	548	
414.05573	103	
414.19782	194	
429.17297	219	
440.21890	296	
450.24753	381	1+
504.24170	177	
538.20956	109	
541.19563	250	1+
550.99620	116	
551.23642	203	
558.21327	132	
563.32738	396	1+
597.32560	100	
624.30410	105	
625.29448	271	1+
640.35645	493	1+
642.35075	809	1+
645.34403	564	1+
648.33419	237	
672.30900	100	
678.36531	284	
710.85315	162	
770.36107	124	
779.38489	695	1+
860.45765	133	
876.45110	706	1+
876.45273	3649	1+
991.53675	121	
END IONS

###FS:    #m/z: 647.65435 #charge   3
###MaxRes:#m/z:  0.00000 #charge-128
###MS: 1448
###MSMS: 1451
BEGIN IONS
TITLE=Cmpd 553, AutoMSn(647.6543), 24.5 min
RTINSECONDS=1470.39
SCANS=MS: 1448 MSMS: 1451
PEPMASS=647.65435	13643
CHARGE=3+
355.20070	127	
412.06829	1190	1+
414.07463	421	1+
430.15228	122	
430.23085	149	
437.28135	125	
450.24837	335	
496.27318	135	
518.75390	139	
533.25393	142	
558.20942	165	
560.82581	110	
576.23585	117	
609.22142	263	1+
632.29997	189	
643.31562	175	
644.36190	644	1+
646.36811	494	
646.83229	116	
647.28174	324	
648.35283	1433	1+
652.32829	245	
664.35638	172	
671.28892	247	1+
678.34478	137	
689.31540	244	1+
697.03152	148	
705.28405	272	
710.84258	219	
765.33963	110	
779.37382	587	1+
834.39920	113	
859.43841	128	
876.45079	4492	1+
876.45591	1270	1+
878.45544	662	1+
991.51670	417	1+
1548.72121	588	1+
END IONS

###FS:    #m/z: 739.69434 #charge   3
###MaxRes:#m/z:  0.00000 #charge-128
###MS: 1452
###MSMS: 1453
BEGIN IONS
TITLE=Cmpd 554, AutoMSn(739.6943), 24.6 min
RTINSECONDS=1473.41
SCANS=MS: 1452 MSMS: 1453
PEPMASS=739.69434	24211
CHARGE=3+
330.17138	187	
431.20943	366	
449.22249	383	1+
500.15847	213	
513.74322	775	
514.24090	404	1+
533.23485	370	1+
543.32245	1407	1+
545.75897	1317	1+
564.26254	163	
571.19929	287	
588.23064	177	
592.25585	223	
596.30477	359	
596.79859	166	
598.30778	186	
600.34556	3974	1+
619.32795	183	
619.80706	245	1+
621.80796	206	
693.31191	152	
699.24915	2110	1+
715.36913	2827	1+
735.36079	373	1+
738.36439	391	1+
740.36512	184	
741.37309	745	1+
795.31902	321	1+
812.33900	3726	1+
821.89216	227	
862.44284	2953	1+
872.19894	198	
925.41951	3754	1+
936.66374	347	
977.46940	3977	1+
980.44008	280	1+
1008.45668	189	
1008.45970	1130	1+
1026.47620	408	
1027.46109	214	
1090.53586	1059	1+
1091.50288	3006	1+
1102.45619	246	
1109.50888	4767	1+
1127.52069	167	
1191.60496	283	
1222.61215	1119	1+
1292.63449	270	
1292.64540	531	1+
1337.61803	374	1+
1355.62798	456	1+
1481.76563	618	1+
END IONS

###FS:    #m/z: 1109.03736 #charge   2
###MaxRes:#m/z:  0.00000 #charge-128
###MS: 1452
###MSMS: 1454
BEGIN IONS
TITLE=Cmpd 555, AutoMSn(1109.0374), 24.6 min
RTINSECONDS=1473.91
SCANS=MS: 1452 MSMS: 1454
PEPMASS=1109.03736	6464
CHARGE=2+
366.13502	166	
516.26133	132	
1120.08332	108	
2217.04852	585	1+
END IONS

###FS:    #m/z: 644.26501 #charge   2
###MaxRes:#m/z:  0.00000 #charge-128
###MS: 1452
###MSMS: 1455
BEGIN IONS
TITLE=Cmpd 556, AutoMSn(644.2650), 24.6 min
RTINSECONDS=1474.42
SCANS=MS: 1452 MSMS: 1455
PEPMASS=644.26501	7644
CHARGE=2+
355.16311	124	
405.24260	111	
412.06505	725	1+
427.23086	121	
430.16360	121	
439.73293	343	
450.23765	177	
478.25828	101	
493.25826	116	
529.24096	127	
560.28126	135	
563.32827	396	
576.24749	126	
624.33660	115	
639.39430	138	
640.28569	239	
641.33790	295	
642.33610	1040	1+
646.34316	737	1+
652.67175	108	
654.74105	156	
655.79512	438	
664.32573	141	
678.36735	260	
779.39337	413	1+
876.44749	942	1+
876.45383	3093	1+
887.25780	194	
1120.54679	102	
END IONS

###FS:    #m/z: 739.69562 #charge   3
###MaxRes:#m/z:  0.00000 #charge-128
###MS: 1456
###MSMS: 1457
BEGIN IONS
TITLE=Cmpd 557, AutoMSn(739.6956), 24.6 min
RTINSECONDS=1477.45
SCANS=MS: 1456 MSMS: 1457
PEPMASS=739.69562	58520
CHARGE=3+
330.15734	330	
340.12156	205	
345.22182	261	
384.15858	223	
392.68286	268	
431.21257	798	
438.12096	393	
448.70398	298	1+
489.23542	288	
500.16208	216	
532.74254	265	
533.24254	369	
543.32296	2596	1+
545.75753	2658	1+
553.24673	232	1+
571.19303	610	1+
588.23197	600	1+
596.29753	532	1+
600.34678	7194	1+
602.80481	196	
619.80717	369	1+
621.29501	368	1+
628.82042	452	1+
669.31677	395	1+
693.31430	431	1+
699.25336	3354	1+
715.37067	4955	1+
724.36393	371	1+
726.32853	478	
728.35985	276	
734.34799	208	
740.38193	265	
741.40085	316	
742.37241	565	1+
748.41091	269	
784.35128	209	
812.33826	8288	1+
821.89539	320	
862.43970	4392	1+
872.45057	204	
897.45240	383	1+
925.42066	7901	1+
959.45435	431	1+
977.46544	9120	1+
981.42858	869	1+
996.42990	501	1+
1008.45884	3427	1+
1026.47449	4597	1+
1081.50544	578	1+
1090.54334	1720	1+
1091.50365	5874	1+
1093.54134	202	
1104.49005	206	
1109.51169	8987	1+
1127.52187	1620	1+
1191.60178	426	
1192.58163	287	
1222.58801	3446	1+
1292.64836	1507	1+
1355.62039	724	1+
1474.71752	715	1+
END IONS

###FS:    #m/z: 1109.03456 #charge   2
###MaxRes:#m/z:  0.00000 #charge-128
###MS: 1456
###MSMS: 1458
BEGIN IONS
TITLE=Cmpd 558, AutoMSn(1109.0346), 24.6 min
RTINSECONDS=1477.95
SCANS=MS: 1456 MSMS: 1458
PEPMASS=1109.03456	15176
CHARGE=2+
366.14391	396	
408.83297	113	
454.15315	158	
600.35526	132	
657.23514	148	
699.25306	100	
1111.06111	120	
2217.07097	623	1+
END IONS

###FS:    #m/z: 334.29327 #charge-128
###MaxRes:#m/z:  0.00000 #charge-128
###MS: 1456
###MSMS: 1459
BEGIN IONS
TITLE=Cmpd 559, AutoMSn(334.2933), 24.6 min
RTINSECONDS=1478.45
SCANS=MS: 1456 MSMS: 1459
PEPMASS=334.29327	12799

316.28402	151	
334.29583	252	
END IONS

###FS:    #m/z: 739.36112 #charge   2
###MaxRes:#m/z:  0.00000 #charge-128
###MS: 1460
###MSMS: 1461
BEGIN IONS
TITLE=Cmpd 560, AutoMSn(739.3611), 24.7 min
RTINSECONDS=1481.48
SCANS=MS: 1460 MSMS: 1461
PEPMASS=739.36112	73546
CHARGE=2+
330.17281	514	
345.22950	412	1+
378.13523	305	
413.19895	263	
431.21242	1219	
449.21520	273	
454.71698	321	1+
490.73642	255	
533.24591	338	
543.31785	3414	1+
545.75367	2928	1+
571.19510	491	
588.22907	390	
588.79722	327	1+
592.26193	311	
600.34699	9065	1+
611.80103	2768	1+
646.82768	429	
647.32450	456	
669.31905	339	1+
678.31773	898	1+
678.81255	694	
693.29905	581	
699.24924	4749	1+
715.37437	6891	1+
728.02019	425	
728.35688	340	
733.68783	276	
738.36969	440	1+
743.37688	376	1+
784.33680	1210	1+
795.29667	283	
795.32388	521	1+
806.37259	401	1+
812.33754	11071	1+
862.44422	5184	1+
872.19624	498	
872.45700	382	
897.43350	269	
909.39797	348	1+
925.42156	9012	1+
943.87104	249	
959.45689	615	1+
977.46660	9944	1+
981.44622	548	1+
997.44867	447	1+
1008.44616	371	
1008.45732	3357	1+
1026.47101	5460	1+
1081.50219	747	1+
1090.54229	1997	1+
1091.49998	7275	1+
1109.50673	11194	1+
1127.52434	1120	1+
1191.59990	2664	1+
1223.58283	2003	1+
1240.60428	541	1+
1292.64099	507	
1293.64119	269	
END IONS

###FS:    #m/z: 1109.03639 #charge   2
###MaxRes:#m/z:  0.00000 #charge-128
###MS: 1460
###MSMS: 1462
BEGIN IONS
TITLE=Cmpd 561, AutoMSn(1109.0364), 24.7 min
RTINSECONDS=1481.99
SCANS=MS: 1460 MSMS: 1462
PEPMASS=1109.03639	20516
CHARGE=2+
600.34608	271	1+
812.33992	113	
2217.05192	1047	1+
END IONS

###FS:    #m/z: 334.29302 #charge-128
###MaxRes:#m/z:  0.00000 #charge-128
###MS: 1460
###MSMS: 1463
BEGIN IONS
TITLE=Cmpd 562, AutoMSn(334.2930), 24.7 min
RTINSECONDS=1482.49
SCANS=MS: 1460 MSMS: 1463
PEPMASS=334.29302	17737

314.26955	221	
316.28339	180	
334.29847	352	
END IONS

###FS:    #m/z: 334.29350 #charge-128
###MaxRes:#m/z:  0.00000 #charge-128
###MS: 1464
###MSMS: 1465
BEGIN IONS
TITLE=Cmpd 563, AutoMSn(334.2935), 24.8 min
RTINSECONDS=1485.51
SCANS=MS: 1464 MSMS: 1465
PEPMASS=334.29350	19631

314.26351	123	
332.27094	109	
334.29681	407	
340.41766	164	
END IONS

###FS:    #m/z: 935.07637 #charge   3
###MaxRes:#m/z:  0.00000 #charge-128
###MS: 1464
###MSMS: 1466
BEGIN IONS
TITLE=Cmpd 564, AutoMSn(935.0764), 24.8 min
RTINSECONDS=1486.01
SCANS=MS: 1464 MSMS: 1466
PEPMASS=935.07637	10682
CHARGE=3+
357.16028	145	
366.12644	158	
381.11089	101	
398.14094	228	
402.23372	1478	1+
459.17175	120	
467.12206	209	
478.18513	133	
481.20488	113	
499.19612	162	
515.32859	285	
528.19595	112	
570.22681	100	
572.24870	549	1+
590.26146	372	
620.17203	100	
635.25387	165	
653.26053	2896	1+
710.18550	115	
728.21845	105	
753.32301	331	1+
766.33932	420	1+
783.37565	116	
783.89177	282	
823.28486	308	1+
900.40578	167	
981.96828	156	
982.46197	175	
END IONS

###FS:    #m/z: 348.27211 #charge-128
###MaxRes:#m/z:  0.00000 #charge-128
###MS: 1464
###MSMS: 1467
BEGIN IONS
TITLE=Cmpd 565, AutoMSn(348.2721), 24.8 min
RTINSECONDS=1486.51
SCANS=MS: 1464 MSMS: 1467
PEPMASS=348.27211	7382

348.25781	309	
END IONS

###FS:    #m/z: 935.07546 #charge   3
###MaxRes:#m/z:  0.00000 #charge-128
###MS: 1468
###MSMS: 1469
BEGIN IONS
TITLE=Cmpd 566, AutoMSn(935.0755), 24.8 min
RTINSECONDS=1489.54
SCANS=MS: 1468 MSMS: 1469
PEPMASS=935.07546	17008
CHARGE=3+
335.11492	111	
366.09238	175	
376.12866	159	
386.17023	139	
398.15006	352	1+
402.23257	1915	1+
449.11859	193	
458.18714	243	1+
467.12597	732	1+
477.18577	141	
481.23083	109	
494.21536	109	
499.19049	110	
515.31544	334	
556.20320	149	
562.26274	131	
572.24343	1102	1+
590.26694	328	
619.18523	199	
635.24257	319	1+
653.25978	2796	1+
657.31043	111	
681.37415	117	
710.20663	109	
736.30062	152	
753.32070	401	
766.34997	245	
784.38051	131	
823.28194	616	1+
826.90959	296	1+
841.29469	147	
883.36418	230	1+
929.42652	119	
952.37248	132	
1004.33875	136	
1799.81813	478	1+
1962.90909	483	1+
END IONS

###FS:    #m/z: 348.27092 #charge-128
###MaxRes:#m/z:  0.00000 #charge-128
###MS: 1468
###MSMS: 1470
BEGIN IONS
TITLE=Cmpd 567, AutoMSn(348.2709), 24.8 min
RTINSECONDS=1490.04
SCANS=MS: 1468 MSMS: 1470
PEPMASS=348.27092	10913

330.26455	186	
348.27407	454	
END IONS

###FS:    #m/z: 935.07218 #charge   3
###MaxRes:#m/z:  0.00000 #charge-128
###MS: 1472
###MSMS: 1473
BEGIN IONS
TITLE=Cmpd 568, AutoMSn(935.0722), 24.9 min
RTINSECONDS=1493.56
SCANS=MS: 1472 MSMS: 1473
PEPMASS=935.07218	21958
CHARGE=3+
366.09634	392	
376.14484	141	
384.22156	136	
386.16839	148	
398.13999	278	
402.23400	2134	1+
449.12018	255	
467.12908	407	
469.13853	129	
477.17454	427	
515.31223	298	
572.24811	654	1+
590.25857	392	
592.26721	155	
619.18402	265	
627.16210	143	
627.45152	148	
635.24675	123	
637.18501	142	
653.26164	2824	1+
710.19610	228	
728.20755	155	
753.32176	244	1+
766.33772	193	
773.32458	128	
818.43804	428	1+
823.27323	1138	1+
882.37856	256	1+
908.88764	145	
929.08688	305	1+
929.41477	302	1+
929.72163	164	
987.41721	329	1+
1175.89274	168	
1251.54208	140	
1565.73912	485	1+
1652.78088	783	1+
1799.79791	884	1+
1962.91949	941	1+
END IONS

###FS:    #m/z: 510.23866 #charge   2
###MaxRes:#m/z:  0.00000 #charge-128
###MS: 1472
###MSMS: 1474
BEGIN IONS
TITLE=Cmpd 569, AutoMSn(510.2387), 24.9 min
RTINSECONDS=1494.06
SCANS=MS: 1472 MSMS: 1474
PEPMASS=510.23866	14659
CHARGE=2+
303.17331	372	
324.09790	1281	1+
331.10199	297	
342.10999	1790	1+
367.13184	326	
386.15402	197	
393.12079	1423	1+
411.13701	389	
413.12258	282	
416.19388	227	
429.14595	281	
431.22179	219	
433.22003	1064	1+
439.12661	3280	1+
450.24559	10880	1+
457.13923	5390	1+
460.22477	473	
490.28564	467	1+
506.31373	1099	1+
508.30616	1438	1+
510.28956	880	1+
512.29714	1322	1+
515.77976	244	
520.86068	212	
524.21655	298	
542.23330	258	
546.30398	180	
563.32986	5103	1+
570.22196	303	
571.21768	527	1+
573.30179	206	
643.34354	224	
645.27705	284	
647.27764	178	
654.75439	188	
660.33581	495	1+
671.27485	225	
678.35786	3491	1+
761.38762	807	1+
779.40220	2872	1+
END IONS

###FS:    #m/z: 510.23696 #charge   2
###MaxRes:#m/z:  0.00000 #charge-128
###MS: 1476
###MSMS: 1477
BEGIN IONS
TITLE=Cmpd 570, AutoMSn(510.2370), 25.0 min
RTINSECONDS=1497.59
SCANS=MS: 1476 MSMS: 1477
PEPMASS=510.23696	44402
CHARGE=2+
303.17611	506	
324.09955	1811	
342.10905	3371	1+
367.13378	1571	1+
393.12060	3557	1+
411.13633	1298	
413.11691	654	
415.20078	1400	1+
429.14480	511	
433.21971	2305	1+
439.12874	6307	1+
450.24484	24627	1+
457.13781	13581	1+
460.22237	715	
506.29420	1127	1+
508.28806	2433	1+
524.22567	438	
542.22546	583	
546.30365	778	
563.32999	12163	1+
570.22393	1326	1+
572.20635	600	
573.31864	552	
643.31941	452	
660.33518	1504	1+
671.29127	395	
678.35549	9117	1+
761.38326	1286	1+
779.40328	5884	1+
789.39349	498	
END IONS

###FS:    #m/z: 695.01174 #charge   3
###MaxRes:#m/z:  0.00000 #charge-128
###MS: 1476
###MSMS: 1478
BEGIN IONS
TITLE=Cmpd 571, AutoMSn(695.0117), 25.0 min
RTINSECONDS=1498.09
SCANS=MS: 1476 MSMS: 1478
PEPMASS=695.01174	18859
CHARGE=3+
375.20072	235	
390.18978	449	
412.14566	260	
429.17188	398	1+
485.26173	149	
523.17044	204	
551.26483	295	
560.78722	444	
561.28503	262	
576.25013	378	
646.30960	433	1+
663.34126	153	
664.31435	657	1+
676.23619	172	
678.32036	155	
684.35490	165	
686.86731	168	
689.33250	185	
690.36002	401	1+
692.36164	601	1+
694.36621	1610	1+
699.34753	172	
710.85117	277	
719.35072	159	
765.34936	200	
766.36716	409	1+
779.36520	997	1+
818.35498	263	1+
850.44879	413	1+
874.40836	458	1+
878.44182	3932	1+
884.24880	398	
906.43852	205	
932.41924	172	
963.49894	1142	1+
991.52326	2140	1+
1003.45258	300	
1120.58141	215	
1121.56460	152	
1548.72016	1236	1+
1695.78240	835	1+
END IONS

###FS:    #m/z: 1019.45928 #charge   1
###MaxRes:#m/z:  0.00000 #charge-128
###MS: 1476
###MSMS: 1479
BEGIN IONS
TITLE=Cmpd 572, AutoMSn(1019.4593), 25.0 min
RTINSECONDS=1498.59
SCANS=MS: 1476 MSMS: 1479
PEPMASS=1019.45928	16533
CHARGE=1+
457.13438	457	1+
563.33353	1436	1+
570.22305	426	
571.21229	917	1+
1019.46125	14696	1+
END IONS

###FS:    #m/z: 510.23697 #charge   2
###MaxRes:#m/z:  0.00000 #charge-128
###MS: 1480
###MSMS: 1481
BEGIN IONS
TITLE=Cmpd 573, AutoMSn(510.2370), 25.0 min
RTINSECONDS=1501.61
SCANS=MS: 1480 MSMS: 1481
PEPMASS=510.23697	104393
CHARGE=2+
303.17346	1023	
324.10025	5044	1+
342.11000	6533	1+
367.13819	2079	
393.12336	7056	1+
411.13141	3244	
415.20229	2518	1+
417.92857	859	
429.14208	1338	
433.21825	3858	1+
439.12815	13285	1+
450.24467	48119	1+
457.13743	25649	1+
460.22494	1190	
508.29101	945	
524.22140	843	
542.22979	896	
546.30468	1754	
563.33081	24149	1+
570.22393	1990	
573.31089	1003	
660.33924	2503	1+
671.28461	1099	
678.35621	16970	1+
761.38841	2971	1+
779.40553	12352	1+
789.38914	846	
END IONS

###FS:    #m/z: 1019.45951 #charge   1
###MaxRes:#m/z:  0.00000 #charge-128
###MS: 1480
###MSMS: 1482
BEGIN IONS
TITLE=Cmpd 574, AutoMSn(1019.4595), 25.0 min
RTINSECONDS=1502.11
SCANS=MS: 1480 MSMS: 1482
PEPMASS=1019.45951	38176
CHARGE=1+
433.21709	358	
457.13686	792	
563.32632	3464	1+
570.21935	1033	1+
1019.45909	22085	1+
END IONS

###FS:    #m/z: 695.00977 #charge   3
###MaxRes:#m/z:  0.00000 #charge-128
###MS: 1480
###MSMS: 1483
BEGIN IONS
TITLE=Cmpd 575, AutoMSn(695.0098), 25.0 min
RTINSECONDS=1502.61
SCANS=MS: 1480 MSMS: 1483
PEPMASS=695.00977	30842
CHARGE=3+
369.16253	185	
371.20167	515	1+
375.19460	463	1+
388.21842	383	1+
395.78009	303	
412.14173	162	
425.72544	420	
429.16787	470	1+
473.25050	156	
502.25364	266	1+
504.24230	248	
518.25572	505	
521.21394	280	1+
529.21654	358	1+
535.27736	313	1+
540.21666	163	
541.20466	312	1+
547.24836	238	1+
551.24945	269	1+
557.27250	156	
558.22376	963	1+
576.23410	344	1+
589.30172	233	
645.29700	143	
646.32112	517	1+
654.27568	242	1+
663.32914	170	
664.34512	724	1+
671.31501	397	1+
676.33686	152	
687.28538	247	1+
689.31771	717	1+
692.36618	231	
693.37310	808	1+
696.36518	268	
697.35280	781	1+
705.10672	183	
705.30310	508	1+
761.33910	259	1+
765.35530	689	1+
779.36923	2518	1+
786.14458	212	
792.37974	147	
801.35505	192	
803.37593	299	1+
818.37306	271	
850.44498	163	
857.37835	307	1+
874.39634	525	1+
878.43159	5790	1+
884.24305	460	
891.45196	282	1+
915.38857	223	1+
932.41228	315	1+
963.49497	943	1+
986.41472	259	1+
991.51678	2765	1+
1003.44580	401	
1019.46214	683	1+
1030.09625	486	
1120.56270	2075	1+
1131.68276	536	
1420.67608	960	1+
1548.73128	1789	1+
1677.77549	535	1+
1695.80223	1288	1+
END IONS

###FS:    #m/z: 1019.46041 #charge   1
###MaxRes:#m/z:  0.00000 #charge-128
###MS: 1484
###MSMS: 1485
BEGIN IONS
TITLE=Cmpd 576, AutoMSn(1019.4604), 25.1 min
RTINSECONDS=1505.63
SCANS=MS: 1484 MSMS: 1485
PEPMASS=1019.46041	63553
CHARGE=1+
457.13829	1063	
563.33253	3319	1+
570.21855	1340	1+
1019.45875	31623	1+
END IONS

###FS:    #m/z: 570.22410 #charge   1
###MaxRes:#m/z:  0.00000 #charge-128
###MS: 1484
###MSMS: 1486
BEGIN IONS
TITLE=Cmpd 577, AutoMSn(570.2241), 25.1 min
RTINSECONDS=1506.13
SCANS=MS: 1484 MSMS: 1486
PEPMASS=570.22410	32214
CHARGE=1+
374.19254	110	
415.18007	150	
512.28463	129	
548.32375	135	
551.30088	101	
554.33229	124	
565.30419	416	1+
568.29933	236	
569.31413	845	1+
END IONS

###FS:    #m/z: 450.24682 #charge   1
###MaxRes:#m/z:  0.00000 #charge-128
###MS: 1484
###MSMS: 1487
BEGIN IONS
TITLE=Cmpd 578, AutoMSn(450.2468), 25.1 min
RTINSECONDS=1506.64
SCANS=MS: 1484 MSMS: 1487
PEPMASS=450.24682	32279
CHARGE=1+
370.25836	113	
385.24043	188	
416.26445	145	
428.30315	104	
430.28229	155	
432.25122	138	
435.28331	118	
447.29128	115	
448.29795	571	1+
450.28259	596	1+
END IONS

###FS:    #m/z: 450.24564 #charge   1
###MaxRes:#m/z:  0.00000 #charge-128
###MS: 1488
###MSMS: 1489
BEGIN IONS
TITLE=Cmpd 579, AutoMSn(450.2456), 25.2 min
RTINSECONDS=1509.66
SCANS=MS: 1488 MSMS: 1489
PEPMASS=450.24564	37533
CHARGE=1+
316.18305	128	
327.15611	109	
384.24807	117	
390.25958	104	
398.28899	139	
400.20521	114	
416.25099	106	
430.28349	182	
431.26994	748	1+
448.28063	687	1+
END IONS

###FS:    #m/z: 570.22467 #charge   1
###MaxRes:#m/z:  0.00000 #charge-128
###MS: 1488
###MSMS: 1490
BEGIN IONS
TITLE=Cmpd 580, AutoMSn(570.2247), 25.2 min
RTINSECONDS=1510.16
SCANS=MS: 1488 MSMS: 1490
PEPMASS=570.22467	34890
CHARGE=1+
367.13889	106	
369.14529	119	
474.29226	104	
551.33112	261	1+
565.29321	121	
566.31380	555	1+
569.30965	997	1+
END IONS

###FS:    #m/z: 503.30483 #charge   1
###MaxRes:#m/z:  0.00000 #charge-128
###MS: 1488
###MSMS: 1491
BEGIN IONS
TITLE=Cmpd 581, AutoMSn(503.3048), 25.2 min
RTINSECONDS=1510.66
SCANS=MS: 1488 MSMS: 1491
PEPMASS=503.30483	25575
CHARGE=1+
347.20643	111	
409.16673	104	
412.20079	122	
438.26673	104	
445.26961	108	
449.26449	206	
483.31841	300	1+
486.30027	112	
487.31199	323	1+
495.64783	378	
500.27816	326	1+
502.28217	410	1+
END IONS

###FS:    #m/z: 570.22455 #charge   1
###MaxRes:#m/z:  0.00000 #charge-128
###MS: 1492
###MSMS: 1493
BEGIN IONS
TITLE=Cmpd 582, AutoMSn(570.2245), 25.2 min
RTINSECONDS=1513.68
SCANS=MS: 1492 MSMS: 1493
PEPMASS=570.22455	35549
CHARGE=1+
512.30019	184	
550.31028	103	
552.31866	156	
556.29622	136	
566.30924	350	1+
568.33675	364	
569.31457	969	1+
END IONS

###FS:    #m/z: 450.24612 #charge   1
###MaxRes:#m/z:  0.00000 #charge-128
###MS: 1492
###MSMS: 1494
BEGIN IONS
TITLE=Cmpd 583, AutoMSn(450.2461), 25.2 min
RTINSECONDS=1514.18
SCANS=MS: 1492 MSMS: 1494
PEPMASS=450.24612	34391
CHARGE=1+
356.17962	106	
386.24202	116	
402.27617	200	
429.26724	115	
430.30019	254	1+
433.26074	219	1+
446.27591	206	1+
448.28551	413	1+
450.27048	470	1+
END IONS

###FS:    #m/z: 503.30545 #charge   1
###MaxRes:#m/z:  0.00000 #charge-128
###MS: 1492
###MSMS: 1495
BEGIN IONS
TITLE=Cmpd 584, AutoMSn(503.3054), 25.2 min
RTINSECONDS=1514.68
SCANS=MS: 1492 MSMS: 1495
PEPMASS=503.30545	25587
CHARGE=1+
342.26242	113	
356.27601	103	
440.27720	105	
468.26481	108	
470.28609	115	
484.28536	125	
486.28569	286	1+
488.28036	180	
500.30431	478	1+
502.28605	343	
END IONS

###FS:    #m/z: 729.63817 #charge   3
###MaxRes:#m/z:  0.00000 #charge-128
###MS: 1496
###MSMS: 1497
BEGIN IONS
TITLE=Cmpd 585, AutoMSn(729.6382), 25.3 min
RTINSECONDS=1517.71
SCANS=MS: 1496 MSMS: 1497
PEPMASS=729.63817	14913
CHARGE=3+
390.19454	264	
412.15463	141	
456.19229	234	
504.23652	142	
560.79134	439	
561.28900	265	1+
589.31674	258	1+
610.37140	460	
610.86827	391	
657.89315	134	
664.33087	214	
708.33731	150	
710.83378	214	
711.33163	153	
714.38780	129	
724.42674	201	
726.37888	385	1+
728.37746	618	1+
731.37810	888	1+
737.32738	542	
779.36747	811	1+
812.44252	274	
812.93581	187	
850.44621	275	1+
878.43933	2591	1+
881.44107	196	
889.96685	179	
897.97490	433	1+
954.00398	272	1+
962.98437	200	
963.53289	382	1+
991.53533	1334	1+
1019.46578	212	
1030.09647	136	
1106.63218	723	1+
1120.55548	188	
1131.69031	241	
1178.59131	149	
1366.79462	928	1+
1494.84777	770	1+
END IONS

###FS:    #m/z: 503.30510 #charge   1
###MaxRes:#m/z:  0.00000 #charge-128
###MS: 1496
###MSMS: 1498
BEGIN IONS
TITLE=Cmpd 586, AutoMSn(503.3051), 25.3 min
RTINSECONDS=1518.21
SCANS=MS: 1496 MSMS: 1498
PEPMASS=503.30510	21073
CHARGE=1+
375.25454	114	
484.28309	120	
486.31976	169	
488.29988	179	
490.24593	120	
495.64941	168	
499.26788	486	1+
502.29400	448	1+
END IONS

###FS:    #m/z: 874.46669 #charge   3
###MaxRes:#m/z:  0.00000 #charge-128
###MS: 1496
###MSMS: 1499
BEGIN IONS
TITLE=Cmpd 587, AutoMSn(874.4667), 25.3 min
RTINSECONDS=1518.71
SCANS=MS: 1496 MSMS: 1499
PEPMASS=874.46669	8098
CHARGE=3+
370.18732	103	
416.75991	131	
476.27717	109	
547.81019	182	
548.29233	137	
555.26902	121	
621.40133	331	1+
734.35422	107	
874.49721	289	
874.96878	132	
875.21590	339	
881.82042	104	
1036.98219	105	
END IONS

###FS:    #m/z: 729.63614 #charge   3
###MaxRes:#m/z:  0.00000 #charge-128
###MS: 1500
###MSMS: 1501
BEGIN IONS
TITLE=Cmpd 588, AutoMSn(729.6361), 25.4 min
RTINSECONDS=1521.74
SCANS=MS: 1500 MSMS: 1501
PEPMASS=729.63614	15895
CHARGE=3+
383.17729	183	
437.20831	141	
455.19411	140	
482.77117	158	
504.24314	275	1+
546.77793	141	
551.28112	259	1+
553.83500	304	
554.32034	194	
558.23031	274	1+
560.79065	200	
579.27927	266	1+
589.30969	293	1+
610.35776	623	
610.86374	371	
646.31480	338	1+
654.74148	204	
657.88963	259	1+
683.88632	1038	1+
684.39856	264	
705.37903	287	1+
714.43001	176	
725.34903	491	1+
728.39271	360	1+
730.38316	566	1+
733.35605	195	
737.34388	184	
755.39984	236	
765.36399	141	
767.46399	156	
779.37781	1180	1+
811.44120	278	1+
850.44261	456	1+
869.46810	223	
878.43854	3134	1+
890.29711	136	
892.46093	215	1+
953.98669	273	1+
963.50008	168	
991.51908	1530	1+
1019.46060	283	
1030.09403	318	
1120.57468	170	
1121.55205	133	
1420.70219	584	1+
1493.84701	1077	1+
END IONS

###FS:    #m/z: 1076.55029 #charge-128
###MaxRes:#m/z:  0.00000 #charge-128
###MS: 1500
###MSMS: 1502
BEGIN IONS
TITLE=Cmpd 589, AutoMSn(1076.5503), 25.4 min
RTINSECONDS=1522.24
SCANS=MS: 1500 MSMS: 1502
PEPMASS=1076.55029	5776

399.21895	102	
852.45192	101	
964.47396	144	
1076.24448	292	
1076.54713	195	
1076.88301	331	
1077.18310	202	
END IONS

###FS:    #m/z: 807.40942 #charge   2
###MaxRes:#m/z:  0.00000 #charge-128
###MS: 1500
###MSMS: 1503
BEGIN IONS
TITLE=Cmpd 590, AutoMSn(807.4094), 25.4 min
RTINSECONDS=1522.74
SCANS=MS: 1500 MSMS: 1503
PEPMASS=807.40942	5431
CHARGE=2+
328.18569	258	
371.23289	132	
399.22753	277	1+
435.74688	151	
439.23021	115	
461.24271	132	
576.33846	111	
624.22596	114	
625.34359	131	
688.32390	101	
739.35579	428	1+
743.39046	104	
792.72840	107	
806.38110	135	
808.37930	331	1+
811.45899	127	
817.82485	112	
852.45653	828	1+
863.19834	163	
937.79720	113	
END IONS

###FS:    #m/z: 972.50613 #charge   3
###MaxRes:#m/z:  0.00000 #charge-128
###MS: 1504
###MSMS: 1505
BEGIN IONS
TITLE=Cmpd 591, AutoMSn(972.5061), 25.4 min
RTINSECONDS=1525.77
SCANS=MS: 1504 MSMS: 1505
PEPMASS=972.50613	10384
CHARGE=3+
366.13356	367	
389.19121	146	
540.16954	130	
541.23317	301	1+
554.20036	123	
561.27817	118	
565.24558	124	
610.76423	112	
655.80659	405	
656.28680	469	1+
675.82112	121	
684.30176	122	
684.82033	172	
702.81119	291	1+
757.87381	132	
776.83663	155	
784.34467	190	
814.40250	148	
855.36727	488	1+
947.35176	106	
954.42471	120	
1055.46364	247	
1056.48913	127	
1291.53330	820	1+
1293.53255	138	
1367.60865	132	
END IONS

###FS:    #m/z: 1076.54261 #charge-128
###MaxRes:#m/z:  0.00000 #charge-128
###MS: 1504
###MSMS: 1506
BEGIN IONS
TITLE=Cmpd 592, AutoMSn(1076.5426), 25.4 min
RTINSECONDS=1526.27
SCANS=MS: 1504 MSMS: 1506
PEPMASS=1076.54261	10585

366.13882	221	
399.22274	211	
657.22989	143	
852.41705	145	
943.81784	129	
1005.79705	117	
1076.22323	438	
1076.53523	235	
1076.85979	228	
1077.22144	339	
1078.50273	102	
END IONS

###FS:    #m/z: 807.66506 #charge   2
###MaxRes:#m/z:  0.00000 #charge-128
###MS: 1504
###MSMS: 1507
BEGIN IONS
TITLE=Cmpd 593, AutoMSn(807.6651), 25.4 min
RTINSECONDS=1526.77
SCANS=MS: 1504 MSMS: 1507
PEPMASS=807.66506	10167
CHARGE=2+
328.18847	127	
341.14255	143	
370.68921	157	
399.22181	212	
412.73003	112	
426.72539	157	
456.23662	108	
461.71813	121	
507.23460	110	
575.34475	271	1+
640.28642	100	
648.23653	100	
666.39018	136	
688.42184	136	
710.70218	120	
729.92253	108	
739.36764	843	1+
748.41478	681	
807.38915	147	
830.50090	119	
830.96899	104	
852.43800	123	
895.00300	103	
1012.47963	115	
1065.06528	110	
1188.09083	102	
END IONS

###FS:    #m/z: 973.44081 #charge   3
###MaxRes:#m/z:  0.00000 #charge-128
###MS: 1508
###MSMS: 1509
BEGIN IONS
TITLE=Cmpd 594, AutoMSn(973.4408), 25.5 min
RTINSECONDS=1529.79
SCANS=MS: 1508 MSMS: 1509
PEPMASS=973.44081	16346
CHARGE=3+
366.13784	595	
454.21185	214	
460.19490	193	
508.70994	146	
519.25199	129	
541.24110	166	
554.20091	156	
554.71826	189	
565.23709	217	
565.74240	171	
572.25131	236	1+
574.13782	339	
596.75193	162	
646.26842	1025	1+
654.76085	119	
757.85689	109	
784.33461	288	
785.58045	132	
804.86571	160	
855.37019	1234	1+
947.32536	118	
954.42943	429	1+
1055.47994	380	
1066.26232	128	
1107.39430	122	
1220.44446	113	
1220.47105	738	1+
1291.53725	156	
1292.54034	1156	1+
1310.59143	1626	1+
1310.59421	359	
1311.59456	126	
1367.62713	1140	1+
1404.62064	894	1+
END IONS

###FS:    #m/z: 1076.54635 #charge-128
###MaxRes:#m/z:  0.00000 #charge-128
###MS: 1508
###MSMS: 1510
BEGIN IONS
TITLE=Cmpd 595, AutoMSn(1076.5463), 25.5 min
RTINSECONDS=1530.3
SCANS=MS: 1508 MSMS: 1510
PEPMASS=1076.54635	11108

366.14733	123	
657.23306	168	
1076.22679	316	
1076.54367	510	
1076.87128	311	
1077.20173	242	
1077.55790	148	
END IONS

###FS:    #m/z: 1240.35370 #charge   2
###MaxRes:#m/z:  0.00000 #charge-128
###MS: 1508
###MSMS: 1511
BEGIN IONS
TITLE=Cmpd 596, AutoMSn(1240.3537), 25.5 min
RTINSECONDS=1530.8
SCANS=MS: 1508 MSMS: 1511
PEPMASS=1240.35370	9382
CHARGE=2+
366.14168	258	1+
634.84824	255	1+
683.89062	171	
684.40137	136	
718.38489	108	
727.39579	218	
727.89321	161	
1240.15024	148	
1240.34844	296	
1240.54289	166	
1240.74416	239	
1240.94493	237	
1242.77966	102	
END IONS

###FS:    #m/z: 973.44113 #charge   3
###MaxRes:#m/z:  0.00000 #charge-128
###MS: 1512
###MSMS: 1513
BEGIN IONS
TITLE=Cmpd 597, AutoMSn(973.4411), 25.6 min
RTINSECONDS=1533.83
SCANS=MS: 1512 MSMS: 1513
PEPMASS=973.44113	17046
CHARGE=3+
366.13806	381	
396.18610	111	
414.20217	167	
442.19095	126	
460.19562	176	
489.24440	108	
528.74016	122	
541.23758	428	1+
565.24659	206	
565.74421	218	
591.22153	171	
611.25137	214	
642.32122	113	
658.25952	111	
701.31895	110	
702.79944	564	
703.30331	174	
705.27679	160	
712.35975	157	
757.84234	159	
758.35581	129	
776.34683	142	
784.32150	475	1+
814.38308	109	
855.37127	1031	1+
954.42251	389	1+
972.49647	212	
1055.46836	302	
1291.52177	1552	1+
1310.59638	2319	1+
1367.62702	1059	1+
1404.59377	143	
END IONS

###FS:    #m/z: 360.30198 #charge   1
###MaxRes:#m/z:  0.00000 #charge-128
###MS: 1512
###MSMS: 1514
BEGIN IONS
TITLE=Cmpd 598, AutoMSn(360.3020), 25.6 min
RTINSECONDS=1534.33
SCANS=MS: 1512 MSMS: 1514
PEPMASS=360.30198	9733
CHARGE=1+
323.02468	107	
324.28871	794	1+
340.27137	256	
342.29799	1385	1+
344.28086	863	1+
360.29858	441	1+
END IONS

###FS:    #m/z: 1240.35452 #charge   2
###MaxRes:#m/z:  0.00000 #charge-128
###MS: 1512
###MSMS: 1515
BEGIN IONS
TITLE=Cmpd 599, AutoMSn(1240.3545), 25.6 min
RTINSECONDS=1534.83
SCANS=MS: 1512 MSMS: 1515
PEPMASS=1240.35452	7834
CHARGE=2+
366.13425	392	
572.27926	102	
657.23480	422	1+
684.37058	151	
719.40428	104	
727.40032	123	
1240.55923	168	
2479.78741	466	1+
END IONS

###FS:    #m/z: 362.29105 #charge   1
###MaxRes:#m/z:  0.00000 #charge-128
###MS: 1516
###MSMS: 1517
BEGIN IONS
TITLE=Cmpd 600, AutoMSn(362.2910), 25.6 min
RTINSECONDS=1537.86
SCANS=MS: 1516 MSMS: 1517
PEPMASS=362.29105	13074
CHARGE=1+
324.28579	597	
326.29895	126	
340.27872	393	1+
342.29141	1258	1+
344.28750	801	1+
358.29294	108	
360.29777	502	1+
362.28766	1602	1+
END IONS

###FS:    #m/z: 412.13679 #charge   1
###MaxRes:#m/z:  0.00000 #charge-128
###MS: 1516
###MSMS: 1519
BEGIN IONS
TITLE=Cmpd 601, AutoMSn(412.1368), 25.6 min
RTINSECONDS=1538.87
SCANS=MS: 1516 MSMS: 1519
PEPMASS=412.13679	5234
CHARGE=1+
319.21383	105	
396.26836	116	
END IONS

###FS:    #m/z: 619.27291 #charge   1
###MaxRes:#m/z:  0.00000 #charge-128
###MS: 1520
###MSMS: 1522
BEGIN IONS
TITLE=Cmpd 602, AutoMSn(619.2729), 25.7 min
RTINSECONDS=1542.4
SCANS=MS: 1520 MSMS: 1522
PEPMASS=619.27291	15120
CHARGE=1+
321.12874	9582	1+
329.63196	233	
616.32115	443	1+
618.38095	255	
619.29063	235	
END IONS

###FS:    #m/z: 362.29183 #charge   1
###MaxRes:#m/z:  0.00000 #charge-128
###MS: 1520
###MSMS: 1523
BEGIN IONS
TITLE=Cmpd 603, AutoMSn(362.2918), 25.7 min
RTINSECONDS=1542.9
SCANS=MS: 1520 MSMS: 1523
PEPMASS=362.29183	16763
CHARGE=1+
324.28723	679	1+
326.29589	374	1+
340.29040	177	
342.29473	1180	1+
344.29007	728	1+
360.30231	302	1+
362.28842	1853	1+
END IONS

###FS:    #m/z: 619.27207 #charge   1
###MaxRes:#m/z:  0.00000 #charge-128
###MS: 1524
###MSMS: 1526
BEGIN IONS
TITLE=Cmpd 604, AutoMSn(619.2721), 25.8 min
RTINSECONDS=1546.45
SCANS=MS: 1524 MSMS: 1526
PEPMASS=619.27207	21993
CHARGE=1+
321.12927	11813	1+
449.26636	224	
600.37744	212	
618.35763	345	
END IONS

###FS:    #m/z: 1294.45281 #charge   1
###MaxRes:#m/z:  0.00000 #charge-128
###MS: 1524
###MSMS: 1527
BEGIN IONS
TITLE=Cmpd 605, AutoMSn(1294.4528), 25.8 min
RTINSECONDS=1546.95
SCANS=MS: 1524 MSMS: 1527
PEPMASS=1294.45281	14331
CHARGE=1+
366.13929	2678	1+
394.13282	142	
407.16685	115	
430.22294	117	
446.25503	114	
528.18583	207	
569.22464	342	
657.23203	1209	1+
757.34346	132	
END IONS

###FS:    #m/z: 619.27302 #charge   1
###MaxRes:#m/z:  0.00000 #charge-128
###MS: 1528
###MSMS: 1530
BEGIN IONS
TITLE=Cmpd 606, AutoMSn(619.2730), 25.8 min
RTINSECONDS=1550.47
SCANS=MS: 1528 MSMS: 1530
PEPMASS=619.27302	23958
CHARGE=1+
321.12986	14998	1+
328.15070	398	
END IONS

###FS:    #m/z: 414.23159 #charge   1
###MaxRes:#m/z:  0.00000 #charge-128
###MS: 1528
###MSMS: 1531
BEGIN IONS
TITLE=Cmpd 607, AutoMSn(414.2316), 25.8 min
RTINSECONDS=1550.97
SCANS=MS: 1528 MSMS: 1531
PEPMASS=414.23159	13405
CHARGE=1+
374.28857	110	
395.25379	262	1+
413.20589	127	
END IONS

###FS:    #m/z: 415.21115 #charge   1
###MaxRes:#m/z:  0.00000 #charge-128
###MS: 1532
###MSMS: 1534
BEGIN IONS
TITLE=Cmpd 608, AutoMSn(415.2112), 25.9 min
RTINSECONDS=1554.5
SCANS=MS: 1532 MSMS: 1534
PEPMASS=415.21115	17356
CHARGE=1+
396.28183	150	
398.27729	109	
414.26008	287	1+
END IONS

###FS:    #m/z: 430.14794 #charge   1
###MaxRes:#m/z:  0.00000 #charge-128
###MS: 1532
###MSMS: 1535
BEGIN IONS
TITLE=Cmpd 609, AutoMSn(430.1479), 25.9 min
RTINSECONDS=1555.01
SCANS=MS: 1532 MSMS: 1535
PEPMASS=430.14794	13820
CHARGE=1+
342.29864	108	
394.23927	101	
414.28433	121	
428.27174	120	
430.16108	153	
END IONS

###FS:    #m/z: 415.21048 #charge   1
###MaxRes:#m/z:  0.00000 #charge-128
###MS: 1536
###MSMS: 1538
BEGIN IONS
TITLE=Cmpd 610, AutoMSn(415.2105), 26.0 min
RTINSECONDS=1558.54
SCANS=MS: 1536 MSMS: 1538
PEPMASS=415.21048	16565
CHARGE=1+
374.26400	123	
398.29424	103	
END IONS

###FS:    #m/z: 1107.96028 #charge   2
###MaxRes:#m/z:  0.00000 #charge-128
###MS: 1536
###MSMS: 1539
BEGIN IONS
TITLE=Cmpd 611, AutoMSn(1107.9603), 26.0 min
RTINSECONDS=1559.04
SCANS=MS: 1536 MSMS: 1539
PEPMASS=1107.96028	9300
CHARGE=2+
321.13107	205	
330.16536	333	
366.14149	296	
408.18863	326	
417.19452	123	
443.24774	533	1+
479.22279	193	
502.27808	100	
512.25541	283	
530.28164	1274	1+
550.25149	169	
629.31114	109	
657.24813	285	
758.77472	149	
823.45014	396	1+
985.33432	135	
1061.78198	107	
END IONS

###FS:    #m/z: 547.33116 #charge   1
###MaxRes:#m/z:  0.00000 #charge-128
###MS: 1540
###MSMS: 1541
BEGIN IONS
TITLE=Cmpd 612, AutoMSn(547.3312), 26.0 min
RTINSECONDS=1562.06
SCANS=MS: 1540 MSMS: 1541
PEPMASS=547.33116	11183
CHARGE=1+
516.29375	109	
520.86301	517	
528.27424	139	
530.31410	296	
532.31740	139	
544.31846	525	1+
546.31746	994	1+
END IONS

###FS:    #m/z: 1108.20913 #charge   2
###MaxRes:#m/z:  0.00000 #charge-128
###MS: 1540
###MSMS: 1542
BEGIN IONS
TITLE=Cmpd 613, AutoMSn(1108.2091), 26.0 min
RTINSECONDS=1562.56
SCANS=MS: 1540 MSMS: 1542
PEPMASS=1108.20913	9422
CHARGE=2+
330.16300	385	1+
366.14173	127	
399.19599	124	
408.18841	376	
417.19341	140	
443.25030	512	1+
479.22719	152	
502.28878	111	
512.27590	214	
530.28095	680	
550.27294	100	
643.29267	118	
657.24942	509	1+
754.30498	137	
900.34362	142	
913.75220	104	
985.34623	115	
1006.47257	110	
1007.45031	134	
1109.52620	110	
END IONS

###FS:    #m/z: 754.85422 #charge   3
###MaxRes:#m/z:  0.00000 #charge-128
###MS: 1540
###MSMS: 1543
BEGIN IONS
TITLE=Cmpd 614, AutoMSn(754.8542), 26.1 min
RTINSECONDS=1563.06
SCANS=MS: 1540 MSMS: 1543
PEPMASS=754.85422	5118
CHARGE=3+
310.13259	253	
318.12861	268	
359.24337	146	
376.61053	105	
377.20071	170	
411.17135	108	
425.18702	105	
434.20226	118	
445.20159	102	
453.20274	227	
455.21800	369	
457.21128	160	
459.20884	287	
461.13194	114	
488.28508	919	1+
495.65143	567	
571.25576	150	
601.36039	858	1+
721.33175	109	
748.42748	491	1+
751.36997	145	
752.38410	490	1+
754.39242	230	
756.31128	152	
757.36158	216	
758.35887	215	
759.35960	341	1+
765.87576	230	
768.55472	115	
877.47805	245	1+
915.98820	260	
END IONS

###FS:    #m/z: 547.33072 #charge   1
###MaxRes:#m/z:  0.00000 #charge-128
###MS: 1544
###MSMS: 1545
BEGIN IONS
TITLE=Cmpd 615, AutoMSn(547.3307), 26.1 min
RTINSECONDS=1566.08
SCANS=MS: 1544 MSMS: 1545
PEPMASS=547.33072	17089
CHARGE=1+
321.14933	231	1+
346.23920	107	
386.23177	119	
512.32129	121	
514.30053	134	
528.31134	158	
530.35418	121	
542.32894	261	1+
544.33507	502	1+
546.32788	598	1+
END IONS

###FS:    #m/z: 754.85289 #charge   3
###MaxRes:#m/z:  0.00000 #charge-128
###MS: 1544
###MSMS: 1546
BEGIN IONS
TITLE=Cmpd 616, AutoMSn(754.8529), 26.1 min
RTINSECONDS=1566.58
SCANS=MS: 1544 MSMS: 1546
PEPMASS=754.85289	6808
CHARGE=3+
310.13333	399	1+
318.12898	166	
325.23416	117	
359.23757	211	
377.20577	258	
411.17311	137	
440.24132	123	
451.10240	108	
452.19164	142	
454.25225	116	
455.20752	279	
457.20428	167	
462.26469	141	
488.28651	1084	1+
601.36411	989	1+
636.23829	108	
725.37407	113	
740.40096	117	
748.43123	419	1+
751.38755	175	
752.38595	1102	1+
757.40171	145	
758.38566	220	
759.36776	368	1+
767.44682	196	
877.47907	333	1+
910.43544	128	
1070.47366	124	
END IONS

###FS:    #m/z: 430.14785 #charge   1
###MaxRes:#m/z:  0.00000 #charge-128
###MS: 1544
###MSMS: 1547
BEGIN IONS
TITLE=Cmpd 617, AutoMSn(430.1479), 26.1 min
RTINSECONDS=1567.08
SCANS=MS: 1544 MSMS: 1547
PEPMASS=430.14785	12234
CHARGE=1+
355.17722	100	
414.27678	206	
428.29260	100	
END IONS

###FS:    #m/z: 547.33047 #charge   1
###MaxRes:#m/z:  0.00000 #charge-128
###MS: 1548
###MSMS: 1549
BEGIN IONS
TITLE=Cmpd 618, AutoMSn(547.3305), 26.2 min
RTINSECONDS=1570.11
SCANS=MS: 1548 MSMS: 1549
PEPMASS=547.33047	19186
CHARGE=1+
321.13121	146	
385.19291	129	
470.29268	153	
484.27534	242	1+
488.22468	133	
491.58857	170	
510.35181	103	
526.30309	122	
528.30367	433	1+
530.28816	349	1+
532.32882	359	1+
543.28748	130	
544.33437	587	1+
546.31833	685	1+
END IONS

###FS:    #m/z: 564.35373 #charge   1
###MaxRes:#m/z:  0.00000 #charge-128
###MS: 1548
###MSMS: 1550
BEGIN IONS
TITLE=Cmpd 619, AutoMSn(564.3537), 26.2 min
RTINSECONDS=1570.61
SCANS=MS: 1548 MSMS: 1550
PEPMASS=564.35373	6839
CHARGE=1+
373.24046	108	
486.22383	122	
526.31137	109	
530.29576	107	
542.31661	220	1+
544.32841	285	1+
546.31961	167	
560.31910	341	1+
562.33840	662	1+
564.34295	608	1+
END IONS

###FS:    #m/z: 754.85305 #charge   3
###MaxRes:#m/z:  0.00000 #charge-128
###MS: 1548
###MSMS: 1551
BEGIN IONS
TITLE=Cmpd 620, AutoMSn(754.8531), 26.2 min
RTINSECONDS=1571.11
SCANS=MS: 1548 MSMS: 1551
PEPMASS=754.85305	5550
CHARGE=3+
310.13893	215	
372.17595	134	
377.20051	118	
411.17612	104	
452.17051	162	
453.23506	105	
455.21102	459	1+
457.21629	374	1+
459.22577	211	
461.20579	145	
465.34153	104	
488.28252	877	1+
495.65160	318	
601.36879	780	1+
748.43135	204	
750.37384	237	1+
752.38166	497	1+
754.40768	869	1+
759.36261	271	
763.50915	506	
765.21402	598	
765.87986	125	
END IONS

###FS:    #m/z: 430.14668 #charge   1
###MaxRes:#m/z:  0.00000 #charge-128
###MS: 1552
###MSMS: 1553
BEGIN IONS
TITLE=Cmpd 621, AutoMSn(430.1467), 26.2 min
RTINSECONDS=1574.13
SCANS=MS: 1552 MSMS: 1553
PEPMASS=430.14668	14150
CHARGE=1+
370.25370	119	
412.23839	100	
414.27948	105	
427.23856	125	
END IONS

###FS:    #m/z: 564.35541 #charge   1
###MaxRes:#m/z:  0.00000 #charge-128
###MS: 1552
###MSMS: 1554
BEGIN IONS
TITLE=Cmpd 622, AutoMSn(564.3554), 26.2 min
RTINSECONDS=1574.63
SCANS=MS: 1552 MSMS: 1554
PEPMASS=564.35541	7123
CHARGE=1+
321.12739	188	
332.21776	120	
510.70227	152	
524.26692	139	
544.34230	366	1+
547.30951	218	
560.34254	424	1+
562.35256	686	1+
564.32137	1190	1+
END IONS

###FS:    #m/z: 390.28248 #charge   1
###MaxRes:#m/z:  0.00000 #charge-128
###MS: 1552
###MSMS: 1555
BEGIN IONS
TITLE=Cmpd 623, AutoMSn(390.2825), 26.3 min
RTINSECONDS=1575.13
SCANS=MS: 1552 MSMS: 1555
PEPMASS=390.28248	5295
CHARGE=1+
344.26538	114	
368.31805	120	
372.27305	172	
374.28396	229	
388.29611	129	
390.28593	1419	1+
END IONS

###FS:    #m/z: 865.93731 #charge   2
###MaxRes:#m/z:  0.00000 #charge-128
###MS: 1556
###MSMS: 1557
BEGIN IONS
TITLE=Cmpd 624, AutoMSn(865.9373), 26.3 min
RTINSECONDS=1578.16
SCANS=MS: 1556 MSMS: 1557
PEPMASS=865.93731	9874
CHARGE=2+
339.16502	957	1+
402.23341	109	
424.24910	674	1+
452.25133	838	
507.28207	207	
518.25468	103	
535.28260	826	1+
553.29861	3228	1+
570.25367	102	
641.31078	134	
838.42071	135	
846.40778	142	
849.41848	109	
961.43000	185	
1162.54053	121	
1178.57192	1979	1+
1279.63465	113	
END IONS

###FS:    #m/z: 430.14585 #charge   1
###MaxRes:#m/z:  0.00000 #charge-128
###MS: 1556
###MSMS: 1558
BEGIN IONS
TITLE=Cmpd 625, AutoMSn(430.1458), 26.3 min
RTINSECONDS=1578.66
SCANS=MS: 1556 MSMS: 1558
PEPMASS=430.14585	14926
CHARGE=1+
354.26820	127	
372.25923	125	
384.25951	146	
414.29784	102	
427.19096	131	
END IONS

###FS:    #m/z: 564.35410 #charge   1
###MaxRes:#m/z:  0.00000 #charge-128
###MS: 1556
###MSMS: 1559
BEGIN IONS
TITLE=Cmpd 626, AutoMSn(564.3541), 26.3 min
RTINSECONDS=1579.16
SCANS=MS: 1556 MSMS: 1559
PEPMASS=564.35410	6777
CHARGE=1+
363.10868	132	
436.24339	111	
524.31694	134	
530.30677	107	
533.94672	120	
544.33324	513	1+
548.32100	118	
560.31927	349	1+
562.34144	1041	1+
END IONS

###FS:    #m/z: 865.65687 #charge   2
###MaxRes:#m/z:  0.00000 #charge-128
###MS: 1560
###MSMS: 1561
BEGIN IONS
TITLE=Cmpd 627, AutoMSn(865.6569), 26.4 min
RTINSECONDS=1582.18
SCANS=MS: 1560 MSMS: 1561
PEPMASS=865.65687	26026
CHARGE=2+
329.17443	174	
333.17229	370	1+
339.16372	2390	1+
345.31050	353	
345.38943	296	
345.46502	261	
408.24053	137	
424.25691	2109	1+
446.25802	315	
452.25080	1840	1+
469.20256	138	
476.37629	185	
507.27878	838	1+
518.25600	218	
525.30487	241	
535.28018	2565	1+
553.29741	6851	1+
560.46200	120	
561.06186	124	
570.24780	311	1+
609.32671	200	
640.31459	309	
710.36621	247	
715.30278	116	
733.31903	115	
847.40282	158	
868.42200	195	
878.21712	156	
961.41490	307	1+
1082.49379	118	
1161.56431	144	
1162.53908	166	
1178.56859	5783	1+
1279.59848	221	
1280.66965	156	
END IONS

###FS:    #m/z: 430.14636 #charge   1
###MaxRes:#m/z:  0.00000 #charge-128
###MS: 1560
###MSMS: 1562
BEGIN IONS
TITLE=Cmpd 628, AutoMSn(430.1464), 26.4 min
RTINSECONDS=1582.68
SCANS=MS: 1560 MSMS: 1562
PEPMASS=430.14636	15476
CHARGE=1+
352.21263	120	
386.27245	141	
412.14158	140	
414.26166	124	
428.23176	172	
429.25735	399	1+
430.14775	140	
END IONS

###FS:    #m/z: 577.63115 #charge   3
###MaxRes:#m/z:  0.00000 #charge-128
###MS: 1560
###MSMS: 1563
BEGIN IONS
TITLE=Cmpd 629, AutoMSn(577.6311), 26.4 min
RTINSECONDS=1583.19
SCANS=MS: 1560 MSMS: 1563
PEPMASS=577.63115	3460
CHARGE=3+
321.12203	141	
333.18008	226	
339.16012	1207	1+
369.52929	129	
407.22680	127	
424.25434	331	
446.25969	316	
452.24989	216	
455.16777	269	1+
469.20391	169	
524.23830	131	
534.87501	140	
536.28028	149	
552.23626	141	
553.29749	903	1+
555.22980	146	
556.33259	169	
559.27616	227	1+
561.04974	168	
561.31572	317	1+
564.33375	142	
570.24725	137	
573.34691	345	
574.33674	1346	1+
576.35187	1419	1+
578.33121	3447	1+
580.77734	271	1+
586.39706	149	
588.34487	319	
589.78796	517	
590.30762	344	
609.31073	591	1+
640.32362	307	
640.80786	160	
671.29927	153	
710.37653	838	1+
END IONS

###FS:    #m/z: 865.93612 #charge   2
###MaxRes:#m/z:  0.00000 #charge-128
###MS: 1564
###MSMS: 1565
BEGIN IONS
TITLE=Cmpd 630, AutoMSn(865.9361), 26.4 min
RTINSECONDS=1586.21
SCANS=MS: 1564 MSMS: 1565
PEPMASS=865.93612	46447
CHARGE=2+
333.17304	313	
339.16399	4907	1+
407.23296	190	
424.25613	3319	1+
446.25665	747	1+
452.25065	4172	1+
469.20469	186	
507.28144	1104	1+
518.25530	652	1+
525.30166	499	1+
535.28166	3364	1+
553.29736	11350	1+
567.24902	228	
589.79200	1492	
590.28723	701	
710.35983	436	
719.21917	388	
838.42732	272	
966.49239	194	
1032.45475	176	
1178.56705	7791	1+
1189.87858	325	
1191.99100	243	
1279.61322	1858	1+
END IONS

###FS:    #m/z: 577.62926 #charge   3
###MaxRes:#m/z:  0.00000 #charge-128
###MS: 1564
###MSMS: 1566
BEGIN IONS
TITLE=Cmpd 631, AutoMSn(577.6293), 26.4 min
RTINSECONDS=1586.71
SCANS=MS: 1564 MSMS: 1566
PEPMASS=577.62926	7151
CHARGE=3+
321.12786	129	
323.15101	108	
333.17226	156	
339.16215	1554	1+
358.16302	315	1+
419.16731	115	
424.25029	317	
438.21303	126	
442.19390	109	
445.21744	105	
446.26702	367	1+
452.24225	289	1+
468.43557	421	
469.21182	284	
475.21671	120	
508.27684	353	1+
535.27658	834	1+
542.26060	127	
553.30210	1068	1+
558.26584	208	
561.28370	227	
564.29133	121	
570.25032	212	
573.29587	147	
574.31957	1054	1+
576.32730	1280	1+
578.34832	851	
579.33660	820	
580.31961	1925	1+
586.38424	970	
587.56368	152	
589.78989	696	1+
590.30227	430	1+
609.32094	782	1+
640.31714	380	1+
671.30557	110	
710.36505	957	1+
719.21500	360	
733.31490	124	
838.42384	189	
1160.60608	895	1+
1261.60694	425	1+
END IONS

###FS:    #m/z: 842.41076 #charge   2
###MaxRes:#m/z:  0.00000 #charge-128
###MS: 1564
###MSMS: 1567
BEGIN IONS
TITLE=Cmpd 632, AutoMSn(842.4108), 26.5 min
RTINSECONDS=1587.21
SCANS=MS: 1564 MSMS: 1567
PEPMASS=842.41076	4773
CHARGE=2+
339.16302	209	
486.22232	287	1+
510.26308	123	
512.13896	150	
536.27746	248	1+
543.26323	103	
556.20661	137	
678.35310	101	
825.40847	114	
1070.54726	189	
END IONS

###FS:    #m/z: 577.62827 #charge   3
###MaxRes:#m/z:  0.00000 #charge-128
###MS: 1568
###MSMS: 1569
BEGIN IONS
TITLE=Cmpd 633, AutoMSn(577.6283), 26.5 min
RTINSECONDS=1590.23
SCANS=MS: 1568 MSMS: 1569
PEPMASS=577.62827	7593
CHARGE=3+
321.13075	267	
333.17721	217	
339.16274	1837	1+
358.15468	151	
391.74289	181	
407.22900	166	
411.20734	168	
424.25881	408	
425.16688	170	
446.25818	661	1+
449.25974	153	
452.24303	617	
469.20239	298	
507.27776	452	1+
518.25251	235	
535.28582	264	
536.28202	541	1+
546.26518	145	
552.22401	138	
553.30037	1444	1+
556.34293	229	
558.30485	705	1+
563.28548	144	
570.25455	323	
573.37008	211	
574.32619	1077	1+
576.33547	3870	1+
581.31669	1152	1+
586.37284	256	1+
589.79054	1057	1+
590.29876	260	
609.33169	632	1+
631.80521	240	
640.31252	303	
640.81705	202	
710.36824	1315	1+
719.21699	207	
838.42237	271	
1160.58674	977	1+
END IONS

###FS:    #m/z: 334.29173 #charge-128
###MaxRes:#m/z:  0.00000 #charge-128
###MS: 1568
###MSMS: 1570
BEGIN IONS
TITLE=Cmpd 634, AutoMSn(334.2917), 26.5 min
RTINSECONDS=1590.73
SCANS=MS: 1568 MSMS: 1570
PEPMASS=334.29173	10671

312.23863	109	
END IONS

###FS:    #m/z: 362.31461 #charge   1
###MaxRes:#m/z:  0.00000 #charge-128
###MS: 1568
###MSMS: 1571
BEGIN IONS
TITLE=Cmpd 635, AutoMSn(362.3146), 26.5 min
RTINSECONDS=1591.23
SCANS=MS: 1568 MSMS: 1571
PEPMASS=362.31461	8880
CHARGE=1+
324.28899	318	
326.29963	716	1+
340.28011	269	1+
342.29403	699	1+
344.31083	879	1+
348.22138	132	
359.26026	135	
360.31552	188	
362.28808	148	
END IONS

###FS:    #m/z: 334.29172 #charge-128
###MaxRes:#m/z:  0.00000 #charge-128
###MS: 1572
###MSMS: 1573
BEGIN IONS
TITLE=Cmpd 636, AutoMSn(334.2917), 26.6 min
RTINSECONDS=1594.26
SCANS=MS: 1572 MSMS: 1573
PEPMASS=334.29172	15476

316.28390	159	
END IONS

###FS:    #m/z: 362.31821 #charge   1
###MaxRes:#m/z:  0.00000 #charge-128
###MS: 1572
###MSMS: 1575
BEGIN IONS
TITLE=Cmpd 637, AutoMSn(362.3182), 26.6 min
RTINSECONDS=1595.26
SCANS=MS: 1572 MSMS: 1575
PEPMASS=362.31821	10167
CHARGE=1+
308.28744	108	
324.29432	385	
326.30798	1127	1+
342.29872	456	
344.30936	971	1+
358.28983	139	
360.31017	290	
362.31122	406	
END IONS

###FS:    #m/z: 334.29347 #charge-128
###MaxRes:#m/z:  0.00000 #charge-128
###MS: 1576
###MSMS: 1577
BEGIN IONS
TITLE=Cmpd 638, AutoMSn(334.2935), 26.6 min
RTINSECONDS=1598.29
SCANS=MS: 1576 MSMS: 1577
PEPMASS=334.29347	22669

334.28994	140	
END IONS

###FS:    #m/z: 318.26401 #charge-128
###MaxRes:#m/z:  0.00000 #charge-128
###MS: 1576
###MSMS: 1578
BEGIN IONS
TITLE=Cmpd 639, AutoMSn(318.2640), 26.6 min
RTINSECONDS=1598.79
SCANS=MS: 1576 MSMS: 1578
PEPMASS=318.26401	13471

318.26593	387	1+
END IONS

###FS:    #m/z: 1262.97516 #charge   2
###MaxRes:#m/z:  0.00000 #charge-128
###MS: 1576
###MSMS: 1579
BEGIN IONS
TITLE=Cmpd 640, AutoMSn(1262.9752), 26.7 min
RTINSECONDS=1599.29
SCANS=MS: 1576 MSMS: 1579
PEPMASS=1262.97516	6616
CHARGE=2+
321.13037	177	
366.13393	250	1+
408.19483	229	
657.23579	322	1+
676.87421	138	
899.82198	129	
985.35836	105	
END IONS

###FS:    #m/z: 1090.27072 #charge   2
###MaxRes:#m/z:  0.00000 #charge-128
###MS: 1580
###MSMS: 1582
BEGIN IONS
TITLE=Cmpd 641, AutoMSn(1090.2707), 26.7 min
RTINSECONDS=1602.82
SCANS=MS: 1580 MSMS: 1582
PEPMASS=1090.27072	10172
CHARGE=2+
341.13993	132	
366.13625	156	
394.17302	603	1+
539.72193	143	
550.20209	136	
555.28023	183	
572.28705	191	
604.79896	164	
634.35093	349	1+
657.26049	142	
683.88814	155	
718.38917	153	
727.38820	282	
754.32208	191	
767.43302	117	
811.29015	152	
945.82847	103	
971.32902	234	1+
1045.19626	106	
1109.57212	121	
END IONS

###FS:    #m/z: 1362.33432 #charge   2
###MaxRes:#m/z:  0.00000 #charge-128
###MS: 1580
###MSMS: 1583
BEGIN IONS
TITLE=Cmpd 642, AutoMSn(1362.3343), 26.7 min
RTINSECONDS=1603.32
SCANS=MS: 1580 MSMS: 1583
PEPMASS=1362.33432	8277
CHARGE=2+
321.12461	185	
366.14909	238	1+
394.16934	297	
465.21911	204	
486.17542	163	
657.23355	107	
684.39144	250	
873.97698	144	
947.34348	102	
1099.36337	104	
1099.40556	376	1+
1264.24722	105	
1362.58613	189	
1363.10913	111	
1453.77519	103	
1453.79288	482	1+
1770.68504	144	
END IONS

###FS:    #m/z: 1090.27170 #charge   2
###MaxRes:#m/z:  0.00000 #charge-128
###MS: 1584
###MSMS: 1585
BEGIN IONS
TITLE=Cmpd 643, AutoMSn(1090.2717), 26.8 min
RTINSECONDS=1606.35
SCANS=MS: 1584 MSMS: 1585
PEPMASS=1090.27170	8662
CHARGE=2+
321.12880	119	
366.13938	242	
394.17169	296	1+
461.14510	110	
465.21074	149	
486.17725	226	
536.25439	122	
555.26892	137	
572.28317	138	
577.80252	140	
605.30939	108	
634.85155	119	
675.43044	107	
683.86917	145	
684.37928	115	
741.35572	103	
754.31996	193	
775.76051	107	
811.31814	117	
841.36986	180	
867.40905	129	
896.23306	120	
1105.36063	117	
1217.15943	101	
1366.74151	115	
1453.80294	586	1+
1453.81254	107	
END IONS

###FS:    #m/z: 1362.32932 #charge   2
###MaxRes:#m/z:  0.00000 #charge-128
###MS: 1584
###MSMS: 1586
BEGIN IONS
TITLE=Cmpd 644, AutoMSn(1362.3293), 26.8 min
RTINSECONDS=1606.85
SCANS=MS: 1584 MSMS: 1586
PEPMASS=1362.32932	7219
CHARGE=2+
321.13085	171	
366.14761	183	
394.17235	269	
486.19008	180	
572.28377	125	
657.24180	174	
683.88093	305	1+
727.39550	299	1+
873.96713	170	
946.35243	103	
END IONS

###FS:    #m/z: 470.26174 #charge   2
###MaxRes:#m/z:  0.00000 #charge-128
###MS: 1584
###MSMS: 1587
BEGIN IONS
TITLE=Cmpd 645, AutoMSn(470.2617), 26.8 min
RTINSECONDS=1607.35
SCANS=MS: 1584 MSMS: 1587
PEPMASS=470.26174	6792
CHARGE=2+
318.12765	164	
321.12763	129	
368.22913	298	
370.18497	188	
375.16897	107	
376.59360	156	
385.25385	960	1+
391.20388	159	
409.20368	102	
416.17734	103	
423.36986	116	
432.20757	108	
434.20940	230	1+
439.22147	139	
451.21294	124	
452.28124	102	
454.29915	125	
456.28834	1293	1+
466.26338	733	1+
468.28602	1126	1+
469.26029	1052	1+
472.30979	734	1+
473.21680	190	
474.33070	930	1+
475.49815	644	
553.29956	846	1+
570.33564	2590	1+
581.30186	310	
666.39853	201	
683.41819	383	
695.38987	121	
END IONS

###FS:    #m/z: 1090.07362 #charge   2
###MaxRes:#m/z:  0.00000 #charge-128
###MS: 1588
###MSMS: 1589
BEGIN IONS
TITLE=Cmpd 646, AutoMSn(1090.0736), 26.8 min
RTINSECONDS=1610.37
SCANS=MS: 1588 MSMS: 1589
PEPMASS=1090.07362	7411
CHARGE=2+
321.13649	243	
394.17328	393	
550.71237	164	
572.29480	104	
577.78963	104	
657.29022	142	
683.89352	134	
684.37277	174	
727.39037	307	1+
765.77638	264	
945.82428	127	
971.33377	129	
1209.53474	110	
END IONS

###FS:    #m/z: 470.25945 #charge   2
###MaxRes:#m/z:  0.00000 #charge-128
###MS: 1588
###MSMS: 1590
BEGIN IONS
TITLE=Cmpd 647, AutoMSn(470.2595), 26.8 min
RTINSECONDS=1610.87
SCANS=MS: 1588 MSMS: 1590
PEPMASS=470.25945	6880
CHARGE=2+
368.22457	308	
380.20255	134	
385.24523	174	
454.29965	191	
456.30148	386	
466.28453	108	
467.29492	476	1+
471.28097	401	1+
474.28702	361	1+
475.49106	168	
479.48886	149	
553.30629	178	
570.33323	467	1+
683.41359	193	
END IONS

###FS:    #m/z: 1362.58127 #charge   2
###MaxRes:#m/z:  0.00000 #charge-128
###MS: 1588
###MSMS: 1591
BEGIN IONS
TITLE=Cmpd 648, AutoMSn(1362.5813), 26.9 min
RTINSECONDS=1611.37
SCANS=MS: 1588 MSMS: 1591
PEPMASS=1362.58127	5902
CHARGE=2+
321.13428	156	
366.14577	265	
394.18086	154	
632.24189	127	
657.24273	426	1+
683.86641	146	
END IONS

###FS:    #m/z: 390.28340 #charge   1
###MaxRes:#m/z:  0.00000 #charge-128
###MS: 1592
###MSMS: 1593
BEGIN IONS
TITLE=Cmpd 649, AutoMSn(390.2834), 26.9 min
RTINSECONDS=1614.39
SCANS=MS: 1592 MSMS: 1593
PEPMASS=390.28340	7299
CHARGE=1+
330.26761	133	
336.24335	103	
344.27612	286	
370.29562	123	
372.27822	464	1+
378.25524	128	
386.30233	108	
388.31971	111	
390.27885	2011	1+
END IONS

###FS:    #m/z: 591.34952 #charge   1
###MaxRes:#m/z:  0.00000 #charge-128
###MS: 1592
###MSMS: 1594
BEGIN IONS
TITLE=Cmpd 650, AutoMSn(591.3495), 26.9 min
RTINSECONDS=1614.89
SCANS=MS: 1592 MSMS: 1594
PEPMASS=591.34952	4517
CHARGE=1+
310.18860	118	
321.12789	119	
571.33239	281	1+
576.35068	295	1+
588.33395	513	1+
590.33348	536	1+
END IONS

###FS:    #m/z: 837.68498 #charge   2
###MaxRes:#m/z:  0.00000 #charge-128
###MS: 1592
###MSMS: 1595
BEGIN IONS
TITLE=Cmpd 651, AutoMSn(837.6850), 26.9 min
RTINSECONDS=1615.4
SCANS=MS: 1592 MSMS: 1595
PEPMASS=837.68498	4599
CHARGE=2+
321.13333	126	
392.16026	117	
439.71481	132	
466.23853	100	
473.25107	247	1+
510.26900	109	
589.80078	108	
605.80458	145	
680.37337	229	
834.47943	151	
836.43795	271	1+
839.40573	283	1+
878.42833	538	1+
END IONS

###FS:    #m/z: 591.35588 #charge   1
###MaxRes:#m/z:  0.00000 #charge-128
###MS: 1596
###MSMS: 1597
BEGIN IONS
TITLE=Cmpd 652, AutoMSn(591.3559), 27.0 min
RTINSECONDS=1618.42
SCANS=MS: 1596 MSMS: 1597
PEPMASS=591.35588	7324
CHARGE=1+
438.21429	131	
444.26881	143	
574.34272	160	
588.33145	422	1+
590.36261	455	1+
END IONS

###FS:    #m/z: 390.28466 #charge   1
###MaxRes:#m/z:  0.00000 #charge-128
###MS: 1596
###MSMS: 1598
BEGIN IONS
TITLE=Cmpd 653, AutoMSn(390.2847), 27.0 min
RTINSECONDS=1618.92
SCANS=MS: 1596 MSMS: 1598
PEPMASS=390.28466	9112
CHARGE=1+
330.26335	132	
370.30615	110	
372.26967	1046	1+
386.27409	106	
390.28455	2069	1+
END IONS

###FS:    #m/z: 591.35472 #charge   1
###MaxRes:#m/z:  0.00000 #charge-128
###MS: 1600
###MSMS: 1601
BEGIN IONS
TITLE=Cmpd 654, AutoMSn(591.3547), 27.0 min
RTINSECONDS=1622.45
SCANS=MS: 1600 MSMS: 1601
PEPMASS=591.35472	9629
CHARGE=1+
321.12349	111	
482.26801	160	
572.32853	139	
574.35170	343	1+
586.34710	237	1+
588.36050	544	1+
590.35533	1136	1+
END IONS

###FS:    #m/z: 534.34078 #charge   1
###MaxRes:#m/z:  0.00000 #charge-128
###MS: 1600
###MSMS: 1602
BEGIN IONS
TITLE=Cmpd 655, AutoMSn(534.3408), 27.0 min
RTINSECONDS=1622.95
SCANS=MS: 1600 MSMS: 1602
PEPMASS=534.34078	6228
CHARGE=1+
321.13496	136	
398.26548	110	
474.30714	118	
480.26309	110	
499.26654	101	
512.31971	102	
514.32017	203	
515.24475	127	
516.31962	213	
517.34130	229	
518.32273	433	1+
530.32061	471	1+
532.32166	705	1+
534.31084	1296	1+
END IONS

###FS:    #m/z: 390.28494 #charge   1
###MaxRes:#m/z:  0.00000 #charge-128
###MS: 1600
###MSMS: 1603
BEGIN IONS
TITLE=Cmpd 656, AutoMSn(390.2849), 27.1 min
RTINSECONDS=1623.45
SCANS=MS: 1600 MSMS: 1603
PEPMASS=390.28494	8121
CHARGE=1+
324.10576	108	
344.28404	146	
372.27466	568	1+
388.28826	120	
390.28725	1718	1+
END IONS

###FS:    #m/z: 534.34091 #charge   1
###MaxRes:#m/z:  0.00000 #charge-128
###MS: 1604
###MSMS: 1605
BEGIN IONS
TITLE=Cmpd 657, AutoMSn(534.3409), 27.1 min
RTINSECONDS=1626.48
SCANS=MS: 1604 MSMS: 1605
PEPMASS=534.34091	10466
CHARGE=1+
321.15151	109	
332.19730	136	
365.22263	111	
485.30435	107	
516.31903	600	1+
530.32969	713	1+
532.31831	894	1+
534.32156	920	1+
END IONS

###FS:    #m/z: 826.54789 #charge   1
###MaxRes:#m/z:  0.00000 #charge-128
###MS: 1604
###MSMS: 1606
BEGIN IONS
TITLE=Cmpd 658, AutoMSn(826.5479), 27.1 min
RTINSECONDS=1626.98
SCANS=MS: 1604 MSMS: 1606
PEPMASS=826.54789	6176
CHARGE=1+
527.24341	101	
600.35051	468	
715.37268	127	
821.38341	105	
826.53988	158	
END IONS

###FS:    #m/z: 850.73272 #charge   3
###MaxRes:#m/z:  0.00000 #charge-128
###MS: 1604
###MSMS: 1607
BEGIN IONS
TITLE=Cmpd 659, AutoMSn(850.7327), 27.1 min
RTINSECONDS=1627.48
SCANS=MS: 1604 MSMS: 1607
PEPMASS=850.73272	4690
CHARGE=3+
439.21742	171	
510.25848	405	1+
617.27064	105	
653.20894	103	
679.77078	103	
680.37819	698	1+
745.40584	104	
766.28895	116	
779.45174	127	
827.33546	108	
846.42196	245	1+
853.39899	123	
872.36543	112	
879.38913	124	
880.49784	133	
END IONS

###FS:    #m/z: 534.34227 #charge   1
###MaxRes:#m/z:  0.00000 #charge-128
###MS: 1608
###MSMS: 1609
BEGIN IONS
TITLE=Cmpd 660, AutoMSn(534.3423), 27.2 min
RTINSECONDS=1630.5
SCANS=MS: 1608 MSMS: 1609
PEPMASS=534.34227	15052
CHARGE=1+
322.27385	111	
402.27570	100	
450.26574	131	
468.28665	153	
476.28510	113	
484.16767	106	
514.31373	698	1+
518.30605	129	
520.31304	114	
526.29516	118	
530.24557	166	
530.35241	334	1+
532.32279	571	1+
533.95642	192	
534.05000	174	
534.31722	1731	1+
END IONS

###FS:    #m/z: 826.54983 #charge   1
###MaxRes:#m/z:  0.00000 #charge-128
###MS: 1608
###MSMS: 1610
BEGIN IONS
TITLE=Cmpd 661, AutoMSn(826.5498), 27.2 min
RTINSECONDS=1631
SCANS=MS: 1608 MSMS: 1610
PEPMASS=826.54983	10723
CHARGE=1+
368.76475	110	
373.15134	103	
377.17349	110	
543.30879	111	
591.33469	106	
600.34885	373	
715.37810	165	
751.18288	159	
823.39441	106	
END IONS

###FS:    #m/z: 534.34181 #charge   1
###MaxRes:#m/z:  0.00000 #charge-128
###MS: 1612
###MSMS: 1613
BEGIN IONS
TITLE=Cmpd 662, AutoMSn(534.3418), 27.2 min
RTINSECONDS=1634.54
SCANS=MS: 1612 MSMS: 1613
PEPMASS=534.34181	17687
CHARGE=1+
343.17966	113	
384.24379	114	
407.17603	123	
470.30013	113	
486.25071	141	
490.29207	133	
496.29986	117	
498.29849	100	
514.31969	308	1+
516.31824	592	1+
519.33895	267	
530.30683	431	1+
532.33452	925	1+
534.31731	302	
END IONS

###FS:    #m/z: 826.55118 #charge   1
###MaxRes:#m/z:  0.00000 #charge-128
###MS: 1612
###MSMS: 1614
BEGIN IONS
TITLE=Cmpd 663, AutoMSn(826.5512), 27.3 min
RTINSECONDS=1635.04
SCANS=MS: 1612 MSMS: 1614
PEPMASS=826.55118	10999
CHARGE=1+
321.13203	160	
406.15315	110	
438.12288	172	
438.21207	139	
450.16802	103	
583.31656	121	
600.34520	660	1+
715.38115	429	1+
END IONS

###FS:    #m/z: 548.32642 #charge   1
###MaxRes:#m/z:  0.00000 #charge-128
###MS: 1616
###MSMS: 1617
BEGIN IONS
TITLE=Cmpd 664, AutoMSn(548.3264), 27.3 min
RTINSECONDS=1638.57
SCANS=MS: 1616 MSMS: 1617
PEPMASS=548.32642	9382
CHARGE=1+
321.13071	120	
343.11097	103	
400.24090	138	
404.23409	106	
474.29352	115	
482.29677	102	
508.32161	127	
510.29393	139	
514.31711	119	
527.28039	165	
528.32496	281	1+
530.34138	191	
532.34040	419	1+
543.32996	117	
544.32283	462	1+
546.34956	554	1+
548.32802	755	1+
END IONS

###FS:    #m/z: 837.38093 #charge   3
###MaxRes:#m/z:  0.00000 #charge-128
###MS: 1620
###MSMS: 1621
BEGIN IONS
TITLE=Cmpd 665, AutoMSn(837.3809), 27.4 min
RTINSECONDS=1642.6
SCANS=MS: 1620 MSMS: 1621
PEPMASS=837.38093	3426
CHARGE=3+
344.11164	189	
402.23232	194	
417.10440	223	
435.11409	457	
442.26918	106	
463.19541	108	
528.78235	104	
530.19292	983	1+
548.20090	430	1+
569.28188	148	
683.30084	102	
688.99866	100	
711.26511	362	1+
832.41731	230	1+
837.37127	109	
839.26395	102	
841.46475	100	
901.44902	104	
981.96857	161	
982.47272	149	
END IONS

###FS:    #m/z: 548.32526 #charge   1
###MaxRes:#m/z:  0.00000 #charge-128
###MS: 1620
###MSMS: 1623
BEGIN IONS
TITLE=Cmpd 666, AutoMSn(548.3253), 27.4 min
RTINSECONDS=1643.6
SCANS=MS: 1620 MSMS: 1623
PEPMASS=548.32526	7261
CHARGE=1+
342.10990	104	
418.25359	103	
441.20383	103	
512.30210	120	
514.30419	179	
526.30375	114	
527.29105	353	1+
530.33095	201	
532.33230	156	
535.83610	112	
544.33770	392	1+
546.33148	615	1+
548.31364	577	1+
END IONS

###FS:    #m/z: 837.37801 #charge   3
###MaxRes:#m/z:  0.00000 #charge-128
###MS: 1624
###MSMS: 1625
BEGIN IONS
TITLE=Cmpd 667, AutoMSn(837.3780), 27.4 min
RTINSECONDS=1646.63
SCANS=MS: 1624 MSMS: 1625
PEPMASS=837.37801	9688
CHARGE=3+
326.10341	336	
334.06404	201	
344.10861	452	
369.67485	109	
373.10926	146	
402.23450	492	1+
417.10654	886	1+
435.11787	1434	1+
486.20061	172	
525.22009	182	
530.19536	1539	1+
541.27379	111	
548.19859	1350	1+
697.04701	264	
711.26181	769	1+
783.43181	109	
826.89717	209	
827.38414	152	
834.42106	506	1+
840.38655	101	
870.59610	117	
900.43301	347	
900.94758	154	
910.43559	128	
949.95222	122	
981.96227	412	
982.45431	302	
END IONS

###FS:    #m/z: 1255.56093 #charge   2
###MaxRes:#m/z:  0.00000 #charge-128
###MS: 1624
###MSMS: 1626
BEGIN IONS
TITLE=Cmpd 668, AutoMSn(1255.5609), 27.5 min
RTINSECONDS=1647.13
SCANS=MS: 1624 MSMS: 1626
PEPMASS=1255.56093	4146
CHARGE=2+
181.07164	111	
366.13622	153	
402.24505	114	
667.81633	216	
2467.16662	368	1+
END IONS

###FS:    #m/z: 548.32839 #charge   1
###MaxRes:#m/z:  0.00000 #charge-128
###MS: 1624
###MSMS: 1627
BEGIN IONS
TITLE=Cmpd 669, AutoMSn(548.3284), 27.5 min
RTINSECONDS=1647.64
SCANS=MS: 1624 MSMS: 1627
PEPMASS=548.32839	5455
CHARGE=1+
330.25930	142	
339.18646	102	
444.30871	114	
474.29295	106	
494.23543	108	
504.34139	108	
520.86490	124	
521.79019	494	
521.99369	132	
530.34463	135	
532.31970	651	1+
540.99756	133	
546.32327	503	1+
548.35141	644	1+
END IONS

###FS:    #m/z: 837.38051 #charge   3
###MaxRes:#m/z:  0.00000 #charge-128
###MS: 1628
###MSMS: 1629
BEGIN IONS
TITLE=Cmpd 670, AutoMSn(837.3805), 27.5 min
RTINSECONDS=1650.66
SCANS=MS: 1628 MSMS: 1629
PEPMASS=837.38051	16034
CHARGE=3+
326.09845	339	
334.06508	265	
336.06515	112	
344.10562	522	1+
373.12686	116	
402.23641	487	
407.13084	172	
417.10789	1038	1+
435.11828	2154	1+
487.18989	173	
502.19718	124	
504.21292	115	
520.20620	474	
525.23940	106	
530.19264	2512	1+
541.25719	165	
548.20411	1959	1+
550.99032	160	
662.73710	104	
711.26191	759	1+
711.85197	106	
783.40476	257	
783.87640	329	
826.90475	325	
827.39674	464	
832.41625	207	1+
835.40802	298	1+
837.47168	130	
838.48828	481	1+
847.15793	119	
858.31424	180	
993.22764	180	
1039.50240	115	
1051.74979	152	
1799.84849	1035	1+
1962.92582	1173	1+
END IONS

###FS:    #m/z: 1255.56010 #charge   2
###MaxRes:#m/z:  0.00000 #charge-128
###MS: 1628
###MSMS: 1630
BEGIN IONS
TITLE=Cmpd 671, AutoMSn(1255.5601), 27.5 min
RTINSECONDS=1651.16
SCANS=MS: 1628 MSMS: 1630
PEPMASS=1255.56010	6319
CHARGE=2+
366.13975	196	
1256.56644	129	
2466.13052	396	1+
END IONS

###FS:    #m/z: 1255.55913 #charge   2
###MaxRes:#m/z:  0.00000 #charge-128
###MS: 1631
###MSMS: 1632
BEGIN IONS
TITLE=Cmpd 672, AutoMSn(1255.5591), 27.6 min
RTINSECONDS=1653.68
SCANS=MS: 1631 MSMS: 1632
PEPMASS=1255.55913	7111
CHARGE=2+
366.13974	321	
658.23744	104	
1234.55499	138	
1256.05815	187	
1256.58319	180	
END IONS

###FS:    #m/z: 837.37920 #charge   3
###MaxRes:#m/z:  0.00000 #charge-128
###MS: 1633
###MSMS: 1634
BEGIN IONS
TITLE=Cmpd 673, AutoMSn(837.3792), 27.6 min
RTINSECONDS=1655.69
SCANS=MS: 1633 MSMS: 1634
PEPMASS=837.37920	19097
CHARGE=3+
326.09780	541	1+
334.06234	264	
344.10415	586	1+
373.12775	254	
391.10082	151	
402.24075	603	1+
408.12413	120	
411.20981	114	
417.10801	1127	1+
435.11736	1913	1+
444.20182	109	
486.20403	114	
502.24903	125	
520.20556	297	
530.18978	2498	1+
539.21425	142	
548.20278	1869	1+
688.32223	106	
711.26373	978	1+
783.38760	498	1+
834.42620	152	
836.48822	279	
837.38233	159	
838.36849	441	1+
840.50369	141	
858.34441	181	
859.44573	110	
910.43350	222	
950.48102	126	
1038.50207	111	
1566.76846	499	1+
1652.80499	1058	1+
1799.85003	803	1+
1962.91170	1584	1+
END IONS

###FS:    #m/z: 1255.56078 #charge   2
###MaxRes:#m/z:  0.00000 #charge-128
###MS: 1633
###MSMS: 1635
BEGIN IONS
TITLE=Cmpd 674, AutoMSn(1255.5608), 27.6 min
RTINSECONDS=1656.2
SCANS=MS: 1633 MSMS: 1635
PEPMASS=1255.56078	7581
CHARGE=2+
337.11840	132	
366.13440	207	
657.24017	146	
1245.21533	324	
1255.56178	113	
1256.04648	126	
2466.10152	582	1+
END IONS

###FS:    #m/z: 334.28859 #charge-128
###MaxRes:#m/z:  0.00000 #charge-128
###MS: 1633
###MSMS: 1636
BEGIN IONS
TITLE=Cmpd 675, AutoMSn(334.2886), 27.6 min
RTINSECONDS=1656.7
SCANS=MS: 1633 MSMS: 1636
PEPMASS=334.28859	11398

316.28040	142	
END IONS

###FS:    #m/z: 904.87030 #charge   2
###MaxRes:#m/z:  0.00000 #charge-128
###MS: 1637
###MSMS: 1638
BEGIN IONS
TITLE=Cmpd 676, AutoMSn(904.8703), 27.7 min
RTINSECONDS=1659.72
SCANS=MS: 1637 MSMS: 1638
PEPMASS=904.87030	5955
CHARGE=2+
426.22955	129	
560.78403	207	
561.32171	134	
569.39338	142	
589.29796	109	
711.83881	124	
779.35710	253	
878.43700	349	
880.45747	108	
903.48497	318	1+
910.57798	132	
915.98795	152	
977.49803	676	1+
END IONS

###FS:    #m/z: 334.28681 #charge-128
###MaxRes:#m/z:  0.00000 #charge-128
###MS: 1637
###MSMS: 1639
BEGIN IONS
TITLE=Cmpd 677, AutoMSn(334.2868), 27.7 min
RTINSECONDS=1660.22
SCANS=MS: 1637 MSMS: 1639
PEPMASS=334.28681	12791

316.28596	123	
334.28262	227	
END IONS

###FS:    #m/z: 905.27193 #charge   2
###MaxRes:#m/z:  0.00000 #charge-128
###MS: 1641
###MSMS: 1642
BEGIN IONS
TITLE=Cmpd 678, AutoMSn(905.2719), 27.7 min
RTINSECONDS=1663.75
SCANS=MS: 1641 MSMS: 1642
PEPMASS=905.27193	11473
CHARGE=2+
373.28458	100	
439.71960	162	
489.25786	150	
503.27109	115	
545.80024	348	1+
558.22524	151	
560.79091	275	
561.28136	122	
564.24171	111	
633.40325	113	
710.83964	127	
779.37186	323	1+
862.46534	383	1+
878.43334	1104	1+
894.85265	101	
901.43218	118	
905.43832	264	1+
908.41748	108	
911.47216	135	
977.48913	926	1+
991.52885	159	
1090.56240	141	
1144.92026	107	
END IONS

###FS:    #m/z: 332.27835 #charge-128
###MaxRes:#m/z:  0.00000 #charge-128
###MS: 1641
###MSMS: 1643
BEGIN IONS
TITLE=Cmpd 679, AutoMSn(332.2783), 27.7 min
RTINSECONDS=1664.25
SCANS=MS: 1641 MSMS: 1643
PEPMASS=332.27835	9902

316.28222	209	
334.29509	240	
END IONS

###FS:    #m/z: 1236.94844 #charge   2
###MaxRes:#m/z:  0.00000 #charge-128
###MS: 1641
###MSMS: 1644
BEGIN IONS
TITLE=Cmpd 680, AutoMSn(1236.9484), 27.7 min
RTINSECONDS=1664.75
SCANS=MS: 1641 MSMS: 1644
PEPMASS=1236.94844	3469
CHARGE=2+
366.13258	148	
484.22690	175	
535.82753	100	
555.25511	729	1+
569.80608	159	
570.29088	128	
657.23928	168	
710.36382	106	
1186.76555	198	
1187.28728	109	
1187.53471	124	
1208.68247	118	
1209.23903	180	
1240.93652	115	
1250.64152	129	
1250.66736	637	1+
1349.71602	1031	1+
1349.73713	174	
1436.77405	838	1+
1437.75648	118	
1583.60978	133	
END IONS

###FS:    #m/z: 1237.15420 #charge   2
###MaxRes:#m/z:  0.00000 #charge-128
###MS: 1645
###MSMS: 1646
BEGIN IONS
TITLE=Cmpd 681, AutoMSn(1237.1542), 27.8 min
RTINSECONDS=1667.78
SCANS=MS: 1645 MSMS: 1646
PEPMASS=1237.15420	10307
CHARGE=2+
321.12936	129	
370.18819	125	
484.22273	121	
555.26101	846	1+
569.28255	399	1+
657.23450	167	
705.40936	119	
709.87508	202	
710.37663	165	
720.87681	102	
882.49221	252	1+
1137.60129	231	
1138.57435	112	
1187.00800	217	
1187.52774	207	
1208.50343	151	
1208.96733	114	
1250.64925	155	
1250.65739	977	1+
1349.73469	1334	1+
1436.77498	1907	1+
2372.51097	366	1+
END IONS

###FS:    #m/z: 904.67018 #charge   3
###MaxRes:#m/z:  0.00000 #charge-128
###MS: 1645
###MSMS: 1647
BEGIN IONS
TITLE=Cmpd 682, AutoMSn(904.6702), 27.8 min
RTINSECONDS=1668.28
SCANS=MS: 1645 MSMS: 1647
PEPMASS=904.67018	10113
CHARGE=3+
432.22716	120	
439.73506	123	
496.77404	127	
546.29495	152	
551.00558	108	
554.31700	102	
561.28796	208	
647.32522	188	
749.42158	110	
779.36789	194	
862.46751	291	1+
878.43772	428	
906.44410	124	
963.52148	243	1+
977.49469	344	
978.49933	517	1+
991.51940	360	1+
1090.56711	100	
END IONS

###FS:    #m/z: 332.27766 #charge-128
###MaxRes:#m/z:  0.00000 #charge-128
###MS: 1645
###MSMS: 1648
BEGIN IONS
TITLE=Cmpd 683, AutoMSn(332.2777), 27.8 min
RTINSECONDS=1668.78
SCANS=MS: 1645 MSMS: 1648
PEPMASS=332.27766	11198

316.28736	141	
334.29927	121	
END IONS

###FS:    #m/z: 1236.95055 #charge   2
###MaxRes:#m/z:  0.00000 #charge-128
###MS: 1649
###MSMS: 1650
BEGIN IONS
TITLE=Cmpd 684, AutoMSn(1236.9506), 27.9 min
RTINSECONDS=1671.8
SCANS=MS: 1649 MSMS: 1650
PEPMASS=1236.95055	12809
CHARGE=2+
366.14678	105	
484.21609	364	
555.26526	1043	1+
569.28945	141	
569.79615	342	
657.23572	360	1+
709.87431	287	
758.92864	107	
882.50134	121	
1137.57820	153	
1187.27629	226	
1187.51497	166	
1209.00278	250	
1233.91563	102	
1250.66135	205	
1250.67132	1738	1+
1349.72991	1909	1+
1349.73991	192	
1350.72330	132	
1399.70345	192	
1436.76474	1961	1+
1596.35246	104	
END IONS

###FS:    #m/z: 849.41863 #charge   2
###MaxRes:#m/z:  0.00000 #charge-128
###MS: 1649
###MSMS: 1652
BEGIN IONS
TITLE=Cmpd 686, AutoMSn(849.4186), 27.9 min
RTINSECONDS=1672.8
SCANS=MS: 1649 MSMS: 1652
PEPMASS=849.41863	9089
CHARGE=2+
321.13767	100	
353.18326	620	1+
359.43707	112	
361.21732	105	
449.20696	101	
466.22610	106	
472.25522	100	
500.24906	1016	1+
536.28394	1832	1+
557.27316	1169	1+
607.32111	665	1+
628.31008	560	1+
673.33306	120	
678.37117	216	
679.35510	405	1+
685.32561	401	1+
825.43066	291	
846.48623	228	1+
848.46631	147	
851.41840	141	
855.40358	131	
878.43889	144	
926.47029	225	1+
1013.50936	122	
1070.51977	308	
1071.54747	238	
1198.58655	133	
1200.56380	127	
END IONS

###FS:    #m/z: 651.86437 #charge   2
###MaxRes:#m/z:  0.00000 #charge-128
###MS: 1653
###MSMS: 1654
BEGIN IONS
TITLE=Cmpd 687, AutoMSn(651.8644), 27.9 min
RTINSECONDS=1675.82
SCANS=MS: 1653 MSMS: 1654
PEPMASS=651.86437	10336
CHARGE=2+
316.14627	160	
335.11181	1282	1+
337.12815	1014	
339.15505	224
[truncated: 150,049 more chars]
