# Supplementary material for: Biochemical and proteomic analyses of venom from a new pit viper, Protobothrops kelomohy
Source: J Venom Anim Toxins Incl Trop Dis. 2022 Apr 11;28:e20210080. doi: 10.1590/1678-9199-JVATITD-2021-0080 (PMC9005077; doi:10.1590/1678-9199-JVATITD-2021-0080)
Supplement: Additional file 2. [file 1678-9199-jvatitd-28-e20210080-s2.zip › jvatitd-2021-0080_suppl2_20220324/Protobothrops replication1/Rep1_Protobothrops4_GA2_01_19214.mgf]

CHARGE=1+, 2+ and 3+
###	
###	\\10.11.12.207\(D) Data\Data\onrapak\2020\Feb-04-2020\Rep1_Protobothrops4_GA2_01_19214.d\analysis.baf
###	Rep1_Protobothrops4_GA2_01_19214.d
###	Instrument: micrOTOF-Q II
###    Rep1_Protobothrops4
###    PeakWidth 5.00, MiniumIntensity 100, S/N 1Apply threshold 0, Threshold 10
###    Retain Residuals no, Create neutrally no,
###    FullScan Parameters: AdductIon (+)+H (-)-H, LowMass 350, HighMass 3000, MaxCharge charge decon 4, MinPeaks 3
###    Perf. isotope decon yes, Max Charge Istopic decon 3, MW agreement 5.00, Abund. cutoff 3.00, Envelope cutoff 75.00
###    MaxRes   Parameters: AdductIon (+)+H (-)-H, LowMass 350, HighMass 3000 
###    Perf. isotope decon yes, Max Charge Istopic decon 3, Abund. cutoff 2.00
###    MSn      Parameters: AdductIon (+)+H (-)-H, LowMass 100, HighMass 2500 
###    Perf. isotope decon yes, Max Charge Istopic decon 2, Abund. cutoff 0.50
###    Global Charge Limit: yes 3, Prefer FullScan Result: yes, Export what: 2 (0=non deconv/1=deconv only/2=mixed), NoMSMSSignals: 25, Intensity threshold: 100, NoMSSignals (deconv): 2, NoMSSignals (non-deconv): 2, NormalizeData: no, SingleCharged: yes
###FS:    #m/z: 434.54246 #charge   3
###MaxRes:#m/z:  0.00000 #charge-128
###MS: 588
###MSMS: 589
BEGIN IONS
TITLE=Cmpd 1, AutoMSn(434.5425), 10.0 min
RTINSECONDS=601.925
SCANS=MS: 588 MSMS: 589
PEPMASS=434.54246	15286
CHARGE=3+
322.18675	144	
380.16890	102	
400.26670	723	1+
423.19304	110	
515.28039	364	
547.25935	127	
675.32597	226	
909.38705	141	
END IONS

###FS:    #m/z: 434.54356 #charge   1
###MaxRes:#m/z:  0.00000 #charge-128
###MS: 590
###MSMS: 591
BEGIN IONS
TITLE=Cmpd 2, AutoMSn(434.5436), 10.1 min
RTINSECONDS=603.939
SCANS=MS: 590 MSMS: 591
PEPMASS=434.54356	11740
CHARGE=1+
400.26533	360	
END IONS

###FS:    #m/z: 513.24301 #charge   2
###MaxRes:#m/z:  0.00000 #charge-128
###MS: 594
###MSMS: 595
BEGIN IONS
TITLE=Cmpd 3, AutoMSn(513.2430), 10.1 min
RTINSECONDS=607.981
SCANS=MS: 594 MSMS: 595
PEPMASS=513.24301	2615
CHARGE=2+
750.32668	119	
END IONS

###FS:    #m/z: 513.24680 #charge   2
###MaxRes:#m/z:  0.00000 #charge-128
###MS: 596
###MSMS: 597
BEGIN IONS
TITLE=Cmpd 4, AutoMSn(513.2468), 10.2 min
RTINSECONDS=610.009
SCANS=MS: 596 MSMS: 597
PEPMASS=513.24680	4576
CHARGE=2+
439.71155	208	
514.23204	138	
750.32391	821	1+
END IONS

###FS:    #m/z: 513.24619 #charge   2
###MaxRes:#m/z:  0.00000 #charge-128
###MS: 598
###MSMS: 599
BEGIN IONS
TITLE=Cmpd 5, AutoMSn(513.2462), 10.2 min
RTINSECONDS=612.043
SCANS=MS: 598 MSMS: 599
PEPMASS=513.24619	6650
CHARGE=2+
439.72183	317	
622.26407	218	
750.31841	1322	1+
END IONS

###FS:    #m/z: 513.24656 #charge   2
###MaxRes:#m/z:  0.00000 #charge-128
###MS: 600
###MSMS: 601
BEGIN IONS
TITLE=Cmpd 6, AutoMSn(513.2466), 10.2 min
RTINSECONDS=614.072
SCANS=MS: 600 MSMS: 601
PEPMASS=513.24656	7030
CHARGE=2+
302.49256	143	
335.13180	118	
439.70677	257	
513.24970	115	
565.23169	100	
622.27195	155	
750.32656	1010	1+
END IONS

###FS:    #m/z: 513.24735 #charge   2
###MaxRes:#m/z:  0.00000 #charge-128
###MS: 602
###MSMS: 603
BEGIN IONS
TITLE=Cmpd 7, AutoMSn(513.2474), 10.3 min
RTINSECONDS=616.101
SCANS=MS: 602 MSMS: 603
PEPMASS=513.24735	6507
CHARGE=2+
693.29216	129	
750.31869	411	1+
END IONS

###FS:    #m/z: 549.26166 #charge   2
###MaxRes:#m/z:  0.00000 #charge-128
###MS: 666
###MSMS: 667
BEGIN IONS
TITLE=Cmpd 10, AutoMSn(549.2617), 11.4 min
RTINSECONDS=681.45
SCANS=MS: 666 MSMS: 667
PEPMASS=549.26166	5124
CHARGE=2+
794.33860	141	
END IONS

###FS:    #m/z: 549.26487 #charge   2
###MaxRes:#m/z:  0.00000 #charge-128
###MS: 669
###MSMS: 670
BEGIN IONS
TITLE=Cmpd 11, AutoMSn(549.2649), 11.4 min
RTINSECONDS=684.475
SCANS=MS: 669 MSMS: 670
PEPMASS=549.26487	5983
CHARGE=2+
335.14294	147	
606.31885	107	
763.38216	161	
1097.52387	1952	1+
END IONS

###FS:    #m/z: 424.18215 #charge   3
###MaxRes:#m/z:  0.00000 #charge-128
###MS: 674
###MSMS: 676
BEGIN IONS
TITLE=Cmpd 12, AutoMSn(424.1821), 11.5 min
RTINSECONDS=690.011
SCANS=MS: 674 MSMS: 676
PEPMASS=424.18215	2890
CHARGE=3+
551.29560	134	
END IONS

###FS:    #m/z: 424.18568 #charge   3
###MaxRes:#m/z:  0.00000 #charge-128
###MS: 677
###MSMS: 679
BEGIN IONS
TITLE=Cmpd 13, AutoMSn(424.1857), 11.6 min
RTINSECONDS=693.04
SCANS=MS: 677 MSMS: 679
PEPMASS=424.18568	3626
CHARGE=3+
549.73442	142	
END IONS

###FS:    #m/z: 434.54547 #charge   3
###MaxRes:#m/z:  0.00000 #charge-128
###MS: 680
###MSMS: 681
BEGIN IONS
TITLE=Cmpd 14, AutoMSn(434.5455), 11.6 min
RTINSECONDS=695.565
SCANS=MS: 680 MSMS: 681
PEPMASS=434.54547	5083
CHARGE=3+
400.25533	159	
END IONS

###FS:    #m/z: 434.54406 #charge   3
###MaxRes:#m/z:  0.00000 #charge-128
###MS: 683
###MSMS: 684
BEGIN IONS
TITLE=Cmpd 16, AutoMSn(434.5441), 11.6 min
RTINSECONDS=698.582
SCANS=MS: 683 MSMS: 684
PEPMASS=434.54406	5910
CHARGE=3+
400.26653	197	
490.72251	129	
845.39944	150	
END IONS

###FS:    #m/z: 434.54286 #charge   3
###MaxRes:#m/z:  0.00000 #charge-128
###MS: 685
###MSMS: 686
BEGIN IONS
TITLE=Cmpd 17, AutoMSn(434.5429), 11.7 min
RTINSECONDS=700.596
SCANS=MS: 685 MSMS: 686
PEPMASS=434.54286	6543
CHARGE=3+
323.19669	101	
400.26055	293	
402.27664	139	
491.71565	178	
END IONS

###FS:    #m/z: 424.18420 #charge   3
###MaxRes:#m/z:  0.00000 #charge-128
###MS: 685
###MSMS: 687
BEGIN IONS
TITLE=Cmpd 18, AutoMSn(424.1842), 11.7 min
RTINSECONDS=701.098
SCANS=MS: 685 MSMS: 687
PEPMASS=424.18420	4966
CHARGE=3+
425.75753	114	
549.72831	177	
550.24003	164	
577.36156	109	
593.79357	200	
604.37868	105	
794.30667	123	
END IONS

###FS:    #m/z: 434.54311 #charge   3
###MaxRes:#m/z:  0.00000 #charge-128
###MS: 688
###MSMS: 689
BEGIN IONS
TITLE=Cmpd 19, AutoMSn(434.5431), 11.7 min
RTINSECONDS=703.614
SCANS=MS: 688 MSMS: 689
PEPMASS=434.54311	7436
CHARGE=3+
400.26150	150	
END IONS

###FS:    #m/z: 392.87655 #charge   3
###MaxRes:#m/z:  0.00000 #charge-128
###MS: 701
###MSMS: 702
BEGIN IONS
TITLE=Cmpd 20, AutoMSn(392.8766), 11.9 min
RTINSECONDS=716.801
SCANS=MS: 701 MSMS: 702
PEPMASS=392.87655	4703
CHARGE=3+
341.19135	181	
364.12384	162	
381.18731	267	
456.21098	107	
466.27362	133	
494.27530	301	
567.25469	221	
584.28143	189	
683.34886	144	
END IONS

###FS:    #m/z: 474.57865 #charge   3
###MaxRes:#m/z:  0.00000 #charge-128
###MS: 708
###MSMS: 709
BEGIN IONS
TITLE=Cmpd 22, AutoMSn(474.5786), 12.1 min
RTINSECONDS=723.915
SCANS=MS: 708 MSMS: 709
PEPMASS=474.57865	5303
CHARGE=3+
343.21370	175	
459.89218	112	
474.57368	723	1+
474.90889	424	
475.24490	348	
533.28901	178	
559.77803	108	
616.34058	110	
642.31946	150	
659.34596	569	1+
763.37040	239	
END IONS

###FS:    #m/z: 474.57615 #charge   3
###MaxRes:#m/z:  0.00000 #charge-128
###MS: 711
###MSMS: 712
BEGIN IONS
TITLE=Cmpd 24, AutoMSn(474.5761), 12.1 min
RTINSECONDS=726.939
SCANS=MS: 711 MSMS: 712
PEPMASS=474.57615	42246
CHARGE=3+
326.18111	221	
343.20471	496	
459.90121	413	
460.24119	249	
473.89940	260	
474.24562	232	
474.57683	12288	1+
474.91041	8681	1+
475.24257	4938	1+
482.16259	349	
482.25581	436	
509.75495	260	
540.25682	237	
559.76971	962	
560.28167	285	
634.32054	263	
642.31082	436	
659.34418	1838	1+
763.36916	377	
END IONS

###FS:    #m/z: 351.68295 #charge   2
###MaxRes:#m/z:  0.00000 #charge-128
###MS: 711
###MSMS: 713
BEGIN IONS
TITLE=Cmpd 25, AutoMSn(351.6830), 12.1 min
RTINSECONDS=727.44
SCANS=MS: 711 MSMS: 713
PEPMASS=351.68295	5636
CHARGE=2+
330.17064	199	
343.20235	202	
642.30528	111	
END IONS

###FS:    #m/z: 711.36057 #charge   2
###MaxRes:#m/z:  0.00000 #charge-128
###MS: 711
###MSMS: 714
BEGIN IONS
TITLE=Cmpd 26, AutoMSn(711.3606), 12.1 min
RTINSECONDS=727.941
SCANS=MS: 711 MSMS: 714
PEPMASS=711.36057	4216
CHARGE=2+
665.86645	121	
703.82522	161	
1421.70106	1736	1+
END IONS

###FS:    #m/z: 474.57659 #charge   3
###MaxRes:#m/z:  0.00000 #charge-128
###MS: 715
###MSMS: 716
BEGIN IONS
TITLE=Cmpd 27, AutoMSn(474.5766), 12.2 min
RTINSECONDS=730.967
SCANS=MS: 715 MSMS: 716
PEPMASS=474.57659	76166
CHARGE=3+
343.20534	610	
460.23023	434	
468.90378	416	
474.24272	487	
474.57640	22374	1+
474.90938	15234	1+
475.24476	6428	
559.77177	1312	
560.28129	549	
633.30108	427	
659.34065	4047	1+
763.38017	556	
END IONS

###FS:    #m/z: 711.35943 #charge   2
###MaxRes:#m/z:  0.00000 #charge-128
###MS: 715
###MSMS: 717
BEGIN IONS
TITLE=Cmpd 28, AutoMSn(711.3594), 12.2 min
RTINSECONDS=731.469
SCANS=MS: 715 MSMS: 717
PEPMASS=711.35943	9395
CHARGE=2+
666.36653	124	
702.34954	138	
1421.71095	1136	1+
END IONS

###FS:    #m/z: 351.68222 #charge   2
###MaxRes:#m/z:  0.00000 #charge-128
###MS: 715
###MSMS: 718
BEGIN IONS
TITLE=Cmpd 29, AutoMSn(351.6822), 12.2 min
RTINSECONDS=731.97
SCANS=MS: 715 MSMS: 718
PEPMASS=351.68222	8737
CHARGE=2+
330.67868	174	
343.20486	124	
377.22227	115	
394.69618	159	
448.26007	206	
459.27100	122	
482.27778	226	
512.30709	100	
533.28087	128	
642.29187	120	
END IONS

###FS:    #m/z: 351.93141 #charge   2
###MaxRes:#m/z:  0.00000 #charge-128
###MS: 719
###MSMS: 720
BEGIN IONS
TITLE=Cmpd 30, AutoMSn(351.9314), 12.2 min
RTINSECONDS=734.991
SCANS=MS: 719 MSMS: 720
PEPMASS=351.93141	7734
CHARGE=2+
313.14898	101	
330.18292	125	
343.20836	254	
482.27973	138	
533.27807	107	
642.29881	111	
END IONS

###FS:    #m/z: 711.35825 #charge   1
###MaxRes:#m/z:  0.00000 #charge-128
###MS: 719
###MSMS: 722
BEGIN IONS
TITLE=Cmpd 32, AutoMSn(711.3582), 12.3 min
RTINSECONDS=735.993
SCANS=MS: 719 MSMS: 722
PEPMASS=711.35825	6474
CHARGE=1+
634.81100	105	
END IONS

###FS:    #m/z: 460.73272 #charge   2
###MaxRes:#m/z:  0.00000 #charge-128
###MS: 723
###MSMS: 724
BEGIN IONS
TITLE=Cmpd 33, AutoMSn(460.7327), 12.3 min
RTINSECONDS=739.015
SCANS=MS: 723 MSMS: 724
PEPMASS=460.73272	10464
CHARGE=2+
345.69748	112	
366.69940	133	
538.32266	185	
715.35340	458	1+
920.45153	1365	1+
END IONS

###FS:    #m/z: 460.73319 #charge   2
###MaxRes:#m/z:  0.00000 #charge-128
###MS: 726
###MSMS: 727
BEGIN IONS
TITLE=Cmpd 34, AutoMSn(460.7332), 12.4 min
RTINSECONDS=742.035
SCANS=MS: 726 MSMS: 727
PEPMASS=460.73319	13217
CHARGE=2+
366.69871	142	
538.30460	118	
555.32820	251	
715.36453	399	1+
718.37823	132	
746.33739	136	
920.46050	1846	1+
END IONS

###FS:    #m/z: 630.28669 #charge   1
###MaxRes:#m/z:  0.00000 #charge-128
###MS: 729
###MSMS: 732
BEGIN IONS
TITLE=Cmpd 37, AutoMSn(630.2867), 12.4 min
RTINSECONDS=746.054
SCANS=MS: 729 MSMS: 732
PEPMASS=630.28669	2256
CHARGE=1+
432.20848	125	
END IONS

###FS:    #m/z: 630.28471 #charge   2
###MaxRes:#m/z:  0.00000 #charge-128
###MS: 733
###MSMS: 734
BEGIN IONS
TITLE=Cmpd 38, AutoMSn(630.2847), 12.5 min
RTINSECONDS=749.072
SCANS=MS: 733 MSMS: 734
PEPMASS=630.28471	9127
CHARGE=2+
415.17582	186	
432.21251	224	
573.74277	162	
574.23991	297	
595.25531	126	
630.27685	140	
630.80166	113	
780.34284	114	
1009.41199	431	
1010.40910	289	
END IONS

###FS:    #m/z: 432.20293 #charge   2
###MaxRes:#m/z:  0.00000 #charge-128
###MS: 733
###MSMS: 735
BEGIN IONS
TITLE=Cmpd 39, AutoMSn(432.2029), 12.5 min
RTINSECONDS=749.573
SCANS=MS: 733 MSMS: 735
PEPMASS=432.20293	8119
CHARGE=2+
400.25978	137	
END IONS

###FS:    #m/z: 630.28473 #charge   2
###MaxRes:#m/z:  0.00000 #charge-128
###MS: 737
###MSMS: 738
BEGIN IONS
TITLE=Cmpd 41, AutoMSn(630.2847), 12.6 min
RTINSECONDS=753.101
SCANS=MS: 737 MSMS: 738
PEPMASS=630.28473	13375
CHARGE=2+
365.19221	121	
415.16797	132	
432.20378	555	1+
480.21826	139	
573.74208	257	
574.24348	233	
595.25861	189	
613.26476	159	
613.78440	115	
630.28386	735	1+
630.78225	176	
635.28446	394	
635.79619	168	
665.29191	103	
780.34132	303	1+
895.36797	337	1+
1009.40744	701	
1010.41914	398	
1020.97762	104	
END IONS

###FS:    #m/z: 432.20184 #charge   1
###MaxRes:#m/z:  0.00000 #charge-128
###MS: 737
###MSMS: 739
BEGIN IONS
TITLE=Cmpd 42, AutoMSn(432.2018), 12.6 min
RTINSECONDS=753.601
SCANS=MS: 737 MSMS: 739
PEPMASS=432.20184	12784
CHARGE=1+
400.26133	218	
432.20807	238	1+
END IONS

###FS:    #m/z: 423.86164 #charge   3
###MaxRes:#m/z:  0.00000 #charge-128
###MS: 741
###MSMS: 742
BEGIN IONS
TITLE=Cmpd 44, AutoMSn(423.8616), 12.6 min
RTINSECONDS=757.128
SCANS=MS: 741 MSMS: 742
PEPMASS=423.86164	79037
CHARGE=3+
361.19334	1019	
403.20032	501	
415.17623	856	
432.20375	5622	1+
450.24222	2056	1+
482.72281	545	
534.24052	753	
589.32089	797	
594.26381	1800	1+
606.35298	2928	1+
665.29822	2772	1+
704.34874	1422	
805.39470	1922	1+
822.42295	5699	1+
937.36844	531	
965.42829	458	
965.43049	1751	1+
982.45493	19968	1+
1093.49025	10458	1+
1111.49773	42448	1+
1182.53742	14773	1+
END IONS

###FS:    #m/z: 635.28767 #charge   2
###MaxRes:#m/z:  0.00000 #charge-128
###MS: 741
###MSMS: 743
BEGIN IONS
TITLE=Cmpd 45, AutoMSn(635.2877), 12.6 min
RTINSECONDS=757.629
SCANS=MS: 741 MSMS: 743
PEPMASS=635.28767	43110
CHARGE=2+
303.67571	768	
450.24870	487	
491.73322	545	
606.35384	481	
983.45364	1093	1+
1269.56820	38009	1+
END IONS

###FS:    #m/z: 429.21090 #charge   3
###MaxRes:#m/z:  0.00000 #charge-128
###MS: 741
###MSMS: 744
BEGIN IONS
TITLE=Cmpd 46, AutoMSn(429.2109), 12.6 min
RTINSECONDS=758.13
SCANS=MS: 741 MSMS: 744
PEPMASS=429.21090	25752
CHARGE=3+
322.18543	878	1+
338.17017	654	1+
383.23884	673	1+
391.19898	201	
393.22046	748	1+
399.84056	290	
399.91761	251	
400.26552	8399	1+
405.19056	451	1+
405.53535	618	
407.11367	241	
409.22267	281	
411.71270	512	1+
427.20648	291	
429.21283	478	
429.54825	444	
450.24245	521	1+
452.26331	308	
462.24530	961	1+
480.25410	2007	1+
492.22837	765	
497.27961	432	1+
510.74547	393	
515.29305	2043	1+
535.28570	211	
548.74636	473	1+
556.24901	327	
556.75456	1160	
565.28191	264	
583.29068	384	1+
593.27824	1133	1+
606.34379	679	1+
611.29073	361	1+
635.28504	224	
635.78972	233	
658.29379	259	
675.32564	4117	1+
704.34488	227	
806.36984	2384	1+
809.35266	315	
815.31751	274	
823.43845	526	1+
886.35398	334	
893.39677	5406	1+
964.43375	4910	1+
967.42252	237	
974.72997	780	
984.45521	1857	1+
1077.51516	1541	1+
1094.48635	1086	1+
1113.50779	3687	1+
1183.53555	1622	1+
END IONS

###FS:    #m/z: 423.86260 #charge   3
###MaxRes:#m/z:  0.00000 #charge-128
###MS: 745
###MSMS: 746
BEGIN IONS
TITLE=Cmpd 47, AutoMSn(423.8626), 12.7 min
RTINSECONDS=761.152
SCANS=MS: 745 MSMS: 746
PEPMASS=423.86260	172328
CHARGE=3+
303.67841	5574	
361.19166	2487	
432.20450	4159	1+
450.24577	3280	
573.76130	1306	
589.32235	1618	
704.35064	4408	1+
805.39442	6145	1+
822.42431	13169	1+
937.39405	1209	
965.43311	4434	1+
982.45485	49022	1+
1093.48879	25974	1+
1111.49865	103888	1+
1182.53494	37884	1+
END IONS

###FS:    #m/z: 635.28776 #charge   2
###MaxRes:#m/z:  0.00000 #charge-128
###MS: 745
###MSMS: 747
BEGIN IONS
TITLE=Cmpd 48, AutoMSn(635.2878), 12.7 min
RTINSECONDS=761.654
SCANS=MS: 745 MSMS: 747
PEPMASS=635.28776	109705
CHARGE=2+
303.67944	1455	
491.72956	1435	
1269.56558	94287	1+
END IONS

###FS:    #m/z: 429.21143 #charge   3
###MaxRes:#m/z:  0.00000 #charge-128
###MS: 745
###MSMS: 748
BEGIN IONS
TITLE=Cmpd 49, AutoMSn(429.2114), 12.7 min
RTINSECONDS=762.154
SCANS=MS: 745 MSMS: 748
PEPMASS=429.21143	72895
CHARGE=3+
322.18561	1385	1+
338.16281	330	
350.18649	360	
361.18984	372	
383.23731	1305	1+
391.20191	406	1+
393.22464	701	
400.26525	8781	1+
405.53579	1656	1+
405.86459	784	
406.19962	420	
408.01041	441	
409.21746	255	
411.72396	508	
416.51182	328	1+
429.21185	586	
429.54008	347	
431.19685	606	1+
431.51348	340	
437.19750	959	1+
445.21908	371	1+
448.69907	371	
451.24535	781	1+
462.24425	1075	1+
473.71778	457	1+
480.25815	1707	1+
497.26794	564	1+
515.29395	2191	1+
522.24838	273	
535.29140	304	
547.26589	334	
547.75222	611	
556.25448	515	
556.75071	1720	
564.74315	250	
583.29696	384	1+
592.27156	574	
592.77417	1038	
607.35823	644	1+
611.29955	601	1+
635.28865	647	1+
657.30241	550	1+
675.32153	5417	1+
704.34359	478	1+
805.38210	274	
806.36639	2898	1+
823.42268	1449	1+
875.38855	314	1+
876.36524	353	1+
886.35227	406	1+
893.39692	5799	1+
903.44682	259	
904.31220	657	
916.40744	322	1+
964.43646	6922	1+
982.44756	1731	1+
984.45862	3189	1+
1020.47821	722	1+
1077.51499	2004	1+
1095.48379	2051	1+
1113.50061	5720	1+
1185.55594	1704	1+
END IONS

###FS:    #m/z: 423.86220 #charge   3
###MaxRes:#m/z:  0.00000 #charge-128
###MS: 749
###MSMS: 750
BEGIN IONS
TITLE=Cmpd 50, AutoMSn(423.8622), 12.8 min
RTINSECONDS=765.178
SCANS=MS: 749 MSMS: 750
PEPMASS=423.86220	267120
CHARGE=3+
361.18948	3162	
432.20187	1866	
450.24330	5151	1+
573.76002	1408	
589.32126	2278	
606.34884	7478	1+
704.34535	3150	
805.39659	4668	1+
822.42271	15348	1+
965.42984	4720	1+
982.45458	50992	1+
1093.48651	26746	1+
1111.49691	112655	1+
1182.53621	38064	1+
END IONS

###FS:    #m/z: 635.28786 #charge   2
###MaxRes:#m/z:  0.00000 #charge-128
###MS: 749
###MSMS: 751
BEGIN IONS
TITLE=Cmpd 51, AutoMSn(635.2879), 12.8 min
RTINSECONDS=765.678
SCANS=MS: 749 MSMS: 751
PEPMASS=635.28786	138680
CHARGE=2+
303.67489	1488	
491.73669	1010	
1269.56751	89751	1+
END IONS

###FS:    #m/z: 429.21172 #charge   3
###MaxRes:#m/z:  0.00000 #charge-128
###MS: 749
###MSMS: 752
BEGIN IONS
TITLE=Cmpd 52, AutoMSn(429.2117), 12.8 min
RTINSECONDS=766.179
SCANS=MS: 749 MSMS: 752
PEPMASS=429.21172	83225
CHARGE=3+
322.18516	592	
338.16390	538	
340.23076	158	
361.19260	170	
367.17619	192	
383.24612	577	
393.22406	612	1+
399.84205	475	1+
400.26637	7091	1+
405.53082	885	
405.86238	440	1+
406.19359	322	
409.22051	308	
411.71131	973	1+
429.21481	491	1+
429.87452	191	
432.21975	430	1+
441.53368	212	
450.24670	1040	1+
462.24479	1013	1+
469.29492	159	
470.21993	255	
473.71382	143	
480.25361	1383	1+
492.23394	2139	1+
494.16469	147	
497.28700	299	
510.75224	320	
515.29478	1755	1+
522.25342	343	1+
531.24180	148	
535.25704	180	
547.25313	627	1+
547.74864	926	1+
555.24110	141	
556.24812	653	
556.75411	1499	
564.25215	386	1+
583.28641	323	1+
592.27626	564	
606.34666	898	1+
635.29171	405	1+
657.31551	311	1+
663.25625	225	1+
675.32375	3174	1+
680.29965	264	1+
704.34068	451	1+
722.38113	401	1+
805.39331	320	
806.37812	1989	1+
815.31865	431	1+
823.42337	714	1+
886.35119	478	1+
893.39526	3673	1+
938.36597	253	1+
964.43560	4582	1+
974.72686	502	
982.45661	2052	1+
984.46327	2638	1+
1077.52047	1598	1+
1113.50159	6012	1+
1184.54110	2566	1+
END IONS

###FS:    #m/z: 596.31087 #charge   3
###MaxRes:#m/z:  0.00000 #charge-128
###MS: 753
###MSMS: 755
BEGIN IONS
TITLE=Cmpd 54, AutoMSn(596.3109), 12.8 min
RTINSECONDS=769.705
SCANS=MS: 753 MSMS: 755
PEPMASS=596.31087	22429
CHARGE=3+
371.17005	171	
413.23585	110	
439.23193	118	
457.25559	224	
520.24865	202	
527.74311	116	
560.09520	116	
568.30128	102	
577.26165	560	1+
584.29726	101	
585.32636	659	1+
596.30778	1536	1+
596.65092	921	
596.97211	285	
597.80139	162	
601.79504	163	
604.74609	588	
714.37607	382	1+
729.38204	252	
765.20399	366	
820.90780	102	
842.47190	331	1+
874.41435	224	1+
945.43469	231	
END IONS

###FS:    #m/z: 643.31073 #charge   2
###MaxRes:#m/z:  0.00000 #charge-128
###MS: 753
###MSMS: 756
BEGIN IONS
TITLE=Cmpd 55, AutoMSn(643.3107), 12.8 min
RTINSECONDS=770.206
SCANS=MS: 753 MSMS: 756
PEPMASS=643.31073	16181
CHARGE=2+
322.18443	357	
383.23931	118	
393.22295	170	
400.26553	595	
637.76915	221	
643.30477	498	1+
646.27415	457	1+
646.77381	116	
893.40010	347	1+
964.43812	598	1+
966.43967	244	
1077.50349	153	
1078.52963	186	
END IONS

###FS:    #m/z: 596.31118 #charge   3
###MaxRes:#m/z:  0.00000 #charge-128
###MS: 757
###MSMS: 758
BEGIN IONS
TITLE=Cmpd 56, AutoMSn(596.3112), 12.9 min
RTINSECONDS=773.244
SCANS=MS: 757 MSMS: 758
PEPMASS=596.31118	18573
CHARGE=3+
412.73741	151	
421.74766	138	
457.25730	149	
520.23784	111	
577.26756	758	
585.34434	306	
595.76290	172	
596.30760	1221	1+
596.64650	997	
596.97409	666	
601.29792	279	1+
603.75009	109	
604.77839	305	
604.81455	579	
714.37006	123	
729.37542	100	
874.40456	132	
945.46815	149	
END IONS

###FS:    #m/z: 575.24496 #charge   2
###MaxRes:#m/z:  0.00000 #charge-128
###MS: 761
###MSMS: 762
BEGIN IONS
TITLE=Cmpd 59, AutoMSn(575.2450), 13.0 min
RTINSECONDS=777.291
SCANS=MS: 761 MSMS: 762
PEPMASS=575.24496	8670
CHARGE=2+
376.20092	162	
382.18878	261	
396.87169	100	
410.71305	467	
536.22216	1097	1+
596.26769	115	
614.25141	225	
635.29207	784	
774.28429	140	
1149.47855	2125	1+
END IONS

###FS:    #m/z: 596.31212 #charge   3
###MaxRes:#m/z:  0.00000 #charge-128
###MS: 761
###MSMS: 763
BEGIN IONS
TITLE=Cmpd 60, AutoMSn(596.3121), 13.0 min
RTINSECONDS=777.792
SCANS=MS: 761 MSMS: 763
PEPMASS=596.31212	12669
CHARGE=3+
356.69786	100	
577.26909	441	1+
585.33978	197	
596.30288	224	
596.63820	474	
596.96404	204	
598.32474	105	
714.36967	162	
729.39528	138	
END IONS

###FS:    #m/z: 491.73295 #charge   2
###MaxRes:#m/z:  0.00000 #charge-128
###MS: 761
###MSMS: 764
BEGIN IONS
TITLE=Cmpd 61, AutoMSn(491.7330), 13.0 min
RTINSECONDS=778.293
SCANS=MS: 761 MSMS: 764
PEPMASS=491.73295	4452
CHARGE=2+
308.16630	119	
365.66616	162	
432.25090	101	
489.28065	388	
496.79573	160	
559.25622	158	
576.30425	255	
615.32732	108	
633.33149	1862	1+
642.83331	153	
673.31510	120	
730.32227	1568	1+
843.40229	207	
END IONS

###FS:    #m/z: 575.24369 #charge   2
###MaxRes:#m/z:  0.00000 #charge-128
###MS: 765
###MSMS: 766
BEGIN IONS
TITLE=Cmpd 62, AutoMSn(575.2437), 13.0 min
RTINSECONDS=781.337
SCANS=MS: 765 MSMS: 766
PEPMASS=575.24369	21855
CHARGE=2+
376.19309	648	1+
468.20871	258	
497.18180	196	
515.19888	105	
536.22168	2105	1+
558.72400	100	
566.23286	392	1+
566.73593	136	
574.25564	100	
596.25907	156	
614.26238	680	1+
635.29045	2434	1+
820.39967	173	
820.40988	813	1+
1149.47530	4441	1+
END IONS

###FS:    #m/z: 501.58389 #charge   3
###MaxRes:#m/z:  0.00000 #charge-128
###MS: 765
###MSMS: 767
BEGIN IONS
TITLE=Cmpd 63, AutoMSn(501.5839), 13.0 min
RTINSECONDS=781.839
SCANS=MS: 765 MSMS: 767
PEPMASS=501.58389	5428
CHARGE=3+
500.33932	125	
645.80033	154	
646.29690	312	
703.32389	104	
END IONS

###FS:    #m/z: 492.58386 #charge   3
###MaxRes:#m/z:  0.00000 #charge-128
###MS: 765
###MSMS: 768
BEGIN IONS
TITLE=Cmpd 64, AutoMSn(492.5839), 13.0 min
RTINSECONDS=782.34
SCANS=MS: 765 MSMS: 768
PEPMASS=492.58386	5814
CHARGE=3+
401.19700	114	
432.25155	134	
480.23314	131	
489.27383	487	
576.30448	185	
616.29072	124	
633.33248	1434	1+
702.32933	106	
730.31773	679	1+
END IONS

###FS:    #m/z: 575.24421 #charge   2
###MaxRes:#m/z:  0.00000 #charge-128
###MS: 769
###MSMS: 770
BEGIN IONS
TITLE=Cmpd 65, AutoMSn(575.2442), 13.1 min
RTINSECONDS=785.37
SCANS=MS: 769 MSMS: 770
PEPMASS=575.24421	23659
CHARGE=2+
376.19400	216	
382.19834	215	
497.18448	270	
503.74923	100	
515.19911	220	
536.22386	2230	1+
566.23940	120	
566.73275	192	
614.25218	729	1+
635.29251	2392	1+
820.41584	745	1+
1149.48105	4248	1+
END IONS

###FS:    #m/z: 429.20735 #charge   3
###MaxRes:#m/z:  0.00000 #charge-128
###MS: 769
###MSMS: 771
BEGIN IONS
TITLE=Cmpd 66, AutoMSn(429.2074), 13.1 min
RTINSECONDS=785.871
SCANS=MS: 769 MSMS: 771
PEPMASS=429.20735	13233
CHARGE=3+
383.23339	133	
400.26879	228	
402.17949	155	
439.20481	101	
637.28399	107	
END IONS

###FS:    #m/z: 492.58575 #charge   3
###MaxRes:#m/z:  0.00000 #charge-128
###MS: 769
###MSMS: 772
BEGIN IONS
TITLE=Cmpd 67, AutoMSn(492.5858), 13.1 min
RTINSECONDS=786.372
SCANS=MS: 769 MSMS: 772
PEPMASS=492.58575	4418
CHARGE=3+
328.11572	129	
END IONS

###FS:    #m/z: 477.90127 #charge   3
###MaxRes:#m/z:  0.00000 #charge-128
###MS: 773
###MSMS: 774
BEGIN IONS
TITLE=Cmpd 68, AutoMSn(477.9013), 13.2 min
RTINSECONDS=789.39
SCANS=MS: 773 MSMS: 774
PEPMASS=477.90127	32947
CHARGE=3+
340.16336	340	
361.11071	262	
367.18914	254	
392.16863	737	
406.17347	175	
416.53728	401	
416.85358	219	
417.19064	231	
423.20562	285	
432.70457	183	
439.22301	562	1+
451.19359	200	
462.73331	276	
471.23148	703	1+
477.89385	207	
478.24094	305	
520.26565	1923	1+
544.27161	1407	1+
594.28731	173	
615.77360	495	1+
619.33030	967	1+
651.29148	200	
716.35171	286	
733.37175	1829	1+
799.32951	178	
843.41629	372	1+
844.40762	187	
861.43951	395	
941.47017	338	
958.48861	19215	1+
1069.52376	2903	1+
1088.52754	1219	1+
1247.56579	7487	1+
1318.60141	8214	1+
END IONS

###FS:    #m/z: 716.34743 #charge   2
###MaxRes:#m/z:  0.00000 #charge-128
###MS: 773
###MSMS: 775
BEGIN IONS
TITLE=Cmpd 69, AutoMSn(716.3474), 13.2 min
RTINSECONDS=789.89
SCANS=MS: 773 MSMS: 775
PEPMASS=716.34743	6661
CHARGE=2+
345.16077	187	
383.20766	121	
474.19400	359	
479.75534	221	
520.26263	185	
624.27677	182	
624.78226	181	
659.80731	267	1+
733.35885	176	
958.48482	973	1+
1431.67783	2486	1+
END IONS

###FS:    #m/z: 618.26878 #charge   2
###MaxRes:#m/z:  0.00000 #charge-128
###MS: 773
###MSMS: 776
BEGIN IONS
TITLE=Cmpd 70, AutoMSn(618.2688), 13.2 min
RTINSECONDS=790.391
SCANS=MS: 773 MSMS: 776
PEPMASS=618.26878	4074
CHARGE=2+
483.20929	108	
520.24294	541	1+
528.77633	168	
619.29251	205	
740.33084	302	
827.36181	337	1+
END IONS

###FS:    #m/z: 477.90183 #charge   3
###MaxRes:#m/z:  0.00000 #charge-128
###MS: 777
###MSMS: 778
BEGIN IONS
TITLE=Cmpd 71, AutoMSn(477.9018), 13.2 min
RTINSECONDS=793.422
SCANS=MS: 777 MSMS: 778
PEPMASS=477.90183	113962
CHARGE=3+
340.15845	395	
361.11390	503	
392.17055	1899	
416.52718	1297	
416.85799	499	
422.71150	556	
423.34459	352	
431.22975	553	
439.22544	450	
447.54640	420	
474.19029	351	
477.89504	335	
478.57266	374	
520.26380	3538	1+
527.84214	551	
615.78272	984	
616.27916	521	
619.33678	1095	
733.37521	2719	1+
743.40689	520	
861.43454	852	1+
923.44680	1297	1+
941.46311	1604	1+
941.46647	371	
958.49006	34290	1+
1069.52344	7175	1+
1087.53137	4154	1+
1247.56272	17242	1+
1318.60090	16787	1+
END IONS

###FS:    #m/z: 716.34480 #charge   2
###MaxRes:#m/z:  0.00000 #charge-128
###MS: 777
###MSMS: 779
BEGIN IONS
TITLE=Cmpd 72, AutoMSn(716.3448), 13.2 min
RTINSECONDS=793.923
SCANS=MS: 777 MSMS: 779
PEPMASS=716.34480	19066
CHARGE=2+
345.15285	455	
361.11471	166	
383.19769	125	
389.10651	138	
392.17125	124	
471.23221	132	
474.20230	367	
520.25988	406	
527.84862	229	
535.26309	177	
619.32805	147	
624.30879	260	
624.78475	151	
659.81836	125	
660.31531	200	
733.38104	227	1+
861.44466	115	
958.48801	1921	1+
1088.50835	102	
1431.68621	3779	1+
END IONS

###FS:    #m/z: 477.90195 #charge   3
###MaxRes:#m/z:  0.00000 #charge-128
###MS: 781
###MSMS: 782
BEGIN IONS
TITLE=Cmpd 74, AutoMSn(477.9020), 13.3 min
RTINSECONDS=797.455
SCANS=MS: 781 MSMS: 782
PEPMASS=477.90195	104890
CHARGE=3+
392.17032	1219	
416.52529	700	
439.21791	328	
462.23306	300	
471.23736	611	
474.57572	375	
478.23611	390	
503.24327	280	
520.26877	2200	1+
615.77037	606	
616.26956	458	
619.33370	887	1+
651.29504	332	
716.34469	399	
733.37406	2481	1+
743.41743	389	
843.42245	863	1+
861.43617	901	1+
958.48953	26279	1+
1069.52319	4432	1+
1087.53334	3251	1+
1247.56463	12148	1+
1318.60300	12534	1+
END IONS

###FS:    #m/z: 716.34813 #charge   2
###MaxRes:#m/z:  0.00000 #charge-128
###MS: 781
###MSMS: 783
BEGIN IONS
TITLE=Cmpd 75, AutoMSn(716.3481), 13.3 min
RTINSECONDS=797.956
SCANS=MS: 781 MSMS: 783
PEPMASS=716.34813	18679
CHARGE=2+
345.16022	186	
392.16428	233	
446.19279	134	
474.20395	244	1+
520.25443	159	
619.32131	113	
624.28202	193	
659.78466	130	
660.30502	103	
958.48859	1389	1+
1431.67936	2421	1+
END IONS

###FS:    #m/z: 618.27156 #charge-128
###MaxRes:#m/z:  0.00000 #charge-128
###MS: 781
###MSMS: 784
BEGIN IONS
TITLE=Cmpd 76, AutoMSn(618.2716), 13.3 min
RTINSECONDS=798.457
SCANS=MS: 781 MSMS: 784
PEPMASS=618.27156	5642

520.24310	243	
740.32946	239	1+
827.36430	129	
914.39401	114	
END IONS

###FS:    #m/z: 525.24006 #charge   3
###MaxRes:#m/z:  0.00000 #charge-128
###MS: 785
###MSMS: 786
BEGIN IONS
TITLE=Cmpd 77, AutoMSn(525.2401), 13.4 min
RTINSECONDS=801.475
SCANS=MS: 785 MSMS: 786
PEPMASS=525.24006	4462
CHARGE=3+
406.17224	104	
525.29188	110	
526.21966	101	
571.77837	101	
END IONS

###FS:    #m/z: 593.22454 #charge   3
###MaxRes:#m/z:  0.00000 #charge-128
###MS: 789
###MSMS: 790
BEGIN IONS
TITLE=Cmpd 79, AutoMSn(593.2245), 13.4 min
RTINSECONDS=805.505
SCANS=MS: 789 MSMS: 790
PEPMASS=593.22454	7618
CHARGE=3+
537.28622	103	
593.24731	339	1+
593.57506	221	
701.77935	334	
744.80040	248	
745.31618	349	1+
END IONS

###FS:    #m/z: 565.26320 #charge   2
###MaxRes:#m/z:  0.00000 #charge-128
###MS: 793
###MSMS: 794
BEGIN IONS
TITLE=Cmpd 81, AutoMSn(565.2632), 13.5 min
RTINSECONDS=809.534
SCANS=MS: 793 MSMS: 794
PEPMASS=565.26320	9141
CHARGE=2+
322.19146	358	
519.22514	142	
565.18181	156	
678.25570	153	
737.30251	135	
808.32418	595	1+
815.31587	136	
817.82228	209	
889.32272	109	
921.41307	627	1+
923.41113	173	
END IONS

###FS:    #m/z: 593.22690 #charge   3
###MaxRes:#m/z:  0.00000 #charge-128
###MS: 793
###MSMS: 795
BEGIN IONS
TITLE=Cmpd 82, AutoMSn(593.2269), 13.5 min
RTINSECONDS=810.034
SCANS=MS: 793 MSMS: 795
PEPMASS=593.22690	9890
CHARGE=3+
377.11577	121	
457.76207	118	
585.35140	136	
593.88019	123	
701.28318	121	
801.30464	105	
1488.56479	669	1+
END IONS

###FS:    #m/z: 529.76996 #charge   2
###MaxRes:#m/z:  0.00000 #charge-128
###MS: 797
###MSMS: 798
BEGIN IONS
TITLE=Cmpd 84, AutoMSn(529.7700), 13.6 min
RTINSECONDS=813.563
SCANS=MS: 797 MSMS: 798
PEPMASS=529.76996	41770
CHARGE=2+
340.16032	632	1+
343.19951	145	
345.15773	1002	1+
360.22160	514	1+
361.11731	208	
383.19274	257	
389.73166	181	
403.15542	155	
411.23049	300	
420.18480	132	
439.22652	1561	1+
451.18361	182	
471.25314	327	1+
473.20803	387	1+
488.28847	340	
495.64835	176	
529.78406	177	
530.27323	195	
540.29194	135	
550.28046	307	
558.22975	141	
567.32129	132	
568.30260	514	1+
585.33498	8318	1+
612.20423	143	
629.22468	155	
655.24648	143	
696.36273	690	1+
700.30181	168	
711.27516	134	
714.37900	2143	1+
728.30881	413	1+
799.34108	285	1+
857.39706	143	
874.40884	3453	1+
874.42166	1042	1+
884.24879	952	
945.44947	2796	1+
955.78386	168	
END IONS

###FS:    #m/z: 565.26054 #charge   2
###MaxRes:#m/z:  0.00000 #charge-128
###MS: 797
###MSMS: 799
BEGIN IONS
TITLE=Cmpd 85, AutoMSn(565.2605), 13.6 min
RTINSECONDS=814.064
SCANS=MS: 797 MSMS: 799
PEPMASS=565.26054	12235
CHARGE=2+
322.18150	326	
386.18030	103	
494.12476	118	
529.72988	106	
565.21733	106	
678.25762	189	
737.29523	257	
808.33876	732	1+
817.82706	132	
886.35904	195	
921.41248	837	1+
END IONS

###FS:    #m/z: 677.99625 #charge   3
###MaxRes:#m/z:  0.00000 #charge-128
###MS: 797
###MSMS: 800
BEGIN IONS
TITLE=Cmpd 86, AutoMSn(677.9962), 13.6 min
RTINSECONDS=814.565
SCANS=MS: 797 MSMS: 800
PEPMASS=677.99625	9575
CHARGE=3+
479.76026	244	
678.00092	246	1+
678.32877	102	
END IONS

###FS:    #m/z: 529.77033 #charge   2
###MaxRes:#m/z:  0.00000 #charge-128
###MS: 801
###MSMS: 802
BEGIN IONS
TITLE=Cmpd 87, AutoMSn(529.7703), 13.6 min
RTINSECONDS=817.592
SCANS=MS: 801 MSMS: 802
PEPMASS=529.77033	172685
CHARGE=2+
340.16026	2331	1+
345.15964	1370	
360.22127	1772	
361.11655	1077	
383.18924	562	
411.23333	1169	
439.22714	2751	1+
446.21766	677	
469.20635	494	
471.25484	588	
473.21661	1204	1+
488.28758	776	
550.29008	861	
567.32071	550	
568.30275	1931	1+
585.33410	29277	1+
629.23436	686	
696.36401	3281	1+
706.18802	465	
714.37331	7685	1+
728.31403	547	
799.33974	463	
856.40698	1147	1+
857.39228	731	
874.40892	17892	1+
928.42043	435	
945.44312	9709	1+
956.70688	480	
END IONS

###FS:    #m/z: 565.26217 #charge   2
###MaxRes:#m/z:  0.00000 #charge-128
###MS: 801
###MSMS: 803
BEGIN IONS
TITLE=Cmpd 88, AutoMSn(565.2622), 13.6 min
RTINSECONDS=818.093
SCANS=MS: 801 MSMS: 803
PEPMASS=565.26217	11154
CHARGE=2+
322.18178	228	
737.29738	130	
808.33660	489	1+
817.81905	180	
886.34879	161	
921.41058	612	1+
END IONS

###FS:    #m/z: 677.99864 #charge   3
###MaxRes:#m/z:  0.00000 #charge-128
###MS: 801
###MSMS: 804
BEGIN IONS
TITLE=Cmpd 89, AutoMSn(677.9986), 13.6 min
RTINSECONDS=818.594
SCANS=MS: 801 MSMS: 804
PEPMASS=677.99864	7103
CHARGE=3+
455.17477	120	
677.99895	230	
678.33219	262	
END IONS

###FS:    #m/z: 529.77062 #charge   2
###MaxRes:#m/z:  0.00000 #charge-128
###MS: 805
###MSMS: 806
BEGIN IONS
TITLE=Cmpd 90, AutoMSn(529.7706), 13.7 min
RTINSECONDS=821.614
SCANS=MS: 805 MSMS: 806
PEPMASS=529.77062	262880
CHARGE=2+
340.16191	2317	
343.19567	965	
345.15903	2149	
360.22009	3164	
361.11694	1520	
383.19290	1440	
411.23183	1485	
439.22989	4564	1+
471.25459	936	
473.21541	2525	1+
488.28118	1191	
495.65032	1069	
530.27108	694	
550.27659	1801	1+
567.32289	647	
568.30347	2504	
585.33501	43777	1+
629.23189	863	
696.37197	4341	1+
714.37666	10048	1+
728.29895	1405	
799.34114	966	
856.40039	2919	1+
857.38787	989	
874.40777	26929	1+
884.26778	746	
945.44472	14878	1+
956.68706	771	
END IONS

###FS:    #m/z: 1058.52505 #charge-128
###MaxRes:#m/z:  0.00000 #charge-128
###MS: 805
###MSMS: 807
BEGIN IONS
TITLE=Cmpd 91, AutoMSn(1058.5251), 13.7 min
RTINSECONDS=822.115
SCANS=MS: 805 MSMS: 807
PEPMASS=1058.52505	6263

568.28676	201	
585.32208	311	
1058.52714	1423	1+
END IONS

###FS:    #m/z: 540.76058 #charge   2
###MaxRes:#m/z:  0.00000 #charge-128
###MS: 805
###MSMS: 808
BEGIN IONS
TITLE=Cmpd 92, AutoMSn(540.7606), 13.7 min
RTINSECONDS=822.616
SCANS=MS: 805 MSMS: 808
PEPMASS=540.76058	6653
CHARGE=2+
540.77038	211	
541.26469	118	
544.24658	164	
583.31717	124	
584.30697	305	1+
896.38841	148	
967.42184	169	
END IONS

###FS:    #m/z: 617.61834 #charge-128
###MaxRes:#m/z:  0.00000 #charge-128
###MS: 809
###MSMS: 810
BEGIN IONS
TITLE=Cmpd 93, AutoMSn(617.6183), 13.8 min
RTINSECONDS=825.642
SCANS=MS: 809 MSMS: 810
PEPMASS=617.61834	7887

550.25454	138	
551.72806	105	
617.61332	314	
617.95209	163	
618.28074	384	1+
914.36181	217	1+
END IONS

###FS:    #m/z: 418.21060 #charge   3
###MaxRes:#m/z:  0.00000 #charge-128
###MS: 809
###MSMS: 811
BEGIN IONS
TITLE=Cmpd 94, AutoMSn(418.2106), 13.8 min
RTINSECONDS=826.144
SCANS=MS: 809 MSMS: 811
PEPMASS=418.21060	5420
CHARGE=3+
361.20033	105	
370.16030	139	
432.20797	1137	1+
556.27352	220	
595.25303	114	
634.34655	169	
651.35391	197	
666.28290	105	
750.43109	140	
865.45250	305	1+
964.51844	381	1+
END IONS

###FS:    #m/z: 540.75943 #charge-128
###MaxRes:#m/z:  0.00000 #charge-128
###MS: 809
###MSMS: 812
BEGIN IONS
TITLE=Cmpd 95, AutoMSn(540.7594), 13.8 min
RTINSECONDS=826.644
SCANS=MS: 809 MSMS: 812
PEPMASS=540.75943	6088

540.76850	122	
585.30824	191	
651.21387	131	
END IONS

###FS:    #m/z: 646.62738 #charge   3
###MaxRes:#m/z:  0.00000 #charge-128
###MS: 813
###MSMS: 814
BEGIN IONS
TITLE=Cmpd 96, AutoMSn(646.6274), 13.8 min
RTINSECONDS=829.669
SCANS=MS: 813 MSMS: 814
PEPMASS=646.62738	9402
CHARGE=3+
457.69125	108	
628.25369	102	
643.30614	108	
646.63175	240	
646.97166	324	
647.29900	217	
852.88284	162	
END IONS

###FS:    #m/z: 630.76977 #charge-128
###MaxRes:#m/z:  0.00000 #charge-128
###MS: 813
###MSMS: 815
BEGIN IONS
TITLE=Cmpd 97, AutoMSn(630.7698), 13.8 min
RTINSECONDS=830.17
SCANS=MS: 813 MSMS: 815
PEPMASS=630.76977	9603

303.67517	207	
450.24028	708	1+
487.21654	185	
553.75618	119	
581.79321	146	
618.78495	118	
630.76325	280	
635.21905	181	
721.37965	971	1+
804.41087	262	1+
811.28425	248	
822.42551	804	1+
973.39835	244	1+
END IONS

###FS:    #m/z: 617.61691 #charge   3
###MaxRes:#m/z:  0.00000 #charge-128
###MS: 813
###MSMS: 816
BEGIN IONS
TITLE=Cmpd 98, AutoMSn(617.6169), 13.8 min
RTINSECONDS=830.672
SCANS=MS: 813 MSMS: 816
PEPMASS=617.61691	5651
CHARGE=3+
617.62379	101	
618.29964	134	
723.34802	107	
END IONS

###FS:    #m/z: 630.76959 #charge   2
###MaxRes:#m/z:  0.00000 #charge-128
###MS: 817
###MSMS: 818
BEGIN IONS
TITLE=Cmpd 99, AutoMSn(630.7696), 13.9 min
RTINSECONDS=833.698
SCANS=MS: 817 MSMS: 818
PEPMASS=630.76959	15925
CHARGE=2+
352.67981	112	
450.24298	872	
524.16809	148	
543.23485	107	
552.73210	101	
580.78513	135	
587.27258	133	
631.27171	163	
631.78430	136	
635.20409	276	
721.36772	1195	1+
811.28944	142	
822.41858	1644	1+
973.40733	226	
973.42307	713	1+
976.43209	156	
END IONS

###FS:    #m/z: 553.61321 #charge   3
###MaxRes:#m/z:  0.00000 #charge-128
###MS: 817
###MSMS: 819
BEGIN IONS
TITLE=Cmpd 100, AutoMSn(553.6132), 13.9 min
RTINSECONDS=834.199
SCANS=MS: 817 MSMS: 819
PEPMASS=553.61321	11466
CHARGE=3+
334.69240	155	
340.16142	295	
343.19974	119	
354.14782	225	
360.21772	345	
384.70890	110	
419.20477	123	
427.20262	140	
439.23186	217	
446.70037	123	
455.19426	235	
465.23474	110	
471.25234	185	
473.24586	151	
488.28118	246	1+
520.74857	174	
550.73915	172	
565.26437	286	1+
583.29548	235	
585.33146	5111	1+
593.82432	263	
601.29732	277	1+
644.33085	131	
679.35451	204	
696.36391	1024	1+
701.36059	499	
701.87264	375	1+
714.37539	1045	1+
750.36824	192	
752.38838	122	
767.40432	785	1+
874.39996	947	1+
884.25021	156	
927.43498	399	1+
945.46045	300	1+
1039.44632	117	
END IONS

###FS:    #m/z: 646.62697 #charge   3
###MaxRes:#m/z:  0.00000 #charge-128
###MS: 817
###MSMS: 820
BEGIN IONS
TITLE=Cmpd 101, AutoMSn(646.6270), 13.9 min
RTINSECONDS=834.7
SCANS=MS: 817 MSMS: 820
PEPMASS=646.62697	11546
CHARGE=3+
377.17482	137	
445.18089	264	
457.68899	125	
490.26799	123	
515.21464	127	
523.72274	130	
524.23672	221	
544.25125	119	
558.23189	118	
565.25489	106	
585.32900	105	
591.31357	382	
615.28986	125	
642.27193	256	1+
645.80054	107	
646.64162	726	1+
646.97895	439	1+
647.30521	310	
650.25165	123	
661.27099	123	
682.76602	109	
744.79527	104	
747.30021	430	
751.34472	490	1+
758.27217	109	
761.26501	111	
776.29094	2402	1+
785.58436	303	
838.36730	1157	1+
861.38069	528	1+
871.35574	284	
889.36782	1647	1+
967.41399	499	1+
1064.47122	4861	1+
1076.29001	140	
END IONS

###FS:    #m/z: 651.61829 #charge   3
###MaxRes:#m/z:  0.00000 #charge-128
###MS: 821
###MSMS: 822
BEGIN IONS
TITLE=Cmpd 102, AutoMSn(651.6183), 14.0 min
RTINSECONDS=837.73
SCANS=MS: 821 MSMS: 822
PEPMASS=651.61829	70280
CHARGE=3+
314.13624	306	
343.14600	355	
365.17855	272	
437.17687	388	
490.25843	1704	1+
501.22571	513	
544.23621	316	
558.23612	364	
558.75328	461	
589.79549	304	
591.30891	2823	1+
601.75658	325	
619.21044	475	
634.21997	502	
646.96106	502	
647.30358	359	
661.25586	382	
747.29809	2617	1+
751.33581	2698	1+
758.27514	398	
767.45796	309	
776.28549	9159	1+
776.28954	3294	1+
785.59383	1827	
838.37355	6721	1+
844.35977	643	1+
861.36757	548	
861.37627	2816	1+
871.35285	1377	1+
889.36987	13384	1+
899.42554	404	
949.41227	275	
967.40875	2483	1+
986.43025	956	1+
1046.44680	421	
1046.45847	3987	1+
1064.46899	31333	1+
END IONS

###FS:    #m/z: 553.61236 #charge   3
###MaxRes:#m/z:  0.00000 #charge-128
###MS: 821
###MSMS: 823
BEGIN IONS
TITLE=Cmpd 103, AutoMSn(553.6124), 14.0 min
RTINSECONDS=838.231
SCANS=MS: 821 MSMS: 823
PEPMASS=553.61236	32384
CHARGE=3+
326.17883	337	1+
340.16299	265	
354.14596	276	
360.22156	463	1+
410.20392	375	1+
414.26123	142	
428.70697	148	
437.18902	607	1+
439.24114	179	
441.71087	176	
455.19240	866	1+
471.25573	229	
488.28442	226	
495.65079	386	
541.92904	126	
549.26339	437	1+
553.74396	127	
555.29612	199	
565.26231	479	1+
568.30454	209	
574.29616	198	
583.27839	473	1+
585.33454	6316	1+
593.81299	336	
594.32494	200	
602.29752	209	
644.33374	184	
644.83632	213	
650.34280	371	1+
672.32281	172	
679.33995	347	1+
692.35976	302	
696.36039	1560	1+
703.34637	282	1+
713.34143	201	
714.37915	1216	1+
750.36376	472	1+
767.40358	1226	1+
857.37299	173	
874.40034	1501	1+
884.27157	236	
927.43346	956	1+
945.44702	1197	1+
947.43521	378	1+
1058.51453	161	
1401.72546	1294	1+
END IONS

###FS:    #m/z: 630.76901 #charge   2
###MaxRes:#m/z:  0.00000 #charge-128
###MS: 821
###MSMS: 824
BEGIN IONS
TITLE=Cmpd 104, AutoMSn(630.7690), 14.0 min
RTINSECONDS=838.732
SCANS=MS: 821 MSMS: 824
PEPMASS=630.76901	18014
CHARGE=2+
373.18457	100	
437.21791	123	
450.24067	954	1+
478.70006	109	
501.74413	123	
569.73036	110	
581.28273	101	
589.80069	142	
591.31143	186	
606.34492	278	1+
606.35088	237	
607.77966	100	
635.23700	239	
643.28368	131	
721.37481	1180	1+
804.38911	253	1+
822.42036	1692	1+
973.40849	547	1+
973.41876	196	
1260.52325	497	1+
END IONS

###FS:    #m/z: 651.61818 #charge   3
###MaxRes:#m/z:  0.00000 #charge-128
###MS: 825
###MSMS: 826
BEGIN IONS
TITLE=Cmpd 105, AutoMSn(651.6182), 14.0 min
RTINSECONDS=841.752
SCANS=MS: 825 MSMS: 826
PEPMASS=651.61818	113245
CHARGE=3+
343.14556	497	
365.67341	427	
376.17552	581	
386.20053	473	
419.68946	889	
490.25897	2133	1+
501.22282	443	
558.23809	969	
589.27605	730	
591.30946	3048	1+
601.75526	468	
619.20486	516	
634.21284	665	
661.25929	527	
705.24919	373	
747.29984	2986	1+
751.33943	2853	1+
767.44290	518	
776.28922	14520	1+
785.57884	1135	
838.37085	5571	1+
861.37971	3524	1+
871.36041	434	
889.37026	16423	1+
967.41579	2542	1+
986.42358	1565	1+
1046.45628	438	
1046.45872	4209	1+
1064.46833	42243	1+
1076.28934	780	
END IONS

###FS:    #m/z: 553.61302 #charge   3
###MaxRes:#m/z:  0.00000 #charge-128
###MS: 825
###MSMS: 827
BEGIN IONS
TITLE=Cmpd 106, AutoMSn(553.6130), 14.0 min
RTINSECONDS=842.253
SCANS=MS: 825 MSMS: 827
PEPMASS=553.61302	29274
CHARGE=3+
326.18759	190	
334.68592	169	
340.15668	146	
353.13561	258	1+
360.22216	304	
361.11497	145	
375.69130	276	
384.20733	390	
437.17741	215	
439.23392	232	1+
455.18565	454	
457.25491	175	
473.22596	194	
483.23063	160	
551.75817	217	
565.25053	259	1+
568.31180	189	
583.27591	245	
585.33474	5319	1+
593.81923	380	
594.33484	156	
602.28788	231	
644.34029	239	
678.34675	252	1+
696.36911	505	
714.37569	1008	1+
750.37890	503	1+
767.39903	708	1+
776.49642	309	
776.57963	313	
836.45043	191	
874.40993	1207	1+
884.26513	184	
945.44442	584	1+
1058.52663	198	
1401.70725	686	1+
END IONS

###FS:    #m/z: 349.66949 #charge   2
###MaxRes:#m/z:  0.00000 #charge-128
###MS: 825
###MSMS: 828
BEGIN IONS
TITLE=Cmpd 107, AutoMSn(349.6695), 14.0 min
RTINSECONDS=842.754
SCANS=MS: 825 MSMS: 828
PEPMASS=349.66949	12985
CHARGE=2+
318.12167	1443	1+
320.12692	181	
324.20058	100	
335.14593	860	1+
357.22559	212	1+
362.16593	109	
413.19498	370	
426.24344	182	
431.21539	114	
444.25102	520	
448.23203	1661	1+
455.30762	433	
517.24263	367	1+
535.26290	4927	1+
545.24843	130	
END IONS

###FS:    #m/z: 651.61839 #charge   3
###MaxRes:#m/z:  0.00000 #charge-128
###MS: 829
###MSMS: 830
BEGIN IONS
TITLE=Cmpd 108, AutoMSn(651.6184), 14.1 min
RTINSECONDS=845.781
SCANS=MS: 829 MSMS: 830
PEPMASS=651.61839	90732
CHARGE=3+
343.14493	249	
376.16958	335	
419.68768	977	
422.18786	271	
490.25848	1967	1+
501.23595	455	
506.11729	266	
544.23614	268	
558.23924	726	
558.74202	316	
589.28112	500	
589.77670	251	
591.30915	2892	1+
601.75672	430	
602.25471	304	
619.20652	477	
634.21484	523	
661.26732	446	
747.29326	1550	1+
751.33701	2798	1+
760.29544	302	
767.45417	515	
776.28629	11845	1+
785.58329	1236	
838.36765	4757	1+
861.37304	256	
861.37587	1926	1+
871.36016	673	1+
889.36885	11750	1+
900.99339	253	
967.40997	1975	1+
986.42456	1434	1+
1046.45452	4179	1+
1046.46485	300	
1064.46742	28080	1+
1076.28637	482	
1115.44838	387	
END IONS

###FS:    #m/z: 349.66864 #charge   2
###MaxRes:#m/z:  0.00000 #charge-128
###MS: 829
###MSMS: 831
BEGIN IONS
TITLE=Cmpd 109, AutoMSn(349.6686), 14.1 min
RTINSECONDS=846.282
SCANS=MS: 829 MSMS: 831
PEPMASS=349.66864	41105
CHARGE=2+
318.12206	2167	1+
324.11089	274	
324.18937	180	
335.14686	1621	1+
357.22727	323	
361.13702	129	
413.19871	270	
426.24174	153	
431.20478	655	1+
444.25805	526	
446.21268	143	
448.23429	2921	1+
500.23828	153	
505.26273	277	
517.25506	295	
518.23767	642	1+
535.26467	8276	1+
END IONS

###FS:    #m/z: 474.52664 #charge   3
###MaxRes:#m/z:  0.00000 #charge-128
###MS: 829
###MSMS: 832
BEGIN IONS
TITLE=Cmpd 110, AutoMSn(474.5266), 14.1 min
RTINSECONDS=846.783
SCANS=MS: 829 MSMS: 832
PEPMASS=474.52664	30901
CHARGE=3+
303.67680	399	
439.86079	169	
445.51634	398	
445.85538	257	
450.24512	192	
453.69575	291	
468.52398	235	
469.18675	188	
474.53639	1315	1+
474.88519	512	
475.21381	350	
510.75043	709	
511.25593	250	
527.24034	209	
541.23777	178	
559.22239	316	
559.72453	405	
563.25201	296	
584.19114	194	
605.78428	247	
606.32311	181	
650.24737	199	
659.79439	190	
660.25905	289	
704.34713	176	
721.36332	578	1+
805.39640	260	
822.42336	1328	1+
923.42097	864	1+
958.48312	1272	1+
1134.44725	5924	1+
1212.54784	1068	1+
1245.48287	4235	1+
1263.49040	18188	1+
1334.52681	5584	1+
END IONS

###FS:    #m/z: 349.66889 #charge   2
###MaxRes:#m/z:  0.00000 #charge-128
###MS: 833
###MSMS: 834
BEGIN IONS
TITLE=Cmpd 111, AutoMSn(349.6689), 14.2 min
RTINSECONDS=849.811
SCANS=MS: 833 MSMS: 834
PEPMASS=349.66889	70542
CHARGE=2+
318.12443	2802	1+
324.11108	326	
324.18580	186	
335.14707	1718	1+
357.24998	247	
361.15077	451	
405.15060	149	
413.19667	337	
426.25080	158	
431.20790	923	1+
438.12107	774	
444.25332	806	
448.23438	3675	1+
455.30965	1219	
500.22916	323	
505.25560	357	
517.24308	898	1+
535.26520	10096	1+
END IONS

###FS:    #m/z: 474.52799 #charge   3
###MaxRes:#m/z:  0.00000 #charge-128
###MS: 833
###MSMS: 835
BEGIN IONS
TITLE=Cmpd 112, AutoMSn(474.5280), 14.2 min
RTINSECONDS=850.312
SCANS=MS: 833 MSMS: 835
PEPMASS=474.52799	54019
CHARGE=3+
303.67562	673	
339.48535	156	
415.21712	175	
421.83992	235	
437.76707	148	
439.72376	157	
445.50997	388	1+
445.86230	219	
450.25202	285	
463.19680	233	
468.52621	197	
469.19056	185	
474.53574	1360	1+
474.87265	387	
475.19584	447	
482.14828	169	
510.75155	281	
526.73515	482	
550.21079	190	
559.22393	235	
559.73482	169	
563.73492	154	
578.24253	179	
584.21149	211	
589.31127	255	
605.77535	592	1+
614.73760	313	1+
659.26106	181	
805.39484	192	
822.41727	1566	1+
923.42535	596	1+
958.49544	726	1+
1134.44785	6261	1+
1245.48272	3184	1+
1263.49181	15786	1+
1334.52365	4557	1+
END IONS

###FS:    #m/z: 535.26444 #charge   1
###MaxRes:#m/z:  0.00000 #charge-128
###MS: 833
###MSMS: 836
BEGIN IONS
TITLE=Cmpd 113, AutoMSn(535.2644), 14.2 min
RTINSECONDS=850.813
SCANS=MS: 833 MSMS: 836
PEPMASS=535.26444	42900
CHARGE=1+
340.16514	162	
END IONS

###FS:    #m/z: 474.52797 #charge   3
###MaxRes:#m/z:  0.00000 #charge-128
###MS: 837
###MSMS: 839
BEGIN IONS
TITLE=Cmpd 115, AutoMSn(474.5280), 14.2 min
RTINSECONDS=854.337
SCANS=MS: 837 MSMS: 839
PEPMASS=474.52797	41279
CHARGE=3+
303.67418	452	
320.17039	110	
339.48866	152	
361.18178	153	
439.23099	121	
445.51090	380	
445.85040	191	
450.22830	170	
462.21203	585	1+
471.23043	325	1+
474.52844	198	
474.89310	148	
475.21582	235	
510.73336	155	
518.72438	117	
520.25496	159	
525.10664	112	
526.73744	514	1+
535.24959	177	
559.23299	113	
559.72992	172	
563.24052	110	
584.20544	214	
589.32072	139	
606.33269	226	
658.77110	145	
659.27317	176	
806.39058	158	
822.43391	668	1+
958.48205	698	1+
1134.45267	3206	1+
1212.52779	811	1+
1245.47901	1624	1+
1263.49325	9709	1+
1298.51135	391	1+
1334.53669	2635	1+
END IONS

###FS:    #m/z: 668.94363 #charge   3
###MaxRes:#m/z:  0.00000 #charge-128
###MS: 841
###MSMS: 842
BEGIN IONS
TITLE=Cmpd 117, AutoMSn(668.9436), 14.3 min
RTINSECONDS=857.861
SCANS=MS: 841 MSMS: 842
PEPMASS=668.94363	145838
CHARGE=3+
538.71257	2201	
591.89553	2000	
592.22911	1510	
597.89917	88589	1+
598.23511	59380	1+
598.56729	38190	1+
631.58718	2393	
631.91778	2212	
632.25321	1982	
663.27568	1588	
663.60810	1561	
663.93691	1398	
847.81991	1349	
1791.67638	27454	1+
END IONS

###FS:    #m/z: 698.32712 #charge   1
###MaxRes:#m/z:  0.00000 #charge-128
###MS: 841
###MSMS: 844
BEGIN IONS
TITLE=Cmpd 119, AutoMSn(698.3271), 14.3 min
RTINSECONDS=858.863
SCANS=MS: 841 MSMS: 844
PEPMASS=698.32712	27190
CHARGE=1+
318.12029	252	
346.17225	135	
431.20516	232	
448.22038	116	
518.23819	118	
589.29867	101	
591.27373	101	
607.32578	146	
680.31213	433	1+
698.32939	5860	1+
END IONS

###FS:    #m/z: 504.90314 #charge   3
###MaxRes:#m/z:  0.00000 #charge-128
###MS: 845
###MSMS: 846
BEGIN IONS
TITLE=Cmpd 120, AutoMSn(504.9031), 14.4 min
RTINSECONDS=861.89
SCANS=MS: 845 MSMS: 846
PEPMASS=504.90314	232799
CHARGE=3+
312.17546	3327	
359.12059	2911	
441.21756	4424	
471.87603	2670	
527.23159	3240	
527.72608	2418	
538.23489	2363	
555.26268	27876	1+
593.75358	3475	
633.22794	2146	
641.76442	6098	
668.34835	9147	1+
746.27867	2128	
782.38875	11255	1+
942.41871	17070	1+
1071.46979	10047	1+
1243.51306	10472	1+
1283.51538	26939	1+
1300.53696	201557	1+
1413.61962	33811	1+
END IONS

###FS:    #m/z: 669.27729 #charge   3
###MaxRes:#m/z:  0.00000 #charge-128
###MS: 845
###MSMS: 847
BEGIN IONS
TITLE=Cmpd 121, AutoMSn(669.2773), 14.4 min
RTINSECONDS=862.391
SCANS=MS: 845 MSMS: 847
PEPMASS=669.27729	142564
CHARGE=3+
538.71351	1622	
592.23350	1433	
592.56047	1079	
597.56093	1142	
597.90083	61211	1+
598.23443	42325	1+
598.56745	31149	1+
631.58533	1486	
631.91788	1935	
632.25132	1478	
663.27506	1077	
663.61454	1213	
663.94180	1220	
711.75374	1116	
716.26156	1035	
847.81854	1119	
848.32241	968	
1791.67867	20877	1+
END IONS

###FS:    #m/z: 756.84764 #charge   2
###MaxRes:#m/z:  0.00000 #charge-128
###MS: 845
###MSMS: 848
BEGIN IONS
TITLE=Cmpd 122, AutoMSn(756.8476), 14.4 min
RTINSECONDS=862.893
SCANS=MS: 845 MSMS: 848
PEPMASS=756.84764	70190
CHARGE=2+
312.17667	663	
343.16041	325	
441.21907	1943	1+
449.25685	495	
458.18191	366	
471.70575	276	
527.22392	330	
536.23890	783	1+
555.26405	3303	1+
571.26918	411	
593.75199	473	
622.25285	821	
622.75914	654	
641.76235	496	
668.34769	1151	1+
739.33123	394	
746.27507	360	
756.32420	328	
782.38640	1857	1+
828.30172	223	
845.34663	554	1+
942.41601	1470	1+
958.43286	343	
1071.44965	677	
1072.45778	336	
1243.51594	246	
1283.51249	1300	1+
1300.53679	17572	1+
1413.61932	4462	1+
1494.67198	3057	1+
1512.68499	27954	1+
END IONS

###FS:    #m/z: 504.90359 #charge   3
###MaxRes:#m/z:  0.00000 #charge-128
###MS: 849
###MSMS: 850
BEGIN IONS
TITLE=Cmpd 123, AutoMSn(504.9036), 14.4 min
RTINSECONDS=865.921
SCANS=MS: 849 MSMS: 850
PEPMASS=504.90359	470295
CHARGE=3+
312.17674	4354	
359.12013	2938	
441.21854	7265	
471.87902	3693	
519.15562	3348	
527.23076	4582	
527.73070	3265	
536.23645	8714	
536.73646	4658	
555.26239	38638	1+
593.75069	5178	
622.25853	8992	
622.76188	4743	
633.23762	4026	
641.76511	8805	
668.34434	12633	1+
746.27203	3828	
782.38786	16923	1+
942.42029	24104	1+
1283.51451	38315	1+
1300.53602	308715	1+
1413.61987	54396	1+
END IONS

###FS:    #m/z: 756.84795 #charge   2
###MaxRes:#m/z:  0.00000 #charge-128
###MS: 849
###MSMS: 851
BEGIN IONS
TITLE=Cmpd 124, AutoMSn(756.8479), 14.4 min
RTINSECONDS=866.422
SCANS=MS: 849 MSMS: 851
PEPMASS=756.84795	140409
CHARGE=2+
312.17608	735	
359.12392	273	
441.21882	1889	1+
458.18506	238	
471.71839	247	
527.23290	227	
536.23621	697	
538.24517	235	
543.28340	247	
555.26318	4051	1+
571.27115	426	
593.74643	232	
668.34358	896	1+
699.30110	269	
739.32314	228	
739.83497	247	
755.83959	267	
756.33753	350	
782.39201	1792	1+
845.33178	610	1+
942.41826	1804	1+
958.43579	322	
1071.45806	1532	1+
1186.50020	330	
1243.50592	2724	1+
1282.51978	1179	1+
1283.50825	231	
1300.53515	16080	1+
1312.58726	244	
1413.62382	4369	1+
1494.67555	2761	1+
1512.68533	29211	1+
END IONS

###FS:    #m/z: 650.77222 #charge   2
###MaxRes:#m/z:  0.00000 #charge-128
###MS: 849
###MSMS: 852
BEGIN IONS
TITLE=Cmpd 125, AutoMSn(650.7722), 14.4 min
RTINSECONDS=866.923
SCANS=MS: 849 MSMS: 852
PEPMASS=650.77222	71924
CHARGE=2+
388.64884	262	1+
515.70003	107	
532.73666	567	1+
583.88901	113	
591.30978	188	
606.27184	116	
620.76596	141	
751.35956	115	
776.28258	298	
785.57901	164	
838.36378	379	1+
861.36110	108	
889.38489	203	
967.41370	151	
1266.51245	2143	1+
1284.52721	953	1+
END IONS

###FS:    #m/z: 504.90336 #charge   3
###MaxRes:#m/z:  0.00000 #charge-128
###MS: 853
###MSMS: 854
BEGIN IONS
TITLE=Cmpd 126, AutoMSn(504.9034), 14.5 min
RTINSECONDS=869.956
SCANS=MS: 853 MSMS: 854
PEPMASS=504.90336	415146
CHARGE=3+
312.17850	3343	
441.21868	5735	
471.87838	4057	
519.15178	2758	
527.22857	3282	
527.73062	2486	
536.23808	6039	
536.73659	3019	
555.26114	29761	1+
593.74875	3913	
594.24984	2394	
641.76620	6578	
668.34544	9603	1+
782.38842	13521	1+
942.41878	17505	1+
1243.51661	13336	1+
1283.51592	30395	1+
1300.53620	240347	1+
1413.61908	42986	1+
END IONS

###FS:    #m/z: 756.84712 #charge   2
###MaxRes:#m/z:  0.00000 #charge-128
###MS: 853
###MSMS: 855
BEGIN IONS
TITLE=Cmpd 127, AutoMSn(756.8471), 14.5 min
RTINSECONDS=870.457
SCANS=MS: 853 MSMS: 855
PEPMASS=756.84712	111961
CHARGE=2+
312.17590	617	
327.20287	151	
343.16084	206	
359.11205	165	
426.19003	141	
441.22183	1363	1+
449.25573	479	
454.20057	130	
519.15224	168	
527.23289	228	
538.23191	284	
555.26228	2264	1+
571.27801	161	
593.75373	310	
616.27040	158	
622.25456	518	
622.77286	224	
641.76388	367	1+
642.25746	441	
668.34843	650	1+
698.79415	154	
699.31803	187	
731.26727	155	
739.83837	141	
756.04627	364	1+
756.35479	142	
782.39337	1171	1+
845.35752	176	
942.41824	1845	1+
958.41780	310	
1071.46292	1588	1+
1186.48787	213	
1300.53302	9750	1+
1313.58151	340	
1413.61810	2441	1+
1494.66045	1774	1+
1512.68925	15257	1+
END IONS

###FS:    #m/z: 650.77165 #charge   2
###MaxRes:#m/z:  0.00000 #charge-128
###MS: 853
###MSMS: 856
BEGIN IONS
TITLE=Cmpd 128, AutoMSn(650.7717), 14.5 min
RTINSECONDS=870.957
SCANS=MS: 853 MSMS: 856
PEPMASS=650.77165	62705
CHARGE=2+
303.67081	110	
343.64843	118	
386.19663	174	
463.20043	125	
513.24312	117	
532.73471	183	
533.24029	161	
547.84040	109	
578.89651	110	
621.28018	126	
642.77279	491	
643.28247	226	
747.30829	124	
751.30620	109	
776.28777	248	1+
785.57935	196	
838.36520	363	
889.37224	245	
1266.51916	1998	1+
END IONS

###FS:    #m/z: 685.29640 #charge   3
###MaxRes:#m/z:  0.00000 #charge-128
###MS: 857
###MSMS: 858
BEGIN IONS
TITLE=Cmpd 129, AutoMSn(685.2964), 14.6 min
RTINSECONDS=873.989
SCANS=MS: 857 MSMS: 858
PEPMASS=685.29640	55856
CHARGE=3+
335.15088	984	
361.11608	469	
370.23912	465	
383.71503	327	
385.20124	665	
406.70924	304	
440.64903	283	
446.18632	355	
463.20988	2169	1+
498.29837	730	
513.74167	447	
514.26949	590	1+
531.21785	331	
555.79629	600	
556.28909	592	1+
587.30326	313	
587.80510	280	
599.22492	975	1+
609.33375	563	1+
616.23358	414	1+
626.36014	1256	1+
634.75523	549	1+
679.29670	620	1+
679.61986	627	1+
679.95701	305	
683.29688	302	1+
685.29404	4564	1+
685.62922	4357	1+
685.96286	2232	
694.33400	561	
705.76197	292	
729.33639	492	1+
738.26385	11060	1+
745.29278	533	1+
770.28626	310	1+
778.78799	308	
779.29424	334	
786.38995	2087	1+
796.33197	329	1+
829.42981	1005	1+
840.38337	452	1+
857.42524	3152	1+
881.27414	1267	1+
898.29533	21738	1+
906.84352	365	
907.35633	308	
958.48602	934	1+
969.45661	557	1+
986.47235	6051	1+
1011.37766	3816	1+
1013.37036	353	
1015.48954	958	1+
1043.49427	7675	1+
1068.40043	7524	1+
1080.29910	1594	
1081.30349	362	
1128.58580	6632	1+
1138.55643	1021	1+
1155.51339	7300	1+
1156.57130	1543	1+
1197.43835	944	1+
1288.60239	729	1+
1316.60025	1403	1+
1374.64108	976	1+
1428.51726	1212	1+
END IONS

###FS:    #m/z: 650.77242 #charge   2
###MaxRes:#m/z:  0.00000 #charge-128
###MS: 857
###MSMS: 859
BEGIN IONS
TITLE=Cmpd 130, AutoMSn(650.7724), 14.6 min
RTINSECONDS=874.491
SCANS=MS: 857 MSMS: 859
PEPMASS=650.77242	41861
CHARGE=2+
304.17528	158	
513.22370	190	
532.73746	271	
533.24801	112	
606.76513	109	
633.76759	801	
634.26534	561	1+
642.76545	260	
643.27891	257	
776.27195	210	
889.35943	199	
END IONS

###FS:    #m/z: 528.56867 #charge   3
###MaxRes:#m/z:  0.00000 #charge-128
###MS: 857
###MSMS: 860
BEGIN IONS
TITLE=Cmpd 131, AutoMSn(528.5687), 14.6 min
RTINSECONDS=874.991
SCANS=MS: 857 MSMS: 860
PEPMASS=528.56867	17864
CHARGE=3+
345.15576	243	
383.18738	188	
384.06993	146	
392.16204	136	
442.07458	133	
462.21390	310	1+
471.23171	193	
489.26837	159	
497.16133	167	
513.10828	219	
520.26088	620	1+
524.73317	111	
528.56533	663	1+
528.92031	163	
529.24470	786	1+
529.76957	258	
556.24819	400	1+
574.14002	296	
585.33575	613	1+
595.76738	138	
612.76198	134	
622.26434	165	
691.76685	260	
692.26600	236	1+
702.77666	212	
714.36197	151	
727.29649	126	
733.37357	373	
738.30420	108	
783.38786	109	
874.41332	162	
874.42045	499	1+
945.44896	133	
958.48594	2745	1+
1053.47056	704	1+
1069.50909	596	1+
1087.53992	437	1+
1109.49377	790	1+
1399.55207	2695	1+
1470.60277	2134	1+
END IONS

###FS:    #m/z: 685.29716 #charge   3
###MaxRes:#m/z:  0.00000 #charge-128
###MS: 861
###MSMS: 862
BEGIN IONS
TITLE=Cmpd 132, AutoMSn(685.2972), 14.6 min
RTINSECONDS=878.008
SCANS=MS: 861 MSMS: 862
PEPMASS=685.29716	161257
CHARGE=3+
335.15302	1267	1+
361.12178	1013	1+
370.24109	1071	
379.69785	426	
383.72255	404	
385.19722	857	
412.20552	708	1+
446.18421	593	
463.20971	3989	1+
465.71327	598	1+
471.23304	421	
485.22517	551	
498.29456	1071	1+
508.24248	574	
513.25994	1524	1+
513.74187	1062	
527.77548	633	
531.22545	461	
564.79625	7404	1+
587.30339	592	
587.82239	399	
609.34094	862	1+
613.30236	466	
617.24257	534	
626.35817	3105	1+
634.74302	975	
635.24465	548	
658.31413	436	
679.29652	2260	1+
679.62610	1746	1+
679.95745	1282	
685.29622	11991	1+
685.63016	9052	1+
685.96447	6450	1+
687.83688	755	1+
729.31928	781	1+
738.26529	16758	1+
745.29512	554	
778.79417	415	
786.38507	2654	1+
829.43571	2209	1+
840.40424	846	1+
857.42544	5877	1+
881.27769	1376	1+
897.83420	607	1+
898.29644	39852	1+
906.84869	768	
907.33587	692	1+
915.40599	513	
958.47732	1569	1+
986.46816	3080	1+
986.47849	5894	1+
1011.38250	6089	1+
1043.49875	11503	1+
1068.39966	12785	1+
1110.56884	2018	1+
1129.59048	4763	1+
1138.56865	1516	1+
1155.51959	10378	1+
1156.57362	1479	
1157.57548	1113	
1197.44632	3853	1+
1288.60938	1688	1+
1316.61134	3119	1+
1428.51462	2611	1+
END IONS

###FS:    #m/z: 528.56707 #charge   3
###MaxRes:#m/z:  0.00000 #charge-128
###MS: 861
###MSMS: 863
BEGIN IONS
TITLE=Cmpd 133, AutoMSn(528.5671), 14.6 min
RTINSECONDS=878.51
SCANS=MS: 861 MSMS: 863
PEPMASS=528.56707	21529
CHARGE=3+
345.15444	174	
361.12774	106	
367.19478	126	
370.64881	100	
392.16975	386	
413.25204	103	
439.20606	112	
442.07753	216	
473.21183	247	1+
479.74859	1065	
497.16223	131	
513.11814	115	
520.27112	545	1+
527.24041	418	1+
528.56852	418	
528.90014	281	1+
529.26946	433	1+
533.74476	101	
535.26081	142	
535.77047	265	
585.34342	714	1+
595.76811	236	
601.74799	100	
631.28114	121	
651.26583	109	
702.80470	141	
733.38341	400	1+
747.32010	104	
844.40293	105	
874.40187	164	
874.42444	440	1+
876.39713	101	
958.48673	455	
959.48887	1969	1+
1058.52283	608	1+
1087.52293	724	1+
1109.49758	463	1+
1399.56869	2703	1+
1470.59239	1965	1+
END IONS

###FS:    #m/z: 565.24741 #charge   2
###MaxRes:#m/z:  0.00000 #charge-128
###MS: 861
###MSMS: 864
BEGIN IONS
TITLE=Cmpd 134, AutoMSn(565.2474), 14.7 min
RTINSECONDS=879.011
SCANS=MS: 861 MSMS: 864
PEPMASS=565.24741	14949
CHARGE=2+
314.13945	136	
318.12751	175	
335.15001	201	
354.14624	163	
417.20753	100	
437.17195	108	
468.18999	125	
474.56299	130	
498.21276	1329	1+
508.19257	134	
547.23736	114	
548.20887	290	1+
553.19534	165	
556.24314	688	
556.74719	232	
570.23089	111	
615.25232	368	1+
619.31415	128	
645.28210	701	1+
653.78781	115	
655.26645	168	
759.33104	391	1+
816.34344	725	1+
944.39869	151	
1001.42878	154	
END IONS

###FS:    #m/z: 685.29744 #charge   3
###MaxRes:#m/z:  0.00000 #charge-128
###MS: 865
###MSMS: 866
BEGIN IONS
TITLE=Cmpd 135, AutoMSn(685.2974), 14.7 min
RTINSECONDS=882.034
SCANS=MS: 865 MSMS: 866
PEPMASS=685.29744	141782
CHARGE=3+
335.14953	1621	
361.11908	494	
370.23767	635	
385.19529	800	
446.17586	542	
463.20771	2881	1+
498.29957	1360	
508.24829	596	
513.26107	637	
527.76991	547	
550.98965	468	
569.78153	558	
570.28300	838	
587.30338	654	
587.80761	641	
609.33651	804	1+
616.23999	794	1+
626.35926	2472	1+
645.31230	644	
658.30992	1190	1+
679.29776	1105	1+
679.63333	1012	1+
679.96134	728	
685.29593	8911	1+
685.63072	7014	1+
685.96096	4936	1+
714.76874	753	
715.25476	571	
729.32842	687	1+
738.26478	12767	1+
738.26763	2069	1+
738.82107	548	1+
745.29954	774	1+
778.77840	471	
786.39556	2692	1+
829.43901	1604	1+
857.42288	4486	1+
881.27506	940	1+
881.27754	542	
898.29685	33120	1+
906.84546	554	
907.35900	897	1+
911.43630	654	
941.44340	503	1+
958.48145	1687	1+
969.44891	961	1+
986.47384	6877	1+
1011.38723	5405	1+
1026.48963	1655	1+
1043.49526	9105	1+
1068.40179	11440	1+
1080.30594	1215	
1081.29897	1558	
1110.56512	1355	1+
1128.58470	9422	1+
1155.51290	10018	1+
1156.57497	2239	1+
1168.92360	626	
1197.44666	4017	1+
1268.49610	1518	1+
1316.60614	2842	1+
END IONS

###FS:    #m/z: 608.61921 #charge   3
###MaxRes:#m/z:  0.00000 #charge-128
###MS: 865
###MSMS: 867
BEGIN IONS
TITLE=Cmpd 136, AutoMSn(608.6192), 14.7 min
RTINSECONDS=882.535
SCANS=MS: 865 MSMS: 867
PEPMASS=608.61921	24655
CHARGE=3+
402.20784	143	
415.15409	208	
432.20279	2170	1+
463.20401	218	
465.73562	166	
514.73673	206	
522.75877	255	
523.22737	289	
558.75684	212	
565.27698	174	
571.24860	245	
573.74471	283	
574.23021	217	
579.22746	177	
595.26747	801	1+
603.27309	253	1+
608.31605	183	
608.61753	1504	1+
608.96262	1155	1+
609.28227	1015	1+
615.28753	247	
615.78495	406	1+
630.28925	199	
666.31042	333	
694.33239	184	
694.83222	205	
765.83646	156	
766.31303	144	
780.34725	692	1+
855.88628	301	
856.37154	249	
895.36761	166	
1010.41351	169	
1212.55059	631	1+
1547.68029	2007	1+
END IONS

###FS:    #m/z: 615.29103 #charge   2
###MaxRes:#m/z:  0.00000 #charge-128
###MS: 865
###MSMS: 868
BEGIN IONS
TITLE=Cmpd 137, AutoMSn(615.2910), 14.7 min
RTINSECONDS=883.036
SCANS=MS: 865 MSMS: 868
PEPMASS=615.29103	13099
CHARGE=2+
379.69238	128	
388.18128	196	
396.68787	127	
463.19148	157	
490.24763	182	
501.22728	156	
586.24053	111	
617.30116	126	
618.29033	278	1+
629.32567	252	1+
633.32532	265	1+
664.29214	105	
689.35299	348	1+
701.25797	662	1+
709.99425	113	
774.37335	226	1+
792.39035	244	
849.36614	229	
877.46291	893	1+
905.48177	652	1+
946.43505	2015	1+
END IONS

###FS:    #m/z: 608.61815 #charge   3
###MaxRes:#m/z:  0.00000 #charge-128
###MS: 869
###MSMS: 870
BEGIN IONS
TITLE=Cmpd 138, AutoMSn(608.6182), 14.8 min
RTINSECONDS=886.063
SCANS=MS: 869 MSMS: 870
PEPMASS=608.61815	25698
CHARGE=3+
432.20186	1738	1+
437.18518	269	1+
465.74436	168	
522.75278	296	
523.25802	312	
539.27407	147	
557.22250	145	
566.30446	125	
571.26013	132	
573.73830	291	
574.23987	282	1+
578.23585	140	
579.76794	199	
580.27206	212	
592.24950	152	
595.26292	636	1+
602.94505	165	
606.77257	159	
607.26939	187	
608.61489	991	1+
608.94939	1296	1+
609.28278	1491	1+
615.28765	373	
615.78778	138	
617.85204	160	
631.28997	133	
666.30542	677	1+
694.32988	262	
694.83175	282	
766.83045	135	
780.33842	651	1+
815.37986	114	
847.86549	140	
895.35578	295	1+
1009.39637	122	
1214.56944	646	1+
1547.68240	1716	1+
1710.76733	792	1+
END IONS

###FS:    #m/z: 615.29124 #charge   2
###MaxRes:#m/z:  0.00000 #charge-128
###MS: 869
###MSMS: 871
BEGIN IONS
TITLE=Cmpd 139, AutoMSn(615.2912), 14.8 min
RTINSECONDS=886.564
SCANS=MS: 869 MSMS: 871
PEPMASS=615.29124	18008
CHARGE=2+
379.18431	145	
388.18788	477	
457.18445	173	
496.21135	127	
501.76553	174	
510.20576	402	
510.71097	137	
523.26895	116	
530.26460	121	
581.77649	285	
586.23498	122	
611.95137	337	1+
612.28162	191	
614.26750	178	
616.79381	283	
617.29588	277	
617.63908	2195	1+
617.96924	1917	1+
618.30429	1705	1+
618.78686	255	
625.94019	609	1+
629.32031	328	1+
648.31834	112	
689.34930	264	
701.24893	562	1+
737.35247	510	1+
741.34306	115	
741.85766	123	
774.37429	272	1+
792.38772	913	1+
802.36269	418	1+
803.86972	268	
836.41326	147	
849.36120	403	1+
859.43299	416	1+
862.38861	129	
862.91617	148	
877.48324	1923	1+
879.38070	127	
905.46943	3024	1+
946.43056	5487	1+
END IONS

###FS:    #m/z: 615.29124 #charge   2
###MaxRes:#m/z:  0.00000 #charge-128
###MS: 869
###MSMS: 872
BEGIN IONS
TITLE=Cmpd 140, AutoMSn(615.2912), 14.8 min
RTINSECONDS=887.065
SCANS=MS: 869 MSMS: 872
PEPMASS=615.29124	14254
CHARGE=2+
329.13842	148	
373.12859	141	
389.73635	144	
397.23085	133	
430.72788	644	1+
445.25205	160	
457.18136	194	
489.25628	274	1+
501.23779	327	
535.25952	135	
535.77065	127	
617.30648	569	1+
617.63206	236	
617.95217	127	
622.32271	254	
629.32081	1016	1+
633.32875	133	
646.28068	157	
664.29005	203	
684.22088	128	
689.33805	573	
694.89676	228	
701.26691	712	1+
737.35585	313	
742.37079	340	1+
746.41032	122	
774.37768	1104	1+
792.39787	536	1+
798.37164	172	
798.88383	224	
803.36721	239	1+
849.38029	685	1+
877.47460	1842	1+
878.48353	144	
879.87600	146	
905.46567	1852	1+
946.42832	5655	1+
956.68264	216	
974.52451	279	1+
END IONS

###FS:    #m/z: 617.64047 #charge   3
###MaxRes:#m/z:  0.00000 #charge-128
###MS: 873
###MSMS: 874
BEGIN IONS
TITLE=Cmpd 141, AutoMSn(617.6405), 14.8 min
RTINSECONDS=890.088
SCANS=MS: 873 MSMS: 874
PEPMASS=617.64047	25048
CHARGE=3+
382.70073	238	
388.19284	260	
396.70310	161	
430.20218	316	1+
457.24720	160	
461.16456	247	1+
464.70397	198	
496.21837	153	
510.20133	159	
510.71571	155	
523.25788	209	
535.24779	168	
559.75108	205	
585.92269	255	
611.95696	255	
612.29862	220	
614.27943	204	
616.78271	235	
617.27832	229	
617.63996	2749	1+
617.96984	3460	1+
618.29867	1858	1+
622.31466	204	
625.93077	887	1+
629.32746	248	
689.34763	255	
701.25446	464	1+
737.36256	268	
741.36341	295	1+
792.39060	401	1+
797.37035	868	1+
836.42068	154	
877.47830	2075	1+
888.44917	258	1+
888.45958	146	
905.47090	2806	1+
946.42957	5589	1+
956.77329	165	
957.65991	156	
974.51424	257	1+
1001.50702	584	1+
1594.73048	1460	1+
1605.71388	960	1+
1755.75778	532	1+
END IONS

###FS:    #m/z: 608.61800 #charge   3
###MaxRes:#m/z:  0.00000 #charge-128
###MS: 873
###MSMS: 875
BEGIN IONS
TITLE=Cmpd 142, AutoMSn(608.6180), 14.8 min
RTINSECONDS=890.589
SCANS=MS: 873 MSMS: 875
PEPMASS=608.61800	17411
CHARGE=3+
404.14695	126	
432.20223	931	1+
437.18127	178	
457.15586	102	
463.20505	296	
465.23879	108	
516.56747	109	
522.75612	246	
523.24667	116	
536.25255	104	
573.27828	119	
595.26031	541	1+
606.78593	139	
607.28205	158	
608.61784	421	1+
608.94605	567	
609.28584	211	
653.30907	138	
666.29843	532	1+
694.32712	191	
697.32504	135	
752.29085	104	
761.81465	111	
766.81647	105	
774.33358	213	
774.84446	138	
780.34336	209	
855.92111	141	
END IONS

###FS:    #m/z: 795.32468 #charge   3
###MaxRes:#m/z:  0.00000 #charge-128
###MS: 873
###MSMS: 876
BEGIN IONS
TITLE=Cmpd 143, AutoMSn(795.3247), 14.9 min
RTINSECONDS=891.09
SCANS=MS: 873 MSMS: 876
PEPMASS=795.32468	7553
CHARGE=3+
359.65637	153	
404.20390	119	
506.19285	120	
513.20849	126	
517.24989	272	
563.22930	106	
574.27067	756	1+
661.29753	394	1+
718.32006	1345	1+
792.84929	160	
881.38027	226	1+
881.38621	247	
1025.43491	116	
1094.37404	158	
END IONS

###FS:    #m/z: 617.64040 #charge   3
###MaxRes:#m/z:  0.00000 #charge-128
###MS: 877
###MSMS: 878
BEGIN IONS
TITLE=Cmpd 144, AutoMSn(617.6404), 14.9 min
RTINSECONDS=894.112
SCANS=MS: 877 MSMS: 878
PEPMASS=617.64040	21006
CHARGE=3+
371.71094	173	
383.20132	128	
388.68315	180	
430.18760	106	
445.22366	126	
501.22919	138	
510.22517	170	
523.25961	153	
530.24964	153	
585.35683	122	
586.26957	151	
611.95815	172	
612.32555	368	1+
613.61280	123	
616.79639	140	
617.30752	141	
617.63849	1645	1+
617.96818	1596	1+
618.29655	1190	1+
622.32452	156	
625.92219	117	
629.32484	478	1+
641.31111	112	
689.34323	357	1+
701.25231	522	1+
737.35375	543	1+
741.34766	118	
756.35842	269	1+
792.37883	477	1+
792.40256	119	
798.37104	506	
798.85804	246	
837.43112	133	
859.36774	127	
862.40611	148	
877.48318	1537	1+
905.46939	1384	1+
946.43049	3715	1+
1002.50400	450	1+
1226.55348	387	1+
1605.76198	527	1+
END IONS

###FS:    #m/z: 580.93877 #charge   3
###MaxRes:#m/z:  0.00000 #charge-128
###MS: 877
###MSMS: 879
BEGIN IONS
TITLE=Cmpd 145, AutoMSn(580.9388), 14.9 min
RTINSECONDS=894.614
SCANS=MS: 877 MSMS: 879
PEPMASS=580.93877	12921
CHARGE=3+
439.19823	198	
444.68426	124	
457.21065	192	
488.71441	148	
523.26031	169	
548.24829	212	1+
576.58910	128	
581.26816	135	
585.36173	161	
622.33213	535	1+
734.84809	112	
737.34898	869	1+
745.32642	106	
821.37742	247	
821.86943	270	
836.42083	372	1+
905.36986	495	1+
1481.70106	1275	1+
END IONS

###FS:    #m/z: 795.32449 #charge   3
###MaxRes:#m/z:  0.00000 #charge-128
###MS: 877
###MSMS: 880
BEGIN IONS
TITLE=Cmpd 146, AutoMSn(795.3245), 14.9 min
RTINSECONDS=895.115
SCANS=MS: 877 MSMS: 880
PEPMASS=795.32449	11056
CHARGE=3+
359.66017	130	
441.19580	125	
506.19475	136	
517.24819	277	
574.25964	674	1+
650.23516	136	
661.30266	189	
718.32131	916	1+
END IONS

###FS:    #m/z: 580.93850 #charge   3
###MaxRes:#m/z:  0.00000 #charge-128
###MS: 881
###MSMS: 882
BEGIN IONS
TITLE=Cmpd 147, AutoMSn(580.9385), 15.0 min
RTINSECONDS=898.139
SCANS=MS: 881 MSMS: 882
PEPMASS=580.93850	13279
CHARGE=3+
373.17142	156	
403.65311	109	
439.18681	139	
453.18606	291	
488.73475	134	
498.72738	106	
523.26414	475	1+
622.32823	558	1+
737.35379	953	1+
821.36544	319	
821.87446	100	
838.89479	100	
1481.69720	1352	1+
END IONS

###FS:    #m/z: 795.32559 #charge   3
###MaxRes:#m/z:  0.00000 #charge-128
###MS: 881
###MSMS: 883
BEGIN IONS
TITLE=Cmpd 148, AutoMSn(795.3256), 15.0 min
RTINSECONDS=898.639
SCANS=MS: 881 MSMS: 883
PEPMASS=795.32559	9341
CHARGE=3+
403.20605	208	
460.22813	135	
506.19370	188	
517.24585	228	
574.26780	461	
661.29775	322	
718.32598	711	1+
743.27943	124	
END IONS

###FS:    #m/z: 508.56532 #charge   3
###MaxRes:#m/z:  0.00000 #charge-128
###MS: 881
###MSMS: 884
BEGIN IONS
TITLE=Cmpd 149, AutoMSn(508.5653), 15.0 min
RTINSECONDS=899.14
SCANS=MS: 881 MSMS: 884
PEPMASS=508.56532	6416
CHARGE=3+
312.17534	362	
326.18402	107	
353.12524	102	
359.11764	184	
364.13396	161	
375.13825	320	
379.15317	201	
397.16268	234	
423.20668	286	1+
441.21836	451	
446.20633	153	
462.28205	136	
466.17904	117	
512.18881	1701	1+
538.24899	183	
539.22851	374	1+
551.30190	105	
555.26543	329	
556.24434	602	1+
566.22796	125	
599.28532	126	
611.25139	297	1+
637.27419	103	
668.35384	113	
678.31780	177	
680.32366	102	
725.30647	124	
756.29925	122	
782.38443	267	1+
END IONS

###FS:    #m/z: 604.90376 #charge   3
###MaxRes:#m/z:  0.00000 #charge-128
###MS: 885
###MSMS: 886
BEGIN IONS
TITLE=Cmpd 150, AutoMSn(604.9038), 15.0 min
RTINSECONDS=902.167
SCANS=MS: 885 MSMS: 886
PEPMASS=604.90376	20684
CHARGE=3+
308.62956	151	
335.15189	272	
361.11833	372	1+
364.14598	136	
368.15454	264	
369.63548	344	1+
385.18199	366	
404.11656	181	
408.83257	394	
418.14691	334	1+
425.17039	171	
432.19481	239	
446.18003	319	
463.20781	675	
471.17996	161	
506.19869	836	1+
506.70656	171	
528.18924	346	1+
545.20837	705	1+
578.23803	1727	1+
585.33536	237	
599.22790	267	
616.24550	935	1+
721.23825	149	
727.27120	302	1+
738.26119	4535	1+
745.30066	1779	1+
747.30827	608	
784.29578	318	
785.30095	936	1+
802.31327	3475	1+
802.31358	1009	1+
813.74949	197	
880.27646	457	1+
881.27631	198	
897.39890	306	
898.29874	7951	1+
907.38711	450	
909.20139	290	
915.40094	875	1+
1068.39873	1088	1+
1080.29813	199	
1080.43042	227	
END IONS

###FS:    #m/z: 508.56783 #charge   3
###MaxRes:#m/z:  0.00000 #charge-128
###MS: 885
###MSMS: 887
BEGIN IONS
TITLE=Cmpd 151, AutoMSn(508.5678), 15.0 min
RTINSECONDS=902.668
SCANS=MS: 885 MSMS: 887
PEPMASS=508.56783	14187
CHARGE=3+
312.17599	278	1+
359.11704	342	
373.18586	196	
379.17741	181	
397.16619	343	
404.11063	239	1+
436.23726	1235	1+
440.20173	186	
441.21379	568	1+
450.23738	268	
510.24896	242	1+
512.19384	4158	1+
527.71983	216	
528.23239	173	
536.73377	248	
555.26271	960	
556.24829	2346	1+
563.27880	184	
566.24760	282	1+
581.29035	284	
583.26678	261	
585.27221	253	1+
594.24881	293	
599.30269	2958	1+
611.26277	2286	1+
622.25630	276	1+
630.28969	191	
630.79230	190	
644.28883	285	
650.76687	1546	
657.78023	275	
668.34114	589	1+
670.33896	2117	1+
678.93381	410	1+
679.12626	214	
693.80692	443	1+
700.27489	243	1+
707.30814	602	1+
718.30683	188	
725.29888	2389	1+
746.27358	552	1+
767.35676	178	
782.37985	318	
783.38228	548	1+
799.36972	729	1+
837.31943	235	
837.32985	584	1+
854.33973	1008	1+
896.45415	205	1+
908.36251	660	1+
942.40826	500	1+
1088.42133	189	
1283.49705	794	1+
1301.52845	4726	1+
END IONS

###FS:    #m/z: 906.84680 #charge   2
###MaxRes:#m/z:  0.00000 #charge-128
###MS: 885
###MSMS: 888
BEGIN IONS
TITLE=Cmpd 152, AutoMSn(906.8468), 15.1 min
RTINSECONDS=903.169
SCANS=MS: 885 MSMS: 888
PEPMASS=906.84680	9936
CHARGE=2+
335.15618	161	
361.11581	139	
368.15872	461	
385.18555	534	1+
436.20074	107	
437.17812	387	1+
463.19872	230	
508.21121	408	1+
516.68339	105	
528.18264	961	1+
535.83200	372	
545.21922	211	
578.22919	284	
599.22307	453	1+
616.24634	183	
728.25725	424	1+
738.26914	374	
745.28590	129	
747.31244	156	
785.28871	405	1+
802.31439	108	
897.85252	371	1+
898.30894	1332	1+
1030.45609	107	
1068.40622	746	1+
1197.45273	199	
1198.44469	125	
1269.47548	120	
1812.68794	1777	1+
END IONS

###FS:    #m/z: 604.90482 #charge   3
###MaxRes:#m/z:  0.00000 #charge-128
###MS: 889
###MSMS: 890
BEGIN IONS
TITLE=Cmpd 153, AutoMSn(604.9048), 15.1 min
RTINSECONDS=906.209
SCANS=MS: 889 MSMS: 890
PEPMASS=604.90482	52855
CHARGE=3+
335.15002	414	
340.16158	227	1+
354.14047	163	
361.12163	244	
367.17357	204	
368.14669	837	1+
372.14587	171	
385.17976	625	
408.83084	173	
418.13443	280	
436.09256	271	
436.18395	568	1+
442.08631	177	
458.21022	840	1+
463.20687	1718	1+
471.17810	224	1+
488.19138	270	1+
506.19674	1031	1+
514.21311	298	1+
527.21544	217	
528.18811	1190	1+
535.81611	477	
545.20698	1053	1+
578.23747	2946	1+
580.24063	531	
583.27696	364	1+
585.33300	1593	1+
598.24369	264	
601.27363	399	1+
602.83776	343	1+
616.24808	1947	1+
667.81529	298	
691.28416	167	
696.35277	168	
714.36982	412	1+
719.26682	222	1+
721.23478	428	1+
727.27580	329	
728.26213	747	1+
736.22894	220	
738.26488	8715	1+
745.29771	2343	1+
747.30629	907	1+
767.40135	253	
774.90671	163	
777.35571	242	
784.29691	2436	1+
802.31169	6785	1+
870.38508	429	1+
880.27935	770	1+
881.27486	355	1+
887.40014	453	1+
897.37082	520	
898.29630	14113	1+
907.36104	266	1+
915.39854	2032	1+
916.40895	357	1+
1011.36906	385	
1012.38666	356	
1068.40169	2272	1+
1197.44678	675	1+
END IONS

###FS:    #m/z: 906.84989 #charge   2
###MaxRes:#m/z:  0.00000 #charge-128
###MS: 889
###MSMS: 891
BEGIN IONS
TITLE=Cmpd 154, AutoMSn(906.8499), 15.1 min
RTINSECONDS=906.71
SCANS=MS: 889 MSMS: 891
PEPMASS=906.84989	23071
CHARGE=2+
335.15110	194	
368.15589	354	1+
385.17992	622	1+
437.18014	128	
463.21322	275	
508.20806	433	
528.19143	941	1+
535.82807	330	
545.21785	167	
578.23153	430	
599.22384	427	
616.26095	160	
617.25709	287	1+
710.24124	188	
717.23789	103	
727.29177	122	
728.26836	444	1+
738.25909	498	1+
745.28868	293	
747.31443	260	
786.27795	130	
802.29597	127	
897.39009	101	
898.31807	1222	1+
906.64432	105	
1011.37048	126	
1068.39974	795	1+
1080.31695	125	
1080.40673	130	
1081.29209	153	
1197.42434	331	
1198.45967	169	
1268.47291	313	1+
1794.64517	1372	1+
1812.68682	2971	1+
END IONS

###FS:    #m/z: 508.56935 #charge   3
###MaxRes:#m/z:  0.00000 #charge-128
###MS: 889
###MSMS: 892
BEGIN IONS
TITLE=Cmpd 155, AutoMSn(508.5694), 15.1 min
RTINSECONDS=907.211
SCANS=MS: 889 MSMS: 892
PEPMASS=508.56935	14550
CHARGE=3+
329.12995	343	
375.13414	236	1+
385.16407	147	
397.17253	362	1+
420.53653	488	
436.23956	812	1+
441.21935	417	1+
448.20703	155	
472.21788	273	1+
480.24755	255	
485.91974	155	
486.57446	191	
492.26168	433	1+
501.76375	315	
507.24391	154	
511.24939	188	
512.19106	3287	1+
519.15411	252	
536.72970	323	1+
555.26040	486	
556.25040	1680	1+
581.77190	383	
582.27618	262	1+
591.32786	335	
594.24720	250	
599.29871	2118	1+
611.25634	1565	1+
622.75980	204	
634.26673	153	
635.28041	259	1+
641.76002	503	1+
642.25343	710	1+
650.77789	953	
668.34036	524	1+
670.33665	1403	1+
725.30208	1702	1+
726.30016	485	1+
746.27172	271	
782.38692	181	
783.37853	586	1+
799.37772	259	
837.33286	597	1+
854.35305	1024	1+
880.41906	379	1+
896.41829	183	
903.39288	239	1+
931.46462	1316	1+
942.42052	154	
943.40226	384	1+
1002.49381	225	
1003.49250	246	
1053.44475	335	1+
1071.44992	402	1+
1073.46201	538	1+
1259.58636	7296	1+
1301.54118	3974	1+
1413.61052	924	1+
END IONS

###FS:    #m/z: 604.90572 #charge   3
###MaxRes:#m/z:  0.00000 #charge-128
###MS: 893
###MSMS: 894
BEGIN IONS
TITLE=Cmpd 156, AutoMSn(604.9057), 15.2 min
RTINSECONDS=910.257
SCANS=MS: 893 MSMS: 894
PEPMASS=604.90572	52445
CHARGE=3+
308.62769	277	
335.14895	696	1+
361.11568	312	
368.16064	453	
385.18493	508	1+
391.74467	241	
392.17359	249	1+
408.84867	341	
417.15459	371	1+
432.19748	199	
436.10132	171	
437.18328	353	
440.64754	614	1+
444.20586	304	1+
446.17736	290	
455.18467	379	1+
463.20578	1409	1+
488.19049	359	1+
496.55183	180	
505.20074	240	
508.21090	470	1+
525.70859	252	1+
527.20455	200	
528.18576	654	1+
534.70834	226	
535.83725	289	
535.90425	388	
545.21458	1371	1+
564.16208	193	
571.24051	171	
578.23553	3036	1+
585.33681	986	1+
599.23712	571	1+
601.32052	213	
616.24546	1461	1+
675.26436	171	
696.37030	246	
719.27947	278	1+
721.24417	181	
727.27438	548	1+
738.26508	7560	1+
738.26880	898	1+
745.29297	2825	1+
747.30205	1898	1+
767.39259	539	1+
776.48786	244	
784.29687	2613	1+
802.31572	6599	1+
880.28875	456	1+
881.28264	373	1+
897.38573	423	
898.29397	12167	1+
907.37227	1285	
915.39358	2227	1+
1011.39003	1089	1+
1068.40594	1502	1+
1080.31766	884	
1204.65404	659	1+
END IONS

###FS:    #m/z: 906.84701 #charge   2
###MaxRes:#m/z:  0.00000 #charge-128
###MS: 893
###MSMS: 895
BEGIN IONS
TITLE=Cmpd 157, AutoMSn(906.8470), 15.2 min
RTINSECONDS=910.759
SCANS=MS: 893 MSMS: 895
PEPMASS=906.84701	25376
CHARGE=2+
361.12159	108	
368.15240	323	
385.17400	314	1+
437.17299	139	
463.21596	626	1+
488.19168	125	
508.21280	416	1+
511.16189	154	
528.17934	441	
535.82614	120	
545.21302	237	
578.24828	138	
599.23843	150	
714.75460	108	
728.26653	105	
738.25830	332	
740.26394	105	
745.28664	190	
747.28944	153	
785.29321	146	
899.32704	224	
1068.40657	563	
1069.39862	263	
1080.29885	280	
1197.43048	134	
1198.43141	110	
1268.48259	128	
1794.62618	868	1+
1812.69103	1838	1+
END IONS

###FS:    #m/z: 507.24251 #charge   3
###MaxRes:#m/z:  0.00000 #charge-128
###MS: 893
###MSMS: 896
BEGIN IONS
TITLE=Cmpd 158, AutoMSn(507.2425), 15.2 min
RTINSECONDS=911.26
SCANS=MS: 893 MSMS: 896
PEPMASS=507.24251	20394
CHARGE=3+
296.16827	193	
329.12609	615	1+
364.16634	306	
420.53510	622	
420.87204	231	
423.19272	355	1+
436.24128	561	
440.21194	251	
441.21700	584	
480.24960	301	
487.22908	294	1+
492.25839	644	1+
501.75650	188	
502.25570	352	1+
505.74505	253	1+
512.19076	1806	1+
518.71549	193	
519.15039	188	
525.23840	383	1+
537.23516	306	1+
555.26652	885	
556.25328	1246	1+
563.28803	188	
566.23138	199	
574.14225	192	
581.76956	848	1+
582.26741	505	1+
591.32669	385	1+
599.30468	1327	1+
611.26264	1303	1+
622.27881	439	1+
634.78963	479	1+
635.27404	528	
642.25366	488	
642.75323	468	
650.77164	2283	
668.33010	393	1+
670.33333	1256	1+
679.96117	496	
706.32708	795	1+
725.29786	1159	1+
746.28894	202	
782.38978	237	
783.37753	507	1+
799.38856	290	1+
854.33214	197	
925.39226	201	
931.46689	2158	1+
942.41883	721	1+
972.45563	359	1+
996.46645	256	1+
1002.51612	233	
1157.52688	2877	1+
1242.52651	452	1+
1259.58754	11239	1+
1285.57958	3643	1+
1301.52368	4383	1+
1408.67458	1154	1+
1413.61784	1129	1+
END IONS

###FS:    #m/z: 784.32639 #charge   3
###MaxRes:#m/z:  0.00000 #charge-128
###MS: 897
###MSMS: 898
BEGIN IONS
TITLE=Cmpd 159, AutoMSn(784.3264), 15.2 min
RTINSECONDS=914.301
SCANS=MS: 897 MSMS: 898
PEPMASS=784.32639	38422
CHARGE=3+
327.19497	322	
335.14225	230	
361.69089	188	
424.25935	247	
439.71531	556	
513.25053	510	
513.75033	384	
525.31546	672	1+
533.95372	237	
564.23778	383	1+
573.16445	191	
577.28038	330	
577.57938	398	1+
613.25701	476	
613.76923	619	1+
625.38538	171	
630.78207	206	
630.92443	1555	1+
631.25879	926	1+
631.58417	954	1+
635.35305	279	1+
653.37351	2007	1+
656.79371	253	
673.26330	746	1+
692.94143	354	1+
693.61193	353	
731.60433	420	
750.31811	1153	1+
774.30888	218	1+
776.83165	172	
777.33306	182	
779.82425	429	
788.28952	877	1+
813.39931	1643	1+
828.30057	166	
851.43890	787	1+
914.44725	323	1+
942.44765	2629	1+
955.37129	351	1+
955.68907	336	1+
956.03905	304	
974.35210	280	1+
1057.46861	381	
1057.47727	2008	1+
1114.50246	1542	1+
1114.51657	210	
1215.53954	669	1+
1243.52750	284	
1243.52801	4322	1+
1255.27909	229	
1313.58578	1361	1+
1385.55453	1056	1+
1403.55811	1506	1+
1441.63005	2027	1+
1559.12617	933	1+
1563.59653	551	1+
1567.12789	1781	1+
1567.66100	1885	1+
1570.66498	1787	1+
1730.70379	2779	1+
1890.73521	3780	1+
2076.80524	700	1+
2191.86364	814	1+
END IONS

###FS:    #m/z: 504.90657 #charge   3
###MaxRes:#m/z:  0.00000 #charge-128
###MS: 897
###MSMS: 899
BEGIN IONS
TITLE=Cmpd 160, AutoMSn(504.9066), 15.2 min
RTINSECONDS=914.802
SCANS=MS: 897 MSMS: 899
PEPMASS=504.90657	25401
CHARGE=3+
329.12043	266	
359.12017	293	
364.16805	368	
397.16146	232	
420.53670	689	
420.87047	261	
423.19063	380	1+
423.52696	197	
427.67480	225	
436.23882	218	
441.21174	395	1+
464.19958	195	
472.20961	310	
480.74135	232	
485.90432	379	
486.22824	288	
492.26127	472	1+
502.25774	218	
512.19311	1429	1+
533.94215	204	
536.24274	412	1+
550.75380	226	
555.25381	1664	1+
591.32258	392	1+
599.29970	974	1+
611.25916	645	1+
632.15993	292	1+
634.30173	347	
642.25513	512	
642.77042	235	
650.77114	2097	
668.31599	592	1+
670.33468	820	1+
699.83651	242	
725.30575	509	
746.27953	203	
782.38018	295	1+
914.46511	254	1+
931.46371	2030	1+
972.46013	685	1+
1002.50296	210	
1157.52730	4319	1+
1162.52506	1076	1+
1186.50124	408	1+
1242.54581	329	1+
1259.59019	9677	1+
1268.56647	1739	1+
1285.58636	5939	1+
1301.53038	3455	1+
1382.65104	484	1+
1408.66120	2573	1+
1413.61426	1092	1+
END IONS

###FS:    #m/z: 674.30039 #charge   3
###MaxRes:#m/z:  0.00000 #charge-128
###MS: 897
###MSMS: 900
BEGIN IONS
TITLE=Cmpd 161, AutoMSn(674.3004), 15.3 min
RTINSECONDS=915.303
SCANS=MS: 897 MSMS: 900
PEPMASS=674.30039	15142
CHARGE=3+
388.23404	187	
598.22365	118	
598.90149	100	
642.55316	107	
669.65303	155	
671.79661	110	
672.63299	108	
673.94850	138	
674.29950	2787	1+
674.63529	1511	1+
674.96205	1964	
704.32121	228	
704.81104	166	
1506.68276	406	1+
END IONS

###FS:    #m/z: 784.32750 #charge   2
###MaxRes:#m/z:  0.00000 #charge-128
###MS: 901
###MSMS: 902
BEGIN IONS
TITLE=Cmpd 162, AutoMSn(784.3275), 15.3 min
RTINSECONDS=918.334
SCANS=MS: 901 MSMS: 902
PEPMASS=784.32750	91509
CHARGE=2+
347.10714	199	
384.19337	224	
438.52591	197	
439.70996	1019	1+
446.67355	709	
463.19693	340	1+
507.29168	227	
513.24270	542	
513.75092	334	
525.31343	1124	1+
564.23886	284	1+
577.57515	431	1+
577.90940	502	
630.77824	458	1+
630.91675	2089	1+
631.25508	1932	1+
631.58237	1059	
635.35958	201	
645.27453	202	
653.37101	3454	1+
657.28988	1561	1+
657.80099	594	1+
673.26612	856	1+
673.92923	463	1+
674.60792	213	
692.95276	693	1+
693.28585	839	1+
693.61899	233	
731.29493	541	1+
731.61674	191	
731.94657	287	1+
750.32218	2082	1+
768.31596	194	
775.84241	230	1+
777.33741	528	1+
782.31158	316	
783.81626	1326	1+
785.42195	368	1+
788.28826	1443	1+
813.40669	2520	1+
827.66252	333	1+
827.96584	365	
838.90074	255	
845.30418	199	
847.31420	223	
851.43644	996	1+
878.41233	291	
879.42429	385	1+
914.44204	214	1+
921.50929	192	
924.41765	307	1+
937.34631	211	
942.44423	4329	1+
952.63732	327	
955.36417	1306	1+
955.69974	835	1+
956.03549	939	1+
974.35114	436	
1057.47097	3663	1+
1114.49687	2699	1+
1153.52605	890	1+
1215.54696	1214	1+
1225.52263	1296	1+
1243.53323	7679	1+
1375.56519	541	1+
1403.57348	2641	1+
1423.60381	842	1+
1441.63251	2443	1+
1473.59819	494	1+
1558.12586	1279	1+
1558.63749	1634	1+
1567.14790	3659	1+
1567.64255	3197	1+
END IONS

###FS:    #m/z: 532.58550 #charge   3
###MaxRes:#m/z:  0.00000 #charge-128
###MS: 901
###MSMS: 903
BEGIN IONS
TITLE=Cmpd 163, AutoMSn(532.5855), 15.3 min
RTINSECONDS=918.836
SCANS=MS: 901 MSMS: 903
PEPMASS=532.58550	24065
CHARGE=3+
392.17182	643	
440.53353	5705	1+
440.86713	3483	
441.20025	1302	
447.53522	383	
457.19561	293	
473.21658	174	
520.27059	864	
586.22216	532	1+
619.33333	1282	1+
651.76873	238	
652.28924	173	
701.25663	962	1+
734.35752	204	
800.32576	238	
863.40386	410	
991.46673	513	1+
1062.49718	1897	1+
1222.53783	2344	1+
1319.58396	19150	1+
END IONS

###FS:    #m/z: 674.29862 #charge   3
###MaxRes:#m/z:  0.00000 #charge-128
###MS: 901
###MSMS: 904
BEGIN IONS
TITLE=Cmpd 164, AutoMSn(674.2986), 15.3 min
RTINSECONDS=919.337
SCANS=MS: 901 MSMS: 904
PEPMASS=674.29862	19301
CHARGE=3+
341.12880	107	
544.75655	103	
564.98663	108	
598.56235	108	
614.25825	161	
625.30237	148	
670.80586	188	
671.28575	107	
673.97134	145	
674.29308	1818	1+
674.63156	1633	1+
674.97434	727	
704.31607	322	1+
753.84249	293	
754.34238	115	
817.84621	107	
END IONS

###FS:    #m/z: 784.32581 #charge   2
###MaxRes:#m/z:  0.00000 #charge-128
###MS: 905
###MSMS: 906
BEGIN IONS
TITLE=Cmpd 165, AutoMSn(784.3258), 15.4 min
RTINSECONDS=922.361
SCANS=MS: 905 MSMS: 906
PEPMASS=784.32581	77743
CHARGE=2+
335.14560	299	
361.70676	198	
513.24328	546	1+
525.31098	916	1+
555.74593	227	
565.24187	186	
577.57584	358	1+
577.91238	247	
599.76828	169	
608.28794	604	1+
630.92010	1831	1+
631.25431	918	
631.59069	778	
635.36070	491	1+
653.37330	2247	1+
657.28571	1385	1+
657.78619	354	
673.25982	762	1+
688.78556	195	
692.94257	371	1+
693.28969	929	1+
693.77368	272	1+
712.80875	241	
713.30467	349	1+
731.28040	232	
731.61265	176	
750.31876	1092	1+
780.07093	400	
780.56770	178	
783.32451	1377	1+
785.40695	390	1+
813.39948	1482	1+
813.41115	328	
827.30259	239	1+
846.82018	170	
851.44071	1234	1+
878.40563	964	1+
878.41196	170	
914.43312	222	1+
937.35163	192	
942.44605	2749	1+
950.02800	300	1+
955.36769	733	1+
955.71368	255	
956.02399	352	
974.35170	407	1+
1010.39239	203	
1057.46963	3037	1+
1068.29551	190	
1096.48624	332	1+
1098.42882	187	
1114.49312	1614	1+
1153.52097	499	1+
1216.57601	369	1+
1225.52905	803	1+
1243.53443	5069	1+
1243.53900	290	
1403.57845	1619	1+
1441.63768	1966	1+
1558.64201	985	1+
1564.63371	462	1+
1567.14562	3087	1+
1567.64648	2347	1+
END IONS

###FS:    #m/z: 532.58414 #charge   3
###MaxRes:#m/z:  0.00000 #charge-128
###MS: 905
###MSMS: 907
BEGIN IONS
TITLE=Cmpd 166, AutoMSn(532.5841), 15.4 min
RTINSECONDS=922.862
SCANS=MS: 905 MSMS: 907
PEPMASS=532.58414	29268
CHARGE=3+
367.68314	161	
392.16977	806	
434.50047	139	
440.53330	3703	1+
440.87108	2496	
441.20605	1520	
447.54910	425	
457.18679	259	
487.22452	236	
514.25871	119	
520.26490	453	1+
529.77867	192	
530.25271	151	
531.76123	491	
532.25215	167	
585.33714	179	
586.22906	331	1+
603.27221	175	
603.76671	111	
606.25956	162	
614.78042	185	
619.33124	1252	1+
651.78794	165	
652.28759	188	
659.28810	132	
661.07421	128	
701.25467	901	1+
734.36638	582	1+
863.39967	545	1+
991.42905	178	
1062.49931	266	
1222.53418	2263	1+
1319.58385	13913	1+
END IONS

###FS:    #m/z: 801.32875 #charge   3
###MaxRes:#m/z:  0.00000 #charge-128
###MS: 905
###MSMS: 908
BEGIN IONS
TITLE=Cmpd 167, AutoMSn(801.3288), 15.4 min
RTINSECONDS=923.363
SCANS=MS: 905 MSMS: 908
PEPMASS=801.32875	14562
CHARGE=3+
422.24144	349	1+
426.22393	158	
500.20003	241	
529.22347	118	
557.74573	145	
558.25446	129	
580.21480	746	1+
582.26805	789	1+
608.77641	159	
613.25766	117	
613.77117	143	
622.26592	695	1+
622.78177	163	
653.37471	417	1+
660.29511	267	
660.79248	366	
710.32215	283	
767.44837	193	
788.28907	251	1+
795.67385	171	
796.34956	139	
798.38061	292	
801.33914	746	1+
801.66146	464	
802.00891	223	
813.40652	153	
839.36369	806	1+
974.35186	217	
999.41009	600	1+
1009.96293	722	
1057.46802	122	
1058.48813	221	
1159.41989	281	
1162.42313	122	
1820.67399	417	1+
END IONS

###FS:    #m/z: 605.76786 #charge   2
###MaxRes:#m/z:  0.00000 #charge-128
###MS: 909
###MSMS: 910
BEGIN IONS
TITLE=Cmpd 168, AutoMSn(605.7679), 15.4 min
RTINSECONDS=926.387
SCANS=MS: 909 MSMS: 910
PEPMASS=605.76786	42670
CHARGE=2+
293.16738	142	
340.15770	235	1+
343.18692	137	
360.22440	697	
383.19170	244	1+
384.07169	233	
408.17999	167	
411.23945	138	
424.05681	126	
432.20518	133	
439.22589	637	1+
442.06925	446	
488.27928	300	
497.15360	945	1+
513.11725	556	
528.17643	146	
535.81992	337	
567.31939	137	
568.30571	385	
578.23544	682	1+
582.28449	196	
585.33676	6639	1+
598.22186	243	1+
617.25977	131	
626.18879	612	1+
696.36141	567	1+
706.18403	381	
714.37179	1609	1+
738.25673	827	1+
745.28688	170	
747.31004	296	
803.32327	203	
817.37235	206	
867.38759	207	1+
880.32001	152	
898.29555	882	1+
1001.52303	344	
1026.39865	4402	1+
1080.43097	188	
1097.44700	3357	1+
1210.52723	1279	1+
END IONS

###FS:    #m/z: 801.32968 #charge   3
###MaxRes:#m/z:  0.00000 #charge-128
###MS: 909
###MSMS: 911
BEGIN IONS
TITLE=Cmpd 169, AutoMSn(801.3297), 15.4 min
RTINSECONDS=926.888
SCANS=MS: 909 MSMS: 911
PEPMASS=801.32968	23821
CHARGE=3+
422.24042	382	
450.10657	180	
529.24267	286	
529.73284	215	
571.71099	226	
580.22983	492	
580.72040	330	
582.26843	683	1+
608.26908	136	
622.28351	278	
622.78797	137	
645.75073	129	
653.37077	520	1+
705.66510	140	
710.32476	491	1+
737.28646	163	
788.29056	173	
801.33266	543	1+
801.66134	387	
801.98268	344	
811.44020	152	
823.36506	123	
839.37429	498	1+
910.84097	131	
942.44680	265	
942.47703	267	1+
999.40870	812	1+
1009.95746	120	
1057.47181	125	
1159.41163	155	
1160.41504	155	
1243.53739	122	
1319.57335	648	1+
1595.72726	803	1+
END IONS

###FS:    #m/z: 532.58471 #charge   3
###MaxRes:#m/z:  0.00000 #charge-128
###MS: 909
###MSMS: 912
BEGIN IONS
TITLE=Cmpd 170, AutoMSn(532.5847), 15.5 min
RTINSECONDS=927.389
SCANS=MS: 909 MSMS: 912
PEPMASS=532.58471	19761
CHARGE=3+
310.17265	469	
392.17272	573	
412.17455	115	
423.21315	133	
440.53282	1868	1+
440.87241	1121	
441.20429	424	
447.53211	268	
487.72621	177	
520.26491	844	1+
520.76603	128	
527.84542	394	
529.76823	155	
530.24918	244	1+
531.75925	485	
533.74713	126	
535.26251	125	
562.30057	184	
580.27332	145	
599.28615	172	
602.28381	257	1+
605.80527	119	
619.33086	395	1+
701.25937	400	
704.37515	116	
706.38760	140	
706.84514	125	
734.35451	577	1+
800.29740	215	
863.39730	361	1+
874.40958	123	
991.47731	161	
1222.53063	930	1+
1319.58533	6477	1+
END IONS

###FS:    #m/z: 382.21749 #charge   2
###MaxRes:#m/z:  0.00000 #charge-128
###MS: 913
###MSMS: 914
BEGIN IONS
TITLE=Cmpd 171, AutoMSn(382.2175), 15.5 min
RTINSECONDS=930.424
SCANS=MS: 913 MSMS: 914
PEPMASS=382.21749	51152
CHARGE=2+
345.16521	854	1+
345.71451	398	
349.20188	278	
351.23682	232	
351.38260	236	
360.13892	1615	1+
363.21269	2789	1+
368.25842	352	
369.52992	244	
373.18530	221	
383.22572	751	1+
396.24421	286	
397.22681	463	1+
403.23225	3067	1+
409.75760	306	
423.25582	1815	1+
431.22890	5661	1+
438.12250	919	
474.24734	1875	1+
483.26493	221	
488.24637	334	1+
491.27252	286	
514.29717	558	1+
516.30972	531	
517.30183	926	1+
526.30038	1118	1+
531.33130	877	1+
533.31320	420	
536.36009	235	
542.31377	566	1+
544.30458	2054	1+
549.22548	296	
554.27135	270	
559.32686	1275	1+
568.26516	253	
577.22144	540	1+
587.32176	324	
593.36793	942	
594.27226	484	1+
602.37924	657	
630.37137	1452	1+
638.70954	771	
668.36583	369	1+
672.40654	982	1+
680.34588	230	
690.41720	9882	1+
696.38270	407	1+
699.18072	435	
699.28854	308	
705.34091	557	1+
713.41606	668	1+
722.34959	723	1+
END IONS

###FS:    #m/z: 605.76728 #charge   2
###MaxRes:#m/z:  0.00000 #charge-128
###MS: 913
###MSMS: 915
BEGIN IONS
TITLE=Cmpd 172, AutoMSn(605.7673), 15.5 min
RTINSECONDS=930.926
SCANS=MS: 913 MSMS: 915
PEPMASS=605.76728	54576
CHARGE=2+
340.16099	226	
360.22104	770	
384.07273	179	
408.19646	274	
439.22488	444	
442.07751	269	
451.20385	156	
471.25643	226	
476.37553	322	
488.27946	344	
497.15835	743	
499.15683	180	
499.25273	269	1+
504.71519	153	
513.11527	312	
535.82190	214	
549.23578	858	1+
549.72521	259	
568.30815	604	1+
578.23624	175	
585.33564	7809	1+
594.28432	373	
598.21418	153	
605.27423	702	1+
626.19930	572	
628.20151	167	
696.36971	726	1+
714.37625	2031	1+
738.26252	224	
747.31469	226	
815.37662	291	1+
817.38483	486	1+
898.29584	502	1+
1001.51392	276	
1026.40026	4347	1+
1097.44572	2095	1+
1108.54836	281	
1210.52399	1579	1+
END IONS

###FS:    #m/z: 511.58807 #charge   3
###MaxRes:#m/z:  0.00000 #charge-128
###MS: 913
###MSMS: 916
BEGIN IONS
TITLE=Cmpd 173, AutoMSn(511.5881), 15.5 min
RTINSECONDS=931.427
SCANS=MS: 913 MSMS: 916
PEPMASS=511.58807	24135
CHARGE=3+
345.71512	1167	
360.13321	3863	1+
363.20929	3316	
423.25378	1509	
431.23122	2812	1+
434.21450	1040	
471.25783	2146	
471.59136	2622	
471.92637	1033	
473.22298	2565	1+
503.26401	1719	
508.28308	1286	
508.62035	1502	
508.95281	36232	1+
509.28603	34718	1+
509.62076	20211	
511.58964	2197	
511.92314	1748	
512.25405	1413	
544.30874	1584	
562.30808	5511	1+
576.78307	1876	
577.28008	1332	
590.84852	1119	
591.34479	1279	
619.32843	1625	
690.41686	24256	1+
697.36893	1270	
705.36363	1212	
705.87739	1142	
722.34057	9241	1+
793.43302	2321	1+
818.51154	6372	1+
835.42500	4346	1+
906.51719	2500	1+
955.57242	3403	1+
1052.62458	4037	
1052.62571	29250	1+
1053.62810	2477	
1160.58510	7262	1+
1163.65792	6850	1+
1251.72206	51929	1+
1265.65374	6940	1+
1273.64722	14083	1+
1394.73244	6835	1+
1411.75289	102689	1+
1433.67977	10941	1+
END IONS

###FS:    #m/z: 381.96666 #charge   2
###MaxRes:#m/z:  0.00000 #charge-128
###MS: 917
###MSMS: 918
BEGIN IONS
TITLE=Cmpd 174, AutoMSn(381.9667), 15.6 min
RTINSECONDS=934.462
SCANS=MS: 917 MSMS: 918
PEPMASS=381.96666	180626
CHARGE=2+
340.73818	420	
340.79409	556	
342.11276	955	1+
346.16019	1404	1+
351.23728	590	
360.14057	2809	1+
363.20912	4321	1+
369.53047	626	
369.61110	530	
371.19720	473	
389.72942	439	
396.23995	1023	1+
403.23218	6822	1+
423.25734	3279	1+
431.22797	8692	1+
438.24858	686	
439.76151	638	
446.23401	502	1+
452.24419	603	
474.24972	3522	1+
514.28574	477	
516.30750	2892	1+
526.81453	2490	
527.30817	1976	1+
531.31663	1829	1+
536.33261	726	
541.30606	969	1+
544.30637	3278	1+
545.75950	496	
549.22803	767	
554.27368	640	
559.31856	2251	1+
577.23139	565	
593.36273	1707	
594.24752	1369	1+
602.37167	1395	1+
626.36891	428	
630.36829	2766	1+
638.71412	743	
667.37272	1971	1+
672.40018	1975	1+
689.37087	3004	1+
690.41547	17267	1+
696.38049	679	
705.31474	667	
713.41632	1205	1+
722.33095	553	
724.36300	435	
741.40182	625	
END IONS

###FS:    #m/z: 762.92162 #charge   2
###MaxRes:#m/z:  0.00000 #charge-128
###MS: 917
###MSMS: 919
BEGIN IONS
TITLE=Cmpd 175, AutoMSn(762.9216), 15.6 min
RTINSECONDS=934.963
SCANS=MS: 917 MSMS: 919
PEPMASS=762.92162	58955
CHARGE=2+
345.15943	408	
360.13022	407	
362.18869	948	1+
388.22783	232	
423.25741	151	
431.23546	166	
445.22016	313	
473.21790	1231	1+
526.81974	369	
527.31493	242	
562.31109	225	
619.33272	196	
626.35744	509	
626.87245	379	
672.40697	149	
689.86656	536	1+
690.41415	1825	1+
753.89776	171	
754.40391	243	
761.93275	241	
762.61617	150	
764.13256	151	
768.78863	194	
794.43117	174	
818.50354	514	1+
835.42486	638	
906.51011	421	1+
1052.61914	1277	
1053.62397	699	
1102.58100	204	
1265.65304	717	1+
1411.73303	703	1+
1524.83660	18220	1+
END IONS

###FS:    #m/z: 471.25840 #charge   3
###MaxRes:#m/z:  0.00000 #charge-128
###MS: 917
###MSMS: 920
BEGIN IONS
TITLE=Cmpd 176, AutoMSn(471.2584), 15.6 min
RTINSECONDS=935.465
SCANS=MS: 917 MSMS: 920
PEPMASS=471.25840	32944
CHARGE=3+
376.18365	118	
433.20284	181	
454.23945	164	
473.27777	155	
492.21136	106	
579.26686	330	1+
632.26830	135	
680.29047	115	
688.99951	145	
751.34556	695	
767.45134	108	
831.83703	172	
END IONS

###FS:    #m/z: 382.21726 #charge   2
###MaxRes:#m/z:  0.00000 #charge-128
###MS: 921
###MSMS: 922
BEGIN IONS
TITLE=Cmpd 177, AutoMSn(382.2173), 15.6 min
RTINSECONDS=938.489
SCANS=MS: 921 MSMS: 922
PEPMASS=382.21726	162519
CHARGE=2+
318.14915	291	
324.12266	337	1+
334.19689	369	
342.12990	216	
343.12821	485	1+
345.17015	1200	1+
360.13205	2275	1+
363.20877	3662	1+
368.26524	427	1+
369.52448	239	
369.70510	429	1+
380.25124	444	1+
389.21508	500	1+
399.18350	244	
403.23320	4722	1+
406.22462	334	
413.22737	665	1+
420.00431	217	
423.25821	2578	1+
430.07219	309	
431.23120	6959	1+
434.21921	665	
438.25070	529	
447.24784	760	1+
471.58669	206	
474.24889	2731	1+
514.30266	737	1+
516.30819	2301	1+
525.28788	449	1+
531.32610	1545	1+
532.19606	459	1+
536.34631	864	1+
542.30649	758	1+
544.31308	2444	1+
545.76221	387	
549.22478	284	
554.27416	555	1+
559.32209	1546	1+
566.26880	660	1+
571.30864	246	
576.23313	561	1+
592.29494	246	
593.35736	2603	1+
595.24937	220	
602.37410	1183	1+
611.27203	338	
626.35474	716	1+
630.36710	1668	1+
638.71184	791	
644.41117	433	
654.39105	238	
668.38483	894	1+
668.39417	334	
672.40905	950	1+
681.10088	256	
688.37836	213	
690.41573	13687	1+
696.37453	833	1+
699.18140	324	
705.31780	774	1+
706.19009	234	
713.42578	748	1+
722.34199	1436	1+
722.36896	558	1+
740.40566	1082	1+
END IONS

###FS:    #m/z: 762.92317 #charge   2
###MaxRes:#m/z:  0.00000 #charge-128
###MS: 921
###MSMS: 923
BEGIN IONS
TITLE=Cmpd 178, AutoMSn(762.9232), 15.6 min
RTINSECONDS=938.99
SCANS=MS: 921 MSMS: 923
PEPMASS=762.92317	52354
CHARGE=2+
345.15999	603	
360.12273	131	
362.18510	739	1+
369.53038	144	
423.25876	227	
473.21617	824	1+
475.22317	207	
526.82516	209	
543.28831	282	1+
570.27408	100	
582.33556	140	
586.29675	143	
626.36978	349	
626.86894	174	
630.35208	178	
633.32868	209	
633.83409	146	
638.71325	198	
675.86562	134	
689.89954	198	
690.41300	1192	1+
698.87659	103	
699.18693	105	
754.90786	130	
761.93884	146	
762.40041	144	
762.64456	137	
818.50389	570	1+
835.42203	832	1+
906.52297	148	
1052.63030	1319	1+
1251.71058	104	
1411.70685	504	1+
1524.83883	10395	1+
END IONS

###FS:    #m/z: 471.25800 #charge   3
###MaxRes:#m/z:  0.00000 #charge-128
###MS: 921
###MSMS: 924
BEGIN IONS
TITLE=Cmpd 179, AutoMSn(471.2580), 15.7 min
RTINSECONDS=939.491
SCANS=MS: 921 MSMS: 924
PEPMASS=471.25800	32243
CHARGE=3+
475.25663	102	
514.23575	158	
751.33691	367	
822.33727	150	
END IONS

###FS:    #m/z: 677.79002 #charge   2
###MaxRes:#m/z:  0.00000 #charge-128
###MS: 925
###MSMS: 926
BEGIN IONS
TITLE=Cmpd 180, AutoMSn(677.7900), 15.7 min
RTINSECONDS=942.509
SCANS=MS: 925 MSMS: 926
PEPMASS=677.79002	36774
CHARGE=2+
303.66133	261	
333.18827	724	
396.69200	234	
438.20562	260	
449.13578	211	
493.21881	5783	1+
498.89917	413	1+
499.23259	200	
501.55665	496	
537.22171	205	
539.76479	312	
540.25278	279	
551.00431	196	
560.24560	204	
561.27372	379	1+
590.22953	479	1+
590.58367	353	
606.29645	4177	1+
607.73298	698	1+
633.58690	203	
639.59995	743	1+
639.92340	899	1+
640.26601	387	
663.59358	201	
673.76204	620	1+
673.95619	408	1+
674.28591	769	1+
674.61800	406	
677.30201	349	1+
680.28100	486	1+
680.62315	216	
683.31850	1818	1+
691.33452	241	
701.62116	611	1+
702.30623	247	1+
704.30388	363	1+
721.32728	6900	1+
731.27041	635	
756.35700	320	
756.83459	257	
774.36136	204	
782.35700	378	1+
790.65621	233	1+
792.36489	4275	1+
829.35800	191	
875.38925	385	1+
939.40799	1697	1+
958.88526	231	
990.43242	309	1+
1054.42900	1569	1+
1149.55859	1612	1+
1250.61735	926	1+
1322.54807	477	1+
END IONS

###FS:    #m/z: 903.37976 #charge   3
###MaxRes:#m/z:  0.00000 #charge-128
###MS: 925
###MSMS: 927
BEGIN IONS
TITLE=Cmpd 181, AutoMSn(903.3798), 15.7 min
RTINSECONDS=943.01
SCANS=MS: 925 MSMS: 927
PEPMASS=903.37976	27959
CHARGE=3+
683.81784	114	
786.39549	112	
850.44036	124	
903.03814	114	
903.38313	3108	1+
903.71723	2773	1+
904.05176	2563	1+
907.85128	102	
END IONS

###FS:    #m/z: 549.28442 #charge   2
###MaxRes:#m/z:  0.00000 #charge-128
###MS: 925
###MSMS: 928
BEGIN IONS
TITLE=Cmpd 182, AutoMSn(549.2844), 15.7 min
RTINSECONDS=943.511
SCANS=MS: 925 MSMS: 928
PEPMASS=549.28442	26546
CHARGE=2+
313.11241	1938	1+
319.01307	475	
381.17755	628	
385.21884	609	
386.20430	1303	1+
398.19957	3160	1+
403.22594	735	
425.21567	960	
426.19743	2928	1+
474.26689	1222	1+
482.23576	556	
492.20660	473	
509.22642	3580	1+
527.24414	5493	1+
534.88140	1089	
554.29784	635	
571.31936	21590	1+
655.34920	335	
672.36495	6660	1+
681.02090	1286	
END IONS

###FS:    #m/z: 562.76364 #charge   2
###MaxRes:#m/z:  0.00000 #charge-128
###MS: 929
###MSMS: 930
BEGIN IONS
TITLE=Cmpd 183, AutoMSn(562.7636), 15.8 min
RTINSECONDS=946.543
SCANS=MS: 929 MSMS: 930
PEPMASS=562.76364	102371
CHARGE=2+
343.14778	776	
370.14406	2170	1+
388.16576	684	
409.21864	1422	
418.72049	408	
440.16117	565	
459.26493	391	
463.22641	651	
472.22852	1033	
485.20645	1397	
486.16885	4105	1+
489.20066	443	
493.21347	974	
506.23295	484	
523.26059	11409	1+
534.23073	488	
545.24982	731	
556.28538	755	
560.27585	1032	
560.77238	638	
562.76329	629	
563.26042	514	
584.28566	1203	1+
605.30246	1098	1+
622.32979	9904	1+
720.32978	1459	1+
737.35775	22361	1+
747.35653	1222	1+
792.35447	421	
836.42491	12987	1+
854.38887	2055	1+
855.38160	1145	1+
996.44927	1963	1+
1106.50631	34440	1+
END IONS

###FS:    #m/z: 523.28704 #charge   3
###MaxRes:#m/z:  0.00000 #charge-128
###MS: 929
###MSMS: 931
BEGIN IONS
TITLE=Cmpd 184, AutoMSn(523.2870), 15.8 min
RTINSECONDS=947.044
SCANS=MS: 929 MSMS: 931
PEPMASS=523.28704	60882
CHARGE=3+
339.18727	251	
343.14336	147	
359.17314	426	
363.21212	275	
370.20288	670	1+
376.19329	1857	1+
426.20268	146	
430.07197	162	
438.22297	191	
447.55380	156	
452.25179	194	
471.73536	244	
487.26181	188	
489.27634	3037	1+
497.26993	163	
503.24883	157	
521.26495	207	
523.26905	142	
532.25354	157	
562.30269	201	
572.30862	418	1+
590.32412	8801	1+
612.28062	221	
643.34292	827	1+
659.32754	323	
661.36127	6782	1+
669.92600	284	
671.34547	288	
734.38495	163	
740.40148	2868	1+
756.39818	1003	1+
758.41408	20115	1+
767.45087	184	
809.42040	678	1+
827.43694	4306	1+
845.44691	8322	1+
914.47718	227	
932.47947	3357	1+
942.62084	464	
END IONS

###FS:    #m/z: 549.28438 #charge   2
###MaxRes:#m/z:  0.00000 #charge-128
###MS: 929
###MSMS: 932
BEGIN IONS
TITLE=Cmpd 185, AutoMSn(549.2844), 15.8 min
RTINSECONDS=947.545
SCANS=MS: 929 MSMS: 932
PEPMASS=549.28438	46397
CHARGE=2+
313.11372	2575	
381.17374	1310	
385.20997	2145	1+
398.20289	5767	1+
403.22581	1130	
425.21074	1511	
426.19696	3993	1+
474.26261	2052	
481.23514	1359	1+
492.20985	1624	1+
509.23656	1537	
510.22051	3396	1+
526.26363	501	
527.24563	7639	1+
531.76438	569	
534.88258	767	
540.27720	612	
553.29898	1880	1+
571.31914	32167	1+
672.36801	11074	1+
681.01531	617	
681.11533	640	
END IONS

###FS:    #m/z: 562.76290 #charge   2
###MaxRes:#m/z:  0.00000 #charge-128
###MS: 933
###MSMS: 934
BEGIN IONS
TITLE=Cmpd 186, AutoMSn(562.7629), 15.8 min
RTINSECONDS=950.577
SCANS=MS: 933 MSMS: 934
PEPMASS=562.76290	174194
CHARGE=2+
343.14891	1174	
371.13889	2489	1+
375.13109	496	
388.16561	494	
409.22092	1441	
413.70383	500	
429.19733	571	
440.16120	536	
463.22211	503	
485.21070	1304	
486.16587	4412	1+
493.21887	2399	
501.55751	830	
506.23602	882	
523.26104	12708	1+
533.23457	1147	1+
545.24045	970	
556.28199	690	
560.27724	600	
560.78294	680	
562.76183	765	
563.27346	507	
584.27664	1528	1+
593.30140	733	
606.30132	2461	1+
622.32887	12971	1+
720.32714	3193	1+
737.35571	29340	1+
747.34305	888	
792.36607	928	
836.42280	15644	1+
847.16777	570	
854.39347	2754	1+
855.38322	865	
926.41614	724	
943.44553	2351	1+
996.45494	4218	1+
1106.50575	44124	1+
END IONS

###FS:    #m/z: 851.33136 #charge   2
###MaxRes:#m/z:  0.00000 #charge-128
###MS: 933
###MSMS: 935
BEGIN IONS
TITLE=Cmpd 187, AutoMSn(851.3314), 15.9 min
RTINSECONDS=951.078
SCANS=MS: 933 MSMS: 935
PEPMASS=851.33136	137194
CHARGE=2+
333.18547	4194	1+
341.14383	610	
346.12673	662	
359.15468	1772	1+
405.10817	430	
417.16233	896	1+
442.18442	572	1+
460.19924	1123	1+
470.18508	2051	1+
488.19562	3889	1+
493.21700	12502	1+
496.55708	358	
500.63829	578	1+
505.22573	411	
506.14958	570	
534.13476	346	
606.29949	6902	1+
620.20342	1281	1+
630.22621	1297	1+
648.22783	2052	1+
663.24321	604	
663.75009	368	
672.25934	843	
672.75604	796	
720.18853	463	
721.32463	6676	1+
745.24483	511	
748.30419	469	
748.78947	363	
763.25774	2104	1+
792.36801	6939	1+
802.77119	505	
815.80103	365	
816.31551	379	
833.31957	396	
875.38436	673	1+
892.28740	705	1+
910.28843	1345	1+
939.39911	3517	1+
949.50890	452	
963.32001	560	1+
981.33821	1026	1+
990.43243	888	1+
1054.42584	5095	1+
1096.35067	1662	1+
1150.45630	397	
1209.42948	520	
1210.44292	351	
1214.46837	6937	1+
1343.48312	700	
1458.51831	376	
1458.52470	1668	1+
1541.56462	1739	1+
1559.57597	7015	1+
1619.63357	961	1+
1637.63696	3285	1+
1683.64381	6758	1+
1701.65546	25981	1+
END IONS

###FS:    #m/z: 567.89185 #charge   3
###MaxRes:#m/z:  0.00000 #charge-128
###MS: 933
###MSMS: 936
BEGIN IONS
TITLE=Cmpd 188, AutoMSn(567.8918), 15.9 min
RTINSECONDS=951.579
SCANS=MS: 933 MSMS: 936
PEPMASS=567.89185	90913
CHARGE=3+
303.65552	761	
333.18880	4450	1+
346.12752	697	
359.15685	731	
361.17031	713	
423.10339	640	
437.63969	794	
449.13721	696	
476.18469	800	
486.16880	2056	1+
488.19543	2229	1+
493.21690	26350	1+
507.68311	1126	
516.68468	701	
523.25967	4074	1+
540.19460	1122	1+
540.55624	1156	
553.75851	3873	
562.76011	1055	
568.25587	849	
568.76251	700	
606.30122	15518	1+
607.73354	2268	1+
609.16760	1372	
621.18705	987	
622.33089	3047	1+
630.23025	1308	1+
648.22872	673	
672.26004	763	
721.32860	15816	1+
737.35254	7111	1+
745.24771	2377	1+
763.25215	5307	1+
768.21822	906	
774.35572	755	
792.36354	10503	1+
802.76853	775	
836.42627	4203	1+
892.27977	4789	1+
892.28033	883	
910.29340	6244	1+
912.28334	656	
939.37898	2157	1+
944.43772	895	1+
954.28102	779	
1096.35654	4465	1+
1107.50863	20247	1+
1125.51453	6297	1+
1495.59833	1806	1+
1559.57841	1880	1+
END IONS

###FS:    #m/z: 851.33080 #charge   2
###MaxRes:#m/z:  0.00000 #charge-128
###MS: 937
###MSMS: 938
BEGIN IONS
TITLE=Cmpd 189, AutoMSn(851.3308), 15.9 min
RTINSECONDS=954.603
SCANS=MS: 937 MSMS: 938
PEPMASS=851.33080	191244
CHARGE=2+
333.18842	4307	1+
339.29144	721	
341.14617	1127	
346.12351	1223	
359.15733	2362	1+
405.11244	332	
417.16173	970	
442.18440	897	1+
452.17620	463	
460.20455	1234	
470.18690	2314	1+
488.19566	4172	1+
493.21554	12926	1+
496.55923	441	
501.55507	495	
506.16773	438	
577.18656	414	
603.18713	344	
606.29614	7610	1+
620.24278	372	
621.19259	909	1+
630.22170	869	1+
648.22200	2010	1+
703.29956	313	
721.32748	8060	1+
745.24487	464	
748.29132	658	
763.25542	1980	1+
792.36805	7033	1+
806.80284	409	
815.82108	676	
834.31102	311	
839.25444	353	
892.27439	621	
910.28993	1740	1+
939.39872	3569	1+
981.32740	1085	1+
990.43362	932	1+
1054.42441	5479	1+
1065.31799	1045	1+
1096.35862	1613	1+
1209.44812	589	
1214.46294	7782	1+
1220.93980	337	
1228.05366	412	
1343.49621	3455	1+
1458.52871	2514	1+
1458.53334	378	
1541.57552	1809	1+
1559.58121	8515	1+
1619.63638	1094	1+
1637.65225	3862	1+
1683.64090	8759	1+
1701.65415	28964	1+
END IONS

###FS:    #m/z: 562.76295 #charge   2
###MaxRes:#m/z:  0.00000 #charge-128
###MS: 937
###MSMS: 939
BEGIN IONS
TITLE=Cmpd 190, AutoMSn(562.7629), 15.9 min
RTINSECONDS=955.104
SCANS=MS: 937 MSMS: 939
PEPMASS=562.76295	141053
CHARGE=2+
333.18698	640	
342.15455	1088	1+
370.16212	520	
371.14022	1326	
388.16061	500	
409.21638	1990	1+
449.22062	408	
459.25599	389	
485.19856	1291	
486.16983	4221	1+
493.21829	3337	1+
498.72580	422	
506.22755	724	
523.26267	9490	1+
534.22824	428	
545.25566	375	
556.26298	1156	1+
560.26166	560	
560.77322	513	
562.76235	636	
563.26362	498	
584.30397	590	
593.30409	575	
606.30431	2528	
622.32969	8525	1+
632.31913	376	
720.33150	494	
721.32728	2567	1+
737.35518	19632	1+
747.33983	585	
763.25980	608	
792.36075	1569	1+
819.39902	440	
836.42450	11967	1+
845.98792	452	
854.38222	2275	1+
855.36983	396	
943.43484	2467	1+
996.45234	1798	1+
1106.50715	31505	1+
END IONS

###FS:    #m/z: 567.89167 #charge   3
###MaxRes:#m/z:  0.00000 #charge-128
###MS: 937
###MSMS: 940
BEGIN IONS
TITLE=Cmpd 191, AutoMSn(567.8917), 15.9 min
RTINSECONDS=955.606
SCANS=MS: 937 MSMS: 940
PEPMASS=567.89167	114198
CHARGE=3+
303.65241	618	
333.18640	4421	1+
339.29239	784	
346.11808	776	
359.15149	886	
373.13250	689	
375.60534	665	
384.61821	687	
423.10396	956	
438.21706	1132	
449.13488	756	
470.19461	1940	1+
486.17634	1676	1+
488.19208	2109	1+
493.21639	24048	1+
523.26158	2542	1+
539.68367	932	
540.20467	975	1+
540.55549	730	
540.88926	628	
553.75856	2143	
562.76255	704	
568.26939	1980	1+
606.29821	14733	1+
609.16655	1518	1+
621.18453	996	
622.32199	2511	1+
630.23899	1077	1+
648.23484	652	
697.76767	664	
703.32193	898	
721.32732	15099	1+
737.35563	2060	
738.35061	2667	1+
745.24985	2454	1+
763.25574	4324	1+
768.21756	955	
772.52091	775	
792.36710	7620	1+
802.76945	644	
836.42569	2465	1+
892.28220	803	
892.28735	4742	1+
910.29621	6219	1+
954.27892	991	1+
963.31804	908	1+
1054.41863	753	
1096.35564	4935	1+
1107.50995	11906	1+
1125.52058	3655	1+
1214.50070	3352	1+
1495.58534	2436	1+
1559.57703	2034	1+
END IONS

###FS:    #m/z: 851.33024 #charge   2
###MaxRes:#m/z:  0.00000 #charge-128
###MS: 941
###MSMS: 942
BEGIN IONS
TITLE=Cmpd 192, AutoMSn(851.3302), 16.0 min
RTINSECONDS=958.646
SCANS=MS: 941 MSMS: 942
PEPMASS=851.33024	166110
CHARGE=2+
333.18687	3680	1+
341.14292	565	
346.12104	1115	1+
359.15341	1633	1+
387.12789	398	
405.10743	554	
417.15972	683	
442.18111	984	1+
460.20883	875	1+
470.18671	1784	1+
488.19553	3581	1+
493.21572	10951	1+
500.20361	369	
505.21243	528	
506.15706	461	
534.13423	355	
603.19528	292	
606.29532	6187	1+
620.20589	743	1+
630.22426	1088	1+
640.25742	290	
648.22428	1746	1+
654.23447	424	
663.24920	290	
721.32590	6002	1+
745.24851	350	
763.25807	1610	1+
772.51860	521	
792.36618	5513	1+
810.32240	489	
810.82657	410	
815.81349	452	
850.32400	602	
875.39846	621	1+
892.29040	289	
910.28860	1261	1+
939.39899	2567	1+
981.32293	936	1+
990.42264	872	1+
1054.42572	3737	1+
1078.34144	324	
1096.35421	685	
1097.34801	322	
1150.46880	375	
1209.44115	479	
1214.45527	6360	1+
1220.94460	421	
1343.49726	2580	1+
1458.52927	2678	1+
1495.57856	810	1+
1541.56809	1324	1+
1559.57738	5974	1+
1637.64653	2847	1+
1665.61588	713	1+
1683.63939	6082	1+
1701.65109	21444	1+
END IONS

###FS:    #m/z: 567.89206 #charge   3
###MaxRes:#m/z:  0.00000 #charge-128
###MS: 941
###MSMS: 943
BEGIN IONS
TITLE=Cmpd 193, AutoMSn(567.8921), 16.0 min
RTINSECONDS=959.147
SCANS=MS: 941 MSMS: 943
PEPMASS=567.89206	100782
CHARGE=3+
303.65160	532	
333.18698	3715	1+
371.14757	551	
376.21913	609	
382.13349	602	
396.68851	530	
436.64004	602	1+
446.64627	2795	1+
449.13313	664	
460.19114	683	1+
470.19399	1884	1+
486.17665	1015	1+
488.19554	1682	1+
493.21620	17907	1+
507.67854	611	
523.25152	2281	1+
527.71693	814	
540.55861	609	
540.89393	533	
553.75555	1740	
558.29842	5474	1+
561.76302	812	1+
567.26186	900	1+
580.27869	696	
606.29888	11730	1+
607.73793	1362	1+
609.16776	802	
621.18278	864	
622.31863	1319	1+
630.23347	804	1+
648.22606	1008	1+
697.76907	680	1+
698.34765	567	
703.31932	587	
705.32736	846	
712.14840	725	
721.32776	11375	1+
737.34991	1029	
738.34918	1836	1+
745.25334	1876	1+
748.29380	580	
748.79671	1048	1+
762.35527	3193	
763.26628	2711	1+
768.21855	1005	1+
780.29686	877	
780.78809	971	1+
792.36750	6258	1+
811.43881	671	1+
836.42310	679	
837.42431	1201	1+
875.43699	6057	1+
892.28309	585	
893.29114	1729	1+
910.29642	4446	1+
940.39104	672	1+
990.41176	716	1+
1038.50246	1933	1+
1078.34275	615	
1078.35281	1380	1+
1096.35212	3736	1+
1107.50936	8041	1+
1125.51448	3103	1+
1137.56150	5879	1+
END IONS

###FS:    #m/z: 760.80186 #charge   2
###MaxRes:#m/z:  0.00000 #charge-128
###MS: 941
###MSMS: 944
BEGIN IONS
TITLE=Cmpd 194, AutoMSn(760.8019), 16.0 min
RTINSECONDS=959.648
SCANS=MS: 941 MSMS: 944
PEPMASS=760.80186	56694
CHARGE=2+
1520.59114	41672	1+
END IONS

###FS:    #m/z: 567.89135 #charge   3
###MaxRes:#m/z:  0.00000 #charge-128
###MS: 945
###MSMS: 946
BEGIN IONS
TITLE=Cmpd 195, AutoMSn(567.8914), 16.0 min
RTINSECONDS=962.68
SCANS=MS: 945 MSMS: 946
PEPMASS=567.89135	51035
CHARGE=3+
333.18300	1714	1+
346.13211	496	
384.19525	432	
387.09902	574	
390.19837	390	
405.10348	502	
406.22248	545	
423.09854	565	
433.24107	464	
446.64743	534	
461.23723	441	
470.19258	650	
475.20009	397	
476.18588	809	1+
481.20821	729	1+
488.20325	1133	1+
493.21636	9992	1+
501.55703	477	
515.27466	518	1+
519.74944	571	
534.13632	689	
541.26742	622	
556.28382	457	
558.29887	13063	1+
568.26340	725	1+
573.75408	397	
580.27674	705	1+
606.30377	8262	1+
609.16545	891	1+
621.18930	611	
630.21894	641	1+
640.30533	825	1+
698.35435	4861	1+
705.33534	2364	1+
721.32785	7299	1+
730.26565	664	1+
745.25534	747	
762.35181	8485	1+
774.35431	494	
792.36500	4444	1+
801.63174	395	
802.77609	579	
811.44261	3461	1+
827.73327	463	
875.43507	8278	1+
939.40813	392	
974.50178	533	1+
990.43503	1135	1+
1073.56527	1331	1+
1091.48772	689	1+
1136.53606	801	1+
END IONS

###FS:    #m/z: 760.80148 #charge   2
###MaxRes:#m/z:  0.00000 #charge-128
###MS: 945
###MSMS: 947
BEGIN IONS
TITLE=Cmpd 196, AutoMSn(760.8015), 16.1 min
RTINSECONDS=963.181
SCANS=MS: 945 MSMS: 947
PEPMASS=760.80148	53831
CHARGE=2+
491.73021	655	
752.30703	245	
757.35562	246	
763.38386	327	
1520.59290	27984	1+
END IONS

###FS:    #m/z: 549.28245 #charge   2
###MaxRes:#m/z:  0.00000 #charge-128
###MS: 945
###MSMS: 948
BEGIN IONS
TITLE=Cmpd 197, AutoMSn(549.2825), 16.1 min
RTINSECONDS=963.683
SCANS=MS: 945 MSMS: 948
PEPMASS=549.28245	59423
CHARGE=2+
308.17748	571	
313.11487	1162	
319.00875	479	
381.17403	679	
385.20878	1888	1+
391.74742	701	
398.20134	3512	1+
403.22541	625	
425.21344	872	
426.19388	3664	1+
456.22263	428	
459.23859	682	
464.23173	1405	1+
474.25980	1167	
476.18343	551	
481.23034	1006	1+
492.20684	533	
509.23970	956	
510.22481	2141	1+
527.24493	6134	1+
534.87892	674	
535.81623	607	
536.24298	441	
552.26576	405	
553.27353	1596	1+
561.05959	611	
571.31841	24186	1+
586.31892	1281	1+
602.27410	1540	
602.77266	1182	
628.33596	419	
638.29635	410	
655.33657	422	
657.36094	389	
672.36634	7281	1+
681.30556	497	
699.30211	930	1+
928.47644	2986	1+
1088.51035	4122	1+
END IONS

###FS:    #m/z: 691.05310 #charge   2
###MaxRes:#m/z:  0.00000 #charge-128
###MS: 949
###MSMS: 950
BEGIN IONS
TITLE=Cmpd 198, AutoMSn(691.0531), 16.1 min
RTINSECONDS=966.707
SCANS=MS: 949 MSMS: 950
PEPMASS=691.05310	120850
CHARGE=2+
308.17647	634	
361.15058	1183	
389.14563	1200	
476.18091	2097	
561.27324	554	
571.25035	1689	1+
589.26429	1020	
602.26833	758	
636.27047	875	
636.77972	1439	1+
638.29798	593	
648.94963	1595	
649.28109	1444	
649.61409	565	
665.28636	1073	
665.53992	909	
665.78699	1100	
666.03855	824	
686.30124	1071	
686.55205	893	
718.64968	687	
724.31056	12911	1+
724.64689	9697	1+
724.97947	6803	1+
745.83718	623	
762.00705	3762	1+
762.34642	4353	1+
762.66881	2403	
800.34799	5325	1+
800.68343	4699	1+
801.01973	3395	
847.68515	1758	1+
848.01733	2057	1+
848.35108	1690	
853.02482	606	
853.69187	29672	1+
854.02789	27070	1+
854.36067	19561	1+
1085.96963	648	
1088.50509	11072	1+
1280.03750	9933	1+
1280.53850	7920	1+
1361.60190	3431	1+
1380.10065	9917	1+
1380.60497	9604	1+
END IONS

###FS:    #m/z: 569.29009 #charge   2
###MaxRes:#m/z:  0.00000 #charge-128
###MS: 949
###MSMS: 951
BEGIN IONS
TITLE=Cmpd 199, AutoMSn(569.2901), 16.1 min
RTINSECONDS=967.207
SCANS=MS: 949 MSMS: 951
PEPMASS=569.29009	94433
CHARGE=2+
318.14231	333	
321.16577	474	
333.18176	1399	1+
376.22060	419	
390.21098	669	
406.23373	409	
423.10079	347	
433.24349	1035	1+
461.24091	367	
470.19399	440	
476.18076	325	
481.20958	771	
493.21591	5072	1+
500.64691	438	
516.27184	366	
541.27072	852	
552.27524	554	
556.28602	554	
558.29861	19749	1+
560.76452	435	
569.77662	327	
580.27158	457	
606.30077	4348	1+
621.18146	399	
641.32716	985	
698.35940	6623	1+
705.33283	1543	
705.33479	1531	1+
721.32817	3916	1+
762.35255	12398	1+
772.52127	698	
792.36634	1789	1+
811.43774	5141	1+
875.43649	12159	1+
886.44421	329	
939.39336	362	
974.49723	735	1+
1038.50134	1714	1+
1038.50723	578	
1073.58091	1696	1+
END IONS

###FS:    #m/z: 552.64315 #charge   1
###MaxRes:#m/z:  0.00000 #charge-128
###MS: 949
###MSMS: 952
BEGIN IONS
TITLE=Cmpd 200, AutoMSn(552.6431), 16.1 min
RTINSECONDS=967.708
SCANS=MS: 949 MSMS: 952
PEPMASS=552.64315	43061
CHARGE=1+
308.17637	830	
310.16799	337	
313.11681	1518	1+
319.00381	374	
361.15323	1036	
363.50734	457	
363.84186	559	
364.16477	746	
381.18503	448	
386.19615	380	
389.14842	1378	
398.20053	3208	1+
401.85700	360	
425.21064	397	
426.19759	3586	1+
454.54402	426	
455.73608	478	
459.23452	589	
464.74238	15411	1+
473.19326	345	
474.26173	377	
476.18324	1984	1+
484.20404	669	1+
489.87461	856	
490.20479	2267	1+
490.53986	539	
496.20136	531	
499.24530	364	
509.22753	3198	1+
524.19130	363	
527.24144	6996	1+
535.22392	400	
535.71859	619	
544.22068	1250	
END IONS

###FS:    #m/z: 691.05355 #charge   2
###MaxRes:#m/z:  0.00000 #charge-128
###MS: 953
###MSMS: 954
BEGIN IONS
TITLE=Cmpd 201, AutoMSn(691.0536), 16.2 min
RTINSECONDS=970.734
SCANS=MS: 953 MSMS: 954
PEPMASS=691.05355	176903
CHARGE=2+
308.17810	971	
361.14931	1346	
389.14868	1593	
476.18215	1566	
561.26553	714	
571.25466	864	
589.26640	992	
636.27854	788	
636.51161	1043	
636.77875	1729	1+
648.95366	1378	
649.27923	1534	
649.61958	907	
665.28756	1055	
665.54281	1886	
665.77803	901	
686.29434	1424	
686.55322	943	
724.31213	12616	1+
724.64648	11718	1+
724.97866	6731	1+
745.83935	653	
762.01113	3965	1+
762.34234	4740	1+
762.67547	2612	
800.34903	5976	1+
800.68461	5087	
801.02048	2630	
847.68352	1737	1+
848.02130	2213	1+
848.35361	1594	
853.39247	697	
853.69228	31417	1+
854.02610	32261	1+
854.36166	23080	1+
904.38627	954	
904.89601	1137	
1088.50827	13429	1+
1280.03538	11947	1+
1280.54182	8927	1+
1361.60414	5092	1+
1380.09779	11351	1+
1380.60091	11630	1+
END IONS

###FS:    #m/z: 569.29028 #charge   2
###MaxRes:#m/z:  0.00000 #charge-128
###MS: 953
###MSMS: 955
BEGIN IONS
TITLE=Cmpd 202, AutoMSn(569.2903), 16.2 min
RTINSECONDS=971.235
SCANS=MS: 953 MSMS: 955
PEPMASS=569.29028	90419
CHARGE=2+
318.14661	346	
321.17058	259	
333.18145	927	1+
389.21353	693	1+
406.22404	695	
417.20257	265	
433.24088	1395	1+
456.18661	357	
461.23860	318	
481.21035	958	1+
488.28323	377	
493.21662	2597	1+
516.27934	364	
519.75853	847	
520.26122	510	
537.29204	786	
537.78658	509	
541.26879	677	
552.27084	436	
556.27701	778	
558.30059	16368	1+
569.78278	243	
570.27702	249	
580.28862	287	
606.30501	2166	1+
641.34355	544	
698.35419	5743	1+
703.31544	262	
705.33574	3017	1+
721.32296	1481	1+
745.27048	296	
762.35336	10616	1+
792.37074	1164	1+
811.44219	4745	1+
875.43599	8391	1+
974.50940	270	
1038.50105	388	
END IONS

###FS:    #m/z: 552.64487 #charge   1
###MaxRes:#m/z:  0.00000 #charge-128
###MS: 953
###MSMS: 956
BEGIN IONS
TITLE=Cmpd 203, AutoMSn(552.6449), 16.2 min
RTINSECONDS=971.736
SCANS=MS: 953 MSMS: 956
PEPMASS=552.64487	67424
CHARGE=1+
310.16575	480	
313.11804	811	1+
319.01238	345	
361.15189	1061	
363.50554	805	
363.84911	384	
364.16294	413	
385.17992	409	
389.15062	1541	1+
395.78238	816	
398.19988	1767	1+
401.85693	298	
425.21803	303	
425.53345	441	
426.19718	2063	1+
442.71149	298	
454.53694	315	
455.74058	548	
458.20772	636	1+
461.69364	291	
466.86799	361	
474.26409	385	
476.18535	1305	1+
481.22010	584	1+
484.20562	431	
489.87047	655	
490.20605	1607	1+
490.54732	308	
498.22674	598	1+
509.22003	1968	1+
524.19473	446	
527.24473	4595	1+
535.73321	577	
540.27296	1052	
540.78121	582	
544.22342	927	
548.27383	476	1+
END IONS

###FS:    #m/z: 691.05280 #charge   2
###MaxRes:#m/z:  0.00000 #charge-128
###MS: 957
###MSMS: 958
BEGIN IONS
TITLE=Cmpd 204, AutoMSn(691.0528), 16.2 min
RTINSECONDS=974.753
SCANS=MS: 957 MSMS: 958
PEPMASS=691.05280	136595
CHARGE=2+
308.17676	814	
361.14909	1249	1+
389.14522	1195	
464.73255	435	
476.18076	1205	
561.26925	567	
571.24767	684	
589.27077	660	
602.26711	573	
636.26848	576	
636.52230	473	
636.77483	802	1+
640.77373	3705	
641.27411	1598	
648.94869	997	
649.27455	780	
649.60933	694	
665.54464	550	
686.03962	954	1+
686.30101	1362	1+
690.80981	2571	
691.30423	1993	1+
691.93628	396	
724.31283	8694	1+
724.64649	6546	1+
724.98344	4811	1+
745.83554	418	
762.01064	2486	1+
762.34075	2043	1+
762.67552	1463	
800.34714	3776	1+
800.68179	3543	1+
801.01764	1525	1+
847.69052	1019	1+
848.01576	1557	1+
848.35389	537	
853.69372	18289	1+
854.02871	18451	1+
854.36334	12772	1+
887.37915	420	
972.92727	396	
1085.96203	464	
1086.45573	587	
1088.50650	8178	1+
1280.03815	6384	1+
1329.57082	1307	1+
1361.59648	3094	1+
1380.09806	5677	1+
END IONS

###FS:    #m/z: 552.64452 #charge   1
###MaxRes:#m/z:  0.00000 #charge-128
###MS: 957
###MSMS: 959
BEGIN IONS
TITLE=Cmpd 205, AutoMSn(552.6445), 16.3 min
RTINSECONDS=975.254
SCANS=MS: 957 MSMS: 959
PEPMASS=552.64452	48885
CHARGE=1+
308.17859	361	
310.16911	290	
350.14856	281	
352.17154	186	
361.15157	643	1+
363.50757	469	
365.68300	173	
375.12749	270	
386.18764	235	
389.14691	925	
398.20014	1606	1+
407.19599	242	
417.93058	200	
418.19659	174	
419.18160	369	1+
425.21081	195	
426.19764	1511	1+
435.19335	181	
454.19817	339	1+
454.52816	267	
455.73479	496	
459.23203	521	1+
464.22869	261	
473.21918	710	1+
476.18104	1162	1+
482.21438	532	1+
489.87578	303	
490.21602	281	
490.54718	429	1+
491.21533	482	1+
498.22720	451	1+
509.23263	1043	1+
512.20968	196	
524.21521	216	
525.21718	411	1+
527.24440	3688	1+
534.89674	213	
536.22978	824	1+
540.26634	715	1+
540.77667	566	
543.74397	174	
544.24563	4871	1+
550.74869	760	1+
551.27143	309	
552.26796	1942	1+
END IONS

###FS:    #m/z: 920.39793 #charge   3
###MaxRes:#m/z:  0.00000 #charge-128
###MS: 957
###MSMS: 960
BEGIN IONS
TITLE=Cmpd 206, AutoMSn(920.3979), 16.3 min
RTINSECONDS=975.755
SCANS=MS: 957 MSMS: 960
PEPMASS=920.39793	29782
CHARGE=3+
476.17915	109	
544.75678	264	
545.26262	190	
561.27337	126	
854.35827	114	
904.90960	103	
919.85404	112	
920.40247	1331	1+
920.72912	1820	1+
921.05711	867	1+
END IONS

###FS:    #m/z: 880.81510 #charge   2
###MaxRes:#m/z:  0.00000 #charge-128
###MS: 961
###MSMS: 962
BEGIN IONS
TITLE=Cmpd 207, AutoMSn(880.8151), 16.3 min
RTINSECONDS=978.772
SCANS=MS: 961 MSMS: 962
PEPMASS=880.81510	26994
CHARGE=2+
384.69194	125	
875.39014	205	
883.08981	118	
884.38859	378	1+
885.71360	303	1+
886.05202	257	1+
905.25983	109	
1021.41971	124	
1760.62919	12431	1+
END IONS

###FS:    #m/z: 586.24798 #charge   2
###MaxRes:#m/z:  0.00000 #charge-128
###MS: 961
###MSMS: 963
BEGIN IONS
TITLE=Cmpd 208, AutoMSn(586.2480), 16.3 min
RTINSECONDS=979.273
SCANS=MS: 961 MSMS: 963
PEPMASS=586.24798	25308
CHARGE=2+
319.66504	225	
342.08737	373	
360.08653	208	
383.69110	756	1+
399.09649	322	
427.27661	255	
448.21273	384	
535.82000	244	
540.73892	197	
555.33197	694	1+
562.73639	221	
577.73394	301	
621.28385	208	
663.75633	249	
672.77239	290	
673.26490	351	
715.35958	635	1+
744.78642	723	
745.29757	530	
1015.37863	254	
1055.44862	1664	1+
1171.48425	21762	1+
END IONS

###FS:    #m/z: 611.79402 #charge   2
###MaxRes:#m/z:  0.00000 #charge-128
###MS: 961
###MSMS: 964
BEGIN IONS
TITLE=Cmpd 209, AutoMSn(611.7940), 16.3 min
RTINSECONDS=979.774
SCANS=MS: 961 MSMS: 964
PEPMASS=611.79402	22952
CHARGE=2+
329.12985	200	
346.14627	165	
429.19653	103	
445.18917	108	
457.19826	211	
472.75805	101	
490.24455	158	
541.22265	103	
553.76083	104	
586.23041	567	1+
594.28802	377	1+
601.29439	211	
604.20993	148	
610.26350	122	
614.26553	127	
618.31976	199	
689.34057	682	1+
701.25162	1393	1+
712.13778	100	
726.40616	126	
800.31077	260	1+
802.33341	156	
849.37360	1216	1+
859.03613	261	
860.22019	172	
946.42901	11201	1+
956.79565	512	
957.66995	297	
957.91198	145	
END IONS

###FS:    #m/z: 664.29404 #charge   3
###MaxRes:#m/z:  0.00000 #charge-128
###MS: 965
###MSMS: 966
BEGIN IONS
TITLE=Cmpd 210, AutoMSn(664.2940), 16.4 min
RTINSECONDS=982.803
SCANS=MS: 965 MSMS: 966
PEPMASS=664.29404	22316
CHARGE=3+
436.23569	392	
457.20708	293	
467.52697	150	
477.20099	216	1+
480.24061	171	
510.20959	210	
548.22688	1067	1+
548.55906	799	1+
548.88797	352	
581.25500	427	
581.58124	394	
581.91603	157	
599.30608	1894	1+
606.27918	207	
619.25691	286	
619.59570	143	
619.93789	259	
635.27211	138	
647.93691	188	
652.94216	204	
655.78743	131	
656.28166	352	1+
657.88293	144	
660.03155	166	
660.29219	524	1+
660.53279	155	
662.29450	506	1+
662.61002	363	1+
662.93413	147	
664.33257	427	1+
670.33736	1735	1+
680.26556	246	1+
685.94958	162	
686.27671	155	
764.32591	306	1+
781.37313	128	
799.37806	577	1+
847.03391	200	
913.41217	668	1+
928.39013	282	1+
1322.56767	659	1+
1333.59931	409	1+
1642.64527	1225	1+
1741.71835	642	1+
END IONS

###FS:    #m/z: 611.79286 #charge   2
###MaxRes:#m/z:  0.00000 #charge-128
###MS: 965
###MSMS: 967
BEGIN IONS
TITLE=Cmpd 211, AutoMSn(611.7929), 16.4 min
RTINSECONDS=983.303
SCANS=MS: 965 MSMS: 967
PEPMASS=611.79286	24868
CHARGE=2+
329.11985	113	
403.17167	153	
427.18490	121	
521.26618	101	
531.25904	121	
540.26707	114	
586.21679	195	
683.26221	109	
689.34794	972	1+
698.10558	104	
701.25580	1066	1+
800.31957	173	
849.37653	705	1+
946.42819	8734	1+
956.66502	506	1+
956.80493	142	
END IONS

###FS:    #m/z: 880.81601 #charge   2
###MaxRes:#m/z:  0.00000 #charge-128
###MS: 965
###MSMS: 968
BEGIN IONS
TITLE=Cmpd 212, AutoMSn(880.8160), 16.4 min
RTINSECONDS=983.804
SCANS=MS: 965 MSMS: 968
PEPMASS=880.81601	23992
CHARGE=2+
436.22566	117	
876.37150	101	
880.41287	127	
885.40898	244	
885.75008	105	
886.05860	123	
1760.62621	7939	1+
END IONS

###FS:    #m/z: 586.25252 #charge   2
###MaxRes:#m/z:  0.00000 #charge-128
###MS: 969
###MSMS: 970
BEGIN IONS
TITLE=Cmpd 213, AutoMSn(586.2525), 16.4 min
RTINSECONDS=986.846
SCANS=MS: 969 MSMS: 970
PEPMASS=586.25252	20891
CHARGE=2+
329.12056	224	
341.14302	442	
360.08981	150	
383.18845	134	
399.10088	314	
409.19448	141	
412.20951	230	
427.27607	326	1+
439.20695	283	1+
489.26475	132	
493.22566	279	1+
511.25183	160	
528.22389	504	
528.72953	189	
540.73439	163	
551.27904	128	
554.22469	176	
563.26086	128	
568.28443	228	1+
578.24144	323	1+
589.26916	167	
608.24438	1014	1+
608.75123	437	
621.29699	347	1+
657.35213	941	1+
663.75080	155	
669.26190	1289	1+
677.86716	612	1+
690.36219	151	
693.27658	136	
698.31846	159	
715.37102	483	1+
744.78082	218	
745.29505	366	
750.32258	185	
766.37411	297	1+
768.33877	590	1+
817.38770	561	1+
895.42235	423	1+
914.44038	10371	1+
924.60460	284	
1109.58636	423	1+
1171.49332	12616	1+
END IONS

###FS:    #m/z: 664.79531 #charge   2
###MaxRes:#m/z:  0.00000 #charge-128
###MS: 969
###MSMS: 971
BEGIN IONS
TITLE=Cmpd 214, AutoMSn(664.7953), 16.5 min
RTINSECONDS=987.346
SCANS=MS: 969 MSMS: 971
PEPMASS=664.79531	19252
CHARGE=2+
335.66778	131	
400.18711	231	
436.23458	271	
493.21173	157	
548.22619	468	
548.55949	143	
548.88805	212	
551.28107	197	
572.24599	227	
581.59385	192	
599.30405	989	1+
606.30533	182	
618.27209	283	1+
619.60532	138	
619.94399	121	
624.74327	135	
634.32947	129	
656.95622	218	1+
664.27420	154	
665.41175	226	
670.34473	900	1+
679.94175	132	
681.28597	125	
767.45037	124	
799.37674	227	
821.82422	164	
822.32874	326	
871.85385	197	
896.39552	146	
913.42875	366	1+
928.38193	231	1+
1320.55994	578	1+
1323.57581	760	1+
END IONS

###FS:    #m/z: 586.25252 #charge   2
###MaxRes:#m/z:  0.00000 #charge-128
###MS: 969
###MSMS: 972
BEGIN IONS
TITLE=Cmpd 215, AutoMSn(586.2525), 16.5 min
RTINSECONDS=987.848
SCANS=MS: 969 MSMS: 972
PEPMASS=586.25252	19555
CHARGE=2+
329.12315	364	
341.14209	271	
358.18773	254	
360.11994	137	
361.20548	159	
399.09924	241	
412.18583	320	
440.21182	602	1+
448.20931	181	
450.11801	141	
463.71622	154	
528.23872	232	
554.24572	189	
555.32717	174	
555.78203	285	
572.24046	170	
584.27574	164	
589.24540	199	
600.24049	177	
657.35319	1374	1+
664.26329	159	
669.26660	2006	1+
672.75429	197	
673.27122	147	
677.87282	867	1+
715.35601	247	
740.33505	138	
744.78369	377	1+
768.33581	551	1+
817.38749	748	1+
819.39614	201	
898.41199	159	
914.43801	18223	1+
924.62078	491	1+
1171.50918	7798	1+
END IONS

###FS:    #m/z: 587.78496 #charge   2
###MaxRes:#m/z:  0.00000 #charge-128
###MS: 973
###MSMS: 974
BEGIN IONS
TITLE=Cmpd 216, AutoMSn(587.7850), 16.5 min
RTINSECONDS=990.894
SCANS=MS: 973 MSMS: 974
PEPMASS=587.78496	61821
CHARGE=2+
329.12629	562	
341.14416	758	
361.21022	202	
383.69435	217	
412.19898	425	
440.20534	508	
483.24267	178	
511.24942	217	
528.23110	347	
528.72761	246	
554.23090	280	
555.29710	527	1+
569.30029	205	
589.24335	265	
608.24680	767	
608.73944	411	
624.26484	189	
639.34753	229	
657.35456	2317	1+
669.26458	3195	1+
673.27148	281	
678.91403	579	1+
701.78207	189	
715.36253	222	
740.33950	220	
744.80285	494	1+
768.34277	1019	1+
817.38346	1441	1+
914.43910	27156	1+
1171.52347	7763	1+
END IONS

###FS:    #m/z: 541.01778 #charge   2
###MaxRes:#m/z:  0.00000 #charge-128
###MS: 973
###MSMS: 975
BEGIN IONS
TITLE=Cmpd 217, AutoMSn(541.0178), 16.5 min
RTINSECONDS=991.395
SCANS=MS: 973 MSMS: 975
PEPMASS=541.01778	17602
CHARGE=2+
341.14627	196	
364.19129	146	
379.69981	154	
389.16230	133	
392.16966	522	
399.68584	228	
401.18220	347	1+
428.22198	470	1+
432.21657	133	
479.72861	284	1+
486.17004	153	
499.74013	299	1+
520.26211	1421	1+
520.77348	265	
524.25077	231	1+
531.24577	161	
536.26317	236	1+
539.27435	357	1+
541.27132	1184	1+
541.76376	301	
544.27155	222	
544.93031	216	
554.23062	326	1+
556.28363	181	
566.26882	153	
566.77424	397	
586.30948	1769	1+
587.62289	139	
590.26511	227	
619.33310	240	
619.33359	871	1+
657.33579	1510	1+
658.83175	162	
673.29171	204	
691.31743	321	1+
700.30089	333	
701.30830	481	1+
718.32100	299	1+
733.35626	219	1+
734.35341	419	
758.37954	811	1+
786.39398	360	1+
817.40014	289	1+
857.44287	1306	1+
862.41481	262	
873.44860	868	1+
914.44253	908	1+
914.44334	195	
928.46070	376	1+
959.47526	1113	1+
988.53129	397	1+
1078.47977	448	1+
1081.03230	1045	1+
END IONS

###FS:    #m/z: 465.25240 #charge   3
###MaxRes:#m/z:  0.00000 #charge-128
###MS: 973
###MSMS: 976
BEGIN IONS
TITLE=Cmpd 218, AutoMSn(465.2524), 16.5 min
RTINSECONDS=991.896
SCANS=MS: 973 MSMS: 976
PEPMASS=465.25240	9831
CHARGE=3+
315.12258	135	
353.14817	119	
381.15747	124	
388.27571	130	
392.14257	101	
416.18197	130	
432.20070	107	
444.27834	104	
461.24037	107	
462.27513	305	1+
464.25916	210	
466.25764	540	1+
468.23911	156	
489.33958	940	1+
512.21430	105	
528.19333	113	
530.21863	109	
535.81700	108	
541.17927	116	
554.29472	106	
554.81352	183	
566.28743	111	
587.31731	126	
588.40349	1007	1+
589.82393	228	
624.22555	237	1+
642.23642	167	
659.26743	326	
735.47175	445	
END IONS

###FS:    #m/z: 587.78430 #charge   2
###MaxRes:#m/z:  0.00000 #charge-128
###MS: 977
###MSMS: 978
BEGIN IONS
TITLE=Cmpd 219, AutoMSn(587.7843), 16.6 min
RTINSECONDS=994.929
SCANS=MS: 977 MSMS: 978
PEPMASS=587.78430	80988
CHARGE=2+
329.12697	638	
335.16453	229	
341.14355	1033	
361.20113	291	
412.20630	525	
440.21350	1014	1+
472.23928	201	
493.22460	186	
511.24646	381	
528.23061	193	
554.23798	419	
556.27455	453	
568.29174	274	
572.21739	234	
586.30735	5663	1+
586.75073	1100	1+
589.25327	551	1+
608.73582	249	
623.26071	194	
639.34181	218	
657.35126	2799	1+
669.26588	3139	1+
677.85720	221	
677.90822	1101	1+
768.32645	934	1+
777.61679	340	
786.33883	304	
817.38292	2174	1+
897.42486	193	
913.38835	237	
914.44008	25971	1+
1037.50313	219	
END IONS

###FS:    #m/z: 465.25030 #charge   3
###MaxRes:#m/z:  0.00000 #charge-128
###MS: 977
###MSMS: 979
BEGIN IONS
TITLE=Cmpd 220, AutoMSn(465.2503), 16.6 min
RTINSECONDS=995.43
SCANS=MS: 977 MSMS: 979
PEPMASS=465.25030	12758
CHARGE=3+
353.16264	107	
355.13622	114	
386.68988	105	
388.28865	155	
399.14843	128	
432.19410	169	
445.24789	119	
453.14333	379	
462.28206	100	
464.27131	411	1+
466.25281	366	1+
486.25349	211	
489.34008	1027	1+
496.16670	128	
513.18199	105	
526.28917	104	
528.31374	116	
531.21928	148	
556.29616	103	
588.40611	622	
642.23956	156	
659.25965	501	1+
667.82261	129	
735.46202	302	
1178.64536	529	1+
END IONS

###FS:    #m/z: 541.01664 #charge   2
###MaxRes:#m/z:  0.00000 #charge-128
###MS: 977
###MSMS: 980
BEGIN IONS
TITLE=Cmpd 221, AutoMSn(541.0166), 16.6 min
RTINSECONDS=995.932
SCANS=MS: 977 MSMS: 980
PEPMASS=541.01664	13575
CHARGE=2+
337.15239	236	
341.13893	287	
346.17050	210	
392.16932	576	1+
393.72598	156	
401.17795	371	
428.21383	459	1+
430.07258	177	
456.72893	507	1+
463.74203	206	1+
475.25282	172	
480.23084	494	1+
520.26298	836	1+
520.76544	233	
527.76214	174	
536.76647	255	1+
539.27012	438	1+
541.03470	156	
541.28596	804	1+
545.25475	259	
554.23021	363	
566.25549	279	
572.24001	150	
586.31143	1372	1+
587.79220	172	
601.78075	353	
619.30860	158	
619.34671	412	1+
644.28280	158	
657.34226	1319	1+
700.30445	187	
701.29564	473	1+
712.14868	185	
719.31225	193	
734.36228	364	
758.38898	1181	1+
767.44643	152	
771.85291	477	
772.34613	238	
857.42977	909	1+
874.44507	634	1+
914.44421	878	1+
959.46681	261	1+
END IONS

###FS:    #m/z: 728.80280 #charge   2
###MaxRes:#m/z:  0.00000 #charge-128
###MS: 981
###MSMS: 983
BEGIN IONS
TITLE=Cmpd 222, AutoMSn(728.8028), 16.7 min
RTINSECONDS=999.461
SCANS=MS: 981 MSMS: 983
PEPMASS=728.80280	6315
CHARGE=2+
389.14887	147	
543.26390	101	
561.26150	118	
606.29442	144	
620.74979	193	
621.23982	118	
708.83954	125	
714.79280	128	
725.28786	182	
731.80165	137	
775.95939	128	
904.35501	275	1+
904.68005	260	
905.02973	184	
END IONS

###FS:    #m/z: 753.31867 #charge   2
###MaxRes:#m/z:  0.00000 #charge-128
###MS: 981
###MSMS: 984
BEGIN IONS
TITLE=Cmpd 223, AutoMSn(753.3187), 16.7 min
RTINSECONDS=999.962
SCANS=MS: 981 MSMS: 984
PEPMASS=753.31867	6158
CHARGE=2+
341.14304	481	1+
389.15040	187	
410.16982	130	
450.72780	152	
470.19170	247	
473.18144	332	1+
488.20289	535	
501.17025	165	
511.21088	157	
595.25129	167	
603.17505	145	
605.22132	253	1+
610.22827	127	
630.51382	148	
674.28955	583	1+
706.99019	126	
711.98717	444	1+
712.30728	444	
712.63678	322	1+
734.27467	152	
738.35715	133	
747.30067	184	
753.31821	245	1+
763.24967	1631	1+
766.85244	345	
787.29392	187	
817.39538	160	
817.88611	229	
848.35704	233	
858.33010	157	
860.33744	127	
876.33748	1603	1+
897.39859	230	1+
945.88749	144	
1067.96542	218	
END IONS

###FS:    #m/z: 753.07109 #charge   3
###MaxRes:#m/z:  0.00000 #charge-128
###MS: 985
###MSMS: 986
BEGIN IONS
TITLE=Cmpd 224, AutoMSn(753.0711), 16.7 min
RTINSECONDS=1002.99
SCANS=MS: 985 MSMS: 986
PEPMASS=753.07109	25110
CHARGE=3+
336.63228	137	
341.14117	583	1+
361.14954	156	
389.15082	207	
410.18064	157	
424.67260	257	
470.19129	374	1+
473.18118	162	
488.19611	607	1+
511.21555	154	
602.18522	343	1+
605.22174	157	
621.18179	197	
630.24721	281	1+
630.79154	133	
634.61165	157	
637.25998	162	
648.24052	193	
660.26542	171	
689.25175	194	
705.29397	450	1+
706.65897	217	
711.97972	992	1+
712.31389	625	
712.65046	416	
726.28421	150	
735.26901	131	
738.83142	152	
750.97155	144	
763.26261	1256	1+
765.25647	592	1+
787.30204	302	1+
848.34691	361	
858.32947	564	1+
876.33698	2394	1+
897.88994	234	
954.90304	166	
1347.61215	873	1+
1531.67812	1211	1+
1633.75334	921	1+
2133.93975	399	1+
END IONS

###FS:    #m/z: 769.74807 #charge   3
###MaxRes:#m/z:  0.00000 #charge-128
###MS: 985
###MSMS: 987
BEGIN IONS
TITLE=Cmpd 225, AutoMSn(769.7481), 16.7 min
RTINSECONDS=1003.49
SCANS=MS: 985 MSMS: 987
PEPMASS=769.74807	9137
CHARGE=3+
328.11778	110	
394.19053	198	
445.17575	145	
472.21445	152	
481.22761	154	
490.24857	129	
515.16849	114	
527.74288	130	
545.23755	279	1+
588.24890	132	
589.29372	233	1+
593.25331	108	
612.78514	127	
617.31813	342	1+
628.52924	113	
651.27207	164	
660.79472	260	
677.93601	106	
704.33242	187	
729.00237	122	
766.32731	144	
769.32571	235	1+
774.80364	222	
805.38425	597	1+
837.04492	313	1+
837.38431	265	
837.75188	119	
875.72274	107	
892.41025	521	1+
962.47151	597	1+
979.43703	129	
1107.50434	147	
1336.57697	132	
1336.58548	1028	1+
END IONS

###FS:    #m/z: 961.69492 #charge   3
###MaxRes:#m/z:  0.00000 #charge-128
###MS: 985
###MSMS: 988
BEGIN IONS
TITLE=Cmpd 226, AutoMSn(961.6949), 16.7 min
RTINSECONDS=1003.99
SCANS=MS: 985 MSMS: 988
PEPMASS=961.69492	8394
CHARGE=3+
532.22859	105	
554.25277	121	
668.80303	191	
689.00328	100	
766.31239	121	
827.36419	141	
893.40055	105	
957.39403	103	
962.24589	1482	1+
964.34076	112	
1922.85856	2131	1+
1923.35741	1833	1+
END IONS

###FS:    #m/z: 753.06917 #charge   3
###MaxRes:#m/z:  0.00000 #charge-128
###MS: 989
###MSMS: 990
BEGIN IONS
TITLE=Cmpd 227, AutoMSn(753.0692), 16.8 min
RTINSECONDS=1007.01
SCANS=MS: 989 MSMS: 990
PEPMASS=753.06917	25891
CHARGE=3+
341.14394	403	
401.13139	159	
460.18313	145	
470.18472	155	
473.17743	171	
488.16857	176	
492.14011	194	
501.16733	142	
518.18152	148	
577.22498	146	
602.20407	397	1+
605.21509	212	
648.23922	161	
660.26166	197	
674.30624	290	
674.81339	155	
706.98388	154	
711.97665	883	1+
712.30957	529	
712.65994	142	
716.26803	344	1+
720.85117	252	
735.25875	155	
747.30045	246	1+
749.24089	405	1+
756.83331	251	
763.25127	1135	1+
766.84369	478	
767.36181	391	
787.28986	213	
848.33416	211	
848.34723	568	1+
858.32462	293	1+
862.32080	235	1+
876.33861	1391	1+
897.39338	282	1+
954.40930	221	1+
1503.62034	643	1+
1633.73159	1059	1+
2133.88498	591	1+
END IONS

###FS:    #m/z: 769.94991 #charge   3
###MaxRes:#m/z:  0.00000 #charge-128
###MS: 989
###MSMS: 991
BEGIN IONS
TITLE=Cmpd 228, AutoMSn(769.9499), 16.8 min
RTINSECONDS=1007.52
SCANS=MS: 989 MSMS: 991
PEPMASS=769.94991	20625
CHARGE=3+
352.67172	193	
358.14041	161	
394.18079	143	
428.15480	157	
429.21272	152	
432.71641	144	
445.16210	246	
489.23632	424	1+
532.19934	317	1+
536.23705	144	
545.25239	141	
545.74150	177	
589.27492	157	
602.77741	164	
611.27458	246	
611.79420	136	
617.30621	390	1+
651.27124	133	
651.78440	157	
659.79340	134	
704.33844	314	1+
721.95103	597	
728.67628	140	
766.85274	173	
770.34498	149	
775.32784	145	
787.38847	138	
805.38637	464	1+
836.73577	256	1+
837.05579	417	1+
837.39551	176	
875.41247	152	
892.40818	451	1+
961.45544	740	1+
979.44985	229	1+
1107.49833	655	1+
1336.57613	1017	1+
END IONS

###FS:    #m/z: 962.18389 #charge   2
###MaxRes:#m/z:  0.00000 #charge-128
###MS: 989
###MSMS: 992
BEGIN IONS
TITLE=Cmpd 229, AutoMSn(962.1839), 16.8 min
RTINSECONDS=1008.02
SCANS=MS: 989 MSMS: 992
PEPMASS=962.18389	19062
CHARGE=2+
481.73245	135	
950.16055	119	
1072.74323	148	
1922.84914	2482	1+
1923.37506	1709	1+
END IONS

###FS:    #m/z: 700.30901 #charge   3
###MaxRes:#m/z:  0.00000 #charge-128
###MS: 993
###MSMS: 994
BEGIN IONS
TITLE=Cmpd 230, AutoMSn(700.3090), 16.9 min
RTINSECONDS=1011.04
SCANS=MS: 993 MSMS: 994
PEPMASS=700.30901	155512
CHARGE=3+
313.64264	511	
335.14860	3477	1+
361.11575	444	
463.20324	9700	1+
495.30359	1954	1+
506.75414	611	
512.25651	1028	1+
514.21110	613	
554.29292	529	
554.79076	523	
568.29071	926	
568.78901	745	
585.23847	543	
585.80710	923	
586.30649	586	
611.79996	473	
612.29196	536	
623.35859	6390	1+
623.74087	1501	1+
626.27182	10377	1+
634.62087	1610	1+
640.38677	1178	1+
648.30793	440	
666.32065	467	
691.81906	999	
692.37666	3884	1+
694.30169	2115	1+
694.63657	1763	1+
694.97513	855	
699.97977	507	
700.30783	6537	1+
700.64385	6603	1+
700.97566	3973	1+
714.28478	2830	1+
755.39722	1288	1+
763.41752	6822	1+
769.27975	499	
771.30911	2045	1+
783.39346	10750	1+
786.29938	21878	1+
804.85772	578	
826.42713	707	
826.43921	1913	1+
854.43033	15460	1+
882.88280	1111	1+
884.39109	692	
928.35347	1130	1+
946.33339	49207	1+
955.47941	1452	1+
957.64912	1050	1+
962.90711	461	
966.44598	735	1+
983.47129	20552	1+
993.87117	1438	
1022.49311	1322	1+
1040.49329	28672	1+
1051.54298	1598	1+
1059.41636	8491	1+
1070.30558	1484	1+
1116.43509	16599	1+
1125.58414	13643	1+
1127.58888	701	
1153.57734	25429	1+
1245.47396	3096	1+
1285.61383	2388	1+
1313.60052	9355	1+
1473.61536	4819	1+
1636.71180	1638	1+
1829.71775	6904	1+
END IONS

###FS:    #m/z: 962.18186 #charge   2
###MaxRes:#m/z:  0.00000 #charge-128
###MS: 993
###MSMS: 995
BEGIN IONS
TITLE=Cmpd 231, AutoMSn(962.1819), 16.9 min
RTINSECONDS=1011.54
SCANS=MS: 993 MSMS: 995
PEPMASS=962.18186	14461
CHARGE=2+
481.73490	123	
617.29450	105	
668.77930	115	
957.47188	119	
1922.86231	1297	1+
1923.36142	1454	1+
END IONS

###FS:    #m/z: 769.94772 #charge   3
###MaxRes:#m/z:  0.00000 #charge-128
###MS: 993
###MSMS: 996
BEGIN IONS
TITLE=Cmpd 232, AutoMSn(769.9477), 16.9 min
RTINSECONDS=1012.04
SCANS=MS: 993 MSMS: 996
PEPMASS=769.94772	13617
CHARGE=3+
358.13550	151	
394.18670	214	
445.16039	118	
463.19861	166	
472.21720	143	
481.72715	392	
532.19969	222	
536.73863	156	
545.24777	128	
545.74724	193	
583.23617	118	
603.76758	121	
611.78723	291	
617.30100	314	
627.28130	141	
660.28472	240	
668.80771	175	
704.33985	178	
728.65138	153	
766.84994	158	
767.26865	129	
768.78673	222	
837.38511	184	
837.70588	164	
838.05590	153	
874.42422	438	1+
892.42032	483	1+
1337.59066	632	1+
END IONS

###FS:    #m/z: 700.30926 #charge   3
###MaxRes:#m/z:  0.00000 #charge-128
###MS: 997
###MSMS: 998
BEGIN IONS
TITLE=Cmpd 233, AutoMSn(700.3093), 16.9 min
RTINSECONDS=1015.06
SCANS=MS: 997 MSMS: 998
PEPMASS=700.30926	211091
CHARGE=3+
312.18357	791	
313.64199	478	
320.69819	984	
335.15058	3846	1+
354.18020	556	
361.11634	529	
446.17966	571	
463.20410	10230	1+
467.30020	570	
495.30045	2302	1+
506.75214	554	
526.27310	979	
585.26704	1080	1+
585.81190	870	
595.36749	589	
623.35838	6859	1+
623.74687	1476	
626.27123	10584	1+
648.30725	473	
691.82457	1213	1+
692.37816	4838	1+
694.30339	2298	1+
694.64192	1661	
694.97011	1320	
700.30757	9325	1+
700.64285	8047	1+
700.97632	5153	1+
714.28589	3066	1+
723.32360	490	
755.39966	1412	1+
763.41932	8299	1+
769.27795	851	1+
771.30925	2477	1+
783.39038	12748	1+
786.30173	23538	1+
818.86432	569	
819.36596	713	
826.42743	593	
826.43853	2434	1+
854.42812	19301	1+
866.20298	819	
906.85696	587	
928.34297	1714	1+
929.30224	769	1+
946.33112	59073	1+
955.48138	2092	1+
983.47271	26355	1+
993.87272	845	
1022.48685	2179	1+
1040.49167	31888	1+
1059.41674	9725	1+
1107.55738	1704	1+
1116.43657	19401	1+
1125.58292	15963	1+
1127.58372	2018	
1135.56178	1933	1+
1153.57825	27012	1+
1168.30412	484	
1222.59728	1565	1+
1245.47717	3056	1+
1258.18822	609	
1285.61889	2442	1+
1313.59866	11050	1+
1473.61560	4741	1+
1764.75884	2894	1+
1829.71929	7983	1+
END IONS

###FS:    #m/z: 678.80917 #charge   2
###MaxRes:#m/z:  0.00000 #charge-128
###MS: 997
###MSMS: 999
BEGIN IONS
TITLE=Cmpd 234, AutoMSn(678.8092), 16.9 min
RTINSECONDS=1015.56
SCANS=MS: 997 MSMS: 999
PEPMASS=678.80917	16350
CHARGE=2+
335.14364	483	1+
338.16979	317	1+
356.19149	667	1+
392.19359	157	
413.21216	214	
438.12131	156	
440.19959	137	
456.19130	128	
472.69102	264	1+
493.21960	173	
498.20863	920	1+
520.75434	259	1+
541.27564	120	
547.72222	273	
570.23308	133	
575.76179	116	
604.26575	174	
606.30465	173	
627.27722	220	
638.21223	293	
645.28406	583	1+
654.76460	140	
655.27537	255	1+
669.24506	130	
670.79486	208	
679.33591	232	1+
717.63441	125	
721.31975	138	
759.32204	592	1+
786.29035	148	
816.34006	1770	1+
825.97735	122	
927.38510	158	
944.39261	396	1+
984.39714	138	
1001.41891	2684	1+
1011.91380	261	
1087.49641	681	1+
1111.47672	896	1+
1112.45914	137	
1129.48193	2037	1+
END IONS

###FS:    #m/z: 521.28210 #charge-128
###MaxRes:#m/z:  0.00000 #charge-128
###MS: 997
###MSMS: 1000
BEGIN IONS
TITLE=Cmpd 235, AutoMSn(521.2821), 16.9 min
RTINSECONDS=1016.06
SCANS=MS: 997 MSMS: 1000
PEPMASS=521.28210	15054

340.18592	118	
343.17434	173	
414.20942	116	
424.25993	135	
441.26986	384	1+
449.26553	246	
456.25947	110	
463.20843	521	1+
486.24939	103	
517.27535	148	
518.22940	280	1+
520.29057	202	
522.27957	620	1+
538.29120	129	
542.30582	101	
556.30797	1426	1+
568.29148	486	1+
572.32466	100	
577.31429	122	
623.35463	224	1+
626.26817	208	
661.36514	111	
682.38392	410	
690.40878	119	
758.40441	294	1+
782.40243	1773	1+
786.29975	245	1+
828.44365	180	
895.48996	588	1+
END IONS

###FS:    #m/z: 700.30899 #charge   3
###MaxRes:#m/z:  0.00000 #charge-128
###MS: 1001
###MSMS: 1002
BEGIN IONS
TITLE=Cmpd 236, AutoMSn(700.3090), 17.0 min
RTINSECONDS=1019.09
SCANS=MS: 1001 MSMS: 1002
PEPMASS=700.30899	161238
CHARGE=3+
320.70058	704	
335.14738	2737	1+
354.17138	442	
361.11970	482	
424.26395	432	
463.20327	7730	1+
467.29694	428	
495.29791	1754	1+
526.27319	659	
554.28961	1029	1+
554.78332	556	
558.72194	4763	1+
609.24681	402	
611.80745	767	
612.29606	611	
623.35762	5105	1+
623.74557	705	
626.27074	8334	1+
634.60696	547	
659.28035	778	
691.82213	829	1+
692.37798	3335	1+
694.30758	909	
694.62988	709	
694.97133	855	
700.30668	5503	1+
700.64136	4286	1+
700.97947	2162	
714.28518	2404	1+
737.32135	1682	1+
755.38903	1356	1+
763.42712	5136	1+
771.31250	1453	1+
783.39225	8150	1+
786.30227	18020	1+
819.35024	789	
826.43560	1732	1+
854.42811	12806	1+
928.34669	1687	1+
929.30982	430	
946.33186	39005	1+
955.48557	1969	1+
956.68315	593	
983.47358	15678	1+
993.87057	1583	
1022.48764	1310	1+
1040.49449	22491	1+
1059.41404	6902	1+
1070.28461	500	
1116.43255	6130	1+
1117.44554	2819	1+
1125.58224	10643	1+
1127.58115	732	
1135.56451	2069	1+
1153.58157	18246	1+
1169.58105	1598	1+
1245.47673	2032	1+
1258.18440	505	
1259.24245	781	
1285.61010	2247	1+
1295.59978	1048	1+
1313.60764	6460	1+
1474.61933	1595	1+
1764.75805	1192	1+
1829.72194	4727	1+
END IONS

###FS:    #m/z: 678.81145 #charge   2
###MaxRes:#m/z:  0.00000 #charge-128
###MS: 1001
###MSMS: 1003
BEGIN IONS
TITLE=Cmpd 237, AutoMSn(678.8115), 17.0 min
RTINSECONDS=1019.59
SCANS=MS: 1001 MSMS: 1003
PEPMASS=678.81145	33091
CHARGE=2+
335.14823	578	1+
339.16228	430	1+
356.19007	903	
357.89849	236	
396.18417	167	
413.21831	315	
430.22615	178	
493.21521	246	
498.21738	1079	1+
569.23310	367	1+
581.24936	157	
604.26390	392	1+
607.30628	127	
610.28818	134	
618.29060	151	
621.80173	139	
627.29107	227	
645.27820	1076	1+
653.70353	348	
670.31438	225	
676.99806	120	
717.26149	163	
759.31293	531	1+
783.37868	115	
786.27979	146	
793.38295	127	
800.31399	116	
816.34270	2850	1+
824.36870	220	1+
889.31752	223	1+
925.40323	488	1+
944.40941	647	1+
946.40336	196	
984.38993	164	
1001.42170	3055	1+
1011.91060	264	
1111.47365	1663	1+
1112.45868	208	
1113.44806	125	
1129.48442	1922	1+
1355.58753	373	1+
END IONS

###FS:    #m/z: 752.33188 #charge   3
###MaxRes:#m/z:  0.00000 #charge-128
###MS: 1001
###MSMS: 1004
BEGIN IONS
TITLE=Cmpd 238, AutoMSn(752.3319), 17.0 min
RTINSECONDS=1020.09
SCANS=MS: 1001 MSMS: 1004
PEPMASS=752.33188	26066
CHARGE=3+
493.20955	206	
501.55453	471	
566.74826	213	
614.26388	240	
622.32868	292	
642.64449	451	
643.30647	281	
711.97415	291	
712.31293	505	
712.64586	405	
721.34217	225	
741.33923	267	
741.85478	206	
746.67525	236	
751.34229	213	
751.70593	298	
751.83027	316	
752.33527	12671	1+
752.66650	11908	1+
753.00124	7918	1+
755.82414	535	1+
762.94064	364	
763.24756	264	
870.89749	662	
871.40223	362	
876.33813	284	
1641.71719	892	1+
END IONS

###FS:    #m/z: 752.33231 #charge   3
###MaxRes:#m/z:  0.00000 #charge-128
###MS: 1005
###MSMS: 1006
BEGIN IONS
TITLE=Cmpd 239, AutoMSn(752.3323), 17.1 min
RTINSECONDS=1023.11
SCANS=MS: 1005 MSMS: 1006
PEPMASS=752.33231	41929
CHARGE=3+
493.21470	258	
614.25780	773	1+
642.64254	302	
642.98074	486	
711.06204	256	
711.97832	542	1+
712.30188	649	1+
712.64437	221	
737.36858	221	
751.66968	280	
751.96538	230	
752.33212	15245	1+
752.66695	12631	1+
752.99945	7124	1+
755.79661	318	
756.34068	257	
763.26485	281	
817.35518	354	
871.41612	233	
876.34579	227	
1641.72344	1153	1+
END IONS

###FS:    #m/z: 678.81025 #charge   2
###MaxRes:#m/z:  0.00000 #charge-128
###MS: 1005
###MSMS: 1007
BEGIN IONS
TITLE=Cmpd 240, AutoMSn(678.8103), 17.1 min
RTINSECONDS=1023.61
SCANS=MS: 1005 MSMS: 1007
PEPMASS=678.81025	34335
CHARGE=2+
335.15439	310	
339.16465	185	
356.18960	606	
413.22624	178	
430.22344	248	
445.18621	159	
498.20555	760	1+
504.23356	149	
524.23377	200	
535.82971	260	
541.26587	140	
544.76148	193	
548.22704	133	
556.23634	693	1+
556.72799	192	
606.30476	174	
615.24009	148	
622.28250	139	
626.78364	153	
645.28000	831	1+
654.75006	288	
661.78444	223	1+
721.32399	307	
759.31726	251	
792.35768	180	
816.34005	1849	1+
825.95811	153	
944.40061	420	1+
983.45169	241	1+
1001.42373	3180	1+
1112.45084	151	
1123.51122	273	
1129.48841	1543	1+
1140.58633	249	
1356.64911	537	1+
END IONS

###FS:    #m/z: 846.81123 #charge   2
###MaxRes:#m/z:  0.00000 #charge-128
###MS: 1005
###MSMS: 1008
BEGIN IONS
TITLE=Cmpd 241, AutoMSn(846.8112), 17.1 min
RTINSECONDS=1024.11
SCANS=MS: 1005 MSMS: 1008
PEPMASS=846.81123	22887
CHARGE=2+
333.19082	1005	
341.14892	210	
346.12025	202	
359.15409	180	
417.14448	108	
449.13936	117	
460.20154	128	
470.18101	200	
484.18374	382	
488.20141	453	
493.21713	1992	1+
500.64507	169	
597.25317	139	
606.29760	922	1+
612.14879	156	
648.21903	167	
721.33027	1292	1+
747.29925	108	
754.21015	375	
792.37004	533	1+
801.63306	158	
814.82645	111	
837.80221	171	
901.24048	187	
926.26876	112	
939.39606	667	1+
1054.42684	230	
1087.33695	124	
1205.44106	149	
1206.40002	167	
END IONS

###FS:    #m/z: 752.33418 #charge   3
###MaxRes:#m/z:  0.00000 #charge-128
###MS: 1009
###MSMS: 1010
BEGIN IONS
TITLE=Cmpd 242, AutoMSn(752.3342), 17.1 min
RTINSECONDS=1027.14
SCANS=MS: 1009 MSMS: 1010
PEPMASS=752.33418	33251
CHARGE=3+
333.18998	123	
493.21174	190	
497.18985	240	1+
555.23862	125	
606.28086	166	
614.25884	178	
622.32957	207	
642.98817	285	
643.31177	164	
645.21309	221	1+
674.30243	125	
711.97801	189	
712.31936	324	
712.64870	126	
721.32219	384	1+
737.34315	299	1+
746.65287	125	
747.32784	138	
751.31410	146	
751.66316	180	
752.33651	5317	
752.66855	6125	1+
753.00209	5358	1+
755.80275	138	
758.33609	361	1+
763.24430	413	1+
766.86177	122	
767.44324	1138	
817.36979	140	
817.88159	129	
873.33775	179	
876.35493	202	
918.43338	276	
1496.47159	383	1+
1505.64890	2729	1+
1641.75501	548	1+
1740.78580	482	1+
END IONS

###FS:    #m/z: 320.24227 #charge-128
###MaxRes:#m/z:  0.00000 #charge-128
###MS: 1009
###MSMS: 1011
BEGIN IONS
TITLE=Cmpd 243, AutoMSn(320.2423), 17.1 min
RTINSECONDS=1027.64
SCANS=MS: 1009 MSMS: 1011
PEPMASS=320.24227	24174

320.24155	1012	1+
END IONS

###FS:    #m/z: 618.55553 #charge   3
###MaxRes:#m/z:  0.00000 #charge-128
###MS: 1009
###MSMS: 1012
BEGIN IONS
TITLE=Cmpd 244, AutoMSn(618.5555), 17.1 min
RTINSECONDS=1028.14
SCANS=MS: 1009 MSMS: 1012
PEPMASS=618.55553	17780
CHARGE=3+
333.19024	498	
427.67807	142	
438.23403	147	
449.14007	212	
452.19391	203	
463.20123	148	
488.20417	311	
493.21702	3816	1+
500.64288	395	
504.30058	196	
512.18392	156	
522.63419	369	
523.13523	154	
531.63653	421	1+
532.17283	155	
539.09634	152	
562.27289	139	
584.68048	140	
591.22359	173	
606.29608	2680	1+
616.29788	247	
617.29683	743	1+
622.27979	328	1+
645.22042	243	
703.30922	265	
721.32855	3001	1+
731.24175	193	
732.35369	148	
758.29456	275	1+
767.44161	319	
792.36423	1280	1+
915.25602	561	1+
939.40295	324	1+
1062.27840	230	
1234.57711	628	1+
1249.34798	145	
END IONS

###FS:    #m/z: 379.68746 #charge   2
###MaxRes:#m/z:  0.00000 #charge-128
###MS: 1013
###MSMS: 1014
BEGIN IONS
TITLE=Cmpd 245, AutoMSn(379.6875), 17.2 min
RTINSECONDS=1031.16
SCANS=MS: 1013 MSMS: 1014
PEPMASS=379.68746	28572
CHARGE=2+
305.15485	127	
318.21813	109	
322.18290	412	
324.10363	274	
348.16953	139	
359.24352	105	
362.20047	164	
374.18258	169	
376.25510	158	
377.24744	821	1+
380.24575	970	1+
387.73256	198	
391.20203	202	
403.14281	115	
441.20649	133	
447.18333	448	1+
465.19322	1141	1+
471.17883	159	
472.38866	487	
482.21643	6132	1+
554.27410	129	
611.21166	130	
628.25502	298	1+
645.27969	5185	1+
653.70458	1022	
653.93047	202	
654.16459	113	
654.27696	132	
654.38517	346	
654.75003	1624	1+
END IONS

###FS:    #m/z: 320.24177 #charge   3
###MaxRes:#m/z:  0.00000 #charge-128
###MS: 1013
###MSMS: 1015
BEGIN IONS
TITLE=Cmpd 246, AutoMSn(320.2418), 17.2 min
RTINSECONDS=1031.66
SCANS=MS: 1013 MSMS: 1015
PEPMASS=320.24177	36481
CHARGE=3+
320.24073	877	1+
END IONS

###FS:    #m/z: 673.79067 #charge   3
###MaxRes:#m/z:  0.00000 #charge-128
###MS: 1013
###MSMS: 1016
BEGIN IONS
TITLE=Cmpd 247, AutoMSn(673.7907), 17.2 min
RTINSECONDS=1032.16
SCANS=MS: 1013 MSMS: 1016
PEPMASS=673.79067	18396
CHARGE=3+
333.18770	1074	1+
361.16643	380	1+
384.18855	224	
405.10496	167	
449.65168	195	
476.19912	245	
492.89104	202	
493.21785	5421	1+
498.89420	346	
500.66202	176	
500.72717	165	
504.23174	328	1+
522.23184	347	
539.76001	294	
560.25197	194	
563.29259	198	
590.57805	285	
590.90575	369	1+
591.23659	263	
606.30190	3929	1+
616.79575	163	
636.27955	239	
670.31602	355	1+
673.32714	662	1+
676.29455	427	1+
678.81932	177	
679.35309	226	
703.30476	510	1+
719.30973	162	
721.32817	8313	1+
731.27728	409	
738.82437	206	
756.84567	205	
774.35578	340	1+
792.36577	6510	1+
849.52631	160	
923.41263	1644	1+
950.87526	844	1+
1001.42133	338	
1038.43360	358	
1149.55438	1463	1+
1250.57572	1699	1+
1337.63787	391	1+
1365.61903	2299	1+
1494.66190	3487	1+
1563.67456	480	1+
1654.69548	499	1+
1751.71632	445	1+
1769.72418	5033	1+
END IONS

###FS:    #m/z: 379.68708 #charge   2
###MaxRes:#m/z:  0.00000 #charge-128
###MS: 1017
###MSMS: 1018
BEGIN IONS
TITLE=Cmpd 248, AutoMSn(379.6871), 17.3 min
RTINSECONDS=1035.19
SCANS=MS: 1017 MSMS: 1018
PEPMASS=379.68708	56216
CHARGE=2+
305.16166	398	
322.18908	712	
324.10229	563	1+
328.14164	316	
348.17160	179	
360.24397	222	
362.23017	230	
376.24372	601	1+
378.23740	568	
380.25594	629	1+
391.21675	187	
440.20532	185	
447.17765	983	1+
465.19332	2290	1+
472.38810	157	
482.21605	10037	1+
491.58695	363	
554.26988	1245	1+
611.22955	151	
628.25067	848	1+
645.28363	8606	1+
653.72141	1506	1+
655.79099	810	
END IONS

###FS:    #m/z: 673.78997 #charge   3
###MaxRes:#m/z:  0.00000 #charge-128
###MS: 1017
###MSMS: 1019
BEGIN IONS
TITLE=Cmpd 249, AutoMSn(673.7900), 17.3 min
RTINSECONDS=1035.69
SCANS=MS: 1017 MSMS: 1019
PEPMASS=673.78997	39512
CHARGE=3+
333.18661	856	1+
361.16859	244	
396.68969	385	
450.21619	194	
462.20787	447	1+
476.18614	305	
493.21872	6092	1+
498.21292	536	1+
500.64781	1109	
521.90380	223	
539.75616	273	
546.22542	263	
552.24298	232	
560.23848	287	
560.57406	298	
562.27776	296	1+
565.24853	196	
590.57250	350	1+
590.91263	323	
591.25513	300	1+
599.72678	230	1+
606.29918	4388	1+
634.25671	395	1+
635.11926	238	
669.81442	217	1+
673.31869	384	1+
677.31121	311	1+
678.81616	170	
679.32594	335	
703.32384	185	
721.32482	7867	1+
756.87015	192	
787.29499	177	
792.36519	6381	1+
801.61776	340	
802.76984	214	
816.34286	262	1+
876.87389	309	
923.41127	1435	1+
934.52060	343	
1001.41711	209	
1038.43125	399	
1149.53936	1362	1+
1250.59424	1228	1+
1348.57283	593	1+
1365.61789	2612	1+
1494.67404	2873	1+
1547.69409	420	1+
1654.71384	582	1+
1769.72314	5791	1+
1900.76007	1468	1+
END IONS

###FS:    #m/z: 320.24201 #charge   3
###MaxRes:#m/z:  0.00000 #charge-128
###MS: 1017
###MSMS: 1020
BEGIN IONS
TITLE=Cmpd 250, AutoMSn(320.2420), 17.3 min
RTINSECONDS=1036.19
SCANS=MS: 1017 MSMS: 1020
PEPMASS=320.24201	40335
CHARGE=3+
302.23606	111	
320.24394	970	1+
END IONS

###FS:    #m/z: 379.68731 #charge   2
###MaxRes:#m/z:  0.00000 #charge-128
###MS: 1021
###MSMS: 1022
BEGIN IONS
TITLE=Cmpd 251, AutoMSn(379.6873), 17.3 min
RTINSECONDS=1039.23
SCANS=MS: 1021 MSMS: 1022
PEPMASS=379.68731	64112
CHARGE=2+
305.16788	179	
322.18722	959	1+
324.10195	743	
333.09765	167	
359.24509	391	1+
362.21247	159	
374.17779	224	
377.24441	237	
378.24010	631	
380.22930	267	
382.21321	230	
391.21028	258	
447.17856	903	1+
465.19189	2423	1+
472.38778	281	
482.21599	10400	1+
491.58937	245	
554.26754	853	1+
611.22881	197	
628.25177	264	
645.27946	8343	1+
655.77843	168	
END IONS

###FS:    #m/z: 747.84442 #charge   2
###MaxRes:#m/z:  0.00000 #charge-128
###MS: 1021
###MSMS: 1023
BEGIN IONS
TITLE=Cmpd 252, AutoMSn(747.8444), 17.3 min
RTINSECONDS=1039.73
SCANS=MS: 1021 MSMS: 1023
PEPMASS=747.84442	47352
CHARGE=2+
569.75316	239	
634.27527	221	
641.76947	289	
642.24634	334	
677.31716	260	
690.80732	218	
691.30765	519	
698.31256	236	
725.34310	227	
733.84749	284	
734.34935	347	
752.99860	309	
1382.58788	1100	1+
1476.64784	3082	1+
1494.67489	23799	1+
END IONS

###FS:    #m/z: 578.77881 #charge   2
###MaxRes:#m/z:  0.00000 #charge-128
###MS: 1021
###MSMS: 1024
BEGIN IONS
TITLE=Cmpd 253, AutoMSn(578.7788), 17.3 min
RTINSECONDS=1040.23
SCANS=MS: 1021 MSMS: 1024
PEPMASS=578.77881	31576
CHARGE=2+
324.11702	413	
329.12658	536	
341.14819	1779	1+
361.20987	460	
398.66681	233	
412.21432	377	
440.20290	596	
456.19346	970	1+
500.19917	221	
543.23714	520	
550.99003	738	
554.23614	250	
568.31406	204	
571.23645	3394	1+
578.26853	249	
586.32238	3292	1+
657.35425	1506	1+
669.26522	2350	1+
677.86601	985	1+
768.33535	425	
796.36292	304	
817.38970	1468	1+
911.37463	3494	1+
914.43986	17532	1+
922.53919	340	
924.60255	357	
1010.43608	456	
1156.54951	20008	1+
END IONS

###FS:    #m/z: 578.78016 #charge   2
###MaxRes:#m/z:  0.00000 #charge-128
###MS: 1025
###MSMS: 1026
BEGIN IONS
TITLE=Cmpd 254, AutoMSn(578.7802), 17.4 min
RTINSECONDS=1043.26
SCANS=MS: 1025 MSMS: 1026
PEPMASS=578.78016	47371
CHARGE=2+
324.12625	308	
329.12442	864	1+
334.65255	213	
341.14763	2313	1+
385.18111	199	
412.19166	732	
440.22346	401	
472.21794	227	
489.27314	212	
500.20761	254	
543.23738	1191	1+
550.98893	674	
568.29412	297	
570.27136	286	
571.23611	4776	1+
586.31903	3894	1+
594.28762	226	
657.35360	1770	1+
669.26562	2891	1+
677.86651	547	1+
768.33030	813	1+
796.34296	879	1+
817.38408	1383	1+
911.37288	4665	1+
914.44076	20443	1+
1010.44735	371	
1012.44288	244	
1156.55108	20676	1+
END IONS

###FS:    #m/z: 437.75451 #charge   2
###MaxRes:#m/z:  0.00000 #charge-128
###MS: 1025
###MSMS: 1027
BEGIN IONS
TITLE=Cmpd 255, AutoMSn(437.7545), 17.4 min
RTINSECONDS=1043.76
SCANS=MS: 1025 MSMS: 1027
PEPMASS=437.75451	42046
CHARGE=2+
339.20021	143	
342.16912	314	1+
348.18370	3213	1+
359.18040	100	
367.19144	113	
379.19683	220	
384.19653	138	
389.73552	116	
396.21663	187	
412.18528	260	1+
416.25413	118	
419.19189	108	
422.21646	112	
424.22076	200	
429.22391	206	
434.24020	357	1+
436.26051	441	1+
438.25460	441	1+
441.23856	283	
443.24868	548	
453.24084	112	
461.27095	2899	1+
465.26864	102	
468.42122	563	
471.24891	428	1+
483.25366	140	
503.26611	183	
511.25084	166	
513.25985	111	
540.26561	642	1+
557.31020	270	
558.28848	1182	1+
573.29344	210	
575.31450	5087	1+
586.28152	606	1+
656.36170	632	1+
672.36770	257	
674.38236	6150	1+
END IONS

###FS:    #m/z: 747.84302 #charge   2
###MaxRes:#m/z:  0.00000 #charge-128
###MS: 1025
###MSMS: 1028
BEGIN IONS
TITLE=Cmpd 256, AutoMSn(747.8430), 17.4 min
RTINSECONDS=1044.26
SCANS=MS: 1025 MSMS: 1028
PEPMASS=747.84302	46475
CHARGE=2+
335.13884	149	
463.19772	191	
466.22213	163	
492.23583	242	
506.13400	146	
520.75984	166	
537.25135	145	
549.67058	170	
554.78052	148	
563.80567	147	
588.77467	163	
592.80462	156	
612.30109	167	
626.30213	160	
634.29139	156	
641.77640	178	
677.30287	149	
682.78967	181	
698.31751	278	
725.35159	177	
725.80482	176	
747.33214	295	
752.31482	410	1+
753.00271	249	
759.01421	197	
1098.33152	178	
1381.60393	1482	1+
1466.68887	906	1+
1476.64704	2113	1+
1494.68194	15150	1+
END IONS

###FS:    #m/z: 421.75977 #charge   2
###MaxRes:#m/z:  0.00000 #charge-128
###MS: 1029
###MSMS: 1030
BEGIN IONS
TITLE=Cmpd 257, AutoMSn(421.7598), 17.5 min
RTINSECONDS=1047.29
SCANS=MS: 1029 MSMS: 1030
PEPMASS=421.75977	54353
CHARGE=2+
341.18326	715	
363.21800	1262	
368.23268	987	
383.22966	605	
385.25353	2270	
391.74398	995	
454.27129	749	
470.26886	773	
472.28721	33070	1+
553.34432	526	
571.35501	12146	1+
628.37508	1305	
654.39668	1029	
670.38982	547	
672.40399	23415	1+
682.38934	2182	1+
725.43121	3387	1+
743.43952	11809	1+
END IONS

###FS:    #m/z: 578.78017 #charge   2
###MaxRes:#m/z:  0.00000 #charge-128
###MS: 1029
###MSMS: 1031
BEGIN IONS
TITLE=Cmpd 258, AutoMSn(578.7802), 17.5 min
RTINSECONDS=1047.79
SCANS=MS: 1029 MSMS: 1031
PEPMASS=578.78017	55478
CHARGE=2+
324.11312	265	
329.13177	379	
341.14412	2224	1+
343.65445	254	
361.21170	532	
412.19274	494	
440.21224	1167	1+
456.19274	317	
500.19308	285	
511.25477	224	
543.23653	660	
550.98995	387	
554.24059	399	
569.29045	446	1+
571.23535	5258	1+
582.26320	214	
586.32018	4195	1+
657.35470	2232	1+
669.26841	2994	1+
768.33453	569	1+
796.35130	700	1+
806.80523	276	
817.38830	1775	1+
911.37211	4267	1+
914.43908	22940	1+
924.60241	1175	
1010.45474	452	
1156.54894	21754	1+
END IONS

###FS:    #m/z: 437.75352 #charge   2
###MaxRes:#m/z:  0.00000 #charge-128
###MS: 1029
###MSMS: 1032
BEGIN IONS
TITLE=Cmpd 259, AutoMSn(437.7535), 17.5 min
RTINSECONDS=1048.29
SCANS=MS: 1029 MSMS: 1032
PEPMASS=437.75352	44303
CHARGE=2+
327.20600	345	1+
330.17756	239	
348.18502	2678	1+
354.44536	217	
367.19158	273	1+
383.21857	333	1+
389.74305	130	
396.21284	183	
414.22545	294	1+
417.23389	362	1+
420.24009	139	
424.22965	256	1+
434.26245	503	1+
436.25860	515	1+
438.25307	431	1+
440.24930	591	1+
443.25492	377	
446.23795	149	
453.24941	133	
461.26998	2831	1+
467.24820	162	
468.42165	740	
470.27135	162	
471.25451	394	
472.28486	1179	1+
503.26419	508	1+
510.26414	133	
511.29807	478	
540.27695	345	1+
544.27079	163	
557.33263	132	
558.28974	1112	1+
569.33666	211	
571.35555	492	
574.32097	160	
575.31321	3461	1+
586.28858	311	
610.36531	390	1+
656.36007	161	
657.36062	483	1+
672.39032	620	1+
674.37878	5515	1+
681.02327	149	
685.36877	136	
711.41243	692	1+
743.44429	129	
775.40726	273	1+
782.46229	445	1+
787.47423	184	
END IONS

###FS:    #m/z: 421.75956 #charge   2
###MaxRes:#m/z:  0.00000 #charge-128
###MS: 1033
###MSMS: 1034
BEGIN IONS
TITLE=Cmpd 260, AutoMSn(421.7596), 17.5 min
RTINSECONDS=1051.32
SCANS=MS: 1033 MSMS: 1034
PEPMASS=421.75956	340637
CHARGE=2+
325.22182	2319	
341.18309	3034	
368.22972	3991	
385.25517	10185	
454.27054	3698	
470.27271	3301	
472.28713	149733	1+
571.35575	62890	1+
628.37829	5951	
654.39000	3639	
670.38446	2879	
672.40326	112217	1+
682.38741	10109	1+
725.43012	26548	1+
743.44015	61841	1+
END IONS

###FS:    #m/z: 412.75433 #charge   2
###MaxRes:#m/z:  0.00000 #charge-128
###MS: 1033
###MSMS: 1035
BEGIN IONS
TITLE=Cmpd 261, AutoMSn(412.7543), 17.5 min
RTINSECONDS=1051.83
SCANS=MS: 1033 MSMS: 1035
PEPMASS=412.75433	145190
CHARGE=2+
362.20271	183	
364.21783	120	
385.25098	268	
392.21689	396	1+
396.23033	156	
398.22110	106	
401.22060	100	
408.26973	311	
410.26126	119	
411.23306	673	1+
414.23715	494	1+
420.00778	116	
432.25273	429	
472.28696	667	1+
532.32098	158	
545.34588	313	
571.35018	116	
631.36770	174	
632.37007	1176	1+
640.77142	378	
672.40890	403	
END IONS

###FS:    #m/z: 672.40228 #charge   1
###MaxRes:#m/z:  0.00000 #charge-128
###MS: 1033
###MSMS: 1036
BEGIN IONS
TITLE=Cmpd 262, AutoMSn(672.4023), 17.5 min
RTINSECONDS=1052.33
SCANS=MS: 1033 MSMS: 1036
PEPMASS=672.40228	69847
CHARGE=1+
340.15449	102	
392.16504	135	
395.78049	116	
421.21664	118	
455.13879	100	
472.28131	106	
493.21505	373	
505.29315	103	
583.31967	104	
606.30883	314	
END IONS

###FS:    #m/z: 421.76086 #charge   2
###MaxRes:#m/z:  0.00000 #charge-128
###MS: 1037
###MSMS: 1038
BEGIN IONS
TITLE=Cmpd 263, AutoMSn(421.7609), 17.6 min
RTINSECONDS=1055.35
SCANS=MS: 1037 MSMS: 1038
PEPMASS=421.76086	677963
CHARGE=2+
341.18199	5141	
368.22892	6657	
385.25476	21266	1+
454.27172	5795	
472.28754	234991	1+
571.35593	98709	1+
628.37819	9982	
654.39376	5579	
670.38849	4507	
672.40293	180299	1+
682.38694	16842	1+
725.43087	42462	1+
743.43955	101019	1+
END IONS

###FS:    #m/z: 412.75483 #charge   2
###MaxRes:#m/z:  0.00000 #charge-128
###MS: 1037
###MSMS: 1039
BEGIN IONS
TITLE=Cmpd 264, AutoMSn(412.7548), 17.6 min
RTINSECONDS=1055.85
SCANS=MS: 1037 MSMS: 1039
PEPMASS=412.75483	292925
CHARGE=2+
324.19286	161	
369.22117	133	
408.25334	105	
409.21137	108	
410.24959	254	
412.25488	403	1+
414.23010	328	1+
432.25779	1645	1+
465.16518	104	
472.28397	1016	1+
479.48813	161	
545.34329	582	1+
553.35882	103	
571.35512	179	
614.35869	128	
630.36193	246	
632.37293	4587	1+
640.77814	864	1+
642.34992	156	
672.40742	410	1+
681.01488	168	
END IONS

###FS:    #m/z: 672.40295 #charge   1
###MaxRes:#m/z:  0.00000 #charge-128
###MS: 1037
###MSMS: 1040
BEGIN IONS
TITLE=Cmpd 265, AutoMSn(672.4029), 17.6 min
RTINSECONDS=1056.36
SCANS=MS: 1037 MSMS: 1040
PEPMASS=672.40295	140440
CHARGE=1+
472.28907	136	
532.26818	102	
606.32375	157	
633.37980	106	
END IONS

###FS:    #m/z: 412.75529 #charge   2
###MaxRes:#m/z:  0.00000 #charge-128
###MS: 1041
###MSMS: 1042
BEGIN IONS
TITLE=Cmpd 266, AutoMSn(412.7553), 17.7 min
RTINSECONDS=1059.38
SCANS=MS: 1041 MSMS: 1042
PEPMASS=412.75529	308389
CHARGE=2+
341.20632	135	
345.22461	307	
369.20414	320	
380.20580	237	1+
390.23499	136	
392.22771	116	
394.24561	321	1+
408.25074	381	1+
410.24526	464	1+
412.23603	242	
414.21105	299	1+
416.24923	181	
432.25608	1670	1+
440.24591	133	
458.26595	145	
472.28125	1036	1+
531.29006	106	
545.33487	924	1+
571.34557	280	
614.35992	407	1+
632.37083	7075	1+
640.77789	105	
672.39688	442	
END IONS

###FS:    #m/z: 672.40402 #charge   1
###MaxRes:#m/z:  0.00000 #charge-128
###MS: 1041
###MSMS: 1043
BEGIN IONS
TITLE=Cmpd 267, AutoMSn(672.4040), 17.7 min
RTINSECONDS=1059.88
SCANS=MS: 1041 MSMS: 1043
PEPMASS=672.40402	147787
CHARGE=1+
452.20891	115	
457.22554	104	
480.26867	108	
606.30775	115	
672.36672	246	1+
END IONS

###FS:    #m/z: 842.50863 #charge   1
###MaxRes:#m/z:  0.00000 #charge-128
###MS: 1041
###MSMS: 1044
BEGIN IONS
TITLE=Cmpd 268, AutoMSn(842.5086), 17.7 min
RTINSECONDS=1060.38
SCANS=MS: 1041 MSMS: 1044
PEPMASS=842.50863	130870
CHARGE=1+
436.25747	857	
840.49408	2045	1+
842.50779	56821	1+
END IONS

###FS:    #m/z: 930.16018 #charge   2
###MaxRes:#m/z:  0.00000 #charge-128
###MS: 1045
###MSMS: 1046
BEGIN IONS
TITLE=Cmpd 269, AutoMSn(930.1602), 17.7 min
RTINSECONDS=1063.42
SCANS=MS: 1045 MSMS: 1046
PEPMASS=930.16018	65916
CHARGE=2+
343.14748	516	
376.12961	335	
378.17779	232	1+
398.20171	258	
489.20879	1213	1+
496.55621	317	
547.21875	238	1+
558.22569	404	1+
576.24493	998	1+
589.27554	468	
659.27869	482	1+
667.83139	306	1+
677.28494	473	1+
728.30694	528	1+
728.66045	563	
728.98102	300	
746.32070	351	1+
764.32694	449	1+
766.68417	474	
836.52326	283	
837.04446	1084	1+
837.38493	782	1+
837.71508	570	
842.49333	470	1+
875.70834	397	1+
884.39519	278	1+
901.88559	408	1+
914.05486	354	1+
914.40363	431	1+
919.89676	404	1+
924.87282	1346	1+
927.13935	254	
929.34647	389	
929.68606	305	
932.35866	240	1+
935.39181	243	
956.09097	268	
956.75924	444	
962.46196	2008	1+
979.41652	387	1+
985.09209	327	1+
985.43734	304	
985.77581	443	
1014.43718	499	
1014.78135	352	
1015.11473	316	
1048.13970	421	
1077.13942	316	
1077.46465	257	
1208.47448	370	
1758.74173	1129	1+
1759.25683	648	1+
1840.79724	605	1+
1841.30193	595	1+
1849.76402	1320	1+
1850.28480	1111	1+
1852.69639	1400	1+
1858.80916	13416	1+
1859.31343	11006	1+
END IONS

###FS:    #m/z: 842.50822 #charge   1
###MaxRes:#m/z:  0.00000 #charge-128
###MS: 1045
###MSMS: 1047
BEGIN IONS
TITLE=Cmpd 270, AutoMSn(842.5082), 17.7 min
RTINSECONDS=1063.92
SCANS=MS: 1045 MSMS: 1047
PEPMASS=842.50822	92103
CHARGE=1+
440.25338	450	
840.48694	1204	1+
842.50694	32368	1+
END IONS

###FS:    #m/z: 472.28753 #charge   1
###MaxRes:#m/z:  0.00000 #charge-128
###MS: 1045
###MSMS: 1048
BEGIN IONS
TITLE=Cmpd 271, AutoMSn(472.2875), 17.7 min
RTINSECONDS=1064.42
SCANS=MS: 1045 MSMS: 1048
PEPMASS=472.28753	73403
CHARGE=1+
453.28949	140	
469.24379	168	
END IONS

###FS:    #m/z: 930.15990 #charge   2
###MaxRes:#m/z:  0.00000 #charge-128
###MS: 1049
###MSMS: 1050
BEGIN IONS
TITLE=Cmpd 272, AutoMSn(930.1599), 17.8 min
RTINSECONDS=1067.44
SCANS=MS: 1049 MSMS: 1050
PEPMASS=930.15990	66597
CHARGE=2+
343.14367	398	1+
378.18268	252	
489.21327	1412	1+
531.21806	216	1+
546.19866	219	
558.23146	311	1+
576.24467	999	1+
589.60578	204	
633.22727	299	1+
641.27249	357	1+
659.28713	673	1+
677.29581	528	1+
720.29460	215	
728.30216	440	1+
728.98760	297	
745.31481	413	1+
764.32459	425	1+
815.32742	327	
837.05208	852	1+
837.38050	720	1+
837.71381	486	
842.50371	266	1+
851.34853	247	1+
875.38181	347	1+
876.06383	256	
880.14007	284	
880.63398	383	
901.86246	208	
913.40382	392	1+
913.72920	220	
924.90091	492	1+
925.18524	272	
929.64126	354	
932.37201	202	
932.71645	289	
935.42917	234	1+
941.41685	287	1+
962.45567	1872	1+
979.41279	324	
985.11504	311	1+
985.43305	337	
985.78721	250	
990.45515	200	
1014.42584	219	
1014.80588	259	
1015.10081	214	
1077.48139	382	
1208.47431	258	
1849.79826	990	1+
1850.29666	1077	1+
1853.65691	1166	1+
1858.80563	8063	1+
1859.30903	8145	1+
END IONS

###FS:    #m/z: 569.29217 #charge   2
###MaxRes:#m/z:  0.00000 #charge-128
###MS: 1049
###MSMS: 1051
BEGIN IONS
TITLE=Cmpd 273, AutoMSn(569.2922), 17.8 min
RTINSECONDS=1067.94
SCANS=MS: 1049 MSMS: 1051
PEPMASS=569.29217	48981
CHARGE=2+
318.14631	253	
321.16969	197	
334.17107	366	
353.17151	178	
376.21907	313	
378.69184	197	
390.20071	342	1+
422.69480	163	
433.23626	406	1+
438.21687	755	1+
461.24029	532	1+
481.21139	372	
488.26917	167	
493.21910	472	
503.26147	194	
516.27970	197	
519.75578	186	
520.25230	290	
529.27866	231	
537.29139	661	
540.27527	428	1+
552.28352	426	1+
558.29942	9539	1+
568.29351	165	
569.27538	386	1+
572.28412	185	
580.27573	170	
585.32538	147	
606.30063	200	
641.35703	146	
698.35887	3404	1+
705.33067	1085	1+
721.33793	231	
762.35694	5960	1+
792.36544	211	
811.44319	3400	1+
875.43289	4232	1+
974.51035	285	1+
1038.48638	213	
END IONS

###FS:    #m/z: 364.26563 #charge-128
###MaxRes:#m/z:  0.00000 #charge-128
###MS: 1049
###MSMS: 1052
BEGIN IONS
TITLE=Cmpd 274, AutoMSn(364.2656), 17.8 min
RTINSECONDS=1068.44
SCANS=MS: 1049 MSMS: 1052
PEPMASS=364.26563	25841

344.26242	107	
346.25276	1039	1+
364.26598	3209	1+
END IONS

###FS:    #m/z: 930.16099 #charge   2
###MaxRes:#m/z:  0.00000 #charge-128
###MS: 1053
###MSMS: 1054
BEGIN IONS
TITLE=Cmpd 275, AutoMSn(930.1610), 17.9 min
RTINSECONDS=1071.46
SCANS=MS: 1053 MSMS: 1054
PEPMASS=930.16099	46252
CHARGE=2+
343.13747	271	
376.12031	198	
489.21054	1113	1+
546.20753	193	
558.24037	249	1+
576.24428	455	1+
659.28844	546	1+
677.30271	183	
720.28305	172	
728.99288	218	
729.29616	149	
746.30031	162	
768.32987	159	
798.33016	143	
837.37401	488	1+
837.74720	146	
851.34015	216	
875.70800	143	
880.13152	221	
902.16752	148	
913.39849	326	1+
914.09402	141	
914.67254	181	
921.89858	178	
925.16208	291	1+
927.00160	228	
929.40433	202	
929.68247	175	
933.39431	202	
962.46011	1189	1+
1014.09875	256	
1014.42949	265	
1208.47107	142	
1759.71550	394	1+
1849.74993	519	1+
1850.26549	429	1+
1853.70757	471	1+
1858.80356	4723	1+
1859.30209	4468	1+
END IONS

###FS:    #m/z: 569.29097 #charge   2
###MaxRes:#m/z:  0.00000 #charge-128
###MS: 1053
###MSMS: 1055
BEGIN IONS
TITLE=Cmpd 276, AutoMSn(569.2910), 17.9 min
RTINSECONDS=1071.96
SCANS=MS: 1053 MSMS: 1055
PEPMASS=569.29097	43695
CHARGE=2+
321.17347	167	
334.16775	467	
353.17373	313	
376.21810	355	
381.68645	157	
390.19748	384	
406.23019	318	
433.24712	275	
467.21211	185	
481.20644	391	
493.22364	307	
516.27656	462	1+
519.76829	298	
520.25841	155	
537.29352	170	
541.27539	321	
552.27401	223	
556.28241	252	
558.29787	9113	1+
560.09135	322	
569.27667	447	1+
571.29359	429	1+
580.28574	387	
606.30419	352	
671.32236	177	
698.35630	2436	1+
705.32925	1013	1+
721.32943	161	
762.35420	5094	1+
772.51655	468	
811.43762	2261	1+
875.43764	4186	1+
974.50256	158	
1038.48012	202	
END IONS

###FS:    #m/z: 364.26448 #charge   1
###MaxRes:#m/z:  0.00000 #charge-128
###MS: 1053
###MSMS: 1056
BEGIN IONS
TITLE=Cmpd 277, AutoMSn(364.2645), 17.9 min
RTINSECONDS=1072.46
SCANS=MS: 1053 MSMS: 1056
PEPMASS=364.26448	22063
CHARGE=1+
346.25189	1213	1+
362.25092	125	
364.26572	2534	1+
END IONS

###FS:    #m/z: 416.23984 #charge   3
###MaxRes:#m/z:  0.00000 #charge-128
###MS: 1057
###MSMS: 1058
BEGIN IONS
TITLE=Cmpd 278, AutoMSn(416.2398), 17.9 min
RTINSECONDS=1075.48
SCANS=MS: 1057 MSMS: 1058
PEPMASS=416.23984	32968
CHARGE=3+
308.10374	234	1+
332.22437	1611	1+
347.20486	220	1+
351.19868	378	
353.22486	254	
355.22372	229	
363.21134	472	1+
378.21342	318	1+
385.25077	281	
388.16757	460	
393.19910	389	1+
396.25768	432	1+
407.17747	379	
412.24111	496	1+
414.23832	1419	1+
418.24143	656	1+
420.00763	230	
420.23073	311	
421.18515	2188	1+
426.29164	247	1+
429.25098	432	
432.25751	1609	1+
436.23380	539	1+
445.19809	236	
445.30849	878	1+
453.27981	554	1+
470.28033	668	1+
472.28826	1855	
476.75404	218	
479.48572	301	
484.76046	174	
493.27426	596	1+
520.26310	421	
535.23657	264	
542.36862	2035	1+
545.33299	721	1+
563.32677	398	1+
567.31400	840	
567.81401	564	1+
569.33381	424	1+
571.35984	574	
581.34810	479	1+
599.38772	5350	1+
632.37342	5275	1+
649.33647	273	1+
659.32851	452	1+
670.39357	324	
672.40686	1354	1+
681.02403	869	
709.43555	505	
710.42270	3869	1+
720.30324	357	
720.52569	169	
724.38913	367	1+
725.42825	221	
727.44344	3029	1+
741.42997	379	1+
743.43776	467	
791.47569	448	1+
826.50715	2028	1+
969.51684	698	1+
986.54861	1912	1+
END IONS

###FS:    #m/z: 502.25494 #charge   2
###MaxRes:#m/z:  0.00000 #charge-128
###MS: 1057
###MSMS: 1059
BEGIN IONS
TITLE=Cmpd 279, AutoMSn(502.2549), 17.9 min
RTINSECONDS=1075.98
SCANS=MS: 1057 MSMS: 1059
PEPMASS=502.25494	28809
CHARGE=2+
358.15202	164	
371.19977	177	
386.15086	2370	1+
402.18463	147	
408.22548	782	1+
422.71058	213	
440.19600	912	1+
445.23001	179	
471.23750	417	
479.49074	156	
482.25896	202	
486.25352	176	
497.24405	280	1+
499.23378	2549	1+
502.27833	285	1+
504.26262	438	1+
510.70100	286	
515.26553	154	
515.76986	175	
520.27240	551	1+
525.26004	471	
527.15797	158	
533.31011	1301	1+
543.27041	149	
553.27835	765	1+
571.31042	147	
584.31346	560	1+
612.31881	1108	1+
619.33322	249	
644.32704	454	
661.37214	884	1+
669.91654	572	
672.34747	413	
700.34715	742	1+
723.38439	160	
734.35915	708	1+
742.40226	167	
758.42258	11823	1+
768.57647	152	
862.41906	214	
899.44382	1073	1+
959.47179	728	1+
959.47290	542	
END IONS

###FS:    #m/z: 623.85384 #charge   2
###MaxRes:#m/z:  0.00000 #charge-128
###MS: 1057
###MSMS: 1060
BEGIN IONS
TITLE=Cmpd 280, AutoMSn(623.8538), 17.9 min
RTINSECONDS=1076.48
SCANS=MS: 1057 MSMS: 1060
PEPMASS=623.85384	11204
CHARGE=2+
330.18252	282	
332.22354	310	
378.14630	110	
380.21373	120	
388.17222	150	
393.19775	233	
396.24500	131	
401.24895	148	
421.18954	1295	1+
429.24056	242	
445.30934	152	
446.22477	120	
453.27459	166	
485.25868	322	1+
493.21147	126	
520.25503	120	
535.23318	131	
542.37136	310	
564.74001	111	
565.24648	119	
599.38830	1873	1+
605.29737	234	1+
620.31935	374	1+
623.49951	111	
655.32003	181	
691.39451	110	
709.44402	179	
710.42218	586	1+
721.32453	129	
725.22224	147	
727.44618	1157	1+
736.31361	115	
826.51077	1549	1+
986.54631	3550	1+
1133.62038	1148	1+
1246.69603	3143	1+
END IONS

###FS:    #m/z: 416.24003 #charge   3
###MaxRes:#m/z:  0.00000 #charge-128
###MS: 1061
###MSMS: 1062
BEGIN IONS
TITLE=Cmpd 281, AutoMSn(416.2400), 18.0 min
RTINSECONDS=1079.51
SCANS=MS: 1061 MSMS: 1062
PEPMASS=416.24003	110788
CHARGE=3+
308.10606	363	
325.17908	364	
330.18015	896	
332.22666	2802	1+
351.20096	1285	1+
355.21916	479	
363.22413	723	1+
379.19987	748	
388.16022	986	1+
396.24646	1265	1+
401.24091	564	1+
407.18673	746	1+
412.23247	721	1+
412.75465	1028	1+
415.24082	988	1+
418.23826	650	
421.19218	4258	1+
428.15300	355	
429.24385	1182	1+
432.25293	742	
436.22835	520	1+
445.18252	427	
445.31337	2646	1+
453.27720	1404	1+
470.27826	713	1+
472.28410	1520	1+
479.48285	329	
484.77140	762	1+
492.25862	545	1+
495.28377	543	
520.26610	554	
524.34361	306	
537.29092	399	
542.36402	4620	1+
545.32090	567	1+
558.79276	402	
563.32490	684	1+
567.30973	2688	1+
571.35008	431	
572.19304	544	
581.36078	1352	1+
592.26390	449	1+
597.36176	312	
599.38703	13598	1+
632.36917	3755	1+
640.77032	381	
655.33127	305	
672.40714	744	
705.34496	524	
709.43299	1139	
710.42109	8430	1+
710.43162	1655	1+
720.30791	370	
727.44916	7021	1+
737.43752	513	1+
743.43904	400	
791.47309	1109	1+
826.51160	6617	1+
952.50208	648	1+
969.52566	1743	1+
986.54764	6328	1+
1134.61706	1650	1+
END IONS

###FS:    #m/z: 501.99193 #charge   2
###MaxRes:#m/z:  0.00000 #charge-128
###MS: 1061
###MSMS: 1063
BEGIN IONS
TITLE=Cmpd 282, AutoMSn(501.9919), 18.0 min
RTINSECONDS=1080.01
SCANS=MS: 1061 MSMS: 1063
PEPMASS=501.99193	55105
CHARGE=2+
358.15061	264	
370.12691	197	
386.15165	2956	1+
392.17042	212	
402.17883	254	
408.22456	1179	
440.19587	513	1+
471.23600	1143	1+
480.23936	762	1+
498.24764	194	
499.23420	4469	1+
504.25517	197	
520.26696	251	
525.26896	238	
533.30760	2421	1+
541.02430	296	
553.27007	308	
584.32476	313	
595.28787	365	
612.32116	1389	1+
644.34853	290	
661.37350	1705	1+
667.40960	250	
672.33265	268	
700.33712	307	
718.34374	231	
723.37658	229	
758.42090	19072	1+
768.67734	208	
899.44286	1282	1+
959.46636	193	
END IONS

###FS:    #m/z: 623.85311 #charge   2
###MaxRes:#m/z:  0.00000 #charge-128
###MS: 1061
###MSMS: 1064
BEGIN IONS
TITLE=Cmpd 283, AutoMSn(623.8531), 18.0 min
RTINSECONDS=1080.51
SCANS=MS: 1061 MSMS: 1064
PEPMASS=623.85311	31927
CHARGE=2+
330.17626	401	
332.22881	499	1+
344.15608	147	
388.16310	314	1+
396.24643	169	
421.18856	2090	1+
427.96214	140	
429.24699	840	1+
431.24994	158	
436.20388	199	
453.28854	172	
475.49994	272	
485.26854	178	
520.25271	467	1+
542.36839	556	1+
567.30967	1728	1+
567.81460	358	
581.33085	341	1+
590.31557	161	
599.38596	3232	1+
606.31018	150	
620.31469	159	
622.31517	473	1+
623.85902	2042	
633.31757	287	
656.32187	299	1+
709.42738	408	
710.42352	1181	1+
713.33605	228	1+
720.30587	208	
727.44730	2249	1+
738.44558	302	
796.38246	407	
798.16722	337	
798.28063	164	
802.37834	157	
826.50770	1771	1+
909.44345	210	
986.54385	5783	1+
999.00654	464	
1133.61042	179	
END IONS

###FS:    #m/z: 416.23989 #charge   3
###MaxRes:#m/z:  0.00000 #charge-128
###MS: 1065
###MSMS: 1066
BEGIN IONS
TITLE=Cmpd 284, AutoMSn(416.2399), 18.1 min
RTINSECONDS=1083.54
SCANS=MS: 1065 MSMS: 1066
PEPMASS=416.23989	138107
CHARGE=3+
308.10260	360	
325.19969	335	
330.18190	1390	1+
332.22783	3818	1+
351.19984	1031	
355.21592	484	
378.20351	966	1+
388.16602	992	
394.21624	325	
398.25074	337	
407.18587	1276	1+
412.22960	711	1+
413.24169	2347	1+
418.25405	469	
420.23487	292	
421.19026	4545	1+
429.24276	1329	1+
432.25709	758	
436.21046	892	1+
445.19387	403	
445.31249	2505	1+
453.27587	1943	1+
472.28421	956	
484.77008	543	
492.26276	410	
520.25842	651	
537.28194	468	
542.36517	5839	1+
545.32681	294	
563.32690	574	1+
571.34660	347	
581.35222	1626	1+
589.32894	952	1+
592.26146	504	
599.38644	14238	1+
632.36724	2722	1+
672.40467	666	
705.33959	429	
709.43892	1429	
710.42070	9689	1+
727.44433	7230	1+
737.42106	607	1+
743.43447	338	
791.48033	668	
791.49116	2002	1+
826.51195	7300	1+
837.11865	289	
952.49840	516	1+
969.52518	1954	1+
986.54316	792	1+
986.55076	6678	1+
1133.62413	3970	1+
END IONS

###FS:    #m/z: 502.25777 #charge   2
###MaxRes:#m/z:  0.00000 #charge-128
###MS: 1065
###MSMS: 1067
BEGIN IONS
TITLE=Cmpd 285, AutoMSn(502.2578), 18.1 min
RTINSECONDS=1084.04
SCANS=MS: 1065 MSMS: 1067
PEPMASS=502.25777	62683
CHARGE=2+
358.14791	226	
373.27450	246	
384.16779	271	
386.14866	3653	1+
395.77829	253	
402.17613	296	
408.21882	1317	1+
430.17437	190	
440.19079	235	
450.23977	190	
471.24012	780	1+
481.22434	412	1+
499.23714	3404	1+
504.29055	347	
525.28457	233	
533.31128	1836	1+
541.00566	282	
553.27788	260	
584.31990	545	
612.31683	1421	1+
643.36436	190	
644.34605	566	1+
661.36519	1055	1+
669.92513	208	
758.42344	18462	1+
899.44444	1612	1+
END IONS

###FS:    #m/z: 623.85483 #charge   2
###MaxRes:#m/z:  0.00000 #charge-128
###MS: 1065
###MSMS: 1068
BEGIN IONS
TITLE=Cmpd 286, AutoMSn(623.8548), 18.1 min
RTINSECONDS=1084.54
SCANS=MS: 1065 MSMS: 1068
PEPMASS=623.85483	39533
CHARGE=2+
330.18243	494	
332.22104	297	
351.20283	191	
375.23102	382	
385.18657	195	
388.16012	317	1+
393.19648	210	
411.22217	149	
421.18876	1646	1+
429.24199	511	
440.21078	213	
448.23051	190	
453.27551	172	
485.25699	192	
492.26543	253	
504.27562	659	
520.25614	377	1+
542.36773	506	
575.28203	150	
581.34923	265	1+
599.38607	2058	1+
622.34271	289	1+
632.35507	153	
633.32141	928	1+
686.30624	395	1+
709.44471	183	
710.43091	499	1+
727.44616	1878	1+
738.43493	295	
778.38828	151	
796.38294	2709	1+
826.50976	1969	1+
909.46584	1019	1+
913.42415	619	1+
986.54372	5017	1+
998.99875	294	
1094.55258	172	
1095.54676	149	
1106.51586	217	
1133.62140	1330	1+
1133.62390	188	
1246.69806	3902	1+
END IONS

###FS:    #m/z: 591.38539 #charge   1
###MaxRes:#m/z:  0.00000 #charge-128
###MS: 1069
###MSMS: 1070
BEGIN IONS
TITLE=Cmpd 287, AutoMSn(591.3854), 18.1 min
RTINSECONDS=1087.57
SCANS=MS: 1069 MSMS: 1070
PEPMASS=591.38539	34099
CHARGE=1+
332.19333	918	1+
341.14641	373	
373.28302	512	1+
417.27900	109	
438.23604	104	
476.20832	119	
520.33935	191	
530.30777	102	
572.27833	116	
586.32319	130	
588.29071	232	1+
591.38068	1231	1+
END IONS

###FS:    #m/z: 520.34698 #charge   1
###MaxRes:#m/z:  0.00000 #charge-128
###MS: 1069
###MSMS: 1072
BEGIN IONS
TITLE=Cmpd 289, AutoMSn(520.3470), 18.1 min
RTINSECONDS=1088.57
SCANS=MS: 1069 MSMS: 1072
PEPMASS=520.34698	25705
CHARGE=1+
386.15536	130	
392.18418	107	
502.28018	100	
503.25544	265	
505.25925	106	
508.21912	101	
517.29633	286	1+
520.25586	204	
END IONS

###FS:    #m/z: 626.81410 #charge   2
###MaxRes:#m/z:  0.00000 #charge-128
###MS: 1073
###MSMS: 1074
BEGIN IONS
TITLE=Cmpd 290, AutoMSn(626.8141), 18.2 min
RTINSECONDS=1091.62
SCANS=MS: 1073 MSMS: 1074
PEPMASS=626.81410	29389
CHARGE=2+
327.13801	206	
330.17772	418	
332.23592	164	
344.15848	607	
375.23392	545	
385.18630	154	
391.74720	173	
411.21989	207	1+
417.22144	151	
421.19079	957	1+
429.24309	555	1+
440.22338	284	
457.23682	616	
462.20947	303	1+
504.27859	1367	1+
519.26345	262	1+
533.95528	165	
539.26508	320	
542.36097	255	
599.37752	869	1+
603.27104	221	1+
615.30055	289	1+
620.30183	243	1+
622.25015	154	
626.81036	205	
627.32515	326	1+
631.32827	341	1+
633.31558	3165	1+
710.43380	375	
720.30861	360	
720.54075	200	
727.44235	859	1+
767.44207	377	
778.36487	252	1+
796.38247	5804	1+
806.80813	454	
826.51229	987	1+
837.11724	310	
909.46578	3628	1+
986.54136	1512	1+
989.56018	163	
997.25657	156	
1094.53730	329	
1095.55183	217	
1133.62372	471	1+
1246.69833	1974	1+
END IONS

###FS:    #m/z: 591.38623 #charge   1
###MaxRes:#m/z:  0.00000 #charge-128
###MS: 1073
###MSMS: 1075
BEGIN IONS
TITLE=Cmpd 291, AutoMSn(591.3862), 18.2 min
RTINSECONDS=1092.12
SCANS=MS: 1073 MSMS: 1075
PEPMASS=591.38623	34142
CHARGE=1+
332.19471	1194	
341.13225	112	
363.20165	299	
373.27675	544	1+
416.24137	106	
427.18338	126	
431.23817	101	
491.28468	128	
493.23041	151	
504.23370	100	
520.36186	109	
562.30835	137	
586.30478	175	
591.37197	511	1+
END IONS

###FS:    #m/z: 599.22976 #charge   3
###MaxRes:#m/z:  0.00000 #charge-128
###MS: 1077
###MSMS: 1078
BEGIN IONS
TITLE=Cmpd 293, AutoMSn(599.2298), 18.3 min
RTINSECONDS=1095.66
SCANS=MS: 1077 MSMS: 1078
PEPMASS=599.22976	25428
CHARGE=3+
335.14887	370	
337.14968	171	
340.16202	363	1+
361.12360	651	1+
368.15883	1730	1+
385.17821	571	1+
418.14417	590	
420.14827	481	
432.22814	158	
436.09494	163	
437.17445	384	
446.17299	247	
463.20478	940	1+
491.19060	438	1+
503.21857	248	
506.19437	328	
508.21457	1350	1+
511.16882	209	
513.20920	182	
528.18791	2753	1+
534.71263	204	
535.83008	455	
562.20798	160	
578.23653	2550	1+
595.29555	373	1+
596.63381	151	
597.28354	586	1+
599.22692	2349	1+
694.28337	208	
714.76962	253	
715.25864	353	
721.23934	227	
728.27435	1394	1+
738.26380	6057	1+
746.77229	180	
747.32927	509	
748.41488	465	
767.27197	306	1+
785.29104	2147	1+
880.27194	498	1+
898.29928	5945	1+
900.30125	910	1+
928.46121	322	1+
1068.39606	222	
1080.29756	296	
1198.45497	735	1+
1268.48150	504	1+
END IONS

###FS:    #m/z: 898.33708 #charge   2
###MaxRes:#m/z:  0.00000 #charge-128
###MS: 1077
###MSMS: 1079
BEGIN IONS
TITLE=Cmpd 294, AutoMSn(898.3371), 18.3 min
RTINSECONDS=1096.16
SCANS=MS: 1077 MSMS: 1079
PEPMASS=898.33708	25985
CHARGE=2+
335.14505	371	
340.16385	206	
343.10487	112	
361.12018	636	1+
368.15616	1643	1+
385.17901	1192	1+
391.74408	277	
418.14201	241	
420.14850	203	
437.18070	762	1+
446.16998	119	
463.20833	626	
489.17156	124	
491.19022	412	1+
500.19575	131	
508.21352	1920	1+
511.16605	360	
513.15517	121	
528.18560	2912	1+
535.82172	542	
578.24062	707	1+
582.19994	145	
598.78482	149	
599.22334	1603	1+
700.27836	120	
711.25425	161	
714.76033	228	
721.33112	127	
728.26467	1436	1+
738.26841	907	1+
747.30651	347	
785.28297	1191	1+
792.37369	131	
794.72143	169	
898.30006	2810	1+
1011.40380	242	
1068.40264	2493	1+
1080.30197	567	
1197.44009	876	1+
1208.87505	120	
1268.47434	466	1+
END IONS

###FS:    #m/z: 626.60120 #charge   2
###MaxRes:#m/z:  0.00000 #charge-128
###MS: 1077
###MSMS: 1080
BEGIN IONS
TITLE=Cmpd 295, AutoMSn(626.6012), 18.3 min
RTINSECONDS=1096.66
SCANS=MS: 1077 MSMS: 1080
PEPMASS=626.60120	24585
CHARGE=2+
326.13418	235	1+
344.15160	781	1+
351.18335	137	
375.22704	204	
412.21261	197	
421.18302	313	1+
429.26352	174	
440.21750	312	1+
457.24246	418	
493.78281	153	
504.28071	742	1+
510.25964	162	
592.31435	143	
599.22170	113	
599.38359	404	
615.31472	137	
616.71039	213	
622.28375	161	
624.85555	211	1+
626.28902	455	1+
629.36749	121	
630.50183	168	
633.31855	1936	1+
710.41678	113	
727.45516	553	1+
748.22813	156	
778.37344	158	
796.38464	3304	1+
806.81464	352	
826.51792	131	
863.25328	170	
909.46539	2447	1+
986.55022	419	1+
1037.54653	121	
1077.52338	142	
1094.54363	350	
1095.52837	170	
1246.71726	442	1+
END IONS

###FS:    #m/z: 731.29866 #charge   3
###MaxRes:#m/z:  0.00000 #charge-128
###MS: 1081
###MSMS: 1082
BEGIN IONS
TITLE=Cmpd 296, AutoMSn(731.2987), 18.3 min
RTINSECONDS=1099.69
SCANS=MS: 1081 MSMS: 1082
PEPMASS=731.29866	36796
CHARGE=3+
347.09939	283	
354.16556	471	
375.13599	240	1+
399.19018	195	
449.25877	205	
455.21408	854	1+
464.73799	267	1+
476.18480	193	
479.75571	212	
508.87000	206	
532.21278	311	1+
540.20086	374	1+
546.87892	718	1+
547.20637	441	
547.53767	267	
554.27652	250	1+
579.89554	893	1+
580.22605	508	
580.58055	227	
607.57848	209	
607.90357	343	
608.24347	298	
613.57942	342	1+
625.91302	271	1+
628.81302	463	1+
632.73875	591	1+
633.24810	261	
635.25495	1087	1+
635.58898	1055	
635.93864	651	
640.27740	560	1+
641.58781	428	
641.92392	400	
659.29407	257	1+
664.94090	465	
665.25884	408	
665.60520	475	1+
711.26386	192	
719.27040	199	
726.83185	239	
727.31941	645	1+
745.28213	225	
762.29144	556	1+
811.30398	253	1+
860.33626	250	1+
876.34042	280	1+
910.85365	507	1+
919.85307	254	1+
964.35076	459	1+
1246.44048	364	1+
1257.56469	510	1+
1424.50153	1444	1+
1454.66592	912	1+
1638.59178	3528	1+
1737.66603	881	1+
1903.71740	575	1+
1921.75738	441	1+
END IONS

###FS:    #m/z: 898.33621 #charge   2
###MaxRes:#m/z:  0.00000 #charge-128
###MS: 1081
###MSMS: 1083
BEGIN IONS
TITLE=Cmpd 297, AutoMSn(898.3362), 18.3 min
RTINSECONDS=1100.19
SCANS=MS: 1081 MSMS: 1083
PEPMASS=898.33621	26304
CHARGE=2+
340.16339	124	
343.09440	130	
361.11682	204	
368.15558	1630	1+
385.18397	648	
418.14132	136	
420.14898	238	
437.17393	420	
463.20267	219	
491.18550	181	
500.17766	146	
508.21185	2452	1+
511.16401	356	
528.18388	2685	1+
535.27718	166	
535.82303	1157	
578.23279	520	
599.22359	1276	1+
705.75912	119	
711.27352	174	
728.26149	836	1+
738.26608	1252	1+
747.30367	386	
785.28245	889	1+
882.33289	113	
898.29643	2470	1+
909.20816	233	
1011.36896	247	
1012.37580	135	
1068.39936	1894	1+
1079.83445	166	
1080.29903	268	
1081.30436	265	
1197.45493	737	1+
1208.88944	312	
1268.47231	496	1+
END IONS

###FS:    #m/z: 599.23008 #charge   3
###MaxRes:#m/z:  0.00000 #charge-128
###MS: 1081
###MSMS: 1084
BEGIN IONS
TITLE=Cmpd 298, AutoMSn(599.2301), 18.3 min
RTINSECONDS=1100.69
SCANS=MS: 1081 MSMS: 1084
PEPMASS=599.23008	23554
CHARGE=3+
335.15768	333	
361.12637	415	1+
364.63319	139	
368.15376	1291	1+
370.62944	227	
385.18379	640	1+
391.74610	128	
418.13987	598	
420.14062	284	1+
436.09905	135	
437.17541	543	1+
441.13248	304	1+
446.18045	356	1+
463.21160	994	1+
491.19119	265	
506.20197	252	
508.21280	965	1+
511.17256	221	
528.18744	1927	1+
531.21352	253	
534.70075	134	
535.82199	868	
546.75855	125	
578.23850	1531	1+
596.28461	165	
597.28772	548	1+
599.23167	1668	1+
602.30818	390	1+
610.26587	144	
634.75589	149	
635.25590	165	
641.26769	131	
715.27057	124	
715.77958	136	
720.25677	367	1+
728.26687	741	1+
738.26332	4706	1+
747.30368	886	
768.27108	242	1+
771.85591	146	
785.28531	1933	1+
799.32875	144	
881.34459	191	
898.30034	4971	1+
1068.40068	149	
END IONS

###FS:    #m/z: 843.33273 #charge   2
###MaxRes:#m/z:  0.00000 #charge-128
###MS: 1085
###MSMS: 1086
BEGIN IONS
TITLE=Cmpd 299, AutoMSn(843.3327), 18.4 min
RTINSECONDS=1103.71
SCANS=MS: 1085 MSMS: 1086
PEPMASS=843.33273	35837
CHARGE=2+
333.18452	897	
341.14500	323	
346.12190	615	
359.15291	794	
405.11107	392	
417.16152	365	
442.19044	298	1+
460.19821	397	
470.18616	733	
476.19107	200	
478.15285	217	
484.18870	222	
488.19661	1488	1+
493.21764	3049	1+
505.22131	367	
506.17317	336	
531.18450	242	1+
577.18954	174	
606.29869	2364	1+
621.18208	211	
630.21954	281	1+
648.22846	795	1+
712.29201	236	
721.32932	3919	1+
731.26698	413	
734.23177	183	
745.24596	243	
753.22662	296	1+
763.26708	882	1+
792.36454	3550	1+
801.26468	221	1+
842.50356	1494	1+
876.28384	490	1+
894.30305	367	
903.28738	304	1+
923.40302	1584	1+
947.33883	184	
965.33120	259	
1038.42890	1918	1+
1080.34190	281	
1198.45725	858	
1199.45869	905	1+
1327.50103	278	
1543.58127	1034	1+
1667.65274	1253	1+
1685.66744	1998	1+
END IONS

###FS:    #m/z: 731.29915 #charge   3
###MaxRes:#m/z:  0.00000 #charge-128
###MS: 1085
###MSMS: 1087
BEGIN IONS
TITLE=Cmpd 300, AutoMSn(731.2992), 18.4 min
RTINSECONDS=1104.21
SCANS=MS: 1085 MSMS: 1087
PEPMASS=731.29915	35024
CHARGE=3+
347.09332	221	
354.16645	380	
375.12952	228	
381.15853	501	1+
455.21204	794	1+
470.21249	142	
475.50435	176	
481.23986	278	1+
488.22242	163	
499.22530	426	1+
508.53693	148	
532.22231	276	1+
540.20489	237	1+
546.87382	451	1+
547.20623	538	
560.21181	240	1+
579.90038	432	
580.22089	404	
580.56240	306	
602.25431	255	1+
614.24145	196	
626.91695	160	
632.74143	428	
633.24513	361	
635.25979	1217	1+
635.58555	844	1+
635.92444	532	
641.25723	290	
641.58756	253	
664.93258	226	1+
665.26441	390	
665.59889	239	1+
716.78610	170	
719.80671	296	1+
727.33088	879	1+
732.29353	307	1+
734.28603	366	1+
753.78674	149	
811.29164	269	
877.32140	224	
911.32494	220	
958.48506	401	1+
958.50097	145	
1256.60700	1596	1+
1424.49459	862	1+
1452.67087	676	1+
1454.67595	671	1+
1523.55704	600	1+
1638.59375	2759	1+
1720.63925	557	1+
1737.66579	424	1+
1838.72090	358	1+
END IONS

###FS:    #m/z: 562.55908 #charge   3
###MaxRes:#m/z:  0.00000 #charge-128
###MS: 1085
###MSMS: 1088
BEGIN IONS
TITLE=Cmpd 301, AutoMSn(562.5591), 18.4 min
RTINSECONDS=1104.71
SCANS=MS: 1085 MSMS: 1088
PEPMASS=562.55908	15565
CHARGE=3+
303.65467	414	
333.18526	2174	
336.62642	405	
373.12602	350	
384.20252	300	
396.69045	306	
405.10799	503	
460.19507	383	
470.18175	326	
476.20152	391	
488.19925	1498	1+
493.21758	13756	1+
505.21472	475	1+
520.13612	462	
550.99051	358	
558.27778	322	
561.27114	1575	1+
580.82689	485	
593.17133	442	
606.30134	5943	1+
621.18218	995	1+
648.23013	995	1+
672.25539	302	
703.31927	769	1+
721.32642	12025	1+
732.35040	356	
745.24632	1891	1+
752.22008	327	
763.25642	6093	1+
772.52444	406	
774.34166	731	
792.36518	5248	1+
802.76903	576	
818.28744	293	
876.28451	881	1+
894.29416	1899	1+
904.30778	336	
923.41075	503	
965.33025	421	
1080.35693	1710	1+
END IONS

###FS:    #m/z: 842.80007 #charge   2
###MaxRes:#m/z:  0.00000 #charge-128
###MS: 1089
###MSMS: 1090
BEGIN IONS
TITLE=Cmpd 302, AutoMSn(842.8001), 18.5 min
RTINSECONDS=1107.74
SCANS=MS: 1089 MSMS: 1090
PEPMASS=842.80007	114464
CHARGE=2+
333.18876	3027	1+
339.29192	386	
341.14596	1198	1+
346.12461	1105	1+
359.15434	1844	1+
387.10650	499	
399.15279	385	
405.10711	697	
417.16014	1392	1+
424.16052	345	1+
442.18513	1079	1+
452.17714	327	
460.20018	1053	
470.18460	2032	1+
478.15148	333	
484.17740	484	
488.19689	4287	1+
493.21742	10318	1+
505.22525	598	
506.16005	656	
520.13074	447	
589.18708	375	
606.30030	6493	1+
620.19664	1287	1+
630.21644	827	1+
648.22087	2328	1+
692.21520	364	1+
721.32549	10687	1+
731.25687	389	
745.24198	603	
752.22082	945	1+
763.26186	3037	1+
763.79002	439	
792.36363	11069	1+
805.24423	328	
807.81457	323	
818.29179	880	1+
823.27588	1240	1+
842.50628	856	
866.30479	324	
876.28682	947	1+
894.30252	1592	1+
904.31324	532	
923.40417	4831	1+
947.32049	528	1+
965.32784	1242	1+
1038.42756	5687	1+
1049.11438	331	
1080.35478	750	
1194.41894	352	
1198.46358	6745	1+
1327.50796	2604	1+
1442.53753	388	
1443.53148	362	
1543.58613	4597	1+
1667.64798	4470	1+
END IONS

###FS:    #m/z: 562.56054 #charge   3
###MaxRes:#m/z:  0.00000 #charge-128
###MS: 1089
###MSMS: 1091
BEGIN IONS
TITLE=Cmpd 303, AutoMSn(562.5605), 18.5 min
RTINSECONDS=1108.24
SCANS=MS: 1089 MSMS: 1091
PEPMASS=562.56054	51936
CHARGE=3+
303.65470	795	
333.18819	3803	1+
336.63153	491	
359.15689	517	
382.13849	896	
387.10450	471	
405.10606	633	
407.11306	583	
447.65518	439	
462.20458	483	
470.18770	1128	
476.19279	896	
488.19570	2124	1+
493.21790	22900	1+
500.65810	480	
520.13438	875	
561.28593	966	1+
564.28133	490	
593.17074	723	
606.30198	10990	1+
621.18694	1616	1+
630.22040	486	
631.34527	893	1+
648.22576	1075	
703.32078	603	
721.32705	18099	1+
721.32809	1248	1+
745.24416	2743	1+
763.25674	12003	1+
774.35236	943	
792.36606	10176	1+
818.29998	468	
876.28614	1685	1+
894.29159	3803	1+
904.32358	1201	
923.40071	813	
965.33504	553	
1080.35468	2094	
1081.37150	623	
1160.64903	1440	1+
END IONS

###FS:    #m/z: 731.29876 #charge   3
###MaxRes:#m/z:  0.00000 #charge-128
###MS: 1089
###MSMS: 1092
BEGIN IONS
TITLE=Cmpd 304, AutoMSn(731.2988), 18.5 min
RTINSECONDS=1108.74
SCANS=MS: 1089 MSMS: 1092
PEPMASS=731.29876	27358
CHARGE=3+
347.09701	197	
375.13170	158	
399.17782	175	
455.20791	641	1+
470.23335	259	
479.75180	250	
481.23068	258	
483.18311	232	1+
503.19391	142	
532.72520	171	
540.85959	158	
546.86841	552	1+
547.20540	201	
547.53716	153	
579.90006	358	
580.23522	297	
607.89682	168	
624.20979	171	
635.26519	289	1+
635.59676	456	1+
635.91702	223	
641.26085	212	
641.59945	284	
641.92490	226	
665.26363	177	
727.33483	159	
730.89227	142	
731.30016	263	1+
732.95397	243	1+
804.28569	235	1+
810.79940	164	
869.33659	493	1+
877.34420	148	
928.44954	309	1+
952.86110	222	1+
958.45195	221	
964.36087	203	1+
1256.59493	1646	1+
1523.55163	611	1+
1638.59539	1005	1+
1921.74555	380	1+
END IONS

###FS:    #m/z: 843.33294 #charge   2
###MaxRes:#m/z:  0.00000 #charge-128
###MS: 1093
###MSMS: 1094
BEGIN IONS
TITLE=Cmpd 305, AutoMSn(843.3329), 18.5 min
RTINSECONDS=1111.77
SCANS=MS: 1093 MSMS: 1094
PEPMASS=843.33294	183747
CHARGE=2+
333.18626	4603	1+
339.29051	582	
341.14465	1595	1+
346.12576	1851	1+
359.15939	2496	1+
387.13409	376	
405.10464	862	
417.15911	1220	1+
442.17049	1976	1+
452.17460	628	
460.20157	1095	1+
470.18751	2795	1+
476.17894	345	
478.15048	706	
488.19780	5790	1+
493.21753	13133	1+
505.22704	860	
506.15474	1192	1+
520.13368	812	
547.18131	379	
549.17607	416	
577.18195	430	
606.30083	8670	1+
620.22241	400	
621.18656	1478	1+
629.50010	751	1+
630.21464	1599	1+
648.22510	2691	1+
651.20519	364	
704.20005	349	
721.32726	13392	1+
736.22511	351	
745.25041	1317	1+
752.20810	606	
754.22186	374	
763.26222	4900	1+
763.79772	775	1+
792.36397	13999	1+
802.76535	641	
805.24546	637	
807.81417	453	
808.32004	390	
818.29836	747	1+
823.26970	1326	1+
842.50418	987	
876.28284	1181	1+
894.29314	2633	1+
923.40815	6713	1+
938.28032	399	
947.31752	880	1+
965.33263	1754	1+
1038.43433	7643	1+
1049.11891	365	
1080.35733	1730	1+
1193.44444	350	
1198.46172	8385	1+
1327.50802	2801	1+
1442.60040	5089	1+
1543.57894	7261	1+
1667.64598	8002	1+
1685.66247	16917	1+
END IONS

###FS:    #m/z: 562.56008 #charge   3
###MaxRes:#m/z:  0.00000 #charge-128
###MS: 1093
###MSMS: 1095
BEGIN IONS
TITLE=Cmpd 306, AutoMSn(562.5601), 18.5 min
RTINSECONDS=1112.27
SCANS=MS: 1093 MSMS: 1095
PEPMASS=562.56008	86810
CHARGE=3+
333.18691	4911	1+
346.12632	679	
361.16977	676	
405.10851	625	
407.10630	712	
470.18301	829	
476.18757	940	
488.19740	2940	1+
493.21714	27879	1+
520.13622	759	
580.82117	1359	
581.32173	928	
593.16925	776	
602.24461	653	
603.18143	615	
606.30122	13233	1+
621.18269	2233	1+
630.21577	980	
631.34282	584	
631.85245	615	
648.23220	1310	
703.31346	1678	1+
721.32825	21228	1+
745.24396	3149	1+
763.25570	15087	1+
772.51950	748	
774.35350	955	
792.36341	11920	1+
802.77137	891	
818.29154	713	
823.25648	566	
876.28163	2005	1+
894.29603	4727	1+
904.30655	636	
923.39803	821	
938.29249	581	
965.32895	620	
1080.36013	3478	1+
END IONS

###FS:    #m/z: 996.10021 #charge   3
###MaxRes:#m/z:  0.00000 #charge-128
###MS: 1093
###MSMS: 1096
BEGIN IONS
TITLE=Cmpd 307, AutoMSn(996.1002), 18.5 min
RTINSECONDS=1112.77
SCANS=MS: 1093 MSMS: 1096
PEPMASS=996.10021	12050
CHARGE=3+
361.14276	135	
489.20589	311	
496.55592	112	
518.25384	162	
575.74944	110	
625.80158	122	
632.25889	109	
659.29272	255	1+
677.29609	124	
772.80199	100	
889.91381	129	
915.98380	161	
916.11167	124	
922.40689	250	1+
931.34400	102	
990.72553	114	
991.26837	190	
996.09825	845	1+
996.44105	1147	1+
996.77428	1000	1+
1208.48195	173	
END IONS

###FS:    #m/z: 996.10059 #charge   3
###MaxRes:#m/z:  0.00000 #charge-128
###MS: 1097
###MSMS: 1098
BEGIN IONS
TITLE=Cmpd 308, AutoMSn(996.1006), 18.6 min
RTINSECONDS=1115.8
SCANS=MS: 1097 MSMS: 1098
PEPMASS=996.10059	22113
CHARGE=3+
343.14473	314	
347.15921	146	
398.20175	116	
489.21255	188	
518.25538	112	
575.75308	158	
576.24160	333	
641.27827	105	
644.87943	100	
659.29619	118	
701.34059	120	
727.33408	187	
727.83580	112	
764.32692	157	
812.66029	102	
889.91038	288	1+
947.91428	132	
958.74728	152	
991.13085	136	
996.11207	1387	1+
996.43126	1056	1+
996.76802	1219	1+
999.73314	196	
1208.52284	104	
END IONS

###FS:    #m/z: 747.58117 #charge   2
###MaxRes:#m/z:  0.00000 #charge-128
###MS: 1097
###MSMS: 1099
BEGIN IONS
TITLE=Cmpd 309, AutoMSn(747.5812), 18.6 min
RTINSECONDS=1116.3
SCANS=MS: 1097 MSMS: 1099
PEPMASS=747.58117	17162
CHARGE=2+
343.14591	207	
358.13488	151	
374.16749	141	
382.14453	167	
386.10570	159	
408.18884	140	
453.15646	230	
463.17551	236	
489.21606	431	1+
493.22716	157	
515.17465	307	1+
530.21976	327	1+
532.21272	498	1+
546.17984	212	
576.23342	351	1+
587.22469	342	1+
593.60108	1001	1+
593.94895	755	
594.27799	353	
596.25442	200	
601.74554	264	
604.73960	559	1+
616.22747	144	
632.26022	425	1+
645.23584	164	
659.29331	284	
677.29165	383	1+
698.80646	362	1+
703.28235	228	1+
719.31192	183	
720.29976	376	1+
727.32011	1504	1+
739.29993	261	1+
745.32469	272	
746.33416	480	1+
752.36364	196	
764.31523	272	1+
776.29724	138	
815.35323	140	
833.35797	284	1+
840.32644	141	
858.41457	148	
868.38727	241	1+
892.39046	139	
1209.47093	620	1+
1453.65332	1524	1+
END IONS

###FS:    #m/z: 574.93854 #charge   3
###MaxRes:#m/z:  0.00000 #charge-128
###MS: 1097
###MSMS: 1100
BEGIN IONS
TITLE=Cmpd 310, AutoMSn(574.9385), 18.6 min
RTINSECONDS=1116.8
SCANS=MS: 1097 MSMS: 1100
PEPMASS=574.93854	14181
CHARGE=3+
358.18423	445	
360.16820	233	
364.46796	283	
369.14957	203	1+
375.16164	390	1+
388.16192	947	1+
422.71041	190	
433.19291	184	
442.17855	165	
449.20022	687	1+
457.72260	218	
485.22592	597	1+
486.70543	164	
488.19653	220	
493.22091	1348	1+
500.25275	185	
501.25113	554	1+
503.23023	562	1+
504.72166	340	
505.21013	302	
510.69488	224	
531.24111	209	1+
550.23825	1293	1+
553.25688	459	1+
557.27893	172	
558.29559	467	1+
570.28325	467	1+
572.28397	235	
573.30285	952	1+
575.23122	968	1+
577.29370	465	1+
579.27718	517	1+
584.28721	902	1+
592.29739	346	1+
602.29443	1852	1+
606.30749	460	
629.31488	403	1+
630.50902	325	
631.29282	262	
665.26210	1571	1+
687.38149	358	1+
697.35841	675	1+
715.37458	789	1+
721.33158	1007	1+
726.32463	385	
745.82897	312	1+
748.32092	408	1+
763.25065	212	
765.31696	398	1+
766.31898	440	1+
784.28366	160	
792.36192	236	
805.34077	445	1+
823.34203	1383	1+
862.34946	1615	1+
880.35630	4041	1+
956.40568	457	1+
973.39235	387	1+
990.40191	886	1+
991.41339	236	
1008.41169	353	
1009.43634	195	
1156.56204	653	1+
END IONS

###FS:    #m/z: 965.23545 #charge   3
###MaxRes:#m/z:  0.00000 #charge-128
###MS: 1101
###MSMS: 1102
BEGIN IONS
TITLE=Cmpd 311, AutoMSn(965.2354), 18.7 min
RTINSECONDS=1119.84
SCANS=MS: 1101 MSMS: 1102
PEPMASS=965.23545	25385
CHARGE=3+
376.13589	132	
489.21079	409	
496.55655	196	
558.23050	227	1+
576.23659	442	1+
605.24841	134	
615.24943	225	
632.56304	265	
633.24589	144	
659.27017	275	
677.28325	456	1+
690.00732	210	
690.32932	283	
746.30387	278	1+
823.11113	116	
848.35471	146	
905.15844	124	
923.19150	193	
925.58776	127	
933.40662	125	
961.95332	168	
962.20892	189	
962.43455	356	1+
962.63761	397	
963.93712	230	1+
965.21849	1347	1+
965.42385	1276	1+
965.63462	1111	
965.82790	1447	
966.03558	809	
1097.17393	199	
1097.84146	127	
1208.50895	157	
END IONS

###FS:    #m/z: 996.10126 #charge   3
###MaxRes:#m/z:  0.00000 #charge-128
###MS: 1101
###MSMS: 1103
BEGIN IONS
TITLE=Cmpd 312, AutoMSn(996.1013), 18.7 min
RTINSECONDS=1120.34
SCANS=MS: 1101 MSMS: 1103
PEPMASS=996.10126	21702
CHARGE=3+
489.21329	227	
496.55782	100	
518.25797	153	
575.76190	126	
721.31558	116	
727.32422	112	
727.81600	238	
767.45803	126	
890.40225	105	
890.90224	110	
929.77308	192	
973.46525	109	
990.76621	125	
994.43973	102	
995.89898	108	
996.09931	1011	1+
996.42975	1032	1+
996.77150	857	1+
997.57852	120	
END IONS

###FS:    #m/z: 574.93899 #charge   3
###MaxRes:#m/z:  0.00000 #charge-128
###MS: 1101
###MSMS: 1104
BEGIN IONS
TITLE=Cmpd 313, AutoMSn(574.9390), 18.7 min
RTINSECONDS=1120.84
SCANS=MS: 1101 MSMS: 1104
PEPMASS=574.93899	17213
CHARGE=3+
360.16461	265	
382.66593	260	1+
388.16445	598	1+
403.17169	194	
415.21647	161	
424.25867	155	
442.24721	249	
449.19210	730	1+
450.73581	241	
459.27168	170	
485.21677	425	1+
488.20082	154	
493.23109	506	
501.23951	488	1+
503.22575	565	
504.71373	240	
512.30632	166	
550.23712	1502	1+
552.74781	237	
553.25922	290	1+
556.28098	308	1+
558.29351	257	
561.26414	250	1+
570.28577	560	1+
572.29398	597	1+
574.29390	1015	1+
575.87485	177	
576.28770	673	1+
579.76805	273	1+
584.28308	1040	1+
602.29528	1808	1+
606.30967	331	
629.31674	225	
665.26847	1190	1+
667.81722	250	
686.37419	257	1+
697.37077	291	
715.37934	917	1+
721.32997	229	
748.32644	482	1+
766.31406	651	1+
793.36799	163	
805.33264	155	
823.33081	946	1+
843.42189	278	1+
862.34384	1479	1+
880.35630	3534	1+
890.31305	193	
990.39984	616	1+
991.38456	290	1+
1008.42211	269	
1103.47123	151	
1155.58317	617	1+
END IONS

###FS:    #m/z: 561.29316 #charge   2
###MaxRes:#m/z:  0.00000 #charge-128
###MS: 1105
###MSMS: 1106
BEGIN IONS
TITLE=Cmpd 314, AutoMSn(561.2932), 18.7 min
RTINSECONDS=1123.87
SCANS=MS: 1105 MSMS: 1106
PEPMASS=561.29316	62405
CHARGE=2+
333.18278	3027	1+
345.17238	465	
346.13287	567	
376.22309	791	
389.21712	531	
405.24107	533	
414.23598	950	
433.24089	1700	
437.21748	620	
461.24620	675	
465.21663	530	
470.19888	515	
488.28218	1355	
493.21821	8646	1+
536.28489	590	
541.27100	1519	
558.29851	31861	1+
580.82582	486	
606.30013	4819	1+
621.18127	782	
689.33983	3501	1+
721.32791	7314	1+
745.25052	778	
746.35986	24358	1+
763.25753	3476	1+
772.51619	544	
792.36874	3203	1+
859.44477	20016	1+
876.27539	522	
1022.50272	921	
1023.50113	491	
END IONS

###FS:    #m/z: 587.80109 #charge   2
###MaxRes:#m/z:  0.00000 #charge-128
###MS: 1105
###MSMS: 1107
BEGIN IONS
TITLE=Cmpd 315, AutoMSn(587.8011), 18.7 min
RTINSECONDS=1124.37
SCANS=MS: 1105 MSMS: 1107
PEPMASS=587.80109	32430
CHARGE=2+
329.13119	240	
331.11912	162	
341.14647	672	
395.78143	256	
404.23126	445	
406.16409	176	
409.18828	166	
412.19650	322	
422.15643	332	
440.21032	407	1+
448.20519	369	1+
479.24633	171	
511.24607	180	
517.30797	702	1+
554.24215	516	1+
558.29623	479	1+
568.28157	163	
571.24739	233	
586.31263	4490	1+
588.10750	265	
591.38047	398	
595.26539	150	
602.29218	153	
637.32017	833	1+
643.27430	229	
645.36923	945	1+
651.26333	228	
657.36060	2280	1+
669.26633	2694	1+
677.84102	467	
678.91584	165	
708.32539	191	
758.44164	391	1+
765.36054	664	1+
768.33202	726	1+
817.38470	2040	1+
836.29696	152	
859.42809	159	
887.49210	673	1+
914.44134	19852	1+
924.60010	741	
1061.51463	1083	1+
END IONS

###FS:    #m/z: 965.23126 #charge   3
###MaxRes:#m/z:  0.00000 #charge-128
###MS: 1105
###MSMS: 1108
BEGIN IONS
TITLE=Cmpd 316, AutoMSn(965.2313), 18.7 min
RTINSECONDS=1124.87
SCANS=MS: 1105 MSMS: 1108
PEPMASS=965.23126	22886
CHARGE=3+
398.20680	137	
445.16358	102	
489.20886	205	
558.23833	125	
584.75779	119	
616.29149	119	
633.24579	108	
659.29229	230	1+
668.86809	100	
677.29213	270	
746.32174	100	
811.28965	127	
851.35896	103	
910.84938	125	
925.59089	113	
952.83333	103	
961.02289	135	
962.44185	186	
962.86290	116	
965.22994	566	1+
965.63415	689	
970.41593	102	
1037.72049	177	
1037.96484	196	
1048.45386	112	
1093.45519	129	
1928.89928	1486	1+
1930.59130	1458	1+
END IONS

###FS:    #m/z: 561.29471 #charge   2
###MaxRes:#m/z:  0.00000 #charge-128
###MS: 1109
###MSMS: 1110
BEGIN IONS
TITLE=Cmpd 317, AutoMSn(561.2947), 18.8 min
RTINSECONDS=1127.89
SCANS=MS: 1109 MSMS: 1110
PEPMASS=561.29471	356091
CHARGE=2+
334.17625	6103	
345.17509	2027	
376.22292	3371	
389.21512	2638	
405.24971	2062	
414.24037	2894	
433.24340	8578	1+
437.22069	2406	
461.24497	3856	
465.21707	2139	
488.28502	5084	
493.21702	3951	
536.28766	2618	
541.27355	7018	
558.29917	130763	1+
606.30230	2000	
689.33823	15639	1+
721.33127	2868	
746.36035	114049	1+
859.44386	94785	1+
1022.50799	4636	
1023.51255	2424	
END IONS

###FS:    #m/z: 791.88710 #charge   2
###MaxRes:#m/z:  0.00000 #charge-128
###MS: 1109
###MSMS: 1111
BEGIN IONS
TITLE=Cmpd 318, AutoMSn(791.8871), 18.8 min
RTINSECONDS=1128.39
SCANS=MS: 1109 MSMS: 1111
PEPMASS=791.88710	37796
CHARGE=2+
402.23620	1238	1+
500.76871	919	
501.26939	640	
515.31775	276	
522.26888	374	1+
531.28595	296	
587.30679	499	
592.30243	527	
592.79057	502	
595.80664	587	
656.33676	290	
673.82743	307	
682.84395	427	
683.33185	491	1+
692.73325	273	
741.64497	460	
742.11508	288	
775.64358	511	1+
787.38892	1244	
787.91467	948	1+
790.89682	264	
791.38392	405	
794.32909	303	
794.63566	472	1+
794.89519	460	1+
799.88268	308	
800.38011	389	
818.45878	357	
887.43762	787	1+
901.94483	293	
946.54623	649	1+
983.95001	292	
988.15909	497	1+
988.48745	474	
988.80633	278	
1163.58242	1443	1+
1201.60555	1803	1+
1481.71785	1363	1+
1511.71758	705	1+
1565.76054	3088	1+
1573.25197	1670	1+
1582.26689	13782	1+
1582.75725	13317	1+
END IONS

###FS:    #m/z: 587.80176 #charge   2
###MaxRes:#m/z:  0.00000 #charge-128
###MS: 1109
###MSMS: 1112
BEGIN IONS
TITLE=Cmpd 319, AutoMSn(587.8018), 18.8 min
RTINSECONDS=1128.89
SCANS=MS: 1109 MSMS: 1112
PEPMASS=587.80176	44497
CHARGE=2+
329.12823	958	
341.14374	920	1+
351.10837	187	
357.12861	309	
404.22391	757	
405.17910	223	
412.19591	419	
422.15272	710	1+
440.21432	800	1+
466.23667	224	
511.24968	245	
517.31090	1000	1+
523.25956	454	
531.25579	279	
531.76385	353	
542.90004	245	
554.24615	912	1+
558.30074	1110	1+
569.30247	305	
580.28080	346	
584.29619	398	1+
586.31055	4345	1+
588.10124	292	
590.33633	659	1+
596.26167	233	
602.28788	283	
637.30568	2058	1+
645.36013	820	1+
650.77172	446	
657.35484	2650	1+
669.26704	2691	1+
677.84368	403	
689.33295	329	
706.35412	202	
707.32219	689	1+
746.36096	1078	1+
758.44820	574	
765.36083	1036	1+
768.33740	409	
817.38666	2218	1+
836.31641	232	
859.43482	948	1+
887.49378	803	1+
914.44079	22063	1+
942.43165	194	
END IONS

###FS:    #m/z: 561.29546 #charge   2
###MaxRes:#m/z:  0.00000 #charge-128
###MS: 1113
###MSMS: 1114
BEGIN IONS
TITLE=Cmpd 320, AutoMSn(561.2955), 18.9 min
RTINSECONDS=1131.92
SCANS=MS: 1113 MSMS: 1114
PEPMASS=561.29546	689727
CHARGE=2+
334.17515	10411	
345.17394	3747	
376.22115	4536	
389.21830	4157	
401.21694	3648	
414.23608	5241	
433.24243	11771	
437.22081	4047	
461.24517	6996	
465.21781	4597	
488.28675	9364	
536.28957	4090	
541.27210	12918	
558.29890	235038	1+
689.33855	26621	1+
746.35935	206045	1+
859.44234	171813	1+
1022.50771	8564	
1023.51040	4201	
END IONS

###FS:    #m/z: 743.58695 #charge   3
###MaxRes:#m/z:  0.00000 #charge-128
###MS: 1113
###MSMS: 1115
BEGIN IONS
TITLE=Cmpd 321, AutoMSn(743.5869), 18.9 min
RTINSECONDS=1132.42
SCANS=MS: 1113 MSMS: 1115
PEPMASS=743.58695	70725
CHARGE=3+
343.14236	853	
386.19637	486	
436.18855	498	1+
450.24259	1069	1+
501.22570	824	1+
511.63501	644	
518.75016	901	
519.24712	444	
563.32627	2124	1+
570.22800	882	1+
575.23219	580	1+
590.26817	480	
592.75090	427	
594.25850	498	1+
618.29806	1567	1+
619.63503	418	
619.95216	431	
627.25671	482	1+
634.22353	1023	1+
658.30658	904	1+
661.27291	675	
671.50357	505	
678.35066	1216	1+
687.27970	602	
688.64852	1888	1+
688.98300	2020	1+
689.30931	1235	1+
694.65478	13309	1+
694.99021	10457	1+
695.32135	6505	1+
717.35077	551	
725.86843	761	
726.34091	1128	1+
732.31160	998	1+
743.33204	393	
746.35189	587	
747.30192	3219	1+
758.27695	567	
760.29653	1034	1+
767.44091	722	
776.28857	20131	1+
779.39791	473	
785.57955	782	
786.72923	723	
818.33082	754	1+
861.37890	5408	1+
861.38764	524	
871.35280	1491	1+
876.45781	4439	1+
889.37023	21505	1+
899.41194	443	
986.42638	2018	1+
1036.48569	739	
1115.46302	519	
1115.47337	1742	1+
1164.56938	1229	1+
1202.50696	1727	1+
1206.49108	1253	1+
1322.64799	3155	1+
1475.73488	1104	1+
1507.73714	7258	1+
1608.78047	6086	1+
1768.81925	3879	1+
1855.84030	5782	1+
1984.88621	2254	1+
2081.93914	8736	1+
END IONS

###FS:    #m/z: 791.88750 #charge   3
###MaxRes:#m/z:  0.00000 #charge-128
###MS: 1113
###MSMS: 1116
BEGIN IONS
TITLE=Cmpd 322, AutoMSn(791.8875), 18.9 min
RTINSECONDS=1132.92
SCANS=MS: 1113 MSMS: 1116
PEPMASS=791.88750	66715
CHARGE=3+
402.23757	1380	
444.22909	336	
473.76906	519	
492.25892	266	
522.58371	245	
544.76785	551	
579.28057	379	1+
587.30172	678	1+
587.81826	381	
655.83839	265	
669.33314	276	
682.84752	310	
683.34447	477	
741.61630	457	
742.14190	376	
756.38210	315	
756.87378	340	
775.88740	474	
776.13891	465	
776.65069	318	
783.10432	298	
785.57594	267	
790.36881	601	1+
791.11047	299	
794.96148	377	1+
795.34082	653	1+
795.64522	554	
818.43152	411	
889.11293	266	
988.15708	618	1+
988.47942	245	
1000.52311	1955	1+
1163.58076	1406	1+
1183.58371	929	1+
1201.59964	1582	1+
1481.73548	1288	1+
1565.74791	2828	1+
1573.25620	1916	1+
1573.75217	1705	1+
1582.26662	12769	1+
1582.76283	15113	1+
1585.65488	931	1+
1598.75796	685	1+
1652.77951	1917	1+
1799.85594	1714	1+
1962.91360	2165	1+
END IONS

###FS:    #m/z: 743.58613 #charge   2
###MaxRes:#m/z:  0.00000 #charge-128
###MS: 1117
###MSMS: 1118
BEGIN IONS
TITLE=Cmpd 323, AutoMSn(743.5861), 18.9 min
RTINSECONDS=1135.95
SCANS=MS: 1117 MSMS: 1118
PEPMASS=743.58613	100803
CHARGE=2+
450.24504	916	
501.22437	816	
537.26116	503	
544.23559	760	1+
563.32688	1640	1+
571.23572	1040	1+
582.79170	557	
590.27810	859	
601.75561	933	
603.74955	586	
613.61472	459	
634.21723	1286	
658.30377	547	1+
658.64495	812	
661.26963	653	
678.34970	1744	1+
685.28435	1072	1+
686.78278	608	
688.64840	2170	1+
688.98871	1998	1+
689.30664	1378	
694.31247	485	
694.65347	14530	1+
694.98783	15421	1+
695.32227	8657	1+
716.34056	722	1+
732.33538	1195	1+
732.67496	528	
746.36865	512	
747.29694	2130	
758.28088	472	
760.29883	1128	1+
767.44214	499	
776.28774	20243	1+
779.37748	597	
785.59222	478	
818.33781	722	
843.36985	780	1+
861.36984	569	
861.38002	4228	1+
871.35768	727	
873.35422	498	
876.45666	4839	1+
889.37118	23481	1+
986.41562	1797	1+
1036.48320	2971	1+
1115.47265	3790	1+
1235.58120	1973	1+
1322.66207	3245	1+
1450.71542	1533	1+
END IONS

###FS:    #m/z: 518.74917 #charge   2
###MaxRes:#m/z:  0.00000 #charge-128
###MS: 1117
###MSMS: 1119
BEGIN IONS
TITLE=Cmpd 324, AutoMSn(518.7492), 18.9 min
RTINSECONDS=1136.45
SCANS=MS: 1117 MSMS: 1119
PEPMASS=518.74917	48706
CHARGE=2+
303.17340	184	
314.13475	232	
359.14132	498	1+
381.20714	224	
390.20137	266	
393.12759	129	
399.22379	219	
411.13251	300	
429.14729	129	
432.23181	218	
433.22148	479	1+
440.12132	175	
450.24380	3812	1+
456.16128	366	
457.13527	1337	1+
460.23135	199	
474.17149	637	1+
480.71406	130	
486.23256	254	1+
500.21641	165	
501.24102	1210	1+
501.72645	281	
511.63872	190	
514.28862	303	1+
516.28216	1002	1+
520.27641	1410	1+
546.30305	389	1+
561.26704	141	
563.32785	4345	1+
569.23581	146	
570.22579	455	1+
573.15903	148	
573.30728	228	1+
660.35130	153	
678.35837	4849	1+
706.30758	141	
735.36840	157	
761.38136	1298	1+
772.51820	145	
779.40437	6069	1+
789.37631	790	1+
790.71584	294	
858.43537	358	1+
876.45578	8499	1+
887.27140	256	
902.49335	352	1+
1018.47451	5469	1+
1036.48289	3336	1+
END IONS

###FS:    #m/z: 791.88730 #charge   3
###MaxRes:#m/z:  0.00000 #charge-128
###MS: 1117
###MSMS: 1120
BEGIN IONS
TITLE=Cmpd 325, AutoMSn(791.8873), 18.9 min
RTINSECONDS=1136.95
SCANS=MS: 1117 MSMS: 1120
PEPMASS=791.88730	51118
CHARGE=3+
335.07767	182	
383.21001	269	1+
399.18548	229	1+
402.23822	889	1+
531.29641	230	
536.26416	242	1+
544.28513	219	
544.76898	203	
551.94835	164	
561.28660	236	
572.27535	503	1+
572.78839	175	
580.27510	237	1+
582.79290	738	1+
584.28639	168	
587.30477	514	
587.81786	248	
592.29160	513	1+
592.79389	177	
601.30222	538	
601.80690	266	
695.84147	157	
741.60507	283	
742.11192	296	
743.34328	172	
775.88668	176	
790.67450	159	
791.37425	252	
794.90597	165	
795.34123	460	1+
795.62442	286	1+
799.87868	215	
800.39030	200	
803.92075	322	
818.43669	318	1+
887.44426	333	1+
981.95720	480	
982.45337	707	1+
988.16926	218	1+
988.47913	373	1+
1000.53079	1257	1+
1163.58634	1057	1+
1364.66435	654	1+
1397.68908	482	1+
1481.73135	860	1+
1511.76153	679	1+
1565.74916	1784	1+
1573.25384	681	1+
1573.75224	1026	1+
1577.77348	570	1+
1582.26056	7241	1+
1582.76400	7592	1+
1652.78098	1227	1+
1799.85216	1254	1+
END IONS

###FS:    #m/z: 743.58558 #charge   3
###MaxRes:#m/z:  0.00000 #charge-128
###MS: 1121
###MSMS: 1122
BEGIN IONS
TITLE=Cmpd 326, AutoMSn(743.5856), 19.0 min
RTINSECONDS=1139.98
SCANS=MS: 1121 MSMS: 1122
PEPMASS=743.58558	81848
CHARGE=3+
314.13366	294	
343.14508	343	
386.20051	318	
437.18703	321	
450.24593	843	1+
493.72040	487	
501.22711	483	
518.75244	454	
543.23544	516	1+
544.73382	364	1+
563.32828	1744	1+
571.21599	281	
590.22425	410	1+
590.61322	418	
603.74677	482	
618.31602	571	
619.22401	579	
634.22078	1053	1+
658.31534	538	1+
661.29786	1205	1+
678.34500	1076	1+
686.78744	429	
688.65036	1301	
688.97668	946	
689.31956	880	
694.65393	9348	1+
694.98632	7227	1+
695.32276	4701	1+
717.32716	681	1+
732.32111	561	1+
738.39389	289	
739.30584	555	1+
742.34166	901	1+
746.36271	487	
746.86583	573	1+
747.30534	2559	1+
758.28119	667	1+
776.28723	15149	1+
785.03088	323	
785.58589	863	
818.33938	336	1+
825.97511	297	
843.35999	580	1+
861.38120	4206	1+
871.36256	1304	1+
876.45495	3943	1+
889.36998	16217	1+
967.44761	372	1+
987.42172	725	1+
1003.49243	421	
1024.46610	288	
1036.48062	870	
1115.48133	2094	1+
1121.55981	314	
1201.48295	934	1+
1322.65146	2309	1+
1450.72151	1054	1+
1485.68486	790	1+
1507.73231	5241	1+
1519.59804	995	1+
1608.78049	4724	1+
1768.81213	2574	1+
1855.84781	4743	1+
1984.90405	1710	1+
2081.94602	6403	1+
END IONS

###FS:    #m/z: 518.74916 #charge   2
###MaxRes:#m/z:  0.00000 #charge-128
###MS: 1121
###MSMS: 1123
BEGIN IONS
TITLE=Cmpd 327, AutoMSn(518.7492), 19.0 min
RTINSECONDS=1140.48
SCANS=MS: 1121 MSMS: 1123
PEPMASS=518.74916	49744
CHARGE=2+
312.15296	116	
342.11226	265	
359.13633	748	1+
381.19861	183	
393.11365	301	1+
399.21119	228	
411.15606	111	
416.19801	164	
417.92672	169	
427.21907	275	1+
429.72707	155	
433.22716	524	1+
440.12053	281	
445.23794	116	
450.24527	2742	1+
456.16439	217	
457.14003	807	1+
461.22880	151	
463.71393	122	
474.16919	865	1+
500.25534	405	1+
501.73522	457	
514.25250	949	1+
518.27245	449	
518.74718	1555	1+
519.26300	1649	1+
524.25891	165	
527.84807	200	
542.23221	135	
546.30620	142	
563.33143	4401	1+
571.24120	161	
573.31780	166	
587.23833	357	1+
646.35379	122	
678.35467	4158	1+
704.33410	142	
735.36183	157	
761.38922	636	1+
779.40299	5669	1+
789.39388	823	1+
790.71402	199	
858.43934	257	1+
876.45832	5371	1+
1018.47761	3428	1+
END IONS

###FS:    #m/z: 1121.57475 #charge   2
###MaxRes:#m/z:  0.00000 #charge-128
###MS: 1121
###MSMS: 1124
BEGIN IONS
TITLE=Cmpd 328, AutoMSn(1121.5747), 19.0 min
RTINSECONDS=1140.98
SCANS=MS: 1121 MSMS: 1124
PEPMASS=1121.57475	30060
CHARGE=2+
541.25968	250	
1121.57237	6905	1+
1132.80482	198	
1133.45268	216	
1133.75383	709	1+
END IONS

###FS:    #m/z: 518.74903 #charge   2
###MaxRes:#m/z:  0.00000 #charge-128
###MS: 1125
###MSMS: 1126
BEGIN IONS
TITLE=Cmpd 329, AutoMSn(518.7490), 19.1 min
RTINSECONDS=1144
SCANS=MS: 1125 MSMS: 1126
PEPMASS=518.74903	38369
CHARGE=2+
324.10863	126	
342.10964	253	
359.13900	495	
381.20420	184	
394.11896	130	
403.21323	121	
415.19310	259	1+
427.20723	124	
433.25054	128	
450.24345	2395	1+
456.16216	292	
457.14029	752	1+
459.22865	242	1+
474.16962	568	1+
493.73266	125	
500.30169	132	
504.26616	277	1+
509.74470	1032	
514.25949	312	1+
516.23335	334	1+
519.25567	1121	1+
522.26591	312	
524.26818	125	
527.84355	126	
546.31288	131	
563.33152	2704	1+
571.22022	923	
573.30438	146	
587.24921	204	
643.32268	140	
653.27938	120	
661.32519	128	
678.35858	2771	1+
735.37718	165	
761.38753	583	1+
779.40436	4352	1+
789.39437	590	1+
858.42105	366	1+
874.44810	131	
876.45742	3988	1+
887.26468	152	
1001.45764	747	1+
1019.48327	2004	1+
1035.49305	2425	1+
END IONS

###FS:    #m/z: 699.66303 #charge   2
###MaxRes:#m/z:  0.00000 #charge-128
###MS: 1125
###MSMS: 1127
BEGIN IONS
TITLE=Cmpd 330, AutoMSn(699.6630), 19.1 min
RTINSECONDS=1144.5
SCANS=MS: 1125 MSMS: 1127
PEPMASS=699.66303	11053
CHARGE=2+
354.17672	154	
382.70354	146	
406.17292	162	
422.69676	206	
422.92706	136	
496.24301	185	
523.23877	186	
526.75815	352	
527.25306	194	
552.27158	387	1+
561.27726	349	
570.28225	162	
605.27634	138	
607.23161	145	
610.28897	1375	1+
627.79303	178	
688.32893	140	
696.32883	201	
697.31953	2315	1+
699.66005	256	
700.00067	180	
702.32141	288	1+
704.35895	428	1+
713.23630	173	
818.39532	536	
844.38416	530	1+
860.41845	159	
901.41633	693	1+
937.47572	542	1+
958.42977	855	1+
965.46466	278	
965.47139	253	1+
1045.47525	347	
1046.47984	182	
1132.50945	673	1+
1253.58814	198	
END IONS

###FS:    #m/z: 565.52303 #charge   2
###MaxRes:#m/z:  0.00000 #charge-128
###MS: 1125
###MSMS: 1128
BEGIN IONS
TITLE=Cmpd 331, AutoMSn(565.5230), 19.1 min
RTINSECONDS=1145
SCANS=MS: 1125 MSMS: 1128
PEPMASS=565.52303	11671
CHARGE=2+
334.17418	1677	
345.17229	1003	
376.22152	2653	
401.21883	1128	
414.23685	910	
433.24243	4967	1+
451.20241	1167	
461.24912	1201	
465.21676	2387	1+
488.28457	5126	1+
493.22185	1092	
511.75490	1860	
512.25928	1818	
536.28788	3567	1+
541.27445	1133	
558.29683	60596	1+
561.79530	2038	
564.28261	5549	1+
689.33847	6564	1+
746.35968	42523	1+
859.44187	43741	1+
1022.50009	1275	
END IONS

###FS:    #m/z: 699.66366 #charge   3
###MaxRes:#m/z:  0.00000 #charge-128
###MS: 1129
###MSMS: 1130
BEGIN IONS
TITLE=Cmpd 332, AutoMSn(699.6637), 19.1 min
RTINSECONDS=1148.02
SCANS=MS: 1129 MSMS: 1130
PEPMASS=699.66366	13767
CHARGE=3+
406.16263	154	
409.21246	188	
474.20825	127	
483.23779	200	
493.20722	315	1+
509.23753	220	
517.73353	179	
520.76711	195	
526.75496	466	
527.25741	236	
534.26366	120	
540.29564	160	
553.26874	270	
558.28174	139	
566.75817	270	
610.29288	1414	1+
627.27142	147	
647.33557	331	
683.28100	143	
696.07932	374	1+
696.33798	162	
697.32247	2414	1+
699.66522	165	
700.00281	161	
702.32530	311	1+
705.34696	163	
786.30586	216	1+
818.39868	615	1+
844.37658	333	
901.40876	621	1+
937.47273	619	1+
946.32203	136	
958.43549	548	1+
965.47233	305	1+
1045.44683	294	
1045.46629	624	1+
1052.52294	179	
1121.53046	385	1+
1399.62631	499	1+
END IONS

###FS:    #m/z: 784.04123 #charge   3
###MaxRes:#m/z:  0.00000 #charge-128
###MS: 1129
###MSMS: 1131
BEGIN IONS
TITLE=Cmpd 333, AutoMSn(784.0412), 19.1 min
RTINSECONDS=1148.53
SCANS=MS: 1129 MSMS: 1131
PEPMASS=784.04123	11267
CHARGE=3+
372.13235	255	
382.19684	106	
402.23700	235	
440.65085	136	
457.22682	170	
473.66780	117	
485.21655	647	1+
554.77915	109	
577.79170	160	
584.28624	283	1+
596.28560	127	
685.91849	121	
693.92470	143	
712.29190	114	
729.31782	114	
748.35064	108	
770.73877	113	
779.55327	110	
780.36993	117	
781.52339	101	
784.03658	1129	1+
784.37554	1047	1+
784.70972	817	1+
787.27541	102	
794.72738	313	
802.88518	106	
884.41961	128	
896.31401	133	
989.31682	108	
END IONS

###FS:    #m/z: 784.04282 #charge   3
###MaxRes:#m/z:  0.00000 #charge-128
###MS: 1133
###MSMS: 1134
BEGIN IONS
TITLE=Cmpd 334, AutoMSn(784.0428), 19.2 min
RTINSECONDS=1152.05
SCANS=MS: 1133 MSMS: 1134
PEPMASS=784.04282	14643
CHARGE=3+
372.13572	220	
402.22835	441	1+
457.21506	184	
485.21597	841	1+
518.73824	102	
531.30480	114	
584.28293	358	
633.23492	116	
644.73503	121	
653.33513	122	
662.31980	129	
745.35187	104	
747.34000	107	
780.38174	111	
781.23041	117	
783.25646	106	
783.38365	154	
784.03981	1497	1+
784.37546	1099	1+
784.71413	760	
785.84221	168	
794.72260	336	
846.04221	101	
883.91876	153	
884.43125	117	
933.44091	103	
973.12654	106	
END IONS

###FS:    #m/z: 544.60273 #charge   3
###MaxRes:#m/z:  0.00000 #charge-128
###MS: 1133
###MSMS: 1135
BEGIN IONS
TITLE=Cmpd 335, AutoMSn(544.6027), 19.2 min
RTINSECONDS=1152.56
SCANS=MS: 1133 MSMS: 1135
PEPMASS=544.60273	13379
CHARGE=3+
336.67326	310	
341.14197	737	1+
350.67740	564	
361.20932	155	
412.19641	538	1+
432.20030	135	
440.19910	1038	1+
468.41895	572	
469.23489	424	
472.23962	227	
474.22459	318	
479.22517	156	
489.25947	520	1+
512.25396	137	
525.27770	542	1+
531.26568	268	
533.93958	172	
540.30124	331	
541.28858	449	
542.27439	435	
543.28936	935	1+
546.28736	670	1+
548.28282	560	1+
550.98916	392	
553.27060	3141	1+
561.05187	322	
568.30433	184	
571.27628	286	1+
586.31687	7056	1+
657.35310	2870	1+
669.26839	477	1+
672.34611	228	
674.34148	230	1+
700.33727	5445	1+
704.34261	178	
718.34544	1278	1+
751.86024	164	
752.37070	139	
797.39172	917	1+
814.41916	829	1+
817.38861	1097	1+
866.41084	2197	1+
884.43988	279	1+
914.44042	3674	1+
950.40346	224	1+
955.45254	415	1+
957.41204	428	
1028.46225	249	
1029.46822	182	
END IONS

###FS:    #m/z: 544.60170 #charge   3
###MaxRes:#m/z:  0.00000 #charge-128
###MS: 1137
###MSMS: 1138
BEGIN IONS
TITLE=Cmpd 336, AutoMSn(544.6017), 19.3 min
RTINSECONDS=1156.08
SCANS=MS: 1137 MSMS: 1138
PEPMASS=544.60170	26748
CHARGE=3+
329.14741	165	
336.67098	414	
341.14578	923	1+
359.67961	267	
361.20938	306	
399.19851	595	
407.72036	202	
412.20098	462	
440.20149	1472	1+
464.23275	187	
465.71241	195	
469.22875	514	
472.24256	189	
474.23798	206	
478.23909	865	1+
488.24855	564	1+
525.28284	619	1+
531.25317	202	
533.93844	356	
540.28032	297	
541.27743	795	1+
543.28814	459	
544.28382	747	1+
546.28174	1541	1+
550.00306	1099	1+
553.26723	4365	1+
561.05789	537	
568.30811	288	
571.28639	400	
586.31639	11563	1+
657.35556	3763	1+
669.26473	597	1+
672.33956	463	1+
690.34887	195	
690.35342	511	1+
700.34026	7693	1+
700.34272	710	1+
712.14535	168	
718.35180	1845	1+
751.89430	265	
815.41628	534	1+
817.38741	1764	1+
866.41129	2175	1+
884.42131	217	
914.43770	5702	1+
924.60100	380	
956.44113	454	1+
957.42622	715	1+
1028.45296	272	
END IONS

###FS:    #m/z: 747.58837 #charge   2
###MaxRes:#m/z:  0.00000 #charge-128
###MS: 1137
###MSMS: 1139
BEGIN IONS
TITLE=Cmpd 337, AutoMSn(747.5884), 19.3 min
RTINSECONDS=1156.58
SCANS=MS: 1137 MSMS: 1139
PEPMASS=747.58837	13170
CHARGE=2+
379.64541	143	
388.65134	755	1+
444.18934	277	1+
499.29688	113	
517.29720	149	
545.20255	152	
558.74063	149	
563.32547	150	
586.24514	173	
594.29422	153	
618.28594	238	1+
662.27232	199	
678.35656	115	
680.35928	140	
694.66068	114	
694.98945	238	1+
703.62448	113	
703.96895	312	1+
743.38198	427	1+
744.78188	249	1+
746.33464	145	
748.33660	292	1+
751.10081	123	
753.37712	222	1+
776.29588	684	1+
785.58139	260	
839.23532	116	
854.34104	110	
861.37262	352	1+
876.46436	134	
889.37386	1183	1+
899.41786	314	
906.70224	122	
907.05333	134	
912.43170	126	
912.73165	193	
928.94344	126	
1493.65330	598	1+
END IONS

###FS:    #m/z: 602.31051 #charge   2
###MaxRes:#m/z:  0.00000 #charge-128
###MS: 1137
###MSMS: 1140
BEGIN IONS
TITLE=Cmpd 338, AutoMSn(602.3105), 19.3 min
RTINSECONDS=1157.08
SCANS=MS: 1137 MSMS: 1140
PEPMASS=602.31051	8689
CHARGE=2+
335.13831	142	
358.15274	113	
386.16291	457	1+
397.20605	240	1+
402.20187	128	
408.22327	117	
450.65411	105	
463.21828	135	
471.24069	123	
498.23589	103	
499.23222	591	1+
500.75837	120	
501.55210	372	
506.72579	120	
522.77289	114	
573.28336	131	
581.25581	123	
584.29474	107	
586.29747	206	
590.32667	110	
598.25322	167	
600.28133	669	1+
605.29337	297	1+
612.30517	469	1+
657.36963	128	
677.30560	162	
726.35629	617	1+
762.39556	230	1+
768.40608	136	
790.38270	571	1+
797.38757	663	1+
895.44265	157	
903.46528	333	1+
1017.49565	130	
1088.55288	138	
1089.56101	127	
END IONS

###FS:    #m/z: 602.31269 #charge   2
###MaxRes:#m/z:  0.00000 #charge-128
###MS: 1141
###MSMS: 1142
BEGIN IONS
TITLE=Cmpd 339, AutoMSn(602.3127), 19.3 min
RTINSECONDS=1160.11
SCANS=MS: 1141 MSMS: 1142
PEPMASS=602.31269	23239
CHARGE=2+
383.21778	283	1+
386.14168	481	
387.19879	195	
389.73211	325	
393.76224	216	
395.77365	301	
453.25301	131	
463.25334	215	1+
471.23663	319	
499.22984	877	1+
544.77189	132	
556.27781	143	
574.15067	156	
580.25869	208	
582.27805	137	
586.30667	391	1+
598.30800	136	
599.30615	166	
600.31214	323	1+
602.28214	465	1+
605.28417	159	
606.29064	323	1+
612.31305	641	1+
670.30552	143	
676.31036	416	1+
677.32893	280	1+
684.31467	146	
726.36127	711	1+
746.34991	127	
780.35035	143	
790.39685	330	
793.39424	167	
797.39771	740	1+
876.45415	264	1+
895.42849	339	1+
903.48429	192	
913.49929	164	
1017.51636	474	1+
1088.56565	310	
1089.55987	197	
END IONS

###FS:    #m/z: 544.60262 #charge   3
###MaxRes:#m/z:  0.00000 #charge-128
###MS: 1141
###MSMS: 1143
BEGIN IONS
TITLE=Cmpd 340, AutoMSn(544.6026), 19.3 min
RTINSECONDS=1160.61
SCANS=MS: 1141 MSMS: 1143
PEPMASS=544.60262	29770
CHARGE=3+
329.14401	196	
341.14315	1148	
350.67425	601	
359.67975	177	
412.20115	412	
415.44162	161	
440.19490	1802	1+
443.21439	178	
455.31549	252	
465.22887	270	
469.72941	247	
472.24107	375	
478.21876	439	1+
489.26194	235	
511.24099	174	
522.26428	164	
523.74319	285	
524.25230	186	
525.26523	730	1+
531.25336	231	
540.29436	344	
541.26616	508	
542.28506	1661	1+
546.30454	1152	1+
551.26832	228	
553.27251	3926	1+
570.28567	508	1+
586.31753	10151	1+
657.35694	3009	1+
669.26622	372	
672.34059	429	1+
678.90030	235	
690.35755	469	1+
700.33799	7259	1+
718.34861	1956	1+
752.37500	178	
797.39175	722	1+
800.36101	210	
814.42040	597	1+
817.38416	1811	1+
866.41722	2141	1+
914.43919	5535	1+
947.43508	329	1+
957.42325	861	1+
975.43510	634	1+
1028.46276	280	
END IONS

###FS:    #m/z: 619.62207 #charge   3
###MaxRes:#m/z:  0.00000 #charge-128
###MS: 1141
###MSMS: 1144
BEGIN IONS
TITLE=Cmpd 341, AutoMSn(619.6221), 19.4 min
RTINSECONDS=1161.11
SCANS=MS: 1141 MSMS: 1144
PEPMASS=619.62207	8821
CHARGE=3+
371.17573	124	
389.20919	150	
395.78082	385	
411.13111	122	
427.68225	278	
455.22559	121	
471.21793	132	
493.24369	124	
499.28708	296	1+
512.18480	435	
517.30216	844	1+
530.27291	154	
611.25587	729	1+
615.26341	207	
616.30999	400	1+
618.30305	433	1+
620.29253	863	1+
645.22065	156	
680.35327	358	1+
693.80314	127	
725.29875	133	
744.33894	257	
751.39091	147	
753.34915	145	
784.83880	149	
802.87598	256	
804.39388	156	
854.34879	345	1+
925.38484	342	
1088.44782	392	
1089.41875	168	
1100.43255	168	
1105.47457	170	
1586.71774	619	1+
END IONS

###FS:    #m/z: 602.31338 #charge   2
###MaxRes:#m/z:  0.00000 #charge-128
###MS: 1145
###MSMS: 1146
BEGIN IONS
TITLE=Cmpd 342, AutoMSn(602.3134), 19.4 min
RTINSECONDS=1164.15
SCANS=MS: 1145 MSMS: 1146
PEPMASS=602.31338	29240
CHARGE=2+
331.14171	157	
358.15314	161	
364.46685	144	
386.15831	931	1+
397.20535	175	
471.24331	350	1+
499.23520	1170	1+
500.75167	167	
501.23389	362	1+
517.27943	136	
544.78642	193	
584.31447	164	
586.31228	155	
590.33419	141	
601.31081	177	
604.29811	403	1+
606.30969	217	
612.30536	837	1+
633.31564	153	
655.31948	135	
677.30842	380	1+
703.34611	145	
709.33201	245	1+
726.36008	387	
728.36421	227	
740.42674	154	
747.39667	277	1+
762.39309	247	1+
769.39429	271	1+
775.35376	136	
790.39025	532	1+
797.39240	1020	1+
806.80933	264	
814.39859	356	1+
876.45437	249	1+
895.41621	179	
903.47237	569	1+
912.47835	232	1+
1017.51819	510	
1028.13192	145	
1088.55380	343	
1089.54262	207	
END IONS

###FS:    #m/z: 619.62182 #charge   3
###MaxRes:#m/z:  0.00000 #charge-128
###MS: 1145
###MSMS: 1147
BEGIN IONS
TITLE=Cmpd 343, AutoMSn(619.6218), 19.4 min
RTINSECONDS=1164.65
SCANS=MS: 1145 MSMS: 1147
PEPMASS=619.62182	11191
CHARGE=3+
397.16137	193	
400.20808	153	
418.21075	121	
427.67533	191	
432.18922	105	
438.19242	115	
446.65949	120	
472.25994	108	
473.71910	111	
493.23312	112	
499.27610	325	1+
501.16989	116	
517.30097	526	1+
572.29226	242	1+
602.25634	160	
605.33438	124	
611.25706	457	1+
616.29819	1103	1+
620.29593	741	1+
620.62481	241	1+
623.31728	493	1+
680.35828	322	
702.33023	103	
710.33249	195	
725.30299	366	1+
728.27859	115	
751.39534	166	
753.34364	249	1+
769.40921	112	
775.33591	108	
784.34336	266	1+
789.36349	109	
802.87094	219	
803.38427	178	
854.35664	238	1+
925.38428	574	1+
1088.43566	342	
1089.41884	121	
1586.72984	734	1+
END IONS

###FS:    #m/z: 830.34634 #charge   2
###MaxRes:#m/z:  0.00000 #charge-128
###MS: 1145
###MSMS: 1148
BEGIN IONS
TITLE=Cmpd 344, AutoMSn(830.3463), 19.4 min
RTINSECONDS=1165.15
SCANS=MS: 1145 MSMS: 1148
PEPMASS=830.34634	9958
CHARGE=2+
346.11750	185	
354.17172	371	1+
381.16767	156	
399.19137	145	
429.19556	162	
433.14789	142	
455.20728	442	1+
468.17291	140	
470.21852	529	1+
474.19635	207	
488.22909	183	
529.17817	158	
544.69778	168	
547.19101	267	
553.70714	239	
603.21985	528	1+
677.75084	161	
686.77166	181	
687.26737	263	
695.29152	274	
715.24460	205	
732.27198	395	1+
834.43695	140	
858.26214	155	
875.27048	152	
884.24529	181	
974.34840	175	
991.36746	177	
1106.39999	477	
1187.46596	429	1+
1206.42829	557	1+
1206.44134	161	
1460.58758	551	1+
END IONS

###FS:    #m/z: 978.72202 #charge   3
###MaxRes:#m/z:  0.00000 #charge-128
###MS: 1149
###MSMS: 1150
BEGIN IONS
TITLE=Cmpd 345, AutoMSn(978.7220), 19.5 min
RTINSECONDS=1168.17
SCANS=MS: 1149 MSMS: 1150
PEPMASS=978.72202	31183
CHARGE=3+
447.15879	230	
448.14569	510	1+
450.24464	432	1+
470.19094	338	
488.20447	536	
493.21514	199	
534.20157	351	1+
565.26973	772	1+
594.28457	379	
603.20678	325	1+
605.22858	210	
619.75631	281	
620.25649	200	
648.22497	518	
657.23195	259	1+
663.27072	734	1+
663.77542	213	
674.25452	208	
680.30086	756	1+
728.28241	221	1+
734.28714	426	
747.30203	292	
756.30765	246	
763.25195	781	1+
781.35635	234	
805.30016	557	1+
806.84892	239	
821.30630	611	1+
858.32715	785	1+
867.98981	264	
875.82788	265	1+
876.33709	3331	1+
878.39999	7951	1+
929.88915	228	
947.36671	1989	1+
981.36615	371	1+
1021.37829	530	1+
1038.43121	4521	1+
1040.57621	383	
1076.41755	831	
1077.42459	448	
1163.44429	308	
1167.47166	1517	1+
1238.50950	262	
1239.50108	203	
1250.23134	241	
1325.53036	430	1+
1695.65862	975	1+
1859.72923	735	1+
1986.74810	1084	1+
2058.80764	713	1+
END IONS

###FS:    #m/z: 830.34074 #charge   2
###MaxRes:#m/z:  0.00000 #charge-128
###MS: 1149
###MSMS: 1151
BEGIN IONS
TITLE=Cmpd 346, AutoMSn(830.3407), 19.5 min
RTINSECONDS=1168.67
SCANS=MS: 1149 MSMS: 1151
PEPMASS=830.34074	30767
CHARGE=2+
346.12179	232	
354.16420	937	1+
375.13231	178	
399.18786	285	
433.14822	571	1+
452.20720	186	
455.21185	921	1+
470.22451	671	
474.21240	224	
488.22944	192	
496.18986	221	
502.18021	333	1+
529.18225	319	1+
547.19340	353	
557.23278	186	
560.20974	363	1+
587.19755	254	
589.25113	174	
589.74986	162	
595.73206	214	
603.23757	1232	1+
603.74201	175	
644.75523	549	1+
645.24700	229	
653.75752	386	1+
664.75592	171	
677.25710	161	
695.27899	888	1+
704.30742	194	
715.25177	506	1+
732.27508	865	1+
875.27846	261	
892.31809	467	1+
974.35915	198	
991.37211	630	1+
1088.37619	1057	1+
1100.42741	180	
1106.39239	363	
1106.39893	862	1+
1107.39871	224	
1205.46293	221	
1354.52521	593	1+
1371.54655	1004	1+
1460.58754	459	1+
END IONS

###FS:    #m/z: 626.06830 #charge   3
###MaxRes:#m/z:  0.00000 #charge-128
###MS: 1149
###MSMS: 1152
BEGIN IONS
TITLE=Cmpd 347, AutoMSn(626.0683), 19.5 min
RTINSECONDS=1169.17
SCANS=MS: 1149 MSMS: 1152
PEPMASS=626.06830	9893
CHARGE=3+
314.17149	216	
343.16094	138	
364.18462	126	
374.16552	135	
386.18842	261	1+
404.22202	2433	1+
410.88650	336	
410.94818	229	
482.21961	184	
486.24770	265	
490.73972	172	
499.26844	293	1+
517.30861	2046	1+
519.24464	129	
609.28989	215	1+
612.29809	147	
616.28722	313	
622.30475	317	1+
623.64269	148	
624.32530	1004	1+
628.32480	297	
629.32059	658	1+
636.81517	128	
637.28647	318	1+
637.68455	168	
645.36954	1196	1+
703.31053	182	
712.14116	129	
712.85842	140	
750.34242	174	
774.40983	192	
816.40778	453	1+
825.98062	387	
862.33548	133	
878.43120	136	
929.45199	154	
1653.78233	449	1+
1743.82398	508	1+
END IONS

###FS:    #m/z: 978.72187 #charge   3
###MaxRes:#m/z:  0.00000 #charge-128
###MS: 1153
###MSMS: 1154
BEGIN IONS
TITLE=Cmpd 348, AutoMSn(978.7219), 19.5 min
RTINSECONDS=1172.19
SCANS=MS: 1153 MSMS: 1154
PEPMASS=978.72187	90762
CHARGE=3+
423.16903	312	
450.23511	1104	1+
456.17918	471	
459.16867	485	1+
470.18314	543	
473.18438	510	1+
488.19570	1330	1+
493.22169	371	
528.31143	426	
535.18578	479	1+
565.27340	1150	1+
574.23320	555	1+
603.20758	316	
605.22204	392	
620.23850	1099	1+
623.23167	315	
648.23064	948	1+
667.25737	339	
674.24058	363	
676.26736	385	1+
680.29408	1166	1+
689.00042	758	
692.25406	367	
716.25882	416	1+
721.32420	346	
727.30611	530	1+
734.27408	1942	1+
755.81600	495	
756.30973	669	1+
763.25946	2358	1+
772.52411	1098	
781.33976	466	
803.29345	892	1+
805.29780	734	
805.83482	511	1+
821.30264	1136	1+
839.83068	380	
840.31369	361	
858.34439	1745	1+
874.33155	921	1+
875.82748	647	1+
876.33903	6425	1+
878.39762	16058	1+
890.32167	504	
943.25003	424	
947.37227	4159	1+
957.66495	541	
994.38949	381	
1021.38589	596	
1038.43079	11787	1+
1076.41159	3457	1+
1163.44235	339	
1167.47034	4397	1+
1238.50785	2291	1+
1325.54142	3402	1+
1463.54086	714	1+
1611.66858	1270	1+
1695.66285	1961	1+
1771.70748	997	1+
1858.73365	3212	1+
2058.81002	1967	1+
END IONS

###FS:    #m/z: 830.34192 #charge   2
###MaxRes:#m/z:  0.00000 #charge-128
###MS: 1153
###MSMS: 1155
BEGIN IONS
TITLE=Cmpd 349, AutoMSn(830.3419), 19.5 min
RTINSECONDS=1172.69
SCANS=MS: 1153 MSMS: 1155
PEPMASS=830.34192	47468
CHARGE=2+
316.14383	195	
354.17471	821	1+
375.12921	243	
399.18559	290	
419.18604	180	
433.14617	966	1+
455.21190	971	1+
470.22112	808	1+
474.19951	304	
488.22516	330	
491.59641	344	
496.19387	168	
501.19283	245	1+
517.28759	249	1+
529.17421	548	1+
536.68754	162	
545.19750	375	1+
547.19617	940	1+
557.23739	184	
575.24878	166	
587.18729	304	1+
589.24273	411	
603.23642	799	
621.24743	282	
641.27286	236	1+
644.74876	585	1+
653.76746	236	
658.27238	359	1+
674.27241	286	1+
677.26878	683	1+
681.27093	189	
698.22042	165	
714.26520	332	
715.24306	1031	1+
721.30275	293	1+
724.14350	200	
731.29778	295	
732.26923	887	1+
761.30402	199	
767.45495	305	
825.34134	284	1+
842.34076	239	1+
875.27427	526	1+
892.31535	333	1+
974.34696	303	
976.37718	158	
991.36348	691	1+
1106.40075	2589	1+
1188.48514	794	1+
1205.48506	365	
1206.44543	977	1+
1354.53130	912	1+
1371.53707	1671	1+
1389.55271	1374	1+
END IONS

###FS:    #m/z: 625.90632 #charge   3
###MaxRes:#m/z:  0.00000 #charge-128
###MS: 1153
###MSMS: 1156
BEGIN IONS
TITLE=Cmpd 350, AutoMSn(625.9063), 19.6 min
RTINSECONDS=1173.19
SCANS=MS: 1153 MSMS: 1156
PEPMASS=625.90632	12520
CHARGE=3+
358.19431	215	1+
387.19450	237	
404.22320	2181	1+
410.94680	400	
459.24657	135	
487.23332	124	
502.71736	199	
504.27528	205	
511.64040	185	
511.73209	172	
517.30698	2348	1+
598.27250	128	
610.30714	124	
616.29043	139	
621.32182	278	1+
623.30148	162	
623.65723	340	
624.28615	1041	1+
628.32603	687	1+
630.29726	433	1+
633.31393	141	
636.70524	168	
645.36755	1058	1+
670.29745	245	1+
680.88494	134	
685.30345	149	
703.33674	321	1+
712.14830	206	
713.36368	226	
737.33186	310	1+
753.32509	250	1+
774.41019	183	
795.39210	147	
798.39853	256	1+
816.40916	300	
832.86669	143	
864.46381	132	
879.40193	225	1+
928.41658	216	1+
979.47489	316	1+
992.42232	175	
1246.62301	669	1+
1653.78608	1306	1+
1743.81887	643	1+
END IONS

###FS:    #m/z: 978.72368 #charge   3
###MaxRes:#m/z:  0.00000 #charge-128
###MS: 1157
###MSMS: 1158
BEGIN IONS
TITLE=Cmpd 351, AutoMSn(978.7237), 19.6 min
RTINSECONDS=1176.22
SCANS=MS: 1157 MSMS: 1158
PEPMASS=978.72368	108644
CHARGE=3+
359.15212	453	
423.16805	314	
448.14754	596	1+
450.24781	1389	1+
470.18075	395	
473.19143	409	1+
488.19428	1316	1+
493.21836	855	1+
510.70346	365	
528.31404	304	
534.19588	1240	1+
565.26803	1351	1+
575.22954	295	
589.22336	314	
605.23309	486	1+
621.23139	631	
630.51677	402	
648.23713	991	1+
660.25750	333	
667.26254	653	
667.76729	294	
680.30028	1502	1+
732.27743	321	
734.27363	2120	1+
747.30498	598	1+
750.28325	362	1+
763.25360	2623	1+
781.34978	872	1+
796.31895	446	1+
803.29552	1024	1+
805.29556	737	
805.82867	843	1+
821.30590	1401	1+
830.33518	342	1+
834.30265	378	1+
850.33549	389	
858.32716	1849	1+
874.33682	750	1+
875.84260	744	1+
876.33847	7503	1+
878.39789	19285	1+
884.84611	302	
890.31768	333	
892.32944	411	1+
896.34069	723	1+
929.36037	411	
947.37106	4655	1+
957.66359	496	
981.34265	497	1+
1038.42999	14441	1+
1049.10382	488	
1076.41984	4586	1+
1088.32868	401	
1163.45877	490	
1167.46862	4830	1+
1238.51228	3011	1+
1250.24064	350	
1325.53163	702	
1325.53760	3482	1+
1326.54158	395	
1453.59811	668	1+
1510.62455	1671	1+
1611.64390	1845	1+
1678.63615	958	1+
1695.65870	2472	1+
1771.71394	1226	1+
1858.73773	3689	1+
1987.77878	869	1+
2041.77525	1555	1+
2058.81109	2276	1+
END IONS

###FS:    #m/z: 734.54692 #charge   2
###MaxRes:#m/z:  0.00000 #charge-128
###MS: 1157
###MSMS: 1159
BEGIN IONS
TITLE=Cmpd 352, AutoMSn(734.5469), 19.6 min
RTINSECONDS=1176.72
SCANS=MS: 1157 MSMS: 1159
PEPMASS=734.54692	11827
CHARGE=2+
359.14946	173	
389.15064	137	
432.19565	181	
452.24220	136	
470.18786	315	1+
510.71426	158	
516.24635	177	
519.71933	384	
520.22592	433	
538.72092	171	
540.29592	129	
565.28506	338	
566.77259	171	
574.24242	283	1+
583.28024	136	
587.21142	244	
610.29039	303	
632.24238	228	1+
667.26175	133	
680.29467	621	1+
689.00393	132	
697.32695	371	
716.26452	381	1+
731.33467	133	
732.31657	351	1+
734.27189	493	1+
763.24619	547	1+
781.33232	408	1+
805.31719	262	1+
848.33418	241	1+
859.34577	292	1+
876.36491	679	1+
878.39727	4942	1+
947.36696	468	1+
1021.43243	147	
1038.44734	246	
1039.41307	211	
1076.40463	136	
1167.48771	140	
1168.46479	190	
END IONS

###FS:    #m/z: 1045.63407 #charge   2
###MaxRes:#m/z:  0.00000 #charge-128
###MS: 1161
###MSMS: 1162
BEGIN IONS
TITLE=Cmpd 353, AutoMSn(1045.6341), 19.7 min
RTINSECONDS=1180.25
SCANS=MS: 1161 MSMS: 1162
PEPMASS=1045.63407	15748
CHARGE=2+
366.13962	885	1+
1006.16852	120	
1256.73580	100	
END IONS

###FS:    #m/z: 623.31231 #charge   3
###MaxRes:#m/z:  0.00000 #charge-128
###MS: 1161
###MSMS: 1163
BEGIN IONS
TITLE=Cmpd 354, AutoMSn(623.3123), 19.7 min
RTINSECONDS=1180.75
SCANS=MS: 1161 MSMS: 1163
PEPMASS=623.31231	12241
CHARGE=3+
387.20280	184	
397.17240	220	1+
404.21677	465	
424.20719	161	
431.67436	179	
432.23295	133	
474.24421	139	
493.21459	232	1+
502.72817	186	
517.31208	862	1+
550.24071	184	
572.36631	137	
583.26837	140	
604.27199	159	
606.30096	275	
616.30196	251	1+
620.31173	296	
621.32239	826	1+
622.76900	215	
623.67718	247	1+
624.30744	1140	1+
634.60338	257	
645.37320	345	1+
701.39946	352	
703.33022	196	
712.84838	141	
713.38295	141	
754.29588	261	
756.30168	161	
791.30460	138	
795.40274	172	
816.40103	423	1+
833.37453	129	
864.47419	249	1+
872.89354	179	
880.35667	534	1+
1653.77886	2151	1+
END IONS

###FS:    #m/z: 639.91604 #charge   3
###MaxRes:#m/z:  0.00000 #charge-128
###MS: 1161
###MSMS: 1164
BEGIN IONS
TITLE=Cmpd 355, AutoMSn(639.9160), 19.7 min
RTINSECONDS=1181.25
SCANS=MS: 1161 MSMS: 1164
PEPMASS=639.91604	11009
CHARGE=3+
319.15935	117	
323.21670	109	
374.17342	103	
383.68942	125	
432.20048	151	
456.71264	275	
485.12540	107	
489.65745	101	
507.24009	234	
523.26751	395	
563.18139	133	
568.20570	115	
577.25517	182	
580.28428	1222	1+
605.69750	388	1+
606.20779	120	
622.30695	139	
636.34922	252	
637.30192	4014	1+
642.31162	160	
644.29957	178	
708.33952	562	1+
765.36189	2211	1+
883.24903	131	
912.43702	317	1+
988.29547	880	1+
1006.31217	217	
1007.30431	142	
END IONS

###FS:    #m/z: 543.74769 #charge   2
###MaxRes:#m/z:  0.00000 #charge-128
###MS: 1165
###MSMS: 1166
BEGIN IONS
TITLE=Cmpd 356, AutoMSn(543.7477), 19.7 min
RTINSECONDS=1184.28
SCANS=MS: 1165 MSMS: 1166
PEPMASS=543.74769	39487
CHARGE=2+
322.18259	467	
329.13118	615	
335.18410	208	
414.21659	1746	1+
424.19705	2438	1+
440.18356	440	
442.21201	5301	1+
447.16876	194	
449.25630	413	
465.19955	481	1+
482.21718	6138	1+
492.18555	501	
539.29719	257	
540.28321	1222	1+
546.28388	335	
548.30337	250	
553.26789	684	1+
577.28123	1136	1+
586.32504	319	
605.27460	594	
628.24384	464	
645.28034	13925	1+
653.72498	2033	1+
657.35565	237	
700.34236	195	
758.36397	8356	1+
765.29205	216	
767.83752	237	
768.34443	478	
768.57127	240	
886.43655	1104	1+
1086.48981	11319	1+
END IONS

###FS:    #m/z: 1045.43251 #charge   2
###MaxRes:#m/z:  0.00000 #charge-128
###MS: 1165
###MSMS: 1167
BEGIN IONS
TITLE=Cmpd 357, AutoMSn(1045.4325), 19.7 min
RTINSECONDS=1184.78
SCANS=MS: 1165 MSMS: 1167
PEPMASS=1045.43251	11504
CHARGE=2+
366.14124	874	
529.19410	121	
1206.18907	107	
END IONS

###FS:    #m/z: 613.22984 #charge   3
###MaxRes:#m/z:  0.00000 #charge-128
###MS: 1165
###MSMS: 1168
BEGIN IONS
TITLE=Cmpd 358, AutoMSn(613.2298), 19.8 min
RTINSECONDS=1185.28
SCANS=MS: 1165 MSMS: 1168
PEPMASS=613.22984	9026
CHARGE=3+
333.18765	308	
397.18861	105	
432.19133	436	1+
443.19365	102	
458.13761	111	
470.19129	120	
477.07267	109	
477.28689	118	
480.24363	106	
488.19686	304	1+
493.22121	2772	1+
500.64547	220	
502.16887	111	
557.09511	131	
574.23889	112	
606.30030	1437	1+
610.31479	218	
611.28368	284	
612.29940	454	1+
614.29444	214	
615.29913	862	1+
703.31076	166	
709.97630	384	
710.08519	194	
721.33084	2014	1+
773.20714	118	
774.33700	117	
792.36437	756	1+
915.25212	960	1+
1028.29442	176	
1046.28347	201	
1161.33163	100	
END IONS

###FS:    #m/z: 543.74750 #charge   2
###MaxRes:#m/z:  0.00000 #charge-128
###MS: 1169
###MSMS: 1170
BEGIN IONS
TITLE=Cmpd 359, AutoMSn(543.7475), 19.8 min
RTINSECONDS=1188.3
SCANS=MS: 1169 MSMS: 1170
PEPMASS=543.74750	71524
CHARGE=2+
322.18935	718	
329.12653	1228	
414.21458	2432	1+
424.19780	3463	1+
442.21078	8928	1+
449.26454	535	
465.18697	1222	1+
482.21556	8809	1+
492.18643	768	
534.74505	572	
535.23964	744	
540.29848	482	
542.28042	788	1+
550.03477	1028	
577.27741	859	
586.32179	532	
605.27032	1327	1+
628.25080	547	
645.27944	24373	1+
654.74895	794	
758.36386	13646	1+
768.35173	481	
886.44662	1791	1+
1086.48846	22807	1+
END IONS

###FS:    #m/z: 790.36000 #charge   3
###MaxRes:#m/z:  0.00000 #charge-128
###MS: 1169
###MSMS: 1171
BEGIN IONS
TITLE=Cmpd 360, AutoMSn(790.3600), 19.8 min
RTINSECONDS=1188.81
SCANS=MS: 1169 MSMS: 1171
PEPMASS=790.36000	11733
CHARGE=3+
358.13556	204	
395.78231	324	
418.26108	341	1+
489.20550	215	
531.25841	159	
532.19759	514	
533.28343	498	1+
546.20069	305	1+
572.28098	150	
576.24462	576	1+
587.72908	327	1+
595.74424	211	
604.74188	191	
605.25310	138	
632.36526	341	
633.24436	166	
638.80500	142	
639.31332	156	
659.28773	324	
667.81382	382	
720.26618	156	
728.31474	243	1+
746.30244	351	1+
750.83917	163	
760.35596	147	
772.41211	178	
783.39837	188	
836.41497	2225	1+
943.38917	143	
949.51359	282	1+
979.40769	149	
1161.57664	397	
1161.58964	3228	1+
1162.57439	228	
1208.47785	309	
END IONS

###FS:    #m/z: 569.30229 #charge   2
###MaxRes:#m/z:  0.00000 #charge-128
###MS: 1169
###MSMS: 1172
BEGIN IONS
TITLE=Cmpd 361, AutoMSn(569.3023), 19.8 min
RTINSECONDS=1189.31
SCANS=MS: 1169 MSMS: 1172
PEPMASS=569.30229	7122
CHARGE=2+
353.21912	202	
395.75808	127	
431.21769	382	1+
439.26846	143	
441.17962	188	
444.25965	351	
470.73233	323	
493.23556	147	
495.80252	177	
500.79085	254	
501.28010	127	
508.22443	146	
521.25083	206	
537.30345	328	
548.30264	151	
552.28199	214	
558.30738	232	
565.26518	290	
566.27674	1889	1+
571.29539	960	1+
574.16571	338	
574.22782	651	
578.26989	1653	1+
592.85309	129	
608.34562	777	1+
659.38199	136	
677.34218	319	
709.37936	168	
762.35429	163	
764.37271	387	
817.45855	332	1+
861.42747	1337	1+
867.41357	262	1+
905.52582	830	1+
958.48186	295	1+
958.48320	3434	1+
1018.59767	1584	1+
END IONS

###FS:    #m/z: 543.74738 #charge   2
###MaxRes:#m/z:  0.00000 #charge-128
###MS: 1173
###MSMS: 1174
BEGIN IONS
TITLE=Cmpd 362, AutoMSn(543.7474), 19.9 min
RTINSECONDS=1192.33
SCANS=MS: 1173 MSMS: 1174
PEPMASS=543.74738	81540
CHARGE=2+
322.18537	711	
329.12652	1240	
335.18596	309	
414.21860	2975	1+
424.19864	3452	1+
435.21672	339	
442.21300	9195	1+
465.19027	844	
482.21617	10483	1+
492.19382	785	
540.27498	417	
542.28594	916	1+
543.74887	13973	1+
554.27592	302	
577.27511	1625	1+
586.32094	422	
605.27539	1414	1+
628.25484	452	
645.28061	22530	1+
741.33872	293	
758.36260	13029	1+
767.44656	483	
768.34772	474	
886.44797	1479	1+
1068.46282	1464	1+
END IONS

###FS:    #m/z: 790.36089 #charge   3
###MaxRes:#m/z:  0.00000 #charge-128
###MS: 1173
###MSMS: 1175
BEGIN IONS
TITLE=Cmpd 363, AutoMSn(790.3609), 19.9 min
RTINSECONDS=1192.83
SCANS=MS: 1173 MSMS: 1175
PEPMASS=790.36089	23027
CHARGE=3+
376.12458	379	
402.24097	151	
417.18005	204	
418.26242	317	
428.13469	154	
442.15887	165	
445.16493	274	
463.16268	229	
473.20004	153	
489.20854	698	1+
496.55480	152	
532.20265	614	
533.28648	567	
576.24183	476	1+
605.25970	496	1+
632.35978	390	1+
633.25025	153	
639.31034	214	
641.27278	169	
645.26355	181	
659.26970	384	1+
677.29043	492	1+
720.27656	314	
746.31212	158	
764.32111	255	
772.41255	233	
779.38726	386	
791.87595	217	
792.71154	151	
815.33248	160	
836.41407	3562	1+
949.50194	996	1+
979.41517	334	1+
1064.53628	172	
1161.58658	5226	1+
1208.49063	1141	1+
END IONS

###FS:    #m/z: 569.30487 #charge   2
###MaxRes:#m/z:  0.00000 #charge-128
###MS: 1173
###MSMS: 1176
BEGIN IONS
TITLE=Cmpd 364, AutoMSn(569.3049), 19.9 min
RTINSECONDS=1193.33
SCANS=MS: 1173 MSMS: 1176
PEPMASS=569.30487	12249
CHARGE=2+
318.12432	199	
375.18153	129	
411.23459	323	1+
433.58134	118	
434.22129	204	
436.19828	263	1+
488.27320	116	
493.20777	247	
500.80601	240	
501.28889	408	1+
521.25391	558	1+
534.28333	127	
537.30715	443	1+
552.26087	267	1+
554.34120	139	
558.30764	274	
564.73811	490	1+
565.26029	1608	1+
568.30151	373	
569.29263	830	1+
571.28760	1102	1+
573.23636	472	1+
578.27238	1941	1+
593.34143	161	
606.29679	119	
608.34915	1130	1+
628.80575	147	
662.32412	118	
673.38344	375	1+
677.34109	226	
705.39866	320	1+
709.41439	122	
727.75500	118	
746.36273	117	
762.36035	183	
764.37367	791	1+
790.43538	149	
790.46340	411	1+
818.48236	123	
861.42255	1920	1+
862.44930	297	1+
875.43021	170	
887.50986	483	1+
903.43574	346	1+
903.47384	146	
905.51787	1262	1+
958.47673	4617	1+
958.47683	537	1+
990.61274	402	1+
1000.58125	139	
1018.60187	1626	1+
1038.47038	465	1+
END IONS

###FS:    #m/z: 554.24937 #charge   2
###MaxRes:#m/z:  0.00000 #charge-128
###MS: 1177
###MSMS: 1178
BEGIN IONS
TITLE=Cmpd 365, AutoMSn(554.2494), 19.9 min
RTINSECONDS=1196.35
SCANS=MS: 1177 MSMS: 1178
PEPMASS=554.24937	27402
CHARGE=2+
343.14686	384	
370.21249	271	
371.13834	2221	1+
375.13097	295	
378.57256	329	
395.15365	178	
409.22041	1288	1+
424.22818	178	
428.68804	250	
440.15430	490	
468.21276	242	
477.24809	185	
485.25010	502	
486.16720	3419	1+
506.23762	412	
511.25967	180	
523.26150	8676	1+
528.27535	489	1+
533.23162	567	1+
538.29740	167	
550.29986	543	1+
550.98976	418	
551.08993	241	
552.28771	1198	1+
554.74869	179	
555.28095	377	
556.28547	1189	1+
559.11282	365	1+
574.29868	194	
580.27346	294	
584.31135	557	
585.22861	179	
622.33001	5294	1+
633.30362	207	
720.33226	586	
737.35436	11346	1+
747.34232	474	1+
828.38916	234	
836.42177	2512	1+
855.37346	1098	1+
898.41681	560	1+
926.41266	638	1+
END IONS

###FS:    #m/z: 850.80696 #charge   2
###MaxRes:#m/z:  0.00000 #charge-128
###MS: 1177
###MSMS: 1179
BEGIN IONS
TITLE=Cmpd 366, AutoMSn(850.8070), 19.9 min
RTINSECONDS=1196.85
SCANS=MS: 1177 MSMS: 1179
PEPMASS=850.80696	19421
CHARGE=2+
346.16482	332	1+
389.14250	363	
409.19420	272	
437.18339	2140	1+
444.09986	196	
459.25474	246	
493.22618	424	1+
505.24879	197	
525.26020	282	1+
532.25845	202	
544.22566	457	1+
550.25370	552	1+
593.25480	326	
607.72977	270	1+
617.27727	230	
636.82005	263	1+
641.79683	215	
665.29352	738	1+
683.32358	419	1+
683.66264	447	
683.98474	346	
699.32435	256	1+
712.65755	314	
721.56831	198	
730.31496	330	1+
739.37746	261	
766.69492	373	1+
767.02420	503	1+
767.34294	291	
799.71895	291	
800.05314	271	
800.38087	235	
821.35193	313	1+
836.39406	367	1+
837.74012	332	
839.36928	414	1+
845.19191	350	1+
868.38783	221	
875.39680	204	
924.43510	246	
924.92357	327	
933.44776	1962	1+
974.45732	204	
1024.98011	212	
1363.64387	806	1+
1441.63185	575	1+
1620.70816	547	1+
1697.06496	520	1+
1698.67879	749	1+
END IONS

###FS:    #m/z: 790.36155 #charge   3
###MaxRes:#m/z:  0.00000 #charge-128
###MS: 1177
###MSMS: 1180
BEGIN IONS
TITLE=Cmpd 367, AutoMSn(790.3616), 20.0 min
RTINSECONDS=1197.35
SCANS=MS: 1177 MSMS: 1180
PEPMASS=790.36155	24446
CHARGE=3+
305.17781	136	
373.65187	159	
377.15774	304	1+
398.19882	183	
402.23895	142	
418.27338	209	
445.16885	188	
489.21259	495	1+
532.20227	479	
533.28738	626	1+
553.19758	130	
558.23237	341	
576.25616	198	
586.73438	182	
604.25496	314	1+
632.36248	348	1+
633.23879	167	
638.81652	315	
659.28045	208	
677.29161	194	
711.28719	180	
720.27836	142	
728.29459	345	1+
744.31373	137	
746.31397	419	1+
764.31138	454	
772.41454	284	1+
783.35832	236	1+
791.88614	136	
792.35751	316	1+
795.86262	122	
836.41250	2574	1+
845.97813	348	
949.50085	693	1+
962.40153	128	
1064.50089	156	
1161.58556	4583	1+
1190.49648	486	1+
1208.47950	652	1+
1276.59669	147	
END IONS

###FS:    #m/z: 565.32300 #charge   2
###MaxRes:#m/z:  0.00000 #charge-128
###MS: 1181
###MSMS: 1182
BEGIN IONS
TITLE=Cmpd 368, AutoMSn(565.3230), 20.0 min
RTINSECONDS=1200.37
SCANS=MS: 1181 MSMS: 1182
PEPMASS=565.32300	52856
CHARGE=2+
345.15938	309	
355.23058	300	
357.15624	264	
367.23746	399	1+
369.19061	268	
371.20159	519	
372.18537	1575	1+
374.18902	644	
375.14354	234	
387.20660	2084	1+
389.21247	2287	1+
393.76049	680	
395.39363	649	
395.78948	1416	
402.17663	1479	1+
408.83416	203	
422.09566	213	
424.25048	300	
443.24313	389	1+
480.24829	499	1+
485.26163	322	
487.26613	667	1+
493.22361	417	1+
497.26489	272	1+
502.29736	5225	1+
510.70381	265	
515.26089	1770	1+
523.25678	1169	1+
526.29355	224	
544.27565	395	1+
558.30076	2506	1+
562.28015	596	1+
564.30562	438	
565.25121	2264	1+
568.28670	520	1+
578.26736	307	
600.35115	437	1+
615.36952	1246	1+
622.32467	652	1+
625.30590	304	1+
628.35395	402	1+
643.31065	309	
672.40219	9954	1+
689.34670	247	
726.41660	206	
737.35993	1502	1+
742.41968	203	
743.43866	9245	1+
746.35571	2320	1+
764.35078	413	1+
765.20940	214	
836.42264	810	1+
845.96706	371	
859.43948	2404	1+
886.45696	1459	1+
903.46895	15794	1+
913.50376	600	
958.48883	512	1+
966.41780	631	1+
1016.56181	2988	1+
END IONS

###FS:    #m/z: 849.79935 #charge   3
###MaxRes:#m/z:  0.00000 #charge-128
###MS: 1181
###MSMS: 1183
BEGIN IONS
TITLE=Cmpd 369, AutoMSn(849.7994), 20.0 min
RTINSECONDS=1200.87
SCANS=MS: 1181 MSMS: 1183
PEPMASS=849.79935	42504
CHARGE=3+
324.09116	294	1+
331.10424	330	
346.17075	230	
389.14170	261	
411.22840	437	1+
437.18307	2581	1+
459.26158	527	
486.21311	234	1+
493.21832	407	1+
505.25205	329	1+
523.77336	239	
524.26960	312	1+
535.21766	240	1+
550.26562	586	1+
552.23662	378	1+
584.27625	277	1+
593.25765	258	1+
598.29620	245	
649.79137	413	
658.29807	230	1+
665.29233	886	1+
676.30223	318	1+
682.31586	375	
682.82050	381	
683.31712	1256	1+
683.65622	475	1+
683.99554	401	
699.30764	373	
699.83588	273	1+
706.32390	292	1+
712.33857	322	
713.01146	241	
721.32829	668	1+
752.31644	238	
766.70734	365	
767.01242	472	
767.35009	403	1+
794.35627	249	
796.85977	233	
797.35628	236	
799.70991	910	1+
800.04476	603	1+
800.37902	318	
809.11475	294	
811.36277	272	1+
821.32802	412	
839.35692	330	1+
852.36874	228	
852.88990	663	1+
874.72594	268	1+
933.44751	2524	1+
1095.49557	398	1+
1161.28715	359	
1161.43813	291	
1183.53724	366	1+
1441.14309	668	1+
1459.65112	510	1+
1465.65726	334	1+
1571.69880	612	1+
1682.67846	401	1+
1690.75213	363	1+
1698.05140	861	1+
1698.57577	1406	1+
1717.72534	414	1+
1734.75481	812	1+
1829.81733	539	1+
1847.82026	1174	1+
2047.92892	691	1+
2298.03117	832	1+
END IONS

###FS:    #m/z: 554.24876 #charge   2
###MaxRes:#m/z:  0.00000 #charge-128
###MS: 1181
###MSMS: 1184
BEGIN IONS
TITLE=Cmpd 370, AutoMSn(554.2488), 20.0 min
RTINSECONDS=1201.37
SCANS=MS: 1181 MSMS: 1184
PEPMASS=554.24876	46919
CHARGE=2+
343.13978	1374	1+
369.53155	442	
370.21734	574	
371.13860	3121	1+
378.57079	255	
392.18924	375	
395.15516	330	
395.78030	292	
409.21841	2339	1+
413.26083	273	
419.20049	244	
440.16105	914	1+
442.22917	257	
449.25527	311	
467.22368	608	1+
485.24580	948	
486.16536	4649	1+
506.23631	617	
523.26118	13747	1+
528.28434	367	
534.24144	655	
537.24286	271	
541.95587	453	
550.30758	267	
551.27689	789	1+
554.28258	900	1+
556.27464	1405	1+
584.30943	576	
585.24419	341	
593.29434	362	
622.33021	8139	1+
719.33260	1230	1+
737.35519	18313	1+
747.34903	932	1+
818.41694	330	
836.42111	3940	1+
845.98100	995	
847.15970	484	
855.37279	2080	1+
898.42061	768	1+
926.41645	1429	1+
END IONS

###FS:    #m/z: 565.32473 #charge   2
###MaxRes:#m/z:  0.00000 #charge-128
###MS: 1185
###MSMS: 1186
BEGIN IONS
TITLE=Cmpd 371, AutoMSn(565.3247), 20.1 min
RTINSECONDS=1204.39
SCANS=MS: 1185 MSMS: 1186
PEPMASS=565.32473	203499
CHARGE=2+
345.15575	674	
355.22564	1227	
359.20744	539	
367.23762	645	
371.20172	1888	
372.18684	4362	1+
374.18501	2313	
376.60073	974	
387.20498	5448	1+
389.21225	7683	1+
395.78378	1978	
402.17908	5305	1+
424.25468	563	
467.26000	733	
483.28684	777	
485.26878	889	
487.26518	2001	1+
502.29784	14198	1+
509.78653	2049	
515.26416	4074	1+
523.26132	1171	
558.29865	1860	
564.27150	716	
600.34771	585	
615.38201	3752	1+
622.33328	655	
628.33741	733	
643.32116	1122	
655.37443	661	
672.40169	27000	1+
737.35294	1405	
743.43846	30237	1+
746.36521	1932	1+
836.42150	762	
859.44980	1533	1+
885.45753	3900	1+
886.44679	2627	1+
903.47101	56412	1+
913.50676	1248	
916.59696	643	
1016.55417	9314	1+
1129.48588	3636	1+
END IONS

###FS:    #m/z: 554.24849 #charge   2
###MaxRes:#m/z:  0.00000 #charge-128
###MS: 1185
###MSMS: 1187
BEGIN IONS
TITLE=Cmpd 372, AutoMSn(554.2485), 20.1 min
RTINSECONDS=1204.89
SCANS=MS: 1185 MSMS: 1187
PEPMASS=554.24849	53419
CHARGE=2+
342.18230	292	
343.14468	950	
348.34132	208	
370.22127	700	
371.13697	3383	1+
376.60218	479	
392.20124	252	
395.16308	335	
409.21938	1939	
418.71373	328	
440.15745	950	
469.25587	208	
485.24384	974	
486.16600	5140	1+
506.23910	579	
523.26114	12272	1+
534.24561	512	
540.26062	206	
550.29034	629	1+
552.31083	898	1+
554.29300	692	1+
556.28006	1383	1+
584.29514	986	1+
596.28747	359	
622.32899	7245	1+
655.34402	277	
719.34761	289	
720.33244	1225	1+
737.35749	15301	1+
747.34885	593	1+
836.42250	4120	1+
846.42719	226	
855.37449	2354	1+
926.41590	1264	1+
END IONS

###FS:    #m/z: 849.79822 #charge   1
###MaxRes:#m/z:  0.00000 #charge-128
###MS: 1185
###MSMS: 1188
BEGIN IONS
TITLE=Cmpd 373, AutoMSn(849.7982), 20.1 min
RTINSECONDS=1205.4
SCANS=MS: 1185 MSMS: 1188
PEPMASS=849.79822	38164
CHARGE=1+
346.17975	228	
389.14991	458	
437.18222	1522	1+
459.25683	431	1+
493.21411	297	1+
505.26092	278	
522.27446	187	
550.25839	420	
556.26552	143	
593.25534	175	
593.76318	214	
599.25624	188	
606.29669	143	
636.29907	155	
650.29289	204	
665.29824	638	1+
679.82246	169	
682.31105	348	
706.32449	200	
712.67280	166	
721.33733	378	1+
721.59786	145	
733.35536	143	
755.87818	156	
767.01130	329	
767.35006	142	
786.34775	146	
792.37047	262	1+
800.04518	237	
814.37760	278	1+
821.33266	312	1+
839.36030	298	
848.79985	758	1+
849.57322	207	
END IONS

###FS:    #m/z: 565.32542 #charge   2
###MaxRes:#m/z:  0.00000 #charge-128
###MS: 1189
###MSMS: 1190
BEGIN IONS
TITLE=Cmpd 374, AutoMSn(565.3254), 20.1 min
RTINSECONDS=1208.42
SCANS=MS: 1189 MSMS: 1190
PEPMASS=565.32542	374757
CHARGE=2+
345.16185	1426	
355.23199	1404	
357.15848	1343	
359.20624	883	
367.23224	1520	
371.20254	3595	
372.18733	6085	1+
374.18545	3538	
387.20428	7903	1+
389.21245	13559	1+
395.78264	926	
402.17893	7601	1+
408.84007	965	
412.25015	1001	
458.24214	955	
467.25631	1206	
470.24274	872	
483.28579	2390	1+
485.26200	1378	
487.26825	3278	1+
502.29839	22725	1+
515.26238	6404	1+
523.26167	995	
558.29556	1586	
564.26495	2744	1+
565.75086	1012	
615.38035	6603	1+
628.34672	1220	
643.32042	2723	1+
672.40316	46136	1+
737.35196	909	
743.43974	48876	1+
885.45488	11398	1+
903.47044	93658	1+
1016.55753	19038	1+
END IONS

###FS:    #m/z: 1129.63875 #charge-128
###MaxRes:#m/z:  0.00000 #charge-128
###MS: 1189
###MSMS: 1191
BEGIN IONS
TITLE=Cmpd 375, AutoMSn(1129.6387), 20.1 min
RTINSECONDS=1208.92
SCANS=MS: 1189 MSMS: 1191
PEPMASS=1129.63875	15186

366.14024	151	
371.19632	101	
373.18138	273	1+
389.21223	328	
395.79258	249	
402.23343	184	
502.29274	492	1+
515.25027	151	
600.34697	203	
615.37242	129	
628.34385	571	1+
672.39509	131	
741.41684	157	
743.43618	205	
756.41875	144	
765.20506	132	
869.47930	227	1+
1129.63502	6291	1+
END IONS

###FS:    #m/z: 830.83393 #charge   2
###MaxRes:#m/z:  0.00000 #charge-128
###MS: 1189
###MSMS: 1192
BEGIN IONS
TITLE=Cmpd 376, AutoMSn(830.8339), 20.2 min
RTINSECONDS=1209.42
SCANS=MS: 1189 MSMS: 1192
PEPMASS=830.83393	28839
CHARGE=2+
354.15980	367	
375.13558	214	
381.17602	333	
399.18123	244	
402.23184	297	
433.15000	255	
449.25826	145	
455.21994	460	1+
470.22151	352	1+
482.67812	143	
488.23085	142	
502.18222	227	1+
515.21043	150	
548.17520	577	1+
554.18728	193	
554.70250	217	
596.22992	143	
603.73964	197	
604.21942	429	1+
622.23145	182	
645.75595	133	
658.27658	336	1+
669.30484	172	
686.77032	178	
695.77380	158	
715.23874	179	
716.22882	356	1+
731.79328	139	
733.25762	556	1+
774.30710	245	1+
876.26670	167	
992.36209	183	
1107.38082	298	
1206.47706	142	
1373.51341	514	1+
END IONS

###FS:    #m/z: 670.82659 #charge   3
###MaxRes:#m/z:  0.00000 #charge-128
###MS: 1193
###MSMS: 1194
BEGIN IONS
TITLE=Cmpd 377, AutoMSn(670.8266), 20.2 min
RTINSECONDS=1212.44
SCANS=MS: 1193 MSMS: 1194
PEPMASS=670.82659	18032
CHARGE=3+
345.68115	237	
350.68242	154	
398.18723	467	1+
402.23155	1481	1+
427.22567	163	
432.21122	187	
478.19422	185	
514.74777	334	1+
515.33016	179	
522.58502	646	
522.92864	632	
523.25986	344	
551.60156	286	
551.93323	377	
558.76175	258	
587.27949	365	1+
605.26302	889	1+
606.78655	158	
667.36054	254	1+
669.31309	519	1+
672.33131	324	1+
674.31719	224	
679.95852	201	
700.33992	384	1+
702.84971	197	
718.35456	2850	1+
751.36665	153	
751.87775	167	
766.36423	164	
819.42039	241	1+
826.90164	357	
827.39781	427	
881.41412	2580	1+
981.97918	158	
1028.49084	372	
1029.49312	258	
1115.51667	197	
1305.62969	913	1+
1468.72157	855	1+
1565.74409	3485	1+
1799.84522	349	1+
END IONS

###FS:    #m/z: 1129.63624 #charge-128
###MaxRes:#m/z:  0.00000 #charge-128
###MS: 1193
###MSMS: 1195
BEGIN IONS
TITLE=Cmpd 378, AutoMSn(1129.6362), 20.2 min
RTINSECONDS=1212.94
SCANS=MS: 1193 MSMS: 1195
PEPMASS=1129.63624	19576

366.14211	117	
389.21111	214	
395.78347	164	
484.28225	119	
502.29142	548	1+
509.78840	212	
515.26207	170	
600.35734	213	
615.37517	146	
628.34680	300	
672.39802	204	
743.44794	107	
903.47022	157	
1129.63477	5498	1+
END IONS

###FS:    #m/z: 894.43555 #charge-128
###MaxRes:#m/z:  0.00000 #charge-128
###MS: 1193
###MSMS: 1196
BEGIN IONS
TITLE=Cmpd 379, AutoMSn(894.4355), 20.2 min
RTINSECONDS=1213.44
SCANS=MS: 1193 MSMS: 1196
PEPMASS=894.43555	7072

366.14789	121	
402.22650	209	
493.22134	175	
792.35106	135	
894.09164	366	
894.44240	736	1+
894.76343	487	
END IONS

###FS:    #m/z: 670.82609 #charge   2
###MaxRes:#m/z:  0.00000 #charge-128
###MS: 1197
###MSMS: 1198
BEGIN IONS
TITLE=Cmpd 380, AutoMSn(670.8261), 20.3 min
RTINSECONDS=1216.47
SCANS=MS: 1197 MSMS: 1198
PEPMASS=670.82609	21408
CHARGE=2+
303.13746	166	
345.68021	205	
376.14444	183	
402.23153	1170	1+
408.80594	212	
481.24224	159	
496.24858	172	
500.75764	181	
522.59174	990	1+
522.92783	659	
523.25536	520	1+
535.75956	138	
551.59874	595	
587.26416	452	1+
595.79761	199	
605.27120	1098	1+
620.22440	142	
650.76460	175	
653.33649	248	
653.82605	374	
667.32260	428	1+
670.32340	224	
671.34439	887	1+
671.70005	145	
674.33057	505	1+
688.46834	145	
690.36376	167	
700.35309	145	
718.36051	2626	1+
727.41331	135	
734.86037	311	
735.35803	197	
751.88423	277	
818.43420	226	
881.41909	2764	1+
1028.48187	1396	1+
1115.51957	969	1+
1340.68373	999	1+
END IONS

###FS:    #m/z: 783.87505 #charge   3
###MaxRes:#m/z:  0.00000 #charge-128
###MS: 1197
###MSMS: 1199
BEGIN IONS
TITLE=Cmpd 381, AutoMSn(783.8751), 20.3 min
RTINSECONDS=1216.97
SCANS=MS: 1197 MSMS: 1199
PEPMASS=783.87505	11709
CHARGE=3+
333.18508	231	
394.14087	109	
402.22791	268	
412.14600	151	
430.15395	339	
447.18152	298	
478.15404	120	
488.18200	129	
496.25909	153	
541.17651	104	
543.24518	139	
551.25077	249	
558.21689	248	1+
561.26194	114	
576.21470	139	
664.33133	211	
672.27599	106	
689.31507	343	1+
698.10756	178	
710.83563	123	
711.34084	101	
776.30181	165	
779.37015	250	
788.26026	111	
878.43474	783	1+
935.41126	118	
991.52532	490	1+
1082.41429	154	
1120.55738	280	
END IONS

###FS:    #m/z: 894.42892 #charge   3
###MaxRes:#m/z:  0.00000 #charge-128
###MS: 1197
###MSMS: 1200
BEGIN IONS
TITLE=Cmpd 382, AutoMSn(894.4289), 20.3 min
RTINSECONDS=1217.47
SCANS=MS: 1197 MSMS: 1200
PEPMASS=894.42892	8405
CHARGE=3+
366.14361	106	
587.15682	102	
894.09127	939	1+
894.42946	650	
894.76054	403	
END IONS

###FS:    #m/z: 670.82848 #charge   2
###MaxRes:#m/z:  0.00000 #charge-128
###MS: 1201
###MSMS: 1202
BEGIN IONS
TITLE=Cmpd 383, AutoMSn(670.8285), 20.3 min
RTINSECONDS=1220.49
SCANS=MS: 1201 MSMS: 1202
PEPMASS=670.82848	15847
CHARGE=2+
347.19426	108	
350.67043	127	
359.67703	217	
398.17446	243	1+
402.23362	1015	1+
432.20414	110	
458.05435	124	
477.19181	113	
501.76814	166	
522.59381	621	1+
522.92738	427	
523.25976	352	
558.26129	157	
587.26566	272	1+
605.26479	729	1+
634.28719	128	
653.32816	262	
654.82891	108	
655.27510	115	
666.31524	252	1+
668.33186	206	
670.33941	1019	1+
674.35325	110	
690.36455	240	1+
700.34525	247	
718.35880	1840	1+
765.35481	135	
818.42376	160	
881.41057	1338	1+
900.42832	112	
900.93251	136	
1010.46478	122	
1028.47615	383	
1029.49259	122	
1115.52254	174	
1340.68766	1616	1+
END IONS

###FS:    #m/z: 783.87553 #charge   2
###MaxRes:#m/z:  0.00000 #charge-128
###MS: 1201
###MSMS: 1203
BEGIN IONS
TITLE=Cmpd 384, AutoMSn(783.8755), 20.3 min
RTINSECONDS=1220.99
SCANS=MS: 1201 MSMS: 1203
PEPMASS=783.87553	11635
CHARGE=2+
333.18985	208	
368.15368	158	
390.16273	126	
395.11855	136	
412.14718	207	
427.20618	101	
430.15820	395	1+
447.19505	104	
497.21892	222	1+
504.81679	101	
515.30653	136	
526.28799	109	
558.22622	210	1+
576.22889	616	1+
601.30599	110	
605.30342	100	
627.28064	118	
634.32669	156	
645.75421	113	
664.35363	147	
672.27213	194	
690.30228	303	1+
702.85058	106	
775.85829	146	
776.29230	370	1+
779.36812	267	1+
785.37423	120	
785.79334	150	
878.44134	739	1+
991.53286	257	
1082.42496	113	
1121.57985	151	
END IONS

###FS:    #m/z: 534.94960 #charge   2
###MaxRes:#m/z:  0.00000 #charge-128
###MS: 1201
###MSMS: 1204
BEGIN IONS
TITLE=Cmpd 385, AutoMSn(534.9496), 20.4 min
RTINSECONDS=1221.49
SCANS=MS: 1201 MSMS: 1204
PEPMASS=534.94960	5776
CHARGE=2+
352.21910	125	
355.22573	115	
364.22019	165	
389.16102	255	
393.68589	122	
416.19995	115	
426.18530	103	
438.70151	122	
442.22476	135	
449.29474	113	
470.23211	179	
497.22036	105	
513.23777	142	
518.30338	448	1+
529.62224	151	
530.29250	361	1+
532.28657	1050	1+
534.29186	1180	1+
534.96572	123	
535.60093	121	
536.28536	1808	1+
540.28531	130	
541.00599	254	
542.36582	358	
589.33607	163	
599.38594	1027	1+
617.29174	782	1+
626.34927	103	
634.31368	115	
686.30848	282	1+
710.41448	489	1+
714.27198	237	1+
725.26128	119	
727.44198	405	
733.34534	110	
777.32351	756	1+
846.44031	960	1+
876.39120	443	1+
END IONS

###FS:    #m/z: 830.83399 #charge   2
###MaxRes:#m/z:  0.00000 #charge-128
###MS: 1205
###MSMS: 1206
BEGIN IONS
TITLE=Cmpd 386, AutoMSn(830.8340), 20.4 min
RTINSECONDS=1224.51
SCANS=MS: 1205 MSMS: 1206
PEPMASS=830.83399	45175
CHARGE=2+
346.11760	235	
354.16859	596	1+
399.18647	288	
405.15223	186	
415.15127	231	
433.14713	827	1+
437.21512	162	
452.19874	200	
455.21259	1156	1+
462.27726	837	
470.22020	1069	1+
488.23243	492	1+
497.18076	207	
502.18589	365	1+
546.18691	374	1+
548.17625	336	1+
560.20537	277	1+
565.22376	160	
569.28708	160	
588.17371	170	
589.24299	174	
589.74217	228	
595.22953	299	1+
605.20899	339	
623.25806	154	
636.73039	177	
654.26475	275	1+
657.21616	156	
659.28089	172	
669.28639	362	1+
675.24334	480	1+
715.26365	156	
716.23123	694	1+
733.25416	873	1+
743.25674	280	1+
749.27791	283	1+
774.31257	343	1+
829.39507	294	1+
876.28257	253	
893.28726	366	
901.33779	215	
974.32985	468	1+
992.34854	945	1+
1089.36877	767	1+
1107.39136	2387	1+
1188.45413	163	
1189.42627	163	
1206.44572	363	
1206.45826	1296	1+
1289.50029	656	1+
1372.52439	1779	1+
1390.53933	864	1+
1461.56640	533	1+
END IONS

###FS:    #m/z: 371.22486 #charge   1
###MaxRes:#m/z:  0.00000 #charge-128
###MS: 1205
###MSMS: 1207
BEGIN IONS
TITLE=Cmpd 387, AutoMSn(371.2249), 20.4 min
RTINSECONDS=1225.01
SCANS=MS: 1205 MSMS: 1207
PEPMASS=371.22486	13661
CHARGE=1+
354.27007	203	
370.23413	112	
END IONS

###FS:    #m/z: 659.09357 #charge   3
###MaxRes:#m/z:  0.00000 #charge-128
###MS: 1205
###MSMS: 1208
BEGIN IONS
TITLE=Cmpd 388, AutoMSn(659.0936), 20.4 min
RTINSECONDS=1225.51
SCANS=MS: 1205 MSMS: 1208
PEPMASS=659.09357	10297
CHARGE=3+
393.24503	283	
470.73522	290	
479.24724	219	
514.24159	210	
521.25751	266	
525.26484	271	
546.28012	223	
553.62815	177	
578.26933	2441	1+
588.82413	196	
602.83528	598	
603.32439	444	
615.31216	578	
615.80321	296	
656.31077	191	
657.32290	450	1+
660.33289	524	1+
663.34026	414	1+
673.32819	345	
677.34067	400	
764.37299	878	1+
794.92708	375	
810.38979	181	
810.39230	1030	1+
820.41881	266	
820.92556	212	
861.42545	6237	1+
872.19562	224	
923.46774	1478	1+
958.47874	17855	1+
994.50643	2828	1+
1045.51464	212	
1045.51958	1299	1+
1273.66019	2079	1+
1291.67570	2417	1+
1386.75318	2826	1+
1404.75995	3222	1+
1657.86608	1887	1+
1675.89003	721	1+
END IONS

###FS:    #m/z: 830.83491 #charge   2
###MaxRes:#m/z:  0.00000 #charge-128
###MS: 1209
###MSMS: 1210
BEGIN IONS
TITLE=Cmpd 389, AutoMSn(830.8349), 20.5 min
RTINSECONDS=1228.53
SCANS=MS: 1209 MSMS: 1210
PEPMASS=830.83491	77751
CHARGE=2+
346.11413	422	
354.16719	1386	1+
375.12799	739	1+
381.17743	556	
392.17311	208	1+
397.20557	244	
399.18261	1055	1+
406.79182	285	
419.19574	427	
433.14774	924	
437.19532	525	1+
455.21155	2710	1+
462.27842	233	
470.22027	1455	1+
474.20579	460	1+
482.68311	345	
484.14834	262	1+
488.23042	493	
502.19262	488	1+
536.18025	289	1+
545.19878	353	
548.18589	257	1+
550.98307	275	
557.24161	439	1+
560.21333	464	1+
569.29816	228	
575.25372	241	
587.19371	370	1+
589.72968	448	
595.24139	989	1+
606.21502	271	1+
619.24538	235	1+
632.27214	268	1+
640.26600	537	1+
647.23705	266	
651.75045	308	1+
654.25806	402	
654.75627	317	1+
658.28300	390	1+
669.30310	531	1+
673.75490	218	
675.26005	586	1+
677.76713	310	
695.26058	662	1+
715.25967	217	
716.23307	1059	1+
733.25583	1644	1+
747.33709	333	1+
750.30273	242	1+
768.37166	251	
774.31763	381	1+
813.29922	236	1+
861.33807	241	
876.26736	588	1+
893.28316	1089	1+
902.38727	373	1+
928.38999	329	1+
958.37774	270	1+
975.33606	1140	1+
992.35943	2237	1+
1002.86223	676	
1090.36685	864	1+
1107.39014	4297	1+
1119.41698	403	
1161.43549	489	1+
1188.43427	1385	1+
1206.44361	3085	1+
1206.45084	483	
1207.44988	363	
1271.47229	700	1+
1289.47976	1087	1+
1355.49192	615	1+
1372.52415	3613	1+
1390.53747	2051	1+
1461.56196	1124	1+
END IONS

###FS:    #m/z: 658.84849 #charge   3
###MaxRes:#m/z:  0.00000 #charge-128
###MS: 1209
###MSMS: 1211
BEGIN IONS
TITLE=Cmpd 390, AutoMSn(658.8485), 20.5 min
RTINSECONDS=1229.03
SCANS=MS: 1209 MSMS: 1211
PEPMASS=658.84849	41342
CHARGE=3+
393.24841	433	
405.69694	794	
411.25569	498	
470.73644	762	
514.25039	405	
521.24889	700	
523.25897	995	
523.75974	609	
578.27219	3369	1+
588.82188	444	
602.82817	1419	
603.33222	645	
615.30134	1756	
615.80601	979	
673.32797	420	
677.34198	847	
688.88158	519	
689.39959	426	
764.36919	1754	1+
785.92292	560	
786.42195	412	
795.42782	637	
810.38636	466	
820.43152	433	
820.92474	561	
861.42278	10452	1+
923.46908	1259	1+
923.47357	540	
958.48191	36419	1+
994.50767	5975	1+
1273.66875	4806	1+
1291.67684	4583	1+
1386.74839	7801	1+
1404.75538	7527	1+
1657.86586	3885	1+
1675.87701	3650	1+
END IONS

###FS:    #m/z: 878.45522 #charge   3
###MaxRes:#m/z:  0.00000 #charge-128
###MS: 1209
###MSMS: 1212
BEGIN IONS
TITLE=Cmpd 391, AutoMSn(878.4552), 20.5 min
RTINSECONDS=1229.53
SCANS=MS: 1209 MSMS: 1212
PEPMASS=878.45522	16333
CHARGE=3+
366.14332	140	
402.23421	149	
462.23880	232	
497.75302	732	1+
578.27015	234	1+
602.82847	174	
603.32850	233	
637.84869	221	
646.34220	187	
646.84708	282	
666.82368	111	
673.80502	105	
693.87084	953	1+
694.38832	453	
696.28103	140	
731.28775	110	
794.92363	146	
820.93258	124	
821.42316	154	
838.95123	240	
861.42884	177	
877.88052	191	
878.45141	1202	1+
878.79145	1353	1+
879.11932	864	1+
883.90634	131	
884.42159	108	
923.47083	225	1+
958.47589	326	
958.47978	840	1+
960.48277	118	
994.50137	234	
1046.49336	150	
1229.58549	1851	1+
1404.76179	1503	1+
END IONS

###FS:    #m/z: 830.83336 #charge   2
###MaxRes:#m/z:  0.00000 #charge-128
###MS: 1213
###MSMS: 1214
BEGIN IONS
TITLE=Cmpd 392, AutoMSn(830.8334), 20.5 min
RTINSECONDS=1232.55
SCANS=MS: 1213 MSMS: 1214
PEPMASS=830.83336	100447
CHARGE=2+
346.12372	614	1+
354.17070	1407	1+
381.17460	720	
388.12964	359	
393.17673	251	1+
399.18524	777	
408.84546	320	
415.13035	309	1+
433.15196	1703	1+
437.20296	260	
447.15061	469	
449.24811	298	
452.21058	392	1+
455.21499	2162	1+
470.22746	1908	1+
474.19551	629	1+
488.22962	924	1+
498.25789	244	
503.18905	326	
518.25645	248	
548.18557	649	1+
556.22950	610	1+
560.21474	551	1+
567.71676	291	1+
575.24407	658	1+
587.29683	283	
588.17129	383	
589.73087	320	
590.22626	225	
602.25671	397	1+
605.21386	603	1+
640.26775	489	1+
658.27910	295	
669.29425	793	1+
675.23716	504	1+
677.75665	279	
711.32942	234	1+
715.25538	310	
716.23377	1256	1+
729.31260	425	1+
733.25379	1770	1+
749.26303	562	1+
761.28847	519	1+
774.30086	566	1+
786.32732	341	1+
832.33691	247	1+
857.35615	307	1+
861.33716	328	
877.27210	323	1+
884.34399	239	1+
893.29392	981	1+
901.34204	239	
912.30329	292	
928.40635	349	1+
940.38095	228	
958.33671	446	1+
975.34147	1209	1+
992.35604	2510	1+
1002.86602	1023	
1089.37337	2556	1+
1107.38344	6231	1+
1119.41352	259	
1135.45242	495	1+
1141.47321	456	1+
1159.45542	641	1+
1189.42819	413	
1189.44628	886	1+
1190.42376	302	
1206.44892	4777	1+
1271.46876	1010	1+
1289.48050	1744	1+
1307.49734	1190	1+
1346.50663	623	1+
1355.50449	1075	1+
1372.52575	4633	1+
1390.54162	2550	1+
1461.58029	1659	1+
1624.63492	462	1+
END IONS

###FS:    #m/z: 659.09630 #charge   3
###MaxRes:#m/z:  0.00000 #charge-128
###MS: 1213
###MSMS: 1215
BEGIN IONS
TITLE=Cmpd 393, AutoMSn(659.0963), 20.6 min
RTINSECONDS=1233.05
SCANS=MS: 1213 MSMS: 1215
PEPMASS=659.09630	54686
CHARGE=3+
470.73794	686	
521.25010	631	
523.25993	1326	1+
553.63234	357	
578.27130	4653	1+
602.82475	1560	
603.32464	904	
673.31964	490	
677.34368	767	
688.88080	692	
764.37622	1433	1+
786.41093	457	
810.38656	1569	1+
820.43346	956	
824.44109	428	
861.42422	9873	1+
923.47057	561	
923.47802	1004	1+
958.47619	2882	1+
958.48133	30458	1+
969.93253	388	
994.51111	5233	1+
1229.59630	3250	1+
1273.66934	4713	1+
1291.68117	3998	1+
1386.74914	6189	1+
1404.75884	6543	1+
1588.83515	1652	1+
1657.86571	4146	1+
1675.87647	2910	1+
END IONS

###FS:    #m/z: 878.45576 #charge   3
###MaxRes:#m/z:  0.00000 #charge-128
###MS: 1213
###MSMS: 1216
BEGIN IONS
TITLE=Cmpd 394, AutoMSn(878.4558), 20.6 min
RTINSECONDS=1233.55
SCANS=MS: 1213 MSMS: 1216
PEPMASS=878.45576	23072
CHARGE=3+
366.13532	201	
448.24346	154	
462.74340	184	
578.26605	139	
602.83229	183	
603.32211	151	
646.34701	220	1+
671.83045	128	
678.89767	112	
689.38470	168	
731.78071	157	
838.75948	111	
839.42441	101	
855.95860	112	
877.86589	127	
878.45609	752	1+
878.78636	1599	1+
879.11455	717	
880.62952	107	
881.38732	227	1+
884.40359	168	
958.48031	1595	1+
994.50610	103	
994.50979	422	1+
1229.59347	1790	1+
1386.74942	1391	1+
1404.75837	1056	1+
END IONS

###FS:    #m/z: 371.22708 #charge   1
###MaxRes:#m/z:  0.00000 #charge-128
###MS: 1217
###MSMS: 1218
BEGIN IONS
TITLE=Cmpd 395, AutoMSn(371.2271), 20.6 min
RTINSECONDS=1236.58
SCANS=MS: 1217 MSMS: 1218
PEPMASS=371.22708	26272
CHARGE=1+
338.26538	100	
354.26096	124	
END IONS

###FS:    #m/z: 559.80575 #charge   2
###MaxRes:#m/z:  0.00000 #charge-128
###MS: 1217
###MSMS: 1219
BEGIN IONS
TITLE=Cmpd 396, AutoMSn(559.8057), 20.6 min
RTINSECONDS=1237.08
SCANS=MS: 1217 MSMS: 1219
PEPMASS=559.80575	16178
CHARGE=2+
330.18037	513	1+
351.20209	186	
375.13668	190	
388.17365	714	1+
396.22343	191	
414.26858	914	1+
420.71543	295	
421.18949	1516	1+
428.21261	339	1+
436.20834	282	1+
445.19547	160	
453.26145	266	
471.29253	3122	1+
488.28262	273	
502.27413	483	1+
520.24855	230	
522.26649	270	1+
524.24814	219	
539.29784	253	1+
556.28881	748	1+
558.28772	2682	1+
559.01877	180	
562.29126	963	1+
566.84867	208	
571.20934	501	1+
581.34218	428	
582.32531	2535	1+
590.32460	1022	1+
599.34890	2531	1+
623.31715	351	1+
627.32130	164	
655.32614	159	
672.39408	255	
689.32529	168	
698.41486	3768	1+
707.27602	252	
707.48718	160	
721.32284	215	
737.33637	379	1+
743.44005	159	
746.35915	876	
748.35570	205	1+
841.43393	233	
858.44928	8264	1+
868.25626	235	
903.48214	240	
913.50692	299	
1005.51822	1250	1+
END IONS

###FS:    #m/z: 878.45447 #charge   3
###MaxRes:#m/z:  0.00000 #charge-128
###MS: 1217
###MSMS: 1220
BEGIN IONS
TITLE=Cmpd 397, AutoMSn(878.4545), 20.6 min
RTINSECONDS=1237.58
SCANS=MS: 1217 MSMS: 1220
PEPMASS=878.45447	19855
CHARGE=3+
437.18804	265	
479.74642	307	
524.69095	102	
578.25275	120	
602.82482	172	
615.30301	271	
615.80069	242	
646.34470	357	1+
693.87076	275	
694.37887	274	
806.32733	116	
820.44826	139	
878.46160	359	
878.79371	811	1+
879.11831	369	
880.22639	111	
880.95990	109	
958.47413	214	
994.49881	314	1+
1229.58696	340	
1230.58549	101	
1404.76852	832	1+
END IONS

###FS:    #m/z: 559.80735 #charge   2
###MaxRes:#m/z:  0.00000 #charge-128
###MS: 1221
###MSMS: 1222
BEGIN IONS
TITLE=Cmpd 398, AutoMSn(559.8074), 20.7 min
RTINSECONDS=1240.6
SCANS=MS: 1221 MSMS: 1222
PEPMASS=559.80735	68061
CHARGE=2+
330.18547	1124	1+
351.20981	392	
368.22468	344	
388.16652	1005	1+
393.19207	263	
395.78450	281	
396.23598	704	1+
401.24948	320	
407.17683	410	
414.27020	2507	1+
421.19187	3654	1+
429.25040	531	
445.18953	580	
453.27893	517	
471.29140	8106	1+
495.28979	286	
520.25560	318	
556.30947	468	
558.29559	2654	1+
559.02340	695	
561.03034	516	
562.28859	286	
564.31411	401	
572.19216	281	
581.34012	1405	
582.32498	3886	1+
590.33051	648	
599.35204	6729	1+
648.30687	357	
655.31451	325	
689.33091	277	
698.41927	7800	1+
707.27416	294	
746.36065	1004	1+
841.42399	608	1+
858.44850	17452	1+
869.41745	304	
1005.51404	3704	1+
1017.09906	345	
END IONS

###FS:    #m/z: 371.22639 #charge   1
###MaxRes:#m/z:  0.00000 #charge-128
###MS: 1221
###MSMS: 1223
BEGIN IONS
TITLE=Cmpd 399, AutoMSn(371.2264), 20.7 min
RTINSECONDS=1241.1
SCANS=MS: 1221 MSMS: 1223
PEPMASS=371.22639	26860
CHARGE=1+
356.27236	144	
END IONS

###FS:    #m/z: 807.38677 #charge   2
###MaxRes:#m/z:  0.00000 #charge-128
###MS: 1221
###MSMS: 1224
BEGIN IONS
TITLE=Cmpd 400, AutoMSn(807.3868), 20.7 min
RTINSECONDS=1241.6
SCANS=MS: 1221 MSMS: 1224
PEPMASS=807.38677	11527
CHARGE=2+
440.19633	130	
506.59949	107	
548.71451	131	
555.74159	159	
586.31583	197	
608.32467	111	
700.33376	242	
805.40271	108	
806.30362	119	
810.37701	133	
1027.33427	153	
1028.46616	136	
1029.45575	199	
1041.96937	116	
1613.77420	4039	1+
END IONS

###FS:    #m/z: 559.80701 #charge   2
###MaxRes:#m/z:  0.00000 #charge-128
###MS: 1225
###MSMS: 1226
BEGIN IONS
TITLE=Cmpd 401, AutoMSn(559.8070), 20.7 min
RTINSECONDS=1244.62
SCANS=MS: 1225 MSMS: 1226
PEPMASS=559.80701	132000
CHARGE=2+
330.17961	1831	1+
351.20547	894	
368.22057	381	
378.21289	642	1+
388.16242	1472	1+
393.19861	441	
395.77958	868	
396.22571	616	
407.16965	519	
414.26801	4514	1+
421.19069	4627	1+
424.19415	357	
429.24336	727	
436.23282	408	
445.18531	604	
453.26855	1170	1+
471.29067	14475	1+
492.26668	411	
509.78606	519	
520.26238	373	
527.84631	369	
537.28211	429	
558.29469	1351	1+
559.02924	398	
559.80129	450	
560.30072	1327	1+
561.02387	640	
564.29615	472	
571.20545	1408	1+
581.33859	2010	
582.32394	6685	1+
590.33439	556	
599.34778	9403	1+
627.32840	387	
655.32320	1510	1+
698.41880	12052	1+
746.36578	759	
802.39075	363	
840.43184	1474	1+
858.44778	24838	1+
858.45667	3198	1+
1005.51553	5419	1+
1017.08542	500	
END IONS

###FS:    #m/z: 371.22673 #charge   1
###MaxRes:#m/z:  0.00000 #charge-128
###MS: 1225
###MSMS: 1227
BEGIN IONS
TITLE=Cmpd 402, AutoMSn(371.2267), 20.8 min
RTINSECONDS=1245.13
SCANS=MS: 1225 MSMS: 1227
PEPMASS=371.22673	29212
CHARGE=1+
338.26270	147	
353.24878	123	
356.27459	260	
END IONS

###FS:    #m/z: 807.38929 #charge   2
###MaxRes:#m/z:  0.00000 #charge-128
###MS: 1225
###MSMS: 1228
BEGIN IONS
TITLE=Cmpd 403, AutoMSn(807.3893), 20.8 min
RTINSECONDS=1245.63
SCANS=MS: 1225 MSMS: 1228
PEPMASS=807.38929	13601
CHARGE=2+
402.23210	135	
687.37221	100	
701.34225	195	
718.34129	107	
805.38469	184	
806.88257	185	
877.46283	106	
916.81991	124	
1004.17234	100	
1027.29688	171	
1028.31399	171	
1037.94623	505	
1041.96876	100	
1613.77449	3852	1+
END IONS

###FS:    #m/z: 624.24540 #charge   2
###MaxRes:#m/z:  0.00000 #charge-128
###MS: 1229
###MSMS: 1230
BEGIN IONS
TITLE=Cmpd 404, AutoMSn(624.2454), 20.8 min
RTINSECONDS=1248.66
SCANS=MS: 1229 MSMS: 1230
PEPMASS=624.24540	9002
CHARGE=2+
359.11851	132	
361.04052	939	
375.05937	110	
389.03841	736	
402.22263	113	
427.05410	136	
457.22532	110	
460.07285	260	
462.24146	106	
502.11624	112	
517.32379	137	
525.25932	201	
541.25781	108	
558.29647	2070	1+
559.13766	295	
565.39763	108	
570.29200	112	
604.29243	127	
606.33761	118	
621.32933	357	1+
624.28513	273	1+
626.29983	580	1+
689.33239	247	1+
746.36151	1380	1+
859.44105	1041	1+
END IONS

###FS:    #m/z: 807.38930 #charge   2
###MaxRes:#m/z:  0.00000 #charge-128
###MS: 1229
###MSMS: 1231
BEGIN IONS
TITLE=Cmpd 405, AutoMSn(807.3893), 20.8 min
RTINSECONDS=1249.16
SCANS=MS: 1229 MSMS: 1231
PEPMASS=807.38930	10996
CHARGE=2+
402.22520	204	
440.18813	107	
555.73338	118	
586.33454	108	
694.65462	101	
700.34985	116	
754.36326	109	
763.50198	160	
781.35461	116	
799.39747	108	
804.35626	121	
838.90565	357	
847.32129	104	
876.44463	206	
1027.33290	161	
1028.33919	103	
1037.94928	124	
1062.53692	104	
1613.77127	2210	1+
END IONS

###FS:    #m/z: 364.26558 #charge-128
###MaxRes:#m/z:  0.00000 #charge-128
###MS: 1229
###MSMS: 1232
BEGIN IONS
TITLE=Cmpd 406, AutoMSn(364.2656), 20.8 min
RTINSECONDS=1249.66
SCANS=MS: 1229 MSMS: 1232
PEPMASS=364.26558	7485

346.25057	1022	
360.25999	130	
364.27021	649	1+
END IONS

###FS:    #m/z: 929.19202 #charge   3
###MaxRes:#m/z:  0.00000 #charge-128
###MS: 1233
###MSMS: 1234
BEGIN IONS
TITLE=Cmpd 407, AutoMSn(929.1920), 20.9 min
RTINSECONDS=1252.69
SCANS=MS: 1233 MSMS: 1234
PEPMASS=929.19202	160948
CHARGE=3+
346.17428	1535	1+
389.14604	1592	1+
402.23648	3696	1+
411.23103	669	
437.18415	13284	1+
444.09844	656	
459.25754	3384	1+
522.26715	1075	1+
550.26372	3887	1+
584.27992	976	1+
595.80679	651	
665.29581	5273	1+
698.33585	960	1+
726.31296	804	1+
734.31480	896	1+
752.32753	2863	1+
778.35870	724	1+
784.04372	10725	1+
784.37468	12442	1+
784.71165	7619	1+
818.43710	859	1+
821.34458	1970	
822.03752	762	1+
839.36026	4989	1+
859.38015	685	
864.75835	741	1+
903.43241	702	
932.17745	804	1+
934.65733	705	
946.53881	844	1+
953.45358	640	
953.79542	639	
958.80356	6614	1+
959.13442	7268	1+
959.46996	6371	1+
987.80961	1934	1+
988.14414	2327	1+
988.47712	2225	1+
1016.83224	769	
1017.15733	2095	
1017.48842	1273	
1017.82176	983	
1055.16056	4347	1+
1055.50286	3032	
1055.83509	2886	
1056.48683	1445	
1092.85367	1244	
1093.19182	1842	
1093.51737	1511	
1093.86194	1401	
1146.20157	686	
1146.53046	1400	
1146.87183	1565	
1147.20589	650	
1147.53500	1001	
1363.63182	10166	1+
1458.64913	3388	1+
1477.70181	1916	1+
1516.73661	8918	1+
1571.70016	2264	1+
1592.71553	3469	1+
1603.75467	13642	1+
1620.71507	6311	1+
1643.74558	3172	1+
1709.77374	1522	1+
1718.78198	5000	1+
1719.29828	4364	1+
1734.75414	9130	1+
1766.82639	27736	1+
1800.85159	2751	1+
1819.85300	1705	1+
1830.81936	4756	1+
1839.83638	1292	1+
1847.84629	25160	1+
1848.35669	8099	1+
1856.87243	31479	1+
1857.37790	31198	1+
1865.89375	34337	1+
1929.87824	1945	1+
1946.91430	7357	1+
1978.98115	6591	1+
2093.02120	8478	1+
2350.10130	2558	1+
END IONS

###FS:    #m/z: 1238.58433 #charge-128
###MaxRes:#m/z:  0.00000 #charge-128
###MS: 1233
###MSMS: 1235
BEGIN IONS
TITLE=Cmpd 408, AutoMSn(1238.5843), 20.9 min
RTINSECONDS=1253.19
SCANS=MS: 1233 MSMS: 1235
PEPMASS=1238.58433	12632

657.21813	143	
1238.25341	2091	1+
1238.58772	978	
1238.91406	1652	1+
1239.59005	722	
END IONS

###FS:    #m/z: 929.19202 #charge   3
###MaxRes:#m/z:  0.00000 #charge-128
###MS: 1233
###MSMS: 1236
BEGIN IONS
TITLE=Cmpd 409, AutoMSn(929.1920), 20.9 min
RTINSECONDS=1253.69
SCANS=MS: 1233 MSMS: 1236
PEPMASS=929.19202	116911
CHARGE=3+
346.17898	2002	
389.14799	2346	
402.23226	7577	1+
437.18335	22955	1+
459.25770	5177	1+
550.26099	8436	1+
665.29553	10010	1+
752.33274	5351	1+
784.04275	27851	1+
784.37405	28456	1+
784.70995	16379	1+
793.35911	1829	1+
813.37686	2051	1+
821.34696	3241	
822.05341	2388	1+
822.37468	5714	1+
839.35789	10049	1+
859.39329	9854	1+
934.68032	3424	
935.19688	1794	
958.79672	16253	1+
959.13312	19307	1+
959.46771	13535	1+
987.81014	4749	1+
988.14350	5646	1+
988.48144	3724	
1016.81964	3438	
1017.15192	4943	
1017.49234	4234	
1017.82212	2592	
1055.16129	5303	
1055.49668	8646	
1055.83155	7230	
1056.16448	5703	
1056.49772	2995	
1092.86069	3001	
1093.18964	5007	
1093.52437	4639	
1093.85376	2531	
1094.18613	1916	
1146.20248	1958	
1146.53701	3502	
1146.87002	4254	
1147.20337	2520	
1147.53714	1871	
1363.62845	20214	1+
1460.67756	4715	1+
1516.73252	18835	1+
1571.69084	4301	1+
1592.71588	7559	1+
1603.75324	25998	1+
1620.71508	11613	1+
1718.78899	14836	1+
1719.29749	11389	1+
1734.75964	17548	1+
1766.82803	66198	1+
1800.85728	6552	1+
1819.85044	4221	1+
1830.81832	8610	1+
1847.84673	62469	1+
1848.35725	22075	1+
1856.87432	87181	1+
1857.37547	86476	1+
1865.89203	78607	1+
1929.88748	3931	1+
1946.90908	16907	1+
1978.97473	14557	1+
2093.01932	18106	1+
2350.10261	6351	1+
END IONS

###FS:    #m/z: 929.19363 #charge   3
###MaxRes:#m/z:  0.00000 #charge-128
###MS: 1237
###MSMS: 1238
BEGIN IONS
TITLE=Cmpd 410, AutoMSn(929.1936), 20.9 min
RTINSECONDS=1256.72
SCANS=MS: 1237 MSMS: 1238
PEPMASS=929.19363	698381
CHARGE=3+
346.17407	3515	
389.14670	3827	
402.23375	8739	
437.18326	35563	1+
459.25897	9202	1+
550.26864	11431	1+
665.29601	12390	1+
752.32718	6559	1+
784.04220	46354	1+
784.37435	46604	1+
784.71042	32274	1+
821.34440	6028	
839.35822	14409	1+
855.89441	3661	
927.45012	5523	1+
934.67867	3454	
958.79771	32508	1+
959.13214	36023	1+
959.46594	28703	1+
987.80558	10169	1+
988.14163	11931	1+
988.47673	6735	
1016.82286	5177	
1017.15501	8776	
1017.48649	8150	
1017.81956	4563	
1055.16182	10398	
1055.49405	18647	
1055.83294	14808	
1056.16112	11436	
1056.49737	6244	
1092.85682	4948	
1093.19181	9121	
1093.52356	9558	
1093.85910	6329	
1146.19902	4536	
1146.53689	6541	
1146.86982	7666	
1147.20093	5982	
1147.53364	3494	
1363.63039	31254	1+
1516.73138	26897	1+
1592.71940	10803	1+
1603.75484	44453	1+
1620.71472	20326	1+
1643.73890	12509	1+
1718.78925	28717	1+
1719.30012	21786	1+
1734.75572	30404	1+
1766.82752	116153	1+
1800.85336	8224	1+
1830.81868	15737	1+
1847.84708	115563	1+
1848.36023	49039	1+
1856.87050	190530	1+
1857.37343	179124	1+
1865.89172	137584	1+
1929.88292	7561	1+
1946.90608	30783	1+
1978.97557	24543	1+
2093.01863	33212	1+
2350.10498	12123	1+
END IONS

###FS:    #m/z: 1238.58208 #charge-128
###MaxRes:#m/z:  0.00000 #charge-128
###MS: 1237
###MSMS: 1239
BEGIN IONS
TITLE=Cmpd 411, AutoMSn(1238.5821), 21.0 min
RTINSECONDS=1257.22
SCANS=MS: 1237 MSMS: 1239
PEPMASS=1238.58208	75627

366.13970	130	
402.23126	254	
657.23438	161	
928.94389	106	
929.68260	125	
974.45079	116	
1233.18971	129	
1235.77676	115	
1236.78042	127	
1237.16161	129	
1237.54053	177	
1237.91061	196	
1238.24833	6795	1+
1238.58336	6305	1+
1238.91845	5211	1+
1243.28637	112	
1245.24231	101	
1247.37614	181	
END IONS

###FS:    #m/z: 743.35585 #charge   3
###MaxRes:#m/z:  0.00000 #charge-128
###MS: 1237
###MSMS: 1240
BEGIN IONS
TITLE=Cmpd 412, AutoMSn(743.3558), 21.0 min
RTINSECONDS=1257.72
SCANS=MS: 1237 MSMS: 1240
PEPMASS=743.35585	41062
CHARGE=3+
346.17969	315	1+
372.13309	912	
384.22681	251	
389.14969	833	
391.69378	242	
402.23142	3881	1+
437.18310	2370	1+
440.19513	274	
456.18946	532	1+
468.71295	351	
485.21087	834	1+
491.24833	427	1+
498.24694	309	1+
503.74138	603	1+
504.24557	776	1+
506.25016	2871	1+
506.58914	1996	
506.92037	1328	
510.57292	458	1+
510.91360	299	
515.32629	540	1+
523.24393	304	1+
525.28030	398	
527.24857	313	1+
529.60121	245	
531.27625	547	1+
535.25306	876	1+
535.59358	850	1+
535.92085	273	
544.23983	271	
546.26467	303	1+
548.59131	991	
548.92033	722	
550.26815	570	1+
552.23082	531	1+
554.78543	297	
563.21367	418	1+
571.22656	569	1+
578.92801	694	1+
579.25915	714	1+
584.27932	272	
586.28675	322	1+
589.61979	732	1+
590.28618	278	
596.30372	258	1+
601.28025	249	1+
607.29221	465	1+
607.62794	275	
611.27626	229	1+
614.36309	304	1+
616.62000	802	
616.95526	672	1+
617.28441	584	
622.65075	224	1+
623.28320	374	1+
623.90992	382	1+
629.29239	250	
637.30503	384	1+
642.28911	275	1+
649.74707	306	1+
650.30613	518	1+
659.27074	323	1+
665.29442	1123	1+
691.33031	382	1+
700.32676	418	1+
712.30838	351	1+
728.32506	584	1+
734.33695	455	1+
737.33559	949	1+
741.32075	681	1+
747.32952	365	1+
752.33922	1043	1+
754.35673	570	1+
755.09740	362	
756.82698	376	1+
769.36200	940	1+
775.30026	284	1+
786.36511	362	1+
786.84973	320	
787.38909	268	1+
796.86317	395	1+
817.33473	287	1+
818.45136	378	1+
821.35841	2306	1+
839.36041	1819	1+
893.93629	499	
896.40296	1841	1+
908.41477	325	1+
917.45314	956	1+
927.12058	301	1+
1008.48235	1057	1+
1009.49292	382	1+
1095.48884	564	1+
1269.58222	418	1+
1305.63453	787	1+
1344.54349	405	1+
1363.63048	1555	1+
1411.61924	393	1+
1419.67694	926	1+
1435.70736	586	1+
1438.65092	374	1+
1452.72698	935	1+
1457.64505	1433	1+
1477.69289	505	1+
1497.69286	776	1+
1516.73542	9946	1+
1529.68012	628	1+
1539.74414	1063	1+
1585.73449	539	1+
1603.75104	5714	1+
1620.71085	1237	1+
1625.72584	777	1+
1643.72465	1380	1+
1683.72308	474	1+
1702.81415	925	1+
1705.76972	533	1+
1717.73739	633	1+
1734.75279	2711	1+
1748.80150	791	1+
1766.82954	10838	1+
1801.86740	485	1+
1819.85456	555	1+
1847.84740	2284	1+
1865.89047	4379	1+
1946.92319	656	1+
END IONS

###FS:    #m/z: 929.19486 #charge   3
###MaxRes:#m/z:  0.00000 #charge-128
###MS: 1241
###MSMS: 1242
BEGIN IONS
TITLE=Cmpd 413, AutoMSn(929.1949), 21.0 min
RTINSECONDS=1260.75
SCANS=MS: 1241 MSMS: 1242
PEPMASS=929.19486	841072
CHARGE=3+
389.14989	3855	
402.23402	11013	1+
437.18466	36485	1+
459.25747	7788	1+
550.27029	12330	1+
665.29406	13433	1+
752.32691	6979	1+
784.04249	46787	1+
784.37450	49466	1+
784.70998	30314	1+
821.34577	5486	
839.35997	17094	1+
855.90022	3852	
928.44070	3544	
928.69737	3816	
934.67351	3509	
958.79939	34708	1+
959.13385	35287	1+
959.46885	28061	1+
987.80986	10548	1+
988.14369	11427	1+
988.47639	8707	1+
1016.81892	5726	
1017.15419	9460	
1017.48814	8283	
1017.82133	4843	
1055.16478	10217	
1055.49616	19997	
1055.83382	16645	
1056.16328	10260	
1056.49908	7033	
1056.84209	3301	
1092.85495	5204	
1093.19018	9728	
1093.52456	8812	
1093.85342	5929	
1094.19406	4129	
1146.19629	4403	
1146.53747	6590	
1146.86836	6867	
1147.19851	6003	
1363.62952	31519	1+
1516.73108	30262	1+
1592.71606	10278	1+
1603.75743	42521	1+
1620.71339	21274	1+
1643.74318	11965	1+
1718.78941	27769	1+
1719.30286	23465	1+
1734.75655	32008	1+
1766.82761	115649	1+
1800.33192	7094	1+
1801.86327	8630	1+
1819.85189	7139	1+
1830.81644	17014	1+
1847.84928	118630	1+
1848.35920	44342	1+
1856.87329	190292	1+
1857.37613	181401	1+
1865.89333	134886	1+
1929.89431	7088	1+
1946.91062	28389	1+
1978.97661	24657	1+
2093.01968	35269	1+
2350.10709	11392	1+
END IONS

###FS:    #m/z: 1238.58286 #charge-128
###MaxRes:#m/z:  0.00000 #charge-128
###MS: 1241
###MSMS: 1243
BEGIN IONS
TITLE=Cmpd 414, AutoMSn(1238.5829), 21.0 min
RTINSECONDS=1261.25
SCANS=MS: 1241 MSMS: 1243
PEPMASS=1238.58286	95974

366.14300	202	
402.23511	313	
657.23013	153	
666.30881	110	
933.44258	141	
980.61099	116	
990.43292	120	
1192.69241	104	
1232.53871	121	
1236.83822	142	
1237.38064	133	
1237.69764	172	
1238.24848	5802	1+
1238.57876	5692	1+
1238.91416	5078	1+
1242.90223	123	
1243.89619	123	
1244.62437	101	
2896.85237	100	
END IONS

###FS:    #m/z: 743.55652 #charge   3
###MaxRes:#m/z:  0.00000 #charge-128
###MS: 1241
###MSMS: 1244
BEGIN IONS
TITLE=Cmpd 415, AutoMSn(743.5565), 21.0 min
RTINSECONDS=1261.75
SCANS=MS: 1241 MSMS: 1244
PEPMASS=743.55652	54695
CHARGE=3+
346.16852	507	1+
372.13276	419	
377.68495	262	
389.14450	595	1+
402.23130	2927	1+
437.18725	1999	1+
457.20726	459	1+
482.73413	338	1+
485.21829	368	
490.74002	363	1+
493.24419	499	1+
493.57861	379	
498.26457	225	1+
500.63602	268	
504.23528	519	1+
505.74639	382	
506.24957	2583	1+
506.58336	1475	
506.91570	1001	1+
515.31107	430	1+
522.26581	269	1+
525.26359	392	1+
529.25569	233	1+
531.27140	559	1+
534.92196	339	1+
535.25511	1062	1+
535.59616	810	1+
545.21816	280	1+
548.58787	656	1+
548.91792	314	
549.26256	795	1+
552.21542	281	1+
564.21373	376	1+
578.92042	658	1+
579.25967	477	
579.59984	334	
584.29046	415	1+
595.79747	288	
616.61930	544	
616.95170	367	
617.28058	358	
622.31383	218	1+
635.79532	448	1+
637.30897	276	
650.30412	234	
665.30256	520	1+
668.31415	270	
676.28434	235	
678.82874	232	1+
699.30570	481	1+
708.25686	263	
729.80308	257	
730.32384	550	1+
734.31208	527	1+
739.32518	644	1+
744.33236	597	1+
751.33646	448	1+
754.37057	468	1+
763.50324	617	
765.37906	235	
787.37502	363	1+
796.86781	326	
798.34580	370	1+
811.36344	260	
812.36674	827	1+
818.44230	264	
821.36412	1763	1+
839.35400	1197	1+
850.89141	340	1+
896.41367	1679	1+
901.44183	433	1+
910.42132	371	1+
936.41166	581	1+
938.42141	243	1+
981.50728	333	1+
1108.55834	385	1+
1305.63001	688	1+
1363.63413	1413	1+
1411.63852	415	1+
1419.67711	936	1+
1452.70418	1328	1+
1491.69539	351	1+
1516.73012	7126	1+
1539.76409	606	1+
1571.67948	775	1+
1603.75380	3728	1+
1626.73412	540	1+
1643.72374	889	1+
1701.80843	542	1+
1717.74406	525	1+
1734.75093	3013	1+
1748.82114	494	1+
1766.83183	7118	1+
1847.84124	1836	1+
1865.90024	3349	1+
END IONS

###FS:    #m/z: 725.29411 #charge   3
###MaxRes:#m/z:  0.00000 #charge-128
###MS: 1245
###MSMS: 1246
BEGIN IONS
TITLE=Cmpd 416, AutoMSn(725.2941), 21.1 min
RTINSECONDS=1264.78
SCANS=MS: 1245 MSMS: 1246
PEPMASS=725.29411	24487
CHARGE=3+
354.16797	580	1+
375.13256	352	
381.17659	245	
399.18847	246	
455.21294	272	
460.17016	294	
471.20991	338	1+
474.18209	840	1+
497.18558	213	
515.19975	601	1+
522.18065	306	1+
543.19801	176	
551.19295	225	
554.25775	258	1+
557.23666	205	
559.20961	919	1+
568.21439	307	1+
575.23704	230	
586.22472	597	
594.27390	271	1+
614.71842	204	
615.23005	566	1+
624.23577	339	
642.22517	205	
658.28641	328	1+
695.24297	228	
699.26077	198	
707.76537	188	
708.27070	240	
721.32237	569	1+
729.28814	240	
746.26947	1057	1+
753.79782	176	
843.29333	195	
860.31091	1162	1+
904.37379	216	1+
930.34825	173	
943.38404	181	
947.33718	547	1+
958.46949	325	1+
1061.38841	278	
1118.40378	1895	1+
1229.41834	185	
1406.49408	476	1+
1447.64966	408	1+
1602.56407	785	1+
1620.58900	703	1+
1719.61076	940	1+
END IONS

###FS:    #m/z: 743.35582 #charge   3
###MaxRes:#m/z:  0.00000 #charge-128
###MS: 1245
###MSMS: 1247
BEGIN IONS
TITLE=Cmpd 417, AutoMSn(743.3558), 21.1 min
RTINSECONDS=1265.28
SCANS=MS: 1245 MSMS: 1247
PEPMASS=743.35582	37182
CHARGE=3+
346.18245	240	
372.13296	495	
383.17627	208	
389.14895	328	
394.68978	316	
402.22845	2184	1+
403.69854	207	
411.19560	322	
437.18309	1390	1+
456.21607	284	1+
459.25332	344	1+
468.71201	453	
485.21541	587	1+
492.23809	457	1+
493.57903	208	
504.23702	661	1+
506.25027	1686	1+
506.58683	908	
506.92763	272	
525.25953	240	
530.28207	210	1+
531.77745	283	1+
535.25954	652	1+
535.59065	316	
535.93429	265	
540.25190	228	
548.59968	231	
548.92218	399	
549.26862	440	1+
550.98815	256	
552.22836	234	1+
579.26032	285	
614.26182	381	1+
616.96319	293	
617.27330	316	
634.28532	205	1+
637.30097	228	1+
653.32061	248	
665.29930	565	1+
697.03849	266	
699.32519	288	1+
710.34848	376	
729.30639	435	1+
734.33113	449	1+
740.29129	256	1+
745.32669	474	1+
748.34198	648	1+
752.33218	350	1+
811.35752	231	
818.43652	303	1+
821.34582	738	1+
839.36208	809	1+
874.89377	356	1+
896.40513	871	1+
973.95827	276	1+
992.46791	346	1+
1363.62886	721	1+
1453.69945	632	1+
1458.62806	587	1+
1493.69170	418	1+
1516.73353	4373	1+
1571.67048	500	1+
1603.75707	2343	1+
1734.75658	1437	1+
1766.82374	4450	1+
1847.83185	433	1+
1865.89602	1693	1+
END IONS

###FS:    #m/z: 937.19070 #charge   3
###MaxRes:#m/z:  0.00000 #charge-128
###MS: 1245
###MSMS: 1248
BEGIN IONS
TITLE=Cmpd 418, AutoMSn(937.1907), 21.1 min
RTINSECONDS=1265.78
SCANS=MS: 1245 MSMS: 1248
PEPMASS=937.19070	14013
CHARGE=3+
346.17950	381	1+
372.13607	224	1+
378.57706	289	
389.14464	371	
400.21853	308	
402.23262	862	1+
411.23107	225	
437.18130	2180	1+
459.25999	341	
550.27114	975	1+
665.29290	837	1+
680.30371	176	
752.32870	535	1+
757.85906	868	1+
767.34000	277	1+
770.34612	211	1+
784.03727	565	1+
784.37437	582	1+
784.70040	354	
789.36839	237	
793.36273	354	1+
797.70589	245	
798.04919	210	
798.38147	181	
810.86672	213	
811.37003	221	
818.40065	262	1+
821.35399	416	
827.88231	262	1+
839.36240	483	1+
870.41970	197	
904.94374	169	
918.41439	175	
922.92760	270	1+
929.19307	196	
931.42516	411	1+
932.93079	2537	1+
938.43717	220	
938.69097	291	
940.42981	437	
941.92296	375	1+
953.26806	220	
953.96082	321	
954.46100	430	1+
959.46285	354	1+
965.46201	197	
974.49130	330	1+
990.46899	430	1+
1064.47495	185	
1363.64044	983	1+
1515.71930	674	1+
1603.76291	1229	1+
1643.73547	603	1+
1733.76851	798	1+
1766.82173	2529	1+
1846.83624	1216	1+
1856.86159	489	1+
1864.33085	823	1+
1865.86660	4608	1+
1868.35653	2495	1+
1870.85894	1002	1+
1876.85899	1231	1+
1877.38208	1214	1+
1892.87913	438	1+
2093.01458	544	1+
END IONS

###FS:    #m/z: 725.29335 #charge   3
###MaxRes:#m/z:  0.00000 #charge-128
###MS: 1249
###MSMS: 1250
BEGIN IONS
TITLE=Cmpd 419, AutoMSn(725.2934), 21.1 min
RTINSECONDS=1268.81
SCANS=MS: 1249 MSMS: 1250
PEPMASS=725.29335	36387
CHARGE=3+
354.17099	616	1+
375.12998	1052	1+
381.18289	308	
442.20593	245	
455.21133	482	
470.22116	419	
474.18106	1043	1+
488.22979	301	
497.18812	449	
499.19420	273	1+
515.19051	785	1+
522.18472	192	
522.68991	278	
557.24633	249	1+
559.20725	813	1+
568.21835	212	
568.70984	234	
575.24579	196	
586.22335	1303	1+
602.24879	389	1+
606.71070	422	1+
623.72495	279	
623.89409	204	
624.23852	319	
640.27102	212	
658.27759	514	1+
695.24235	390	1+
708.27604	316	
711.27132	292	1+
722.31675	493	1+
726.34493	292	1+
727.26531	234	1+
729.31017	629	1+
744.27033	264	1+
746.26449	1288	1+
752.21218	280	1+
753.27494	240	
756.31916	251	1+
768.31719	528	1+
804.29076	200	
810.80265	599	1+
825.35069	241	1+
852.32128	318	1+
862.32502	308	
875.35968	342	1+
884.24295	273	
893.35156	206	
902.83019	252	1+
913.43881	235	1+
919.35262	421	1+
947.32953	552	1+
988.39152	184	
1061.38281	225	
1062.37577	228	
1100.37021	840	1+
1118.40431	1979	1+
1228.44732	869	1+
1246.45761	220	
1406.47884	1201	1+
1602.56605	1101	1+
1719.63196	1261	1+
1820.69731	510	1+
1903.72579	650	1+
END IONS

###FS:    #m/z: 939.94770 #charge   3
###MaxRes:#m/z:  0.00000 #charge-128
###MS: 1249
###MSMS: 1251
BEGIN IONS
TITLE=Cmpd 420, AutoMSn(939.9477), 21.2 min
RTINSECONDS=1269.31
SCANS=MS: 1249 MSMS: 1251
PEPMASS=939.94770	17413
CHARGE=3+
346.17463	247	
372.13365	249	
389.15084	197	
400.21969	241	
402.22787	644	1+
409.19202	313	
437.17962	2249	1+
459.25706	526	
476.18280	174	
531.28955	247	
550.26739	339	1+
665.30367	366	1+
682.31481	217	
752.31701	186	
784.37740	331	
784.69485	359	
792.36160	377	1+
793.70896	160	
797.72208	253	1+
802.37278	500	1+
810.86003	159	
823.40233	229	
839.35125	688	1+
845.96864	281	
868.38405	187	
898.40205	197	
904.44629	188	
932.44224	374	1+
937.42568	1179	1+
937.68437	344	1+
937.94798	981	1+
939.18830	265	
939.68299	589	1+
954.47523	192	
955.79737	329	
972.80896	169	
990.49086	258	
1363.61652	167	
1516.72790	542	1+
1604.75402	496	1+
1766.81873	1260	1+
1847.83028	594	1+
1865.87926	990	1+
1868.36306	881	1+
1868.85412	1472	1+
1875.86721	1455	1+
1883.80683	434	1+
1893.90782	486	1+
END IONS

###FS:    #m/z: 1087.43124 #charge   2
###MaxRes:#m/z:  0.00000 #charge-128
###MS: 1249
###MSMS: 1252
BEGIN IONS
TITLE=Cmpd 421, AutoMSn(1087.4312), 21.2 min
RTINSECONDS=1269.82
SCANS=MS: 1249 MSMS: 1252
PEPMASS=1087.43124	10400
CHARGE=2+
354.15986	104	
366.13118	124	
381.18962	118	
402.22661	141	
437.19223	242	
455.21248	846	1+
470.21286	180	
515.18249	136	
586.22512	118	
669.32692	120	
911.36322	127	
952.86342	145	
988.38695	105	
1087.29054	102	
1194.83817	110	
1719.63760	429	1+
END IONS

###FS:    #m/z: 725.29461 #charge   3
###MaxRes:#m/z:  0.00000 #charge-128
###MS: 1253
###MSMS: 1254
BEGIN IONS
TITLE=Cmpd 422, AutoMSn(725.2946), 21.2 min
RTINSECONDS=1272.85
SCANS=MS: 1253 MSMS: 1254
PEPMASS=725.29461	39392
CHARGE=3+
354.16511	379	1+
375.13062	470	
399.18486	254	
452.21335	216	
455.21278	250	
457.71357	191	
460.17716	196	
467.16814	190	
470.21719	281	
474.18225	884	1+
488.23850	205	
497.18208	226	
498.23743	368	1+
500.19470	255	1+
508.68824	214	
515.19322	492	1+
522.68091	194	
531.18437	248	1+
551.19919	328	
557.23070	232	
568.24752	397	1+
586.22824	946	1+
594.28165	316	
606.71733	196	
615.22151	444	
623.57891	382	
623.89670	359	
624.23417	246	
629.24339	373	1+
632.26325	282	
658.26674	276	1+
695.23916	258	
708.27725	422	1+
721.14102	212	1+
721.31251	367	1+
724.31648	495	1+
729.31077	624	1+
736.25791	323	1+
746.26946	1429	1+
768.37991	216	
843.31351	622	1+
851.82870	245	1+
856.36767	279	1+
860.30469	1233	1+
914.41190	286	1+
943.35845	232	1+
947.34406	222	
1061.38153	390	
1117.41202	1597	1+
1406.49302	875	1+
1602.56744	764	1+
1620.58706	811	1+
1784.65240	401	1+
END IONS

###FS:    #m/z: 936.43901 #charge   2
###MaxRes:#m/z:  0.00000 #charge-128
###MS: 1253
###MSMS: 1255
BEGIN IONS
TITLE=Cmpd 423, AutoMSn(936.4390), 21.2 min
RTINSECONDS=1273.35
SCANS=MS: 1253 MSMS: 1255
PEPMASS=936.43901	14586
CHARGE=2+
346.16467	300	1+
389.14697	169	
402.23334	1103	1+
437.18430	2489	1+
459.25974	487	1+
474.26657	142	
486.18934	139	
550.26940	525	
552.24755	189	
665.29033	581	1+
682.31603	199	
682.81313	264	
752.32895	139	
759.00382	134	
784.03217	259	1+
784.37152	328	
787.84791	149	
793.36793	445	1+
793.70280	294	
810.86456	180	
811.34314	217	
816.86825	136	
818.45321	247	
821.35368	384	1+
839.34742	278	
867.88072	356	1+
892.41268	161	
904.92520	146	
927.43961	140	
930.66103	158	
932.43729	1820	1+
932.67185	190	
932.94034	402	1+
935.18209	745	1+
936.95947	293	
990.46920	250	1+
1047.52436	174	
1055.48467	151	
1516.73139	692	1+
1603.72814	744	1+
1766.83260	1155	1+
1794.81934	777	1+
1847.84022	611	1+
1862.88743	447	1+
1867.85983	1410	1+
1868.38313	514	1+
1871.37108	744	1+
END IONS

###FS:    #m/z: 939.19107 #charge   2
###MaxRes:#m/z:  0.00000 #charge-128
###MS: 1253
###MSMS: 1256
BEGIN IONS
TITLE=Cmpd 424, AutoMSn(939.1911), 21.2 min
RTINSECONDS=1273.85
SCANS=MS: 1253 MSMS: 1256
PEPMASS=939.19107	15861
CHARGE=2+
346.18154	178	
366.12291	272	
389.14590	145	
402.23156	692	1+
437.18355	1531	1+
459.25787	175	
550.26472	481	1+
665.28683	200	
682.83543	153	
702.82082	165	
727.30503	141	
730.33238	168	
752.32056	253	
759.37306	158	
780.35030	135	
784.04215	247	1+
784.72208	153	
795.35656	144	
803.89849	178	
821.35078	193	
822.89343	247	
823.38624	168	
839.36255	504	1+
897.91991	388	1+
924.43665	201	
924.93960	276	1+
934.68118	176	
935.20047	566	1+
938.93598	1052	1+
941.45327	290	1+
943.91791	204	
947.45696	186	
947.94162	167	
973.97138	139	
1065.17306	134	
1603.75050	507	1+
1766.82666	1063	1+
1865.89758	992	1+
1868.85399	1211	1+
1871.38039	713	1+
1877.38941	555	1+
END IONS

###FS:    #m/z: 967.19035 #charge   3
###MaxRes:#m/z:  0.00000 #charge-128
###MS: 1257
###MSMS: 1258
BEGIN IONS
TITLE=Cmpd 425, AutoMSn(967.1903), 21.3 min
RTINSECONDS=1276.87
SCANS=MS: 1257 MSMS: 1258
PEPMASS=967.19035	24597
CHARGE=3+
366.12949	116	
402.23518	421	
411.24499	178	
459.26091	211	
473.75998	108	
506.57616	104	
589.18161	1082	1+
593.23570	124	
597.26174	507	1+
597.37220	216	
597.48184	229	
702.27402	286	1+
772.27360	116	
784.02785	304	1+
784.38945	205	
784.71450	347	
806.83071	139	
817.29313	525	1+
893.94328	165	
943.88343	182	
944.37242	136	
958.39797	280	1+
958.78609	273	1+
962.67167	282	1+
964.41052	144	
989.99718	106	
990.47708	227	
991.35591	204	
1048.02264	107	
1055.14684	108	
1093.87558	109	
1099.57423	117	
1198.17889	146	
1515.67002	1148	1+
1603.76852	741	1+
1766.83028	1492	1+
1865.89113	1718	1+
1932.85890	2400	1+
1933.37271	2210	1+
2000.82051	443	1+
END IONS

###FS:    #m/z: 936.18909 #charge   2
###MaxRes:#m/z:  0.00000 #charge-128
###MS: 1257
###MSMS: 1259
BEGIN IONS
TITLE=Cmpd 426, AutoMSn(936.1891), 21.3 min
RTINSECONDS=1277.37
SCANS=MS: 1257 MSMS: 1259
PEPMASS=936.18909	16812
CHARGE=2+
346.18902	127	
402.23449	445	
437.18348	1469	1+
459.26065	350	
479.73182	157	
550.27326	329	1+
665.29487	533	1+
683.31111	196	
752.32662	424	1+
784.71517	402	
802.38007	256	
802.88087	213	
811.36106	202	
839.36083	228	
916.90961	152	
918.44485	152	
924.91504	303	
925.43359	213	
930.47970	153	
931.94261	129	
932.20272	143	
932.44069	1113	1+
932.67360	135	
933.93853	1417	1+
939.94628	327	
944.92567	129	
947.46094	190	
974.46374	141	
990.48485	188	
1065.15373	168	
1155.86280	145	
1516.73648	710	1+
1733.72788	452	1+
1766.82976	1256	1+
1794.82674	652	1+
1865.88711	1117	1+
1867.37692	786	1+
1867.87101	1305	1+
1870.86285	1012	1+
1871.35244	751	1+
END IONS

###FS:    #m/z: 810.01177 #charge   2
###MaxRes:#m/z:  0.00000 #charge-128
###MS: 1257
###MSMS: 1260
BEGIN IONS
TITLE=Cmpd 427, AutoMSn(810.0118), 21.3 min
RTINSECONDS=1277.87
SCANS=MS: 1257 MSMS: 1260
PEPMASS=810.01177	9960
CHARGE=2+
331.14460	298	
401.16616	125	
412.22008	136	
429.67700	643	1+
432.20221	157	
461.14835	161	
479.74359	146	
486.21364	481	
525.29288	256	
542.75800	176	
543.25317	255	
551.26979	130	
560.20906	195	
577.27001	133	
584.24835	171	
591.19161	206	1+
647.28675	130	
743.27411	135	
754.39009	167	
761.28650	788	1+
773.31769	334	1+
801.32708	444	1+
807.38672	384	1+
835.11486	127	
859.35617	383	1+
914.40730	770	1+
934.83184	117	
943.43555	359	1+
971.42224	1148	1+
987.83556	357	1+
988.17938	302	
988.52170	133	
999.01101	361	
1026.52600	144	
1084.48995	273	
1085.49622	231	
END IONS

###FS:    #m/z: 967.19043 #charge   3
###MaxRes:#m/z:  0.00000 #charge-128
###MS: 1261
###MSMS: 1262
BEGIN IONS
TITLE=Cmpd 428, AutoMSn(967.1904), 21.3 min
RTINSECONDS=1280.89
SCANS=MS: 1261 MSMS: 1262
PEPMASS=967.19043	60578
CHARGE=3+
346.17322	171	
366.13909	218	
402.22988	786	1+
411.23065	190	
485.21190	164	
515.31856	175	
541.13609	209	
584.28210	199	
589.17970	2362	1+
597.26126	1294	1+
674.27160	247	
702.26748	923	1+
784.04230	1845	1+
784.36559	1136	1+
784.71369	836	1+
817.29351	671	1+
822.39452	211	
878.37051	185	
896.38269	247	
898.15440	156	
904.31456	238	
946.53015	331	1+
958.16249	189	
958.45453	224	1+
958.80092	702	1+
959.13219	925	1+
966.50075	154	
973.33079	192	
988.11886	197	
988.47092	248	
991.35899	504	1+
1017.48875	199	
1055.85688	238	
1056.15591	202	
1177.57395	188	
1196.87473	206	
1197.19848	303	
1197.88094	228	
1515.68597	2016	1+
1603.78002	1192	1+
1766.82834	3176	1+
1772.71865	564	1+
1865.89702	3525	1+
1886.76281	464	1+
1923.84411	519	1+
1924.35693	890	1+
1932.85932	6814	1+
1933.37795	5247	1+
1978.98663	919	1+
1999.83371	1503	1+
2093.03444	603	1+
2098.88921	777	1+
END IONS

###FS:    #m/z: 810.01619 #charge   1
###MaxRes:#m/z:  0.00000 #charge-128
###MS: 1261
###MSMS: 1263
BEGIN IONS
TITLE=Cmpd 429, AutoMSn(810.0162), 21.4 min
RTINSECONDS=1281.39
SCANS=MS: 1261 MSMS: 1263
PEPMASS=810.01619	17814
CHARGE=1+
331.14020	150	
390.10476	123	
401.16000	138	
420.67106	141	
444.12869	114	
445.18580	160	
521.25217	117	
542.75865	251	
543.24597	147	
560.21626	147	
573.17184	115	
591.18236	145	
629.23357	172	
641.28766	127	
648.35756	123	
678.89809	120	
688.24735	320	1+
697.36583	137	
704.28370	121	
743.27800	133	
756.38543	147	
761.29172	739	1+
768.53640	109	
801.33556	255	1+
802.85331	116	
809.37214	103	
END IONS

###FS:    #m/z: 936.19374 #charge   2
###MaxRes:#m/z:  0.00000 #charge-128
###MS: 1261
###MSMS: 1264
BEGIN IONS
TITLE=Cmpd 430, AutoMSn(936.1937), 21.4 min
RTINSECONDS=1281.89
SCANS=MS: 1261 MSMS: 1264
PEPMASS=936.19374	18420
CHARGE=2+
346.17375	112	
389.15465	265	
402.23792	828	1+
437.18325	1479	1+
456.23861	122	
459.26337	232	
476.17557	147	
528.18122	139	
550.27448	233	
665.30013	242	
683.31567	131	
737.34849	112	
758.86356	188	
784.04872	177	
802.37119	231	
802.86764	140	
806.35394	117	
811.36627	177	
821.35686	134	
839.36049	358	1+
932.43223	883	1+
932.68848	217	
935.92988	157	
936.44369	241	
948.46779	135	
989.97350	141	
990.50906	153	
1004.50034	135	
1064.83536	193	
1766.81002	817	1+
1865.88929	734	1+
1870.36827	614	1+
END IONS

###FS:    #m/z: 967.19184 #charge   3
###MaxRes:#m/z:  0.00000 #charge-128
###MS: 1265
###MSMS: 1266
BEGIN IONS
TITLE=Cmpd 431, AutoMSn(967.1918), 21.4 min
RTINSECONDS=1284.92
SCANS=MS: 1265 MSMS: 1266
PEPMASS=967.19184	56454
CHARGE=3+
402.23457	1138	1+
411.23151	188	
437.18226	177	
473.76856	149	
476.09918	191	
541.14739	186	
589.18191	1834	1+
597.26236	318	1+
623.31927	182	
654.31813	157	
693.30609	154	
702.26761	856	1+
711.05653	360	
749.80242	221	
784.04366	1009	1+
784.37356	1584	1+
784.71565	947	1+
794.74160	172	
817.29021	713	1+
820.34243	146	
904.30927	226	
958.78654	588	1+
959.11918	325	1+
959.46018	344	
962.42428	608	1+
962.94738	231	
966.37157	181	
972.92651	257	1+
988.47179	221	
989.99165	275	
990.49408	266	
1055.47969	195	
1055.82080	368	
1056.17604	220	
1093.18739	146	
1159.46943	151	
1175.57452	152	
1515.67098	1567	1+
1603.77060	1049	1+
1766.82866	3175	1+
1773.75021	400	1+
1865.89165	2959	1+
1886.76139	951	1+
1925.35719	593	1+
1932.86411	5316	1+
1933.37643	4435	1+
1981.75048	555	1+
1999.83428	1676	1+
2093.02466	893	1+
END IONS

###FS:    #m/z: 577.81399 #charge   2
###MaxRes:#m/z:  0.00000 #charge-128
###MS: 1265
###MSMS: 1267
BEGIN IONS
TITLE=Cmpd 432, AutoMSn(577.8140), 21.4 min
RTINSECONDS=1285.42
SCANS=MS: 1265 MSMS: 1267
PEPMASS=577.81399	26203
CHARGE=2+
324.19138	887	
332.22896	217	
366.68540	288	
395.25428	702	1+
407.21523	403	
413.21645	333	1+
423.25478	864	1+
431.23080	1339	1+
438.12026	606	
438.20390	457	
506.29257	720	1+
524.31594	857	1+
543.24851	234	
550.98911	180	
560.27713	3406	1+
574.31576	439	1+
576.31258	304	
577.30213	923	1+
580.30997	468	1+
582.29241	208	
595.35623	141	
631.31491	6046	1+
714.34378	507	1+
732.36303	10284	1+
742.35760	139	
831.42946	2989	1+
END IONS

###FS:    #m/z: 663.35228 #charge   3
###MaxRes:#m/z:  0.00000 #charge-128
###MS: 1265
###MSMS: 1268
BEGIN IONS
TITLE=Cmpd 433, AutoMSn(663.3523), 21.4 min
RTINSECONDS=1285.92
SCANS=MS: 1265 MSMS: 1268
PEPMASS=663.35228	18746
CHARGE=3+
415.25549	202	
449.76458	233	
458.25082	400	1+
464.28660	335	
506.78612	201	
521.25899	340	1+
523.25735	220	
532.32786	264	
536.76660	387	
537.26555	251	
564.29670	190	
572.19969	193	
578.27099	1400	1+
586.38242	329	
586.48288	204	
601.34394	691	1+
603.32515	239	
619.33458	1232	1+
637.82799	299	
638.34588	243	
646.84064	225	
647.33838	309	1+
661.31959	174	
662.33585	332	1+
664.36022	367	1+
666.33699	377	1+
675.73701	184	
677.33939	422	
679.35564	194	
694.36360	188	
695.85671	225	
714.42877	1343	1+
732.43659	4140	1+
764.37377	858	1+
829.91741	186	
861.42145	4412	1+
872.19482	208	
898.52051	282	1+
916.51867	357	1+
958.47768	12827	1+
995.50050	1084	1+
1030.56669	1791	1+
1041.21942	205	
1256.59874	1862	1+
1405.79665	608	1+
END IONS

###FS:    #m/z: 577.81269 #charge   2
###MaxRes:#m/z:  0.00000 #charge-128
###MS: 1269
###MSMS: 1270
BEGIN IONS
TITLE=Cmpd 434, AutoMSn(577.8127), 21.5 min
RTINSECONDS=1288.95
SCANS=MS: 1269 MSMS: 1270
PEPMASS=577.81269	44518
CHARGE=2+
324.18990	1538	1+
366.69164	227	
395.26285	846	
397.19061	247	
407.21928	322	
414.20658	235	
416.21358	437	
423.25606	1144	1+
431.23084	1920	1+
438.12162	288	
506.29661	1520	1+
524.30847	1237	1+
542.26630	257	
544.25389	253	
550.00834	458	1+
560.27605	3846	1+
574.29261	225	
576.28353	273	
577.31503	1031	1+
580.31508	303	
631.31429	7409	1+
639.73738	816	
697.04450	224	
714.34727	739	1+
732.36021	16524	1+
743.41016	365	
831.43198	2747	1+
END IONS

###FS:    #m/z: 663.35226 #charge   3
###MaxRes:#m/z:  0.00000 #charge-128
###MS: 1269
###MSMS: 1271
BEGIN IONS
TITLE=Cmpd 435, AutoMSn(663.3523), 21.5 min
RTINSECONDS=1289.45
SCANS=MS: 1269 MSMS: 1271
PEPMASS=663.35226	23725
CHARGE=3+
322.18649	227	
357.71802	249	
366.72514	266	
415.26220	263	
431.22053	847	1+
458.24788	318	1+
471.23095	295	
482.29540	201	
506.79716	279	
520.23267	428	1+
523.25628	354	
528.78474	346	
532.33397	230	
536.76087	204	
564.31225	352	
578.26904	1900	1+
601.34600	684	1+
603.83563	235	
615.30976	243	
615.79194	311	
619.35659	912	1+
620.80446	317	
646.83064	484	
647.34604	291	
661.31214	349	1+
665.34443	427	1+
677.33912	627	
689.88125	202	
714.42531	772	1+
732.43900	3234	1+
764.36064	526	1+
861.42220	3829	1+
875.19833	220	
898.50159	207	
916.51180	332	
958.47818	16289	1+
995.48342	223	
995.49741	877	1+
1030.56368	1458	1+
1041.21722	808	
1256.60563	1806	1+
1274.63726	833	1+
1387.72935	1225	1+
1405.75330	981	1+
END IONS

###FS:    #m/z: 1002.41976 #charge   2
###MaxRes:#m/z:  0.00000 #charge-128
###MS: 1269
###MSMS: 1272
BEGIN IONS
TITLE=Cmpd 436, AutoMSn(1002.4198), 21.5 min
RTINSECONDS=1289.95
SCANS=MS: 1269 MSMS: 1272
PEPMASS=1002.41976	12313
CHARGE=2+
366.14148	1817	1+
504.21999	112	
528.18233	141	
657.24089	272	
1000.84989	110	
1003.18675	119	
1217.74914	113	
END IONS

###FS:    #m/z: 577.81260 #charge   2
###MaxRes:#m/z:  0.00000 #charge-128
###MS: 1273
###MSMS: 1274
BEGIN IONS
TITLE=Cmpd 437, AutoMSn(577.8126), 21.5 min
RTINSECONDS=1292.96
SCANS=MS: 1273 MSMS: 1274
PEPMASS=577.81260	48984
CHARGE=2+
324.18853	1206	1+
366.68053	418	
395.26092	1144	1+
407.22255	229	
408.83160	234	
416.22255	336	
423.25891	1364	1+
431.23155	1418	
438.12206	314	
506.29450	1648	1+
524.30210	1328	1+
543.25302	332	
550.98898	743	
560.27723	3954	1+
576.31818	284	
577.31512	1214	1+
580.30943	619	1+
589.33925	252	
614.29120	263	
631.31309	9009	1+
688.33407	265	
714.34095	881	1+
732.36065	16784	1+
831.42925	3626	1+
END IONS

###FS:    #m/z: 716.04110 #charge   3
###MaxRes:#m/z:  0.00000 #charge-128
###MS: 1273
###MSMS: 1275
BEGIN IONS
TITLE=Cmpd 438, AutoMSn(716.0411), 21.6 min
RTINSECONDS=1293.47
SCANS=MS: 1273 MSMS: 1275
PEPMASS=716.04110	11886
CHARGE=3+
381.20991	187	
389.21897	319	
409.21502	430	
536.76184	476	
537.27719	469	1+
563.30547	211	
571.82532	324	1+
572.30210	183	
578.26550	1141	1+
580.81959	242	
585.81150	576	
586.31022	458	
587.23457	238	
594.81721	305	
619.79705	225	
628.81015	1758	
643.34691	204	
677.32736	249	
685.83457	178	
690.38323	625	1+
709.38427	169	
712.36053	218	1+
714.37312	330	1+
716.36086	231	
718.37567	214	1+
759.40837	859	1+
764.37076	265	
777.42122	1308	1+
861.42783	2806	1+
872.49413	2623	1+
890.50655	4010	1+
890.52860	427	1+
958.47894	12813	1+
987.56296	478	1+
1055.53423	631	1+
1074.59821	200	
1075.59549	265	
1159.54184	168	
1171.60513	177	
1188.63113	493	
1189.63382	405	
1239.59983	725	1+
1257.60214	2894	1+
END IONS

###FS:    #m/z: 659.59314 #charge   3
###MaxRes:#m/z:  0.00000 #charge-128
###MS: 1273
###MSMS: 1276
BEGIN IONS
TITLE=Cmpd 439, AutoMSn(659.5931), 21.6 min
RTINSECONDS=1293.97
SCANS=MS: 1273 MSMS: 1276
PEPMASS=659.59314	17918
CHARGE=3+
392.21896	308	1+
406.19137	495	
470.73012	335	
506.78136	340	
514.23761	142	
520.23926	409	1+
523.25025	436	1+
536.76956	148	
564.80255	146	
578.26722	1636	1+
603.32471	190	
615.29384	597	
615.79897	251	
619.36179	360	
628.81181	248	
629.30650	241	
637.32341	644	1+
646.82982	493	
647.33765	352	
655.29638	147	
656.34029	428	1+
658.03239	186	
658.31041	472	1+
660.33687	384	1+
663.35756	383	1+
677.33472	479	1+
713.22894	198	
714.43408	289	
732.44215	1174	1+
764.37660	562	1+
811.36696	188	
838.94248	407	1+
861.42499	3847	1+
871.36624	236	
872.19492	363	
898.49621	225	
916.51787	176	
924.44229	394	
958.47139	1295	1+
958.47770	11535	1+
995.50500	1297	1+
1030.57503	280	
1274.64931	1234	1+
1387.74189	1081	1+
1405.74982	1463	1+
1658.85617	787	1+
END IONS

###FS:    #m/z: 716.04171 #charge   3
###MaxRes:#m/z:  0.00000 #charge-128
###MS: 1277
###MSMS: 1278
BEGIN IONS
TITLE=Cmpd 440, AutoMSn(716.0417), 21.6 min
RTINSECONDS=1296.99
SCANS=MS: 1277 MSMS: 1278
PEPMASS=716.04171	58309
CHARGE=3+
380.20891	1303	1+
389.20976	399	
409.21642	1140	
431.21595	1191	
519.74766	409	
520.24963	448	
528.80199	383	
529.28606	677	
563.30001	401	
572.31569	533	
577.30280	775	
578.26901	3706	1+
580.82613	429	
619.79794	1415	1+
643.34981	1063	
643.85225	513	
685.34994	429	
690.39712	814	
710.37008	833	
710.70176	1121	
711.03495	526	
719.22449	557	
719.33206	467	
759.41061	1600	1+
764.37532	814	
777.41852	3006	1+
861.42308	7801	1+
872.49589	7661	1+
890.50489	11246	1+
958.47896	43029	1+
987.56167	1521	1+
1072.52048	781	
1072.52859	3442	1+
1074.58557	585	
1170.62188	3292	1+
1188.63381	4879	1+
1201.12740	518	
1239.59548	2190	1+
1256.59474	402	
1256.60638	16317	1+
END IONS

###FS:    #m/z: 775.08771 #charge   2
###MaxRes:#m/z:  0.00000 #charge-128
###MS: 1277
###MSMS: 1279
BEGIN IONS
TITLE=Cmpd 441, AutoMSn(775.0877), 21.6 min
RTINSECONDS=1297.49
SCANS=MS: 1277 MSMS: 1279
PEPMASS=775.08771	34358
CHARGE=2+
402.24301	527	
431.18091	299	
481.15650	780	
485.74934	396	
511.69840	328	
543.26679	754	1+
562.27589	1547	1+
572.25343	317	
577.93670	1310	1+
578.27005	837	
593.28496	293	
615.79949	344	
617.73024	507	
618.23293	313	
657.28448	808	1+
662.82218	323	
666.31073	402	
675.34400	441	
725.81309	546	
726.31894	489	
758.87215	354	
772.31914	1597	1+
797.32945	384	
797.84761	530	
833.42942	516	
855.33456	309	
883.89196	308	
884.41730	403	
907.39320	1066	1+
922.95083	386	
923.43067	602	1+
935.37500	1392	1+
1022.39558	502	
1137.43396	1172	1+
1252.46016	8870	1+
1319.53365	1412	1+
1337.55621	4809	1+
1365.54761	5329	1+
1388.63693	4070	1+
1432.61662	799	1+
1478.63071	1212	1+
1503.66446	5856	1+
END IONS

###FS:    #m/z: 846.74487 #charge   3
###MaxRes:#m/z:  0.00000 #charge-128
###MS: 1277
###MSMS: 1280
BEGIN IONS
TITLE=Cmpd 442, AutoMSn(846.7449), 21.6 min
RTINSECONDS=1297.99
SCANS=MS: 1277 MSMS: 1280
PEPMASS=846.74487	24772
CHARGE=3+
331.14053	740	
332.11924	249	1+
348.18289	450	
377.71039	170	
388.16111	602	1+
390.10412	826	1+
395.78132	293	
415.84924	208	
445.18487	446	1+
470.20857	166	
477.14419	356	1+
484.39719	285	
485.23744	800	1+
498.28038	198	
534.15913	176	
542.21210	213	
560.21772	997	1+
576.27733	216	1+
584.31150	617	1+
591.17507	191	
591.33142	193	
629.24299	256	1+
647.25054	1142	1+
647.84234	240	1+
697.38537	222	
704.26233	476	1+
706.19303	155	
743.27839	327	1+
754.41437	854	1+
761.28620	344	1+
763.50235	200	
784.02925	420	1+
784.70535	174	
790.04563	2464	1+
790.37662	2521	1+
790.71528	1900	1+
794.74140	168	
840.74173	180	
841.08700	206	
841.41669	234	
842.32046	180	
845.92414	164	
846.74320	1783	1+
847.07870	2181	1+
882.47977	775	1+
914.41081	254	1+
971.43235	223	
995.56444	314	
1046.49369	438	1+
1084.51140	188	
1454.72043	2067	1+
1567.75921	866	1+
1693.80773	1713	1+
1777.94018	1088	1+
1834.95784	601	1+
1891.97069	1244	1+
1979.00588	917	1+
2094.03941	526	1+
2151.04100	715	1+
2208.08137	1839	1+
2368.11323	825	1+
END IONS

###FS:    #m/z: 775.08914 #charge   2
###MaxRes:#m/z:  0.00000 #charge-128
###MS: 1281
###MSMS: 1282
BEGIN IONS
TITLE=Cmpd 443, AutoMSn(775.0891), 21.7 min
RTINSECONDS=1301.02
SCANS=MS: 1281 MSMS: 1282
PEPMASS=775.08914	115535
CHARGE=2+
344.14636	554	
402.24082	802	
455.21348	729	
481.15339	921	
511.70702	1154	
543.25905	1367	1+
560.22105	814	
562.27590	2069	1+
569.22450	1511	
574.14011	744	
577.93263	2982	1+
578.26629	2723	
578.59927	734	
592.79622	1126	
615.63012	667	
617.73027	545	
618.24141	568	
644.21633	535	
657.28048	1462	1+
662.83258	688	
666.31059	1130	1+
674.31247	991	1+
716.82206	552	
717.32158	880	
725.82459	1002	
726.32507	908	
739.81744	1191	
740.31847	849	
772.31444	3578	1+
833.43506	1142	
858.39370	585	
907.38201	2043	1+
935.37495	2703	1+
970.48767	889	1+
1022.40402	531	
1252.46140	16112	1+
1319.53510	2365	1+
1337.55330	8590	1+
1365.54314	8880	1+
1388.64373	8975	1+
1439.65349	1891	1+
1503.66506	13301	1+
END IONS

###FS:    #m/z: 716.04304 #charge   3
###MaxRes:#m/z:  0.00000 #charge-128
###MS: 1281
###MSMS: 1283
BEGIN IONS
TITLE=Cmpd 444, AutoMSn(716.0430), 21.7 min
RTINSECONDS=1301.52
SCANS=MS: 1281 MSMS: 1283
PEPMASS=716.04304	112584
CHARGE=3+
380.20772	1147	
409.22224	1792	
519.74443	966	
528.79386	1050	
529.28318	707	
571.81164	721	
577.30653	1322	
578.26935	5752	1+
594.82496	1597	
595.32711	1191	
634.33892	779	
643.34854	1888	
643.85017	1280	
677.33720	849	
685.34760	925	
690.39015	1715	
710.36530	3220	1+
710.70435	1967	
711.03618	1605	
719.21552	956	
719.32758	971	
759.41186	3305	1+
764.37109	1011	
777.42320	5478	1+
786.71674	995	
861.42612	16065	1+
872.49848	13073	1+
890.50791	18833	1+
958.48021	76075	1+
987.56006	2474	1+
1072.52400	963	
1072.53957	4994	1+
1074.57699	862	
1170.62279	5475	1+
1188.63467	3409	
1189.63517	2037	
1238.59711	3820	1+
1256.60740	30004	1+
END IONS

###FS:    #m/z: 846.74603 #charge   3
###MaxRes:#m/z:  0.00000 #charge-128
###MS: 1281
###MSMS: 1284
BEGIN IONS
TITLE=Cmpd 445, AutoMSn(846.7460), 21.7 min
RTINSECONDS=1302.02
SCANS=MS: 1281 MSMS: 1284
PEPMASS=846.74603	69069
CHARGE=3+
331.14412	2160	1+
348.18929	284	1+
360.17074	205	
388.16693	605	1+
390.10856	943	1+
400.16853	208	
417.19372	242	
433.24284	163	
445.18367	659	1+
477.13836	175	
485.24206	859	1+
498.28162	403	
514.20552	283	1+
516.14063	173	
542.19385	191	
560.21384	1277	1+
578.25864	170	
584.31638	443	1+
590.81683	189	
591.17919	228	
591.32347	180	
619.23601	365	1+
623.24861	208	
629.24928	393	1+
647.25019	982	1+
704.25668	678	1+
718.87061	158	
733.31611	230	1+
754.41289	1356	1+
761.28909	680	1+
764.62347	583	
783.97459	289	1+
784.70815	228	
790.04410	4867	1+
790.37950	5082	1+
790.71355	2822	1+
794.71921	241	
801.32043	293	1+
829.38057	190	
840.73250	446	1+
841.08164	558	1+
841.40993	173	
843.39775	197	
844.80397	197	
846.11881	164	
846.42970	183	
846.74094	5064	1+
847.08116	5013	1+
847.41592	2905	1+
882.48061	1880	1+
897.41101	186	
914.41657	429	1+
971.42598	468	1+
995.56332	300	
1084.50469	661	1+
1294.66366	545	1+
1454.72271	2721	1+
1485.59211	562	1+
1567.78440	1139	1+
1618.68840	427	1+
1777.92419	1536	1+
1834.95825	1535	1+
1891.98193	2249	1+
1979.01908	1645	1+
2094.04941	806	1+
2151.05464	1289	1+
2208.07354	3744	1+
2368.10510	1860	1+
END IONS

###FS:    #m/z: 775.08917 #charge   2
###MaxRes:#m/z:  0.00000 #charge-128
###MS: 1285
###MSMS: 1286
BEGIN IONS
TITLE=Cmpd 446, AutoMSn(775.0892), 21.8 min
RTINSECONDS=1305.04
SCANS=MS: 1285 MSMS: 1286
PEPMASS=775.08917	149179
CHARGE=2+
318.09334	716	
402.24262	727	
455.22219	918	
481.15614	1028	
543.26208	1363	1+
562.27186	2283	1+
569.22121	1144	
572.26300	625	
577.93042	3449	1+
578.26985	3014	
578.60569	1391	
592.79191	1094	
615.63713	1100	
657.28791	1010	
660.27643	740	
662.82374	683	
666.30763	599	
674.27668	933	
674.77614	661	
772.31645	3552	1+
776.39781	770	
797.33534	1103	
833.42673	1088	
854.85436	670	
857.39387	843	
857.88068	680	
907.38763	1620	1+
935.38778	3441	1+
961.29759	636	
970.48692	719	
970.49322	1555	1+
1022.41590	622	
1252.46581	17507	1+
1320.54371	3151	1+
1337.55518	9764	1+
1365.54956	10004	1+
1388.64131	9810	1+
1432.63606	2132	1+
1450.64216	2475	1+
1478.63673	3030	1+
1503.66982	14954	1+
END IONS

###FS:    #m/z: 846.74522 #charge   3
###MaxRes:#m/z:  0.00000 #charge-128
###MS: 1285
###MSMS: 1287
BEGIN IONS
TITLE=Cmpd 447, AutoMSn(846.7452), 21.8 min
RTINSECONDS=1305.54
SCANS=MS: 1285 MSMS: 1287
PEPMASS=846.74522	81988
CHARGE=3+
331.13748	1498	1+
348.18840	239	
388.16251	404	
390.10347	828	1+
417.18927	285	
445.17919	592	1+
457.69978	167	
460.14994	204	
477.13842	261	
484.39362	205	
485.24170	647	1+
542.23104	350	1+
542.76272	169	
560.21318	921	1+
578.24803	261	1+
584.31418	1155	1+
590.81567	256	
591.19223	254	
591.30018	223	
619.25695	310	1+
647.24150	567	
676.25988	192	
704.26625	507	1+
754.40533	897	1+
758.34558	242	1+
761.28707	426	
772.33089	174	
784.04299	608	1+
784.71475	344	
790.04381	4465	1+
790.37513	3796	1+
790.71473	3865	1+
801.30633	245	
810.85998	203	
828.90205	221	1+
840.76043	269	
841.06908	689	1+
841.41922	542	1+
843.37288	263	
845.39903	281	1+
846.75227	3417	1+
847.08468	4288	1+
847.41729	2300	1+
850.71333	397	
865.44905	221	
881.47718	396	1+
882.47025	807	1+
914.39422	532	1+
919.49221	218	
971.43199	579	1+
995.54461	299	
995.55808	304	1+
1084.50004	183	
1294.68652	730	1+
1454.71923	2727	1+
1485.58587	394	1+
1567.76990	1119	1+
1777.92442	1123	1+
1834.96460	1030	1+
1891.97224	2765	1+
1979.00918	2064	1+
2094.03037	761	1+
2151.04480	835	1+
2208.07063	3234	1+
2368.10324	1750	1+
END IONS

###FS:    #m/z: 1032.77887 #charge   1
###MaxRes:#m/z:  0.00000 #charge-128
###MS: 1285
###MSMS: 1288
BEGIN IONS
TITLE=Cmpd 448, AutoMSn(1032.7789), 21.8 min
RTINSECONDS=1306.04
SCANS=MS: 1285 MSMS: 1288
PEPMASS=1032.77887	54643
CHARGE=1+
437.20277	104	
657.25263	117	
752.32373	257	1+
924.42643	102	
1011.79627	139	
1019.04465	111	
1029.95573	127	
1032.18893	108	
1032.77704	2983	1+
END IONS

###FS:    #m/z: 764.38775 #charge   3
###MaxRes:#m/z:  0.00000 #charge-128
###MS: 1289
###MSMS: 1290
BEGIN IONS
TITLE=Cmpd 449, AutoMSn(764.3877), 21.8 min
RTINSECONDS=1309.06
SCANS=MS: 1289 MSMS: 1290
PEPMASS=764.38775	50335
CHARGE=3+
375.18660	471	
417.71846	409	
468.18648	568	
514.25282	1886	1+
517.78248	380	
521.24491	372	
522.77854	2911	
578.27106	2676	1+
580.30440	782	
580.82056	480	
581.27092	2301	1+
606.29726	904	
606.79548	601	
614.80655	610	
623.82326	388	
624.32520	423	
649.32681	536	
649.84966	383	
652.30575	4341	1+
667.33924	470	
677.34302	583	
749.34787	362	
764.37670	902	1+
861.42678	7505	1+
931.46204	6905	1+
942.62486	449	
949.47067	6502	1+
958.47534	42312	1+
1044.54492	2031	
1045.52846	7806	1+
1062.55485	10176	1+
1132.53625	838	
1133.54552	535	
1229.59256	30521	1+
1315.65839	356	
1315.66790	2918	1+
1333.66224	507	
1334.68436	396	
1342.67023	1186	1+
END IONS

###FS:    #m/z: 362.28738 #charge   1
###MaxRes:#m/z:  0.00000 #charge-128
###MS: 1289
###MSMS: 1291
BEGIN IONS
TITLE=Cmpd 450, AutoMSn(362.2874), 21.8 min
RTINSECONDS=1309.56
SCANS=MS: 1289 MSMS: 1291
PEPMASS=362.28738	45163
CHARGE=1+
344.27770	891	1+
360.30910	138	
362.28839	3256	1+
END IONS

###FS:    #m/z: 1033.11395 #charge   1
###MaxRes:#m/z:  0.00000 #charge-128
###MS: 1289
###MSMS: 1292
BEGIN IONS
TITLE=Cmpd 451, AutoMSn(1033.1139), 21.8 min
RTINSECONDS=1310.06
SCANS=MS: 1289 MSMS: 1292
PEPMASS=1033.11395	41218
CHARGE=1+
366.14195	270	
650.27332	192	
694.82487	126	
833.43482	105	
958.45182	116	
1011.76939	101	
1029.21857	110	
1030.50648	147	
1032.77754	1804	1+
1033.12187	1695	1+
END IONS

###FS:    #m/z: 764.38890 #charge   3
###MaxRes:#m/z:  0.00000 #charge-128
###MS: 1293
###MSMS: 1294
BEGIN IONS
TITLE=Cmpd 452, AutoMSn(764.3889), 21.9 min
RTINSECONDS=1313.09
SCANS=MS: 1293 MSMS: 1294
PEPMASS=764.38890	277574
CHARGE=3+
468.18651	1848	
514.25384	4936	
514.75645	3026	
578.27029	10722	1+
580.30259	3441	
580.81411	2722	
581.26766	7439	1+
606.29659	4850	
606.79802	3163	
614.81452	3580	
623.82538	2169	
624.32114	1801	
649.33441	2077	
649.83084	2035	
652.30518	20466	1+
667.34301	2503	
667.84366	1641	
706.85774	1646	
758.38429	1606	
758.72359	1589	
764.37541	6177	1+
764.72464	1592	
861.42628	32294	1+
931.46166	37216	1+
949.47181	27374	1+
958.47756	176522	1+
1044.53291	56539	1+
1062.55383	50255	1+
1132.53937	3072	
1133.54237	2336	
1229.59604	160247	1+
1315.66446	16430	1+
1333.66872	3427	
1334.67112	2321	
1342.67986	9021	1+
END IONS

###FS:    #m/z: 1146.07635 #charge   2
###MaxRes:#m/z:  0.00000 #charge-128
###MS: 1293
###MSMS: 1295
BEGIN IONS
TITLE=Cmpd 453, AutoMSn(1146.0763), 21.9 min
RTINSECONDS=1313.59
SCANS=MS: 1293 MSMS: 1295
PEPMASS=1146.07635	41951
CHARGE=2+
366.13456	226	
468.18922	225	
578.27794	222	
581.26378	631	
615.29929	101	
617.27916	130	
652.30861	1318	1+
895.92822	141	
958.44992	105	
1045.51091	114	
1046.69973	158	
1062.54686	225	
1137.59365	109	
1145.54171	131	
1157.83743	249	
1229.60137	158	
1230.57577	100	
1298.88372	101	
2291.15315	11190	1+
END IONS

###FS:    #m/z: 362.28799 #charge   1
###MaxRes:#m/z:  0.00000 #charge-128
###MS: 1293
###MSMS: 1296
BEGIN IONS
TITLE=Cmpd 454, AutoMSn(362.2880), 21.9 min
RTINSECONDS=1314.09
SCANS=MS: 1293 MSMS: 1296
PEPMASS=362.28799	45384
CHARGE=1+
344.27785	990	1+
362.28741	3540	1+
END IONS

###FS:    #m/z: 764.38925 #charge   3
###MaxRes:#m/z:  0.00000 #charge-128
###MS: 1297
###MSMS: 1298
BEGIN IONS
TITLE=Cmpd 455, AutoMSn(764.3892), 22.0 min
RTINSECONDS=1317.12
SCANS=MS: 1297 MSMS: 1298
PEPMASS=764.38925	564600
CHARGE=3+
468.18556	4532	
514.25569	8229	
514.76017	4593	
578.27115	18304	1+
580.30449	7210	
580.80994	5024	
581.27247	12215	1+
606.29877	9647	
606.79901	5562	
614.81998	7190	
623.82449	3963	
624.32721	3634	
652.30589	33778	1+
667.34358	4014	
671.84228	8182	
672.34694	5455	
677.33994	4004	
706.86347	4339	
707.36325	3406	
752.71400	3805	
758.39084	3966	
758.72144	3811	
764.38251	13137	1+
764.72372	4375	
765.05760	3557	
861.42534	61399	1+
931.46392	66591	1+
949.47260	50303	1+
958.47874	320899	1+
1044.53429	104300	1+
1062.55619	94621	1+
1132.53939	6661	
1133.54072	3753	
1229.59686	297551	1+
1297.65591	13497	1+
1315.66675	32097	1+
1333.67138	7390	
1334.67343	4935	
END IONS

###FS:    #m/z: 1146.07548 #charge   2
###MaxRes:#m/z:  0.00000 #charge-128
###MS: 1297
###MSMS: 1299
BEGIN IONS
TITLE=Cmpd 456, AutoMSn(1146.0755), 22.0 min
RTINSECONDS=1317.62
SCANS=MS: 1297 MSMS: 1299
PEPMASS=1146.07548	92106
CHARGE=2+
366.13763	232	
468.17935	492	
578.28196	171	
581.27065	1256	1+
652.29904	1604	1+
958.48104	247	
1062.54541	585	
1063.54926	215	
1138.58106	154	
1145.08527	237	
1145.57879	182	
1157.90421	383	
1226.63062	264	
1229.58257	358	
1230.58070	337	
2291.14348	22328	1+
END IONS

###FS:    #m/z: 725.62306 #charge   3
###MaxRes:#m/z:  0.00000 #charge-128
###MS: 1297
###MSMS: 1300
BEGIN IONS
TITLE=Cmpd 457, AutoMSn(725.6231), 22.0 min
RTINSECONDS=1318.12
SCANS=MS: 1297 MSMS: 1300
PEPMASS=725.62306	45924
CHARGE=3+
354.15552	1185	
375.13456	744	
418.21492	1364	
455.21045	789	
467.22458	2225	1+
474.17766	3170	1+
474.75697	1873	
514.21923	2736	1+
538.25929	4868	1+
557.79520	1273	
559.70444	737	
578.27056	3366	1+
586.22921	1520	
606.29379	1055	
610.33333	910	
623.90608	896	
624.23248	1730	
671.84327	738	
672.33865	817	
677.33623	1172	
704.24917	904	
729.33011	735	
746.26211	3945	1+
748.39321	1664	1+
757.34082	953	
811.28254	1865	
811.78860	1109	
817.41909	5384	1+
835.43072	3904	1+
860.30043	1364	
860.82975	785	
861.40807	8059	1+
930.50013	10242	1+
939.42492	1319	1+
948.50977	11107	1+
958.47850	53217	1+
1045.52369	8001	1+
1132.56643	820	
1183.60058	2060	1+
1201.61662	5823	1+
1219.63366	1581	
1220.63464	974	
1229.59339	33416	1+
END IONS

###FS:    #m/z: 1146.07535 #charge   2
###MaxRes:#m/z:  0.00000 #charge-128
###MS: 1301
###MSMS: 1302
BEGIN IONS
TITLE=Cmpd 458, AutoMSn(1146.0753), 22.0 min
RTINSECONDS=1321.17
SCANS=MS: 1301 MSMS: 1302
PEPMASS=1146.07535	122171
CHARGE=2+
468.17900	369	
553.27055	264	
581.27044	1159	1+
652.30318	2240	1+
958.47452	203	
1062.56164	395	
1063.55275	366	
1145.06988	202	
1157.83657	209	
1229.59637	277	
1230.59921	202	
2291.14500	29694	1+
END IONS

###FS:    #m/z: 726.35810 #charge   3
###MaxRes:#m/z:  0.00000 #charge-128
###MS: 1301
###MSMS: 1303
BEGIN IONS
TITLE=Cmpd 459, AutoMSn(726.3581), 22.0 min
RTINSECONDS=1321.67
SCANS=MS: 1301 MSMS: 1303
PEPMASS=726.35810	100952
CHARGE=3+
354.15017	1205	
409.21375	1315	
418.22165	1537	
467.22508	2242	1+
474.17307	1827	
514.25254	1792	
515.19962	1517	
538.25874	6756	1+
557.79995	1174	
578.27233	5124	1+
586.23274	3217	1+
592.30777	1086	
606.29602	1754	
610.31913	1241	
624.23270	1552	
629.91199	1082	
649.84204	1176	
671.84509	1243	
704.24454	1205	
746.26263	3461	1+
748.39337	2106	1+
764.37098	2039	1+
811.29022	1687	
811.79214	1204	
817.41632	4624	1+
835.42638	5869	1+
860.30405	1738	
860.82402	1467	
861.41602	10833	1+
930.50194	12604	1+
947.33335	1283	
948.50971	17331	1+
958.47727	69765	1+
1045.52039	9202	1+
1132.55216	1232	
1201.61995	7902	1+
1219.63123	1849	
1220.63568	1398	
1229.58038	1914	
1229.59454	42336	1+
1230.59469	1612	
END IONS

###FS:    #m/z: 851.39659 #charge   3
###MaxRes:#m/z:  0.00000 #charge-128
###MS: 1301
###MSMS: 1304
BEGIN IONS
TITLE=Cmpd 460, AutoMSn(851.3966), 22.0 min
RTINSECONDS=1322.17
SCANS=MS: 1301 MSMS: 1304
PEPMASS=851.39659	63737
CHARGE=3+
357.16069	320	
358.11243	1346	1+
368.15029	1550	1+
375.16865	544	
376.13213	3120	1+
386.16584	2349	1+
402.23488	3683	1+
432.15455	580	1+
442.14707	390	
458.19682	362	
459.16171	4497	1+
476.21772	431	
477.17624	5330	1+
481.23552	641	1+
484.39670	644	
515.31824	465	
544.24653	1045	1+
554.23670	524	
555.23089	801	1+
562.25949	1261	1+
572.24697	8593	1+
590.25669	3895	1+
653.31834	492	
708.30487	480	1+
725.32662	510	1+
735.30536	2026	1+
753.32200	2658	1+
758.36635	387	
763.49816	487	
765.21151	636	
765.28831	640	
772.04693	373	
773.34324	735	1+
779.70259	2095	1+
780.03365	1745	1+
780.37374	1802	
786.33933	350	1+
790.06225	386	1+
790.38630	582	
790.71416	555	
795.35247	378	1+
807.38962	341	
813.38271	685	1+
813.71891	942	
814.05333	1362	1+
815.39354	1072	1+
815.73150	641	
831.08776	331	1+
839.36154	386	1+
839.72344	370	
845.39141	6525	1+
845.72777	6309	1+
846.06006	4758	1+
851.39382	7028	1+
851.73227	6805	1+
852.06712	5461	1+
868.42708	327	
882.37789	334	
883.36815	1170	1+
903.40261	334	1+
923.37067	331	
946.52112	558	1+
949.97072	332	
950.46203	763	1+
958.48839	800	1+
969.40237	370	1+
987.42817	497	1+
1061.55089	592	1+
1229.58818	1372	1+
1501.73213	765	1+
1565.75242	7065	1+
1634.83955	1040	1+
1652.78564	13692	1+
1799.84639	12877	1+
1962.91908	21049	1+
2076.00993	5251	1+
2177.04340	5688	1+
2337.06901	3797	1+
END IONS

###FS:    #m/z: 851.39582 #charge   3
###MaxRes:#m/z:  0.00000 #charge-128
###MS: 1305
###MSMS: 1306
BEGIN IONS
TITLE=Cmpd 461, AutoMSn(851.3958), 22.1 min
RTINSECONDS=1325.2
SCANS=MS: 1305 MSMS: 1306
PEPMASS=851.39582	150511
CHARGE=3+
357.15379	555	
358.11779	1237	1+
364.46353	471	
368.14762	1153	1+
375.17054	440	
376.12956	3268	1+
386.16608	3177	1+
402.23464	4326	1+
431.16243	751	1+
442.14774	585	
459.16087	4600	1+
477.17577	6469	1+
481.22415	574	1+
515.31414	974	1+
528.20765	476	1+
538.23417	514	
545.24084	764	1+
554.24389	556	
555.22435	1296	1+
562.25987	1346	1+
572.24690	11347	1+
581.96605	341	
590.25772	5855	1+
598.26374	803	
615.30687	1029	
653.32688	533	
677.86508	342	
692.27723	431	1+
708.31517	497	1+
725.32769	476	
735.30598	2146	1+
751.88301	422	
753.32600	3288	1+
772.33631	578	1+
773.70375	497	1+
774.37027	366	
779.69729	2818	1+
780.03455	2596	1+
780.36248	1878	1+
790.38014	682	1+
790.69529	599	
791.03627	1247	
802.03254	459	1+
807.71434	337	
813.38167	450	
813.71349	1020	1+
814.05898	813	
815.05475	1559	1+
815.38696	848	
815.72239	1125	1+
818.42930	829	1+
830.05957	552	1+
836.53559	352	
839.71493	349	
845.39018	6972	1+
845.73083	8055	1+
846.06003	6642	1+
851.06526	411	
851.39656	8304	1+
851.73320	8577	1+
852.06533	5806	1+
865.35138	545	1+
882.38235	667	
883.37883	1263	1+
946.53714	1012	1+
958.48703	1217	1+
970.40388	538	1+
987.43609	634	1+
1105.54072	434	
1565.75295	9542	1+
1588.77728	961	1+
1652.78660	14100	1+
1799.85033	17174	1+
1898.92365	1063	1+
1962.91736	26190	1+
2076.00137	8059	1+
2177.04766	6612	1+
2337.06999	5356	1+
END IONS

###FS:    #m/z: 726.35659 #charge   3
###MaxRes:#m/z:  0.00000 #charge-128
###MS: 1305
###MSMS: 1307
BEGIN IONS
TITLE=Cmpd 462, AutoMSn(726.3566), 22.1 min
RTINSECONDS=1325.7
SCANS=MS: 1305 MSMS: 1307
PEPMASS=726.35659	108579
CHARGE=3+
354.15609	1371	
375.13588	1076	
418.21902	1219	
455.21174	1299	
467.22546	1400	
474.18104	1857	
514.22368	2900	1+
538.26334	4656	1+
557.79787	1377	
560.20014	1137	
578.27077	3493	1+
586.23638	2610	1+
592.30842	1087	
592.80888	917	
610.31751	1232	
624.23787	1214	
629.90670	917	
630.24803	1002	
677.33531	951	
704.24468	1202	
720.37768	981	
746.26414	3683	1+
748.38989	1981	1+
811.28765	1274	
817.41680	5456	1+
835.42732	4680	1+
860.29614	1903	
860.81691	1582	1+
861.41441	8829	1+
930.50070	9718	1+
939.42717	1290	1+
947.32921	972	
948.50750	15021	1+
958.47673	58509	1+
1045.51987	7944	1+
1132.55633	1105	
1201.62139	5939	1+
1211.57944	3218	1+
1219.62317	1905	
1220.64527	1015	
1229.58825	1339	
1229.59288	37180	1+
1230.59659	924	
1603.54369	2224	1+
END IONS

###FS:    #m/z: 925.19222 #charge   3
###MaxRes:#m/z:  0.00000 #charge-128
###MS: 1305
###MSMS: 1308
BEGIN IONS
TITLE=Cmpd 463, AutoMSn(925.1922), 22.1 min
RTINSECONDS=1326.2
SCANS=MS: 1305 MSMS: 1308
PEPMASS=925.19222	36560
CHARGE=3+
346.17327	206	
389.15410	448	
402.22718	717	1+
411.23428	219	
437.18600	2191	1+
459.25588	587	1+
522.27695	412	1+
550.26983	629	1+
615.29139	246	
665.29933	710	1+
673.80717	179	
730.33344	361	1+
750.86931	171	
751.34054	877	1+
772.36253	310	1+
778.70402	711	1+
779.04367	428	
779.37422	495	1+
784.05079	573	1+
786.85423	228	
794.38492	879	1+
794.88237	177	
796.85969	222	
797.36940	361	
821.34728	948	1+
839.36238	645	1+
856.14366	334	1+
856.42443	192	
860.38736	268	1+
917.39922	230	1+
920.43498	617	1+
921.66885	283	
924.43241	3795	1+
929.18897	653	1+
934.94377	262	
953.47621	275	1+
953.81219	382	
954.12192	229	
958.47321	939	1+
981.98601	226	
990.47434	173	
1039.01236	290	
1039.52012	185	
1050.20607	187	
1050.48909	174	
1051.16442	193	
1061.56729	366	1+
1088.21218	174	
1146.55006	238	
1230.57703	788	1+
1363.63787	1546	1+
1516.75097	560	1+
1603.77197	765	1+
1620.70177	572	1+
1734.75722	848	1+
1750.83214	2188	1+
1766.82961	1548	1+
1840.88872	699	1+
1848.86884	4627	1+
1849.38974	1532	1+
1853.84810	961	1+
1856.84279	864	1+
1858.36164	666	1+
1865.89745	1416	1+
1946.91099	809	1+
1963.97396	672	1+
END IONS

###FS:    #m/z: 851.39681 #charge   3
###MaxRes:#m/z:  0.00000 #charge-128
###MS: 1309
###MSMS: 1310
BEGIN IONS
TITLE=Cmpd 464, AutoMSn(851.3968), 22.2 min
RTINSECONDS=1329.22
SCANS=MS: 1309 MSMS: 1310
PEPMASS=851.39681	164124
CHARGE=3+
331.12991	1043	1+
348.18063	355	
358.11720	1773	1+
368.15210	1544	1+
375.17131	411	
376.12951	2783	1+
386.16388	2809	1+
402.23530	4920	1+
432.15358	655	1+
459.16369	5230	1+
473.77666	433	
477.17650	5756	1+
481.23968	660	
484.40092	1090	
485.24712	459	
515.31412	840	1+
527.21412	878	1+
538.23383	481	
544.25096	702	1+
546.23682	746	1+
554.24447	565	
555.22642	1282	1+
562.26754	1336	1+
572.24644	11961	1+
584.30853	641	1+
590.26442	5626	1+
596.30499	412	
615.30902	743	
639.27967	343	
648.33597	650	
648.83964	489	1+
652.31292	438	1+
708.29541	352	
725.32538	548	1+
735.31767	780	
736.30546	1392	1+
753.33222	2586	1+
763.50731	767	
765.45974	423	
765.55668	857	
774.04719	456	
779.70340	3161	1+
780.03201	2555	1+
780.37234	2732	1+
790.37327	4173	1+
790.70799	3424	1+
791.04596	4563	1+
802.37080	345	
807.71819	390	
809.72313	367	
813.39441	394	
813.71685	1179	1+
814.05454	502	
814.38474	1665	1+
815.05553	1294	1+
815.72890	1135	1+
818.43442	383	
830.04647	459	1+
830.38812	478	1+
839.73183	1035	1+
840.05505	891	1+
841.39943	427	1+
845.39583	9328	1+
845.72930	8039	1+
846.06513	8466	1+
847.74273	3802	1+
851.39774	9651	1+
851.72854	9599	1+
852.06522	6002	1+
868.42680	657	1+
882.37287	1587	1+
958.47838	847	1+
970.40636	1186	1+
987.43513	720	1+
1049.75455	748	
1455.70230	2734	1+
1547.73982	633	1+
1565.75293	10669	1+
1652.78115	16208	1+
1707.74583	910	1+
1778.91238	1366	1+
1799.84270	17459	1+
1892.00155	1521	1+
1898.92042	1575	1+
1962.91394	25368	1+
1979.99538	893	1+
2075.99681	7521	1+
2096.07094	948	1+
2152.03233	1195	1+
2177.04932	6630	1+
2209.08130	2205	1+
2337.08029	5662	1+
END IONS

###FS:    #m/z: 960.66599 #charge   3
###MaxRes:#m/z:  0.00000 #charge-128
###MS: 1309
###MSMS: 1311
BEGIN IONS
TITLE=Cmpd 465, AutoMSn(960.6660), 22.2 min
RTINSECONDS=1329.72
SCANS=MS: 1309 MSMS: 1311
PEPMASS=960.66599	30368
CHARGE=3+
346.18081	202	
389.15092	156	
402.23264	642	
403.04731	140	
437.18374	1418	1+
450.00669	139	
459.25988	478	1+
485.22002	172	
550.26211	206	
563.07684	547	1+
665.29751	507	1+
676.17874	182	
683.30819	172	
745.26094	192	
752.32536	282	1+
758.88042	254	
759.36727	301	
784.37295	143	
791.19887	226	1+
821.36263	407	1+
826.00430	484	1+
839.36316	385	1+
847.39993	140	
852.08549	145	
868.38691	243	
891.61957	145	
910.40889	265	1+
924.42702	175	
924.93364	335	
946.86823	292	
956.40908	206	
956.90392	162	
959.13974	149	
959.43834	472	1+
1001.10500	142	
1146.10319	148	
1603.74075	885	1+
1766.82389	1135	1+
1865.90481	1099	1+
1919.83272	757	1+
1920.36644	707	1+
1991.82523	820	1+
END IONS

###FS:    #m/z: 1276.58474 #charge   2
###MaxRes:#m/z:  0.00000 #charge-128
###MS: 1309
###MSMS: 1312
BEGIN IONS
TITLE=Cmpd 466, AutoMSn(1276.5847), 22.2 min
RTINSECONDS=1330.22
SCANS=MS: 1309 MSMS: 1312
PEPMASS=1276.58474	15868
CHARGE=2+
366.14213	218	
657.22435	171	
1270.59767	349	
1271.06181	120	
1271.61539	114	
1276.57664	709	1+
1277.08656	511	
1278.07852	346	
END IONS

###FS:    #m/z: 813.08679 #charge   2
###MaxRes:#m/z:  0.00000 #charge-128
###MS: 1313
###MSMS: 1314
BEGIN IONS
TITLE=Cmpd 467, AutoMSn(813.0868), 22.2 min
RTINSECONDS=1333.25
SCANS=MS: 1313 MSMS: 1314
PEPMASS=813.08679	23213
CHARGE=2+
344.13977	283	1+
363.13728	297	1+
402.22808	557	1+
458.20214	259	
476.20885	192	
481.16203	267	
511.71177	221	
542.76153	183	
562.22883	186	
569.22863	263	
575.10755	141	
625.25752	267	1+
628.60116	267	1+
628.93685	442	
629.25222	213	
639.28000	317	1+
657.29901	276	1+
660.27688	192	
660.76801	258	1+
674.27665	304	
715.27382	432	1+
717.82167	240	
730.82363	143	
739.81766	360	
740.30638	294	
742.81177	171	
754.29131	166	
772.32018	647	1+
781.58944	208	
797.35068	358	1+
813.38798	303	1+
813.70582	172	
814.03316	141	
910.37947	213	1+
933.40194	200	
933.87910	237	
935.37673	542	1+
958.45942	279	1+
958.46275	135	
981.95734	315	1+
985.40016	271	1+
1089.51517	147	
1252.46809	3069	1+
1337.55501	1666	1+
1365.54926	1612	1+
1450.63069	643	1+
1540.64538	1255	1+
END IONS

###FS:    #m/z: 960.41718 #charge   2
###MaxRes:#m/z:  0.00000 #charge-128
###MS: 1313
###MSMS: 1315
BEGIN IONS
TITLE=Cmpd 468, AutoMSn(960.4172), 22.2 min
RTINSECONDS=1333.75
SCANS=MS: 1313 MSMS: 1315
PEPMASS=960.41718	28116
CHARGE=2+
366.14284	159	
375.05192	149	
389.15520	177	
402.23408	618	1+
403.03968	191	
437.18922	918	1+
459.24567	212	
525.27589	155	
563.08311	688	1+
665.29981	357	1+
752.31901	170	
784.03712	307	
784.36933	148	
791.18542	164	
802.39008	444	
802.87795	216	
811.35181	267	
860.44257	173	
883.91718	813	1+
925.41231	209	
931.34883	149	
933.44453	426	
933.93826	403	
956.93674	191	
957.42285	228	1+
959.43975	413	1+
964.45596	145	
965.41697	360	1+
967.17066	269	
973.96759	246	1+
996.39946	390	
1001.40955	172	
1097.78498	188	
1246.58386	201	
1515.70003	829	1+
1767.82623	678	1+
1892.72286	622	1+
1919.81304	858	1+
END IONS

###FS:    #m/z: 773.72183 #charge   3
###MaxRes:#m/z:  0.00000 #charge-128
###MS: 1313
###MSMS: 1316
BEGIN IONS
TITLE=Cmpd 469, AutoMSn(773.7218), 22.2 min
RTINSECONDS=1334.25
SCANS=MS: 1313 MSMS: 1316
PEPMASS=773.72183	23278
CHARGE=3+
402.22162	339	1+
417.72495	296	
431.21649	497	1+
468.18658	436	1+
470.18410	203	
508.78233	209	
514.25246	339	
537.26281	487	
537.75640	295	
562.26552	205	1+
569.77983	238	1+
578.27281	1401	1+
580.81189	182	
581.27236	625	1+
594.30747	201	
614.80154	1872	1+
622.29485	424	1+
623.78905	208	
626.73648	405	
627.24950	198	
628.80546	237	
652.30903	1367	1+
660.28471	230	1+
663.33080	224	
667.33864	249	
677.33979	334	
678.90228	331	
680.32242	276	1+
683.80008	282	1+
689.31557	230	1+
764.36920	321	1+
771.71353	445	1+
772.05121	328	
772.36728	772	1+
777.03409	347	
777.71976	186	
817.42163	260	1+
834.41064	226	1+
859.40208	488	1+
861.42764	1867	1+
871.36238	210	
889.42274	948	1+
931.46228	3289	1+
949.46457	1071	1+
956.48506	361	1+
958.47471	10586	1+
972.47867	418	1+
977.46034	217	
986.47252	7106	1+
1044.53784	3697	1+
1062.55255	2615	1+
1072.52459	189	
1074.51339	251	
1090.54434	958	1+
1160.53309	197	
1229.59598	5251	1+
1239.58461	660	1+
1257.58640	577	1+
1257.59231	6223	1+
1297.62689	523	1+
1315.65258	828	1+
1334.69035	247	
1342.66941	505	1+
1539.67430	402	1+
1618.69740	1674	1+
1723.86616	896	1+
1731.78790	750	1+
END IONS

###FS:    #m/z: 415.25283 #charge   1
###MaxRes:#m/z:  0.00000 #charge-128
###MS: 1317
###MSMS: 1318
BEGIN IONS
TITLE=Cmpd 470, AutoMSn(415.2528), 22.3 min
RTINSECONDS=1337.28
SCANS=MS: 1317 MSMS: 1318
PEPMASS=415.25283	31259
CHARGE=1+
335.16506	104	
398.28832	102	
400.25453	210	
END IONS

###FS:    #m/z: 773.72048 #charge   3
###MaxRes:#m/z:  0.00000 #charge-128
###MS: 1317
###MSMS: 1319
BEGIN IONS
TITLE=Cmpd 471, AutoMSn(773.7205), 22.3 min
RTINSECONDS=1337.78
SCANS=MS: 1317 MSMS: 1319
PEPMASS=773.72048	29657
CHARGE=3+
431.22616	235	1+
434.22825	256	
445.21913	275	1+
465.23241	169	
468.18308	363	
486.47258	242	
493.73987	3373	1+
508.78627	314	
514.25459	237	1+
531.26029	229	1+
546.28126	220	
556.24504	231	
561.23834	270	1+
566.28972	257	1+
578.27515	1382	1+
580.77490	228	1+
581.26769	736	1+
606.27734	385	1+
606.79223	250	
638.32442	168	
652.30849	1589	1+
667.34374	188	
671.83444	187	
680.29554	552	1+
683.30216	176	
685.84180	430	1+
764.36720	235	1+
772.35245	762	1+
774.03744	177	
777.71638	187	
817.43074	240	1+
834.43881	347	1+
859.40669	244	
861.42178	618	
862.42767	1043	1+
872.21673	202	
889.41921	574	1+
931.45773	3408	1+
944.76440	168	
949.46969	1661	1+
958.47610	11431	1+
978.53409	216	1+
986.47433	1411	1+
987.47682	2649	1+
1044.53641	3182	1+
1062.55200	2362	1+
1072.50614	975	1+
1090.54728	1154	1+
1132.56260	194	
1160.51458	223	
1229.57762	350	
1229.59630	4609	1+
1245.61088	327	1+
1252.46351	203	
1252.47712	438	1+
1257.58664	439	
1257.59209	5925	1+
1258.59232	219	
1298.64988	710	1+
1315.67447	734	1+
1333.68366	216	
1343.67228	519	1+
1618.68254	1181	1+
1731.80582	427	1+
END IONS

###FS:    #m/z: 813.08947 #charge   2
###MaxRes:#m/z:  0.00000 #charge-128
###MS: 1317
###MSMS: 1320
BEGIN IONS
TITLE=Cmpd 472, AutoMSn(813.0895), 22.3 min
RTINSECONDS=1338.28
SCANS=MS: 1317 MSMS: 1320
PEPMASS=813.08947	24474
CHARGE=2+
402.24599	254	
431.20853	136	
455.21699	202	
476.22306	187	
479.75100	136	
481.16465	175	
511.71175	210	
512.20266	155	
561.75021	163	
569.22143	438	1+
628.58824	277	
629.26553	161	
657.28247	302	1+
660.29348	326	1+
660.77429	140	
674.27855	187	
674.77451	168	
714.28131	145	
717.31967	318	1+
726.31532	199	
738.82128	248	1+
740.30849	144	
755.32965	247	1+
759.36609	148	
770.81407	245	
772.32058	449	1+
786.33466	189	
809.34724	307	1+
813.36265	332	1+
827.40050	234	
828.53524	143	
854.35894	257	
911.38847	156	
935.37489	360	1+
952.63534	230	
959.47803	321	1+
1252.45974	1983	1+
1337.54963	1565	1+
1365.55149	1412	1+
1593.65215	628	1+
END IONS

###FS:    #m/z: 415.25183 #charge   1
###MaxRes:#m/z:  0.00000 #charge-128
###MS: 1321
###MSMS: 1322
BEGIN IONS
TITLE=Cmpd 473, AutoMSn(415.2518), 22.4 min
RTINSECONDS=1341.3
SCANS=MS: 1321 MSMS: 1322
PEPMASS=415.25183	39112
CHARGE=1+
362.22718	119	
400.25986	117	
413.23850	139	
END IONS

###FS:    #m/z: 773.71890 #charge   3
###MaxRes:#m/z:  0.00000 #charge-128
###MS: 1321
###MSMS: 1323
BEGIN IONS
TITLE=Cmpd 474, AutoMSn(773.7189), 22.4 min
RTINSECONDS=1341.8
SCANS=MS: 1321 MSMS: 1323
PEPMASS=773.71890	31166
CHARGE=3+
402.22737	288	1+
433.20743	230	1+
457.24003	153	
468.17350	178	
506.58170	170	
514.24746	145	
521.26456	153	
522.77737	572	
536.76726	550	1+
537.24328	152	
539.20904	230	1+
578.26963	1006	1+
581.26286	716	1+
614.80387	1333	1+
620.28725	320	1+
623.32084	321	1+
626.73679	259	
636.29881	237	1+
652.30081	1858	1+
658.33094	371	1+
663.32749	291	1+
666.30944	171	
669.77683	212	
680.30432	299	1+
749.34361	141	
749.34941	256	1+
753.35631	207	
764.35971	309	1+
771.68028	147	
772.32228	140	
773.34301	397	1+
809.86252	325	
810.34865	442	1+
861.42253	2514	1+
866.39856	155	
866.88795	229	1+
871.23634	148	
889.42762	999	1+
899.42548	157	
903.43372	222	1+
931.45697	2793	1+
941.47229	256	1+
949.47126	1370	1+
958.47480	9390	1+
977.47292	245	1+
986.47258	3933	1+
1044.53989	631	
1045.52908	1848	1+
1055.50095	527	1+
1062.55433	2699	1+
1073.51071	210	
1090.54293	1075	1+
1160.54809	174	
1229.58031	196	
1229.59576	2705	1+
1230.57277	200	
1257.59189	6050	1+
1257.59228	324	
1258.59237	304	
1343.64309	662	1+
END IONS

###FS:    #m/z: 764.38796 #charge   3
###MaxRes:#m/z:  0.00000 #charge-128
###MS: 1321
###MSMS: 1324
BEGIN IONS
TITLE=Cmpd 475, AutoMSn(764.3880), 22.4 min
RTINSECONDS=1342.3
SCANS=MS: 1321 MSMS: 1324
PEPMASS=764.38796	19165
CHARGE=3+
375.18254	603	
468.18655	625	
578.27210	2552	1+
580.28011	1904	1+
594.81912	449	
614.82136	516	
624.31999	435	
649.33308	598	
652.30437	4302	1+
658.33659	1236	
658.83237	908	
671.83809	979	
677.33734	632	
730.26846	625	
759.41209	502	
761.35821	610	
764.38249	965	1+
777.42806	520	
861.43066	6726	1+
872.49372	1135	1+
890.50552	3101	1+
931.46443	6630	1+
941.74583	433	
949.47442	4918	1+
958.47761	34228	1+
1013.41945	773	
1014.42456	587	
1027.50288	1815	1+
1044.53375	9718	1+
1062.55678	9490	1+
1110.47390	10157	1+
1110.47532	945	
1111.47048	476	
1132.54751	595	
1133.55505	470	
1170.62935	1278	1+
1188.64031	572	
1189.63162	440	
1211.58677	2123	1+
1229.59432	26060	1+
1333.67830	682	
1334.66254	436	
1408.60629	3911	1+
END IONS

###FS:    #m/z: 415.25225 #charge   1
###MaxRes:#m/z:  0.00000 #charge-128
###MS: 1325
###MSMS: 1326
BEGIN IONS
TITLE=Cmpd 476, AutoMSn(415.2522), 22.4 min
RTINSECONDS=1345.32
SCANS=MS: 1325 MSMS: 1326
PEPMASS=415.25225	47309
CHARGE=1+
413.23385	234	1+
END IONS

###FS:    #m/z: 764.38886 #charge   3
###MaxRes:#m/z:  0.00000 #charge-128
###MS: 1325
###MSMS: 1327
BEGIN IONS
TITLE=Cmpd 477, AutoMSn(764.3889), 22.4 min
RTINSECONDS=1345.82
SCANS=MS: 1325 MSMS: 1327
PEPMASS=764.38886	21074
CHARGE=3+
375.18380	276	
468.18942	596	
578.27219	1210	1+
580.27704	1351	1+
585.82340	253	
586.28623	287	
594.83204	339	
606.29772	991	
606.81124	307	
612.76296	333	
614.81829	742	
624.32745	266	
643.34753	611	1+
649.32667	408	
652.30479	2411	1+
671.84735	744	
672.35264	329	
677.33902	448	1+
716.38728	269	
730.27412	516	
764.36614	681	1+
777.41903	594	
861.42665	4371	1+
861.43464	756	1+
872.19751	356	
872.49358	1525	1+
890.50415	2455	1+
931.46099	4292	1+
949.47031	2754	1+
958.47704	24127	1+
1013.42175	1516	1+
1027.49664	1370	1+
1044.53645	7814	1+
1056.36672	369	
1062.55377	6523	1+
1110.46976	656	
1110.47530	7918	1+
1111.47702	535	
1132.53092	333	
1188.63684	420	
1189.63772	346	
1229.59583	17420	1+
1315.66483	1856	1+
1333.66858	529	
1334.68654	271	
1408.61142	2852	1+
END IONS

###FS:    #m/z: 437.23512 #charge   1
###MaxRes:#m/z:  0.00000 #charge-128
###MS: 1325
###MSMS: 1328
BEGIN IONS
TITLE=Cmpd 478, AutoMSn(437.2351), 22.4 min
RTINSECONDS=1346.32
SCANS=MS: 1325 MSMS: 1328
PEPMASS=437.23512	10846
CHARGE=1+
416.23204	209	
420.23326	196	
434.26701	216	
437.23525	11915	1+
END IONS

###FS:    #m/z: 626.06302 #charge   3
###MaxRes:#m/z:  0.00000 #charge-128
###MS: 1329
###MSMS: 1330
BEGIN IONS
TITLE=Cmpd 479, AutoMSn(626.0630), 22.5 min
RTINSECONDS=1349.34
SCANS=MS: 1329 MSMS: 1330
PEPMASS=626.06302	19092
CHARGE=3+
331.17498	174	
378.13875	165	
382.67872	200	
428.17322	248	
431.21268	673	1+
431.55515	233	
446.26983	474	
459.22389	392	
459.55684	193	
465.23231	427	1+
465.55435	540	
483.71746	262	1+
490.19347	287	1+
503.26164	313	1+
508.26463	268	1+
517.75941	167	
525.31218	417	1+
527.25267	163	
534.76592	263	
535.26363	274	
541.24875	248	1+
543.32315	2673	1+
582.32168	467	1+
586.30658	170	
590.29957	262	1+
591.80371	197	
596.78461	317	1+
600.34324	5069	1+
622.32018	289	
623.30450	289	
624.31348	327	
625.31359	734	1+
626.68933	160	
627.31687	595	1+
628.42041	200	
629.29646	770	1+
632.56371	246	
646.81523	1397	1+
675.32439	267	
680.31802	190	
706.35107	515	1+
715.37126	3512	1+
753.88317	194	
844.43571	211	
862.44032	1903	1+
955.42141	343	1+
959.46181	717	1+
977.46257	2354	1+
983.41146	2932	1+
1096.49491	4252	1+
1209.57857	2297	1+
1293.63131	1028	1+
1310.62537	1180	1+
1375.66802	1433	1+
1393.67314	2662	1+
1639.78694	1400	1+
END IONS

###FS:    #m/z: 834.41237 #charge   3
###MaxRes:#m/z:  0.00000 #charge-128
###MS: 1329
###MSMS: 1331
BEGIN IONS
TITLE=Cmpd 480, AutoMSn(834.4124), 22.5 min
RTINSECONDS=1349.84
SCANS=MS: 1329 MSMS: 1331
PEPMASS=834.41237	13201
CHARGE=3+
354.15537	131	
455.20470	262	
534.28987	106	
534.75778	167	
543.33313	123	
583.29993	105	
596.79757	133	
600.34368	739	1+
624.28676	158	
646.81999	254	
647.32399	221	
688.32344	184	
692.32921	142	
706.34379	206	
715.21516	130	
715.37388	446	1+
754.38398	154	
762.87968	114	
763.40031	194	
820.88395	112	
834.39813	578	1+
834.74209	252	
862.44317	259	
977.46926	1034	1+
983.42070	1206	1+
1090.55638	190	
1096.49253	1710	1+
1126.53907	117	
1191.60746	135	
1209.58690	1262	1+
1292.64240	209	
1310.65046	550	1+
1393.67334	808	1+
1405.70820	118	
END IONS

###FS:    #m/z: 617.98461 #charge   3
###MaxRes:#m/z:  0.00000 #charge-128
###MS: 1329
###MSMS: 1332
BEGIN IONS
TITLE=Cmpd 481, AutoMSn(617.9846), 22.5 min
RTINSECONDS=1350.34
SCANS=MS: 1329 MSMS: 1332
PEPMASS=617.98461	9871
CHARGE=3+
413.15287	110	
444.19860	105	
481.23906	106	
550.03622	108	
563.25429	116	
572.36945	165	
577.29603	114	
591.26371	111	
598.28620	105	
602.37211	114	
614.28831	263	
615.31578	1113	1+
618.32440	716	1+
620.32995	1042	1+
690.36635	105	
697.83648	128	
701.41740	301	1+
762.39592	119	
977.48000	134	
1408.72198	406	1+
1637.80369	2308	1+
END IONS

###FS:    #m/z: 626.06455 #charge   3
###MaxRes:#m/z:  0.00000 #charge-128
###MS: 1333
###MSMS: 1334
BEGIN IONS
TITLE=Cmpd 482, AutoMSn(626.0645), 22.6 min
RTINSECONDS=1353.37
SCANS=MS: 1333 MSMS: 1334
PEPMASS=626.06455	25370
CHARGE=3+
366.17803	213	
395.18912	278	
422.71557	255	
431.20958	1071	1+
431.87128	237	
436.71306	196	
446.26569	603	1+
459.22873	280	
459.55622	272	
465.22563	598	
465.56272	715	
465.89213	243	
480.24218	196	
491.20590	185	
509.25996	433	
526.27790	264	1+
535.26187	366	
539.74115	465	1+
541.59046	209	
543.32081	3668	1+
582.33097	307	1+
591.28506	536	1+
596.29441	273	
596.77633	211	
600.34742	7208	1+
605.29940	1399	
622.33895	663	1+
624.31556	1568	1+
628.31094	765	1+
630.32244	287	
636.79912	192	
638.79410	299	
655.81845	1503	1+
675.33046	204	
679.32515	233	1+
684.82959	191	
715.37286	4652	1+
755.26789	456	1+
844.42696	619	1+
855.35816	940	1+
862.43886	2720	1+
872.19623	529	
955.43738	449	1+
959.45086	711	1+
966.40002	626	1+
977.46527	2547	1+
983.41744	3986	1+
1079.47624	605	1+
1090.54001	249	
1096.49864	5971	1+
1210.58423	1993	1+
1266.62501	519	1+
1292.61743	2360	1+
1311.63687	1548	1+
1375.66539	1639	1+
1393.67092	3340	1+
1411.67411	1612	1+
1621.77048	413	1+
1639.79494	1643	1+
END IONS

###FS:    #m/z: 833.84009 #charge   2
###MaxRes:#m/z:  0.00000 #charge-128
###MS: 1333
###MSMS: 1335
BEGIN IONS
TITLE=Cmpd 483, AutoMSn(833.8401), 22.6 min
RTINSECONDS=1353.87
SCANS=MS: 1333 MSMS: 1335
PEPMASS=833.84009	19492
CHARGE=2+
392.66292	104	
414.19264	138	
437.19794	117	
485.20665	109	
488.19928	104	
509.25706	228	1+
534.75264	137	
535.25603	123	
543.32109	285	1+
600.34065	722	1+
603.26388	119	
646.81163	410	1+
688.82813	239	
689.33399	114	
697.33904	291	
697.82186	287	
706.32597	301	
715.36894	308	
753.87916	130	
762.87391	175	
830.41831	111	
832.65376	123	
834.41995	377	1+
834.77220	205	
835.07421	315	
855.34432	120	
862.44042	663	1+
915.35575	169	
977.46988	1111	1+
983.41020	815	1+
1090.53979	184	
1096.50004	1427	1+
1191.61255	213	
1209.58814	1487	1+
1292.67714	109	
1309.60576	641	1+
1639.76092	377	1+
END IONS

###FS:    #m/z: 617.98295 #charge   3
###MaxRes:#m/z:  0.00000 #charge-128
###MS: 1333
###MSMS: 1336
BEGIN IONS
TITLE=Cmpd 484, AutoMSn(617.9830), 22.6 min
RTINSECONDS=1354.37
SCANS=MS: 1333 MSMS: 1336
PEPMASS=617.98295	11037
CHARGE=3+
380.23014	102	
432.74641	173	
587.28878	100	
598.26049	226	1+
600.31301	422	1+
613.30669	533	1+
616.32444	832	1+
617.94507	132	
618.32467	1753	1+
622.81220	121	
623.33245	136	
632.27319	106	
678.28946	106	
702.41469	118	
704.86385	135	
705.37673	100	
762.37411	104	
774.29186	161	
810.87588	142	
821.39201	315	1+
864.48513	171	
1193.54819	321	1+
1637.79072	1575	1+
END IONS

###FS:    #m/z: 608.33974 #charge   2
###MaxRes:#m/z:  0.00000 #charge-128
###MS: 1337
###MSMS: 1338
BEGIN IONS
TITLE=Cmpd 485, AutoMSn(608.3397), 22.6 min
RTINSECONDS=1357.4
SCANS=MS: 1337 MSMS: 1338
PEPMASS=608.33974	18523
CHARGE=2+
340.18311	935	1+
345.22483	108	
375.22563	189	
390.16433	419	1+
437.23171	146	
446.76137	164	
456.03872	125	
462.27862	132	
462.36582	132	
474.29577	151	
475.25533	453	1+
482.25608	117	
483.50193	176	
503.26465	199	
510.28326	110	
536.29899	202	
555.34555	119	
555.74526	125	
571.35438	5061	1+
587.29453	133	
587.76883	111	
591.30719	121	
604.32715	376	1+
606.32540	1471	1+
607.69252	185	
610.32163	1039	1+
617.30230	107	
649.40592	169	
652.29033	116	
678.32183	107	
684.43752	2570	1+
771.17908	117	
813.48254	1486	1+
910.53568	10292	1+
911.31198	120	
1073.60085	1126	1+
END IONS

###FS:    #m/z: 626.06342 #charge   3
###MaxRes:#m/z:  0.00000 #charge-128
###MS: 1337
###MSMS: 1339
BEGIN IONS
TITLE=Cmpd 486, AutoMSn(626.0634), 22.6 min
RTINSECONDS=1357.9
SCANS=MS: 1337 MSMS: 1339
PEPMASS=626.06342	23519
CHARGE=3+
330.16708	282	1+
345.21753	324	
378.12807	256	
428.18894	275	
431.21065	327	
431.54510	209	
431.87043	287	
437.54713	238	
446.27406	398	1+
459.22304	445	
459.56229	454	
459.89420	369	
465.22656	414	
478.21011	274	
483.68689	224	
534.74995	384	
540.25748	437	1+
543.32010	3384	1+
582.32777	248	1+
591.29070	252	
600.34405	5164	1+
607.30173	264	1+
622.32521	476	1+
624.29307	1217	1+
627.31010	263	
628.31540	698	1+
630.31472	550	1+
633.81498	247	1+
646.81188	564	
655.82056	616	
675.32675	214	
688.32373	1012	1+
688.83781	381	
715.37217	4400	1+
726.32727	286	
753.87647	298	
811.38296	270	1+
844.42726	751	1+
862.43547	2223	1+
872.19717	281	
872.38131	448	1+
959.45804	368	1+
977.46628	2180	1+
981.42335	218	1+
983.40451	235	
983.41060	3164	1+
1078.48120	584	1+
1090.55763	199	
1096.49934	4784	1+
1209.57780	2802	1+
1293.61814	1119	1+
1311.63821	1173	1+
1393.67220	3507	1+
1411.68628	1263	1+
1639.78920	1575	1+
END IONS

###FS:    #m/z: 834.06419 #charge   2
###MaxRes:#m/z:  0.00000 #charge-128
###MS: 1337
###MSMS: 1340
BEGIN IONS
TITLE=Cmpd 487, AutoMSn(834.0642), 22.6 min
RTINSECONDS=1358.41
SCANS=MS: 1337 MSMS: 1340
PEPMASS=834.06419	18381
CHARGE=2+
428.18537	100	
479.75911	105	
543.32259	213	
600.34545	704	1+
600.70108	107	
604.72316	109	
610.74022	164	
615.30824	117	
626.26035	108	
646.26837	324	1+
646.39269	102	
646.82417	102	
655.82363	295	1+
697.34014	212	
697.84263	281	
706.34441	399	1+
715.36521	178	
763.50158	268	
820.90725	162	
828.73014	104	
832.39030	103	
833.40556	334	1+
834.75403	262	
835.08050	253	
862.43637	257	
977.45679	803	1+
983.43374	718	1+
1090.56455	110	
1096.49135	1644	1+
1191.59242	123	
1209.57673	964	1+
1293.66700	147	
1506.76740	501	1+
END IONS

###FS:    #m/z: 608.34076 #charge   2
###MaxRes:#m/z:  0.00000 #charge-128
###MS: 1341
###MSMS: 1342
BEGIN IONS
TITLE=Cmpd 488, AutoMSn(608.3408), 22.7 min
RTINSECONDS=1361.43
SCANS=MS: 1341 MSMS: 1342
PEPMASS=608.34076	75029
CHARGE=2+
340.18627	3005	1+
342.72885	518	
375.22244	389	
390.16513	974	
474.28859	910	1+
482.24953	283	
503.24248	989	1+
532.23078	485	
536.30978	365	
554.33149	538	
571.35528	18662	1+
606.31956	363	
608.33240	424	
610.33250	376	
645.32334	288	
684.43654	6615	1+
813.48055	4611	1+
823.05730	698	
893.50658	337	
910.53450	43336	1+
1073.58046	422	
1073.59987	6105	1+
1074.59487	300	
END IONS

###FS:    #m/z: 986.95125 #charge   3
###MaxRes:#m/z:  0.00000 #charge-128
###MS: 1341
###MSMS: 1343
BEGIN IONS
TITLE=Cmpd 489, AutoMSn(986.9513), 22.7 min
RTINSECONDS=1361.93
SCANS=MS: 1341 MSMS: 1343
PEPMASS=986.95125	23110
CHARGE=3+
376.18911	162	
402.23606	705	1+
437.18416	149	
475.72404	132	
603.24924	376	1+
603.58896	227	
603.92985	139	
611.76399	168	
653.26408	439	
679.21571	146	
690.21558	148	
807.43614	139	
818.44145	133	
864.79871	147	
919.12587	164	
919.50326	195	
919.82196	163	
968.18110	156	
977.03119	208	
987.46413	246	
989.45115	196	
1056.43048	170	
1056.96057	167	
1091.01548	132	
1114.42584	126	
1115.45005	159	
1194.45835	167	
1807.74462	1518	1+
1954.04331	896	1+
END IONS

###FS:    #m/z: 1184.33336 #charge   2
###MaxRes:#m/z:  0.00000 #charge-128
###MS: 1341
###MSMS: 1344
BEGIN IONS
TITLE=Cmpd 490, AutoMSn(1184.3334), 22.7 min
RTINSECONDS=1362.43
SCANS=MS: 1341 MSMS: 1344
PEPMASS=1184.33336	17491
CHARGE=2+
366.13944	213	
576.27278	186	
690.27085	112	
807.76190	104	
919.47982	109	
930.02007	107	
1077.53989	135	
1114.89137	141	
1130.66683	114	
1180.55764	104	
1184.35401	104	
1185.29693	102	
1185.63662	127	
END IONS

###FS:    #m/z: 608.34159 #charge   2
###MaxRes:#m/z:  0.00000 #charge-128
###MS: 1345
###MSMS: 1346
BEGIN IONS
TITLE=Cmpd 491, AutoMSn(608.3416), 22.8 min
RTINSECONDS=1365.45
SCANS=MS: 1345 MSMS: 1346
PEPMASS=608.34159	145214
CHARGE=2+
340.18597	4222	1+
342.72264	890	
375.22992	719	
390.16511	1423	
474.28991	1901	1+
482.26215	676	
483.50246	536	
503.24929	1923	1+
536.30648	556	
554.32896	788	
571.35496	34737	1+
684.43663	13631	1+
795.45974	600	
813.48033	9689	1+
892.52191	1573	1+
910.53451	82273	1+
1073.60201	12421	1+
1073.60218	661	
END IONS

###FS:    #m/z: 986.94960 #charge   3
###MaxRes:#m/z:  0.00000 #charge-128
###MS: 1345
###MSMS: 1347
BEGIN IONS
TITLE=Cmpd 492, AutoMSn(986.9496), 22.8 min
RTINSECONDS=1365.95
SCANS=MS: 1345 MSMS: 1347
PEPMASS=986.94960	22224
CHARGE=3+
398.14285	147	
402.23286	826	1+
437.18490	220	
525.23900	174	
576.26964	429	1+
589.76893	144	
603.24231	403	1+
603.59119	136	
603.92878	178	
632.58354	157	
653.26600	1418	1+
689.60500	150	
737.20272	150	
766.33834	160	
776.35019	136	
834.96532	136	
864.45426	340	1+
867.87584	157	
919.16022	134	
924.43202	133	
933.47832	137	
968.13330	211	
968.50174	317	1+
968.82141	125	
977.03380	372	
978.48562	155	
984.43002	248	1+
1045.21705	199	
1055.49668	131	
1113.89133	153	
1148.15960	132	
1356.67571	144	
1807.72663	1263	1+
1895.74578	380	1+
END IONS

###FS:    #m/z: 1184.32920 #charge   2
###MaxRes:#m/z:  0.00000 #charge-128
###MS: 1345
###MSMS: 1348
BEGIN IONS
TITLE=Cmpd 493, AutoMSn(1184.3292), 22.8 min
RTINSECONDS=1366.45
SCANS=MS: 1345 MSMS: 1348
PEPMASS=1184.32920	18086
CHARGE=2+
479.75127	106	
864.76898	117	
1077.21989	165	
1178.70428	131	
1180.94444	205	
1182.06976	142	
1184.72327	105	
1187.90268	120	
1216.67221	139	
1316.46825	103	
1346.00716	127	
END IONS

###FS:    #m/z: 935.72634 #charge   3
###MaxRes:#m/z:  0.00000 #charge-128
###MS: 1349
###MSMS: 1350
BEGIN IONS
TITLE=Cmpd 494, AutoMSn(935.7263), 22.8 min
RTINSECONDS=1369.47
SCANS=MS: 1349 MSMS: 1350
PEPMASS=935.72634	19222
CHARGE=3+
348.12421	151	
366.14023	193	
402.24486	108	
481.15343	969	1+
485.74485	122	
543.24801	301	1+
616.21570	394	
626.19252	124	
644.20765	514	1+
652.68081	511	
695.32854	110	
731.24935	136	
752.32634	180	
759.85850	132	
866.37599	195	
866.89269	168	
924.06065	100	
930.14722	104	
930.39699	133	
930.94127	149	
933.91842	102	
935.72558	1120	1+
936.06408	1238	1+
936.39211	823	
938.40681	108	
1116.53722	194	
1187.48360	104	
1618.68955	531	1+
2161.92992	562	1+
END IONS

###FS:    #m/z: 991.94650 #charge   2
###MaxRes:#m/z:  0.00000 #charge-128
###MS: 1349
###MSMS: 1351
BEGIN IONS
TITLE=Cmpd 495, AutoMSn(991.9465), 22.8 min
RTINSECONDS=1369.97
SCANS=MS: 1349 MSMS: 1351
PEPMASS=991.94650	11389
CHARGE=2+
398.13683	177	
402.23330	1243	1+
437.18000	448	1+
515.31494	248	
532.99962	104	
545.27077	119	
550.27224	161	
636.25463	255	1+
653.26156	2108	1+
669.29250	111	
721.32454	158	
754.10194	102	
760.24336	108	
818.43692	137	
822.37536	133	
839.36128	106	
884.38519	112	
904.87917	251	1+
967.40133	117	
991.40846	149	
1055.44423	100	
1114.52145	105	
1150.65849	108	
END IONS

###FS:    #m/z: 987.11442 #charge   3
###MaxRes:#m/z:  0.00000 #charge-128
###MS: 1349
###MSMS: 1352
BEGIN IONS
TITLE=Cmpd 496, AutoMSn(987.1144), 22.8 min
RTINSECONDS=1370.48
SCANS=MS: 1349 MSMS: 1352
PEPMASS=987.11442	16372
CHARGE=3+
366.14829	128	
376.18083	125	
398.13394	142	
402.23581	854	
408.83149	136	
437.17885	110	
515.30807	157	
576.27332	122	
581.28665	106	
603.25870	194	
603.58285	124	
611.31135	104	
611.77151	124	
653.25818	1212	1+
898.34288	145	
924.42114	119	
933.48822	107	
934.99142	138	
970.01657	111	
977.04660	123	
977.38069	121	
977.52875	167	
989.60169	145	
1043.85079	115	
1044.55641	116	
1078.22982	106	
1807.71571	482	1+
END IONS

###FS:    #m/z: 935.72439 #charge   3
###MaxRes:#m/z:  0.00000 #charge-128
###MS: 1353
###MSMS: 1354
BEGIN IONS
TITLE=Cmpd 497, AutoMSn(935.7244), 22.9 min
RTINSECONDS=1373.5
SCANS=MS: 1353 MSMS: 1354
PEPMASS=935.72439	26614
CHARGE=3+
366.13910	287	
402.22905	259	1+
463.14714	117	
479.74003	127	
481.15553	1085	1+
543.25675	120	
550.18539	193	
562.26991	123	
616.22167	517	1+
626.21635	117	
636.15898	117	
644.21073	796	1+
652.66593	225	
691.32142	121	
714.22821	135	
731.24149	218	
752.33634	159	
752.82135	152	
759.38506	132	
809.86104	416	
810.35127	392	1+
846.29497	148	
866.38362	209	
866.88596	168	
929.72270	124	
930.42116	152	
933.45424	180	
935.72431	1743	1+
936.05468	1691	1+
936.38670	1635	1+
959.48047	124	
1175.89402	160	
1176.03188	127	
1388.63266	456	1+
2161.94283	734	1+
END IONS

###FS:    #m/z: 771.09040 #charge   3
###MaxRes:#m/z:  0.00000 #charge-128
###MS: 1353
###MSMS: 1355
BEGIN IONS
TITLE=Cmpd 498, AutoMSn(771.0904), 22.9 min
RTINSECONDS=1374
SCANS=MS: 1353 MSMS: 1355
PEPMASS=771.09040	11890
CHARGE=3+
318.10105	151	
366.12759	222	
402.23541	252	1+
481.16594	167	
485.74311	143	
489.19200	162	
494.23218	147	
556.25276	273	
562.27536	244	
569.72175	156	
578.25894	205	
592.79989	297	
593.28034	266	1+
597.79100	145	
629.27519	209	
629.80058	388	
652.29678	245	
658.30782	350	1+
683.27986	204	
683.77830	177	
686.84415	137	
687.33000	216	
716.82748	279	1+
718.79387	176	
730.27688	265	1+
746.25858	146	
770.36827	146	
772.30263	522	1+
781.58748	232	
797.32445	226	
809.88190	200	1+
910.52529	327	1+
935.36877	359	1+
958.47309	785	1+
1252.47452	1284	1+
1337.56493	646	1+
1365.55333	314	
1487.68225	1018	1+
1602.70041	2857	1+
1715.78128	1119	1+
END IONS

###FS:    #m/z: 860.43831 #charge   3
###MaxRes:#m/z:  0.00000 #charge-128
###MS: 1353
###MSMS: 1356
BEGIN IONS
TITLE=Cmpd 499, AutoMSn(860.4383), 22.9 min
RTINSECONDS=1374.5
SCANS=MS: 1353 MSMS: 1356
PEPMASS=860.43831	10864
CHARGE=3+
344.60787	123	
367.23045	173	
422.15619	150	
458.23724	254	1+
480.24563	175	
515.26961	286	
562.75993	119	
568.26709	153	
608.82604	106	
615.30178	356	1+
628.33805	445	1+
642.39521	111	
644.35709	106	
653.30740	106	
661.30758	149	
671.30649	151	
690.42321	214	
713.42007	122	
765.19035	142	
802.33660	108	
847.37671	111	
885.44697	123	
922.45313	115	
927.98951	137	
932.94528	203	1+
936.44820	181	
987.83661	133	
988.18610	270	
1215.66015	129	
2082.04337	329	1+
END IONS

###FS:    #m/z: 935.72582 #charge   3
###MaxRes:#m/z:  0.00000 #charge-128
###MS: 1357
###MSMS: 1358
BEGIN IONS
TITLE=Cmpd 500, AutoMSn(935.7258), 23.0 min
RTINSECONDS=1377.53
SCANS=MS: 1357 MSMS: 1358
PEPMASS=935.72582	25704
CHARGE=3+
346.18542	113	
366.14287	133	
401.21719	103	
437.18459	108	
463.15206	132	
481.15107	902	1+
485.74660	181	
510.23943	102	
616.21914	379	
626.20104	301	1+
628.34135	121	
644.22642	425	1+
652.28961	127	
652.66851	164	
731.26648	264	
752.32924	116	
753.84689	100	
833.43298	129	
866.39816	217	
866.88704	225	
923.42051	236	1+
930.10053	145	
930.45848	199	
930.99598	199	
935.47287	208	
935.72943	1398	1+
936.06548	1370	1+
936.39053	1399	
942.62559	114	
1163.01290	119	
1388.63126	501	1+
1618.69960	734	1+
2161.95478	553	1+
END IONS

###FS:    #m/z: 771.09120 #charge   3
###MaxRes:#m/z:  0.00000 #charge-128
###MS: 1357
###MSMS: 1359
BEGIN IONS
TITLE=Cmpd 501, AutoMSn(771.0912), 23.0 min
RTINSECONDS=1378.03
SCANS=MS: 1357 MSMS: 1359
PEPMASS=771.09120	16192
CHARGE=3+
402.23515	221	
453.17730	215	1+
455.21732	175	
479.74140	392	
481.16408	161	
506.57037	136	
542.24126	366	1+
550.98711	262	
562.27644	300	1+
569.22577	260	
572.93019	241	
579.28323	145	
586.24412	138	
615.28624	166	
626.73038	559	1+
629.30079	152	
657.29096	162	
658.30792	304	1+
669.77627	364	
686.83113	528	
731.25538	234	
752.33537	173	
754.28630	137	
772.32579	530	1+
781.58615	519	
804.37395	145	
833.43112	175	
935.37014	249	
1252.45169	398	
1253.46703	188	
1365.52711	178	
1365.54701	529	1+
1487.66568	877	1+
1602.71101	2427	1+
1715.78673	1451	1+
END IONS

###FS:    #m/z: 737.53314 #charge   3
###MaxRes:#m/z:  0.00000 #charge-128
###MS: 1357
###MSMS: 1360
BEGIN IONS
TITLE=Cmpd 502, AutoMSn(737.5331), 23.0 min
RTINSECONDS=1378.53
SCANS=MS: 1357 MSMS: 1360
PEPMASS=737.53314	12973
CHARGE=3+
373.15605	136	
387.19671	155	
395.77983	120	
402.18215	172	
408.84331	196	
424.25137	159	
455.77046	152	
457.19544	244	1+
461.14393	121	
487.25473	148	
515.25670	284	
550.24963	146	
576.25330	166	
600.35141	157	
602.27775	256	1+
615.32880	134	
628.34591	702	1+
665.01384	129	
667.81860	120	
680.36242	180	
690.41435	352	1+
716.41973	128	
738.34170	314	1+
740.39850	192	
741.42071	411	1+
750.08483	188	
801.33540	283	1+
815.41084	152	
926.46318	136	
936.46487	208	
988.49472	159	
999.00943	132	
END IONS

###FS:    #m/z: 806.31361 #charge   3
###MaxRes:#m/z:  0.00000 #charge-128
###MS: 1361
###MSMS: 1362
BEGIN IONS
TITLE=Cmpd 503, AutoMSn(806.3136), 23.0 min
RTINSECONDS=1381.56
SCANS=MS: 1361 MSMS: 1362
PEPMASS=806.31361	12439
CHARGE=3+
432.17784	118	
495.23008	106	
531.63063	106	
548.20007	105	
562.27400	109	
584.32155	113	
659.28315	108	
689.69321	141	
690.18918	261	
694.81736	304	1+
720.35614	136	
732.22877	134	
732.72692	135	
737.23077	114	
752.33609	297	1+
772.30833	137	
804.41193	124	
807.88981	108	
866.38086	492	1+
1378.36774	138	
1463.40408	101	
1618.69812	1466	1+
END IONS

###FS:    #m/z: 860.28125 #charge   3
###MaxRes:#m/z:  0.00000 #charge-128
###MS: 1361
###MSMS: 1363
BEGIN IONS
TITLE=Cmpd 504, AutoMSn(860.2812), 23.0 min
RTINSECONDS=1382.06
SCANS=MS: 1361 MSMS: 1363
PEPMASS=860.28125	14066
CHARGE=3+
368.14051	123	
387.20544	175	
402.22411	124	
458.23440	211	1+
473.77633	167	
515.26541	214	
600.32871	126	
603.23734	145	
615.81472	172	
628.35712	370	
641.29846	171	
690.43236	123	
719.35453	138	
741.42916	178	
741.82838	133	
797.44175	182	
801.32881	150	
802.85894	122	
822.43485	135	
832.32912	119	
858.41798	215	1+
872.79372	140	
884.41833	148	
934.46521	120	
936.95807	291	
971.42076	122	
1026.20864	144	
END IONS

###FS:    #m/z: 737.53293 #charge   3
###MaxRes:#m/z:  0.00000 #charge-128
###MS: 1361
###MSMS: 1364
BEGIN IONS
TITLE=Cmpd 505, AutoMSn(737.5329), 23.0 min
RTINSECONDS=1382.56
SCANS=MS: 1361 MSMS: 1364
PEPMASS=737.53293	11984
CHARGE=3+
371.21599	175	
381.18301	110	
402.17302	148	
408.83311	251	
481.23479	256	1+
491.58497	160	
515.26640	450	1+
557.22874	177	
575.28985	143	
600.34988	250	1+
602.28390	162	
622.33115	117	
624.63058	152	
628.33330	635	1+
634.60717	112	
636.65768	120	
642.28217	161	
672.30702	124	
690.38191	134	
716.32441	135	
721.34365	119	
733.37555	273	1+
736.37839	142	
740.39442	116	
742.40344	152	
784.35014	130	
823.86742	114	
834.44399	137	
927.47375	119	
937.46371	118	
1473.70034	1297	1+
END IONS

###FS:    #m/z: 597.82693 #charge   2
###MaxRes:#m/z:  0.00000 #charge-128
###MS: 1365
###MSMS: 1366
BEGIN IONS
TITLE=Cmpd 506, AutoMSn(597.8269), 23.1 min
RTINSECONDS=1385.59
SCANS=MS: 1365 MSMS: 1366
PEPMASS=597.82693	14016
CHARGE=2+
314.20810	256	
338.20562	1362	1+
409.27731	1163	1+
431.23364	494	
437.27430	1137	1+
520.31763	313	
538.32152	2003	1+
560.27642	403	
584.29582	206	
590.32887	354	
594.30605	899	1+
597.30133	374	
598.32019	615	1+
600.34501	299	
602.29309	154	
640.30319	293	
657.33094	9672	1+
657.33762	1513	1+
714.34633	1043	1+
741.34992	213	
758.37849	7651	1+
767.82580	165	
768.56894	337	
857.44008	996	1+
END IONS

###FS:    #m/z: 806.31353 #charge   3
###MaxRes:#m/z:  0.00000 #charge-128
###MS: 1365
###MSMS: 1367
BEGIN IONS
TITLE=Cmpd 507, AutoMSn(806.3135), 23.1 min
RTINSECONDS=1386.09
SCANS=MS: 1365 MSMS: 1367
PEPMASS=806.31353	12126
CHARGE=3+
431.18662	126	
455.21940	122	
455.78152	122	
535.24795	112	
537.29084	161	
542.24413	119	
555.73917	101	
623.65821	129	
640.33477	135	
689.69758	124	
694.82344	104	
732.24134	208	
746.22560	130	
752.32819	174	
752.84259	118	
792.44789	145	
801.35216	115	
805.37386	203	
809.85881	458	
810.36309	475	1+
833.40418	162	
866.39890	160	
866.89856	193	
1061.26407	100	
1378.33840	123	
1491.44035	110	
END IONS

###FS:    #m/z: 737.53301 #charge   2
###MaxRes:#m/z:  0.00000 #charge-128
###MS: 1365
###MSMS: 1368
BEGIN IONS
TITLE=Cmpd 508, AutoMSn(737.5330), 23.1 min
RTINSECONDS=1386.6
SCANS=MS: 1365 MSMS: 1368
PEPMASS=737.53301	9651
CHARGE=2+
333.09216	112	
338.20739	155	
340.17787	106	
363.21433	110	
371.16062	198	
374.18183	225	
386.16605	118	
402.19918	525	1+
408.84143	161	
413.23919	219	1+
431.22199	309	
434.11937	117	
461.14204	177	
467.23503	132	
480.21106	118	
487.27765	273	
516.26184	117	
524.58640	148	
533.94518	264	
568.23523	135	
578.26688	110	
583.32036	146	
628.32485	157	
657.33376	264	
690.40594	371	
715.34451	114	
737.36591	250	1+
758.36985	477	1+
777.37839	328	1+
1005.46017	110	
END IONS

###FS:    #m/z: 597.82786 #charge   2
###MaxRes:#m/z:  0.00000 #charge-128
###MS: 1369
###MSMS: 1370
BEGIN IONS
TITLE=Cmpd 509, AutoMSn(597.8279), 23.2 min
RTINSECONDS=1389.63
SCANS=MS: 1369 MSMS: 1370
PEPMASS=597.82786	57559
CHARGE=2+
314.20615	544	
338.20524	5647	1+
409.27917	3451	1+
431.23443	1816	
437.27300	3698	1+
520.31007	734	
538.32289	5847	1+
560.27773	1982	1+
596.32067	528	
640.30245	977	
657.32979	36598	1+
714.35319	2067	1+
740.35960	1290	1+
758.37770	29676	1+
767.45819	655	
857.44050	3454	1+
END IONS

###FS:    #m/z: 758.37495 #charge   1
###MaxRes:#m/z:  0.00000 #charge-128
###MS: 1369
###MSMS: 1371
BEGIN IONS
TITLE=Cmpd 510, AutoMSn(758.3749), 23.2 min
RTINSECONDS=1390.13
SCANS=MS: 1369 MSMS: 1371
PEPMASS=758.37495	8649
CHARGE=1+
536.23650	114	
584.31352	111	
617.27780	128	
645.25662	110	
652.32069	106	
657.33502	131	
END IONS

###FS:    #m/z: 1194.64414 #charge   1
###MaxRes:#m/z:  0.00000 #charge-128
###MS: 1369
###MSMS: 1372
BEGIN IONS
TITLE=Cmpd 511, AutoMSn(1194.6441), 23.2 min
RTINSECONDS=1390.63
SCANS=MS: 1369 MSMS: 1372
PEPMASS=1194.64414	6607
CHARGE=1+
1194.64242	3241	1+
END IONS

###FS:    #m/z: 597.82846 #charge   2
###MaxRes:#m/z:  0.00000 #charge-128
###MS: 1373
###MSMS: 1374
BEGIN IONS
TITLE=Cmpd 512, AutoMSn(597.8285), 23.2 min
RTINSECONDS=1393.65
SCANS=MS: 1373 MSMS: 1374
PEPMASS=597.82846	128606
CHARGE=2+
314.20731	1048	
338.20573	13347	1+
409.28099	6990	1+
431.23514	3841	
437.27363	7614	1+
520.31014	1064	
538.32147	14573	1+
560.27741	3223	
640.29979	1653	
657.33036	82996	1+
714.35216	6121	1+
741.35786	1327	
758.37769	66230	1+
857.44433	7607	1+
END IONS

###FS:    #m/z: 758.37718 #charge   1
###MaxRes:#m/z:  0.00000 #charge-128
###MS: 1373
###MSMS: 1375
BEGIN IONS
TITLE=Cmpd 513, AutoMSn(758.3772), 23.2 min
RTINSECONDS=1394.15
SCANS=MS: 1373 MSMS: 1375
PEPMASS=758.37718	22282
CHARGE=1+
353.12634	104	
400.26469	127	
425.18706	124	
479.72616	122	
652.31875	137	
758.39479	135	
END IONS

###FS:    #m/z: 1194.64322 #charge   1
###MaxRes:#m/z:  0.00000 #charge-128
###MS: 1373
###MSMS: 1376
BEGIN IONS
TITLE=Cmpd 514, AutoMSn(1194.6432), 23.2 min
RTINSECONDS=1394.65
SCANS=MS: 1373 MSMS: 1376
PEPMASS=1194.64322	14824
CHARGE=1+
485.23717	100	
640.30861	121	
1194.64277	6828	1+
END IONS

###FS:    #m/z: 758.37728 #charge   1
###MaxRes:#m/z:  0.00000 #charge-128
###MS: 1377
###MSMS: 1378
BEGIN IONS
TITLE=Cmpd 515, AutoMSn(758.3773), 23.3 min
RTINSECONDS=1397.68
SCANS=MS: 1377 MSMS: 1378
PEPMASS=758.37728	33508
CHARGE=1+
340.12842	101	
431.22040	116	
471.21072	114	
479.73783	118	
491.59942	100	
652.30422	214	
657.34163	115	
757.35129	258	1+
END IONS

###FS:    #m/z: 437.27288 #charge   1
###MaxRes:#m/z:  0.00000 #charge-128
###MS: 1377
###MSMS: 1379
BEGIN IONS
TITLE=Cmpd 516, AutoMSn(437.2729), 23.3 min
RTINSECONDS=1398.18
SCANS=MS: 1377 MSMS: 1379
PEPMASS=437.27288	26152
CHARGE=1+
354.18819	101	
372.20321	102	
388.22765	101	
400.26986	131	
416.24211	106	
418.29845	111	
420.24453	128	
436.27757	187	
437.23998	1628	1+
END IONS

###FS:    #m/z: 1194.64587 #charge   1
###MaxRes:#m/z:  0.00000 #charge-128
###MS: 1377
###MSMS: 1380
BEGIN IONS
TITLE=Cmpd 517, AutoMSn(1194.6459), 23.3 min
RTINSECONDS=1398.69
SCANS=MS: 1377 MSMS: 1380
PEPMASS=1194.64587	23072
CHARGE=1+
366.12960	153	
431.23787	200	
640.30264	214	
690.31072	123	
741.33470	104	
1194.64222	9267	1+
END IONS

###FS:    #m/z: 362.28769 #charge   1
###MaxRes:#m/z:  0.00000 #charge-128
###MS: 1381
###MSMS: 1382
BEGIN IONS
TITLE=Cmpd 518, AutoMSn(362.2877), 23.4 min
RTINSECONDS=1401.72
SCANS=MS: 1381 MSMS: 1382
PEPMASS=362.28769	38857
CHARGE=1+
326.26605	156	
342.25421	168	
344.27591	789	
360.27040	203	
362.28719	3592	1+
END IONS

###FS:    #m/z: 437.27371 #charge   1
###MaxRes:#m/z:  0.00000 #charge-128
###MS: 1381
###MSMS: 1383
BEGIN IONS
TITLE=Cmpd 519, AutoMSn(437.2737), 23.4 min
RTINSECONDS=1402.22
SCANS=MS: 1381 MSMS: 1383
PEPMASS=437.27371	33946
CHARGE=1+
416.25472	142	
418.26548	111	
419.25334	310	1+
434.26817	289	
436.26308	216	
437.24151	960	1+
END IONS

###FS:    #m/z: 657.33003 #charge   1
###MaxRes:#m/z:  0.00000 #charge-128
###MS: 1381
###MSMS: 1384
BEGIN IONS
TITLE=Cmpd 520, AutoMSn(657.3300), 23.4 min
RTINSECONDS=1402.72
SCANS=MS: 1381 MSMS: 1384
PEPMASS=657.33003	22113
CHARGE=1+
415.20849	141	
508.24735	101	
608.83257	112	
619.26676	100	
654.32395	110	
655.32271	402	1+
END IONS

###FS:    #m/z: 362.28821 #charge   1
###MaxRes:#m/z:  0.00000 #charge-128
###MS: 1385
###MSMS: 1386
BEGIN IONS
TITLE=Cmpd 521, AutoMSn(362.2882), 23.4 min
RTINSECONDS=1405.75
SCANS=MS: 1385 MSMS: 1386
PEPMASS=362.28821	52645
CHARGE=1+
342.25902	138	
344.27371	1135	1+
360.25949	211	
362.28864	5111	1+
END IONS

###FS:    #m/z: 437.27285 #charge   1
###MaxRes:#m/z:  0.00000 #charge-128
###MS: 1385
###MSMS: 1387
BEGIN IONS
TITLE=Cmpd 522, AutoMSn(437.2729), 23.4 min
RTINSECONDS=1406.25
SCANS=MS: 1385 MSMS: 1387
PEPMASS=437.27285	30895
CHARGE=1+
388.24510	112	
418.25851	143	
420.26428	146	
434.26285	166	
435.26148	460	1+
437.23455	865	1+
END IONS

###FS:    #m/z: 657.32941 #charge   1
###MaxRes:#m/z:  0.00000 #charge-128
###MS: 1385
###MSMS: 1388
BEGIN IONS
TITLE=Cmpd 523, AutoMSn(657.3294), 23.4 min
RTINSECONDS=1406.75
SCANS=MS: 1385 MSMS: 1388
PEPMASS=657.32941	22145
CHARGE=1+
360.20986	128	
371.15553	122	
394.07332	108	
653.33890	110	
657.34685	199	
END IONS

###FS:    #m/z: 362.28845 #charge   1
###MaxRes:#m/z:  0.00000 #charge-128
###MS: 1389
###MSMS: 1390
BEGIN IONS
TITLE=Cmpd 524, AutoMSn(362.2884), 23.5 min
RTINSECONDS=1409.77
SCANS=MS: 1389 MSMS: 1390
PEPMASS=362.28845	52800
CHARGE=1+
326.26650	129	
342.26154	136	
344.27412	1482	1+
351.38478	297	
360.27364	157	
362.28810	4974	1+
END IONS

###FS:    #m/z: 657.33026 #charge   1
###MaxRes:#m/z:  0.00000 #charge-128
###MS: 1389
###MSMS: 1391
BEGIN IONS
TITLE=Cmpd 525, AutoMSn(657.3303), 23.5 min
RTINSECONDS=1410.27
SCANS=MS: 1389 MSMS: 1391
PEPMASS=657.33026	18200
CHARGE=1+
360.14537	103	
654.35449	125	
656.34340	244	1+
END IONS

###FS:    #m/z: 891.45041 #charge   2
###MaxRes:#m/z:  0.00000 #charge-128
###MS: 1389
###MSMS: 1392
BEGIN IONS
TITLE=Cmpd 526, AutoMSn(891.4504), 23.5 min
RTINSECONDS=1410.77
SCANS=MS: 1389 MSMS: 1392
PEPMASS=891.45041	11652
CHARGE=2+
354.16279	100	
366.22193	100	
386.17439	109	
402.22156	231	
439.23709	388	1+
456.24692	224	
461.20345	104	
484.25038	298	1+
502.24875	603	1+
510.27293	484	1+
516.23001	106	
571.30194	101	
572.23890	165	
591.24554	116	
615.33480	270	
616.78931	106	
626.38423	101	
680.36748	428	
730.35375	191	
779.42210	104	
880.48654	121	
888.39827	118	
890.47413	237	1+
902.40728	109	
1052.51848	343	
1167.55257	107	
1168.56529	153	
1280.64558	110	
END IONS

###FS:    #m/z: 378.28228 #charge-128
###MaxRes:#m/z:  0.00000 #charge-128
###MS: 1393
###MSMS: 1394
BEGIN IONS
TITLE=Cmpd 527, AutoMSn(378.2823), 23.6 min
RTINSECONDS=1413.8
SCANS=MS: 1393 MSMS: 1394
PEPMASS=378.28228	10599

330.23760	158	
340.28204	120	
358.27995	118	
360.27072	1943	1+
367.57259	141	
374.24040	104	
376.24021	181	
378.28300	1427	1+
END IONS

###FS:    #m/z: 846.06316 #charge   3
###MaxRes:#m/z:  0.00000 #charge-128
###MS: 1393
###MSMS: 1395
BEGIN IONS
TITLE=Cmpd 528, AutoMSn(846.0632), 23.6 min
RTINSECONDS=1414.3
SCANS=MS: 1393 MSMS: 1395
PEPMASS=846.06316	9753
CHARGE=3+
376.12390	122	
386.16739	180	
402.23702	197	
459.16438	175	
477.18322	121	
515.30014	105	
551.13119	130	
572.24914	418	1+
590.25400	169	
690.30139	105	
770.01673	108	
775.37633	219	
790.34944	111	
819.38577	121	
840.05122	228	1+
842.47355	115	
846.23384	154	
846.40044	291	1+
847.07426	131	
850.71103	175	
892.43521	212	
973.94691	135	
974.43627	228	
END IONS

###FS:    #m/z: 591.24147 #charge   2
###MaxRes:#m/z:  0.00000 #charge-128
###MS: 1393
###MSMS: 1396
BEGIN IONS
TITLE=Cmpd 529, AutoMSn(591.2415), 23.6 min
RTINSECONDS=1414.8
SCANS=MS: 1393 MSMS: 1396
PEPMASS=591.24147	9253
CHARGE=2+
307.11601	1070	1+
483.50580	108	
514.32234	106	
536.33309	109	
543.30922	116	
569.34644	130	
576.31379	121	
587.30797	107	
589.29767	115	
590.32453	419	1+
593.34232	282	1+
657.33386	147	
680.36721	330	1+
END IONS

###FS:    #m/z: 913.21893 #charge   3
###MaxRes:#m/z:  0.00000 #charge-128
###MS: 1397
###MSMS: 1398
BEGIN IONS
TITLE=Cmpd 530, AutoMSn(913.2189), 23.6 min
RTINSECONDS=1417.83
SCANS=MS: 1397 MSMS: 1398
PEPMASS=913.21893	29840
CHARGE=3+
367.23499	488	
373.17434	271	1+
387.20353	1884	1+
393.75642	451	
402.17822	360	
458.23749	613	1+
485.24818	273	
487.26466	462	
498.28379	292	
515.25993	1554	1+
600.34635	1029	1+
627.36770	443	
627.88282	487	
628.34970	2707	1+
636.66253	369	
741.43243	1181	1+
754.41292	889	1+
765.87110	216	1+
790.04806	544	1+
790.38545	260	1+
790.71796	327	
823.38037	248	1+
856.68364	431	
857.16608	421	1+
869.49354	1012	1+
879.41494	567	
879.94188	357	1+
882.46940	506	1+
889.47084	407	1+
908.44212	484	1+
916.42365	272	1+
927.46161	734	1+
927.78834	285	
970.13943	465	1+
970.50346	530	1+
970.81568	257	
995.55335	273	1+
1007.84740	309	
1008.17635	645	
1008.51004	244	
1008.84872	243	
1045.53105	366	1+
1064.87476	403	
1065.20640	270	
1076.01618	253	
1088.88142	302	
1141.55903	788	1+
1141.89371	518	
1142.22591	489	
1142.93122	291	
1167.63164	1642	1+
1281.73101	1223	1+
1441.75627	1189	1+
1454.68916	685	1+
1670.82907	770	1+
1711.83981	1096	1+
1816.40996	489	1+
1824.93040	2880	1+
1825.43231	2184	1+
1833.95043	738	1+
1892.00790	531	1+
1979.00619	443	1+
2208.05445	526	1+
2368.11642	557	1+
END IONS

###FS:    #m/z: 459.27615 #charge   1
###MaxRes:#m/z:  0.00000 #charge-128
###MS: 1397
###MSMS: 1399
BEGIN IONS
TITLE=Cmpd 531, AutoMSn(459.2762), 23.6 min
RTINSECONDS=1418.33
SCANS=MS: 1397 MSMS: 1399
PEPMASS=459.27615	13400
CHARGE=1+
311.15019	105	
342.17389	110	
396.24801	103	
406.19434	124	
438.26451	105	
442.29531	100	
444.28375	173	
458.27184	286	
END IONS

###FS:    #m/z: 726.33014 #charge   2
###MaxRes:#m/z:  0.00000 #charge-128
###MS: 1397
###MSMS: 1400
BEGIN IONS
TITLE=Cmpd 532, AutoMSn(726.3301), 23.6 min
RTINSECONDS=1418.83
SCANS=MS: 1397 MSMS: 1400
PEPMASS=726.33014	9701
CHARGE=2+
347.14148	472	
354.14879	202	
371.20577	239	
374.18746	194	
433.23492	203	
439.17957	372	1+
444.20778	417	1+
460.15589	248	
478.17681	366	
485.24731	321	
485.59932	212	
515.24936	672	1+
531.20524	241	
538.24956	185	
549.22693	543	1+
573.26750	329	1+
574.14331	225	
585.32435	315	1+
590.82689	233	
593.31934	652	1+
593.64995	200	
593.98444	248	
600.34957	184	
606.24875	305	
615.30063	274	1+
628.34339	881	1+
647.83865	286	
659.33526	293	1+
661.28617	1818	1+
668.77201	188	
689.27594	822	1+
701.30494	221	
707.28319	752	1+
719.32716	366	
722.37367	335	1+
724.36195	234	
725.34932	638	1+
754.41105	698	1+
784.40127	251	
802.36304	1061	1+
820.37069	292	
882.46928	216	
889.43208	946	1+
907.40704	357	1+
958.50413	417	1+
972.45378	351	1+
997.93525	241	1+
1174.51595	898	1+
1322.56681	1283	1+
1434.66220	1978	1+
END IONS

###FS:    #m/z: 913.22051 #charge   3
###MaxRes:#m/z:  0.00000 #charge-128
###MS: 1401
###MSMS: 1402
BEGIN IONS
TITLE=Cmpd 533, AutoMSn(913.2205), 23.7 min
RTINSECONDS=1421.85
SCANS=MS: 1401 MSMS: 1402
PEPMASS=913.22051	149089
CHARGE=3+
348.18104	803	1+
367.23132	1521	1+
373.16427	669	1+
387.20437	6181	1+
402.17860	1914	1+
458.24193	3366	1+
485.25001	1333	1+
487.26748	1084	1+
515.26504	5545	1+
584.31375	1029	
600.34785	1596	1+
627.37625	2041	
627.87297	1083	
628.34840	9229	1+
638.71586	741	
741.42854	4493	1+
754.41268	1972	1+
757.39710	745	1+
784.39814	570	
790.04330	2357	1+
790.38057	2287	1+
790.71472	1344	
847.08107	554	1+
869.48913	2885	1+
882.47210	1146	1+
884.94697	655	
885.44733	995	
889.74240	448	1+
927.45931	3647	1+
927.79757	2961	1+
928.13279	1947	1+
964.49283	586	1+
970.14768	2343	1+
970.48830	2095	1+
970.81624	1832	1+
995.56214	764	1+
1007.83587	5563	1+
1008.17092	3191	
1008.50892	2885	
1009.17329	1185	
1046.20458	915	
1048.01960	556	
1064.53837	1202	
1064.87575	1772	
1065.21445	2172	
1065.54563	1151	
1065.87200	619	
1088.21989	888	
1088.55473	1965	
1088.88605	1711	
1089.22262	983	
1141.55677	2819	1+
1141.89755	1854	
1142.23232	2212	
1142.89610	1024	
1168.64889	4163	1+
1281.72929	4798	1+
1328.67931	942	1+
1441.76510	3608	1+
1454.72216	2461	1+
1498.77449	903	1+
1555.80448	1180	1+
1670.83651	1957	1+
1703.85824	1086	1+
1711.84361	6781	1+
1712.34656	6286	1+
1757.85308	1914	1+
1768.38212	1754	1+
1777.91980	2646	1+
1815.91769	2774	1+
1816.42454	2029	1+
1824.93209	22556	1+
1825.43065	20526	1+
1834.95227	2266	1+
1871.90575	1399	1+
1891.97140	2558	1+
1979.01953	1873	1+
2151.05971	1022	1+
2208.09017	2792	1+
2368.10898	2639	1+
END IONS

###FS:    #m/z: 730.78004 #charge   1
###MaxRes:#m/z:  0.00000 #charge-128
###MS: 1401
###MSMS: 1403
BEGIN IONS
TITLE=Cmpd 534, AutoMSn(730.7800), 23.7 min
RTINSECONDS=1422.36
SCANS=MS: 1401 MSMS: 1403
PEPMASS=730.78004	30620
CHARGE=1+
331.13172	328	1+
347.13606	546	
348.17874	715	1+
355.22172	256	1+
367.22334	276	1+
374.17758	485	
377.11461	250	
387.20099	1266	1+
390.12123	325	1+
402.18167	1322	1+
408.83193	671	
431.15611	236	1+
438.26881	276	
444.20082	299	1+
448.16655	262	1+
454.21639	283	1+
458.24506	615	1+
460.15095	397	1+
468.31987	363	
477.15922	415	1+
479.73474	348	1+
483.27022	282	1+
485.25023	2060	1+
515.25930	2598	1+
522.24775	218	
523.25807	468	1+
523.60059	417	
541.28701	329	1+
544.24661	233	1+
549.23722	263	
557.26277	337	1+
562.31180	223	
565.77264	256	1+
573.25411	608	1+
580.63420	341	1+
580.96006	375	
581.28350	309	
584.31130	1312	1+
586.62783	389	
586.96737	388	1+
590.20662	467	1+
593.32079	2502	1+
593.65392	2195	1+
593.98357	1100	
598.30052	438	1+
599.63917	420	
600.33644	1173	1+
612.32868	754	1+
612.65558	863	
613.00549	556	
615.30950	285	1+
625.30561	389	1+
627.36783	360	
627.86925	273	
628.34281	3518	1+
631.33183	342	
637.30995	270	1+
638.71238	379	
642.32855	538	1+
654.30936	302	1+
657.33533	248	
660.34234	233	
665.96420	222	
684.30886	218	
687.30739	426	1+
689.27575	567	1+
696.37014	233	1+
697.05965	753	1+
701.31129	413	1+
707.28823	517	1+
722.37242	340	1+
726.35059	481	1+
END IONS

###FS:    #m/z: 459.27932 #charge   1
###MaxRes:#m/z:  0.00000 #charge-128
###MS: 1401
###MSMS: 1404
BEGIN IONS
TITLE=Cmpd 535, AutoMSn(459.2793), 23.7 min
RTINSECONDS=1422.86
SCANS=MS: 1401 MSMS: 1404
PEPMASS=459.27932	22151
CHARGE=1+
392.23859	111	
400.25535	179	
402.26985	144	
439.25776	128	
442.29683	107	
446.25469	201	
449.26496	239	
457.19579	130	
458.29690	103	
END IONS

###FS:    #m/z: 913.22009 #charge   3
###MaxRes:#m/z:  0.00000 #charge-128
###MS: 1405
###MSMS: 1406
BEGIN IONS
TITLE=Cmpd 536, AutoMSn(913.2201), 23.8 min
RTINSECONDS=1425.88
SCANS=MS: 1405 MSMS: 1406
PEPMASS=913.22009	232761
CHARGE=3+
367.23479	1686	1+
387.20399	6922	1+
393.75738	820	
402.17843	2092	1+
458.24052	3849	1+
485.24984	1398	
487.26961	1219	
515.26323	5415	1+
584.31293	1351	
584.83006	2087	
600.34918	2917	1+
627.37227	2425	
627.87911	1539	
628.34980	11772	1+
713.43649	995	1+
741.43052	5444	1+
754.41132	2826	1+
790.04842	2242	1+
790.37751	2602	1+
790.71266	1893	
869.48798	3716	1+
882.47543	1613	1+
927.46205	4388	1+
927.79475	4098	1+
928.13237	3558	1+
970.14961	3033	1+
970.47995	3357	1+
970.81378	2764	1+
995.56410	1122	1+
1007.49343	6295	1+
1007.84188	2366	
1008.17274	4459	
1008.83817	2130	
1009.17884	920	
1045.53551	1002	1+
1046.20933	775	
1064.54432	1430	
1064.88661	2301	
1065.21188	2893	
1065.54321	1309	
1065.88671	1267	
1088.22274	1237	
1088.55599	2072	
1088.89243	1992	
1089.21969	1713	
1141.56012	4043	1+
1141.90082	2656	
1142.22863	2672	
1142.90637	959	
1169.64747	2510	1+
1281.73473	5925	1+
1441.76646	5030	1+
1454.72100	2307	1+
1498.78959	1248	1+
1670.83845	1656	1+
1711.84837	7404	1+
1712.34689	7421	1+
1757.85613	2169	1+
1768.37245	1830	1+
1768.88835	2370	1+
1777.94526	2883	1+
1815.89955	3641	1+
1816.41787	2232	1+
1824.93127	30780	1+
1825.43423	26103	1+
1834.95283	2493	1+
1871.90509	1553	1+
1891.98198	3127	1+
1979.01937	2754	1+
2208.08529	3647	1+
2368.12735	3511	1+
END IONS

###FS:    #m/z: 730.77921 #charge   1
###MaxRes:#m/z:  0.00000 #charge-128
###MS: 1405
###MSMS: 1407
BEGIN IONS
TITLE=Cmpd 537, AutoMSn(730.7792), 23.8 min
RTINSECONDS=1426.38
SCANS=MS: 1405 MSMS: 1407
PEPMASS=730.77921	46355
CHARGE=1+
347.14775	353	
348.19576	332	
349.13924	260	1+
355.23778	284	
374.17364	255	
384.23149	226	
385.19524	251	1+
387.19889	1037	1+
390.11143	297	
402.18258	836	1+
412.21934	370	1+
430.18391	311	1+
432.73663	382	1+
449.23282	263	
458.24081	473	1+
460.15806	344	
465.71008	203	
470.25368	299	
478.17760	403	
485.24472	1295	1+
485.59110	316	
485.91253	304	
487.26020	719	1+
515.26556	1845	1+
523.26936	844	1+
528.28193	227	
541.28319	377	
544.25815	346	1+
549.22655	537	1+
558.23313	316	1+
566.25341	343	
572.26315	351	1+
583.30594	230	
584.31542	1044	1+
586.64219	510	1+
587.28285	687	1+
593.31895	2431	1+
593.65335	2154	
593.98721	1196	1+
599.63438	549	
600.34372	876	1+
601.77768	339	1+
608.30913	382	1+
612.32441	1122	1+
612.66774	590	
612.99491	369	
615.31528	235	
623.28496	355	1+
625.31742	682	1+
628.34169	3670	1+
638.32233	353	1+
643.32684	376	1+
660.32743	248	
665.33251	281	
681.32481	231	1+
687.32696	254	1+
689.28220	490	1+
695.35208	244	1+
697.39614	246	
700.33496	353	1+
707.28241	422	1+
713.42532	324	1+
721.35672	530	1+
725.35424	294	1+
727.08256	262	1+
730.34999	1099	1+
END IONS

###FS:    #m/z: 459.27864 #charge   1
###MaxRes:#m/z:  0.00000 #charge-128
###MS: 1405
###MSMS: 1408
BEGIN IONS
TITLE=Cmpd 538, AutoMSn(459.2786), 23.8 min
RTINSECONDS=1426.88
SCANS=MS: 1405 MSMS: 1408
PEPMASS=459.27864	35486
CHARGE=1+
416.25551	141	
438.29375	102	
440.25804	435	1+
444.25062	109	
449.25553	269	
456.26186	283	1+
458.30538	316	1+
END IONS

###FS:    #m/z: 730.77988 #charge   1
###MaxRes:#m/z:  0.00000 #charge-128
###MS: 1409
###MSMS: 1410
BEGIN IONS
TITLE=Cmpd 539, AutoMSn(730.7799), 23.8 min
RTINSECONDS=1429.91
SCANS=MS: 1409 MSMS: 1410
PEPMASS=730.77988	38277
CHARGE=1+
347.14112	235	
348.18794	471	
371.21664	594	1+
374.17255	282	1+
387.20502	645	1+
395.78252	354	
402.18263	1112	1+
413.23495	208	
433.21361	207	
443.14849	200	
458.23112	533	1+
468.31780	230	
478.19104	389	1+
485.24374	1158	1+
497.29054	424	1+
515.26319	1821	1+
523.25904	426	
549.23060	205	
550.98743	201	
553.24964	371	1+
557.61752	373	
573.25278	306	1+
581.29321	435	1+
584.30565	1000	1+
584.83199	309	
587.28462	521	1+
587.76265	199	
590.82528	298	
591.18790	262	
591.32530	403	
593.31310	2527	1+
593.64828	1870	1+
593.98824	1338	
599.63301	289	
600.34337	489	1+
601.74775	444	1+
608.28793	201	
612.33295	799	1+
612.66311	458	
612.99697	241	
615.29136	274	
623.28822	276	1+
624.98441	272	
625.31248	356	1+
628.34491	2415	1+
631.31658	346	1+
640.36261	461	1+
641.86614	237	1+
643.32544	203	
654.33353	286	1+
656.96475	230	1+
689.30763	298	1+
701.30657	328	1+
707.27707	381	1+
717.83618	669	
721.36021	895	1+
726.36311	547	1+
730.36380	534	1+
END IONS

###FS:    #m/z: 902.39573 #charge   3
###MaxRes:#m/z:  0.00000 #charge-128
###MS: 1409
###MSMS: 1412
BEGIN IONS
TITLE=Cmpd 540, AutoMSn(902.3957), 23.8 min
RTINSECONDS=1430.91
SCANS=MS: 1409 MSMS: 1412
PEPMASS=902.39573	20465
CHARGE=3+
371.13868	148	
376.18703	163	
406.17948	216	1+
433.21469	786	
435.21470	142	
445.17136	217	
463.19268	206	
485.24250	133	
511.22520	179	
519.75442	292	
520.22929	199	
555.26975	527	1+
580.28605	423	1+
598.79112	204	
628.35263	149	
637.29590	578	1+
655.29397	125	
665.29119	293	
683.27349	1117	1+
694.33124	1890	1+
751.34687	5144	1+
770.31829	569	1+
798.82430	251	
799.33688	134	
864.42527	808	1+
869.84145	135	
886.88942	132	
906.35624	160	
915.35063	137	
933.41214	172	
951.46304	702	1+
1038.48560	451	
1039.50323	270	
1109.53797	153	
1123.54096	130	
1649.68514	324	1+
END IONS

###FS:    #m/z: 612.28943 #charge   2
###MaxRes:#m/z:  0.00000 #charge-128
###MS: 1413
###MSMS: 1415
BEGIN IONS
TITLE=Cmpd 541, AutoMSn(612.2894), 23.9 min
RTINSECONDS=1434.44
SCANS=MS: 1413 MSMS: 1415
PEPMASS=612.28943	24423
CHARGE=2+
320.67462	231	
332.11749	140	
339.08361	281	
343.20866	2084	1+
364.46291	137	
391.18544	146	
402.18599	179	
421.18462	150	
426.19346	130	
444.22507	130	
449.25916	132	
455.76723	335	1+
456.29267	2218	1+
465.15843	1112	1+
485.24762	148	
493.15452	444	
497.23348	230	
515.26551	459	1+
548.25780	1020	1+
548.75124	363	
571.33703	889	1+
580.26289	164	
584.31160	390	1+
590.33110	154	
595.28425	171	
606.24752	312	
608.33167	161	
608.81403	204	
609.32649	1198	1+
612.31693	1549	1+
617.35070	164	
640.35678	401	
754.42336	330	1+
851.38907	1996	1+
910.53027	351	1+
912.57224	696	1+
948.44193	17139	1+
959.82858	124	
959.93655	169	
1095.52040	129	
END IONS

###FS:    #m/z: 902.39793 #charge   3
###MaxRes:#m/z:  0.00000 #charge-128
###MS: 1413
###MSMS: 1416
BEGIN IONS
TITLE=Cmpd 542, AutoMSn(902.3979), 23.9 min
RTINSECONDS=1434.94
SCANS=MS: 1413 MSMS: 1416
PEPMASS=902.39793	23464
CHARGE=3+
366.14051	110	
376.19828	117	
433.21748	701	1+
445.18985	115	
455.19440	134	
462.28088	148	
463.19379	424	1+
479.72613	109	
502.24526	156	
580.28446	333	
607.25449	105	
628.32895	246	1+
637.30054	281	
639.29766	118	
657.33609	124	
665.26945	410	1+
672.33540	194	
683.27791	1014	1+
694.32477	1604	1+
751.34512	4576	1+
789.81214	130	
799.33610	118	
802.66052	109	
825.32295	112	
864.43015	1561	1+
869.49455	146	
908.92882	107	
915.35989	169	
933.36506	238	
934.48341	127	
951.45853	650	1+
990.40585	114	
1038.47782	976	1+
1109.53980	112	
1196.55060	190	
END IONS

###FS:    #m/z: 612.29070 #charge   2
###MaxRes:#m/z:  0.00000 #charge-128
###MS: 1417
###MSMS: 1419
BEGIN IONS
TITLE=Cmpd 543, AutoMSn(612.2907), 24.0 min
RTINSECONDS=1438.46
SCANS=MS: 1417 MSMS: 1419
PEPMASS=612.29070	27445
CHARGE=2+
326.16069	251	1+
333.19514	122	
339.07539	318	
343.21045	1370	1+
348.18359	163	
368.10073	118	
378.70864	151	
426.20815	240	
455.76572	184	
456.29296	2498	1+
463.14151	247	
465.15655	689	1+
485.24523	209	
493.15954	441	1+
497.22053	265	
501.55390	224	
515.26286	421	1+
537.26911	128	
545.74008	118	
548.26580	828	1+
548.77886	135	
571.35018	448	1+
572.70073	139	
584.30993	146	
595.34302	336	1+
606.24310	396	
608.31962	254	
608.82921	158	
609.31380	1419	1+
614.33448	851	1+
640.22283	145	
640.34785	159	
657.30445	138	
672.35384	132	
684.44800	203	
851.38401	1783	1+
910.53095	412	1+
932.37897	227	1+
948.44092	15273	1+
959.81758	129	
END IONS

###FS:    #m/z: 764.71854 #charge   3
###MaxRes:#m/z:  0.00000 #charge-128
###MS: 1417
###MSMS: 1420
BEGIN IONS
TITLE=Cmpd 544, AutoMSn(764.7185), 24.0 min
RTINSECONDS=1438.96
SCANS=MS: 1417 MSMS: 1420
PEPMASS=764.71854	30643
CHARGE=3+
418.23215	213	
466.23012	539	1+
475.23904	277	1+
514.25840	276	
514.76292	218	
519.27997	150	
522.76905	966	1+
578.27136	1023	1+
580.80221	340	
582.26175	520	1+
593.28181	292	1+
606.28997	297	
614.82022	132	
652.31366	271	
653.28929	766	1+
658.82124	230	
664.32788	330	
672.84215	140	
677.35499	155	
707.84772	142	
718.34803	145	
748.36105	134	
762.35560	336	1+
764.38636	222	
765.38178	441	1+
768.35977	143	
773.65555	153	
777.71738	165	
861.42065	464	1+
861.42531	2488	1+
932.45146	2310	1+
943.47421	248	1+
949.47061	224	
950.46317	1429	1+
958.47758	12690	1+
1045.51843	3640	1+
1056.36917	236	
1062.55306	301	
1063.54204	2990	1+
1074.54266	447	
1075.55273	174	
1132.53565	335	
1229.59446	9197	1+
1334.66407	702	1+
END IONS

###FS:    #m/z: 612.28957 #charge   2
###MaxRes:#m/z:  0.00000 #charge-128
###MS: 1421
###MSMS: 1422
BEGIN IONS
TITLE=Cmpd 545, AutoMSn(612.2896), 24.0 min
RTINSECONDS=1441.99
SCANS=MS: 1421 MSMS: 1422
PEPMASS=612.28957	23136
CHARGE=2+
326.16070	283	1+
339.07055	161	
343.20328	1287	1+
348.18719	164	
357.15255	220	
378.21207	193	
387.20785	178	
402.18682	303	
440.21601	281	1+
456.28734	1748	1+
465.16809	760	1+
465.36199	132	
474.21501	136	
485.24222	489	
493.15930	280	
497.23310	270	
515.25804	346	1+
522.25117	227	1+
524.28373	181	
571.35580	518	
578.30624	133	
584.31345	240	
591.32694	211	1+
606.24884	398	1+
608.33140	581	1+
608.82092	147	
610.34007	468	
611.32895	704	1+
613.29886	377	
614.30964	675	1+
616.36109	376	
628.33873	172	
684.43415	192	
687.33226	174	
728.36866	235	
754.41280	462	1+
765.81279	277	
851.38914	1737	1+
910.53779	376	1+
948.44263	12492	1+
959.83150	225	
1095.51368	1254	1+
1187.56791	383	1+
END IONS

###FS:    #m/z: 908.26360 #charge   3
###MaxRes:#m/z:  0.00000 #charge-128
###MS: 1421
###MSMS: 1423
BEGIN IONS
TITLE=Cmpd 546, AutoMSn(908.2636), 24.0 min
RTINSECONDS=1442.49
SCANS=MS: 1421 MSMS: 1423
PEPMASS=908.26360	14189
CHARGE=3+
345.16491	380	1+
367.23407	701	1+
374.17848	271	1+
387.20649	3148	1+
393.75664	659	
402.17755	1173	1+
408.82901	867	
433.22275	294	1+
458.24060	1978	1+
468.31157	316	1+
485.24587	1139	1+
487.27166	410	
498.27440	281	
515.26307	2853	1+
584.31514	558	
600.34641	997	1+
601.75415	328	
627.37288	1215	
627.87625	575	
628.34668	4020	1+
639.32957	217	1+
665.33164	242	1+
697.37904	286	1+
741.42731	2003	1+
751.33224	477	1+
754.41776	1010	1+
756.39562	666	1+
766.39713	265	1+
784.37600	291	
784.89991	314	
790.04699	547	1+
790.37265	996	1+
790.71259	991	
814.41684	249	1+
847.06973	270	1+
869.47917	1606	1+
882.47012	850	1+
904.45544	677	1+
912.96676	1633	1+
926.48318	428	1+
927.79026	1185	1+
928.12161	940	1+
928.45784	1002	1+
970.14574	380	1+
970.46861	994	1+
970.80417	691	1+
983.53658	254	1+
995.55200	430	1+
1007.84019	1268	1+
1008.16550	1440	1+
1008.49837	849	
1009.50532	290	
1064.86455	591	
1065.19956	869	
1065.54328	538	
1088.55343	391	
1088.88594	359	
1089.22976	623	
1141.89048	761	
1142.22816	1190	
1142.56999	679	
1142.88151	368	
1143.21834	330	
1168.64928	2402	1+
1180.63059	292	
1180.64196	1640	1+
1281.72669	2307	1+
1294.66063	491	1+
1424.78810	561	1+
1441.75062	1907	1+
1455.69827	1353	1+
1555.80095	414	1+
1670.81762	921	1+
1712.33038	2027	1+
1712.83385	1668	1+
1757.85116	1356	1+
1768.87168	452	1+
1777.91478	729	1+
1815.91618	2350	1+
1816.42559	1678	1+
1821.78750	569	1+
1825.43298	5086	1+
1825.91592	5199	1+
1835.94771	901	1+
1873.93146	474	1+
1892.96396	906	1+
1979.00148	961	1+
2208.05875	1153	1+
2369.09640	953	1+
END IONS

###FS:    #m/z: 764.37935 #charge   3
###MaxRes:#m/z:  0.00000 #charge-128
###MS: 1421
###MSMS: 1424
BEGIN IONS
TITLE=Cmpd 547, AutoMSn(764.3794), 24.0 min
RTINSECONDS=1442.99
SCANS=MS: 1421 MSMS: 1424
PEPMASS=764.37935	25453
CHARGE=3+
395.79297	241	
409.71185	173	
431.21026	419	
467.73183	263	
475.24166	285	
475.73181	278	1+
514.25250	369	
514.74893	178	
522.76483	944	1+
528.78340	180	
532.28400	377	
578.27616	646	1+
581.26242	497	1+
601.75055	492	
606.80192	148	
645.31174	156	
652.30631	341	
653.29359	989	1+
659.32316	317	
661.29651	158	
664.30333	300	
707.32795	183	
764.38035	476	1+
861.41874	2214	1+
872.28023	182	
931.46376	294	
932.44448	990	1+
943.44166	180	
949.47144	243	
950.45626	819	1+
958.47471	12554	1+
1045.51989	2927	1+
1062.54582	187	
1063.53962	1907	1+
1074.56871	307	
1075.55871	332	
1132.56297	175	
1229.59548	8550	1+
END IONS

###FS:    #m/z: 1217.61649 #charge-128
###MaxRes:#m/z:  0.00000 #charge-128
###MS: 1425
###MSMS: 1426
BEGIN IONS
TITLE=Cmpd 548, AutoMSn(1217.6165), 24.1 min
RTINSECONDS=1446.02
SCANS=MS: 1425 MSMS: 1426
PEPMASS=1217.61649	29340

366.14159	119	
657.24014	153	
1216.99419	148	
1217.27838	765	
1217.62241	847	
1217.95531	1100	
1218.27754	764	
1218.60594	719	
1218.96911	334	
END IONS

###FS:    #m/z: 913.46759 #charge   3
###MaxRes:#m/z:  0.00000 #charge-128
###MS: 1425
###MSMS: 1427
BEGIN IONS
TITLE=Cmpd 549, AutoMSn(913.4676), 24.1 min
RTINSECONDS=1446.52
SCANS=MS: 1425 MSMS: 1427
PEPMASS=913.46759	159650
CHARGE=3+
367.23319	2141	
387.20566	8999	1+
395.78106	1906	
402.18031	3179	1+
458.24231	5078	1+
485.25137	1825	
515.26254	8455	1+
584.31095	1449	
600.35274	3701	1+
627.37416	3146	
627.87561	2426	
628.34803	14447	1+
648.33910	1885	1+
741.43035	7513	1+
754.41520	3167	1+
790.37419	4094	1+
790.70729	3100	
791.04221	1818	
869.48491	5060	1+
882.48050	2154	1+
908.73803	2251	1+
917.46608	2789	1+
926.49592	1564	1+
927.78956	5435	1+
928.11888	6195	1+
928.45818	4839	1+
970.47063	4704	1+
970.81343	4812	1+
971.14180	2670	
995.55411	1224	1+
1008.16998	4029	
1008.50349	5898	
1008.83473	5490	
1009.16968	3026	
1009.50662	1694	
1064.87146	1901	
1065.20266	3616	
1065.54078	2943	
1065.87357	2962	
1088.53906	1962	
1088.88590	2808	
1089.21529	2216	
1089.54947	2048	
1141.89034	5517	1+
1142.22762	4108	
1142.56293	3994	
1143.22940	1375	
1168.65043	6836	1+
1180.64421	6656	1+
1281.73174	7418	1+
1441.76319	5620	1+
1454.70702	5804	1+
1670.83812	3165	1+
1712.34120	12536	1+
1712.84256	12476	1+
1757.86454	3213	1+
1768.88156	3065	1+
1769.38261	3594	1+
1778.91963	5614	1+
1816.91784	4375	1+
1825.42046	48222	1+
1825.92416	43549	1+
1835.93300	4040	1+
1871.91065	2630	1+
1892.96364	4408	1+
1978.99197	4303	1+
2209.07106	5308	1+
2369.09434	5412	1+
END IONS

###FS:    #m/z: 609.31797 #charge   3
###MaxRes:#m/z:  0.00000 #charge-128
###MS: 1425
###MSMS: 1428
BEGIN IONS
TITLE=Cmpd 550, AutoMSn(609.3180), 24.1 min
RTINSECONDS=1447.02
SCANS=MS: 1425 MSMS: 1428
PEPMASS=609.31797	11543
CHARGE=3+
343.20895	417	
348.18934	443	1+
373.18036	339	1+
376.17231	175	
387.21159	308	1+
402.17672	645	
408.83683	257	
410.19302	171	
413.19549	309	1+
424.25001	397	1+
459.12043	188	
461.13870	268	
465.16995	211	
467.29390	232	1+
484.26864	178	
485.24595	1218	1+
485.90335	328	1+
497.26182	305	1+
515.26372	1878	1+
529.20915	162	
556.23668	301	1+
566.24216	206	
571.35653	399	
572.28510	374	1+
574.24663	383	1+
584.30626	552	
585.30940	681	1+
590.83174	337	
591.30472	794	1+
593.78968	214	
599.27027	187	
600.35139	846	1+
603.30106	169	
606.33361	906	1+
610.32790	1711	1+
614.31710	244	
622.77432	178	
628.34879	1854	1+
638.71466	281	
657.32341	312	
697.38793	262	
713.39129	376	1+
741.42205	466	1+
754.41600	1867	1+
801.33947	654	1+
851.39079	552	1+
865.45625	358	1+
875.19563	224	
882.47277	849	1+
889.40076	188	
910.53638	1818	1+
948.44354	8897	1+
955.38811	230	1+
995.55432	554	1+
1004.43698	168	
1073.60400	776	1+
1095.51762	2039	1+
1215.65641	1544	1+
1295.66066	1318	1+
1437.69325	533	1+
1455.70085	2835	1+
1567.76693	1016	1+
END IONS

###FS:    #m/z: 1217.28151 #charge   1
###MaxRes:#m/z:  0.00000 #charge-128
###MS: 1429
###MSMS: 1430
BEGIN IONS
TITLE=Cmpd 551, AutoMSn(1217.2815), 24.2 min
RTINSECONDS=1450.04
SCANS=MS: 1429 MSMS: 1430
PEPMASS=1217.28151	45433
CHARGE=1+
366.13553	291	1+
1216.16066	134	
1216.62148	112	
1217.29418	884	
END IONS

###FS:    #m/z: 609.31521 #charge   3
###MaxRes:#m/z:  0.00000 #charge-128
###MS: 1429
###MSMS: 1431
BEGIN IONS
TITLE=Cmpd 552, AutoMSn(609.3152), 24.2 min
RTINSECONDS=1450.54
SCANS=MS: 1429 MSMS: 1431
PEPMASS=609.31521	19749
CHARGE=3+
343.20038	214	
348.18371	348	
350.10957	218	
367.23067	213	
374.18481	277	
378.21275	274	
387.20714	218	
402.18331	425	
412.20558	421	1+
424.25324	204	
433.21762	303	
435.24998	264	
446.17514	299	1+
456.71215	228	
461.14506	345	
462.27677	228	
468.31800	207	
469.20766	226	1+
485.24726	2555	1+
497.24608	306	1+
515.26182	2122	1+
524.29424	467	1+
537.31150	255	
541.29059	347	1+
550.03242	249	
552.28397	261	1+
571.34717	468	1+
573.25515	610	1+
583.32855	268	
584.31179	947	1+
589.29824	313	1+
600.34660	848	1+
604.29245	363	1+
606.31515	1068	1+
608.34548	780	
609.31775	2177	1+
613.31462	725	1+
623.28196	239	
625.32211	291	1+
628.34651	2300	1+
631.32230	242	
636.66734	501	1+
640.32111	291	1+
656.30857	234	1+
697.39331	369	1+
702.29142	226	
741.42020	423	1+
741.42121	304	
754.41461	2137	1+
758.46975	235	1+
801.34262	308	1+
851.38934	362	1+
865.44892	454	1+
882.46930	960	1+
910.53957	2789	1+
948.44200	5955	1+
995.55210	399	
1003.42104	238	
1095.52191	1465	1+
1131.53523	376	1+
1180.61446	1089	1+
1185.58339	544	1+
1216.63327	1426	1+
1295.68600	1330	1+
1437.67335	697	1+
1455.69848	3532	1+
1567.79081	827	1+
END IONS

###FS:    #m/z: 970.97247 #charge-128
###MaxRes:#m/z:  0.00000 #charge-128
###MS: 1429
###MSMS: 1432
BEGIN IONS
TITLE=Cmpd 553, AutoMSn(970.9725), 24.2 min
RTINSECONDS=1451.04
SCANS=MS: 1429 MSMS: 1432
PEPMASS=970.97247	9750

393.20705	233	1+
402.22752	175	
429.17185	202	
461.23069	132	
463.18825	113	
521.27287	296	
535.13758	101	
542.18643	104	
628.34374	160	
654.27389	153	
664.33886	143	
689.34597	130	
708.26632	126	
710.82942	103	
719.35228	213	
766.35288	115	
774.86503	202	
775.35415	275	
779.38977	164	
821.36820	155	
839.43662	107	
878.43862	699	1+
950.41447	138	
982.36491	240	
991.54722	216	
1120.54406	233	
1122.53916	138	
1695.83635	409	1+
1940.91617	525	1+
END IONS

###FS:    #m/z: 1217.61582 #charge-128
###MaxRes:#m/z:  0.00000 #charge-128
###MS: 1433
###MSMS: 1434
BEGIN IONS
TITLE=Cmpd 554, AutoMSn(1217.6158), 24.2 min
RTINSECONDS=1454.07
SCANS=MS: 1433 MSMS: 1434
PEPMASS=1217.61582	39039

366.14425	147	
657.22837	144	
1211.50248	125	
1212.90213	106	
1216.95012	133	
1217.27556	1686	1+
1217.62060	919	
1217.94932	966	
1218.62659	691	
1218.93343	359	
1224.51151	119	
1225.82937	106	
END IONS

###FS:    #m/z: 970.97102 #charge   2
###MaxRes:#m/z:  0.00000 #charge-128
###MS: 1433
###MSMS: 1435
BEGIN IONS
TITLE=Cmpd 555, AutoMSn(970.9710), 24.2 min
RTINSECONDS=1454.57
SCANS=MS: 1433 MSMS: 1435
PEPMASS=970.97102	18227
CHARGE=2+
393.21917	230	
399.83429	156	
438.11943	228	
485.23231	158	
504.24670	165	
521.26877	183	
551.25871	145	
558.20821	162	
560.21784	163	
646.81689	214	
657.25432	159	
664.33778	235	
672.30910	135	
711.84071	145	
774.87213	135	
775.36828	266	
779.36451	169	
839.91942	139	
878.42943	586	1+
932.46132	170	
951.42768	136	
962.44797	141	
971.45456	263	
991.52076	526	1+
1063.49108	227	
1120.56097	204	
1131.68355	243	
1695.79279	1091	1+
END IONS

###FS:    #m/z: 647.65410 #charge   3
###MaxRes:#m/z:  0.00000 #charge-128
###MS: 1433
###MSMS: 1436
BEGIN IONS
TITLE=Cmpd 556, AutoMSn(647.6541), 24.3 min
RTINSECONDS=1455.07
SCANS=MS: 1433 MSMS: 1436
PEPMASS=647.65410	15532
CHARGE=3+
372.14646	132	
390.18818	576	
394.13146	293	1+
412.15141	182	
429.17546	362	1+
437.22786	181	
439.72342	338	
474.22079	147	
496.25700	225	
529.26683	147	
534.25751	172	
540.21298	175	
541.95216	208	
551.25637	250	
559.21151	357	1+
560.78488	189	
573.22851	151	
576.23536	364	
589.31400	144	
627.33382	396	1+
631.28750	140	
642.30138	302	1+
644.32004	641	1+
646.33749	729	1+
648.35638	756	1+
650.33404	1006	1+
656.85627	252	1+
664.34153	252	
666.29322	241	
671.29191	386	1+
679.95470	136	
687.28986	222	1+
689.32761	376	1+
705.28123	203	
710.34949	519	1+
719.35235	247	1+
779.36554	915	1+
791.85659	134	
792.35972	163	
818.36243	278	1+
821.38411	273	1+
834.41543	198	
850.41338	207	
878.43565	2054	1+
991.51260	561	1+
1420.68417	1043	1+
1529.69068	399	1+
1548.73034	960	1+
1695.79607	851	1+
END IONS

###FS:    #m/z: 836.07052 #charge   3
###MaxRes:#m/z:  0.00000 #charge-128
###MS: 1437
###MSMS: 1438
BEGIN IONS
TITLE=Cmpd 557, AutoMSn(836.0705), 24.3 min
RTINSECONDS=1458.1
SCANS=MS: 1437 MSMS: 1438
PEPMASS=836.07052	24046
CHARGE=3+
371.14975	304	
389.16986	189	
439.22802	1832	1+
445.19068	252	
505.73933	449	
510.26414	2879	1+
516.21295	175	
547.24482	342	1+
600.33756	179	
612.22983	870	1+
615.30659	280	
617.25783	388	
623.34763	566	1+
646.30095	147	
661.33631	134	
680.37561	3637	1+
689.04239	625	1+
[truncated: 261,187 more chars]
