# Supplementary material for: Biochemical and proteomic analyses of venom from a new pit viper, Protobothrops kelomohy
Source: J Venom Anim Toxins Incl Trop Dis. 2022 Apr 11;28:e20210080. doi: 10.1590/1678-9199-JVATITD-2021-0080 (PMC9005077; doi:10.1590/1678-9199-JVATITD-2021-0080)
Supplement: Additional file 2. [file 1678-9199-jvatitd-28-e20210080-s2.zip › jvatitd-2021-0080_suppl2_20220324/Protobothrops replication1/Rep1_Protobothrops5_GA3_01_19215.mgf]

CHARGE=1+, 2+ and 3+
###	
###	\\10.11.12.207\(D) Data\Data\onrapak\2020\Feb-04-2020\Rep1_Protobothrops5_GA3_01_19215.d\analysis.baf
###	Rep1_Protobothrops5_GA3_01_19215.d
###	Instrument: micrOTOF-Q II
###    Rep1_Protobothrops5
###    PeakWidth 5.00, MiniumIntensity 100, S/N 1Apply threshold 0, Threshold 10
###    Retain Residuals no, Create neutrally no,
###    FullScan Parameters: AdductIon (+)+H (-)-H, LowMass 350, HighMass 3000, MaxCharge charge decon 4, MinPeaks 3
###    Perf. isotope decon yes, Max Charge Istopic decon 3, MW agreement 5.00, Abund. cutoff 3.00, Envelope cutoff 75.00
###    MaxRes   Parameters: AdductIon (+)+H (-)-H, LowMass 350, HighMass 3000 
###    Perf. isotope decon yes, Max Charge Istopic decon 3, Abund. cutoff 2.00
###    MSn      Parameters: AdductIon (+)+H (-)-H, LowMass 100, HighMass 2500 
###    Perf. isotope decon yes, Max Charge Istopic decon 2, Abund. cutoff 0.50
###    Global Charge Limit: yes 3, Prefer FullScan Result: yes, Export what: 2 (0=non deconv/1=deconv only/2=mixed), NoMSMSSignals: 25, Intensity threshold: 100, NoMSSignals (deconv): 2, NoMSSignals (non-deconv): 2, NormalizeData: no, SingleCharged: yes
###FS:    #m/z: 462.21672 #charge   3
###MaxRes:#m/z:  0.00000 #charge-128
###MS: 693
###MSMS: 694
BEGIN IONS
TITLE=Cmpd 1, AutoMSn(462.2167), 11.8 min
RTINSECONDS=709.347
SCANS=MS: 693 MSMS: 694
PEPMASS=462.21672	3971
CHARGE=3+
400.27208	121	
END IONS

###FS:    #m/z: 462.21988 #charge   3
###MaxRes:#m/z:  0.00000 #charge-128
###MS: 696
###MSMS: 697
BEGIN IONS
TITLE=Cmpd 2, AutoMSn(462.2199), 11.9 min
RTINSECONDS=712.364
SCANS=MS: 696 MSMS: 697
PEPMASS=462.21988	5061
CHARGE=3+
400.26541	390	1+
575.78102	126	
751.28223	165	
END IONS

###FS:    #m/z: 355.21048 #charge   3
###MaxRes:#m/z:  0.00000 #charge-128
###MS: 699
###MSMS: 700
BEGIN IONS
TITLE=Cmpd 3, AutoMSn(355.2105), 11.9 min
RTINSECONDS=715.382
SCANS=MS: 699 MSMS: 700
PEPMASS=355.21048	13120
CHARGE=3+
343.18195	116	
360.20138	540	1+
442.23713	117	
449.27065	140	
459.26783	978	1+
464.27192	485	
492.26392	1069	1+
572.35361	461	1+
END IONS

###FS:    #m/z: 532.31268 #charge   2
###MaxRes:#m/z:  0.00000 #charge-128
###MS: 699
###MSMS: 701
BEGIN IONS
TITLE=Cmpd 4, AutoMSn(532.3127), 11.9 min
RTINSECONDS=715.883
SCANS=MS: 699 MSMS: 701
PEPMASS=532.31268	4687
CHARGE=2+
524.28716	125	
572.34001	225	
806.45147	373	
1063.60797	1252	1+
END IONS

###FS:    #m/z: 462.22140 #charge   3
###MaxRes:#m/z:  0.00000 #charge-128
###MS: 699
###MSMS: 702
BEGIN IONS
TITLE=Cmpd 5, AutoMSn(462.2214), 11.9 min
RTINSECONDS=716.384
SCANS=MS: 699 MSMS: 702
PEPMASS=462.22140	5824
CHARGE=3+
400.26752	161	
575.76354	161	
END IONS

###FS:    #m/z: 355.20981 #charge   3
###MaxRes:#m/z:  0.00000 #charge-128
###MS: 703
###MSMS: 704
BEGIN IONS
TITLE=Cmpd 6, AutoMSn(355.2098), 12.0 min
RTINSECONDS=719.409
SCANS=MS: 703 MSMS: 704
PEPMASS=355.20981	20417
CHARGE=3+
303.18369	131	
360.19415	651	1+
442.24597	136	
455.31048	280	
459.26966	910	1+
464.26826	635	1+
492.27223	1529	1+
572.35276	248	
605.33690	118	
END IONS

###FS:    #m/z: 532.30951 #charge   2
###MaxRes:#m/z:  0.00000 #charge-128
###MS: 703
###MSMS: 705
BEGIN IONS
TITLE=Cmpd 7, AutoMSn(532.3095), 12.0 min
RTINSECONDS=719.91
SCANS=MS: 703 MSMS: 705
PEPMASS=532.30951	9491
CHARGE=2+
403.74861	109	
532.30631	1035	
532.80842	667	
806.46447	250	
END IONS

###FS:    #m/z: 502.26032 #charge   3
###MaxRes:#m/z:  0.00000 #charge-128
###MS: 703
###MSMS: 706
BEGIN IONS
TITLE=Cmpd 8, AutoMSn(502.2603), 12.0 min
RTINSECONDS=720.411
SCANS=MS: 703 MSMS: 706
PEPMASS=502.26032	3438
CHARGE=3+
502.25093	118	
517.27425	132	
631.33827	196	
746.35256	149	
END IONS

###FS:    #m/z: 532.31086 #charge   2
###MaxRes:#m/z:  0.00000 #charge-128
###MS: 707
###MSMS: 708
BEGIN IONS
TITLE=Cmpd 9, AutoMSn(532.3109), 12.1 min
RTINSECONDS=723.438
SCANS=MS: 707 MSMS: 708
PEPMASS=532.31086	8271
CHARGE=2+
532.31060	658	
532.81677	575	
572.35730	104	
765.19059	132	
806.44809	533	1+
END IONS

###FS:    #m/z: 502.26119 #charge   3
###MaxRes:#m/z:  0.00000 #charge-128
###MS: 707
###MSMS: 709
BEGIN IONS
TITLE=Cmpd 10, AutoMSn(502.2612), 12.1 min
RTINSECONDS=723.938
SCANS=MS: 707 MSMS: 709
PEPMASS=502.26119	6542
CHARGE=3+
497.58377	102	
517.26543	150	
END IONS

###FS:    #m/z: 474.57644 #charge   3
###MaxRes:#m/z:  0.00000 #charge-128
###MS: 711
###MSMS: 713
BEGIN IONS
TITLE=Cmpd 11, AutoMSn(474.5764), 12.1 min
RTINSECONDS=727.958
SCANS=MS: 711 MSMS: 713
PEPMASS=474.57644	7451
CHARGE=3+
330.66427	141	
474.57541	199	
474.89721	193	
569.23540	141	
END IONS

###FS:    #m/z: 519.79554 #charge   2
###MaxRes:#m/z:  0.00000 #charge-128
###MS: 711
###MSMS: 714
BEGIN IONS
TITLE=Cmpd 12, AutoMSn(519.7955), 12.1 min
RTINSECONDS=728.459
SCANS=MS: 711 MSMS: 714
PEPMASS=519.79554	6152
CHARGE=2+
312.17274	269	1+
655.44142	106	
727.41209	726	1+
1038.58298	801	1+
END IONS

###FS:    #m/z: 519.79253 #charge   2
###MaxRes:#m/z:  0.00000 #charge-128
###MS: 715
###MSMS: 717
BEGIN IONS
TITLE=Cmpd 13, AutoMSn(519.7925), 12.2 min
RTINSECONDS=731.994
SCANS=MS: 715 MSMS: 717
PEPMASS=519.79253	8182
CHARGE=2+
519.79019	249	
520.30863	139	
655.42237	115	
727.40849	760	1+
835.45589	147	
882.48722	106	
END IONS

###FS:    #m/z: 474.57700 #charge   3
###MaxRes:#m/z:  0.00000 #charge-128
###MS: 715
###MSMS: 718
BEGIN IONS
TITLE=Cmpd 14, AutoMSn(474.5770), 12.2 min
RTINSECONDS=732.495
SCANS=MS: 715 MSMS: 718
PEPMASS=474.57700	5810
CHARGE=3+
330.17372	183	
474.58438	144	
475.23320	100	
559.75976	139	
END IONS

###FS:    #m/z: 519.79429 #charge   2
###MaxRes:#m/z:  0.00000 #charge-128
###MS: 719
###MSMS: 720
BEGIN IONS
TITLE=Cmpd 15, AutoMSn(519.7943), 12.3 min
RTINSECONDS=735.529
SCANS=MS: 719 MSMS: 720
PEPMASS=519.79429	6127
CHARGE=2+
312.17667	190	
519.79492	238	
520.29558	250	
655.42947	108	
665.35389	107	
727.40256	679	1+
737.32298	104	
END IONS

###FS:    #m/z: 423.86160 #charge   3
###MaxRes:#m/z:  0.00000 #charge-128
###MS: 739
###MSMS: 740
BEGIN IONS
TITLE=Cmpd 19, AutoMSn(423.8616), 12.6 min
RTINSECONDS=755.852
SCANS=MS: 739 MSMS: 740
PEPMASS=423.86160	5115
CHARGE=3+
432.20400	112	
547.74611	118	
591.76533	184	
982.45097	806	1+
1111.49496	1042	1+
END IONS

###FS:    #m/z: 423.86323 #charge   3
###MaxRes:#m/z:  0.00000 #charge-128
###MS: 741
###MSMS: 742
BEGIN IONS
TITLE=Cmpd 20, AutoMSn(423.8632), 12.6 min
RTINSECONDS=757.867
SCANS=MS: 741 MSMS: 742
PEPMASS=423.86323	9323
CHARGE=3+
303.67544	112	
361.18202	129	
415.19733	101	
432.20002	431	1+
450.24651	110	
547.23866	552	1+
591.76600	286	
805.39972	216	
982.46304	444	1+
1111.49795	1295	1+
END IONS

###FS:    #m/z: 635.28740 #charge   2
###MaxRes:#m/z:  0.00000 #charge-128
###MS: 743
###MSMS: 744
BEGIN IONS
TITLE=Cmpd 21, AutoMSn(635.2874), 12.7 min
RTINSECONDS=759.882
SCANS=MS: 743 MSMS: 744
PEPMASS=635.28740	3897
CHARGE=2+
635.27697	283	
635.77709	162	
END IONS

###FS:    #m/z: 635.28672 #charge   2
###MaxRes:#m/z:  0.00000 #charge-128
###MS: 748
###MSMS: 749
BEGIN IONS
TITLE=Cmpd 24, AutoMSn(635.2867), 12.7 min
RTINSECONDS=764.915
SCANS=MS: 748 MSMS: 749
PEPMASS=635.28672	4227
CHARGE=2+
635.29813	170	
END IONS

###FS:    #m/z: 423.86242 #charge   3
###MaxRes:#m/z:  0.00000 #charge-128
###MS: 750
###MSMS: 751
BEGIN IONS
TITLE=Cmpd 25, AutoMSn(423.8624), 12.8 min
RTINSECONDS=766.929
SCANS=MS: 750 MSMS: 751
PEPMASS=423.86242	8774
CHARGE=3+
433.22072	110	
END IONS

###FS:    #m/z: 423.86039 #charge   3
###MaxRes:#m/z:  0.00000 #charge-128
###MS: 752
###MSMS: 753
BEGIN IONS
TITLE=Cmpd 26, AutoMSn(423.8604), 12.8 min
RTINSECONDS=768.944
SCANS=MS: 752 MSMS: 753
PEPMASS=423.86039	9181
CHARGE=3+
518.33186	104	
END IONS

###FS:    #m/z: 501.58374 #charge   3
###MaxRes:#m/z:  0.00000 #charge-128
###MS: 761
###MSMS: 762
BEGIN IONS
TITLE=Cmpd 29, AutoMSn(501.5837), 13.0 min
RTINSECONDS=778.092
SCANS=MS: 761 MSMS: 762
PEPMASS=501.58374	5419
CHARGE=3+
645.78972	167	
1039.49532	124	
1040.48632	104	
END IONS

###FS:    #m/z: 575.24131 #charge   2
###MaxRes:#m/z:  0.00000 #charge-128
###MS: 761
###MSMS: 763
BEGIN IONS
TITLE=Cmpd 30, AutoMSn(575.2413), 13.0 min
RTINSECONDS=778.593
SCANS=MS: 761 MSMS: 763
PEPMASS=575.24131	4934
CHARGE=2+
536.22865	408	
635.29314	164	
END IONS

###FS:    #m/z: 575.24331 #charge   2
###MaxRes:#m/z:  0.00000 #charge-128
###MS: 764
###MSMS: 765
BEGIN IONS
TITLE=Cmpd 31, AutoMSn(575.2433), 13.0 min
RTINSECONDS=781.113
SCANS=MS: 764 MSMS: 765
PEPMASS=575.24331	5164
CHARGE=2+
536.23075	271	
575.25119	553	1+
575.75094	139	
635.28629	534	
END IONS

###FS:    #m/z: 575.24355 #charge   2
###MaxRes:#m/z:  0.00000 #charge-128
###MS: 766
###MSMS: 767
BEGIN IONS
TITLE=Cmpd 32, AutoMSn(575.2435), 13.1 min
RTINSECONDS=783.129
SCANS=MS: 766 MSMS: 767
PEPMASS=575.24355	5026
CHARGE=2+
536.22524	525	1+
635.28954	273	
END IONS

###FS:    #m/z: 459.56139 #charge   3
###MaxRes:#m/z:  0.00000 #charge-128
###MS: 769
###MSMS: 770
BEGIN IONS
TITLE=Cmpd 34, AutoMSn(459.5614), 13.1 min
RTINSECONDS=786.146
SCANS=MS: 769 MSMS: 770
PEPMASS=459.56139	4912
CHARGE=3+
363.15656	113	
517.28243	262	
553.77634	113	
631.31827	134	
653.32380	115	
955.79548	136	
1206.56710	455	1+
END IONS

###FS:    #m/z: 459.56188 #charge   3
###MaxRes:#m/z:  0.00000 #charge-128
###MS: 771
###MSMS: 772
BEGIN IONS
TITLE=Cmpd 35, AutoMSn(459.5619), 13.1 min
RTINSECONDS=788.16
SCANS=MS: 771 MSMS: 772
PEPMASS=459.56188	4971
CHARGE=3+
517.27969	330	
553.76946	133	
603.77571	255	
945.49159	179	
END IONS

###FS:    #m/z: 477.90012 #charge   3
###MaxRes:#m/z:  0.00000 #charge-128
###MS: 771
###MSMS: 773
BEGIN IONS
TITLE=Cmpd 36, AutoMSn(477.9001), 13.1 min
RTINSECONDS=788.661
SCANS=MS: 771 MSMS: 773
PEPMASS=477.90012	3807
CHARGE=3+
521.27193	141	
535.27119	107	
544.26625	209	
659.80977	145	
660.30298	125	
958.47352	427	1+
958.48587	136	
END IONS

###FS:    #m/z: 477.90201 #charge   3
###MaxRes:#m/z:  0.00000 #charge-128
###MS: 774
###MSMS: 775
BEGIN IONS
TITLE=Cmpd 37, AutoMSn(477.9020), 13.2 min
RTINSECONDS=791.178
SCANS=MS: 774 MSMS: 775
PEPMASS=477.90201	5188
CHARGE=3+
479.74188	171	
624.78834	176	
660.80965	106	
958.47855	140	
END IONS

###FS:    #m/z: 477.90028 #charge   3
###MaxRes:#m/z:  0.00000 #charge-128
###MS: 776
###MSMS: 777
BEGIN IONS
TITLE=Cmpd 38, AutoMSn(477.9003), 13.2 min
RTINSECONDS=793.193
SCANS=MS: 776 MSMS: 777
PEPMASS=477.90028	5259
CHARGE=3+
479.75064	238	
624.29400	115	
624.78354	153	
659.79933	106	
END IONS

###FS:    #m/z: 593.22376 #charge   3
###MaxRes:#m/z:  0.00000 #charge-128
###MS: 787
###MSMS: 788
BEGIN IONS
TITLE=Cmpd 40, AutoMSn(593.2238), 13.4 min
RTINSECONDS=804.288
SCANS=MS: 787 MSMS: 788
PEPMASS=593.22376	2819
CHARGE=3+
621.29321	100	
END IONS

###FS:    #m/z: 593.22266 #charge   3
###MaxRes:#m/z:  0.00000 #charge-128
###MS: 789
###MSMS: 790
BEGIN IONS
TITLE=Cmpd 41, AutoMSn(593.2227), 13.4 min
RTINSECONDS=806.327
SCANS=MS: 789 MSMS: 790
PEPMASS=593.22266	3124
CHARGE=3+
745.28937	128	
END IONS

###FS:    #m/z: 505.77489 #charge   2
###MaxRes:#m/z:  0.00000 #charge-128
###MS: 793
###MSMS: 794
BEGIN IONS
TITLE=Cmpd 43, AutoMSn(505.7749), 13.5 min
RTINSECONDS=810.398
SCANS=MS: 793 MSMS: 794
PEPMASS=505.77489	4486
CHARGE=2+
312.18047	104	
427.20731	128	
555.24152	324	
654.33665	148	
755.36446	147	
824.43177	577	1+
END IONS

###FS:    #m/z: 500.23056 #charge   3
###MaxRes:#m/z:  0.00000 #charge-128
###MS: 793
###MSMS: 796
BEGIN IONS
TITLE=Cmpd 45, AutoMSn(500.2306), 13.5 min
RTINSECONDS=811.4
SCANS=MS: 793 MSMS: 796
PEPMASS=500.23056	2969
CHARGE=3+
536.23796	120	
555.24403	328	
627.73743	102	
650.76784	238	
652.26223	106	
END IONS

###FS:    #m/z: 529.76979 #charge   2
###MaxRes:#m/z:  0.00000 #charge-128
###MS: 797
###MSMS: 798
BEGIN IONS
TITLE=Cmpd 46, AutoMSn(529.7698), 13.6 min
RTINSECONDS=814.423
SCANS=MS: 797 MSMS: 798
PEPMASS=529.76979	10016
CHARGE=2+
437.69834	173	
439.23389	144	
585.33534	1267	1+
696.37837	167	
714.38507	248	
874.40260	713	1+
884.24397	331	
945.44342	329	1+
END IONS

###FS:    #m/z: 505.77362 #charge   2
###MaxRes:#m/z:  0.00000 #charge-128
###MS: 797
###MSMS: 799
BEGIN IONS
TITLE=Cmpd 47, AutoMSn(505.7736), 13.6 min
RTINSECONDS=814.925
SCANS=MS: 797 MSMS: 799
PEPMASS=505.77362	7525
CHARGE=2+
555.26122	147	
654.32495	473	1+
824.42831	341	1+
END IONS

###FS:    #m/z: 500.23020 #charge   3
###MaxRes:#m/z:  0.00000 #charge-128
###MS: 797
###MSMS: 800
BEGIN IONS
TITLE=Cmpd 48, AutoMSn(500.2302), 13.6 min
RTINSECONDS=815.426
SCANS=MS: 797 MSMS: 800
PEPMASS=500.23020	6180
CHARGE=3+
555.24964	129	
650.78124	223	
END IONS

###FS:    #m/z: 529.76851 #charge   2
###MaxRes:#m/z:  0.00000 #charge-128
###MS: 801
###MSMS: 802
BEGIN IONS
TITLE=Cmpd 49, AutoMSn(529.7685), 13.6 min
RTINSECONDS=818.457
SCANS=MS: 801 MSMS: 802
PEPMASS=529.76851	16901
CHARGE=2+
340.16391	102	
345.16035	139	
437.71115	154	
439.22502	460	
474.20531	111	
568.30114	103	
585.33318	2152	1+
714.37619	593	1+
874.40765	877	1+
884.25203	244	
945.44515	456	
END IONS

###FS:    #m/z: 412.72183 #charge   2
###MaxRes:#m/z:  0.00000 #charge-128
###MS: 801
###MSMS: 803
BEGIN IONS
TITLE=Cmpd 50, AutoMSn(412.7218), 13.6 min
RTINSECONDS=818.957
SCANS=MS: 801 MSMS: 803
PEPMASS=412.72183	5390
CHARGE=2+
466.30622	155	
END IONS

###FS:    #m/z: 529.76770 #charge   2
###MaxRes:#m/z:  0.00000 #charge-128
###MS: 804
###MSMS: 805
BEGIN IONS
TITLE=Cmpd 51, AutoMSn(529.7677), 13.7 min
RTINSECONDS=821.487
SCANS=MS: 804 MSMS: 805
PEPMASS=529.76770	17717
CHARGE=2+
337.15497	103	
340.15567	174	
345.15404	138	
383.19866	150	
437.71017	105	
439.23795	116	
473.21772	105	
488.27930	101	
585.33108	1599	1+
696.37090	143	
714.37393	388	1+
874.41806	696	1+
884.25158	249	
945.44530	540	1+
END IONS

###FS:    #m/z: 529.76939 #charge   2
###MaxRes:#m/z:  0.00000 #charge-128
###MS: 807
###MSMS: 808
BEGIN IONS
TITLE=Cmpd 52, AutoMSn(529.7694), 13.7 min
RTINSECONDS=824.505
SCANS=MS: 807 MSMS: 808
PEPMASS=529.76939	13493
CHARGE=2+
340.15832	123	
361.10863	109	
411.23265	113	
437.70653	113	
439.22210	187	
453.24389	141	
473.22518	114	
585.33351	1369	1+
714.37418	273	
874.40769	532	
876.39577	145	
884.24733	341	
945.43965	487	1+
END IONS

###FS:    #m/z: 581.56586 #charge   3
###MaxRes:#m/z:  0.00000 #charge-128
###MS: 812
###MSMS: 814
BEGIN IONS
TITLE=Cmpd 56, AutoMSn(581.5659), 13.8 min
RTINSECONDS=830.037
SCANS=MS: 812 MSMS: 814
PEPMASS=581.56586	3321
CHARGE=3+
346.12447	132	
493.21326	187	
499.19994	101	
540.54360	121	
575.72027	117	
697.76434	245	
748.29242	336	
END IONS

###FS:    #m/z: 651.61829 #charge   3
###MaxRes:#m/z:  0.00000 #charge-128
###MS: 815
###MSMS: 816
BEGIN IONS
TITLE=Cmpd 57, AutoMSn(651.6183), 13.9 min
RTINSECONDS=832.554
SCANS=MS: 815 MSMS: 816
PEPMASS=651.61829	4903
CHARGE=3+
431.19264	201	
490.26269	124	
523.72920	208	
524.23655	133	
532.74275	879	
533.23648	302	
591.29997	166	
751.33874	192	
776.28045	511	1+
785.58035	193	
818.33661	129	
838.37255	468	
889.36644	772	1+
967.41398	217	
1064.47439	206	
1065.44118	140	
END IONS

###FS:    #m/z: 546.55725 #charge   3
###MaxRes:#m/z:  0.00000 #charge-128
###MS: 815
###MSMS: 817
BEGIN IONS
TITLE=Cmpd 58, AutoMSn(546.5572), 13.9 min
RTINSECONDS=833.055
SCANS=MS: 815 MSMS: 817
PEPMASS=546.55725	5697
CHARGE=3+
549.27667	156	
549.77609	307	
END IONS

###FS:    #m/z: 581.56597 #charge   3
###MaxRes:#m/z:  0.00000 #charge-128
###MS: 815
###MSMS: 818
BEGIN IONS
TITLE=Cmpd 59, AutoMSn(581.5660), 13.9 min
RTINSECONDS=833.557
SCANS=MS: 815 MSMS: 818
PEPMASS=581.56597	4494
CHARGE=3+
493.21487	106	
697.76478	246	1+
748.29851	399	
748.80679	133	
784.32576	101	
END IONS

###FS:    #m/z: 651.61794 #charge   3
###MaxRes:#m/z:  0.00000 #charge-128
###MS: 819
###MSMS: 820
BEGIN IONS
TITLE=Cmpd 60, AutoMSn(651.6179), 13.9 min
RTINSECONDS=836.581
SCANS=MS: 819 MSMS: 820
PEPMASS=651.61794	25996
CHARGE=3+
305.18789	114	
376.67542	104	
431.19862	219	
438.12173	490	
438.30747	112	
445.20570	199	
490.25907	559	
493.71667	194	
523.72906	458	
524.24194	255	
589.28442	215	
591.30648	854	1+
634.21538	235	
652.62328	110	
747.31576	544	1+
751.33628	557	1+
758.27212	124	
760.30236	153	
767.44896	106	
776.28691	711	1+
776.28715	2495	1+
785.58049	570	
818.33501	129	
838.37332	1512	1+
861.37818	114	
889.36971	2661	1+
900.43036	132	
967.40943	379	1+
1047.45992	126	
1064.47104	6165	1+
1076.28592	132	
END IONS

###FS:    #m/z: 366.52073 #charge   3
###MaxRes:#m/z:  0.00000 #charge-128
###MS: 819
###MSMS: 821
BEGIN IONS
TITLE=Cmpd 61, AutoMSn(366.5207), 14.0 min
RTINSECONDS=837.082
SCANS=MS: 819 MSMS: 821
PEPMASS=366.52073	4587
CHARGE=3+
317.18166	259	
335.16204	100	
372.68790	191	
398.29147	112	
423.22230	138	
431.21089	368	1+
448.23272	1192	1+
450.22740	173	
455.31141	214	
576.33675	169	
633.34561	2102	1+
745.39013	160	
762.38754	606	
764.39061	142	
END IONS

###FS:    #m/z: 549.27176 #charge   2
###MaxRes:#m/z:  0.00000 #charge-128
###MS: 819
###MSMS: 822
BEGIN IONS
TITLE=Cmpd 62, AutoMSn(549.2718), 14.0 min
RTINSECONDS=837.582
SCANS=MS: 819 MSMS: 822
PEPMASS=549.27176	4703
CHARGE=2+
423.21949	146	
432.22619	363	
448.23146	387	1+
576.31815	107	
633.34495	602	1+
762.40368	296	
863.43181	308	
950.48043	257	1+
1097.54655	1027	1+
END IONS

###FS:    #m/z: 651.61772 #charge   3
###MaxRes:#m/z:  0.00000 #charge-128
###MS: 823
###MSMS: 824
BEGIN IONS
TITLE=Cmpd 63, AutoMSn(651.6177), 14.0 min
RTINSECONDS=840.618
SCANS=MS: 823 MSMS: 824
PEPMASS=651.61772	29470
CHARGE=3+
376.17417	126	
419.68923	119	
422.18492	129	
432.19280	145	
490.26261	402	
501.22726	101	
523.73895	358	
524.22562	448	1+
542.00949	108	
591.30951	735	1+
602.25695	115	
612.28632	103	
730.28577	100	
747.29727	580	
751.34578	432	
767.44567	196	
776.28835	3184	1+
785.57656	919	
838.36908	1103	1+
841.37013	123	
861.37415	589	1+
871.36369	352	1+
889.37043	2726	1+
967.41869	428	
986.43636	303	1+
1046.46174	152	
1064.46421	6209	1+
1076.29057	156	
1115.45358	134	
END IONS

###FS:    #m/z: 366.51898 #charge   3
###MaxRes:#m/z:  0.00000 #charge-128
###MS: 823
###MSMS: 825
BEGIN IONS
TITLE=Cmpd 64, AutoMSn(366.5190), 14.0 min
RTINSECONDS=841.119
SCANS=MS: 823 MSMS: 825
PEPMASS=366.51898	13285
CHARGE=3+
317.17894	199	
318.12149	139	
335.15175	300	
372.69839	419	
381.69112	164	
392.23113	101	
410.23896	206	
422.20806	108	
431.21289	484	1+
448.23007	1671	1+
450.23030	259	
455.30806	652	
459.24077	178	
475.49481	112	
475.73963	251	
570.26115	138	
576.32634	352	
616.32060	223	
633.34748	2682	1+
744.36748	260	1+
762.39084	1319	1+
864.42161	111	
END IONS

###FS:    #m/z: 549.27514 #charge   2
###MaxRes:#m/z:  0.00000 #charge-128
###MS: 823
###MSMS: 826
BEGIN IONS
TITLE=Cmpd 65, AutoMSn(549.2751), 14.0 min
RTINSECONDS=841.62
SCANS=MS: 823 MSMS: 826
PEPMASS=549.27514	12973
CHARGE=2+
318.14942	145	
324.11077	132	
335.15558	129	
448.21976	609	1+
476.73700	114	
540.77734	102	
549.27220	642	
549.78527	232	
576.34153	170	
633.35022	675	1+
762.40264	292	
863.43623	1017	1+
END IONS

###FS:    #m/z: 549.27416 #charge   2
###MaxRes:#m/z:  0.00000 #charge-128
###MS: 827
###MSMS: 828
BEGIN IONS
TITLE=Cmpd 66, AutoMSn(549.2742), 14.1 min
RTINSECONDS=844.649
SCANS=MS: 827 MSMS: 828
PEPMASS=549.27416	11319
CHARGE=2+
335.14457	133	
401.19001	116	
423.21121	128	
448.23691	118	
549.27946	432	
549.80135	155	
576.33312	166	
633.35182	685	1+
762.39124	140	
863.44264	847	1+
950.47747	842	1+
952.24744	113	
END IONS

###FS:    #m/z: 366.51910 #charge   3
###MaxRes:#m/z:  0.00000 #charge-128
###MS: 827
###MSMS: 829
BEGIN IONS
TITLE=Cmpd 67, AutoMSn(366.5191), 14.1 min
RTINSECONDS=845.149
SCANS=MS: 827 MSMS: 829
PEPMASS=366.51910	11228
CHARGE=3+
318.68461	100	
322.17055	113	
335.14839	265	
372.69554	332	1+
432.22008	177	
448.23155	1539	1+
458.22012	140	
576.31952	212	
616.32399	117	
633.34868	1660	1+
762.38641	1110	1+
END IONS

###FS:    #m/z: 453.73464 #charge   2
###MaxRes:#m/z:  0.00000 #charge-128
###MS: 831
###MSMS: 832
BEGIN IONS
TITLE=Cmpd 69, AutoMSn(453.7346), 14.1 min
RTINSECONDS=848.668
SCANS=MS: 831 MSMS: 832
PEPMASS=453.73464	5639
CHARGE=2+
459.27312	175	
END IONS

###FS:    #m/z: 669.27375 #charge   3
###MaxRes:#m/z:  0.00000 #charge-128
###MS: 834
###MSMS: 835
BEGIN IONS
TITLE=Cmpd 71, AutoMSn(669.2738), 14.2 min
RTINSECONDS=851.686
SCANS=MS: 834 MSMS: 835
PEPMASS=669.27375	6859
CHARGE=3+
597.89963	392	1+
598.23021	440	
598.56409	311	
716.25560	103	
896.33826	220	
896.83179	128	
END IONS

###FS:    #m/z: 616.80301 #charge   2
###MaxRes:#m/z:  0.00000 #charge-128
###MS: 834
###MSMS: 836
BEGIN IONS
TITLE=Cmpd 72, AutoMSn(616.8030), 14.2 min
RTINSECONDS=852.187
SCANS=MS: 834 MSMS: 836
PEPMASS=616.80301	3848
CHARGE=2+
355.13650	206	
487.18879	106	
576.31570	209	
633.32543	635	1+
746.41991	324	1+
803.44852	113	
860.43627	301	1+
917.47052	175	
974.49997	170	
END IONS

###FS:    #m/z: 669.27603 #charge   3
###MaxRes:#m/z:  0.00000 #charge-128
###MS: 838
###MSMS: 839
BEGIN IONS
TITLE=Cmpd 74, AutoMSn(669.2760), 14.3 min
RTINSECONDS=855.721
SCANS=MS: 838 MSMS: 839
PEPMASS=669.27603	31054
CHARGE=3+
335.14772	160	
463.20475	122	
538.70981	465	
539.21164	139	
592.89709	170	
597.15066	123	
597.90119	5234	1+
598.23527	3729	1+
598.56941	2635	1+
606.74370	140	
631.58683	214	
631.75366	161	
632.23757	216	
663.93284	106	
712.25001	142	
712.74109	107	
716.26963	294	
760.29810	200	
775.78978	137	
844.33978	112	
847.83081	202	
920.32817	793	1+
1791.67768	2854	1+
END IONS

###FS:    #m/z: 616.80361 #charge   2
###MaxRes:#m/z:  0.00000 #charge-128
###MS: 838
###MSMS: 840
BEGIN IONS
TITLE=Cmpd 75, AutoMSn(616.8036), 14.3 min
RTINSECONDS=856.222
SCANS=MS: 838 MSMS: 840
PEPMASS=616.80361	11020
CHARGE=2+
355.12242	105	
433.26010	143	
469.18178	122	
489.28838	231	
576.30871	295	
582.25151	132	
616.81027	117	
633.32600	1345	1+
746.40861	103	
803.42654	204	
860.46353	203	
917.48290	335	
919.46919	104	
END IONS

###FS:    #m/z: 669.27644 #charge   3
###MaxRes:#m/z:  0.00000 #charge-128
###MS: 842
###MSMS: 843
BEGIN IONS
TITLE=Cmpd 77, AutoMSn(669.2764), 14.3 min
RTINSECONDS=859.757
SCANS=MS: 842 MSMS: 843
PEPMASS=669.27644	31184
CHARGE=3+
460.65720	106	
463.20225	286	
538.70899	161	
539.22435	180	
573.22722	117	
597.89873	3772	1+
598.23137	1878	1+
598.56282	1520	
631.58529	223	
663.61311	109	
716.26446	318	1+
760.29971	140	
819.79280	135	
1076.41285	135	
1791.68633	1855	1+
END IONS

###FS:    #m/z: 504.90192 #charge   3
###MaxRes:#m/z:  0.00000 #charge-128
###MS: 842
###MSMS: 844
BEGIN IONS
TITLE=Cmpd 78, AutoMSn(504.9019), 14.3 min
RTINSECONDS=860.258
SCANS=MS: 842 MSMS: 844
PEPMASS=504.90192	15562
CHARGE=3+
312.18444	174	
359.11206	318	1+
441.21978	182	
463.21319	122	
506.26386	100	
525.15800	112	
527.22161	111	
527.73433	196	
536.23362	239	
555.26384	1663	1+
593.75548	145	
616.17364	135	
622.25781	114	
642.25282	363	
642.75544	103	
668.34715	466	1+
782.38879	583	
942.41769	571	1+
1300.53662	4082	1+
1413.61578	785	1+
END IONS

###FS:    #m/z: 616.80360 #charge   2
###MaxRes:#m/z:  0.00000 #charge-128
###MS: 842
###MSMS: 845
BEGIN IONS
TITLE=Cmpd 79, AutoMSn(616.8036), 14.3 min
RTINSECONDS=860.76
SCANS=MS: 842 MSMS: 845
PEPMASS=616.80360	11424
CHARGE=2+
389.73568	125	
412.16714	126	
469.17941	201	
489.26633	165	
536.28419	114	
576.32516	137	
582.26798	148	
633.32862	1258	1+
746.41272	122	
803.43084	201	
860.44029	198	
918.46792	190	
974.50703	107	
END IONS

###FS:    #m/z: 504.90234 #charge   3
###MaxRes:#m/z:  0.00000 #charge-128
###MS: 846
###MSMS: 847
BEGIN IONS
TITLE=Cmpd 80, AutoMSn(504.9023), 14.4 min
RTINSECONDS=863.777
SCANS=MS: 846 MSMS: 847
PEPMASS=504.90234	30364
CHARGE=3+
312.17393	149	
359.11228	141	
370.69788	137	
441.21351	257	
472.19906	127	
502.16087	106	
504.89923	111	
519.16717	306	1+
527.22085	145	
538.23657	143	
555.26113	1630	1+
588.25145	105	
593.74777	171	
605.25923	107	
622.26654	277	
630.51959	128	
633.20538	150	
641.76567	482	1+
653.27843	109	
668.34549	495	1+
729.25214	194	
746.27605	188	
782.38286	660	1+
859.34047	111	
942.42179	296	
952.62997	309	
1071.47665	866	1+
1283.52841	569	1+
1300.53476	5189	1+
1413.61212	915	1+
END IONS

###FS:    #m/z: 556.76840 #charge   2
###MaxRes:#m/z:  0.00000 #charge-128
###MS: 846
###MSMS: 848
BEGIN IONS
TITLE=Cmpd 81, AutoMSn(556.7684), 14.4 min
RTINSECONDS=864.278
SCANS=MS: 846 MSMS: 848
PEPMASS=556.76840	7767
CHARGE=2+
310.17639	204	
392.17270	107	
396.69351	213	
430.72906	128	
439.23640	143	
440.52904	110	
463.19467	102	
520.27422	137	
527.85084	236	
620.32761	148	
660.28911	444	1+
660.79879	136	
701.26044	179	
774.36935	120	
905.47650	143	
END IONS

###FS:    #m/z: 756.84837 #charge   2
###MaxRes:#m/z:  0.00000 #charge-128
###MS: 846
###MSMS: 849
BEGIN IONS
TITLE=Cmpd 82, AutoMSn(756.8484), 14.4 min
RTINSECONDS=864.779
SCANS=MS: 846 MSMS: 849
PEPMASS=756.84837	5340
CHARGE=2+
312.17655	117	
756.84982	170	
END IONS

###FS:    #m/z: 504.56156 #charge   3
###MaxRes:#m/z:  0.00000 #charge-128
###MS: 850
###MSMS: 851
BEGIN IONS
TITLE=Cmpd 83, AutoMSn(504.5616), 14.5 min
RTINSECONDS=867.796
SCANS=MS: 850 MSMS: 851
PEPMASS=504.56156	23924
CHARGE=3+
312.17707	377	1+
331.13545	140	
359.10465	167	
441.21540	313	
471.86991	121	
519.14759	159	
527.72566	120	
555.25965	1463	1+
593.74085	181	
594.25280	231	
616.14287	118	
622.25927	148	
642.25823	285	
668.34465	461	1+
707.32153	163	
707.81519	116	
746.27518	145	
782.38837	541	1+
942.41615	422	1+
1300.53760	3675	1+
END IONS

###FS:    #m/z: 556.76933 #charge   2
###MaxRes:#m/z:  0.00000 #charge-128
###MS: 850
###MSMS: 852
BEGIN IONS
TITLE=Cmpd 84, AutoMSn(556.7693), 14.5 min
RTINSECONDS=868.297
SCANS=MS: 850 MSMS: 852
PEPMASS=556.76933	6528
CHARGE=2+
335.15168	106	
392.16683	279	
463.20645	216	
520.24725	137	
592.24302	201	1+
629.33148	157	
660.81768	135	
691.25147	110	
775.36138	101	
863.40597	119	
END IONS

###FS:    #m/z: 742.02410 #charge   3
###MaxRes:#m/z:  0.00000 #charge-128
###MS: 850
###MSMS: 853
BEGIN IONS
TITLE=Cmpd 85, AutoMSn(742.0241), 14.5 min
RTINSECONDS=868.798
SCANS=MS: 850 MSMS: 853
PEPMASS=742.02410	4363
CHARGE=3+
521.88251	125	
532.73193	143	
1064.45430	124	
END IONS

###FS:    #m/z: 685.29563 #charge   3
###MaxRes:#m/z:  0.00000 #charge-128
###MS: 854
###MSMS: 855
BEGIN IONS
TITLE=Cmpd 86, AutoMSn(685.2956), 14.5 min
RTINSECONDS=871.821
SCANS=MS: 854 MSMS: 855
PEPMASS=685.29563	8938
CHARGE=3+
361.13284	121	
449.65316	412	
462.93553	110	
463.20782	171	
494.24139	113	
513.27137	110	
522.25156	142	
578.24270	166	
578.78849	129	
626.35744	145	
738.25781	623	1+
747.30190	466	
898.29615	994	1+
900.29743	223	
986.46064	111	
1043.49515	192	
1068.40739	278	
1069.40402	129	
1128.58333	498	1+
END IONS

###FS:    #m/z: 740.83736 #charge   2
###MaxRes:#m/z:  0.00000 #charge-128
###MS: 854
###MSMS: 856
BEGIN IONS
TITLE=Cmpd 87, AutoMSn(740.8374), 14.5 min
RTINSECONDS=872.322
SCANS=MS: 854 MSMS: 856
PEPMASS=740.83736	4324
CHARGE=2+
742.96277	214	
1076.29185	104	
END IONS

###FS:    #m/z: 685.29547 #charge   3
###MaxRes:#m/z:  0.00000 #charge-128
###MS: 858
###MSMS: 859
BEGIN IONS
TITLE=Cmpd 89, AutoMSn(685.2955), 14.6 min
RTINSECONDS=875.846
SCANS=MS: 858 MSMS: 859
PEPMASS=685.29547	22277
CHARGE=3+
335.14883	125	
369.63767	259	
370.23413	184	
429.22257	166	
451.15968	108	
463.19931	468	1+
480.23747	133	
485.23055	192	
498.30080	236	
506.19586	459	
506.70253	161	
522.24332	192	
522.75311	449	
534.70733	231	1+
564.79685	281	1+
578.23034	708	1+
578.79155	213	
626.36418	365	1+
635.24614	138	
685.30641	216	
685.69330	128	
685.95734	107	
694.34584	273	
738.26401	1701	1+
747.31048	484	
857.42607	119	
898.29920	2584	1+
986.46398	742	1+
1011.37688	145	
1043.49074	273	
1068.39222	795	1+
1080.31242	313	
1156.59367	141	
1157.55562	105	
END IONS

###FS:    #m/z: 685.29726 #charge   3
###MaxRes:#m/z:  0.00000 #charge-128
###MS: 862
###MSMS: 863
BEGIN IONS
TITLE=Cmpd 91, AutoMSn(685.2973), 14.7 min
RTINSECONDS=879.872
SCANS=MS: 862 MSMS: 863
PEPMASS=685.29726	19764
CHARGE=3+
385.18486	170	
393.69468	162	
415.72644	109	
420.17098	104	
445.19269	107	
463.20346	600	1+
506.22325	125	
522.24978	231	
522.74889	234	
534.69639	173	
564.79411	310	
565.31009	101	
578.24150	636	1+
578.79861	113	
626.37066	230	
686.27230	136	
738.25883	1219	1+
747.30444	225	
786.37978	118	
898.29529	2701	1+
986.48339	288	1+
1011.38080	144	
1029.49408	106	
1043.48553	176	
1044.48891	168	
1068.41606	266	
1156.59385	155	
END IONS

###FS:    #m/z: 617.30417 #charge   3
###MaxRes:#m/z:  0.00000 #charge-128
###MS: 864
###MSMS: 865
BEGIN IONS
TITLE=Cmpd 92, AutoMSn(617.3042), 14.7 min
RTINSECONDS=881.907
SCANS=MS: 864 MSMS: 865
PEPMASS=617.30417	2357
CHARGE=3+
346.15051	116	
946.41309	159	
END IONS

###FS:    #m/z: 617.64026 #charge   3
###MaxRes:#m/z:  0.00000 #charge-128
###MS: 866
###MSMS: 867
BEGIN IONS
TITLE=Cmpd 93, AutoMSn(617.6403), 14.7 min
RTINSECONDS=883.939
SCANS=MS: 866 MSMS: 867
PEPMASS=617.64026	5584
CHARGE=3+
439.24513	197	
616.80716	100	
617.60939	159	
633.34001	158	
803.87095	103	
905.45384	107	
946.43012	956	1+
END IONS

###FS:    #m/z: 617.64094 #charge   3
###MaxRes:#m/z:  0.00000 #charge-128
###MS: 870
###MSMS: 871
BEGIN IONS
TITLE=Cmpd 96, AutoMSn(617.6409), 14.8 min
RTINSECONDS=887.97
SCANS=MS: 870 MSMS: 871
PEPMASS=617.64094	6602
CHARGE=3+
453.24002	191	
473.72850	145	
625.93325	349	
689.34723	104	
946.43372	351	1+
END IONS

###FS:    #m/z: 580.93774 #charge   3
###MaxRes:#m/z:  0.00000 #charge-128
###MS: 873
###MSMS: 874
BEGIN IONS
TITLE=Cmpd 98, AutoMSn(580.9377), 14.8 min
RTINSECONDS=890.994
SCANS=MS: 873 MSMS: 874
PEPMASS=580.93774	2745
CHARGE=3+
358.17928	106	
END IONS

###FS:    #m/z: 680.30235 #charge   2
###MaxRes:#m/z:  0.00000 #charge-128
###MS: 880
###MSMS: 881
BEGIN IONS
TITLE=Cmpd 103, AutoMSn(680.3023), 15.0 min
RTINSECONDS=898.063
SCANS=MS: 880 MSMS: 881
PEPMASS=680.30235	5933
CHARGE=2+
495.17638	349	
597.93583	140	
606.74912	120	
608.25414	172	
675.78633	146	
823.34652	151	
927.41066	198	
END IONS

###FS:    #m/z: 477.27699 #charge   2
###MaxRes:#m/z:  0.00000 #charge-128
###MS: 880
###MSMS: 882
BEGIN IONS
TITLE=Cmpd 104, AutoMSn(477.2770), 15.0 min
RTINSECONDS=898.564
SCANS=MS: 880 MSMS: 882
PEPMASS=477.27699	4681
CHARGE=2+
437.22586	172	
465.22407	101	
615.32549	103	
712.36496	708	1+
END IONS

###FS:    #m/z: 508.56737 #charge   3
###MaxRes:#m/z:  0.00000 #charge-128
###MS: 880
###MSMS: 883
BEGIN IONS
TITLE=Cmpd 105, AutoMSn(508.5674), 15.0 min
RTINSECONDS=899.065
SCANS=MS: 880 MSMS: 883
PEPMASS=508.56737	2524
CHARGE=3+
437.23035	136	
439.22571	103	
463.21853	130	
512.18896	781	1+
599.30140	340	1+
611.26711	405	
670.34405	290	
725.30723	380	
781.34140	125	
END IONS

###FS:    #m/z: 680.30150 #charge   2
###MaxRes:#m/z:  0.00000 #charge-128
###MS: 884
###MSMS: 885
BEGIN IONS
TITLE=Cmpd 106, AutoMSn(680.3015), 15.0 min
RTINSECONDS=902.092
SCANS=MS: 884 MSMS: 885
PEPMASS=680.30150	7898
CHARGE=2+
495.17835	431	
608.26515	301	
823.35044	184	
927.38055	691	1+
1080.44899	114	
END IONS

###FS:    #m/z: 604.90295 #charge   3
###MaxRes:#m/z:  0.00000 #charge-128
###MS: 884
###MSMS: 886
BEGIN IONS
TITLE=Cmpd 107, AutoMSn(604.9030), 15.0 min
RTINSECONDS=902.592
SCANS=MS: 884 MSMS: 886
PEPMASS=604.90295	6497
CHARGE=3+
368.14751	117	
449.65178	253	
528.19202	142	
578.22661	128	
738.25673	1025	1+
747.31295	395	
784.30779	144	
802.31950	399	1+
898.29470	532	
915.37437	135	
END IONS

###FS:    #m/z: 508.56631 #charge   3
###MaxRes:#m/z:  0.00000 #charge-128
###MS: 884
###MSMS: 887
BEGIN IONS
TITLE=Cmpd 108, AutoMSn(508.5663), 15.1 min
RTINSECONDS=903.093
SCANS=MS: 884 MSMS: 887
PEPMASS=508.56631	3623
CHARGE=3+
428.67941	103	
436.24036	196	
504.28992	118	
512.19688	360	1+
599.30154	293	1+
611.27886	215	
630.31107	133	
651.76813	101	
725.31218	110	
END IONS

###FS:    #m/z: 680.30145 #charge   2
###MaxRes:#m/z:  0.00000 #charge-128
###MS: 888
###MSMS: 889
BEGIN IONS
TITLE=Cmpd 109, AutoMSn(680.3015), 15.1 min
RTINSECONDS=906.126
SCANS=MS: 888 MSMS: 889
PEPMASS=680.30145	7655
CHARGE=2+
495.18606	194	
540.73164	172	
608.26774	180	
679.64009	108	
709.30912	124	
823.35535	264	1+
927.42701	143	
END IONS

###FS:    #m/z: 604.90407 #charge   3
###MaxRes:#m/z:  0.00000 #charge-128
###MS: 888
###MSMS: 890
BEGIN IONS
TITLE=Cmpd 110, AutoMSn(604.9041), 15.1 min
RTINSECONDS=906.627
SCANS=MS: 888 MSMS: 890
PEPMASS=604.90407	6388
CHARGE=3+
308.62585	141	
335.14511	113	
458.20162	115	
578.23484	266	
738.26714	588	1+
745.30103	111	
747.30334	288	
785.29771	125	
802.29906	215	
898.29357	718	1+
END IONS

###FS:    #m/z: 507.24038 #charge   3
###MaxRes:#m/z:  0.00000 #charge-128
###MS: 892
###MSMS: 893
BEGIN IONS
TITLE=Cmpd 112, AutoMSn(507.2404), 15.2 min
RTINSECONDS=910.161
SCANS=MS: 892 MSMS: 893
PEPMASS=507.24038	3625
CHARGE=3+
341.14501	214	
512.19681	184	
END IONS

###FS:    #m/z: 674.29806 #charge   3
###MaxRes:#m/z:  0.00000 #charge-128
###MS: 892
###MSMS: 894
BEGIN IONS
TITLE=Cmpd 113, AutoMSn(674.2981), 15.2 min
RTINSECONDS=910.662
SCANS=MS: 892 MSMS: 894
PEPMASS=674.29806	2642
CHARGE=3+
388.22124	236	
480.65425	115	
873.37425	108	
END IONS

###FS:    #m/z: 604.90628 #charge   3
###MaxRes:#m/z:  0.00000 #charge-128
###MS: 892
###MSMS: 895
BEGIN IONS
TITLE=Cmpd 114, AutoMSn(604.9063), 15.2 min
RTINSECONDS=911.163
SCANS=MS: 892 MSMS: 895
PEPMASS=604.90628	4404
CHARGE=3+
320.13337	104	
385.17983	123	
738.28176	131	
747.27941	123	
END IONS

###FS:    #m/z: 597.77755 #charge   2
###MaxRes:#m/z:  0.00000 #charge-128
###MS: 896
###MSMS: 897
BEGIN IONS
TITLE=Cmpd 115, AutoMSn(597.7776), 15.2 min
RTINSECONDS=914.189
SCANS=MS: 896 MSMS: 897
PEPMASS=597.77755	6088
CHARGE=2+
386.15499	123	
597.78007	155	
598.27623	103	
664.24125	115	
800.29469	136	
897.37851	1736	1+
907.37334	532	
END IONS

###FS:    #m/z: 532.58338 #charge   3
###MaxRes:#m/z:  0.00000 #charge-128
###MS: 896
###MSMS: 898
BEGIN IONS
TITLE=Cmpd 116, AutoMSn(532.5834), 15.2 min
RTINSECONDS=914.69
SCANS=MS: 896 MSMS: 898
PEPMASS=532.58338	5141
CHARGE=3+
392.16782	250	
440.87208	133	
488.76351	101	
520.26207	115	
531.76160	133	
619.33015	121	
701.25841	129	
1319.58098	1651	1+
END IONS

###FS:    #m/z: 674.30032 #charge   3
###MaxRes:#m/z:  0.00000 #charge-128
###MS: 896
###MSMS: 899
BEGIN IONS
TITLE=Cmpd 117, AutoMSn(674.3003), 15.3 min
RTINSECONDS=915.192
SCANS=MS: 896 MSMS: 899
PEPMASS=674.30032	4371
CHARGE=3+
674.64654	188	
END IONS

###FS:    #m/z: 597.77647 #charge   2
###MaxRes:#m/z:  0.00000 #charge-128
###MS: 900
###MSMS: 901
BEGIN IONS
TITLE=Cmpd 118, AutoMSn(597.7765), 15.3 min
RTINSECONDS=918.214
SCANS=MS: 900 MSMS: 901
PEPMASS=597.77647	11429
CHARGE=2+
440.12946	100	
512.22765	213	
664.24924	179	
729.26306	115	
800.32918	157	
897.37704	1672	1+
899.38151	408	
907.37361	668	
907.61713	104	
1194.54614	466	1+
END IONS

###FS:    #m/z: 384.53547 #charge   3
###MaxRes:#m/z:  0.00000 #charge-128
###MS: 900
###MSMS: 902
BEGIN IONS
TITLE=Cmpd 119, AutoMSn(384.5355), 15.3 min
RTINSECONDS=918.715
SCANS=MS: 900 MSMS: 902
PEPMASS=384.53547	8328
CHARGE=3+
318.12503	141	
335.14749	649	1+
354.14897	112	
372.69381	273	
428.24637	119	
448.23311	1586	1+
455.30972	371	
502.76794	136	
539.27710	123	
576.32835	218	
633.34527	1696	1+
636.35159	130	
700.29317	104	
762.38712	1021	1+
873.42137	1015	1+
891.42407	201	
891.42837	461	1+
END IONS

###FS:    #m/z: 532.58363 #charge   3
###MaxRes:#m/z:  0.00000 #charge-128
###MS: 900
###MSMS: 903
BEGIN IONS
TITLE=Cmpd 120, AutoMSn(532.5836), 15.3 min
RTINSECONDS=919.216
SCANS=MS: 900 MSMS: 903
PEPMASS=532.58363	7347
CHARGE=3+
392.16987	186	
440.54401	163	
447.54374	130	
612.27187	151	
701.25483	102	
1062.47072	113	
1319.57749	1767	1+
END IONS

###FS:    #m/z: 384.53438 #charge   3
###MaxRes:#m/z:  0.00000 #charge-128
###MS: 904
###MSMS: 905
BEGIN IONS
TITLE=Cmpd 121, AutoMSn(384.5344), 15.4 min
RTINSECONDS=922.248
SCANS=MS: 904 MSMS: 905
PEPMASS=384.53438	11105
CHARGE=3+
317.17172	171	
335.15336	628	1+
386.68148	119	
426.20618	104	
431.20618	140	
446.22325	218	
448.22954	2021	1+
521.28437	129	
576.31994	511	1+
633.34445	1883	1+
728.35623	112	
744.38117	633	1+
746.37033	104	
762.39941	859	1+
873.41698	1490	1+
873.42047	111	
891.42199	380	
END IONS

###FS:    #m/z: 597.77620 #charge   2
###MaxRes:#m/z:  0.00000 #charge-128
###MS: 904
###MSMS: 906
BEGIN IONS
TITLE=Cmpd 122, AutoMSn(597.7762), 15.4 min
RTINSECONDS=922.75
SCANS=MS: 904 MSMS: 906
PEPMASS=597.77620	11031
CHARGE=2+
449.18984	140	
664.22622	117	
729.27238	194	
800.31295	176	
897.36695	1842	1+
996.40784	103	
END IONS

###FS:    #m/z: 384.53560 #charge   3
###MaxRes:#m/z:  0.00000 #charge-128
###MS: 908
###MSMS: 909
BEGIN IONS
TITLE=Cmpd 124, AutoMSn(384.5356), 15.4 min
RTINSECONDS=926.279
SCANS=MS: 908 MSMS: 909
PEPMASS=384.53560	9074
CHARGE=3+
335.15193	545	
413.19667	137	
426.20512	124	
448.23236	1200	1+
455.31038	298	
539.27782	104	
633.34624	1275	1+
744.37796	541	1+
762.38928	586	1+
873.42222	727	1+
891.42622	428	1+
END IONS

###FS:    #m/z: 699.32381 #charge   3
###MaxRes:#m/z:  0.00000 #charge-128
###MS: 908
###MSMS: 911
BEGIN IONS
TITLE=Cmpd 126, AutoMSn(699.3238), 15.5 min
RTINSECONDS=927.281
SCANS=MS: 908 MSMS: 911
PEPMASS=699.32381	3601
CHARGE=3+
700.80099	149	
777.39052	145	
END IONS

###FS:    #m/z: 415.25712 #charge   3
###MaxRes:#m/z:  0.00000 #charge-128
###MS: 912
###MSMS: 913
BEGIN IONS
TITLE=Cmpd 127, AutoMSn(415.2571), 15.5 min
RTINSECONDS=930.315
SCANS=MS: 912 MSMS: 913
PEPMASS=415.25712	5854
CHARGE=3+
339.23620	147	
346.17583	110	
348.72916	264	1+
357.23012	138	
373.21113	164	
375.23479	254	
412.22177	139	
434.22871	154	
435.77781	143	
458.31020	104	
486.29740	235	
514.27188	135	
531.28746	2834	1+
585.37998	182	
644.36378	102	
END IONS

###FS:    #m/z: 699.32333 #charge   3
###MaxRes:#m/z:  0.00000 #charge-128
###MS: 912
###MSMS: 914
BEGIN IONS
TITLE=Cmpd 128, AutoMSn(699.3233), 15.5 min
RTINSECONDS=930.816
SCANS=MS: 912 MSMS: 914
PEPMASS=699.32333	4409
CHARGE=3+
360.11807	101	
699.29853	146	
699.65526	202	
END IONS

###FS:    #m/z: 415.25776 #charge   3
###MaxRes:#m/z:  0.00000 #charge-128
###MS: 916
###MSMS: 917
BEGIN IONS
TITLE=Cmpd 130, AutoMSn(415.2578), 15.6 min
RTINSECONDS=934.365
SCANS=MS: 916 MSMS: 917
PEPMASS=415.25776	15398
CHARGE=3+
339.23170	140	
346.16921	135	
348.72134	187	
363.20450	297	1+
371.68205	122	
373.22420	203	
375.23856	319	
427.25213	141	
434.23394	790	1+
435.76562	116	
443.24270	128	
458.30949	286	1+
472.26920	109	
486.29797	431	1+
489.30945	178	
509.28775	102	
509.79662	100	
514.25063	220	
531.28653	5130	1+
567.36040	163	
585.37606	242	1+
600.38779	642	1+
644.37321	367	1+
678.42807	357	1+
772.47172	255	
869.49238	151	
END IONS

###FS:    #m/z: 556.25420 #charge   2
###MaxRes:#m/z:  0.00000 #charge-128
###MS: 916
###MSMS: 918
BEGIN IONS
TITLE=Cmpd 131, AutoMSn(556.2542), 15.6 min
RTINSECONDS=934.866
SCANS=MS: 916 MSMS: 918
PEPMASS=556.25420	5068
CHARGE=2+
693.28669	104	
750.31768	225	
873.41317	116	
END IONS

###FS:    #m/z: 622.37964 #charge   2
###MaxRes:#m/z:  0.00000 #charge-128
###MS: 916
###MSMS: 919
BEGIN IONS
TITLE=Cmpd 132, AutoMSn(622.3796), 15.6 min
RTINSECONDS=935.367
SCANS=MS: 916 MSMS: 919
PEPMASS=622.37964	3375
CHARGE=2+
375.23737	110	
531.28232	236	
869.51275	136	
END IONS

###FS:    #m/z: 523.28640 #charge   2
###MaxRes:#m/z:  0.00000 #charge-128
###MS: 920
###MSMS: 921
BEGIN IONS
TITLE=Cmpd 133, AutoMSn(523.2864), 15.6 min
RTINSECONDS=938.407
SCANS=MS: 920 MSMS: 921
PEPMASS=523.28640	18214
CHARGE=2+
339.15827	236	
359.16563	166	
370.19326	218	1+
376.18844	508	1+
378.69916	137	
405.71742	109	
414.22358	372	1+
449.23888	114	
452.25677	105	
489.27351	695	1+
520.26819	228	1+
546.30172	105	
590.32093	2549	1+
643.34952	214	
647.27604	117	
661.36024	1805	1+
740.40765	478	1+
756.39019	176	
758.41621	4716	1+
828.43175	292	1+
845.44696	1853	1+
932.47404	681	1+
END IONS

###FS:    #m/z: 415.25845 #charge   3
###MaxRes:#m/z:  0.00000 #charge-128
###MS: 920
###MSMS: 922
BEGIN IONS
TITLE=Cmpd 134, AutoMSn(415.2585), 15.6 min
RTINSECONDS=938.908
SCANS=MS: 920 MSMS: 922
PEPMASS=415.25845	17074
CHARGE=3+
339.22233	114	
348.23487	110	
358.22973	201	
363.19388	246	
373.21560	163	
375.24742	192	
400.19393	102	
434.23496	617	1+
441.09968	136	
458.32039	115	
486.30215	185	
513.27578	112	
531.28672	3519	1+
567.35676	102	
585.37670	132	
600.38519	229	
644.37341	447	1+
695.46427	116	
713.47466	135	
772.46323	127	
869.49228	139	
END IONS

###FS:    #m/z: 556.25518 #charge   2
###MaxRes:#m/z:  0.00000 #charge-128
###MS: 920
###MSMS: 923
BEGIN IONS
TITLE=Cmpd 135, AutoMSn(556.2552), 15.7 min
RTINSECONDS=939.409
SCANS=MS: 920 MSMS: 923
PEPMASS=556.25518	4571
CHARGE=2+
751.32335	100	
END IONS

###FS:    #m/z: 523.28690 #charge   2
###MaxRes:#m/z:  0.00000 #charge-128
###MS: 924
###MSMS: 925
BEGIN IONS
TITLE=Cmpd 136, AutoMSn(523.2869), 15.7 min
RTINSECONDS=942.436
SCANS=MS: 924 MSMS: 925
PEPMASS=523.28690	80398
CHARGE=2+
359.16321	305	
369.70318	195	
376.19299	1322	
383.22617	179	
387.73406	129	
391.20009	125	
405.22186	188	
424.73608	225	
430.06883	132	
448.72909	246	
452.24644	175	
472.25251	292	
489.27557	2411	1+
498.25426	123	
522.27123	441	1+
546.29281	177	
572.32267	284	
590.32335	7873	1+
643.34683	659	1+
659.33226	128	
661.36014	7191	1+
669.94339	690	1+
740.40405	1863	1+
749.52237	133	
756.39023	1107	1+
758.41615	17838	1+
767.83455	177	
768.56847	667	
827.43952	2979	1+
845.44985	6491	1+
914.45759	264	
932.47911	2744	1+
942.61682	388	
END IONS

###FS:    #m/z: 562.76402 #charge   2
###MaxRes:#m/z:  0.00000 #charge-128
###MS: 924
###MSMS: 926
BEGIN IONS
TITLE=Cmpd 137, AutoMSn(562.7640), 15.7 min
RTINSECONDS=942.937
SCANS=MS: 924 MSMS: 926
PEPMASS=562.76402	15704
CHARGE=2+
370.14204	419	1+
485.18482	549	1+
508.76250	107	
523.26029	1331	1+
533.23533	109	
584.26439	167	
622.33098	796	1+
720.32217	135	
737.35503	2544	1+
765.19265	100	
836.42245	1418	1+
845.96768	244	
996.45162	111	
1106.50320	1645	1+
END IONS

###FS:    #m/z: 517.26172 #charge-128
###MaxRes:#m/z:  0.00000 #charge-128
###MS: 924
###MSMS: 927
BEGIN IONS
TITLE=Cmpd 138, AutoMSn(517.2617), 15.7 min
RTINSECONDS=943.438
SCANS=MS: 924 MSMS: 927
PEPMASS=517.26172	5353

401.17306	122	
489.28012	141	
577.25394	804	1+
590.31565	112	
706.29597	704	1+
758.40056	260	
819.37952	1030	1+
828.90574	122	
END IONS

###FS:    #m/z: 523.28649 #charge   2
###MaxRes:#m/z:  0.00000 #charge-128
###MS: 928
###MSMS: 929
BEGIN IONS
TITLE=Cmpd 139, AutoMSn(523.2865), 15.8 min
RTINSECONDS=946.462
SCANS=MS: 928 MSMS: 929
PEPMASS=523.28649	119547
CHARGE=2+
357.16738	203	
359.17018	283	
369.69745	313	
376.19146	1640	1+
378.70246	310	
386.14187	269	
426.20643	185	
430.06746	206	
472.24993	269	
489.27767	3491	1+
524.28204	200	
572.30195	840	1+
590.32325	9204	1+
643.35226	712	1+
661.36104	8540	1+
671.34779	333	
679.95512	240	
740.40156	3539	1+
756.38133	464	1+
758.41471	25657	1+
768.56584	213	
809.43489	727	1+
827.43480	3989	1+
828.42765	253	
845.44475	8338	1+
932.47606	3970	1+
END IONS

###FS:    #m/z: 562.76271 #charge   2
###MaxRes:#m/z:  0.00000 #charge-128
###MS: 928
###MSMS: 930
BEGIN IONS
TITLE=Cmpd 140, AutoMSn(562.7627), 15.8 min
RTINSECONDS=946.963
SCANS=MS: 928 MSMS: 930
PEPMASS=562.76271	23140
CHARGE=2+
343.13905	109	
370.14835	112	
371.14131	339	
388.15945	132	
409.21551	215	
440.16426	110	
472.24512	132	
485.19801	372	1+
523.26202	1361	1+
545.27112	100	
585.22757	118	
605.28320	131	
615.75008	112	
622.32758	1158	1+
632.30866	102	
720.33433	146	
737.35665	2787	1+
747.36582	331	1+
819.40617	108	
836.41992	1559	1+
996.46409	335	1+
1106.50004	1884	1+
END IONS

###FS:    #m/z: 517.26363 #charge-128
###MaxRes:#m/z:  0.00000 #charge-128
###MS: 928
###MSMS: 931
BEGIN IONS
TITLE=Cmpd 141, AutoMSn(517.2636), 15.8 min
RTINSECONDS=947.464
SCANS=MS: 928 MSMS: 931
PEPMASS=517.26363	7482

379.70885	154	
518.23312	118	
520.24720	128	
577.24949	459	
590.32249	184	
661.35172	118	
688.28086	158	
697.04335	100	
706.30048	753	1+
819.38244	1280	1+
828.90220	217	
END IONS

###FS:    #m/z: 562.76305 #charge   2
###MaxRes:#m/z:  0.00000 #charge-128
###MS: 932
###MSMS: 933
BEGIN IONS
TITLE=Cmpd 142, AutoMSn(562.7631), 15.8 min
RTINSECONDS=950.488
SCANS=MS: 932 MSMS: 933
PEPMASS=562.76305	22063
CHARGE=2+
343.13887	124	
371.14565	296	
392.19791	107	
428.19104	146	
485.21949	177	
486.17111	459	1+
504.54793	105	
506.11485	112	
521.26174	103	
523.25772	1264	1+
553.75430	808	
554.25648	706	
592.23634	134	
622.33076	771	1+
721.33948	117	
737.35793	2240	1+
747.34827	115	
836.41853	1192	1+
996.45610	294	1+
END IONS

###FS:    #m/z: 851.32795 #charge   2
###MaxRes:#m/z:  0.00000 #charge-128
###MS: 932
###MSMS: 934
BEGIN IONS
TITLE=Cmpd 143, AutoMSn(851.3280), 15.8 min
RTINSECONDS=950.99
SCANS=MS: 932 MSMS: 934
PEPMASS=851.32795	7713
CHARGE=2+
333.18546	226	
423.10653	112	
488.19795	136	
493.21435	475	1+
606.29824	432	1+
792.38274	228	
842.32120	149	
851.82937	125	
939.40890	115	
1054.42656	133	
END IONS

###FS:    #m/z: 517.26194 #charge   2
###MaxRes:#m/z:  0.00000 #charge-128
###MS: 932
###MSMS: 935
BEGIN IONS
TITLE=Cmpd 144, AutoMSn(517.2619), 15.9 min
RTINSECONDS=951.491
SCANS=MS: 932 MSMS: 935
PEPMASS=517.26194	8381
CHARGE=2+
458.74026	109	
577.25695	561	1+
688.28853	139	
706.30109	634	1+
819.38162	907	1+
828.89185	177	
END IONS

###FS:    #m/z: 851.33082 #charge   2
###MaxRes:#m/z:  0.00000 #charge-128
###MS: 936
###MSMS: 937
BEGIN IONS
TITLE=Cmpd 145, AutoMSn(851.3308), 15.9 min
RTINSECONDS=954.515
SCANS=MS: 936 MSMS: 937
PEPMASS=851.33082	6860
CHARGE=2+
333.19359	243	
359.15437	110	
417.16372	101	
488.19988	145	
493.20545	357	
607.30374	117	
721.32583	223	1+
792.36665	219	
851.31631	101	
1054.42019	115	
END IONS

###FS:    #m/z: 567.89304 #charge   3
###MaxRes:#m/z:  0.00000 #charge-128
###MS: 936
###MSMS: 938
BEGIN IONS
TITLE=Cmpd 146, AutoMSn(567.8930), 15.9 min
RTINSECONDS=955.017
SCANS=MS: 936 MSMS: 938
PEPMASS=567.89304	6649
CHARGE=3+
333.18680	109	
456.65030	104	
493.21703	726	
523.26247	350	1+
526.24567	112	
553.76930	286	1+
554.24743	106	
606.29894	411	
622.33192	260	1+
648.23949	108	
721.33449	480	
737.34263	313	1+
792.37441	281	
END IONS

###FS:    #m/z: 539.81631 #charge   2
###MaxRes:#m/z:  0.00000 #charge-128
###MS: 936
###MSMS: 939
BEGIN IONS
TITLE=Cmpd 147, AutoMSn(539.8163), 15.9 min
RTINSECONDS=955.518
SCANS=MS: 936 MSMS: 939
PEPMASS=539.81631	3375
CHARGE=2+
329.16464	128	
736.41412	383	1+
793.41927	118	
END IONS

###FS:    #m/z: 851.32882 #charge   2
###MaxRes:#m/z:  0.00000 #charge-128
###MS: 940
###MSMS: 941
BEGIN IONS
TITLE=Cmpd 148, AutoMSn(851.3288), 16.0 min
RTINSECONDS=958.543
SCANS=MS: 940 MSMS: 941
PEPMASS=851.32882	5147
CHARGE=2+
333.18924	121	
606.29705	200	
721.31274	107	
END IONS

###FS:    #m/z: 690.54947 #charge   2
###MaxRes:#m/z:  0.00000 #charge-128
###MS: 942
###MSMS: 943
BEGIN IONS
TITLE=Cmpd 149, AutoMSn(690.5495), 16.0 min
RTINSECONDS=960.559
SCANS=MS: 942 MSMS: 943
PEPMASS=690.54947	2381
CHARGE=2+
389.15910	103	
564.19708	109	
END IONS

###FS:    #m/z: 551.79907 #charge   2
###MaxRes:#m/z:  0.00000 #charge-128
###MS: 942
###MSMS: 944
BEGIN IONS
TITLE=Cmpd 150, AutoMSn(551.7991), 16.0 min
RTINSECONDS=961.06
SCANS=MS: 942 MSMS: 944
PEPMASS=551.79907	2483
CHARGE=2+
386.20100	100	
465.24170	123	
546.30917	100	
758.40164	116	
814.38953	132	
END IONS

###FS:    #m/z: 690.80352 #charge   2
###MaxRes:#m/z:  0.00000 #charge-128
###MS: 945
###MSMS: 946
BEGIN IONS
TITLE=Cmpd 151, AutoMSn(690.8035), 16.1 min
RTINSECONDS=963.577
SCANS=MS: 945 MSMS: 946
PEPMASS=690.80352	12958
CHARGE=2+
389.14680	221	
454.86543	102	
476.19045	117	
544.76363	301	
561.26378	100	
800.68171	128	
853.68142	224	1+
854.02725	480	1+
854.35264	343	
END IONS

###FS:    #m/z: 551.79804 #charge   1
###MaxRes:#m/z:  0.00000 #charge-128
###MS: 945
###MSMS: 947
BEGIN IONS
TITLE=Cmpd 152, AutoMSn(551.7980), 16.1 min
RTINSECONDS=964.078
SCANS=MS: 945 MSMS: 947
PEPMASS=551.79804	4435
CHARGE=1+
361.15404	340	
379.71655	106	
386.21066	104	
416.21556	101	
423.22895	127	
527.24395	151	
533.78103	165	
END IONS

###FS:    #m/z: 551.79804 #charge   1
###MaxRes:#m/z:  0.00000 #charge-128
###MS: 945
###MSMS: 948
BEGIN IONS
TITLE=Cmpd 153, AutoMSn(551.7980), 16.1 min
RTINSECONDS=964.579
SCANS=MS: 945 MSMS: 948
PEPMASS=551.79804	3417
CHARGE=1+
308.18275	105	
375.14766	106	
456.22263	128	
466.26768	127	
496.19493	113	
544.75986	128	
545.25796	318	
END IONS

###FS:    #m/z: 690.55224 #charge   3
###MaxRes:#m/z:  0.00000 #charge-128
###MS: 949
###MSMS: 950
BEGIN IONS
TITLE=Cmpd 154, AutoMSn(690.5522), 16.1 min
RTINSECONDS=967.603
SCANS=MS: 949 MSMS: 950
PEPMASS=690.55224	19425
CHARGE=3+
308.19267	114	
361.15389	142	
389.14506	145	
476.17798	120	
488.22406	115	
544.75769	214	
545.26108	170	
589.27810	116	
640.51370	100	
681.81524	130	
689.82402	124	
690.81683	225	1+
691.03210	106	
724.29982	173	
762.03159	111	
774.35138	102	
853.68389	215	
854.02557	252	
854.36812	275	
904.40865	101	
END IONS

###FS:    #m/z: 551.79418 #charge   3
###MaxRes:#m/z:  0.00000 #charge-128
###MS: 949
###MSMS: 951
BEGIN IONS
TITLE=Cmpd 155, AutoMSn(551.7942), 16.1 min
RTINSECONDS=968.104
SCANS=MS: 949 MSMS: 951
PEPMASS=551.79418	7076
CHARGE=3+
379.70821	175	
391.20306	101	
476.16749	187	
534.24415	154	
536.22508	346	1+
542.80532	112	
544.74731	206	
545.26420	301	
551.27290	140	
551.78394	113	
556.27112	108	
556.81394	121	
607.26181	165	
637.78227	126	
681.31798	177	
681.77611	128	
699.28239	137	
741.38697	109	
758.40365	395	1+
845.43739	315	1+
928.47009	644	1+
1203.54792	807	1+
END IONS

###FS:    #m/z: 488.25295 #charge   1
###MaxRes:#m/z:  0.00000 #charge-128
###MS: 949
###MSMS: 952
BEGIN IONS
TITLE=Cmpd 156, AutoMSn(488.2530), 16.1 min
RTINSECONDS=968.605
SCANS=MS: 949 MSMS: 952
PEPMASS=488.25295	3654
CHARGE=1+
446.23776	101	
END IONS

###FS:    #m/z: 488.24999 #charge   2
###MaxRes:#m/z:  0.00000 #charge-128
###MS: 953
###MSMS: 954
BEGIN IONS
TITLE=Cmpd 157, AutoMSn(488.2500), 16.2 min
RTINSECONDS=971.629
SCANS=MS: 953 MSMS: 954
PEPMASS=488.24999	5858
CHARGE=2+
485.27412	354	1+
489.24900	134	
582.33263	1257	1+
590.32638	180	
688.35599	101	
745.39174	115	
END IONS

###FS:    #m/z: 611.79046 #charge   2
###MaxRes:#m/z:  0.00000 #charge-128
###MS: 953
###MSMS: 955
BEGIN IONS
TITLE=Cmpd 158, AutoMSn(611.7905), 16.2 min
RTINSECONDS=972.13
SCANS=MS: 953 MSMS: 955
PEPMASS=611.79046	4663
CHARGE=2+
587.22357	105	
689.34122	212	
703.26868	126	
849.37778	352	1+
946.42691	1760	1+
END IONS

###FS:    #m/z: 574.93900 #charge   3
###MaxRes:#m/z:  0.00000 #charge-128
###MS: 953
###MSMS: 956
BEGIN IONS
TITLE=Cmpd 159, AutoMSn(574.9390), 16.2 min
RTINSECONDS=972.631
SCANS=MS: 953 MSMS: 956
PEPMASS=574.93900	4438
CHARGE=3+
570.33490	183	
574.26822	108	
618.29281	160	
647.27232	113	
689.34771	323	
759.37040	389	1+
777.36710	165	
849.37863	104	
946.42474	563	1+
946.43025	159	
END IONS

###FS:    #m/z: 611.79335 #charge   2
###MaxRes:#m/z:  0.00000 #charge-128
###MS: 957
###MSMS: 958
BEGIN IONS
TITLE=Cmpd 160, AutoMSn(611.7934), 16.3 min
RTINSECONDS=975.648
SCANS=MS: 957 MSMS: 958
PEPMASS=611.79335	7706
CHARGE=2+
475.22353	102	
618.29951	109	
689.34078	263	
701.26268	557	1+
767.43215	118	
850.36458	199	
946.42335	1719	1+
END IONS

###FS:    #m/z: 542.90419 #charge   3
###MaxRes:#m/z:  0.00000 #charge-128
###MS: 957
###MSMS: 959
BEGIN IONS
TITLE=Cmpd 161, AutoMSn(542.9042), 16.3 min
RTINSECONDS=976.149
SCANS=MS: 957 MSMS: 959
PEPMASS=542.90419	6658
CHARGE=3+
369.20104	167	
480.20366	130	
508.71183	236	1+
525.29489	275	
544.29733	140	
590.25384	184	
590.73811	196	
646.79710	111	
675.30202	133	
799.36975	124	
1017.40230	108	
END IONS

###FS:    #m/z: 587.54959 #charge   3
###MaxRes:#m/z:  0.00000 #charge-128
###MS: 957
###MSMS: 960
BEGIN IONS
TITLE=Cmpd 162, AutoMSn(587.5496), 16.3 min
RTINSECONDS=976.65
SCANS=MS: 957 MSMS: 960
PEPMASS=587.54959	5573
CHARGE=3+
384.19156	106	
399.09474	225	
493.72609	109	
518.14712	135	
528.73883	155	
531.73761	144	
583.38078	112	
608.25053	243	
608.73248	176	
701.27867	275	
701.78455	110	
744.80246	121	
1171.48708	1203	1+
END IONS

###FS:    #m/z: 523.77951 #charge   2
###MaxRes:#m/z:  0.00000 #charge-128
###MS: 961
###MSMS: 962
BEGIN IONS
TITLE=Cmpd 163, AutoMSn(523.7795), 16.3 min
RTINSECONDS=979.668
SCANS=MS: 961 MSMS: 962
PEPMASS=523.77951	25690
CHARGE=2+
377.17288	314	
379.19937	1236	1+
379.71143	335	
414.20951	219	1+
420.22049	122	
423.22181	342	1+
470.26236	161	
489.27411	163	
490.25879	355	
498.25082	130	
524.24126	110	
590.32760	280	
591.30958	1489	1+
661.36470	174	
662.35312	978	1+
668.89306	220	1+
670.96946	406	
741.38567	666	1+
742.36772	104	
758.41107	321	
759.39787	3657	1+
768.56966	341	
828.42612	567	1+
845.42978	151	
846.43283	1635	1+
933.46319	483	1+
END IONS

###FS:    #m/z: 611.79296 #charge   2
###MaxRes:#m/z:  0.00000 #charge-128
###MS: 961
###MSMS: 963
BEGIN IONS
TITLE=Cmpd 164, AutoMSn(611.7930), 16.3 min
RTINSECONDS=980.168
SCANS=MS: 961 MSMS: 963
PEPMASS=611.79296	7017
CHARGE=2+
433.29996	118	
440.24543	144	
457.21116	106	
615.27002	117	
656.25170	125	
666.35228	128	
689.32568	165	
701.26344	292	1+
946.43050	1443	1+
END IONS

###FS:    #m/z: 523.77824 #charge   2
###MaxRes:#m/z:  0.00000 #charge-128
###MS: 965
###MSMS: 966
BEGIN IONS
TITLE=Cmpd 165, AutoMSn(523.7782), 16.4 min
RTINSECONDS=983.692
SCANS=MS: 965 MSMS: 966
PEPMASS=523.77824	27429
CHARGE=2+
359.16777	119	
371.20233	171	
377.17661	740	1+
379.70502	756	1+
414.22673	231	
490.26601	498	
498.28410	104	
519.29870	257	1+
524.27518	110	
527.27890	123	
533.94195	116	
574.29422	104	
590.31284	193	
591.30811	1431	1+
594.31741	103	
662.35077	1116	1+
758.40192	374	
759.39914	3195	1+
768.58332	174	
828.42002	499	1+
845.45635	109	
846.42657	454	
846.44070	482	1+
933.47053	602	1+
END IONS

###FS:    #m/z: 588.26028 #charge   2
###MaxRes:#m/z:  0.00000 #charge-128
###MS: 965
###MSMS: 968
BEGIN IONS
TITLE=Cmpd 166, AutoMSn(588.2603), 16.4 min
RTINSECONDS=984.694
SCANS=MS: 965 MSMS: 968
PEPMASS=588.26028	3700
CHARGE=2+
329.11997	203	
412.18200	184	
528.22865	103	
586.31410	460	
587.23523	205	
657.32734	224	1+
669.26073	302	1+
678.89806	132	
817.38284	141	
914.43944	1916	1+
END IONS

###FS:    #m/z: 587.78577 #charge   2
###MaxRes:#m/z:  0.00000 #charge-128
###MS: 969
###MSMS: 970
BEGIN IONS
TITLE=Cmpd 167, AutoMSn(587.7858), 16.5 min
RTINSECONDS=987.717
SCANS=MS: 969 MSMS: 970
PEPMASS=587.78577	10037
CHARGE=2+
92.19570	181	
277.32965	104	
341.14344	190	
412.23491	113	
440.28170	106	
489.26446	253	1+
504.28043	111	
519.20409	108	
531.73015	177	
586.31880	553	1+
589.28297	128	
657.35838	223	
669.26952	473	1+
678.89935	160	
769.33904	120	
817.38223	194	
914.43778	2599	1+
END IONS

###FS:    #m/z: 465.25214 #charge   3
###MaxRes:#m/z:  0.00000 #charge-128
###MS: 969
###MSMS: 971
BEGIN IONS
TITLE=Cmpd 168, AutoMSn(465.2521), 16.5 min
RTINSECONDS=988.217
SCANS=MS: 969 MSMS: 971
PEPMASS=465.25214	4781
CHARGE=3+
389.24226	111	
446.25712	257	
464.26079	291	1+
466.27900	351	1+
475.49556	168	
489.33633	377	1+
588.40336	448	1+
978.56682	123	
END IONS

###FS:    #m/z: 587.78498 #charge   2
###MaxRes:#m/z:  0.00000 #charge-128
###MS: 973
###MSMS: 974
BEGIN IONS
TITLE=Cmpd 170, AutoMSn(587.7850), 16.5 min
RTINSECONDS=991.74
SCANS=MS: 973 MSMS: 974
PEPMASS=587.78498	14504
CHARGE=2+
341.15567	124	
440.21681	117	
586.31435	707	1+
590.27046	240	1+
657.35683	352	
669.27438	261	
671.27366	104	
768.34864	107	
817.37244	245	1+
914.43872	3271	1+
924.60251	148	
END IONS

###FS:    #m/z: 449.77438 #charge   2
###MaxRes:#m/z:  0.00000 #charge-128
###MS: 973
###MSMS: 976
BEGIN IONS
TITLE=Cmpd 171, AutoMSn(449.7744), 16.5 min
RTINSECONDS=992.742
SCANS=MS: 973 MSMS: 976
PEPMASS=449.77438	3608
CHARGE=2+
528.32239	284	
END IONS

###FS:    #m/z: 380.26080 #charge   1
###MaxRes:#m/z:  0.00000 #charge-128
###MS: 977
###MSMS: 979
BEGIN IONS
TITLE=Cmpd 172, AutoMSn(380.2608), 16.6 min
RTINSECONDS=996.265
SCANS=MS: 977 MSMS: 979
PEPMASS=380.26080	5668
CHARGE=1+
318.22573	572	
380.25603	474	
END IONS

###FS:    #m/z: 320.24241 #charge-128
###MaxRes:#m/z:  0.00000 #charge-128
###MS: 981
###MSMS: 982
BEGIN IONS
TITLE=Cmpd 173, AutoMSn(320.2424), 16.7 min
RTINSECONDS=999.789
SCANS=MS: 981 MSMS: 982
PEPMASS=320.24241	10491

320.23833	425	
END IONS

###FS:    #m/z: 753.31794 #charge   2
###MaxRes:#m/z:  0.00000 #charge-128
###MS: 981
###MSMS: 983
BEGIN IONS
TITLE=Cmpd 174, AutoMSn(753.3179), 16.7 min
RTINSECONDS=1000.29
SCANS=MS: 981 MSMS: 983
PEPMASS=753.31794	5640
CHARGE=2+
605.21341	105	
712.65169	175	
763.25917	233	1+
876.33097	212	
END IONS

###FS:    #m/z: 380.25962 #charge   1
###MaxRes:#m/z:  0.00000 #charge-128
###MS: 981
###MSMS: 984
BEGIN IONS
TITLE=Cmpd 175, AutoMSn(380.2596), 16.7 min
RTINSECONDS=1000.79
SCANS=MS: 981 MSMS: 984
PEPMASS=380.25962	7239
CHARGE=1+
318.22569	1062	1+
362.25017	366	1+
380.25746	437	
END IONS

###FS:    #m/z: 655.98312 #charge   3
###MaxRes:#m/z:  0.00000 #charge-128
###MS: 985
###MSMS: 986
BEGIN IONS
TITLE=Cmpd 176, AutoMSn(655.9831), 16.7 min
RTINSECONDS=1003.82
SCANS=MS: 985 MSMS: 986
PEPMASS=655.98312	11310
CHARGE=3+
409.21705	109	
423.21704	356	
442.15255	106	
479.75487	257	
504.71151	196	
550.23243	135	
561.74133	124	
572.80016	107	
651.80109	100	
665.27112	342	1+
746.35521	528	1+
766.31345	224	
817.43432	199	
823.33492	524	1+
845.42270	1597	1+
856.04100	133	
862.32047	255	1+
862.32545	121	
880.35618	1436	1+
958.50226	544	1+
990.39424	247	1+
991.40149	105	
1008.41542	251	
1009.42117	265	
1019.02366	176	
1087.56421	115	
END IONS

###FS:    #m/z: 380.26117 #charge   1
###MaxRes:#m/z:  0.00000 #charge-128
###MS: 985
###MSMS: 988
BEGIN IONS
TITLE=Cmpd 177, AutoMSn(380.2612), 16.7 min
RTINSECONDS=1004.82
SCANS=MS: 985 MSMS: 988
PEPMASS=380.26117	8670
CHARGE=1+
318.22461	855	
362.24000	162	
380.25957	552	1+
END IONS

###FS:    #m/z: 700.30761 #charge   3
###MaxRes:#m/z:  0.00000 #charge-128
###MS: 989
###MSMS: 990
BEGIN IONS
TITLE=Cmpd 178, AutoMSn(700.3076), 16.8 min
RTINSECONDS=1007.84
SCANS=MS: 989 MSMS: 990
PEPMASS=700.30761	21699
CHARGE=3+
335.14798	510	
346.68843	172	
378.20141	144	
382.21284	526	
393.65721	179	
463.20602	856	
483.73169	162	
486.22792	170	
495.31025	211	
512.32322	141	
513.21532	229	1+
530.21774	189	
558.24106	243	1+
558.71793	491	
623.35191	965	1+
626.27524	929	1+
657.30776	481	1+
691.81938	171	
700.64315	270	
714.30405	281	1+
739.76678	144	
771.29960	318	1+
783.39565	1088	1+
786.29468	2466	1+
854.43424	1430	1+
856.41323	272	
946.33044	5329	1+
983.47106	323	
983.47115	1203	1+
993.87731	256	
1040.49348	1634	1+
1040.49705	436	
1041.49755	304	
1116.43411	481	
1117.44958	245	
1125.58199	948	1+
1127.58769	165	
1153.57805	1293	1+
1153.57831	413	
1245.48516	250	
END IONS

###FS:    #m/z: 655.98094 #charge   3
###MaxRes:#m/z:  0.00000 #charge-128
###MS: 989
###MSMS: 991
BEGIN IONS
TITLE=Cmpd 179, AutoMSn(655.9809), 16.8 min
RTINSECONDS=1008.34
SCANS=MS: 989 MSMS: 991
PEPMASS=655.98094	17628
CHARGE=3+
373.68797	192	
409.21585	184	
432.16583	305	
449.19699	170	
487.26064	113	
494.68031	106	
504.70924	133	
535.27713	202	1+
543.78222	424	
544.27457	180	
550.25200	176	
561.24413	224	
561.74008	125	
600.80244	101	
657.88826	189	
665.26440	228	
689.33759	179	
746.35861	1094	1+
766.31418	174	
818.45749	169	
823.33125	562	1+
845.43210	2219	1+
863.34870	296	1+
880.35548	1414	1+
958.51134	625	1+
990.39818	525	1+
991.38470	157	
1008.40775	472	
1009.39523	171	
1019.01934	136	
1121.49196	117	
END IONS

###FS:    #m/z: 521.28213 #charge   2
###MaxRes:#m/z:  0.00000 #charge-128
###MS: 989
###MSMS: 992
BEGIN IONS
TITLE=Cmpd 180, AutoMSn(521.2821), 16.8 min
RTINSECONDS=1008.84
SCANS=MS: 989 MSMS: 992
PEPMASS=521.28213	3960
CHARGE=2+
442.26620	111	
483.50562	244	
520.30522	125	
522.24048	158	
569.29346	206	
END IONS

###FS:    #m/z: 700.30991 #charge   3
###MaxRes:#m/z:  0.00000 #charge-128
###MS: 993
###MSMS: 994
BEGIN IONS
TITLE=Cmpd 181, AutoMSn(700.3099), 16.9 min
RTINSECONDS=1011.87
SCANS=MS: 993 MSMS: 994
PEPMASS=700.30991	36864
CHARGE=3+
335.14826	726	1+
352.91078	192	
361.11620	191	
368.21240	174	
378.20682	152	
392.20093	274	
463.20189	1239	1+
495.29147	310	
512.25941	246	1+
528.31562	181	
623.34951	735	1+
623.75524	232	
624.24173	167	
626.26843	1225	1+
634.60540	492	
659.27044	188	
692.38646	489	1+
700.31049	276	1+
700.64284	367	
715.28291	167	
763.42350	1056	1+
771.30685	389	1+
783.38997	314	
784.39766	404	1+
786.29985	2897	1+
786.30321	661	1+
794.72785	253	
826.43665	164	
854.43129	2090	1+
915.35631	182	
915.86712	167	
946.33252	6550	1+
955.47267	401	1+
956.67792	306	
983.48107	2395	1+
993.88215	209	
1040.48821	592	
1040.49560	1659	1+
1041.50121	275	
1059.41197	260	
1059.42091	741	1+
1116.43755	1686	1+
1125.58203	1590	1+
1153.57269	2947	1+
1246.46145	156	
1258.16928	161	
1313.61941	765	1+
END IONS

###FS:    #m/z: 655.98273 #charge   3
###MaxRes:#m/z:  0.00000 #charge-128
###MS: 993
###MSMS: 995
BEGIN IONS
TITLE=Cmpd 182, AutoMSn(655.9827), 16.9 min
RTINSECONDS=1012.37
SCANS=MS: 993 MSMS: 995
PEPMASS=655.98273	13324
CHARGE=3+
373.68513	222	
408.84481	100	
409.21889	224	
423.22443	205	
431.69066	110	
449.18936	155	
458.26403	142	
479.75293	221	
504.71721	238	
543.76790	158	
550.23317	234	
572.29576	223	
585.23780	100	
618.30568	112	
657.89223	216	
660.33653	109	
665.26971	274	
746.35715	398	1+
748.33371	187	
766.30809	204	
768.32277	104	
818.44663	112	
823.33697	416	1+
845.42490	1297	1+
862.34909	143	
880.35596	1067	1+
958.51144	320	
1008.41722	300	
1009.43893	116	
END IONS

###FS:    #m/z: 521.28269 #charge   2
###MaxRes:#m/z:  0.00000 #charge-128
###MS: 993
###MSMS: 996
BEGIN IONS
TITLE=Cmpd 183, AutoMSn(521.2827), 16.9 min
RTINSECONDS=1012.87
SCANS=MS: 993 MSMS: 996
PEPMASS=521.28269	8001
CHARGE=2+
378.20130	119	
441.28904	131	
449.25755	224	
455.29657	178	
484.30289	127	
491.58526	224	
503.29210	102	
518.27922	108	
520.28330	622	1+
534.26284	127	
556.29584	306	
654.36821	122	
682.41775	108	
758.41571	218	1+
782.40035	542	1+
895.47822	155	
END IONS

###FS:    #m/z: 700.30920 #charge   3
###MaxRes:#m/z:  0.00000 #charge-128
###MS: 997
###MSMS: 998
BEGIN IONS
TITLE=Cmpd 184, AutoMSn(700.3092), 16.9 min
RTINSECONDS=1015.91
SCANS=MS: 997 MSMS: 998
PEPMASS=700.30920	30097
CHARGE=3+
321.19880	327	
331.13883	134	
335.15318	409	
346.69248	252	
368.21555	136	
382.21783	476	
393.65089	250	
413.72531	221	
463.20823	1050	1+
495.30336	246	
530.20565	466	1+
563.29880	313	
563.79351	217	
568.28218	178	
623.35893	521	
624.23987	135	
626.26629	1036	1+
634.61033	552	
657.31320	197	
700.31254	247	1+
700.64174	216	
712.14349	149	
714.28879	174	
771.29908	178	
783.39021	144	
783.39661	398	1+
786.29805	2154	1+
854.42422	1717	1+
946.33412	4537	1+
983.46899	1485	1+
1040.49651	2171	1+
1059.41200	136	
1116.43993	1555	1+
1153.57128	197	
1153.57672	1481	1+
1154.57049	133	
1245.49895	132	
END IONS

###FS:    #m/z: 521.28354 #charge   2
###MaxRes:#m/z:  0.00000 #charge-128
###MS: 997
###MSMS: 999
BEGIN IONS
TITLE=Cmpd 185, AutoMSn(521.2835), 16.9 min
RTINSECONDS=1016.41
SCANS=MS: 997 MSMS: 999
PEPMASS=521.28354	8503
CHARGE=2+
427.22400	124	
441.27842	136	
489.27006	120	
519.29219	332	1+
521.25711	252	1+
523.27985	371	1+
556.31016	276	
569.30379	179	
590.32136	275	1+
782.40280	491	1+
845.44411	184	
895.48075	109	
END IONS

###FS:    #m/z: 651.52903 #charge   2
###MaxRes:#m/z:  0.00000 #charge-128
###MS: 997
###MSMS: 1000
BEGIN IONS
TITLE=Cmpd 186, AutoMSn(651.5290), 16.9 min
RTINSECONDS=1016.91
SCANS=MS: 997 MSMS: 1000
PEPMASS=651.52903	4940
CHARGE=2+
423.22413	104	
459.24610	114	
505.20998	168	
537.25534	123	
652.30006	112	
655.24199	130	
687.28422	108	
746.35696	130	
772.37258	283	1+
801.64167	110	
845.42485	332	
847.44002	115	
880.37296	241	
958.50250	152	
END IONS

###FS:    #m/z: 752.32972 #charge   3
###MaxRes:#m/z:  0.00000 #charge-128
###MS: 1001
###MSMS: 1002
BEGIN IONS
TITLE=Cmpd 187, AutoMSn(752.3297), 17.0 min
RTINSECONDS=1019.95
SCANS=MS: 1001 MSMS: 1002
PEPMASS=752.32972	7311
CHARGE=3+
711.98208	102	
752.32814	338	1+
752.65823	505	1+
753.00135	384	1+
END IONS

###FS:    #m/z: 651.52493 #charge   3
###MaxRes:#m/z:  0.00000 #charge-128
###MS: 1001
###MSMS: 1003
BEGIN IONS
TITLE=Cmpd 188, AutoMSn(651.5249), 17.0 min
RTINSECONDS=1020.45
SCANS=MS: 1001 MSMS: 1003
PEPMASS=651.52493	5808
CHARGE=3+
363.69075	105	
389.13906	115	
643.73217	127	
675.34439	121	
772.35630	169	
845.40997	215	
END IONS

###FS:    #m/z: 678.80853 #charge   2
###MaxRes:#m/z:  0.00000 #charge-128
###MS: 1001
###MSMS: 1004
BEGIN IONS
TITLE=Cmpd 189, AutoMSn(678.8085), 17.0 min
RTINSECONDS=1020.95
SCANS=MS: 1001 MSMS: 1004
PEPMASS=678.80853	5098
CHARGE=2+
194.80547	159	
301.12342	166	
335.15054	296	
343.10492	117	
356.19140	148	
370.17534	358	
376.60528	236	
394.16214	131	
418.12927	184	
421.18296	122	
463.20797	809	1+
498.21586	125	
513.18919	188	
530.20296	255	1+
557.23146	166	
566.27693	147	
574.22912	333	1+
584.30570	129	
592.24788	1040	1+
601.23519	293	1+
730.28442	682	1+
752.27869	2127	1+
769.28751	125	
787.30415	1145	1+
816.33612	350	1+
872.38847	120	
895.29358	363	1+
900.38289	286	
906.33823	125	
912.30982	2873	1+
915.96744	184	
1001.43312	520	
1002.43459	254	
1082.41074	175	
1083.41033	135	
1211.46834	125	
END IONS

###FS:    #m/z: 675.60846 #charge   3
###MaxRes:#m/z:  0.00000 #charge-128
###MS: 1005
###MSMS: 1006
BEGIN IONS
TITLE=Cmpd 190, AutoMSn(675.6085), 17.1 min
RTINSECONDS=1023.97
SCANS=MS: 1005 MSMS: 1006
PEPMASS=675.60846	36158
CHARGE=3+
335.14899	729	
362.67884	180	
368.14008	145	
370.17188	398	
394.15531	568	
418.14015	155	
444.15471	151	
446.16359	381	1+
449.65902	148	
456.24186	320	
463.20958	1699	1+
502.21321	168	
513.20308	454	
513.71226	361	
543.21895	176	
566.28869	327	1+
574.23868	395	1+
584.30072	821	1+
592.24872	1735	1+
601.23752	910	1+
606.22995	455	1+
641.75294	336	
678.30893	380	1+
679.82196	257	
730.28279	1975	1+
734.26779	288	1+
744.34183	433	1+
752.27540	945	1+
752.27687	4807	1+
769.28247	432	1+
787.29876	2040	1+
797.36658	351	1+
815.36516	490	1+
872.39428	176	
888.33433	136	
894.30105	517	1+
898.29618	172	
900.38315	2306	1+
908.35491	156	
912.31280	8141	1+
918.45290	138	
926.41724	192	
944.41969	456	1+
983.42013	303	1+
1001.43021	2235	1+
1025.37734	295	
1059.40097	971	1+
1060.40402	150	
1082.41378	1824	1+
1094.37044	132	
1114.50622	1149	1+
1211.47617	169	
1811.70554	974	1+
END IONS

###FS:    #m/z: 1013.41668 #charge   2
###MaxRes:#m/z:  0.00000 #charge-128
###MS: 1005
###MSMS: 1007
BEGIN IONS
TITLE=Cmpd 191, AutoMSn(1013.4167), 17.1 min
RTINSECONDS=1024.47
SCANS=MS: 1005 MSMS: 1007
PEPMASS=1013.41668	4711
CHARGE=2+
908.33558	192	
912.30030	132	
1811.67745	845	1+
2025.84261	447	1+
END IONS

###FS:    #m/z: 752.33154 #charge   3
###MaxRes:#m/z:  0.00000 #charge-128
###MS: 1005
###MSMS: 1008
BEGIN IONS
TITLE=Cmpd 192, AutoMSn(752.3315), 17.1 min
RTINSECONDS=1024.98
SCANS=MS: 1005 MSMS: 1008
PEPMASS=752.33154	6242
CHARGE=3+
462.68002	119	
752.33168	138	
752.65916	220	
753.00378	286	
761.82550	352	
END IONS

###FS:    #m/z: 675.60637 #charge   3
###MaxRes:#m/z:  0.00000 #charge-128
###MS: 1009
###MSMS: 1010
BEGIN IONS
TITLE=Cmpd 193, AutoMSn(675.6064), 17.1 min
RTINSECONDS=1027.99
SCANS=MS: 1009 MSMS: 1010
PEPMASS=675.60637	76290
CHARGE=3+
335.14756	987	1+
353.67120	180	
362.68871	388	
365.64266	700	1+
370.17624	780	
418.14245	461	1+
438.21279	341	1+
446.18480	435	
463.20554	2770	1+
485.20472	167	
493.21236	369	1+
530.20922	1041	1+
532.71181	236	
541.22746	840	1+
566.29650	369	
574.24193	301	
576.21517	191	
578.22686	312	
583.23187	168	
584.30308	1112	1+
592.25536	3446	1+
598.23641	250	1+
598.88930	185	
601.23678	1061	1+
643.27665	185	
712.26441	441	1+
721.76505	294	
722.28855	174	
730.28529	2243	1+
735.25228	496	1+
738.27517	211	
744.32724	982	1+
752.27309	1545	1+
752.27734	7824	1+
765.56209	295	
770.29106	228	
776.78669	167	
787.30140	5179	1+
792.37209	314	
797.35047	329	1+
815.36540	1311	1+
815.37428	263	1+
872.36250	274	
882.37538	623	1+
894.29141	1335	1+
898.28683	817	1+
900.38708	3284	1+
910.43436	731	1+
912.31093	15952	1+
916.35072	407	1+
944.40128	1066	1+
944.41316	466	1+
983.41928	468	1+
1001.43527	3371	1+
1011.90042	278	
1025.39190	1840	1+
1060.40742	171	
1060.42511	814	1+
1082.41972	3358	1+
1094.37429	393	
1096.49478	210	
1114.52021	1808	1+
1211.46294	1567	1+
1282.49949	710	1+
1811.68862	2998	1+
END IONS

###FS:    #m/z: 1013.41712 #charge   2
###MaxRes:#m/z:  0.00000 #charge-128
###MS: 1009
###MSMS: 1011
BEGIN IONS
TITLE=Cmpd 194, AutoMSn(1013.4171), 17.1 min
RTINSECONDS=1028.49
SCANS=MS: 1009 MSMS: 1011
PEPMASS=1013.41712	10650
CHARGE=2+
730.28995	120	
1811.68416	1486	1+
2025.83499	609	1+
END IONS

###FS:    #m/z: 675.94890 #charge   3
###MaxRes:#m/z:  0.00000 #charge-128
###MS: 1009
###MSMS: 1012
BEGIN IONS
TITLE=Cmpd 195, AutoMSn(675.9489), 17.1 min
RTINSECONDS=1028.99
SCANS=MS: 1009 MSMS: 1012
PEPMASS=675.94890	49101
CHARGE=3+
331.14201	179	
335.14855	1339	1+
352.15680	267	
361.11612	222	
365.64465	773	1+
368.12800	359	
370.16930	452	1+
372.67635	188	
385.16366	201	
418.13257	358	1+
438.21679	339	1+
446.17792	154	
450.10689	351	
463.20687	2356	1+
485.21366	189	
493.21228	294	
503.22927	155	
532.21579	234	
543.77166	154	
544.27616	208	
556.29981	153	
557.77121	232	
566.28607	526	1+
575.23808	238	1+
578.16941	268	1+
584.30519	867	1+
592.24960	3218	1+
598.89316	192	
601.23707	1227	1+
670.26817	285	1+
679.33549	444	1+
688.99686	381	
712.26008	241	1+
724.36593	469	1+
726.32474	263	
730.28087	1774	1+
735.26436	598	1+
744.33220	659	1+
746.32564	338	
750.27449	225	1+
752.28170	10127	1+
769.28346	545	1+
787.30479	3431	1+
787.30560	1048	1+
797.34437	373	1+
815.37139	844	1+
872.38969	286	1+
882.36795	759	1+
894.30180	1715	1+
897.30652	349	1+
900.39086	3602	1+
910.43222	1082	
910.69777	398	
912.31003	17836	1+
917.39377	368	1+
926.39529	245	
928.40947	428	1+
944.42210	1581	1+
983.42419	831	1+
1001.42967	4256	1+
1011.90669	437	
1025.39141	2236	1+
1059.40758	1115	1+
1082.41123	3932	1+
1114.51636	919	1+
1211.45889	1430	1+
1223.07182	228	
1282.49299	541	1+
1442.53457	845	1+
1811.69217	3095	1+
END IONS

###FS:    #m/z: 675.62010 #charge   3
###MaxRes:#m/z:  0.00000 #charge-128
###MS: 1013
###MSMS: 1014
BEGIN IONS
TITLE=Cmpd 196, AutoMSn(675.6201), 17.2 min
RTINSECONDS=1032.01
SCANS=MS: 1013 MSMS: 1014
PEPMASS=675.62010	71643
CHARGE=3+
327.16668	172	
335.14934	795	1+
361.12358	197	
362.68348	325	
365.64240	436	
368.14103	180	
370.16470	544	
376.64515	1156	1+
387.19471	190	
418.14948	264	
446.18668	345	1+
447.65399	353	
460.20936	223	1+
463.20418	2318	1+
472.72051	268	
485.20427	221	
493.21407	267	
501.21880	1049	1+
501.72987	185	
530.20472	576	1+
544.25977	212	
548.25033	252	1+
557.76147	365	
558.27285	193	
566.27602	535	1+
573.23655	428	1+
584.29322	874	1+
592.25069	3028	1+
598.89945	183	
601.23824	1229	1+
713.28692	259	1+
726.29693	258	1+
730.28214	1400	1+
735.26602	394	1+
744.33950	851	1+
752.27957	7372	1+
753.27411	655	1+
763.50348	566	
769.29149	624	1+
787.29894	4230	1+
815.37075	938	1+
872.38750	306	1+
882.37965	378	1+
895.27881	252	
895.28315	761	1+
898.27942	998	1+
900.38906	3156	1+
908.85417	203	
910.41607	468	1+
912.30874	13296	1+
918.44562	217	
923.36490	328	
926.39739	218	
944.40312	618	1+
983.41510	401	1+
1001.43317	2246	1+
1025.39888	1607	1+
1060.41239	502	1+
1082.41810	2836	1+
1114.51631	461	
1115.51872	217	
1211.47497	704	1+
1282.49985	553	1+
1441.56983	724	1+
1811.70401	2203	1+
END IONS

###FS:    #m/z: 1013.41712 #charge   2
###MaxRes:#m/z:  0.00000 #charge-128
###MS: 1013
###MSMS: 1015
BEGIN IONS
TITLE=Cmpd 197, AutoMSn(1013.4171), 17.2 min
RTINSECONDS=1032.51
SCANS=MS: 1013 MSMS: 1015
PEPMASS=1013.41712	8807
CHARGE=2+
912.31295	182	
1013.44652	132	
1013.91414	152	
1014.41449	296	
1024.87805	116	
1811.70521	890	1+
END IONS

###FS:    #m/z: 482.21767 #charge   1
###MaxRes:#m/z:  0.00000 #charge-128
###MS: 1013
###MSMS: 1016
BEGIN IONS
TITLE=Cmpd 198, AutoMSn(482.2177), 17.2 min
RTINSECONDS=1033.01
SCANS=MS: 1013 MSMS: 1016
PEPMASS=482.21767	5725
CHARGE=1+
305.66484	103	
442.13185	105	
480.28083	130	
END IONS

###FS:    #m/z: 437.75638 #charge   2
###MaxRes:#m/z:  0.00000 #charge-128
###MS: 1017
###MSMS: 1018
BEGIN IONS
TITLE=Cmpd 199, AutoMSn(437.7564), 17.3 min
RTINSECONDS=1036.05
SCANS=MS: 1017 MSMS: 1018
PEPMASS=437.75638	6886
CHARGE=2+
324.15577	114	
327.20342	121	
348.17952	440	1+
420.24373	223	
434.26668	171	
436.25415	241	
438.26578	144	
439.23282	470	1+
461.27279	392	
468.43148	126	
494.21171	102	
532.29145	116	
540.26027	102	
558.30161	213	
575.31708	821	1+
674.38121	1107	1+
END IONS

###FS:    #m/z: 482.22084 #charge   1
###MaxRes:#m/z:  0.00000 #charge-128
###MS: 1017
###MSMS: 1019
BEGIN IONS
TITLE=Cmpd 200, AutoMSn(482.2208), 17.3 min
RTINSECONDS=1036.55
SCANS=MS: 1017 MSMS: 1019
PEPMASS=482.22084	6216
CHARGE=1+
322.14985	125	
357.14708	112	
374.24559	103	
461.26062	139	
END IONS

###FS:    #m/z: 437.75476 #charge   2
###MaxRes:#m/z:  0.00000 #charge-128
###MS: 1021
###MSMS: 1022
BEGIN IONS
TITLE=Cmpd 202, AutoMSn(437.7548), 17.3 min
RTINSECONDS=1040.08
SCANS=MS: 1021 MSMS: 1022
PEPMASS=437.75476	10361
CHARGE=2+
348.18919	608	
354.44166	105	
367.21947	113	
374.25060	121	
418.31816	131	
422.24204	205	
434.25762	1193	1+
439.23053	422	1+
461.27003	737	1+
471.25320	115	
558.28363	271	1+
575.31344	1549	1+
674.38085	1629	1+
END IONS

###FS:    #m/z: 578.77909 #charge   2
###MaxRes:#m/z:  0.00000 #charge-128
###MS: 1021
###MSMS: 1023
BEGIN IONS
TITLE=Cmpd 203, AutoMSn(578.7791), 17.3 min
RTINSECONDS=1040.58
SCANS=MS: 1021 MSMS: 1023
PEPMASS=578.77909	5714
CHARGE=2+
341.14554	159	
501.19410	110	
571.24149	285	
574.31784	111	
576.30439	153	
578.26193	103	
578.77757	380	
581.29152	245	1+
586.30799	452	1+
624.23927	109	
657.35086	214	
669.26244	297	
768.33647	106	
818.37923	107	
911.36520	334	
914.43928	1471	1+
1010.42875	120	
END IONS

###FS:    #m/z: 379.68734 #charge   1
###MaxRes:#m/z:  0.00000 #charge-128
###MS: 1021
###MSMS: 1024
BEGIN IONS
TITLE=Cmpd 204, AutoMSn(379.6873), 17.4 min
RTINSECONDS=1041.08
SCANS=MS: 1021 MSMS: 1024
PEPMASS=379.68734	8485
CHARGE=1+
378.23494	128	
END IONS

###FS:    #m/z: 421.75899 #charge   2
###MaxRes:#m/z:  0.00000 #charge-128
###MS: 1025
###MSMS: 1026
BEGIN IONS
TITLE=Cmpd 205, AutoMSn(421.7590), 17.4 min
RTINSECONDS=1044.1
SCANS=MS: 1025 MSMS: 1026
PEPMASS=421.75899	55888
CHARGE=2+
325.21463	463	
341.18039	479	
363.22035	1087	
368.22417	750	
383.22927	518	
385.25356	2038	
454.26726	740	
461.40475	575	
472.28630	28425	1+
571.35473	11813	1+
628.37612	1203	
654.38990	486	
670.37774	489	
672.40121	20226	1+
682.38447	2142	1+
725.42638	2753	1+
743.43728	11453	1+
END IONS

###FS:    #m/z: 412.75311 #charge   2
###MaxRes:#m/z:  0.00000 #charge-128
###MS: 1025
###MSMS: 1027
BEGIN IONS
TITLE=Cmpd 206, AutoMSn(412.7531), 17.4 min
RTINSECONDS=1044.6
SCANS=MS: 1025 MSMS: 1027
PEPMASS=412.75311	24195
CHARGE=2+
352.68496	100	
396.22167	277	1+
408.27073	159	
410.23609	298	1+
412.24885	203	
414.24998	578	1+
418.75766	222	
472.27700	168	
475.28528	136	
532.29722	204	
571.34637	105	
631.37266	155	
672.41388	111	
END IONS

###FS:    #m/z: 672.40057 #charge   1
###MaxRes:#m/z:  0.00000 #charge-128
###MS: 1025
###MSMS: 1028
BEGIN IONS
TITLE=Cmpd 207, AutoMSn(672.4006), 17.4 min
RTINSECONDS=1045.1
SCANS=MS: 1025 MSMS: 1028
PEPMASS=672.40057	12435
CHARGE=1+
370.16667	118	
463.21676	153	
592.24534	264	
602.22874	152	
672.38799	141	
END IONS

###FS:    #m/z: 421.75948 #charge   2
###MaxRes:#m/z:  0.00000 #charge-128
###MS: 1029
###MSMS: 1030
BEGIN IONS
TITLE=Cmpd 208, AutoMSn(421.7595), 17.5 min
RTINSECONDS=1048.13
SCANS=MS: 1029 MSMS: 1030
PEPMASS=421.75948	367583
CHARGE=2+
341.18045	3228	
368.22844	3906	
385.25388	13100	1+
454.27376	3094	
472.28719	151730	1+
571.35527	60976	1+
628.38171	4956	
654.39088	3834	
670.38692	2629	
672.40294	112255	1+
682.38991	10060	1+
725.42896	25308	1+
743.44013	60922	1+
END IONS

###FS:    #m/z: 412.75424 #charge   2
###MaxRes:#m/z:  0.00000 #charge-128
###MS: 1029
###MSMS: 1031
BEGIN IONS
TITLE=Cmpd 209, AutoMSn(412.7542), 17.5 min
RTINSECONDS=1048.63
SCANS=MS: 1029 MSMS: 1031
PEPMASS=412.75424	153084
CHARGE=2+
362.20139	200	
392.21493	156	
396.23826	104	
408.25111	409	1+
410.22728	335	1+
412.24983	292	
414.24756	268	1+
417.28472	102	
432.24637	186	
472.28549	997	1+
532.30369	135	
571.35191	161	
632.36140	237	
672.40783	436	1+
END IONS

###FS:    #m/z: 672.40328 #charge   1
###MaxRes:#m/z:  0.00000 #charge-128
###MS: 1029
###MSMS: 1032
BEGIN IONS
TITLE=Cmpd 210, AutoMSn(672.4033), 17.5 min
RTINSECONDS=1049.13
SCANS=MS: 1029 MSMS: 1032
PEPMASS=672.40328	80713
CHARGE=1+
592.24589	263	
END IONS

###FS:    #m/z: 421.76045 #charge   2
###MaxRes:#m/z:  0.00000 #charge-128
###MS: 1033
###MSMS: 1034
BEGIN IONS
TITLE=Cmpd 211, AutoMSn(421.7604), 17.5 min
RTINSECONDS=1052.17
SCANS=MS: 1033 MSMS: 1034
PEPMASS=421.76045	725314
CHARGE=2+
341.18177	5311	
368.22654	6889	
385.25406	17193	
454.27156	6553	
470.27044	4953	
472.28701	257647	1+
571.35459	105585	1+
628.37672	10592	
654.39489	6468	
670.38631	4158	
672.40297	190396	1+
682.38725	17519	1+
725.42976	44576	1+
743.43892	106984	1+
END IONS

###FS:    #m/z: 412.75448 #charge   2
###MaxRes:#m/z:  0.00000 #charge-128
###MS: 1033
###MSMS: 1035
BEGIN IONS
TITLE=Cmpd 212, AutoMSn(412.7545), 17.5 min
RTINSECONDS=1052.67
SCANS=MS: 1033 MSMS: 1035
PEPMASS=412.75448	321755
CHARGE=2+
368.27508	118	
385.25546	167	
392.21284	379	1+
398.21267	115	
408.24152	165	
410.25906	323	1+
412.23697	493	1+
415.25085	180	
417.92339	142	
432.26526	335	
470.25751	172	
472.28437	875	1+
532.27174	122	
545.35294	144	
571.36493	142	
632.36808	1162	1+
672.40414	195	
END IONS

###FS:    #m/z: 672.40323 #charge   1
###MaxRes:#m/z:  0.00000 #charge-128
###MS: 1033
###MSMS: 1036
BEGIN IONS
TITLE=Cmpd 213, AutoMSn(672.4032), 17.6 min
RTINSECONDS=1053.17
SCANS=MS: 1033 MSMS: 1036
PEPMASS=672.40323	165467
CHARGE=1+
335.15819	138	
413.69644	101	
672.39785	265	1+
END IONS

###FS:    #m/z: 842.50799 #charge   1
###MaxRes:#m/z:  0.00000 #charge-128
###MS: 1037
###MSMS: 1038
BEGIN IONS
TITLE=Cmpd 214, AutoMSn(842.5080), 17.6 min
RTINSECONDS=1056.2
SCANS=MS: 1037 MSMS: 1038
PEPMASS=842.50799	117235
CHARGE=1+
436.25775	876	
440.24781	1098	
840.48734	2355	1+
842.50716	64546	1+
END IONS

###FS:    #m/z: 472.28677 #charge   1
###MaxRes:#m/z:  0.00000 #charge-128
###MS: 1037
###MSMS: 1039
BEGIN IONS
TITLE=Cmpd 215, AutoMSn(472.2868), 17.6 min
RTINSECONDS=1056.7
SCANS=MS: 1037 MSMS: 1039
PEPMASS=472.28677	114543
CHARGE=1+
453.26726	110	
456.26261	108	
472.27601	185	
END IONS

###FS:    #m/z: 336.70651 #charge   2
###MaxRes:#m/z:  0.00000 #charge-128
###MS: 1037
###MSMS: 1040
BEGIN IONS
TITLE=Cmpd 216, AutoMSn(336.7065), 17.6 min
RTINSECONDS=1057.2
SCANS=MS: 1037 MSMS: 1040
PEPMASS=336.70651	58393
CHARGE=2+
318.20684	107	
320.19715	101	
334.22409	221	
336.23391	995	
338.19448	213	
342.29760	240	
END IONS

###FS:    #m/z: 472.28705 #charge   1
###MaxRes:#m/z:  0.00000 #charge-128
###MS: 1041
###MSMS: 1042
BEGIN IONS
TITLE=Cmpd 217, AutoMSn(472.2871), 17.7 min
RTINSECONDS=1060.22
SCANS=MS: 1041 MSMS: 1042
PEPMASS=472.28705	90281
CHARGE=1+
468.26558	108	
470.26355	439	1+
END IONS

###FS:    #m/z: 842.50767 #charge   1
###MaxRes:#m/z:  0.00000 #charge-128
###MS: 1041
###MSMS: 1043
BEGIN IONS
TITLE=Cmpd 218, AutoMSn(842.5077), 17.7 min
RTINSECONDS=1060.72
SCANS=MS: 1041 MSMS: 1043
PEPMASS=842.50767	70217
CHARGE=1+
840.49555	1132	1+
842.50950	25029	1+
END IONS

###FS:    #m/z: 336.70644 #charge   2
###MaxRes:#m/z:  0.00000 #charge-128
###MS: 1041
###MSMS: 1044
BEGIN IONS
TITLE=Cmpd 219, AutoMSn(336.7064), 17.7 min
RTINSECONDS=1061.22
SCANS=MS: 1041 MSMS: 1044
PEPMASS=336.70644	44724
CHARGE=2+
320.19124	212	
334.21358	330	1+
336.23393	836	1+
342.29758	172	
END IONS

###FS:    #m/z: 364.26722 #charge-128
###MaxRes:#m/z:  0.00000 #charge-128
###MS: 1045
###MSMS: 1046
BEGIN IONS
TITLE=Cmpd 220, AutoMSn(364.2672), 17.7 min
RTINSECONDS=1064.24
SCANS=MS: 1045 MSMS: 1046
PEPMASS=364.26722	31905

346.25476	1147	1+
364.26763	4745	1+
370.70560	105	
372.66519	100	
END IONS

###FS:    #m/z: 472.28694 #charge   1
###MaxRes:#m/z:  0.00000 #charge-128
###MS: 1045
###MSMS: 1047
BEGIN IONS
TITLE=Cmpd 221, AutoMSn(472.2869), 17.7 min
RTINSECONDS=1064.74
SCANS=MS: 1045 MSMS: 1047
PEPMASS=472.28694	57876
CHARGE=1+
378.23486	118	
456.26804	147	
470.23743	155	
472.26757	102	
END IONS

###FS:    #m/z: 571.35245 #charge   1
###MaxRes:#m/z:  0.00000 #charge-128
###MS: 1045
###MSMS: 1048
BEGIN IONS
TITLE=Cmpd 222, AutoMSn(571.3525), 17.8 min
RTINSECONDS=1065.24
SCANS=MS: 1045 MSMS: 1048
PEPMASS=571.35245	31754
CHARGE=1+
440.20751	120	
446.18273	132	
449.26338	144	
570.32265	106	
END IONS

###FS:    #m/z: 364.26649 #charge   1
###MaxRes:#m/z:  0.00000 #charge-128
###MS: 1049
###MSMS: 1050
BEGIN IONS
TITLE=Cmpd 223, AutoMSn(364.2665), 17.8 min
RTINSECONDS=1068.26
SCANS=MS: 1049 MSMS: 1050
PEPMASS=364.26649	29707
CHARGE=1+
318.25632	104	
346.25291	1063	1+
364.26678	3246	1+
END IONS

###FS:    #m/z: 435.75640 #charge-128
###MaxRes:#m/z:  0.00000 #charge-128
###MS: 1049
###MSMS: 1051
BEGIN IONS
TITLE=Cmpd 224, AutoMSn(435.7564), 17.8 min
RTINSECONDS=1068.76
SCANS=MS: 1049 MSMS: 1051
PEPMASS=435.75640	6834

327.18517	106	
355.22600	156	
371.23404	144	
398.19773	100	
398.29738	125	
432.29173	100	
436.26818	181	
438.20428	176	
443.24228	210	
500.28139	308	
END IONS

###FS:    #m/z: 350.25811 #charge-128
###MaxRes:#m/z:  0.00000 #charge-128
###MS: 1049
###MSMS: 1052
BEGIN IONS
TITLE=Cmpd 225, AutoMSn(350.2581), 17.8 min
RTINSECONDS=1069.26
SCANS=MS: 1049 MSMS: 1052
PEPMASS=350.25811	5233

332.27294	108	
350.22666	204	
END IONS

###FS:    #m/z: 435.25776 #charge   2
###MaxRes:#m/z:  0.00000 #charge-128
###MS: 1053
###MSMS: 1054
BEGIN IONS
TITLE=Cmpd 226, AutoMSn(435.2578), 17.9 min
RTINSECONDS=1072.28
SCANS=MS: 1053 MSMS: 1054
PEPMASS=435.25776	9275
CHARGE=2+
329.18766	115	
374.19538	106	
375.24865	124	
377.19714	124	
387.73166	108	
402.19540	155	
416.25297	200	
418.25140	118	
419.22252	337	1+
432.26431	177	
434.24112	821	1+
436.26137	635	1+
438.26123	264	
440.25554	169	
443.24580	344	
454.27673	257	
472.28768	378	
482.27707	132	
500.28358	1471	1+
553.34472	625	1+
571.34782	174	
577.30356	111	
599.36286	368	
654.39314	661	1+
672.39780	211	
700.39729	1106	1+
705.37814	104	
707.41917	225	1+
710.38208	257	1+
725.42235	283	
753.43193	166	
771.44020	699	1+
END IONS

###FS:    #m/z: 364.26563 #charge   1
###MaxRes:#m/z:  0.00000 #charge-128
###MS: 1053
###MSMS: 1055
BEGIN IONS
TITLE=Cmpd 227, AutoMSn(364.2656), 17.9 min
RTINSECONDS=1072.78
SCANS=MS: 1053 MSMS: 1055
PEPMASS=364.26563	22775
CHARGE=1+
303.23295	107	
346.25506	1016	1+
362.24707	171	
364.26563	2947	1+
END IONS

###FS:    #m/z: 350.25465 #charge-128
###MaxRes:#m/z:  0.00000 #charge-128
###MS: 1053
###MSMS: 1056
BEGIN IONS
TITLE=Cmpd 228, AutoMSn(350.2547), 17.9 min
RTINSECONDS=1073.29
SCANS=MS: 1053 MSMS: 1056
PEPMASS=350.25465	7451

332.23540	210	
351.25871	157	
END IONS

###FS:    #m/z: 450.26830 #charge   2
###MaxRes:#m/z:  0.00000 #charge-128
###MS: 1057
###MSMS: 1058
BEGIN IONS
TITLE=Cmpd 229, AutoMSn(450.2683), 17.9 min
RTINSECONDS=1076.31
SCANS=MS: 1057 MSMS: 1058
PEPMASS=450.26830	8888
CHARGE=2+
341.18542	257	
368.23237	193	
376.19296	104	
430.26213	166	
434.25119	226	
436.24510	171	
446.27029	109	
447.26213	280	
448.26065	673	1+
450.24972	522	1+
452.27965	1048	1+
454.28567	856	1+
458.35427	156	
472.28636	661	1+
571.35747	449	
654.37240	119	
672.40136	1649	1+
725.42821	310	
743.43485	1073	1+
END IONS

###FS:    #m/z: 435.75699 #charge   2
###MaxRes:#m/z:  0.00000 #charge-128
###MS: 1057
###MSMS: 1059
BEGIN IONS
TITLE=Cmpd 230, AutoMSn(435.7570), 17.9 min
RTINSECONDS=1076.81
SCANS=MS: 1057 MSMS: 1059
PEPMASS=435.75699	10513
CHARGE=2+
306.16587	150	
372.22920	148	
377.22587	114	
385.26240	101	
400.22025	113	
416.22916	118	
418.25371	135	
431.22576	103	
432.28824	237	
433.29121	276	
434.26221	507	1+
436.23851	582	1+
438.24005	692	1+
443.24200	112	
454.27287	187	
472.29040	213	
482.27506	102	
500.27929	831	1+
553.34829	222	
599.34960	365	
654.39108	333	1+
656.37283	148	
700.39489	604	1+
710.38086	137	
725.43346	185	
743.43870	516	1+
753.42225	111	
771.43019	593	1+
END IONS

###FS:    #m/z: 350.25543 #charge-128
###MaxRes:#m/z:  0.00000 #charge-128
###MS: 1057
###MSMS: 1060
BEGIN IONS
TITLE=Cmpd 231, AutoMSn(350.2554), 18.0 min
RTINSECONDS=1077.31
SCANS=MS: 1057 MSMS: 1060
PEPMASS=350.25543	9062

332.25023	353	
346.22589	104	
350.24726	462	
END IONS

###FS:    #m/z: 450.26872 #charge   2
###MaxRes:#m/z:  0.00000 #charge-128
###MS: 1061
###MSMS: 1062
BEGIN IONS
TITLE=Cmpd 232, AutoMSn(450.2687), 18.0 min
RTINSECONDS=1080.34
SCANS=MS: 1061 MSMS: 1062
PEPMASS=450.26872	28943
CHARGE=2+
332.19423	121	
341.19037	176	
363.22019	120	
368.23359	398	1+
374.62895	140	
383.22074	166	
385.25585	345	
397.23550	107	
410.24256	111	
412.20831	147	
419.25076	125	
430.25989	140	
432.22716	216	
437.25625	106	
446.24143	139	
447.24100	258	
448.25128	440	1+
450.24860	388	1+
452.27465	1897	1+
459.22363	149	
472.28657	2837	1+
501.27784	121	
524.31384	102	
571.35851	2097	1+
628.37819	293	
630.37158	132	
637.35452	104	
654.37078	331	1+
670.38409	206	1+
672.40220	6778	1+
681.06398	261	1+
682.38313	229	
699.42489	190	
725.42632	1208	1+
743.43730	4311	1+
754.54381	161	
778.47491	297	1+
END IONS

###FS:    #m/z: 469.25854 #charge   1
###MaxRes:#m/z:  0.00000 #charge-128
###MS: 1061
###MSMS: 1063
BEGIN IONS
TITLE=Cmpd 233, AutoMSn(469.2585), 18.0 min
RTINSECONDS=1080.84
SCANS=MS: 1061 MSMS: 1063
PEPMASS=469.25854	5850
CHARGE=1+
305.09134	107	
395.78346	120	
449.23253	115	
468.24949	123	
END IONS

###FS:    #m/z: 832.95048 #charge   3
###MaxRes:#m/z:  0.00000 #charge-128
###MS: 1061
###MSMS: 1064
BEGIN IONS
TITLE=Cmpd 234, AutoMSn(832.9505), 18.0 min
RTINSECONDS=1081.34
SCANS=MS: 1061 MSMS: 1064
PEPMASS=832.95048	2848
CHARGE=3+
356.14165	108	
421.16472	107	
446.23485	487	
561.22042	114	
689.32043	153	
707.31894	119	
776.33667	416	
785.59160	367	
976.44425	115	
END IONS

###FS:    #m/z: 450.27040 #charge   2
###MaxRes:#m/z:  0.00000 #charge-128
###MS: 1065
###MSMS: 1066
BEGIN IONS
TITLE=Cmpd 235, AutoMSn(450.2704), 18.1 min
RTINSECONDS=1084.37
SCANS=MS: 1065 MSMS: 1066
PEPMASS=450.27040	56618
CHARGE=2+
311.17108	169	
341.18240	172	
359.19558	196	
368.22861	186	
369.21752	463	
382.24875	181	
385.25880	693	1+
390.24387	338	
416.24560	161	
434.24940	263	
436.25273	204	
441.10451	204	
446.25864	416	1+
448.26258	668	1+
450.26222	552	1+
452.26730	910	1+
454.26417	303	
455.30169	623	
472.28256	4509	1+
571.35549	3783	1+
628.37672	773	
654.38729	485	1+
670.39286	230	
672.40261	11125	1+
681.01873	1276	
681.24324	192	
725.43169	1982	1+
741.42162	451	1+
743.43760	7848	1+
754.52788	242	
755.43211	167	
END IONS

###FS:    #m/z: 892.38528 #charge   3
###MaxRes:#m/z:  0.00000 #charge-128
###MS: 1065
###MSMS: 1067
BEGIN IONS
TITLE=Cmpd 236, AutoMSn(892.3853), 18.1 min
RTINSECONDS=1084.87
SCANS=MS: 1065 MSMS: 1067
PEPMASS=892.38528	8017
CHARGE=3+
820.69381	331	1+
821.00430	553	1+
821.33414	279	1+
887.36595	121	
892.70778	284	1+
893.05356	376	
893.39468	144	
899.52751	221	
1080.29616	245	
1231.00530	121	
1232.01718	100	
END IONS

###FS:    #m/z: 469.25443 #charge   1
###MaxRes:#m/z:  0.00000 #charge-128
###MS: 1065
###MSMS: 1068
BEGIN IONS
TITLE=Cmpd 237, AutoMSn(469.2544), 18.1 min
RTINSECONDS=1085.37
SCANS=MS: 1065 MSMS: 1068
PEPMASS=469.25443	6602
CHARGE=1+
430.27097	123	
448.24823	115	
455.30466	101	
466.25218	315	1+
END IONS

###FS:    #m/z: 892.38199 #charge   3
###MaxRes:#m/z:  0.00000 #charge-128
###MS: 1069
###MSMS: 1070
BEGIN IONS
TITLE=Cmpd 238, AutoMSn(892.3820), 18.1 min
RTINSECONDS=1088.39
SCANS=MS: 1069 MSMS: 1070
PEPMASS=892.38199	11627
CHARGE=3+
821.00940	513	1+
821.34771	650	
821.68104	316	
893.04225	118	
893.39262	130	
899.52772	218	
END IONS

###FS:    #m/z: 484.23854 #charge   3
###MaxRes:#m/z:  0.00000 #charge-128
###MS: 1069
###MSMS: 1071
BEGIN IONS
TITLE=Cmpd 239, AutoMSn(484.2385), 18.1 min
RTINSECONDS=1088.9
SCANS=MS: 1069 MSMS: 1071
PEPMASS=484.23854	9842
CHARGE=3+
317.17901	798	
335.14235	245	
381.69529	365	1+
408.83188	204	
420.20268	117	
430.15833	115	
447.17206	163	
448.23174	1507	1+
455.31015	301	
466.22328	132	
471.26829	138	
480.25896	650	1+
482.27023	914	1+
483.65679	105	
484.25712	2159	1+
484.57036	672	
484.91532	238	
488.28792	257	
490.25700	113	
491.16622	100	
491.58455	1168	
495.65081	594	
521.27208	124	
532.27026	295	1+
559.29914	117	
560.26953	653	1+
567.28956	122	
576.32644	309	1+
619.28881	285	
633.34230	588	1+
653.31138	152	
671.30463	148	
689.30279	827	1+
744.36810	273	1+
762.41290	215	
790.32664	108	
818.35102	455	1+
873.40873	208	1+
875.37830	393	1+
END IONS

###FS:    #m/z: 336.70512 #charge   2
###MaxRes:#m/z:  0.00000 #charge-128
###MS: 1069
###MSMS: 1072
BEGIN IONS
TITLE=Cmpd 240, AutoMSn(336.7051), 18.2 min
RTINSECONDS=1089.4
SCANS=MS: 1069 MSMS: 1072
PEPMASS=336.70512	8798
CHARGE=2+
334.24777	101	
336.24669	237	
END IONS

###FS:    #m/z: 484.23939 #charge   3
###MaxRes:#m/z:  0.00000 #charge-128
###MS: 1073
###MSMS: 1074
BEGIN IONS
TITLE=Cmpd 241, AutoMSn(484.2394), 18.2 min
RTINSECONDS=1092.42
SCANS=MS: 1073 MSMS: 1074
PEPMASS=484.23939	16391
CHARGE=3+
321.19985	108	
335.14624	392	1+
343.20956	158	
356.16238	138	
376.65584	117	
381.70323	126	
399.22155	100	
409.20206	117	
422.18851	114	
426.23387	137	
437.21643	483	1+
445.18866	449	1+
448.23703	1398	1+
462.25925	117	
464.23389	273	1+
473.71840	193	
479.27692	129	
480.27868	755	1+
482.27017	743	1+
484.25150	2731	1+
484.57117	1286	
484.90319	451	
490.24009	521	1+
491.58540	1067	
532.27021	313	1+
555.28814	441	1+
560.26036	851	1+
576.33683	176	
584.30610	241	1+
601.25623	119	
619.28233	470	1+
633.35215	1113	1+
653.31004	313	1+
661.31293	221	
671.30961	366	1+
679.95778	101	
689.30888	852	1+
762.39452	238	
782.31866	158	
782.35667	385	1+
818.34699	888	1+
875.36367	297	1+
END IONS

###FS:    #m/z: 336.70760 #charge   2
###MaxRes:#m/z:  0.00000 #charge-128
###MS: 1073
###MSMS: 1075
BEGIN IONS
TITLE=Cmpd 242, AutoMSn(336.7076), 18.2 min
RTINSECONDS=1092.92
SCANS=MS: 1073 MSMS: 1075
PEPMASS=336.70760	10555
CHARGE=2+
316.20743	117	
336.23462	215	
END IONS

###FS:    #m/z: 777.09672 #charge   2
###MaxRes:#m/z:  0.00000 #charge-128
###MS: 1073
###MSMS: 1076
BEGIN IONS
TITLE=Cmpd 243, AutoMSn(777.0967), 18.2 min
RTINSECONDS=1093.42
SCANS=MS: 1073 MSMS: 1076
PEPMASS=777.09672	5991
CHARGE=2+
317.16986	111	
723.32298	345	
723.80972	721	1+
772.53374	116	
772.85519	143	
778.09819	113	
836.40467	104	
964.07082	221	
964.76530	158	
1446.11508	658	1+
END IONS

###FS:    #m/z: 777.09760 #charge   2
###MaxRes:#m/z:  0.00000 #charge-128
###MS: 1077
###MSMS: 1078
BEGIN IONS
TITLE=Cmpd 244, AutoMSn(777.0976), 18.3 min
RTINSECONDS=1096.44
SCANS=MS: 1077 MSMS: 1078
PEPMASS=777.09760	18139
CHARGE=2+
530.20872	131	
573.27407	112	
633.34230	147	
723.55685	773	
724.06702	333	
748.82795	147	
772.60440	138	
835.74022	105	
900.36708	102	
964.08762	320	
964.75264	194	
965.42040	123	
1445.60123	1185	1+
END IONS

###FS:    #m/z: 484.23865 #charge   3
###MaxRes:#m/z:  0.00000 #charge-128
###MS: 1077
###MSMS: 1079
BEGIN IONS
TITLE=Cmpd 245, AutoMSn(484.2387), 18.3 min
RTINSECONDS=1096.94
SCANS=MS: 1077 MSMS: 1079
PEPMASS=484.23865	17150
CHARGE=3+
327.15379	134	
335.14951	177	
373.19189	198	
381.69392	206	
426.24994	158	
437.21298	338	
448.23377	1012	1+
455.31008	426	
456.26002	145	
463.27492	127	
464.21303	184	
466.23981	150	
480.26017	664	1+
482.25139	956	1+
484.25059	1869	1+
484.56443	631	
484.90520	504	
490.24736	362	
491.45996	157	
491.58096	1441	
492.25107	137	
532.26518	226	
555.28883	227	
557.30417	139	
560.26081	501	1+
576.32255	156	
578.26537	129	
584.27994	231	
619.29168	504	1+
633.34831	992	1+
653.29650	316	1+
671.31191	381	1+
689.31273	700	1+
762.39777	140	
790.35385	188	
818.35451	559	1+
875.37355	464	1+
970.54856	363	1+
END IONS

###FS:    #m/z: 336.23640 #charge   2
###MaxRes:#m/z:  0.00000 #charge-128
###MS: 1077
###MSMS: 1080
BEGIN IONS
TITLE=Cmpd 246, AutoMSn(336.2364), 18.3 min
RTINSECONDS=1097.45
SCANS=MS: 1077 MSMS: 1080
PEPMASS=336.23640	14655
CHARGE=2+
336.23155	151	
END IONS

###FS:    #m/z: 777.09650 #charge   2
###MaxRes:#m/z:  0.00000 #charge-128
###MS: 1081
###MSMS: 1082
BEGIN IONS
TITLE=Cmpd 247, AutoMSn(777.0965), 18.3 min
RTINSECONDS=1100.47
SCANS=MS: 1081 MSMS: 1082
PEPMASS=777.09650	16891
CHARGE=2+
633.33537	100	
694.89827	137	
707.84681	104	
720.02959	124	
723.56321	348	
724.09454	128	
730.28367	153	
773.42072	112	
787.30388	151	
1445.62825	824	1+
END IONS

###FS:    #m/z: 637.26769 #charge   3
###MaxRes:#m/z:  0.00000 #charge-128
###MS: 1081
###MSMS: 1083
BEGIN IONS
TITLE=Cmpd 248, AutoMSn(637.2677), 18.3 min
RTINSECONDS=1100.97
SCANS=MS: 1081 MSMS: 1083
PEPMASS=637.26769	4112
CHARGE=3+
398.63155	286	
443.18300	140	
601.24094	191	
633.32941	297	1+
636.23105	249	1+
638.30052	415	1+
641.28838	100	
730.28580	147	
787.30578	172	
796.24829	455	1+
798.24735	215	
966.34960	117	
END IONS

###FS:    #m/z: 728.87110 #charge   2
###MaxRes:#m/z:  0.00000 #charge-128
###MS: 1081
###MSMS: 1084
BEGIN IONS
TITLE=Cmpd 249, AutoMSn(728.8711), 18.4 min
RTINSECONDS=1101.47
SCANS=MS: 1081 MSMS: 1084
PEPMASS=728.87110	2664
CHARGE=2+
396.19017	117	
431.22539	117	
578.27940	109	
861.40960	129	
958.46715	276	1+
END IONS

###FS:    #m/z: 843.33671 #charge   1
###MaxRes:#m/z:  0.00000 #charge-128
###MS: 1085
###MSMS: 1086
BEGIN IONS
TITLE=Cmpd 250, AutoMSn(843.3367), 18.4 min
RTINSECONDS=1104.49
SCANS=MS: 1085 MSMS: 1086
PEPMASS=843.33671	4007
CHARGE=1+
488.18829	148	
493.21774	197	
721.33292	348	1+
785.57837	100	
842.50451	550	1+
END IONS

###FS:    #m/z: 728.86535 #charge   2
###MaxRes:#m/z:  0.00000 #charge-128
###MS: 1085
###MSMS: 1087
BEGIN IONS
TITLE=Cmpd 251, AutoMSn(728.8654), 18.4 min
RTINSECONDS=1104.99
SCANS=MS: 1085 MSMS: 1087
PEPMASS=728.86535	3909
CHARGE=2+
479.73793	182	
677.33526	142	
861.42891	165	
958.46894	125	
END IONS

###FS:    #m/z: 637.26566 #charge   3
###MaxRes:#m/z:  0.00000 #charge-128
###MS: 1085
###MSMS: 1088
BEGIN IONS
TITLE=Cmpd 252, AutoMSn(637.2657), 18.4 min
RTINSECONDS=1105.5
SCANS=MS: 1085 MSMS: 1088
PEPMASS=637.26566	4307
CHARGE=3+
370.16773	156	
372.13631	120	
503.22959	133	
574.24086	169	
636.21588	175	
662.36388	109	
END IONS

###FS:    #m/z: 574.93712 #charge   3
###MaxRes:#m/z:  0.00000 #charge-128
###MS: 1089
###MSMS: 1090
BEGIN IONS
TITLE=Cmpd 253, AutoMSn(574.9371), 18.5 min
RTINSECONDS=1108.52
SCANS=MS: 1089 MSMS: 1090
PEPMASS=574.93712	9133
CHARGE=3+
324.12888	124	
357.15088	127	
360.15977	140	
383.65870	146	
388.16021	298	
412.18111	219	
429.22860	134	
456.23186	136	
479.23431	169	
485.21732	188	
500.25551	307	1+
503.22060	339	
504.70527	136	
505.19392	138	
550.23901	1198	1+
558.29703	160	
561.24895	221	
570.27658	153	
571.31719	383	1+
573.31253	193	
574.30447	764	1+
576.30734	650	1+
579.26165	155	
584.27872	603	1+
602.29095	1570	1+
629.30835	157	
665.26009	719	1+
715.38946	221	
748.32694	253	1+
766.31922	422	1+
769.39560	134	
823.33506	289	
862.33702	1177	1+
880.35157	2178	1+
890.30094	333	
973.35954	251	1+
973.38873	126	
990.41736	315	1+
1008.40733	255	
END IONS

###FS:    #m/z: 861.89933 #charge   2
###MaxRes:#m/z:  0.00000 #charge-128
###MS: 1089
###MSMS: 1091
BEGIN IONS
TITLE=Cmpd 254, AutoMSn(861.8993), 18.5 min
RTINSECONDS=1109.02
SCANS=MS: 1089 MSMS: 1091
PEPMASS=861.89933	5969
CHARGE=2+
355.19832	169	
375.16472	400	
446.21192	133	
449.19775	107	
485.21450	325	1+
503.22824	266	
550.24183	188	
556.29042	171	
574.30122	427	1+
584.27860	534	
602.29394	703	1+
630.31607	109	
697.37097	241	
715.38689	430	1+
754.30100	126	
755.79873	221	
823.32889	166	
825.98147	177	
862.38078	141	
880.35778	954	1+
1008.41525	382	
1009.43130	166	
1121.49874	404	
1122.52639	182	
1220.54889	105	
END IONS

###FS:    #m/z: 843.33564 #charge   2
###MaxRes:#m/z:  0.00000 #charge-128
###MS: 1089
###MSMS: 1092
BEGIN IONS
TITLE=Cmpd 255, AutoMSn(843.3356), 18.5 min
RTINSECONDS=1109.53
SCANS=MS: 1089 MSMS: 1092
PEPMASS=843.33564	6166
CHARGE=2+
333.18493	169	
470.19768	131	
488.19217	125	
493.22320	436	1+
606.30468	263	
721.32072	116	
749.52601	136	
763.25452	165	
792.36659	348	1+
838.33215	112	
842.49927	325	1+
843.33414	161	
923.42648	111	
1039.40647	106	
END IONS

###FS:    #m/z: 574.93660 #charge   3
###MaxRes:#m/z:  0.00000 #charge-128
###MS: 1093
###MSMS: 1094
BEGIN IONS
TITLE=Cmpd 256, AutoMSn(574.9366), 18.5 min
RTINSECONDS=1112.55
SCANS=MS: 1093 MSMS: 1094
PEPMASS=574.93660	32071
CHARGE=3+
355.18205	411	1+
360.16962	662	1+
375.16360	738	1+
383.67299	356	1+
388.16025	1254	1+
394.16022	185	
407.26260	181	
424.25626	222	
442.26887	171	
446.20185	155	
449.19498	1112	1+
456.22814	432	1+
458.20641	551	1+
473.24176	368	1+
478.67307	158	
485.21749	723	1+
489.19693	188	
493.26896	353	1+
501.24692	937	
503.22392	1689	1+
504.71026	527	
511.27824	249	
514.21020	208	1+
532.23469	141	
537.33681	146	
550.24043	2973	1+
552.75046	258	
555.29404	159	
556.27079	1017	1+
561.27734	337	1+
571.31997	334	1+
573.31034	192	
574.29897	1389	1+
576.29708	1187	1+
584.28169	1967	1+
602.29533	4005	1+
629.29940	276	1+
647.26373	171	
665.26780	2858	1+
687.36677	396	1+
697.36948	649	1+
703.26839	153	
706.18679	262	
715.38049	1849	1+
737.30145	212	
748.29655	199	
748.30628	935	1+
766.31014	1194	1+
805.32447	1188	1+
823.33742	1802	1+
823.34799	413	1+
835.94485	188	
843.41998	438	1+
862.34855	2788	1+
880.35375	7727	1+
890.29981	614	
900.45450	488	1+
972.39813	788	1+
990.40034	2345	1+
1008.41550	512	
1009.41205	277	
1019.03029	202	
1085.45906	481	1+
1490.64807	735	1+
END IONS

###FS:    #m/z: 861.89767 #charge   2
###MaxRes:#m/z:  0.00000 #charge-128
###MS: 1093
###MSMS: 1095
BEGIN IONS
TITLE=Cmpd 257, AutoMSn(861.8977), 18.6 min
RTINSECONDS=1113.05
SCANS=MS: 1093 MSMS: 1095
PEPMASS=861.89767	21961
CHARGE=2+
355.19984	308	
357.16279	160	
360.16510	205	
375.16722	719	1+
388.15762	283	
446.20937	675	1+
449.18568	296	
456.22181	161	
471.20227	228	
485.21257	278	
493.27879	180	
501.23645	286	
503.22406	725	1+
530.27740	160	
537.33641	137	
550.24282	523	1+
561.26098	127	
574.30195	412	
584.28224	1036	1+
602.29138	1483	1+
615.22490	124	
629.30103	302	1+
665.27668	272	1+
675.31999	123	
697.36579	424	1+
715.38267	413	1+
754.82774	356	
755.32194	143	
766.31259	209	
823.34470	707	1+
826.42961	124	
843.43282	575	1+
852.89513	203	
861.90091	234	
862.40562	146	
880.35651	2564	1+
890.29693	359	
900.43832	138	
990.39264	225	1+
1008.40998	1437	1+
1121.50004	1457	1+
1277.58798	785	1+
END IONS

###FS:    #m/z: 568.93346 #charge   3
###MaxRes:#m/z:  0.00000 #charge-128
###MS: 1093
###MSMS: 1096
BEGIN IONS
TITLE=Cmpd 258, AutoMSn(568.9335), 18.6 min
RTINSECONDS=1113.55
SCANS=MS: 1093 MSMS: 1096
PEPMASS=568.93346	8837
CHARGE=3+
422.68249	197	
449.20761	140	
550.25882	106	
553.26971	119	
565.26420	230	
566.28211	1025	1+
570.27591	487	1+
574.28952	384	
584.27957	189	
602.29043	280	
620.22176	128	
632.33956	123	
665.26384	218	
715.38662	142	
746.33275	115	
766.31261	152	
823.33638	224	
862.32385	137	
880.34734	596	
END IONS

###FS:    #m/z: 574.93691 #charge   3
###MaxRes:#m/z:  0.00000 #charge-128
###MS: 1097
###MSMS: 1098
BEGIN IONS
TITLE=Cmpd 259, AutoMSn(574.9369), 18.6 min
RTINSECONDS=1116.57
SCANS=MS: 1097 MSMS: 1098
PEPMASS=574.93691	49989
CHARGE=3+
341.21089	286	
355.19235	495	1+
360.17132	873	
372.13327	397	1+
376.16425	414	1+
378.57514	616	
388.16751	1132	1+
394.16316	228	
402.16995	544	1+
408.82847	229	
412.17957	376	1+
423.16986	274	
424.24746	242	
428.21065	262	1+
442.24793	267	
446.20350	403	
449.19551	1523	1+
450.73212	449	1+
456.21789	425	1+
459.22351	217	
469.26906	215	
471.20851	357	1+
473.24935	421	
475.23457	261	1+
479.22441	336	1+
485.21906	1021	1+
489.20438	321	
493.27846	232	
501.24958	1428	1+
503.22716	1357	1+
504.71513	711	
505.22084	586	
514.23363	342	1+
542.22927	222	1+
550.24031	3992	1+
556.27853	907	1+
561.24773	527	
562.77252	198	
569.27963	348	1+
572.27634	438	1+
574.30094	2873	1+
578.27035	473	1+
584.28030	2533	1+
592.38453	205	
602.29476	5933	1+
613.29528	478	1+
629.30977	575	1+
648.25150	262	
665.26406	4527	1+
665.80783	194	
670.34144	401	1+
679.95518	652	
686.35015	511	1+
697.37297	847	1+
706.19034	874	
715.37450	3270	1+
718.37831	201	
748.30914	1693	1+
766.31591	2268	1+
805.32072	1060	1+
823.33661	2397	1+
827.33160	249	1+
843.42506	1169	1+
862.34366	3872	1+
880.35975	8550	1+
880.36080	627	1+
955.37532	484	1+
973.38055	1654	1+
990.40302	3940	1+
1008.41802	1443	1+
1121.49119	203	
1490.64005	738	1+
END IONS

###FS:    #m/z: 861.89910 #charge   2
###MaxRes:#m/z:  0.00000 #charge-128
###MS: 1097
###MSMS: 1099
BEGIN IONS
TITLE=Cmpd 260, AutoMSn(861.8991), 18.6 min
RTINSECONDS=1117.07
SCANS=MS: 1097 MSMS: 1099
PEPMASS=861.89910	36219
CHARGE=2+
355.19837	379	
360.17288	203	
375.17074	895	1+
388.16824	413	
429.20883	171	
442.26938	242	
446.20972	434	1+
449.19460	225	
473.23648	173	
485.21374	695	1+
501.24258	442	1+
503.22562	567	
510.70265	383	
550.24006	554	1+
574.29255	706	
584.28428	1335	1+
592.30846	160	
602.29420	1771	1+
665.26725	363	1+
687.36860	206	
697.37681	607	1+
706.18811	220	
715.37954	853	1+
754.84501	253	
755.32662	271	
766.31451	243	
823.33872	636	1+
843.43554	624	1+
853.08065	338	
880.35619	3272	1+
890.30012	677	
900.46168	133	
991.39660	170	
1008.40873	1882	1+
1019.02728	137	
1019.28241	140	
1121.49774	2009	1+
1220.57169	139	
1277.57318	296	
1348.64270	145	
1722.78833	903	1+
END IONS

###FS:    #m/z: 568.93169 #charge   3
###MaxRes:#m/z:  0.00000 #charge-128
###MS: 1097
###MSMS: 1100
BEGIN IONS
TITLE=Cmpd 261, AutoMSn(568.9317), 18.6 min
RTINSECONDS=1117.57
SCANS=MS: 1097 MSMS: 1100
PEPMASS=568.93169	12872
CHARGE=3+
550.26503	115	
565.28210	389	1+
567.28992	321	
568.29861	525	1+
570.27424	552	1+
573.25411	257	
602.30758	134	
END IONS

###FS:    #m/z: 568.93293 #charge   3
###MaxRes:#m/z:  0.00000 #charge-128
###MS: 1101
###MSMS: 1102
BEGIN IONS
TITLE=Cmpd 262, AutoMSn(568.9329), 18.7 min
RTINSECONDS=1120.59
SCANS=MS: 1101 MSMS: 1102
PEPMASS=568.93293	12860
CHARGE=3+
435.70151	101	
475.49878	152	
548.27829	143	
564.08058	102	
564.27511	276	1+
566.28213	410	1+
568.27928	565	1+
570.28796	437	1+
572.28681	532	1+
573.16841	276	
589.66233	103	
602.29301	107	
824.33869	110	
END IONS

###FS:    #m/z: 519.26478 #charge   2
###MaxRes:#m/z:  0.00000 #charge-128
###MS: 1101
###MSMS: 1103
BEGIN IONS
TITLE=Cmpd 263, AutoMSn(519.2648), 18.7 min
RTINSECONDS=1121.1
SCANS=MS: 1101 MSMS: 1103
PEPMASS=519.26478	4852
CHARGE=2+
351.17701	101	
422.09663	296	
476.22512	117	
498.29385	121	
504.28093	116	
518.27112	157	
520.29271	104	
560.26114	147	
646.37054	136	
762.37664	127	
END IONS

###FS:    #m/z: 601.33084 #charge   1
###MaxRes:#m/z:  0.00000 #charge-128
###MS: 1101
###MSMS: 1104
BEGIN IONS
TITLE=Cmpd 264, AutoMSn(601.3308), 18.7 min
RTINSECONDS=1121.6
SCANS=MS: 1101 MSMS: 1104
PEPMASS=601.33084	4415
CHARGE=1+
328.18978	379	
473.24290	102	
514.27235	1403	1+
527.32663	152	
566.27539	101	
END IONS

###FS:    #m/z: 518.74967 #charge   2
###MaxRes:#m/z:  0.00000 #charge-128
###MS: 1105
###MSMS: 1106
BEGIN IONS
TITLE=Cmpd 265, AutoMSn(518.7497), 18.7 min
RTINSECONDS=1124.62
SCANS=MS: 1105 MSMS: 1106
PEPMASS=518.74967	6053
CHARGE=2+
502.26490	133	
517.27168	301	1+
520.32719	196	
521.23143	117	
563.33639	191	
571.21833	152	
646.36166	103	
779.39432	168	
END IONS

###FS:    #m/z: 590.29763 #charge   2
###MaxRes:#m/z:  0.00000 #charge-128
###MS: 1105
###MSMS: 1107
BEGIN IONS
TITLE=Cmpd 266, AutoMSn(590.2976), 18.8 min
RTINSECONDS=1125.12
SCANS=MS: 1105 MSMS: 1107
PEPMASS=590.29763	4721
CHARGE=2+
404.23456	152	
454.21895	154	
465.22942	104	
517.30672	149	
588.10663	427	1+
592.39757	108	
594.26090	137	
637.30271	245	1+
758.44483	136	
887.50380	117	
END IONS

###FS:    #m/z: 380.25801 #charge   1
###MaxRes:#m/z:  0.00000 #charge-128
###MS: 1105
###MSMS: 1108
BEGIN IONS
TITLE=Cmpd 267, AutoMSn(380.2580), 18.8 min
RTINSECONDS=1125.62
SCANS=MS: 1105 MSMS: 1108
PEPMASS=380.25801	4827
CHARGE=1+
332.24351	461	
360.27546	102	
364.21205	119	
376.20816	141	
378.24989	169	
380.25381	427	
END IONS

###FS:    #m/z: 518.74973 #charge   2
###MaxRes:#m/z:  0.00000 #charge-128
###MS: 1109
###MSMS: 1110
BEGIN IONS
TITLE=Cmpd 268, AutoMSn(518.7497), 18.8 min
RTINSECONDS=1128.65
SCANS=MS: 1109 MSMS: 1110
PEPMASS=518.74973	9569
CHARGE=2+
334.15498	103	
356.18489	171	
376.87083	108	
410.14513	119	
438.73129	448	1+
450.24374	636	1+
456.15288	292	1+
498.28865	143	
500.24631	128	
502.26105	215	1+
510.24659	213	
510.74007	162	
512.25352	104	
514.26665	279	1+
516.27894	509	1+
518.28602	327	
518.74662	154	
519.26792	904	1+
522.27635	477	1+
527.84369	148	
563.32659	843	1+
572.19271	108	
647.34424	112	
678.35839	593	1+
761.36963	804	1+
779.40123	976	1+
876.45219	166	
END IONS

###FS:    #m/z: 743.58509 #charge   2
###MaxRes:#m/z:  0.00000 #charge-128
###MS: 1109
###MSMS: 1111
BEGIN IONS
TITLE=Cmpd 269, AutoMSn(743.5851), 18.8 min
RTINSECONDS=1129.15
SCANS=MS: 1109 MSMS: 1111
PEPMASS=743.58509	7659
CHARGE=2+
445.18927	239	
450.24186	116	
494.21068	289	
501.22925	176	
544.73891	126	
558.23741	189	
563.32837	244	1+
616.20286	108	
685.09591	114	
695.30817	218	
695.65194	158	
733.80628	123	
738.37750	110	
747.31521	300	
776.28817	2243	1+
785.58177	250	
861.37439	438	1+
862.36502	109	
876.46076	380	1+
889.37276	1550	1+
929.42331	163	
END IONS

###FS:    #m/z: 590.30165 #charge   2
###MaxRes:#m/z:  0.00000 #charge-128
###MS: 1109
###MSMS: 1112
BEGIN IONS
TITLE=Cmpd 270, AutoMSn(590.3016), 18.8 min
RTINSECONDS=1129.65
SCANS=MS: 1109 MSMS: 1112
PEPMASS=590.30165	7044
CHARGE=2+
353.19278	103	
404.22107	261	
418.65978	115	
420.43822	152	
422.14781	248	
458.23585	115	
466.24132	131	
517.30279	214	
523.24924	188	
525.68370	113	
550.22473	174	
573.28383	123	
580.27848	408	
588.09827	281	
588.31571	147	
589.29655	499	1+
594.36383	291	1+
595.28367	236	
637.30275	976	1+
645.36662	305	
708.33082	242	
758.42141	150	
765.35637	435	1+
854.31629	113	
887.47377	399	
END IONS

###FS:    #m/z: 743.33147 #charge   3
###MaxRes:#m/z:  0.00000 #charge-128
###MS: 1113
###MSMS: 1114
BEGIN IONS
TITLE=Cmpd 271, AutoMSn(743.3315), 18.9 min
RTINSECONDS=1132.68
SCANS=MS: 1113 MSMS: 1114
PEPMASS=743.33147	23552
CHARGE=3+
343.14413	225	
438.74445	215	
450.24541	259	
493.71579	371	
518.75009	189	
558.73491	265	1+
563.32935	270	1+
610.25743	177	
618.30771	161	
619.20403	157	
634.21254	191	
678.33548	145	
694.65476	701	1+
694.97711	235	
695.31657	226	
740.24529	136	
746.35519	136	
747.29877	453	1+
754.36171	218	
754.86869	334	
760.33107	132	
767.44693	292	
776.28965	3330	1+
785.58022	156	
861.36460	196	
861.37053	863	1+
871.37319	239	
876.45232	654	1+
884.91812	159	
889.37083	3607	1+
1036.46934	236	
1047.13507	156	
1115.47054	184	
1321.59975	502	1+
1608.76586	497	1+
1855.84172	612	1+
2081.92233	638	1+
END IONS

###FS:    #m/z: 791.88338 #charge   2
###MaxRes:#m/z:  0.00000 #charge-128
###MS: 1113
###MSMS: 1115
BEGIN IONS
TITLE=Cmpd 272, AutoMSn(791.8834), 18.9 min
RTINSECONDS=1133.19
SCANS=MS: 1113 MSMS: 1115
PEPMASS=791.88338	10175
CHARGE=2+
402.23868	200	
515.31271	100	
544.77707	100	
547.76646	108	
601.30566	111	
783.36651	117	
791.85754	144	
792.14364	156	
796.35788	103	
964.71601	126	
END IONS

###FS:    #m/z: 561.28776 #charge   2
###MaxRes:#m/z:  0.00000 #charge-128
###MS: 1113
###MSMS: 1116
BEGIN IONS
TITLE=Cmpd 273, AutoMSn(561.2878), 18.9 min
RTINSECONDS=1133.69
SCANS=MS: 1113 MSMS: 1116
PEPMASS=561.28776	7997
CHARGE=2+
376.21696	171	
493.21023	125	
541.28583	112	
558.29752	1869	1+
562.31186	478	1+
564.28792	341	1+
572.18920	149	
746.35799	766	1+
859.45109	497	1+
END IONS

###FS:    #m/z: 743.33395 #charge   3
###MaxRes:#m/z:  0.00000 #charge-128
###MS: 1117
###MSMS: 1118
BEGIN IONS
TITLE=Cmpd 274, AutoMSn(743.3340), 18.9 min
RTINSECONDS=1136.71
SCANS=MS: 1117 MSMS: 1118
PEPMASS=743.33395	25556
CHARGE=3+
390.15717	137	
431.19090	640	
437.17322	198	
450.23970	151	
501.22405	183	
544.74463	142	
558.23214	256	
563.32470	190	
618.80521	145	
634.20842	131	
661.26074	246	
661.83891	324	1+
694.97905	308	1+
695.31227	334	
705.26528	148	
725.85381	164	
746.34347	150	
747.30685	556	1+
754.35389	214	
767.44489	378	
776.29220	3109	1+
785.04178	148	
785.57999	1122	
804.89365	175	
805.38677	201	
871.34840	262	
876.45530	938	1+
889.37061	2919	1+
928.41260	269	
928.94362	248	
1036.47356	136	
2081.94192	778	1+
END IONS

###FS:    #m/z: 791.88569 #charge   2
###MaxRes:#m/z:  0.00000 #charge-128
###MS: 1117
###MSMS: 1119
BEGIN IONS
TITLE=Cmpd 275, AutoMSn(791.8857), 19.0 min
RTINSECONDS=1137.21
SCANS=MS: 1117 MSMS: 1119
PEPMASS=791.88569	7810
CHARGE=2+
402.23346	112	
522.26394	103	
792.12306	111	
792.37604	131	
END IONS

###FS:    #m/z: 348.26719 #charge-128
###MaxRes:#m/z:  0.00000 #charge-128
###MS: 1117
###MSMS: 1120
BEGIN IONS
TITLE=Cmpd 276, AutoMSn(348.2672), 19.0 min
RTINSECONDS=1137.71
SCANS=MS: 1117 MSMS: 1120
PEPMASS=348.26719	7283

348.26528	195	
991.48312	123	
END IONS

###FS:    #m/z: 491.60745 #charge   3
###MaxRes:#m/z:  0.00000 #charge-128
###MS: 1121
###MSMS: 1122
BEGIN IONS
TITLE=Cmpd 277, AutoMSn(491.6075), 19.0 min
RTINSECONDS=1140.73
SCANS=MS: 1121 MSMS: 1122
PEPMASS=491.60745	6620
CHARGE=3+
339.15600	161	
349.07306	110	
385.25413	591	1+
391.74415	330	
395.13962	119	
406.21828	106	
438.24334	108	
454.22322	148	
456.29076	368	
470.25178	519	1+
474.23734	207	
476.30324	113	
488.27398	2109	1+
492.27069	860	1+
494.26895	1030	1+
496.55885	100	
552.29846	102	
570.33376	1394	1+
581.28972	177	
586.29535	105	
612.29053	112	
677.30359	284	
683.41653	671	1+
762.40999	260	1+
790.36887	207	
END IONS

###FS:    #m/z: 699.66702 #charge   3
###MaxRes:#m/z:  0.00000 #charge-128
###MS: 1121
###MSMS: 1123
BEGIN IONS
TITLE=Cmpd 278, AutoMSn(699.6670), 19.0 min
RTINSECONDS=1141.23
SCANS=MS: 1121 MSMS: 1123
PEPMASS=699.66702	5530
CHARGE=3+
526.75447	102	
610.28878	294	
679.33266	110	
693.85023	113	
697.33776	272	
700.03222	137	
700.32879	128	
822.39854	107	
901.41005	129	
END IONS

###FS:    #m/z: 348.26838 #charge-128
###MaxRes:#m/z:  0.00000 #charge-128
###MS: 1121
###MSMS: 1124
BEGIN IONS
TITLE=Cmpd 279, AutoMSn(348.2684), 19.0 min
RTINSECONDS=1141.74
SCANS=MS: 1121 MSMS: 1124
PEPMASS=348.26838	8686

330.24884	163	
348.26722	109	
350.24303	158	
END IONS

###FS:    #m/z: 699.66937 #charge   3
###MaxRes:#m/z:  0.00000 #charge-128
###MS: 1125
###MSMS: 1126
BEGIN IONS
TITLE=Cmpd 280, AutoMSn(699.6694), 19.1 min
RTINSECONDS=1144.75
SCANS=MS: 1125 MSMS: 1126
PEPMASS=699.66937	7723
CHARGE=3+
413.69384	115	
552.25225	151	
563.29555	106	
563.74945	106	
598.75646	109	
610.27716	303	
697.31672	485	1+
706.18692	235	
END IONS

###FS:    #m/z: 491.60876 #charge   3
###MaxRes:#m/z:  0.00000 #charge-128
###MS: 1125
###MSMS: 1127
BEGIN IONS
TITLE=Cmpd 281, AutoMSn(491.6088), 19.1 min
RTINSECONDS=1145.25
SCANS=MS: 1125 MSMS: 1127
PEPMASS=491.60876	6487
CHARGE=3+
339.15375	145	
342.19025	108	
381.70035	107	
385.25077	587	1+
387.16590	140	
448.75155	100	
456.29038	279	
466.26909	104	
471.25451	156	
475.25982	114	
487.23236	121	
488.28073	728	1+
490.26434	777	1+
492.26858	886	1+
494.26696	1192	1+
495.64653	149	
496.53808	133	
501.55051	153	
554.32232	104	
570.33613	1168	1+
581.32460	102	
660.27321	118	
666.38148	114	
677.31430	191	
683.41958	482	
790.38844	334	1+
1017.52350	124	
END IONS

###FS:    #m/z: 622.58106 #charge   1
###MaxRes:#m/z:  0.00000 #charge-128
###MS: 1129
###MSMS: 1132
BEGIN IONS
TITLE=Cmpd 282, AutoMSn(622.5811), 19.2 min
RTINSECONDS=1149.78
SCANS=MS: 1129 MSMS: 1132
PEPMASS=622.58106	4703
CHARGE=1+
304.16468	118	
335.93375	104	
520.23900	112	
588.24261	117	
620.35339	147	
END IONS

###FS:    #m/z: 602.31270 #charge   2
###MaxRes:#m/z:  0.00000 #charge-128
###MS: 1133
###MSMS: 1134
BEGIN IONS
TITLE=Cmpd 283, AutoMSn(602.3127), 19.2 min
RTINSECONDS=1152.8
SCANS=MS: 1133 MSMS: 1134
PEPMASS=602.31270	17771
CHARGE=2+
365.20199	100	
382.20215	165	
386.16674	503	1+
396.20664	136	
408.21967	105	
428.23609	106	
452.30368	115	
463.18443	114	
475.28249	125	
482.24195	136	
485.20253	133	
499.23902	976	1+
514.27202	500	
532.07245	160	
583.30990	101	
585.30883	132	
598.30005	100	
599.32309	330	1+
601.33446	908	1+
605.29165	314	1+
612.30831	633	1+
655.31662	100	
726.36678	319	1+
762.38560	112	
769.39288	120	
773.38493	127	
780.37942	119	
790.39309	279	
797.39268	483	1+
903.46827	259	
913.50564	324	
922.53553	102	
986.48739	124	
1017.51741	669	1+
1088.54740	765	1+
END IONS

###FS:    #m/z: 602.31293 #charge   2
###MaxRes:#m/z:  0.00000 #charge-128
###MS: 1137
###MSMS: 1138
BEGIN IONS
TITLE=Cmpd 284, AutoMSn(602.3129), 19.3 min
RTINSECONDS=1156.83
SCANS=MS: 1137 MSMS: 1138
PEPMASS=602.31293	71342
CHARGE=2+
328.19512	250	
341.22234	196	
358.16970	450	1+
386.15368	1585	1+
397.19919	230	
403.17286	243	
408.22815	342	
414.24001	190	
455.23796	229	1+
463.24888	264	1+
471.23316	714	1+
482.22184	298	1+
499.23333	3162	1+
500.73813	226	1+
514.26572	900	1+
521.29538	177	
521.79135	199	
522.27229	376	1+
542.25399	209	
544.28048	305	1+
544.78108	519	
572.27786	344	1+
584.31724	616	1+
587.32789	192	
590.32806	242	
593.30365	190	
595.28746	327	1+
599.29983	174	
600.29089	464	1+
602.30268	574	1+
605.32714	320	1+
612.31272	2049	1+
627.31907	175	
639.31516	222	1+
655.32968	379	1+
670.32753	221	
677.31227	597	1+
698.36926	273	1+
709.33100	302	1+
712.14261	208	
726.35437	1842	1+
762.39100	304	
762.39870	824	1+
768.40921	327	1+
770.40416	178	
774.37391	360	1+
780.37721	435	1+
790.39046	1882	1+
797.39648	2336	1+
806.81022	233	
862.40595	380	1+
875.46734	278	1+
895.43574	427	1+
903.46074	1149	1+
912.49104	979	1+
1000.48675	189	
1017.51447	3002	1+
1028.15653	445	
1029.21455	213	
1071.52405	209	
1088.54043	648	
1089.54481	1138	1+
END IONS

###FS:    #m/z: 686.02798 #charge   3
###MaxRes:#m/z:  0.00000 #charge-128
###MS: 1137
###MSMS: 1140
BEGIN IONS
TITLE=Cmpd 285, AutoMSn(686.0280), 19.3 min
RTINSECONDS=1157.83
SCANS=MS: 1137 MSMS: 1140
PEPMASS=686.02798	3406
CHARGE=3+
324.22153	124	
359.11789	172	
494.20890	106	
END IONS

###FS:    #m/z: 602.31373 #charge   2
###MaxRes:#m/z:  0.00000 #charge-128
###MS: 1141
###MSMS: 1142
BEGIN IONS
TITLE=Cmpd 286, AutoMSn(602.3137), 19.3 min
RTINSECONDS=1160.85
SCANS=MS: 1141 MSMS: 1142
PEPMASS=602.31373	141790
CHARGE=2+
325.15326	188	
339.15960	227	
358.15524	304	
364.45564	171	
365.18031	210	
368.18997	182	
373.19169	335	1+
386.15165	3849	1+
393.91536	278	
397.21184	644	1+
403.17520	490	1+
408.22605	1072	1+
412.25235	190	
414.22905	249	1+
454.22266	244	1+
471.24040	1435	1+
477.24530	446	1+
482.22212	531	1+
495.27692	203	
499.23455	5053	1+
499.74779	271	1+
509.27159	1039	1+
509.76600	403	
514.25871	1085	1+
517.28330	421	1+
530.77767	258	1+
536.76218	210	
542.24271	253	
550.26014	218	1+
572.29034	935	1+
584.32235	539	1+
586.30443	323	1+
590.32364	299	
595.28970	462	1+
598.30714	305	1+
600.30078	327	
601.33139	347	
602.30586	518	1+
604.29194	375	1+
612.31583	3669	1+
627.32840	493	1+
629.33092	554	1+
637.69093	200	1+
655.32217	544	1+
670.31554	349	
677.31463	1289	1+
681.34616	251	
682.33014	606	1+
685.32260	179	
699.35921	469	1+
709.33694	704	1+
726.35530	2944	1+
737.32334	190	
740.40175	558	1+
746.39089	232	1+
752.38136	281	1+
762.39335	2362	1+
768.40044	802	1+
773.35564	479	1+
774.33267	356	1+
780.36892	897	1+
790.38627	3522	1+
797.39628	4159	1+
806.80761	981	
816.41942	270	1+
854.44700	268	1+
858.43967	330	1+
861.43196	501	1+
862.42707	314	1+
875.47970	709	1+
877.42984	212	1+
883.45996	312	1+
886.42091	243	1+
895.43154	874	1+
903.46018	574	1+
903.46831	2734	1+
912.44300	340	
913.49518	1229	1+
920.50282	218	
925.48043	781	1+
954.47220	335	1+
975.48487	429	1+
1000.48366	595	1+
1017.51592	2441	1+
1028.13917	801	
1029.21278	201	
1042.55110	729	1+
1060.55972	263	
1071.52795	688	1+
1088.55214	3342	1+
1186.58896	649	1+
END IONS

###FS:    #m/z: 559.79781 #charge-128
###MaxRes:#m/z:  0.00000 #charge-128
###MS: 1141
###MSMS: 1143
BEGIN IONS
TITLE=Cmpd 287, AutoMSn(559.7978), 19.4 min
RTINSECONDS=1161.35
SCANS=MS: 1141 MSMS: 1143
PEPMASS=559.79781	5599

374.17640	217	
376.20840	108	
385.14733	103	
387.18480	134	
390.21022	212	
452.28767	100	
503.27619	351	1+
555.25345	125	
556.28650	724	1+
559.27588	871	1+
564.32707	115	
584.24014	103	
673.38678	445	
744.41812	480	1+
814.81834	184	
854.50741	864	1+
904.44797	1098	1+
END IONS

###FS:    #m/z: 402.23968 #charge   1
###MaxRes:#m/z:  0.00000 #charge-128
###MS: 1141
###MSMS: 1144
BEGIN IONS
TITLE=Cmpd 288, AutoMSn(402.2397), 19.4 min
RTINSECONDS=1161.85
SCANS=MS: 1141 MSMS: 1144
PEPMASS=402.23968	5933
CHARGE=1+
344.17671	119	
382.23971	102	
385.24790	314	1+
386.14194	122	
388.16989	117	
400.20752	123	
END IONS

###FS:    #m/z: 559.79829 #charge   2
###MaxRes:#m/z:  0.00000 #charge-128
###MS: 1145
###MSMS: 1146
BEGIN IONS
TITLE=Cmpd 289, AutoMSn(559.7983), 19.4 min
RTINSECONDS=1164.87
SCANS=MS: 1145 MSMS: 1146
PEPMASS=559.79829	12659
CHARGE=2+
390.20215	299	1+
403.20765	109	
428.21040	104	
452.72737	167	
473.07811	114	
503.27954	647	1+
539.30501	107	
556.28184	192	
558.32114	235	
559.31259	518	1+
561.15805	237	
562.28946	285	1+
616.34582	160	
644.30506	107	
646.28222	109	
672.36313	114	
673.38797	1101	1+
744.42327	912	1+
854.50078	831	1+
904.45156	1348	1+
END IONS

###FS:    #m/z: 525.28762 #charge-128
###MaxRes:#m/z:  0.00000 #charge-128
###MS: 1145
###MSMS: 1147
BEGIN IONS
TITLE=Cmpd 290, AutoMSn(525.2876), 19.4 min
RTINSECONDS=1165.38
SCANS=MS: 1145 MSMS: 1147
PEPMASS=525.28762	6081

325.15357	191	
382.20221	132	
387.17718	103	
403.17865	127	
438.23142	117	
479.73499	114	
486.29764	1270	1+
508.29392	159	
510.70050	232	
521.28197	150	
522.28235	1055	1+
524.27037	850	1+
526.27064	1185	1+
533.93723	221	
535.81547	300	
557.33527	135	
671.37730	1176	1+
677.30430	167	
679.96687	165	
767.42759	105	
784.46776	392	1+
790.37993	190	
END IONS

###FS:    #m/z: 799.88497 #charge-128
###MaxRes:#m/z:  0.00000 #charge-128
###MS: 1145
###MSMS: 1148
BEGIN IONS
TITLE=Cmpd 291, AutoMSn(799.8850), 19.4 min
RTINSECONDS=1165.88
SCANS=MS: 1145 MSMS: 1148
PEPMASS=799.88497	3383

596.26817	108	
683.30681	190	
1285.54322	118	
END IONS

###FS:    #m/z: 559.79757 #charge   2
###MaxRes:#m/z:  0.00000 #charge-128
###MS: 1149
###MSMS: 1150
BEGIN IONS
TITLE=Cmpd 292, AutoMSn(559.7976), 19.5 min
RTINSECONDS=1168.9
SCANS=MS: 1149 MSMS: 1150
PEPMASS=559.79757	13686
CHARGE=2+
347.16831	100	
375.17116	311	
390.20347	188	
472.17316	101	
472.26580	116	
484.25014	104	
489.26786	100	
503.28103	514	1+
510.70294	120	
538.27604	228	1+
542.29792	134	
544.23299	112	
546.26779	225	
550.03916	160	
555.27562	458	1+
558.29271	373	
560.27839	464	1+
562.30068	486	1+
616.35456	119	
673.39012	798	1+
682.08011	173	
744.41837	1011	1+
854.50997	549	1+
904.46229	1629	1+
END IONS

###FS:    #m/z: 580.06361 #charge   2
###MaxRes:#m/z:  0.00000 #charge-128
###MS: 1149
###MSMS: 1151
BEGIN IONS
TITLE=Cmpd 293, AutoMSn(580.0636), 19.5 min
RTINSECONDS=1169.4
SCANS=MS: 1149 MSMS: 1151
PEPMASS=580.06361	6224
CHARGE=2+
391.22271	116	
417.25766	101	
431.71678	130	
470.73325	150	
492.24761	107	
531.32189	195	
535.30266	125	
563.26372	243	1+
571.23213	101	
576.31334	162	
578.28596	1536	1+
582.29311	740	1+
651.36311	244	
677.34375	305	1+
764.36610	412	1+
861.42175	807	1+
958.48081	1014	1+
1061.60703	140	
END IONS

###FS:    #m/z: 525.28991 #charge   3
###MaxRes:#m/z:  0.00000 #charge-128
###MS: 1149
###MSMS: 1152
BEGIN IONS
TITLE=Cmpd 294, AutoMSn(525.2899), 19.5 min
RTINSECONDS=1169.9
SCANS=MS: 1149 MSMS: 1152
PEPMASS=525.28991	6925
CHARGE=3+
381.70434	136	
396.70037	100	
457.73483	136	
466.19277	102	
479.22711	101	
486.30275	931	1+
504.29582	106	
505.26442	521	1+
508.26861	427	1+
515.76937	176	
521.28335	322	
522.27451	866	1+
524.27584	913	1+
526.27840	1628	1+
533.50168	168	
533.94047	956	
534.87725	164	
557.33862	202	
671.37557	628	1+
679.98121	570	1+
767.44795	134	
784.45993	326	1+
790.38573	196	
903.48562	101	
946.51774	248	1+
END IONS

###FS:    #m/z: 580.06272 #charge   2
###MaxRes:#m/z:  0.00000 #charge-128
###MS: 1153
###MSMS: 1154
BEGIN IONS
TITLE=Cmpd 295, AutoMSn(580.0627), 19.5 min
RTINSECONDS=1172.93
SCANS=MS: 1153 MSMS: 1154
PEPMASS=580.06272	6696
CHARGE=2+
326.18386	152	
374.70202	116	
450.25877	104	
479.74162	850	1+
521.25248	130	
523.23488	110	
560.28077	138	
563.18678	100	
576.29283	469	1+
578.28159	2184	1+
579.08270	104	
590.31887	152	
623.36143	112	
651.35585	309	
677.35795	196	
680.36655	151	
764.37130	273	
861.41788	348	
861.45359	278	1+
880.36304	119	
931.48412	211	1+
948.51029	437	1+
959.49040	388	1+
1061.62836	117	
END IONS

###FS:    #m/z: 565.28063 #charge   2
###MaxRes:#m/z:  0.00000 #charge-128
###MS: 1153
###MSMS: 1155
BEGIN IONS
TITLE=Cmpd 296, AutoMSn(565.2806), 19.6 min
RTINSECONDS=1173.43
SCANS=MS: 1153 MSMS: 1155
PEPMASS=565.28063	6375
CHARGE=2+
375.12628	107	
394.16849	169	
403.22498	106	
500.18904	105	
503.24769	105	
546.29974	114	
548.30055	126	
560.30326	107	
562.29927	247	
563.29189	243	
564.29326	462	1+
566.30907	763	1+
571.21443	358	
573.16204	587	1+
609.34888	191	
622.33337	159	
682.35078	111	
720.37052	205	
737.38421	481	1+
836.40312	122	
854.50046	486	1+
900.47173	157	
906.45142	114	
1025.51573	176	
END IONS

###FS:    #m/z: 773.07456 #charge   3
###MaxRes:#m/z:  0.00000 #charge-128
###MS: 1153
###MSMS: 1156
BEGIN IONS
TITLE=Cmpd 297, AutoMSn(773.0746), 19.6 min
RTINSECONDS=1173.93
SCANS=MS: 1153 MSMS: 1156
PEPMASS=773.07456	4325
CHARGE=3+
480.25297	148	
674.18390	105	
774.41617	122	
958.49542	221	
1061.60234	122	
END IONS

###FS:    #m/z: 565.28239 #charge   2
###MaxRes:#m/z:  0.00000 #charge-128
###MS: 1157
###MSMS: 1158
BEGIN IONS
TITLE=Cmpd 298, AutoMSn(565.2824), 19.6 min
RTINSECONDS=1176.95
SCANS=MS: 1157 MSMS: 1158
PEPMASS=565.28239	6512
CHARGE=2+
418.75787	149	
500.29636	100	
508.32281	226	
523.25289	132	
543.34527	118	
546.30705	138	
561.27429	134	
562.29830	419	1+
564.30655	732	1+
567.28239	964	1+
572.27358	353	
574.14864	153	
609.33457	214	1+
651.30506	126	
712.40855	147	
727.47967	100	
737.37972	561	1+
836.43092	145	
854.52203	271	1+
900.48971	197	
END IONS

###FS:    #m/z: 580.31011 #charge   2
###MaxRes:#m/z:  0.00000 #charge-128
###MS: 1157
###MSMS: 1159
BEGIN IONS
TITLE=Cmpd 299, AutoMSn(580.3101), 19.6 min
RTINSECONDS=1177.45
SCANS=MS: 1157 MSMS: 1159
PEPMASS=580.31011	6439
CHARGE=2+
431.23810	120	
449.21225	111	
453.13717	124	
479.74265	302	
521.26216	145	
561.28454	115	
563.25161	177	
573.15956	231	
575.32689	105	
576.29927	412	1+
578.27472	946	1+
580.30666	1022	1+
584.28801	140	
586.37587	300	
651.35794	208	
658.32780	109	
677.34030	153	
764.39663	155	
861.42616	405	1+
END IONS

###FS:    #m/z: 623.31743 #charge   1
###MaxRes:#m/z:  0.00000 #charge-128
###MS: 1157
###MSMS: 1160
BEGIN IONS
TITLE=Cmpd 300, AutoMSn(623.3174), 19.6 min
RTINSECONDS=1177.95
SCANS=MS: 1157 MSMS: 1160
PEPMASS=623.31743	4345
CHARGE=1+
425.71518	104	
533.21842	108	
END IONS

###FS:    #m/z: 597.31372 #charge   3
###MaxRes:#m/z:  0.00000 #charge-128
###MS: 1161
###MSMS: 1162
BEGIN IONS
TITLE=Cmpd 301, AutoMSn(597.3137), 19.7 min
RTINSECONDS=1180.97
SCANS=MS: 1161 MSMS: 1162
PEPMASS=597.31372	12737
CHARGE=3+
357.89435	190	
381.70197	361	
386.17220	587	1+
439.23102	185	
478.71525	114	
482.25677	122	
495.26828	144	
499.23905	553	1+
500.74889	177	
503.26999	102	
509.26682	452	
509.76375	152	
522.25473	174	
530.78175	184	
542.24214	113	
576.27419	231	1+
580.34606	175	
583.31086	155	
588.33891	109	
593.34995	143	
594.28277	1192	1+
597.31044	932	1+
601.30471	420	1+
605.32716	293	
677.31872	883	1+
685.34646	111	
702.37871	4766	1+
726.36996	117	
773.40852	751	1+
790.38981	729	1+
797.39009	238	
887.45289	1155	1+
899.41771	299	
903.47603	887	1+
912.44889	171	
1017.51059	246	
1018.51999	164	
1088.55282	1104	1+
END IONS

###FS:    #m/z: 543.74961 #charge   2
###MaxRes:#m/z:  0.00000 #charge-128
###MS: 1161
###MSMS: 1163
BEGIN IONS
TITLE=Cmpd 302, AutoMSn(543.7496), 19.7 min
RTINSECONDS=1181.47
SCANS=MS: 1161 MSMS: 1163
PEPMASS=543.74961	5088
CHARGE=2+
329.12447	102	
410.18043	140	
424.19256	253	
442.20899	531	1+
449.25339	105	
457.24785	120	
474.25807	105	
482.22160	574	
521.25752	122	
522.24605	294	1+
524.27723	235	
526.28428	146	
539.35348	137	
540.28550	363	
541.27724	1072	1+
544.27841	1013	1+
548.31954	201	
549.08366	214	
577.27507	120	
594.30432	156	
640.33358	156	
645.27619	1710	1+
653.71581	120	
654.74397	609	
758.36611	752	1+
760.36897	317	
1086.51059	1321	1+
END IONS

###FS:    #m/z: 517.28173 #charge   1
###MaxRes:#m/z:  0.00000 #charge-128
###MS: 1161
###MSMS: 1164
BEGIN IONS
TITLE=Cmpd 303, AutoMSn(517.2817), 19.7 min
RTINSECONDS=1181.97
SCANS=MS: 1161 MSMS: 1164
PEPMASS=517.28173	3825
CHARGE=1+
340.18779	108	
399.21092	101	
449.26101	179	
502.30689	134	
514.26098	107	
516.27897	741	1+
END IONS

###FS:    #m/z: 597.31460 #charge   3
###MaxRes:#m/z:  0.00000 #charge-128
###MS: 1165
###MSMS: 1166
BEGIN IONS
TITLE=Cmpd 304, AutoMSn(597.3146), 19.8 min
RTINSECONDS=1185
SCANS=MS: 1165 MSMS: 1166
PEPMASS=597.31460	27387
CHARGE=3+
301.15268	178	
386.14987	358	
395.69885	465	
452.23664	336	
453.74059	146	
480.22992	137	
487.25713	340	1+
492.24241	265	
499.23946	918	1+
509.25480	586	1+
522.27628	230	
529.25394	166	
530.78157	170	
531.29078	162	
542.24248	142	
583.31409	459	1+
586.29928	149	
591.31755	166	
594.28458	2239	1+
599.33936	175	
600.31674	392	1+
605.32641	933	1+
612.30343	197	
654.33388	270	1+
677.31141	1062	1+
684.37174	194	
702.37708	8930	1+
713.23657	297	
726.35600	564	1+
741.36774	133	
749.87251	421	1+
762.39633	577	1+
773.40328	2004	1+
790.38138	1287	1+
797.39299	443	1+
861.39803	234	1+
870.43212	141	
875.47955	794	1+
887.45746	2506	1+
903.46718	702	1+
913.50356	253	
972.49322	330	1+
983.52659	124	
1000.53068	495	1+
1017.52377	230	
1018.50576	256	
1028.13885	253	
1088.55042	1032	1+
END IONS

###FS:    #m/z: 543.74694 #charge   2
###MaxRes:#m/z:  0.00000 #charge-128
###MS: 1165
###MSMS: 1167
BEGIN IONS
TITLE=Cmpd 305, AutoMSn(543.7469), 19.8 min
RTINSECONDS=1185.5
SCANS=MS: 1165 MSMS: 1167
PEPMASS=543.74694	12377
CHARGE=2+
329.12135	201	
414.21515	247	
424.19854	420	
426.20576	180	
430.16493	119	
437.18395	111	
442.21189	1594	1+
443.73285	163	
448.18404	125	
449.25563	1369	
482.21898	1217	1+
500.20240	115	
522.28267	373	1+
526.30118	119	
528.22388	188	
539.29228	247	
540.27093	537	1+
542.29442	633	1+
546.30031	180	
547.23060	112	
548.30112	165	
554.25710	139	
577.27765	206	
628.25826	167	
640.34364	173	
645.27737	3995	1+
653.74987	871	1+
653.80787	112	
654.24209	212	
758.35910	1973	1+
767.44286	643	
768.36129	194	
768.57679	130	
1086.49728	2418	1+
END IONS

###FS:    #m/z: 569.30323 #charge   3
###MaxRes:#m/z:  0.00000 #charge-128
###MS: 1165
###MSMS: 1168
BEGIN IONS
TITLE=Cmpd 306, AutoMSn(569.3032), 19.8 min
RTINSECONDS=1186
SCANS=MS: 1165 MSMS: 1168
PEPMASS=569.30323	4834
CHARGE=3+
322.07001	118	
353.20304	166	
411.24664	184	
444.26123	165	
453.25946	169	
470.73177	160	
500.81867	223	
501.29179	130	
509.29890	300	1+
519.74714	160	
521.26069	166	
550.27759	252	
554.31810	142	
565.29245	322	
566.29403	1175	1+
569.29686	1590	1+
573.25179	385	1+
578.26861	1183	1+
593.84986	131	
601.84892	146	
602.32934	122	
608.34509	1036	1+
629.31576	145	
649.85894	143	
650.35912	181	
659.36688	124	
677.36165	423	1+
709.38557	125	
764.37670	645	1+
861.42910	1971	1+
905.52751	138	
958.47365	313	
958.47991	2532	1+
1018.58735	129	
1019.61179	266	
END IONS

###FS:    #m/z: 597.31412 #charge   3
###MaxRes:#m/z:  0.00000 #charge-128
###MS: 1169
###MSMS: 1170
BEGIN IONS
TITLE=Cmpd 307, AutoMSn(597.3141), 19.8 min
RTINSECONDS=1189.04
SCANS=MS: 1169 MSMS: 1170
PEPMASS=597.31412	29565
CHARGE=3+
339.14904	201	
373.18652	256	
381.70244	682	1+
409.18765	152	
430.23152	157	
459.22543	133	
471.24208	152	
492.24150	192	
499.23014	763	1+
521.29741	221	1+
531.28799	197	
544.78648	381	
572.27511	233	1+
583.30271	301	1+
593.32153	172	
594.27551	2576	1+
599.31320	1230	1+
605.32719	812	1+
612.33258	133	
627.32339	133	
655.31859	239	
677.31089	700	1+
682.33770	143	
685.36767	146	
700.35763	154	
702.37572	7739	1+
712.18951	517	1+
726.36080	245	1+
749.89683	142	
768.39506	236	
773.40442	1182	1+
782.72326	168	
790.39455	1406	1+
797.39977	196	
870.43621	157	
875.49154	466	1+
887.45868	1845	1+
903.46397	1173	1+
925.48318	136	
971.49894	225	1+
983.51187	201	
1000.53820	200	
1017.51027	1115	1+
1088.54276	170	
END IONS

###FS:    #m/z: 543.74751 #charge   2
###MaxRes:#m/z:  0.00000 #charge-128
###MS: 1169
###MSMS: 1171
BEGIN IONS
TITLE=Cmpd 308, AutoMSn(543.7475), 19.8 min
RTINSECONDS=1189.54
SCANS=MS: 1169 MSMS: 1171
PEPMASS=543.74751	18834
CHARGE=2+
322.19235	106	
329.12627	234	
410.89103	112	
414.21179	311	
424.20137	637	1+
442.21185	1351	1+
448.15562	125	
449.25749	196	
465.19315	217	
482.21749	1548	1+
497.31838	112	
508.31138	141	
524.27457	244	
526.25542	132	
528.27440	180	
539.29019	213	
540.28500	508	1+
542.29019	844	1+
543.74413	1390	
547.30790	418	1+
577.28091	233	
605.26818	235	
645.28078	3146	1+
652.25645	101	
653.76643	849	1+
758.36151	1665	1+
767.45699	156	
768.56694	354	
769.34200	134	
END IONS

###FS:    #m/z: 569.56002 #charge   2
###MaxRes:#m/z:  0.00000 #charge-128
###MS: 1169
###MSMS: 1172
BEGIN IONS
TITLE=Cmpd 309, AutoMSn(569.5600), 19.8 min
RTINSECONDS=1190.04
SCANS=MS: 1169 MSMS: 1172
PEPMASS=569.56002	14213
CHARGE=2+
305.17970	147	
353.20125	132	
393.23471	242	1+
411.25095	185	
424.23265	180	
469.72972	213	1+
478.24656	124	
495.82119	134	
500.79701	480	
501.31176	197	
508.80611	646	1+
509.29114	146	
521.25119	272	
527.85284	140	
537.31142	339	
550.29655	128	
558.32789	122	
565.30568	217	
566.28733	1546	1+
571.29976	202	
572.28778	848	1+
578.27923	1788	1+
592.85301	197	
601.83675	160	
608.35084	1081	1+
628.80802	132	
629.32280	181	
649.86816	228	
650.36627	139	
657.86162	296	1+
677.35444	370	1+
764.37130	1167	1+
790.47639	253	1+
861.42488	2954	1+
872.20560	161	
887.49523	252	
887.49768	624	1+
905.51146	854	1+
940.48958	276	1+
958.47665	4261	1+
958.48408	607	1+
1000.61837	126	
1018.61112	1449	1+
END IONS

###FS:    #m/z: 569.56051 #charge   2
###MaxRes:#m/z:  0.00000 #charge-128
###MS: 1173
###MSMS: 1174
BEGIN IONS
TITLE=Cmpd 310, AutoMSn(569.5605), 19.9 min
RTINSECONDS=1193.07
SCANS=MS: 1173 MSMS: 1174
PEPMASS=569.56051	19325
CHARGE=2+
393.23704	237	
409.74733	125	
434.20751	146	
453.26335	519	1+
500.80579	262	
501.31529	144	
510.27089	240	1+
520.28560	134	
521.24853	565	1+
529.24305	132	
536.76750	169	
537.30872	190	
550.27961	130	
558.32426	184	
559.13328	131	
562.25472	262	1+
565.25862	287	
566.31420	758	1+
568.29035	825	1+
571.29677	566	1+
573.17634	665	
573.25364	686	1+
578.26707	1658	1+
591.32021	402	1+
602.33373	150	
608.34923	1064	1+
628.81355	126	
629.30335	160	
645.37624	179	
649.85722	146	
650.36093	163	
658.88213	302	
764.36173	1100	1+
861.42020	3065	1+
887.49459	213	
887.50442	430	1+
905.51856	346	1+
940.43650	276	1+
958.47794	5761	1+
1000.59153	138	
1017.59892	602	1+
1018.60205	393	
1019.61078	283	
END IONS

###FS:    #m/z: 758.74237 #charge   3
###MaxRes:#m/z:  0.00000 #charge-128
###MS: 1173
###MSMS: 1175
BEGIN IONS
TITLE=Cmpd 311, AutoMSn(758.7424), 19.9 min
RTINSECONDS=1193.57
SCANS=MS: 1173 MSMS: 1175
PEPMASS=758.74237	11830
CHARGE=3+
444.25816	127	
496.30733	106	
500.80101	137	
509.81068	286	
536.76461	127	
537.31660	127	
578.27475	135	
608.35326	111	
649.87155	200	
658.86960	123	
754.35427	114	
759.41294	139	
768.57193	270	
772.52442	108	
861.41733	326	
958.47797	2259	1+
1018.58344	522	
1019.61653	148	
1256.58661	522	1+
END IONS

###FS:    #m/z: 751.56364 #charge   3
###MaxRes:#m/z:  0.00000 #charge-128
###MS: 1173
###MSMS: 1176
BEGIN IONS
TITLE=Cmpd 312, AutoMSn(751.5636), 19.9 min
RTINSECONDS=1194.07
SCANS=MS: 1173 MSMS: 1176
PEPMASS=751.56364	6749
CHARGE=3+
346.17059	102	
402.22993	201	
437.18142	200	
727.37837	112	
740.34172	101	
750.37792	110	
752.34546	291	1+
754.45497	117	
END IONS

###FS:    #m/z: 334.25498 #charge-128
###MaxRes:#m/z:  0.00000 #charge-128
###MS: 1177
###MSMS: 1178
BEGIN IONS
TITLE=Cmpd 313, AutoMSn(334.2550), 20.0 min
RTINSECONDS=1197.1
SCANS=MS: 1177 MSMS: 1178
PEPMASS=334.25498	13064

312.25951	108	
314.23702	117	
316.24706	362	1+
334.25758	556	
978.90063	105	
END IONS

###FS:    #m/z: 758.73933 #charge   3
###MaxRes:#m/z:  0.00000 #charge-128
###MS: 1177
###MSMS: 1179
BEGIN IONS
TITLE=Cmpd 314, AutoMSn(758.7393), 20.0 min
RTINSECONDS=1197.6
SCANS=MS: 1177 MSMS: 1179
PEPMASS=758.73933	7298
CHARGE=3+
424.23293	108	
509.31503	115	
537.31579	208	
578.26246	113	
580.32422	100	
608.34503	316	1+
861.41042	354	
905.51663	102	
958.46607	142	
958.48596	434	1+
1018.58556	110	
END IONS

###FS:    #m/z: 554.25212 #charge   2
###MaxRes:#m/z:  0.00000 #charge-128
###MS: 1177
###MSMS: 1180
BEGIN IONS
TITLE=Cmpd 315, AutoMSn(554.2521), 20.0 min
RTINSECONDS=1198.1
SCANS=MS: 1177 MSMS: 1180
PEPMASS=554.25212	4979
CHARGE=2+
371.13653	287	
374.17667	105	
392.19694	155	
409.22125	172	
441.25467	117	
485.23466	151	
486.16584	452	
523.26299	1180	1+
530.74799	125	
532.23558	107	
534.24472	128	
539.26034	111	
550.29065	552	1+
552.29307	1660	1+
558.24503	498	1+
559.12011	523	1+
559.21025	148	
561.05757	248	
596.28923	112	
622.32958	532	1+
693.34729	113	
722.33191	115	
737.35182	1406	1+
743.42977	132	
836.42811	534	1+
855.36515	107	
926.40357	136	
END IONS

###FS:    #m/z: 334.25580 #charge-128
###MaxRes:#m/z:  0.00000 #charge-128
###MS: 1181
###MSMS: 1182
BEGIN IONS
TITLE=Cmpd 316, AutoMSn(334.2558), 20.0 min
RTINSECONDS=1201.13
SCANS=MS: 1181 MSMS: 1182
PEPMASS=334.25580	15387

316.24816	152	
334.25226	737	1+
END IONS

###FS:    #m/z: 554.25106 #charge   2
###MaxRes:#m/z:  0.00000 #charge-128
###MS: 1181
###MSMS: 1183
BEGIN IONS
TITLE=Cmpd 317, AutoMSn(554.2511), 20.0 min
RTINSECONDS=1201.63
SCANS=MS: 1181 MSMS: 1183
PEPMASS=554.25106	7819
CHARGE=2+
330.18547	116	
343.12575	120	
371.13950	191	
412.21429	126	
485.24434	174	
486.16758	498	
523.26346	1158	1+
533.26915	281	1+
536.29174	109	
550.29992	426	1+
552.28744	614	1+
554.28045	1223	1+
559.29745	108	
580.29083	254	
622.32049	652	1+
693.34864	133	
712.15335	156	
720.36058	102	
737.35671	1292	1+
836.43509	337	1+
END IONS

###FS:    #m/z: 565.31244 #charge   1
###MaxRes:#m/z:  0.00000 #charge-128
###MS: 1181
###MSMS: 1184
BEGIN IONS
TITLE=Cmpd 318, AutoMSn(565.3124), 20.0 min
RTINSECONDS=1202.13
SCANS=MS: 1181 MSMS: 1184
PEPMASS=565.31244	4517
CHARGE=1+
318.12515	112	
362.53255	120	
372.18927	111	
375.19182	119	
378.57345	112	
382.22980	123	
402.20739	116	
424.23887	220	
467.26271	158	
470.24105	242	1+
530.28547	162	
546.25178	114	
548.25994	171	
562.28898	254	1+
564.29585	390	1+
END IONS

###FS:    #m/z: 334.25601 #charge-128
###MaxRes:#m/z:  0.00000 #charge-128
###MS: 1185
###MSMS: 1186
BEGIN IONS
TITLE=Cmpd 319, AutoMSn(334.2560), 20.1 min
RTINSECONDS=1205.16
SCANS=MS: 1185 MSMS: 1186
PEPMASS=334.25601	15200

316.24660	351	
334.25329	632	
END IONS

###FS:    #m/z: 565.31720 #charge   2
###MaxRes:#m/z:  0.00000 #charge-128
###MS: 1185
###MSMS: 1187
BEGIN IONS
TITLE=Cmpd 320, AutoMSn(565.3172), 20.1 min
RTINSECONDS=1205.66
SCANS=MS: 1185 MSMS: 1187
PEPMASS=565.31720	6781
CHARGE=2+
387.19549	123	
389.21053	193	
395.78152	164	
402.17493	189	
485.23833	141	
502.29193	269	1+
508.28430	105	
522.30502	104	
524.25254	123	
545.29504	346	1+
550.27388	116	
561.02204	132	
561.28786	165	
562.27937	536	1+
564.28728	527	1+
565.71702	105	
566.29817	596	1+
568.29730	356	
570.31687	120	
571.22635	132	
672.40113	689	1+
737.35351	241	
743.43219	512	1+
903.47962	698	1+
913.51068	172	
958.45576	302	1+
958.45869	106	
END IONS

###FS:    #m/z: 642.85154 #charge   1
###MaxRes:#m/z:  0.00000 #charge-128
###MS: 1185
###MSMS: 1188
BEGIN IONS
TITLE=Cmpd 321, AutoMSn(642.8515), 20.1 min
RTINSECONDS=1206.16
SCANS=MS: 1185 MSMS: 1188
PEPMASS=642.85154	4621
CHARGE=1+
393.24973	119	
500.26891	140	
503.26010	123	
573.26587	105	
588.30292	101	
588.81308	259	
638.35128	354	1+
640.31090	630	1+
END IONS

###FS:    #m/z: 642.60179 #charge   2
###MaxRes:#m/z:  0.00000 #charge-128
###MS: 1189
###MSMS: 1190
BEGIN IONS
TITLE=Cmpd 322, AutoMSn(642.6018), 20.2 min
RTINSECONDS=1209.19
SCANS=MS: 1189 MSMS: 1190
PEPMASS=642.60179	8017
CHARGE=2+
330.13795	155	
379.25125	173	
435.56829	104	
562.50821	100	
589.31181	141	
607.42389	102	
626.29995	123	
638.34243	111	
639.31384	328	1+
641.30865	739	1+
643.58452	101	
645.31163	457	1+
655.78353	176	
666.35086	100	
755.35545	105	
1015.19221	122	
END IONS

###FS:    #m/z: 458.27416 #charge   2
###MaxRes:#m/z:  0.00000 #charge-128
###MS: 1189
###MSMS: 1191
BEGIN IONS
TITLE=Cmpd 323, AutoMSn(458.2742), 20.2 min
RTINSECONDS=1209.69
SCANS=MS: 1189 MSMS: 1191
PEPMASS=458.27416	8304
CHARGE=2+
395.24811	136	
436.25897	107	
437.24765	297	1+
442.26848	168	
444.26312	202	
454.25085	336	1+
456.26367	601	1+
458.27849	1293	1+
462.28183	570	1+
515.26866	122	
529.34459	620	1+
689.37183	1480	1+
698.11267	122	
802.45450	286	1+
END IONS

###FS:    #m/z: 783.87429 #charge   2
###MaxRes:#m/z:  0.00000 #charge-128
###MS: 1189
###MSMS: 1192
BEGIN IONS
TITLE=Cmpd 324, AutoMSn(783.8743), 20.2 min
RTINSECONDS=1210.19
SCANS=MS: 1189 MSMS: 1192
PEPMASS=783.87429	6645
CHARGE=2+
361.67293	101	
390.15579	133	
412.14136	310	1+
429.16331	102	
430.15882	352	1+
437.20930	105	
447.18010	223	1+
551.26486	159	
576.20943	150	
664.34497	158	
689.31888	294	
779.36629	119	
794.72293	104	
878.42900	469	
880.42334	150	
991.51791	308	1+
END IONS

###FS:    #m/z: 783.87355 #charge   2
###MaxRes:#m/z:  0.00000 #charge-128
###MS: 1193
###MSMS: 1194
BEGIN IONS
TITLE=Cmpd 325, AutoMSn(783.8735), 20.2 min
RTINSECONDS=1213.22
SCANS=MS: 1193 MSMS: 1194
PEPMASS=783.87355	13392
CHARGE=2+
390.16821	102	
412.14162	162	
414.23979	113	
430.15909	300	
437.21431	121	
447.17876	248	
551.25169	169	
576.22890	361	
664.32987	382	1+
671.30078	114	
689.30899	445	1+
779.36096	358	
850.44918	101	
878.43296	599	1+
991.51947	486	1+
1120.56676	285	
1121.55372	328	
1131.68180	590	
END IONS

###FS:    #m/z: 642.85138 #charge   1
###MaxRes:#m/z:  0.00000 #charge-128
###MS: 1193
###MSMS: 1195
BEGIN IONS
TITLE=Cmpd 326, AutoMSn(642.8514), 20.2 min
RTINSECONDS=1213.72
SCANS=MS: 1193 MSMS: 1195
PEPMASS=642.85138	7701
CHARGE=1+
582.27958	108	
588.29698	230	
588.79983	175	
603.30952	101	
638.30567	238	1+
640.30090	156	
641.28193	276	1+
END IONS

###FS:    #m/z: 458.27454 #charge   2
###MaxRes:#m/z:  0.00000 #charge-128
###MS: 1193
###MSMS: 1196
BEGIN IONS
TITLE=Cmpd 327, AutoMSn(458.2745), 20.2 min
RTINSECONDS=1214.22
SCANS=MS: 1193 MSMS: 1196
PEPMASS=458.27454	6926
CHARGE=2+
357.19848	107	
387.19115	109	
400.25458	127	
436.24393	115	
439.26831	121	
441.27518	122	
442.24161	334	1+
449.26572	353	
454.24687	466	1+
456.26844	721	1+
458.27461	920	1+
460.26406	1009	1+
465.37275	104	
529.34189	308	1+
689.36909	1270	1+
803.44627	100	
END IONS

###FS:    #m/z: 783.87347 #charge   2
###MaxRes:#m/z:  0.00000 #charge-128
###MS: 1197
###MSMS: 1198
BEGIN IONS
TITLE=Cmpd 328, AutoMSn(783.8735), 20.3 min
RTINSECONDS=1217.25
SCANS=MS: 1197 MSMS: 1198
PEPMASS=783.87347	12460
CHARGE=2+
412.13793	299	1+
430.15788	379	
437.20335	126	
447.18972	259	
559.21453	108	
562.27825	110	
576.22127	447	1+
664.34599	221	
689.30626	260	
700.28942	108	
710.83392	102	
779.35491	417	1+
784.33136	170	
787.39338	128	
878.42441	882	1+
974.57109	110	
991.51732	336	1+
1120.55489	128	
1121.55247	123	
1131.68727	116	
END IONS

###FS:    #m/z: 505.26499 #charge   2
###MaxRes:#m/z:  0.00000 #charge-128
###MS: 1197
###MSMS: 1199
BEGIN IONS
TITLE=Cmpd 329, AutoMSn(505.2650), 20.3 min
RTINSECONDS=1217.75
SCANS=MS: 1197 MSMS: 1199
PEPMASS=505.26499	6559
CHARGE=2+
446.27291	104	
480.22907	111	
482.25228	122	
486.29042	154	
488.23900	151	
491.24385	116	
501.25561	196	
502.28203	748	1+
504.29247	886	1+
506.28001	1277	1+
509.78653	281	
510.70159	185	
551.24333	260	1+
666.28238	144	
779.37719	1255	1+
END IONS

###FS:    #m/z: 584.97509 #charge   3
###MaxRes:#m/z:  0.00000 #charge-128
###MS: 1197
###MSMS: 1200
BEGIN IONS
TITLE=Cmpd 330, AutoMSn(584.9751), 20.3 min
RTINSECONDS=1218.25
SCANS=MS: 1197 MSMS: 1200
PEPMASS=584.97509	4709
CHARGE=3+
365.14041	103	
439.25770	120	
480.23706	135	
565.27849	122	
570.30292	114	
580.32088	310	1+
582.28716	592	1+
584.29147	687	1+
586.30259	541	1+
588.30656	871	1+
592.29952	545	1+
630.28165	103	
638.84880	209	
695.38279	138	
760.40240	100	
812.40988	140	
END IONS

###FS:    #m/z: 371.22816 #charge   1
###MaxRes:#m/z:  0.00000 #charge-128
###MS: 1201
###MSMS: 1202
BEGIN IONS
TITLE=Cmpd 331, AutoMSn(371.2282), 20.4 min
RTINSECONDS=1221.27
SCANS=MS: 1201 MSMS: 1202
PEPMASS=371.22816	13493
CHARGE=1+
354.26477	146	
371.23347	239	1+
END IONS

###FS:    #m/z: 505.26923 #charge   2
###MaxRes:#m/z:  0.00000 #charge-128
###MS: 1201
###MSMS: 1203
BEGIN IONS
TITLE=Cmpd 332, AutoMSn(505.2692), 20.4 min
RTINSECONDS=1221.77
SCANS=MS: 1201 MSMS: 1203
PEPMASS=505.26923	10473
CHARGE=2+
332.67725	101	
390.18847	234	
394.19256	106	
404.21145	112	
417.21219	122	
423.19651	107	
437.21007	120	
442.22728	116	
475.48937	168	
482.25845	111	
484.24775	116	
486.26453	374	1+
489.28549	106	
490.27472	203	
501.25029	175	
502.26859	513	1+
504.29111	1181	1+
507.27408	371	
508.27796	789	1+
509.78546	237	
510.69898	367	
537.26665	123	
551.25555	231	
647.30598	102	
650.35167	128	
664.33713	312	1+
666.28035	437	1+
779.36215	1151	1+
878.44249	302	1+
END IONS

###FS:    #m/z: 623.55112 #charge   3
###MaxRes:#m/z:  0.00000 #charge-128
###MS: 1201
###MSMS: 1204
BEGIN IONS
TITLE=Cmpd 333, AutoMSn(623.5511), 20.4 min
RTINSECONDS=1222.27
SCANS=MS: 1201 MSMS: 1204
PEPMASS=623.55112	6018
CHARGE=3+
512.82057	100	
542.24731	102	
558.30394	108	
603.25504	113	
606.27521	113	
608.27935	129	
619.17265	107	
620.32753	350	1+
622.32438	439	1+
624.30138	379	1+
626.31627	299	
END IONS

###FS:    #m/z: 371.22664 #charge   1
###MaxRes:#m/z:  0.00000 #charge-128
###MS: 1205
###MSMS: 1206
BEGIN IONS
TITLE=Cmpd 334, AutoMSn(371.2266), 20.4 min
RTINSECONDS=1225.29
SCANS=MS: 1205 MSMS: 1206
PEPMASS=371.22664	24227
CHARGE=1+
367.22396	103	
END IONS

###FS:    #m/z: 505.27124 #charge   2
###MaxRes:#m/z:  0.00000 #charge-128
###MS: 1205
###MSMS: 1207
BEGIN IONS
TITLE=Cmpd 335, AutoMSn(505.2712), 20.4 min
RTINSECONDS=1225.8
SCANS=MS: 1205 MSMS: 1207
PEPMASS=505.27124	10720
CHARGE=2+
318.66922	103	
385.24466	147	
404.20059	123	
409.23907	106	
417.20632	107	
484.27046	145	
485.26523	356	1+
490.27645	106	
501.22526	163	
501.31996	156	
502.27712	790	1+
504.27827	494	1+
506.27665	967	1+
508.29033	496	1+
551.25923	210	
572.37440	107	
664.33868	172	
666.28598	229	
765.35867	152	
779.36485	1358	1+
780.49761	118	
878.42893	230	
END IONS

###FS:    #m/z: 393.21176 #charge   1
###MaxRes:#m/z:  0.00000 #charge-128
###MS: 1205
###MSMS: 1208
BEGIN IONS
TITLE=Cmpd 336, AutoMSn(393.2118), 20.4 min
RTINSECONDS=1226.3
SCANS=MS: 1205 MSMS: 1208
PEPMASS=393.21176	7077
CHARGE=1+
344.21343	142	
346.21045	113	
372.25516	134	
374.24742	272	
390.26996	113	
392.25945	255	
393.21077	3659	1+
END IONS

###FS:    #m/z: 371.22700 #charge   1
###MaxRes:#m/z:  0.00000 #charge-128
###MS: 1209
###MSMS: 1210
BEGIN IONS
TITLE=Cmpd 337, AutoMSn(371.2270), 20.5 min
RTINSECONDS=1229.32
SCANS=MS: 1209 MSMS: 1210
PEPMASS=371.22700	33240
CHARGE=1+
354.23326	107	
356.27381	226	
END IONS

###FS:    #m/z: 703.86902 #charge   2
###MaxRes:#m/z:  0.00000 #charge-128
###MS: 1209
###MSMS: 1211
BEGIN IONS
TITLE=Cmpd 338, AutoMSn(703.8690), 20.5 min
RTINSECONDS=1229.82
SCANS=MS: 1209 MSMS: 1211
PEPMASS=703.86902	11846
CHARGE=2+
371.19345	101	
408.19106	119	
455.22483	242	
472.52031	110	
508.25617	102	
516.21824	104	
520.27355	118	
526.26799	167	
536.24984	154	
554.26472	324	1+
569.32615	826	1+
624.82809	101	
626.34496	738	1+
667.31918	131	
700.32132	116	
701.36148	368	1+
704.36994	230	1+
706.35175	174	
708.35986	125	
740.39206	1438	1+
792.43473	112	
853.47362	919	1+
863.20705	193	
924.50524	1013	1+
1087.58165	219	
1088.59621	136	
1158.59000	186	
1159.62277	109	
END IONS

###FS:    #m/z: 393.21191 #charge   1
###MaxRes:#m/z:  0.00000 #charge-128
###MS: 1209
###MSMS: 1212
BEGIN IONS
TITLE=Cmpd 339, AutoMSn(393.2119), 20.5 min
RTINSECONDS=1230.32
SCANS=MS: 1209 MSMS: 1212
PEPMASS=393.21191	8842
CHARGE=1+
328.21327	141	
332.22501	134	
346.23288	212	
374.25101	210	
390.25825	240	1+
392.26156	678	
393.20673	4713	1+
END IONS

###FS:    #m/z: 703.34237 #charge   2
###MaxRes:#m/z:  0.00000 #charge-128
###MS: 1213
###MSMS: 1214
BEGIN IONS
TITLE=Cmpd 340, AutoMSn(703.3424), 20.6 min
RTINSECONDS=1233.35
SCANS=MS: 1213 MSMS: 1214
PEPMASS=703.34237	14136
CHARGE=2+
373.18005	148	
389.17468	129	
407.18681	150	
455.23494	171	
483.22782	260	1+
502.24373	101	
534.88271	256	
536.24864	172	
544.29174	121	
554.26544	197	
569.32420	777	1+
575.29634	123	
626.34309	787	1+
702.36801	140	
705.34713	150	
707.34974	268	1+
722.35467	144	
732.36967	108	
740.39079	1405	1+
853.47157	910	1+
924.50530	844	1+
1087.59751	159	
1158.60027	227	
1159.63383	146	
END IONS

###FS:    #m/z: 393.21138 #charge   1
###MaxRes:#m/z:  0.00000 #charge-128
###MS: 1213
###MSMS: 1215
BEGIN IONS
TITLE=Cmpd 341, AutoMSn(393.2114), 20.6 min
RTINSECONDS=1233.85
SCANS=MS: 1213 MSMS: 1215
PEPMASS=393.21138	11215
CHARGE=1+
346.23135	169	
356.26822	118	
372.28088	122	
374.24580	516	1+
390.22118	331	1+
392.25349	311	
393.20796	4662	1+
END IONS

###FS:    #m/z: 830.83515 #charge   2
###MaxRes:#m/z:  0.00000 #charge-128
###MS: 1213
###MSMS: 1216
BEGIN IONS
TITLE=Cmpd 342, AutoMSn(830.8351), 20.6 min
RTINSECONDS=1234.35
SCANS=MS: 1213 MSMS: 1216
PEPMASS=830.83515	5866
CHARGE=2+
383.18321	107	
399.18720	105	
END IONS

###FS:    #m/z: 703.34177 #charge   2
###MaxRes:#m/z:  0.00000 #charge-128
###MS: 1217
###MSMS: 1218
BEGIN IONS
TITLE=Cmpd 343, AutoMSn(703.3418), 20.6 min
RTINSECONDS=1237.38
SCANS=MS: 1217 MSMS: 1218
PEPMASS=703.34177	12348
CHARGE=2+
391.21224	157	
448.24581	305	1+
455.21993	319	
472.27302	262	
504.75693	107	
526.27280	131	
536.23954	157	
554.26081	438	1+
569.32450	495	1+
626.34792	1011	1+
700.36232	133	
702.31204	305	1+
705.30858	306	1+
708.28125	114	
740.39591	894	1+
749.52116	105	
853.47857	696	1+
863.20716	112	
924.51278	899	1+
1087.56617	188	
1158.59920	229	
1159.63625	138	
END IONS

###FS:    #m/z: 332.27251 #charge-128
###MaxRes:#m/z:  0.00000 #charge-128
###MS: 1217
###MSMS: 1219
BEGIN IONS
TITLE=Cmpd 344, AutoMSn(332.2725), 20.6 min
RTINSECONDS=1237.88
SCANS=MS: 1217 MSMS: 1219
PEPMASS=332.27251	6856

314.25929	474	1+
334.24984	184	
END IONS

###FS:    #m/z: 388.25662 #charge   1
###MaxRes:#m/z:  0.00000 #charge-128
###MS: 1217
###MSMS: 1220
BEGIN IONS
TITLE=Cmpd 345, AutoMSn(388.2566), 20.6 min
RTINSECONDS=1238.39
SCANS=MS: 1217 MSMS: 1220
PEPMASS=388.25662	5507
CHARGE=1+
370.21487	115	
374.24454	209	
388.25100	189	
END IONS

###FS:    #m/z: 645.33363 #charge   3
###MaxRes:#m/z:  0.00000 #charge-128
###MS: 1221
###MSMS: 1222
BEGIN IONS
TITLE=Cmpd 346, AutoMSn(645.3336), 20.7 min
RTINSECONDS=1241.41
SCANS=MS: 1221 MSMS: 1222
PEPMASS=645.33363	5670
CHARGE=3+
379.12730	101	
448.76848	108	
625.32191	109	
631.29316	103	
640.30875	277	1+
643.30181	211	
644.31448	997	1+
649.30203	105	
654.76962	607	1+
845.98727	108	
866.41220	113	
END IONS

###FS:    #m/z: 348.26266 #charge-128
###MaxRes:#m/z:  0.00000 #charge-128
###MS: 1221
###MSMS: 1223
BEGIN IONS
TITLE=Cmpd 347, AutoMSn(348.2627), 20.7 min
RTINSECONDS=1241.91
SCANS=MS: 1221 MSMS: 1223
PEPMASS=348.26266	6787

328.24008	312	
330.25824	100	
346.24902	125	
348.26936	547	1+
350.18413	128	
354.43971	121	
END IONS

###FS:    #m/z: 806.16119 #charge   2
###MaxRes:#m/z:  0.00000 #charge-128
###MS: 1221
###MSMS: 1224
BEGIN IONS
TITLE=Cmpd 348, AutoMSn(806.1612), 20.7 min
RTINSECONDS=1242.41
SCANS=MS: 1221 MSMS: 1224
PEPMASS=806.16119	3831
CHARGE=2+
470.19983	169	
806.40616	479	
END IONS

###FS:    #m/z: 645.33354 #charge   3
###MaxRes:#m/z:  0.00000 #charge-128
###MS: 1225
###MSMS: 1226
BEGIN IONS
TITLE=Cmpd 349, AutoMSn(645.3335), 20.8 min
RTINSECONDS=1245.43
SCANS=MS: 1225 MSMS: 1226
PEPMASS=645.33354	7510
CHARGE=3+
474.22833	103	
505.75746	122	
507.06952	101	
562.29118	111	
621.82284	109	
624.31637	224	1+
627.33402	109	
641.32241	231	1+
644.32614	415	1+
647.29802	101	
648.34370	676	1+
753.13393	161	
753.38775	136	
850.35937	122	
866.89415	100	
895.51948	353	1+
END IONS

###FS:    #m/z: 364.26365 #charge   1
###MaxRes:#m/z:  0.00000 #charge-128
###MS: 1225
###MSMS: 1227
BEGIN IONS
TITLE=Cmpd 350, AutoMSn(364.2637), 20.8 min
RTINSECONDS=1245.93
SCANS=MS: 1225 MSMS: 1227
PEPMASS=364.26365	8663
CHARGE=1+
346.25783	988	1+
364.26174	592	1+
END IONS

###FS:    #m/z: 348.26574 #charge-128
###MaxRes:#m/z:  0.00000 #charge-128
###MS: 1225
###MSMS: 1228
BEGIN IONS
TITLE=Cmpd 351, AutoMSn(348.2657), 20.8 min
RTINSECONDS=1246.43
SCANS=MS: 1225 MSMS: 1228
PEPMASS=348.26574	9399

328.24411	282	
330.25836	176	
346.25362	190	
348.27272	596	
END IONS

###FS:    #m/z: 348.26838 #charge   3
###MaxRes:#m/z:  0.00000 #charge-128
###MS: 1229
###MSMS: 1230
BEGIN IONS
TITLE=Cmpd 352, AutoMSn(348.2684), 20.8 min
RTINSECONDS=1249.46
SCANS=MS: 1229 MSMS: 1230
PEPMASS=348.26838	12303
CHARGE=3+
328.24369	107	
330.24722	204	
346.25404	222	
348.26883	932	1+
END IONS

###FS:    #m/z: 364.26383 #charge   1
###MaxRes:#m/z:  0.00000 #charge-128
###MS: 1229
###MSMS: 1231
BEGIN IONS
TITLE=Cmpd 353, AutoMSn(364.2638), 20.8 min
RTINSECONDS=1249.96
SCANS=MS: 1229 MSMS: 1231
PEPMASS=364.26383	9393
CHARGE=1+
346.25881	671	
364.26715	882	1+
END IONS

###FS:    #m/z: 806.41131 #charge   2
###MaxRes:#m/z:  0.00000 #charge-128
###MS: 1229
###MSMS: 1232
BEGIN IONS
TITLE=Cmpd 354, AutoMSn(806.4113), 20.8 min
RTINSECONDS=1250.47
SCANS=MS: 1229 MSMS: 1232
PEPMASS=806.41131	7222
CHARGE=2+
373.20113	142	
449.25476	100	
717.99601	110	
806.41730	363	1+
806.67083	159	
1610.83186	417	1+
END IONS

###FS:    #m/z: 928.94093 #charge   3
###MaxRes:#m/z:  0.00000 #charge-128
###MS: 1233
###MSMS: 1234
BEGIN IONS
TITLE=Cmpd 355, AutoMSn(928.9409), 20.9 min
RTINSECONDS=1253.49
SCANS=MS: 1233 MSMS: 1234
PEPMASS=928.94093	12592
CHARGE=3+
346.17501	129	
372.13159	161	
402.23287	622	
437.18474	1042	1+
459.24747	123	
545.20235	120	
665.28439	224	
682.31819	237	
727.30393	142	
784.03641	234	
796.85741	117	
802.87227	197	
811.35132	235	
821.35313	241	1+
839.37149	294	
859.91611	117	
883.93452	185	
884.41349	306	
925.21856	138	
926.42515	116	
929.19361	411	
929.43959	296	
929.69042	207	
929.94456	115	
931.93343	120	
933.42498	407	1+
958.81601	117	
1364.61840	153	
1847.83249	531	1+
1866.88013	443	1+
END IONS

###FS:    #m/z: 364.26522 #charge   1
###MaxRes:#m/z:  0.00000 #charge-128
###MS: 1233
###MSMS: 1235
BEGIN IONS
TITLE=Cmpd 356, AutoMSn(364.2652), 20.9 min
RTINSECONDS=1254
SCANS=MS: 1233 MSMS: 1235
PEPMASS=364.26522	9905
CHARGE=1+
346.25405	775	1+
362.25029	165	
364.25868	424	
END IONS

###FS:    #m/z: 673.83287 #charge   3
###MaxRes:#m/z:  0.00000 #charge-128
###MS: 1233
###MSMS: 1236
BEGIN IONS
TITLE=Cmpd 357, AutoMSn(673.8329), 20.9 min
RTINSECONDS=1254.5
SCANS=MS: 1233 MSMS: 1236
PEPMASS=673.83287	6294
CHARGE=3+
615.28270	110	
637.30657	105	
670.29313	174	
671.32829	513	1+
674.34289	1103	1+
677.84990	149	
679.95443	538	
END IONS

###FS:    #m/z: 929.19143 #charge   3
###MaxRes:#m/z:  0.00000 #charge-128
###MS: 1237
###MSMS: 1238
BEGIN IONS
TITLE=Cmpd 358, AutoMSn(929.1914), 21.0 min
RTINSECONDS=1257.51
SCANS=MS: 1237 MSMS: 1238
PEPMASS=929.19143	31834
CHARGE=3+
389.14187	210	
402.23251	422	
409.19826	157	
437.18653	1710	1+
459.25032	285	
473.76978	145	
550.26031	529	1+
665.29681	475	
682.31442	169	
752.32775	157	
763.50238	233	
784.02709	365	1+
784.37991	434	
784.70957	145	
786.35443	159	
797.33959	149	
802.37875	399	
802.89299	267	
810.84935	137	
811.36289	267	1+
821.34180	408	1+
839.35897	430	1+
925.19422	165	
959.47842	337	
959.79580	183	
989.98916	141	
990.49369	146	
1055.16288	168	
1055.84966	154	
1056.17992	187	
1363.61423	195	
1516.71924	961	1+
1735.74479	383	1+
1766.82667	1499	1+
1847.86367	954	1+
1856.86007	1266	1+
1857.39453	952	1+
1865.89100	1616	1+
1946.90785	383	1+
END IONS

###FS:    #m/z: 538.95838 #charge   3
###MaxRes:#m/z:  0.00000 #charge-128
###MS: 1237
###MSMS: 1239
BEGIN IONS
TITLE=Cmpd 359, AutoMSn(538.9584), 21.0 min
RTINSECONDS=1258.01
SCANS=MS: 1237 MSMS: 1239
PEPMASS=538.95838	5727
CHARGE=3+
332.20349	120	
355.16308	114	
364.24080	107	
371.23511	143	
400.18788	115	
401.24786	116	
466.25166	115	
518.26750	142	
535.32965	151	
536.29088	336	1+
538.30160	221	
540.29547	462	1+
636.38804	146	
679.95828	108	
END IONS

###FS:    #m/z: 618.33070 #charge   2
###MaxRes:#m/z:  0.00000 #charge-128
###MS: 1237
###MSMS: 1240
BEGIN IONS
TITLE=Cmpd 360, AutoMSn(618.3307), 21.0 min
RTINSECONDS=1258.52
SCANS=MS: 1237 MSMS: 1240
PEPMASS=618.33070	5167
CHARGE=2+
370.20040	120	
425.70795	165	
474.28737	140	
550.03889	204	
564.26673	101	
614.29657	353	1+
616.32064	265	
617.30594	615	1+
619.13931	111	
619.31370	757	1+
647.31737	257	1+
END IONS

###FS:    #m/z: 929.19067 #charge   3
###MaxRes:#m/z:  0.00000 #charge-128
###MS: 1241
###MSMS: 1242
BEGIN IONS
TITLE=Cmpd 361, AutoMSn(929.1907), 21.0 min
RTINSECONDS=1261.55
SCANS=MS: 1241 MSMS: 1242
PEPMASS=929.19067	30490
CHARGE=3+
389.14622	394	
402.23751	153	
437.18316	1414	1+
459.26318	407	
550.26581	374	
553.21955	152	
625.29114	296	
665.28579	498	1+
682.31889	156	
699.30231	151	
758.87019	258	
784.05056	319	
784.38770	219	
784.70735	268	
786.33703	124	
810.87234	217	
821.34753	470	1+
839.35139	452	1+
842.37417	123	
867.87584	143	
868.38613	165	
924.68408	287	
958.79533	268	
959.13557	234	
959.47910	192	
988.12681	169	
1047.02819	162	
1055.17629	130	
1055.79494	167	
1603.75101	675	1+
1766.83370	1242	1+
1847.84334	973	1+
1856.85678	1094	1+
1857.38295	1211	1+
1865.91304	983	1+
END IONS

###FS:    #m/z: 656.31440 #charge   3
###MaxRes:#m/z:  0.00000 #charge-128
###MS: 1241
###MSMS: 1243
BEGIN IONS
TITLE=Cmpd 362, AutoMSn(656.3144), 21.0 min
RTINSECONDS=1262.05
SCANS=MS: 1241 MSMS: 1243
PEPMASS=656.31440	13375
CHARGE=3+
361.24841	111	
363.09407	104	
378.21125	116	
450.74971	177	
490.26484	106	
508.31204	206	
509.23782	101	
534.22636	125	
534.73938	178	
604.25565	140	
609.35571	370	
615.76314	152	
616.26557	127	
629.32280	107	
652.32285	236	1+
656.32895	506	1+
658.29473	210	
660.36390	114	
662.31783	116	
737.41919	575	1+
752.85964	117	
807.29811	235	1+
810.37141	180	
810.88371	131	
845.87672	138	
900.47585	133	
927.42827	312	
927.90990	240	
970.35847	104	
1706.76836	2763	1+
END IONS

###FS:    #m/z: 929.19067 #charge   2
###MaxRes:#m/z:  0.00000 #charge-128
###MS: 1241
###MSMS: 1244
BEGIN IONS
TITLE=Cmpd 363, AutoMSn(929.1907), 21.0 min
RTINSECONDS=1262.55
SCANS=MS: 1241 MSMS: 1244
PEPMASS=929.19067	28326
CHARGE=2+
346.17355	381	1+
372.13923	259	
384.22056	250	
389.14893	273	
400.20022	108	
402.23471	2389	1+
412.22264	105	
437.18647	1306	1+
448.71612	123	
456.24551	147	
457.22292	443	1+
485.21068	345	
506.20122	124	
516.32343	106	
525.26439	548	1+
545.20363	167	
550.25696	105	
552.21036	121	
570.76416	124	
571.20655	286	1+
599.27387	226	1+
614.21989	107	
661.30530	231	1+
699.30684	308	1+
765.33139	111	
797.35981	173	
814.36434	123	
818.43506	238	
896.39697	131	
905.35805	109	
927.43639	140	
1051.47846	110	
1117.50691	122	
1350.44952	140	
END IONS

###FS:    #m/z: 656.31501 #charge   3
###MaxRes:#m/z:  0.00000 #charge-128
###MS: 1245
###MSMS: 1246
BEGIN IONS
TITLE=Cmpd 364, AutoMSn(656.3150), 21.1 min
RTINSECONDS=1265.58
SCANS=MS: 1245 MSMS: 1246
PEPMASS=656.31501	39066
CHARGE=3+
348.19051	184	
361.23867	332	
419.69675	117	
463.22227	152	
508.31289	465	1+
534.22740	119	
534.73177	242	1+
601.76172	205	
609.35590	722	1+
618.93778	165	
619.30165	131	
629.32422	118	
650.32064	256	
650.98817	190	
652.31997	527	1+
655.32456	255	
656.32191	657	1+
656.66104	394	
656.98019	181	
692.26844	135	
721.80821	166	
737.41809	893	1+
752.85942	208	
753.36156	167	
807.28429	177	
810.37666	232	
810.86505	239	
844.88113	116	
900.47233	165	
900.47805	372	1+
954.33656	116	
1129.55370	118	
1706.77545	4955	1+
1853.83037	1276	1+
END IONS

###FS:    #m/z: 673.82747 #charge   1
###MaxRes:#m/z:  0.00000 #charge-128
###MS: 1245
###MSMS: 1247
BEGIN IONS
TITLE=Cmpd 365, AutoMSn(673.8275), 21.1 min
RTINSECONDS=1266.08
SCANS=MS: 1245 MSMS: 1247
PEPMASS=673.82747	5465
CHARGE=1+
458.18800	101	
END IONS

###FS:    #m/z: 655.98012 #charge   3
###MaxRes:#m/z:  0.00000 #charge-128
###MS: 1248
###MSMS: 1249
BEGIN IONS
TITLE=Cmpd 366, AutoMSn(655.9801), 21.1 min
RTINSECONDS=1268.59
SCANS=MS: 1248 MSMS: 1249
PEPMASS=655.98012	51734
CHARGE=3+
348.18944	143	
361.23577	204	
362.20141	119	
369.20610	156	
401.69846	132	
445.20600	127	
508.30396	375	1+
534.72453	120	
538.22440	119	
578.22990	182	
601.77060	249	
602.26826	206	
609.35370	837	1+
618.63175	135	
650.31554	558	1+
650.65849	202	
650.98323	247	
653.31826	484	1+
656.31873	556	1+
656.63820	518	1+
656.98289	308	
658.32695	370	1+
662.33012	136	
672.83877	194	
673.35148	123	
737.41497	920	1+
807.30101	447	1+
844.89605	196	
845.37470	349	
900.48510	309	1+
918.41007	147	
937.63163	237	
1015.48989	132	
1067.44371	181	
1129.52755	253	
1504.71690	1228	1+
1619.73157	827	1+
1706.77174	7850	1+
1853.82726	1465	1+
END IONS

###FS:    #m/z: 673.32876 #charge   2
###MaxRes:#m/z:  0.00000 #charge-128
###MS: 1248
###MSMS: 1250
BEGIN IONS
TITLE=Cmpd 367, AutoMSn(673.3288), 21.2 min
RTINSECONDS=1269.1
SCANS=MS: 1248 MSMS: 1250
PEPMASS=673.32876	5215
CHARGE=2+
367.20751	156	
438.23722	109	
681.34546	123	
END IONS

###FS:    #m/z: 673.32498 #charge   2
###MaxRes:#m/z:  0.00000 #charge-128
###MS: 1251
###MSMS: 1252
BEGIN IONS
TITLE=Cmpd 368, AutoMSn(673.3250), 21.2 min
RTINSECONDS=1271.61
SCANS=MS: 1251 MSMS: 1252
PEPMASS=673.32498	4861
CHARGE=2+
367.18322	111	
377.20171	103	
430.20439	127	
550.99300	176	
675.30668	108	
676.35646	108	
797.38805	130	
END IONS

###FS:    #m/z: 664.95290 #charge   3
###MaxRes:#m/z:  0.00000 #charge-128
###MS: 1253
###MSMS: 1254
BEGIN IONS
TITLE=Cmpd 369, AutoMSn(664.9529), 21.2 min
RTINSECONDS=1273.63
SCANS=MS: 1253 MSMS: 1254
PEPMASS=664.95290	2996
CHARGE=3+
662.30777	155	
664.29900	136	
668.35096	118	
764.35514	126	
END IONS

###FS:    #m/z: 551.27866 #charge   1
###MaxRes:#m/z:  0.00000 #charge-128
###MS: 1255
###MSMS: 1256
BEGIN IONS
TITLE=Cmpd 370, AutoMSn(551.2787), 21.3 min
RTINSECONDS=1275.64
SCANS=MS: 1255 MSMS: 1256
PEPMASS=551.27866	3967
CHARGE=1+
349.12763	115	
358.16906	100	
439.17864	125	
466.22317	136	
481.27208	123	
530.29275	241	1+
548.27255	115	
549.29123	431	1+
END IONS

###FS:    #m/z: 663.34509 #charge   3
###MaxRes:#m/z:  0.00000 #charge-128
###MS: 1257
###MSMS: 1258
BEGIN IONS
TITLE=Cmpd 371, AutoMSn(663.3451), 21.3 min
RTINSECONDS=1277.66
SCANS=MS: 1257 MSMS: 1258
PEPMASS=663.34509	4000
CHARGE=3+
310.67918	105	
507.29829	104	
532.31296	130	
537.26797	114	
578.27723	119	
580.27448	132	
589.34543	106	
619.36118	159	
629.29982	153	
661.34238	221	1+
663.33467	415	1+
666.33887	131	
732.44080	443	
861.41992	279	
958.47643	1092	1+
958.48502	366	
1031.58816	141	
END IONS

###FS:    #m/z: 663.35244 #charge   3
###MaxRes:#m/z:  0.00000 #charge-128
###MS: 1259
###MSMS: 1260
BEGIN IONS
TITLE=Cmpd 372, AutoMSn(663.3524), 21.3 min
RTINSECONDS=1279.67
SCANS=MS: 1259 MSMS: 1260
PEPMASS=663.35244	10497
CHARGE=3+
358.18925	139	
364.46561	128	
415.24825	121	
431.20852	108	
484.26737	152	
498.26912	136	
532.32759	234	1+
578.26515	508	1+
601.33355	231	
619.33609	200	
625.32710	109	
628.80267	302	
660.34456	129	
661.34231	270	1+
663.31667	184	
664.32683	359	1+
666.35550	279	
704.42507	123	
713.23291	426	
714.42971	423	1+
732.43685	1632	1+
764.37417	192	
861.41753	1032	1+
916.53182	127	
958.47705	2784	1+
1030.56454	323	
1031.54223	202	
1041.22241	156	
END IONS

###FS:    #m/z: 663.35244 #charge   3
###MaxRes:#m/z:  0.00000 #charge-128
###MS: 1259
###MSMS: 1261
BEGIN IONS
TITLE=Cmpd 373, AutoMSn(663.3524), 21.3 min
RTINSECONDS=1280.17
SCANS=MS: 1259 MSMS: 1261
PEPMASS=663.35244	3734
CHARGE=3+
304.17473	100	
322.17808	205	
328.14516	124	
353.21305	116	
362.13994	100	
383.26643	120	
431.21599	215	
464.27889	147	
466.24580	130	
479.74380	229	
504.32835	108	
532.31814	301	
561.29116	109	
578.27779	390	1+
591.37647	119	
601.35226	293	
619.35063	654	1+
662.36422	108	
669.29635	130	
677.33733	490	1+
704.44095	154	
732.42564	212	
764.36028	496	1+
861.42623	1196	1+
872.19420	124	
958.47976	409	1+
1072.52117	106	
END IONS

###FS:    #m/z: 334.28460 #charge-128
###MaxRes:#m/z:  0.00000 #charge-128
###MS: 1259
###MSMS: 1262
BEGIN IONS
TITLE=Cmpd 374, AutoMSn(334.2846), 21.3 min
RTINSECONDS=1280.68
SCANS=MS: 1259 MSMS: 1262
PEPMASS=334.28460	5343

316.27233	116	
332.23581	111	
END IONS

###FS:    #m/z: 663.35345 #charge   3
###MaxRes:#m/z:  0.00000 #charge-128
###MS: 1263
###MSMS: 1264
BEGIN IONS
TITLE=Cmpd 375, AutoMSn(663.3534), 21.4 min
RTINSECONDS=1283.7
SCANS=MS: 1263 MSMS: 1264
PEPMASS=663.35345	28553
CHARGE=3+
363.19601	151	
366.71902	124	
369.52937	156	
370.20358	122	
394.21417	233	1+
434.22072	148	
459.25753	128	
471.23821	120	
482.28335	195	
493.29238	139	
506.78221	538	1+
515.78877	218	
519.73744	126	
532.32436	541	1+
536.76638	258	
564.32454	255	
564.81575	119	
578.26743	1319	1+
601.34434	883	1+
611.28443	118	
619.34351	1316	1+
647.83843	150	
659.33741	289	1+
661.33356	687	1+
665.33586	245	1+
667.33074	175	
669.92131	201	
677.33828	267	
704.44734	270	
714.42744	1839	1+
732.43971	4624	1+
764.38773	231	
829.49799	325	1+
861.42024	3184	1+
869.95464	133	
916.52317	405	1+
958.47644	11572	1+
967.52787	277	1+
1012.54243	253	
1013.53137	143	
1030.55840	1727	1+
1041.21917	1304	
1256.60471	1796	1+
END IONS

###FS:    #m/z: 334.28811 #charge-128
###MaxRes:#m/z:  0.00000 #charge-128
###MS: 1263
###MSMS: 1265
BEGIN IONS
TITLE=Cmpd 376, AutoMSn(334.2881), 21.4 min
RTINSECONDS=1284.2
SCANS=MS: 1263 MSMS: 1265
PEPMASS=334.28811	6349

316.27133	178	
332.26121	117	
END IONS

###FS:    #m/z: 994.52014 #charge   2
###MaxRes:#m/z:  0.00000 #charge-128
###MS: 1263
###MSMS: 1266
BEGIN IONS
TITLE=Cmpd 377, AutoMSn(994.5201), 21.4 min
RTINSECONDS=1284.7
SCANS=MS: 1263 MSMS: 1266
PEPMASS=994.52014	2428
CHARGE=2+
704.43832	112	
733.42703	143	
958.50753	128	
END IONS

###FS:    #m/z: 334.29051 #charge-128
###MaxRes:#m/z:  0.00000 #charge-128
###MS: 1267
###MSMS: 1268
BEGIN IONS
TITLE=Cmpd 378, AutoMSn(334.2905), 21.5 min
RTINSECONDS=1287.72
SCANS=MS: 1267 MSMS: 1268
PEPMASS=334.29051	8301

316.27721	172	
336.20668	110	
END IONS

###FS:    #m/z: 994.51430 #charge   2
###MaxRes:#m/z:  0.00000 #charge-128
###MS: 1267
###MSMS: 1269
BEGIN IONS
TITLE=Cmpd 379, AutoMSn(994.5143), 21.5 min
RTINSECONDS=1288.22
SCANS=MS: 1267 MSMS: 1269
PEPMASS=994.51430	3649
CHARGE=2+
516.23846	105	
995.05857	141	
END IONS

###FS:    #m/z: 586.30617 #charge   1
###MaxRes:#m/z:  0.00000 #charge-128
###MS: 1267
###MSMS: 1270
BEGIN IONS
TITLE=Cmpd 380, AutoMSn(586.3062), 21.5 min
RTINSECONDS=1288.72
SCANS=MS: 1267 MSMS: 1270
PEPMASS=586.30617	3587
CHARGE=1+
345.14250	109	
364.22028	125	
428.25091	100	
464.28717	108	
523.22817	141	
530.27134	116	
554.27043	107	
566.28238	114	
582.32950	137	
584.30536	139	
586.30245	289	1+
END IONS

###FS:    #m/z: 715.34383 #charge   2
###MaxRes:#m/z:  0.00000 #charge-128
###MS: 1271
###MSMS: 1272
BEGIN IONS
TITLE=Cmpd 381, AutoMSn(715.3438), 21.5 min
RTINSECONDS=1291.75
SCANS=MS: 1271 MSMS: 1272
PEPMASS=715.34383	6950
CHARGE=2+
381.22478	153	
409.21725	138	
415.85129	145	
431.21250	188	
434.21363	109	
536.76848	112	
537.26290	100	
578.27175	351	1+
586.81534	139	
628.79825	207	
629.29912	257	
643.33541	143	
690.40629	106	
712.36567	116	
713.34715	406	1+
717.34099	431	1+
726.32426	253	
759.42338	141	
777.41109	211	
861.43783	525	1+
872.49324	506	1+
890.50314	927	1+
958.47813	3746	1+
1188.62496	151	
END IONS

###FS:    #m/z: 754.39711 #charge   2
###MaxRes:#m/z:  0.00000 #charge-128
###MS: 1271
###MSMS: 1273
BEGIN IONS
TITLE=Cmpd 382, AutoMSn(754.3971), 21.5 min
RTINSECONDS=1292.25
SCANS=MS: 1271 MSMS: 1273
PEPMASS=754.39711	5352
CHARGE=2+
592.30138	117	
636.33378	152	
692.34174	100	
701.87670	111	
756.36037	109	
815.91904	104	
872.99045	105	
875.43597	335	1+
972.49129	1502	1+
1022.04567	101	
END IONS

###FS:    #m/z: 854.38896 #charge   2
###MaxRes:#m/z:  0.00000 #charge-128
###MS: 1271
###MSMS: 1274
BEGIN IONS
TITLE=Cmpd 383, AutoMSn(854.3890), 21.5 min
RTINSECONDS=1292.75
SCANS=MS: 1271 MSMS: 1274
PEPMASS=854.38896	4350
CHARGE=2+
383.19520	114	
409.21842	123	
542.23380	101	
553.27193	120	
618.28390	106	
697.32732	360	1+
1132.48266	103	
END IONS

###FS:    #m/z: 716.04313 #charge   3
###MaxRes:#m/z:  0.00000 #charge-128
###MS: 1275
###MSMS: 1276
BEGIN IONS
TITLE=Cmpd 384, AutoMSn(716.0431), 21.6 min
RTINSECONDS=1295.77
SCANS=MS: 1275 MSMS: 1276
PEPMASS=716.04313	63483
CHARGE=3+
380.21287	980	1+
389.21828	598	
409.21962	1289	
482.27294	397	
519.73585	518	
521.24939	464	
529.28909	538	
572.19427	339	
572.80066	364	
577.30795	939	
578.27454	2164	1+
643.35456	663	
643.85141	966	
677.33396	410	
690.38896	1152	1+
710.37565	461	
710.70354	771	
759.40985	1646	1+
764.35667	765	
777.42520	2365	1+
861.42371	7948	1+
872.19474	512	
872.49349	6785	1+
890.50895	1592	1+
890.51101	8607	1+
958.48079	40963	1+
987.56800	1049	1+
1072.51731	525	
1072.54399	2485	1+
1074.57847	489	
1170.62644	2682	1+
1188.63608	4182	1+
1201.12571	381	
1238.58826	2244	1+
1256.60574	487	
1256.60734	13540	1+
END IONS

###FS:    #m/z: 362.28487 #charge   1
###MaxRes:#m/z:  0.00000 #charge-128
###MS: 1275
###MSMS: 1277
BEGIN IONS
TITLE=Cmpd 385, AutoMSn(362.2849), 21.6 min
RTINSECONDS=1296.27
SCANS=MS: 1275 MSMS: 1277
PEPMASS=362.28487	9871
CHARGE=1+
362.28731	1178	1+
END IONS

###FS:    #m/z: 754.39542 #charge   2
###MaxRes:#m/z:  0.00000 #charge-128
###MS: 1275
###MSMS: 1278
BEGIN IONS
TITLE=Cmpd 386, AutoMSn(754.3954), 21.6 min
RTINSECONDS=1296.77
SCANS=MS: 1275 MSMS: 1278
PEPMASS=754.39542	9999
CHARGE=2+
479.74344	158	
484.75997	117	
487.75328	500	
592.28098	129	
635.80701	311	
765.79072	124	
875.42930	604	1+
972.49798	1740	1+
1021.54875	107	
END IONS

###FS:    #m/z: 716.04331 #charge   3
###MaxRes:#m/z:  0.00000 #charge-128
###MS: 1279
###MSMS: 1280
BEGIN IONS
TITLE=Cmpd 387, AutoMSn(716.0433), 21.7 min
RTINSECONDS=1299.79
SCANS=MS: 1279 MSMS: 1280
PEPMASS=716.04331	173062
CHARGE=3+
380.21307	1267	
409.21771	2508	
431.21324	1289	
519.74846	925	
521.25229	960	
528.78896	1295	
529.29225	842	
572.31937	873	
577.30930	1752	
577.81192	899	
578.27351	6476	1+
634.84374	851	
643.35041	2151	
643.85242	1880	
677.34093	1580	
685.35254	1083	
690.39201	2904	1+
710.36787	4176	1+
710.70360	3078	
711.03670	1748	
759.41139	4335	1+
764.37263	1640	
777.42234	6812	1+
861.42410	17131	1+
872.49697	14652	1+
890.50707	24464	1+
958.47991	98419	1+
987.55420	3000	1+
1072.51038	1009	
1072.53908	7849	1+
1074.58779	1063	
1159.55051	1016	
1170.62702	7319	1+
1188.63409	10666	1+
1238.59319	5327	1+
1256.60354	1243	
1256.60907	41417	1+
END IONS

###FS:    #m/z: 362.28700 #charge   1
###MaxRes:#m/z:  0.00000 #charge-128
###MS: 1279
###MSMS: 1281
BEGIN IONS
TITLE=Cmpd 388, AutoMSn(362.2870), 21.7 min
RTINSECONDS=1300.29
SCANS=MS: 1279 MSMS: 1281
PEPMASS=362.28700	25008
CHARGE=1+
344.27737	414	
362.28916	2087	1+
END IONS

###FS:    #m/z: 1073.55666 #charge   2
###MaxRes:#m/z:  0.00000 #charge-128
###MS: 1279
###MSMS: 1282
BEGIN IONS
TITLE=Cmpd 389, AutoMSn(1073.5567), 21.7 min
RTINSECONDS=1300.79
SCANS=MS: 1279 MSMS: 1282
PEPMASS=1073.55666	10369
CHARGE=2+
409.22378	325	
480.25421	957	1+
872.50198	118	
890.51432	293	1+
958.48201	144	
1084.98220	257	
1256.60142	129	
1257.59611	118	
2146.10194	2415	1+
END IONS

###FS:    #m/z: 362.28797 #charge   1
###MaxRes:#m/z:  0.00000 #charge-128
###MS: 1283
###MSMS: 1284
BEGIN IONS
TITLE=Cmpd 390, AutoMSn(362.2880), 21.7 min
RTINSECONDS=1303.81
SCANS=MS: 1283 MSMS: 1284
PEPMASS=362.28797	43274
CHARGE=1+
344.27252	968	1+
360.24456	123	
362.28782	3133	1+
END IONS

###FS:    #m/z: 1073.55818 #charge   2
###MaxRes:#m/z:  0.00000 #charge-128
###MS: 1283
###MSMS: 1285
BEGIN IONS
TITLE=Cmpd 391, AutoMSn(1073.5582), 21.7 min
RTINSECONDS=1304.31
SCANS=MS: 1283 MSMS: 1285
PEPMASS=1073.55818	16968
CHARGE=2+
366.13296	109	
387.73828	361	
409.21457	541	1+
480.25699	820	
873.48806	113	
890.51225	239	1+
958.46390	139	
2146.10999	2723	1+
END IONS

###FS:    #m/z: 636.54228 #charge   3
###MaxRes:#m/z:  0.00000 #charge-128
###MS: 1283
###MSMS: 1286
BEGIN IONS
TITLE=Cmpd 392, AutoMSn(636.5423), 21.7 min
RTINSECONDS=1304.82
SCANS=MS: 1283 MSMS: 1286
PEPMASS=636.54228	9026
CHARGE=3+
332.11645	137	
346.63425	226	
363.18875	167	
373.16658	138	
390.15638	166	
417.19168	149	
506.25176	744	1+
506.76279	281	
510.18398	495	1+
531.59081	162	
545.20113	216	
558.22662	191	
562.80471	539	1+
563.22652	272	1+
572.26866	184	
579.19968	356	1+
597.19381	681	1+
599.95394	151	
600.27919	283	1+
600.61261	164	
632.32444	421	1+
634.32690	875	1+
637.32429	225	
638.32825	867	1+
647.31962	550	1+
655.78196	385	
667.34537	180	
682.28081	288	
692.27283	361	1+
710.27433	362	
761.36298	544	1+
803.88678	142	
805.32230	178	
824.31405	351	
824.31684	848	1+
841.34327	400	1+
898.42147	1796	1+
916.93502	136	
935.35602	393	
952.39606	1100	1+
966.56866	276	1+
1011.51005	137	
1012.53314	174	
1253.64735	423	1+
1340.66263	1430	1+
1427.69048	3971	1+
1590.76290	1454	1+
END IONS

###FS:    #m/z: 636.54494 #charge   1
###MaxRes:#m/z:  0.00000 #charge-128
###MS: 1287
###MSMS: 1288
BEGIN IONS
TITLE=Cmpd 393, AutoMSn(636.5449), 21.8 min
RTINSECONDS=1307.84
SCANS=MS: 1287 MSMS: 1288
PEPMASS=636.54494	45436
CHARGE=1+
341.64589	465	
350.13185	343	
355.64268	316	
361.15396	416	1+
363.09779	341	
363.19115	388	1+
369.52282	246	
390.15869	189	
417.20197	426	1+
419.15252	183	
432.11368	167	
443.22525	171	
447.91014	205	
458.17814	296	1+
468.17782	228	
476.19292	842	1+
476.90480	404	
488.18415	375	1+
493.22079	261	1+
510.16148	586	
511.25533	425	1+
514.21459	218	
526.24350	170	
530.27824	223	
531.25874	458	1+
544.21640	522	1+
549.25908	174	
549.70290	229	
562.80194	622	
563.29328	894	1+
567.93967	420	
568.27860	258	
579.19143	1004	1+
586.25003	189	
590.21303	167	
597.19449	1379	1+
601.74886	234	
629.31347	215	
632.30728	1031	1+
636.31130	561	1+
END IONS

###FS:    #m/z: 848.05574 #charge   3
###MaxRes:#m/z:  0.00000 #charge-128
###MS: 1287
###MSMS: 1289
BEGIN IONS
TITLE=Cmpd 394, AutoMSn(848.0557), 21.8 min
RTINSECONDS=1308.34
SCANS=MS: 1287 MSMS: 1289
PEPMASS=848.05574	13302
CHARGE=3+
332.12728	104	
350.14179	168	
367.16410	128	
480.24669	106	
482.18487	107	
506.25156	128	
510.15836	180	
512.16936	105	
647.33188	163	
692.27753	128	
711.27566	106	
714.36980	340	1+
795.88710	137	
813.39833	119	
842.72113	121	
848.04941	473	1+
848.39030	996	
848.71125	588	
854.88442	119	
860.40431	138	
917.42685	137	
END IONS

###FS:    #m/z: 1073.55643 #charge   2
###MaxRes:#m/z:  0.00000 #charge-128
###MS: 1287
###MSMS: 1290
BEGIN IONS
TITLE=Cmpd 395, AutoMSn(1073.5564), 21.8 min
RTINSECONDS=1308.84
SCANS=MS: 1287 MSMS: 1290
PEPMASS=1073.55643	13323
CHARGE=2+
409.21884	140	
480.25303	478	1+
583.32549	135	
890.51313	111	
959.50915	114	
1084.96137	149	
2146.09862	1451	1+
END IONS

###FS:    #m/z: 636.29557 #charge   3
###MaxRes:#m/z:  0.00000 #charge-128
###MS: 1291
###MSMS: 1292
BEGIN IONS
TITLE=Cmpd 396, AutoMSn(636.2956), 21.9 min
RTINSECONDS=1311.89
SCANS=MS: 1291 MSMS: 1292
PEPMASS=636.29557	108270
CHARGE=3+
341.64542	375	
350.13301	788	
355.64240	410	
363.09474	595	
363.19900	568	
381.17282	375	
417.19676	785	1+
443.22306	483	
447.56373	431	
447.89372	418	
454.18822	443	
468.19029	496	
476.20325	1132	1+
476.57619	966	
476.90502	639	
482.16866	484	
488.17461	980	1+
510.17283	909	
530.25911	776	1+
530.93505	711	
544.22033	1109	1+
549.22402	754	1+
562.28839	1354	1+
567.60774	795	1+
567.94796	1032	
568.27687	754	
579.19378	1815	1+
597.19418	2595	1+
599.94252	915	1+
600.27183	1661	1+
611.95895	487	
619.84671	366	
634.31646	652	1+
636.31300	918	1+
638.31230	705	1+
647.31910	1063	1+
649.32161	478	
655.78499	534	
667.33609	399	
674.23958	603	1+
682.28723	682	1+
692.27029	1940	1+
710.27593	2917	1+
718.27794	510	
761.36269	2200	1+
806.30223	606	1+
824.32216	5537	1+
841.34421	2179	1+
898.42245	5226	1+
935.36025	1228	1+
952.38376	6331	1+
963.71360	428	
1011.49919	4462	1+
1053.40376	1564	1+
1070.41946	1327	1+
1124.59011	3301	1+
1235.62568	966	1+
1253.63517	3043	1+
1340.66779	11132	1+
1409.67496	1754	1+
1427.70265	27954	1+
1572.70699	1381	1+
1590.76048	10292	1+
1701.80725	1506	1+
1718.80688	1898	1+
1832.84724	1536	1+
END IONS

###FS:    #m/z: 848.05279 #charge   3
###MaxRes:#m/z:  0.00000 #charge-128
###MS: 1291
###MSMS: 1293
BEGIN IONS
TITLE=Cmpd 397, AutoMSn(848.0528), 21.9 min
RTINSECONDS=1312.39
SCANS=MS: 1291 MSMS: 1293
PEPMASS=848.05279	32309
CHARGE=3+
332.13119	148	
345.07817	143	
350.12741	219	
363.09581	149	
479.75913	104	
482.16916	117	
506.75537	165	
510.16110	211	
562.80258	114	
579.17285	128	
597.17454	106	
670.84451	108	
682.26350	128	
710.28927	356	1+
761.36580	205	
795.88322	142	
796.37287	202	
799.01511	101	
842.70185	166	
847.37203	130	
848.05806	808	1+
848.38039	1023	1+
848.71824	843	
860.40184	111	
898.43041	295	1+
916.94036	347	1+
973.45985	102	
973.98851	149	
1016.98410	119	
1018.01899	114	
1427.70931	477	1+
END IONS

###FS:    #m/z: 443.25199 #charge   3
###MaxRes:#m/z:  0.00000 #charge-128
###MS: 1291
###MSMS: 1294
BEGIN IONS
TITLE=Cmpd 398, AutoMSn(443.2520), 21.9 min
RTINSECONDS=1312.89
SCANS=MS: 1291 MSMS: 1294
PEPMASS=443.25199	12841
CHARGE=3+
307.10889	104	
312.17247	442	1+
342.19965	226	
356.22238	122	
383.28461	106	
405.23866	144	
406.19263	263	
408.21653	128	
422.26477	143	
424.23818	107	
425.25299	428	1+
427.21608	437	1+
430.23954	112	
435.99203	132	
438.24001	294	1+
440.11275	108	
440.25713	540	1+
442.24995	722	1+
444.26204	972	1+
446.26094	1256	1+
449.25477	771	
449.42874	128	
452.27259	180	
455.31010	441	
481.18879	116	
498.24373	1035	1+
505.24631	142	
517.28365	158	
519.27832	177	
580.30542	105	
597.30747	1095	1+
618.33964	161	
710.38720	664	1+
809.44658	196	
922.55095	109	
END IONS

###FS:    #m/z: 716.04187 #charge   3
###MaxRes:#m/z:  0.00000 #charge-128
###MS: 1295
###MSMS: 1296
BEGIN IONS
TITLE=Cmpd 399, AutoMSn(716.0419), 21.9 min
RTINSECONDS=1315.92
SCANS=MS: 1295 MSMS: 1296
PEPMASS=716.04187	31941
CHARGE=3+
355.15907	900	
371.23916	857	
389.70990	807	1+
409.21852	687	
431.22038	564	
438.19017	890	
456.20333	405	
494.28024	463	
550.98913	381	
567.79625	660	
568.29336	606	1+
578.27488	2327	1+
583.31551	12814	1+
594.81592	678	
595.33144	500	
619.80572	928	
643.34541	483	
677.33403	529	
685.33767	1100	1+
690.39094	849	1+
696.38677	2587	1+
703.34456	840	1+
710.36753	775	1+
710.69442	753	
711.04084	474	
718.36065	797	
718.86450	749	
759.40757	1407	1+
764.36579	400	
777.42283	2247	1+
797.43364	3074	1+
861.42301	4833	1+
867.43857	1329	1+
872.19049	720	
872.49405	4487	1+
885.44140	3553	1+
890.50398	7556	1+
926.48467	1402	1+
958.47850	30924	1+
1055.54063	987	1+
1072.53546	2615	1+
1074.57893	417	
1151.59992	449	
1151.60639	8096	1+
1159.54507	477	
1170.62827	2200	1+
1188.63377	1104	
1189.63740	1117	
1239.60089	2837	1+
1256.60363	11857	1+
1322.63511	2776	1+
1340.65828	1724	1+
END IONS

###FS:    #m/z: 848.05503 #charge   3
###MaxRes:#m/z:  0.00000 #charge-128
###MS: 1295
###MSMS: 1297
BEGIN IONS
TITLE=Cmpd 400, AutoMSn(848.0550), 21.9 min
RTINSECONDS=1316.42
SCANS=MS: 1295 MSMS: 1297
PEPMASS=848.05503	31778
CHARGE=3+
510.17220	202	
579.18131	114	
714.35030	164	
714.85312	110	
793.79656	120	
795.89937	102	
796.37801	205	
842.36674	224	
842.69321	142	
848.05729	695	1+
848.37535	1160	1+
848.72138	906	
860.43207	103	
898.41965	103	
918.43268	194	
1011.48603	101	
1016.97902	162	
END IONS

###FS:    #m/z: 764.38556 #charge   3
###MaxRes:#m/z:  0.00000 #charge-128
###MS: 1295
###MSMS: 1298
BEGIN IONS
TITLE=Cmpd 401, AutoMSn(764.3856), 21.9 min
RTINSECONDS=1316.92
SCANS=MS: 1295 MSMS: 1298
PEPMASS=764.38556	14911
CHARGE=3+
369.16966	108	
380.19264	148	
431.72354	103	
475.23428	227	
522.77170	270	
523.26700	366	1+
531.78054	167	
532.29047	126	
560.25322	100	
578.26410	287	
581.26407	402	1+
606.28951	159	
614.80200	938	1+
638.22747	103	
652.29998	772	1+
667.32415	120	
764.33635	121	
764.72588	132	
766.34649	131	
861.43048	538	1+
931.46957	784	1+
949.47369	643	1+
958.47237	5050	1+
1044.53688	275	
1045.52762	285	
1062.55054	1440	1+
1132.52948	100	
1229.57745	332	
1229.59535	2268	1+
1230.59724	121	
1246.63371	140	
1333.66588	140	
1334.64311	103	
END IONS

###FS:    #m/z: 714.36244 #charge   3
###MaxRes:#m/z:  0.00000 #charge-128
###MS: 1299
###MSMS: 1300
BEGIN IONS
TITLE=Cmpd 402, AutoMSn(714.3624), 22.0 min
RTINSECONDS=1319.95
SCANS=MS: 1299 MSMS: 1300
PEPMASS=714.36244	44769
CHARGE=3+
355.15820	941	
371.23951	921	
390.70686	376	
409.20353	382	
425.21588	389	
438.19691	578	
442.19636	282	
445.75176	406	
456.20661	576	
486.25915	809	1+
494.27427	462	
536.76428	760	
538.28891	279	
543.24572	365	
566.28314	1705	1+
578.27380	1847	1+
583.31580	15197	1+
592.28559	412	
619.81972	680	
643.83811	371	
667.31454	277	
690.39209	278	
696.38249	3254	1+
703.33872	880	1+
706.18505	613	
710.36604	578	1+
719.21577	422	
759.41328	1036	1+
764.37005	314	
777.41782	1237	1+
786.71123	573	
797.43234	4213	1+
861.42352	2981	1+
867.43405	2053	1+
872.49552	3441	1+
885.44327	4060	1+
890.50601	3664	1+
926.48546	1060	
958.47685	18242	1+
1110.55704	1169	1+
1133.58232	1949	1+
1151.60498	8261	1+
1159.53246	335	
1170.62493	1185	1+
1188.63300	2304	1+
1239.60067	2805	1+
1256.60453	317	
1256.60716	6182	1+
1322.63329	3012	1+
1340.65513	1594	1+
1369.66394	1333	1+
1435.70371	1659	1+
1853.95806	1066	1+
END IONS

###FS:    #m/z: 764.38790 #charge   3
###MaxRes:#m/z:  0.00000 #charge-128
###MS: 1299
###MSMS: 1301
BEGIN IONS
TITLE=Cmpd 403, AutoMSn(764.3879), 22.0 min
RTINSECONDS=1320.45
SCANS=MS: 1299 MSMS: 1301
PEPMASS=764.38790	18342
CHARGE=3+
431.20407	183	
434.22197	138	
438.12270	108	
466.22935	291	1+
483.50739	153	
514.75713	139	
523.26770	762	1+
532.27064	147	
564.22845	129	
578.26503	303	
581.27326	523	1+
591.31010	124	
622.35031	182	
629.31132	103	
634.61234	128	
652.30564	720	1+
658.33159	322	
671.84907	114	
705.35168	103	
748.32315	103	
756.21954	101	
764.36077	281	1+
776.47924	109	
861.42867	480	
862.41907	677	1+
931.44655	650	1+
949.46784	233	1+
949.47288	162	
958.47342	4277	1+
1044.52993	1459	1+
1062.54947	1112	1+
1229.58964	2554	1+
END IONS

###FS:    #m/z: 851.39317 #charge   3
###MaxRes:#m/z:  0.00000 #charge-128
###MS: 1299
###MSMS: 1302
BEGIN IONS
TITLE=Cmpd 404, AutoMSn(851.3932), 22.0 min
RTINSECONDS=1320.95
SCANS=MS: 1299 MSMS: 1302
PEPMASS=851.39317	7515
CHARGE=3+
350.13740	120	
359.10652	178	
376.12379	262	
386.16459	316	
402.23161	403	
459.15905	577	1+
477.17356	690	
479.73911	135	
481.23090	150	
484.40515	152	
510.16198	246	1+
555.21356	145	
572.24641	1149	1+
590.24918	378	1+
647.33560	130	
692.31012	153	
711.27388	118	
714.34215	122	
735.31006	257	1+
753.32494	181	
780.03167	122	
789.00316	116	
845.38533	274	1+
848.05153	276	
848.38263	359	
848.70639	146	
851.41166	144	
851.72326	138	
852.05242	280	
910.43025	277	
1038.98504	116	
1565.72633	380	1+
1652.79029	395	1+
1799.84041	630	1+
1962.91821	1095	1+
END IONS

###FS:    #m/z: 714.36244 #charge   3
###MaxRes:#m/z:  0.00000 #charge-128
###MS: 1303
###MSMS: 1304
BEGIN IONS
TITLE=Cmpd 405, AutoMSn(714.3624), 22.1 min
RTINSECONDS=1323.97
SCANS=MS: 1303 MSMS: 1304
PEPMASS=714.36244	36052
CHARGE=3+
355.16263	785	
371.23821	585	
389.21510	346	
390.70676	432	
395.77995	452	
409.21093	251	
412.19859	238	
436.75014	639	
438.20099	603	
456.20435	269	
486.26084	633	1+
525.23892	240	
555.77898	348	
567.79550	766	
578.28296	629	
583.31736	10955	1+
585.80620	338	
595.31963	257	
619.82424	499	
670.82554	521	
685.33730	306	
696.39997	905	
697.37440	1407	1+
703.33567	356	
713.37946	330	1+
759.41189	591	1+
777.40867	628	1+
780.39747	355	1+
797.43693	3117	1+
806.80443	499	
861.42286	1781	1+
867.42900	306	
867.43291	990	1+
872.49100	1222	1+
885.44232	3491	1+
890.50724	2078	1+
895.40150	486	1+
895.54682	229	
926.49022	1226	1+
958.47998	10344	1+
988.54534	390	1+
1072.53294	1016	1+
1151.60195	313	
1151.60871	6323	1+
1188.63053	804	1+
1239.60402	1972	1+
1256.60159	3084	1+
1322.64407	1947	1+
1435.70631	1095	1+
END IONS

###FS:    #m/z: 851.39509 #charge   3
###MaxRes:#m/z:  0.00000 #charge-128
###MS: 1303
###MSMS: 1305
BEGIN IONS
TITLE=Cmpd 406, AutoMSn(851.3951), 22.1 min
RTINSECONDS=1324.47
SCANS=MS: 1303 MSMS: 1305
PEPMASS=851.39509	24266
CHARGE=3+
358.11352	377	1+
368.14106	371	1+
376.12291	512	
386.16718	736	1+
402.23833	720	1+
459.16608	290	
460.16434	462	1+
477.17874	652	
511.24910	137	
538.20858	146	
554.22028	490	1+
562.26106	219	
572.24585	1752	1+
575.23819	178	
590.25805	1083	1+
593.26391	125	
671.31775	118	
679.96025	185	
714.85313	176	
735.30335	445	1+
753.31935	572	1+
779.70429	138	
780.03005	138	
815.73119	129	
818.44617	120	
836.53451	289	
845.38857	285	1+
845.72865	371	
846.04591	165	
848.06994	287	1+
848.40328	334	
848.73392	222	
851.40745	384	1+
851.74869	315	
852.06276	213	
861.39906	131	
910.43938	173	
1039.01599	218	
1565.74274	715	1+
1652.76750	1231	1+
1799.83926	1275	1+
1962.90937	1421	1+
END IONS

###FS:    #m/z: 764.38803 #charge   3
###MaxRes:#m/z:  0.00000 #charge-128
###MS: 1303
###MSMS: 1306
BEGIN IONS
TITLE=Cmpd 407, AutoMSn(764.3880), 22.1 min
RTINSECONDS=1324.97
SCANS=MS: 1303 MSMS: 1306
PEPMASS=764.38803	16717
CHARGE=3+
431.70664	100	
458.23321	106	
475.74633	109	
496.17546	101	
514.26407	144	
522.77972	160	
523.26134	135	
578.27243	324	
581.28035	158	
606.80950	165	
614.79973	588	1+
615.29847	1409	1+
623.83369	159	
652.29534	763	1+
658.34054	165	
760.34108	112	
764.39992	152	
861.41153	413	
931.45839	519	1+
949.45814	160	
958.47652	3373	1+
1044.53681	716	1+
1062.54339	428	
1063.53840	258	
1132.53789	176	
1229.60106	123	
1230.57669	115	
1230.58923	921	1+
1333.65761	128	
END IONS

###FS:    #m/z: 851.39405 #charge   3
###MaxRes:#m/z:  0.00000 #charge-128
###MS: 1307
###MSMS: 1308
BEGIN IONS
TITLE=Cmpd 408, AutoMSn(851.3940), 22.1 min
RTINSECONDS=1327.99
SCANS=MS: 1307 MSMS: 1308
PEPMASS=851.39405	33611
CHARGE=3+
346.12436	108	
358.11588	357	
367.20890	105	
368.16115	196	
376.12525	375	1+
386.16240	360	
402.23149	534	
442.13680	121	
459.15524	661	1+
477.17608	579	1+
484.39785	180	
515.31061	286	1+
531.27340	104	
555.23158	192	
562.25961	260	1+
572.24785	1526	1+
590.25314	743	1+
597.19423	105	
636.14220	112	
735.30090	446	1+
753.32581	289	1+
836.53258	136	
842.02973	114	
845.38650	585	1+
845.71789	323	1+
846.05636	413	
848.03788	159	
848.36716	244	1+
848.70705	142	
851.40331	401	1+
851.73079	274	
852.05634	306	
868.92416	114	
883.36865	146	
1038.99548	279	
1039.48625	119	
1169.03708	151	
1169.55899	194	
1565.74042	716	1+
1652.78311	874	1+
1799.83110	958	1+
1962.89770	1657	1+
2177.04076	521	1+
END IONS

###FS:    #m/z: 415.25041 #charge   1
###MaxRes:#m/z:  0.00000 #charge-128
###MS: 1307
###MSMS: 1309
BEGIN IONS
TITLE=Cmpd 409, AutoMSn(415.2504), 22.1 min
RTINSECONDS=1328.49
SCANS=MS: 1307 MSMS: 1309
PEPMASS=415.25041	20790
CHARGE=1+
348.22746	132	
END IONS

###FS:    #m/z: 437.23614 #charge   1
###MaxRes:#m/z:  0.00000 #charge-128
###MS: 1307
###MSMS: 1310
BEGIN IONS
TITLE=Cmpd 410, AutoMSn(437.2361), 22.1 min
RTINSECONDS=1328.99
SCANS=MS: 1307 MSMS: 1310
PEPMASS=437.23614	6256
CHARGE=1+
358.20834	153	
403.22357	108	
416.24003	287	1+
434.24890	374	1+
436.27151	205	
437.23327	5219	1+
END IONS

###FS:    #m/z: 415.25112 #charge   1
###MaxRes:#m/z:  0.00000 #charge-128
###MS: 1311
###MSMS: 1312
BEGIN IONS
TITLE=Cmpd 411, AutoMSn(415.2511), 22.2 min
RTINSECONDS=1332.01
SCANS=MS: 1311 MSMS: 1312
PEPMASS=415.25112	30714
CHARGE=1+
402.24839	100	
412.24039	166	
END IONS

###FS:    #m/z: 437.23538 #charge   1
###MaxRes:#m/z:  0.00000 #charge-128
###MS: 1311
###MSMS: 1313
BEGIN IONS
TITLE=Cmpd 412, AutoMSn(437.2354), 22.2 min
RTINSECONDS=1332.51
SCANS=MS: 1311 MSMS: 1313
PEPMASS=437.23538	8708
CHARGE=1+
372.24934	112	
378.26733	114	
402.23661	117	
416.23448	134	
418.23201	136	
420.27562	124	
434.26598	154	
435.27110	461	1+
437.23584	7260	1+
END IONS

###FS:    #m/z: 432.27258 #charge   1
###MaxRes:#m/z:  0.00000 #charge-128
###MS: 1311
###MSMS: 1314
BEGIN IONS
TITLE=Cmpd 413, AutoMSn(432.2726), 22.2 min
RTINSECONDS=1333.01
SCANS=MS: 1311 MSMS: 1314
PEPMASS=432.27258	6097
CHARGE=1+
412.25608	154	
416.23095	182	
428.25486	115	
430.23720	111	
432.25918	415	1+
END IONS

###FS:    #m/z: 415.25141 #charge   1
###MaxRes:#m/z:  0.00000 #charge-128
###MS: 1315
###MSMS: 1316
BEGIN IONS
TITLE=Cmpd 414, AutoMSn(415.2514), 22.3 min
RTINSECONDS=1336.04
SCANS=MS: 1315 MSMS: 1316
PEPMASS=415.25141	43514
CHARGE=1+
398.23289	151	
402.24492	107	
412.27325	139	
414.25191	142	
END IONS

###FS:    #m/z: 437.23477 #charge   1
###MaxRes:#m/z:  0.00000 #charge-128
###MS: 1315
###MSMS: 1317
BEGIN IONS
TITLE=Cmpd 415, AutoMSn(437.2348), 22.3 min
RTINSECONDS=1336.54
SCANS=MS: 1315 MSMS: 1317
PEPMASS=437.23477	12280
CHARGE=1+
362.23447	204	
417.25787	166	
434.25500	557	1+
437.23500	10168	1+
END IONS

###FS:    #m/z: 432.27531 #charge   1
###MaxRes:#m/z:  0.00000 #charge-128
###MS: 1315
###MSMS: 1318
BEGIN IONS
TITLE=Cmpd 416, AutoMSn(432.2753), 22.3 min
RTINSECONDS=1337.04
SCANS=MS: 1315 MSMS: 1318
PEPMASS=432.27531	8089
CHARGE=1+
354.14815	103	
370.24139	105	
416.24694	213	
418.22758	102	
430.24788	181	
432.26445	256	
END IONS

###FS:    #m/z: 432.27603 #charge   1
###MaxRes:#m/z:  0.00000 #charge-128
###MS: 1319
###MSMS: 1320
BEGIN IONS
TITLE=Cmpd 417, AutoMSn(432.2760), 22.3 min
RTINSECONDS=1340.07
SCANS=MS: 1319 MSMS: 1320
PEPMASS=432.27603	10612
CHARGE=1+
360.22387	109	
388.20172	110	
412.28678	123	
416.25985	116	
431.24652	109	
432.26732	271	
END IONS

###FS:    #m/z: 591.24085 #charge   1
###MaxRes:#m/z:  0.00000 #charge-128
###MS: 1319
###MSMS: 1321
BEGIN IONS
TITLE=Cmpd 418, AutoMSn(591.2408), 22.3 min
RTINSECONDS=1340.57
SCANS=MS: 1319 MSMS: 1321
PEPMASS=591.24085	5225
CHARGE=1+
307.10061	174	
439.23031	102	
574.30586	131	
588.30981	184	
590.31741	370	1+
END IONS

###FS:    #m/z: 860.73432 #charge   3
###MaxRes:#m/z:  0.00000 #charge-128
###MS: 1323
###MSMS: 1324
BEGIN IONS
TITLE=Cmpd 419, AutoMSn(860.7343), 22.4 min
RTINSECONDS=1344.11
SCANS=MS: 1323 MSMS: 1324
PEPMASS=860.73432	2721
CHARGE=3+
402.23197	211	
438.24746	100	
465.23341	112	
856.40905	109	
END IONS

###FS:    #m/z: 591.24389 #charge   1
###MaxRes:#m/z:  0.00000 #charge-128
###MS: 1323
###MSMS: 1325
BEGIN IONS
TITLE=Cmpd 420, AutoMSn(591.2439), 22.4 min
RTINSECONDS=1344.61
SCANS=MS: 1323 MSMS: 1325
PEPMASS=591.24389	4789
CHARGE=1+
307.11279	152	
420.17391	103	
457.17197	105	
521.73115	101	
540.30400	100	
576.28187	102	
588.34075	117	
589.29843	135	
590.33408	238	1+
END IONS

###FS:    #m/z: 591.24239 #charge   1
###MaxRes:#m/z:  0.00000 #charge-128
###MS: 1326
###MSMS: 1327
BEGIN IONS
TITLE=Cmpd 421, AutoMSn(591.2424), 22.5 min
RTINSECONDS=1347.12
SCANS=MS: 1326 MSMS: 1327
PEPMASS=591.24239	5283
CHARGE=1+
307.11171	499	1+
587.31472	101	
589.32047	595	1+
END IONS

###FS:    #m/z: 437.23576 #charge   1
###MaxRes:#m/z:  0.00000 #charge-128
###MS: 1328
###MSMS: 1329
BEGIN IONS
TITLE=Cmpd 422, AutoMSn(437.2358), 22.5 min
RTINSECONDS=1349.14
SCANS=MS: 1328 MSMS: 1329
PEPMASS=437.23576	17862
CHARGE=1+
437.23501	15527	1+
END IONS

###FS:    #m/z: 415.25182 #charge   1
###MaxRes:#m/z:  0.00000 #charge-128
###MS: 1332
###MSMS: 1333
BEGIN IONS
TITLE=Cmpd 424, AutoMSn(415.2518), 22.6 min
RTINSECONDS=1353.17
SCANS=MS: 1332 MSMS: 1333
PEPMASS=415.25182	83925
CHARGE=1+
380.25873	112	
400.26836	143	
414.23664	108	
END IONS

###FS:    #m/z: 437.23566 #charge   1
###MaxRes:#m/z:  0.00000 #charge-128
###MS: 1332
###MSMS: 1334
BEGIN IONS
TITLE=Cmpd 425, AutoMSn(437.2357), 22.6 min
RTINSECONDS=1353.67
SCANS=MS: 1332 MSMS: 1334
PEPMASS=437.23566	19914
CHARGE=1+
422.27729	256	
437.23241	14454	1+
END IONS

###FS:    #m/z: 432.27768 #charge   1
###MaxRes:#m/z:  0.00000 #charge-128
###MS: 1332
###MSMS: 1335
BEGIN IONS
TITLE=Cmpd 426, AutoMSn(432.2777), 22.6 min
RTINSECONDS=1354.17
SCANS=MS: 1332 MSMS: 1335
PEPMASS=432.27768	17447
CHARGE=1+
396.24551	106	
429.22964	395	1+
432.27476	203	
END IONS

###FS:    #m/z: 608.33819 #charge   2
###MaxRes:#m/z:  0.00000 #charge-128
###MS: 1336
###MSMS: 1337
BEGIN IONS
TITLE=Cmpd 427, AutoMSn(608.3382), 22.6 min
RTINSECONDS=1357.2
SCANS=MS: 1336 MSMS: 1337
PEPMASS=608.33819	18672
CHARGE=2+
340.18582	712	1+
342.72001	129	
375.22705	177	
390.16460	219	
455.27150	125	
474.30350	121	
476.30630	109	
482.24999	137	
532.25350	122	
536.28573	126	
550.24164	100	
554.31968	200	
571.35209	4403	1+
575.31650	121	
588.30748	118	
603.33494	135	
604.32717	150	
605.31765	442	1+
608.32579	386	
609.33097	399	
610.30320	1016	1+
645.30273	113	
684.44154	1343	1+
813.47918	1020	1+
910.53120	8383	1+
1073.59168	804	1+
END IONS

###FS:    #m/z: 406.30425 #charge   3
###MaxRes:#m/z:  0.00000 #charge-128
###MS: 1336
###MSMS: 1338
BEGIN IONS
TITLE=Cmpd 428, AutoMSn(406.3042), 22.6 min
RTINSECONDS=1357.7
SCANS=MS: 1336 MSMS: 1338
PEPMASS=406.30425	5672
CHARGE=3+
330.21882	107	
344.27696	372	
386.28976	145	
388.29081	231	
390.23235	164	
404.24047	323	1+
406.30560	1228	1+
408.24484	172	
412.95167	573	
571.35394	101	
END IONS

###FS:    #m/z: 747.05938 #charge   3
###MaxRes:#m/z:  0.00000 #charge-128
###MS: 1336
###MSMS: 1339
BEGIN IONS
TITLE=Cmpd 429, AutoMSn(747.0594), 22.6 min
RTINSECONDS=1358.2
SCANS=MS: 1336 MSMS: 1339
PEPMASS=747.05938	4122
CHARGE=3+
340.16669	117	
409.21985	247	
417.25529	113	
431.25236	212	1+
445.18856	109	
544.34079	224	
546.31726	101	
551.26475	308	1+
571.35113	165	
615.27113	116	
636.35211	153	
691.39661	340	1+
749.32861	118	
767.42708	102	
779.37124	533	1+
850.44863	103	
878.43554	327	1+
910.52786	120	
END IONS

###FS:    #m/z: 608.34000 #charge   2
###MaxRes:#m/z:  0.00000 #charge-128
###MS: 1340
###MSMS: 1341
BEGIN IONS
TITLE=Cmpd 430, AutoMSn(608.3400), 22.7 min
RTINSECONDS=1361.24
SCANS=MS: 1340 MSMS: 1341
PEPMASS=608.34000	84610
CHARGE=2+
340.18627	2136	1+
342.72161	317	
375.22437	463	
390.16768	1027	1+
474.28995	741	1+
482.26299	267	
503.24993	944	1+
510.70080	286	
532.23868	377	
536.30796	425	
554.32556	429	
571.35429	16584	1+
604.33241	273	
606.30553	1839	1+
684.43612	6070	1+
813.47777	4229	1+
892.52874	677	1+
910.53477	35510	1+
920.73896	306	
1073.59355	273	
1073.60442	4656	1+
END IONS

###FS:    #m/z: 406.30740 #charge   1
###MaxRes:#m/z:  0.00000 #charge-128
###MS: 1340
###MSMS: 1342
BEGIN IONS
TITLE=Cmpd 431, AutoMSn(406.3074), 22.7 min
RTINSECONDS=1361.74
SCANS=MS: 1340 MSMS: 1342
PEPMASS=406.30740	7896
CHARGE=1+
320.24684	116	
344.27428	349	
388.27663	245	1+
402.22504	158	
404.24865	214	
406.30456	1583	1+
END IONS

###FS:    #m/z: 747.05231 #charge   3
###MaxRes:#m/z:  0.00000 #charge-128
###MS: 1340
###MSMS: 1343
BEGIN IONS
TITLE=Cmpd 432, AutoMSn(747.0523), 22.7 min
RTINSECONDS=1362.24
SCANS=MS: 1340 MSMS: 1343
PEPMASS=747.05231	5362
CHARGE=3+
307.11396	163	
431.26009	442	
439.72356	144	
537.30223	247	
544.34506	457	1+
608.33431	170	
608.83784	171	
624.31207	108	
691.41535	425	1+
710.82931	146	
748.35939	352	1+
751.36007	116	
779.37020	156	
819.46223	511	1+
878.42977	600	1+
910.53352	256	
910.54450	753	1+
991.53265	358	1+
1120.57198	200	
1131.69346	266	
END IONS

###FS:    #m/z: 608.34147 #charge   2
###MaxRes:#m/z:  0.00000 #charge-128
###MS: 1344
###MSMS: 1345
BEGIN IONS
TITLE=Cmpd 433, AutoMSn(608.3415), 22.8 min
RTINSECONDS=1365.26
SCANS=MS: 1344 MSMS: 1345
PEPMASS=608.34147	182241
CHARGE=2+
340.18354	5104	1+
342.72359	863	
375.22722	1075	
390.16430	1507	
446.76871	695	
474.28864	1891	1+
482.26129	560	
503.25102	1819	1+
532.23053	470	
554.33264	736	
571.35554	30739	1+
606.33040	474	
608.35266	475	
645.31845	605	
684.43667	11729	1+
795.47150	588	
813.47931	8374	1+
910.53396	71784	1+
1073.59687	531	
1073.60245	9109	1+
END IONS

###FS:    #m/z: 747.05541 #charge   3
###MaxRes:#m/z:  0.00000 #charge-128
###MS: 1344
###MSMS: 1346
BEGIN IONS
TITLE=Cmpd 434, AutoMSn(747.0554), 22.8 min
RTINSECONDS=1365.76
SCANS=MS: 1344 MSMS: 1346
PEPMASS=747.05541	7160
CHARGE=3+
360.17292	103	
402.22085	135	
417.23687	146	
431.25851	323	
474.76582	161	
487.25519	122	
530.32209	143	
537.29661	256	
537.81142	133	
544.34778	449	
551.26948	121	
558.22605	122	
571.35658	223	
608.35526	116	
691.40907	784	1+
742.35601	100	
743.34387	705	1+
749.40319	135	
819.47855	533	1+
849.39452	111	
878.43113	365	1+
910.54135	1626	1+
1120.55694	142	
1131.68798	193	
1131.82546	133	
END IONS

###FS:    #m/z: 406.30792 #charge   1
###MaxRes:#m/z:  0.00000 #charge-128
###MS: 1344
###MSMS: 1347
BEGIN IONS
TITLE=Cmpd 435, AutoMSn(406.3079), 22.8 min
RTINSECONDS=1366.26
SCANS=MS: 1344 MSMS: 1347
PEPMASS=406.30792	7934
CHARGE=1+
316.25695	106	
324.28162	138	
342.20964	113	
344.27049	1030	1+
370.24293	137	
375.23652	156	
388.28880	292	
404.25929	176	
406.31144	1303	1+
END IONS

###FS:    #m/z: 571.34795 #charge   1
###MaxRes:#m/z:  0.00000 #charge-128
###MS: 1348
###MSMS: 1349
BEGIN IONS
TITLE=Cmpd 436, AutoMSn(571.3479), 22.8 min
RTINSECONDS=1369.29
SCANS=MS: 1348 MSMS: 1349
PEPMASS=571.34795	6102
CHARGE=1+
345.07378	103	
372.22637	112	
408.21891	136	
436.22473	235	1+
510.27505	103	
554.31479	155	
569.32626	424	1+
END IONS

###FS:    #m/z: 378.28210 #charge-128
###MaxRes:#m/z:  0.00000 #charge-128
###MS: 1348
###MSMS: 1350
BEGIN IONS
TITLE=Cmpd 437, AutoMSn(378.2821), 22.8 min
RTINSECONDS=1369.79
SCANS=MS: 1348 MSMS: 1350
PEPMASS=378.28210	6214

330.26031	594	1+
356.27457	140	
360.27776	201	
374.25851	160	
376.19794	108	
376.29204	105	
378.28436	605	
380.25022	101	
END IONS

###FS:    #m/z: 669.01715 #charge-128
###MaxRes:#m/z:  0.00000 #charge-128
###MS: 1348
###MSMS: 1351
BEGIN IONS
TITLE=Cmpd 438, AutoMSn(669.0172), 22.8 min
RTINSECONDS=1370.29
SCANS=MS: 1348 MSMS: 1351
PEPMASS=669.01715	4168

307.11671	108	
415.21951	222	
418.19662	142	
472.17898	120	
571.23918	197	
579.27598	156	
650.32023	109	
659.32871	275	
666.32452	222	
667.32275	196	
667.84324	101	
668.33156	621	1+
671.33185	469	1+
680.37399	100	
716.36121	817	1+
829.45173	286	1+
END IONS

###FS:    #m/z: 668.67826 #charge   3
###MaxRes:#m/z:  0.00000 #charge-128
###MS: 1352
###MSMS: 1353
BEGIN IONS
TITLE=Cmpd 439, AutoMSn(668.6783), 22.9 min
RTINSECONDS=1373.33
SCANS=MS: 1352 MSMS: 1353
PEPMASS=668.67826	7117
CHARGE=3+
358.14081	158	
418.19184	151	
519.18394	142	
531.29137	242	
566.26529	103	
571.24217	369	
626.28541	106	
650.31282	134	
653.26429	139	
659.35297	123	
664.36191	251	1+
666.33929	347	1+
668.33828	529	1+
670.33695	649	1+
679.95683	387	
716.36735	1190	1+
792.44486	112	
829.42373	254	1+
END IONS

###FS:    #m/z: 636.84455 #charge   2
###MaxRes:#m/z:  0.00000 #charge-128
###MS: 1352
###MSMS: 1354
BEGIN IONS
TITLE=Cmpd 440, AutoMSn(636.8445), 22.9 min
RTINSECONDS=1373.83
SCANS=MS: 1352 MSMS: 1354
PEPMASS=636.84455	8300
CHARGE=2+
335.16465	117	
340.18424	124	
363.16691	137	
369.53086	269	
399.18194	124	
401.15044	102	
502.29215	112	
571.35104	212	
616.30732	116	
618.34334	106	
632.36634	155	
633.33327	628	1+
636.31651	1146	1+
641.36823	113	
642.82569	160	
684.43993	190	
910.52530	2008	1+
1073.62859	119	
END IONS

###FS:    #m/z: 378.28267 #charge-128
###MaxRes:#m/z:  0.00000 #charge-128
###MS: 1352
###MSMS: 1355
BEGIN IONS
TITLE=Cmpd 441, AutoMSn(378.2827), 22.9 min
RTINSECONDS=1374.33
SCANS=MS: 1352 MSMS: 1355
PEPMASS=378.28267	7210

330.25958	383	
342.28194	104	
356.27492	158	
358.20213	110	
360.26590	157	
376.24961	136	
378.27474	352	
380.25516	164	
END IONS

###FS:    #m/z: 668.67642 #charge   3
###MaxRes:#m/z:  0.00000 #charge-128
###MS: 1356
###MSMS: 1357
BEGIN IONS
TITLE=Cmpd 442, AutoMSn(668.6764), 23.0 min
RTINSECONDS=1377.35
SCANS=MS: 1356 MSMS: 1357
PEPMASS=668.67642	7574
CHARGE=3+
358.14499	139	
378.18407	119	
472.17459	228	
531.28843	274	1+
554.22364	233	
571.24749	362	
579.27716	144	
603.33806	101	
649.35402	114	
652.34511	139	
653.27432	107	
659.33982	219	1+
664.37622	114	
665.34214	328	1+
668.34046	453	1+
669.26604	118	
671.33716	151	
672.36223	633	1+
679.97590	873	1+
716.36786	785	1+
726.32173	104	
829.44597	346	1+
887.95201	110	
930.47730	121	
END IONS

###FS:    #m/z: 636.84342 #charge   2
###MaxRes:#m/z:  0.00000 #charge-128
###MS: 1356
###MSMS: 1358
BEGIN IONS
TITLE=Cmpd 443, AutoMSn(636.8434), 23.0 min
RTINSECONDS=1377.85
SCANS=MS: 1356 MSMS: 1358
PEPMASS=636.84342	8238
CHARGE=2+
406.25454	104	
413.17919	169	
415.24584	179	
429.23428	133	
455.76612	200	
477.23872	109	
538.30303	105	
571.35444	572	1+
623.35467	110	
633.30620	196	
634.32944	523	1+
636.32978	589	1+
638.33060	615	1+
642.33342	123	
647.30358	130	
714.85480	124	
910.53365	1830	1+
1073.59614	165	
1074.59350	202	
END IONS

###FS:    #m/z: 348.27078 #charge-128
###MaxRes:#m/z:  0.00000 #charge-128
###MS: 1356
###MSMS: 1359
BEGIN IONS
TITLE=Cmpd 444, AutoMSn(348.2708), 23.0 min
RTINSECONDS=1378.35
SCANS=MS: 1356 MSMS: 1359
PEPMASS=348.27078	8358

348.27464	564	1+
END IONS

###FS:    #m/z: 716.04507 #charge   3
###MaxRes:#m/z:  0.00000 #charge-128
###MS: 1360
###MSMS: 1361
BEGIN IONS
TITLE=Cmpd 445, AutoMSn(716.0451), 23.0 min
RTINSECONDS=1381.37
SCANS=MS: 1360 MSMS: 1361
PEPMASS=716.04507	5074
CHARGE=3+
473.26594	552	1+
481.25030	143	
528.24364	100	
578.26463	138	
583.32214	246	
587.30623	482	1+
628.79081	217	
698.29435	107	
713.34239	330	1+
716.35303	394	1+
719.34845	157	
750.37848	874	1+
759.40011	132	
764.37783	112	
861.40829	170	
862.49537	239	1+
890.49097	223	
921.48979	100	
958.49297	609	1+
END IONS

###FS:    #m/z: 782.01030 #charge   2
###MaxRes:#m/z:  0.00000 #charge-128
###MS: 1360
###MSMS: 1362
BEGIN IONS
TITLE=Cmpd 446, AutoMSn(782.0103), 23.0 min
RTINSECONDS=1381.87
SCANS=MS: 1360 MSMS: 1362
PEPMASS=782.01030	3418
CHARGE=2+
494.13068	115	
580.28190	174	
841.37060	290	1+
END IONS

###FS:    #m/z: 729.36811 #charge   3
###MaxRes:#m/z:  0.00000 #charge-128
###MS: 1360
###MSMS: 1363
BEGIN IONS
TITLE=Cmpd 447, AutoMSn(729.3681), 23.0 min
RTINSECONDS=1382.37
SCANS=MS: 1360 MSMS: 1363
PEPMASS=729.36811	3251
CHARGE=3+
409.20632	117	
445.17885	110	
455.18898	100	
566.22582	211	
574.13907	129	
845.46755	104	
END IONS

###FS:    #m/z: 716.04547 #charge   3
###MaxRes:#m/z:  0.00000 #charge-128
###MS: 1364
###MSMS: 1365
BEGIN IONS
TITLE=Cmpd 448, AutoMSn(716.0455), 23.1 min
RTINSECONDS=1385.39
SCANS=MS: 1364 MSMS: 1365
PEPMASS=716.04547	8940
CHARGE=3+
345.13761	117	
396.19624	102	
455.25106	148	
473.26769	961	1+
481.26100	141	
530.60003	105	
537.81004	123	
578.27350	207	
583.31146	242	
584.64508	132	
585.80036	141	
587.31208	465	
620.30261	104	
628.80859	169	
714.37635	149	
715.34154	123	
716.35170	145	
717.35850	421	1+
721.31783	157	
750.37962	1529	1+
759.57518	265	
777.39883	117	
861.41332	132	
863.45143	284	1+
920.95384	154	
921.48650	122	
958.46182	511	1+
958.47818	158	
1003.00313	105	
1003.54912	105	
END IONS

###FS:    #m/z: 729.36958 #charge   3
###MaxRes:#m/z:  0.00000 #charge-128
###MS: 1364
###MSMS: 1366
BEGIN IONS
TITLE=Cmpd 449, AutoMSn(729.3696), 23.1 min
RTINSECONDS=1385.89
SCANS=MS: 1364 MSMS: 1366
PEPMASS=729.36958	3831
CHARGE=3+
361.18736	120	
385.14398	106	
391.14694	108	
462.28053	348	
474.25934	101	
482.25473	104	
566.22210	162	
574.15463	437	
680.34869	116	
845.43631	226	
992.51028	112	
END IONS

###FS:    #m/z: 781.67189 #charge   3
###MaxRes:#m/z:  0.00000 #charge-128
###MS: 1364
###MSMS: 1367
BEGIN IONS
TITLE=Cmpd 450, AutoMSn(781.6719), 23.1 min
RTINSECONDS=1386.39
SCANS=MS: 1364 MSMS: 1367
PEPMASS=781.67189	3313
CHARGE=3+
423.20805	120	
580.27671	251	
765.19093	108	
777.42114	231	1+
780.39136	109	
783.46196	112	
784.37536	242	
841.38584	524	1+
END IONS

###FS:    #m/z: 717.36839 #charge   2
###MaxRes:#m/z:  0.00000 #charge-128
###MS: 1368
###MSMS: 1369
BEGIN IONS
TITLE=Cmpd 451, AutoMSn(717.3684), 23.2 min
RTINSECONDS=1389.41
SCANS=MS: 1368 MSMS: 1369
PEPMASS=717.36839	8428
CHARGE=2+
327.17200	103	
382.14638	136	
432.73426	133	
436.75315	145	
449.25712	336	
473.27160	870	
479.74544	405	
513.76543	186	
583.31208	250	
587.30987	631	1+
598.27547	102	
628.79833	153	
699.33466	122	
713.32537	182	
714.35483	353	1+
716.37375	227	
718.36665	175	
721.35708	272	1+
725.23142	198	
750.37830	1393	1+
861.41650	210	
863.46155	389	
872.48618	140	
890.51397	277	
920.97365	232	1+
958.46508	164	
1002.99569	106	
1026.50489	140	
END IONS

###FS:    #m/z: 897.90664 #charge   2
###MaxRes:#m/z:  0.00000 #charge-128
###MS: 1368
###MSMS: 1370
BEGIN IONS
TITLE=Cmpd 452, AutoMSn(897.9066), 23.2 min
RTINSECONDS=1389.91
SCANS=MS: 1368 MSMS: 1370
PEPMASS=897.90664	3322
CHARGE=2+
447.24792	127	
690.35744	158	
749.83270	107	
890.46321	196	
898.39192	109	
898.91713	150	
END IONS

###FS:    #m/z: 598.94712 #charge   3
###MaxRes:#m/z:  0.00000 #charge-128
###MS: 1368
###MSMS: 1371
BEGIN IONS
TITLE=Cmpd 453, AutoMSn(598.9471), 23.2 min
RTINSECONDS=1390.41
SCANS=MS: 1368 MSMS: 1371
PEPMASS=598.94712	2843
CHARGE=3+
329.17342	109	
364.11580	100	
447.26455	333	
467.23038	253	1+
492.19737	106	
500.24821	112	
561.26737	118	
583.28838	152	
594.33617	123	
596.31775	126	
598.27238	153	
600.30425	136	
602.32273	219	
657.33317	411	1+
714.33706	156	
728.25537	109	
758.37885	226	
END IONS

###FS:    #m/z: 362.28598 #charge   1
###MaxRes:#m/z:  0.00000 #charge-128
###MS: 1372
###MSMS: 1373
BEGIN IONS
TITLE=Cmpd 454, AutoMSn(362.2860), 23.2 min
RTINSECONDS=1393.44
SCANS=MS: 1372 MSMS: 1373
PEPMASS=362.28598	13240
CHARGE=1+
342.25111	168	
345.28085	115	
358.23516	104	
362.28344	1260	1+
END IONS

###FS:    #m/z: 597.83006 #charge   2
###MaxRes:#m/z:  0.00000 #charge-128
###MS: 1372
###MSMS: 1374
BEGIN IONS
TITLE=Cmpd 455, AutoMSn(597.8301), 23.2 min
RTINSECONDS=1393.94
SCANS=MS: 1372 MSMS: 1374
PEPMASS=597.83006	3762
CHARGE=2+
364.46499	100	
386.15222	148	
389.20377	116	
395.78387	192	
431.23687	165	
437.26171	118	
438.17831	181	
447.25405	297	1+
455.30848	100	
491.58948	124	
500.25064	102	
558.29241	141	
560.28743	286	1+
578.33165	122	
594.32768	800	1+
598.30997	165	
640.31840	130	
657.32600	414	
690.36305	100	
758.39206	514	1+
777.36960	131	
END IONS

###FS:    #m/z: 546.95507 #charge   3
###MaxRes:#m/z:  0.00000 #charge-128
###MS: 1372
###MSMS: 1375
BEGIN IONS
TITLE=Cmpd 456, AutoMSn(546.9551), 23.2 min
RTINSECONDS=1394.44
SCANS=MS: 1372 MSMS: 1375
PEPMASS=546.95507	4934
CHARGE=3+
374.20310	113	
426.25493	117	
466.25853	130	
473.24490	110	
475.48980	100	
526.33995	132	
530.30021	144	
534.88225	124	
546.30602	394	1+
548.31371	473	1+
550.31172	296	
END IONS

###FS:    #m/z: 362.28727 #charge   1
###MaxRes:#m/z:  0.00000 #charge-128
###MS: 1376
###MSMS: 1377
BEGIN IONS
TITLE=Cmpd 457, AutoMSn(362.2873), 23.3 min
RTINSECONDS=1397.47
SCANS=MS: 1376 MSMS: 1377
PEPMASS=362.28727	31440
CHARGE=1+
326.26470	125	
342.26785	280	
344.27648	621	1+
348.17534	104	
360.26486	163	
362.28668	2679	1+
END IONS

###FS:    #m/z: 597.82768 #charge   2
###MaxRes:#m/z:  0.00000 #charge-128
###MS: 1376
###MSMS: 1378
BEGIN IONS
TITLE=Cmpd 458, AutoMSn(597.8277), 23.3 min
RTINSECONDS=1397.97
SCANS=MS: 1376 MSMS: 1378
PEPMASS=597.82768	6513
CHARGE=2+
306.13818	142	
329.16802	556	1+
338.20653	199	
386.12987	149	
408.16525	105	
409.27593	162	
418.15063	114	
431.23219	290	
447.25109	278	
499.22813	235	
522.26262	246	1+
538.32131	398	1+
549.08991	144	
549.21850	137	
560.27043	321	1+
578.32735	178	
582.33037	136	
593.34736	196	
594.31046	297	
595.30993	1094	1+
599.31365	1138	1+
657.32684	2221	1+
680.36708	179	
690.33551	192	
714.34848	168	
726.36144	128	
758.37412	1505	1+
777.38407	388	1+
779.39078	141	
857.43228	180	
890.45040	132	
END IONS

###FS:    #m/z: 742.69473 #charge   3
###MaxRes:#m/z:  0.00000 #charge-128
###MS: 1376
###MSMS: 1379
BEGIN IONS
TITLE=Cmpd 459, AutoMSn(742.6947), 23.3 min
RTINSECONDS=1398.47
SCANS=MS: 1376 MSMS: 1379
PEPMASS=742.69473	5320
CHARGE=3+
474.16887	166	
496.23350	394	1+
504.73983	513	
524.75896	188	
525.24973	125	
560.76821	163	
739.36294	276	1+
742.37417	115	
744.31879	157	
793.35166	128	
892.38909	196	
911.42577	124	
1008.47069	1283	1+
1019.02553	280	
END IONS

###FS:    #m/z: 362.28712 #charge   1
###MaxRes:#m/z:  0.00000 #charge-128
###MS: 1380
###MSMS: 1381
BEGIN IONS
TITLE=Cmpd 460, AutoMSn(362.2871), 23.4 min
RTINSECONDS=1401.49
SCANS=MS: 1380 MSMS: 1381
PEPMASS=362.28712	51186
CHARGE=1+
326.27691	161	
344.27840	1228	1+
360.25883	278	1+
362.28765	4918	1+
END IONS

###FS:    #m/z: 595.28998 #charge   2
###MaxRes:#m/z:  0.00000 #charge-128
###MS: 1380
###MSMS: 1382
BEGIN IONS
TITLE=Cmpd 461, AutoMSn(595.2900), 23.4 min
RTINSECONDS=1401.99
SCANS=MS: 1380 MSMS: 1382
PEPMASS=595.28998	8343
CHARGE=2+
307.11384	1073	1+
329.17088	324	
338.21445	229	
362.29034	109	
364.15403	108	
374.66876	106	
379.69173	104	
386.14092	198	
400.22091	107	
409.28698	194	
437.27252	144	
471.24109	117	
477.71864	102	
499.21899	353	1+
510.25713	142	
516.23594	104	
538.32686	287	
550.98970	122	
576.30207	146	
578.34371	207	1+
590.33838	371	1+
592.31619	579	1+
594.31730	672	1+
596.32305	520	1+
598.31872	403	1+
600.32368	201	
645.34843	102	
657.33034	1628	1+
663.26995	141	
680.36912	646	1+
758.38054	1414	1+
776.35964	416	1+
780.35481	115	
797.38869	103	
857.43283	356	1+
913.47686	103	
END IONS

###FS:    #m/z: 597.82685 #charge   2
###MaxRes:#m/z:  0.00000 #charge-128
###MS: 1380
###MSMS: 1383
BEGIN IONS
TITLE=Cmpd 462, AutoMSn(597.8269), 23.4 min
RTINSECONDS=1402.49
SCANS=MS: 1380 MSMS: 1383
PEPMASS=597.82685	8032
CHARGE=2+
338.19871	403	1+
379.70854	138	
386.13854	114	
408.22130	181	
409.27337	178	
431.23048	304	1+
437.27047	133	
439.20342	108	
447.25295	380	1+
499.22132	484	1+
503.24166	307	1+
510.26239	163	
534.24578	134	
538.31132	357	
539.22775	115	
560.28648	109	
577.30312	345	1+
580.30769	102	
584.29642	117	
593.32548	176	
594.34091	504	1+
596.31998	689	1+
598.32871	1436	1+
654.74197	150	
657.32869	2405	1+
664.24975	179	
680.37064	463	1+
758.37451	1841	1+
768.57267	188	
777.35768	128	
797.38049	389	1+
857.45366	102	
872.36182	107	
END IONS

###FS:    #m/z: 595.29230 #charge   2
###MaxRes:#m/z:  0.00000 #charge-128
###MS: 1384
###MSMS: 1385
BEGIN IONS
TITLE=Cmpd 463, AutoMSn(595.2923), 23.4 min
RTINSECONDS=1405.52
SCANS=MS: 1384 MSMS: 1385
PEPMASS=595.29230	9671
CHARGE=2+
307.11522	979	1+
329.16481	103	
338.20320	239	
386.14083	111	
389.17971	128	
409.28239	225	
431.23922	228	1+
437.27352	109	
438.12109	126	
439.21922	104	
471.22765	113	
499.22729	401	1+
502.25470	156	
504.28417	147	
510.26008	123	
528.77888	122	
538.31683	241	
560.29633	122	
575.32336	284	1+
581.33149	126	
590.36116	149	
591.28097	192	
592.33194	471	1+
594.31358	1255	1+
599.30645	339	1+
612.31897	175	
657.32691	2178	1+
663.24970	168	
670.31471	161	
680.35889	812	1+
685.31493	153	
714.34898	154	
758.37448	1534	1+
776.35949	448	1+
797.39485	388	1+
857.46117	135	
986.41098	129	
END IONS

###FS:    #m/z: 545.30321 #charge   2
###MaxRes:#m/z:  0.00000 #charge-128
###MS: 1384
###MSMS: 1386
BEGIN IONS
TITLE=Cmpd 464, AutoMSn(545.3032), 23.4 min
RTINSECONDS=1406.02
SCANS=MS: 1384 MSMS: 1386
PEPMASS=545.30321	7438
CHARGE=2+
312.17034	437	
355.69649	261	
395.21161	283	1+
399.22368	143	
411.26240	121	
427.20515	217	
444.24730	111	
498.24196	572	1+
505.66103	326	
505.85292	112	
510.23715	150	
523.25994	418	1+
526.25675	368	1+
528.35135	189	
540.27492	166	
541.29500	463	
542.29564	1215	1+
544.30145	716	
544.71183	121	
545.30260	3060	1+
549.09715	122	
549.19175	131	
549.99382	616	1+
550.33982	165	
572.77949	112	
580.28519	137	
597.30965	1143	1+
628.32084	316	1+
628.85376	116	
678.35858	182	
680.90070	138	
684.86509	218	
710.38618	764	1+
720.37307	122	
734.38486	116	
END IONS

###FS:    #m/z: 378.28050 #charge   1
###MaxRes:#m/z:  0.00000 #charge-128
###MS: 1384
###MSMS: 1387
BEGIN IONS
TITLE=Cmpd 465, AutoMSn(378.2805), 23.4 min
RTINSECONDS=1406.52
SCANS=MS: 1384 MSMS: 1387
PEPMASS=378.28050	8454
CHARGE=1+
316.22854	123	
333.21947	105	
342.26280	138	
360.27409	2038	1+
376.27259	191	
378.27493	1436	1+
END IONS

###FS:    #m/z: 378.28163 #charge   1
###MaxRes:#m/z:  0.00000 #charge-128
###MS: 1388
###MSMS: 1389
BEGIN IONS
TITLE=Cmpd 466, AutoMSn(378.2816), 23.5 min
RTINSECONDS=1409.54
SCANS=MS: 1388 MSMS: 1389
PEPMASS=378.28163	12082
CHARGE=1+
360.27528	1442	1+
374.23854	134	
378.27965	1015	
END IONS

###FS:    #m/z: 591.24021 #charge   1
###MaxRes:#m/z:  0.00000 #charge-128
###MS: 1388
###MSMS: 1390
BEGIN IONS
TITLE=Cmpd 467, AutoMSn(591.2402), 23.5 min
RTINSECONDS=1410.04
SCANS=MS: 1388 MSMS: 1390
PEPMASS=591.24021	10864
CHARGE=1+
307.11337	1106	1+
386.14018	264	
392.21091	101	
494.17610	108	
497.20017	107	
559.31168	108	
571.28391	265	1+
574.32842	122	
575.25464	101	
576.33663	195	
587.33199	313	1+
590.33146	752	1+
END IONS

###FS:    #m/z: 545.29924 #charge   2
###MaxRes:#m/z:  0.00000 #charge-128
###MS: 1388
###MSMS: 1391
BEGIN IONS
TITLE=Cmpd 468, AutoMSn(545.2992), 23.5 min
RTINSECONDS=1410.54
SCANS=MS: 1388 MSMS: 1391
PEPMASS=545.29924	9367
CHARGE=2+
312.17978	168	
355.69234	109	
357.12308	116	
408.19208	113	
427.19017	246	1+
498.23852	479	
511.22807	105	
523.26730	1010	1+
528.26862	141	
530.33170	186	
535.81855	104	
540.31074	144	
541.30184	501	
541.78375	283	1+
542.30292	799	1+
544.30368	1344	1+
546.30229	1572	1+
548.31834	1504	1+
549.09134	405	1+
549.18288	204	
559.31367	103	
580.79003	100	
583.30820	136	
597.30745	879	1+
628.32610	181	
656.34081	139	
677.85913	273	
689.03671	147	
710.39855	376	
END IONS

###FS:    #m/z: 591.24086 #charge   1
###MaxRes:#m/z:  0.00000 #charge-128
###MS: 1392
###MSMS: 1393
BEGIN IONS
TITLE=Cmpd 469, AutoMSn(591.2409), 23.6 min
RTINSECONDS=1413.56
SCANS=MS: 1392 MSMS: 1393
PEPMASS=591.24086	13035
CHARGE=1+
307.11013	1472	1+
343.14162	140	
386.15042	236	1+
438.22178	100	
510.30017	116	
570.30521	110	
572.30045	117	
589.28785	152	
590.32150	440	1+
END IONS

###FS:    #m/z: 459.27450 #charge   1
###MaxRes:#m/z:  0.00000 #charge-128
###MS: 1392
###MSMS: 1394
BEGIN IONS
TITLE=Cmpd 470, AutoMSn(459.2745), 23.6 min
RTINSECONDS=1414.07
SCANS=MS: 1392 MSMS: 1394
PEPMASS=459.27450	8521
CHARGE=1+
364.46428	113	
388.24036	123	
398.23712	106	
403.17630	127	
440.28733	119	
442.27116	190	
444.26265	150	
449.25844	705	
458.26604	277	1+
END IONS

###FS:    #m/z: 378.28269 #charge   1
###MaxRes:#m/z:  0.00000 #charge-128
###MS: 1392
###MSMS: 1395
BEGIN IONS
TITLE=Cmpd 471, AutoMSn(378.2827), 23.6 min
RTINSECONDS=1414.57
SCANS=MS: 1392 MSMS: 1395
PEPMASS=378.28269	11441
CHARGE=1+
316.24656	104	
360.27425	1698	1+
362.21167	134	
374.27696	106	
377.25803	116	
378.28308	1059	
END IONS

###FS:    #m/z: 459.27847 #charge   1
###MaxRes:#m/z:  0.00000 #charge-128
###MS: 1396
###MSMS: 1397
BEGIN IONS
TITLE=Cmpd 472, AutoMSn(459.2785), 23.6 min
RTINSECONDS=1417.59
SCANS=MS: 1396 MSMS: 1397
PEPMASS=459.27847	16129
CHARGE=1+
343.19085	101	
398.25452	116	
456.24767	132	
458.24808	302	1+
END IONS

###FS:    #m/z: 591.24085 #charge   1
###MaxRes:#m/z:  0.00000 #charge-128
###MS: 1396
###MSMS: 1398
BEGIN IONS
TITLE=Cmpd 473, AutoMSn(591.2408), 23.6 min
RTINSECONDS=1418.09
SCANS=MS: 1396 MSMS: 1398
PEPMASS=591.24085	14785
CHARGE=1+
307.11270	1669	1+
355.18498	150	
571.25573	102	
573.35992	102	
574.33572	245	1+
576.29185	163	
586.33204	114	
590.33477	395	1+
END IONS

###FS:    #m/z: 459.27847 #charge   1
###MaxRes:#m/z:  0.00000 #charge-128
###MS: 1400
###MSMS: 1401
BEGIN IONS
TITLE=Cmpd 474, AutoMSn(459.2785), 23.7 min
RTINSECONDS=1421.62
SCANS=MS: 1400 MSMS: 1401
PEPMASS=459.27847	30615
CHARGE=1+
326.19897	121	
332.21793	365	
351.15683	101	
370.22110	113	
372.20574	149	
395.27496	117	
442.27196	107	
444.27356	183	
446.25400	131	
456.23097	241	1+
458.28395	250	
END IONS

###FS:    #m/z: 547.27716 #charge   2
###MaxRes:#m/z:  0.00000 #charge-128
###MS: 1400
###MSMS: 1402
BEGIN IONS
TITLE=Cmpd 475, AutoMSn(547.2772), 23.7 min
RTINSECONDS=1422.12
SCANS=MS: 1400 MSMS: 1402
PEPMASS=547.27716	10216
CHARGE=2+
323.10517	245	
334.09760	100	
351.10913	396	
353.09970	226	
385.25089	326	
405.11924	118	
422.14455	390	
424.13894	108	
454.26359	132	
472.28881	1849	1+
498.24376	283	
505.17813	327	
510.29286	109	
523.18568	153	
526.31176	327	1+
528.27039	186	
530.30193	575	1+
533.94126	346	
534.32027	177	
538.25297	143	
541.95485	200	
542.30252	377	1+
544.28947	856	1+
546.31103	1138	1+
548.32141	1622	1+
550.31786	1008	1+
550.98695	273	
559.12994	372	
571.35613	1368	1+
597.30502	229	
604.25284	169	
628.35498	109	
672.40096	1873	1+
681.01389	124	
710.40331	106	
725.43506	383	1+
743.43748	5450	1+
END IONS

###FS:    #m/z: 475.74783 #charge   2
###MaxRes:#m/z:  0.00000 #charge-128
###MS: 1400
###MSMS: 1403
BEGIN IONS
TITLE=Cmpd 476, AutoMSn(475.7478), 23.7 min
RTINSECONDS=1422.62
SCANS=MS: 1400 MSMS: 1403
PEPMASS=475.74783	9904
CHARGE=2+
330.23239	109	
332.18789	143	
395.78103	140	
427.96028	124	
432.28013	126	
442.28843	134	
457.24656	138	
460.26322	253	1+
472.28220	337	1+
474.29685	351	1+
476.27086	467	1+
478.28847	302	
480.27005	130	
481.25902	1455	
483.50886	309	
END IONS

###FS:    #m/z: 547.27266 #charge   2
###MaxRes:#m/z:  0.00000 #charge-128
###MS: 1404
###MSMS: 1406
BEGIN IONS
TITLE=Cmpd 477, AutoMSn(547.2727), 23.8 min
RTINSECONDS=1426.16
SCANS=MS: 1404 MSMS: 1406
PEPMASS=547.27266	16184
CHARGE=2+
161.94825	157	
306.09065	117	
323.10390	214	
329.19239	129	
351.10019	1505	1+
358.24578	112	
359.17409	128	
385.24778	244	
404.11723	223	
422.13945	447	
454.24826	127	
472.28325	3112	1+
487.17388	285	1+
505.16765	584	1+
509.29732	262	1+
524.31925	118	
526.30967	501	1+
530.27495	171	
531.31571	267	1+
542.34406	155	
543.30964	293	
544.31327	725	1+
546.31591	868	1+
548.30401	1243	1+
550.31000	1032	1+
550.98608	144	
558.14353	710	1+
571.35976	1886	1+
571.77617	112	
597.30095	117	
604.23709	334	1+
672.40102	2586	1+
681.02388	1317	1+
725.41820	586	1+
743.43630	7676	1+
754.53572	153	
END IONS

###FS:    #m/z: 476.30019 #charge   1
###MaxRes:#m/z:  0.00000 #charge-128
###MS: 1404
###MSMS: 1407
BEGIN IONS
TITLE=Cmpd 478, AutoMSn(476.3002), 23.8 min
RTINSECONDS=1426.66
SCANS=MS: 1404 MSMS: 1407
PEPMASS=476.30019	13853
CHARGE=1+
449.25870	108	
455.27822	269	1+
458.29716	289	
460.26457	256	
473.29303	107	
474.27560	387	1+
476.29262	249	
END IONS

###FS:    #m/z: 476.30347 #charge   1
###MaxRes:#m/z:  0.00000 #charge-128
###MS: 1408
###MSMS: 1410
BEGIN IONS
TITLE=Cmpd 479, AutoMSn(476.3035), 23.8 min
RTINSECONDS=1430.19
SCANS=MS: 1408 MSMS: 1410
PEPMASS=476.30347	17750
CHARGE=1+
395.79444	132	
442.25061	115	
454.31940	107	
456.30298	170	
458.28129	264	
460.28003	255	
462.30365	117	
474.26363	434	1+
476.28990	522	1+
END IONS

###FS:    #m/z: 547.27454 #charge   2
###MaxRes:#m/z:  0.00000 #charge-128
###MS: 1408
###MSMS: 1411
BEGIN IONS
TITLE=Cmpd 480, AutoMSn(547.2745), 23.8 min
RTINSECONDS=1430.69
SCANS=MS: 1408 MSMS: 1411
PEPMASS=547.27454	17231
CHARGE=2+
323.10412	168	
333.07717	141	
341.18674	161	
351.10543	640	1+
353.08985	249	
363.21423	348	
385.25565	191	
404.13035	344	
417.18158	206	1+
422.13552	359	
454.27913	174	
463.21860	103	
472.28086	2869	1+
478.22245	125	
487.17231	240	
489.28396	114	
505.17539	549	1+
507.25099	107	
523.19895	120	
528.29368	123	
529.29326	262	1+
531.27529	338	1+
538.25500	139	
543.30694	240	
544.29918	806	1+
546.31516	1074	1+
548.30076	987	1+
550.29739	1162	1+
550.98843	648	
571.35332	1619	1+
597.31653	104	
604.23899	172	
606.24948	104	
672.40173	2462	1+
681.03233	519	1+
699.40344	180	
725.42731	541	1+
743.43641	7747	1+
754.54499	495	
843.53028	104	
END IONS

###FS:    #m/z: 902.39249 #charge   3
###MaxRes:#m/z:  0.00000 #charge-128
###MS: 1412
###MSMS: 1414
BEGIN IONS
TITLE=Cmpd 481, AutoMSn(902.3925), 23.9 min
RTINSECONDS=1434.21
SCANS=MS: 1412 MSMS: 1414
PEPMASS=902.39249	6948
CHARGE=3+
376.18447	240	1+
433.22225	109	
502.21382	110	
589.24515	174	
637.28506	174	
665.27251	105	
683.27426	201	
694.32543	249	
697.03463	287	
751.34370	1519	1+
825.82122	103	
864.41605	207	
886.93589	103	
902.04629	113	
951.43591	102	
1038.49871	122	
1039.48755	117	
END IONS

###FS:    #m/z: 454.74698 #charge   2
###MaxRes:#m/z:  0.00000 #charge-128
###MS: 1412
###MSMS: 1415
BEGIN IONS
TITLE=Cmpd 482, AutoMSn(454.7470), 23.9 min
RTINSECONDS=1434.71
SCANS=MS: 1412 MSMS: 1415
PEPMASS=454.74698	5150
CHARGE=2+
315.22855	108	
333.18679	116	
342.18163	103	
418.18291	121	
434.30107	116	
435.27626	242	
450.29010	142	
451.28260	316	1+
454.24034	110	
456.27360	166	
462.27789	195	
END IONS

###FS:    #m/z: 454.74596 #charge   2
###MaxRes:#m/z:  0.00000 #charge-128
###MS: 1416
###MSMS: 1417
BEGIN IONS
TITLE=Cmpd 483, AutoMSn(454.7460), 24.0 min
RTINSECONDS=1437.74
SCANS=MS: 1416 MSMS: 1417
PEPMASS=454.74596	7680
CHARGE=2+
333.18919	567	1+
344.23431	116	
359.16274	284	1+
390.19563	320	
402.23950	110	
408.22688	218	1+
408.83195	181	
412.29167	107	
418.24332	144	
432.26087	126	
434.27597	524	1+
436.25667	342	1+
440.26953	168	
446.27538	204	
450.26987	502	1+
452.26698	681	1+
454.24835	1450	1+
459.25567	239	
461.40647	248	
472.28885	101	
479.48361	276	
575.31156	389	1+
722.38045	932	1+
732.36530	575	
END IONS

###FS:    #m/z: 552.05982 #charge   3
###MaxRes:#m/z:  0.00000 #charge-128
###MS: 1416
###MSMS: 1418
BEGIN IONS
TITLE=Cmpd 484, AutoMSn(552.0598), 24.0 min
RTINSECONDS=1438.24
SCANS=MS: 1416 MSMS: 1418
PEPMASS=552.05982	6863
CHARGE=3+
317.07509	113	
323.10499	135	
351.10878	385	1+
357.17733	119	
362.20123	133	
394.15026	287	1+
404.17692	146	
406.20109	154	
465.18535	125	
472.28245	878	1+
499.23670	107	
505.18352	185	
507.22520	178	
513.21519	343	1+
521.85229	433	
522.35874	150	
530.28619	172	
532.30777	743	1+
535.28212	388	1+
538.27699	220	1+
541.28151	114	
548.31348	1595	1+
550.32207	1913	1+
552.30414	1368	1+
554.30878	1908	1+
559.13855	734	
561.05421	538	
571.36443	552	1+
578.26835	168	
606.25773	114	
626.43257	230	1+
648.87912	156	
649.37658	181	
672.39971	602	1+
700.42077	159	
743.43010	1959	1+
807.34154	542	1+
814.97284	133	
819.92264	131	
850.48905	110	
892.47165	131	
929.60397	596	1+
1171.74027	833	1+
1285.76961	1278	1+
END IONS

###FS:    #m/z: 735.74568 #charge   3
###MaxRes:#m/z:  0.00000 #charge-128
###MS: 1416
###MSMS: 1419
BEGIN IONS
TITLE=Cmpd 485, AutoMSn(735.7457), 24.0 min
RTINSECONDS=1438.74
SCANS=MS: 1416 MSMS: 1419
PEPMASS=735.74568	3224
CHARGE=3+
402.18425	111	
416.29549	101	
452.21990	100	
529.29767	139	
626.42925	103	
732.36083	122	
738.39398	116	
957.08142	105	
965.02588	112	
END IONS

###FS:    #m/z: 552.05825 #charge   2
###MaxRes:#m/z:  0.00000 #charge-128
###MS: 1420
###MSMS: 1421
BEGIN IONS
TITLE=Cmpd 486, AutoMSn(552.0582), 24.0 min
RTINSECONDS=1441.78
SCANS=MS: 1420 MSMS: 1421
PEPMASS=552.05825	17704
CHARGE=2+
323.10422	178	
347.18446	152	
351.10192	435	
352.17559	164	
376.14314	207	
404.13548	290	1+
406.20310	218	
422.14251	275	1+
438.22835	153	
461.24437	226	1+
472.28398	1341	1+
489.24696	155	
507.24587	337	
513.19386	280	
531.25407	186	
532.28498	807	1+
535.22250	204	
538.28703	321	1+
547.31836	385	
548.31696	1471	1+
549.75568	152	
550.30968	2885	1+
554.30547	1678	1+
558.16792	160	
558.28209	186	
559.12251	821	1+
560.25761	231	
571.35605	427	1+
578.27885	495	1+
626.42839	548	1+
646.44201	209	
648.88410	334	
672.40200	726	1+
681.01947	240	
692.31664	260	1+
743.43300	2467	1+
782.50882	300	1+
786.72009	136	
789.33949	134	
790.32402	285	1+
807.35100	1508	1+
814.47362	228	
817.82872	168	
849.99708	258	
929.60168	1707	1+
1042.68830	1763	1+
END IONS

###FS:    #m/z: 735.73902 #charge   3
###MaxRes:#m/z:  0.00000 #charge-128
###MS: 1420
###MSMS: 1422
BEGIN IONS
TITLE=Cmpd 487, AutoMSn(735.7390), 24.0 min
RTINSECONDS=1442.28
SCANS=MS: 1420 MSMS: 1422
PEPMASS=735.73902	9483
CHARGE=3+
339.15188	115	
342.14884	109	
406.20069	395	
578.27092	155	
611.26707	103	
637.68290	179	
644.33934	118	
731.32475	125	
733.34200	208	
734.39069	404	1+
736.06639	238	
736.38664	369	1+
738.35653	372	1+
748.40560	163	
815.45775	134	
900.49829	103	
965.03000	370	1+
END IONS

###FS:    #m/z: 454.74892 #charge   2
###MaxRes:#m/z:  0.00000 #charge-128
###MS: 1420
###MSMS: 1423
BEGIN IONS
TITLE=Cmpd 488, AutoMSn(454.7489), 24.0 min
RTINSECONDS=1442.78
SCANS=MS: 1420 MSMS: 1423
PEPMASS=454.74892	7252
CHARGE=2+
315.16931	123	
327.20676	105	
333.18732	438	1+
390.19944	498	1+
395.21571	216	1+
398.23424	106	
418.25479	136	
432.26289	137	
433.27272	521	1+
437.29830	146	
438.26902	432	1+
446.27009	183	
450.30376	399	1+
452.26067	690	1+
454.25350	638	1+
456.25828	1490	1+
558.28769	147	
575.31201	311	1+
722.38089	723	1+
END IONS

###FS:    #m/z: 552.05762 #charge   2
###MaxRes:#m/z:  0.00000 #charge-128
###MS: 1424
###MSMS: 1425
BEGIN IONS
TITLE=Cmpd 489, AutoMSn(552.0576), 24.1 min
RTINSECONDS=1445.8
SCANS=MS: 1424 MSMS: 1425
PEPMASS=552.05762	25481
CHARGE=2+
351.09850	259	
391.77358	187	
394.16328	324	1+
404.18374	176	
406.19766	465	1+
409.58185	135	
417.92410	143	
423.58681	206	
438.20735	232	
449.25126	236	
472.28323	223	
507.24439	308	
513.19592	481	1+
530.31042	142	
531.21484	170	
532.26713	406	1+
534.27889	199	
536.27833	259	1+
548.30996	1358	1+
550.30088	1572	1+
552.30848	3660	1+
560.26854	199	
562.20999	143	
577.34504	243	1+
604.25272	298	1+
626.42329	369	
634.87648	676	1+
673.39940	193	
676.25392	141	
691.41254	207	
692.31460	376	1+
694.28812	275	1+
743.44032	505	1+
748.93480	160	
757.43825	223	
757.94749	292	
790.31205	382	1+
806.43499	147	
807.34787	1405	1+
817.81995	231	
900.99490	187	
929.60031	1754	1+
1042.68981	2148	1+
END IONS

###FS:    #m/z: 735.74115 #charge   3
###MaxRes:#m/z:  0.00000 #charge-128
###MS: 1424
###MSMS: 1426
BEGIN IONS
TITLE=Cmpd 490, AutoMSn(735.7412), 24.1 min
RTINSECONDS=1446.3
SCANS=MS: 1424 MSMS: 1426
PEPMASS=735.74115	13697
CHARGE=3+
398.14794	257	1+
406.19364	218	
442.73650	141	
451.19754	129	
480.25276	120	
483.26054	134	
507.25178	215	
578.27764	105	
729.74186	102	
731.40004	159	
732.36516	701	1+
735.74165	159	
736.07469	167	
736.37333	679	1+
740.38334	208	1+
747.29408	116	
850.48703	107	
861.40961	110	
900.49866	116	
900.98229	111	
965.02977	265	
END IONS

###FS:    #m/z: 938.95105 #charge   2
###MaxRes:#m/z:  0.00000 #charge-128
###MS: 1424
###MSMS: 1427
BEGIN IONS
TITLE=Cmpd 491, AutoMSn(938.9511), 24.1 min
RTINSECONDS=1446.8
SCANS=MS: 1424 MSMS: 1427
PEPMASS=938.95105	4474
CHARGE=2+
355.19589	102	
375.17063	162	
402.18296	135	
428.19927	180	
485.22057	123	
503.22993	452	1+
588.32258	218	
598.30364	154	
616.30663	572	
618.29497	139	
729.38797	462	1+
858.43055	208	
939.44219	147	
939.69218	173	
939.96804	142	
942.50031	151	
966.77688	109	
1046.49184	128	
1046.80005	100	
1047.14248	168	
1048.14052	126	
1127.20654	140	
END IONS

###FS:    #m/z: 939.19684 #charge   2
###MaxRes:#m/z:  0.00000 #charge-128
###MS: 1428
###MSMS: 1429
BEGIN IONS
TITLE=Cmpd 492, AutoMSn(939.1968), 24.2 min
RTINSECONDS=1449.82
SCANS=MS: 1428 MSMS: 1429
PEPMASS=939.19684	20129
CHARGE=2+
318.17399	145	
355.19570	189	
375.16737	600	1+
402.18079	242	
446.20746	534	
456.23721	238	1+
485.21938	220	
503.22240	614	1+
509.21517	157	
510.69927	177	
515.26704	167	
588.30748	440	1+
598.29558	473	1+
616.30965	794	1+
644.31287	118	
711.38113	173	
724.40412	120	
729.38255	491	1+
840.41270	247	1+
858.42545	239	
885.40200	130	
885.92934	116	
886.18406	113	
939.22223	142	
939.69521	318	
966.08215	150	
966.78886	163	
1046.48225	175	
1047.50567	335	
1103.52750	127	
1127.55172	112	
1127.88030	162	
1180.54698	117	
1876.89907	591	1+
END IONS

###FS:    #m/z: 647.32719 #charge   3
###MaxRes:#m/z:  0.00000 #charge-128
###MS: 1428
###MSMS: 1430
BEGIN IONS
TITLE=Cmpd 493, AutoMSn(647.3272), 24.2 min
RTINSECONDS=1450.32
SCANS=MS: 1428 MSMS: 1430
PEPMASS=647.32719	12250
CHARGE=3+
369.17397	196	
429.17366	441	1+
439.73875	187	
480.22845	165	
480.55763	170	
504.22544	157	
519.22443	176	
521.28034	169	
551.24944	254	1+
558.21824	235	
560.77569	261	
576.26044	254	
626.24826	157	
642.34474	251	1+
644.35180	630	1+
646.34203	1455	1+
650.34738	1103	1+
654.29402	151	
657.87071	156	
664.33713	221	
669.91840	148	
671.28892	282	1+
687.27668	240	1+
689.31100	225	
705.27317	149	
710.83409	255	
711.35345	208	
765.91260	287	
766.37866	451	1+
774.87209	462	
775.36901	215	
779.36271	800	1+
818.36251	385	1+
840.05833	224	
878.43046	1461	1+
912.45490	190	
950.42428	175	
991.52193	373	1+
1659.86212	818	1+
1695.79002	729	1+
END IONS

###FS:    #m/z: 970.96855 #charge   2
###MaxRes:#m/z:  0.00000 #charge-128
###MS: 1428
###MSMS: 1431
BEGIN IONS
TITLE=Cmpd 494, AutoMSn(970.9685), 24.2 min
RTINSECONDS=1450.82
SCANS=MS: 1428 MSMS: 1431
PEPMASS=970.96855	11093
CHARGE=2+
393.20932	202	
399.23077	107	
429.16018	134	
485.21267	115	
521.25853	239	
543.22900	113	
558.19005	250	1+
576.24589	239	1+
664.34136	266	1+
689.31454	171	
710.83628	102	
767.41885	103	
774.84323	228	
775.36721	103	
779.36132	366	1+
821.37957	189	
865.59657	116	
878.43849	491	1+
904.94142	121	
905.45345	204	
950.40971	317	1+
953.44199	125	
969.03434	103	
991.51554	470	1+
1063.49610	124	
1120.54713	146	
1121.55332	168	
1695.79192	497	1+
END IONS

###FS:    #m/z: 939.19669 #charge   2
###MaxRes:#m/z:  0.00000 #charge-128
###MS: 1432
###MSMS: 1433
BEGIN IONS
TITLE=Cmpd 495, AutoMSn(939.1967), 24.2 min
RTINSECONDS=1453.85
SCANS=MS: 1432 MSMS: 1433
PEPMASS=939.19669	32470
CHARGE=2+
347.16691	149	
355.19104	320	
375.16877	1072	1+
402.18111	170	
428.19569	249	
446.21356	457	1+
455.23874	344	1+
485.21897	577	1+
503.22543	1045	1+
515.26570	209	
554.30728	311	1+
588.31285	787	1+
593.29921	145	
598.29850	504	1+
616.31053	2039	1+
649.81965	154	
711.37325	359	1+
724.40693	201	
840.41674	270	
852.45098	219	
858.43343	765	1+
885.66300	388	
886.15701	347	
965.78380	289	1+
966.09880	250	
966.46076	232	
999.50950	134	
1008.78145	172	
1046.48209	217	
1046.84245	220	
1047.16129	310	
1047.49294	150	
1047.83345	161	
1103.86768	164	
1104.19133	191	
1180.52941	173	
1180.87653	153	
1457.75487	645	1+
1769.82156	683	1+
1876.87687	1100	1+
1877.40069	1009	1+
END IONS

###FS:    #m/z: 970.46417 #charge   2
###MaxRes:#m/z:  0.00000 #charge-128
###MS: 1432
###MSMS: 1434
BEGIN IONS
TITLE=Cmpd 496, AutoMSn(970.4642), 24.2 min
RTINSECONDS=1454.35
SCANS=MS: 1432 MSMS: 1434
PEPMASS=970.46417	23773
CHARGE=2+
367.12807	111	
389.21365	266	1+
393.20221	320	
395.78019	101	
429.16406	161	
521.26311	397	1+
552.25793	102	
558.22388	111	
576.23579	167	
664.33521	418	1+
689.30472	133	
710.81975	110	
719.36445	114	
758.33838	104	
774.86824	245	
775.36963	311	
801.34409	110	
821.38076	143	
834.39804	162	
834.90309	103	
840.39491	125	
878.43736	821	1+
915.98961	196	
962.95934	184	
969.52399	122	
971.46349	148	
991.52270	522	1+
1063.49397	117	
1064.48276	105	
1120.55828	552	1+
1131.68711	120	
1695.79433	1322	1+
END IONS

###FS:    #m/z: 647.65195 #charge   3
###MaxRes:#m/z:  0.00000 #charge-128
###MS: 1432
###MSMS: 1435
BEGIN IONS
TITLE=Cmpd 497, AutoMSn(647.6519), 24.2 min
RTINSECONDS=1454.85
SCANS=MS: 1432 MSMS: 1435
PEPMASS=647.65195	23307
CHARGE=3+
357.16826	203	
376.18677	165	
390.18794	338	
412.14219	292	1+
425.72501	420	
429.17039	420	1+
437.21599	216	
439.71879	441	
480.22219	169	
482.27213	238	
519.21473	274	1+
540.19083	322	1+
543.24341	198	
551.25708	206	
558.21387	631	1+
559.61102	152	
560.78153	271	1+
576.24092	398	1+
589.30302	172	
633.30196	190	
643.32318	266	
644.32587	1703	1+
646.82508	177	
649.35002	357	
650.34005	642	1+
652.32084	242	
655.81600	232	1+
664.32913	440	1+
671.29909	720	1+
679.87135	168	
687.27729	390	1+
689.31587	539	1+
697.03251	369	
705.29249	467	1+
779.36107	1129	1+
801.33605	177	
818.37442	295	
821.37492	184	
878.43064	2197	1+
912.51822	148	
991.51843	1265	1+
1120.57484	407	
1131.68944	351	
1305.62180	510	1+
1420.67290	894	1+
1437.67050	448	1+
1529.71646	1147	1+
1548.73324	1235	1+
1659.87310	590	1+
1695.80056	1060	1+
END IONS

###FS:    #m/z: 647.65172 #charge   3
###MaxRes:#m/z:  0.00000 #charge-128
###MS: 1436
###MSMS: 1437
BEGIN IONS
TITLE=Cmpd 498, AutoMSn(647.6517), 24.3 min
RTINSECONDS=1457.88
SCANS=MS: 1436 MSMS: 1437
PEPMASS=647.65172	30339
CHARGE=3+
376.18575	175	
405.18091	151	
408.84247	188	
412.14431	178	
425.73486	142	
429.16637	702	1+
465.23468	156	
482.27005	257	
531.22347	138	
540.19934	245	1+
551.25815	461	
558.21106	413	
560.79108	580	1+
576.25134	407	1+
626.34301	278	1+
632.31430	344	1+
636.32262	229	1+
643.35394	179	
644.34439	607	1+
646.34027	1515	1+
650.34813	927	1+
654.27327	159	
654.77858	586	1+
664.33529	407	1+
666.28637	193	
671.29975	444	1+
679.96034	198	
687.28867	481	1+
697.02958	282	
705.27462	403	1+
710.83322	503	
711.34106	184	
718.34165	351	1+
742.81343	136	
765.35034	441	1+
779.37389	1930	1+
801.33895	407	1+
818.35888	273	1+
821.40599	261	1+
839.39938	150	
839.88423	236	
851.41143	436	1+
878.42941	3069	1+
911.98032	336	
912.45233	142	
946.49123	210	1+
991.51614	1644	1+
1120.56080	314	
1121.55142	154	
1131.68845	248	
1548.72033	1433	1+
1659.85476	929	1+
1695.78895	1041	1+
END IONS

###FS:    #m/z: 970.96914 #charge   2
###MaxRes:#m/z:  0.00000 #charge-128
###MS: 1436
###MSMS: 1438
BEGIN IONS
TITLE=Cmpd 499, AutoMSn(970.9691), 24.3 min
RTINSECONDS=1458.38
SCANS=MS: 1436 MSMS: 1438
PEPMASS=970.96914	29173
CHARGE=2+
389.20488	116	
393.20901	448	1+
395.79351	228	
430.16180	245	
437.21924	156	
521.26556	284	
523.27135	110	
551.24706	126	
558.20969	177	
561.28356	124	
576.23554	109	
664.34138	469	1+
671.30201	131	
679.96162	140	
689.32496	306	1+
710.84214	179	
711.34752	126	
719.34078	137	
774.86131	264	
775.36750	450	1+
779.36668	539	1+
818.35088	109	
821.38448	154	
840.36552	131	
878.44135	904	1+
904.94552	298	1+
950.41072	310	1+
962.47466	209	
970.99086	161	
971.45450	426	
991.51377	563	1+
1120.56579	310	
1121.55153	206	
1131.68677	208	
1695.80169	786	1+
END IONS

###FS:    #m/z: 507.77920 #charge   2
###MaxRes:#m/z:  0.00000 #charge-128
###MS: 1440
###MSMS: 1441
BEGIN IONS
TITLE=Cmpd 500, AutoMSn(507.7792), 24.4 min
RTINSECONDS=1461.91
SCANS=MS: 1440 MSMS: 1441
PEPMASS=507.77920	22531
CHARGE=2+
326.18159	172	
343.20861	2550	1+
376.60005	137	
397.21854	586	1+
438.27145	336	1+
449.26796	219	
451.19800	135	
456.29031	4895	1+
486.31524	213	
488.30673	149	
489.30284	156	
490.28391	331	1+
492.26999	198	
495.65057	224	
503.29195	258	
504.31236	786	1+
506.29504	3561	1+
511.29048	555	1+
642.37119	5901	1+
739.42130	15687	1+
749.52114	931	
886.48506	214	
886.49741	606	1+
END IONS

###FS:    #m/z: 1195.24773 #charge   2
###MaxRes:#m/z:  0.00000 #charge-128
###MS: 1440
###MSMS: 1442
BEGIN IONS
TITLE=Cmpd 501, AutoMSn(1195.2477), 24.4 min
RTINSECONDS=1462.41
SCANS=MS: 1440 MSMS: 1442
PEPMASS=1195.24773	4882
CHARGE=2+
366.13989	100	
394.17382	392	1+
465.21307	118	
486.18242	143	
535.81865	152	
536.25595	136	
599.35001	166	
698.40755	221	
785.44428	235	
811.33135	114	
END IONS

###FS:    #m/z: 370.21284 #charge   2
###MaxRes:#m/z:  0.00000 #charge-128
###MS: 1440
###MSMS: 1443
BEGIN IONS
TITLE=Cmpd 502, AutoMSn(370.2128), 24.4 min
RTINSECONDS=1462.91
SCANS=MS: 1440 MSMS: 1443
PEPMASS=370.21284	5023
CHARGE=2+
372.25607	110	
END IONS

###FS:    #m/z: 507.77996 #charge   2
###MaxRes:#m/z:  0.00000 #charge-128
###MS: 1444
###MSMS: 1445
BEGIN IONS
TITLE=Cmpd 503, AutoMSn(507.7800), 24.4 min
RTINSECONDS=1465.95
SCANS=MS: 1444 MSMS: 1445
PEPMASS=507.77996	65838
CHARGE=2+
326.18138	1119	
332.21345	536	
343.20603	5152	1+
376.59791	341	
395.79274	330	
397.22002	1249	
439.26170	776	
455.31105	590	
456.29118	9536	1+
504.31134	884	
506.29850	3704	1+
511.27954	513	
642.37026	14627	1+
722.38849	357	
739.42374	36921	1+
886.48915	367	
886.49732	1695	1+
END IONS

###FS:    #m/z: 370.21592 #charge   2
###MaxRes:#m/z:  0.00000 #charge-128
###MS: 1444
###MSMS: 1446
BEGIN IONS
TITLE=Cmpd 504, AutoMSn(370.2159), 24.4 min
RTINSECONDS=1466.45
SCANS=MS: 1444 MSMS: 1446
PEPMASS=370.21592	10903
CHARGE=2+
334.25024	101	
348.22391	100	
354.26597	272	1+
368.21880	146	
369.23033	331	1+
372.26764	396	
374.28022	202	
376.61063	298	
END IONS

###FS:    #m/z: 739.41619 #charge   1
###MaxRes:#m/z:  0.00000 #charge-128
###MS: 1444
###MSMS: 1447
BEGIN IONS
TITLE=Cmpd 505, AutoMSn(739.4162), 24.4 min
RTINSECONDS=1466.95
SCANS=MS: 1444 MSMS: 1447
PEPMASS=739.41619	5984
CHARGE=1+
361.10745	106	
399.17903	100	
455.19009	139	
543.31495	107	
550.99618	120	
571.23491	124	
600.34147	477	1+
699.23588	117	
END IONS

###FS:    #m/z: 507.77959 #charge   2
###MaxRes:#m/z:  0.00000 #charge-128
###MS: 1448
###MSMS: 1449
BEGIN IONS
TITLE=Cmpd 506, AutoMSn(507.7796), 24.5 min
RTINSECONDS=1469.97
SCANS=MS: 1448 MSMS: 1449
PEPMASS=507.77959	106978
CHARGE=2+
326.18249	2126	
332.21904	560	
343.20658	8384	1+
397.22093	1547	
439.26221	985	
456.29275	14691	1+
504.29987	1568	1+
506.29909	3649	1+
515.77520	464	
642.36756	19995	1+
722.39663	581	
739.42162	57396	1+
886.49853	2044	1+
END IONS

###FS:    #m/z: 370.21517 #charge   2
###MaxRes:#m/z:  0.00000 #charge-128
###MS: 1448
###MSMS: 1450
BEGIN IONS
TITLE=Cmpd 507, AutoMSn(370.2152), 24.5 min
RTINSECONDS=1470.47
SCANS=MS: 1448 MSMS: 1450
PEPMASS=370.21517	17719
CHARGE=2+
315.18785	100	
350.22436	114	
356.26236	159	
367.23305	538	1+
372.25959	165	
374.27499	359	1+
374.63074	221	
376.59861	317	
END IONS

###FS:    #m/z: 739.41839 #charge   1
###MaxRes:#m/z:  0.00000 #charge-128
###MS: 1448
###MSMS: 1451
BEGIN IONS
TITLE=Cmpd 508, AutoMSn(739.4184), 24.5 min
RTINSECONDS=1470.97
SCANS=MS: 1448 MSMS: 1451
PEPMASS=739.41839	10687
CHARGE=1+
330.15918	191	
370.22497	262	
431.72144	110	
446.21197	102	
449.27301	130	
463.21867	237	
479.74655	349	
487.22266	137	
513.73164	212	
543.32157	369	
546.25416	144	
546.74438	207	
550.99059	100	
555.24878	441	
555.75973	202	
560.78888	115	
564.27125	102	
600.33911	824	1+
699.24997	279	1+
715.36991	504	1+
736.36513	300	1+
738.37934	445	1+
END IONS

###FS:    #m/z: 334.29181 #charge-128
###MaxRes:#m/z:  0.00000 #charge-128
###MS: 1452
###MSMS: 1453
BEGIN IONS
TITLE=Cmpd 509, AutoMSn(334.2918), 24.6 min
RTINSECONDS=1473.99
SCANS=MS: 1452 MSMS: 1453
PEPMASS=334.29181	15268

314.26614	122	
316.29045	132	
334.29297	584	
END IONS

###FS:    #m/z: 700.68616 #charge   3
###MaxRes:#m/z:  0.00000 #charge-128
###MS: 1452
###MSMS: 1454
BEGIN IONS
TITLE=Cmpd 510, AutoMSn(700.6862), 24.6 min
RTINSECONDS=1474.49
SCANS=MS: 1452 MSMS: 1454
PEPMASS=700.68616	11493
CHARGE=3+
353.15988	119	
355.15869	244	
370.22544	332	1+
380.16734	117	
422.69244	192	
428.21748	119	
438.19531	309	
442.18605	145	
443.74364	164	
456.20882	301	1+
486.26070	240	
525.22677	209	
543.24709	187	
566.26662	230	1+
583.31619	5389	1+
591.41981	122	
592.32571	132	
608.31368	121	
619.83848	290	
630.26182	161	
648.27088	545	1+
682.38294	142	
696.37731	1433	1+
700.35373	601	1+
702.36549	1004	1+
705.10795	399	
706.20232	279	
706.27185	196	
712.14720	196	
743.34672	133	
761.35984	553	1+
797.44528	1170	1+
846.40134	124	
862.41331	346	1+
913.41174	153	
926.50188	558	1+
931.43787	1021	1+
949.44749	380	1+
1151.61043	1774	1+
1151.62045	144	
END IONS

###FS:    #m/z: 739.41813 #charge   1
###MaxRes:#m/z:  0.00000 #charge-128
###MS: 1452
###MSMS: 1455
BEGIN IONS
TITLE=Cmpd 511, AutoMSn(739.4181), 24.6 min
RTINSECONDS=1475
SCANS=MS: 1452 MSMS: 1455
PEPMASS=739.41813	11362
CHARGE=1+
330.17072	111	
350.12547	152	
370.22646	108	
398.66387	164	
407.17168	156	
431.21420	101	
476.27698	110	
502.46654	157	
504.72806	353	
513.72741	180	
537.23669	113	
543.30824	313	1+
545.78113	114	
555.24914	242	
555.76396	166	
595.26604	103	
600.34395	1180	1+
611.79703	173	
612.28435	327	
615.79071	151	
628.79016	118	
629.31053	162	
685.35370	106	
699.25482	454	1+
715.37615	954	1+
725.31402	125	
736.35745	122	
737.34238	227	
738.40648	383	1+
END IONS

###FS:    #m/z: 334.29326 #charge-128
###MaxRes:#m/z:  0.00000 #charge-128
###MS: 1456
###MSMS: 1457
BEGIN IONS
TITLE=Cmpd 512, AutoMSn(334.2933), 24.6 min
RTINSECONDS=1478.02
SCANS=MS: 1456 MSMS: 1457
PEPMASS=334.29326	19405

334.28792	409	1+
END IONS

###FS:    #m/z: 700.68630 #charge   3
###MaxRes:#m/z:  0.00000 #charge-128
###MS: 1456
###MSMS: 1458
BEGIN IONS
TITLE=Cmpd 513, AutoMSn(700.6863), 24.6 min
RTINSECONDS=1478.52
SCANS=MS: 1456 MSMS: 1458
PEPMASS=700.68630	15208
CHARGE=3+
355.15418	315	1+
370.22548	526	1+
422.71137	380	
438.19448	261	
456.21916	335	1+
466.22219	264	
486.26108	275	
525.23486	272	
559.24768	133	
565.24369	169	
567.79926	373	
568.28973	279	1+
583.31720	4657	1+
587.77175	173	
591.29161	130	
620.31647	164	
630.27462	305	1+
643.29141	242	1+
648.28398	301	
651.25763	127	
696.38739	1159	1+
699.31560	290	
700.35559	518	1+
702.35366	240	
703.36802	653	1+
706.19435	294	
706.26637	151	
713.22793	332	
739.38674	166	
740.43714	555	1+
743.36316	152	
748.40579	145	
761.35395	424	1+
797.44823	1055	1+
862.40560	215	
913.41888	275	
926.49675	488	1+
931.42388	199	
949.44690	268	1+
1151.60673	1455	1+
1151.60907	164	
END IONS

###FS:    #m/z: 751.75754 #charge   1
###MaxRes:#m/z:  0.00000 #charge-128
###MS: 1456
###MSMS: 1459
BEGIN IONS
TITLE=Cmpd 514, AutoMSn(751.7575), 24.7 min
RTINSECONDS=1479.02
SCANS=MS: 1456 MSMS: 1459
PEPMASS=751.75754	8436
CHARGE=1+
373.14627	121	
455.23104	160	
485.20697	133	
486.77069	101	
541.24765	119	
583.32419	104	
588.30654	221	
592.81312	161	
598.28819	172	
601.33576	102	
616.32101	417	1+
729.37360	235	1+
731.38425	173	
738.31026	120	
747.34428	113	
748.39631	473	1+
751.36323	226	
END IONS

###FS:    #m/z: 334.29362 #charge-128
###MaxRes:#m/z:  0.00000 #charge-128
###MS: 1460
###MSMS: 1461
BEGIN IONS
TITLE=Cmpd 515, AutoMSn(334.2936), 24.7 min
RTINSECONDS=1482.04
SCANS=MS: 1460 MSMS: 1461
PEPMASS=334.29362	23429

316.27809	254	
332.26695	115	
334.29042	348	
END IONS

###FS:    #m/z: 700.68900 #charge   3
###MaxRes:#m/z:  0.00000 #charge-128
###MS: 1460
###MSMS: 1462
BEGIN IONS
TITLE=Cmpd 516, AutoMSn(700.6890), 24.7 min
RTINSECONDS=1482.54
SCANS=MS: 1460 MSMS: 1462
PEPMASS=700.68900	11517
CHARGE=3+
355.15262	526	1+
371.23823	215	
422.70274	126	
438.21072	247	
460.21759	115	
466.23028	197	
472.24478	114	
486.27884	145	
515.25337	115	
525.22148	227	
565.27164	116	
567.30466	169	
567.79112	215	
583.31748	3320	1+
591.31504	364	1+
616.32032	120	
627.27766	114	
648.27188	134	
650.26270	139	
685.34208	110	
696.38340	667	1+
698.36821	755	1+
701.34237	1168	1+
702.83447	133	
711.04991	181	
712.17672	370	1+
761.36693	136	
781.58556	172	
797.42485	203	
798.45580	395	1+
844.41880	120	
863.41133	114	
932.43420	165	
949.46086	258	1+
1151.60692	1260	1+
END IONS

###FS:    #m/z: 348.26993 #charge-128
###MaxRes:#m/z:  0.00000 #charge-128
###MS: 1460
###MSMS: 1463
BEGIN IONS
TITLE=Cmpd 517, AutoMSn(348.2699), 24.7 min
RTINSECONDS=1483.04
SCANS=MS: 1460 MSMS: 1463
PEPMASS=348.26993	10038

330.26699	214	
348.27505	516	1+
END IONS

###FS:    #m/z: 348.27216 #charge-128
###MaxRes:#m/z:  0.00000 #charge-128
###MS: 1464
###MSMS: 1465
BEGIN IONS
TITLE=Cmpd 518, AutoMSn(348.2722), 24.8 min
RTINSECONDS=1486.07
SCANS=MS: 1464 MSMS: 1465
PEPMASS=348.27216	15565

330.25996	391	1+
348.26907	354	
361.21781	100	
END IONS

###FS:    #m/z: 503.29835 #charge   1
###MaxRes:#m/z:  0.00000 #charge-128
###MS: 1464
###MSMS: 1467
BEGIN IONS
TITLE=Cmpd 519, AutoMSn(503.2983), 24.8 min
RTINSECONDS=1487.07
SCANS=MS: 1464 MSMS: 1467
PEPMASS=503.29835	6713
CHARGE=1+
326.17860	178	
343.21087	504	
358.22906	100	
428.22874	115	
439.26729	291	1+
456.28926	537	
484.30495	177	
486.31366	131	
488.30068	285	
491.58710	164	
500.28340	357	
502.27944	436	1+
END IONS

###FS:    #m/z: 503.30208 #charge   1
###MaxRes:#m/z:  0.00000 #charge-128
###MS: 1468
###MSMS: 1470
BEGIN IONS
TITLE=Cmpd 520, AutoMSn(503.3021), 24.8 min
RTINSECONDS=1490.6
SCANS=MS: 1468 MSMS: 1470
PEPMASS=503.30208	15025
CHARGE=1+
326.18107	132	
343.20161	232	
388.20195	108	
403.23955	133	
439.27035	114	
442.28499	156	
446.24104	298	
449.25581	273	
456.28766	353	
475.49291	148	
482.27207	189	
484.27270	275	1+
487.30175	263	1+
491.59027	144	
499.27733	115	
501.30884	174	
502.30657	481	
END IONS

###FS:    #m/z: 348.27155 #charge-128
###MaxRes:#m/z:  0.00000 #charge-128
###MS: 1468
###MSMS: 1471
BEGIN IONS
TITLE=Cmpd 521, AutoMSn(348.2716), 24.9 min
RTINSECONDS=1491.1
SCANS=MS: 1468 MSMS: 1471
PEPMASS=348.27155	15381

330.24791	129	
348.27588	296	
END IONS

###FS:    #m/z: 503.30362 #charge   1
###MaxRes:#m/z:  0.00000 #charge-128
###MS: 1472
###MSMS: 1473
BEGIN IONS
TITLE=Cmpd 522, AutoMSn(503.3036), 24.9 min
RTINSECONDS=1494.12
SCANS=MS: 1472 MSMS: 1473
PEPMASS=503.30362	28159
CHARGE=1+
326.19643	121	
332.22439	236	
343.20566	136	
397.23488	138	
404.19739	152	
421.22375	109	
456.30138	170	
484.31514	204	
486.28380	168	
488.31833	177	
499.28000	115	
500.28562	439	1+
502.31738	253	
503.25015	159	
END IONS

###FS:    #m/z: 695.00783 #charge   3
###MaxRes:#m/z:  0.00000 #charge-128
###MS: 1472
###MSMS: 1474
BEGIN IONS
TITLE=Cmpd 523, AutoMSn(695.0078), 24.9 min
RTINSECONDS=1494.62
SCANS=MS: 1472 MSMS: 1474
PEPMASS=695.00783	15438
CHARGE=3+
375.20618	249	
388.21240	144	
394.13914	152	
409.19474	200	
425.72371	191	
503.25348	153	
523.25063	164	
541.19733	138	
558.21124	326	1+
560.78624	439	
561.28281	150	
565.95157	132	
576.25475	153	
629.30314	143	
632.29672	305	1+
645.31282	376	1+
663.33963	423	1+
672.34863	221	1+
676.35092	135	
689.33420	211	
690.35868	349	1+
692.34042	402	1+
694.36429	555	1+
696.35424	1090	1+
761.34705	267	
774.86426	300	
775.36385	184	
779.36581	857	1+
817.36764	161	
825.42261	128	
848.39000	301	
848.90157	383	
874.41485	172	
878.43704	2555	1+
963.53461	265	1+
991.52367	1069	1+
1003.46578	187	
1120.56030	226	
END IONS

###FS:    #m/z: 695.00953 #charge   3
###MaxRes:#m/z:  0.00000 #charge-128
###MS: 1476
###MSMS: 1477
BEGIN IONS
TITLE=Cmpd 524, AutoMSn(695.0095), 25.0 min
RTINSECONDS=1498.14
SCANS=MS: 1476 MSMS: 1477
PEPMASS=695.00953	25824
CHARGE=3+
371.18937	292	1+
375.19614	344	
394.14028	219	1+
425.71975	546	
429.17080	244	1+
446.23065	136	
472.26042	139	
482.26985	334	1+
534.27329	329	1+
541.19925	185	
543.24966	179	
551.26573	266	1+
558.20908	306	1+
589.30333	237	
645.32195	291	1+
664.33810	388	
689.33754	147	
690.36253	353	1+
692.34682	336	
693.37221	285	
694.35521	1523	1+
699.34886	322	1+
705.10204	144	
705.28417	149	
706.18776	423	
710.82836	434	
711.33223	146	
719.34593	233	1+
765.35352	313	1+
774.86753	282	
775.37739	297	1+
779.37317	1564	1+
803.34378	141	
818.36200	289	
839.38478	249	1+
860.42007	260	1+
874.40133	276	
878.43038	3368	1+
884.24738	294	
905.44588	161	
932.39044	199	
961.92483	135	
963.46179	289	1+
964.51625	250	1+
991.51059	1013	1+
1120.56043	1245	1+
1131.68540	260	
1695.79694	712	1+
END IONS

###FS:    #m/z: 1042.00480 #charge   2
###MaxRes:#m/z:  0.00000 #charge-128
###MS: 1476
###MSMS: 1478
BEGIN IONS
TITLE=Cmpd 525, AutoMSn(1042.0048), 25.0 min
RTINSECONDS=1498.65
SCANS=MS: 1476 MSMS: 1478
PEPMASS=1042.00480	14689
CHARGE=2+
375.19810	106	
535.28016	165	
551.26230	132	
663.34155	123	
664.34651	342	1+
766.36684	108	
779.34996	318	1+
848.40362	131	
848.89696	210	
850.41922	107	
878.43066	172	
991.51152	104	
997.47629	119	
1042.01018	118	
END IONS

###FS:    #m/z: 695.00959 #charge   3
###MaxRes:#m/z:  0.00000 #charge-128
###MS: 1480
###MSMS: 1481
BEGIN IONS
TITLE=Cmpd 526, AutoMSn(695.0096), 25.0 min
RTINSECONDS=1502.17
SCANS=MS: 1480 MSMS: 1481
PEPMASS=695.00959	32078
CHARGE=3+
375.20270	184	
390.19131	241	
411.15064	225	1+
429.17759	237	1+
456.22062	255	1+
480.23456	149	
511.26359	165	
518.25354	214	
540.20016	249	1+
551.27051	300	1+
560.78659	416	
583.32036	163	
589.30393	383	1+
635.63172	281	
635.73624	200	
646.32377	152	
653.29280	311	1+
663.34183	430	1+
671.27792	180	
677.30086	146	
679.95776	148	
687.26797	286	1+
689.32482	172	
691.34202	278	
692.35708	1113	1+
696.36892	659	1+
697.03173	293	
698.36320	688	1+
705.10869	272	
705.26852	292	1+
710.84207	304	
765.36238	325	1+
779.36219	989	1+
800.35378	204	
803.38170	149	
818.35924	275	
839.37377	338	1+
850.43309	171	
850.44534	721	1+
874.41097	533	1+
878.43459	3824	1+
905.94222	146	
933.41425	161	
963.52319	744	1+
991.52482	1136	1+
1131.68235	472	
1548.72380	834	1+
1695.78884	590	1+
END IONS

###FS:    #m/z: 520.32959 #charge   1
###MaxRes:#m/z:  0.00000 #charge-128
###MS: 1480
###MSMS: 1482
BEGIN IONS
TITLE=Cmpd 527, AutoMSn(520.3296), 25.0 min
RTINSECONDS=1502.67
SCANS=MS: 1480 MSMS: 1482
PEPMASS=520.32959	19471
CHARGE=1+
342.26489	125	
458.28376	195	
468.27330	108	
470.28713	114	
474.27226	133	
500.29735	268	1+
502.29618	415	1+
506.32558	142	
516.31358	305	1+
518.34161	470	
520.31207	479	1+
END IONS

###FS:    #m/z: 1042.00582 #charge   2
###MaxRes:#m/z:  0.00000 #charge-128
###MS: 1480
###MSMS: 1483
BEGIN IONS
TITLE=Cmpd 528, AutoMSn(1042.0058), 25.1 min
RTINSECONDS=1503.18
SCANS=MS: 1480 MSMS: 1483
PEPMASS=1042.00582	15474
CHARGE=2+
366.13551	236	
388.21348	390	1+
412.21832	100	
446.23876	121	
664.34564	136	
775.39297	136	
840.39028	113	
878.44374	241	
991.53519	158	
1042.00154	193	
1120.56467	141	
1121.55466	115	
1131.69006	179	
END IONS

###FS:    #m/z: 520.32953 #charge   1
###MaxRes:#m/z:  0.00000 #charge-128
###MS: 1484
###MSMS: 1485
BEGIN IONS
TITLE=Cmpd 529, AutoMSn(520.3295), 25.1 min
RTINSECONDS=1506.19
SCANS=MS: 1484 MSMS: 1485
PEPMASS=520.32953	21633
CHARGE=1+
439.10819	102	
472.27564	136	
480.30296	117	
498.30657	140	
500.29525	105	
502.30250	390	1+
509.78189	221	
516.29808	422	1+
518.29175	594	1+
520.29763	1318	1+
END IONS

###FS:    #m/z: 1042.00711 #charge   2
###MaxRes:#m/z:  0.00000 #charge-128
###MS: 1484
###MSMS: 1486
BEGIN IONS
TITLE=Cmpd 530, AutoMSn(1042.0071), 25.1 min
RTINSECONDS=1506.69
SCANS=MS: 1484 MSMS: 1486
PEPMASS=1042.00711	13978
CHARGE=2+
366.14630	110	
388.20753	182	
664.33007	451	1+
760.30582	134	
776.36546	106	
878.43390	177	
1008.02276	108	
1042.50544	177	
END IONS

###FS:    #m/z: 510.23691 #charge   2
###MaxRes:#m/z:  0.00000 #charge-128
###MS: 1484
###MSMS: 1487
BEGIN IONS
TITLE=Cmpd 531, AutoMSn(510.2369), 25.1 min
RTINSECONDS=1507.19
SCANS=MS: 1484 MSMS: 1487
PEPMASS=510.23691	11683
CHARGE=2+
314.12709	165	
324.10098	203	
326.18013	161	
342.10671	619	1+
343.20876	303	
367.13489	131	
390.22638	106	
393.12265	359	
397.23390	102	
398.18022	176	
415.20420	275	1+
432.22710	102	
433.21704	373	
439.12875	662	1+
450.24296	3484	1+
456.28246	548	1+
457.13750	1805	1+
488.30071	140	
489.26579	370	1+
492.27377	591	1+
496.31178	118	
506.31135	1006	1+
508.30801	966	1+
509.22441	422	
510.30310	880	1+
512.29207	712	1+
514.30463	473	
521.78628	241	
524.23743	125	
563.32706	1464	1+
570.21988	543	1+
573.31599	134	
642.36663	801	1+
678.35454	1320	1+
739.42397	2047	1+
761.39198	235	
779.40287	918	1+
END IONS

###FS:    #m/z: 520.32924 #charge   1
###MaxRes:#m/z:  0.00000 #charge-128
###MS: 1488
###MSMS: 1489
BEGIN IONS
TITLE=Cmpd 532, AutoMSn(520.3292), 25.2 min
RTINSECONDS=1510.21
SCANS=MS: 1488 MSMS: 1489
PEPMASS=520.32924	21783
CHARGE=1+
334.22032	122	
335.14150	202	1+
438.11618	216	
444.27699	112	
454.32179	107	
458.29532	143	
461.41489	139	
475.49633	112	
485.29789	100	
500.35125	115	
501.23679	134	
502.30812	159	
504.32128	265	1+
506.29595	170	
509.78687	278	
516.31175	384	1+
518.31644	519	1+
520.31067	429	1+
END IONS

###FS:    #m/z: 729.38237 #charge   3
###MaxRes:#m/z:  0.00000 #charge-128
###MS: 1488
###MSMS: 1490
BEGIN IONS
TITLE=Cmpd 533, AutoMSn(729.3824), 25.2 min
RTINSECONDS=1510.71
SCANS=MS: 1488 MSMS: 1490
PEPMASS=729.38237	12849
CHARGE=3+
367.17284	187	
390.18881	243	
412.15075	160	
430.15796	171	
446.73666	201	
482.27098	219	
501.22199	207	
546.80233	145	
552.28461	214	1+
553.81976	201	
554.32217	264	1+
560.77456	356	
579.27135	145	
582.29424	216	1+
632.31201	146	
664.33496	167	
666.27787	141	
683.89046	459	1+
709.35398	376	1+
710.82511	225	
724.26281	138	
725.38101	135	
726.36454	508	1+
728.38765	830	1+
732.38247	509	1+
739.39764	179	
747.91977	237	
748.42974	247	
765.34393	206	
779.37195	601	1+
812.45332	229	
850.44095	526	1+
869.47076	156	
878.43488	2147	1+
884.43468	267	1+
897.96824	256	
898.48034	231	1+
962.49727	143	
991.52308	1334	1+
1219.70874	843	1+
END IONS

###FS:    #m/z: 689.34917 #charge   2
###MaxRes:#m/z:  0.00000 #charge-128
###MS: 1488
###MSMS: 1491
BEGIN IONS
TITLE=Cmpd 534, AutoMSn(689.3492), 25.2 min
RTINSECONDS=1511.21
SCANS=MS: 1488 MSMS: 1491
PEPMASS=689.34917	12268
CHARGE=2+
336.15006	380	1+
342.15247	118	
387.18235	122	
397.19453	109	
447.19676	164	
470.21243	491	1+
473.23752	104	
556.15434	120	
556.31496	134	
573.33073	3070	1+
603.31074	402	
603.81835	144	
633.27229	129	
652.37635	101	
673.34313	105	
686.38522	422	1+
688.35862	341	
689.36047	1386	1+
694.38598	164	
697.06641	433	1+
759.40843	1348	1+
768.56664	154	
945.48724	470	1+
1042.54525	2530	1+
END IONS

###FS:    #m/z: 729.63478 #charge   2
###MaxRes:#m/z:  0.00000 #charge-128
###MS: 1492
###MSMS: 1493
BEGIN IONS
TITLE=Cmpd 535, AutoMSn(729.6348), 25.2 min
RTINSECONDS=1514.24
SCANS=MS: 1492 MSMS: 1493
PEPMASS=729.63478	20328
CHARGE=2+
359.18223	138	
390.18665	356	1+
417.20460	140	
430.14971	153	
468.21523	178	
541.20041	122	
546.78223	121	
547.28384	153	
551.25202	207	
553.82143	257	
554.32733	302	
560.78365	281	
561.29002	242	
576.30313	133	
583.32485	203	
589.28186	125	
610.36173	434	
610.87040	353	
663.34336	337	1+
692.74469	176	
694.36347	131	
710.86566	167	
714.38278	263	1+
725.38237	378	1+
727.35819	718	1+
730.36700	606	1+
732.40387	205	
733.34026	522	1+
747.92166	416	1+
779.36970	890	1+
812.42434	276	1+
878.43553	2927	1+
897.98029	396	1+
962.49514	160	
963.01757	129	
963.52770	347	1+
991.51790	1485	1+
1120.56817	149	
1131.68462	421	
1366.78382	1796	1+
END IONS

###FS:    #m/z: 689.35081 #charge   2
###MaxRes:#m/z:  0.00000 #charge-128
###MS: 1492
###MSMS: 1494
BEGIN IONS
TITLE=Cmpd 536, AutoMSn(689.3508), 25.2 min
RTINSECONDS=1514.74
SCANS=MS: 1492 MSMS: 1494
PEPMASS=689.35081	16369
CHARGE=2+
355.19832	130	
371.16586	129	
397.17713	110	
412.14534	104	
433.19089	108	
447.20971	123	
470.21345	336	
521.27553	466	1+
550.27496	107	
556.30515	161	
573.33256	2624	1+
603.33223	119	
603.81265	275	1+
633.28390	152	
668.34912	164	
669.34405	295	1+
685.37360	357	1+
687.34520	180	
688.34486	1108	1+
693.33215	240	1+
697.03126	353	
759.40213	1267	1+
768.58704	423	
945.48648	464	1+
1042.54943	2839	1+
END IONS

###FS:    #m/z: 971.46279 #charge   3
###MaxRes:#m/z:  0.00000 #charge-128
###MS: 1492
###MSMS: 1495
BEGIN IONS
TITLE=Cmpd 537, AutoMSn(971.4628), 25.3 min
RTINSECONDS=1515.24
SCANS=MS: 1492 MSMS: 1495
PEPMASS=971.46279	6057
CHARGE=3+
442.72717	142	
487.27672	132	
971.97773	103	
972.17395	230	
972.47040	252	
972.85366	165	
END IONS

###FS:    #m/z: 729.38079 #charge   3
###MaxRes:#m/z:  0.00000 #charge-128
###MS: 1496
###MSMS: 1497
BEGIN IONS
TITLE=Cmpd 538, AutoMSn(729.3808), 25.3 min
RTINSECONDS=1518.26
SCANS=MS: 1496 MSMS: 1497
PEPMASS=729.38079	19547
CHARGE=3+
379.70299	245	1+
425.71985	239	
430.17034	174	
489.26047	151	
496.27524	209	
551.25458	261	1+
553.81402	223	
554.31390	189	
583.33415	267	
590.30775	274	1+
596.23619	149	
601.34464	249	1+
646.80677	132	
648.35113	160	
657.89096	136	
658.38828	195	
664.34944	135	
679.96242	168	
710.33201	344	1+
725.39397	237	1+
727.31714	179	
728.41324	218	
729.37926	886	1+
733.39727	464	1+
735.12185	406	
752.91123	157	
758.39685	150	
765.32138	209	
779.37197	1145	1+
812.45698	128	
812.93797	157	
878.42810	2944	1+
889.48208	128	
897.95583	140	
963.50038	365	1+
991.52950	358	
992.52849	917	1+
1120.56803	1052	1+
1219.71440	1097	1+
1366.79025	1231	1+
1494.83608	1293	1+
1559.79878	382	1+
1737.90467	546	1+
1905.95717	335	1+
END IONS

###FS:    #m/z: 689.35009 #charge   2
###MaxRes:#m/z:  0.00000 #charge-128
###MS: 1496
###MSMS: 1498
BEGIN IONS
TITLE=Cmpd 539, AutoMSn(689.3501), 25.3 min
RTINSECONDS=1518.76
SCANS=MS: 1496 MSMS: 1498
PEPMASS=689.35009	16129
CHARGE=2+
324.11191	140	
372.18434	101	
380.21458	118	
392.24718	153	
409.15229	108	
433.20398	110	
447.20729	181	
460.25543	100	
470.21844	379	1+
477.20822	103	
502.24610	139	
557.19339	122	
573.33169	2663	1+
603.30101	112	
603.81236	357	
656.31607	111	
684.38760	108	
685.34764	121	
686.36852	140	
687.33072	321	1+
689.38889	215	
690.38465	243	
691.33349	438	1+
694.35526	162	
695.95775	326	
696.04226	731	1+
696.18793	149	
759.41650	1210	1+
878.41646	129	
945.49489	303	1+
955.77917	197	
1042.55010	3074	1+
END IONS

###FS:    #m/z: 360.30322 #charge   1
###MaxRes:#m/z:  0.00000 #charge-128
###MS: 1496
###MSMS: 1499
BEGIN IONS
TITLE=Cmpd 540, AutoMSn(360.3032), 25.3 min
RTINSECONDS=1519.26
SCANS=MS: 1496 MSMS: 1499
PEPMASS=360.30322	7385
CHARGE=1+
324.28581	486	
340.28204	427	
342.29265	1146	1+
358.29054	145	
360.29994	250	
END IONS

###FS:    #m/z: 360.30189 #charge   1
###MaxRes:#m/z:  0.00000 #charge-128
###MS: 1500
###MSMS: 1501
BEGIN IONS
TITLE=Cmpd 541, AutoMSn(360.3019), 25.4 min
RTINSECONDS=1522.28
SCANS=MS: 1500 MSMS: 1501
PEPMASS=360.30189	8803
CHARGE=1+
324.29046	484	
340.28231	453	
342.29077	1448	1+
358.30111	133	
360.29717	316	
END IONS

###FS:    #m/z: 645.31900 #charge   1
###MaxRes:#m/z:  0.00000 #charge-128
###MS: 1500
###MSMS: 1502
BEGIN IONS
TITLE=Cmpd 542, AutoMSn(645.3190), 25.4 min
RTINSECONDS=1522.79
SCANS=MS: 1500 MSMS: 1502
PEPMASS=645.31900	4428
CHARGE=1+
382.24953	120	
386.15440	118	
642.35684	279	
644.36891	381	1+
END IONS

###FS:    #m/z: 404.32179 #charge-128
###MaxRes:#m/z:  0.00000 #charge-128
###MS: 1500
###MSMS: 1503
BEGIN IONS
TITLE=Cmpd 543, AutoMSn(404.3218), 25.4 min
RTINSECONDS=1523.29
SCANS=MS: 1500 MSMS: 1503
PEPMASS=404.32179	4154

324.29246	160	
368.31932	243	
382.24097	104	
384.28769	176	
386.31162	320	
388.31018	222	
390.21050	100	
400.27104	138	
402.30591	215	
404.32087	128	
406.30080	674	1+
412.94899	176	
END IONS

###FS:    #m/z: 360.30459 #charge   1
###MaxRes:#m/z:  0.00000 #charge-128
###MS: 1504
###MSMS: 1505
BEGIN IONS
TITLE=Cmpd 544, AutoMSn(360.3046), 25.4 min
RTINSECONDS=1526.31
SCANS=MS: 1504 MSMS: 1505
PEPMASS=360.30459	9675
CHARGE=1+
324.29123	795	1+
340.27519	325	1+
342.29441	1345	1+
358.28800	229	
360.29741	298	
END IONS

###FS:    #m/z: 666.85099 #charge   1
###MaxRes:#m/z:  0.00000 #charge-128
###MS: 1504
###MSMS: 1506
BEGIN IONS
TITLE=Cmpd 545, AutoMSn(666.8510), 25.4 min
RTINSECONDS=1526.81
SCANS=MS: 1504 MSMS: 1506
PEPMASS=666.85099	3651
CHARGE=1+
393.18474	100	
571.35577	133	
626.37421	111	
646.30773	157	
650.33072	111	
654.74831	152	
662.36542	125	
664.35514	134	
666.38062	211	
END IONS

###FS:    #m/z: 404.32346 #charge   3
###MaxRes:#m/z:  0.00000 #charge-128
###MS: 1504
###MSMS: 1507
BEGIN IONS
TITLE=Cmpd 546, AutoMSn(404.3235), 25.5 min
RTINSECONDS=1527.31
SCANS=MS: 1504 MSMS: 1507
PEPMASS=404.32346	5028
CHARGE=3+
351.18692	100	
358.19497	148	
368.32024	184	
384.29672	110	
386.32206	411	
388.28939	175	
401.30543	108	
402.30175	216	
404.34330	144	
406.31416	562	
END IONS

###FS:    #m/z: 1090.31587 #charge   2
###MaxRes:#m/z:  0.00000 #charge-128
###MS: 1508
###MSMS: 1509
BEGIN IONS
TITLE=Cmpd 547, AutoMSn(1090.3159), 25.5 min
RTINSECONDS=1530.34
SCANS=MS: 1508 MSMS: 1509
PEPMASS=1090.31587	13211
CHARGE=2+
375.16671	196	
446.20772	243	
454.15350	121	
457.17887	114	
461.13475	197	
520.79429	129	
570.28350	207	
584.27961	279	1+
602.29509	702	1+
678.38212	118	
701.00601	110	
715.37866	368	
736.26449	284	1+
749.39377	170	
843.43492	300	
853.08775	148	
878.37242	111	
906.39548	131	
1049.98616	123	
1051.00590	246	
1090.34586	113	
1091.13719	129	
1100.04428	146	
1101.05737	164	
1104.48629	204	
1116.53270	127	
1172.53860	115	
1185.60574	136	
1708.86618	738	1+
1765.85928	1100	1+
1951.95383	559	1+
END IONS

###FS:    #m/z: 360.30320 #charge   1
###MaxRes:#m/z:  0.00000 #charge-128
###MS: 1508
###MSMS: 1510
BEGIN IONS
TITLE=Cmpd 548, AutoMSn(360.3032), 25.5 min
RTINSECONDS=1530.84
SCANS=MS: 1508 MSMS: 1510
PEPMASS=360.30320	11929
CHARGE=1+
324.29049	722	1+
340.28725	238	
342.29368	1067	1+
344.28080	1022	1+
360.30595	571	
END IONS

###FS:    #m/z: 1090.51779 #charge   2
###MaxRes:#m/z:  0.00000 #charge-128
###MS: 1512
###MSMS: 1513
BEGIN IONS
TITLE=Cmpd 550, AutoMSn(1090.5178), 25.6 min
RTINSECONDS=1534.36
SCANS=MS: 1512 MSMS: 1513
PEPMASS=1090.51779	47840
CHARGE=2+
350.10792	188	
355.20295	194	
375.17464	269	
446.21927	275	
461.14907	447	
490.23996	300	
503.22940	210	
570.61946	208	
574.28110	246	
584.28656	442	
602.29292	1601	1+
651.30786	190	
651.65056	367	
660.47441	196	
678.38186	319	1+
697.36304	277	
700.34317	199	
700.69031	286	1+
701.01846	312	
715.38621	888	1+
733.70121	438	
734.03770	210	
736.26119	396	1+
843.43690	1065	1+
878.36877	204	1+
900.46056	305	1+
1046.47445	387	
1091.29866	228	
1110.57555	297	
1116.48751	232	
1117.18614	191	
1173.07074	204	
1173.53811	353	
1496.77722	816	1+
1708.84349	3023	1+
1765.86955	4506	1+
1951.94731	2701	1+
2099.02340	1731	1+
2179.31233	673	1+
2179.95080	692	1+
END IONS

###FS:    #m/z: 362.29046 #charge   1
###MaxRes:#m/z:  0.00000 #charge-128
###MS: 1512
###MSMS: 1514
BEGIN IONS
TITLE=Cmpd 551, AutoMSn(362.2905), 25.6 min
RTINSECONDS=1534.86
SCANS=MS: 1512 MSMS: 1514
PEPMASS=362.29046	18086
CHARGE=1+
324.28829	595	1+
326.30401	352	1+
340.28865	351	
342.29579	786	1+
344.28724	833	1+
346.46186	117	
360.29458	250	
362.28362	1506	1+
END IONS

###FS:    #m/z: 1090.11477 #charge   2
###MaxRes:#m/z:  0.00000 #charge-128
###MS: 1512
###MSMS: 1515
BEGIN IONS
TITLE=Cmpd 552, AutoMSn(1090.1148), 25.6 min
RTINSECONDS=1535.36
SCANS=MS: 1512 MSMS: 1515
PEPMASS=1090.11477	47840
CHARGE=2+
329.13892	179	
334.16733	171	
350.10498	167	
360.17000	432	
363.20912	170	
375.17447	575	
388.16090	565	1+
397.80688	208	
398.23401	205	
411.22215	469	
429.18741	304	1+
432.19594	502	1+
439.16652	164	
444.15791	168	
446.21425	533	1+
448.17455	203	
456.18547	1038	1+
461.14684	1018	1+
471.20278	166	
473.23310	425	1+
485.21632	656	
490.24339	331	
500.23263	354	1+
503.22828	637	1+
518.22333	207	1+
535.82701	321	
546.30738	311	1+
558.25771	289	1+
574.29604	1163	1+
581.32544	343	1+
584.27989	1030	1+
602.29532	1433	1+
608.21552	297	1+
615.26697	300	1+
620.33077	185	
629.30490	313	
640.31242	213	1+
660.36820	318	1+
669.29933	528	1+
678.38262	2962	1+
691.28659	193	
697.36652	223	
702.30688	312	1+
715.37183	643	1+
726.28539	377	1+
736.27371	295	1+
802.79103	205	
806.46781	660	1+
819.39580	546	1+
843.42674	464	1+
1040.57303	738	
1041.60212	490	
1100.05791	186	
1185.10681	222	
1496.76511	2916	1+
1708.83728	974	1+
1765.86554	1592	1+
1951.94052	855	1+
END IONS

###FS:    #m/z: 1090.31795 #charge   2
###MaxRes:#m/z:  0.00000 #charge-128
###MS: 1516
###MSMS: 1517
BEGIN IONS
TITLE=Cmpd 553, AutoMSn(1090.3179), 25.6 min
RTINSECONDS=1538.39
SCANS=MS: 1516 MSMS: 1517
PEPMASS=1090.31795	43426
CHARGE=2+
321.13447	189	
355.19116	208	
375.16589	270	
397.80426	172	
446.21256	239	
461.15175	444	1+
499.91836	171	
570.61982	295	
574.28837	404	1+
584.28889	486	1+
592.30516	343	
602.29411	1115	1+
651.32149	210	
651.65632	171	
678.38286	392	
697.36313	346	1+
700.34770	417	1+
700.68091	438	1+
715.37041	893	1+
736.27077	408	1+
843.43217	626	1+
854.44210	187	
865.00643	216	
881.78249	239	1+
900.44895	243	
906.37370	171	
953.93903	219	1+
987.47324	220	
1090.52016	276	
1090.72365	381	
1090.94171	275	
1110.56015	176	
1116.52204	275	
1117.48887	271	
1173.56420	194	
1213.34645	182	
1322.11516	172	
1496.77014	933	1+
1708.84710	2807	1+
1765.86863	4768	1+
1951.94937	2218	1+
2099.00460	2071	1+
END IONS

###FS:    #m/z: 619.27341 #charge   1
###MaxRes:#m/z:  0.00000 #charge-128
###MS: 1516
###MSMS: 1518
BEGIN IONS
TITLE=Cmpd 554, AutoMSn(619.2734), 25.6 min
RTINSECONDS=1538.89
SCANS=MS: 1516 MSMS: 1518
PEPMASS=619.27341	12469
CHARGE=1+
321.13024	7433	1+
327.04557	878	
395.79198	248	
495.65485	144	
561.32378	142	
600.34977	175	
602.34742	176	
616.37391	346	1+
618.35285	238	
619.33386	231	
END IONS

###FS:    #m/z: 619.27289 #charge   1
###MaxRes:#m/z:  0.00000 #charge-128
###MS: 1520
###MSMS: 1523
BEGIN IONS
TITLE=Cmpd 555, AutoMSn(619.2729), 25.7 min
RTINSECONDS=1543.43
SCANS=MS: 1520 MSMS: 1523
PEPMASS=619.27289	23662
CHARGE=1+
321.13014	12497	1+
616.34789	208	
619.33440	215	
END IONS

###FS:    #m/z: 619.27307 #charge   1
###MaxRes:#m/z:  0.00000 #charge-128
###MS: 1524
###MSMS: 1527
BEGIN IONS
TITLE=Cmpd 556, AutoMSn(619.2731), 25.8 min
RTINSECONDS=1547.46
SCANS=MS: 1524 MSMS: 1527
PEPMASS=619.27307	25960
CHARGE=1+
321.13084	14978	1+
618.36049	538	
END IONS

###FS:    #m/z: 1042.52684 #charge   2
###MaxRes:#m/z:  0.00000 #charge-128
###MS: 1528
###MSMS: 1530
BEGIN IONS
TITLE=Cmpd 557, AutoMSn(1042.5268), 25.8 min
RTINSECONDS=1550.97
SCANS=MS: 1528 MSMS: 1530
PEPMASS=1042.52684	18920
CHARGE=2+
371.24907	131	
446.22036	253	
451.08553	545	
474.21829	225	
486.25415	158	
515.21640	160	
531.22780	151	
583.31914	2303	1+
614.32271	215	
615.28486	249	1+
635.23607	614	1+
696.41384	141	
701.33589	117	
727.35845	438	1+
745.36337	767	1+
797.44602	267	
846.41434	190	
880.42330	109	
899.42937	129	
915.41495	202	
927.48753	125	
933.44914	209	
1151.60357	513	
1152.60939	263	
1240.62448	131	
1339.68005	220	
1340.68553	112	
2084.04305	716	1+
END IONS

###FS:    #m/z: 415.21102 #charge   1
###MaxRes:#m/z:  0.00000 #charge-128
###MS: 1528
###MSMS: 1531
BEGIN IONS
TITLE=Cmpd 558, AutoMSn(415.2110), 25.9 min
RTINSECONDS=1551.48
SCANS=MS: 1528 MSMS: 1531
PEPMASS=415.21102	17822
CHARGE=1+
322.16424	102	
400.25077	106	
413.21099	150	
414.28221	144	
END IONS

###FS:    #m/z: 1042.52601 #charge   2
###MaxRes:#m/z:  0.00000 #charge-128
###MS: 1532
###MSMS: 1533
BEGIN IONS
TITLE=Cmpd 559, AutoMSn(1042.5260), 25.9 min
RTINSECONDS=1554.5
SCANS=MS: 1532 MSMS: 1533
PEPMASS=1042.52601	24932
CHARGE=2+
371.23639	169	
446.21996	119	
451.09133	440	
469.08988	125	
474.21750	131	
542.27197	147	
576.28694	129	
583.31561	2892	1+
591.31493	602	
604.28626	136	
614.28262	407	1+
617.31368	106	
632.28653	364	1+
635.23689	322	
696.39811	359	1+
717.37808	154	
727.35583	601	1+
737.34117	116	
745.37194	862	1+
797.45602	125	
828.41101	102	
846.43138	291	1+
915.45386	435	1+
927.46606	279	1+
933.45148	157	
1151.60000	325	
1152.60049	379	
1238.64217	165	
1239.64650	127	
1339.67929	260	
1340.68975	138	
2084.05888	887	1+
END IONS

###FS:    #m/z: 415.21094 #charge   1
###MaxRes:#m/z:  0.00000 #charge-128
###MS: 1532
###MSMS: 1534
BEGIN IONS
TITLE=Cmpd 560, AutoMSn(415.2109), 25.9 min
RTINSECONDS=1555
SCANS=MS: 1532 MSMS: 1534
PEPMASS=415.21094	19489
CHARGE=1+
333.15171	100	
398.29086	284	1+
402.28056	109	
413.22270	101	
414.27063	202	
END IONS

###FS:    #m/z: 547.33075 #charge   1
###MaxRes:#m/z:  0.00000 #charge-128
###MS: 1532
###MSMS: 1535
BEGIN IONS
TITLE=Cmpd 561, AutoMSn(547.3307), 25.9 min
RTINSECONDS=1555.5
SCANS=MS: 1532 MSMS: 1535
PEPMASS=547.33075	11019
CHARGE=1+
321.13689	162	
332.19077	108	
337.16186	135	
341.19913	102	
354.13768	116	
401.25072	105	
433.23414	108	
474.26058	129	
491.59897	109	
492.32447	115	
502.29341	115	
507.31574	100	
526.29660	120	
528.34735	164	
530.31322	452	1+
543.35569	196	
544.30891	536	1+
546.33690	574	1+
END IONS

###FS:    #m/z: 547.32995 #charge   1
###MaxRes:#m/z:  0.00000 #charge-128
###MS: 1536
###MSMS: 1537
BEGIN IONS
TITLE=Cmpd 562, AutoMSn(547.3300), 26.0 min
RTINSECONDS=1558.53
SCANS=MS: 1536 MSMS: 1537
PEPMASS=547.32995	21106
CHARGE=1+
404.23633	174	
486.26838	103	
526.33754	156	
528.30388	129	
530.31831	361	1+
532.33658	260	
533.94184	116	
543.15352	107	
543.30135	159	
544.33027	501	1+
546.31705	489	1+
END IONS

###FS:    #m/z: 1042.52666 #charge   2
###MaxRes:#m/z:  0.00000 #charge-128
###MS: 1536
###MSMS: 1538
BEGIN IONS
TITLE=Cmpd 563, AutoMSn(1042.5267), 26.0 min
RTINSECONDS=1559.03
SCANS=MS: 1536 MSMS: 1538
PEPMASS=1042.52666	20315
CHARGE=2+
371.23881	196	
417.14566	106	
446.22043	157	
451.08013	227	
474.22414	142	
533.23089	104	
583.31950	1966	1+
598.29455	119	
614.29747	349	1+
632.27959	134	
635.23742	443	1+
696.38091	134	
727.37371	143	
745.36168	532	1+
797.43877	188	
847.41329	276	1+
915.43456	234	1+
933.46604	116	
1034.02583	140	
1151.58127	191	
1152.60247	242	
1238.63444	109	
1239.64091	135	
1340.69265	226	
END IONS

###FS:    #m/z: 415.21208 #charge   1
###MaxRes:#m/z:  0.00000 #charge-128
###MS: 1536
###MSMS: 1539
BEGIN IONS
TITLE=Cmpd 564, AutoMSn(415.2121), 26.0 min
RTINSECONDS=1559.53
SCANS=MS: 1536 MSMS: 1539
PEPMASS=415.21208	19081
CHARGE=1+
356.27405	135	
398.27619	146	
413.24451	221	1+
END IONS

###FS:    #m/z: 547.33098 #charge   1
###MaxRes:#m/z:  0.00000 #charge-128
###MS: 1540
###MSMS: 1541
BEGIN IONS
TITLE=Cmpd 565, AutoMSn(547.3310), 26.0 min
RTINSECONDS=1562.55
SCANS=MS: 1540 MSMS: 1541
PEPMASS=547.33098	33812
CHARGE=1+
337.08659	113	
366.22790	104	
486.28641	101	
526.31952	464	1+
528.32808	351	
530.33997	203	
532.31336	226	
533.94807	136	
543.25692	131	
544.30275	466	1+
546.32679	576	1+
END IONS

###FS:    #m/z: 695.35646 #charge   3
###MaxRes:#m/z:  0.00000 #charge-128
###MS: 1540
###MSMS: 1542
BEGIN IONS
TITLE=Cmpd 566, AutoMSn(695.3565), 26.1 min
RTINSECONDS=1563.05
SCANS=MS: 1540 MSMS: 1542
PEPMASS=695.35646	26696
CHARGE=3+
355.16314	428	
371.23590	1146	1+
393.18403	217	
395.17136	785	1+
397.19327	673	
399.19137	492	1+
438.19313	256	
446.21874	306	
474.21716	423	
486.26025	866	1+
525.22997	304	
543.24661	359	
550.99394	280	
576.30738	915	
576.80751	519	
583.31701	11347	1+
591.30704	343	
614.27537	331	
626.28203	240	
632.27825	587	
656.32787	417	1+
685.83217	333	
692.39215	334	
693.37332	392	
694.36779	687	1+
696.38677	2342	1+
739.34441	332	
745.36551	624	1+
757.36178	239	
797.44435	1202	1+
828.40041	224	
846.40442	215	
915.41926	334	
926.49635	542	
928.47360	216	
END IONS

###FS:    #m/z: 564.35587 #charge   1
###MaxRes:#m/z:  0.00000 #charge-128
###MS: 1540
###MSMS: 1543
BEGIN IONS
TITLE=Cmpd 567, AutoMSn(564.3559), 26.1 min
RTINSECONDS=1563.55
SCANS=MS: 1540 MSMS: 1543
PEPMASS=564.35587	10054
CHARGE=1+
321.12905	111	
460.23769	161	
526.29121	127	
528.32359	134	
543.30982	265	1+
546.30936	366	1+
559.31757	120	
560.32671	435	1+
562.32264	841	1+
564.32696	824	1+
END IONS

###FS:    #m/z: 564.35180 #charge   1
###MaxRes:#m/z:  0.00000 #charge-128
###MS: 1544
###MSMS: 1545
BEGIN IONS
TITLE=Cmpd 568, AutoMSn(564.3518), 26.1 min
RTINSECONDS=1566.57
SCANS=MS: 1544 MSMS: 1545
PEPMASS=564.35180	13213
CHARGE=1+
321.14571	132	
373.19499	101	
502.31050	108	
529.29726	110	
544.32555	330	1+
546.33368	291	
548.31968	205	
560.34702	322	1+
562.32952	898	1+
END IONS

###FS:    #m/z: 430.14639 #charge   1
###MaxRes:#m/z:  0.00000 #charge-128
###MS: 1544
###MSMS: 1546
BEGIN IONS
TITLE=Cmpd 569, AutoMSn(430.1464), 26.1 min
RTINSECONDS=1567.08
SCANS=MS: 1544 MSMS: 1546
PEPMASS=430.14639	10519
CHARGE=1+
360.17482	120	
409.21864	106	
END IONS

###FS:    #m/z: 755.10264 #charge   3
###MaxRes:#m/z:  0.00000 #charge-128
###MS: 1544
###MSMS: 1547
BEGIN IONS
TITLE=Cmpd 570, AutoMSn(755.1026), 26.1 min
RTINSECONDS=1567.58
SCANS=MS: 1544 MSMS: 1547
PEPMASS=755.10264	4378
CHARGE=3+
436.22751	109	
453.18991	218	
455.21460	254	1+
457.20653	184	
462.28200	319	
488.28364	165	
601.35658	123	
748.44181	148	
756.40272	136	
759.35925	213	1+
END IONS

###FS:    #m/z: 564.35723 #charge   1
###MaxRes:#m/z:  0.00000 #charge-128
###MS: 1548
###MSMS: 1549
BEGIN IONS
TITLE=Cmpd 571, AutoMSn(564.3572), 26.2 min
RTINSECONDS=1570.6
SCANS=MS: 1548 MSMS: 1549
PEPMASS=564.35723	15365
CHARGE=1+
334.19065	104	
431.25158	105	
436.18034	102	
530.30677	122	
532.26794	111	
544.36021	246	
545.28734	127	
546.32634	318	1+
548.35241	206	
560.33444	607	1+
562.32735	622	1+
564.31139	1282	1+
END IONS

###FS:    #m/z: 430.14686 #charge   1
###MaxRes:#m/z:  0.00000 #charge-128
###MS: 1548
###MSMS: 1550
BEGIN IONS
TITLE=Cmpd 572, AutoMSn(430.1469), 26.2 min
RTINSECONDS=1571.1
SCANS=MS: 1548 MSMS: 1550
PEPMASS=430.14686	13387
CHARGE=1+
416.27931	111	
428.23535	114	
END IONS

###FS:    #m/z: 430.14647 #charge   1
###MaxRes:#m/z:  0.00000 #charge-128
###MS: 1551
###MSMS: 1552
BEGIN IONS
TITLE=Cmpd 573, AutoMSn(430.1465), 26.2 min
RTINSECONDS=1573.62
SCANS=MS: 1551 MSMS: 1552
PEPMASS=430.14647	12809
CHARGE=1+
386.20438	151	
412.30007	124	
414.26839	150	
428.28062	126	
429.21676	113	
END IONS

###FS:    #m/z: 936.45138 #charge   2
###MaxRes:#m/z:  0.00000 #charge-128
###MS: 1551
###MSMS: 1553
BEGIN IONS
TITLE=Cmpd 574, AutoMSn(936.4514), 26.2 min
RTINSECONDS=1574.12
SCANS=MS: 1551 MSMS: 1553
PEPMASS=936.45138	3576
CHARGE=2+
321.13186	133	
461.15231	103	
527.25192	289	1+
570.29384	114	
640.32064	701	1+
643.23602	120	
717.30419	178	
749.39597	115	
773.85956	112	
854.91152	115	
883.44983	138	
976.97559	167	
1100.42503	112	
1432.62633	110	
END IONS

###FS:    #m/z: 936.70322 #charge   2
###MaxRes:#m/z:  0.00000 #charge-128
###MS: 1554
###MSMS: 1555
BEGIN IONS
TITLE=Cmpd 575, AutoMSn(936.7032), 26.3 min
RTINSECONDS=1576.65
SCANS=MS: 1554 MSMS: 1555
PEPMASS=936.70322	16075
CHARGE=2+
357.66383	103	
391.18234	138	
446.22391	109	
509.22712	118	
527.23557	415	
534.88005	977	
558.75424	111	
612.34099	116	
637.27995	127	
640.32901	1298	1+
678.38579	279	1+
709.30326	116	
726.28866	106	
749.40132	156	
764.84594	112	
793.29789	261	1+
806.45493	100	
822.89516	120	
823.39977	161	
878.39080	173	
976.47584	101	
976.97282	195	
1005.44736	208	
1045.82384	104	
1050.49097	163	
1080.31618	160	
1099.53780	105	
1432.60547	712	1+
1545.69138	542	1+
1708.84424	868	1+
1765.86538	1242	1+
END IONS

###FS:    #m/z: 362.30916 #charge   1
###MaxRes:#m/z:  0.00000 #charge-128
###MS: 1554
###MSMS: 1556
BEGIN IONS
TITLE=Cmpd 576, AutoMSn(362.3092), 26.3 min
RTINSECONDS=1577.15
SCANS=MS: 1554 MSMS: 1556
PEPMASS=362.30916	7899
CHARGE=1+
308.29093	158	
324.27661	285	
326.30616	648	1+
330.18383	117	
340.28635	200	
342.29609	399	
344.30355	547	
358.27740	177	
360.30170	292	
362.29564	395	1+
END IONS

###FS:    #m/z: 936.70270 #charge   3
###MaxRes:#m/z:  0.00000 #charge-128
###MS: 1557
###MSMS: 1558
BEGIN IONS
TITLE=Cmpd 577, AutoMSn(936.7027), 26.3 min
RTINSECONDS=1579.67
SCANS=MS: 1557 MSMS: 1558
PEPMASS=936.70270	35229
CHARGE=3+
317.10396	133	
334.15283	296	
391.18072	202	
461.14282	239	
490.23538	217	
499.24301	156	
509.23590	213	
525.29939	161	
527.24260	849	1+
534.88506	313	
535.28839	172	
570.27869	299	1+
570.96163	138	
589.61609	133	
612.33822	455	1+
622.30948	196	
640.32655	2682	1+
651.32826	163	
678.37734	600	1+
688.30495	308	
700.34683	132	
700.69225	164	
708.28241	171	
736.26792	401	1+
793.29131	235	
800.35977	371	1+
878.40027	165	
906.38007	307	1+
915.43891	137	
976.69803	133	
1099.54224	210	
1100.03142	215	
1432.61450	1243	1+
1496.76529	1406	1+
1518.69930	409	1+
1545.69639	1755	1+
1644.75756	960	1+
1645.76686	148	
1708.84684	1841	1+
1765.86142	2663	1+
1951.95692	1252	1+
2098.98621	595	1+
END IONS

###FS:    #m/z: 1248.59467 #charge   2
###MaxRes:#m/z:  0.00000 #charge-128
###MS: 1557
###MSMS: 1559
BEGIN IONS
TITLE=Cmpd 578, AutoMSn(1248.5947), 26.3 min
RTINSECONDS=1580.17
SCANS=MS: 1557 MSMS: 1559
PEPMASS=1248.59467	2793
CHARGE=2+
321.12601	182	
657.23699	108	
1249.23215	111	
END IONS

###FS:    #m/z: 950.95772 #charge   2
###MaxRes:#m/z:  0.00000 #charge-128
###MS: 1557
###MSMS: 1560
BEGIN IONS
TITLE=Cmpd 579, AutoMSn(950.9577), 26.3 min
RTINSECONDS=1580.67
SCANS=MS: 1557 MSMS: 1560
PEPMASS=950.95772	2848
CHARGE=2+
515.25818	105	
619.25250	106	
678.39154	152	
680.38618	121	
END IONS

###FS:    #m/z: 749.24295 #charge   2
###MaxRes:#m/z:  0.00000 #charge-128
###MS: 1561
###MSMS: 1563
BEGIN IONS
TITLE=Cmpd 581, AutoMSn(749.2429), 26.4 min
RTINSECONDS=1584.19
SCANS=MS: 1561 MSMS: 1563
PEPMASS=749.24295	3892
CHARGE=2+
321.12855	108	
357.10058	146	
392.21846	213	1+
396.26330	100	
417.18543	119	
437.20169	134	
451.09294	311	
452.17011	284	1+
455.22498	163	
457.17551	117	
483.26602	124	
532.27447	104	
635.24379	216	
678.36976	244	
730.38587	107	
748.41229	131	
749.32401	164	
752.39145	100	
END IONS

###FS:    #m/z: 1248.59575 #charge   2
###MaxRes:#m/z:  0.00000 #charge-128
###MS: 1561
###MSMS: 1564
BEGIN IONS
TITLE=Cmpd 582, AutoMSn(1248.5957), 26.4 min
RTINSECONDS=1584.69
SCANS=MS: 1561 MSMS: 1564
PEPMASS=1248.59575	3973
CHARGE=2+
619.25284	152	
657.22180	130	
659.22938	106	
END IONS

###FS:    #m/z: 334.29297 #charge-128
###MaxRes:#m/z:  0.00000 #charge-128
###MS: 1565
###MSMS: 1566
BEGIN IONS
TITLE=Cmpd 583, AutoMSn(334.2930), 26.5 min
RTINSECONDS=1587.72
SCANS=MS: 1565 MSMS: 1566
PEPMASS=334.29297	16002

332.28119	100	
END IONS

###FS:    #m/z: 792.18667 #charge   2
###MaxRes:#m/z:  0.00000 #charge-128
###MS: 1565
###MSMS: 1567
BEGIN IONS
TITLE=Cmpd 584, AutoMSn(792.1867), 26.5 min
RTINSECONDS=1588.22
SCANS=MS: 1565 MSMS: 1567
PEPMASS=792.18667	5296
CHARGE=2+
326.16922	118	
344.17542	112	
425.72659	105	
443.24627	116	
468.23219	132	
492.21392	289	1+
495.21147	471	1+
500.21110	103	
561.27566	135	
574.20726	107	
779.36407	133	
789.40138	240	1+
792.42202	832	1+
793.18082	117	
878.42999	458	1+
END IONS

###FS:    #m/z: 634.14999 #charge   3
###MaxRes:#m/z:  0.00000 #charge-128
###MS: 1565
###MSMS: 1568
BEGIN IONS
TITLE=Cmpd 585, AutoMSn(634.1500), 26.5 min
RTINSECONDS=1588.73
SCANS=MS: 1565 MSMS: 1568
PEPMASS=634.14999	5376
CHARGE=3+
316.19255	100	
321.13360	349	
326.16706	156	
335.14277	125	
337.14229	635	1+
339.17021	457	
341.18307	236	
343.16368	111	
397.23948	237	
425.23977	265	
464.23808	140	
482.19383	102	
484.31871	225	
547.30493	106	
553.26026	113	
558.78801	102	
571.36130	102	
581.34664	109	
612.39878	146	
613.16999	120	
615.32759	259	1+
619.33947	135	
629.34127	407	1+
631.36648	690	1+
633.34632	516	
634.35886	1310	1+
636.36891	1128	1+
636.85696	101	
638.33374	478	1+
638.71658	412	1+
641.77619	100	
END IONS

###FS:    #m/z: 334.29294 #charge-128
###MaxRes:#m/z:  0.00000 #charge-128
###MS: 1569
###MSMS: 1570
BEGIN IONS
TITLE=Cmpd 586, AutoMSn(334.2929), 26.5 min
RTINSECONDS=1591.76
SCANS=MS: 1569 MSMS: 1570
PEPMASS=334.29294	23154

316.28934	191	
334.29525	158	
END IONS

###FS:    #m/z: 794.91423 #charge   2
###MaxRes:#m/z:  0.00000 #charge-128
###MS: 1569
###MSMS: 1572
BEGIN IONS
TITLE=Cmpd 587, AutoMSn(794.9142), 26.5 min
RTINSECONDS=1592.76
SCANS=MS: 1569 MSMS: 1572
PEPMASS=794.91423	5843
CHARGE=2+
344.17906	193	
390.68858	110	
395.20506	104	
415.18930	109	
467.18809	108	
482.29471	113	
484.31363	101	
496.21201	315	1+
505.27845	108	
732.41108	112	
779.36595	188	
790.41320	113	
792.36470	435	1+
792.93099	178	
795.46012	171	
796.39266	292	1+
798.43161	193	
878.44470	425	1+
991.52097	103	
END IONS

###FS:    #m/z: 318.26378 #charge   3
###MaxRes:#m/z:  0.00000 #charge-128
###MS: 1573
###MSMS: 1574
BEGIN IONS
TITLE=Cmpd 588, AutoMSn(318.2638), 26.6 min
RTINSECONDS=1595.79
SCANS=MS: 1573 MSMS: 1574
PEPMASS=318.26378	19204
CHARGE=3+
318.25623	528	
END IONS

###FS:    #m/z: 741.36840 #charge   3
###MaxRes:#m/z:  0.00000 #charge-128
###MS: 1573
###MSMS: 1575
BEGIN IONS
TITLE=Cmpd 589, AutoMSn(741.3684), 26.6 min
RTINSECONDS=1596.29
SCANS=MS: 1573 MSMS: 1575
PEPMASS=741.36840	5924
CHARGE=3+
328.21597	133	
361.19852	117	
410.16671	228	1+
421.15055	100	
436.22957	195	
439.19867	441	1+
441.21468	274	
443.20270	164	
445.20580	376	1+
587.36056	164	
662.32711	160	
671.38840	118	
688.40963	362	1+
727.35750	102	
738.40889	382	1+
740.38503	851	1+
744.38411	498	1+
749.35886	143	
787.46821	219	1+
913.41577	107	
END IONS

###FS:    #m/z: 362.31982 #charge   1
###MaxRes:#m/z:  0.00000 #charge-128
###MS: 1573
###MSMS: 1576
BEGIN IONS
TITLE=Cmpd 590, AutoMSn(362.3198), 26.6 min
RTINSECONDS=1596.79
SCANS=MS: 1573 MSMS: 1576
PEPMASS=362.31982	11889
CHARGE=1+
308.29171	156	
324.28405	363	
326.30420	1237	1+
340.28696	241	
342.30199	355	
344.31016	862	1+
358.28834	127	
360.29766	232	
362.31184	185	
END IONS

###FS:    #m/z: 318.26329 #charge   3
###MaxRes:#m/z:  0.00000 #charge-128
###MS: 1577
###MSMS: 1578
BEGIN IONS
TITLE=Cmpd 591, AutoMSn(318.2633), 26.7 min
RTINSECONDS=1599.82
SCANS=MS: 1577 MSMS: 1578
PEPMASS=318.26329	20555
CHARGE=3+
318.24976	185	
END IONS

###FS:    #m/z: 741.36976 #charge   3
###MaxRes:#m/z:  0.00000 #charge-128
###MS: 1577
###MSMS: 1579
BEGIN IONS
TITLE=Cmpd 592, AutoMSn(741.3698), 26.7 min
RTINSECONDS=1600.32
SCANS=MS: 1577 MSMS: 1579
PEPMASS=741.36976	4524
CHARGE=3+
187.82583	132	
321.14105	101	
357.21336	112	
389.73010	160	
423.18904	104	
436.22749	256	
439.04054	112	
439.20886	262	1+
441.18313	680	1+
446.13904	102	
449.26029	244	
456.30100	112	
479.25592	102	
492.20528	101	
662.33168	104	
688.40063	324	
737.39055	101	
738.38671	414	1+
740.37612	806	1+
742.25744	104	
743.38881	227	
744.39882	543	1+
749.34615	126	
753.41615	236	
754.55051	156	
787.47883	227	
END IONS

###FS:    #m/z: 668.32845 #charge   3
###MaxRes:#m/z:  0.00000 #charge-128
###MS: 1577
###MSMS: 1580
BEGIN IONS
TITLE=Cmpd 593, AutoMSn(668.3285), 26.7 min
RTINSECONDS=1600.82
SCANS=MS: 1577 MSMS: 1580
PEPMASS=668.32845	3520
CHARGE=3+
321.11944	117	
339.15777	108	
349.15367	131	
365.16166	206	
368.16265	183	
369.18438	532	1+
373.17037	118	
386.22226	100	
391.74737	174	
435.27637	107	
466.24341	152	
471.19660	116	
485.28485	135	
503.22428	163	
582.34762	150	
650.14450	101	
652.34775	105	
664.34554	355	1+
667.37089	864	1+
672.40518	100	
710.36773	147	
719.21522	200	
806.33757	110	
807.45107	590	1+
END IONS

###FS:    #m/z: 1001.69558 #charge   1
###MaxRes:#m/z:  0.00000 #charge-128
###MS: 1581
###MSMS: 1582
BEGIN IONS
TITLE=Cmpd 594, AutoMSn(1001.6956), 26.7 min
RTINSECONDS=1603.84
SCANS=MS: 1581 MSMS: 1582
PEPMASS=1001.69558	8769
CHARGE=1+
435.26728	222	
506.23437	110	
582.33973	172	
641.29516	121	
659.30531	165	
677.30926	131	
707.29115	138	
806.41275	116	
807.45111	677	1+
928.40102	103	
967.48057	264	1+
END IONS

###FS:    #m/z: 668.31777 #charge   3
###MaxRes:#m/z:  0.00000 #charge-128
###MS: 1581
###MSMS: 1583
BEGIN IONS
TITLE=Cmpd 595, AutoMSn(668.3178), 26.7 min
RTINSECONDS=1604.34
SCANS=MS: 1581 MSMS: 1583
PEPMASS=668.31777	7898
CHARGE=3+
367.17327	358	1+
369.17705	355	
371.16340	366	1+
385.20901	111	
391.13020	132	
425.20730	223	1+
435.27526	247	
484.24015	302	1+
509.73939	111	
516.28992	182	
518.72642	142	
531.22500	121	
547.28559	129	
582.33498	229	
629.36542	187	
635.23737	131	
648.31115	421	1+
652.37427	292	1+
654.30754	143	
657.85911	157	
664.37168	552	1+
666.36740	1550	1+
670.37520	1053	1+
673.35476	316	
679.96830	292	
710.40355	136	
776.43324	111	
788.35192	151	
790.41865	179	
806.35141	253	
807.44674	4746	1+
817.81788	230	
855.39777	116	
935.41797	201	
967.48615	439	1+
1018.44277	180	
END IONS

###FS:    #m/z: 912.87099 #charge   3
###MaxRes:#m/z:  0.00000 #charge-128
###MS: 1581
###MSMS: 1584
BEGIN IONS
TITLE=Cmpd 596, AutoMSn(912.8710), 26.7 min
RTINSECONDS=1604.84
SCANS=MS: 1581 MSMS: 1584
PEPMASS=912.87099	4000
CHARGE=3+
318.13059	131	
390.69070	110	
487.23942	101	
496.26984	107	
515.24825	126	
914.46169	156	
991.53253	214	
END IONS

###FS:    #m/z: 668.31699 #charge   3
###MaxRes:#m/z:  0.00000 #charge-128
###MS: 1585
###MSMS: 1586
BEGIN IONS
TITLE=Cmpd 597, AutoMSn(668.3170), 26.8 min
RTINSECONDS=1607.87
SCANS=MS: 1585 MSMS: 1586
PEPMASS=668.31699	15085
CHARGE=3+
347.19047	154	
367.17060	472	1+
369.16980	443	
371.16740	211	1+
373.18493	220	
395.72350	218	
425.21738	295	1+
435.26653	527	1+
443.20895	169	
494.21027	245	1+
512.22827	278	
518.72773	173	
530.23613	252	
536.26686	144	
544.25993	151	
560.22313	242	1+
578.24502	214	
582.33352	1021	1+
590.31444	135	
608.21813	131	
634.35150	140	
641.27083	351	1+
647.39282	163	
649.32273	266	1+
653.35381	323	1+
654.75774	506	1+
659.31201	144	
664.37915	581	1+
666.37388	803	1+
668.36478	809	1+
670.35117	697	1+
672.35794	676	1+
677.30227	210	
678.92852	393	1+
679.31022	134	
691.26614	125	
710.40069	215	
806.34101	342	
807.44716	7407	1+
817.81312	216	
935.38815	393	
967.48354	855	1+
1018.42165	237	
1018.44227	373	1+
1069.50671	129	
END IONS

###FS:    #m/z: 1001.96547 #charge   2
###MaxRes:#m/z:  0.00000 #charge-128
###MS: 1585
###MSMS: 1587
BEGIN IONS
TITLE=Cmpd 598, AutoMSn(1001.9655), 26.8 min
RTINSECONDS=1608.37
SCANS=MS: 1585 MSMS: 1587
PEPMASS=1001.96547	12916
CHARGE=2+
321.12629	119	
328.18239	196	
399.13025	106	
425.19345	236	
431.18513	127	
435.27425	653	1+
443.21136	208	
445.20646	100	
512.23262	185	
530.24501	219	
560.22923	238	
578.24455	218	
582.33401	434	1+
659.30254	249	
678.30865	124	
806.34476	131	
807.44892	1379	1+
935.42442	162	
967.47621	462	1+
1002.48671	102	
1068.53447	109	
1069.50908	122	
1080.29653	348	
1178.43050	170	
1327.62668	125	
END IONS

###FS:    #m/z: 390.28137 #charge   1
###MaxRes:#m/z:  0.00000 #charge-128
###MS: 1585
###MSMS: 1588
BEGIN IONS
TITLE=Cmpd 599, AutoMSn(390.2814), 26.8 min
RTINSECONDS=1608.87
SCANS=MS: 1585 MSMS: 1588
PEPMASS=390.28137	7741
CHARGE=1+
372.27499	607	
374.26642	102	
388.29732	131	
390.28446	1597	1+
END IONS

###FS:    #m/z: 1001.96333 #charge   2
###MaxRes:#m/z:  0.00000 #charge-128
###MS: 1589
###MSMS: 1590
BEGIN IONS
TITLE=Cmpd 600, AutoMSn(1001.9633), 26.9 min
RTINSECONDS=1611.89
SCANS=MS: 1589 MSMS: 1590
PEPMASS=1001.96333	15808
CHARGE=2+
435.26701	549	
443.22336	318	
512.22429	166	
530.25421	292	1+
560.22900	148	
578.23888	205	
582.33400	297	1+
631.30472	131	
659.31435	131	
677.31116	195	
806.36358	257	
807.43998	962	1+
935.38564	107	
967.47080	449	1+
1068.53432	230	
1178.50583	126	
1197.57108	165	
1326.60041	102	
1327.61171	135	
END IONS

###FS:    #m/z: 591.35354 #charge   1
###MaxRes:#m/z:  0.00000 #charge-128
###MS: 1589
###MSMS: 1591
BEGIN IONS
TITLE=Cmpd 601, AutoMSn(591.3535), 26.9 min
RTINSECONDS=1612.39
SCANS=MS: 1589 MSMS: 1591
PEPMASS=591.35354	7698
CHARGE=1+
321.13899	170	
468.26423	111	
497.15509	105	
515.28442	102	
554.33368	128	
570.35290	185	
573.33503	109	
574.33181	238	1+
576.34032	182	
587.33802	145	
588.33454	355	1+
590.33947	416	1+
END IONS

###FS:    #m/z: 390.28300 #charge   1
###MaxRes:#m/z:  0.00000 #charge-128
###MS: 1589
###MSMS: 1592
BEGIN IONS
TITLE=Cmpd 602, AutoMSn(390.2830), 26.9 min
RTINSECONDS=1612.89
SCANS=MS: 1589 MSMS: 1592
PEPMASS=390.28300	8022
CHARGE=1+
344.26278	197	
356.26875	125	
368.28709	103	
372.27198	1088	1+
386.27559	161	
388.23899	142	
390.28389	1517	1+
END IONS

###FS:    #m/z: 591.35498 #charge   1
###MaxRes:#m/z:  0.00000 #charge-128
###MS: 1593
###MSMS: 1594
BEGIN IONS
TITLE=Cmpd 603, AutoMSn(591.3550), 26.9 min
RTINSECONDS=1615.91
SCANS=MS: 1593 MSMS: 1594
PEPMASS=591.35498	11983
CHARGE=1+
411.20958	113	
528.34983	110	
570.32073	117	
572.34589	194	
574.34871	160	
576.32208	135	
587.36774	158	
588.34468	399	1+
590.33569	697	1+
END IONS

###FS:    #m/z: 534.33514 #charge   1
###MaxRes:#m/z:  0.00000 #charge-128
###MS: 1593
###MSMS: 1595
BEGIN IONS
TITLE=Cmpd 604, AutoMSn(534.3351), 26.9 min
RTINSECONDS=1616.41
SCANS=MS: 1593 MSMS: 1595
PEPMASS=534.33514	8069
CHARGE=1+
365.14326	105	
461.40694	128	
487.32898	107	
500.32264	148	
513.32321	450	1+
516.29365	248	
518.30985	510	1+
531.31773	169	
532.33554	426	
533.33566	403	
534.33144	799	1+
END IONS

###FS:    #m/z: 390.28180 #charge   1
###MaxRes:#m/z:  0.00000 #charge-128
###MS: 1593
###MSMS: 1596
BEGIN IONS
TITLE=Cmpd 605, AutoMSn(390.2818), 26.9 min
RTINSECONDS=1616.91
SCANS=MS: 1593 MSMS: 1596
PEPMASS=390.28180	9139
CHARGE=1+
328.18060	100	
356.21609	104	
368.25338	111	
370.29007	139	
372.27568	459	
374.26541	157	
390.28286	1594	1+
END IONS

###FS:    #m/z: 591.35449 #charge   1
###MaxRes:#m/z:  0.00000 #charge-128
###MS: 1597
###MSMS: 1598
BEGIN IONS
TITLE=Cmpd 606, AutoMSn(591.3545), 27.0 min
RTINSECONDS=1619.93
SCANS=MS: 1597 MSMS: 1598
PEPMASS=591.35449	17158
CHARGE=1+
534.29951	121	
541.95725	145	
546.35697	142	
569.34278	256	1+
572.35129	257	1+
574.32622	349	1+
576.35531	205	
588.35150	628	1+
590.35189	628	1+
END IONS

###FS:    #m/z: 826.54899 #charge   1
###MaxRes:#m/z:  0.00000 #charge-128
###MS: 1597
###MSMS: 1599
BEGIN IONS
TITLE=Cmpd 607, AutoMSn(826.5490), 27.0 min
RTINSECONDS=1620.43
SCANS=MS: 1597 MSMS: 1599
PEPMASS=826.54899	12236
CHARGE=1+
436.18012	103	
453.13686	128	
591.33780	112	
END IONS

###FS:    #m/z: 534.33879 #charge   1
###MaxRes:#m/z:  0.00000 #charge-128
###MS: 1597
###MSMS: 1600
BEGIN IONS
TITLE=Cmpd 608, AutoMSn(534.3388), 27.0 min
RTINSECONDS=1620.93
SCANS=MS: 1597 MSMS: 1600
PEPMASS=534.33879	13352
CHARGE=1+
321.12542	104	
326.19754	165	
332.21420	113	
358.15477	126	
391.23575	114	
444.16638	123	
496.29518	116	
498.33905	116	
513.27884	101	
514.30499	689	1+
518.30547	116	
530.29066	455	1+
532.33431	686	1+
534.32910	621	1+
END IONS

###FS:    #m/z: 826.54879 #charge   1
###MaxRes:#m/z:  0.00000 #charge-128
###MS: 1601
###MSMS: 1602
BEGIN IONS
TITLE=Cmpd 609, AutoMSn(826.5488), 27.1 min
RTINSECONDS=1623.96
SCANS=MS: 1601 MSMS: 1602
PEPMASS=826.54879	22024
CHARGE=1+
382.18337	103	
492.28573	104	
495.23644	103	
513.22427	116	
529.22977	102	
591.36881	157	
825.44801	119	
826.54871	299	1+
END IONS

###FS:    #m/z: 534.33986 #charge   1
###MaxRes:#m/z:  0.00000 #charge-128
###MS: 1601
###MSMS: 1603
BEGIN IONS
TITLE=Cmpd 610, AutoMSn(534.3399), 27.1 min
RTINSECONDS=1624.46
SCANS=MS: 1601 MSMS: 1603
PEPMASS=534.33986	22225
CHARGE=1+
380.22922	100	
452.28677	133	
500.29764	113	
514.33245	243	
516.31478	172	
518.31578	327	
525.96747	108	
530.32194	505	1+
532.33941	748	1+
534.33930	647	1+
END IONS

###FS:    #m/z: 1364.81028 #charge   2
###MaxRes:#m/z:  0.00000 #charge-128
###MS: 1601
###MSMS: 1604
BEGIN IONS
TITLE=Cmpd 611, AutoMSn(1364.8103), 27.1 min
RTINSECONDS=1624.96
SCANS=MS: 1601 MSMS: 1604
PEPMASS=1364.81028	4908
CHARGE=2+
321.12592	125	
555.70280	252	
556.20848	236	
1361.11936	105	
1403.64308	129	
END IONS

###FS:    #m/z: 826.54984 #charge   1
###MaxRes:#m/z:  0.00000 #charge-128
###MS: 1605
###MSMS: 1606
BEGIN IONS
TITLE=Cmpd 612, AutoMSn(826.5498), 27.1 min
RTINSECONDS=1627.99
SCANS=MS: 1605 MSMS: 1606
PEPMASS=826.54984	29040
CHARGE=1+
321.14865	117	
477.28219	172	
525.21045	211	1+
591.21652	104	
591.35181	391	1+
603.26517	112	
659.19644	101	
END IONS

###FS:    #m/z: 852.95580 #charge   2
###MaxRes:#m/z:  0.00000 #charge-128
###MS: 1605
###MSMS: 1607
BEGIN IONS
TITLE=Cmpd 613, AutoMSn(852.9558), 27.1 min
RTINSECONDS=1628.49
SCANS=MS: 1605 MSMS: 1607
PEPMASS=852.95580	6246
CHARGE=2+
452.20546	121	
471.30685	109	
553.21315	107	
567.23630	100	
585.24661	170	
600.32505	113	
603.26094	147	
680.30296	167	
688.99635	169	
713.41307	126	
826.49931	148	
851.39429	100	
855.44847	266	1+
989.55747	148	
1102.67341	127	
END IONS

###FS:    #m/z: 852.95654 #charge   2
###MaxRes:#m/z:  0.00000 #charge-128
###MS: 1609
###MSMS: 1610
BEGIN IONS
TITLE=Cmpd 614, AutoMSn(852.9565), 27.2 min
RTINSECONDS=1632.03
SCANS=MS: 1609 MSMS: 1610
PEPMASS=852.95654	9640
CHARGE=2+
445.18841	141	
471.29290	178	
472.16278	109	
557.24444	110	
567.24665	101	
585.25363	143	
600.33514	284	1+
603.26449	303	1+
698.32257	238	
713.41666	596	1+
716.33917	204	
826.49341	378	1+
829.48862	131	
851.22333	114	
852.49395	240	1+
989.55928	539	1+
1102.63972	134	
END IONS

###FS:    #m/z: 568.97515 #charge   3
###MaxRes:#m/z:  0.00000 #charge-128
###MS: 1609
###MSMS: 1611
BEGIN IONS
TITLE=Cmpd 615, AutoMSn(568.9751), 27.2 min
RTINSECONDS=1632.53
SCANS=MS: 1609 MSMS: 1611
PEPMASS=568.97515	6783
CHARGE=3+
343.22069	207	
403.14103	107	
471.26693	303	1+
474.20362	125	
491.79583	146	
498.21904	339	1+
535.22023	189	
548.29043	138	
549.30916	370	1+
551.23718	137	
552.33819	194	
554.28008	107	
564.33778	865	1+
566.32013	935	1+
568.33396	1454	1+
570.34361	690	
571.34124	690	
572.35266	1234	1+
578.04610	144	
583.34232	153	
585.23870	180	
600.33599	460	1+
632.82907	102	
698.33967	177	
713.41804	1517	1+
716.34199	209	
725.23717	100	
826.50569	494	1+
861.38619	104	
879.38940	240	1+
989.55399	114	
END IONS

###FS:    #m/z: 548.32230 #charge   1
###MaxRes:#m/z:  0.00000 #charge-128
###MS: 1609
###MSMS: 1612
BEGIN IONS
TITLE=Cmpd 616, AutoMSn(548.3223), 27.2 min
RTINSECONDS=1633.03
SCANS=MS: 1609 MSMS: 1612
PEPMASS=548.32230	6491
CHARGE=1+
324.11098	159	
350.17593	155	
402.18238	124	
420.20259	105	
425.89928	108	
510.34360	161	
512.34241	106	
528.33276	320	1+
530.33614	343	1+
532.34403	192	
534.29658	400	1+
540.06549	201	
546.33629	605	1+
548.33381	742	1+
END IONS

###FS:    #m/z: 852.95507 #charge   2
###MaxRes:#m/z:  0.00000 #charge-128
###MS: 1613
###MSMS: 1614
BEGIN IONS
TITLE=Cmpd 617, AutoMSn(852.9551), 27.3 min
RTINSECONDS=1636.07
SCANS=MS: 1613 MSMS: 1614
PEPMASS=852.95507	9800
CHARGE=2+
343.24607	102	
424.15534	100	
502.20907	112	
585.25268	217	
600.33182	358	1+
698.33590	133	
713.41911	478	1+
731.38620	104	
826.48888	301	1+
850.42901	285	1+
854.38948	101	
989.57951	233	
991.55191	153	
1102.64057	157	
1103.64883	159	
END IONS

###FS:    #m/z: 913.27352 #charge   2
###MaxRes:#m/z:  0.00000 #charge-128
###MS: 1613
###MSMS: 1615
BEGIN IONS
TITLE=Cmpd 618, AutoMSn(913.2735), 27.3 min
RTINSECONDS=1636.57
SCANS=MS: 1613 MSMS: 1615
PEPMASS=913.27352	7007
CHARGE=2+
318.11379	104	
366.13092	103	
399.74433	113	
405.11650	100	
540.22853	103	
561.28602	105	
892.27631	184	
892.45822	204	
892.67471	186	
END IONS

###FS:    #m/z: 568.97484 #charge   3
###MaxRes:#m/z:  0.00000 #charge-128
###MS: 1613
###MSMS: 1616
BEGIN IONS
TITLE=Cmpd 619, AutoMSn(568.9748), 27.3 min
RTINSECONDS=1637.07
SCANS=MS: 1613 MSMS: 1616
PEPMASS=568.97484	6261
CHARGE=3+
343.23357	110	
354.19815	136	
393.20292	100	
405.24352	101	
470.24772	557	1+
484.28473	100	
498.21765	132	
502.21249	109	
511.27422	109	
512.12952	102	
534.27392	265	1+
546.32384	142	
548.31943	260	1+
550.34156	297	
552.27385	475	1+
552.33679	128	
560.07989	112	
563.35729	129	
564.34290	876	1+
566.34162	1194	1+
568.31997	1268	1+
570.32620	1370	1+
572.34270	922	1+
574.34664	266	
585.24207	113	
600.33508	432	
698.32879	258	1+
713.42409	1010	1+
716.34625	193	
721.94685	116	
826.49083	128	
862.38942	141	
879.39123	185	
END IONS

###FS:    #m/z: 913.07053 #charge   2
###MaxRes:#m/z:  0.00000 #charge-128
###MS: 1617
###MSMS: 1618
BEGIN IONS
TITLE=Cmpd 620, AutoMSn(913.0705), 27.3 min
RTINSECONDS=1640.09
SCANS=MS: 1617 MSMS: 1618
PEPMASS=913.07053	7455
CHARGE=2+
467.18479	131	
496.24301	109	
560.79706	103	
779.37676	263	
878.43660	290	1+
892.46367	104	
892.68224	144	
892.87005	169	
893.06852	102	
895.28148	103	
910.56136	106	
914.43612	178	
END IONS

###FS:    #m/z: 826.54827 #charge   1
###MaxRes:#m/z:  0.00000 #charge-128
###MS: 1617
###MSMS: 1619
BEGIN IONS
TITLE=Cmpd 621, AutoMSn(826.5483), 27.3 min
RTINSECONDS=1640.59
SCANS=MS: 1617 MSMS: 1619
PEPMASS=826.54827	17660
CHARGE=1+
809.43382	181	
824.39559	127	
826.39188	123	
826.53729	104	
END IONS

###FS:    #m/z: 761.39276 #charge   2
###MaxRes:#m/z:  0.00000 #charge-128
###MS: 1617
###MSMS: 1620
BEGIN IONS
TITLE=Cmpd 622, AutoMSn(761.3928), 27.4 min
RTINSECONDS=1641.09
SCANS=MS: 1617 MSMS: 1620
PEPMASS=761.39276	5282
CHARGE=2+
372.18297	102	
399.19195	168	
404.16938	102	
457.22819	108	
467.21379	146	
510.32777	114	
641.37248	124	
694.30956	119	
764.41016	100	
779.36182	122	
878.44299	102	
896.39176	100	
END IONS

###FS:    #m/z: 733.85611 #charge   2
###MaxRes:#m/z:  0.00000 #charge-128
###MS: 1621
###MSMS: 1622
BEGIN IONS
TITLE=Cmpd 623, AutoMSn(733.8561), 27.4 min
RTINSECONDS=1644.11
SCANS=MS: 1621 MSMS: 1622
PEPMASS=733.85611	5585
CHARGE=2+
323.07399	141	
340.18698	109	
376.09519	156	
394.11002	452	1+
423.19904	124	
434.17828	102	
437.19024	145	
456.28125	102	
536.28089	103	
571.35574	494	1+
619.32335	115	
672.39551	101	
684.43841	277	1+
731.39172	459	1+
734.42156	149	
735.36812	127	
736.40136	272	1+
743.39808	124	
910.53426	990	1+
END IONS

###FS:    #m/z: 937.47126 #charge   2
###MaxRes:#m/z:  0.00000 #charge-128
###MS: 1621
###MSMS: 1623
BEGIN IONS
TITLE=Cmpd 624, AutoMSn(937.4713), 27.4 min
RTINSECONDS=1644.61
SCANS=MS: 1621 MSMS: 1623
PEPMASS=937.47126	3894
CHARGE=2+
427.22395	123	
489.26248	105	
551.26775	199	
601.33881	151	
679.37518	126	
748.87050	131	
779.36350	117	
END IONS

###FS:    #m/z: 516.27434 #charge   1
###MaxRes:#m/z:  0.00000 #charge-128
###MS: 1621
###MSMS: 1624
BEGIN IONS
TITLE=Cmpd 625, AutoMSn(516.2743), 27.4 min
RTINSECONDS=1645.11
SCANS=MS: 1621 MSMS: 1624
PEPMASS=516.27434	3874
CHARGE=1+
334.19432	126	
390.28602	103	
420.24441	100	
454.28796	224	
462.27226	108	
480.33836	118	
483.50602	192	
491.58744	112	
496.34557	136	
500.29554	231	
502.33508	156	
512.29804	197	
513.28145	412	1+
516.32414	612	1+
END IONS

###FS:    #m/z: 733.85596 #charge   2
###MaxRes:#m/z:  0.00000 #charge-128
###MS: 1625
###MSMS: 1626
BEGIN IONS
TITLE=Cmpd 626, AutoMSn(733.8560), 27.5 min
RTINSECONDS=1648.14
SCANS=MS: 1625 MSMS: 1626
PEPMASS=733.85596	6559
CHARGE=2+
323.07138	312	
323.18533	139	
340.17249	304	1+
376.09788	458	1+
394.11049	1127	1+
395.79179	288	
432.17412	131	
435.10645	102	
437.17300	180	
439.19944	193	
458.19891	125	
537.80325	131	
540.19494	220	1+
570.32536	113	
571.35151	426	1+
590.32966	120	
684.42479	265	1+
714.41303	135	
716.38352	114	
730.37447	892	1+
731.56936	118	
733.40232	905	1+
736.41538	492	1+
738.39672	193	
743.40768	108	
749.53249	112	
813.47865	144	
910.53595	2602	1+
END IONS

###FS:    #m/z: 803.55124 #charge   2
###MaxRes:#m/z:  0.00000 #charge-128
###MS: 1625
###MSMS: 1627
BEGIN IONS
TITLE=Cmpd 627, AutoMSn(803.5512), 27.5 min
RTINSECONDS=1648.64
SCANS=MS: 1625 MSMS: 1627
PEPMASS=803.55124	2930
CHARGE=2+
369.16672	102	
395.17295	143	
397.17882	109	
473.23419	102	
666.28423	129	
804.42059	253	1+
817.81724	128	
860.22317	141	
878.42435	265	1+
END IONS

###FS:    #m/z: 733.85434 #charge   2
###MaxRes:#m/z:  0.00000 #charge-128
###MS: 1628
###MSMS: 1629
BEGIN IONS
TITLE=Cmpd 628, AutoMSn(733.8543), 27.5 min
RTINSECONDS=1651.16
SCANS=MS: 1628 MSMS: 1629
PEPMASS=733.85434	6839
CHARGE=2+
323.05752	198	
356.36553	128	
361.15295	125	
367.18833	137	
376.10076	312	
378.11410	146	
394.11380	1044	
396.10737	202	
418.19105	145	
423.18873	136	
434.22114	112	
435.08101	199	
437.16783	137	
439.19919	136	
444.09792	145	
446.23710	128	
455.77460	116	
541.16036	133	
571.35434	317	
684.42104	130	
715.34785	132	
730.41226	428	1+
732.34739	332	1+
734.40494	532	1+
736.41595	383	1+
743.41390	170	
813.46271	164	
910.53069	2333	1+
1144.61946	119	
1145.64062	124	
END IONS

###FS:    #m/z: 334.28776 #charge-128
###MaxRes:#m/z:  0.00000 #charge-128
###MS: 1628
###MSMS: 1630
BEGIN IONS
TITLE=Cmpd 629, AutoMSn(334.2878), 27.5 min
RTINSECONDS=1651.67
SCANS=MS: 1628 MSMS: 1630
PEPMASS=334.28776	11511

317.21639	110	
END IONS

###FS:    #m/z: 1074.30801 #charge   2
###MaxRes:#m/z:  0.00000 #charge-128
###MS: 1628
###MSMS: 1631
BEGIN IONS
TITLE=Cmpd 630, AutoMSn(1074.3080), 27.5 min
RTINSECONDS=1652.17
SCANS=MS: 1628 MSMS: 1631
PEPMASS=1074.30801	3878
CHARGE=2+
446.20995	116	
532.17510	163	
616.30657	491	1+
729.39767	110	
763.18897	115	
788.36789	102	
858.44623	145	
888.44635	147	
893.13625	101	
1014.69129	122	
1024.95853	103	
1060.50622	138	
1071.51585	164	
END IONS

###FS:    #m/z: 1074.50789 #charge   2
###MaxRes:#m/z:  0.00000 #charge-128
###MS: 1632
###MSMS: 1633
BEGIN IONS
TITLE=Cmpd 631, AutoMSn(1074.5079), 27.6 min
RTINSECONDS=1655.19
SCANS=MS: 1632 MSMS: 1633
PEPMASS=1074.50789	15502
CHARGE=2+
375.16060	168	
404.13903	218	
446.19738	115	
487.25036	160	
503.21863	137	
525.30518	130	
532.19257	151	
576.28936	116	
598.29703	244	
616.31271	627	1+
729.39481	143	
730.37768	340	1+
738.84809	324	1+
765.39877	122	
767.42176	149	
775.34706	139	
788.36933	213	
840.41198	125	
858.42653	263	1+
887.92718	298	
888.42460	311	
975.45914	114	
1025.00435	222	
1025.48025	173	
1033.12988	122	
1067.71790	156	
1136.55536	123	
1189.25189	114	
1282.58657	112	
2118.96659	649	1+
END IONS

###FS:    #m/z: 1342.63273 #charge   2
###MaxRes:#m/z:  0.00000 #charge-128
###MS: 1632
###MSMS: 1634
BEGIN IONS
TITLE=Cmpd 632, AutoMSn(1342.6327), 27.6 min
RTINSECONDS=1655.69
SCANS=MS: 1632 MSMS: 1634
PEPMASS=1342.63273	10346
CHARGE=2+
337.11932	104	
469.25666	146	
657.23142	179	
1338.40725	116	
1339.62342	124	
1342.38116	878	1+
1342.64513	264	
1342.88650	392	
1343.15060	493	
1343.62163	221	
1343.89297	390	
1344.12507	270	
END IONS

###FS:    #m/z: 332.27702 #charge-128
###MaxRes:#m/z:  0.00000 #charge-128
###MS: 1632
###MSMS: 1635
BEGIN IONS
TITLE=Cmpd 633, AutoMSn(332.2770), 27.6 min
RTINSECONDS=1656.19
SCANS=MS: 1632 MSMS: 1635
PEPMASS=332.27702	9171

316.29714	121	
337.23663	104	
END IONS

###FS:    #m/z: 1074.50599 #charge   2
###MaxRes:#m/z:  0.00000 #charge-128
###MS: 1636
###MSMS: 1637
BEGIN IONS
TITLE=Cmpd 634, AutoMSn(1074.5060), 27.7 min
RTINSECONDS=1659.23
SCANS=MS: 1636 MSMS: 1637
PEPMASS=1074.50599	26076
CHARGE=2+
355.20081	193	
375.16243	191	
388.16617	126	
404.12308	273	1+
446.20624	148	
515.16141	193	
532.18120	328	
589.31662	128	
598.28297	119	
616.30947	683	1+
697.34163	276	
729.39402	445	1+
738.83498	292	
742.86382	143	
767.44711	156	
774.37833	183	
788.37333	378	1+
807.32484	183	
817.36932	133	
858.42608	430	1+
939.41958	124	
975.44903	130	
980.98912	165	
1060.00748	185	
1060.50787	256	
1071.07667	119	
1080.50356	151	
1101.48968	130	
1137.08343	148	
1185.53777	120	
1774.84523	763	1+
2047.94786	559	1+
END IONS

###FS:    #m/z: 1342.87717 #charge   2
###MaxRes:#m/z:  0.00000 #charge-128
###MS: 1636
###MSMS: 1638
BEGIN IONS
TITLE=Cmpd 635, AutoMSn(1342.8772), 27.7 min
RTINSECONDS=1659.73
SCANS=MS: 1636 MSMS: 1638
PEPMASS=1342.87717	16152
CHARGE=2+
321.12525	144	
616.30589	129	
657.23550	136	
1342.61578	258	
1342.89112	492	
1343.13771	502	
1343.39717	372	
1343.61097	527	
1343.91402	169	
1344.15969	204	
1344.34819	133	
END IONS

###FS:    #m/z: 933.20597 #charge   3
###MaxRes:#m/z:  0.00000 #charge-128
###MS: 1636
###MSMS: 1639
BEGIN IONS
TITLE=Cmpd 636, AutoMSn(933.2060), 27.7 min
RTINSECONDS=1660.23
SCANS=MS: 1636 MSMS: 1639
PEPMASS=933.20597	10542
CHARGE=3+
447.73281	112	
504.21918	103	
507.19221	109	
559.75132	109	
565.77937	194	
620.81752	239	
621.31514	480	
733.89420	109	
734.38393	113	
814.31139	222	1+
919.64909	138	
919.96543	169	
930.45617	114	
937.40346	111	
1109.53880	622	1+
1127.52124	539	1+
1136.00502	107	
1353.71105	608	1+
2157.96149	546	1+
END IONS

###FS:    #m/z: 904.86643 #charge   3
###MaxRes:#m/z:  0.00000 #charge-128
###MS: 1640
###MSMS: 1642
BEGIN IONS
TITLE=Cmpd 638, AutoMSn(904.8664), 27.7 min
RTINSECONDS=1663.76
SCANS=MS: 1640 MSMS: 1642
PEPMASS=904.86643	12239
CHARGE=3+
437.21857	134	
483.26249	125	
491.25688	123	
496.26730	197	
511.24908	130	
560.77884	190	
561.27467	156	
589.78991	162	
624.30312	105	
633.38743	231	
664.32206	113	
697.36043	102	
711.34919	119	
719.35167	172	
748.43014	106	
779.37900	232	1+
858.68148	104	
862.46556	341	1+
878.43070	423	1+
905.50871	104	
918.43199	862	
977.49604	703	1+
980.48906	101	
991.52468	356	1+
1072.88226	100	
1090.56445	121	
1135.56781	107	
END IONS

###FS:    #m/z: 1342.63010 #charge   2
###MaxRes:#m/z:  0.00000 #charge-128
###MS: 1640
###MSMS: 1643
BEGIN IONS
TITLE=Cmpd 639, AutoMSn(1342.6301), 27.7 min
RTINSECONDS=1664.26
SCANS=MS: 1640 MSMS: 1643
PEPMASS=1342.63010	11656
CHARGE=2+
1243.85254	102	
1342.64410	407	
1342.88632	242	
1343.14419	207	
1343.37943	112	
1343.66108	302	
1343.89247	142	
END IONS

###FS:    #m/z: 332.27725 #charge-128
###MaxRes:#m/z:  0.00000 #charge-128
###MS: 1644
###MSMS: 1645
BEGIN IONS
TITLE=Cmpd 640, AutoMSn(332.2773), 27.8 min
RTINSECONDS=1667.28
SCANS=MS: 1644 MSMS: 1645
PEPMASS=332.27725	15086

316.27960	190	
END IONS

###FS:    #m/z: 904.86918 #charge   3
###MaxRes:#m/z:  0.00000 #charge-128
###MS: 1644
###MSMS: 1646
BEGIN IONS
TITLE=Cmpd 641, AutoMSn(904.8692), 27.8 min
RTINSECONDS=1667.78
SCANS=MS: 1644 MSMS: 1646
PEPMASS=904.86918	8408
CHARGE=3+
405.16998	107	
496.26476	248	
546.78713	128	
589.27957	149	
678.89696	164	
710.84825	144	
779.36200	116	
786.14434	101	
862.47595	105	
878.44668	862	1+
972.96127	110	
977.49378	509	1+
991.51625	172	
1120.53673	231	
1131.68461	257	
1144.23506	110	
1321.10354	110	
END IONS

###FS:    #m/z: 635.37442 #charge   1
###MaxRes:#m/z:  0.00000 #charge-128
###MS: 1644
###MSMS: 1647
BEGIN IONS
TITLE=Cmpd 642, AutoMSn(635.3744), 27.8 min
RTINSECONDS=1668.29
SCANS=MS: 1644 MSMS: 1647
PEPMASS=635.37442	6054
CHARGE=1+
321.13066	1870	1+
325.16447	121	
335.12208	468	1+
337.13278	400	
339.16484	252	
341.18237	218	1+
365.20305	107	
376.21524	108	
403.19462	139	
462.28898	103	
520.20305	103	
598.32042	249	1+
614.41986	128	
616.39256	141	
618.37614	278	1+
630.37108	123	
632.37178	209	
633.33003	237	
634.37576	448	1+
END IONS

###FS:    #m/z: 635.37443 #charge   1
###MaxRes:#m/z:  0.00000 #charge-128
###MS: 1648
###MSMS: 1649
BEGIN IONS
TITLE=Cmpd 643, AutoMSn(635.3744), 27.9 min
RTINSECONDS=1671.31
SCANS=MS: 1648 MSMS: 1649
PEPMASS=635.37443	8961
CHARGE=1+
321.12853	1275	
335.10114	504	
337.13556	720	1+
341.15852	187	
459.19001	114	
542.28508	101	
614.34830	101	
616.37621	107	
619.41924	147	
630.39766	231	1+
632.36240	356	1+
634.38688	596	1+
END IONS

###FS:    #m/z: 651.85733 #charge   2
###MaxRes:#m/z:  0.00000 #charge-128
###MS: 1648
###MSMS: 1650
BEGIN IONS
TITLE=Cmpd 644, AutoMSn(651.8573), 27.9 min
RTINSECONDS=1671.81
SCANS=MS: 1648 MSMS: 1650
PEPMASS=651.85733	7322
CHARGE=2+
316.14297	233	
321.12734	221	
335.11467	370	
337.13121	590	1+
340.19102	119	
351.17088	152	
353.16154	510	
360.19755	123	
365.15470	188	
423.19250	114	
429.25134	145	
446.26271	313	1+
455.77351	226	
495.93278	135	
500.26946	115	
559.35150	218	
571.36098	177	
629.32798	141	
630.34515	126	
631.35481	136	
632.37207	259	1+
635.37021	215	
636.36810	346	1+
647.40947	126	
648.37080	1509	1+
652.36330	1635	1+
656.82709	438	
657.37437	298	
658.89670	459	
759.46440	381	1+
874.49323	463	1+
910.53537	249	1+
987.56924	221	
1102.60957	225	
END IONS

###FS:    #m/z: 651.85889 #charge   2
###MaxRes:#m/z:  0.00000 #charge-128
###MS: 1652
###MSMS: 1653
BEGIN IONS
TITLE=Cmpd 645, AutoMSn(651.8589), 27.9 min
RTINSECONDS=1675.33
SCANS=MS: 1652 MSMS: 1653
PEPMASS=651.85889	12137
CHARGE=2+
316.15212	212	
320.10749	115	
335.11166	348	
337.14116	260	
342.20750	116	
351.17059	286	
353.15891	993	1+
357.21767	160	
359.43438	345	
375.22706	118	
378.14027	115	
413.16410	327	
431.18297	272	1+
446.25398	260	
498.23711	120	
500.26168	155	
516.26182	119	
559.34159	237	
571.35634	173	
615.36981	140	
629.31915	144	
631.36795	218	1+
648.37627	437	1+
650.36880	275	
652.36095	519	1+
656.39969	184	
657.36475	570	
657.86971	193	
874.49055	185	
910.52526	202	
END IONS

###FS:    #m/z: 635.38242 #charge   3
###MaxRes:#m/z:  0.00000 #charge-128
###MS: 1652
###MSMS: 1654
BEGIN IONS
TITLE=Cmpd 646, AutoMSn(635.3824), 27.9 min
RTINSECONDS=1675.83
SCANS=MS: 1652 MSMS: 1654
PEPMASS=635.38242	12068
CHARGE=3+
321.13079	1541	1+
327.05098	136	
335.11594	715	1+
337.13324	542	
341.15745	118	
351.16347	149	
355.16216	111	
382.15359	102	
390.21177	138	
395.16451	104	
574.31780	107	
614.39886	142	
615.34011	260	1+
618.33517	346	1+
632.38157	300	1+
634.36519	480	1+
636.37861	512	1+
638.36696	264	
640.77141	121	
END IONS

###FS:    #m/z: 651.85899 #charge   2
###MaxRes:#m/z:  0.00000 #charge-128
###MS: 1656
###MSMS: 1657
BEGIN IONS
TITLE=Cmpd 647, AutoMSn(651.8590), 28.0 min
RTINSECONDS=1679.37
SCANS=MS: 1656 MSMS: 1657
PEPMASS=651.85899	12542
CHARGE=2+
316.15125	267	
323.14887	180	
335.10675	687	1+
337.13433	561	1+
339.14744	215	
340.19517	110	
349.14981	123	
351.15718	232	
353.16245	1150	1+
359.43528	402	
365.15028	139	
367.20093	104	
385.22030	158	
401.24072	147	
429.22602	252	1+
446.25931	359	1+
455.76698	218	
544.26181	197	
559.32943	264	
571.34963	105	
629.34003	317	1+
631.31445	248	1+
633.41527	188	
635.37728	667	1+
638.38391	137	
638.71313	382	1+
647.36389	265	
648.36438	962	1+
650.39149	1053	1+
652.37857	1724	1+
656.36783	686	1+
656.82790	244	
657.05447	126	
657.89735	1609	1+
657.94250	780	
658.45860	110	
672.41655	294	1+
684.43692	180	
759.45902	459	1+
874.49415	636	1+
910.52438	199	
987.57978	348	1+
1102.60431	745	1+
1114.65117	193	
END IONS

###FS:    #m/z: 904.86516 #charge   3
###MaxRes:#m/z:  0.00000 #charge-128
###MS: 1656
###MSMS: 1658
BEGIN IONS
TITLE=Cmpd 648, AutoMSn(904.8652), 28.0 min
RTINSECONDS=1679.87
SCANS=MS: 1656 MSMS: 1658
PEPMASS=904.86516	7735
CHARGE=3+
412.12721	108	
426.23198	149	
431.12861	119	
482.26755	117	
520.32577	164	
551.26926	171	
560.78019	101	
569.22627	153	
609.26500	100	
633.37167	118	
646.31691	119	
664.33946	176	
710.83859	120	
748.43378	186	
779.37161	154	
863.44825	172	
878.43332	546	1+
902.39622	141	
904.48194	116	
905.42863	264	1+
913.51092	127	
977.48666	668	1+
978.63516	117	
991.51276	823	1+
1076.82504	113	
1297.59505	107	
END IONS

###FS:    #m/z: 944.17871 #charge   3
###MaxRes:#m/z:  0.00000 #charge-128
###MS: 1656
###MSMS: 1659
BEGIN IONS
TITLE=Cmpd 649, AutoMSn(944.1787), 28.0 min
RTINSECONDS=1680.37
SCANS=MS: 1656 MSMS: 1659
PEPMASS=944.17871	3429
CHARGE=3+
328.14369	140	
344.18717	103	
449.26479	250	
555.23432	103	
763.34388	105	
END IONS

###FS:    #m/z: 944.18431 #charge   3
###MaxRes:#m/z:  0.00000 #charge-128
###MS: 1660
###MSMS: 1661
BEGIN IONS
TITLE=Cmpd 650, AutoMSn(944.1843), 28.1 min
RTINSECONDS=1683.4
SCANS=MS: 1660 MSMS: 1661
PEPMASS=944.18431	3972
CHARGE=3+
437.19127	112	
455.26994	142	
499.25476	142	
587.30603	235	
758.41887	148	
767.45438	101	
926.55530	107	
END IONS

###FS:    #m/z: 905.46613 #charge   1
###MaxRes:#m/z:  0.00000 #charge-128
###MS: 1660
###MSMS: 1662
BEGIN IONS
TITLE=Cmpd 651, AutoMSn(905.4661), 28.1 min
RTINSECONDS=1683.9
SCANS=MS: 1660 MSMS: 1662
PEPMASS=905.46613	7040
CHARGE=1+
409.20850	292	1+
412.13759	146	
431.16132	102	
511.23526	177	
540.18982	101	
542.27553	144	
551.25427	270	
558.19543	100	
584.27498	103	
592.26578	120	
598.22174	122	
606.28182	104	
611.25409	123	
618.32251	109	
633.38943	105	
645.24262	103	
664.31977	109	
779.36187	610	1+
878.42772	344	
END IONS

###FS:    #m/z: 944.18383 #charge   3
###MaxRes:#m/z:  0.00000 #charge-128
###MS: 1664
###MSMS: 1666
BEGIN IONS
TITLE=Cmpd 652, AutoMSn(944.1838), 28.1 min
RTINSECONDS=1687.92
SCANS=MS: 1664 MSMS: 1666
PEPMASS=944.18383	3852
CHARGE=3+
328.14154	122	
399.17623	114	
551.24961	192	
587.29857	169	
596.25494	113	
878.43576	225	1+
END IONS

###FS:    #m/z: 414.15751 #charge   1
###MaxRes:#m/z:  0.00000 #charge-128
###MS: 1664
###MSMS: 1667
BEGIN IONS
TITLE=Cmpd 653, AutoMSn(414.1575), 28.1 min
RTINSECONDS=1688.43
SCANS=MS: 1664 MSMS: 1667
PEPMASS=414.15751	3753
CHARGE=1+
412.23254	248	1+
END IONS

###FS:    #m/z: 902.27522 #charge   1
###MaxRes:#m/z:  0.00000 #charge-128
###MS: 1668
###MSMS: 1669
BEGIN IONS
TITLE=Cmpd 654, AutoMSn(902.2752), 28.2 min
RTINSECONDS=1691.45
SCANS=MS: 1668 MSMS: 1669
PEPMASS=902.27522	4783
CHARGE=1+
332.21333	189	
373.27588	171	
390.18737	293	1+
394.15032	104	
412.15989	185	
437.20446	108	
445.12391	145	
458.18581	129	
480.21187	113	
494.24212	115	
505.21637	114	
520.31970	183	
523.25085	123	
534.26859	116	
542.20842	124	
551.25384	297	
584.29969	116	
609.25490	111	
621.24079	124	
665.31476	262	1+
677.27336	171	
718.30735	121	
762.34000	200	
765.35267	194	
777.45303	108	
779.36390	909	1+
847.46397	136	
850.45106	113	
878.44365	1086	1+
END IONS

###FS:    #m/z: 905.06562 #charge   3
###MaxRes:#m/z:  0.00000 #charge-128
###MS: 1670
###MSMS: 1671
BEGIN IONS
TITLE=Cmpd 655, AutoMSn(905.0656), 28.2 min
RTINSECONDS=1693.46
SCANS=MS: 1670 MSMS: 1671
PEPMASS=905.06562	11200
CHARGE=3+
373.27404	156	
381.18175	156	
511.22248	119	
520.32084	136	
523.24885	123	
539.76690	137	
546.79585	153	
552.25476	111	
560.78375	253	
561.29331	251	
589.28889	224	
633.39813	238	
664.34107	105	
679.23471	116	
696.84001	110	
701.82569	139	
711.35331	206	
748.42615	133	
774.86442	110	
779.36767	580	1+
847.42527	149	
862.46218	473	1+
878.43520	2030	1+
902.46338	161	
905.37245	270	1+
960.47941	345	1+
977.48621	1057	1+
991.52023	1044	1+
1120.55251	130	
1131.69043	336	
1144.27077	112	
1171.93106	121	
END IONS

###FS:    #m/z: 930.00163 #charge   3
###MaxRes:#m/z:  0.00000 #charge-128
###MS: 1670
###MSMS: 1672
BEGIN IONS
TITLE=Cmpd 656, AutoMSn(930.0016), 28.2 min
RTINSECONDS=1693.96
SCANS=MS: 1670 MSMS: 1672
PEPMASS=930.00163	5328
CHARGE=3+
379.70914	273	
423.22904	113	
472.27638	113	
561.26445	113	
669.30425	113	
714.93737	129	
758.40387	394	1+
765.36191	102	
788.43111	161	
790.70884	201	
878.43582	175	
991.50889	126	
1017.05031	109	
END IONS

###FS:    #m/z: 901.45525 #charge   2
###MaxRes:#m/z:  0.00000 #charge-128
###MS: 1670
###MSMS: 1673
BEGIN IONS
TITLE=Cmpd 657, AutoMSn(901.4552), 28.2 min
RTINSECONDS=1694.46
SCANS=MS: 1670 MSMS: 1673
PEPMASS=901.45525	4871
CHARGE=2+
321.13266	135	
425.72283	155	
447.22777	127	
468.22129	128	
489.26093	115	
500.24466	122	
519.19914	148	
543.24573	122	
546.78663	154	
558.20770	109	
560.78377	282	
561.28947	191	
589.27357	270	1+
636.32949	124	
646.34648	225	1+
664.33703	329	1+
733.42437	117	
748.42430	131	
774.88357	155	
775.37350	112	
779.36398	664	1+
859.44788	110	
862.46705	318	
878.43536	2094	1+
882.43007	136	
890.29886	180	
898.48398	277	1+
902.46023	261	1+
961.48457	197	
963.53155	312	1+
977.48938	1253	1+
991.52048	1021	1+
1090.56764	125	
1101.53480	356	1+
1120.55568	139	
1144.56041	162	
1420.65296	407	1+
END IONS

###FS:    #m/z: 904.86682 #charge   3
###MaxRes:#m/z:  0.00000 #charge-128
###MS: 1674
###MSMS: 1675
BEGIN IONS
TITLE=Cmpd 658, AutoMSn(904.8668), 28.3 min
RTINSECONDS=1697.49
SCANS=MS: 1674 MSMS: 1675
PEPMASS=904.86682	17162
CHARGE=3+
390.18557	416	
425.72924	182	
458.21286	139	
473.75363	154	
482.26752	228	
487.25270	118	
520.31385	234	
545.78932	209	1+
551.78116	173	
562.28855	186	
589.28880	194	
589.79415	141	
601.30720	148	
623.79923	125	
633.39306	339	1+
646.31853	221	
664.34370	164	
710.83822	415	
711.33334	309	
720.34475	117	
748.43554	192	
779.36133	550	1+
862.46954	214	
878.43736	2444	1+
904.45697	214	1+
913.50778	164	
960.47415	287	1+
964.52213	398	1+
977.49127	1859	1+
991.51862	1604	1+
1120.56418	664	1+
1120.56532	147	
1131.68835	190	
1131.82190	127	
1221.25425	121	
END IONS

###FS:    #m/z: 930.15846 #charge   2
###MaxRes:#m/z:  0.00000 #charge-128
###MS: 1674
###MSMS: 1676
BEGIN IONS
TITLE=Cmpd 659, AutoMSn(930.1585), 28.3 min
RTINSECONDS=1697.99
SCANS=MS: 1674 MSMS: 1676
PEPMASS=930.15846	7947
CHARGE=2+
439.72128	138	
482.26925	187	
495.26307	258	1+
525.24590	108	
560.79437	145	
583.27152	102	
590.31047	162	
661.35505	167	
664.34360	107	
714.43397	312	
758.42512	503	1+
758.42570	261	
779.36448	291	1+
878.43036	516	1+
910.49939	121	
917.79009	104	
991.52056	107	
1128.26108	284	
1128.41086	228	
1128.55126	125	
1574.89288	394	1+
END IONS

###FS:    #m/z: 1115.79079 #charge   2
###MaxRes:#m/z:  0.00000 #charge-128
###MS: 1674
###MSMS: 1677
BEGIN IONS
TITLE=Cmpd 660, AutoMSn(1115.7908), 28.3 min
RTINSECONDS=1698.49
SCANS=MS: 1674 MSMS: 1677
PEPMASS=1115.79079	4675
CHARGE=2+
1113.76795	151	
1113.93792	138	
2230.05364	902	1+
2230.48076	628	1+
END IONS

###FS:    #m/z: 904.46675 #charge   2
###MaxRes:#m/z:  0.00000 #charge-128
###MS: 1678
###MSMS: 1679
BEGIN IONS
TITLE=Cmpd 661, AutoMSn(904.4668), 28.4 min
RTINSECONDS=1701.51
SCANS=MS: 1678 MSMS: 1679
PEPMASS=904.46675	14003
CHARGE=2+
390.18792	175	
412.13809	147	
439.71142	319	
480.74903	179	
489.77239	164	
504.26285	139	
560.78263	569	
561.29013	273	
589.79693	135	
626.30429	125	
633.40162	154	
635.40715	117	
710.82908	167	
711.33049	224	
748.42024	166	
766.34471	152	
779.35840	203	
862.45934	218	
878.42695	1318	1+
902.48168	139	
905.46397	119	
912.27804	129	
918.42314	163	
962.49579	120	
974.51081	116	
977.50418	905	1+
991.52740	1549	1+
1120.58154	123	
END IONS

###FS:    #m/z: 930.15475 #charge   2
###MaxRes:#m/z:  0.00000 #charge-128
###MS: 1678
###MSMS: 1680
BEGIN IONS
TITLE=Cmpd 662, AutoMSn(930.1547), 28.4 min
RTINSECONDS=1702.01
SCANS=MS: 1678 MSMS: 1680
PEPMASS=930.15475	8229
CHARGE=2+
370.69345	108	
379.71393	240	
390.18689	122	
412.15841	102	
413.24353	125	
423.20587	108	
439.72977	287	
447.14795	104	
489.27895	129	
497.25864	158	
560.78890	240	
562.30444	211	1+
580.81617	104	
589.28664	126	
646.33201	225	1+
658.39740	124	
664.34660	145	
710.83961	137	
758.40521	474	
779.36908	198	
845.45593	104	
878.42810	753	1+
927.08552	155	
927.45747	105	
932.45557	291	1+
942.61477	158	
963.50829	275	1+
991.52388	198	
END IONS

###FS:    #m/z: 1116.77184 #charge   1
###MaxRes:#m/z:  0.00000 #charge-128
###MS: 1678
###MSMS: 1681
BEGIN IONS
TITLE=Cmpd 663, AutoMSn(1116.7718), 28.4 min
RTINSECONDS=1702.51
SCANS=MS: 1678 MSMS: 1681
PEPMASS=1116.77184	5179
CHARGE=1+
1116.39481	245	
END IONS

###FS:    #m/z: 1115.77847 #charge   2
###MaxRes:#m/z:  0.00000 #charge-128
###MS: 1682
###MSMS: 1684
BEGIN IONS
TITLE=Cmpd 664, AutoMSn(1115.7785), 28.4 min
RTINSECONDS=1706.03
SCANS=MS: 1682 MSMS: 1684
PEPMASS=1115.77847	4480
CHARGE=2+
321.14164	136	
557.21513	133	
1113.57616	110	
1115.58931	118	
1115.81185	114	
1116.18267	207	
1116.37383	345	
1116.59105	463	
1116.98308	155	
END IONS

###FS:    #m/z: 388.03503 #charge   1
###MaxRes:#m/z:  0.00000 #charge-128
###MS: 1682
###MSMS: 1685
BEGIN IONS
TITLE=Cmpd 665, AutoMSn(388.0350), 28.4 min
RTINSECONDS=1706.53
SCANS=MS: 1682 MSMS: 1685
PEPMASS=388.03503	4534
CHARGE=1+
352.31287	207	
370.26371	104	
END IONS

###FS:    #m/z: 682.38571 #charge   3
###MaxRes:#m/z:  0.00000 #charge-128
###MS: 1686
###MSMS: 1688
BEGIN IONS
TITLE=Cmpd 666, AutoMSn(682.3857), 28.5 min
RTINSECONDS=1710.05
SCANS=MS: 1686 MSMS: 1688
PEPMASS=682.38571	5376
CHARGE=3+
367.19886	127	
369.18420	108	
371.18487	128	
381.18577	133	
383.16805	456	1+
399.18228	143	
516.21316	119	
584.41291	225	
660.38281	109	
662.36948	304	1+
665.25567	106	
665.41251	159	
678.42417	268	
679.39129	694	1+
681.38032	442	
682.37214	1630	1+
687.32354	130	
691.15852	165	
695.25218	108	
697.03150	188	
800.99255	115	
923.50770	182	
940.59630	115	
END IONS

###FS:    #m/z: 388.03572 #charge   1
###MaxRes:#m/z:  0.00000 #charge-128
###MS: 1686
###MSMS: 1689
BEGIN IONS
TITLE=Cmpd 667, AutoMSn(388.0357), 28.5 min
RTINSECONDS=1710.55
SCANS=MS: 1686 MSMS: 1689
PEPMASS=388.03572	5130
CHARGE=1+
324.28608	109	
342.29387	134	
372.23913	119	
END IONS

###FS:    #m/z: 320.27669 #charge-128
###MaxRes:#m/z:  0.00000 #charge-128
###MS: 1690
###MSMS: 1691
BEGIN IONS
TITLE=Cmpd 668, AutoMSn(320.2767), 28.6 min
RTINSECONDS=1713.58
SCANS=MS: 1690 MSMS: 1691
PEPMASS=320.27669	13011

322.24234	123	
END IONS

###FS:    #m/z: 682.38695 #charge   3
###MaxRes:#m/z:  0.00000 #charge-128
###MS: 1690
###MSMS: 1692
BEGIN IONS
TITLE=Cmpd 669, AutoMSn(682.3870), 28.6 min
RTINSECONDS=1714.08
SCANS=MS: 1690 MSMS: 1692
PEPMASS=682.38695	8179
CHARGE=3+
367.18794	106	
383.20105	243	1+
388.18658	117	
445.18579	248	
491.58484	149	
498.21829	188	
535.81806	266	
584.39770	259	
603.28307	104	
663.36345	185	
665.37008	316	1+
678.37852	689	1+
679.95994	121	
680.38823	855	1+
682.39631	429	
683.38851	427	
684.37510	1444	1+
688.99599	188	
690.06749	609	
691.17372	104	
722.44486	108	
812.54236	100	
858.51202	167	
940.57136	212	
1053.69446	142	
1845.01393	464	1+
END IONS

###FS:    #m/z: 388.03660 #charge   1
###MaxRes:#m/z:  0.00000 #charge-128
###MS: 1690
###MSMS: 1693
BEGIN IONS
TITLE=Cmpd 670, AutoMSn(388.0366), 28.6 min
RTINSECONDS=1714.58
SCANS=MS: 1690 MSMS: 1693
PEPMASS=388.03660	5810
CHARGE=1+
342.25934	113	
368.30840	140	
372.29748	107	
384.30899	124	
END IONS

###FS:    #m/z: 320.27734 #charge-128
###MaxRes:#m/z:  0.00000 #charge-128
###MS: 1694
###MSMS: 1695
BEGIN IONS
TITLE=Cmpd 671, AutoMSn(320.2773), 28.6 min
RTINSECONDS=1717.62
SCANS=MS: 1694 MSMS: 1695
PEPMASS=320.27734	21299

316.28802	140	
318.25882	133	
320.28223	104	
END IONS

###FS:    #m/z: 682.38957 #charge   3
###MaxRes:#m/z:  0.00000 #charge-128
###MS: 1694
###MSMS: 1696
BEGIN IONS
TITLE=Cmpd 672, AutoMSn(682.3896), 28.6 min
RTINSECONDS=1718.12
SCANS=MS: 1694 MSMS: 1696
PEPMASS=682.38957	10391
CHARGE=3+
335.11060	137	
367.14253	115	
369.15863	260	
370.05074	111	
381.16963	188	
383.17960	204	
385.11986	118	
388.03129	124	
394.61952	214	
413.20490	100	
498.21774	123	
502.27960	104	
548.32386	110	
584.40923	426	
645.29261	138	
661.32346	114	
663.33820	110	
665.39965	206	
665.90304	109	
668.35544	102	
678.38346	2975	1+
682.38799	986	1+
684.38385	1317	1+
689.00140	320	
697.03475	124	
858.50235	249	1+
1845.02669	496	1+
END IONS

###FS:    #m/z: 848.47078 #charge   2
###MaxRes:#m/z:  0.00000 #charge-128
###MS: 1694
###MSMS: 1697
BEGIN IONS
TITLE=Cmpd 673, AutoMSn(848.4708), 28.6 min
RTINSECONDS=1718.62
SCANS=MS: 1694 MSMS: 1697
PEPMASS=848.47078	4784
CHARGE=2+
372.15488	405	
457.24507	146	
485.24043	125	
524.23376	102	
632.38119	711	1+
690.04219	107	
710.38200	111	
731.46477	124	
847.42524	126	
850.40124	126	
1033.07153	101	
1059.60598	121	
END IONS

###FS:    #m/z: 848.46730 #charge   2
###MaxRes:#m/z:  0.00000 #charge-128
###MS: 1698
###MSMS: 1700
BEGIN IONS
TITLE=Cmpd 674, AutoMSn(848.4673), 28.7 min
RTINSECONDS=1722.16
SCANS=MS: 1698 MSMS: 1700
PEPMASS=848.46730	5387
CHARGE=2+
353.17921	122	
372.15787	636	1+
376.21558	114	
572.34217	105	
597.32795	211	1+
632.37917	724	1+
849.43826	259	1+
860.22576	210	
END IONS

###FS:    #m/z: 364.24644 #charge   1
###MaxRes:#m/z:  0.00000 #charge-128
###MS: 1698
###MSMS: 1701
BEGIN IONS
TITLE=Cmpd 675, AutoMSn(364.2464), 28.7 min
RTINSECONDS=1722.66
SCANS=MS: 1698 MSMS: 1701
PEPMASS=364.24644	5594
CHARGE=1+
326.30286	150	
344.31439	144	
346.95432	134	
362.32118	150	
END IONS

###FS:    #m/z: 679.40628 #charge   1
###MaxRes:#m/z:  0.00000 #charge-128
###MS: 1702
###MSMS: 1705
BEGIN IONS
TITLE=Cmpd 676, AutoMSn(679.4063), 28.8 min
RTINSECONDS=1726.69
SCANS=MS: 1702 MSMS: 1705
PEPMASS=679.40628	7618
CHARGE=1+
353.17631	105	
356.19361	232	1+
367.12616	109	
380.20414	108	
397.17959	111	
584.40549	190	
660.35114	257	1+
676.41477	408	1+
678.37298	384	1+
END IONS

###FS:    #m/z: 679.40716 #charge   1
###MaxRes:#m/z:  0.00000 #charge-128
###MS: 1706
###MSMS: 1707
BEGIN IONS
TITLE=Cmpd 677, AutoMSn(679.4072), 28.8 min
RTINSECONDS=1729.71
SCANS=MS: 1706 MSMS: 1707
PEPMASS=679.40716	8928
CHARGE=1+
339.22694	122	
379.18271	134	
385.14358	129	
448.29905	107	
549.34694	105	
585.41285	123	
660.41173	147	
664.40822	110	
674.41447	115	
676.37313	213	
677.28965	115	
678.38747	365	1+
END IONS

###FS:    #m/z: 318.28703 #charge-128
###MaxRes:#m/z:  0.00000 #charge-128
###MS: 1706
###MSMS: 1708
BEGIN IONS
TITLE=Cmpd 678, AutoMSn(318.2870), 28.8 min
RTINSECONDS=1730.21
SCANS=MS: 1706 MSMS: 1708
PEPMASS=318.28703	7875

316.27761	111	
END IONS

###FS:    #m/z: 696.42894 #charge   3
###MaxRes:#m/z:  0.00000 #charge-128
###MS: 1706
###MSMS: 1709
BEGIN IONS
TITLE=Cmpd 679, AutoMSn(696.4289), 28.8 min
RTINSECONDS=1730.71
SCANS=MS: 1706 MSMS: 1709
PEPMASS=696.42894	5923
CHARGE=3+
359.18037	105	
376.19431	101	
383.21106	150	
385.15943	112	
554.28373	102	
583.31666	121	
639.39434	101	
675.34410	110	
692.43027	300	1+
694.38815	887	1+
699.38892	279	1+
701.39939	1196	1+
706.19057	188	
END IONS

###FS:    #m/z: 679.40527 #charge   1
###MaxRes:#m/z:  0.00000 #charge-128
###MS: 1710
###MSMS: 1712
BEGIN IONS
TITLE=Cmpd 680, AutoMSn(679.4053), 28.9 min
RTINSECONDS=1734.25
SCANS=MS: 1710 MSMS: 1712
PEPMASS=679.40527	8957
CHARGE=1+
385.12914	133	
638.37249	146	
662.32999	104	
676.42210	323	1+
678.36942	444	1+
END IONS

###FS:    #m/z: 696.43039 #charge   1
###MaxRes:#m/z:  0.00000 #charge-128
###MS: 1710
###MSMS: 1713
BEGIN IONS
TITLE=Cmpd 681, AutoMSn(696.4304), 28.9 min
RTINSECONDS=1734.75
SCANS=MS: 1710 MSMS: 1713
PEPMASS=696.43039	5751
CHARGE=1+
438.21075	104	
471.22085	111	
486.34170	104	
494.18999	115	
583.39348	107	
680.38291	116	
691.36325	121	
692.44917	152	
694.40352	394	1+
END IONS

###FS:    #m/z: 318.29578 #charge-128
###MaxRes:#m/z:  0.00000 #charge-128
###MS: 1714
###MSMS: 1715
BEGIN IONS
TITLE=Cmpd 682, AutoMSn(318.2958), 29.0 min
RTINSECONDS=1737.78
SCANS=MS: 1714 MSMS: 1715
PEPMASS=318.29578	26961

300.29756	124	
316.28443	137	
END IONS

###FS:    #m/z: 332.27598 #charge-128
###MaxRes:#m/z:  0.00000 #charge-128
###MS: 1714
###MSMS: 1716
BEGIN IONS
TITLE=Cmpd 683, AutoMSn(332.2760), 29.0 min
RTINSECONDS=1738.28
SCANS=MS: 1714 MSMS: 1716
PEPMASS=332.27598	8053

314.26643	116	
332.27988	245	
END IONS

###FS:    #m/z: 960.50611 #charge   3
###MaxRes:#m/z:  0.00000 #charge-128
###MS: 1714
###MSMS: 1717
BEGIN IONS
TITLE=Cmpd 684, AutoMSn(960.5061), 29.0 min
RTINSECONDS=1738.78
SCANS=MS: 1714 MSMS: 1717
PEPMASS=960.50611	3273
CHARGE=3+
437.20237	164	
537.26834	104	
960.00304	149	
END IONS

###FS:    #m/z: 332.27793 #charge-128
###MaxRes:#m/z:  0.00000 #charge-128
###MS: 1718
###MSMS: 1719
BEGIN IONS
TITLE=Cmpd 685, AutoMSn(332.2779), 29.0 min
RTINSECONDS=1741.81
SCANS=MS: 1718 MSMS: 1719
PEPMASS=332.27793	13318

314.26346	317	
332.27573	402	
END IONS

###FS:    #m/z: 757.62841 #charge   1
###MaxRes:#m/z:  0.00000 #charge-128
###MS: 1718
###MSMS: 1720
BEGIN IONS
TITLE=Cmpd 686, AutoMSn(757.6284), 29.0 min
RTINSECONDS=1742.31
SCANS=MS: 1718 MSMS: 1720
PEPMASS=757.62841	3474
CHARGE=1+
350.15237	104	
441.19527	121	
515.43389	169	
739.39433	114	
754.41559	150	
756.38256	101	
757.38341	133	
END IONS

###FS:    #m/z: 332.27779 #charge-128
###MaxRes:#m/z:  0.00000 #charge-128
###MS: 1721
###MSMS: 1722
BEGIN IONS
TITLE=Cmpd 687, AutoMSn(332.2778), 29.1 min
RTINSECONDS=1744.84
SCANS=MS: 1721 MSMS: 1722
PEPMASS=332.27779	17211

314.26591	568	1+
332.27789	655	1+
END IONS

###FS:    #m/z: 318.29747 #charge-128
###MaxRes:#m/z:  0.00000 #charge-128
###MS: 1723
###MSMS: 1724
BEGIN IONS
TITLE=Cmpd 688, AutoMSn(318.2975), 29.1 min
RTINSECONDS=1746.86
SCANS=MS: 1723 MSMS: 1724
PEPMASS=318.29747	55375

300.29440	175	
316.27678	194	
318.30075	647	1+
END IONS

###FS:    #m/z: 332.27772 #charge-128
###MaxRes:#m/z:  0.00000 #charge-128
###MS: 1723
###MSMS: 1725
BEGIN IONS
TITLE=Cmpd 689, AutoMSn(332.2777), 29.1 min
RTINSECONDS=1747.36
SCANS=MS: 1723 MSMS: 1725
PEPMASS=332.27772	20313

314.27096	668	1+
332.27744	901	
334.29108	101	
END IONS

###FS:    #m/z: 332.27865 #charge-128
###MaxRes:#m/z:  0.00000 #charge-128
###MS: 1726
###MSMS: 1727
BEGIN IONS
TITLE=Cmpd 690, AutoMSn(332.2786), 29.2 min
RTINSECONDS=1749.87
SCANS=MS: 1726 MSMS: 1727
PEPMASS=332.27865	23170

314.26695	503	1+
332.27862	993	1+
END IONS

###FS:    #m/z: 318.29795 #charge   3
###MaxRes:#m/z:  0.00000 #charge-128
###MS: 1728
###MSMS: 1729
BEGIN IONS
TITLE=Cmpd 691, AutoMSn(318.2980), 29.2 min
RTINSECONDS=1751.89
SCANS=MS: 1728 MSMS: 1729
PEPMASS=318.29795	64318
CHARGE=3+
300.28854	243	
316.28156	168	
318.29721	835	1+
END IONS

###FS:    #m/z: 318.29746 #charge-128
###MaxRes:#m/z:  0.00000 #charge-128
###MS: 1730
###MSMS: 1731
BEGIN IONS
TITLE=Cmpd 692, AutoMSn(318.2975), 29.2 min
RTINSECONDS=1753.9
SCANS=MS: 1730 MSMS: 1731
PEPMASS=318.29746	65460

300.28399	120	
318.30325	487	1+
END IONS

###FS:    #m/z: 318.29746 #charge-128
###MaxRes:#m/z:  0.00000 #charge-128
###MS: 1732
###MSMS: 1733
BEGIN IONS
TITLE=Cmpd 693, AutoMSn(318.2975), 29.3 min
RTINSECONDS=1755.92
SCANS=MS: 1732 MSMS: 1733
PEPMASS=318.29746	60482

300.29036	147	
316.27822	154	
318.29733	720	1+
END IONS

###FS:    #m/z: 332.27828 #charge   3
###MaxRes:#m/z:  0.00000 #charge-128
###MS: 1732
###MSMS: 1734
BEGIN IONS
TITLE=Cmpd 694, AutoMSn(332.2783), 29.3 min
RTINSECONDS=1756.42
SCANS=MS: 1732 MSMS: 1734
PEPMASS=332.27828	23695
CHARGE=3+
314.26608	389	
332.27947	1202	1+
END IONS

###FS:    #m/z: 334.29209 #charge-128
###MaxRes:#m/z:  0.00000 #charge-128
###MS: 1735
###MSMS: 1736
BEGIN IONS
TITLE=Cmpd 695, AutoMSn(334.2921), 29.3 min
RTINSECONDS=1758.93
SCANS=MS: 1735 MSMS: 1736
PEPMASS=334.29209	17928

314.26560	644	1+
321.18972	244	
321.26081	144	
332.27857	966	1+
END IONS

###FS:    #m/z: 334.29214 #charge-128
###MaxRes:#m/z:  0.00000 #charge-128
###MS: 1737
###MSMS: 1738
BEGIN IONS
TITLE=Cmpd 696, AutoMSn(334.2921), 29.3 min
RTINSECONDS=1760.95
SCANS=MS: 1737 MSMS: 1738
PEPMASS=334.29214	19371

314.27060	525	
332.27547	326	
END IONS

###FS:    #m/z: 844.78045 #charge   3
###MaxRes:#m/z:  0.00000 #charge-128
###MS: 1737
###MSMS: 1740
BEGIN IONS
TITLE=Cmpd 697, AutoMSn(844.7805), 29.4 min
RTINSECONDS=1761.95
SCANS=MS: 1737 MSMS: 1740
PEPMASS=844.78045	2963
CHARGE=3+
357.16190	135	
561.25544	112	
710.38714	144	
810.47666	123	
845.44355	101	
END IONS

###FS:    #m/z: 334.29247 #charge-128
###MaxRes:#m/z:  0.00000 #charge-128
###MS: 1741
###MSMS: 1742
BEGIN IONS
TITLE=Cmpd 698, AutoMSn(334.2925), 29.4 min
RTINSECONDS=1764.97
SCANS=MS: 1741 MSMS: 1742
PEPMASS=334.29247	19946

316.28439	394	1+
332.27692	417	1+
END IONS

###FS:    #m/z: 723.42581 #charge   1
###MaxRes:#m/z:  0.00000 #charge-128
###MS: 1741
###MSMS: 1744
BEGIN IONS
TITLE=Cmpd 699, AutoMSn(723.4258), 29.4 min
RTINSECONDS=1765.98
SCANS=MS: 1741 MSMS: 1744
PEPMASS=723.42581	4104
CHARGE=1+
397.19012	102	
706.39389	175	
719.39101	426	1+
722.40147	165	
END IONS

###FS:    #m/z: 404.31102 #charge   3
###MaxRes:#m/z:  0.00000 #charge-128
###MS: 1745
###MSMS: 1747
BEGIN IONS
TITLE=Cmpd 700, AutoMSn(404.3110), 29.5 min
RTINSECONDS=1769.51
SCANS=MS: 1745 MSMS: 1747
PEPMASS=404.31102	3935
CHARGE=3+
384.30899	261	
386.30989	296	
404.31998	904	1+
406.27199	171	
412.95576	137	
END IONS

###FS:    #m/z: 723.42512 #charge   1
###MaxRes:#m/z:  0.00000 #charge-128
###MS: 1745
###MSMS: 1748
BEGIN IONS
TITLE=Cmpd 701, AutoMSn(723.4251), 29.5 min
RTINSECONDS=1770.01
SCANS=MS: 1745 MSMS: 1748
PEPMASS=723.42512	4255
CHARGE=1+
398.24773	156	
400.21355	116	
421.21054	100	
479.26305	129	
704.31859	120	
714.31936	132	
719.40627	331	1+
721.42606	347	1+
END IONS

###FS:    #m/z: 922.94853 #charge   2
###MaxRes:#m/z:  0.00000 #charge-128
###MS: 1749
###MSMS: 1750
BEGIN IONS
TITLE=Cmpd 702, AutoMSn(922.9485), 29.6 min
RTINSECONDS=1773.03
SCANS=MS: 1749 MSMS: 1750
PEPMASS=922.94853	6684
CHARGE=2+
335.14978	100	
437.20148	102	
511.26664	115	
531.75022	106	
537.20412	211	
596.27723	253	
652.81947	246	1+
654.32525	132	
662.29513	125	
700.27905	103	
709.35181	148	
814.30955	235	
822.48064	152	
878.43063	148	
906.19207	146	
920.54607	127	
923.45493	100	
926.58019	121	
927.39526	122	
1191.52575	109	
1192.55017	103	
1304.63626	103	
END IONS

###FS:    #m/z: 404.32617 #charge   1
###MaxRes:#m/z:  0.00000 #charge-128
###MS: 1749
###MSMS: 1751
BEGIN IONS
TITLE=Cmpd 703, AutoMSn(404.3262), 29.6 min
RTINSECONDS=1773.54
SCANS=MS: 1749 MSMS: 1751
PEPMASS=404.32617	5604
CHARGE=1+
384.29999	148	
386.31626	416	
390.22852	124	
402.29853	206	
404.32901	758	1+
END IONS

###FS:    #m/z: 723.42806 #charge   1
###MaxRes:#m/z:  0.00000 #charge-128
###MS: 1749
###MSMS: 1752
BEGIN IONS
TITLE=Cmpd 704, AutoMSn(723.4281), 29.6 min
RTINSECONDS=1774.04
SCANS=MS: 1749 MSMS: 1752
PEPMASS=723.42806	4930
CHARGE=1+
334.19821	108	
355.16384	118	
379.16619	103	
407.16335	133	
440.22622	128	
706.41272	127	
718.42084	107	
719.41795	276	1+
719.52063	129	
722.41184	702	1+
END IONS

###FS:    #m/z: 922.94849 #charge   3
###MaxRes:#m/z:  0.00000 #charge-128
###MS: 1753
###MSMS: 1754
BEGIN IONS
TITLE=Cmpd 705, AutoMSn(922.9485), 29.6 min
RTINSECONDS=1777.05
SCANS=MS: 1753 MSMS: 1754
PEPMASS=922.94849	10741
CHARGE=3+
471.21238	107	
504.23914	127	
512.22872	131	
522.74156	105	
531.75433	194	
537.21269	189	
587.26603	333	
587.77491	177	
662.29548	135	
697.35400	118	
719.98185	107	
814.30796	441	1+
847.41559	123	
919.48798	106	
922.51822	124	
923.46180	229	1+
925.49245	284	1+
927.39721	258	1+
1191.52973	666	1+
1304.63510	726	1+
1304.64839	139	
1417.71967	548	1+
2157.94992	521	1+
END IONS

###FS:    #m/z: 404.32757 #charge   1
###MaxRes:#m/z:  0.00000 #charge-128
###MS: 1753
###MSMS: 1755
BEGIN IONS
TITLE=Cmpd 706, AutoMSn(404.3276), 29.6 min
RTINSECONDS=1777.56
SCANS=MS: 1753 MSMS: 1755
PEPMASS=404.32757	7180
CHARGE=1+
362.22824	139	
368.29903	165	
386.32022	180	
388.28470	122	
400.28730	165	
402.30256	226	
404.33183	1411	1+
END IONS

###FS:    #m/z: 1230.25542 #charge   2
###MaxRes:#m/z:  0.00000 #charge-128
###MS: 1753
###MSMS: 1756
BEGIN IONS
TITLE=Cmpd 707, AutoMSn(1230.2554), 29.6 min
RTINSECONDS=1778.06
SCANS=MS: 1753 MSMS: 1756
PEPMASS=1230.25542	3797
CHARGE=2+
1229.88657	115	
1230.24619	215	
1230.59290	161	
END IONS

###FS:    #m/z: 633.29693 #charge   2
###MaxRes:#m/z:  0.00000 #charge-128
###MS: 1757
###MSMS: 1758
BEGIN IONS
TITLE=Cmpd 708, AutoMSn(633.2969), 29.7 min
RTINSECONDS=1781.08
SCANS=MS: 1757 MSMS: 1758
PEPMASS=633.29693	9095
CHARGE=2+
309.05999	113	
325.19302	108	
327.20485	112	
343.20948	626	
362.07581	666	1+
369.21573	162	
376.59686	200	
380.09374	1212	1+
381.18560	144	
456.29108	440	1+
509.15225	287	1+
517.25229	107	
533.30339	108	
545.34940	113	
596.28813	125	
598.30997	118	
614.32987	200	
617.40044	161	
618.33901	174	
628.38646	288	1+
630.38753	805	1+
632.38969	1156	1+
634.38615	1852	1+
638.71807	348	
640.78843	593	1+
642.36990	481	1+
642.82807	274	
644.35532	166	
644.92219	144	
645.03708	168	
739.41706	813	1+
739.42259	4128	1+
748.41013	124	
749.51859	480	
886.49065	236	
896.37968	156	
1145.42508	136	
END IONS

###FS:    #m/z: 922.69569 #charge   3
###MaxRes:#m/z:  0.00000 #charge-128
###MS: 1757
###MSMS: 1759
BEGIN IONS
TITLE=Cmpd 709, AutoMSn(922.6957), 29.7 min
RTINSECONDS=1781.58
SCANS=MS: 1757 MSMS: 1759
PEPMASS=922.69569	9691
CHARGE=3+
335.14391	118	
379.71563	116	
424.17161	128	
440.22033	131	
496.25356	121	
559.27025	111	
569.25138	132	
587.25802	227	
587.78390	197	
597.26728	124	
652.81135	398	
653.31988	263	
697.31095	110	
709.34960	163	
709.85688	130	
775.37248	130	
814.31869	250	
918.41635	171	
920.46823	238	1+
920.68169	116	
923.44975	175	
926.43165	211	1+
1080.01104	190	
1080.50503	176	
1191.50931	120	
1192.56300	148	
1304.61297	181	
END IONS

###FS:    #m/z: 362.32059 #charge   1
###MaxRes:#m/z:  0.00000 #charge-128
###MS: 1757
###MSMS: 1760
BEGIN IONS
TITLE=Cmpd 710, AutoMSn(362.3206), 29.7 min
RTINSECONDS=1782.09
SCANS=MS: 1757 MSMS: 1760
PEPMASS=362.32059	8840
CHARGE=1+
323.02070	255	
342.30032	198	
344.31933	186	
360.30904	118	
362.31993	502	1+
END IONS

###FS:    #m/z: 633.29630 #charge   2
###MaxRes:#m/z:  0.00000 #charge-128
###MS: 1761
###MSMS: 1762
BEGIN IONS
TITLE=Cmpd 711, AutoMSn(633.2963), 29.8 min
RTINSECONDS=1785.11
SCANS=MS: 1761 MSMS: 1762
PEPMASS=633.29630	17431
CHARGE=2+
309.05805	146	
326.19096	120	
343.20845	1688	1+
362.08089	1270	1+
376.59849	152	
380.09366	1700	1+
382.09188	290	
397.20496	144	
439.26197	132	
456.28421	1093	1+
509.14738	537	
527.17449	339	1+
559.30074	117	
564.30669	107	
567.79636	130	
572.20557	166	
597.39426	105	
598.30295	122	
612.35432	143	
614.38978	319	1+
615.29691	112	
616.35585	415	1+
628.38562	371	1+
630.36317	782	1+
632.38133	1546	1+
634.37777	1921	1+
640.36440	107	
640.78274	365	
642.37078	831	1+
642.82821	236	
739.42471	9677	1+
749.53519	358	
810.28559	121	
886.49084	1353	1+
896.39177	144	
957.53838	125	
END IONS

###FS:    #m/z: 362.32069 #charge   1
###MaxRes:#m/z:  0.00000 #charge-128
###MS: 1761
###MSMS: 1763
BEGIN IONS
TITLE=Cmpd 712, AutoMSn(362.3207), 29.8 min
RTINSECONDS=1785.61
SCANS=MS: 1761 MSMS: 1763
PEPMASS=362.32069	9415
CHARGE=1+
323.01803	371	
341.12111	122	
344.31044	344	1+
360.30601	137	
361.25264	152	
362.32500	718	1+
END IONS

###FS:    #m/z: 633.29607 #charge   2
###MaxRes:#m/z:  0.00000 #charge-128
###MS: 1764
###MSMS: 1765
BEGIN IONS
TITLE=Cmpd 713, AutoMSn(633.2961), 29.8 min
RTINSECONDS=1788.13
SCANS=MS: 1764 MSMS: 1765
PEPMASS=633.29607	23164
CHARGE=2+
309.05710	349	
326.18617	186	
332.21478	156	
343.20678	2236	1+
362.08024	1080	
364.07545	176	
372.66638	216	
380.09302	2415	1+
397.21956	293	
456.28525	1454	1+
506.57169	240	
509.15279	581	1+
527.15705	607	1+
544.27872	195	
558.30218	147	
614.38739	339	
629.40217	245	
630.37977	1081	1+
632.39957	1289	1+
634.37106	2011	1+
638.72534	634	1+
640.77108	851	
642.37622	1338	1+
739.42226	10808	1+
739.42702	1962	1+
748.40762	160	
748.52673	164	
748.64995	181	
749.52468	1042	
886.48833	1463	1+
896.39850	490	
958.52617	157	
END IONS

###FS:    #m/z: 362.32252 #charge   1
###MaxRes:#m/z:  0.00000 #charge-128
###MS: 1764
###MSMS: 1766
BEGIN IONS
TITLE=Cmpd 714, AutoMSn(362.3225), 29.8 min
RTINSECONDS=1788.63
SCANS=MS: 1764 MSMS: 1766
PEPMASS=362.32252	9690
CHARGE=1+
323.01439	241	
344.31870	120	
358.27182	154	
360.29710	140	
362.32894	516	
END IONS

###FS:    #m/z: 497.26527 #charge   1
###MaxRes:#m/z:  0.00000 #charge-128
###MS: 1764
###MSMS: 1767
BEGIN IONS
TITLE=Cmpd 715, AutoMSn(497.2653), 29.8 min
RTINSECONDS=1789.13
SCANS=MS: 1764 MSMS: 1767
PEPMASS=497.26527	6591
CHARGE=1+
352.21489	119	
376.61103	100	
379.22243	103	
399.20074	102	
412.95234	160	
432.26398	109	
436.33253	103	
476.31906	280	1+
479.25673	175	
494.30550	122	
495.30262	300	1+
497.27884	332	1+
END IONS

###FS:    #m/z: 497.26638 #charge   1
###MaxRes:#m/z:  0.00000 #charge-128
###MS: 1768
###MSMS: 1769
BEGIN IONS
TITLE=Cmpd 716, AutoMSn(497.2664), 29.9 min
RTINSECONDS=1792.15
SCANS=MS: 1768 MSMS: 1769
PEPMASS=497.26638	8180
CHARGE=1+
395.78511	116	
441.33989	103	
482.31569	142	
494.26395	102	
495.33605	159	
496.20535	111	
497.28157	521	1+
END IONS

###FS:    #m/z: 739.41736 #charge   1
###MaxRes:#m/z:  0.00000 #charge-128
###MS: 1768
###MSMS: 1770
BEGIN IONS
TITLE=Cmpd 717, AutoMSn(739.4174), 29.9 min
RTINSECONDS=1792.65
SCANS=MS: 1768 MSMS: 1770
PEPMASS=739.41736	3880
CHARGE=1+
438.23121	114	
738.38999	153	
END IONS

###FS:    #m/z: 1265.58339 #charge   1
###MaxRes:#m/z:  0.00000 #charge-128
###MS: 1768
###MSMS: 1771
BEGIN IONS
TITLE=Cmpd 718, AutoMSn(1265.5834), 29.9 min
RTINSECONDS=1793.15
SCANS=MS: 1768 MSMS: 1771
PEPMASS=1265.58339	2970
CHARGE=1+
366.13870	203	
657.23904	130	
1265.57759	1129	1+
END IONS

###FS:    #m/z: 497.26829 #charge   1
###MaxRes:#m/z:  0.00000 #charge-128
###MS: 1772
###MSMS: 1773
BEGIN IONS
TITLE=Cmpd 719, AutoMSn(497.2683), 29.9 min
RTINSECONDS=1796.17
SCANS=MS: 1772 MSMS: 1773
PEPMASS=497.26829	8741
CHARGE=1+
433.24821	103	
438.12228	123	
476.31229	267	1+
479.27641	117	
493.33275	380	1+
496.39569	113	
497.28067	823	1+
END IONS

###FS:    #m/z: 348.26887 #charge-128
###MaxRes:#m/z:  0.00000 #charge-128
###MS: 1772
###MSMS: 1774
BEGIN IONS
TITLE=Cmpd 720, AutoMSn(348.2689), 29.9 min
RTINSECONDS=1796.67
SCANS=MS: 1772 MSMS: 1774
PEPMASS=348.26887	4127

344.28065	103	
END IONS

###FS:    #m/z: 471.28313 #charge   1
###MaxRes:#m/z:  0.00000 #charge-128
###MS: 1772
###MSMS: 1775
BEGIN IONS
TITLE=Cmpd 721, AutoMSn(471.2831), 30.0 min
RTINSECONDS=1797.17
SCANS=MS: 1772 MSMS: 1775
PEPMASS=471.28313	3669
CHARGE=1+
329.15702	113	
367.17976	100	
406.15834	105	
414.29274	100	
430.32019	105	
454.32868	185	
456.32710	180	
461.40142	163	
470.32815	108	
471.28093	311	1+
END IONS

###FS:    #m/z: 348.26986 #charge-128
###MaxRes:#m/z:  0.00000 #charge-128
###MS: 1776
###MSMS: 1777
BEGIN IONS
TITLE=Cmpd 722, AutoMSn(348.2699), 30.0 min
RTINSECONDS=1800.19
SCANS=MS: 1776 MSMS: 1777
PEPMASS=348.26986	4897

349.27392	106	
END IONS

###FS:    #m/z: 388.33237 #charge-128
###MaxRes:#m/z:  0.00000 #charge-128
###MS: 1776
###MSMS: 1778
BEGIN IONS
TITLE=Cmpd 723, AutoMSn(388.3324), 30.0 min
RTINSECONDS=1800.69
SCANS=MS: 1776 MSMS: 1778
PEPMASS=388.33237	4746

324.29021	106	
352.32365	703	1+
368.31423	623	
370.32752	1097	1+
372.34697	366	
386.32417	396	
388.33241	349	1+
END IONS

###FS:    #m/z: 338.22877 #charge-128
###MaxRes:#m/z:  0.00000 #charge-128
###MS: 1781
###MSMS: 1782
BEGIN IONS
TITLE=Cmpd 725, AutoMSn(338.2288), 30.1 min
RTINSECONDS=1805.23
SCANS=MS: 1781 MSMS: 1782
PEPMASS=338.22877	7229

304.01505	116	
334.29596	136	
END IONS

###FS:    #m/z: 334.29307 #charge-128
###MaxRes:#m/z:  0.00000 #charge-128
###MS: 1781
###MSMS: 1783
BEGIN IONS
TITLE=Cmpd 726, AutoMSn(334.2931), 30.1 min
RTINSECONDS=1805.74
SCANS=MS: 1781 MSMS: 1783
PEPMASS=334.29307	16230

331.26783	123	
334.29581	299	1+
END IONS

###FS:    #m/z: 523.46428 #charge   1
###MaxRes:#m/z:  0.00000 #charge-128
###MS: 1781
###MSMS: 1784
BEGIN IONS
TITLE=Cmpd 727, AutoMSn(523.4643), 30.1 min
RTINSECONDS=1806.24
SCANS=MS: 1781 MSMS: 1784
PEPMASS=523.46428	2867
CHARGE=1+
327.11584	112	
339.15429	109	
366.19281	103	
404.27910	109	
430.15020	108	
431.29106	159	
448.26088	123	
484.31021	107	
502.30722	375	1+
504.31056	327	1+
509.78296	262	
519.35765	214	
520.32927	1339	1+
END IONS

###FS:    #m/z: 338.23075 #charge   2
###MaxRes:#m/z:  0.00000 #charge-128
###MS: 1785
###MSMS: 1786
BEGIN IONS
TITLE=Cmpd 728, AutoMSn(338.2308), 30.2 min
RTINSECONDS=1809.26
SCANS=MS: 1785 MSMS: 1786
PEPMASS=338.23075	9624
CHARGE=2+
334.28893	103	
END IONS

###FS:    #m/z: 1062.93299 #charge   2
###MaxRes:#m/z:  0.00000 #charge-128
###MS: 1785
###MSMS: 1787
BEGIN IONS
TITLE=Cmpd 729, AutoMSn(1062.9330), 30.2 min
RTINSECONDS=1809.76
SCANS=MS: 1785 MSMS: 1787
PEPMASS=1062.93299	3650
CHARGE=2+
347.19702	105	
366.13751	1220	1+
462.27983	200	
528.19786	119	
569.22968	114	
657.22886	937	1+
1205.65813	103	
END IONS

###FS:    #m/z: 523.29245 #charge   1
###MaxRes:#m/z:  0.00000 #charge-128
###MS: 1785
###MSMS: 1788
BEGIN IONS
TITLE=Cmpd 730, AutoMSn(523.2924), 30.2 min
RTINSECONDS=1810.26
SCANS=MS: 1785 MSMS: 1788
PEPMASS=523.29245	3608
CHARGE=1+
354.10715	113	
389.24503	181	
419.29133	116	
455.24426	108	
459.32704	105	
475.48851	124	
501.31232	118	
502.34496	435	1+
509.78867	176	
519.37131	230	
520.33022	966	1+
END IONS

###FS:    #m/z: 1062.67695 #charge   2
###MaxRes:#m/z:  0.00000 #charge-128
###MS: 1789
###MSMS: 1790
BEGIN IONS
TITLE=Cmpd 731, AutoMSn(1062.6770), 30.2 min
RTINSECONDS=1813.28
SCANS=MS: 1789 MSMS: 1790
PEPMASS=1062.67695	5159
CHARGE=2+
366.13944	1365	1+
515.26396	128	
528.18814	113	
569.21509	232	
657.23509	1404	1+
END IONS

###FS:    #m/z: 523.46377 #charge   1
###MaxRes:#m/z:  0.00000 #charge-128
###MS: 1789
###MSMS: 1791
BEGIN IONS
TITLE=Cmpd 732, AutoMSn(523.4638), 30.2 min
RTINSECONDS=1813.78
SCANS=MS: 1789 MSMS: 1791
PEPMASS=523.46377	5087
CHARGE=1+
343.20365	140	
349.20615	140	
402.28102	116	
483.50420	266	
501.35216	133	
502.32191	274	1+
504.35037	232	
508.26872	106	
519.28182	127	
519.38006	155	
520.34542	595	1+
522.32232	558	1+
END IONS

###FS:    #m/z: 882.46162 #charge   3
###MaxRes:#m/z:  0.00000 #charge-128
###MS: 1789
###MSMS: 1792
BEGIN IONS
TITLE=Cmpd 733, AutoMSn(882.4616), 30.2 min
RTINSECONDS=1814.28
SCANS=MS: 1789 MSMS: 1792
PEPMASS=882.46162	4105
CHARGE=3+
417.92787	184	
499.19223	251	
517.20175	599	1+
612.27117	233	
664.33313	117	
758.39602	110	
878.51024	174	
882.41371	201	
883.50037	181	
884.43394	142	
885.50084	291	1+
892.38849	280	
893.33442	112	
893.57388	128	
895.42454	108	
895.54772	142	
957.35823	115	
END IONS

###FS:    #m/z: 334.29325 #charge-128
###MaxRes:#m/z:  0.00000 #charge-128
###MS: 1793
###MSMS: 1794
BEGIN IONS
TITLE=Cmpd 734, AutoMSn(334.2933), 30.3 min
RTINSECONDS=1817.3
SCANS=MS: 1793 MSMS: 1794
PEPMASS=334.29325	24681

316.28114	115	
332.27593	124	
END IONS

###FS:    #m/z: 1062.92878 #charge   2
###MaxRes:#m/z:  0.00000 #charge-128
###MS: 1793
###MSMS: 1795
BEGIN IONS
TITLE=Cmpd 735, AutoMSn(1062.9288), 30.3 min
RTINSECONDS=1817.8
SCANS=MS: 1793 MSMS: 1795
PEPMASS=1062.92878	6024
CHARGE=2+
366.13919	1895	1+
454.15027	215	
528.19804	188	
657.23362	1207	1+
819.27386	113	
948.95157	102	
1059.48277	105	
END IONS

###FS:    #m/z: 782.42186 #charge   2
###MaxRes:#m/z:  0.00000 #charge-128
###MS: 1793
###MSMS: 1796
BEGIN IONS
TITLE=Cmpd 736, AutoMSn(782.4219), 30.3 min
RTINSECONDS=1818.3
SCANS=MS: 1793 MSMS: 1796
PEPMASS=782.42186	3169
CHARGE=2+
329.09025	329	
335.14261	102	
414.18604	565	1+
442.17929	380	
550.30318	103	
556.20861	148	
668.29956	431	1+
764.41366	130	
779.44067	132	
780.45560	117	
781.42307	271	1+
783.37883	351	1+
785.38651	182	
790.71201	213	
794.72195	307	
896.42686	443	1+
1040.56638	184	
END IONS

###FS:    #m/z: 334.29342 #charge-128
###MaxRes:#m/z:  0.00000 #charge-128
###MS: 1797
###MSMS: 1798
BEGIN IONS
TITLE=Cmpd 737, AutoMSn(334.2934), 30.4 min
RTINSECONDS=1821.34
SCANS=MS: 1797 MSMS: 1798
PEPMASS=334.29342	32706

334.29202	256	
336.29018	121	
END IONS

###FS:    #m/z: 782.86433 #charge   2
###MaxRes:#m/z:  0.00000 #charge-128
###MS: 1797
###MSMS: 1799
BEGIN IONS
TITLE=Cmpd 738, AutoMSn(782.8643), 30.4 min
RTINSECONDS=1821.84
SCANS=MS: 1797 MSMS: 1799
PEPMASS=782.86433	6809
CHARGE=2+
329.08922	588	1+
335.14845	114	
414.18486	752	1+
434.21645	164	
442.17504	1199	1+
505.26091	279	
517.44992	131	
556.21677	758	1+
558.22319	138	
668.31137	332	
669.30545	1104	1+
763.44584	119	
766.43698	231	1+
779.43120	283	1+
781.41782	475	1+
783.35853	814	1+
785.44755	278	
788.34826	118	
790.71177	645	
794.72424	607	
896.43195	808	1+
1009.50169	390	1+
1123.55394	520	
1124.55621	100	
END IONS

###FS:    #m/z: 918.69786 #charge   3
###MaxRes:#m/z:  0.00000 #charge-128
###MS: 1797
###MSMS: 1800
BEGIN IONS
TITLE=Cmpd 739, AutoMSn(918.6979), 30.4 min
RTINSECONDS=1822.34
SCANS=MS: 1797 MSMS: 1800
PEPMASS=918.69786	4314
CHARGE=3+
411.14710	107	
415.17804	112	
486.25149	250	
517.22913	116	
570.31655	142	
693.35502	112	
814.31807	222	
917.49870	134	
918.46538	260	1+
922.50553	123	
927.41050	100	
1080.48429	157	
1288.59555	108	
END IONS

###FS:    #m/z: 334.29282 #charge-128
###MaxRes:#m/z:  0.00000 #charge-128
###MS: 1801
###MSMS: 1802
BEGIN IONS
TITLE=Cmpd 740, AutoMSn(334.2928), 30.4 min
RTINSECONDS=1825.38
SCANS=MS: 1801 MSMS: 1802
PEPMASS=334.29282	41017

332.28331	106	
334.28725	386	
END IONS

###FS:    #m/z: 782.86589 #charge   2
###MaxRes:#m/z:  0.00000 #charge-128
###MS: 1801
###MSMS: 1803
BEGIN IONS
TITLE=Cmpd 741, AutoMSn(782.8659), 30.4 min
RTINSECONDS=1825.89
SCANS=MS: 1801 MSMS: 1803
PEPMASS=782.86589	12966
CHARGE=2+
329.09538	576	
335.15304	148	
371.23090	100	
397.15318	241	
414.17932	1129	
434.20692	123	
442.17192	1566	1+
494.17571	128	
505.25581	475	
522.21033	121	
539.19760	286	1+
556.21766	1287	1+
624.28331	139	
652.27334	107	
668.31305	502	
669.30432	1645	1+
678.93504	386	1+
679.01110	101	
679.13022	128	
761.47984	112	
764.25938	117	
778.41275	131	
780.43130	385	1+
782.42931	341	
783.37694	1561	1+
794.71681	276	
896.42920	1674	1+
1009.51916	392	
1123.54597	517	
1124.57011	135	
END IONS

###FS:    #m/z: 918.70001 #charge   2
###MaxRes:#m/z:  0.00000 #charge-128
###MS: 1801
###MSMS: 1804
BEGIN IONS
TITLE=Cmpd 742, AutoMSn(918.7000), 30.4 min
RTINSECONDS=1826.39
SCANS=MS: 1801 MSMS: 1804
PEPMASS=918.70001	6384
CHARGE=2+
439.25798	108	
537.21108	194	
644.81384	121	
700.26852	192	
701.33712	210	
812.41156	104	
814.30177	377	1+
916.47964	377	1+
918.55848	160	
925.42196	115	
927.40036	226	1+
END IONS

###FS:    #m/z: 918.95131 #charge   2
###MaxRes:#m/z:  0.00000 #charge-128
###MS: 1805
###MSMS: 1807
BEGIN IONS
TITLE=Cmpd 743, AutoMSn(918.9513), 30.5 min
RTINSECONDS=1829.92
SCANS=MS: 1805 MSMS: 1807
PEPMASS=918.95131	5468
CHARGE=2+
335.15673	235	
414.20391	110	
679.95604	120	
814.31506	164	
916.50116	117	
918.43712	145	
924.45342	105	
END IONS

###FS:    #m/z: 358.29034 #charge-128
###MaxRes:#m/z:  0.00000 #charge-128
###MS: 1805
###MSMS: 1808
BEGIN IONS
TITLE=Cmpd 744, AutoMSn(358.2903), 30.5 min
RTINSECONDS=1830.43
SCANS=MS: 1805 MSMS: 1808
PEPMASS=358.29034	4313

323.02188	253	
340.27733	276	
344.30836	108	
358.29474	218	
END IONS

###FS:    #m/z: 358.29029 #charge-128
###MaxRes:#m/z:  0.00000 #charge-128
###MS: 1809
###MSMS: 1811
BEGIN IONS
TITLE=Cmpd 745, AutoMSn(358.2903), 30.6 min
RTINSECONDS=1833.95
SCANS=MS: 1809 MSMS: 1811
PEPMASS=358.29029	5455

323.01705	157	
340.28494	631	1+
358.29479	215	
362.31126	116	
END IONS

###FS:    #m/z: 358.28854 #charge   1
###MaxRes:#m/z:  0.00000 #charge-128
###MS: 1812
###MSMS: 1814
BEGIN IONS
TITLE=Cmpd 746, AutoMSn(358.2885), 30.6 min
RTINSECONDS=1836.97
SCANS=MS: 1812 MSMS: 1814
PEPMASS=358.28854	4719
CHARGE=1+
323.01891	261	
340.27998	509	1+
344.28292	101	
358.29195	118	
END IONS

###FS:    #m/z: 550.79071 #charge-128
###MaxRes:#m/z:  0.00000 #charge-128
###MS: 1812
###MSMS: 1815
BEGIN IONS
TITLE=Cmpd 747, AutoMSn(550.7907), 30.6 min
RTINSECONDS=1837.48
SCANS=MS: 1812 MSMS: 1815
PEPMASS=550.79071	3674

203.43318	161	
326.19337	145	
341.19779	177	
343.20158	165	
346.23016	129	
350.23523	109	
376.21725	107	
405.22718	119	
418.22123	142	
430.24841	101	
441.24362	127	
469.25712	128	
472.21910	104	
484.39701	104	
488.28997	116	
512.32295	152	
513.30919	376	1+
520.86410	148	
528.35279	177	
529.35385	173	
530.36243	337	1+
532.35303	430	1+
534.36912	222	
540.02407	308	1+
546.36007	664	1+
548.35618	618	1+
550.36443	546	
551.29068	177	
552.33659	437	1+
555.30518	283	1+
559.12918	516	
642.36784	239	
739.42839	316	1+
END IONS

###FS:    #m/z: 406.25598 #charge-128
###MaxRes:#m/z:  0.00000 #charge-128
###MS: 1816
###MSMS: 1817
BEGIN IONS
TITLE=Cmpd 748, AutoMSn(406.2560), 30.7 min
RTINSECONDS=1840.5
SCANS=MS: 1816 MSMS: 1817
PEPMASS=406.25598	4159

384.30284	371	1+
386.31517	293	
388.35651	107	
402.27791	114	
404.33442	1141	1+
406.26460	166	
END IONS

###FS:    #m/z: 550.78955 #charge-128
###MaxRes:#m/z:  0.00000 #charge-128
###MS: 1816
###MSMS: 1818
BEGIN IONS
TITLE=Cmpd 749, AutoMSn(550.7896), 30.7 min
RTINSECONDS=1841
SCANS=MS: 1816 MSMS: 1818
PEPMASS=550.78955	4279

326.18868	104	
330.23775	164	
334.15545	115	
341.18239	212	
343.20401	223	
348.11758	132	
349.20049	142	
365.19224	106	
370.21081	675	1+
385.18421	114	
397.21570	168	
419.08598	109	
421.25479	105	
444.29748	152	
456.29345	431	1+
472.31916	115	
474.18643	105	
513.33237	172	
516.21326	117	
518.25639	105	
528.33184	290	1+
530.34518	926	1+
533.23250	288	1+
534.34851	255	
540.05725	225	
546.37613	1286	1+
548.36902	1707	1+
550.33556	1265	1+
552.34113	1115	1+
553.85791	105	
554.34204	463	
555.25673	183	
556.33571	201	
558.15194	252	1+
642.37639	424	1+
739.42319	1713	1+
828.38956	156	
885.44440	256	1+
END IONS

###FS:    #m/z: 406.25089 #charge-128
###MaxRes:#m/z:  0.00000 #charge-128
###MS: 1819
###MSMS: 1820
BEGIN IONS
TITLE=Cmpd 750, AutoMSn(406.2509), 30.7 min
RTINSECONDS=1843.53
SCANS=MS: 1819 MSMS: 1820
PEPMASS=406.25089	4265

358.31345	121	
360.26149	100	
384.30901	191	
386.31635	148	
388.27306	116	
403.29171	117	
404.32968	1382	1+
412.94953	141	
END IONS

###FS:    #m/z: 550.79614 #charge-128
###MaxRes:#m/z:  0.00000 #charge-128
###MS: 1821
###MSMS: 1822
BEGIN IONS
TITLE=Cmpd 751, AutoMSn(550.7961), 30.8 min
RTINSECONDS=1845.55
SCANS=MS: 1821 MSMS: 1822
PEPMASS=550.79614	4472

323.17927	107	
326.14701	133	
355.22313	121	
376.26187	110	
397.21501	255	
430.28909	132	
449.25608	206	
456.28996	325	
472.17765	128	
496.32344	109	
512.32564	254	1+
520.86148	452	
528.31443	203	1+
531.33760	138	
532.36052	228	
533.34041	365	1+
536.25145	104	
536.36773	115	
541.00320	330	
546.36827	690	1+
548.35002	1108	1+
551.28992	158	
552.32224	693	1+
557.19577	132	
558.14154	300	1+
642.36870	373	1+
739.42069	376	
END IONS

###FS:    #m/z: 390.34938 #charge-128
###MaxRes:#m/z:  0.00000 #charge-128
###MS: 1832
###MSMS: 1834
BEGIN IONS
TITLE=Cmpd 754, AutoMSn(390.3494), 31.0 min
RTINSECONDS=1857.13
SCANS=MS: 1832 MSMS: 1834
PEPMASS=390.34938	5815

321.18243	101	
328.31620	144	
336.35032	113	
342.27429	131	
352.32813	290	
354.33620	1586	1+
360.59431	118	
368.31734	255	
370.32820	346	
372.34283	1031	1+
386.31438	345	1+
388.32861	243	
390.33915	298	
394.23366	110	
END IONS

###FS:    #m/z: 350.28653 #charge-128
###MaxRes:#m/z:  0.00000 #charge-128
###MS: 1835
###MSMS: 1836
BEGIN IONS
TITLE=Cmpd 755, AutoMSn(350.2865), 31.0 min
RTINSECONDS=1859.65
SCANS=MS: 1835 MSMS: 1836
PEPMASS=350.28653	7703

332.21146	108	
END IONS

###FS:    #m/z: 390.34423 #charge   2
###MaxRes:#m/z:  0.00000 #charge-128
###MS: 1835
###MSMS: 1837
BEGIN IONS
TITLE=Cmpd 756, AutoMSn(390.3442), 31.0 min
RTINSECONDS=1860.15
SCANS=MS: 1835 MSMS: 1837
PEPMASS=390.34423	6147
CHARGE=2+
320.19899	106	
336.32332	202	
352.32509	328	1+
354.33350	1108	
368.31173	193	
370.32858	509	1+
372.33636	772	1+
388.32581	172	
390.34587	289	
391.28001	186	
END IONS

###FS:    #m/z: 390.34856 #charge   1
###MaxRes:#m/z:  0.00000 #charge-128
###MS: 1839
###MSMS: 1841
BEGIN IONS
TITLE=Cmpd 758, AutoMSn(390.3486), 31.1 min
RTINSECONDS=1864.17
SCANS=MS: 1839 MSMS: 1841
PEPMASS=390.34856	7429
CHARGE=1+
352.31263	243	
354.33568	1086	1+
362.53836	264	
368.32197	375	1+
369.17732	106	
370.32339	497	1+
372.34442	1241	1+
388.29212	141	
390.33669	387	
END IONS

###FS:    #m/z: 351.18674 #charge   1
###MaxRes:#m/z:  0.00000 #charge-128
###MS: 1848
###MSMS: 1849
BEGIN IONS
TITLE=Cmpd 759, AutoMSn(351.1867), 31.2 min
RTINSECONDS=1872.73
SCANS=MS: 1848 MSMS: 1849
PEPMASS=351.18674	8215
CHARGE=1+
328.28553	147	
END IONS

###FS:    #m/z: 351.18723 #charge   1
###MaxRes:#m/z:  0.00000 #charge-128
###MS: 1850
###MSMS: 1851
BEGIN IONS
TITLE=Cmpd 760, AutoMSn(351.1872), 31.2 min
RTINSECONDS=1874.74
SCANS=MS: 1850 MSMS: 1851
PEPMASS=351.18723	9498
CHARGE=1+
328.28286	289	1+
346.28715	176	
END IONS

###FS:    #m/z: 351.27614 #charge   1
###MaxRes:#m/z:  0.00000 #charge-128
###MS: 1852
###MSMS: 1853
BEGIN IONS
TITLE=Cmpd 761, AutoMSn(351.2761), 31.3 min
RTINSECONDS=1876.76
SCANS=MS: 1852 MSMS: 1853
PEPMASS=351.27614	10896
CHARGE=1+
328.28986	128	
350.29242	170	
END IONS

###FS:    #m/z: 346.28567 #charge-128
###MaxRes:#m/z:  0.00000 #charge-128
###MS: 1854
###MSMS: 1855
BEGIN IONS
TITLE=Cmpd 762, AutoMSn(346.2857), 31.3 min
RTINSECONDS=1878.78
SCANS=MS: 1854 MSMS: 1855
PEPMASS=346.28567	5753

328.28184	241	1+
346.27531	228	
END IONS

###FS:    #m/z: 346.28803 #charge-128
###MaxRes:#m/z:  0.00000 #charge-128
###MS: 1856
###MSMS: 1857
BEGIN IONS
TITLE=Cmpd 763, AutoMSn(346.2880), 31.3 min
RTINSECONDS=1880.81
SCANS=MS: 1856 MSMS: 1857
PEPMASS=346.28803	5752

328.27991	415	
346.29034	306	
END IONS

###FS:    #m/z: 346.29016 #charge-128
###MaxRes:#m/z:  0.00000 #charge-128
###MS: 1858
###MSMS: 1859
BEGIN IONS
TITLE=Cmpd 764, AutoMSn(346.2902), 31.4 min
RTINSECONDS=1882.84
SCANS=MS: 1858 MSMS: 1859
PEPMASS=346.29016	7456

328.28593	577	1+
342.25117	135	
346.29467	517	1+
END IONS

###FS:    #m/z: 428.25728 #charge   2
###MaxRes:#m/z:  0.00000 #charge-128
###MS: 1858
###MSMS: 1860
BEGIN IONS
TITLE=Cmpd 765, AutoMSn(428.2573), 31.4 min
RTINSECONDS=1883.34
SCANS=MS: 1858 MSMS: 1860
PEPMASS=428.25728	5862
CHARGE=2+
377.19426	106	
427.24738	117	
428.31233	311	1+
430.30732	334	
END IONS

###FS:    #m/z: 1265.04593 #charge   2
###MaxRes:#m/z:  0.00000 #charge-128
###MS: 1858
###MSMS: 1861
BEGIN IONS
TITLE=Cmpd 766, AutoMSn(1265.0459), 31.4 min
RTINSECONDS=1883.84
SCANS=MS: 1858 MSMS: 1861
PEPMASS=1265.04593	2851
CHARGE=2+
366.14197	603	1+
425.17904	114	
528.18510	105	
657.22972	332	
END IONS

###FS:    #m/z: 1264.55260 #charge   2
###MaxRes:#m/z:  0.00000 #charge-128
###MS: 1862
###MSMS: 1863
BEGIN IONS
TITLE=Cmpd 767, AutoMSn(1264.5526), 31.4 min
RTINSECONDS=1886.86
SCANS=MS: 1862 MSMS: 1863
PEPMASS=1264.55260	3989
CHARGE=2+
366.13901	1291	1+
455.15292	160	
528.18497	103	
535.83481	112	
657.23163	2933	1+
666.77009	132	
END IONS

###FS:    #m/z: 428.25867 #charge   2
###MaxRes:#m/z:  0.00000 #charge-128
###MS: 1862
###MSMS: 1864
BEGIN IONS
TITLE=Cmpd 768, AutoMSn(428.2587), 31.5 min
RTINSECONDS=1887.36
SCANS=MS: 1862 MSMS: 1864
PEPMASS=428.25867	6080
CHARGE=2+
388.22598	104	
413.08712	128	
424.26726	147	
430.29658	175	
END IONS

###FS:    #m/z: 1012.03721 #charge   2
###MaxRes:#m/z:  0.00000 #charge-128
###MS: 1862
###MSMS: 1865
BEGIN IONS
TITLE=Cmpd 769, AutoMSn(1012.0372), 31.5 min
RTINSECONDS=1887.87
SCANS=MS: 1862 MSMS: 1865
PEPMASS=1012.03721	2767
CHARGE=2+
366.14001	288	
577.78159	106	
727.35063	105	
END IONS

###FS:    #m/z: 1264.79568 #charge   2
###MaxRes:#m/z:  0.00000 #charge-128
###MS: 1866
###MSMS: 1867
BEGIN IONS
TITLE=Cmpd 770, AutoMSn(1264.7957), 31.5 min
RTINSECONDS=1890.88
SCANS=MS: 1866 MSMS: 1867
PEPMASS=1264.79568	5090
CHARGE=2+
366.13854	2103	1+
454.16484	143	
528.19207	173	
657.23515	3031	1+
665.73639	1190	1+
731.29452	104	
END IONS

###FS:    #m/z: 1012.23858 #charge   2
###MaxRes:#m/z:  0.00000 #charge-128
###MS: 1866
###MSMS: 1868
BEGIN IONS
TITLE=Cmpd 771, AutoMSn(1012.2386), 31.5 min
RTINSECONDS=1891.38
SCANS=MS: 1866 MSMS: 1868
PEPMASS=1012.23858	4360
CHARGE=2+
366.14603	283	
657.23409	102	
END IONS

###FS:    #m/z: 1012.44877 #charge   1
###MaxRes:#m/z:  0.00000 #charge-128
###MS: 1869
###MSMS: 1870
BEGIN IONS
TITLE=Cmpd 772, AutoMSn(1012.4488), 31.6 min
RTINSECONDS=1893.9
SCANS=MS: 1869 MSMS: 1870
PEPMASS=1012.44877	4213
CHARGE=1+
366.13812	661	
508.19926	121	
657.23236	586	1+
1010.56780	117	
END IONS

###FS:    #m/z: 1264.80221 #charge   2
###MaxRes:#m/z:  0.00000 #charge-128
###MS: 1871
###MSMS: 1872
BEGIN IONS
TITLE=Cmpd 773, AutoMSn(1264.8022), 31.6 min
RTINSECONDS=1895.92
SCANS=MS: 1871 MSMS: 1872
PEPMASS=1264.80221	6853
CHARGE=2+
349.13329	115	
366.14008	2167	1+
454.15620	181	
513.19231	123	
528.19208	185	
569.21986	121	
657.23371	2212	1+
665.71132	162	
667.81552	188	
735.37118	104	
819.29572	140	
END IONS

###FS:    #m/z: 346.29186 #charge   2
###MaxRes:#m/z:  0.00000 #charge-128
###MS: 1871
###MSMS: 1873
BEGIN IONS
TITLE=Cmpd 774, AutoMSn(346.2919), 31.6 min
RTINSECONDS=1896.42
SCANS=MS: 1871 MSMS: 1873
PEPMASS=346.29186	9826
CHARGE=2+
324.28780	114	
329.28512	178	
344.28234	124	
346.28988	551	
END IONS

###FS:    #m/z: 1010.80679 #charge   2
###MaxRes:#m/z:  0.00000 #charge-128
###MS: 1871
###MSMS: 1874
BEGIN IONS
TITLE=Cmpd 775, AutoMSn(1010.8068), 31.6 min
RTINSECONDS=1896.92
SCANS=MS: 1871 MSMS: 1874
PEPMASS=1010.80679	4618
CHARGE=2+
366.13929	1314	1+
550.99143	314	
657.23926	643	1+
731.27778	156	
END IONS

###FS:    #m/z: 914.96476 #charge   2
###MaxRes:#m/z:  0.00000 #charge-128
###MS: 1875
###MSMS: 1876
BEGIN IONS
TITLE=Cmpd 776, AutoMSn(914.9648), 31.7 min
RTINSECONDS=1899.94
SCANS=MS: 1875 MSMS: 1876
PEPMASS=914.96476	2727
CHARGE=2+
451.23103	107	
507.27105	147	
513.23609	122	
530.19893	116	
595.30560	102	
912.52691	106	
915.47521	101	
END IONS

###FS:    #m/z: 914.96345 #charge   2
###MaxRes:#m/z:  0.00000 #charge-128
###MS: 1877
###MSMS: 1878
BEGIN IONS
TITLE=Cmpd 777, AutoMSn(914.9634), 31.7 min
RTINSECONDS=1901.98
SCANS=MS: 1877 MSMS: 1878
PEPMASS=914.96345	3154
CHARGE=2+
53.00618	112	
345.16357	105	
423.22557	140	
595.28311	105	
727.33597	112	
896.44257	111	
914.44657	103	
1026.49509	100	
1677.99033	125	
END IONS

###FS:    #m/z: 914.96397 #charge   2
###MaxRes:#m/z:  0.00000 #charge-128
###MS: 1879
###MSMS: 1880
BEGIN IONS
TITLE=Cmpd 778, AutoMSn(914.9640), 31.7 min
RTINSECONDS=1904.01
SCANS=MS: 1879 MSMS: 1880
PEPMASS=914.96397	3941
CHARGE=2+
436.24385	104	
440.21624	118	
475.25162	124	
913.53642	112	
914.43098	115	
END IONS

###FS:    #m/z: 349.13136 #charge-128
###MaxRes:#m/z:  0.00000 #charge-128
###MS: 1879
###MSMS: 1881
BEGIN IONS
TITLE=Cmpd 779, AutoMSn(349.1314), 31.7 min
RTINSECONDS=1904.52
SCANS=MS: 1879 MSMS: 1881
PEPMASS=349.13136	6091

328.28259	190	
346.28993	134	
348.21923	125	
350.29193	113	
END IONS

###FS:    #m/z: 914.96524 #charge   2
###MaxRes:#m/z:  0.00000 #charge-128
###MS: 1882
###MSMS: 1883
BEGIN IONS
TITLE=Cmpd 780, AutoMSn(914.9652), 31.8 min
RTINSECONDS=1907.04
SCANS=MS: 1882 MSMS: 1883
PEPMASS=914.96524	3631
CHARGE=2+
344.15653	138	
475.22665	109	
497.24710	133	
612.29452	115	
914.49342	106	
916.48964	116	
1026.48607	152	
END IONS

###FS:    #m/z: 915.46384 #charge   1
###MaxRes:#m/z:  0.00000 #charge-128
###MS: 1884
###MSMS: 1885
BEGIN IONS
TITLE=Cmpd 781, AutoMSn(915.4638), 31.8 min
RTINSECONDS=1909.06
SCANS=MS: 1884 MSMS: 1885
PEPMASS=915.46384	4771
CHARGE=1+
311.17284	100	
446.22830	102	
612.30357	146	
911.43405	100	
915.49943	283	1+
END IONS

###FS:    #m/z: 838.41676 #charge   2
###MaxRes:#m/z:  0.00000 #charge-128
###MS: 1886
###MSMS: 1887
BEGIN IONS
TITLE=Cmpd 782, AutoMSn(838.4168), 31.9 min
RTINSECONDS=1911.07
SCANS=MS: 1886 MSMS: 1887
PEPMASS=838.41676	4320
CHARGE=2+
350.11382	132	
391.19341	131	
425.19263	101	
437.20906	125	
463.19210	131	
476.20364	109	
488.16113	136	
491.19219	250	1+
526.24050	128	
535.26163	202	
560.20557	142	
605.24920	108	
718.32959	128	
838.43891	118	
841.41118	165	
849.19282	128	
849.29876	164	
959.42766	107	
END IONS

###FS:    #m/z: 838.42862 #charge   2
###MaxRes:#m/z:  0.00000 #charge-128
###MS: 1888
###MSMS: 1889
BEGIN IONS
TITLE=Cmpd 783, AutoMSn(838.4286), 31.9 min
RTINSECONDS=1913.09
SCANS=MS: 1888 MSMS: 1889
PEPMASS=838.42862	5150
CHARGE=2+
335.16098	132	
383.23316	124	
443.25364	102	
445.22100	103	
463.19835	295	
491.20144	664	1+
535.25722	235	
605.24631	282	
718.32063	409	1+
796.42511	121	
812.36899	560	1+
840.42128	150	
843.47815	104	
923.46030	111	
959.43863	595	1+
1188.56331	117	
END IONS

###FS:    #m/z: 838.88239 #charge   2
###MaxRes:#m/z:  0.00000 #charge-128
###MS: 1890
###MSMS: 1892
BEGIN IONS
TITLE=Cmpd 784, AutoMSn(838.8824), 31.9 min
RTINSECONDS=1915.6
SCANS=MS: 1890 MSMS: 1892
PEPMASS=838.88239	6709
CHARGE=2+
378.09969	135	
387.18712	126	
391.18524	167	
434.20941	143	
437.22425	109	
463.19804	270	
467.22548	101	
491.18626	261	
495.26149	107	
511.23128	149	
513.25085	116	
535.26305	328	
605.24236	311	1+
698.33450	123	
718.31539	646	1+
812.36827	286	
836.48713	280	1+
838.44428	384	1+
842.48826	124	
843.05291	101	
847.15602	120	
959.42546	508	1+
1072.53876	109	
1187.53041	122	
END IONS

###FS:    #m/z: 450.27278 #charge   2
###MaxRes:#m/z:  0.00000 #charge-128
###MS: 1890
###MSMS: 1893
BEGIN IONS
TITLE=Cmpd 785, AutoMSn(450.2728), 31.9 min
RTINSECONDS=1916.1
SCANS=MS: 1890 MSMS: 1893
PEPMASS=450.27278	5616
CHARGE=2+
344.29057	129	
391.19380	117	
448.28777	312	1+
450.31747	203	
451.23659	197	
453.25497	103	
END IONS

###FS:    #m/z: 450.27360 #charge   2
###MaxRes:#m/z:  0.00000 #charge-128
###MS: 1894
###MSMS: 1896
BEGIN IONS
TITLE=Cmpd 786, AutoMSn(450.2736), 32.0 min
RTINSECONDS=1919.63
SCANS=MS: 1894 MSMS: 1896
PEPMASS=450.27360	6897
CHARGE=2+
330.22656	112	
333.15682	129	
358.28463	104	
370.28754	114	
395.78114	124	
446.31512	190	
448.28893	267	1+
450.20956	239	1+
452.29885	148	
453.22275	158	
454.29562	139	
END IONS

###FS:    #m/z: 458.18212 #charge   2
###MaxRes:#m/z:  0.00000 #charge-128
###MS: 1894
###MSMS: 1897
BEGIN IONS
TITLE=Cmpd 787, AutoMSn(458.1821), 32.0 min
RTINSECONDS=1920.13
SCANS=MS: 1894 MSMS: 1897
PEPMASS=458.18212	7196
CHARGE=2+
352.21368	108	
429.19326	125	
439.28064	176	
442.28531	153	
446.25692	156	
455.24922	130	
456.33710	179	
457.27083	151	
458.19179	150	
458.33064	458	1+
462.30981	120	
END IONS

###FS:    #m/z: 458.17966 #charge   1
###MaxRes:#m/z:  0.00000 #charge-128
###MS: 1898
###MSMS: 1900
BEGIN IONS
TITLE=Cmpd 788, AutoMSn(458.1797), 32.1 min
RTINSECONDS=1923.65
SCANS=MS: 1898 MSMS: 1900
PEPMASS=458.17966	8634
CHARGE=1+
439.24072	108	
441.30999	120	
455.22672	157	
456.32627	459	1+
END IONS

###FS:    #m/z: 450.27399 #charge   2
###MaxRes:#m/z:  0.00000 #charge-128
###MS: 1898
###MSMS: 1901
BEGIN IONS
TITLE=Cmpd 789, AutoMSn(450.2740), 32.1 min
RTINSECONDS=1924.15
SCANS=MS: 1898 MSMS: 1901
PEPMASS=450.27399	6696
CHARGE=2+
329.65388	109	
342.28783	101	
363.16893	108	
365.16971	113	
370.31978	108	
430.27575	117	
446.30048	165	
448.30161	231	
450.32934	132	
452.25469	275	1+
END IONS

###FS:    #m/z: 458.17876 #charge   2
###MaxRes:#m/z:  0.00000 #charge-128
###MS: 1902
###MSMS: 1904
BEGIN IONS
TITLE=Cmpd 790, AutoMSn(458.1788), 32.1 min
RTINSECONDS=1927.68
SCANS=MS: 1902 MSMS: 1904
PEPMASS=458.17876	9273
CHARGE=2+
355.17796	112	
404.22432	110	
444.26621	121	
449.25286	277	
454.31633	112	
455.21782	135	
456.33306	155	
458.31284	196	
460.30922	222	
461.19536	114	
462.33612	182	
END IONS

###FS:    #m/z: 363.18707 #charge   1
###MaxRes:#m/z:  0.00000 #charge-128
###MS: 1902
###MSMS: 1905
BEGIN IONS
TITLE=Cmpd 791, AutoMSn(363.1871), 32.1 min
RTINSECONDS=1928.18
SCANS=MS: 1902 MSMS: 1905
PEPMASS=363.18707	5686
CHARGE=1+
323.01547	265	
344.31385	300	
362.32504	235	1+
END IONS

###FS:    #m/z: 362.31776 #charge   1
###MaxRes:#m/z:  0.00000 #charge-128
###MS: 1906
###MSMS: 1907
BEGIN IONS
TITLE=Cmpd 792, AutoMSn(362.3178), 32.2 min
RTINSECONDS=1931.2
SCANS=MS: 1906 MSMS: 1907
PEPMASS=362.31776	8958
CHARGE=1+
323.01581	339	
326.29470	268	
344.31284	147	
344.97746	125	
358.28884	135	
362.32572	229	
END IONS

###FS:    #m/z: 816.42635 #charge   1
###MaxRes:#m/z:  0.00000 #charge-128
###MS: 1906
###MSMS: 1909
BEGIN IONS
TITLE=Cmpd 793, AutoMSn(816.4263), 32.2 min
RTINSECONDS=1932.2
SCANS=MS: 1906 MSMS: 1909
PEPMASS=816.42635	2680
CHARGE=1+
326.14799	104	
364.22324	105	
391.19390	118	
415.18121	114	
469.25647	142	
490.23382	105	
495.22206	158	
500.28389	106	
612.32213	180	
638.37668	100	
727.33925	168	
798.45272	103	
END IONS

###FS:    #m/z: 362.31787 #charge   1
###MaxRes:#m/z:  0.00000 #charge-128
###MS: 1910
###MSMS: 1911
BEGIN IONS
TITLE=Cmpd 794, AutoMSn(362.3179), 32.3 min
RTINSECONDS=1935.22
SCANS=MS: 1910 MSMS: 1911
PEPMASS=362.31787	12035
CHARGE=1+
314.26977	146	
323.01659	296	
344.31466	286	1+
362.31799	142	
END IONS

###FS:    #m/z: 818.74490 #charge   3
###MaxRes:#m/z:  0.00000 #charge-128
###MS: 1910
###MSMS: 1912
BEGIN IONS
TITLE=Cmpd 795, AutoMSn(818.7449), 32.3 min
RTINSECONDS=1935.72
SCANS=MS: 1910 MSMS: 1912
PEPMASS=818.74490	6105
CHARGE=3+
325.18323	103	
373.15974	230	
425.22802	146	
457.23202	146	
467.22321	102	
495.22772	103	
497.23201	199	
515.24053	101	
598.30182	109	
612.29567	170	
704.30484	128	
769.36243	105	
779.39754	128	
800.30175	108	
814.45358	173	
815.46381	715	1+
818.45308	513	1+
820.47686	729	1+
825.98168	125	
830.91778	161	
831.03103	196	
833.00672	128	
916.39753	134	
END IONS

###FS:    #m/z: 818.74329 #charge   3
###MaxRes:#m/z:  0.00000 #charge-128
###MS: 1913
###MSMS: 1914
BEGIN IONS
TITLE=Cmpd 796, AutoMSn(818.7433), 32.3 min
RTINSECONDS=1938.24
SCANS=MS: 1913 MSMS: 1914
PEPMASS=818.74329	9794
CHARGE=3+
373.15539	260	
387.19259	129	
397.17595	114	
414.33609	109	
437.24749	114	
449.25792	268	
455.20544	110	
491.20057	126	
493.19209	112	
501.22348	132	
527.05317	108	
535.83398	100	
644.29564	135	
648.28969	116	
686.31638	149	
704.30467	217	
775.33641	128	
801.39178	104	
804.41276	110	
812.01115	132	
814.47345	137	
815.43348	656	1+
818.44568	410	1+
820.47914	222	
821.46704	510	1+
825.97831	112	
913.41793	119	
1154.55085	112	
END IONS

###FS:    #m/z: 472.28818 #charge   1
###MaxRes:#m/z:  0.00000 #charge-128
###MS: 1913
###MSMS: 1916
BEGIN IONS
TITLE=Cmpd 797, AutoMSn(472.2882), 32.3 min
RTINSECONDS=1939.25
SCANS=MS: 1913 MSMS: 1916
PEPMASS=472.28818	4423
CHARGE=1+
375.19085	111	
401.21095	104	
417.23228	136	
453.23092	136	
454.32674	289	
456.27114	160	
461.41501	149	
469.26018	114	
470.31809	223	1+
472.32234	148	
END IONS

###FS:    #m/z: 1227.61217 #charge   2
###MaxRes:#m/z:  0.00000 #charge-128
###MS: 1917
###MSMS: 1919
BEGIN IONS
TITLE=Cmpd 798, AutoMSn(1227.6122), 32.4 min
RTINSECONDS=1942.77
SCANS=MS: 1917 MSMS: 1919
PEPMASS=1227.61217	3920
CHARGE=2+
373.14632	252	
END IONS

###FS:    #m/z: 335.24970 #charge-128
###MaxRes:#m/z:  0.00000 #charge-128
###MS: 1920
###MSMS: 1921
BEGIN IONS
TITLE=Cmpd 799, AutoMSn(335.2497), 32.4 min
RTINSECONDS=1945.3
SCANS=MS: 1920 MSMS: 1921
PEPMASS=335.24970	8162

314.30360	100	
END IONS

###FS:    #m/z: 472.29008 #charge   2
###MaxRes:#m/z:  0.00000 #charge-128
###MS: 1920
###MSMS: 1922
BEGIN IONS
TITLE=Cmpd 800, AutoMSn(472.2901), 32.4 min
RTINSECONDS=1945.8
SCANS=MS: 1920 MSMS: 1922
PEPMASS=472.29008	6865
CHARGE=2+
362.16490	144	
400.21509	122	
421.25811	111	
456.31799	131	
470.24579	282	1+
472.32681	309	1+
474.33728	629	1+
END IONS

###FS:    #m/z: 374.28125 #charge   2
###MaxRes:#m/z:  0.00000 #charge-128
###MS: 1920
###MSMS: 1923
BEGIN IONS
TITLE=Cmpd 801, AutoMSn(374.2812), 32.4 min
RTINSECONDS=1946.3
SCANS=MS: 1920 MSMS: 1923
PEPMASS=374.28125	4475
CHARGE=2+
328.28388	122	
370.29711	121	
372.27456	100	
END IONS

###FS:    #m/z: 818.74358 #charge   3
###MaxRes:#m/z:  0.00000 #charge-128
###MS: 1924
###MSMS: 1925
BEGIN IONS
TITLE=Cmpd 802, AutoMSn(818.7436), 32.5 min
RTINSECONDS=1949.32
SCANS=MS: 1924 MSMS: 1925
PEPMASS=818.74358	12564
CHARGE=3+
373.15789	242	
393.18263	136	
416.13009	115	
438.22887	107	
458.32562	107	
475.30938	102	
514.27157	147	
566.38595	110	
612.29518	355	
612.79011	134	
616.28223	106	
621.29723	302	1+
621.80586	100	
644.29016	101	
668.85747	150	
686.29039	129	
704.31333	156	
757.32447	138	
814.42979	128	
816.47369	565	1+
818.46868	363	
819.47385	591	1+
821.47556	561	1+
913.43187	132	
916.41859	115	
987.46724	132	
1026.49661	167	
END IONS

###FS:    #m/z: 472.28757 #charge   2
###MaxRes:#m/z:  0.00000 #charge-128
###MS: 1924
###MSMS: 1926
BEGIN IONS
TITLE=Cmpd 803, AutoMSn(472.2876), 32.5 min
RTINSECONDS=1949.82
SCANS=MS: 1924 MSMS: 1926
PEPMASS=472.28757	7461
CHARGE=2+
383.19696	105	
450.34885	120	
456.30963	188	
461.40500	213	
470.32078	644	1+
474.32231	310	
476.34209	150	
483.50851	116	
END IONS

###FS:    #m/z: 472.28759 #charge   2
###MaxRes:#m/z:  0.00000 #charge-128
###MS: 1928
###MSMS: 1929
BEGIN IONS
TITLE=Cmpd 805, AutoMSn(472.2876), 32.6 min
RTINSECONDS=1953.34
SCANS=MS: 1928 MSMS: 1929
PEPMASS=472.28759	7953
CHARGE=2+
332.21999	144	
356.21018	118	
361.19561	100	
371.23177	119	
452.30654	117	
456.33693	106	
457.19077	120	
469.24415	176	
470.33470	150	
472.30184	162	
474.33538	679	1+
END IONS

###FS:    #m/z: 334.29229 #charge-128
###MaxRes:#m/z:  0.00000 #charge-128
###MS: 1933
###MSMS: 1935
BEGIN IONS
TITLE=Cmpd 806, AutoMSn(334.2923), 32.6 min
RTINSECONDS=1958.91
SCANS=MS: 1933 MSMS: 1935
PEPMASS=334.29229	8771

334.29345	108	
END IONS

###FS:    #m/z: 334.29156 #charge-128
###MaxRes:#m/z:  0.00000 #charge-128
###MS: 1937
###MSMS: 1939
BEGIN IONS
TITLE=Cmpd 807, AutoMSn(334.2916), 32.7 min
RTINSECONDS=1962.93
SCANS=MS: 1937 MSMS: 1939
PEPMASS=334.29156	9107

316.29389	269	
END IONS

###FS:    #m/z: 334.29255 #charge-128
###MaxRes:#m/z:  0.00000 #charge-128
###MS: 1941
###MSMS: 1942
BEGIN IONS
TITLE=Cmpd 808, AutoMSn(334.2926), 32.8 min
RTINSECONDS=1966.46
SCANS=MS: 1941 MSMS: 1942
PEPMASS=334.29255	9113

316.27608	141	
END IONS

###FS:    #m/z: 494.29013 #charge   2
###MaxRes:#m/z:  0.00000 #charge-128
###MS: 1943
###MSMS: 1944
BEGIN IONS
TITLE=Cmpd 809, AutoMSn(494.2901), 32.8 min
RTINSECONDS=1968.49
SCANS=MS: 1943 MSMS: 1944
PEPMASS=494.29013	4364
CHARGE=2+
327.11721	126	
331.16660	140	
414.30541	108	
446.31672	148	
454.34644	124	
472.31082	152	
474.30284	112	
490.35772	277	1+
491.30908	304	1+
493.27433	453	1+
495.27031	376	1+
497.24061	160	
500.64056	260	
END IONS

###FS:    #m/z: 494.29780 #charge   2
###MaxRes:#m/z:  0.00000 #charge-128
###MS: 1945
###MSMS: 1946
BEGIN IONS
TITLE=Cmpd 810, AutoMSn(494.2978), 32.8 min
RTINSECONDS=1970.51
SCANS=MS: 1945 MSMS: 1946
PEPMASS=494.29780	5330
CHARGE=2+
321.21328	132	
328.21198	111	
365.18610	129	
388.20503	114	
413.20256	101	
420.26915	128	
429.28471	111	
436.21799	112	
449.25238	101	
472.35779	110	
478.34048	137	
490.36003	291	1+
491.24234	119	
492.22862	550	1+
493.33356	347	1+
495.26571	508	1+
745.41197	248	1+
END IONS

###FS:    #m/z: 494.29557 #charge   2
###MaxRes:#m/z:  0.00000 #charge-128
###MS: 1948
###MSMS: 1949
BEGIN IONS
TITLE=Cmpd 811, AutoMSn(494.2956), 32.9 min
RTINSECONDS=1973.55
SCANS=MS: 1948 MSMS: 1949
PEPMASS=494.29557	6675
CHARGE=2+
459.18295	101	
474.35315	195	
475.26299	100	
478.26060	128	
490.27808	114	
491.22362	100	
491.34904	346	1+
493.23944	262	
494.34247	153	
495.27085	298	1+
497.25101	241	
498.35774	142	
END IONS

###FS:    #m/z: 334.27219 #charge-128
###MaxRes:#m/z:  0.00000 #charge-128
###MS: 1950
###MSMS: 1951
BEGIN IONS
TITLE=Cmpd 812, AutoMSn(334.2722), 32.9 min
RTINSECONDS=1975.57
SCANS=MS: 1950 MSMS: 1951
PEPMASS=334.27219	7045

334.28739	128	
END IONS

###FS:    #m/z: 494.29754 #charge   2
###MaxRes:#m/z:  0.00000 #charge-128
###MS: 1952
###MSMS: 1954
BEGIN IONS
TITLE=Cmpd 814, AutoMSn(494.2975), 33.0 min
RTINSECONDS=1978.09
SCANS=MS: 1952 MSMS: 1954
PEPMASS=494.29754	8194
CHARGE=2+
343.18893	123	
347.17727	109	
359.21408	123	
374.20088	112	
376.18861	114	
379.19332	100	
383.13770	114	
403.21284	125	
412.24228	103	
414.29155	109	
416.22022	255	1+
421.22149	106	
425.21093	204	
456.23664	117	
457.23499	225	
460.26522	103	
473.28823	103	
476.24853	256	1+
483.50198	156	
484.39931	522	
490.33827	872	1+
492.32613	561	
493.24586	536	
494.33935	559	
495.26912	660	1+
497.28250	623	1+
499.73445	474	
500.64244	324	
END IONS

###FS:    #m/z: 322.16827 #charge   2
###MaxRes:#m/z:  0.00000 #charge-128
###MS: 1955
###MSMS: 1956
BEGIN IONS
TITLE=Cmpd 815, AutoMSn(322.1683), 33.0 min
RTINSECONDS=1980.6
SCANS=MS: 1955 MSMS: 1956
PEPMASS=322.16827	3138
CHARGE=2+
77.25879	118	
END IONS

###FS:    #m/z: 360.30662 #charge   1
###MaxRes:#m/z:  0.00000 #charge-128
###MS: 1963
###MSMS: 1964
BEGIN IONS
TITLE=Cmpd 816, AutoMSn(360.3066), 33.1 min
RTINSECONDS=1988.66
SCANS=MS: 1963 MSMS: 1964
PEPMASS=360.30662	6478
CHARGE=1+
342.29831	215	
346.97663	105	
END IONS

###FS:    #m/z: 360.30550 #charge   2
###MaxRes:#m/z:  0.00000 #charge-128
###MS: 1965
###MSMS: 1966
BEGIN IONS
TITLE=Cmpd 817, AutoMSn(360.3055), 33.2 min
RTINSECONDS=1990.68
SCANS=MS: 1965 MSMS: 1966
PEPMASS=360.30550	8056
CHARGE=2+
344.31106	173	
END IONS

###FS:    #m/z: 342.29678 #charge-128
###MaxRes:#m/z:  0.00000 #charge-128
###MS: 1965
###MSMS: 1967
BEGIN IONS
TITLE=Cmpd 818, AutoMSn(342.2968), 33.2 min
RTINSECONDS=1991.18
SCANS=MS: 1965 MSMS: 1967
PEPMASS=342.29678	3798

326.30025	105	
END IONS

###FS:    #m/z: 360.30819 #charge   1
###MaxRes:#m/z:  0.00000 #charge-128
###MS: 1968
###MSMS: 1969
BEGIN IONS
TITLE=Cmpd 819, AutoMSn(360.3082), 33.2 min
RTINSECONDS=1993.69
SCANS=MS: 1968 MSMS: 1969
PEPMASS=360.30819	10267
CHARGE=1+
342.28736	100	
END IONS

###FS:    #m/z: 341.17938 #charge   2
###MaxRes:#m/z:  0.00000 #charge-128
###MS: 1968
###MSMS: 1970
BEGIN IONS
TITLE=Cmpd 820, AutoMSn(341.1794), 33.2 min
RTINSECONDS=1994.19
SCANS=MS: 1968 MSMS: 1970
PEPMASS=341.17938	4188
CHARGE=2+
326.30173	255	
END IONS

###FS:    #m/z: 342.29477 #charge-128
###MaxRes:#m/z:  0.00000 #charge-128
###MS: 1971
###MSMS: 1972
BEGIN IONS
TITLE=Cmpd 821, AutoMSn(342.2948), 33.3 min
RTINSECONDS=1996.71
SCANS=MS: 1971 MSMS: 1972
PEPMASS=342.29477	6621

326.30112	112	
END IONS

###FS:    #m/z: 540.30793 #charge   1
###MaxRes:#m/z:  0.00000 #charge-128
###MS: 1971
###MSMS: 1973
BEGIN IONS
TITLE=Cmpd 822, AutoMSn(540.3079), 33.3 min
RTINSECONDS=1997.21
SCANS=MS: 1971 MSMS: 1973
PEPMASS=540.30793	4414
CHARGE=1+
349.09785	102	
351.18080	139	
353.14582	102	
365.13675	103	
393.75375	100	
444.26554	118	
462.29788	129	
467.17012	107	
469.21405	127	
502.33630	257	1+
519.29166	321	1+
524.33729	213	
526.36280	100	
534.87775	627	
536.34201	791	1+
539.29137	409	
540.33742	1432	1+
END IONS

###FS:    #m/z: 516.31462 #charge   1
###MaxRes:#m/z:  0.00000 #charge-128
###MS: 1971
###MSMS: 1974
BEGIN IONS
TITLE=Cmpd 823, AutoMSn(516.3146), 33.3 min
RTINSECONDS=1997.71
SCANS=MS: 1971 MSMS: 1974
PEPMASS=516.31462	4779
CHARGE=1+
343.20054	119	
355.19278	101	
368.30050	101	
384.29760	393	1+
389.22444	162	
395.23776	119	
449.25443	178	
452.22796	100	
480.31729	102	
495.30716	283	1+
498.37098	212	
500.34283	115	
503.34238	149	
512.34566	168	
513.31996	597	1+
515.21238	168	
516.34772	752	1+
END IONS

###FS:    #m/z: 351.23515 #charge   1
###MaxRes:#m/z:  0.00000 #charge-128
###MS: 1975
###MSMS: 1977
BEGIN IONS
TITLE=Cmpd 824, AutoMSn(351.2352), 33.4 min
RTINSECONDS=2001.24
SCANS=MS: 1975 MSMS: 1977
PEPMASS=351.23515	5650
CHARGE=1+
328.31416	113	
END IONS

###FS:    #m/z: 540.31020 #charge   1
###MaxRes:#m/z:  0.00000 #charge-128
###MS: 1975
###MSMS: 1978
BEGIN IONS
TITLE=Cmpd 825, AutoMSn(540.3102), 33.4 min
RTINSECONDS=2001.74
SCANS=MS: 1975 MSMS: 1978
PEPMASS=540.31020	6077
CHARGE=1+
329.28433	155	
349.11027	114	
370.29754	103	
414.26263	108	
423.23727	113	
431.26085	123	
462.28840	118	
471.27380	167	
481.29478	111	
484.32109	165	
493.26295	117	
500.28558	104	
506.26854	122	
519.31831	179	
524.29116	112	
536.33896	123	
537.32257	410	1+
539.30801	251	
540.32070	1071	1+
END IONS

###FS:    #m/z: 346.32315 #charge   2
###MaxRes:#m/z:  0.00000 #charge-128
###MS: 1979
###MSMS: 1980
BEGIN IONS
TITLE=Cmpd 826, AutoMSn(346.3232), 33.4 min
RTINSECONDS=2004.76
SCANS=MS: 1979 MSMS: 1980
PEPMASS=346.32315	11081
CHARGE=2+
310.31092	117	
326.30541	174	
328.32052	1148	1+
344.31210	181	
346.32849	878	1+
352.52709	149	
END IONS

###FS:    #m/z: 516.32063 #charge   2
###MaxRes:#m/z:  0.00000 #charge-128
###MS: 1979
###MSMS: 1981
BEGIN IONS
TITLE=Cmpd 827, AutoMSn(516.3206), 33.4 min
RTINSECONDS=2005.26
SCANS=MS: 1979 MSMS: 1981
PEPMASS=516.32063	8382
CHARGE=2+
360.19491	119	
365.12157	140	
378.24437	127	
386.31072	167	
389.34062	138	
396.22307	122	
401.21083	118	
405.21713	124	
437.24786	118	
441.23440	119	
445.27434	206	
449.22630	154	
459.22887	162	
462.25857	296	1+
479.23307	255	1+
494.32190	118	
495.24741	182	
496.35134	486	1+
499.22675	117	
500.34164	177	
502.30408	177	
504.81412	206	
509.77996	172	
511.25165	118	
512.34402	346	
513.25160	450	
514.35435	1490	1+
516.35903	2008	1+
518.35876	2651	1+
521.79311	344	
525.41463	141	
525.95774	517	1+
END IONS

###FS:    #m/z: 409.22018 #charge   1
###MaxRes:#m/z:  0.00000 #charge-128
###MS: 1979
###MSMS: 1982
BEGIN IONS
TITLE=Cmpd 828, AutoMSn(409.2202), 33.4 min
RTINSECONDS=2005.76
SCANS=MS: 1979 MSMS: 1982
PEPMASS=409.22018	4822
CHARGE=1+
326.30419	120	
358.31461	103	
388.20930	113	
407.23555	123	
END IONS

###FS:    #m/z: 346.32750 #charge   2
###MaxRes:#m/z:  0.00000 #charge-128
###MS: 1983
###MSMS: 1984
BEGIN IONS
TITLE=Cmpd 829, AutoMSn(346.3275), 33.5 min
RTINSECONDS=2008.78
SCANS=MS: 1983 MSMS: 1984
PEPMASS=346.32750	37302
CHARGE=2+
310.31418	535	1+
326.31142	139	
328.31977	3347	1+
344.30968	233	1+
346.32902	2290	1+
352.53193	197	
END IONS

###FS:    #m/z: 516.31849 #charge   2
###MaxRes:#m/z:  0.00000 #charge-128
###MS: 1983
###MSMS: 1985
BEGIN IONS
TITLE=Cmpd 830, AutoMSn(516.3185), 33.5 min
RTINSECONDS=2009.28
SCANS=MS: 1983 MSMS: 1985
PEPMASS=516.31849	9280
CHARGE=2+
311.13107	120	
324.19703	109	
363.22433	157	
376.60108	128	
389.21810	335	1+
393.20334	151	
395.13378	116	
395.77985	294	
410.19483	233	1+
437.22697	133	
451.23546	141	
459.23179	249	
461.25573	164	
463.26359	215	
475.49763	244	
476.23299	154	
479.27073	216	
496.34199	204	
498.35370	142	
500.37056	401	
502.25337	123	
512.33634	845	1+
514.34322	1067	1+
515.16372	129	
516.36600	1654	1+
518.36279	2469	1+
520.86207	224	
521.79168	120	
524.58380	252	
526.91577	244	
527.84332	252	
773.46418	389	1+
END IONS

###FS:    #m/z: 388.32116 #charge   1
###MaxRes:#m/z:  0.00000 #charge-128
###MS: 1983
###MSMS: 1986
BEGIN IONS
TITLE=Cmpd 831, AutoMSn(388.3212), 33.5 min
RTINSECONDS=2009.79
SCANS=MS: 1983 MSMS: 1986
PEPMASS=388.32116	7289
CHARGE=1+
336.31637	127	
352.32302	142	
354.33590	1532	1+
370.33158	286	
372.34425	2141	1+
386.32410	102	
388.31645	204	
END IONS

###FS:    #m/z: 346.32898 #charge   2
###MaxRes:#m/z:  0.00000 #charge-128
###MS: 1987
###MSMS: 1988
BEGIN IONS
TITLE=Cmpd 832, AutoMSn(346.3290), 33.5 min
RTINSECONDS=2012.81
SCANS=MS: 1987 MSMS: 1988
PEPMASS=346.32898	72246
CHARGE=2+
310.30705	557	
326.30624	189	
328.31831	7035	1+
344.31081	386	1+
346.33150	4493	1+
352.52527	392	
END IONS

###FS:    #m/z: 390.35485 #charge   1
###MaxRes:#m/z:  0.00000 #charge-128
###MS: 1987
###MSMS: 1989
BEGIN IONS
TITLE=Cmpd 833, AutoMSn(390.3548), 33.6 min
RTINSECONDS=2013.31
SCANS=MS: 1987 MSMS: 1989
PEPMASS=390.35485	18305
CHARGE=1+
330.18652	151	
340.28788	117	
344.29477	109	
352.32347	171	
354.33646	3625	1+
357.21844	108	
360.58971	180	
368.31451	105	
370.31990	424	1+
372.34522	3253	1+
388.32360	188	
389.23702	139	
390.35557	3142	1+
END IONS

###FS:    #m/z: 516.32054 #charge   2
###MaxRes:#m/z:  0.00000 #charge-128
###MS: 1987
###MSMS: 1990
BEGIN IONS
TITLE=Cmpd 834, AutoMSn(516.3205), 33.6 min
RTINSECONDS=2013.81
SCANS=MS: 1987 MSMS: 1990
PEPMASS=516.32054	9268
CHARGE=2+
345.25879	121	
356.36179	309	
368.13634	148	
377.13835	143	
382.22759	123	
386.31488	125	
413.23861	138	
417.22370	200	
420.00911	246	
425.22661	162	
431.24726	122	
433.20935	176	
438.11987	220	
438.20939	442	1+
442.22824	310	1+
445.24517	300	1+
461.26860	134	
463.25189	191	
465.28897	133	
478.26230	159	
481.24672	165	
494.23832	128	
496.25083	247	
498.35502	144	
500.22371	123	
500.31443	426	1+
512.28259	845	1+
514.34573	1544	1+
516.35929	1943	1+
518.36645	1573	1+
520.34869	402	
520.87071	137	
521.78885	233	
525.99682	484	1+
END IONS

###FS:    #m/z: 390.35501 #charge   1
###MaxRes:#m/z:  0.00000 #charge-128
###MS: 1991
###MSMS: 1992
BEGIN IONS
TITLE=Cmpd 835, AutoMSn(390.3550), 33.6 min
RTINSECONDS=2016.84
SCANS=MS: 1991 MSMS: 1992
PEPMASS=390.35501	27014
CHARGE=1+
336.31819	215	
352.32361	143	
354.33626	3396	1+
360.59385	152	
368.30866	121	
370.33531	267	
372.34586	4723	1+
379.76499	689	
387.32716	140	
388.33092	287	1+
390.35486	5152	1+
END IONS

###FS:    #m/z: 390.35596 #charge   1
###MaxRes:#m/z:  0.00000 #charge-128
###MS: 1993
###MSMS: 1994
BEGIN IONS
TITLE=Cmpd 836, AutoMSn(390.3560), 33.6 min
RTINSECONDS=2018.86
SCANS=MS: 1993 MSMS: 1994
PEPMASS=390.35596	29880
CHARGE=1+
336.31858	155	
352.31070	421	1+
354.33509	4899	1+
356.22073	163	
370.33099	321	1+
372.34745	4097	1+
386.30722	138	
390.35874	3891	1+
END IONS

###FS:    #m/z: 415.28562 #charge   1
###MaxRes:#m/z:  0.00000 #charge-128
###MS: 1993
###MSMS: 1995
BEGIN IONS
TITLE=Cmpd 837, AutoMSn(415.2856), 33.7 min
RTINSECONDS=2019.36
SCANS=MS: 1993 MSMS: 1995
PEPMASS=415.28562	3667
CHARGE=1+
332.21114	110	
354.32915	134	
393.16630	105	
400.34207	119	
415.33074	115	
END IONS

###FS:    #m/z: 346.32907 #charge   2
###MaxRes:#m/z:  0.00000 #charge-128
###MS: 1996
###MSMS: 1997
BEGIN IONS
TITLE=Cmpd 838, AutoMSn(346.3291), 33.7 min
RTINSECONDS=2021.88
SCANS=MS: 1996 MSMS: 1997
PEPMASS=346.32907	71863
CHARGE=2+
310.30723	987	1+
326.30433	1694	1+
328.31950	5044	1+
344.31470	1249	1+
346.32817	3340	1+
352.53065	396	
END IONS

###FS:    #m/z: 656.42257 #charge   1
###MaxRes:#m/z:  0.00000 #charge-128
###MS: 1996
###MSMS: 1999
BEGIN IONS
TITLE=Cmpd 839, AutoMSn(656.4226), 33.7 min
RTINSECONDS=2022.88
SCANS=MS: 1996 MSMS: 1999
PEPMASS=656.42257	3942
CHARGE=1+
362.24812	111	
381.19469	113	
401.93693	221	
410.22335	101	
472.91181	180	
473.31083	101	
487.27753	111	
572.28011	115	
576.38262	152	
620.40054	395	
637.43693	104	
638.42545	2551	1+
642.39629	183	
651.37678	113	
652.42962	361	1+
654.40591	596	1+
656.42205	840	1+
END IONS

###FS:    #m/z: 344.31375 #charge   2
###MaxRes:#m/z:  0.00000 #charge-128
###MS: 2000
###MSMS: 2001
BEGIN IONS
TITLE=Cmpd 840, AutoMSn(344.3138), 33.8 min
RTINSECONDS=2025.9
SCANS=MS: 2000 MSMS: 2001
PEPMASS=344.31375	30393
CHARGE=2+
310.31238	693	1+
326.30158	1680	1+
328.31834	3821	1+
344.31580	1559	1+
346.33030	2051	1+
352.54738	204	
END IONS

###FS:    #m/z: 656.42562 #charge   1
###MaxRes:#m/z:  0.00000 #charge-128
###MS: 2000
###MSMS: 2002
BEGIN IONS
TITLE=Cmpd 841, AutoMSn(656.4256), 33.8 min
RTINSECONDS=2026.4
SCANS=MS: 2000 MSMS: 2002
PEPMASS=656.42562	6151
CHARGE=1+
347.18485	105	
362.24949	102	
363.15367	127	
364.46388	160	
371.18781	109	
380.25400	150	
472.91470	318	
509.79199	132	
576.39731	372	1+
582.36073	424	1+
600.37105	113	
610.31771	108	
618.44910	111	
620.41618	647	1+
636.40064	160	
638.42322	2909	1+
654.41348	386	1+
656.42752	1786	1+
END IONS

###FS:    #m/z: 538.31917 #charge   1
###MaxRes:#m/z:  0.00000 #charge-128
###MS: 2000
###MSMS: 2003
BEGIN IONS
TITLE=Cmpd 842, AutoMSn(538.3192), 33.8 min
RTINSECONDS=2026.9
SCANS=MS: 2000 MSMS: 2003
PEPMASS=538.31917	5398
CHARGE=1+
312.68620	103	
328.19057	140	
332.22410	119	
342.14501	104	
398.17529	108	
427.22520	106	
433.24039	106	
435.19582	163	
448.26108	164	
474.32584	134	
475.23180	122	
489.23831	110	
498.36225	101	
518.30959	116	
522.35433	178	
523.29333	292	1+
533.37453	101	
534.37115	223	
535.33810	473	1+
537.26442	271	
538.32914	441	1+
END IONS

###FS:    #m/z: 348.30918 #charge   2
###MaxRes:#m/z:  0.00000 #charge-128
###MS: 2004
###MSMS: 2005
BEGIN IONS
TITLE=Cmpd 843, AutoMSn(348.3092), 33.8 min
RTINSECONDS=2029.93
SCANS=MS: 2004 MSMS: 2005
PEPMASS=348.30918	44991
CHARGE=2+
310.31438	582	
326.30355	1876	1+
328.31418	4224	1+
332.21737	105	
344.31561	1313	1+
346.32843	2191	1+
348.31004	801	
352.52802	416	
352.58458	133	
352.70241	132	
475.50118	228	
END IONS

###FS:    #m/z: 344.31422 #charge   2
###MaxRes:#m/z:  0.00000 #charge-128
###MS: 2004
###MSMS: 2006
BEGIN IONS
TITLE=Cmpd 844, AutoMSn(344.3142), 33.8 min
RTINSECONDS=2030.43
SCANS=MS: 2004 MSMS: 2006
PEPMASS=344.31422	31432
CHARGE=2+
310.30611	243	
326.30324	2651	1+
328.31826	2594	1+
344.31746	1496	1+
346.32846	1693	1+
348.30983	953	
352.53124	725	
352.69337	137	
END IONS

###FS:    #m/z: 656.43044 #charge   1
###MaxRes:#m/z:  0.00000 #charge-128
###MS: 2004
###MSMS: 2007
BEGIN IONS
TITLE=Cmpd 845, AutoMSn(656.4304), 33.8 min
RTINSECONDS=2030.94
SCANS=MS: 2004 MSMS: 2007
PEPMASS=656.43044	7328
CHARGE=1+
318.30199	103	
334.15591	120	
360.91927	108	
366.22606	123	
378.92352	179	
401.93508	140	
407.22237	116	
418.88002	136	
472.90509	206	
490.93924	137	
576.38205	173	
581.35758	366	1+
601.40024	118	
620.40757	330	
634.36338	122	
636.39881	185	
638.42437	3146	1+
642.43600	149	
652.37800	325	1+
654.38965	468	1+
656.42212	2107	1+
END IONS

###FS:    #m/z: 348.30946 #charge   2
###MaxRes:#m/z:  0.00000 #charge-128
###MS: 2008
###MSMS: 2009
BEGIN IONS
TITLE=Cmpd 846, AutoMSn(348.3095), 33.9 min
RTINSECONDS=2033.96
SCANS=MS: 2008 MSMS: 2009
PEPMASS=348.30946	204515
CHARGE=2+
310.30228	483	
326.30455	1399	1+
328.31425	4760	1+
344.31349	776	1+
346.32607	2614	1+
348.30905	3067	1+
352.53570	350	
END IONS

###FS:    #m/z: 344.31337 #charge   2
###MaxRes:#m/z:  0.00000 #charge-128
###MS: 2008
###MSMS: 2011
BEGIN IONS
TITLE=Cmpd 847, AutoMSn(344.3134), 33.9 min
RTINSECONDS=2034.96
SCANS=MS: 2008 MSMS: 2011
PEPMASS=344.31337	25527
CHARGE=2+
310.31894	221	
326.30492	1386	1+
328.31649	2558	1+
330.30094	740	
344.31359	911	1+
346.32881	2137	1+
348.31059	2685	1+
352.52172	180	
END IONS

###FS:    #m/z: 348.31006 #charge   2
###MaxRes:#m/z:  0.00000 #charge-128
###MS: 2012
###MSMS: 2013
BEGIN IONS
TITLE=Cmpd 848, AutoMSn(348.3101), 34.0 min
RTINSECONDS=2037.98
SCANS=MS: 2012 MSMS: 2013
PEPMASS=348.31006	344098
CHARGE=2+
310.31116	209	
326.30437	1150	1+
328.31783	3136	1+
330.29719	1672	1+
344.31406	692	1+
346.32647	2586	1+
348.31014	5683	1+
352.53266	379	
END IONS

###FS:    #m/z: 318.29908 #charge-128
###MaxRes:#m/z:  0.00000 #charge-128
###MS: 2012
###MSMS: 2014
BEGIN IONS
TITLE=Cmpd 849, AutoMSn(318.2991), 34.0 min
RTINSECONDS=2038.48
SCANS=MS: 2012 MSMS: 2014
PEPMASS=318.29908	167722

300.28389	277	1+
318.30004	171	
END IONS

###FS:    #m/z: 378.31799 #charge-128
###MaxRes:#m/z:  0.00000 #charge-128
###MS: 2016
###MSMS: 2019
BEGIN IONS
TITLE=Cmpd 850, AutoMSn(378.3180), 34.1 min
RTINSECONDS=2043.01
SCANS=MS: 2016 MSMS: 2019
PEPMASS=378.31799	10978

328.28748	329	
375.32245	107	
379.18878	107	
END IONS

###FS:    #m/z: 378.31971 #charge   1
###MaxRes:#m/z:  0.00000 #charge-128
###MS: 2020
###MSMS: 2021
BEGIN IONS
TITLE=Cmpd 851, AutoMSn(378.3197), 34.1 min
RTINSECONDS=2046.04
SCANS=MS: 2020 MSMS: 2021
PEPMASS=378.31971	11994
CHARGE=1+
328.27479	624	1+
358.27578	105	
376.30411	173	
END IONS

###FS:    #m/z: 813.69644 #charge   1
###MaxRes:#m/z:  0.00000 #charge-128
###MS: 2024
###MSMS: 2026
BEGIN IONS
TITLE=Cmpd 852, AutoMSn(813.6964), 34.2 min
RTINSECONDS=2050.56
SCANS=MS: 2024 MSMS: 2026
PEPMASS=813.69644	13118
CHARGE=1+
399.21092	106	
811.41256	105	
812.46306	710	1+
END IONS

###FS:    #m/z: 378.31897 #charge-128
###MaxRes:#m/z:  0.00000 #charge-128
###MS: 2024
###MSMS: 2027
BEGIN IONS
TITLE=Cmpd 853, AutoMSn(378.3190), 34.2 min
RTINSECONDS=2051.06
SCANS=MS: 2024 MSMS: 2027
PEPMASS=378.31897	9917

328.28743	322	
358.30274	126	
363.15493	104	
376.29772	236	
END IONS

###FS:    #m/z: 813.69549 #charge   1
###MaxRes:#m/z:  0.00000 #charge-128
###MS: 2028
###MSMS: 2029
BEGIN IONS
TITLE=Cmpd 854, AutoMSn(813.6955), 34.2 min
RTINSECONDS=2054.08
SCANS=MS: 2028 MSMS: 2029
PEPMASS=813.69549	39141
CHARGE=1+
342.17833	111	
540.36715	115	
690.37903	131	
794.50567	106	
809.46562	231	1+
811.47606	541	1+
END IONS

###FS:    #m/z: 645.50597 #charge   1
###MaxRes:#m/z:  0.00000 #charge-128
###MS: 2028
###MSMS: 2030
BEGIN IONS
TITLE=Cmpd 855, AutoMSn(645.5060), 34.2 min
RTINSECONDS=2054.58
SCANS=MS: 2028 MSMS: 2030
PEPMASS=645.50597	18754
CHARGE=1+
367.20194	147	
376.30666	146	
488.23621	115	
492.28266	134	
582.41628	122	
584.38878	145	
588.39857	146	
624.43738	105	
626.28159	114	
626.43824	101	
628.45313	229	1+
631.42335	197	
642.42180	414	1+
644.41185	732	1+
END IONS

###FS:    #m/z: 813.69554 #charge   1
###MaxRes:#m/z:  0.00000 #charge-128
###MS: 2032
###MSMS: 2033
BEGIN IONS
TITLE=Cmpd 856, AutoMSn(813.6955), 34.3 min
RTINSECONDS=2058.11
SCANS=MS: 2032 MSMS: 2033
PEPMASS=813.69554	53035
CHARGE=1+
425.19560	105	
550.03779	149	
811.48651	224	1+
END IONS

###FS:    #m/z: 645.50662 #charge   1
###MaxRes:#m/z:  0.00000 #charge-128
###MS: 2032
###MSMS: 2034
BEGIN IONS
TITLE=Cmpd 857, AutoMSn(645.5066), 34.3 min
RTINSECONDS=2058.61
SCANS=MS: 2032 MSMS: 2034
PEPMASS=645.50662	38979
CHARGE=1+
376.60415	112	
468.36846	100	
624.42370	141	
626.42568	198	
628.39978	183	
630.44522	170	
642.42766	243	
643.42903	252	
644.42754	444	1+
END IONS

###FS:    #m/z: 645.50729 #charge   1
###MaxRes:#m/z:  0.00000 #charge-128
###MS: 2036
###MSMS: 2037
BEGIN IONS
TITLE=Cmpd 858, AutoMSn(645.5073), 34.4 min
RTINSECONDS=2062.13
SCANS=MS: 2036 MSMS: 2037
PEPMASS=645.50729	43410
CHARGE=1+
624.42279	102	
627.43335	341	1+
642.41868	192	
644.42597	527	1+
END IONS

###FS:    #m/z: 699.47691 #charge   1
###MaxRes:#m/z:  0.00000 #charge-128
###MS: 2036
###MSMS: 2039
BEGIN IONS
TITLE=Cmpd 859, AutoMSn(699.4769), 34.4 min
RTINSECONDS=2063.13
SCANS=MS: 2036 MSMS: 2039
PEPMASS=699.47691	8463
CHARGE=1+
312.21968	206	
332.22975	674	
423.21733	142	
425.25942	112	
426.21763	826	1+
430.26088	108	
440.25486	101	
542.41155	108	
695.42737	229	1+
698.44850	430	1+
END IONS

###FS:    #m/z: 525.30037 #charge   1
###MaxRes:#m/z:  0.00000 #charge-128
###MS: 2040
###MSMS: 2041
BEGIN IONS
TITLE=Cmpd 860, AutoMSn(525.3004), 34.4 min
RTINSECONDS=2066.16
SCANS=MS: 2040 MSMS: 2041
PEPMASS=525.30037	14442
CHARGE=1+
329.25947	104	
424.26406	110	
503.36064	153	
507.29236	195	
522.33868	129	
524.30269	160	
525.31440	801	1+
END IONS

###FS:    #m/z: 362.32447 #charge   1
###MaxRes:#m/z:  0.00000 #charge-128
###MS: 2040
###MSMS: 2042
BEGIN IONS
TITLE=Cmpd 861, AutoMSn(362.3245), 34.4 min
RTINSECONDS=2066.66
SCANS=MS: 2040 MSMS: 2042
PEPMASS=362.32447	12595
CHARGE=1+
312.29806	199	
314.30088	553	
342.30272	103	
344.30719	120	
362.33108	252	
END IONS

###FS:    #m/z: 699.47500 #charge   1
###MaxRes:#m/z:  0.00000 #charge-128
###MS: 2040
###MSMS: 2043
BEGIN IONS
TITLE=Cmpd 862, AutoMSn(699.4750), 34.5 min
RTINSECONDS=2067.16
SCANS=MS: 2040 MSMS: 2043
PEPMASS=699.47500	7846
CHARGE=1+
312.22300	753	1+
332.22191	696	
368.16458	106	
423.23387	191	
425.21890	143	
426.21722	753	1+
664.49806	126	
682.43035	234	
695.42538	282	1+
697.44499	479	1+
END IONS

###FS:    #m/z: 525.29961 #charge   1
###MaxRes:#m/z:  0.00000 #charge-128
###MS: 2044
###MSMS: 2045
BEGIN IONS
TITLE=Cmpd 863, AutoMSn(525.2996), 34.5 min
RTINSECONDS=2070.2
SCANS=MS: 2044 MSMS: 2045
PEPMASS=525.29961	16468
CHARGE=1+
507.29746	398	1+
514.84621	108	
521.32664	307	1+
524.33304	121	
525.30856	1212	1+
END IONS

###FS:    #m/z: 362.32246 #charge   1
###MaxRes:#m/z:  0.00000 #charge-128
###MS: 2044
###MSMS: 2046
BEGIN IONS
TITLE=Cmpd 864, AutoMSn(362.3225), 34.5 min
RTINSECONDS=2070.7
SCANS=MS: 2044 MSMS: 2046
PEPMASS=362.32246	12662
CHARGE=1+
312.28603	513	1+
314.29905	493	
344.31414	157	
362.33338	306	
END IONS

###FS:    #m/z: 554.52932 #charge   3
###MaxRes:#m/z:  0.00000 #charge-128
###MS: 2044
###MSMS: 2047
BEGIN IONS
TITLE=Cmpd 865, AutoMSn(554.5293), 34.5 min
RTINSECONDS=2071.2
SCANS=MS: 2044 MSMS: 2047
PEPMASS=554.52932	6992
CHARGE=3+
325.17334	101	
376.23200	103	
537.36198	117	
551.33161	103	
552.36939	228	1+
554.36098	367	1+
554.52163	485	1+
556.38489	172	
558.39271	481	
559.12793	184	
560.39656	130	
END IONS

###FS:    #m/z: 525.30225 #charge   1
###MaxRes:#m/z:  0.00000 #charge-128
###MS: 2048
###MSMS: 2049
BEGIN IONS
TITLE=Cmpd 866, AutoMSn(525.3023), 34.6 min
RTINSECONDS=2074.24
SCANS=MS: 2048 MSMS: 2049
PEPMASS=525.30225	19798
CHARGE=1+
507.31305	181	
522.37620	191	
524.35548	250	
525.30086	1867	1+
END IONS

###FS:    #m/z: 362.32367 #charge   1
###MaxRes:#m/z:  0.00000 #charge-128
###MS: 2048
###MSMS: 2050
BEGIN IONS
TITLE=Cmpd 867, AutoMSn(362.3237), 34.6 min
RTINSECONDS=2074.74
SCANS=MS: 2048 MSMS: 2050
PEPMASS=362.32367	11607
CHARGE=1+
312.28618	403	
314.30809	721	1+
360.31140	183	
362.31310	100	
END IONS

###FS:    #m/z: 769.66950 #charge-128
###MaxRes:#m/z:  0.00000 #charge-128
###MS: 2048
###MSMS: 2051
BEGIN IONS
TITLE=Cmpd 868, AutoMSn(769.6695), 34.6 min
RTINSECONDS=2075.24
SCANS=MS: 2048 MSMS: 2051
PEPMASS=769.66950	4804

750.45026	106	
754.44219	125	
767.47775	331	1+
770.45460	365	1+
771.31888	175	
772.48195	338	1+
END IONS

###FS:    #m/z: 340.28412 #charge-128
###MaxRes:#m/z:  0.00000 #charge-128
###MS: 2052
###MSMS: 2053
BEGIN IONS
TITLE=Cmpd 869, AutoMSn(340.2841), 34.6 min
RTINSECONDS=2078.27
SCANS=MS: 2052 MSMS: 2053
PEPMASS=340.28412	5269

326.29957	116	
END IONS

###FS:    #m/z: 364.30743 #charge-128
###MaxRes:#m/z:  0.00000 #charge-128
###MS: 2052
###MSMS: 2054
BEGIN IONS
TITLE=Cmpd 870, AutoMSn(364.3074), 34.6 min
RTINSECONDS=2078.77
SCANS=MS: 2052 MSMS: 2054
PEPMASS=364.30743	6112

313.29826	130	
314.30398	448	1+
316.28863	159	
342.29673	147	
360.30881	151	
362.30852	182	
364.30664	106	
END IONS

###FS:    #m/z: 582.36047 #charge-128
###MaxRes:#m/z:  0.00000 #charge-128
###MS: 2055
###MSMS: 2058
BEGIN IONS
TITLE=Cmpd 872, AutoMSn(582.3605), 34.7 min
RTINSECONDS=2082.29
SCANS=MS: 2055 MSMS: 2058
PEPMASS=582.36047	4203

507.22479	110	
519.28191	130	
578.41085	114	
579.32316	268	1+
582.33384	218	
584.39370	410	1+
586.37072	616	1+
END IONS

###FS:    #m/z: 346.28464 #charge-128
###MaxRes:#m/z:  0.00000 #charge-128
###MS: 2059
###MSMS: 2062
BEGIN IONS
TITLE=Cmpd 873, AutoMSn(346.2846), 34.8 min
RTINSECONDS=2086.32
SCANS=MS: 2059 MSMS: 2062
PEPMASS=346.28464	11762

326.29768	242	
328.31846	896	1+
344.32659	108	
346.32101	261	
END IONS

###FS:    #m/z: 346.28711 #charge-128
###MaxRes:#m/z:  0.00000 #charge-128
###MS: 2063
###MSMS: 2065
BEGIN IONS
TITLE=Cmpd 874, AutoMSn(346.2871), 34.8 min
RTINSECONDS=2089.84
SCANS=MS: 2063 MSMS: 2065
PEPMASS=346.28711	11852

326.30279	106	
328.31505	582	1+
344.31233	242	
346.32518	440	1+
END IONS

###FS:    #m/z: 404.30499 #charge-128
###MaxRes:#m/z:  0.00000 #charge-128
###MS: 2063
###MSMS: 2066
BEGIN IONS
TITLE=Cmpd 875, AutoMSn(404.3050), 34.8 min
RTINSECONDS=2090.34
SCANS=MS: 2063 MSMS: 2066
PEPMASS=404.30499	5384

358.33134	172	
404.33019	116	
406.34021	147	
END IONS

###FS:    #m/z: 346.28760 #charge-128
###MaxRes:#m/z:  0.00000 #charge-128
###MS: 2067
###MSMS: 2068
BEGIN IONS
TITLE=Cmpd 876, AutoMSn(346.2876), 34.9 min
RTINSECONDS=2093.36
SCANS=MS: 2067 MSMS: 2068
PEPMASS=346.28760	11767

310.30938	117	
326.30717	240	
328.32154	691	1+
346.32163	325	
END IONS

###FS:    #m/z: 404.30487 #charge-128
###MaxRes:#m/z:  0.00000 #charge-128
###MS: 2067
###MSMS: 2070
BEGIN IONS
TITLE=Cmpd 877, AutoMSn(404.3049), 34.9 min
RTINSECONDS=2094.36
SCANS=MS: 2067 MSMS: 2070
PEPMASS=404.30487	6406

358.32877	142	
386.31603	238	1+
402.26060	157	
404.32172	124	
406.27061	102	
407.20687	125	
407.33763	104	
END IONS

###FS:    #m/z: 404.29620 #charge-128
###MaxRes:#m/z:  0.00000 #charge-128
###MS: 2071
###MSMS: 2073
BEGIN IONS
TITLE=Cmpd 878, AutoMSn(404.2962), 35.0 min
RTINSECONDS=2097.88
SCANS=MS: 2071 MSMS: 2073
PEPMASS=404.29620	6008

358.33418	187	
386.30908	133	
400.19723	110	
403.32508	264	1+
405.24064	144	
END IONS

###FS:    #m/z: 582.35486 #charge-128
###MaxRes:#m/z:  0.00000 #charge-128
###MS: 2071
###MSMS: 2074
BEGIN IONS
TITLE=Cmpd 879, AutoMSn(582.3549), 35.0 min
RTINSECONDS=2098.38
SCANS=MS: 2071 MSMS: 2074
PEPMASS=582.35486	6012

340.16965	103	
349.18174	103	
365.21288	103	
406.20973	154	
578.40643	447	1+
580.36197	465	1+
584.38649	396	1+
586.39941	213	
END IONS

###FS:    #m/z: 318.30047 #charge-128
###MaxRes:#m/z:  0.00000 #charge-128
###MS: 2077
###MSMS: 2078
BEGIN IONS
TITLE=Cmpd 880, AutoMSn(318.3005), 35.1 min
RTINSECONDS=2103.43
SCANS=MS: 2077 MSMS: 2078
PEPMASS=318.30047	1268439

300.29754	684	
318.29854	21556	1+
325.20543	443	
END IONS

###FS:    #m/z: 318.30045 #charge-128
###MaxRes:#m/z:  0.00000 #charge-128
###MS: 2079
###MSMS: 2080
BEGIN IONS
TITLE=Cmpd 881, AutoMSn(318.3004), 35.1 min
RTINSECONDS=2105.47
SCANS=MS: 2079 MSMS: 2080
PEPMASS=318.30045	1267861

300.28813	1100	
318.29891	22521	1+
END IONS

###FS:    #m/z: 362.31595 #charge-128
###MaxRes:#m/z:  0.00000 #charge-128
###MS: 2079
###MSMS: 2081
BEGIN IONS
TITLE=Cmpd 882, AutoMSn(362.3159), 35.1 min
RTINSECONDS=2105.97
SCANS=MS: 2079 MSMS: 2081
PEPMASS=362.31595	11338

312.29409	289	
314.30233	306	
323.01479	104	
342.27874	133	
344.29990	106	
360.30354	104	
362.31936	335	
END IONS

###FS:    #m/z: 318.30016 #charge-128
###MaxRes:#m/z:  0.00000 #charge-128
###MS: 2082
###MSMS: 2083
BEGIN IONS
TITLE=Cmpd 883, AutoMSn(318.3002), 35.1 min
RTINSECONDS=2108.5
SCANS=MS: 2082 MSMS: 2083
PEPMASS=318.30016	1268314

300.28883	755	
306.06507	337	
318.29994	21247	1+
END IONS

###FS:    #m/z: 362.32782 #charge-128
###MaxRes:#m/z:  0.00000 #charge-128
###MS: 2082
###MSMS: 2084
BEGIN IONS
TITLE=Cmpd 884, AutoMSn(362.3278), 35.2 min
RTINSECONDS=2109
SCANS=MS: 2082 MSMS: 2084
PEPMASS=362.32782	15995

312.29043	331	
314.30171	254	1+
360.30120	306	1+
362.32612	638	1+
END IONS

###FS:    #m/z: 604.37164 #charge-128
###MaxRes:#m/z:  0.00000 #charge-128
###MS: 2082
###MSMS: 2085
BEGIN IONS
TITLE=Cmpd 885, AutoMSn(604.3716), 35.2 min
RTINSECONDS=2109.5
SCANS=MS: 2082 MSMS: 2085
PEPMASS=604.37164	6650

318.29220	590	
348.22833	125	
365.21411	102	
367.18466	117	
375.23397	108	
395.78218	180	
405.25004	112	
422.25335	135	
495.31044	129	
506.23791	104	
547.28584	104	
549.26322	109	
567.31708	261	1+
585.37525	497	1+
589.37984	117	
599.39697	129	
600.39040	562	1+
602.41120	1526	1+
604.40900	1288	1+
606.41041	1556	1+
609.30536	113	
END IONS

###FS:    #m/z: 362.32389 #charge-128
###MaxRes:#m/z:  0.00000 #charge-128
###MS: 2086
###MSMS: 2087
BEGIN IONS
TITLE=Cmpd 886, AutoMSn(362.3239), 35.2 min
RTINSECONDS=2112.53
SCANS=MS: 2086 MSMS: 2087
PEPMASS=362.32389	26307

314.29273	252	
342.30054	218	
344.30773	293	
360.30541	166	
362.32622	764	1+
END IONS

###FS:    #m/z: 604.37024 #charge-128
###MaxRes:#m/z:  0.00000 #charge-128
###MS: 2086
###MSMS: 2088
BEGIN IONS
TITLE=Cmpd 887, AutoMSn(604.3702), 35.2 min
RTINSECONDS=2113.03
SCANS=MS: 2086 MSMS: 2088
PEPMASS=604.37024	6909

318.30205	616	
341.15791	103	
374.20143	116	
413.20666	114	
542.43039	100	
584.36338	268	1+
586.38215	172	
588.40142	280	1+
600.43041	250	1+
602.41081	566	1+
604.39891	775	1+
606.41778	376	
607.35280	274	1+
END IONS

###FS:    #m/z: 384.31042 #charge-128
###MaxRes:#m/z:  0.00000 #charge-128
###MS: 2094
###MSMS: 2097
BEGIN IONS
TITLE=Cmpd 889, AutoMSn(384.3104), 35.4 min
RTINSECONDS=2121.58
SCANS=MS: 2094 MSMS: 2097
PEPMASS=384.31042	3375

384.30656	369	
END IONS

###FS:    #m/z: 318.30253 #charge-128
###MaxRes:#m/z:  0.00000 #charge-128
###MS: 2098
###MSMS: 2099
BEGIN IONS
TITLE=Cmpd 890, AutoMSn(318.3025), 35.4 min
RTINSECONDS=2124.61
SCANS=MS: 2098 MSMS: 2099
PEPMASS=318.30253	1265892

300.28688	427	
318.29876	15613	1+
END IONS

###FS:    #m/z: 579.53357 #charge-128
###MaxRes:#m/z:  0.00000 #charge-128
###MS: 2098
###MSMS: 2101
BEGIN IONS
TITLE=Cmpd 891, AutoMSn(579.5336), 35.4 min
RTINSECONDS=2125.61
SCANS=MS: 2098 MSMS: 2101
PEPMASS=579.53357	6827

331.17553	102	
343.06171	112	
388.17594	134	
431.22827	152	
528.24634	107	
533.94136	141	
558.40261	166	
559.39722	484	1+
564.36031	160	
576.39686	415	1+
577.26035	142	
578.39532	203	
580.37257	422	1+
581.28508	131	
584.41036	119	
586.37693	232	
END IONS

###FS:    #m/z: 318.30333 #charge-128
###MaxRes:#m/z:  0.00000 #charge-128
###MS: 2102
###MSMS: 2103
BEGIN IONS
TITLE=Cmpd 892, AutoMSn(318.3033), 35.5 min
RTINSECONDS=2128.66
SCANS=MS: 2102 MSMS: 2103
PEPMASS=318.30333	1257041

300.28910	221	
318.29820	11215	1+
END IONS

###FS:    #m/z: 579.53516 #charge-128
###MaxRes:#m/z:  0.00000 #charge-128
###MS: 2102
###MSMS: 2105
BEGIN IONS
TITLE=Cmpd 893, AutoMSn(579.5352), 35.5 min
RTINSECONDS=2129.66
SCANS=MS: 2102 MSMS: 2105
PEPMASS=579.53516	12899

317.20707	103	
367.16943	154	
473.31655	118	
558.41002	211	
560.34676	361	1+
569.27018	129	
576.39411	789	1+
580.38716	865	1+
584.39282	395	1+
586.37780	387	
END IONS

###FS:    #m/z: 318.30263 #charge-128
###MaxRes:#m/z:  0.00000 #charge-128
###MS: 2106
###MSMS: 2107
BEGIN IONS
TITLE=Cmpd 894, AutoMSn(318.3026), 35.5 min
RTINSECONDS=2132.7
SCANS=MS: 2106 MSMS: 2107
PEPMASS=318.30263	1202801

300.29218	205	
318.29869	10184	1+
END IONS

###FS:    #m/z: 579.53571 #charge-128
###MaxRes:#m/z:  0.00000 #charge-128
###MS: 2106
###MSMS: 2109
BEGIN IONS
TITLE=Cmpd 895, AutoMSn(579.5357), 35.6 min
RTINSECONDS=2133.7
SCANS=MS: 2106 MSMS: 2109
PEPMASS=579.53571	22633

345.15628	108	
406.29611	102	
434.24941	105	
455.17684	118	
471.21400	107	
523.27193	203	
533.94910	289	
558.41445	228	
560.38172	138	
564.39645	151	
565.32418	108	
575.41640	107	
576.39700	930	1+
580.37389	447	1+
584.38724	579	1+
588.32554	221	1+
END IONS

###FS:    #m/z: 384.30963 #charge-128
###MaxRes:#m/z:  0.00000 #charge-128
###MS: 2110
###MSMS: 2112
BEGIN IONS
TITLE=Cmpd 896, AutoMSn(384.3096), 35.6 min
RTINSECONDS=2137.22
SCANS=MS: 2110 MSMS: 2112
PEPMASS=384.30963	15076

384.30834	2229	1+
END IONS

###FS:    #m/z: 845.69128 #charge-128
###MaxRes:#m/z:  0.00000 #charge-128
###MS: 2110
###MSMS: 2113
BEGIN IONS
TITLE=Cmpd 897, AutoMSn(845.6913), 35.6 min
RTINSECONDS=2137.72
SCANS=MS: 2110 MSMS: 2113
PEPMASS=845.69128	9094

318.30056	109	
393.22922	103	
399.83842	165	
467.19962	108	
842.47269	119	
844.49499	390	1+
848.51833	118	
END IONS

###FS:    #m/z: 384.31155 #charge-128
###MaxRes:#m/z:  0.00000 #charge-128
###MS: 2114
###MSMS: 2115
BEGIN IONS
TITLE=Cmpd 898, AutoMSn(384.3116), 35.7 min
RTINSECONDS=2140.76
SCANS=MS: 2114 MSMS: 2115
PEPMASS=384.31155	17614

384.30686	2435	1+
389.24908	146	
END IONS

###FS:    #m/z: 845.69263 #charge-128
###MaxRes:#m/z:  0.00000 #charge-128
###MS: 2114
###MSMS: 2116
BEGIN IONS
TITLE=Cmpd 899, AutoMSn(845.6926), 35.7 min
RTINSECONDS=2141.26
SCANS=MS: 2114 MSMS: 2116
PEPMASS=845.69263	11168

318.29732	136	
334.29960	206	
430.30790	134	
436.22570	165	
767.44910	144	
831.47508	101	
843.48021	381	1+
846.48691	385	1+
857.35963	100	
END IONS

###FS:    #m/z: 384.31152 #charge-128
###MaxRes:#m/z:  0.00000 #charge-128
###MS: 2118
###MSMS: 2119
BEGIN IONS
TITLE=Cmpd 901, AutoMSn(384.3115), 35.7 min
RTINSECONDS=2144.79
SCANS=MS: 2118 MSMS: 2119
PEPMASS=384.31152	16728

370.31188	103	
384.30628	1991	1+
END IONS

###FS:    #m/z: 845.69684 #charge-128
###MaxRes:#m/z:  0.00000 #charge-128
###MS: 2118
###MSMS: 2120
BEGIN IONS
TITLE=Cmpd 902, AutoMSn(845.6968), 35.8 min
RTINSECONDS=2145.29
SCANS=MS: 2118 MSMS: 2120
PEPMASS=845.69684	10941

334.29402	265	
842.48283	185	
843.48589	369	1+
846.50476	232	
847.44660	100	
857.24908	185	
857.38715	116	
857.46573	269	
END IONS

###FS:    #m/z: 370.33582 #charge-128
###MaxRes:#m/z:  0.00000 #charge-128
###MS: 2118
###MSMS: 2121
BEGIN IONS
TITLE=Cmpd 903, AutoMSn(370.3358), 35.8 min
RTINSECONDS=2145.79
SCANS=MS: 2118 MSMS: 2121
PEPMASS=370.33582	9339

334.31075	438	
336.31734	121	
350.29572	129	
352.31968	2117	1+
368.31636	111	
370.33206	102	
END IONS

###FS:    #m/z: 334.29699 #charge   2
###MaxRes:#m/z:  0.00000 #charge-128
###MS: 2122
###MSMS: 2123
BEGIN IONS
TITLE=Cmpd 904, AutoMSn(334.2970), 35.8 min
RTINSECONDS=2148.82
SCANS=MS: 2122 MSMS: 2123
PEPMASS=334.29699	1127334
CHARGE=2+
316.28278	3177	1+
334.29330	9276	1+
340.41975	377	
341.16977	277	
END IONS

###FS:    #m/z: 378.32498 #charge-128
###MaxRes:#m/z:  0.00000 #charge-128
###MS: 2122
###MSMS: 2124
BEGIN IONS
TITLE=Cmpd 905, AutoMSn(378.3250), 35.8 min
RTINSECONDS=2149.32
SCANS=MS: 2122 MSMS: 2124
PEPMASS=378.32498	7395

356.30924	130	
360.32846	224	
374.29739	145	
376.31661	141	
378.31792	356	
END IONS

###FS:    #m/z: 334.29779 #charge   2
###MaxRes:#m/z:  0.00000 #charge-128
###MS: 2126
###MSMS: 2127
BEGIN IONS
TITLE=Cmpd 907, AutoMSn(334.2978), 35.9 min
RTINSECONDS=2152.85
SCANS=MS: 2126 MSMS: 2127
PEPMASS=334.29779	1226304
CHARGE=2+
316.28424	4196	1+
334.29391	11643	1+
340.41959	368	
END IONS

###FS:    #m/z: 378.32330 #charge-128
###MaxRes:#m/z:  0.00000 #charge-128
###MS: 2126
###MSMS: 2128
BEGIN IONS
TITLE=Cmpd 908, AutoMSn(378.3233), 35.9 min
RTINSECONDS=2153.35
SCANS=MS: 2126 MSMS: 2128
PEPMASS=378.32330	13516

356.31019	115	
360.29955	110	
374.30740	219	
376.30114	333	
378.32067	898	1+
END IONS

###FS:    #m/z: 374.29239 #charge-128
###MaxRes:#m/z:  0.00000 #charge-128
###MS: 2126
###MSMS: 2129
BEGIN IONS
TITLE=Cmpd 909, AutoMSn(374.2924), 35.9 min
RTINSECONDS=2153.85
SCANS=MS: 2126 MSMS: 2129
PEPMASS=374.29239	5660

352.32130	1156	1+
354.33455	540	
360.58909	148	
372.34222	162	
373.29946	107	
376.31329	289	
378.32302	362	
END IONS

###FS:    #m/z: 334.29805 #charge   2
###MaxRes:#m/z:  0.00000 #charge-128
###MS: 2130
###MSMS: 2131
BEGIN IONS
TITLE=Cmpd 910, AutoMSn(334.2981), 35.9 min
RTINSECONDS=2156.88
SCANS=MS: 2130 MSMS: 2131
PEPMASS=334.29805	1250795
CHARGE=2+
316.28460	3997	1+
334.29441	12275	1+
END IONS

###FS:    #m/z: 378.32446 #charge-128
###MaxRes:#m/z:  0.00000 #charge-128
###MS: 2130
###MSMS: 2132
BEGIN IONS
TITLE=Cmpd 911, AutoMSn(378.3245), 36.0 min
RTINSECONDS=2157.38
SCANS=MS: 2130 MSMS: 2132
PEPMASS=378.32446	19557

358.29523	153	
374.30647	143	
376.30420	344	
378.32234	737	
END IONS

###FS:    #m/z: 374.29144 #charge-128
###MaxRes:#m/z:  0.00000 #charge-128
###MS: 2130
###MSMS: 2133
BEGIN IONS
TITLE=Cmpd 912, AutoMSn(374.2914), 36.0 min
RTINSECONDS=2157.88
SCANS=MS: 2130 MSMS: 2133
PEPMASS=374.29144	9239

330.30426	108	
334.30046	127	
336.32525	101	
352.32340	1285	1+
354.33438	792	1+
358.29686	150	
360.30247	114	
374.30880	249	
376.30416	251	
378.32232	521	1+
END IONS

###FS:    #m/z: 374.29214 #charge-128
###MaxRes:#m/z:  0.00000 #charge-128
###MS: 2134
###MSMS: 2135
BEGIN IONS
TITLE=Cmpd 913, AutoMSn(374.2921), 36.0 min
RTINSECONDS=2160.91
SCANS=MS: 2134 MSMS: 2135
PEPMASS=374.29214	13359

352.32251	955	1+
354.33478	861	1+
358.28231	187	
360.29680	106	
372.31935	336	1+
374.29456	306	1+
376.30555	178	
378.32791	382	
END IONS

###FS:    #m/z: 346.30081 #charge-128
###MaxRes:#m/z:  0.00000 #charge-128
###MS: 2134
###MSMS: 2136
BEGIN IONS
TITLE=Cmpd 914, AutoMSn(346.3008), 36.0 min
RTINSECONDS=2161.41
SCANS=MS: 2134 MSMS: 2136
PEPMASS=346.30081	12076

328.32323	306	
346.32280	180	
END IONS

###FS:    #m/z: 667.58777 #charge-128
###MaxRes:#m/z:  0.00000 #charge-128
###MS: 2134
###MSMS: 2137
BEGIN IONS
TITLE=Cmpd 915, AutoMSn(667.5878), 36.0 min
RTINSECONDS=2161.91
SCANS=MS: 2134 MSMS: 2137
PEPMASS=667.58777	5976

334.29435	15862	1+
340.41526	1090	
378.31636	789	
END IONS

###FS:    #m/z: 374.29303 #charge-128
###MaxRes:#m/z:  0.00000 #charge-128
###MS: 2138
###MSMS: 2139
BEGIN IONS
TITLE=Cmpd 916, AutoMSn(374.2930), 36.1 min
RTINSECONDS=2164.94
SCANS=MS: 2138 MSMS: 2139
PEPMASS=374.29303	15356

334.30764	100	
336.32526	176	
352.32217	842	1+
354.33288	1257	1+
360.58970	136	
374.30170	174	
376.29986	170	
378.32390	729	
395.78269	112	
END IONS

###FS:    #m/z: 346.29642 #charge-128
###MaxRes:#m/z:  0.00000 #charge-128
###MS: 2138
###MSMS: 2140
BEGIN IONS
TITLE=Cmpd 917, AutoMSn(346.2964), 36.1 min
RTINSECONDS=2165.44
SCANS=MS: 2138 MSMS: 2140
PEPMASS=346.29642	14739

328.31695	789	1+
344.29492	158	
346.30640	324	1+
END IONS

###FS:    #m/z: 406.35498 #charge-128
###MaxRes:#m/z:  0.00000 #charge-128
###MS: 2138
###MSMS: 2141
BEGIN IONS
TITLE=Cmpd 918, AutoMSn(406.3550), 36.1 min
RTINSECONDS=2165.94
SCANS=MS: 2138 MSMS: 2141
PEPMASS=406.35498	7863

300.29360	162	
344.31814	284	
389.33767	100	
406.34824	726	1+
END IONS

###FS:    #m/z: 346.29697 #charge-128
###MaxRes:#m/z:  0.00000 #charge-128
###MS: 2142
###MSMS: 2143
BEGIN IONS
TITLE=Cmpd 919, AutoMSn(346.2970), 36.1 min
RTINSECONDS=2168.97
SCANS=MS: 2142 MSMS: 2143
PEPMASS=346.29697	19509

328.31671	735	1+
346.31231	225	
352.52949	120	
END IONS

###FS:    #m/z: 374.29034 #charge-128
###MaxRes:#m/z:  0.00000 #charge-128
###MS: 2142
###MSMS: 2144
BEGIN IONS
TITLE=Cmpd 920, AutoMSn(374.2903), 36.2 min
RTINSECONDS=2169.48
SCANS=MS: 2142 MSMS: 2144
PEPMASS=374.29034	14681

330.30752	116	
334.31204	285	1+
336.32659	341	1+
352.31927	383	
354.33309	1511	1+
360.30663	309	
372.33437	150	
373.30830	234	1+
376.29991	173	
378.31972	731	
END IONS

###FS:    #m/z: 406.35388 #charge-128
###MaxRes:#m/z:  0.00000 #charge-128
###MS: 2142
###MSMS: 2145
BEGIN IONS
TITLE=Cmpd 921, AutoMSn(406.3539), 36.2 min
RTINSECONDS=2169.98
SCANS=MS: 2142 MSMS: 2145
PEPMASS=406.35388	7604

331.20825	111	
344.30940	582	1+
405.22921	138	
406.34961	490	
END IONS

###FS:    #m/z: 374.29129 #charge-128
[truncated: 47,684 more chars]
