# Supplementary material for: Biochemical and proteomic analyses of venom from a new pit viper, Protobothrops kelomohy
Source: J Venom Anim Toxins Incl Trop Dis. 2022 Apr 11;28:e20210080. doi: 10.1590/1678-9199-JVATITD-2021-0080 (PMC9005077; doi:10.1590/1678-9199-JVATITD-2021-0080)
Supplement: Additional file 2. [file 1678-9199-jvatitd-28-e20210080-s2.zip › jvatitd-2021-0080_suppl2_20220324/Protobothrops replication1/Rep1_Protobothrops6_GA4_01_19216.mgf]

CHARGE=1+, 2+ and 3+
###	
###	\\10.11.12.207\(D) Data\Data\onrapak\2020\Feb-04-2020\Rep1_Protobothrops6_GA4_01_19216.d\analysis.baf
###	Rep1_Protobothrops6_GA4_01_19216.d
###	Instrument: micrOTOF-Q II
###    Rep1_Protobothrops6
###    PeakWidth 5.00, MiniumIntensity 100, S/N 1Apply threshold 0, Threshold 10
###    Retain Residuals no, Create neutrally no,
###    FullScan Parameters: AdductIon (+)+H (-)-H, LowMass 350, HighMass 3000, MaxCharge charge decon 4, MinPeaks 3
###    Perf. isotope decon yes, Max Charge Istopic decon 3, MW agreement 5.00, Abund. cutoff 3.00, Envelope cutoff 75.00
###    MaxRes   Parameters: AdductIon (+)+H (-)-H, LowMass 350, HighMass 3000 
###    Perf. isotope decon yes, Max Charge Istopic decon 3, Abund. cutoff 2.00
###    MSn      Parameters: AdductIon (+)+H (-)-H, LowMass 100, HighMass 2500 
###    Perf. isotope decon yes, Max Charge Istopic decon 2, Abund. cutoff 0.50
###    Global Charge Limit: yes 3, Prefer FullScan Result: yes, Export what: 2 (0=non deconv/1=deconv only/2=mixed), NoMSMSSignals: 25, Intensity threshold: 100, NoMSSignals (deconv): 2, NoMSSignals (non-deconv): 2, NormalizeData: no, SingleCharged: yes
###FS:    #m/z: 618.99937 #charge   3
###MaxRes:#m/z:  0.00000 #charge-128
###MS: 649
###MSMS: 650
BEGIN IONS
TITLE=Cmpd 2, AutoMSn(618.9994), 11.1 min
RTINSECONDS=664.058
SCANS=MS: 649 MSMS: 650
PEPMASS=618.99937	3455
CHARGE=3+
618.99152	119	
627.96678	144	
END IONS

###FS:    #m/z: 464.75204 #charge   2
###MaxRes:#m/z:  0.00000 #charge-128
###MS: 649
###MSMS: 651
BEGIN IONS
TITLE=Cmpd 3, AutoMSn(464.7520), 11.1 min
RTINSECONDS=664.559
SCANS=MS: 649 MSMS: 651
PEPMASS=464.75204	2477
CHARGE=2+
381.23475	107	
495.26694	106	
END IONS

###FS:    #m/z: 618.99771 #charge   3
###MaxRes:#m/z:  0.00000 #charge-128
###MS: 652
###MSMS: 653
BEGIN IONS
TITLE=Cmpd 4, AutoMSn(618.9977), 11.1 min
RTINSECONDS=667.084
SCANS=MS: 652 MSMS: 653
PEPMASS=618.99771	12485
CHARGE=3+
571.34068	133	
613.65389	222	
618.99635	748	1+
619.32406	856	
619.66913	710	
627.97620	755	1+
750.88141	118	
END IONS

###FS:    #m/z: 464.75114 #charge   2
###MaxRes:#m/z:  0.00000 #charge-128
###MS: 652
###MSMS: 654
BEGIN IONS
TITLE=Cmpd 5, AutoMSn(464.7511), 11.1 min
RTINSECONDS=667.585
SCANS=MS: 652 MSMS: 654
PEPMASS=464.75114	9135
CHARGE=2+
443.28136	134	
453.24819	297	
498.30136	116	
499.79024	109	
571.80496	105	
599.31812	129	
628.85614	134	
629.34305	174	
697.30292	135	
END IONS

###FS:    #m/z: 618.99852 #charge   3
###MaxRes:#m/z:  0.00000 #charge-128
###MS: 655
###MSMS: 656
BEGIN IONS
TITLE=Cmpd 6, AutoMSn(618.9985), 11.2 min
RTINSECONDS=670.111
SCANS=MS: 655 MSMS: 656
PEPMASS=618.99852	26348
CHARGE=3+
506.79328	103	
571.31722	232	
571.84195	104	
613.00045	200	
613.31866	139	
618.33077	125	
618.99347	1934	1+
619.33507	2921	1+
619.66879	1103	
627.99186	288	
805.91515	183	
814.41049	156	
864.43531	143	
1579.81454	433	1+
END IONS

###FS:    #m/z: 464.50132 #charge   2
###MaxRes:#m/z:  0.00000 #charge-128
###MS: 655
###MSMS: 657
BEGIN IONS
TITLE=Cmpd 7, AutoMSn(464.5013), 11.2 min
RTINSECONDS=670.611
SCANS=MS: 655 MSMS: 657
PEPMASS=464.50132	16854
CHARGE=2+
57.68844	110	
356.22742	220	
386.23055	230	
408.22188	115	
425.25722	147	
435.10370	144	
453.24102	466	1+
460.75421	106	
472.23727	111	
489.26791	130	
496.30591	130	
498.27833	108	
507.27929	179	
511.79559	102	
562.81339	178	
571.32150	509	
571.82524	230	
599.30718	111	
620.32196	129	
629.32596	147	
678.32836	100	
684.34918	110	
697.31439	139	
714.33329	148	
750.88330	108	
843.38202	101	
884.53404	358	1+
END IONS

###FS:    #m/z: 354.86995 #charge   3
###MaxRes:#m/z:  0.00000 #charge-128
###MS: 659
###MSMS: 660
BEGIN IONS
TITLE=Cmpd 8, AutoMSn(354.8699), 11.2 min
RTINSECONDS=674.13
SCANS=MS: 659 MSMS: 660
PEPMASS=354.86995	5084
CHARGE=3+
321.69874	197	
386.21018	148	
545.34620	198	
625.37521	119	
642.39782	1041	1+
656.32656	108	
674.38372	132	
END IONS

###FS:    #m/z: 531.79914 #charge   2
###MaxRes:#m/z:  0.00000 #charge-128
###MS: 659
###MSMS: 661
BEGIN IONS
TITLE=Cmpd 9, AutoMSn(531.7991), 11.2 min
RTINSECONDS=674.63
SCANS=MS: 659 MSMS: 661
PEPMASS=531.79914	4248
CHARGE=2+
642.40408	153	
741.57841	101	
802.43348	367	1+
END IONS

###FS:    #m/z: 354.86817 #charge   3
###MaxRes:#m/z:  0.00000 #charge-128
###MS: 663
###MSMS: 664
BEGIN IONS
TITLE=Cmpd 10, AutoMSn(354.8682), 11.3 min
RTINSECONDS=678.156
SCANS=MS: 663 MSMS: 664
PEPMASS=354.86817	8242
CHARGE=3+
393.22246	199	
514.31312	255	
545.35631	309	
624.37610	344	1+
642.40538	709	1+
674.33102	137	
END IONS

###FS:    #m/z: 531.79971 #charge   2
###MaxRes:#m/z:  0.00000 #charge-128
###MS: 663
###MSMS: 665
BEGIN IONS
TITLE=Cmpd 11, AutoMSn(531.7997), 11.3 min
RTINSECONDS=678.657
SCANS=MS: 663 MSMS: 665
PEPMASS=531.79971	5015
CHARGE=2+
401.72083	141	
514.31105	107	
642.40989	295	
785.40789	101	
802.44094	134	
END IONS

###FS:    #m/z: 531.79755 #charge   2
###MaxRes:#m/z:  0.00000 #charge-128
###MS: 666
###MSMS: 667
BEGIN IONS
TITLE=Cmpd 12, AutoMSn(531.7976), 11.4 min
RTINSECONDS=681.185
SCANS=MS: 666 MSMS: 667
PEPMASS=531.79755	5011
CHARGE=2+
642.40352	307	
802.43299	208	
END IONS

###FS:    #m/z: 618.99737 #charge   3
###MaxRes:#m/z:  0.00000 #charge-128
###MS: 669
###MSMS: 670
BEGIN IONS
TITLE=Cmpd 13, AutoMSn(618.9974), 11.4 min
RTINSECONDS=684.207
SCANS=MS: 669 MSMS: 670
PEPMASS=618.99737	40195
CHARGE=3+
506.82806	110	
570.62975	115	
571.33894	135	
571.80251	125	
612.98446	155	
613.30885	182	
613.65930	275	
618.66541	241	
618.99844	3070	1+
619.33442	1896	1+
619.66958	1241	
627.98133	198	
714.33921	124	
750.35463	117	
790.43130	103	
814.41557	156	
814.89943	108	
863.94446	145	
864.44206	176	
END IONS

###FS:    #m/z: 464.75118 #charge   2
###MaxRes:#m/z:  0.00000 #charge-128
###MS: 669
###MSMS: 671
BEGIN IONS
TITLE=Cmpd 14, AutoMSn(464.7512), 11.4 min
RTINSECONDS=684.707
SCANS=MS: 669 MSMS: 671
PEPMASS=464.75118	22190
CHARGE=2+
338.21045	165	
349.16417	101	
356.23448	116	
386.22198	111	
416.22896	111	
425.25648	136	
436.21420	170	
453.24302	289	
470.26798	356	
498.27134	160	
506.79405	231	
507.30598	225	
512.28830	142	
553.80250	172	
562.32012	153	
562.80763	141	
571.32701	346	1+
571.84146	172	
582.26585	153	
609.37855	102	
628.83271	990	1+
629.33606	255	
693.84473	115	
697.31718	116	
714.34697	332	1+
884.52581	637	1+
END IONS

###FS:    #m/z: 464.75121 #charge   2
###MaxRes:#m/z:  0.00000 #charge-128
###MS: 673
###MSMS: 674
BEGIN IONS
TITLE=Cmpd 16, AutoMSn(464.7512), 11.5 min
RTINSECONDS=688.243
SCANS=MS: 673 MSMS: 674
PEPMASS=464.75121	22192
CHARGE=2+
338.20285	113	
385.21545	104	
408.22042	131	
434.25431	118	
442.76342	283	
453.24101	317	
465.76011	138	
470.28272	157	
496.29158	156	
501.30753	104	
506.79816	109	
554.28790	112	
571.32641	210	
628.82802	308	1+
714.33383	168	
737.42654	210	1+
END IONS

###FS:    #m/z: 618.99640 #charge   3
###MaxRes:#m/z:  0.00000 #charge-128
###MS: 673
###MSMS: 675
BEGIN IONS
TITLE=Cmpd 17, AutoMSn(618.9964), 11.5 min
RTINSECONDS=688.744
SCANS=MS: 673 MSMS: 675
PEPMASS=618.99640	29056
CHARGE=3+
612.99226	122	
613.32144	144	
613.63873	162	
618.99482	1544	1+
619.32846	757	
619.67282	464	
627.97184	639	
714.34767	188	
814.91481	108	
855.42204	129	
864.44297	249	
END IONS

###FS:    #m/z: 499.91536 #charge   3
###MaxRes:#m/z:  0.00000 #charge-128
###MS: 676
###MSMS: 677
BEGIN IONS
TITLE=Cmpd 18, AutoMSn(499.9154), 11.5 min
RTINSECONDS=691.276
SCANS=MS: 676 MSMS: 677
PEPMASS=499.91536	12082
CHARGE=3+
312.17685	117	
381.27133	112	
441.22890	224	
499.91750	166	
535.75399	227	
555.27120	280	
604.77729	150	
641.79021	173	
650.29993	1410	1+
658.91265	101	
717.33097	109	
745.32751	122	
1300.59400	1269	1+
1398.67213	456	1+
END IONS

###FS:    #m/z: 499.91604 #charge   3
###MaxRes:#m/z:  0.00000 #charge-128
###MS: 679
###MSMS: 680
BEGIN IONS
TITLE=Cmpd 19, AutoMSn(499.9160), 11.6 min
RTINSECONDS=694.293
SCANS=MS: 679 MSMS: 680
PEPMASS=499.91604	47563
CHARGE=3+
312.17110	244	
329.15199	134	
358.17076	211	
423.20933	154	
441.21198	443	1+
459.24832	136	
466.88995	206	
467.23601	213	
499.92002	204	
500.22539	192	
500.58283	147	
518.19982	249	
527.24254	259	1+
535.76079	502	
555.26318	1764	1+
593.77583	249	
621.79125	328	
632.25087	334	1+
641.29107	220	
649.29323	146	
668.35644	486	1+
691.31238	174	
717.33584	189	
745.35298	227	
782.38816	703	1+
830.37207	201	
925.38114	135	
942.42713	1517	1+
952.64639	117	
1282.56779	1764	1+
1299.58879	14205	1+
1398.65287	2577	1+
END IONS

###FS:    #m/z: 749.36990 #charge   2
###MaxRes:#m/z:  0.00000 #charge-128
###MS: 679
###MSMS: 682
BEGIN IONS
TITLE=Cmpd 20, AutoMSn(749.3699), 11.6 min
RTINSECONDS=695.295
SCANS=MS: 679 MSMS: 682
PEPMASS=749.36990	3924
CHARGE=2+
312.17374	124	
782.38264	106	
1497.72999	1687	1+
END IONS

###FS:    #m/z: 499.91565 #charge   3
###MaxRes:#m/z:  0.00000 #charge-128
###MS: 683
###MSMS: 684
BEGIN IONS
TITLE=Cmpd 21, AutoMSn(499.9157), 11.6 min
RTINSECONDS=698.329
SCANS=MS: 683 MSMS: 684
PEPMASS=499.91565	124580
CHARGE=3+
312.17491	608	
433.87366	622	
441.22415	999	
466.89455	703	
467.22615	557	
499.91109	2352	1+
500.24377	1032	
500.58246	525	
518.19742	536	
535.76262	888	
536.25735	495	
555.26174	4307	1+
593.27895	600	
621.78260	783	
642.28370	1509	1+
668.35131	849	
717.33313	533	
745.32509	575	
782.39194	2100	1+
830.38712	412	
942.42214	2544	1+
1281.57205	3862	1+
1299.58861	40781	1+
1398.65614	9966	1+
END IONS

###FS:    #m/z: 749.36774 #charge   2
###MaxRes:#m/z:  0.00000 #charge-128
###MS: 683
###MSMS: 686
BEGIN IONS
TITLE=Cmpd 22, AutoMSn(749.3677), 11.7 min
RTINSECONDS=699.331
SCANS=MS: 683 MSMS: 686
PEPMASS=749.36774	12555
CHARGE=2+
441.22013	146	
542.76938	108	
555.26068	262	
650.29304	286	
650.80297	226	
1497.72224	2914	1+
END IONS

###FS:    #m/z: 749.36766 #charge   2
###MaxRes:#m/z:  0.00000 #charge-128
###MS: 687
###MSMS: 688
BEGIN IONS
TITLE=Cmpd 23, AutoMSn(749.3677), 11.7 min
RTINSECONDS=702.364
SCANS=MS: 687 MSMS: 688
PEPMASS=749.36766	20203
CHARGE=2+
284.63475	117	
312.18037	127	
555.26823	258	1+
650.29910	354	1+
942.40407	126	
1497.72367	3414	1+
END IONS

###FS:    #m/z: 375.18871 #charge   2
###MaxRes:#m/z:  0.00000 #charge-128
###MS: 687
###MSMS: 689
BEGIN IONS
TITLE=Cmpd 24, AutoMSn(375.1887), 11.7 min
RTINSECONDS=702.866
SCANS=MS: 687 MSMS: 689
PEPMASS=375.18871	11486
CHARGE=2+
312.17284	717	
322.15128	199	
358.16730	314	1+
363.14743	235	1+
375.19678	156	
409.17522	553	1+
421.18214	222	
423.20904	488	1+
427.19756	148	
441.21984	1085	1+
449.25111	256	
451.19449	171	
454.20041	229	1+
461.17373	130	
471.22804	263	1+
490.21091	159	
500.18731	184	
508.24943	179	
518.20910	793	1+
520.21021	389	1+
527.24891	147	
528.77427	220	
536.24798	391	1+
538.24081	1029	1+
541.24078	233	
548.24480	233	
550.99009	129	
555.26371	2772	1+
565.24780	407	
566.23177	1069	1+
574.14011	911	
575.20984	148	
597.22956	127	
613.27942	128	
615.21973	262	
632.24908	1135	1+
650.31229	351	1+
668.34000	563	1+
678.32978	363	1+
717.32824	139	
731.32334	167	
745.32528	157	
END IONS

###FS:    #m/z: 466.89306 #charge-128
###MaxRes:#m/z:  0.00000 #charge-128
###MS: 687
###MSMS: 690
BEGIN IONS
TITLE=Cmpd 25, AutoMSn(466.8931), 11.7 min
RTINSECONDS=703.366
SCANS=MS: 687 MSMS: 690
PEPMASS=466.89306	9758

453.24298	194	
END IONS

###FS:    #m/z: 375.18891 #charge   2
###MaxRes:#m/z:  0.00000 #charge-128
###MS: 691
###MSMS: 692
BEGIN IONS
TITLE=Cmpd 26, AutoMSn(375.1889), 11.8 min
RTINSECONDS=706.394
SCANS=MS: 691 MSMS: 692
PEPMASS=375.18891	13506
CHARGE=2+
312.16640	640	1+
317.63892	179	
350.64132	116	
358.16713	312	
363.13719	406	1+
381.16757	293	
391.16317	129	
404.15942	136	
406.18882	220	
408.83420	128	
409.19401	360	1+
421.18239	152	
423.21011	376	
441.21728	589	1+
451.21207	195	
472.22152	141	
483.15979	150	
495.25115	137	
518.19789	1009	1+
521.21243	194	
536.25128	306	1+
538.23557	676	1+
541.23587	268	1+
549.20136	143	
555.26619	2936	1+
558.25906	139	
565.23467	1048	1+
570.21883	166	
574.14197	893	
575.22365	117	
608.26058	144	
615.22116	234	
622.29369	150	
632.24552	1576	1+
650.30362	410	1+
668.34815	562	1+
678.33205	176	
747.34966	117	
748.32724	294	1+
END IONS

###FS:    #m/z: 466.89259 #charge-128
###MaxRes:#m/z:  0.00000 #charge-128
###MS: 691
###MSMS: 693
BEGIN IONS
TITLE=Cmpd 27, AutoMSn(466.8926), 11.8 min
RTINSECONDS=706.895
SCANS=MS: 691 MSMS: 693
PEPMASS=466.89259	9201

462.71825	120	
END IONS

###FS:    #m/z: 507.24235 #charge-128
###MaxRes:#m/z:  0.00000 #charge-128
###MS: 691
###MSMS: 694
BEGIN IONS
TITLE=Cmpd 28, AutoMSn(507.2423), 11.8 min
RTINSECONDS=707.397
SCANS=MS: 691 MSMS: 694
PEPMASS=507.24235	5178

511.22111	121	
END IONS

###FS:    #m/z: 533.28373 #charge   3
###MaxRes:#m/z:  0.00000 #charge-128
###MS: 695
###MSMS: 696
BEGIN IONS
TITLE=Cmpd 29, AutoMSn(533.2837), 11.8 min
RTINSECONDS=710.434
SCANS=MS: 695 MSMS: 696
PEPMASS=533.28373	25728
CHARGE=3+
369.71153	120	
487.17581	108	
496.29828	102	
514.31912	274	
521.22238	115	
527.61021	724	
527.95251	400	
528.28773	548	
531.25064	108	
532.94255	318	
533.28471	5505	1+
533.61794	3187	1+
533.95130	2024	
541.99460	357	
582.28839	179	
588.25768	103	
611.37960	103	
613.29998	126	
613.79761	122	
621.80469	296	
622.34804	119	
627.39076	114	
714.33656	746	1+
718.35322	154	
726.37810	114	
738.42297	180	
755.44219	285	1+
755.45549	139	
843.38658	158	
884.50843	788	1+
1353.65485	990	1+
1370.67130	1448	1+
1469.75382	780	1+
END IONS

###FS:    #m/z: 533.28379 #charge   3
###MaxRes:#m/z:  0.00000 #charge-128
###MS: 699
###MSMS: 700
BEGIN IONS
TITLE=Cmpd 31, AutoMSn(533.2838), 11.9 min
RTINSECONDS=714.464
SCANS=MS: 699 MSMS: 700
PEPMASS=533.28379	73333
CHARGE=3+
378.22327	351	
527.27519	965	1+
527.61228	1891	
527.94686	1211	
532.61251	472	
532.94236	533	
533.28398	20376	1+
533.61963	14186	1+
533.95475	7271	
541.00798	472	
621.81113	666	
622.31230	347	
627.39196	485	
677.32792	684	
714.34447	461	
884.49554	2162	1+
1354.66141	2196	1+
1370.66632	3736	1+
1469.73734	3536	1+
END IONS

###FS:    #m/z: 799.41908 #charge   2
###MaxRes:#m/z:  0.00000 #charge-128
###MS: 699
###MSMS: 701
BEGIN IONS
TITLE=Cmpd 32, AutoMSn(799.4191), 11.9 min
RTINSECONDS=714.965
SCANS=MS: 699 MSMS: 701
PEPMASS=799.41908	7657
CHARGE=2+
685.84045	110	
799.42116	434	
799.92016	396	
END IONS

###FS:    #m/z: 533.28495 #charge   3
###MaxRes:#m/z:  0.00000 #charge-128
###MS: 703
###MSMS: 704
BEGIN IONS
TITLE=Cmpd 33, AutoMSn(533.2849), 12.0 min
RTINSECONDS=718.499
SCANS=MS: 703 MSMS: 704
PEPMASS=533.28495	80214
CHARGE=3+
442.75321	1446	
514.31950	484	
527.60773	2111	
527.94420	2088	
528.27208	647	
532.61660	686	
532.96200	618	
533.28479	22950	1+
533.61950	18049	1+
533.95374	8826	
621.80737	556	
622.31007	582	
685.84433	1571	
686.34028	1962	
714.34605	628	
1353.66029	2750	1+
1469.73340	3751	1+
END IONS

###FS:    #m/z: 799.41851 #charge   2
###MaxRes:#m/z:  0.00000 #charge-128
###MS: 703
###MSMS: 705
BEGIN IONS
TITLE=Cmpd 34, AutoMSn(799.4185), 12.0 min
RTINSECONDS=719
SCANS=MS: 703 MSMS: 705
PEPMASS=799.41851	8042
CHARGE=2+
765.19928	112	
1597.83041	1352	1+
END IONS

###FS:    #m/z: 499.91655 #charge   3
###MaxRes:#m/z:  0.00000 #charge-128
###MS: 703
###MSMS: 706
BEGIN IONS
TITLE=Cmpd 35, AutoMSn(499.9165), 12.0 min
RTINSECONDS=719.501
SCANS=MS: 703 MSMS: 706
PEPMASS=499.91655	5548
CHARGE=3+
312.18052	253	
358.15551	141	
441.21981	257	
500.25419	134	
502.24325	112	
502.60478	157	
536.26849	208	
538.23735	107	
555.26536	684	1+
566.23860	128	
574.14416	181	
604.28397	108	
621.79812	137	
641.79070	263	
642.27432	142	
650.29389	2718	1+
653.83325	107	
668.35514	184	
679.31878	121	
699.84086	261	
700.33154	326	
782.38320	172	
830.36534	131	
942.41072	244	
1300.59229	2524	1+
END IONS

###FS:    #m/z: 576.29978 #charge   3
###MaxRes:#m/z:  0.00000 #charge-128
###MS: 707
###MSMS: 708
BEGIN IONS
TITLE=Cmpd 36, AutoMSn(576.2998), 12.0 min
RTINSECONDS=722.534
SCANS=MS: 707 MSMS: 708
PEPMASS=576.29978	45317
CHARGE=3+
342.17763	115	
501.30273	100	
531.92500	131	
537.27392	269	1+
537.60870	460	
537.93922	170	
539.59395	164	
543.60443	154	
543.94189	177	
556.27585	126	
564.61706	194	
564.94857	171	
570.62114	339	
570.96593	221	
571.31688	387	
571.83127	113	
576.30195	1840	1+
576.63913	1062	1+
576.96818	389	
644.34424	113	
693.36248	420	
693.85698	388	
741.85260	390	
742.35731	129	
756.35208	100	
819.91387	102	
1256.65167	509	1+
1499.75167	7894	1+
1610.78355	814	1+
1627.81382	1244	1+
END IONS

###FS:    #m/z: 432.72664 #charge   2
###MaxRes:#m/z:  0.00000 #charge-128
###MS: 707
###MSMS: 709
BEGIN IONS
TITLE=Cmpd 37, AutoMSn(432.7266), 12.1 min
RTINSECONDS=723.034
SCANS=MS: 707 MSMS: 709
PEPMASS=432.72664	17938
CHARGE=2+
356.11278	104	
370.52892	113	
377.70993	150	
386.22710	335	
389.11398	148	
391.71973	114	
407.11206	149	
435.12324	108	
447.76031	178	
471.20350	115	
483.25781	154	
489.25883	269	1+
501.30977	131	
506.79529	217	
507.28584	315	1+
537.60830	146	
545.16251	104	
554.30946	109	
562.31174	183	
562.80704	187	
571.31694	456	1+
615.34235	129	
628.82609	617	
629.34716	108	
684.34372	198	
684.83697	133	
693.36825	115	
698.31539	112	
END IONS

###FS:    #m/z: 499.91516 #charge   3
###MaxRes:#m/z:  0.00000 #charge-128
###MS: 707
###MSMS: 710
BEGIN IONS
TITLE=Cmpd 38, AutoMSn(499.9152), 12.1 min
RTINSECONDS=723.535
SCANS=MS: 707 MSMS: 710
PEPMASS=499.91516	7319
CHARGE=3+
466.88163	179	
502.25260	112	
518.21855	110	
535.75924	217	
555.26879	746	1+
566.23156	101	
605.28206	114	
621.77804	178	
622.30139	104	
632.28057	112	
641.79339	171	
668.34158	276	1+
688.82956	152	
699.84977	195	
700.32158	262	
782.38985	128	
831.36739	108	
942.42430	106	
1299.58377	2529	1+
END IONS

###FS:    #m/z: 576.29895 #charge   3
###MaxRes:#m/z:  0.00000 #charge-128
###MS: 711
###MSMS: 712
BEGIN IONS
TITLE=Cmpd 39, AutoMSn(576.2990), 12.1 min
RTINSECONDS=726.568
SCANS=MS: 711 MSMS: 712
PEPMASS=576.29895	98532
CHARGE=3+
342.17141	200	
498.27247	229	
506.79312	214	
531.94905	242	
532.26748	258	
537.26430	1407	1+
537.60292	1537	
537.93677	1019	
543.27500	1509	1+
543.61296	968	
543.94681	566	
564.62025	1491	1+
564.94922	1080	1+
565.29190	494	
570.30890	899	1+
570.62438	1034	1+
570.95431	595	
571.81481	302	
573.16812	385	
575.63681	227	
575.96235	397	
576.30010	6805	1+
576.63560	4809	1+
576.96486	2555	
677.32636	220	
677.82619	205	
686.33395	212	
693.35584	1727	1+
693.86492	756	
732.85387	207	
733.33151	224	
749.37404	439	
819.89524	234	
820.39266	306	
1256.65957	2112	1+
1481.72659	2022	1+
1499.75050	20997	1+
1610.78017	3024	1+
1627.80607	2537	1+
END IONS

###FS:    #m/z: 432.72698 #charge   2
###MaxRes:#m/z:  0.00000 #charge-128
###MS: 711
###MSMS: 713
BEGIN IONS
TITLE=Cmpd 40, AutoMSn(432.7270), 12.1 min
RTINSECONDS=727.069
SCANS=MS: 711 MSMS: 713
PEPMASS=432.72698	44034
CHARGE=2+
338.11477	137	
354.13053	209	1+
385.23897	136	
386.22807	434	
389.10337	277	1+
407.12146	144	
429.74387	138	
434.25657	296	
453.13210	148	
469.17365	332	1+
477.24930	165	
489.25546	172	
489.59114	122	
495.27912	139	
496.29559	253	
497.79572	272	1+
501.29707	339	1+
526.25865	126	
537.93825	218	
609.36675	241	
615.34474	172	
619.81094	247	1+
623.34111	217	
638.79015	129	
684.35631	210	
693.35977	245	
693.85337	166	
698.35631	173	
737.42761	274	1+
741.86027	141	
750.37952	132	
754.41721	238	1+
771.43799	168	
END IONS

###FS:    #m/z: 474.57763 #charge   3
###MaxRes:#m/z:  0.00000 #charge-128
###MS: 711
###MSMS: 714
BEGIN IONS
TITLE=Cmpd 41, AutoMSn(474.5776), 12.1 min
RTINSECONDS=727.57
SCANS=MS: 711 MSMS: 714
PEPMASS=474.57763	10881
CHARGE=3+
330.17344	422	
474.57331	659	1+
474.91588	466	
475.23864	427	
509.25488	100	
559.76903	127	
619.78132	199	
634.33167	111	
END IONS

###FS:    #m/z: 576.29833 #charge   3
###MaxRes:#m/z:  0.00000 #charge-128
###MS: 715
###MSMS: 716
BEGIN IONS
TITLE=Cmpd 42, AutoMSn(576.2983), 12.2 min
RTINSECONDS=730.603
SCANS=MS: 715 MSMS: 716
PEPMASS=576.29833	103558
CHARGE=3+
342.18479	302	
501.30847	210	
506.79789	239	
531.60182	228	
537.27579	740	1+
537.60418	1250	
537.93847	744	1+
543.27682	831	
543.61182	481	
543.93990	188	
564.62170	552	1+
564.95842	786	
565.28742	307	
570.62537	495	
570.95297	570	
571.31705	763	
571.82326	366	
576.29909	5229	1+
576.63605	4343	1+
576.96906	1922	
599.19788	168	
677.31493	361	
677.83393	213	
686.32959	260	
693.35399	874	1+
693.86430	516	
749.38219	203	
755.86374	172	
759.57317	173	
807.89228	179	
820.38646	327	
1256.66757	1326	1+
1481.72933	1804	1+
1499.74901	16244	1+
1610.79068	1932	1+
1627.81533	2569	1+
END IONS

###FS:    #m/z: 432.72667 #charge   2
###MaxRes:#m/z:  0.00000 #charge-128
###MS: 715
###MSMS: 717
BEGIN IONS
TITLE=Cmpd 43, AutoMSn(432.7267), 12.2 min
RTINSECONDS=731.104
SCANS=MS: 715 MSMS: 717
PEPMASS=432.72667	44858
CHARGE=2+
338.09087	174	
355.12137	176	
360.21770	229	
389.09861	154	
442.78254	188	
475.57220	144	
488.56862	142	
489.26364	141	
495.26709	149	
496.29405	367	
501.30976	305	
506.80139	834	1+
562.31731	197	
562.81926	232	
571.32099	506	
571.82954	301	
609.38180	151	
620.80745	166	
628.83400	313	
629.33816	401	
684.35999	136	
684.83901	154	
693.38147	256	
720.40550	136	
737.43507	228	
753.45277	285	1+
771.44552	165	
END IONS

###FS:    #m/z: 474.57575 #charge   3
###MaxRes:#m/z:  0.00000 #charge-128
###MS: 715
###MSMS: 718
BEGIN IONS
TITLE=Cmpd 44, AutoMSn(474.5758), 12.2 min
RTINSECONDS=731.606
SCANS=MS: 715 MSMS: 718
PEPMASS=474.57575	10565
CHARGE=3+
330.17327	295	
474.57828	311	
509.24965	104	
532.72104	161	
533.29266	100	
619.77582	210	
763.37773	125	
END IONS

###FS:    #m/z: 388.54797 #charge   3
###MaxRes:#m/z:  0.00000 #charge-128
###MS: 719
###MSMS: 720
BEGIN IONS
TITLE=Cmpd 45, AutoMSn(388.5480), 12.2 min
RTINSECONDS=734.64
SCANS=MS: 719 MSMS: 720
PEPMASS=388.54797	17162
CHARGE=3+
323.16443	290	1+
340.19436	278	1+
353.20946	132	
359.20911	273	
369.18691	802	1+
371.23872	106	
372.22198	299	
378.57293	104	
380.21324	131	
387.20065	1320	1+
389.24928	763	1+
391.74616	180	
393.76015	301	
395.78810	273	
399.23963	102	
404.17608	106	
405.20802	673	1+
417.25146	142	
451.25053	153	
468.29065	115	
469.27605	310	
472.29164	905	
474.29043	150	
483.20111	241	
486.30363	3065	1+
500.27995	1352	1+
517.30443	366	1+
628.31135	150	
629.30680	439	
646.33515	1230	1+
760.39929	138	
END IONS

###FS:    #m/z: 582.31827 #charge   2
###MaxRes:#m/z:  0.00000 #charge-128
###MS: 719
###MSMS: 721
BEGIN IONS
TITLE=Cmpd 46, AutoMSn(582.3183), 12.3 min
RTINSECONDS=735.141
SCANS=MS: 719 MSMS: 721
PEPMASS=582.31827	11351
CHARGE=2+
340.19300	106	
369.19354	106	
387.20658	196	
405.21108	339	
421.18232	107	
472.30280	124	
486.29858	874	1+
518.28285	126	
582.32032	603	
582.83280	164	
629.32361	198	
646.32511	668	1+
654.77246	336	1+
759.41409	701	1+
906.48886	575	1+
1145.61468	738	1+
END IONS

###FS:    #m/z: 382.54381 #charge   3
###MaxRes:#m/z:  0.00000 #charge-128
###MS: 719
###MSMS: 722
BEGIN IONS
TITLE=Cmpd 47, AutoMSn(382.5438), 12.3 min
RTINSECONDS=735.642
SCANS=MS: 719 MSMS: 722
PEPMASS=382.54381	10292
CHARGE=3+
555.24782	109	
END IONS

###FS:    #m/z: 388.21158 #charge   2
###MaxRes:#m/z:  0.00000 #charge-128
###MS: 723
###MSMS: 724
BEGIN IONS
TITLE=Cmpd 48, AutoMSn(388.2116), 12.3 min
RTINSECONDS=738.677
SCANS=MS: 723 MSMS: 724
PEPMASS=388.21158	30434
CHARGE=2+
340.20251	447	1+
353.21712	364	1+
357.21342	120	
358.21065	394	1+
369.19382	980	1+
372.22401	292	
380.70816	119	
383.17314	104	
387.20233	1316	1+
389.24589	637	
393.75685	635	
393.91897	272	
395.79240	470	
400.16809	278	
405.21728	498	
417.24215	169	
453.75596	142	
469.27676	625	1+
472.28862	1213	1+
484.28789	125	
486.30432	3650	1+
500.28758	901	1+
509.28208	121	
517.79233	136	
518.28846	357	1+
547.23167	155	
549.28576	174	
611.30196	129	
629.31053	477	1+
645.33067	373	1+
646.33830	1042	1+
660.31829	111	
759.41812	201	
END IONS

###FS:    #m/z: 453.74835 #charge   2
###MaxRes:#m/z:  0.00000 #charge-128
###MS: 723
###MSMS: 725
BEGIN IONS
TITLE=Cmpd 49, AutoMSn(453.7484), 12.3 min
RTINSECONDS=739.178
SCANS=MS: 723 MSMS: 725
PEPMASS=453.74835	14927
CHARGE=2+
323.17141	150	
340.19448	221	
344.13644	114	
356.10675	170	
372.14581	352	1+
378.57183	164	
389.24907	299	
466.18654	171	
469.26952	154	
483.20179	196	
486.30024	1857	1+
495.65099	284	
500.23176	546	1+
518.23977	149	
613.29578	118	
628.32640	233	
629.30795	737	1+
646.33230	1937	1+
654.76320	490	1+
759.42720	410	1+
768.57240	200	
END IONS

###FS:    #m/z: 582.31722 #charge   2
###MaxRes:#m/z:  0.00000 #charge-128
###MS: 723
###MSMS: 726
BEGIN IONS
TITLE=Cmpd 50, AutoMSn(582.3172), 12.3 min
RTINSECONDS=739.679
SCANS=MS: 723 MSMS: 726
PEPMASS=582.31722	16240
CHARGE=2+
405.22170	165	
417.25919	125	
472.29540	106	
486.30102	356	
501.28300	130	
573.30428	322	1+
582.32032	277	
582.83870	129	
646.33746	347	
759.41465	315	
906.48954	711	1+
916.75044	108	
END IONS

###FS:    #m/z: 453.74864 #charge   2
###MaxRes:#m/z:  0.00000 #charge-128
###MS: 727
###MSMS: 728
BEGIN IONS
TITLE=Cmpd 51, AutoMSn(453.7486), 12.4 min
RTINSECONDS=742.708
SCANS=MS: 727 MSMS: 728
PEPMASS=453.74864	49384
CHARGE=2+
315.16113	245	
323.16959	202	
340.19142	710	
355.12815	135	
372.13091	864	1+
378.57990	220	
380.20555	103	
389.24442	582	1+
395.78224	276	
400.21411	150	
421.18078	103	
454.23975	112	
465.19346	152	
466.17605	307	
468.28641	159	
469.27632	689	1+
483.21425	388	1+
486.30352	3670	1+
500.22250	929	1+
518.23768	266	
612.28755	226	
628.32038	615	
629.30822	1767	1+
637.68527	458	
646.33169	5364	1+
646.33493	507	1+
654.78257	401	1+
759.41896	724	1+
778.42227	108	
END IONS

###FS:    #m/z: 388.54711 #charge   3
###MaxRes:#m/z:  0.00000 #charge-128
###MS: 727
###MSMS: 729
BEGIN IONS
TITLE=Cmpd 52, AutoMSn(388.5471), 12.4 min
RTINSECONDS=743.21
SCANS=MS: 727 MSMS: 729
PEPMASS=388.54711	17985
CHARGE=3+
323.17137	164	
340.19414	381	1+
358.19951	213	
369.18938	804	1+
372.22255	249	
376.60234	136	
387.19626	934	1+
389.24740	323	
395.78609	112	
405.21315	518	1+
417.25299	149	
468.28117	405	1+
472.28901	767	1+
483.20537	145	
485.31568	111	
486.30143	1454	1+
491.35442	102	
500.26937	611	1+
517.30877	139	
629.29068	257	
646.33087	1147	1+
END IONS

###FS:    #m/z: 453.74937 #charge   2
###MaxRes:#m/z:  0.00000 #charge-128
###MS: 731
###MSMS: 732
BEGIN IONS
TITLE=Cmpd 54, AutoMSn(453.7494), 12.4 min
RTINSECONDS=746.739
SCANS=MS: 731 MSMS: 732
PEPMASS=453.74937	96048
CHARGE=2+
330.17393	150	
340.19670	706	1+
354.20402	222	
355.12079	295	
358.20393	203	
371.69130	118	
372.13349	1010	1+
383.20965	105	
389.24833	832	1+
395.79087	361	
399.23694	149	
421.18822	218	
453.75599	273	
465.19024	145	
466.17589	425	
468.28782	247	
469.27352	658	
482.21862	339	
483.20399	1068	1+
486.30016	5613	1+
500.22502	1146	1+
518.24129	295	
611.30160	242	
612.28807	472	1+
628.32856	783	
629.31193	2709	1+
636.66249	213	
638.71285	225	
645.33398	603	1+
646.33269	8167	1+
654.77184	296	1+
655.88299	144	
656.01437	160	
759.41448	1563	1+
END IONS

###FS:    #m/z: 302.83396 #charge   3
###MaxRes:#m/z:  0.00000 #charge-128
###MS: 735
###MSMS: 738
BEGIN IONS
TITLE=Cmpd 59, AutoMSn(302.8340), 12.5 min
RTINSECONDS=751.764
SCANS=MS: 735 MSMS: 738
PEPMASS=302.83396	12504
CHARGE=3+
323.16905	242	
337.18956	153	
340.18264	619	1+
354.19806	402	1+
358.20791	177	
372.22154	324	
382.21515	146	
389.24613	721	1+
395.78045	156	
399.22219	136	
421.15168	122	
451.26423	262	
468.28678	135	
469.27742	276	
483.19050	224	1+
486.30170	1372	1+
500.23023	138	
502.21597	114	
518.24097	127	
611.28180	123	
629.31520	183	
646.30659	139	
END IONS

###FS:    #m/z: 302.83367 #charge   3
###MaxRes:#m/z:  0.00000 #charge-128
###MS: 739
###MSMS: 741
BEGIN IONS
TITLE=Cmpd 61, AutoMSn(302.8337), 12.6 min
RTINSECONDS=755.286
SCANS=MS: 739 MSMS: 741
PEPMASS=302.83367	11384
CHARGE=3+
323.16975	296	
338.18752	137	
340.19600	361	
354.20694	329	1+
355.09909	111	
372.13653	159	
372.20878	344	1+
389.25295	386	
399.23352	123	
469.28113	369	1+
486.30041	1127	1+
501.21320	198	
611.28721	132	
646.33837	143	
END IONS

###FS:    #m/z: 467.21199 #charge   3
###MaxRes:#m/z:  0.00000 #charge-128
###MS: 739
###MSMS: 742
BEGIN IONS
TITLE=Cmpd 62, AutoMSn(467.2120), 12.6 min
RTINSECONDS=755.788
SCANS=MS: 739 MSMS: 742
PEPMASS=467.21199	6643
CHARGE=3+
312.16496	167	
415.51133	107	
555.26770	299	
622.28092	115	
650.77748	277	1+
668.34729	129	
782.39332	112	
END IONS

###FS:    #m/z: 397.88388 #charge   3
###MaxRes:#m/z:  0.00000 #charge-128
###MS: 743
###MSMS: 744
BEGIN IONS
TITLE=Cmpd 63, AutoMSn(397.8839), 12.6 min
RTINSECONDS=758.818
SCANS=MS: 743 MSMS: 744
PEPMASS=397.88388	9754
CHARGE=3+
337.67331	330	
359.20609	124	
369.19025	716	1+
386.20976	433	
387.20441	587	1+
399.21707	229	1+
405.21325	134	
406.27197	117	
417.26699	195	
456.24606	108	
472.30896	117	
486.27502	146	
497.28474	396	
500.28040	154	
514.30946	2747	1+
518.31084	231	
533.95142	129	
546.24463	171	
674.33972	1252	1+
684.22293	104	
END IONS

###FS:    #m/z: 490.58531 #charge   3
###MaxRes:#m/z:  0.00000 #charge-128
###MS: 743
###MSMS: 745
BEGIN IONS
TITLE=Cmpd 64, AutoMSn(490.5853), 12.7 min
RTINSECONDS=759.319
SCANS=MS: 743 MSMS: 745
PEPMASS=490.58531	6974
CHARGE=3+
399.19834	106	
457.90007	144	
497.27902	250	
514.30696	254	1+
564.16001	157	
565.29236	102	
599.19332	105	
613.28914	345	
613.79215	154	
669.31880	120	
685.83556	561	
686.34175	431	
691.31514	116	
755.43869	118	
884.49320	413	1+
884.49575	119	
999.52141	511	1+
1096.97970	183	
1242.60863	3116	1+
1353.63976	1181	1+
END IONS

###FS:    #m/z: 423.86178 #charge   3
###MaxRes:#m/z:  0.00000 #charge-128
###MS: 743
###MSMS: 746
BEGIN IONS
TITLE=Cmpd 65, AutoMSn(423.8618), 12.7 min
RTINSECONDS=759.82
SCANS=MS: 743 MSMS: 746
PEPMASS=423.86178	6158
CHARGE=3+
298.66897	100	
303.68150	156	
341.19102	118	
411.71636	134	
432.20546	1239	1+
450.25916	152	
480.22410	106	
547.25351	243	
547.74305	260	
591.79348	157	
592.27157	159	
594.26770	289	1+
637.30448	109	
648.28408	120	
665.30121	372	
982.45592	461	1+
1111.50397	986	1+
END IONS

###FS:    #m/z: 490.58643 #charge   3
###MaxRes:#m/z:  0.00000 #charge-128
###MS: 747
###MSMS: 748
BEGIN IONS
TITLE=Cmpd 66, AutoMSn(490.5864), 12.7 min
RTINSECONDS=762.851
SCANS=MS: 747 MSMS: 748
PEPMASS=490.58643	68625
CHARGE=3+
355.12336	228	
358.20017	310	
359.11960	218	
451.55812	648	
451.89460	338	
452.23082	223	
457.56055	424	
457.89545	237	
470.15605	223	
479.23371	216	
484.90587	686	
485.23756	197	
490.58420	1193	
490.92234	767	
497.28260	237	
514.30834	1105	1+
555.77378	466	
556.28043	243	
564.78776	1495	1+
565.29822	449	
610.36504	204	
612.79045	268	
620.80249	246	
627.38730	644	
668.32033	548	1+
676.82721	3255	1+
691.32267	474	
691.82094	222	
755.45644	576	1+
866.47274	462	1+
884.48198	1798	1+
981.50743	510	1+
999.51796	2444	1+
1009.96181	403	
1207.55812	741	1+
1225.57888	1387	1+
1242.61317	18210	1+
1353.64581	6493	1+
1370.67369	5335	1+
END IONS

###FS:    #m/z: 735.37072 #charge   2
###MaxRes:#m/z:  0.00000 #charge-128
###MS: 747
###MSMS: 749
BEGIN IONS
TITLE=Cmpd 67, AutoMSn(735.3707), 12.7 min
RTINSECONDS=763.351
SCANS=MS: 747 MSMS: 749
PEPMASS=735.37072	13515
CHARGE=2+
514.31101	255	1+
586.23823	174	
726.85266	134	
884.48839	168	
1128.54565	102	
1469.74137	4211	1+
END IONS

###FS:    #m/z: 397.88342 #charge   3
###MaxRes:#m/z:  0.00000 #charge-128
###MS: 747
###MSMS: 750
BEGIN IONS
TITLE=Cmpd 68, AutoMSn(397.8834), 12.7 min
RTINSECONDS=763.853
SCANS=MS: 747 MSMS: 750
PEPMASS=397.88342	8780
CHARGE=3+
337.66889	112	
369.19625	429	1+
386.20809	523	1+
394.21018	165	
400.23679	134	
417.25583	258	
427.25569	107	
467.75122	177	
472.29085	213	
495.26421	107	
497.28710	243	
500.28486	240	
514.31013	1337	1+
546.24470	118	
674.34296	823	1+
787.43280	158	
END IONS

###FS:    #m/z: 490.58687 #charge   3
###MaxRes:#m/z:  0.00000 #charge-128
###MS: 751
###MSMS: 752
BEGIN IONS
TITLE=Cmpd 69, AutoMSn(490.5869), 12.8 min
RTINSECONDS=766.881
SCANS=MS: 751 MSMS: 752
PEPMASS=490.58687	133196
CHARGE=3+
433.74626	668	
451.56115	1195	
451.89259	1214	
452.22620	709	
457.56314	884	
457.90541	438	
484.91776	834	
485.24151	1162	
485.58076	351	
490.58608	2456	
490.91325	1234	
491.25914	900	
496.28359	786	1+
514.30924	854	
555.78161	571	
556.27647	354	
599.20033	363	
604.28456	361	
604.78847	370	
627.38895	1403	1+
627.79263	352	
668.80913	420	
676.82743	5544	1+
691.30672	686	
691.83116	453	
755.45091	986	1+
755.45354	609	
884.49832	3330	1+
999.51893	3796	1+
1009.97170	354	
1128.57165	4064	1+
1225.58754	2606	1+
1242.61519	32864	1+
1353.64697	11856	1+
1370.67025	10570	1+
END IONS

###FS:    #m/z: 735.37377 #charge   2
###MaxRes:#m/z:  0.00000 #charge-128
###MS: 751
###MSMS: 753
BEGIN IONS
TITLE=Cmpd 70, AutoMSn(735.3738), 12.8 min
RTINSECONDS=767.382
SCANS=MS: 751 MSMS: 753
PEPMASS=735.37377	25201
CHARGE=2+
471.22076	111	
514.30637	196	
616.23375	155	
622.29740	179	
745.08470	108	
756.39895	109	
884.49219	118	
1469.73744	5251	1+
END IONS

###FS:    #m/z: 467.75024 #charge   2
###MaxRes:#m/z:  0.00000 #charge-128
###MS: 751
###MSMS: 754
BEGIN IONS
TITLE=Cmpd 71, AutoMSn(467.7502), 12.8 min
RTINSECONDS=767.884
SCANS=MS: 751 MSMS: 754
PEPMASS=467.75024	5836
CHARGE=2+
329.15562	133	
337.66762	233	
368.19705	100	
383.20549	114	
386.21717	638	
401.23429	124	
417.25801	217	
421.19193	171	
497.28517	163	
514.31003	2299	1+
546.24262	481	
548.24728	177	
657.31608	225	
674.34383	2490	1+
677.32859	239	
782.41234	109	
787.41958	344	1+
END IONS

###FS:    #m/z: 467.75223 #charge   2
###MaxRes:#m/z:  0.00000 #charge-128
###MS: 755
###MSMS: 756
BEGIN IONS
TITLE=Cmpd 72, AutoMSn(467.7522), 12.8 min
RTINSECONDS=770.912
SCANS=MS: 755 MSMS: 756
PEPMASS=467.75223	22507
CHARGE=2+
329.15433	191	
368.20190	211	
386.21384	870	1+
417.25899	132	
422.18654	144	
496.28590	342	1+
511.21280	168	
514.30779	3568	1+
546.23939	885	1+
656.32201	373	1+
659.33159	121	
674.33928	4645	1+
787.42088	215	
END IONS

###FS:    #m/z: 735.37395 #charge   2
###MaxRes:#m/z:  0.00000 #charge-128
###MS: 755
###MSMS: 757
BEGIN IONS
TITLE=Cmpd 73, AutoMSn(735.3740), 12.9 min
RTINSECONDS=771.414
SCANS=MS: 755 MSMS: 757
PEPMASS=735.37395	19688
CHARGE=2+
358.20383	103	
734.37003	116	
999.52708	126	
1469.73321	3233	1+
END IONS

###FS:    #m/z: 467.75262 #charge   2
###MaxRes:#m/z:  0.00000 #charge-128
###MS: 759
###MSMS: 760
BEGIN IONS
TITLE=Cmpd 74, AutoMSn(467.7526), 12.9 min
RTINSECONDS=774.941
SCANS=MS: 759 MSMS: 760
PEPMASS=467.75262	32490
CHARGE=2+
329.16124	308	
337.67027	490	1+
383.20767	124	
386.21046	510	1+
400.22548	147	
417.26557	189	
421.18870	134	
467.75602	155	
496.29920	188	
497.27954	459	
514.30965	4212	1+
528.23321	140	
546.24450	975	1+
576.27856	133	
643.28495	133	
657.30628	665	1+
660.33132	148	
674.34051	5072	1+
787.42335	475	1+
END IONS

###FS:    #m/z: 501.58319 #charge   3
###MaxRes:#m/z:  0.00000 #charge-128
###MS: 763
###MSMS: 764
BEGIN IONS
TITLE=Cmpd 76, AutoMSn(501.5832), 13.0 min
RTINSECONDS=778.971
SCANS=MS: 763 MSMS: 764
PEPMASS=501.58319	13784
CHARGE=3+
437.28302	135	
441.22003	256	
497.29824	307	
514.30837	129	
520.24350	171	
520.73610	134	
555.26437	192	
637.27543	157	
650.29050	107	
655.25284	101	
668.35738	109	
702.33673	217	
704.36142	104	
763.48808	119	
835.39240	118	
942.41981	124	
1039.46976	408	
1040.49188	178	
1290.57696	1620	1+
END IONS

###FS:    #m/z: 501.58487 #charge   3
###MaxRes:#m/z:  0.00000 #charge-128
###MS: 767
###MSMS: 768
BEGIN IONS
TITLE=Cmpd 78, AutoMSn(501.5849), 13.0 min
RTINSECONDS=782.999
SCANS=MS: 767 MSMS: 768
PEPMASS=501.58487	10763
CHARGE=3+
337.19029	110	
365.19920	101	
391.20172	104	
520.22851	214	
555.25854	187	
638.75082	104	
700.82348	111	
702.32438	118	
702.85769	143	
1039.48210	344	
1040.46606	198	
1290.57805	1051	1+
END IONS

###FS:    #m/z: 575.24771 #charge   1
###MaxRes:#m/z:  0.00000 #charge-128
###MS: 767
###MSMS: 769
BEGIN IONS
TITLE=Cmpd 79, AutoMSn(575.2477), 13.1 min
RTINSECONDS=783.5
SCANS=MS: 767 MSMS: 769
PEPMASS=575.24771	4888
CHARGE=1+
410.70728	168	
536.22311	419	1+
575.24476	223	
END IONS

###FS:    #m/z: 459.56497 #charge   3
###MaxRes:#m/z:  0.00000 #charge-128
###MS: 767
###MSMS: 770
BEGIN IONS
TITLE=Cmpd 80, AutoMSn(459.5650), 13.1 min
RTINSECONDS=784.001
SCANS=MS: 767 MSMS: 770
PEPMASS=459.56497	3174
CHARGE=3+
420.21287	109	
631.32520	110	
END IONS

###FS:    #m/z: 459.56342 #charge   3
###MaxRes:#m/z:  0.00000 #charge-128
###MS: 771
###MSMS: 772
BEGIN IONS
TITLE=Cmpd 81, AutoMSn(459.5634), 13.1 min
RTINSECONDS=787.036
SCANS=MS: 771 MSMS: 772
PEPMASS=459.56342	6898
CHARGE=3+
517.27564	365	1+
553.26791	112	
553.75819	110	
603.78580	553	
604.28380	467	
631.32158	224	
945.48168	298	1+
955.78939	242	
END IONS

###FS:    #m/z: 459.56406 #charge   3
###MaxRes:#m/z:  0.00000 #charge-128
###MS: 773
###MSMS: 774
BEGIN IONS
TITLE=Cmpd 82, AutoMSn(459.5641), 13.2 min
RTINSECONDS=789.06
SCANS=MS: 773 MSMS: 774
PEPMASS=459.56406	6458
CHARGE=3+
517.27377	147	
519.27288	122	
603.79125	415	
604.28664	361	
614.30022	103	
759.41419	184	
END IONS

###FS:    #m/z: 477.90170 #charge   3
###MaxRes:#m/z:  0.00000 #charge-128
###MS: 773
###MSMS: 775
BEGIN IONS
TITLE=Cmpd 83, AutoMSn(477.9017), 13.2 min
RTINSECONDS=789.561
SCANS=MS: 773 MSMS: 775
PEPMASS=477.90170	3348
CHARGE=3+
628.83490	111	
659.78667	179	
733.37471	122	
861.42362	122	
958.46981	101	
958.49011	239	1+
END IONS

###FS:    #m/z: 550.57897 #charge   3
###MaxRes:#m/z:  0.00000 #charge-128
###MS: 778
###MSMS: 779
BEGIN IONS
TITLE=Cmpd 85, AutoMSn(550.5790), 13.2 min
RTINSECONDS=794.092
SCANS=MS: 778 MSMS: 779
PEPMASS=550.57897	2875
CHARGE=3+
555.25945	115	
END IONS

###FS:    #m/z: 550.58163 #charge   3
###MaxRes:#m/z:  0.00000 #charge-128
###MS: 780
###MSMS: 781
BEGIN IONS
TITLE=Cmpd 86, AutoMSn(550.5816), 13.3 min
RTINSECONDS=796.12
SCANS=MS: 780 MSMS: 781
PEPMASS=550.58163	3790
CHARGE=3+
726.31061	225	
726.82418	107	
END IONS

###FS:    #m/z: 383.86972 #charge   3
###MaxRes:#m/z:  0.00000 #charge-128
###MS: 780
###MSMS: 782
BEGIN IONS
TITLE=Cmpd 87, AutoMSn(383.8697), 13.3 min
RTINSECONDS=796.621
SCANS=MS: 780 MSMS: 782
PEPMASS=383.86972	2814
CHARGE=3+
516.25730	101	
END IONS

###FS:    #m/z: 533.27955 #charge   3
###MaxRes:#m/z:  0.00000 #charge-128
###MS: 780
###MSMS: 783
BEGIN IONS
TITLE=Cmpd 88, AutoMSn(533.2796), 13.3 min
RTINSECONDS=797.122
SCANS=MS: 780 MSMS: 783
PEPMASS=533.27955	3817
CHARGE=3+
756.42561	100	
END IONS

###FS:    #m/z: 533.28027 #charge   3
###MaxRes:#m/z:  0.00000 #charge-128
###MS: 784
###MSMS: 785
BEGIN IONS
TITLE=Cmpd 89, AutoMSn(533.2803), 13.3 min
RTINSECONDS=800.158
SCANS=MS: 784 MSMS: 785
PEPMASS=533.28027	6007
CHARGE=3+
686.32880	232	
686.82720	254	
742.33457	122	
END IONS

###FS:    #m/z: 550.58174 #charge   3
###MaxRes:#m/z:  0.00000 #charge-128
###MS: 784
###MSMS: 786
BEGIN IONS
TITLE=Cmpd 90, AutoMSn(550.5817), 13.3 min
RTINSECONDS=800.659
SCANS=MS: 784 MSMS: 786
PEPMASS=550.58174	4127
CHARGE=3+
726.28579	463	1+
END IONS

###FS:    #m/z: 463.20309 #charge   2
###MaxRes:#m/z:  0.00000 #charge-128
###MS: 787
###MSMS: 788
BEGIN IONS
TITLE=Cmpd 91, AutoMSn(463.2031), 13.4 min
RTINSECONDS=803.182
SCANS=MS: 787 MSMS: 788
PEPMASS=463.20309	4819
CHARGE=2+
766.34634	102	
END IONS

###FS:    #m/z: 499.91539 #charge   3
###MaxRes:#m/z:  0.00000 #charge-128
###MS: 790
###MSMS: 791
BEGIN IONS
TITLE=Cmpd 93, AutoMSn(499.9154), 13.4 min
RTINSECONDS=806.202
SCANS=MS: 790 MSMS: 791
PEPMASS=499.91539	9350
CHARGE=3+
312.17576	222	
359.13483	114	
441.21938	426	1+
471.72738	122	
501.95259	137	
519.15572	160	
520.24678	119	
536.23909	402	1+
555.26039	1721	1+
565.25450	103	
593.75112	126	
606.24856	204	
622.26095	275	
622.75483	193	
641.76827	110	
642.25152	304	1+
650.29508	104	
658.91674	105	
668.35457	275	
700.29825	298	
700.80982	122	
746.28117	165	
782.38579	497	1+
942.40832	333	1+
952.63228	108	
1300.54199	2731	1+
END IONS

###FS:    #m/z: 462.91030 #charge   2
###MaxRes:#m/z:  0.00000 #charge-128
###MS: 790
###MSMS: 792
BEGIN IONS
TITLE=Cmpd 94, AutoMSn(462.9103), 13.4 min
RTINSECONDS=806.702
SCANS=MS: 790 MSMS: 792
PEPMASS=462.91030	7522
CHARGE=2+
312.17176	100	
441.21589	253	
476.37998	164	
514.31205	225	
555.26531	890	1+
565.23899	394	1+
574.13856	353	
668.34212	203	
END IONS

###FS:    #m/z: 499.90373 #charge   3
###MaxRes:#m/z:  0.00000 #charge-128
###MS: 794
###MSMS: 795
BEGIN IONS
TITLE=Cmpd 96, AutoMSn(499.9037), 13.5 min
RTINSECONDS=810.223
SCANS=MS: 794 MSMS: 795
PEPMASS=499.90373	74866
CHARGE=3+
312.17498	522	
341.10762	287	
359.11666	470	
376.14239	403	
441.22168	1341	1+
501.14223	217	
519.15284	336	
527.24162	476	
527.74415	371	
538.23613	384	
555.26027	5837	1+
566.23761	210	
616.17392	239	
622.25754	918	
622.75560	566	
633.23142	356	
633.74111	247	
641.77184	606	
650.31828	266	
668.34809	1690	1+
692.31922	219	
746.27797	446	
765.35451	285	
782.38806	2169	1+
925.39504	283	
942.42113	2838	1+
952.63408	218	
1071.46602	273	
1071.46636	1385	1+
1186.49498	1341	1+
1283.50799	3576	1+
1300.53742	22560	1+
1399.60441	4110	1+
END IONS

###FS:    #m/z: 749.84264 #charge   2
###MaxRes:#m/z:  0.00000 #charge-128
###MS: 794
###MSMS: 796
BEGIN IONS
TITLE=Cmpd 97, AutoMSn(749.8426), 13.5 min
RTINSECONDS=810.724
SCANS=MS: 794 MSMS: 796
PEPMASS=749.84264	14755
CHARGE=2+
359.11573	108	
441.21924	167	
555.26283	593	1+
650.76755	200	
651.26604	257	
668.35227	198	
700.29055	136	
782.38824	258	1+
1300.52424	288	
1301.53306	166	
1498.67490	1329	1+
END IONS

###FS:    #m/z: 500.23146 #charge   3
###MaxRes:#m/z:  0.00000 #charge-128
###MS: 798
###MSMS: 799
BEGIN IONS
TITLE=Cmpd 99, AutoMSn(500.2315), 13.6 min
RTINSECONDS=814.243
SCANS=MS: 798 MSMS: 799
PEPMASS=500.23146	90532
CHARGE=3+
312.17578	662	
331.11960	250	
359.12054	686	
441.22016	1086	
467.20627	266	
519.15884	383	
525.15583	240	
527.23800	497	
527.72271	319	
538.24969	336	
555.26516	5829	1+
565.24463	707	1+
573.15523	651	1+
593.75419	540	
594.26570	281	
622.26057	1196	
622.76495	565	1+
628.26271	219	
633.24668	429	
641.77677	551	
650.36530	216	
668.34979	2223	1+
718.27314	320	
729.24682	360	
746.27542	428	
782.39054	2514	1+
942.41893	2871	1+
952.63666	572	
1071.47126	1464	1+
1283.51935	3444	1+
1300.53707	22539	1+
1399.60406	4301	1+
END IONS

###FS:    #m/z: 749.84192 #charge   2
###MaxRes:#m/z:  0.00000 #charge-128
###MS: 798
###MSMS: 800
BEGIN IONS
TITLE=Cmpd 100, AutoMSn(749.8419), 13.6 min
RTINSECONDS=814.744
SCANS=MS: 798 MSMS: 800
PEPMASS=749.84192	17735
CHARGE=2+
312.18459	163	
529.25822	106	
555.26388	563	1+
650.77895	401	
651.29609	146	
942.41742	183	
1498.68033	1427	1+
END IONS

###FS:    #m/z: 529.76916 #charge   2
###MaxRes:#m/z:  0.00000 #charge-128
###MS: 802
###MSMS: 803
BEGIN IONS
TITLE=Cmpd 102, AutoMSn(529.7692), 13.6 min
RTINSECONDS=818.27
SCANS=MS: 802 MSMS: 803
PEPMASS=529.76916	12631
CHARGE=2+
304.16317	126	
439.22877	258	
550.27292	105	
568.29878	183	
585.33906	1790	1+
696.36359	202	
714.38334	540	1+
874.40580	960	1+
884.25904	118	
945.43928	696	1+
END IONS

###FS:    #m/z: 437.74077 #charge   2
###MaxRes:#m/z:  0.00000 #charge-128
###MS: 802
###MSMS: 804
BEGIN IONS
TITLE=Cmpd 103, AutoMSn(437.7408), 13.6 min
RTINSECONDS=818.772
SCANS=MS: 802 MSMS: 804
PEPMASS=437.74077	10195
CHARGE=2+
358.18821	100	
401.28774	733	
412.25111	103	
428.87938	145	
433.72376	104	
452.22273	164	
469.23498	112	
472.27460	104	
478.25965	152	
484.32572	254	
486.26028	320	1+
491.59571	124	
504.26757	107	
510.28185	250	
545.26962	100	
548.31832	204	
574.33584	123	
584.28593	188	
597.41619	122	
688.36350	126	
712.42893	100	
799.39829	226	1+
END IONS

###FS:    #m/z: 749.84185 #charge   2
###MaxRes:#m/z:  0.00000 #charge-128
###MS: 802
###MSMS: 805
BEGIN IONS
TITLE=Cmpd 104, AutoMSn(749.8418), 13.7 min
RTINSECONDS=819.273
SCANS=MS: 802 MSMS: 805
PEPMASS=749.84185	12333
CHARGE=2+
441.21082	106	
555.26450	178	
650.77428	194	
700.78905	164	
1498.66118	696	1+
END IONS

###FS:    #m/z: 518.26781 #charge   2
###MaxRes:#m/z:  0.00000 #charge-128
###MS: 806
###MSMS: 807
BEGIN IONS
TITLE=Cmpd 105, AutoMSn(518.2678), 13.7 min
RTINSECONDS=822.298
SCANS=MS: 806 MSMS: 807
PEPMASS=518.26781	14252
CHARGE=2+
341.18838	212	
358.20953	1069	
369.18945	183	
387.20378	442	
405.20767	491	
421.18165	146	
453.75393	112	
472.29256	218	
483.20590	116	
500.27720	209	
501.21554	179	
509.26323	266	
509.75404	102	
518.24418	1269	1+
518.77294	117	
631.32518	770	1+
660.33237	156	
678.32868	192	
778.38875	1264	1+
END IONS

###FS:    #m/z: 529.76854 #charge   2
###MaxRes:#m/z:  0.00000 #charge-128
###MS: 806
###MSMS: 808
BEGIN IONS
TITLE=Cmpd 106, AutoMSn(529.7685), 13.7 min
RTINSECONDS=822.8
SCANS=MS: 806 MSMS: 808
PEPMASS=529.76854	14002
CHARGE=2+
340.16324	150	
343.16499	116	
345.14945	170	
360.22348	217	
529.76478	128	
585.33719	1508	1+
696.36772	166	
714.36969	409	1+
729.31726	113	
874.40767	763	1+
945.44152	711	1+
END IONS

###FS:    #m/z: 437.99307 #charge   2
###MaxRes:#m/z:  0.00000 #charge-128
###MS: 806
###MSMS: 809
BEGIN IONS
TITLE=Cmpd 107, AutoMSn(437.9931), 13.7 min
RTINSECONDS=823.301
SCANS=MS: 806 MSMS: 809
PEPMASS=437.99307	11205
CHARGE=2+
380.18676	122	
387.17117	147	
401.28437	453	
411.26427	126	
445.25662	106	
469.23650	124	
484.32709	226	
511.27409	149	
548.31121	204	
584.27076	121	
592.30479	160	
597.39910	148	
602.26926	107	
712.41858	104	
END IONS

###FS:    #m/z: 518.26990 #charge   2
###MaxRes:#m/z:  0.00000 #charge-128
###MS: 810
###MSMS: 811
BEGIN IONS
TITLE=Cmpd 108, AutoMSn(518.2699), 13.8 min
RTINSECONDS=826.324
SCANS=MS: 810 MSMS: 811
PEPMASS=518.26990	32648
CHARGE=2+
323.16887	225	
341.19441	161	
358.20561	1402	1+
369.19281	343	1+
372.12937	283	1+
387.19932	1001	1+
405.21171	549	1+
417.24875	160	
421.19316	283	
445.23760	107	
453.75372	172	
472.28708	303	
484.19456	116	
500.24624	690	1+
509.26532	429	
509.76593	183	
518.24590	2639	1+
518.75381	130	
547.25036	100	
631.32721	451	
632.31145	583	1+
660.31037	257	
776.35712	101	
778.38555	2341	1+
END IONS

###FS:    #m/z: 488.26127 #charge   3
###MaxRes:#m/z:  0.00000 #charge-128
###MS: 810
###MSMS: 813
BEGIN IONS
TITLE=Cmpd 109, AutoMSn(488.2613), 13.8 min
RTINSECONDS=827.327
SCANS=MS: 810 MSMS: 813
PEPMASS=488.26127	6462
CHARGE=3+
486.26616	169	
488.25458	153	
489.74577	110	
600.80882	108	
629.83170	131	
END IONS

###FS:    #m/z: 518.26953 #charge   2
###MaxRes:#m/z:  0.00000 #charge-128
###MS: 814
###MSMS: 815
BEGIN IONS
TITLE=Cmpd 110, AutoMSn(518.2695), 13.8 min
RTINSECONDS=830.351
SCANS=MS: 814 MSMS: 815
PEPMASS=518.26953	29513
CHARGE=2+
340.19011	268	1+
358.20601	940	1+
364.53307	100	
369.18566	199	
387.20113	586	1+
389.69662	103	
393.75843	162	
400.15991	278	
405.21319	369	
417.24106	121	
454.75219	138	
466.22335	138	
472.28784	190	
484.19912	124	
500.27412	264	
501.22521	522	1+
509.26948	195	
509.77018	183	
518.24274	1617	1+
547.23328	134	
631.32572	1023	1+
660.31480	178	
761.38912	117	
778.38989	1884	1+
END IONS

###FS:    #m/z: 487.91553 #charge   2
###MaxRes:#m/z:  0.00000 #charge-128
###MS: 814
###MSMS: 817
BEGIN IONS
TITLE=Cmpd 111, AutoMSn(487.9155), 13.9 min
RTINSECONDS=831.352
SCANS=MS: 814 MSMS: 817
PEPMASS=487.91553	6251
CHARGE=2+
486.27566	108	
490.24146	106	
601.30552	132	
710.28702	226	1+
END IONS

###FS:    #m/z: 651.62123 #charge   3
###MaxRes:#m/z:  0.00000 #charge-128
###MS: 818
###MSMS: 819
BEGIN IONS
TITLE=Cmpd 112, AutoMSn(651.6212), 13.9 min
RTINSECONDS=834.383
SCANS=MS: 818 MSMS: 819
PEPMASS=651.62123	22215
CHARGE=3+
314.13773	110	
365.18391	114	
419.68357	245	
431.19882	325	
433.24070	108	
445.19059	482	1+
478.22678	117	
490.26141	424	1+
493.72588	269	1+
501.23050	116	
523.73580	601	
524.22821	159	
580.27471	106	
591.30440	611	1+
634.20669	136	
661.28081	136	
747.30405	595	1+
751.34552	551	1+
767.45158	335	
776.28845	2348	1+
785.57927	604	
838.36944	1219	1+
861.36258	116	
871.35685	237	1+
889.37150	2236	1+
967.41934	605	1+
1064.46870	5525	1+
1115.46655	102	
END IONS

###FS:    #m/z: 504.90233 #charge   3
###MaxRes:#m/z:  0.00000 #charge-128
###MS: 818
###MSMS: 821
BEGIN IONS
TITLE=Cmpd 113, AutoMSn(504.9023), 13.9 min
RTINSECONDS=835.385
SCANS=MS: 818 MSMS: 821
PEPMASS=504.90233	2840
CHARGE=3+
502.34082	103	
504.22576	308	1+
505.77626	112	
529.28339	111	
555.25492	272	
642.25735	102	
651.25891	101	
651.74663	155	
668.33030	257	1+
782.37855	118	
944.39377	101	
1260.14578	123	
END IONS

###FS:    #m/z: 651.61820 #charge   3
###MaxRes:#m/z:  0.00000 #charge-128
###MS: 822
###MSMS: 823
BEGIN IONS
TITLE=Cmpd 114, AutoMSn(651.6182), 14.0 min
RTINSECONDS=838.416
SCANS=MS: 822 MSMS: 823
PEPMASS=651.61820	25338
CHARGE=3+
388.64754	425	
419.68836	107	
436.18628	123	
456.15146	112	
478.71668	100	
484.20690	125	
490.25323	215	
493.71016	317	
523.74483	484	
524.23158	191	
591.30878	941	1+
601.75269	133	
602.23654	100	
634.21130	220	
642.31785	120	
661.25536	134	
716.26222	105	
747.30066	528	1+
751.34341	445	1+
760.31635	129	
776.28708	2477	1+
785.59146	304	
838.37061	1193	1+
840.37608	344	1+
861.38103	487	1+
889.37238	2474	1+
899.42416	458	
967.41111	496	1+
1046.46391	141	
1064.46661	5030	1+
1076.29212	296	
END IONS

###FS:    #m/z: 493.91134 #charge   3
###MaxRes:#m/z:  0.00000 #charge-128
###MS: 822
###MSMS: 824
BEGIN IONS
TITLE=Cmpd 115, AutoMSn(493.9113), 14.0 min
RTINSECONDS=838.917
SCANS=MS: 822 MSMS: 824
PEPMASS=493.91134	6718
CHARGE=3+
426.22052	101	
444.19440	109	
488.89446	104	
493.91090	730	1+
494.24789	406	
494.57884	210	
538.25932	134	
621.79915	176	
622.30703	132	
712.39542	118	
END IONS

###FS:    #m/z: 453.73625 #charge   2
###MaxRes:#m/z:  0.00000 #charge-128
###MS: 822
###MSMS: 825
BEGIN IONS
TITLE=Cmpd 116, AutoMSn(453.7362), 14.0 min
RTINSECONDS=839.418
SCANS=MS: 822 MSMS: 825
PEPMASS=453.73625	4301
CHARGE=2+
459.27019	202	
606.32617	198	
END IONS

###FS:    #m/z: 493.91260 #charge   3
###MaxRes:#m/z:  0.00000 #charge-128
###MS: 826
###MSMS: 827
BEGIN IONS
TITLE=Cmpd 117, AutoMSn(493.9126), 14.0 min
RTINSECONDS=842.436
SCANS=MS: 826 MSMS: 827
PEPMASS=493.91260	13854
CHARGE=3+
484.57955	154	
485.24924	100	
488.25378	108	
488.57726	213	
490.90249	107	
493.91076	649	1+
494.25419	484	1+
494.57614	267	
828.36798	124	
END IONS

###FS:    #m/z: 532.27367 #charge   2
###MaxRes:#m/z:  0.00000 #charge-128
###MS: 826
###MSMS: 828
BEGIN IONS
TITLE=Cmpd 118, AutoMSn(532.2737), 14.0 min
RTINSECONDS=842.937
SCANS=MS: 826 MSMS: 828
PEPMASS=532.27367	11627
CHARGE=2+
304.15772	104	
359.20727	131	
368.20763	116	
369.18794	508	1+
386.20650	2278	1+
400.16634	110	
405.21244	980	1+
417.24854	242	
459.23335	158	
467.74972	318	
472.29064	260	
500.27283	347	
512.17671	141	
518.30540	198	
529.22570	374	1+
531.23695	240	
546.24304	3304	1+
632.31616	135	
659.32665	3176	1+
668.85743	141	
806.39781	4946	1+
935.48222	593	1+
1045.51822	757	1+
1063.52807	1235	1+
END IONS

###FS:    #m/z: 651.62100 #charge   3
###MaxRes:#m/z:  0.00000 #charge-128
###MS: 826
###MSMS: 829
BEGIN IONS
TITLE=Cmpd 119, AutoMSn(651.6210), 14.1 min
RTINSECONDS=843.438
SCANS=MS: 826 MSMS: 829
PEPMASS=651.62100	16749
CHARGE=3+
343.14183	150	
408.75224	104	
431.19324	123	
445.19462	163	
456.22998	115	
490.27085	162	
495.20680	107	
504.24946	106	
591.30315	430	
634.21721	232	1+
747.29777	335	
751.34926	171	
776.28846	1125	1+
785.58013	616	
838.36927	658	1+
889.36462	1047	1+
967.42972	347	1+
1064.47314	2740	1+
END IONS

###FS:    #m/z: 532.27354 #charge   2
###MaxRes:#m/z:  0.00000 #charge-128
###MS: 830
###MSMS: 831
BEGIN IONS
TITLE=Cmpd 120, AutoMSn(532.2735), 14.1 min
RTINSECONDS=846.462
SCANS=MS: 830 MSMS: 831
PEPMASS=532.27354	59815
CHARGE=2+
353.22019	176	
359.20158	346	
369.19415	1876	1+
376.60383	172	
382.14849	137	
386.20946	5522	1+
393.75854	261	
393.91812	184	
395.78928	220	
400.17216	166	
403.70431	214	
405.21249	2929	1+
417.24405	305	
421.19646	255	
437.70525	143	
467.74943	1062	1+
472.28743	766	1+
490.29938	281	
500.28198	1112	1+
512.19253	243	
518.29884	303	
529.21762	1189	1+
546.24382	9168	1+
632.31577	234	
642.29639	132	
659.32545	8053	1+
667.82099	220	
668.88126	1030	1+
789.37230	176	
806.39664	11252	1+
816.37512	142	
817.82041	246	
917.46849	387	1+
935.48052	994	1+
1045.53114	2759	1+
1063.53703	3292	1+
END IONS

###FS:    #m/z: 493.91162 #charge   3
###MaxRes:#m/z:  0.00000 #charge-128
###MS: 830
###MSMS: 833
BEGIN IONS
TITLE=Cmpd 121, AutoMSn(493.9116), 14.1 min
RTINSECONDS=847.465
SCANS=MS: 830 MSMS: 833
PEPMASS=493.91162	10598
CHARGE=3+
488.57377	118	
488.90170	177	
493.91436	313	1+
494.25283	279	
494.59180	238	
675.84747	105	
END IONS

###FS:    #m/z: 532.27294 #charge   2
###MaxRes:#m/z:  0.00000 #charge-128
###MS: 834
###MSMS: 835
BEGIN IONS
TITLE=Cmpd 122, AutoMSn(532.2729), 14.2 min
RTINSECONDS=850.489
SCANS=MS: 834 MSMS: 835
PEPMASS=532.27294	81834
CHARGE=2+
353.21252	158	
368.21618	172	
369.18801	1941	1+
386.20938	5845	1+
393.75925	685	
393.92159	296	
400.16356	238	
405.21294	3076	1+
417.24662	212	
421.19153	229	
455.24776	129	
472.28508	880	1+
490.29575	138	
500.28925	890	
518.30272	481	
528.24464	135	
529.22124	770	1+
544.22760	167	
546.24507	8450	1+
659.32779	8081	1+
667.83447	180	
669.92209	232	
678.32496	261	
789.36494	150	
806.39523	10907	1+
816.84605	542	1+
934.49123	1855	1+
934.52359	143	
1045.52915	2750	1+
1063.53834	2969	1+
END IONS

###FS:    #m/z: 669.28128 #charge   3
###MaxRes:#m/z:  0.00000 #charge-128
###MS: 834
###MSMS: 837
BEGIN IONS
TITLE=Cmpd 123, AutoMSn(669.2813), 14.2 min
RTINSECONDS=851.491
SCANS=MS: 834 MSMS: 837
PEPMASS=669.28128	10828
CHARGE=3+
463.20203	130	
538.70918	242	
539.21880	164	
597.89514	948	1+
598.22536	1198	1+
598.56562	407	1+
604.28194	115	
716.26728	268	
921.32162	107	
1791.66116	787	1+
END IONS

###FS:    #m/z: 389.70077 #charge   2
###MaxRes:#m/z:  0.00000 #charge-128
###MS: 838
###MSMS: 839
BEGIN IONS
TITLE=Cmpd 124, AutoMSn(389.7008), 14.2 min
RTINSECONDS=854.523
SCANS=MS: 838 MSMS: 839
PEPMASS=389.70077	36976
CHARGE=2+
323.17023	202	
328.10452	113	
340.19748	184	
341.17697	628	
355.10726	337	
358.20758	3756	1+
372.12721	1270	1+
378.57140	208	
390.16437	108	
421.18279	127	
456.19104	253	
465.19523	137	
483.19334	547	1+
500.22366	864	
501.21455	1483	1+
518.23863	2618	1+
631.31827	266	
END IONS

###FS:    #m/z: 386.21385 #charge   1
###MaxRes:#m/z:  0.00000 #charge-128
###MS: 838
###MSMS: 840
BEGIN IONS
TITLE=Cmpd 125, AutoMSn(386.2139), 14.3 min
RTINSECONDS=855.024
SCANS=MS: 838 MSMS: 840
PEPMASS=386.21385	37940
CHARGE=1+
341.17515	105	
355.10433	112	
358.19572	201	
372.12853	136	
END IONS

###FS:    #m/z: 669.27844 #charge   3
###MaxRes:#m/z:  0.00000 #charge-128
###MS: 838
###MSMS: 841
BEGIN IONS
TITLE=Cmpd 126, AutoMSn(669.2784), 14.3 min
RTINSECONDS=855.525
SCANS=MS: 838 MSMS: 841
PEPMASS=669.27844	17630
CHARGE=3+
460.66483	104	
547.24233	127	
597.90426	1126	1+
598.24104	473	1+
598.55987	385	
716.27524	131	
819.33455	100	
920.31350	106	
1791.68780	602	1+
END IONS

###FS:    #m/z: 389.70054 #charge   2
###MaxRes:#m/z:  0.00000 #charge-128
###MS: 842
###MSMS: 843
BEGIN IONS
TITLE=Cmpd 127, AutoMSn(389.7005), 14.3 min
RTINSECONDS=858.572
SCANS=MS: 842 MSMS: 843
PEPMASS=389.70054	82143
CHARGE=2+
310.08540	185	
323.16486	766	1+
337.09535	148	
340.19474	319	
341.18243	1327	1+
354.12085	194	
355.10877	819	1+
358.20713	5729	1+
372.12641	2595	1+
378.57603	260	
390.14495	717	1+
409.20402	308	1+
421.17602	186	
440.19116	117	
456.19627	210	
465.18529	536	1+
483.19438	1231	1+
500.22822	1554	
501.21586	2687	1+
518.23755	5450	1+
631.31937	829	1+
END IONS

###FS:    #m/z: 459.25773 #charge   3
###MaxRes:#m/z:  0.00000 #charge-128
###MS: 842
###MSMS: 844
BEGIN IONS
TITLE=Cmpd 128, AutoMSn(459.2577), 14.3 min
RTINSECONDS=859.073
SCANS=MS: 842 MSMS: 844
PEPMASS=459.25773	34026
CHARGE=3+
329.18037	192	
350.19571	193	
359.21350	176	
368.19630	303	1+
371.20010	107	
373.20758	107	
386.21462	2400	1+
393.26646	143	
398.21485	153	
402.26660	147	
408.67064	114	
421.89583	113	
425.23226	215	
439.22819	132	
442.26273	136	
459.25281	570	1+
459.91419	431	
495.77633	226	
523.26969	219	
529.21304	177	
532.27914	723	1+
532.77762	142	
546.24119	2739	1+
586.32948	277	1+
587.78799	141	
604.34884	374	1+
646.39752	111	
659.32851	1724	1+
689.41974	341	1+
717.42723	570	1+
726.32837	228	
727.42172	258	
806.40220	1314	1+
877.45903	356	1+
934.49266	509	1+
934.50773	363	
1063.53522	217	
1064.53309	178	
1191.63690	2701	1+
1262.68096	3384	1+
END IONS

###FS:    #m/z: 778.38932 #charge   1
###MaxRes:#m/z:  0.00000 #charge-128
###MS: 842
###MSMS: 845
BEGIN IONS
TITLE=Cmpd 129, AutoMSn(778.3893), 14.3 min
RTINSECONDS=859.574
SCANS=MS: 842 MSMS: 845
PEPMASS=778.38932	11094
CHARGE=1+
341.17639	193	
358.20861	1166	1+
421.18816	174	
500.22313	120	
501.21177	346	
518.23441	623	1+
778.38526	1025	1+
END IONS

###FS:    #m/z: 389.70049 #charge   2
###MaxRes:#m/z:  0.00000 #charge-128
###MS: 846
###MSMS: 847
BEGIN IONS
TITLE=Cmpd 130, AutoMSn(389.7005), 14.4 min
RTINSECONDS=862.607
SCANS=MS: 846 MSMS: 847
PEPMASS=389.70049	114923
CHARGE=2+
310.07897	249	
323.16796	639	
327.11082	131	
337.09496	155	
340.19399	509	
341.17893	1614	1+
344.11018	145	
354.11757	321	
355.10596	690	1+
358.20747	7760	1+
361.36544	370	
370.20242	128	
372.12797	3550	1+
378.57490	648	
389.15714	134	
390.14490	1045	1+
410.20606	128	
421.18401	214	
456.19432	177	
465.17683	402	1+
483.19582	540	
484.18832	749	1+
484.31277	180	
500.22760	2129	
501.21215	3954	1+
518.23704	6228	1+
631.32135	938	1+
END IONS

###FS:    #m/z: 459.25770 #charge   3
###MaxRes:#m/z:  0.00000 #charge-128
###MS: 846
###MSMS: 848
BEGIN IONS
TITLE=Cmpd 131, AutoMSn(459.2577), 14.4 min
RTINSECONDS=863.108
SCANS=MS: 846 MSMS: 848
PEPMASS=459.25770	33491
CHARGE=3+
329.17946	144	
345.21909	171	
359.21452	118	
368.21232	110	
369.17874	197	
386.21685	1705	1+
400.15691	182	
405.20687	200	
415.76813	189	
417.25389	139	
421.89570	166	
424.77637	172	
457.27528	148	
459.25502	215	
459.59647	247	
459.93516	154	
468.74525	223	
515.30575	263	1+
529.22281	158	
532.28568	264	
532.78162	193	
534.30025	162	
546.24597	2056	1+
586.32038	130	
646.37729	254	
659.32783	781	1+
717.42822	195	
806.39529	1230	1+
877.46467	189	
934.48553	905	1+
1063.51234	129	
1191.63066	1866	1+
1262.67635	1755	1+
END IONS

###FS:    #m/z: 778.38985 #charge   1
###MaxRes:#m/z:  0.00000 #charge-128
###MS: 846
###MSMS: 849
BEGIN IONS
TITLE=Cmpd 132, AutoMSn(778.3898), 14.4 min
RTINSECONDS=863.609
SCANS=MS: 846 MSMS: 849
PEPMASS=778.38985	13915
CHARGE=1+
341.17777	101	
358.20683	880	1+
373.10979	127	
421.18816	130	
500.22152	139	
518.23520	562	1+
778.38406	927	1+
END IONS

###FS:    #m/z: 459.25723 #charge   3
###MaxRes:#m/z:  0.00000 #charge-128
###MS: 850
###MSMS: 851
BEGIN IONS
TITLE=Cmpd 133, AutoMSn(459.2572), 14.4 min
RTINSECONDS=866.636
SCANS=MS: 850 MSMS: 851
PEPMASS=459.25723	23159
CHARGE=3+
352.15501	166	
359.22009	155	
369.19046	114	
386.21593	937	1+
389.70456	111	
398.54572	112	
402.25921	154	
407.65791	112	
421.18211	127	
421.88656	104	
425.24483	193	
432.19808	379	1+
442.25394	116	
446.19954	116	
457.27137	165	
459.25710	137	
459.59217	127	
468.24032	108	
486.29817	226	
523.77635	178	
532.27077	470	1+
546.24293	1183	1+
586.32948	183	
604.33053	149	
637.32690	118	
659.32874	411	
665.31916	104	
726.29878	113	
806.39018	899	1+
878.43210	104	
934.49499	296	1+
1191.62942	1082	1+
1262.65763	1635	1+
END IONS

###FS:    #m/z: 778.39034 #charge   1
###MaxRes:#m/z:  0.00000 #charge-128
###MS: 850
###MSMS: 852
BEGIN IONS
TITLE=Cmpd 134, AutoMSn(778.3903), 14.5 min
RTINSECONDS=867.137
SCANS=MS: 850 MSMS: 852
PEPMASS=778.39034	10818
CHARGE=1+
341.18608	183	
358.20729	401	
390.14482	173	
518.23931	359	
778.37829	580	1+
END IONS

###FS:    #m/z: 450.90200 #charge-128
###MaxRes:#m/z:  0.00000 #charge-128
###MS: 850
###MSMS: 853
BEGIN IONS
TITLE=Cmpd 135, AutoMSn(450.9020), 14.5 min
RTINSECONDS=867.639
SCANS=MS: 850 MSMS: 853
PEPMASS=450.90200	4884

534.26343	100	
606.33103	138	
619.31184	423	
619.80468	202	
816.35133	247	1+
END IONS

###FS:    #m/z: 685.29772 #charge   3
###MaxRes:#m/z:  0.00000 #charge-128
###MS: 854
###MSMS: 855
BEGIN IONS
TITLE=Cmpd 136, AutoMSn(685.2977), 14.5 min
RTINSECONDS=870.672
SCANS=MS: 854 MSMS: 855
PEPMASS=685.29772	8286
CHARGE=3+
370.14907	157	
385.18307	111	
413.72012	118	
429.23037	111	
449.65128	662	1+
480.23900	124	
493.74301	199	
498.29614	136	
513.21563	100	
522.25017	172	
527.78625	104	
529.17167	109	
534.70795	140	
564.79060	128	
578.23187	370	
626.37657	122	
685.28289	141	
685.63795	180	
687.38225	153	
738.27163	392	1+
747.30507	181	
898.28778	976	1+
1043.48942	121	
1044.48255	104	
1068.41286	184	
1069.42203	135	
1080.30571	261	
1375.74927	877	1+
END IONS

###FS:    #m/z: 433.74005 #charge   2
###MaxRes:#m/z:  0.00000 #charge-128
###MS: 854
###MSMS: 856
BEGIN IONS
TITLE=Cmpd 137, AutoMSn(433.7401), 14.5 min
RTINSECONDS=871.173
SCANS=MS: 854 MSMS: 856
PEPMASS=433.74005	4943
CHARGE=2+
359.20356	131	
363.52231	156	
365.20601	124	
372.23025	141	
384.26730	134	
401.28457	1988	1+
407.88685	132	
408.00877	186	
408.83303	168	
423.22256	109	
444.23809	117	
471.23167	185	
472.72112	121	
486.27214	496	1+
491.60305	100	
504.28997	124	
526.75580	264	1+
532.32688	1608	1+
535.26828	101	
535.76607	366	1+
542.31286	132	
544.27132	223	
544.76856	106	
555.78281	162	
578.81034	131	
584.27158	191	
593.32162	105	
602.29335	112	
609.79664	111	
645.40795	361	1+
770.40010	217	1+
831.36692	105	
END IONS

###FS:    #m/z: 540.62291 #charge   3
###MaxRes:#m/z:  0.00000 #charge-128
###MS: 854
###MSMS: 857
BEGIN IONS
TITLE=Cmpd 138, AutoMSn(540.6229), 14.5 min
RTINSECONDS=871.674
SCANS=MS: 854 MSMS: 857
PEPMASS=540.62291	5535
CHARGE=3+
320.63882	100	
424.21693	113	
492.04007	160	
539.28666	105	
540.28271	271	1+
540.97617	117	
543.79934	101	
555.25859	162	
END IONS

###FS:    #m/z: 433.99509 #charge   2
###MaxRes:#m/z:  0.00000 #charge-128
###MS: 858
###MSMS: 859
BEGIN IONS
TITLE=Cmpd 139, AutoMSn(433.9951), 14.6 min
RTINSECONDS=874.703
SCANS=MS: 858 MSMS: 859
PEPMASS=433.99509	28806
CHARGE=2+
301.63860	204	
359.16246	290	1+
366.24673	160	
384.25341	192	
385.87548	270	
391.55787	192	
391.87416	173	
399.26221	187	
401.28650	4854	1+
408.00969	266	
408.83285	208	
413.55868	175	
419.22876	180	
444.24983	290	
469.24228	984	1+
480.22438	181	
486.25871	717	1+
502.28519	257	1+
506.25552	145	
530.31350	183	
532.32546	3840	1+
540.06658	148	
544.28042	583	
565.31156	306	1+
578.31081	160	
584.26016	243	
586.81265	146	
587.31368	152	
592.31045	148	
592.81517	182	
600.81208	148	
645.41317	846	1+
687.36595	462	1+
698.29004	145	
715.34901	252	1+
760.43962	622	1+
770.39479	762	1+
END IONS

###FS:    #m/z: 577.98855 #charge   3
###MaxRes:#m/z:  0.00000 #charge-128
###MS: 858
###MSMS: 860
BEGIN IONS
TITLE=Cmpd 140, AutoMSn(577.9885), 14.6 min
RTINSECONDS=875.204
SCANS=MS: 858 MSMS: 860
PEPMASS=577.98855	19380
CHARGE=3+
360.14283	110	
401.27977	104	
422.71714	180	
473.19415	160	
486.26957	251	
498.60365	103	
521.75239	234	
532.32905	660	1+
535.26040	270	1+
544.27743	143	
565.31103	241	1+
572.31913	594	1+
572.64555	242	
572.98453	158	
575.99120	119	
576.64210	270	1+
577.29527	165	
577.98935	3326	1+
578.32568	2212	1+
578.65639	1877	1+
583.29074	114	
600.81830	114	
601.30556	171	
623.84526	121	
645.41669	426	
681.85371	148	
701.32536	243	1+
729.84951	133	
738.38744	256	
738.88202	155	
760.43534	871	1+
826.41444	107	
844.41338	174	
888.52563	416	1+
888.53432	189	
972.51175	601	1+
1003.54555	108	
1603.83550	342	1+
END IONS

###FS:    #m/z: 685.29804 #charge   3
###MaxRes:#m/z:  0.00000 #charge-128
###MS: 858
###MSMS: 861
BEGIN IONS
TITLE=Cmpd 141, AutoMSn(685.2980), 14.6 min
RTINSECONDS=875.705
SCANS=MS: 858 MSMS: 861
PEPMASS=685.29804	8303
CHARGE=3+
449.65331	211	
463.20336	115	
494.23980	102	
498.29033	104	
522.24519	107	
564.80953	225	
578.23818	238	
595.27009	109	
686.85360	175	
688.37972	164	
738.26231	263	
747.30277	164	
786.39214	111	
898.30451	337	
900.32810	130	
1070.40669	103	
1080.29525	104	
END IONS

###FS:    #m/z: 433.99465 #charge   1
###MaxRes:#m/z:  0.00000 #charge-128
###MS: 862
###MSMS: 863
BEGIN IONS
TITLE=Cmpd 142, AutoMSn(433.9947), 14.6 min
RTINSECONDS=878.732
SCANS=MS: 862 MSMS: 863
PEPMASS=433.99465	34453
CHARGE=1+
339.18477	274	1+
341.14217	170	
354.22318	140	
357.51348	265	
358.16756	367	1+
364.20416	127	
376.19348	162	
377.88820	127	
384.25909	344	
384.69745	339	1+
385.51981	155	
385.87476	396	
391.19140	227	1+
391.54625	167	
391.89653	122	
395.23156	142	
399.26261	178	
401.28537	6165	1+
407.88373	177	
408.53938	145	
413.55120	336	
413.88584	192	
416.91105	214	
419.22693	324	
419.55111	216	
427.19618	173	
428.90260	126	
429.52323	128	
430.25061	158	
433.73967	143	
END IONS

###FS:    #m/z: 577.99012 #charge   3
###MaxRes:#m/z:  0.00000 #charge-128
###MS: 862
###MSMS: 864
BEGIN IONS
TITLE=Cmpd 143, AutoMSn(577.9901), 14.7 min
RTINSECONDS=879.233
SCANS=MS: 862 MSMS: 864
PEPMASS=577.99012	26328
CHARGE=3+
401.29911	116	
444.77389	159	
478.25184	108	
480.24379	124	
486.27276	202	
532.32713	540	1+
535.26882	307	1+
544.27748	258	
544.77422	107	
566.34554	190	
572.00020	127	
572.30791	695	1+
572.64578	454	
577.30986	213	
577.66816	191	
577.75889	181	
577.98786	3522	1+
578.32546	2433	1+
578.66216	1354	
580.80139	111	
582.28307	148	
601.29003	280	
623.86265	111	
624.34265	168	
645.40393	516	
716.33348	123	
725.32977	136	
760.44235	637	1+
802.93332	194	
844.42076	262	
888.53292	196	
972.51208	627	1+
1475.74986	531	1+
END IONS

###FS:    #m/z: 403.70299 #charge   2
###MaxRes:#m/z:  0.00000 #charge-128
###MS: 862
###MSMS: 865
BEGIN IONS
TITLE=Cmpd 144, AutoMSn(403.7030), 14.7 min
RTINSECONDS=879.734
SCANS=MS: 862 MSMS: 865
PEPMASS=403.70299	5638
CHARGE=2+
352.16551	297	
355.10505	204	
368.20165	302	
369.18504	1420	
371.15544	496	1+
386.21590	5089	1+
389.15658	471	1+
438.21223	353	
486.21587	189	
512.19249	562	
528.22984	315	
529.22037	1798	1+
546.24528	10602	1+
659.32929	2053	1+
668.86707	181	
END IONS

###FS:    #m/z: 403.70445 #charge   2
###MaxRes:#m/z:  0.00000 #charge-128
###MS: 866
###MSMS: 867
BEGIN IONS
TITLE=Cmpd 145, AutoMSn(403.7045), 14.7 min
RTINSECONDS=882.755
SCANS=MS: 866 MSMS: 867
PEPMASS=403.70445	65164
CHARGE=2+
352.15777	856	
368.20497	692	
369.18962	4457	1+
372.12904	1039	
376.60452	605	
386.21441	11210	1+
390.14748	402	
421.18225	844	
455.23924	427	
469.18742	405	
495.17061	450	
512.18837	887	
528.23889	909	
529.21849	4815	1+
546.24450	23871	1+
659.32972	4095	1+
END IONS

###FS:    #m/z: 546.24576 #charge   1
###MaxRes:#m/z:  0.00000 #charge-128
###MS: 866
###MSMS: 868
BEGIN IONS
TITLE=Cmpd 146, AutoMSn(546.2458), 14.7 min
RTINSECONDS=883.256
SCANS=MS: 866 MSMS: 868
PEPMASS=546.24576	25176
CHARGE=1+
476.37801	104	
END IONS

###FS:    #m/z: 577.98920 #charge   3
###MaxRes:#m/z:  0.00000 #charge-128
###MS: 866
###MSMS: 869
BEGIN IONS
TITLE=Cmpd 147, AutoMSn(577.9892), 14.7 min
RTINSECONDS=883.757
SCANS=MS: 866 MSMS: 869
PEPMASS=577.98920	25655
CHARGE=3+
401.28014	181	
445.27186	202	
453.18922	125	
486.28226	190	
519.69003	134	
532.32636	446	1+
535.27866	256	
535.75737	201	
544.28033	251	
572.31760	257	
572.64611	204	
572.93685	118	
577.30856	359	
577.63397	112	
577.99107	2512	1+
578.32439	1894	1+
578.65556	1381	1+
583.31869	134	
601.29794	229	
623.84347	213	
645.41714	337	
699.82571	132	
716.36354	152	
729.38967	218	
760.43965	450	1+
802.93819	115	
828.37866	107	
844.40284	181	
972.51553	633	1+
1475.74585	589	1+
END IONS

###FS:    #m/z: 403.70437 #charge   2
###MaxRes:#m/z:  0.00000 #charge-128
###MS: 870
###MSMS: 871
BEGIN IONS
TITLE=Cmpd 148, AutoMSn(403.7044), 14.8 min
RTINSECONDS=886.788
SCANS=MS: 870 MSMS: 871
PEPMASS=403.70437	226934
CHARGE=2+
352.16013	2937	
355.10909	1035	
368.20428	1362	
369.18820	12329	1+
372.13319	3356	
386.21425	30451	1+
389.16080	1149	
393.76020	1434	
421.18481	1419	
438.20516	1256	
486.20970	1139	
495.17127	1143	
512.19166	2042	
528.23448	2570	
529.22052	12693	1+
546.24562	67305	1+
659.33039	14062	1+
END IONS

###FS:    #m/z: 806.39686 #charge   1
###MaxRes:#m/z:  0.00000 #charge-128
###MS: 870
###MSMS: 873
BEGIN IONS
TITLE=Cmpd 150, AutoMSn(806.3969), 14.8 min
RTINSECONDS=887.79
SCANS=MS: 870 MSMS: 873
PEPMASS=806.39686	23221
CHARGE=1+
369.18740	864	1+
386.21118	368	
421.18798	193	
529.22000	828	1+
789.37338	412	1+
806.39871	11219	1+
END IONS

###FS:    #m/z: 806.39686 #charge   1
###MaxRes:#m/z:  0.00000 #charge-128
###MS: 874
###MSMS: 876
BEGIN IONS
TITLE=Cmpd 152, AutoMSn(806.3969), 14.9 min
RTINSECONDS=891.329
SCANS=MS: 874 MSMS: 876
PEPMASS=806.39686	38241
CHARGE=1+
369.18429	946	
386.20731	370	
421.19567	183	
512.18082	218	
529.22124	628	
789.36843	278	
806.39809	11882	1+
END IONS

###FS:    #m/z: 806.39773 #charge   1
###MaxRes:#m/z:  0.00000 #charge-128
###MS: 878
###MSMS: 879
BEGIN IONS
TITLE=Cmpd 154, AutoMSn(806.3977), 14.9 min
RTINSECONDS=894.864
SCANS=MS: 878 MSMS: 879
PEPMASS=806.39773	31364
CHARGE=1+
352.14406	116	
369.18714	513	
372.13357	130	
512.21246	123	
529.21505	802	1+
789.37845	342	1+
806.39719	9097	1+
END IONS

###FS:    #m/z: 615.79140 #charge   2
###MaxRes:#m/z:  0.00000 #charge-128
###MS: 878
###MSMS: 881
BEGIN IONS
TITLE=Cmpd 156, AutoMSn(615.7914), 14.9 min
RTINSECONDS=895.866
SCANS=MS: 878 MSMS: 881
PEPMASS=615.79140	9940
CHARGE=2+
339.20796	113	
369.18609	140	
386.20254	268	
506.12005	281	
514.27271	156	
580.28183	170	
615.79192	182	
674.30242	489	1+
805.34104	134	
892.37343	932	1+
963.40822	1093	1+
1062.48758	274	
1063.50795	121	
END IONS

###FS:    #m/z: 615.79253 #charge   2
###MaxRes:#m/z:  0.00000 #charge-128
###MS: 882
###MSMS: 883
BEGIN IONS
TITLE=Cmpd 157, AutoMSn(615.7925), 15.0 min
RTINSECONDS=898.893
SCANS=MS: 882 MSMS: 883
PEPMASS=615.79253	12401
CHARGE=2+
339.20201	212	
386.21007	320	
580.28088	194	
615.79168	400	
616.29194	157	
620.82934	117	
674.30398	647	1+
805.33738	316	1+
892.36784	552	1+
963.41576	1172	1+
1063.49120	174	
1064.47456	143	
END IONS

###FS:    #m/z: 402.22583 #charge   2
###MaxRes:#m/z:  0.00000 #charge-128
###MS: 882
###MSMS: 884
BEGIN IONS
TITLE=Cmpd 158, AutoMSn(402.2258), 15.0 min
RTINSECONDS=899.394
SCANS=MS: 882 MSMS: 884
PEPMASS=402.22583	8085
CHARGE=2+
369.18636	4028	
386.21410	34573	1+
421.19165	1978	
528.23641	2030	
529.21931	7347	
546.24551	100716	1+
659.33097	13364	1+
END IONS

###FS:    #m/z: 396.21889 #charge   2
###MaxRes:#m/z:  0.00000 #charge-128
###MS: 882
###MSMS: 885
BEGIN IONS
TITLE=Cmpd 159, AutoMSn(396.2189), 15.0 min
RTINSECONDS=899.895
SCANS=MS: 882 MSMS: 885
PEPMASS=396.21889	5286
CHARGE=2+
353.19331	126	
371.19366	550	1+
374.20115	107	
381.21549	111	
387.20022	104	
390.53991	114	
399.21189	112	
434.24983	116	
436.26148	241	
439.21816	215	1+
445.23252	100	
455.25109	120	
484.29326	238	
487.31801	119	
517.80241	319	
518.29243	176	
523.30101	237	
531.28877	140	
540.30296	113	
541.30104	556	1+
546.24622	276	
584.29393	139	
670.36432	104	
688.37280	279	
697.38354	104	
716.40786	100	
END IONS

###FS:    #m/z: 402.22315 #charge   3
###MaxRes:#m/z:  0.00000 #charge-128
###MS: 886
###MSMS: 887
BEGIN IONS
TITLE=Cmpd 160, AutoMSn(402.2231), 15.0 min
RTINSECONDS=902.915
SCANS=MS: 886 MSMS: 887
PEPMASS=402.22315	13444
CHARGE=3+
369.19056	2209	
386.21378	22068	1+
528.23646	1451	
529.21952	6136	1+
546.24540	63382	1+
659.32868	8903	1+
END IONS

###FS:    #m/z: 615.79146 #charge   2
###MaxRes:#m/z:  0.00000 #charge-128
###MS: 886
###MSMS: 889
BEGIN IONS
TITLE=Cmpd 162, AutoMSn(615.7915), 15.1 min
RTINSECONDS=903.918
SCANS=MS: 886 MSMS: 889
PEPMASS=615.79146	8036
CHARGE=2+
893.36782	104	
963.42270	376	1+
END IONS

###FS:    #m/z: 402.22536 #charge   3
###MaxRes:#m/z:  0.00000 #charge-128
###MS: 890
###MSMS: 891
BEGIN IONS
TITLE=Cmpd 163, AutoMSn(402.2254), 15.1 min
RTINSECONDS=906.938
SCANS=MS: 890 MSMS: 891
PEPMASS=402.22536	10636
CHARGE=3+
369.18965	1390	
386.21371	10908	1+
421.18442	817	
528.23782	648	
529.22123	3063	1+
546.24537	29778	1+
659.32949	5163	1+
END IONS

###FS:    #m/z: 507.24373 #charge   3
###MaxRes:#m/z:  0.00000 #charge-128
###MS: 890
###MSMS: 892
BEGIN IONS
TITLE=Cmpd 164, AutoMSn(507.2437), 15.1 min
RTINSECONDS=907.439
SCANS=MS: 890 MSMS: 892
PEPMASS=507.24373	4963
CHARGE=3+
420.53750	204	
579.27874	162	
579.78570	230	
622.29574	108	
643.28484	110	
643.80911	153	
1002.47890	111	
1259.60800	832	1+
END IONS

###FS:    #m/z: 659.97154 #charge   3
###MaxRes:#m/z:  0.00000 #charge-128
###MS: 890
###MSMS: 893
BEGIN IONS
TITLE=Cmpd 165, AutoMSn(659.9715), 15.1 min
RTINSECONDS=907.94
SCANS=MS: 890 MSMS: 893
PEPMASS=659.97154	2985
CHARGE=3+
582.34240	123	
END IONS

###FS:    #m/z: 674.29936 #charge   3
###MaxRes:#m/z:  0.00000 #charge-128
###MS: 894
###MSMS: 895
BEGIN IONS
TITLE=Cmpd 166, AutoMSn(674.2994), 15.2 min
RTINSECONDS=910.968
SCANS=MS: 894 MSMS: 895
PEPMASS=674.29936	4914
CHARGE=3+
674.29734	316	
674.64037	129	
674.97135	165	
END IONS

###FS:    #m/z: 504.91041 #charge   3
###MaxRes:#m/z:  0.00000 #charge-128
###MS: 894
###MSMS: 896
BEGIN IONS
TITLE=Cmpd 167, AutoMSn(504.9104), 15.2 min
RTINSECONDS=911.469
SCANS=MS: 894 MSMS: 896
PEPMASS=504.91041	4697
CHARGE=3+
364.15574	111	
458.22089	124	
END IONS

###FS:    #m/z: 384.53649 #charge   3
###MaxRes:#m/z:  0.00000 #charge-128
###MS: 898
###MSMS: 899
BEGIN IONS
TITLE=Cmpd 169, AutoMSn(384.5365), 15.2 min
RTINSECONDS=914.997
SCANS=MS: 898 MSMS: 899
PEPMASS=384.53649	5818
CHARGE=3+
315.17101	107	
335.15055	680	1+
372.69456	348	1+
382.19753	193	
448.23177	1511	1+
455.31162	116	
502.76976	104	
539.27054	106	
576.31447	174	
616.31629	143	
633.34860	1470	1+
762.39857	480	1+
873.42787	792	1+
891.44178	426	1+
END IONS

###FS:    #m/z: 446.22648 #charge   2
###MaxRes:#m/z:  0.00000 #charge-128
###MS: 898
###MSMS: 900
BEGIN IONS
TITLE=Cmpd 170, AutoMSn(446.2265), 15.3 min
RTINSECONDS=915.498
SCANS=MS: 898 MSMS: 900
PEPMASS=446.22648	4823
CHARGE=2+
390.21925	114	
END IONS

###FS:    #m/z: 384.53727 #charge   3
###MaxRes:#m/z:  0.00000 #charge-128
###MS: 902
###MSMS: 903
BEGIN IONS
TITLE=Cmpd 172, AutoMSn(384.5373), 15.3 min
RTINSECONDS=919.029
SCANS=MS: 902 MSMS: 903
PEPMASS=384.53727	12043
CHARGE=3+
317.17526	270	
335.14879	568	
372.69154	383	
381.69491	135	
437.21529	538	1+
446.23130	331	
448.23218	2681	1+
455.31405	584	
502.77363	139	
503.27566	118	
511.28052	124	
576.32475	216	
616.32077	216	1+
633.34871	1315	1+
641.80609	124	
717.31571	105	
744.37750	183	
762.38614	797	1+
874.43252	100	
891.42912	210	
END IONS

###FS:    #m/z: 446.22699 #charge   1
###MaxRes:#m/z:  0.00000 #charge-128
###MS: 902
###MSMS: 904
BEGIN IONS
TITLE=Cmpd 173, AutoMSn(446.2270), 15.3 min
RTINSECONDS=919.529
SCANS=MS: 902 MSMS: 904
PEPMASS=446.22699	7786
CHARGE=1+
359.15322	117	
401.29049	173	
428.21730	120	
END IONS

###FS:    #m/z: 576.29844 #charge   2
###MaxRes:#m/z:  0.00000 #charge-128
###MS: 902
###MSMS: 905
BEGIN IONS
TITLE=Cmpd 174, AutoMSn(576.2984), 15.3 min
RTINSECONDS=920.031
SCANS=MS: 902 MSMS: 905
PEPMASS=576.29844	7086
CHARGE=2+
446.22010	104	
448.23452	103	
532.34182	154	
576.31756	209	
576.79124	206	
633.35579	264	
645.41139	249	1+
760.43710	178	
762.39789	266	1+
891.43279	901	1+
END IONS

###FS:    #m/z: 583.59186 #charge   3
###MaxRes:#m/z:  0.00000 #charge-128
###MS: 906
###MSMS: 907
BEGIN IONS
TITLE=Cmpd 175, AutoMSn(583.5919), 15.4 min
RTINSECONDS=923.061
SCANS=MS: 906 MSMS: 907
PEPMASS=583.59186	9636
CHARGE=3+
323.10148	117	
334.07766	106	
351.10141	366	1+
535.75734	108	
555.25750	427	1+
583.26797	104	
583.58997	136	
641.78628	155	
650.30003	465	1+
650.79091	507	
668.35229	108	
782.39590	134	
1398.66138	1066	1+
END IONS

###FS:    #m/z: 384.53710 #charge   3
###MaxRes:#m/z:  0.00000 #charge-128
###MS: 906
###MSMS: 908
BEGIN IONS
TITLE=Cmpd 176, AutoMSn(384.5371), 15.4 min
RTINSECONDS=923.562
SCANS=MS: 906 MSMS: 908
PEPMASS=384.53710	10563
CHARGE=3+
335.14977	564	1+
372.69521	302	
382.23902	126	
408.17821	109	
428.21481	130	
433.25280	107	
437.21337	429	
448.23369	1995	1+
455.31420	293	
502.76546	172	
539.27443	150	
576.33015	152	
633.34780	1526	1+
642.82733	205	
744.37150	385	1+
762.40005	628	1+
765.39121	111	
891.43158	550	1+
END IONS

###FS:    #m/z: 446.22735 #charge   2
###MaxRes:#m/z:  0.00000 #charge-128
###MS: 906
###MSMS: 909
BEGIN IONS
TITLE=Cmpd 177, AutoMSn(446.2273), 15.4 min
RTINSECONDS=924.063
SCANS=MS: 906 MSMS: 909
PEPMASS=446.22735	6621
CHARGE=2+
307.65172	103	
342.15761	154	
350.67668	104	
424.21810	109	
END IONS

###FS:    #m/z: 511.58829 #charge   3
###MaxRes:#m/z:  0.00000 #charge-128
###MS: 910
###MSMS: 911
BEGIN IONS
TITLE=Cmpd 178, AutoMSn(511.5883), 15.5 min
RTINSECONDS=927.085
SCANS=MS: 910 MSMS: 911
PEPMASS=511.58829	6200
CHARGE=3+
388.22682	101	
421.25506	102	
495.26741	111	
503.24906	290	
555.25330	321	1+
581.27974	135	
602.32948	106	
650.30466	407	1+
717.33367	230	1+
773.29324	107	
1273.63878	920	1+
END IONS

###FS:    #m/z: 583.59267 #charge   3
###MaxRes:#m/z:  0.00000 #charge-128
###MS: 910
###MSMS: 912
BEGIN IONS
TITLE=Cmpd 179, AutoMSn(583.5927), 15.5 min
RTINSECONDS=927.586
SCANS=MS: 910 MSMS: 912
PEPMASS=583.59267	7919
CHARGE=3+
351.10053	314	
353.09542	101	
518.76440	122	
555.25484	166	
583.27744	261	1+
650.29558	493	
650.79421	153	
701.83057	136	
782.39469	109	
1398.64704	667	1+
END IONS

###FS:    #m/z: 596.95406 #charge   3
###MaxRes:#m/z:  0.00000 #charge-128
###MS: 910
###MSMS: 913
BEGIN IONS
TITLE=Cmpd 180, AutoMSn(596.9541), 15.5 min
RTINSECONDS=928.087
SCANS=MS: 910 MSMS: 913
PEPMASS=596.95406	5433
CHARGE=3+
401.18030	224	
596.96285	112	
597.30926	158	
END IONS

###FS:    #m/z: 511.58639 #charge   3
###MaxRes:#m/z:  0.00000 #charge-128
###MS: 914
###MSMS: 915
BEGIN IONS
TITLE=Cmpd 181, AutoMSn(511.5864), 15.5 min
RTINSECONDS=931.11
SCANS=MS: 914 MSMS: 915
PEPMASS=511.58639	6295
CHARGE=3+
388.23041	210	
469.25739	113	
501.26375	120	
503.26262	367	1+
580.77771	118	
637.32985	248	
637.82457	274	
706.36860	129	
1299.58762	362	1+
END IONS

###FS:    #m/z: 622.57164 #charge   2
###MaxRes:#m/z:  0.00000 #charge-128
###MS: 914
###MSMS: 917
BEGIN IONS
TITLE=Cmpd 183, AutoMSn(622.5716), 15.5 min
RTINSECONDS=932.111
SCANS=MS: 914 MSMS: 917
PEPMASS=622.57164	3764
CHARGE=2+
701.28886	100	
END IONS

###FS:    #m/z: 523.28581 #charge   2
###MaxRes:#m/z:  0.00000 #charge-128
###MS: 918
###MSMS: 919
BEGIN IONS
TITLE=Cmpd 184, AutoMSn(523.2858), 15.6 min
RTINSECONDS=935.137
SCANS=MS: 918 MSMS: 919
PEPMASS=523.28581	3931
CHARGE=2+
386.20503	115	
423.22900	148	
443.24077	105	
590.32658	661	1+
661.35979	595	1+
669.91884	104	
758.41623	1139	1+
845.44499	420	1+
END IONS

###FS:    #m/z: 535.28716 #charge   3
###MaxRes:#m/z:  0.00000 #charge-128
###MS: 918
###MSMS: 920
BEGIN IONS
TITLE=Cmpd 185, AutoMSn(535.2872), 15.6 min
RTINSECONDS=935.638
SCANS=MS: 918 MSMS: 920
PEPMASS=535.28716	2965
CHARGE=3+
401.27843	100	
473.20417	108	
532.33264	174	
645.42131	118	
END IONS

###FS:    #m/z: 401.72213 #charge   2
###MaxRes:#m/z:  0.00000 #charge-128
###MS: 918
###MSMS: 921
BEGIN IONS
TITLE=Cmpd 186, AutoMSn(401.7221), 15.6 min
RTINSECONDS=936.139
SCANS=MS: 918 MSMS: 921
PEPMASS=401.72213	2839
CHARGE=2+
323.12909	118	
END IONS

###FS:    #m/z: 523.28633 #charge   2
###MaxRes:#m/z:  0.00000 #charge-128
###MS: 922
###MSMS: 923
BEGIN IONS
TITLE=Cmpd 187, AutoMSn(523.2863), 15.7 min
RTINSECONDS=939.178
SCANS=MS: 922 MSMS: 923
PEPMASS=523.28633	28614
CHARGE=2+
331.18266	125	
339.17195	119	
369.70370	100	
376.19515	462	
384.23140	101	
385.72718	142	
386.14554	266	
391.16703	107	
405.21817	196	
431.13479	136	
452.26027	172	
454.22123	136	
457.74524	101	
489.27848	1314	1+
492.27509	113	
515.22507	130	
521.27272	307	1+
540.27225	164	
588.29809	119	
590.32435	2838	1+
643.35534	224	1+
659.35330	134	
661.36223	2475	1+
669.94173	430	1+
740.40190	146	
740.40939	877	1+
742.39071	113	
756.42321	236	1+
758.41338	7733	1+
767.44206	128	
768.56477	245	
827.44301	1430	1+
845.45597	2763	1+
932.47428	1805	1+
942.61551	324	
END IONS

###FS:    #m/z: 562.76391 #charge   2
###MaxRes:#m/z:  0.00000 #charge-128
###MS: 922
###MSMS: 924
BEGIN IONS
TITLE=Cmpd 188, AutoMSn(562.7639), 15.7 min
RTINSECONDS=939.679
SCANS=MS: 922 MSMS: 924
PEPMASS=562.76391	9777
CHARGE=2+
343.14676	124	
370.20959	103	
371.13761	263	1+
375.12846	106	
378.39652	100	
409.21021	309	
420.18937	113	
427.69527	228	
472.21914	292	1+
480.23381	103	
485.17750	558	1+
506.23776	116	
523.26336	903	1+
545.74894	104	
566.29694	132	
622.33087	1224	1+
737.36209	1795	1+
836.42288	1375	1+
927.40314	100	
996.44666	253	
1106.51046	1551	1+
END IONS

###FS:    #m/z: 535.28974 #charge   3
###MaxRes:#m/z:  0.00000 #charge-128
###MS: 922
###MSMS: 925
BEGIN IONS
TITLE=Cmpd 189, AutoMSn(535.2897), 15.7 min
RTINSECONDS=940.18
SCANS=MS: 922 MSMS: 925
PEPMASS=535.28974	10035
CHARGE=3+
70.82312	113	
342.13899	116	
358.17030	104	
401.28086	313	1+
422.20973	104	
445.26855	148	
462.28143	132	
473.20739	138	
489.27220	103	
502.78973	140	
525.24197	114	
529.61818	467	1+
529.94479	127	
530.29612	204	
531.62980	156	
532.30597	1431	1+
532.76699	106	
534.28772	692	
534.62869	153	
534.77286	401	
535.29391	2435	1+
535.62758	1243	1+
535.96031	748	
536.76860	437	1+
566.32893	118	
586.32122	115	
623.35569	114	
623.84593	226	1+
645.41970	368	1+
716.31015	124	
738.38640	323	
738.87617	132	
757.40348	124	
760.43910	816	1+
827.37691	324	1+
844.42171	412	1+
959.44319	494	1+
END IONS

###FS:    #m/z: 523.28719 #charge   2
###MaxRes:#m/z:  0.00000 #charge-128
###MS: 926
###MSMS: 927
BEGIN IONS
TITLE=Cmpd 190, AutoMSn(523.2872), 15.7 min
RTINSECONDS=943.211
SCANS=MS: 926 MSMS: 927
PEPMASS=523.28719	57154
CHARGE=2+
331.17801	127	
339.15912	145	
341.14298	276	1+
359.16668	159	
369.69773	115	
376.19143	988	1+
386.21025	166	
387.16988	124	
405.72009	142	
431.14101	110	
436.17864	124	
472.26366	177	
487.27146	116	
489.28061	1666	1+
494.25271	123	
526.25220	130	
563.77062	109	
590.32499	4880	1+
643.34178	633	1+
659.34563	116	
661.36217	3823	1+
669.42686	133	
669.94263	558	1+
671.36112	271	
679.96327	197	
740.40266	1480	1+
742.38718	220	
756.38571	124	
756.39403	347	1+
758.41725	10944	1+
767.85960	128	
827.43976	2961	1+
845.45043	4367	1+
914.46916	223	
932.48026	2295	1+
942.48111	109	
942.61448	220	
942.75025	116	
END IONS

###FS:    #m/z: 562.76386 #charge   2
###MaxRes:#m/z:  0.00000 #charge-128
###MS: 926
###MSMS: 928
BEGIN IONS
TITLE=Cmpd 191, AutoMSn(562.7639), 15.7 min
RTINSECONDS=943.712
SCANS=MS: 926 MSMS: 928
PEPMASS=562.76386	22234
CHARGE=2+
371.13820	258	
409.21665	294	
414.19753	104	
426.14872	100	
485.18672	375	1+
486.24027	164	
493.21652	159	
506.23836	116	
523.26341	898	1+
528.27408	125	
534.22308	109	
556.28948	139	
562.76959	173	
574.30410	168	
584.23910	118	
590.32260	250	1+
602.30910	100	
606.32030	138	
622.33251	1144	1+
721.33489	122	
737.35617	2779	1+
747.40705	305	1+
818.42353	125	
836.42874	1652	1+
996.45941	321	1+
1106.51310	2389	1+
END IONS

###FS:    #m/z: 535.29098 #charge   3
###MaxRes:#m/z:  0.00000 #charge-128
###MS: 926
###MSMS: 929
BEGIN IONS
TITLE=Cmpd 192, AutoMSn(535.2910), 15.7 min
RTINSECONDS=944.213
SCANS=MS: 926 MSMS: 929
PEPMASS=535.29098	18156
CHARGE=3+
400.92535	154	
401.28778	394	
431.21027	111	
454.18287	120	
480.22524	352	
515.77176	154	
522.77091	161	
523.26372	307	
523.60701	117	
526.23519	112	
529.27159	581	1+
529.61645	417	
529.95463	365	1+
533.27997	895	1+
534.61419	178	
534.77572	322	
535.29096	3024	1+
535.62652	1736	1+
535.95259	433	
536.76398	204	
538.24814	252	
544.30463	119	
556.27673	134	
571.24876	114	
588.22100	136	
596.28778	181	
601.29687	313	1+
623.84286	269	
645.41366	344	
647.40038	104	
659.34396	109	
716.31384	231	1+
760.43849	706	1+
827.39689	283	1+
844.42107	785	1+
888.54631	450	1+
942.39691	227	1+
1063.62267	1187	1+
1475.76280	785	1+
END IONS

###FS:    #m/z: 562.76350 #charge   2
###MaxRes:#m/z:  0.00000 #charge-128
###MS: 930
###MSMS: 931
BEGIN IONS
TITLE=Cmpd 193, AutoMSn(562.7635), 15.8 min
RTINSECONDS=947.232
SCANS=MS: 930 MSMS: 931
PEPMASS=562.76350	22414
CHARGE=2+
371.12608	226	
375.13541	112	
408.14299	100	
409.21797	192	
428.20093	127	
448.22947	110	
471.70694	105	
485.20975	165	
486.17060	681	1+
488.16469	231	
523.26105	1105	1+
560.28551	106	
584.30242	101	
593.30843	106	
622.33147	1354	1+
720.32870	219	
737.35639	2608	1+
747.35311	233	
836.42221	1444	1+
846.40569	121	
855.37391	339	1+
996.47017	151	
998.45987	123	
1106.50611	2148	1+
END IONS

###FS:    #m/z: 401.72034 #charge   2
###MaxRes:#m/z:  0.00000 #charge-128
###MS: 930
###MSMS: 932
BEGIN IONS
TITLE=Cmpd 194, AutoMSn(401.7203), 15.8 min
RTINSECONDS=947.733
SCANS=MS: 930 MSMS: 932
PEPMASS=401.72034	15690
CHARGE=2+
323.14192	108	
337.64153	125	
341.15306	294	
343.17440	426	1+
359.17151	248	
363.19556	119	
369.19119	185	
386.21483	1317	1+
398.20781	276	1+
401.28591	2677	1+
408.01430	148	
408.83226	176	
426.22568	143	
438.15172	117	
456.17386	189	
471.71823	352	
473.20534	189	
480.22711	166	
489.26040	117	
500.75260	142	
514.28126	151	
522.76747	121	
528.24645	133	
532.32594	1254	1+
542.31942	175	
545.73202	150	
546.24281	2459	1+
584.25703	283	1+
602.27971	174	
659.32257	172	
716.32624	111	
767.43858	304	
END IONS

###FS:    #m/z: 497.92215 #charge   3
###MaxRes:#m/z:  0.00000 #charge-128
###MS: 930
###MSMS: 933
BEGIN IONS
TITLE=Cmpd 195, AutoMSn(497.9222), 15.8 min
RTINSECONDS=948.234
SCANS=MS: 930 MSMS: 933
PEPMASS=497.92215	9378
CHARGE=3+
312.15842	109	
401.28532	380	
407.66540	106	
414.23692	111	
464.18687	122	
484.32337	187	
487.25616	110	
496.26128	165	
496.48576	111	
497.92622	268	
498.26769	310	
498.59921	234	
501.30528	107	
530.32212	107	
532.32727	136	
548.33095	222	
555.25411	239	
571.22741	123	
574.37058	206	1+
597.40296	165	
600.84565	122	
697.05421	132	
814.32123	110	
942.44462	107	
1299.59513	848	1+
END IONS

###FS:    #m/z: 553.28237 #charge   3
###MaxRes:#m/z:  0.00000 #charge-128
###MS: 934
###MSMS: 935
BEGIN IONS
TITLE=Cmpd 196, AutoMSn(553.2824), 15.9 min
RTINSECONDS=951.253
SCANS=MS: 934 MSMS: 935
PEPMASS=553.28237	10123
CHARGE=3+
322.18713	177	
348.72071	139	
383.72621	275	
386.20920	1403	1+
403.17824	186	
409.74004	179	
426.20693	117	
427.25449	304	
446.68490	129	
455.27069	133	
481.27760	173	
484.75835	132	
497.24928	222	
499.29175	297	
514.27372	1129	1+
521.79293	200	
527.23920	168	
550.32130	883	1+
552.76186	192	
553.27634	286	1+
559.13019	336	
559.23681	220	
571.31876	860	1+
639.37090	123	
657.27075	312	1+
667.41924	708	1+
674.30364	2794	1+
695.41919	614	1+
722.35755	264	
722.85526	186	
766.45918	724	1+
805.33939	286	1+
835.46467	182	
835.47131	328	1+
853.48629	1076	1+
863.22353	128	
892.38518	476	1+
963.40007	130	
984.52225	213	
END IONS

###FS:    #m/z: 497.92162 #charge   3
###MaxRes:#m/z:  0.00000 #charge-128
###MS: 934
###MSMS: 936
BEGIN IONS
TITLE=Cmpd 197, AutoMSn(497.9216), 15.9 min
RTINSECONDS=951.754
SCANS=MS: 934 MSMS: 936
PEPMASS=497.92162	10261
CHARGE=3+
331.47278	114	
372.20594	101	
375.19065	107	
392.18138	109	
397.65986	146	
401.28482	710	1+
436.21763	125	
441.71686	100	
450.20385	177	
484.31797	121	
487.24968	141	
497.24699	204	
497.58198	105	
497.91536	366	
498.24889	752	1+
532.32889	256	
548.32312	400	1+
555.25850	180	
571.23320	310	
631.84230	134	
650.29190	297	
650.80383	173	
655.30653	112	
END IONS

###FS:    #m/z: 401.71905 #charge   2
###MaxRes:#m/z:  0.00000 #charge-128
###MS: 934
###MSMS: 937
BEGIN IONS
TITLE=Cmpd 198, AutoMSn(401.7191), 15.9 min
RTINSECONDS=952.255
SCANS=MS: 934 MSMS: 937
PEPMASS=401.71905	12384
CHARGE=2+
181.47643	103	
341.15187	172	
344.19596	109	
350.14759	104	
358.16793	102	
366.24376	108	
386.21139	890	1+
401.28345	1508	1+
403.69374	118	
407.45002	100	
408.01208	467	
423.21782	102	
469.24541	101	
472.71186	100	
490.21386	204	1+
500.22769	136	
514.28262	129	
528.34365	113	
529.21493	176	
532.32830	628	1+
541.00895	140	
546.24736	2425	1+
659.34155	177	
END IONS

###FS:    #m/z: 553.28407 #charge   3
###MaxRes:#m/z:  0.00000 #charge-128
###MS: 938
###MSMS: 939
BEGIN IONS
TITLE=Cmpd 199, AutoMSn(553.2841), 15.9 min
RTINSECONDS=955.284
SCANS=MS: 938 MSMS: 939
PEPMASS=553.28407	31023
CHARGE=3+
329.13587	177	
369.19669	533	1+
374.71918	156	
383.73647	239	
386.21456	3911	1+
391.73069	165	
399.23687	155	
420.14397	149	
445.75123	216	
453.29194	282	
478.78165	231	
481.29036	362	
497.25076	546	1+
499.29788	536	
514.27362	2587	1+
521.79830	337	
527.24913	180	
544.77381	236	1+
550.33087	1298	1+
552.30664	910	1+
552.76868	157	
555.27192	235	
559.13248	335	
559.23797	184	
571.31750	469	1+
572.79092	208	
582.31778	188	
639.35855	317	1+
657.28725	462	1+
665.41128	170	
667.42119	1438	1+
667.43362	169	
674.30561	5408	1+
674.30884	686	1+
677.42000	347	1+
695.42101	2398	1+
738.44472	265	
738.46025	350	1+
766.45341	2201	1+
805.34697	2268	1+
808.46328	397	1+
817.46066	378	1+
825.49583	294	1+
835.47982	2058	1+
853.49615	2944	1+
863.20973	285	
874.36016	208	
892.37644	2125	1+
894.40409	246	
908.52390	347	1+
963.41374	1228	1+
966.52037	398	1+
984.53020	872	1+
1443.69896	2284	1+
END IONS

###FS:    #m/z: 497.54975 #charge   3
###MaxRes:#m/z:  0.00000 #charge-128
###MS: 938
###MSMS: 940
BEGIN IONS
TITLE=Cmpd 200, AutoMSn(497.5497), 15.9 min
RTINSECONDS=955.785
SCANS=MS: 938 MSMS: 940
PEPMASS=497.54975	8809
CHARGE=3+
364.15443	207	
375.03575	273	
401.28669	425	1+
425.26292	151	
435.71663	161	
450.20053	124	
469.75466	147	
478.90521	116	
491.54106	172	
496.74873	121	
497.56146	464	1+
497.91205	217	
498.25049	190	
510.28673	156	
515.74249	336	
516.24152	164	
532.32557	392	1+
548.32357	321	
555.26844	330	1+
571.23351	284	
588.20729	128	
607.76531	144	
616.77497	646	
617.25474	180	
621.79454	115	
632.32405	117	
642.27763	116	
655.32063	258	1+
782.38767	164	
814.34526	136	
1145.54349	496	1+
1299.58659	776	1+
END IONS

###FS:    #m/z: 454.22501 #charge   2
###MaxRes:#m/z:  0.00000 #charge-128
###MS: 938
###MSMS: 941
BEGIN IONS
TITLE=Cmpd 201, AutoMSn(454.2250), 15.9 min
RTINSECONDS=956.286
SCANS=MS: 938 MSMS: 941
PEPMASS=454.22501	5770
CHARGE=2+
328.12279	138	
359.20086	149	
369.18925	433	
373.11033	120	
383.13948	126	
387.20155	567	1+
390.15236	232	
393.75661	100	
400.15860	326	1+
405.20855	892	1+
421.19087	103	
472.29465	128	
474.21399	173	
500.27816	183	
518.28967	128	
547.23789	222	
578.28815	115	
660.31273	222	
679.31701	101	
END IONS

###FS:    #m/z: 553.28082 #charge   3
###MaxRes:#m/z:  0.00000 #charge-128
###MS: 942
###MSMS: 943
BEGIN IONS
TITLE=Cmpd 202, AutoMSn(553.2808), 16.0 min
RTINSECONDS=959.316
SCANS=MS: 942 MSMS: 943
PEPMASS=553.28082	36783
CHARGE=3+
322.18558	238	
333.71163	484	1+
337.16276	406	1+
369.17264	172	
374.71915	171	
378.20685	174	
379.11337	230	
386.21365	4077	1+
399.24631	291	1+
408.21919	298	1+
417.25008	153	
447.69194	208	
453.28040	219	
464.24045	830	1+
470.27788	219	1+
476.18060	543	1+
481.27793	663	1+
482.72610	471	1+
487.19567	193	
496.25474	693	1+
499.29753	227	
504.80259	181	
514.26787	2231	1+
536.75002	148	
541.95777	153	
543.24204	320	1+
547.28430	216	
549.27786	171	
550.32526	922	1+
552.33573	560	
554.28738	358	1+
571.30138	525	1+
578.21444	239	1+
581.29044	300	1+
635.79631	248	1+
637.79004	514	1+
638.29478	151	
639.34840	425	1+
644.28704	289	1+
655.28981	542	1+
657.29319	183	
667.42496	962	1+
674.30110	693	1+
674.30670	5473	1+
681.30978	589	
681.79477	284	
695.41895	2392	1+
738.45416	371	1+
766.45628	2902	1+
779.41099	159	
805.34554	1626	1+
805.35604	708	1+
810.31657	239	
814.91590	211	
835.47759	1694	1+
853.48454	3542	1+
863.21102	437	
892.38536	1912	1+
895.37302	287	
909.49053	231	1+
928.48062	2202	1+
938.52497	224	1+
963.42038	957	1+
984.52610	706	1+
1053.54216	343	1+
1088.51441	1638	1+
1203.53710	2384	1+
1443.70674	3391	1+
END IONS

###FS:    #m/z: 691.05603 #charge   2
###MaxRes:#m/z:  0.00000 #charge-128
###MS: 942
###MSMS: 944
BEGIN IONS
TITLE=Cmpd 203, AutoMSn(691.0560), 16.0 min
RTINSECONDS=959.817
SCANS=MS: 942 MSMS: 944
PEPMASS=691.05603	16243
CHARGE=2+
308.17577	209	
361.15275	480	
389.14559	391	1+
476.17880	351	1+
536.22478	131	
544.76023	902	
545.25423	694	1+
571.25090	139	
589.26572	143	
602.27026	229	
636.54332	130	
638.30028	129	
640.52338	172	
665.51272	144	
686.28867	201	
690.56395	268	
691.29648	143	
724.31845	417	
724.65971	460	
724.98145	201	
745.84362	140	
752.29770	140	
762.34514	350	
800.34647	312	1+
800.67306	195	
824.38485	136	
824.86507	198	
853.69454	1267	1+
854.03681	837	
854.36069	720	
1361.59845	565	1+
END IONS

###FS:    #m/z: 454.22320 #charge   2
###MaxRes:#m/z:  0.00000 #charge-128
###MS: 942
###MSMS: 945
BEGIN IONS
TITLE=Cmpd 204, AutoMSn(454.2232), 16.0 min
RTINSECONDS=960.318
SCANS=MS: 942 MSMS: 945
PEPMASS=454.22320	9478
CHARGE=2+
359.20718	114	
369.19502	323	
371.22242	153	
373.10735	191	
387.20335	419	1+
390.15692	318	
400.16861	282	
405.21214	567	1+
418.17380	359	1+
421.18731	293	
452.26378	139	
454.28008	208	
456.23758	293	1+
461.41152	113	
462.28219	128	
472.28360	115	
491.27450	110	
500.28871	399	1+
507.26401	104	
518.30462	162	
547.23399	264	1+
660.32978	139	
END IONS

###FS:    #m/z: 691.05511 #charge   2
###MaxRes:#m/z:  0.00000 #charge-128
###MS: 946
###MSMS: 947
BEGIN IONS
TITLE=Cmpd 205, AutoMSn(691.0551), 16.1 min
RTINSECONDS=963.337
SCANS=MS: 946 MSMS: 947
PEPMASS=691.05511	46922
CHARGE=2+
308.18220	157	
361.14996	466	
389.14756	282	
455.20314	174	
458.17830	178	
476.18269	830	1+
490.19971	188	
561.27121	211	
571.26336	216	
589.26472	571	1+
637.77779	234	
638.28442	181	
640.77539	453	
641.27033	273	
648.95126	174	
651.77849	125	
687.30741	154	
724.30997	1499	1+
724.64914	910	
724.98525	567	
752.31138	191	
762.01731	213	
762.34102	469	1+
762.68011	281	
773.84996	190	
774.34614	217	
800.35093	679	1+
800.67993	506	1+
801.01136	271	
824.87162	304	1+
848.68283	126	
853.69063	2241	1+
854.02727	1414	1+
854.35706	1298	1+
972.91120	160	
1088.50642	2658	1+
1280.04758	458	1+
1361.60521	956	1+
1380.09451	936	1+
1380.62612	436	1+
END IONS

###FS:    #m/z: 552.84693 #charge   3
###MaxRes:#m/z:  0.00000 #charge-128
###MS: 946
###MSMS: 948
BEGIN IONS
TITLE=Cmpd 206, AutoMSn(552.8469), 16.1 min
RTINSECONDS=963.838
SCANS=MS: 946 MSMS: 948
PEPMASS=552.84693	29575
CHARGE=3+
298.68226	176	
348.20847	232	
361.15860	151	
369.19259	223	
369.72499	395	1+
374.72932	150	
386.21321	2125	1+
389.15033	211	
405.67090	287	1+
434.24292	154	
441.21994	181	
447.69014	207	
476.18143	220	
481.27331	252	
483.77343	287	1+
497.24987	248	
499.29526	408	1+
501.09353	221	
514.27264	1750	1+
521.81375	149	
536.24469	446	1+
550.32647	608	1+
550.75198	189	
552.32315	435	1+
554.25339	241	1+
557.76144	264	1+
571.28930	425	1+
573.28501	180	
582.31467	171	
589.26858	457	1+
593.27234	399	1+
602.27373	2494	1+
607.75286	145	
634.26029	256	1+
637.78215	666	
638.30570	586	1+
657.28719	184	
667.41884	161	
667.42345	548	1+
674.30298	4403	1+
695.42552	1041	1+
699.28651	302	
713.83842	175	
734.27724	195	
738.45047	243	1+
745.33261	198	
766.45922	1676	1+
805.34260	1145	1+
817.46602	472	1+
835.48188	1416	1+
853.48880	2198	1+
892.38068	1468	1+
928.48478	2982	1+
963.40896	518	1+
984.54064	699	1+
1088.51002	2978	1+
1204.54267	1724	1+
1286.55022	426	1+
1361.60124	1934	1+
1443.69392	2326	1+
END IONS

###FS:    #m/z: 920.40197 #charge   3
###MaxRes:#m/z:  0.00000 #charge-128
###MS: 946
###MSMS: 949
BEGIN IONS
TITLE=Cmpd 207, AutoMSn(920.4020), 16.1 min
RTINSECONDS=964.339
SCANS=MS: 946 MSMS: 949
PEPMASS=920.40197	8435
CHARGE=3+
920.42047	435	1+
920.73333	464	1+
921.07582	354	
END IONS

###FS:    #m/z: 691.05423 #charge   2
###MaxRes:#m/z:  0.00000 #charge-128
###MS: 950
###MSMS: 951
BEGIN IONS
TITLE=Cmpd 208, AutoMSn(691.0542), 16.1 min
RTINSECONDS=967.37
SCANS=MS: 950 MSMS: 951
PEPMASS=691.05423	36281
CHARGE=2+
308.17873	201	
361.16435	214	
389.15055	243	
456.22688	120	
465.23755	265	
476.18064	369	
535.68764	138	
561.25912	128	
571.24096	418	1+
589.26199	206	
599.73306	117	
640.51259	301	1+
640.76545	328	
648.96005	110	
681.29962	463	1+
681.78872	120	
689.32799	589	1+
690.54823	144	
697.03453	116	
724.31144	634	1+
724.65018	397	1+
724.98385	263	
762.00695	160	
762.66184	110	
773.82625	131	
800.35798	257	1+
800.70720	180	
801.02604	334	
825.37316	184	
853.68895	1282	1+
854.02813	1501	1+
854.35937	910	1+
886.70736	113	
904.36851	127	
904.89221	140	
1088.51001	2039	1+
END IONS

###FS:    #m/z: 552.84787 #charge   3
###MaxRes:#m/z:  0.00000 #charge-128
###MS: 950
###MSMS: 952
BEGIN IONS
TITLE=Cmpd 209, AutoMSn(552.8479), 16.1 min
RTINSECONDS=967.87
SCANS=MS: 950 MSMS: 952
PEPMASS=552.84787	21120
CHARGE=3+
337.65711	175	
348.72102	180	
386.21613	1536	1+
389.15395	178	
403.18180	149	
427.24524	540	1+
445.76374	169	
449.19982	184	
453.29251	162	
476.18660	265	
478.76397	142	
514.27346	748	1+
527.25043	178	
535.74394	148	
544.25134	701	1+
548.30442	138	
550.33476	567	1+
550.73626	189	
552.29040	534	1+
555.25923	194	
589.28007	149	
634.23733	167	
635.78350	313	1+
644.25815	182	
657.27970	154	
667.40868	405	1+
674.30233	2242	1+
695.42221	453	1+
699.28942	298	1+
734.30271	142	
766.45607	864	1+
782.31302	146	
805.35752	468	1+
835.47807	221	
835.47999	529	1+
853.48098	725	1+
863.22139	160	
892.38180	351	
892.44034	257	1+
910.48920	238	1+
928.47472	2316	1+
963.40721	160	
966.49425	276	1+
985.54040	139	
1088.51670	1810	1+
1203.54006	1955	1+
1274.57291	1304	1+
1361.59632	1350	1+
1443.70342	1250	1+
END IONS

###FS:    #m/z: 465.26283 #charge   2
###MaxRes:#m/z:  0.00000 #charge-128
###MS: 950
###MSMS: 953
BEGIN IONS
TITLE=Cmpd 210, AutoMSn(465.2628), 16.1 min
RTINSECONDS=968.371
SCANS=MS: 950 MSMS: 953
PEPMASS=465.26283	6919
CHARGE=2+
353.18821	153	
371.20184	393	1+
389.21695	119	
395.78327	221	
398.71698	110	
401.27540	130	
445.23130	112	
448.25123	112	
455.23831	105	
465.27044	331	1+
541.28891	365	1+
670.35069	237	1+
678.90459	180	
688.38184	749	1+
799.41115	393	1+
END IONS

###FS:    #m/z: 566.64886 #charge   3
###MaxRes:#m/z:  0.00000 #charge-128
###MS: 954
###MSMS: 955
BEGIN IONS
TITLE=Cmpd 211, AutoMSn(566.6489), 16.2 min
RTINSECONDS=971.403
SCANS=MS: 954 MSMS: 955
PEPMASS=566.64886	11035
CHARGE=3+
336.62782	105	
340.70678	151	
388.17791	109	
416.18216	101	
425.24673	107	
438.76817	190	
456.32177	106	
459.20204	115	
474.79694	105	
497.55306	123	
551.28517	144	
553.74964	235	
554.26484	296	1+
561.96200	107	
564.32113	180	
565.97771	493	1+
566.30564	184	
566.64834	536	1+
567.30075	632	1+
570.32442	484	1+
572.22746	171	
579.28718	122	
591.31143	107	
608.30763	103	
663.83300	159	
697.36381	123	
707.38973	119	
749.43287	126	
785.91969	192	
822.40065	147	
END IONS

###FS:    #m/z: 465.26310 #charge   2
###MaxRes:#m/z:  0.00000 #charge-128
###MS: 954
###MSMS: 956
BEGIN IONS
TITLE=Cmpd 212, AutoMSn(465.2631), 16.2 min
RTINSECONDS=971.903
SCANS=MS: 954 MSMS: 956
PEPMASS=465.26310	9800
CHARGE=2+
353.19735	101	
358.28606	122	
371.20339	220	
427.24537	159	
440.24489	100	
455.23557	205	
462.25055	116	
464.29722	190	
467.23325	107	
488.26218	125	
541.30805	200	
573.28674	107	
670.32426	171	
679.96055	114	
688.37551	599	1+
799.40234	136	
END IONS

###FS:    #m/z: 425.49185 #charge   2
###MaxRes:#m/z:  0.00000 #charge-128
###MS: 954
###MSMS: 957
BEGIN IONS
TITLE=Cmpd 213, AutoMSn(425.4919), 16.2 min
RTINSECONDS=972.404
SCANS=MS: 954 MSMS: 957
PEPMASS=425.49185	7958
CHARGE=2+
341.17074	136	
359.14180	150	
376.14617	135	
384.20456	144	
409.15044	206	
411.26810	131	
422.26078	122	
423.25050	181	
424.21101	170	
425.23196	308	1+
427.25760	159	
439.26126	237	1+
446.24610	323	
455.30655	140	
458.21679	121	
472.29445	175	
484.33654	107	
489.23728	110	
492.22865	300	
496.27371	216	
509.24832	126	
520.31239	169	
538.28938	105	
580.29191	416	1+
590.28369	260	1+
608.30399	111	
684.43206	186	
748.43551	229	
813.52305	151	
END IONS

###FS:    #m/z: 566.65179 #charge   3
###MaxRes:#m/z:  0.00000 #charge-128
###MS: 958
###MSMS: 959
BEGIN IONS
TITLE=Cmpd 214, AutoMSn(566.6518), 16.3 min
RTINSECONDS=975.433
SCANS=MS: 958 MSMS: 959
PEPMASS=566.65179	14277
CHARGE=3+
476.24725	119	
523.25283	256	1+
555.23999	150	
562.31924	114	
562.76235	125	
566.32088	367	1+
566.64353	171	
570.34408	206	
608.32353	109	
681.11429	118	
END IONS

###FS:    #m/z: 425.24155 #charge   2
###MaxRes:#m/z:  0.00000 #charge-128
###MS: 958
###MSMS: 960
BEGIN IONS
TITLE=Cmpd 215, AutoMSn(425.2415), 16.3 min
RTINSECONDS=975.934
SCANS=MS: 958 MSMS: 960
PEPMASS=425.24155	10485
CHARGE=2+
523.26171	106	
580.29051	139	
831.40381	121	
END IONS

###FS:    #m/z: 566.65149 #charge   3
###MaxRes:#m/z:  0.00000 #charge-128
###MS: 962
###MSMS: 963
BEGIN IONS
TITLE=Cmpd 216, AutoMSn(566.6515), 16.3 min
RTINSECONDS=979.474
SCANS=MS: 962 MSMS: 963
PEPMASS=566.65149	10097
CHARGE=3+
311.17149	101	
516.27802	121	
518.27593	115	
524.26499	138	
539.63266	101	
555.24072	128	
559.25306	150	
564.23757	130	
566.30453	452	1+
566.65495	306	
566.98000	591	
569.27912	126	
570.31850	524	
608.30644	126	
748.41589	155	
785.41051	148	
785.91345	118	
822.40027	107	
876.51157	112	
1123.53988	405	1+
END IONS

###FS:    #m/z: 523.77928 #charge   2
###MaxRes:#m/z:  0.00000 #charge-128
###MS: 962
###MSMS: 964
BEGIN IONS
TITLE=Cmpd 217, AutoMSn(523.7793), 16.3 min
RTINSECONDS=979.975
SCANS=MS: 962 MSMS: 964
PEPMASS=523.77928	12609
CHARGE=2+
377.18030	332	
456.23989	108	
491.59031	456	
492.24823	114	
524.22632	101	
590.31767	211	
591.31499	496	1+
662.35229	535	1+
759.40020	474	1+
846.41372	112	
END IONS

###FS:    #m/z: 425.24083 #charge   1
###MaxRes:#m/z:  0.00000 #charge-128
###MS: 962
###MSMS: 965
BEGIN IONS
TITLE=Cmpd 218, AutoMSn(425.2408), 16.3 min
RTINSECONDS=980.476
SCANS=MS: 962 MSMS: 965
PEPMASS=425.24083	7651
CHARGE=1+
364.16586	120	
376.15956	114	
395.78182	104	
401.27902	119	
407.26861	102	
422.28661	197	
424.22174	607	1+
END IONS

###FS:    #m/z: 587.78593 #charge   2
###MaxRes:#m/z:  0.00000 #charge-128
###MS: 966
###MSMS: 967
BEGIN IONS
TITLE=Cmpd 219, AutoMSn(587.7859), 16.4 min
RTINSECONDS=983.515
SCANS=MS: 966 MSMS: 967
PEPMASS=587.78593	11280
CHARGE=2+
412.20575	103	
440.21693	224	1+
540.30041	101	
568.29854	107	
586.31380	1008	1+
586.90535	120	
608.75710	111	
657.34609	518	
669.26329	230	
671.26645	129	
817.38035	256	1+
914.44200	3455	1+
924.59978	180	
END IONS

###FS:    #m/z: 579.26603 #charge   2
###MaxRes:#m/z:  0.00000 #charge-128
###MS: 966
###MSMS: 968
BEGIN IONS
TITLE=Cmpd 220, AutoMSn(579.2660), 16.4 min
RTINSECONDS=984.016
SCANS=MS: 966 MSMS: 968
PEPMASS=579.26603	11426
CHARGE=2+
314.65859	130	
341.20351	108	
381.12359	107	
394.66941	143	
421.18418	162	
500.23933	198	
526.22776	279	1+
542.31343	100	
561.29007	108	
576.28105	153	
640.27212	241	
719.31499	251	1+
737.32834	1719	1+
830.36436	119	
879.34258	352	1+
880.34395	270	1+
897.35629	1492	1+
907.37691	290	
END IONS

###FS:    #m/z: 587.78489 #charge   2
###MaxRes:#m/z:  0.00000 #charge-128
###MS: 970
###MSMS: 971
BEGIN IONS
TITLE=Cmpd 221, AutoMSn(587.7849), 16.5 min
RTINSECONDS=987.546
SCANS=MS: 970 MSMS: 971
PEPMASS=587.78489	19989
CHARGE=2+
361.19938	137	
412.18390	104	
440.22132	116	
472.24673	117	
483.22987	139	
554.23073	241	
575.27069	133	
584.31239	138	
586.31217	1128	1+
589.30575	163	
594.29207	197	
657.35442	721	1+
669.26769	735	1+
677.84365	168	
768.35654	137	
817.39415	296	
914.43987	5003	1+
924.60606	197	
END IONS

###FS:    #m/z: 579.26437 #charge   2
###MaxRes:#m/z:  0.00000 #charge-128
###MS: 970
###MSMS: 972
BEGIN IONS
TITLE=Cmpd 222, AutoMSn(579.2644), 16.5 min
RTINSECONDS=988.047
SCANS=MS: 970 MSMS: 972
PEPMASS=579.26437	13530
CHARGE=2+
369.17083	154	
372.13398	101	
373.17625	145	
421.19408	235	
440.68710	180	
500.23482	124	
526.23992	161	
580.26076	107	
640.29123	133	
737.32915	2010	1+
879.34694	172	
880.34489	373	1+
897.36450	1385	1+
952.40254	104	
END IONS

###FS:    #m/z: 666.31492 #charge   2
###MaxRes:#m/z:  0.00000 #charge-128
###MS: 970
###MSMS: 973
BEGIN IONS
TITLE=Cmpd 223, AutoMSn(666.3149), 16.5 min
RTINSECONDS=988.548
SCANS=MS: 970 MSMS: 973
PEPMASS=666.31492	3087
CHARGE=2+
495.30841	133	
520.74881	199	
662.29301	104	
955.49002	117	
983.46013	100	
1153.56562	216	
END IONS

###FS:    #m/z: 587.78596 #charge   2
###MaxRes:#m/z:  0.00000 #charge-128
###MS: 974
###MSMS: 975
BEGIN IONS
TITLE=Cmpd 224, AutoMSn(587.7860), 16.5 min
RTINSECONDS=991.57
SCANS=MS: 974 MSMS: 975
PEPMASS=587.78596	20531
CHARGE=2+
329.12796	283	1+
335.13346	106	
341.14829	250	
412.20676	248	
440.21161	149	
572.22242	147	
584.29517	114	
586.31520	1244	1+
590.27665	162	
650.78223	150	
651.25407	117	
657.35780	486	1+
669.25794	254	
694.32122	121	
768.33471	256	
817.39175	273	
819.40317	100	
841.38133	104	
914.43983	4910	1+
END IONS

###FS:    #m/z: 666.31508 #charge   1
###MaxRes:#m/z:  0.00000 #charge-128
###MS: 974
###MSMS: 976
BEGIN IONS
TITLE=Cmpd 225, AutoMSn(666.3151), 16.5 min
RTINSECONDS=992.071
SCANS=MS: 974 MSMS: 976
PEPMASS=666.31508	9044
CHARGE=1+
520.74499	161	
531.24276	116	
623.36700	256	1+
666.33106	309	1+
END IONS

###FS:    #m/z: 579.26569 #charge   2
###MaxRes:#m/z:  0.00000 #charge-128
###MS: 974
###MSMS: 977
BEGIN IONS
TITLE=Cmpd 226, AutoMSn(579.2657), 16.5 min
RTINSECONDS=992.572
SCANS=MS: 974 MSMS: 977
PEPMASS=579.26569	9862
CHARGE=2+
449.19374	367	1+
578.27848	169	
580.32738	123	
582.72038	102	
640.27938	147	
720.33922	102	
737.33585	1078	1+
897.35191	562	1+
907.37762	104	
END IONS

###FS:    #m/z: 666.31319 #charge   2
###MaxRes:#m/z:  0.00000 #charge-128
###MS: 978
###MSMS: 979
BEGIN IONS
TITLE=Cmpd 227, AutoMSn(666.3132), 16.6 min
RTINSECONDS=995.603
SCANS=MS: 978 MSMS: 979
PEPMASS=666.31319	11755
CHARGE=2+
350.15345	120	
577.27777	165	
623.36587	268	1+
667.36243	133	
854.40439	105	
856.39042	143	
983.47192	160	
1040.47852	151	
1062.42207	143	
1063.42564	182	
1153.56670	199	
1154.61660	111	
END IONS

###FS:    #m/z: 380.26094 #charge   1
###MaxRes:#m/z:  0.00000 #charge-128
###MS: 978
###MSMS: 981
BEGIN IONS
TITLE=Cmpd 228, AutoMSn(380.2609), 16.6 min
RTINSECONDS=996.606
SCANS=MS: 978 MSMS: 981
PEPMASS=380.26094	7645
CHARGE=1+
318.22212	633	1+
362.24880	229	
380.25651	302	
END IONS

###FS:    #m/z: 576.84194 #charge   2
###MaxRes:#m/z:  0.00000 #charge-128
###MS: 982
###MSMS: 984
BEGIN IONS
TITLE=Cmpd 230, AutoMSn(576.8419), 16.7 min
RTINSECONDS=1000.13
SCANS=MS: 982 MSMS: 984
PEPMASS=576.84194	16840
CHARGE=2+
340.18294	163	
505.80540	575	
506.29922	286	
526.28856	203	
543.32271	1920	1+
610.35224	211	
656.40790	961	1+
737.33595	274	1+
785.45319	670	1+
880.48515	617	1+
882.50158	11695	1+
892.51573	208	
897.35523	139	
993.55986	462	1+
1152.67965	2010	1+
END IONS

###FS:    #m/z: 610.35455 #charge   1
###MaxRes:#m/z:  0.00000 #charge-128
###MS: 986
###MSMS: 987
BEGIN IONS
TITLE=Cmpd 232, AutoMSn(610.3545), 16.7 min
RTINSECONDS=1003.66
SCANS=MS: 986 MSMS: 987
PEPMASS=610.35455	76260
CHARGE=1+
557.31673	107	
END IONS

###FS:    #m/z: 576.84157 #charge   2
###MaxRes:#m/z:  0.00000 #charge-128
###MS: 986
###MSMS: 988
BEGIN IONS
TITLE=Cmpd 233, AutoMSn(576.8416), 16.7 min
RTINSECONDS=1004.16
SCANS=MS: 986 MSMS: 988
PEPMASS=576.84157	62498
CHARGE=2+
340.18489	679	
368.21970	489	
497.28417	657	
526.30073	589	
543.32468	6104	1+
610.34891	756	
656.40935	2807	1+
785.44919	1958	1+
880.48489	1420	1+
882.50249	37946	1+
1010.60162	5923	1+
1152.67569	10896	1+
END IONS

###FS:    #m/z: 543.32452 #charge   1
###MaxRes:#m/z:  0.00000 #charge-128
###MS: 986
###MSMS: 989
BEGIN IONS
TITLE=Cmpd 234, AutoMSn(543.3245), 16.7 min
RTINSECONDS=1004.67
SCANS=MS: 986 MSMS: 989
PEPMASS=543.32452	52869
CHARGE=1+
310.09655	136	
412.21673	136	
525.32353	109	
539.29499	123	
542.28464	150	
END IONS

###FS:    #m/z: 610.35582 #charge   1
###MaxRes:#m/z:  0.00000 #charge-128
###MS: 990
###MSMS: 991
BEGIN IONS
TITLE=Cmpd 235, AutoMSn(610.3558), 16.8 min
RTINSECONDS=1007.7
SCANS=MS: 990 MSMS: 991
PEPMASS=610.35582	209553
CHARGE=1+
337.19298	101	
340.18850	142	
435.21033	110	
533.95132	108	
543.32459	207	
END IONS

###FS:    #m/z: 576.84246 #charge   2
###MaxRes:#m/z:  0.00000 #charge-128
###MS: 990
###MSMS: 992
BEGIN IONS
TITLE=Cmpd 236, AutoMSn(576.8425), 16.8 min
RTINSECONDS=1008.2
SCANS=MS: 990 MSMS: 992
PEPMASS=576.84246	178605
CHARGE=2+
340.18572	1280	
497.28542	968	
526.29399	1036	
543.32459	11290	1+
610.36164	1321	
656.40917	5764	1+
785.44689	3511	1+
880.48606	2443	1+
882.50316	69172	1+
1010.59911	13749	1+
1152.67506	23632	1+
END IONS

###FS:    #m/z: 543.32474 #charge   1
###MaxRes:#m/z:  0.00000 #charge-128
###MS: 990
###MSMS: 993
BEGIN IONS
TITLE=Cmpd 237, AutoMSn(543.3247), 16.8 min
RTINSECONDS=1008.7
SCANS=MS: 990 MSMS: 993
PEPMASS=543.32474	144043
CHARGE=1+
320.13066	107	
325.16475	117	
341.14004	274	
440.19373	288	1+
540.32597	105	
543.31918	349	1+
END IONS

###FS:    #m/z: 384.89773 #charge   3
###MaxRes:#m/z:  0.00000 #charge-128
###MS: 994
###MSMS: 995
BEGIN IONS
TITLE=Cmpd 238, AutoMSn(384.8977), 16.9 min
RTINSECONDS=1011.73
SCANS=MS: 994 MSMS: 995
PEPMASS=384.89773	121170
CHARGE=3+
337.18445	3067	
339.22969	2072	
340.18851	16667	1+
355.19691	7145	
358.20993	3195	
366.24666	2438	
368.21805	5490	1+
375.23382	21250	1+
380.26257	2117	
384.25790	5737	
423.26075	5626	
429.24655	2736	
440.28266	2706	
446.27102	50067	1+
454.23239	7265	
468.27947	13851	1+
479.26434	3042	
496.27999	1943	
497.27214	36122	1+
525.30217	9846	1+
539.31333	2290	
541.30920	2666	
543.32439	128211	1+
567.31492	5136	
582.36208	5037	
592.34300	3500	
594.32464	2237	
610.35444	37564	1+
656.40602	2760	
882.50494	2901	
END IONS

###FS:    #m/z: 497.27119 #charge   1
###MaxRes:#m/z:  0.00000 #charge-128
###MS: 994
###MSMS: 996
BEGIN IONS
TITLE=Cmpd 239, AutoMSn(497.2712), 16.9 min
RTINSECONDS=1012.23
SCANS=MS: 994 MSMS: 996
PEPMASS=497.27119	64800
CHARGE=1+
401.29260	153	
491.58866	100	
END IONS

###FS:    #m/z: 446.27080 #charge   1
###MaxRes:#m/z:  0.00000 #charge-128
###MS: 994
###MSMS: 997
BEGIN IONS
TITLE=Cmpd 240, AutoMSn(446.2708), 16.9 min
RTINSECONDS=1012.73
SCANS=MS: 994 MSMS: 997
PEPMASS=446.27080	52116
CHARGE=1+
446.26784	116	
END IONS

###FS:    #m/z: 384.56171 #charge   2
###MaxRes:#m/z:  0.00000 #charge-128
###MS: 998
###MSMS: 999
BEGIN IONS
TITLE=Cmpd 241, AutoMSn(384.5617), 16.9 min
RTINSECONDS=1015.76
SCANS=MS: 998 MSMS: 999
PEPMASS=384.56171	76848
CHARGE=2+
337.18556	1670	
339.23502	1475	
340.19000	10515	1+
355.19573	4865	
358.20844	1942	
366.24741	1578	
368.22442	2623	
375.23372	14446	1+
380.25723	1718	
384.25672	3822	
411.22468	1522	
423.26224	3725	
429.24903	1298	
440.28559	2528	
446.27146	30827	1+
454.23261	5484	1+
468.27949	10491	1+
479.26533	1642	
497.27145	24973	1+
525.30319	6600	1+
533.94501	1348	
539.31529	1458	
541.31106	1506	
543.32489	80823	1+
567.31495	5340	1+
582.36304	2803	
592.34182	1974	
594.32842	1365	
610.35491	21593	1+
656.40571	1251	
END IONS

###FS:    #m/z: 497.27274 #charge   1
###MaxRes:#m/z:  0.00000 #charge-128
###MS: 998
###MSMS: 1000
BEGIN IONS
TITLE=Cmpd 242, AutoMSn(497.2727), 16.9 min
RTINSECONDS=1016.27
SCANS=MS: 998 MSMS: 1000
PEPMASS=497.27274	46629
CHARGE=1+
495.23779	128	
END IONS

###FS:    #m/z: 320.24136 #charge-128
###MaxRes:#m/z:  0.00000 #charge-128
###MS: 1002
###MSMS: 1003
BEGIN IONS
TITLE=Cmpd 244, AutoMSn(320.2414), 17.0 min
RTINSECONDS=1019.79
SCANS=MS: 1002 MSMS: 1003
PEPMASS=320.24136	27782

302.22868	111	
320.23778	897	1+
END IONS

###FS:    #m/z: 384.89745 #charge   3
###MaxRes:#m/z:  0.00000 #charge-128
###MS: 1002
###MSMS: 1004
BEGIN IONS
TITLE=Cmpd 245, AutoMSn(384.8975), 17.0 min
RTINSECONDS=1020.29
SCANS=MS: 1002 MSMS: 1004
PEPMASS=384.89745	51893
CHARGE=3+
320.15624	162	
337.17731	370	1+
340.19266	580	1+
350.19972	315	1+
355.19118	154	
357.21306	401	1+
364.19388	133	
367.24169	129	
368.21801	509	1+
374.62904	241	
375.23398	601	1+
383.18925	204	
384.24720	103	
400.22144	205	
409.20561	132	
423.29012	102	
428.27057	202	
446.26965	624	1+
449.25707	140	
475.49076	116	
497.27834	125	
526.33135	133	
543.31969	702	1+
END IONS

###FS:    #m/z: 678.81006 #charge   2
###MaxRes:#m/z:  0.00000 #charge-128
###MS: 1002
###MSMS: 1005
BEGIN IONS
TITLE=Cmpd 246, AutoMSn(678.8101), 17.0 min
RTINSECONDS=1020.8
SCANS=MS: 1002 MSMS: 1005
PEPMASS=678.81006	9241
CHARGE=2+
314.14525	104	
356.19126	219	
413.20310	114	
544.20833	129	
565.74047	100	
816.34501	122	
1001.43851	168	
1002.42332	155	
END IONS

###FS:    #m/z: 320.24102 #charge-128
###MaxRes:#m/z:  0.00000 #charge-128
###MS: 1006
###MSMS: 1007
BEGIN IONS
TITLE=Cmpd 247, AutoMSn(320.2410), 17.1 min
RTINSECONDS=1023.82
SCANS=MS: 1006 MSMS: 1007
PEPMASS=320.24102	29564

320.24109	508	1+
END IONS

###FS:    #m/z: 421.49210 #charge   2
###MaxRes:#m/z:  0.00000 #charge-128
###MS: 1006
###MSMS: 1008
BEGIN IONS
TITLE=Cmpd 248, AutoMSn(421.4921), 17.1 min
RTINSECONDS=1024.32
SCANS=MS: 1006 MSMS: 1008
PEPMASS=421.49210	5309
CHARGE=2+
325.13982	134	
358.22244	134	
359.15892	179	
363.17408	305	
373.27965	460	1+
380.20018	141	
381.15391	263	1+
385.19041	147	
400.25754	451	1+
409.14457	336	
418.24603	446	1+
420.26471	490	1+
422.25674	553	1+
424.28068	971	1+
426.21761	201	
427.96549	228	
432.18583	152	
442.21906	135	
444.24345	333	1+
446.25138	162	
458.22025	587	1+
464.22558	254	
465.34828	169	
467.24806	186	
472.23643	764	1+
482.23413	148	
488.28401	334	
492.22521	1017	1+
504.31925	657	1+
509.25339	457	1+
525.27319	155	
532.29431	274	1+
533.77198	222	
543.32177	487	1+
554.26379	348	1+
557.29525	172	
563.29693	171	
565.26837	253	1+
573.26652	221	1+
591.29343	331	
601.34301	141	
608.30597	471	1+
617.39855	326	
732.42477	679	1+
748.41576	140	
END IONS

###FS:    #m/z: 561.31179 #charge   3
###MaxRes:#m/z:  0.00000 #charge-128
###MS: 1006
###MSMS: 1009
BEGIN IONS
TITLE=Cmpd 249, AutoMSn(561.3118), 17.1 min
RTINSECONDS=1024.82
SCANS=MS: 1006 MSMS: 1009
PEPMASS=561.31179	4740
CHARGE=3+
363.13894	193	
411.71162	194	
422.22434	199	
473.24635	238	
475.76298	351	
480.22230	430	1+
488.26942	280	
504.31920	332	
518.62743	756	1+
518.96411	385	
519.29178	308	
533.27782	338	
533.77861	215	
549.97462	216	
554.28701	528	1+
554.77783	192	
555.63698	1382	1+
555.97751	612	1+
556.29812	1347	1+
559.31229	553	1+
560.64572	476	
560.98400	485	
561.31559	7941	1+
561.65345	5699	1+
561.98577	2963	1+
564.43244	228	
566.31899	295	1+
566.99063	173	
570.25219	557	
573.23249	176	
589.81408	197	
608.31701	659	1+
617.39931	759	1+
694.30222	366	1+
702.88634	188	
703.33444	178	
707.38678	477	1+
712.15024	185	
732.43997	836	1+
800.41032	242	
822.41402	576	1+
860.52538	241	
860.54183	952	1+
975.57119	447	1+
1309.66213	652	1+
1415.77950	824	1+
1422.76458	1219	1+
1535.80450	623	1+
1553.84634	2297	1+
END IONS

###FS:    #m/z: 561.31709 #charge   3
###MaxRes:#m/z:  0.00000 #charge-128
###MS: 1010
###MSMS: 1011
BEGIN IONS
TITLE=Cmpd 250, AutoMSn(561.3171), 17.1 min
RTINSECONDS=1027.84
SCANS=MS: 1010 MSMS: 1011
PEPMASS=561.31709	46470
CHARGE=3+
411.70825	537	
469.23094	343	
475.75776	380	
488.27951	336	
509.24580	624	
518.62194	1395	
518.95634	894	
519.28441	531	
533.28005	315	
550.63326	457	
555.29590	781	
555.64322	2213	1+
555.97928	1178	1+
556.30704	2130	1+
560.30545	357	
560.64298	873	
560.98192	1076	
561.31795	12953	1+
561.65143	9616	1+
564.30716	291	
570.25041	757	
587.84213	335	
608.31901	856	1+
617.40423	280	
655.33523	447	
655.82923	276	
707.38196	912	1+
711.86967	655	
712.37200	622	1+
732.42919	1227	1+
768.91665	264	
822.40803	576	
824.41496	252	
860.51532	277	
860.52907	1206	1+
975.55529	562	1+
1122.97120	5220	1+
1415.77413	1361	1+
1553.84727	3082	1+
END IONS

###FS:    #m/z: 421.49159 #charge   2
###MaxRes:#m/z:  0.00000 #charge-128
###MS: 1010
###MSMS: 1012
BEGIN IONS
TITLE=Cmpd 251, AutoMSn(421.4916), 17.1 min
RTINSECONDS=1028.34
SCANS=MS: 1010 MSMS: 1012
PEPMASS=421.49159	46419
CHARGE=2+
340.18801	229	
341.15018	305	1+
343.16949	607	1+
356.19075	222	
358.21829	228	
359.15585	1705	1+
363.15533	707	1+
373.27835	1286	1+
381.15066	480	
384.21077	396	1+
391.13821	412	1+
401.28050	344	
409.15122	546	
416.22425	224	1+
418.23541	279	
420.24254	342	
423.21919	296	
424.26442	1060	1+
432.18071	317	
440.21429	369	1+
444.23520	551	1+
458.22221	1628	1+
464.22933	302	
465.32974	324	
466.24340	311	1+
472.23936	337	
473.22924	1320	1+
480.22519	203	
481.24219	459	1+
488.27941	780	
491.22607	467	
492.22166	2078	1+
496.25066	282	1+
504.32353	1903	1+
504.88543	184	
507.24385	303	1+
509.24855	1110	1+
524.27466	191	
524.75960	346	
525.27556	555	1+
532.29540	417	1+
532.77250	490	1+
543.31383	1046	1+
550.99205	258	
554.27119	352	1+
557.29296	425	1+
567.29929	182	
571.29619	424	1+
575.28800	403	1+
580.31376	454	1+
585.30758	238	1+
588.32431	302	1+
590.30856	368	
591.29293	1002	1+
601.33872	204	
603.29380	236	
610.34550	192	
617.39667	773	1+
679.36229	231	1+
689.36754	349	1+
702.35169	348	1+
707.37806	311	1+
716.36296	416	1+
732.43394	1226	1+
805.37951	234	1+
815.44507	320	1+
822.40279	393	1+
END IONS

###FS:    #m/z: 320.24194 #charge   3
###MaxRes:#m/z:  0.00000 #charge-128
###MS: 1010
###MSMS: 1013
BEGIN IONS
TITLE=Cmpd 252, AutoMSn(320.2419), 17.1 min
RTINSECONDS=1028.85
SCANS=MS: 1010 MSMS: 1013
PEPMASS=320.24194	57902
CHARGE=3+
302.23709	213	
318.21680	106	
320.24386	1753	1+
END IONS

###FS:    #m/z: 421.24108 #charge   2
###MaxRes:#m/z:  0.00000 #charge-128
###MS: 1014
###MSMS: 1015
BEGIN IONS
TITLE=Cmpd 253, AutoMSn(421.2411), 17.2 min
RTINSECONDS=1031.88
SCANS=MS: 1014 MSMS: 1015
PEPMASS=421.24108	58515
CHARGE=2+
338.16980	203	
340.19068	199	
341.16122	574	1+
353.18883	303	1+
357.20960	817	1+
359.15708	1567	1+
362.20210	233	
363.18601	988	1+
369.17647	276	1+
369.54102	363	
373.28270	1461	1+
381.14923	655	1+
385.18893	210	
391.13230	428	1+
395.78351	208	
401.27569	721	1+
403.21244	295	1+
406.20747	256	1+
409.15205	802	1+
415.85403	197	
418.21391	518	1+
420.24604	652	1+
422.23940	1635	1+
430.06006	499	
430.76261	335	
440.21221	327	
444.23408	943	1+
448.23322	284	1+
456.22781	283	1+
458.22447	1671	1+
462.20817	328	1+
464.22229	812	1+
465.34740	500	
472.23983	494	
473.23342	1210	1+
480.23364	455	1+
491.58454	276	
492.21986	1909	1+
497.23756	341	1+
504.32076	2289	1+
509.24298	1383	1+
512.13251	206	
514.30447	239	
516.26480	522	1+
524.27182	657	1+
524.75941	1189	1+
527.27605	249	
532.27975	1180	1+
533.77860	675	1+
539.29032	207	
543.31845	1038	1+
552.27111	582	1+
557.31304	497	1+
563.29034	528	1+
567.30141	325	
571.29982	1042	1+
575.81332	256	
580.30525	679	1+
591.28642	1209	1+
600.32544	424	1+
603.29451	403	1+
608.31748	1475	1+
617.39495	990	1+
625.33182	373	1+
631.36643	518	1+
670.35181	262	1+
679.95619	296	
688.36939	294	1+
690.37027	226	
694.31470	329	1+
702.35310	322	1+
707.38556	306	1+
714.41386	302	
716.36850	1056	1+
726.31947	276	
732.42699	1966	1+
800.37194	265	
801.42081	421	1+
804.38641	296	1+
815.42653	344	
822.40054	503	1+
END IONS

###FS:    #m/z: 561.31803 #charge   3
###MaxRes:#m/z:  0.00000 #charge-128
###MS: 1014
###MSMS: 1016
BEGIN IONS
TITLE=Cmpd 254, AutoMSn(561.3180), 17.2 min
RTINSECONDS=1032.38
SCANS=MS: 1014 MSMS: 1016
PEPMASS=561.31803	55942
CHARGE=3+
480.22544	345	
509.24361	377	
518.61880	1402	1+
518.95227	1321	
519.29536	740	
533.77062	313	
537.81916	341	
550.30917	340	
555.30408	643	
555.64591	2741	1+
555.97726	1775	1+
556.30125	1742	1+
560.64597	1231	
560.97636	869	
561.31772	15250	1+
561.65091	11662	1+
561.98498	6167	1+
563.46957	424	
570.24979	742	
572.20813	292	
589.81011	412	
590.29480	711	1+
608.31453	1237	1+
617.40019	468	
648.32793	314	
655.32822	328	
655.83731	387	
694.31430	312	
707.38315	448	
708.91376	421	
709.40106	405	
732.43229	880	1+
822.41583	902	1+
833.00631	620	
860.53490	418	
860.54899	889	1+
975.54812	1122	1+
975.54889	494	
1422.74438	1831	1+
1535.83885	1140	1+
1553.84722	3689	1+
END IONS

###FS:    #m/z: 492.59221 #charge   3
###MaxRes:#m/z:  0.00000 #charge-128
###MS: 1014
###MSMS: 1017
BEGIN IONS
TITLE=Cmpd 255, AutoMSn(492.5922), 17.2 min
RTINSECONDS=1032.88
SCANS=MS: 1014 MSMS: 1017
PEPMASS=492.59221	41231
CHARGE=3+
359.15589	342	1+
384.25893	176	
395.78291	156	
401.28727	3684	1+
410.21484	143	
415.90271	155	
441.20583	488	1+
454.90578	155	
456.18464	314	1+
457.57911	166	
457.91489	305	
464.22055	361	
469.24065	336	1+
472.72310	345	
474.20928	428	1+
486.57810	250	1+
486.91744	873	1+
487.25993	1368	1+
490.27911	699	1+
490.94094	144	
492.59224	1910	1+
492.92585	2076	1+
493.25944	1875	1+
502.28252	264	
502.78615	148	
504.28688	141	
524.25025	157	
532.32639	6488	1+
538.24574	139	
540.03083	972	1+
550.98370	185	
566.32715	711	1+
566.83551	303	
571.21712	186	
588.22173	189	
600.36081	140	
602.29841	287	1+
614.83108	316	1+
645.41183	1519	1+
672.35384	228	
682.27552	365	1+
685.86263	140	
698.28786	214	1+
715.34297	385	1+
726.31228	303	1+
759.40796	360	1+
760.42819	1244	1+
796.30887	691	1+
814.32622	1677	1+
831.35378	1843	1+
882.37817	366	1+
888.52639	827	1+
899.41668	844	1+
909.39310	167	
916.44543	1188	1+
927.41644	277	
945.43045	645	1+
982.49900	562	1+
986.51948	506	1+
999.46749	574	1+
1003.55680	177	
1246.67700	1851	1+
1361.70722	1249	1+
1371.75184	511	1+
END IONS

###FS:    #m/z: 492.59238 #charge   3
###MaxRes:#m/z:  0.00000 #charge-128
###MS: 1018
###MSMS: 1019
BEGIN IONS
TITLE=Cmpd 256, AutoMSn(492.5924), 17.3 min
RTINSECONDS=1035.91
SCANS=MS: 1018 MSMS: 1019
PEPMASS=492.59238	49214
CHARGE=3+
341.14758	212	1+
358.17222	334	1+
384.25833	180	
401.28758	3626	1+
407.16519	552	1+
417.18758	317	
449.71531	193	
457.91452	266	
458.22081	753	1+
464.22239	373	1+
471.23735	341	1+
481.24607	192	
486.91174	828	
487.25302	1187	1+
487.58385	324	
489.25416	238	
490.27381	577	1+
492.27436	378	
492.59077	3074	1+
492.92527	2414	1+
493.26565	2247	1+
495.65160	488	
496.26735	335	
496.55889	882	
500.23357	289	
502.28448	399	
502.78905	192	
510.24764	306	
532.32757	5866	1+
541.01185	236	
566.34105	324	
566.83380	286	
571.20597	182	
588.22140	520	1+
602.29671	348	1+
615.33905	256	
623.84652	1177	1+
624.34487	618	
637.28500	208	
645.40431	1458	1+
673.35617	279	
686.85950	431	1+
699.30316	282	1+
716.32138	1044	1+
760.43615	1084	1+
814.32282	2274	1+
831.34821	1931	1+
867.39811	253	1+
871.50368	230	1+
899.42124	458	1+
910.36787	366	1+
916.43750	1897	1+
926.41912	396	1+
927.38170	235	
944.43418	925	1+
1361.70367	1260	1+
1370.71037	1059	1+
END IONS

###FS:    #m/z: 437.75369 #charge   2
###MaxRes:#m/z:  0.00000 #charge-128
###MS: 1018
###MSMS: 1020
BEGIN IONS
TITLE=Cmpd 257, AutoMSn(437.7537), 17.3 min
RTINSECONDS=1036.42
SCANS=MS: 1018 MSMS: 1020
PEPMASS=437.75369	14420
CHARGE=2+
330.19115	122	
342.16657	105	
348.18668	913	1+
358.21354	120	
363.14734	106	
372.25159	105	
376.18803	136	
386.21665	158	
403.20033	110	
420.27883	123	
421.23216	370	1+
433.28079	100	
434.25413	341	1+
436.25337	732	1+
440.23656	331	1+
443.24285	361	
446.24557	434	
461.27175	1246	1+
468.42970	204	
471.26838	250	
475.26589	131	
491.27112	121	
557.30302	135	
558.28680	400	
575.31525	1755	1+
586.29336	159	
656.36663	237	1+
674.38396	2326	1+
END IONS

###FS:    #m/z: 379.68756 #charge   2
###MaxRes:#m/z:  0.00000 #charge-128
###MS: 1018
###MSMS: 1021
BEGIN IONS
TITLE=Cmpd 258, AutoMSn(379.6876), 17.3 min
RTINSECONDS=1036.92
SCANS=MS: 1018 MSMS: 1021
PEPMASS=379.68756	13930
CHARGE=2+
324.09492	109	
333.11610	118	
358.25223	118	
359.25919	250	1+
362.19562	102	
364.23192	174	
375.24760	121	
376.24909	424	1+
378.24453	431	1+
380.24011	276	1+
382.22380	303	1+
384.14476	102	
401.28531	218	
446.26174	122	
448.17838	107	
465.19169	241	
468.21700	102	
482.21326	1145	1+
543.31565	287	
555.27644	139	
610.34640	163	
628.23454	110	
645.27814	634	
647.26867	173	
653.71515	665	1+
END IONS

###FS:    #m/z: 416.90351 #charge   3
###MaxRes:#m/z:  0.00000 #charge-128
###MS: 1022
###MSMS: 1023
BEGIN IONS
TITLE=Cmpd 259, AutoMSn(416.9035), 17.3 min
RTINSECONDS=1039.96
SCANS=MS: 1022 MSMS: 1023
PEPMASS=416.90351	23268
CHARGE=3+
340.18437	604	
342.17933	259	1+
356.21627	333	1+
359.16226	197	
362.22150	870	1+
369.53411	219	
371.23143	210	
373.28079	576	1+
390.17353	283	1+
397.24016	195	
401.29159	205	
402.21521	265	1+
414.25273	459	1+
416.23230	477	
420.25048	707	1+
422.25935	239	
440.23071	216	
453.26714	656	1+
458.23115	442	
463.26884	289	
465.33802	205	
471.26387	263	
475.25134	200	
479.48354	256	
488.28541	294	1+
491.27160	1660	1+
504.31814	531	1+
509.24987	374	
509.78362	372	
532.30149	731	1+
538.28949	335	1+
543.32190	528	1+
553.32088	675	1+
571.34892	633	
580.29837	244	1+
582.31378	487	1+
588.33538	381	1+
589.82133	222	
590.31205	560	1+
603.28192	272	
604.36807	1813	1+
608.31869	368	1+
631.37095	1067	1+
672.40262	710	
710.41430	549	1+
717.44510	2451	1+
726.32601	960	
727.42075	663	
732.43078	569	1+
743.42696	203	
815.44588	193	
828.48012	1123	1+
846.48945	2004	1+
926.51525	737	1+
943.54248	1040	1+
943.54852	8909	1+
1106.61995	1390	1+
END IONS

###FS:    #m/z: 492.59209 #charge   3
###MaxRes:#m/z:  0.00000 #charge-128
###MS: 1022
###MSMS: 1024
BEGIN IONS
TITLE=Cmpd 260, AutoMSn(492.5921), 17.3 min
RTINSECONDS=1040.46
SCANS=MS: 1022 MSMS: 1024
PEPMASS=492.59209	35195
CHARGE=3+
358.21889	143	
401.28432	2607	1+
408.01328	159	
416.22852	173	
416.67744	292	
448.74160	159	
450.21160	136	
454.58143	215	
458.23288	143	
463.20543	305	1+
470.27244	148	
476.20460	147	
481.75184	237	
486.25416	405	1+
486.91902	169	
489.27698	197	
490.25681	462	1+
492.59877	1108	1+
492.93732	722	
493.26030	1867	1+
500.24821	224	
502.29693	135	
502.78793	142	
518.30966	149	
532.32885	3895	1+
566.84469	187	
588.23676	136	
601.30533	255	1+
645.40953	968	1+
672.85516	133	
681.35998	566	1+
686.85712	158	
715.36677	135	
716.31431	660	1+
760.43365	690	1+
813.32934	1126	1+
831.34426	420	1+
863.42982	243	1+
911.39250	215	1+
916.44670	723	1+
926.37705	305	1+
927.40640	150	
943.45657	412	1+
978.50665	370	1+
982.49615	440	1+
988.49760	479	1+
1004.56292	132	
1246.68551	1139	1+
1362.69899	763	1+
END IONS

###FS:    #m/z: 437.75394 #charge   2
###MaxRes:#m/z:  0.00000 #charge-128
###MS: 1022
###MSMS: 1025
BEGIN IONS
TITLE=Cmpd 261, AutoMSn(437.7539), 17.3 min
RTINSECONDS=1040.96
SCANS=MS: 1022 MSMS: 1025
PEPMASS=437.75394	20656
CHARGE=2+
330.17567	260	
334.21491	146	
336.18202	180	
340.18176	201	
347.21754	131	
348.18422	1147	
358.17182	122	
364.46499	320	
395.78146	260	
401.27651	148	
409.19462	104	
411.20775	233	1+
417.92870	202	
421.23178	111	
423.23492	184	
430.22407	113	
434.27226	221	
436.25248	517	1+
438.26949	239	
439.25361	394	1+
442.25112	282	1+
446.24478	242	
461.27130	1778	1+
468.42415	260	
472.26594	484	1+
486.26204	103	
540.27193	245	
543.31579	266	1+
558.28813	444	1+
573.29352	116	
575.31288	1989	1+
586.27707	407	1+
604.36960	118	
656.35691	150	
674.38237	2922	1+
797.40895	114	
END IONS

###FS:    #m/z: 421.75749 #charge   2
###MaxRes:#m/z:  0.00000 #charge-128
###MS: 1026
###MSMS: 1027
BEGIN IONS
TITLE=Cmpd 262, AutoMSn(421.7575), 17.4 min
RTINSECONDS=1044
SCANS=MS: 1026 MSMS: 1027
PEPMASS=421.75749	74365
CHARGE=2+
340.18102	1306	1+
362.24031	622	
363.22026	1656	
368.22923	777	
383.23264	485	
385.25492	2702	
454.26632	638	
470.26853	593	
472.28614	30779	1+
569.33915	478	
571.35543	12541	1+
597.34634	515	
628.38038	1904	1+
654.39782	839	
670.37949	473	
672.40453	22027	1+
681.01982	764	
682.39131	1904	1+
725.43296	3084	1+
743.44107	11190	1+
END IONS

###FS:    #m/z: 416.90196 #charge   3
###MaxRes:#m/z:  0.00000 #charge-128
###MS: 1026
###MSMS: 1028
BEGIN IONS
TITLE=Cmpd 263, AutoMSn(416.9020), 17.4 min
RTINSECONDS=1044.5
SCANS=MS: 1026 MSMS: 1028
PEPMASS=416.90196	35216
CHARGE=3+
327.69917	941	
340.19078	800	
353.21064	556	
362.23461	897	
385.25211	1183	
391.22475	461	
401.27715	452	
412.75579	1264	
418.25695	449	
454.27038	840	
470.26490	936	
472.28461	23680	1+
491.28058	992	
553.81096	555	
554.31913	445	
569.34224	418	
571.35582	7428	1+
582.31354	536	
604.36190	1700	
628.37090	573	
631.36917	1078	1+
670.38552	1168	
672.40282	14719	1+
681.01893	612	
682.37665	666	
717.45098	2239	1+
725.42918	1150	
725.43268	3373	1+
741.42648	570	
743.43800	6708	1+
846.49021	2495	1+
925.53524	1198	1+
943.55000	1126	
944.55617	5327	1+
END IONS

###FS:    #m/z: 412.75386 #charge   1
###MaxRes:#m/z:  0.00000 #charge-128
###MS: 1026
###MSMS: 1029
BEGIN IONS
TITLE=Cmpd 264, AutoMSn(412.7539), 17.4 min
RTINSECONDS=1045
SCANS=MS: 1026 MSMS: 1029
PEPMASS=412.75386	29117
CHARGE=1+
338.19833	105	
340.18510	512	1+
356.20923	149	
362.22991	244	
376.21119	103	
392.23701	102	
393.23372	231	1+
396.24470	137	
408.24396	170	
410.22981	625	1+
END IONS

###FS:    #m/z: 421.75994 #charge   2
###MaxRes:#m/z:  0.00000 #charge-128
###MS: 1030
###MSMS: 1031
BEGIN IONS
TITLE=Cmpd 265, AutoMSn(421.7599), 17.5 min
RTINSECONDS=1048.02
SCANS=MS: 1030 MSMS: 1031
PEPMASS=421.75994	270110
CHARGE=2+
341.18392	2076	
368.22957	2585	
385.25421	6785	
454.27221	2544	
470.27261	1703	
472.28708	100460	1+
571.35568	40782	1+
628.37768	4909	1+
654.39131	2617	
670.39119	1626	
672.40372	70871	1+
682.38805	7028	1+
725.43120	18283	1+
743.43964	41062	1+
END IONS

###FS:    #m/z: 412.75447 #charge   2
###MaxRes:#m/z:  0.00000 #charge-128
###MS: 1030
###MSMS: 1032
BEGIN IONS
TITLE=Cmpd 266, AutoMSn(412.7545), 17.5 min
RTINSECONDS=1048.53
SCANS=MS: 1030 MSMS: 1032
PEPMASS=412.75447	110323
CHARGE=2+
340.19483	263	
356.22580	153	
362.23673	132	
364.20795	144	
369.19309	102	
372.20466	101	
392.21647	241	1+
399.83925	113	
408.26304	300	
410.25101	221	
412.24052	141	
414.24494	160	
427.21619	111	
432.25761	122	
472.27815	868	1+
491.27645	203	
545.33902	135	
604.37153	459	
631.38228	114	
632.36701	933	1+
717.45936	511	1+
END IONS

###FS:    #m/z: 672.40356 #charge   1
###MaxRes:#m/z:  0.00000 #charge-128
###MS: 1030
###MSMS: 1033
BEGIN IONS
TITLE=Cmpd 267, AutoMSn(672.4036), 17.5 min
RTINSECONDS=1049.03
SCANS=MS: 1030 MSMS: 1033
PEPMASS=672.40356	55983
CHARGE=1+
520.26990	114	
END IONS

###FS:    #m/z: 421.49249 #charge   2
###MaxRes:#m/z:  0.00000 #charge-128
###MS: 1034
###MSMS: 1035
BEGIN IONS
TITLE=Cmpd 268, AutoMSn(421.4925), 17.5 min
RTINSECONDS=1052.05
SCANS=MS: 1034 MSMS: 1035
PEPMASS=421.49249	445189
CHARGE=2+
341.18216	3834	
368.22749	4061	
385.25601	11923	1+
454.27278	3468	
472.28788	142166	1+
571.35651	57401	1+
628.37697	7642	1+
654.39565	3286	
670.39101	2280	
672.40454	104098	1+
682.38923	8990	1+
725.43084	24568	1+
743.44078	56791	1+
END IONS

###FS:    #m/z: 412.75472 #charge   2
###MaxRes:#m/z:  0.00000 #charge-128
###MS: 1034
###MSMS: 1036
BEGIN IONS
TITLE=Cmpd 269, AutoMSn(412.7547), 17.5 min
RTINSECONDS=1052.55
SCANS=MS: 1034 MSMS: 1036
PEPMASS=412.75472	184906
CHARGE=2+
345.18823	107	
356.21912	188	
362.21189	157	
394.22481	204	
408.25040	739	1+
412.23416	218	
414.25075	176	
415.24240	436	1+
432.25602	322	1+
453.26758	146	
473.26683	173	
480.22163	105	
545.33477	381	1+
571.34355	123	
582.31535	158	
602.34656	204	1+
604.35996	269	
631.37088	106	
632.37424	2053	1+
640.77215	602	
672.40452	175	
699.43902	119	
717.44783	305	1+
END IONS

###FS:    #m/z: 672.40367 #charge   1
###MaxRes:#m/z:  0.00000 #charge-128
###MS: 1034
###MSMS: 1037
BEGIN IONS
TITLE=Cmpd 270, AutoMSn(672.4037), 17.6 min
RTINSECONDS=1053.06
SCANS=MS: 1034 MSMS: 1037
PEPMASS=672.40367	91706
CHARGE=1+
672.28729	140	
END IONS

###FS:    #m/z: 672.40365 #charge   1
###MaxRes:#m/z:  0.00000 #charge-128
###MS: 1038
###MSMS: 1039
BEGIN IONS
TITLE=Cmpd 271, AutoMSn(672.4037), 17.6 min
RTINSECONDS=1056.09
SCANS=MS: 1038 MSMS: 1039
PEPMASS=672.40365	82905
CHARGE=1+
504.18787	102	
END IONS

###FS:    #m/z: 472.28697 #charge   1
###MaxRes:#m/z:  0.00000 #charge-128
###MS: 1038
###MSMS: 1040
BEGIN IONS
TITLE=Cmpd 272, AutoMSn(472.2870), 17.6 min
RTINSECONDS=1056.59
SCANS=MS: 1038 MSMS: 1040
PEPMASS=472.28697	61409
CHARGE=1+
472.27370	110	
END IONS

###FS:    #m/z: 842.50837 #charge   1
###MaxRes:#m/z:  0.00000 #charge-128
###MS: 1038
###MSMS: 1041
BEGIN IONS
TITLE=Cmpd 273, AutoMSn(842.5084), 17.6 min
RTINSECONDS=1057.09
SCANS=MS: 1038 MSMS: 1041
PEPMASS=842.50837	50666
CHARGE=1+
440.24603	275	
824.49801	246	
840.49837	721	1+
842.50716	16781	1+
END IONS

###FS:    #m/z: 523.95121 #charge   3
###MaxRes:#m/z:  0.00000 #charge-128
###MS: 1042
###MSMS: 1043
BEGIN IONS
TITLE=Cmpd 274, AutoMSn(523.9512), 17.7 min
RTINSECONDS=1060.12
SCANS=MS: 1042 MSMS: 1043
PEPMASS=523.95121	37032
CHARGE=3+
363.14465	161	
381.14750	398	
400.18994	325	
430.75353	202	
439.76140	229	
452.21670	185	
460.21774	165	
480.21753	1613	1+
488.25200	331	1+
502.28156	582	1+
502.62056	1109	1+
502.94865	695	
509.78607	414	
512.26042	316	1+
517.95601	752	1+
518.27694	617	1+
520.30087	769	1+
521.20186	187	
522.28830	671	1+
523.43104	166	
523.60509	189	
523.95162	7060	1+
524.13521	206	
524.28237	7460	1+
524.62190	3094	1+
525.76062	403	
531.58574	474	
545.80752	432	
546.30278	288	
567.28826	606	
579.29238	1073	1+
595.35056	241	
633.39367	418	1+
641.83601	181	
651.35680	182	
655.81920	400	
656.32340	309	
680.36087	191	
684.41950	445	1+
694.31134	948	1+
712.87296	226	
748.42858	1192	1+
876.52343	697	1+
937.43415	1300	1+
991.55902	917	1+
1044.50693	888	1+
1197.56638	1285	1+
1318.72028	738	1+
1432.78877	1211	1+
END IONS

###FS:    #m/z: 364.26743 #charge   1
###MaxRes:#m/z:  0.00000 #charge-128
###MS: 1042
###MSMS: 1044
BEGIN IONS
TITLE=Cmpd 275, AutoMSn(364.2674), 17.7 min
RTINSECONDS=1060.62
SCANS=MS: 1042 MSMS: 1044
PEPMASS=364.26743	33014
CHARGE=1+
346.25903	1643	1+
364.26917	4806	1+
END IONS

###FS:    #m/z: 472.28551 #charge   1
###MaxRes:#m/z:  0.00000 #charge-128
###MS: 1042
###MSMS: 1045
BEGIN IONS
TITLE=Cmpd 276, AutoMSn(472.2855), 17.7 min
RTINSECONDS=1061.13
SCANS=MS: 1042 MSMS: 1045
PEPMASS=472.28551	42256
CHARGE=1+
407.26238	100	
468.21749	168	
470.26143	158	
END IONS

###FS:    #m/z: 523.95213 #charge   3
###MaxRes:#m/z:  0.00000 #charge-128
###MS: 1046
###MSMS: 1047
BEGIN IONS
TITLE=Cmpd 277, AutoMSn(523.9521), 17.7 min
RTINSECONDS=1064.16
SCANS=MS: 1046 MSMS: 1047
PEPMASS=523.95213	30700
CHARGE=3+
373.28503	154	
381.14586	437	1+
386.20993	340	
388.18714	241	
451.22806	256	1+
480.21328	1612	1+
487.53610	283	
489.24152	155	
496.28201	180	
502.61489	643	
502.95202	727	
503.26771	512	1+
511.77088	206	
513.72217	222	1+
518.28601	331	1+
520.30721	608	1+
522.27413	994	1+
522.93504	173	
523.75687	899	
523.95482	4700	1+
524.27926	5359	1+
524.62113	1709	
525.75676	305	
527.85288	249	
533.95328	380	
545.81674	274	1+
546.25199	482	1+
567.28411	553	1+
579.29086	875	1+
623.82862	303	
633.39496	262	
659.32341	172	
680.36883	157	
680.85905	176	
684.42544	247	
694.31022	1181	1+
698.86755	156	
699.35344	164	
748.42532	1052	1+
806.39253	165	
821.38834	285	1+
858.52009	367	1+
864.47226	260	1+
876.52150	659	1+
876.52334	175	
903.44768	279	1+
919.41780	312	1+
937.43528	1104	1+
991.54691	253	1+
1042.50223	830	1+
1197.55225	846	1+
1310.64876	481	1+
1318.70246	471	1+
1432.76659	951	1+
END IONS

###FS:    #m/z: 364.26772 #charge   1
###MaxRes:#m/z:  0.00000 #charge-128
###MS: 1046
###MSMS: 1048
BEGIN IONS
TITLE=Cmpd 278, AutoMSn(364.2677), 17.7 min
RTINSECONDS=1064.66
SCANS=MS: 1046 MSMS: 1048
PEPMASS=364.26772	35416
CHARGE=1+
346.25743	1415	1+
355.20335	104	
364.26769	3957	1+
END IONS

###FS:    #m/z: 615.08541 #charge   3
###MaxRes:#m/z:  0.00000 #charge-128
###MS: 1046
###MSMS: 1049
BEGIN IONS
TITLE=Cmpd 279, AutoMSn(615.0854), 17.8 min
RTINSECONDS=1065.16
SCANS=MS: 1046 MSMS: 1049
PEPMASS=615.08541	12340
CHARGE=3+
386.21877	118	
421.19090	197	
496.27012	180	
497.90118	235	1+
515.74954	185	
517.28719	124	
524.27853	265	
554.78179	143	
598.28795	280	1+
599.07290	105	
603.82119	129	
611.30260	191	
614.31320	189	
615.09225	106	
615.29284	904	1+
615.58103	118	
618.96599	116	
674.36429	117	
679.70790	171	
719.32380	140	
745.81356	120	
748.43947	150	
754.33096	299	
754.83673	213	
782.36694	280	
836.36027	116	
927.90165	116	
928.42121	132	
1230.57611	496	1+
1379.59262	1174	1+
END IONS

###FS:    #m/z: 364.26683 #charge   1
###MaxRes:#m/z:  0.00000 #charge-128
###MS: 1050
###MSMS: 1051
BEGIN IONS
TITLE=Cmpd 280, AutoMSn(364.2668), 17.8 min
RTINSECONDS=1068.2
SCANS=MS: 1050 MSMS: 1051
PEPMASS=364.26683	31079
CHARGE=1+
302.22664	105	
346.25820	1120	1+
364.26918	3034	1+
END IONS

###FS:    #m/z: 511.24731 #charge   2
###MaxRes:#m/z:  0.00000 #charge-128
###MS: 1050
###MSMS: 1052
BEGIN IONS
TITLE=Cmpd 281, AutoMSn(511.2473), 17.8 min
RTINSECONDS=1068.7
SCANS=MS: 1050 MSMS: 1052
PEPMASS=511.24731	9613
CHARGE=2+
315.17043	156	
359.14453	141	
401.28073	212	
446.22500	127	
462.23722	157	
479.26185	147	
492.24534	100	
494.23147	113	
508.26727	912	1+
514.36553	614	
515.28113	302	1+
560.25680	234	
562.26883	145	
597.41459	105	
661.32774	158	
669.91981	105	
684.42764	102	
689.31296	574	1+
698.09893	108	
790.35588	148	
818.34174	479	1+
875.36264	394	1+
1021.49085	3042	1+
END IONS

###FS:    #m/z: 523.95202 #charge   3
###MaxRes:#m/z:  0.00000 #charge-128
###MS: 1050
###MSMS: 1053
BEGIN IONS
TITLE=Cmpd 282, AutoMSn(523.9520), 17.8 min
RTINSECONDS=1069.2
SCANS=MS: 1050 MSMS: 1053
PEPMASS=523.95202	19749
CHARGE=3+
381.15012	231	
386.21668	372	
388.18128	191	
405.15881	125	
469.23792	341	1+
473.30284	125	
480.22223	366	
486.26094	147	
501.27914	667	1+
502.61438	175	
502.96090	157	
511.74460	317	1+
517.93746	145	
518.28179	225	1+
520.27562	396	1+
522.26525	739	1+
523.61233	623	1+
523.95074	874	1+
527.26401	287	1+
527.93339	152	
546.24345	852	1+
558.28137	145	
567.28160	218	
579.28773	345	1+
599.27641	231	1+
623.83792	125	
633.39384	134	
655.81444	179	
656.33933	123	
659.33035	713	1+
685.40388	210	
694.31145	584	1+
699.36353	121	
711.33203	146	
716.89138	222	
717.38919	112	
748.41417	313	
750.44174	133	
876.51294	130	
876.51302	494	1+
1042.52513	668	1+
1046.51925	4413	1+
END IONS

###FS:    #m/z: 511.24525 #charge   2
###MaxRes:#m/z:  0.00000 #charge-128
###MS: 1054
###MSMS: 1055
BEGIN IONS
TITLE=Cmpd 283, AutoMSn(511.2453), 17.9 min
RTINSECONDS=1072.23
SCANS=MS: 1054 MSMS: 1055
PEPMASS=511.24525	13345
CHARGE=2+
345.15780	151	
368.22585	107	
401.22567	106	
430.15779	201	
446.18979	266	1+
462.22061	142	
467.19320	102	
475.25502	105	
490.25712	104	
491.26069	337	1+
507.28065	329	1+
509.26222	513	1+
514.26606	365	1+
515.76970	159	
516.68834	186	
532.27056	215	
539.24091	101	
548.32917	149	
555.27182	169	
560.26764	291	
575.30936	257	1+
661.31369	120	
689.30363	634	1+
758.46678	139	
790.36170	564	1+
818.35640	958	1+
847.37858	102	
875.35992	369	1+
893.37091	155	
1021.49120	3874	1+
END IONS

###FS:    #m/z: 350.25497 #charge-128
###MaxRes:#m/z:  0.00000 #charge-128
###MS: 1054
###MSMS: 1056
BEGIN IONS
TITLE=Cmpd 284, AutoMSn(350.2550), 17.9 min
RTINSECONDS=1072.74
SCANS=MS: 1054 MSMS: 1056
PEPMASS=350.25497	8758

332.24220	539	1+
END IONS

###FS:    #m/z: 690.30546 #charge   2
###MaxRes:#m/z:  0.00000 #charge-128
###MS: 1054
###MSMS: 1057
BEGIN IONS
TITLE=Cmpd 285, AutoMSn(690.3055), 17.9 min
RTINSECONDS=1073.24
SCANS=MS: 1054 MSMS: 1057
PEPMASS=690.30546	5579
CHARGE=2+
492.21607	121	
688.31649	127	
1061.46272	159	
1062.46819	158	
1118.49849	113	
END IONS

###FS:    #m/z: 511.24447 #charge   2
###MaxRes:#m/z:  0.00000 #charge-128
###MS: 1058
###MSMS: 1059
BEGIN IONS
TITLE=Cmpd 286, AutoMSn(511.2445), 17.9 min
RTINSECONDS=1076.27
SCANS=MS: 1058 MSMS: 1059
PEPMASS=511.24447	14057
CHARGE=2+
315.16549	192	
369.17477	106	
390.20603	119	
430.15930	178	
433.21911	112	
447.18613	316	
492.25605	129	
495.23744	119	
497.27294	110	
502.24513	279	1+
506.32198	100	
507.26919	339	1+
509.28088	895	1+
513.25607	341	
514.27654	662	1+
532.27932	131	
555.27261	114	
560.26470	287	1+
661.31815	213	
663.32076	136	
689.31119	673	1+
790.35412	407	
798.31784	145	
818.34714	771	1+
875.37181	389	1+
892.38319	289	1+
1021.48674	3346	1+
END IONS

###FS:    #m/z: 351.25499 #charge   1
###MaxRes:#m/z:  0.00000 #charge-128
###MS: 1058
###MSMS: 1060
BEGIN IONS
TITLE=Cmpd 287, AutoMSn(351.2550), 17.9 min
RTINSECONDS=1076.77
SCANS=MS: 1058 MSMS: 1060
PEPMASS=351.25499	9911
CHARGE=1+
332.24139	444	1+
350.24844	393	1+
END IONS

###FS:    #m/z: 502.25786 #charge   1
###MaxRes:#m/z:  0.00000 #charge-128
###MS: 1058
###MSMS: 1061
BEGIN IONS
TITLE=Cmpd 288, AutoMSn(502.2579), 18.0 min
RTINSECONDS=1077.27
SCANS=MS: 1058 MSMS: 1061
PEPMASS=502.25786	6690
CHARGE=1+
386.15198	282	
413.20252	109	
420.20334	101	
424.28149	108	
481.25590	202	1+
498.28798	130	
500.28202	179	
END IONS

###FS:    #m/z: 351.25525 #charge   1
###MaxRes:#m/z:  0.00000 #charge-128
###MS: 1062
###MSMS: 1063
BEGIN IONS
TITLE=Cmpd 289, AutoMSn(351.2553), 18.0 min
RTINSECONDS=1080.29
SCANS=MS: 1062 MSMS: 1063
PEPMASS=351.25525	12202
CHARGE=1+
330.23152	113	
332.24394	553	1+
350.25197	755	1+
END IONS

###FS:    #m/z: 502.25732 #charge   3
###MaxRes:#m/z:  0.00000 #charge-128
###MS: 1062
###MSMS: 1064
BEGIN IONS
TITLE=Cmpd 290, AutoMSn(502.2573), 18.0 min
RTINSECONDS=1080.8
SCANS=MS: 1062 MSMS: 1064
PEPMASS=502.25732	8743
CHARGE=3+
359.15263	115	
379.70609	217	
386.15174	345	1+
408.22412	162	
483.28381	115	
485.25898	102	
497.25266	101	
498.27215	478	1+
500.26790	898	1+
504.27496	402	
506.31472	231	
532.32378	167	
534.30296	112	
543.31706	487	
555.26292	164	
583.31752	247	1+
605.29177	107	
612.32196	215	
656.39587	188	
661.36409	123	
758.42125	1101	1+
926.45323	122	
END IONS

###FS:    #m/z: 748.09723 #charge   2
###MaxRes:#m/z:  0.00000 #charge-128
###MS: 1062
###MSMS: 1065
BEGIN IONS
TITLE=Cmpd 291, AutoMSn(748.0972), 18.0 min
RTINSECONDS=1081.3
SCANS=MS: 1062 MSMS: 1065
PEPMASS=748.09723	4688
CHARGE=2+
480.19856	132	
751.29598	154	
1494.68294	376	1+
END IONS

###FS:    #m/z: 502.25737 #charge   2
###MaxRes:#m/z:  0.00000 #charge-128
###MS: 1066
###MSMS: 1067
BEGIN IONS
TITLE=Cmpd 292, AutoMSn(502.2574), 18.1 min
RTINSECONDS=1084.32
SCANS=MS: 1066 MSMS: 1067
PEPMASS=502.25737	13104
CHARGE=2+
371.19572	135	
375.23883	416	
381.74824	136	
401.28492	133	
440.22406	129	
441.76298	288	
446.26405	433	
454.75313	153	
468.27182	224	
475.49473	156	
482.26899	120	
483.26582	231	
498.26570	2236	1+
503.27056	858	1+
506.30891	319	
509.78582	124	
510.70498	497	
533.30281	371	
543.32448	2479	1+
576.33076	168	
576.62982	244	
578.78750	130	
579.30322	202	
592.78985	269	1+
612.30929	173	
657.38842	260	
717.29639	162	
758.42418	1664	1+
758.43556	501	1+
845.39785	173	
882.52152	146	
END IONS

###FS:    #m/z: 669.00414 #charge   3
###MaxRes:#m/z:  0.00000 #charge-128
###MS: 1066
###MSMS: 1068
BEGIN IONS
TITLE=Cmpd 293, AutoMSn(669.0041), 18.1 min
RTINSECONDS=1084.82
SCANS=MS: 1066 MSMS: 1068
PEPMASS=669.00414	5395
CHARGE=3+
423.69491	104	
441.75842	458	
543.32390	392	
633.36091	103	
665.31362	600	1+
668.33158	701	1+
669.00195	581	1+
669.65896	450	
882.51632	209	
1328.63637	526	1+
END IONS

###FS:    #m/z: 461.24786 #charge   2
###MaxRes:#m/z:  0.00000 #charge-128
###MS: 1070
###MSMS: 1071
BEGIN IONS
TITLE=Cmpd 295, AutoMSn(461.2479), 18.1 min
RTINSECONDS=1088.34
SCANS=MS: 1070 MSMS: 1071
PEPMASS=461.24786	12985
CHARGE=2+
340.15015	139	
343.18220	312	1+
358.15619	411	1+
373.18849	127	
381.23403	123	
386.14943	1173	1+
405.23103	111	
408.21429	249	
442.25429	109	
444.25012	133	
449.25953	112	
452.19193	159	
456.25082	344	1+
458.26267	234	
460.26615	515	1+
462.25602	741	1+
464.25067	322	
468.42070	101	
471.24334	222	1+
499.22614	239	
534.29286	133	
542.24823	475	1+
550.98648	389	
569.27622	115	
586.29803	101	
630.33628	110	
642.26472	100	
655.30837	123	
677.31060	288	
758.41817	114	
773.38673	106	
790.37804	101	
END IONS

###FS:    #m/z: 611.08791 #charge   3
###MaxRes:#m/z:  0.00000 #charge-128
###MS: 1070
###MSMS: 1072
BEGIN IONS
TITLE=Cmpd 296, AutoMSn(611.0879), 18.1 min
RTINSECONDS=1088.84
SCANS=MS: 1070 MSMS: 1072
PEPMASS=611.08791	14251
CHARGE=3+
421.20616	556	1+
440.21991	187	
473.22989	234	1+
475.49246	252	
480.58982	189	
487.25154	406	1+
504.29445	409	1+
504.74357	148	
518.61399	212	
522.59398	218	
540.29285	153	
545.27602	290	1+
546.04898	397	
554.28790	253	
589.59674	155	
589.89712	152	
603.81121	311	1+
608.32040	236	
608.98092	167	
609.31638	413	1+
610.08945	827	1+
610.27792	164	
613.31786	602	1+
615.33990	284	
615.58534	345	
634.81797	156	
661.33512	185	
674.36634	524	1+
674.71799	517	1+
675.05125	323	
721.72741	200	
722.37497	188	
727.72122	1124	1+
728.05693	695	
728.38833	431	
732.42316	587	1+
782.88172	188	
975.55027	254	
1221.17083	1515	1+
1221.65502	2202	1+
1416.77029	514	1+
1553.82728	449	1+
END IONS

###FS:    #m/z: 669.00159 #charge   3
###MaxRes:#m/z:  0.00000 #charge-128
###MS: 1070
###MSMS: 1073
BEGIN IONS
TITLE=Cmpd 297, AutoMSn(669.0016), 18.2 min
RTINSECONDS=1089.34
SCANS=MS: 1070 MSMS: 1073
PEPMASS=669.00159	13141
CHARGE=3+
381.15626	105	
543.31821	414	1+
577.31235	120	
599.28555	101	
632.81942	111	
656.38723	120	
665.09617	109	
668.33398	150	
669.00495	596	1+
669.31676	1076	1+
669.67346	353	
674.37013	180	
681.03405	141	
882.50532	1074	1+
995.38877	202	
1123.47074	164	
1328.64306	762	1+
END IONS

###FS:    #m/z: 611.33611 #charge   2
###MaxRes:#m/z:  0.00000 #charge-128
###MS: 1074
###MSMS: 1075
BEGIN IONS
TITLE=Cmpd 298, AutoMSn(611.3361), 18.2 min
RTINSECONDS=1092.36
SCANS=MS: 1074 MSMS: 1075
PEPMASS=611.33611	41344
CHARGE=2+
360.15500	257	
393.19965	205	
421.19654	781	1+
423.18722	234	
504.30758	933	1+
504.74380	332	1+
518.61813	366	
523.26209	362	1+
523.94897	284	1+
546.05046	377	
546.55783	291	
559.94809	373	1+
569.77620	264	1+
581.30477	335	
586.33452	244	1+
606.84380	185	
608.96544	366	1+
609.31595	816	1+
609.59964	653	1+
610.88524	290	
613.30924	577	1+
615.34298	453	
615.59803	345	
615.82996	319	
617.41110	508	1+
641.33556	184	
652.36970	186	
661.31217	221	
673.72848	205	
674.38436	1995	1+
674.71225	1879	1+
675.05002	869	
684.35326	410	1+
702.85529	256	
721.38697	211	
721.72415	219	
722.39405	485	1+
722.71686	425	1+
726.35153	455	1+
727.73000	2430	1+
728.06432	3335	1+
728.39562	1901	
732.42826	983	1+
765.40661	352	
765.75550	416	1+
777.42387	403	1+
782.38556	330	1+
791.39691	301	
791.89782	279	
841.47572	253	1+
860.53677	697	1+
945.49423	579	1+
965.41903	210	1+
975.55453	822	1+
1074.63184	206	
1090.57356	1239	1+
1107.53927	797	1+
1175.63891	414	1+
1206.59783	691	1+
1213.62161	606	1+
1221.16282	8758	1+
1221.65644	7172	1+
END IONS

###FS:    #m/z: 461.24943 #charge   2
###MaxRes:#m/z:  0.00000 #charge-128
###MS: 1074
###MSMS: 1076
BEGIN IONS
TITLE=Cmpd 299, AutoMSn(461.2494), 18.2 min
RTINSECONDS=1092.86
SCANS=MS: 1074 MSMS: 1076
PEPMASS=461.24943	32725
CHARGE=2+
325.16089	321	
341.13065	272	
343.18879	356	1+
351.16713	158	
358.15601	616	1+
364.46522	370	
369.12603	180	
373.18712	225	
382.20240	559	
386.14709	2761	1+
403.17676	258	
405.22066	340	1+
408.22739	537	1+
412.95390	221	
414.16692	154	
423.24063	190	
435.16854	211	
445.18540	164	
452.19463	259	
456.24573	434	1+
458.24396	461	1+
460.25401	530	
462.26750	1221	1+
469.22181	208	
471.24215	661	1+
482.23440	318	
491.59994	250	
497.24453	238	1+
499.23816	915	1+
514.25217	347	1+
517.26362	188	
534.30423	256	
542.23596	1142	1+
585.31325	569	1+
599.32608	164	
627.32465	149	
630.32727	728	1+
632.26241	356	1+
655.32493	160	
660.28710	737	1+
677.31196	1163	1+
758.42261	214	
790.37359	171	
END IONS

###FS:    #m/z: 489.27212 #charge   1
###MaxRes:#m/z:  0.00000 #charge-128
###MS: 1074
###MSMS: 1077
BEGIN IONS
TITLE=Cmpd 300, AutoMSn(489.2721), 18.2 min
RTINSECONDS=1093.36
SCANS=MS: 1074 MSMS: 1077
PEPMASS=489.27212	26720
CHARGE=1+
317.18204	118	
340.19589	123	
353.17742	146	
359.16732	512	1+
365.67156	164	
372.70569	140	
373.27580	342	
374.19142	185	
380.19527	225	1+
386.20599	158	
402.28701	183	
411.22970	134	
416.20119	184	
421.18747	831	1+
422.76660	125	
423.54662	199	
431.70747	126	
441.22198	429	1+
444.23664	195	
447.56876	132	
448.23386	484	1+
452.24367	267	1+
454.23271	275	
457.22987	827	1+
465.75359	119	
468.27177	328	1+
478.69860	152	
478.90746	122	
479.26845	167	
484.24228	230	
484.57649	981	1+
484.90436	798	
485.24530	630	
486.28535	1075	1+
489.26791	437	
END IONS

###FS:    #m/z: 611.58822 #charge   2
###MaxRes:#m/z:  0.00000 #charge-128
###MS: 1078
###MSMS: 1079
BEGIN IONS
TITLE=Cmpd 301, AutoMSn(611.5882), 18.3 min
RTINSECONDS=1096.38
SCANS=MS: 1078 MSMS: 1079
PEPMASS=611.58822	55945
CHARGE=2+
340.19818	218	
373.28008	432	1+
421.19748	1122	1+
430.77167	360	
447.57882	210	
472.21163	304	1+
474.24780	366	
496.22225	204	
504.31162	1015	1+
513.26643	289	1+
518.61713	511	
518.95571	362	
522.26701	221	
540.78731	276	1+
542.06179	193	
574.56826	343	
574.81456	258	
603.03392	261	1+
603.28013	214	
603.63530	342	
605.57894	276	1+
606.31137	565	1+
606.83197	633	1+
607.08566	387	1+
608.98088	382	1+
609.30162	970	1+
610.59136	490	
610.84166	574	
615.05049	436	1+
615.34256	580	1+
617.39861	937	1+
628.31563	396	
635.32192	417	1+
653.31058	200	
668.70492	385	1+
674.37870	2299	1+
674.71602	1732	1+
675.04859	1213	1+
684.35168	327	1+
703.38203	287	
717.38645	287	1+
719.37607	231	
721.71994	589	1+
722.05659	562	1+
722.37667	568	1+
727.04175	308	
727.72676	3641	1+
728.06308	2851	1+
728.39127	2071	1+
732.42807	951	1+
733.88264	390	1+
735.40047	191	
765.40655	288	1+
765.75888	295	
766.06936	343	
777.41730	220	
777.90946	357	
855.46032	245	1+
888.47575	240	1+
889.47273	242	1+
905.50461	263	1+
975.55237	1037	1+
1090.57468	630	1+
1091.08335	1121	1+
1107.56982	910	1+
1173.69089	808	1+
1206.60975	738	1+
1213.64216	715	1+
1214.17403	536	1+
1221.16284	10500	1+
1221.65650	9052	1+
END IONS

###FS:    #m/z: 461.24800 #charge   2
###MaxRes:#m/z:  0.00000 #charge-128
###MS: 1078
###MSMS: 1080
BEGIN IONS
TITLE=Cmpd 302, AutoMSn(461.2480), 18.3 min
RTINSECONDS=1096.88
SCANS=MS: 1078 MSMS: 1080
PEPMASS=461.24800	40412
CHARGE=2+
337.19657	129	
343.20313	211	
358.15784	433	1+
369.13912	122	
382.20566	256	
386.14984	2133	1+
401.27410	154	
405.21588	393	
407.15970	133	
408.21698	747	1+
423.25308	127	
427.21126	122	
434.17961	399	1+
440.25798	169	
444.24560	215	
449.26266	194	
452.21228	306	
454.21040	296	
456.23620	253	1+
458.25619	385	1+
460.25667	321	
462.25076	925	1+
465.33220	165	
471.23820	271	
482.21513	369	1+
499.23724	1262	1+
514.23778	423	1+
514.36220	264	
517.27462	433	1+
525.22057	133	
541.26787	130	
542.23843	1436	1+
550.01804	454	1+
551.93821	383	
585.33878	138	
586.29784	534	1+
630.33833	365	1+
643.27350	134	
649.32744	307	1+
660.28141	837	1+
677.30029	961	1+
718.33455	314	1+
758.42289	264	
790.39144	200	
END IONS

###FS:    #m/z: 489.07164 #charge   1
###MaxRes:#m/z:  0.00000 #charge-128
###MS: 1078
###MSMS: 1081
BEGIN IONS
TITLE=Cmpd 303, AutoMSn(489.0716), 18.3 min
RTINSECONDS=1097.38
SCANS=MS: 1078 MSMS: 1081
PEPMASS=489.07164	37340
CHARGE=1+
325.18298	123	
327.67129	111	
341.18654	160	
343.15765	125	
358.21296	139	
360.17836	304	1+
373.27650	483	
374.19275	436	1+
382.19957	465	1+
397.18743	132	
401.28016	162	
411.21451	159	
414.21730	153	
416.20136	161	
421.19275	315	
422.25228	152	
423.72044	384	1+
423.89093	120	
435.25758	135	
440.24118	197	
441.91100	112	
448.22118	317	
453.23773	254	1+
457.59030	161	
458.23133	658	1+
467.24708	191	
468.25738	864	1+
472.23230	644	1+
473.70796	126	
474.25727	624	
478.90363	128	
480.22547	809	1+
484.91043	492	
485.26507	388	
486.28266	1231	1+
END IONS

###FS:    #m/z: 489.27169 #charge   1
###MaxRes:#m/z:  0.00000 #charge-128
###MS: 1082
###MSMS: 1083
BEGIN IONS
TITLE=Cmpd 304, AutoMSn(489.2717), 18.3 min
RTINSECONDS=1100.42
SCANS=MS: 1082 MSMS: 1083
PEPMASS=489.27169	39760
CHARGE=1+
317.68082	133	
329.66521	134	
340.19344	135	
349.20353	124	
360.15603	203	
360.71678	128	
369.20536	150	
373.27639	427	
374.18453	226	
401.19155	130	
410.19739	259	1+
421.21262	249	1+
423.54942	146	
434.24402	134	
435.75537	127	
443.25619	320	1+
444.74128	201	
447.57089	139	
447.90260	149	
448.21544	282	1+
451.26438	457	1+
457.22759	407	1+
468.24850	128	
468.91025	202	
469.25293	131	
470.26429	254	1+
472.26455	204	
473.24910	1009	1+
478.24575	337	1+
478.57043	197	
479.75232	159	
483.22630	300	1+
484.57810	558	
484.91176	561	
485.27500	1646	1+
487.26630	2024	1+
487.72084	258	
489.25740	2418	1+
END IONS

###FS:    #m/z: 553.79035 #charge   2
###MaxRes:#m/z:  0.00000 #charge-128
###MS: 1082
###MSMS: 1084
BEGIN IONS
TITLE=Cmpd 305, AutoMSn(553.7903), 18.3 min
RTINSECONDS=1100.92
SCANS=MS: 1082 MSMS: 1084
PEPMASS=553.79035	10332
CHARGE=2+
324.18676	157	
359.16374	218	1+
366.18605	138	
377.22475	115	
386.15572	598	1+
395.78143	487	
405.23137	230	1+
408.23078	187	
438.23637	191	
452.13153	101	
466.23740	110	
476.31215	102	
491.21139	110	
499.23206	1207	1+
521.27079	117	
523.25743	107	
532.30817	125	
535.28206	126	
537.27210	240	1+
542.25832	228	1+
546.26321	239	
550.27301	223	
550.99008	201	
552.28051	413	1+
554.28423	1019	1+
571.28599	143	
610.28650	181	
612.32008	501	1+
647.31397	122	
659.32023	147	
677.31774	555	1+
711.33459	246	
726.34145	306	1+
762.40112	480	1+
773.35698	125	
790.41046	553	1+
798.38291	244	1+
815.41298	200	
903.46533	346	1+
1018.51925	135	
END IONS

###FS:    #m/z: 814.44127 #charge   3
###MaxRes:#m/z:  0.00000 #charge-128
###MS: 1082
###MSMS: 1085
BEGIN IONS
TITLE=Cmpd 306, AutoMSn(814.4413), 18.4 min
RTINSECONDS=1101.42
SCANS=MS: 1082 MSMS: 1085
PEPMASS=814.44127	12467
CHARGE=3+
627.96950	204	
814.43880	681	1+
814.77361	491	1+
815.11460	343	
END IONS

###FS:    #m/z: 553.78935 #charge   2
###MaxRes:#m/z:  0.00000 #charge-128
###MS: 1086
###MSMS: 1087
BEGIN IONS
TITLE=Cmpd 307, AutoMSn(553.7893), 18.4 min
RTINSECONDS=1104.45
SCANS=MS: 1086 MSMS: 1087
PEPMASS=553.78935	22363
CHARGE=2+
325.15727	236	
358.16186	154	
373.18977	193	
386.15749	1070	1+
389.18628	157	
395.78166	146	
408.22371	321	1+
438.24153	215	
469.22323	128	
481.24275	118	
488.89736	113	
498.22351	186	
499.23182	786	1+
511.22387	138	
514.23980	218	
532.30959	141	
535.24785	161	
539.30891	125	
543.32165	134	
544.26002	234	1+
550.31154	254	1+
552.29017	809	1+
556.27311	231	
561.04840	164	
565.28848	116	
585.32363	163	
612.31219	647	1+
655.33581	129	
677.30973	276	1+
727.34534	444	1+
762.39506	435	1+
768.40751	204	1+
775.36436	117	
790.39245	793	1+
798.37687	549	1+
815.41115	301	1+
903.50122	231	
905.48134	119	
911.46543	154	
END IONS

###FS:    #m/z: 657.78828 #charge   2
###MaxRes:#m/z:  0.00000 #charge-128
###MS: 1086
###MSMS: 1088
BEGIN IONS
TITLE=Cmpd 308, AutoMSn(657.7883), 18.4 min
RTINSECONDS=1104.95
SCANS=MS: 1086 MSMS: 1088
PEPMASS=657.78828	10882
CHARGE=2+
386.20838	239	
467.74888	171	
546.24232	631	1+
650.26746	103	
655.29507	104	
656.23693	326	
657.32124	157	
659.32494	559	1+
662.34416	119	
769.31388	160	
806.39988	729	1+
1314.56866	2075	1+
END IONS

###FS:    #m/z: 814.44360 #charge   3
###MaxRes:#m/z:  0.00000 #charge-128
###MS: 1086
###MSMS: 1089
BEGIN IONS
TITLE=Cmpd 309, AutoMSn(814.4436), 18.4 min
RTINSECONDS=1105.45
SCANS=MS: 1086 MSMS: 1089
PEPMASS=814.44360	10814
CHARGE=3+
421.19139	119	
814.44885	180	
814.77899	298	1+
815.11523	121	
END IONS

###FS:    #m/z: 553.78825 #charge   2
###MaxRes:#m/z:  0.00000 #charge-128
###MS: 1090
###MSMS: 1091
BEGIN IONS
TITLE=Cmpd 310, AutoMSn(553.7883), 18.5 min
RTINSECONDS=1108.47
SCANS=MS: 1090 MSMS: 1091
PEPMASS=553.78825	22419
CHARGE=2+
339.66343	136	
358.15689	133	
381.70108	489	
386.14967	867	1+
388.15480	160	
401.28776	170	
408.21658	156	
412.24239	118	
463.26102	121	
471.23467	205	
491.58536	192	
499.23636	987	1+
502.26482	333	1+
517.27481	116	
532.29752	123	
535.31668	117	
536.26198	369	1+
542.25139	295	1+
549.28612	926	1+
552.27269	512	1+
554.30214	541	1+
556.29346	247	
558.28610	155	
559.12025	446	1+
582.32819	310	
584.31279	451	1+
612.31011	817	1+
656.34256	295	1+
660.28695	198	
677.32170	428	1+
711.32277	218	1+
727.34309	276	
755.39010	172	
768.39501	115	
773.35118	191	
790.39755	670	1+
798.36055	167	
815.40289	371	1+
838.40289	117	
855.42338	128	
903.45377	617	1+
913.51060	141	
END IONS

###FS:    #m/z: 843.33375 #charge   2
###MaxRes:#m/z:  0.00000 #charge-128
###MS: 1090
###MSMS: 1092
BEGIN IONS
TITLE=Cmpd 311, AutoMSn(843.3338), 18.5 min
RTINSECONDS=1108.97
SCANS=MS: 1090 MSMS: 1092
PEPMASS=843.33375	8523
CHARGE=2+
333.18754	111	
359.15606	108	
386.18735	105	
488.19948	235	
493.22178	461	
500.64583	116	
506.15431	133	
606.29861	223	
621.18746	105	
721.33942	304	
763.26304	242	1+
792.36533	485	1+
842.50575	386	1+
843.34964	141	
1038.42753	173	
1198.46798	109	
1199.46836	110	
END IONS

###FS:    #m/z: 742.88880 #charge   2
###MaxRes:#m/z:  0.00000 #charge-128
###MS: 1090
###MSMS: 1093
BEGIN IONS
TITLE=Cmpd 312, AutoMSn(742.8888), 18.5 min
RTINSECONDS=1109.47
SCANS=MS: 1090 MSMS: 1093
PEPMASS=742.88880	6277
CHARGE=2+
513.27605	118	
544.27841	102	
592.29751	133	
740.10274	117	
744.30844	101	
746.36532	227	1+
875.43041	147	
972.49306	1272	1+
1270.63929	910	1+
END IONS

###FS:    #m/z: 843.33355 #charge   2
###MaxRes:#m/z:  0.00000 #charge-128
###MS: 1094
###MSMS: 1095
BEGIN IONS
TITLE=Cmpd 313, AutoMSn(843.3335), 18.5 min
RTINSECONDS=1112.51
SCANS=MS: 1094 MSMS: 1095
PEPMASS=843.33355	8606
CHARGE=2+
387.09966	112	
488.20484	195	
493.22689	331	
606.30920	378	1+
721.32217	305	
763.25377	102	
792.36229	547	1+
842.48206	126	
843.32031	194	
923.40451	124	
1038.44383	192	
1198.47500	107	
END IONS

###FS:    #m/z: 675.36633 #charge   3
###MaxRes:#m/z:  0.00000 #charge-128
###MS: 1094
###MSMS: 1096
BEGIN IONS
TITLE=Cmpd 314, AutoMSn(675.3663), 18.6 min
RTINSECONDS=1113.01
SCANS=MS: 1094 MSMS: 1096
PEPMASS=675.36633	8541
CHARGE=3+
387.21377	139	
395.78000	203	
415.22123	127	
423.68817	106	
449.20072	179	
461.01406	105	
587.34163	150	
594.80203	136	
670.86563	123	
671.33316	139	
672.31639	286	1+
675.30891	346	1+
676.84194	226	
680.31792	150	
698.26196	107	
772.38839	107	
829.42495	176	
886.44663	102	
END IONS

###FS:    #m/z: 742.88873 #charge   2
###MaxRes:#m/z:  0.00000 #charge-128
###MS: 1094
###MSMS: 1097
BEGIN IONS
TITLE=Cmpd 315, AutoMSn(742.8887), 18.6 min
RTINSECONDS=1113.51
SCANS=MS: 1094 MSMS: 1097
PEPMASS=742.88873	5817
CHARGE=2+
592.29296	116	
635.81421	233	
636.31666	296	1+
743.36285	124	
972.49106	875	1+
END IONS

###FS:    #m/z: 518.62022 #charge   3
###MaxRes:#m/z:  0.00000 #charge-128
###MS: 1098
###MSMS: 1099
BEGIN IONS
TITLE=Cmpd 316, AutoMSn(518.6202), 18.6 min
RTINSECONDS=1116.54
SCANS=MS: 1098 MSMS: 1099
PEPMASS=518.62022	13318
CHARGE=3+
360.15913	134	
381.15133	286	
453.22119	256	1+
470.23451	260	
476.37506	214	
480.22644	1324	1+
487.53448	164	
488.27461	535	1+
491.59083	136	
503.30414	460	1+
511.76144	202	
514.27759	520	1+
516.28470	896	1+
517.96492	191	
518.29525	487	
518.61887	2879	1+
518.95748	2039	1+
519.28287	1762	1+
521.79190	126	
522.27698	505	1+
524.76519	482	1+
535.24389	168	
551.29072	135	
568.30170	254	
577.77923	214	
579.29758	581	
585.29655	149	
591.28130	316	
601.31879	174	
617.41840	302	
633.85753	251	
647.84864	194	
648.33299	343	1+
651.86059	126	
694.32397	744	1+
704.86925	217	
708.89335	157	
732.42974	731	1+
761.37275	606	1+
860.52995	1010	1+
937.43983	848	1+
975.54586	202	
976.56546	349	1+
1050.51973	650	1+
END IONS

###FS:    #m/z: 675.62219 #charge   2
###MaxRes:#m/z:  0.00000 #charge-128
###MS: 1098
###MSMS: 1100
BEGIN IONS
TITLE=Cmpd 317, AutoMSn(675.6222), 18.6 min
RTINSECONDS=1117.04
SCANS=MS: 1098 MSMS: 1100
PEPMASS=675.62219	8180
CHARGE=2+
473.21820	141	
608.31891	106	
621.29537	195	
670.32515	267	1+
671.11430	223	
671.83867	209	1+
673.31709	325	1+
675.62985	128	
678.30710	170	
680.32770	137	
684.20887	148	
689.00439	116	
714.37042	105	
876.34512	111	
END IONS

###FS:    #m/z: 540.69911 #charge   3
###MaxRes:#m/z:  0.00000 #charge-128
###MS: 1098
###MSMS: 1101
BEGIN IONS
TITLE=Cmpd 318, AutoMSn(540.6991), 18.6 min
RTINSECONDS=1117.54
SCANS=MS: 1098 MSMS: 1101
PEPMASS=540.69911	7665
CHARGE=3+
417.24086	100	
422.22096	195	
431.77810	112	
434.21783	181	
440.73011	131	
460.25876	148	
472.28304	115	
476.25017	121	
488.78178	114	
490.22927	112	
504.31752	409	1+
509.23818	175	
518.26825	120	
520.26167	170	
524.25844	118	
532.26772	100	
536.27935	183	
537.27865	654	1+
539.27264	1772	1+
544.29582	138	
550.98879	112	
559.13115	108	
732.42792	163	
975.55518	114	
END IONS

###FS:    #m/z: 518.61949 #charge   3
###MaxRes:#m/z:  0.00000 #charge-128
###MS: 1102
###MSMS: 1103
BEGIN IONS
TITLE=Cmpd 319, AutoMSn(518.6195), 18.7 min
RTINSECONDS=1120.57
SCANS=MS: 1102 MSMS: 1103
PEPMASS=518.61949	92519
CHARGE=3+
363.13920	732	
381.14998	1399	
473.24221	834	
480.22085	5376	1+
488.28042	1220	
504.31662	1454	
511.77209	768	
512.28056	1465	1+
512.61780	2226	1+
512.95244	1075	
517.95494	918	
518.28939	1805	
518.62017	40044	1+
518.95563	29127	1+
519.28776	16481	1+
525.76812	1626	
526.26706	1183	
568.30790	793	
577.28077	695	
579.28555	3333	1+
582.29982	752	
582.80320	774	
591.29159	1941	
591.79028	1294	
617.40373	903	
633.83188	1185	
634.33806	1211	
694.31769	3868	1+
732.43293	4738	1+
860.52787	671	
860.53441	2635	1+
937.44055	4997	1+
975.55552	993	
1294.64975	4175	1+
1416.78449	4175	1+
END IONS

###FS:    #m/z: 777.42149 #charge   2
###MaxRes:#m/z:  0.00000 #charge-128
###MS: 1102
###MSMS: 1104
BEGIN IONS
TITLE=Cmpd 320, AutoMSn(777.4215), 18.7 min
RTINSECONDS=1121.07
SCANS=MS: 1102 MSMS: 1104
PEPMASS=777.42149	16543
CHARGE=2+
363.12401	110	
373.27904	187	
381.14795	383	
480.21704	694	1+
504.32792	121	
517.24976	109	
579.29368	243	1+
617.42264	172	
647.83747	195	
694.30677	168	
704.38209	134	
708.89071	339	
709.38542	202	
769.89933	123	
776.93365	143	
779.91488	140	
861.53901	121	
938.44388	139	
975.55181	117	
1302.73322	130	
1553.83633	4476	1+
END IONS

###FS:    #m/z: 537.81637 #charge   2
###MaxRes:#m/z:  0.00000 #charge-128
###MS: 1102
###MSMS: 1105
BEGIN IONS
TITLE=Cmpd 321, AutoMSn(537.8164), 18.7 min
RTINSECONDS=1121.57
SCANS=MS: 1102 MSMS: 1105
PEPMASS=537.81637	15793
CHARGE=2+
381.14932	201	
387.19225	277	
401.20904	130	
409.22171	128	
418.25083	129	
421.18463	158	
437.70020	129	
445.22128	112	
452.21598	259	1+
456.22847	152	
469.22607	117	
480.22213	495	1+
493.18194	103	
500.28460	104	
504.31477	349	
506.31662	149	
517.27090	422	1+
522.28020	110	
531.25445	109	
533.27474	174	
534.28611	494	1+
536.26482	489	1+
538.27377	324	
539.25326	1169	1+
550.98699	333	
555.24912	110	
564.26489	124	
579.29255	123	
607.26385	107	
617.39752	133	
808.49599	304	1+
975.56365	133	
END IONS

###FS:    #m/z: 518.61964 #charge   3
###MaxRes:#m/z:  0.00000 #charge-128
###MS: 1106
###MSMS: 1107
BEGIN IONS
TITLE=Cmpd 322, AutoMSn(518.6196), 18.7 min
RTINSECONDS=1124.59
SCANS=MS: 1106 MSMS: 1107
PEPMASS=518.61964	156102
CHARGE=3+
381.15001	2036	
480.22089	7682	1+
488.27784	1775	
504.31829	2268	
512.61717	1594	
512.94759	2037	
513.28294	1241	
517.94943	2066	
518.27832	2619	
518.61974	66736	1+
518.95444	46231	1+
519.28708	27683	1+
525.76539	3273	
526.26766	1755	
577.28750	1300	
579.29116	4654	1+
582.30093	1131	
591.28756	2850	
591.79389	1778	
617.40483	2238	
633.83339	1224	
634.33252	1417	
694.31653	5144	1+
708.89660	1949	
709.39718	2006	
732.43105	6093	1+
860.53192	3672	1+
937.44126	6314	1+
975.55188	1163	
1294.64935	6929	1+
END IONS

###FS:    #m/z: 777.42332 #charge   2
###MaxRes:#m/z:  0.00000 #charge-128
###MS: 1106
###MSMS: 1108
BEGIN IONS
TITLE=Cmpd 323, AutoMSn(777.4233), 18.8 min
RTINSECONDS=1125.09
SCANS=MS: 1106 MSMS: 1108
PEPMASS=777.42332	30219
CHARGE=2+
373.44998	128	
381.14717	238	
469.21579	121	
480.21689	367	
504.31703	191	
541.49178	145	
579.28610	519	1+
592.28888	128	
617.42079	186	
633.84256	189	
690.38361	202	
694.31469	188	
704.39742	124	
708.91423	187	
709.39407	105	
732.42384	102	
741.81732	105	
768.91294	146	
822.41285	105	
860.51005	152	
861.60982	100	
937.44260	151	
975.56543	125	
1050.52969	102	
1074.61609	152	
1294.65656	431	1+
1302.75248	110	
1553.84247	7846	1+
END IONS

###FS:    #m/z: 537.81641 #charge   2
###MaxRes:#m/z:  0.00000 #charge-128
###MS: 1106
###MSMS: 1109
BEGIN IONS
TITLE=Cmpd 324, AutoMSn(537.8164), 18.8 min
RTINSECONDS=1125.59
SCANS=MS: 1106 MSMS: 1109
PEPMASS=537.81641	25834
CHARGE=2+
343.16440	163	
358.22108	111	
369.17983	174	
373.27856	122	
381.15187	137	
384.16840	103	
390.74486	167	
460.28476	120	
460.71626	136	
465.23141	141	
469.22939	207	
472.24121	115	
480.21929	356	1+
504.31751	240	
521.26646	101	
533.28434	160	
534.28593	354	1+
536.26581	506	1+
538.29676	851	1+
543.31065	107	
557.35155	141	
575.29300	145	
579.28356	117	
589.83036	103	
618.40565	149	
694.31354	215	
725.44647	159	
732.43542	234	1+
773.37407	223	1+
808.49814	304	1+
826.50819	199	
828.48720	215	1+
975.55002	152	
END IONS

###FS:    #m/z: 777.42383 #charge   2
###MaxRes:#m/z:  0.00000 #charge-128
###MS: 1110
###MSMS: 1111
BEGIN IONS
TITLE=Cmpd 325, AutoMSn(777.4238), 18.8 min
RTINSECONDS=1128.62
SCANS=MS: 1110 MSMS: 1111
PEPMASS=777.42383	27622
CHARGE=2+
373.28299	284	1+
381.14855	204	
452.22162	107	
478.23888	123	
480.22411	258	
579.28669	231	
617.40482	245	
634.32887	112	
647.82597	123	
648.33155	205	
694.31404	152	
704.35798	199	
704.86818	103	
708.88140	126	
709.39573	178	
776.39593	102	
860.55180	128	
937.42642	173	
1074.62619	115	
1553.83558	4663	1+
END IONS

###FS:    #m/z: 537.81863 #charge   2
###MaxRes:#m/z:  0.00000 #charge-128
###MS: 1110
###MSMS: 1112
BEGIN IONS
TITLE=Cmpd 326, AutoMSn(537.8186), 18.8 min
RTINSECONDS=1129.12
SCANS=MS: 1110 MSMS: 1112
PEPMASS=537.81863	23448
CHARGE=2+
341.14153	137	
343.16260	140	
373.27955	199	
405.21764	128	
421.18827	124	
433.88702	128	
435.20710	136	
438.20680	120	
442.23818	165	
452.23099	139	
455.27164	124	
472.30232	152	
480.22098	451	
504.31791	141	
516.27111	121	
518.27157	208	1+
521.31919	144	
524.25107	148	
534.29759	1263	1+
538.29023	693	1+
540.28137	605	1+
543.31563	209	
550.99572	268	
558.34900	141	
579.28002	134	
590.29352	123	
694.32087	120	
725.45750	347	1+
732.42573	190	
776.43077	146	
808.49087	477	1+
826.50664	396	1+
END IONS

###FS:    #m/z: 525.76623 #charge   2
###MaxRes:#m/z:  0.00000 #charge-128
###MS: 1110
###MSMS: 1113
BEGIN IONS
TITLE=Cmpd 327, AutoMSn(525.7662), 18.8 min
RTINSECONDS=1129.62
SCANS=MS: 1110 MSMS: 1113
PEPMASS=525.76623	16476
CHARGE=2+
360.14971	106	
363.13437	116	
373.27250	140	
452.21175	175	
458.77729	112	
468.22106	142	
469.73276	105	
475.23186	109	
480.22435	633	1+
488.28099	116	
508.22472	108	
521.29871	101	
522.27444	517	1+
524.26814	1492	1+
529.26632	289	
533.93888	449	
546.26097	297	1+
547.80475	112	
585.33423	131	
596.29001	105	
617.41284	101	
668.32260	111	
694.33104	104	
729.35472	125	
END IONS

###FS:    #m/z: 743.33729 #charge   3
###MaxRes:#m/z:  0.00000 #charge-128
###MS: 1114
###MSMS: 1115
BEGIN IONS
TITLE=Cmpd 328, AutoMSn(743.3373), 18.9 min
RTINSECONDS=1132.64
SCANS=MS: 1114 MSMS: 1115
PEPMASS=743.33729	22186
CHARGE=3+
558.24535	122	
563.33240	221	
614.29697	183	
619.21072	175	
634.20818	198	
661.27030	190	
661.85243	127	
668.28795	154	
678.34947	279	1+
694.64581	267	
694.99058	156	
695.31697	376	
741.33622	184	
741.83407	142	
744.39779	216	
747.30143	244	
754.86646	425	1+
767.44854	401	
776.28957	3005	1+
785.04508	156	
785.58115	430	
804.88537	138	
805.39522	121	
861.38306	506	1+
861.38942	164	
876.45839	526	
885.89124	123	
889.37012	3336	1+
986.42132	430	1+
993.93757	135	
1036.50766	131	
2081.92990	572	1+
END IONS

###FS:    #m/z: 625.82368 #charge   2
###MaxRes:#m/z:  0.00000 #charge-128
###MS: 1114
###MSMS: 1116
BEGIN IONS
TITLE=Cmpd 329, AutoMSn(625.8237), 18.9 min
RTINSECONDS=1133.14
SCANS=MS: 1114 MSMS: 1116
PEPMASS=625.82368	16702
CHARGE=2+
343.18955	104	
419.69484	258	
462.23163	159	
468.23162	196	
486.22294	105	
510.73208	223	1+
538.24272	148	
581.30089	306	1+
606.30335	112	
609.35053	103	
624.36818	121	
626.31943	397	1+
634.60756	262	
652.28567	216	
668.30120	629	1+
678.90707	120	
679.36511	197	
701.32205	241	
739.32755	762	1+
748.41913	165	
767.37782	117	
810.36185	192	
820.33983	214	1+
838.38387	723	1+
864.43487	108	
951.45333	579	1+
967.48258	628	1+
1004.47582	217	
1022.49301	1528	1+
END IONS

###FS:    #m/z: 491.60952 #charge   3
###MaxRes:#m/z:  0.00000 #charge-128
###MS: 1114
###MSMS: 1117
BEGIN IONS
TITLE=Cmpd 330, AutoMSn(491.6095), 18.9 min
RTINSECONDS=1133.65
SCANS=MS: 1114 MSMS: 1117
PEPMASS=491.60952	9059
CHARGE=3+
336.20064	178	
357.20337	173	
359.18472	245	1+
368.23197	309	
373.18919	701	1+
384.22704	208	
385.25567	2504	1+
386.15105	620	
387.20540	256	
401.28454	348	
403.18563	172	
405.23964	295	
421.21069	192	
446.23987	247	
453.23984	262	1+
456.29224	2141	1+
469.26763	262	1+
471.24892	478	1+
487.24676	281	
488.27253	820	1+
488.75156	295	1+
490.27100	1080	1+
492.26879	936	1+
494.26757	1055	1+
499.23625	650	1+
515.25641	188	
531.30662	382	1+
537.81757	180	
542.24372	448	1+
553.29418	838	1+
570.33459	7485	1+
581.30273	906	1+
582.80955	173	
585.32991	524	1+
589.33959	174	
591.31765	311	
591.83529	273	
598.83652	348	
612.30240	242	1+
650.32091	294	1+
654.35394	300	1+
655.34435	273	
660.27886	797	1+
666.38440	421	
677.31215	2062	1+
683.41883	2907	1+
726.36167	181	
762.39572	1612	1+
762.40247	188	
773.35680	178	
790.39231	2215	1+
876.49974	489	1+
903.48903	178	
956.54471	442	1+
984.51278	544	1+
END IONS

###FS:    #m/z: 490.93545 #charge   2
###MaxRes:#m/z:  0.00000 #charge-128
###MS: 1118
###MSMS: 1119
BEGIN IONS
TITLE=Cmpd 331, AutoMSn(490.9355), 18.9 min
RTINSECONDS=1136.67
SCANS=MS: 1118 MSMS: 1119
PEPMASS=490.93545	36065
CHARGE=2+
330.64710	216	
336.20188	219	
340.16240	266	
350.69282	265	
368.22671	372	
385.25225	3310	1+
386.15696	996	1+
389.72096	262	
401.28268	213	
429.72252	246	
438.24400	696	1+
456.29006	3156	1+
471.24371	595	1+
488.26719	1192	1+
490.26894	2254	1+
494.27717	568	
495.65184	668	
496.25823	200	
499.23175	1304	1+
500.70837	275	
514.23791	253	
532.32296	241	
542.24152	554	
553.30409	1229	1+
570.33495	10820	1+
581.29934	939	1+
585.31307	465	1+
590.32837	576	1+
591.82949	421	
598.82209	229	
612.32920	294	
649.30956	605	1+
660.27879	320	
662.28545	260	
666.39311	928	1+
677.30839	3359	1+
683.41729	4146	1+
694.38834	350	
726.35829	323	
745.36283	748	1+
758.40011	295	
762.39621	2960	1+
790.39207	2758	1+
796.50670	273	
956.51749	209	
978.53304	1074	1+
END IONS

###FS:    #m/z: 625.82387 #charge   2
###MaxRes:#m/z:  0.00000 #charge-128
###MS: 1118
###MSMS: 1120
BEGIN IONS
TITLE=Cmpd 332, AutoMSn(625.8239), 19.0 min
RTINSECONDS=1137.17
SCANS=MS: 1118 MSMS: 1120
PEPMASS=625.82387	25068
CHARGE=2+
353.17103	176	
371.19445	117	
462.72904	200	
476.22636	182	
527.21343	120	
555.21486	371	1+
582.31382	132	
608.29225	139	
621.28688	110	
622.33040	525	1+
625.27179	153	
626.30544	673	1+
634.60671	172	
652.30688	167	
654.28021	136	
668.30813	257	
701.31223	185	
739.34144	523	1+
748.39689	120	
767.37217	155	
774.46249	106	
782.89486	101	
838.38387	1535	1+
853.33670	106	
923.44506	114	
935.44004	136	
951.45801	446	1+
967.48202	715	1+
1022.49267	2110	1+
1066.55072	333	
1250.62581	547	1+
END IONS

###FS:    #m/z: 743.58583 #charge   2
###MaxRes:#m/z:  0.00000 #charge-128
###MS: 1118
###MSMS: 1121
BEGIN IONS
TITLE=Cmpd 333, AutoMSn(743.5858), 19.0 min
RTINSECONDS=1137.67
SCANS=MS: 1118 MSMS: 1121
PEPMASS=743.58583	16661
CHARGE=2+
386.20339	128	
388.64646	238	
431.19273	167	
438.72335	186	
445.20369	159	
494.20588	107	
558.24268	164	
563.33695	306	1+
592.32034	152	
670.80590	105	
678.35872	133	
738.39958	134	
741.34191	368	1+
747.29415	183	
754.88049	124	
767.45002	104	
776.28667	1261	1+
785.58960	322	
805.40062	142	
876.47070	306	
889.37240	1537	1+
929.41641	135	
1042.96883	122	
END IONS

###FS:    #m/z: 491.60933 #charge   3
###MaxRes:#m/z:  0.00000 #charge-128
###MS: 1122
###MSMS: 1123
BEGIN IONS
TITLE=Cmpd 334, AutoMSn(491.6093), 19.0 min
RTINSECONDS=1140.7
SCANS=MS: 1122 MSMS: 1123
PEPMASS=491.60933	53361
CHARGE=3+
336.20678	289	
343.17908	437	1+
368.22265	455	
385.25398	3431	1+
386.14727	1249	
387.18745	369	1+
391.74893	248	
395.70530	671	
401.29350	428	
403.17354	248	
407.20869	426	1+
452.74546	275	
456.29101	2494	1+
487.28817	331	
488.26596	997	1+
490.26723	1101	1+
492.27947	1624	1+
492.90946	261	
499.23741	1121	1+
500.64906	351	
501.55918	346	
509.26062	438	1+
532.30884	824	1+
542.24630	632	
544.78860	245	
550.03573	249	
553.31300	732	
570.33619	12407	1+
581.30279	1413	1+
585.33254	234	
586.29831	668	1+
599.33103	380	
612.31898	559	1+
649.31520	631	1+
655.35997	334	
660.29064	580	1+
666.39148	1235	1+
677.31058	3270	1+
681.30158	456	1+
683.41676	5369	1+
694.38392	457	
726.35407	503	
745.38876	736	1+
762.40085	3226	1+
773.36296	300	
790.39128	1948	1+
796.50257	335	
858.44528	403	1+
875.49908	868	1+
903.47489	415	
956.53847	252	
996.47550	1032	1+
1181.65438	1748	1+
END IONS

###FS:    #m/z: 625.82522 #charge   2
###MaxRes:#m/z:  0.00000 #charge-128
###MS: 1122
###MSMS: 1124
BEGIN IONS
TITLE=Cmpd 335, AutoMSn(625.8252), 19.0 min
RTINSECONDS=1141.2
SCANS=MS: 1122 MSMS: 1124
PEPMASS=625.82522	22294
CHARGE=2+
468.22643	120	
485.24275	100	
491.27305	127	
510.18649	103	
513.32967	101	
539.25768	105	
543.24441	107	
555.23635	171	
580.27314	117	
582.31489	157	
604.31687	103	
617.31411	108	
622.31522	120	
623.30048	275	1+
625.81708	108	
626.31819	912	1+
632.55900	216	
638.71175	133	
654.27043	127	
668.30697	336	
739.33230	274	
766.35693	215	1+
775.50093	115	
838.37463	1367	1+
862.50320	106	
881.45053	102	
935.43455	183	
951.45642	120	
951.45899	374	1+
967.47401	493	1+
1022.49392	1617	1+
END IONS

###FS:    #m/z: 736.90831 #charge   2
###MaxRes:#m/z:  0.00000 #charge-128
###MS: 1122
###MSMS: 1125
BEGIN IONS
TITLE=Cmpd 336, AutoMSn(736.9083), 19.0 min
RTINSECONDS=1141.7
SCANS=MS: 1122 MSMS: 1125
PEPMASS=736.90831	11381
CHARGE=2+
493.21441	100	
499.23384	103	
515.27725	101	
668.70517	104	
738.40753	164	
956.53120	309	1+
1181.64789	1101	1+
1181.66975	101	
1472.80900	725	1+
END IONS

###FS:    #m/z: 444.71996 #charge   2
###MaxRes:#m/z:  0.00000 #charge-128
###MS: 1126
###MSMS: 1127
BEGIN IONS
TITLE=Cmpd 337, AutoMSn(444.7200), 19.1 min
RTINSECONDS=1144.72
SCANS=MS: 1126 MSMS: 1127
PEPMASS=444.71996	11088
CHARGE=2+
321.17947	285	
344.14164	120	
351.21848	105	
361.15685	157	
371.18421	124	
426.22086	168	
429.23430	268	1+
434.25620	694	1+
440.21527	156	
441.26782	530	1+
444.25377	403	
446.26335	711	1+
448.25132	269	
449.25880	529	
455.30542	179	
577.26032	193	
594.28902	1956	1+
741.35865	760	1+
END IONS

###FS:    #m/z: 618.61822 #charge   3
###MaxRes:#m/z:  0.00000 #charge-128
###MS: 1126
###MSMS: 1128
BEGIN IONS
TITLE=Cmpd 338, AutoMSn(618.6182), 19.1 min
RTINSECONDS=1145.22
SCANS=MS: 1126 MSMS: 1128
PEPMASS=618.61822	10847
CHARGE=3+
382.17307	145	
450.24457	124	
457.71617	108	
508.31931	132	
512.78697	229	
513.29160	133	
545.22620	331	
550.71030	122	
609.35742	803	1+
614.29869	211	
616.30307	595	1+
618.61911	196	
619.31962	599	1+
624.24848	103	
637.29859	102	
690.80151	107	
721.41698	108	
737.40032	506	1+
744.45876	115	
774.47448	130	
810.36933	270	
810.88037	132	
853.88834	452	1+
861.49137	292	1+
1242.67765	1828	1+
END IONS

###FS:    #m/z: 414.89742 #charge   3
###MaxRes:#m/z:  0.00000 #charge-128
###MS: 1126
###MSMS: 1129
BEGIN IONS
TITLE=Cmpd 339, AutoMSn(414.8974), 19.1 min
RTINSECONDS=1145.72
SCANS=MS: 1126 MSMS: 1129
PEPMASS=414.89742	8916
CHARGE=3+
312.20986	103	
345.17294	121	
362.23429	384	
371.22583	270	
376.19337	128	
380.20411	160	
393.22167	137	
396.25844	125	
402.25440	143	
410.23530	153	
412.23417	593	1+
414.24244	677	1+
416.25085	882	1+
418.24087	692	1+
419.69782	101	
425.02195	790	
472.26991	109	
473.27689	379	1+
491.27959	505	1+
503.78791	147	
512.78463	259	
604.36436	919	1+
697.03317	164	
717.44198	221	
773.42696	230	1+
774.47118	677	1+
838.36715	164	
861.51199	1123	1+
END IONS

###FS:    #m/z: 602.31458 #charge   2
###MaxRes:#m/z:  0.00000 #charge-128
###MS: 1130
###MSMS: 1131
BEGIN IONS
TITLE=Cmpd 340, AutoMSn(602.3146), 19.1 min
RTINSECONDS=1148.74
SCANS=MS: 1130 MSMS: 1131
PEPMASS=602.31458	49398
CHARGE=2+
352.67411	163	
369.12291	208	
379.20763	224	1+
386.15900	1301	1+
390.19867	236	1+
395.69923	370	1+
397.20234	487	
408.22145	792	1+
412.22289	551	1+
417.21134	198	
438.24487	268	
441.75933	171	
443.72326	312	1+
447.72018	251	1+
452.24894	226	1+
454.22263	230	
471.23967	342	
477.24590	245	1+
482.21618	351	1+
499.23314	3647	1+
500.75348	388	
508.25884	569	1+
514.24885	351	1+
516.26026	506	1+
522.27598	239	
542.25597	203	
543.27892	352	1+
550.98981	200	
572.28326	528	1+
583.32266	597	1+
586.31367	195	
591.33379	268	1+
595.29304	391	1+
598.29934	199	
601.29480	503	1+
604.30325	452	1+
612.31777	2709	1+
627.32888	189	
629.34451	233	
655.31900	332	1+
670.31059	187	
677.31286	1134	1+
681.33912	220	1+
702.40246	266	1+
709.32945	464	1+
726.36268	2011	1+
740.41433	173	
752.37517	207	
762.38838	1008	1+
768.39785	676	1+
773.37678	279	1+
780.36740	393	1+
790.39691	1103	1+
797.39825	2565	1+
806.82009	595	
816.40511	198	
854.45151	251	
884.45110	283	1+
895.43275	751	1+
897.43287	192	
903.47418	1453	1+
912.47603	615	1+
925.49102	271	1+
953.48903	219	1+
1000.48365	214	
1017.51712	2506	1+
1028.13528	386	
1071.51627	580	1+
1088.55949	2495	1+
END IONS

###FS:    #m/z: 444.71912 #charge   2
###MaxRes:#m/z:  0.00000 #charge-128
###MS: 1130
###MSMS: 1132
BEGIN IONS
TITLE=Cmpd 341, AutoMSn(444.7191), 19.2 min
RTINSECONDS=1149.25
SCANS=MS: 1130 MSMS: 1132
PEPMASS=444.71912	43875
CHARGE=2+
308.10940	128	
321.17507	1314	1+
330.18353	224	
343.13628	231	
361.15157	655	1+
364.17971	199	
371.18610	138	
379.18592	143	
381.15246	216	
398.21772	108	
401.16830	107	
410.26674	109	
416.24691	290	
421.19089	381	1+
426.24422	132	
427.18525	100	
428.26079	142	
430.17064	316	
434.25751	1343	1+
440.25369	174	
442.28066	306	1+
444.24810	517	1+
446.24853	1390	1+
449.25246	343	
453.14303	174	
455.17940	160	
490.21107	222	
504.26308	101	
508.22091	248	
558.25403	144	
576.27188	561	1+
594.29183	5451	1+
705.35369	114	
725.35555	137	
741.36079	2958	1+
END IONS

###FS:    #m/z: 618.77821 #charge   3
###MaxRes:#m/z:  0.00000 #charge-128
###MS: 1130
###MSMS: 1133
BEGIN IONS
TITLE=Cmpd 342, AutoMSn(618.7782), 19.2 min
RTINSECONDS=1149.75
SCANS=MS: 1130 MSMS: 1133
PEPMASS=618.77821	12015
CHARGE=3+
389.21392	120	
414.24287	125	
503.22108	105	
509.76299	134	
516.24504	106	
538.16893	143	
562.27816	103	
564.28849	166	
576.17115	113	
609.37359	326	
611.38581	102	
614.31419	301	1+
616.30013	404	1+
618.29430	260	
619.29164	264	
620.30509	566	1+
622.32361	929	1+
629.33057	116	
720.40681	121	
737.39494	327	1+
752.85728	105	
767.46436	209	
774.45452	186	
810.37886	162	
810.88359	129	
854.40245	276	
861.48821	115	
902.47247	116	
915.49946	110	
954.37093	231	1+
1129.55300	101	
1241.64998	1960	1+
END IONS

###FS:    #m/z: 602.31587 #charge   2
###MaxRes:#m/z:  0.00000 #charge-128
###MS: 1134
###MSMS: 1135
BEGIN IONS
TITLE=Cmpd 343, AutoMSn(602.3159), 19.2 min
RTINSECONDS=1152.77
SCANS=MS: 1134 MSMS: 1135
PEPMASS=602.31587	337282
CHARGE=2+
358.16349	1081	1+
369.13287	445	
372.18866	437	
379.20789	808	1+
382.20806	2751	1+
385.15686	721	
387.17369	1975	1+
397.20674	1567	1+
402.17955	490	
403.17863	1332	1+
406.21722	575	1+
407.70575	553	1+
409.22308	1295	1+
412.24724	861	
430.20975	1342	1+
438.24438	1276	
442.72907	1227	1+
454.23691	853	1+
457.22113	649	1+
471.23640	4147	1+
477.25300	988	1+
482.22150	1241	1+
487.24753	757	1+
497.23975	609	1+
499.23654	17704	1+
507.25796	523	1+
515.26055	1039	1+
517.27313	1381	1+
521.30953	488	
530.78377	723	1+
542.26083	1962	1+
550.01468	810	1+
555.26386	799	1+
565.28694	421	
568.27356	512	1+
570.27922	767	1+
572.28738	3121	1+
584.31485	2992	1+
590.33251	1244	1+
592.31912	704	1+
593.80005	651	
594.30344	630	
595.28915	1067	1+
599.32369	527	
601.31028	1886	1+
610.29797	427	1+
612.31512	12459	1+
627.32766	1513	1+
629.33307	1277	1+
637.68652	413	
639.31014	446	1+
649.30655	686	1+
655.32425	2392	1+
660.29238	1078	1+
662.30016	769	1+
668.32160	451	1+
670.31786	1200	1+
677.31258	5823	1+
681.32937	3311	1+
689.36074	493	
698.37131	462	
699.37125	1134	1+
703.36691	718	1+
709.33736	2674	1+
719.22600	532	
726.35756	11987	1+
737.33205	647	
740.41440	1477	1+
743.39127	1188	1+
745.36775	1445	1+
752.37385	1843	1+
762.39701	6491	1+
768.40276	3362	1+
771.30122	9073	1+
773.37102	1549	1+
775.37575	1515	1+
777.43644	1340	1+
777.62412	432	
778.37713	857	1+
780.37335	3389	1+
781.44618	857	1+
790.39243	11305	1+
797.39669	15871	1+
802.77232	787	
806.80855	1090	
815.42746	4186	1+
832.44623	571	1+
845.38740	572	1+
854.45437	1509	1+
858.43899	950	1+
862.41629	1655	1+
872.39653	535	1+
875.48305	478	
876.47486	2557	1+
882.46391	1076	1+
886.43808	2682	1+
889.42316	1016	1+
892.41392	442	
895.42479	643	1+
895.43079	5586	1+
903.46844	11670	1+
912.46678	1910	
913.47711	2624	1+
925.49103	3062	1+
929.46769	1082	1+
944.45875	712	1+
953.49306	1452	1+
958.42653	654	1+
960.46221	717	1+
972.50867	619	1+
975.47707	1556	1+
989.52315	1314	1+
1000.49256	7117	1+
1017.52084	17012	1+
1043.53689	3372	1+
1060.55497	597	
1061.55154	1006	1+
1061.55286	514	
1071.53261	3610	1+
1072.30258	420	
1088.55448	17594	1+
1203.61477	1442	1+
END IONS

###FS:    #m/z: 444.71935 #charge   2
###MaxRes:#m/z:  0.00000 #charge-128
###MS: 1134
###MSMS: 1136
BEGIN IONS
TITLE=Cmpd 344, AutoMSn(444.7193), 19.2 min
RTINSECONDS=1153.27
SCANS=MS: 1134 MSMS: 1136
PEPMASS=444.71935	66427
CHARGE=2+
308.09843	112	
321.17684	2385	1+
330.17820	180	
343.13719	630	1+
356.36295	100	
361.15077	1217	1+
364.16813	212	
372.20081	130	
378.22000	115	
395.77963	104	
416.24501	527	1+
421.19621	534	
427.19295	150	
430.17814	334	
434.26109	2519	1+
441.25744	138	
442.27285	430	1+
444.24910	471	1+
446.26265	611	1+
448.24961	615	1+
455.18057	383	
455.30931	252	
462.28213	369	
468.22806	126	
490.21266	205	
503.28504	209	
506.21930	121	
508.22398	354	1+
511.15458	105	
559.25302	106	
576.28506	610	
577.26358	867	1+
594.29192	6687	1+
613.27586	104	
723.34301	154	
741.35726	3814	1+
END IONS

###FS:    #m/z: 701.34109 #charge   2
###MaxRes:#m/z:  0.00000 #charge-128
###MS: 1134
###MSMS: 1137
BEGIN IONS
TITLE=Cmpd 345, AutoMSn(701.3411), 19.2 min
RTINSECONDS=1153.77
SCANS=MS: 1134 MSMS: 1137
PEPMASS=701.34109	16241
CHARGE=2+
343.19323	309	
442.25016	140	
449.25497	137	
464.20199	140	
477.22875	117	
482.21053	119	
495.24238	133	
547.75527	130	
560.26790	223	
560.76469	175	
574.31368	148	
602.81620	110	
618.78778	114	
661.34580	153	
696.28641	366	1+
717.32708	171	
777.31311	116	
795.35531	208	
904.31544	228	
951.40983	470	1+
960.41136	113	
1050.50365	175	
1059.49507	248	
1060.47973	174	
1137.52839	256	
1215.60029	115	
1216.59163	152	
END IONS

###FS:    #m/z: 602.31674 #charge   2
###MaxRes:#m/z:  0.00000 #charge-128
###MS: 1138
###MSMS: 1139
BEGIN IONS
TITLE=Cmpd 346, AutoMSn(602.3167), 19.3 min
RTINSECONDS=1156.79
SCANS=MS: 1138 MSMS: 1139
PEPMASS=602.31674	750323
CHARGE=2+
343.18455	1427	1+
350.19975	744	
358.15230	3087	1+
363.19557	967	1+
364.46897	1450	
365.17837	921	
369.12705	931	
379.20832	1562	1+
385.16059	901	
386.15657	21299	1+
386.68895	1275	1+
394.69871	5044	1+
395.20311	2116	1+
397.20804	3877	1+
402.18045	738	
403.18233	3152	1+
409.22191	2483	1+
412.25167	1620	1+
414.23561	852	
429.73204	1153	1+
430.20647	2073	1+
442.74066	862	
457.22070	2220	1+
465.25076	701	
471.23778	7129	1+
474.24153	884	
477.24941	1760	1+
482.22225	2797	1+
497.23087	1468	1+
499.23501	33974	1+
514.25033	1942	1+
516.26196	986	
517.27529	3992	1+
521.30818	1125	
527.25410	1000	
542.25329	3217	1+
555.26910	813	
565.29580	835	1+
568.27651	2201	1+
572.28633	6587	1+
584.31736	5509	1+
590.32669	3101	1+
595.28644	2528	1+
610.30006	945	1+
612.31588	23005	1+
627.33108	2601	1+
629.33796	3552	1+
639.30989	1119	1+
655.32090	4725	1+
660.28904	2345	1+
662.29535	2161	1+
667.29270	1227	1+
670.32452	3000	1+
677.31096	11303	1+
681.32967	5933	1+
686.35161	906	1+
698.36605	2557	1+
703.39313	1337	1+
706.38409	738	
709.33454	6232	1+
719.22615	760	
726.35780	23756	1+
737.34130	925	
740.40928	2573	1+
743.38722	2753	1+
745.37222	2440	1+
747.36353	1029	1+
752.38536	2758	1+
762.39717	15348	1+
768.40826	1891	
769.39986	4913	1+
773.36477	2641	1+
774.35446	2103	1+
775.37385	3144	1+
777.61618	1043	
779.38476	1024	
780.37107	6286	1+
785.57582	729	
790.38988	25638	1+
797.39502	34126	1+
811.43211	1963	1+
815.42707	8849	1+
844.39042	1532	1+
854.45265	3318	1+
862.41118	4542	1+
872.39585	1244	1+
875.47437	8378	1+
882.45323	2625	1+
886.43321	5875	1+
889.42283	1799	1+
894.44258	992	1+
895.43248	10075	1+
903.46783	26766	1+
908.47682	2818	1+
912.46177	7802	1+
925.49040	7263	1+
930.47283	1179	1+
943.43623	691	
953.48656	3123	1+
958.44941	723	
958.44993	943	1+
960.45940	1071	
972.49652	2726	1+
975.47932	3940	1+
983.47957	819	1+
989.53083	2572	1+
1000.48830	11871	1+
1017.52032	36556	1+
1030.09299	773	
1043.54132	5209	1+
1060.56323	6673	1+
1071.52710	8351	1+
1088.55543	39581	1+
1186.59244	2955	1+
1203.61588	2476	1+
END IONS

###FS:    #m/z: 559.79956 #charge   2
###MaxRes:#m/z:  0.00000 #charge-128
###MS: 1138
###MSMS: 1140
BEGIN IONS
TITLE=Cmpd 347, AutoMSn(559.7996), 19.3 min
RTINSECONDS=1157.29
SCANS=MS: 1138 MSMS: 1140
PEPMASS=559.79956	39354
CHARGE=2+
333.11752	143	
345.14926	182	
355.20176	269	
357.17132	206	
372.18119	540	
374.17861	472	
375.17768	944	1+
390.19997	1551	1+
402.18165	1097	1+
425.25448	167	
452.23223	1175	1+
463.17037	128	
470.25127	257	1+
485.24388	672	1+
489.27123	130	
498.25854	256	
503.27862	3585	1+
509.27149	423	
515.26157	482	1+
543.28887	234	
550.98964	602	
556.30011	246	
557.28858	1078	1+
562.28541	180	
563.31195	419	1+
588.32247	160	
597.40900	130	
598.33584	168	
616.35612	924	1+
644.31030	427	1+
672.38947	136	
673.38608	5929	1+
682.08322	374	
726.41448	158	
744.42397	5996	1+
754.54682	558	
886.43822	1468	1+
896.38017	172	
903.47222	119	
904.45545	11340	1+
913.51616	427	1+
915.35454	141	
END IONS

###FS:    #m/z: 1203.61736 #charge   1
###MaxRes:#m/z:  0.00000 #charge-128
###MS: 1138
###MSMS: 1141
BEGIN IONS
TITLE=Cmpd 348, AutoMSn(1203.6174), 19.3 min
RTINSECONDS=1157.79
SCANS=MS: 1138 MSMS: 1141
PEPMASS=1203.61736	20527
CHARGE=1+
612.29378	117	
726.36463	222	1+
790.38599	300	1+
797.40512	247	
903.47844	320	1+
912.45874	533	1+
1017.50097	192	
1071.52830	111	
1088.56887	375	
1089.55518	247	
1203.61422	1402	
END IONS

###FS:    #m/z: 559.79993 #charge   2
###MaxRes:#m/z:  0.00000 #charge-128
###MS: 1142
###MSMS: 1143
BEGIN IONS
TITLE=Cmpd 349, AutoMSn(559.7999), 19.3 min
RTINSECONDS=1160.81
SCANS=MS: 1142 MSMS: 1143
PEPMASS=559.79993	77509
CHARGE=2+
355.20876	391	
357.16130	545	
372.17809	756	1+
374.17421	1648	1+
377.18073	183	
390.19830	3259	1+
400.20412	225	
402.18122	1377	1+
408.84452	524	
439.25671	187	
446.20759	196	
458.21572	216	
485.23936	560	1+
487.25052	486	
491.77287	181	
503.28035	4673	1+
509.27449	342	
509.77232	473	
510.70346	1360	
515.26030	447	
531.21567	336	
550.99084	212	
555.27520	183	
557.28652	525	1+
559.79329	232	
560.29586	245	
598.31365	293	
616.34583	1230	1+
644.31374	406	1+
673.38595	9349	1+
701.33497	291	
744.42343	8329	1+
754.54389	942	
758.34732	223	
886.43523	2229	1+
904.45369	18619	1+
916.60373	201	
1017.53036	204	
END IONS

###FS:    #m/z: 1203.61433 #charge-128
###MaxRes:#m/z:  0.00000 #charge-128
###MS: 1142
###MSMS: 1144
BEGIN IONS
TITLE=Cmpd 350, AutoMSn(1203.6143), 19.4 min
RTINSECONDS=1161.31
SCANS=MS: 1142 MSMS: 1144
PEPMASS=1203.61433	28559

386.14310	123	
499.23174	114	
612.32046	115	
790.38827	193	
797.39566	617	1+
903.46813	434	1+
912.48640	155	
1017.51849	124	
1088.56379	532	
1089.54706	225	
1203.61325	3431	1+
1215.27030	188	
END IONS

###FS:    #m/z: 525.29168 #charge   2
###MaxRes:#m/z:  0.00000 #charge-128
###MS: 1142
###MSMS: 1145
BEGIN IONS
TITLE=Cmpd 351, AutoMSn(525.2917), 19.4 min
RTINSECONDS=1161.81
SCANS=MS: 1142 MSMS: 1145
PEPMASS=525.29168	22821
CHARGE=2+
327.68544	191	
339.66532	156	
368.22893	156	
385.23689	211	
386.16341	797	1+
403.18081	166	
415.72952	205	
429.73158	156	
486.30173	7801	1+
499.23912	1125	1+
508.28031	187	
509.25994	371	1+
520.28313	423	1+
522.27677	1110	1+
524.27535	2445	1+
529.28377	274	
533.94503	164	
544.24970	155	
544.78536	215	
557.34065	2517	1+
569.30580	271	1+
586.30652	262	
612.31361	482	1+
633.34640	179	
641.84940	581	
642.36662	364	1+
649.31523	544	1+
654.34793	874	1+
660.27400	329	
662.29449	245	
671.38342	7508	1+
677.31018	984	1+
681.02223	372	
682.35008	450	1+
699.37074	173	
726.35842	226	
745.37595	647	1+
762.39687	1575	1+
767.44003	930	1+
773.38899	161	
775.37822	370	1+
777.62046	172	
784.46979	1219	1+
790.39456	2669	1+
795.44459	155	
797.40372	228	
875.50418	699	1+
903.46631	1419	1+
1017.53900	152	
1044.50276	720	1+
END IONS

###FS:    #m/z: 559.79991 #charge   2
###MaxRes:#m/z:  0.00000 #charge-128
###MS: 1146
###MSMS: 1147
BEGIN IONS
TITLE=Cmpd 352, AutoMSn(559.7999), 19.4 min
RTINSECONDS=1164.83
SCANS=MS: 1146 MSMS: 1147
PEPMASS=559.79991	106447
CHARGE=2+
355.20018	522	
357.16448	263	
372.18272	916	
373.13391	253	
374.18843	969	
375.16988	2176	1+
382.14580	254	
390.19535	3188	1+
397.80282	421	
402.17695	1202	1+
413.23182	252	
443.72582	503	
444.22585	210	
446.20544	208	
449.26154	271	
484.24211	756	1+
487.26631	630	1+
503.27971	5426	1+
509.27654	432	
509.77494	233	
513.28780	242	
515.25735	638	
531.21679	255	
550.78016	239	
556.29802	715	1+
559.31207	679	1+
588.30803	243	
609.36088	250	
616.35551	1619	1+
626.29482	232	
644.30987	613	
673.38623	10840	1+
737.39916	249	
744.42323	10457	1+
758.33192	225	
886.45947	325	
887.43347	860	1+
904.45457	21962	1+
END IONS

###FS:    #m/z: 525.29278 #charge   3
###MaxRes:#m/z:  0.00000 #charge-128
###MS: 1146
###MSMS: 1148
BEGIN IONS
TITLE=Cmpd 353, AutoMSn(525.2928), 19.4 min
RTINSECONDS=1165.33
SCANS=MS: 1146 MSMS: 1148
PEPMASS=525.29278	31944
CHARGE=3+
330.65393	173	
343.19209	151	
350.19813	412	1+
367.25320	149	
386.15232	392	1+
387.69130	192	
389.24526	377	
396.20672	334	1+
415.84918	159	
469.26340	206	
471.24802	246	
486.30236	6783	1+
490.23811	221	1+
499.23048	1123	1+
505.28910	231	1+
509.25938	710	1+
514.24154	207	
517.27846	253	1+
521.26532	300	
521.79039	173	
522.29029	1185	1+
524.28630	1307	1+
526.28107	1388	1+
534.87540	149	
544.77812	247	
545.27103	219	
557.33689	2386	1+
582.30499	145	
586.29893	341	
612.31055	512	1+
649.32320	270	1+
654.34823	1202	1+
660.28490	443	
662.33346	160	
671.38047	6214	1+
677.31480	2642	1+
680.03883	259	1+
682.34402	445	
726.35880	413	1+
745.36607	755	1+
755.98637	163	
762.38066	187	
762.39730	1712	1+
765.20753	168	
767.43791	886	1+
768.48778	542	1+
784.46672	1763	1+
790.39107	1841	1+
793.38545	191	
798.40433	209	
875.48420	584	1+
903.47160	720	1+
1083.61313	212	
1282.69979	662	1+
END IONS

###FS:    #m/z: 565.28263 #charge   2
###MaxRes:#m/z:  0.00000 #charge-128
###MS: 1146
###MSMS: 1149
BEGIN IONS
TITLE=Cmpd 354, AutoMSn(565.2826), 19.4 min
RTINSECONDS=1165.83
SCANS=MS: 1146 MSMS: 1149
PEPMASS=565.28263	28824
CHARGE=2+
330.10727	322	
348.11391	314	1+
356.18128	265	1+
358.10339	232	1+
361.23584	946	1+
373.19098	243	1+
375.16732	404	
376.11809	313	
377.17636	322	
390.19690	493	1+
393.13917	834	1+
402.17757	362	1+
407.15674	180	
453.23257	353	1+
463.25530	248	
469.23708	158	
472.26094	273	1+
500.18418	185	
503.27599	881	1+
504.16525	161	
508.31279	1364	1+
510.70149	227	
522.23717	346	1+
533.77103	203	
540.25269	152	
547.29026	295	1+
563.26436	177	
564.25563	218	
565.31936	249	
566.29426	434	1+
568.28928	411	
573.15165	647	1+
573.30913	168	
591.31571	193	
604.24257	179	
609.35987	3252	1+
673.38820	1594	1+
702.36091	248	1+
719.42167	297	
720.38200	1523	1+
737.41485	2561	1+
744.43141	534	
745.26964	153	
745.42162	1332	1+
882.45170	348	1+
900.47944	2568	1+
904.44804	223	
905.45967	633	
906.45743	895	1+
910.44246	933	
1015.51454	640	1+
1025.48945	1242	1+
END IONS

###FS:    #m/z: 565.28222 #charge   2
###MaxRes:#m/z:  0.00000 #charge-128
###MS: 1150
###MSMS: 1151
BEGIN IONS
TITLE=Cmpd 355, AutoMSn(565.2822), 19.5 min
RTINSECONDS=1168.86
SCANS=MS: 1150 MSMS: 1151
PEPMASS=565.28222	54770
CHARGE=2+
334.10282	394	1+
348.11609	188	
357.16182	138	
359.08784	268	
360.20461	299	
361.23972	978	1+
372.18177	140	
375.14455	790	1+
390.20033	407	1+
393.14623	1544	1+
402.17466	355	1+
409.15879	289	1+
445.14218	162	
445.24505	277	
449.25489	371	
463.25920	226	
472.27826	152	
490.28398	393	1+
500.20088	141	
503.27574	886	1+
508.30902	1418	1+
510.70866	264	
513.26102	330	
516.25143	375	1+
518.19008	143	
521.22571	249	1+
530.23242	351	1+
540.24162	250	
547.26094	345	1+
548.76105	174	
555.30274	145	
556.27230	358	1+
561.28251	547	1+
563.29011	876	1+
566.28760	766	1+
570.22475	150	
571.20024	1050	1+
588.20641	155	
591.33949	357	1+
609.36042	3979	1+
616.29388	147	
622.24550	204	1+
631.53552	148	
647.24027	162	
673.37922	1250	1+
701.39735	226	1+
719.41473	385	
720.39784	2048	1+
737.41605	3596	1+
744.41757	984	1+
882.46168	305	1+
900.47640	2693	1+
904.45631	419	
905.45388	2191	1+
910.44158	261	
1015.51247	809	1+
1025.49628	1417	1+
END IONS

###FS:    #m/z: 525.29086 #charge   3
###MaxRes:#m/z:  0.00000 #charge-128
###MS: 1150
###MSMS: 1152
BEGIN IONS
TITLE=Cmpd 356, AutoMSn(525.2909), 19.5 min
RTINSECONDS=1169.36
SCANS=MS: 1150 MSMS: 1152
PEPMASS=525.29086	26725
CHARGE=3+
325.17590	136	
330.64008	188	
336.19307	171	
350.20454	143	
373.19265	247	
386.16672	648	1+
389.24178	185	
391.74975	254	1+
430.23899	228	
453.21111	277	1+
468.26804	288	1+
486.30078	5113	1+
499.24982	412	1+
501.24571	169	
506.28201	375	1+
509.26293	363	
509.76589	268	1+
517.27204	151	
521.26164	267	
522.28960	949	1+
524.26936	2434	1+
524.61089	160	
529.28739	211	
533.94261	250	
544.78575	143	
557.34247	1671	1+
585.31594	299	1+
595.29997	141	
612.31324	503	
641.85060	201	
642.33659	254	1+
648.39843	151	
654.35231	460	1+
671.38297	5175	1+
677.30613	1423	1+
679.98399	574	1+
681.12832	145	
682.35415	261	
726.36796	241	
728.42202	224	
762.36538	178	
762.40037	1111	1+
767.43474	432	1+
784.46507	1152	1+
790.39237	1905	1+
797.41432	227	
875.48781	429	1+
903.46895	332	1+
END IONS

###FS:    #m/z: 517.28409 #charge   2
###MaxRes:#m/z:  0.00000 #charge-128
###MS: 1150
###MSMS: 1153
BEGIN IONS
TITLE=Cmpd 357, AutoMSn(517.2841), 19.5 min
RTINSECONDS=1169.86
SCANS=MS: 1150 MSMS: 1153
PEPMASS=517.28409	16249
CHARGE=2+
340.18662	1832	1+
389.23844	1118	
395.78609	252	
425.27656	689	1+
437.72242	334	
453.27063	1612	1+
469.22381	423	
480.23035	215	
498.30069	219	
502.32171	1855	1+
509.78822	974	
510.70404	216	
513.27023	241	
514.27558	1866	1+
519.26353	240	
521.80686	310	
554.31849	450	
582.30683	1155	1+
588.33760	252	
590.33050	780	
600.32163	617	1+
631.36742	2460	1+
639.73736	341	
710.40667	213	
728.41820	16182	1+
728.41960	4797	1+
891.48293	4383	1+
962.50943	324	
END IONS

###FS:    #m/z: 517.28363 #charge   2
###MaxRes:#m/z:  0.00000 #charge-128
###MS: 1154
###MSMS: 1155
BEGIN IONS
TITLE=Cmpd 358, AutoMSn(517.2836), 19.5 min
RTINSECONDS=1172.9
SCANS=MS: 1154 MSMS: 1155
PEPMASS=517.28363	84276
CHARGE=2+
340.18429	3876	1+
389.23606	2348	1+
395.78758	479	
425.27843	907	
432.18438	592	
453.26959	2318	1+
480.22568	432	
502.31802	3198	1+
509.78990	696	
510.70960	880	
516.27275	430	
519.28776	841	1+
520.86294	684	
554.32023	621	
582.30948	2414	1+
600.33781	496	
613.36644	510	
616.34231	366	
631.36506	3388	1+
639.74153	667	
639.84756	522	
710.39717	446	
726.39880	404	
728.41826	37407	1+
891.48152	7544	1+
962.51003	568	
END IONS

###FS:    #m/z: 565.28217 #charge   2
###MaxRes:#m/z:  0.00000 #charge-128
###MS: 1154
###MSMS: 1156
BEGIN IONS
TITLE=Cmpd 359, AutoMSn(565.2822), 19.6 min
RTINSECONDS=1173.4
SCANS=MS: 1154 MSMS: 1156
PEPMASS=565.28217	63192
CHARGE=2+
334.10612	296	
348.11337	225	
359.09745	369	1+
361.23236	1287	1+
364.46490	190	
367.57784	288	
375.15652	343	
376.11117	183	
377.18071	189	
390.20218	245	
393.14427	1193	1+
442.74242	187	
443.14436	173	
445.23657	166	
463.25423	218	1+
473.22868	289	1+
503.28261	522	1+
508.30872	1291	1+
513.25182	311	
518.19050	196	
535.82812	186	
545.20533	188	
548.25979	427	1+
556.27564	325	1+
562.28489	430	1+
564.30750	634	1+
566.28509	497	1+
568.29700	391	
572.19342	288	
573.15035	1102	1+
573.24224	275	
573.26886	344	
587.21140	220	1+
591.34541	176	
609.36240	3559	1+
622.26985	237	1+
673.39468	970	1+
702.38238	220	
719.39330	389	
720.38974	1653	1+
737.41251	2685	1+
744.42926	203	
745.42405	712	1+
900.48103	2944	1+
905.45650	511	
906.45648	673	1+
1015.50172	484	
1025.48861	1363	1+
END IONS

###FS:    #m/z: 517.28475 #charge   2
###MaxRes:#m/z:  0.00000 #charge-128
###MS: 1158
###MSMS: 1159
BEGIN IONS
TITLE=Cmpd 360, AutoMSn(517.2848), 19.6 min
RTINSECONDS=1176.93
SCANS=MS: 1158 MSMS: 1159
PEPMASS=517.28475	176465
CHARGE=2+
340.18587	7030	1+
356.21423	643	
389.23854	3187	
425.27418	1536	
430.06803	867	
453.27044	4957	1+
502.32267	6105	1+
509.78736	1294	
554.31863	1358	
582.31319	4242	1+
588.33485	653	
590.32590	921	
600.32948	1016	
613.36381	670	
616.33244	649	
631.36356	5873	1+
639.74080	1224	
710.40796	692	
728.42019	67125	1+
745.37032	816	
891.48425	13212	1+
902.47526	794	
962.52124	670	
END IONS

###FS:    #m/z: 597.31655 #charge   3
###MaxRes:#m/z:  0.00000 #charge-128
###MS: 1158
###MSMS: 1160
BEGIN IONS
TITLE=Cmpd 361, AutoMSn(597.3166), 19.6 min
RTINSECONDS=1177.43
SCANS=MS: 1158 MSMS: 1160
PEPMASS=597.31655	18339
CHARGE=3+
339.15569	355	
386.15031	579	
399.19658	278	
463.25583	385	
471.23101	478	
488.24499	663	1+
499.23761	2012	1+
500.74963	573	
517.27102	301	
522.27048	337	
530.78547	923	
531.29617	336	
536.27251	871	
544.78295	2755	
545.28424	1405	
583.30671	662	1+
594.28347	721	1+
596.28194	835	1+
598.33192	1190	1+
598.84652	336	
601.33544	424	
605.32610	1371	1+
612.31719	827	1+
677.30778	1412	1+
699.38379	365	1+
702.37806	15016	1+
713.23597	274	
726.36343	1475	1+
745.36615	371	1+
762.40223	2221	1+
773.40265	1272	1+
773.40268	2822	1+
780.37434	412	
782.72518	333	
790.39789	3707	1+
797.39784	1424	1+
858.45635	402	1+
870.43607	510	1+
875.48456	1024	1+
882.49994	282	
887.45627	3985	1+
895.43229	696	1+
903.46891	3306	1+
912.47043	1250	1+
960.46384	331	
971.50709	443	1+
1000.52342	462	
1017.52056	4899	1+
1028.13912	859	
1071.52263	306	
1088.55107	2049	
1089.56252	993	
1185.58729	1442	1+
1203.63060	2386	1+
1498.77260	785	1+
END IONS

###FS:    #m/z: 728.41635 #charge   1
###MaxRes:#m/z:  0.00000 #charge-128
###MS: 1158
###MSMS: 1161
BEGIN IONS
TITLE=Cmpd 362, AutoMSn(728.4164), 19.6 min
RTINSECONDS=1177.93
SCANS=MS: 1158 MSMS: 1161
PEPMASS=728.41635	12865
CHARGE=1+
726.37200	117	
END IONS

###FS:    #m/z: 597.31605 #charge   3
###MaxRes:#m/z:  0.00000 #charge-128
###MS: 1162
###MSMS: 1163
BEGIN IONS
TITLE=Cmpd 363, AutoMSn(597.3161), 19.7 min
RTINSECONDS=1180.96
SCANS=MS: 1162 MSMS: 1163
PEPMASS=597.31605	57703
CHARGE=3+
339.15704	697	
386.15065	1136	
408.22821	370	
444.22308	474	
463.24638	416	
471.23176	388	
492.24671	830	
499.22888	1715	1+
500.75878	735	
501.24278	636	
517.27997	512	
522.27658	555	
530.78773	1287	
531.28670	441	
536.26570	438	
536.77683	507	
572.28453	368	
583.31874	878	1+
594.28933	982	1+
596.30012	896	1+
598.33408	875	
598.85946	362	
601.31696	2120	1+
602.81007	745	
605.33030	1847	1+
612.31747	1678	1+
677.30671	1634	1+
702.37794	27243	1+
713.23643	864	
726.35936	1365	1+
745.36684	954	1+
749.88053	987	
750.39352	833	
762.39888	3437	1+
773.40310	5816	1+
790.39487	4770	1+
797.39684	2099	1+
806.80166	811	
870.43205	734	
875.48728	1173	1+
887.45517	6701	1+
903.47319	3649	1+
912.48255	1328	1+
975.47542	950	1+
1000.52372	657	
1017.52145	5736	1+
1088.55607	8119	1+
END IONS

###FS:    #m/z: 728.41676 #charge   1
###MaxRes:#m/z:  0.00000 #charge-128
###MS: 1162
###MSMS: 1164
BEGIN IONS
TITLE=Cmpd 364, AutoMSn(728.4168), 19.7 min
RTINSECONDS=1181.46
SCANS=MS: 1162 MSMS: 1164
PEPMASS=728.41676	14763
CHARGE=1+
360.14083	129	
END IONS

###FS:    #m/z: 895.46863 #charge   2
###MaxRes:#m/z:  0.00000 #charge-128
###MS: 1162
###MSMS: 1165
BEGIN IONS
TITLE=Cmpd 365, AutoMSn(895.4686), 19.7 min
RTINSECONDS=1181.96
SCANS=MS: 1162 MSMS: 1165
PEPMASS=895.46863	11392
CHARGE=2+
492.23299	176	
702.39744	145	
749.88827	369	
750.37924	187	
905.53927	233	
1789.92648	2382	1+
END IONS

###FS:    #m/z: 597.31687 #charge   3
###MaxRes:#m/z:  0.00000 #charge-128
###MS: 1166
###MSMS: 1167
BEGIN IONS
TITLE=Cmpd 366, AutoMSn(597.3169), 19.7 min
RTINSECONDS=1184.98
SCANS=MS: 1166 MSMS: 1167
PEPMASS=597.31687	90205
CHARGE=3+
386.14530	808	
471.23636	393	
492.24208	925	
499.23733	2243	1+
500.75227	825	
501.25051	1101	
509.26654	1999	
509.76705	847	
522.26983	733	
522.76862	432	
530.78622	1199	
531.27971	472	
536.26392	479	
544.78139	2214	
545.28246	1069	
583.30901	823	
586.31250	400	
590.32095	796	1+
593.80642	423	
594.27669	1733	1+
598.32354	1930	1+
601.30986	1258	1+
605.32787	2374	1+
612.31547	1633	1+
677.31307	3163	1+
702.37650	33299	1+
713.24392	598	
726.36242	1740	1+
745.37154	985	1+
762.39824	3283	1+
773.39412	1554	1+
773.40727	4370	1+
790.39143	5357	1+
797.39515	1319	1+
870.43633	913	1+
875.48466	1530	1+
887.45469	8621	1+
903.47196	3043	1+
913.51055	427	
975.46919	896	1+
1000.53010	629	
1001.53221	531	
1017.51583	862	
1018.51741	495	
1088.54967	1323	
1089.54725	949	
1498.76632	1944	1+
END IONS

###FS:    #m/z: 895.46945 #charge   2
###MaxRes:#m/z:  0.00000 #charge-128
###MS: 1166
###MSMS: 1168
BEGIN IONS
TITLE=Cmpd 367, AutoMSn(895.4694), 19.8 min
RTINSECONDS=1185.48
SCANS=MS: 1166 MSMS: 1168
PEPMASS=895.46945	16062
CHARGE=2+
702.37167	150	
888.45203	103	
894.48260	124	
913.51358	133	
1000.53964	102	
1498.78803	506	1+
1789.92592	2199	1+
END IONS

###FS:    #m/z: 554.63249 #charge   3
###MaxRes:#m/z:  0.00000 #charge-128
###MS: 1166
###MSMS: 1169
BEGIN IONS
TITLE=Cmpd 368, AutoMSn(554.6325), 19.8 min
RTINSECONDS=1185.98
SCANS=MS: 1166 MSMS: 1169
PEPMASS=554.63249	10091
CHARGE=3+
361.93053	205	
401.28479	431	
473.23720	267	
491.72346	268	1+
500.74996	156	
509.24643	561	
509.72886	354	
523.26627	208	
532.32269	1747	1+
539.27546	290	1+
541.00273	271	1+
544.28802	147	
548.61797	139	
548.96742	149	
549.28349	364	1+
551.28171	1062	1+
554.29186	726	
554.63165	1710	1+
554.96408	1203	1+
555.28836	2291	1+
559.79179	207	
562.51773	242	
566.27481	169	
580.27347	243	
595.31952	264	
595.82045	243	
622.32944	205	
645.40890	606	1+
659.32438	369	1+
673.37830	266	
693.37224	419	1+
725.40639	194	
744.41805	371	
760.43549	764	1+
775.35276	173	
781.41688	167	
790.70599	152	
836.42651	131	
888.53001	528	1+
904.45908	1065	1+
1102.55489	680	1+
1446.77576	463	1+
END IONS

###FS:    #m/z: 554.63133 #charge   3
###MaxRes:#m/z:  0.00000 #charge-128
###MS: 1170
###MSMS: 1171
BEGIN IONS
TITLE=Cmpd 369, AutoMSn(554.6313), 19.8 min
RTINSECONDS=1189
SCANS=MS: 1170 MSMS: 1171
PEPMASS=554.63133	18384
CHARGE=3+
344.18462	246	1+
361.93597	170	
401.28226	604	1+
451.72791	368	1+
473.22721	394	
486.16249	226	
500.22761	168	
502.28884	439	1+
503.70156	153	
514.27605	214	1+
520.94841	199	
523.26323	693	1+
532.32351	1750	1+
536.26960	197	
541.01061	176	
548.95306	197	
549.27833	173	
550.30326	447	1+
551.77416	184	
552.28955	305	
553.28696	1016	1+
554.63019	1853	1+
554.96512	2095	1+
555.28814	2332	1+
556.74850	431	
558.28436	509	1+
559.80786	162	
560.26911	276	
565.77869	257	
580.29153	209	
580.98694	226	
595.32466	174	
645.40576	713	1+
651.34367	164	
673.39187	307	
687.34015	163	
693.35431	222	1+
723.88604	163	
724.38670	275	
737.35741	634	1+
743.43338	478	1+
760.44052	1006	1+
774.35548	417	1+
888.57029	433	1+
904.45442	634	
1017.50554	712	1+
1317.66569	392	1+
END IONS

###FS:    #m/z: 416.22772 #charge   2
###MaxRes:#m/z:  0.00000 #charge-128
###MS: 1170
###MSMS: 1172
BEGIN IONS
TITLE=Cmpd 370, AutoMSn(416.2277), 19.8 min
RTINSECONDS=1189.5
SCANS=MS: 1170 MSMS: 1172
PEPMASS=416.22772	11152
CHARGE=2+
341.16194	270	1+
359.16620	684	1+
362.52791	144	
378.20219	120	
384.25484	229	1+
391.74043	160	
396.22605	206	
399.28744	118	
400.28538	254	
401.28364	2889	1+
407.20300	248	1+
408.01182	599	
408.83232	411	
412.24535	572	1+
414.24381	669	1+
416.25257	969	1+
419.31247	283	
420.26517	886	1+
425.02157	136	
427.15252	256	
444.24496	284	
456.20917	131	
458.23855	163	
473.23566	126	
475.70821	301	
477.20403	141	
500.71615	193	
523.23650	116	
527.23483	402	1+
532.32284	1142	1+
541.25352	116	
542.29977	322	1+
545.24466	370	1+
552.29133	181	
630.32346	199	
645.41719	416	1+
656.27474	209	
705.11166	124	
760.43456	544	1+
784.37269	160	
END IONS

###FS:    #m/z: 543.74720 #charge   2
###MaxRes:#m/z:  0.00000 #charge-128
###MS: 1170
###MSMS: 1173
BEGIN IONS
TITLE=Cmpd 371, AutoMSn(543.7472), 19.8 min
RTINSECONDS=1190
SCANS=MS: 1170 MSMS: 1173
PEPMASS=543.74720	10417
CHARGE=2+
329.13939	168	
364.71547	111	
369.19160	122	
402.70192	139	
414.21739	271	
424.19531	247	
438.22885	119	
442.21443	684	
444.73650	100	
449.27131	149	
482.22002	932	1+
486.28890	106	
496.25661	104	
498.74106	104	
501.20539	117	
504.29998	100	
523.25680	107	
525.28898	122	
527.27555	118	
539.29931	118	
540.28615	1024	1+
543.75224	654	1+
544.28097	1606	1+
549.04741	502	1+
549.18428	101	
583.27128	124	
591.31887	355	
624.23770	125	
645.28217	1690	1+
654.76329	369	
758.36169	1217	1+
767.44201	125	
END IONS

###FS:    #m/z: 722.36810 #charge   2
###MaxRes:#m/z:  0.00000 #charge-128
###MS: 1174
###MSMS: 1175
BEGIN IONS
TITLE=Cmpd 372, AutoMSn(722.3681), 19.9 min
RTINSECONDS=1193.03
SCANS=MS: 1174 MSMS: 1175
PEPMASS=722.36810	19687
CHARGE=2+
369.18603	145	
381.21314	168	
437.21979	331	1+
449.26269	116	
454.22897	348	
472.23993	291	
479.48766	152	
521.26604	438	
521.77051	202	
530.26541	725	1+
530.77829	166	
592.28708	730	
604.29496	142	
613.29978	362	1+
613.80739	121	
621.30076	143	
634.31714	118	
652.34306	124	
691.34103	197	
694.89675	128	
720.31449	126	
721.34621	415	1+
778.38114	177	
875.43851	803	1+
972.49366	7613	1+
1059.51631	371	
1060.52439	180	
1146.54202	179	
1147.56486	148	
1243.61318	7999	1+
1244.60505	151	
1245.61303	197	
END IONS

###FS:    #m/z: 554.25851 #charge   3
###MaxRes:#m/z:  0.00000 #charge-128
###MS: 1174
###MSMS: 1176
BEGIN IONS
TITLE=Cmpd 373, AutoMSn(554.2585), 19.9 min
RTINSECONDS=1193.53
SCANS=MS: 1174 MSMS: 1176
PEPMASS=554.25851	18822
CHARGE=3+
371.13113	274	
401.29133	301	
409.22674	286	1+
418.71588	228	
428.69818	173	
440.16439	129	
451.72581	299	1+
473.21621	172	
483.25884	149	
486.17192	856	1+
488.15319	164	
509.22549	359	
509.73141	351	1+
523.26491	1099	1+
532.32911	1364	1+
535.28521	150	
540.07656	401	1+
540.97855	271	1+
549.30197	154	
550.28798	795	1+
551.77054	270	
552.28720	778	1+
554.31111	479	
554.62943	1325	1+
554.96357	718	
555.27817	2341	1+
556.96739	132	
557.77817	135	
560.09734	269	
560.20643	185	
565.79372	161	
585.22755	173	
622.33674	427	1+
645.40353	912	1+
659.84677	555	1+
674.28955	177	
676.31675	219	1+
737.35495	1545	1+
760.43819	602	1+
836.43061	342	
855.35824	151	
904.45743	211	
926.44426	178	
1446.77055	604	1+
END IONS

###FS:    #m/z: 416.22683 #charge   2
###MaxRes:#m/z:  0.00000 #charge-128
###MS: 1174
###MSMS: 1177
BEGIN IONS
TITLE=Cmpd 374, AutoMSn(416.2268), 19.9 min
RTINSECONDS=1194.03
SCANS=MS: 1174 MSMS: 1177
PEPMASS=416.22683	14067
CHARGE=2+
329.22952	131	
337.17900	149	
341.14901	140	
359.15865	220	
372.18906	137	
396.23579	116	
398.24664	169	
401.28252	2445	1+
408.01210	594	
408.83085	233	
412.24300	218	
412.67627	116	
414.23067	463	1+
416.26034	368	
417.20215	141	
418.09882	102	
418.26287	1093	1+
420.26334	834	1+
441.20498	140	
444.23056	376	
454.21093	111	
500.23494	272	1+
509.23794	364	1+
519.22881	140	
529.22984	102	
532.33244	713	1+
545.24449	119	
558.30628	120	
630.31956	162	
645.40047	195	
656.28666	109	
658.30602	115	
760.42987	406	1+
END IONS

###FS:    #m/z: 722.36785 #charge   2
###MaxRes:#m/z:  0.00000 #charge-128
###MS: 1178
###MSMS: 1179
BEGIN IONS
TITLE=Cmpd 375, AutoMSn(722.3678), 20.0 min
RTINSECONDS=1197.05
SCANS=MS: 1178 MSMS: 1179
PEPMASS=722.36785	75717
CHARGE=2+
369.17610	291	
426.23596	404	
436.21993	675	
444.23787	325	
448.23017	307	
454.22978	1656	1+
472.24302	751	
535.25130	300	
551.28128	300	
592.28882	2456	1+
613.30225	920	
613.79965	673	
652.32783	506	
691.36027	759	1+
778.38451	491	
875.44011	3981	1+
972.49468	26850	1+
984.91860	345	
1041.52316	3093	1+
1059.52863	4212	1+
1146.55591	694	
1147.56732	320	
1157.83288	408	
1243.60929	428	
1243.61542	28896	1+
1244.61501	342	
END IONS

###FS:    #m/z: 577.33188 #charge   2
###MaxRes:#m/z:  0.00000 #charge-128
###MS: 1178
###MSMS: 1180
BEGIN IONS
TITLE=Cmpd 376, AutoMSn(577.3319), 20.0 min
RTINSECONDS=1197.56
SCANS=MS: 1178 MSMS: 1180
PEPMASS=577.33188	11609
CHARGE=2+
340.18310	139	
445.22521	103	
459.25162	105	
465.25041	143	
475.49663	100	
491.02466	106	
498.24842	180	
505.80171	120	
536.77925	153	
543.32321	823	1+
559.25889	140	
561.20045	101	
565.27048	100	
574.29697	541	1+
580.25682	142	
582.28125	144	
656.40979	379	
760.40642	102	
785.44092	197	
882.50380	2884	1+
1153.65034	873	1+
END IONS

###FS:    #m/z: 334.25596 #charge-128
###MaxRes:#m/z:  0.00000 #charge-128
###MS: 1178
###MSMS: 1181
BEGIN IONS
TITLE=Cmpd 377, AutoMSn(334.2560), 20.0 min
RTINSECONDS=1198.06
SCANS=MS: 1178 MSMS: 1181
PEPMASS=334.25596	13499

314.22916	188	
316.24907	289	1+
332.21981	111	
334.26002	226	
END IONS

###FS:    #m/z: 722.36916 #charge   2
###MaxRes:#m/z:  0.00000 #charge-128
###MS: 1182
###MSMS: 1183
BEGIN IONS
TITLE=Cmpd 378, AutoMSn(722.3692), 20.0 min
RTINSECONDS=1201.09
SCANS=MS: 1182 MSMS: 1183
PEPMASS=722.36916	127686
CHARGE=2+
436.22163	820	
454.22887	2471	1+
472.24617	941	
530.26931	2076	
530.76854	1567	
535.25911	580	
592.28746	3837	1+
613.30748	1128	
613.81295	691	
621.30527	543	
778.37838	795	
875.44002	6513	1+
972.49551	43306	1+
1041.52016	5367	1+
1059.51990	1276	
1060.52248	1008	
1146.55566	947	
1147.56661	558	
1243.60311	1125	
1243.61668	53703	1+
1244.61214	729	
1255.28551	764	
END IONS

###FS:    #m/z: 334.25641 #charge   3
###MaxRes:#m/z:  0.00000 #charge-128
###MS: 1182
###MSMS: 1184
BEGIN IONS
TITLE=Cmpd 379, AutoMSn(334.2564), 20.0 min
RTINSECONDS=1201.59
SCANS=MS: 1182 MSMS: 1184
PEPMASS=334.25641	16742
CHARGE=3+
316.25365	170	
334.25865	849	1+
END IONS

###FS:    #m/z: 565.77891 #charge   3
###MaxRes:#m/z:  0.00000 #charge-128
###MS: 1182
###MSMS: 1185
BEGIN IONS
TITLE=Cmpd 380, AutoMSn(565.7789), 20.0 min
RTINSECONDS=1202.09
SCANS=MS: 1182 MSMS: 1185
PEPMASS=565.77891	6296
CHARGE=3+
358.18959	101	
373.19962	156	
439.23338	154	
451.21022	112	
470.73279	103	
484.30891	120	
486.29810	164	
502.79788	138	
519.27057	110	
547.08182	111	
547.26876	199	
562.29591	488	1+
564.28812	738	1+
565.10517	104	
566.29051	1546	1+
570.30568	328	
572.28143	145	
574.14312	116	
584.29566	103	
622.32626	115	
644.34582	366	1+
654.34027	391	1+
664.33865	249	1+
710.87986	494	1+
715.36479	114	
737.40481	268	
747.39011	111	
759.39847	214	
792.39949	126	
869.53768	115	
900.49145	140	
1050.51197	122	
1130.55407	1082	1+
1422.75010	695	1+
END IONS

###FS:    #m/z: 566.97172 #charge   3
###MaxRes:#m/z:  0.00000 #charge-128
###MS: 1186
###MSMS: 1187
BEGIN IONS
TITLE=Cmpd 381, AutoMSn(566.9717), 20.1 min
RTINSECONDS=1205.14
SCANS=MS: 1186 MSMS: 1187
PEPMASS=566.97172	14288
CHARGE=3+
361.24678	146	
371.22515	244	
373.21285	251	
452.25044	242	1+
486.28708	616	1+
491.59894	128	
502.28783	155	
504.29901	233	
521.21716	138	
534.25054	132	
536.77761	145	
552.27071	327	1+
554.27415	195	
556.27252	228	
562.29248	285	1+
564.29405	1603	1+
565.73605	309	1+
566.95976	213	
568.28501	1203	1+
572.28759	174	
573.17111	622	
597.82193	168	
598.29703	240	
599.36453	167	
609.35822	160	
645.33311	169	
654.33788	621	1+
654.83845	256	
737.40291	269	1+
743.42423	167	
759.41214	418	1+
768.41934	240	1+
793.36383	123	
900.47809	234	
903.47172	216	
913.51036	273	
958.47936	218	1+
1134.61291	784	1+
1421.74457	1234	1+
END IONS

###FS:    #m/z: 334.25623 #charge-128
###MaxRes:#m/z:  0.00000 #charge-128
###MS: 1186
###MSMS: 1188
BEGIN IONS
TITLE=Cmpd 382, AutoMSn(334.2562), 20.1 min
RTINSECONDS=1205.64
SCANS=MS: 1186 MSMS: 1188
PEPMASS=334.25623	17161

316.25404	324	
334.25672	1048	1+
END IONS

###FS:    #m/z: 678.31408 #charge   2
###MaxRes:#m/z:  0.00000 #charge-128
###MS: 1186
###MSMS: 1189
BEGIN IONS
TITLE=Cmpd 383, AutoMSn(678.3141), 20.1 min
RTINSECONDS=1206.14
SCANS=MS: 1186 MSMS: 1189
PEPMASS=678.31408	10341
CHARGE=2+
442.27641	103	
507.21491	139	
538.15617	207	
649.06446	100	
651.23809	141	
653.22170	126	
661.32291	104	
668.24042	100	
677.36189	325	1+
679.39922	162	
680.32020	100	
758.46575	108	
831.43202	275	1+
878.36076	107	
950.43399	133	
1055.46619	150	
END IONS

###FS:    #m/z: 702.35766 #charge   2
###MaxRes:#m/z:  0.00000 #charge-128
###MS: 1190
###MSMS: 1191
BEGIN IONS
TITLE=Cmpd 384, AutoMSn(702.3577), 20.2 min
RTINSECONDS=1209.19
SCANS=MS: 1190 MSMS: 1191
PEPMASS=702.35766	21248
CHARGE=2+
323.07697	208	
376.09304	349	1+
394.10482	389	
441.76465	117	
468.28615	169	
487.67969	133	
505.79942	179	
506.30476	173	
541.33018	102	
543.32970	511	1+
619.25058	109	
652.33580	107	
686.30492	121	
694.36407	132	
701.92030	100	
707.31094	105	
785.44894	107	
861.39042	113	
882.50381	4291	1+
893.43766	101	
1081.63717	162	
1403.70817	8998	1+
END IONS

###FS:    #m/z: 566.97218 #charge   3
###MaxRes:#m/z:  0.00000 #charge-128
###MS: 1190
###MSMS: 1192
BEGIN IONS
TITLE=Cmpd 385, AutoMSn(566.9722), 20.2 min
RTINSECONDS=1209.69
SCANS=MS: 1190 MSMS: 1192
PEPMASS=566.97218	16510
CHARGE=3+
371.22428	144	
373.18955	149	
390.21776	105	
426.25088	110	
439.23896	230	
452.25094	317	1+
462.20425	130	
470.76389	183	
479.26567	131	
486.29792	324	1+
508.31193	105	
536.75796	117	
550.27306	150	
552.32372	123	
562.27877	422	1+
564.27845	818	1+
566.11467	118	
566.29138	807	1+
566.97621	155	
568.30562	1104	1+
573.15563	430	1+
597.80072	242	1+
609.37051	103	
645.35176	352	1+
645.81681	119	
654.33993	525	1+
672.40897	105	
703.38277	141	
716.38964	125	
720.85552	173	
737.39798	289	1+
743.42429	294	1+
759.39981	302	1+
860.22266	453	
869.46204	142	
878.44226	528	1+
900.47595	129	
903.44759	127	
937.44000	136	
1308.67987	529	1+
1422.74996	639	1+
END IONS

###FS:    #m/z: 678.31544 #charge   2
###MaxRes:#m/z:  0.00000 #charge-128
###MS: 1190
###MSMS: 1193
BEGIN IONS
TITLE=Cmpd 386, AutoMSn(678.3154), 20.2 min
RTINSECONDS=1210.19
SCANS=MS: 1190 MSMS: 1193
PEPMASS=678.31544	9634
CHARGE=2+
497.09502	111	
536.79345	106	
588.33163	100	
675.12441	110	
675.35442	126	
676.35963	135	
677.36454	150	
678.33181	409	1+
681.33150	154	
684.36951	130	
689.00049	361	
838.89462	112	
1047.43691	107	
1057.44689	120	
END IONS

###FS:    #m/z: 702.35714 #charge   2
###MaxRes:#m/z:  0.00000 #charge-128
###MS: 1194
###MSMS: 1195
BEGIN IONS
TITLE=Cmpd 387, AutoMSn(702.3571), 20.2 min
RTINSECONDS=1213.23
SCANS=MS: 1194 MSMS: 1195
PEPMASS=702.35714	41682
CHARGE=2+
323.07551	544	
376.09933	491	
394.10227	304	
441.75767	275	
504.19021	480	1+
505.80605	370	
506.30360	574	
522.20405	189	
541.32242	167	
543.32981	1099	1+
656.41448	462	
694.34367	229	
701.88027	182	
882.50583	7458	1+
1081.64532	197	
1403.70578	19470	1+
END IONS

###FS:    #m/z: 468.24540 #charge   2
###MaxRes:#m/z:  0.00000 #charge-128
###MS: 1194
###MSMS: 1196
BEGIN IONS
TITLE=Cmpd 388, AutoMSn(468.2454), 20.2 min
RTINSECONDS=1213.73
SCANS=MS: 1194 MSMS: 1196
PEPMASS=468.24540	4945
CHARGE=2+
375.23810	298	
386.21993	143	
390.20017	110	
418.23129	108	
442.26245	167	
445.24762	102	
446.26680	1037	1+
449.26698	458	1+
454.25856	135	
459.23920	116	
464.28270	937	1+
466.26570	1182	1+
468.25822	1947	1+
471.50552	124	
472.25854	677	1+
475.48976	470	
479.49045	112	
486.29804	178	
493.30292	126	
514.30758	196	
540.32593	105	
543.32686	2771	1+
635.30270	100	
748.29856	977	1+
754.37254	391	1+
844.35834	144	
861.39302	288	
863.38409	159	
882.49569	437	1+
END IONS

###FS:    #m/z: 678.31602 #charge   2
###MaxRes:#m/z:  0.00000 #charge-128
###MS: 1194
###MSMS: 1197
BEGIN IONS
TITLE=Cmpd 389, AutoMSn(678.3160), 20.2 min
RTINSECONDS=1214.23
SCANS=MS: 1194 MSMS: 1197
PEPMASS=678.31602	8521
CHARGE=2+
343.18481	102	
377.05451	127	
434.20031	115	
538.14478	288	1+
586.08204	104	
682.32492	103	
END IONS

###FS:    #m/z: 702.35682 #charge   2
###MaxRes:#m/z:  0.00000 #charge-128
###MS: 1198
###MSMS: 1199
BEGIN IONS
TITLE=Cmpd 390, AutoMSn(702.3568), 20.3 min
RTINSECONDS=1217.26
SCANS=MS: 1198 MSMS: 1199
PEPMASS=702.35682	49365
CHARGE=2+
323.07100	670	
376.09339	260	
394.10626	807	
505.81107	369	
506.30596	384	
522.20129	262	
541.32895	238	
543.33126	1207	1+
656.40392	572	1+
694.36069	202	
882.50180	7571	1+
1010.60974	204	
1403.70585	21966	1+
END IONS

###FS:    #m/z: 658.81355 #charge   2
###MaxRes:#m/z:  0.00000 #charge-128
###MS: 1198
###MSMS: 1200
BEGIN IONS
TITLE=Cmpd 391, AutoMSn(658.8136), 20.3 min
RTINSECONDS=1217.76
SCANS=MS: 1198 MSMS: 1200
PEPMASS=658.81355	11391
CHARGE=2+
342.06555	125	
373.14688	243	1+
387.04640	103	
425.21485	103	
572.27675	132	
654.33008	106	
657.83743	122	
658.38933	176	
660.30549	224	
662.29468	244	1+
709.33069	104	
926.43868	157	
END IONS

###FS:    #m/z: 371.22435 #charge   1
###MaxRes:#m/z:  0.00000 #charge-128
###MS: 1198
###MSMS: 1201
BEGIN IONS
TITLE=Cmpd 392, AutoMSn(371.2243), 20.3 min
RTINSECONDS=1218.26
SCANS=MS: 1198 MSMS: 1201
PEPMASS=371.22435	7631
CHARGE=1+
338.26794	116	
354.25596	112	
370.21065	131	
END IONS

###FS:    #m/z: 371.22668 #charge   1
###MaxRes:#m/z:  0.00000 #charge-128
###MS: 1202
###MSMS: 1203
BEGIN IONS
TITLE=Cmpd 393, AutoMSn(371.2267), 20.4 min
RTINSECONDS=1221.28
SCANS=MS: 1202 MSMS: 1203
PEPMASS=371.22668	22169
CHARGE=1+
356.27203	310	
END IONS

###FS:    #m/z: 658.81430 #charge   2
###MaxRes:#m/z:  0.00000 #charge-128
###MS: 1202
###MSMS: 1204
BEGIN IONS
TITLE=Cmpd 394, AutoMSn(658.8143), 20.4 min
RTINSECONDS=1221.78
SCANS=MS: 1202 MSMS: 1204
PEPMASS=658.81430	15840
CHARGE=2+
373.15189	233	
385.25486	259	
457.24235	135	
465.22631	121	
498.73873	149	
501.13675	108	
525.20078	110	
543.21873	101	
613.26400	205	
628.32782	112	
630.24375	101	
639.32220	122	
654.29619	109	
657.34359	496	1+
662.32156	170	
774.26500	130	
1086.47871	102	
END IONS

###FS:    #m/z: 393.21059 #charge   1
###MaxRes:#m/z:  0.00000 #charge-128
###MS: 1202
###MSMS: 1205
BEGIN IONS
TITLE=Cmpd 395, AutoMSn(393.2106), 20.4 min
RTINSECONDS=1222.28
SCANS=MS: 1202 MSMS: 1205
PEPMASS=393.21059	6659
CHARGE=1+
196.50184	133	
330.23952	187	
364.13938	101	
374.25116	108	
390.29639	149	
392.26210	177	
393.21116	3559	1+
END IONS

###FS:    #m/z: 371.22689 #charge   1
###MaxRes:#m/z:  0.00000 #charge-128
###MS: 1206
###MSMS: 1207
BEGIN IONS
TITLE=Cmpd 396, AutoMSn(371.2269), 20.4 min
RTINSECONDS=1225.31
SCANS=MS: 1206 MSMS: 1207
PEPMASS=371.22689	32745
CHARGE=1+
338.26033	223	
356.27944	122	
END IONS

###FS:    #m/z: 658.81310 #charge   2
###MaxRes:#m/z:  0.00000 #charge-128
###MS: 1206
###MSMS: 1208
BEGIN IONS
TITLE=Cmpd 397, AutoMSn(658.8131), 20.4 min
RTINSECONDS=1225.81
SCANS=MS: 1206 MSMS: 1208
PEPMASS=658.81310	20592
CHARGE=2+
373.15520	245	
385.23588	121	
459.17882	100	
470.22848	135	
499.21247	103	
513.19166	108	
531.21199	133	
572.26457	126	
631.26805	191	
654.33392	162	
656.33437	413	1+
660.31858	104	
662.31811	113	
683.29547	111	
791.30631	118	
926.45155	265	1+
999.02528	125	
1104.53983	115	
END IONS

###FS:    #m/z: 393.20993 #charge   1
###MaxRes:#m/z:  0.00000 #charge-128
###MS: 1206
###MSMS: 1209
BEGIN IONS
TITLE=Cmpd 398, AutoMSn(393.2099), 20.4 min
RTINSECONDS=1226.31
SCANS=MS: 1206 MSMS: 1209
PEPMASS=393.20993	10287
CHARGE=1+
348.21622	124	
372.27094	131	
374.26859	133	
376.21026	125	
390.25025	108	
392.23302	104	
393.20929	5489	1+
END IONS

###FS:    #m/z: 393.20947 #charge   1
###MaxRes:#m/z:  0.00000 #charge-128
###MS: 1210
###MSMS: 1211
BEGIN IONS
TITLE=Cmpd 399, AutoMSn(393.2095), 20.5 min
RTINSECONDS=1229.34
SCANS=MS: 1210 MSMS: 1211
PEPMASS=393.20947	12605
CHARGE=1+
330.23795	102	
390.25500	414	1+
392.21141	144	
393.20919	5202	1+
END IONS

###FS:    #m/z: 687.34952 #charge   1
###MaxRes:#m/z:  0.00000 #charge-128
###MS: 1210
###MSMS: 1212
BEGIN IONS
TITLE=Cmpd 400, AutoMSn(687.3495), 20.5 min
RTINSECONDS=1229.84
SCANS=MS: 1210 MSMS: 1212
PEPMASS=687.34952	12042
CHARGE=1+
341.21230	131	
346.11296	191	
387.21230	617	
414.22473	223	1+
438.12169	120	
456.23423	141	
459.20205	104	
473.24833	103	
501.25014	211	
555.25373	336	
572.28170	603	1+
686.34396	110	
END IONS

###FS:    #m/z: 719.84638 #charge   2
###MaxRes:#m/z:  0.00000 #charge-128
###MS: 1210
###MSMS: 1213
BEGIN IONS
TITLE=Cmpd 401, AutoMSn(719.8464), 20.5 min
RTINSECONDS=1230.34
SCANS=MS: 1210 MSMS: 1213
PEPMASS=719.84638	6275
CHARGE=2+
390.18432	100	
414.18904	242	1+
430.14678	142	
438.22624	107	
454.23281	157	
496.26048	168	
521.25664	104	
561.25744	141	
589.30685	142	
592.29369	104	
624.30512	115	
664.35075	134	
717.32298	105	
719.09811	138	
719.36879	109	
720.35576	246	1+
779.38059	190	
875.43851	210	
878.43341	461	
880.42302	110	
972.49041	1565	1+
974.49726	148	
991.51790	408	1+
1157.83378	253	
1243.60552	1260	1+
END IONS

###FS:    #m/z: 687.35027 #charge   1
###MaxRes:#m/z:  0.00000 #charge-128
###MS: 1214
###MSMS: 1215
BEGIN IONS
TITLE=Cmpd 402, AutoMSn(687.3503), 20.6 min
RTINSECONDS=1233.38
SCANS=MS: 1214 MSMS: 1215
PEPMASS=687.35027	12195
CHARGE=1+
387.20238	474	1+
414.17297	114	
456.24826	137	
459.19962	144	
485.23317	110	
501.24983	360	1+
527.25329	122	
555.26462	305	1+
572.28431	326	
684.34047	113	
END IONS

###FS:    #m/z: 576.31551 #charge   2
###MaxRes:#m/z:  0.00000 #charge-128
###MS: 1214
###MSMS: 1216
BEGIN IONS
TITLE=Cmpd 403, AutoMSn(576.3155), 20.6 min
RTINSECONDS=1233.88
SCANS=MS: 1214 MSMS: 1216
PEPMASS=576.31551	7976
CHARGE=2+
416.21457	107	
485.27084	123	
526.30577	377	1+
539.27547	137	
543.32158	411	
556.31743	110	
558.27733	160	
560.27412	163	
575.04852	106	
575.28163	248	1+
578.28266	250	1+
580.31023	217	
677.39179	114	
767.44459	132	
785.45020	125	
882.49798	429	
END IONS

###FS:    #m/z: 508.26374 #charge   2
###MaxRes:#m/z:  0.00000 #charge-128
###MS: 1214
###MSMS: 1217
BEGIN IONS
TITLE=Cmpd 404, AutoMSn(508.2637), 20.6 min
RTINSECONDS=1234.38
SCANS=MS: 1214 MSMS: 1217
PEPMASS=508.26374	7248
CHARGE=2+
359.16534	101	
360.21490	249	1+
384.01494	165	
435.18882	105	
445.24781	120	
473.24463	134	
479.47903	136	
488.27470	577	1+
492.30896	110	
493.29856	297	1+
504.29696	610	1+
506.28390	2497	1+
511.28414	317	1+
515.75997	201	
606.36182	121	
609.35304	452	1+
720.39953	294	
737.42433	147	
779.35893	247	
END IONS

###FS:    #m/z: 576.31942 #charge   2
###MaxRes:#m/z:  0.00000 #charge-128
###MS: 1218
###MSMS: 1219
BEGIN IONS
TITLE=Cmpd 405, AutoMSn(576.3194), 20.6 min
RTINSECONDS=1237.41
SCANS=MS: 1218 MSMS: 1219
PEPMASS=576.31942	10292
CHARGE=2+
401.28669	174	
441.75900	280	
496.25402	113	
532.33651	227	1+
541.28752	105	
543.32553	1159	1+
557.30307	163	
572.33536	184	
574.29247	567	1+
576.31286	501	1+
576.83725	128	
578.30330	1034	1+
656.41592	682	1+
703.37872	145	
785.45097	329	1+
882.50747	1503	1+
920.47215	312	
END IONS

###FS:    #m/z: 512.94144 #charge   3
###MaxRes:#m/z:  0.00000 #charge-128
###MS: 1218
###MSMS: 1220
BEGIN IONS
TITLE=Cmpd 406, AutoMSn(512.9414), 20.6 min
RTINSECONDS=1237.91
SCANS=MS: 1218 MSMS: 1220
PEPMASS=512.94144	5261
CHARGE=3+
364.11729	193	
407.17046	136	
418.23515	105	
447.24931	113	
460.70660	126	
463.19760	368	1+
493.21488	124	
497.25082	139	
508.29980	599	1+
510.28112	459	
511.28085	1517	1+
514.28360	1673	1+
515.07239	113	
521.79156	269	
534.27503	123	
562.28035	109	
606.32223	239	1+
609.36401	239	
639.32616	125	
677.28921	162	
721.39558	125	
728.42543	382	1+
732.43158	233	
737.42629	349	1+
END IONS

###FS:    #m/z: 332.27151 #charge-128
###MaxRes:#m/z:  0.00000 #charge-128
###MS: 1218
###MSMS: 1221
BEGIN IONS
TITLE=Cmpd 407, AutoMSn(332.2715), 20.6 min
RTINSECONDS=1238.41
SCANS=MS: 1218 MSMS: 1221
PEPMASS=332.27151	7893

312.24610	106	
316.24584	179	
334.25149	207	
END IONS

###FS:    #m/z: 645.33811 #charge   1
###MaxRes:#m/z:  0.00000 #charge-128
###MS: 1222
###MSMS: 1223
BEGIN IONS
TITLE=Cmpd 408, AutoMSn(645.3381), 20.7 min
RTINSECONDS=1241.43
SCANS=MS: 1222 MSMS: 1223
PEPMASS=645.33811	9524
CHARGE=1+
391.72145	125	
448.25006	110	
498.77869	140	
562.82273	103	
587.31502	111	
630.32998	110	
633.83244	102	
641.30011	285	1+
643.30746	1144	1+
END IONS

###FS:    #m/z: 576.32210 #charge   2
###MaxRes:#m/z:  0.00000 #charge-128
###MS: 1222
###MSMS: 1224
BEGIN IONS
TITLE=Cmpd 409, AutoMSn(576.3221), 20.7 min
RTINSECONDS=1241.93
SCANS=MS: 1222 MSMS: 1224
PEPMASS=576.32210	11231
CHARGE=2+
325.17758	110	
340.18310	123	
344.24455	100	
367.18955	111	
446.25355	138	
449.25563	348	
468.24794	107	
496.20184	103	
543.31667	1429	1+
555.29662	144	
558.29417	126	
572.30423	339	1+
574.30379	926	1+
576.83572	104	
578.30619	626	1+
656.41723	563	1+
677.36454	113	
785.45567	504	1+
882.50388	2576	1+
END IONS

###FS:    #m/z: 806.16635 #charge   3
###MaxRes:#m/z:  0.00000 #charge-128
###MS: 1222
###MSMS: 1225
BEGIN IONS
TITLE=Cmpd 410, AutoMSn(806.1664), 20.7 min
RTINSECONDS=1242.43
SCANS=MS: 1222 MSMS: 1225
PEPMASS=806.16635	6487
CHARGE=3+
449.25601	164	
471.64458	111	
802.92156	113	
806.17224	208	
806.40709	249	
806.66730	205	
807.37807	833	1+
809.39084	209	
1003.86038	136	
1004.17119	180	
END IONS

###FS:    #m/z: 652.31717 #charge   2
###MaxRes:#m/z:  0.00000 #charge-128
###MS: 1226
###MSMS: 1227
BEGIN IONS
TITLE=Cmpd 411, AutoMSn(652.3172), 20.8 min
RTINSECONDS=1245.45
SCANS=MS: 1226 MSMS: 1227
PEPMASS=652.31717	23313
CHARGE=2+
357.17377	211	
373.14727	642	1+
385.23869	293	
410.16891	204	
426.17612	185	
428.18545	287	1+
474.21409	180	
499.23654	329	1+
517.20414	262	
534.88251	168	
550.99440	244	
557.28638	374	
582.25546	263	
600.27427	153	
610.27336	233	1+
630.32856	186	
640.33254	175	
646.30117	157	
651.32721	347	1+
658.34066	277	
689.26482	251	
707.26489	167	
713.34661	245	
723.36279	151	
741.37301	351	1+
759.37514	172	
760.28950	258	
778.29972	157	
794.41148	238	
812.42118	257	1+
830.41566	297	1+
895.46549	170	
913.46666	483	1+
1091.50416	160	
END IONS

###FS:    #m/z: 645.33512 #charge   1
###MaxRes:#m/z:  0.00000 #charge-128
###MS: 1226
###MSMS: 1228
BEGIN IONS
TITLE=Cmpd 412, AutoMSn(645.3351), 20.8 min
RTINSECONDS=1245.95
SCANS=MS: 1226 MSMS: 1228
PEPMASS=645.33512	13087
CHARGE=1+
524.76310	119	
562.33298	162	
618.84812	187	
624.31408	112	
640.31792	103	
641.33741	367	1+
643.33107	610	1+
END IONS

###FS:    #m/z: 518.94774 #charge   3
###MaxRes:#m/z:  0.00000 #charge-128
###MS: 1226
###MSMS: 1229
BEGIN IONS
TITLE=Cmpd 413, AutoMSn(518.9477), 20.8 min
RTINSECONDS=1246.46
SCANS=MS: 1226 MSMS: 1229
PEPMASS=518.94774	13639
CHARGE=3+
382.13688	431	1+
389.22694	137	
409.17671	207	
428.24571	118	
453.20981	290	
472.23320	160	
481.19893	730	1+
498.28731	271	1+
500.22276	146	
502.28999	112	
504.29775	455	1+
505.77621	163	
514.28884	629	1+
516.28879	868	1+
518.30008	621	
518.61649	621	1+
518.72718	140	
518.95041	937	
519.28109	2032	1+
522.29330	936	1+
526.23875	401	1+
527.41017	218	
527.84471	561	
580.27498	398	1+
582.28975	271	1+
587.33888	174	
591.76978	112	
592.28534	169	
603.29272	121	
617.43099	181	
634.32094	128	
648.32805	119	
695.30031	518	
728.41817	1871	1+
732.42222	422	1+
815.43133	137	
819.47224	111	
860.52689	319	1+
891.47324	116	
891.49653	826	1+
938.41761	438	1+
975.55787	214	
1416.75477	346	1+
END IONS

###FS:    #m/z: 652.31616 #charge   2
###MaxRes:#m/z:  0.00000 #charge-128
###MS: 1230
###MSMS: 1231
BEGIN IONS
TITLE=Cmpd 414, AutoMSn(652.3162), 20.8 min
RTINSECONDS=1249.49
SCANS=MS: 1230 MSMS: 1231
PEPMASS=652.31616	56738
CHARGE=2+
345.14716	270	1+
356.14464	439	1+
373.15509	1002	1+
385.23699	643	1+
416.18737	417	1+
422.92821	263	
426.18336	183	
428.18073	490	1+
434.15625	175	
441.26056	247	1+
447.18844	295	1+
458.22937	367	1+
499.21359	397	1+
511.23150	289	
517.21517	542	1+
527.24046	375	1+
529.22166	639	1+
535.82155	255	
541.26059	224	
546.25015	522	1+
557.28162	883	1+
582.27716	783	1+
591.29142	233	1+
594.30354	214	
596.25098	177	
600.26299	804	1+
610.28838	327	1+
612.29390	244	1+
617.27162	701	1+
628.29951	253	
630.31431	422	1+
634.27804	244	1+
640.31667	435	1+
646.29881	280	
649.30577	401	1+
652.32127	431	1+
654.75398	241	
655.26269	268	1+
658.33140	789	1+
667.81481	180	
672.24491	216	
681.31962	229	
686.32150	231	1+
689.26020	500	1+
699.32890	264	
704.36161	257	1+
707.27040	427	
713.35335	630	1+
717.35269	177	
723.36331	287	1+
731.38004	203	
741.36346	866	1+
759.38765	272	
760.28975	352	
768.56367	428	
778.29716	385	1+
782.37252	344	1+
794.40157	346	
794.74239	320	
800.38524	318	1+
812.40589	778	1+
830.41616	519	1+
874.35636	224	1+
891.38259	207	
913.45017	817	1+
914.45931	364	1+
931.47290	349	1+
963.48631	403	1+
982.49400	269	1+
1073.49165	252	
END IONS

###FS:    #m/z: 518.94900 #charge   3
###MaxRes:#m/z:  0.00000 #charge-128
###MS: 1230
###MSMS: 1232
BEGIN IONS
TITLE=Cmpd 415, AutoMSn(518.9490), 20.8 min
RTINSECONDS=1249.99
SCANS=MS: 1230 MSMS: 1232
PEPMASS=518.94900	14610
CHARGE=3+
345.18548	147	
360.15255	152	
381.16306	252	1+
409.17222	282	
430.77130	291	
458.78873	149	
464.20760	128	
473.24899	195	
478.17492	132	
480.22726	165	
481.20742	897	1+
488.27429	140	
500.27852	596	1+
504.32402	191	
506.57955	134	
512.26639	165	
515.29787	206	
516.27465	855	1+
517.76559	136	
518.29018	633	
518.61028	617	1+
518.94868	1323	1+
519.27538	774	
520.28006	1137	1+
522.29220	733	1+
524.30336	231	
535.22987	138	
580.27892	643	1+
610.32534	185	
617.39355	279	
695.29042	570	1+
728.41912	1159	1+
732.42925	403	
734.44627	142	
738.43391	182	
891.46342	592	1+
891.47195	316	
938.45319	383	1+
END IONS

###FS:    #m/z: 348.27105 #charge-128
###MaxRes:#m/z:  0.00000 #charge-128
###MS: 1230
###MSMS: 1233
BEGIN IONS
TITLE=Cmpd 416, AutoMSn(348.2711), 20.8 min
RTINSECONDS=1250.49
SCANS=MS: 1230 MSMS: 1233
PEPMASS=348.27105	12574

312.25430	134	
328.24556	276	
346.25562	125	
348.27742	730	
END IONS

###FS:    #m/z: 652.31658 #charge   2
###MaxRes:#m/z:  0.00000 #charge-128
###MS: 1234
###MSMS: 1235
BEGIN IONS
TITLE=Cmpd 417, AutoMSn(652.3166), 20.9 min
RTINSECONDS=1253.52
SCANS=MS: 1234 MSMS: 1235
PEPMASS=652.31658	90139
CHARGE=2+
314.20249	221	1+
345.14589	345	
355.14011	384	1+
357.16761	627	1+
373.15415	2010	1+
385.24081	938	1+
428.18446	733	1+
440.21954	215	
442.27482	248	
444.20657	481	
446.19656	372	1+
449.25854	615	
456.22222	776	1+
472.20134	285	1+
474.23211	249	
481.18697	203	
491.75325	431	1+
499.22167	640	1+
515.24298	202	
517.22059	570	1+
527.23778	338	1+
529.22432	645	1+
534.87488	329	
535.22226	355	1+
539.26935	618	1+
545.26480	289	
546.24098	776	1+
557.28635	1337	1+
574.14305	223	
582.25378	301	
586.28083	264	1+
595.31633	282	1+
598.24285	224	
600.25906	1145	1+
612.29948	522	1+
616.28793	250	1+
618.27334	652	1+
628.30583	451	1+
630.32140	483	1+
640.32665	421	
646.30163	530	1+
650.30907	786	1+
654.33188	317	1+
658.33340	826	1+
669.29023	395	1+
671.26925	233	
677.84496	196	
681.33594	201	
689.25946	558	1+
697.03582	277	
698.33024	552	1+
707.27690	828	1+
713.34859	1277	1+
716.30146	388	1+
723.36192	842	1+
731.37512	272	1+
741.37296	1039	1+
747.35507	338	1+
759.39117	430	
760.30402	901	1+
778.30589	626	1+
782.37012	336	
794.40633	490	1+
800.37941	438	1+
812.41029	1207	1+
818.38694	206	
830.41617	794	1+
873.36393	298	
875.35809	228	
891.38157	425	1+
895.43561	281	
913.46603	2236	1+
931.47722	431	1+
1055.49046	267	
1073.47949	681	1+
END IONS

###FS:    #m/z: 928.94270 #charge   2
###MaxRes:#m/z:  0.00000 #charge-128
###MS: 1234
###MSMS: 1236
BEGIN IONS
TITLE=Cmpd 418, AutoMSn(928.9427), 20.9 min
RTINSECONDS=1254.03
SCANS=MS: 1234 MSMS: 1236
PEPMASS=928.94270	12679
CHARGE=2+
346.17110	149	
402.23306	341	
409.18464	109	
437.18722	1038	1+
459.27090	283	
522.27656	127	
550.26528	209	1+
665.29646	335	1+
682.31328	168	
682.83440	123	
758.86989	183	
784.03165	272	
784.37886	149	
784.72200	237	
818.42437	150	
821.33918	205	
839.36356	275	
869.37165	109	
929.17550	429	
929.67107	121	
933.43720	115	
933.97475	112	
934.44585	477	1+
946.53046	240	1+
959.15927	180	
1055.81383	115	
1082.13416	111	
1104.49929	356	
1146.22100	111	
1146.88135	162	
1603.74633	329	1+
1766.81783	557	1+
1847.84746	535	1+
1856.86333	434	1+
END IONS

###FS:    #m/z: 663.31474 #charge   2
###MaxRes:#m/z:  0.00000 #charge-128
###MS: 1234
###MSMS: 1237
BEGIN IONS
TITLE=Cmpd 419, AutoMSn(663.3147), 20.9 min
RTINSECONDS=1254.53
SCANS=MS: 1234 MSMS: 1237
PEPMASS=663.31474	10808
CHARGE=2+
340.18682	176	
358.19608	2501	1+
482.20410	121	
521.25804	685	1+
532.25290	203	
584.24130	111	
646.31684	106	
658.34701	414	1+
662.30659	101	
663.32185	856	1+
928.38156	121	
941.36311	327	1+
1012.40413	121	
1113.50539	273	
END IONS

###FS:    #m/z: 929.69373 #charge   3
###MaxRes:#m/z:  0.00000 #charge-128
###MS: 1238
###MSMS: 1239
BEGIN IONS
TITLE=Cmpd 420, AutoMSn(929.6937), 21.0 min
RTINSECONDS=1257.54
SCANS=MS: 1238 MSMS: 1239
PEPMASS=929.69373	26089
CHARGE=3+
346.16972	112	
389.14517	299	
402.23231	290	
437.18684	1215	1+
459.26045	482	1+
545.20483	136	
550.27663	362	1+
665.30397	319	1+
673.80851	110	
674.32031	117	
682.30767	273	1+
682.82300	230	
752.32974	106	
758.87139	235	
759.37049	208	1+
784.05335	320	1+
787.85341	117	
796.86541	182	
810.86100	289	
811.37311	104	
821.36368	297	1+
836.39540	109	
839.36100	832	1+
859.84906	140	
868.37715	102	
868.90832	131	
958.80753	272	1+
959.18590	125	
974.95897	125	
990.48065	118	
991.00495	122	
1055.50560	171	
1146.53418	120	
1603.77449	512	1+
1766.83320	1295	1+
1847.85325	701	1+
1856.86829	1124	1+
1857.37468	626	1+
1865.89832	991	1+
END IONS

###FS:    #m/z: 656.31832 #charge   3
###MaxRes:#m/z:  0.00000 #charge-128
###MS: 1238
###MSMS: 1240
BEGIN IONS
TITLE=Cmpd 421, AutoMSn(656.3183), 21.0 min
RTINSECONDS=1258.05
SCANS=MS: 1238 MSMS: 1240
PEPMASS=656.31832	12974
CHARGE=3+
314.20608	369	1+
348.18880	249	
355.13986	298	
357.16764	357	
361.24389	397	
373.15356	2012	1+
385.24235	667	
391.74671	432	
428.17175	248	
437.18558	333	
457.22657	555	1+
508.31057	434	
512.21868	254	1+
517.23236	389	1+
529.22285	380	1+
545.23974	260	
557.28928	787	1+
600.25798	684	1+
601.75849	426	
602.25904	451	
609.35824	935	1+
612.30983	360	1+
616.27543	266	1+
618.27490	331	1+
623.24872	307	1+
628.31214	642	1+
630.31125	517	1+
632.24474	217	
635.30756	291	1+
640.32542	299	
646.27958	456	1+
650.30739	1294	1+
650.64501	573	
650.98034	354	
655.98884	413	1+
656.31255	1090	1+
656.64914	839	1+
658.32529	1192	1+
689.25987	525	1+
699.33487	227	
707.27622	532	1+
713.35445	609	1+
720.34856	359	1+
723.36182	516	1+
730.34403	400	1+
737.42328	1268	1+
741.36811	608	1+
747.34582	509	1+
759.39125	352	
760.30379	916	1+
778.29751	808	1+
794.40526	328	
800.37088	257	
807.29284	235	
812.40759	1199	1+
830.41179	1159	1+
873.36943	398	1+
891.39033	508	1+
895.44538	478	1+
900.49280	429	
913.46217	1742	1+
919.39893	340	1+
930.47523	237	
931.47986	1149	1+
947.45803	414	1+
948.51478	386	1+
960.40788	370	1+
982.48767	1332	1+
990.41817	542	1+
996.42423	274	1+
1055.47557	1067	1+
1067.45741	600	1+
1073.49318	3148	1+
1091.50062	1934	1+
1102.46642	240	
1129.54892	211	
1504.74213	749	1+
1601.76423	363	1+
1619.74499	1123	1+
1687.75753	918	1+
1706.77217	10524	1+
1853.83298	2163	1+
END IONS

###FS:    #m/z: 663.31900 #charge   1
###MaxRes:#m/z:  0.00000 #charge-128
###MS: 1238
###MSMS: 1241
BEGIN IONS
TITLE=Cmpd 422, AutoMSn(663.3190), 21.0 min
RTINSECONDS=1258.55
SCANS=MS: 1238 MSMS: 1241
PEPMASS=663.31900	12708
CHARGE=1+
351.14265	123	
358.18881	947	1+
390.16410	172	
409.15590	216	1+
500.21180	107	
521.26077	146	
529.21536	118	
580.34112	103	
626.26460	101	
648.31525	112	
661.34793	135	
END IONS

###FS:    #m/z: 656.31654 #charge   3
###MaxRes:#m/z:  0.00000 #charge-128
###MS: 1242
###MSMS: 1243
BEGIN IONS
TITLE=Cmpd 423, AutoMSn(656.3165), 21.0 min
RTINSECONDS=1261.57
SCANS=MS: 1242 MSMS: 1243
PEPMASS=656.31654	117032
CHARGE=3+
348.19152	674	
361.24277	742	
373.15501	1471	
385.24144	557	
508.30931	1248	
534.23218	1276	
534.72788	682	
600.25640	561	
601.76388	716	
602.27167	557	
609.35722	3762	1+
618.62243	1076	
618.96479	806	
650.31386	4859	1+
650.64838	3300	1+
650.98235	1337	
656.32047	8479	1+
656.65063	6416	1+
656.98583	3392	
737.41815	3849	1+
759.39314	676	
760.30994	562	
778.29691	643	
807.29940	705	
812.41367	1108	1+
830.42408	581	
900.47584	1639	1+
913.46225	940	
1073.50005	882	
1074.49764	727	
1091.48930	731	
1092.49816	581	
1129.54380	757	
1504.71979	4668	1+
1619.73346	4597	1+
1688.74738	2936	1+
1706.77681	51249	1+
1835.81371	1651	1+
1853.84018	10944	1+
END IONS

###FS:    #m/z: 929.19602 #charge   3
###MaxRes:#m/z:  0.00000 #charge-128
###MS: 1242
###MSMS: 1244
BEGIN IONS
TITLE=Cmpd 424, AutoMSn(929.1960), 21.0 min
RTINSECONDS=1262.07
SCANS=MS: 1242 MSMS: 1244
PEPMASS=929.19602	23799
CHARGE=3+
389.15946	125	
402.22461	209	
409.18895	157	
437.18996	892	1+
459.25665	350	1+
550.26331	422	1+
665.29140	256	1+
668.31009	103	
682.82761	106	
752.34362	112	
759.38941	100	
784.38011	125	
802.88555	123	
810.87734	122	
839.34855	281	1+
859.35011	105	
916.40189	146	
924.66535	221	
928.18553	427	1+
938.25841	257	
1016.81940	122	
1093.51969	103	
1364.64769	116	
1766.83073	792	1+
1847.83718	590	1+
1856.85670	484	1+
1857.39338	631	1+
1865.89406	678	1+
END IONS

###FS:    #m/z: 983.96791 #charge   2
###MaxRes:#m/z:  0.00000 #charge-128
###MS: 1242
###MSMS: 1245
BEGIN IONS
TITLE=Cmpd 425, AutoMSn(983.9679), 21.0 min
RTINSECONDS=1262.57
SCANS=MS: 1242 MSMS: 1245
PEPMASS=983.96791	9967
CHARGE=2+
361.24914	122	
508.31400	280	
1966.92060	3349	1+
END IONS

###FS:    #m/z: 656.31751 #charge   3
###MaxRes:#m/z:  0.00000 #charge-128
###MS: 1246
###MSMS: 1247
BEGIN IONS
TITLE=Cmpd 426, AutoMSn(656.3175), 21.1 min
RTINSECONDS=1265.6
SCANS=MS: 1246 MSMS: 1247
PEPMASS=656.31751	304093
CHARGE=3+
361.24188	1528	
463.21811	1106	
508.31056	2083	
534.22952	2597	
534.72621	1169	
601.76195	2156	
602.26425	1201	
609.36077	7107	1+
612.62125	1227	
612.94790	1207	
618.62610	1747	
618.95588	2066	
619.29454	1413	
650.31318	9039	1+
650.64757	8536	
650.98115	5184	
656.31756	19434	1+
656.65124	16826	1+
656.98475	9177	
672.84631	2308	
673.34933	1446	
720.39006	979	
737.42016	7835	1+
807.29360	1567	
900.48244	3277	1+
918.41464	1029	
1129.55904	1241	
1504.71401	9730	1+
1619.73957	10252	1+
1688.76262	8801	1+
1706.77603	121375	1+
1853.84687	30353	1+
END IONS

###FS:    #m/z: 983.96760 #charge   2
###MaxRes:#m/z:  0.00000 #charge-128
###MS: 1246
###MSMS: 1248
BEGIN IONS
TITLE=Cmpd 427, AutoMSn(983.9676), 21.1 min
RTINSECONDS=1266.1
SCANS=MS: 1246 MSMS: 1248
PEPMASS=983.96760	23859
CHARGE=2+
363.10077	125	
609.36944	116	
692.25905	108	
900.48346	188	
987.46425	140	
1966.93112	5506	1+
END IONS

###FS:    #m/z: 812.85551 #charge-128
###MaxRes:#m/z:  0.00000 #charge-128
###MS: 1246
###MSMS: 1249
BEGIN IONS
TITLE=Cmpd 428, AutoMSn(812.8555), 21.1 min
RTINSECONDS=1266.6
SCANS=MS: 1246 MSMS: 1249
PEPMASS=812.85551	11221

463.21825	105	
721.80453	115	
812.83792	174	
END IONS

###FS:    #m/z: 983.96860 #charge   2
###MaxRes:#m/z:  0.00000 #charge-128
###MS: 1250
###MSMS: 1251
BEGIN IONS
TITLE=Cmpd 429, AutoMSn(983.9686), 21.2 min
RTINSECONDS=1269.63
SCANS=MS: 1250 MSMS: 1251
PEPMASS=983.96860	31433
CHARGE=2+
361.23566	178	
609.36466	146	
623.23255	120	
721.82177	116	
790.35486	110	
1067.45176	119	
1129.55820	121	
1966.91943	6651	1+
END IONS

###FS:    #m/z: 532.28309 #charge   3
###MaxRes:#m/z:  0.00000 #charge-128
###MS: 1250
###MSMS: 1252
BEGIN IONS
TITLE=Cmpd 430, AutoMSn(532.2831), 21.2 min
RTINSECONDS=1270.13
SCANS=MS: 1250 MSMS: 1252
PEPMASS=532.28309	12326
CHARGE=3+
331.17802	104	
427.20978	103	
456.28959	104	
487.16188	103	
488.29398	255	1+
497.24275	173	
512.27017	144	
514.28301	301	1+
516.30276	193	
521.78773	120	
528.27590	601	1+
530.29223	1780	1+
532.73438	130	
534.28605	1252	1+
538.33199	113	
541.95742	216	
542.88553	100	
562.75234	240	1+
571.83334	269	
587.84608	224	
614.36303	485	1+
614.86159	201	
618.39822	116	
636.86468	100	
665.36987	113	
693.89419	115	
744.29576	320	1+
815.44080	103	
1341.74296	1070	1+
1356.74976	3279	1+
END IONS

###FS:    #m/z: 812.85519 #charge   3
###MaxRes:#m/z:  0.00000 #charge-128
###MS: 1250
###MSMS: 1253
BEGIN IONS
TITLE=Cmpd 431, AutoMSn(812.8552), 21.2 min
RTINSECONDS=1270.63
SCANS=MS: 1250 MSMS: 1253
PEPMASS=812.85519	10022
CHARGE=3+
352.14982	106	
813.35203	100	
END IONS

###FS:    #m/z: 532.28177 #charge   3
###MaxRes:#m/z:  0.00000 #charge-128
###MS: 1254
###MSMS: 1255
BEGIN IONS
TITLE=Cmpd 432, AutoMSn(532.2818), 21.2 min
RTINSECONDS=1273.66
SCANS=MS: 1254 MSMS: 1255
PEPMASS=532.28177	13104
CHARGE=3+
357.13949	100	
373.14391	106	
467.21548	113	
487.14541	120	
492.21831	131	
508.15475	117	
510.30473	262	1+
512.18808	143	
512.28114	161	
513.30031	298	1+
517.27611	152	
522.29401	122	
528.27253	643	1+
530.28743	901	1+
532.28706	723	1+
534.33009	681	
535.28340	922	1+
541.95445	156	
553.26711	130	
613.85668	251	1+
665.86883	124	
671.38231	315	
671.87177	104	
693.36578	110	
732.44024	289	1+
740.33188	123	
744.28749	264	1+
975.55392	101	
1227.71140	926	1+
1356.74860	3191	1+
END IONS

###FS:    #m/z: 741.35865 #charge   1
###MaxRes:#m/z:  0.00000 #charge-128
###MS: 1254
###MSMS: 1256
BEGIN IONS
TITLE=Cmpd 433, AutoMSn(741.3586), 21.2 min
RTINSECONDS=1274.16
SCANS=MS: 1254 MSMS: 1256
PEPMASS=741.35865	8367
CHARGE=1+
331.12072	117	
491.58567	161	
502.25708	111	
513.25853	213	1+
524.74970	105	
532.18353	153	
541.25647	318	1+
562.28626	114	
580.54306	100	
581.29702	113	
626.35658	101	
654.35582	423	1+
656.35257	192	
678.38512	177	
736.32572	101	
737.41159	247	1+
739.33002	117	
741.35930	172	
END IONS

###FS:    #m/z: 798.38176 #charge-128
###MaxRes:#m/z:  0.00000 #charge-128
###MS: 1254
###MSMS: 1257
BEGIN IONS
TITLE=Cmpd 434, AutoMSn(798.3818), 21.2 min
RTINSECONDS=1274.66
SCANS=MS: 1254 MSMS: 1257
PEPMASS=798.38176	7811

366.71822	112	
436.21314	131	
562.75752	163	
563.24053	103	
698.30350	691	1+
698.79892	105	
1126.50285	159	
1211.52455	105	
END IONS

###FS:    #m/z: 745.13242 #charge   2
###MaxRes:#m/z:  0.00000 #charge-128
###MS: 1258
###MSMS: 1259
BEGIN IONS
TITLE=Cmpd 435, AutoMSn(745.1324), 21.3 min
RTINSECONDS=1277.68
SCANS=MS: 1258 MSMS: 1259
PEPMASS=745.13242	6144
CHARGE=2+
331.12869	154	
444.20207	114	
449.19235	782	
451.18547	106	
473.76269	111	
487.25387	153	
523.27256	119	
536.79198	159	
541.27514	118	
562.27423	485	1+
594.28037	229	
654.35260	165	
661.34137	275	
675.34781	303	
727.35115	184	
740.37343	136	
743.38522	260	1+
745.33348	152	
745.86508	108	
748.36723	223	
772.41756	1976	1+
793.85700	110	
829.43602	909	1+
831.43477	405	1+
855.40308	178	
886.45815	329	1+
895.44376	235	1+
944.52097	180	
955.78425	112	
973.49141	203	
1088.51166	271	
1089.52052	133	
END IONS

###FS:    #m/z: 573.98512 #charge-128
###MaxRes:#m/z:  0.00000 #charge-128
###MS: 1258
###MSMS: 1260
BEGIN IONS
TITLE=Cmpd 436, AutoMSn(573.9851), 21.3 min
RTINSECONDS=1278.18
SCANS=MS: 1258 MSMS: 1260
PEPMASS=573.98512	6540

403.19632	101	
521.20963	124	
554.30643	110	
557.33551	181	
569.29053	130	
570.29564	475	1+
572.29067	846	1+
575.30649	325	
576.30833	900	1+
576.81469	219	
739.34394	187	
746.40324	102	
746.90321	211	
883.48882	105	
END IONS

###FS:    #m/z: 741.36027 #charge   3
###MaxRes:#m/z:  0.00000 #charge-128
###MS: 1258
###MSMS: 1261
BEGIN IONS
TITLE=Cmpd 437, AutoMSn(741.3603), 21.3 min
RTINSECONDS=1278.68
SCANS=MS: 1258 MSMS: 1261
PEPMASS=741.36027	6909
CHARGE=3+
384.22521	134	
402.22774	237	1+
415.21995	1056	1+
416.71829	135	
428.16010	145	
443.73453	232	
449.19312	1309	1+
472.74839	185	
527.24758	121	
530.74514	147	
536.78943	270	
537.31346	164	
541.25926	255	
562.27647	1345	1+
566.95907	118	
641.28653	135	
654.33472	166	
675.35454	618	1+
718.34264	407	1+
739.30700	150	
741.34003	186	
744.35065	253	1+
772.41384	4268	1+
793.39774	262	
793.89674	128	
802.77217	193	
814.41327	118	
829.42339	813	1+
831.42633	794	1+
838.90362	327	
839.41507	126	
886.46005	1177	1+
915.50520	261	1+
932.40672	174	
944.51033	406	1+
973.49987	866	1+
1072.54278	130	
1088.50851	1285	1+
1100.42980	212	
1133.47455	139	
1789.88636	733	1+
END IONS

###FS:    #m/z: 745.12904 #charge   2
###MaxRes:#m/z:  0.00000 #charge-128
###MS: 1262
###MSMS: 1263
BEGIN IONS
TITLE=Cmpd 438, AutoMSn(745.1290), 21.4 min
RTINSECONDS=1281.7
SCANS=MS: 1262 MSMS: 1263
PEPMASS=745.12904	48548
CHARGE=2+
378.19266	201	
422.51226	214	
446.20637	215	
449.19181	4017	1+
458.75882	224	
463.75965	242	
486.74919	432	1+
523.28159	342	1+
529.75303	281	1+
531.24551	213	
536.79153	553	1+
537.29736	652	
544.75556	488	
545.26038	324	
550.28276	319	
562.27435	4197	1+
565.79000	251	
571.21877	209	
590.29666	360	
594.29581	244	
604.24857	366	1+
616.30237	184	
654.32739	301	1+
661.33672	543	1+
669.01684	240	
675.36214	1641	1+
678.36012	256	
690.31026	241	1+
691.67446	185	
718.34564	797	1+
744.34551	332	1+
748.36511	381	1+
758.88894	182	
772.41552	13535	1+
812.41845	217	1+
817.38541	305	1+
829.43316	1929	1+
829.43536	4172	1+
831.42930	2273	1+
840.92605	187	
846.36483	249	1+
886.45724	4230	1+
897.45786	223	
932.41247	428	1+
944.52722	762	1+
971.49840	252	1+
973.48575	2272	1+
1059.54248	187	
1072.58259	349	
1088.51368	3687	1+
1103.03833	225	
1103.52561	280	
1481.72065	415	1+
END IONS

###FS:    #m/z: 992.83259 #charge   3
###MaxRes:#m/z:  0.00000 #charge-128
###MS: 1262
###MSMS: 1264
BEGIN IONS
TITLE=Cmpd 439, AutoMSn(992.8326), 21.4 min
RTINSECONDS=1282.2
SCANS=MS: 1262 MSMS: 1264
PEPMASS=992.83259	10145
CHARGE=3+
992.84181	860	1+
993.17435	1016	1+
993.49241	532	1+
1259.35133	121	
END IONS

###FS:    #m/z: 514.27863 #charge   2
###MaxRes:#m/z:  0.00000 #charge-128
###MS: 1262
###MSMS: 1265
BEGIN IONS
TITLE=Cmpd 440, AutoMSn(514.2786), 21.4 min
RTINSECONDS=1282.71
SCANS=MS: 1262 MSMS: 1265
PEPMASS=514.27863	10200
CHARGE=2+
371.22446	197	
377.68418	107	
387.18552	100	
389.23788	915	1+
393.21099	703	1+
399.83816	196	
410.20451	101	
421.21016	446	1+
442.22336	151	
446.17921	136	
463.18914	144	
482.24945	104	
484.30296	140	
489.28671	117	
492.28219	133	
494.26710	510	1+
498.29166	264	
500.27261	168	
507.33789	104	
510.28660	490	1+
512.28726	754	1+
514.26593	1434	1+
515.12932	104	
518.28701	257	
534.28909	153	
559.35085	756	
612.32107	116	
628.36238	241	1+
646.37577	3614	1+
655.84781	257	1+
663.33905	151	
728.41153	144	
791.43212	249	
809.44194	4339	1+
818.43030	125	
956.50315	153	
END IONS

###FS:    #m/z: 745.12912 #charge   2
###MaxRes:#m/z:  0.00000 #charge-128
###MS: 1266
###MSMS: 1267
BEGIN IONS
TITLE=Cmpd 441, AutoMSn(745.1291), 21.4 min
RTINSECONDS=1285.73
SCANS=MS: 1266 MSMS: 1267
PEPMASS=745.12912	85706
CHARGE=2+
393.75604	386	
394.17891	287	
402.20913	260	
432.16674	284	
449.19102	6570	1+
457.76042	445	1+
480.26303	620	1+
486.74851	839	1+
527.26263	483	1+
531.24550	340	
535.76847	376	
536.79461	1577	1+
537.29627	685	
550.28064	248	
553.60900	300	
559.95083	260	
562.27804	5068	1+
566.97149	310	
575.26074	261	
587.29395	365	1+
590.28914	592	
594.30433	602	
597.30286	472	1+
622.31767	246	
630.33761	306	
661.32369	770	1+
675.36048	2061	1+
715.36933	249	
718.34760	1128	1+
741.34162	445	1+
768.00628	329	1+
772.41352	18942	1+
817.38699	559	1+
829.43201	2658	1+
829.43788	5550	1+
829.88493	564	1+
831.43971	3185	1+
840.06164	568	
840.18890	266	
846.37755	255	
881.95171	538	1+
886.45937	4513	1+
916.54079	473	1+
932.41974	349	
944.50321	3233	1+
944.99213	934	1+
953.96298	292	
973.48617	4845	1+
984.91719	349	
1060.46521	259	
1072.57296	906	1+
1088.51193	6178	1+
1100.43798	561	
1129.60498	749	1+
END IONS

###FS:    #m/z: 754.39787 #charge   2
###MaxRes:#m/z:  0.00000 #charge-128
###MS: 1266
###MSMS: 1268
BEGIN IONS
TITLE=Cmpd 442, AutoMSn(754.3979), 21.4 min
RTINSECONDS=1286.23
SCANS=MS: 1266 MSMS: 1268
PEPMASS=754.39787	69450
CHARGE=2+
438.22548	1707	
526.74378	909	
527.25086	1013	
535.26756	1325	
538.28853	1666	
538.62311	1231	
543.77360	3402	
544.28192	2009	
568.27842	1942	
568.78316	1018	
575.98637	1504	
576.31535	1588	
583.92367	1006	
592.28945	5763	1+
624.82270	1413	
625.31855	1538	
691.35577	1127	
750.14698	1447	
750.38834	1418	
750.88108	871	
778.38061	1152	
794.43396	771	
850.46219	900	
858.46473	832	
875.43959	16232	1+
954.48864	1552	1+
955.50037	1071	
972.49584	77186	1+
1252.61061	3832	1+
1270.62850	16737	1+
1319.66817	777	
1319.67493	9027	1+
END IONS

###FS:    #m/z: 514.27882 #charge   2
###MaxRes:#m/z:  0.00000 #charge-128
###MS: 1266
###MSMS: 1269
BEGIN IONS
TITLE=Cmpd 443, AutoMSn(514.2788), 21.4 min
RTINSECONDS=1286.74
SCANS=MS: 1266 MSMS: 1269
PEPMASS=514.27882	47300
CHARGE=2+
353.22488	171	
359.18215	176	
371.22595	760	1+
376.17901	409	
382.17236	223	
387.19290	284	
389.23888	2269	1+
393.21255	1561	1+
395.78288	957	
396.58991	281	
405.22647	205	
413.22897	195	
421.20818	955	1+
446.18700	173	
470.26121	224	
472.26377	218	
498.26022	191	
500.27212	788	1+
502.31317	502	
506.30097	775	1+
509.78544	590	
510.26859	737	1+
513.27058	514	1+
516.29137	628	1+
520.85130	167	
534.29040	601	1+
550.25673	173	
559.34381	3224	1+
628.37137	311	
645.35811	207	
646.37756	9917	1+
656.36117	180	
663.33685	695	1+
791.42351	670	
809.44103	13973	1+
818.97445	175	
820.98475	318	
956.50433	581	1+
END IONS

###FS:    #m/z: 754.39990 #charge   2
###MaxRes:#m/z:  0.00000 #charge-128
###MS: 1270
###MSMS: 1271
BEGIN IONS
TITLE=Cmpd 444, AutoMSn(754.3999), 21.5 min
RTINSECONDS=1289.76
SCANS=MS: 1270 MSMS: 1271
PEPMASS=754.39990	357041
CHARGE=2+
526.74575	2686	
535.26921	2826	
538.28930	2517	
538.62840	2798	
543.77370	6783	
544.28601	3986	
568.27812	4976	
568.78477	3430	
575.98481	3239	
576.31887	3532	
592.28979	15127	1+
624.82515	4677	
625.32407	2916	
675.69176	2086	
691.35766	5225	1+
713.71831	2373	
714.05254	2264	
745.64094	1871	
750.14586	6196	
750.64394	3888	
778.38744	4595	
858.47915	1971	
858.98225	1945	
875.43988	49432	1+
972.49690	190297	1+
1012.53335	2221	
1013.03530	2558	
1086.53634	1879	
1252.60745	9323	1+
1270.62867	47396	1+
1319.66477	1845	
1319.67613	24993	1+
1498.77762	14281	1+
END IONS

###FS:    #m/z: 514.27893 #charge   2
###MaxRes:#m/z:  0.00000 #charge-128
###MS: 1270
###MSMS: 1272
BEGIN IONS
TITLE=Cmpd 445, AutoMSn(514.2789), 21.5 min
RTINSECONDS=1290.26
SCANS=MS: 1270 MSMS: 1272
PEPMASS=514.27893	105493
CHARGE=2+
371.22982	702	
376.19153	294	
389.23582	2929	1+
393.20792	1119	
395.78467	1281	
396.22051	320	
405.22166	546	
421.21337	1897	1+
469.75180	299	
482.25566	419	
489.27526	297	
500.27170	709	
502.31912	570	
506.28859	741	
509.78432	611	
512.28318	394	
514.28823	442	
515.31833	401	
516.28866	1420	1+
526.90988	292	
534.28971	995	1+
541.96058	342	
550.25574	388	
559.34461	4957	1+
569.28115	352	
628.36662	551	
635.33934	630	
646.37834	15892	1+
656.36988	271	
663.34246	469	
791.42760	1085	1+
809.44162	20879	1+
818.98231	541	
956.50643	872	1+
END IONS

###FS:    #m/z: 1005.19203 #charge   2
###MaxRes:#m/z:  0.00000 #charge-128
###MS: 1270
###MSMS: 1273
BEGIN IONS
TITLE=Cmpd 446, AutoMSn(1005.1920), 21.5 min
RTINSECONDS=1290.77
SCANS=MS: 1270 MSMS: 1273
PEPMASS=1005.19203	74166
CHARGE=2+
568.28289	661	
568.77741	219	
765.41112	656	
765.91121	621	
806.92408	335	
807.42705	380	
875.43780	292	
972.49104	3277	1+
999.50505	652	1+
999.82797	227	
1000.15912	359	
1004.41858	231	
1004.57802	248	
1004.84811	341	
1005.19320	13020	1+
1005.52893	14368	1+
1005.86177	10904	
1006.86589	1422	
1010.51355	233	
1248.64350	1474	1+
1270.62533	3993	1+
1319.66662	261	
1319.67989	4769	1+
1630.84949	1009	1+
1694.89722	1176	1+
1725.93636	2131	1+
1743.95320	4909	1+
END IONS

###FS:    #m/z: 754.40020 #charge   2
###MaxRes:#m/z:  0.00000 #charge-128
###MS: 1274
###MSMS: 1275
BEGIN IONS
TITLE=Cmpd 447, AutoMSn(754.4002), 21.6 min
RTINSECONDS=1293.79
SCANS=MS: 1274 MSMS: 1275
PEPMASS=754.40020	559584
CHARGE=2+
438.22689	6301	
526.74748	4737	
527.24680	3156	
535.26525	4358	
538.29102	3851	
543.77589	8357	
544.28133	5826	
568.28095	7909	
568.78181	4566	
575.98353	5238	
576.31688	6023	
592.28881	19097	1+
624.82114	5685	
625.32500	4004	
691.35557	6251	1+
713.71505	3283	
714.04652	3775	
745.63921	3081	
745.88462	2968	
750.14435	11841	
750.64463	6378	
778.38901	5792	
850.46560	3213	
858.47146	3391	
875.43907	57069	1+
955.50677	3416	
956.01331	3537	
972.49547	256260	1+
1013.03522	3845	
1252.60534	13819	1+
1270.62609	66460	1+
1319.67705	35663	1+
1498.77443	24932	1+
END IONS

###FS:    #m/z: 1005.19276 #charge   2
###MaxRes:#m/z:  0.00000 #charge-128
###MS: 1274
###MSMS: 1276
BEGIN IONS
TITLE=Cmpd 448, AutoMSn(1005.1928), 21.6 min
RTINSECONDS=1294.29
SCANS=MS: 1274 MSMS: 1276
PEPMASS=1005.19276	128783
CHARGE=2+
568.28176	648	
568.78061	298	
592.28246	296	
624.82424	850	
625.31908	539	
691.36309	247	
806.91297	256	
807.43504	353	
816.44168	477	
816.92553	300	
847.96246	341	
848.44723	506	
882.45461	707	1+
883.97391	297	
972.49192	3515	1+
1000.54761	256	
1004.57861	404	
1004.86228	409	
1005.19071	16481	1+
1005.52918	16396	1+
1005.86390	11469	
1006.87289	1037	
1270.62190	4553	1+
1283.53418	292	
1319.67925	4618	1+
1529.81851	1267	1+
1725.94327	1901	1+
1743.94235	6234	1+
END IONS

###FS:    #m/z: 603.52100 #charge   3
###MaxRes:#m/z:  0.00000 #charge-128
###MS: 1274
###MSMS: 1277
BEGIN IONS
TITLE=Cmpd 449, AutoMSn(603.5210), 21.6 min
RTINSECONDS=1294.79
SCANS=MS: 1274 MSMS: 1277
PEPMASS=603.52100	29990
CHARGE=3+
335.15103	404	
368.20443	224	1+
376.64215	211	
379.15292	431	1+
396.19359	577	1+
412.20802	262	
418.20777	913	1+
418.54178	187	
418.88183	186	
432.18885	335	1+
434.21603	866	1+
440.56281	201	
472.91337	274	
477.74300	705	
501.26278	174	
527.28474	397	
535.26674	1452	1+
538.28033	368	1+
538.61165	176	
544.28082	809	1+
554.28139	654	1+
562.26688	1045	1+
574.27846	1017	1+
580.29279	857	1+
585.31775	247	1+
589.33526	205	
592.28477	5332	1+
599.28392	294	
600.31505	694	1+
603.30131	516	1+
605.29067	1058	1+
618.29513	278	
624.81865	1754	1+
625.31978	909	
646.32439	352	1+
651.34012	202	
673.35443	262	1+
674.35333	582	1+
679.33433	317	
691.35820	1488	1+
760.39124	316	1+
778.38925	979	1+
792.40611	240	1+
793.92966	493	1+
805.40550	245	
818.96554	198	
858.43903	202	
863.46573	607	1+
875.44330	2697	1+
955.48650	1141	1+
955.49464	226	
972.49067	8818	1+
998.48098	910	1+
1009.95713	216	
1018.51641	236	
1086.54032	882	1+
1086.55493	208	
1135.53237	181	
1135.55341	3730	1+
1253.60608	797	1+
1270.62259	6266	1+
1319.67183	10464	1+
1416.72351	678	1+
1529.81059	2502	1+
1612.84635	3890	1+
1630.85827	2168	1+
1743.92699	548	1+
END IONS

###FS:    #m/z: 1005.19241 #charge   2
###MaxRes:#m/z:  0.00000 #charge-128
###MS: 1278
###MSMS: 1279
BEGIN IONS
TITLE=Cmpd 450, AutoMSn(1005.1924), 21.6 min
RTINSECONDS=1297.81
SCANS=MS: 1278 MSMS: 1279
PEPMASS=1005.19241	110199
CHARGE=2+
510.77527	175	
568.27283	650	
568.77242	238	
592.28431	348	
636.81161	317	
806.91609	260	
815.93174	593	
816.43563	304	
864.96631	322	
882.43805	185	
972.49380	2589	1+
999.51462	475	1+
999.85549	389	
1000.17672	175	
1004.50774	329	
1004.65090	212	
1004.84665	473	
1005.18996	10041	1+
1005.52660	11306	1+
1005.86352	8010	
1006.86089	884	
1010.49116	303	
1011.49451	177	
1021.53991	406	
1022.04489	291	
1023.05292	175	
1173.55948	179	
1248.63147	1735	1+
1270.61838	2389	1+
1283.53534	298	
1319.68191	3039	1+
1485.75554	189	
1529.80782	1483	1+
1694.89433	678	1+
1725.92671	1488	1+
1743.94249	4728	1+
END IONS

###FS:    #m/z: 821.69584 #charge   3
###MaxRes:#m/z:  0.00000 #charge-128
###MS: 1278
###MSMS: 1280
BEGIN IONS
TITLE=Cmpd 451, AutoMSn(821.6958), 21.6 min
RTINSECONDS=1298.31
SCANS=MS: 1278 MSMS: 1280
PEPMASS=821.69584	33131
CHARGE=3+
407.26151	125	
425.27901	245	
438.21693	303	1+
530.29687	156	
535.25850	141	
592.29311	431	
601.32558	121	
619.36129	122	
627.33422	967	1+
628.01949	659	1+
628.67930	393	
634.02308	514	1+
634.35472	500	
634.68332	137	
634.82660	123	
665.70726	565	1+
666.04255	340	
666.38783	174	
671.72857	387	1+
672.05769	404	
681.02472	200	
704.39871	130	
743.38747	126	
760.41026	140	
765.08256	283	1+
765.43635	153	
771.07487	176	
771.42323	370	
771.75228	151	
778.38873	155	
781.02300	630	
872.45641	327	1+
875.43835	1833	1+
972.49503	10108	1+
1086.55228	743	1+
1173.58195	169	
1252.60048	724	1+
1270.62142	5422	1+
1383.70871	449	1+
1588.86436	1615	1+
1633.82493	413	1+
2013.12227	1146	1+
2311.26492	497	1+
END IONS

###FS:    #m/z: 603.52138 #charge   3
###MaxRes:#m/z:  0.00000 #charge-128
###MS: 1278
###MSMS: 1281
BEGIN IONS
TITLE=Cmpd 452, AutoMSn(603.5214), 21.6 min
RTINSECONDS=1298.81
SCANS=MS: 1278 MSMS: 1281
PEPMASS=603.52138	31002
CHARGE=3+
354.14797	291	
384.21458	276	1+
412.21075	268	1+
418.19280	405	1+
418.54062	206	
432.18480	241	
434.21563	1273	1+
438.22472	393	
440.56796	204	
441.22488	179	
450.22533	286	1+
469.24318	289	1+
476.73782	557	1+
491.58763	337	
492.24527	334	1+
527.28688	686	1+
535.26239	1299	1+
538.28179	192	
538.62209	217	
543.77431	425	1+
544.63471	177	
552.26825	213	
554.28302	329	
562.26291	205	
563.26567	319	1+
574.27344	753	1+
580.27330	428	1+
590.32376	375	1+
592.28628	4224	1+
599.28411	236	
599.93138	269	1+
600.29662	1170	1+
603.31128	436	
604.31838	693	1+
606.31549	1045	1+
626.80909	444	
627.31232	524	1+
643.34808	215	1+
646.36281	184	
646.80775	247	
660.34056	4475	1+
673.34757	404	1+
674.35930	1617	1+
692.34351	484	1+
708.85930	330	
752.30788	275	1+
760.36469	266	1+
778.38762	808	1+
793.93889	229	
805.40806	603	1+
857.42686	357	1+
863.33118	292	
863.46412	241	
875.44592	1425	1+
936.45882	247	1+
954.48704	869	1+
972.49492	6718	1+
977.35293	205	
994.38123	212	
998.49328	546	1+
1135.55376	2515	1+
1248.63112	1162	1+
1270.61861	3948	1+
1319.67093	178	
1320.67434	3144	1+
1529.79935	1167	1+
1612.84342	2684	1+
1630.85757	1494	1+
1743.91097	600	1+
END IONS

###FS:    #m/z: 739.88008 #charge   2
###MaxRes:#m/z:  0.00000 #charge-128
###MS: 1282
###MSMS: 1283
BEGIN IONS
TITLE=Cmpd 453, AutoMSn(739.8801), 21.7 min
RTINSECONDS=1301.83
SCANS=MS: 1282 MSMS: 1283
PEPMASS=739.88008	41932
CHARGE=2+
367.19704	183	
370.19795	502	1+
383.19486	191	
386.71373	255	
395.19720	210	
399.18639	198	
413.20002	451	1+
449.19129	464	
458.23714	184	
466.24180	394	1+
468.23123	492	
484.27969	197	
491.59392	284	
512.26587	791	1+
525.25186	177	
533.74901	344	
538.25805	507	1+
550.03707	228	
550.33188	266	
555.22882	222	
562.27189	602	1+
567.27430	407	1+
581.27465	220	
616.80743	459	1+
652.30706	332	
654.29534	201	
668.30698	431	1+
675.35267	205	
722.34265	172	
739.34852	928	1+
751.33608	219	
752.35422	215	1+
766.41576	529	1+
772.40159	286	
838.38513	238	1+
864.42067	400	1+
880.44060	305	1+
886.44429	280	1+
935.44819	984	1+
967.48297	1450	1+
973.50116	198	
1022.49673	1867	1+
1066.52998	330	
1163.60916	2351	1+
1233.59581	736	1+
1250.61921	3715	1+
1265.39296	405	
END IONS

###FS:    #m/z: 362.28883 #charge   1
###MaxRes:#m/z:  0.00000 #charge-128
###MS: 1282
###MSMS: 1284
BEGIN IONS
TITLE=Cmpd 454, AutoMSn(362.2888), 21.7 min
RTINSECONDS=1302.33
SCANS=MS: 1282 MSMS: 1284
PEPMASS=362.28883	38139
CHARGE=1+
342.25080	100	
344.27408	677	1+
360.26579	122	
362.28814	2685	1+
END IONS

###FS:    #m/z: 775.09264 #charge   3
###MaxRes:#m/z:  0.00000 #charge-128
###MS: 1282
###MSMS: 1285
BEGIN IONS
TITLE=Cmpd 455, AutoMSn(775.0926), 21.7 min
RTINSECONDS=1302.83
SCANS=MS: 1282 MSMS: 1285
PEPMASS=775.09264	20985
CHARGE=3+
318.09466	181	
402.23930	158	
454.18747	139	
468.20936	134	
542.26510	294	1+
562.28633	252	
569.24965	569	1+
572.24961	134	
577.91811	126	
578.25756	203	
596.16343	138	
603.26667	135	
618.22400	130	
626.73722	1220	1+
627.23653	141	
658.30646	237	
662.81768	118	
666.29872	129	
669.28382	360	
669.79050	326	1+
693.33305	126	
772.31931	611	1+
778.36844	403	
784.42221	122	
785.58623	144	
801.34557	138	
834.92099	121	
835.40493	169	
857.38539	251	1+
908.39716	276	1+
935.38625	460	1+
972.49284	555	1+
1252.45445	301	
1253.45253	232	
1365.54730	1291	1+
1388.64780	686	1+
1503.66611	1115	1+
1618.70002	2797	1+
1731.78459	1535	1+
END IONS

###FS:    #m/z: 739.88040 #charge   2
###MaxRes:#m/z:  0.00000 #charge-128
###MS: 1286
###MSMS: 1287
BEGIN IONS
TITLE=Cmpd 456, AutoMSn(739.8804), 21.8 min
RTINSECONDS=1305.86
SCANS=MS: 1286 MSMS: 1287
PEPMASS=739.88040	73807
CHARGE=2+
316.15303	401	
367.19344	369	1+
371.19314	287	1+
395.19147	311	1+
399.18881	402	
413.19814	452	1+
432.72175	241	
449.20242	303	
466.27186	236	
467.22677	877	1+
476.22506	205	
484.26354	519	1+
494.26063	476	1+
502.73929	207	
503.26154	198	
533.74109	310	
538.26024	731	1+
550.32822	425	1+
555.21223	383	
581.26760	351	
590.29024	230	1+
599.28538	297	1+
614.27854	268	
616.80914	611	1+
652.30010	594	1+
668.30553	713	1+
739.34826	1810	1+
739.87703	610	1+
751.34157	368	
766.39599	1033	1+
772.40258	287	
820.36485	258	1+
829.45949	194	
831.42453	256	1+
838.38209	1109	1+
864.42513	612	1+
880.45508	832	1+
915.48903	217	1+
935.45879	2330	1+
951.46123	254	
952.46181	426	1+
967.48191	2605	1+
976.92553	687	1+
1004.48227	261	
1022.50178	3016	1+
1066.51512	502	
1067.51738	306	
1100.43645	184	
1163.61264	539	
1163.61605	3844	1+
1164.61231	426	
1179.56973	381	
1232.57985	306	
1233.56740	244	
1233.61241	691	1+
1250.61814	5764	1+
1460.73535	725	1+
END IONS

###FS:    #m/z: 362.28830 #charge   1
###MaxRes:#m/z:  0.00000 #charge-128
###MS: 1286
###MSMS: 1288
BEGIN IONS
TITLE=Cmpd 457, AutoMSn(362.2883), 21.8 min
RTINSECONDS=1306.36
SCANS=MS: 1286 MSMS: 1288
PEPMASS=362.28830	55079
CHARGE=1+
344.27769	1237	1+
360.26622	115	
362.29012	4240	1+
END IONS

###FS:    #m/z: 775.08897 #charge   2
###MaxRes:#m/z:  0.00000 #charge-128
###MS: 1286
###MSMS: 1289
BEGIN IONS
TITLE=Cmpd 458, AutoMSn(775.0890), 21.8 min
RTINSECONDS=1306.86
SCANS=MS: 1286 MSMS: 1289
PEPMASS=775.08897	22695
CHARGE=2+
402.24407	162	
454.18517	231	
485.74524	277	1+
544.27959	151	
562.28273	261	1+
569.20837	171	
617.75116	132	
626.73590	184	
627.23457	320	
661.27370	136	
674.27075	129	
683.78999	121	
694.82898	240	
695.32980	206	
716.80656	129	
740.33264	167	
752.33919	284	
752.83962	224	
772.33935	224	
775.34245	136	
778.35324	126	
785.57042	240	
801.32707	167	
972.48322	322	1+
1252.47586	188	
1253.45514	213	
1337.56408	486	1+
1365.55969	184	
1366.55462	158	
END IONS

###FS:    #m/z: 739.88136 #charge   2
###MaxRes:#m/z:  0.00000 #charge-128
###MS: 1290
###MSMS: 1291
BEGIN IONS
TITLE=Cmpd 459, AutoMSn(739.8814), 21.8 min
RTINSECONDS=1309.88
SCANS=MS: 1290 MSMS: 1291
PEPMASS=739.88136	88951
CHARGE=2+
367.19085	210	
370.18849	276	1+
386.71181	351	
395.19553	405	
398.20002	281	1+
413.20833	836	1+
418.69510	490	1+
451.22390	174	
466.24495	475	1+
484.26687	688	1+
494.26356	287	
502.74072	262	
511.75154	196	
512.26584	1149	1+
524.24505	246	1+
538.26446	608	1+
550.32974	447	1+
555.22241	352	1+
573.80290	171	
581.26509	251	
599.28668	209	
608.32839	218	1+
640.31671	208	
652.30494	628	1+
660.34770	207	
668.29526	735	1+
674.83917	189	
678.34429	321	1+
722.32376	178	
731.36370	359	1+
739.35397	936	
739.87751	336	
740.36244	1051	1+
742.36327	307	1+
751.34100	375	
767.39817	483	1+
772.41032	222	
820.37036	362	1+
838.38651	696	1+
864.41840	1617	1+
875.20034	332	
875.44114	325	
878.44449	182	
880.44892	262	
881.46420	457	1+
917.46488	238	1+
933.45357	374	1+
935.45282	2687	1+
950.45110	475	1+
951.47181	276	1+
962.52504	281	1+
967.48810	2595	1+
972.51094	778	1+
1022.49235	1197	1+
1066.50994	437	
1067.51876	277	
1163.60822	5379	1+
1179.56766	324	
1232.60224	1952	1+
1250.62110	5015	1+
END IONS

###FS:    #m/z: 362.28901 #charge   1
###MaxRes:#m/z:  0.00000 #charge-128
###MS: 1290
###MSMS: 1292
BEGIN IONS
TITLE=Cmpd 460, AutoMSn(362.2890), 21.8 min
RTINSECONDS=1310.38
SCANS=MS: 1290 MSMS: 1292
PEPMASS=362.28901	60567
CHARGE=1+
344.27553	658	1+
362.28883	3468	1+
END IONS

###FS:    #m/z: 493.59125 #charge   3
###MaxRes:#m/z:  0.00000 #charge-128
###MS: 1290
###MSMS: 1293
BEGIN IONS
TITLE=Cmpd 461, AutoMSn(493.5913), 21.8 min
RTINSECONDS=1310.88
SCANS=MS: 1290 MSMS: 1293
PEPMASS=493.59125	11657
CHARGE=3+
414.25081	125	
432.22854	232	1+
444.23380	109	
457.29952	106	
462.23729	102	
467.24367	159	
472.23702	199	
474.25967	388	1+
478.27265	135	
483.28078	106	
490.29122	1077	1+
492.28213	1357	1+
494.27747	2247	1+
499.73687	589	1+
502.24116	253	1+
524.74124	142	
527.21388	126	
533.75013	173	
534.24758	103	
538.25809	142	
555.21336	156	
581.29539	124	
608.78113	110	
616.80416	126	
652.30926	182	
668.29638	227	1+
706.33750	106	
739.33854	579	1+
748.42653	120	
751.33078	236	
766.39886	137	
838.40097	254	1+
935.44423	447	1+
935.45703	256	
951.48718	743	1+
977.50012	258	1+
1022.49032	218	
1022.52320	543	1+
1066.48492	112	
1250.59275	498	1+
END IONS

###FS:    #m/z: 791.25561 #charge   2
###MaxRes:#m/z:  0.00000 #charge-128
###MS: 1294
###MSMS: 1295
BEGIN IONS
TITLE=Cmpd 462, AutoMSn(791.2556), 21.9 min
RTINSECONDS=1313.9
SCANS=MS: 1294 MSMS: 1295
PEPMASS=791.25561	13114
CHARGE=2+
388.22529	104	
425.29302	112	
477.75059	149	
486.25838	190	
526.74359	177	
535.25929	375	1+
543.78103	194	
570.73706	131	
592.28488	980	1+
610.40069	109	
635.81179	269	
636.30652	144	
652.93682	115	
661.36569	108	
691.34956	106	
749.37462	109	
774.41722	141	
778.38756	220	
788.57667	105	
792.41063	251	1+
802.77275	136	
843.93971	110	
875.43745	1888	1+
972.49855	5782	1+
END IONS

###FS:    #m/z: 831.88396 #charge   2
###MaxRes:#m/z:  0.00000 #charge-128
###MS: 1294
###MSMS: 1296
BEGIN IONS
TITLE=Cmpd 463, AutoMSn(831.8840), 21.9 min
RTINSECONDS=1314.4
SCANS=MS: 1294 MSMS: 1296
PEPMASS=831.88396	11742
CHARGE=2+
345.10155	126	
357.19538	106	
363.09425	471	
385.16924	572	1+
449.19757	902	1+
476.17707	980	1+
486.74948	267	
548.25131	101	
563.25776	151	
575.24745	606	
637.29527	122	
690.26504	167	
759.26615	108	
772.41403	175	
777.28760	120	
829.41400	119	
834.38715	493	1+
866.91158	101	
875.41623	123	
886.46102	207	
973.47980	531	1+
1088.53056	388	
1089.51422	369	
1187.57215	225	
1189.58975	132	
1199.01390	124	
END IONS

###FS:    #m/z: 678.51734 #charge   3
###MaxRes:#m/z:  0.00000 #charge-128
###MS: 1294
###MSMS: 1297
BEGIN IONS
TITLE=Cmpd 464, AutoMSn(678.5173), 21.9 min
RTINSECONDS=1314.9
SCANS=MS: 1294 MSMS: 1297
PEPMASS=678.51734	8713
CHARGE=3+
313.18470	112	
389.22901	126	
434.22072	181	
438.22389	283	
477.73772	207	
486.24826	219	
518.23475	149	
526.74661	110	
535.27112	371	1+
543.77710	156	
592.29092	785	1+
606.28642	100	
627.30110	130	
672.35119	265	1+
674.28558	189	
675.30702	193	
676.33154	419	1+
678.36217	635	1+
679.13891	134	
681.34827	507	1+
689.02316	357	1+
691.35647	313	1+
705.38947	135	
727.81605	118	
778.39341	580	1+
875.44243	1502	1+
972.50005	5360	1+
973.48073	126	
END IONS

###FS:    #m/z: 782.37724 #charge   3
###MaxRes:#m/z:  0.00000 #charge-128
###MS: 1298
###MSMS: 1299
BEGIN IONS
TITLE=Cmpd 465, AutoMSn(782.3772), 22.0 min
RTINSECONDS=1317.93
SCANS=MS: 1298 MSMS: 1299
PEPMASS=782.37724	20799
CHARGE=3+
407.14134	166	
415.21517	159	
433.17090	294	
444.19304	204	
458.24075	156	
464.16898	324	
471.19670	230	1+
489.21004	158	
507.22478	419	1+
517.20508	1144	1+
532.20627	242	1+
535.21515	2157	1+
541.27130	146	
542.90727	193	
550.98607	185	
565.78210	179	
594.27121	322	
598.29784	233	1+
658.30282	257	1+
658.65391	227	
678.37943	472	1+
691.66776	365	1+
691.99698	148	
692.33624	148	
710.33183	147	
727.33809	469	1+
745.35599	677	1+
748.36485	174	
748.70164	249	
749.05114	297	
752.29748	155	
772.39468	294	1+
779.85165	145	
794.72137	172	
830.43975	153	
844.16356	219	
844.90548	172	
855.40130	259	1+
858.42372	1016	1+
972.50159	526	1+
1472.72788	538	1+
1973.95246	371	1+
END IONS

###FS:    #m/z: 791.59225 #charge   2
###MaxRes:#m/z:  0.00000 #charge-128
###MS: 1298
###MSMS: 1300
BEGIN IONS
TITLE=Cmpd 466, AutoMSn(791.5922), 22.0 min
RTINSECONDS=1318.43
SCANS=MS: 1298 MSMS: 1300
PEPMASS=791.59225	18218
CHARGE=2+
428.21270	145	
439.22347	187	
517.23150	146	
535.25072	373	
543.76429	343	
553.73563	160	
554.23984	176	
560.30795	163	
592.28166	1241	1+
620.27139	159	
627.28849	143	
627.82038	150	
660.33693	193	
660.85093	225	
675.70855	154	
689.25124	158	
691.34146	525	1+
744.29016	699	1+
765.40982	418	1+
772.39382	154	
778.37776	633	1+
791.36691	247	1+
794.39967	171	
807.43642	266	
815.91831	151	
858.43198	191	
863.98121	407	1+
875.43463	3078	1+
930.38872	167	
944.23980	232	
954.48147	331	1+
972.49521	9993	1+
1021.53947	232	
1022.04438	268	
1027.43549	675	1+
1124.48667	4735	1+
1124.50882	197	
1270.62638	713	1+
1422.64507	721	1+
END IONS

###FS:    #m/z: 977.71950 #charge   2
###MaxRes:#m/z:  0.00000 #charge-128
###MS: 1298
###MSMS: 1301
BEGIN IONS
TITLE=Cmpd 467, AutoMSn(977.7195), 22.0 min
RTINSECONDS=1318.93
SCANS=MS: 1298 MSMS: 1301
PEPMASS=977.71950	12758
CHARGE=2+
402.17483	149	
430.16790	272	1+
434.18823	131	
446.17713	157	
486.75489	180	
499.20286	158	
507.22819	391	1+
517.20269	363	
535.21206	1913	1+
542.90477	403	
736.87881	114	
745.35662	305	
858.43182	441	1+
972.48700	111	
977.47801	246	
977.70277	215	
977.97081	491	
978.23928	230	
983.44545	112	
993.87023	108	
1017.44474	117	
1124.86912	161	
1125.22145	264	
1125.53691	316	
1125.89620	193	
1126.24867	102	
END IONS

###FS:    #m/z: 782.37807 #charge   3
###MaxRes:#m/z:  0.00000 #charge-128
###MS: 1302
###MSMS: 1303
BEGIN IONS
TITLE=Cmpd 468, AutoMSn(782.3781), 22.0 min
RTINSECONDS=1321.96
SCANS=MS: 1302 MSMS: 1303
PEPMASS=782.37807	30897
CHARGE=3+
362.13522	238	
388.14849	258	
428.20074	223	
430.17375	213	
433.17915	280	
484.25730	175	
489.21834	281	
507.22222	375	
517.20112	995	1+
535.21390	2028	1+
542.90410	182	
594.28688	261	
603.27226	377	1+
632.27349	170	
635.82511	257	1+
658.64828	379	1+
659.33621	180	
678.37340	787	1+
691.68208	326	1+
692.00829	275	
692.33989	349	1+
727.34961	516	1+
737.36364	321	
744.38592	168	
745.34450	722	1+
748.39102	513	
780.38447	485	1+
785.39580	184	
786.04172	157	
791.38537	170	
844.17971	227	
844.41638	192	
847.88519	166	
855.40384	428	1+
858.42087	654	1+
862.41725	165	
944.45705	187	
972.50525	381	1+
1030.09703	316	
1973.92381	676	1+
END IONS

###FS:    #m/z: 792.90002 #charge   3
###MaxRes:#m/z:  0.00000 #charge-128
###MS: 1302
###MSMS: 1304
BEGIN IONS
TITLE=Cmpd 469, AutoMSn(792.9000), 22.0 min
RTINSECONDS=1322.46
SCANS=MS: 1302 MSMS: 1304
PEPMASS=792.90002	28601
CHARGE=3+
363.19937	353	
425.27001	253	
535.25944	426	
538.61774	334	
553.74731	455	
564.43862	254	
568.27872	557	
592.28993	1267	
602.74632	310	
611.75836	256	
619.78099	298	
624.82887	428	
625.32556	350	
635.82789	358	
703.31013	536	
714.05386	315	
714.38827	278	
744.28520	1982	1+
763.38742	255	
778.39719	357	
788.14350	391	
788.37622	316	
794.41701	264	
875.43885	2822	1+
875.44484	832	1+
954.48733	539	1+
965.01459	274	
972.49119	625	
972.49292	10387	1+
1027.43605	2849	1+
1032.70636	479	
1124.49288	21874	1+
1319.67092	2193	1+
1422.61820	2982	1+
1529.81240	1083	1+
1612.84814	1934	1+
1630.86327	2216	1+
1725.93161	2514	1+
1743.94212	5532	1+
2042.06927	3341	1+
END IONS

###FS:    #m/z: 851.39683 #charge   3
###MaxRes:#m/z:  0.00000 #charge-128
###MS: 1302
###MSMS: 1305
BEGIN IONS
TITLE=Cmpd 470, AutoMSn(851.3968), 22.0 min
RTINSECONDS=1322.96
SCANS=MS: 1302 MSMS: 1305
PEPMASS=851.39683	25487
CHARGE=3+
358.11269	334	1+
376.12329	659	1+
386.16525	402	
395.78071	856	
402.23625	862	1+
456.23727	131	
458.21154	139	
459.16813	991	1+
477.18150	931	1+
481.23194	143	
484.39644	438	
486.74646	184	
495.25435	148	
531.27633	156	
544.24824	424	1+
555.22906	316	
562.73932	147	
572.24579	1675	1+
590.26309	1040	1+
735.29905	606	1+
748.31451	134	
753.32409	491	1+
763.48549	234	
780.69266	155	
845.40480	394	1+
845.73998	313	
846.07892	250	
849.39169	229	1+
851.38106	544	1+
851.74271	365	
852.05746	220	
855.38572	346	1+
860.22931	128	
861.43588	201	
865.03773	133	
882.38351	367	1+
949.96460	127	
950.45091	251	
987.42049	146	
1089.52168	284	
1565.76715	1119	1+
1652.79434	1275	1+
1799.83957	1148	1+
1962.92436	1755	1+
2075.98667	843	1+
2337.04752	516	1+
END IONS

###FS:    #m/z: 791.41946 #charge   3
###MaxRes:#m/z:  0.00000 #charge-128
###MS: 1306
###MSMS: 1307
BEGIN IONS
TITLE=Cmpd 471, AutoMSn(791.4195), 22.1 min
RTINSECONDS=1325.99
SCANS=MS: 1306 MSMS: 1307
PEPMASS=791.41946	49176
CHARGE=3+
438.23054	493	
514.21792	487	
544.27514	499	
568.27831	513	
576.30811	557	
581.97992	303	
592.29407	666	
619.76470	621	
620.27721	583	
624.82516	684	
635.81831	380	
636.32054	379	
703.30339	550	
744.28436	2425	1+
765.41167	410	
765.92417	418	
778.39539	414	
788.13275	491	
788.38327	691	1+
788.65120	420	
850.46352	394	
858.45928	372	
864.97240	621	
875.43823	2315	1+
930.38456	332	
965.02552	430	
972.49275	10154	1+
972.49298	773	
1027.43271	3680	1+
1032.71036	413	
1124.49215	29053	1+
1319.67686	2886	1+
1422.62048	5261	1+
1612.85038	2838	1+
1630.86101	2912	1+
1725.93003	3425	1+
1743.94415	7106	1+
2042.06621	4570	1+
END IONS

###FS:    #m/z: 851.39723 #charge   3
###MaxRes:#m/z:  0.00000 #charge-128
###MS: 1306
###MSMS: 1308
BEGIN IONS
TITLE=Cmpd 472, AutoMSn(851.3972), 22.1 min
RTINSECONDS=1326.49
SCANS=MS: 1306 MSMS: 1308
PEPMASS=851.39723	39006
CHARGE=3+
358.12107	212	
368.14876	151	
375.16192	154	
376.12307	396	
386.16566	420	
402.23222	760	1+
456.24465	235	
459.15833	1124	1+
477.17690	1031	1+
486.74927	249	
533.19853	137	
544.25737	189	
562.26281	471	1+
572.24649	1795	1+
590.26025	907	1+
735.30904	421	1+
753.32576	400	1+
779.69648	208	
780.04893	152	
780.37358	135	
783.37457	300	
783.88200	465	
815.40523	287	1+
837.12528	192	
845.72143	626	1+
846.06134	192	
846.38591	194	
851.38847	716	1+
851.72806	571	
852.08828	321	
856.05925	269	
861.52035	305	
910.43976	188	
1049.76750	367	
1169.04176	193	
1169.56286	181	
1652.78819	1828	1+
1799.84659	1627	1+
1962.92283	1721	1+
2076.02206	648	1+
2177.05111	521	1+
END IONS

###FS:    #m/z: 415.25329 #charge   1
###MaxRes:#m/z:  0.00000 #charge-128
###MS: 1306
###MSMS: 1309
BEGIN IONS
TITLE=Cmpd 473, AutoMSn(415.2533), 22.1 min
RTINSECONDS=1326.99
SCANS=MS: 1306 MSMS: 1309
PEPMASS=415.25329	19395
CHARGE=1+
386.23252	105	
414.25238	167	
END IONS

###FS:    #m/z: 792.89874 #charge   3
###MaxRes:#m/z:  0.00000 #charge-128
###MS: 1310
###MSMS: 1311
BEGIN IONS
TITLE=Cmpd 474, AutoMSn(792.8987), 22.2 min
RTINSECONDS=1330.03
SCANS=MS: 1310 MSMS: 1311
PEPMASS=792.89874	48669
CHARGE=3+
387.73208	302	
438.22694	501	
514.23229	315	
538.27549	333	
544.29165	322	
553.74551	338	
568.28528	396	
575.98778	422	
592.29053	1384	1+
624.81547	388	
625.31920	336	
635.81200	342	
636.31770	305	
643.34824	314	
660.34168	1119	
660.84096	486	
697.03204	411	
703.30235	277	
708.87543	272	
723.40100	510	1+
744.27896	1743	1+
778.38377	468	
788.13956	321	
844.35494	304	
858.47365	255	
875.43729	1932	1+
930.38468	281	
954.49044	483	1+
956.00570	349	
972.49377	986	1+
972.49590	10064	1+
1012.52971	338	
1027.43401	3018	1+
1124.49238	21405	1+
1220.58204	655	1+
1238.52512	1125	1+
1422.60885	3930	1+
1529.80620	806	1+
1612.84900	2471	1+
1630.84123	2723	1+
1725.92200	2970	1+
1743.93950	6315	1+
1928.01738	1248	1+
2042.07367	3904	1+
END IONS

###FS:    #m/z: 415.25432 #charge   1
###MaxRes:#m/z:  0.00000 #charge-128
###MS: 1310
###MSMS: 1312
BEGIN IONS
TITLE=Cmpd 475, AutoMSn(415.2543), 22.2 min
RTINSECONDS=1330.53
SCANS=MS: 1310 MSMS: 1312
PEPMASS=415.25432	30356
CHARGE=1+
374.27144	112	
END IONS

###FS:    #m/z: 851.39883 #charge   3
###MaxRes:#m/z:  0.00000 #charge-128
###MS: 1310
###MSMS: 1313
BEGIN IONS
TITLE=Cmpd 476, AutoMSn(851.3988), 22.2 min
RTINSECONDS=1331.03
SCANS=MS: 1310 MSMS: 1313
PEPMASS=851.39883	33604
CHARGE=3+
358.10932	213	
368.14728	267	1+
376.12831	414	
386.16491	296	
402.23155	783	
442.15110	168	
456.24957	289	
459.16571	640	1+
477.17763	575	
486.75868	315	
512.54315	204	
544.24501	219	1+
554.23734	237	1+
562.26053	130	
572.24611	1118	1+
590.26719	434	
592.28197	123	
635.80582	282	1+
636.30854	117	
651.39336	122	
660.31544	121	
753.34095	246	1+
783.37484	133	
783.88725	323	
845.38286	299	1+
845.72085	403	
846.05250	170	
850.37352	414	1+
851.72782	677	1+
852.06100	238	
852.84880	117	
861.41735	428	
875.43292	127	
972.49656	122	
973.49249	517	1+
1089.02277	193	
1652.79085	1256	1+
1799.85149	932	1+
1962.92274	1195	1+
2076.01242	386	1+
END IONS

###FS:    #m/z: 415.25262 #charge   1
###MaxRes:#m/z:  0.00000 #charge-128
###MS: 1314
###MSMS: 1315
BEGIN IONS
TITLE=Cmpd 477, AutoMSn(415.2526), 22.2 min
RTINSECONDS=1334.05
SCANS=MS: 1314 MSMS: 1315
PEPMASS=415.25262	44119
CHARGE=1+
329.24496	129	
END IONS

###FS:    #m/z: 658.85830 #charge   2
###MaxRes:#m/z:  0.00000 #charge-128
###MS: 1314
###MSMS: 1316
BEGIN IONS
TITLE=Cmpd 478, AutoMSn(658.8583), 22.2 min
RTINSECONDS=1334.55
SCANS=MS: 1314 MSMS: 1316
PEPMASS=658.85830	22355
CHARGE=2+
361.24041	157	
363.09294	140	
365.17816	147	
386.14628	213	
436.18498	146	
438.23091	135	
444.25349	128	
454.21050	120	
499.24496	1036	1+
508.30406	143	
517.27581	123	
527.27525	148	
564.28179	414	1+
572.28532	150	
578.27103	128	
592.29523	447	
609.36379	190	
612.30930	650	1+
639.31296	322	1+
654.33451	286	1+
656.34461	234	
657.34518	738	1+
660.32403	289	
667.82968	775	1+
703.32628	141	
726.35193	459	1+
737.42558	121	
762.39024	244	1+
778.38471	189	
780.36782	362	1+
788.35816	126	
790.39640	424	1+
797.39770	1220	1+
806.80590	386	
854.38868	156	
875.44702	613	1+
903.47292	319	1+
972.49793	746	1+
1017.51633	304	
1071.52241	253	
1088.54382	1711	1+
END IONS

###FS:    #m/z: 788.75619 #charge   3
###MaxRes:#m/z:  0.00000 #charge-128
###MS: 1314
###MSMS: 1317
BEGIN IONS
TITLE=Cmpd 479, AutoMSn(788.7562), 22.3 min
RTINSECONDS=1335.05
SCANS=MS: 1314 MSMS: 1317
PEPMASS=788.75619	16180
CHARGE=3+
535.25928	419	
543.77677	358	
544.28278	286	
559.96747	300	
592.28879	2297	1+
635.81676	734	
636.30723	505	
660.83695	428	
691.35464	465	
703.30975	294	
711.82524	668	
712.30675	491	
744.28750	529	
765.90382	293	
778.38329	846	
806.93050	363	
807.42509	365	
815.92719	533	
816.42516	312	
863.46731	582	
863.96973	691	1+
875.44080	5582	1+
954.48600	805	1+
972.49023	1697	1+
972.49580	21094	1+
1021.54750	434	
1022.03857	463	
1027.43319	641	
1028.44791	406	
1124.48494	545	
1124.49379	8728	1+
1125.49374	320	
1743.93253	2031	1+
END IONS

###FS:    #m/z: 658.85731 #charge   2
###MaxRes:#m/z:  0.00000 #charge-128
###MS: 1318
###MSMS: 1319
BEGIN IONS
TITLE=Cmpd 480, AutoMSn(658.8573), 22.3 min
RTINSECONDS=1338.07
SCANS=MS: 1318 MSMS: 1319
PEPMASS=658.85731	34557
CHARGE=2+
358.15967	179	
366.41410	160	
384.20681	219	1+
386.15839	526	1+
408.22958	157	
438.24200	238	
456.75095	172	
472.24754	145	
495.25188	246	1+
499.23050	628	1+
508.27915	430	1+
509.76733	157	
544.78546	270	1+
564.26833	260	
572.29439	173	
592.29130	289	1+
612.31318	783	1+
656.33610	737	1+
659.36809	684	1+
660.27555	180	
662.35954	244	
677.32508	209	
691.34579	248	
709.35048	139	
726.35114	519	1+
737.42819	338	
762.38211	161	
778.39702	199	
780.36434	435	1+
790.38727	385	1+
792.39401	187	
797.40508	772	1+
853.88461	177	
854.45217	133	
875.44639	265	
903.47459	422	1+
953.47733	209	
973.48889	471	1+
1016.51552	490	1+
1025.53804	285	
1071.51654	276	
1072.51990	179	
1088.54681	1655	1+
END IONS

###FS:    #m/z: 788.75917 #charge   3
###MaxRes:#m/z:  0.00000 #charge-128
###MS: 1318
###MSMS: 1320
BEGIN IONS
TITLE=Cmpd 481, AutoMSn(788.7592), 22.3 min
RTINSECONDS=1338.57
SCANS=MS: 1318 MSMS: 1320
PEPMASS=788.75917	32640
CHARGE=3+
438.22434	663	
486.25787	400	
514.22839	356	
535.26109	383	
543.77915	437	
544.27606	669	
592.28472	2856	1+
635.80911	762	
636.31158	496	
691.36278	419	
712.82772	304	
744.28921	383	
759.15170	383	
759.39562	363	
778.39296	1361	1+
788.38948	504	
860.98829	353	
863.96348	321	
865.46433	356	
875.43801	4481	1+
935.50975	330	
954.50017	877	1+
972.49389	25621	1+
972.49484	2018	1+
1012.53070	323	
1027.43302	388	
1124.49091	5964	1+
1124.49513	337	
1743.93256	1750	1+
2042.06313	1291	1+
END IONS

###FS:    #m/z: 692.37972 #charge   3
###MaxRes:#m/z:  0.00000 #charge-128
###MS: 1318
###MSMS: 1321
BEGIN IONS
TITLE=Cmpd 482, AutoMSn(692.3797), 22.3 min
RTINSECONDS=1339.08
SCANS=MS: 1318 MSMS: 1321
PEPMASS=692.37972	24530
CHARGE=3+
359.19234	412	
363.20499	672	1+
381.21016	248	
425.27049	218	
456.24299	6229	1+
465.34299	298	
530.29500	836	1+
530.63288	544	
530.96136	331	
562.26045	319	1+
590.32199	288	1+
600.68047	280	
628.01871	565	
628.34585	281	
628.67977	368	
634.02835	355	1+
634.35079	663	1+
634.67798	337	1+
662.37334	385	1+
665.70884	377	1+
666.03965	290	
666.37825	344	
671.70668	604	
672.05308	294	
687.33217	401	1+
690.35385	218	
691.35159	1549	1+
696.32448	312	
697.04288	303	
697.12687	273	
703.38263	385	1+
723.39466	281	
733.08941	211	
733.41167	296	
733.75709	207	
754.36631	703	1+
765.08851	396	1+
765.41657	595	1+
765.74328	396	
771.09514	873	1+
771.42163	680	
771.75566	260	
875.43718	267	1+
972.49637	1372	1+
1517.83683	732	1+
1588.85213	1805	1+
2013.14205	879	1+
END IONS

###FS:    #m/z: 788.75894 #charge   3
###MaxRes:#m/z:  0.00000 #charge-128
###MS: 1322
###MSMS: 1323
BEGIN IONS
TITLE=Cmpd 483, AutoMSn(788.7589), 22.4 min
RTINSECONDS=1342.1
SCANS=MS: 1322 MSMS: 1323
PEPMASS=788.75894	41776
CHARGE=3+
438.22425	1046	
486.26183	416	
526.74824	458	
535.27226	705	
543.77490	550	
544.28393	454	
592.28603	3061	1+
635.81997	1109	
636.31908	532	
660.34457	379	
691.35571	835	1+
711.80581	363	
741.40076	357	
758.88926	381	
759.39982	387	
778.39327	1205	1+
832.70752	623	
836.94796	388	
837.20535	395	
860.97493	397	
861.47193	512	
863.45662	378	
865.47018	467	
872.48674	380	
872.97824	455	
875.43738	6964	1+
940.00101	560	
954.48398	1046	1+
972.49606	27710	1+
1011.87461	358	
1027.43753	408	
1124.49747	2998	1+
END IONS

###FS:    #m/z: 945.89784 #charge   2
###MaxRes:#m/z:  0.00000 #charge-128
###MS: 1322
###MSMS: 1324
BEGIN IONS
TITLE=Cmpd 484, AutoMSn(945.8978), 22.4 min
RTINSECONDS=1342.6
SCANS=MS: 1322 MSMS: 1324
PEPMASS=945.89784	31865
CHARGE=2+
486.26954	140	
592.28133	465	1+
626.80234	259	
627.29869	462	1+
642.82357	139	
692.35585	559	1+
721.31374	138	
804.69592	149	
841.82873	376	
847.14464	153	
860.96688	331	
861.21633	262	
865.25574	145	
869.47421	153	
875.43501	1200	1+
935.73801	249	
939.51078	253	
940.24639	273	1+
943.17921	140	
943.31193	234	1+
943.51125	292	
945.03573	152	
946.46573	184	
946.91000	160	
950.49710	140	
958.29646	253	
972.49481	9010	1+
984.91948	265	
1086.54416	1527	1+
1153.28113	167	
1173.55869	147	
1253.02319	143	
1270.62650	8233	1+
1282.42986	180	
END IONS

###FS:    #m/z: 676.50891 #charge   2
###MaxRes:#m/z:  0.00000 #charge-128
###MS: 1322
###MSMS: 1325
BEGIN IONS
TITLE=Cmpd 485, AutoMSn(676.5089), 22.4 min
RTINSECONDS=1343.1
SCANS=MS: 1322 MSMS: 1325
PEPMASS=676.50891	32172
CHARGE=2+
486.26084	354	
526.74627	357	
527.26223	314	
535.26546	945	1+
544.28645	272	
560.28532	238	
571.12123	237	
592.28693	3476	1+
607.53252	276	
635.81681	343	
636.32253	461	
665.72136	257	
666.35637	502	
672.33324	228	
673.32715	439	1+
675.33310	787	1+
679.10648	309	
680.37517	317	
691.35348	945	1+
712.88795	280	
713.11905	301	
713.37939	304	
717.36478	254	
758.91104	442	1+
759.14887	216	
778.38615	1789	1+
832.20293	237	
832.45358	317	
832.69959	296	
832.95539	349	
837.45504	271	
861.46505	231	
875.44024	6015	1+
954.48716	1524	1+
972.49662	17791	1+
END IONS

###FS:    #m/z: 946.10369 #charge   3
###MaxRes:#m/z:  0.00000 #charge-128
###MS: 1326
###MSMS: 1327
BEGIN IONS
TITLE=Cmpd 486, AutoMSn(946.1037), 22.4 min
RTINSECONDS=1346.12
SCANS=MS: 1326 MSMS: 1327
PEPMASS=946.10369	32702
CHARGE=3+
479.74070	147	
526.75628	172	
527.27020	239	1+
543.77505	713	1+
544.28117	222	
592.28231	626	1+
742.87782	139	
760.15956	152	
832.69929	165	
836.69470	171	
836.96445	330	
837.20874	163	
860.72817	210	
860.98774	201	
861.22362	313	
865.73214	260	
875.44196	1467	1+
935.48340	193	
940.51980	134	
943.29111	245	
943.50746	352	1+
946.31907	261	
946.71213	152	
946.90024	206	
972.49455	8695	1+
982.97067	505	1+
1086.53217	464	1+
1153.28445	316	
1173.56140	207	
1175.89893	409	
1184.96804	140	
1252.59515	684	1+
1270.62153	627	
1270.62608	8517	1+
1271.62580	447	
1383.71033	691	1+
1869.46492	524	1+
1877.49405	682	1+
END IONS

###FS:    #m/z: 676.36576 #charge   2
###MaxRes:#m/z:  0.00000 #charge-128
###MS: 1326
###MSMS: 1328
BEGIN IONS
TITLE=Cmpd 487, AutoMSn(676.3658), 22.4 min
RTINSECONDS=1346.62
SCANS=MS: 1326 MSMS: 1328
PEPMASS=676.36576	31402
CHARGE=2+
383.22594	276	
407.26216	274	
425.27690	304	
479.73999	382	
486.25641	473	
535.26066	606	
559.96354	264	
570.70748	372	
574.28783	289	
592.28679	3975	1+
607.53298	528	
607.73248	425	
666.13884	274	
666.37111	648	
666.57594	273	
675.32887	563	1+
678.34037	316	
690.06723	417	
691.35657	1136	1+
706.37062	298	
713.12880	510	
713.36647	514	
759.15882	587	
778.38477	1983	1+
832.18888	278	
832.45271	499	1+
832.70688	496	
837.19861	269	
857.42540	298	
875.44004	7826	1+
954.51034	792	1+
972.48983	1645	1+
972.49588	18955	1+
1011.51395	242	
END IONS

###FS:    #m/z: 832.77243 #charge   3
###MaxRes:#m/z:  0.00000 #charge-128
###MS: 1326
###MSMS: 1329
BEGIN IONS
TITLE=Cmpd 488, AutoMSn(832.7724), 22.5 min
RTINSECONDS=1347.13
SCANS=MS: 1326 MSMS: 1329
PEPMASS=832.77243	20411
CHARGE=3+
359.19100	471	
363.20351	1598	1+
369.53163	656	
381.21631	297	
412.22054	179	
425.26959	147	
438.22821	141	
456.24619	7306	1+
535.26886	136	
543.76565	191	
568.27591	216	
568.80611	142	
570.28807	564	1+
580.27058	179	
592.28995	575	1+
624.83016	351	
635.81432	176	
660.34476	274	
675.34839	175	
679.35048	147	
754.36961	1317	1+
763.50425	765	
765.41704	252	
765.91354	185	
769.82792	139	
793.43346	237	1+
803.08436	139	
815.93226	353	1+
827.44333	143	
835.45470	138	
837.35227	177	
875.44627	941	1+
972.48898	433	1+
972.49807	4543	1+
1012.53946	201	
1320.67263	601	1+
1665.88359	496	1+
1725.92812	848	1+
1743.93864	1700	1+
2042.06400	3049	1+
END IONS

###FS:    #m/z: 833.11083 #charge   3
###MaxRes:#m/z:  0.00000 #charge-128
###MS: 1330
###MSMS: 1331
BEGIN IONS
TITLE=Cmpd 489, AutoMSn(833.1108), 22.5 min
RTINSECONDS=1350.16
SCANS=MS: 1330 MSMS: 1331
PEPMASS=833.11083	35961
CHARGE=3+
359.18993	355	
363.20222	1495	1+
381.21501	289	
438.22228	504	
456.24567	9019	1+
477.24974	286	1+
543.76724	194	
570.28987	744	1+
592.29237	410	
624.82388	226	
635.81321	359	
636.32668	254	
660.34086	1696	1+
660.85149	258	
679.34263	516	1+
714.03067	406	
754.37300	1993	1+
763.50868	368	
778.37820	237	
794.42141	167	
802.43862	246	
806.93350	215	
807.42239	235	
815.92131	438	
816.43576	381	
828.08067	191	
836.40557	175	
837.17092	172	
858.45850	194	
875.43079	1073	1+
964.53540	249	
965.01419	279	
972.49842	4490	1+
972.49911	620	1+
1012.53717	196	
1529.80947	1244	1+
1725.93614	1078	1+
1743.94527	2902	1+
2042.07981	4467	1+
END IONS

###FS:    #m/z: 946.10569 #charge   3
###MaxRes:#m/z:  0.00000 #charge-128
###MS: 1330
###MSMS: 1332
BEGIN IONS
TITLE=Cmpd 490, AutoMSn(946.1057), 22.5 min
RTINSECONDS=1350.66
SCANS=MS: 1330 MSMS: 1332
PEPMASS=946.10569	32530
CHARGE=3+
486.25017	130	
535.27254	134	
543.77906	214	
592.29015	668	1+
644.37498	176	
783.29184	139	
832.46232	154	
832.69542	239	
837.21634	190	
847.93868	256	
848.44862	137	
861.23063	250	
865.22468	187	
865.48044	174	
875.44055	1048	1+
935.51409	148	
940.24159	195	
940.51027	185	
943.10395	170	
943.44724	217	
945.73252	324	1+
946.33429	134	
946.47330	156	
972.49490	8775	1+
1087.52859	133	
1087.53282	584	1+
1153.29930	287	
1153.61841	272	
1173.56302	176	
1252.60493	545	1+
1253.32129	181	
1270.62707	7668	1+
1383.69463	514	1+
END IONS

###FS:    #m/z: 676.36533 #charge   2
###MaxRes:#m/z:  0.00000 #charge-128
###MS: 1330
###MSMS: 1333
BEGIN IONS
TITLE=Cmpd 491, AutoMSn(676.3653), 22.5 min
RTINSECONDS=1351.17
SCANS=MS: 1330 MSMS: 1333
PEPMASS=676.36533	32414
CHARGE=2+
425.28210	232	
486.27631	257	
526.75247	245	
535.26222	661	
543.77155	400	1+
570.70279	255	
592.28644	2391	1+
607.72685	490	
607.92590	266	
636.31606	218	
666.36463	214	
673.36737	261	
674.33838	790	1+
677.33386	1509	1+
679.10923	240	
691.36102	1094	1+
708.89225	202	
713.11950	293	
713.37820	476	
713.60976	243	
759.42044	330	
778.38752	1430	1+
832.45825	209	
832.70693	364	
832.93885	215	
836.94523	197	
857.42769	329	
875.43836	6229	1+
904.82115	218	
950.49944	221	
954.49389	1241	1+
972.49281	1251	1+
972.49825	14983	1+
1011.85398	286	
1012.22300	252	
END IONS

###FS:    #m/z: 833.11264 #charge   3
###MaxRes:#m/z:  0.00000 #charge-128
###MS: 1334
###MSMS: 1335
BEGIN IONS
TITLE=Cmpd 492, AutoMSn(833.1126), 22.6 min
RTINSECONDS=1354.2
SCANS=MS: 1334 MSMS: 1335
PEPMASS=833.11264	34822
CHARGE=3+
335.21165	150	
353.21471	233	
359.19497	460	
363.19972	1232	1+
381.20867	289	
438.23254	199	
456.24460	8392	1+
478.24395	282	
496.31101	231	
543.77259	219	
570.28934	402	
592.28112	413	1+
614.32943	159	
624.81105	231	
675.69758	254	
692.35793	186	
714.04696	152	
754.37456	1586	1+
763.49829	304	
763.62458	176	
765.41660	266	
765.89898	239	
806.93356	155	
815.92967	418	
832.43658	318	1+
863.46601	320	
863.96510	400	
875.43986	1244	1+
965.01531	248	
972.48573	282	
972.50190	3906	1+
1032.73465	169	
1270.61813	615	1+
1319.65372	1038	1+
1743.93629	2184	1+
2042.07945	3305	1+
END IONS

###FS:    #m/z: 767.40977 #charge   3
###MaxRes:#m/z:  0.00000 #charge-128
###MS: 1334
###MSMS: 1336
BEGIN IONS
TITLE=Cmpd 493, AutoMSn(767.4098), 22.6 min
RTINSECONDS=1354.7
SCANS=MS: 1334 MSMS: 1336
PEPMASS=767.40977	21516
CHARGE=3+
425.27323	305	
526.75290	299	
543.78297	204	
592.28973	1926	1+
635.80778	389	
636.30852	513	
691.36091	446	1+
706.37815	184	
765.37791	315	
767.38595	191	
778.38449	917	1+
800.66856	428	
861.43435	310	
875.43801	4131	1+
954.48282	482	1+
958.47836	909	1+
968.84860	249	
970.49104	388	1+
972.49377	17432	1+
END IONS

###FS:    #m/z: 920.68901 #charge   3
###MaxRes:#m/z:  0.00000 #charge-128
###MS: 1334
###MSMS: 1337
BEGIN IONS
TITLE=Cmpd 494, AutoMSn(920.6890), 22.6 min
RTINSECONDS=1355.2
SCANS=MS: 1334 MSMS: 1337
PEPMASS=920.68901	20809
CHARGE=3+
418.76195	120	
434.23045	147	
438.22510	138	
456.24765	222	
495.65588	132	
592.28840	302	
679.37314	137	
692.36694	436	1+
692.84571	136	
800.43065	150	
828.72566	177	
828.94133	137	
861.42712	148	
875.44012	954	1+
879.46528	122	
907.98257	132	
917.47594	195	
918.07870	255	1+
920.66739	136	
921.07470	120	
923.17308	181	
923.48056	206	
924.89760	157	
928.32028	172	
958.49245	1053	1+
959.47865	161	
972.49922	7864	1+
1086.53659	1011	1+
1110.23197	152	
1110.60065	163	
1210.61119	149	
1252.60640	811	1+
1270.62958	7476	1+
1839.80929	445	1+
END IONS

###FS:    #m/z: 920.68904 #charge   3
###MaxRes:#m/z:  0.00000 #charge-128
###MS: 1338
###MSMS: 1339
BEGIN IONS
TITLE=Cmpd 495, AutoMSn(920.6890), 22.6 min
RTINSECONDS=1358.22
SCANS=MS: 1338 MSMS: 1339
PEPMASS=920.68904	28296
CHARGE=3+
456.23994	242	
523.26186	183	
526.73929	158	
543.78075	259	
544.25971	274	
592.28167	525	1+
627.30752	164	
692.36886	686	1+
800.24024	190	
800.44271	211	
828.69901	150	
833.21235	135	
833.41935	138	
861.40844	252	1+
875.44143	1225	1+
907.98162	260	
917.07584	135	
917.28352	169	
917.49625	293	
917.67029	188	
920.68582	133	
920.88572	217	
921.27771	157	
923.18304	255	1+
923.50645	154	
931.98290	156	
958.47196	1858	1+
972.49274	7323	1+
1086.52782	197	
1105.27880	134	
1110.28177	237	
1110.93722	214	
1270.62208	6540	1+
END IONS

###FS:    #m/z: 767.41117 #charge   3
###MaxRes:#m/z:  0.00000 #charge-128
###MS: 1338
###MSMS: 1340
BEGIN IONS
TITLE=Cmpd 496, AutoMSn(767.4112), 22.6 min
RTINSECONDS=1358.72
SCANS=MS: 1338 MSMS: 1340
PEPMASS=767.41117	27366
CHARGE=3+
434.21578	240	
449.24870	509	1+
477.74881	379	
535.26552	388	
543.77705	340	
562.75342	168	
592.29038	1430	1+
635.82993	348	
636.31998	402	
691.35922	609	1+
723.39638	169	
726.87808	179	
767.34774	207	
778.38517	1247	1+
800.43355	308	
861.41970	394	
875.43703	4471	1+
907.78810	259	
907.98081	196	
958.46483	513	1+
958.48352	2865	1+
969.83856	232	
970.48119	363	1+
972.49378	15695	1+
979.17369	186	
END IONS

###FS:    #m/z: 897.23866 #charge   3
###MaxRes:#m/z:  0.00000 #charge-128
###MS: 1338
###MSMS: 1341
BEGIN IONS
TITLE=Cmpd 497, AutoMSn(897.2387), 22.7 min
RTINSECONDS=1359.22
SCANS=MS: 1338 MSMS: 1341
PEPMASS=897.23866	15672
CHARGE=3+
446.19451	159	
456.24583	198	
540.59305	118	
545.92656	122	
576.26375	123	
579.28858	319	
592.28782	384	1+
619.79242	115	
627.30130	199	
678.88723	124	
692.36041	162	
692.86706	155	
714.33307	280	1+
716.01952	138	
766.39748	171	
800.67220	143	
809.90253	121	
810.37037	132	
861.42859	280	1+
875.43871	1157	1+
894.82320	118	
902.38300	127	
958.47166	326	
958.48081	2021	1+
960.46671	166	
972.48750	1339	1+
972.49384	5181	1+
1073.20836	126	
1086.53733	538	1+
1088.52067	125	
1108.55109	164	
1270.62033	3602	1+
1270.64112	213	
1271.62037	258	
1337.61430	593	1+
1507.71983	1037	1+
1635.80125	676	1+
1734.86740	445	1+
END IONS

###FS:    #m/z: 767.24477 #charge   3
###MaxRes:#m/z:  0.00000 #charge-128
###MS: 1342
###MSMS: 1343
BEGIN IONS
TITLE=Cmpd 498, AutoMSn(767.2448), 22.7 min
RTINSECONDS=1362.24
SCANS=MS: 1342 MSMS: 1343
PEPMASS=767.24477	26297
CHARGE=3+
412.21221	193	
431.21690	194	
434.21957	186	
482.24420	149	
526.75069	165	
527.24708	184	
535.26424	336	
543.78604	154	
544.30475	162	
574.13837	180	
592.29051	1744	1+
644.34500	174	
691.34572	595	1+
727.39650	153	
764.35885	156	
768.33274	235	
778.38377	679	1+
780.39406	264	
800.44420	176	
861.43193	909	1+
875.43873	3803	1+
954.50297	496	1+
958.48420	3406	1+
958.48559	388	
960.48170	150	
969.50870	214	
972.49718	13754	1+
972.49727	927	1+
1270.62374	611	1+
END IONS

###FS:    #m/z: 920.68829 #charge   3
###MaxRes:#m/z:  0.00000 #charge-128
###MS: 1342
###MSMS: 1344
BEGIN IONS
TITLE=Cmpd 499, AutoMSn(920.6883), 22.7 min
RTINSECONDS=1362.74
SCANS=MS: 1342 MSMS: 1344
PEPMASS=920.68829	25639
CHARGE=3+
438.22601	134	
488.76232	148	
543.76441	309	
544.28196	117	
578.27218	107	
592.29201	360	
594.29074	139	
692.36945	284	1+
727.35910	125	
742.88151	112	
779.93062	126	
795.44311	121	
828.70373	156	
833.45593	108	
848.46397	151	
861.42476	300	1+
875.44653	860	1+
907.99334	129	
915.99612	217	
918.21943	157	
921.47089	237	1+
938.26499	148	
958.48106	3893	1+
972.49585	5449	1+
1045.51671	114	
1086.55923	114	
1110.57962	182	
1110.91432	168	
1111.26281	163	
1173.58940	145	
1202.62231	110	
1252.59959	614	1+
1270.62638	5244	1+
END IONS

###FS:    #m/z: 897.24037 #charge   3
###MaxRes:#m/z:  0.00000 #charge-128
###MS: 1342
###MSMS: 1345
BEGIN IONS
TITLE=Cmpd 500, AutoMSn(897.2404), 22.7 min
RTINSECONDS=1363.24
SCANS=MS: 1342 MSMS: 1345
PEPMASS=897.24037	16150
CHARGE=3+
366.13320	140	
396.19469	174	
456.24656	218	1+
488.24772	241	
526.74428	189	
543.77455	274	
545.92867	128	
579.63333	151	
592.29361	130	
617.32189	144	
620.27593	149	
627.30100	144	
627.80571	192	
657.26709	123	
692.35370	201	
714.32781	141	
800.67258	156	
861.41957	258	
867.93299	136	
868.46515	125	
875.44034	495	1+
882.41967	120	
958.47965	2727	1+
972.49644	3394	1+
1050.19006	127	
1087.99526	263	
1172.59612	124	
1173.58167	133	
1270.62249	2650	1+
1271.64892	130	
1337.61665	437	1+
1507.74127	904	1+
1635.77731	504	1+
END IONS

###FS:    #m/z: 897.23853 #charge   3
###MaxRes:#m/z:  0.00000 #charge-128
###MS: 1346
###MSMS: 1347
BEGIN IONS
TITLE=Cmpd 501, AutoMSn(897.2385), 22.8 min
RTINSECONDS=1366.26
SCANS=MS: 1346 MSMS: 1347
PEPMASS=897.23853	11570
CHARGE=3+
494.25754	137	
495.65251	156	
498.29404	119	
618.78844	261	1+
620.28343	119	
627.31046	137	
627.79092	141	
669.32338	168	
692.35417	262	
692.85557	120	
743.89521	118	
754.87524	218	
778.41724	127	
805.68176	157	
818.39902	211	
818.89383	240	1+
861.43412	134	
867.93052	190	
875.43388	643	1+
896.47187	191	
904.30900	124	
911.05048	153	
958.48481	1966	1+
959.48239	162	
972.49640	3619	1+
973.93837	114	
1072.89441	125	
1086.56490	120	
1172.93711	110	
1270.60405	258	
1270.61896	1498	1+
END IONS

###FS:    #m/z: 747.05343 #charge   3
###MaxRes:#m/z:  0.00000 #charge-128
###MS: 1346
###MSMS: 1348
BEGIN IONS
TITLE=Cmpd 502, AutoMSn(747.0534), 22.8 min
RTINSECONDS=1366.77
SCANS=MS: 1346 MSMS: 1348
PEPMASS=747.05343	10395
CHARGE=3+
363.19512	134	
401.24499	143	
431.25835	564	
438.22030	259	
441.74969	133	
449.19917	188	
482.24701	209	
515.24032	136	
535.25559	178	
544.34615	609	
551.77649	163	
552.27053	150	
560.78595	162	
561.29141	191	
589.29193	250	1+
592.28979	735	1+
635.11211	152	
646.29829	143	
675.34805	170	
691.40662	1010	1+
710.85353	166	
711.34723	190	
725.34538	207	1+
743.36638	345	1+
747.34082	141	
749.34894	234	1+
772.41105	143	
779.38000	156	
819.47715	588	1+
828.89702	156	
849.45982	267	1+
875.42918	1115	1+
878.43877	659	1+
958.47067	546	1+
972.49206	3360	1+
972.49699	444	
991.52412	872	1+
1088.50960	161	
END IONS

###FS:    #m/z: 843.06004 #charge   3
###MaxRes:#m/z:  0.00000 #charge-128
###MS: 1346
###MSMS: 1349
BEGIN IONS
TITLE=Cmpd 503, AutoMSn(843.0600), 22.8 min
RTINSECONDS=1367.27
SCANS=MS: 1346 MSMS: 1349
PEPMASS=843.06004	7443
CHARGE=3+
363.19804	224	
439.21635	172	
456.24425	1797	1+
556.22932	115	
592.28453	182	
679.30702	117	
754.36734	161	
763.50628	100	
778.39330	115	
808.40822	105	
840.35281	109	
843.48408	728	1+
846.35464	114	
875.44470	262	1+
939.98181	159	
940.29666	113	
972.49633	530	1+
END IONS

###FS:    #m/z: 731.04822 #charge   3
###MaxRes:#m/z:  0.00000 #charge-128
###MS: 1350
###MSMS: 1351
BEGIN IONS
TITLE=Cmpd 504, AutoMSn(731.0482), 22.8 min
RTINSECONDS=1370.29
SCANS=MS: 1350 MSMS: 1351
PEPMASS=731.04822	10650
CHARGE=3+
354.13257	131	
418.71383	108	
438.22971	147	
460.75356	173	
467.23377	267	1+
474.77506	183	
477.23479	246	1+
479.73408	117	
521.24449	129	
530.26392	357	1+
535.26244	125	
538.25890	352	1+
570.23640	110	
592.28447	697	1+
601.31230	378	1+
613.30203	163	
622.30679	933	
622.81541	976	1+
634.31879	157	
678.84585	143	
691.35144	107	
727.34847	567	1+
731.38386	255	1+
733.34143	365	1+
735.35887	179	
737.32980	116	
748.41110	137	
778.38125	219	
813.42147	115	
817.43161	364	1+
835.42946	736	1+
853.90708	115	
875.44212	1000	1+
930.50669	910	1+
948.51102	1180	1+
958.90248	170	
972.49289	5704	1+
1146.53308	117	
1219.63836	128	
1220.63790	135	
1243.61992	151	
END IONS

###FS:    #m/z: 842.65995 #charge   3
###MaxRes:#m/z:  0.00000 #charge-128
###MS: 1350
###MSMS: 1352
BEGIN IONS
TITLE=Cmpd 505, AutoMSn(842.6600), 22.8 min
RTINSECONDS=1370.79
SCANS=MS: 1350 MSMS: 1352
PEPMASS=842.65995	8878
CHARGE=3+
308.11993	118	
359.18420	146	
363.19626	270	
381.22836	146	
425.28326	116	
456.24529	1783	1+
482.24081	102	
486.74957	635	1+
563.25234	105	
635.81542	161	
754.38930	126	
839.20274	125	
839.41475	104	
842.43163	149	
843.48376	767	1+
846.08536	119	
853.10052	462	
865.46934	118	
865.72745	107	
865.96634	113	
939.77346	126	
940.26242	114	
972.48930	109	
973.50324	279	1+
END IONS

###FS:    #m/z: 608.33666 #charge   2
###MaxRes:#m/z:  0.00000 #charge-128
###MS: 1350
###MSMS: 1353
BEGIN IONS
TITLE=Cmpd 506, AutoMSn(608.3367), 22.9 min
RTINSECONDS=1371.29
SCANS=MS: 1350 MSMS: 1353
PEPMASS=608.33666	9015
CHARGE=2+
380.22506	123	
425.70003	107	
438.15963	100	
457.25848	101	
486.74922	112	
537.30753	166	
537.79749	158	
554.32974	100	
570.32816	102	
571.35870	1095	1+
588.30689	141	
590.31958	124	
592.28984	150	
594.32921	108	
604.32318	355	1+
606.31104	693	1+
608.32125	723	1+
610.31663	828	1+
670.31291	100	
684.44516	257	
813.47900	211	
910.53112	2874	1+
END IONS

###FS:    #m/z: 731.04692 #charge   3
###MaxRes:#m/z:  0.00000 #charge-128
###MS: 1354
###MSMS: 1355
BEGIN IONS
TITLE=Cmpd 507, AutoMSn(731.0469), 22.9 min
RTINSECONDS=1374.32
SCANS=MS: 1354 MSMS: 1355
PEPMASS=731.04692	20737
CHARGE=3+
354.13438	157	
418.21622	216	
456.20998	113	
467.22638	557	1+
474.76952	326	1+
523.26345	107	
528.77953	109	
530.26740	567	
530.77604	132	
538.26266	901	1+
566.81008	151	
579.31666	130	
592.28157	584	1+
601.32186	445	1+
601.80118	128	
613.30812	141	
641.33643	143	
649.83185	115	
653.33422	154	
672.79560	112	
691.34589	139	
719.04193	116	
729.33856	312	1+
730.86420	107	
732.38340	139	
733.33527	542	1+
778.41395	143	
817.41727	1164	1+
835.43706	762	1+
875.44302	1561	1+
930.49780	1708	1+
941.67624	216	
948.51866	2161	1+
972.49519	9063	1+
1059.53239	313	
1114.58280	446	1+
1219.62849	214	
1243.60001	206	
1243.61732	3340	1+
1255.28828	180	
END IONS

###FS:    #m/z: 842.84951 #charge   3
###MaxRes:#m/z:  0.00000 #charge-128
###MS: 1354
###MSMS: 1356
BEGIN IONS
TITLE=Cmpd 508, AutoMSn(842.8495), 22.9 min
RTINSECONDS=1374.82
SCANS=MS: 1354 MSMS: 1356
PEPMASS=842.84951	9968
CHARGE=3+
353.21905	139	
360.18820	114	
363.19402	112	
381.21314	134	
456.24453	2086	1+
479.74824	163	
486.75606	636	1+
543.80793	100	
592.28186	115	
841.92080	117	
843.46794	456	1+
933.24665	156	
939.51040	124	
973.50569	286	1+
END IONS

###FS:    #m/z: 667.33921 #charge   2
###MaxRes:#m/z:  0.00000 #charge-128
###MS: 1354
###MSMS: 1357
BEGIN IONS
TITLE=Cmpd 509, AutoMSn(667.3392), 22.9 min
RTINSECONDS=1375.32
SCANS=MS: 1354 MSMS: 1357
PEPMASS=667.33921	6904
CHARGE=2+
323.08528	126	
358.13244	135	
380.60069	128	
385.17840	112	
434.21509	128	
459.03130	106	
472.17729	141	
531.28117	352	1+
578.26774	219	1+
644.37421	122	
647.35510	159	
649.30886	158	
659.34240	280	
664.30113	115	
665.36552	342	1+
667.33203	666	1+
667.85301	253	
669.01182	112	
670.34385	427	1+
673.38474	112	
677.84366	194	
716.37087	613	1+
725.22822	289	
861.42136	140	
958.49209	399	1+
972.50575	365	1+
END IONS

###FS:    #m/z: 731.05013 #charge   3
###MaxRes:#m/z:  0.00000 #charge-128
###MS: 1358
###MSMS: 1359
BEGIN IONS
TITLE=Cmpd 510, AutoMSn(731.0501), 23.0 min
RTINSECONDS=1378.37
SCANS=MS: 1358 MSMS: 1359
PEPMASS=731.05013	20416
CHARGE=3+
354.13065	157	
381.21319	119	
409.21434	423	
467.23587	241	1+
474.75078	452	1+
494.24229	121	
521.26181	124	
521.76495	130	
530.76815	243	
531.27330	172	
538.26689	833	1+
551.29536	130	
566.31210	135	
592.28678	862	1+
592.80965	185	
601.32149	237	
610.32547	143	
613.29839	261	
613.81270	131	
643.32648	115	
691.34816	293	
727.39885	260	1+
730.37222	654	1+
734.36798	280	1+
748.39795	198	
778.39998	116	
817.41942	599	1+
835.42479	658	
875.43542	1464	1+
930.50521	1727	1+
948.51382	2270	1+
954.50206	247	1+
970.51187	352	1+
972.49759	8878	1+
984.90852	133	
1059.52428	155	
1219.64217	186	
1220.62669	257	
1243.60515	3669	1+
1255.29093	120	
END IONS

###FS:    #m/z: 698.28138 #charge   3
###MaxRes:#m/z:  0.00000 #charge-128
###MS: 1358
###MSMS: 1360
BEGIN IONS
TITLE=Cmpd 511, AutoMSn(698.2814), 23.0 min
RTINSECONDS=1378.87
SCANS=MS: 1358 MSMS: 1360
PEPMASS=698.28138	12652
CHARGE=3+
361.25053	228	
363.20944	131	
367.57766	248	
456.24305	755	1+
486.75442	431	
508.30807	194	
534.23460	184	
544.22889	151	
544.72945	247	
557.21455	131	
578.23446	247	1+
600.77236	246	
609.35858	478	1+
635.79860	228	1+
679.34160	140	
687.24887	183	
692.30521	281	1+
692.60695	178	
692.91442	137	
694.35664	167	
695.34044	671	1+
698.31113	1358	1+
698.63226	369	
698.98235	431	1+
702.35082	364	1+
703.86122	131	
705.10352	329	
706.23266	240	
721.32704	256	1+
737.41268	227	
832.45481	135	
873.33080	146	
875.43712	131	
908.35430	133	
918.01878	132	
972.50609	357	1+
974.37860	457	1+
1124.50131	862	1+
1630.62884	474	1+
1832.67002	2953	1+
1979.73550	762	1+
END IONS

###FS:    #m/z: 960.47864 #charge   3
###MaxRes:#m/z:  0.00000 #charge-128
###MS: 1358
###MSMS: 1361
BEGIN IONS
TITLE=Cmpd 512, AutoMSn(960.4786), 23.0 min
RTINSECONDS=1379.37
SCANS=MS: 1358 MSMS: 1361
PEPMASS=960.47864	9743
CHARGE=3+
434.21606	280	
456.24616	455	
578.27303	767	1+
610.29392	325	1+
666.83472	203	
677.35389	150	
710.35626	143	
731.36756	187	
739.34156	192	
754.37705	421	
821.92790	219	
822.43575	172	
830.93210	163	
861.42287	1217	1+
899.94857	305	
909.48884	207	
915.99348	224	
918.46797	226	
943.46023	159	
943.96589	202	
947.97324	231	1+
948.79637	195	
951.47174	782	1+
958.48086	13450	1+
958.98191	239	1+
960.81076	294	
961.15647	483	
972.49015	565	1+
1045.51157	1382	1+
1132.54387	401	
1219.55794	196	
1220.60025	169	
1250.58883	148	
1251.56632	143	
1270.63243	576	1+
1529.72041	625	1+
1547.79186	445	1+
1629.80826	884	1+
1747.91204	571	1+
1903.94357	684	1+
1921.97556	1156	1+
END IONS

###FS:    #m/z: 960.48286 #charge   3
###MaxRes:#m/z:  0.00000 #charge-128
###MS: 1362
###MSMS: 1363
BEGIN IONS
TITLE=Cmpd 513, AutoMSn(960.4829), 23.0 min
RTINSECONDS=1382.41
SCANS=MS: 1362 MSMS: 1363
PEPMASS=960.48286	51139
CHARGE=3+
456.24530	1169	1+
512.26517	335	
523.25729	1029	
523.76641	420	
528.78179	248	
567.29709	326	
578.27111	1745	1+
610.30349	242	
666.82221	371	
674.33749	255	
677.34618	252	
716.87722	379	1+
730.88499	392	
754.37096	452	1+
764.38477	506	1+
765.90041	351	
774.39775	362	
774.89907	282	
861.42134	1631	1+
900.45570	353	
908.95371	463	
943.98335	274	
948.47634	275	
958.47782	28515	1+
960.81602	1057	
961.16642	855	
961.99011	1134	1+
972.49834	607	1+
1045.51108	988	
1046.51800	412	
1132.54563	586	
1133.54406	327	
1219.56939	833	
1220.57427	398	
1250.60675	1004	1+
1629.82348	1372	1+
1642.86231	1409	1+
1660.83406	980	1+
1747.88403	1760	1+
1834.91645	914	1+
1903.94177	2364	1+
1923.95135	1400	1+
END IONS

###FS:    #m/z: 698.28293 #charge   3
###MaxRes:#m/z:  0.00000 #charge-128
###MS: 1362
###MSMS: 1364
BEGIN IONS
TITLE=Cmpd 514, AutoMSn(698.2829), 23.0 min
RTINSECONDS=1382.91
SCANS=MS: 1362 MSMS: 1364
PEPMASS=698.28293	28719
CHARGE=3+
361.23599	321	1+
456.24670	403	1+
463.22972	168	
480.24518	206	
495.22018	156	
508.30939	452	1+
534.20335	158	
534.71813	272	
535.28132	161	
544.24347	227	
562.74361	772	
563.24796	338	1+
609.35331	451	1+
660.58290	275	
660.91635	202	
692.61147	481	
692.94680	323	1+
694.36848	230	
695.33029	610	1+
697.32154	621	1+
698.64154	780	1+
698.95367	775	
699.31609	961	1+
701.35169	1208	1+
704.12603	181	
705.21256	217	
705.33799	225	
720.39652	191	
728.72089	157	
737.42214	703	1+
744.30242	196	
767.46381	268	
815.80266	234	
873.31759	229	
873.80999	318	
972.51431	779	1+
974.43533	423	1+
981.85631	234	
1027.42762	180	
1383.57218	579	1+
1470.56434	621	1+
1832.67132	6925	1+
1979.73153	2083	1+
END IONS

###FS:    #m/z: 720.87331 #charge   2
###MaxRes:#m/z:  0.00000 #charge-128
###MS: 1362
###MSMS: 1365
BEGIN IONS
TITLE=Cmpd 515, AutoMSn(720.8733), 23.1 min
RTINSECONDS=1383.42
SCANS=MS: 1362 MSMS: 1365
PEPMASS=720.87331	15494
CHARGE=2+
363.19920	394	
456.24164	2211	1+
470.74548	240	
473.26712	612	1+
478.75141	209	
486.76056	349	
523.25798	763	
523.75675	567	
541.32181	272	
550.98895	253	
568.32408	264	
578.26976	1762	1+
587.31341	342	
617.31065	201	
636.35044	586	1+
651.33575	205	
660.33391	324	
660.84654	224	
677.34468	202	
703.40625	217	
707.86448	314	
716.86392	256	
717.36662	480	1+
722.35669	706	1+
750.37842	1379	1+
754.35341	207	
760.39221	213	
764.36584	247	
809.11339	441	
861.42310	663	1+
861.42553	4234	1+
875.43198	429	1+
920.96647	202	
943.47865	288	
958.48063	18996	1+
973.48287	594	1+
1045.50703	230	
END IONS

###FS:    #m/z: 960.48479 #charge   3
###MaxRes:#m/z:  0.00000 #charge-128
###MS: 1366
###MSMS: 1367
BEGIN IONS
TITLE=Cmpd 516, AutoMSn(960.4848), 23.1 min
RTINSECONDS=1386.45
SCANS=MS: 1366 MSMS: 1367
PEPMASS=960.48479	97289
CHARGE=3+
431.21423	332	
456.24712	1527	1+
486.75090	416	
578.27262	1718	
625.81004	337	
635.82018	352	
677.33990	362	
730.87823	519	
731.38217	339	
754.38146	520	
764.37742	618	1+
765.89381	377	
816.93060	541	
861.42399	2480	1+
865.43485	392	
865.93988	361	
918.45995	624	
943.97466	723	
948.47518	329	
948.81323	358	
956.47853	479	1+
958.47869	37316	1+
958.99795	344	
960.81787	1253	
961.16156	1194	
1045.50771	3967	1+
1056.36787	679	
1132.53446	860	
1133.53232	584	
1219.56720	1374	1+
1250.60276	529	
1251.60763	409	
1547.78137	1206	1+
1629.82802	1902	1+
1642.85049	1618	1+
1660.86799	1284	1+
1747.88091	2006	1+
1816.91763	1125	1+
1903.93731	3770	1+
1921.95373	5083	1+
END IONS

###FS:    #m/z: 698.28295 #charge   3
###MaxRes:#m/z:  0.00000 #charge-128
###MS: 1366
###MSMS: 1368
BEGIN IONS
TITLE=Cmpd 517, AutoMSn(698.2830), 23.1 min
RTINSECONDS=1386.95
SCANS=MS: 1366 MSMS: 1368
PEPMASS=698.28295	38541
CHARGE=3+
348.18419	218	
359.12354	161	
361.22695	529	1+
417.92647	200	
456.24330	576	1+
463.21947	247	
468.69619	161	
481.23923	131	
485.73679	121	
508.31587	370	1+
513.70957	160	
525.71833	142	
544.23249	216	
578.74414	205	1+
592.26765	238	1+
609.35595	1014	1+
654.17606	184	
654.91223	162	
660.92209	192	
686.60270	138	
691.35365	154	
692.27686	1044	1+
692.61057	343	
692.94102	473	
694.36872	248	1+
696.31957	509	1+
698.30563	1401	1+
698.63335	458	
698.96127	574	
701.33347	919	1+
705.10106	154	
708.89376	239	
737.41558	918	1+
801.35347	136	
875.44759	165	
972.49934	1066	1+
1026.35334	148	
1124.49516	1068	1+
1255.42222	212	
1353.66376	376	1+
1470.54852	317	1+
1630.60477	511	1+
1745.63531	546	1+
1814.68742	437	1+
1832.67203	7978	1+
1979.73368	1833	1+
END IONS

###FS:    #m/z: 720.87707 #charge   2
###MaxRes:#m/z:  0.00000 #charge-128
###MS: 1366
###MSMS: 1369
BEGIN IONS
TITLE=Cmpd 518, AutoMSn(720.8771), 23.1 min
RTINSECONDS=1387.45
SCANS=MS: 1366 MSMS: 1369
PEPMASS=720.87707	31119
CHARGE=2+
363.20037	431	
431.21719	712	1+
456.24486	2540	1+
470.73795	319	
473.26997	624	
521.26859	277	
548.28474	255	
568.32040	295	
578.27235	1902	1+
583.64351	307	
587.31423	238	
600.63793	244	
617.31384	233	
622.31093	223	
666.05877	299	
674.66780	240	
716.34722	863	1+
720.36061	545	1+
723.36264	278	
731.36434	354	
739.37183	314	
750.38235	1116	1+
760.39309	312	
764.37218	601	
808.79282	246	
809.10964	286	
809.45735	422	
851.47451	259	
861.42418	3785	1+
958.47952	21877	1+
972.49662	901	1+
1045.51708	1188	1+
END IONS

###FS:    #m/z: 720.87667 #charge   2
###MaxRes:#m/z:  0.00000 #charge-128
###MS: 1370
###MSMS: 1371
BEGIN IONS
TITLE=Cmpd 519, AutoMSn(720.8767), 23.2 min
RTINSECONDS=1390.48
SCANS=MS: 1370 MSMS: 1371
PEPMASS=720.87667	31213
CHARGE=2+
437.05564	208	
456.24316	2421	1+
473.27503	321	
498.27552	340	1+
512.25978	211	
521.24286	350	1+
523.26503	529	
523.75257	594	1+
548.63344	243	
577.30009	194	
578.27392	1006	1+
580.26910	216	
583.63598	205	
587.31441	360	
592.27091	366	
625.80009	250	
626.29812	292	
660.33473	276	
699.34668	209	
703.73494	349	
707.86768	352	1+
716.88091	284	
717.35506	820	1+
720.36443	959	1+
724.42460	268	
750.38046	1389	1+
760.38679	480	1+
764.38198	401	
774.38468	418	
785.89267	260	
795.90388	203	
802.75658	194	
821.93280	229	
822.41690	201	
861.41915	687	1+
861.42515	2407	1+
875.44819	432	1+
914.46304	339	1+
958.47203	1997	1+
958.47683	13974	1+
972.49908	748	1+
1045.50156	204	
END IONS

###FS:    #m/z: 919.86996 #charge   3
###MaxRes:#m/z:  0.00000 #charge-128
###MS: 1370
###MSMS: 1372
BEGIN IONS
TITLE=Cmpd 520, AutoMSn(919.8700), 23.2 min
RTINSECONDS=1390.98
SCANS=MS: 1370 MSMS: 1372
PEPMASS=919.86996	16560
CHARGE=3+
355.20087	124	
375.16267	374	
415.21489	313	
446.20324	522	1+
449.19565	2564	1+
485.21636	375	1+
503.23466	395	
515.27464	165	
543.76176	295	1+
562.27315	861	1+
574.27030	127	
585.30457	141	
588.31706	287	
598.29453	631	1+
616.31182	1107	1+
626.79924	267	1+
675.32380	124	
685.84489	125	
693.80782	302	
711.38497	121	
729.40850	479	1+
772.40702	2352	1+
828.90053	131	
829.43669	1330	1+
837.42168	461	
837.91666	413	
857.45522	357	
875.43354	442	1+
886.45843	1628	1+
894.93577	452	1+
904.92542	124	
921.11287	401	1+
921.46406	331	1+
921.79495	315	
924.43550	142	
938.45491	152	
938.96272	143	
952.94163	131	
953.46113	275	
958.47483	1927	1+
967.46793	143	
972.49292	3897	1+
995.48039	380	1+
1088.50809	1740	1+
1187.57846	1125	1+
1199.01359	120	
1270.61923	2065	1+
1460.69103	843	1+
1483.76408	657	1+
1574.76747	1308	1+
1789.82643	768	1+
2146.05676	571	1+
END IONS

###FS:    #m/z: 893.12550 #charge   2
###MaxRes:#m/z:  0.00000 #charge-128
###MS: 1370
###MSMS: 1373
BEGIN IONS
TITLE=Cmpd 521, AutoMSn(893.1255), 23.2 min
RTINSECONDS=1391.49
SCANS=MS: 1370 MSMS: 1373
PEPMASS=893.12550	10657
CHARGE=2+
456.24623	237	
530.26614	333	
535.26818	199	
544.26202	220	
560.27649	174	
592.28893	610	1+
603.80306	170	
613.30396	336	1+
616.81980	555	1+
617.31131	318	
619.77102	248	1+
669.32213	164	
692.35009	171	
703.38170	252	
754.37322	173	
765.90648	194	
796.65835	192	
800.41096	212	1+
808.90653	293	1+
818.40183	233	
843.43663	197	
843.94188	297	
852.43842	195	
852.93891	175	
875.43753	1312	1+
892.45875	243	
892.78995	301	1+
893.12832	235	
893.43668	362	1+
958.48116	1644	1+
972.49494	9333	1+
1022.48261	414	
1023.49204	207	
1243.61042	7145	1+
1255.28584	615	
1270.63307	2241	1+
1301.66385	1451	1+
1319.66264	1363	1+
1356.69643	778	1+
1414.73917	3508	1+
1432.74345	1391	1+
1432.74787	373	
1433.75337	179	
END IONS

###FS:    #m/z: 921.11846 #charge   3
###MaxRes:#m/z:  0.00000 #charge-128
###MS: 1374
###MSMS: 1375
BEGIN IONS
TITLE=Cmpd 522, AutoMSn(921.1185), 23.2 min
RTINSECONDS=1394.51
SCANS=MS: 1374 MSMS: 1375
PEPMASS=921.11846	69151
CHARGE=3+
355.19780	489	1+
375.17161	990	1+
402.17282	321	
415.22360	447	1+
428.20905	220	
432.16215	276	1+
446.20362	624	
449.19108	7432	1+
485.21151	354	
486.75546	988	
503.23042	1198	1+
562.27571	1976	1+
588.31416	790	
592.28895	294	
598.29757	1308	1+
616.31140	2967	1+
652.32443	274	
675.36004	423	
686.33895	349	1+
711.38769	458	
718.31399	317	
729.38678	1584	1+
730.84939	882	1+
738.41969	777	1+
742.39828	546	
742.87170	370	
765.21537	285	
772.41071	4754	1+
772.41693	1774	1+
781.59303	223	
817.37989	561	1+
823.93807	247	1+
828.40923	369	
828.92697	585	1+
829.43061	3808	1+
840.06507	526	
849.73753	516	1+
850.41230	442	
857.44663	1315	1+
875.44211	494	1+
886.44980	4413	1+
886.92584	305	1+
915.46712	561	1+
915.75814	276	
921.11445	1102	1+
921.44887	1504	1+
921.78057	1220	
924.44530	318	
924.95012	329	
929.44085	433	1+
945.42912	360	1+
958.47683	2365	1+
972.48271	619	
973.48941	4830	1+
1088.51343	5595	1+
1141.28840	233	
1187.58396	2652	1+
1199.02011	491	
1270.62728	2757	1+
1300.65692	579	1+
1432.71304	694	1+
1443.67173	1026	1+
1461.69158	1860	1+
1545.80419	2591	1+
1555.76916	766	1+
1574.77304	2976	1+
1661.81819	743	1+
1673.84106	4143	1+
1788.85103	2667	1+
1838.88129	425	1+
1875.91204	2004	1+
1904.88876	2092	1+
1932.95107	750	1+
1989.93740	1424	1+
2032.97495	1089	1+
2146.03057	1478	1+
2200.08885	513	1+
2313.13830	1683	1+
2387.18639	623	1+
END IONS

###FS:    #m/z: 691.09550 #charge   3
###MaxRes:#m/z:  0.00000 #charge-128
###MS: 1374
###MSMS: 1376
BEGIN IONS
TITLE=Cmpd 523, AutoMSn(691.0955), 23.3 min
RTINSECONDS=1395.01
SCANS=MS: 1374 MSMS: 1376
PEPMASS=691.09550	30457
CHARGE=3+
355.19881	186	
357.15675	213	1+
365.19721	435	1+
375.17024	504	1+
378.19886	164	
384.21556	358	1+
402.18289	729	1+
408.83292	260	
428.21829	481	1+
438.24644	207	
446.20990	326	1+
449.18961	4872	1+
478.56436	256	
478.74627	276	1+
483.28328	221	1+
485.22383	415	1+
486.75594	947	
503.22117	684	1+
515.26380	530	
527.25316	296	
530.74046	168	
534.88169	867	
535.75388	265	1+
558.96615	239	
562.27563	3781	1+
572.27392	438	1+
588.31020	391	
592.28747	282	1+
594.29083	200	
598.30084	858	1+
604.24427	421	1+
614.27392	330	1+
616.31169	2011	1+
640.33338	387	1+
643.31169	492	1+
659.83371	354	1+
675.35437	1409	1+
686.32497	1107	1+
690.34949	657	1+
692.34169	516	1+
694.34177	489	1+
701.40294	260	1+
717.34835	165	
717.84250	194	
718.33396	721	1+
729.39601	791	1+
730.84262	509	1+
733.30275	182	
742.38849	335	
742.89836	187	
770.40539	244	1+
772.41239	10707	1+
778.38728	169	
778.87284	298	1+
780.38648	222	1+
817.38205	416	1+
829.42524	4799	1+
846.39757	209	
847.37548	410	1+
857.44718	987	1+
875.42523	259	
876.42981	419	1+
886.44387	646	1+
886.45254	2323	1+
896.38888	749	
914.45770	446	1+
932.42394	687	1+
959.46744	474	1+
973.48150	3491	1+
995.97989	185	
1070.48965	270	
1087.51270	994	1+
1088.50854	2481	1+
1173.56230	224	
1247.55495	554	1+
1352.67528	988	1+
1415.66117	509	1+
1443.68190	904	1+
1461.68646	1602	1+
1574.76135	1221	1+
1661.75438	476	1+
1673.83285	555	1+
END IONS

###FS:    #m/z: 892.45529 #charge   3
###MaxRes:#m/z:  0.00000 #charge-128
###MS: 1374
###MSMS: 1377
BEGIN IONS
TITLE=Cmpd 524, AutoMSn(892.4553), 23.3 min
RTINSECONDS=1395.51
SCANS=MS: 1374 MSMS: 1377
PEPMASS=892.45529	30758
CHARGE=3+
535.26128	398	
543.77767	570	
544.27757	451	
592.28279	1842	1+
613.30333	427	
616.82324	732	
678.84575	962	1+
679.33493	367	
692.35971	1290	1+
692.85887	381	
765.40051	459	1+
768.40093	696	
768.90092	365	
772.90482	813	
773.16951	479	
778.38731	572	1+
796.68462	645	
801.17309	768	
801.67099	528	
827.43049	364	
827.93225	567	
852.42712	614	
852.93354	690	
861.41854	776	1+
875.43802	4529	1+
875.70362	521	
876.19500	420	
892.08927	1018	1+
892.45587	1044	1+
892.79285	963	
958.47813	3081	1+
972.49433	27522	1+
1022.48611	1348	1+
1059.51863	397	
1067.56430	435	
1067.88929	687	
1068.23849	463	
1243.61401	16076	1+
1252.58825	1451	1+
1270.62296	13799	1+
1301.64971	3973	1+
1319.65951	4121	1+
1404.76052	1061	1+
1414.73218	6985	1+
1432.74299	3619	1+
1591.83701	1439	1+
1685.86058	1626	1+
END IONS

###FS:    #m/z: 921.12117 #charge   3
###MaxRes:#m/z:  0.00000 #charge-128
###MS: 1378
###MSMS: 1379
BEGIN IONS
TITLE=Cmpd 525, AutoMSn(921.1212), 23.3 min
RTINSECONDS=1398.53
SCANS=MS: 1378 MSMS: 1379
PEPMASS=921.12117	111731
CHARGE=3+
355.19644	772	1+
375.16854	1810	1+
402.18072	380	
432.17297	323	
443.73348	225	
446.20595	1363	1+
449.19349	8952	1+
485.22183	604	1+
486.75150	1078	
503.22710	1648	1+
514.26683	451	1+
527.25646	320	1+
562.27548	2956	1+
570.29773	451	1+
588.32099	1039	1+
598.29583	1273	1+
616.31323	3944	1+
640.32726	328	
642.32556	400	1+
675.34339	304	
676.84250	373	
677.34881	305	
685.84554	413	1+
711.38676	796	1+
722.34697	476	
722.84738	506	
729.38679	2241	1+
772.41064	7980	1+
773.89956	510	1+
817.38153	528	1+
823.42921	517	
823.94005	273	
828.42836	313	
828.90634	506	1+
829.43088	5240	1+
829.44266	809	1+
844.07618	371	1+
847.15415	738	
849.74170	475	1+
850.07401	573	1+
850.40825	372	1+
857.45368	2080	1+
875.43172	586	1+
886.45128	5564	1+
914.49988	295	
915.11247	583	1+
915.44975	1217	1+
921.11932	1977	1+
921.45507	2906	1+
921.79682	2295	1+
929.46075	235	
929.93952	433	
958.47428	2237	1+
971.48903	611	1+
973.48531	6343	1+
986.96425	388	
1058.50744	254	
1088.51126	7645	1+
1110.57150	274	
1170.32974	329	
1187.58528	3431	1+
1194.09678	261	
1199.00874	487	
1270.62098	1623	1+
1274.14101	255	
1274.61367	412	
1300.67297	1381	1+
1433.66295	1470	1+
1460.68560	3332	1+
1483.75857	1502	1+
1556.75868	1040	1+
1574.76844	5658	1+
1661.81738	924	1+
1673.83619	6545	1+
1788.85614	4360	1+
1847.88105	839	1+
1875.88042	2556	1+
1904.90609	2565	1+
1914.90198	1592	1+
1932.91226	882	1+
1989.94026	2223	1+
2032.95559	2380	1+
2146.03962	2409	1+
2200.06429	1076	1+
2313.14004	2345	1+
END IONS

###FS:    #m/z: 895.06793 #charge   1
###MaxRes:#m/z:  0.00000 #charge-128
###MS: 1378
###MSMS: 1380
BEGIN IONS
TITLE=Cmpd 526, AutoMSn(895.0679), 23.3 min
RTINSECONDS=1399.03
SCANS=MS: 1378 MSMS: 1380
PEPMASS=895.06793	58608
CHARGE=1+
438.21939	387	
479.74366	3746	1+
530.27164	346	
592.28320	1600	1+
613.29956	453	
616.81395	583	
617.31440	597	
678.85303	421	
679.36288	390	
691.35874	1013	1+
703.37127	408	
747.90241	387	
765.39343	311	
768.40207	737	
768.89791	536	
772.90193	687	
773.41793	446	
778.39627	395	
796.67680	1225	
797.17765	512	
827.43332	332	
827.93644	395	
847.45467	559	1+
861.42455	737	
871.20434	604	
875.43971	4712	1+
875.70470	540	
875.95730	617	
876.23285	347	
891.83241	1401	1+
892.08901	1075	1+
892.24748	391	
892.43739	1614	1+
END IONS

###FS:    #m/z: 928.63265 #charge   3
###MaxRes:#m/z:  0.00000 #charge-128
###MS: 1378
###MSMS: 1381
BEGIN IONS
TITLE=Cmpd 527, AutoMSn(928.6327), 23.3 min
RTINSECONDS=1399.53
SCANS=MS: 1378 MSMS: 1381
PEPMASS=928.63265	47290
CHARGE=3+
454.18847	495	1+
472.20700	324	
484.24398	264	1+
486.74829	557	
517.21393	302	1+
532.16876	320	
536.24187	309	1+
545.28249	312	1+
555.24044	417	1+
561.21483	277	
581.20928	313	
589.72136	1289	
590.23042	467	
598.72477	466	
599.23712	379	
636.31512	578	1+
655.81200	272	1+
667.28025	230	1+
678.37860	731	1+
682.78152	960	1+
683.27470	970	1+
695.24980	529	1+
715.28929	331	1+
727.35387	297	1+
729.35335	374	1+
733.29001	394	
737.38256	317	
748.36981	372	1+
748.70650	429	
749.04176	355	
763.85975	338	
791.07893	454	1+
791.37739	428	1+
794.38564	218	1+
840.08913	476	1+
855.40619	341	
877.43187	295	
882.77285	422	1+
883.09572	382	1+
883.44605	265	
886.45179	252	1+
926.78411	271	
928.44006	481	1+
937.37944	539	1+
958.45818	398	1+
964.13785	306	1+
973.48421	306	1+
1017.46688	695	
1017.82170	320	
1018.15832	358	
1052.40579	266	
1055.50472	321	
1087.51644	456	1+
1196.46441	375	
1197.44281	380	
1249.49827	447	1+
1267.49116	4980	1+
1459.64977	396	1+
1477.63256	1799	1+
1525.23040	529	1+
1589.70953	1070	1+
1678.38647	438	1+
1678.83202	795	1+
1686.81723	1794	1+
1687.32033	1615	1+
1722.83505	1024	1+
1886.90086	433	1+
1973.92506	640	1+
2243.11618	586	1+
END IONS

###FS:    #m/z: 362.28874 #charge   1
###MaxRes:#m/z:  0.00000 #charge-128
###MS: 1382
###MSMS: 1383
BEGIN IONS
TITLE=Cmpd 528, AutoMSn(362.2887), 23.4 min
RTINSECONDS=1402.57
SCANS=MS: 1382 MSMS: 1383
PEPMASS=362.28874	59033
CHARGE=1+
316.24387	138	
342.25428	114	
344.27748	1684	1+
360.27024	280	
362.28834	6249	1+
END IONS

###FS:    #m/z: 892.45782 #charge   3
###MaxRes:#m/z:  0.00000 #charge-128
###MS: 1382
###MSMS: 1384
BEGIN IONS
TITLE=Cmpd 529, AutoMSn(892.4578), 23.4 min
RTINSECONDS=1403.07
SCANS=MS: 1382 MSMS: 1384
PEPMASS=892.45782	57727
CHARGE=3+
530.77008	406	
592.28998	1445	1+
616.81914	531	
626.82224	444	
691.35327	381	
743.37656	382	
768.14681	569	
768.40959	769	
768.65236	886	
768.91094	729	
773.15966	504	
796.68008	814	
797.18058	554	
801.18526	396	
801.43323	541	
861.43192	1006	1+
875.43634	3993	1+
875.95188	822	
876.20507	388	
891.45812	538	
892.46018	1276	1+
892.78576	917	
893.12467	568	
899.44707	687	1+
958.48067	7094	1+
972.49445	24979	1+
984.92414	598	
1022.48497	405	
1062.24314	376	
1067.55643	383	
1067.90517	563	
1068.22565	587	
1086.53797	1394	1+
1243.61198	11106	1+
1270.62280	14149	1+
1301.64959	2539	1+
1319.66153	2349	1+
1383.70129	1477	1+
1414.73871	3989	1+
1432.74992	2299	1+
1543.78595	1090	1+
1591.82929	1086	1+
1653.87999	788	1+
1685.85753	1280	1+
1703.86517	1251	1+
END IONS

###FS:    #m/z: 928.63583 #charge   3
###MaxRes:#m/z:  0.00000 #charge-128
###MS: 1382
###MSMS: 1385
BEGIN IONS
TITLE=Cmpd 530, AutoMSn(928.6358), 23.4 min
RTINSECONDS=1403.57
SCANS=MS: 1382 MSMS: 1385
PEPMASS=928.63583	47372
CHARGE=3+
324.23043	178	
404.12572	195	
472.20086	180	
487.25812	228	
517.20605	172	
532.18256	343	
555.25684	361	1+
572.25468	312	1+
589.73192	462	
590.22674	512	
594.30484	249	
607.21980	408	1+
616.32077	205	
678.36817	421	1+
691.66616	209	
727.33952	344	1+
733.28232	395	1+
737.36508	238	
748.37569	481	1+
786.85863	270	1+
790.34697	359	1+
840.42303	185	
862.42939	259	1+
877.42415	237	
926.44317	193	
932.45011	178	
937.36996	561	1+
959.49107	257	1+
964.13965	192	
974.48932	190	
987.98835	183	
1017.47760	409	
1017.81993	312	
1018.13744	187	
1037.00122	222	
1125.19660	188	
1125.87483	249	
1196.45375	713	1+
1249.47510	431	1+
1267.49255	3241	1+
1364.53468	1193	1+
1477.61570	1416	1+
1581.75201	412	1+
1590.67897	776	1+
1686.82404	1110	1+
1687.31249	514	1+
END IONS

###FS:    #m/z: 362.28838 #charge   1
###MaxRes:#m/z:  0.00000 #charge-128
###MS: 1386
###MSMS: 1387
BEGIN IONS
TITLE=Cmpd 531, AutoMSn(362.2884), 23.4 min
RTINSECONDS=1406.61
SCANS=MS: 1386 MSMS: 1387
PEPMASS=362.28838	67747
CHARGE=1+
342.25324	179	
344.28257	1445	1+
360.27558	189	
362.28975	5979	1+
END IONS

###FS:    #m/z: 892.45738 #charge   3
###MaxRes:#m/z:  0.00000 #charge-128
###MS: 1386
###MSMS: 1388
BEGIN IONS
TITLE=Cmpd 532, AutoMSn(892.4574), 23.5 min
RTINSECONDS=1407.11
SCANS=MS: 1386 MSMS: 1388
PEPMASS=892.45738	44630
CHARGE=3+
363.19491	287	
438.22051	252	
456.24550	335	
530.26719	210	
543.77047	500	
544.27703	291	
578.26616	278	
592.28706	1056	1+
616.81091	278	
619.77717	251	
627.29663	297	
679.34101	310	1+
768.64750	221	
772.90105	347	
778.39377	268	1+
793.58251	341	
796.67598	642	
796.90828	390	
797.17320	212	
837.11960	252	
861.41865	506	1+
875.43764	2397	1+
875.71570	280	
887.31488	303	1+
891.80725	877	1+
892.04056	241	
892.44469	752	1+
895.44149	310	1+
958.47560	5850	1+
972.49480	14191	1+
1022.48128	236	
1059.53346	209	
1068.25166	349	
1068.57198	237	
1157.84650	248	
1243.60539	5659	1+
1255.28517	1006	
1270.62132	8480	1+
1301.65063	1494	1+
1319.66209	1100	1+
1383.70045	1090	1+
1414.73650	2408	1+
1432.74148	1730	1+
1600.83477	984	1+
1685.84807	819	1+
END IONS

###FS:    #m/z: 745.56278 #charge   3
###MaxRes:#m/z:  0.00000 #charge-128
###MS: 1386
###MSMS: 1389
BEGIN IONS
TITLE=Cmpd 533, AutoMSn(745.5628), 23.5 min
RTINSECONDS=1407.61
SCANS=MS: 1386 MSMS: 1389
PEPMASS=745.56278	37122
CHARGE=3+
425.26734	279	
434.21698	288	
438.22647	718	
471.23530	266	
504.75272	419	
505.24371	325	
526.75965	383	
527.25034	287	
535.26553	484	
543.77312	268	
560.27593	256	
578.25768	272	
592.28714	2657	1+
618.53685	238	
635.81051	512	
636.32399	367	
652.67127	239	
677.35263	327	1+
691.35014	802	1+
732.36861	983	
741.40066	401	1+
744.38065	354	1+
747.36993	282	
753.41771	309	
753.54048	237	
768.66120	426	
773.40885	246	
778.38832	1228	1+
875.43588	3950	1+
926.47426	266	
926.81401	281	
954.48036	837	1+
958.47898	3920	1+
972.49541	16035	1+
1008.47562	394	
END IONS

###FS:    #m/z: 362.28784 #charge   1
###MaxRes:#m/z:  0.00000 #charge-128
###MS: 1390
###MSMS: 1391
BEGIN IONS
TITLE=Cmpd 534, AutoMSn(362.2878), 23.5 min
RTINSECONDS=1410.64
SCANS=MS: 1390 MSMS: 1391
PEPMASS=362.28784	55526
CHARGE=1+
326.25859	154	
330.24174	105	
342.25579	158	
344.27603	1493	1+
362.28827	5227	1+
END IONS

###FS:    #m/z: 591.24267 #charge   1
###MaxRes:#m/z:  0.00000 #charge-128
###MS: 1390
###MSMS: 1392
BEGIN IONS
TITLE=Cmpd 535, AutoMSn(591.2427), 23.5 min
RTINSECONDS=1411.14
SCANS=MS: 1390 MSMS: 1392
PEPMASS=591.24267	17815
CHARGE=1+
307.11377	2249	1+
358.16056	137	
386.15236	290	
408.21347	203	
484.26381	129	
574.33536	189	
576.28920	168	
588.32549	411	1+
590.30564	332	1+
END IONS

###FS:    #m/z: 591.24122 #charge   1
###MaxRes:#m/z:  0.00000 #charge-128
###MS: 1394
###MSMS: 1395
BEGIN IONS
TITLE=Cmpd 536, AutoMSn(591.2412), 23.6 min
RTINSECONDS=1414.66
SCANS=MS: 1394 MSMS: 1395
PEPMASS=591.24122	19983
CHARGE=1+
307.11526	2959	1+
375.15857	108	
386.15658	102	
386.22975	123	
395.79974	112	
456.19572	152	
456.28780	113	
465.16805	105	
479.21647	112	
544.32550	107	
556.34824	167	
572.31760	168	
576.28545	137	
588.33876	283	1+
590.32444	363	1+
END IONS

###FS:    #m/z: 459.27727 #charge   1
###MaxRes:#m/z:  0.00000 #charge-128
###MS: 1394
###MSMS: 1396
BEGIN IONS
TITLE=Cmpd 537, AutoMSn(459.2773), 23.6 min
RTINSECONDS=1415.16
SCANS=MS: 1394 MSMS: 1396
PEPMASS=459.27727	12947
CHARGE=1+
362.23595	113	
438.24906	133	
440.29056	112	
442.23072	100	
449.25404	285	
457.28725	344	1+
END IONS

###FS:    #m/z: 459.27880 #charge   1
###MaxRes:#m/z:  0.00000 #charge-128
###MS: 1398
###MSMS: 1399
BEGIN IONS
TITLE=Cmpd 538, AutoMSn(459.2788), 23.6 min
RTINSECONDS=1418.69
SCANS=MS: 1398 MSMS: 1399
PEPMASS=459.27880	28201
CHARGE=1+
398.26094	107	
440.27796	134	
444.28882	130	
449.25754	292	
458.27652	369	1+
END IONS

###FS:    #m/z: 747.40349 #charge   3
###MaxRes:#m/z:  0.00000 #charge-128
###MS: 1398
###MSMS: 1400
BEGIN IONS
TITLE=Cmpd 539, AutoMSn(747.4035), 23.7 min
RTINSECONDS=1419.19
SCANS=MS: 1398 MSMS: 1400
PEPMASS=747.40349	17290
CHARGE=3+
325.18122	206	
342.18793	415	1+
347.17030	193	
355.19122	460	
357.16158	136	
372.13658	586	1+
374.18543	598	
375.16996	1108	1+
381.34946	273	
384.22146	214	1+
390.14524	134	
402.17837	905	1+
412.22861	285	1+
424.25501	243	1+
430.18377	174	
438.23718	148	
443.23535	197	
446.21143	279	1+
456.26453	159	
457.21823	514	1+
468.18952	208	1+
475.23412	523	1+
485.22072	1983	1+
494.27293	145	
503.22156	1295	1+
515.27112	200	
520.87137	205	
554.26536	144	
570.28502	188	
571.28470	414	1+
588.29992	187	
592.28404	714	1+
598.30788	280	1+
616.30149	145	
746.36687	129	
749.37322	162	
758.45688	296	
778.39820	270	
857.43293	128	
862.43870	132	
875.44485	750	1+
972.47676	135	
972.49731	549	1+
END IONS

###FS:    #m/z: 591.24100 #charge   1
###MaxRes:#m/z:  0.00000 #charge-128
###MS: 1398
###MSMS: 1401
BEGIN IONS
TITLE=Cmpd 540, AutoMSn(591.2410), 23.7 min
RTINSECONDS=1419.69
SCANS=MS: 1398 MSMS: 1401
PEPMASS=591.24100	20146
CHARGE=1+
307.11241	2808	1+
313.93715	300	
380.20446	102	
542.27835	143	
547.31701	121	
573.30217	173	
588.34924	103	
589.33232	345	1+
END IONS

###FS:    #m/z: 459.27893 #charge   1
###MaxRes:#m/z:  0.00000 #charge-128
###MS: 1402
###MSMS: 1403
BEGIN IONS
TITLE=Cmpd 541, AutoMSn(459.2789), 23.7 min
RTINSECONDS=1422.72
SCANS=MS: 1402 MSMS: 1403
PEPMASS=459.27893	44981
CHARGE=1+
348.18768	108	
426.30472	101	
440.26449	122	
442.29826	325	1+
444.25468	310	
456.25950	213	
458.26360	366	1+
END IONS

###FS:    #m/z: 747.40411 #charge   3
###MaxRes:#m/z:  0.00000 #charge-128
###MS: 1402
###MSMS: 1404
BEGIN IONS
TITLE=Cmpd 542, AutoMSn(747.4041), 23.7 min
RTINSECONDS=1423.22
SCANS=MS: 1402 MSMS: 1404
PEPMASS=747.40411	34648
CHARGE=3+
325.18767	223	
331.13200	181	
343.19431	262	
355.19653	362	1+
357.16082	206	
360.21442	126	
372.13566	648	1+
374.18482	1031	
375.17193	1430	1+
387.17036	195	
390.14539	325	
394.21361	376	
402.17472	1337	1+
408.83785	559	
424.26434	122	
432.19075	245	1+
440.20416	179	
443.23873	271	
446.20414	488	1+
456.23892	295	1+
458.21492	394	1+
467.19474	142	
468.21379	452	1+
475.23255	293	
485.21908	2413	1+
497.23595	274	
503.22652	1368	1+
510.70289	513	
514.26356	450	1+
517.25989	182	
533.27363	248	
535.26910	143	
545.26874	133	
570.29015	443	1+
573.17317	152	
574.28525	261	1+
588.31665	567	1+
592.28972	496	1+
598.29804	454	1+
616.31294	648	1+
691.35986	144	
750.27089	241	1+
784.41493	135	
875.43876	635	1+
972.48948	970	1+
1017.08953	157	
END IONS

###FS:    #m/z: 786.91580 #charge   2
###MaxRes:#m/z:  0.00000 #charge-128
###MS: 1406
###MSMS: 1407
BEGIN IONS
TITLE=Cmpd 543, AutoMSn(786.9158), 23.8 min
RTINSECONDS=1426.74
SCANS=MS: 1406 MSMS: 1407
PEPMASS=786.91580	35525
CHARGE=2+
438.22515	662	
449.25459	377	
521.25885	416	
530.26639	1026	
530.76905	548	
535.25703	338	
592.28740	1902	1+
654.32792	246	
691.35258	248	
778.38960	657	
875.43478	3704	1+
885.97720	623	
894.98636	598	
895.47809	671	
972.49554	24729	1+
1078.07549	273	
1087.57551	505	
1088.07302	393	
1225.58350	1056	1+
1243.60232	319	
1243.60931	7659	1+
1491.79252	1077	1+
END IONS

###FS:    #m/z: 748.04512 #charge   2
###MaxRes:#m/z:  0.00000 #charge-128
###MS: 1406
###MSMS: 1408
BEGIN IONS
TITLE=Cmpd 544, AutoMSn(748.0451), 23.8 min
RTINSECONDS=1427.24
SCANS=MS: 1406 MSMS: 1408
PEPMASS=748.04512	40108
CHARGE=2+
325.18528	280	
339.17286	242	
343.19703	338	1+
355.19906	211	
357.15825	349	
360.22609	205	
372.14362	1178	1+
374.18603	1096	
375.17277	1622	1+
378.57703	438	
380.55721	225	
385.23413	126	
387.17185	167	
390.14485	434	
394.21258	239	
401.18755	217	
402.17867	1308	1+
408.83322	251	
428.19622	395	
430.17872	339	1+
438.26461	357	1+
440.19131	284	1+
443.23009	266	
446.20304	247	
456.27827	165	
457.20506	408	1+
470.23597	173	
475.22851	321	1+
483.50767	147	
485.22008	2575	1+
503.22729	1653	1+
510.69968	217	
514.27294	306	1+
533.27648	590	1+
588.31503	594	1+
592.28525	448	
598.29293	427	1+
616.31765	396	1+
658.91661	185	
691.35979	181	
778.39057	362	1+
865.08356	133	
875.42894	592	1+
972.49113	422	1+
END IONS

###FS:    #m/z: 786.91858 #charge   3
###MaxRes:#m/z:  0.00000 #charge-128
###MS: 1410
###MSMS: 1411
BEGIN IONS
TITLE=Cmpd 545, AutoMSn(786.9186), 23.8 min
RTINSECONDS=1430.77
SCANS=MS: 1410 MSMS: 1411
PEPMASS=786.91858	55198
CHARGE=3+
521.26722	428	
535.26764	530	
592.28771	2285	1+
613.30504	324	
613.80118	313	
691.35565	458	
778.39438	491	
851.95639	423	
875.43835	6092	1+
953.26746	490	
972.49559	31109	1+
1059.53089	2093	1+
1078.58020	297	
1087.07109	364	
1146.54427	398	
1243.61727	9122	1+
1491.78573	1257	1+
1770.94249	1583	1+
1788.96083	2060	1+
1884.02276	2027	1+
1902.03766	4083	1+
END IONS

###FS:    #m/z: 476.30451 #charge   1
###MaxRes:#m/z:  0.00000 #charge-128
###MS: 1410
###MSMS: 1413
BEGIN IONS
TITLE=Cmpd 546, AutoMSn(476.3045), 23.9 min
RTINSECONDS=1431.77
SCANS=MS: 1410 MSMS: 1413
PEPMASS=476.30451	23251
CHARGE=1+
449.26934	220	
459.29942	138	
460.29130	395	1+
462.21455	100	
472.28166	264	1+
474.30374	183	
475.29503	618	1+
END IONS

###FS:    #m/z: 786.91722 #charge   3
###MaxRes:#m/z:  0.00000 #charge-128
###MS: 1414
###MSMS: 1415
BEGIN IONS
TITLE=Cmpd 547, AutoMSn(786.9172), 23.9 min
RTINSECONDS=1434.8
SCANS=MS: 1414 MSMS: 1415
PEPMASS=786.91722	42103
CHARGE=3+
521.26141	287	
530.26516	771	
530.76889	474	
535.25275	391	
592.28913	1574	1+
622.30896	4120	1+
628.99278	260	
746.39976	374	
746.89275	431	
778.38836	420	
875.43570	4995	1+
885.97155	483	
886.46344	244	
894.98915	456	
895.47479	642	
953.26516	315	
972.49686	22633	1+
1078.08029	259	
1087.07696	275	
1243.61360	238	
1244.61518	3017	1+
1255.28384	312	
1884.02460	1195	1+
1902.03745	2518	1+
END IONS

###FS:    #m/z: 476.30468 #charge   1
###MaxRes:#m/z:  0.00000 #charge-128
###MS: 1414
###MSMS: 1416
BEGIN IONS
TITLE=Cmpd 548, AutoMSn(476.3047), 23.9 min
RTINSECONDS=1435.3
SCANS=MS: 1414 MSMS: 1416
PEPMASS=476.30468	25642
CHARGE=1+
364.46499	108	
416.26171	102	
440.27888	124	
456.27721	184	
458.25642	146	
460.27829	303	1+
461.40238	104	
472.26777	173	
474.25902	411	
476.28090	926	1+
END IONS

###FS:    #m/z: 891.30000 #charge   3
###MaxRes:#m/z:  0.00000 #charge-128
###MS: 1414
###MSMS: 1417
BEGIN IONS
TITLE=Cmpd 549, AutoMSn(891.3000), 23.9 min
RTINSECONDS=1435.8
SCANS=MS: 1414 MSMS: 1417
PEPMASS=891.30000	9986
CHARGE=3+
370.17572	130	
451.21667	131	
474.21937	125	
478.25944	111	
486.24789	116	
521.25874	167	
573.29664	118	
592.28121	437	
613.31622	136	
627.31199	134	
664.35566	136	
678.83726	123	
691.35773	328	1+
702.89026	124	
772.91413	134	
778.37163	286	1+
871.46721	113	
875.43942	2451	1+
888.31563	164	
892.78272	142	
920.42921	112	
923.47619	127	
958.47763	2114	1+
972.49607	11070	1+
998.01257	111	
1021.51284	130	
1059.53145	685	1+
1059.54668	116	
1146.57209	147	
1230.97808	138	
1243.62019	3551	1+
1243.62248	216	
1270.62491	1704	1+
END IONS

###FS:    #m/z: 891.30273 #charge   3
###MaxRes:#m/z:  0.00000 #charge-128
###MS: 1418
###MSMS: 1419
BEGIN IONS
TITLE=Cmpd 550, AutoMSn(891.3027), 24.0 min
RTINSECONDS=1438.82
SCANS=MS: 1418 MSMS: 1419
PEPMASS=891.30273	15548
CHARGE=3+
363.20429	171	
456.24632	208	
485.75632	149	
521.76206	145	
523.25135	172	
543.77216	194	
579.27274	142	
592.28242	1200	1+
613.30044	333	
617.31824	164	
635.31908	612	1+
661.34615	140	
678.84646	153	
679.34118	279	1+
691.34257	210	
732.36472	204	
765.20826	156	
861.43573	393	
875.43969	2541	1+
875.93553	156	
891.86973	275	
892.43018	170	
894.48248	245	1+
923.26778	145	
958.47996	1570	1+
972.49650	14399	1+
993.54039	146	
1021.30024	210	
1026.29278	164	
1059.53145	899	1+
1146.55482	237	
1243.61305	144	
1243.61397	5246	1+
1270.61823	289	
1270.63213	1735	1+
END IONS

###FS:    #m/z: 481.26089 #charge   1
###MaxRes:#m/z:  0.00000 #charge-128
###MS: 1418
###MSMS: 1420
BEGIN IONS
TITLE=Cmpd 551, AutoMSn(481.2609), 24.0 min
RTINSECONDS=1439.32
SCANS=MS: 1418 MSMS: 1420
PEPMASS=481.26089	21319
CHARGE=1+
481.26307	25190	1+
END IONS

###FS:    #m/z: 476.30651 #charge   1
###MaxRes:#m/z:  0.00000 #charge-128
###MS: 1418
###MSMS: 1421
BEGIN IONS
TITLE=Cmpd 552, AutoMSn(476.3065), 24.0 min
RTINSECONDS=1439.82
SCANS=MS: 1418 MSMS: 1421
PEPMASS=476.30651	23613
CHARGE=1+
374.28068	101	
379.23760	117	
404.24901	117	
428.26524	107	
442.25477	183	
449.25771	540	
455.29388	249	1+
458.27654	268	1+
460.28522	190	
462.26619	104	
472.29209	111	
474.30053	213	
476.28852	552	1+
END IONS

###FS:    #m/z: 891.30351 #charge   3
###MaxRes:#m/z:  0.00000 #charge-128
###MS: 1422
###MSMS: 1423
BEGIN IONS
TITLE=Cmpd 553, AutoMSn(891.3035), 24.0 min
RTINSECONDS=1442.85
SCANS=MS: 1422 MSMS: 1423
PEPMASS=891.30351	19170
CHARGE=3+
363.20350	242	
438.22162	368	
530.27117	588	
530.77249	416	
592.28988	825	
613.30504	512	
613.82057	213	
691.35550	247	
707.86734	215	
768.40124	236	
768.91107	263	
778.38613	327	
797.15374	270	
875.43261	2590	1+
958.47163	904	1+
972.49589	19600	1+
997.51592	212	
1021.76418	232	
1026.28353	250	
1026.51006	196	
1068.21410	203	
1243.61749	5101	1+
1255.28607	516	
1270.62202	2130	1+
END IONS

###FS:    #m/z: 764.12353 #charge   3
###MaxRes:#m/z:  0.00000 #charge-128
###MS: 1422
###MSMS: 1424
BEGIN IONS
TITLE=Cmpd 554, AutoMSn(764.1235), 24.1 min
RTINSECONDS=1443.35
SCANS=MS: 1422 MSMS: 1424
PEPMASS=764.12353	12602
CHARGE=3+
448.23927	162	
477.73795	207	
509.27551	175	
521.25766	187	
530.26750	368	
530.76381	344	
535.25099	276	
554.27391	151	
592.28243	1767	1+
613.30203	153	
617.33831	168	
691.35821	363	
763.37868	328	1+
765.39489	292	
766.19517	166	
767.40618	173	
778.38978	535	1+
875.44021	3540	1+
958.48564	472	1+
972.49872	15610	1+
1243.61968	1756	1+
END IONS

###FS:    #m/z: 917.48206 #charge   3
###MaxRes:#m/z:  0.00000 #charge-128
###MS: 1422
###MSMS: 1425
BEGIN IONS
TITLE=Cmpd 555, AutoMSn(917.4821), 24.1 min
RTINSECONDS=1443.85
SCANS=MS: 1422 MSMS: 1425
PEPMASS=917.48206	11540
CHARGE=3+
449.19662	217	
479.76220	145	
493.84380	100	
521.25586	169	
521.76237	158	
535.26441	152	
592.28847	377	1+
608.31438	103	
636.31398	102	
678.84160	134	
875.44025	707	1+
884.34165	100	
886.45120	158	
909.88556	128	
915.44206	135	
919.21314	102	
972.49847	6712	1+
1059.53118	547	1+
1060.49572	111	
1108.23490	114	
1114.25463	265	
1114.60245	167	
1204.96589	104	
1205.58213	140	
1243.61989	1883	1+
END IONS

###FS:    #m/z: 764.39750 #charge   2
###MaxRes:#m/z:  0.00000 #charge-128
###MS: 1426
###MSMS: 1427
BEGIN IONS
TITLE=Cmpd 556, AutoMSn(764.3975), 24.1 min
RTINSECONDS=1446.88
SCANS=MS: 1426 MSMS: 1427
PEPMASS=764.39750	15399
CHARGE=2+
369.17343	182	
421.19496	206	
457.24305	180	
521.27059	143	
530.26782	874	
530.76880	345	
535.26208	257	
554.26236	219	
578.27928	141	
592.28583	2036	1+
613.83013	160	
622.30217	652	
622.80846	629	
691.35069	479	1+
760.33529	202	
763.36655	570	1+
768.36571	209	
772.52719	459	
778.38637	837	1+
861.41360	162	
875.44346	3085	1+
923.46633	192	
954.47822	507	1+
958.49220	360	1+
972.49509	15231	1+
993.25907	225	
1059.53362	179	
1146.55418	143	
END IONS

###FS:    #m/z: 1069.36166 #charge   2
###MaxRes:#m/z:  0.00000 #charge-128
###MS: 1426
###MSMS: 1429
BEGIN IONS
TITLE=Cmpd 557, AutoMSn(1069.3617), 24.1 min
RTINSECONDS=1447.89
SCANS=MS: 1426 MSMS: 1429
PEPMASS=1069.36166	10101
CHARGE=2+
366.15216	110	
479.75097	138	
622.30671	785	1+
622.80777	303	
657.23061	131	
875.44075	147	
948.42340	105	
972.50516	2221	1+
1022.05572	105	
1063.87401	122	
1069.75007	275	
1070.13711	148	
1070.38289	273	
1243.62576	211	
1244.59877	110	
END IONS

###FS:    #m/z: 799.41068 #charge   2
###MaxRes:#m/z:  0.00000 #charge-128
###MS: 1430
###MSMS: 1431
BEGIN IONS
TITLE=Cmpd 558, AutoMSn(799.4107), 24.2 min
RTINSECONDS=1450.91
SCANS=MS: 1430 MSMS: 1431
PEPMASS=799.41068	11002
CHARGE=2+
398.19022	142	
400.69907	166	
415.22925	322	
444.72453	125	
449.19714	1150	1+
456.24249	184	
467.17171	110	
480.22732	162	
483.23553	153	
514.22674	143	
515.76812	121	
530.28066	144	
535.26691	347	1+
562.27481	1069	1+
576.81493	121	
592.28610	305	
614.48238	115	
622.29757	334	
622.81055	141	
675.36336	279	
754.36613	147	
772.41222	2702	1+
778.38386	192	
798.37422	138	
801.38791	262	1+
810.84970	112	
829.42934	575	1+
875.44017	1139	1+
886.46403	749	1+
896.40797	136	
923.47102	138	
954.47741	132	
972.49520	5062	1+
1022.02710	110	
1088.50863	1071	1+
END IONS

###FS:    #m/z: 764.39930 #charge   2
###MaxRes:#m/z:  0.00000 #charge-128
###MS: 1430
###MSMS: 1432
BEGIN IONS
TITLE=Cmpd 559, AutoMSn(764.3993), 24.2 min
RTINSECONDS=1451.41
SCANS=MS: 1430 MSMS: 1432
PEPMASS=764.39930	15201
CHARGE=2+
351.16926	176	
393.22240	171	
477.73667	279	
530.26924	283	
530.77287	294	
535.26296	414	
592.28651	1560	1+
684.84349	194	
691.36196	406	1+
761.35913	508	1+
766.34876	209	
768.38654	175	
778.39168	906	1+
864.43773	189	
875.44096	4226	1+
972.49303	1527	1+
972.49738	14071	1+
1070.55118	164	
1243.61218	1134	1+
END IONS

###FS:    #m/z: 1069.36367 #charge   2
###MaxRes:#m/z:  0.00000 #charge-128
###MS: 1430
###MSMS: 1433
BEGIN IONS
TITLE=Cmpd 560, AutoMSn(1069.3637), 24.2 min
RTINSECONDS=1451.91
SCANS=MS: 1430 MSMS: 1433
PEPMASS=1069.36367	11180
CHARGE=2+
530.26345	141	
827.42085	133	
875.43066	244	
972.48867	600	1+
972.49811	2182	1+
974.47569	176	
997.97567	113	
1035.58820	108	
1065.95600	206	
1066.14498	105	
1066.32890	131	
1066.74925	189	
1067.13982	114	
1069.34350	126	
1069.54410	302	
1069.73645	172	
1069.95597	370	
1070.18211	143	
1077.63027	186	
1243.61963	1646	1+
1244.59818	100	
END IONS

###FS:    #m/z: 888.63641 #charge   3
###MaxRes:#m/z:  0.00000 #charge-128
###MS: 1434
###MSMS: 1435
BEGIN IONS
TITLE=Cmpd 561, AutoMSn(888.6364), 24.2 min
RTINSECONDS=1454.93
SCANS=MS: 1434 MSMS: 1435
PEPMASS=888.63641	14347
CHARGE=3+
381.21205	241	
441.25750	238	
449.25585	463	
521.26509	554	
521.76807	331	
530.27121	960	
530.77659	393	
592.28691	1285	1+
613.30479	315	
613.80192	399	
678.85767	259	
691.35953	325	
778.39733	761	1+
875.43702	4271	1+
972.49658	23305	1+
993.52510	271	
993.77840	275	
1008.03084	278	
1059.53638	325	
1146.55102	264	
1243.61229	8026	1+
1244.61406	285	
END IONS

###FS:    #m/z: 798.83713 #charge   1
###MaxRes:#m/z:  0.00000 #charge-128
###MS: 1434
###MSMS: 1436
BEGIN IONS
TITLE=Cmpd 562, AutoMSn(798.8371), 24.3 min
RTINSECONDS=1455.43
SCANS=MS: 1434 MSMS: 1436
PEPMASS=798.83713	12015
CHARGE=1+
363.19160	114	
415.22111	374	
443.73110	142	
449.19191	642	1+
456.25180	226	
479.74238	104	
514.32427	101	
521.25783	146	
525.22326	115	
530.26622	350	
535.26037	273	1+
545.29319	138	
562.27228	1086	1+
562.76681	113	
565.29047	184	
572.92277	118	
592.29347	410	
622.30016	150	
622.80891	210	
645.31555	127	
675.35507	188	
692.35552	135	
732.36641	161	
735.30372	115	
740.34763	158	
772.41135	2451	1+
778.39320	154	
795.94112	139	
798.41048	220	1+
END IONS

###FS:    #m/z: 761.37557 #charge   3
###MaxRes:#m/z:  0.00000 #charge-128
###MS: 1434
###MSMS: 1437
BEGIN IONS
TITLE=Cmpd 563, AutoMSn(761.3756), 24.3 min
RTINSECONDS=1455.93
SCANS=MS: 1434 MSMS: 1437
PEPMASS=761.37557	9732
CHARGE=3+
449.24779	257	
477.74126	330	
491.58839	243	
521.26004	409	
530.27062	462	
530.77695	213	
535.26715	465	
592.28521	2822	1+
651.83961	224	
691.36292	421	
734.37477	233	
760.36604	519	1+
764.38399	222	
778.39391	824	1+
875.44017	6992	1+
972.49202	1682	1+
972.49523	18868	1+
994.04327	275	
1243.60417	2471	1+
END IONS

###FS:    #m/z: 888.63638 #charge   3
###MaxRes:#m/z:  0.00000 #charge-128
###MS: 1438
###MSMS: 1439
BEGIN IONS
TITLE=Cmpd 564, AutoMSn(888.6364), 24.3 min
RTINSECONDS=1458.95
SCANS=MS: 1438 MSMS: 1439
PEPMASS=888.63638	34274
CHARGE=3+
521.25742	507	
521.75950	360	
535.26348	295	
592.28718	2142	1+
613.30725	724	
613.81420	312	
635.82436	371	
691.35888	310	
778.38738	434	
875.44133	5894	1+
972.49497	32197	1+
989.76134	351	
993.54546	350	
993.77256	355	
1017.55426	400	
1022.04446	292	
1059.52803	2451	1+
1157.83675	373	
1243.61174	297	
1243.61543	10423	1+
1255.29056	344	
END IONS

###FS:    #m/z: 761.97431 #charge   3
###MaxRes:#m/z:  0.00000 #charge-128
###MS: 1438
###MSMS: 1440
BEGIN IONS
TITLE=Cmpd 565, AutoMSn(761.9743), 24.3 min
RTINSECONDS=1459.45
SCANS=MS: 1438 MSMS: 1440
PEPMASS=761.97431	22788
CHARGE=3+
381.20570	244	
448.23353	364	
455.30954	523	
477.73798	380	
521.26497	471	
521.76084	294	
530.27069	713	
530.76957	543	
535.26684	591	
592.28422	2647	1+
613.30321	378	
613.79694	253	
691.35358	905	1+
758.36833	217	
760.36729	285	
762.39500	563	1+
772.53045	619	
778.38522	1161	1+
833.43385	276	
857.42096	218	
875.43735	6132	1+
919.47793	284	
919.99063	256	
972.49181	2115	1+
972.49588	17828	1+
988.76511	449	1+
1243.61695	3436	1+
END IONS

###FS:    #m/z: 1066.15880 #charge   2
###MaxRes:#m/z:  0.00000 #charge-128
###MS: 1438
###MSMS: 1441
BEGIN IONS
TITLE=Cmpd 566, AutoMSn(1066.1588), 24.3 min
RTINSECONDS=1459.95
SCANS=MS: 1438 MSMS: 1441
PEPMASS=1066.15880	16233
CHARGE=2+
366.14430	182	
368.14124	136	
530.26596	566	
530.78089	253	
592.29485	139	
596.41241	108	
624.30932	103	
678.84283	131	
875.43361	515	1+
963.35380	362	
972.49288	6345	1+
1022.04069	253	
1059.92934	108	
1062.95127	153	
1066.55024	609	
1077.62148	156	
1080.31108	160	
1146.53232	131	
1149.53441	132	
1243.61222	3730	1+
1362.74400	129	
2131.38057	1292	1+
END IONS

###FS:    #m/z: 888.63750 #charge   3
###MaxRes:#m/z:  0.00000 #charge-128
###MS: 1442
###MSMS: 1443
BEGIN IONS
TITLE=Cmpd 567, AutoMSn(888.6375), 24.4 min
RTINSECONDS=1462.97
SCANS=MS: 1442 MSMS: 1443
PEPMASS=888.63750	37912
CHARGE=3+
438.22204	589	
486.24429	403	
521.26175	454	
592.28565	2153	1+
613.81140	552	
678.85397	369	
691.35410	524	
778.38697	498	
875.43825	5594	1+
972.49472	38651	1+
989.00807	385	
989.27801	542	
989.50736	437	
993.51795	456	
993.77538	390	
1017.53299	471	
1017.78643	531	
1018.03902	595	
1022.03300	383	
1059.52414	437	
1059.52829	2805	1+
1146.55761	377	
1243.61205	380	
1243.61525	12411	1+
END IONS

###FS:    #m/z: 761.84167 #charge   3
###MaxRes:#m/z:  0.00000 #charge-128
###MS: 1442
###MSMS: 1444
BEGIN IONS
TITLE=Cmpd 568, AutoMSn(761.8417), 24.4 min
RTINSECONDS=1463.47
SCANS=MS: 1442 MSMS: 1444
PEPMASS=761.84167	26951
CHARGE=3+
477.74336	360	
521.26297	576	
530.26552	1176	
530.77004	489	
535.25683	513	
592.28716	3229	1+
691.36266	592	
760.35828	369	
765.37500	332	
778.38880	1241	1+
875.44167	9029	1+
972.49552	27845	1+
1243.61394	3974	1+
END IONS

###FS:    #m/z: 1066.15924 #charge   2
###MaxRes:#m/z:  0.00000 #charge-128
###MS: 1442
###MSMS: 1445
BEGIN IONS
TITLE=Cmpd 569, AutoMSn(1066.1592), 24.4 min
RTINSECONDS=1463.97
SCANS=MS: 1442 MSMS: 1445
PEPMASS=1066.15924	19847
CHARGE=2+
438.22803	182	
514.22228	110	
530.26441	296	
592.28689	378	1+
613.79870	127	
678.85216	201	
766.38851	135	
875.43811	616	1+
972.49703	7481	1+
1022.03386	127	
1022.29244	168	
1059.51999	188	
1062.95415	100	
1063.53377	114	
1069.53426	148	
1069.73375	117	
1069.96681	130	
1070.97199	115	
1073.24200	102	
1073.48687	100	
1081.12488	126	
1085.10072	112	
1092.10304	113	
1243.60900	5721	1+
2130.78764	1078	1+
2131.21888	1479	1+
END IONS

###FS:    #m/z: 968.49225 #charge   3
###MaxRes:#m/z:  0.00000 #charge-128
###MS: 1446
###MSMS: 1447
BEGIN IONS
TITLE=Cmpd 570, AutoMSn(968.4923), 24.4 min
RTINSECONDS=1466.99
SCANS=MS: 1446 MSMS: 1447
PEPMASS=968.49225	66426
CHARGE=3+
393.24160	344	
411.25961	340	
512.27226	369	
530.27088	660	
592.28900	1027	
613.81384	335	
625.80743	420	
664.36659	402	
674.84046	370	
716.86501	557	
722.36299	426	
722.86958	317	
730.88389	779	
731.38145	580	
875.43973	2035	1+
948.47969	394	
968.48600	2080	1+
968.83057	2151	
969.15722	1280	
971.48731	480	
971.98254	332	
972.49396	22375	1+
999.00438	463	
1059.51558	689	
1060.52498	371	
1146.56445	545	
1243.61307	39844	1+
1250.60425	1726	1+
1356.70082	2289	1+
1529.76210	4334	1+
1547.76801	3622	1+
1624.82827	1418	1+
1632.86148	1267	1+
1642.84753	9142	1+
1653.86654	2589	1+
1660.85648	9093	1+
1913.96072	2292	1+
1931.96826	2491	1+
END IONS

###FS:    #m/z: 726.11673 #charge   2
###MaxRes:#m/z:  0.00000 #charge-128
###MS: 1446
###MSMS: 1448
BEGIN IONS
TITLE=Cmpd 571, AutoMSn(726.1167), 24.5 min
RTINSECONDS=1467.49
SCANS=MS: 1446 MSMS: 1448
PEPMASS=726.11673	21722
CHARGE=2+
512.25855	552	
521.25040	850	
521.74225	800	
530.27015	1328	
530.76907	945	
535.26660	615	
577.75907	606	
592.29050	3893	1+
608.30730	448	
613.29263	542	
616.80625	647	
625.80269	523	
651.34695	499	
664.36380	545	
691.35517	932	
707.87450	553	
756.87478	601	
765.19711	457	
778.38481	1484	1+
830.92964	558	
831.42820	719	
875.44243	8522	1+
972.49599	44252	1+
1059.51381	579	
1146.56549	601	
1243.61205	9288	1+
1250.58994	690	
1339.59527	3758	1+
END IONS

###FS:    #m/z: 1066.35985 #charge   2
###MaxRes:#m/z:  0.00000 #charge-128
###MS: 1446
###MSMS: 1449
BEGIN IONS
TITLE=Cmpd 572, AutoMSn(1066.3599), 24.5 min
RTINSECONDS=1468
SCANS=MS: 1446 MSMS: 1449
PEPMASS=1066.35985	21836
CHARGE=2+
495.65190	332	
521.25694	222	
592.28761	328	
678.85339	231	
679.35619	167	
722.86476	130	
774.40219	134	
827.94424	213	
830.91641	140	
831.44158	220	
875.43966	827	1+
879.92157	139	
913.79779	124	
968.84814	513	1+
972.49015	8094	1+
1021.80282	127	
1028.13530	177	
1059.51482	699	1+
1059.54434	129	
1062.91984	115	
1065.95601	134	
1066.37901	230	
1069.95878	190	
1085.58473	131	
1146.52633	136	
1147.54688	138	
1243.60789	5931	1+
1362.02827	141	
1362.40943	291	
1452.78585	193	
1642.86174	450	1+
2131.50315	1099	1+
END IONS

###FS:    #m/z: 968.49399 #charge   3
###MaxRes:#m/z:  0.00000 #charge-128
###MS: 1450
###MSMS: 1451
BEGIN IONS
TITLE=Cmpd 573, AutoMSn(968.4940), 24.5 min
RTINSECONDS=1471.02
SCANS=MS: 1450 MSMS: 1451
PEPMASS=968.49399	433224
CHARGE=3+
393.24590	2003	
512.27172	1711	
530.26729	4270	
530.77145	2538	
592.28579	5467	
613.30465	2903	
625.80205	2600	
626.30645	1914	
716.86911	3597	
717.37314	2229	
722.36665	2467	
722.87274	1962	
863.45250	2274	
875.44111	8631	1+
879.45486	2481	
879.95931	2525	
923.48395	2321	
962.48683	3730	1+
962.82733	2956	
963.15740	2801	
968.49361	27083	1+
968.82833	30516	1+
969.16148	25588	1+
972.49313	109220	1+
1059.52144	3295	
1060.53684	1943	
1146.55841	3139	
1243.61237	213098	1+
1250.59976	4471	
1251.60236	3115	
1356.69864	13590	1+
1460.73985	12130	1+
1529.76395	26827	1+
1547.77324	25271	1+
1624.82522	8701	1+
1632.86164	8440	1+
1642.84784	62339	1+
1653.86453	22917	1+
1660.85437	3077	
1660.85798	54048	1+
1661.85158	2747	
1913.96143	16554	1+
1931.97622	18063	1+
END IONS

###FS:    #m/z: 726.87551 #charge   2
###MaxRes:#m/z:  0.00000 #charge-128
###MS: 1450
###MSMS: 1452
BEGIN IONS
TITLE=Cmpd 574, AutoMSn(726.8755), 24.5 min
RTINSECONDS=1471.52
SCANS=MS: 1450 MSMS: 1452
PEPMASS=726.87551	135826
CHARGE=2+
477.74797	2157	
521.25859	2770	
521.76403	1821	
530.26984	6767	
530.77298	3197	
535.25873	2258	
592.28602	13605	1+
607.81768	2146	
613.31063	2006	
613.80450	1707	
617.31351	2113	
625.80775	2692	
651.33069	2385	
651.82719	1660	
664.36069	2788	
670.30216	1699	
691.35548	2398	
707.86867	1906	
730.87811	1807	
731.37416	1735	
778.38580	3940	
813.41972	1730	
875.43952	38097	1+
957.48279	1846	
957.98738	1803	
972.49509	168286	1+
1243.61054	1796	
1243.61289	41058	1+
1250.60117	1766	
END IONS

###FS:    #m/z: 930.80065 #charge   3
###MaxRes:#m/z:  0.00000 #charge-128
###MS: 1450
###MSMS: 1453
BEGIN IONS
TITLE=Cmpd 575, AutoMSn(930.8007), 24.5 min
RTINSECONDS=1472.02
SCANS=MS: 1450 MSMS: 1453
PEPMASS=930.80065	29829
CHARGE=3+
393.24898	331	
448.23450	190	
455.30439	229	
535.25734	187	
562.74093	226	
592.29222	551	
594.28888	184	
613.30045	463	
613.81360	191	
617.80173	349	
635.81133	206	
722.36088	430	1+
751.37638	222	
756.38319	206	
822.91391	396	1+
827.44757	379	
827.94058	275	
875.43726	1987	1+
900.94246	266	
901.46564	228	
930.46305	331	1+
931.12733	184	
958.47224	405	1+
972.49340	16038	1+
1059.52677	554	
1059.53371	1506	1+
1137.51956	777	
1138.49699	310	
1146.55427	212	
1243.60981	18641	1+
1255.28362	785	
1256.36337	345	
1327.70203	666	1+
1347.65266	1248	1+
1356.69494	1035	1+
1416.67950	3155	1+
1434.68879	1524	1+
1529.76473	4943	1+
1547.77619	2127	1+
1560.81808	188	
END IONS

###FS:    #m/z: 968.49476 #charge   3
###MaxRes:#m/z:  0.00000 #charge-128
###MS: 1454
###MSMS: 1455
BEGIN IONS
TITLE=Cmpd 576, AutoMSn(968.4948), 24.6 min
RTINSECONDS=1475.05
SCANS=MS: 1454 MSMS: 1455
PEPMASS=968.49476	853276
CHARGE=3+
512.26867	3205	
530.26952	7482	
530.77019	4002	
592.28650	9101	
613.30924	3124	
625.80503	4377	
716.86941	5473	
717.36973	3736	
722.36509	4588	
722.87217	3165	
807.92792	3154	
863.45281	4417	
875.43936	16071	1+
879.45408	4021	
879.96160	4459	
923.47486	4512	
962.49025	6576	1+
962.82293	6389	
963.15695	6147	
968.49396	59108	1+
968.82629	64088	1+
969.16238	51584	1+
972.49336	178776	1+
1059.52269	6268	
1060.52457	3608	
1146.55747	5554	
1147.55820	3754	
1243.61169	366873	1+
1250.59712	8509	
1251.60157	5763	
1356.69955	24696	1+
1460.74198	20143	1+
1529.76509	49919	1+
1547.77354	43626	1+
1624.82560	13796	1+
1632.86091	17189	1+
1642.84421	121652	1+
1653.86543	40276	1+
1660.84730	4921	
1660.85773	100958	1+
1661.85807	4868	
1913.96088	32171	1+
1931.97223	37808	1+
END IONS

###FS:    #m/z: 726.87582 #charge   2
###MaxRes:#m/z:  0.00000 #charge-128
###MS: 1454
###MSMS: 1456
BEGIN IONS
TITLE=Cmpd 577, AutoMSn(726.8758), 24.6 min
RTINSECONDS=1475.56
SCANS=MS: 1454 MSMS: 1456
PEPMASS=726.87582	284192
CHARGE=2+
521.25974	3208	
530.26778	9448	
530.76867	4479	
535.26120	2905	
592.28815	19981	1+
607.81541	3251	
613.30665	4264	
616.80978	3467	
625.80691	3217	
651.33415	2638	
651.83084	2527	
660.84008	2690	
664.35875	3400	
691.35214	3823	
707.86825	2563	
730.87578	3594	
731.37839	3108	
756.38273	2603	
756.88294	2678	
778.38593	5306	
813.42185	2918	
875.43765	51780	1+
957.98677	2696	
972.49479	250703	1+
1243.61256	56643	1+
1250.59926	2751	
END IONS

###FS:    #m/z: 1452.23213 #charge   2
###MaxRes:#m/z:  0.00000 #charge-128
###MS: 1454
###MSMS: 1457
BEGIN IONS
TITLE=Cmpd 578, AutoMSn(1452.2321), 24.6 min
RTINSECONDS=1476.06
SCANS=MS: 1454 MSMS: 1457
PEPMASS=1452.23213	51517
CHARGE=2+
622.30563	143	
657.23308	277	1+
1452.22803	2185	1+
1452.72514	1475	1+
END IONS

###FS:    #m/z: 1452.23209 #charge   2
###MaxRes:#m/z:  0.00000 #charge-128
###MS: 1458
###MSMS: 1459
BEGIN IONS
TITLE=Cmpd 579, AutoMSn(1452.2321), 24.7 min
RTINSECONDS=1479.08
SCANS=MS: 1458 MSMS: 1459
PEPMASS=1452.23209	55982
CHARGE=2+
622.31194	141	
657.23892	142	
1452.23338	2006	1+
1452.72319	1441	1+
1465.89981	995	
1467.45613	101	
END IONS

###FS:    #m/z: 968.15799 #charge   2
###MaxRes:#m/z:  0.00000 #charge-128
###MS: 1458
###MSMS: 1460
BEGIN IONS
TITLE=Cmpd 580, AutoMSn(968.1580), 24.7 min
RTINSECONDS=1479.58
SCANS=MS: 1458 MSMS: 1460
PEPMASS=968.15799	895259
CHARGE=2+
530.26903	5371	
592.28609	7799	
613.30496	3285	
625.80907	3627	
678.85460	10599	
679.35277	6953	
716.86807	4318	
717.37127	2858	
722.36761	3252	
722.86770	2900	
863.44723	3099	
875.43959	14405	1+
879.45902	3674	
879.95999	3127	
922.97163	3643	
923.47675	3003	
962.48962	5358	1+
962.82714	4587	
963.15567	3493	
968.49329	48003	1+
968.82697	46591	1+
969.16180	35172	1+
972.49271	150809	1+
1059.52331	5666	
1060.52735	3148	
1146.55372	5002	
1147.55599	2893	
1243.61125	307739	1+
1250.59812	7304	
1251.59920	4447	
1460.73901	14965	1+
1529.76152	43669	1+
1547.77189	36157	1+
1624.82682	11874	1+
1632.85402	14677	1+
1642.84366	91686	1+
1653.86558	32469	1+
1660.85468	4582	
1660.85487	84403	1+
1661.85096	3747	
1913.96058	21620	1+
1931.97018	28591	1+
END IONS

###FS:    #m/z: 732.37128 #charge   2
###MaxRes:#m/z:  0.00000 #charge-128
###MS: 1458
###MSMS: 1461
BEGIN IONS
TITLE=Cmpd 581, AutoMSn(732.3713), 24.7 min
RTINSECONDS=1480.08
SCANS=MS: 1458 MSMS: 1461
PEPMASS=732.37128	24757
CHARGE=2+
367.19327	463	
448.22833	666	
468.24399	535	
511.75099	389	
512.26062	573	
521.25621	963	1+
535.26295	918	
592.28762	5548	1+
608.30493	633	
613.79737	435	
616.81216	395	
617.31305	832	
633.79635	443	
651.82911	613	
652.32311	1052	1+
660.83022	587	
664.35508	915	1+
670.82094	507	
674.34061	1213	1+
675.09490	504	
691.35938	861	
708.35994	386	
716.86188	385	
731.36976	1097	1+
734.37532	482	
756.88923	476	
776.38640	748	
778.38202	2110	1+
871.11282	401	
871.43520	519	
875.43731	11289	1+
875.44462	3028	1+
954.48890	1540	1+
972.49546	51063	1+
984.91809	483	
986.50955	1201	1+
1059.52665	3254	1+
1243.60898	588	
1243.61731	11074	1+
1250.59673	3262	1+
END IONS

###FS:    #m/z: 822.73879 #charge   3
###MaxRes:#m/z:  0.00000 #charge-128
###MS: 1462
###MSMS: 1463
BEGIN IONS
TITLE=Cmpd 582, AutoMSn(822.7388), 24.7 min
RTINSECONDS=1483.1
SCANS=MS: 1462 MSMS: 1463
PEPMASS=822.73879	30136
CHARGE=3+
359.16817	202	
388.18118	704	1+
406.19815	1115	1+
412.95685	157	
446.18962	185	
505.26646	187	
529.27489	191	
559.75819	887	1+
562.75168	188	
570.26785	158	
592.28426	223	
600.27279	327	
602.30901	4631	1+
622.30605	410	
622.79679	389	1+
641.28768	484	
641.78821	219	
673.33247	164	
688.00267	246	
688.34342	211	
696.81271	394	1+
699.32939	341	1+
705.32636	233	
717.33648	3590	1+
762.36010	403	
762.85755	347	
777.36070	267	1+
807.35018	232	1+
821.92713	171	
822.71496	160	
823.39305	383	1+
825.46995	699	1+
830.41442	3963	1+
839.28490	163	
839.45851	459	1+
840.07449	338	
911.42504	257	1+
933.44135	168	
943.49530	535	
943.49627	301	1+
972.49567	3031	1+
1057.53671	749	1+
1119.52457	560	1+
1148.57334	169	
1231.61727	432	1+
1393.64132	539	1+
1618.79410	488	1+
1636.76870	701	1+
1749.85710	1502	1+
2060.99779	2004	1+
2224.06626	450	1+
END IONS

###FS:    #m/z: 1452.23068 #charge   2
###MaxRes:#m/z:  0.00000 #charge-128
###MS: 1462
###MSMS: 1464
BEGIN IONS
TITLE=Cmpd 583, AutoMSn(1452.2307), 24.7 min
RTINSECONDS=1483.6
SCANS=MS: 1462 MSMS: 1464
PEPMASS=1452.23068	32707
CHARGE=2+
657.22994	122	
1452.23676	974	1+
1452.73570	707	1+
1465.89857	277	
END IONS

###FS:    #m/z: 334.29422 #charge-128
###MaxRes:#m/z:  0.00000 #charge-128
###MS: 1462
###MSMS: 1465
BEGIN IONS
TITLE=Cmpd 584, AutoMSn(334.2942), 24.7 min
RTINSECONDS=1484.11
SCANS=MS: 1462 MSMS: 1465
PEPMASS=334.29422	23209

314.25962	141	
316.27627	238	
332.27181	118	
334.29121	515	
END IONS

###FS:    #m/z: 822.73756 #charge   3
###MaxRes:#m/z:  0.00000 #charge-128
###MS: 1466
###MSMS: 1467
BEGIN IONS
TITLE=Cmpd 585, AutoMSn(822.7376), 24.8 min
RTINSECONDS=1487.14
SCANS=MS: 1466 MSMS: 1467
PEPMASS=822.73756	28463
CHARGE=3+
301.66067	264	
360.18509	348	1+
388.19000	421	1+
406.20245	1071	1+
415.71756	200	
434.21885	152	
438.23422	170	
456.25803	160	
505.25509	159	
528.22198	165	
559.75574	365	
592.28498	302	
600.25338	273	1+
602.30516	3726	1+
616.31289	155	
641.29851	276	
648.77749	163	
698.32046	600	1+
705.84173	213	
717.33362	3187	1+
726.32392	330	
754.34840	296	
807.36321	169	
825.46470	412	
826.32787	174	
830.42050	2968	1+
833.00391	160	
840.07667	213	
943.50429	705	1+
955.78551	148	
972.49477	1609	1+
1057.55849	161	
1058.56671	260	
1112.53618	163	
1118.48823	223	
1243.64199	705	1+
1394.65521	526	1+
1523.68574	680	1+
1618.77122	706	1+
1636.78997	933	1+
1749.87629	823	1+
2060.99742	1140	1+
END IONS

###FS:    #m/z: 743.38867 #charge   2
###MaxRes:#m/z:  0.00000 #charge-128
###MS: 1466
###MSMS: 1468
BEGIN IONS
TITLE=Cmpd 586, AutoMSn(743.3887), 24.8 min
RTINSECONDS=1487.64
SCANS=MS: 1466 MSMS: 1468
PEPMASS=743.38867	17757
CHARGE=2+
521.76658	259	
530.27056	612	
530.77727	479	
535.25751	388	
546.74619	391	
579.28707	287	
592.28503	2246	1+
600.34261	299	
691.35501	296	
701.60582	332	
746.36957	276	
771.38274	342	
778.38239	680	
875.43978	4772	1+
954.48890	701	1+
972.49340	24248	1+
1034.18657	302	
1034.54780	249	
1071.56371	247	
1243.61237	3263	1+
END IONS

###FS:    #m/z: 1114.57535 #charge   2
###MaxRes:#m/z:  0.00000 #charge-128
###MS: 1466
###MSMS: 1469
BEGIN IONS
TITLE=Cmpd 587, AutoMSn(1114.5753), 24.8 min
RTINSECONDS=1488.14
SCANS=MS: 1466 MSMS: 1469
PEPMASS=1114.57535	15406
CHARGE=2+
486.75080	550	
616.88691	101	
622.31457	386	
622.80853	113	
657.23954	126	
822.41776	109	
972.48587	319	1+
1066.20261	102	
1066.53305	153	
1071.87257	110	
1084.54655	129	
1110.01045	113	
1111.33164	150	
1113.94864	140	
1114.31026	256	
1118.01630	127	
1118.78635	187	
1243.61543	144	
1244.61588	128	
2228.13742	1860	1+
END IONS

###FS:    #m/z: 743.38981 #charge   3
###MaxRes:#m/z:  0.00000 #charge-128
###MS: 1470
###MSMS: 1471
BEGIN IONS
TITLE=Cmpd 588, AutoMSn(743.3898), 24.9 min
RTINSECONDS=1491.16
SCANS=MS: 1470 MSMS: 1471
PEPMASS=743.38981	27487
CHARGE=3+
367.19430	326	
477.74594	286	
485.75038	278	
521.26583	388	
530.27917	364	
530.76709	636	
535.26034	376	
592.28674	2118	1+
613.29759	317	
691.35489	550	
740.36089	322	
747.39450	336	
771.17341	287	
771.39204	338	
778.38798	904	
875.44220	5863	1+
934.48742	321	
934.81523	318	
972.49486	23794	1+
1027.87334	277	
1028.21086	383	
1243.60704	3433	1+
END IONS

###FS:    #m/z: 1114.57694 #charge   2
###MaxRes:#m/z:  0.00000 #charge-128
###MS: 1470
###MSMS: 1472
BEGIN IONS
TITLE=Cmpd 589, AutoMSn(1114.5769), 24.9 min
RTINSECONDS=1491.66
SCANS=MS: 1470 MSMS: 1472
PEPMASS=1114.57694	21159
CHARGE=2+
366.14152	270	
657.23327	195	
968.85181	110	
970.18238	108	
972.49899	1243	1+
1021.79954	111	
1065.88454	101	
1112.16933	104	
1112.81286	116	
1116.97513	172	
1117.62534	127	
1117.76637	104	
1117.93364	101	
1126.22544	338	
1243.59860	161	
1243.60505	855	1+
1255.28183	276	
2227.63785	2107	1+
2228.13584	2602	1+
END IONS

###FS:    #m/z: 503.30407 #charge   1
###MaxRes:#m/z:  0.00000 #charge-128
###MS: 1470
###MSMS: 1473
BEGIN IONS
TITLE=Cmpd 590, AutoMSn(503.3041), 24.9 min
RTINSECONDS=1492.17
SCANS=MS: 1470 MSMS: 1473
PEPMASS=503.30407	21214
CHARGE=1+
440.27157	108	
468.25931	124	
486.30819	169	
500.29607	332	1+
502.29481	470	1+
END IONS

###FS:    #m/z: 503.30459 #charge   1
###MaxRes:#m/z:  0.00000 #charge-128
###MS: 1474
###MSMS: 1475
BEGIN IONS
TITLE=Cmpd 591, AutoMSn(503.3046), 24.9 min
RTINSECONDS=1495.19
SCANS=MS: 1474 MSMS: 1475
PEPMASS=503.30459	38582
CHARGE=1+
311.18438	106	
365.13372	106	
419.18965	129	
449.26047	128	
466.26776	142	
484.29026	460	1+
487.20207	118	
488.28846	223	1+
499.26453	358	1+
502.29618	280	1+
END IONS

###FS:    #m/z: 743.39035 #charge   3
###MaxRes:#m/z:  0.00000 #charge-128
###MS: 1474
###MSMS: 1476
BEGIN IONS
TITLE=Cmpd 592, AutoMSn(743.3903), 24.9 min
RTINSECONDS=1495.69
SCANS=MS: 1474 MSMS: 1476
PEPMASS=743.39035	21000
CHARGE=3+
367.19656	184	
381.15882	221	
495.64975	283	
503.23131	221	
521.25513	173	
530.26951	594	
530.76704	501	
535.26743	270	
539.26608	179	
592.28602	1529	1+
598.30692	222	
613.80695	174	
616.32252	185	
622.31146	1201	
622.81175	343	
648.33266	168	
691.35704	209	
712.36167	198	
723.36940	218	
727.37367	182	
739.34086	183	
740.37014	413	1+
742.35150	1063	1+
746.38949	243	
747.38349	461	1+
778.39810	595	1+
875.43795	4491	1+
934.47525	209	
972.49034	1600	1+
972.49653	13809	1+
1059.50533	239	
END IONS

###FS:    #m/z: 1114.57587 #charge   2
###MaxRes:#m/z:  0.00000 #charge-128
###MS: 1474
###MSMS: 1477
BEGIN IONS
TITLE=Cmpd 593, AutoMSn(1114.5759), 24.9 min
RTINSECONDS=1496.19
SCANS=MS: 1474 MSMS: 1477
PEPMASS=1114.57587	15179
CHARGE=2+
592.28348	106	
622.32334	382	1+
622.80217	140	
657.22155	102	
968.83398	105	
972.48972	543	1+
973.49547	130	
1005.47204	103	
1114.03208	114	
1117.38858	104	
1118.54841	126	
1121.00103	109	
1131.70557	124	
1243.60202	160	
1244.61151	133	
2227.63447	1441	1+
2228.13086	1728	1+
END IONS

###FS:    #m/z: 503.30528 #charge   1
###MaxRes:#m/z:  0.00000 #charge-128
###MS: 1478
###MSMS: 1479
BEGIN IONS
TITLE=Cmpd 594, AutoMSn(503.3053), 25.0 min
RTINSECONDS=1499.21
SCANS=MS: 1478 MSMS: 1479
PEPMASS=503.30528	58236
CHARGE=1+
468.25537	162	
471.25957	117	
484.31593	138	
485.28759	405	1+
488.32583	209	
495.65394	144	
499.26367	486	1+
502.28993	535	1+
END IONS

###FS:    #m/z: 520.32941 #charge   1
###MaxRes:#m/z:  0.00000 #charge-128
###MS: 1478
###MSMS: 1480
BEGIN IONS
TITLE=Cmpd 595, AutoMSn(520.3294), 25.0 min
RTINSECONDS=1499.71
SCANS=MS: 1478 MSMS: 1480
PEPMASS=520.32941	15924
CHARGE=1+
324.16570	114	
444.28462	126	
474.26036	133	
486.28491	118	
499.28398	132	
500.32797	250	1+
502.24916	107	
503.31107	384	1+
506.32435	159	
516.29846	351	1+
518.31422	1311	1+
END IONS

###FS:    #m/z: 1004.84916 #charge   1
###MaxRes:#m/z:  0.00000 #charge-128
###MS: 1478
###MSMS: 1481
BEGIN IONS
TITLE=Cmpd 596, AutoMSn(1004.8492), 25.0 min
RTINSECONDS=1500.21
SCANS=MS: 1478 MSMS: 1481
PEPMASS=1004.84916	13318
CHARGE=1+
486.74360	337	
525.24066	109	
530.26061	136	
568.76430	106	
569.26936	105	
622.30576	120	
624.30792	138	
635.80755	162	
848.45278	168	
872.95148	103	
875.44726	157	
972.50789	104	
973.48441	664	1+
973.48693	180	
999.81258	114	
1004.83912	236	
END IONS

###FS:    #m/z: 1019.48782 #charge   1
###MaxRes:#m/z:  0.00000 #charge-128
###MS: 1482
###MSMS: 1483
BEGIN IONS
TITLE=Cmpd 597, AutoMSn(1019.4878), 25.1 min
RTINSECONDS=1503.23
SCANS=MS: 1482 MSMS: 1483
PEPMASS=1019.48782	25072
CHARGE=1+
456.24545	126	
487.75262	159	
512.25968	120	
581.28194	113	
595.37250	129	
606.75994	109	
730.88341	236	
744.27787	292	1+
755.35719	157	
816.92325	104	
821.92191	161	
822.44468	231	
903.93311	368	1+
929.42266	118	
939.93429	118	
958.49438	131	
958.99463	108	
966.48537	192	
972.50267	327	1+
1013.48382	180	
1013.81144	145	
1015.51482	132	
1019.15234	325	
1019.46230	3324	1+
END IONS

###FS:    #m/z: 520.33155 #charge   1
###MaxRes:#m/z:  0.00000 #charge-128
###MS: 1482
###MSMS: 1484
BEGIN IONS
TITLE=Cmpd 598, AutoMSn(520.3315), 25.1 min
RTINSECONDS=1503.73
SCANS=MS: 1482 MSMS: 1484
PEPMASS=520.33155	20642
CHARGE=1+
331.18173	127	
342.07560	121	
398.64964	100	
414.25210	108	
442.22344	107	
450.24413	103	
500.30016	618	1+
504.29773	116	
516.31265	319	1+
518.32858	331	
519.30277	369	
520.29469	1004	1+
END IONS

###FS:    #m/z: 510.23871 #charge   2
###MaxRes:#m/z:  0.00000 #charge-128
###MS: 1482
###MSMS: 1485
BEGIN IONS
TITLE=Cmpd 599, AutoMSn(510.2387), 25.1 min
RTINSECONDS=1504.23
SCANS=MS: 1482 MSMS: 1485
PEPMASS=510.23871	10879
CHARGE=2+
303.16848	103	
324.10221	284	
342.11366	425	1+
367.13458	302	1+
387.24585	101	
393.12848	669	1+
411.12460	658	1+
415.20384	101	
429.14314	158	
432.23191	432	1+
439.12786	843	
440.19826	154	
441.13543	164	
450.24465	4411	1+
457.13825	1838	1+
458.34904	161	
459.14104	379	
460.20921	129	
474.27004	260	1+
476.20874	104	
488.30554	164	
490.30711	190	
491.23450	102	
492.29234	337	1+
494.29357	196	
506.29995	934	1+
508.29575	2171	1+
509.94678	129	
512.30661	709	1+
514.31317	432	
515.22155	101	
520.86424	667	
524.21988	110	
546.29426	247	
563.33036	2214	1+
570.21788	168	
571.21240	299	1+
573.30459	182	
660.35869	101	
678.35714	1488	1+
761.39208	309	1+
779.40246	1078	1+
END IONS

###FS:    #m/z: 1019.49021 #charge   1
###MaxRes:#m/z:  0.00000 #charge-128
###MS: 1486
###MSMS: 1487
BEGIN IONS
TITLE=Cmpd 600, AutoMSn(1019.4902), 25.1 min
RTINSECONDS=1507.26
SCANS=MS: 1486 MSMS: 1487
PEPMASS=1019.49021	39393
CHARGE=1+
393.24712	256	1+
590.31180	118	
606.28330	230	
606.76230	135	
622.30271	243	
682.35204	150	
687.25403	161	
698.30678	1581	
730.86102	262	
731.36789	118	
744.26888	372	
754.85774	210	
755.34209	129	
756.86129	136	
765.37841	378	
765.88079	278	
816.93339	333	1+
879.45506	195	
903.42035	204	
903.94519	148	
948.49233	131	
957.47308	173	
957.96548	162	
972.48240	359	1+
1005.51546	161	
1007.48166	121	
1014.14749	143	
1019.18407	267	
1019.46661	3631	1+
END IONS

###FS:    #m/z: 520.33132 #charge   1
###MaxRes:#m/z:  0.00000 #charge-128
###MS: 1486
###MSMS: 1488
BEGIN IONS
TITLE=Cmpd 601, AutoMSn(520.3313), 25.1 min
RTINSECONDS=1507.76
SCANS=MS: 1486 MSMS: 1488
PEPMASS=520.33132	22749
CHARGE=1+
324.10302	110	
340.27999	101	
437.18203	101	
440.20625	123	
456.29821	151	
500.30658	220	
502.30685	264	
504.30184	351	1+
509.78337	104	
516.26732	127	
518.30676	576	1+
520.31410	488	1+
END IONS

###FS:    #m/z: 918.70051 #charge   3
###MaxRes:#m/z:  0.00000 #charge-128
###MS: 1486
###MSMS: 1489
BEGIN IONS
TITLE=Cmpd 602, AutoMSn(918.7005), 25.1 min
RTINSECONDS=1508.26
SCANS=MS: 1486 MSMS: 1489
PEPMASS=918.70051	14416
CHARGE=3+
363.20752	324	
438.22175	249	
442.24560	160	
446.22232	953	1+
456.24490	355	1+
474.21210	815	1+
514.23257	347	1+
521.26172	260	
530.24819	601	1+
562.75012	1669	1+
592.27624	206	
603.65105	164	
603.96553	285	
604.29778	159	
614.28953	491	1+
616.32097	209	
632.28245	290	
695.82812	206	
698.32110	712	1+
707.35549	683	1+
707.69142	236	
708.03146	214	
717.37694	223	
727.35542	748	1+
737.32007	386	
745.36673	1046	1+
762.03302	166	
779.36977	245	1+
828.43176	285	1+
846.41800	428	1+
861.17697	221	
875.44534	653	
907.39542	307	
912.45354	332	1+
913.76661	820	1+
914.12754	393	1+
914.44067	1541	1+
942.47722	247	1+
942.79455	309	1+
943.12021	370	1+
972.48621	960	1+
972.49323	4757	1+
976.14605	366	1+
976.48267	464	
976.83321	218	
1014.15361	194	
1065.23884	181	
1066.85405	313	
1071.55618	183	
1125.48331	1013	1+
1243.61399	2079	1+
1369.62622	518	1+
1808.91168	860	1+
1829.88493	842	1+
1836.37814	2168	1+
1836.88572	1071	1+
2120.03730	808	1+
END IONS

###FS:    #m/z: 918.69861 #charge   2
###MaxRes:#m/z:  0.00000 #charge-128
###MS: 1490
###MSMS: 1491
BEGIN IONS
TITLE=Cmpd 603, AutoMSn(918.6986), 25.2 min
RTINSECONDS=1511.29
SCANS=MS: 1490 MSMS: 1491
PEPMASS=918.69861	32222
CHARGE=2+
446.22146	1022	1+
456.24373	416	1+
474.21456	944	1+
497.22847	229	1+
503.24226	236	
529.75888	270	1+
530.28192	190	
531.24330	564	1+
543.22892	281	
553.25341	239	1+
588.29526	212	
592.28234	296	
603.62574	341	1+
604.30201	197	
613.30281	175	
614.28725	419	1+
616.29741	270	
627.30448	247	1+
632.28445	543	1+
636.99368	227	
644.30747	168	
646.30266	181	
698.32267	502	1+
700.35693	281	
707.36502	254	
707.70466	393	
708.03338	291	
717.36585	357	1+
727.35481	805	1+
737.33064	225	
745.36774	1195	1+
761.69977	174	
778.36577	280	1+
828.41535	303	1+
846.41140	499	1+
875.42994	594	1+
897.42654	221	
905.45475	245	
913.45042	959	1+
913.76825	719	1+
914.13794	672	1+
933.43969	407	1+
943.13091	210	
943.46852	228	
972.50026	4711	1+
976.14383	460	1+
976.47196	357	1+
1013.83221	167	
1066.51668	237	
1067.18909	175	
1067.86198	183	
1124.49012	2064	1+
1243.61729	1655	1+
1828.86153	727	1+
1835.89352	1983	1+
1836.37267	1852	1+
END IONS

###FS:    #m/z: 1019.48955 #charge   1
###MaxRes:#m/z:  0.00000 #charge-128
###MS: 1490
###MSMS: 1492
BEGIN IONS
TITLE=Cmpd 604, AutoMSn(1019.4896), 25.2 min
RTINSECONDS=1511.79
SCANS=MS: 1490 MSMS: 1492
PEPMASS=1019.48955	35739
CHARGE=1+
533.74689	138	
622.32031	186	
626.29718	133	
635.82490	113	
716.85140	121	
744.30217	173	
746.29799	112	
755.34356	160	
755.87425	217	1+
771.45484	134	
830.93593	303	
831.42202	516	1+
903.43462	196	
905.44285	133	
923.47474	180	
957.48002	100	
966.49380	154	
966.99629	135	
972.49518	395	1+
1019.18061	208	
1019.45746	2434	1+
END IONS

###FS:    #m/z: 764.87459 #charge   2
###MaxRes:#m/z:  0.00000 #charge-128
###MS: 1490
###MSMS: 1493
BEGIN IONS
TITLE=Cmpd 605, AutoMSn(764.8746), 25.2 min
RTINSECONDS=1512.29
SCANS=MS: 1490 MSMS: 1493
PEPMASS=764.87459	16567
CHARGE=2+
382.22164	159	
448.22879	160	
467.21767	194	
477.74686	284	
481.22658	290	1+
512.26301	298	1+
521.25304	245	
521.77084	149	
530.26618	291	
530.78772	161	
553.75176	217	
554.23461	358	1+
560.28106	180	
577.33397	148	
592.28622	1672	1+
616.81293	146	
634.81865	154	
651.32981	376	1+
674.33000	252	1+
691.34730	669	1+
707.86683	157	
708.35916	183	
730.87303	240	
744.28658	1129	1+
756.88193	151	
758.45700	156	
760.89826	144	
761.38126	628	1+
767.38962	305	1+
774.39257	147	
774.88101	336	1+
777.61305	198	
778.38347	546	1+
821.93437	302	
822.44506	310	
875.43523	2976	1+
957.49665	150	
972.49642	10756	1+
1027.43315	1067	1+
1124.48565	348	
1124.49144	7515	1+
1210.54455	593	1+
1243.62248	1294	1+
1395.59717	1139	1+
END IONS

###FS:    #m/z: 918.69899 #charge   3
###MaxRes:#m/z:  0.00000 #charge-128
###MS: 1494
###MSMS: 1495
BEGIN IONS
TITLE=Cmpd 606, AutoMSn(918.6990), 25.3 min
RTINSECONDS=1515.32
SCANS=MS: 1494 MSMS: 1495
PEPMASS=918.69899	31100
CHARGE=3+
438.21948	241	
446.22031	900	1+
456.23029	339	1+
474.21021	795	1+
497.25460	233	1+
530.25792	239	
531.24509	517	1+
543.22935	181	
570.24251	198	
592.29552	370	
594.29661	167	
603.64148	218	
603.97852	264	
604.29478	370	
614.28447	597	1+
632.27365	277	
635.81012	247	
636.67100	249	
637.35455	328	1+
685.82732	178	
698.81623	192	
699.34554	235	1+
707.34783	514	1+
707.68193	243	
708.01600	326	
727.36155	746	1+
745.36486	957	1+
762.06258	200	
767.36559	238	1+
772.40610	214	1+
828.42136	250	1+
861.42581	191	
875.44234	661	1+
913.45789	358	
913.77810	197	
914.10689	380	
914.44955	1051	1+
922.44240	208	
933.44563	247	
942.44163	417	1+
942.81120	214	
972.49337	4196	1+
976.11367	433	1+
976.46692	438	1+
976.78392	322	1+
1067.19527	249	
1124.49706	2145	1+
1243.61613	1827	1+
1691.82288	474	1+
1808.89947	1000	1+
1826.88352	962	1+
1835.88382	1732	1+
1836.38384	1171	1+
2120.05133	835	1+
END IONS

###FS:    #m/z: 752.00677 #charge   1
###MaxRes:#m/z:  0.00000 #charge-128
###MS: 1494
###MSMS: 1496
BEGIN IONS
TITLE=Cmpd 607, AutoMSn(752.0068), 25.3 min
RTINSECONDS=1515.82
SCANS=MS: 1494 MSMS: 1496
PEPMASS=752.00677	11301
CHARGE=1+
365.20495	108	
390.18559	105	
396.19472	120	
407.26236	121	
425.27972	125	
434.21696	171	
449.25801	128	
453.19049	107	
456.24031	189	
477.73741	132	
486.43441	129	
522.99259	253	
527.23676	136	
535.26255	217	
535.82808	158	
543.76059	257	
589.82087	123	
592.28408	1531	1+
616.32983	137	
622.81428	259	
627.30383	105	
627.79045	108	
635.82200	345	
636.30747	152	
679.35025	128	
687.69868	123	
691.34640	284	1+
747.39477	210	1+
749.36950	775	1+
END IONS

###FS:    #m/z: 939.75302 #charge   2
###MaxRes:#m/z:  0.00000 #charge-128
###MS: 1494
###MSMS: 1497
BEGIN IONS
TITLE=Cmpd 608, AutoMSn(939.7530), 25.3 min
RTINSECONDS=1516.32
SCANS=MS: 1494 MSMS: 1497
PEPMASS=939.75302	9101
CHARGE=2+
396.15897	191	
438.72218	184	
459.23131	148	
478.23735	193	
491.58189	144	
530.25875	312	1+
530.78134	104	
541.21689	171	
558.26242	113	
592.29150	423	
613.31571	141	
626.99585	127	
693.35823	119	
698.29467	115	
823.11604	106	
829.47145	134	
875.44099	888	1+
928.86848	108	
935.21151	145	
935.73942	129	
939.97976	162	
940.71423	118	
941.41205	121	
941.90283	117	
972.49724	6140	1+
1066.21298	113	
1243.61408	186	
1243.61700	1903	1+
1255.29012	118	
1270.62418	1676	1+
END IONS

###FS:    #m/z: 740.03982 #charge   2
###MaxRes:#m/z:  0.00000 #charge-128
###MS: 1498
###MSMS: 1499
BEGIN IONS
TITLE=Cmpd 609, AutoMSn(740.0398), 25.3 min
RTINSECONDS=1519.37
SCANS=MS: 1498 MSMS: 1499
PEPMASS=740.03982	54128
CHARGE=2+
521.25961	816	
530.26691	1849	
530.77053	995	
535.26248	870	
592.28785	5140	1+
613.29735	567	
647.82525	752	
691.35518	1474	
697.10845	747	
697.36199	1209	
697.61523	1003	
704.36953	767	
765.19327	620	
766.89648	991	
767.15662	1427	
767.40157	844	
767.66347	694	
778.38189	2116	1+
875.44057	15420	1+
929.14222	1663	1+
929.48446	1475	
929.81763	1411	
972.49599	54436	1+
1022.53353	990	
1022.86162	827	
1023.20924	737	
1028.19760	679	
1028.53877	872	
1028.87090	948	
1060.55511	710	
1243.61198	8800	1+
END IONS

###FS:    #m/z: 1110.58072 #charge   2
###MaxRes:#m/z:  0.00000 #charge-128
###MS: 1498
###MSMS: 1500
BEGIN IONS
TITLE=Cmpd 610, AutoMSn(1110.5807), 25.3 min
RTINSECONDS=1519.87
SCANS=MS: 1498 MSMS: 1500
PEPMASS=1110.58072	41396
CHARGE=2+
366.14170	179	
535.83353	116	
657.23627	182	
767.38931	223	1+
875.44241	122	
905.79937	153	
929.46714	236	1+
972.49967	1099	1+
1066.23384	303	
1066.56340	140	
1107.35660	116	
1109.06387	122	
1109.51787	136	
1110.02905	450	
1112.85940	161	
1114.55514	100	
1114.81010	174	
1115.34525	130	
1116.58879	147	
1116.92421	120	
1117.35365	102	
1243.61064	1929	1+
1255.29177	197	
2219.65074	6223	1+
2220.14080	7013	1+
END IONS

###FS:    #m/z: 888.46657 #charge   3
###MaxRes:#m/z:  0.00000 #charge-128
###MS: 1498
###MSMS: 1501
BEGIN IONS
TITLE=Cmpd 611, AutoMSn(888.4666), 25.3 min
RTINSECONDS=1520.37
SCANS=MS: 1498 MSMS: 1501
PEPMASS=888.46657	121335
CHARGE=3+
438.22550	1723	
521.26315	2351	
530.26845	6375	1+
530.77080	2679	
592.28619	7130	1+
613.30586	2568	
613.80456	2140	
875.43849	17904	1+
929.14391	2599	1+
972.49580	123323	1+
1022.21435	2152	
1022.53235	3831	
1022.87602	2616	
1023.19885	2149	
1028.19979	2317	
1028.54022	3088	
1028.87329	3135	
1029.21034	1848	
1059.52242	2021	
1059.89648	2492	
1060.22430	3556	
1060.55438	4146	
1060.89840	2605	
1065.90256	3123	
1066.23341	4956	
1066.56846	4982	
1066.90392	3951	
1067.23159	1727	
1156.60873	1887	
1243.60774	2177	
1243.61294	60525	1+
END IONS

###FS:    #m/z: 888.28024 #charge   2
###MaxRes:#m/z:  0.00000 #charge-128
###MS: 1502
###MSMS: 1503
BEGIN IONS
TITLE=Cmpd 612, AutoMSn(888.2802), 25.4 min
RTINSECONDS=1523.41
SCANS=MS: 1502 MSMS: 1503
PEPMASS=888.28024	194283
CHARGE=2+
438.22342	2463	
521.26406	2457	
530.26858	8382	1+
530.77124	3249	
592.28841	7746	1+
613.30130	3596	
767.15266	2694	
767.40383	2330	
875.43799	20135	1+
929.48391	2274	
972.49613	139923	1+
1022.20180	2350	
1022.53615	3584	
1022.86622	3154	
1028.20296	3181	
1028.54218	3211	
1028.87011	3309	
1029.20459	2651	
1059.90024	2704	
1060.23219	4030	
1060.55831	4628	
1060.89779	3379	
1065.89621	4080	
1066.23227	7953	
1066.56943	6101	
1066.89769	4059	
1067.23250	2580	
1156.60216	2488	
1243.61136	2506	
1243.61343	71557	1+
END IONS

###FS:    #m/z: 740.38092 #charge   2
###MaxRes:#m/z:  0.00000 #charge-128
###MS: 1502
###MSMS: 1504
BEGIN IONS
TITLE=Cmpd 613, AutoMSn(740.3809), 25.4 min
RTINSECONDS=1523.91
SCANS=MS: 1502 MSMS: 1504
PEPMASS=740.38092	89106
CHARGE=2+
521.26735	1226	
530.27063	2208	
530.76929	1166	
535.26655	1186	
592.28935	6675	1+
691.35756	1677	
697.11455	886	
697.36232	1778	
697.61457	1459	
697.86709	857	
704.37367	982	
766.90960	806	
767.16650	1218	
767.40771	1423	
767.65308	1007	
771.40898	858	
771.65967	774	
778.38760	2971	1+
875.44148	19067	1+
929.15096	2042	1+
929.48256	2712	1+
929.81960	1391	
972.49786	68108	1+
1022.19973	784	
1022.53678	1566	
1022.87124	1710	
1023.21068	990	
1028.20097	888	
1028.53711	1590	
1028.87954	882	
1060.54015	1026	
1243.61496	12070	1+
END IONS

###FS:    #m/z: 1110.57865 #charge   2
###MaxRes:#m/z:  0.00000 #charge-128
###MS: 1502
###MSMS: 1505
BEGIN IONS
TITLE=Cmpd 614, AutoMSn(1110.5786), 25.4 min
RTINSECONDS=1524.42
SCANS=MS: 1502 MSMS: 1505
PEPMASS=1110.57865	62779
CHARGE=2+
366.13271	172	
563.24856	127	
592.29402	143	
657.23643	179	
729.38468	112	
827.92580	228	
869.42696	106	
876.43506	230	
926.49065	115	
929.49012	113	
929.78999	167	
972.49413	1067	1+
1060.23709	159	
1065.88258	108	
1066.21926	139	
1066.55295	153	
1066.91281	189	
1067.22987	105	
1106.05829	105	
1109.94395	193	
1114.56628	185	
1114.83633	139	
1115.09219	214	
1116.60661	172	
1126.23823	121	
1243.61590	1563	1+
1255.27436	113	
2217.10523	451	1+
2219.65028	7497	1+
2220.14630	7545	1+
END IONS

###FS:    #m/z: 888.46676 #charge   3
###MaxRes:#m/z:  0.00000 #charge-128
###MS: 1506
###MSMS: 1507
BEGIN IONS
TITLE=Cmpd 615, AutoMSn(888.4668), 25.5 min
RTINSECONDS=1527.44
SCANS=MS: 1506 MSMS: 1507
PEPMASS=888.46676	171843
CHARGE=3+
438.22721	1951	
521.26005	1957	
592.28722	5801	1+
613.30353	2579	
613.80768	1930	
767.15563	2231	
767.41057	1527	
875.43875	15493	1+
929.48032	2053	
972.49547	111940	1+
1022.20986	1425	
1022.54206	2207	
1022.87151	2375	
1028.20533	1956	
1028.54451	2769	
1028.87574	2174	
1029.21443	1718	
1059.53468	15277	1+
1059.90260	2064	
1060.23332	4111	
1060.89799	2502	
1065.89830	3131	
1066.23804	4811	
1066.57084	3661	
1066.90332	3090	
1067.23595	1475	
1156.58682	1699	
1243.60825	1994	
1243.61623	55527	1+
1255.28496	1814	
END IONS

###FS:    #m/z: 740.72683 #charge   3
###MaxRes:#m/z:  0.00000 #charge-128
###MS: 1506
###MSMS: 1508
BEGIN IONS
TITLE=Cmpd 616, AutoMSn(740.7268), 25.5 min
RTINSECONDS=1527.94
SCANS=MS: 1506 MSMS: 1508
PEPMASS=740.72683	75987
CHARGE=3+
442.01009	1159	
521.26411	909	
530.26943	1758	
530.76376	749	
535.26318	761	
592.28899	4521	1+
691.35485	1203	
697.36416	934	
697.61730	698	
697.88659	770	
704.36598	609	
704.87459	645	
766.89968	970	
767.15424	945	
767.41078	1421	1+
767.64900	641	
778.38800	2458	1+
875.43938	13519	1+
929.14816	1344	1+
929.48175	1416	
929.81548	946	
972.49756	50508	1+
1022.21294	762	
1022.53113	1030	
1022.85827	890	
1023.18210	613	
1028.53861	882	
1028.85975	871	
1029.20764	700	
1059.53948	613	
1157.83266	742	
1243.61137	8638	1+
END IONS

###FS:    #m/z: 1110.58010 #charge   2
###MaxRes:#m/z:  0.00000 #charge-128
###MS: 1506
###MSMS: 1509
BEGIN IONS
TITLE=Cmpd 617, AutoMSn(1110.5801), 25.5 min
RTINSECONDS=1528.45
SCANS=MS: 1506 MSMS: 1509
PEPMASS=1110.58010	55300
CHARGE=2+
366.13681	310	
528.19616	110	
657.24242	213	
768.91227	106	
824.95364	103	
972.49846	1312	1+
1060.53830	111	
1066.22225	180	
1066.57854	113	
1109.51907	119	
1109.83049	147	
1110.09225	187	
1110.32760	2142	1+
1114.83857	206	
1117.08615	101	
1243.60617	1465	1+
1255.29054	258	
2220.14770	4298	1+
END IONS

###FS:    #m/z: 888.46670 #charge   3
###MaxRes:#m/z:  0.00000 #charge-128
###MS: 1510
###MSMS: 1511
BEGIN IONS
TITLE=Cmpd 618, AutoMSn(888.4667), 25.5 min
RTINSECONDS=1531.47
SCANS=MS: 1510 MSMS: 1511
PEPMASS=888.46670	126068
CHARGE=3+
521.26217	1555	
530.26644	3705	
530.76849	2387	
592.28688	4150	1+
613.30377	1688	
678.85279	1121	
767.16044	1083	
767.41063	1386	
875.43793	14876	1+
929.15052	1604	1+
929.48311	1121	
929.80667	1047	
972.49603	74245	1+
1022.54527	1038	
1022.85983	1257	
1028.53772	1461	
1028.87072	1625	
1029.20882	1087	
1059.52705	1002	
1060.23188	1714	
1060.55856	2638	
1060.89095	1745	
1065.89733	1137	
1066.23710	2551	
1066.56788	2075	
1066.90337	1613	
1146.55325	953	
1156.58735	1065	
1243.61074	1336	
1243.61588	35411	1+
END IONS

###FS:    #m/z: 796.41111 #charge   3
###MaxRes:#m/z:  0.00000 #charge-128
###MS: 1510
###MSMS: 1512
BEGIN IONS
TITLE=Cmpd 619, AutoMSn(796.4111), 25.5 min
RTINSECONDS=1531.97
SCANS=MS: 1510 MSMS: 1512
PEPMASS=796.41111	35742
CHARGE=3+
351.16932	245	
353.21888	267	
359.19255	838	
363.20364	1052	1+
381.20700	509	
438.22223	658	1+
449.23404	318	1+
456.24487	7210	1+
468.22841	336	1+
512.26955	440	1+
523.28024	199	
525.27218	192	
535.25043	1056	1+
543.27202	484	
553.27056	473	1+
560.29769	242	1+
562.76376	201	
592.28986	327	
617.29493	233	
617.79330	208	
622.31567	412	
622.81536	221	
634.31417	634	1+
639.34144	198	
652.32853	469	1+
657.87288	295	
664.36265	222	
679.96114	232	
709.35453	454	1+
727.35940	2278	1+
732.35930	268	
765.72940	331	
793.37405	474	1+
798.42701	488	1+
802.76228	249	
816.93576	207	
875.43444	502	
948.97596	195	
972.49595	3541	1+
1098.03181	233	
1250.61036	281	
1250.61214	1134	1+
1459.75849	531	1+
1529.75940	1424	1+
1547.76443	1249	1+
1642.85297	1082	1+
1660.87483	1051	1+
1844.92052	485	1+
1913.96956	1142	1+
1931.97486	1120	1+
END IONS

###FS:    #m/z: 420.02610 #charge   1
###MaxRes:#m/z:  0.00000 #charge-128
###MS: 1510
###MSMS: 1513
BEGIN IONS
TITLE=Cmpd 620, AutoMSn(420.0261), 25.5 min
RTINSECONDS=1532.47
SCANS=MS: 1510 MSMS: 1513
PEPMASS=420.02610	34526
CHARGE=1+
323.14694	101	
373.26364	104	
375.28051	108	
384.28374	115	
398.27608	100	
400.26913	168	
402.27734	122	
416.28358	104	
418.25835	215	
END IONS

###FS:    #m/z: 420.02690 #charge   1
###MaxRes:#m/z:  0.00000 #charge-128
###MS: 1514
###MSMS: 1515
BEGIN IONS
TITLE=Cmpd 621, AutoMSn(420.0269), 25.6 min
RTINSECONDS=1535.52
SCANS=MS: 1514 MSMS: 1515
PEPMASS=420.02690	50449
CHARGE=1+
372.25647	117	
382.28902	100	
395.79286	205	
400.30778	232	
402.32653	156	
416.29330	244	
418.30415	176	
END IONS

###FS:    #m/z: 1074.50997 #charge   2
###MaxRes:#m/z:  0.00000 #charge-128
###MS: 1514
###MSMS: 1516
BEGIN IONS
TITLE=Cmpd 622, AutoMSn(1074.5100), 25.6 min
RTINSECONDS=1536.02
SCANS=MS: 1514 MSMS: 1516
PEPMASS=1074.50997	35738
CHARGE=2+
355.19157	380	
375.17206	795	1+
446.20480	1104	1+
480.15589	407	1+
484.25563	311	
485.22724	1275	1+
503.22859	1464	1+
515.25870	416	1+
535.21787	623	1+
540.29715	319	1+
543.28557	574	1+
581.20740	287	1+
585.28619	638	
588.31570	1398	1+
594.27806	468	
598.30375	3002	1+
616.31187	8082	1+
644.27237	460	1+
651.31826	1048	1+
678.38490	628	1+
685.35261	301	1+
695.25111	448	
696.23068	1117	1+
699.34085	366	1+
701.40175	566	
711.38334	1785	1+
714.35295	563	
727.34882	315	1+
729.39014	4669	1+
736.86799	382	
737.40028	398	1+
744.35938	493	1+
791.36736	653	1+
791.85350	267	1+
796.29534	313	1+
808.30795	261	1+
824.37262	322	1+
831.44296	403	1+
840.42919	1692	1+
855.42639	330	1+
858.43974	6236	1+
862.18058	349	
868.22290	599	1+
868.36343	497	1+
875.43017	586	1+
882.40812	454	1+
893.31562	459	1+
911.32078	1121	1+
915.46096	1087	1+
923.37673	1450	1+
926.17276	447	1+
963.79960	538	1+
964.13853	321	
968.83064	287	1+
969.15866	394	1+
969.48044	530	
972.48232	2531	1+
977.48098	282	1+
986.44448	1622	1+
992.37599	375	1+
1017.15517	368	
1017.49208	554	
1017.80905	719	
1018.15054	561	
1018.46464	408	
1048.43043	395	1+
1052.41223	714	1+
1055.16170	425	
1085.56307	2823	1+
1124.88180	4392	1+
1125.21906	4661	1+
1125.55499	3311	
1126.56063	558	
1138.44326	839	1+
1165.48680	365	
1166.54487	474	1+
1167.92215	376	
1168.23278	505	
1200.58807	488	
1235.24661	411	
1235.57811	455	
1243.62304	771	1+
1283.64053	417	1+
1302.63353	1445	1+
1428.66043	779	1+
1443.63747	699	1+
1518.69119	747	1+
1637.74833	708	1+
1665.76417	1253	1+
1686.82939	8213	1+
1687.31889	8403	1+
1721.83891	1751	1+
1780.79274	1176	1+
1793.89030	684	1+
1849.83231	772	1+
1867.83476	1578	1+
1886.91655	555	1+
1889.85937	430	1+
1906.84018	2671	1+
1924.86891	1804	1+
1973.92549	1162	1+
1977.87020	1170	1+
1995.88475	2593	1+
2072.99851	1105	1+
2141.20197	461	1+
END IONS

###FS:    #m/z: 796.41255 #charge   3
###MaxRes:#m/z:  0.00000 #charge-128
###MS: 1514
###MSMS: 1517
BEGIN IONS
TITLE=Cmpd 623, AutoMSn(796.4125), 25.6 min
RTINSECONDS=1536.52
SCANS=MS: 1514 MSMS: 1517
PEPMASS=796.41255	42367
CHARGE=3+
321.13832	167	
335.21020	185	
359.18997	534	
363.20096	1206	1+
381.20899	682	
387.72899	472	
399.22001	284	
438.22492	309	1+
456.24412	7496	1+
512.26682	342	
530.26707	242	
535.25010	580	
543.27739	514	1+
553.27927	214	
562.73260	174	
592.28657	474	1+
616.80585	213	
622.30276	337	1+
634.32209	567	1+
652.32996	368	
682.37951	165	
709.35780	230	
716.89435	229	
727.36389	1897	1+
774.39984	203	
774.88580	350	1+
792.40783	264	1+
797.42240	356	1+
799.38072	288	1+
816.92885	261	1+
830.94036	625	
831.42282	654	1+
840.44164	299	
862.44933	179	
875.43874	799	1+
913.95902	168	
922.96703	178	
948.47211	346	1+
972.47882	437	
972.49817	2626	1+
1098.05312	231	
1250.59892	1398	1+
1460.73742	658	1+
1529.77488	1118	1+
1642.84882	1304	1+
1660.83157	198	
1913.95678	1054	1+
1931.98057	1046	1+
END IONS

###FS:    #m/z: 1074.51237 #charge   2
###MaxRes:#m/z:  0.00000 #charge-128
###MS: 1518
###MSMS: 1519
BEGIN IONS
TITLE=Cmpd 624, AutoMSn(1074.5124), 25.7 min
RTINSECONDS=1539.55
SCANS=MS: 1518 MSMS: 1519
PEPMASS=1074.51237	205907
CHARGE=2+
375.16904	1043	
446.20448	1958	1+
485.21724	1145	1+
491.57502	784	1+
503.22629	2709	1+
510.70834	865	1+
515.26190	761	
535.21364	1275	1+
571.29724	655	1+
581.20943	710	
588.31591	3142	1+
598.30177	4700	1+
616.31225	16568	1+
642.32020	698	
678.38294	1145	1+
695.25390	757	
696.23562	1857	1+
701.39183	975	1+
711.38731	3645	1+
727.35076	946	1+
729.39375	12016	1+
745.35546	761	
783.26958	711	1+
791.09447	828	1+
796.30247	795	1+
808.34371	942	1+
819.38058	777	
830.43587	1308	1+
839.73020	1110	1+
840.10014	811	1+
840.41980	3289	1+
855.41975	654	1+
858.43696	14021	1+
882.40996	767	1+
911.31909	2201	1+
915.46100	2977	1+
923.36686	2250	1+
926.14490	1031	1+
963.79104	1036	1+
972.48372	5711	1+
1017.14794	3364	1+
1017.47114	1926	
1017.80672	2804	
1018.48155	916	
1052.39838	760	
1054.84411	704	
1055.17290	1078	
1055.51384	2034	1+
1055.84035	732	
1085.56033	7050	1+
1124.88008	13960	1+
1125.22153	15569	1+
1125.55316	11835	1+
1138.44032	2228	1+
1167.90702	818	
1168.23983	1178	
1168.59192	728	
1196.91564	789	
1200.59714	1085	
1201.58633	907	
1235.25312	889	
1235.59391	840	
1235.93197	784	
1267.49679	744	
1301.64322	4797	1+
1313.57812	731	
1427.68756	2031	1+
1443.67611	1100	1+
1518.69389	2035	1+
1581.78111	1268	1+
1665.77766	3897	1+
1686.82735	27435	1+
1687.32931	24708	1+
1722.34368	1970	1+
1722.85278	3378	1+
1750.85600	1663	1+
1751.36437	1606	1+
1780.79828	2054	1+
1793.86066	1579	1+
1851.87121	1532	1+
1867.82891	4626	1+
1886.87581	1181	1+
1906.84036	6915	1+
1924.85804	3804	1+
1973.93232	2461	1+
1977.87724	1790	1+
1995.89104	6711	1+
2073.00669	2429	1+
2141.03929	1522	1+
END IONS

###FS:    #m/z: 420.02667 #charge   1
###MaxRes:#m/z:  0.00000 #charge-128
###MS: 1518
###MSMS: 1520
BEGIN IONS
TITLE=Cmpd 625, AutoMSn(420.0267), 25.7 min
RTINSECONDS=1540.06
SCANS=MS: 1518 MSMS: 1520
PEPMASS=420.02667	71251
CHARGE=1+
360.24157	156	
374.25215	221	
376.60761	101	
382.28447	101	
399.26705	276	1+
404.26952	106	
416.28700	168	
418.29226	231	
END IONS

###FS:    #m/z: 1074.51237 #charge   2
###MaxRes:#m/z:  0.00000 #charge-128
###MS: 1518
###MSMS: 1521
BEGIN IONS
TITLE=Cmpd 626, AutoMSn(1074.5124), 25.7 min
RTINSECONDS=1540.56
SCANS=MS: 1518 MSMS: 1521
PEPMASS=1074.51237	205907
CHARGE=2+
324.21329	1087	1+
331.12425	1065	1+
337.13455	689	1+
339.19534	704	
343.16706	1318	1+
355.19403	1462	1+
357.17433	1042	1+
372.15042	2183	1+
374.17989	1079	
375.16083	3184	1+
385.16166	665	1+
387.16850	1907	1+
390.14446	769	
394.23004	940	1+
395.77986	948	
400.19438	919	1+
402.18435	3193	1+
404.13188	2701	1+
407.17203	948	1+
408.83178	1819	
411.22153	3223	1+
418.20754	816	1+
421.16628	1133	1+
424.24779	825	1+
426.22710	1113	1+
428.19354	1297	1+
430.19279	1835	1+
433.15970	1217	1+
438.23934	1251	1+
442.23730	1016	1+
444.20719	1371	1+
446.21141	1165	
449.23265	603	1+
454.19399	671	
456.23065	2771	1+
470.25159	1072	
472.19572	755	
474.21480	2007	1+
480.15496	3056	1+
484.25750	2104	
485.22416	8556	1+
501.20872	1373	1+
503.22502	6086	1+
507.28171	1459	1+
510.28072	640	1+
514.25612	912	
515.25843	2830	1+
517.20840	1863	1+
521.75432	594	1+
525.29895	648	1+
527.27067	887	1+
532.19397	3417	1+
535.22735	2379	1+
541.27087	1030	1+
542.90205	897	
545.26146	567	1+
547.21560	730	1+
550.29595	654	1+
553.25742	1324	1+
555.25546	2038	1+
559.13375	1198	
559.24048	1091	
563.20758	714	1+
568.22445	620	1+
570.27648	4462	1+
581.23480	2423	1+
585.28365	2492	1+
588.30945	7136	1+
596.26048	556	1+
598.29545	11464	1+
604.25124	1037	1+
612.28383	610	1+
614.27420	747	1+
616.31108	12252	1+
627.32459	917	1+
630.29094	924	1+
632.26810	2146	1+
644.28161	2515	1+
650.28214	1058	1+
655.33464	948	1+
658.99376	653	
659.34335	1271	1+
661.25498	1619	1+
667.28744	1884	1+
673.33252	535	1+
678.37928	18508	1+
678.91769	1338	1+
683.35714	1644	1+
686.31414	2154	1+
691.31361	875	1+
695.25399	752	
696.24898	2466	1+
699.33716	1650	1+
701.37718	2519	1+
710.32254	1250	
711.37299	4522	1+
719.30666	1005	1+
727.34174	4050	1+
729.38438	6111	1+
743.37299	1710	1+
745.34727	2276	1+
748.38326	874	1+
758.34609	1107	1+
762.32696	558	1+
771.35642	1186	1+
777.31557	723	1+
780.33547	724	1+
783.31459	734	1+
785.39229	945	1+
790.31649	1355	1+
795.35530	4170	1+
802.37906	686	1+
805.89243	654	
806.47278	2678	1+
808.33741	1537	1+
813.38805	1027	1+
828.37069	689	1+
830.43799	1010	1+
838.40007	820	1+
840.07159	834	
840.42022	2144	1+
843.42372	893	1+
855.40223	4226	1+
858.37872	1096	1+
858.42881	5016	1+
868.37669	1055	1+
871.43090	1653	1+
882.40634	779	1+
892.35134	793	1+
896.41094	660	1+
899.41234	1109	1+
903.38536	657	
905.38456	958	1+
909.39409	668	1+
911.34902	1676	1+
915.44759	1368	1+
919.38393	697	1+
923.38800	2458	1+
943.52688	717	
951.42682	1001	1+
954.45873	1299	1+
972.48337	6787	1+
985.45958	963	1+
1002.44835	3134	1+
1018.48111	1051	1+
1049.43794	975	1+
1067.51868	1179	1+
1085.55541	3524	1+
1125.21249	1518	
1125.54679	1325	
1125.88499	717	
1130.52740	1834	1+
1187.55048	3954	1+
1260.13229	732	
1300.61595	2259	1+
1472.73535	9644	1+
1633.76514	1085	1+
1666.81141	1242	1+
1723.82671	5303	1+
1886.90847	3648	1+
1955.87353	972	1+
1973.93441	8267	1+
2072.99539	7397	1+
END IONS

###FS:    #m/z: 1074.91031 #charge   2
###MaxRes:#m/z:  0.00000 #charge-128
###MS: 1522
###MSMS: 1523
BEGIN IONS
TITLE=Cmpd 627, AutoMSn(1074.9103), 25.7 min
RTINSECONDS=1543.58
SCANS=MS: 1522 MSMS: 1523
PEPMASS=1074.91031	258847
CHARGE=2+
375.16508	1403	
446.20415	1928	1+
480.15534	763	
485.22226	2296	1+
503.22881	2685	1+
510.70308	866	
535.21707	781	
570.29233	970	1+
581.20434	1260	
585.28920	1255	1+
588.31518	3664	1+
598.29754	5836	1+
616.31152	17984	1+
676.83196	1482	1+
678.38186	1560	1+
696.23931	1963	1+
701.40031	1340	1+
704.03115	831	
711.38222	3978	1+
729.39343	10998	1+
737.39544	1170	1+
791.08922	684	1+
808.33708	859	1+
817.81837	1229	
818.37536	926	1+
830.43207	1239	1+
839.72516	1044	1+
840.42377	3864	1+
858.43658	14433	1+
871.41952	763	1+
876.42493	1297	1+
882.41199	999	1+
897.93774	850	
898.19595	1083	
898.42487	736	1+
911.33784	2136	1+
915.45244	2052	1+
923.36164	2577	1+
963.78542	1096	1+
972.47894	4960	1+
972.48790	1356	1+
1017.15206	1449	
1017.47908	2382	
1017.81354	2797	
1018.13660	1565	
1018.47808	1456	
1055.17324	1238	
1055.48968	949	
1055.84488	833	
1085.56090	6139	1+
1124.88498	16407	1+
1125.21632	14493	1+
1125.55238	9438	
1126.54686	2587	
1129.26544	778	
1138.44414	2490	1+
1167.91139	1148	
1168.23699	1453	
1197.24310	801	
1197.57051	799	
1200.58685	2033	1+
1235.58885	1272	
1301.63683	5507	1+
1427.69953	2931	1+
1443.65870	1456	1+
1665.77485	4532	1+
1686.82453	28137	1+
1687.32729	29581	1+
1722.32880	2548	1+
1722.84148	4502	1+
1780.79117	2167	1+
1849.82638	1431	1+
1851.87053	1799	1+
1867.81911	4146	1+
1886.89198	2211	1+
1906.83516	6521	1+
1924.85468	4253	1+
1953.92147	1281	1+
1973.93120	2534	1+
1976.88277	2948	1+
1995.88884	7019	1+
2073.01366	2117	1+
END IONS

###FS:    #m/z: 1074.51145 #charge   1
###MaxRes:#m/z:  0.00000 #charge-128
###MS: 1522
###MSMS: 1524
BEGIN IONS
TITLE=Cmpd 628, AutoMSn(1074.5114), 25.7 min
RTINSECONDS=1544.08
SCANS=MS: 1522 MSMS: 1524
PEPMASS=1074.51145	258847
CHARGE=1+
324.22453	656	
325.17715	574	1+
331.12884	861	1+
343.16144	619	
355.19622	910	
357.17047	940	
365.12938	645	
372.14531	1364	1+
374.18270	855	
375.16628	3330	1+
378.57406	955	
387.16018	1649	1+
394.22589	796	1+
398.20047	1211	1+
402.18238	3142	1+
404.13491	2053	1+
411.22144	2758	1+
415.20015	771	1+
421.15711	737	
424.27691	557	1+
426.22503	837	1+
428.18981	1642	1+
430.19408	1017	1+
432.18136	772	1+
433.03558	656	
434.14021	1146	1+
438.22105	960	1+
442.26123	819	
443.21461	1898	1+
446.20375	1071	
449.25274	823	
452.28854	882	
456.24429	2906	1+
462.25063	723	1+
470.23761	1377	1+
472.21499	807	
474.21070	676	
475.22879	1146	1+
480.15501	2070	1+
484.25805	2042	
485.22197	5416	1+
487.23904	2178	1+
498.22889	1239	1+
503.22725	5359	1+
507.27729	968	1+
512.25813	621	1+
514.25963	2401	1+
517.21547	1370	1+
519.21812	966	1+
523.27944	631	1+
527.26459	814	1+
529.23539	758	1+
532.19390	2608	1+
535.21742	1244	1+
537.26046	735	1+
539.29514	630	
541.26456	2020	1+
553.25854	2193	1+
568.22160	592	1+
570.30447	699	
571.28620	2099	1+
573.26859	2020	1+
581.23624	1583	1+
583.25484	856	1+
585.27680	2439	1+
588.31057	5944	1+
598.29902	7576	1+
601.26991	1815	1+
604.24790	1235	1+
614.26707	802	1+
616.30728	10294	1+
626.31462	554	1+
628.31953	937	1+
630.28647	1270	1+
634.23917	598	1+
640.32655	565	1+
644.29034	1833	1+
649.26000	668	1+
654.34329	806	1+
660.35626	1052	1+
662.23852	1210	1+
667.27675	2035	1+
678.37990	16961	1+
682.33719	1838	1+
686.33710	1957	1+
695.24626	867	
696.24746	1577	1+
697.03073	665	
698.31717	616	
699.33540	1394	1+
701.37107	1981	1+
710.32439	824	
711.37582	3307	1+
719.26450	990	1+
725.29274	747	1+
727.34786	3602	1+
729.38982	4724	1+
739.34285	569	1+
743.36875	1266	1+
745.34646	2041	1+
758.35100	1221	1+
765.28187	633	1+
771.36533	1275	1+
778.32143	1017	1+
781.58418	824	
783.35600	1131	1+
790.31288	1469	1+
794.72444	707	
795.35558	3600	1+
806.47168	2677	1+
809.33593	974	1+
813.39544	709	1+
817.37401	796	1+
827.40236	980	1+
830.43791	973	1+
837.38851	849	1+
840.41330	2376	1+
843.42413	651	1+
846.34402	725	1+
855.40212	4041	1+
858.42756	4451	1+
864.37235	739	1+
871.41934	1185	1+
899.42976	820	1+
903.38996	621	
905.36987	657	1+
911.33098	902	1+
923.38457	1094	1+
926.45417	684	1+
954.46223	1259	1+
972.47748	3284	1+
972.48334	2602	1+
985.45898	822	1+
1002.44898	3301	1+
1017.47605	891	1+
1028.51187	985	1+
END IONS

###FS:    #m/z: 1342.88334 #charge   2
###MaxRes:#m/z:  0.00000 #charge-128
###MS: 1522
###MSMS: 1525
BEGIN IONS
TITLE=Cmpd 629, AutoMSn(1342.8833), 25.7 min
RTINSECONDS=1544.58
SCANS=MS: 1522 MSMS: 1525
PEPMASS=1342.88334	61384
CHARGE=2+
366.13895	349	
375.16453	142	
442.01268	158	
446.20776	143	
616.31037	445	
729.40177	228	
858.42913	158	
1194.63645	103	
1342.63963	1037	1+
1342.88393	562	
1343.13005	510	
1343.37340	618	
1343.91636	464	
1344.10429	288	
1344.42236	186	
1346.93037	130	
END IONS

###FS:    #m/z: 1342.88665 #charge   2
###MaxRes:#m/z:  0.00000 #charge-128
###MS: 1526
###MSMS: 1528
BEGIN IONS
TITLE=Cmpd 630, AutoMSn(1342.8867), 25.8 min
RTINSECONDS=1548.1
SCANS=MS: 1526 MSMS: 1528
PEPMASS=1342.88665	47579
CHARGE=2+
366.14121	130	
420.02963	129	
616.30450	307	
657.22071	264	1+
729.38458	153	
858.43286	140	
858.62729	107	
1110.58264	116	
1342.65468	171	
1342.92558	317	
1343.39642	619	
1343.64087	605	
1343.88071	286	
1344.18446	190	
1426.28587	110	
END IONS

###FS:    #m/z: 767.93917 #charge   3
###MaxRes:#m/z:  0.00000 #charge-128
###MS: 1526
###MSMS: 1529
BEGIN IONS
TITLE=Cmpd 631, AutoMSn(767.9392), 25.8 min
RTINSECONDS=1548.6
SCANS=MS: 1526 MSMS: 1529
PEPMASS=767.93917	42007
CHARGE=3+
318.12308	494	
343.15997	358	
355.19309	290	
364.18778	564	1+
372.15846	531	1+
375.17210	364	
402.19873	315	1+
404.12490	393	
411.21851	482	1+
420.01980	287	
433.15405	219	1+
444.21371	486	1+
449.22427	390	1+
467.19286	286	1+
469.23437	303	
470.22524	595	1+
480.15657	500	
485.21477	795	1+
503.23013	366	
507.27878	266	
511.26048	222	1+
515.26056	419	
516.19063	281	1+
518.21368	388	1+
529.27157	360	1+
532.18321	316	1+
535.21895	309	
555.24195	320	1+
570.27783	311	1+
575.29101	279	
585.28470	709	1+
588.31216	1151	1+
594.28221	508	
594.78733	401	
598.29846	1315	1+
601.28062	300	1+
606.24293	364	1+
616.31192	2859	1+
622.30077	390	1+
629.64036	334	
629.97928	503	
630.29242	295	
651.31140	419	1+
658.65255	888	1+
658.99256	719	
659.31259	561	1+
667.26045	330	1+
673.32978	225	1+
678.37498	1048	1+
682.38455	214	1+
685.34733	361	1+
691.67258	873	1+
692.01250	902	1+
692.34518	852	1+
696.23184	299	1+
699.34237	468	1+
705.35038	242	1+
711.37866	849	1+
719.30867	304	1+
727.33939	594	1+
729.39054	2310	1+
744.34711	595	1+
748.37558	1324	1+
748.70860	880	
749.04503	362	
758.43867	452	
762.35354	281	1+
763.37318	1104	1+
767.40052	596	1+
770.40436	449	1+
777.62539	293	
785.05028	255	1+
785.37486	550	1+
791.40649	325	1+
796.29977	391	1+
817.82288	316	
838.35952	346	1+
840.40919	545	1+
843.41098	359	1+
855.39942	1987	1+
858.43073	667	1+
858.43142	1166	1+
875.43632	443	1+
893.33998	337	
905.38099	345	1+
911.31712	959	1+
915.46103	1468	1+
923.37053	447	1+
929.45336	253	1+
943.43133	448	1+
972.47912	2518	1+
972.48237	1181	1+
1002.47054	661	1+
1124.48519	2150	1+
1471.72531	1031	1+
1723.81160	1011	1+
1886.93533	668	1+
1973.93893	1198	1+
2073.00306	878	1+
2242.05204	603	1+
END IONS

###FS:    #m/z: 1105.11033 #charge   2
###MaxRes:#m/z:  0.00000 #charge-128
###MS: 1530
###MSMS: 1533
BEGIN IONS
TITLE=Cmpd 632, AutoMSn(1105.1103), 25.9 min
RTINSECONDS=1552.63
SCANS=MS: 1530 MSMS: 1533
PEPMASS=1105.11033	15088
CHARGE=2+
320.11918	128	
366.13272	352	1+
588.32554	215	
598.29244	263	1+
616.31681	1186	1+
622.29792	140	
651.32078	197	
657.23357	245	
711.35793	190	
729.39559	1029	1+
740.31156	123	
747.32116	128	
768.31278	206	
815.29839	136	
844.12657	180	
858.43354	605	1+
868.37843	132	
870.24498	272	
881.40092	159	
972.49518	337	1+
1011.41730	128	
1085.56711	236	
1109.51786	171	
1110.81773	179	
1111.10787	135	
1125.55682	171	
1125.90613	183	
1126.19704	161	
1175.86507	238	
1176.24157	194	
1176.52862	194	
END IONS

###FS:    #m/z: 1062.51441 #charge   1
###MaxRes:#m/z:  0.00000 #charge-128
###MS: 1534
###MSMS: 1536
BEGIN IONS
TITLE=Cmpd 633, AutoMSn(1062.5144), 25.9 min
RTINSECONDS=1556.15
SCANS=MS: 1534 MSMS: 1536
PEPMASS=1062.51441	36539
CHARGE=1+
446.21990	539	
474.21579	1057	1+
503.23861	116	
530.25732	115	
531.23619	512	1+
614.27733	205	
616.30495	212	
622.32045	253	
622.80919	297	
628.29223	130	
632.28393	360	1+
661.84856	433	1+
662.34187	141	
717.36244	155	
727.35766	731	1+
737.33436	136	
745.36170	1452	1+
802.39125	153	
810.39406	123	
821.91821	339	1+
828.41343	370	1+
830.93781	150	
846.41774	786	1+
856.04337	486	
898.42530	120	
915.43130	545	1+
933.45028	565	1+
958.50843	114	
963.44591	215	
966.98356	124	
972.50514	551	1+
972.51000	123	
985.46444	386	1+
986.15528	265	
986.80071	144	
1056.87248	148	
1061.51784	131	
1061.83008	157	
1062.18563	2860	1+
1062.52199	3059	1+
END IONS

###FS:    #m/z: 797.13353 #charge   3
###MaxRes:#m/z:  0.00000 #charge-128
###MS: 1534
###MSMS: 1537
BEGIN IONS
TITLE=Cmpd 634, AutoMSn(797.1335), 25.9 min
RTINSECONDS=1556.65
SCANS=MS: 1534 MSMS: 1537
PEPMASS=797.13353	20269
CHARGE=3+
355.16119	539	
376.14757	239	
386.53061	356	
414.70876	296	1+
420.01881	226	
441.21369	296	1+
446.22574	585	1+
449.23245	285	1+
456.23929	925	1+
458.23019	409	
474.21465	606	1+
496.22131	293	1+
500.24330	271	1+
503.25436	310	
525.23167	300	1+
530.24985	426	1+
535.25477	262	1+
543.24703	364	1+
545.27420	748	
545.60718	309	
579.78593	265	
580.28790	265	
591.30770	246	1+
598.31332	290	1+
599.97934	206	
604.30343	206	
614.29620	842	1+
622.31054	306	
622.80979	354	
628.30115	272	1+
632.28953	618	1+
656.32349	221	
661.83771	723	
685.33412	475	1+
688.31480	251	1+
701.34688	256	
711.37522	563	
711.87176	394	
727.36176	995	1+
739.34857	339	1+
745.36511	1028	1+
746.03613	200	
751.36879	586	
751.69741	757	1+
752.02829	564	
757.36275	311	1+
767.86580	219	1+
774.36362	227	
776.38444	382	1+
780.37278	383	1+
783.41039	221	1+
794.42846	407	1+
796.38008	380	1+
799.46160	240	1+
801.39403	326	1+
827.43043	295	1+
828.40725	322	
846.40946	331	
875.41958	1457	1+
897.42490	462	1+
915.43539	1085	1+
933.46809	478	1+
972.49206	2360	1+
1029.49489	409	1+
1047.51295	483	1+
1199.55089	497	1+
1287.59253	838	1+
1323.67014	1475	1+
1370.64502	1059	1+
1387.64360	510	1+
1633.81775	9010	1+
1795.86990	1787	1+
1897.92406	893	1+
2026.98375	618	1+
END IONS

###FS:    #m/z: 1062.85138 #charge   1
###MaxRes:#m/z:  0.00000 #charge-128
###MS: 1538
###MSMS: 1539
BEGIN IONS
TITLE=Cmpd 635, AutoMSn(1062.8514), 26.0 min
RTINSECONDS=1559.68
SCANS=MS: 1538 MSMS: 1539
PEPMASS=1062.85138	65020
CHARGE=1+
366.13853	179	
402.17927	145	
446.22185	651	
474.21581	821	1+
503.24373	151	
531.23391	387	
602.25366	305	
614.27790	605	1+
618.30248	146	
622.30964	419	
622.81340	216	
632.28948	454	
646.29936	216	1+
711.37342	207	
711.86076	190	
717.37141	326	1+
727.35553	1081	1+
745.37050	1346	1+
765.36727	250	1+
821.92792	403	1+
828.41140	444	1+
846.41405	761	1+
856.05430	225	
898.93047	236	
915.43934	423	1+
933.44437	638	1+
963.46142	522	1+
968.83185	234	
972.50743	1328	1+
985.47479	279	1+
985.81058	358	
986.13775	306	
1056.52538	229	
1056.83813	164	
1057.20006	142	
1057.50940	182	
1061.29512	135	
1061.60303	140	
1061.85400	138	
1062.17941	4138	1+
1062.51746	4285	1+
1062.84647	3123	
END IONS

###FS:    #m/z: 797.13922 #charge   3
###MaxRes:#m/z:  0.00000 #charge-128
###MS: 1538
###MSMS: 1540
BEGIN IONS
TITLE=Cmpd 636, AutoMSn(797.1392), 26.0 min
RTINSECONDS=1560.18
SCANS=MS: 1538 MSMS: 1540
PEPMASS=797.13922	34545
CHARGE=3+
375.14678	253	1+
413.21135	302	1+
414.71616	196	
420.03249	299	
427.20720	346	1+
442.20430	322	1+
446.21701	993	1+
456.23623	675	1+
474.21004	625	1+
497.22933	528	1+
499.26858	242	
503.25576	342	1+
515.25118	377	1+
524.23344	446	1+
530.25869	233	
543.24456	701	1+
545.27733	1289	1+
545.61955	510	
545.94220	460	
549.24652	288	
550.03587	201	
550.99282	1129	
570.78136	216	1+
579.78539	240	
591.28101	287	1+
599.28973	359	1+
603.27009	246	1+
614.28677	889	1+
618.28986	378	1+
622.80726	186	
628.29714	285	1+
630.34749	194	
632.28956	661	1+
634.29896	405	1+
646.29816	210	
671.81611	324	1+
694.82536	253	
695.34793	239	
697.03246	413	
709.31145	930	1+
727.35683	1087	1+
745.36153	1583	1+
746.03578	227	
751.37968	302	
751.70105	730	1+
752.02496	606	
755.09751	201	
767.84694	234	
794.39130	253	
796.38890	517	1+
798.37847	397	1+
802.36504	336	1+
828.40756	398	
846.40687	842	1+
857.48905	223	
875.42355	1080	1+
897.43056	382	1+
898.42877	295	1+
915.43959	2226	1+
933.44631	838	1+
972.49279	2136	1+
1013.98586	299	
1287.59043	930	1+
1322.66787	2829	1+
1352.60172	539	1+
1369.64052	1396	1+
1421.73601	1296	1+
1633.81359	9886	1+
1796.87182	1224	1+
1897.92054	1714	1+
END IONS

###FS:    #m/z: 547.33254 #charge   1
###MaxRes:#m/z:  0.00000 #charge-128
###MS: 1538
###MSMS: 1541
BEGIN IONS
TITLE=Cmpd 637, AutoMSn(547.3325), 26.0 min
RTINSECONDS=1560.68
SCANS=MS: 1538 MSMS: 1541
PEPMASS=547.33254	27976
CHARGE=1+
336.14022	183	
336.24556	101	
341.17853	105	
362.22850	106	
395.78308	393	
414.28735	112	
467.72988	104	
496.55760	184	
502.30179	115	
511.34355	124	
514.31198	146	
525.32231	303	1+
528.34625	128	
530.35408	127	
531.32021	384	1+
533.94107	430	
543.30398	295	
544.31793	680	1+
546.32145	585	1+
END IONS

###FS:    #m/z: 1062.51575 #charge   1
###MaxRes:#m/z:  0.00000 #charge-128
###MS: 1542
###MSMS: 1543
BEGIN IONS
TITLE=Cmpd 638, AutoMSn(1062.5158), 26.1 min
RTINSECONDS=1563.71
SCANS=MS: 1542 MSMS: 1543
PEPMASS=1062.51575	62197
CHARGE=1+
375.15154	126	
443.17116	149	
446.22257	555	
474.21911	804	1+
503.23899	142	
531.24029	276	1+
614.27893	426	1+
616.29615	291	
616.81091	212	1+
632.29389	404	
682.34778	158	
717.36739	188	
727.36188	870	1+
730.84345	143	
745.36440	1310	1+
783.36947	125	
822.42466	169	
828.41764	320	1+
830.93400	137	
831.41719	403	1+
844.17167	158	
846.41686	532	1+
856.06530	420	
897.42838	206	
898.94116	259	
899.44213	225	
915.43409	657	1+
933.45210	520	1+
965.46913	249	1+
967.12923	154	
972.48642	161	
972.48712	536	1+
985.82843	125	
986.14688	217	
986.50171	125	
1056.86050	224	
1057.51910	181	
1061.79877	155	
1062.18516	3913	1+
1062.52002	3973	1+
END IONS

###FS:    #m/z: 547.33218 #charge   1
###MaxRes:#m/z:  0.00000 #charge-128
###MS: 1542
###MSMS: 1544
BEGIN IONS
TITLE=Cmpd 639, AutoMSn(547.3322), 26.1 min
RTINSECONDS=1564.21
SCANS=MS: 1542 MSMS: 1544
PEPMASS=547.33218	43172
CHARGE=1+
321.13273	221	
406.20276	125	
424.21605	223	1+
446.25939	100	
462.21635	152	
526.30896	195	
528.32519	197	
530.31396	323	1+
532.30085	205	
533.94155	257	
543.29439	434	1+
545.32491	314	
546.34268	744	1+
END IONS

###FS:    #m/z: 796.89006 #charge   3
###MaxRes:#m/z:  0.00000 #charge-128
###MS: 1542
###MSMS: 1545
BEGIN IONS
TITLE=Cmpd 640, AutoMSn(796.8901), 26.1 min
RTINSECONDS=1564.71
SCANS=MS: 1542 MSMS: 1545
PEPMASS=796.89006	34072
CHARGE=3+
355.15872	469	
359.17855	202	1+
414.19695	263	1+
438.20618	592	1+
442.20430	234	
446.21831	307	
449.21542	232	1+
456.23440	501	1+
474.21488	331	
497.24771	222	
515.23544	175	
524.25344	332	1+
531.24457	252	
545.28171	773	1+
545.62891	207	
545.94860	296	
583.25413	190	
592.28090	266	1+
600.26374	324	1+
613.28702	424	1+
616.30116	346	1+
619.26010	167	
622.30381	558	1+
626.27301	375	1+
630.34580	387	1+
632.28708	586	1+
635.30805	189	
638.70864	229	
685.82813	355	
694.83396	234	
695.33587	246	
727.34882	476	1+
[truncated: 213,104 more chars]
