# Supplementary material for: Biochemical and proteomic analyses of venom from a new pit viper, Protobothrops kelomohy
Source: J Venom Anim Toxins Incl Trop Dis. 2022 Apr 11;28:e20210080. doi: 10.1590/1678-9199-JVATITD-2021-0080 (PMC9005077; doi:10.1590/1678-9199-JVATITD-2021-0080)
Supplement: Additional file 2. [file 1678-9199-jvatitd-28-e20210080-s2.zip › jvatitd-2021-0080_suppl2_20220324/Protobothrops replication1/Rep1_Protobothrops7_GA5_01_19218.mgf]

CHARGE=1+, 2+ and 3+
###	
###	\\10.11.12.207\(D) Data\Data\onrapak\2020\Feb-04-2020\Rep1_Protobothrops7_GA5_01_19218.d\analysis.baf
###	Rep1_Protobothrops7_GA5_01_19218.d
###	Instrument: micrOTOF-Q II
###    Rep1_Protobothrops7
###    PeakWidth 5.00, MiniumIntensity 100, S/N 1Apply threshold 0, Threshold 10
###    Retain Residuals no, Create neutrally no,
###    FullScan Parameters: AdductIon (+)+H (-)-H, LowMass 350, HighMass 3000, MaxCharge charge decon 4, MinPeaks 3
###    Perf. isotope decon yes, Max Charge Istopic decon 3, MW agreement 5.00, Abund. cutoff 3.00, Envelope cutoff 75.00
###    MaxRes   Parameters: AdductIon (+)+H (-)-H, LowMass 350, HighMass 3000 
###    Perf. isotope decon yes, Max Charge Istopic decon 3, Abund. cutoff 2.00
###    MSn      Parameters: AdductIon (+)+H (-)-H, LowMass 100, HighMass 2500 
###    Perf. isotope decon yes, Max Charge Istopic decon 2, Abund. cutoff 0.50
###    Global Charge Limit: yes 3, Prefer FullScan Result: yes, Export what: 2 (0=non deconv/1=deconv only/2=mixed), NoMSMSSignals: 25, Intensity threshold: 100, NoMSSignals (deconv): 2, NoMSSignals (non-deconv): 2, NormalizeData: no, SingleCharged: yes
###FS:    #m/z: 499.91770 #charge   3
###MaxRes:#m/z:  0.00000 #charge-128
###MS: 682
###MSMS: 684
BEGIN IONS
TITLE=Cmpd 1, AutoMSn(499.9177), 11.6 min
RTINSECONDS=698.592
SCANS=MS: 682 MSMS: 684
PEPMASS=499.91770	2672
CHARGE=3+
863.67206	167	
END IONS

###FS:    #m/z: 499.91517 #charge   3
###MaxRes:#m/z:  0.00000 #charge-128
###MS: 688
###MSMS: 689
BEGIN IONS
TITLE=Cmpd 3, AutoMSn(499.9152), 11.7 min
RTINSECONDS=704.125
SCANS=MS: 688 MSMS: 689
PEPMASS=499.91517	3990
CHARGE=3+
414.15452	113	
555.27755	139	
650.28211	108	
650.79987	107	
782.37879	172	
END IONS

###FS:    #m/z: 499.91710 #charge   3
###MaxRes:#m/z:  0.00000 #charge-128
###MS: 690
###MSMS: 692
BEGIN IONS
TITLE=Cmpd 4, AutoMSn(499.9171), 11.8 min
RTINSECONDS=706.64
SCANS=MS: 690 MSMS: 692
PEPMASS=499.91710	4539
CHARGE=3+
699.83785	144	
END IONS

###FS:    #m/z: 502.26188 #charge   3
###MaxRes:#m/z:  0.00000 #charge-128
###MS: 699
###MSMS: 700
BEGIN IONS
TITLE=Cmpd 5, AutoMSn(502.2619), 11.9 min
RTINSECONDS=715.282
SCANS=MS: 699 MSMS: 700
PEPMASS=502.26188	2804
CHARGE=3+
429.22012	104	
END IONS

###FS:    #m/z: 502.26302 #charge   3
###MaxRes:#m/z:  0.00000 #charge-128
###MS: 701
###MSMS: 702
BEGIN IONS
TITLE=Cmpd 6, AutoMSn(502.2630), 12.0 min
RTINSECONDS=717.321
SCANS=MS: 701 MSMS: 702
PEPMASS=502.26302	8971
CHARGE=3+
437.73011	100	
496.97451	115	
502.59968	190	
517.28688	108	
603.77724	125	
631.31178	125	
650.30209	196	
653.32647	145	
689.83845	154	
746.34798	127	
END IONS

###FS:    #m/z: 502.26236 #charge   3
###MaxRes:#m/z:  0.00000 #charge-128
###MS: 703
###MSMS: 704
BEGIN IONS
TITLE=Cmpd 7, AutoMSn(502.2624), 12.0 min
RTINSECONDS=719.348
SCANS=MS: 703 MSMS: 704
PEPMASS=502.26236	21439
CHARGE=3+
420.22897	126	
429.19947	125	
477.74400	106	
486.74057	107	
494.74288	260	
496.59307	389	
496.91687	424	
502.26114	933	1+
502.59107	595	1+
502.92518	290	
509.78642	184	
517.27472	425	1+
631.31217	378	1+
653.34248	139	
653.80880	124	
667.85333	158	
680.31139	103	
688.85233	404	
689.35074	316	
END IONS

###FS:    #m/z: 473.24758 #charge   2
###MaxRes:#m/z:  0.00000 #charge-128
###MS: 703
###MSMS: 705
BEGIN IONS
TITLE=Cmpd 8, AutoMSn(473.2476), 12.0 min
RTINSECONDS=719.849
SCANS=MS: 703 MSMS: 705
PEPMASS=473.24758	2368
CHARGE=2+
484.11834	108	
END IONS

###FS:    #m/z: 474.24649 #charge   3
###MaxRes:#m/z:  0.00000 #charge-128
###MS: 706
###MSMS: 707
BEGIN IONS
TITLE=Cmpd 9, AutoMSn(474.2465), 12.0 min
RTINSECONDS=722.368
SCANS=MS: 706 MSMS: 707
PEPMASS=474.24649	4051
CHARGE=3+
474.58656	118	
476.77348	133	
620.27398	152	
END IONS

###FS:    #m/z: 752.88611 #charge   2
###MaxRes:#m/z:  0.00000 #charge-128
###MS: 706
###MSMS: 708
BEGIN IONS
TITLE=Cmpd 10, AutoMSn(752.8861), 12.0 min
RTINSECONDS=722.87
SCANS=MS: 706 MSMS: 708
PEPMASS=752.88611	3277
CHARGE=2+
517.28146	103	
END IONS

###FS:    #m/z: 473.24758 #charge   2
###MaxRes:#m/z:  0.00000 #charge-128
###MS: 706
###MSMS: 709
BEGIN IONS
TITLE=Cmpd 11, AutoMSn(473.2476), 12.1 min
RTINSECONDS=723.37
SCANS=MS: 706 MSMS: 709
PEPMASS=473.24758	3384
CHARGE=2+
483.29070	109	
532.22761	101	
784.29174	101	
END IONS

###FS:    #m/z: 474.57652 #charge   3
###MaxRes:#m/z:  0.00000 #charge-128
###MS: 710
###MSMS: 711
BEGIN IONS
TITLE=Cmpd 12, AutoMSn(474.5765), 12.1 min
RTINSECONDS=726.388
SCANS=MS: 710 MSMS: 711
PEPMASS=474.57652	11313
CHARGE=3+
330.17473	283	
343.20829	156	
373.19377	100	
474.57837	898	
474.90801	226	
475.24307	483	
537.76670	105	
559.77858	107	
569.24221	149	
616.32405	107	
633.30637	123	
642.30396	101	
763.36609	175	
1238.55943	1213	1+
END IONS

###FS:    #m/z: 473.24693 #charge   2
###MaxRes:#m/z:  0.00000 #charge-128
###MS: 710
###MSMS: 712
BEGIN IONS
TITLE=Cmpd 13, AutoMSn(473.2469), 12.1 min
RTINSECONDS=726.889
SCANS=MS: 710 MSMS: 712
PEPMASS=473.24693	3152
CHARGE=2+
326.17581	116	
343.20861	190	
514.25758	103	
606.33546	213	1+
642.31673	182	
753.34492	112	
END IONS

###FS:    #m/z: 474.57744 #charge   3
###MaxRes:#m/z:  0.00000 #charge-128
###MS: 713
###MSMS: 714
BEGIN IONS
TITLE=Cmpd 14, AutoMSn(474.5774), 12.2 min
RTINSECONDS=729.404
SCANS=MS: 713 MSMS: 714
PEPMASS=474.57744	17192
CHARGE=3+
330.17519	687	
343.20728	111	
407.50911	112	
431.23375	128	
447.54664	470	
470.21312	102	
474.57904	1313	1+
474.90824	878	1+
475.24449	397	
477.26461	152	
546.30946	127	
555.72755	111	
569.24805	369	
569.75792	129	
611.26819	108	
642.32258	100	
956.36899	124	
1238.53840	1395	1+
END IONS

###FS:    #m/z: 474.57748 #charge   3
###MaxRes:#m/z:  0.00000 #charge-128
###MS: 715
###MSMS: 716
BEGIN IONS
TITLE=Cmpd 15, AutoMSn(474.5775), 12.2 min
RTINSECONDS=731.419
SCANS=MS: 715 MSMS: 716
PEPMASS=474.57748	16573
CHARGE=3+
330.17561	501	1+
343.20118	140	
383.62247	117	
395.78056	229	
455.88046	102	
469.91609	101	
474.57992	884	
474.90527	1102	
475.24800	625	1+
476.78026	165	
533.23883	100	
546.72116	152	
550.77423	107	
559.77191	236	
569.25610	308	
569.74488	291	
611.26756	233	1+
616.32881	119	
634.32548	110	
655.79100	147	
660.34164	355	1+
763.36683	120	
854.31431	113	
956.38734	105	
1238.54202	1680	1+
END IONS

###FS:    #m/z: 475.24553 #charge   3
###MaxRes:#m/z:  0.00000 #charge-128
###MS: 715
###MSMS: 717
BEGIN IONS
TITLE=Cmpd 16, AutoMSn(475.2455), 12.2 min
RTINSECONDS=731.92
SCANS=MS: 715 MSMS: 717
PEPMASS=475.24553	13161
CHARGE=3+
326.18386	150	
388.20384	126	
606.33413	101	
616.31760	100	
838.89458	108	
927.37926	106	
END IONS

###FS:    #m/z: 608.63288 #charge   3
###MaxRes:#m/z:  0.00000 #charge-128
###MS: 718
###MSMS: 719
BEGIN IONS
TITLE=Cmpd 17, AutoMSn(608.6329), 12.2 min
RTINSECONDS=734.436
SCANS=MS: 718 MSMS: 719
PEPMASS=608.63288	3323
CHARGE=3+
609.29760	107	
END IONS

###FS:    #m/z: 608.62862 #charge   3
###MaxRes:#m/z:  0.00000 #charge-128
###MS: 722
###MSMS: 723
BEGIN IONS
TITLE=Cmpd 19, AutoMSn(608.6286), 12.3 min
RTINSECONDS=738.466
SCANS=MS: 722 MSMS: 723
PEPMASS=608.62862	5825
CHARGE=3+
608.96936	197	
END IONS

###FS:    #m/z: 630.28441 #charge   2
###MaxRes:#m/z:  0.00000 #charge-128
###MS: 731
###MSMS: 734
BEGIN IONS
TITLE=Cmpd 24, AutoMSn(630.2844), 12.5 min
RTINSECONDS=748.574
SCANS=MS: 731 MSMS: 734
PEPMASS=630.28441	2678
CHARGE=2+
432.19455	149	
1009.39215	180	
END IONS

###FS:    #m/z: 630.28679 #charge   1
###MaxRes:#m/z:  0.00000 #charge-128
###MS: 735
###MSMS: 737
BEGIN IONS
TITLE=Cmpd 26, AutoMSn(630.2868), 12.5 min
RTINSECONDS=752.105
SCANS=MS: 735 MSMS: 737
PEPMASS=630.28679	4462
CHARGE=1+
415.16190	125	
END IONS

###FS:    #m/z: 609.81475 #charge   2
###MaxRes:#m/z:  0.00000 #charge-128
###MS: 739
###MSMS: 742
BEGIN IONS
TITLE=Cmpd 29, AutoMSn(609.8148), 12.6 min
RTINSECONDS=756.653
SCANS=MS: 739 MSMS: 742
PEPMASS=609.81475	15610
CHARGE=2+
326.20789	113	
343.23384	119	
358.69697	100	
361.67371	100	
398.71381	240	1+
409.17562	133	
428.21206	104	
434.73929	123	
436.18119	113	
442.23850	129	
446.72920	129	
453.21807	108	
455.24502	386	
488.23912	123	
519.26504	142	
519.76899	159	
544.30212	672	1+
548.79073	134	
557.30061	282	
615.35286	589	1+
716.39417	518	1+
795.45092	184	
796.42237	386	1+
813.44954	6634	1+
823.05957	321	
851.43702	310	1+
910.47050	893	1+
910.47212	229	
927.49447	3941	1+
937.63347	519	
937.88456	157	
938.46548	138	
1037.51691	111	
1038.52873	100	
END IONS

###FS:    #m/z: 464.25070 #charge   2
###MaxRes:#m/z:  0.00000 #charge-128
###MS: 743
###MSMS: 746
BEGIN IONS
TITLE=Cmpd 32, AutoMSn(464.2507), 12.7 min
RTINSECONDS=760.688
SCANS=MS: 743 MSMS: 746
PEPMASS=464.25070	27407
CHARGE=2+
491.59975	116	
END IONS

###FS:    #m/z: 609.81435 #charge   2
###MaxRes:#m/z:  0.00000 #charge-128
###MS: 747
###MSMS: 750
BEGIN IONS
TITLE=Cmpd 35, AutoMSn(609.8144), 12.7 min
RTINSECONDS=764.719
SCANS=MS: 747 MSMS: 750
PEPMASS=609.81435	21842
CHARGE=2+
349.17286	100	
353.18602	129	
426.71506	132	
447.21731	265	1+
449.25646	354	
455.24105	431	1+
471.21796	143	
544.31198	348	
554.25662	113	
557.31117	175	
615.34205	178	
667.33746	128	
716.40509	272	
795.43844	305	1+
813.44662	3641	1+
910.46939	421	1+
927.49079	1677	1+
937.63790	228	
1037.51100	159	
END IONS

###FS:    #m/z: 439.53020 #charge   3
###MaxRes:#m/z:  0.00000 #charge-128
###MS: 751
###MSMS: 752
BEGIN IONS
TITLE=Cmpd 36, AutoMSn(439.5302), 12.8 min
RTINSECONDS=767.748
SCANS=MS: 751 MSMS: 752
PEPMASS=439.53020	33035
CHARGE=3+
311.49152	144	
396.19191	110	
430.06805	105	
433.86269	120	
439.53157	1006	1+
439.85857	384	
444.19885	164	
446.21112	170	
447.53804	140	
448.71264	109	
457.71649	248	
513.22530	268	
555.27707	107	
566.22389	176	
598.31692	126	
620.30789	345	1+
647.31391	114	
670.26379	357	1+
670.29251	436	
678.89929	237	
689.32552	281	1+
690.32117	586	1+
707.34271	1224	1+
709.31803	135	
781.32554	226	
799.33780	439	1+
844.40342	1115	1+
878.40525	222	1+
931.43542	3426	1+
1042.47222	1473	1+
1060.48594	3148	1+
END IONS

###FS:    #m/z: 658.78969 #charge   2
###MaxRes:#m/z:  0.00000 #charge-128
###MS: 751
###MSMS: 753
BEGIN IONS
TITLE=Cmpd 37, AutoMSn(658.7897), 12.8 min
RTINSECONDS=768.249
SCANS=MS: 751 MSMS: 753
PEPMASS=658.78969	7430
CHARGE=2+
650.76704	130	
1055.41131	192	
1316.56577	2099	1+
END IONS

###FS:    #m/z: 572.29028 #charge   3
###MaxRes:#m/z:  0.00000 #charge-128
###MS: 751
###MSMS: 754
BEGIN IONS
TITLE=Cmpd 38, AutoMSn(572.2903), 12.8 min
RTINSECONDS=768.75
SCANS=MS: 751 MSMS: 754
PEPMASS=572.29028	6921
CHARGE=3+
386.22433	216	
537.28181	149	
537.61455	171	
695.42131	126	
766.44130	178	
826.36827	151	
END IONS

###FS:    #m/z: 439.52983 #charge   3
###MaxRes:#m/z:  0.00000 #charge-128
###MS: 755
###MSMS: 756
BEGIN IONS
TITLE=Cmpd 39, AutoMSn(439.5298), 12.9 min
RTINSECONDS=771.772
SCANS=MS: 755 MSMS: 756
PEPMASS=439.52983	50543
CHARGE=3+
311.81720	157	
348.16150	413	
348.48932	132	
354.49179	166	
386.14192	231	
405.17757	122	
428.18238	153	
433.53082	325	
433.84773	165	
439.52790	1952	1+
439.86672	759	
440.19441	1124	
445.20313	616	1+
446.55554	337	1+
451.21112	136	
468.22086	122	
512.72178	383	1+
513.23348	169	
519.20404	121	
528.20970	215	
528.72750	176	
535.72874	163	
583.25103	393	1+
592.25965	146	
603.28699	238	
620.30453	586	1+
632.31144	131	
644.29523	120	
670.28925	784	1+
678.90151	337	
679.00835	227	
690.31139	556	1+
707.34553	2441	1+
727.35183	131	
799.33333	742	1+
844.40583	2739	1+
895.41606	366	1+
913.42271	493	1+
931.43575	5149	1+
1042.47128	1810	1+
1060.48169	4643	1+
END IONS

###FS:    #m/z: 658.78821 #charge   2
###MaxRes:#m/z:  0.00000 #charge-128
###MS: 755
###MSMS: 757
BEGIN IONS
TITLE=Cmpd 40, AutoMSn(658.7882), 12.9 min
RTINSECONDS=772.273
SCANS=MS: 755 MSMS: 757
PEPMASS=658.78821	13913
CHARGE=2+
466.22021	133	
691.32495	113	
1055.41362	201	
1316.56744	3274	1+
END IONS

###FS:    #m/z: 439.52932 #charge   3
###MaxRes:#m/z:  0.00000 #charge-128
###MS: 759
###MSMS: 760
BEGIN IONS
TITLE=Cmpd 41, AutoMSn(439.5293), 12.9 min
RTINSECONDS=775.796
SCANS=MS: 759 MSMS: 760
PEPMASS=439.52932	50048
CHARGE=3+
311.48464	200	
348.15568	208	
348.49512	347	
354.84119	252	
377.17389	196	
386.13709	174	
414.19997	182	
423.51133	158	
433.85352	241	
439.53139	1842	1+
439.86498	1585	1+
440.20005	592	
443.68947	187	
446.19843	205	
447.55141	223	
448.71246	216	
451.22235	154	
471.21158	136	
474.18177	145	
504.71899	155	
523.24401	183	
528.22274	215	
536.23177	156	
581.23614	307	1+
583.26064	464	1+
598.29837	138	
603.28325	215	
620.29558	335	1+
642.29673	151	
670.29140	995	1+
678.91349	1256	1+
679.13078	136	
690.32531	925	1+
707.34539	2271	1+
799.33644	700	1+
809.36016	317	1+
844.40797	2269	1+
913.41904	707	1+
931.43853	5289	1+
1024.44124	559	1+
1042.46656	1585	1+
1060.48131	4537	1+
END IONS

###FS:    #m/z: 658.78946 #charge   2
###MaxRes:#m/z:  0.00000 #charge-128
###MS: 759
###MSMS: 761
BEGIN IONS
TITLE=Cmpd 42, AutoMSn(658.7895), 12.9 min
RTINSECONDS=776.297
SCANS=MS: 759 MSMS: 761
PEPMASS=658.78946	12161
CHARGE=2+
466.21601	138	
650.27111	182	
650.81345	130	
690.29750	104	
1055.41520	280	
1056.41541	197	
1316.57388	3003	1+
END IONS

###FS:    #m/z: 575.24566 #charge-128
###MaxRes:#m/z:  0.00000 #charge-128
###MS: 762
###MSMS: 765
BEGIN IONS
TITLE=Cmpd 44, AutoMSn(575.2457), 13.0 min
RTINSECONDS=779.815
SCANS=MS: 762 MSMS: 765
PEPMASS=575.24566	2722

536.22810	165	
635.28508	195	
820.43920	104	
END IONS

###FS:    #m/z: 459.56112 #charge   3
###MaxRes:#m/z:  0.00000 #charge-128
###MS: 766
###MSMS: 767
BEGIN IONS
TITLE=Cmpd 45, AutoMSn(459.5611), 13.0 min
RTINSECONDS=782.838
SCANS=MS: 766 MSMS: 767
PEPMASS=459.56112	5603
CHARGE=3+
473.75123	154	
517.27680	668	1+
553.26660	264	1+
595.28905	145	
603.78339	979	1+
631.32681	184	
759.41061	184	
945.48397	144	
947.50149	105	
1207.54435	739	1+
END IONS

###FS:    #m/z: 575.24562 #charge   2
###MaxRes:#m/z:  0.00000 #charge-128
###MS: 766
###MSMS: 768
BEGIN IONS
TITLE=Cmpd 46, AutoMSn(575.2456), 13.1 min
RTINSECONDS=783.339
SCANS=MS: 766 MSMS: 768
PEPMASS=575.24562	4353
CHARGE=2+
536.23120	181	
635.29876	205	
END IONS

###FS:    #m/z: 459.56264 #charge   3
###MaxRes:#m/z:  0.00000 #charge-128
###MS: 770
###MSMS: 771
BEGIN IONS
TITLE=Cmpd 47, AutoMSn(459.5626), 13.1 min
RTINSECONDS=786.861
SCANS=MS: 770 MSMS: 771
PEPMASS=459.56264	23900
CHARGE=3+
370.69583	117	
372.13916	110	
375.65113	101	
409.66977	150	
420.22079	115	
436.23323	102	
475.22146	135	
498.25007	132	
517.28658	1118	1+
553.25832	444	
553.76901	334	
576.24705	143	
594.80595	110	
603.27664	109	
614.30584	186	
631.31759	618	1+
672.27017	225	1+
690.28765	575	1+
759.41599	205	
799.34893	104	
945.46894	1130	1+
956.72488	106	
1206.56691	6400	1+
1305.63911	708	1+
END IONS

###FS:    #m/z: 688.83784 #charge   2
###MaxRes:#m/z:  0.00000 #charge-128
###MS: 770
###MSMS: 772
BEGIN IONS
TITLE=Cmpd 48, AutoMSn(688.8378), 13.1 min
RTINSECONDS=787.362
SCANS=MS: 770 MSMS: 772
PEPMASS=688.83784	7433
CHARGE=2+
517.28498	154	
603.78209	385	
688.84088	550	
689.35599	251	
780.87686	106	
END IONS

###FS:    #m/z: 459.23226 #charge   3
###MaxRes:#m/z:  0.00000 #charge-128
###MS: 774
###MSMS: 775
BEGIN IONS
TITLE=Cmpd 50, AutoMSn(459.2323), 13.2 min
RTINSECONDS=790.894
SCANS=MS: 774 MSMS: 775
PEPMASS=459.23226	26162
CHARGE=3+
343.18531	103	
347.10989	118	
397.85661	100	
412.19457	117	
422.69724	108	
429.19514	185	
429.87170	140	
448.15178	195	
461.69334	139	
473.25000	248	
517.27526	1200	1+
544.29310	167	
553.25913	822	
553.76654	440	
572.24162	132	
595.27220	209	
631.32348	432	
653.31883	501	1+
653.82591	108	
672.28268	127	
690.29371	259	
759.42006	204	
928.45121	100	
945.47938	926	1+
955.78050	104	
1206.56559	4678	1+
END IONS

###FS:    #m/z: 688.84050 #charge   2
###MaxRes:#m/z:  0.00000 #charge-128
###MS: 774
###MSMS: 776
BEGIN IONS
TITLE=Cmpd 51, AutoMSn(688.8405), 13.2 min
RTINSECONDS=791.396
SCANS=MS: 774 MSMS: 776
PEPMASS=688.84050	6193
CHARGE=2+
517.27868	287	1+
603.78239	125	
680.31846	126	
688.83381	419	
689.33325	193	
END IONS

###FS:    #m/z: 477.90538 #charge   3
###MaxRes:#m/z:  0.00000 #charge-128
###MS: 778
###MSMS: 779
BEGIN IONS
TITLE=Cmpd 53, AutoMSn(477.9054), 13.2 min
RTINSECONDS=794.944
SCANS=MS: 778 MSMS: 779
PEPMASS=477.90538	3641
CHARGE=3+
733.37150	111	
END IONS

###FS:    #m/z: 503.22669 #charge   3
###MaxRes:#m/z:  0.00000 #charge-128
###MS: 778
###MSMS: 780
BEGIN IONS
TITLE=Cmpd 54, AutoMSn(503.2267), 13.3 min
RTINSECONDS=795.445
SCANS=MS: 778 MSMS: 780
PEPMASS=503.22669	3163
CHARGE=3+
416.16576	134	
END IONS

###FS:    #m/z: 500.88724 #charge   3
###MaxRes:#m/z:  0.00000 #charge-128
###MS: 781
###MSMS: 782
BEGIN IONS
TITLE=Cmpd 55, AutoMSn(500.8872), 13.3 min
RTINSECONDS=797.976
SCANS=MS: 781 MSMS: 782
PEPMASS=500.88724	5386
CHARGE=3+
322.66122	101	
372.18692	244	
390.17091	298	1+
403.66689	122	
428.67612	136	
485.20269	148	
514.19665	103	
532.22729	139	
549.24287	823	1+
605.30048	102	
627.28540	161	
646.30117	124	
696.30857	910	1+
856.35235	246	
943.36075	239	1+
END IONS

###FS:    #m/z: 500.88878 #charge   3
###MaxRes:#m/z:  0.00000 #charge-128
###MS: 784
###MSMS: 785
BEGIN IONS
TITLE=Cmpd 56, AutoMSn(500.8888), 13.3 min
RTINSECONDS=800.993
SCANS=MS: 784 MSMS: 785
PEPMASS=500.88878	37677
CHARGE=3+
309.16154	143	
330.13105	242	
337.14414	142	
371.19560	333	
372.18519	792	1+
380.66862	218	
388.16633	170	
389.18890	1597	1+
394.17113	354	1+
395.78077	238	
398.15352	206	
403.15109	396	1+
416.16978	397	1+
420.15576	153	
436.15619	273	1+
459.20388	202	
463.20107	146	
485.22147	357	1+
495.21518	215	
515.19140	313	1+
532.21914	398	
541.23896	184	
549.24391	4126	1+
556.23707	196	
556.74337	279	
558.27321	1169	1+
572.25802	253	
576.20937	180	
627.28511	848	1+
627.74388	237	
636.25483	691	1+
645.30342	412	1+
645.30527	842	
679.27440	157	
696.31076	4837	1+
706.27234	149	
714.31624	147	
723.24748	163	
732.27628	206	
778.36053	911	1+
787.32882	266	1+
805.33432	648	1+
856.34735	1740	1+
943.36984	1753	1+
1272.49203	530	1+
END IONS

###FS:    #m/z: 750.82668 #charge   2
###MaxRes:#m/z:  0.00000 #charge-128
###MS: 784
###MSMS: 786
BEGIN IONS
TITLE=Cmpd 57, AutoMSn(750.8267), 13.4 min
RTINSECONDS=801.494
SCANS=MS: 784 MSMS: 786
PEPMASS=750.82668	11253
CHARGE=2+
372.17319	111	
390.18002	1267	
549.23944	110	
558.28215	100	
636.25012	137	
636.74154	163	
750.81739	553	
751.31470	243	
752.81103	193	
1015.39154	131	
1111.45853	550	
1112.44971	258	
1113.48105	347	
1271.48077	126	
END IONS

###FS:    #m/z: 519.56895 #charge   3
###MaxRes:#m/z:  0.00000 #charge-128
###MS: 784
###MSMS: 787
BEGIN IONS
TITLE=Cmpd 58, AutoMSn(519.5690), 13.4 min
RTINSECONDS=801.995
SCANS=MS: 784 MSMS: 787
PEPMASS=519.56895	2978
CHARGE=3+
878.83656	110	
END IONS

###FS:    #m/z: 500.88840 #charge   3
###MaxRes:#m/z:  0.00000 #charge-128
###MS: 788
###MSMS: 789
BEGIN IONS
TITLE=Cmpd 59, AutoMSn(500.8884), 13.4 min
RTINSECONDS=805.023
SCANS=MS: 788 MSMS: 789
PEPMASS=500.88840	61964
CHARGE=3+
322.65399	287	1+
329.13202	222	
331.67113	300	1+
353.16921	252	1+
358.15502	267	1+
371.19881	306	
372.19102	872	1+
380.17257	401	1+
389.20204	835	
390.18381	1350	1+
395.78918	407	
398.13643	271	1+
404.14377	520	1+
414.18186	366	1+
416.16882	592	1+
423.20288	206	
433.18402	163	
435.17327	316	1+
459.20455	304	
468.14943	166	
477.21085	226	
485.21797	884	1+
494.88702	254	
501.21905	234	1+
514.20887	299	1+
530.27936	252	
532.22431	455	
548.24454	167	
549.24499	5273	1+
554.25169	333	1+
558.27369	1349	1+
560.25583	284	
572.24770	254	
576.20167	200	
610.26556	222	1+
618.28332	242	1+
619.23471	230	1+
627.26870	853	1+
627.73588	164	
638.25330	220	
645.30163	1573	1+
662.28796	177	
663.32905	264	1+
679.28989	527	1+
690.30050	224	1+
696.31111	6743	1+
704.43568	376	
704.59623	185	
705.10965	373	
714.33414	175	
787.31503	739	1+
805.33728	987	1+
817.81757	228	
856.34721	2657	1+
924.41079	448	1+
925.34007	302	1+
943.37966	1712	1+
1014.40024	180	
1111.46650	1083	1+
1271.50598	1078	1+
END IONS

###FS:    #m/z: 750.82783 #charge   2
###MaxRes:#m/z:  0.00000 #charge-128
###MS: 788
###MSMS: 790
BEGIN IONS
TITLE=Cmpd 60, AutoMSn(750.8278), 13.4 min
RTINSECONDS=805.524
SCANS=MS: 788 MSMS: 790
PEPMASS=750.82783	18689
CHARGE=2+
372.16765	290	1+
390.18537	885	1+
392.18491	191	
549.25587	164	
636.24891	275	
856.34863	166	
1111.47094	964	1+
1500.64483	1423	1+
END IONS

###FS:    #m/z: 519.23735 #charge   1
###MaxRes:#m/z:  0.00000 #charge-128
###MS: 788
###MSMS: 791
BEGIN IONS
TITLE=Cmpd 61, AutoMSn(519.2374), 13.4 min
RTINSECONDS=806.024
SCANS=MS: 788 MSMS: 791
PEPMASS=519.23735	4182
CHARGE=1+
485.21216	100	
END IONS

###FS:    #m/z: 750.82636 #charge   2
###MaxRes:#m/z:  0.00000 #charge-128
###MS: 792
###MSMS: 793
BEGIN IONS
TITLE=Cmpd 62, AutoMSn(750.8264), 13.5 min
RTINSECONDS=809.058
SCANS=MS: 792 MSMS: 793
PEPMASS=750.82636	14874
CHARGE=2+
371.19910	105	
389.21674	136	
390.17903	965	1+
395.78245	326	
487.22920	103	
636.24687	104	
636.74722	180	
749.83141	138	
1111.46689	700	1+
1271.50288	136	
1500.65092	959	1+
END IONS

###FS:    #m/z: 531.22705 #charge-128
###MaxRes:#m/z:  0.00000 #charge-128
###MS: 792
###MSMS: 794
BEGIN IONS
TITLE=Cmpd 63, AutoMSn(531.2271), 13.5 min
RTINSECONDS=809.559
SCANS=MS: 792 MSMS: 794
PEPMASS=531.22705	2979

349.18084	115	
573.27326	130	
585.34644	168	
770.35335	109	
END IONS

###FS:    #m/z: 529.76784 #charge   2
###MaxRes:#m/z:  0.00000 #charge-128
###MS: 795
###MSMS: 796
BEGIN IONS
TITLE=Cmpd 64, AutoMSn(529.7678), 13.5 min
RTINSECONDS=812.083
SCANS=MS: 795 MSMS: 796
PEPMASS=529.76784	3759
CHARGE=2+
340.15394	154	
349.18768	106	
585.33316	252	
702.32221	205	
770.34048	138	
END IONS

###FS:    #m/z: 500.56670 #charge   3
###MaxRes:#m/z:  0.00000 #charge-128
###MS: 797
###MSMS: 798
BEGIN IONS
TITLE=Cmpd 65, AutoMSn(500.5667), 13.6 min
RTINSECONDS=814.099
SCANS=MS: 797 MSMS: 798
PEPMASS=500.56670	30287
CHARGE=3+
329.12699	342	
331.65927	183	
339.65330	157	
380.16104	250	
389.19296	221	
390.18291	416	1+
394.16903	140	
403.14974	405	1+
416.16311	202	
459.21444	139	
462.71748	121	
472.20183	187	
477.21942	163	
485.21967	139	
487.22554	134	
517.24347	118	
523.24467	159	
532.23725	400	1+
549.24605	2069	1+
555.26446	747	1+
558.26409	673	1+
576.19087	112	
619.24168	231	1+
627.27143	128	
627.27707	229	1+
638.24852	136	
642.26718	204	
644.30975	335	1+
645.29922	448	1+
668.34904	183	
679.30066	105	
696.31292	2639	1+
705.10500	955	
714.32612	140	
742.34910	490	1+
782.38250	438	1+
805.33172	459	1+
856.35295	457	1+
866.19859	196	
943.39687	483	1+
952.39973	150	
1271.48908	490	1+
1300.53641	1601	1+
1399.59511	466	1+
END IONS

###FS:    #m/z: 529.77009 #charge   2
###MaxRes:#m/z:  0.00000 #charge-128
###MS: 797
###MSMS: 799
BEGIN IONS
TITLE=Cmpd 66, AutoMSn(529.7701), 13.6 min
RTINSECONDS=814.601
SCANS=MS: 797 MSMS: 799
PEPMASS=529.77009	5493
CHARGE=2+
340.16769	108	
361.10901	115	
361.21786	102	
401.26153	117	
437.71416	115	
439.24980	127	
494.21270	109	
585.33191	1473	1+
696.36042	132	
702.31089	167	
714.38118	351	1+
770.34703	128	
874.40612	732	1+
884.25268	429	
927.41822	525	1+
945.44060	456	1+
END IONS

###FS:    #m/z: 508.21963 #charge   3
###MaxRes:#m/z:  0.00000 #charge-128
###MS: 797
###MSMS: 800
BEGIN IONS
TITLE=Cmpd 67, AutoMSn(508.2196), 13.6 min
RTINSECONDS=815.101
SCANS=MS: 797 MSMS: 800
PEPMASS=508.21963	3481
CHARGE=3+
630.30288	112	
END IONS

###FS:    #m/z: 529.77209 #charge   2
###MaxRes:#m/z:  0.00000 #charge-128
###MS: 801
###MSMS: 802
BEGIN IONS
TITLE=Cmpd 68, AutoMSn(529.7721), 13.6 min
RTINSECONDS=818.12
SCANS=MS: 801 MSMS: 802
PEPMASS=529.77209	16073
CHARGE=2+
340.16143	266	
345.16246	145	
360.21973	133	
383.19126	107	
422.20124	123	
437.71771	181	
464.22107	161	
474.19583	114	
568.31514	121	
585.33666	2210	1+
696.36405	363	1+
714.38312	491	1+
874.40386	1053	1+
877.41410	162	
884.24793	740	
945.43577	780	1+
END IONS

###FS:    #m/z: 500.56713 #charge   3
###MaxRes:#m/z:  0.00000 #charge-128
###MS: 801
###MSMS: 803
BEGIN IONS
TITLE=Cmpd 69, AutoMSn(500.5671), 13.6 min
RTINSECONDS=818.621
SCANS=MS: 801 MSMS: 803
PEPMASS=500.56713	19439
CHARGE=3+
329.13483	110	
359.13423	100	
371.19714	116	
389.19696	351	1+
395.78937	368	
403.16904	102	
415.18010	103	
435.58174	100	
441.21586	130	
468.13097	118	
471.71804	113	
532.21316	124	
538.23608	116	
540.25342	125	
548.20696	131	
549.24605	864	1+
555.26067	680	1+
558.27106	405	
627.28474	113	
645.30875	256	
650.77193	578	
651.27755	433	
696.31467	1262	1+
705.11391	100	
782.41137	163	
856.35991	171	
866.19370	196	
866.32184	176	
942.40536	425	1+
END IONS

###FS:    #m/z: 479.70811 #charge   2
###MaxRes:#m/z:  0.00000 #charge-128
###MS: 805
###MSMS: 806
BEGIN IONS
TITLE=Cmpd 71, AutoMSn(479.7081), 13.7 min
RTINSECONDS=822.144
SCANS=MS: 805 MSMS: 806
PEPMASS=479.70811	2766
CHARGE=2+
486.23477	100	
573.26542	141	
END IONS

###FS:    #m/z: 479.70750 #charge   2
###MaxRes:#m/z:  0.00000 #charge-128
###MS: 807
###MSMS: 808
BEGIN IONS
TITLE=Cmpd 72, AutoMSn(479.7075), 13.7 min
RTINSECONDS=824.17
SCANS=MS: 807 MSMS: 808
PEPMASS=479.70750	8759
CHARGE=2+
349.18135	745	
351.66050	165	
386.14476	121	
470.71389	180	
472.24688	100	
486.24667	575	
488.23527	102	
555.27451	126	
573.27357	1047	1+
582.24179	112	
684.31168	186	
702.32293	134	
958.41618	877	1+
END IONS

###FS:    #m/z: 479.90117 #charge   2
###MaxRes:#m/z:  0.00000 #charge-128
###MS: 809
###MSMS: 810
BEGIN IONS
TITLE=Cmpd 73, AutoMSn(479.9012), 13.8 min
RTINSECONDS=826.203
SCANS=MS: 809 MSMS: 810
PEPMASS=479.90117	16617
CHARGE=2+
336.12837	106	
342.65790	256	
349.18292	1060	
351.66755	117	
469.21026	212	
486.24368	773	1+
564.22784	137	
573.26744	1019	1+
582.23807	137	
584.23331	131	
702.31730	1063	1+
940.40257	472	1+
958.40744	2151	1+
END IONS

###FS:    #m/z: 546.26532 #charge   3
###MaxRes:#m/z:  0.00000 #charge-128
###MS: 811
###MSMS: 812
BEGIN IONS
TITLE=Cmpd 74, AutoMSn(546.2653), 13.8 min
RTINSECONDS=828.244
SCANS=MS: 811 MSMS: 812
PEPMASS=546.26532	4763
CHARGE=3+
546.25973	248	
END IONS

###FS:    #m/z: 581.56923 #charge   3
###MaxRes:#m/z:  0.00000 #charge-128
###MS: 811
###MSMS: 813
BEGIN IONS
TITLE=Cmpd 75, AutoMSn(581.5692), 13.8 min
RTINSECONDS=828.745
SCANS=MS: 811 MSMS: 813
PEPMASS=581.56923	3763
CHARGE=3+
456.24343	108	
472.22214	141	
493.20968	338	
499.21844	135	
499.64985	110	
502.53204	102	
506.14600	142	
507.67382	101	
523.20701	143	
540.89627	249	
541.22220	127	
576.24492	162	
606.29773	370	
640.26026	176	
640.75982	114	
700.75550	109	
990.43358	265	1+
1394.53189	651	1+
1495.57439	1006	1+
END IONS

###FS:    #m/z: 485.90782 #charge   3
###MaxRes:#m/z:  0.00000 #charge-128
###MS: 811
###MSMS: 814
BEGIN IONS
TITLE=Cmpd 76, AutoMSn(485.9078), 13.8 min
RTINSECONDS=829.245
SCANS=MS: 811 MSMS: 814
PEPMASS=485.90782	2964
CHARGE=3+
543.25198	143	
615.35496	183	
813.45767	127	
961.41478	319	1+
END IONS

###FS:    #m/z: 546.26436 #charge   3
###MaxRes:#m/z:  0.00000 #charge-128
###MS: 815
###MSMS: 816
BEGIN IONS
TITLE=Cmpd 77, AutoMSn(546.2644), 13.9 min
RTINSECONDS=832.276
SCANS=MS: 815 MSMS: 816
PEPMASS=546.26436	10920
CHARGE=3+
465.22639	119	
506.13213	256	
540.92395	184	
546.26570	170	
702.36079	164	
END IONS

###FS:    #m/z: 581.57069 #charge   3
###MaxRes:#m/z:  0.00000 #charge-128
###MS: 815
###MSMS: 817
BEGIN IONS
TITLE=Cmpd 78, AutoMSn(581.5707), 13.9 min
RTINSECONDS=832.777
SCANS=MS: 815 MSMS: 817
PEPMASS=581.57069	9734
CHARGE=3+
384.60463	102	
417.15904	105	
436.16893	119	
472.22301	115	
493.21223	364	
499.21542	104	
499.89462	127	
523.88621	123	
540.56027	125	
540.88382	306	
541.22416	233	
546.54507	100	
575.73690	119	
606.30012	301	
631.75588	109	
640.25195	353	
640.76327	229	1+
721.33567	148	
793.40368	119	
802.33055	100	
990.44888	109	
1394.53417	1109	1+
1495.58504	1609	1+
END IONS

###FS:    #m/z: 452.57507 #charge   3
###MaxRes:#m/z:  0.00000 #charge-128
###MS: 815
###MSMS: 818
BEGIN IONS
TITLE=Cmpd 79, AutoMSn(452.5751), 13.9 min
RTINSECONDS=833.279
SCANS=MS: 815 MSMS: 818
PEPMASS=452.57507	3411
CHARGE=3+
454.76080	123	
457.27354	116	
END IONS

###FS:    #m/z: 651.61947 #charge   3
###MaxRes:#m/z:  0.00000 #charge-128
###MS: 819
###MSMS: 820
BEGIN IONS
TITLE=Cmpd 80, AutoMSn(651.6195), 13.9 min
RTINSECONDS=836.308
SCANS=MS: 819 MSMS: 820
PEPMASS=651.61947	20813
CHARGE=3+
343.64758	133	
376.17907	104	
419.69330	250	
422.19356	108	
431.19043	706	
438.11836	538	
445.19030	217	
490.25805	483	
494.21449	157	
501.23670	177	
523.73471	344	
524.23194	117	
530.67255	100	
591.31068	910	1+
619.18963	110	
634.20958	160	
747.29347	641	1+
751.33983	409	
761.31090	113	
776.28661	3327	1+
784.79736	120	
785.03320	170	
785.58284	432	
838.37853	1237	1+
841.35541	107	
871.35665	235	1+
889.36936	2369	1+
967.41087	413	1+
1047.42675	103	
1064.47157	6161	1+
END IONS

###FS:    #m/z: 546.26691 #charge   3
###MaxRes:#m/z:  0.00000 #charge-128
###MS: 819
###MSMS: 821
BEGIN IONS
TITLE=Cmpd 81, AutoMSn(546.2669), 13.9 min
RTINSECONDS=836.809
SCANS=MS: 819 MSMS: 821
PEPMASS=546.26691	10557
CHARGE=3+
465.22367	144	
498.67416	139	
502.19575	107	
506.12917	109	
END IONS

###FS:    #m/z: 581.56669 #charge   3
###MaxRes:#m/z:  0.00000 #charge-128
###MS: 819
###MSMS: 822
BEGIN IONS
TITLE=Cmpd 82, AutoMSn(581.5667), 14.0 min
RTINSECONDS=837.31
SCANS=MS: 819 MSMS: 822
PEPMASS=581.56669	8324
CHARGE=3+
346.12885	172	
472.22250	108	
493.21385	241	
499.53773	102	
540.54762	247	
575.74042	226	
586.39766	294	
606.29825	254	
640.75194	171	
697.76333	179	
698.26381	141	
792.34568	102	
1495.58144	1068	1+
END IONS

###FS:    #m/z: 651.62000 #charge   3
###MaxRes:#m/z:  0.00000 #charge-128
###MS: 823
###MSMS: 824
BEGIN IONS
TITLE=Cmpd 83, AutoMSn(651.6200), 14.0 min
RTINSECONDS=840.34
SCANS=MS: 823 MSMS: 824
PEPMASS=651.62000	33440
CHARGE=3+
314.14578	103	
445.19659	281	
456.17258	122	
478.23010	109	
490.26348	641	1+
507.12167	115	
544.23200	140	
570.23790	134	
589.26809	151	
591.31197	1286	1+
601.74348	141	
616.21861	116	
619.19287	154	
634.21401	311	
661.24967	171	
667.28772	100	
685.29129	294	1+
690.23484	133	
747.30815	301	
751.33975	668	1+
767.44870	209	
776.28874	4579	1+
785.59107	459	
818.33412	158	
838.37126	2326	1+
861.37669	796	1+
861.39470	183	
871.37325	147	
889.37396	3580	1+
949.40093	176	
967.41261	759	1+
1046.46178	1140	1+
1064.47688	7310	1+
1076.29083	584	
END IONS

###FS:    #m/z: 636.25564 #charge   2
###MaxRes:#m/z:  0.00000 #charge-128
###MS: 823
###MSMS: 826
BEGIN IONS
TITLE=Cmpd 84, AutoMSn(636.2556), 14.0 min
RTINSECONDS=841.342
SCANS=MS: 823 MSMS: 826
PEPMASS=636.25564	5266
CHARGE=2+
329.12809	342	
371.20641	104	
389.22166	101	
416.15401	332	
549.24303	283	
556.24215	337	
572.20786	100	
627.23682	229	
627.75395	108	
696.30091	300	1+
856.35231	268	1+
943.36765	342	
1014.40405	191	
1016.41337	126	
1017.39705	108	
1111.43919	104	
1271.50479	880	1+
END IONS

###FS:    #m/z: 636.25470 #charge   2
###MaxRes:#m/z:  0.00000 #charge-128
###MS: 827
###MSMS: 828
BEGIN IONS
TITLE=Cmpd 85, AutoMSn(636.2547), 14.1 min
RTINSECONDS=844.368
SCANS=MS: 827 MSMS: 828
PEPMASS=636.25470	21400
CHARGE=2+
312.10161	105	
329.12924	599	
372.18053	161	
389.25360	128	
398.14221	346	1+
416.15864	394	
428.68089	126	
450.22990	107	
485.18617	119	
532.21596	110	
549.23905	737	1+
558.16719	114	
564.20877	103	
576.19191	176	
597.20427	102	
615.21723	103	
696.30735	359	1+
723.26450	229	
740.27734	110	
820.37663	101	
856.33315	614	1+
943.37798	960	1+
1014.42451	268	
1015.41570	211	
1017.37830	115	
1111.46312	812	1+
1253.48583	683	1+
1271.49765	1784	1+
END IONS

###FS:    #m/z: 651.62161 #charge   3
###MaxRes:#m/z:  0.00000 #charge-128
###MS: 827
###MSMS: 829
BEGIN IONS
TITLE=Cmpd 86, AutoMSn(651.6216), 14.1 min
RTINSECONDS=844.869
SCANS=MS: 827 MSMS: 829
PEPMASS=651.62161	27635
CHARGE=3+
419.68832	232	
422.68234	113	
445.19233	436	1+
490.26033	269	1+
501.22038	150	
515.22099	123	
558.23570	122	
589.78018	107	
591.31156	547	
592.74677	107	
634.22174	114	
648.24770	269	1+
747.28823	337	1+
751.34374	490	1+
776.28345	2647	1+
785.03487	160	
785.57668	792	
838.38363	980	1+
861.37088	111	
861.39413	326	1+
889.37047	2091	1+
967.42332	532	1+
1046.45935	162	
1046.46237	469	1+
1064.47074	5048	1+
1076.28504	232	
END IONS

###FS:    #m/z: 636.25437 #charge   2
###MaxRes:#m/z:  0.00000 #charge-128
###MS: 831
###MSMS: 832
BEGIN IONS
TITLE=Cmpd 87, AutoMSn(636.2544), 14.1 min
RTINSECONDS=848.412
SCANS=MS: 831 MSMS: 832
PEPMASS=636.25437	34536
CHARGE=2+
329.12734	571	
371.20991	129	
372.18264	294	1+
389.21643	138	
398.14324	271	1+
416.15391	260	
463.69434	100	
467.17087	102	
487.14222	102	
515.19450	163	
549.24583	970	1+
558.18517	158	
576.18931	278	
679.26997	107	
695.26195	133	
696.30985	518	1+
723.26194	170	
856.34250	844	1+
883.31369	153	
943.37983	1458	1+
1014.41649	971	1+
1111.46675	1183	1+
1253.48615	840	1+
1271.50538	2812	1+
END IONS

###FS:    #m/z: 727.82050 #charge   2
###MaxRes:#m/z:  0.00000 #charge-128
###MS: 831
###MSMS: 834
BEGIN IONS
TITLE=Cmpd 88, AutoMSn(727.8205), 14.2 min
RTINSECONDS=849.414
SCANS=MS: 831 MSMS: 834
PEPMASS=727.82050	14790
CHARGE=2+
327.12780	433	
345.14249	198	
362.11529	230	
424.15861	175	
444.18321	486	1+
459.12656	169	
462.19830	531	1+
472.18676	409	1+
476.15421	178	
490.18746	1109	1+
508.19579	470	1+
508.56375	164	
517.68211	411	1+
518.18088	163	
526.69313	628	
527.18926	256	
540.58646	396	
540.92092	217	
563.18980	477	1+
568.74345	262	1+
577.23115	495	1+
583.23230	307	
592.22631	182	
595.23772	408	
632.78220	526	
633.28169	556	
688.30317	372	1+
688.81380	175	
691.26730	252	
708.27888	344	1+
722.85643	184	
802.36874	168	
866.91947	301	
867.41861	272	
869.30015	305	1+
874.32613	237	1+
892.34005	321	1+
1034.37199	157	
1053.36496	238	
1070.38356	1224	1+
1147.46558	411	1+
1177.52481	593	1+
1392.61800	1756	1+
END IONS

###FS:    #m/z: 727.33821 #charge   3
###MaxRes:#m/z:  0.00000 #charge-128
###MS: 835
###MSMS: 836
BEGIN IONS
TITLE=Cmpd 89, AutoMSn(727.3382), 14.2 min
RTINSECONDS=852.447
SCANS=MS: 835 MSMS: 836
PEPMASS=727.33821	24065
CHARGE=3+
327.13175	304	
355.14253	317	
444.17759	662	1+
462.19786	445	1+
476.15247	222	
490.19799	639	
501.88686	153	
507.57204	325	
508.19389	375	1+
513.19080	296	1+
517.69372	277	
518.18011	390	1+
521.68815	185	
540.59208	216	
540.92449	223	
544.19580	351	1+
563.18751	275	
569.73201	248	
577.22773	484	1+
583.22989	570	1+
592.23072	204	
595.24227	181	
624.25564	197	
691.26964	193	
697.59581	216	1+
705.64904	282	
705.75705	210	
726.29424	233	
743.33049	219	
777.27430	263	1+
866.92093	256	
867.41112	181	
1016.34995	577	1+
1034.35362	167	
1052.37237	1289	1+
1070.39384	1169	1+
1072.39652	170	
1089.42409	457	1+
1147.44761	516	1+
1166.43645	172	
1177.52530	490	1+
1264.56227	1474	1+
1375.60217	481	1+
1392.63182	1410	1+
1502.64356	1221	1+
1520.67886	2446	1+
1619.74268	2381	1+
END IONS

###FS:    #m/z: 701.56164 #charge   2
###MaxRes:#m/z:  0.00000 #charge-128
###MS: 835
###MSMS: 837
BEGIN IONS
TITLE=Cmpd 90, AutoMSn(701.5616), 14.2 min
RTINSECONDS=852.948
SCANS=MS: 835 MSMS: 837
PEPMASS=701.56164	17072
CHARGE=2+
633.30681	114	
END IONS

###FS:    #m/z: 586.39315 #charge   1
###MaxRes:#m/z:  0.00000 #charge-128
###MS: 835
###MSMS: 838
BEGIN IONS
TITLE=Cmpd 91, AutoMSn(586.3932), 14.2 min
RTINSECONDS=853.449
SCANS=MS: 835 MSMS: 838
PEPMASS=586.39315	17900
CHARGE=1+
374.24551	569	1+
487.32297	438	1+
586.39527	837	1+
END IONS

###FS:    #m/z: 669.27889 #charge   3
###MaxRes:#m/z:  0.00000 #charge-128
###MS: 839
###MSMS: 840
BEGIN IONS
TITLE=Cmpd 92, AutoMSn(669.2789), 14.3 min
RTINSECONDS=856.471
SCANS=MS: 839 MSMS: 840
PEPMASS=669.27889	23472
CHARGE=3+
335.15353	161	
341.21689	131	
463.20040	175	
532.74394	104	
538.70886	112	
539.22503	167	
591.90266	172	
597.89925	3102	1+
598.23699	1622	1+
598.56867	1356	
606.74118	306	
631.92125	141	
632.24966	170	
711.75864	105	
716.26525	131	
760.29504	179	
849.33129	100	
897.84311	203	
920.33446	294	1+
1076.44297	115	
1791.68452	1137	1+
END IONS

###FS:    #m/z: 616.80485 #charge   2
###MaxRes:#m/z:  0.00000 #charge-128
###MS: 839
###MSMS: 841
BEGIN IONS
TITLE=Cmpd 93, AutoMSn(616.8049), 14.3 min
RTINSECONDS=856.973
SCANS=MS: 839 MSMS: 841
PEPMASS=616.80485	13626
CHARGE=2+
354.15535	111	
394.15652	133	
412.16311	213	
428.22297	133	
438.21388	103	
469.17533	425	
572.27877	270	1+
576.30717	342	1+
582.27437	206	
600.27932	243	
607.79916	176	
617.31407	156	
617.81058	115	
633.33624	1845	1+
746.41039	393	1+
803.43425	715	1+
860.45256	684	1+
917.47415	353	
974.49062	191	
976.53694	417	1+
END IONS

###FS:    #m/z: 727.81697 #charge   2
###MaxRes:#m/z:  0.00000 #charge-128
###MS: 839
###MSMS: 842
BEGIN IONS
TITLE=Cmpd 94, AutoMSn(727.8170), 14.3 min
RTINSECONDS=857.474
SCANS=MS: 839 MSMS: 842
PEPMASS=727.81697	17736
CHARGE=2+
362.10871	231	
363.65070	135	
405.15004	120	
444.18361	251	1+
462.19126	159	
472.21293	128	
490.20268	122	
491.18310	229	1+
508.19904	174	
518.17368	117	
526.69281	139	
535.69092	126	
536.19147	133	
577.21865	190	
583.73802	154	
589.77214	143	
595.22807	151	
632.78370	429	
633.28151	410	1+
673.26182	125	
688.79553	137	
691.26130	388	1+
696.81097	380	
697.30723	214	
743.80688	142	
752.83999	148	
802.36749	184	
867.40064	155	
1052.39447	141	
END IONS

###FS:    #m/z: 669.27753 #charge   3
###MaxRes:#m/z:  0.00000 #charge-128
###MS: 843
###MSMS: 844
BEGIN IONS
TITLE=Cmpd 95, AutoMSn(669.2775), 14.3 min
RTINSECONDS=860.496
SCANS=MS: 843 MSMS: 844
PEPMASS=669.27753	26128
CHARGE=3+
460.67280	200	
463.20922	117	
533.23841	111	
539.21607	120	
597.24333	121	
597.90138	2634	1+
598.23080	2034	1+
598.56506	1699	1+
606.74722	510	
631.58497	151	
631.89460	107	
712.25696	118	
716.28646	108	
767.45137	128	
848.30021	118	
848.81015	104	
1076.42198	121	
1791.68476	1476	1+
END IONS

###FS:    #m/z: 616.80429 #charge   2
###MaxRes:#m/z:  0.00000 #charge-128
###MS: 843
###MSMS: 845
BEGIN IONS
TITLE=Cmpd 96, AutoMSn(616.8043), 14.3 min
RTINSECONDS=860.997
SCANS=MS: 843 MSMS: 845
PEPMASS=616.80429	20390
CHARGE=2+
343.14497	109	
346.17396	106	
355.13319	103	
412.16157	301	
428.23517	106	
430.17005	165	
438.20738	202	
469.17828	155	
489.28085	595	1+
513.22190	140	
516.27077	105	
544.77514	122	
572.27362	124	
576.31435	472	1+
582.27337	222	
590.32719	104	
600.27590	203	
616.81067	107	
617.30380	246	
633.33261	2648	1+
746.40710	533	1+
803.43500	624	1+
860.45765	649	1+
917.49392	412	1+
974.48302	247	
1031.51017	100	
1088.51726	113	
1214.59886	357	1+
END IONS

###FS:    #m/z: 425.17803 #charge   2
###MaxRes:#m/z:  0.00000 #charge-128
###MS: 843
###MSMS: 846
BEGIN IONS
TITLE=Cmpd 97, AutoMSn(425.1780), 14.4 min
RTINSECONDS=861.498
SCANS=MS: 843 MSMS: 846
PEPMASS=425.17803	7658
CHARGE=2+
375.19337	100	
383.23670	135	
400.20478	142	
546.30657	190	
END IONS

###FS:    #m/z: 669.27784 #charge   3
###MaxRes:#m/z:  0.00000 #charge-128
###MS: 847
###MSMS: 848
BEGIN IONS
TITLE=Cmpd 98, AutoMSn(669.2778), 14.4 min
RTINSECONDS=864.519
SCANS=MS: 847 MSMS: 848
PEPMASS=669.27784	19649
CHARGE=3+
463.20541	153	
597.90649	1136	1+
598.22981	635	1+
598.56585	622	
606.73431	134	
667.33907	114	
1791.67750	710	1+
END IONS

###FS:    #m/z: 616.80467 #charge   2
###MaxRes:#m/z:  0.00000 #charge-128
###MS: 847
###MSMS: 849
BEGIN IONS
TITLE=Cmpd 99, AutoMSn(616.8047), 14.4 min
RTINSECONDS=865.021
SCANS=MS: 847 MSMS: 849
PEPMASS=616.80467	16067
CHARGE=2+
355.13822	173	
412.15537	120	
441.19283	103	
469.17584	132	
487.18429	209	
489.27571	238	
600.28860	128	
608.30584	188	
616.80631	373	1+
633.33129	1530	1+
746.41949	517	1+
803.43892	255	1+
860.46114	261	1+
917.48316	372	1+
974.49909	162	
END IONS

###FS:    #m/z: 425.17724 #charge   2
###MaxRes:#m/z:  0.00000 #charge-128
###MS: 847
###MSMS: 850
BEGIN IONS
TITLE=Cmpd 100, AutoMSn(425.1772), 14.4 min
RTINSECONDS=865.522
SCANS=MS: 847 MSMS: 850
PEPMASS=425.17724	9180
CHARGE=2+
400.19540	110	
425.17676	118	
546.30044	198	
END IONS

###FS:    #m/z: 685.29650 #charge   3
###MaxRes:#m/z:  0.00000 #charge-128
###MS: 853
###MSMS: 854
BEGIN IONS
TITLE=Cmpd 102, AutoMSn(685.2965), 14.5 min
RTINSECONDS=870.557
SCANS=MS: 853 MSMS: 854
PEPMASS=685.29650	2316
CHARGE=3+
463.21860	147	
898.28282	139	
END IONS

###FS:    #m/z: 685.29998 #charge   3
###MaxRes:#m/z:  0.00000 #charge-128
###MS: 855
###MSMS: 856
BEGIN IONS
TITLE=Cmpd 103, AutoMSn(685.3000), 14.5 min
RTINSECONDS=872.572
SCANS=MS: 855 MSMS: 856
PEPMASS=685.29998	9301
CHARGE=3+
420.22355	112	
429.21507	107	
449.65884	179	
463.20720	222	
493.73550	173	
498.30203	171	
522.24324	206	
522.75101	103	
529.17144	103	
564.79762	256	
565.30921	107	
578.23942	264	
578.79008	121	
738.26983	544	1+
747.31195	305	
898.29618	1194	1+
986.46743	106	
1011.36744	105	
1043.49038	116	
1068.42197	164	
1197.46575	118	
END IONS

###FS:    #m/z: 685.29776 #charge   3
###MaxRes:#m/z:  0.00000 #charge-128
###MS: 858
###MSMS: 859
BEGIN IONS
TITLE=Cmpd 104, AutoMSn(685.2978), 14.6 min
RTINSECONDS=875.591
SCANS=MS: 858 MSMS: 859
PEPMASS=685.29776	17674
CHARGE=3+
335.14463	139	
385.19655	117	
394.19256	139	
450.65634	143	
463.22252	157	
479.73621	132	
494.23534	112	
498.30164	133	
506.18915	304	1+
522.23929	312	
522.75336	149	
534.71930	126	
578.24227	462	1+
599.22051	113	
626.36838	322	1+
679.95700	112	
685.29184	191	
685.61899	167	
685.95333	171	
688.99310	136	
694.35516	413	
714.76098	132	
738.26581	1392	1+
747.31006	205	
786.40349	168	
857.43173	147	
898.29524	3047	1+
986.45870	353	1+
1043.49333	214	
1068.40406	348	
1128.58703	476	1+
1168.92582	129	
END IONS

###FS:    #m/z: 589.30032 #charge   2
###MaxRes:#m/z:  0.00000 #charge-128
###MS: 862
###MSMS: 863
BEGIN IONS
TITLE=Cmpd 107, AutoMSn(589.3003), 14.7 min
RTINSECONDS=879.624
SCANS=MS: 862 MSMS: 863
PEPMASS=589.30032	16500
CHARGE=2+
381.68478	103	
390.70957	129	
420.15884	107	
447.72580	119	
479.21935	195	
496.74984	168	
521.27367	208	
580.78681	101	
586.38943	227	
608.30245	521	1+
615.34019	111	
679.34407	436	1+
717.38983	183	
780.38745	316	1+
813.44778	555	1+
860.45836	102	
877.44471	2830	1+
887.38047	169	
973.46877	452	1+
991.49035	458	1+
END IONS

###FS:    #m/z: 608.61791 #charge   3
###MaxRes:#m/z:  0.00000 #charge-128
###MS: 862
###MSMS: 864
BEGIN IONS
TITLE=Cmpd 108, AutoMSn(608.6179), 14.7 min
RTINSECONDS=880.125
SCANS=MS: 862 MSMS: 864
PEPMASS=608.61791	6735
CHARGE=3+
432.20121	330	
540.76736	114	
595.26323	202	
601.93979	101	
608.61552	217	
608.95254	174	
667.30650	123	
855.82965	100	
865.38653	142	
1037.49827	189	
1038.52032	151	
1110.56082	2974	1+
END IONS

###FS:    #m/z: 555.78573 #charge   2
###MaxRes:#m/z:  0.00000 #charge-128
###MS: 862
###MSMS: 865
BEGIN IONS
TITLE=Cmpd 109, AutoMSn(555.7857), 14.7 min
RTINSECONDS=880.626
SCANS=MS: 862 MSMS: 865
PEPMASS=555.78573	6784
CHARGE=2+
56.09310	128	
END IONS

###FS:    #m/z: 589.30020 #charge   2
###MaxRes:#m/z:  0.00000 #charge-128
###MS: 866
###MSMS: 867
BEGIN IONS
TITLE=Cmpd 110, AutoMSn(589.3002), 14.7 min
RTINSECONDS=883.664
SCANS=MS: 866 MSMS: 867
PEPMASS=589.30020	24607
CHARGE=2+
395.15723	123	
457.26565	103	
458.22151	212	
479.21971	176	
517.28552	179	
558.58327	101	
586.35221	103	
608.29818	423	1+
615.34761	221	
679.33888	750	1+
688.99649	156	
716.39623	145	
731.33059	151	
762.37488	106	
780.39480	571	1+
790.37297	113	
813.44744	499	1+
877.44517	3685	1+
887.26258	168	
973.47579	274	1+
991.49477	928	1+
END IONS

###FS:    #m/z: 608.61639 #charge   3
###MaxRes:#m/z:  0.00000 #charge-128
###MS: 866
###MSMS: 868
BEGIN IONS
TITLE=Cmpd 111, AutoMSn(608.6164), 14.7 min
RTINSECONDS=884.165
SCANS=MS: 866 MSMS: 868
PEPMASS=608.61639	6186
CHARGE=3+
432.20815	235	
596.26560	151	
609.30413	106	
666.29919	113	
774.34817	128	
774.84388	153	
895.37791	152	
1037.51722	209	
1110.56551	1562	1+
END IONS

###FS:    #m/z: 589.30027 #charge   2
###MaxRes:#m/z:  0.00000 #charge-128
###MS: 870
###MSMS: 871
BEGIN IONS
TITLE=Cmpd 113, AutoMSn(589.3003), 14.8 min
RTINSECONDS=887.697
SCANS=MS: 870 MSMS: 871
PEPMASS=589.30027	20361
CHARGE=2+
439.22993	498	
479.22465	190	
487.74519	262	
496.25216	247	
517.26833	112	
521.27237	229	1+
544.31829	117	
586.39211	185	
591.26755	198	
608.30189	513	1+
615.34157	120	
674.33785	103	
679.34751	520	1+
780.38406	433	
813.45066	585	1+
877.44425	1382	1+
887.27383	500	
991.50186	183	
993.49064	101	
END IONS

###FS:    #m/z: 585.93933 #charge   3
###MaxRes:#m/z:  0.00000 #charge-128
###MS: 870
###MSMS: 873
BEGIN IONS
TITLE=Cmpd 115, AutoMSn(585.9393), 14.8 min
RTINSECONDS=888.698
SCANS=MS: 870 MSMS: 873
PEPMASS=585.93933	5103
CHARGE=3+
381.19942	104	
479.23261	238	
585.38045	417	1+
585.93783	139	
586.27289	207	
589.30153	178	
608.31116	115	
679.33874	250	
813.43130	117	
877.44639	1845	1+
887.27077	387	
973.47521	304	1+
991.49546	1163	1+
END IONS

###FS:    #m/z: 403.70398 #charge   2
###MaxRes:#m/z:  0.00000 #charge-128
###MS: 874
###MSMS: 875
BEGIN IONS
TITLE=Cmpd 116, AutoMSn(403.7040), 14.9 min
RTINSECONDS=891.727
SCANS=MS: 874 MSMS: 875
PEPMASS=403.70398	11194
CHARGE=2+
341.15034	119	
352.16484	143	
369.19001	347	
372.13543	134	
386.21281	885	1+
421.18311	104	
426.21826	115	
454.19479	103	
487.19372	101	
511.19721	322	1+
529.22057	628	1+
546.24554	2901	1+
659.32011	389	1+
END IONS

###FS:    #m/z: 795.32589 #charge   3
###MaxRes:#m/z:  0.00000 #charge-128
###MS: 874
###MSMS: 876
BEGIN IONS
TITLE=Cmpd 117, AutoMSn(795.3259), 14.9 min
RTINSECONDS=892.228
SCANS=MS: 874 MSMS: 876
PEPMASS=795.32589	4400
CHARGE=3+
574.27491	249	
661.29589	247	
718.31361	474	1+
END IONS

###FS:    #m/z: 546.24625 #charge   1
###MaxRes:#m/z:  0.00000 #charge-128
###MS: 874
###MSMS: 877
BEGIN IONS
TITLE=Cmpd 118, AutoMSn(546.2463), 14.9 min
RTINSECONDS=892.73
SCANS=MS: 874 MSMS: 877
PEPMASS=546.24625	4325
CHARGE=1+
458.25207	105	
END IONS

###FS:    #m/z: 403.70352 #charge   2
###MaxRes:#m/z:  0.00000 #charge-128
###MS: 878
###MSMS: 879
BEGIN IONS
TITLE=Cmpd 119, AutoMSn(403.7035), 14.9 min
RTINSECONDS=895.76
SCANS=MS: 878 MSMS: 879
PEPMASS=403.70352	14247
CHARGE=2+
326.17137	104	
352.15591	167	
369.18237	453	
372.14096	127	
384.19135	102	
386.21523	1271	1+
512.19063	238	
529.21677	378	
546.24721	2746	1+
659.33012	533	1+
END IONS

###FS:    #m/z: 546.24593 #charge   1
###MaxRes:#m/z:  0.00000 #charge-128
###MS: 878
###MSMS: 880
BEGIN IONS
TITLE=Cmpd 120, AutoMSn(546.2459), 14.9 min
RTINSECONDS=896.26
SCANS=MS: 878 MSMS: 880
PEPMASS=546.24593	5218
CHARGE=1+
424.20519	151	
END IONS

###FS:    #m/z: 604.90996 #charge   3
###MaxRes:#m/z:  0.00000 #charge-128
###MS: 882
###MSMS: 883
BEGIN IONS
TITLE=Cmpd 122, AutoMSn(604.9100), 15.0 min
RTINSECONDS=899.8
SCANS=MS: 882 MSMS: 883
PEPMASS=604.90996	2710
CHARGE=3+
463.20059	127	
484.21058	112	
508.21825	109	
528.18029	172	
535.82098	220	
578.24395	126	
678.39645	100	
738.28250	118	
747.31175	164	
END IONS

###FS:    #m/z: 893.37340 #charge   3
###MaxRes:#m/z:  0.00000 #charge-128
###MS: 886
###MSMS: 887
BEGIN IONS
TITLE=Cmpd 125, AutoMSn(893.3734), 15.1 min
RTINSECONDS=903.839
SCANS=MS: 886 MSMS: 887
PEPMASS=893.37340	11467
CHARGE=3+
327.13137	158	
345.14179	386	
431.66346	112	
444.16937	379	1+
462.18822	490	1+
472.17661	447	1+
490.18987	854	1+
504.30432	168	
508.20090	382	
518.20855	285	
559.21619	115	
577.22082	541	1+
582.23551	213	
582.73142	132	
595.23183	153	
638.29113	127	
646.28397	179	
646.76938	219	
676.27720	114	
696.31153	128	
701.31541	262	1+
846.71725	112	
852.29465	112	
853.00013	214	
858.36878	489	1+
858.70149	565	
859.03779	318	
948.38315	114	
1035.40089	212	
1036.42318	177	
1282.51296	109	
1292.53689	129	
END IONS

###FS:    #m/z: 604.90628 #charge   3
###MaxRes:#m/z:  0.00000 #charge-128
###MS: 886
###MSMS: 888
BEGIN IONS
TITLE=Cmpd 126, AutoMSn(604.9063), 15.1 min
RTINSECONDS=904.34
SCANS=MS: 886 MSMS: 888
PEPMASS=604.90628	6780
CHARGE=3+
333.19255	118	
386.21194	129	
393.14597	103	
463.21203	152	
545.21096	284	1+
578.23282	193	
616.24719	114	
727.28344	109	
738.27176	798	1+
747.31667	228	
748.41192	152	
785.29016	104	
802.31772	415	1+
898.29733	1406	1+
END IONS

###FS:    #m/z: 600.96432 #charge   3
###MaxRes:#m/z:  0.00000 #charge-128
###MS: 886
###MSMS: 889
BEGIN IONS
TITLE=Cmpd 127, AutoMSn(600.9643), 15.1 min
RTINSECONDS=904.841
SCANS=MS: 886 MSMS: 889
PEPMASS=600.96432	2728
CHARGE=3+
386.20686	474	1+
453.12642	112	
463.20510	368	1+
497.22873	154	
510.28026	364	
578.22309	194	
706.41734	131	
738.25851	187	
826.35540	103	
END IONS

###FS:    #m/z: 893.37263 #charge   3
###MaxRes:#m/z:  0.00000 #charge-128
###MS: 890
###MSMS: 891
BEGIN IONS
TITLE=Cmpd 128, AutoMSn(893.3726), 15.1 min
RTINSECONDS=907.872
SCANS=MS: 890 MSMS: 891
PEPMASS=893.37263	74347
CHARGE=3+
327.13128	1583	1+
345.13839	1168	1+
444.18763	244	
445.17799	756	1+
458.23551	308	
462.19569	1420	1+
472.18553	603	
474.69704	459	1+
480.20802	714	1+
490.19163	3234	1+
508.20379	1502	1+
516.69379	314	
535.70240	283	
559.21870	250	
563.18775	280	
573.24405	876	1+
577.22246	1216	1+
591.22981	319	1+
595.23304	507	
633.25303	226	
637.27048	397	
674.25507	312	
688.30940	247	1+
691.26337	766	1+
701.31865	421	
709.28845	459	1+
733.26717	346	1+
743.33762	203	1+
743.64713	281	
752.84933	311	
767.44765	339	
775.33483	397	
841.01555	256	
841.34906	263	
846.69716	675	1+
847.01749	685	1+
847.34327	454	1+
851.29314	239	
852.35452	1197	1+
852.68938	1102	1+
853.01629	1178	1+
858.36007	3378	1+
858.69417	3236	1+
859.03108	2488	1+
861.35245	1280	1+
869.29597	274	
903.40108	295	1+
907.31769	267	
924.38034	215	
948.38435	900	1+
981.91242	240	
1025.43248	299	
1035.40687	2733	1+
1052.37544	670	1+
1115.47647	258	
1146.44052	1286	1+
1163.46391	4364	1+
1183.46332	905	1+
1264.51219	447	1+
1274.52018	926	1+
1282.53504	1562	1+
1291.54129	3937	1+
1390.60068	1750	1+
1521.65095	345	1+
1538.65585	491	1+
1590.72901	623	1+
1625.71222	548	1+
1704.74597	1282	1+
1864.77866	945	1+
1978.83921	1116	1+
2065.86864	2320	1+
2329.92170	787	1+
END IONS

###FS:    #m/z: 670.53436 #charge   1
###MaxRes:#m/z:  0.00000 #charge-128
###MS: 890
###MSMS: 892
BEGIN IONS
TITLE=Cmpd 129, AutoMSn(670.5344), 15.1 min
RTINSECONDS=908.373
SCANS=MS: 890 MSMS: 892
PEPMASS=670.53436	12987
CHARGE=1+
327.13128	488	
345.12821	199	
355.15082	467	1+
363.65627	181	
372.14451	137	
428.15158	130	
435.16339	202	
438.15620	148	
443.22740	151	
444.17916	638	1+
447.16218	160	
458.21924	240	
462.19959	616	1+
472.18410	308	
474.69226	287	
476.15649	202	
490.18784	630	1+
508.19283	571	1+
509.69311	218	
517.67254	153	
518.19134	658	1+
522.21306	142	
546.16058	202	
548.21637	261	1+
557.20185	148	
559.21242	324	1+
563.19349	595	1+
577.22204	326	1+
582.23737	348	
582.73181	185	
595.23618	186	
628.74566	197	
629.23784	135	
631.26775	261	1+
646.27174	875	
646.78093	237	
END IONS

###FS:    #m/z: 644.27704 #charge   3
###MaxRes:#m/z:  0.00000 #charge-128
###MS: 890
###MSMS: 893
BEGIN IONS
TITLE=Cmpd 130, AutoMSn(644.2770), 15.1 min
RTINSECONDS=908.875
SCANS=MS: 890 MSMS: 893
PEPMASS=644.27704	11483
CHARGE=3+
591.27183	114	
643.41462	1273	1+
END IONS

###FS:    #m/z: 893.37243 #charge   3
###MaxRes:#m/z:  0.00000 #charge-128
###MS: 894
###MSMS: 895
BEGIN IONS
TITLE=Cmpd 131, AutoMSn(893.3724), 15.2 min
RTINSECONDS=911.9
SCANS=MS: 894 MSMS: 895
PEPMASS=893.37243	99897
CHARGE=3+
327.13002	1312	1+
345.13950	1128	1+
431.19440	248	
444.18726	245	
445.17058	702	1+
458.24163	364	
462.19535	1552	1+
472.17982	849	1+
480.20836	617	1+
490.19255	3037	1+
508.20392	1585	1+
509.69325	251	
517.70568	425	1+
535.70552	294	1+
556.21631	351	1+
559.21540	529	1+
573.25827	511	
577.22773	1114	1+
582.25228	452	
582.75150	228	
592.24376	533	
595.23073	477	1+
633.76291	316	
637.25619	251	
658.25947	292	1+
673.25125	520	1+
676.27296	206	
687.29317	436	1+
691.28180	459	1+
695.80868	430	
701.32797	826	1+
709.28467	200	
758.29881	262	
761.30257	349	1+
767.45032	646	
769.83636	295	
777.31924	285	1+
777.66207	432	
778.00683	248	
820.27902	200	
846.36390	456	1+
846.67592	636	1+
847.02410	614	
851.33658	993	1+
852.69153	1353	1+
853.02665	790	
858.36295	3116	1+
858.69832	3138	1+
859.02928	2837	1+
861.35883	1042	1+
869.31477	333	1+
907.32307	389	
932.91046	409	
933.39867	465	1+
948.38352	1235	1+
948.38720	687	1+
983.35883	279	1+
1035.40903	2826	1+
1070.37934	202	
1146.45899	1468	1+
1163.45280	1628	1+
1165.46813	798	1+
1264.51630	1037	1+
1274.50929	1306	1+
1282.54576	1511	1+
1291.53285	278	
1291.54383	3827	1+
1391.59290	889	1+
1504.67155	507	1+
1590.73486	695	1+
1705.72114	1304	1+
1978.83771	1260	1+
2047.85177	819	1+
2065.86726	1823	1+
2228.93670	622	1+
2329.92718	690	1+
END IONS

###FS:    #m/z: 670.28273 #charge   2
###MaxRes:#m/z:  0.00000 #charge-128
###MS: 894
###MSMS: 896
BEGIN IONS
TITLE=Cmpd 132, AutoMSn(670.2827), 15.2 min
RTINSECONDS=912.401
SCANS=MS: 894 MSMS: 896
PEPMASS=670.28273	17547
CHARGE=2+
345.13337	266	
414.16650	334	
427.16297	168	
431.18398	169	
443.22387	157	
444.18023	442	1+
458.24407	220	
462.19545	708	1+
476.15726	281	1+
480.20710	254	1+
490.19000	1000	1+
508.18980	347	1+
517.69578	166	
518.20335	390	1+
526.70302	183	
527.18376	336	
543.20558	151	
556.20955	333	1+
573.24468	898	1+
573.72735	237	
577.23225	499	1+
582.23449	539	1+
583.73206	153	
625.33881	158	
631.25961	162	
637.25671	163	
674.29722	540	1+
674.96030	264	
687.29406	263	1+
701.31430	381	
709.27126	384	1+
726.29965	390	1+
733.24671	198	
752.34408	248	
752.86449	225	1+
757.35582	159	
795.86563	250	
820.29354	190	
851.29361	212	1+
861.36321	234	1+
948.37712	253	
1035.40504	345	
1053.37943	201	
1070.38942	1146	1+
1274.51243	720	1+
1291.52928	1249	1+
END IONS

###FS:    #m/z: 644.02664 #charge   2
###MaxRes:#m/z:  0.00000 #charge-128
###MS: 894
###MSMS: 897
BEGIN IONS
TITLE=Cmpd 133, AutoMSn(644.0266), 15.2 min
RTINSECONDS=912.903
SCANS=MS: 894 MSMS: 897
PEPMASS=644.02664	15943
CHARGE=2+
643.40859	1290	1+
END IONS

###FS:    #m/z: 956.07715 #charge   3
###MaxRes:#m/z:  0.00000 #charge-128
###MS: 898
###MSMS: 899
BEGIN IONS
TITLE=Cmpd 134, AutoMSn(956.0771), 15.3 min
RTINSECONDS=915.93
SCANS=MS: 898 MSMS: 899
PEPMASS=956.07715	9818
CHARGE=3+
327.12387	231	
345.14133	124	
462.20092	139	
472.18565	355	1+
481.22149	102	
490.18787	357	1+
508.20244	177	
595.23503	125	
621.76238	101	
670.44750	120	
793.84622	104	
950.39889	144	
951.06198	161	
956.39992	208	1+
956.72987	271	
957.07804	158	
END IONS

###FS:    #m/z: 644.02642 #charge   2
###MaxRes:#m/z:  0.00000 #charge-128
###MS: 898
###MSMS: 900
BEGIN IONS
TITLE=Cmpd 135, AutoMSn(644.0264), 15.3 min
RTINSECONDS=916.431
SCANS=MS: 898 MSMS: 900
PEPMASS=644.02642	12166
CHARGE=2+
643.41449	1038	1+
END IONS

###FS:    #m/z: 670.53251 #charge   2
###MaxRes:#m/z:  0.00000 #charge-128
###MS: 898
###MSMS: 901
BEGIN IONS
TITLE=Cmpd 136, AutoMSn(670.5325), 15.3 min
RTINSECONDS=916.933
SCANS=MS: 898 MSMS: 901
PEPMASS=670.53251	12456
CHARGE=2+
327.12723	213	
337.13231	146	
362.11610	130	
396.14644	131	
425.51420	162	
431.20025	130	
444.17202	433	1+
462.19359	203	
472.19299	236	
475.19345	127	
490.19255	345	
508.20870	273	1+
535.70182	166	
573.25222	163	
573.73010	216	
577.24687	141	
582.23297	177	
614.25792	187	
629.24398	136	
637.76208	227	
638.26975	297	1+
646.28995	119	
646.77907	207	
691.25695	123	
695.80647	568	1+
696.30500	168	
701.32460	440	1+
726.30902	279	1+
861.35044	428	1+
949.39446	157	
1035.41057	231	
1047.12268	129	
END IONS

###FS:    #m/z: 956.07428 #charge   3
###MaxRes:#m/z:  0.00000 #charge-128
###MS: 902
###MSMS: 903
BEGIN IONS
TITLE=Cmpd 137, AutoMSn(956.0743), 15.3 min
RTINSECONDS=919.96
SCANS=MS: 902 MSMS: 903
PEPMASS=956.07428	12748
CHARGE=3+
327.13811	139	
345.13344	107	
434.20314	127	
444.19711	143	
462.20047	270	
490.18851	399	
508.20140	157	
577.22629	140	
950.75089	214	1+
956.07522	210	
956.40239	498	1+
956.73421	286	
1136.99576	130	
END IONS

###FS:    #m/z: 503.24654 #charge   3
###MaxRes:#m/z:  0.00000 #charge-128
###MS: 902
###MSMS: 904
BEGIN IONS
TITLE=Cmpd 138, AutoMSn(503.2465), 15.3 min
RTINSECONDS=920.461
SCANS=MS: 902 MSMS: 904
PEPMASS=503.24654	10289
CHARGE=3+
427.52400	101	
462.90093	826	1+
463.23566	978	1+
463.56260	594	
472.73756	107	
486.71378	169	
503.25896	431	1+
503.56654	176	
509.24159	228	
509.75272	152	
579.27199	218	
579.77068	186	
634.78464	134	
643.29629	481	
643.79546	244	
700.32135	102	
704.80583	137	
END IONS

###FS:    #m/z: 717.56051 #charge   2
###MaxRes:#m/z:  0.00000 #charge-128
###MS: 902
###MSMS: 905
BEGIN IONS
TITLE=Cmpd 139, AutoMSn(717.5605), 15.3 min
RTINSECONDS=920.962
SCANS=MS: 902 MSMS: 905
PEPMASS=717.56051	9942
CHARGE=2+
444.19290	107	
462.19165	143	
490.19831	137	
508.21760	121	
518.18332	112	
526.69357	136	
714.82643	111	
792.84879	203	
842.39091	133	
842.86675	141	
END IONS

###FS:    #m/z: 503.24632 #charge   3
###MaxRes:#m/z:  0.00000 #charge-128
###MS: 906
###MSMS: 907
BEGIN IONS
TITLE=Cmpd 140, AutoMSn(503.2463), 15.4 min
RTINSECONDS=923.995
SCANS=MS: 906 MSMS: 907
PEPMASS=503.24632	10636
CHARGE=3+
330.17224	205	
462.89779	959	
463.23383	776	1+
463.55936	290	
486.72509	120	
503.24648	283	1+
503.91205	267	
509.23827	121	
551.76456	126	
579.26452	148	
579.78792	100	
634.77169	237	
643.30527	403	
643.79453	109	
704.83828	144	
END IONS

###FS:    #m/z: 602.80656 #charge   2
###MaxRes:#m/z:  0.00000 #charge-128
###MS: 906
###MSMS: 908
BEGIN IONS
TITLE=Cmpd 141, AutoMSn(602.8066), 15.4 min
RTINSECONDS=924.496
SCANS=MS: 906 MSMS: 908
PEPMASS=602.80656	8719
CHARGE=2+
357.07178	105	
403.21441	117	
452.73817	426	
501.23335	110	
522.67492	104	
526.24154	167	
605.29182	107	
635.31839	310	1+
706.36239	175	
807.40657	119	
904.44723	927	1+
1018.50371	134	
END IONS

###FS:    #m/z: 717.56238 #charge   2
###MaxRes:#m/z:  0.00000 #charge-128
###MS: 906
###MSMS: 909
BEGIN IONS
TITLE=Cmpd 142, AutoMSn(717.5624), 15.4 min
RTINSECONDS=924.997
SCANS=MS: 906 MSMS: 909
PEPMASS=717.56238	7407
CHARGE=2+
480.19880	142	
518.18055	143	
535.83499	132	
633.26043	133	
793.34293	151	
842.35484	173	
END IONS

###FS:    #m/z: 596.95711 #charge   3
###MaxRes:#m/z:  0.00000 #charge-128
###MS: 910
###MSMS: 911
BEGIN IONS
TITLE=Cmpd 143, AutoMSn(596.9571), 15.5 min
RTINSECONDS=928.035
SCANS=MS: 910 MSMS: 911
PEPMASS=596.95711	8532
CHARGE=3+
401.18158	177	
548.29369	404	
548.79369	199	
565.75724	113	
596.96179	246	
597.30720	140	
597.62015	248	
605.74186	316	
772.34231	210	
772.84545	185	
END IONS

###FS:    #m/z: 476.23664 #charge   2
###MaxRes:#m/z:  0.00000 #charge-128
###MS: 910
###MSMS: 912
BEGIN IONS
TITLE=Cmpd 144, AutoMSn(476.2366), 15.5 min
RTINSECONDS=928.536
SCANS=MS: 910 MSMS: 912
PEPMASS=476.23664	7909
CHARGE=2+
349.16851	101	
360.16380	102	
433.21358	471	
580.28192	267	1+
637.30529	135	
694.32415	212	
751.34757	2619	1+
END IONS

###FS:    #m/z: 602.80495 #charge   2
###MaxRes:#m/z:  0.00000 #charge-128
###MS: 910
###MSMS: 913
BEGIN IONS
TITLE=Cmpd 145, AutoMSn(602.8049), 15.5 min
RTINSECONDS=929.037
SCANS=MS: 910 MSMS: 913
PEPMASS=602.80495	9082
CHARGE=2+
453.23219	109	
548.28052	100	
607.29604	307	
635.30928	111	
706.36141	115	
738.28303	112	
807.40967	125	
904.45640	542	1+
1018.50128	111	
END IONS

###FS:    #m/z: 556.25385 #charge   2
###MaxRes:#m/z:  0.00000 #charge-128
###MS: 914
###MSMS: 915
BEGIN IONS
TITLE=Cmpd 146, AutoMSn(556.2538), 15.5 min
RTINSECONDS=932.059
SCANS=MS: 914 MSMS: 915
PEPMASS=556.25385	10813
CHARGE=2+
338.15308	116	
495.73374	272	
566.23712	116	
622.26858	594	1+
693.30151	432	1+
750.31854	1490	1+
844.34913	130	
861.38149	405	1+
889.37009	100	
916.40660	400	1+
END IONS

###FS:    #m/z: 410.71835 #charge   2
###MaxRes:#m/z:  0.00000 #charge-128
###MS: 914
###MSMS: 916
BEGIN IONS
TITLE=Cmpd 147, AutoMSn(410.7183), 15.5 min
RTINSECONDS=932.56
SCANS=MS: 914 MSMS: 916
PEPMASS=410.71835	9766
CHARGE=2+
80.49412	147	
331.13830	273	
389.24614	126	
446.26999	263	
559.34540	313	
END IONS

###FS:    #m/z: 476.23669 #charge   2
###MaxRes:#m/z:  0.00000 #charge-128
###MS: 914
###MSMS: 917
BEGIN IONS
TITLE=Cmpd 148, AutoMSn(476.2367), 15.6 min
RTINSECONDS=933.061
SCANS=MS: 914 MSMS: 917
PEPMASS=476.23669	7957
CHARGE=2+
376.19856	137	
415.20485	108	
433.21075	470	1+
580.28556	241	
637.30404	238	1+
694.34549	178	
751.34843	1836	1+
END IONS

###FS:    #m/z: 556.25334 #charge   2
###MaxRes:#m/z:  0.00000 #charge-128
###MS: 918
###MSMS: 919
BEGIN IONS
TITLE=Cmpd 149, AutoMSn(556.2533), 15.6 min
RTINSECONDS=936.083
SCANS=MS: 918 MSMS: 919
PEPMASS=556.25334	21469
CHARGE=2+
135.86374	112	
335.15447	388	1+
459.71268	202	
464.19251	271	
510.73356	131	
533.23227	120	
556.24607	103	
565.23874	262	
622.26316	613	1+
630.51265	240	
631.30385	116	
693.29797	362	1+
706.29297	110	
732.32248	100	
750.32169	2166	1+
760.29358	188	
805.31926	130	
819.34279	138	
861.38674	844	1+
889.37363	141	
916.38846	302	1+
990.44471	465	1+
END IONS

###FS:    #m/z: 410.71666 #charge   2
###MaxRes:#m/z:  0.00000 #charge-128
###MS: 918
###MSMS: 920
BEGIN IONS
TITLE=Cmpd 150, AutoMSn(410.7167), 15.6 min
RTINSECONDS=936.584
SCANS=MS: 918 MSMS: 920
PEPMASS=410.71666	9092
CHARGE=2+
331.14076	134	
446.25510	283	
448.26005	164	
455.31025	144	
559.33457	469	1+
END IONS

###FS:    #m/z: 523.28487 #charge   2
###MaxRes:#m/z:  0.00000 #charge-128
###MS: 922
###MSMS: 923
BEGIN IONS
TITLE=Cmpd 152, AutoMSn(523.2849), 15.7 min
RTINSECONDS=940.107
SCANS=MS: 922 MSMS: 923
PEPMASS=523.28487	21119
CHARGE=2+
331.18459	100	
341.17854	149	
359.17089	163	
370.70455	213	
376.19462	375	1+
383.22983	108	
405.20689	155	
414.22261	500	
433.21415	142	
489.27851	493	1+
521.25324	100	
549.78994	104	
590.32383	1643	1+
607.30699	102	
643.36529	112	
661.36049	1938	1+
678.34869	104	
742.36894	101	
758.41764	5530	1+
768.58602	101	
845.45244	1690	1+
914.44912	123	
932.47746	817	1+
END IONS

###FS:    #m/z: 556.25402 #charge   2
###MaxRes:#m/z:  0.00000 #charge-128
###MS: 922
###MSMS: 924
BEGIN IONS
TITLE=Cmpd 153, AutoMSn(556.2540), 15.7 min
RTINSECONDS=940.608
SCANS=MS: 922 MSMS: 924
PEPMASS=556.25402	18686
CHARGE=2+
335.14373	127	
395.79273	152	
423.25515	104	
565.24205	250	
606.25116	113	
622.25957	558	
693.30075	511	
715.28647	150	
732.30439	222	1+
750.31436	1791	1+
804.32879	232	1+
861.39249	684	1+
889.38635	140	
916.39490	268	1+
918.43644	261	
990.43959	578	1+
END IONS

###FS:    #m/z: 523.28523 #charge   2
###MaxRes:#m/z:  0.00000 #charge-128
###MS: 926
###MSMS: 927
BEGIN IONS
TITLE=Cmpd 155, AutoMSn(523.2852), 15.7 min
RTINSECONDS=944.144
SCANS=MS: 926 MSMS: 927
PEPMASS=523.28523	58897
CHARGE=2+
339.17988	115	
357.18002	120	
359.16239	147	
369.69353	199	
370.70727	1335	1+
376.19506	698	1+
434.13089	127	
448.73203	136	
452.24306	169	
454.22267	218	1+
470.25609	168	
472.25833	148	
489.27819	1592	1+
492.29289	113	
514.27936	276	1+
521.26057	178	
528.23649	114	
584.32186	169	
588.29140	128	
590.32625	6768	1+
617.33865	118	
643.35411	521	1+
659.66440	217	
661.36384	5125	1+
669.93691	358	1+
673.34294	131	
740.38638	221	
741.40316	716	1+
756.38644	262	
756.38722	554	1+
758.41648	14995	1+
767.82331	120	
768.57872	161	
772.41304	120	
809.41651	345	1+
827.44028	3131	1+
845.44674	6315	1+
864.41570	165	
914.47770	122	
932.47648	2383	1+
942.62232	502	
END IONS

###FS:    #m/z: 562.76170 #charge   2
###MaxRes:#m/z:  0.00000 #charge-128
###MS: 926
###MSMS: 928
BEGIN IONS
TITLE=Cmpd 156, AutoMSn(562.7617), 15.7 min
RTINSECONDS=944.644
SCANS=MS: 926 MSMS: 928
PEPMASS=562.76170	15144
CHARGE=2+
343.15892	120	
360.19085	150	
371.14324	204	
409.20783	108	
427.69018	108	
463.21570	176	
485.22467	131	
486.16435	321	
523.25417	943	1+
545.23484	110	
556.26269	111	
558.28487	101	
593.30649	111	
622.33420	1085	1+
632.36881	119	
720.33690	131	
737.35553	2231	1+
747.32110	155	
836.42467	1358	1+
847.40852	105	
996.45028	266	1+
1106.51063	1586	1+
END IONS

###FS:    #m/z: 652.81937 #charge   2
###MaxRes:#m/z:  0.00000 #charge-128
###MS: 926
###MSMS: 929
BEGIN IONS
TITLE=Cmpd 157, AutoMSn(652.8194), 15.8 min
RTINSECONDS=945.146
SCANS=MS: 926 MSMS: 929
PEPMASS=652.81937	11089
CHARGE=2+
370.12840	104	
387.15510	163	
426.22691	134	
449.27196	420	
456.23848	136	
483.76621	152	
505.77960	191	
527.28489	149	
532.77535	428	1+
533.29571	149	
544.30436	478	1+
554.26961	241	1+
563.30182	248	
569.79696	211	
585.30357	118	
600.80119	272	
615.35926	358	1+
685.34337	136	
699.36399	305	1+
716.38611	286	
727.36429	107	
796.42901	237	1+
811.43112	172	
813.44691	4261	1+
849.88579	102	
910.45040	528	1+
927.49092	1498	1+
995.54093	246	1+
END IONS

###FS:    #m/z: 523.28615 #charge   2
###MaxRes:#m/z:  0.00000 #charge-128
###MS: 930
###MSMS: 931
BEGIN IONS
TITLE=Cmpd 158, AutoMSn(523.2861), 15.8 min
RTINSECONDS=948.179
SCANS=MS: 930 MSMS: 931
PEPMASS=523.28615	78271
CHARGE=2+
355.22035	181	
357.17906	234	
359.14634	324	1+
370.20452	633	1+
376.19170	1062	1+
385.20321	246	
405.21717	248	
452.24839	199	
454.23831	148	
463.70784	117	
489.27763	2062	1+
514.79403	117	
526.23240	146	
546.29136	233	
572.31565	235	1+
590.32511	5452	1+
607.30659	127	
608.20951	143	
643.34722	570	1+
655.34863	119	
659.32190	206	
661.36205	4680	1+
669.92330	306	
671.33465	512	1+
678.35668	263	1+
679.96364	265	
709.40216	213	
721.29126	120	
723.37241	145	
740.40256	1654	1+
756.40067	449	1+
758.41552	14050	1+
767.83748	144	
768.57194	901	
771.90733	133	
827.44062	157	
827.44088	2371	1+
845.44812	5547	1+
864.42438	179	
914.45825	136	
932.47906	2745	1+
END IONS

###FS:    #m/z: 652.82028 #charge   2
###MaxRes:#m/z:  0.00000 #charge-128
###MS: 930
###MSMS: 932
BEGIN IONS
TITLE=Cmpd 159, AutoMSn(652.8203), 15.8 min
RTINSECONDS=948.681
SCANS=MS: 930 MSMS: 932
PEPMASS=652.82028	25203
CHARGE=2+
326.21715	156	
370.13025	301	
387.15655	232	1+
398.21991	207	
441.24698	232	1+
446.72715	329	1+
449.25514	200	
455.25232	191	
457.27124	290	
465.74552	144	
471.22288	151	
491.75337	139	
497.25411	300	1+
505.77243	237	
527.28551	199	
532.77427	274	
533.27983	154	
544.31342	251	
569.79883	334	
570.29729	587	1+
585.28989	172	
591.76643	158	
615.34637	375	1+
685.35237	205	
699.37237	184	
716.39773	268	
795.43614	143	
796.41719	770	1+
813.44924	5173	1+
823.05997	217	
893.42244	145	
910.46129	951	1+
927.47848	1293	1+
927.49871	601	1+
938.45628	125	
966.48231	142	
1125.57642	528	1+
1199.60292	495	1+
END IONS

###FS:    #m/z: 562.76363 #charge   2
###MaxRes:#m/z:  0.00000 #charge-128
###MS: 930
###MSMS: 933
BEGIN IONS
TITLE=Cmpd 160, AutoMSn(562.7636), 15.8 min
RTINSECONDS=949.182
SCANS=MS: 930 MSMS: 933
PEPMASS=562.76363	19600
CHARGE=2+
343.14399	107	
410.22030	128	
428.20968	164	
459.27259	110	
467.22320	120	
472.21044	233	1+
479.15276	111	
485.16763	364	1+
506.12218	315	1+
506.21406	151	
523.26493	1053	1+
533.24649	117	
539.26235	102	
553.75573	1501	1+
554.26349	573	
584.30043	302	1+
622.33768	668	1+
632.34345	117	
737.35843	1692	1+
836.42095	1288	1+
845.98332	104	
856.37433	117	
996.42764	190	
END IONS

###FS:    #m/z: 652.81840 #charge   2
###MaxRes:#m/z:  0.00000 #charge-128
###MS: 934
###MSMS: 935
BEGIN IONS
TITLE=Cmpd 161, AutoMSn(652.8184), 15.9 min
RTINSECONDS=952.208
SCANS=MS: 934 MSMS: 935
PEPMASS=652.81840	27151
CHARGE=2+
356.15765	431	1+
370.13417	145	
387.16104	198	
398.72060	117	
434.23973	135	
457.27970	143	
471.21927	173	
489.22761	133	
491.58648	474	
491.67720	260	
498.26695	221	
527.27280	216	
532.77810	373	
533.27204	153	
544.30191	282	
585.27907	120	
591.78833	144	
598.31457	167	
600.31931	214	
615.34453	623	1+
667.34418	133	
685.34190	298	1+
699.37059	296	1+
716.39239	411	1+
726.34797	170	
795.42466	235	
796.42464	737	1+
813.44695	5861	1+
823.06450	160	
893.44677	164	
910.45208	349	
927.48582	1467	1+
1062.32002	120	
1138.58564	1142	1+
END IONS

###FS:    #m/z: 562.76339 #charge   2
###MaxRes:#m/z:  0.00000 #charge-128
###MS: 934
###MSMS: 937
BEGIN IONS
TITLE=Cmpd 163, AutoMSn(562.7634), 15.9 min
RTINSECONDS=953.21
SCANS=MS: 934 MSMS: 937
PEPMASS=562.76339	15322
CHARGE=2+
343.14002	110	
371.14590	162	
485.19629	179	
523.26553	363	1+
531.82161	102	
574.27151	102	
622.33012	695	1+
737.35597	1201	1+
836.42370	808	1+
839.40203	101	
1106.50434	1167	1+
END IONS

###FS:    #m/z: 544.59396 #charge   3
###MaxRes:#m/z:  0.00000 #charge-128
###MS: 938
###MSMS: 940
BEGIN IONS
TITLE=Cmpd 165, AutoMSn(544.5940), 15.9 min
RTINSECONDS=956.749
SCANS=MS: 938 MSMS: 940
PEPMASS=544.59396	4893
CHARGE=3+
336.67649	106	
341.14738	175	
345.66967	105	
398.20907	113	
442.23258	110	
511.27729	106	
527.25240	511	1+
543.28805	122	
553.23255	326	
571.31773	434	
586.32472	637	1+
606.27957	123	
655.25992	108	
657.35184	182	
672.36703	133	
694.83930	143	
700.30399	458	
718.32287	176	
767.43794	139	
817.37778	273	1+
914.43270	203	
914.44925	305	1+
END IONS

###FS:    #m/z: 704.81003 #charge   2
###MaxRes:#m/z:  0.00000 #charge-128
###MS: 938
###MSMS: 941
BEGIN IONS
TITLE=Cmpd 166, AutoMSn(704.8100), 16.0 min
RTINSECONDS=957.25
SCANS=MS: 938 MSMS: 941
PEPMASS=704.81003	4809
CHARGE=2+
702.83574	100	
705.30330	111	
712.15120	261	
872.68580	166	
873.03353	383	1+
873.36039	146	
END IONS

###FS:    #m/z: 704.80811 #charge   2
###MaxRes:#m/z:  0.00000 #charge-128
###MS: 942
###MSMS: 943
BEGIN IONS
TITLE=Cmpd 167, AutoMSn(704.8081), 16.0 min
RTINSECONDS=960.279
SCANS=MS: 942 MSMS: 943
PEPMASS=704.80811	11408
CHARGE=2+
361.16350	180	
445.19323	108	
573.76427	154	
709.81451	160	
710.32193	232	
744.33734	102	
784.44344	136	
872.70559	304	1+
873.02806	327	1+
873.35200	118	
END IONS

###FS:    #m/z: 793.82832 #charge   2
###MaxRes:#m/z:  0.00000 #charge-128
###MS: 942
###MSMS: 944
BEGIN IONS
TITLE=Cmpd 168, AutoMSn(793.8283), 16.0 min
RTINSECONDS=960.781
SCANS=MS: 942 MSMS: 944
PEPMASS=793.82832	10019
CHARGE=2+
458.16894	121	
476.19362	124	
549.24441	145	
583.73808	106	
663.25892	122	
696.30913	177	
719.30736	255	
719.80297	106	
756.32528	275	
756.81954	361	1+
793.84098	155	
794.31852	264	
856.34738	147	
944.37437	263	1+
1111.47339	364	
1112.47133	111	
END IONS

###FS:    #m/z: 690.80322 #charge   2
###MaxRes:#m/z:  0.00000 #charge-128
###MS: 942
###MSMS: 945
BEGIN IONS
TITLE=Cmpd 169, AutoMSn(690.8032), 16.0 min
RTINSECONDS=961.282
SCANS=MS: 942 MSMS: 945
PEPMASS=690.80322	8012
CHARGE=2+
308.17750	250	
361.15220	447	
389.14349	369	
464.74353	145	
476.18476	251	
543.28207	231	
561.27228	141	
571.24758	292	
589.25352	186	
602.25556	203	
640.52536	162	
640.78289	145	
644.38542	238	
648.95537	188	
687.32042	234	
690.56809	160	
690.80072	223	
691.05079	220	
724.30619	581	1+
724.64086	440	1+
724.97914	430	
762.01871	319	
762.32614	241	
773.84833	175	
800.33216	254	
800.68764	318	1+
801.01564	207	
853.69126	1631	1+
854.02598	1768	1+
854.36274	1141	1+
904.37616	221	
1088.50924	2442	1+
1361.60336	671	1+
1376.66119	377	1+
END IONS

###FS:    #m/z: 690.80420 #charge   2
###MaxRes:#m/z:  0.00000 #charge-128
###MS: 946
###MSMS: 947
BEGIN IONS
TITLE=Cmpd 170, AutoMSn(690.8042), 16.1 min
RTINSECONDS=964.298
SCANS=MS: 946 MSMS: 947
PEPMASS=690.80420	50292
CHARGE=2+
308.17816	224	
361.15462	399	
389.14830	568	
476.18482	435	1+
561.27224	197	
571.25055	295	1+
589.26476	362	
602.27737	324	
640.52534	490	
640.77113	586	
641.04616	269	1+
641.28172	219	
648.94665	276	
649.28010	145	
665.54561	266	
681.30945	491	
686.30443	396	
690.55471	408	
690.80212	320	
691.05155	228	
691.29984	281	
724.31338	1119	1+
724.66118	1080	
724.99441	910	
762.00237	540	
762.34556	444	
762.67346	235	
800.34035	275	1+
800.69370	479	1+
801.05179	232	1+
824.37505	216	
824.87660	178	
853.69720	2323	1+
854.03454	2622	1+
854.36601	2053	1+
1088.51650	2645	1+
1362.61075	898	1+
END IONS

###FS:    #m/z: 552.28504 #charge   3
###MaxRes:#m/z:  0.00000 #charge-128
###MS: 946
###MSMS: 948
BEGIN IONS
TITLE=Cmpd 171, AutoMSn(552.2850), 16.1 min
RTINSECONDS=964.8
SCANS=MS: 946 MSMS: 948
PEPMASS=552.28504	15492
CHARGE=3+
364.16209	161	
386.20920	395	1+
389.15005	645	1+
427.19888	150	
474.71001	164	
476.18050	372	
493.21605	150	
495.88109	147	
496.20653	221	
507.20724	165	
510.22959	156	
527.24750	490	
534.87681	217	
536.24421	351	
544.22333	219	
552.28319	194	
554.29924	201	
556.74637	222	
561.25756	314	1+
571.30178	862	1+
589.25738	404	1+
593.26241	246	1+
598.25966	274	1+
607.75671	200	
615.34318	207	
634.23548	339	
644.28390	431	1+
674.29354	416	
699.29061	478	1+
722.86209	178	
752.30003	283	
758.41344	450	1+
765.33824	202	
831.42077	384	1+
845.45897	189	
911.45065	340	1+
928.48262	3754	1+
932.46984	222	
1088.50618	3240	1+
1203.53749	4128	1+
1270.52838	495	1+
1274.58190	1163	1+
1361.62048	2032	1+
END IONS

###FS:    #m/z: 793.83172 #charge   2
###MaxRes:#m/z:  0.00000 #charge-128
###MS: 946
###MSMS: 949
BEGIN IONS
TITLE=Cmpd 172, AutoMSn(793.8317), 16.1 min
RTINSECONDS=965.301
SCANS=MS: 946 MSMS: 949
PEPMASS=793.83172	15574
CHARGE=2+
402.16969	151	
431.16672	104	
549.24582	177	
710.23743	100	
719.28808	356	1+
1111.46883	560	1+
1123.60844	148	
1511.63708	631	1+
1586.64387	422	1+
END IONS

###FS:    #m/z: 690.80421 #charge   2
###MaxRes:#m/z:  0.00000 #charge-128
###MS: 950
###MSMS: 951
BEGIN IONS
TITLE=Cmpd 173, AutoMSn(690.8042), 16.1 min
RTINSECONDS=968.327
SCANS=MS: 950 MSMS: 951
PEPMASS=690.80421	49341
CHARGE=2+
361.15309	616	1+
375.12519	122	
376.65603	156	
389.14968	273	
456.67159	128	
464.74600	259	
476.17974	320	
561.26205	168	
589.26935	319	
599.73392	181	
602.27459	229	1+
615.35404	145	
637.79076	282	
640.77522	463	
641.03216	286	
643.24811	137	
649.27844	168	
665.28786	139	
689.31357	636	1+
689.80498	522	1+
690.56217	139	
691.04915	400	1+
692.34544	166	
718.63080	129	
724.31667	946	1+
724.64480	920	1+
724.97522	473	1+
762.34059	467	
762.66789	131	
800.34903	662	1+
800.67759	532	
801.02551	630	
848.68736	339	1+
853.69196	2448	1+
854.03044	1665	1+
854.36576	1122	1+
854.87044	114	
904.37577	381	1+
1088.50965	4010	1+
1239.02363	131	
1361.60361	1188	1+
END IONS

###FS:    #m/z: 950.74551 #charge   3
###MaxRes:#m/z:  0.00000 #charge-128
###MS: 950
###MSMS: 952
BEGIN IONS
TITLE=Cmpd 174, AutoMSn(950.7455), 16.1 min
RTINSECONDS=968.828
SCANS=MS: 950 MSMS: 952
PEPMASS=950.74551	19257
CHARGE=3+
327.14027	190	
328.18187	110	
345.14097	213	
445.17999	112	
462.19642	210	1+
472.18293	192	
490.19164	796	1+
508.20242	404	1+
549.21941	118	
577.22863	336	1+
595.23610	247	
648.25614	106	
656.78708	114	
657.26211	118	
776.32993	235	1+
834.89495	108	
841.32549	100	
944.75331	357	1+
945.05152	131	
945.41466	103	
950.75715	556	1+
951.08262	589	1+
951.41908	419	
1128.98557	124	
1172.01461	219	
1172.53102	257	
END IONS

###FS:    #m/z: 713.56458 #charge   2
###MaxRes:#m/z:  0.00000 #charge-128
###MS: 950
###MSMS: 953
BEGIN IONS
TITLE=Cmpd 175, AutoMSn(713.5646), 16.2 min
RTINSECONDS=969.329
SCANS=MS: 950 MSMS: 953
PEPMASS=713.56458	12667
CHARGE=2+
327.12795	180	
445.18139	115	
447.19007	107	
464.16322	153	
490.20424	178	
508.19757	259	
535.69455	190	
536.20819	145	
552.21101	132	
556.59528	176	
556.93168	125	
564.43820	170	
569.75950	105	
583.23544	114	
595.25121	137	
656.81179	169	
657.29433	142	
673.25407	222	1+
709.28797	112	
711.06848	101	
720.84516	112	
721.32835	159	
776.33617	240	1+
785.58176	152	
1052.39718	163	
1053.36251	121	
1206.15543	201	
END IONS

###FS:    #m/z: 542.90478 #charge   3
###MaxRes:#m/z:  0.00000 #charge-128
###MS: 954
###MSMS: 955
BEGIN IONS
TITLE=Cmpd 176, AutoMSn(542.9048), 16.2 min
RTINSECONDS=972.356
SCANS=MS: 954 MSMS: 955
PEPMASS=542.90478	21636
CHARGE=3+
335.13620	524	1+
347.19850	525	
368.15784	186	
369.20303	1693	1+
376.60182	125	
433.70401	163	
448.21157	232	
468.26757	324	1+
471.69973	151	
480.21107	175	
484.77727	321	1+
490.20101	185	
507.21995	328	1+
512.00611	149	
516.00864	150	
516.48515	127	
520.28611	287	
525.28304	1121	1+
531.88318	131	
533.94037	136	
537.23303	206	1+
541.27373	253	1+
544.29269	154	
570.80912	168	
581.73064	205	
582.25004	155	
595.23944	124	
644.27853	153	
646.78765	187	
661.35829	339	1+
667.29608	403	1+
675.30118	1416	
683.28127	149	
685.32245	654	1+
700.32470	233	1+
774.42543	219	
799.36214	652	1+
817.40508	126	
960.38273	491	1+
970.55352	270	1+
1016.42090	2734	1+
1179.48066	3970	1+
1293.57161	652	1+
1350.60018	1894	1+
1522.62791	444	1+
END IONS

###FS:    #m/z: 950.74466 #charge   3
###MaxRes:#m/z:  0.00000 #charge-128
###MS: 954
###MSMS: 956
BEGIN IONS
TITLE=Cmpd 177, AutoMSn(950.7447), 16.2 min
RTINSECONDS=972.857
SCANS=MS: 954 MSMS: 956
PEPMASS=950.74466	20762
CHARGE=3+
327.12316	387	1+
345.14301	298	
445.17165	228	
462.19860	361	
472.18561	116	
480.19765	127	
490.19069	408	1+
570.26786	123	
577.24449	124	
614.26518	121	
784.84862	205	
851.31153	101	
939.72265	109	
951.07487	363	
951.41618	195	
1172.99863	145	
END IONS

###FS:    #m/z: 713.56475 #charge   2
###MaxRes:#m/z:  0.00000 #charge-128
###MS: 954
###MSMS: 957
BEGIN IONS
TITLE=Cmpd 178, AutoMSn(713.5647), 16.2 min
RTINSECONDS=973.358
SCANS=MS: 954 MSMS: 957
PEPMASS=713.56475	14495
CHARGE=2+
389.64930	261	
462.20149	337	1+
490.18237	157	
561.24423	123	
577.22373	100	
583.23383	149	
598.80770	110	
631.25238	112	
657.28429	146	
720.80681	210	
776.32844	121	
784.84094	384	
834.38731	122	
END IONS

###FS:    #m/z: 542.90590 #charge   3
###MaxRes:#m/z:  0.00000 #charge-128
###MS: 958
###MSMS: 959
BEGIN IONS
TITLE=Cmpd 179, AutoMSn(542.9059), 16.3 min
RTINSECONDS=976.39
SCANS=MS: 958 MSMS: 959
PEPMASS=542.90590	32694
CHARGE=3+
318.10971	154	
335.13570	733	1+
343.16886	148	
347.19930	245	
369.19595	1490	1+
382.13821	132	
400.68278	198	
427.19978	176	
431.18434	215	
448.21752	173	
468.26137	315	1+
475.48497	304	
485.77643	290	1+
489.22426	283	1+
495.15589	135	
507.23263	174	
515.51824	288	1+
519.27720	383	1+
525.29276	1417	1+
531.56012	180	
532.21480	173	
533.94710	225	
545.24706	363	1+
570.82133	242	
648.24461	231	
661.34916	203	
666.29326	406	1+
681.81127	135	
685.31947	764	1+
761.82099	479	1+
782.32125	188	
782.34739	220	1+
799.36917	886	1+
808.24699	248	
810.85810	173	
959.38581	253	
959.39618	915	1+
961.39453	174	
971.53385	347	1+
1016.41504	4424	1+
1023.36795	158	
1083.50333	549	1+
1161.47342	647	1+
1179.48202	4991	1+
1189.46912	198	
1292.56955	772	1+
1349.58352	6515	1+
1523.65822	448	1+
END IONS

###FS:    #m/z: 950.74561 #charge   3
###MaxRes:#m/z:  0.00000 #charge-128
###MS: 958
###MSMS: 960
BEGIN IONS
TITLE=Cmpd 180, AutoMSn(950.7456), 16.3 min
RTINSECONDS=976.891
SCANS=MS: 958 MSMS: 960
PEPMASS=950.74561	15324
CHARGE=3+
327.12330	153	
345.13941	172	
444.18347	136	
462.20619	466	1+
490.19589	589	1+
508.20999	131	
570.33172	113	
577.23396	133	
951.08313	141	
951.44507	116	
951.72201	130	
END IONS

###FS:    #m/z: 526.24142 #charge   2
###MaxRes:#m/z:  0.00000 #charge-128
###MS: 958
###MSMS: 961
BEGIN IONS
TITLE=Cmpd 181, AutoMSn(526.2414), 16.3 min
RTINSECONDS=977.392
SCANS=MS: 958 MSMS: 961
PEPMASS=526.24142	9285
CHARGE=2+
365.21220	157	
371.21060	130	
377.17625	573	1+
379.70348	578	1+
385.20117	127	
414.21873	128	
480.24781	101	
488.25449	241	1+
490.26128	711	1+
522.24847	125	
527.27974	130	
575.27509	362	
591.31384	1318	1+
661.37223	187	
662.35133	916	1+
690.29723	437	
758.41577	213	
759.39612	2489	1+
828.41484	616	1+
837.37348	653	1+
846.42534	968	1+
933.45270	645	1+
952.40302	526	1+
END IONS

###FS:    #m/z: 542.90596 #charge   3
###MaxRes:#m/z:  0.00000 #charge-128
###MS: 962
###MSMS: 963
BEGIN IONS
TITLE=Cmpd 182, AutoMSn(542.9060), 16.3 min
RTINSECONDS=980.433
SCANS=MS: 962 MSMS: 963
PEPMASS=542.90596	28957
CHARGE=3+
331.19132	176	
334.17583	208	
335.13543	663	1+
344.16895	271	
347.20126	302	
347.53382	197	
369.20161	1225	1+
400.18219	250	
420.22967	165	
447.16261	167	
448.22104	421	
468.27110	254	
475.49465	187	
485.78719	531	
500.20143	169	
502.94753	186	
516.23801	224	1+
520.28886	637	
520.78184	428	
525.29013	1214	1+
542.28357	546	1+
570.81920	1018	
571.32310	439	
582.25190	190	
586.31532	260	
648.20956	192	
661.36049	400	
665.24591	236	1+
669.92142	217	
685.32054	670	1+
761.82996	408	1+
774.42464	239	1+
799.36340	769	1+
801.62231	220	
808.23955	301	1+
829.31678	233	1+
959.38973	802	1+
960.39079	181	
994.39852	281	1+
1016.41503	3465	1+
1022.38560	650	1+
1179.47600	4454	1+
1292.57298	752	1+
1349.58493	4748	1+
END IONS

###FS:    #m/z: 583.26317 #charge   2
###MaxRes:#m/z:  0.00000 #charge-128
###MS: 962
###MSMS: 964
BEGIN IONS
TITLE=Cmpd 183, AutoMSn(583.2632), 16.3 min
RTINSECONDS=980.934
SCANS=MS: 962 MSMS: 964
PEPMASS=583.26317	17226
CHARGE=2+
329.14385	217	
359.20338	377	
488.24631	422	1+
497.17394	110	
549.25955	196	
557.26698	162	
566.22209	238	1+
575.27846	1760	1+
582.28231	135	
623.19545	121	
641.20844	354	1+
644.22261	131	
690.30644	1202	1+
837.37924	1125	1+
914.43130	250	
952.39959	4495	1+
962.72661	522	1+
1061.45244	238	
1062.47363	115	
1072.30905	228	
END IONS

###FS:    #m/z: 570.32376 #charge   1
###MaxRes:#m/z:  0.00000 #charge-128
###MS: 962
###MSMS: 965
BEGIN IONS
TITLE=Cmpd 184, AutoMSn(570.3238), 16.4 min
RTINSECONDS=981.435
SCANS=MS: 962 MSMS: 965
PEPMASS=570.32376	7871
CHARGE=1+
377.14318	126	
379.22948	100	
394.16305	172	
395.79253	117	
452.13640	126	
END IONS

###FS:    #m/z: 583.26237 #charge   2
###MaxRes:#m/z:  0.00000 #charge-128
###MS: 966
###MSMS: 967
BEGIN IONS
TITLE=Cmpd 185, AutoMSn(583.2624), 16.4 min
RTINSECONDS=984.462
SCANS=MS: 966 MSMS: 967
PEPMASS=583.26237	46820
CHARGE=2+
329.14292	427	
342.18073	399	1+
359.20368	610	1+
378.13695	100	
383.13614	105	
405.84908	131	
448.17604	121	
473.23937	103	
476.21081	255	1+
483.50630	222	
488.24488	417	1+
495.64646	180	
498.22008	101	
526.23069	112	
531.22813	252	
548.19911	108	
565.23286	264	1+
575.28234	2755	1+
581.27579	211	
586.32585	106	
641.22074	137	
672.30479	334	1+
690.30758	2979	1+
732.37107	104	
768.33590	147	
837.37514	2894	1+
914.41875	312	
934.39109	336	1+
950.39087	110	
952.39840	6098	1+
962.72422	802	1+
1061.45818	884	1+
1072.28555	447	
END IONS

###FS:    #m/z: 794.99606 #charge   3
###MaxRes:#m/z:  0.00000 #charge-128
###MS: 966
###MSMS: 968
BEGIN IONS
TITLE=Cmpd 186, AutoMSn(794.9961), 16.4 min
RTINSECONDS=984.963
SCANS=MS: 966 MSMS: 968
PEPMASS=794.99606	7517
CHARGE=3+
390.09297	115	
418.08229	367	
435.11577	146	
487.11177	140	
574.15890	156	
795.01791	264	1+
795.33747	498	
795.67201	133	
795.81928	119	
797.34885	102	
END IONS

###FS:    #m/z: 587.78716 #charge   2
###MaxRes:#m/z:  0.00000 #charge-128
###MS: 966
###MSMS: 969
BEGIN IONS
TITLE=Cmpd 187, AutoMSn(587.7872), 16.4 min
RTINSECONDS=985.464
SCANS=MS: 966 MSMS: 969
PEPMASS=587.78716	4946
CHARGE=2+
329.14357	202	
342.16703	162	
359.20346	414	
372.14905	108	
412.17712	101	
440.20740	184	
446.24682	176	
487.17717	152	
488.24118	471	1+
525.23806	118	
543.26424	109	
557.28516	117	
559.19327	156	
560.26046	118	
574.22459	139	
575.28082	1502	1+
584.27853	120	
586.31556	244	
588.33476	355	1+
631.34230	136	
641.20262	131	
657.36057	119	
669.26832	217	
690.30782	1314	1+
837.36894	1213	1+
878.43007	103	
914.43742	2361	1+
934.38218	114	
952.40407	3116	1+
962.70848	414	
1051.45968	106	
1061.45213	494	1+
1072.29163	322	
END IONS

###FS:    #m/z: 583.26228 #charge   2
###MaxRes:#m/z:  0.00000 #charge-128
###MS: 970
###MSMS: 971
BEGIN IONS
TITLE=Cmpd 188, AutoMSn(583.2623), 16.5 min
RTINSECONDS=988.487
SCANS=MS: 970 MSMS: 971
PEPMASS=583.26228	59359
CHARGE=2+
329.14698	328	
342.17662	176	
359.20020	651	
378.12561	185	
447.14535	113	
476.21813	146	
487.18279	125	
488.24652	490	1+
510.20636	113	
531.23080	129	
557.25960	165	
566.24272	146	
574.23759	154	
575.27811	3006	1+
584.25577	113	
586.33568	221	
641.21555	145	
657.34466	122	
690.30198	2847	1+
819.37324	150	
837.37354	3544	1+
914.44427	448	
914.45548	408	1+
934.39925	249	
935.38899	384	1+
952.40156	8883	1+
962.69999	274	
1051.45549	128	
1061.44683	1453	1+
1072.29212	579	
END IONS

###FS:    #m/z: 879.69271 #charge   3
###MaxRes:#m/z:  0.00000 #charge-128
###MS: 970
###MSMS: 972
BEGIN IONS
TITLE=Cmpd 189, AutoMSn(879.6927), 16.5 min
RTINSECONDS=988.989
SCANS=MS: 970 MSMS: 972
PEPMASS=879.69271	10710
CHARGE=3+
345.14333	292	
408.18678	229	
462.19467	191	
463.18136	488	1+
475.20069	142	
490.19570	223	
508.21073	225	
522.24072	219	
583.23670	126	
592.74171	119	
595.22948	164	
606.22764	135	
637.26227	549	1+
643.33891	127	
669.75738	220	
670.26608	233	
672.26072	121	
678.26366	330	
678.76932	245	
709.27543	109	
765.31876	656	1+
869.74552	114	
876.84466	187	
925.38082	186	
1012.37112	202	
1070.39467	125	
1099.41764	524	1+
1258.16971	124	
1282.51235	153	
END IONS

###FS:    #m/z: 587.78499 #charge   2
###MaxRes:#m/z:  0.00000 #charge-128
###MS: 970
###MSMS: 973
BEGIN IONS
TITLE=Cmpd 190, AutoMSn(587.7850), 16.5 min
RTINSECONDS=989.49
SCANS=MS: 970 MSMS: 973
PEPMASS=587.78499	7571
CHARGE=2+
329.13122	134	
359.20840	191	
412.21581	187	
429.25037	156	
440.20599	116	
487.18507	105	
488.24693	344	1+
522.73141	117	
533.95507	200	
557.27710	118	
575.28143	1623	1+
586.32309	436	
641.20427	112	
669.26768	166	
690.30776	1073	1+
819.36235	108	
837.36761	1746	1+
914.44704	1979	1+
924.60596	125	
934.39624	109	
952.40132	4009	1+
962.70284	479	
1061.44268	196	
1062.45344	135	
END IONS

###FS:    #m/z: 879.69657 #charge   3
###MaxRes:#m/z:  0.00000 #charge-128
###MS: 974
###MSMS: 975
BEGIN IONS
TITLE=Cmpd 191, AutoMSn(879.6966), 16.5 min
RTINSECONDS=992.514
SCANS=MS: 974 MSMS: 975
PEPMASS=879.69657	24626
CHARGE=3+
345.14521	162	
408.19061	244	
462.19009	390	1+
490.19700	416	1+
508.20490	195	
522.24076	173	
573.26177	126	
577.22755	155	
578.75553	138	
583.24755	148	
595.23262	223	1+
605.73338	199	
614.24493	236	
614.73606	222	
637.25768	523	1+
641.76952	161	
642.26527	182	
669.26364	215	
719.79968	149	
727.78997	176	
765.32368	494	1+
775.32740	132	
819.32774	132	
868.33874	217	1+
876.83132	164	
925.34916	538	1+
1012.38548	1128	1+
1070.37920	208	
1099.42171	467	
1100.42320	201	
1183.45532	156	
1227.47606	144	
1282.54129	206	
1338.51537	632	1+
1355.54299	844	1+
END IONS

###FS:    #m/z: 736.60268 #charge   2
###MaxRes:#m/z:  0.00000 #charge-128
###MS: 974
###MSMS: 976
BEGIN IONS
TITLE=Cmpd 192, AutoMSn(736.6027), 16.6 min
RTINSECONDS=993.015
SCANS=MS: 974 MSMS: 976
PEPMASS=736.60268	8404
CHARGE=2+
464.72462	201	
532.74438	298	
682.83359	118	
683.31538	219	
702.35853	103	
742.31770	105	
929.44192	115	
END IONS

###FS:    #m/z: 587.78846 #charge   2
###MaxRes:#m/z:  0.00000 #charge-128
###MS: 974
###MSMS: 977
BEGIN IONS
TITLE=Cmpd 193, AutoMSn(587.7885), 16.6 min
RTINSECONDS=993.515
SCANS=MS: 974 MSMS: 977
PEPMASS=587.78846	7613
CHARGE=2+
329.13686	266	1+
341.13385	114	
359.20430	240	
436.15199	101	
489.24014	200	
574.15775	104	
575.27776	897	1+
586.31241	353	1+
657.35250	129	
669.25191	243	
690.30431	731	1+
706.30996	118	
837.37495	1098	1+
913.45868	345	1+
914.43530	927	1+
952.40340	2532	1+
961.71028	446	1+
962.96464	124	
1061.44905	159	
1062.45201	126	
END IONS

###FS:    #m/z: 699.58569 #charge   2
###MaxRes:#m/z:  0.00000 #charge-128
###MS: 978
###MSMS: 979
BEGIN IONS
TITLE=Cmpd 194, AutoMSn(699.5857), 16.6 min
RTINSECONDS=996.533
SCANS=MS: 978 MSMS: 979
PEPMASS=699.58569	37588
CHARGE=2+
375.19583	339	
443.56198	196	
452.90058	275	
485.92066	201	
489.24237	2198	1+
490.91286	420	
491.57910	235	
560.27806	2643	1+
589.82004	203	
590.29431	359	
597.29269	390	
597.80635	210	
600.29568	219	
613.64865	242	
614.29218	268	
630.80607	300	
631.31634	2463	1+
664.84402	319	
698.33764	588	1+
702.35182	2846	1+
709.85413	199	
712.19903	528	1+
727.35336	447	
762.04796	1250	1+
762.37761	1511	1+
762.72544	662	1+
784.38249	208	
800.06189	989	1+
800.39106	952	
800.72210	770	
828.91333	505	
829.41220	251	
831.39037	1057	1+
849.41651	319	
884.41379	219	
910.43877	597	1+
928.45302	15530	1+
1091.50415	223	
1091.52568	1165	1+
1307.64555	975	1+
1356.67289	2232	1+
END IONS

###FS:    #m/z: 879.69779 #charge   3
###MaxRes:#m/z:  0.00000 #charge-128
###MS: 978
###MSMS: 980
BEGIN IONS
TITLE=Cmpd 195, AutoMSn(879.6978), 16.6 min
RTINSECONDS=997.034
SCANS=MS: 978 MSMS: 980
PEPMASS=879.69779	27708
CHARGE=3+
327.13088	233	
408.18832	309	
490.19510	364	
508.20189	173	
522.23196	257	1+
527.19209	133	
550.20785	235	
574.34351	120	
577.22873	123	
583.24155	139	
583.73661	173	
592.24383	170	
592.74818	149	
614.24400	254	1+
637.26047	520	1+
641.78431	268	1+
643.24730	149	
673.26688	131	
706.27898	128	
727.80485	171	
728.30913	136	
765.32779	211	1+
775.37199	130	
876.32220	135	
925.35751	379	1+
1012.39044	285	
1013.40106	192	
1052.40270	125	
1080.29678	125	
1099.40705	425	
1100.41424	119	
1355.53908	647	1+
END IONS

###FS:    #m/z: 673.07879 #charge   2
###MaxRes:#m/z:  0.00000 #charge-128
###MS: 978
###MSMS: 981
BEGIN IONS
TITLE=Cmpd 196, AutoMSn(673.0788), 16.6 min
RTINSECONDS=997.534
SCANS=MS: 978 MSMS: 981
PEPMASS=673.07879	11457
CHARGE=2+
444.18946	105	
591.29425	105	
671.37677	103	
673.28297	195	
673.79793	128	
928.45499	116	
END IONS

###FS:    #m/z: 699.58648 #charge   2
###MaxRes:#m/z:  0.00000 #charge-128
###MS: 982
###MSMS: 983
BEGIN IONS
TITLE=Cmpd 197, AutoMSn(699.5865), 16.7 min
RTINSECONDS=1000.56
SCANS=MS: 982 MSMS: 983
PEPMASS=699.58648	50047
CHARGE=2+
316.16021	483	
351.67873	280	
375.20050	510	
471.21810	333	1+
485.90857	226	
489.24065	2029	1+
490.90306	539	
491.23198	646	1+
552.27152	464	1+
560.27699	2812	1+
566.26983	327	
590.28046	228	
597.80204	410	
598.32282	404	1+
613.63736	285	
614.29894	319	
628.31350	294	
631.31273	2656	1+
640.32472	306	
678.83233	2167	1+
679.34193	718	
698.32310	506	1+
702.35236	2669	1+
727.35003	373	
727.86115	282	
745.33751	253	
747.37547	262	
762.04572	1603	1+
762.37515	1299	
762.71273	770	1+
765.19252	301	
784.36930	311	1+
791.88683	248	
794.73817	241	
800.05474	2205	1+
800.39188	1896	1+
800.71952	713	
828.89847	264	
829.41711	631	1+
831.39433	884	1+
863.42548	253	
884.92450	350	
910.43408	764	1+
928.44922	18297	1+
946.35716	335	1+
1091.50623	2241	1+
1307.63356	1659	1+
END IONS

###FS:    #m/z: 673.32411 #charge   2
###MaxRes:#m/z:  0.00000 #charge-128
###MS: 982
###MSMS: 984
BEGIN IONS
TITLE=Cmpd 198, AutoMSn(673.3241), 16.7 min
RTINSECONDS=1001.06
SCANS=MS: 982 MSMS: 984
PEPMASS=673.32411	17203
CHARGE=2+
464.73763	140	
663.51576	137	
END IONS

###FS:    #m/z: 320.24244 #charge-128
###MaxRes:#m/z:  0.00000 #charge-128
###MS: 982
###MSMS: 985
BEGIN IONS
TITLE=Cmpd 199, AutoMSn(320.2424), 16.7 min
RTINSECONDS=1001.57
SCANS=MS: 982 MSMS: 985
PEPMASS=320.24244	14154

320.24444	566	1+
END IONS

###FS:    #m/z: 699.33294 #charge   2
###MaxRes:#m/z:  0.00000 #charge-128
###MS: 986
###MSMS: 987
BEGIN IONS
TITLE=Cmpd 200, AutoMSn(699.3329), 16.7 min
RTINSECONDS=1004.61
SCANS=MS: 986 MSMS: 987
PEPMASS=699.33294	44908
CHARGE=2+
335.14907	624	1+
346.69619	315	
351.67642	447	
375.19116	322	
463.20666	1639	1+
471.22580	468	1+
489.24168	1888	1+
490.90496	473	
495.30725	309	
512.22476	641	1+
523.24640	314	1+
526.25790	404	1+
546.26006	773	1+
558.72295	1222	1+
560.27530	2282	1+
566.60933	342	
568.28807	384	1+
574.62967	279	
577.29347	2000	1+
585.28687	289	1+
590.29882	328	
590.62124	340	
614.29493	269	
623.35273	1362	1+
626.26981	1711	1+
631.31195	2004	1+
634.61158	942	1+
643.31749	263	
646.31692	387	1+
657.31098	844	1+
657.79976	911	1+
691.81266	306	1+
692.32244	364	1+
694.98055	323	
699.31064	320	
700.31104	1556	1+
700.65096	804	1+
700.98033	518	
702.35378	1868	1+
712.16012	877	
713.35222	312	
747.36094	337	
762.04818	950	1+
762.37680	1525	1+
762.70532	940	
763.42098	1276	1+
783.38162	1474	1+
783.39791	751	1+
786.30543	3302	1+
794.04031	437	1+
794.38759	286	1+
800.06193	1586	1+
800.38831	1492	1+
800.73395	623	
818.84743	261	
821.42291	302	1+
826.43724	314	1+
831.39346	1002	1+
854.43453	1987	1+
910.43047	577	1+
928.44905	13492	1+
946.33160	7780	1+
956.67519	263	
983.47768	3441	1+
1040.50211	4621	1+
1059.42735	1272	1+
1091.50729	329	
1116.43469	1139	1+
1125.58564	2050	1+
1127.58201	339	
1136.58158	412	1+
1153.57736	518	
1154.56752	1490	1+
1154.57414	266	
1193.59852	919	1+
1307.63176	1299	1+
1328.65081	502	1+
1356.66736	2663	1+
END IONS

###FS:    #m/z: 699.33294 #charge   2
###MaxRes:#m/z:  0.00000 #charge-128
###MS: 986
###MSMS: 988
BEGIN IONS
TITLE=Cmpd 201, AutoMSn(699.3329), 16.8 min
RTINSECONDS=1005.11
SCANS=MS: 986 MSMS: 988
PEPMASS=699.33294	29214
CHARGE=2+
335.14510	749	
343.17722	269	1+
354.17255	270	
400.65045	334	
463.20839	1954	1+
485.23550	343	1+
489.24119	1745	1+
490.90856	393	
491.57326	265	
495.30140	473	
526.27559	427	1+
546.26471	478	
546.75928	574	
554.27435	716	1+
560.27606	2640	1+
566.26824	275	
584.25757	332	1+
589.95082	521	
590.31294	329	
596.30117	445	1+
597.80818	301	
623.34712	1570	1+
626.27136	2280	1+
631.31465	2097	1+
634.60478	482	1+
640.33443	265	
642.80987	468	1+
646.29210	311	
646.81393	408	1+
670.31414	293	
678.32991	994	1+
685.31251	279	1+
692.38408	1010	1+
694.30962	649	1+
698.32356	477	1+
700.31274	1522	1+
700.64624	1469	1+
700.98605	923	1+
702.35608	2794	1+
712.15934	542	
714.29097	868	1+
739.32073	540	1+
746.34909	341	1+
755.42134	298	1+
762.03797	1524	1+
762.37067	1130	
762.70632	1115	1+
763.42685	1554	1+
773.34428	290	
783.39242	3135	1+
786.30006	5734	1+
793.69777	321	1+
794.38273	348	1+
800.06006	1452	1+
800.38630	1228	1+
800.71879	785	
826.43572	627	1+
827.40636	299	
831.39219	812	1+
854.42434	4778	1+
891.39433	336	1+
910.41871	699	1+
915.36298	1271	1+
915.88463	286	
928.44696	12705	1+
946.33401	12047	1+
956.67134	406	1+
983.47337	5426	1+
993.87501	568	
1040.49584	6513	1+
1059.41203	2389	1+
1070.28964	288	
1091.50785	365	
1108.53846	721	1+
1116.44417	4245	1+
1125.58384	3423	1+
1153.58353	510	
1153.58446	4804	1+
1245.48334	693	1+
1285.62135	767	1+
1307.62043	1206	1+
1313.62505	2092	1+
1329.64348	510	1+
1356.66388	2131	1+
1382.67525	772	1+
1390.63045	436	1+
END IONS

###FS:    #m/z: 673.32346 #charge   2
###MaxRes:#m/z:  0.00000 #charge-128
###MS: 986
###MSMS: 989
BEGIN IONS
TITLE=Cmpd 202, AutoMSn(673.3235), 16.8 min
RTINSECONDS=1005.61
SCANS=MS: 986 MSMS: 989
PEPMASS=673.32346	16206
CHARGE=2+
421.15834	118	
463.20647	174	
598.96407	107	
673.28693	306	
END IONS

###FS:    #m/z: 700.31332 #charge   3
###MaxRes:#m/z:  0.00000 #charge-128
###MS: 990
###MSMS: 991
BEGIN IONS
TITLE=Cmpd 203, AutoMSn(700.3133), 16.8 min
RTINSECONDS=1008.65
SCANS=MS: 990 MSMS: 991
PEPMASS=700.31332	82730
CHARGE=3+
312.18585	493	
320.69457	588	
335.14795	1577	1+
413.72389	616	1+
446.19235	464	1+
463.20815	3359	1+
467.30396	310	
483.73172	269	1+
489.24722	800	
491.23571	325	
495.30645	764	1+
511.73997	447	
512.24415	326	
526.26463	257	
526.79284	267	
530.21082	1775	1+
560.27209	1969	1+
597.30985	658	1+
597.79859	349	
608.27527	337	1+
612.29435	357	1+
623.35836	2182	1+
626.27244	4284	1+
630.80400	320	
631.31037	1828	1+
634.61080	1042	1+
643.31555	252	
643.80274	294	
646.29884	579	1+
649.28178	447	1+
691.82561	417	1+
692.36614	393	
692.38453	1285	1+
694.31277	1005	1+
694.64062	523	1+
694.97008	414	
699.31364	323	
700.31367	2159	1+
700.64197	2074	1+
700.98139	933	
702.34566	1610	1+
714.29055	1017	1+
723.33206	544	1+
738.81066	434	1+
747.86626	321	
762.04499	1026	1+
762.37969	818	
762.71571	833	
763.42646	2966	1+
767.46072	372	
771.32770	1038	1+
783.39539	4971	1+
786.30381	8883	1+
800.05832	1254	1+
800.38769	1284	1+
800.72176	617	
809.41960	279	1+
826.42234	552	1+
827.42699	674	1+
827.89942	482	1+
831.39534	864	1+
854.43666	6238	1+
884.40159	656	1+
928.44914	10054	1+
946.33508	20115	1+
955.48233	1178	1+
957.66906	1417	1+
983.47813	9508	1+
993.87492	686	
1040.49365	3447	1+
1040.49894	8112	1+
1059.41486	887	1+
1060.42000	1046	1+
1091.50793	1583	1+
1107.56949	859	1+
1116.44046	7079	1+
1125.58247	5968	1+
1127.58396	511	
1153.58317	9589	1+
1169.56487	1344	1+
1245.48030	1167	1+
1246.50816	968	1+
1258.16961	374	
1294.59682	463	1+
1307.62875	895	1+
1313.60499	4079	1+
1356.66710	1666	1+
1453.68189	574	1+
1470.68852	2929	1+
1545.69774	586	1+
1636.71084	572	1+
1829.72771	2867	1+
END IONS

###FS:    #m/z: 497.23378 #charge   3
###MaxRes:#m/z:  0.00000 #charge-128
###MS: 990
###MSMS: 992
BEGIN IONS
TITLE=Cmpd 204, AutoMSn(497.2338), 16.8 min
RTINSECONDS=1009.15
SCANS=MS: 990 MSMS: 992
PEPMASS=497.23378	47491
CHARGE=3+
478.31679	100	
484.31480	107	
493.27030	117	
494.27722	538	1+
498.28410	181	
499.28628	399	1+
END IONS

###FS:    #m/z: 610.35457 #charge   1
###MaxRes:#m/z:  0.00000 #charge-128
###MS: 990
###MSMS: 993
BEGIN IONS
TITLE=Cmpd 205, AutoMSn(610.3546), 16.8 min
RTINSECONDS=1009.65
SCANS=MS: 990 MSMS: 993
PEPMASS=610.35457	12544
CHARGE=1+
369.19845	105	
525.29401	132	
563.27499	108	
END IONS

###FS:    #m/z: 497.23327 #charge   3
###MaxRes:#m/z:  0.00000 #charge-128
###MS: 994
###MSMS: 995
BEGIN IONS
TITLE=Cmpd 206, AutoMSn(497.2333), 16.9 min
RTINSECONDS=1012.67
SCANS=MS: 994 MSMS: 995
PEPMASS=497.23327	82120
CHARGE=3+
482.23179	120	
489.24577	121	
494.27896	179	
495.27208	575	1+
498.26780	529	1+
532.26315	118	
605.79088	110	
624.85206	105	
END IONS

###FS:    #m/z: 700.31202 #charge   3
###MaxRes:#m/z:  0.00000 #charge-128
###MS: 994
###MSMS: 996
BEGIN IONS
TITLE=Cmpd 207, AutoMSn(700.3120), 16.9 min
RTINSECONDS=1013.18
SCANS=MS: 994 MSMS: 996
PEPMASS=700.31202	78991
CHARGE=3+
312.18703	282	
335.15053	1403	1+
366.16609	214	1+
378.20695	678	
393.65836	1063	1+
463.20995	2363	1+
489.23567	1047	1+
494.25166	223	
495.30081	610	1+
514.21509	274	1+
560.27446	980	1+
585.26024	221	
585.79983	435	
597.30182	272	
611.80679	467	1+
623.36570	1602	1+
623.75331	507	
626.26943	3669	1+
631.31343	830	1+
634.61116	1094	
648.31986	238	
664.81559	251	1+
691.81597	517	1+
692.38201	1313	1+
694.64347	220	
697.36078	247	
700.30979	1670	1+
700.64220	1210	1+
700.97341	622	
702.34551	998	1+
714.28734	927	1+
735.85665	329	
736.35188	496	
762.04249	348	
762.38410	571	
763.42361	2049	1+
771.30499	693	1+
783.39338	3061	1+
786.30099	6105	1+
800.05271	635	1+
800.39950	665	1+
800.72372	310	
810.83814	237	
826.43165	577	1+
831.40308	382	1+
854.42986	5588	1+
857.41696	261	
884.38605	375	1+
911.41790	260	1+
928.44732	5807	1+
946.33504	14481	1+
955.45969	258	1+
956.65669	893	1+
957.91339	223	
983.47238	5937	1+
993.87347	781	
1040.49806	7425	1+
1059.41831	2360	1+
1091.50407	1011	1+
1116.43468	5152	1+
1125.58466	3979	1+
1127.58037	1058	
1153.58117	6901	1+
1245.46308	310	
1246.47819	330	
1258.17922	283	
1285.61403	709	1+
1313.60571	3373	1+
1356.65855	840	1+
1473.62814	1176	1+
1636.71380	543	1+
1764.75141	460	1+
1829.72450	1837	1+
END IONS

###FS:    #m/z: 797.85300 #charge   2
###MaxRes:#m/z:  0.00000 #charge-128
###MS: 994
###MSMS: 997
BEGIN IONS
TITLE=Cmpd 208, AutoMSn(797.8530), 16.9 min
RTINSECONDS=1013.68
SCANS=MS: 994 MSMS: 997
PEPMASS=797.85300	16669
CHARGE=2+
371.16965	387	
399.16498	605	1+
461.18201	194	
464.73276	183	
489.18562	124	
562.22358	659	1+
631.30599	277	
702.35925	119	
708.81850	430	
709.31390	315	
831.39797	113	
928.44424	1191	1+
1091.50351	582	1+
1417.59139	129	
1489.66969	1258	1+
END IONS

###FS:    #m/z: 497.23268 #charge   3
###MaxRes:#m/z:  0.00000 #charge-128
###MS: 998
###MSMS: 999
BEGIN IONS
TITLE=Cmpd 209, AutoMSn(497.2327), 16.9 min
RTINSECONDS=1016.7
SCANS=MS: 998 MSMS: 999
PEPMASS=497.23268	70268
CHARGE=3+
444.24434	116	
489.23124	103	
494.26994	157	
495.26089	430	1+
497.26549	552	1+
500.24845	196	
502.29034	116	
END IONS

###FS:    #m/z: 678.81262 #charge   2
###MaxRes:#m/z:  0.00000 #charge-128
###MS: 998
###MSMS: 1000
BEGIN IONS
TITLE=Cmpd 210, AutoMSn(678.8126), 17.0 min
RTINSECONDS=1017.2
SCANS=MS: 998 MSMS: 1000
PEPMASS=678.81262	22186
CHARGE=2+
335.15360	352	
356.19043	427	
433.22472	133	
468.16727	110	
498.21749	361	
504.29867	116	
615.26189	134	
645.27635	621	1+
661.77570	100	
678.82330	215	1+
680.33743	173	
759.32425	127	
765.79328	116	
816.34169	827	1+
944.39946	266	
974.34302	100	
1001.42698	1768	1+
1111.46932	710	1+
1112.42964	104	
1129.48121	1304	1+
END IONS

###FS:    #m/z: 559.77114 #charge   2
###MaxRes:#m/z:  0.00000 #charge-128
###MS: 998
###MSMS: 1001
BEGIN IONS
TITLE=Cmpd 211, AutoMSn(559.7711), 17.0 min
RTINSECONDS=1017.7
SCANS=MS: 998 MSMS: 1001
PEPMASS=559.77114	13761
CHARGE=2+
320.18094	127	
326.13889	135	
369.14056	131	
387.13413	142	
404.16733	587	1+
439.23269	604	1+
466.23374	150	
474.20377	125	
489.24340	570	1+
500.20124	188	
505.19289	195	
508.26874	104	
515.76830	100	
538.23715	113	
543.34078	108	
552.31915	321	1+
557.29857	114	
559.30977	162	
560.27289	670	1+
570.25552	105	
614.31251	100	
626.27283	108	
631.31622	246	
642.29819	120	
679.96353	172	
712.28667	163	
729.29159	369	1+
842.38206	711	1+
955.44599	162	
END IONS

###FS:    #m/z: 320.24277 #charge-128
###MaxRes:#m/z:  0.00000 #charge-128
###MS: 1002
###MSMS: 1003
BEGIN IONS
TITLE=Cmpd 212, AutoMSn(320.2428), 17.0 min
RTINSECONDS=1020.73
SCANS=MS: 1002 MSMS: 1003
PEPMASS=320.24277	25146

302.22941	135	
320.24349	770	1+
END IONS

###FS:    #m/z: 678.81192 #charge   2
###MaxRes:#m/z:  0.00000 #charge-128
###MS: 1002
###MSMS: 1004
BEGIN IONS
TITLE=Cmpd 213, AutoMSn(678.8119), 17.0 min
RTINSECONDS=1021.23
SCANS=MS: 1002 MSMS: 1004
PEPMASS=678.81192	20708
CHARGE=2+
335.15329	168	
356.19996	252	
413.21240	118	
440.20612	102	
444.16611	114	
498.21127	692	1+
556.23518	133	
593.22146	140	
616.23689	158	
626.78059	239	1+
645.27264	322	
680.33796	149	
759.32389	359	1+
816.34491	554	1+
827.30881	100	
944.40455	240	
1001.42329	1098	1+
1129.47931	573	1+
1142.65986	212	
END IONS

###FS:    #m/z: 906.37629 #charge   3
###MaxRes:#m/z:  0.00000 #charge-128
###MS: 1002
###MSMS: 1005
BEGIN IONS
TITLE=Cmpd 214, AutoMSn(906.3763), 17.0 min
RTINSECONDS=1021.73
SCANS=MS: 1002 MSMS: 1005
PEPMASS=906.37629	9223
CHARGE=3+
338.13385	113	
356.15887	111	
366.13452	347	1+
384.15791	594	1+
501.20552	111	
518.20863	102	
529.20108	208	
547.22275	131	
866.04566	100	
1163.42350	117	
1291.51830	128	
END IONS

###FS:    #m/z: 581.30361 #charge   2
###MaxRes:#m/z:  0.00000 #charge-128
###MS: 1006
###MSMS: 1007
BEGIN IONS
TITLE=Cmpd 215, AutoMSn(581.3036), 17.1 min
RTINSECONDS=1024.76
SCANS=MS: 1006 MSMS: 1007
PEPMASS=581.30361	34760
CHARGE=2+
357.16593	267	1+
383.19036	151	
391.23869	233	
404.16271	122	
436.18675	201	
438.13481	203	
446.20547	144	
450.22475	126	
470.20099	137	
479.25242	401	
505.27854	299	
509.19729	152	
526.25371	372	1+
535.83179	124	
545.26025	146	
567.22083	122	
575.27012	172	
578.31712	247	1+
580.27861	805	1+
585.23826	164	
592.30924	1236	1+
602.25983	406	1+
612.35557	126	
640.27096	143	
663.34962	1605	1+
698.29233	207	1+
716.30911	176	
746.38775	198	
753.33851	146	
764.39625	1426	1+
843.44286	141	
844.41595	333	1+
861.44907	6478	1+
882.52741	129	
941.43743	1081	1+
952.39431	182	
958.46086	720	1+
975.49568	2335	1+
1085.54863	165	
END IONS

###FS:    #m/z: 320.24323 #charge-128
###MaxRes:#m/z:  0.00000 #charge-128
###MS: 1006
###MSMS: 1008
BEGIN IONS
TITLE=Cmpd 216, AutoMSn(320.2432), 17.1 min
RTINSECONDS=1025.26
SCANS=MS: 1006 MSMS: 1008
PEPMASS=320.24323	40041

302.22737	352	1+
320.24221	1125	1+
END IONS

###FS:    #m/z: 678.81116 #charge   2
###MaxRes:#m/z:  0.00000 #charge-128
###MS: 1006
###MSMS: 1009
BEGIN IONS
TITLE=Cmpd 217, AutoMSn(678.8112), 17.1 min
RTINSECONDS=1025.76
SCANS=MS: 1006 MSMS: 1009
PEPMASS=678.81116	12407
CHARGE=2+
413.21512	110	
439.19700	101	
462.20796	123	
498.20912	279	
561.73610	100	
568.71460	120	
593.25695	157	
645.28145	186	
670.31810	105	
679.36062	153	
679.84663	112	
756.31804	199	
816.34840	191	
944.40373	107	
1001.42295	681	1+
1113.47438	116	
1129.49009	202	
END IONS

###FS:    #m/z: 581.30321 #charge   2
###MaxRes:#m/z:  0.00000 #charge-128
###MS: 1010
###MSMS: 1011
BEGIN IONS
TITLE=Cmpd 218, AutoMSn(581.3032), 17.1 min
RTINSECONDS=1028.78
SCANS=MS: 1010 MSMS: 1011
PEPMASS=581.30321	73066
CHARGE=2+
349.15527	211	
367.17529	194	
374.18520	298	1+
391.24203	264	
404.17190	226	
430.73324	1247	1+
436.19267	146	
438.12034	296	
446.20055	169	
449.24343	394	1+
450.73019	177	
453.20617	351	1+
470.72666	863	1+
487.21262	188	
496.24401	153	
505.27807	751	1+
509.19672	213	
526.26276	383	1+
575.27296	168	
579.28373	199	
582.27672	192	
584.24657	581	1+
590.31555	174	
592.31106	2405	1+
602.26169	781	1+
640.23934	148	
646.33394	165	
663.34625	1991	1+
665.24257	305	1+
687.34892	329	1+
689.33383	183	
697.32330	326	1+
713.40540	165	
715.33223	186	
716.31442	466	1+
746.38047	157	
764.39704	1669	1+
774.38557	304	1+
843.44179	1202	1+
861.44893	12421	1+
872.19110	217	
882.41751	448	1+
914.44805	232	1+
941.44296	2463	1+
957.46910	2260	1+
958.47958	261	
975.48826	4961	1+
986.46811	618	1+
999.01416	188	
1085.52846	205	
END IONS

###FS:    #m/z: 320.24266 #charge-128
###MaxRes:#m/z:  0.00000 #charge-128
###MS: 1010
###MSMS: 1012
BEGIN IONS
TITLE=Cmpd 219, AutoMSn(320.2427), 17.2 min
RTINSECONDS=1029.28
SCANS=MS: 1010 MSMS: 1012
PEPMASS=320.24266	58456

302.22901	381	1+
320.24501	1182	1+
END IONS

###FS:    #m/z: 379.68807 #charge   2
###MaxRes:#m/z:  0.00000 #charge-128
###MS: 1010
###MSMS: 1013
BEGIN IONS
TITLE=Cmpd 220, AutoMSn(379.6881), 17.2 min
RTINSECONDS=1029.78
SCANS=MS: 1010 MSMS: 1013
PEPMASS=379.68807	8519
CHARGE=2+
318.23082	107	
322.18670	269	
358.23026	128	
360.26185	169	
362.23545	170	
376.24051	456	1+
378.24039	451	1+
380.25611	538	
382.23146	239	
387.73569	140	
447.18407	307	1+
449.24583	188	
464.21379	101	
465.19409	434	
482.21574	2099	1+
645.27680	1385	1+
653.73671	458	1+
END IONS

###FS:    #m/z: 581.30265 #charge   2
###MaxRes:#m/z:  0.00000 #charge-128
###MS: 1014
###MSMS: 1015
BEGIN IONS
TITLE=Cmpd 221, AutoMSn(581.3027), 17.2 min
RTINSECONDS=1032.8
SCANS=MS: 1014 MSMS: 1015
PEPMASS=581.30265	76336
CHARGE=2+
306.69482	337	
366.16679	304	1+
391.23519	474	
404.16237	325	1+
436.17614	280	1+
438.12370	589	
441.71080	358	1+
443.23464	238	1+
446.20808	208	
454.19753	439	1+
470.73493	608	1+
471.22224	1789	1+
479.24347	367	
480.74060	207	
491.21037	260	1+
505.26460	603	1+
526.26578	336	1+
543.25127	266	
543.32784	218	
545.23993	226	1+
545.58554	163	
550.99266	237	
567.26119	180	
574.28234	367	1+
582.28188	314	1+
585.24749	297	1+
590.30176	295	1+
592.30795	1510	1+
602.25039	502	1+
623.21886	136	
640.23024	157	
640.33456	254	1+
644.25285	139	
663.34820	2268	1+
670.34134	175	
682.24979	148	
690.31584	140	
697.33335	334	1+
713.41404	338	1+
716.32510	485	1+
746.37590	802	1+
764.40353	1932	1+
773.64891	185	
774.35924	212	
837.37676	148	
843.43006	680	1+
859.41450	260	1+
861.44916	12212	1+
871.37198	243	
881.42231	342	1+
923.44529	335	1+
942.45195	918	1+
952.40675	180	
958.47719	925	1+
975.48901	4055	1+
986.46771	209	
1022.35537	143	
1086.54554	205	
END IONS

###FS:    #m/z: 379.68826 #charge   2
###MaxRes:#m/z:  0.00000 #charge-128
###MS: 1014
###MSMS: 1016
BEGIN IONS
TITLE=Cmpd 222, AutoMSn(379.6883), 17.2 min
RTINSECONDS=1033.3
SCANS=MS: 1014 MSMS: 1016
PEPMASS=379.68826	14530
CHARGE=2+
305.16640	112	
322.18546	297	
360.24210	125	
362.23041	123	
376.25265	189	
377.25459	548	1+
379.20036	139	
380.22761	555	1+
383.73484	132	
448.16401	155	
465.19479	557	1+
482.21748	2215	1+
628.25398	141	
645.28035	1898	1+
653.71721	1181	1+
653.93647	125	
END IONS

###FS:    #m/z: 482.21791 #charge   1
###MaxRes:#m/z:  0.00000 #charge-128
###MS: 1014
###MSMS: 1017
BEGIN IONS
TITLE=Cmpd 223, AutoMSn(482.2179), 17.2 min
RTINSECONDS=1033.8
SCANS=MS: 1014 MSMS: 1017
PEPMASS=482.21791	7696
CHARGE=1+
480.24983	120	
482.25084	112	
END IONS

###FS:    #m/z: 437.75355 #charge   2
###MaxRes:#m/z:  0.00000 #charge-128
###MS: 1018
###MSMS: 1019
BEGIN IONS
TITLE=Cmpd 224, AutoMSn(437.7536), 17.3 min
RTINSECONDS=1036.83
SCANS=MS: 1018 MSMS: 1019
PEPMASS=437.75355	11862
CHARGE=2+
330.17741	127	
348.19110	536	
372.14143	120	
416.26110	151	
419.24024	108	
434.25023	409	1+
435.32518	111	
436.25805	707	1+
440.22417	253	1+
443.24847	203	
461.26868	923	1+
468.42648	337	
471.26574	115	
541.26237	137	
558.30220	249	
575.31471	1330	1+
586.28528	181	
656.36537	132	
674.38654	1955	1+
END IONS

###FS:    #m/z: 379.68847 #charge   2
###MaxRes:#m/z:  0.00000 #charge-128
###MS: 1018
###MSMS: 1020
BEGIN IONS
TITLE=Cmpd 225, AutoMSn(379.6885), 17.3 min
RTINSECONDS=1037.33
SCANS=MS: 1018 MSMS: 1020
PEPMASS=379.68847	13822
CHARGE=2+
318.23105	149	
322.18195	185	
324.10153	142	
360.22033	182	
376.26733	157	
377.26726	205	
378.24875	443	1+
380.25501	551	1+
387.73788	224	
389.73306	120	
446.23907	103	
465.19105	416	
482.21736	1939	1+
645.28409	1463	1+
653.73420	800	1+
653.93847	100	
END IONS

###FS:    #m/z: 482.22156 #charge   1
###MaxRes:#m/z:  0.00000 #charge-128
###MS: 1018
###MSMS: 1021
BEGIN IONS
TITLE=Cmpd 226, AutoMSn(482.2216), 17.3 min
RTINSECONDS=1037.84
SCANS=MS: 1018 MSMS: 1021
PEPMASS=482.22156	7222
CHARGE=1+
481.26700	292	1+
END IONS

###FS:    #m/z: 437.75506 #charge   2
###MaxRes:#m/z:  0.00000 #charge-128
###MS: 1022
###MSMS: 1023
BEGIN IONS
TITLE=Cmpd 227, AutoMSn(437.7551), 17.3 min
RTINSECONDS=1040.87
SCANS=MS: 1022 MSMS: 1023
PEPMASS=437.75506	15818
CHARGE=2+
342.17741	154	
348.18402	799	
350.19127	127	
384.21249	117	
406.21726	117	
411.20703	119	
419.27556	125	
422.22411	174	
434.28617	192	
435.23679	156	
436.28267	682	1+
438.26193	410	1+
440.23893	314	1+
443.25474	245	
455.19287	106	
461.27191	660	1+
558.29030	426	1+
575.31535	1988	1+
586.27684	190	
672.36652	127	
674.38100	2158	1+
END IONS

###FS:    #m/z: 416.24757 #charge   2
###MaxRes:#m/z:  0.00000 #charge-128
###MS: 1022
###MSMS: 1024
BEGIN IONS
TITLE=Cmpd 228, AutoMSn(416.2476), 17.4 min
RTINSECONDS=1041.37
SCANS=MS: 1022 MSMS: 1024
PEPMASS=416.24757	3931
CHARGE=2+
336.16972	102	
362.22671	109	
363.21878	202	
380.26023	119	
398.21278	138	
401.25371	120	
414.24231	315	1+
416.24062	411	1+
418.25350	540	1+
420.25688	248	
422.09791	100	
422.25981	183	
445.21877	123	
475.28960	113	
532.31127	654	1+
554.28281	241	1+
571.35256	226	
604.36725	395	1+
613.35669	160	
628.36630	101	
631.37783	1052	1+
639.73979	456	
670.39182	167	
672.41126	678	
681.02086	120	
717.44494	501	1+
743.43180	229	
END IONS

###FS:    #m/z: 421.75974 #charge   2
###MaxRes:#m/z:  0.00000 #charge-128
###MS: 1026
###MSMS: 1027
BEGIN IONS
TITLE=Cmpd 230, AutoMSn(421.7597), 17.4 min
RTINSECONDS=1044.9
SCANS=MS: 1026 MSMS: 1027
PEPMASS=421.75974	35999
CHARGE=2+
341.17974	447	
363.22006	369	
368.22908	577	
385.25701	1333	
420.25325	375	
424.23888	285	
426.27119	371	
449.25611	409	
454.26982	414	
470.27500	283	
472.28786	17288	1+
482.27156	265	
553.34423	353	
571.35740	6947	1+
628.37739	1216	1+
654.39837	332	
670.38392	306	
672.40273	11811	1+
681.01621	742	
682.39123	1183	1+
725.42788	1495	1+
743.44184	6780	1+
END IONS

###FS:    #m/z: 874.36716 #charge   3
###MaxRes:#m/z:  0.00000 #charge-128
###MS: 1026
###MSMS: 1028
BEGIN IONS
TITLE=Cmpd 231, AutoMSn(874.3672), 17.4 min
RTINSECONDS=1045.4
SCANS=MS: 1026 MSMS: 1028
PEPMASS=874.36716	19501
CHARGE=3+
327.12605	314	1+
344.15841	197	
345.14022	374	1+
356.18693	165	
392.19319	321	1+
462.19177	319	1+
480.19617	149	
490.19240	494	
492.18033	152	
506.23363	368	
508.21109	532	1+
526.68423	189	
527.20004	163	
535.70232	246	
536.20086	258	
542.20714	289	1+
556.30641	238	1+
577.22521	339	1+
592.23446	322	
595.23030	259	
621.26816	710	1+
641.78128	274	
646.29516	154	
697.03221	255	
720.30123	305	1+
749.32676	592	1+
757.41548	259	1+
775.34887	261	1+
782.36124	301	1+
874.49921	1327	1+
895.15549	189	
909.35243	843	1+
979.36395	165	
996.38904	1299	1+
1014.43429	147	
1053.37133	182	
1070.38625	153	
1071.40516	144	
1083.41710	1108	1+
1094.36857	438	
1165.45913	799	1+
1183.46374	150	
1184.48835	147	
1211.48665	1459	1+
1321.54199	906	1+
1339.53700	1581	1+
1339.54772	229	
END IONS

###FS:    #m/z: 412.75463 #charge   1
###MaxRes:#m/z:  0.00000 #charge-128
###MS: 1026
###MSMS: 1029
BEGIN IONS
TITLE=Cmpd 232, AutoMSn(412.7546), 17.4 min
RTINSECONDS=1045.9
SCANS=MS: 1026 MSMS: 1029
PEPMASS=412.75463	14326
CHARGE=1+
367.21133	148	
394.25409	152	
396.23703	259	
408.25259	244	
412.24007	269	
END IONS

###FS:    #m/z: 421.76049 #charge   2
###MaxRes:#m/z:  0.00000 #charge-128
###MS: 1030
###MSMS: 1031
BEGIN IONS
TITLE=Cmpd 233, AutoMSn(421.7605), 17.5 min
RTINSECONDS=1048.93
SCANS=MS: 1030 MSMS: 1031
PEPMASS=421.76049	196544
CHARGE=2+
325.22317	1133	
341.18185	1515	
363.21954	2804	
368.22938	1648	
383.22715	1224	
385.25638	5313	
454.27118	1537	
470.26867	1194	
472.28802	71846	1+
571.35578	28760	1+
628.37605	1986	
654.39441	2015	
672.40458	52001	1+
682.38799	3099	
725.42965	6000	1+
743.44108	28800	1+
END IONS

###FS:    #m/z: 412.75498 #charge   2
###MaxRes:#m/z:  0.00000 #charge-128
###MS: 1030
###MSMS: 1032
BEGIN IONS
TITLE=Cmpd 234, AutoMSn(412.7550), 17.5 min
RTINSECONDS=1049.43
SCANS=MS: 1030 MSMS: 1032
PEPMASS=412.75498	81934
CHARGE=2+
328.20047	146	
345.20840	111	
362.20910	123	
374.19377	147	
391.18662	100	
394.22968	354	1+
396.24201	178	
408.24716	128	
409.25592	196	
410.23889	389	1+
412.23402	336	
418.26235	106	
472.28475	319	
491.28816	101	
532.30654	160	
631.36659	259	1+
END IONS

###FS:    #m/z: 874.36645 #charge   3
###MaxRes:#m/z:  0.00000 #charge-128
###MS: 1030
###MSMS: 1033
BEGIN IONS
TITLE=Cmpd 235, AutoMSn(874.3664), 17.5 min
RTINSECONDS=1049.94
SCANS=MS: 1030 MSMS: 1033
PEPMASS=874.36645	42953
CHARGE=3+
327.12959	534	
345.14149	779	1+
392.19331	403	
456.18574	380	1+
462.18807	515	1+
472.18140	273	
480.20891	195	
490.18959	860	1+
506.24331	357	
508.21319	420	
526.68967	379	1+
535.69773	731	1+
577.23011	549	1+
595.23888	446	1+
621.26850	806	1+
633.26488	274	1+
661.27689	281	
670.27799	1278	1+
670.78007	574	
691.27267	223	1+
706.29264	215	
709.29452	196	
711.29646	215	
719.80767	416	
749.32014	1151	1+
769.84596	185	
805.30571	263	1+
813.36348	219	
813.84525	198	
851.29539	291	1+
869.31214	274	
874.48220	1331	1+
909.34944	897	1+
910.35267	379	1+
983.36257	214	
996.39451	1028	1+
1052.37014	221	
1070.38025	704	1+
1083.41392	2245	1+
1094.37199	888	
1165.45915	1215	1+
1166.43155	201	
1183.46862	1093	1+
1211.48771	1657	1+
1223.06867	262	
1265.51736	207	
1282.53523	1463	1+
1322.52245	1109	1+
1339.54581	398	
1340.51031	188	
1353.68423	224	
END IONS

###FS:    #m/z: 421.76055 #charge   2
###MaxRes:#m/z:  0.00000 #charge-128
###MS: 1034
###MSMS: 1035
BEGIN IONS
TITLE=Cmpd 236, AutoMSn(421.7605), 17.5 min
RTINSECONDS=1052.95
SCANS=MS: 1034 MSMS: 1035
PEPMASS=421.76055	379719
CHARGE=2+
341.18186	2580	
368.23020	3485	
383.23260	1871	
385.25542	7872	
454.27076	5004	1+
470.27413	1928	
472.28806	109047	1+
571.35728	44739	1+
628.38160	3742	
654.39286	2135	
672.40429	81936	1+
682.38840	7995	1+
725.43070	19270	1+
743.44128	45367	1+
END IONS

###FS:    #m/z: 412.75521 #charge   2
###MaxRes:#m/z:  0.00000 #charge-128
###MS: 1034
###MSMS: 1036
BEGIN IONS
TITLE=Cmpd 237, AutoMSn(412.7552), 17.6 min
RTINSECONDS=1053.45
SCANS=MS: 1034 MSMS: 1036
PEPMASS=412.75521	163468
CHARGE=2+
342.19909	121	
388.26784	115	
394.22668	426	1+
408.25221	887	1+
412.23879	336	1+
414.23946	376	1+
415.02148	177	
416.26351	139	
432.26627	174	
472.28748	386	1+
545.34517	206	
632.37439	1026	1+
640.76650	571	
END IONS

###FS:    #m/z: 672.40363 #charge   1
###MaxRes:#m/z:  0.00000 #charge-128
###MS: 1034
###MSMS: 1037
BEGIN IONS
TITLE=Cmpd 238, AutoMSn(672.4036), 17.6 min
RTINSECONDS=1053.95
SCANS=MS: 1034 MSMS: 1037
PEPMASS=672.40363	76542
CHARGE=1+
374.16743	109	
669.28273	114	
END IONS

###FS:    #m/z: 672.40471 #charge   1
###MaxRes:#m/z:  0.00000 #charge-128
###MS: 1038
###MSMS: 1039
BEGIN IONS
TITLE=Cmpd 239, AutoMSn(672.4047), 17.6 min
RTINSECONDS=1056.99
SCANS=MS: 1038 MSMS: 1039
PEPMASS=672.40471	74571
CHARGE=1+
633.32865	115	
669.28707	207	
END IONS

###FS:    #m/z: 472.28798 #charge   1
###MaxRes:#m/z:  0.00000 #charge-128
###MS: 1038
###MSMS: 1040
BEGIN IONS
TITLE=Cmpd 240, AutoMSn(472.2880), 17.6 min
RTINSECONDS=1057.49
SCANS=MS: 1038 MSMS: 1040
PEPMASS=472.28798	50384
CHARGE=1+
407.29408	103	
470.27237	185	
472.30271	119	
END IONS

###FS:    #m/z: 842.51084 #charge   1
###MaxRes:#m/z:  0.00000 #charge-128
###MS: 1038
###MSMS: 1041
BEGIN IONS
TITLE=Cmpd 241, AutoMSn(842.5108), 17.6 min
RTINSECONDS=1057.99
SCANS=MS: 1038 MSMS: 1041
PEPMASS=842.51084	38787
CHARGE=1+
353.21541	169	
385.24674	192	
553.33945	281	
840.48913	465	1+
842.50920	12992	1+
END IONS

###FS:    #m/z: 672.40379 #charge   1
###MaxRes:#m/z:  0.00000 #charge-128
###MS: 1042
###MSMS: 1043
BEGIN IONS
TITLE=Cmpd 242, AutoMSn(672.4038), 17.7 min
RTINSECONDS=1061.02
SCANS=MS: 1042 MSMS: 1043
PEPMASS=672.40379	55846
CHARGE=1+
515.16651	104	
669.29545	163	
END IONS

###FS:    #m/z: 364.26899 #charge   1
###MaxRes:#m/z:  0.00000 #charge-128
###MS: 1042
###MSMS: 1044
BEGIN IONS
TITLE=Cmpd 243, AutoMSn(364.2690), 17.7 min
RTINSECONDS=1061.52
SCANS=MS: 1042 MSMS: 1044
PEPMASS=364.26899	32734
CHARGE=1+
330.20183	109	
346.25732	1436	1+
364.26945	4556	1+
END IONS

###FS:    #m/z: 472.28825 #charge   1
###MaxRes:#m/z:  0.00000 #charge-128
###MS: 1042
###MSMS: 1045
BEGIN IONS
TITLE=Cmpd 244, AutoMSn(472.2883), 17.7 min
RTINSECONDS=1062.02
SCANS=MS: 1042 MSMS: 1045
PEPMASS=472.28825	37777
CHARGE=1+
468.26578	229	
470.26351	138	
472.26643	202	
END IONS

###FS:    #m/z: 364.26928 #charge   1
###MaxRes:#m/z:  0.00000 #charge-128
###MS: 1046
###MSMS: 1047
BEGIN IONS
TITLE=Cmpd 245, AutoMSn(364.2693), 17.8 min
RTINSECONDS=1065.05
SCANS=MS: 1046 MSMS: 1047
PEPMASS=364.26928	32498
CHARGE=1+
316.24544	114	
330.21332	101	
346.25909	1728	1+
364.26893	5048	1+
END IONS

###FS:    #m/z: 576.27943 #charge   3
###MaxRes:#m/z:  0.00000 #charge-128
###MS: 1046
###MSMS: 1048
BEGIN IONS
TITLE=Cmpd 246, AutoMSn(576.2794), 17.8 min
RTINSECONDS=1065.55
SCANS=MS: 1046 MSMS: 1048
PEPMASS=576.27943	7730
CHARGE=3+
323.16263	192	
348.65954	265	
353.17076	373	1+
380.15431	185	
388.17795	555	1+
389.68166	166	
390.18348	1127	1+
394.17009	236	
411.17198	300	1+
431.21166	232	
459.19935	223	
467.26634	272	
484.29868	161	
485.21719	419	1+
487.32531	272	
488.54451	242	1+
489.20888	270	
494.88003	161	
509.72454	180	
514.20888	590	1+
523.90619	197	
531.24241	455	1+
542.73054	195	
543.23805	234	1+
558.27393	1169	1+
572.28088	471	1+
577.28551	296	1+
598.35561	493	1+
611.75452	205	
615.36948	557	1+
619.25800	170	
627.28603	295	
644.30479	182	
645.30035	831	1+
661.31073	351	1+
662.28647	202	
669.27919	225	
669.83024	191	
683.82014	161	
685.27806	206	1+
775.40908	1134	1+
778.42082	208	
791.37027	203	1+
805.32135	1560	1+
861.42620	174	
922.47499	476	1+
924.41866	751	1+
951.41321	273	1+
952.39473	580	1+
1157.58510	513	1+
1355.59598	436	1+
1447.58278	412	1+
1465.59741	757	1+
1479.71878	429	1+
1482.63891	1979	1+
1595.72091	2300	1+
END IONS

###FS:    #m/z: 730.81708 #charge   2
###MaxRes:#m/z:  0.00000 #charge-128
###MS: 1046
###MSMS: 1049
BEGIN IONS
TITLE=Cmpd 247, AutoMSn(730.8171), 17.8 min
RTINSECONDS=1066.05
SCANS=MS: 1046 MSMS: 1049
PEPMASS=730.81708	5048
CHARGE=2+
375.19766	101	
489.24240	486	1+
546.25026	127	
560.28207	231	
571.26854	118	
629.31740	115	
631.31643	253	
675.32330	131	
675.80882	205	
696.34057	112	
702.34813	393	1+
728.38691	128	
731.32851	164	
842.36514	168	
842.69103	111	
910.42392	103	
928.45206	1897	1+
END IONS

###FS:    #m/z: 576.27913 #charge   3
###MaxRes:#m/z:  0.00000 #charge-128
###MS: 1050
###MSMS: 1051
BEGIN IONS
TITLE=Cmpd 248, AutoMSn(576.2791), 17.8 min
RTINSECONDS=1069.08
SCANS=MS: 1050 MSMS: 1051
PEPMASS=576.27913	93869
CHARGE=3+
317.12847	300	
329.13145	619	1+
337.15024	638	1+
339.65276	234	
353.18599	1421	1+
371.18563	953	1+
373.28955	458	
390.18050	4237	1+
396.18631	232	
402.66403	668	1+
409.18543	226	
416.18465	838	1+
438.13663	287	
438.20555	229	
438.26410	251	1+
442.18655	245	1+
459.20344	469	1+
467.26200	533	
483.24883	769	1+
483.54452	335	
483.86592	610	1+
487.31937	1622	1+
488.87546	914	1+
489.21154	1518	1+
489.54633	1344	1+
494.88228	1636	1+
495.22105	963	1+
495.55563	403	1+
497.18949	335	
501.23139	243	1+
505.73259	311	1+
514.21350	893	1+
519.72333	234	
523.24475	645	1+
523.58125	278	
528.23241	212	1+
531.24004	1715	1+
536.26891	223	1+
539.24799	232	1+
541.25342	452	1+
545.24111	257	1+
547.71895	338	
550.20923	455	1+
555.23518	269	1+
556.72317	925	1+
557.20794	244	
558.26903	2820	1+
563.23160	231	
564.25193	774	1+
572.26185	1651	1+
580.29679	388	1+
597.36195	535	
598.35310	1018	1+
601.23140	239	
603.78224	328	1+
610.23775	332	
611.74739	438	1+
615.37317	1923	1+
620.74189	313	
626.30025	286	
627.28539	1516	1+
635.62863	413	
644.30235	4369	1+
661.28959	1500	1+
664.79999	275	1+
671.50818	306	
674.77831	521	1+
678.28989	1847	1+
696.31137	702	1+
714.31979	573	1+
716.32861	279	1+
723.25455	416	
740.35477	408	1+
742.33219	367	1+
746.36779	223	1+
758.38086	886	1+
759.32743	1582	1+
763.39210	841	1+
773.37270	352	1+
775.40340	844	1+
775.41200	3800	1+
777.34010	1131	1+
780.35195	952	1+
787.32027	2057	1+
792.39010	423	1+
805.32817	5482	1+
821.31835	968	1+
834.40706	420	1+
838.35099	414	1+
840.30878	302	1+
844.37017	328	1+
851.33754	228	1+
861.41828	505	1+
905.41478	686	1+
907.37916	796	1+
908.34413	320	1+
922.47985	2492	1+
924.40629	3076	1+
934.36040	610	1+
952.40553	2455	1+
969.43099	1162	1+
1021.45301	462	1+
1084.45356	1018	1+
1093.46452	506	
1156.52965	555	1+
1205.51031	388	1+
1236.48144	845	1+
1240.53511	240	
1337.60947	1642	1+
1349.56718	594	1+
1354.55368	2873	1+
1366.57234	1501	1+
1447.57827	1046	1+
1461.59367	1010	1+
1464.61095	3229	1+
1482.63348	12007	1+
1493.69224	415	1+
1497.66433	1417	1+
1525.73770	644	1+
1567.72188	1810	1+
1577.70513	2279	1+
1595.72099	10108	1+
END IONS

###FS:    #m/z: 364.26915 #charge   1
###MaxRes:#m/z:  0.00000 #charge-128
###MS: 1050
###MSMS: 1052
BEGIN IONS
TITLE=Cmpd 249, AutoMSn(364.2692), 17.8 min
RTINSECONDS=1069.58
SCANS=MS: 1050 MSMS: 1052
PEPMASS=364.26915	31882
CHARGE=1+
281.81120	111	
316.23819	269	1+
346.25814	1480	1+
360.22143	109	
362.23028	191	
364.26784	3407	1+
END IONS

###FS:    #m/z: 863.91053 #charge   2
###MaxRes:#m/z:  0.00000 #charge-128
###MS: 1050
###MSMS: 1053
BEGIN IONS
TITLE=Cmpd 250, AutoMSn(863.9105), 17.8 min
RTINSECONDS=1070.08
SCANS=MS: 1050 MSMS: 1053
PEPMASS=863.91053	13020
CHARGE=2+
373.27863	154	
390.18193	1023	1+
558.26599	165	
798.34659	164	
798.85234	440	
855.88923	135	
861.39763	107	
1337.62744	148	
1726.81955	3627	1+
END IONS

###FS:    #m/z: 576.27884 #charge   3
###MaxRes:#m/z:  0.00000 #charge-128
###MS: 1054
###MSMS: 1055
BEGIN IONS
TITLE=Cmpd 251, AutoMSn(576.2788), 17.9 min
RTINSECONDS=1073.1
SCANS=MS: 1054 MSMS: 1055
PEPMASS=576.27884	177459
CHARGE=3+
313.14897	300	1+
322.15121	584	1+
328.14840	537	
329.12699	742	1+
336.16857	475	
337.14984	935	1+
353.19463	431	
354.17581	947	1+
356.22776	1112	1+
359.14982	308	1+
371.19486	1134	1+
373.28089	914	1+
389.18053	1416	
389.67935	818	
390.17836	6423	1+
397.80819	500	
398.14753	557	
402.66215	699	1+
408.19211	356	1+
416.16618	1215	1+
436.16950	371	1+
445.18648	415	1+
452.69453	1172	1+
467.25557	830	
476.20517	1410	1+
483.52981	779	
483.86285	695	1+
484.28487	840	
487.32268	1206	
488.87202	2071	1+
489.20959	2928	1+
489.54447	1983	1+
494.88680	1840	1+
495.21404	1668	1+
495.55125	1331	1+
497.18777	682	
505.20262	526	1+
514.21030	1482	1+
523.24197	1282	1+
523.58437	702	
523.91787	600	
531.23353	2876	1+
540.25206	695	1+
542.23471	1582	1+
548.20882	593	1+
550.21983	576	1+
553.28718	426	1+
558.26777	4783	1+
565.23781	959	1+
570.25118	461	1+
572.26116	1098	1+
580.30121	461	1+
592.24109	371	1+
597.37506	798	
598.35099	1598	1+
609.26810	629	1+
612.24944	624	1+
615.37878	3737	1+
618.73735	577	
619.23367	984	1+
620.75415	1402	1+
627.28586	2469	1+
642.31156	365	1+
644.31221	1275	
645.30400	685	1+
645.30523	5020	1+
661.29208	2012	1+
669.29234	768	
677.77631	1984	
686.29639	401	1+
696.28246	483	1+
714.31810	2214	1+
716.30433	528	1+
723.29533	1446	1+
732.29635	466	
747.33581	406	1+
752.85228	468	
758.38687	697	
759.33633	1242	1+
762.37125	1270	1+
775.39865	1066	1+
775.41057	6365	1+
775.85448	606	1+
787.32521	2848	1+
791.36762	2196	1+
805.32979	7139	1+
821.31119	541	1+
834.39119	458	1+
838.32807	815	1+
843.39336	455	1+
851.34489	374	1+
861.40255	1047	1+
905.42418	1492	1+
908.35851	874	1+
917.38586	446	1+
922.47682	3504	1+
924.41323	3433	1+
925.37563	889	1+
932.66827	541	1+
934.34405	727	1+
952.40189	4872	1+
969.42544	1840	1+
1082.46892	1837	1+
1093.45799	1006	1+
1104.48529	534	
1112.44229	2258	1+
1123.50379	428	
1149.50997	1571	1+
1177.52302	782	1+
1240.48621	431	
1241.49513	999	1+
1308.52736	1046	1+
1320.56298	1433	1+
1322.59309	829	1+
1338.61428	1874	1+
1349.58696	695	1+
1355.56607	3905	1+
1366.57086	2433	1+
1447.60642	1194	1+
1464.60380	7123	1+
1479.63811	1425	1+
1482.63324	18605	1+
1497.66713	3467	1+
1567.71865	2776	1+
1577.69160	2799	1+
1580.71438	1705	1+
1595.71384	18991	1+
END IONS

###FS:    #m/z: 863.90998 #charge   2
###MaxRes:#m/z:  0.00000 #charge-128
###MS: 1054
###MSMS: 1056
BEGIN IONS
TITLE=Cmpd 252, AutoMSn(863.9100), 17.9 min
RTINSECONDS=1073.6
SCANS=MS: 1054 MSMS: 1056
PEPMASS=863.90998	25723
CHARGE=2+
374.29345	112	
390.18420	1071	1+
646.26468	107	
741.80134	102	
743.32475	116	
749.35323	178	
813.39510	113	
922.47777	110	
1241.48840	106	
1595.71082	666	1+
1726.80678	4405	1+
END IONS

###FS:    #m/z: 595.28391 #charge   3
###MaxRes:#m/z:  0.00000 #charge-128
###MS: 1054
###MSMS: 1057
BEGIN IONS
TITLE=Cmpd 253, AutoMSn(595.2839), 17.9 min
RTINSECONDS=1074.11
SCANS=MS: 1054 MSMS: 1057
PEPMASS=595.28391	12645
CHARGE=3+
343.15893	111	
351.66454	198	
369.20215	474	
372.16978	118	
390.19257	144	
394.16692	197	
447.21188	114	
462.70238	111	
475.49302	112	
484.29122	122	
490.24314	135	
508.21827	143	
525.28785	169	
558.28234	177	
561.25741	127	
590.28870	881	1+
590.77077	174	
594.58091	143	
597.27788	497	1+
600.30283	192	
615.30997	213	
645.30032	109	
655.38162	133	
702.33183	216	1+
770.83636	166	
775.44108	113	
805.34249	181	
980.47322	152	
END IONS

###FS:    #m/z: 863.91125 #charge   2
###MaxRes:#m/z:  0.00000 #charge-128
###MS: 1058
###MSMS: 1059
BEGIN IONS
TITLE=Cmpd 254, AutoMSn(863.9112), 18.0 min
RTINSECONDS=1077.13
SCANS=MS: 1058 MSMS: 1059
PEPMASS=863.91125	22644
CHARGE=2+
390.18014	929	1+
558.27351	302	1+
645.28565	132	
683.80077	114	
742.30847	107	
1337.67496	115	
1338.63974	144	
1595.73076	723	1+
1726.80025	2752	1+
END IONS

###FS:    #m/z: 798.36171 #charge   2
###MaxRes:#m/z:  0.00000 #charge-128
###MS: 1058
###MSMS: 1060
BEGIN IONS
TITLE=Cmpd 255, AutoMSn(798.3617), 18.0 min
RTINSECONDS=1077.63
SCANS=MS: 1058 MSMS: 1060
PEPMASS=798.36171	10144
CHARGE=2+
596.28961	105	
745.31913	106	
802.46144	201	
END IONS

###FS:    #m/z: 350.25679 #charge-128
###MaxRes:#m/z:  0.00000 #charge-128
###MS: 1058
###MSMS: 1061
BEGIN IONS
TITLE=Cmpd 256, AutoMSn(350.2568), 18.0 min
RTINSECONDS=1078.13
SCANS=MS: 1058 MSMS: 1061
PEPMASS=350.25679	9042

332.24251	389	1+
350.25260	455	1+
END IONS

###FS:    #m/z: 450.27087 #charge   2
###MaxRes:#m/z:  0.00000 #charge-128
###MS: 1062
###MSMS: 1063
BEGIN IONS
TITLE=Cmpd 257, AutoMSn(450.2709), 18.0 min
RTINSECONDS=1081.16
SCANS=MS: 1062 MSMS: 1063
PEPMASS=450.27087	20725
CHARGE=2+
334.20090	109	
341.18327	113	
364.21977	136	
373.92952	100	
382.23404	257	1+
385.25282	512	1+
391.74544	765	
391.91712	148	
426.28032	110	
429.23035	280	1+
432.29151	129	
434.25817	266	1+
436.25681	181	
446.28008	251	1+
448.24996	380	1+
450.26098	539	1+
452.27332	1473	1+
455.30783	611	
461.40306	121	
472.28481	1721	1+
537.24178	111	
571.35844	922	1+
628.36832	382	1+
654.40931	120	
672.40488	5382	1+
681.05035	1049	1+
699.40921	104	
725.43904	521	1+
743.44660	2913	1+
755.44435	174	
END IONS

###FS:    #m/z: 350.25524 #charge-128
###MaxRes:#m/z:  0.00000 #charge-128
###MS: 1062
###MSMS: 1064
BEGIN IONS
TITLE=Cmpd 258, AutoMSn(350.2552), 18.0 min
RTINSECONDS=1081.66
SCANS=MS: 1062 MSMS: 1064
PEPMASS=350.25524	11544

332.24568	549	
350.24909	473	
END IONS

###FS:    #m/z: 748.10364 #charge   2
###MaxRes:#m/z:  0.00000 #charge-128
###MS: 1062
###MSMS: 1065
BEGIN IONS
TITLE=Cmpd 259, AutoMSn(748.1036), 18.0 min
RTINSECONDS=1082.16
SCANS=MS: 1062 MSMS: 1065
PEPMASS=748.10364	9300
CHARGE=2+
369.20890	196	
465.22816	134	
525.29444	246	1+
567.26340	108	
746.34957	257	1+
748.10969	256	
752.35398	208	
799.36735	120	
1494.68748	675	1+
END IONS

###FS:    #m/z: 450.27075 #charge   2
###MaxRes:#m/z:  0.00000 #charge-128
###MS: 1066
###MSMS: 1067
BEGIN IONS
TITLE=Cmpd 260, AutoMSn(450.2707), 18.1 min
RTINSECONDS=1085.18
SCANS=MS: 1066 MSMS: 1067
PEPMASS=450.27075	38817
CHARGE=2+
341.18040	118	
362.19936	135	
368.22529	558	1+
385.25546	364	
415.25257	118	
428.26148	161	
430.26118	275	1+
432.26042	316	
434.25037	225	
446.26563	609	1+
448.25454	676	1+
450.25465	726	1+
452.27140	849	
454.27685	773	1+
466.26987	119	
472.28621	2823	1+
479.56483	221	
554.33476	220	
571.35544	2028	1+
628.38470	408	1+
654.38735	123	
672.40273	8915	1+
681.03845	1132	1+
682.39718	187	
699.41569	145	
725.43351	1246	1+
741.40699	144	
743.44188	5207	1+
755.44916	128	
779.47348	308	1+
END IONS

###FS:    #m/z: 350.25493 #charge-128
###MaxRes:#m/z:  0.00000 #charge-128
###MS: 1066
###MSMS: 1068
BEGIN IONS
TITLE=Cmpd 261, AutoMSn(350.2549), 18.1 min
RTINSECONDS=1085.68
SCANS=MS: 1066 MSMS: 1068
PEPMASS=350.25493	15305

330.24449	107	
332.23620	511	1+
348.21202	142	
350.25322	440	
END IONS

###FS:    #m/z: 712.31036 #charge   2
###MaxRes:#m/z:  0.00000 #charge-128
###MS: 1066
###MSMS: 1069
BEGIN IONS
TITLE=Cmpd 262, AutoMSn(712.3104), 18.1 min
RTINSECONDS=1086.18
SCANS=MS: 1066 MSMS: 1069
PEPMASS=712.31036	11375
CHARGE=2+
464.71944	141	
497.25594	100	
529.29893	117	
544.76506	459	1+
545.18811	147	
547.17623	104	
562.17945	107	
664.80654	125	
681.80026	165	
708.34594	154	
709.02487	110	
709.32716	372	1+
709.68773	145	
719.21344	107	
725.00066	112	
774.42060	179	
801.01759	131	
853.69091	386	
854.03326	254	1+
854.38622	128	
862.38627	126	
END IONS

###FS:    #m/z: 450.27064 #charge   2
###MaxRes:#m/z:  0.00000 #charge-128
###MS: 1070
###MSMS: 1071
BEGIN IONS
TITLE=Cmpd 263, AutoMSn(450.2706), 18.2 min
RTINSECONDS=1089.2
SCANS=MS: 1070 MSMS: 1071
PEPMASS=450.27064	40512
CHARGE=2+
329.17459	204	
341.18282	158	
368.23090	254	
369.71729	112	
383.23121	129	
385.24702	230	
390.23977	323	
395.23586	119	
400.24009	101	
408.26175	115	
428.24296	153	
432.27200	173	
434.25608	124	
436.25225	217	
446.25574	398	1+
448.25654	791	1+
450.26578	576	1+
452.27556	674	1+
454.26199	239	
455.30641	743	
470.27248	115	
472.28996	2600	1+
479.48365	105	
571.35642	1781	1+
628.37556	439	1+
654.38514	226	1+
672.40512	6782	1+
681.03228	680	1+
681.09418	200	
682.39703	282	1+
683.14137	100	
725.43761	1264	1+
741.42377	166	
743.44109	4868	1+
754.54515	236	
755.43539	160	
END IONS

###FS:    #m/z: 712.05852 #charge   3
###MaxRes:#m/z:  0.00000 #charge-128
###MS: 1070
###MSMS: 1072
BEGIN IONS
TITLE=Cmpd 264, AutoMSn(712.0585), 18.2 min
RTINSECONDS=1089.71
SCANS=MS: 1070 MSMS: 1072
PEPMASS=712.05852	10661
CHARGE=3+
334.06623	115	
464.72997	101	
489.23359	101	
492.24051	118	
544.75602	153	
545.19592	129	
545.24795	189	
562.18736	147	
709.64297	136	
709.80505	107	
724.66602	126	
800.66207	100	
854.02071	108	
854.37929	143	
END IONS

###FS:    #m/z: 336.23634 #charge   2
###MaxRes:#m/z:  0.00000 #charge-128
###MS: 1070
###MSMS: 1073
BEGIN IONS
TITLE=Cmpd 265, AutoMSn(336.2363), 18.2 min
RTINSECONDS=1090.21
SCANS=MS: 1070 MSMS: 1073
PEPMASS=336.23634	10497
CHARGE=2+
336.23890	190	
END IONS

###FS:    #m/z: 689.32704 #charge   2
###MaxRes:#m/z:  0.00000 #charge-128
###MS: 1074
###MSMS: 1075
BEGIN IONS
TITLE=Cmpd 266, AutoMSn(689.3270), 18.2 min
RTINSECONDS=1093.24
SCANS=MS: 1074 MSMS: 1075
PEPMASS=689.32704	20544
CHARGE=2+
351.67806	126	
375.19784	164	
456.21593	330	
471.22128	141	
489.23809	618	1+
502.90571	238	
512.24580	175	
560.28372	1689	1+
570.30961	135	
598.32247	126	
602.27932	123	
615.81673	164	
628.80436	324	1+
629.28663	146	
631.31419	1517	1+
672.32790	129	
672.81901	222	
674.31723	156	
686.32081	438	1+
686.83009	128	
689.82550	118	
690.32131	313	1+
702.35285	1873	1+
712.14521	120	
736.36280	117	
753.85497	236	1+
755.34137	124	
821.73541	305	
831.39267	894	1+
859.41176	126	
860.91394	141	
861.39130	213	
880.88406	133	
917.41262	128	
928.45116	8948	1+
1091.51398	996	1+
END IONS

###FS:    #m/z: 336.23587 #charge   2
###MaxRes:#m/z:  0.00000 #charge-128
###MS: 1074
###MSMS: 1076
BEGIN IONS
TITLE=Cmpd 267, AutoMSn(336.2359), 18.2 min
RTINSECONDS=1093.74
SCANS=MS: 1074 MSMS: 1076
PEPMASS=336.23587	14133
CHARGE=2+
336.23703	207	
END IONS

###FS:    #m/z: 878.38618 #charge   2
###MaxRes:#m/z:  0.00000 #charge-128
###MS: 1074
###MSMS: 1077
BEGIN IONS
TITLE=Cmpd 268, AutoMSn(878.3862), 18.2 min
RTINSECONDS=1094.24
SCANS=MS: 1074 MSMS: 1077
PEPMASS=878.38618	8820
CHARGE=2+
356.19593	147	
462.19929	138	
491.18479	187	
508.19880	136	
536.69754	104	
578.24294	116	
584.23688	103	
641.78009	116	
684.10984	100	
751.30253	119	
886.75196	105	
958.42352	163	
1070.39340	123	
END IONS

###FS:    #m/z: 689.07642 #charge   3
###MaxRes:#m/z:  0.00000 #charge-128
###MS: 1078
###MSMS: 1079
BEGIN IONS
TITLE=Cmpd 269, AutoMSn(689.0764), 18.3 min
RTINSECONDS=1097.27
SCANS=MS: 1078 MSMS: 1079
PEPMASS=689.07642	33551
CHARGE=3+
351.68599	197	
369.17210	143	
372.15924	137	
375.19737	302	
453.20496	209	1+
489.24012	1063	1+
502.90508	193	
529.26129	132	
546.26400	525	
560.27427	1734	1+
568.72688	210	1+
573.27377	126	
597.30615	192	
628.30299	476	1+
630.78955	138	
631.31431	1596	1+
678.32163	204	
689.34004	130	
691.33400	358	1+
691.82438	131	
697.32887	195	
702.35339	2008	1+
712.14572	217	
713.23088	149	
759.36710	184	
759.85641	178	
783.37858	180	
783.72126	137	
784.04318	133	
814.37161	159	
822.40384	252	
831.40141	771	1+
847.41748	136	
910.44031	483	1+
928.45218	9864	1+
975.40018	207	1+
1092.51275	127	
1371.64816	990	1+
1420.67698	1245	1+
1534.70609	1147	1+
1720.80491	405	1+
END IONS

###FS:    #m/z: 336.23621 #charge-128
###MaxRes:#m/z:  0.00000 #charge-128
###MS: 1078
###MSMS: 1080
BEGIN IONS
TITLE=Cmpd 270, AutoMSn(336.2362), 18.3 min
RTINSECONDS=1097.77
SCANS=MS: 1078 MSMS: 1080
PEPMASS=336.23621	18681

336.23867	474	
END IONS

###FS:    #m/z: 394.20027 #charge   2
###MaxRes:#m/z:  0.00000 #charge-128
###MS: 1078
###MSMS: 1081
BEGIN IONS
TITLE=Cmpd 271, AutoMSn(394.2003), 18.3 min
RTINSECONDS=1098.27
SCANS=MS: 1078 MSMS: 1081
PEPMASS=394.20027	13563
CHARGE=2+
346.20715	115	
360.20096	201	
372.26580	300	
373.21786	342	1+
376.25412	1190	1+
390.25121	699	1+
392.25763	763	1+
394.27120	3826	1+
398.22947	163	
399.83951	213	
401.87206	112	
436.20009	285	
454.20939	1161	1+
553.28051	446	1+
END IONS

###FS:    #m/z: 689.07735 #charge   3
###MaxRes:#m/z:  0.00000 #charge-128
###MS: 1082
###MSMS: 1083
BEGIN IONS
TITLE=Cmpd 272, AutoMSn(689.0774), 18.4 min
RTINSECONDS=1101.3
SCANS=MS: 1082 MSMS: 1083
PEPMASS=689.07735	23846
CHARGE=3+
375.18702	164	
389.22064	139	
455.72949	143	
489.24324	1055	1+
496.55179	120	
546.26243	385	
546.75693	118	
550.91506	135	
560.28197	1089	1+
621.80546	161	
629.30336	195	
630.00776	380	
631.32197	903	1+
639.30942	117	
672.33129	437	1+
686.32244	473	1+
686.82103	138	
690.31534	298	
691.83726	189	
696.82402	138	
702.35140	1574	1+
710.83187	411	1+
712.14328	116	
765.36835	121	
771.37924	148	
779.39226	147	
783.37119	237	1+
783.70896	206	
784.05249	137	
817.36250	114	
821.73229	222	
831.39102	395	1+
860.90601	236	
928.44749	7044	1+
928.67197	114	
1534.71399	975	1+
END IONS

###FS:    #m/z: 394.20005 #charge   2
###MaxRes:#m/z:  0.00000 #charge-128
###MS: 1082
###MSMS: 1084
BEGIN IONS
TITLE=Cmpd 273, AutoMSn(394.2001), 18.4 min
RTINSECONDS=1101.8
SCANS=MS: 1082 MSMS: 1084
PEPMASS=394.20005	13733
CHARGE=2+
332.24393	120	
345.20851	130	
356.27798	121	
360.21369	127	
372.22026	129	
373.27796	141	
374.25126	304	1+
376.25553	747	1+
389.21090	132	
390.24680	599	1+
392.25987	567	1+
394.27153	4122	1+
399.83678	128	
401.87283	128	
436.19917	290	1+
454.21586	794	
456.20513	173	
553.26706	237	
END IONS

###FS:    #m/z: 553.28089 #charge   1
###MaxRes:#m/z:  0.00000 #charge-128
###MS: 1082
###MSMS: 1085
BEGIN IONS
TITLE=Cmpd 274, AutoMSn(553.2809), 18.4 min
RTINSECONDS=1102.3
SCANS=MS: 1082 MSMS: 1085
PEPMASS=553.28089	8816
CHARGE=1+
296.11466	101	
319.66559	119	
516.28213	107	
550.29168	624	1+
END IONS

###FS:    #m/z: 1224.91084 #charge   2
###MaxRes:#m/z:  0.00000 #charge-128
###MS: 1086
###MSMS: 1087
BEGIN IONS
TITLE=Cmpd 275, AutoMSn(1224.9108), 18.4 min
RTINSECONDS=1105.33
SCANS=MS: 1086 MSMS: 1087
PEPMASS=1224.91084	8031
CHARGE=2+
534.25850	594	
541.95701	209	
599.29276	111	
635.30319	585	1+
722.34470	421	1+
733.80762	122	
761.34949	108	
779.35710	409	1+
1138.47305	109	
1138.99471	109	
1197.45713	101	
1200.71676	103	
1201.33387	124	
1204.08910	106	
1204.31314	143	
1204.48549	177	
1204.70209	164	
END IONS

###FS:    #m/z: 394.20014 #charge   2
###MaxRes:#m/z:  0.00000 #charge-128
###MS: 1086
###MSMS: 1088
BEGIN IONS
TITLE=Cmpd 276, AutoMSn(394.2001), 18.4 min
RTINSECONDS=1105.83
SCANS=MS: 1086 MSMS: 1088
PEPMASS=394.20014	10672
CHARGE=2+
376.26759	521	
392.19291	174	
392.30884	180	
394.27945	564	1+
END IONS

###FS:    #m/z: 1224.91084 #charge   2
###MaxRes:#m/z:  0.00000 #charge-128
###MS: 1086
###MSMS: 1089
BEGIN IONS
TITLE=Cmpd 277, AutoMSn(1224.9108), 18.4 min
RTINSECONDS=1106.33
SCANS=MS: 1086 MSMS: 1089
PEPMASS=1224.91084	8031
CHARGE=2+
534.25908	281	
619.29101	109	
635.30784	768	1+
704.32517	246	1+
722.32808	445	1+
761.34644	180	
765.19767	136	
765.31597	109	
779.35454	630	1+
802.50582	110	
1135.47539	142	
1139.27537	104	
1200.66857	139	
1204.86657	130	
1346.56451	105	
END IONS

###FS:    #m/z: 1225.09633 #charge   2
###MaxRes:#m/z:  0.00000 #charge-128
###MS: 1090
###MSMS: 1091
BEGIN IONS
TITLE=Cmpd 278, AutoMSn(1225.0963), 18.5 min
RTINSECONDS=1109.36
SCANS=MS: 1090 MSMS: 1091
PEPMASS=1225.09633	7276
CHARGE=2+
534.25324	306	
554.25738	113	
617.29235	167	
635.30401	858	1+
704.31614	145	
722.33314	621	1+
761.35093	213	
779.36592	438	1+
1201.11988	116	
1204.74992	112	
1436.87659	157	
END IONS

###FS:    #m/z: 601.33489 #charge   1
###MaxRes:#m/z:  0.00000 #charge-128
###MS: 1090
###MSMS: 1092
BEGIN IONS
TITLE=Cmpd 279, AutoMSn(601.3349), 18.5 min
RTINSECONDS=1109.86
SCANS=MS: 1090 MSMS: 1092
PEPMASS=601.33489	5601
CHARGE=1+
327.20994	119	
328.19717	981	1+
364.14660	108	
369.19836	157	
402.23945	134	
428.21917	322	1+
457.24291	105	
470.24507	112	
514.27512	2069	1+
521.78792	158	
527.32779	306	1+
550.99446	257	
564.30040	122	
601.33135	102	
END IONS

###FS:    #m/z: 601.34076 #charge   1
###MaxRes:#m/z:  0.00000 #charge-128
###MS: 1094
###MSMS: 1095
BEGIN IONS
TITLE=Cmpd 281, AutoMSn(601.3408), 18.6 min
RTINSECONDS=1113.4
SCANS=MS: 1094 MSMS: 1095
PEPMASS=601.34076	11507
CHARGE=1+
328.19663	1725	1+
344.17068	115	
358.20656	149	
386.18877	100	
402.25462	181	
418.22217	104	
428.22777	221	
441.22891	102	
470.28573	304	
484.28921	115	
514.27271	5211	1+
521.79079	163	
527.17103	120	
527.33563	687	1+
END IONS

###FS:    #m/z: 676.26880 #charge   3
###MaxRes:#m/z:  0.00000 #charge-128
###MS: 1094
###MSMS: 1096
BEGIN IONS
TITLE=Cmpd 282, AutoMSn(676.2688), 18.6 min
RTINSECONDS=1113.9
SCANS=MS: 1094 MSMS: 1096
PEPMASS=676.26880	8350
CHARGE=3+
386.71391	209	
464.71899	121	
530.23903	128	
562.28117	114	
584.56854	245	
584.89272	123	
602.77106	114	
623.71179	107	
674.30748	300	1+
676.33078	219	
676.83539	140	
679.31455	283	1+
828.81967	103	
945.46377	125	
1345.59676	415	1+
1751.70108	1342	1+
END IONS

###FS:    #m/z: 1224.91351 #charge   2
###MaxRes:#m/z:  0.00000 #charge-128
###MS: 1094
###MSMS: 1097
BEGIN IONS
TITLE=Cmpd 283, AutoMSn(1224.9135), 18.6 min
RTINSECONDS=1114.4
SCANS=MS: 1094 MSMS: 1097
PEPMASS=1224.91351	7593
CHARGE=2+
534.25783	1149	1+
541.95489	157	
617.29966	179	
635.30798	1056	1+
704.31911	235	
722.33152	902	1+
731.26386	104	
733.29411	177	
761.34660	158	
779.35133	888	1+
876.41109	105	
1107.88769	105	
1144.51545	114	
1190.54568	173	
1200.69770	211	
1201.15049	101	
1204.29821	237	
1204.88202	127	
1465.56469	134	
2119.47801	203	
END IONS

###FS:    #m/z: 601.34143 #charge   1
###MaxRes:#m/z:  0.00000 #charge-128
###MS: 1098
###MSMS: 1099
BEGIN IONS
TITLE=Cmpd 284, AutoMSn(601.3414), 18.6 min
RTINSECONDS=1117.44
SCANS=MS: 1098 MSMS: 1099
PEPMASS=601.34143	20520
CHARGE=1+
328.19619	3344	1+
358.20183	195	
386.22806	304	
402.24157	389	
428.21773	375	
440.21791	292	
457.24900	439	1+
470.27144	322	
497.24683	220	
514.27417	8198	1+
521.79078	447	
527.33458	1271	1+
601.31388	204	
END IONS

###FS:    #m/z: 721.08851 #charge   2
###MaxRes:#m/z:  0.00000 #charge-128
###MS: 1098
###MSMS: 1100
BEGIN IONS
TITLE=Cmpd 285, AutoMSn(721.0885), 18.6 min
RTINSECONDS=1117.94
SCANS=MS: 1098 MSMS: 1100
PEPMASS=721.08851	11750
CHARGE=2+
316.16262	118	
375.19394	134	
387.17665	119	
456.23426	327	1+
489.24267	595	1+
546.25723	243	
546.76107	216	
560.27775	752	
615.35727	101	
630.78256	144	
631.31560	712	1+
678.84593	222	
679.32810	201	
702.35501	711	1+
715.36876	126	
718.34395	134	
719.70939	101	
722.32833	233	1+
726.37197	108	
731.83833	125	
735.86269	104	
762.04069	222	
800.05438	157	
800.37994	203	
814.88920	108	
831.39145	294	1+
910.42670	276	1+
928.44686	4499	1+
1091.49542	115	
END IONS

###FS:    #m/z: 675.92271 #charge   3
###MaxRes:#m/z:  0.00000 #charge-128
###MS: 1098
###MSMS: 1101
BEGIN IONS
TITLE=Cmpd 286, AutoMSn(675.9227), 18.6 min
RTINSECONDS=1118.44
SCANS=MS: 1098 MSMS: 1101
PEPMASS=675.92271	8265
CHARGE=3+
415.72550	112	
512.72810	157	
562.28075	102	
584.56978	289	1+
584.91376	131	
633.27786	119	
633.76436	148	
662.58562	100	
674.31637	199	
676.32493	145	
1751.70964	940	1+
END IONS

###FS:    #m/z: 721.08691 #charge   2
###MaxRes:#m/z:  0.00000 #charge-128
###MS: 1102
###MSMS: 1103
BEGIN IONS
TITLE=Cmpd 287, AutoMSn(721.0869), 18.7 min
RTINSECONDS=1121.48
SCANS=MS: 1102 MSMS: 1103
PEPMASS=721.08691	13732
CHARGE=2+
310.66562	106	
369.17524	131	
375.19854	152	
387.18258	178	
458.21724	115	
476.37967	132	
489.24182	800	
546.25704	404	1+
546.76697	242	
560.27438	734	1+
562.26491	356	1+
591.91287	100	
619.31442	135	
621.27706	100	
631.31496	736	1+
654.81390	138	
679.33891	269	
702.35918	805	1+
720.33320	132	
724.32122	123	
726.36570	220	1+
762.38383	357	
762.70683	151	
800.04523	221	
800.39596	163	
831.38564	642	1+
928.45066	4765	1+
931.94039	141	
END IONS

###FS:    #m/z: 539.20194 #charge   3
###MaxRes:#m/z:  0.00000 #charge-128
###MS: 1102
###MSMS: 1104
BEGIN IONS
TITLE=Cmpd 288, AutoMSn(539.2019), 18.7 min
RTINSECONDS=1121.98
SCANS=MS: 1102 MSMS: 1104
PEPMASS=539.20194	9224
CHARGE=3+
392.20705	110	
408.92971	110	
412.21435	111	
422.22370	123	
459.69550	110	
510.25078	100	
523.26247	106	
535.27403	309	
536.29344	680	1+
537.78364	109	
538.28179	665	1+
540.28836	588	1+
542.27588	461	1+
553.78379	119	
586.31638	121	
701.31603	107	
741.34295	127	
END IONS

###FS:    #m/z: 620.79584 #charge   2
###MaxRes:#m/z:  0.00000 #charge-128
###MS: 1102
###MSMS: 1105
BEGIN IONS
TITLE=Cmpd 289, AutoMSn(620.7958), 18.7 min
RTINSECONDS=1122.48
SCANS=MS: 1102 MSMS: 1105
PEPMASS=620.79584	6389
CHARGE=2+
403.12811	104	
411.20833	127	
436.17262	100	
531.23412	103	
602.33723	112	
617.29380	149	
620.33292	160	
622.33339	174	
624.34191	129	
END IONS

###FS:    #m/z: 539.20201 #charge   3
###MaxRes:#m/z:  0.00000 #charge-128
###MS: 1106
###MSMS: 1107
BEGIN IONS
TITLE=Cmpd 290, AutoMSn(539.2020), 18.8 min
RTINSECONDS=1125.51
SCANS=MS: 1106 MSMS: 1107
PEPMASS=539.20201	11446
CHARGE=3+
345.70594	108	
432.20886	132	
446.22011	104	
450.27736	109	
520.25347	116	
529.25880	102	
534.30450	147	
535.29110	370	
536.29668	728	1+
538.29576	460	
539.28557	986	1+
542.28914	411	1+
550.03768	204	
598.28778	126	
611.32034	107	
637.29910	143	
653.38830	118	
690.85805	109	
END IONS

###FS:    #m/z: 721.08545 #charge   2
###MaxRes:#m/z:  0.00000 #charge-128
###MS: 1106
###MSMS: 1108
BEGIN IONS
TITLE=Cmpd 291, AutoMSn(721.0854), 18.8 min
RTINSECONDS=1126.01
SCANS=MS: 1106 MSMS: 1108
PEPMASS=721.08545	11421
CHARGE=2+
375.19200	140	
387.17087	139	
489.24072	454	
546.25796	120	
560.27642	763	1+
565.25514	128	
583.95239	114	
631.32121	587	1+
679.32981	120	
702.35280	696	1+
713.23174	104	
717.33488	132	
719.32542	236	1+
722.34175	124	
736.35503	205	
736.87928	109	
762.01814	119	
800.40856	110	
800.69352	153	
827.90047	116	
831.38805	214	
843.85965	115	
849.88514	100	
928.45608	3812	1+
END IONS

###FS:    #m/z: 408.28876 #charge   1
###MaxRes:#m/z:  0.00000 #charge-128
###MS: 1106
###MSMS: 1109
BEGIN IONS
TITLE=Cmpd 292, AutoMSn(408.2888), 18.8 min
RTINSECONDS=1126.51
SCANS=MS: 1106 MSMS: 1109
PEPMASS=408.28876	6033
CHARGE=1+
316.24056	130	
346.25101	601	1+
362.23277	111	
390.27259	317	
392.21842	224	1+
406.25647	355	1+
408.29571	1829	1+
END IONS

###FS:    #m/z: 518.74951 #charge   2
###MaxRes:#m/z:  0.00000 #charge-128
###MS: 1110
###MSMS: 1111
BEGIN IONS
TITLE=Cmpd 293, AutoMSn(518.7495), 18.8 min
RTINSECONDS=1129.53
SCANS=MS: 1110 MSMS: 1111
PEPMASS=518.74951	9832
CHARGE=2+
368.22104	105	
393.17240	101	
427.21818	148	
430.21625	100	
439.12137	222	
448.26348	197	
450.24009	520	
457.14361	274	1+
459.21926	103	
462.28284	164	
496.30785	138	
498.24191	103	
500.28203	106	
501.24337	396	1+
509.72866	690	1+
514.29159	287	1+
516.29397	563	1+
518.26808	1560	1+
518.75374	253	
521.78758	108	
531.33275	190	
562.32659	108	
563.33463	1074	1+
571.22309	395	
591.29994	101	
596.34737	120	
646.35599	113	
678.35296	980	1+
711.32749	105	
761.38180	234	1+
779.40255	877	1+
840.43224	117	
876.45993	1307	1+
END IONS

###FS:    #m/z: 743.58750 #charge   2
###MaxRes:#m/z:  0.00000 #charge-128
###MS: 1110
###MSMS: 1112
BEGIN IONS
TITLE=Cmpd 294, AutoMSn(743.5875), 18.8 min
RTINSECONDS=1130.03
SCANS=MS: 1110 MSMS: 1112
PEPMASS=743.58750	8053
CHARGE=2+
438.72990	109	
445.19108	492	1+
478.23234	115	
501.22515	144	
558.24095	172	
561.28307	139	
563.33043	375	
591.21494	114	
596.28996	132	
601.76407	176	
603.75160	120	
634.20791	449	1+
694.65675	148	
694.98454	345	1+
695.32167	278	
700.29216	101	
726.85310	177	
747.31193	463	1+
754.36579	171	
759.28463	103	
767.44054	104	
776.29010	2515	1+
785.58352	528	
804.90119	266	1+
861.38113	164	
861.38968	644	1+
871.36679	240	1+
876.45990	422	1+
889.37113	1722	1+
918.33354	123	
928.44494	195	
992.95706	119	
1041.48091	175	
1042.48007	224	
1115.48457	102	
END IONS

###FS:    #m/z: 402.24416 #charge   1
###MaxRes:#m/z:  0.00000 #charge-128
###MS: 1110
###MSMS: 1113
BEGIN IONS
TITLE=Cmpd 295, AutoMSn(402.2442), 18.8 min
RTINSECONDS=1130.54
SCANS=MS: 1110 MSMS: 1113
PEPMASS=402.24416	7719
CHARGE=1+
398.23902	100	
END IONS

###FS:    #m/z: 743.33713 #charge   3
###MaxRes:#m/z:  0.00000 #charge-128
###MS: 1114
###MSMS: 1115
BEGIN IONS
TITLE=Cmpd 296, AutoMSn(743.3371), 18.9 min
RTINSECONDS=1133.56
SCANS=MS: 1114 MSMS: 1115
PEPMASS=743.33713	23406
CHARGE=3+
343.14523	169	
437.19183	134	
439.23592	157	
493.72631	138	
501.22205	131	
519.24621	149	
563.32476	332	
579.24485	144	
601.78055	175	
619.21201	144	
661.26084	166	
667.25275	139	
678.34849	353	1+
687.27718	233	1+
688.99024	140	
694.66271	843	1+
694.99351	485	
695.32577	160	
732.68419	133	
738.88719	151	
747.31853	549	1+
754.39260	385	
767.45130	164	
776.29301	4323	1+
785.57864	757	
805.42947	133	
861.38262	987	1+
876.45857	637	1+
885.40276	198	
889.37024	3861	1+
899.42700	201	
900.32161	406	
993.45388	141	
1116.48243	378	1+
1855.89263	417	1+
2081.92404	548	1+
END IONS

###FS:    #m/z: 518.74976 #charge   2
###MaxRes:#m/z:  0.00000 #charge-128
###MS: 1114
###MSMS: 1116
BEGIN IONS
TITLE=Cmpd 297, AutoMSn(518.7498), 18.9 min
RTINSECONDS=1134.06
SCANS=MS: 1114 MSMS: 1116
PEPMASS=518.74976	15838
CHARGE=2+
357.22868	103	
364.46744	100	
381.71555	101	
389.19008	127	
395.78225	100	
419.21704	100	
448.25344	126	
450.24582	837	1+
456.15472	125	
457.14188	379	
460.21660	102	
467.28087	209	1+
480.23027	152	
485.30311	149	
497.26826	128	
499.32719	120	
501.24361	224	1+
506.27828	269	
514.29479	404	1+
516.32565	195	
517.25358	484	1+
520.29455	888	1+
527.84319	125	
531.33573	223	
562.31330	127	
562.81494	399	
563.33002	1168	1+
586.33618	134	
678.35703	1473	1+
710.39254	241	
761.38544	299	1+
779.40551	1600	1+
789.39096	115	
839.42675	150	
876.45909	1014	1+
1018.47621	851	1+
1036.50458	1170	1+
END IONS

###FS:    #m/z: 679.26909 #charge   2
###MaxRes:#m/z:  0.00000 #charge-128
###MS: 1114
###MSMS: 1117
BEGIN IONS
TITLE=Cmpd 298, AutoMSn(679.2691), 18.9 min
RTINSECONDS=1134.56
SCANS=MS: 1114 MSMS: 1117
PEPMASS=679.26909	6207
CHARGE=2+
398.15667	138	
402.22958	120	
404.13292	106	
428.67322	104	
436.12651	237	
454.13777	102	
456.05567	123	
532.22424	108	
549.24598	394	1+
556.22177	210	
556.74486	154	
561.74448	106	
566.70638	140	
680.30431	263	1+
696.31275	635	1+
856.34394	398	1+
881.41568	102	
908.38847	145	
918.45063	101	
943.37811	1024	1+
1015.41368	144	
1080.31969	502	
END IONS

###FS:    #m/z: 743.33889 #charge   2
###MaxRes:#m/z:  0.00000 #charge-128
###MS: 1118
###MSMS: 1119
BEGIN IONS
TITLE=Cmpd 299, AutoMSn(743.3389), 19.0 min
RTINSECONDS=1137.59
SCANS=MS: 1118 MSMS: 1119
PEPMASS=743.33889	23363
CHARGE=2+
438.74052	285	
474.16152	190	
501.68867	215	
506.10837	195	
518.75356	150	
531.24502	185	
558.23421	379	
558.73908	123	
563.32982	159	
570.22937	124	
601.74504	139	
602.24696	189	
618.32467	122	
661.81952	133	
678.35276	399	
685.29494	375	1+
694.64754	501	1+
694.99110	259	
741.34112	292	1+
745.59820	125	
747.32592	855	1+
754.36641	244	
754.88991	198	
757.32154	268	1+
776.28844	3420	1+
785.57813	918	
843.36107	361	1+
861.36739	132	
861.36890	447	1+
871.37030	238	
876.46988	476	1+
889.37176	3845	1+
928.42810	217	
928.90952	215	
986.41075	475	1+
1037.49073	155	
END IONS

###FS:    #m/z: 679.26366 #charge   2
###MaxRes:#m/z:  0.00000 #charge-128
###MS: 1118
###MSMS: 1120
BEGIN IONS
TITLE=Cmpd 300, AutoMSn(679.2637), 19.0 min
RTINSECONDS=1138.09
SCANS=MS: 1118 MSMS: 1120
PEPMASS=679.26366	17394
CHARGE=2+
344.11011	200	
354.19455	156	
373.18270	117	
387.10786	134	
389.21498	195	
415.14110	348	1+
417.15394	145	
426.16544	113	
436.13072	268	
457.17265	107	
457.51198	106	
463.18037	113	
470.18699	115	
547.22622	204	
549.24218	825	1+
553.20051	117	
555.17365	110	
566.22623	180	
602.28968	104	
662.27568	124	
677.34299	108	
679.30093	202	
681.28240	340	1+
696.31743	1187	1+
751.33942	121	
856.34758	441	1+
926.37684	119	
943.38231	794	1+
1014.40190	156	
1041.37267	115	
1111.45832	1034	1+
1111.46923	115	
END IONS

###FS:    #m/z: 518.74857 #charge   2
###MaxRes:#m/z:  0.00000 #charge-128
###MS: 1118
###MSMS: 1121
BEGIN IONS
TITLE=Cmpd 301, AutoMSn(518.7486), 19.0 min
RTINSECONDS=1138.59
SCANS=MS: 1118 MSMS: 1121
PEPMASS=518.74857	16749
CHARGE=2+
337.18435	659	1+
340.18122	329	
355.19585	324	
359.13333	161	
395.78556	169	
418.24717	160	
420.22353	184	
428.21444	160	
440.25993	371	
446.24716	159	
450.24629	1340	1+
453.74828	156	
456.15805	153	
466.25747	276	1+
468.27406	1078	1+
474.17271	148	
475.48670	941	
479.27295	152	
480.23480	287	1+
485.29955	449	
489.25837	157	
503.26568	183	
509.74251	723	1+
514.29114	1398	1+
522.29880	535	1+
531.33154	325	1+
545.29526	219	1+
564.33226	389	1+
579.30772	381	1+
582.29376	171	
596.33956	1247	1+
610.36246	156	
628.35124	712	1+
678.35669	1079	1+
683.38993	242	
688.97426	158	
693.34175	544	1+
710.37932	1321	1+
721.40399	258	1+
740.39677	148	
765.40513	256	
765.41528	877	1+
779.40659	1462	1+
782.44599	780	1+
811.44056	188	
822.40515	598	1+
839.43125	1204	1+
876.46854	1794	1+
895.52374	3690	1+
952.49952	198	
993.52978	942	1+
1001.48175	340	1+
1010.55337	3665	1+
1019.49340	736	1+
1036.49454	1239	1+
END IONS

###FS:    #m/z: 519.00812 #charge   3
###MaxRes:#m/z:  0.00000 #charge-128
###MS: 1122
###MSMS: 1123
BEGIN IONS
TITLE=Cmpd 302, AutoMSn(519.0081), 19.0 min
RTINSECONDS=1141.63
SCANS=MS: 1122 MSMS: 1123
PEPMASS=519.00812	32525
CHARGE=3+
337.17692	331	
347.18307	324	
355.19183	248	
375.21457	419	
375.55669	249	
436.73824	210	
450.25008	1198	1+
466.23588	304	
468.28225	1484	1+
475.49681	369	
485.29979	544	
515.28310	276	
516.27478	685	1+
518.29319	432	
521.28220	375	
522.28313	1022	1+
561.31582	303	
567.81888	321	
579.32144	251	
582.31337	232	
596.34009	2034	1+
617.86408	237	
618.86606	3858	1+
628.35039	288	
678.35726	608	1+
683.39028	285	
683.88996	359	
693.34804	512	1+
710.38744	2330	1+
719.23428	345	
740.41276	440	
740.91067	257	
779.41689	768	1+
782.44641	1130	1+
811.43056	757	1+
822.41066	1477	1+
839.42249	5805	1+
876.45637	253	
876.45899	850	1+
878.49731	793	1+
889.47921	801	1+
895.52490	4754	1+
907.49933	850	1+
935.46910	338	
936.51579	494	1+
952.50243	624	1+
992.52222	674	1+
1010.55400	7492	1+
1018.49130	2354	1+
1036.50225	7732	1+
1106.60998	1220	1+
1123.64009	18157	1+
1237.73464	3428	1+
END IONS

###FS:    #m/z: 679.26111 #charge   2
###MaxRes:#m/z:  0.00000 #charge-128
###MS: 1122
###MSMS: 1124
BEGIN IONS
TITLE=Cmpd 303, AutoMSn(679.2611), 19.0 min
RTINSECONDS=1142.13
SCANS=MS: 1122 MSMS: 1124
PEPMASS=679.26111	29561
CHARGE=2+
344.10150	214	
372.19760	143	
384.13688	158	
386.15002	286	1+
389.21550	223	
395.78371	186	
399.13874	132	
408.12868	326	1+
415.14785	251	
436.13077	514	1+
454.15440	160	
473.18398	176	
510.20118	172	
518.20098	131	
532.22795	242	1+
542.15712	138	
549.24995	1166	1+
558.23491	122	
575.23807	261	
583.19652	102	
627.74055	140	
676.33381	237	1+
679.28158	105	
680.30045	360	1+
696.31673	1384	1+
839.31988	149	
856.34485	687	1+
870.30209	101	
927.35229	120	
943.37982	1357	1+
993.43148	114	
1012.42029	107	
1014.41135	213	
1015.42522	156	
1040.39543	120	
1111.46408	1055	1+
1131.41940	882	1+
END IONS

###FS:    #m/z: 627.73909 #charge   2
###MaxRes:#m/z:  0.00000 #charge-128
###MS: 1122
###MSMS: 1125
BEGIN IONS
TITLE=Cmpd 304, AutoMSn(627.7391), 19.0 min
RTINSECONDS=1142.63
SCANS=MS: 1122 MSMS: 1125
PEPMASS=627.73909	13184
CHARGE=2+
354.14946	327	1+
371.16678	1258	1+
381.12348	1191	1+
386.10809	247	1+
389.21129	720	
395.13154	193	
395.78419	679	
398.15558	577	
399.13786	1661	1+
403.13057	140	
416.16486	596	
422.92891	231	
428.68056	177	
436.15503	164	
439.23240	154	
450.14628	907	1+
468.14749	468	
487.26153	151	
497.19096	155	
513.16035	277	
520.29447	185	
532.22448	285	
541.15320	1776	1+
549.24476	3148	1+
555.16948	189	
559.17164	439	1+
587.23006	278	1+
597.21493	154	
615.22480	595	1+
623.32724	181	
626.29201	291	1+
628.30063	157	
629.29626	425	1+
679.28199	378	
696.31362	4933	1+
704.36564	232	1+
705.10707	424	
706.26106	224	
711.22710	171	
724.26216	126	
839.32012	445	1+
856.34462	2961	1+
925.35858	370	1+
943.37717	2529	1+
1014.41584	513	1+
END IONS

###FS:    #m/z: 627.74084 #charge   2
###MaxRes:#m/z:  0.00000 #charge-128
###MS: 1126
###MSMS: 1127
BEGIN IONS
TITLE=Cmpd 305, AutoMSn(627.7408), 19.1 min
RTINSECONDS=1145.65
SCANS=MS: 1126 MSMS: 1127
PEPMASS=627.74084	55142
CHARGE=2+
312.09913	250	
337.15206	241	
354.12016	309	
357.12706	233	1+
369.19329	275	
371.15339	671	
372.18629	1130	1+
381.12472	1759	1+
389.20978	1410	1+
394.14762	461	1+
395.39297	324	
395.78711	1047	
398.15138	885	
399.13654	3162	1+
403.13638	492	1+
416.15703	571	
422.18188	250	1+
430.06849	204	
437.16607	174	
439.22632	247	
450.14424	1870	1+
464.16047	173	
468.15165	504	
513.17691	506	1+
515.19888	365	
524.12764	288	
525.27681	171	
532.21277	1524	1+
541.15765	2411	1+
549.24145	6661	1+
556.25195	169	
559.15842	865	1+
587.24084	341	1+
597.22203	361	1+
615.22644	889	1+
624.29460	356	1+
626.29789	799	1+
661.26434	209	1+
678.25247	188	
679.28648	1101	1+
696.31357	8135	1+
705.10330	178	
706.21873	267	
711.22856	362	1+
723.25273	242	
788.26618	435	1+
798.25885	208	
839.32180	1130	1+
856.34346	5070	1+
856.34714	581	1+
877.44888	193	
909.33860	234	1+
925.35538	218	
926.34683	373	1+
943.37661	3303	1+
995.38367	249	1+
1014.41682	1196	1+
END IONS

###FS:    #m/z: 519.00962 #charge   3
###MaxRes:#m/z:  0.00000 #charge-128
###MS: 1126
###MSMS: 1128
BEGIN IONS
TITLE=Cmpd 306, AutoMSn(519.0096), 19.1 min
RTINSECONDS=1146.15
SCANS=MS: 1126 MSMS: 1128
PEPMASS=519.00962	38530
CHARGE=3+
337.17439	390	1+
340.19418	236	
347.18702	227	
353.18608	179	
355.19499	493	1+
375.22228	348	
375.55140	496	
383.19270	219	
402.69720	218	
423.23692	196	
448.26302	3842	1+
453.75246	544	1+
457.14654	355	
468.27356	1650	1+
474.16642	196	
475.49139	459	
485.30646	737	1+
500.25741	518	1+
515.29193	264	
516.29813	381	
517.28803	989	1+
518.27029	3801	1+
523.28781	373	1+
527.84708	313	
553.80716	421	
554.31207	314	
561.33019	255	
567.32048	443	1+
567.82003	200	
596.34157	2051	1+
610.35185	372	1+
628.34832	254	
683.38082	453	
683.89488	192	
693.34604	761	1+
710.37914	2224	1+
719.21777	723	
779.39891	577	1+
782.43209	954	1+
811.42412	498	1+
822.40279	690	1+
822.41046	458	
839.42653	4561	1+
876.45292	262	
876.46942	1119	1+
889.48193	600	1+
896.52521	1926	1+
907.49287	1173	1+
935.50080	413	1+
950.50650	211	
952.51012	691	1+
975.49758	363	1+
994.51166	426	1+
1010.55259	8848	1+
1018.49283	1443	1+
1036.50420	3757	1+
1123.63914	15460	1+
1236.72503	4808	1+
1479.79958	696	1+
END IONS

###FS:    #m/z: 692.38366 #charge   3
###MaxRes:#m/z:  0.00000 #charge-128
###MS: 1126
###MSMS: 1129
BEGIN IONS
TITLE=Cmpd 307, AutoMSn(692.3837), 19.1 min
RTINSECONDS=1146.66
SCANS=MS: 1126 MSMS: 1129
PEPMASS=692.38366	11781
CHARGE=3+
448.26556	180	
466.23088	191	
471.22284	110	
475.49307	100	
504.29946	240	
560.27613	215	
602.21098	116	
604.97783	114	
623.24136	217	
623.74357	264	1+
631.31769	240	1+
646.22420	103	
646.71653	159	
649.69554	163	
659.84338	184	
668.30255	107	
686.74940	105	
687.36043	209	1+
691.73843	154	
692.00120	121	
692.38739	737	
692.71723	849	1+
693.05759	795	
702.35790	260	
831.39353	107	
928.44820	1404	1+
1092.50708	108	
1112.47929	290	
1379.55762	545	1+
END IONS

###FS:    #m/z: 627.74182 #charge   2
###MaxRes:#m/z:  0.00000 #charge-128
###MS: 1130
###MSMS: 1131
BEGIN IONS
TITLE=Cmpd 308, AutoMSn(627.7418), 19.2 min
RTINSECONDS=1149.68
SCANS=MS: 1130 MSMS: 1131
PEPMASS=627.74182	122615
CHARGE=2+
312.10691	549	
337.13979	307	
354.11784	547	
371.16383	5211	1+
381.12380	3793	1+
387.10914	324	
389.21219	2859	1+
395.14109	382	
395.77996	362	
397.80364	413	
398.14725	2148	
399.13518	6017	1+
403.14130	454	
404.13370	691	1+
416.16146	1290	
420.15453	307	
423.19975	365	
436.16527	487	
450.14181	4161	1+
459.21983	349	
468.14911	1430	1+
476.37837	384	
497.18413	279	
505.18439	287	
513.17848	2009	1+
524.12777	393	
531.22233	454	
532.21986	1450	1+
541.15119	5639	1+
549.24111	12128	1+
555.16998	420	
559.16481	1600	1+
562.98378	423	
587.23097	561	1+
596.20265	749	1+
615.22509	2030	1+
660.25804	505	1+
679.28430	2036	1+
687.96438	751	1+
696.31438	16378	1+
706.23116	579	
710.22736	538	1+
723.26138	346	
798.25887	391	
839.32084	1493	1+
856.34237	11424	1+
868.26275	327	
925.35192	870	1+
943.37535	8083	1+
996.39657	1027	1+
1014.40731	2201	1+
END IONS

###FS:    #m/z: 519.54392 #charge   2
###MaxRes:#m/z:  0.00000 #charge-128
###MS: 1130
###MSMS: 1132
BEGIN IONS
TITLE=Cmpd 309, AutoMSn(519.5439), 19.2 min
RTINSECONDS=1150.18
SCANS=MS: 1130 MSMS: 1132
PEPMASS=519.54392	32702
CHARGE=2+
333.19058	117	
340.19677	126	
355.69497	374	1+
370.21642	146	
375.21597	211	
383.21407	131	
397.70736	154	
403.19397	173	
406.21754	235	
411.70380	525	1+
412.92240	217	
428.19229	248	1+
436.73054	130	
440.28323	280	
444.30454	133	
450.24306	247	
468.26895	718	1+
475.49510	312	
485.30329	473	
489.27093	166	
496.76202	421	1+
499.27304	271	1+
502.29244	157	
509.73952	394	
516.28435	701	1+
518.27452	1854	1+
522.27425	734	1+
524.28224	247	
526.91167	156	
553.30465	116	
553.81174	270	
567.31979	378	1+
578.30557	624	1+
596.33332	1280	1+
628.35199	288	
645.38113	305	1+
674.86651	244	
678.36131	196	
683.39512	437	1+
693.34785	301	1+
709.38511	352	1+
710.37894	1610	1+
779.40494	329	1+
782.44762	843	1+
822.41182	372	1+
839.42817	3441	1+
876.46550	531	1+
889.46658	561	1+
895.52651	3004	1+
907.50749	944	1+
935.48698	301	1+
952.51427	362	1+
1010.55466	4407	1+
1019.49287	1059	1+
1036.51232	1610	1+
END IONS

###FS:    #m/z: 1179.27831 #charge   2
###MaxRes:#m/z:  0.00000 #charge-128
###MS: 1130
###MSMS: 1133
BEGIN IONS
TITLE=Cmpd 310, AutoMSn(1179.2783), 19.2 min
RTINSECONDS=1150.68
SCANS=MS: 1130 MSMS: 1133
PEPMASS=1179.27831	11331
CHARGE=2+
344.16764	136	
362.17084	193	
506.24756	147	
516.24435	319	
534.25881	1365	1+
541.98715	140	
617.29841	562	1+
635.30134	1779	1+
686.30785	154	
704.32599	693	1+
713.23372	128	
722.33900	1299	1+
733.30052	289	1+
761.35389	665	1+
779.35344	2071	1+
866.34930	115	
876.41749	154	
884.35721	119	
973.44792	186	
1081.20837	118	
1081.42160	221	
1133.49275	278	
1154.65633	178	
1154.87376	267	
1155.21499	116	
1158.76538	220	
1159.11952	132	
1162.85222	127	
1163.06782	149	
1289.02784	165	
1301.08846	144	
1465.57849	175	
1467.55798	113	
END IONS

###FS:    #m/z: 602.31762 #charge   2
###MaxRes:#m/z:  0.00000 #charge-128
###MS: 1134
###MSMS: 1135
BEGIN IONS
TITLE=Cmpd 311, AutoMSn(602.3176), 19.2 min
RTINSECONDS=1153.7
SCANS=MS: 1134 MSMS: 1135
PEPMASS=602.31762	81023
CHARGE=2+
328.19733	1035	1+
339.15391	486	1+
342.16805	274	1+
358.17512	571	1+
365.17162	251	
380.23469	261	
386.16561	3450	1+
397.20477	643	1+
402.17158	547	1+
405.21842	243	1+
408.21769	1090	1+
412.25607	248	
414.23154	270	
417.21031	292	1+
428.22625	411	1+
431.70334	204	
436.23166	269	1+
438.24534	349	
442.73332	323	1+
444.22057	421	1+
457.25012	439	1+
465.73083	293	1+
470.27519	235	
471.24624	838	1+
474.23642	308	
482.21964	602	1+
486.25303	253	1+
488.23790	374	1+
497.23188	464	1+
499.23398	3629	1+
500.75733	201	
501.24672	1349	1+
509.27052	420	
509.75701	452	
511.26528	264	1+
514.27183	6652	1+
521.27747	453	1+
521.78750	922	
527.32698	926	1+
534.87989	424	
542.25213	498	1+
544.78621	704	
565.29735	229	1+
572.29125	416	1+
584.32293	631	1+
586.33433	243	
590.32942	526	1+
595.27570	411	1+
599.30110	353	1+
601.33449	3240	1+
612.31659	3109	1+
627.32916	495	1+
629.32671	385	
653.35010	252	1+
655.33705	309	
656.33246	563	1+
660.28693	360	
670.31670	324	
677.31017	1294	1+
681.35199	510	1+
683.33114	621	1+
699.38556	340	1+
709.33286	990	1+
726.35843	2930	1+
740.40743	243	1+
743.39881	604	1+
745.37909	433	1+
747.37441	224	1+
752.37638	283	1+
762.39390	2441	1+
768.39364	950	1+
773.37829	766	1+
774.39272	441	1+
780.36822	820	1+
790.38962	2165	1+
790.39856	552	1+
797.39996	4283	1+
798.41219	350	1+
806.80579	438	
816.39764	228	1+
862.44529	332	1+
870.41611	233	1+
876.48034	568	1+
886.44538	806	1+
889.43049	395	1+
895.42564	1324	1+
903.45414	440	1+
903.47577	2493	1+
912.46609	465	
913.49438	1155	1+
929.48624	291	1+
937.46181	237	1+
944.48752	228	1+
953.49912	269	
1000.49486	209	
1017.51937	2757	1+
1028.14372	270	
1071.52486	860	1+
1088.56055	1092	
1089.55507	2442	1+
END IONS

###FS:    #m/z: 1179.27777 #charge   2
###MaxRes:#m/z:  0.00000 #charge-128
###MS: 1134
###MSMS: 1136
BEGIN IONS
TITLE=Cmpd 312, AutoMSn(1179.2778), 19.2 min
RTINSECONDS=1154.2
SCANS=MS: 1134 MSMS: 1136
PEPMASS=1179.27777	28323
CHARGE=2+
506.24663	199	
534.25770	1662	1+
541.95984	258	
602.30810	141	
617.29756	574	1+
635.30184	1478	1+
652.76735	169	
661.78763	140	
704.31885	269	
717.23657	174	
722.33676	1748	1+
731.25816	170	
733.30536	132	
733.79382	142	
761.33980	506	1+
779.35510	1977	1+
876.41294	309	1+
1081.47211	238	
1082.43959	140	
1106.41979	206	
1133.47690	218	
1154.66891	145	
1154.87140	227	
1155.08668	201	
1155.24564	136	
1155.47373	181	
1156.15101	172	
1158.27030	242	
1158.48661	149	
1158.67118	241	
1288.97455	135	
1305.52844	368	1+
1465.58041	154	
2324.84469	548	1+
END IONS

###FS:    #m/z: 638.73406 #charge   1
###MaxRes:#m/z:  0.00000 #charge-128
###MS: 1134
###MSMS: 1137
BEGIN IONS
TITLE=Cmpd 313, AutoMSn(638.7341), 19.2 min
RTINSECONDS=1154.7
SCANS=MS: 1134 MSMS: 1137
PEPMASS=638.73406	8622
CHARGE=1+
381.11876	119	
430.21051	136	
477.10824	108	
484.39952	196	
541.15280	103	
549.25180	149	
571.22851	154	
587.22917	115	
630.72217	121	
636.31264	215	1+
638.24514	1228	1+
END IONS

###FS:    #m/z: 602.31601 #charge   2
###MaxRes:#m/z:  0.00000 #charge-128
###MS: 1138
###MSMS: 1139
BEGIN IONS
TITLE=Cmpd 314, AutoMSn(602.3160), 19.3 min
RTINSECONDS=1157.73
SCANS=MS: 1138 MSMS: 1139
PEPMASS=602.31601	277303
CHARGE=2+
328.19586	807	
341.18382	1163	1+
358.16235	940	1+
364.46516	999	
369.12071	398	
379.20868	432	1+
384.21861	326	
385.16571	314	
386.15788	8419	1+
386.69287	409	1+
391.74048	404	1+
393.75923	514	
394.71856	1417	1+
395.36665	405	
397.21088	1194	1+
402.18174	328	
403.17905	861	1+
406.21409	435	1+
408.82504	384	
409.22508	886	1+
412.25198	525	
414.23338	354	
417.22549	548	1+
443.22972	931	1+
455.24918	497	
457.23732	491	1+
459.21592	530	1+
462.23919	432	1+
465.25286	516	1+
471.24130	3226	1+
477.24731	699	1+
479.74514	345	1+
482.22904	1111	1+
486.75295	402	1+
492.23248	611	1+
497.24378	466	1+
499.23687	13018	1+
504.24531	498	1+
514.26641	5256	1+
517.26919	1188	1+
520.28162	738	1+
542.24507	1223	1+
544.28465	1615	1+
550.25717	405	1+
550.99134	532	
554.26851	473	1+
565.27762	417	1+
568.27768	459	1+
570.28605	580	1+
572.28800	2999	1+
584.31813	2187	1+
590.32456	1310	1+
595.28107	1091	1+
598.31805	935	1+
601.33037	3547	1+
612.31584	8756	1+
627.32910	1108	1+
629.33553	1205	1+
634.33274	413	1+
638.29772	421	1+
655.32160	1446	1+
660.28940	855	1+
662.29238	342	
667.28694	322	
670.32127	876	1+
677.31174	4169	1+
677.31300	1548	1+
681.32404	2987	1+
686.32322	411	1+
689.35816	667	1+
699.36142	1326	1+
703.39954	368	
705.36938	328	1+
709.33737	1908	1+
725.37156	488	1+
726.36000	8880	1+
740.41012	991	1+
743.37854	933	1+
745.38266	1043	1+
748.37041	405	1+
751.38198	396	
752.38563	692	1+
762.39893	4719	1+
768.40538	784	
769.39947	2069	1+
773.36590	1061	1+
775.37463	1104	1+
777.61465	535	
779.39506	342	
780.37488	3140	1+
785.80942	610	1+
790.39722	8401	1+
790.69658	562	
797.39580	11739	1+
806.80844	572	
815.43059	3389	1+
832.45809	661	1+
845.39744	593	1+
854.45254	1708	1+
858.43594	774	1+
860.41156	482	1+
862.41872	2027	1+
873.37203	327	1+
875.47273	2866	1+
875.48239	872	1+
882.44538	430	
886.45103	1561	1+
889.41059	877	1+
895.43268	3836	1+
903.47015	8752	1+
912.46968	3171	1+
925.49201	2195	1+
943.43857	350	
953.47786	1149	1+
959.44907	537	1+
973.49310	852	1+
975.46665	775	1+
989.52643	765	1+
1000.49042	4312	1+
1017.52386	12387	1+
1043.54533	1870	1+
1053.59101	883	1+
1060.56036	2280	1+
1070.55801	310	
1071.53915	2401	1+
1088.55568	12712	1+
1185.59197	1200	1+
END IONS

###FS:    #m/z: 1179.47524 #charge   2
###MaxRes:#m/z:  0.00000 #charge-128
###MS: 1138
###MSMS: 1140
BEGIN IONS
TITLE=Cmpd 315, AutoMSn(1179.4752), 19.3 min
RTINSECONDS=1158.23
SCANS=MS: 1138 MSMS: 1140
PEPMASS=1179.47524	24642
CHARGE=2+
362.17238	263	
506.24362	303	1+
516.24975	110	
534.25956	1350	1+
541.95613	629	
573.22295	143	
617.29524	346	
635.30693	1286	1+
644.38344	172	
686.29956	346	1+
704.31924	506	1+
722.33746	881	1+
731.26795	109	
732.31457	362	1+
733.78252	189	
761.34843	488	1+
779.35596	1292	1+
782.36840	111	
831.28965	120	
858.37893	109	
876.39711	239	1+
948.37776	204	
1006.38598	126	
1081.43151	239	
1081.70218	147	
1102.12285	116	
1133.50478	162	
1151.23343	197	
1158.45205	259	
1158.86439	124	
1162.48518	119	
1173.80395	299	
1253.48519	109	
1391.35536	121	
1466.58467	213	
2308.05146	378	1+
END IONS

###FS:    #m/z: 630.82654 #charge   2
###MaxRes:#m/z:  0.00000 #charge-128
###MS: 1138
###MSMS: 1141
BEGIN IONS
TITLE=Cmpd 316, AutoMSn(630.8265), 19.3 min
RTINSECONDS=1158.73
SCANS=MS: 1138 MSMS: 1141
PEPMASS=630.82654	11298
CHARGE=2+
312.09807	528	
337.15584	366	
354.11445	366	
355.16931	392	
371.14313	2424	
372.18243	3455	1+
377.12620	299	
381.12260	2678	1+
389.21119	2104	1+
395.13963	293	
395.39751	277	
395.78163	1319	
398.14944	1539	
399.13564	5111	1+
403.13581	981	1+
408.84489	538	
416.15876	1748	1+
423.19629	332	
436.16774	713	
450.14283	3452	1+
468.14404	1346	1+
476.37658	285	
485.17180	316	
497.18201	328	
499.21975	516	
513.17072	1118	1+
515.20513	1021	1+
532.21257	2103	1+
541.15525	3897	1+
549.24271	11797	1+
559.16970	1318	1+
596.20792	536	1+
612.31585	367	
615.22382	1878	1+
619.23312	314	
631.33822	497	1+
660.23417	336	
679.28696	1515	1+
688.22303	677	1+
696.31320	15828	1+
705.22283	627	1+
711.22089	279	
726.36701	280	
734.32523	286	
797.39844	869	1+
806.80370	384	
839.31888	1179	1+
847.41520	312	
856.34486	9882	1+
925.35792	767	1+
926.35110	642	1+
943.37989	6480	1+
1014.41575	1776	1+
END IONS

###FS:    #m/z: 602.31666 #charge   2
###MaxRes:#m/z:  0.00000 #charge-128
###MS: 1142
###MSMS: 1143
BEGIN IONS
TITLE=Cmpd 317, AutoMSn(602.3167), 19.4 min
RTINSECONDS=1161.76
SCANS=MS: 1142 MSMS: 1143
PEPMASS=602.31666	414819
CHARGE=2+
341.21761	648	
342.18714	742	1+
350.19684	655	
358.16298	1495	1+
380.21938	460	
386.15895	11430	1+
395.19949	1287	1+
395.39428	630	
397.20958	1839	1+
402.18312	460	
403.17871	899	
406.22051	605	1+
409.22496	1280	1+
412.24170	797	1+
414.23468	894	1+
415.44799	566	
454.23296	941	1+
457.22819	1046	1+
471.23858	3132	1+
477.24092	1373	1+
482.22613	1557	1+
488.25033	877	1+
495.27058	1271	1+
498.23753	508	
499.23644	19664	1+
514.26349	3673	1+
517.27415	2293	1+
521.31059	480	
527.26580	601	
534.88313	678	
542.26003	1618	1+
565.28796	905	1+
569.27819	738	1+
572.28536	3468	1+
584.31833	2503	1+
590.33061	1548	1+
593.81505	519	
594.30059	834	
595.28235	1452	1+
599.30522	496	1+
601.33292	1976	1+
612.31615	12048	1+
627.32096	1324	1+
629.33221	1282	1+
637.32481	688	1+
654.37458	872	1+
655.32696	1862	1+
660.29073	866	1+
662.30686	1123	1+
667.28963	770	1+
670.32997	1025	1+
677.30992	1072	1+
677.31695	4401	1+
681.34152	1256	1+
683.33249	672	
684.33666	1256	1+
698.36036	1148	1+
702.37823	833	1+
709.33314	2931	1+
719.22392	890	
725.37608	506	1+
726.36008	12509	1+
728.34558	1050	1+
740.42120	1243	1+
743.39045	1397	1+
745.38138	1056	1+
752.37857	1170	1+
758.45399	756	
762.39912	8288	1+
768.40596	1079	
769.40394	1673	1+
773.37456	1179	1+
774.34290	1060	1+
775.37251	1146	1+
777.61882	912	
779.39053	590	
780.37098	3196	1+
788.42101	581	1+
790.39081	12523	1+
790.70850	842	
795.40059	475	1+
797.39386	13895	1+
797.41051	1331	1+
802.76134	500	
806.80494	572	
813.42500	569	1+
815.43005	4242	1+
854.45860	1097	1+
858.43172	1407	1+
861.42534	456	
862.40469	1982	1+
872.39298	641	1+
875.47846	3641	1+
882.45471	455	
886.44016	2554	1+
889.42186	1199	1+
895.43563	4156	1+
899.43528	480	
903.47232	12004	1+
908.50116	498	1+
912.46736	4074	1+
925.49173	3044	1+
930.46485	545	1+
953.48634	1403	1+
958.45481	585	1+
972.49872	792	1+
975.47665	1204	1+
983.47557	549	1+
1000.49580	6472	1+
1017.52105	14821	1+
1043.54027	2709	1+
1060.56286	3346	1+
1071.53219	3065	1+
1088.55701	17941	1+
END IONS

###FS:    #m/z: 630.82518 #charge   2
###MaxRes:#m/z:  0.00000 #charge-128
###MS: 1142
###MSMS: 1144
BEGIN IONS
TITLE=Cmpd 318, AutoMSn(630.8252), 19.4 min
RTINSECONDS=1162.26
SCANS=MS: 1142 MSMS: 1144
PEPMASS=630.82518	15377
CHARGE=2+
312.10340	462	
332.16326	391	
354.16593	727	1+
371.17045	794	
372.18556	2140	1+
377.13211	263	
381.12510	1998	1+
386.12875	568	1+
389.21319	1650	1+
395.13630	445	
395.78322	436	
398.14823	1802	
399.13734	4000	1+
404.12450	566	
410.21342	334	
420.15385	239	
423.20020	608	1+
436.16456	646	1+
439.22788	227	
450.14656	2481	1+
465.18111	278	1+
468.14791	951	1+
497.18345	322	
499.22317	590	1+
513.16207	424	
514.19915	1421	1+
532.21331	1567	1+
541.15456	3768	1+
549.24264	7910	1+
556.74546	318	
559.16409	1197	1+
573.28607	603	1+
587.23754	277	
596.20494	439	1+
612.30274	288	
615.23323	961	1+
618.72380	411	1+
628.30573	600	1+
631.32330	420	1+
652.66700	546	
661.26342	372	1+
679.28822	1167	1+
687.96096	568	1+
688.21604	236	
696.31333	11005	1+
706.24029	707	1+
710.23819	396	1+
734.33080	264	
797.39938	391	
804.28266	385	1+
806.80218	300	
830.32323	587	1+
839.32270	930	1+
847.40845	373	
856.34731	7694	1+
925.35525	361	
926.34840	761	1+
943.38142	5162	1+
1014.41668	664	
1015.42318	393	
END IONS

###FS:    #m/z: 616.91957 #charge   3
###MaxRes:#m/z:  0.00000 #charge-128
###MS: 1142
###MSMS: 1145
BEGIN IONS
TITLE=Cmpd 319, AutoMSn(616.9196), 19.4 min
RTINSECONDS=1162.76
SCANS=MS: 1142 MSMS: 1145
PEPMASS=616.91957	11409
CHARGE=3+
331.14083	123	
391.15615	132	
404.20071	215	
470.20257	219	
476.18001	182	
480.22333	127	
499.23391	267	
556.27300	195	
565.73944	169	
575.77175	172	
612.32051	123	
613.29950	586	
616.29872	828	1+
620.30584	290	
621.29222	864	1+
621.79564	212	
657.41007	149	
658.77478	158	
664.29073	298	
687.28036	180	
687.78180	161	
738.33011	216	
791.36965	139	
793.32808	180	
795.37989	159	
934.44694	675	1+
956.38764	123	
1130.43624	150	
1226.59983	1691	1+
1460.60680	1192	1+
1573.68068	1030	1+
END IONS

###FS:    #m/z: 630.82547 #charge   2
###MaxRes:#m/z:  0.00000 #charge-128
###MS: 1146
###MSMS: 1147
BEGIN IONS
TITLE=Cmpd 320, AutoMSn(630.8255), 19.4 min
RTINSECONDS=1165.79
SCANS=MS: 1146 MSMS: 1147
PEPMASS=630.82547	15392
CHARGE=2+
312.10068	296	1+
332.16415	207	
355.15401	291	1+
371.16121	2482	1+
381.12308	2132	1+
386.13855	175	
387.10315	451	1+
389.21497	1100	1+
395.39164	200	
395.78517	338	
398.15203	1122	
399.13311	2767	1+
404.13062	391	1+
410.20931	332	1+
416.16192	707	1+
423.20621	307	1+
426.22197	165	
436.16253	311	
438.26534	260	1+
447.16023	180	
450.14823	1953	1+
456.24411	172	
463.67635	305	1+
468.15304	749	1+
471.69770	576	1+
480.36874	225	
497.17815	249	1+
499.23847	615	1+
513.17048	522	1+
515.19844	218	
524.12814	197	
531.23793	167	
532.20667	1043	1+
537.26369	375	1+
541.15263	2294	1+
549.24471	5906	1+
555.18799	160	
559.16203	798	1+
564.28881	213	1+
569.22064	159	
573.29469	415	1+
579.25517	173	
596.20115	388	1+
612.31351	397	1+
615.23140	1021	1+
618.73021	219	
619.22321	213	
627.31514	546	1+
631.31222	264	
638.71831	698	1+
679.28612	1035	1+
688.21745	159	
688.98994	185	
696.31419	7691	1+
705.11043	172	
706.25872	755	1+
710.23808	260	1+
723.25246	245	1+
726.35968	593	1+
734.33528	711	1+
753.25703	456	1+
797.39040	628	1+
804.29174	329	1+
839.32387	590	1+
847.40290	410	1+
856.34743	5710	1+
923.37056	278	
925.36450	182	
926.35595	366	1+
941.46413	228	1+
943.37850	4298	1+
996.44356	513	1+
997.39470	191	
1014.41358	1349	1+
END IONS

###FS:    #m/z: 798.34943 #charge   2
###MaxRes:#m/z:  0.00000 #charge-128
###MS: 1146
###MSMS: 1149
BEGIN IONS
TITLE=Cmpd 321, AutoMSn(798.3494), 19.4 min
RTINSECONDS=1166.79
SCANS=MS: 1146 MSMS: 1149
PEPMASS=798.34943	10381
CHARGE=2+
372.15692	544	1+
378.57132	225	
400.14827	1434	1+
464.73223	269	
535.22209	265	1+
560.27493	140	
563.21398	1333	1+
631.29640	129	
683.30885	121	
800.36332	169	
928.45556	1580	1+
1091.50521	107	
1092.49734	214	
1490.66578	975	1+
END IONS

###FS:    #m/z: 840.86108 #charge   2
###MaxRes:#m/z:  0.00000 #charge-128
###MS: 1150
###MSMS: 1151
BEGIN IONS
TITLE=Cmpd 322, AutoMSn(840.8611), 19.5 min
RTINSECONDS=1169.81
SCANS=MS: 1150 MSMS: 1151
PEPMASS=840.86108	14366
CHARGE=2+
333.09235	126	
382.14174	108	
428.19034	199	
455.18390	157	
457.20203	508	1+
463.22808	113	
485.17878	852	1+
506.22870	158	
513.71750	101	
546.24354	110	
560.27623	298	1+
574.23457	120	
631.30965	216	
648.23882	340	
686.30335	105	
708.84338	114	
751.32916	183	
751.83157	146	
836.36861	104	
927.42236	101	
928.44998	2136	1+
931.35222	104	
1091.50994	670	1+
1545.71169	850	1+
END IONS

###FS:    #m/z: 768.33634 #charge   2
###MaxRes:#m/z:  0.00000 #charge-128
###MS: 1150
###MSMS: 1152
BEGIN IONS
TITLE=Cmpd 323, AutoMSn(768.3363), 19.5 min
RTINSECONDS=1170.31
SCANS=MS: 1150 MSMS: 1152
PEPMASS=768.33634	12248
CHARGE=2+
417.12551	150	
447.17048	347	1+
488.16721	109	
702.35367	184	
766.35346	1059	1+
768.13805	106	
831.39441	190	
928.45360	1284	1+
1535.66964	4328	1+
END IONS

###FS:    #m/z: 1078.09636 #charge   2
###MaxRes:#m/z:  0.00000 #charge-128
###MS: 1154
###MSMS: 1155
BEGIN IONS
TITLE=Cmpd 324, AutoMSn(1078.0964), 19.6 min
RTINSECONDS=1173.85
SCANS=MS: 1154 MSMS: 1155
PEPMASS=1078.09636	34185
CHARGE=2+
449.20063	192	
506.24979	239	
511.23059	310	
516.24388	239	
533.25049	11455	1+
540.24233	242	
541.96428	689	
575.17717	222	
596.76653	556	
597.26858	282	
617.29608	930	1+
635.30163	2472	1+
647.28973	2779	1+
654.26100	229	
656.84352	172	
686.31519	204	
704.33393	886	1+
713.23236	172	
722.33722	2336	1+
731.26341	447	
731.37640	386	
748.33666	1639	1+
758.45741	317	
761.34626	895	1+
779.35641	3324	1+
790.71654	217	
876.41291	245	
908.36749	5236	1+
918.44296	801	
1021.45087	180	
1022.45690	187	
1078.47509	890	1+
1133.48780	241	
1305.55124	183	
1307.54248	197	
1350.50573	214	
1465.56648	607	1+
1467.59459	717	1+
1766.68745	1807	1+
END IONS

###FS:    #m/z: 808.82511 #charge   2
###MaxRes:#m/z:  0.00000 #charge-128
###MS: 1154
###MSMS: 1156
BEGIN IONS
TITLE=Cmpd 325, AutoMSn(808.8251), 19.6 min
RTINSECONDS=1174.35
SCANS=MS: 1154 MSMS: 1156
PEPMASS=808.82511	16617
CHARGE=2+
362.15910	398	1+
373.62976	212	
381.67648	157	
438.70616	294	
445.67143	259	1+
455.69784	195	
460.13414	178	
478.23168	163	
506.23588	502	1+
510.21465	314	1+
516.23363	435	1+
527.19273	242	
533.25266	5413	1+
542.02654	208	
575.17480	278	
584.22532	435	1+
590.18348	245	
598.27149	502	1+
601.26269	239	1+
603.27442	268	
617.29842	407	1+
635.30116	735	1+
647.29378	1638	1+
671.24242	236	
678.30138	162	
687.23139	656	1+
704.32551	257	
704.33058	265	1+
709.27206	226	1+
722.32762	524	
730.24846	244	1+
743.33611	175	
745.24164	295	1+
748.33930	2021	1+
756.82579	184	
758.45879	165	
761.35122	686	1+
773.28682	223	1+
779.36119	914	1+
799.34960	336	1+
809.87645	303	1+
831.29003	280	
835.33438	162	
858.34820	377	1+
860.34877	199	
876.38303	425	1+
908.36987	4593	1+
918.44940	548	
928.44744	247	1+
1032.40241	159	
1133.47203	198	
1192.44091	191	
1431.49393	397	1+
END IONS

###FS:    #m/z: 840.85992 #charge   2
###MaxRes:#m/z:  0.00000 #charge-128
###MS: 1154
###MSMS: 1157
BEGIN IONS
TITLE=Cmpd 326, AutoMSn(840.8599), 19.6 min
RTINSECONDS=1174.85
SCANS=MS: 1154 MSMS: 1157
PEPMASS=840.85992	15843
CHARGE=2+
342.14814	112	
397.15184	100	
411.16470	193	
455.18454	246	
457.17944	341	
458.23002	443	1+
462.27511	506	
464.72190	145	
479.20960	109	
485.17739	702	1+
546.26676	246	
546.76164	118	
560.27145	163	
574.22145	100	
618.27164	136	
620.25522	159	
631.30835	244	1+
640.28903	108	
648.24176	628	1+
702.34424	143	
709.33891	123	
722.30777	153	
732.35909	124	
747.31961	138	
773.35072	436	
773.84895	261	
836.37283	442	1+
845.99168	277	
928.44266	1360	1+
1091.51226	254	
1092.50066	221	
1501.67735	635	1+
END IONS

###FS:    #m/z: 1078.42720 #charge   1
###MaxRes:#m/z:  0.00000 #charge-128
###MS: 1158
###MSMS: 1159
BEGIN IONS
TITLE=Cmpd 327, AutoMSn(1078.4272), 19.6 min
RTINSECONDS=1177.88
SCANS=MS: 1158 MSMS: 1159
PEPMASS=1078.42720	110975
CHARGE=1+
362.17507	966	
376.12975	429	
436.19568	394	
506.24997	862	
512.23880	371	
516.24376	1040	
533.25049	27065	1+
541.96060	655	
596.76831	802	
597.26227	643	
617.29258	2065	1+
635.30547	4774	1+
647.29217	6043	1+
654.27734	411	
654.78371	465	
655.80180	1010	1+
686.31521	644	
704.32605	2141	1+
722.33168	4531	1+
732.36332	669	
748.33801	4916	1+
758.46912	839	
761.34488	2435	1+
779.35452	7132	1+
790.71573	376	
791.80584	419	
792.30648	539	
875.33767	594	
876.40131	1631	1+
908.37110	8470	1+
918.43766	950	
1021.43206	398	
1032.05308	460	
1061.68775	432	
1071.74761	455	
1072.08153	556	
1072.75256	385	
1078.47629	3018	1+
END IONS

###FS:    #m/z: 808.82442 #charge   2
###MaxRes:#m/z:  0.00000 #charge-128
###MS: 1158
###MSMS: 1160
BEGIN IONS
TITLE=Cmpd 328, AutoMSn(808.8244), 19.6 min
RTINSECONDS=1178.38
SCANS=MS: 1158 MSMS: 1160
PEPMASS=808.82442	50237
CHARGE=2+
344.16106	312	
362.17155	579	
373.65413	284	1+
381.18046	324	
392.16883	363	
436.20184	348	
446.16911	321	1+
488.21134	410	
506.22913	645	1+
511.22966	787	
515.21847	296	
516.23033	813	1+
527.18967	450	
531.23144	275	1+
533.24902	10945	1+
541.97117	294	
575.18228	400	
577.19201	294	1+
584.22473	628	1+
597.25489	525	1+
600.25612	396	1+
603.27925	390	1+
607.29885	269	
617.28889	891	
635.30114	1831	1+
647.29073	3555	1+
660.27918	285	1+
671.24280	420	
687.25094	547	1+
689.23689	470	
695.96157	402	
697.04491	260	
704.32510	1411	1+
722.33087	862	1+
728.20998	364	1+
731.29536	798	1+
743.33158	315	
744.25567	686	1+
746.24727	776	1+
748.34051	5135	1+
757.34528	423	
761.34729	1356	1+
772.29172	297	
779.35962	2057	1+
799.33517	430	1+
831.28483	453	1+
858.39231	364	
859.34749	732	1+
876.38367	844	1+
891.34632	334	1+
906.27009	385	1+
908.36899	9747	1+
918.42724	718	
932.32421	438	1+
972.47321	716	1+
1021.42599	335	
1032.39867	409	
1078.47701	560	
1078.47868	728	1+
1133.47785	932	1+
1431.46880	904	1+
1465.59467	500	1+
END IONS

###FS:    #m/z: 749.33788 #charge   2
###MaxRes:#m/z:  0.00000 #charge-128
###MS: 1158
###MSMS: 1161
BEGIN IONS
TITLE=Cmpd 329, AutoMSn(749.3379), 19.6 min
RTINSECONDS=1178.88
SCANS=MS: 1158 MSMS: 1161
PEPMASS=749.33788	32066
CHARGE=2+
329.12625	1560	1+
335.18089	237	
337.14365	386	
353.18052	603	1+
370.64134	170	
371.20025	173	
373.28043	592	1+
388.15134	235	
398.14403	528	1+
416.16001	922	1+
422.93123	239	
464.73171	174	
487.32257	193	
497.18023	375	
514.20901	490	1+
531.21980	285	1+
533.22303	171	
558.17201	519	1+
576.18892	901	1+
595.24490	238	1+
609.71989	580	1+
615.38143	255	
632.26137	258	
644.25415	213	
652.68596	184	
661.27981	389	1+
669.34597	262	
674.77495	820	1+
675.29008	745	
685.28803	590	
710.23552	241	
723.26241	1368	1+
732.32253	273	
775.40915	574	1+
791.38016	176	
851.31132	172	
883.28551	466	1+
922.47397	472	1+
952.40671	214	1+
1011.35113	1114	1+
1082.50026	741	1+
1119.41356	180	
1125.38703	353	
1126.39744	228	
1169.52626	535	1+
1206.52497	448	1+
1219.42489	675	1+
1236.46504	2057	1+
1240.59071	228	
1253.48732	786	1+
1320.58205	465	1+
1338.59046	1103	1+
1366.57526	3657	1+
1479.65192	1148	1+
1497.66418	6404	1+
END IONS

###FS:    #m/z: 1078.09407 #charge   1
###MaxRes:#m/z:  0.00000 #charge-128
###MS: 1162
###MSMS: 1163
BEGIN IONS
TITLE=Cmpd 330, AutoMSn(1078.0941), 19.7 min
RTINSECONDS=1181.91
SCANS=MS: 1162 MSMS: 1163
PEPMASS=1078.09407	144151
CHARGE=1+
362.17192	876	
376.13075	565	
436.20385	500	
506.24609	880	
511.23381	781	
516.24462	937	
533.25063	29105	1+
539.74251	560	
540.24751	455	
596.76863	744	
597.26035	390	
617.29250	1985	1+
635.30519	6337	1+
647.29103	7148	1+
654.27565	519	
655.80450	760	1+
686.31146	847	
704.32596	2312	1+
722.33450	6904	1+
731.26426	833	
743.33598	366	
748.33800	5462	1+
761.34506	2992	1+
779.35768	8899	1+
790.71219	426	
791.80386	723	
792.30380	388	
875.37921	1818	1+
875.83923	545	
891.35603	387	
908.37071	11639	1+
918.43843	669	
1021.43575	607	
1022.43736	531	
1072.08629	681	
1072.41151	777	
1078.11016	357	
END IONS

###FS:    #m/z: 749.33827 #charge   2
###MaxRes:#m/z:  0.00000 #charge-128
###MS: 1162
###MSMS: 1164
BEGIN IONS
TITLE=Cmpd 331, AutoMSn(749.3383), 19.7 min
RTINSECONDS=1182.41
SCANS=MS: 1162 MSMS: 1164
PEPMASS=749.33827	61031
CHARGE=2+
329.12695	1819	1+
336.15210	532	1+
354.17268	352	
371.19252	275	
373.27774	338	
398.14112	604	1+
402.24062	342	
403.13165	301	
416.16291	1137	1+
450.66906	214	
487.32355	461	1+
490.19288	191	
497.18528	790	1+
505.73615	183	
514.21868	522	
531.23417	276	
538.73859	216	
547.23470	302	1+
558.18214	242	
559.17927	369	1+
563.21915	482	
566.24792	291	1+
576.18881	658	1+
596.22428	280	
603.76791	217	1+
605.27241	191	
609.73443	248	
615.37580	336	1+
618.23933	360	
632.24106	298	1+
644.30467	220	
661.28512	652	1+
669.32041	578	
695.27370	355	1+
705.25150	239	
723.26031	1518	1+
775.40849	686	1+
883.29149	1677	1+
922.48562	430	1+
990.30744	221	1+
1011.35468	354	
1012.35151	321	
1082.53715	204	
1108.34720	233	
1125.38186	894	1+
1169.54329	881	1+
1219.45224	692	1+
1236.46811	1742	1+
1253.49386	1029	1+
1254.49569	190	
1320.58409	611	1+
1331.54161	369	1+
1338.59258	1499	1+
1348.56567	1596	1+
1366.57477	4847	1+
1479.65394	1533	1+
1497.66662	8492	1+
END IONS

###FS:    #m/z: 808.82475 #charge   2
###MaxRes:#m/z:  0.00000 #charge-128
###MS: 1162
###MSMS: 1165
BEGIN IONS
TITLE=Cmpd 332, AutoMSn(808.8248), 19.7 min
RTINSECONDS=1182.91
SCANS=MS: 1162 MSMS: 1165
PEPMASS=808.82475	63081
CHARGE=2+
324.14946	308	1+
344.15554	362	
362.16867	453	
376.13174	402	
449.20187	324	1+
460.15206	248	
463.21929	364	
478.23105	352	
499.18785	280	
506.24212	353	
516.24201	706	1+
527.19220	687	1+
533.24952	9715	1+
535.82380	330	
539.74419	363	
540.23780	457	1+
540.96521	1147	1+
543.20239	378	1+
575.17912	445	
584.22198	409	1+
595.19807	287	1+
596.76487	292	1+
598.26613	1022	1+
603.28013	252	
607.28160	254	
617.28932	866	1+
635.30303	2508	1+
647.29105	3144	1+
671.23538	452	1+
686.31212	343	
687.22174	351	
688.24053	676	1+
697.03329	257	
704.32353	1171	1+
718.31976	252	1+
722.34169	1252	1+
731.27001	409	
743.33897	282	
744.24843	599	1+
746.25890	789	1+
748.33936	4081	1+
748.34420	509	1+
757.45689	610	1+
761.34720	1460	1+
765.21793	506	
765.29109	321	
772.29412	258	
779.36314	2127	1+
800.34558	337	1+
803.28240	234	
831.28768	936	1+
841.31706	370	1+
859.33990	512	1+
888.24214	319	1+
890.37146	318	1+
908.37116	9249	1+
918.43903	1443	1+
1021.45655	810	1+
1032.40793	342	
1203.94887	326	
1465.55635	311	
1465.57865	742	1+
END IONS

###FS:    #m/z: 749.33950 #charge   2
###MaxRes:#m/z:  0.00000 #charge-128
###MS: 1166
###MSMS: 1167
BEGIN IONS
TITLE=Cmpd 333, AutoMSn(749.3395), 19.8 min
RTINSECONDS=1185.93
SCANS=MS: 1166 MSMS: 1167
PEPMASS=749.33950	64760
CHARGE=2+
329.12679	1876	1+
334.82931	221	
337.15079	534	
354.18666	292	
356.22668	322	
371.20374	216	
372.13008	248	
373.28024	425	1+
388.15797	463	1+
399.14021	395	1+
402.23201	1546	1+
416.16645	952	
437.17937	334	
442.14599	395	
487.32141	667	1+
490.22611	252	1+
497.18104	556	1+
506.19074	251	1+
514.20785	646	1+
531.23470	527	1+
549.19977	292	1+
554.19894	385	1+
558.18568	353	1+
576.19153	538	1+
597.34829	317	1+
603.77492	247	
610.22056	828	1+
610.72788	204	
612.29680	274	1+
615.23439	210	
615.37434	387	1+
618.23594	1081	1+
632.24544	471	
644.29132	320	1+
661.28384	829	1+
665.28173	456	1+
669.33051	356	
669.80478	966	
678.32476	238	
723.25891	1364	1+
747.32990	244	1+
770.38897	336	
770.87438	407	
775.40964	614	1+
791.34383	333	1+
801.62176	266	
838.34579	441	1+
851.30289	207	
883.28973	871	1+
922.50301	228	
951.41714	236	
1011.35521	586	
1012.35710	257	
1082.49995	344	
1108.41770	844	1+
1125.40732	1240	1+
1169.52860	658	1+
1236.46225	2286	1+
1240.57061	472	1+
1253.49381	1977	1+
1339.59535	972	1+
1348.55472	1914	1+
1366.57891	5976	1+
1452.72523	1024	1+
1479.64888	1951	1+
1497.67134	8166	1+
END IONS

###FS:    #m/z: 517.28445 #charge   2
###MaxRes:#m/z:  0.00000 #charge-128
###MS: 1166
###MSMS: 1168
BEGIN IONS
TITLE=Cmpd 334, AutoMSn(517.2844), 19.8 min
RTINSECONDS=1186.44
SCANS=MS: 1166 MSMS: 1168
PEPMASS=517.28445	32404
CHARGE=2+
340.18480	1018	1+
356.21335	121	
375.18974	105	
389.23097	588	1+
395.78340	128	
425.28075	211	
453.26573	849	1+
485.26409	115	
496.31997	125	
497.25820	140	
500.29322	109	
502.30877	857	1+
509.78099	190	
509.87750	146	
513.26097	146	
514.27626	339	1+
516.27403	718	1+
518.28479	717	1+
520.29023	300	
522.24643	131	
526.25482	283	
533.94091	104	
554.31080	283	
582.31580	591	1+
608.22129	242	
616.33832	140	
631.35676	1103	1+
639.73849	173	
689.34518	190	
710.40295	150	
728.41816	9035	1+
802.38670	113	
873.46127	114	
891.47632	1812	1+
END IONS

###FS:    #m/z: 543.74886 #charge   2
###MaxRes:#m/z:  0.00000 #charge-128
###MS: 1166
###MSMS: 1169
BEGIN IONS
TITLE=Cmpd 335, AutoMSn(543.7489), 19.8 min
RTINSECONDS=1186.94
SCANS=MS: 1166 MSMS: 1169
PEPMASS=543.74886	16476
CHARGE=2+
322.19157	248	
329.12921	519	
340.19442	151	
392.20499	147	
414.21482	198	
424.20154	456	
435.22020	154	
440.22027	192	
442.20949	1285	1+
446.24285	114	
449.25658	819	
465.19171	238	
482.21731	1812	1+
492.19632	176	
502.31906	137	
506.26221	284	1+
521.26494	148	
524.27182	115	
526.29964	237	1+
535.24463	136	
539.26805	148	
540.30285	436	1+
542.29056	600	1+
546.29140	514	1+
549.04162	548	1+
549.37647	117	
551.19270	120	
579.10585	124	
605.27639	159	
645.28024	4682	1+
653.73055	829	1+
703.36831	140	
728.39037	193	
758.36397	1864	1+
767.45196	141	
768.59627	227	
891.48470	232	1+
1086.50764	3537	1+
END IONS

###FS:    #m/z: 749.33836 #charge   2
###MaxRes:#m/z:  0.00000 #charge-128
###MS: 1170
###MSMS: 1171
BEGIN IONS
TITLE=Cmpd 336, AutoMSn(749.3384), 19.8 min
RTINSECONDS=1189.96
SCANS=MS: 1170 MSMS: 1171
PEPMASS=749.33836	14938
CHARGE=2+
329.12584	479	
346.17563	279	
395.78031	290	
402.22780	1088	1+
416.15953	350	
437.18307	474	
485.23009	254	
491.59030	276	
610.23048	306	
627.25487	689	
627.75395	422	
669.32653	283	
674.78681	270	
675.27623	540	1+
723.26821	453	
753.36169	222	
757.92416	279	
770.39165	532	
770.89094	241	
839.35174	254	
901.45909	412	
901.96119	425	
1011.36465	231	
1235.47441	1249	1+
1338.59882	1141	1+
1366.57522	7545	1+
1452.73929	1306	1+
1479.64772	1768	1+
1497.67127	24583	1+
END IONS

###FS:    #m/z: 543.74893 #charge   2
###MaxRes:#m/z:  0.00000 #charge-128
###MS: 1170
###MSMS: 1172
BEGIN IONS
TITLE=Cmpd 337, AutoMSn(543.7489), 19.8 min
RTINSECONDS=1190.46
SCANS=MS: 1170 MSMS: 1172
PEPMASS=543.74893	16276
CHARGE=2+
322.17084	208	
329.12862	294	1+
356.14328	132	
397.19686	168	
414.21706	377	
424.19835	719	1+
442.21097	1691	1+
449.26166	221	
464.18493	234	1+
466.21035	238	
470.24697	108	
482.21860	1520	1+
493.17883	188	
505.78296	130	
511.31624	130	
522.29446	187	
525.27770	106	
528.30102	105	
533.93618	128	
539.29357	1078	1+
543.29739	316	
543.75005	1349	1+
544.26976	2074	1+
550.03629	221	
555.27884	107	
578.28122	116	
579.09995	127	
605.26786	311	1+
628.26943	148	
645.27992	4269	1+
653.72922	1979	1+
653.93557	197	
728.42139	329	
758.36583	2683	1+
886.44797	288	1+
891.47048	123	
END IONS

###FS:    #m/z: 939.45088 #charge   2
###MaxRes:#m/z:  0.00000 #charge-128
###MS: 1170
###MSMS: 1173
BEGIN IONS
TITLE=Cmpd 338, AutoMSn(939.4509), 19.8 min
RTINSECONDS=1190.96
SCANS=MS: 1170 MSMS: 1173
PEPMASS=939.45088	13354
CHARGE=2+
402.23455	328	1+
437.18756	419	1+
485.22301	166	
550.26899	183	
682.82739	113	
762.70212	137	
763.02901	104	
831.83138	153	
839.36752	108	
901.96064	121	
902.43861	149	
908.93079	101	
909.70136	126	
913.18526	463	1+
913.43965	252	1+
933.76609	114	
936.11312	117	
967.12095	107	
END IONS

###FS:    #m/z: 637.27404 #charge   2
###MaxRes:#m/z:  0.00000 #charge-128
###MS: 1174
###MSMS: 1175
BEGIN IONS
TITLE=Cmpd 339, AutoMSn(637.2740), 19.9 min
RTINSECONDS=1193.98
SCANS=MS: 1174 MSMS: 1175
PEPMASS=637.27404	17234
CHARGE=2+
355.20134	130	
458.20096	350	
486.19325	245	
487.23973	283	1+
573.22995	201	
592.79176	103	
616.21687	107	
619.33367	111	
632.31399	109	
633.58498	112	
633.85196	106	
634.32993	480	1+
636.31088	793	1+
638.71372	244	
639.22608	133	
639.38173	131	
640.30436	539	1+
660.31224	295	1+
688.85072	118	
689.31963	116	
696.32791	117	
724.35075	209	
725.84295	129	
731.36972	630	1+
757.34509	1116	1+
757.66913	879	
758.01487	366	
770.85438	112	
787.30902	105	
805.33535	247	1+
849.39194	115	
849.89477	293	
1013.91783	139	
END IONS

###FS:    #m/z: 1083.22151 #charge   2
###MaxRes:#m/z:  0.00000 #charge-128
###MS: 1174
###MSMS: 1176
BEGIN IONS
TITLE=Cmpd 340, AutoMSn(1083.2215), 19.9 min
RTINSECONDS=1194.48
SCANS=MS: 1174 MSMS: 1176
PEPMASS=1083.22151	14082
CHARGE=2+
362.17687	319	
436.19503	280	
490.19340	341	
506.24660	410	1+
516.24846	679	1+
527.20115	233	
533.25054	10489	1+
540.25265	197	
541.95895	450	
543.74876	284	
544.25828	174	
575.19157	174	
597.25909	643	1+
617.29180	697	1+
635.30333	2165	1+
647.29264	3036	1+
654.78390	494	1+
704.32390	1270	1+
722.33523	1617	1+
734.79172	464	
735.28688	322	1+
748.34030	1763	1+
758.46157	362	
761.34627	1107	1+
772.51866	180	
779.35650	3037	1+
883.84072	243	
908.36982	3563	1+
918.44213	286	
966.34961	201	
1021.45384	931	1+
1048.46207	180	
1051.37577	221	
1061.67789	189	
1083.22415	187	
1083.73980	238	
1086.08993	252	
1086.46005	190	
1133.48730	341	
1305.54575	174	
1465.56993	251	
1750.74509	537	1+
1767.68232	2917	1+
1927.69840	656	1+
2155.96826	933	1+
2164.93503	1178	1+
END IONS

###FS:    #m/z: 685.32572 #charge   2
###MaxRes:#m/z:  0.00000 #charge-128
###MS: 1174
###MSMS: 1177
BEGIN IONS
TITLE=Cmpd 341, AutoMSn(685.3257), 19.9 min
RTINSECONDS=1194.98
SCANS=MS: 1174 MSMS: 1177
PEPMASS=685.32572	16042
CHARGE=2+
375.19759	217	
381.13710	115	
437.20098	101	
461.19606	203	1+
466.22469	119	
489.23980	948	1+
500.69287	105	
523.25893	112	
546.26876	189	
558.24361	103	
560.27814	1126	1+
563.27936	109	
613.81131	103	
617.28938	116	
631.31592	941	1+
664.33100	357	
666.32201	246	1+
680.33504	264	1+
683.32317	158	
684.29788	210	
685.32633	371	1+
688.83768	127	
702.35170	1660	1+
702.84286	131	
745.83957	139	
758.56832	103	
810.37581	131	
816.39550	116	
816.74528	111	
831.39410	272	1+
908.42015	167	
910.44117	340	1+
928.45182	4178	1+
1032.46090	112	
END IONS

###FS:    #m/z: 637.27514 #charge   2
###MaxRes:#m/z:  0.00000 #charge-128
###MS: 1178
###MSMS: 1179
BEGIN IONS
TITLE=Cmpd 342, AutoMSn(637.2751), 20.0 min
RTINSECONDS=1198
SCANS=MS: 1178 MSMS: 1179
PEPMASS=637.27514	34232
CHARGE=2+
355.18936	188	
366.16217	159	
458.19852	458	1+
486.20878	769	1+
538.18238	165	
545.21514	211	
562.28322	131	
568.51004	362	
569.01034	135	
573.22648	417	
575.17696	126	
591.78567	174	
616.31150	170	
616.78723	134	
618.28068	181	
624.23971	133	
633.34523	229	
634.32218	505	1+
636.30617	1186	1+
641.28664	306	1+
646.26371	144	
657.63083	162	
660.30181	250	1+
731.36926	1069	1+
745.33238	151	
757.33786	1636	1+
757.67408	1944	1+
758.01023	1216	1+
761.24198	143	
770.31440	262	
805.87850	249	
806.37419	209	
849.90269	464	1+
902.47976	149	
996.43917	184	
1013.90430	123	
END IONS

###FS:    #m/z: 849.03014 #charge   3
###MaxRes:#m/z:  0.00000 #charge-128
###MS: 1178
###MSMS: 1180
BEGIN IONS
TITLE=Cmpd 343, AutoMSn(849.0301), 20.0 min
RTINSECONDS=1198.5
SCANS=MS: 1178 MSMS: 1180
PEPMASS=849.03014	12591
CHARGE=3+
450.18109	175	
541.24955	123	
757.34260	328	1+
757.67626	155	
758.07183	144	
770.37101	106	
849.34873	116	
849.70249	261	
849.98357	116	
859.03743	160	
860.20934	108	
2269.97862	500	1+
END IONS

###FS:    #m/z: 685.32812 #charge   2
###MaxRes:#m/z:  0.00000 #charge-128
###MS: 1178
###MSMS: 1181
BEGIN IONS
TITLE=Cmpd 344, AutoMSn(685.3281), 20.0 min
RTINSECONDS=1199
SCANS=MS: 1178 MSMS: 1181
PEPMASS=685.32812	16013
CHARGE=2+
351.67908	137	
375.19653	225	
472.22179	183	
489.25159	594	1+
492.29215	110	
500.22030	103	
501.57599	105	
502.24469	108	
560.28008	1430	1+
573.30324	124	
606.29072	111	
607.79709	111	
621.81809	115	
631.31661	802	1+
639.23265	120	
680.31606	270	1+
681.05086	103	
683.33652	585	1+
687.32561	362	1+
695.99750	373	1+
702.35269	693	1+
702.81864	100	
712.14560	109	
759.85981	101	
771.36663	166	
813.41752	106	
831.40332	310	1+
928.45032	3321	1+
END IONS

###FS:    #m/z: 637.02456 #charge   2
###MaxRes:#m/z:  0.00000 #charge-128
###MS: 1182
###MSMS: 1183
BEGIN IONS
TITLE=Cmpd 345, AutoMSn(637.0246), 20.0 min
RTINSECONDS=1202.03
SCANS=MS: 1182 MSMS: 1183
PEPMASS=637.02456	28768
CHARGE=2+
361.12849	144	
366.67689	154	
403.15250	174	
449.25758	148	
458.19474	590	1+
486.21545	459	1+
488.21112	296	
524.20720	143	
545.21334	201	
563.23149	143	
567.25517	313	1+
591.78278	192	
592.28380	198	
618.31510	216	1+
630.81463	145	
633.79603	220	
634.34944	301	1+
636.33216	487	1+
638.30529	492	1+
638.72949	143	
640.30695	587	1+
660.30326	164	
669.37797	180	
688.83183	248	
731.37001	761	1+
742.30898	148	
751.99691	144	
757.33951	1493	1+
757.67766	1475	1+
758.02115	562	
763.50292	196	
772.53043	208	
805.87743	269	
859.44891	154	
892.91368	456	
893.40389	551	1+
1087.46043	163	
END IONS

###FS:    #m/z: 334.25836 #charge   3
###MaxRes:#m/z:  0.00000 #charge-128
###MS: 1182
###MSMS: 1184
BEGIN IONS
TITLE=Cmpd 346, AutoMSn(334.2584), 20.0 min
RTINSECONDS=1202.53
SCANS=MS: 1182 MSMS: 1184
PEPMASS=334.25836	14101
CHARGE=3+
314.24443	210	
316.24812	326	
334.25792	982	1+
END IONS

###FS:    #m/z: 849.02907 #charge   3
###MaxRes:#m/z:  0.00000 #charge-128
###MS: 1182
###MSMS: 1185
BEGIN IONS
TITLE=Cmpd 347, AutoMSn(849.0291), 20.1 min
RTINSECONDS=1203.03
SCANS=MS: 1182 MSMS: 1185
PEPMASS=849.02907	10669
CHARGE=3+
424.17085	145	
575.17819	106	
757.67141	159	
758.31843	128	
849.01878	101	
849.38630	355	1+
849.72103	107	
860.21584	172	
1136.00879	196	
END IONS

###FS:    #m/z: 1078.75650 #charge   1
###MaxRes:#m/z:  0.00000 #charge-128
###MS: 1186
###MSMS: 1187
BEGIN IONS
TITLE=Cmpd 348, AutoMSn(1078.7565), 20.1 min
RTINSECONDS=1206.07
SCANS=MS: 1186 MSMS: 1187
PEPMASS=1078.75650	99086
CHARGE=1+
344.15972	260	
362.16895	575	
376.12051	300	
436.20063	703	
506.26100	502	
511.23020	531	
511.72644	276	
516.24109	603	
533.25007	21685	1+
541.00802	332	
541.97297	983	
599.28513	281	
617.29709	1237	1+
635.30552	3990	1+
647.29150	4751	1+
686.31528	469	
704.32311	1508	1+
722.33415	5761	1+
731.26657	536	
743.33433	344	
748.33407	4313	1+
758.45981	385	
761.34857	2482	1+
779.35935	6513	1+
792.30855	530	
792.79350	524	
858.39491	277	
875.33452	331	
876.40183	933	1+
908.37113	7366	1+
918.45622	1168	
974.72476	588	
1020.42830	831	1+
1061.66009	407	
1072.44263	260	
1072.76080	266	
1078.45794	611	
END IONS

###FS:    #m/z: 809.07129 #charge   2
###MaxRes:#m/z:  0.00000 #charge-128
###MS: 1186
###MSMS: 1188
BEGIN IONS
TITLE=Cmpd 349, AutoMSn(809.0713), 20.1 min
RTINSECONDS=1206.57
SCANS=MS: 1186 MSMS: 1188
PEPMASS=809.07129	41175
CHARGE=2+
362.17074	389	1+
374.67301	231	
376.13872	321	1+
436.19334	181	
446.18107	282	
487.22545	392	1+
499.19189	281	
506.24023	267	
516.24075	524	1+
527.20015	597	1+
533.25109	7630	1+
535.82174	248	
540.23512	308	1+
540.41555	184	
540.96811	1894	1+
541.10957	320	
541.81360	346	
558.26060	191	
567.25493	200	
575.18482	259	
584.21363	363	1+
597.25853	447	1+
601.26293	620	1+
617.29074	507	1+
635.30052	1720	1+
647.29257	2254	1+
654.77301	829	1+
671.25856	211	
687.23436	615	1+
704.32019	709	1+
713.22915	180	
722.33634	970	1+
731.25934	196	
733.34083	245	1+
744.24806	513	1+
747.21325	234	
748.33825	2971	1+
757.35177	311	
758.45939	441	
761.34775	1138	1+
779.35297	1043	1+
799.33869	243	
806.39650	408	1+
832.29842	293	1+
860.32295	270	
889.38894	289	1+
891.33237	286	
908.36953	4975	1+
918.41363	1768	1+
932.32900	215	
1002.87384	183	
1021.45610	1047	1+
1032.41689	265	
1078.46793	206	
1192.45986	486	1+
END IONS

###FS:    #m/z: 566.97273 #charge   3
###MaxRes:#m/z:  0.00000 #charge-128
###MS: 1186
###MSMS: 1189
BEGIN IONS
TITLE=Cmpd 350, AutoMSn(566.9727), 20.1 min
RTINSECONDS=1207.07
SCANS=MS: 1186 MSMS: 1189
PEPMASS=566.97273	12266
CHARGE=3+
374.19033	179	
387.20739	627	1+
395.79321	635	
415.23274	120	
453.23842	353	
458.22493	167	
479.74087	110	
486.30390	145	
490.22268	234	1+
492.76097	347	
500.26306	109	
502.29441	333	
508.27606	436	1+
508.77401	193	
536.74819	136	
550.98818	145	
551.26467	182	
554.28009	124	
561.09478	116	
562.26539	126	
563.06719	132	
563.29569	591	1+
564.79667	305	1+
565.29866	1845	1+
570.30265	267	
572.27306	220	
615.37308	187	
654.33717	524	1+
672.40123	797	1+
681.01602	156	
743.44849	581	1+
759.40002	155	
869.48351	135	
903.46911	2204	1+
913.50536	485	
1308.67720	729	1+
1422.74837	699	1+
END IONS

###FS:    #m/z: 566.97146 #charge   3
###MaxRes:#m/z:  0.00000 #charge-128
###MS: 1190
###MSMS: 1191
BEGIN IONS
TITLE=Cmpd 351, AutoMSn(566.9715), 20.2 min
RTINSECONDS=1210.11
SCANS=MS: 1190 MSMS: 1191
PEPMASS=566.97146	11725
CHARGE=3+
387.20864	153	
390.22355	125	
395.78008	715	
440.23502	127	
452.73939	278	
486.28175	300	
492.76615	152	
502.30015	257	
505.27711	114	
508.78310	541	1+
509.28582	221	
546.31738	144	
550.27436	121	
562.29179	554	1+
564.28566	987	1+
566.29737	1011	1+
568.30674	639	1+
570.31875	408	1+
574.13062	136	
597.79961	146	
598.29645	156	
612.30962	140	
644.33044	271	1+
654.34759	335	1+
672.40350	510	
681.01483	193	
743.44187	770	1+
754.54298	120	
760.42644	153	
768.41593	152	
775.39414	131	
794.72730	148	
903.46750	1082	1+
913.50828	281	
1016.53969	188	
1128.56252	868	1+
1422.74247	709	1+
END IONS

###FS:    #m/z: 619.84933 #charge   2
###MaxRes:#m/z:  0.00000 #charge-128
###MS: 1190
###MSMS: 1192
BEGIN IONS
TITLE=Cmpd 352, AutoMSn(619.8493), 20.2 min
RTINSECONDS=1210.61
SCANS=MS: 1190 MSMS: 1192
PEPMASS=619.84933	6001
CHARGE=2+
366.22717	102	
401.18567	110	
441.75646	412	
463.18418	107	
484.26144	131	
505.27036	115	
543.32172	245	
583.33561	123	
598.30313	128	
601.28006	142	
603.32233	108	
615.35076	259	1+
618.32562	148	
620.29746	443	1+
623.32247	169	
656.40363	208	
689.29573	106	
786.46351	104	
880.47459	117	
882.50036	1046	1+
END IONS

###FS:    #m/z: 1171.07303 #charge   2
###MaxRes:#m/z:  0.00000 #charge-128
###MS: 1190
###MSMS: 1193
BEGIN IONS
TITLE=Cmpd 353, AutoMSn(1171.0730), 20.2 min
RTINSECONDS=1211.11
SCANS=MS: 1190 MSMS: 1193
PEPMASS=1171.07303	5767
CHARGE=2+
445.20103	111	
534.25208	187	
620.24989	140	
635.29834	307	
657.23766	101	
704.33327	123	
722.34033	242	
779.35443	325	1+
925.33772	121	
END IONS

###FS:    #m/z: 640.34841 #charge   3
###MaxRes:#m/z:  0.00000 #charge-128
###MS: 1194
###MSMS: 1195
BEGIN IONS
TITLE=Cmpd 354, AutoMSn(640.3484), 20.2 min
RTINSECONDS=1214.14
SCANS=MS: 1194 MSMS: 1195
PEPMASS=640.34841	13436
CHARGE=3+
339.16352	156	
375.22975	143	
420.71922	184	
468.27209	124	
476.75929	152	
484.27578	216	
486.18242	128	
489.28682	226	
568.76843	164	
593.25399	158	
597.98918	252	
620.27197	139	
626.33307	539	1+
635.00855	137	
635.33537	149	
636.32029	470	1+
638.30353	507	1+
640.34193	2821	1+
640.69056	1986	1+
641.01752	884	
641.80871	136	
650.59205	571	
701.33023	125	
731.37233	289	
739.41067	569	1+
757.35124	149	
757.67380	249	
757.99331	119	
806.36621	157	
839.42877	498	1+
854.46327	281	1+
854.47363	261	
895.50924	372	1+
896.47176	244	1+
952.49721	125	
967.52754	259	1+
END IONS

###FS:    #m/z: 904.76006 #charge   3
###MaxRes:#m/z:  0.00000 #charge-128
###MS: 1194
###MSMS: 1196
BEGIN IONS
TITLE=Cmpd 355, AutoMSn(904.7601), 20.2 min
RTINSECONDS=1214.64
SCANS=MS: 1194 MSMS: 1196
PEPMASS=904.76006	12866
CHARGE=3+
499.25199	126	
546.26460	299	
546.76765	255	
553.28150	112	
570.29381	101	
631.31019	148	
702.36181	162	
800.37015	102	
802.89079	111	
811.37147	130	
831.38543	101	
837.04039	162	
841.37446	120	
879.41398	111	
905.09074	573	1+
908.36766	101	
915.99020	183	
928.44781	5799	1+
1006.44927	124	
1091.51877	164	
1092.49590	140	
1102.46549	108	
1207.53797	114	
1784.79262	776	1+
END IONS

###FS:    #m/z: 645.33556 #charge   3
###MaxRes:#m/z:  0.00000 #charge-128
###MS: 1194
###MSMS: 1197
BEGIN IONS
TITLE=Cmpd 356, AutoMSn(645.3356), 20.3 min
RTINSECONDS=1215.14
SCANS=MS: 1194 MSMS: 1197
PEPMASS=645.33556	12910
CHARGE=3+
370.21323	391	
402.25933	165	
452.72696	165	
469.26224	171	
488.24808	271	1+
494.21920	319	
501.25625	419	
501.58809	170	
501.93039	167	
505.77777	244	
506.26169	168	
530.26158	378	
562.32795	165	
572.24596	397	1+
590.27822	245	1+
618.85289	179	
621.31768	452	1+
626.33964	635	1+
635.01013	247	1+
640.35385	604	
640.68514	1535	1+
641.03264	691	
641.34200	1137	1+
644.33143	222	
645.35431	196	
646.33582	479	1+
648.31316	594	1+
683.38412	366	
683.88991	206	
687.32615	254	1+
688.10191	183	
725.13316	213	
735.31819	151	
740.40954	582	1+
794.90014	210	
795.40372	396	
806.42771	210	
854.43365	373	1+
895.52053	861	1+
1501.76408	1979	1+
1505.26089	740	1+
END IONS

###FS:    #m/z: 903.92384 #charge   2
###MaxRes:#m/z:  0.00000 #charge-128
###MS: 1198
###MSMS: 1199
BEGIN IONS
TITLE=Cmpd 357, AutoMSn(903.9238), 20.3 min
RTINSECONDS=1218.17
SCANS=MS: 1198 MSMS: 1199
PEPMASS=903.92384	21105
CHARGE=2+
89.15055	268	
489.23805	135	
546.25884	408	
546.76087	348	
560.27842	238	
570.28525	351	1+
631.32384	244	
702.34761	375	1+
718.33543	167	
754.32568	163	
797.38155	366	1+
805.05538	126	
811.36242	162	
811.87080	180	
831.39507	179	
834.37630	115	
843.38256	146	
879.41220	167	
884.39292	124	
886.36785	103	
892.91198	560	
893.41113	287	1+
903.11106	169	
904.75603	431	1+
905.09576	263	
905.42607	444	
928.44802	6320	1+
938.68551	120	
1091.51710	148	
1092.51590	127	
1207.06398	172	
END IONS

###FS:    #m/z: 645.53581 #charge   3
###MaxRes:#m/z:  0.00000 #charge-128
###MS: 1198
###MSMS: 1200
BEGIN IONS
TITLE=Cmpd 358, AutoMSn(645.5358), 20.3 min
RTINSECONDS=1218.68
SCANS=MS: 1198 MSMS: 1200
PEPMASS=645.53581	18372
CHARGE=3+
370.21529	377	
377.19155	325	1+
391.72385	179	
402.23759	750	1+
420.21687	154	
459.17189	298	1+
477.18034	391	
484.74521	219	1+
489.26988	186	
494.21306	190	
501.26167	1146	1+
501.59254	885	
501.93682	379	
505.78139	164	
530.27420	594	1+
530.60901	433	
562.30750	206	
572.23774	735	1+
590.27636	408	1+
621.32634	227	
621.79291	295	1+
625.32330	242	1+
635.35652	168	
640.33495	2426	1+
640.68778	1346	1+
641.02397	1317	1+
644.31425	996	1+
648.31472	571	1+
648.85086	157	
653.71948	460	1+
702.85504	320	
703.35900	241	
735.30752	447	1+
748.87010	213	
753.14316	444	
753.63612	353	
763.50528	513	
796.40800	177	
822.35224	152	
839.45387	160	
840.40790	297	1+
854.43059	280	1+
861.47018	155	
868.93470	242	1+
872.39528	158	
895.52507	1211	1+
1479.80292	560	1+
1501.75922	2738	1+
1504.73208	1604	1+
1588.78457	1024	1+
END IONS

###FS:    #m/z: 806.66483 #charge   2
###MaxRes:#m/z:  0.00000 #charge-128
###MS: 1198
###MSMS: 1201
BEGIN IONS
TITLE=Cmpd 359, AutoMSn(806.6648), 20.3 min
RTINSECONDS=1219.18
SCANS=MS: 1198 MSMS: 1201
PEPMASS=806.66483	15576
CHARGE=2+
344.16525	100	
448.25881	133	
462.28414	152	
476.23527	128	
487.24388	112	
501.66208	166	
516.70890	118	
533.24665	1792	1+
541.95385	104	
575.18072	128	
617.28709	170	
635.32023	346	
647.28929	786	1+
672.27038	102	
687.25232	105	
704.33642	192	
722.33935	287	
733.29868	127	
748.33839	908	1+
762.32470	107	
763.42022	104	
779.35474	458	1+
799.35661	129	
802.08702	110	
860.31970	140	
881.05192	122	
885.82888	119	
896.52812	372	1+
908.36795	1498	1+
918.43249	116	
1003.53009	108	
1610.82648	1194	1+
1611.32183	1657	1+
END IONS

###FS:    #m/z: 644.70942 #charge   3
###MaxRes:#m/z:  0.00000 #charge-128
###MS: 1202
###MSMS: 1203
BEGIN IONS
TITLE=Cmpd 360, AutoMSn(644.7094), 20.4 min
RTINSECONDS=1222.2
SCANS=MS: 1202 MSMS: 1203
PEPMASS=644.70942	20909
CHARGE=3+
386.16507	210	
402.23465	1160	1+
427.72414	192	
451.20134	321	
475.49994	261	
477.16663	230	
489.25309	202	
501.25892	1757	1+
501.59180	1438	
501.92891	366	
530.27264	590	1+
530.60781	543	
538.23974	281	1+
561.28654	368	1+
563.81674	251	1+
572.24949	656	1+
579.29372	185	
590.26917	230	
621.31705	413	
626.33616	192	
634.32516	216	
634.68864	257	
640.32044	1434	1+
640.68908	1055	1+
641.01848	1413	
644.32998	293	
645.32372	858	1+
646.35189	297	1+
647.67649	305	1+
648.33351	692	1+
683.38136	435	
683.89551	271	
735.31984	251	
736.29064	693	1+
740.88464	461	
741.38908	357	1+
754.43076	293	1+
757.67265	220	1+
794.89565	742	
795.39732	655	1+
854.42012	193	
883.37392	188	
895.51781	1053	1+
950.45868	218	
968.51641	344	1+
1404.71719	978	1+
1501.75421	3954	1+
1504.27143	1528	1+
1504.70680	1785	1+
1735.85074	582	1+
END IONS

###FS:    #m/z: 649.81178 #charge   3
###MaxRes:#m/z:  0.00000 #charge-128
###MS: 1202
###MSMS: 1204
BEGIN IONS
TITLE=Cmpd 361, AutoMSn(649.8118), 20.4 min
RTINSECONDS=1222.7
SCANS=MS: 1202 MSMS: 1204
PEPMASS=649.81178	14434
CHARGE=3+
323.68584	223	
351.13501	165	
357.14543	285	1+
375.16007	440	1+
378.13311	275	
398.17002	195	
402.23280	1774	1+
448.26523	472	
459.16903	366	
468.22796	298	1+
476.19328	263	1+
501.25989	2711	1+
501.58898	1497	1+
501.93294	521	
506.27700	215	1+
525.28206	239	1+
530.26807	1045	
530.59674	597	
530.94792	289	
531.33937	210	
564.29638	213	
572.24745	905	1+
576.26468	170	
579.62553	323	
590.25484	643	1+
628.30403	235	1+
630.32641	272	1+
633.98150	209	
639.31724	178	
645.31467	446	1+
647.33673	552	1+
649.33348	814	1+
650.98218	321	1+
652.31216	353	
659.09835	220	
659.33753	163	
659.85728	165	
683.87636	229	
735.31486	1016	1+
740.89255	273	
741.37901	384	1+
758.38097	270	1+
780.66258	301	1+
790.36696	175	
801.38636	167	
882.52227	155	
896.50491	1044	1+
900.38249	283	1+
961.44451	224	1+
969.43651	289	1+
987.42838	385	1+
1124.62931	724	1+
1187.54447	365	1+
1237.68790	566	1+
1241.64370	1218	1+
1404.69824	1168	1+
1447.70258	363	1+
1501.75518	4602	1+
1504.71788	2443	1+
1505.26305	1587	1+
1588.79246	2628	1+
1735.85815	1027	1+
1898.91677	449	1+
END IONS

###FS:    #m/z: 904.75427 #charge   3
###MaxRes:#m/z:  0.00000 #charge-128
###MS: 1202
###MSMS: 1205
BEGIN IONS
TITLE=Cmpd 362, AutoMSn(904.7543), 20.4 min
RTINSECONDS=1223.2
SCANS=MS: 1202 MSMS: 1205
PEPMASS=904.75427	17916
CHARGE=3+
546.26213	387	1+
560.26729	107	
631.31881	185	
702.37645	183	
718.33715	102	
892.90655	170	
904.76411	130	
905.09355	163	
905.40552	107	
928.45161	3661	1+
938.72829	221	
1091.50274	155	
1092.49494	138	
1207.56739	115	
END IONS

###FS:    #m/z: 806.66348 #charge   2
###MaxRes:#m/z:  0.00000 #charge-128
###MS: 1206
###MSMS: 1207
BEGIN IONS
TITLE=Cmpd 363, AutoMSn(806.6635), 20.4 min
RTINSECONDS=1226.24
SCANS=MS: 1206 MSMS: 1207
PEPMASS=806.66348	36050
CHARGE=2+
329.14274	364	
439.75820	144	
448.25625	550	1+
454.69240	345	1+
479.24383	154	
531.34004	192	
533.24717	1465	1+
591.21905	254	
635.30507	235	
646.34259	656	1+
662.26079	144	
748.33847	656	1+
765.20874	270	
765.29973	136	
765.32723	225	
777.13306	303	1+
779.34864	347	1+
797.88742	190	
802.15016	238	
802.41767	551	
802.76734	138	
805.38632	176	
805.88942	340	
808.39436	189	
878.47216	159	
884.83211	226	
896.51352	1025	1+
908.36700	387	1+
916.80685	148	
917.45540	239	1+
1003.86546	236	
1004.16936	562	
1004.50250	349	
1004.85078	329	
1005.18823	230	
1611.30972	5484	1+
1611.82317	5321	1+
END IONS

###FS:    #m/z: 538.11433 #charge   3
###MaxRes:#m/z:  0.00000 #charge-128
###MS: 1206
###MSMS: 1208
BEGIN IONS
TITLE=Cmpd 364, AutoMSn(538.1143), 20.4 min
RTINSECONDS=1226.74
SCANS=MS: 1206 MSMS: 1208
PEPMASS=538.11433	22433
CHARGE=3+
299.51179	213	
323.68823	958	
372.16176	329	
375.54545	543	
375.88082	258	
378.12537	262	
383.70191	293	
391.72638	289	
448.26390	572	
468.26280	262	1+
472.26462	269	1+
489.22962	262	1+
494.25282	307	1+
497.26340	206	
504.25976	206	
505.77747	997	
511.24800	186	
514.31003	231	
518.28559	205	
519.25516	580	1+
521.80522	197	
531.32087	1123	1+
533.77012	228	1+
534.29527	890	1+
536.29106	1320	1+
538.27978	2315	1+
546.29118	203	1+
549.06895	752	1+
549.18134	289	
553.81103	451	1+
562.32368	895	
568.79182	310	
569.28989	331	
579.29713	217	1+
618.85632	869	1+
624.33115	286	1+
628.35380	221	
635.29684	259	1+
643.80153	274	1+
646.35736	594	1+
659.11486	289	1+
687.60639	242	
695.35014	334	1+
698.34619	209	
698.85313	184	
749.44142	361	1+
755.35262	249	1+
783.42454	858	1+
838.90536	383	
879.48574	299	1+
896.50890	2640	1+
994.51076	442	1+
1011.53538	4231	1+
1124.62591	4543	1+
1237.70670	1985	1+
1248.65397	430	1+
1365.74663	834	1+
1373.70667	800	1+
1480.77781	1020	1+
END IONS

###FS:    #m/z: 656.13093 #charge   3
###MaxRes:#m/z:  0.00000 #charge-128
###MS: 1206
###MSMS: 1209
BEGIN IONS
TITLE=Cmpd 365, AutoMSn(656.1309), 20.5 min
RTINSECONDS=1227.24
SCANS=MS: 1206 MSMS: 1209
PEPMASS=656.13093	18387
CHARGE=3+
378.13063	250	
448.25897	259	
468.26369	483	1+
478.27514	276	
525.51872	232	
532.25334	221	1+
534.28815	342	
562.31074	309	1+
610.28711	254	1+
631.28933	409	1+
636.30142	375	1+
643.81442	239	1+
646.36304	655	1+
647.85964	601	1+
649.93408	470	
650.12734	270	
650.31615	416	1+
653.13947	282	1+
653.33756	365	
653.53106	292	
653.72768	334	
654.33173	1620	1+
656.73125	230	
656.95208	261	1+
659.31579	517	1+
660.04122	303	
662.28753	233	1+
669.04222	264	1+
672.86346	335	
673.11547	656	1+
673.36554	325	
698.33620	270	1+
701.88264	241	
723.88568	253	1+
724.13152	219	
741.40644	360	1+
753.12460	373	
761.36851	209	1+
763.37584	469	1+
765.87705	647	1+
766.89513	2746	1+
792.15412	235	
794.65937	491	
794.90620	711	
795.15400	700	1+
795.41753	347	1+
824.80198	222	
832.95486	343	
896.51830	443	1+
897.13633	277	1+
935.14901	380	
935.48864	276	
952.54665	2265	1+
973.46231	236	
1180.65134	1916	1+
1236.71101	498	1+
1264.61390	315	1+
1402.22844	1090	1+
1475.28148	1181	1+
1475.76284	1342	1+
1504.77391	414	1+
1523.76427	955	1+
1524.25490	550	1+
1533.27637	5499	1+
1533.79270	6291	1+
END IONS

###FS:    #m/z: 656.74140 #charge   1
###MaxRes:#m/z:  0.00000 #charge-128
###MS: 1210
###MSMS: 1211
BEGIN IONS
TITLE=Cmpd 366, AutoMSn(656.7414), 20.5 min
RTINSECONDS=1230.27
SCANS=MS: 1210 MSMS: 1211
PEPMASS=656.74140	63063
CHARGE=1+
329.14892	236	1+
369.14378	163	
372.15010	190	
378.13414	285	
447.14541	154	
449.25270	258	
512.93871	197	
533.94337	442	
549.95608	310	
550.29661	161	
562.81448	280	
582.29847	155	
585.32007	161	
619.08983	318	
622.31002	185	
623.92413	254	1+
630.33596	157	
630.56135	225	1+
634.31059	348	1+
635.94013	216	
636.14140	199	
641.32183	245	1+
641.54008	262	1+
645.35920	338	1+
649.71969	538	1+
649.93343	1099	
650.12671	581	
650.33039	407	
650.55767	379	1+
652.32945	496	1+
653.13083	333	1+
653.54663	212	
653.82079	188	
653.99397	266	1+
654.32830	316	
655.32542	761	1+
656.53987	263	
656.76631	239	
END IONS

###FS:    #m/z: 820.67345 #charge   2
###MaxRes:#m/z:  0.00000 #charge-128
###MS: 1210
###MSMS: 1212
BEGIN IONS
TITLE=Cmpd 367, AutoMSn(820.6734), 20.5 min
RTINSECONDS=1230.77
SCANS=MS: 1210 MSMS: 1212
PEPMASS=820.67345	47327
CHARGE=2+
329.14298	330	1+
533.25109	217	1+
591.23548	188	
647.34660	140	
749.53167	152	
768.94561	128	
792.40121	124	
794.42066	119	
795.16310	285	
796.43173	133	
799.80026	144	
815.91043	392	1+
818.28112	124	
820.15960	326	
824.77344	139	
867.79494	151	
896.81893	223	
906.75572	200	
908.36510	131	
952.54499	992	1+
984.17390	165	
984.52572	126	
984.82701	121	
1022.51714	542	
1022.85737	960	
1023.18623	833	
1023.51114	286	
1023.86610	290	
1024.15802	170	
1631.32064	1438	1+
1631.81340	989	1+
1639.82730	6589	1+
1640.33461	5797	1+
END IONS

###FS:    #m/z: 547.45373 #charge   3
###MaxRes:#m/z:  0.00000 #charge-128
###MS: 1210
###MSMS: 1213
BEGIN IONS
TITLE=Cmpd 368, AutoMSn(547.4537), 20.5 min
RTINSECONDS=1231.27
SCANS=MS: 1210 MSMS: 1213
PEPMASS=547.45373	34963
CHARGE=3+
318.18919	708	
318.51757	360	
342.20761	268	
354.15377	293	1+
372.15793	460	
378.14644	239	
391.71817	539	
394.22215	404	1+
394.54296	339	1+
419.13828	202	
420.23765	530	
432.22743	334	1+
448.27091	601	
454.24233	381	1+
460.25157	242	1+
468.26661	494	1+
476.27105	1097	1+
485.25121	220	1+
488.29543	239	1+
494.25559	335	1+
497.26085	451	1+
502.26905	225	1+
512.77444	235	1+
512.94531	220	
514.29328	339	1+
524.27100	295	1+
526.27042	831	1+
530.29511	199	
531.30370	419	1+
533.27286	521	
533.78734	1871	1+
538.29049	372	1+
541.57570	216	1+
542.29010	414	1+
543.75058	514	1+
544.28941	948	1+
546.29093	2441	1+
549.63709	338	1+
550.27723	1213	1+
556.30419	196	
560.08484	200	
568.78746	375	
582.31942	785	1+
589.30952	346	1+
595.31465	295	1+
604.29929	852	1+
608.28841	213	
618.85951	926	1+
621.31046	346	1+
627.61705	249	1+
627.99283	339	
628.34941	390	1+
631.33350	373	1+
634.31968	197	
634.83048	201	
636.81215	223	
639.82425	373	
645.36538	645	1+
646.86843	1348	1+
650.31367	244	1+
651.64878	193	
654.33041	223	1+
671.85478	330	1+
673.36754	505	1+
682.33541	369	1+
685.35197	197	
688.85518	250	1+
690.33653	350	1+
695.36960	315	1+
718.34973	238	1+
747.85881	215	1+
750.35198	218	
760.36124	219	1+
767.39017	313	1+
822.42154	413	1+
823.40872	356	1+
824.45609	358	1+
829.89290	248	1+
832.93490	207	
862.47231	328	1+
869.43817	222	1+
879.41174	253	1+
885.92742	409	1+
892.49840	311	1+
896.51721	927	1+
952.54942	3493	1+
996.48401	214	1+
1007.53131	444	1+
1010.55596	2465	1+
1050.55558	715	1+
1067.57524	5156	1+
1092.57511	996	1+
1123.62488	3426	1+
1137.57643	827	1+
1180.65558	8731	1+
1208.60657	499	1+
1237.69097	937	1+
1279.62567	1065	1+
1293.73848	2875	1+
1393.70865	950	1+
1402.25390	1519	1+
1402.73605	1731	1+
1407.70120	330	1+
1422.78723	1080	1+
1479.81472	536	1+
1510.71418	967	1+
1535.79814	1507	1+
END IONS

###FS:    #m/z: 806.41742 #charge   2
###MaxRes:#m/z:  0.00000 #charge-128
###MS: 1214
###MSMS: 1215
BEGIN IONS
TITLE=Cmpd 369, AutoMSn(806.4174), 20.6 min
RTINSECONDS=1234.3
SCANS=MS: 1214 MSMS: 1215
PEPMASS=806.41742	94556
CHARGE=2+
329.14516	1114	
476.21770	600	
483.50511	641	
533.25408	602	
753.15143	621	
777.66152	616	
777.90582	684	
778.14078	871	
778.40831	770	
801.66521	2378	1+
802.15976	2800	
805.77706	1108	
805.91593	1326	
877.80818	750	
878.14417	987	
878.47596	632	
895.51312	3501	1+
916.14180	1343	1+
916.47953	1161	
916.81391	1465	
965.16942	1265	1+
965.50626	1177	
965.84501	1360	
1003.51603	2907	
1003.84771	5448	
1004.18445	4454	
1004.51739	2974	
1004.84403	1387	
1175.89120	579	
1602.82309	4537	1+
1611.32679	49398	1+
1611.82586	44848	1+
END IONS

###FS:    #m/z: 537.95008 #charge   3
###MaxRes:#m/z:  0.00000 #charge-128
###MS: 1214
###MSMS: 1216
BEGIN IONS
TITLE=Cmpd 370, AutoMSn(537.9501), 20.6 min
RTINSECONDS=1234.8
SCANS=MS: 1214 MSMS: 1216
PEPMASS=537.95008	75106
CHARGE=3+
299.17883	1389	
372.15487	1710	
375.21817	2200	
375.54995	1278	
520.77093	1112	
531.28731	3238	1+
532.43662	1715	
532.60655	1362	
535.28555	2590	1+
538.28426	1302	
579.91860	1682	
604.59552	1188	
604.84334	1354	
628.33956	1653	
634.32129	1462	
637.09645	1320	
645.36098	1769	1+
651.30618	1510	
651.63187	1159	
658.86024	5164	
659.36083	2309	
682.86317	1771	
683.11082	2971	
683.62101	2289	
687.11303	1203	
724.12790	1177	
724.38519	2206	
724.63805	1134	
782.43775	6117	1+
878.49480	1885	1+
895.52183	23476	1+
993.52782	2866	1+
1010.55032	39175	1+
1105.60209	3632	1+
1123.63771	62553	1+
1236.71805	20125	1+
1316.20657	9340	1+
1365.73373	10332	1+
1373.72311	30321	1+
1374.22746	26940	1+
1395.68816	3292	1+
1479.79495	11817	1+
1509.72743	6116	1+
1607.85295	3525	1+
END IONS

###FS:    #m/z: 656.74206 #charge   1
###MaxRes:#m/z:  0.00000 #charge-128
###MS: 1214
###MSMS: 1217
BEGIN IONS
TITLE=Cmpd 371, AutoMSn(656.7421), 20.6 min
RTINSECONDS=1235.3
SCANS=MS: 1214 MSMS: 1217
PEPMASS=656.74206	68454
CHARGE=1+
329.15455	284	
378.12996	751	
456.19707	482	
469.20840	242	
506.27961	269	
533.28246	582	1+
534.79339	242	
540.26368	196	
562.32205	1274	1+
574.30124	278	1+
576.21558	396	1+
581.81681	446	1+
582.58946	198	
590.32372	571	1+
610.33319	262	
619.10001	351	
630.31849	453	1+
632.53772	389	1+
634.12444	311	
635.74572	426	1+
635.91454	394	
636.13491	402	
638.31803	990	1+
638.70965	323	
641.73456	515	
641.93364	228	
644.30318	201	
644.79571	209	
645.34683	677	1+
645.90203	318	1+
646.53885	203	
646.74346	242	
647.12042	523	1+
649.54979	311	1+
649.71719	935	1+
649.95813	2004	1+
650.13029	675	
650.33102	913	1+
652.36297	373	
652.74154	327	1+
652.92335	591	1+
653.12770	411	
653.31339	1499	1+
653.55661	482	1+
656.12399	444	1+
656.34322	788	1+
656.54684	314	
656.74893	336	
END IONS

###FS:    #m/z: 806.41827 #charge   2
###MaxRes:#m/z:  0.00000 #charge-128
###MS: 1218
###MSMS: 1219
BEGIN IONS
TITLE=Cmpd 372, AutoMSn(806.4183), 20.6 min
RTINSECONDS=1238.33
SCANS=MS: 1218 MSMS: 1219
PEPMASS=806.41827	328072
CHARGE=2+
777.90838	2777	
778.15096	2889	
778.40889	2256	
780.40224	2205	
780.65180	2755	
801.66511	2240	
805.90781	5838	
877.81145	2752	
878.14290	2969	
878.47947	2838	
895.51865	7566	1+
916.14649	3762	
916.48713	3939	
916.81931	3132	
965.17273	5803	1+
965.50681	5735	
965.83992	4156	
1003.51624	14859	
1003.85040	22572	
1004.18093	18887	
1004.51665	11843	
1004.84864	5346	
1005.18332	2397	
1602.81224	22635	1+
1603.30904	18903	1+
1611.32613	202587	1+
1611.82771	186306	1+
END IONS

###FS:    #m/z: 537.45735 #charge   3
###MaxRes:#m/z:  0.00000 #charge-128
###MS: 1218
###MSMS: 1220
BEGIN IONS
TITLE=Cmpd 373, AutoMSn(537.4573), 20.6 min
RTINSECONDS=1238.84
SCANS=MS: 1218 MSMS: 1220
PEPMASS=537.45735	275546
CHARGE=3+
372.15353	2804	
375.21830	3655	
520.60656	2437	
531.28755	5682	1+
532.11417	2730	
532.43973	3859	
532.61050	2496	
579.51662	2499	
579.70999	3249	
579.90808	2599	
604.58853	2412	
618.86423	22978	1+
624.32948	3362	1+
624.52728	2369	
628.33139	3151	
651.29854	3652	
651.62860	3026	
654.35422	2340	
658.86157	13885	
659.35975	4576	
682.85504	4352	
687.36756	31909	
724.13451	3694	
724.38610	4982	
724.63236	3710	
724.88425	2473	
782.43880	10025	1+
804.43672	3513	
804.93372	2476	
895.52416	44314	1+
993.52685	4354	1+
1010.55258	67785	1+
1105.60195	7543	1+
1123.63812	117877	1+
1237.71830	19490	1+
1316.21144	21016	1+
1365.21121	13676	1+
1365.74021	22495	1+
1374.22776	67498	1+
1374.72487	45805	1+
1395.69098	6068	1+
1479.79387	24533	1+
1509.72604	13793	1+
END IONS

###FS:    #m/z: 622.52813 #charge   3
###MaxRes:#m/z:  0.00000 #charge-128
###MS: 1218
###MSMS: 1221
BEGIN IONS
TITLE=Cmpd 374, AutoMSn(622.5281), 20.7 min
RTINSECONDS=1239.34
SCANS=MS: 1218 MSMS: 1221
PEPMASS=622.52813	90013
CHARGE=3+
391.72136	475	
505.77961	1002	
579.70437	537	
586.28248	600	1+
604.59303	426	1+
604.83344	622	
607.32127	498	1+
618.32067	493	
622.06332	550	1+
622.31049	2682	1+
622.72535	1205	
622.91989	609	
658.60671	1068	
658.86123	2086	
659.11448	801	
659.36279	694	
687.62044	2055	
688.12152	1159	
701.34577	406	1+
719.88431	545	
720.39621	451	
723.87972	424	
776.78155	584	1+
777.10368	648	
795.41419	489	1+
805.79201	447	
806.11466	597	
806.44334	502	
849.12689	441	
877.80256	731	
878.14232	1098	1+
878.47892	815	
895.52677	6099	1+
916.14667	1110	1+
916.47910	1137	
916.81894	897	
1123.64135	4584	1+
1236.70322	4107	1+
1244.07324	1929	1+
1364.75575	1852	1+
1373.71883	4039	1+
1438.24939	1283	1+
1447.25811	13883	1+
1447.75843	13976	1+
1479.80590	4486	1+
1495.74763	2187	1+
1496.27061	1785	1+
1504.76977	16616	1+
1505.27476	12104	1+
1607.86845	1498	1+
END IONS

###FS:    #m/z: 806.41906 #charge   2
###MaxRes:#m/z:  0.00000 #charge-128
###MS: 1222
###MSMS: 1223
BEGIN IONS
TITLE=Cmpd 375, AutoMSn(806.4191), 20.7 min
RTINSECONDS=1242.37
SCANS=MS: 1222 MSMS: 1223
PEPMASS=806.41906	382018
CHARGE=2+
329.14330	2579	
753.14044	2084	
777.90106	2578	
778.15301	2827	
780.40703	2157	
801.66211	8782	1+
802.16027	10836	
805.67308	4330	
805.91035	6233	
877.81020	2601	
878.13988	2559	
878.47458	2668	
895.52198	6915	1+
916.15330	3320	
916.48728	4816	
916.81578	2887	
965.16969	3587	
965.50805	4249	
965.84033	4046	
1003.51354	14153	
1003.84860	21286	
1004.18359	17422	
1004.52073	10075	
1004.85051	4817	
1005.18515	2045	
1040.20013	2121	
1602.81436	21756	1+
1611.32684	187956	1+
1611.82831	174379	1+
END IONS

###FS:    #m/z: 537.95128 #charge   3
###MaxRes:#m/z:  0.00000 #charge-128
###MS: 1222
###MSMS: 1224
BEGIN IONS
TITLE=Cmpd 376, AutoMSn(537.9513), 20.7 min
RTINSECONDS=1242.87
SCANS=MS: 1222 MSMS: 1224
PEPMASS=537.95128	324888
CHARGE=3+
372.15356	2717	
375.21781	3924	
383.20911	2121	
520.60637	2653	
520.77252	2562	
530.95460	2405	
531.28137	5454	1+
532.44363	2926	
537.28507	2403	1+
579.70870	3016	
579.91283	2988	
604.58780	2317	
604.84218	2480	
618.86480	19958	1+
624.32589	3265	1+
624.53110	2077	
628.33294	2343	
634.32305	2130	
651.30106	2183	
651.63179	3237	
654.85450	2171	
658.85940	12975	
659.36041	3650	
683.11486	4722	
683.61377	3998	
724.13380	2428	
724.38206	3843	
724.63248	2763	
724.87964	2127	
782.43943	8835	1+
895.52424	36786	1+
993.52641	3551	1+
1010.55307	54126	1+
1105.60227	7092	1+
1123.63669	104690	1+
1237.71774	15711	1+
1316.21416	17643	1+
1364.72891	20941	1+
1373.72339	66804	1+
1374.22693	53324	1+
1395.69164	5218	1+
1479.79611	22301	1+
1510.72981	10077	1+
1607.85720	6270	1+
END IONS

###FS:    #m/z: 1074.55127 #charge   1
###MaxRes:#m/z:  0.00000 #charge-128
###MS: 1222
###MSMS: 1225
BEGIN IONS
TITLE=Cmpd 377, AutoMSn(1074.5513), 20.7 min
RTINSECONDS=1243.37
SCANS=MS: 1222 MSMS: 1225
PEPMASS=1074.55127	75668
CHARGE=1+
362.17091	112	
506.27122	133	
533.24779	1295	1+
541.95694	359	
617.29052	173	
635.30128	118	
647.30387	249	
655.78235	184	
704.29660	156	
722.32412	137	
748.34181	150	
780.33655	127	
806.42342	263	
806.64949	232	
806.90656	101	
807.15149	103	
884.84795	175	
885.34019	151	
908.37500	270	
956.45195	103	
964.91243	104	
1068.86845	208	
1074.26415	143	
1074.54779	4235	1+
END IONS

###FS:    #m/z: 1074.88622 #charge-128
###MaxRes:#m/z:  0.00000 #charge-128
###MS: 1226
###MSMS: 1227
BEGIN IONS
TITLE=Cmpd 378, AutoMSn(1074.8862), 20.8 min
RTINSECONDS=1246.39
SCANS=MS: 1226 MSMS: 1227
PEPMASS=1074.88622	52115

446.24318	116	
533.25438	1165	1+
541.95195	116	
635.30787	138	
647.28532	195	
704.33860	173	
722.34364	186	
748.34212	108	
779.35126	365	1+
806.39607	137	
806.89453	164	
884.86515	104	
908.35397	108	
1069.55293	177	
1072.37394	103	
1072.54153	110	
1073.85896	128	
1074.22919	218	
1074.55310	2937	1+
1074.88499	2536	
1075.22270	2453	
1075.88376	607	
1076.23525	362	
1082.98899	168	
END IONS

###FS:    #m/z: 622.53052 #charge   3
###MaxRes:#m/z:  0.00000 #charge-128
###MS: 1226
###MSMS: 1228
BEGIN IONS
TITLE=Cmpd 379, AutoMSn(622.5305), 20.8 min
RTINSECONDS=1246.89
SCANS=MS: 1226 MSMS: 1228
PEPMASS=622.53052	60650
CHARGE=3+
375.21646	220	
378.13027	377	
505.78532	321	
506.28233	385	
520.22869	228	1+
545.23460	233	1+
562.31840	987	
565.25653	313	1+
580.11145	240	
609.80400	228	1+
615.31869	440	1+
618.07173	265	
618.32479	490	
618.55381	306	1+
619.34190	1589	1+
622.31625	788	1+
622.52484	714	
622.74012	218	
624.30597	630	1+
626.29778	382	1+
658.60871	295	
658.86705	361	
659.10825	660	
659.35062	227	
683.35574	517	
683.87033	298	1+
701.33387	216	
707.85777	231	
748.64708	280	
749.14296	287	
751.37652	272	1+
777.12291	235	
806.42406	309	
877.80730	293	1+
878.12553	243	
878.46271	243	
878.47953	246	1+
895.52432	3907	1+
916.15203	394	1+
916.47619	471	
916.81408	323	
1124.64201	1673	1+
1236.71277	2144	1+
1373.71242	1112	1+
1374.22185	1515	1+
1439.78266	409	1+
1447.26068	5169	1+
1447.76233	3414	1+
1479.80743	1835	1+
1495.75360	763	1+
1504.77202	3660	1+
1505.26656	4054	1+
1607.87095	830	1+
END IONS

###FS:    #m/z: 777.90651 #charge   2
###MaxRes:#m/z:  0.00000 #charge-128
###MS: 1226
###MSMS: 1229
BEGIN IONS
TITLE=Cmpd 380, AutoMSn(777.9065), 20.8 min
RTINSECONDS=1247.4
SCANS=MS: 1226 MSMS: 1229
PEPMASS=777.90651	39278
CHARGE=2+
392.21541	128	
449.26220	161	
477.19687	121	
650.02964	115	
656.76293	103	
724.36325	106	
724.62462	106	
732.36632	124	
740.40649	147	
752.87354	103	
753.15566	129	
755.02326	110	
773.65894	171	
773.88093	170	
776.79769	269	
777.42349	178	
780.88398	108	
781.36224	115	
805.80320	136	
877.78127	154	
878.11327	109	
878.46239	150	
895.52654	1011	1+
965.16725	185	
965.53914	157	
1003.84140	173	
1554.30761	4020	1+
1554.79004	4531	1+
END IONS

###FS:    #m/z: 906.91504 #charge   2
###MaxRes:#m/z:  0.00000 #charge-128
###MS: 1230
###MSMS: 1231
BEGIN IONS
TITLE=Cmpd 381, AutoMSn(906.9150), 20.8 min
RTINSECONDS=1250.42
SCANS=MS: 1230 MSMS: 1231
PEPMASS=906.91504	15151
CHARGE=2+
447.20876	149	
458.18907	144	
758.45322	104	
766.81611	143	
775.42870	164	
776.86045	165	
832.36611	294	
832.86052	175	
928.42170	287	1+
1737.80494	541	1+
1811.81907	923	1+
END IONS

###FS:    #m/z: 604.94986 #charge   3
###MaxRes:#m/z:  0.00000 #charge-128
###MS: 1230
###MSMS: 1232
BEGIN IONS
TITLE=Cmpd 382, AutoMSn(604.9499), 20.8 min
RTINSECONDS=1250.92
SCANS=MS: 1230 MSMS: 1232
PEPMASS=604.94986	11664
CHARGE=3+
351.66831	165	
356.22080	118	
388.20244	127	
403.16688	118	
416.15555	123	
419.66282	131	
430.17023	135	
433.20700	121	
461.75021	170	
476.18614	211	
514.20301	149	
544.78716	150	
586.32422	124	
598.37116	127	
600.29585	307	1+
602.33368	426	1+
602.81702	132	
604.31805	1640	1+
609.31856	197	
615.38398	188	
644.28574	312	
652.67922	128	
678.31062	317	1+
731.31601	136	
775.40677	592	1+
791.36957	145	
804.33218	134	
891.32672	137	
932.65637	164	
1038.42809	145	
END IONS

###FS:    #m/z: 348.27155 #charge-128
###MaxRes:#m/z:  0.00000 #charge-128
###MS: 1230
###MSMS: 1233
BEGIN IONS
TITLE=Cmpd 383, AutoMSn(348.2715), 20.9 min
RTINSECONDS=1251.42
SCANS=MS: 1230 MSMS: 1233
PEPMASS=348.27155	11971

312.24594	104	
328.25238	234	
330.26541	105	
346.26610	158	
348.27534	771	1+
END IONS

###FS:    #m/z: 929.19152 #charge   2
###MaxRes:#m/z:  0.00000 #charge-128
###MS: 1234
###MSMS: 1235
BEGIN IONS
TITLE=Cmpd 384, AutoMSn(929.1915), 20.9 min
RTINSECONDS=1254.45
SCANS=MS: 1234 MSMS: 1235
PEPMASS=929.19152	10567
CHARGE=2+
346.18559	202	
402.22735	258	
409.18395	115	
437.18584	623	1+
577.84081	103	
665.29446	267	
712.32771	108	
784.40097	104	
811.36900	102	
839.35440	230	
883.90061	131	
885.39990	144	
926.14107	100	
929.43971	289	
929.68570	173	
929.92277	144	
933.94155	124	
934.43497	338	1+
1847.85037	561	1+
END IONS

###FS:    #m/z: 728.97970 #charge   3
###MaxRes:#m/z:  0.00000 #charge-128
###MS: 1234
###MSMS: 1236
BEGIN IONS
TITLE=Cmpd 385, AutoMSn(728.9797), 20.9 min
RTINSECONDS=1254.95
SCANS=MS: 1234 MSMS: 1236
PEPMASS=728.97970	11455
CHARGE=3+
331.14321	115	
335.14730	298	
356.20946	351	
361.11618	150	
363.70028	174	
389.70592	506	
418.13487	180	
421.71498	185	
463.21060	500	
470.73182	315	
518.25209	125	
535.77049	119	
558.72535	263	
581.31299	186	
608.23976	146	
620.28172	165	
626.26333	651	1+
683.30630	123	
709.37520	530	1+
726.34260	168	
728.38893	171	
731.36536	200	
786.30038	1259	1+
849.42713	522	1+
856.37750	153	
869.39503	146	
940.44435	243	
946.33297	2966	1+
1069.50172	166	
1070.47675	147	
1116.43355	628	1+
1126.50295	868	1+
END IONS

###FS:    #m/z: 652.31797 #charge   2
###MaxRes:#m/z:  0.00000 #charge-128
###MS: 1234
###MSMS: 1237
BEGIN IONS
TITLE=Cmpd 386, AutoMSn(652.3180), 20.9 min
RTINSECONDS=1255.45
SCANS=MS: 1234 MSMS: 1237
PEPMASS=652.31797	12464
CHARGE=2+
345.13627	186	
355.13506	264	1+
357.18197	217	
372.16091	154	
373.15228	453	
375.21030	152	
378.12686	163	
402.22562	165	
418.71983	224	
462.19021	203	1+
474.22159	324	1+
476.77060	274	1+
489.25407	158	
505.77570	164	
517.24727	158	
531.31191	151	
553.80913	235	1+
558.29547	144	
590.31501	285	1+
618.85882	316	
628.30691	349	1+
634.31168	155	
637.68692	341	
646.32651	617	1+
650.31546	645	1+
653.33391	235	
654.33846	254	
655.32883	400	1+
658.32738	239	1+
683.88915	194	
684.37553	166	
689.26882	217	1+
703.36132	166	
731.38020	159	
740.41072	245	
759.35308	289	1+
776.40251	155	
812.41522	313	1+
895.51360	1489	1+
915.44560	146	
1123.63293	753	1+
END IONS

###FS:    #m/z: 929.69255 #charge   3
###MaxRes:#m/z:  0.00000 #charge-128
###MS: 1238
###MSMS: 1239
BEGIN IONS
TITLE=Cmpd 387, AutoMSn(929.6925), 21.0 min
RTINSECONDS=1258.48
SCANS=MS: 1238 MSMS: 1239
PEPMASS=929.69255	14826
CHARGE=3+
402.23468	160	
437.18413	733	
550.27057	305	1+
665.31125	109	
682.32309	102	
758.87244	204	
802.38463	124	
802.88997	194	
811.40039	109	
822.36357	117	
839.36536	150	
859.87050	133	
860.12352	106	
860.39253	149	
883.92794	198	
884.42149	248	
924.93003	117	
925.42280	109	
929.19162	251	
959.12018	213	
984.27714	498	
1055.47677	236	
1363.61772	151	
1856.89349	548	1+
1865.89098	684	1+
END IONS

###FS:    #m/z: 728.98110 #charge   3
###MaxRes:#m/z:  0.00000 #charge-128
###MS: 1238
###MSMS: 1240
BEGIN IONS
TITLE=Cmpd 388, AutoMSn(728.9811), 21.0 min
RTINSECONDS=1258.98
SCANS=MS: 1238 MSMS: 1240
PEPMASS=728.98110	14121
CHARGE=3+
335.14372	174	
355.68863	106	
356.20385	463	
364.20960	119	
423.20517	116	
425.21853	470	
454.22799	116	
463.20903	656	1+
474.66678	170	
494.24503	102	
527.25090	151	
530.22224	180	
535.24619	327	
581.31023	312	
590.31506	102	
608.22827	252	1+
611.29144	124	
626.26932	584	1+
709.37737	600	1+
719.22499	104	
726.35233	237	1+
728.34543	476	1+
764.36804	100	
778.39782	279	1+
786.30351	1239	1+
813.75172	136	
854.34478	104	
869.41792	291	
869.44033	267	1+
940.44668	722	1+
946.33009	1990	1+
1069.47505	144	
1070.47581	130	
1108.47428	102	
1116.44025	1055	1+
1126.51104	826	1+
1245.49048	118	
1721.92141	112	
END IONS

###FS:    #m/z: 652.31841 #charge   1
###MaxRes:#m/z:  0.00000 #charge-128
###MS: 1238
###MSMS: 1241
BEGIN IONS
TITLE=Cmpd 389, AutoMSn(652.3184), 21.0 min
RTINSECONDS=1259.48
SCANS=MS: 1238 MSMS: 1241
PEPMASS=652.31841	15248
CHARGE=1+
335.11759	127	
357.18893	171	
361.24522	312	1+
363.10277	272	
372.14790	397	1+
378.12607	203	
446.19486	217	
457.23279	160	
474.24224	166	
476.76944	213	
499.19282	261	
505.77453	197	
506.27293	149	
529.22592	153	
535.83696	230	
536.25236	153	
557.28307	219	
566.76911	125	
569.25902	204	
577.23703	368	1+
591.72875	136	
594.21440	147	
609.35268	624	1+
616.27375	159	
618.86364	180	
619.34644	179	
628.33494	188	
637.29002	146	
639.30812	122	
647.33303	286	1+
650.32947	578	1+
END IONS

###FS:    #m/z: 929.19477 #charge   2
###MaxRes:#m/z:  0.00000 #charge-128
###MS: 1242
###MSMS: 1243
BEGIN IONS
TITLE=Cmpd 390, AutoMSn(929.1948), 21.0 min
RTINSECONDS=1262.51
SCANS=MS: 1242 MSMS: 1243
PEPMASS=929.19477	11916
CHARGE=2+
389.14673	107	
402.23546	156	
437.18589	694	1+
459.25989	157	
550.26627	277	
584.26938	144	
595.80050	124	
634.60751	200	
665.28741	133	
821.37571	102	
839.34998	130	
884.39174	106	
893.40868	114	
906.40777	121	
927.43213	106	
928.93307	159	
929.42200	308	
929.70426	372	
933.46216	108	
974.94986	103	
1176.07438	100	
END IONS

###FS:    #m/z: 728.98090 #charge   3
###MaxRes:#m/z:  0.00000 #charge-128
###MS: 1242
###MSMS: 1244
BEGIN IONS
TITLE=Cmpd 391, AutoMSn(728.9809), 21.1 min
RTINSECONDS=1263.01
SCANS=MS: 1242 MSMS: 1244
PEPMASS=728.98090	11729
CHARGE=3+
335.15384	221	1+
356.20804	484	1+
363.70259	192	
425.22979	272	
435.20584	117	
463.20546	697	1+
550.24782	119	
558.73057	118	
563.75882	143	
581.32098	302	1+
626.28350	225	
667.32237	245	1+
669.79488	131	
673.81854	116	
698.34351	119	
709.37820	330	1+
725.34410	105	
730.28582	127	
778.40448	359	1+
786.30437	704	1+
854.36887	100	
869.40962	284	
940.44116	303	1+
946.33368	1841	1+
1116.45711	132	
1126.52502	499	1+
1453.65923	377	1+
END IONS

###FS:    #m/z: 652.31717 #charge   1
###MaxRes:#m/z:  0.00000 #charge-128
###MS: 1242
###MSMS: 1245
BEGIN IONS
TITLE=Cmpd 392, AutoMSn(652.3172), 21.1 min
RTINSECONDS=1263.51
SCANS=MS: 1242 MSMS: 1245
PEPMASS=652.31717	12283
CHARGE=1+
359.11533	202	
360.21062	200	
361.23828	608	1+
363.10181	211	
369.20634	194	
373.16257	167	
384.20788	136	
489.26987	193	
508.31283	576	1+
510.18377	151	
515.76964	232	
523.24217	132	
525.72885	170	
541.22551	246	1+
557.29693	151	
562.31996	445	
562.81735	366	
574.14139	180	
578.23097	192	
591.24585	200	
592.75654	156	
600.24870	487	1+
605.22205	167	
608.35856	187	
609.35262	831	1+
618.26880	200	
619.36734	169	
629.31546	344	1+
632.26719	138	
647.35779	248	1+
650.64861	208	
652.33609	223	
END IONS

###FS:    #m/z: 983.96679 #charge   2
###MaxRes:#m/z:  0.00000 #charge-128
###MS: 1246
###MSMS: 1247
BEGIN IONS
TITLE=Cmpd 393, AutoMSn(983.9668), 21.1 min
RTINSECONDS=1266.53
SCANS=MS: 1246 MSMS: 1247
PEPMASS=983.96679	6692
CHARGE=2+
497.16073	101	
1966.92684	1009	1+
END IONS

###FS:    #m/z: 565.77195 #charge   2
###MaxRes:#m/z:  0.00000 #charge-128
###MS: 1246
###MSMS: 1248
BEGIN IONS
TITLE=Cmpd 394, AutoMSn(565.7719), 21.1 min
RTINSECONDS=1267.03
SCANS=MS: 1246 MSMS: 1248
PEPMASS=565.77195	5802
CHARGE=2+
370.20557	127	
376.60078	240	
450.73974	122	
508.31024	231	
529.30187	121	
544.32696	137	
546.29506	130	
561.27220	163	
562.29735	1223	1+
566.30561	352	
567.30329	791	1+
571.30953	217	
572.17811	497	1+
591.32152	122	
609.36429	841	1+
633.37083	105	
702.36509	102	
720.38926	253	1+
724.41223	113	
737.41424	463	1+
END IONS

###FS:    #m/z: 675.32767 #charge   3
###MaxRes:#m/z:  0.00000 #charge-128
###MS: 1246
###MSMS: 1249
BEGIN IONS
TITLE=Cmpd 395, AutoMSn(675.3277), 21.1 min
RTINSECONDS=1267.53
SCANS=MS: 1246 MSMS: 1249
PEPMASS=675.32767	5688
CHARGE=3+
549.70483	110	
584.93698	200	
603.30813	108	
605.34853	102	
609.35401	117	
623.29885	210	1+
642.80546	114	
666.38329	129	
673.32197	187	
674.33840	623	1+
876.38152	588	
876.89928	158	
882.39635	159	
882.90975	181	
END IONS

###FS:    #m/z: 565.77328 #charge   2
###MaxRes:#m/z:  0.00000 #charge-128
###MS: 1250
###MSMS: 1251
BEGIN IONS
TITLE=Cmpd 396, AutoMSn(565.7733), 21.2 min
RTINSECONDS=1270.56
SCANS=MS: 1250 MSMS: 1251
PEPMASS=565.77328	8411
CHARGE=2+
348.13690	112	
362.20164	101	
371.18694	115	
508.30710	153	
544.29515	113	
547.28087	199	
562.29464	1359	1+
566.29972	953	1+
570.30814	161	
574.13507	221	
591.35236	108	
609.36026	504	1+
651.31403	103	
720.40249	279	1+
737.41598	629	1+
900.48650	436	1+
END IONS

###FS:    #m/z: 983.97077 #charge   2
###MaxRes:#m/z:  0.00000 #charge-128
###MS: 1250
###MSMS: 1252
BEGIN IONS
TITLE=Cmpd 397, AutoMSn(983.9708), 21.2 min
RTINSECONDS=1271.06
SCANS=MS: 1250 MSMS: 1252
PEPMASS=983.97077	6626
CHARGE=2+
408.84158	136	
984.46203	174	
989.41751	132	
END IONS

###FS:    #m/z: 664.94849 #charge   3
###MaxRes:#m/z:  0.00000 #charge-128
###MS: 1250
###MSMS: 1253
BEGIN IONS
TITLE=Cmpd 398, AutoMSn(664.9485), 21.2 min
RTINSECONDS=1271.56
SCANS=MS: 1250 MSMS: 1253
PEPMASS=664.94849	4880
CHARGE=3+
448.27204	166	
624.33545	102	
646.25189	103	
661.33570	189	
662.33687	905	1+
667.29932	226	
668.32585	459	1+
END IONS

###FS:    #m/z: 664.95344 #charge   3
###MaxRes:#m/z:  0.00000 #charge-128
###MS: 1254
###MSMS: 1255
BEGIN IONS
TITLE=Cmpd 399, AutoMSn(664.9534), 21.2 min
RTINSECONDS=1274.59
SCANS=MS: 1254 MSMS: 1255
PEPMASS=664.95344	9221
CHARGE=3+
448.77154	111	
474.18818	116	
478.19552	106	
661.29927	123	
662.31641	266	1+
663.99620	100	
664.32182	402	1+
666.36348	436	1+
668.94092	103	
669.31842	220	
711.84974	110	
END IONS

###FS:    #m/z: 699.96045 #charge   3
###MaxRes:#m/z:  0.00000 #charge-128
###MS: 1254
###MSMS: 1256
BEGIN IONS
TITLE=Cmpd 400, AutoMSn(699.9604), 21.3 min
RTINSECONDS=1275.09
SCANS=MS: 1254 MSMS: 1256
PEPMASS=699.96045	7517
CHARGE=3+
358.14478	114	
375.16208	166	
377.11829	344	
451.19918	209	
456.23858	324	
459.20711	163	
483.22131	158	
492.22819	497	1+
505.70498	515	
506.20188	427	
511.21853	583	1+
524.19426	290	
534.22715	114	
537.23549	219	
568.76149	121	
570.28926	111	
578.25170	472	1+
609.36434	109	
634.28995	4097	1+
660.25497	113	
682.37602	120	
687.29715	223	1+
696.35820	337	1+
699.30333	140	
701.37353	256	1+
703.34318	338	1+
723.30234	719	1+
749.32009	1039	1+
758.46113	196	
819.39681	115	
836.38437	2365	1+
845.97083	503	
850.36470	1433	1+
928.45313	225	1+
983.44862	1597	1+
993.88391	480	
1010.40381	441	
1011.41307	225	
1020.98112	188	
END IONS

###FS:    #m/z: 565.77362 #charge   2
###MaxRes:#m/z:  0.00000 #charge-128
###MS: 1254
###MSMS: 1257
BEGIN IONS
TITLE=Cmpd 401, AutoMSn(565.7736), 21.3 min
RTINSECONDS=1275.59
SCANS=MS: 1254 MSMS: 1257
PEPMASS=565.77362	8043
CHARGE=2+
359.16818	131	
365.18897	120	
394.14990	110	
509.32081	143	
526.26907	126	
546.28083	261	1+
562.31265	805	1+
565.32039	320	
566.31798	540	1+
568.31454	328	
569.28319	559	1+
572.18268	404	1+
573.24420	127	
609.36494	406	1+
673.14721	101	
720.38218	202	
737.41725	322	
884.42029	107	
END IONS

###FS:    #m/z: 664.95418 #charge   3
###MaxRes:#m/z:  0.00000 #charge-128
###MS: 1258
###MSMS: 1259
BEGIN IONS
TITLE=Cmpd 402, AutoMSn(664.9542), 21.3 min
RTINSECONDS=1278.63
SCANS=MS: 1258 MSMS: 1259
PEPMASS=664.95418	13683
CHARGE=3+
463.24063	177	
491.21750	106	
504.21448	195	
507.27408	101	
542.16060	102	
546.22499	104	
593.25619	103	
610.31425	104	
638.28342	253	
645.31570	102	
655.27535	126	
661.33952	543	1+
665.27947	126	
666.32827	579	1+
674.67167	239	
781.65679	105	
END IONS

###FS:    #m/z: 699.96059 #charge   3
###MaxRes:#m/z:  0.00000 #charge-128
###MS: 1258
###MSMS: 1260
BEGIN IONS
TITLE=Cmpd 403, AutoMSn(699.9606), 21.3 min
RTINSECONDS=1279.13
SCANS=MS: 1258 MSMS: 1260
PEPMASS=699.96059	8219
CHARGE=3+
375.16552	237	1+
377.11223	350	
436.19746	137	
451.69271	143	
456.25219	220	
492.22918	256	
500.74354	153	
505.70400	618	1+
506.19266	166	
511.22310	333	
524.18487	233	
525.24599	137	
537.22839	265	
558.25176	179	
572.25944	377	1+
579.24195	282	1+
590.29294	185	
616.28269	134	
629.26942	128	
634.28563	5528	1+
696.30999	167	
697.31858	559	1+
700.33845	187	
701.35144	428	1+
705.26260	136	
723.29791	727	1+
749.31378	1266	1+
758.45685	871	
808.38657	148	
832.34678	257	1+
836.38097	2748	1+
845.97298	752	
846.21972	144	
849.34808	128	
850.35728	1570	1+
983.45123	1559	1+
993.26813	169	
993.87170	563	
1010.38861	570	1+
1153.50719	438	1+
END IONS

###FS:    #m/z: 541.29536 #charge   1
###MaxRes:#m/z:  0.00000 #charge-128
###MS: 1258
###MSMS: 1261
BEGIN IONS
TITLE=Cmpd 404, AutoMSn(541.2954), 21.3 min
RTINSECONDS=1279.63
SCANS=MS: 1258 MSMS: 1261
PEPMASS=541.29536	6100
CHARGE=1+
299.17750	187	
367.19737	104	
373.15635	124	
375.20716	207	
375.55070	245	
393.20268	104	
403.70374	146	
412.90703	105	
415.43993	172	
416.18335	105	
422.19335	148	
440.23368	326	1+
447.15597	121	
448.26088	1881	1+
455.31338	145	
465.23044	127	
484.26432	121	
497.25986	143	
510.76650	159	
515.17441	134	
517.31802	112	
520.24812	104	
521.25777	363	1+
524.29617	254	1+
530.62628	112	
530.95403	169	
532.60966	111	
533.29755	219	
537.27722	340	
538.30427	1079	1+
540.28029	1122	1+
END IONS

###FS:    #m/z: 744.87827 #charge   3
###MaxRes:#m/z:  0.00000 #charge-128
###MS: 1262
###MSMS: 1263
BEGIN IONS
TITLE=Cmpd 405, AutoMSn(744.8783), 21.4 min
RTINSECONDS=1282.67
SCANS=MS: 1262 MSMS: 1263
PEPMASS=744.87827	12288
CHARGE=3+
355.11838	102	
402.22713	138	
416.22960	147	
443.73625	156	
449.19707	1123	1+
456.18062	108	
465.21412	104	
472.77149	174	
487.25050	166	
524.64005	103	
536.78661	177	
544.76583	164	
550.61922	128	
562.27574	933	1+
594.30110	116	
661.32656	169	
675.35878	261	1+
744.35122	140	
746.36070	131	
749.34852	176	
772.41203	1981	1+
772.42107	1024	1+
814.40050	103	
829.43151	735	1+
831.43661	566	1+
838.91797	239	
886.45604	523	1+
945.49025	102	
973.49863	126	
1088.51845	382	
1089.50876	103	
1789.88764	679	1+
END IONS

###FS:    #m/z: 699.96319 #charge   3
###MaxRes:#m/z:  0.00000 #charge-128
###MS: 1262
###MSMS: 1264
BEGIN IONS
TITLE=Cmpd 406, AutoMSn(699.9632), 21.4 min
RTINSECONDS=1283.17
SCANS=MS: 1262 MSMS: 1264
PEPMASS=699.96319	8808
CHARGE=3+
359.09512	137	
375.14800	223	1+
377.11345	222	
404.69156	140	
456.23962	277	
492.23055	302	1+
505.70451	269	
511.21470	127	
526.74956	170	
572.25306	188	
572.74632	158	
577.25472	238	
577.75942	146	
579.23112	287	
581.73605	175	
590.26760	129	
610.29497	130	
634.28233	809	1+
634.29016	2833	1+
689.07499	127	
698.36861	226	
700.33346	267	1+
702.37498	150	
723.30433	590	1+
749.30652	990	1+
758.45533	128	
808.38455	263	1+
836.38068	1718	1+
845.98925	398	
850.35691	1190	1+
983.44590	1120	1+
993.87554	374	
1010.39382	320	
1011.39287	175	
1012.40241	268	
1020.99490	124	
END IONS

###FS:    #m/z: 541.04565 #charge   1
###MaxRes:#m/z:  0.00000 #charge-128
###MS: 1262
###MSMS: 1265
BEGIN IONS
TITLE=Cmpd 407, AutoMSn(541.0457), 21.4 min
RTINSECONDS=1283.67
SCANS=MS: 1262 MSMS: 1265
PEPMASS=541.04565	6636
CHARGE=1+
299.19924	128	
323.68256	124	
373.15266	184	
375.21732	131	
383.21487	385	1+
395.19039	106	
399.21799	136	
418.24969	110	
424.95139	106	
450.25104	178	
453.28783	128	
455.25553	106	
468.23226	109	
480.26430	129	
488.28280	139	
494.79183	113	
508.28171	102	
519.31135	139	
520.28188	125	
521.27403	329	1+
524.28248	137	
526.27683	132	
531.30650	227	1+
537.31978	316	
538.31415	588	
539.30067	547	
540.29656	932	1+
END IONS

###FS:    #m/z: 745.12980 #charge   2
###MaxRes:#m/z:  0.00000 #charge-128
###MS: 1266
###MSMS: 1267
BEGIN IONS
TITLE=Cmpd 408, AutoMSn(745.1298), 21.4 min
RTINSECONDS=1286.71
SCANS=MS: 1266 MSMS: 1267
PEPMASS=745.12980	19553
CHARGE=2+
402.72601	244	
443.72908	309	
449.19437	1147	1+
473.25598	145	
487.24788	119	
527.24742	182	
536.25405	170	
536.79314	350	
544.77255	140	
562.27890	981	1+
564.27754	236	
590.28176	142	
594.30953	136	
597.62815	123	
661.34041	265	
675.35197	287	
691.30766	141	
696.81957	205	
718.34182	108	
742.34646	141	
746.36574	261	1+
750.34155	119	
772.41544	4125	1+
781.59430	408	
793.41216	162	
829.43271	1488	1+
831.43928	1126	1+
838.90900	336	1+
886.45949	587	1+
895.45294	585	1+
896.94842	232	1+
944.51248	416	1+
955.77857	285	
973.48295	265	
974.46963	314	1+
1088.51322	1010	1+
1100.43974	184	
1104.05102	138	
END IONS

###FS:    #m/z: 514.27993 #charge   2
###MaxRes:#m/z:  0.00000 #charge-128
###MS: 1266
###MSMS: 1268
BEGIN IONS
TITLE=Cmpd 409, AutoMSn(514.2799), 21.5 min
RTINSECONDS=1287.21
SCANS=MS: 1266 MSMS: 1268
PEPMASS=514.27993	8412
CHARGE=2+
324.16047	113	
389.24485	394	
393.19309	105	
395.77987	144	
421.21298	218	1+
446.23998	146	
456.26111	112	
460.24608	128	
472.27040	117	
482.27544	117	
492.27341	114	
494.27221	104	
498.25728	147	
500.28913	178	
510.28717	821	1+
513.28640	287	
514.30172	678	1+
517.29071	513	1+
521.78700	124	
522.24530	106	
559.32999	500	1+
578.26935	100	
646.38302	1294	1+
654.76066	149	
677.33173	160	
764.36882	136	
809.43765	1985	1+
END IONS

###FS:    #m/z: 769.76315 #charge   2
###MaxRes:#m/z:  0.00000 #charge-128
###MS: 1266
###MSMS: 1269
BEGIN IONS
TITLE=Cmpd 410, AutoMSn(769.7631), 21.5 min
RTINSECONDS=1287.71
SCANS=MS: 1266 MSMS: 1269
PEPMASS=769.76315	5392
CHARGE=2+
419.23671	105	
436.21471	145	
479.73867	126	
567.30399	101	
578.28008	191	
585.32377	301	1+
592.28799	253	1+
615.31045	743	
626.32519	101	
635.81584	393	1+
650.22943	118	
653.33826	133	
672.85245	108	
745.57297	154	
748.94074	163	
749.14757	162	
751.29380	260	
763.91808	107	
767.36434	112	
767.87979	131	
768.16711	105	
769.39034	232	
771.36118	125	
783.62163	115	
875.44579	216	
901.48946	187	
928.42733	212	
958.48219	488	1+
972.48670	1818	1+
1230.58810	1225	1+
END IONS

###FS:    #m/z: 754.14833 #charge   3
###MaxRes:#m/z:  0.00000 #charge-128
###MS: 1270
###MSMS: 1271
BEGIN IONS
TITLE=Cmpd 411, AutoMSn(754.1483), 21.5 min
RTINSECONDS=1290.73
SCANS=MS: 1270 MSMS: 1271
PEPMASS=754.14833	23430
CHARGE=3+
422.10612	136	
449.18868	127	
485.74315	148	
535.26666	232	1+
535.58103	115	
544.77505	238	
554.28287	116	
568.27974	501	
568.78920	123	
575.98344	154	
592.28602	1053	1+
624.82217	401	
627.32033	216	
691.34178	394	
697.80902	116	
707.36315	149	
724.83539	306	
749.37321	363	1+
753.21605	140	
754.34748	250	1+
755.12037	150	
765.91032	131	
773.41229	289	1+
778.39225	193	
794.42445	138	
875.44270	2894	1+
965.00607	149	
972.49628	11462	1+
1080.29898	140	
1173.57057	117	
1184.54777	145	
1270.62221	1748	1+
1319.68037	850	1+
1319.68733	116	
1612.85708	564	1+
1630.84988	812	1+
1725.93059	812	1+
1743.94856	1416	1+
2043.07549	728	1+
END IONS

###FS:    #m/z: 514.27967 #charge   2
###MaxRes:#m/z:  0.00000 #charge-128
###MS: 1270
###MSMS: 1272
BEGIN IONS
TITLE=Cmpd 412, AutoMSn(514.2797), 21.5 min
RTINSECONDS=1291.24
SCANS=MS: 1270 MSMS: 1272
PEPMASS=514.27967	16576
CHARGE=2+
389.24164	380	
393.20826	361	1+
418.20036	118	
421.22125	214	
431.20457	106	
454.25872	104	
480.23223	106	
489.29985	256	
492.27387	151	
494.26234	147	
498.26755	145	
500.26748	118	
501.29326	226	1+
506.29444	284	
510.28526	241	
511.29038	272	
512.28471	1098	1+
516.27999	480	1+
518.27768	220	
520.86302	339	
522.25913	173	
534.29299	121	
559.35058	749	1+
578.27052	454	1+
585.32302	104	
629.36724	110	
646.37927	2125	1+
663.32393	120	
764.35872	177	
809.44229	2824	1+
821.11167	152	
862.42346	140	
956.50048	103	
END IONS

###FS:    #m/z: 781.64952 #charge   2
###MaxRes:#m/z:  0.00000 #charge-128
###MS: 1270
###MSMS: 1273
BEGIN IONS
TITLE=Cmpd 413, AutoMSn(781.6495), 21.5 min
RTINSECONDS=1291.74
SCANS=MS: 1270 MSMS: 1273
PEPMASS=781.64952	12223
CHARGE=2+
329.14533	112	
398.72566	324	
448.25928	150	
683.35387	109	
772.30986	104	
777.36575	103	
778.14513	198	
780.29224	103	
781.64247	754	
782.14964	215	
787.28387	271	
970.48609	105	
970.81977	296	
1561.76822	657	1+
END IONS

###FS:    #m/z: 754.14822 #charge   3
###MaxRes:#m/z:  0.00000 #charge-128
###MS: 1274
###MSMS: 1275
BEGIN IONS
TITLE=Cmpd 414, AutoMSn(754.1482), 21.6 min
RTINSECONDS=1294.76
SCANS=MS: 1274 MSMS: 1275
PEPMASS=754.14822	38289
CHARGE=3+
386.70277	181	
425.27656	185	
477.74612	203	
526.74850	200	
527.25228	158	
535.26216	241	
538.29371	175	
543.77901	514	
544.28014	400	
562.26584	164	
568.28250	496	
568.77341	337	
576.65523	169	
592.28739	1533	1+
626.81702	198	
627.31331	300	
652.34564	151	
669.33960	161	
669.68577	167	
691.35465	394	1+
708.85337	172	
724.35727	236	
750.37188	369	1+
753.35555	332	1+
763.48293	256	
765.40773	316	
765.91519	249	
778.38525	712	1+
806.92551	456	
807.42966	701	1+
875.43994	3835	1+
885.44393	189	
972.49599	15194	1+
1248.63741	689	1+
1270.62489	3117	1+
1319.66721	1546	1+
1630.86084	1021	1+
1725.93902	1590	1+
1743.93882	2797	1+
2042.06394	1040	1+
END IONS

###FS:    #m/z: 656.64557 #charge   3
###MaxRes:#m/z:  0.00000 #charge-128
###MS: 1274
###MSMS: 1276
BEGIN IONS
TITLE=Cmpd 415, AutoMSn(656.6456), 21.6 min
RTINSECONDS=1295.26
SCANS=MS: 1274 MSMS: 1276
PEPMASS=656.64557	56016
CHARGE=3+
348.18335	327	
361.23994	361	
450.12321	236	
450.74143	199	
508.31960	206	
534.71930	408	
535.22456	234	
562.28567	216	
564.25622	213	
591.71121	200	
609.35986	1756	1+
616.24826	220	
618.95143	260	
619.28371	263	
619.62413	195	
623.23949	185	
629.82113	359	
650.65256	1367	1+
650.97362	774	
651.32366	1264	1+
655.32757	553	1+
656.64476	2067	1+
656.97729	1579	1+
657.32108	1690	1+
673.33776	210	
720.37899	207	
730.80831	189	
737.41247	1313	1+
777.85956	382	1+
781.58931	281	
853.89454	610	
900.48335	441	1+
919.40881	219	
927.41548	204	
1130.53612	254	
1505.69768	1958	1+
1620.72955	1769	1+
1689.74658	984	1+
1707.75845	17189	1+
1854.82767	4414	1+
END IONS

###FS:    #m/z: 781.64738 #charge   2
###MaxRes:#m/z:  0.00000 #charge-128
###MS: 1274
###MSMS: 1277
BEGIN IONS
TITLE=Cmpd 416, AutoMSn(781.6474), 21.6 min
RTINSECONDS=1295.76
SCANS=MS: 1274 MSMS: 1277
PEPMASS=781.64738	20448
CHARGE=2+
370.21145	164	
398.72501	377	
486.73752	146	
545.28957	123	
742.30313	100	
777.15281	205	1+
777.89191	222	
778.36795	393	1+
781.64790	334	
782.14535	303	
783.88234	100	
785.33262	102	
932.50409	108	
932.78688	151	
970.49107	111	
970.79883	201	
1024.53064	122	
1561.78421	757	1+
END IONS

###FS:    #m/z: 656.64558 #charge   3
###MaxRes:#m/z:  0.00000 #charge-128
###MS: 1278
###MSMS: 1279
BEGIN IONS
TITLE=Cmpd 417, AutoMSn(656.6456), 21.6 min
RTINSECONDS=1298.78
SCANS=MS: 1278 MSMS: 1279
PEPMASS=656.64558	75591
CHARGE=3+
348.19575	226	
359.12317	212	
361.24619	481	
448.26164	218	
508.30874	578	
602.25551	366	
602.76409	339	
609.36046	1565	1+
612.93987	325	
618.94483	436	
619.28194	429	
650.63630	1960	1+
650.97656	901	
651.31128	1051	
654.32389	433	1+
656.33630	616	
656.65156	2320	1+
656.97777	2369	1+
657.33535	1677	1+
669.96843	246	
673.34042	285	
673.84296	226	
693.25087	216	
737.42427	1170	1+
740.39948	224	
765.19880	225	
778.34262	220	
808.28869	576	1+
853.89715	378	
900.48093	418	
910.67847	218	
918.92052	241	
1068.41471	240	
1505.70064	2307	1+
1620.72966	2065	1+
1689.73948	1233	1+
1707.75886	20545	1+
1854.83125	4760	1+
END IONS

###FS:    #m/z: 767.39426 #charge   2
###MaxRes:#m/z:  0.00000 #charge-128
###MS: 1278
###MSMS: 1280
BEGIN IONS
TITLE=Cmpd 418, AutoMSn(767.3943), 21.7 min
RTINSECONDS=1299.28
SCANS=MS: 1278 MSMS: 1280
PEPMASS=767.39426	35651
CHARGE=2+
313.67680	417	
329.14179	388	
476.21345	413	
479.74770	336	
489.27780	880	1+
567.30606	304	
591.24103	553	1+
626.33735	713	1+
671.84306	291	
713.85659	268	
738.64425	411	
739.12871	289	
739.42042	1919	1+
739.42521	465	
741.11416	260	
748.14424	1064	1+
748.36552	590	1+
748.53674	699	1+
748.75347	664	
748.95277	790	
751.27095	289	
753.75413	463	
754.07774	517	
758.87567	259	
762.64160	1551	1+
763.38601	1967	1+
766.91839	409	
825.77856	785	1+
826.10820	647	1+
854.44317	1511	1+
864.12080	436	1+
864.45379	557	
864.79443	463	
874.58998	306	
913.13901	973	1+
913.47578	948	1+
913.81270	601	
946.47101	269	
951.48094	3591	1+
951.81715	3490	1+
952.14759	2788	1+
967.52975	1705	1+
972.48240	266	
972.49209	1619	1+
988.16629	368	
1229.59571	1970	1+
1524.76715	2332	1+
1525.27281	3079	1+
1533.28056	13849	1+
1533.77628	14287	1+
END IONS

###FS:    #m/z: 614.11787 #charge   3
###MaxRes:#m/z:  0.00000 #charge-128
###MS: 1278
###MSMS: 1281
BEGIN IONS
TITLE=Cmpd 419, AutoMSn(614.1179), 21.7 min
RTINSECONDS=1299.78
SCANS=MS: 1278 MSMS: 1281
PEPMASS=614.11787	29524
CHARGE=3+
372.15606	947	1+
375.23344	845	1+
377.39238	481	
471.24868	520	1+
489.27505	3684	1+
556.27084	437	1+
565.56515	328	
581.96002	545	
582.28194	365	
590.30164	810	1+
593.30088	1108	1+
593.71395	511	
596.31597	433	1+
597.65664	454	1+
597.98726	348	
598.32766	439	
607.10347	849	1+
607.31007	1422	1+
607.50710	380	
610.29906	377	
611.31904	1131	1+
614.31628	1215	1+
617.30388	846	1+
619.58287	764	
619.82924	1035	
620.08992	523	
620.33466	385	
626.33357	3934	1+
634.60858	691	
644.31738	430	1+
648.08412	738	1+
648.59085	1411	
653.82382	337	1+
685.11102	1098	1+
709.61294	395	
709.85793	832	
721.39433	315	1+
726.38071	616	1+
738.88981	333	
739.42196	8543	1+
739.64098	330	
741.12215	753	
741.63333	777	
747.36290	453	1+
753.75277	503	
754.38027	612	1+
765.37069	457	1+
796.76864	345	1+
797.42357	650	1+
826.10427	482	
826.43611	632	1+
854.44939	2997	1+
856.05908	569	
864.11542	942	1+
864.44929	1110	1+
864.79616	413	
967.52197	2771	1+
1080.61665	1206	1+
1209.65904	656	1+
1224.56420	797	1+
1295.66817	1891	1+
1323.70237	1616	1+
1369.71390	2676	1+
1370.21238	1460	1+
1426.72171	12058	1+
1427.22756	10413	1+
1434.74508	824	1+
1481.75112	1717	1+
1509.70600	906	1+
1772.81553	615	1+
END IONS

###FS:    #m/z: 767.39395 #charge   2
###MaxRes:#m/z:  0.00000 #charge-128
###MS: 1282
###MSMS: 1283
BEGIN IONS
TITLE=Cmpd 420, AutoMSn(767.3940), 21.7 min
RTINSECONDS=1302.8
SCANS=MS: 1282 MSMS: 1283
PEPMASS=767.39395	142137
CHARGE=2+
329.14593	833	
489.27511	1585	1+
615.30138	1180	
615.80844	525	
626.34050	1747	1+
725.07583	533	
738.88194	1091	
739.13529	920	
739.41944	792	
739.42247	2123	1+
741.38432	999	
741.62738	788	
748.13626	1089	1+
748.37726	727	
748.56571	664	1+
748.75245	1024	
748.96237	795	
754.08299	795	
754.41862	552	
758.63129	629	
759.12264	616	
765.89147	958	1+
825.77252	1274	1+
826.10840	762	
826.43550	826	
854.44442	1653	1+
864.12053	1361	1+
864.45321	1209	
864.78637	1072	
913.14293	1610	1+
913.47129	923	
913.81913	911	
951.48027	7188	1+
951.81407	8724	1+
952.14595	6552	1+
967.53055	1350	1+
987.81855	557	
988.16868	632	
988.50604	583	
1524.27293	3747	1+
1524.76613	4745	1+
1533.27950	31982	1+
1533.78106	27806	1+
END IONS

###FS:    #m/z: 614.11750 #charge   1
###MaxRes:#m/z:  0.00000 #charge-128
###MS: 1282
###MSMS: 1284
BEGIN IONS
TITLE=Cmpd 421, AutoMSn(614.1175), 21.7 min
RTINSECONDS=1303.3
SCANS=MS: 1282 MSMS: 1284
PEPMASS=614.11750	112683
CHARGE=1+
354.13795	685	1+
372.15315	873	
375.23083	1011	
378.13370	785	
378.57879	518	
427.72809	1402	
465.16667	530	
489.27650	5106	1+
565.80323	423	
589.89773	600	
591.61083	385	
591.95188	408	
593.10681	485	
593.30399	901	
593.51377	912	
593.69675	546	
597.65224	525	
598.31427	500	
603.89697	428	
607.10736	1428	1+
607.31342	2804	1+
607.50515	2171	
607.70640	1201	
607.90557	688	
610.32998	399	
610.51103	422	
610.71152	448	
610.90617	652	
611.32819	418	
612.30418	863	1+
END IONS

###FS:    #m/z: 362.28867 #charge   1
###MaxRes:#m/z:  0.00000 #charge-128
###MS: 1282
###MSMS: 1285
BEGIN IONS
TITLE=Cmpd 422, AutoMSn(362.2887), 21.7 min
RTINSECONDS=1303.8
SCANS=MS: 1282 MSMS: 1285
PEPMASS=362.28867	39997
CHARGE=1+
344.28024	937	1+
362.28856	3233	1+
END IONS

###FS:    #m/z: 767.39333 #charge   2
###MaxRes:#m/z:  0.00000 #charge-128
###MS: 1286
###MSMS: 1287
BEGIN IONS
TITLE=Cmpd 423, AutoMSn(767.3933), 21.8 min
RTINSECONDS=1306.82
SCANS=MS: 1286 MSMS: 1287
PEPMASS=767.39333	170049
CHARGE=2+
329.14448	876	
376.60616	566	
489.27351	2043	1+
615.30148	577	
626.33523	1963	1+
636.32289	481	
713.86428	514	
714.35847	516	
738.63272	543	
738.88263	1211	
739.12791	955	
739.42053	3905	1+
741.37365	683	
748.35987	521	
753.76717	487	
754.08912	502	
763.14025	2600	
763.63835	2269	1+
766.64349	588	
766.88107	673	
825.77362	662	
826.11501	619	
826.44054	576	
854.45180	1380	1+
864.11748	1346	1+
864.44590	1349	
864.79392	893	
913.14474	1322	1+
913.47788	2039	
913.80248	974	
945.80776	538	
951.48614	7949	1+
951.81396	7195	1+
952.15331	5799	1+
967.53340	2426	1+
987.82702	1252	1+
988.16664	551	
1524.76332	4628	1+
1533.27762	31931	1+
1533.78051	29341	1+
END IONS

###FS:    #m/z: 614.11686 #charge   1
###MaxRes:#m/z:  0.00000 #charge-128
###MS: 1286
###MSMS: 1288
BEGIN IONS
TITLE=Cmpd 424, AutoMSn(614.1169), 21.8 min
RTINSECONDS=1307.32
SCANS=MS: 1286 MSMS: 1288
PEPMASS=614.11686	138651
CHARGE=1+
329.14491	482	
372.15411	1026	
375.23140	839	1+
376.59994	401	
378.12763	981	
378.57392	426	
465.16323	445	
472.24305	348	
489.27490	4113	1+
491.58580	516	
565.56745	378	
565.81945	640	
590.09796	326	
591.60674	342	
593.09846	602	
593.29759	1307	
593.50288	918	
593.70726	643	
593.89873	381	
596.82534	657	1+
597.98639	351	
598.31648	577	1+
605.84819	363	
607.10902	1439	
607.30785	2186	1+
607.50452	1101	
607.70228	994	
607.90918	618	
610.31260	1885	1+
610.71227	468	
610.87991	309	
END IONS

###FS:    #m/z: 362.28837 #charge   1
###MaxRes:#m/z:  0.00000 #charge-128
###MS: 1286
###MSMS: 1289
BEGIN IONS
TITLE=Cmpd 425, AutoMSn(362.2884), 21.8 min
RTINSECONDS=1307.82
SCANS=MS: 1286 MSMS: 1289
PEPMASS=362.28837	51596
CHARGE=1+
316.22566	112	
344.27822	745	1+
360.25280	151	
362.28810	3951	1+
END IONS

###FS:    #m/z: 362.28821 #charge   1
###MaxRes:#m/z:  0.00000 #charge-128
###MS: 1290
###MSMS: 1291
BEGIN IONS
TITLE=Cmpd 426, AutoMSn(362.2882), 21.8 min
RTINSECONDS=1310.85
SCANS=MS: 1290 MSMS: 1291
PEPMASS=362.28821	54266
CHARGE=1+
344.27558	710	1+
362.28918	3845	1+
END IONS

###FS:    #m/z: 738.88162 #charge   2
###MaxRes:#m/z:  0.00000 #charge-128
###MS: 1290
###MSMS: 1292
BEGIN IONS
TITLE=Cmpd 427, AutoMSn(738.8816), 21.9 min
RTINSECONDS=1311.35
SCANS=MS: 1290 MSMS: 1292
PEPMASS=738.88162	22391
CHARGE=2+
375.23244	170	
464.73026	105	
477.21023	127	
484.27840	238	
489.27075	172	
549.29465	110	
562.34855	100	
593.30266	108	
605.25352	123	
626.32008	130	
719.56846	107	
724.83255	120	
736.39124	110	
738.63384	385	
739.13059	539	
739.41029	497	1+
748.55664	104	
855.44817	133	
967.52840	110	
1107.54188	110	
1365.63441	834	1+
1475.76128	1261	1+
END IONS

###FS:    #m/z: 1022.85383 #charge-128
###MaxRes:#m/z:  0.00000 #charge-128
###MS: 1290
###MSMS: 1293
BEGIN IONS
TITLE=Cmpd 428, AutoMSn(1022.8538), 21.9 min
RTINSECONDS=1311.85
SCANS=MS: 1290 MSMS: 1293
PEPMASS=1022.85383	21035

540.70432	109	
1017.44236	104	
1021.81276	103	
1022.51428	365	
1022.84220	611	
1023.19860	460	
1023.51757	342	
1023.84750	247	
1030.09953	112	
END IONS

###FS:    #m/z: 672.40363 #charge   1
###MaxRes:#m/z:  0.00000 #charge-128
###MS: 1294
###MSMS: 1295
BEGIN IONS
TITLE=Cmpd 429, AutoMSn(672.4036), 21.9 min
RTINSECONDS=1314.88
SCANS=MS: 1294 MSMS: 1295
PEPMASS=672.40363	16502
CHARGE=1+
351.19932	176	
355.20828	235	1+
412.22094	289	
425.20411	105	
429.23897	356	
442.26674	5079	1+
448.28456	149	
448.84658	100	
449.26085	1010	
456.27584	926	1+
463.23698	797	1+
471.29975	621	1+
487.33817	196	
497.30793	592	1+
504.81257	162	
505.24503	134	
507.29396	143	
511.21890	106	
513.30384	339	1+
520.87860	200	
525.30374	1927	1+
533.94608	1020	
549.09416	101	
555.34200	161	
556.24071	115	
598.39131	1164	
599.35299	2977	1+
631.32500	108	
670.31369	107	
END IONS

###FS:    #m/z: 823.78438 #charge   3
###MaxRes:#m/z:  0.00000 #charge-128
###MS: 1294
###MSMS: 1296
BEGIN IONS
TITLE=Cmpd 430, AutoMSn(823.7844), 21.9 min
RTINSECONDS=1315.38
SCANS=MS: 1294 MSMS: 1296
PEPMASS=823.78438	21041
CHARGE=3+
314.68108	105	
377.12636	113	
448.76389	114	
546.70268	161	
547.20463	117	
581.28783	112	
644.28156	120	
644.77732	117	
719.70005	108	
730.86076	245	1+
748.37642	209	
748.77766	135	
753.35459	112	
761.04839	155	
799.35541	130	
801.94349	114	
802.97106	764	1+
803.19030	462	
803.58428	309	
808.22657	158	
819.91104	340	1+
821.38410	152	
823.97256	106	
824.15865	246	
827.90600	128	
1022.38204	863	1+
1034.04132	124	
1603.59461	1085	1+
1639.30947	505	1+
END IONS

###FS:    #m/z: 566.29572 #charge   2
###MaxRes:#m/z:  0.00000 #charge-128
###MS: 1294
###MSMS: 1297
BEGIN IONS
TITLE=Cmpd 431, AutoMSn(566.2957), 21.9 min
RTINSECONDS=1315.88
SCANS=MS: 1294 MSMS: 1297
PEPMASS=566.29572	8209
CHARGE=2+
356.15577	136	
361.23325	123	
370.69837	121	
376.20549	170	
489.27182	270	
544.31117	109	
546.33623	256	1+
562.31148	404	1+
564.30604	654	1+
566.30382	691	1+
568.29449	1033	1+
572.19290	375	
590.32365	731	1+
661.36490	309	
740.41128	122	
758.41349	2359	1+
845.43380	241	
932.47954	328	
END IONS

###FS:    #m/z: 672.40368 #charge   1
###MaxRes:#m/z:  0.00000 #charge-128
###MS: 1298
###MSMS: 1299
BEGIN IONS
TITLE=Cmpd 432, AutoMSn(672.4037), 22.0 min
RTINSECONDS=1318.9
SCANS=MS: 1298 MSMS: 1299
PEPMASS=672.40368	21608
CHARGE=1+
339.19939	108	
351.20618	128	
358.22540	186	
372.20453	105	
374.23382	105	
394.19281	152	
412.21607	652	1+
429.24261	902	1+
442.26647	6904	1+
448.25583	108	
448.84188	135	
449.25580	1195	
455.28269	162	
456.27843	517	1+
462.26559	108	
463.23163	807	1+
471.30535	879	1+
479.30221	128	
481.30744	134	
497.30174	633	
504.75212	182	
507.28982	335	
513.30477	331	
521.78896	413	
525.30251	2753	1+
533.94213	160	
555.35560	217	
598.39498	930	
599.35422	4803	1+
609.35324	143	
670.34838	118	
672.39563	285	
END IONS

###FS:    #m/z: 334.27405 #charge-128
###MaxRes:#m/z:  0.00000 #charge-128
###MS: 1298
###MSMS: 1300
BEGIN IONS
TITLE=Cmpd 433, AutoMSn(334.2741), 22.0 min
RTINSECONDS=1319.4
SCANS=MS: 1298 MSMS: 1300
PEPMASS=334.27405	9158

335.30606	142	
END IONS

###FS:    #m/z: 925.19380 #charge   2
###MaxRes:#m/z:  0.00000 #charge-128
###MS: 1298
###MSMS: 1301
BEGIN IONS
TITLE=Cmpd 434, AutoMSn(925.1938), 22.0 min
RTINSECONDS=1319.9
SCANS=MS: 1298 MSMS: 1301
PEPMASS=925.19380	5328
CHARGE=2+
437.18579	178	
665.28956	123	
681.12111	101	
902.19300	103	
925.21883	150	
END IONS

###FS:    #m/z: 672.40277 #charge   1
###MaxRes:#m/z:  0.00000 #charge-128
###MS: 1302
###MSMS: 1303
BEGIN IONS
TITLE=Cmpd 435, AutoMSn(672.4028), 22.0 min
RTINSECONDS=1322.93
SCANS=MS: 1302 MSMS: 1303
PEPMASS=672.40277	23177
CHARGE=1+
355.18692	251	1+
358.21696	284	
374.24125	199	
380.19371	284	1+
384.23833	154	
389.73389	145	
412.22186	316	1+
415.23671	208	
429.24488	1022	1+
440.28186	140	
442.26435	6390	1+
449.26090	809	
456.28310	694	1+
463.23480	455	1+
470.22311	116	
471.30547	951	1+
479.29714	114	
481.31379	172	
497.30369	805	1+
507.29304	506	1+
513.30280	512	1+
525.30168	2692	1+
533.00030	244	
533.09491	148	
533.94273	397	
555.34304	368	1+
580.31124	118	
598.39074	1509	
599.35714	3825	1+
623.30847	144	
628.35127	152	
667.36246	107	
672.39077	203	
END IONS

###FS:    #m/z: 851.39741 #charge   3
###MaxRes:#m/z:  0.00000 #charge-128
###MS: 1302
###MSMS: 1304
BEGIN IONS
TITLE=Cmpd 436, AutoMSn(851.3974), 22.1 min
RTINSECONDS=1323.43
SCANS=MS: 1302 MSMS: 1304
PEPMASS=851.39741	12450
CHARGE=3+
358.12515	148	
376.13878	176	
386.16693	115	
402.23365	280	
432.15617	120	
459.16371	207	
477.17818	373	
572.25102	791	1+
590.25133	216	
700.32094	103	
735.30703	245	1+
754.31886	105	
761.40772	120	
783.36849	196	
791.36522	111	
826.89623	194	
827.40083	227	
831.36986	112	
837.93895	102	
845.71633	117	
846.06220	169	
846.36038	119	
851.40426	294	1+
852.07098	110	
854.90435	102	
883.38584	105	
1089.05796	134	
1169.00893	106	
1799.84448	520	1+
1962.91440	760	1+
END IONS

###FS:    #m/z: 1013.65955 #charge   2
###MaxRes:#m/z:  0.00000 #charge-128
###MS: 1302
###MSMS: 1305
BEGIN IONS
TITLE=Cmpd 437, AutoMSn(1013.6596), 22.1 min
RTINSECONDS=1323.93
SCANS=MS: 1302 MSMS: 1305
PEPMASS=1013.65955	11325
CHARGE=2+
396.22974	175	
425.67661	103	
518.73079	267	
519.23900	170	
576.27975	162	
661.31304	153	
710.83783	108	
889.37945	458	1+
904.36741	148	
904.89277	108	
930.02826	107	
976.42058	114	
1036.45580	319	
1037.45125	210	
1107.44922	392	1+
1135.53342	1395	1+
1264.56919	1533	1+
1346.03554	132	
1363.61420	101	
1363.64539	565	1+
1999.48502	137	
END IONS

###FS:    #m/z: 851.39716 #charge   3
###MaxRes:#m/z:  0.00000 #charge-128
###MS: 1306
###MSMS: 1307
BEGIN IONS
TITLE=Cmpd 438, AutoMSn(851.3972), 22.1 min
RTINSECONDS=1326.95
SCANS=MS: 1306 MSMS: 1307
PEPMASS=851.39716	15786
CHARGE=3+
376.11644	100	
386.16595	221	
402.23076	297	
459.16931	312	
461.15460	152	
477.18099	338	1+
486.74854	100	
562.26191	211	1+
572.25230	696	1+
590.25427	498	1+
736.31314	130	
753.33011	179	
779.69994	100	
780.41783	101	
826.89523	261	
827.43361	110	
829.78321	132	
845.72130	112	
851.73098	233	
852.06231	206	
852.38010	117	
853.28933	105	
856.40062	113	
1799.85642	684	1+
1962.91986	529	1+
END IONS

###FS:    #m/z: 1013.66188 #charge   2
###MaxRes:#m/z:  0.00000 #charge-128
###MS: 1306
###MSMS: 1308
BEGIN IONS
TITLE=Cmpd 439, AutoMSn(1013.6619), 22.1 min
RTINSECONDS=1327.45
SCANS=MS: 1306 MSMS: 1308
PEPMASS=1013.66188	14264
CHARGE=2+
395.22873	118	
568.26870	156	
568.76663	439	
577.14027	115	
632.77792	319	
711.32608	161	
889.39429	302	
1036.45822	1128	1+
1047.13345	149	
1114.41463	147	
1135.51122	223	
1136.51834	278	
1146.79144	108	
1264.56302	186	
1265.56853	210	
1807.74767	398	1+
END IONS

###FS:    #m/z: 806.66612 #charge   2
###MaxRes:#m/z:  0.00000 #charge-128
###MS: 1306
###MSMS: 1309
BEGIN IONS
TITLE=Cmpd 440, AutoMSn(806.6661), 22.1 min
RTINSECONDS=1327.95
SCANS=MS: 1306 MSMS: 1309
PEPMASS=806.66612	22271
CHARGE=2+
323.69494	151	
330.13208	344	
384.72066	217	
435.05835	146	
478.22076	145	
575.20114	114	
715.81407	108	
753.39155	147	
777.19282	122	
777.76361	117	
780.34891	138	
801.91399	210	
802.15923	215	
802.44051	131	
802.64344	152	
805.77312	117	
805.98067	118	
806.16264	1058	1+
808.88086	111	
849.11641	108	
877.80366	239	1+
878.48509	183	
895.51944	1338	1+
916.16690	134	
916.49354	301	1+
916.84776	111	
965.49020	150	
1003.86351	413	
1004.17450	176	
1611.82563	3266	1+
1612.30692	2709	1+
END IONS

###FS:    #m/z: 806.66346 #charge   2
###MaxRes:#m/z:  0.00000 #charge-128
###MS: 1310
###MSMS: 1311
BEGIN IONS
TITLE=Cmpd 441, AutoMSn(806.6635), 22.2 min
RTINSECONDS=1330.98
SCANS=MS: 1310 MSMS: 1311
PEPMASS=806.66346	39192
CHARGE=2+
330.13139	412	
477.21916	121	
479.74031	127	
592.23051	117	
616.30792	113	
650.03833	128	
724.38941	163	
748.35167	119	
758.46087	145	
785.38429	154	
798.19703	124	
798.39954	108	
802.40121	658	1+
804.63111	214	
805.90145	222	
806.17435	287	
810.41449	195	
860.97644	135	
895.51650	905	1+
904.37316	112	
906.24348	143	
916.17151	147	
916.82633	338	
965.17231	191	
1003.51884	382	
1003.87522	157	
1004.20044	227	
1603.32506	594	1+
1603.76825	530	1+
1611.82660	4428	1+
1612.32383	4424	1+
END IONS

###FS:    #m/z: 644.93883 #charge   3
###MaxRes:#m/z:  0.00000 #charge-128
###MS: 1310
###MSMS: 1312
BEGIN IONS
TITLE=Cmpd 442, AutoMSn(644.9388), 22.2 min
RTINSECONDS=1331.48
SCANS=MS: 1310 MSMS: 1312
PEPMASS=644.93883	43239
CHARGE=3+
330.12787	669	1+
378.13470	207	
460.16080	136	
486.75511	151	
494.21692	226	1+
505.78063	587	
506.28738	215	
562.32431	1855	1+
562.81948	526	
624.31131	473	1+
628.32364	233	
641.28901	167	
641.94952	370	1+
642.12901	356	
642.31491	464	
642.53506	211	
643.32032	463	
644.32513	1107	1+
647.34365	766	1+
650.32159	168	
653.32014	138	
658.09710	412	1+
683.38269	186	
687.61305	662	
688.11629	166	
720.31832	242	1+
724.38408	386	
724.90231	290	
748.38773	177	
748.63893	213	
748.88096	234	
755.37720	253	1+
776.76803	261	1+
796.42744	145	
860.98473	133	
895.52271	2800	1+
916.79878	158	
958.46613	361	1+
1236.70886	1634	1+
1315.68759	550	1+
1373.72722	1226	1+
1447.25475	1798	1+
1479.81455	1144	1+
1504.77758	2964	1+
1505.26940	2819	1+
END IONS

###FS:    #m/z: 851.39618 #charge   3
###MaxRes:#m/z:  0.00000 #charge-128
###MS: 1310
###MSMS: 1313
BEGIN IONS
TITLE=Cmpd 443, AutoMSn(851.3962), 22.2 min
RTINSECONDS=1331.98
SCANS=MS: 1310 MSMS: 1313
PEPMASS=851.39618	13120
CHARGE=3+
369.16053	121	
376.13555	172	
402.23293	491	1+
477.18039	166	
554.23250	242	1+
572.24554	550	1+
590.26350	198	
753.32581	147	
778.34044	118	
826.90656	215	
845.72800	134	
849.40997	100	
851.36953	134	
852.07489	133	
982.47378	186	
END IONS

###FS:    #m/z: 806.66480 #charge   2
###MaxRes:#m/z:  0.00000 #charge-128
###MS: 1314
###MSMS: 1315
BEGIN IONS
TITLE=Cmpd 444, AutoMSn(806.6648), 22.2 min
RTINSECONDS=1335
SCANS=MS: 1314 MSMS: 1315
PEPMASS=806.66480	38148
CHARGE=2+
330.13317	246	
391.72683	129	
448.26933	508	
479.73666	113	
650.02561	142	
724.64811	145	
766.36331	109	
776.78198	154	
777.10605	167	
802.17318	132	
802.42167	430	
802.67149	173	
805.36466	142	
806.16416	1103	1+
808.37428	267	1+
813.13619	157	
816.66731	129	
817.82151	128	
877.81285	140	
896.51792	864	1+
916.48652	162	
965.13303	127	
965.84017	153	
1003.50298	150	
1003.84784	248	
1004.18055	167	
1004.51111	115	
1014.48744	117	
1611.82473	3583	1+
1612.30981	2608	1+
END IONS

###FS:    #m/z: 644.92261 #charge   3
###MaxRes:#m/z:  0.00000 #charge-128
###MS: 1314
###MSMS: 1316
BEGIN IONS
TITLE=Cmpd 445, AutoMSn(644.9226), 22.3 min
RTINSECONDS=1335.5
SCANS=MS: 1314 MSMS: 1316
PEPMASS=644.92261	39163
CHARGE=3+
330.13548	319	
455.31211	429	
576.28564	178	
604.84092	188	
608.30090	296	1+
628.35388	252	
634.91493	176	
642.13551	208	
642.31386	1784	1+
642.52700	242	
646.32674	995	1+
653.70791	490	
676.32541	210	
687.35590	276	
687.62599	188	
687.87839	258	
724.13633	229	
724.63593	273	
729.06621	177	
740.40501	265	
740.90036	442	1+
748.64467	187	
751.37715	177	
752.64750	511	1+
753.13393	996	
764.85833	236	1+
782.42357	293	1+
794.38016	227	
795.92816	174	
804.92813	184	
878.14594	170	
895.52413	2155	1+
916.82340	169	
1010.55735	757	1+
1123.63845	2344	1+
1236.71301	1321	1+
1365.76241	574	1+
1447.74717	784	1+
1504.77005	2286	1+
END IONS

###FS:    #m/z: 415.25344 #charge   1
###MaxRes:#m/z:  0.00000 #charge-128
###MS: 1314
###MSMS: 1317
BEGIN IONS
TITLE=Cmpd 446, AutoMSn(415.2534), 22.3 min
RTINSECONDS=1336
SCANS=MS: 1314 MSMS: 1317
PEPMASS=415.25344	12524
CHARGE=1+
398.29065	127	
402.24968	100	
414.26801	100	
END IONS

###FS:    #m/z: 827.92052 #charge   2
###MaxRes:#m/z:  0.00000 #charge-128
###MS: 1318
###MSMS: 1319
BEGIN IONS
TITLE=Cmpd 447, AutoMSn(827.9205), 22.3 min
RTINSECONDS=1339.03
SCANS=MS: 1318 MSMS: 1319
PEPMASS=827.92052	20678
CHARGE=2+
398.12771	255	
415.15955	222	
493.91916	103	
618.86030	132	
724.38391	184	
752.87725	124	
762.63975	122	
769.87836	110	
773.65875	132	
778.14057	113	
784.14728	159	
803.36774	158	
805.12726	107	
805.68557	119	
809.41424	231	1+
809.65571	179	
823.91626	124	
833.41888	120	
878.13233	138	
895.52707	514	1+
965.86073	105	
1003.84639	106	
1004.19956	110	
1004.81521	156	
1038.47698	104	
1651.79328	388	1+
1653.84018	1610	1+
1654.33119	1847	1+
END IONS

###FS:    #m/z: 662.53967 #charge   3
###MaxRes:#m/z:  0.00000 #charge-128
###MS: 1318
###MSMS: 1320
BEGIN IONS
TITLE=Cmpd 448, AutoMSn(662.5397), 22.3 min
RTINSECONDS=1339.53
SCANS=MS: 1318 MSMS: 1320
PEPMASS=662.53967	18553
CHARGE=3+
398.13153	295	
415.16589	188	
486.75247	183	
505.78115	262	
531.30988	249	1+
567.33052	178	
584.36801	353	1+
600.58139	266	
604.83333	174	
646.32579	228	1+
650.33734	263	1+
658.60488	184	
660.37994	830	1+
662.34213	1234	1+
666.38371	204	
683.36945	342	1+
687.62513	220	
687.86826	372	
688.11633	205	
748.86467	178	
749.14671	167	
753.13482	853	
753.64004	640	
765.22435	1066	
767.14690	202	
769.91453	173	
770.39181	279	
777.91274	224	
778.16065	200	
895.52270	2057	1+
916.13927	191	
1088.54509	233	
1089.57156	222	
1123.64082	1972	1+
1163.64541	592	1+
1236.71053	1467	1+
1316.73136	1105	1+
1320.69994	593	1+
1446.74946	822	1+
1447.26452	781	1+
1479.80957	793	1+
1504.76145	2133	1+
END IONS

###FS:    #m/z: 415.25414 #charge   1
###MaxRes:#m/z:  0.00000 #charge-128
###MS: 1318
###MSMS: 1321
BEGIN IONS
TITLE=Cmpd 449, AutoMSn(415.2541), 22.3 min
RTINSECONDS=1340.03
SCANS=MS: 1318 MSMS: 1321
PEPMASS=415.25414	17219
CHARGE=1+
398.28447	144	
414.24466	116	
END IONS

###FS:    #m/z: 827.92265 #charge   2
###MaxRes:#m/z:  0.00000 #charge-128
###MS: 1322
###MSMS: 1323
BEGIN IONS
TITLE=Cmpd 450, AutoMSn(827.9227), 22.4 min
RTINSECONDS=1343.06
SCANS=MS: 1322 MSMS: 1323
PEPMASS=827.92265	45194
CHARGE=2+
724.37167	258	
724.63895	214	
752.87336	206	
762.39613	324	1+
766.64256	177	
770.15182	209	
770.64607	209	
773.90785	176	
774.16373	223	
776.42205	363	1+
776.75816	229	
777.10398	318	
791.64381	161	
802.13636	263	1+
805.91010	208	
806.15088	300	
809.16218	185	
809.67113	721	
819.91093	174	
823.14746	279	1+
823.41044	417	1+
823.94531	231	1+
825.84861	210	1+
826.16202	308	1+
827.39715	283	
877.80846	236	
878.14144	280	
895.52291	1417	1+
916.14761	527	1+
916.47705	312	
916.81852	160	
997.48043	407	1+
1003.51372	301	
1003.83778	347	
1004.18520	314	
1004.52602	247	
1538.80084	553	1+
1617.83024	692	1+
1654.32930	4445	1+
1654.83431	4411	1+
END IONS

###FS:    #m/z: 662.54069 #charge   3
###MaxRes:#m/z:  0.00000 #charge-128
###MS: 1322
###MSMS: 1324
BEGIN IONS
TITLE=Cmpd 451, AutoMSn(662.5407), 22.4 min
RTINSECONDS=1343.56
SCANS=MS: 1322 MSMS: 1324
PEPMASS=662.54069	44567
CHARGE=3+
455.31236	323	
505.77844	597	
506.27839	288	
548.22228	305	1+
570.28639	219	1+
581.32407	247	1+
582.83222	336	
584.37298	604	1+
600.62687	223	
605.08890	249	
610.31912	251	1+
628.34004	316	1+
638.54312	480	1+
638.92714	312	
639.11855	346	1+
640.34795	240	
644.33387	294	1+
649.33943	507	1+
649.70022	225	1+
651.92079	226	1+
658.32704	264	
658.86607	953	
659.36901	1530	1+
660.85813	214	
662.33738	605	1+
664.33765	372	
666.32767	507	1+
683.60246	222	
719.88556	286	
720.35607	320	
740.40201	828	
740.90668	678	1+
741.65717	229	
748.65966	204	
748.89755	377	
749.11937	246	1+
755.64039	277	
765.36847	275	1+
766.89567	286	
771.13485	262	
772.89516	228	1+
777.89451	204	
778.41559	225	
805.80504	312	1+
855.39724	308	1+
878.14194	405	
895.52492	3745	1+
915.82237	446	1+
916.13757	430	1+
916.47428	459	1+
1123.63407	3475	1+
1236.71954	2137	1+
1272.20800	476	1+
1316.20695	842	1+
1333.63767	692	1+
1365.75121	1193	1+
1373.72804	1427	1+
1374.23693	1158	1+
1447.24206	2274	1+
1447.75731	2124	1+
1504.76681	5635	1+
1505.26762	4952	1+
1523.79133	373	1+
1538.28570	672	1+
1538.77876	1054	1+
1545.78772	439	1+
1553.28094	1214	1+
1607.84023	662	1+
END IONS

###FS:    #m/z: 415.25287 #charge   1
###MaxRes:#m/z:  0.00000 #charge-128
###MS: 1322
###MSMS: 1325
BEGIN IONS
TITLE=Cmpd 452, AutoMSn(415.2529), 22.4 min
RTINSECONDS=1344.06
SCANS=MS: 1322 MSMS: 1325
PEPMASS=415.25287	21335
CHARGE=1+
400.25174	171	
END IONS

###FS:    #m/z: 662.54041 #charge   3
###MaxRes:#m/z:  0.00000 #charge-128
###MS: 1326
###MSMS: 1327
BEGIN IONS
TITLE=Cmpd 453, AutoMSn(662.5404), 22.5 min
RTINSECONDS=1347.09
SCANS=MS: 1326 MSMS: 1327
PEPMASS=662.54041	58453
CHARGE=3+
378.12584	306	1+
398.13321	278	
455.30722	431	
505.78172	754	1+
536.26744	256	1+
584.37330	336	
599.33689	392	1+
600.57822	240	1+
604.82693	294	
618.35892	1077	1+
637.09393	271	1+
638.52223	264	
638.71205	229	
640.33844	458	1+
646.35105	571	1+
649.00324	418	1+
654.33346	279	1+
654.59952	200	
657.33901	464	1+
659.35659	1812	1+
660.84609	324	
661.11332	267	
664.30851	540	1+
666.34355	253	
667.81783	356	
667.93808	278	1+
708.36019	244	1+
730.87188	381	1+
748.63592	382	
755.62620	394	
766.89409	303	
767.13770	211	
767.40061	324	
776.41986	487	1+
776.78301	264	
777.13237	719	1+
780.37362	191	
805.79540	255	1+
849.12684	351	1+
877.79913	255	
878.13550	292	
878.47952	229	
887.40401	219	
895.52657	3261	1+
916.15158	503	1+
916.48742	553	
916.82097	201	
972.49429	308	1+
1088.54973	202	
1123.64296	3167	1+
1236.72054	2271	1+
1271.68004	397	1+
1277.68542	745	1+
1299.70763	643	1+
1316.19638	1324	1+
1316.73489	1352	1+
1365.75995	757	1+
1373.73376	1490	1+
1374.22750	1418	1+
1447.25618	1784	1+
1447.75764	2256	1+
1479.79664	1990	1+
1495.75467	547	1+
1504.76486	5717	1+
1505.28499	3799	1+
1528.78891	661	1+
1537.79070	941	1+
1539.27588	713	1+
1553.83787	676	1+
1607.85786	642	1+
END IONS

###FS:    #m/z: 827.92198 #charge   2
###MaxRes:#m/z:  0.00000 #charge-128
###MS: 1326
###MSMS: 1328
BEGIN IONS
TITLE=Cmpd 454, AutoMSn(827.9220), 22.5 min
RTINSECONDS=1347.59
SCANS=MS: 1326 MSMS: 1328
PEPMASS=827.92198	51489
CHARGE=2+
415.15639	415	1+
600.33190	214	
655.09570	216	
663.62066	234	
753.37889	347	
769.64515	173	
769.92312	182	
770.41150	191	
773.64577	180	
776.76948	208	
777.11911	302	1+
784.64070	171	
798.41577	268	
806.15702	233	
806.44295	167	
809.41048	207	
809.65075	268	
816.40617	189	
823.65586	234	
824.75790	182	
825.41184	231	1+
827.16987	201	
872.79809	166	
895.51816	562	1+
998.17366	172	
1003.49673	221	
1003.86462	240	
1004.18893	239	
1004.51460	296	
1645.82680	594	1+
1654.32377	2795	1+
1654.83667	3307	1+
END IONS

###FS:    #m/z: 815.98220 #charge   2
###MaxRes:#m/z:  0.00000 #charge-128
###MS: 1326
###MSMS: 1329
BEGIN IONS
TITLE=Cmpd 455, AutoMSn(815.9822), 22.5 min
RTINSECONDS=1348.09
SCANS=MS: 1326 MSMS: 1329
PEPMASS=815.98220	6839
CHARGE=2+
391.11256	103	
401.66349	119	
413.14521	312	
424.17079	125	
446.66955	110	
448.76445	110	
486.74910	144	
535.19920	482	1+
578.71812	627	1+
734.25596	109	
802.14788	111	
812.14750	101	
813.42637	172	
813.66551	145	
813.94399	110	
814.33596	102	
816.16324	281	1+
816.39658	132	
825.26226	148	
910.36900	259	1+
938.35255	967	1+
973.80393	101	
974.15466	164	
1080.29596	182	
1084.55682	136	
1138.43319	415	1+
END IONS

###FS:    #m/z: 815.98461 #charge   2
###MaxRes:#m/z:  0.00000 #charge-128
###MS: 1330
###MSMS: 1331
BEGIN IONS
TITLE=Cmpd 456, AutoMSn(815.9846), 22.5 min
RTINSECONDS=1351.12
SCANS=MS: 1330 MSMS: 1331
PEPMASS=815.98461	13106
CHARGE=2+
399.14035	184	
404.14063	129	
413.14024	490	
478.24066	121	
521.20398	240	
535.20767	188	
569.70934	227	
578.71670	208	
579.23919	136	
592.71698	121	
677.28539	135	
742.28086	133	
758.84527	123	
768.00472	124	
802.79004	128	
810.90792	118	
812.59083	117	
813.16109	120	
813.40452	243	1+
816.17082	113	
821.17982	112	
825.27008	327	
847.34632	242	1+
910.36590	439	1+
938.34736	1485	1+
973.81528	237	1+
974.14919	171	
1003.14052	124	
1003.86887	184	
1047.49671	121	
END IONS

###FS:    #m/z: 641.93224 #charge   3
###MaxRes:#m/z:  0.00000 #charge-128
###MS: 1330
###MSMS: 1332
BEGIN IONS
TITLE=Cmpd 457, AutoMSn(641.9322), 22.5 min
RTINSECONDS=1351.62
SCANS=MS: 1330 MSMS: 1332
PEPMASS=641.93224	8243
CHARGE=3+
330.12696	125	
353.16568	107	
391.72327	155	
427.78156	115	
439.74878	175	
455.30881	164	
459.18089	136	
505.76868	250	
506.27377	155	
528.17409	133	
562.32372	374	
562.82472	269	
618.86984	256	
619.36243	174	
621.36999	146	
624.30598	169	
628.35227	164	
634.60791	132	
637.33808	147	
638.32572	1089	1+
642.32755	1409	1+
655.78258	140	
683.87383	206	
687.87538	157	
724.62608	194	
753.13638	396	
753.64058	243	
895.52479	912	1+
END IONS

###FS:    #m/z: 673.94245 #charge   3
###MaxRes:#m/z:  0.00000 #charge-128
###MS: 1330
###MSMS: 1333
BEGIN IONS
TITLE=Cmpd 458, AutoMSn(673.9425), 22.5 min
RTINSECONDS=1352.12
SCANS=MS: 1330 MSMS: 1333
PEPMASS=673.94245	9772
CHARGE=3+
404.21982	125	
442.27385	159	
448.26746	309	1+
471.30275	354	
476.76584	367	1+
478.17805	102	
480.23237	125	
505.77354	106	
514.29252	103	
525.31716	129	
562.31344	164	
590.83858	105	
591.22089	103	
598.39884	224	
599.35549	730	1+
619.34453	169	
647.39363	210	1+
670.36188	398	1+
672.39843	3227	1+
675.32127	172	
677.34651	375	1+
679.95627	438	
680.06542	222	
681.04620	412	1+
686.21188	106	
724.87832	114	
738.65775	155	
741.40664	105	
764.36859	110	
767.15806	245	
767.40451	112	
820.89404	101	
END IONS

###FS:    #m/z: 813.65851 #charge   2
###MaxRes:#m/z:  0.00000 #charge-128
###MS: 1334
###MSMS: 1335
BEGIN IONS
TITLE=Cmpd 459, AutoMSn(813.6585), 22.6 min
RTINSECONDS=1355.14
SCANS=MS: 1334 MSMS: 1335
PEPMASS=813.65851	11150
CHARGE=2+
404.13903	201	
420.43776	213	
424.17475	117	
455.67677	391	1+
486.74367	111	
510.26362	114	
513.67243	147	
521.20605	136	
535.70388	165	
565.21654	119	
570.21286	118	
578.73338	183	
627.24719	112	
735.25383	140	
780.14451	103	
797.28450	241	1+
806.34347	101	
806.78698	114	
813.42365	100	
816.65203	181	
816.98450	113	
825.26372	402	1+
825.27720	445	
831.83852	104	
921.34106	109	
938.35221	157	
938.35885	452	1+
973.82538	148	
1046.85925	111	
1626.30403	405	1+
END IONS

###FS:    #m/z: 641.93133 #charge   3
###MaxRes:#m/z:  0.00000 #charge-128
###MS: 1334
###MSMS: 1336
BEGIN IONS
TITLE=Cmpd 460, AutoMSn(641.9313), 22.6 min
RTINSECONDS=1355.64
SCANS=MS: 1334 MSMS: 1336
PEPMASS=641.93133	6749
CHARGE=3+
319.00742	140	
331.14633	131	
342.18198	108	
354.14118	100	
383.20717	126	
452.22649	137	
460.75169	108	
469.28535	106	
489.27525	144	
562.31141	176	
576.29479	104	
608.36752	150	
623.31918	114	
628.35543	216	
641.32489	251	1+
643.34488	404	1+
732.40352	105	
765.42181	158	
878.46761	105	
895.53158	568	1+
END IONS

###FS:    #m/z: 802.15878 #charge   2
###MaxRes:#m/z:  0.00000 #charge-128
###MS: 1334
###MSMS: 1337
BEGIN IONS
TITLE=Cmpd 461, AutoMSn(802.1588), 22.6 min
RTINSECONDS=1356.14
SCANS=MS: 1334 MSMS: 1337
PEPMASS=802.15878	6124
CHARGE=2+
610.26607	103	
701.81612	144	
771.30694	565	1+
801.87049	146	
802.19917	101	
802.41978	229	
802.64589	209	
805.16739	256	1+
806.40992	103	
END IONS

###FS:    #m/z: 406.31013 #charge   1
###MaxRes:#m/z:  0.00000 #charge-128
###MS: 1338
###MSMS: 1339
BEGIN IONS
TITLE=Cmpd 462, AutoMSn(406.3101), 22.7 min
RTINSECONDS=1359.17
SCANS=MS: 1338 MSMS: 1339
PEPMASS=406.31013	6675
CHARGE=1+
330.21497	133	
332.22801	179	
344.27876	590	1+
360.24945	140	
362.52788	238	
386.23038	204	
388.29692	148	
404.26380	199	
406.31046	1466	1+
END IONS

###FS:    #m/z: 378.28250 #charge-128
###MaxRes:#m/z:  0.00000 #charge-128
###MS: 1338
###MSMS: 1340
BEGIN IONS
TITLE=Cmpd 463, AutoMSn(378.2825), 22.7 min
RTINSECONDS=1359.67
SCANS=MS: 1338 MSMS: 1340
PEPMASS=378.28250	4339

314.26499	114	
330.26665	426	
338.24938	119	
356.25970	307	1+
360.27713	219	1+
362.25576	143	
374.25622	252	1+
378.27380	610	1+
END IONS

###FS:    #m/z: 341.21338 #charge-128
###MaxRes:#m/z:  0.00000 #charge-128
###MS: 1338
###MSMS: 1341
BEGIN IONS
TITLE=Cmpd 464, AutoMSn(341.2134), 22.7 min
RTINSECONDS=1360.17
SCANS=MS: 1338 MSMS: 1341
PEPMASS=341.21338	5167

342.25424	132	
END IONS

###FS:    #m/z: 849.36400 #charge   1
###MaxRes:#m/z:  0.00000 #charge-128
###MS: 1342
###MSMS: 1343
BEGIN IONS
TITLE=Cmpd 465, AutoMSn(849.3640), 22.7 min
RTINSECONDS=1363.2
SCANS=MS: 1342 MSMS: 1343
PEPMASS=849.36400	6565
CHARGE=1+
823.34244	110	
827.92816	132	
828.15462	376	1+
828.56381	252	
843.48330	125	
845.39410	248	
845.91450	110	
848.37265	110	
END IONS

###FS:    #m/z: 406.31167 #charge   1
###MaxRes:#m/z:  0.00000 #charge-128
###MS: 1342
###MSMS: 1344
BEGIN IONS
TITLE=Cmpd 466, AutoMSn(406.3117), 22.7 min
RTINSECONDS=1363.7
SCANS=MS: 1342 MSMS: 1344
PEPMASS=406.31167	7712
CHARGE=1+
324.30052	105	
344.27654	531	
346.25550	117	
388.29546	260	
390.23049	192	
402.25320	151	
404.26356	243	1+
406.31352	2283	1+
END IONS

###FS:    #m/z: 653.53366 #charge   3
###MaxRes:#m/z:  0.00000 #charge-128
###MS: 1342
###MSMS: 1345
BEGIN IONS
TITLE=Cmpd 467, AutoMSn(653.5337), 22.7 min
RTINSECONDS=1364.2
SCANS=MS: 1342 MSMS: 1345
PEPMASS=653.53366	6994
CHARGE=3+
331.14035	139	
360.14820	121	
389.13897	184	
476.78078	120	
505.77942	176	
506.28941	132	
569.93615	144	
570.26626	137	
609.33701	122	
619.35917	425	
634.31679	154	
636.32603	123	
638.50647	126	
649.31958	183	
650.32515	384	1+
651.71908	135	
652.31564	455	1+
654.34262	509	1+
656.33649	319	1+
687.37132	122	
714.33386	111	
723.37081	120	
724.14509	127	
740.38218	162	
773.38815	122	
773.82864	118	
813.40090	141	
854.38227	123	
854.88809	142	
895.52704	718	1+
1123.63245	982	1+
END IONS

###FS:    #m/z: 695.54437 #charge   3
###MaxRes:#m/z:  0.00000 #charge-128
###MS: 1346
###MSMS: 1347
BEGIN IONS
TITLE=Cmpd 468, AutoMSn(695.5444), 22.8 min
RTINSECONDS=1367.22
SCANS=MS: 1346 MSMS: 1347
PEPMASS=695.54437	10667
CHARGE=3+
372.16277	279	1+
378.12114	162	
448.25636	276	
464.72167	153	
468.23816	127	
477.20580	123	
487.67588	141	
531.94088	101	
539.59255	252	
554.30039	107	
562.31997	398	
562.82488	396	
576.18983	108	
618.86705	315	
619.36606	405	
643.26701	148	
674.36460	100	
675.32776	222	1+
683.36005	121	
691.34237	280	1+
693.36179	554	1+
696.34480	596	1+
700.36249	103	
762.35159	125	
795.92041	112	
804.44107	148	
804.90909	100	
808.31866	100	
859.40728	233	1+
1366.73692	344	1+
1479.82003	634	1+
END IONS

###FS:    #m/z: 816.64300 #charge   2
###MaxRes:#m/z:  0.00000 #charge-128
###MS: 1346
###MSMS: 1348
BEGIN IONS
TITLE=Cmpd 469, AutoMSn(816.6430), 22.8 min
RTINSECONDS=1367.72
SCANS=MS: 1346 MSMS: 1348
PEPMASS=816.64300	12812
CHARGE=2+
420.43249	217	
448.26382	156	
462.16485	137	
469.67935	314	
497.20720	113	
533.23117	151	
569.70825	143	
741.88057	122	
762.90603	114	
767.14590	120	
779.35370	118	
794.40504	278	1+
794.65963	214	
795.18490	186	
808.21873	243	1+
812.38187	120	
813.93545	146	
814.42057	136	
814.77013	253	1+
815.98600	120	
816.17106	239	
818.41955	122	
825.25260	135	
825.26859	302	1+
847.33270	369	1+
853.91601	131	
938.34111	214	
974.17292	116	
1003.19533	132	
1003.83363	139	
1068.39303	698	1+
1155.42541	629	1+
END IONS

###FS:    #m/z: 653.53765 #charge   2
###MaxRes:#m/z:  0.00000 #charge-128
###MS: 1346
###MSMS: 1349
BEGIN IONS
TITLE=Cmpd 470, AutoMSn(653.5376), 22.8 min
RTINSECONDS=1368.22
SCANS=MS: 1346 MSMS: 1349
PEPMASS=653.53765	9170
CHARGE=2+
378.14666	105	
382.24870	100	
419.19448	102	
469.27137	100	
506.27400	104	
590.30043	114	
600.33614	101	
618.86299	279	
619.35156	359	
638.52062	105	
648.38117	141	
650.35168	270	
650.66001	111	
652.37343	180	
653.32316	457	1+
655.33165	851	1+
718.67501	157	
725.60746	106	
734.64575	109	
738.34688	135	
740.40173	188	
740.90763	117	
854.36653	209	
854.89290	356	
895.52780	708	1+
941.91189	181	
1123.64073	1152	1+
END IONS

###FS:    #m/z: 653.53832 #charge   3
###MaxRes:#m/z:  0.00000 #charge-128
###MS: 1350
###MSMS: 1351
BEGIN IONS
TITLE=Cmpd 471, AutoMSn(653.5383), 22.9 min
RTINSECONDS=1371.25
SCANS=MS: 1350 MSMS: 1351
PEPMASS=653.53832	8692
CHARGE=3+
369.18735	107	
375.21021	187	
391.72833	126	
435.17022	125	
460.17944	111	
505.77697	112	
506.27422	117	
536.78404	112	
548.30570	101	
562.32396	425	
562.83014	490	
594.31434	110	
610.36600	184	
633.30860	305	1+
648.34473	157	
649.27134	129	
650.32769	187	
651.33559	616	1+
654.35999	265	
655.33836	768	1+
656.79110	131	
658.91766	104	
674.87189	132	
683.39333	158	
690.32203	102	
753.37533	116	
854.37871	210	
895.52228	543	1+
916.15908	120	
1236.72489	958	1+
1479.78953	393	1+
END IONS

###FS:    #m/z: 378.28422 #charge   1
###MaxRes:#m/z:  0.00000 #charge-128
###MS: 1350
###MSMS: 1352
BEGIN IONS
TITLE=Cmpd 472, AutoMSn(378.2842), 22.9 min
RTINSECONDS=1371.75
SCANS=MS: 1350 MSMS: 1352
PEPMASS=378.28422	7879
CHARGE=1+
330.26469	503	
340.28742	106	
342.23501	153	
360.28804	179	
378.28073	578	
END IONS

###FS:    #m/z: 348.26992 #charge   3
###MaxRes:#m/z:  0.00000 #charge-128
###MS: 1350
###MSMS: 1353
BEGIN IONS
TITLE=Cmpd 473, AutoMSn(348.2699), 22.9 min
RTINSECONDS=1372.25
SCANS=MS: 1350 MSMS: 1353
PEPMASS=348.26992	9301
CHARGE=3+
328.23668	180	
330.25457	184	
346.24923	225	
348.27461	907	
354.44119	112	
END IONS

###FS:    #m/z: 1106.76106 #charge   1
###MaxRes:#m/z:  0.00000 #charge-128
###MS: 1354
###MSMS: 1355
BEGIN IONS
TITLE=Cmpd 474, AutoMSn(1106.7611), 22.9 min
RTINSECONDS=1375.27
SCANS=MS: 1354 MSMS: 1355
PEPMASS=1106.76106	7534
CHARGE=1+
331.15535	317	1+
360.15446	335	
362.17525	194	
366.13814	271	
431.18904	115	
445.24713	190	
455.69826	146	
533.24821	1424	1+
539.75281	105	
547.25836	120	
647.29281	259	
655.26276	148	
657.23188	321	1+
692.30982	101	
721.32268	290	
748.34115	277	1+
790.33408	200	
847.34689	163	
908.36311	412	1+
918.44475	254	
1104.94550	109	
END IONS

###FS:    #m/z: 348.27096 #charge-128
###MaxRes:#m/z:  0.00000 #charge-128
###MS: 1354
###MSMS: 1356
BEGIN IONS
TITLE=Cmpd 475, AutoMSn(348.2710), 22.9 min
RTINSECONDS=1375.77
SCANS=MS: 1354 MSMS: 1356
PEPMASS=348.27096	10165

328.27565	173	
330.26228	370	
346.26288	131	
348.27317	418	
END IONS

###FS:    #m/z: 797.01627 #charge   3
###MaxRes:#m/z:  0.00000 #charge-128
###MS: 1354
###MSMS: 1357
BEGIN IONS
TITLE=Cmpd 476, AutoMSn(797.0163), 22.9 min
RTINSECONDS=1376.27
SCANS=MS: 1354 MSMS: 1357
PEPMASS=797.01627	4332
CHARGE=3+
585.27654	110	
746.26823	236	
746.78049	157	
799.19465	116	
799.65314	172	
799.88440	191	
801.31464	117	
809.12263	240	
809.23544	169	
END IONS

###FS:    #m/z: 766.35752 #charge   2
###MaxRes:#m/z:  0.00000 #charge-128
###MS: 1358
###MSMS: 1359
BEGIN IONS
TITLE=Cmpd 477, AutoMSn(766.3575), 23.0 min
RTINSECONDS=1379.29
SCANS=MS: 1358 MSMS: 1359
PEPMASS=766.35752	13707
CHARGE=2+
342.07208	133	
359.09690	463	1+
366.41146	358	
375.17927	132	
377.11509	389	
411.10998	172	
429.10834	228	
479.75112	173	
486.73958	258	
502.10844	308	1+
520.11666	496	
542.18538	396	1+
594.29061	128	
633.19929	192	
693.77415	140	
745.35881	287	
745.54860	290	
745.75475	329	
748.12672	293	
753.36928	168	
763.40743	143	
764.56126	137	
766.36427	260	1+
801.88496	188	
854.35451	141	
856.05544	264	
875.44180	164	
999.40734	140	
1130.51761	136	
END IONS

###FS:    #m/z: 1106.76735 #charge   1
###MaxRes:#m/z:  0.00000 #charge-128
###MS: 1358
###MSMS: 1360
BEGIN IONS
TITLE=Cmpd 478, AutoMSn(1106.7674), 23.0 min
RTINSECONDS=1379.79
SCANS=MS: 1358 MSMS: 1360
PEPMASS=1106.76735	13744
CHARGE=1+
315.12998	107	
360.14918	765	
362.17054	105	
366.14445	136	
366.40928	212	
414.17830	161	
427.22627	135	
439.19383	106	
445.23289	243	1+
457.19994	157	
488.21554	360	1+
533.25285	2121	1+
541.96217	450	
572.20033	136	
589.25351	102	
603.26856	116	
620.27693	131	
647.29178	485	
657.22069	119	
721.32003	726	1+
730.25843	277	1+
748.34199	381	1+
790.33126	443	1+
908.38415	371	
910.36153	130	
918.43823	581	
END IONS

###FS:    #m/z: 957.69420 #charge   2
###MaxRes:#m/z:  0.00000 #charge-128
###MS: 1358
###MSMS: 1361
BEGIN IONS
TITLE=Cmpd 479, AutoMSn(957.6942), 23.0 min
RTINSECONDS=1380.29
SCANS=MS: 1358 MSMS: 1361
PEPMASS=957.69420	12506
CHARGE=2+
360.08167	139	
408.83940	116	
471.24050	112	
502.09061	155	
512.26728	143	
520.11534	348	
523.25310	168	
523.76514	127	
578.26322	169	
582.28705	103	
633.20483	199	
712.45667	121	
765.87751	106	
799.47054	349	
803.37631	113	
821.92559	114	
861.43058	268	
874.43493	117	
894.05789	104	
909.44321	158	
952.47048	147	
958.47520	2949	1+
960.47784	619	1+
960.80276	171	
961.14734	213	
961.99330	166	
1132.51917	106	
1861.35510	1686	1+
1861.86205	2037	1+
END IONS

###FS:    #m/z: 766.15697 #charge   3
###MaxRes:#m/z:  0.00000 #charge-128
###MS: 1362
###MSMS: 1363
BEGIN IONS
TITLE=Cmpd 480, AutoMSn(766.1570), 23.1 min
RTINSECONDS=1383.32
SCANS=MS: 1362 MSMS: 1363
PEPMASS=766.15697	21507
CHARGE=3+
360.08867	251	
370.20734	197	
377.11785	297	
429.09789	312	
479.73800	147	
486.21583	147	
486.74755	220	
492.11712	260	
502.10491	358	1+
514.20835	203	
520.11544	1432	1+
542.18336	732	1+
610.36241	213	
633.22246	145	
682.34778	212	
720.37233	230	1+
737.41775	270	1+
745.16558	164	
745.34400	576	1+
745.55455	179	
745.75839	463	1+
748.11775	192	
748.61968	189	
751.34473	141	
753.36298	159	
761.36375	311	1+
766.38903	353	1+
767.60176	180	
770.35122	220	1+
773.13983	258	
773.40495	202	
773.66096	235	
773.88233	166	
854.40761	145	
951.80709	182	
973.49449	361	1+
1602.71274	352	1+
END IONS

###FS:    #m/z: 957.69171 #charge   2
###MaxRes:#m/z:  0.00000 #charge-128
###MS: 1362
###MSMS: 1364
BEGIN IONS
TITLE=Cmpd 481, AutoMSn(957.6917), 23.1 min
RTINSECONDS=1383.82
SCANS=MS: 1362 MSMS: 1364
PEPMASS=957.69171	16363
CHARGE=2+
520.11014	214	
521.25149	237	
523.25549	218	
542.18927	242	
578.27436	394	
617.27677	116	
633.19314	194	
774.39428	180	
781.43025	124	
799.46585	215	
815.42583	234	
815.93581	137	
861.41925	604	1+
874.45602	155	
935.46679	114	
952.97647	218	
954.79866	175	
958.48104	5590	1+
960.82967	331	
961.15719	351	
961.47487	750	1+
997.50288	148	
1031.49189	120	
1045.50386	216	
1046.51297	147	
1132.55531	131	
1133.52351	144	
1219.56179	126	
1861.36585	2220	1+
1861.86878	1594	1+
END IONS

###FS:    #m/z: 957.69171 #charge   3
###MaxRes:#m/z:  0.00000 #charge-128
###MS: 1362
###MSMS: 1365
BEGIN IONS
TITLE=Cmpd 482, AutoMSn(957.6917), 23.1 min
RTINSECONDS=1384.32
SCANS=MS: 1362 MSMS: 1365
PEPMASS=957.69171	13479
CHARGE=3+
498.27015	124	
512.26549	171	
520.12120	235	
523.26564	182	
523.78015	179	
542.20004	133	
567.30638	127	
578.27297	400	
581.29163	128	
666.83420	140	
677.34516	137	
730.87455	219	
765.39086	287	1+
771.43943	131	
775.89180	141	
816.40596	207	1+
821.91380	264	1+
861.41849	522	1+
874.45916	165	
918.47803	162	
931.19016	353	1+
934.46573	206	1+
952.48516	170	
952.98651	255	1+
955.46161	133	
958.48009	8342	1+
960.80306	486	1+
1045.51253	276	
1046.51203	129	
1132.53565	323	
1133.54714	128	
1219.59610	131	
1220.55925	160	
1250.60553	225	
1861.85212	1809	1+
1862.36287	1224	1+
1921.97427	998	1+
END IONS

###FS:    #m/z: 960.48382 #charge   3
###MaxRes:#m/z:  0.00000 #charge-128
###MS: 1366
###MSMS: 1367
BEGIN IONS
TITLE=Cmpd 483, AutoMSn(960.4838), 23.1 min
RTINSECONDS=1387.36
SCANS=MS: 1366 MSMS: 1367
PEPMASS=960.48382	20544
CHARGE=3+
465.73395	104	
498.29194	106	
520.11719	336	
521.24721	109	
523.25817	321	1+
542.19450	244	
578.26755	559	1+
633.20528	140	
716.86423	142	
731.86447	154	
764.36833	171	
815.42421	138	
822.41593	125	
830.99115	113	
861.41869	573	1+
866.42600	153	
874.46944	267	
874.95833	197	
908.96998	114	
918.45937	210	
943.44952	129	
952.47690	189	
952.97801	333	
955.13712	107	
958.48129	7952	1+
960.83352	131	
961.12936	347	
1045.51011	694	1+
1132.53443	403	1+
1219.53946	181	
1251.57425	153	
1861.33746	1007	1+
1861.84999	1414	1+
1921.96685	671	1+
END IONS

###FS:    #m/z: 767.37674 #charge   2
###MaxRes:#m/z:  0.00000 #charge-128
###MS: 1366
###MSMS: 1368
BEGIN IONS
TITLE=Cmpd 484, AutoMSn(767.3767), 23.1 min
RTINSECONDS=1387.86
SCANS=MS: 1366 MSMS: 1368
PEPMASS=767.37674	17808
CHARGE=2+
360.08511	153	
361.23744	106	
366.40999	128	
377.11565	245	
411.10060	387	1+
429.12433	151	
479.74116	241	
491.11222	102	
502.10895	617	1+
511.57891	120	
515.18856	102	
520.12552	615	
542.18954	592	1+
605.22220	117	
633.20695	167	
644.71601	111	
745.94086	220	
748.12065	105	
748.39028	246	
763.36669	179	
767.36621	140	
769.34853	130	
773.39884	171	
773.87874	173	
958.46106	144	
971.44187	351	1+
1003.83651	106	
END IONS

###FS:    #m/z: 1107.09834 #charge   1
###MaxRes:#m/z:  0.00000 #charge-128
###MS: 1366
###MSMS: 1369
BEGIN IONS
TITLE=Cmpd 485, AutoMSn(1107.0983), 23.1 min
RTINSECONDS=1388.36
SCANS=MS: 1366 MSMS: 1369
PEPMASS=1107.09834	15051
CHARGE=1+
360.15229	922	1+
366.13557	109	
376.13726	141	
427.23246	169	
431.20183	134	
438.11975	100	
449.20210	132	
457.20568	147	
488.22713	140	
533.24791	1983	1+
592.26073	104	
603.27441	120	
647.29927	264	
721.32063	127	
748.33812	268	
758.46230	256	
790.33322	175	
908.36661	658	1+
918.43750	186	
END IONS

###FS:    #m/z: 811.89741 #charge   3
###MaxRes:#m/z:  0.00000 #charge-128
###MS: 1370
###MSMS: 1371
BEGIN IONS
TITLE=Cmpd 486, AutoMSn(811.8974), 23.2 min
RTINSECONDS=1391.39
SCANS=MS: 1370 MSMS: 1371
PEPMASS=811.89741	18464
CHARGE=3+
355.16037	597	1+
390.70176	280	
399.72152	154	
413.19385	176	
425.22471	221	
438.20152	325	1+
442.21918	269	1+
456.20643	464	1+
525.22552	143	
543.24155	437	1+
543.37861	196	
545.61047	265	
555.78627	243	
584.27878	259	
601.29126	155	
613.30463	191	
620.30624	477	
620.81098	301	
661.83038	1337	1+
667.32088	274	1+
670.84264	159	
697.36960	546	1+
703.33138	739	1+
706.19408	176	
711.37558	141	
711.87189	266	1+
712.14413	305	
743.84480	360	
748.32745	165	
751.36988	1024	1+
751.70708	370	
752.04556	500	
780.39806	478	1+
798.41230	949	1+
807.37229	261	1+
816.13749	189	
857.48371	182	
867.44175	1051	1+
885.44557	1786	1+
895.41538	357	1+
895.54855	388	
898.94697	441	1+
928.47443	314	1+
1014.48931	196	
1323.65746	986	1+
1369.62899	638	1+
1633.80723	3608	1+
1897.92550	654	1+
END IONS

###FS:    #m/z: 957.69728 #charge   2
###MaxRes:#m/z:  0.00000 #charge-128
###MS: 1370
###MSMS: 1372
BEGIN IONS
TITLE=Cmpd 487, AutoMSn(957.6973), 23.2 min
RTINSECONDS=1391.89
SCANS=MS: 1370 MSMS: 1372
PEPMASS=957.69728	18414
CHARGE=2+
512.25658	145	
523.27166	226	
542.19043	540	
578.27458	173	
611.79938	136	
626.30444	120	
774.39392	252	
815.41913	241	
821.92619	134	
851.95017	118	
861.42980	418	1+
874.92996	135	
900.47157	142	
931.43238	887	
931.93469	805	
941.63513	135	
942.00374	299	
942.12980	152	
952.47942	293	1+
956.67271	130	
958.27329	133	
958.47932	5860	1+
961.15521	117	
1045.51513	202	
1133.54676	125	
1219.56651	125	
1250.58970	121	
1251.57839	124	
1862.37503	1253	1+
END IONS

###FS:    #m/z: 597.83012 #charge   2
###MaxRes:#m/z:  0.00000 #charge-128
###MS: 1370
###MSMS: 1373
BEGIN IONS
TITLE=Cmpd 488, AutoMSn(597.8301), 23.2 min
RTINSECONDS=1392.39
SCANS=MS: 1370 MSMS: 1373
PEPMASS=597.83012	10272
CHARGE=2+
329.16900	433	
338.21115	789	1+
386.14775	818	1+
394.17654	211	
397.21239	125	
408.21617	132	
409.27124	518	1+
420.22669	126	
431.23691	199	
437.27360	392	
447.24645	368	1+
471.25268	170	
486.20200	205	
499.22770	1233	1+
503.22506	251	
510.29412	148	
520.30864	307	1+
536.28301	151	
538.32792	880	1+
543.25636	167	
550.99208	217	
560.27713	381	
572.28139	389	
577.32133	144	
580.29154	278	1+
584.30060	175	
593.29762	127	
594.31877	469	1+
596.31694	1670	1+
601.29995	363	1+
612.31268	705	1+
646.22919	171	
657.33342	5896	1+
663.25990	503	1+
685.33417	328	
714.36227	448	1+
726.35381	595	1+
758.37636	4188	1+
767.45842	584	
768.59089	487	
776.35453	1090	1+
785.58205	368	
797.39658	798	1+
857.44336	693	1+
889.44283	311	1+
1075.53753	176	
END IONS

###FS:    #m/z: 595.28991 #charge   2
###MaxRes:#m/z:  0.00000 #charge-128
###MS: 1374
###MSMS: 1375
BEGIN IONS
TITLE=Cmpd 489, AutoMSn(595.2899), 23.3 min
RTINSECONDS=1395.42
SCANS=MS: 1374 MSMS: 1375
PEPMASS=595.28991	27706
CHARGE=2+
307.11273	706	1+
332.14026	186	
338.20675	1112	1+
358.14925	148	
385.15960	175	
386.14682	960	1+
391.18576	326	1+
397.20605	309	1+
403.17645	246	1+
408.22915	302	
409.27356	617	
412.23171	471	1+
430.17929	172	
431.22929	492	1+
437.27369	466	
447.25076	274	1+
456.21133	167	
471.23777	256	
486.22428	207	1+
490.19907	168	
499.23033	1630	1+
501.23559	585	1+
503.22619	567	1+
520.30734	386	1+
538.32092	1498	1+
556.29021	252	1+
560.27242	293	
572.27632	217	
575.30775	367	1+
578.33343	302	1+
584.32124	221	
590.33120	280	1+
592.32515	251	
593.32318	234	
594.32159	531	1+
596.31847	524	1+
598.33132	559	1+
612.30443	948	1+
639.31501	214	1+
640.29974	213	
657.33030	7363	1+
663.25525	1125	1+
685.33261	532	1+
709.34731	238	
714.35717	321	
726.35634	758	1+
741.35648	227	
748.33321	557	1+
758.37969	4564	1+
758.38078	723	1+
766.91856	177	
767.44689	479	
776.34444	1880	1+
785.57851	414	
797.39193	1071	1+
857.44685	926	1+
889.42370	366	1+
1003.44547	191	
1074.50841	176	
1075.49793	154	
END IONS

###FS:    #m/z: 811.39675 #charge   3
###MaxRes:#m/z:  0.00000 #charge-128
###MS: 1374
###MSMS: 1376
BEGIN IONS
TITLE=Cmpd 490, AutoMSn(811.3967), 23.3 min
RTINSECONDS=1395.92
SCANS=MS: 1374 MSMS: 1376
PEPMASS=811.39675	27576
CHARGE=3+
355.16156	560	
390.71363	433	
438.19676	439	1+
442.21030	163	
454.69291	207	
456.21092	268	1+
499.24586	266	1+
534.68290	155	
543.25016	160	
545.26945	411	1+
566.26725	163	
584.28508	492	1+
598.30711	147	
602.26540	173	
621.80884	173	
657.30540	201	1+
661.83051	1191	
667.31903	230	
670.83377	189	
671.32797	327	
685.31819	491	1+
697.36620	1103	1+
703.32977	659	1+
711.37169	326	
711.86548	356	
712.28741	141	
751.36527	611	1+
751.70023	776	
752.03945	311	
769.41297	142	
798.40730	752	1+
808.37126	138	
809.90710	149	
849.42177	300	1+
867.43441	2035	1+
885.44267	2691	1+
895.39553	457	1+
898.92692	209	
899.43958	428	1+
928.46965	170	
1110.56063	770	1+
1239.61508	904	1+
1322.63722	153	
1323.64367	904	1+
1485.70917	725	1+
1559.76673	397	1+
1633.81585	4129	1+
1897.92247	523	1+
2026.96221	560	1+
END IONS

###FS:    #m/z: 362.28804 #charge   1
###MaxRes:#m/z:  0.00000 #charge-128
###MS: 1374
###MSMS: 1377
BEGIN IONS
TITLE=Cmpd 491, AutoMSn(362.2880), 23.3 min
RTINSECONDS=1396.42
SCANS=MS: 1374 MSMS: 1377
PEPMASS=362.28804	28980
CHARGE=1+
344.27325	886	1+
360.27250	230	
362.28788	3435	1+
END IONS

###FS:    #m/z: 595.29072 #charge   2
###MaxRes:#m/z:  0.00000 #charge-128
###MS: 1378
###MSMS: 1379
BEGIN IONS
TITLE=Cmpd 492, AutoMSn(595.2907), 23.3 min
RTINSECONDS=1399.45
SCANS=MS: 1378 MSMS: 1379
PEPMASS=595.29072	59109
CHARGE=2+
307.11240	1230	1+
338.20544	1333	1+
341.21349	210	
358.15700	397	
364.46331	329	
386.14923	2699	1+
395.78081	337	
397.20288	552	
408.22235	897	
409.27588	936	1+
414.21903	221	
431.23666	232	
437.27498	1041	1+
447.23798	354	1+
471.24348	477	
482.20390	325	1+
486.19811	683	1+
499.23256	3694	1+
503.22648	426	
510.29944	217	
510.70204	224	
521.28931	453	1+
534.24174	193	
538.31972	1981	1+
555.25425	238	
560.27999	573	1+
572.27389	1119	1+
584.30703	339	1+
590.33943	261	1+
592.30768	753	1+
594.30545	1840	1+
599.31946	207	
612.30617	1927	1+
640.30568	380	
646.22973	699	1+
657.33216	10252	1+
663.25912	1918	1+
668.28974	289	
670.31951	195	
683.31909	337	1+
685.32686	935	1+
709.33719	335	
711.32683	204	
714.35394	629	1+
726.35897	1804	1+
748.33521	504	1+
758.37271	807	1+
758.37389	7994	1+
769.39505	221	
776.34845	3029	1+
781.36885	485	1+
785.58982	788	
797.39891	2835	1+
806.81175	256	
857.44984	1077	1+
872.39459	493	1+
884.24688	188	
889.42715	702	1+
894.44849	356	1+
895.43007	537	1+
911.43990	336	1+
912.45545	277	
1074.49860	586	1+
END IONS

###FS:    #m/z: 362.28872 #charge   1
###MaxRes:#m/z:  0.00000 #charge-128
###MS: 1378
###MSMS: 1380
BEGIN IONS
TITLE=Cmpd 493, AutoMSn(362.2887), 23.3 min
RTINSECONDS=1399.95
SCANS=MS: 1378 MSMS: 1380
PEPMASS=362.28872	48120
CHARGE=1+
342.25922	244	
344.27712	1535	1+
362.28972	4535	1+
END IONS

###FS:    #m/z: 921.12115 #charge   3
###MaxRes:#m/z:  0.00000 #charge-128
###MS: 1378
###MSMS: 1381
BEGIN IONS
TITLE=Cmpd 494, AutoMSn(921.1212), 23.3 min
RTINSECONDS=1400.45
SCANS=MS: 1378 MSMS: 1381
PEPMASS=921.12115	29292
CHARGE=3+
375.16658	344	
446.20090	138	
449.19007	1768	1+
487.25418	175	
503.23473	227	
510.70541	164	
562.28005	487	
598.29366	245	
616.30651	760	1+
636.34933	116	
711.37773	170	
729.38455	760	1+
731.86409	142	
742.37733	282	1+
772.40842	1672	1+
781.59199	160	
789.36617	137	
828.40565	142	
829.42860	768	1+
837.42191	173	
837.91385	201	
840.06777	330	
849.76030	138	
857.44899	589	1+
886.46116	1056	1+
894.93848	120	
895.43105	143	
918.48319	451	1+
920.49817	207	
921.44707	425	1+
921.77057	126	
922.11513	129	
938.94108	166	
958.47689	363	1+
959.48770	119	
973.47753	783	1+
1088.52250	1269	1+
1187.58077	130	
1574.75070	536	1+
END IONS

###FS:    #m/z: 595.29055 #charge   2
###MaxRes:#m/z:  0.00000 #charge-128
###MS: 1382
###MSMS: 1383
BEGIN IONS
TITLE=Cmpd 495, AutoMSn(595.2906), 23.4 min
RTINSECONDS=1403.48
SCANS=MS: 1382 MSMS: 1383
PEPMASS=595.29055	81409
CHARGE=2+
307.11460	2172	1+
338.20686	1142	1+
340.16039	359	
358.15617	587	1+
364.46505	288	
386.15167	3582	1+
392.19391	367	
393.76007	277	
397.20656	371	
403.18039	281	
408.22484	775	
409.27555	985	1+
414.23036	365	1+
431.23064	781	1+
437.27396	892	
438.11686	297	
471.23879	629	1+
482.21189	395	
486.20227	344	
499.23139	4454	1+
503.23181	629	1+
505.23844	574	1+
515.27357	311	1+
522.27358	299	
538.32701	1882	1+
555.25523	522	1+
560.28714	393	1+
572.27832	1409	1+
584.30687	558	1+
590.31382	302	1+
592.34565	402	
593.32700	1333	1+
596.29919	1289	1+
612.30937	1993	1+
629.33241	412	1+
640.31073	424	
646.23491	702	1+
654.74529	496	
657.33229	10728	1+
663.25867	1938	1+
681.34907	487	1+
683.33570	345	
685.32306	824	1+
690.07065	276	
698.36261	377	
709.34762	360	
714.34609	799	1+
726.35665	2050	1+
748.33514	759	1+
758.37760	6926	1+
768.57236	265	
769.41440	340	1+
776.34700	3154	1+
780.37172	729	1+
785.59149	318	
797.39640	4074	1+
797.40864	791	1+
806.80586	776	
857.44074	843	1+
872.40137	370	1+
889.42338	1498	1+
895.42372	529	1+
899.41998	251	
911.44238	325	1+
1074.51250	272	
1075.49287	331	
END IONS

###FS:    #m/z: 362.28882 #charge   1
###MaxRes:#m/z:  0.00000 #charge-128
###MS: 1382
###MSMS: 1384
BEGIN IONS
TITLE=Cmpd 496, AutoMSn(362.2888), 23.4 min
RTINSECONDS=1403.98
SCANS=MS: 1382 MSMS: 1384
PEPMASS=362.28882	63433
CHARGE=1+
342.26279	166	
344.27754	1460	1+
360.28021	214	
362.28971	5197	1+
END IONS

###FS:    #m/z: 921.11983 #charge   3
###MaxRes:#m/z:  0.00000 #charge-128
###MS: 1382
###MSMS: 1385
BEGIN IONS
TITLE=Cmpd 497, AutoMSn(921.1198), 23.4 min
RTINSECONDS=1404.48
SCANS=MS: 1382 MSMS: 1385
PEPMASS=921.11983	26700
CHARGE=3+
374.18471	241	1+
377.17463	151	
386.71478	286	
412.21589	108	
432.22392	101	
446.21889	142	
449.18983	1112	1+
476.23612	113	
486.76498	110	
549.14573	103	
578.26890	133	
588.32274	149	
598.29478	128	
607.20657	104	
616.31260	506	1+
635.30540	119	
650.83753	266	1+
729.39813	270	1+
772.40562	759	1+
818.36292	110	
829.42685	654	1+
837.92679	194	
857.46103	137	
857.70421	104	
886.45025	640	1+
917.49656	105	
918.48976	431	1+
921.43121	291	1+
921.82199	107	
925.48954	104	
938.45117	108	
958.48793	348	1+
973.48819	867	1+
996.46506	115	
1088.50030	784	
1089.51490	193	
1187.57907	183	
END IONS

###FS:    #m/z: 597.82803 #charge   2
###MaxRes:#m/z:  0.00000 #charge-128
###MS: 1386
###MSMS: 1387
BEGIN IONS
TITLE=Cmpd 498, AutoMSn(597.8280), 23.5 min
RTINSECONDS=1407.5
SCANS=MS: 1386 MSMS: 1387
PEPMASS=597.82803	23554
CHARGE=2+
338.20525	984	1+
340.14716	186	
341.21174	280	
358.15372	527	1+
379.17869	280	1+
386.15553	2640	1+
391.74493	268	
392.17330	393	1+
397.21995	362	
402.17881	287	1+
408.22609	803	
409.27263	996	1+
412.26560	254	
420.14124	236	
431.22726	536	1+
437.26988	707	1+
445.22703	296	1+
471.23480	678	1+
477.24586	219	
482.19550	197	
486.18918	329	
499.23169	3354	1+
503.22545	454	
505.23536	379	1+
510.30064	233	
513.22951	187	
521.29276	397	1+
538.32246	1691	1+
560.28140	746	1+
572.27664	1243	1+
576.31198	221	1+
581.32248	257	1+
584.30156	451	1+
589.31928	327	1+
592.31827	314	1+
594.30330	671	1+
596.31854	857	1+
598.32601	1372	1+
612.30981	2165	1+
629.32828	362	1+
640.32413	362	1+
646.22962	710	1+
654.74784	253	
657.33397	8598	1+
663.26001	1765	1+
668.30023	471	
681.34526	186	
683.32946	367	1+
685.32664	1032	1+
689.33119	185	
697.06578	380	1+
709.33186	414	1+
714.36410	433	1+
726.35660	1583	1+
729.35470	232	
741.35284	402	1+
748.33914	987	1+
758.37600	7219	1+
769.40280	309	1+
776.33994	441	1+
776.34477	2844	1+
780.36901	860	1+
785.58926	825	
790.70944	349	
797.39689	3418	1+
797.40599	810	1+
806.81517	387	
808.12266	196	
857.46125	1009	1+
872.40594	465	1+
877.39029	281	1+
889.42314	258	
890.43678	445	1+
895.43089	533	1+
912.45712	670	1+
986.43888	266	1+
1074.48997	429	
1075.51763	214	
END IONS

###FS:    #m/z: 767.38832 #charge   2
###MaxRes:#m/z:  0.00000 #charge-128
###MS: 1386
###MSMS: 1388
BEGIN IONS
TITLE=Cmpd 499, AutoMSn(767.3883), 23.5 min
RTINSECONDS=1408
SCANS=MS: 1386 MSMS: 1388
PEPMASS=767.38832	15878
CHARGE=2+
370.21288	109	
411.08941	119	
470.14775	105	
476.21688	102	
492.12419	101	
492.48623	136	
520.11439	146	
606.36177	114	
626.34669	229	
657.34208	104	
733.87219	104	
740.42709	304	1+
745.36641	117	
745.76707	123	
762.45030	124	
765.38252	223	1+
766.86649	251	1+
770.37241	134	
773.27782	107	
913.47478	131	
916.43173	108	
951.81444	247	
958.49872	332	1+
962.07740	140	
972.49202	270	1+
1533.78548	792	1+
END IONS

###FS:    #m/z: 591.24486 #charge   1
###MaxRes:#m/z:  0.00000 #charge-128
###MS: 1386
###MSMS: 1389
BEGIN IONS
TITLE=Cmpd 500, AutoMSn(591.2449), 23.5 min
RTINSECONDS=1408.5
SCANS=MS: 1386 MSMS: 1389
PEPMASS=591.24486	14860
CHARGE=1+
307.11154	2325	1+
324.12553	107	
340.15197	303	1+
357.19232	144	
358.16036	494	1+
364.46447	212	
366.15980	127	
369.13089	161	
380.23318	128	
386.15255	2050	1+
391.20094	132	
393.75756	100	
402.24978	112	
408.22140	785	1+
427.96347	104	
438.14651	112	
449.25583	100	
471.23498	180	
477.24931	115	
484.21712	140	
486.19220	336	1+
498.22839	114	
499.22820	1115	1+
503.21364	175	
525.25956	140	
555.23671	130	
572.26840	346	1+
584.31303	121	
586.29942	109	
588.34678	348	
589.30930	235	1+
END IONS

###FS:    #m/z: 591.24285 #charge   1
###MaxRes:#m/z:  0.00000 #charge-128
###MS: 1390
###MSMS: 1391
BEGIN IONS
TITLE=Cmpd 501, AutoMSn(591.2428), 23.5 min
RTINSECONDS=1411.52
SCANS=MS: 1390 MSMS: 1391
PEPMASS=591.24285	20571
CHARGE=1+
306.11009	101	
307.11572	2724	1+
357.19053	117	
358.14962	279	
364.46079	128	
376.16264	104	
386.15040	1231	1+
391.19446	137	
403.16767	116	
408.22142	583	
415.23894	108	
458.19355	114	
466.14810	131	
471.24611	246	
498.26439	126	
499.23803	933	1+
503.22454	175	
555.22549	105	
560.13831	112	
569.28453	101	
572.24804	116	
576.28691	172	
584.33213	124	
587.30467	103	
590.33519	457	1+
END IONS

###FS:    #m/z: 698.61234 #charge   3
###MaxRes:#m/z:  0.00000 #charge-128
###MS: 1390
###MSMS: 1393
BEGIN IONS
TITLE=Cmpd 502, AutoMSn(698.6123), 23.5 min
RTINSECONDS=1412.52
SCANS=MS: 1390 MSMS: 1393
PEPMASS=698.61234	9889
CHARGE=3+
361.24791	165	
369.08818	114	
369.20788	102	
411.17461	291	1+
413.07972	140	
413.17054	183	
415.20068	117	
581.24989	106	
591.23395	103	
591.34407	112	
607.19928	104	
609.37687	146	
634.27148	134	
665.27101	100	
694.38596	126	
695.35315	487	1+
697.35593	221	
698.35234	1239	1+
698.93254	125	
703.25446	101	
737.77423	114	
874.32174	135	
908.31783	125	
990.86063	130	
991.34958	288	
1833.65321	1144	1+
END IONS

###FS:    #m/z: 591.24222 #charge   1
###MaxRes:#m/z:  0.00000 #charge-128
###MS: 1394
###MSMS: 1395
BEGIN IONS
TITLE=Cmpd 503, AutoMSn(591.2422), 23.6 min
RTINSECONDS=1415.55
SCANS=MS: 1394 MSMS: 1395
PEPMASS=591.24222	22287
CHARGE=1+
307.11480	3189	1+
358.14131	245	
369.11681	116	
386.15486	1070	1+
397.20677	115	
403.16678	101	
408.22288	240	
445.19405	195	
471.25251	105	
483.16044	129	
499.22442	840	1+
510.70345	156	
556.29910	114	
572.30783	153	
574.34189	159	
588.31005	138	
589.29989	184	
590.32607	491	1+
END IONS

###FS:    #m/z: 698.60826 #charge   3
###MaxRes:#m/z:  0.00000 #charge-128
###MS: 1394
###MSMS: 1396
BEGIN IONS
TITLE=Cmpd 504, AutoMSn(698.6083), 23.6 min
RTINSECONDS=1416.05
SCANS=MS: 1394 MSMS: 1396
PEPMASS=698.60826	16194
CHARGE=3+
376.64704	136	
413.15277	189	
414.20466	130	
416.18390	119	
490.20374	130	
534.72080	123	
542.43320	541	
559.23493	104	
562.83892	160	
576.33524	101	
609.35233	350	1+
677.29489	105	
685.30344	123	
695.35861	198	
696.35847	242	
697.36803	235	
698.35558	1051	1+
703.34838	186	
705.30412	107	
706.18788	181	
712.15697	108	
808.27403	135	
816.29852	104	
1833.65837	1596	1+
1980.70891	367	1+
END IONS

###FS:    #m/z: 788.89486 #charge   1
###MaxRes:#m/z:  0.00000 #charge-128
###MS: 1398
###MSMS: 1399
BEGIN IONS
TITLE=Cmpd 505, AutoMSn(788.8949), 23.7 min
RTINSECONDS=1419.57
SCANS=MS: 1398 MSMS: 1399
PEPMASS=788.89486	20249
CHARGE=1+
313.66839	174	
386.15467	104	
389.18636	100	
398.13864	142	
415.15566	109	
479.75129	117	
486.74505	164	
489.28023	186	
592.29718	126	
615.27562	136	
626.33873	181	
692.37089	112	
723.87675	151	
739.41129	590	1+
770.37855	224	
784.39914	125	
785.41077	323	1+
788.64647	173	
788.88111	274	
END IONS

###FS:    #m/z: 698.61028 #charge   3
###MaxRes:#m/z:  0.00000 #charge-128
###MS: 1398
###MSMS: 1400
BEGIN IONS
TITLE=Cmpd 506, AutoMSn(698.6103), 23.7 min
RTINSECONDS=1420.08
SCANS=MS: 1398 MSMS: 1400
PEPMASS=698.61028	16849
CHARGE=3+
307.11579	114	
411.19433	260	
413.12395	239	
415.18728	134	
417.92787	577	
440.18458	108	
492.21819	109	
609.35413	366	1+
635.29403	106	
665.28876	232	
682.35134	165	
688.35549	135	
694.37879	318	1+
696.34392	328	1+
698.34422	708	1+
701.34628	487	1+
705.19138	103	
737.41985	107	
917.52416	100	
990.87110	310	1+
992.37948	123	
1258.17920	116	
1833.65055	1298	1+
END IONS

###FS:    #m/z: 893.69860 #charge   3
###MaxRes:#m/z:  0.00000 #charge-128
###MS: 1398
###MSMS: 1401
BEGIN IONS
TITLE=Cmpd 507, AutoMSn(893.6986), 23.7 min
RTINSECONDS=1420.58
SCANS=MS: 1398 MSMS: 1401
PEPMASS=893.69860	11414
CHARGE=3+
479.74526	181	
546.25185	125	
546.76975	155	
552.27301	112	
560.25568	122	
570.28782	203	
572.24954	157	
590.25801	109	
657.31797	118	
702.36280	116	
795.87011	169	
833.39526	152	
877.40126	157	
893.39967	117	
928.44837	2940	1+
938.45055	111	
1091.49654	109	
1093.54382	110	
END IONS

###FS:    #m/z: 788.89698 #charge   2
###MaxRes:#m/z:  0.00000 #charge-128
###MS: 1402
###MSMS: 1403
BEGIN IONS
TITLE=Cmpd 508, AutoMSn(788.8970), 23.7 min
RTINSECONDS=1423.61
SCANS=MS: 1402 MSMS: 1403
PEPMASS=788.89698	23301
CHARGE=2+
321.27506	100	
386.16186	124	
415.15591	147	
440.17973	166	
471.23779	119	
486.18585	102	
489.27716	240	
505.23646	100	
598.31522	117	
626.33294	128	
649.26635	101	
670.61227	101	
739.42024	468	1+
754.41570	121	
770.14050	105	
776.60920	134	
790.39661	130	
792.40736	117	
794.72906	134	
864.44735	139	
864.78688	119	
951.81607	278	
952.13711	147	
952.51105	134	
972.47735	475	1+
1567.76766	410	1+
1575.75580	578	1+
1576.31621	737	1+
END IONS

###FS:    #m/z: 927.74465 #charge   1
###MaxRes:#m/z:  0.00000 #charge-128
###MS: 1402
###MSMS: 1404
BEGIN IONS
TITLE=Cmpd 509, AutoMSn(927.7447), 23.7 min
RTINSECONDS=1424.11
SCANS=MS: 1402 MSMS: 1404
PEPMASS=927.74465	15364
CHARGE=1+
369.22363	245	1+
385.25810	178	
399.20567	223	1+
455.26720	402	1+
480.26212	174	
555.33872	174	
571.35379	650	1+
598.30330	154	
600.32154	359	
607.20657	273	
626.35611	411	1+
655.37462	1110	1+
670.38958	158	
671.35910	1365	1+
679.96996	144	
684.37263	123	
698.38132	234	1+
709.41311	312	
710.41208	531	1+
727.42264	1176	1+
743.44501	125	
759.42376	125	
769.41961	500	1+
854.50898	1201	
855.46919	6947	1+
866.20138	375	
866.45631	140	
END IONS

###FS:    #m/z: 758.75949 #charge   1
###MaxRes:#m/z:  0.00000 #charge-128
###MS: 1402
###MSMS: 1405
BEGIN IONS
TITLE=Cmpd 510, AutoMSn(758.7595), 23.7 min
RTINSECONDS=1424.61
SCANS=MS: 1402 MSMS: 1405
PEPMASS=758.75949	13395
CHARGE=1+
360.10437	160	
370.21176	175	
375.16954	121	
377.11344	374	
473.24213	104	
474.18720	298	1+
486.74413	103	
509.15030	150	
531.22315	162	
537.13714	218	
559.20904	100	
561.20287	106	
622.24275	107	
650.23844	394	1+
756.39676	251	
757.34808	267	1+
END IONS

###FS:    #m/z: 928.51940 #charge   1
###MaxRes:#m/z:  0.00000 #charge-128
###MS: 1406
###MSMS: 1408
BEGIN IONS
TITLE=Cmpd 511, AutoMSn(928.5194), 23.8 min
RTINSECONDS=1428.14
SCANS=MS: 1406 MSMS: 1408
PEPMASS=928.51940	21228
CHARGE=1+
385.26037	135	
398.19193	274	
400.21786	340	1+
455.26103	296	1+
480.25082	282	
556.25543	118	
571.35599	654	1+
598.31159	443	1+
600.32437	539	
607.20165	198	
626.35923	395	1+
641.36162	128	
655.37959	1718	1+
671.35707	1437	1+
679.96158	663	
681.37166	143	
684.39744	180	
694.38651	106	
698.38498	243	
709.41172	926	1+
713.19877	104	
714.36115	117	
727.41495	726	1+
743.43300	130	
759.42027	238	
769.42188	687	1+
811.47230	115	
854.50614	1610	
855.47138	7601	1+
865.39300	132	
866.20168	284	
928.51280	1510	1+
END IONS

###FS:    #m/z: 454.74942 #charge   2
###MaxRes:#m/z:  0.00000 #charge-128
###MS: 1406
###MSMS: 1409
BEGIN IONS
TITLE=Cmpd 512, AutoMSn(454.7494), 23.8 min
RTINSECONDS=1428.64
SCANS=MS: 1406 MSMS: 1409
PEPMASS=454.74942	16722
CHARGE=2+
306.15457	117	
316.16954	487	
333.19135	2084	1+
339.29348	582	
340.04733	132	
345.18168	128	
361.21379	121	
362.20836	225	
365.23085	171	
375.20592	315	1+
390.20388	2210	1+
395.78126	276	
416.26237	113	
429.21129	110	
432.26946	115	
435.29089	109	
437.06807	102	
437.25528	342	1+
439.18889	152	
446.27480	2332	1+
450.27516	634	1+
452.27780	1416	1+
456.27554	747	1+
458.31242	337	
461.40720	273	
472.28867	167	
548.28177	407	1+
557.31224	490	1+
575.30966	1765	1+
672.39344	105	
722.38687	4963	1+
732.36729	705	
821.44152	102	
END IONS

###FS:    #m/z: 454.74912 #charge   2
###MaxRes:#m/z:  0.00000 #charge-128
###MS: 1410
###MSMS: 1411
BEGIN IONS
TITLE=Cmpd 513, AutoMSn(454.7491), 23.9 min
RTINSECONDS=1431.66
SCANS=MS: 1410 MSMS: 1411
PEPMASS=454.74912	44195
CHARGE=2+
314.17904	266	1+
316.16518	326	
318.17503	107	
325.17581	105	
333.19182	3134	1+
341.10783	103	
345.18893	170	
356.20254	121	
376.19140	172	
378.57455	112	
378.65779	119	
386.16947	109	
390.20516	2182	1+
397.80435	168	
401.26136	130	
411.23448	209	
418.20992	216	1+
429.21497	155	
434.27026	275	
435.22933	471	1+
437.28286	277	1+
439.17266	100	
446.27306	2795	1+
450.29590	610	1+
452.26904	879	1+
454.27441	740	1+
456.26422	754	1+
458.27709	673	1+
463.20408	256	
548.29685	330	1+
557.30738	772	1+
575.31134	3020	1+
672.38141	101	
686.37927	119	
697.03427	177	
722.38658	7487	1+
722.42728	244	1+
732.36744	848	
END IONS

###FS:    #m/z: 459.27847 #charge   1
###MaxRes:#m/z:  0.00000 #charge-128
###MS: 1410
###MSMS: 1413
BEGIN IONS
TITLE=Cmpd 514, AutoMSn(459.2785), 23.9 min
RTINSECONDS=1432.67
SCANS=MS: 1410 MSMS: 1413
PEPMASS=459.27847	28995
CHARGE=1+
333.19285	440	
339.29681	100	
358.21508	105	
394.20943	169	
400.24968	107	
442.30717	106	
444.25488	164	
446.27360	147	
456.26613	115	
458.27946	391	1+
END IONS

###FS:    #m/z: 454.74915 #charge   2
###MaxRes:#m/z:  0.00000 #charge-128
###MS: 1414
###MSMS: 1415
BEGIN IONS
TITLE=Cmpd 515, AutoMSn(454.7492), 23.9 min
RTINSECONDS=1435.69
SCANS=MS: 1414 MSMS: 1415
PEPMASS=454.74915	62397
CHARGE=2+
315.17439	153	
316.16938	656	1+
333.19153	3902	1+
338.13058	122	
339.29242	840	
341.08617	124	
362.21068	119	
376.18833	268	
390.20311	4090	1+
397.80556	385	
416.24054	204	
429.21246	215	
434.27193	214	
436.25020	274	
438.27086	182	
445.20231	118	
446.27403	3689	1+
450.27108	223	
451.27422	437	
452.25384	1215	1+
456.25919	613	1+
458.24346	567	1+
461.40968	156	
462.28030	281	
463.21131	182	
465.33860	285	
532.28794	198	
548.28374	832	1+
557.31050	1047	1+
575.30643	3439	1+
722.38609	10097	1+
732.36362	469	
END IONS

###FS:    #m/z: 459.27987 #charge   1
###MaxRes:#m/z:  0.00000 #charge-128
###MS: 1414
###MSMS: 1417
BEGIN IONS
TITLE=Cmpd 516, AutoMSn(459.2799), 23.9 min
RTINSECONDS=1436.7
SCANS=MS: 1414 MSMS: 1417
PEPMASS=459.27987	30449
CHARGE=1+
316.16335	196	
318.16920	123	
333.18644	281	1+
390.19785	152	
392.20569	114	
398.28613	177	
400.23834	117	
402.27795	105	
440.28007	104	
442.25596	271	1+
444.26457	157	
446.25599	165	
449.25546	313	
457.26999	327	1+
END IONS

###FS:    #m/z: 459.27954 #charge   1
###MaxRes:#m/z:  0.00000 #charge-128
###MS: 1418
###MSMS: 1419
BEGIN IONS
TITLE=Cmpd 517, AutoMSn(459.2795), 24.0 min
RTINSECONDS=1439.73
SCANS=MS: 1418 MSMS: 1419
PEPMASS=459.27954	32457
CHARGE=1+
316.16679	103	
326.20335	127	
333.19783	576	1+
382.27939	104	
390.19900	144	
398.25752	100	
437.24496	119	
441.25238	113	
444.27875	249	1+
446.25438	277	1+
449.26357	100	
455.30784	111	
458.28668	373	1+
END IONS

###FS:    #m/z: 722.38725 #charge   1
###MaxRes:#m/z:  0.00000 #charge-128
###MS: 1418
###MSMS: 1420
BEGIN IONS
TITLE=Cmpd 518, AutoMSn(722.3872), 24.0 min
RTINSECONDS=1440.23
SCANS=MS: 1418 MSMS: 1420
PEPMASS=722.38725	22782
CHARGE=1+
323.07652	215	
343.08273	115	
343.18156	115	
384.19225	107	
405.18657	151	
437.18154	119	
573.24128	147	
721.38612	108	
END IONS

###FS:    #m/z: 908.48533 #charge   1
###MaxRes:#m/z:  0.00000 #charge-128
###MS: 1418
###MSMS: 1421
BEGIN IONS
TITLE=Cmpd 519, AutoMSn(908.4853), 24.0 min
RTINSECONDS=1440.73
SCANS=MS: 1418 MSMS: 1421
PEPMASS=908.48533	12172
CHARGE=1+
333.18876	540	1+
390.19447	177	
435.22933	106	
445.20479	140	
446.26927	234	
459.23345	128	
463.22090	836	1+
548.29774	162	
558.30156	194	
575.32625	106	
576.30709	417	1+
723.38695	101	
908.48662	1626	1+
END IONS

###FS:    #m/z: 722.38842 #charge   1
###MaxRes:#m/z:  0.00000 #charge-128
###MS: 1422
###MSMS: 1423
BEGIN IONS
TITLE=Cmpd 520, AutoMSn(722.3884), 24.1 min
RTINSECONDS=1443.76
SCANS=MS: 1422 MSMS: 1423
PEPMASS=722.38842	17549
CHARGE=1+
341.09454	178	
429.19738	125	
437.06785	112	
458.24779	103	
706.40519	101	
721.38412	120	
END IONS

###FS:    #m/z: 812.58024 #charge   3
###MaxRes:#m/z:  0.00000 #charge-128
###MS: 1422
###MSMS: 1424
BEGIN IONS
TITLE=Cmpd 521, AutoMSn(812.5802), 24.1 min
RTINSECONDS=1444.26
SCANS=MS: 1422 MSMS: 1424
PEPMASS=812.58024	14719
CHARGE=3+
404.62581	239	
415.66646	121	
461.16997	411	1+
526.28251	100	
547.17725	118	
562.20488	142	
570.19939	399	1+
570.71135	120	
661.83498	100	
666.24576	184	
737.37509	108	
753.35975	129	
808.23023	889	1+
812.40107	476	1+
812.57978	241	
812.78652	361	
813.14510	120	
855.39923	111	
893.33666	363	1+
921.32420	823	1+
965.48187	101	
974.17054	154	
974.49648	140	
1003.16834	122	
1003.50638	105	
1052.35993	720	1+
1052.37192	140	
1053.37414	174	
1139.41655	437	1+
1624.89605	985	1+
END IONS

###FS:    #m/z: 908.48485 #charge   1
###MaxRes:#m/z:  0.00000 #charge-128
###MS: 1422
###MSMS: 1425
BEGIN IONS
TITLE=Cmpd 522, AutoMSn(908.4849), 24.1 min
RTINSECONDS=1444.76
SCANS=MS: 1422 MSMS: 1425
PEPMASS=908.48485	10012
CHARGE=1+
333.18989	167	
393.19713	103	
446.26566	160	
463.21753	361	
576.29967	151	
604.27711	150	
762.39092	149	
908.49035	844	1+
END IONS

###FS:    #m/z: 406.31239 #charge   1
###MaxRes:#m/z:  0.00000 #charge-128
###MS: 1426
###MSMS: 1428
BEGIN IONS
TITLE=Cmpd 523, AutoMSn(406.3124), 24.1 min
RTINSECONDS=1448.29
SCANS=MS: 1426 MSMS: 1428
PEPMASS=406.31239	7037
CHARGE=1+
342.24889	107	
344.27764	992	1+
386.30969	139	
388.31703	350	
404.32364	177	
406.31275	1921	1+
END IONS

###FS:    #m/z: 788.89800 #charge   2
###MaxRes:#m/z:  0.00000 #charge-128
###MS: 1426
###MSMS: 1429
BEGIN IONS
TITLE=Cmpd 524, AutoMSn(788.8980), 24.1 min
RTINSECONDS=1448.79
SCANS=MS: 1426 MSMS: 1429
PEPMASS=788.89800	4855
CHARGE=2+
357.19935	115	
370.20949	100	
377.11286	155	
489.28040	106	
502.09908	130	
508.72320	129	
520.12354	223	
657.32169	167	
670.26502	128	
685.12119	120	
694.88888	157	
770.38431	157	
770.66060	104	
779.35207	119	
788.31909	106	
788.87751	108	
789.14713	129	
792.35572	125	
794.35708	179	
794.61584	142	
805.15108	113	
854.43912	115	
972.49487	691	1+
END IONS

###FS:    #m/z: 406.31256 #charge   1
###MaxRes:#m/z:  0.00000 #charge-128
###MS: 1430
###MSMS: 1431
BEGIN IONS
TITLE=Cmpd 525, AutoMSn(406.3126), 24.2 min
RTINSECONDS=1451.81
SCANS=MS: 1430 MSMS: 1431
PEPMASS=406.31256	9356
CHARGE=1+
326.25551	125	
344.27703	779	
348.20831	110	
366.29945	123	
370.33206	133	
386.31223	133	
388.14961	117	
388.30812	258	
402.24724	102	
403.30771	102	
404.28393	390	1+
406.31372	3063	1+
END IONS

###FS:    #m/z: 788.89787 #charge   2
###MaxRes:#m/z:  0.00000 #charge-128
###MS: 1430
###MSMS: 1433
BEGIN IONS
TITLE=Cmpd 526, AutoMSn(788.8979), 24.2 min
RTINSECONDS=1452.81
SCANS=MS: 1430 MSMS: 1433
PEPMASS=788.89787	5793
CHARGE=2+
387.19718	113	
502.15388	135	
509.21329	136	
542.19854	124	
593.28352	107	
609.35933	101	
765.19315	196	
770.38963	187	
788.37065	118	
790.31541	134	
794.40380	224	1+
972.47985	269	1+
END IONS

###FS:    #m/z: 406.31208 #charge   1
###MaxRes:#m/z:  0.00000 #charge-128
###MS: 1434
###MSMS: 1435
BEGIN IONS
TITLE=Cmpd 527, AutoMSn(406.3121), 24.3 min
RTINSECONDS=1455.83
SCANS=MS: 1434 MSMS: 1435
PEPMASS=406.31208	9330
CHARGE=1+
334.18529	108	
344.27594	898	1+
370.33170	174	
384.31694	165	
386.31479	228	
388.30983	150	
390.23092	101	
402.23313	227	1+
404.25698	187	
406.31361	2563	1+
END IONS

###FS:    #m/z: 333.17987 #charge   2
###MaxRes:#m/z:  0.00000 #charge-128
###MS: 1434
###MSMS: 1436
BEGIN IONS
TITLE=Cmpd 528, AutoMSn(333.1799), 24.3 min
RTINSECONDS=1456.33
SCANS=MS: 1434 MSMS: 1436
PEPMASS=333.17987	6823
CHARGE=2+
315.28090	101	
END IONS

###FS:    #m/z: 636.29215 #charge   1
###MaxRes:#m/z:  0.00000 #charge-128
###MS: 1438
###MSMS: 1439
BEGIN IONS
TITLE=Cmpd 529, AutoMSn(636.2921), 24.3 min
RTINSECONDS=1459.85
SCANS=MS: 1438 MSMS: 1439
PEPMASS=636.29215	11426
CHARGE=1+
321.15731	248	1+
336.15683	104	
349.20582	126	
353.14501	131	
355.18542	142	
363.22970	227	1+
364.15452	146	
393.19415	1141	1+
407.19496	181	
409.21743	653	1+
418.27752	107	
425.18660	229	
435.20668	664	
449.26550	177	
484.21451	104	
543.25935	106	
561.27032	110	
605.28307	1304	1+
615.30197	100	
618.33643	118	
632.34428	114	
634.31871	177	
635.40619	120	
636.32882	167	
END IONS

###FS:    #m/z: 378.28463 #charge   1
###MaxRes:#m/z:  0.00000 #charge-128
###MS: 1438
###MSMS: 1440
BEGIN IONS
TITLE=Cmpd 530, AutoMSn(378.2846), 24.3 min
RTINSECONDS=1460.36
SCANS=MS: 1438 MSMS: 1440
PEPMASS=378.28463	8994
CHARGE=1+
330.26403	1195	1+
336.30223	124	
358.28579	154	
376.31444	299	
378.27999	846	1+
END IONS

###FS:    #m/z: 727.82875 #charge   2
###MaxRes:#m/z:  0.00000 #charge-128
###MS: 1438
###MSMS: 1441
BEGIN IONS
TITLE=Cmpd 531, AutoMSn(727.8287), 24.3 min
RTINSECONDS=1460.86
SCANS=MS: 1438 MSMS: 1441
PEPMASS=727.82875	5946
CHARGE=2+
386.16036	198	
415.09655	247	
441.17688	133	
464.24327	133	
465.17876	244	1+
541.21107	104	
577.76127	114	
590.20338	128	
670.79563	143	
671.31378	131	
723.37419	120	
725.35252	232	1+
728.38837	160	
794.73865	168	
797.39433	276	1+
928.31564	123	
1041.42195	198	
1042.40491	120	
END IONS

###FS:    #m/z: 636.29083 #charge   1
###MaxRes:#m/z:  0.00000 #charge-128
###MS: 1442
###MSMS: 1443
BEGIN IONS
TITLE=Cmpd 532, AutoMSn(636.2908), 24.4 min
RTINSECONDS=1463.88
SCANS=MS: 1442 MSMS: 1443
PEPMASS=636.29083	19008
CHARGE=1+
321.15531	679	1+
336.16251	266	
338.17511	123	
349.21809	217	
364.16304	429	
375.14874	111	
392.19870	155	
393.20157	1365	1+
396.18013	111	
399.83384	105	
407.20067	195	
409.22035	1371	1+
425.19428	671	1+
435.19477	1177	1+
462.20564	141	
463.23085	447	1+
500.24842	104	
520.86129	100	
550.99295	240	
589.26476	199	
605.29045	529	
606.29261	1476	1+
614.34508	118	
618.34783	113	
632.37914	111	
633.34408	473	1+
END IONS

###FS:    #m/z: 378.28336 #charge   1
###MaxRes:#m/z:  0.00000 #charge-128
###MS: 1442
###MSMS: 1444
BEGIN IONS
TITLE=Cmpd 533, AutoMSn(378.2834), 24.4 min
RTINSECONDS=1464.38
SCANS=MS: 1442 MSMS: 1444
PEPMASS=378.28336	9649
CHARGE=1+
328.27020	121	
330.26324	1191	1+
336.30465	274	
358.29134	139	
374.26991	133	
376.29732	593	1+
378.27798	963	1+
END IONS

###FS:    #m/z: 727.35844 #charge   1
###MaxRes:#m/z:  0.00000 #charge-128
###MS: 1442
###MSMS: 1445
BEGIN IONS
TITLE=Cmpd 534, AutoMSn(727.3584), 24.4 min
RTINSECONDS=1464.88
SCANS=MS: 1442 MSMS: 1445
PEPMASS=727.35844	7577
CHARGE=1+
393.18471	102	
397.66322	106	
604.93028	100	
636.29942	111	
670.29432	263	1+
710.34989	112	
724.35340	227	
726.36536	185	
727.37322	502	1+
END IONS

###FS:    #m/z: 636.29079 #charge   1
###MaxRes:#m/z:  0.00000 #charge-128
###MS: 1446
###MSMS: 1447
BEGIN IONS
TITLE=Cmpd 535, AutoMSn(636.2908), 24.5 min
RTINSECONDS=1467.91
SCANS=MS: 1446 MSMS: 1447
PEPMASS=636.29079	25883
CHARGE=1+
321.15681	857	1+
336.16712	408	
338.17728	118	
345.16729	138	
348.19223	146	
350.20920	116	
364.16322	126	
374.19051	104	
376.60449	152	
393.20025	1866	1+
407.20805	215	
409.21893	1492	
425.20264	547	1+
435.19881	1848	1+
463.22588	577	1+
589.26918	369	
605.28324	2470	1+
620.29124	168	
632.40922	120	
633.35402	282	1+
635.34661	185	
636.34057	741	1+
END IONS

###FS:    #m/z: 334.29271 #charge-128
###MaxRes:#m/z:  0.00000 #charge-128
###MS: 1446
###MSMS: 1448
BEGIN IONS
TITLE=Cmpd 536, AutoMSn(334.2927), 24.5 min
RTINSECONDS=1468.41
SCANS=MS: 1446 MSMS: 1448
PEPMASS=334.29271	10035

334.29130	166	
END IONS

###FS:    #m/z: 376.29977 #charge   1
###MaxRes:#m/z:  0.00000 #charge-128
###MS: 1446
###MSMS: 1449
BEGIN IONS
TITLE=Cmpd 537, AutoMSn(376.2998), 24.5 min
RTINSECONDS=1468.91
SCANS=MS: 1446 MSMS: 1449
PEPMASS=376.29977	7210
CHARGE=1+
330.26734	706	
336.30298	132	
358.28741	239	
360.24922	136	
374.28209	142	
376.30289	825	1+
END IONS

###FS:    #m/z: 334.29361 #charge-128
###MaxRes:#m/z:  0.00000 #charge-128
###MS: 1450
###MSMS: 1451
BEGIN IONS
TITLE=Cmpd 538, AutoMSn(334.2936), 24.5 min
RTINSECONDS=1471.95
SCANS=MS: 1450 MSMS: 1451
PEPMASS=334.29361	15496

316.22069	109	
334.29676	216	
END IONS

###FS:    #m/z: 739.69613 #charge   3
###MaxRes:#m/z:  0.00000 #charge-128
###MS: 1450
###MSMS: 1452
BEGIN IONS
TITLE=Cmpd 539, AutoMSn(739.6961), 24.5 min
RTINSECONDS=1472.45
SCANS=MS: 1450 MSMS: 1452
PEPMASS=739.69613	11668
CHARGE=3+
350.12892	156	
392.67485	104	
431.21722	359	
449.23286	124	
480.24788	171	
481.19381	128	
489.25561	108	
491.20722	131	
504.73212	280	
513.73673	207	
514.20529	130	
533.24617	207	
543.32926	300	1+
545.80694	117	
592.27838	118	
600.34653	782	1+
611.78722	197	
612.30031	298	
633.24609	102	
693.31240	114	
699.25004	721	1+
701.79019	109	
713.02409	119	
715.37449	1113	1+
735.42155	124	
736.38447	316	1+
738.37617	754	1+
743.39881	264	1+
812.33461	1604	1+
862.43502	684	1+
925.42224	1187	1+
977.47243	1338	1+
1090.56221	211	
1091.48244	480	1+
1091.57399	111	
1109.50753	218	
1109.52517	563	1+
1192.60595	105	
END IONS

###FS:    #m/z: 968.49498 #charge   3
###MaxRes:#m/z:  0.00000 #charge-128
###MS: 1450
###MSMS: 1453
BEGIN IONS
TITLE=Cmpd 540, AutoMSn(968.4950), 24.5 min
RTINSECONDS=1472.95
SCANS=MS: 1450 MSMS: 1453
PEPMASS=968.49498	9900
CHARGE=3+
491.58647	217	
592.28186	140	
625.79184	114	
814.39795	105	
822.42401	146	
827.94086	178	
831.42633	222	
831.92573	103	
875.44681	105	
968.81837	123	
969.49614	112	
972.50141	1644	1+
1054.50200	101	
1059.53299	119	
1243.61644	2141	1+
1255.28848	253	
END IONS

###FS:    #m/z: 334.29411 #charge-128
###MaxRes:#m/z:  0.00000 #charge-128
###MS: 1454
###MSMS: 1455
BEGIN IONS
TITLE=Cmpd 541, AutoMSn(334.2941), 24.6 min
RTINSECONDS=1475.99
SCANS=MS: 1454 MSMS: 1455
PEPMASS=334.29411	22307

334.29618	230	
END IONS

###FS:    #m/z: 968.49360 #charge   3
###MaxRes:#m/z:  0.00000 #charge-128
###MS: 1454
###MSMS: 1456
BEGIN IONS
TITLE=Cmpd 542, AutoMSn(968.4936), 24.6 min
RTINSECONDS=1476.49
SCANS=MS: 1454 MSMS: 1456
PEPMASS=968.49360	14216
CHARGE=3+
535.25662	128	
592.28081	344	1+
766.87907	111	
812.91878	104	
821.91875	257	
822.43321	137	
829.94055	105	
919.17757	117	
968.46669	128	
968.81737	124	
969.16170	146	
972.49796	1922	1+
1243.60518	1568	1+
1250.58850	129	
1255.28623	341	
END IONS

###FS:    #m/z: 739.69559 #charge   3
###MaxRes:#m/z:  0.00000 #charge-128
###MS: 1454
###MSMS: 1457
BEGIN IONS
TITLE=Cmpd 543, AutoMSn(739.6956), 24.6 min
RTINSECONDS=1476.99
SCANS=MS: 1454 MSMS: 1457
PEPMASS=739.69559	14785
CHARGE=3+
397.15061	290	1+
406.66573	418	1+
435.19417	141	
449.21431	113	
453.19095	101	
455.21476	239	1+
486.74546	161	
505.23530	140	
513.73046	155	
514.24246	105	
543.32163	493	1+
546.25671	327	
546.75400	498	
564.25780	126	
571.19551	220	1+
587.29944	107	
600.34587	1116	1+
611.79960	120	
612.28773	140	
699.26082	449	1+
706.34560	107	
715.37371	812	1+
724.38397	134	
736.32035	150	
737.36620	510	1+
739.33272	485	1+
742.38541	241	
744.37183	125	
748.41989	416	
812.32600	424	1+
861.42893	403	1+
862.44064	491	1+
925.42089	1401	1+
959.47184	134	
977.46190	1244	1+
1026.47036	156	
1090.55934	256	
1091.55409	122	
1109.50506	935	1+
1127.52502	115	
1191.59753	112	
END IONS

###FS:    #m/z: 968.49092 #charge   3
###MaxRes:#m/z:  0.00000 #charge-128
###MS: 1458
###MSMS: 1459
BEGIN IONS
TITLE=Cmpd 544, AutoMSn(968.4909), 24.7 min
RTINSECONDS=1480.01
SCANS=MS: 1458 MSMS: 1459
PEPMASS=968.49092	12080
CHARGE=3+
830.91556	108	
831.42919	133	
875.45583	116	
877.41532	121	
968.50028	171	
968.83139	163	
969.15275	109	
972.49419	1424	1+
1147.55445	100	
1243.60777	1423	1+
END IONS

###FS:    #m/z: 739.69666 #charge   3
###MaxRes:#m/z:  0.00000 #charge-128
###MS: 1458
###MSMS: 1460
BEGIN IONS
TITLE=Cmpd 545, AutoMSn(739.6967), 24.7 min
RTINSECONDS=1480.51
SCANS=MS: 1458 MSMS: 1460
PEPMASS=739.69666	12682
CHARGE=3+
396.20224	105	
397.20592	210	
399.16940	137	
431.21839	213	
453.21522	122	
454.13571	118	
455.19241	194	
458.23418	104	
463.22166	165	
479.75112	163	
486.75246	166	
504.73494	284	
513.73461	143	
543.31983	331	1+
555.25522	405	
555.75715	176	
592.27762	103	
600.34181	1018	1+
619.75944	116	
699.23810	375	1+
715.37817	563	
736.39241	375	1+
738.36192	940	1+
743.34461	263	1+
748.41357	160	
812.33985	971	1+
862.42512	443	1+
925.40585	361	1+
977.47491	863	1+
1091.49409	738	1+
1109.51688	104	
1191.59298	144	
1192.58432	142	
END IONS

###FS:    #m/z: 348.27101 #charge-128
###MaxRes:#m/z:  0.00000 #charge-128
###MS: 1458
###MSMS: 1461
BEGIN IONS
TITLE=Cmpd 546, AutoMSn(348.2710), 24.7 min
RTINSECONDS=1481.01
SCANS=MS: 1458 MSMS: 1461
PEPMASS=348.27101	9376

330.25304	196	
348.26521	127	
END IONS

###FS:    #m/z: 792.34417 #charge   2
###MaxRes:#m/z:  0.00000 #charge-128
###MS: 1462
###MSMS: 1463
BEGIN IONS
TITLE=Cmpd 547, AutoMSn(792.3442), 24.7 min
RTINSECONDS=1484.03
SCANS=MS: 1462 MSMS: 1463
PEPMASS=792.34417	17851
CHARGE=2+
337.15385	158	
344.10938	258	1+
359.10902	172	
371.19835	139	
373.28936	230	
415.13588	741	1+
436.12726	174	
472.21206	218	
486.74592	263	
524.17278	126	
531.22602	250	
538.72250	150	
550.20276	117	
598.34529	125	
603.76503	161	
615.38927	209	
626.74261	135	
627.30976	124	
645.19609	140	
661.28947	199	
669.84696	141	
678.29290	324	1+
775.40603	204	
790.34341	360	1+
795.37472	202	1+
838.33759	112	
851.31652	115	
918.44696	113	
925.36223	152	
1131.41255	143	
END IONS

###FS:    #m/z: 348.27230 #charge-128
###MaxRes:#m/z:  0.00000 #charge-128
###MS: 1462
###MSMS: 1464
BEGIN IONS
TITLE=Cmpd 548, AutoMSn(348.2723), 24.7 min
RTINSECONDS=1484.53
SCANS=MS: 1462 MSMS: 1464
PEPMASS=348.27230	15378

330.25728	169	
348.27123	414	1+
END IONS

###FS:    #m/z: 792.34426 #charge   2
###MaxRes:#m/z:  0.00000 #charge-128
###MS: 1466
###MSMS: 1467
BEGIN IONS
TITLE=Cmpd 549, AutoMSn(792.3443), 24.8 min
RTINSECONDS=1488.06
SCANS=MS: 1466 MSMS: 1467
PEPMASS=792.34426	30740
CHARGE=2+
336.16064	160	
344.09812	229	
371.19901	310	
372.15772	144	
373.28713	181	
387.14427	144	
399.15139	199	
415.13814	815	1+
436.15485	242	1+
454.14545	329	1+
487.31435	336	
502.16656	282	
514.21749	162	
531.23465	210	
553.18976	313	1+
566.23003	318	1+
570.30858	129	
598.35093	199	
604.76641	141	
615.38142	280	
626.26522	261	1+
644.22389	137	
644.26259	322	1+
669.31909	162	
669.81758	213	
678.29501	183	
679.30450	365	1+
759.40359	129	
775.40546	328	
791.38451	284	1+
809.26604	137	
907.36427	209	1+
922.46657	331	
925.36575	306	1+
1082.49626	218	
1169.54380	226	
END IONS

###FS:    #m/z: 348.27304 #charge-128
###MaxRes:#m/z:  0.00000 #charge-128
###MS: 1466
###MSMS: 1469
BEGIN IONS
TITLE=Cmpd 550, AutoMSn(348.2730), 24.8 min
RTINSECONDS=1489.07
SCANS=MS: 1466 MSMS: 1469
PEPMASS=348.27304	13976

330.25723	209	
334.20695	100	
348.27233	443	
END IONS

###FS:    #m/z: 792.34569 #charge   2
###MaxRes:#m/z:  0.00000 #charge-128
###MS: 1470
###MSMS: 1471
BEGIN IONS
TITLE=Cmpd 551, AutoMSn(792.3457), 24.9 min
RTINSECONDS=1492.1
SCANS=MS: 1470 MSMS: 1471
PEPMASS=792.34569	36934
CHARGE=2+
344.10826	404	1+
371.20013	157	
373.28223	279	1+
386.14295	369	1+
415.14317	819	1+
419.15838	232	1+
436.13030	450	1+
485.16869	168	
487.32598	213	
502.17269	278	
515.22247	155	
531.23604	531	
557.72017	182	
558.21300	185	
570.31350	202	
575.12491	188	
601.71385	155	
603.76020	161	
644.19884	273	
652.67882	225	
652.76040	255	
654.75547	158	
661.26998	307	1+
669.31851	478	1+
670.78501	202	
678.29214	628	1+
702.23221	200	
775.41044	492	1+
780.28698	192	
791.38883	192	
798.47035	190	
838.32567	364	1+
922.47913	194	
925.35840	186	
1082.50436	228	
1131.44268	660	1+
1169.53764	259	
END IONS

###FS:    #m/z: 740.82446 #charge   2
###MaxRes:#m/z:  0.00000 #charge-128
###MS: 1474
###MSMS: 1475
BEGIN IONS
TITLE=Cmpd 552, AutoMSn(740.8245), 24.9 min
RTINSECONDS=1496.13
SCANS=MS: 1474 MSMS: 1475
PEPMASS=740.82446	14827
CHARGE=2+
337.15762	151	
354.17363	212	
356.23712	301	
371.15993	241	
373.28088	162	
381.12501	478	1+
398.14834	220	
399.13208	890	1+
403.14789	250	1+
416.16147	308	
436.16143	246	1+
450.15040	330	1+
468.14183	176	
487.29851	275	1+
497.19517	146	
514.19570	285	
531.23037	364	1+
541.15141	1074	1+
543.32800	179	
559.15851	178	
600.33757	157	
610.21432	222	
615.22918	576	1+
644.29660	182	
660.26360	391	1+
678.30365	284	1+
693.22376	220	
706.23631	666	1+
715.38305	181	
723.25918	293	
736.40268	211	
738.40807	301	1+
740.37506	399	1+
743.36795	419	1+
758.39733	159	
775.40945	417	1+
785.58037	186	
838.32150	289	1+
866.25221	193	
918.43379	300	
922.47079	392	1+
972.53949	327	1+
977.46385	198	
1082.49798	204	
1236.46858	634	1+
END IONS

###FS:    #m/z: 503.30494 #charge   1
###MaxRes:#m/z:  0.00000 #charge-128
###MS: 1474
###MSMS: 1477
BEGIN IONS
TITLE=Cmpd 553, AutoMSn(503.3049), 25.0 min
RTINSECONDS=1497.13
SCANS=MS: 1474 MSMS: 1477
PEPMASS=503.30494	13517
CHARGE=1+
361.18150	120	
426.30014	113	
464.29131	103	
467.28391	109	
470.30902	124	
486.27621	142	
488.29599	132	
499.28095	122	
500.26785	367	1+
502.31768	528	1+
END IONS

###FS:    #m/z: 740.82611 #charge   2
###MaxRes:#m/z:  0.00000 #charge-128
###MS: 1478
###MSMS: 1479
BEGIN IONS
TITLE=Cmpd 554, AutoMSn(740.8261), 25.0 min
RTINSECONDS=1500.15
SCANS=MS: 1478 MSMS: 1479
PEPMASS=740.82611	66487
CHARGE=2+
312.09673	184	
336.15110	492	1+
353.16992	597	1+
356.22692	237	
371.16003	1443	1+
373.28372	831	1+
381.12199	770	
398.14552	899	
399.13394	3603	1+
403.14646	687	1+
404.73159	197	
416.16176	654	
436.16513	985	1+
450.14399	1619	1+
468.15534	809	1+
476.38031	211	
487.32490	853	1+
497.19174	433	1+
499.20139	333	1+
513.16258	461	
514.20856	1813	1+
524.12678	299	
531.22792	2435	1+
541.15148	4519	1+
550.19315	413	
559.16416	1948	1+
587.23260	451	1+
596.20405	475	1+
598.33050	533	1+
601.71652	218	
615.22444	2933	1+
615.37744	446	
644.29443	726	1+
652.66769	553	
652.76560	560	
661.27816	1795	1+
666.26747	199	
678.29192	2138	1+
683.22693	459	1+
706.23709	1510	1+
710.23913	197	
723.25722	1032	1+
738.35922	632	1+
742.36093	467	1+
754.25605	187	
758.37890	313	1+
763.39603	481	1+
775.41084	1853	1+
791.38900	650	1+
797.25706	403	1+
812.34183	220	
821.30093	849	1+
831.85323	516	
838.33861	879	1+
840.33173	365	
866.26425	929	1+
905.44945	425	1+
908.33710	388	
908.34036	552	1+
918.43350	564	
922.47516	1508	1+
925.36811	1630	1+
951.41765	328	1+
976.31490	237	
994.33014	1002	1+
996.38342	364	1+
1010.44779	703	1+
1082.50742	583	1+
1108.35572	402	
1109.36018	864	1+
1119.40925	485	
1219.43435	1248	1+
1236.46400	3021	1+
1349.53823	584	1+
END IONS

###FS:    #m/z: 503.30603 #charge   1
###MaxRes:#m/z:  0.00000 #charge-128
###MS: 1478
###MSMS: 1480
BEGIN IONS
TITLE=Cmpd 555, AutoMSn(503.3060), 25.0 min
RTINSECONDS=1500.65
SCANS=MS: 1478 MSMS: 1480
PEPMASS=503.30603	22009
CHARGE=1+
482.31501	102	
486.24633	127	
488.31797	185	
495.65103	627	
500.28092	278	1+
503.30634	248	
END IONS

###FS:    #m/z: 740.82477 #charge   2
###MaxRes:#m/z:  0.00000 #charge-128
###MS: 1482
###MSMS: 1483
BEGIN IONS
TITLE=Cmpd 556, AutoMSn(740.8248), 25.1 min
RTINSECONDS=1504.17
SCANS=MS: 1482 MSMS: 1483
PEPMASS=740.82477	144423
CHARGE=2+
312.09843	600	1+
337.15285	938	1+
353.18969	540	
354.17697	1604	1+
356.23177	773	1+
371.15472	2192	1+
373.28115	1215	1+
377.13079	329	
381.12013	2866	1+
398.15053	1543	
399.13449	6103	1+
403.14390	1156	1+
412.15880	283	
416.16063	1000	1+
418.15710	295	1+
436.16337	1138	1+
438.24678	360	1+
440.13477	296	
446.15990	282	
450.14379	3512	1+
454.18678	361	1+
454.67439	1160	1+
455.29184	950	1+
467.26376	522	
468.14758	1494	1+
469.29035	305	1+
480.16289	238	1+
484.28095	839	1+
487.31732	1387	1+
491.58757	538	
494.74003	354	
497.19508	1342	1+
513.16744	955	
514.20737	2868	1+
522.22136	290	
524.11569	416	1+
531.23107	4545	1+
541.15118	8358	1+
550.20104	1372	1+
555.17252	442	1+
559.16358	3978	1+
577.26685	311	1+
585.27530	367	1+
587.22547	617	
592.21240	372	1+
595.28230	393	
596.19778	359	
597.20754	573	1+
598.32861	1165	1+
609.73343	567	
615.22034	5817	1+
615.37160	1501	
618.73605	2104	
625.21072	275	1+
627.29348	442	1+
644.29937	1186	1+
652.76587	370	
653.25400	600	1+
661.27440	2594	1+
678.29577	4011	1+
683.22808	902	1+
688.22886	280	1+
693.21017	404	1+
706.23289	3254	1+
710.23982	563	1+
723.26007	1577	1+
732.34846	406	
737.34192	501	1+
740.38521	339	1+
746.37276	273	
758.38386	618	1+
763.39219	778	1+
775.41123	3571	1+
776.25140	414	1+
780.23912	331	
791.38869	1532	1+
797.27900	973	1+
821.29641	1729	1+
838.33183	2180	1+
848.24759	520	1+
866.25947	1445	1+
883.29636	325	1+
905.42755	837	1+
908.34299	814	1+
909.35630	599	1+
922.47729	2911	1+
925.36923	3389	1+
932.67834	823	1+
951.42043	525	1+
979.38550	424	1+
990.32464	426	1+
994.33936	1085	1+
994.40058	557	1+
1004.79601	528	
1010.46212	1475	1+
1064.43933	711	1+
1082.50875	1414	1+
1091.34273	372	
1108.36372	1906	1+
1119.40850	758	
1201.42238	843	1+
1219.44524	2518	1+
1236.45471	279	
1237.46859	4021	1+
1349.55063	1164	1+
END IONS

###FS:    #m/z: 503.30486 #charge   1
###MaxRes:#m/z:  0.00000 #charge-128
###MS: 1482
###MSMS: 1484
BEGIN IONS
TITLE=Cmpd 557, AutoMSn(503.3049), 25.1 min
RTINSECONDS=1504.67
SCANS=MS: 1482 MSMS: 1484
PEPMASS=503.30486	27821
CHARGE=1+
397.14654	126	
421.28368	128	
438.23825	108	
440.27379	134	
470.30738	126	
482.28270	126	
484.26771	118	
486.32942	244	
488.30906	143	
490.29673	104	
495.65038	650	
500.30496	235	
502.28784	384	1+
END IONS

###FS:    #m/z: 645.32275 #charge   2
###MaxRes:#m/z:  0.00000 #charge-128
###MS: 1482
###MSMS: 1485
BEGIN IONS
TITLE=Cmpd 558, AutoMSn(645.3228), 25.1 min
RTINSECONDS=1505.17
SCANS=MS: 1482 MSMS: 1485
PEPMASS=645.32275	21442
CHARGE=2+
333.15355	139	
356.18288	146	
382.16047	311	
386.14460	302	
397.20800	465	1+
426.72559	356	
449.21164	146	
471.25267	137	
499.23621	885	1+
552.21918	165	
573.29637	318	1+
612.32628	454	1+
626.29409	588	1+
634.61707	345	1+
636.25484	145	
640.36974	146	
641.34723	555	1+
643.24818	152	
644.34814	597	1+
646.34908	1288	1+
654.76223	511	1+
665.31038	478	1+
672.30752	136	
711.35973	145	
717.31156	152	
722.33342	174	
726.36439	258	
728.39491	293	1+
739.36098	1941	1+
748.41042	303	
763.31130	304	
778.39482	193	
797.38236	467	1+
806.80685	334	
836.42112	270	1+
852.42505	1121	1+
876.40284	342	1+
895.43822	154	
949.44999	325	1+
963.45829	363	1+
963.47973	170	
966.48035	543	1+
966.48098	260	
989.48009	142	
1037.52036	1362	1+
1103.53790	177	
END IONS

###FS:    #m/z: 645.32083 #charge   2
###MaxRes:#m/z:  0.00000 #charge-128
###MS: 1486
###MSMS: 1487
BEGIN IONS
TITLE=Cmpd 559, AutoMSn(645.3208), 25.1 min
RTINSECONDS=1508.19
SCANS=MS: 1486 MSMS: 1487
PEPMASS=645.32083	48844
CHARGE=2+
353.16432	152	
356.18876	205	
370.19088	254	
386.15514	593	1+
393.19474	171	
397.20498	414	
399.18131	153	
408.22276	453	1+
465.24492	172	
466.23448	412	1+
470.22212	302	1+
480.24622	152	
499.23347	1159	1+
503.25292	159	
552.24670	657	1+
572.28591	349	1+
574.30206	304	1+
584.32125	257	1+
611.29985	203	
612.31117	855	1+
626.28044	1163	1+
634.61967	437	1+
641.32856	569	1+
644.36243	699	1+
646.34064	610	1+
648.34363	714	1+
656.91602	149	
665.30424	338	
670.32235	149	
672.30672	207	
711.35801	172	
722.33946	449	1+
726.36988	823	1+
739.35119	1983	1+
747.31202	161	
748.41459	861	
749.51040	155	
751.18364	308	1+
763.31644	456	1+
772.52170	655	
778.37961	892	1+
797.39499	772	1+
845.37608	242	1+
852.44238	721	1+
852.44245	1347	1+
876.41283	570	1+
892.43001	477	1+
895.43277	216	
912.45848	159	
963.46881	1293	1+
966.48233	1061	1+
989.47812	467	1+
1020.50802	214	
1037.52369	1477	1+
1103.52173	242	
1104.51510	225	
1175.54995	154	
END IONS

###FS:    #m/z: 510.23841 #charge   2
###MaxRes:#m/z:  0.00000 #charge-128
###MS: 1486
###MSMS: 1488
BEGIN IONS
TITLE=Cmpd 560, AutoMSn(510.2384), 25.1 min
RTINSECONDS=1508.69
SCANS=MS: 1486 MSMS: 1488
PEPMASS=510.23841	16243
CHARGE=2+
324.10256	571	1+
342.10860	485	
367.14824	180	
376.19380	123	
390.23195	125	
393.11810	436	1+
411.12960	359	
413.11840	107	
415.21266	225	
429.14299	312	1+
432.23420	172	
433.21593	641	1+
439.12729	955	1+
450.24645	3676	1+
457.14003	2411	1+
472.27369	255	1+
489.28608	556	1+
492.26510	140	
494.25608	174	
506.30231	923	1+
508.29281	2893	1+
509.77633	113	
513.30804	402	1+
515.85141	277	
524.25935	114	
542.21854	170	
552.20121	135	
563.32862	2258	1+
570.21274	173	
571.21898	395	1+
573.30337	126	
582.16661	107	
592.20154	109	
638.20870	113	
638.70214	108	
643.32505	132	
660.34779	185	
678.35562	1285	1+
761.38442	205	
779.39814	716	1+
789.38421	179	
END IONS

###FS:    #m/z: 675.27987 #charge   2
###MaxRes:#m/z:  0.00000 #charge-128
###MS: 1486
###MSMS: 1489
BEGIN IONS
TITLE=Cmpd 561, AutoMSn(675.2799), 25.2 min
RTINSECONDS=1509.19
SCANS=MS: 1486 MSMS: 1489
PEPMASS=675.27987	11708
CHARGE=2+
411.19041	136	
660.39464	100	
670.35406	219	1+
672.39184	425	1+
674.33836	415	
676.37822	355	
677.37526	870	1+
681.00953	321	
796.38766	215	1+
820.34148	275	1+
838.88731	125	
933.41046	116	
END IONS

###FS:    #m/z: 645.32148 #charge   2
###MaxRes:#m/z:  0.00000 #charge-128
###MS: 1490
###MSMS: 1491
BEGIN IONS
TITLE=Cmpd 562, AutoMSn(645.3215), 25.2 min
RTINSECONDS=1512.21
SCANS=MS: 1490 MSMS: 1491
PEPMASS=645.32148	74756
CHARGE=2+
341.21726	189	
347.16134	284	
371.17696	259	
379.19877	540	1+
386.15186	912	1+
388.15886	192	
392.20025	394	1+
397.20841	856	1+
408.22101	245	
412.23150	253	1+
449.22435	417	1+
453.20762	201	1+
466.23711	734	1+
471.23030	288	1+
482.24176	434	1+
491.59032	357	
499.23351	954	1+
501.24278	553	1+
510.28563	191	
516.24951	198	
535.26342	320	1+
552.22736	634	1+
567.26928	249	1+
572.28187	435	
574.29978	274	1+
583.30991	354	1+
590.35157	216	
611.31085	225	
612.31073	926	1+
626.27654	1728	1+
629.35276	363	1+
635.60204	207	
638.71697	539	
641.36304	762	1+
644.34678	646	1+
646.35958	898	1+
650.32362	338	1+
654.74473	212	
657.87378	323	
665.30989	798	1+
670.31767	227	
672.31502	275	1+
678.90249	240	
681.32274	234	1+
711.36101	390	
711.36577	537	1+
717.31465	386	1+
722.33020	199	
724.38220	190	
726.35764	913	1+
732.35500	231	
739.35715	3625	1+
748.41909	433	
763.32138	1325	1+
772.52131	221	
778.39349	507	1+
780.38655	659	1+
797.39995	1548	1+
806.81308	427	
830.38503	207	1+
835.41157	360	1+
848.42185	352	1+
852.43856	3413	1+
876.40751	1524	1+
892.43945	393	1+
895.43178	583	1+
912.47117	217	1+
926.50001	272	1+
946.44562	263	1+
949.46232	400	1+
963.47297	883	1+
966.48831	2616	1+
989.48440	670	1+
1037.51989	2620	1+
1103.52129	585	1+
1174.56668	212	
END IONS

###FS:    #m/z: 675.28322 #charge   2
###MaxRes:#m/z:  0.00000 #charge-128
###MS: 1490
###MSMS: 1492
BEGIN IONS
TITLE=Cmpd 563, AutoMSn(675.2832), 25.2 min
RTINSECONDS=1512.71
SCANS=MS: 1490 MSMS: 1492
PEPMASS=675.28322	11156
CHARGE=2+
315.12181	106	
379.16471	100	
383.15594	106	
413.22196	105	
499.22859	185	
626.44096	116	
656.39496	104	
670.31036	317	1+
672.35294	368	1+
674.37928	506	1+
676.36944	668	1+
680.33854	175	
681.01813	141	
796.39959	252	1+
821.33199	114	
933.42422	121	
END IONS

###FS:    #m/z: 510.23767 #charge   2
###MaxRes:#m/z:  0.00000 #charge-128
###MS: 1490
###MSMS: 1493
BEGIN IONS
TITLE=Cmpd 564, AutoMSn(510.2377), 25.2 min
RTINSECONDS=1513.21
SCANS=MS: 1490 MSMS: 1493
PEPMASS=510.23767	12816
CHARGE=2+
314.13446	131	
324.10495	275	
342.11271	484	
367.14786	128	
393.12478	222	
411.14169	253	
412.22450	103	
415.20894	138	
432.20482	114	
433.21989	444	
439.12942	1061	1+
450.24564	2893	1+
453.82997	137	
456.28427	116	
457.13929	2048	1+
458.35235	166	
472.25701	181	
479.48557	180	
488.29708	378	1+
490.31273	179	
491.30193	283	1+
506.29505	1023	1+
508.29769	2597	1+
513.31133	461	1+
515.77147	538	
519.00532	136	
520.86102	205	
546.29845	197	
563.32784	1486	1+
571.22546	214	
573.32683	174	
637.71002	105	
678.35808	1405	1+
735.36770	114	
779.41062	754	1+
790.38302	149	
END IONS

###FS:    #m/z: 656.32368 #charge   1
###MaxRes:#m/z:  0.00000 #charge-128
###MS: 1494
###MSMS: 1495
BEGIN IONS
TITLE=Cmpd 565, AutoMSn(656.3237), 25.3 min
RTINSECONDS=1516.24
SCANS=MS: 1494 MSMS: 1495
PEPMASS=656.32368	9092
CHARGE=1+
344.15599	132	
350.24184	108	
370.19289	138	
376.60126	168	
407.23468	185	
417.24364	110	
433.23900	178	
443.22123	203	
456.22377	108	
461.24717	452	1+
535.28768	1054	1+
652.37932	105	
654.34305	216	1+
656.36997	156	
END IONS

###FS:    #m/z: 360.30283 #charge-128
###MaxRes:#m/z:  0.00000 #charge-128
###MS: 1494
###MSMS: 1496
BEGIN IONS
TITLE=Cmpd 566, AutoMSn(360.3028), 25.3 min
RTINSECONDS=1516.74
SCANS=MS: 1494 MSMS: 1496
PEPMASS=360.30283	6067

324.29136	472	1+
340.28153	458	
342.29372	1014	1+
358.29013	129	
360.29952	371	
362.28798	263	
END IONS

###FS:    #m/z: 1289.62446 #charge-128
###MaxRes:#m/z:  0.00000 #charge-128
###MS: 1494
###MSMS: 1497
BEGIN IONS
TITLE=Cmpd 567, AutoMSn(1289.6245), 25.3 min
RTINSECONDS=1517.24
SCANS=MS: 1494 MSMS: 1497
PEPMASS=1289.62446	5537

964.47252	120	
1152.58311	188	
1153.60041	104	
1289.63286	345	
1290.61600	205	
END IONS

###FS:    #m/z: 656.33078 #charge   1
###MaxRes:#m/z:  0.00000 #charge-128
###MS: 1498
###MSMS: 1499
BEGIN IONS
TITLE=Cmpd 568, AutoMSn(656.3308), 25.3 min
RTINSECONDS=1520.26
SCANS=MS: 1498 MSMS: 1499
PEPMASS=656.33078	11342
CHARGE=1+
330.09845	104	
344.17588	111	
375.24126	124	
407.24273	320	1+
423.24976	128	
443.22561	459	1+
461.23599	722	1+
499.28894	114	
535.28997	1429	1+
541.24444	104	
582.33129	114	
626.26127	113	
653.32276	132	
655.30331	117	
656.35423	308	1+
END IONS

###FS:    #m/z: 360.30625 #charge-128
###MaxRes:#m/z:  0.00000 #charge-128
###MS: 1498
###MSMS: 1500
BEGIN IONS
TITLE=Cmpd 569, AutoMSn(360.3062), 25.3 min
RTINSECONDS=1520.76
SCANS=MS: 1498 MSMS: 1500
PEPMASS=360.30625	8842

324.28544	531	
340.28378	436	
342.29690	1159	1+
358.29485	256	
360.31298	153	
362.28827	469	
END IONS

###FS:    #m/z: 656.33392 #charge   1
###MaxRes:#m/z:  0.00000 #charge-128
###MS: 1502
###MSMS: 1503
BEGIN IONS
TITLE=Cmpd 570, AutoMSn(656.3339), 25.4 min
RTINSECONDS=1524.28
SCANS=MS: 1502 MSMS: 1503
PEPMASS=656.33392	12901
CHARGE=1+
327.19220	136	
340.16395	139	
407.22831	108	
417.24128	237	
423.27164	222	
433.24417	350	
443.22702	462	
461.23974	1032	1+
472.24508	159	
532.23140	108	
535.28850	1613	1+
541.27475	105	
542.90346	176	
542.99974	164	
638.36018	145	
651.35503	210	
654.35773	137	
656.35903	510	1+
END IONS

###FS:    #m/z: 360.30527 #charge   1
###MaxRes:#m/z:  0.00000 #charge-128
###MS: 1502
###MSMS: 1504
BEGIN IONS
TITLE=Cmpd 571, AutoMSn(360.3053), 25.4 min
RTINSECONDS=1524.78
SCANS=MS: 1502 MSMS: 1504
PEPMASS=360.30527	9907
CHARGE=1+
324.28446	683	1+
340.28303	417	1+
342.29064	1519	1+
359.29961	121	
360.29790	335	
END IONS

###FS:    #m/z: 360.30396 #charge   1
###MaxRes:#m/z:  0.00000 #charge-128
###MS: 1506
###MSMS: 1507
BEGIN IONS
TITLE=Cmpd 572, AutoMSn(360.3040), 25.5 min
RTINSECONDS=1528.32
SCANS=MS: 1506 MSMS: 1507
PEPMASS=360.30396	12104
CHARGE=1+
324.29106	1192	1+
340.27557	328	
342.29353	1299	1+
344.28309	588	
346.25247	114	
349.48173	196	
358.29709	139	
360.29952	571	1+
END IONS

###FS:    #m/z: 350.28781 #charge-128
###MaxRes:#m/z:  0.00000 #charge-128
###MS: 1506
###MSMS: 1508
BEGIN IONS
TITLE=Cmpd 573, AutoMSn(350.2878), 25.5 min
RTINSECONDS=1528.82
SCANS=MS: 1506 MSMS: 1508
PEPMASS=350.28781	5166

334.23745	308	
350.30320	104	
END IONS

###FS:    #m/z: 362.29241 #charge   1
###MaxRes:#m/z:  0.00000 #charge-128
###MS: 1510
###MSMS: 1511
BEGIN IONS
TITLE=Cmpd 574, AutoMSn(362.2924), 25.5 min
RTINSECONDS=1532.35
SCANS=MS: 1510 MSMS: 1511
PEPMASS=362.29241	16501
CHARGE=1+
324.28998	639	1+
326.30227	362	
336.16038	102	
340.28447	362	1+
342.29727	1058	1+
344.28615	549	
346.44675	177	
358.29021	178	
360.30535	218	
362.28913	1526	1+
END IONS

###FS:    #m/z: 350.28673 #charge-128
###MaxRes:#m/z:  0.00000 #charge-128
###MS: 1510
###MSMS: 1513
BEGIN IONS
TITLE=Cmpd 575, AutoMSn(350.2867), 25.6 min
RTINSECONDS=1533.35
SCANS=MS: 1510 MSMS: 1513
PEPMASS=350.28673	5838

335.24079	168	
END IONS

###FS:    #m/z: 362.29169 #charge   1
###MaxRes:#m/z:  0.00000 #charge-128
###MS: 1514
###MSMS: 1516
BEGIN IONS
TITLE=Cmpd 576, AutoMSn(362.2917), 25.6 min
RTINSECONDS=1536.88
SCANS=MS: 1514 MSMS: 1516
PEPMASS=362.29169	18731
CHARGE=1+
317.24881	114	
324.29097	394	
326.30089	266	
340.29377	334	
342.29054	835	1+
344.29045	866	1+
358.28926	218	
360.30678	353	1+
362.29334	1985	1+
END IONS

###FS:    #m/z: 619.27454 #charge   1
###MaxRes:#m/z:  0.00000 #charge-128
###MS: 1514
###MSMS: 1517
BEGIN IONS
TITLE=Cmpd 577, AutoMSn(619.2745), 25.6 min
RTINSECONDS=1537.38
SCANS=MS: 1514 MSMS: 1517
PEPMASS=619.27454	7564
CHARGE=1+
321.13057	5774	1+
399.20649	109	
471.74315	120	
560.30306	122	
584.34517	171	
604.34877	100	
614.34635	245	1+
618.34693	441	1+
END IONS

###FS:    #m/z: 619.27261 #charge   1
###MaxRes:#m/z:  0.00000 #charge-128
###MS: 1518
###MSMS: 1521
BEGIN IONS
TITLE=Cmpd 578, AutoMSn(619.2726), 25.7 min
RTINSECONDS=1541.41
SCANS=MS: 1518 MSMS: 1521
PEPMASS=619.27261	18640
CHARGE=1+
321.13100	9017	1+
328.15206	212	
495.32235	158	
616.35273	405	1+
618.33810	730	1+
END IONS

###FS:    #m/z: 619.27405 #charge   1
###MaxRes:#m/z:  0.00000 #charge-128
###MS: 1522
###MSMS: 1524
BEGIN IONS
TITLE=Cmpd 579, AutoMSn(619.2741), 25.7 min
RTINSECONDS=1544.94
SCANS=MS: 1522 MSMS: 1524
PEPMASS=619.27405	24521
CHARGE=1+
321.13026	11286	1+
618.33912	702	1+
END IONS

###FS:    #m/z: 943.43891 #charge   2
###MaxRes:#m/z:  0.00000 #charge-128
###MS: 1522
###MSMS: 1525
BEGIN IONS
TITLE=Cmpd 580, AutoMSn(943.4389), 25.8 min
RTINSECONDS=1545.44
SCANS=MS: 1522 MSMS: 1525
PEPMASS=943.43891	17812
CHARGE=2+
360.09294	143	
377.10633	150	
411.09672	114	
429.10408	208	
435.99385	132	
492.13034	112	
502.12829	121	
514.19371	172	
520.11911	751	1+
542.19038	634	1+
633.19810	756	1+
641.28506	139	
732.38712	127	
764.24367	166	
1002.84603	125	
1003.15757	126	
1046.84674	169	
1047.18050	173	
1047.54721	188	
1885.33161	972	1+
1885.86623	876	1+
END IONS

###FS:    #m/z: 943.18948 #charge   2
###MaxRes:#m/z:  0.00000 #charge-128
###MS: 1526
###MSMS: 1528
BEGIN IONS
TITLE=Cmpd 581, AutoMSn(943.1895), 25.8 min
RTINSECONDS=1548.97
SCANS=MS: 1526 MSMS: 1528
PEPMASS=943.18948	18386
CHARGE=2+
360.08261	148	
377.10740	132	
429.11533	183	
502.10884	278	
520.11767	563	1+
542.19126	692	1+
605.20145	154	
633.19544	417	1+
643.26517	211	
851.25285	116	
943.44150	437	1+
943.67984	473	
944.20632	122	
1046.84775	165	
1047.17557	105	
1047.50010	149	
END IONS

###FS:    #m/z: 415.21310 #charge   1
###MaxRes:#m/z:  0.00000 #charge-128
###MS: 1526
###MSMS: 1529
BEGIN IONS
TITLE=Cmpd 582, AutoMSn(415.2131), 25.8 min
RTINSECONDS=1549.47
SCANS=MS: 1526 MSMS: 1529
PEPMASS=415.21310	11170
CHARGE=1+
347.24152	106	
369.23500	104	
395.26214	101	
398.27990	224	
414.27006	400	1+
END IONS

###FS:    #m/z: 415.21215 #charge   1
###MaxRes:#m/z:  0.00000 #charge-128
###MS: 1530
###MSMS: 1531
BEGIN IONS
TITLE=Cmpd 583, AutoMSn(415.2121), 25.9 min
RTINSECONDS=1552.5
SCANS=MS: 1530 MSMS: 1531
PEPMASS=415.21215	13605
CHARGE=1+
356.29126	102	
370.24818	114	
411.19168	114	
413.24494	127	
END IONS

###FS:    #m/z: 943.44068 #charge   2
###MaxRes:#m/z:  0.00000 #charge-128
###MS: 1530
###MSMS: 1532
BEGIN IONS
TITLE=Cmpd 584, AutoMSn(943.4407), 25.9 min
RTINSECONDS=1553
SCANS=MS: 1530 MSMS: 1532
PEPMASS=943.44068	12054
CHARGE=2+
377.11285	133	
400.20230	101	
411.09803	107	
486.76074	111	
503.11231	109	
520.10545	249	
542.18711	623	1+
605.21268	150	
621.24808	108	
633.20497	563	1+
652.66802	204	
943.42038	282	
943.68713	487	1+
943.94215	316	
948.44915	123	
END IONS

###FS:    #m/z: 376.29930 #charge   3
###MaxRes:#m/z:  0.00000 #charge-128
###MS: 1530
###MSMS: 1533
BEGIN IONS
TITLE=Cmpd 585, AutoMSn(376.2993), 25.9 min
RTINSECONDS=1553.5
SCANS=MS: 1530 MSMS: 1533
PEPMASS=376.29930	7077
CHARGE=3+
330.26253	134	
356.27979	159	
358.28822	325	
372.26403	146	
374.28318	171	
376.30315	533	1+
378.30526	174	
383.72825	104	
END IONS

###FS:    #m/z: 547.32977 #charge   1
###MaxRes:#m/z:  0.00000 #charge-128
###MS: 1534
###MSMS: 1536
BEGIN IONS
TITLE=Cmpd 587, AutoMSn(547.3298), 26.0 min
RTINSECONDS=1557.03
SCANS=MS: 1534 MSMS: 1536
PEPMASS=547.32977	8124
CHARGE=1+
337.12271	146	
374.07197	101	
389.24103	120	
440.26555	104	
512.33780	182	
525.31867	326	1+
530.33229	103	
532.38263	156	
533.94055	289	
534.27736	104	
543.30189	146	
544.31768	358	1+
546.33138	662	1+
END IONS

###FS:    #m/z: 376.30279 #charge   3
###MaxRes:#m/z:  0.00000 #charge-128
###MS: 1534
###MSMS: 1537
BEGIN IONS
TITLE=Cmpd 588, AutoMSn(376.3028), 26.0 min
RTINSECONDS=1557.53
SCANS=MS: 1534 MSMS: 1537
PEPMASS=376.30279	7385
CHARGE=3+
356.27408	194	
358.29438	295	
360.25711	128	
362.19520	113	
376.30711	594	
377.23398	241	1+
380.20797	168	
END IONS

###FS:    #m/z: 547.33013 #charge   1
###MaxRes:#m/z:  0.00000 #charge-128
###MS: 1538
###MSMS: 1539
BEGIN IONS
TITLE=Cmpd 589, AutoMSn(547.3301), 26.0 min
RTINSECONDS=1560.56
SCANS=MS: 1538 MSMS: 1539
PEPMASS=547.33013	12784
CHARGE=1+
360.18944	101	
394.19377	128	
430.26090	105	
437.21499	100	
512.25411	122	
528.30158	209	1+
530.32060	285	1+
532.33205	169	
543.32559	173	
544.31045	457	1+
546.32216	698	1+
END IONS

###FS:    #m/z: 564.34930 #charge   2
###MaxRes:#m/z:  0.00000 #charge-128
###MS: 1538
###MSMS: 1540
BEGIN IONS
TITLE=Cmpd 590, AutoMSn(564.3493), 26.0 min
RTINSECONDS=1561.06
SCANS=MS: 1538 MSMS: 1540
PEPMASS=564.34930	4930
CHARGE=2+
358.19280	111	
395.78589	145	
520.26509	120	
533.94488	129	
543.31457	273	1+
548.34113	126	
560.34699	311	1+
562.32317	517	1+
564.32739	1216	1+
569.31768	931	1+
570.23750	414	1+
END IONS

###FS:    #m/z: 1062.51332 #charge-128
###MaxRes:#m/z:  0.00000 #charge-128
###MS: 1538
###MSMS: 1541
BEGIN IONS
TITLE=Cmpd 591, AutoMSn(1062.5133), 26.0 min
RTINSECONDS=1561.57
SCANS=MS: 1538 MSMS: 1541
PEPMASS=1062.51332	3708

471.19781	113	
831.05992	109	
1062.48546	173	
END IONS

###FS:    #m/z: 547.33079 #charge   1
###MaxRes:#m/z:  0.00000 #charge-128
###MS: 1542
###MSMS: 1543
BEGIN IONS
TITLE=Cmpd 592, AutoMSn(547.3308), 26.1 min
RTINSECONDS=1564.6
SCANS=MS: 1542 MSMS: 1543
PEPMASS=547.33079	16343
CHARGE=1+
384.21849	134	
422.27697	113	
512.29039	133	
525.30191	148	
527.33460	166	
528.30960	523	1+
532.32173	173	
543.23439	205	
544.31419	937	1+
END IONS

###FS:    #m/z: 564.35140 #charge   2
###MaxRes:#m/z:  0.00000 #charge-128
###MS: 1542
###MSMS: 1544
BEGIN IONS
TITLE=Cmpd 593, AutoMSn(564.3514), 26.1 min
RTINSECONDS=1565.1
SCANS=MS: 1542 MSMS: 1544
PEPMASS=564.35140	5732
CHARGE=2+
321.13338	148	
338.21119	100	
510.31607	111	
526.32671	122	
542.31775	110	
544.31884	242	
546.32185	410	1+
550.33537	160	
560.36076	376	1+
561.22226	107	
562.35316	269	
563.30140	714	1+
566.32155	417	1+
569.28726	1439	1+
572.17480	265	1+
END IONS

###FS:    #m/z: 564.35495 #charge   1
###MaxRes:#m/z:  0.00000 #charge-128
###MS: 1545
###MSMS: 1546
BEGIN IONS
TITLE=Cmpd 594, AutoMSn(564.3549), 26.1 min
RTINSECONDS=1567.62
SCANS=MS: 1545 MSMS: 1546
PEPMASS=564.35495	7446
CHARGE=1+
335.15997	102	
357.10706	111	
378.19904	162	
415.20892	132	
544.31638	323	1+
546.35898	172	
548.33084	105	
550.30156	120	
560.32706	538	1+
562.32767	381	
564.31075	290	
END IONS

###FS:    #m/z: 1041.47963 #charge   2
###MaxRes:#m/z:  0.00000 #charge-128
###MS: 1545
###MSMS: 1547
BEGIN IONS
TITLE=Cmpd 595, AutoMSn(1041.4796), 26.1 min
RTINSECONDS=1568.12
SCANS=MS: 1545 MSMS: 1547
PEPMASS=1041.47963	2545
CHARGE=2+
321.13216	218	
373.16548	102	
433.16172	114	
439.04305	101	
451.08751	152	
503.19861	123	
515.28193	106	
598.27488	138	
702.32175	222	
712.15212	101	
873.88366	114	
END IONS

###FS:    #m/z: 1026.96847 #charge   2
###MaxRes:#m/z:  0.00000 #charge-128
###MS: 1548
###MSMS: 1549
BEGIN IONS
TITLE=Cmpd 596, AutoMSn(1026.9685), 26.2 min
RTINSECONDS=1570.64
SCANS=MS: 1548 MSMS: 1549
PEPMASS=1026.96847	3567
CHARGE=2+
321.13656	114	
435.06514	165	
453.07834	172	
753.31157	117	
END IONS

###FS:    #m/z: 684.98923 #charge   3
###MaxRes:#m/z:  0.00000 #charge-128
###MS: 1548
###MSMS: 1550
BEGIN IONS
TITLE=Cmpd 597, AutoMSn(684.9892), 26.2 min
RTINSECONDS=1571.14
SCANS=MS: 1548 MSMS: 1550
PEPMASS=684.98923	3922
CHARGE=3+
369.13797	102	
371.20452	117	
376.60166	153	
383.19356	458	
385.19728	271	
387.22449	206	
389.73655	124	
391.74603	388	
391.82550	245	
669.37840	102	
684.37574	432	1+
688.36572	248	1+
697.03154	475	
END IONS

###FS:    #m/z: 1041.48393 #charge   2
###MaxRes:#m/z:  0.00000 #charge-128
###MS: 1548
###MSMS: 1551
BEGIN IONS
TITLE=Cmpd 598, AutoMSn(1041.4839), 26.2 min
RTINSECONDS=1571.64
SCANS=MS: 1548 MSMS: 1551
PEPMASS=1041.48393	3114
CHARGE=2+
355.19776	114	
451.09251	142	
588.31475	141	
616.32996	106	
635.25076	102	
1042.44935	144	
END IONS

###FS:    #m/z: 684.98566 #charge   3
###MaxRes:#m/z:  0.00000 #charge-128
###MS: 1552
###MSMS: 1553
BEGIN IONS
TITLE=Cmpd 599, AutoMSn(684.9857), 26.2 min
RTINSECONDS=1574.66
SCANS=MS: 1552 MSMS: 1553
PEPMASS=684.98566	3468
CHARGE=3+
353.15061	107	
382.19643	120	
383.19512	632	1+
385.18878	438	1+
387.20055	150	
389.73472	334	
391.74510	148	
391.82655	116	
480.26613	104	
667.38312	138	
680.40651	148	
683.35996	126	
685.34514	565	1+
697.04441	236	
698.13015	132	
END IONS

###FS:    #m/z: 1026.97166 #charge   2
###MaxRes:#m/z:  0.00000 #charge-128
###MS: 1552
###MSMS: 1554
BEGIN IONS
TITLE=Cmpd 600, AutoMSn(1026.9717), 26.3 min
RTINSECONDS=1575.16
SCANS=MS: 1552 MSMS: 1554
PEPMASS=1026.97166	3269
CHARGE=2+
435.05788	261	
619.24091	103	
765.20335	120	
END IONS

###FS:    #m/z: 362.31241 #charge   1
###MaxRes:#m/z:  0.00000 #charge-128
###MS: 1555
###MSMS: 1556
BEGIN IONS
TITLE=Cmpd 601, AutoMSn(362.3124), 26.3 min
RTINSECONDS=1577.68
SCANS=MS: 1555 MSMS: 1556
PEPMASS=362.31241	8568
CHARGE=1+
324.29264	393	1+
326.30465	798	1+
340.27251	232	
342.29904	369	1+
344.31016	700	1+
358.29286	141	
360.31693	166	
362.30953	573	1+
END IONS

###FS:    #m/z: 634.35263 #charge   1
###MaxRes:#m/z:  0.00000 #charge-128
###MS: 1555
###MSMS: 1557
BEGIN IONS
TITLE=Cmpd 602, AutoMSn(634.3526), 26.3 min
RTINSECONDS=1578.18
SCANS=MS: 1555 MSMS: 1557
PEPMASS=634.35263	3985
CHARGE=1+
314.13216	109	
321.13308	176	
326.18296	264	1+
335.15714	143	
337.14702	495	
338.10105	110	
339.17288	633	
341.15100	314	
345.18758	100	
397.25076	328	
405.23757	104	
425.23542	329	1+
452.32762	116	
484.32212	505	
527.28845	106	
543.78440	112	
581.38390	132	
612.39267	195	
616.35234	367	1+
620.33554	157	
629.34667	553	1+
630.35951	2543	1+
634.36323	829	1+
END IONS

###FS:    #m/z: 792.41913 #charge   2
###MaxRes:#m/z:  0.00000 #charge-128
###MS: 1555
###MSMS: 1558
BEGIN IONS
TITLE=Cmpd 603, AutoMSn(792.4191), 26.3 min
RTINSECONDS=1578.68
SCANS=MS: 1555 MSMS: 1558
PEPMASS=792.41913	2816
CHARGE=2+
326.16518	154	
344.17095	105	
385.20626	107	
484.32059	224	
499.25271	111	
524.28559	119	
528.24421	105	
563.35669	100	
581.35594	206	
743.41592	123	
795.38543	121	
927.51121	504	
END IONS

###FS:    #m/z: 634.15287 #charge   3
###MaxRes:#m/z:  0.00000 #charge-128
###MS: 1559
###MSMS: 1560
BEGIN IONS
TITLE=Cmpd 604, AutoMSn(634.1529), 26.4 min
RTINSECONDS=1581.7
SCANS=MS: 1559 MSMS: 1560
PEPMASS=634.15287	17951
CHARGE=3+
321.12404	187	
326.15933	323	1+
337.13066	450	1+
339.15781	190	
341.18698	121	
345.19095	124	
397.24653	863	1+
425.23679	412	1+
444.25978	120	
451.09282	134	
464.27082	179	
478.75884	160	
484.32357	1622	1+
543.28560	257	
564.35574	125	
571.27010	129	
581.36282	117	
583.39313	241	
613.36628	116	
615.31062	553	1+
629.34081	139	
630.35753	556	1+
632.36365	537	
633.34936	2418	1+
638.35818	389	1+
640.76737	141	
642.82020	137	
658.40210	140	
658.89962	119	
681.62234	492	1+
682.13542	125	
682.37528	229	
744.43217	242	
835.45118	121	
927.51082	237	
928.51769	349	1+
END IONS

###FS:    #m/z: 792.43534 #charge   2
###MaxRes:#m/z:  0.00000 #charge-128
###MS: 1559
###MSMS: 1561
BEGIN IONS
TITLE=Cmpd 605, AutoMSn(792.4353), 26.4 min
RTINSECONDS=1582.2
SCANS=MS: 1559 MSMS: 1561
PEPMASS=792.43534	15464
CHARGE=2+
326.16576	286	
344.18230	333	1+
383.20528	108	
397.25295	214	1+
443.24419	567	1+
484.31192	176	
494.20977	232	1+
509.24394	128	
587.79999	103	
788.43330	164	
790.40065	488	1+
792.19621	116	
792.40865	1129	1+
792.68896	124	
792.92890	162	
928.49949	125	
END IONS

###FS:    #m/z: 335.18245 #charge   2
###MaxRes:#m/z:  0.00000 #charge-128
###MS: 1559
###MSMS: 1562
BEGIN IONS
TITLE=Cmpd 606, AutoMSn(335.1824), 26.4 min
RTINSECONDS=1582.7
SCANS=MS: 1559 MSMS: 1562
PEPMASS=335.18245	10243
CHARGE=2+
316.28280	102	
END IONS

###FS:    #m/z: 634.15275 #charge   3
###MaxRes:#m/z:  0.00000 #charge-128
###MS: 1563
###MSMS: 1564
BEGIN IONS
TITLE=Cmpd 607, AutoMSn(634.1527), 26.4 min
RTINSECONDS=1585.73
SCANS=MS: 1563 MSMS: 1564
PEPMASS=634.15275	25780
CHARGE=3+
326.17372	341	
335.15367	190	
337.13532	339	
339.17282	322	
341.16880	257	
394.17913	345	
397.24760	1605	1+
403.91368	488	
425.23741	440	
452.31647	253	
484.32651	1756	1+
485.61540	191	
491.59476	428	
514.28520	169	
528.30148	286	
528.80227	297	
543.28060	326	1+
581.35202	260	
583.38433	259	
601.33509	225	1+
611.34265	232	1+
616.37270	315	
618.32824	428	1+
630.36520	737	1+
632.35488	1000	1+
634.34156	1267	1+
636.35243	1760	1+
638.73208	998	1+
658.37666	197	
658.88125	163	
660.67528	231	
661.02127	357	1+
681.87768	1089	
682.37046	254	
706.39392	284	
738.41014	293	
744.42789	427	1+
830.45614	161	
927.50870	1389	1+
1362.25177	1032	1+
1452.80315	553	1+
END IONS

###FS:    #m/z: 792.43695 #charge   2
###MaxRes:#m/z:  0.00000 #charge-128
###MS: 1563
###MSMS: 1565
BEGIN IONS
TITLE=Cmpd 608, AutoMSn(792.4370), 26.4 min
RTINSECONDS=1586.23
SCANS=MS: 1563 MSMS: 1565
PEPMASS=792.43695	23113
CHARGE=2+
326.17015	418	
344.17621	630	
397.24810	233	
416.26098	111	
425.22610	184	
443.24824	745	1+
467.15758	107	
473.19963	123	
499.19189	116	
671.30210	125	
710.84278	114	
744.43669	207	
788.39074	279	1+
790.40972	363	1+
792.43272	468	1+
792.67679	230	
793.20437	188	
794.39239	232	
796.42303	277	1+
908.47877	326	1+
908.83456	239	
909.15468	110	
927.50108	262	1+
END IONS

###FS:    #m/z: 334.29271 #charge-128
###MaxRes:#m/z:  0.00000 #charge-128
###MS: 1563
###MSMS: 1566
BEGIN IONS
TITLE=Cmpd 609, AutoMSn(334.2927), 26.4 min
RTINSECONDS=1586.73
SCANS=MS: 1563 MSMS: 1566
PEPMASS=334.29271	15640

316.28538	115	
END IONS

###FS:    #m/z: 318.26359 #charge-128
###MaxRes:#m/z:  0.00000 #charge-128
###MS: 1567
###MSMS: 1569
BEGIN IONS
TITLE=Cmpd 611, AutoMSn(318.2636), 26.5 min
RTINSECONDS=1590.25
SCANS=MS: 1567 MSMS: 1569
PEPMASS=318.26359	9970

318.26742	229	
END IONS

###FS:    #m/z: 1000.47251 #charge   2
###MaxRes:#m/z:  0.00000 #charge-128
###MS: 1567
###MSMS: 1570
BEGIN IONS
TITLE=Cmpd 612, AutoMSn(1000.4725), 26.5 min
RTINSECONDS=1590.75
SCANS=MS: 1567 MSMS: 1570
PEPMASS=1000.47251	4692
CHARGE=2+
321.12023	132	
397.20972	119	
912.46820	100	
956.84377	143	
957.05821	109	
973.07500	136	
END IONS

###FS:    #m/z: 318.26449 #charge-128
###MaxRes:#m/z:  0.00000 #charge-128
###MS: 1571
###MSMS: 1572
BEGIN IONS
TITLE=Cmpd 613, AutoMSn(318.2645), 26.6 min
RTINSECONDS=1593.78
SCANS=MS: 1571 MSMS: 1572
PEPMASS=318.26449	15749

318.26590	358	
END IONS

###FS:    #m/z: 1000.67413 #charge   2
###MaxRes:#m/z:  0.00000 #charge-128
###MS: 1571
###MSMS: 1573
BEGIN IONS
TITLE=Cmpd 614, AutoMSn(1000.6741), 26.6 min
RTINSECONDS=1594.28
SCANS=MS: 1571 MSMS: 1573
PEPMASS=1000.67413	8100
CHARGE=2+
1093.25801	152	
END IONS

###FS:    #m/z: 362.32172 #charge   1
###MaxRes:#m/z:  0.00000 #charge-128
###MS: 1571
###MSMS: 1574
BEGIN IONS
TITLE=Cmpd 615, AutoMSn(362.3217), 26.6 min
RTINSECONDS=1594.78
SCANS=MS: 1571 MSMS: 1574
PEPMASS=362.32172	12098
CHARGE=1+
308.29111	185	
316.24543	103	
324.29586	289	
326.30224	1318	1+
340.27370	122	
342.30077	604	
344.31687	761	1+
358.19796	107	
358.28826	147	
360.31185	235	
362.31463	429	
END IONS

###FS:    #m/z: 1000.46709 #charge   2
###MaxRes:#m/z:  0.00000 #charge-128
###MS: 1575
###MSMS: 1577
BEGIN IONS
TITLE=Cmpd 616, AutoMSn(1000.4671), 26.6 min
RTINSECONDS=1598.31
SCANS=MS: 1575 MSMS: 1577
PEPMASS=1000.46709	5355
CHARGE=2+
397.20513	128	
520.11668	107	
595.28428	104	
956.64474	123	
1085.47681	109	
END IONS

###FS:    #m/z: 1082.94617 #charge   2
###MaxRes:#m/z:  0.00000 #charge-128
###MS: 1575
###MSMS: 1578
BEGIN IONS
TITLE=Cmpd 617, AutoMSn(1082.9462), 26.6 min
RTINSECONDS=1598.81
SCANS=MS: 1575 MSMS: 1578
PEPMASS=1082.94617	3832
CHARGE=2+
342.19328	115	
429.24811	211	
END IONS

###FS:    #m/z: 1082.94588 #charge   2
###MaxRes:#m/z:  0.00000 #charge-128
###MS: 1579
###MSMS: 1581
BEGIN IONS
TITLE=Cmpd 618, AutoMSn(1082.9459), 26.7 min
RTINSECONDS=1602.33
SCANS=MS: 1579 MSMS: 1581
PEPMASS=1082.94588	4180
CHARGE=2+
342.20048	209	
408.18746	131	
479.23345	127	
597.26698	100	
END IONS

###FS:    #m/z: 590.33588 #charge   3
###MaxRes:#m/z:  0.00000 #charge-128
###MS: 1579
###MSMS: 1582
BEGIN IONS
TITLE=Cmpd 619, AutoMSn(590.3359), 26.7 min
RTINSECONDS=1602.83
SCANS=MS: 1579 MSMS: 1582
PEPMASS=590.33588	4366
CHARGE=3+
321.12086	100	
428.21724	111	
438.27749	129	
446.23246	107	
457.26317	155	
460.22642	118	
557.34257	100	
570.35728	166	
572.31935	176	
575.32294	183	
587.34187	111	
588.35748	338	1+
590.34371	728	1+
592.35878	860	1+
END IONS

###FS:    #m/z: 949.79886 #charge   3
###MaxRes:#m/z:  0.00000 #charge-128
###MS: 1583
###MSMS: 1585
BEGIN IONS
TITLE=Cmpd 620, AutoMSn(949.7989), 26.8 min
RTINSECONDS=1606.36
SCANS=MS: 1583 MSMS: 1585
PEPMASS=949.79886	3686
CHARGE=3+
369.14767	104	
449.19723	497	1+
461.17544	118	
589.23649	101	
619.24825	225	1+
718.35161	120	
815.38235	100	
886.46406	161	
1088.50524	116	
END IONS

###FS:    #m/z: 651.82818 #charge   2
###MaxRes:#m/z:  0.00000 #charge-128
###MS: 1583
###MSMS: 1586
BEGIN IONS
TITLE=Cmpd 621, AutoMSn(651.8282), 26.8 min
RTINSECONDS=1606.86
SCANS=MS: 1583 MSMS: 1586
PEPMASS=651.82818	3440
CHARGE=2+
353.17209	520	1+
357.16179	103	
386.14849	118	
402.27465	104	
522.23241	103	
630.32673	135	
632.35335	178	
635.38239	139	
648.38071	360	1+
650.36526	718	1+
653.33484	982	1+
657.87109	188	
END IONS

###FS:    #m/z: 974.91256 #charge   2
###MaxRes:#m/z:  0.00000 #charge-128
###MS: 1587
###MSMS: 1589
BEGIN IONS
TITLE=Cmpd 622, AutoMSn(974.9126), 26.8 min
RTINSECONDS=1610.39
SCANS=MS: 1587 MSMS: 1589
PEPMASS=974.91256	3710
CHARGE=2+
520.12669	237	1+
542.20611	153	
673.30517	132	
916.03746	115	
975.15154	126	
975.40950	219	
1017.10552	111	
END IONS

###FS:    #m/z: 591.35499 #charge   1
###MaxRes:#m/z:  0.00000 #charge-128
###MS: 1587
###MSMS: 1590
BEGIN IONS
TITLE=Cmpd 623, AutoMSn(591.3550), 26.8 min
RTINSECONDS=1610.89
SCANS=MS: 1587 MSMS: 1590
PEPMASS=591.35499	5484
CHARGE=1+
362.19087	129	
373.26830	107	
570.33910	149	
572.29722	137	
573.32611	296	1+
576.30409	107	
587.35470	276	1+
589.35233	567	1+
END IONS

###FS:    #m/z: 534.34087 #charge   1
###MaxRes:#m/z:  0.00000 #charge-128
###MS: 1591
###MSMS: 1592
BEGIN IONS
TITLE=Cmpd 624, AutoMSn(534.3409), 26.9 min
RTINSECONDS=1613.91
SCANS=MS: 1591 MSMS: 1592
PEPMASS=534.34087	8171
CHARGE=1+
325.17461	119	
385.24420	108	
438.12273	216	
450.22074	102	
472.27456	111	
496.30222	205	
500.25718	105	
514.32481	177	
516.30819	346	1+
518.33325	219	
530.32998	556	1+
532.32791	750	1+
534.34732	519	1+
END IONS

###FS:    #m/z: 591.35855 #charge   1
###MaxRes:#m/z:  0.00000 #charge-128
###MS: 1591
###MSMS: 1593
BEGIN IONS
TITLE=Cmpd 625, AutoMSn(591.3585), 26.9 min
RTINSECONDS=1614.41
SCANS=MS: 1591 MSMS: 1593
PEPMASS=591.35855	7707
CHARGE=1+
556.30582	119	
570.33832	124	
572.36266	230	
574.34333	165	
577.35444	138	
581.97797	140	
588.34654	1082	1+
END IONS

###FS:    #m/z: 975.67334 #charge   1
###MaxRes:#m/z:  0.00000 #charge-128
###MS: 1591
###MSMS: 1594
BEGIN IONS
TITLE=Cmpd 626, AutoMSn(975.6733), 26.9 min
RTINSECONDS=1614.91
SCANS=MS: 1591 MSMS: 1594
PEPMASS=975.67334	3989
CHARGE=1+
321.12649	152	
377.15873	106	
520.11581	127	
542.19739	243	
633.18950	102	
636.22727	100	
974.89365	110	
975.17108	127	
975.61789	100	
END IONS

###FS:    #m/z: 534.34061 #charge   1
###MaxRes:#m/z:  0.00000 #charge-128
###MS: 1595
###MSMS: 1596
BEGIN IONS
TITLE=Cmpd 627, AutoMSn(534.3406), 27.0 min
RTINSECONDS=1617.94
SCANS=MS: 1595 MSMS: 1596
PEPMASS=534.34061	14047
CHARGE=1+
321.21614	111	
480.26238	114	
514.29769	143	
516.31013	287	1+
518.32911	176	
520.30970	226	
530.30695	619	1+
532.31539	751	1+
534.32887	570	1+
END IONS

###FS:    #m/z: 591.35545 #charge   1
###MaxRes:#m/z:  0.00000 #charge-128
###MS: 1595
###MSMS: 1597
BEGIN IONS
TITLE=Cmpd 628, AutoMSn(591.3554), 27.0 min
RTINSECONDS=1618.44
SCANS=MS: 1595 MSMS: 1597
PEPMASS=591.35545	9538
CHARGE=1+
321.13041	186	
460.28085	106	
473.19858	103	
569.24812	102	
575.34684	228	1+
588.32440	379	1+
590.34156	472	1+
END IONS

###FS:    #m/z: 826.54655 #charge   1
###MaxRes:#m/z:  0.00000 #charge-128
###MS: 1595
###MSMS: 1598
BEGIN IONS
TITLE=Cmpd 629, AutoMSn(826.5465), 27.0 min
RTINSECONDS=1618.94
SCANS=MS: 1595 MSMS: 1598
PEPMASS=826.54655	5005
CHARGE=1+
369.16389	121	
483.22845	144	
525.21618	102	
556.28354	100	
END IONS

###FS:    #m/z: 534.34072 #charge   1
###MaxRes:#m/z:  0.00000 #charge-128
###MS: 1599
###MSMS: 1600
BEGIN IONS
TITLE=Cmpd 630, AutoMSn(534.3407), 27.0 min
RTINSECONDS=1621.98
SCANS=MS: 1599 MSMS: 1600
PEPMASS=534.34072	23274
CHARGE=1+
512.35200	163	
513.28417	274	1+
516.34227	183	
518.31212	214	
530.34539	506	1+
532.32401	799	1+
534.34701	593	
END IONS

###FS:    #m/z: 826.54952 #charge   1
###MaxRes:#m/z:  0.00000 #charge-128
###MS: 1599
###MSMS: 1601
BEGIN IONS
TITLE=Cmpd 631, AutoMSn(826.5495), 27.0 min
RTINSECONDS=1622.48
SCANS=MS: 1599 MSMS: 1601
PEPMASS=826.54952	8665
CHARGE=1+
468.29928	109	
525.23400	103	
END IONS

###FS:    #m/z: 608.38154 #charge   1
###MaxRes:#m/z:  0.00000 #charge-128
###MS: 1599
###MSMS: 1602
BEGIN IONS
TITLE=Cmpd 632, AutoMSn(608.3815), 27.0 min
RTINSECONDS=1622.98
SCANS=MS: 1599 MSMS: 1602
PEPMASS=608.38154	4397
CHARGE=1+
321.12887	198	
570.34084	133	
588.37980	111	
589.32254	260	1+
593.25097	112	
604.34596	323	1+
606.36726	192	
607.34074	213	
608.36674	208	
END IONS

###FS:    #m/z: 826.54896 #charge   1
###MaxRes:#m/z:  0.00000 #charge-128
###MS: 1603
###MSMS: 1604
BEGIN IONS
TITLE=Cmpd 633, AutoMSn(826.5490), 27.1 min
RTINSECONDS=1626.01
SCANS=MS: 1603 MSMS: 1604
PEPMASS=826.54896	11427
CHARGE=1+
529.24400	100	
806.40432	120	
808.35034	112	
END IONS

###FS:    #m/z: 1046.83553 #charge   2
###MaxRes:#m/z:  0.00000 #charge-128
###MS: 1603
###MSMS: 1605
BEGIN IONS
TITLE=Cmpd 634, AutoMSn(1046.8355), 27.1 min
RTINSECONDS=1626.51
SCANS=MS: 1603 MSMS: 1605
PEPMASS=1046.83553	4302
CHARGE=2+
451.09176	225	
749.21105	128	
912.47231	106	
1008.47782	116	
1009.47355	224	
1019.68743	140	
END IONS

###FS:    #m/z: 389.21838 #charge   2
###MaxRes:#m/z:  0.00000 #charge-128
###MS: 1603
###MSMS: 1606
BEGIN IONS
TITLE=Cmpd 635, AutoMSn(389.2184), 27.1 min
RTINSECONDS=1627.01
SCANS=MS: 1603 MSMS: 1606
PEPMASS=389.21838	4546
CHARGE=2+
372.30605	161	
387.27816	285	1+
390.30430	583	1+
END IONS

###FS:    #m/z: 1046.83037 #charge   2
###MaxRes:#m/z:  0.00000 #charge-128
###MS: 1607
###MSMS: 1608
BEGIN IONS
TITLE=Cmpd 636, AutoMSn(1046.8304), 27.2 min
RTINSECONDS=1630.03
SCANS=MS: 1607 MSMS: 1608
PEPMASS=1046.83037	11870
CHARGE=2+
321.13266	104	
414.23101	305	
451.09584	232	
572.26739	103	
636.23693	120	
749.24105	107	
805.66120	106	
1008.80798	286	
1009.14368	415	
1019.68308	193	
END IONS

###FS:    #m/z: 785.37722 #charge   3
###MaxRes:#m/z:  0.00000 #charge-128
###MS: 1607
###MSMS: 1609
BEGIN IONS
TITLE=Cmpd 637, AutoMSn(785.3772), 27.2 min
RTINSECONDS=1630.53
SCANS=MS: 1607 MSMS: 1609
PEPMASS=785.37722	5882
CHARGE=3+
462.27623	160	
485.21806	118	
491.59061	100	
547.32910	168	
779.38352	160	
782.51076	284	
784.38464	306	1+
786.44408	208	
788.43519	161	
791.85482	255	
792.69879	144	
792.80611	297	
794.72166	310	
928.45592	149	
END IONS

###FS:    #m/z: 390.30700 #charge   1
###MaxRes:#m/z:  0.00000 #charge-128
###MS: 1607
###MSMS: 1610
BEGIN IONS
TITLE=Cmpd 638, AutoMSn(390.3070), 27.2 min
RTINSECONDS=1631.03
SCANS=MS: 1607 MSMS: 1610
PEPMASS=390.30700	4875
CHARGE=1+
324.16257	135	
390.30216	369	
END IONS

###FS:    #m/z: 1047.49801 #charge   1
###MaxRes:#m/z:  0.00000 #charge-128
###MS: 1611
###MSMS: 1612
BEGIN IONS
TITLE=Cmpd 639, AutoMSn(1047.4980), 27.2 min
RTINSECONDS=1634.05
SCANS=MS: 1611 MSMS: 1612
PEPMASS=1047.49801	15946
CHARGE=1+
397.20328	108	
414.23502	231	
451.07620	158	
694.89774	204	
726.36341	102	
749.22472	171	
751.24402	130	
909.39616	125	
912.45559	347	1+
1008.47793	189	
1008.81195	313	
1009.14191	138	
1009.48936	164	
END IONS

###FS:    #m/z: 784.85668 #charge   2
###MaxRes:#m/z:  0.00000 #charge-128
###MS: 1611
###MSMS: 1613
BEGIN IONS
TITLE=Cmpd 640, AutoMSn(784.8567), 27.2 min
RTINSECONDS=1634.55
SCANS=MS: 1611 MSMS: 1613
PEPMASS=784.85668	8910
CHARGE=2+
414.22543	116	
478.18689	123	
487.18083	117	
501.24152	142	
777.10514	141	
782.40114	169	
782.54106	271	1+
784.40233	555	1+
787.43179	285	1+
789.37100	300	1+
792.80926	137	
794.73048	145	
895.43101	116	
971.47051	259	1+
END IONS

###FS:    #m/z: 657.76291 #charge   2
###MaxRes:#m/z:  0.00000 #charge-128
###MS: 1611
###MSMS: 1614
BEGIN IONS
TITLE=Cmpd 641, AutoMSn(657.7629), 27.3 min
RTINSECONDS=1635.06
SCANS=MS: 1611 MSMS: 1614
PEPMASS=657.76291	3086
CHARGE=2+
321.14469	106	
355.17741	115	
367.21341	128	
376.60051	164	
387.16195	152	
394.59240	111	
396.16235	119	
403.06601	105	
418.23658	116	
475.50157	148	
499.24188	109	
512.12929	105	
622.36630	100	
636.35272	127	
653.35266	242	
654.36220	665	1+
657.37188	1370	1+
662.36804	212	1+
662.44996	104	
667.81502	424	
669.09708	116	
788.19721	139	
END IONS

###FS:    #m/z: 785.62631 #charge   3
###MaxRes:#m/z:  0.00000 #charge-128
###MS: 1615
###MSMS: 1616
BEGIN IONS
TITLE=Cmpd 642, AutoMSn(785.6263), 27.3 min
RTINSECONDS=1638.08
SCANS=MS: 1615 MSMS: 1616
PEPMASS=785.62631	8056
CHARGE=3+
335.64641	126	
397.19018	159	
461.18651	102	
469.21252	108	
485.20733	137	
672.27956	105	
763.36620	110	
782.41003	344	
784.41629	404	1+
787.41020	397	1+
794.72515	216	
798.74489	112	
END IONS

###FS:    #m/z: 657.75905 #charge   2
###MaxRes:#m/z:  0.00000 #charge-128
###MS: 1615
###MSMS: 1617
BEGIN IONS
TITLE=Cmpd 643, AutoMSn(657.7590), 27.3 min
RTINSECONDS=1638.58
SCANS=MS: 1615 MSMS: 1617
PEPMASS=657.75905	5071
CHARGE=2+
355.16546	127	
361.09490	106	
386.15915	214	
403.05043	220	
452.16650	116	
490.20053	130	
499.23268	242	1+
563.31748	105	
602.25221	109	
620.27495	148	
637.36475	125	
640.34133	385	1+
653.36633	315	
654.39708	676	1+
656.34973	486	1+
657.38953	199	
658.36596	1061	1+
662.38214	338	
726.36529	141	
732.36607	108	
779.40324	101	
901.28980	110	
1014.36418	152	
END IONS

###FS:    #m/z: 1194.99263 #charge   2
###MaxRes:#m/z:  0.00000 #charge-128
###MS: 1615
###MSMS: 1618
BEGIN IONS
TITLE=Cmpd 644, AutoMSn(1194.9926), 27.3 min
RTINSECONDS=1639.08
SCANS=MS: 1615 MSMS: 1618
PEPMASS=1194.99263	3899
CHARGE=2+
408.18998	126	
486.24796	110	
542.70083	189	
599.34442	465	1+
686.37546	328	1+
1083.40026	105	
END IONS

###FS:    #m/z: 1195.24694 #charge   2
###MaxRes:#m/z:  0.00000 #charge-128
###MS: 1619
###MSMS: 1620
BEGIN IONS
TITLE=Cmpd 645, AutoMSn(1195.2469), 27.4 min
RTINSECONDS=1642.12
SCANS=MS: 1619 MSMS: 1620
PEPMASS=1195.24694	5492
CHARGE=2+
321.12997	121	
408.19216	268	
479.24054	152	
486.25438	135	
517.17889	108	
542.20137	173	
599.34218	760	1+
668.37135	149	
686.36400	429	1+
1082.39001	148	
END IONS

###FS:    #m/z: 657.76013 #charge   2
###MaxRes:#m/z:  0.00000 #charge-128
###MS: 1619
###MSMS: 1621
BEGIN IONS
TITLE=Cmpd 646, AutoMSn(657.7601), 27.4 min
RTINSECONDS=1642.62
SCANS=MS: 1619 MSMS: 1621
PEPMASS=657.76013	5882
CHARGE=2+
339.16685	100	
355.16568	171	
357.16933	139	
359.15489	267	1+
363.24613	157	
365.16529	101	
367.20414	126	
397.18616	110	
403.05118	218	
415.20395	102	
498.25248	109	
499.23782	364	1+
612.31251	277	1+
619.25848	101	
653.35365	181	
654.35809	1482	1+
659.35850	301	
660.37452	477	1+
662.37653	279	
668.86921	224	
726.35563	289	1+
797.40031	116	
901.26362	107	
END IONS

###FS:    #m/z: 1195.24471 #charge   2
###MaxRes:#m/z:  0.00000 #charge-128
###MS: 1623
###MSMS: 1624
BEGIN IONS
TITLE=Cmpd 648, AutoMSn(1195.2447), 27.4 min
RTINSECONDS=1646.15
SCANS=MS: 1623 MSMS: 1624
PEPMASS=1195.24471	5882
CHARGE=2+
387.19679	117	
408.18265	152	
445.15970	122	
500.26820	164	
599.35127	312	
665.28800	102	
668.36869	108	
686.37148	401	1+
753.34857	203	1+
1011.58910	120	
1082.40366	909	1+
1196.44875	103	
END IONS

###FS:    #m/z: 334.28741 #charge-128
###MaxRes:#m/z:  0.00000 #charge-128
###MS: 1628
###MSMS: 1629
BEGIN IONS
TITLE=Cmpd 650, AutoMSn(334.2874), 27.5 min
RTINSECONDS=1651.19
SCANS=MS: 1628 MSMS: 1629
PEPMASS=334.28741	14290

334.30223	199	
END IONS

###FS:    #m/z: 332.27811 #charge-128
###MaxRes:#m/z:  0.00000 #charge-128
###MS: 1631
###MSMS: 1632
BEGIN IONS
TITLE=Cmpd 651, AutoMSn(332.2781), 27.6 min
RTINSECONDS=1654.2
SCANS=MS: 1631 MSMS: 1632
PEPMASS=332.27811	16281

316.28242	196	
334.29585	175	
END IONS

###FS:    #m/z: 823.65811 #charge   2
###MaxRes:#m/z:  0.00000 #charge-128
###MS: 1631
###MSMS: 1634
BEGIN IONS
TITLE=Cmpd 652, AutoMSn(823.6581), 27.6 min
RTINSECONDS=1655.2
SCANS=MS: 1631 MSMS: 1634
PEPMASS=823.65811	2772
CHARGE=2+
459.15589	145	
END IONS

###FS:    #m/z: 659.32790 #charge   2
###MaxRes:#m/z:  0.00000 #charge-128
###MS: 1635
###MSMS: 1637
BEGIN IONS
TITLE=Cmpd 653, AutoMSn(659.3279), 27.6 min
RTINSECONDS=1658.73
SCANS=MS: 1635 MSMS: 1637
PEPMASS=659.32790	4606
CHARGE=2+
341.15545	122	
359.14388	110	
361.17152	113	
403.05445	128	
405.11135	103	
484.32607	145	
619.33571	108	
640.36656	270	1+
642.37096	170	
654.37364	256	1+
656.38468	683	1+
658.37306	1047	1+
660.36858	579	
661.39215	1251	1+
664.37013	277	
667.81318	216	
668.91057	730	1+
738.38173	121	
901.26913	113	
1128.40865	142	
END IONS

###FS:    #m/z: 823.91063 #charge   2
###MaxRes:#m/z:  0.00000 #charge-128
###MS: 1635
###MSMS: 1638
BEGIN IONS
TITLE=Cmpd 654, AutoMSn(823.9106), 27.7 min
RTINSECONDS=1659.23
SCANS=MS: 1635 MSMS: 1638
PEPMASS=823.91063	2938
CHARGE=2+
466.21163	126	
491.58540	200	
927.51505	178	
END IONS

###FS:    #m/z: 823.66011 #charge   3
###MaxRes:#m/z:  0.00000 #charge-128
###MS: 1639
###MSMS: 1641
BEGIN IONS
TITLE=Cmpd 656, AutoMSn(823.6601), 27.7 min
RTINSECONDS=1662.75
SCANS=MS: 1639 MSMS: 1641
PEPMASS=823.66011	3713
CHARGE=3+
393.18000	100	
403.12596	103	
484.32700	112	
525.21522	171	
527.22253	105	
529.28584	115	
534.88459	172	
543.27473	106	
819.39313	149	
822.43398	440	1+
826.44998	223	1+
837.11636	108	
END IONS

###FS:    #m/z: 659.33305 #charge   3
###MaxRes:#m/z:  0.00000 #charge-128
###MS: 1639
###MSMS: 1642
BEGIN IONS
TITLE=Cmpd 657, AutoMSn(659.3330), 27.7 min
RTINSECONDS=1663.25
SCANS=MS: 1639 MSMS: 1642
PEPMASS=659.33305	4224
CHARGE=3+
386.14325	103	
484.31890	259	
554.31765	110	
636.37622	104	
656.39124	240	
657.36465	723	1+
660.37741	590	1+
773.25869	101	
END IONS

###FS:    #m/z: 651.85781 #charge   2
###MaxRes:#m/z:  0.00000 #charge-128
###MS: 1643
###MSMS: 1645
BEGIN IONS
TITLE=Cmpd 659, AutoMSn(651.8578), 27.8 min
RTINSECONDS=1666.78
SCANS=MS: 1643 MSMS: 1645
PEPMASS=651.85781	4384
CHARGE=2+
316.15110	165	
335.14905	108	
337.15285	238	1+
349.15390	256	1+
351.15698	277	
353.15984	934	
355.17107	211	
411.20308	157	
429.23651	137	
446.26490	207	
477.91204	111	
486.26640	165	
495.27276	109	
544.26676	152	
559.34342	153	
633.31656	116	
636.34760	116	
647.31348	127	
648.37844	768	1+
650.37031	376	
651.36683	1952	1+
656.34927	195	
658.00769	141	
759.46319	135	
874.47402	383	1+
987.59754	209	
999.00965	312	
1102.58633	155	
1103.60524	142	
END IONS

###FS:    #m/z: 651.86100 #charge   2
###MaxRes:#m/z:  0.00000 #charge-128
###MS: 1646
###MSMS: 1647
BEGIN IONS
TITLE=Cmpd 660, AutoMSn(651.8610), 27.8 min
RTINSECONDS=1669.29
SCANS=MS: 1646 MSMS: 1647
PEPMASS=651.86100	10187
CHARGE=2+
316.15312	275	
337.13895	151	
339.15415	147	
341.15894	102	
351.16065	572	1+
353.15805	1253	1+
355.17990	579	1+
359.43717	378	
381.20915	141	
391.14295	102	
403.18348	136	
429.22516	172	
431.17207	111	
498.25102	243	1+
518.20569	144	
534.88445	101	
544.25866	157	
559.35452	260	
614.30888	116	
630.33603	210	
632.35757	141	
633.38556	162	
634.36532	308	1+
638.71182	329	
647.36919	194	
648.38878	890	1+
650.37649	794	1+
652.38852	816	1+
654.35585	717	1+
657.05528	112	
657.34384	264	
657.88819	346	1+
672.41460	119	
874.49201	864	1+
1102.60805	321	
1104.59922	132	
END IONS

###FS:    #m/z: 332.27782 #charge-128
###MaxRes:#m/z:  0.00000 #charge-128
###MS: 1646
###MSMS: 1648
BEGIN IONS
TITLE=Cmpd 661, AutoMSn(332.2778), 27.8 min
RTINSECONDS=1669.79
SCANS=MS: 1646 MSMS: 1648
PEPMASS=332.27782	19907

335.19646	128	
END IONS

###FS:    #m/z: 635.36752 #charge   1
###MaxRes:#m/z:  0.00000 #charge-128
###MS: 1646
###MSMS: 1649
BEGIN IONS
TITLE=Cmpd 662, AutoMSn(635.3675), 27.8 min
RTINSECONDS=1670.3
SCANS=MS: 1646 MSMS: 1649
PEPMASS=635.36752	4515
CHARGE=1+
321.13130	495	
337.12963	303	
339.16701	131	
341.14868	269	1+
362.15549	102	
395.19555	138	
509.78071	100	
600.33572	161	
616.37107	309	1+
632.37043	487	1+
634.37889	1207	1+
END IONS

###FS:    #m/z: 651.86443 #charge   2
###MaxRes:#m/z:  0.00000 #charge-128
###MS: 1650
###MSMS: 1651
BEGIN IONS
TITLE=Cmpd 663, AutoMSn(651.8644), 27.9 min
RTINSECONDS=1673.32
SCANS=MS: 1650 MSMS: 1651
PEPMASS=651.86443	15309
CHARGE=2+
316.14922	122	
321.12163	348	1+
337.13533	120	
341.14975	136	
344.13959	193	
351.16818	288	
353.15727	1260	1+
355.19782	287	
367.19467	149	
371.17673	125	
376.18936	100	
381.17073	121	
387.14149	100	
404.22887	133	
411.20461	115	
429.23462	153	
431.17681	243	
446.26535	489	
458.26909	104	
526.25188	116	
544.24897	228	
559.34113	510	
629.34364	367	1+
632.34043	239	
636.35012	143	
647.39891	234	
648.36624	2083	1+
653.32054	306	
654.36697	554	1+
657.35316	271	
657.89183	1175	1+
759.45977	660	1+
874.48960	773	1+
987.56945	305	1+
1102.61230	692	1+
END IONS

###FS:    #m/z: 665.36552 #charge   2
###MaxRes:#m/z:  0.00000 #charge-128
###MS: 1650
###MSMS: 1653
BEGIN IONS
TITLE=Cmpd 664, AutoMSn(665.3655), 27.9 min
RTINSECONDS=1674.32
SCANS=MS: 1650 MSMS: 1653
PEPMASS=665.36552	5633
CHARGE=2+
321.12976	198	
363.17870	100	
365.17117	193	
367.18813	240	
369.18263	247	
371.19435	151	
446.26622	151	
499.27030	126	
559.34027	201	
586.30758	125	
618.33802	104	
647.36602	138	
648.24772	111	
650.33457	111	
661.40536	223	
662.39228	593	1+
664.38435	697	1+
666.37311	1113	1+
672.03235	104	
677.84115	392	
759.46429	112	
874.49075	155	
987.55925	138	
1102.58622	163	
END IONS

###FS:    #m/z: 635.37931 #charge   1
###MaxRes:#m/z:  0.00000 #charge-128
###MS: 1654
###MSMS: 1655
BEGIN IONS
TITLE=Cmpd 665, AutoMSn(635.3793), 28.0 min
RTINSECONDS=1677.34
SCANS=MS: 1654 MSMS: 1655
PEPMASS=635.37931	6788
CHARGE=1+
321.12955	335	
336.17341	105	
337.13416	346	
339.14006	148	
344.19375	158	
369.18511	108	
423.14591	105	
546.34476	112	
597.34029	105	
614.33509	155	
618.36528	122	
631.31185	101	
632.35435	407	1+
634.36497	578	1+
END IONS

###FS:    #m/z: 665.36230 #charge   2
###MaxRes:#m/z:  0.00000 #charge-128
###MS: 1654
###MSMS: 1656
BEGIN IONS
TITLE=Cmpd 666, AutoMSn(665.3623), 28.0 min
RTINSECONDS=1677.84
SCANS=MS: 1654 MSMS: 1656
PEPMASS=665.36230	6163
CHARGE=2+
321.11501	124	
326.13398	213	1+
343.15968	137	
353.16210	167	
365.17147	213	
367.17908	276	
369.18352	433	1+
381.17740	137	
446.25939	126	
646.40422	109	
654.74208	120	
660.37868	171	
661.38587	238	
662.38590	281	
663.36511	1794	1+
667.35490	841	1+
884.24995	100	
END IONS

###FS:    #m/z: 635.37528 #charge   1
###MaxRes:#m/z:  0.00000 #charge-128
###MS: 1658
###MSMS: 1659
BEGIN IONS
TITLE=Cmpd 667, AutoMSn(635.3753), 28.0 min
RTINSECONDS=1681.37
SCANS=MS: 1658 MSMS: 1659
PEPMASS=635.37528	6792
CHARGE=1+
321.13008	504	1+
335.10991	112	
337.12778	619	
340.16043	298	1+
462.25448	115	
484.31711	115	
524.30729	105	
537.28111	144	
617.37058	110	
619.37554	100	
632.38362	320	1+
634.36574	390	1+
END IONS

###FS:    #m/z: 665.36410 #charge   1
###MaxRes:#m/z:  0.00000 #charge-128
###MS: 1658
###MSMS: 1661
BEGIN IONS
TITLE=Cmpd 668, AutoMSn(665.3641), 28.0 min
RTINSECONDS=1682.37
SCANS=MS: 1658 MSMS: 1661
PEPMASS=665.36410	5266
CHARGE=1+
321.12687	112	
349.16240	125	
353.15315	221	
365.17046	215	
367.18289	307	
391.19862	118	
397.17347	234	1+
426.23605	114	
446.25661	124	
472.26810	109	
507.27386	104	
526.26179	108	
661.39673	100	
662.40078	476	1+
END IONS

###FS:    #m/z: 635.38010 #charge   1
###MaxRes:#m/z:  0.00000 #charge-128
###MS: 1662
###MSMS: 1663
BEGIN IONS
TITLE=Cmpd 669, AutoMSn(635.3801), 28.1 min
RTINSECONDS=1685.41
SCANS=MS: 1662 MSMS: 1663
PEPMASS=635.38010	7338
CHARGE=1+
321.13000	465	
337.13609	414	1+
339.16595	293	
353.17168	141	
428.24332	139	
435.15311	134	
616.36738	145	
631.38178	112	
632.36461	524	1+
634.37311	1140	1+
END IONS

###FS:    #m/z: 414.16423 #charge   1
###MaxRes:#m/z:  0.00000 #charge-128
###MS: 1662
###MSMS: 1664
BEGIN IONS
TITLE=Cmpd 670, AutoMSn(414.1642), 28.1 min
RTINSECONDS=1685.91
SCANS=MS: 1662 MSMS: 1664
PEPMASS=414.16423	4838
CHARGE=1+
372.21491	190	
414.14386	224	
END IONS

###FS:    #m/z: 415.21272 #charge   1
###MaxRes:#m/z:  0.00000 #charge-128
###MS: 1666
###MSMS: 1667
BEGIN IONS
TITLE=Cmpd 671, AutoMSn(415.2127), 28.2 min
RTINSECONDS=1689.46
SCANS=MS: 1666 MSMS: 1667
PEPMASS=415.21272	4996
CHARGE=1+
370.25698	108	
398.27249	115	
411.22637	115	
414.29033	113	
END IONS

###FS:    #m/z: 801.93921 #charge   2
###MaxRes:#m/z:  0.00000 #charge-128
###MS: 1666
###MSMS: 1668
BEGIN IONS
TITLE=Cmpd 672, AutoMSn(801.9392), 28.2 min
RTINSECONDS=1689.96
SCANS=MS: 1666 MSMS: 1668
PEPMASS=801.93921	3801
CHARGE=2+
353.18975	150	
383.19196	148	
433.18770	106	
446.25974	132	
507.20971	143	
779.37799	108	
786.40564	107	
802.43156	120	
805.42796	224	1+
815.34986	102	
928.50610	220	1+
END IONS

###FS:    #m/z: 414.15574 #charge   1
###MaxRes:#m/z:  0.00000 #charge-128
###MS: 1670
###MSMS: 1671
BEGIN IONS
TITLE=Cmpd 673, AutoMSn(414.1557), 28.2 min
RTINSECONDS=1693.49
SCANS=MS: 1670 MSMS: 1671
PEPMASS=414.15574	6378
CHARGE=1+
376.59916	213	
398.29839	118	
400.29645	121	
END IONS

###FS:    #m/z: 802.19207 #charge   2
###MaxRes:#m/z:  0.00000 #charge-128
###MS: 1670
###MSMS: 1672
BEGIN IONS
TITLE=Cmpd 674, AutoMSn(802.1921), 28.2 min
RTINSECONDS=1694
SCANS=MS: 1670 MSMS: 1672
PEPMASS=802.19207	3738
CHARGE=2+
383.18858	170	
462.24988	102	
467.19336	100	
469.23033	141	
481.24217	212	1+
493.24485	100	
798.41616	602	1+
802.43268	220	
804.42267	202	
806.41381	131	
908.81949	109	
END IONS

###FS:    #m/z: 389.21413 #charge   2
###MaxRes:#m/z:  0.00000 #charge-128
###MS: 1674
###MSMS: 1675
BEGIN IONS
TITLE=Cmpd 675, AutoMSn(389.2141), 28.3 min
RTINSECONDS=1697.52
SCANS=MS: 1674 MSMS: 1675
PEPMASS=389.21413	4254
CHARGE=2+
351.30473	101	
370.27767	103	
376.21359	113	
386.29922	176	
390.32379	589	1+
392.25476	131	
END IONS

###FS:    #m/z: 390.30077 #charge-128
###MaxRes:#m/z:  0.00000 #charge-128
###MS: 1676
###MSMS: 1677
BEGIN IONS
TITLE=Cmpd 676, AutoMSn(390.3008), 28.3 min
RTINSECONDS=1699.54
SCANS=MS: 1676 MSMS: 1677
PEPMASS=390.30077	4446

370.30457	204	
373.24629	101	
376.25209	109	
388.29680	229	
390.31244	491	1+
END IONS

###FS:    #m/z: 320.26044 #charge-128
###MaxRes:#m/z:  0.00000 #charge-128
###MS: 1681
###MSMS: 1682
BEGIN IONS
TITLE=Cmpd 677, AutoMSn(320.2604), 28.4 min
RTINSECONDS=1704.6
SCANS=MS: 1681 MSMS: 1682
PEPMASS=320.26044	13923

321.25128	275	
END IONS

###FS:    #m/z: 320.27232 #charge-128
###MaxRes:#m/z:  0.00000 #charge-128
###MS: 1685
###MSMS: 1686
BEGIN IONS
TITLE=Cmpd 679, AutoMSn(320.2723), 28.5 min
RTINSECONDS=1708.63
SCANS=MS: 1685 MSMS: 1686
PEPMASS=320.27232	14422

321.25153	287	
END IONS

###FS:    #m/z: 319.24963 #charge   2
###MaxRes:#m/z:  0.00000 #charge-128
###MS: 1687
###MSMS: 1688
BEGIN IONS
TITLE=Cmpd 680, AutoMSn(319.2496), 28.5 min
RTINSECONDS=1710.66
SCANS=MS: 1687 MSMS: 1688
PEPMASS=319.24963	13618
CHARGE=2+
321.26114	171	
END IONS

###FS:    #m/z: 320.27647 #charge-128
###MaxRes:#m/z:  0.00000 #charge-128
###MS: 1691
###MSMS: 1692
BEGIN IONS
TITLE=Cmpd 681, AutoMSn(320.2765), 28.6 min
RTINSECONDS=1714.72
SCANS=MS: 1691 MSMS: 1692
PEPMASS=320.27647	18672

321.25841	208	
END IONS

###FS:    #m/z: 320.27797 #charge-128
###MaxRes:#m/z:  0.00000 #charge-128
###MS: 1693
###MSMS: 1694
BEGIN IONS
TITLE=Cmpd 682, AutoMSn(320.2780), 28.6 min
RTINSECONDS=1716.75
SCANS=MS: 1693 MSMS: 1694
PEPMASS=320.27797	22449

320.27051	150	
321.26105	297	1+
END IONS

###FS:    #m/z: 320.27762 #charge-128
###MaxRes:#m/z:  0.00000 #charge-128
###MS: 1695
###MSMS: 1696
BEGIN IONS
TITLE=Cmpd 683, AutoMSn(320.2776), 28.6 min
RTINSECONDS=1718.78
SCANS=MS: 1695 MSMS: 1696
PEPMASS=320.27762	21927

321.25393	266	1+
END IONS

###FS:    #m/z: 320.27823 #charge-128
###MaxRes:#m/z:  0.00000 #charge-128
###MS: 1697
###MSMS: 1698
BEGIN IONS
TITLE=Cmpd 684, AutoMSn(320.2782), 28.7 min
RTINSECONDS=1720.8
SCANS=MS: 1697 MSMS: 1698
PEPMASS=320.27823	23104

320.26437	309	1+
END IONS

###FS:    #m/z: 679.40768 #charge   1
###MaxRes:#m/z:  0.00000 #charge-128
###MS: 1699
###MSMS: 1701
BEGIN IONS
TITLE=Cmpd 685, AutoMSn(679.4077), 28.7 min
RTINSECONDS=1723.33
SCANS=MS: 1699 MSMS: 1701
PEPMASS=679.40768	4614
CHARGE=1+
379.17960	107	
388.20667	104	
409.18890	131	
462.23564	101	
660.29612	103	
662.38473	189	
675.42429	141	
676.40089	304	1+
678.43549	163	
679.39148	175	
END IONS

###FS:    #m/z: 679.40579 #charge   1
###MaxRes:#m/z:  0.00000 #charge-128
###MS: 1702
###MSMS: 1704
BEGIN IONS
TITLE=Cmpd 686, AutoMSn(679.4058), 28.8 min
RTINSECONDS=1726.35
SCANS=MS: 1702 MSMS: 1704
PEPMASS=679.40579	4921
CHARGE=1+
360.19831	105	
459.13767	103	
614.40194	108	
658.36392	132	
660.38306	115	
662.39017	114	
675.37778	137	
676.38644	306	1+
678.40188	495	1+
END IONS

###FS:    #m/z: 318.29687 #charge-128
###MaxRes:#m/z:  0.00000 #charge-128
###MS: 1705
###MSMS: 1706
BEGIN IONS
TITLE=Cmpd 687, AutoMSn(318.2969), 28.8 min
RTINSECONDS=1728.87
SCANS=MS: 1705 MSMS: 1706
PEPMASS=318.29687	9859

318.29898	128	
321.25446	104	
END IONS

###FS:    #m/z: 679.40452 #charge   1
###MaxRes:#m/z:  0.00000 #charge-128
###MS: 1705
###MSMS: 1707
BEGIN IONS
TITLE=Cmpd 688, AutoMSn(679.4045), 28.8 min
RTINSECONDS=1729.37
SCANS=MS: 1705 MSMS: 1707
PEPMASS=679.40452	6166
CHARGE=1+
405.20737	100	
659.38966	171	
663.42146	123	
675.34631	110	
676.39203	393	1+
678.37677	797	1+
END IONS

###FS:    #m/z: 318.29867 #charge-128
###MaxRes:#m/z:  0.00000 #charge-128
###MS: 1708
###MSMS: 1709
BEGIN IONS
TITLE=Cmpd 689, AutoMSn(318.2987), 28.9 min
RTINSECONDS=1731.89
SCANS=MS: 1708 MSMS: 1709
PEPMASS=318.29867	15346

301.29377	118	
316.28042	300	1+
END IONS

###FS:    #m/z: 332.27529 #charge   2
###MaxRes:#m/z:  0.00000 #charge-128
###MS: 1708
###MSMS: 1710
BEGIN IONS
TITLE=Cmpd 690, AutoMSn(332.2753), 28.9 min
RTINSECONDS=1732.39
SCANS=MS: 1708 MSMS: 1710
PEPMASS=332.27529	5410
CHARGE=2+
329.26121	101	
END IONS

###FS:    #m/z: 318.29838 #charge-128
###MaxRes:#m/z:  0.00000 #charge-128
###MS: 1711
###MSMS: 1712
BEGIN IONS
TITLE=Cmpd 691, AutoMSn(318.2984), 28.9 min
RTINSECONDS=1734.91
SCANS=MS: 1711 MSMS: 1712
PEPMASS=318.29838	21916

300.28997	162	
318.30107	185	
321.26336	121	
END IONS

###FS:    #m/z: 332.27631 #charge-128
###MaxRes:#m/z:  0.00000 #charge-128
###MS: 1711
###MSMS: 1713
BEGIN IONS
TITLE=Cmpd 692, AutoMSn(332.2763), 28.9 min
RTINSECONDS=1735.41
SCANS=MS: 1711 MSMS: 1713
PEPMASS=332.27631	7634

314.26472	210	
332.27848	276	
END IONS

###FS:    #m/z: 757.62708 #charge   1
###MaxRes:#m/z:  0.00000 #charge-128
###MS: 1711
###MSMS: 1714
BEGIN IONS
TITLE=Cmpd 693, AutoMSn(757.6271), 28.9 min
RTINSECONDS=1735.91
SCANS=MS: 1711 MSMS: 1714
PEPMASS=757.62708	2953
CHARGE=1+
437.15816	102	
515.43138	169	
756.37120	205	1+
END IONS

###FS:    #m/z: 318.29865 #charge-128
###MaxRes:#m/z:  0.00000 #charge-128
###MS: 1715
###MSMS: 1716
BEGIN IONS
TITLE=Cmpd 694, AutoMSn(318.2986), 29.0 min
RTINSECONDS=1738.93
SCANS=MS: 1715 MSMS: 1716
PEPMASS=318.29865	37510

300.28072	176	
316.29383	240	
318.29585	361	
321.25076	295	
794.21989	116	
END IONS

###FS:    #m/z: 332.27766 #charge-128
###MaxRes:#m/z:  0.00000 #charge-128
###MS: 1715
###MSMS: 1717
BEGIN IONS
TITLE=Cmpd 695, AutoMSn(332.2777), 29.0 min
RTINSECONDS=1739.43
SCANS=MS: 1715 MSMS: 1717
PEPMASS=332.27766	12489

314.26801	282	
316.25779	102	
332.27565	468	
END IONS

###FS:    #m/z: 318.29970 #charge-128
###MaxRes:#m/z:  0.00000 #charge-128
###MS: 1718
###MSMS: 1719
BEGIN IONS
TITLE=Cmpd 696, AutoMSn(318.2997), 29.0 min
RTINSECONDS=1741.95
SCANS=MS: 1718 MSMS: 1719
PEPMASS=318.29970	44658

300.28896	213	1+
318.29817	552	1+
END IONS

###FS:    #m/z: 332.27895 #charge-128
###MaxRes:#m/z:  0.00000 #charge-128
###MS: 1718
###MSMS: 1720
BEGIN IONS
TITLE=Cmpd 697, AutoMSn(332.2790), 29.0 min
RTINSECONDS=1742.45
SCANS=MS: 1718 MSMS: 1720
PEPMASS=332.27895	16325

314.26751	502	
332.27447	510	1+
END IONS

###FS:    #m/z: 332.27830 #charge   3
###MaxRes:#m/z:  0.00000 #charge-128
###MS: 1721
###MSMS: 1722
BEGIN IONS
TITLE=Cmpd 698, AutoMSn(332.2783), 29.1 min
RTINSECONDS=1744.96
SCANS=MS: 1721 MSMS: 1722
PEPMASS=332.27830	20487
CHARGE=3+
314.26406	586	
332.28170	848	1+
END IONS

###FS:    #m/z: 332.27911 #charge-128
###MaxRes:#m/z:  0.00000 #charge-128
###MS: 1723
###MSMS: 1724
BEGIN IONS
TITLE=Cmpd 699, AutoMSn(332.2791), 29.1 min
RTINSECONDS=1746.98
SCANS=MS: 1723 MSMS: 1724
PEPMASS=332.27911	23786

314.27313	372	
316.27766	140	
332.28088	634	
END IONS

###FS:    #m/z: 318.29916 #charge-128
###MaxRes:#m/z:  0.00000 #charge-128
###MS: 1725
###MSMS: 1726
BEGIN IONS
TITLE=Cmpd 700, AutoMSn(318.2992), 29.2 min
RTINSECONDS=1749
SCANS=MS: 1725 MSMS: 1726
PEPMASS=318.29916	58630

301.29535	170	
316.29099	183	
318.29839	722	1+
END IONS

###FS:    #m/z: 332.27954 #charge-128
###MaxRes:#m/z:  0.00000 #charge-128
###MS: 1725
###MSMS: 1727
BEGIN IONS
TITLE=Cmpd 701, AutoMSn(332.2795), 29.2 min
RTINSECONDS=1749.51
SCANS=MS: 1725 MSMS: 1727
PEPMASS=332.27954	22450

314.27088	644	1+
332.27735	740	1+
END IONS

###FS:    #m/z: 318.29923 #charge-128
###MaxRes:#m/z:  0.00000 #charge-128
###MS: 1728
###MSMS: 1729
BEGIN IONS
TITLE=Cmpd 702, AutoMSn(318.2992), 29.2 min
RTINSECONDS=1752.04
SCANS=MS: 1728 MSMS: 1729
PEPMASS=318.29923	62673

300.29349	253	
318.29233	318	
END IONS

###FS:    #m/z: 318.29884 #charge-128
###MaxRes:#m/z:  0.00000 #charge-128
###MS: 1730
###MSMS: 1731
BEGIN IONS
TITLE=Cmpd 703, AutoMSn(318.2988), 29.2 min
RTINSECONDS=1754.08
SCANS=MS: 1730 MSMS: 1731
PEPMASS=318.29884	54341

316.27639	136	
318.29844	377	1+
END IONS

###FS:    #m/z: 334.29343 #charge-128
###MaxRes:#m/z:  0.00000 #charge-128
###MS: 1730
###MSMS: 1732
BEGIN IONS
TITLE=Cmpd 704, AutoMSn(334.2934), 29.2 min
RTINSECONDS=1754.58
SCANS=MS: 1730 MSMS: 1732
PEPMASS=334.29343	15017

314.26566	582	1+
332.27774	903	1+
END IONS

###FS:    #m/z: 334.29335 #charge-128
###MaxRes:#m/z:  0.00000 #charge-128
###MS: 1734
###MSMS: 1735
BEGIN IONS
TITLE=Cmpd 705, AutoMSn(334.2934), 29.3 min
RTINSECONDS=1758.11
SCANS=MS: 1734 MSMS: 1735
PEPMASS=334.29335	18324

314.26736	364	1+
316.28401	242	
332.27411	508	1+
END IONS

###FS:    #m/z: 334.29463 #charge-128
###MaxRes:#m/z:  0.00000 #charge-128
###MS: 1737
###MSMS: 1738
BEGIN IONS
TITLE=Cmpd 706, AutoMSn(334.2946), 29.4 min
RTINSECONDS=1761.13
SCANS=MS: 1737 MSMS: 1738
PEPMASS=334.29463	18685

314.26619	309	
316.27436	124	
332.27824	231	
334.29547	158	
END IONS

###FS:    #m/z: 334.29308 #charge-128
###MaxRes:#m/z:  0.00000 #charge-128
###MS: 1740
###MSMS: 1741
BEGIN IONS
TITLE=Cmpd 707, AutoMSn(334.2931), 29.4 min
RTINSECONDS=1764.14
SCANS=MS: 1740 MSMS: 1741
PEPMASS=334.29308	19622

314.27859	204	
316.28378	147	
332.28235	385	1+
END IONS

###FS:    #m/z: 405.22952 #charge   1
###MaxRes:#m/z:  0.00000 #charge-128
###MS: 1742
###MSMS: 1743
BEGIN IONS
TITLE=Cmpd 708, AutoMSn(405.2295), 29.4 min
RTINSECONDS=1766.16
SCANS=MS: 1742 MSMS: 1743
PEPMASS=405.22952	4090
CHARGE=1+
370.18163	107	
384.31064	255	
404.33779	329	
END IONS

###FS:    #m/z: 405.22608 #charge   1
###MaxRes:#m/z:  0.00000 #charge-128
###MS: 1744
###MSMS: 1745
BEGIN IONS
TITLE=Cmpd 709, AutoMSn(405.2261), 29.5 min
RTINSECONDS=1768.17
SCANS=MS: 1744 MSMS: 1745
PEPMASS=405.22608	4301
CHARGE=1+
358.27513	113	
384.31064	163	
386.32110	178	
388.27806	135	
402.30577	107	
404.32864	457	1+
405.24916	221	1+
END IONS

###FS:    #m/z: 404.32982 #charge   3
###MaxRes:#m/z:  0.00000 #charge-128
###MS: 1746
###MSMS: 1747
BEGIN IONS
TITLE=Cmpd 710, AutoMSn(404.3298), 29.5 min
RTINSECONDS=1770.19
SCANS=MS: 1746 MSMS: 1747
PEPMASS=404.32982	6847
CHARGE=3+
314.25292	104	
358.27325	133	
384.30198	164	
386.30081	121	
388.33038	102	
402.21326	105	
402.30804	199	
404.33329	591	1+
406.25457	114	
END IONS

###FS:    #m/z: 363.21740 #charge   1
###MaxRes:#m/z:  0.00000 #charge-128
###MS: 1748
###MSMS: 1749
BEGIN IONS
TITLE=Cmpd 711, AutoMSn(363.2174), 29.5 min
RTINSECONDS=1772.2
SCANS=MS: 1748 MSMS: 1749
PEPMASS=363.21740	4908
CHARGE=1+
323.01533	366	
END IONS

###FS:    #m/z: 362.32080 #charge   1
###MaxRes:#m/z:  0.00000 #charge-128
###MS: 1750
###MSMS: 1751
BEGIN IONS
TITLE=Cmpd 712, AutoMSn(362.3208), 29.6 min
RTINSECONDS=1774.22
SCANS=MS: 1750 MSMS: 1751
PEPMASS=362.32080	7102
CHARGE=1+
323.01984	271	
342.29314	261	
362.32700	471	1+
END IONS

###FS:    #m/z: 362.32005 #charge   1
###MaxRes:#m/z:  0.00000 #charge-128
###MS: 1752
###MSMS: 1753
BEGIN IONS
TITLE=Cmpd 713, AutoMSn(362.3200), 29.6 min
RTINSECONDS=1776.23
SCANS=MS: 1752 MSMS: 1753
PEPMASS=362.32005	7401
CHARGE=1+
323.02216	319	1+
342.29349	285	
360.30032	141	
362.22593	101	
362.32455	218	
END IONS

###FS:    #m/z: 362.32081 #charge   1
###MaxRes:#m/z:  0.00000 #charge-128
###MS: 1754
###MSMS: 1755
BEGIN IONS
TITLE=Cmpd 714, AutoMSn(362.3208), 29.6 min
RTINSECONDS=1778.25
SCANS=MS: 1754 MSMS: 1755
PEPMASS=362.32081	8583
CHARGE=1+
323.02203	245	
344.30546	383	
360.32418	100	
362.32566	789	1+
END IONS

###FS:    #m/z: 404.33096 #charge   1
###MaxRes:#m/z:  0.00000 #charge-128
###MS: 1754
###MSMS: 1756
BEGIN IONS
TITLE=Cmpd 715, AutoMSn(404.3310), 29.6 min
RTINSECONDS=1778.75
SCANS=MS: 1754 MSMS: 1756
PEPMASS=404.33096	6621
CHARGE=1+
358.25894	100	
370.31769	134	
384.30653	152	
386.32503	174	
401.22409	126	
402.31658	271	
404.33292	1177	1+
END IONS

###FS:    #m/z: 362.32197 #charge   1
###MaxRes:#m/z:  0.00000 #charge-128
###MS: 1757
###MSMS: 1758
BEGIN IONS
TITLE=Cmpd 716, AutoMSn(362.3220), 29.7 min
RTINSECONDS=1781.28
SCANS=MS: 1757 MSMS: 1758
PEPMASS=362.32197	10883
CHARGE=1+
323.01848	277	
344.31585	267	
359.25717	212	1+
362.32345	693	1+
END IONS

###FS:    #m/z: 318.29765 #charge-128
###MaxRes:#m/z:  0.00000 #charge-128
###MS: 1757
###MSMS: 1759
BEGIN IONS
TITLE=Cmpd 717, AutoMSn(318.2977), 29.7 min
RTINSECONDS=1781.79
SCANS=MS: 1757 MSMS: 1759
PEPMASS=318.29765	38243

300.29513	107	
318.29926	248	
END IONS

###FS:    #m/z: 318.29854 #charge-128
###MaxRes:#m/z:  0.00000 #charge-128
###MS: 1760
###MSMS: 1761
BEGIN IONS
TITLE=Cmpd 718, AutoMSn(318.2985), 29.7 min
RTINSECONDS=1784.32
SCANS=MS: 1760 MSMS: 1761
PEPMASS=318.29854	36249

300.28381	126	
318.29693	553	1+
END IONS

###FS:    #m/z: 362.32249 #charge   1
###MaxRes:#m/z:  0.00000 #charge-128
###MS: 1760
###MSMS: 1762
BEGIN IONS
TITLE=Cmpd 719, AutoMSn(362.3225), 29.7 min
RTINSECONDS=1784.82
SCANS=MS: 1760 MSMS: 1762
PEPMASS=362.32249	8341
CHARGE=1+
323.02169	409	
330.73377	188	
344.31586	284	
362.31973	537	1+
END IONS

###FS:    #m/z: 318.29830 #charge-128
###MaxRes:#m/z:  0.00000 #charge-128
###MS: 1763
###MSMS: 1764
BEGIN IONS
TITLE=Cmpd 720, AutoMSn(318.2983), 29.8 min
RTINSECONDS=1787.34
SCANS=MS: 1763 MSMS: 1764
PEPMASS=318.29830	37666

300.28837	151	
318.30020	676	
END IONS

###FS:    #m/z: 362.32036 #charge   1
###MaxRes:#m/z:  0.00000 #charge-128
###MS: 1763
###MSMS: 1765
BEGIN IONS
TITLE=Cmpd 721, AutoMSn(362.3204), 29.8 min
RTINSECONDS=1787.84
SCANS=MS: 1763 MSMS: 1765
PEPMASS=362.32036	9434
CHARGE=1+
323.01282	156	
344.30917	279	
362.33112	373	
END IONS

###FS:    #m/z: 389.21290 #charge   1
###MaxRes:#m/z:  0.00000 #charge-128
###MS: 1766
###MSMS: 1768
BEGIN IONS
TITLE=Cmpd 723, AutoMSn(389.2129), 29.8 min
RTINSECONDS=1790.85
SCANS=MS: 1766 MSMS: 1768
PEPMASS=389.21290	4225
CHARGE=1+
352.31746	394	
354.32557	229	
368.31564	510	
370.32695	704	
372.35213	178	
386.32392	196	
388.31141	153	
END IONS

###FS:    #m/z: 334.29360 #charge-128
###MaxRes:#m/z:  0.00000 #charge-128
###MS: 1771
###MSMS: 1772
BEGIN IONS
TITLE=Cmpd 725, AutoMSn(334.2936), 29.9 min
RTINSECONDS=1795.39
SCANS=MS: 1771 MSMS: 1772
PEPMASS=334.29360	15827

332.27103	102	
334.30293	197	
END IONS

###FS:    #m/z: 388.33065 #charge   1
###MaxRes:#m/z:  0.00000 #charge-128
###MS: 1771
###MSMS: 1774
BEGIN IONS
TITLE=Cmpd 727, AutoMSn(388.3307), 29.9 min
RTINSECONDS=1796.39
SCANS=MS: 1771 MSMS: 1774
PEPMASS=388.33065	4722
CHARGE=1+
352.31478	256	
354.32585	125	
368.31768	665	1+
370.32929	845	1+
372.34209	246	
386.32145	314	
388.32597	259	
END IONS

###FS:    #m/z: 334.29377 #charge-128
###MaxRes:#m/z:  0.00000 #charge-128
###MS: 1775
###MSMS: 1776
BEGIN IONS
TITLE=Cmpd 728, AutoMSn(334.2938), 30.0 min
RTINSECONDS=1799.41
SCANS=MS: 1775 MSMS: 1776
PEPMASS=334.29377	16527

316.26145	103	
334.28536	227	
END IONS

###FS:    #m/z: 523.46883 #charge   1
###MaxRes:#m/z:  0.00000 #charge-128
###MS: 1775
###MSMS: 1777
BEGIN IONS
TITLE=Cmpd 729, AutoMSn(523.4688), 30.0 min
RTINSECONDS=1799.91
SCANS=MS: 1775 MSMS: 1777
PEPMASS=523.46883	3065
CHARGE=1+
350.17753	128	
369.18741	127	
383.20507	116	
392.25804	132	
442.26340	121	
466.32091	104	
484.33865	142	
502.31073	163	
504.30559	245	1+
507.26807	131	
508.34674	160	
509.78817	180	
519.34453	133	
520.36316	661	1+
523.32417	449	1+
END IONS

###FS:    #m/z: 523.46991 #charge   1
###MaxRes:#m/z:  0.00000 #charge-128
###MS: 1778
###MSMS: 1780
BEGIN IONS
TITLE=Cmpd 731, AutoMSn(523.4699), 30.0 min
RTINSECONDS=1802.93
SCANS=MS: 1778 MSMS: 1780
PEPMASS=523.46991	4275
CHARGE=1+
316.23707	147	
350.22628	106	
370.25046	121	
375.16889	161	
414.25738	101	
456.33653	100	
483.27149	122	
491.58504	208	
502.31357	238	1+
504.32191	152	
506.26682	110	
507.33792	109	
509.78796	299	
510.69969	116	
520.34160	706	1+
522.32645	724	1+
END IONS

###FS:    #m/z: 523.46803 #charge   1
###MaxRes:#m/z:  0.00000 #charge-128
###MS: 1781
###MSMS: 1782
BEGIN IONS
TITLE=Cmpd 732, AutoMSn(523.4680), 30.1 min
RTINSECONDS=1805.45
SCANS=MS: 1781 MSMS: 1782
PEPMASS=523.46803	5281
CHARGE=1+
392.25364	131	
428.31261	147	
439.28606	135	
485.33365	102	
502.32913	844	1+
507.27709	139	
519.22980	129	
519.35456	156	
520.32490	1042	1+
END IONS

###FS:    #m/z: 333.19141 #charge   2
###MaxRes:#m/z:  0.00000 #charge-128
###MS: 1783
###MSMS: 1784
[truncated: 111,565 more chars]
