# Supplementary material for: Biochemical and proteomic analyses of venom from a new pit viper, Protobothrops kelomohy
Source: J Venom Anim Toxins Incl Trop Dis. 2022 Apr 11;28:e20210080. doi: 10.1590/1678-9199-JVATITD-2021-0080 (PMC9005077; doi:10.1590/1678-9199-JVATITD-2021-0080)
Supplement: Additional file 2. [file 1678-9199-jvatitd-28-e20210080-s2.zip › jvatitd-2021-0080_suppl2_20220324/Protobothrops replication1/Rep1_Protobothrops8_GA6_01_19219.mgf]

CHARGE=1+, 2+ and 3+
###	
###	\\10.11.12.207\(D) Data\Data\onrapak\2020\Feb-04-2020\Rep1_Protobothrops8_GA6_01_19219.d\analysis.baf
###	Rep1_Protobothrops8_GA6_01_19219.d
###	Instrument: micrOTOF-Q II
###    Rep1_Protobothrops8
###    PeakWidth 5.00, MiniumIntensity 100, S/N 1Apply threshold 0, Threshold 10
###    Retain Residuals no, Create neutrally no,
###    FullScan Parameters: AdductIon (+)+H (-)-H, LowMass 350, HighMass 3000, MaxCharge charge decon 4, MinPeaks 3
###    Perf. isotope decon yes, Max Charge Istopic decon 3, MW agreement 5.00, Abund. cutoff 3.00, Envelope cutoff 75.00
###    MaxRes   Parameters: AdductIon (+)+H (-)-H, LowMass 350, HighMass 3000 
###    Perf. isotope decon yes, Max Charge Istopic decon 3, Abund. cutoff 2.00
###    MSn      Parameters: AdductIon (+)+H (-)-H, LowMass 100, HighMass 2500 
###    Perf. isotope decon yes, Max Charge Istopic decon 2, Abund. cutoff 0.50
###    Global Charge Limit: yes 3, Prefer FullScan Result: yes, Export what: 2 (0=non deconv/1=deconv only/2=mixed), NoMSMSSignals: 25, Intensity threshold: 100, NoMSSignals (deconv): 2, NoMSSignals (non-deconv): 2, NormalizeData: no, SingleCharged: yes
###FS:    #m/z: 498.61420 #charge   3
###MaxRes:#m/z:  0.00000 #charge-128
###MS: 690
###MSMS: 691
BEGIN IONS
TITLE=Cmpd 2, AutoMSn(498.6142), 11.8 min
RTINSECONDS=706.09
SCANS=MS: 690 MSMS: 691
PEPMASS=498.61420	6795
CHARGE=3+
375.22814	261	
377.72229	111	
400.75138	100	
488.31870	176	
493.27515	172	
498.61616	258	
499.30261	138	
504.25476	119	
650.30330	163	
END IONS

###FS:    #m/z: 374.21514 #charge   2
###MaxRes:#m/z:  0.00000 #charge-128
###MS: 690
###MSMS: 692
BEGIN IONS
TITLE=Cmpd 3, AutoMSn(374.2151), 11.8 min
RTINSECONDS=706.591
SCANS=MS: 690 MSMS: 692
PEPMASS=374.21514	4114
CHARGE=2+
332.21274	125	
375.23194	333	
498.31408	121	
END IONS

###FS:    #m/z: 498.61429 #charge   3
###MaxRes:#m/z:  0.00000 #charge-128
###MS: 693
###MSMS: 694
BEGIN IONS
TITLE=Cmpd 4, AutoMSn(498.6143), 11.8 min
RTINSECONDS=709.115
SCANS=MS: 693 MSMS: 694
PEPMASS=498.61429	11058
CHARGE=3+
377.71215	217	
409.25135	102	
488.31594	110	
492.93496	104	
498.60334	176	
498.94485	164	
503.74618	159	
650.30355	122	
730.35949	177	
END IONS

###FS:    #m/z: 374.21212 #charge   2
###MaxRes:#m/z:  0.00000 #charge-128
###MS: 693
###MSMS: 695
BEGIN IONS
TITLE=Cmpd 5, AutoMSn(374.2121), 11.8 min
RTINSECONDS=709.616
SCANS=MS: 693 MSMS: 695
PEPMASS=374.21212	7386
CHARGE=2+
375.24374	313	1+
425.71519	120	
488.31839	128	
END IONS

###FS:    #m/z: 374.46257 #charge   2
###MaxRes:#m/z:  0.00000 #charge-128
###MS: 696
###MSMS: 697
BEGIN IONS
TITLE=Cmpd 6, AutoMSn(374.4626), 11.9 min
RTINSECONDS=712.132
SCANS=MS: 696 MSMS: 697
PEPMASS=374.46257	7460
CHARGE=2+
375.22959	523	
488.31896	299	1+
END IONS

###FS:    #m/z: 533.28385 #charge   3
###MaxRes:#m/z:  0.00000 #charge-128
###MS: 699
###MSMS: 701
BEGIN IONS
TITLE=Cmpd 9, AutoMSn(533.2839), 11.9 min
RTINSECONDS=715.65
SCANS=MS: 699 MSMS: 701
PEPMASS=533.28385	2177
CHARGE=3+
435.12374	100	
END IONS

###FS:    #m/z: 502.26057 #charge   3
###MaxRes:#m/z:  0.00000 #charge-128
###MS: 702
###MSMS: 703
BEGIN IONS
TITLE=Cmpd 10, AutoMSn(502.2606), 12.0 min
RTINSECONDS=718.167
SCANS=MS: 702 MSMS: 703
PEPMASS=502.26057	7310
CHARGE=3+
375.22887	204	
409.74860	154	
488.32182	322	1+
497.93769	254	1+
498.61713	148	
499.28409	257	
502.25722	188	
502.92560	131	
503.75844	194	
517.28670	186	
604.29172	147	
631.33397	116	
637.17808	140	
650.31067	108	
653.82611	177	
654.31989	154	
689.34457	124	
729.31574	102	
END IONS

###FS:    #m/z: 502.26073 #charge   3
###MaxRes:#m/z:  0.00000 #charge-128
###MS: 704
###MSMS: 705
BEGIN IONS
TITLE=Cmpd 11, AutoMSn(502.2607), 12.0 min
RTINSECONDS=720.181
SCANS=MS: 704 MSMS: 705
PEPMASS=502.26073	13483
CHARGE=3+
487.24882	128	
488.32668	176	
494.74892	117	
498.62274	111	
498.94477	201	
499.26297	166	
502.26139	259	1+
502.93966	230	
517.27940	230	
602.35959	132	
653.81571	148	
683.34846	147	
688.83405	121	
689.33283	153	
END IONS

###FS:    #m/z: 466.76455 #charge   2
###MaxRes:#m/z:  0.00000 #charge-128
###MS: 704
###MSMS: 706
BEGIN IONS
TITLE=Cmpd 12, AutoMSn(466.7645), 12.0 min
RTINSECONDS=720.683
SCANS=MS: 704 MSMS: 706
PEPMASS=466.76455	7999
CHARGE=2+
313.15972	116	
357.21225	118	
365.72923	103	
375.23312	1637	1+
391.74231	100	
409.25294	111	
428.17063	159	
444.29100	143	
488.31953	2118	1+
495.65382	300	
498.29672	119	
541.25697	125	
616.41870	754	1+
730.46284	212	
915.48587	310	1+
932.51997	611	1+
END IONS

###FS:    #m/z: 474.57694 #charge   3
###MaxRes:#m/z:  0.00000 #charge-128
###MS: 704
###MSMS: 707
BEGIN IONS
TITLE=Cmpd 13, AutoMSn(474.5769), 12.0 min
RTINSECONDS=721.183
SCANS=MS: 704 MSMS: 707
PEPMASS=474.57694	2097
CHARGE=3+
343.20645	136	
616.33104	100	
END IONS

###FS:    #m/z: 466.76295 #charge   2
###MaxRes:#m/z:  0.00000 #charge-128
###MS: 708
###MSMS: 709
BEGIN IONS
TITLE=Cmpd 14, AutoMSn(466.7630), 12.1 min
RTINSECONDS=724.212
SCANS=MS: 708 MSMS: 709
PEPMASS=466.76295	39176
CHARGE=2+
313.70757	135	
357.20940	299	1+
365.73006	253	
375.23236	3034	1+
379.71637	135	
382.71021	104	
399.74348	154	
400.73246	519	1+
406.22819	121	
409.25102	262	
410.16324	182	
415.23713	104	
426.25724	101	
428.18361	402	1+
444.29323	101	
449.74580	227	
457.75831	166	
470.29471	310	1+
488.31878	4688	1+
498.29620	284	
513.26874	105	
541.27005	435	
558.28482	426	
599.37774	103	
616.41613	2007	1+
626.38688	161	
642.30309	118	
696.40446	147	
713.43931	277	
730.45909	832	1+
915.48522	754	1+
932.52123	1663	1+
END IONS

###FS:    #m/z: 474.57701 #charge   3
###MaxRes:#m/z:  0.00000 #charge-128
###MS: 708
###MSMS: 710
BEGIN IONS
TITLE=Cmpd 15, AutoMSn(474.5770), 12.1 min
RTINSECONDS=724.713
SCANS=MS: 708 MSMS: 710
PEPMASS=474.57701	13000
CHARGE=3+
326.17404	149	
343.21036	221	
375.23285	104	
474.57691	1106	1+
474.91172	871	
476.77307	150	
482.27248	103	
509.24395	106	
559.77369	141	
560.27477	167	
617.31506	115	
619.78365	390	1+
642.30377	122	
659.32996	407	1+
763.36108	185	
948.49130	508	1+
954.50719	832	1+
END IONS

###FS:    #m/z: 466.76400 #charge   2
###MaxRes:#m/z:  0.00000 #charge-128
###MS: 712
###MSMS: 713
BEGIN IONS
TITLE=Cmpd 17, AutoMSn(466.7640), 12.1 min
RTINSECONDS=728.243
SCANS=MS: 712 MSMS: 713
PEPMASS=466.76400	65827
CHARGE=2+
313.15563	231	
313.70290	148	
323.13129	150	
331.20563	132	
356.22965	110	
357.21906	593	1+
365.73046	497	
375.23223	3545	1+
405.73366	208	
418.24863	114	
426.23660	103	
428.17887	443	1+
444.28833	137	
445.21472	219	
457.75674	271	
471.29277	115	
488.31997	5277	1+
495.64852	280	
498.30069	672	1+
513.24349	108	
523.25688	128	
538.30468	111	
540.26546	270	1+
558.28507	437	
599.39342	177	
614.40421	106	
616.41806	2111	1+
626.39479	159	
678.39826	382	1+
695.39411	245	1+
713.43150	269	
730.45918	1047	1+
781.46526	220	1+
800.46966	573	1+
817.48002	701	1+
897.48091	484	1+
915.49746	897	1+
932.51930	2378	1+
END IONS

###FS:    #m/z: 474.57742 #charge   3
###MaxRes:#m/z:  0.00000 #charge-128
###MS: 712
###MSMS: 714
BEGIN IONS
TITLE=Cmpd 18, AutoMSn(474.5774), 12.1 min
RTINSECONDS=728.744
SCANS=MS: 712 MSMS: 714
PEPMASS=474.57742	15922
CHARGE=3+
474.57964	960	
474.90885	625	
475.24348	504	1+
476.75586	724	1+
482.16223	405	
620.28149	126	
659.33607	762	1+
763.35606	204	
954.49668	599	1+
END IONS

###FS:    #m/z: 608.62882 #charge   3
###MaxRes:#m/z:  0.00000 #charge-128
###MS: 716
###MSMS: 718
BEGIN IONS
TITLE=Cmpd 19, AutoMSn(608.6288), 12.2 min
RTINSECONDS=732.78
SCANS=MS: 716 MSMS: 718
PEPMASS=608.62882	5694
CHARGE=3+
608.62553	184	
608.96538	199	
776.85408	127	
END IONS

###FS:    #m/z: 608.63135 #charge   3
###MaxRes:#m/z:  0.00000 #charge-128
###MS: 720
###MSMS: 721
BEGIN IONS
TITLE=Cmpd 20, AutoMSn(608.6314), 12.3 min
RTINSECONDS=736.315
SCANS=MS: 720 MSMS: 721
PEPMASS=608.63135	8876
CHARGE=3+
357.14410	207	
608.63910	222	
608.95831	259	
777.35684	100	
END IONS

###FS:    #m/z: 456.97535 #charge   2
###MaxRes:#m/z:  0.00000 #charge-128
###MS: 720
###MSMS: 722
BEGIN IONS
TITLE=Cmpd 21, AutoMSn(456.9753), 12.3 min
RTINSECONDS=736.816
SCANS=MS: 720 MSMS: 722
PEPMASS=456.97535	4934
CHARGE=2+
458.23867	148	
END IONS

###FS:    #m/z: 608.62963 #charge   3
###MaxRes:#m/z:  0.00000 #charge-128
###MS: 723
###MSMS: 724
BEGIN IONS
TITLE=Cmpd 22, AutoMSn(608.6296), 12.3 min
RTINSECONDS=739.332
SCANS=MS: 723 MSMS: 724
PEPMASS=608.62963	7672
CHARGE=3+
357.14027	117	
608.63820	142	
608.96611	150	
END IONS

###FS:    #m/z: 456.72516 #charge   2
###MaxRes:#m/z:  0.00000 #charge-128
###MS: 723
###MSMS: 725
BEGIN IONS
TITLE=Cmpd 23, AutoMSn(456.7252), 12.3 min
RTINSECONDS=739.833
SCANS=MS: 723 MSMS: 725
PEPMASS=456.72516	3950
CHARGE=2+
358.20249	113	
375.23597	456	
376.19560	114	
431.19880	127	
456.22783	109	
458.23399	114	
486.31544	130	
488.32009	716	1+
549.24220	134	
587.26831	126	
646.32683	121	
END IONS

###FS:    #m/z: 455.91633 #charge   3
###MaxRes:#m/z:  0.00000 #charge-128
###MS: 726
###MSMS: 727
BEGIN IONS
TITLE=Cmpd 24, AutoMSn(455.9163), 12.4 min
RTINSECONDS=742.35
SCANS=MS: 726 MSMS: 727
PEPMASS=455.91633	14790
CHARGE=3+
308.71648	147	
331.20762	128	
365.73344	168	
375.23581	2309	1+
409.25061	205	
431.20155	268	
450.24479	201	
453.75030	179	
455.92191	559	
456.24945	231	
456.59065	176	
458.25397	115	
482.25718	120	
486.29938	380	
487.73111	346	
488.31756	2664	1+
495.64709	152	
496.75313	165	
536.78257	141	
549.24406	668	1+
560.26193	144	
593.31635	223	
602.34532	130	
608.27669	126	
616.41404	165	
636.27087	199	
646.33444	615	1+
698.32033	259	
733.29013	212	
750.31271	999	1+
767.33033	288	1+
878.40377	676	1+
END IONS

###FS:    #m/z: 453.75078 #charge   2
###MaxRes:#m/z:  0.00000 #charge-128
###MS: 726
###MSMS: 728
BEGIN IONS
TITLE=Cmpd 25, AutoMSn(453.7508), 12.4 min
RTINSECONDS=742.851
SCANS=MS: 726 MSMS: 728
PEPMASS=453.75078	2859
CHARGE=2+
369.15517	110	
375.23448	453	1+
400.19664	101	
411.17163	197	
417.92804	301	
434.19993	107	
456.17908	276	1+
488.31493	309	
498.30268	130	
515.17354	144	
587.28579	108	
750.31524	100	
767.34825	143	
END IONS

###FS:    #m/z: 455.58437 #charge   3
###MaxRes:#m/z:  0.00000 #charge-128
###MS: 730
###MSMS: 731
BEGIN IONS
TITLE=Cmpd 27, AutoMSn(455.5844), 12.4 min
RTINSECONDS=746.382
SCANS=MS: 730 MSMS: 731
PEPMASS=455.58437	62041
CHARGE=3+
331.19841	199	
344.64115	161	
348.70649	197	
350.16907	284	
358.18219	296	
364.46484	330	
365.73340	255	
375.23415	6813	1+
381.74699	261	
401.55834	178	
421.18174	473	1+
430.69827	1362	1+
434.21477	676	1+
444.24827	325	1+
449.91154	682	1+
450.24302	1654	1+
450.57645	1283	
453.74629	705	1+
455.24902	156	
455.91509	3465	1+
456.24636	1942	1+
456.58470	1341	1+
466.72746	186	
473.21133	166	
477.25324	210	
486.30991	247	
488.31912	7811	1+
495.66655	644	
498.29687	380	
544.81841	264	
549.24427	1735	1+
584.29279	519	
587.26158	321	
601.83693	771	
602.34853	273	
608.28216	569	1+
616.41556	1390	1+
636.26980	753	
646.33387	956	1+
653.28940	742	1+
655.79033	208	
678.38734	334	1+
680.31133	365	1+
698.32649	982	1+
704.28862	359	1+
715.36045	350	
722.31025	345	1+
733.28302	667	1+
750.31565	2537	1+
767.33030	1414	1+
800.46552	357	1+
817.49577	1786	1+
844.37189	529	1+
861.38748	2781	1+
878.41294	2573	1+
946.47687	625	1+
963.49901	717	1+
973.47738	1720	1+
989.44653	651	1+
991.50082	2101	1+
1185.63000	773	1+
END IONS

###FS:    #m/z: 342.18788 #charge   2
###MaxRes:#m/z:  0.00000 #charge-128
###MS: 730
###MSMS: 732
BEGIN IONS
TITLE=Cmpd 28, AutoMSn(342.1879), 12.4 min
RTINSECONDS=746.883
SCANS=MS: 730 MSMS: 732
PEPMASS=342.18788	9317
CHARGE=2+
324.12644	142	
333.12726	130	
341.67863	105	
352.12951	103	
358.22108	100	
369.14950	117	
375.23284	1924	1+
386.18099	592	1+
410.16553	103	
428.74326	113	
445.21821	275	
455.18843	302	1+
466.16330	103	
470.31257	139	
473.21320	177	
485.20146	110	
488.31651	1220	1+
490.24119	211	
495.65409	446	
498.29931	218	
557.23739	105	
559.25615	175	
584.27860	226	
587.25371	809	1+
595.26677	140	
604.27208	518	1+
681.29608	216	
END IONS

###FS:    #m/z: 683.36604 #charge   2
###MaxRes:#m/z:  0.00000 #charge-128
###MS: 730
###MSMS: 733
BEGIN IONS
TITLE=Cmpd 29, AutoMSn(683.3660), 12.5 min
RTINSECONDS=747.384
SCANS=MS: 730 MSMS: 733
PEPMASS=683.36604	6262
CHARGE=2+
165.61123	163	
616.39527	103	
1365.72703	2434	1+
END IONS

###FS:    #m/z: 455.91594 #charge   3
###MaxRes:#m/z:  0.00000 #charge-128
###MS: 734
###MSMS: 735
BEGIN IONS
TITLE=Cmpd 30, AutoMSn(455.9159), 12.5 min
RTINSECONDS=750.412
SCANS=MS: 734 MSMS: 735
PEPMASS=455.91594	84236
CHARGE=3+
331.21220	459	1+
349.20898	151	
353.64830	196	
358.20336	348	1+
364.46197	357	
375.23549	6741	1+
375.55856	152	
380.20926	238	1+
400.73771	384	
430.69923	1196	1+
434.21833	393	1+
444.24424	340	1+
444.90731	177	
449.90648	801	1+
450.24142	2227	1+
450.57252	1190	1+
455.91515	3743	1+
456.25063	3014	1+
456.58736	1335	
465.23268	162	
470.28953	434	1+
473.23087	155	
473.73565	224	
477.25642	197	
478.73144	144	
486.27441	718	1+
487.73835	1169	1+
488.31850	7335	1+
495.65500	482	
498.30473	846	1+
542.22921	149	
544.81107	213	
549.23967	2125	1+
584.28127	238	
584.81743	186	
587.26571	155	
607.28379	416	1+
616.40854	1180	1+
619.24770	183	
629.31477	142	
636.27341	1134	1+
646.32543	453	
653.30443	622	1+
681.31355	179	
685.83433	163	
698.31971	1370	1+
705.29312	253	
713.41479	144	
722.32504	560	1+
733.28790	685	1+
750.31482	2294	1+
767.34073	1091	1+
817.48694	1685	1+
843.37638	945	1+
861.39107	2916	1+
878.41326	2376	1+
906.49488	427	1+
947.47288	360	1+
963.50993	921	1+
973.47623	1349	1+
991.49841	1857	1+
1185.60429	623	1+
1202.65700	1274	1+
END IONS

###FS:    #m/z: 342.18824 #charge   2
###MaxRes:#m/z:  0.00000 #charge-128
###MS: 734
###MSMS: 736
BEGIN IONS
TITLE=Cmpd 31, AutoMSn(342.1882), 12.5 min
RTINSECONDS=750.914
SCANS=MS: 734 MSMS: 736
PEPMASS=342.18824	13922
CHARGE=2+
331.20474	115	
332.16534	120	
340.66565	122	
348.70226	107	
351.14100	116	
358.19806	341	1+
369.15188	139	
375.23304	1522	1+
386.17872	189	
392.20641	170	
406.72288	101	
414.16458	111	
414.71800	111	
445.20406	364	
455.19319	351	1+
473.21364	538	1+
488.31742	874	1+
495.65445	395	
498.30362	339	1+
534.23180	104	
559.25296	179	
570.21499	105	
584.28449	158	
587.24566	847	1+
604.26859	377	1+
616.41393	136	
END IONS

###FS:    #m/z: 683.36646 #charge   2
###MaxRes:#m/z:  0.00000 #charge-128
###MS: 734
###MSMS: 737
BEGIN IONS
TITLE=Cmpd 32, AutoMSn(683.3665), 12.5 min
RTINSECONDS=751.414
SCANS=MS: 734 MSMS: 737
PEPMASS=683.36646	8536
CHARGE=2+
1365.73848	1634	1+
END IONS

###FS:    #m/z: 683.36789 #charge   2
###MaxRes:#m/z:  0.00000 #charge-128
###MS: 738
###MSMS: 739
BEGIN IONS
TITLE=Cmpd 33, AutoMSn(683.3679), 12.6 min
RTINSECONDS=754.433
SCANS=MS: 738 MSMS: 739
PEPMASS=683.36789	7735
CHARGE=2+
683.34937	331	1+
END IONS

###FS:    #m/z: 423.86275 #charge   3
###MaxRes:#m/z:  0.00000 #charge-128
###MS: 742
###MSMS: 743
BEGIN IONS
TITLE=Cmpd 36, AutoMSn(423.8627), 12.6 min
RTINSECONDS=758.452
SCANS=MS: 742 MSMS: 743
PEPMASS=423.86275	6056
CHARGE=3+
303.66959	101	
432.20324	939	1+
591.78078	119	
665.30842	262	
704.33497	124	
805.39358	118	
982.44905	673	1+
1111.49605	943	1+
END IONS

###FS:    #m/z: 635.28710 #charge   2
###MaxRes:#m/z:  0.00000 #charge-128
###MS: 742
###MSMS: 744
BEGIN IONS
TITLE=Cmpd 37, AutoMSn(635.2871), 12.6 min
RTINSECONDS=758.953
SCANS=MS: 742 MSMS: 744
PEPMASS=635.28710	2288
CHARGE=2+
901.77125	121	
END IONS

###FS:    #m/z: 423.86182 #charge   3
###MaxRes:#m/z:  0.00000 #charge-128
###MS: 745
###MSMS: 746
BEGIN IONS
TITLE=Cmpd 38, AutoMSn(423.8618), 12.7 min
RTINSECONDS=761.469
SCANS=MS: 745 MSMS: 746
PEPMASS=423.86182	8679
CHARGE=3+
303.67626	102	
411.70542	125	
432.20491	706	1+
480.25366	101	
489.18770	113	
547.23374	111	
547.74210	138	
556.25053	847	1+
556.76586	284	
704.34941	130	
982.43903	369	1+
END IONS

###FS:    #m/z: 439.52846 #charge   3
###MaxRes:#m/z:  0.00000 #charge-128
###MS: 749
###MSMS: 750
BEGIN IONS
TITLE=Cmpd 41, AutoMSn(439.5285), 12.8 min
RTINSECONDS=765.497
SCANS=MS: 749 MSMS: 750
PEPMASS=439.52846	7638
CHARGE=3+
354.17298	106	
422.69901	173	
466.72634	144	
521.73656	147	
530.74196	229	
670.29078	176	
END IONS

###FS:    #m/z: 439.19209 #charge   3
###MaxRes:#m/z:  0.00000 #charge-128
###MS: 752
###MSMS: 753
BEGIN IONS
TITLE=Cmpd 43, AutoMSn(439.1921), 12.8 min
RTINSECONDS=768.523
SCANS=MS: 752 MSMS: 753
PEPMASS=439.19209	14761
CHARGE=3+
457.70507	149	
521.73714	119	
522.24160	144	
530.74315	288	
531.24505	224	
690.31189	166	
707.33618	638	1+
799.34505	110	
844.40624	408	1+
931.43791	950	1+
END IONS

###FS:    #m/z: 658.79142 #charge   2
###MaxRes:#m/z:  0.00000 #charge-128
###MS: 756
###MSMS: 758
BEGIN IONS
TITLE=Cmpd 46, AutoMSn(658.7914), 12.9 min
RTINSECONDS=773.057
SCANS=MS: 756 MSMS: 758
PEPMASS=658.79142	3659
CHARGE=2+
650.29195	128	
691.33545	108	
END IONS

###FS:    #m/z: 351.24958 #charge   2
###MaxRes:#m/z:  0.00000 #charge-128
###MS: 762
###MSMS: 763
BEGIN IONS
TITLE=Cmpd 49, AutoMSn(351.2496), 13.0 min
RTINSECONDS=778.612
SCANS=MS: 762 MSMS: 763
PEPMASS=351.24958	11903
CHARGE=2+
573.39801	171	
END IONS

###FS:    #m/z: 459.56454 #charge   3
###MaxRes:#m/z:  0.00000 #charge-128
###MS: 766
###MSMS: 767
BEGIN IONS
TITLE=Cmpd 51, AutoMSn(459.5645), 13.0 min
RTINSECONDS=782.671
SCANS=MS: 766 MSMS: 767
PEPMASS=459.56454	4437
CHARGE=3+
366.22375	108	
375.23565	554	
428.69700	103	
450.22696	111	
488.32286	322	
506.26410	119	
517.27523	232	
603.78810	369	
604.28383	333	1+
615.30626	135	
631.32180	138	
751.29672	324	1+
945.47815	196	
END IONS

###FS:    #m/z: 459.56566 #charge   3
###MaxRes:#m/z:  0.00000 #charge-128
###MS: 768
###MSMS: 769
BEGIN IONS
TITLE=Cmpd 52, AutoMSn(459.5657), 13.1 min
RTINSECONDS=784.695
SCANS=MS: 768 MSMS: 769
PEPMASS=459.56566	8802
CHARGE=3+
375.24005	388	
391.16330	105	
421.22579	123	
431.18518	158	
456.24577	134	
488.32580	243	
517.28874	466	1+
553.27548	123	
601.83500	114	
603.78750	900	
604.29083	642	
605.77179	118	
631.33025	214	1+
653.82934	115	
751.32332	117	
945.49659	362	1+
1060.44858	119	
END IONS

###FS:    #m/z: 459.20775 #charge   3
###MaxRes:#m/z:  0.00000 #charge-128
###MS: 770
###MSMS: 771
BEGIN IONS
TITLE=Cmpd 53, AutoMSn(459.2078), 13.1 min
RTINSECONDS=786.71
SCANS=MS: 770 MSMS: 771
PEPMASS=459.20775	12890
CHARGE=3+
375.22404	265	1+
423.67833	102	
436.21271	103	
456.24709	118	
456.90746	101	
473.74935	101	
488.31709	250	
517.27286	632	1+
553.26540	463	
553.77451	115	
631.33611	186	
653.82146	176	
945.46792	136	
947.47362	104	
1206.56221	2015	1+
END IONS

###FS:    #m/z: 688.83866 #charge   2
###MaxRes:#m/z:  0.00000 #charge-128
###MS: 770
###MSMS: 772
BEGIN IONS
TITLE=Cmpd 54, AutoMSn(688.8387), 13.1 min
RTINSECONDS=787.212
SCANS=MS: 770 MSMS: 772
PEPMASS=688.83866	2528
CHARGE=2+
517.28238	208	
END IONS

###FS:    #m/z: 477.90157 #charge   3
###MaxRes:#m/z:  0.00000 #charge-128
###MS: 773
###MSMS: 774
BEGIN IONS
TITLE=Cmpd 55, AutoMSn(477.9016), 13.2 min
RTINSECONDS=789.728
SCANS=MS: 773 MSMS: 774
PEPMASS=477.90157	2689
CHARGE=3+
735.37322	109	
END IONS

###FS:    #m/z: 500.55753 #charge   2
###MaxRes:#m/z:  0.00000 #charge-128
###MS: 782
###MSMS: 783
BEGIN IONS
TITLE=Cmpd 58, AutoMSn(500.5575), 13.3 min
RTINSECONDS=798.843
SCANS=MS: 782 MSMS: 783
PEPMASS=500.55753	3875
CHARGE=2+
309.14581	163	
329.13679	147	
549.23520	358	1+
696.30111	443	1+
END IONS

###FS:    #m/z: 500.89000 #charge   3
###MaxRes:#m/z:  0.00000 #charge-128
###MS: 784
###MSMS: 785
BEGIN IONS
TITLE=Cmpd 59, AutoMSn(500.8900), 13.3 min
RTINSECONDS=800.882
SCANS=MS: 784 MSMS: 785
PEPMASS=500.89000	8885
CHARGE=3+
372.18533	146	
389.20578	141	
395.78446	185	
532.22763	163	
549.24026	366	
558.24904	107	
696.30671	642	1+
705.10993	112	
856.33967	147	
943.37900	198	
END IONS

###FS:    #m/z: 500.88849 #charge   3
###MaxRes:#m/z:  0.00000 #charge-128
###MS: 786
###MSMS: 787
BEGIN IONS
TITLE=Cmpd 60, AutoMSn(500.8885), 13.4 min
RTINSECONDS=802.924
SCANS=MS: 786 MSMS: 787
PEPMASS=500.88849	8457
CHARGE=3+
371.19610	230	1+
373.19626	198	
375.22484	104	
389.18371	106	
394.16488	205	
549.25400	595	1+
558.25966	177	
645.29928	117	
696.31073	310	
697.31857	438	1+
943.37620	202	1+
END IONS

###FS:    #m/z: 500.88944 #charge   3
###MaxRes:#m/z:  0.00000 #charge-128
###MS: 788
###MSMS: 789
BEGIN IONS
TITLE=Cmpd 61, AutoMSn(500.8894), 13.4 min
RTINSECONDS=804.962
SCANS=MS: 788 MSMS: 789
PEPMASS=500.88944	9078
CHARGE=3+
348.65816	104	
371.20434	104	
395.78107	189	
395.87131	142	
429.18776	110	
477.21426	112	
485.21317	114	
499.62169	105	
549.24371	555	1+
558.27085	165	
645.31919	150	
696.31457	618	1+
705.11541	289	
856.34297	108	
943.36773	136	
END IONS

###FS:    #m/z: 500.88977 #charge   3
###MaxRes:#m/z:  0.00000 #charge-128
###MS: 790
###MSMS: 791
BEGIN IONS
TITLE=Cmpd 62, AutoMSn(500.8898), 13.4 min
RTINSECONDS=807
SCANS=MS: 790 MSMS: 791
PEPMASS=500.88977	8544
CHARGE=3+
362.64453	106	
389.17527	100	
549.24047	677	
558.26546	172	
636.23499	141	
650.76948	100	
696.31445	290	
705.10856	108	
943.35008	156	
END IONS

###FS:    #m/z: 500.88782 #charge   3
###MaxRes:#m/z:  0.00000 #charge-128
###MS: 792
###MSMS: 793
BEGIN IONS
TITLE=Cmpd 63, AutoMSn(500.8878), 13.5 min
RTINSECONDS=809.034
SCANS=MS: 792 MSMS: 793
PEPMASS=500.88782	8103
CHARGE=3+
390.18335	114	
404.11848	105	
504.21012	105	
523.19643	104	
549.25211	113	
END IONS

###FS:    #m/z: 529.77343 #charge   2
###MaxRes:#m/z:  0.00000 #charge-128
###MS: 796
###MSMS: 797
BEGIN IONS
TITLE=Cmpd 65, AutoMSn(529.7734), 13.6 min
RTINSECONDS=813.086
SCANS=MS: 796 MSMS: 797
PEPMASS=529.77343	3535
CHARGE=2+
533.95216	321	
585.33838	529	
874.41399	388	1+
945.43081	278	1+
END IONS

###FS:    #m/z: 529.77024 #charge   2
###MaxRes:#m/z:  0.00000 #charge-128
###MS: 798
###MSMS: 799
BEGIN IONS
TITLE=Cmpd 66, AutoMSn(529.7702), 13.6 min
RTINSECONDS=815.112
SCANS=MS: 798 MSMS: 799
PEPMASS=529.77024	6078
CHARGE=2+
360.21693	149	
439.22629	124	
585.33288	1292	1+
714.37435	213	
874.41398	702	1+
884.24985	402	
945.43628	401	1+
END IONS

###FS:    #m/z: 529.77124 #charge   2
###MaxRes:#m/z:  0.00000 #charge-128
###MS: 800
###MSMS: 801
BEGIN IONS
TITLE=Cmpd 67, AutoMSn(529.7712), 13.6 min
RTINSECONDS=817.142
SCANS=MS: 800 MSMS: 801
PEPMASS=529.77124	10263
CHARGE=2+
340.15825	154	
345.17164	127	
437.70186	113	
471.25207	106	
568.30773	155	
585.33574	1499	1+
714.37956	213	1+
874.39926	602	1+
945.44513	212	
END IONS

###FS:    #m/z: 529.77312 #charge   2
###MaxRes:#m/z:  0.00000 #charge-128
###MS: 802
###MSMS: 803
BEGIN IONS
TITLE=Cmpd 68, AutoMSn(529.7731), 13.7 min
RTINSECONDS=819.176
SCANS=MS: 802 MSMS: 803
PEPMASS=529.77312	11525
CHARGE=2+
345.15881	125	
360.22053	128	
471.25261	131	
585.33305	1261	1+
696.38338	146	
714.37830	220	
874.41308	255	
884.25052	116	
945.44001	540	1+
END IONS

###FS:    #m/z: 529.77071 #charge   2
###MaxRes:#m/z:  0.00000 #charge-128
###MS: 804
###MSMS: 805
BEGIN IONS
TITLE=Cmpd 69, AutoMSn(529.7707), 13.7 min
RTINSECONDS=821.214
SCANS=MS: 804 MSMS: 805
PEPMASS=529.77071	10522
CHARGE=2+
568.29725	102	
585.33078	1093	1+
714.38071	121	
874.41898	369	
884.24892	221	
945.44440	279	
947.44147	128	
END IONS

###FS:    #m/z: 529.77143 #charge   2
###MaxRes:#m/z:  0.00000 #charge-128
###MS: 806
###MSMS: 807
BEGIN IONS
TITLE=Cmpd 70, AutoMSn(529.7714), 13.7 min
RTINSECONDS=823.241
SCANS=MS: 806 MSMS: 807
PEPMASS=529.77143	8946
CHARGE=2+
411.22962	132	
585.32847	278	1+
END IONS

###FS:    #m/z: 546.27058 #charge   3
###MaxRes:#m/z:  0.00000 #charge-128
###MS: 808
###MSMS: 809
BEGIN IONS
TITLE=Cmpd 71, AutoMSn(546.2706), 13.8 min
RTINSECONDS=825.267
SCANS=MS: 808 MSMS: 809
PEPMASS=546.27058	8113
CHARGE=3+
392.23273	125	
473.69843	197	
487.69000	151	
533.33467	259	
540.26246	249	1+
540.59772	435	
540.94754	171	
546.27715	222	
642.27619	110	
646.40723	333	
690.84101	227	
991.38096	228	1+
END IONS

###FS:    #m/z: 546.27012 #charge   3
###MaxRes:#m/z:  0.00000 #charge-128
###MS: 811
###MSMS: 812
BEGIN IONS
TITLE=Cmpd 73, AutoMSn(546.2701), 13.8 min
RTINSECONDS=828.293
SCANS=MS: 811 MSMS: 812
PEPMASS=546.27012	36716
CHARGE=3+
383.13792	147	
418.65587	136	
420.24575	250	
427.67347	198	
464.70260	171	
473.19464	363	
487.20086	232	
496.20660	300	
533.31754	1367	1+
534.59358	587	1+
534.91619	764	1+
537.24773	204	
540.26723	5347	1+
540.59683	6035	1+
540.93201	4711	1+
543.73526	154	
546.26969	2637	1+
546.60387	1958	1+
546.93634	1146	
549.08570	166	
552.73713	255	
565.29755	342	
565.78383	149	
600.76757	162	
601.26380	183	
606.23614	390	1+
633.81053	204	
634.30357	213	
646.41663	1133	1+
678.81053	237	
690.84422	631	1+
728.83816	148	
737.33132	163	
766.26063	170	
783.47881	609	1+
783.48010	250	
837.29808	547	1+
854.31228	169	
946.36532	1143	1+
963.38857	355	1+
974.35599	1140	1+
1014.54031	996	1+
1087.44738	984	1+
1283.56630	566	1+
1300.60010	636	1+
1491.70045	440	1+
END IONS

###FS:    #m/z: 409.95338 #charge   2
###MaxRes:#m/z:  0.00000 #charge-128
###MS: 811
###MSMS: 813
BEGIN IONS
TITLE=Cmpd 74, AutoMSn(409.9534), 13.8 min
RTINSECONDS=828.795
SCANS=MS: 811 MSMS: 813
PEPMASS=409.95338	9435
CHARGE=2+
320.19553	117	
333.08456	109	
368.13261	410	1+
383.14382	168	
402.24690	121	
420.24653	559	
423.64802	138	
463.20006	220	1+
473.18185	228	
475.17821	168	
479.17865	157	
487.18674	206	
491.19959	188	
513.20721	132	
515.30620	209	
523.23835	152	
533.33328	349	
536.23372	237	1+
565.28776	106	
589.21445	215	
597.24467	261	
606.23094	198	
646.40922	149	
710.26096	108	
747.29203	100	
766.25735	345	
END IONS

###FS:    #m/z: 479.70974 #charge   2
###MaxRes:#m/z:  0.00000 #charge-128
###MS: 811
###MSMS: 814
BEGIN IONS
TITLE=Cmpd 75, AutoMSn(479.7097), 13.8 min
RTINSECONDS=829.295
SCANS=MS: 811 MSMS: 814
PEPMASS=479.70974	5707
CHARGE=2+
349.18346	324	
479.71341	390	
573.27778	446	
684.31376	186	
702.31683	216	
END IONS

###FS:    #m/z: 546.27003 #charge   3
###MaxRes:#m/z:  0.00000 #charge-128
###MS: 815
###MSMS: 816
BEGIN IONS
TITLE=Cmpd 76, AutoMSn(546.2700), 13.9 min
RTINSECONDS=832.314
SCANS=MS: 815 MSMS: 816
PEPMASS=546.27003	73829
CHARGE=3+
383.63764	310	
392.24318	729	
420.24698	337	
473.18987	373	
487.19368	604	
496.20041	428	
507.78029	567	
508.27137	330	
533.32140	1576	1+
534.59366	722	1+
534.92084	1196	
535.25495	635	
539.59981	311	
539.92489	533	
540.26480	10556	1+
540.59587	12671	1+
540.93428	8198	1+
546.27117	5020	1+
546.60392	3543	1+
546.94072	2020	
565.28389	537	
565.79232	407	
600.76447	309	
633.81370	407	
642.28144	452	
646.41142	1390	1+
651.79428	336	
677.80990	323	
686.81378	362	
690.84921	331	
691.33528	356	
737.33410	336	
837.29173	343	
946.36357	1570	1+
974.36441	2247	1+
1086.44152	1135	1+
END IONS

###FS:    #m/z: 410.20561 #charge   2
###MaxRes:#m/z:  0.00000 #charge-128
###MS: 815
###MSMS: 817
BEGIN IONS
TITLE=Cmpd 77, AutoMSn(410.2056), 13.9 min
RTINSECONDS=832.816
SCANS=MS: 815 MSMS: 817
PEPMASS=410.20561	19154
CHARGE=2+
319.19741	105	
354.13851	183	
368.13757	141	
375.03230	189	
383.13505	132	
409.66237	170	
418.66004	181	
420.24678	918	1+
428.52760	116	
432.17199	119	
446.17144	249	
456.16489	290	
463.20662	165	
465.17026	457	
479.16746	167	
480.70546	114	
482.20089	119	
487.18692	437	1+
489.30256	114	
527.18858	162	
533.32574	635	1+
535.73037	103	
536.25310	144	
541.01161	200	
589.20451	201	
646.41635	221	
736.24734	275	1+
749.23190	210	
766.26165	129	
END IONS

###FS:    #m/z: 479.70820 #charge   2
###MaxRes:#m/z:  0.00000 #charge-128
###MS: 815
###MSMS: 818
BEGIN IONS
TITLE=Cmpd 78, AutoMSn(479.7082), 13.9 min
RTINSECONDS=833.317
SCANS=MS: 815 MSMS: 818
PEPMASS=479.70820	7919
CHARGE=2+
349.18649	102	
468.21193	117	
486.24602	216	
573.27440	601	
702.30513	194	
712.14949	322	
958.41101	344	1+
END IONS

###FS:    #m/z: 410.20653 #charge   2
###MaxRes:#m/z:  0.00000 #charge-128
###MS: 819
###MSMS: 820
BEGIN IONS
TITLE=Cmpd 79, AutoMSn(410.2065), 13.9 min
RTINSECONDS=836.335
SCANS=MS: 819 MSMS: 820
PEPMASS=410.20653	15808
CHARGE=2+
337.62314	135	
363.15280	109	
369.15061	114	
376.60331	189	
392.24269	187	
420.24933	429	
423.65113	175	
464.67004	176	
479.16919	147	
481.22851	103	
484.16514	119	
487.19596	104	
491.19905	121	
530.74699	128	
533.33578	312	
646.40847	112	
675.23344	102	
766.26514	167	
END IONS

###FS:    #m/z: 818.89959 #charge   1
###MaxRes:#m/z:  0.00000 #charge-128
###MS: 819
###MSMS: 821
BEGIN IONS
TITLE=Cmpd 80, AutoMSn(818.8996), 13.9 min
RTINSECONDS=836.836
SCANS=MS: 819 MSMS: 821
PEPMASS=818.89959	4732
CHARGE=1+
463.22717	111	
END IONS

###FS:    #m/z: 405.45214 #charge   2
###MaxRes:#m/z:  0.00000 #charge-128
###MS: 819
###MSMS: 822
BEGIN IONS
TITLE=Cmpd 81, AutoMSn(405.4521), 14.0 min
RTINSECONDS=837.337
SCANS=MS: 819 MSMS: 822
PEPMASS=405.45214	4181
CHARGE=2+
446.16802	128	
474.18585	135	
END IONS

###FS:    #m/z: 428.69788 #charge   2
###MaxRes:#m/z:  0.00000 #charge-128
###MS: 823
###MSMS: 824
BEGIN IONS
TITLE=Cmpd 82, AutoMSn(428.6979), 14.0 min
RTINSECONDS=840.354
SCANS=MS: 823 MSMS: 824
PEPMASS=428.69788	6678
CHARGE=2+
341.10436	153	
394.17430	240	
438.17455	151	
501.20755	102	
509.20235	270	1+
596.22676	672	1+
743.29485	324	1+
END IONS

###FS:    #m/z: 428.69857 #charge   2
###MaxRes:#m/z:  0.00000 #charge-128
###MS: 827
###MSMS: 828
BEGIN IONS
TITLE=Cmpd 84, AutoMSn(428.6986), 14.1 min
RTINSECONDS=844.382
SCANS=MS: 827 MSMS: 828
PEPMASS=428.69857	10604
CHARGE=2+
363.10545	195	
377.14815	126	
394.17482	616	1+
509.20451	330	
596.23583	1213	1+
743.30853	343	
END IONS

###FS:    #m/z: 487.32186 #charge   1
###MaxRes:#m/z:  0.00000 #charge-128
###MS: 827
###MSMS: 830
BEGIN IONS
TITLE=Cmpd 85, AutoMSn(487.3219), 14.1 min
RTINSECONDS=845.385
SCANS=MS: 827 MSMS: 830
PEPMASS=487.32186	4588
CHARGE=1+
430.63302	103	
END IONS

###FS:    #m/z: 428.69732 #charge   2
###MaxRes:#m/z:  0.00000 #charge-128
###MS: 831
###MSMS: 832
BEGIN IONS
TITLE=Cmpd 86, AutoMSn(428.6973), 14.1 min
RTINSECONDS=848.41
SCANS=MS: 831 MSMS: 832
PEPMASS=428.69732	14100
CHARGE=2+
363.10179	193	
394.17500	479	
509.21368	192	
578.21659	324	1+
596.23948	1467	1+
743.29935	268	
END IONS

###FS:    #m/z: 467.25386 #charge   2
###MaxRes:#m/z:  0.00000 #charge-128
###MS: 835
###MSMS: 836
BEGIN IONS
TITLE=Cmpd 88, AutoMSn(467.2539), 14.2 min
RTINSECONDS=852.439
SCANS=MS: 835 MSMS: 836
PEPMASS=467.25386	7933
CHARGE=2+
375.23581	555	1+
488.31579	754	1+
495.64945	180	
495.74902	165	
915.48213	291	1+
END IONS

###FS:    #m/z: 616.80581 #charge   2
###MaxRes:#m/z:  0.00000 #charge-128
###MS: 835
###MSMS: 837
BEGIN IONS
TITLE=Cmpd 89, AutoMSn(616.8058), 14.2 min
RTINSECONDS=852.94
SCANS=MS: 835 MSMS: 837
PEPMASS=616.80581	6165
CHARGE=2+
384.17910	112	
395.13107	119	
489.28081	249	
572.28219	269	1+
633.32968	995	1+
746.41132	379	1+
803.43723	256	
860.45360	326	1+
917.47742	305	1+
END IONS

###FS:    #m/z: 586.39345 #charge   1
###MaxRes:#m/z:  0.00000 #charge-128
###MS: 835
###MSMS: 838
BEGIN IONS
TITLE=Cmpd 90, AutoMSn(586.3935), 14.2 min
RTINSECONDS=853.442
SCANS=MS: 835 MSMS: 838
PEPMASS=586.39345	5261
CHARGE=1+
586.38746	199	
END IONS

###FS:    #m/z: 616.80519 #charge   2
###MaxRes:#m/z:  0.00000 #charge-128
###MS: 839
###MSMS: 840
BEGIN IONS
TITLE=Cmpd 91, AutoMSn(616.8052), 14.3 min
RTINSECONDS=856.468
SCANS=MS: 839 MSMS: 840
PEPMASS=616.80519	10846
CHARGE=2+
355.12893	109	
489.26806	223	
572.27457	153	
576.30950	385	
607.80958	145	
617.31081	199	
633.33248	958	1+
803.43626	302	1+
860.46430	351	
917.49633	220	
975.50090	100	
END IONS

###FS:    #m/z: 466.90394 #charge   3
###MaxRes:#m/z:  0.00000 #charge-128
###MS: 839
###MSMS: 841
BEGIN IONS
TITLE=Cmpd 92, AutoMSn(466.9039), 14.3 min
RTINSECONDS=856.969
SCANS=MS: 839 MSMS: 841
PEPMASS=466.90394	10562
CHARGE=3+
356.22234	133	
375.23235	617	1+
458.24572	127	
472.24314	136	
488.31945	924	1+
498.29566	122	
569.79568	125	
616.42853	298	
916.47518	264	1+
933.50709	324	1+
END IONS

###FS:    #m/z: 664.25596 #charge   3
###MaxRes:#m/z:  0.00000 #charge-128
###MS: 839
###MSMS: 842
BEGIN IONS
TITLE=Cmpd 93, AutoMSn(664.2560), 14.3 min
RTINSECONDS=857.471
SCANS=MS: 839 MSMS: 842
PEPMASS=664.25596	5155
CHARGE=3+
547.22924	233	
618.25970	256	1+
705.29787	438	
END IONS

###FS:    #m/z: 466.90740 #charge   3
###MaxRes:#m/z:  0.00000 #charge-128
###MS: 843
###MSMS: 844
BEGIN IONS
TITLE=Cmpd 94, AutoMSn(466.9074), 14.3 min
RTINSECONDS=860.495
SCANS=MS: 843 MSMS: 844
PEPMASS=466.90740	12539
CHARGE=3+
375.23447	668	
458.74379	212	
467.26340	238	
487.74280	222	
488.31469	1111	1+
495.65704	168	
498.30273	173	
528.21707	104	
559.26231	100	
615.35331	105	
616.41963	284	
633.34488	256	
683.29013	106	
END IONS

###FS:    #m/z: 616.80588 #charge   2
###MaxRes:#m/z:  0.00000 #charge-128
###MS: 843
###MSMS: 845
BEGIN IONS
TITLE=Cmpd 95, AutoMSn(616.8059), 14.3 min
RTINSECONDS=860.996
SCANS=MS: 843 MSMS: 845
PEPMASS=616.80588	11148
CHARGE=2+
385.15348	101	
412.15351	144	
489.27818	178	
572.27413	345	1+
576.30156	100	
607.79668	118	
633.33083	1218	1+
746.40992	161	
860.44946	235	
918.47611	189	
975.49960	100	
1080.31682	160	
END IONS

###FS:    #m/z: 504.90491 #charge   3
###MaxRes:#m/z:  0.00000 #charge-128
###MS: 843
###MSMS: 846
BEGIN IONS
TITLE=Cmpd 96, AutoMSn(504.9049), 14.4 min
RTINSECONDS=861.497
SCANS=MS: 843 MSMS: 846
PEPMASS=504.90491	4947
CHARGE=3+
555.25510	351	1+
641.79379	113	
650.77350	178	
651.27470	152	
783.38383	101	
END IONS

###FS:    #m/z: 583.75012 #charge   2
###MaxRes:#m/z:  0.00000 #charge-128
###MS: 847
###MSMS: 848
BEGIN IONS
TITLE=Cmpd 97, AutoMSn(583.7501), 14.4 min
RTINSECONDS=864.533
SCANS=MS: 847 MSMS: 848
PEPMASS=583.75012	4764
CHARGE=2+
336.17557	131	
432.19945	231	
513.26538	121	
547.23198	597	1+
585.23834	108	
586.38447	433	1+
588.74386	103	
618.27376	411	1+
705.30379	414	
813.84747	108	
END IONS

###FS:    #m/z: 777.66373 #charge   3
###MaxRes:#m/z:  0.00000 #charge-128
###MS: 847
###MSMS: 849
BEGIN IONS
TITLE=Cmpd 98, AutoMSn(777.6637), 14.4 min
RTINSECONDS=865.034
SCANS=MS: 847 MSMS: 849
PEPMASS=777.66373	3941
CHARGE=3+
513.27375	152	
777.64452	125	
778.32849	174	
1044.44090	140	
END IONS

###FS:    #m/z: 504.90283 #charge   3
###MaxRes:#m/z:  0.00000 #charge-128
###MS: 847
###MSMS: 850
BEGIN IONS
TITLE=Cmpd 99, AutoMSn(504.9028), 14.4 min
RTINSECONDS=865.535
SCANS=MS: 847 MSMS: 850
PEPMASS=504.90283	4863
CHARGE=3+
471.74823	101	
650.77480	172	
668.32537	156	
END IONS

###FS:    #m/z: 450.90330 #charge   3
###MaxRes:#m/z:  0.00000 #charge-128
###MS: 851
###MSMS: 852
BEGIN IONS
TITLE=Cmpd 100, AutoMSn(450.9033), 14.5 min
RTINSECONDS=868.563
SCANS=MS: 851 MSMS: 852
PEPMASS=450.90330	4522
CHARGE=3+
450.24523	411	1+
534.25726	187	
591.79545	217	
1237.61458	814	1+
END IONS

###FS:    #m/z: 583.75461 #charge   2
###MaxRes:#m/z:  0.00000 #charge-128
###MS: 851
###MSMS: 853
BEGIN IONS
TITLE=Cmpd 101, AutoMSn(583.7546), 14.5 min
RTINSECONDS=869.064
SCANS=MS: 851 MSMS: 853
PEPMASS=583.75461	4372
CHARGE=2+
432.19560	134	
513.28189	124	
520.86802	209	
547.23295	156	
1043.42559	106	
END IONS

###FS:    #m/z: 685.29725 #charge   3
###MaxRes:#m/z:  0.00000 #charge-128
###MS: 851
###MSMS: 854
BEGIN IONS
TITLE=Cmpd 102, AutoMSn(685.2973), 14.5 min
RTINSECONDS=869.565
SCANS=MS: 851 MSMS: 854
PEPMASS=685.29725	2761
CHARGE=3+
370.24338	116	
506.17937	108	
522.25005	212	1+
564.79120	170	
578.23569	230	
685.30462	120	
738.26929	416	1+
898.29692	1102	1+
986.48872	134	
1068.40781	235	
END IONS

###FS:    #m/z: 685.29747 #charge   3
###MaxRes:#m/z:  0.00000 #charge-128
###MS: 855
###MSMS: 856
BEGIN IONS
TITLE=Cmpd 103, AutoMSn(685.2975), 14.5 min
RTINSECONDS=872.598
SCANS=MS: 855 MSMS: 856
PEPMASS=685.29747	7214
CHARGE=3+
369.63603	113	
451.66376	147	
463.20518	131	
494.24802	100	
531.77214	105	
564.78737	136	
578.23189	303	
599.71968	129	
687.93930	148	
729.35603	149	
738.25976	507	1+
745.29003	115	
747.31395	148	
898.29407	480	
898.31104	312	1+
END IONS

###FS:    #m/z: 733.65689 #charge   3
###MaxRes:#m/z:  0.00000 #charge-128
###MS: 855
###MSMS: 857
BEGIN IONS
TITLE=Cmpd 104, AutoMSn(733.6569), 14.6 min
RTINSECONDS=873.099
SCANS=MS: 855 MSMS: 857
PEPMASS=733.65689	3533
CHARGE=3+
491.18232	107	
END IONS

###FS:    #m/z: 589.30096 #charge   2
###MaxRes:#m/z:  0.00000 #charge-128
###MS: 859
###MSMS: 860
BEGIN IONS
TITLE=Cmpd 106, AutoMSn(589.3010), 14.6 min
RTINSECONDS=876.637
SCANS=MS: 859 MSMS: 860
PEPMASS=589.30096	9376
CHARGE=2+
391.20302	127	
479.22744	119	
547.23485	127	
608.31232	231	
679.33949	163	
780.39246	178	
813.44017	283	
877.44936	1332	1+
END IONS

###FS:    #m/z: 608.61936 #charge   3
###MaxRes:#m/z:  0.00000 #charge-128
###MS: 859
###MSMS: 861
BEGIN IONS
TITLE=Cmpd 107, AutoMSn(608.6194), 14.6 min
RTINSECONDS=877.138
SCANS=MS: 859 MSMS: 861
PEPMASS=608.61936	6269
CHARGE=3+
432.19927	134	
595.25865	213	
608.61419	152	
609.93192	113	
666.31894	109	
774.84188	163	
896.33398	102	
1009.41981	100	
END IONS

###FS:    #m/z: 685.29938 #charge   3
###MaxRes:#m/z:  0.00000 #charge-128
###MS: 859
###MSMS: 862
BEGIN IONS
TITLE=Cmpd 108, AutoMSn(685.2994), 14.6 min
RTINSECONDS=877.639
SCANS=MS: 859 MSMS: 862
PEPMASS=685.29938	6886
CHARGE=3+
449.64901	120	
564.79690	145	
578.24170	160	
578.79386	106	
600.89920	103	
685.98933	122	
738.27897	227	
747.29078	104	
898.29385	323	1+
END IONS

###FS:    #m/z: 589.30069 #charge   2
###MaxRes:#m/z:  0.00000 #charge-128
###MS: 863
###MSMS: 864
BEGIN IONS
TITLE=Cmpd 109, AutoMSn(589.3007), 14.7 min
RTINSECONDS=880.67
SCANS=MS: 863 MSMS: 864
PEPMASS=589.30069	13160
CHARGE=2+
407.23222	146	
439.23100	207	
440.72395	100	
458.21704	113	
464.72277	111	
479.21815	126	
608.29928	143	
679.34615	198	
716.41190	106	
780.39500	117	
813.44196	394	1+
877.44532	790	1+
973.47026	262	1+
991.48239	354	1+
991.50220	109	
END IONS

###FS:    #m/z: 608.61818 #charge   3
###MaxRes:#m/z:  0.00000 #charge-128
###MS: 863
###MSMS: 865
BEGIN IONS
TITLE=Cmpd 110, AutoMSn(608.6182), 14.7 min
RTINSECONDS=881.171
SCANS=MS: 863 MSMS: 865
PEPMASS=608.61818	7334
CHARGE=3+
432.20356	310	
473.21786	103	
667.32239	140	
767.44815	358	
774.85599	103	
END IONS

###FS:    #m/z: 589.30097 #charge   2
###MaxRes:#m/z:  0.00000 #charge-128
###MS: 867
###MSMS: 868
BEGIN IONS
TITLE=Cmpd 112, AutoMSn(589.3010), 14.7 min
RTINSECONDS=884.698
SCANS=MS: 867 MSMS: 868
PEPMASS=589.30097	10578
CHARGE=2+
487.73505	101	
608.30886	130	
618.25540	123	
680.34475	131	
780.42198	105	
813.42832	134	
877.44680	304	1+
877.45723	178	
879.44215	139	
991.48459	159	
END IONS

###FS:    #m/z: 608.61900 #charge   3
###MaxRes:#m/z:  0.00000 #charge-128
###MS: 867
###MSMS: 870
BEGIN IONS
TITLE=Cmpd 114, AutoMSn(608.6190), 14.8 min
RTINSECONDS=885.7
SCANS=MS: 867 MSMS: 870
PEPMASS=608.61900	4988
CHARGE=3+
415.17223	123	
432.20078	202	
END IONS

###FS:    #m/z: 403.70418 #charge   2
###MaxRes:#m/z:  0.00000 #charge-128
###MS: 871
###MSMS: 872
BEGIN IONS
TITLE=Cmpd 115, AutoMSn(403.7042), 14.8 min
RTINSECONDS=888.734
SCANS=MS: 871 MSMS: 872
PEPMASS=403.70418	8509
CHARGE=2+
369.18827	240	
386.21034	454	
529.23001	228	
546.24380	1509	1+
659.34360	153	
END IONS

###FS:    #m/z: 795.32760 #charge   3
###MaxRes:#m/z:  0.00000 #charge-128
###MS: 871
###MSMS: 873
BEGIN IONS
TITLE=Cmpd 116, AutoMSn(795.3276), 14.8 min
RTINSECONDS=889.235
SCANS=MS: 871 MSMS: 873
PEPMASS=795.32760	4013
CHARGE=3+
359.66480	136	
441.19984	163	
718.31469	377	1+
881.38569	100	
END IONS

###FS:    #m/z: 460.90344 #charge   3
###MaxRes:#m/z:  0.00000 #charge-128
###MS: 871
###MSMS: 874
BEGIN IONS
TITLE=Cmpd 117, AutoMSn(460.9034), 14.8 min
RTINSECONDS=889.736
SCANS=MS: 871 MSMS: 874
PEPMASS=460.90344	3135
CHARGE=3+
352.16810	150	
372.18521	125	
375.23091	327	1+
386.22500	130	
432.20396	242	
450.24321	122	
458.24610	198	
488.30915	212	
519.24420	149	
535.26409	372	1+
569.79486	150	
570.29283	129	
626.82513	112	
633.35405	144	
636.32112	125	
664.30317	227	
734.40545	183	
792.36399	207	1+
865.47041	101	
END IONS

###FS:    #m/z: 573.39656 #charge   1
###MaxRes:#m/z:  0.00000 #charge-128
###MS: 875
###MSMS: 876
BEGIN IONS
TITLE=Cmpd 118, AutoMSn(573.3966), 14.9 min
RTINSECONDS=892.768
SCANS=MS: 875 MSMS: 876
PEPMASS=573.39656	10059
CHARGE=1+
373.28010	330	
386.70121	108	
471.71348	106	
573.39603	472	1+
END IONS

###FS:    #m/z: 403.70340 #charge   2
###MaxRes:#m/z:  0.00000 #charge-128
###MS: 875
###MSMS: 877
BEGIN IONS
TITLE=Cmpd 119, AutoMSn(403.7034), 14.9 min
RTINSECONDS=893.269
SCANS=MS: 875 MSMS: 877
PEPMASS=403.70340	9646
CHARGE=2+
368.20732	144	
369.18558	263	
386.21130	574	
528.23363	115	
529.22829	274	1+
546.24257	1679	1+
END IONS

###FS:    #m/z: 573.39644 #charge   1
###MaxRes:#m/z:  0.00000 #charge-128
###MS: 879
###MSMS: 880
BEGIN IONS
TITLE=Cmpd 120, AutoMSn(573.3964), 14.9 min
RTINSECONDS=896.794
SCANS=MS: 879 MSMS: 880
PEPMASS=573.39644	27459
CHARGE=1+
314.20305	668	1+
373.28309	720	1+
427.29872	148	
573.39896	910	1+
END IONS

###FS:    #m/z: 573.39742 #charge   1
###MaxRes:#m/z:  0.00000 #charge-128
###MS: 883
###MSMS: 884
BEGIN IONS
TITLE=Cmpd 122, AutoMSn(573.3974), 15.0 min
RTINSECONDS=900.834
SCANS=MS: 883 MSMS: 884
PEPMASS=573.39742	50847
CHARGE=1+
314.21081	417	
371.26189	143	
373.27664	1463	1+
379.76518	196	
427.29075	181	
470.33340	141	
472.35215	120	
529.37172	111	
573.39507	1839	1+
END IONS

###FS:    #m/z: 595.37134 #charge-128
###MaxRes:#m/z:  0.00000 #charge-128
###MS: 887
###MSMS: 889
BEGIN IONS
TITLE=Cmpd 125, AutoMSn(595.3713), 15.1 min
RTINSECONDS=905.378
SCANS=MS: 887 MSMS: 889
PEPMASS=595.37134	2683

467.28395	250	
595.37439	370	1+
END IONS

###FS:    #m/z: 504.91023 #charge   3
###MaxRes:#m/z:  0.00000 #charge-128
###MS: 890
###MSMS: 891
BEGIN IONS
TITLE=Cmpd 126, AutoMSn(504.9102), 15.1 min
RTINSECONDS=907.904
SCANS=MS: 890 MSMS: 891
PEPMASS=504.91023	3413
CHARGE=3+
463.20009	116	
END IONS

###FS:    #m/z: 659.34983 #charge-128
###MaxRes:#m/z:  0.00000 #charge-128
###MS: 892
###MSMS: 894
BEGIN IONS
TITLE=Cmpd 128, AutoMSn(659.3498), 15.2 min
RTINSECONDS=910.42
SCANS=MS: 892 MSMS: 894
PEPMASS=659.34983	3278

658.34275	132	
659.36790	405	
659.85307	151	
END IONS

###FS:    #m/z: 433.90250 #charge-128
###MaxRes:#m/z:  0.00000 #charge-128
###MS: 892
###MSMS: 895
BEGIN IONS
TITLE=Cmpd 129, AutoMSn(433.9025), 15.2 min
RTINSECONDS=910.921
SCANS=MS: 892 MSMS: 895
PEPMASS=433.90250	2816

386.21437	110	
END IONS

###FS:    #m/z: 659.35163 #charge   2
###MaxRes:#m/z:  0.00000 #charge-128
###MS: 896
###MSMS: 897
BEGIN IONS
TITLE=Cmpd 130, AutoMSn(659.3516), 15.2 min
RTINSECONDS=913.952
SCANS=MS: 896 MSMS: 897
PEPMASS=659.35163	5033
CHARGE=2+
655.09974	134	
1317.69804	758	1+
END IONS

###FS:    #m/z: 504.91019 #charge   3
###MaxRes:#m/z:  0.00000 #charge-128
###MS: 896
###MSMS: 898
BEGIN IONS
TITLE=Cmpd 131, AutoMSn(504.9102), 15.2 min
RTINSECONDS=914.452
SCANS=MS: 896 MSMS: 898
PEPMASS=504.91019	5564
CHARGE=3+
336.68101	108	
503.26464	220	1+
579.27894	146	
579.76490	291	
704.83809	233	
1285.60742	482	1+
END IONS

###FS:    #m/z: 433.90416 #charge   3
###MaxRes:#m/z:  0.00000 #charge-128
###MS: 896
###MSMS: 899
BEGIN IONS
TITLE=Cmpd 132, AutoMSn(433.9042), 15.2 min
RTINSECONDS=914.954
SCANS=MS: 896 MSMS: 899
PEPMASS=433.90416	4368
CHARGE=3+
375.23516	188	
427.74606	115	
488.32722	287	1+
567.26011	109	
871.50285	339	1+
END IONS

###FS:    #m/z: 596.94378 #charge   3
###MaxRes:#m/z:  0.00000 #charge-128
###MS: 900
###MSMS: 901
BEGIN IONS
TITLE=Cmpd 133, AutoMSn(596.9438), 15.3 min
RTINSECONDS=917.984
SCANS=MS: 900 MSMS: 901
PEPMASS=596.94378	6474
CHARGE=3+
533.32198	159	
591.26927	586	1+
591.93296	232	
595.36992	285	
596.93972	121	
597.35830	122	
598.24215	105	
600.26804	115	
602.78735	101	
1183.53656	956	1+
END IONS

###FS:    #m/z: 592.28198 #charge   2
###MaxRes:#m/z:  0.00000 #charge-128
###MS: 900
###MSMS: 902
BEGIN IONS
TITLE=Cmpd 134, AutoMSn(592.2820), 15.3 min
RTINSECONDS=918.485
SCANS=MS: 900 MSMS: 902
PEPMASS=592.28198	4255
CHARGE=2+
375.23464	243	
488.32258	208	
550.19232	130	
616.41284	150	
817.49816	148	
END IONS

###FS:    #m/z: 526.91541 #charge   3
###MaxRes:#m/z:  0.00000 #charge-128
###MS: 900
###MSMS: 903
BEGIN IONS
TITLE=Cmpd 135, AutoMSn(526.9154), 15.3 min
RTINSECONDS=918.986
SCANS=MS: 900 MSMS: 903
PEPMASS=526.91541	3325
CHARGE=3+
511.28409	168	
527.73317	129	
END IONS

###FS:    #m/z: 592.27837 #charge   2
###MaxRes:#m/z:  0.00000 #charge-128
###MS: 904
###MSMS: 905
BEGIN IONS
TITLE=Cmpd 136, AutoMSn(592.2784), 15.4 min
RTINSECONDS=922.007
SCANS=MS: 904 MSMS: 905
PEPMASS=592.27837	11940
CHARGE=2+
375.23433	494	1+
395.78844	148	
454.09152	101	
488.31657	711	
616.40461	324	
817.49397	529	1+
1165.52913	716	1+
1183.55051	2671	1+
END IONS

###FS:    #m/z: 596.94268 #charge   3
###MaxRes:#m/z:  0.00000 #charge-128
###MS: 904
###MSMS: 906
BEGIN IONS
TITLE=Cmpd 137, AutoMSn(596.9427), 15.4 min
RTINSECONDS=922.508
SCANS=MS: 904 MSMS: 906
PEPMASS=596.94268	7046
CHARGE=3+
375.24408	143	
488.30353	145	
591.60378	111	
591.93000	102	
595.36801	161	
596.95687	177	
597.28236	123	
598.38454	122	
602.26641	133	
606.20874	112	
845.97783	172	
1183.55126	3962	1+
END IONS

###FS:    #m/z: 527.25928 #charge   3
###MaxRes:#m/z:  0.00000 #charge-128
###MS: 904
###MSMS: 907
BEGIN IONS
TITLE=Cmpd 138, AutoMSn(527.2593), 15.4 min
RTINSECONDS=923.01
SCANS=MS: 904 MSMS: 907
PEPMASS=527.25928	4119
CHARGE=3+
364.13718	101	
END IONS

###FS:    #m/z: 592.27976 #charge   2
###MaxRes:#m/z:  0.00000 #charge-128
###MS: 908
###MSMS: 909
BEGIN IONS
TITLE=Cmpd 139, AutoMSn(592.2798), 15.4 min
RTINSECONDS=926.032
SCANS=MS: 908 MSMS: 909
PEPMASS=592.27976	16939
CHARGE=2+
349.04982	128	
367.06934	110	
375.23761	860	1+
400.23805	101	
436.07481	202	
438.06188	101	
454.09567	156	
488.32134	688	
495.64864	100	
574.75905	107	
583.26487	367	1+
583.73970	113	
595.36834	118	
616.41476	400	
800.44282	104	
809.32422	141	
817.49050	1174	1+
1183.54935	3653	1+
END IONS

###FS:    #m/z: 511.58884 #charge   3
###MaxRes:#m/z:  0.00000 #charge-128
###MS: 908
###MSMS: 910
BEGIN IONS
TITLE=Cmpd 140, AutoMSn(511.5888), 15.4 min
RTINSECONDS=926.533
SCANS=MS: 908 MSMS: 910
PEPMASS=511.58884	6044
CHARGE=3+
388.22897	169	
424.60658	113	
503.25502	235	
510.71952	120	
512.28469	119	
513.09301	186	
544.24805	120	
580.79430	215	
581.28950	155	
637.32652	552	1+
637.83385	169	
707.38706	125	
717.84668	140	
762.34223	122	
END IONS

###FS:    #m/z: 596.94696 #charge   3
###MaxRes:#m/z:  0.00000 #charge-128
###MS: 908
###MSMS: 911
BEGIN IONS
TITLE=Cmpd 141, AutoMSn(596.9470), 15.5 min
RTINSECONDS=927.034
SCANS=MS: 908 MSMS: 911
PEPMASS=596.94696	7305
CHARGE=3+
401.23558	131	
488.31185	125	
539.73755	101	
584.26707	132	
592.27762	1013	
599.25981	115	
604.80110	110	
617.41897	117	
772.86173	148	
1184.55681	2738	1+
END IONS

###FS:    #m/z: 545.92837 #charge   3
###MaxRes:#m/z:  0.00000 #charge-128
###MS: 912
###MSMS: 913
BEGIN IONS
TITLE=Cmpd 142, AutoMSn(545.9284), 15.5 min
RTINSECONDS=930.064
SCANS=MS: 912 MSMS: 913
PEPMASS=545.92837	21430
CHARGE=3+
392.24570	348	
420.24585	368	
423.21834	266	
432.67657	155	
472.67199	171	
486.27302	190	
489.18591	218	
495.18039	377	1+
497.58256	175	
497.90913	290	
498.25868	284	1+
502.92045	336	1+
503.58967	257	
504.26034	261	
507.77878	296	1+
533.33572	570	
534.26709	352	1+
534.58986	258	
534.91634	332	
538.24512	311	1+
539.92590	4119	1+
540.26199	2215	
540.58910	1639	1+
545.58251	237	
545.92787	3100	1+
546.25781	2362	1+
546.61583	1826	1+
552.73230	184	
565.29504	311	
604.20929	147	
633.83222	215	
646.40913	1370	1+
650.80303	173	
677.30371	145	
685.79523	143	
690.83917	657	1+
746.35819	172	
835.27305	197	
853.29158	304	1+
945.36014	316	1+
962.35775	741	1+
972.33771	842	1+
990.35332	951	1+
1086.45453	371	1+
1379.65908	613	1+
END IONS

###FS:    #m/z: 511.59134 #charge   3
###MaxRes:#m/z:  0.00000 #charge-128
###MS: 912
###MSMS: 914
BEGIN IONS
TITLE=Cmpd 143, AutoMSn(511.5913), 15.5 min
RTINSECONDS=930.565
SCANS=MS: 912 MSMS: 914
PEPMASS=511.59134	6545
CHARGE=3+
344.14390	100	
388.23506	189	
406.58343	111	
479.23253	107	
503.26244	271	
509.74331	107	
511.25393	211	
602.32173	137	
637.32297	382	
637.82872	414	1+
706.35750	138	
726.32516	108	
806.37028	151	
1433.67734	562	1+
END IONS

###FS:    #m/z: 539.58649 #charge   3
###MaxRes:#m/z:  0.00000 #charge-128
###MS: 912
###MSMS: 915
BEGIN IONS
TITLE=Cmpd 144, AutoMSn(539.5865), 15.5 min
RTINSECONDS=931.067
SCANS=MS: 912 MSMS: 915
PEPMASS=539.58649	4647
CHARGE=3+
331.19795	102	
375.23601	182	
463.20659	164	
589.21471	125	
606.23080	105	
747.31509	148	
766.26419	120	
END IONS

###FS:    #m/z: 545.92781 #charge   3
###MaxRes:#m/z:  0.00000 #charge-128
###MS: 916
###MSMS: 917
BEGIN IONS
TITLE=Cmpd 145, AutoMSn(545.9278), 15.6 min
RTINSECONDS=934.097
SCANS=MS: 916 MSMS: 917
PEPMASS=545.92781	44485
CHARGE=3+
420.24347	409	
492.24135	186	
495.68056	1020	1+
497.57836	582	1+
497.91578	922	
498.24156	417	
503.58944	1305	1+
503.91849	1501	1+
504.24984	435	
507.78120	635	1+
528.24867	169	
533.33289	1018	
533.91809	202	
534.24910	944	1+
534.57891	667	
539.24303	187	
539.59236	273	
539.92513	9004	1+
540.25820	7790	1+
540.59441	4217	1+
545.25201	391	
545.92739	5717	1+
546.25771	4507	1+
546.59737	2756	1+
547.75655	206	
552.22302	510	
552.73865	209	
565.27610	303	
565.78606	383	
571.32619	321	
578.26397	195	
622.22463	337	
633.82565	524	
641.27363	211	
646.41128	1067	1+
659.29855	198	
690.84809	741	1+
691.33207	493	
736.32631	210	
783.47917	1057	1+
817.31947	299	1+
835.28324	540	1+
853.28857	444	1+
944.34808	1078	1+
962.38012	542	1+
972.34131	1430	1+
975.35299	597	1+
991.35607	534	1+
1085.44358	1144	1+
1198.50473	512	1+
1216.52869	587	1+
1267.63784	963	1+
1299.54688	717	1+
END IONS

###FS:    #m/z: 540.25625 #charge   3
###MaxRes:#m/z:  0.00000 #charge-128
###MS: 916
###MSMS: 918
BEGIN IONS
TITLE=Cmpd 146, AutoMSn(540.2563), 15.6 min
RTINSECONDS=934.598
SCANS=MS: 916 MSMS: 918
PEPMASS=540.25625	14551
CHARGE=3+
420.24554	335	
473.17702	531	1+
485.77958	218	
491.20762	401	1+
503.57364	258	
507.76829	238	
508.26435	192	
529.30707	209	
533.32667	999	1+
533.91910	997	1+
534.59605	434	
535.26050	896	1+
539.25993	1355	1+
539.59203	694	
539.92288	1758	
540.59544	6770	1+
540.93087	5260	1+
541.26270	3013	1+
542.08688	208	
545.91982	708	
565.28601	401	
586.76095	206	
600.76415	550	
602.80471	191	
603.31210	275	1+
606.23174	398	1+
633.82387	391	
634.31143	319	
642.28258	466	
642.77620	276	
646.41128	1028	1+
651.29755	245	
659.36064	225	
661.35006	279	
677.81663	285	1+
686.80445	200	
690.82346	197	
727.30781	261	1+
766.26126	262	1+
774.42580	358	1+
783.47046	514	1+
825.28212	203	
837.29433	771	1+
946.36008	1564	1+
974.35907	2316	1+
1087.44250	1284	1+
END IONS

###FS:    #m/z: 818.38497 #charge   2
###MaxRes:#m/z:  0.00000 #charge-128
###MS: 916
###MSMS: 919
BEGIN IONS
TITLE=Cmpd 147, AutoMSn(818.3850), 15.6 min
RTINSECONDS=935.099
SCANS=MS: 916 MSMS: 919
PEPMASS=818.38497	5624
CHARGE=2+
420.23988	135	
599.75512	114	
820.41161	148	
1617.75995	584	1+
1635.74027	544	1+
END IONS

###FS:    #m/z: 540.59611 #charge   3
###MaxRes:#m/z:  0.00000 #charge-128
###MS: 920
###MSMS: 921
BEGIN IONS
TITLE=Cmpd 148, AutoMSn(540.5961), 15.6 min
RTINSECONDS=938.117
SCANS=MS: 920 MSMS: 921
PEPMASS=540.59611	63616
CHARGE=3+
392.23957	940	
420.24560	885	
507.77315	817	
533.33141	2141	
534.25846	2302	1+
534.58889	2449	1+
534.92034	1775	
539.59274	737	
539.92347	3455	
540.25943	14972	1+
540.59544	34441	1+
540.93015	22018	1+
544.22535	1361	
544.73074	1395	
545.92677	1410	
546.25844	634	
565.29082	798	
600.76483	983	
606.22680	754	
633.80976	631	
642.28706	660	
646.40985	2237	1+
678.29781	701	
837.29812	1172	
946.35951	3030	1+
974.35645	5731	1+
END IONS

###FS:    #m/z: 545.92740 #charge   3
###MaxRes:#m/z:  0.00000 #charge-128
###MS: 920
###MSMS: 922
BEGIN IONS
TITLE=Cmpd 149, AutoMSn(545.9274), 15.6 min
RTINSECONDS=938.618
SCANS=MS: 920 MSMS: 922
PEPMASS=545.92740	55168
CHARGE=3+
420.24196	442	
423.22516	332	
472.68244	543	
486.67790	1163	
487.17705	408	
487.67851	871	
497.57342	1305	1+
497.90960	1591	1+
498.24257	888	
503.58382	2392	1+
503.91552	1522	
504.25347	473	
507.77897	625	
533.30780	2649	1+
533.91401	954	1+
534.58631	1002	1+
539.25297	482	
539.58568	397	
539.92531	22893	1+
540.25896	21686	1+
540.59196	11269	1+
541.10956	649	
543.71762	1278	1+
544.24214	1392	1+
545.58682	568	
545.92817	13117	1+
546.26093	7967	1+
546.59847	5613	1+
552.22772	583	
565.29500	583	
571.31418	319	
599.76645	388	
622.22316	352	
633.80933	680	1+
641.27698	334	
641.77745	360	
646.41617	1893	1+
650.28245	400	
745.33503	335	
783.48693	1031	1+
835.27216	367	
837.29068	650	1+
853.29576	349	
946.35860	1547	1+
962.36151	1349	1+
975.36121	1167	1+
990.35953	1853	1+
1380.66906	2235	1+
END IONS

###FS:    #m/z: 523.28815 #charge   2
###MaxRes:#m/z:  0.00000 #charge-128
###MS: 920
###MSMS: 923
BEGIN IONS
TITLE=Cmpd 150, AutoMSn(523.2881), 15.7 min
RTINSECONDS=939.119
SCANS=MS: 920 MSMS: 923
PEPMASS=523.28815	16327
CHARGE=2+
355.24604	119	
357.16849	113	
359.16088	103	
371.76554	115	
376.19334	566	1+
379.21525	106	
444.16673	107	
489.28178	1330	1+
508.27115	102	
521.31049	128	
522.26220	284	1+
590.32801	4230	1+
626.33612	132	
643.34394	176	
661.36552	2708	1+
669.92807	278	
671.34223	182	
679.96466	152	
740.40501	1003	1+
756.40508	174	
758.41723	8585	1+
767.46296	1095	
780.30783	100	
827.43693	1050	1+
845.44821	2854	1+
914.47631	108	
932.47988	1432	1+
942.60432	136	
END IONS

###FS:    #m/z: 540.59513 #charge   3
###MaxRes:#m/z:  0.00000 #charge-128
###MS: 924
###MSMS: 925
BEGIN IONS
TITLE=Cmpd 151, AutoMSn(540.5951), 15.7 min
RTINSECONDS=942.153
SCANS=MS: 924 MSMS: 925
PEPMASS=540.59513	96786
CHARGE=3+
392.24481	1015	
420.24494	1008	
507.77896	838	
533.32581	2058	
534.58819	2946	1+
534.92174	2588	
535.25675	2207	
539.59253	889	
539.92377	5732	
540.26151	6777	
540.59514	46286	1+
540.92965	30856	1+
541.26457	16266	1+
544.22659	2499	
544.72516	1253	
545.92608	1895	
546.26019	1120	
565.29116	1073	
600.76339	1165	
606.23054	870	
633.81994	875	
642.28146	1368	
646.41128	1962	
837.29097	1188	
946.36307	4612	1+
974.36126	7101	1+
END IONS

###FS:    #m/z: 523.28645 #charge   2
###MaxRes:#m/z:  0.00000 #charge-128
###MS: 924
###MSMS: 926
BEGIN IONS
TITLE=Cmpd 152, AutoMSn(523.2864), 15.7 min
RTINSECONDS=942.654
SCANS=MS: 924 MSMS: 926
PEPMASS=523.28645	54516
CHARGE=2+
322.17895	130	
358.18790	107	
364.19816	278	1+
369.69939	126	
376.19052	925	1+
385.20205	154	
387.16884	115	
387.73100	305	
404.19417	106	
405.22748	257	
416.20187	117	
430.08391	138	
448.73170	115	
488.25770	114	
489.27731	1896	1+
515.25670	103	
546.29025	125	
572.31718	131	
590.32399	5795	1+
643.34600	433	1+
646.33136	115	
659.33883	292	
661.36335	5217	1+
669.93405	590	1+
740.39761	1284	1+
756.37885	268	1+
756.38504	158	
758.41629	13131	1+
768.57144	168	
768.65432	109	
827.44067	1844	1+
828.41827	129	
845.44966	5209	1+
914.45753	359	1+
932.47959	1851	1+
942.62114	364	
END IONS

###FS:    #m/z: 810.38638 #charge   2
###MaxRes:#m/z:  0.00000 #charge-128
###MS: 924
###MSMS: 927
BEGIN IONS
TITLE=Cmpd 153, AutoMSn(810.3864), 15.7 min
RTINSECONDS=943.155
SCANS=MS: 924 MSMS: 927
PEPMASS=810.38638	14455
CHARGE=2+
420.24653	301	1+
488.17917	102	
533.34091	167	
574.32005	135	
600.76191	135	
1619.77576	1097	1+
END IONS

###FS:    #m/z: 523.28698 #charge   2
###MaxRes:#m/z:  0.00000 #charge-128
###MS: 928
###MSMS: 929
BEGIN IONS
TITLE=Cmpd 154, AutoMSn(523.2870), 15.8 min
RTINSECONDS=946.188
SCANS=MS: 928 MSMS: 929
PEPMASS=523.28698	72402
CHARGE=2+
329.17813	158	
331.19206	107	
339.19633	102	
349.18052	162	
357.17086	248	1+
359.16467	173	
369.70237	158	
376.19338	797	
378.70564	189	
380.90993	107	
384.70735	116	
408.22714	107	
436.18679	129	
459.28523	145	
472.25415	125	
489.28183	1959	1+
522.29196	242	1+
544.29655	100	
572.29567	256	1+
590.32743	5513	1+
643.35665	451	1+
661.36393	4582	1+
669.93900	622	1+
672.33638	192	
740.40560	1376	1+
741.38491	250	
756.39550	210	
758.41728	14191	1+
768.61555	182	
768.65460	376	
774.44894	261	1+
809.42379	617	1+
827.43735	2396	1+
827.44223	100	
845.44795	4785	1+
914.46677	118	
932.48230	2517	1+
END IONS

###FS:    #m/z: 562.76449 #charge   2
###MaxRes:#m/z:  0.00000 #charge-128
###MS: 928
###MSMS: 930
BEGIN IONS
TITLE=Cmpd 155, AutoMSn(562.7645), 15.8 min
RTINSECONDS=946.69
SCANS=MS: 928 MSMS: 930
PEPMASS=562.76449	12387
CHARGE=2+
331.18623	183	
359.10848	133	
371.13079	284	
388.15950	114	
437.24501	119	
444.24548	118	
445.13471	124	
459.27873	294	
477.19048	165	
480.21121	123	
485.23208	238	
486.16777	330	1+
491.21037	137	
492.48101	430	
496.24759	117	
506.21182	176	
511.62632	119	
523.25977	576	1+
553.76046	1233	1+
554.24813	442	
574.29287	178	
585.26136	179	
588.28948	118	
605.32486	127	
622.33033	658	1+
642.75334	130	
661.35461	604	1+
691.28827	131	
720.33634	160	
737.35438	1347	1+
774.42974	386	1+
836.41057	819	1+
845.97371	188	
END IONS

###FS:    #m/z: 810.38728 #charge   2
###MaxRes:#m/z:  0.00000 #charge-128
###MS: 928
###MSMS: 931
BEGIN IONS
TITLE=Cmpd 156, AutoMSn(810.3873), 15.8 min
RTINSECONDS=947.191
SCANS=MS: 928 MSMS: 931
PEPMASS=810.38728	12135
CHARGE=2+
607.23347	109	
690.83101	105	
801.86662	126	
810.39180	715	
810.87465	307	
END IONS

###FS:    #m/z: 562.76380 #charge   2
###MaxRes:#m/z:  0.00000 #charge-128
###MS: 932
###MSMS: 933
BEGIN IONS
TITLE=Cmpd 157, AutoMSn(562.7638), 15.8 min
RTINSECONDS=950.212
SCANS=MS: 932 MSMS: 933
PEPMASS=562.76380	9751
CHARGE=2+
331.19224	154	
387.71746	112	
409.23023	112	
420.24049	125	
427.69850	150	
459.28172	280	1+
467.73430	132	
477.19125	104	
485.17421	414	1+
485.78195	155	
488.90767	115	
508.25988	141	
515.28623	106	
519.71813	140	
523.25908	855	1+
533.32993	122	
534.25658	152	
553.76384	498	
554.25944	360	
564.28376	119	
564.61581	102	
574.32037	157	
605.31799	378	1+
622.33634	605	1+
633.76891	172	
642.77916	259	1+
661.35118	586	1+
669.92626	116	
737.35750	965	1+
774.43149	588	1+
836.42497	695	1+
END IONS

###FS:    #m/z: 773.65591 #charge   3
###MaxRes:#m/z:  0.00000 #charge-128
###MS: 932
###MSMS: 934
BEGIN IONS
TITLE=Cmpd 158, AutoMSn(773.6559), 15.8 min
RTINSECONDS=950.714
SCANS=MS: 932 MSMS: 934
PEPMASS=773.65591	5793
CHARGE=3+
324.64365	106	
488.23671	104	
589.27375	143	
648.28968	171	
764.31243	138	
1060.43103	136	
END IONS

###FS:    #m/z: 589.30035 #charge   2
###MaxRes:#m/z:  0.00000 #charge-128
###MS: 932
###MSMS: 935
BEGIN IONS
TITLE=Cmpd 159, AutoMSn(589.3003), 15.9 min
RTINSECONDS=951.215
SCANS=MS: 932 MSMS: 935
PEPMASS=589.30035	7480
CHARGE=2+
331.18875	185	
437.14956	100	
479.21841	135	
521.27654	206	
590.31674	141	
593.26038	114	
608.31327	172	
679.34468	379	1+
780.39831	153	
877.44443	1315	1+
991.47496	103	
991.50643	373	1+
END IONS

###FS:    #m/z: 589.29816 #charge   2
###MaxRes:#m/z:  0.00000 #charge-128
###MS: 936
###MSMS: 937
BEGIN IONS
TITLE=Cmpd 160, AutoMSn(589.2982), 15.9 min
RTINSECONDS=954.236
SCANS=MS: 936 MSMS: 937
PEPMASS=589.29816	10061
CHARGE=2+
366.19098	103	
439.23673	263	
439.72844	108	
496.24407	225	1+
661.34214	104	
679.34580	302	
716.39169	178	
813.44623	414	1+
877.45084	275	
878.44012	513	1+
END IONS

###FS:    #m/z: 773.65692 #charge   3
###MaxRes:#m/z:  0.00000 #charge-128
###MS: 936
###MSMS: 938
BEGIN IONS
TITLE=Cmpd 161, AutoMSn(773.6569), 15.9 min
RTINSECONDS=954.736
SCANS=MS: 936 MSMS: 938
PEPMASS=773.65692	5182
CHARGE=3+
476.17614	141	
END IONS

###FS:    #m/z: 589.29829 #charge   2
###MaxRes:#m/z:  0.00000 #charge-128
###MS: 940
###MSMS: 941
BEGIN IONS
TITLE=Cmpd 163, AutoMSn(589.2983), 16.0 min
RTINSECONDS=958.261
SCANS=MS: 940 MSMS: 941
PEPMASS=589.29829	11095
CHARGE=2+
479.21742	127	
487.74579	128	
496.24998	152	
567.55471	114	
592.28416	251	1+
608.31270	380	1+
661.34183	131	
679.34060	167	
813.43838	177	
877.44221	1420	1+
887.27434	228	
991.50402	100	
END IONS

###FS:    #m/z: 553.27517 #charge   3
###MaxRes:#m/z:  0.00000 #charge-128
###MS: 940
###MSMS: 942
BEGIN IONS
TITLE=Cmpd 164, AutoMSn(553.2752), 16.0 min
RTINSECONDS=958.762
SCANS=MS: 940 MSMS: 942
PEPMASS=553.27517	4683
CHARGE=3+
313.12430	115	
334.71927	113	
350.15018	151	
386.20830	114	
418.23857	143	
426.19097	168	
456.66837	115	
492.22363	122	
499.29931	173	
514.26948	390	1+
527.23697	400	1+
533.32310	114	
543.75544	113	
544.75737	528	
545.27558	411	1+
550.28705	212	1+
554.23286	150	
556.28715	231	1+
564.51088	140	
571.31161	804	1+
589.26484	273	1+
637.80223	156	
672.34962	270	
674.30395	617	1+
681.30620	383	
681.79961	334	
695.41075	114	
699.80136	115	
722.35541	120	
722.84157	169	
731.82213	137	
766.44080	216	
853.48281	213	
928.47630	1411	1+
1203.53906	928	1+
END IONS

###FS:    #m/z: 365.23473 #charge   2
###MaxRes:#m/z:  0.00000 #charge-128
###MS: 940
###MSMS: 943
BEGIN IONS
TITLE=Cmpd 165, AutoMSn(365.2347), 16.0 min
RTINSECONDS=959.263
SCANS=MS: 940 MSMS: 943
PEPMASS=365.23473	2807
CHARGE=2+
401.28130	119	
END IONS

###FS:    #m/z: 690.80510 #charge   2
###MaxRes:#m/z:  0.00000 #charge-128
###MS: 944
###MSMS: 945
BEGIN IONS
TITLE=Cmpd 166, AutoMSn(690.8051), 16.0 min
RTINSECONDS=962.293
SCANS=MS: 944 MSMS: 945
PEPMASS=690.80510	44959
CHARGE=2+
361.15534	439	
389.15097	526	
395.78330	422	
458.17112	168	
472.18793	141	
476.17934	865	1+
551.10321	131	
571.25091	258	
589.26091	193	
602.26972	245	1+
615.34734	613	1+
637.78380	192	
648.95777	197	
649.30103	134	
667.04465	162	
686.57578	147	
689.31479	341	1+
692.33061	201	
724.31407	1599	1+
724.64826	1468	1+
724.98192	811	
736.82319	131	
762.01097	851	1+
762.31935	394	1+
762.66833	308	
773.83853	235	
774.35712	192	
800.34768	696	1+
800.68363	386	
801.01085	373	
824.36478	147	
847.68806	403	1+
848.00758	159	
848.34477	202	
853.68843	4017	1+
854.02987	3349	1+
854.36341	2251	1+
1085.95550	202	
1088.50980	3246	1+
1280.04535	965	1+
1280.53456	895	1+
1361.60277	1038	1+
1380.09721	1069	1+
1380.60957	971	1+
END IONS

###FS:    #m/z: 552.64473 #charge   1
###MaxRes:#m/z:  0.00000 #charge-128
###MS: 944
###MSMS: 947
BEGIN IONS
TITLE=Cmpd 168, AutoMSn(552.6447), 16.1 min
RTINSECONDS=963.295
SCANS=MS: 944 MSMS: 947
PEPMASS=552.64473	15223
CHARGE=1+
308.17314	204	
311.18401	122	
347.09768	142	
361.15116	479	1+
363.50897	139	
364.16541	140	
382.06379	121	
386.21477	347	1+
389.14685	644	1+
398.19683	338	1+
401.86746	141	
405.65696	186	
411.22098	125	
416.21573	239	
418.18489	129	
426.18976	120	
432.17857	341	1+
437.17163	246	1+
450.20841	135	
456.22869	323	
472.18627	300	1+
482.22633	133	
493.20457	131	
499.79422	124	
507.19199	257	
507.70166	147	
514.28107	149	
525.25127	156	
527.24355	326	1+
536.74047	237	1+
540.25219	124	
544.23731	148	
549.29884	133	
552.26980	177	
END IONS

###FS:    #m/z: 690.80452 #charge   2
###MaxRes:#m/z:  0.00000 #charge-128
###MS: 948
###MSMS: 949
BEGIN IONS
TITLE=Cmpd 169, AutoMSn(690.8045), 16.1 min
RTINSECONDS=966.321
SCANS=MS: 948 MSMS: 949
PEPMASS=690.80452	57183
CHARGE=2+
361.14761	698	1+
389.14920	456	
458.16642	201	
472.18933	157	
536.22401	192	
561.26948	209	
571.24973	487	1+
589.26895	290	
598.74463	206	1+
602.27545	334	1+
615.35005	509	1+
637.79564	166	
640.53064	518	1+
640.78162	660	
641.02776	404	
649.28057	220	
686.30616	179	
694.32045	187	
695.62876	153	
718.63317	219	
724.31064	1724	1+
724.64981	1910	1+
724.98187	1148	1+
745.33311	265	
762.01032	562	1+
762.34708	697	
762.66923	260	
773.84977	288	
774.36346	359	
800.34759	643	1+
800.67051	267	
801.02498	342	
824.36780	277	
824.87419	284	
848.34968	355	1+
848.69182	273	
853.69360	3532	1+
854.02295	2853	1+
854.36333	2174	1+
904.39428	174	
904.89752	269	1+
928.47851	279	1+
951.37874	749	1+
1088.51309	2703	1+
1361.59929	1283	1+
1380.10231	833	1+
1380.61568	825	1+
END IONS

###FS:    #m/z: 365.23525 #charge   2
###MaxRes:#m/z:  0.00000 #charge-128
###MS: 948
###MSMS: 951
BEGIN IONS
TITLE=Cmpd 171, AutoMSn(365.2352), 16.1 min
RTINSECONDS=967.322
SCANS=MS: 948 MSMS: 951
PEPMASS=365.23525	35519
CHARGE=2+
326.24330	160	
334.21460	174	
345.27365	251	
347.72993	198	
359.26949	223	
362.25403	177	
364.25976	192	
366.25396	571	
384.25622	1223	1+
401.28650	8593	1+
406.24428	184	
408.01244	603	
424.25058	626	1+
483.32975	371	
500.35408	7193	1+
508.87177	201	
510.33532	176	
526.35150	166	
557.37383	462	1+
583.39119	495	1+
601.40726	2285	1+
610.26223	156	
711.45352	493	1+
END IONS

###FS:    #m/z: 365.23572 #charge   2
###MaxRes:#m/z:  0.00000 #charge-128
###MS: 952
###MSMS: 954
BEGIN IONS
TITLE=Cmpd 173, AutoMSn(365.2357), 16.2 min
RTINSECONDS=970.846
SCANS=MS: 952 MSMS: 954
PEPMASS=365.23572	45423
CHARGE=2+
364.26696	162	
366.24959	600	1+
384.25420	1062	
399.27816	226	
401.28752	8013	1+
405.95627	344	
406.24361	214	
424.25545	715	1+
427.28021	193	
483.32936	436	1+
498.33472	297	
500.35577	6474	1+
508.87325	160	
510.34457	181	
557.37532	484	
583.38727	441	1+
601.40473	2523	1+
611.38889	219	
711.45900	1141	1+
END IONS

###FS:    #m/z: 691.05500 #charge   2
###MaxRes:#m/z:  0.00000 #charge-128
###MS: 952
###MSMS: 955
BEGIN IONS
TITLE=Cmpd 174, AutoMSn(691.0550), 16.2 min
RTINSECONDS=971.347
SCANS=MS: 952 MSMS: 955
PEPMASS=691.05500	39828
CHARGE=2+
361.15765	274	
389.15636	174	
476.18321	326	1+
589.26238	292	1+
615.24602	140	
615.34540	305	1+
640.78521	161	
649.28160	149	
649.63466	153	
665.31542	116	
666.05878	164	
681.30391	197	
681.81738	118	
685.98629	134	
691.04212	121	
692.40063	211	
694.39180	137	
724.31205	680	1+
724.65385	297	
724.96989	242	
762.01701	178	
762.35394	279	
801.01334	139	
801.37488	160	
824.85556	121	
853.35807	139	
853.69099	1036	1+
854.02488	836	
854.35209	880	
904.87057	142	
1088.49893	1633	1+
END IONS

###FS:    #m/z: 548.80006 #charge   2
###MaxRes:#m/z:  0.00000 #charge-128
###MS: 956
###MSMS: 957
BEGIN IONS
TITLE=Cmpd 175, AutoMSn(548.8001), 16.2 min
RTINSECONDS=974.37
SCANS=MS: 956 MSMS: 957
PEPMASS=548.80006	39655
CHARGE=2+
420.24399	876	1+
422.88186	301	
449.25018	357	
506.59603	393	
507.77539	729	1+
510.24834	268	
515.93294	634	
516.25358	289	
522.79138	377	1+
523.53757	459	
527.25371	467	1+
533.32343	1934	1+
534.58669	277	
535.24510	361	1+
539.77722	294	1+
539.92327	1866	1+
540.26087	1762	1+
540.58932	1288	1+
544.76866	1631	1+
545.59524	837	1+
545.92509	1037	1+
548.29257	510	
548.55068	3753	1+
548.80389	3460	
549.29854	1369	1+
552.27506	707	1+
559.26609	257	1+
569.28111	310	
571.30899	433	1+
582.96213	613	1+
588.96648	1631	1+
589.29608	1917	1+
589.63183	735	
605.26989	508	1+
616.78859	279	
619.98670	374	1+
620.30055	447	1+
625.00203	362	1+
626.32187	269	
626.66442	2366	1+
626.99459	1906	1+
627.32801	1119	1+
633.81669	507	
634.30392	421	1+
642.32107	267	1+
646.41360	1232	1+
649.97999	279	1+
650.31122	486	1+
650.65423	270	1+
658.34553	359	
658.67921	752	
659.01515	544	1+
661.34723	276	
663.68896	567	
664.01879	446	
664.36075	6194	1+
664.69438	6397	1+
665.03145	3106	1+
669.67957	323	1+
670.01862	332	
672.81775	670	1+
681.31016	686	1+
690.84248	448	
691.34129	529	1+
697.38007	406	1+
697.71123	258	
746.35603	276	
783.47171	285	
783.48089	661	1+
882.94515	835	1+
892.44271	238	1+
928.49238	711	1+
933.49117	272	1+
979.46688	324	1+
991.37829	294	1+
996.03813	1676	1+
996.53212	1403	1+
1015.52175	601	1+
1045.55108	478	1+
1087.11451	504	1+
1087.54371	2604	1+
1089.14661	591	1+
1091.54117	1431	1+
END IONS

###FS:    #m/z: 365.23595 #charge   2
###MaxRes:#m/z:  0.00000 #charge-128
###MS: 956
###MSMS: 958
BEGIN IONS
TITLE=Cmpd 176, AutoMSn(365.2360), 16.2 min
RTINSECONDS=974.87
SCANS=MS: 956 MSMS: 958
PEPMASS=365.23595	34643
CHARGE=2+
311.16626	145	
318.22315	114	
344.24254	126	
347.22022	256	
356.22644	282	
362.26111	254	1+
364.25618	269	
366.24251	705	1+
384.25805	834	
386.27448	110	
396.25922	184	
398.27066	336	1+
401.28759	6251	1+
406.23544	122	
408.01459	226	
411.27693	154	
424.25936	335	
498.34402	204	1+
500.35648	5476	1+
510.33866	105	
526.33153	172	
567.36748	121	
583.39623	484	1+
601.40419	2066	1+
611.39031	153	
END IONS

###FS:    #m/z: 731.06464 #charge   3
###MaxRes:#m/z:  0.00000 #charge-128
###MS: 956
###MSMS: 959
BEGIN IONS
TITLE=Cmpd 177, AutoMSn(731.0646), 16.3 min
RTINSECONDS=975.371
SCANS=MS: 956 MSMS: 959
PEPMASS=731.06464	19462
CHARGE=3+
314.19680	128	
427.29383	238	
533.32717	194	
603.27806	104	
646.44321	131	
664.35805	317	
664.68648	124	
671.89505	106	
682.36919	100	
712.40902	103	
726.39830	241	
726.75735	127	
727.05442	105	
729.46144	4308	1+
729.68425	314	1+
731.06865	2570	1+
731.39756	3045	1+
731.73924	1791	1+
733.17235	136	
737.32938	106	
754.87764	131	
818.90268	118	
873.92871	108	
END IONS

###FS:    #m/z: 548.80100 #charge   1
###MaxRes:#m/z:  0.00000 #charge-128
###MS: 960
###MSMS: 961
BEGIN IONS
TITLE=Cmpd 178, AutoMSn(548.8010), 16.3 min
RTINSECONDS=978.393
SCANS=MS: 960 MSMS: 961
PEPMASS=548.80100	65040
CHARGE=1+
392.24462	292	
417.20346	173	
420.24398	1261	1+
422.88115	213	
423.21705	252	
449.21771	218	
449.54784	318	
455.78676	173	
458.21137	180	
482.23829	359	
483.32554	380	
495.69454	174	
498.25167	539	1+
502.90545	242	
503.58201	331	1+
504.24550	243	
506.59558	530	
506.92472	390	
507.26534	426	1+
510.56201	455	1+
515.26324	895	1+
515.92830	659	1+
517.81163	214	
523.28028	537	
523.54285	697	
523.78899	179	
525.27992	334	1+
533.32160	1957	1+
533.90581	895	1+
534.56002	224	
537.79602	205	
539.59375	221	
539.92799	842	
540.25943	1933	1+
540.59493	1640	1+
540.93371	1806	1+
543.26888	1117	1+
543.56474	383	1+
544.04414	899	
544.95393	218	
545.58187	831	1+
545.92189	780	1+
546.26218	1311	1+
548.04739	3148	1+
548.28610	2400	1+
END IONS

###FS:    #m/z: 731.06453 #charge   3
###MaxRes:#m/z:  0.00000 #charge-128
###MS: 960
###MSMS: 962
BEGIN IONS
TITLE=Cmpd 179, AutoMSn(731.0645), 16.3 min
RTINSECONDS=978.894
SCANS=MS: 960 MSMS: 962
PEPMASS=731.06453	27811
CHARGE=3+
472.91028	107	
504.28955	108	
541.78922	113	
589.31890	184	
664.36057	191	
665.02613	106	
683.43767	119	
701.07296	113	
704.86304	116	
718.97119	111	
725.40495	113	
725.71328	221	
728.44905	129	
729.45781	2793	1+
730.07378	142	
730.71789	294	
731.06656	3550	1+
731.40074	2100	1+
731.73854	1309	1+
738.44937	454	
740.63915	104	
882.93801	169	
996.02821	106	
1014.53523	206	
END IONS

###FS:    #m/z: 439.04123 #charge   3
###MaxRes:#m/z:  0.00000 #charge-128
###MS: 960
###MSMS: 963
BEGIN IONS
TITLE=Cmpd 180, AutoMSn(439.0412), 16.3 min
RTINSECONDS=979.395
SCANS=MS: 960 MSMS: 963
PEPMASS=439.04123	15201
CHARGE=3+
319.20432	160	
384.20788	222	
388.22046	376	
402.22340	114	
418.24689	270	1+
420.25060	583	1+
424.14911	121	
427.12625	228	
430.78771	152	
434.21793	144	
436.24682	348	1+
438.33132	285	1+
440.24216	503	1+
443.03329	297	
449.23051	115	
457.24588	110	
488.70370	142	
496.71311	121	
503.25476	850	1+
511.26671	136	
520.21733	132	
533.31611	707	1+
543.72837	126	
558.26996	114	
583.25975	114	
588.97127	164	
589.29976	146	
622.26929	154	
646.41388	566	1+
673.82958	161	
751.34662	134	
774.41912	112	
963.42622	427	1+
982.41937	111	
1203.60245	758	1+
END IONS

###FS:    #m/z: 548.80193 #charge   2
###MaxRes:#m/z:  0.00000 #charge-128
###MS: 964
###MSMS: 965
BEGIN IONS
TITLE=Cmpd 181, AutoMSn(548.8019), 16.4 min
RTINSECONDS=982.417
SCANS=MS: 964 MSMS: 965
PEPMASS=548.80193	54007
CHARGE=2+
420.24177	980	1+
456.23535	307	1+
473.69325	255	1+
483.32932	316	1+
489.25909	297	1+
497.91616	391	
498.23771	269	
498.76924	466	
504.25184	260	
506.59627	264	
506.93196	371	
507.26430	545	1+
515.25689	238	1+
515.93303	397	
516.59405	276	
523.53872	257	
533.32151	1610	1+
539.92388	1521	1+
540.10417	475	1+
540.25607	1570	1+
540.58190	1104	
543.75602	256	1+
544.03718	510	
544.29767	828	1+
544.56501	742	1+
545.76335	346	1+
545.92742	1013	1+
546.26676	1823	1+
546.60675	1092	1+
550.52504	364	
551.01235	290	
552.23017	244	1+
553.62329	383	1+
553.96233	366	
569.27047	246	1+
574.27590	340	1+
582.63175	239	
583.29653	466	1+
588.63838	860	1+
588.96862	2080	1+
589.30828	1468	1+
597.76155	671	
604.80368	254	
605.30074	322	
615.78276	312	1+
620.30941	239	
624.33464	251	1+
626.32658	239	
626.66123	1571	1+
627.00177	1568	1+
627.31557	787	1+
636.78570	329	1+
643.01128	257	1+
646.41668	865	1+
653.32913	241	1+
657.67168	453	1+
658.35005	450	
659.01091	621	1+
659.33858	831	1+
663.68821	391	
664.35805	5629	1+
664.69294	4343	1+
665.03204	1933	1+
673.62927	238	1+
675.33819	310	1+
681.31822	351	
696.70456	326	1+
697.38204	576	1+
751.34869	248	
773.38486	665	1+
782.48304	533	1+
783.46342	365	1+
810.38944	410	
928.51461	307	1+
990.38589	253	1+
996.04608	1551	1+
997.51320	538	1+
1014.53422	674	1+
1044.54943	569	1+
1096.09333	5448	1+
1096.59599	4911	1+
END IONS

###FS:    #m/z: 731.06311 #charge   3
###MaxRes:#m/z:  0.00000 #charge-128
###MS: 964
###MSMS: 966
BEGIN IONS
TITLE=Cmpd 182, AutoMSn(731.0631), 16.4 min
RTINSECONDS=982.918
SCANS=MS: 964 MSMS: 966
PEPMASS=731.06311	25154
CHARGE=3+
516.28238	101	
578.75936	100	
589.32340	160	
646.42943	118	
664.35791	197	
665.01876	221	
729.45973	1202	1+
730.74313	138	
731.06123	1650	1+
731.40865	1310	1+
731.72852	769	1+
734.03533	124	
738.42500	185	
740.63366	148	
END IONS

###FS:    #m/z: 583.26401 #charge   2
###MaxRes:#m/z:  0.00000 #charge-128
###MS: 964
###MSMS: 967
BEGIN IONS
TITLE=Cmpd 183, AutoMSn(583.2640), 16.4 min
RTINSECONDS=983.418
SCANS=MS: 964 MSMS: 967
PEPMASS=583.26401	10803
CHARGE=2+
329.14331	189	
374.11884	135	
408.83394	188	
488.23662	142	
575.27728	779	1+
582.26710	201	1+
690.30583	934	1+
774.43827	145	
837.37313	945	1+
952.40262	1924	1+
961.72604	120	
962.70892	557	
1061.46853	293	
1062.46466	115	
END IONS

###FS:    #m/z: 583.26329 #charge   2
###MaxRes:#m/z:  0.00000 #charge-128
###MS: 968
###MSMS: 969
BEGIN IONS
TITLE=Cmpd 184, AutoMSn(583.2633), 16.4 min
RTINSECONDS=986.445
SCANS=MS: 968 MSMS: 969
PEPMASS=583.26329	17573
CHARGE=2+
329.14122	104	
359.21223	190	
444.25963	103	
570.30720	107	
575.27809	1025	1+
584.27563	108	
586.28378	146	
594.29317	108	
661.34238	106	
690.30982	927	1+
837.38053	726	1+
934.40255	118	
952.40185	2616	1+
962.70976	216	
1061.46572	193	
1062.46120	156	
1072.29207	377	
END IONS

###FS:    #m/z: 794.99274 #charge   3
###MaxRes:#m/z:  0.00000 #charge-128
###MS: 968
###MSMS: 970
BEGIN IONS
TITLE=Cmpd 185, AutoMSn(794.9927), 16.4 min
RTINSECONDS=986.946
SCANS=MS: 968 MSMS: 970
PEPMASS=794.99274	7850
CHARGE=3+
418.08120	208	
487.10304	160	
578.11337	135	
637.84217	192	
694.37850	118	
794.99009	197	
795.32401	154	
795.67005	125	
859.91915	128	
903.40890	139	
END IONS

###FS:    #m/z: 449.25509 #charge   3
###MaxRes:#m/z:  0.00000 #charge-128
###MS: 968
###MSMS: 971
BEGIN IONS
TITLE=Cmpd 186, AutoMSn(449.2551), 16.5 min
RTINSECONDS=987.447
SCANS=MS: 968 MSMS: 971
PEPMASS=449.25509	4549
CHARGE=3+
343.17829	105	
411.21319	100	
442.23817	113	
446.24200	160	
448.26155	362	1+
450.29874	316	
451.23064	104	
452.23225	207	
454.22635	103	
472.77858	181	
516.30508	343	1+
565.83760	110	
603.32221	114	
622.85508	116	
630.38023	127	
632.31332	214	
661.33408	112	
758.44835	270	1+
END IONS

###FS:    #m/z: 583.26310 #charge   2
###MaxRes:#m/z:  0.00000 #charge-128
###MS: 972
###MSMS: 973
BEGIN IONS
TITLE=Cmpd 187, AutoMSn(583.2631), 16.5 min
RTINSECONDS=990.481
SCANS=MS: 972 MSMS: 973
PEPMASS=583.26310	16587
CHARGE=2+
332.18079	101	
359.20015	188	
371.14105	108	
575.28618	637	1+
584.31342	137	
642.76360	129	
690.30875	1130	1+
700.29241	115	
720.33889	117	
837.37696	560	1+
839.39069	219	
952.39675	2117	1+
962.70609	262	
1061.46785	204	
1062.45047	135	
1072.29846	355	
END IONS

###FS:    #m/z: 879.69792 #charge   3
###MaxRes:#m/z:  0.00000 #charge-128
###MS: 972
###MSMS: 974
BEGIN IONS
TITLE=Cmpd 188, AutoMSn(879.6979), 16.5 min
RTINSECONDS=990.981
SCANS=MS: 972 MSMS: 974
PEPMASS=879.69792	6093
CHARGE=3+
463.68252	121	
765.31559	108	
1013.41832	100	
END IONS

###FS:    #m/z: 879.70114 #charge   3
###MaxRes:#m/z:  0.00000 #charge-128
###MS: 976
###MSMS: 978
BEGIN IONS
TITLE=Cmpd 189, AutoMSn(879.7011), 16.6 min
RTINSECONDS=995.01
SCANS=MS: 976 MSMS: 978
PEPMASS=879.70114	7978
CHARGE=3+
632.56242	153	
637.25993	119	
667.90933	108	
728.29373	133	
1099.41467	217	
END IONS

###FS:    #m/z: 380.26124 #charge   1
###MaxRes:#m/z:  0.00000 #charge-128
###MS: 976
###MSMS: 979
BEGIN IONS
TITLE=Cmpd 190, AutoMSn(380.2612), 16.6 min
RTINSECONDS=995.51
SCANS=MS: 976 MSMS: 979
PEPMASS=380.26124	6028
CHARGE=1+
318.22664	883	1+
362.25172	293	
380.26447	498	1+
END IONS

###FS:    #m/z: 320.24294 #charge-128
###MaxRes:#m/z:  0.00000 #charge-128
###MS: 980
###MSMS: 981
BEGIN IONS
TITLE=Cmpd 191, AutoMSn(320.2429), 16.6 min
RTINSECONDS=998.539
SCANS=MS: 980 MSMS: 981
PEPMASS=320.24294	14092

320.23906	464	
END IONS

###FS:    #m/z: 380.26317 #charge   1
###MaxRes:#m/z:  0.00000 #charge-128
###MS: 980
###MSMS: 982
BEGIN IONS
TITLE=Cmpd 192, AutoMSn(380.2632), 16.7 min
RTINSECONDS=999.04
SCANS=MS: 980 MSMS: 982
PEPMASS=380.26317	8172
CHARGE=1+
318.22606	740	1+
362.24983	261	
380.26372	401	
END IONS

###FS:    #m/z: 592.27970 #charge   2
###MaxRes:#m/z:  0.00000 #charge-128
###MS: 980
###MSMS: 983
BEGIN IONS
TITLE=Cmpd 193, AutoMSn(592.2797), 16.7 min
RTINSECONDS=999.542
SCANS=MS: 980 MSMS: 983
PEPMASS=592.27970	4843
CHARGE=2+
318.08675	144	
375.23728	749	1+
488.31903	697	1+
495.26632	107	
525.29233	163	
END IONS

###FS:    #m/z: 592.28136 #charge   2
###MaxRes:#m/z:  0.00000 #charge-128
###MS: 984
###MSMS: 985
BEGIN IONS
TITLE=Cmpd 194, AutoMSn(592.2814), 16.7 min
RTINSECONDS=1002.57
SCANS=MS: 984 MSMS: 985
PEPMASS=592.28136	11947
CHARGE=2+
375.23250	1485	
386.24432	103	
439.71440	105	
459.28284	148	
488.32016	1786	1+
495.64640	345	
498.30298	239	1+
583.28870	115	
592.27476	280	1+
594.29346	302	1+
661.34544	287	1+
696.23370	176	
698.24104	125	
774.43535	109	
868.42697	184	
878.42907	123	
END IONS

###FS:    #m/z: 700.31189 #charge   3
###MaxRes:#m/z:  0.00000 #charge-128
###MS: 984
###MSMS: 986
BEGIN IONS
TITLE=Cmpd 195, AutoMSn(700.3119), 16.7 min
RTINSECONDS=1003.07
SCANS=MS: 984 MSMS: 986
PEPMASS=700.31189	7350
CHARGE=3+
335.15011	697	1+
346.69695	216	
377.20499	238	1+
413.72385	300	
463.20859	896	1+
464.66239	163	
485.77670	226	
492.48594	140	
495.30497	271	
506.74447	168	
530.21919	183	
530.71533	291	
563.30633	568	
563.80486	238	
623.35561	520	1+
626.27402	996	1+
634.61368	570	1+
643.30947	133	
657.32650	223	
657.80071	228	
700.32394	323	1+
700.97526	149	
703.35045	204	
712.16029	184	
714.28997	326	
763.42420	543	1+
783.39207	1121	1+
786.30284	2680	1+
854.43575	1830	1+
915.35937	258	
946.33509	5003	1+
983.47400	1745	1+
993.87610	408	
1040.49508	264	
1040.49630	1960	1+
1041.52178	277	
1059.43107	219	
1060.42234	137	
1116.44351	1070	1+
1153.59602	1263	1+
1245.49553	213	
END IONS

###FS:    #m/z: 380.26426 #charge   1
###MaxRes:#m/z:  0.00000 #charge-128
###MS: 984
###MSMS: 987
BEGIN IONS
TITLE=Cmpd 196, AutoMSn(380.2643), 16.7 min
RTINSECONDS=1003.57
SCANS=MS: 984 MSMS: 987
PEPMASS=380.26426	8575
CHARGE=1+
318.22818	1207	
362.24959	278	
380.26561	1066	1+
END IONS

###FS:    #m/z: 700.31163 #charge   3
###MaxRes:#m/z:  0.00000 #charge-128
###MS: 988
###MSMS: 989
BEGIN IONS
TITLE=Cmpd 197, AutoMSn(700.3116), 16.8 min
RTINSECONDS=1006.6
SCANS=MS: 988 MSMS: 989
PEPMASS=700.31163	58191
CHARGE=3+
312.18442	351	
320.70035	241	
335.15002	1591	1+
361.12461	204	
368.21287	305	
405.21397	245	
424.26255	190	
446.17967	182	
460.18764	233	1+
463.20539	2267	1+
476.20313	245	1+
495.31071	257	
506.74428	215	
512.25360	535	1+
526.77711	193	
555.29302	358	1+
585.79977	227	
600.77305	262	
609.24481	237	1+
623.36134	1909	1+
623.74879	369	
626.26959	3164	1+
634.61727	604	1+
643.30869	261	
648.80194	450	1+
692.36692	1126	1+
694.65319	260	
694.96995	268	
695.29404	173	
700.31178	1026	1+
700.65117	1097	1+
700.97148	370	1+
709.43994	320	
739.30632	196	
755.40423	802	1+
763.42370	2131	1+
771.30971	399	1+
783.39823	3600	1+
786.30406	5129	1+
786.30689	1352	1+
819.35390	306	1+
854.43493	4730	1+
857.41241	212	1+
915.36021	783	1+
915.87867	239	
946.33591	13581	1+
955.46883	222	
955.47985	763	1+
956.68140	341	1+
983.47641	6647	1+
993.98610	249	
1040.49730	7929	1+
1059.42610	2190	1+
1116.44563	4642	1+
1125.59071	3700	1+
1127.59301	339	
1135.55769	613	1+
1153.58106	6994	1+
1245.48776	984	1+
1257.85666	275	
1258.17795	705	
1313.61536	2214	1+
1427.61222	1143	1+
1473.63464	1182	1+
1545.71595	511	1+
END IONS

###FS:    #m/z: 592.28027 #charge   2
###MaxRes:#m/z:  0.00000 #charge-128
###MS: 988
###MSMS: 990
BEGIN IONS
TITLE=Cmpd 198, AutoMSn(592.2803), 16.8 min
RTINSECONDS=1007.1
SCANS=MS: 988 MSMS: 990
PEPMASS=592.28027	16579
CHARGE=2+
318.07938	136	
335.11457	122	
375.23407	1491	1+
381.73214	162	
385.22174	111	
440.20985	109	
467.77293	154	
488.32038	2226	1+
493.21066	113	
495.65322	1096	
498.33361	123	
500.11424	106	
525.25828	106	
575.27138	141	
583.26176	160	
583.79161	115	
592.31034	181	
594.26183	108	
660.20270	105	
661.35224	224	
662.19941	112	
678.21892	117	
696.23057	323	
698.23186	168	
780.38838	137	
867.44143	485	1+
981.48366	150	
1017.09224	128	
END IONS

###FS:    #m/z: 521.27337 #charge   2
###MaxRes:#m/z:  0.00000 #charge-128
###MS: 988
###MSMS: 991
BEGIN IONS
TITLE=Cmpd 199, AutoMSn(521.2734), 16.8 min
RTINSECONDS=1007.6
SCANS=MS: 988 MSMS: 991
PEPMASS=521.27337	13883
CHARGE=2+
331.19854	225	
340.19032	108	
343.18404	174	
380.20926	185	
415.21635	116	
424.20928	132	
433.19491	202	
441.28703	381	1+
447.19444	186	
455.21109	144	
459.29186	301	1+
463.20580	222	
467.22994	109	
488.21885	106	
502.26683	123	
520.28334	125	
521.28325	374	1+
524.28534	385	1+
529.36949	113	
539.27112	140	
554.32603	141	
556.30517	1101	1+
569.29052	319	
574.31459	172	
591.31078	152	
623.36108	114	
626.28244	246	1+
643.34766	131	
661.34727	999	1+
681.36992	326	1+
774.42661	1039	1+
780.27827	133	
782.41077	1236	1+
873.50426	233	1+
878.45266	108	
893.38003	119	
895.48200	459	1+
970.54897	510	1+
END IONS

###FS:    #m/z: 700.31054 #charge   3
###MaxRes:#m/z:  0.00000 #charge-128
###MS: 992
###MSMS: 993
BEGIN IONS
TITLE=Cmpd 200, AutoMSn(700.3105), 16.8 min
RTINSECONDS=1010.63
SCANS=MS: 992 MSMS: 993
PEPMASS=700.31054	76207
CHARGE=3+
313.63847	187	
320.70045	231	
335.14979	1591	1+
354.17711	270	
368.21665	203	
394.65476	234	
418.16474	233	1+
463.20305	3009	1+
467.30099	295	1+
495.30799	498	1+
526.27962	370	
526.75548	214	
554.79234	209	
555.28435	383	
608.23560	228	1+
611.79694	232	
623.36078	2598	1+
623.73994	229	1+
626.27424	3155	1+
634.61286	889	
643.31247	272	
643.80588	279	
691.82209	359	
692.36384	292	
692.38118	888	1+
694.30637	539	1+
694.64470	352	
694.97427	236	
700.30672	1084	1+
700.64025	936	1+
700.97670	704	
703.32582	206	
712.15421	225	
714.29222	775	1+
737.31584	252	
737.80998	743	1+
755.39224	747	1+
763.42355	2922	1+
769.26136	245	
771.30484	579	1+
783.39436	3624	1+
786.30168	5758	1+
786.30469	1287	1+
826.43479	957	1+
851.43661	256	1+
854.42948	5832	1+
882.88095	303	1+
884.38925	408	1+
929.31191	207	1+
946.33522	17115	1+
955.46668	432	1+
983.47536	6784	1+
993.87244	503	
1023.48416	578	1+
1040.49836	10183	1+
1059.41978	2155	1+
1116.43744	4180	1+
1125.58819	4877	1+
1127.58935	311	
1136.55736	507	1+
1153.58477	6225	1+
1170.59647	685	1+
1245.47595	1168	1+
1258.17750	387	
1313.60328	2617	1+
1636.70829	522	1+
1829.73407	1244	1+
END IONS

###FS:    #m/z: 532.50560 #charge   1
###MaxRes:#m/z:  0.00000 #charge-128
###MS: 992
###MSMS: 994
BEGIN IONS
TITLE=Cmpd 201, AutoMSn(532.5056), 16.9 min
RTINSECONDS=1011.13
SCANS=MS: 992 MSMS: 994
PEPMASS=532.50560	16525
CHARGE=1+
310.11864	249	
319.12133	446	
331.18999	807	1+
332.63611	234	
336.15922	242	1+
341.12232	370	1+
377.11849	254	1+
390.63411	505	1+
397.23998	610	
405.80863	156	
406.15540	293	1+
410.18927	190	
415.19798	466	1+
421.74417	134	
430.21070	160	
432.15930	372	1+
437.25832	262	
444.24961	142	
445.67839	333	1+
449.16125	153	
455.67698	562	1+
456.19498	582	1+
459.29032	983	1+
473.18317	150	
475.69466	173	
483.19991	253	1+
485.28816	194	
492.19123	255	
492.50683	153	
505.21952	223	
509.15170	156	
510.58471	141	
512.25436	356	1+
515.24132	171	
520.13743	137	
520.28168	155	
527.22674	145	
528.29128	280	
532.28222	319	
END IONS

###FS:    #m/z: 709.33209 #charge   3
###MaxRes:#m/z:  0.00000 #charge-128
###MS: 992
###MSMS: 995
BEGIN IONS
TITLE=Cmpd 202, AutoMSn(709.3321), 16.9 min
RTINSECONDS=1011.63
SCANS=MS: 992 MSMS: 995
PEPMASS=709.33209	15798
CHARGE=3+
331.19359	227	
382.21657	185	
387.72104	179	
404.13485	228	
455.67664	517	1+
459.28540	531	
460.67809	260	1+
469.68203	1582	1+
513.18951	185	
513.69713	280	
521.21765	232	
569.72387	828	1+
574.31958	207	
594.81772	420	
627.24500	238	
627.74327	187	
640.34905	217	
661.34461	1559	1+
669.93444	473	1+
676.79052	169	
703.99975	314	1+
704.32849	237	
705.30928	366	1+
707.63499	441	1+
707.97656	773	1+
708.33014	233	
708.76674	200	
709.33459	4805	1+
709.66687	4330	1+
710.00474	1870	1+
734.26422	310	
774.43591	1192	1+
825.26592	2028	1+
847.33892	670	1+
873.49150	458	
909.35379	489	1+
919.43706	206	
938.36177	594	1+
939.36422	1150	1+
956.30689	297	1+
970.55792	7069	1+
1051.41120	313	1+
1057.58764	3254	1+
1069.38982	250	
1069.39485	2001	1+
1080.32143	377	
1081.29679	172	
1156.42785	442	
1156.42924	1801	1+
1189.61907	214	
1324.58038	338	1+
END IONS

###FS:    #m/z: 532.25418 #charge   2
###MaxRes:#m/z:  0.00000 #charge-128
###MS: 996
###MSMS: 997
BEGIN IONS
TITLE=Cmpd 203, AutoMSn(532.2542), 16.9 min
RTINSECONDS=1014.65
SCANS=MS: 996 MSMS: 997
PEPMASS=532.25418	49629
CHARGE=2+
331.18604	1092	1+
332.62541	662	1+
344.62976	434	1+
359.82063	313	
377.11675	415	
381.63123	392	
386.17943	532	1+
395.62026	371	1+
395.78343	310	
397.22803	514	1+
408.85447	270	
410.68013	313	
415.18868	642	1+
446.68137	287	
455.68329	866	
459.29133	1177	1+
484.26934	384	1+
492.19984	244	
515.24536	274	
528.28491	515	
531.29972	428	
532.26119	640	1+
534.25864	760	1+
535.70035	416	
536.13202	503	1+
543.84288	356	
564.19337	1353	1+
574.14478	642	
574.31597	1525	1+
585.81271	762	
586.32047	336	
627.23789	305	
637.24262	996	1+
640.36844	517	
647.22178	1725	1+
647.24070	938	1+
659.95742	242	
661.35225	6435	1+
665.24201	3631	1+
669.94438	682	1+
682.26439	1943	1+
688.30985	250	
716.25484	1428	1+
734.26264	2284	1+
756.42631	373	
763.24252	748	1+
774.43759	7208	1+
779.25694	1544	1+
797.27379	3427	1+
802.31018	390	1+
807.26203	3078	1+
825.26948	7758	1+
838.99325	272	
847.33468	1470	1+
873.50218	1730	1+
921.34613	378	1+
938.35576	2574	1+
952.54340	744	1+
970.56013	16127	1+
1039.59182	815	1+
1057.58949	620	
1057.58969	10062	1+
1058.59924	380	
END IONS

###FS:    #m/z: 709.33416 #charge   3
###MaxRes:#m/z:  0.00000 #charge-128
###MS: 996
###MSMS: 998
BEGIN IONS
TITLE=Cmpd 204, AutoMSn(709.3342), 16.9 min
RTINSECONDS=1015.15
SCANS=MS: 996 MSMS: 998
PEPMASS=709.33416	49356
CHARGE=3+
331.19061	218	
399.14751	367	1+
404.13426	153	
424.17093	473	1+
449.17298	182	
455.68260	438	
459.29311	865	1+
469.18688	625	1+
479.65560	167	
513.20396	154	
521.18642	560	1+
526.20110	278	
526.69663	170	
556.21835	370	
618.23421	153	
630.51727	142	
640.36981	211	
651.34015	175	
661.35677	1561	1+
663.28937	143	
663.78055	146	
665.24907	248	1+
669.92593	268	
676.78331	162	
703.32663	877	1+
703.65955	647	1+
703.98546	258	
707.63817	703	1+
707.99074	662	1+
708.28862	179	
709.33316	8037	1+
709.66769	6521	1+
710.00486	4357	1+
713.30773	246	
733.82607	172	
774.43763	2205	1+
825.26942	2037	1+
834.89792	186	
873.50925	556	1+
911.36815	628	1+
920.36004	271	1+
938.35939	2949	1+
940.34546	267	
970.56010	9034	1+
978.36279	261	1+
1057.59288	4693	1+
1069.40392	2065	1+
1080.30608	302	
1081.30169	394	
1127.40850	555	1+
1138.41978	1205	1+
1156.42739	3514	1+
1188.63136	906	1+
END IONS

###FS:    #m/z: 521.27720 #charge   2
###MaxRes:#m/z:  0.00000 #charge-128
###MS: 996
###MSMS: 999
BEGIN IONS
TITLE=Cmpd 205, AutoMSn(521.2772), 16.9 min
RTINSECONDS=1015.65
SCANS=MS: 996 MSMS: 999
PEPMASS=521.27720	18418
CHARGE=2+
331.19302	475	1+
392.70868	107	
409.66790	144	
424.26923	107	
441.28378	300	
444.24617	102	
459.29321	287	
464.21490	102	
509.79146	112	
517.28346	111	
518.28017	535	1+
522.28820	310	1+
529.79079	208	
538.29195	271	1+
541.30725	112	
556.30264	912	1+
569.29534	328	1+
661.34402	1220	1+
669.38133	106	
669.92454	140	
682.37608	282	1+
774.43416	930	1+
782.40523	941	1+
828.43143	114	
867.49359	158	
873.51029	189	
895.49509	156	
970.55091	318	1+
END IONS

###FS:    #m/z: 709.33549 #charge   3
###MaxRes:#m/z:  0.00000 #charge-128
###MS: 1000
###MSMS: 1001
BEGIN IONS
TITLE=Cmpd 206, AutoMSn(709.3355), 17.0 min
RTINSECONDS=1018.68
SCANS=MS: 1000 MSMS: 1001
PEPMASS=709.33549	53614
CHARGE=3+
331.18530	363	1+
367.63775	259	
387.71482	212	
404.14309	132	
459.28673	765	1+
476.77703	247	
488.69647	386	1+
512.26386	130	
513.20504	197	
521.20382	320	1+
527.19057	202	
574.31722	306	
594.83697	262	
595.32788	297	
650.22316	144	
661.35255	2102	1+
662.77203	153	
678.27295	158	
703.66160	737	1+
703.99250	567	1+
706.07100	127	
706.32841	460	1+
707.65997	424	1+
707.98995	471	1+
708.31950	257	
708.82062	153	
709.33314	7034	1+
709.66814	4859	1+
710.00032	3433	1+
727.39220	244	1+
734.27075	328	1+
774.43713	1846	1+
784.83298	136	
797.28180	442	1+
825.27250	1960	1+
834.85137	127	
847.33712	646	1+
873.50091	710	1+
910.36207	877	1+
919.42204	125	
920.34096	469	1+
938.35723	2311	1+
940.34977	459	1+
968.52488	240	1+
970.56036	8447	1+
978.39314	336	1+
1057.59167	4249	1+
1069.38691	284	
1069.39268	1639	1+
1070.38844	153	
1080.32296	265	
1080.39041	267	
1127.40991	453	1+
1138.42782	847	1+
1156.43090	2605	1+
1188.64161	238	
1189.61156	137	
1425.72557	501	1+
END IONS

###FS:    #m/z: 532.00392 #charge   3
###MaxRes:#m/z:  0.00000 #charge-128
###MS: 1000
###MSMS: 1002
BEGIN IONS
TITLE=Cmpd 207, AutoMSn(532.0039), 17.0 min
RTINSECONDS=1019.18
SCANS=MS: 1000 MSMS: 1002
PEPMASS=532.00392	50297
CHARGE=3+
325.59524	450	
331.19313	892	1+
332.62899	288	
367.63797	502	
373.61437	273	
377.12585	294	
387.20067	310	
390.13848	381	
397.22959	357	
415.19851	488	
420.22825	251	
420.42767	237	
427.76859	230	
437.23905	242	
444.23843	228	
449.17562	356	
459.29186	1108	1+
512.27370	298	1+
514.22474	368	1+
522.20332	280	1+
528.27897	306	
531.27267	671	1+
533.25503	491	1+
535.21330	284	
537.15968	387	
564.19318	1030	1+
569.71243	534	
574.31801	950	1+
578.72386	494	1+
629.84506	282	
637.24961	1086	1+
640.36999	284	
643.34494	382	1+
647.23568	1447	1+
661.35334	5063	1+
665.24131	2605	1+
669.92328	369	
682.26759	1327	1+
716.23919	852	1+
731.38419	283	
734.25766	1075	1+
774.44076	5538	1+
780.24153	609	1+
789.25065	320	1+
797.28301	1750	1+
807.25416	572	1+
807.26393	1672	1+
825.27492	6196	1+
847.35046	572	1+
873.50278	1101	1+
910.35315	1112	1+
920.33582	336	1+
938.35459	919	1+
938.36164	1300	1+
952.55795	808	1+
970.56086	13718	1+
997.42396	317	1+
1039.57974	938	1+
1057.59277	8285	1+
1057.59509	320	
1058.59421	226	
1170.61500	908	1+
1188.63523	5740	1+
1301.71508	1794	1+
END IONS

###FS:    #m/z: 618.62475 #charge   3
###MaxRes:#m/z:  0.00000 #charge-128
###MS: 1000
###MSMS: 1003
BEGIN IONS
TITLE=Cmpd 208, AutoMSn(618.6248), 17.0 min
RTINSECONDS=1019.68
SCANS=MS: 1000 MSMS: 1003
PEPMASS=618.62475	16519
CHARGE=3+
331.19053	270	
377.11547	360	
387.72217	299	
394.17001	148	
399.13908	269	
459.29740	314	1+
477.27178	175	
482.17266	153	
487.26200	140	
490.18582	186	
509.14866	193	
529.30463	384	
529.80142	237	
537.14503	323	1+
559.19573	132	
574.33645	172	
602.80599	152	
606.94276	153	
616.28978	277	1+
618.29271	771	1+
618.62268	389	
618.96362	167	
650.22810	584	1+
659.35819	160	
661.35156	1098	1+
669.92301	153	
739.87508	212	
774.43890	1250	1+
797.25214	293	
867.27892	137	
873.51077	186	
884.29912	613	1+
970.57113	814	1+
1080.39086	128	
END IONS

###FS:    #m/z: 581.30405 #charge   2
###MaxRes:#m/z:  0.00000 #charge-128
###MS: 1004
###MSMS: 1005
BEGIN IONS
TITLE=Cmpd 209, AutoMSn(581.3041), 17.0 min
RTINSECONDS=1022.71
SCANS=MS: 1004 MSMS: 1005
PEPMASS=581.30405	55037
CHARGE=2+
333.11662	247	
359.17032	144	
366.16731	563	1+
373.69865	204	
391.23644	338	
395.16523	237	
436.19467	183	
438.18888	203	
453.21681	516	
463.21950	226	
470.72847	755	1+
487.75527	979	1+
488.24888	930	
505.27033	743	1+
509.19870	162	
520.76277	148	
526.25751	184	
567.24080	349	1+
579.11161	174	
581.30340	292	1+
583.25616	239	
585.23999	386	1+
592.31634	1931	1+
602.25971	625	1+
640.24491	436	1+
661.34606	341	1+
663.34735	2395	1+
681.27785	319	1+
687.34465	234	
697.33329	338	1+
699.26289	159	
715.32322	781	1+
725.22862	156	
746.38987	355	1+
749.38899	362	1+
764.40072	3101	1+
843.43441	903	1+
859.41706	205	
861.45086	14067	1+
871.37855	146	
882.41052	647	1+
893.42808	164	
899.44082	429	1+
941.44101	2473	1+
957.48087	261	1+
957.48132	2195	1+
973.48942	293	1+
975.48879	1350	
976.49547	2748	1+
986.45936	319	1+
996.45793	661	
1085.53364	226	
1086.52717	183	
END IONS

###FS:    #m/z: 618.62477 #charge   3
###MaxRes:#m/z:  0.00000 #charge-128
###MS: 1004
###MSMS: 1006
BEGIN IONS
TITLE=Cmpd 210, AutoMSn(618.6248), 17.1 min
RTINSECONDS=1023.21
SCANS=MS: 1004 MSMS: 1006
PEPMASS=618.62477	15028
CHARGE=3+
377.11080	292	
387.71962	233	
418.19409	111	
421.14283	124	
459.29151	243	
482.25732	134	
482.68964	131	
524.24217	104	
529.30229	270	
529.80522	110	
537.14575	197	
559.22371	301	1+
574.31464	217	
602.82925	150	
603.32909	112	
617.27085	143	
618.35185	153	
618.62675	431	1+
618.95435	289	
619.28428	712	1+
650.22911	557	1+
661.35441	1044	1+
704.31679	108	
739.38149	106	
774.43963	870	1+
779.26734	101	
790.90086	143	
797.26471	135	
798.25402	274	1+
873.50320	276	
884.29359	163	
970.55584	996	1+
END IONS

###FS:    #m/z: 671.28324 #charge   3
###MaxRes:#m/z:  0.00000 #charge-128
###MS: 1004
###MSMS: 1007
BEGIN IONS
TITLE=Cmpd 211, AutoMSn(671.2832), 17.1 min
RTINSECONDS=1023.71
SCANS=MS: 1004 MSMS: 1007
PEPMASS=671.28324	10479
CHARGE=3+
336.15463	115	
362.68806	100	
365.65073	206	
372.67508	110	
408.18327	129	
426.21343	102	
454.18241	100	
531.23113	116	
534.70241	392	1+
535.20964	124	
578.23780	615	1+
584.31109	120	
601.24939	173	
669.52046	101	
675.34227	106	
721.26593	144	
730.30176	321	1+
738.26884	1731	1+
747.31365	426	
748.41396	443	
748.64206	113	
787.29915	944	1+
815.36455	197	
898.32042	3004	1+
934.47538	101	
1001.43708	524	
1002.43678	127	
1068.39697	195	
1114.52788	141	
1115.51254	104	
1337.61596	474	1+
END IONS

###FS:    #m/z: 581.30340 #charge   2
###MaxRes:#m/z:  0.00000 #charge-128
###MS: 1008
###MSMS: 1009
BEGIN IONS
TITLE=Cmpd 212, AutoMSn(581.3034), 17.1 min
RTINSECONDS=1026.75
SCANS=MS: 1008 MSMS: 1009
PEPMASS=581.30340	165423
CHARGE=2+
339.15939	300	
366.17493	694	1+
373.70309	672	
391.23683	668	
422.22137	891	1+
429.20079	300	
436.18239	437	
446.19809	313	
453.20777	751	1+
462.21438	464	
470.73626	347	
479.24598	1691	
505.28086	1346	
507.27469	346	
526.26073	858	1+
533.94078	329	
567.24038	319	
575.28643	468	
585.24720	872	
592.31187	4738	1+
602.25991	1782	1+
661.34285	312	
663.34918	5692	1+
682.25931	283	
687.34248	305	
698.30812	344	
715.33643	812	1+
746.37700	919	1+
764.39807	6096	1+
774.39852	345	
843.43410	1317	1+
861.45109	38173	1+
882.41742	1327	1+
899.44035	1025	1+
941.44829	7186	1+
958.46396	357	
958.47765	3005	1+
975.49351	13326	1+
986.46153	794	1+
1085.52731	476	
END IONS

###FS:    #m/z: 671.27961 #charge   3
###MaxRes:#m/z:  0.00000 #charge-128
###MS: 1008
###MSMS: 1010
BEGIN IONS
TITLE=Cmpd 213, AutoMSn(671.2796), 17.1 min
RTINSECONDS=1027.25
SCANS=MS: 1008 MSMS: 1010
PEPMASS=671.27961	13432
CHARGE=3+
394.14888	150	
459.20678	110	
463.20910	400	1+
493.21508	173	
495.22572	133	
506.19379	141	
531.21197	170	
534.71206	242	
556.81636	117	
574.15258	148	
578.24598	466	
580.23704	124	
584.29979	154	
625.78147	119	
655.26608	118	
666.24487	146	
668.76170	107	
670.29018	141	
714.78138	113	
721.33280	371	1+
730.28656	448	
738.26744	1193	1+
744.32600	250	
747.30705	348	
774.42260	109	
787.30665	1016	1+
793.36193	118	
898.31200	2740	1+
1001.44523	517	1+
1068.41672	157	
1114.52338	158	
END IONS

###FS:    #m/z: 591.26322 #charge   3
###MaxRes:#m/z:  0.00000 #charge-128
###MS: 1008
###MSMS: 1011
BEGIN IONS
TITLE=Cmpd 214, AutoMSn(591.2632), 17.1 min
RTINSECONDS=1027.75
SCANS=MS: 1008 MSMS: 1011
PEPMASS=591.26322	9296
CHARGE=3+
375.23117	414	1+
420.24495	149	
431.23200	110	
444.17428	208	1+
463.20293	228	
479.21766	138	
487.73086	256	1+
489.31292	153	
499.74746	110	
529.28047	117	
533.32542	300	
549.68781	177	
550.16745	149	
583.77604	160	
584.27184	120	
586.26180	125	
588.26594	244	1+
590.26614	1777	1+
590.59206	217	
590.92102	609	1+
591.59606	1330	1+
595.33098	123	
596.59098	283	
606.21698	210	1+
608.29487	109	
620.22043	149	
620.72301	138	
622.25374	115	
646.41404	336	
661.33026	150	
739.37076	121	
751.30972	110	
859.43483	118	
860.43184	280	1+
877.43997	876	1+
903.41874	453	1+
991.49696	410	1+
1126.34619	700	1+
1183.56349	3607	1+
END IONS

###FS:    #m/z: 581.30393 #charge   2
###MaxRes:#m/z:  0.00000 #charge-128
###MS: 1012
###MSMS: 1013
BEGIN IONS
TITLE=Cmpd 215, AutoMSn(581.3039), 17.2 min
RTINSECONDS=1030.78
SCANS=MS: 1012 MSMS: 1013
PEPMASS=581.30393	190910
CHARGE=2+
366.17853	358	
391.23444	945	
404.15641	323	
422.21601	352	
436.19060	308	
438.12441	524	
441.70907	684	
453.19999	816	1+
462.21611	452	
470.72808	2137	1+
479.24767	2423	1+
505.27076	1452	1+
509.20241	497	
517.24313	370	
520.76391	292	
526.26390	797	
567.23894	380	
585.25191	932	1+
592.31047	5005	1+
602.25906	2055	1+
663.35063	5191	1+
687.34251	344	
698.30463	800	1+
715.33139	1279	1+
725.23457	362	
725.34477	331	
746.38269	2015	1+
764.39911	6464	1+
773.65745	461	
774.40677	514	
843.43303	1749	1+
853.08813	372	
861.45008	37254	1+
899.43299	1556	1+
941.44424	7657	1+
958.47377	478	
958.47820	3160	1+
975.49463	13140	1+
986.47705	395	
1085.54193	393	
END IONS

###FS:    #m/z: 518.27128 #charge-128
###MaxRes:#m/z:  0.00000 #charge-128
###MS: 1012
###MSMS: 1014
BEGIN IONS
TITLE=Cmpd 216, AutoMSn(518.2713), 17.2 min
RTINSECONDS=1031.28
SCANS=MS: 1012 MSMS: 1014
PEPMASS=518.27128	13589

331.18650	300	
343.19526	179	
358.16517	160	
361.21192	135	
364.46927	144	
373.19482	138	
384.23046	132	
386.15891	861	1+
393.75853	205	
393.92069	152	
408.22827	214	
445.17558	128	
454.25901	166	
459.29299	165	
471.24779	238	
486.28791	177	
499.23723	1488	1+
515.28078	362	1+
518.28901	412	1+
520.28707	629	1+
527.85044	176	
542.24689	161	
586.32392	147	
612.31946	371	
655.32166	477	1+
661.34926	660	1+
677.31579	691	1+
727.35568	169	
740.39693	122	
744.37961	287	
762.39606	344	1+
768.41011	154	
774.43171	482	1+
790.39605	446	1+
903.48182	240	
913.51174	224	
END IONS

###FS:    #m/z: 591.26356 #charge   3
###MaxRes:#m/z:  0.00000 #charge-128
###MS: 1012
###MSMS: 1015
BEGIN IONS
TITLE=Cmpd 217, AutoMSn(591.2636), 17.2 min
RTINSECONDS=1031.78
SCANS=MS: 1012 MSMS: 1015
PEPMASS=591.26356	11435
CHARGE=3+
420.24464	185	
480.75392	125	
486.78729	132	
488.29158	143	
496.26089	148	
529.27794	151	
533.32281	209	
536.79227	146	
549.68856	281	
563.68511	352	1+
572.28121	130	
575.30560	139	
583.77999	166	
585.30332	252	
588.28390	518	1+
590.59499	175	
591.27922	3198	1+
591.59565	1221	1+
591.93363	629	
594.84068	158	
596.91805	264	
622.32567	149	
639.98501	126	
641.28837	131	
641.80610	133	
697.83804	192	
698.33488	190	
737.36168	274	1+
834.88469	201	
835.42211	250	1+
859.44054	159	
877.43368	385	1+
992.48052	435	1+
1183.57675	2265	1+
1507.74760	855	1+
END IONS

###FS:    #m/z: 518.27150 #charge   2
###MaxRes:#m/z:  0.00000 #charge-128
###MS: 1016
###MSMS: 1017
BEGIN IONS
TITLE=Cmpd 218, AutoMSn(518.2715), 17.2 min
RTINSECONDS=1034.8
SCANS=MS: 1016 MSMS: 1017
PEPMASS=518.27150	29971
CHARGE=2+
331.17675	301	1+
339.15827	139	
358.15991	359	
373.18471	445	
386.15371	1355	1+
388.21322	301	1+
408.21559	323	1+
438.26238	106	
444.24360	112	
459.28324	162	
471.23944	507	1+
480.24098	114	
483.23366	107	
496.21533	159	
498.24638	154	
499.23664	1359	1+
503.28549	154	
514.26357	299	1+
516.27350	623	1+
519.29994	201	
520.28710	359	1+
542.24403	519	1+
550.98936	232	
574.32688	146	
584.32213	368	1+
586.30469	196	
595.30030	194	
600.31084	141	
612.31753	781	1+
627.31808	126	
642.32416	120	
655.32376	235	
660.28214	154	
661.33908	602	1+
677.31783	927	1+
740.40323	110	
744.37599	640	1+
762.39492	470	1+
768.42529	260	1+
773.37179	283	
774.42858	415	1+
782.42636	106	
790.39189	1060	1+
872.47815	106	
873.48427	251	1+
903.47239	319	1+
970.54746	293	1+
END IONS

###FS:    #m/z: 586.55049 #charge   2
###MaxRes:#m/z:  0.00000 #charge-128
###MS: 1016
###MSMS: 1018
BEGIN IONS
TITLE=Cmpd 219, AutoMSn(586.5505), 17.3 min
RTINSECONDS=1035.3
SCANS=MS: 1016 MSMS: 1018
PEPMASS=586.55049	10497
CHARGE=2+
391.23003	270	1+
439.23355	218	
442.20532	174	
466.22058	141	
471.22409	159	
485.78598	136	
488.25432	1988	1+
521.76424	152	
533.31665	166	
549.67606	193	
550.21493	247	1+
559.25222	144	
573.79267	208	
581.81783	216	
582.28681	172	
583.92808	238	
584.30613	265	1+
587.06067	206	
588.32617	157	
589.30025	573	1+
591.28354	914	1+
646.41383	158	
663.34628	624	1+
677.65813	247	1+
697.83735	190	
716.33878	287	1+
718.31355	165	
737.35278	250	
754.38272	213	
754.87413	332	
764.39188	179	
765.39628	462	1+
774.41930	351	1+
861.44819	6879	1+
871.22143	717	1+
871.38356	140	
942.44989	431	1+
957.46444	644	1+
959.48543	1306	1+
975.49426	207	
976.50096	5621	1+
1087.55295	133	
1171.60195	451	1+
END IONS

###FS:    #m/z: 618.62585 #charge   3
###MaxRes:#m/z:  0.00000 #charge-128
###MS: 1016
###MSMS: 1019
BEGIN IONS
TITLE=Cmpd 220, AutoMSn(618.6258), 17.3 min
RTINSECONDS=1035.8
SCANS=MS: 1016 MSMS: 1019
PEPMASS=618.62585	16039
CHARGE=3+
331.19037	192	
377.11580	363	
387.72648	302	
428.11926	120	
442.65086	222	
459.29383	318	1+
477.19076	167	
491.15936	155	
519.11638	250	1+
527.21841	149	
537.14007	327	
541.20422	117	
559.22187	228	
562.25784	118	
574.32917	152	
598.27171	217	1+
602.83097	137	
608.77285	215	
609.26605	220	
613.28829	312	1+
617.33758	142	
617.77945	247	
618.28694	289	1+
618.64448	209	
618.95262	526	1+
650.23843	379	1+
659.85666	136	
661.35416	1316	1+
739.88808	133	
774.43550	1363	1+
797.25952	1212	1+
797.26450	146	
799.30312	136	
866.29956	222	
884.29932	410	1+
887.26734	121	
970.55679	2034	1+
1057.59636	845	1+
1578.78835	475	1+
END IONS

###FS:    #m/z: 518.27012 #charge   2
###MaxRes:#m/z:  0.00000 #charge-128
###MS: 1020
###MSMS: 1021
BEGIN IONS
TITLE=Cmpd 221, AutoMSn(518.2701), 17.3 min
RTINSECONDS=1038.82
SCANS=MS: 1020 MSMS: 1021
PEPMASS=518.27012	33594
CHARGE=2+
325.16410	265	
331.18929	280	
358.15028	140	
372.17631	250	1+
378.57297	132	
386.15591	1554	1+
388.67262	111	
404.17599	122	
408.23321	450	
452.23274	202	
459.29638	201	
471.24016	203	
484.26014	160	
491.59291	168	
497.24198	328	1+
499.23412	1650	1+
514.22662	132	
515.30499	122	
516.29385	714	1+
520.29268	439	1+
542.25838	354	1+
584.30487	209	
586.29283	330	1+
594.28671	288	1+
599.31944	126	
612.32332	710	1+
627.34157	207	1+
635.63169	164	
655.31730	301	
660.27729	135	
661.34524	598	1+
669.91775	140	
677.30523	1164	1+
727.35684	291	1+
740.40588	212	
744.37214	651	1+
753.43061	116	
762.38743	158	
762.40293	790	1+
768.39791	162	
774.43285	510	1+
790.39483	933	1+
903.47038	221	
970.55609	453	1+
END IONS

###FS:    #m/z: 437.75672 #charge   2
###MaxRes:#m/z:  0.00000 #charge-128
###MS: 1020
###MSMS: 1022
BEGIN IONS
TITLE=Cmpd 222, AutoMSn(437.7567), 17.3 min
RTINSECONDS=1039.32
SCANS=MS: 1020 MSMS: 1022
PEPMASS=437.75672	15803
CHARGE=2+
348.18483	902	1+
404.23952	154	
415.25836	256	1+
422.24468	127	
424.20365	103	
434.24067	326	1+
436.24753	1065	1+
441.24570	211	
443.25104	142	
446.24298	575	
461.27692	1007	1+
468.42232	206	
472.25804	135	
479.48390	120	
557.30661	106	
558.29877	386	1+
575.31695	1646	1+
586.27347	238	
618.31914	100	
674.38225	1538	1+
END IONS

###FS:    #m/z: 618.62418 #charge   3
###MaxRes:#m/z:  0.00000 #charge-128
###MS: 1020
###MSMS: 1023
BEGIN IONS
TITLE=Cmpd 223, AutoMSn(618.6242), 17.3 min
RTINSECONDS=1039.82
SCANS=MS: 1020 MSMS: 1023
PEPMASS=618.62418	17532
CHARGE=3+
331.19252	202	
377.11455	215	
387.72631	180	
399.13102	627	1+
459.29890	353	
477.17192	115	
485.77876	273	
529.30747	250	
529.79755	252	
537.15969	126	
574.31236	167	
602.82525	394	
611.31768	115	
616.30489	123	
618.95296	299	1+
619.30501	480	1+
650.23355	190	
659.36022	162	
661.35021	1253	1+
669.94036	300	1+
739.88689	117	
774.43550	948	1+
779.24410	133	
789.89564	222	
790.40772	189	
866.27537	221	
873.49634	274	1+
884.28959	230	
970.54250	281	
971.54625	455	1+
971.55385	270	
1057.60353	130	
1058.57789	121	
1233.58198	473	1+
END IONS

###FS:    #m/z: 421.76032 #charge   2
###MaxRes:#m/z:  0.00000 #charge-128
###MS: 1024
###MSMS: 1025
BEGIN IONS
TITLE=Cmpd 224, AutoMSn(421.7603), 17.4 min
RTINSECONDS=1042.85
SCANS=MS: 1024 MSMS: 1025
PEPMASS=421.76032	26508
CHARGE=2+
341.18486	512	
359.19345	256	
363.21650	524	
368.22978	322	
385.25775	1067	
420.25166	407	
424.26754	266	
442.27882	271	
454.26901	802	1+
470.27047	343	
472.28912	15104	1+
571.35709	6206	1+
590.32172	281	
628.37808	811	1+
654.38842	253	
670.38100	253	
672.40398	9700	1+
681.03612	1894	1+
682.39003	857	1+
725.43086	1224	
743.44108	5757	1+
END IONS

###FS:    #m/z: 874.36792 #charge   3
###MaxRes:#m/z:  0.00000 #charge-128
###MS: 1024
###MSMS: 1026
BEGIN IONS
TITLE=Cmpd 225, AutoMSn(874.3679), 17.4 min
RTINSECONDS=1043.35
SCANS=MS: 1024 MSMS: 1026
PEPMASS=874.36792	12084
CHARGE=3+
327.13183	161	
345.13731	345	
490.20006	303	
498.69889	140	
508.20720	227	
536.20621	132	
577.22172	137	
583.23152	124	
595.23071	216	
597.24251	159	
597.73523	152	
606.74699	213	
621.26024	326	
641.78232	162	
661.26753	381	1+
661.76123	139	
670.26696	390	
670.78026	296	
719.81648	245	
874.50544	924	1+
909.34387	436	1+
996.38054	221	
997.39312	348	1+
1053.37059	188	
1083.42463	430	
1084.43618	129	
1094.38036	543	
1211.45922	147	
1282.53176	125	
END IONS

###FS:    #m/z: 412.75509 #charge   2
###MaxRes:#m/z:  0.00000 #charge-128
###MS: 1024
###MSMS: 1027
BEGIN IONS
TITLE=Cmpd 226, AutoMSn(412.7551), 17.4 min
RTINSECONDS=1043.85
SCANS=MS: 1024 MSMS: 1027
PEPMASS=412.75509	10873
CHARGE=2+
355.19541	147	
390.23853	110	
392.22777	100	
408.23263	133	
410.25613	281	1+
412.23435	352	1+
414.25420	159	
416.26651	129	
425.27077	119	
430.71474	121	
472.28073	388	1+
631.37473	199	
717.47082	148	
END IONS

###FS:    #m/z: 421.76080 #charge   2
###MaxRes:#m/z:  0.00000 #charge-128
###MS: 1028
###MSMS: 1029
BEGIN IONS
TITLE=Cmpd 227, AutoMSn(421.7608), 17.4 min
RTINSECONDS=1046.88
SCANS=MS: 1028 MSMS: 1029
PEPMASS=421.76080	183068
CHARGE=2+
325.22526	1075	
341.18374	1641	
359.19396	1104	
368.22916	1795	
383.23173	1135	
385.25471	3949	
454.27202	1909	
470.27359	1417	
472.28852	68231	1+
553.35139	1069	
571.35816	25499	1+
628.38013	2239	
654.39723	1452	
672.40585	48975	1+
682.39112	5464	1+
725.43237	10685	1+
743.44139	29138	1+
END IONS

###FS:    #m/z: 412.75615 #charge   2
###MaxRes:#m/z:  0.00000 #charge-128
###MS: 1028
###MSMS: 1030
BEGIN IONS
TITLE=Cmpd 228, AutoMSn(412.7561), 17.5 min
RTINSECONDS=1047.38
SCANS=MS: 1028 MSMS: 1030
PEPMASS=412.75615	75903
CHARGE=2+
325.20596	106	
327.15737	108	
340.19681	103	
362.23697	228	1+
391.25637	186	
394.22517	463	1+
408.28358	287	
410.24546	670	1+
414.23761	521	1+
432.25590	166	
472.28814	423	1+
475.28754	116	
571.39023	120	
604.36584	104	
631.37689	397	1+
672.38874	121	
717.46660	195	
END IONS

###FS:    #m/z: 672.40463 #charge   1
###MaxRes:#m/z:  0.00000 #charge-128
###MS: 1028
###MSMS: 1031
BEGIN IONS
TITLE=Cmpd 229, AutoMSn(672.4046), 17.5 min
RTINSECONDS=1047.88
SCANS=MS: 1028 MSMS: 1031
PEPMASS=672.40463	36264
CHARGE=1+
331.19389	155	
459.29983	135	
479.68614	105	
482.26899	106	
497.23053	107	
640.34713	135	
661.34722	146	
END IONS

###FS:    #m/z: 421.76147 #charge   2
###MaxRes:#m/z:  0.00000 #charge-128
###MS: 1032
###MSMS: 1033
BEGIN IONS
TITLE=Cmpd 230, AutoMSn(421.7615), 17.5 min
RTINSECONDS=1050.92
SCANS=MS: 1032 MSMS: 1033
PEPMASS=421.76147	384958
CHARGE=2+
341.18252	2724	
363.22118	4955	
368.22988	3695	
383.22988	2141	
385.25592	9417	1+
454.26864	4745	1+
472.28797	131720	1+
571.35714	52128	1+
628.37739	5032	
654.39141	3386	
672.40521	95742	1+
682.39073	8398	1+
725.43277	13629	1+
743.44186	51708	1+
END IONS

###FS:    #m/z: 412.75560 #charge   2
###MaxRes:#m/z:  0.00000 #charge-128
###MS: 1032
###MSMS: 1034
BEGIN IONS
TITLE=Cmpd 231, AutoMSn(412.7556), 17.5 min
RTINSECONDS=1051.42
SCANS=MS: 1032 MSMS: 1034
PEPMASS=412.75560	165297
CHARGE=2+
344.23072	120	
386.16383	127	
394.21304	248	1+
408.24117	199	
409.24655	549	1+
412.22886	389	
414.24325	552	1+
417.27638	151	
432.26089	453	
472.27775	223	
545.34430	138	
632.37324	1118	1+
672.42254	149	
END IONS

###FS:    #m/z: 672.40521 #charge   1
###MaxRes:#m/z:  0.00000 #charge-128
###MS: 1032
###MSMS: 1035
BEGIN IONS
TITLE=Cmpd 232, AutoMSn(672.4052), 17.5 min
RTINSECONDS=1051.92
SCANS=MS: 1032 MSMS: 1035
PEPMASS=672.40521	78016
CHARGE=1+
331.19636	252	
459.28823	109	
END IONS

###FS:    #m/z: 672.40481 #charge   1
###MaxRes:#m/z:  0.00000 #charge-128
###MS: 1036
###MSMS: 1037
BEGIN IONS
TITLE=Cmpd 233, AutoMSn(672.4048), 17.6 min
RTINSECONDS=1054.95
SCANS=MS: 1036 MSMS: 1037
PEPMASS=672.40481	90144
CHARGE=1+
331.18942	158	
376.20425	100	
408.83297	192	
438.24463	104	
449.25961	116	
459.28120	192	
472.22098	106	
640.35407	129	
END IONS

###FS:    #m/z: 472.28833 #charge   1
###MaxRes:#m/z:  0.00000 #charge-128
###MS: 1036
###MSMS: 1038
BEGIN IONS
TITLE=Cmpd 234, AutoMSn(472.2883), 17.6 min
RTINSECONDS=1055.45
SCANS=MS: 1036 MSMS: 1038
PEPMASS=472.28833	61616
CHARGE=1+
343.12549	124	
451.26730	134	
458.35333	132	
468.29261	101	
END IONS

###FS:    #m/z: 842.51190 #charge   1
###MaxRes:#m/z:  0.00000 #charge-128
###MS: 1036
###MSMS: 1039
BEGIN IONS
TITLE=Cmpd 235, AutoMSn(842.5119), 17.6 min
RTINSECONDS=1055.95
SCANS=MS: 1036 MSMS: 1039
PEPMASS=842.51190	47525
CHARGE=1+
436.25344	286	
440.25186	277	
454.26733	233	
553.33607	239	
841.50242	262	
842.51007	17458	1+
END IONS

###FS:    #m/z: 364.26843 #charge   1
###MaxRes:#m/z:  0.00000 #charge-128
###MS: 1040
###MSMS: 1042
BEGIN IONS
TITLE=Cmpd 237, AutoMSn(364.2684), 17.7 min
RTINSECONDS=1059.48
SCANS=MS: 1040 MSMS: 1042
PEPMASS=364.26843	31596
CHARGE=1+
329.24665	121	
346.25800	1475	1+
364.26878	4083	1+
END IONS

###FS:    #m/z: 842.50907 #charge   1
###MaxRes:#m/z:  0.00000 #charge-128
###MS: 1040
###MSMS: 1043
BEGIN IONS
TITLE=Cmpd 238, AutoMSn(842.5091), 17.7 min
RTINSECONDS=1059.98
SCANS=MS: 1040 MSMS: 1043
PEPMASS=842.50907	31706
CHARGE=1+
571.34302	153	
840.47728	239	1+
842.51060	8523	1+
END IONS

###FS:    #m/z: 364.26849 #charge   1
###MaxRes:#m/z:  0.00000 #charge-128
###MS: 1044
###MSMS: 1045
BEGIN IONS
TITLE=Cmpd 239, AutoMSn(364.2685), 17.7 min
RTINSECONDS=1063.01
SCANS=MS: 1044 MSMS: 1045
PEPMASS=364.26849	37424
CHARGE=1+
328.24549	110	
346.25207	1379	1+
354.44510	304	
364.27003	4422	1+
END IONS

###FS:    #m/z: 549.29528 #charge   2
###MaxRes:#m/z:  0.00000 #charge-128
###MS: 1044
###MSMS: 1046
BEGIN IONS
TITLE=Cmpd 240, AutoMSn(549.2953), 17.7 min
RTINSECONDS=1063.51
SCANS=MS: 1044 MSMS: 1046
PEPMASS=549.29528	19803
CHARGE=2+
339.19948	132	
377.48958	100	
386.14768	378	
408.21995	439	1+
411.22823	142	
438.18815	102	
441.22167	157	
456.22751	156	
463.24713	108	
498.30070	101	
499.22916	381	1+
501.24462	228	
510.26149	124	
521.31342	100	
532.26558	222	1+
544.28492	124	
546.29857	226	1+
548.31700	213	
550.29206	173	
552.30435	282	1+
555.29006	105	
571.27000	380	1+
612.32393	426	1+
661.35212	181	
684.34888	357	1+
692.74855	128	
726.34893	321	1+
780.39414	101	
797.41324	798	1+
870.45920	103	
894.43937	119	
909.47845	124	
911.48150	542	1+
921.54271	147	
965.49677	110	
982.52856	181	
983.51259	373	1+
END IONS

###FS:    #m/z: 449.23174 #charge-128
###MaxRes:#m/z:  0.00000 #charge-128
###MS: 1044
###MSMS: 1047
BEGIN IONS
TITLE=Cmpd 241, AutoMSn(449.2317), 17.7 min
RTINSECONDS=1064.01
SCANS=MS: 1044 MSMS: 1047
PEPMASS=449.23174	6792

355.20125	105	
361.24200	849	1+
367.58094	240	
385.25524	160	
387.15549	107	
393.14495	159	
411.15121	142	
428.19703	101	
429.25325	258	1+
432.28489	176	
434.22930	147	
445.24825	189	
446.20087	888	
447.09559	103	
447.26812	309	
448.23626	1047	1+
450.24163	1015	1+
452.28207	1318	1+
455.31475	201	
477.19467	110	
508.31552	915	1+
520.29446	122	
529.29019	106	
548.24615	117	
581.25420	216	
591.33417	137	
609.36024	1968	1+
626.27583	319	
634.60891	100	
657.36079	261	1+
702.39088	216	
719.41539	161	
720.39371	701	1+
737.41830	525	1+
882.46067	286	1+
END IONS

###FS:    #m/z: 364.26873 #charge   1
###MaxRes:#m/z:  0.00000 #charge-128
###MS: 1048
###MSMS: 1049
BEGIN IONS
TITLE=Cmpd 242, AutoMSn(364.2687), 17.8 min
RTINSECONDS=1067.04
SCANS=MS: 1048 MSMS: 1049
PEPMASS=364.26873	33721
CHARGE=1+
316.24528	217	
346.25724	986	1+
362.25082	148	
364.26840	4723	1+
END IONS

###FS:    #m/z: 576.27942 #charge   3
###MaxRes:#m/z:  0.00000 #charge-128
###MS: 1048
###MSMS: 1050
BEGIN IONS
TITLE=Cmpd 243, AutoMSn(576.2794), 17.8 min
RTINSECONDS=1067.54
SCANS=MS: 1048 MSMS: 1050
PEPMASS=576.27942	14883
CHARGE=3+
322.66289	318	1+
329.13089	200	
331.20285	157	
348.66466	236	
356.22867	174	
359.13806	154	
371.18133	279	1+
388.20219	213	1+
389.68081	187	
390.18289	898	
395.78195	680	
403.16155	152	
441.18185	236	1+
487.31718	157	
514.21045	370	1+
529.28519	202	
531.24062	352	1+
548.23010	196	
554.25536	467	1+
558.27386	713	1+
572.25317	322	1+
574.29398	787	1+
577.12872	167	
578.29820	583	1+
598.37060	194	
615.36611	558	1+
627.29257	576	1+
644.32208	164	
645.31144	448	
645.33171	467	1+
661.30676	554	1+
669.88384	221	
677.76894	207	
678.28523	208	
684.30850	225	
733.32061	241	
758.39153	345	
774.41447	168	
775.42285	960	1+
788.32756	226	1+
805.32758	629	1+
861.41831	161	
922.47209	433	1+
924.41412	388	1+
952.41161	827	1+
969.48851	526	1+
1123.51218	225	
1149.56094	537	1+
1482.64617	1196	1+
1567.75103	412	1+
1579.71659	455	1+
1595.71944	1519	1+
END IONS

###FS:    #m/z: 549.29463 #charge   2
###MaxRes:#m/z:  0.00000 #charge-128
###MS: 1048
###MSMS: 1051
BEGIN IONS
TITLE=Cmpd 244, AutoMSn(549.2946), 17.8 min
RTINSECONDS=1068.04
SCANS=MS: 1048 MSMS: 1051
PEPMASS=549.29463	14995
CHARGE=2+
342.69044	115	
358.14312	105	
385.21618	126	
386.14820	426	
459.22116	102	
461.16731	119	
475.23022	111	
485.80040	114	
499.25150	176	
501.24368	125	
533.31206	109	
544.30085	138	
545.05700	104	
545.30722	290	1+
547.26715	203	
548.31711	376	1+
550.28709	467	1+
571.26124	135	
612.32584	153	
656.36269	101	
662.36815	118	
684.35684	256	1+
726.36601	120	
765.20841	108	
774.43999	124	
797.41499	448	1+
817.82733	139	
911.51789	168	
982.50739	331	
984.53105	111	
END IONS

###FS:    #m/z: 576.27919 #charge   3
###MaxRes:#m/z:  0.00000 #charge-128
###MS: 1052
###MSMS: 1053
BEGIN IONS
TITLE=Cmpd 245, AutoMSn(576.2792), 17.9 min
RTINSECONDS=1071.07
SCANS=MS: 1052 MSMS: 1053
PEPMASS=576.27919	35780
CHARGE=3+
354.18679	190	
357.65843	277	1+
389.17854	301	
390.17881	1165	1+
395.77961	1078	
416.16866	317	
433.20899	203	
483.53872	252	
484.26568	434	1+
487.31971	345	
489.21660	484	1+
491.58496	282	
492.48336	239	
499.25992	256	1+
514.21201	312	
529.29372	431	1+
531.23522	261	
533.22809	238	1+
535.81961	254	
542.71650	224	
558.27123	1357	1+
573.28365	466	1+
575.31672	1048	1+
579.29682	573	1+
580.08062	291	
598.34652	223	
615.37918	399	
627.30008	517	1+
644.31016	298	
645.30545	1195	1+
654.76572	411	1+
661.33408	566	1+
669.31435	205	
677.77589	286	
683.77853	376	1+
714.32075	235	
750.08077	302	
758.37430	289	
759.33103	411	1+
774.43678	272	
775.41454	1281	1+
787.34071	672	1+
789.35783	259	
791.37614	327	1+
805.32832	2166	1+
838.33099	236	1+
861.41395	874	1+
922.47952	659	1+
924.41220	482	1+
933.47550	442	1+
952.40179	310	
952.40215	534	1+
975.51436	438	1+
1338.60847	527	1+
1355.57723	903	1+
1447.57918	470	1+
1465.60648	639	1+
1482.63356	1879	1+
1567.71105	406	1+
1595.71945	1777	1+
END IONS

###FS:    #m/z: 508.27566 #charge   2
###MaxRes:#m/z:  0.00000 #charge-128
###MS: 1052
###MSMS: 1054
BEGIN IONS
TITLE=Cmpd 246, AutoMSn(508.2757), 17.9 min
RTINSECONDS=1071.57
SCANS=MS: 1052 MSMS: 1054
PEPMASS=508.27566	7224
CHARGE=2+
382.19929	170	
386.14516	398	
408.21929	223	
419.20484	109	
471.24092	136	
494.27121	309	1+
499.24259	295	1+
501.24659	161	
505.26893	110	
506.27156	468	1+
508.28809	265	
510.25898	966	1+
515.77282	240	
572.26287	107	
661.35350	143	
729.34105	175	
790.39127	332	1+
END IONS

###FS:    #m/z: 450.74649 #charge   2
###MaxRes:#m/z:  0.00000 #charge-128
###MS: 1052
###MSMS: 1055
BEGIN IONS
TITLE=Cmpd 247, AutoMSn(450.7465), 17.9 min
RTINSECONDS=1072.07
SCANS=MS: 1052 MSMS: 1055
PEPMASS=450.74649	7558
CHARGE=2+
334.18059	138	
361.23401	322	1+
375.20850	155	
395.78813	128	
406.23533	143	
434.24222	411	1+
445.20798	369	1+
448.25848	463	1+
450.27038	572	1+
452.27166	1990	1+
455.39925	137	
461.40946	108	
463.24587	133	
508.31135	362	
550.21841	125	
609.36024	688	1+
626.26025	122	
720.39587	323	1+
738.43357	123	
838.89487	237	
END IONS

###FS:    #m/z: 576.27902 #charge   3
###MaxRes:#m/z:  0.00000 #charge-128
###MS: 1056
###MSMS: 1057
BEGIN IONS
TITLE=Cmpd 248, AutoMSn(576.2790), 17.9 min
RTINSECONDS=1075.11
SCANS=MS: 1056 MSMS: 1057
PEPMASS=576.27902	38104
CHARGE=3+
323.16462	333	
337.15124	201	
354.18262	239	
373.28628	251	
388.19430	542	1+
390.18163	1204	1+
394.17433	413	1+
416.18162	323	1+
421.08033	194	
441.19651	212	1+
461.73366	157	
463.20689	196	
468.86326	218	
483.87737	182	
484.27708	215	
487.30191	431	1+
497.22019	230	
514.21750	220	
531.23810	306	
549.20708	287	1+
558.26674	1106	1+
566.37995	201	
572.27157	635	1+
574.27875	1235	1+
579.28216	402	1+
597.37146	457	1+
615.36250	512	1+
619.25136	210	
627.29788	469	1+
644.30514	155	
645.30770	565	1+
654.75121	197	
661.32697	1107	1+
677.77531	329	
678.30295	332	1+
683.78857	216	
732.30096	268	1+
749.83998	319	1+
773.40849	420	1+
775.41511	973	1+
784.35498	230	
789.34233	192	
791.39304	175	
805.32810	1508	1+
827.35581	258	1+
861.43686	300	1+
862.43150	242	1+
922.47324	168	
924.49705	172	
952.39882	1037	1+
969.49737	628	1+
1057.58322	737	1+
1123.49485	213	
1338.61219	463	1+
1481.62545	2655	1+
1595.71109	1657	1+
END IONS

###FS:    #m/z: 509.26624 #charge   2
###MaxRes:#m/z:  0.00000 #charge-128
###MS: 1056
###MSMS: 1058
BEGIN IONS
TITLE=Cmpd 249, AutoMSn(509.2662), 17.9 min
RTINSECONDS=1075.61
SCANS=MS: 1056 MSMS: 1058
PEPMASS=509.26624	10391
CHARGE=2+
330.64338	109	
381.70772	181	
386.14891	299	
397.23811	116	
406.22981	141	
408.23892	124	
499.22408	214	
505.29042	128	
506.31713	349	1+
508.27169	468	1+
510.27571	247	
512.29984	128	
534.29731	104	
542.23987	141	
660.27275	135	
677.30933	144	
726.34640	150	
773.40638	346	1+
790.39845	159	
END IONS

###FS:    #m/z: 708.99100 #charge   3
###MaxRes:#m/z:  0.00000 #charge-128
###MS: 1056
###MSMS: 1059
BEGIN IONS
TITLE=Cmpd 250, AutoMSn(708.9910), 17.9 min
RTINSECONDS=1076.11
SCANS=MS: 1056 MSMS: 1059
PEPMASS=708.99100	28209
CHARGE=3+
313.17341	167	
323.12209	158	
332.19856	399	
369.24184	148	
397.23693	407	1+
403.19659	155	
432.14166	806	
441.27935	129	
444.23713	438	
459.29073	1113	1+
485.78827	208	
497.25427	220	
512.27120	428	1+
541.29456	193	
547.16287	881	1+
574.31477	201	
630.20478	743	1+
640.36597	506	
647.22017	157	
648.21034	712	1+
661.36284	2864	1+
665.23104	266	
669.92483	403	
717.23205	392	1+
719.21878	230	
727.40901	141	
745.33334	129	
757.42367	141	
774.43544	1872	1+
780.26189	159	
790.23440	758	1+
808.24301	1203	1+
873.50403	573	1+
896.32913	218	1+
903.32221	240	
921.32638	517	1+
970.55978	823	1+
1057.58874	202	
1058.59749	173	
1155.35749	128	
END IONS

###FS:    #m/z: 708.99101 #charge   3
###MaxRes:#m/z:  0.00000 #charge-128
###MS: 1060
###MSMS: 1061
BEGIN IONS
TITLE=Cmpd 251, AutoMSn(708.9910), 18.0 min
RTINSECONDS=1079.14
SCANS=MS: 1060 MSMS: 1061
PEPMASS=708.99101	40214
CHARGE=3+
331.18926	442	
387.72133	447	
415.66888	176	
432.14652	167	
447.16735	179	
459.29725	580	
461.16043	497	1+
476.77080	171	
502.69006	234	
547.16362	409	1+
574.31721	323	
579.70813	269	
618.58788	216	
636.22927	146	
648.21745	402	1+
659.33377	204	
661.34771	1428	1+
676.25999	422	1+
687.65756	170	
688.32638	210	
697.04954	413	
702.98114	383	1+
703.65828	202	
704.30460	378	1+
708.15837	142	
708.31634	289	
708.66478	266	
708.99271	7536	1+
709.32896	7355	1+
709.65899	4760	1+
718.24363	145	
739.37596	385	
774.44035	1533	1+
789.89440	145	
808.23775	764	1+
873.49026	410	1+
921.33346	567	1+
970.56041	5524	1+
1057.59189	1877	1+
1068.35754	215	
1068.36854	2499	1+
1155.38153	403	
1204.63354	868	1+
1411.69318	486	1+
END IONS

###FS:    #m/z: 351.25982 #charge   1
###MaxRes:#m/z:  0.00000 #charge-128
###MS: 1060
###MSMS: 1062
BEGIN IONS
TITLE=Cmpd 252, AutoMSn(351.2598), 18.0 min
RTINSECONDS=1079.64
SCANS=MS: 1060 MSMS: 1062
PEPMASS=351.25982	11681
CHARGE=1+
332.24965	358	
348.21054	167	
350.25062	429	
END IONS

###FS:    #m/z: 509.26271 #charge   2
###MaxRes:#m/z:  0.00000 #charge-128
###MS: 1060
###MSMS: 1063
BEGIN IONS
TITLE=Cmpd 253, AutoMSn(509.2627), 18.0 min
RTINSECONDS=1080.14
SCANS=MS: 1060 MSMS: 1063
PEPMASS=509.26271	9755
CHARGE=2+
313.17265	109	
373.20035	172	
382.19814	101	
386.15193	196	
403.17005	103	
454.20072	116	
461.19058	106	
483.21304	145	
488.28907	107	
490.24424	120	
492.25023	139	
499.24275	167	
505.31687	378	1+
508.26948	470	1+
510.26621	758	1+
515.76758	148	
586.31320	102	
677.31452	120	
726.37977	175	
790.40090	104	
END IONS

###FS:    #m/z: 708.99056 #charge   3
###MaxRes:#m/z:  0.00000 #charge-128
###MS: 1064
###MSMS: 1065
BEGIN IONS
TITLE=Cmpd 254, AutoMSn(708.9906), 18.1 min
RTINSECONDS=1083.17
SCANS=MS: 1064 MSMS: 1065
PEPMASS=708.99056	50067
CHARGE=3+
387.72137	319	
390.62661	372	1+
404.63434	182	
415.66027	323	
432.13261	192	
444.25172	206	
447.16932	349	
459.29143	465	1+
520.29296	224	
525.70106	223	
547.16507	247	
569.19232	423	1+
574.32291	655	1+
578.20073	717	1+
602.81700	234	
603.31448	302	
630.20683	180	
640.36458	205	
643.36161	155	
648.21550	570	1+
661.35822	2633	1+
662.77104	176	
669.93105	585	1+
687.65008	729	1+
687.99319	427	
688.32030	195	
702.98662	414	1+
703.33010	469	1+
703.66296	357	
705.33000	829	1+
708.66285	231	
708.98928	8698	1+
709.32596	7499	1+
709.65885	5976	1+
713.34857	159	
713.83338	149	
719.24913	226	
774.43309	1911	1+
808.23798	897	1+
847.90810	229	
873.50009	562	1+
893.32311	148	
903.30382	134	
921.32780	1323	1+
970.56082	4983	1+
1057.59722	2238	1+
1068.36548	2410	1+
1155.38774	727	1+
1156.40564	440	1+
1317.71347	423	1+
1351.49277	557	1+
1410.33667	470	1+
END IONS

###FS:    #m/z: 350.25590 #charge-128
###MaxRes:#m/z:  0.00000 #charge-128
###MS: 1064
###MSMS: 1066
BEGIN IONS
TITLE=Cmpd 255, AutoMSn(350.2559), 18.1 min
RTINSECONDS=1083.67
SCANS=MS: 1064 MSMS: 1066
PEPMASS=350.25590	15308

332.23598	713	
350.26353	252	
END IONS

###FS:    #m/z: 746.33435 #charge   2
###MaxRes:#m/z:  0.00000 #charge-128
###MS: 1064
###MSMS: 1067
BEGIN IONS
TITLE=Cmpd 256, AutoMSn(746.3344), 18.1 min
RTINSECONDS=1084.17
SCANS=MS: 1064 MSMS: 1067
PEPMASS=746.33435	5364
CHARGE=2+
487.68349	103	
489.22110	121	
651.28261	138	
745.34503	977	1+
749.10424	101	
754.32192	121	
1491.67983	912	1+
END IONS

###FS:    #m/z: 350.25568 #charge   2
###MaxRes:#m/z:  0.00000 #charge-128
###MS: 1068
###MSMS: 1069
BEGIN IONS
TITLE=Cmpd 257, AutoMSn(350.2557), 18.1 min
RTINSECONDS=1087.2
SCANS=MS: 1068 MSMS: 1069
PEPMASS=350.25568	15098
CHARGE=2+
332.24053	892	1+
350.25052	775	1+
END IONS

###FS:    #m/z: 527.78264 #charge   2
###MaxRes:#m/z:  0.00000 #charge-128
###MS: 1068
###MSMS: 1070
BEGIN IONS
TITLE=Cmpd 258, AutoMSn(527.7826), 18.1 min
RTINSECONDS=1087.7
SCANS=MS: 1068 MSMS: 1070
PEPMASS=527.78264	7486
CHARGE=2+
331.19521	163	
371.24069	429	
409.21355	176	
444.24751	227	
459.29403	162	
493.25512	109	
506.27814	150	
508.27626	102	
523.27881	104	
524.27406	269	
525.28439	761	1+
528.26278	392	1+
530.27530	338	1+
533.94089	267	
534.87602	278	
583.32422	1904	1+
591.31545	254	
661.35456	166	
696.40078	110	
774.43755	291	
797.45842	435	1+
1036.56097	695	1+
END IONS

###FS:    #m/z: 461.25096 #charge   2
###MaxRes:#m/z:  0.00000 #charge-128
###MS: 1068
###MSMS: 1071
BEGIN IONS
TITLE=Cmpd 259, AutoMSn(461.2510), 18.1 min
RTINSECONDS=1088.2
SCANS=MS: 1068 MSMS: 1071
PEPMASS=461.25096	4983
CHARGE=2+
365.18794	111	
371.15920	114	
386.15404	208	
449.27058	103	
462.27290	152	
488.31355	190	
491.58828	140	
542.23832	146	
564.43589	132	
END IONS

###FS:    #m/z: 461.24944 #charge   2
###MaxRes:#m/z:  0.00000 #charge-128
###MS: 1072
###MSMS: 1073
BEGIN IONS
TITLE=Cmpd 260, AutoMSn(461.2494), 18.2 min
RTINSECONDS=1091.23
SCANS=MS: 1072 MSMS: 1073
PEPMASS=461.24944	13549
CHARGE=2+
331.19315	130	
358.14928	232	
375.24324	471	
382.20777	206	
386.14765	875	
408.22051	206	
435.17037	182	
440.21413	158	
441.27255	128	
442.25545	317	1+
444.28441	210	
445.20885	136	
449.25397	192	
453.21462	124	
457.26514	127	
458.27181	485	1+
460.26865	641	1+
462.27678	633	1+
464.29797	312	
465.23805	140	
466.30326	183	
471.50920	164	
488.31945	447	
495.64687	249	
499.24547	574	1+
542.23595	501	
616.41317	149	
631.34241	170	
656.32531	123	
660.28563	260	
677.30626	378	1+
END IONS

###FS:    #m/z: 522.22169 #charge   2
###MaxRes:#m/z:  0.00000 #charge-128
###MS: 1072
###MSMS: 1074
BEGIN IONS
TITLE=Cmpd 261, AutoMSn(522.2217), 18.2 min
RTINSECONDS=1091.73
SCANS=MS: 1072 MSMS: 1074
PEPMASS=522.22169	5518
CHARGE=2+
331.19703	128	
375.24026	384	
432.23878	123	
459.28311	245	
471.30762	151	
480.24745	135	
488.32347	1177	1+
495.65031	437	
499.23688	277	1+
506.28876	105	
512.27688	133	
518.29228	337	1+
520.27820	487	1+
521.05155	135	
524.30907	318	
528.76366	147	
539.28854	116	
560.27778	159	
574.32145	101	
616.41357	366	1+
661.34493	393	1+
740.40476	121	
774.43034	108	
1043.44157	948	1+
END IONS

###FS:    #m/z: 461.24986 #charge   2
###MaxRes:#m/z:  0.00000 #charge-128
###MS: 1076
###MSMS: 1077
BEGIN IONS
TITLE=Cmpd 263, AutoMSn(461.2499), 18.3 min
RTINSECONDS=1095.28
SCANS=MS: 1076 MSMS: 1077
PEPMASS=461.24986	18594
CHARGE=2+
336.19209	149	
343.20470	132	
358.15340	147	
375.22611	395	1+
386.14305	982	1+
395.15433	232	
403.18499	167	
409.22601	131	
444.23513	252	1+
446.23417	284	1+
449.25957	244	
452.19531	167	
457.25747	177	
458.26695	209	
459.26768	462	1+
461.24617	323	
462.25512	565	1+
463.31586	197	
464.26507	517	1+
469.22557	179	
471.24065	156	
472.24059	307	1+
472.39129	184	
482.24473	177	
488.32144	419	
497.22158	204	
499.23866	650	1+
542.23868	505	1+
550.03410	173	
630.33640	206	
633.34132	128	
660.28298	288	1+
677.28822	282	
679.30340	171	
758.38375	139	
762.39222	442	1+
790.39418	142	
END IONS

###FS:    #m/z: 336.23754 #charge   2
###MaxRes:#m/z:  0.00000 #charge-128
###MS: 1076
###MSMS: 1078
BEGIN IONS
TITLE=Cmpd 264, AutoMSn(336.2375), 18.3 min
RTINSECONDS=1095.78
SCANS=MS: 1076 MSMS: 1078
PEPMASS=336.23754	10683
CHARGE=2+
318.20999	110	
END IONS

###FS:    #m/z: 569.92911 #charge   3
###MaxRes:#m/z:  0.00000 #charge-128
###MS: 1076
###MSMS: 1079
BEGIN IONS
TITLE=Cmpd 265, AutoMSn(569.9291), 18.3 min
RTINSECONDS=1096.28
SCANS=MS: 1076 MSMS: 1079
PEPMASS=569.92911	5282
CHARGE=3+
361.24398	278	
363.10002	123	
367.57880	487	
417.92859	224	
449.25350	372	
472.17633	382	
485.77852	278	
494.68488	273	
502.56288	153	
508.31376	390	1+
522.23568	133	
529.28455	178	
529.80597	202	
549.28269	240	1+
561.34027	128	
564.31476	120	
566.26961	326	1+
568.28819	217	
569.28953	431	1+
571.29530	859	1+
609.36489	1445	1+
632.37084	118	
661.34656	404	1+
673.33670	257	
693.25116	157	
720.37585	189	
737.42076	284	1+
744.84326	118	
748.84237	181	
749.34870	220	
753.35945	280	
753.84366	192	
808.28231	471	
END IONS

###FS:    #m/z: 569.92665 #charge   3
###MaxRes:#m/z:  0.00000 #charge-128
###MS: 1080
###MSMS: 1081
BEGIN IONS
TITLE=Cmpd 266, AutoMSn(569.9266), 18.3 min
RTINSECONDS=1099.31
SCANS=MS: 1080 MSMS: 1081
PEPMASS=569.92665	13822
CHARGE=3+
360.22216	352	1+
363.10220	236	1+
369.21313	140	
400.26287	129	
404.64082	224	
413.13607	115	
449.16674	171	
463.18036	163	
472.18448	156	
486.23306	142	
489.71069	147	
508.31042	649	1+
561.32614	191	
566.33115	152	
567.27244	302	1+
569.28862	990	1+
569.97008	197	
572.30134	236	
573.31874	364	1+
581.24117	114	
592.22324	158	
606.20515	192	
609.35756	1755	1+
630.36717	158	
632.35431	455	1+
661.35021	368	1+
663.79629	336	1+
693.27002	109	
719.38888	297	1+
731.40435	164	
737.42087	314	
739.43248	126	
744.84352	147	
776.30654	113	
802.45118	119	
808.28972	630	1+
944.34737	376	1+
971.34958	175	
988.35503	267	1+
1345.66022	683	1+
1494.68343	983	1+
1505.69980	831	1+
END IONS

###FS:    #m/z: 336.23515 #charge   2
###MaxRes:#m/z:  0.00000 #charge-128
###MS: 1080
###MSMS: 1082
BEGIN IONS
TITLE=Cmpd 267, AutoMSn(336.2352), 18.3 min
RTINSECONDS=1099.81
SCANS=MS: 1080 MSMS: 1082
PEPMASS=336.23515	12226
CHARGE=2+
335.21936	126	
END IONS

###FS:    #m/z: 512.26942 #charge   2
###MaxRes:#m/z:  0.00000 #charge-128
###MS: 1080
###MSMS: 1083
BEGIN IONS
TITLE=Cmpd 268, AutoMSn(512.2694), 18.3 min
RTINSECONDS=1100.31
SCANS=MS: 1080 MSMS: 1083
PEPMASS=512.26942	5604
CHARGE=2+
403.19376	114	
471.29327	112	
492.29724	254	1+
508.27276	510	1+
510.28184	484	1+
512.24941	453	1+
515.28615	152	
515.76930	605	
517.29305	152	
550.26780	147	
661.34679	127	
774.43198	310	
791.39045	335	1+
END IONS

###FS:    #m/z: 569.92609 #charge   3
###MaxRes:#m/z:  0.00000 #charge-128
###MS: 1084
###MSMS: 1085
BEGIN IONS
TITLE=Cmpd 269, AutoMSn(569.9261), 18.4 min
RTINSECONDS=1103.34
SCANS=MS: 1084 MSMS: 1085
PEPMASS=569.92609	17251
CHARGE=3+
391.74990	124	
400.26779	152	
404.63919	180	
422.24663	145	
432.19229	133	
448.22174	264	1+
485.78864	123	
486.19590	131	
491.19684	163	
494.69483	319	1+
508.31741	426	1+
541.68743	121	
564.26414	352	1+
566.29844	337	1+
568.28518	1152	1+
572.29870	680	1+
574.23136	300	
609.36029	1999	1+
623.25005	152	
629.83628	146	
632.36222	622	1+
664.30167	302	1+
673.33285	340	
673.82993	208	
702.40611	128	
719.42942	252	1+
720.39270	176	
721.26594	126	
731.41848	166	
737.42119	688	1+
741.30402	145	
747.84163	331	
748.84003	489	1+
764.23247	535	1+
790.27589	159	
802.45595	139	
808.27480	846	1+
811.36212	147	
811.60397	125	
943.36103	441	1+
966.35357	123	
971.33188	329	1+
1505.70094	762	1+
END IONS

###FS:    #m/z: 602.31259 #charge   2
###MaxRes:#m/z:  0.00000 #charge-128
###MS: 1084
###MSMS: 1086
BEGIN IONS
TITLE=Cmpd 270, AutoMSn(602.3126), 18.4 min
RTINSECONDS=1103.84
SCANS=MS: 1084 MSMS: 1086
PEPMASS=602.31259	8921
CHARGE=2+
336.15307	112	
386.14982	308	
403.18594	121	
408.21127	276	1+
471.22664	104	
485.78240	121	
491.20923	114	
499.23770	671	1+
501.25267	254	
508.30380	117	
525.29661	108	
544.78704	125	
598.31118	105	
601.30625	285	1+
603.38778	108	
604.31929	240	1+
611.28599	101	
612.33089	342	
614.31545	101	
661.33491	145	
670.32901	117	
677.29867	211	
681.33135	110	
726.36452	353	
774.42886	382	1+
790.38117	250	
797.40243	441	1+
903.45647	204	
END IONS

###FS:    #m/z: 566.26342 #charge   3
###MaxRes:#m/z:  0.00000 #charge-128
###MS: 1084
###MSMS: 1087
BEGIN IONS
TITLE=Cmpd 271, AutoMSn(566.2634), 18.4 min
RTINSECONDS=1104.34
SCANS=MS: 1084 MSMS: 1087
PEPMASS=566.26342	7414
CHARGE=3+
360.21855	400	1+
448.23855	229	
459.28205	122	
463.18313	204	1+
472.18026	196	
485.76865	182	
492.22245	132	
493.21821	602	1+
494.69571	171	
508.31324	234	
515.27897	139	
550.20397	132	
550.99293	237	
561.31426	204	
562.29243	335	1+
564.29914	1358	1+
570.28641	160	
572.17758	282	1+
606.27407	208	
609.35916	866	1+
632.34733	678	1+
661.35423	253	1+
664.83508	134	
667.82943	155	
668.32300	120	
673.83735	184	
721.34929	361	1+
731.39302	173	
737.42705	536	1+
753.35268	407	1+
761.41914	125	
763.26751	310	
792.36761	310	1+
802.45391	178	
802.77057	136	
808.25923	153	
863.36737	129	
971.34638	159	
1494.69297	789	1+
END IONS

###FS:    #m/z: 602.31510 #charge   2
###MaxRes:#m/z:  0.00000 #charge-128
###MS: 1088
###MSMS: 1089
BEGIN IONS
TITLE=Cmpd 272, AutoMSn(602.3151), 18.5 min
RTINSECONDS=1107.37
SCANS=MS: 1088 MSMS: 1089
PEPMASS=602.31510	28406
CHARGE=2+
358.15111	255	
381.71281	323	1+
386.15884	821	1+
398.20323	144	
408.21924	327	1+
438.24696	125	
452.72803	134	
471.23393	275	
487.24577	133	
499.23854	1274	1+
509.25882	124	
529.30416	182	
531.30469	134	
542.25379	207	
544.78132	148	
572.29767	146	
584.31098	597	1+
601.33679	137	
602.25373	143	
603.29797	376	1+
606.24873	127	
612.30730	1081	1+
629.32712	125	
655.31653	127	
677.30640	129	
681.33494	179	
726.36118	600	1+
774.41012	323	1+
780.35304	191	
790.39024	483	1+
797.39697	959	1+
802.77183	136	
806.81010	193	
1017.51972	581	1+
1028.13675	201	
1088.55073	278	
1089.56224	135	
END IONS

###FS:    #m/z: 843.98332 #charge   3
###MaxRes:#m/z:  0.00000 #charge-128
###MS: 1088
###MSMS: 1090
BEGIN IONS
TITLE=Cmpd 273, AutoMSn(843.9833), 18.5 min
RTINSECONDS=1107.87
SCANS=MS: 1088 MSMS: 1090
PEPMASS=843.98332	9265
CHARGE=3+
333.19147	124	
460.19542	134	
488.18554	228	
493.21452	537	
588.21101	109	
606.29573	309	1+
721.32464	216	
772.31508	139	
792.36949	559	1+
842.52836	120	
842.72992	105	
853.08349	189	
923.41088	193	
965.33622	231	1+
1038.45478	147	
1337.38347	102	
1685.67387	1022	1+
END IONS

###FS:    #m/z: 843.98332 #charge   3
###MaxRes:#m/z:  0.00000 #charge-128
###MS: 1088
###MSMS: 1091
BEGIN IONS
TITLE=Cmpd 274, AutoMSn(843.9833), 18.5 min
RTINSECONDS=1108.37
SCANS=MS: 1088 MSMS: 1091
PEPMASS=843.98332	9265
CHARGE=3+
333.18332	169	
486.20864	103	
488.20524	295	
493.22216	459	
506.16745	119	
606.30303	408	1+
648.22793	200	
699.28958	102	
721.32244	502	1+
792.37961	549	
811.36506	260	1+
842.50864	473	1+
843.31442	310	1+
921.39361	106	
923.41338	133	
1038.44721	214	
1198.45746	163	
END IONS

###FS:    #m/z: 602.31549 #charge   2
###MaxRes:#m/z:  0.00000 #charge-128
###MS: 1092
###MSMS: 1093
BEGIN IONS
TITLE=Cmpd 275, AutoMSn(602.3155), 18.5 min
RTINSECONDS=1111.39
SCANS=MS: 1092 MSMS: 1093
PEPMASS=602.31549	40941
CHARGE=2+
358.15229	171	
364.46825	196	
369.20157	148	
386.15334	1245	1+
402.17462	344	1+
408.22308	374	1+
414.23078	205	
444.21952	246	1+
464.24751	200	
471.23542	189	
482.21769	234	1+
499.23231	1178	1+
501.24286	249	
509.27485	434	1+
522.28525	143	
536.29008	129	
572.30577	290	1+
584.32510	223	1+
594.30573	153	
600.31677	278	1+
602.29671	204	
604.30617	292	1+
612.31702	1139	1+
629.32698	158	
655.32254	133	
661.34711	263	
677.30024	146	
683.34037	267	1+
709.33921	276	1+
726.35865	1141	1+
738.26122	138	
762.40456	475	1+
769.40357	146	
774.42230	443	1+
780.37995	259	
790.38924	676	1+
797.40028	1164	1+
874.47643	262	1+
895.44759	195	
896.43739	332	1+
903.46552	543	1+
913.50966	412	
1000.46647	181	
1017.52467	357	
1018.50898	311	
1088.55403	479	
1089.56719	257	
END IONS

###FS:    #m/z: 843.83712 #charge   2
###MaxRes:#m/z:  0.00000 #charge-128
###MS: 1092
###MSMS: 1094
BEGIN IONS
TITLE=Cmpd 276, AutoMSn(843.8371), 18.5 min
RTINSECONDS=1111.9
SCANS=MS: 1092 MSMS: 1094
PEPMASS=843.83712	12326
CHARGE=2+
333.19285	142	
359.15599	130	
460.20324	117	
488.20292	247	
493.22163	475	1+
605.24712	108	
606.29526	220	1+
721.33695	327	1+
763.29409	128	
792.37163	409	1+
811.37153	254	1+
811.54832	116	
842.51006	161	
923.40798	165	
965.32635	207	
1453.75012	132	
1685.66576	1082	1+
END IONS

###FS:    #m/z: 843.83712 #charge   2
###MaxRes:#m/z:  0.00000 #charge-128
###MS: 1092
###MSMS: 1095
BEGIN IONS
TITLE=Cmpd 277, AutoMSn(843.8371), 18.5 min
RTINSECONDS=1112.4
SCANS=MS: 1092 MSMS: 1095
PEPMASS=843.83712	12326
CHARGE=2+
333.18600	312	1+
460.19543	113	
488.20151	221	
493.21822	950	1+
575.17129	113	
606.30828	519	1+
648.22281	143	
721.32614	522	1+
730.16352	204	
763.26985	258	
772.52001	124	
792.36752	481	1+
811.36348	151	
842.51382	235	
843.33408	121	
894.29773	102	
923.40726	290	1+
1038.43336	104	
1039.44834	151	
1198.47242	208	
1199.48313	138	
END IONS

###FS:    #m/z: 613.29246 #charge   3
###MaxRes:#m/z:  0.00000 #charge-128
###MS: 1096
###MSMS: 1097
BEGIN IONS
TITLE=Cmpd 278, AutoMSn(613.2925), 18.6 min
RTINSECONDS=1115.42
SCANS=MS: 1096 MSMS: 1097
PEPMASS=613.29246	44959
CHARGE=3+
332.18879	310	
359.10158	593	1+
375.16175	421	1+
377.11930	880	1+
391.13356	851	1+
399.20318	212	1+
420.66305	244	
428.12282	263	
444.24155	462	1+
446.13352	316	
453.14709	748	
459.29001	1069	1+
483.18904	483	1+
490.18881	232	
509.14976	248	
512.26660	209	
515.24789	375	1+
519.13463	544	1+
520.28930	249	
532.70569	251	
537.14099	1826	1+
541.20339	481	1+
550.98885	738	
559.21265	1262	1+
574.32420	815	1+
593.26938	285	1+
601.27733	305	
603.24478	321	1+
607.28089	1250	1+
607.61336	861	1+
607.95255	719	1+
612.29148	288	
612.95657	211	
613.29197	4161	1+
613.62870	2814	1+
613.95990	1794	1+
614.79898	550	1+
615.89544	562	
617.27525	227	
617.81863	202	
621.87267	229	
622.23874	837	1+
628.24699	335	
630.52123	669	1+
632.22059	222	
633.20788	394	1+
640.37633	198	
642.34402	364	1+
650.22796	3359	1+
661.35528	5679	1+
669.93101	1267	1+
756.42709	258	
774.43847	7243	1+
777.27600	208	
781.26706	1377	1+
850.29381	2856	1+
868.30148	2908	1+
873.50037	1617	1+
947.34893	1132	1+
952.53717	279	1+
970.55880	10640	1+
1057.58946	5143	1+
1064.41968	436	
1065.42619	270	
1188.63296	3331	1+
1301.71340	1392	1+
1437.51690	402	1+
1461.74617	2008	1+
1562.79592	1993	1+
1677.82679	470	1+
END IONS

###FS:    #m/z: 843.33332 #charge   2
###MaxRes:#m/z:  0.00000 #charge-128
###MS: 1096
###MSMS: 1098
BEGIN IONS
TITLE=Cmpd 279, AutoMSn(843.3333), 18.6 min
RTINSECONDS=1115.92
SCANS=MS: 1096 MSMS: 1098
PEPMASS=843.33332	9781
CHARGE=2+
333.19032	183	
359.14788	139	
470.19035	129	
488.18799	126	
493.21888	434	1+
721.33390	325	
763.24729	228	
772.79791	131	
792.35928	216	
842.51236	392	1+
843.32146	268	
1198.46105	118	
END IONS

###FS:    #m/z: 574.94031 #charge   3
###MaxRes:#m/z:  0.00000 #charge-128
###MS: 1096
###MSMS: 1099
BEGIN IONS
TITLE=Cmpd 280, AutoMSn(574.9403), 18.6 min
RTINSECONDS=1116.42
SCANS=MS: 1096 MSMS: 1099
PEPMASS=574.94031	5074
CHARGE=3+
388.17024	340	1+
431.67529	292	
442.25011	125	
449.20043	225	
495.70734	116	
502.26672	114	
504.71362	113	
529.28609	116	
550.25375	234	
555.26521	212	1+
558.26946	153	
571.29109	175	
572.31224	582	1+
574.29875	1536	1+
579.31825	196	
584.29877	196	
590.33206	188	
602.30105	471	
645.29240	141	
653.70231	149	
661.35062	292	
666.25565	137	
674.32756	114	
697.37530	122	
708.35052	122	
738.36353	118	
774.44565	120	
778.33960	213	1+
823.33897	197	
862.35587	130	
880.35608	1075	1+
970.56589	271	1+
END IONS

###FS:    #m/z: 613.29180 #charge   3
###MaxRes:#m/z:  0.00000 #charge-128
###MS: 1100
###MSMS: 1101
BEGIN IONS
TITLE=Cmpd 281, AutoMSn(613.2918), 18.7 min
RTINSECONDS=1119.45
SCANS=MS: 1100 MSMS: 1101
PEPMASS=613.29180	133640
CHARGE=3+
359.10414	727	
375.14636	1127	1+
377.11452	3111	1+
394.14121	647	
395.78013	523	
397.23852	579	1+
420.65837	875	1+
444.24511	437	
446.13323	1006	1+
459.29368	2576	1+
476.77729	552	
483.18521	701	
490.17895	989	1+
506.21242	732	1+
509.15741	675	
512.27506	381	
519.13429	1451	1+
520.29629	565	
521.60894	384	
537.14369	3473	1+
550.99140	565	
559.22103	2174	1+
574.32232	1479	
589.24868	452	
593.25415	597	1+
594.82152	4606	1+
601.61645	400	
601.94737	512	
607.28457	4263	1+
607.61777	3018	1+
607.95675	2741	1+
610.29975	407	
613.29197	16214	1+
613.62551	12007	1+
613.95956	8960	1+
622.23185	1319	1+
630.52106	995	
632.21902	1222	1+
640.36173	1260	1+
643.33882	891	1+
650.22848	7694	1+
661.35684	14175	1+
669.92177	1150	
756.42610	552	
763.25135	883	1+
774.43755	16825	1+
781.27015	2185	
781.27952	1187	1+
839.41898	502	
839.91454	403	
850.28481	7514	1+
868.29783	7054	1+
873.50265	3660	1+
937.36334	829	1+
947.34302	3514	1+
970.55829	27868	1+
1057.58765	1559	
1057.59242	9712	1+
1058.58971	815	
1064.42513	3059	1+
1188.62145	486	
1189.63257	4824	1+
1301.71125	5534	1+
1461.74453	5234	1+
1562.79030	7345	1+
END IONS

###FS:    #m/z: 919.43113 #charge   2
###MaxRes:#m/z:  0.00000 #charge-128
###MS: 1100
###MSMS: 1102
BEGIN IONS
TITLE=Cmpd 282, AutoMSn(919.4311), 18.7 min
RTINSECONDS=1119.95
SCANS=MS: 1100 MSMS: 1102
PEPMASS=919.43113	8186
CHARGE=2+
331.20498	142	
349.11695	101	
375.16881	133	
446.13313	191	
459.28872	116	
537.13920	128	
650.22958	122	
661.34124	163	
774.43521	196	
949.17898	105	
970.55427	191	
1057.58236	192	
1058.58546	103	
1837.86452	1026	1+
END IONS

###FS:    #m/z: 613.29180 #charge   3
###MaxRes:#m/z:  0.00000 #charge-128
###MS: 1100
###MSMS: 1103
BEGIN IONS
TITLE=Cmpd 283, AutoMSn(613.2918), 18.7 min
RTINSECONDS=1120.45
SCANS=MS: 1100 MSMS: 1103
PEPMASS=613.29180	79631
CHARGE=3+
311.62120	273	
313.16798	674	1+
314.08019	242	
316.14874	361	1+
331.19109	5271	1+
338.16476	297	1+
342.07815	515	1+
349.11538	267	1+
358.12399	265	
359.09920	3901	1+
366.41139	748	
369.24052	489	1+
373.45110	335	
375.16865	505	
377.11263	6407	1+
379.22362	230	
382.18153	287	1+
384.09911	489	1+
389.14387	368	
394.14280	1480	1+
397.23682	819	1+
399.17370	900	1+
402.11036	485	1+
405.15156	276	1+
411.10592	518	1+
415.19405	461	1+
417.93027	546	
426.22497	462	1+
428.12674	2853	1+
441.28789	1152	1+
444.23145	1035	1+
446.13400	2631	1+
449.25405	430	
453.14540	568	
459.29253	4208	1+
463.14863	270	1+
465.12944	309	1+
473.13690	371	1+
476.27952	273	1+
484.25164	356	1+
485.78669	324	
490.19331	383	
491.13562	1492	1+
494.24802	358	1+
501.55782	306	
502.12226	228	
509.14607	1600	1+
512.26624	983	1+
515.23175	434	1+
519.13188	2878	1+
520.86609	248	
522.72012	270	
528.28155	299	1+
531.23369	1232	1+
537.14297	4051	1+
541.20362	894	1+
543.30658	305	
550.98880	502	
559.21400	1932	1+
574.31661	1187	1+
577.19156	416	1+
587.19370	398	1+
599.29137	341	1+
604.22797	215	
606.20180	247	
621.21158	196	
622.23297	1426	1+
628.36236	278	1+
630.52186	804	
632.21211	888	1+
640.36933	1083	1+
643.34477	685	1+
650.22525	1889	1+
661.35050	4532	1+
669.92838	644	1+
671.30194	273	1+
679.95858	192	
727.39553	267	1+
751.25748	1111	1+
756.40798	421	1+
774.43638	3342	1+
850.27582	405	1+
867.29464	258	1+
868.29689	283	
873.50496	1019	1+
911.36535	307	1+
970.55945	671	1+
END IONS

###FS:    #m/z: 612.95902 #charge   3
###MaxRes:#m/z:  0.00000 #charge-128
###MS: 1104
###MSMS: 1105
BEGIN IONS
TITLE=Cmpd 284, AutoMSn(612.9590), 18.7 min
RTINSECONDS=1123.48
SCANS=MS: 1104 MSMS: 1105
PEPMASS=612.95902	165942
CHARGE=3+
331.18876	2371	1+
359.09764	999	1+
375.17119	559	
376.13100	436	
377.11176	3447	1+
383.34043	611	
394.14778	574	
446.13448	957	
453.14514	807	
459.29039	2674	1+
469.17832	532	
483.18922	1068	1+
492.19329	653	
506.20121	485	
509.14336	485	
519.13321	1926	1+
521.93815	483	
537.14096	3976	1+
541.19881	786	1+
559.21707	2888	1+
574.31772	2211	1+
589.24364	412	
593.23906	418	
607.28478	5706	1+
607.62073	4881	1+
607.95793	2734	1+
613.29187	16209	1+
613.62666	12041	1+
613.96103	8551	1+
621.86243	487	
622.23197	1755	1+
632.21439	1456	1+
640.35963	1076	1+
643.34111	990	1+
650.22743	8710	1+
651.35814	2143	
661.35326	11880	1+
669.93410	634	
719.24163	1174	1+
756.42219	465	
763.26452	554	
774.43538	18712	1+
781.26413	1409	1+
781.26775	2135	
833.26215	475	
839.41389	606	
839.92061	499	
850.28933	8553	1+
861.08381	511	
868.29884	7470	1+
873.50501	3266	1+
929.30445	769	1+
947.33741	4395	1+
952.54933	1438	1+
970.55854	30849	1+
982.12892	544	
1057.59159	13524	1+
1064.42960	2955	1+
1076.28584	543	
1188.63472	8778	1+
1302.71922	3458	1+
1461.74741	5425	1+
1562.79529	7074	1+
END IONS

###FS:    #m/z: 919.43287 #charge   2
###MaxRes:#m/z:  0.00000 #charge-128
###MS: 1104
###MSMS: 1106
BEGIN IONS
TITLE=Cmpd 285, AutoMSn(919.4329), 18.7 min
RTINSECONDS=1123.98
SCANS=MS: 1104 MSMS: 1106
PEPMASS=919.43287	10557
CHARGE=2+
331.20870	119	
377.11574	144	
650.21607	300	1+
661.35742	223	
922.42232	112	
929.55455	507	
1837.84597	906	1+
END IONS

###FS:    #m/z: 589.25022 #charge-128
###MaxRes:#m/z:  0.00000 #charge-128
###MS: 1104
###MSMS: 1107
BEGIN IONS
TITLE=Cmpd 286, AutoMSn(589.2502), 18.7 min
RTINSECONDS=1124.48
SCANS=MS: 1104 MSMS: 1107
PEPMASS=589.25022	7308

360.18728	117	
363.19541	104	
422.16067	194	
435.12894	108	
457.73301	158	
459.28335	141	
466.24716	124	
517.28197	123	
523.26335	109	
524.59565	148	
529.28632	102	
573.26616	114	
580.27563	176	
586.29727	126	
587.29498	367	1+
588.09639	691	1+
590.30291	139	
592.27226	159	
637.30710	544	
639.28549	118	
645.37280	127	
661.35414	295	
687.35252	124	
708.35422	205	
765.36427	409	1+
774.44649	211	
873.49810	105	
887.49802	417	1+
914.42285	147	
END IONS

###FS:    #m/z: 589.25165 #charge   2
###MaxRes:#m/z:  0.00000 #charge-128
###MS: 1108
###MSMS: 1109
BEGIN IONS
TITLE=Cmpd 287, AutoMSn(589.2517), 18.8 min
RTINSECONDS=1127.5
SCANS=MS: 1108 MSMS: 1109
PEPMASS=589.25165	7800
CHARGE=2+
374.19955	134	
404.22245	320	1+
457.22752	159	
457.72723	421	
462.26731	158	
492.17802	198	
529.29565	133	
529.80638	145	
531.75319	133	
535.24077	178	
569.00542	117	
571.28124	138	
580.28240	435	1+
585.31270	137	
586.30302	317	1+
588.09352	434	1+
588.30393	1193	1+
591.09510	122	
594.27029	123	
637.30684	1200	1+
645.37190	201	
661.34587	150	
708.34771	403	1+
711.06448	112	
765.36759	1022	1+
774.43939	118	
836.30013	146	
845.97572	140	
854.31210	205	
887.50123	283	1+
912.42189	145	
914.44960	109	
915.47385	329	1+
975.40501	125	
1045.40874	111	
END IONS

###FS:    #m/z: 408.29259 #charge-128
###MaxRes:#m/z:  0.00000 #charge-128
###MS: 1108
###MSMS: 1110
BEGIN IONS
TITLE=Cmpd 288, AutoMSn(408.2926), 18.8 min
RTINSECONDS=1128
SCANS=MS: 1108 MSMS: 1110
PEPMASS=408.29259	6172

346.25645	965	1+
388.27046	102	
390.27359	282	1+
404.25131	150	
406.25779	295	1+
408.29558	1322	1+
414.45716	152	
415.02383	605	
415.10780	414	
END IONS

###FS:    #m/z: 919.43214 #charge   2
###MaxRes:#m/z:  0.00000 #charge-128
###MS: 1108
###MSMS: 1111
BEGIN IONS
TITLE=Cmpd 289, AutoMSn(919.4321), 18.8 min
RTINSECONDS=1128.5
SCANS=MS: 1108 MSMS: 1111
PEPMASS=919.43214	7742
CHARGE=2+
459.30435	116	
537.15297	122	
650.22609	120	
774.43597	126	
915.49617	172	
1837.85943	500	1+
END IONS

###FS:    #m/z: 589.25463 #charge   3
###MaxRes:#m/z:  0.00000 #charge-128
###MS: 1112
###MSMS: 1113
BEGIN IONS
TITLE=Cmpd 290, AutoMSn(589.2546), 18.9 min
RTINSECONDS=1131.53
SCANS=MS: 1112 MSMS: 1113
PEPMASS=589.25463	8748
CHARGE=3+
360.15717	105	
404.22121	153	
414.18409	127	
459.29141	135	
485.78840	125	
487.20823	134	
517.30281	260	
523.27561	193	
526.23315	102	
529.31052	149	
573.28943	161	
580.27967	523	1+
586.29512	652	1+
588.10990	631	1+
589.29186	1045	1+
590.10247	254	
596.27660	301	
637.30873	1962	1+
645.37408	186	
662.32268	109	
707.23954	107	
708.34935	280	
765.36150	712	1+
774.43700	115	
818.26447	129	
836.29849	282	
854.31962	179	
887.51288	124	
914.42976	421	1+
1058.40133	152	
1059.39399	115	
1431.55648	138	
END IONS

###FS:    #m/z: 408.29157 #charge-128
###MaxRes:#m/z:  0.00000 #charge-128
###MS: 1112
###MSMS: 1114
BEGIN IONS
TITLE=Cmpd 291, AutoMSn(408.2916), 18.9 min
RTINSECONDS=1132.03
SCANS=MS: 1112 MSMS: 1114
PEPMASS=408.29157	6446

346.26080	865	1+
362.52566	112	
372.22267	116	
388.21002	129	
390.28196	273	
397.80077	148	
406.24083	150	
408.29363	1285	1+
415.02405	257	
415.10600	128	
436.24623	107	
END IONS

###FS:    #m/z: 708.99077 #charge   3
###MaxRes:#m/z:  0.00000 #charge-128
###MS: 1112
###MSMS: 1115
BEGIN IONS
TITLE=Cmpd 292, AutoMSn(708.9908), 18.9 min
RTINSECONDS=1132.53
SCANS=MS: 1112 MSMS: 1115
PEPMASS=708.99077	20572
CHARGE=3+
399.64213	154	
459.29530	230	
461.16475	259	
471.16880	217	
477.27616	125	
547.17808	131	
569.69950	127	
571.20230	124	
574.32493	250	
578.71412	133	
579.20476	532	1+
595.83815	136	
602.82656	250	1+
646.32581	164	
648.21234	162	
659.36160	125	
661.34599	1045	1+
669.92149	286	
687.98744	160	
702.98852	330	1+
707.33095	250	1+
708.99111	2999	1+
709.32619	3027	1+
709.65765	2108	1+
712.65522	212	1+
714.01172	248	
719.23636	143	
735.24862	154	
774.43511	1316	1+
808.23614	357	
826.29848	125	
873.50032	219	
921.30999	430	1+
931.42026	128	
970.55798	3728	1+
1057.58879	1345	1+
1068.36866	1106	1+
1156.39793	137	
1157.38629	126	
END IONS

###FS:    #m/z: 708.98941 #charge   3
###MaxRes:#m/z:  0.00000 #charge-128
###MS: 1116
###MSMS: 1117
BEGIN IONS
TITLE=Cmpd 293, AutoMSn(708.9894), 18.9 min
RTINSECONDS=1135.55
SCANS=MS: 1116 MSMS: 1117
PEPMASS=708.98941	20359
CHARGE=3+
415.65819	145	
447.16612	182	
459.28871	199	
461.17696	132	
470.67739	179	
529.30453	613	
529.79420	310	
534.68502	874	1+
535.19364	137	
578.20078	365	1+
578.71016	160	
595.32269	141	
602.80622	125	
648.20647	151	
661.35438	993	1+
687.63854	154	
702.97732	130	
706.35385	124	
707.68883	127	
708.34419	215	
708.99317	2629	1+
709.32636	2346	1+
709.65630	2056	1+
719.21760	257	
719.33548	134	
774.43821	1118	1+
808.24398	285	
873.49894	308	1+
921.32341	213	
939.33463	343	1+
970.55761	1195	1+
970.56584	2717	1+
1057.59473	323	
1068.34942	222	
1155.41279	141	
1157.40794	157	
END IONS

###FS:    #m/z: 491.61119 #charge   3
###MaxRes:#m/z:  0.00000 #charge-128
###MS: 1116
###MSMS: 1118
BEGIN IONS
TITLE=Cmpd 294, AutoMSn(491.6112), 18.9 min
RTINSECONDS=1136.05
SCANS=MS: 1116 MSMS: 1118
PEPMASS=491.61119	5504
CHARGE=3+
330.64449	211	
336.51938	105	
336.67946	180	
339.15106	137	
368.22665	187	
385.24588	672	1+
386.16505	286	1+
391.74555	703	
437.25134	219	1+
456.28995	546	
471.27363	261	1+
478.73242	173	
486.26640	259	1+
487.05359	157	
488.26253	731	1+
490.28184	697	1+
492.26445	831	1+
494.26601	1142	1+
495.65020	434	
496.57518	100	
500.23652	164	
570.33372	2442	1+
586.31855	133	
591.31327	140	
666.39698	182	
677.31222	352	
679.30680	163	
683.42084	1062	1+
762.38992	547	1+
790.39872	578	1+
792.40271	136	
END IONS

###FS:    #m/z: 556.81147 #charge   2
###MaxRes:#m/z:  0.00000 #charge-128
###MS: 1116
###MSMS: 1119
BEGIN IONS
TITLE=Cmpd 295, AutoMSn(556.8115), 18.9 min
RTINSECONDS=1136.55
SCANS=MS: 1116 MSMS: 1119
PEPMASS=556.81147	6184
CHARGE=2+
358.19737	116	
390.22525	133	
401.19816	213	
427.25146	124	
447.71701	259	1+
485.78202	150	
497.26616	119	
546.77217	125	
552.29017	133	
553.28053	1026	1+
557.30928	218	
558.28722	892	1+
561.06009	290	
579.29868	124	
586.27429	237	1+
642.32705	256	
651.34030	133	
661.34307	295	
671.37770	258	1+
715.37299	166	
719.28479	127	
743.45328	119	
761.38567	135	
774.41946	300	1+
779.39746	391	1+
812.46400	153	
866.44014	238	
894.41717	181	
926.51048	145	
930.49423	279	
980.52547	195	
997.55929	222	
END IONS

###FS:    #m/z: 491.60980 #charge   3
###MaxRes:#m/z:  0.00000 #charge-128
###MS: 1120
###MSMS: 1121
BEGIN IONS
TITLE=Cmpd 296, AutoMSn(491.6098), 19.0 min
RTINSECONDS=1139.57
SCANS=MS: 1120 MSMS: 1121
PEPMASS=491.60980	11098
CHARGE=3+
325.16684	201	
350.70808	180	
373.19312	224	
385.25494	1170	1+
386.16104	364	1+
439.25201	151	
452.20605	128	
456.29297	935	1+
463.20689	133	
469.26024	245	1+
471.25638	332	1+
474.26505	313	1+
476.26443	179	
479.48908	286	
483.50881	194	
487.04634	339	
487.27643	163	
488.26965	868	1+
490.28370	827	1+
492.26640	1889	1+
495.64964	667	
499.23190	162	
500.64450	535	
500.71093	119	
500.74126	248	
547.28828	137	
553.30839	358	1+
570.33666	3878	1+
582.30659	133	
586.29902	156	
591.32378	201	
612.31631	169	
655.36971	169	
660.28169	126	
666.40054	223	
677.31075	1461	1+
683.41911	1336	1+
694.40713	120	
762.39052	549	1+
790.38838	791	1+
END IONS

###FS:    #m/z: 555.29217 #charge   2
###MaxRes:#m/z:  0.00000 #charge-128
###MS: 1120
###MSMS: 1122
BEGIN IONS
TITLE=Cmpd 297, AutoMSn(555.2922), 19.0 min
RTINSECONDS=1140.07
SCANS=MS: 1120 MSMS: 1122
PEPMASS=555.29217	9588
CHARGE=2+
390.19798	343	
415.19979	147	
422.16887	151	
463.74422	148	
476.76894	211	
485.79639	253	
499.27778	296	
529.29793	199	
529.78775	147	
533.27849	266	1+
539.29983	174	
546.78150	550	1+
548.29839	446	1+
551.26873	229	
552.29369	823	1+
555.29982	443	
556.28374	345	
556.82171	148	
557.30247	404	
558.29390	849	1+
586.29249	316	1+
594.81589	160	
603.30473	123	
639.34035	213	
642.32606	141	
691.37079	257	
715.37711	141	
759.90923	125	
774.43469	199	
779.39490	234	1+
926.49085	164	
979.52088	141	
993.48999	226	1+
997.54434	562	1+
END IONS

###FS:    #m/z: 519.27416 #charge   2
###MaxRes:#m/z:  0.00000 #charge-128
###MS: 1120
###MSMS: 1123
BEGIN IONS
TITLE=Cmpd 298, AutoMSn(519.2742), 19.0 min
RTINSECONDS=1140.57
SCANS=MS: 1120 MSMS: 1123
PEPMASS=519.27416	8852
CHARGE=2+
355.11286	121	
355.69768	193	
391.71692	246	
411.71332	120	
454.24888	445	1+
468.28118	592	
475.49148	264	
483.25029	301	1+
486.78239	117	
491.58891	117	
494.25763	133	
499.26915	264	1+
501.29059	331	1+
504.29134	183	
509.73535	172	
510.25390	175	
516.27592	293	
517.28361	673	1+
518.74087	541	
519.29690	829	1+
521.27382	1005	1+
562.32296	2068	1+
579.31070	221	
596.33631	777	1+
629.36267	134	
660.32144	264	1+
683.38729	412	1+
693.34972	257	
710.37746	639	1+
719.21418	266	
720.29678	164	
720.86992	276	
740.90203	143	
761.39356	145	
779.41449	121	
790.37715	115	
822.41489	299	1+
839.42557	1633	1+
872.46476	220	1+
895.52449	878	1+
953.51429	134	
992.54112	281	1+
1010.54915	2187	1+
END IONS

###FS:    #m/z: 491.60918 #charge   3
###MaxRes:#m/z:  0.00000 #charge-128
###MS: 1124
###MSMS: 1125
BEGIN IONS
TITLE=Cmpd 299, AutoMSn(491.6092), 19.1 min
RTINSECONDS=1143.6
SCANS=MS: 1124 MSMS: 1125
PEPMASS=491.60918	12535
CHARGE=3+
325.15027	141	
330.63398	136	
340.17758	112	
367.55915	123	
381.70180	434	
385.25422	829	
386.15768	182	
395.70136	132	
408.21980	139	
438.25145	324	1+
456.29059	849	
473.24688	101	
487.28017	212	
488.28367	538	1+
490.27783	836	1+
492.27366	2329	1+
499.23961	268	
500.64272	229	
535.21459	116	
542.24809	126	
553.30563	251	
570.33858	3124	1+
581.30388	247	
582.81848	105	
586.28105	138	
594.29334	145	
655.32904	180	
660.30678	240	1+
666.38993	279	
677.30441	549	1+
683.41771	1413	1+
693.28255	261	
773.36463	144	
790.39401	584	1+
END IONS

###FS:    #m/z: 519.54380 #charge   3
###MaxRes:#m/z:  0.00000 #charge-128
###MS: 1124
###MSMS: 1126
BEGIN IONS
TITLE=Cmpd 300, AutoMSn(519.5438), 19.1 min
RTINSECONDS=1144.1
SCANS=MS: 1124 MSMS: 1126
PEPMASS=519.54380	11288
CHARGE=3+
337.17982	120	
355.19898	161	
359.19303	118	
375.22283	153	
391.72412	224	
423.20847	141	
440.26017	119	
451.25627	202	
454.25163	247	
468.27680	633	1+
475.49408	519	
486.27403	185	
497.28351	318	1+
502.25670	401	1+
515.28855	261	
516.27041	706	1+
517.74967	344	1+
518.27370	2228	1+
520.80270	112	
523.28189	619	1+
527.84404	782	
567.30697	152	
567.82178	112	
579.31861	131	
596.33129	723	1+
645.39424	109	
683.38487	196	
693.34069	153	
710.37660	700	1+
719.24504	425	1+
740.39475	121	
740.89844	114	
774.42251	131	
779.39846	252	1+
822.42400	136	
839.42987	1803	1+
889.49275	393	1+
895.53330	1148	1+
952.50983	144	
1010.55709	1769	1+
1123.63625	3691	1+
1236.73497	803	1+
END IONS

###FS:    #m/z: 923.84479 #charge   2
###MaxRes:#m/z:  0.00000 #charge-128
###MS: 1124
###MSMS: 1127
BEGIN IONS
TITLE=Cmpd 301, AutoMSn(923.8448), 19.1 min
RTINSECONDS=1144.6
SCANS=MS: 1124 MSMS: 1127
PEPMASS=923.84479	8271
CHARGE=2+
344.08678	149	
363.09644	220	
376.21618	277	
377.12288	122	
418.08339	525	
435.11441	181	
477.27675	437	
487.10686	668	1+
492.14572	116	
537.14548	197	
574.14079	320	1+
578.11125	155	
580.14034	113	
637.30086	595	1+
661.35384	132	
665.16087	106	
671.15188	117	
738.33990	1095	1+
747.30372	136	
748.41459	369	
767.45783	280	
780.17800	391	
851.41445	260	
909.20699	188	
938.46324	538	1+
970.55513	153	
996.26286	112	
1049.50828	114	
1067.48783	125	
1269.54160	106	
1837.83519	1075	1+
END IONS

###FS:    #m/z: 610.31296 #charge   2
###MaxRes:#m/z:  0.00000 #charge-128
###MS: 1128
###MSMS: 1129
BEGIN IONS
TITLE=Cmpd 302, AutoMSn(610.3130), 19.1 min
RTINSECONDS=1147.62
SCANS=MS: 1128 MSMS: 1129
PEPMASS=610.31296	28834
CHARGE=2+
332.18579	415	
359.10024	1121	1+
375.15841	1218	1+
377.11227	2651	1+
389.17781	380	1+
391.13937	716	1+
394.13942	462	
397.23359	420	
399.18771	431	
405.73885	310	1+
408.22396	766	
410.22511	415	1+
415.20840	522	
428.13352	434	
437.25951	645	
441.27070	339	1+
444.23400	460	
446.14027	999	1+
459.29081	2848	1+
482.24774	383	1+
490.17474	953	1+
506.21565	503	1+
509.15788	787	1+
512.26989	810	1+
517.26158	650	
519.13151	1888	1+
531.23596	421	1+
537.14217	4000	1+
541.20527	971	1+
543.29920	453	1+
550.98926	390	
556.30014	422	1+
559.21989	2263	1+
574.31967	1717	1+
577.19565	366	1+
586.31456	419	1+
593.26612	436	1+
594.82863	535	
595.31145	802	1+
604.23071	396	1+
607.27701	350	1+
610.29032	494	1+
612.29259	913	1+
622.22993	2327	1+
628.31606	589	1+
630.51292	454	
632.21089	1548	1+
635.34400	409	
640.36182	1804	1+
643.33826	440	
650.22469	4975	1+
651.33593	504	
651.86307	360	
654.74992	380	
661.34873	8736	1+
661.37713	2520	1+
669.94435	505	
690.26083	897	1+
699.37729	547	1+
706.38785	693	
719.24361	612	1+
727.39634	365	
737.27269	384	1+
747.30423	413	
756.41399	961	1+
763.25554	564	1+
774.43646	11844	1+
781.27134	1393	1+
781.90767	604	1+
797.40936	333	1+
804.43923	403	
812.48059	372	
832.28271	529	1+
850.29153	5168	1+
855.49019	321	1+
868.29924	2895	1+
873.50306	2502	1+
926.50166	1035	1+
947.34110	1149	1+
952.55854	594	1+
970.55801	13220	1+
997.54739	2048	1+
1008.03395	486	
1039.60203	880	1+
1057.58974	5532	1+
END IONS

###FS:    #m/z: 923.84370 #charge   2
###MaxRes:#m/z:  0.00000 #charge-128
###MS: 1128
###MSMS: 1130
BEGIN IONS
TITLE=Cmpd 303, AutoMSn(923.8437), 19.1 min
RTINSECONDS=1148.12
SCANS=MS: 1128 MSMS: 1130
PEPMASS=923.84370	11207
CHARGE=2+
331.19378	117	
376.21988	356	
377.10803	122	
390.09325	156	
397.08868	120	
418.08424	350	
435.11393	386	
437.11669	130	
446.13563	117	
459.30297	306	1+
477.26500	513	1+
487.09724	492	
537.14515	121	
556.13414	117	
559.22852	105	
574.13883	387	1+
578.12568	565	1+
637.28919	773	1+
650.22811	146	
715.30216	188	
738.34229	1342	1+
780.17176	372	1+
851.43333	496	1+
909.24841	157	
929.55863	283	
938.45607	579	1+
971.55130	242	
996.26362	138	
1057.59129	201	
1068.51520	133	
1091.35417	111	
1182.52827	162	
1204.62153	121	
1837.86541	1486	1+
END IONS

###FS:    #m/z: 627.74103 #charge   2
###MaxRes:#m/z:  0.00000 #charge-128
###MS: 1128
###MSMS: 1131
BEGIN IONS
TITLE=Cmpd 304, AutoMSn(627.7410), 19.1 min
RTINSECONDS=1148.63
SCANS=MS: 1128 MSMS: 1131
PEPMASS=627.74103	9921
CHARGE=2+
331.19870	201	
371.14931	198	
372.19461	256	
381.13106	151	
383.11714	207	
386.15843	206	
389.20620	354	
395.78295	340	
398.15057	225	
399.13456	696	1+
416.16872	178	
428.67365	254	
443.22795	151	
450.14571	233	
454.22898	150	
468.16471	339	1+
472.19696	269	
485.79144	203	
499.24080	792	1+
541.15674	357	
549.24841	1206	1+
559.19637	210	
572.26975	368	1+
573.17036	246	
575.77267	173	
615.21487	167	
624.31360	759	1+
629.31327	351	1+
650.23197	166	
661.34991	439	
679.28185	156	
696.31690	1471	1+
774.42422	352	1+
797.38123	385	1+
856.33029	764	1+
943.37239	621	1+
1014.42372	149	
END IONS

###FS:    #m/z: 1203.61901 #charge   1
###MaxRes:#m/z:  0.00000 #charge-128
###MS: 1132
###MSMS: 1133
BEGIN IONS
TITLE=Cmpd 305, AutoMSn(1203.6190), 19.2 min
RTINSECONDS=1151.64
SCANS=MS: 1132 MSMS: 1133
PEPMASS=1203.61901	90021
CHARGE=1+
386.14700	674	
499.23533	2150	1+
572.28399	383	
612.32066	1628	1+
677.31071	417	
726.34997	1126	1+
780.37173	512	
790.39649	1791	1+
797.39545	2191	1+
903.47631	1924	1+
912.46454	4393	1+
1017.52514	989	
1018.51323	565	
1028.14710	561	
1071.52377	660	
1072.53435	481	
1088.55196	7405	1+
1186.58915	572	
1203.61789	38349	1+
END IONS

###FS:    #m/z: 610.31249 #charge   2
###MaxRes:#m/z:  0.00000 #charge-128
###MS: 1132
###MSMS: 1134
BEGIN IONS
TITLE=Cmpd 306, AutoMSn(610.3125), 19.2 min
RTINSECONDS=1152.14
SCANS=MS: 1132 MSMS: 1134
PEPMASS=610.31249	89967
CHARGE=2+
311.15243	236	1+
313.15770	289	1+
338.18844	342	1+
353.18966	290	1+
357.15000	298	1+
359.10765	492	1+
372.18979	314	1+
375.15177	710	1+
377.11292	1482	
382.21063	1275	1+
384.15858	413	1+
386.15445	2136	1+
397.20798	1759	1+
403.17771	472	1+
405.16659	359	
406.21604	903	1+
408.22403	4402	1+
414.22123	743	1+
414.53208	999	
414.86734	457	
417.19085	332	1+
428.21195	675	1+
434.20592	725	1+
435.99154	675	
437.22268	798	1+
442.22059	340	
444.23324	573	1+
446.14002	519	
448.76274	263	1+
453.22887	549	1+
457.23643	806	1+
459.28943	1430	
467.22485	1119	1+
472.23152	458	1+
481.25567	2217	1+
481.74984	279	1+
485.28103	1777	1+
490.23163	1121	1+
497.22356	669	1+
499.24498	3812	1+
506.24656	349	1+
508.75736	296	1+
509.14363	497	
509.25909	704	1+
512.25882	419	1+
515.25891	571	1+
517.26672	2840	1+
519.13681	978	1+
520.76145	637	1+
521.29838	1551	1+
527.27078	340	1+
528.78532	976	1+
531.24283	1324	1+
531.77304	694	
537.14561	2550	1+
538.28438	444	1+
538.76024	471	1+
541.26557	321	
542.25733	1636	1+
549.77228	354	
555.76792	592	
559.23304	1656	1+
568.29118	343	1+
570.29713	645	1+
572.29392	1008	1+
574.30582	1304	1+
576.29585	1001	1+
584.31254	518	1+
586.29788	1099	1+
588.31428	479	1+
590.31799	1725	1+
594.28554	326	
594.82094	423	
595.29357	878	1+
596.77431	351	1+
602.30437	491	1+
605.27441	502	1+
607.30818	687	1+
610.30687	1451	1+
612.31622	1542	
618.32613	699	1+
621.26716	1731	1+
621.78910	947	
628.31355	1027	1+
633.20877	604	1+
635.34610	1763	1+
640.35414	699	1+
643.32925	926	1+
650.23119	3057	1+
652.36515	305	1+
654.35396	366	1+
656.34595	641	1+
661.35403	5804	1+
671.36045	686	1+
677.33175	1026	1+
682.35679	1534	1+
684.36648	849	1+
689.35174	1004	1+
692.27864	462	1+
697.15867	1222	1+
697.34181	386	1+
699.37132	2336	1+
705.28141	375	
706.38327	2814	1+
709.33934	1288	1+
722.36148	403	1+
724.34532	574	1+
726.36459	1840	1+
740.38878	418	1+
742.36802	744	1+
748.33963	421	1+
751.37651	559	1+
755.40842	1126	1+
762.41013	482	1+
763.26473	518	1+
767.40732	626	1+
769.38778	1204	1+
774.42602	918	1+
774.43292	7084	1+
778.38815	735	1+
779.38360	510	1+
781.27633	487	
782.26785	365	1+
782.37931	321	
784.44005	599	1+
787.32840	682	1+
789.38513	628	1+
790.39180	454	1+
791.39306	1092	1+
795.40738	2602	1+
797.39888	2629	1+
804.41570	918	1+
806.39298	1357	1+
812.43283	2895	1+
819.38151	301	1+
821.44568	1198	1+
822.43456	608	1+
823.03965	486	1+
832.32123	393	1+
834.44919	330	1+
837.41102	682	1+
839.45502	334	1+
850.29915	2524	1+
853.42426	862	1+
863.44089	397	1+
868.30641	638	
868.30847	1161	1+
869.44497	563	1+
870.44960	404	1+
873.50419	1014	1+
878.21361	323	
878.43277	278	1+
881.48849	800	1+
884.44969	330	
885.46777	994	1+
891.46557	2230	1+
895.43318	324	
896.42660	489	1+
898.48405	635	1+
901.44798	719	1+
903.45334	1237	1+
909.47191	1319	1+
912.45563	796	1+
916.45575	362	1+
919.46080	2536	1+
926.50046	4073	1+
934.44564	9186	1+
941.47365	482	1+
945.47176	421	1+
947.36688	792	1+
950.42833	3021	1+
952.52979	472	1+
959.45204	240	1+
964.47790	271	1+
966.46146	467	1+
970.55774	7802	1+
975.45988	482	1+
980.50023	861	1+
980.50198	539	1+
988.52968	498	1+
991.51060	334	1+
997.54663	3733	1+
998.50252	1576	1+
1008.02744	447	
1033.51312	1289	1+
1034.52574	1497	1+
1057.58183	3834	1+
1077.51788	605	1+
1084.51486	754	1+
1088.55032	1691	1+
1095.60530	608	1+
1104.55510	3186	1+
1111.55718	1430	1+
1128.54596	933	1+
1134.58915	406	1+
END IONS

###FS:    #m/z: 544.78371 #charge   1
###MaxRes:#m/z:  0.00000 #charge-128
###MS: 1132
###MSMS: 1135
BEGIN IONS
TITLE=Cmpd 307, AutoMSn(544.7837), 19.2 min
RTINSECONDS=1152.65
SCANS=MS: 1132 MSMS: 1135
PEPMASS=544.78371	28419
CHARGE=1+
390.18796	148	
412.19631	106	
456.22742	101	
483.22294	168	
511.25707	128	
530.35116	119	
540.28918	1449	1+
544.28924	1067	1+
END IONS

###FS:    #m/z: 1203.62024 #charge   1
###MaxRes:#m/z:  0.00000 #charge-128
###MS: 1136
###MSMS: 1137
BEGIN IONS
TITLE=Cmpd 308, AutoMSn(1203.6202), 19.3 min
RTINSECONDS=1155.68
SCANS=MS: 1136 MSMS: 1137
PEPMASS=1203.62024	834173
CHARGE=1+
386.14885	5251	
499.23323	10107	
612.31603	9713	
726.35927	5722	
780.37191	4470	
790.39213	15388	1+
797.39763	21797	1+
903.47528	17049	1+
912.46202	41032	1+
1017.51538	9531	
1018.51779	5421	
1071.52945	5474	
1088.55522	76542	1+
1186.59100	5125	
1203.61841	444187	1+
END IONS

###FS:    #m/z: 610.31227 #charge   2
###MaxRes:#m/z:  0.00000 #charge-128
###MS: 1136
###MSMS: 1138
BEGIN IONS
TITLE=Cmpd 309, AutoMSn(610.3123), 19.3 min
RTINSECONDS=1156.18
SCANS=MS: 1136 MSMS: 1138
PEPMASS=610.31227	112990
CHARGE=2+
331.18801	968	1+
336.19504	772	1+
339.17026	544	1+
343.17499	439	1+
346.15842	518	1+
349.19322	1077	1+
365.19224	867	1+
372.18718	495	1+
377.11688	890	
380.20752	744	1+
382.19812	1479	1+
384.16070	549	1+
386.16264	4395	1+
393.91963	489	
397.20618	1059	1+
403.18907	1472	1+
405.73880	402	1+
406.21558	1046	1+
408.22352	4523	1+
414.20306	1952	1+
414.86704	2360	
418.17790	569	1+
422.21154	357	1+
425.65099	669	1+
427.20193	1828	1+
436.22558	857	1+
440.22534	705	1+
444.23282	677	1+
452.23115	1002	1+
457.23542	1012	1+
459.25677	1893	1+
463.23642	545	
465.22779	744	1+
471.23823	1891	1+
475.71214	5629	1+
476.22290	3167	1+
481.25716	2512	1+
485.27355	713	
487.53413	525	
488.25015	987	1+
496.26181	529	
497.22683	1416	1+
500.24409	3038	1+
506.25141	586	1+
508.26373	1606	1+
512.26191	632	1+
514.23364	473	
515.24685	1128	1+
517.26770	3166	1+
517.75549	445	
520.27144	3394	1+
520.75561	829	1+
527.27199	690	1+
528.77461	1063	1+
529.29068	1356	1+
533.27777	890	1+
536.28724	1366	1+
537.14515	1279	1+
541.76873	2072	1+
542.27205	1848	1+
547.28059	745	1+
548.77386	1070	1+
550.26471	815	1+
554.27004	797	1+
555.77452	512	
559.23085	841	
561.30097	405	1+
564.28134	802	1+
564.76568	821	1+
567.79245	540	
570.30076	771	1+
572.28986	2683	1+
572.76020	637	
576.28903	718	1+
584.31303	1071	1+
586.30276	1390	1+
590.32337	1545	1+
606.28983	765	1+
610.30614	1325	1+
612.31479	2495	
618.31758	926	1+
627.31832	614	
628.31920	1771	1+
631.32466	567	1+
635.34693	1531	1+
638.71440	463	
650.24225	1790	1+
653.34060	530	1+
655.32249	1530	1+
659.31658	384	1+
661.35181	2882	1+
667.32603	491	1+
669.33960	1110	1+
669.92095	830	
677.31649	828	1+
682.35251	1645	1+
684.34972	1402	1+
689.36220	681	
692.31193	687	1+
697.07289	751	1+
697.35473	512	1+
699.37442	3478	1+
706.38751	2894	1+
709.33584	1773	1+
719.24026	494	
724.34242	703	1+
726.35895	4281	1+
731.37928	430	1+
740.39440	720	1+
742.37344	1497	1+
748.34059	1329	1+
755.40127	1052	1+
759.36247	551	1+
762.39722	1695	1+
768.40169	936	1+
771.38908	739	1+
774.42783	4202	1+
778.38321	477	
780.35699	1497	1+
782.39072	698	1+
783.36258	390	1+
785.48007	1172	1+
787.37769	966	1+
789.38248	4663	1+
795.38993	1640	1+
797.38427	527	1+
797.39777	5124	1+
804.41551	1202	1+
806.38397	3369	1+
812.43597	3458	1+
817.39163	371	1+
819.38251	712	1+
821.44387	1097	1+
828.05461	3256	1+
837.39716	813	1+
841.41246	589	1+
850.28568	820	
854.45735	687	1+
862.44907	838	1+
867.39015	852	1+
869.45498	451	1+
873.48634	1263	1+
883.46180	483	1+
884.44457	688	1+
891.46223	1613	1+
895.43748	1158	1+
898.49910	405	1+
901.45508	1030	1+
903.47671	594	
904.43693	1238	1+
909.46942	2042	1+
912.46044	1456	1+
917.42987	585	1+
919.47131	3806	1+
925.49401	491	
926.50238	4820	1+
929.48409	751	1+
934.44337	19387	1+
936.65889	656	
942.46288	587	1+
948.48306	399	1+
953.48304	458	1+
970.55286	5408	1+
975.47735	551	1+
980.48931	2307	1+
987.49545	1142	1+
997.51095	8378	1+
1005.50936	878	1+
1016.49669	506	
1017.51943	3049	1+
1033.51555	2023	1+
1057.57788	1172	1+
1058.56721	1205	1+
1062.52956	2305	1+
1074.56452	1213	1+
1078.50773	1742	1+
1088.54964	4541	1+
1095.56477	906	1+
1104.54438	4483	1+
1111.55348	1912	1+
1129.53410	809	1+
1135.56741	1915	1+
1187.60840	1188	1+
1203.62021	2004	1+
1208.55888	895	1+
END IONS

###FS:    #m/z: 601.81715 #charge   2
###MaxRes:#m/z:  0.00000 #charge-128
###MS: 1136
###MSMS: 1139
BEGIN IONS
TITLE=Cmpd 310, AutoMSn(601.8172), 19.3 min
RTINSECONDS=1156.68
SCANS=MS: 1136 MSMS: 1139
PEPMASS=601.81715	1268862
CHARGE=2+
325.16216	20314	
341.13234	14701	
343.19818	22721	
357.16032	12181	
358.15592	95641	1+
365.18482	17073	
368.14603	11389	
369.12525	34295	
380.22710	26677	
385.15836	28796	
386.15178	626438	1+
397.20917	11555	
402.18252	24908	
403.17844	53588	1+
408.22359	176548	1+
430.19949	16995	
452.20339	14108	
454.21810	35490	1+
457.23696	11310	
471.23868	152618	1+
482.21556	47359	1+
497.23830	32066	1+
499.23544	498665	1+
514.25404	74761	1+
521.30213	14016	
525.23224	13774	
534.29970	11264	
542.24510	71117	1+
567.28149	22268	1+
569.27327	13235	
572.28693	43579	1+
584.31835	100219	1+
595.28714	33494	1+
599.32990	16024	
612.31501	193418	1+
627.32871	44990	1+
629.33154	15005	
638.31247	12027	
655.32577	57805	1+
660.28575	57857	1+
677.31412	144970	1+
681.34070	29592	1+
683.32726	31274	1+
709.33669	37817	1+
726.35968	121539	1+
740.41335	16834	
745.37263	32724	1+
762.39739	125190	1+
768.40507	30723	1+
773.36635	28272	1+
780.37487	11605	
790.39061	100608	1+
797.39781	67212	1+
854.45422	11927	
903.47497	37888	1+
1017.51740	14732	
END IONS

###FS:    #m/z: 1203.62348 #charge   1
###MaxRes:#m/z:  0.00000 #charge-128
###MS: 1140
###MSMS: 1141
BEGIN IONS
TITLE=Cmpd 311, AutoMSn(1203.6235), 19.3 min
RTINSECONDS=1159.71
SCANS=MS: 1140 MSMS: 1141
PEPMASS=1203.62348	1242672
CHARGE=1+
386.14760	10132	
499.23419	18629	
612.31710	17820	
726.36189	10313	
780.37248	9412	
790.38971	20958	
797.39802	39018	1+
903.47608	33026	1+
912.46134	69610	1+
1017.51764	19085	
1018.51849	13203	
1071.52934	12015	
1088.55499	161272	1+
1186.59496	9719	
1203.61903	940985	1+
END IONS

###FS:    #m/z: 601.81811 #charge   2
###MaxRes:#m/z:  0.00000 #charge-128
###MS: 1140
###MSMS: 1142
BEGIN IONS
TITLE=Cmpd 312, AutoMSn(601.8181), 19.3 min
RTINSECONDS=1160.21
SCANS=MS: 1140 MSMS: 1142
PEPMASS=601.81811	1269390
CHARGE=2+
325.16200	20520	
341.13123	17957	
343.19724	26321	
358.15584	103018	1+
365.18449	17595	
368.14311	13492	
369.12600	36924	
373.18948	26409	
380.22679	29176	
385.15821	34564	
386.15172	714864	1+
397.20966	12928	
402.18209	26798	
403.17823	59835	1+
408.22370	200666	1+
430.20175	18896	
438.24041	12431	
452.20470	15962	
454.21791	42490	1+
471.23825	167425	1+
482.21559	51502	1+
497.23811	34531	1+
499.23519	543281	1+
514.25349	84429	1+
521.30384	16000	
525.23276	14920	
534.29851	12433	
542.24585	78200	1+
555.26055	12439	
567.27677	39144	1+
572.28708	46716	1+
584.31721	112909	1+
595.28686	38726	1+
599.33132	17582	
612.31526	211998	1+
627.32724	48597	1+
629.33043	17448	
638.31114	12676	
655.32551	64364	1+
660.28553	67081	1+
677.31348	162910	1+
681.33984	32587	1+
683.32672	34064	1+
709.33557	41999	1+
726.35922	140737	1+
740.41151	18741	
762.39772	136470	1+
768.40417	35202	1+
773.36615	33109	1+
780.37402	13667	
790.39070	112999	1+
797.39610	89661	1+
854.45389	14356	
903.47330	41630	1+
1017.51574	17329	
END IONS

###FS:    #m/z: 544.78483 #charge   2
###MaxRes:#m/z:  0.00000 #charge-128
###MS: 1140
###MSMS: 1143
BEGIN IONS
TITLE=Cmpd 313, AutoMSn(544.7848), 19.3 min
RTINSECONDS=1160.71
SCANS=MS: 1140 MSMS: 1143
PEPMASS=544.78483	104999
CHARGE=2+
331.19247	232	1+
386.14347	220	
485.77870	104	
499.23577	150	
523.30140	219	1+
529.30887	125	
540.26942	316	1+
542.28857	855	1+
545.90556	116	
546.29397	664	1+
549.06204	461	1+
549.17870	148	
550.98784	395	
661.34653	121	
774.43021	178	
END IONS

###FS:    #m/z: 703.65909 #charge   3
###MaxRes:#m/z:  0.00000 #charge-128
###MS: 1144
###MSMS: 1145
BEGIN IONS
TITLE=Cmpd 314, AutoMSn(703.6591), 19.4 min
RTINSECONDS=1163.74
SCANS=MS: 1144 MSMS: 1145
PEPMASS=703.65909	168991
CHARGE=3+
331.19005	2697	
387.72381	4075	
459.29169	3605	
461.16883	3363	
526.68835	3864	
561.19831	4189	
561.70626	2496	
570.20515	6399	
570.70622	3654	
574.31955	2744	
594.82243	3433	
595.32047	2751	
661.35133	16553	1+
697.65458	3163	
697.99242	3997	
698.32395	3357	
703.32742	5044	
703.65930	140662	1+
703.99352	124468	1+
704.32657	85131	1+
774.43557	19063	1+
808.24416	8148	1+
873.50432	3238	
921.32553	16594	1+
970.56013	64562	1+
1052.36936	3948	
1057.59251	30273	1+
1139.39473	4766	
1140.40295	2369	
END IONS

###FS:    #m/z: 601.81844 #charge   2
###MaxRes:#m/z:  0.00000 #charge-128
###MS: 1144
###MSMS: 1146
BEGIN IONS
TITLE=Cmpd 315, AutoMSn(601.8184), 19.4 min
RTINSECONDS=1164.24
SCANS=MS: 1144 MSMS: 1146
PEPMASS=601.81844	1269183
CHARGE=2+
325.16054	21503	
339.16773	26619	
341.13143	16869	
343.19865	24426	
358.15625	94748	1+
365.18484	18590	
368.14319	13550	
369.12600	34651	
380.22758	25233	
385.15828	31331	
386.15209	635559	1+
397.20950	12006	
402.18181	25279	
403.17809	56589	1+
408.22387	181731	1+
430.20052	16089	
438.24034	11172	
452.20497	14905	
454.21767	36280	1+
471.23862	152635	1+
482.21576	49095	1+
497.23878	34664	1+
499.23566	494910	1+
514.25392	79304	1+
521.30146	12567	
525.23340	13070	
534.30103	11525	
542.24609	72059	1+
567.27822	36549	1+
572.28798	46124	1+
584.31744	98928	1+
595.28685	34302	1+
599.33241	14923	
612.31538	194490	1+
627.32794	43039	1+
629.33132	15021	
638.31099	12347	
655.32670	58669	1+
660.28506	59455	1+
677.31130	105822	1+
681.34151	30841	1+
683.32685	31817	1+
709.33765	39405	1+
726.35986	121984	1+
740.41273	17245	
745.37298	30968	1+
752.37667	10836	
762.39811	125873	1+
768.40577	30893	1+
773.36555	29849	1+
780.37351	11389	
790.39099	101386	1+
797.39779	70694	1+
854.45518	11916	
903.47349	37450	1+
1017.51941	15773	
END IONS

###FS:    #m/z: 544.78396 #charge   2
###MaxRes:#m/z:  0.00000 #charge-128
###MS: 1144
###MSMS: 1147
BEGIN IONS
TITLE=Cmpd 316, AutoMSn(544.7840), 19.4 min
RTINSECONDS=1164.74
SCANS=MS: 1144 MSMS: 1147
PEPMASS=544.78396	104489
CHARGE=2+
460.28112	128	
471.24576	135	
489.25867	189	
522.27281	209	1+
524.29759	145	
527.28860	140	
540.28438	430	1+
542.28384	456	1+
544.28541	985	1+
549.26817	245	1+
550.03929	108	
586.30360	118	
619.20094	141	
661.34657	187	
END IONS

###FS:    #m/z: 703.65874 #charge   3
###MaxRes:#m/z:  0.00000 #charge-128
###MS: 1148
###MSMS: 1149
BEGIN IONS
TITLE=Cmpd 317, AutoMSn(703.6587), 19.5 min
RTINSECONDS=1167.77
SCANS=MS: 1148 MSMS: 1149
PEPMASS=703.65874	189263
CHARGE=3+
331.18909	2016	
387.72331	2699	
459.29249	3402	
461.16871	4258	
526.69020	2585	
529.29786	10745	
529.80046	7562	
561.19999	3639	
561.70269	2424	
574.31789	2765	
594.82064	3015	
661.35167	15317	1+
697.65535	3295	
697.98756	4164	
698.32532	2835	
702.99150	2178	
703.32902	4518	
703.65788	136686	1+
703.99256	116239	1+
704.32604	80244	1+
774.43785	15665	1+
808.24145	8332	1+
873.50426	3244	
921.32497	14611	1+
970.55858	64103	1+
1052.36985	3362	
1057.58466	4627	
1058.59196	2633	
1139.39961	17193	1+
END IONS

###FS:    #m/z: 544.78384 #charge-128
###MaxRes:#m/z:  0.00000 #charge-128
###MS: 1148
###MSMS: 1150
BEGIN IONS
TITLE=Cmpd 318, AutoMSn(544.7838), 19.5 min
RTINSECONDS=1168.27
SCANS=MS: 1148 MSMS: 1150
PEPMASS=544.78384	87259

331.18916	110	
386.14569	150	
454.18864	141	
459.28631	117	
525.27701	103	
526.06948	112	
528.27544	117	
534.88935	162	
536.24487	123	
540.29654	287	1+
542.27916	423	1+
544.29046	1447	1+
550.03468	178	
702.36504	120	
775.44532	131	
END IONS

###FS:    #m/z: 622.82531 #charge   2
###MaxRes:#m/z:  0.00000 #charge-128
###MS: 1148
###MSMS: 1151
BEGIN IONS
TITLE=Cmpd 319, AutoMSn(622.8253), 19.5 min
RTINSECONDS=1168.77
SCANS=MS: 1148 MSMS: 1151
PEPMASS=622.82531	49983
CHARGE=2+
316.16494	3053	1+
333.19638	338	
336.16905	325	1+
364.46467	897	
370.19616	598	1+
384.15001	576	1+
386.16229	2672	1+
397.21015	974	1+
399.20349	456	
404.21105	1042	1+
406.69832	833	1+
408.83248	484	
413.20490	684	1+
420.00766	421	
428.21540	1190	1+
430.17394	418	1+
438.23634	360	
442.21107	548	1+
447.23004	315	1+
456.22441	505	1+
490.75010	318	1+
494.75334	532	1+
497.23021	485	1+
499.23476	4160	1+
499.75664	353	1+
506.75179	273	1+
507.27348	495	1+
514.27559	351	1+
517.27220	887	1+
521.28212	679	1+
526.24961	524	1+
536.26149	331	1+
537.75342	348	
540.25416	1107	1+
542.77801	774	1+
556.28734	933	1+
558.29483	2177	1+
567.77375	328	
568.27851	570	1+
572.28800	597	
575.28411	713	1+
584.30924	457	1+
595.28747	305	1+
610.30274	449	1+
612.30883	3165	1+
614.80552	394	
619.32256	532	1+
621.28886	4467	
624.30056	322	
625.29749	699	1+
627.32071	490	1+
627.32358	2227	1+
635.33472	345	1+
635.65076	682	1+
649.29007	237	1+
651.32889	565	1+
655.31597	478	1+
660.31185	592	1+
665.31327	278	1+
668.32414	384	1+
670.31900	597	1+
677.30368	819	1+
678.93028	417	1+
683.33476	404	1+
690.33135	2154	1+
696.32146	405	1+
698.36817	557	1+
703.31595	350	1+
709.33363	525	1+
712.42482	278	1+
715.32732	582	1+
718.33646	8736	1+
726.35881	2844	1+
740.40560	2180	1+
743.39188	487	1+
747.35821	301	1+
752.38499	480	1+
757.39707	346	1+
762.40339	485	1+
769.38713	310	1+
771.38562	759	1+
774.40788	472	1+
778.37503	300	1+
780.37090	658	1+
786.39581	1204	1+
790.38546	336	
791.39495	613	1+
795.38772	853	1+
797.39434	3060	1+
800.38830	423	1+
802.78341	367	
803.41847	5973	1+
808.40824	334	1+
814.39331	328	
815.42321	1260	1+
817.42290	549	1+
829.39956	563	1+
831.41693	11010	1+
836.40312	715	1+
841.39033	349	1+
842.08457	818	1+
842.18192	335	
845.99295	329	
856.42692	368	1+
858.46275	320	1+
882.41975	386	1+
891.42745	496	1+
895.44809	1911	1+
899.46346	844	1+
903.44622	2232	1+
910.43625	259	1+
912.47668	349	
913.47427	1208	1+
916.51040	2108	1+
919.47359	610	1+
925.48372	2541	1+
929.45522	623	1+
934.45973	262	1+
936.45278	299	1+
941.47889	995	1+
942.47538	453	1+
944.49545	11129	1+
949.43865	428	1+
951.44008	907	1+
951.45098	377	
954.45557	550	1+
954.81713	439	
954.92792	895	
955.77079	888	1+
958.45196	359	1+
966.50371	880	1+
970.52634	641	1+
989.51388	372	1+
1016.50749	2695	1+
1021.52343	588	1+
1030.53239	914	1+
1044.52309	509	1+
1055.51289	1291	1+
1058.54200	10785	1+
1080.31029	426	
1087.52407	847	1+
1088.55836	712	1+
1098.51054	1771	1+
1101.56689	1077	1+
1101.58471	853	
1102.59719	454	
1112.58695	3207	1+
1126.54490	917	1+
1129.57972	17276	1+
1142.66435	463	
1144.52369	2550	1+
1150.55423	1450	1+
1203.63027	467	1+
1224.58955	1192	1+
1242.57693	8136	1+
END IONS

###FS:    #m/z: 602.31790 #charge   2
###MaxRes:#m/z:  0.00000 #charge-128
###MS: 1152
###MSMS: 1153
BEGIN IONS
TITLE=Cmpd 320, AutoMSn(602.3179), 19.5 min
RTINSECONDS=1171.79
SCANS=MS: 1152 MSMS: 1153
PEPMASS=602.31790	1269390
CHARGE=2+
341.21413	5390	
358.15442	13130	
365.18232	5622	
369.12745	4815	
379.20745	8944	1+
385.15888	5373	
386.15560	137207	1+
397.20708	20965	1+
402.17956	5116	
403.17717	17713	1+
406.22062	6782	1+
409.22269	12979	1+
412.25298	6524	
414.23032	6753	
427.73348	5153	
442.73310	12157	1+
455.24373	9281	1+
457.23124	4877	
471.23853	42269	1+
474.24872	5680	
477.24158	16924	1+
482.22434	18788	1+
498.24096	5559	
499.23655	246073	1+
514.25206	15750	1+
516.26221	7837	
517.27688	26083	1+
521.30598	7297	
542.25467	23069	1+
555.26095	7220	
568.26980	11603	1+
572.28796	43621	1+
584.31739	37739	1+
590.32879	19208	1+
593.30789	5674	
595.28797	16234	1+
612.31632	181132	1+
627.32834	19984	1+
629.33760	19189	1+
638.30541	10881	1+
655.32398	37172	1+
660.28754	15927	1+
662.29917	7856	
667.29422	5876	
670.32719	17867	1+
677.31258	83807	1+
681.33019	49432	1+
689.36192	5487	
698.36432	20154	1+
702.36514	9129	1+
706.38419	5794	
709.33496	45457	1+
726.36003	182877	1+
740.41040	19275	1+
743.38467	18913	1+
745.37346	16654	1+
747.36260	7724	1+
752.37778	20798	1+
762.39631	108766	1+
768.40773	18377	
769.40172	34887	1+
773.36603	22397	1+
774.33857	10325	1+
775.37691	23411	1+
779.38758	9959	
780.37222	58299	1+
790.39115	194124	1+
797.39685	265178	1+
815.43092	60341	1+
844.39093	6843	1+
846.40144	7668	1+
854.45228	21690	1+
858.43142	15020	1+
861.41209	13358	1+
862.40224	9145	1+
863.43141	17061	1+
872.39647	9512	1+
875.47860	59156	1+
882.45242	21266	1+
886.44216	34253	1+
889.42539	20912	1+
895.43408	85479	1+
903.47121	210220	1+
908.46788	7952	1+
912.45785	58583	1+
925.49146	52141	1+
929.48281	21599	1+
936.46230	5534	
943.43697	10392	1+
953.48591	29068	1+
958.45042	17054	1+
960.45590	15103	1+
972.50007	26469	1+
975.47798	36981	1+
989.52423	4785	
989.52976	15382	1+
1000.49009	101040	1+
1017.51997	303592	1+
1043.54067	49228	1+
1060.56112	58254	1+
1070.54434	5366	
1071.53282	72678	1+
1088.55611	362565	1+
1186.59952	28344	1+
1203.62228	19102	1+
END IONS

###FS:    #m/z: 1203.61947 #charge   1
###MaxRes:#m/z:  0.00000 #charge-128
###MS: 1152
###MSMS: 1154
BEGIN IONS
TITLE=Cmpd 321, AutoMSn(1203.6195), 19.5 min
RTINSECONDS=1172.3
SCANS=MS: 1152 MSMS: 1154
PEPMASS=1203.61947	726995
CHARGE=1+
386.14722	1552	
499.23104	4012	
612.31859	3109	
726.36029	1728	
780.36829	1589	
790.39091	5242	1+
797.39762	7361	1+
903.47530	6309	1+
912.46333	12930	1+
1017.51673	3062	
1018.52258	1916	
1071.52593	1748	
1088.55447	23303	1+
1186.58614	1252	
1203.61804	129776	1+
END IONS

###FS:    #m/z: 703.65891 #charge   3
###MaxRes:#m/z:  0.00000 #charge-128
###MS: 1152
###MSMS: 1155
BEGIN IONS
TITLE=Cmpd 322, AutoMSn(703.6589), 19.5 min
RTINSECONDS=1172.8
SCANS=MS: 1152 MSMS: 1155
PEPMASS=703.65891	160073
CHARGE=3+
331.18529	1305	
387.72397	1783	
447.17347	1108	
459.28948	2007	
461.16999	2568	
526.68781	1256	
547.16431	1119	
561.19987	2133	
561.70360	1267	
574.31892	1773	
594.82190	1614	
595.32042	1254	
661.35122	8627	1+
697.65010	1564	
697.99248	2134	
698.32384	1121	
702.99804	1140	
703.33116	4020	
703.65766	74493	1+
703.99217	62372	1+
704.32625	39727	1+
708.98784	1149	
774.43596	10590	1+
808.24089	4000	1+
873.50249	2010	
921.32568	8670	1+
970.55843	34900	1+
1052.36456	1802	
1053.36712	1341	
1057.59175	15649	1+
1121.38995	1066	
1139.40127	10723	1+
END IONS

###FS:    #m/z: 602.31859 #charge   2
###MaxRes:#m/z:  0.00000 #charge-128
###MS: 1156
###MSMS: 1157
BEGIN IONS
TITLE=Cmpd 323, AutoMSn(602.3186), 19.6 min
RTINSECONDS=1175.82
SCANS=MS: 1156 MSMS: 1157
PEPMASS=602.31859	1267714
CHARGE=2+
341.20377	5555	1+
358.16033	9604	1+
365.18286	2673	
369.12901	2653	
372.19147	2918	
379.20594	5992	1+
385.15738	3713	
386.15613	84312	1+
397.20965	12479	1+
402.18135	3262	
403.17855	11540	1+
406.21312	4444	1+
409.22484	8891	1+
412.25098	4764	
414.22816	4362	
427.73410	2639	
431.69975	3672	
454.22742	2594	
455.24571	6035	1+
457.22897	3172	
471.23844	25449	1+
474.25015	3535	
477.24532	6801	1+
482.22447	12334	1+
492.24287	2576	
497.23925	5263	1+
499.23640	150562	1+
514.25075	9794	1+
516.26087	4581	
517.27883	14938	1+
521.30549	3625	
527.26418	5239	1+
542.25489	14985	1+
555.26105	5235	1+
568.27522	4423	1+
570.27548	4533	1+
572.28709	26592	1+
584.31709	23009	1+
590.32735	10011	1+
593.30746	3318	
595.28880	9020	1+
612.31670	104242	1+
627.32668	11781	1+
629.33674	13536	1+
638.30914	2975	
649.31629	2573	
655.32555	20940	1+
660.28918	8983	1+
662.29797	6192	1+
667.29359	3409	
670.32629	12830	1+
677.31244	50474	1+
681.32978	29912	1+
686.35691	5008	1+
689.36252	2683	
698.36321	12319	1+
702.36072	4619	1+
706.38813	2586	
709.33492	26185	1+
726.35970	107213	1+
740.41248	10885	1+
743.38513	11681	1+
745.36973	11218	1+
747.36227	4262	1+
752.37923	11070	1+
762.39583	67456	1+
768.39856	34148	1+
773.36748	13552	1+
774.35285	7031	1+
775.37837	12213	1+
779.38396	5860	
780.37287	31344	1+
790.39133	111891	1+
797.39632	154853	1+
815.43008	37308	1+
846.40684	4394	1+
854.45087	14285	1+
858.43631	9559	1+
861.41298	7171	1+
863.42903	10554	1+
872.39769	4263	
875.47974	37695	1+
882.45421	11631	1+
886.44210	20824	1+
889.42184	10473	1+
895.43414	49855	1+
903.47105	116917	1+
908.47037	4302	1+
912.45809	32479	1+
925.49157	29254	1+
929.48449	12957	1+
936.46421	2664	
943.44130	5078	1+
953.48638	16250	1+
958.44779	4607	1+
960.45734	8050	1+
972.49942	16806	1+
975.48057	21926	1+
989.52141	2768	
989.52738	12466	1+
1000.48973	64100	1+
1017.51999	169383	1+
1043.54054	28221	1+
1060.56094	31965	1+
1071.53182	39688	1+
1088.55491	199895	1+
1186.60269	15303	1+
1203.62383	11092	1+
END IONS

###FS:    #m/z: 622.82809 #charge   2
###MaxRes:#m/z:  0.00000 #charge-128
###MS: 1156
###MSMS: 1158
BEGIN IONS
TITLE=Cmpd 324, AutoMSn(622.8281), 19.6 min
RTINSECONDS=1176.32
SCANS=MS: 1156 MSMS: 1158
PEPMASS=622.82809	87914
CHARGE=2+
316.16382	2086	1+
333.18335	618	1+
356.71704	274	
362.19849	271	
386.15439	1511	1+
395.22377	304	1+
397.20933	695	1+
404.21816	502	1+
408.21751	529	
412.23209	386	1+
414.22720	582	1+
428.21222	637	1+
455.22398	333	1+
463.74555	482	1+
471.24265	830	1+
475.71832	559	1+
495.24133	439	1+
499.23733	2257	1+
507.27009	1319	1+
516.27709	789	1+
521.76859	318	
535.25874	506	1+
543.27419	293	
544.27187	573	1+
548.76163	492	1+
550.27634	950	1+
555.26568	388	1+
558.29816	1632	1+
570.28482	308	
572.28992	293	
572.76255	669	
573.27459	996	1+
584.32233	254	
601.29820	278	1+
609.34476	648	1+
611.29214	286	
612.30889	838	1+
614.30768	510	
614.80614	322	
619.29626	537	1+
621.28821	4084	1+
624.30900	821	1+
627.32389	1529	1+
631.34992	498	1+
633.59039	402	1+
656.31268	295	1+
660.32525	545	1+
669.92328	248	
670.32874	248	
683.33081	272	1+
690.34362	1661	1+
701.31049	513	1+
709.32526	361	1+
718.34041	7049	1+
726.36136	1483	1+
738.37730	422	1+
740.40327	1672	1+
762.39686	390	1+
769.38086	285	1+
773.39756	276	1+
780.38959	515	1+
790.39255	514	1+
795.38658	411	1+
797.39386	1929	1+
803.42021	4842	1+
811.37035	394	
812.40282	361	1+
813.40353	483	1+
831.41659	9968	1+
836.39617	451	1+
838.90929	345	
841.40100	281	
854.38762	415	
854.90439	294	
856.43163	563	1+
895.43553	865	1+
900.46900	333	1+
903.44192	1218	1+
910.43956	248	
912.45814	370	
916.49923	1500	1+
925.48086	613	1+
944.49565	10030	1+
949.43827	621	1+
950.41233	258	
954.82250	296	
955.78214	1033	1+
966.52110	510	1+
970.53346	384	1+
1016.52525	1388	1+
1030.53697	713	1+
1030.55565	255	
1041.51342	279	
1058.54460	8927	1+
1088.49982	640	1+
1101.58555	1520	1+
1112.57391	3007	1+
1129.58380	15638	1+
1150.56856	832	1+
1224.58183	596	1+
1242.57933	3256	1+
END IONS

###FS:    #m/z: 609.32099 #charge   1
###MaxRes:#m/z:  0.00000 #charge-128
###MS: 1156
###MSMS: 1159
BEGIN IONS
TITLE=Cmpd 325, AutoMSn(609.3210), 19.6 min
RTINSECONDS=1176.82
SCANS=MS: 1156 MSMS: 1159
PEPMASS=609.32099	50384
CHARGE=1+
331.19152	147	
336.19346	219	
341.21224	170	
346.15512	201	
358.17005	160	
371.18602	371	1+
380.21393	272	1+
383.70168	155	
384.14758	438	1+
386.15141	1554	1+
387.71607	155	
388.70639	712	1+
389.18950	548	1+
393.71366	241	1+
395.19882	237	1+
397.20876	677	1+
400.17230	1242	1+
405.20319	524	1+
408.22186	1692	1+
412.25490	204	
414.22053	297	1+
414.52453	286	
414.86651	172	
417.21159	355	1+
426.25012	188	
436.74452	161	
442.72879	199	
444.23693	444	1+
451.23534	313	
456.23002	472	1+
460.23601	240	
463.75758	412	
464.24778	309	1+
471.24835	830	1+
483.23373	284	1+
490.24429	308	1+
491.58206	200	
491.68318	181	
496.23688	548	1+
499.24183	2378	1+
508.25449	182	
512.26069	169	
513.24646	1706	1+
515.26114	912	1+
516.74712	419	1+
520.27815	658	1+
524.28532	232	1+
530.26842	421	1+
537.77195	250	1+
539.27300	357	1+
544.28560	355	1+
544.78236	162	
549.74380	241	
551.78784	702	1+
555.24883	156	
556.26285	618	1+
569.27802	471	1+
572.29254	738	1+
576.29602	363	1+
585.30545	463	1+
588.31044	278	1+
590.31436	355	1+
593.29481	188	
595.30029	179	
606.31221	413	1+
608.30179	726	1+
END IONS

###FS:    #m/z: 622.82799 #charge-128
###MaxRes:#m/z:  0.00000 #charge-128
###MS: 1160
###MSMS: 1161
BEGIN IONS
TITLE=Cmpd 326, AutoMSn(622.8280), 19.7 min
RTINSECONDS=1179.85
SCANS=MS: 1160 MSMS: 1161
PEPMASS=622.82799	67648

316.16487	1649	1+
333.19053	306	
341.21315	351	
364.65877	222	1+
379.21163	314	1+
384.14497	230	1+
386.15164	861	1+
397.19743	759	1+
404.22132	354	1+
406.70730	284	1+
408.22062	396	
410.21217	246	1+
412.23706	210	
414.21888	227	
427.22627	508	1+
429.72423	234	1+
449.23492	427	1+
463.23896	466	1+
463.74954	223	
468.72954	226	1+
471.23653	285	
476.23028	334	1+
483.76567	638	1+
498.23526	235	
499.22994	1310	1+
508.28979	891	1+
511.26202	249	
515.77221	300	
516.27231	1067	1+
521.25808	595	1+
526.27036	241	1+
535.26736	277	1+
540.25911	346	1+
541.78546	349	1+
544.25812	280	1+
549.78120	472	1+
550.26778	823	1+
555.27205	425	1+
556.78468	779	
557.28335	512	
558.29884	1787	1+
571.30767	304	1+
572.75638	302	
573.26670	266	
583.30588	380	1+
594.27917	208	1+
604.30941	266	1+
609.36431	542	1+
612.30422	1451	1+
614.80506	351	1+
618.30542	545	1+
624.30318	962	1+
627.32372	1611	1+
627.32640	351	1+
635.62581	205	
661.34997	239	1+
668.33809	397	1+
681.35749	250	1+
690.33671	750	1+
690.34014	309	
701.31722	412	1+
709.33204	419	1+
718.33635	5939	1+
726.35177	1225	1+
737.34891	480	1+
740.41066	960	1+
744.35402	310	
744.35777	431	1+
750.36332	212	1+
753.37438	226	
790.38996	663	1+
795.39787	283	1+
797.39842	1656	1+
803.42391	3358	1+
806.81051	552	
810.86575	251	1+
811.38667	515	1+
829.39229	333	1+
831.41829	7445	1+
842.10886	336	
842.18843	526	1+
859.38150	213	1+
895.43782	611	1+
899.46931	927	1+
902.44428	1072	1+
906.40217	284	1+
910.44701	201	
916.51219	1665	1+
927.47471	446	1+
942.44153	245	1+
944.49874	6986	1+
950.42598	315	1+
951.43180	202	1+
955.77144	1432	1+
958.43516	242	1+
967.51546	532	1+
978.51720	209	1+
981.34450	229	1+
989.50559	265	1+
1016.52241	1060	1+
1030.54760	274	
1041.52112	285	
1055.51933	596	1+
1058.54856	5999	1+
1101.57881	1561	1+
1112.57663	440	
1113.58575	202	
1129.58803	10750	1+
1149.57414	487	1+
1224.59222	759	1+
1241.58242	5015	1+
1707.75797	1111	1+
1907.63221	442	1+
END IONS

###FS:    #m/z: 517.28821 #charge-128
###MaxRes:#m/z:  0.00000 #charge-128
###MS: 1160
###MSMS: 1162
BEGIN IONS
TITLE=Cmpd 327, AutoMSn(517.2882), 19.7 min
RTINSECONDS=1180.35
SCANS=MS: 1160 MSMS: 1162
PEPMASS=517.28821	22604

340.18731	1370	1+
389.23864	403	
390.16562	222	
417.11703	145	
425.26553	207	
438.23951	281	
453.27086	789	1+
463.16687	175	
469.23441	185	
472.22688	137	
479.49206	132	
489.24362	574	
495.28464	374	1+
498.24667	300	1+
500.28654	240	
502.31797	1071	1+
509.78658	405	
510.70283	348	
514.26113	415	1+
516.27739	573	1+
518.28499	572	1+
520.27940	652	1+
521.79403	369	
554.32667	238	
560.27401	1324	1+
580.21832	263	1+
582.32447	518	1+
588.33436	139	
590.33032	601	
598.23538	130	
608.21633	1202	1+
626.22904	468	1+
631.34763	1471	1+
639.74231	140	
702.35367	746	1+
710.40786	288	
728.41852	9706	1+
737.57809	160	
738.41952	255	
739.54447	184	
831.38532	276	1+
834.31277	423	
891.47691	2582	1+
962.50858	149	
END IONS

###FS:    #m/z: 609.32016 #charge   1
###MaxRes:#m/z:  0.00000 #charge-128
###MS: 1160
###MSMS: 1163
BEGIN IONS
TITLE=Cmpd 328, AutoMSn(609.3202), 19.7 min
RTINSECONDS=1180.85
SCANS=MS: 1160 MSMS: 1163
PEPMASS=609.32016	37305
CHARGE=1+
331.18480	165	
336.19424	243	
357.14942	267	1+
363.19620	210	
365.16488	283	1+
369.53217	189	
372.18080	156	
380.23020	222	1+
382.21470	254	
386.15904	935	1+
397.21503	292	
400.17579	666	1+
401.69591	237	1+
404.19410	280	1+
406.20056	502	1+
408.22474	989	1+
408.84436	213	
408.92721	148	
414.20589	283	1+
433.03245	273	
436.22687	266	1+
442.21933	180	
444.23064	138	
445.24117	263	1+
458.24068	151	
459.25109	653	1+
463.25589	152	
469.21779	199	
473.23251	238	
477.24173	211	
481.24135	324	1+
485.25203	139	
496.22633	494	1+
499.24029	1680	1+
506.57422	204	
508.74838	181	
510.27671	323	1+
513.24771	1744	1+
517.26870	846	1+
520.27382	456	1+
527.29714	208	1+
528.26062	573	1+
531.77364	170	
533.27103	176	
537.14229	156	
542.27344	243	1+
559.22998	200	
572.27750	381	1+
586.29893	543	1+
589.30935	268	1+
597.30237	261	1+
603.26624	148	
606.28490	252	1+
608.30295	422	1+
609.33745	458	1+
END IONS

###FS:    #m/z: 517.28318 #charge   2
###MaxRes:#m/z:  0.00000 #charge-128
###MS: 1164
###MSMS: 1165
BEGIN IONS
TITLE=Cmpd 329, AutoMSn(517.2832), 19.7 min
RTINSECONDS=1183.88
SCANS=MS: 1164 MSMS: 1165
PEPMASS=517.28318	27559
CHARGE=2+
340.18904	798	
375.19273	221	
389.23582	426	
390.17061	203	
417.12092	170	
425.27239	542	1+
432.18667	144	
445.15295	220	
453.27311	620	1+
463.16412	355	
480.28098	161	
485.25886	141	
489.23927	654	1+
498.27205	283	1+
500.28572	203	
502.31964	1198	1+
509.78072	558	1+
513.28478	146	
514.29902	474	1+
516.27548	613	1+
518.27885	668	1+
520.28264	544	1+
526.26067	224	
537.30459	145	
560.27745	726	1+
574.27708	154	
580.21550	147	
582.31091	921	1+
590.32701	215	
600.32952	144	
608.21673	788	1+
626.22291	181	
631.34777	1338	1+
661.35319	167	
689.32497	191	
702.34541	667	1+
710.40861	659	1+
728.41761	9777	1+
738.43717	176	
745.37779	218	
891.48189	1707	1+
917.43809	177	
962.52605	153	
END IONS

###FS:    #m/z: 1078.43604 #charge-128
###MaxRes:#m/z:  0.00000 #charge-128
###MS: 1164
###MSMS: 1166
BEGIN IONS
TITLE=Cmpd 330, AutoMSn(1078.4360), 19.7 min
RTINSECONDS=1184.38
SCANS=MS: 1164 MSMS: 1166
PEPMASS=1078.43604	16517

376.12562	105	
488.24341	170	
516.24641	196	
533.25067	3333	1+
539.73144	144	
541.97163	156	
596.77450	134	
617.29461	203	
635.29864	686	1+
647.30281	449	
649.28354	114	
655.79076	101	
686.31821	112	
704.32392	309	
722.33051	660	1+
748.33134	512	1+
758.45301	116	
761.33892	292	
779.35765	808	1+
876.40738	147	
883.84464	142	
884.34822	116	
908.36963	1125	1+
918.43423	633	
1072.09412	171	
1078.44095	223	
1079.48892	100	
1082.34883	216	
1082.97512	346	
1306.54788	112	
END IONS

###FS:    #m/z: 749.33960 #charge-128
###MaxRes:#m/z:  0.00000 #charge-128
###MS: 1164
###MSMS: 1167
BEGIN IONS
TITLE=Cmpd 331, AutoMSn(749.3396), 19.7 min
RTINSECONDS=1184.88
SCANS=MS: 1164 MSMS: 1167
PEPMASS=749.33960	12736

329.12407	218	
331.20088	128	
337.14767	242	
416.16128	129	
484.30329	103	
485.18793	129	
576.20411	235	1+
611.27267	113	
613.29040	115	
618.73118	199	
619.24496	110	
627.28875	112	
661.31400	205	
669.80187	129	
675.26752	172	
679.97180	319	
683.78653	253	
684.29247	338	
723.25119	332	1+
726.31338	119	
749.34443	388	
749.84408	254	
757.34080	254	
774.42574	250	
859.43908	122	
883.28061	184	
1011.33806	160	
END IONS

###FS:    #m/z: 517.28434 #charge   2
###MaxRes:#m/z:  0.00000 #charge-128
###MS: 1168
###MSMS: 1169
BEGIN IONS
TITLE=Cmpd 332, AutoMSn(517.2843), 19.8 min
RTINSECONDS=1187.9
SCANS=MS: 1168 MSMS: 1169
PEPMASS=517.28434	23221
CHARGE=2+
340.19032	881	1+
353.20899	110	
360.12291	113	
361.24535	132	
375.20175	146	
389.23411	344	1+
425.28979	204	
451.21262	126	
453.26987	560	1+
456.20606	115	
461.21785	113	
471.22289	211	1+
489.23731	639	1+
495.25232	122	
497.28787	279	1+
502.31780	918	1+
505.65571	128	
509.78527	725	
514.28120	1092	1+
518.28691	587	1+
520.30059	315	
520.85849	130	
521.23600	153	
522.30951	126	
526.26381	151	
555.32031	119	
560.27759	432	1+
582.31296	695	
588.33118	112	
608.23318	421	1+
616.34326	238	1+
631.35424	880	1+
689.34360	443	1+
702.35693	235	
710.40449	119	
728.41891	7697	1+
737.33150	184	
738.43482	168	
745.37347	122	
835.28730	144	
891.48295	1653	1+
END IONS

###FS:    #m/z: 1078.09973 #charge-128
###MaxRes:#m/z:  0.00000 #charge-128
###MS: 1168
###MSMS: 1170
BEGIN IONS
TITLE=Cmpd 333, AutoMSn(1078.0997), 19.8 min
RTINSECONDS=1188.4
SCANS=MS: 1168 MSMS: 1170
PEPMASS=1078.09973	14247

362.17018	137	
436.20062	103	
516.24649	218	
533.24924	2628	1+
541.96064	184	
617.29472	189	
635.30396	644	1+
647.30406	310	
704.32036	136	
722.33843	471	1+
748.34170	410	1+
761.35332	257	
779.35713	398	
876.40617	233	1+
884.85448	129	
908.36719	338	
910.38723	184	
918.44454	272	
1078.45779	127	
1203.61490	103	
1227.45810	112	
END IONS

###FS:    #m/z: 749.34442 #charge-128
###MaxRes:#m/z:  0.00000 #charge-128
###MS: 1168
###MSMS: 1171
BEGIN IONS
TITLE=Cmpd 334, AutoMSn(749.3444), 19.8 min
RTINSECONDS=1188.9
SCANS=MS: 1168 MSMS: 1171
PEPMASS=749.34442	13145

329.13348	278	
370.19378	120	
416.15887	165	
459.28942	164	
576.18635	118	
614.30233	104	
661.30728	125	
670.78811	109	
683.79001	204	
684.28617	235	
689.79216	147	
714.37540	100	
723.25782	163	
741.33989	128	
748.32582	577	1+
774.42305	177	
1236.44574	470	1+
1497.67122	772	1+
END IONS

###FS:    #m/z: 714.63293 #charge-128
###MaxRes:#m/z:  0.00000 #charge-128
###MS: 1172
###MSMS: 1173
BEGIN IONS
TITLE=Cmpd 335, AutoMSn(714.6329), 19.9 min
RTINSECONDS=1191.93
SCANS=MS: 1172 MSMS: 1173
PEPMASS=714.63293	7679

331.19497	167	
415.23423	136	
428.07021	199	
459.29554	347	
485.27656	563	1+
506.57596	246	
531.27270	179	
562.19722	141	
574.32524	352	1+
586.64957	137	
594.82018	160	
595.33121	136	
602.80741	234	
614.29798	306	
661.35265	884	1+
703.63813	137	
709.31663	250	1+
709.99574	179	
710.98651	508	1+
711.31478	1310	1+
711.65421	623	1+
712.98900	297	
714.63275	329	
714.96409	1038	1+
715.30873	575	1+
716.65545	237	
717.30476	590	1+
717.65348	604	1+
718.01255	228	
720.86105	232	
774.43394	1276	1+
845.97382	279	
857.89210	162	
873.49587	254	
954.21747	151	
967.43856	227	
970.55761	2369	1+
1057.58967	1234	1+
1154.31719	146	
END IONS

###FS:    #m/z: 680.65112 #charge-128
###MaxRes:#m/z:  0.00000 #charge-128
###MS: 1172
###MSMS: 1174
BEGIN IONS
TITLE=Cmpd 336, AutoMSn(680.6511), 19.9 min
RTINSECONDS=1192.43
SCANS=MS: 1172 MSMS: 1174
PEPMASS=680.65112	6143

372.19540	154	
463.74094	197	
480.12932	183	
519.20768	283	1+
549.21593	250	
554.26083	332	1+
557.72651	136	
572.27712	206	
574.31701	158	
585.25962	239	1+
586.07617	147	
605.26689	326	1+
629.31282	189	
651.26282	149	
654.75258	259	
659.31971	217	1+
661.35523	425	1+
677.28056	143	
678.32420	939	1+
678.79413	152	
680.08324	816	1+
682.33501	472	1+
689.06050	542	
689.08242	189	
691.17025	125	
708.21550	218	1+
723.30103	715	1+
742.39299	214	
774.45625	194	
837.33812	223	
838.42697	190	
855.44921	128	
909.47868	250	1+
926.49295	218	
934.34666	213	
951.37103	722	1+
970.55234	160	
970.55560	305	1+
1055.46694	145	
1241.57667	589	1+
END IONS

###FS:    #m/z: 597.32190 #charge-128
###MaxRes:#m/z:  0.00000 #charge-128
###MS: 1172
###MSMS: 1175
BEGIN IONS
TITLE=Cmpd 337, AutoMSn(597.3219), 19.9 min
RTINSECONDS=1192.93
SCANS=MS: 1172 MSMS: 1175
PEPMASS=597.32190	8771

386.14819	1360	
387.19910	531	
395.70316	534	
397.21310	536	
408.21984	474	
414.22801	830	1+
443.72981	438	
471.23399	566	1+
479.74279	442	1+
499.24240	3879	1+
500.74895	1117	
517.27329	1110	1+
522.27087	1416	
522.77887	473	
530.78703	2717	
531.28641	971	
544.28063	409	
572.28835	509	
584.31484	774	1+
593.29878	682	
595.02798	440	
595.30146	1576	1+
600.30273	977	1+
601.81210	1786	1+
602.31599	5069	
612.31660	2940	1+
655.33295	508	
660.30666	717	1+
677.31212	1029	1+
683.32405	334	1+
702.37764	2918	1+
709.33478	825	1+
726.35799	2802	1+
752.37390	413	1+
762.38891	433	
762.39180	1506	1+
768.39877	675	1+
780.36224	1165	1+
790.39285	2788	1+
797.39548	5760	1+
806.81286	1334	
854.44863	363	
858.44197	424	1+
862.39979	1038	1+
875.49266	778	1+
882.45990	350	1+
887.45662	768	1+
889.42735	641	
895.43011	1954	1+
903.47504	6012	1+
912.46824	5027	1+
925.49909	2291	1+
929.47565	685	1+
953.47917	500	
960.47038	800	1+
970.55762	495	1+
973.48342	413	1+
975.47120	1723	1+
989.52957	832	1+
1000.49140	932	
1017.51896	13077	1+
1028.15203	376	
1070.53537	1788	1+
1071.53305	763	
1088.55811	20980	1+
1186.60014	4426	1+
END IONS

###FS:    #m/z: 678.31335 #charge   2
###MaxRes:#m/z:  0.00000 #charge-128
###MS: 1176
###MSMS: 1177
BEGIN IONS
TITLE=Cmpd 338, AutoMSn(678.3133), 19.9 min
RTINSECONDS=1195.95
SCANS=MS: 1176 MSMS: 1177
PEPMASS=678.31335	23563
CHARGE=2+
341.21438	160	
377.06239	158	
382.20659	286	
397.20780	159	
406.73434	154	
463.74214	247	1+
501.27636	153	
516.24820	301	1+
519.22603	662	1+
538.14675	1025	1+
554.25268	504	1+
557.71832	157	
567.24483	217	1+
572.27161	236	
612.26778	343	1+
614.30295	219	
623.22925	310	
629.31505	231	1+
632.28012	221	
632.56669	244	
651.22812	1283	1+
661.34914	283	1+
666.24844	179	
667.33390	264	1+
670.31010	184	
676.33666	611	1+
679.06393	253	1+
681.35436	399	1+
687.37078	153	
723.28822	709	1+
725.31155	255	
736.33990	155	
742.37941	570	1+
764.30769	443	1+
766.31121	241	
774.42528	355	1+
795.39516	215	1+
807.31599	155	
834.34229	250	1+
837.33940	805	1+
878.34724	681	1+
887.36078	325	1+
909.46664	292	1+
914.40488	190	
918.42933	167	
926.49080	198	
933.35464	325	1+
942.39030	648	1+
944.36647	288	1+
949.39582	1231	1+
951.37956	658	1+
970.55834	417	1+
984.53901	234	1+
1047.43791	194	
1055.47251	863	1+
1067.42743	186	
1169.51105	713	1+
1169.52126	204	
1240.55558	2006	1+
END IONS

###FS:    #m/z: 680.64820 #charge   2
###MaxRes:#m/z:  0.00000 #charge-128
###MS: 1176
###MSMS: 1178
BEGIN IONS
TITLE=Cmpd 339, AutoMSn(680.6482), 19.9 min
RTINSECONDS=1196.45
SCANS=MS: 1176 MSMS: 1178
PEPMASS=680.64820	12354
CHARGE=2+
371.70306	202	
408.21958	212	
414.23705	783	1+
443.22722	436	1+
452.22844	292	1+
471.22450	219	1+
475.19562	642	1+
499.25543	708	1+
509.21229	204	
514.25612	587	1+
517.26916	730	1+
519.23391	506	1+
528.24983	758	1+
538.14956	492	
539.24665	459	
539.74994	311	
541.24493	256	
547.26493	268	1+
554.25066	598	1+
557.71724	706	1+
562.75776	251	1+
566.76157	332	1+
571.27033	383	
572.26518	718	1+
576.25765	392	1+
584.71782	447	
593.24338	209	
598.26934	828	1+
602.79286	442	1+
606.27694	679	1+
606.78567	1474	1+
611.77903	296	
623.27586	585	1+
651.23417	1309	1+
651.62137	203	
661.34924	311	
669.30318	1416	1+
680.08279	1083	1+
681.33007	211	
682.34692	725	1+
685.35885	580	1+
688.99156	408	
708.20671	365	1+
723.28711	908	1+
725.33864	669	1+
742.36833	1027	1+
764.32421	720	1+
774.43934	340	1+
813.41456	227	1+
820.31783	295	1+
829.32654	355	1+
837.33128	376	
855.45371	978	1+
878.34997	414	1+
891.40726	316	1+
909.47290	532	1+
926.49450	1332	1+
927.36052	247	
934.33437	328	
942.38799	1126	1+
944.41588	327	1+
949.39620	1257	1+
951.37226	1853	1+
952.64385	322	
970.56447	421	1+
998.53967	262	1+
1032.51073	218	
1041.42798	241	
1047.42703	271	
1048.42958	213	
1055.46700	1656	1+
1056.47567	656	1+
1064.44858	1204	1+
1097.41820	551	1+
1109.47306	646	1+
1112.44777	344	
1114.44231	640	1+
1123.51158	560	1+
1127.47950	1110	1+
1152.49409	1020	1+
1169.51413	4774	1+
1185.47204	237	
1213.55838	1072	1+
1223.53627	1390	1+
1240.55731	12992	1+
1338.58701	3443	1+
1355.62159	7332	1+
END IONS

###FS:    #m/z: 618.30382 #charge   3
###MaxRes:#m/z:  0.00000 #charge-128
###MS: 1176
###MSMS: 1179
BEGIN IONS
TITLE=Cmpd 340, AutoMSn(618.3038), 19.9 min
RTINSECONDS=1196.95
SCANS=MS: 1176 MSMS: 1179
PEPMASS=618.30382	15592
CHARGE=3+
382.20839	200	
386.14244	260	
408.22786	220	
415.19718	280	1+
420.16086	218	1+
485.77601	253	
499.22933	405	1+
503.22386	303	1+
517.25982	228	
521.26654	220	
529.77578	203	
531.20411	441	1+
559.26244	256	1+
565.28391	304	
612.30863	525	1+
615.29076	221	
616.32998	360	1+
618.32782	314	
619.27995	326	1+
621.28888	718	1+
621.78640	189	
630.30029	197	
639.82817	502	1+
641.31675	252	1+
644.28586	197	
661.35710	496	1+
699.32017	243	1+
718.32190	238	
726.35912	181	
758.33989	351	1+
774.42141	319	1+
793.37312	235	1+
812.39392	201	
822.35775	214	
826.42995	351	1+
829.36356	458	1+
831.41885	250	
854.39977	278	
873.45639	182	
934.45629	234	
935.44104	688	1+
937.43995	332	
970.55008	246	1+
1049.48326	276	
1120.52321	252	
1131.68568	196	
1279.65816	643	1+
END IONS

###FS:    #m/z: 678.31458 #charge   2
###MaxRes:#m/z:  0.00000 #charge-128
###MS: 1180
###MSMS: 1181
BEGIN IONS
TITLE=Cmpd 341, AutoMSn(678.3146), 20.0 min
RTINSECONDS=1199.97
SCANS=MS: 1180 MSMS: 1181
PEPMASS=678.31458	169305
CHARGE=2+
341.21115	478	
379.21085	465	1+
382.21257	840	1+
389.19213	300	1+
397.20858	1085	
398.12632	329	
406.73825	416	1+
409.22952	501	1+
412.23864	244	1+
414.22842	536	
423.21440	620	1+
426.11727	554	1+
442.18679	332	1+
448.69779	330	1+
460.22278	380	1+
470.70270	1147	1+
471.20146	1309	1+
482.24099	365	
485.78501	423	
500.25125	967	1+
503.73011	348	1+
510.15118	373	
510.29150	502	1+
517.27098	957	1+
519.22768	439	
524.23442	501	1+
536.25622	322	1+
538.15174	5825	1+
539.75484	435	
552.28202	342	1+
562.75004	1400	1+
573.29818	666	1+
576.27622	401	
588.28842	487	1+
590.31130	667	1+
594.27757	367	1+
598.26917	755	
605.27061	272	1+
618.26719	294	1+
623.24646	1288	1+
629.31501	255	1+
635.28221	271	1+
651.23012	7127	1+
662.35079	296	1+
666.27854	1149	1+
669.80275	1650	1+
678.31467	1649	1+
678.81190	507	
682.34118	392	
685.35174	408	1+
694.24092	610	1+
699.37869	404	1+
702.37386	380	1+
705.35767	690	1+
707.23459	473	1+
723.27974	412	
724.29778	1633	1+
733.35891	241	1+
736.31776	708	1+
743.38630	353	1+
747.29053	545	1+
764.31322	5441	1+
774.42587	678	1+
779.32305	559	1+
781.32998	652	1+
802.31396	287	1+
805.37627	282	1+
807.31267	1149	1+
811.45324	297	1+
812.41995	356	1+
815.43881	1356	1+
816.29001	323	1+
817.83339	318	
822.32032	452	1+
829.31488	1830	1+
833.33853	424	1+
835.31835	405	1+
837.35255	1352	1+
846.44323	583	1+
855.29681	213	1+
861.32850	950	1+
873.42153	234	1+
878.35741	4526	1+
882.34152	346	1+
887.34452	309	1+
888.43689	465	1+
892.40243	507	1+
895.37206	620	1+
900.38707	252	1+
904.39225	281	1+
907.38663	604	1+
909.47889	487	1+
914.39864	3765	1+
920.40658	315	
921.39494	886	1+
925.37924	384	
926.47330	608	1+
927.37610	326	
930.47732	386	1+
931.38555	387	
932.36835	1036	1+
934.35490	521	1+
942.39012	6327	1+
949.39086	11224	1+
952.65977	575	1+
953.49127	569	1+
958.47773	470	1+
960.50311	524	1+
968.42750	593	1+
983.44793	719	1+
996.37603	324	1+
997.54009	389	1+
998.46509	853	1+
1010.45092	872	1+
1014.41522	2201	1+
1027.48277	1834	1+
1028.48062	1853	1+
1031.52476	766	1+
1038.42865	1663	1+
1045.44385	564	1+
1047.43557	2117	1+
1055.47238	7473	1+
1064.45059	824	
1065.43815	2015	1+
1066.31031	1067	
1077.48501	423	
1082.47847	650	1+
1099.48558	735	1+
1105.48161	376	
1109.38302	1302	1+
1112.44763	879	1+
1113.46717	475	1+
1123.53797	1309	1+
1127.48772	2064	1+
1134.49668	752	1+
1141.52918	1886	1+
1152.49433	3530	1+
1164.75436	332	
1169.51923	10351	1+
1182.87635	432	
1196.53511	1576	1+
1212.56167	2328	1+
1222.53600	4530	1+
1240.55309	18080	1+
1339.59436	1303	1+
END IONS

###FS:    #m/z: 452.54737 #charge   3
###MaxRes:#m/z:  0.00000 #charge-128
###MS: 1180
###MSMS: 1182
BEGIN IONS
TITLE=Cmpd 342, AutoMSn(452.5474), 20.0 min
RTINSECONDS=1200.47
SCANS=MS: 1180 MSMS: 1182
PEPMASS=452.54737	16595
CHARGE=3+
342.19112	320	1+
352.18627	450	
365.18617	275	1+
372.18684	236	1+
379.20747	418	1+
382.20600	196	
389.20387	323	1+
397.20507	204	
406.23807	193	
408.21562	1115	1+
408.84075	393	
412.22389	353	1+
414.20672	569	1+
417.20804	234	
422.22166	389	1+
426.12624	494	1+
432.25289	396	1+
434.24675	586	1+
442.21518	234	
445.21620	190	
448.24553	1450	1+
449.68534	185	
450.27400	1505	1+
452.25372	2476	1+
457.25091	262	
457.70223	1464	1+
463.18595	305	1+
468.20768	245	
471.70301	236	
475.20499	264	
492.23010	317	1+
500.25200	353	
510.17398	463	1+
514.24219	545	1+
517.27205	323	
520.12692	275	1+
538.15368	2845	1+
555.18564	233	1+
570.27599	346	1+
586.28224	651	1+
589.27178	214	1+
603.23956	208	
605.23618	345	1+
623.23512	741	1+
633.20935	471	1+
651.23136	2380	1+
667.26890	347	1+
685.36273	430	1+
694.24108	350	
705.39272	328	1+
723.30549	285	1+
731.33738	260	
736.31078	255	1+
764.30817	1443	1+
771.41480	260	1+
779.32076	432	1+
781.34796	350	1+
794.24717	527	1+
807.32371	380	1+
814.29946	205	
829.30045	1302	1+
838.90194	530	
878.35713	1001	1+
881.35411	240	
914.39041	369	1+
915.40821	1211	1+
926.35584	234	
927.36583	447	1+
932.37292	306	1+
942.39754	507	
943.38043	1159	1+
943.38225	566	1+
949.39000	885	1+
960.47859	331	1+
982.43626	248	1+
996.43846	228	1+
1006.44263	202	
1055.46838	1313	1+
1066.30099	349	
1239.54824	634	1+
END IONS

###FS:    #m/z: 551.29431 #charge   3
###MaxRes:#m/z:  0.00000 #charge-128
###MS: 1180
###MSMS: 1183
BEGIN IONS
TITLE=Cmpd 343, AutoMSn(551.2943), 20.0 min
RTINSECONDS=1200.97
SCANS=MS: 1180 MSMS: 1183
PEPMASS=551.29431	14066
CHARGE=3+
371.13759	211	
397.22771	188	
406.68351	207	
409.22459	228	
427.25616	166	
438.27104	232	
471.73889	233	
486.16330	597	
489.24454	492	1+
506.26042	390	1+
523.26306	920	1+
529.30085	199	
538.27788	609	1+
548.29199	1190	1+
550.30001	591	
551.30727	1455	1+
551.78867	289	
554.28475	1210	1+
559.25681	444	1+
560.09048	191	
580.28918	340	1+
582.31347	198	
587.25725	368	
613.99014	191	
621.81057	207	1+
622.32754	444	
626.33068	801	1+
650.69198	184	
651.35377	409	1+
656.00634	277	1+
680.36935	207	
682.34445	412	1+
685.69778	393	1+
686.03489	730	
686.37558	541	1+
687.90860	346	
737.36752	1033	1+
751.90789	184	
752.41516	191	
763.39183	1544	1+
829.38338	737	1+
829.39569	196	
836.42944	314	1+
866.43385	1114	1+
878.41370	1205	1+
927.42289	326	1+
942.47874	228	
969.52839	294	1+
977.48938	523	1+
979.49477	383	1+
1013.51720	203	
1076.56155	1713	1+
1092.58176	626	1+
1101.10147	457	1+
1189.63822	962	1+
1260.67077	934	1+
END IONS

###FS:    #m/z: 678.31539 #charge   2
###MaxRes:#m/z:  0.00000 #charge-128
###MS: 1184
###MSMS: 1185
BEGIN IONS
TITLE=Cmpd 344, AutoMSn(678.3154), 20.1 min
RTINSECONDS=1204
SCANS=MS: 1184 MSMS: 1185
PEPMASS=678.31539	474990
CHARGE=2+
341.21461	722	
379.20125	1340	1+
382.20708	1385	
397.20844	2312	
398.13497	821	
408.22612	2878	1+
412.25236	814	
414.23222	1197	
415.17403	1212	1+
426.12706	1950	1+
440.17084	814	1+
457.20992	3599	1+
483.70230	1045	1+
491.73400	1239	1+
500.25047	1940	1+
502.26373	735	
506.21562	2315	1+
510.16946	1655	1+
510.28727	832	
517.26977	3066	1+
519.72685	1494	1+
521.13474	1145	1+
533.22844	803	1+
538.15413	12736	1+
539.75063	1318	1+
550.25080	788	
553.24963	1130	1+
554.72569	2352	1+
566.75160	989	1+
573.29364	1703	1+
576.26660	941	
590.30964	1621	1+
606.78390	3195	1+
611.77830	1082	
615.34220	584	1+
623.24252	3567	1+
633.21409	1049	1+
651.23063	18188	1+
661.33227	748	1+
666.24406	827	
668.30177	1434	1+
694.24965	1015	1+
699.38049	1218	1+
702.38041	903	1+
705.36140	929	1+
707.25571	674	1+
722.29194	693	1+
724.29230	3292	1+
736.32691	1977	1+
742.37859	962	1+
746.28954	1057	1+
764.31507	13824	1+
779.32656	1481	1+
781.32818	1021	
807.32422	2026	1+
811.44703	669	1+
814.29877	1666	1+
817.91906	718	
822.32148	1149	1+
829.31003	4904	1+
833.32947	974	1+
835.33795	960	1+
838.91101	793	
839.37157	682	1+
846.44266	854	1+
861.33306	2279	1+
878.35651	12169	1+
878.37265	712	1+
884.45222	800	1+
887.36084	622	1+
892.40668	1199	1+
895.38503	1168	1+
899.37683	969	1+
914.39643	9985	1+
920.40103	931	
921.39902	2119	1+
925.41094	2838	1+
927.37574	2046	1+
928.51742	879	1+
932.37086	2541	1+
934.36855	931	
940.42730	880	1+
942.39042	16002	1+
949.39292	24318	1+
951.64445	792	1+
958.47447	1313	1+
960.48107	1520	1+
968.44011	2285	1+
980.51720	648	1+
985.44661	1075	1+
998.40391	801	1+
1006.45229	766	
1006.45968	1547	1+
1010.44007	1540	1+
1014.41758	4416	1+
1027.46504	756	
1027.47823	7918	1+
1031.52077	1933	1+
1041.41960	894	
1047.43087	7315	1+
1055.46827	19021	1+
1064.45731	4946	1+
1067.43372	1634	
1068.29818	849	
1077.49015	991	
1081.47016	2056	1+
1088.35675	886	
1095.43156	1008	1+
1105.48560	1902	1+
1109.40617	4456	1+
1112.44690	737	
1124.50893	4054	1+
1127.48852	6340	1+
1135.50002	1330	1+
1141.52224	3707	1+
1152.49401	9696	1+
1169.51974	27391	1+
1195.53516	5534	1+
1205.50861	1422	1+
1213.55682	3040	1+
1223.53232	9235	1+
1240.55365	50774	1+
1338.59566	6225	1+
1355.61711	5173	1+
END IONS

###FS:    #m/z: 452.54763 #charge   3
###MaxRes:#m/z:  0.00000 #charge-128
###MS: 1184
###MSMS: 1186
BEGIN IONS
TITLE=Cmpd 345, AutoMSn(452.5476), 20.1 min
RTINSECONDS=1204.5
SCANS=MS: 1184 MSMS: 1186
PEPMASS=452.54763	45204
CHARGE=3+
328.14500	293	1+
336.19427	546	1+
343.18545	710	1+
352.18309	329	
352.68479	476	
365.18781	354	1+
370.17362	357	1+
375.16707	374	1+
379.20372	224	1+
382.20852	867	1+
386.20507	331	1+
388.19482	566	1+
391.19455	410	1+
395.78227	441	
397.20690	577	
398.14094	684	1+
402.18385	293	1+
406.19858	384	1+
407.70024	417	1+
408.22166	1645	1+
412.22144	542	1+
417.19519	293	
423.22292	481	1+
426.12231	529	1+
430.69632	480	1+
432.24824	415	1+
434.22707	744	1+
438.23024	391	1+
440.19489	1476	1+
445.21880	240	1+
447.20775	235	
448.24530	1394	1+
450.26609	1794	1+
452.25942	1285	1+
454.25660	1689	1+
454.67432	302	
457.21187	2200	1+
457.86492	469	
462.20299	962	1+
462.70413	318	
470.22449	388	1+
471.20922	1476	1+
479.73649	257	1+
497.22690	358	1+
500.24477	498	
502.26369	245	
504.24383	543	1+
510.15377	310	
511.23447	317	1+
514.24829	534	
516.27713	269	
517.27345	1100	1+
520.14269	791	1+
528.24119	643	1+
529.74519	432	1+
537.16187	357	
538.15160	4998	1+
542.31253	358	1+
552.27070	299	1+
554.17433	920	1+
558.24829	270	1+
563.26934	475	1+
569.27061	551	1+
571.28125	389	1+
571.75766	308	1+
585.26885	506	
585.76169	484	
586.29461	1092	1+
601.25614	296	1+
603.25032	556	1+
606.20467	256	
612.29586	361	1+
618.27118	763	1+
620.27563	670	1+
620.79103	303	1+
623.23453	1421	1+
631.54959	416	1+
631.64548	334	1+
634.20915	837	1+
649.23359	273	1+
651.22968	5965	1+
654.34729	227	1+
666.26732	1199	1+
681.40747	450	1+
686.33167	459	1+
694.24770	682	1+
699.37331	715	1+
705.37116	1599	1+
716.33201	328	1+
720.30131	279	1+
724.29174	756	1+
731.35346	448	1+
734.32628	266	
736.32667	900	1+
746.29862	355	1+
757.33094	267	1+
762.30746	308	1+
764.31324	3217	1+
770.38583	414	1+
777.38251	576	1+
779.32223	648	1+
781.33508	399	
783.42036	343	1+
784.31563	224	1+
790.29965	423	1+
794.25325	662	1+
795.39861	313	1+
798.38649	323	1+
807.32444	328	
812.28206	620	1+
814.30490	510	1+
815.43731	348	1+
816.43131	893	1+
822.38584	860	1+
827.42563	582	1+
829.31140	3539	1+
835.30791	435	1+
838.91189	808	
844.44844	474	1+
846.44019	442	1+
854.32995	271	1+
861.34249	711	1+
862.49440	342	1+
863.37000	352	1+
870.43299	290	1+
878.35147	2349	1+
880.34502	842	1+
892.40352	747	1+
896.41055	2100	1+
899.37730	358	1+
914.39524	4968	1+
921.42989	348	1+
925.38320	2073	1+
931.39448	372	1+
932.36760	356	1+
936.63850	317	1+
940.47047	388	1+
942.39318	6095	1+
949.39357	4434	1+
952.63455	369	
960.47016	274	1+
965.41709	313	1+
983.46683	420	1+
1006.45454	363	
1010.46569	639	1+
1028.47335	1334	1+
1038.46442	957	1+
1055.46695	2174	1+
1056.47021	768	1+
1169.51596	318	
END IONS

###FS:    #m/z: 573.80495 #charge   2
###MaxRes:#m/z:  0.00000 #charge-128
###MS: 1184
###MSMS: 1187
BEGIN IONS
TITLE=Cmpd 346, AutoMSn(573.8049), 20.1 min
RTINSECONDS=1205
SCANS=MS: 1184 MSMS: 1187
PEPMASS=573.80495	46289
CHARGE=2+
329.12893	1082	1+
331.19186	461	1+
346.15766	194	
348.06691	201	
353.19521	210	
358.05265	462	
376.06148	453	1+
379.21929	278	1+
382.20791	558	1+
395.78288	172	
397.20651	344	
403.07399	431	1+
412.22305	251	1+
414.21464	1111	1+
419.70791	187	
421.08836	527	
424.21377	337	1+
427.97220	177	
440.19846	330	1+
442.21297	2130	1+
449.25751	253	
454.26624	259	1+
459.27082	252	
477.23719	203	
482.24006	352	1+
502.25486	228	
515.25577	483	1+
517.28266	211	
520.24538	202	
527.28762	783	1+
553.27703	376	1+
555.29250	1739	1+
569.31632	450	1+
572.31651	255	
573.29092	1065	1+
577.30118	612	1+
590.31567	186	
598.29602	698	1+
620.29141	275	
624.32435	201	
641.34796	195	
652.31173	378	1+
661.35634	1045	1+
669.34267	1178	1+
679.95781	773	
695.35220	268	1+
705.37638	619	1+
716.34037	217	
723.35502	347	1+
733.36289	1307	1+
740.37704	2002	1+
774.43467	827	1+
779.39819	252	1+
838.41015	496	1+
846.45053	1129	1+
851.42216	373	1+
855.44641	353	1+
896.48392	282	1+
943.49946	233	1+
959.47592	202	1+
960.49308	1137	1+
970.56446	896	1+
970.57159	201	
1014.51346	220	
1031.53248	1432	1+
1056.58232	626	1+
1057.58735	210	
END IONS

###FS:    #m/z: 452.54695 #charge   3
###MaxRes:#m/z:  0.00000 #charge-128
###MS: 1188
###MSMS: 1189
BEGIN IONS
TITLE=Cmpd 347, AutoMSn(452.5469), 20.1 min
RTINSECONDS=1208.04
SCANS=MS: 1188 MSMS: 1189
PEPMASS=452.54695	66598
CHARGE=3+
309.63257	317	1+
336.19047	333	1+
349.17556	300	1+
352.18058	464	
354.20810	450	1+
365.18537	734	1+
373.18180	212	1+
379.20778	512	1+
380.10653	305	1+
382.20722	916	1+
387.22032	311	1+
389.19365	358	1+
394.20131	499	1+
395.78029	425	
397.20499	844	
398.15282	461	1+
401.18841	482	1+
406.16444	345	1+
407.69470	645	1+
408.84036	370	
412.20415	373	
414.19281	2034	1+
422.71473	384	1+
426.12696	836	1+
430.22161	298	1+
432.24263	800	1+
436.24633	533	1+
438.22027	427	
442.19614	561	1+
446.87607	266	
448.27880	747	
448.68804	1135	1+
449.21750	808	
450.25828	1839	1+
452.25283	1470	1+
454.24442	2259	1+
460.21077	597	1+
463.19826	686	1+
466.21848	380	1+
471.20171	1574	1+
474.70083	459	1+
481.25041	346	1+
483.22152	957	1+
488.71826	263	1+
490.23938	243	1+
500.25503	589	1+
506.23050	745	1+
510.15515	494	
510.28227	537	1+
510.71268	309	1+
516.24684	382	
517.27761	596	1+
519.24002	349	
519.73587	418	1+
521.12783	739	1+
524.25427	240	1+
528.24425	443	
528.74648	1010	1+
537.15234	273	
538.15608	4971	1+
539.75489	331	1+
542.28726	327	1+
555.18996	700	1+
562.75099	307	1+
569.29236	311	1+
571.28096	658	1+
576.75109	468	1+
581.22288	239	1+
585.27934	2046	1+
585.76403	599	
589.28027	613	1+
598.27076	608	1+
604.23197	500	1+
607.20882	240	1+
611.28271	326	1+
612.76261	290	1+
617.24887	251	1+
618.26895	550	1+
620.28068	356	
621.28249	888	1+
623.23343	2008	1+
631.53910	436	
631.65797	416	1+
634.20425	667	1+
635.33139	227	1+
649.26091	287	1+
651.23061	6590	1+
654.75684	281	
658.34591	215	1+
666.26228	539	1+
668.27100	458	1+
670.34660	336	1+
678.92713	1028	1+
679.24658	293	1+
681.37847	723	1+
682.37321	416	1+
685.35327	734	1+
694.24551	782	1+
697.03739	957	
699.36769	1048	1+
702.36374	328	1+
705.38008	1415	1+
714.33686	215	1+
716.30519	851	1+
724.27727	640	1+
731.35890	592	1+
733.35271	879	1+
737.33622	521	1+
742.42829	244	1+
747.28373	604	1+
762.31190	360	1+
764.30914	3761	1+
764.38604	286	1+
779.32407	824	1+
781.33026	854	1+
790.71727	292	
802.33015	427	1+
807.31659	978	1+
812.28695	871	1+
814.29800	278	
815.39711	2359	1+
829.30747	3067	1+
830.35272	479	1+
835.32172	433	1+
838.90212	391	
846.44822	576	1+
861.35580	1072	1+
867.42192	245	1+
878.35034	3804	1+
879.37014	865	1+
892.41156	1339	1+
907.36017	277	1+
914.39581	4022	1+
916.40362	1574	1+
920.40293	1186	1+
924.37897	836	1+
925.36282	985	1+
926.46149	390	1+
927.37301	779	1+
932.37674	949	1+
942.39023	6545	1+
949.38885	3582	1+
949.39963	1076	1+
951.40291	504	1+
952.67478	498	1+
958.47648	369	1+
960.47978	500	1+
968.40544	541	1+
983.45937	624	1+
994.41816	443	1+
1006.44599	546	1+
1010.44636	799	1+
1027.48192	2270	1+
1055.46302	2581	1+
1066.30131	281	
1067.39400	265	
1068.29917	345	
1151.51037	582	1+
1169.51841	891	1+
1240.55673	1251	1+
END IONS

###FS:    #m/z: 573.80493 #charge   2
###MaxRes:#m/z:  0.00000 #charge-128
###MS: 1188
###MSMS: 1190
BEGIN IONS
TITLE=Cmpd 348, AutoMSn(573.8049), 20.1 min
RTINSECONDS=1208.54
SCANS=MS: 1188 MSMS: 1190
PEPMASS=573.80493	61232
CHARGE=2+
329.13254	1013	1+
331.19107	261	
335.18329	192	
353.19441	310	1+
358.05650	450	1+
368.18289	221	
376.06451	304	
379.19951	212	1+
382.19429	207	
393.10411	277	1+
397.21273	451	
408.23023	203	
410.22615	185	
414.21487	1242	1+
421.08809	537	
442.21174	2557	1+
449.25350	721	
457.23495	258	1+
459.25221	433	1+
477.24627	322	
484.22047	328	1+
491.58382	174	
512.27901	293	1+
515.26222	826	1+
527.31278	367	
534.16850	298	
555.28954	1737	1+
560.30001	258	
568.32394	304	1+
570.30303	633	1+
572.31082	405	
573.29991	857	1+
576.27105	675	1+
592.28692	260	1+
594.29368	192	
594.84216	181	
620.29321	691	1+
624.30714	306	1+
627.30347	367	1+
640.34765	427	1+
652.31001	591	1+
661.34668	910	1+
669.33807	1381	1+
695.34904	282	
721.38203	256	1+
723.35581	428	
733.37077	1284	1+
740.37684	1279	1+
765.83121	189	
774.43331	972	1+
797.41512	257	1+
813.74742	261	
832.40306	239	1+
838.41004	507	1+
846.45061	1326	1+
855.44501	329	1+
896.46450	178	
943.47780	259	
960.49481	1699	1+
970.55150	210	
970.55461	933	1+
1031.52905	1548	1+
1057.59505	676	1+
END IONS

###FS:    #m/z: 620.78385 #charge   2
###MaxRes:#m/z:  0.00000 #charge-128
###MS: 1188
###MSMS: 1191
BEGIN IONS
TITLE=Cmpd 349, AutoMSn(620.7839), 20.2 min
RTINSECONDS=1209.04
SCANS=MS: 1188 MSMS: 1191
PEPMASS=620.78385	36153
CHARGE=2+
381.19820	139	
386.14544	259	1+
398.66312	139	
408.22226	188	
413.70617	184	
472.76235	214	
476.21579	120	
484.23406	166	
485.79297	125	
499.23555	256	1+
504.22221	128	
507.74179	184	
516.27581	138	
558.29522	254	1+
562.30055	125	
564.28429	268	1+
565.83108	131	
573.29216	236	1+
575.79597	120	
600.31450	176	
604.30418	289	1+
608.31371	123	
610.31370	429	1+
618.32718	261	1+
619.08237	137	
620.29542	1377	1+
621.78973	177	
625.32345	182	
640.82663	155	
661.35163	293	1+
697.37007	175	
717.32504	307	1+
774.40928	142	
803.42397	363	1+
829.38069	139	
831.42494	131	
895.51403	223	1+
1058.55235	202	
END IONS

###FS:    #m/z: 573.80469 #charge   2
###MaxRes:#m/z:  0.00000 #charge-128
###MS: 1192
###MSMS: 1193
BEGIN IONS
TITLE=Cmpd 350, AutoMSn(573.8047), 20.2 min
RTINSECONDS=1212.08
SCANS=MS: 1192 MSMS: 1193
PEPMASS=573.80469	55281
CHARGE=2+
329.12938	981	1+
335.18585	328	
341.20350	240	1+
358.05863	254	
360.21723	236	1+
376.05749	419	1+
388.20899	210	
397.20812	192	
403.07527	327	
408.21915	357	1+
412.19243	188	
414.21419	1085	1+
421.08751	473	
442.21202	1828	1+
449.25419	313	
457.22910	166	
459.27067	383	1+
512.25285	335	1+
515.27084	768	1+
519.30376	239	1+
527.30140	517	1+
529.28922	252	
529.80121	191	
553.28848	236	1+
555.29362	1369	1+
558.28795	183	
570.30728	654	1+
572.31407	562	1+
574.30789	844	1+
578.31835	199	
598.30383	200	
600.30123	168	
609.35604	226	
620.28892	637	1+
634.60499	172	
652.31647	550	1+
661.35138	529	1+
669.34097	1489	1+
669.92035	454	
705.37630	1020	1+
712.36927	392	1+
716.35736	273	1+
718.34575	186	
722.37162	220	
723.35609	403	1+
732.34899	220	
733.37139	892	1+
740.38130	1636	1+
774.43520	1015	1+
829.42304	189	
838.40801	587	1+
846.44652	985	1+
855.43920	299	
856.05449	436	
873.50097	244	
896.44752	241	1+
960.49319	1322	1+
970.55937	815	1+
1031.53239	966	1+
END IONS

###FS:    #m/z: 620.78418 #charge   2
###MaxRes:#m/z:  0.00000 #charge-128
###MS: 1192
###MSMS: 1194
BEGIN IONS
TITLE=Cmpd 351, AutoMSn(620.7842), 20.2 min
RTINSECONDS=1212.58
SCANS=MS: 1192 MSMS: 1194
PEPMASS=620.78418	32760
CHARGE=2+
316.16210	151	
354.04678	201	
387.20435	169	
432.18096	126	
473.21374	128	
484.23602	124	
492.75835	145	
509.26496	124	
525.17167	138	
531.21741	210	
533.20524	130	
565.29466	195	
605.80555	131	
606.27816	198	
610.38176	154	
615.29786	126	
616.31496	297	1+
618.34364	425	1+
620.31405	221	
621.28977	737	1+
621.78643	313	
624.31469	271	
627.33544	146	
641.82054	149	
642.32314	124	
644.31486	144	
661.35499	299	1+
775.40220	194	
935.46038	128	
944.50502	351	1+
END IONS

###FS:    #m/z: 446.87333 #charge-128
###MaxRes:#m/z:  0.00000 #charge-128
###MS: 1192
###MSMS: 1195
BEGIN IONS
TITLE=Cmpd 352, AutoMSn(446.8733), 20.2 min
RTINSECONDS=1213.08
SCANS=MS: 1192 MSMS: 1195
PEPMASS=446.87333	20286

364.46433	252	
384.22869	216	
386.14124	247	1+
393.21098	106	
404.20084	115	
424.21381	143	
426.27005	181	
427.20426	160	
430.26674	176	
432.26878	226	
442.26646	204	
443.04284	149	
443.26353	1158	1+
446.25907	1673	1+
448.25816	1351	1+
450.27058	1158	1+
455.31078	468	
457.70747	109	
463.18556	109	
588.26875	107	
651.24665	102	
652.35226	110	
667.39704	113	
712.41499	108	
END IONS

###FS:    #m/z: 698.82691 #charge   2
###MaxRes:#m/z:  0.00000 #charge-128
###MS: 1196
###MSMS: 1197
BEGIN IONS
TITLE=Cmpd 353, AutoMSn(698.8269), 20.3 min
RTINSECONDS=1216.1
SCANS=MS: 1196 MSMS: 1197
PEPMASS=698.82691	29425
CHARGE=2+
316.16744	850	1+
370.70523	290	
435.67549	388	1+
447.16368	315	
459.29141	369	
477.27719	254	
479.23371	330	
538.14378	432	
539.20530	215	
545.25388	210	1+
558.29928	624	1+
574.32165	197	
583.26623	185	
591.78029	177	
597.26374	244	
597.75373	292	1+
621.27451	193	
627.30887	485	1+
632.78100	326	
633.28775	276	
640.37915	213	
650.23512	239	1+
661.35457	748	1+
690.30441	198	
695.31770	329	1+
700.31397	253	1+
704.30463	200	
740.40984	179	
764.30704	236	
774.43746	1182	1+
808.23524	475	1+
870.33741	696	1+
873.51063	251	
875.37757	222	1+
878.35768	360	1+
921.32491	595	1+
949.39445	271	
955.41646	254	
970.57352	1410	1+
983.41860	2934	1+
993.86810	709	1+
1008.43628	403	1+
1052.37482	180	
1057.57684	956	1+
1096.50397	2497	1+
1210.54643	2544	1+
1281.57749	934	1+
1281.58220	5001	1+
1284.56185	215	
1294.49435	204	
1393.57538	1410	1+
END IONS

###FS:    #m/z: 586.29772 #charge   2
###MaxRes:#m/z:  0.00000 #charge-128
###MS: 1196
###MSMS: 1198
BEGIN IONS
TITLE=Cmpd 354, AutoMSn(586.2977), 20.3 min
RTINSECONDS=1216.61
SCANS=MS: 1196 MSMS: 1198
PEPMASS=586.29772	15574
CHARGE=2+
331.19575	115	
382.20843	119	
393.19538	113	
408.21860	228	
418.20893	109	
428.28378	106	
434.22406	146	
439.21650	158	
467.20860	488	1+
521.33894	108	
537.26507	105	
549.08945	152	
552.29478	283	1+
564.33867	105	
568.27080	253	
570.23046	128	
580.28852	213	
581.29668	382	1+
583.29547	202	
584.31054	453	1+
586.08343	114	
586.30875	946	1+
590.31410	970	1+
610.29511	158	
677.31744	116	
694.35799	186	
720.37564	114	
736.37488	147	
765.37060	220	
767.46061	185	
871.45269	217	1+
959.51795	106	
985.47993	266	1+
END IONS

###FS:    #m/z: 620.78302 #charge   2
###MaxRes:#m/z:  0.00000 #charge-128
###MS: 1196
###MSMS: 1199
BEGIN IONS
TITLE=Cmpd 355, AutoMSn(620.7830), 20.3 min
RTINSECONDS=1217.11
SCANS=MS: 1196 MSMS: 1199
PEPMASS=620.78302	23083
CHARGE=2+
359.14644	130	
360.09609	113	
374.17542	101	
386.15490	261	
395.19633	105	
408.20477	193	
411.08938	101	
444.23373	104	
469.27467	108	
481.22265	105	
483.17728	104	
499.21511	104	
528.78646	198	
531.20910	100	
591.27539	109	
600.34316	120	
612.30524	109	
621.29784	208	
623.31201	361	1+
627.33019	122	
633.33166	174	
638.29114	103	
638.70791	116	
717.34204	272	1+
803.39938	183	
END IONS

###FS:    #m/z: 698.82704 #charge   2
###MaxRes:#m/z:  0.00000 #charge-128
###MS: 1200
###MSMS: 1201
BEGIN IONS
TITLE=Cmpd 356, AutoMSn(698.8270), 20.3 min
RTINSECONDS=1220.12
SCANS=MS: 1200 MSMS: 1201
PEPMASS=698.82704	39398
CHARGE=2+
316.16519	1006	1+
331.20006	274	
386.69977	155	
397.21471	171	
404.62060	211	
413.21347	231	
459.29145	293	
491.71243	872	1+
529.28157	183	
535.25644	180	
558.30254	480	1+
559.75700	316	
583.27146	430	1+
584.77257	175	
610.76211	216	
618.76764	318	1+
623.26304	239	1+
627.31501	461	1+
632.77529	479	1+
640.36314	201	
661.34806	788	1+
669.92442	225	
673.35202	169	
689.29521	297	1+
697.06892	164	
697.30085	274	
699.32597	506	1+
712.40672	255	1+
746.39489	183	
774.43365	828	1+
808.24853	222	
870.32877	682	1+
870.32877	441	
873.51557	336	1+
878.37457	174	
921.33234	427	
949.39970	394	1+
955.41438	161	
955.42958	1459	1+
970.55612	1229	1+
983.41255	2812	1+
993.87543	583	
1057.54744	162	
1096.49868	1837	1+
1210.54258	2266	1+
1263.56756	529	1+
1265.54406	557	1+
1281.58428	5762	1+
1294.49820	364	
1394.59479	557	1+
END IONS

###FS:    #m/z: 612.94842 #charge   3
###MaxRes:#m/z:  0.00000 #charge-128
###MS: 1200
###MSMS: 1202
BEGIN IONS
TITLE=Cmpd 357, AutoMSn(612.9484), 20.3 min
RTINSECONDS=1220.63
SCANS=MS: 1200 MSMS: 1202
PEPMASS=612.94842	21619
CHARGE=3+
331.19259	517	
338.18217	184	
342.07561	352	
359.09401	931	1+
366.41141	553	
377.11213	608	1+
411.08891	244	
429.10458	664	1+
435.98906	226	
459.29033	510	
463.24435	252	1+
474.11816	152	
492.12151	385	1+
493.25066	470	1+
493.58832	341	
501.55677	483	
502.10744	1028	1+
514.20615	165	
516.26121	232	1+
520.11440	1369	1+
520.27913	276	
527.26620	192	
533.25915	165	
537.14928	163	
541.49980	219	
542.19924	770	1+
550.99351	239	
574.31321	285	1+
596.28814	200	
599.29652	170	
605.21918	301	1+
608.30208	312	1+
610.32074	680	1+
612.29438	2232	1+
613.80049	415	1+
617.31703	245	
627.35755	195	
633.20453	386	1+
650.36487	171	
659.35947	1735	1+
659.86422	808	
661.34633	1609	1+
739.36669	608	1+
774.44015	1266	1+
780.24473	296	1+
849.26926	227	1+
927.51123	281	1+
934.44781	400	
934.45731	297	1+
970.56346	2490	1+
1057.58245	275	
1057.59216	2445	1+
1140.64905	796	1+
1186.62063	919	1+
1204.62853	4723	1+
1224.58421	944	1+
1459.72323	464	1+
END IONS

###FS:    #m/z: 664.97236 #charge   3
###MaxRes:#m/z:  0.00000 #charge-128
###MS: 1200
###MSMS: 1203
BEGIN IONS
TITLE=Cmpd 358, AutoMSn(664.9724), 20.4 min
RTINSECONDS=1221.13
SCANS=MS: 1200 MSMS: 1203
PEPMASS=664.97236	14865
CHARGE=3+
459.29487	142	
503.17658	177	
522.75638	109	
551.69706	119	
574.31927	332	1+
593.77447	123	
595.30738	139	
596.78820	193	
599.28700	114	
607.29970	126	
612.79080	286	1+
614.30349	120	
647.34617	110	
651.36419	118	
660.32703	109	
661.34629	2126	1+
661.36414	271	1+
664.04094	119	
664.97944	963	1+
665.31687	1317	1+
665.64384	517	
668.04851	146	
669.30271	269	1+
670.01038	242	
692.18838	269	1+
774.43713	1736	1+
777.27933	327	
805.26288	715	1+
873.50783	460	1+
936.29987	224	
970.55543	2556	1+
1005.32075	232	
1007.33591	115	
1023.32672	350	
1023.34055	771	1+
1025.34554	115	
1057.59685	899	1+
1057.60044	137	
1219.47031	178	
END IONS

###FS:    #m/z: 593.80259 #charge   2
###MaxRes:#m/z:  0.00000 #charge-128
###MS: 1204
###MSMS: 1205
BEGIN IONS
TITLE=Cmpd 359, AutoMSn(593.8026), 20.4 min
RTINSECONDS=1224.16
SCANS=MS: 1204 MSMS: 1205
PEPMASS=593.80259	29707
CHARGE=2+
339.15337	154	
365.17203	127	
371.17868	362	1+
379.21191	286	1+
382.20636	203	
386.15601	1577	1+
389.21461	244	1+
395.71023	123	
397.21152	981	1+
430.23794	252	1+
441.26477	163	
448.21929	169	
452.22221	147	
472.24084	303	1+
482.21229	335	1+
499.23926	2076	1+
510.27644	546	1+
516.25230	156	
522.26925	316	1+
533.94448	205	
537.27936	130	
542.23721	195	
555.29076	404	1+
572.31269	140	
584.31838	379	1+
589.29784	234	1+
591.28755	145	
592.33016	387	1+
594.30429	1435	1+
612.31603	703	1+
627.33375	282	1+
655.32606	513	1+
660.29022	125	
661.33961	334	1+
669.33299	161	
670.32584	988	1+
677.30439	517	1+
678.94445	772	1+
679.00982	223	
679.12350	212	
745.36432	258	1+
747.40705	131	
762.40539	159	
774.37528	176	
780.34996	211	1+
790.39223	734	1+
798.39991	227	1+
815.43883	698	1+
858.47434	267	1+
878.40327	341	1+
886.46676	203	1+
895.43113	3269	1+
903.49024	329	1+
913.51415	122	
978.56652	144	
1023.52618	178	
1071.51893	138	
1072.53407	127	
END IONS

###FS:    #m/z: 698.82644 #charge   2
###MaxRes:#m/z:  0.00000 #charge-128
###MS: 1204
###MSMS: 1206
BEGIN IONS
TITLE=Cmpd 360, AutoMSn(698.8264), 20.4 min
RTINSECONDS=1224.66
SCANS=MS: 1204 MSMS: 1206
PEPMASS=698.82644	33690
CHARGE=2+
316.16729	406	
331.19378	249	
397.21259	327	
435.67396	405	1+
444.24004	229	
459.29223	234	
501.25810	136	
512.27468	176	
529.28537	172	
535.24059	155	
538.13280	219	1+
558.30253	402	
574.31907	274	1+
576.74265	186	
591.79408	143	
618.78874	151	
627.32721	288	1+
632.27246	308	1+
640.36317	143	
641.29671	733	
661.34644	787	1+
697.32103	406	1+
700.32429	324	1+
774.43514	763	1+
808.23864	407	1+
870.32677	161	
871.35223	261	1+
873.50823	232	1+
878.35420	220	1+
895.42852	165	
921.34111	301	1+
955.42665	892	1+
970.55751	1599	1+
983.41292	1591	1+
993.87239	297	
1057.56777	139	
1081.30662	154	
1096.49235	1578	1+
1139.39875	162	
1166.51525	390	1+
1210.53971	1266	1+
1210.56609	250	
1253.60128	163	
1281.58009	220	
1282.58231	267	
1282.59309	2060	1+
END IONS

###FS:    #m/z: 680.97619 #charge   3
###MaxRes:#m/z:  0.00000 #charge-128
###MS: 1204
###MSMS: 1207
BEGIN IONS
TITLE=Cmpd 361, AutoMSn(680.9762), 20.4 min
RTINSECONDS=1225.16
SCANS=MS: 1204 MSMS: 1207
PEPMASS=680.97619	21049
CHARGE=3+
414.23448	906	1+
440.20680	359	1+
459.17817	307	1+
480.25425	306	1+
506.12918	447	
508.21078	362	1+
514.24732	492	1+
514.74180	509	1+
517.27807	416	1+
519.22881	584	1+
527.26680	307	1+
528.72672	502	
538.14129	604	
539.24336	692	1+
541.25236	275	
549.73303	505	1+
554.25690	568	1+
556.72629	408	1+
558.21642	755	
568.25809	481	1+
572.27651	1154	1+
584.73914	273	
590.31829	338	1+
595.15703	337	
597.77324	498	1+
604.25461	310	1+
606.79143	841	
611.77147	388	
612.27184	1080	
614.27475	463	
628.30803	410	1+
640.31630	265	1+
649.29199	279	1+
651.23790	1340	1+
666.25884	406	
667.33562	1246	1+
669.80627	1173	
678.31600	3130	
680.07200	495	1+
682.37215	358	1+
683.88725	2048	1+
684.36226	1770	1+
707.34130	339	1+
710.19604	346	1+
723.29797	982	1+
725.33669	743	1+
735.32276	332	1+
742.37178	1557	1+
764.31629	296	
765.31378	500	1+
792.31816	442	1+
813.41242	463	1+
822.29711	307	1+
829.30317	843	1+
838.32006	2311	1+
855.21475	226	1+
855.45115	1681	1+
861.35200	258	1+
872.26009	256	
878.36094	491	1+
892.42516	333	1+
909.47094	1142	1+
914.40684	629	1+
926.49209	2933	1+
932.37200	250	
934.34020	1008	1+
941.41788	458	1+
942.38585	1463	1+
949.39559	2920	1+
952.34968	4202	1+
962.70040	308	
970.55826	404	1+
997.53173	741	1+
1013.40519	630	1+
1031.52019	523	1+
1047.43757	483	
1055.46819	2428	1+
1064.45546	1637	1+
1066.32249	272	
1077.47728	335	
1078.48183	573	1+
1115.41979	345	
1116.44062	1046	1+
1127.49813	1571	1+
1152.49069	231	
1152.49942	1563	1+
1169.51719	7180	1+
1181.99100	310	
1186.46914	1213	1+
1195.51691	1188	1+
1213.55793	2080	1+
1223.51376	227	
1224.52795	2024	1+
1240.55361	17117	1+
1339.60197	2238	1+
1356.61689	7176	1+
END IONS

###FS:    #m/z: 593.80355 #charge   2
###MaxRes:#m/z:  0.00000 #charge-128
###MS: 1208
###MSMS: 1209
BEGIN IONS
TITLE=Cmpd 362, AutoMSn(593.8035), 20.5 min
RTINSECONDS=1228.19
SCANS=MS: 1208 MSMS: 1209
PEPMASS=593.80355	37903
CHARGE=2+
339.15844	196	
365.18268	174	
367.23054	211	
369.11841	143	
379.21107	472	1+
386.15188	1300	1+
395.78060	267	
397.21127	1214	1+
407.18648	144	
408.22291	322	
410.23539	144	
457.24682	227	1+
465.34080	168	
471.23066	388	1+
499.23671	2398	1+
510.28790	663	1+
517.28015	213	
525.21124	160	
574.30745	350	1+
584.32858	189	
586.30432	158	
589.30592	174	
590.32097	335	1+
593.06668	162	
593.27362	189	
593.38597	175	
593.79299	198	
594.31051	781	1+
597.29745	535	1+
599.31242	223	
612.31991	1035	
627.32903	208	
655.32082	306	
660.29193	504	1+
670.32682	841	1+
677.30656	423	1+
762.40707	708	1+
773.38773	329	1+
777.61582	253	
790.39817	1095	1+
878.40514	343	1+
895.43161	3884	1+
903.47282	482	1+
1023.53538	268	
1072.54902	160	
END IONS

###FS:    #m/z: 680.97726 #charge   3
###MaxRes:#m/z:  0.00000 #charge-128
###MS: 1208
###MSMS: 1210
BEGIN IONS
TITLE=Cmpd 363, AutoMSn(680.9773), 20.5 min
RTINSECONDS=1228.69
SCANS=MS: 1208 MSMS: 1210
PEPMASS=680.97726	26368
CHARGE=3+
349.15250	310	1+
371.69340	258	
397.20870	477	1+
414.22808	369	1+
419.16551	421	1+
457.70565	283	1+
459.19192	261	1+
471.22255	448	1+
476.68503	1250	1+
506.72279	475	1+
514.24665	358	1+
517.27612	552	1+
519.22834	578	1+
530.72082	254	1+
538.15634	508	
541.74490	242	
544.26382	348	1+
554.25766	290	
556.73028	282	1+
562.74750	235	
563.23702	361	1+
568.25701	247	1+
571.25836	235	
571.76144	254	1+
572.26675	890	1+
575.26137	294	1+
584.40971	224	
593.73392	262	
594.23665	590	1+
602.27936	310	1+
608.28359	331	
610.31117	225	1+
611.77355	905	1+
633.27393	416	1+
640.32954	306	1+
651.23520	629	1+
661.32112	330	1+
664.31235	284	1+
666.25584	390	
667.32986	286	
668.31535	893	1+
678.31806	3685	1+
680.08282	597	1+
683.32728	296	
686.35487	379	
697.35393	419	1+
709.18957	451	
723.30587	2483	1+
742.37101	1023	1+
764.31149	788	1+
793.40560	207	1+
796.37904	340	1+
829.31898	255	
837.46191	229	
838.32149	1963	1+
838.34205	310	1+
838.90724	268	
848.93838	230	
855.45910	1473	1+
878.35687	522	1+
891.45231	267	1+
909.46665	758	1+
926.48973	2765	1+
935.33749	440	1+
937.63164	297	
942.38037	871	1+
942.43506	265	1+
949.38832	2016	1+
952.35551	2533	1+
961.72135	835	1+
963.66579	240	
968.57957	416	1+
970.56776	374	1+
997.52442	560	1+
1047.42698	230	
1055.46800	1970	1+
1064.45275	976	1+
1077.47562	669	1+
1098.40409	253	
1098.42140	869	1+
1109.46235	749	1+
1112.44327	422	1+
1115.40490	284	
1115.42181	1995	1+
1116.42343	390	
1128.48542	1196	1+
1151.50414	954	1+
1169.51955	4250	1+
1195.53884	955	1+
1212.55507	1670	1+
1223.52110	318	
1223.53711	1896	1+
1240.55774	10280	1+
1338.59522	2832	1+
1356.62069	3872	1+
1366.75038	5476	1+
END IONS

###FS:    #m/z: 371.22738 #charge-128
###MaxRes:#m/z:  0.00000 #charge-128
###MS: 1208
###MSMS: 1211
BEGIN IONS
TITLE=Cmpd 364, AutoMSn(371.2274), 20.5 min
RTINSECONDS=1229.19
SCANS=MS: 1208 MSMS: 1211
PEPMASS=371.22738	13174

372.26730	100	
374.24854	133	
END IONS

###FS:    #m/z: 593.80259 #charge   2
###MaxRes:#m/z:  0.00000 #charge-128
###MS: 1212
###MSMS: 1213
BEGIN IONS
TITLE=Cmpd 365, AutoMSn(593.8026), 20.5 min
RTINSECONDS=1232.22
SCANS=MS: 1212 MSMS: 1213
PEPMASS=593.80259	35004
CHARGE=2+
339.15468	446	
373.19307	168	
386.15473	1102	1+
391.15595	137	
397.20795	1225	
408.22339	484	1+
444.22905	148	
452.24377	214	
471.23562	215	
499.23626	1593	1+
510.29276	739	1+
517.26481	174	
535.28943	119	
542.24508	323	1+
550.98967	253	
575.30182	248	1+
581.31928	123	
585.31025	266	1+
590.30845	486	1+
592.32773	451	1+
593.80662	241	
594.30052	415	1+
596.04184	148	
596.32148	310	
597.27679	538	1+
612.31825	748	1+
627.34771	130	
654.75096	353	
655.31980	164	
660.29437	198	
661.33180	424	1+
670.32405	1115	1+
677.31562	388	1+
678.92047	727	1+
679.00836	316	
679.13105	124	
752.36221	177	
762.40689	421	1+
773.39459	365	1+
780.37494	286	1+
790.39739	793	1+
798.36928	409	1+
878.42175	292	
895.42948	2944	1+
895.44208	212	1+
903.48548	420	1+
906.54628	204	
913.51836	156	
1023.53835	177	
END IONS

###FS:    #m/z: 680.97860 #charge   3
###MaxRes:#m/z:  0.00000 #charge-128
###MS: 1212
###MSMS: 1214
BEGIN IONS
TITLE=Cmpd 366, AutoMSn(680.9786), 20.5 min
RTINSECONDS=1232.72
SCANS=MS: 1212 MSMS: 1214
PEPMASS=680.97860	26564
CHARGE=3+
349.14295	215	1+
414.23309	430	
441.16965	213	
468.16737	229	
476.18070	588	1+
482.23635	310	1+
484.78871	457	1+
499.77155	194	
500.23244	309	1+
508.21945	265	1+
515.26182	303	1+
517.27437	379	1+
519.24082	644	1+
524.21461	195	
538.16414	274	
545.27590	350	1+
549.71644	329	1+
554.25237	1056	1+
572.26983	648	1+
576.75488	234	
577.25579	274	1+
584.75162	950	1+
598.26300	195	
598.77693	243	
611.77249	460	1+
623.28823	326	1+
628.33205	193	
631.54057	462	
651.23680	857	1+
653.24328	327	1+
656.35300	261	1+
661.33737	358	1+
665.30018	732	1+
668.30834	497	1+
669.80382	276	
680.09065	277	1+
682.34217	565	1+
683.37108	2940	1+
692.75046	344	
709.20168	323	
713.22538	250	
723.29606	1624	1+
727.34834	196	
742.36945	1500	1+
764.29334	557	1+
774.40321	204	
837.43258	309	
838.31571	2377	1+
848.93339	375	
855.45849	1278	1+
871.25232	333	1+
878.35138	350	1+
899.46280	202	1+
908.49257	327	
909.47752	891	1+
926.49370	2067	1+
928.44155	363	1+
934.33262	317	1+
942.37197	282	
943.38342	531	1+
949.39179	1005	1+
951.39081	253	
952.35392	3240	1+
961.72305	320	
1047.41996	278	
1055.48156	1452	1+
1064.46069	719	1+
1099.43400	397	1+
1114.41568	1999	1+
1124.49123	360	1+
1127.47893	788	1+
1169.51522	3238	1+
1186.44969	649	1+
1212.55565	1070	1+
1223.54726	1054	1+
1240.55757	7347	1+
1255.28322	367	
1339.60558	1222	1+
1355.62220	4519	1+
1366.75997	5875	1+
END IONS

###FS:    #m/z: 371.22784 #charge-128
###MaxRes:#m/z:  0.00000 #charge-128
###MS: 1212
###MSMS: 1215
BEGIN IONS
TITLE=Cmpd 367, AutoMSn(371.2278), 20.6 min
RTINSECONDS=1233.22
SCANS=MS: 1212 MSMS: 1215
PEPMASS=371.22784	15736

332.22647	108	
358.29951	106	
372.26950	118	
374.26804	100	
376.23656	126	
END IONS

###FS:    #m/z: 645.33750 #charge   3
###MaxRes:#m/z:  0.00000 #charge-128
###MS: 1216
###MSMS: 1217
BEGIN IONS
TITLE=Cmpd 368, AutoMSn(645.3375), 20.6 min
RTINSECONDS=1236.25
SCANS=MS: 1216 MSMS: 1217
PEPMASS=645.33750	33075
CHARGE=3+
372.14846	258	
435.02327	242	
574.27916	388	1+
576.49023	209	
576.79199	238	
579.72795	283	1+
585.30375	196	
613.28973	232	
623.32079	332	1+
624.92698	199	
627.32639	414	1+
630.31001	268	1+
633.82064	265	
634.32134	351	1+
636.62331	221	
638.31206	609	1+
638.71997	429	
638.92236	367	
642.10862	301	1+
644.27074	198	
645.31299	863	1+
646.36847	384	1+
647.32040	1004	1+
649.69545	215	
650.00245	275	1+
651.65323	284	1+
659.10589	255	
660.47458	201	
661.35414	217	
687.61446	674	
723.87006	339	1+
724.39194	634	
742.34308	256	1+
747.36427	327	1+
748.88252	360	
752.62227	266	
756.38999	261	1+
765.37144	224	1+
777.43298	197	
782.43932	343	1+
790.37644	256	1+
804.43307	394	
804.93076	386	1+
877.80835	273	
878.47133	345	
878.47652	260	1+
895.51961	3106	1+
916.15506	725	1+
916.47945	400	1+
916.81713	448	
996.53595	467	1+
1010.55155	757	1+
1123.63667	2660	1+
1236.72783	1492	1+
1275.14177	575	1+
1281.70370	818	1+
1284.63351	1818	1+
1291.12203	377	1+
1299.68473	665	1+
1316.70976	596	1+
1365.75727	589	1+
1373.71437	1164	1+
1447.25442	1592	1+
1479.80792	1528	1+
1496.25636	898	1+
1504.76870	7295	1+
1505.27182	6627	1+
1559.30634	1400	1+
1559.81011	912	1+
END IONS

###FS:    #m/z: 806.16805 #charge   2
###MaxRes:#m/z:  0.00000 #charge-128
###MS: 1216
###MSMS: 1218
BEGIN IONS
TITLE=Cmpd 369, AutoMSn(806.1680), 20.6 min
RTINSECONDS=1236.75
SCANS=MS: 1216 MSMS: 1218
PEPMASS=806.16805	24440
CHARGE=2+
329.14205	387	
529.29519	406	
529.79187	196	
591.24432	225	
661.34968	312	
722.19993	196	
753.42801	195	
774.42486	207	
776.78111	201	
778.40053	196	
780.14318	326	1+
804.38220	167	
804.99100	2634	1+
805.32644	2166	
805.65769	1852	
877.80206	172	
895.52346	1917	1+
915.82422	332	1+
965.18612	309	1+
965.48988	266	
970.56132	728	1+
970.56363	308	
1003.51327	1047	
1003.84678	1478	
1004.17637	1246	
1004.52120	959	
1004.84180	348	
1005.17701	242	
1040.19581	219	
1058.59562	176	
1203.62058	187	
1602.80435	1070	1+
1603.29989	1038	1+
1611.32738	10744	1+
END IONS

###FS:    #m/z: 537.95000 #charge   3
###MaxRes:#m/z:  0.00000 #charge-128
###MS: 1216
###MSMS: 1219
BEGIN IONS
TITLE=Cmpd 370, AutoMSn(537.9500), 20.6 min
RTINSECONDS=1237.25
SCANS=MS: 1216 MSMS: 1219
PEPMASS=537.95000	20439
CHARGE=3+
299.17875	631	
372.15276	642	
375.21972	940	
375.55197	782	
375.88952	413	
378.13354	378	
383.21132	652	1+
488.24295	501	1+
518.28240	641	1+
521.00600	362	
531.31098	750	1+
534.31118	1044	1+
536.29898	1171	1+
538.28236	1412	1+
540.29621	950	1+
547.28664	366	
556.28737	385	
570.27606	542	
590.31450	419	
608.29731	509	
610.36188	379	
628.32374	403	
651.29863	923	
674.87926	368	
682.84449	390	
683.11294	538	
687.61778	2955	
688.11764	1781	
698.35312	407	
724.38722	448	
747.36096	491	1+
765.39262	364	
766.40957	508	1+
782.43905	2294	1+
804.43705	615	
878.42266	367	
895.52436	8587	1+
993.53321	2226	1+
1010.55161	13158	1+
1106.60771	1866	1+
1123.63533	21358	1+
1236.72516	6393	1+
1316.21019	2041	1+
1316.71562	1979	1+
1365.75342	2655	1+
1373.72597	5649	1+
1382.66614	1064	1+
1479.80144	3319	1+
1510.71749	1503	1+
END IONS

###FS:    #m/z: 645.33795 #charge   1
###MaxRes:#m/z:  0.00000 #charge-128
###MS: 1220
###MSMS: 1221
BEGIN IONS
TITLE=Cmpd 371, AutoMSn(645.3380), 20.7 min
RTINSECONDS=1240.28
SCANS=MS: 1220 MSMS: 1221
PEPMASS=645.33795	130898
CHARGE=1+
372.15121	595	
378.12929	809	
505.78240	733	
506.27806	496	
538.65494	557	
604.59295	499	
605.08993	526	
618.85869	2486	
619.36412	1643	
624.34155	638	
624.53286	999	
624.72265	1272	
624.92934	677	
625.12233	513	
630.13667	604	
630.31832	663	
635.32346	525	
635.73052	515	
638.11397	1340	1+
638.32683	3606	1+
638.52667	3244	
638.72695	4314	
638.92937	1637	
641.73677	945	
641.93931	886	
642.12970	1074	
642.32181	2124	1+
645.34252	1361	
END IONS

###FS:    #m/z: 806.41836 #charge   2
###MaxRes:#m/z:  0.00000 #charge-128
###MS: 1220
###MSMS: 1222
BEGIN IONS
TITLE=Cmpd 372, AutoMSn(806.4184), 20.7 min
RTINSECONDS=1240.78
SCANS=MS: 1220 MSMS: 1222
PEPMASS=806.41836	99043
CHARGE=2+
329.14196	908	
476.21616	406	
485.78786	501	
650.01598	372	
724.64775	389	
753.15305	486	
777.14332	1089	1+
777.91324	606	
780.16568	409	
804.98218	3347	1+
805.33112	1827	
805.66675	2879	
877.81038	829	1+
878.13618	395	
878.47828	473	
895.52433	2182	1+
916.15720	1240	1+
916.48452	726	
916.83405	662	
965.16536	1093	1+
965.50083	852	
965.84617	849	
1003.51340	2260	
1003.85241	3923	
1004.18338	3578	
1004.51484	2055	
1004.85267	1059	
1005.20686	454	
1602.32332	2814	1+
1602.81207	3941	1+
1611.32608	34001	1+
1611.82948	30871	1+
END IONS

###FS:    #m/z: 537.95158 #charge   3
###MaxRes:#m/z:  0.00000 #charge-128
###MS: 1220
###MSMS: 1223
BEGIN IONS
TITLE=Cmpd 373, AutoMSn(537.9516), 20.7 min
RTINSECONDS=1241.28
SCANS=MS: 1220 MSMS: 1223
PEPMASS=537.95158	81640
CHARGE=3+
299.18193	808	
329.14640	588	
372.15345	819	
375.22439	1204	
375.55345	939	
439.75539	616	
494.24897	805	1+
520.77837	803	
530.95521	752	1+
531.28392	1184	1+
534.29027	1223	1+
536.29046	3413	1+
541.96628	837	
579.30704	778	1+
628.34899	818	
645.37598	1032	1+
651.30340	884	
651.64251	718	
658.86464	2149	
659.35836	987	
674.36104	573	
682.85983	895	
683.11393	845	
683.61181	947	
698.34324	878	
698.84640	732	
724.12433	589	
724.37981	701	
782.43902	4188	1+
804.43386	623	
804.92635	740	
886.91355	715	
887.41469	873	
895.52612	13711	1+
993.52837	1442	1+
1010.55374	19338	1+
1105.60223	1825	1+
1123.64018	36164	1+
1236.72552	10321	1+
1266.63286	1356	1+
1316.21364	4116	1+
1365.74465	4900	1+
1373.73125	11338	1+
1374.23116	9806	1+
1479.80823	6812	1+
1510.73202	2197	1+
END IONS

###FS:    #m/z: 645.33909 #charge   1
###MaxRes:#m/z:  0.00000 #charge-128
###MS: 1224
###MSMS: 1225
BEGIN IONS
TITLE=Cmpd 374, AutoMSn(645.3391), 20.7 min
RTINSECONDS=1244.31
SCANS=MS: 1224 MSMS: 1225
PEPMASS=645.33909	149383
CHARGE=1+
372.15636	842	
378.13213	767	
505.77943	853	
506.27521	445	
530.95182	532	
604.84122	574	
605.08921	550	
618.86542	2359	
619.36509	1864	
621.12478	436	
624.33376	796	
624.52680	1020	
624.73201	602	
624.93100	827	
638.33102	2300	1+
638.52651	3136	
638.73471	2359	
638.92579	1186	
639.12999	1184	
641.32263	2073	1+
641.72937	974	
641.93415	912	
642.12906	848	
645.15169	472	
645.34651	796	
END IONS

###FS:    #m/z: 806.41964 #charge   2
###MaxRes:#m/z:  0.00000 #charge-128
###MS: 1224
###MSMS: 1226
BEGIN IONS
TITLE=Cmpd 375, AutoMSn(806.4196), 20.7 min
RTINSECONDS=1244.81
SCANS=MS: 1224 MSMS: 1226
PEPMASS=806.41964	116394
CHARGE=2+
329.14464	694	
455.31204	509	
485.77948	414	
591.23429	298	
602.81763	386	
650.02158	351	
776.76595	359	
777.89359	471	
780.40200	920	
798.16133	286	
801.66725	903	1+
804.97921	2581	1+
805.32083	1142	
805.65945	1550	
878.14561	478	
895.52196	2270	1+
916.15099	423	
916.47844	787	
916.81614	474	
965.17445	842	1+
965.51986	807	
965.85956	532	
1003.52392	2152	
1003.85133	2576	
1004.18913	2625	
1004.51752	1547	
1004.85743	405	
1602.81736	2606	1+
1603.31734	2465	1+
1611.32648	26069	1+
1611.83423	23871	1+
END IONS

###FS:    #m/z: 537.95168 #charge   3
###MaxRes:#m/z:  0.00000 #charge-128
###MS: 1224
###MSMS: 1227
BEGIN IONS
TITLE=Cmpd 376, AutoMSn(537.9517), 20.8 min
RTINSECONDS=1245.31
SCANS=MS: 1224 MSMS: 1227
PEPMASS=537.95168	91170
CHARGE=3+
299.18347	551	
323.19182	416	
372.15526	614	
375.21917	623	
375.55260	623	
383.20993	691	
521.28878	657	1+
531.29134	1080	1+
534.29216	1292	1+
536.29996	1811	1+
538.28400	2646	1+
553.81321	723	
556.29300	434	
567.30562	680	1+
579.91713	498	
590.31005	431	
628.33725	567	
651.29752	469	
651.62438	718	
658.61400	629	
658.86277	1813	
659.11107	415	
682.84336	538	
683.11143	772	
683.61756	762	
691.34450	492	
698.35757	608	
724.37444	596	
729.63382	595	
747.36265	620	1+
765.39089	513	
782.44479	2296	1+
795.91158	488	
878.49058	774	1+
895.52626	10486	1+
993.53265	878	1+
1010.55471	15776	1+
1123.64086	25890	1+
1236.72285	8374	1+
1266.63825	1107	1+
1365.74590	3993	1+
1373.72903	7817	1+
1374.22831	5897	1+
1479.80023	4020	1+
1510.72794	2230	1+
1607.85385	1744	1+
END IONS

###FS:    #m/z: 618.07972 #charge   2
###MaxRes:#m/z:  0.00000 #charge-128
###MS: 1228
###MSMS: 1229
BEGIN IONS
TITLE=Cmpd 377, AutoMSn(618.0797), 20.8 min
RTINSECONDS=1248.34
SCANS=MS: 1228 MSMS: 1229
PEPMASS=618.07972	26914
CHARGE=2+
489.25311	308	1+
491.58717	331	
493.58683	373	
493.92342	251	
529.29544	709	1+
529.80553	228	
539.29009	437	1+
549.99367	968	1+
562.32205	314	
565.29949	249	
591.28895	320	1+
600.28963	271	1+
602.82033	543	
606.62436	366	1+
607.96358	248	
612.81102	1268	1+
613.29878	510	
614.31608	1394	1+
615.65954	314	
616.38303	1526	1+
617.55797	220	
617.82893	227	
618.08097	4417	
620.29563	516	
620.80314	769	1+
626.33581	1026	1+
630.32090	500	1+
630.84352	218	
661.34562	837	1+
683.36540	329	1+
687.39342	278	
717.33268	553	1+
724.14225	349	
724.65223	251	
746.90047	280	
747.40900	231	
753.13510	339	
753.38776	366	
763.40535	825	1+
774.43409	1073	1+
808.44903	346	
826.39664	1052	1+
854.40107	2390	1+
878.42514	1073	1+
895.51276	570	1+
967.48336	1093	1+
970.55711	231	
970.56484	927	1+
977.48628	222	
1096.51902	1517	1+
1205.63646	1777	1+
1209.60138	1732	1+
1226.13760	1600	1+
1226.63736	1924	1+
END IONS

###FS:    #m/z: 823.76970 #charge   3
###MaxRes:#m/z:  0.00000 #charge-128
###MS: 1228
###MSMS: 1230
BEGIN IONS
TITLE=Cmpd 378, AutoMSn(823.7697), 20.8 min
RTINSECONDS=1248.84
SCANS=MS: 1228 MSMS: 1230
PEPMASS=823.76970	19719
CHARGE=3+
427.70894	162	
640.83551	273	
641.31998	298	
697.36165	186	
717.33444	143	
763.38850	116	
777.38019	100	
817.35001	102	
819.00468	115	
820.43160	112	
822.35082	246	1+
823.76145	715	1+
824.09955	520	
824.43409	930	1+
END IONS

###FS:    #m/z: 494.66817 #charge   3
###MaxRes:#m/z:  0.00000 #charge-128
###MS: 1228
###MSMS: 1231
BEGIN IONS
TITLE=Cmpd 379, AutoMSn(494.6682), 20.8 min
RTINSECONDS=1249.34
SCANS=MS: 1228 MSMS: 1231
PEPMASS=494.66817	14833
CHARGE=3+
381.21731	145	
405.20082	134	
409.19426	203	
422.20263	278	1+
438.12718	181	
441.71639	127	
451.23563	156	
475.24233	185	
476.28031	192	
477.26376	495	1+
486.77639	129	
487.53848	224	
491.29717	303	
492.27827	1179	1+
493.73601	122	
494.27620	1679	1+
496.28320	1072	1+
497.08759	144	
498.27066	758	1+
500.64321	154	
529.78333	368	
530.26884	211	
534.76839	178	
591.30809	565	1+
591.81601	197	
595.32640	703	
595.81346	150	
604.22114	128	
626.33099	463	1+
630.31917	121	
717.32836	138	
763.39471	790	1+
763.39823	201	
826.39521	729	1+
836.38675	533	1+
854.39539	2482	1+
878.42306	1170	1+
940.48707	355	1+
959.47987	532	1+
967.49396	779	1+
977.49395	191	
977.49491	2551	1+
1076.55830	3318	1+
1096.52873	5248	1+
1209.60439	3025	1+
1280.64447	1814	1+
END IONS

###FS:    #m/z: 618.08024 #charge   2
###MaxRes:#m/z:  0.00000 #charge-128
###MS: 1232
###MSMS: 1233
BEGIN IONS
TITLE=Cmpd 380, AutoMSn(618.0802), 20.9 min
RTINSECONDS=1252.39
SCANS=MS: 1232 MSMS: 1233
PEPMASS=618.08024	28216
CHARGE=2+
359.09562	253	1+
382.20799	390	
405.19213	196	
491.58377	264	
493.25470	284	1+
493.58242	205	1+
502.23451	214	1+
521.26397	275	1+
527.59823	206	
529.29869	224	
562.29508	331	1+
564.27359	317	1+
574.31332	189	
595.31900	322	1+
599.28780	424	1+
602.80538	242	
605.81253	872	1+
607.31955	429	1+
610.31686	353	1+
613.29741	277	
613.57421	188	
615.32358	532	
616.39519	905	
616.79192	262	1+
617.31923	613	
617.67414	208	
618.08356	3505	
620.30590	327	
620.96776	215	
621.30903	1399	1+
621.79100	477	
626.32836	1020	1+
630.31339	200	
630.83544	348	1+
659.35605	196	
660.34838	803	1+
689.34228	233	
717.33315	515	1+
724.38894	187	
740.88721	246	1+
742.90240	203	
763.40129	265	
764.38587	796	1+
764.40260	253	
774.43110	507	1+
806.80283	264	
826.40644	913	1+
854.39973	1749	1+
878.41756	532	1+
895.51860	404	1+
939.48371	458	1+
967.47916	693	1+
970.54863	1123	1+
977.49057	415	1+
1058.59475	581	1+
1096.51345	1182	1+
1205.61816	1749	1+
1209.60888	1211	1+
1226.63812	1722	1+
1227.19832	854	1+
END IONS

###FS:    #m/z: 823.76783 #charge   3
###MaxRes:#m/z:  0.00000 #charge-128
###MS: 1232
###MSMS: 1234
BEGIN IONS
TITLE=Cmpd 381, AutoMSn(823.7678), 20.9 min
RTINSECONDS=1252.89
SCANS=MS: 1232 MSMS: 1234
PEPMASS=823.76783	18091
CHARGE=3+
382.20688	105	
413.69960	136	
548.76498	144	
640.83638	121	
641.31753	136	
746.90203	108	
821.40397	126	
823.42925	531	1+
823.76835	520	1+
824.09445	425	
833.60013	145	
834.84078	152	
835.36899	144	
END IONS

###FS:    #m/z: 494.66604 #charge   3
###MaxRes:#m/z:  0.00000 #charge-128
###MS: 1232
###MSMS: 1235
BEGIN IONS
TITLE=Cmpd 382, AutoMSn(494.6660), 20.9 min
RTINSECONDS=1253.39
SCANS=MS: 1232 MSMS: 1235
PEPMASS=494.66604	14983
CHARGE=3+
374.17643	104	
382.20230	621	1+
400.19552	107	
405.19071	194	
430.69666	169	
431.24909	109	
470.74608	237	1+
474.25205	424	1+
477.26582	420	1+
480.25048	311	
483.50311	128	
492.28038	1141	1+
494.29505	1270	1+
496.27662	1531	1+
500.27731	117	
502.24193	177	
508.26394	106	
529.77602	227	
534.76150	188	
569.30302	134	
582.30603	152	
591.30689	284	
591.80569	240	
626.34511	268	
631.83019	176	
639.28060	124	
689.32976	199	
697.35382	183	
703.29618	136	
717.32135	131	
763.40131	412	1+
803.35810	106	
826.39734	917	1+
832.37142	106	
854.39105	1545	1+
878.42148	1227	1+
967.47349	1074	1+
977.49428	2247	1+
1076.55489	3432	1+
1096.52866	3761	1+
1189.64028	809	1+
1209.60790	2199	1+
1280.64475	1705	1+
END IONS

###FS:    #m/z: 618.32748 #charge   2
###MaxRes:#m/z:  0.00000 #charge-128
###MS: 1236
###MSMS: 1237
BEGIN IONS
TITLE=Cmpd 383, AutoMSn(618.3275), 20.9 min
RTINSECONDS=1256.42
SCANS=MS: 1236 MSMS: 1237
PEPMASS=618.32748	20830
CHARGE=2+
382.20153	418	1+
439.71006	216	
447.26593	269	1+
459.29047	141	
480.24813	213	
484.76491	575	1+
496.55693	204	
529.28874	176	
529.81286	158	
548.26207	468	1+
548.76010	558	
550.99190	443	
564.29186	272	1+
569.26505	141	
571.78085	235	1+
595.31150	227	1+
604.61284	170	
613.32167	267	
613.82373	254	
614.05809	198	
614.31365	695	1+
616.00103	139	
616.38757	1135	1+
617.85656	179	
618.07311	1058	
620.30029	362	
621.30288	1147	1+
621.80941	219	
626.34096	596	1+
630.84712	222	
640.32517	583	1+
660.35735	412	1+
697.36265	522	
697.87389	317	1+
717.32030	232	
738.38002	226	1+
751.89372	152	
752.39866	146	
753.15090	189	
774.42538	417	1+
826.41066	621	1+
836.39416	263	1+
854.39269	1236	1+
878.42117	138	
967.47779	486	1+
971.57128	392	1+
1204.63383	803	1+
1209.60799	934	1+
1235.65131	3610	1+
END IONS

###FS:    #m/z: 348.27106 #charge-128
###MaxRes:#m/z:  0.00000 #charge-128
###MS: 1236
###MSMS: 1238
BEGIN IONS
TITLE=Cmpd 384, AutoMSn(348.2711), 20.9 min
RTINSECONDS=1256.92
SCANS=MS: 1236 MSMS: 1238
PEPMASS=348.27106	12273

312.25097	154	
328.24842	142	
330.25387	192	
348.27781	501	1+
END IONS

###FS:    #m/z: 494.66625 #charge   3
###MaxRes:#m/z:  0.00000 #charge-128
###MS: 1236
###MSMS: 1239
BEGIN IONS
TITLE=Cmpd 385, AutoMSn(494.6662), 21.0 min
RTINSECONDS=1257.42
SCANS=MS: 1236 MSMS: 1239
PEPMASS=494.66625	11171
CHARGE=3+
382.19384	167	
391.18125	109	
418.69861	158	
420.21970	116	
426.67716	106	
439.71789	208	
441.20883	217	
451.23794	112	
474.28152	108	
475.25821	161	
476.26967	480	1+
479.24610	194	
490.27668	760	1+
492.27632	1154	1+
494.26943	2781	1+
499.27191	166	
504.79259	148	
540.22095	119	
591.34294	122	
595.30979	339	1+
604.22653	117	
605.31252	542	1+
605.80136	210	
609.35440	114	
626.32470	384	1+
631.31564	104	
717.32518	270	
826.39480	548	1+
826.39690	106	
831.41648	121	
854.38197	892	1+
854.41099	251	
878.41056	418	
959.49061	528	1+
967.47305	423	1+
977.48360	117	
977.48530	1148	1+
1076.56625	1365	1+
1096.52107	2296	1+
1280.63855	1228	1+
END IONS

###FS:    #m/z: 565.77465 #charge   2
###MaxRes:#m/z:  0.00000 #charge-128
###MS: 1240
###MSMS: 1241
BEGIN IONS
TITLE=Cmpd 386, AutoMSn(565.7746), 21.0 min
RTINSECONDS=1260.45
SCANS=MS: 1240 MSMS: 1241
PEPMASS=565.77465	14949
CHARGE=2+
313.07833	178	
330.10902	163	
346.17264	135	
348.12394	182	
359.16844	308	1+
361.23396	776	1+
377.16685	199	
393.17225	154	
418.05220	139	
442.23026	171	
446.24336	111	
448.17609	109	
449.26014	172	
463.24280	142	
508.31179	708	1+
530.24919	119	
545.31754	117	
550.27012	172	
562.31249	961	1+
565.31650	888	1+
568.31103	624	1+
570.08117	113	
571.22583	353	1+
574.27845	163	
591.31795	118	
609.36165	2216	1+
623.23396	206	
719.39543	159	
720.39530	1295	1+
723.85433	146	
726.35782	137	
737.41799	2024	1+
797.41050	113	
832.48561	139	
834.42666	122	
900.48053	884	1+
END IONS

###FS:    #m/z: 929.69285 #charge   3
###MaxRes:#m/z:  0.00000 #charge-128
###MS: 1240
###MSMS: 1242
BEGIN IONS
TITLE=Cmpd 387, AutoMSn(929.6929), 21.0 min
RTINSECONDS=1260.95
SCANS=MS: 1240 MSMS: 1242
PEPMASS=929.69285	9187
CHARGE=3+
402.24207	104	
437.18634	224	
439.18813	140	
752.31994	156	
803.92775	129	
884.41119	175	
925.42138	296	1+
928.92671	129	
929.17949	166	
929.42297	153	
929.66413	118	
959.43329	144	
959.80116	113	
END IONS

###FS:    #m/z: 656.82137 #charge   3
###MaxRes:#m/z:  0.00000 #charge-128
###MS: 1240
###MSMS: 1243
BEGIN IONS
TITLE=Cmpd 388, AutoMSn(656.8214), 21.0 min
RTINSECONDS=1261.45
SCANS=MS: 1240 MSMS: 1243
PEPMASS=656.82137	6201
CHARGE=3+
331.18441	105	
348.19727	129	
361.24504	147	
376.15945	118	
394.17690	109	
403.04477	122	
474.20169	104	
476.70622	122	
485.78707	191	
534.73734	256	
551.00086	176	
562.32561	156	
564.25448	119	
588.30992	158	
599.26583	112	
602.81451	112	
609.35498	471	1+
617.26797	130	
623.24807	271	1+
650.64832	115	
652.33545	257	1+
654.32136	251	
655.32084	1191	1+
659.34082	199	
661.33930	287	
737.41645	286	
749.20235	112	
810.37997	136	
821.32581	118	
896.52058	230	1+
1706.76850	2378	1+
1853.84882	569	1+
END IONS

###FS:    #m/z: 565.77504 #charge   2
###MaxRes:#m/z:  0.00000 #charge-128
###MS: 1244
###MSMS: 1245
BEGIN IONS
TITLE=Cmpd 389, AutoMSn(565.7750), 21.1 min
RTINSECONDS=1264.48
SCANS=MS: 1244 MSMS: 1245
PEPMASS=565.77504	57799
CHARGE=2+
312.50040	260	
330.11027	560	1+
342.13712	330	
348.12172	642	1+
361.23527	2270	1+
367.57775	605	
375.16691	282	
376.12322	261	
377.17487	479	
393.15464	360	
394.13167	767	
411.15036	335	
441.73348	378	
449.25280	281	
450.11834	192	
463.26096	236	
472.24370	492	1+
486.15255	238	1+
490.25367	342	
508.31263	2159	1+
512.24516	381	1+
522.22666	282	
545.25374	323	1+
562.29182	1832	1+
567.28862	876	1+
572.19861	462	
573.28921	424	1+
591.33471	235	
605.21914	307	
609.35916	7577	1+
623.22796	450	1+
632.37138	280	1+
701.39587	236	
702.37789	537	1+
719.40131	641	1+
719.40395	862	
720.39759	4180	1+
737.41759	6358	1+
752.29613	197	
865.44050	424	1+
865.44414	214	
883.46528	1059	1+
900.48115	3709	1+
910.43983	209	
1025.48111	259	
1026.49623	233	
END IONS

###FS:    #m/z: 656.31510 #charge   3
###MaxRes:#m/z:  0.00000 #charge-128
###MS: 1244
###MSMS: 1246
BEGIN IONS
TITLE=Cmpd 390, AutoMSn(656.3151), 21.1 min
RTINSECONDS=1264.98
SCANS=MS: 1244 MSMS: 1246
PEPMASS=656.31510	19117
CHARGE=3+
346.03302	141	
361.25138	219	
508.33337	151	
519.22006	144	
534.24946	201	
534.73823	265	
594.80270	143	
599.29653	196	
603.29938	185	
606.74541	186	
609.35446	636	1+
615.23158	229	1+
618.62060	230	
630.51735	157	
636.32610	149	
650.29902	331	1+
650.64834	151	
652.32580	379	1+
654.31941	541	1+
656.32553	937	1+
656.66389	220	
656.98806	161	
659.31457	378	1+
692.25896	153	
730.30845	153	
737.41270	511	1+
752.85882	306	
753.37417	155	
810.38176	179	
845.37605	385	1+
900.48176	198	
927.41175	349	
927.92454	492	
1129.53944	146	
1706.77028	4782	1+
END IONS

###FS:    #m/z: 911.43203 #charge   2
###MaxRes:#m/z:  0.00000 #charge-128
###MS: 1244
###MSMS: 1247
BEGIN IONS
TITLE=Cmpd 391, AutoMSn(911.4320), 21.1 min
RTINSECONDS=1265.48
SCANS=MS: 1244 MSMS: 1247
PEPMASS=911.43203	7241
CHARGE=2+
544.71400	114	
650.26024	102	
707.27448	114	
797.39566	226	1+
882.38696	102	
907.65796	105	
912.46533	1137	1+
936.36712	231	1+
1099.41105	144	
END IONS

###FS:    #m/z: 565.77474 #charge   2
###MaxRes:#m/z:  0.00000 #charge-128
###MS: 1248
###MSMS: 1249
BEGIN IONS
TITLE=Cmpd 392, AutoMSn(565.7747), 21.1 min
RTINSECONDS=1268.5
SCANS=MS: 1248 MSMS: 1249
PEPMASS=565.77474	122128
CHARGE=2+
330.10727	616	1+
348.11910	929	
359.18497	997	1+
361.23831	2977	1+
366.13785	293	
367.57737	630	
375.13771	627	1+
377.17875	728	
393.16019	758	
394.12861	1152	1+
411.15383	566	
417.92836	260	
441.73848	525	
445.24383	761	1+
462.25496	750	1+
472.25669	228	
473.23737	437	
490.27336	697	1+
494.22875	306	
504.17923	550	1+
508.31078	4485	1+
512.26224	231	
522.19847	500	
548.27384	269	
556.27058	614	1+
562.30470	590	1+
564.30073	619	1+
566.30955	834	1+
572.18989	456	1+
573.29218	696	1+
587.20368	484	1+
591.33674	1179	1+
605.22519	1038	1+
609.36013	14034	1+
623.22955	744	1+
701.38290	231	
702.38148	1015	1+
712.17067	302	
719.40908	1712	
720.39663	6750	1+
735.26277	276	
736.34530	267	
737.41962	10263	1+
752.29774	303	
763.50797	236	
865.43821	1213	1+
882.46782	230	
883.45369	417	
883.45969	1515	1+
900.48150	5902	1+
900.48295	1611	1+
910.43521	304	
1025.50786	236	
END IONS

###FS:    #m/z: 656.31672 #charge   3
###MaxRes:#m/z:  0.00000 #charge-128
###MS: 1248
###MSMS: 1250
BEGIN IONS
TITLE=Cmpd 393, AutoMSn(656.3167), 21.2 min
RTINSECONDS=1269
SCANS=MS: 1248 MSMS: 1250
PEPMASS=656.31672	33329
CHARGE=3+
348.18099	124	
361.23566	314	1+
445.05638	126	
450.74286	176	
507.23412	129	
508.30707	349	
525.23003	191	
534.73276	292	
559.22604	180	
602.29170	122	
609.36361	859	1+
619.30007	149	
622.27386	144	
640.28993	199	
644.98201	164	
650.31154	507	1+
650.97684	178	
654.30181	482	1+
656.31780	1582	1+
656.64321	313	1+
656.81251	149	
656.98853	362	
661.32351	180	
661.37087	272	1+
667.83957	224	
667.89407	193	
672.85203	139	
673.32852	150	
737.41858	1229	1+
752.87326	167	
807.29071	183	
809.38256	376	1+
846.88155	155	
970.54538	152	
1688.75155	544	1+
1706.77489	5196	1+
1853.84486	1450	1+
END IONS

###FS:    #m/z: 650.64009 #charge   3
###MaxRes:#m/z:  0.00000 #charge-128
###MS: 1248
###MSMS: 1251
BEGIN IONS
TITLE=Cmpd 394, AutoMSn(650.6401), 21.2 min
RTINSECONDS=1269.5
SCANS=MS: 1248 MSMS: 1251
PEPMASS=650.64009	12733
CHARGE=3+
361.23762	191	
448.26959	183	
490.27587	140	
492.24543	230	
508.30956	448	1+
529.30334	157	
529.79743	134	
562.81183	144	
578.27462	160	
583.21984	135	
591.27222	126	
609.35660	642	1+
612.29725	233	1+
629.31856	269	1+
644.64718	174	
644.96440	231	
645.30243	131	
647.33015	134	
648.30278	564	1+
649.83416	207	
650.31866	504	1+
650.64233	515	1+
650.96492	468	1+
651.21359	146	
652.30449	403	1+
654.30571	452	1+
656.32646	209	
659.43845	144	
737.41245	696	1+
752.87121	124	
801.85331	199	
836.87785	167	
850.87382	125	
853.88848	305	
854.39171	430	
900.48170	274	1+
900.49543	157	
1689.74379	4638	1+
1836.80515	1314	1+
END IONS

###FS:    #m/z: 675.31569 #charge   3
###MaxRes:#m/z:  0.00000 #charge-128
###MS: 1252
###MSMS: 1253
BEGIN IONS
TITLE=Cmpd 395, AutoMSn(675.3157), 21.2 min
RTINSECONDS=1272.53
SCANS=MS: 1252 MSMS: 1253
PEPMASS=675.31569	35390
CHARGE=3+
343.18265	211	
405.21892	220	
414.23420	591	1+
426.21960	239	1+
440.18671	497	1+
458.21153	235	
459.18006	416	1+
471.22049	478	
480.24372	193	
499.24849	294	1+
517.26080	326	1+
519.22814	1949	1+
527.26205	486	1+
532.20315	195	
532.70646	475	1+
537.23618	419	1+
540.70706	489	1+
551.29036	311	1+
554.25822	1273	1+
563.25120	573	1+
572.26673	1075	1+
575.28812	338	1+
577.20574	685	1+
598.26315	298	1+
611.29929	220	
612.27211	700	1+
615.25961	247	1+
620.79160	441	
624.30238	273	1+
629.28131	237	
633.29198	320	1+
640.32931	478	1+
650.27072	1475	1+
658.31467	307	1+
664.32102	212	
667.33963	345	
668.32959	643	1+
669.80403	217	
672.31811	878	1+
675.18936	196	
676.33647	508	1+
678.07738	192	
678.30858	543	
685.34999	992	1+
690.31072	277	1+
692.21834	319	
699.37401	231	
707.29126	3345	1+
724.36386	630	
725.34246	1425	1+
735.32903	223	1+
742.37724	2978	1+
768.33268	265	1+
776.34338	253	1+
779.36313	294	1+
795.39487	412	1+
804.32082	765	1+
813.39718	364	1+
821.33221	2877	1+
821.33676	479	1+
825.32455	275	
837.44633	334	
838.43364	980	1+
855.28442	478	1+
855.46236	1699	1+
865.00949	232	
891.43695	379	1+
898.49973	335	1+
908.48624	339	
909.46876	976	1+
918.34304	1409	1+
926.29946	282	
926.48969	3101	1+
935.36854	3415	1+
935.38176	528	1+
942.39535	249	1+
945.35238	396	1+
946.75602	188	
950.36922	360	1+
1056.48544	939	1+
1064.44021	604	1+
1081.40757	1853	1+
1089.53050	500	1+
1098.43744	2878	1+
1128.50423	631	1+
1151.47361	882	1+
1169.48771	3416	1+
1212.54312	745	1+
1240.54296	267	
1241.54829	2955	1+
1339.58910	1662	1+
1356.61661	2906	1+
END IONS

###FS:    #m/z: 650.64075 #charge   3
###MaxRes:#m/z:  0.00000 #charge-128
###MS: 1252
###MSMS: 1254
BEGIN IONS
TITLE=Cmpd 396, AutoMSn(650.6407), 21.2 min
RTINSECONDS=1273.03
SCANS=MS: 1252 MSMS: 1254
PEPMASS=650.64075	30982
CHARGE=3+
348.19522	217	
361.24657	214	
367.57752	351	
508.30859	467	1+
537.76957	144	
557.26787	205	
593.24681	393	1+
594.81792	389	
606.80860	148	
607.27601	145	
609.36208	1136	1+
619.84288	137	
644.63764	252	
644.96888	400	1+
645.33119	276	1+
647.33257	221	
648.33128	411	1+
650.29474	302	
650.63573	978	1+
650.97335	988	
651.30782	690	1+
653.32715	619	1+
675.25299	128	
713.31783	129	
737.41331	595	1+
744.35347	159	
753.37342	132	
774.42848	134	
790.27640	316	1+
801.87399	253	
802.36714	352	
836.35952	337	1+
853.88582	542	
854.38638	235	
900.47667	281	1+
927.41690	147	
953.34895	149	
1081.38007	132	
1689.75312	7255	1+
1836.80919	2611	1+
END IONS

###FS:    #m/z: 785.40776 #charge   2
###MaxRes:#m/z:  0.00000 #charge-128
###MS: 1252
###MSMS: 1255
BEGIN IONS
TITLE=Cmpd 397, AutoMSn(785.4078), 21.2 min
RTINSECONDS=1273.54
SCANS=MS: 1252 MSMS: 1255
PEPMASS=785.40776	11992
CHARGE=2+
335.14611	125	
481.25881	168	
537.77733	136	
567.32648	157	
577.28022	591	1+
594.32235	786	1+
612.33680	473	1+
620.30734	186	
661.36133	111	
677.33199	154	
685.35395	426	1+
691.37098	165	
764.36921	219	
781.59000	151	
786.40024	199	
861.42039	534	1+
957.46399	104	
958.48022	2411	1+
1256.60771	2393	1+
1256.62246	115	
END IONS

###FS:    #m/z: 675.31676 #charge   3
###MaxRes:#m/z:  0.00000 #charge-128
###MS: 1256
###MSMS: 1257
BEGIN IONS
TITLE=Cmpd 398, AutoMSn(675.3168), 21.3 min
RTINSECONDS=1276.57
SCANS=MS: 1256 MSMS: 1257
PEPMASS=675.31676	88760
CHARGE=3+
327.13153	301	
329.17889	382	
341.18538	392	
343.17513	289	
345.13487	319	
349.15143	308	
357.17634	497	
358.12858	313	
359.19701	684	1+
392.15996	565	1+
396.20614	327	1+
405.21316	464	1+
412.21912	249	1+
441.18786	861	1+
454.21559	504	1+
456.19084	357	
459.19187	556	
463.22512	1187	1+
471.22112	571	
481.27842	279	1+
485.78185	338	1+
497.23831	505	1+
501.20918	494	1+
515.25149	333	1+
517.26499	431	1+
519.22693	3496	1+
527.25790	668	1+
537.24194	623	1+
540.71024	1220	1+
552.31948	225	1+
554.24427	3565	1+
568.22276	633	
570.30442	365	1+
572.26693	2718	1+
577.21272	1426	1+
583.25773	358	1+
594.27647	651	1+
602.30170	373	1+
605.29137	310	1+
607.27630	577	1+
611.27481	642	1+
616.25932	373	1+
620.79024	539	
623.29660	647	1+
628.29243	384	1+
633.28609	731	1+
640.33485	535	1+
642.29020	418	1+
650.27910	2492	1+
650.81431	393	
657.34183	448	1+
659.30642	317	
662.29553	746	1+
667.33398	687	
668.32829	1106	1+
670.30350	952	
673.30474	295	
675.19971	652	1+
675.33776	724	1+
678.31767	2437	1+
685.35290	2129	1+
690.31433	406	1+
692.21352	1128	1+
698.36079	461	1+
707.28871	7508	1+
714.38627	305	1+
718.14401	473	1+
718.33678	315	1+
724.36630	984	
725.35192	2019	
742.37269	4404	1+
742.37825	1061	1+
760.34848	235	1+
776.33047	832	1+
786.31048	255	1+
786.71672	340	
794.40177	503	1+
796.39561	637	1+
804.30715	1004	1+
810.42121	387	1+
813.40371	627	1+
813.75566	424	
821.32749	6601	1+
821.33793	653	1+
827.44346	593	1+
830.93475	305	
837.44149	679	
838.25205	688	1+
838.43342	2899	1+
855.27741	781	1+
855.45876	5070	1+
863.43697	253	1+
880.47620	459	1+
891.44343	793	1+
908.47790	631	
909.28876	349	1+
909.46884	2875	1+
918.34565	3489	1+
926.49335	6969	1+
935.37236	8275	1+
936.82709	263	1+
950.39186	617	1+
1055.47067	766	1+
1064.39593	1898	1+
1081.41028	4424	1+
1089.57199	583	1+
1098.43850	7338	1+
1152.46039	2035	1+
1169.48787	4685	1+
1195.54538	398	1+
1212.55516	845	1+
1241.55189	3471	1+
1322.57110	1176	1+
1340.58827	1934	1+
1356.61681	3550	1+
1451.67743	1614	1+
1661.62555	662	1+
1727.96256	967	1+
1891.63561	905	1+
END IONS

###FS:    #m/z: 650.64154 #charge   3
###MaxRes:#m/z:  0.00000 #charge-128
###MS: 1256
###MSMS: 1258
BEGIN IONS
TITLE=Cmpd 399, AutoMSn(650.6415), 21.3 min
RTINSECONDS=1277.07
SCANS=MS: 1256 MSMS: 1258
PEPMASS=650.64154	44574
CHARGE=3+
361.24698	439	
448.25776	164	
508.30353	376	1+
525.71506	138	
529.29334	195	
589.68122	141	
606.24337	186	
609.36032	1074	1+
613.27144	319	
615.76423	226	
620.80230	138	
629.82579	181	
644.63502	422	
644.96747	677	1+
647.32821	228	
648.32319	221	
649.32186	577	1+
650.64093	970	1+
650.96636	371	
651.31101	1135	1+
654.33814	336	1+
661.34479	154	
664.32422	257	
665.75828	163	
671.28286	199	
737.41136	411	1+
744.33812	685	
744.85308	294	
790.25346	181	
801.85539	337	
802.35871	522	1+
836.38022	218	1+
837.88680	137	
853.87749	341	
854.39038	321	
1311.54672	346	1+
1689.75268	9937	1+
1836.81015	3171	1+
END IONS

###FS:    #m/z: 1012.46717 #charge   2
###MaxRes:#m/z:  0.00000 #charge-128
###MS: 1256
###MSMS: 1259
BEGIN IONS
TITLE=Cmpd 400, AutoMSn(1012.4672), 21.3 min
RTINSECONDS=1277.57
SCANS=MS: 1256 MSMS: 1259
PEPMASS=1012.46717	23055
CHARGE=2+
357.18747	250	
441.18124	206	
454.20423	133	
459.17025	145	
471.22855	254	
509.22842	220	1+
519.22549	316	1+
537.23822	201	
544.27788	113	
554.25384	1001	1+
565.21720	122	
572.26567	1222	1+
611.30936	109	
633.28947	105	
639.34038	295	1+
650.30608	473	1+
657.34373	210	
667.34041	404	
668.32868	1192	1+
685.35422	763	1+
707.30244	196	
709.27483	134	
724.36172	156	
725.35217	411	1+
742.38774	232	
821.32690	228	1+
837.43985	199	
838.43434	604	1+
855.45352	592	1+
909.46400	302	
926.48048	414	1+
935.36964	504	1+
1003.99000	107	
1004.97349	141	
1089.55562	163	
1097.42816	1012	1+
1169.47785	1163	1+
1182.87198	180	
1339.56703	885	1+
1452.65354	135	
1453.65428	109	
2023.91862	956	1+
END IONS

###FS:    #m/z: 674.98457 #charge   3
###MaxRes:#m/z:  0.00000 #charge-128
###MS: 1260
###MSMS: 1261
BEGIN IONS
TITLE=Cmpd 401, AutoMSn(674.9846), 21.3 min
RTINSECONDS=1280.59
SCANS=MS: 1260 MSMS: 1261
PEPMASS=674.98457	114112
CHARGE=3+
343.18576	371	
355.23957	301	1+
357.17305	475	1+
359.19425	933	1+
400.13931	527	1+
405.21460	391	
411.17139	735	1+
417.93021	403	
438.26357	344	
440.19248	1089	1+
442.23316	379	1+
446.15791	317	1+
451.15494	552	1+
454.22930	341	1+
457.23800	373	1+
459.19338	601	
461.22152	254	1+
463.22195	878	1+
471.21712	813	1+
481.27607	322	1+
502.21796	280	1+
510.21757	467	1+
514.23302	383	1+
519.22428	3999	1+
527.25904	1109	1+
527.85227	485	
537.21895	944	1+
544.27712	553	1+
552.30265	422	1+
554.25144	2900	1+
568.72490	330	
570.31199	482	1+
572.26631	3134	1+
576.23620	725	1+
578.17785	647	
586.73383	329	
594.28771	472	1+
597.28868	354	1+
601.27382	376	1+
611.28624	1050	1+
620.77468	459	
624.28679	416	1+
629.29345	594	1+
633.30391	849	1+
640.30905	909	1+
650.27802	2244	1+
657.33859	606	1+
667.34240	920	
668.33009	1958	1+
672.31866	487	1+
674.31450	978	1+
675.19002	417	1+
678.31976	661	
679.32728	1887	1+
679.95196	334	
685.35647	2115	1+
692.21727	1364	1+
697.35895	497	1+
707.28792	9110	1+
714.37415	457	1+
718.12846	812	
718.24356	744	1+
724.36180	1209	
725.34905	3745	1+
742.37283	5370	1+
742.37674	1249	1+
768.36939	350	1+
778.35461	434	1+
785.57588	331	
786.32792	344	1+
793.40874	428	1+
794.73340	338	
795.38966	917	1+
804.30269	1034	1+
813.41845	597	1+
813.74956	515	
821.32858	6395	1+
827.46204	507	1+
827.47379	510	
837.45381	972	
838.43272	2752	1+
855.27354	1016	1+
855.46276	5167	1+
880.48203	269	1+
882.40763	354	1+
891.44626	712	1+
897.49329	419	1+
900.31355	429	1+
908.48422	900	
909.27835	410	1+
909.47473	3660	1+
918.33900	2492	1+
918.36589	1135	1+
926.49244	5963	1+
935.37171	10629	1+
936.60930	548	1+
936.83116	398	1+
946.33913	800	1+
946.64904	773	
949.38626	397	1+
950.39546	277	1+
1056.44632	559	1+
1064.40326	1457	1+
1081.40907	3946	1+
1089.52389	737	1+
1092.36102	769	
1098.43717	6946	1+
1128.47838	627	1+
1152.45324	2534	1+
1169.48469	4304	1+
1241.52008	517	
1241.56853	1796	1+
1242.53274	356	
1281.60079	715	1+
1322.57131	826	1+
1339.58424	3077	1+
1356.62044	1937	1+
1374.64894	774	1+
1451.67983	1469	1+
1727.94687	579	1+
END IONS

###FS:    #m/z: 1012.46692 #charge   2
###MaxRes:#m/z:  0.00000 #charge-128
###MS: 1260
###MSMS: 1262
BEGIN IONS
TITLE=Cmpd 402, AutoMSn(1012.4669), 21.4 min
RTINSECONDS=1281.09
SCANS=MS: 1260 MSMS: 1262
PEPMASS=1012.46692	29852
CHARGE=2+
357.17308	133	
359.18736	151	
441.16666	181	
458.19982	309	1+
471.21919	296	
519.22137	185	
537.22904	212	1+
544.26821	177	
554.25482	1131	1+
572.26940	885	1+
611.31768	133	
622.31832	176	
624.30346	118	
639.35269	136	
650.30318	404	1+
657.35444	152	
667.33042	1605	1+
685.35636	944	1+
697.35214	113	
707.30106	270	1+
724.35702	203	
725.34246	503	1+
742.37766	123	
821.35166	169	
827.45858	110	
837.46133	107	
838.43264	587	1+
855.45810	601	1+
881.46782	126	
909.47216	186	
926.49815	489	1+
935.36314	484	1+
1003.96092	122	
1089.58550	131	
1096.41099	137	
1097.42234	903	1+
1169.47480	895	1+
1282.54256	115	
1283.54892	161	
1339.57555	1133	1+
1452.67035	119	
2023.93243	1277	1+
END IONS

###FS:    #m/z: 699.31950 #charge   2
###MaxRes:#m/z:  0.00000 #charge-128
###MS: 1260
###MSMS: 1263
BEGIN IONS
TITLE=Cmpd 403, AutoMSn(699.3195), 21.4 min
RTINSECONDS=1281.59
SCANS=MS: 1260 MSMS: 1263
PEPMASS=699.31950	16845
CHARGE=2+
352.19225	115	
397.21453	120	
436.21118	134	
464.25112	150	
476.77086	113	
483.18193	215	1+
500.18818	123	
519.23136	175	
529.30037	129	
579.16199	353	1+
609.35467	178	
641.79150	202	
650.25503	168	
661.36447	162	
678.24597	150	
682.35517	120	
693.24126	198	
696.37033	110	
697.03581	108	
697.36773	257	1+
699.31143	339	1+
707.27338	317	
767.34500	106	
774.43226	394	1+
822.31417	272	1+
871.28804	113	
920.33435	235	1+
937.34994	158	
970.56211	470	1+
984.41491	130	
991.41326	119	
1282.56240	184	
1283.57825	215	
END IONS

###FS:    #m/z: 665.26707 #charge   2
###MaxRes:#m/z:  0.00000 #charge-128
###MS: 1264
###MSMS: 1265
BEGIN IONS
TITLE=Cmpd 404, AutoMSn(665.2671), 21.4 min
RTINSECONDS=1284.61
SCANS=MS: 1264 MSMS: 1265
PEPMASS=665.26707	39696
CHARGE=2+
386.15492	640	1+
388.11152	224	
397.21758	165	
408.22325	378	
408.41316	158	
414.22444	202	
418.06267	1115	1+
445.15364	195	
458.65203	389	1+
463.24630	178	
471.24322	403	
491.19327	179	
499.23388	1285	1+
515.20710	164	
578.26472	299	
601.34950	238	
609.36761	201	
612.31652	757	1+
616.30999	153	
619.36170	310	
655.33831	189	
661.34723	507	1+
665.34331	199	
666.33738	357	1+
669.30164	314	1+
709.34027	373	1+
714.43320	206	
726.36129	829	1+
732.44194	1044	1+
752.37375	190	
764.36059	212	1+
768.38858	309	1+
774.44355	297	1+
780.36729	220	
797.39554	1302	1+
803.20577	258	
806.80877	168	
861.42136	393	
871.27473	273	1+
895.43941	322	1+
916.28790	542	1+
918.44001	238	
958.47635	1451	1+
1029.36995	555	1+
1030.56248	149	
1143.42721	1294	1+
1214.46836	1250	1+
END IONS

###FS:    #m/z: 1012.46822 #charge   2
###MaxRes:#m/z:  0.00000 #charge-128
###MS: 1264
###MSMS: 1266
BEGIN IONS
TITLE=Cmpd 405, AutoMSn(1012.4682), 21.4 min
RTINSECONDS=1285.11
SCANS=MS: 1264 MSMS: 1266
PEPMASS=1012.46822	26823
CHARGE=2+
358.13153	123	
359.19915	133	
440.23197	121	
441.19052	250	1+
471.21812	490	1+
510.23025	108	
519.22065	130	
544.27579	136	
554.25213	547	1+
572.27100	633	1+
623.29790	105	
639.34352	224	1+
650.30905	536	1+
657.36257	197	
667.33399	727	1+
685.35000	511	1+
707.30426	273	1+
725.34950	259	
821.32272	141	
837.43718	128	
838.44581	311	1+
855.44834	183	
908.47454	318	1+
910.48366	226	
926.51303	106	
935.36575	177	
1008.54148	103	
1098.43239	760	1+
1169.46910	805	1+
1339.56439	450	
1340.52945	135	
2023.91081	666	1+
END IONS

###FS:    #m/z: 744.87383 #charge   2
###MaxRes:#m/z:  0.00000 #charge-128
###MS: 1264
###MSMS: 1267
BEGIN IONS
TITLE=Cmpd 406, AutoMSn(744.8738), 21.4 min
RTINSECONDS=1285.62
SCANS=MS: 1264 MSMS: 1267
PEPMASS=744.87383	6757
CHARGE=2+
331.18081	154	
393.77136	100	
394.68996	172	
415.22712	261	
444.23669	188	
449.19242	643	1+
459.26375	141	
467.75470	104	
562.28155	309	
578.29455	144	
609.32927	114	
634.25491	130	
675.36562	182	
688.63257	118	
740.33101	107	
742.01889	166	
742.34896	108	
743.38200	303	1+
744.08718	116	
745.35114	705	1+
758.86005	110	
772.41978	1756	1+
829.44562	215	
831.44563	402	1+
886.46318	454	1+
895.43324	137	
944.50524	281	1+
973.50559	161	
1088.52926	200	
1486.66430	688	1+
END IONS

###FS:    #m/z: 665.26539 #charge   2
###MaxRes:#m/z:  0.00000 #charge-128
###MS: 1268
###MSMS: 1269
BEGIN IONS
TITLE=Cmpd 407, AutoMSn(665.2654), 21.5 min
RTINSECONDS=1288.64
SCANS=MS: 1268 MSMS: 1269
PEPMASS=665.26539	77458
CHARGE=2+
386.15218	1549	1+
397.21721	193	
401.03967	228	
402.10471	385	
403.17381	287	
408.22253	405	
418.06318	1306	1+
428.21646	221	1+
431.20944	364	1+
436.16404	322	1+
450.13043	214	
459.28677	274	
463.23729	596	1+
471.22533	529	1+
491.20580	313	
499.22946	2184	1+
508.30945	178	
555.24598	264	1+
563.70786	201	
578.27482	505	1+
584.30767	193	
594.26581	411	1+
601.34077	639	1+
609.33729	331	1+
612.31537	1831	1+
619.33943	591	1+
626.14002	276	1+
628.32056	415	1+
639.29609	241	1+
655.33690	285	1+
661.34815	749	1+
666.32256	697	1+
670.31302	209	
672.33745	234	1+
677.32848	259	
681.33203	213	
683.31657	292	1+
699.83482	180	
704.44195	346	1+
709.34700	482	1+
712.21465	417	1+
714.42950	714	1+
726.35705	1347	1+
732.44090	1461	1+
737.42480	198	
764.37867	547	1+
768.41719	376	1+
777.62974	255	
780.39306	277	1+
797.39674	2194	1+
803.20543	836	1+
806.80921	268	
808.87891	325	
809.37753	250	
854.44121	238	1+
861.41643	1572	1+
888.28321	203	
888.28934	433	1+
895.43034	636	1+
899.26952	250	1+
912.46214	340	1+
916.29034	1674	1+
958.48104	4115	1+
970.55597	280	1+
1029.37161	1625	1+
1030.55901	327	
1031.56355	201	
1072.46886	356	1+
1101.39598	183	
1143.43569	1919	1+
1197.42934	192	
1214.45902	2289	1+
END IONS

###FS:    #m/z: 984.45935 #charge   2
###MaxRes:#m/z:  0.00000 #charge-128
###MS: 1268
###MSMS: 1270
BEGIN IONS
TITLE=Cmpd 408, AutoMSn(984.4594), 21.5 min
RTINSECONDS=1289.14
SCANS=MS: 1268 MSMS: 1270
PEPMASS=984.45935	19250
CHARGE=2+
361.24456	467	
367.58039	276	
508.31354	483	1+
609.36998	289	
623.25603	148	
753.83252	165	
795.34293	146	
900.47297	224	
976.43853	246	
983.37698	247	
983.97372	363	
993.87051	145	
996.45377	222	
1130.51264	287	
1707.75903	802	1+
1967.90940	20559	1+
END IONS

###FS:    #m/z: 819.18414 #charge   2
###MaxRes:#m/z:  0.00000 #charge-128
###MS: 1268
###MSMS: 1271
BEGIN IONS
TITLE=Cmpd 409, AutoMSn(819.1841), 21.5 min
RTINSECONDS=1289.64
SCANS=MS: 1268 MSMS: 1271
PEPMASS=819.18414	14037
CHARGE=2+
367.63171	237	
456.68501	258	
511.20309	563	
531.69405	286	1+
534.19980	205	
534.69476	215	
544.70270	626	1+
554.72579	209	
564.20256	254	
577.71416	375	
578.23215	263	1+
609.35184	290	1+
665.24246	570	1+
671.28754	262	1+
684.77690	248	
730.61859	233	
730.85903	295	
731.13084	257	
753.35457	308	1+
797.28102	443	1+
806.59132	207	
807.26433	253	
815.57853	216	
817.64248	218	
818.98523	546	1+
819.36865	1577	1+
819.76638	887	1+
824.42079	460	
825.26725	2256	1+
847.36043	690	1+
871.40829	307	
897.34269	209	1+
909.09678	295	
910.36684	578	1+
938.35602	1957	1+
973.82410	284	
974.17023	511	1+
974.49762	566	
993.39191	225	1+
1003.17875	367	
1003.51955	253	
1052.19678	226	
1085.40137	2640	1+
1172.42815	2487	1+
1173.41985	235	
1633.71040	515	1+
1637.25195	872	1+
END IONS

###FS:    #m/z: 984.45906 #charge   2
###MaxRes:#m/z:  0.00000 #charge-128
###MS: 1272
###MSMS: 1273
BEGIN IONS
TITLE=Cmpd 410, AutoMSn(984.4591), 21.5 min
RTINSECONDS=1292.66
SCANS=MS: 1272 MSMS: 1273
PEPMASS=984.45906	171662
CHARGE=2+
854.38159	1834	
854.88419	1562	
975.95826	1170	
1967.91175	159889	1+
END IONS

###FS:    #m/z: 665.26596 #charge   1
###MaxRes:#m/z:  0.00000 #charge-128
###MS: 1272
###MSMS: 1274
BEGIN IONS
TITLE=Cmpd 411, AutoMSn(665.2660), 21.6 min
RTINSECONDS=1293.17
SCANS=MS: 1272 MSMS: 1274
PEPMASS=665.26596	71873
CHARGE=1+
357.72150	219	
358.12842	435	1+
361.23676	725	1+
363.10549	264	
382.20964	234	
386.15043	1778	1+
397.20570	273	1+
402.18197	362	1+
408.22316	711	1+
418.05938	1464	1+
436.14615	243	1+
444.65675	304	
446.18295	355	1+
448.71033	375	1+
463.24375	769	1+
471.23753	293	
482.18923	262	
488.20323	222	
491.20911	565	
499.22788	2259	1+
501.69377	220	
508.16461	239	
508.29912	905	1+
518.23109	301	1+
525.27740	381	1+
532.21971	200	
534.19657	197	
537.18741	213	
549.70879	230	
551.18050	263	
558.22555	244	1+
564.33089	198	
574.28880	389	1+
577.25942	636	1+
584.30411	348	
591.34687	290	1+
591.73724	275	1+
593.73784	211	
595.27748	383	1+
599.29431	198	
601.34148	482	1+
602.23320	244	
605.22405	326	1+
609.35777	1322	1+
612.31526	1446	1+
619.32826	710	1+
626.14029	237	
626.28006	363	1+
628.82339	425	1+
637.27126	274	1+
643.19254	301	1+
647.25935	209	
655.30728	586	1+
661.33117	320	1+
663.34023	225	
663.98213	286	
664.30022	1360	1+
664.64005	311	
END IONS

###FS:    #m/z: 819.18440 #charge   3
###MaxRes:#m/z:  0.00000 #charge-128
###MS: 1272
###MSMS: 1275
BEGIN IONS
TITLE=Cmpd 412, AutoMSn(819.1844), 21.6 min
RTINSECONDS=1293.67
SCANS=MS: 1272 MSMS: 1275
PEPMASS=819.18440	35567
CHARGE=3+
404.63524	242	
511.21126	537	
529.19378	347	1+
534.19163	567	1+
537.13978	196	
546.20416	214	
564.19323	481	1+
572.72321	254	
577.72337	345	
578.21709	352	1+
596.27359	204	
639.32161	287	1+
656.64367	258	
665.22937	346	
670.76925	204	
684.77514	317	
730.61408	355	
730.87117	300	
731.38584	231	
752.35853	445	1+
789.63785	303	
797.27206	490	1+
814.36607	350	1+
815.58090	240	
818.98982	540	1+
819.18445	715	
819.38641	1015	
819.58144	858	1+
819.76452	312	
824.42071	816	
825.27146	2045	1+
829.49304	197	
847.34134	318	1+
892.34983	382	1+
908.77952	514	1+
910.34429	556	1+
938.35530	1908	1+
940.38283	273	1+
972.34671	254	1+
973.84507	288	1+
974.16201	469	1+
974.50072	263	
995.38343	314	1+
1003.16356	394	
1003.50871	249	
1004.17368	269	
1066.39682	531	1+
1085.39451	2682	1+
1172.42983	2738	1+
1707.75603	824	1+
1967.91644	1697	1+
END IONS

###FS:    #m/z: 984.45956 #charge   2
###MaxRes:#m/z:  0.00000 #charge-128
###MS: 1276
###MSMS: 1277
BEGIN IONS
TITLE=Cmpd 413, AutoMSn(984.4596), 21.6 min
RTINSECONDS=1296.69
SCANS=MS: 1276 MSMS: 1277
PEPMASS=984.45956	485228
CHARGE=2+
854.38306	5049	
854.88801	4471	
1967.91168	490422	1+
END IONS

###FS:    #m/z: 841.60522 #charge   3
###MaxRes:#m/z:  0.00000 #charge-128
###MS: 1276
###MSMS: 1278
BEGIN IONS
TITLE=Cmpd 414, AutoMSn(841.6052), 21.6 min
RTINSECONDS=1297.19
SCANS=MS: 1276 MSMS: 1278
PEPMASS=841.60522	33150
CHARGE=3+
346.64905	207	
511.21927	269	1+
561.24586	258	
577.23352	188	
586.22522	338	1+
590.24139	205	
599.24863	1612	1+
634.25012	336	1+
642.26758	692	1+
683.33335	202	
692.28200	355	
730.63204	212	
730.87951	481	
731.36380	223	
740.83265	317	
752.37396	210	1+
753.84760	207	
803.40941	389	1+
803.73940	362	1+
804.07283	253	
822.31297	198	
837.39232	199	
837.81654	313	1+
837.99683	610	1+
838.20461	344	1+
838.59443	223	
839.40641	337	1+
840.74025	190	
841.00591	245	
841.39776	3153	1+
841.59987	3096	1+
841.80898	3336	1+
842.00074	3003	1+
842.20797	2185	1+
844.56632	318	1+
846.36703	320	1+
854.38757	202	
854.89749	322	
898.39127	249	
898.89447	295	
909.44668	237	1+
935.35177	309	1+
936.32780	210	1+
947.44595	240	1+
953.36626	804	1+
973.82158	313	1+
974.15166	645	1+
974.49150	432	
1003.17425	211	
1003.51218	217	
1038.45424	1692	1+
1046.85122	203	
1048.44866	472	1+
1066.44903	1795	1+
1198.49366	1178	1+
1284.53093	1570	1+
1967.89916	2129	1+
2280.05165	528	1+
END IONS

###FS:    #m/z: 701.67493 #charge-128
###MaxRes:#m/z:  0.00000 #charge-128
###MS: 1276
###MSMS: 1279
BEGIN IONS
TITLE=Cmpd 415, AutoMSn(701.6749), 21.6 min
RTINSECONDS=1297.69
SCANS=MS: 1276 MSMS: 1279
PEPMASS=701.67493	23379

347.15801	210	
361.23796	308	
428.85540	215	
445.19141	217	1+
488.22150	426	1+
508.30783	421	1+
519.73680	620	
520.23128	548	1+
533.73240	621	
534.22392	669	1+
573.32450	252	1+
577.25832	308	1+
599.26291	238	
599.75653	258	
603.06309	300	
609.35396	1224	1+
637.29537	213	1+
641.76806	1813	1+
642.27662	1168	1+
649.29370	511	1+
649.61512	260	1+
655.30737	339	1+
656.64659	282	
658.30233	306	1+
658.95830	237	
661.33734	468	1+
664.29786	1093	1+
664.62917	697	1+
664.96015	751	1+
668.28317	537	1+
669.62482	547	1+
669.96087	291	
671.29570	280	1+
674.29538	248	1+
685.32842	268	1+
687.30416	780	1+
687.62434	219	
692.29405	837	1+
696.65434	255	
696.99302	359	
697.34372	1552	1+
697.64987	561	1+
697.98853	878	1+
699.13134	258	
700.63645	220	
701.66624	1709	
702.15821	409	
703.32025	235	
703.65315	1310	1+
704.00043	1505	1+
704.32829	1520	1+
725.35912	396	1+
730.63061	221	
730.88978	226	
731.37270	269	1+
737.41339	588	1+
745.34123	262	1+
746.70427	331	
760.36735	396	1+
760.70687	335	1+
761.02773	220	
774.42907	382	1+
784.85539	269	1+
793.32913	516	1+
870.75319	388	
871.09862	450	1+
900.46674	338	1+
902.42412	444	1+
908.45840	278	1+
908.78197	217	
921.37302	583	1+
935.35854	269	1+
953.36530	565	1+
970.55368	987	1+
987.93486	359	1+
1057.59067	398	1+
1266.50946	1745	1+
1281.58104	620	1+
1284.53112	2351	1+
1382.57486	753	1+
1396.65570	1795	1+
1401.67159	2340	1+
1402.00471	1829	1+
1480.63797	1787	1+
1503.70034	786	1+
1707.76022	1721	1+
1827.78377	1646	1+
1854.85886	471	1+
END IONS

###FS:    #m/z: 841.60390 #charge   3
###MaxRes:#m/z:  0.00000 #charge-128
###MS: 1280
###MSMS: 1281
BEGIN IONS
TITLE=Cmpd 416, AutoMSn(841.6039), 21.7 min
RTINSECONDS=1300.71
SCANS=MS: 1280 MSMS: 1281
PEPMASS=841.60390	36370
CHARGE=3+
519.73573	328	
525.22762	261	1+
542.71453	268	
550.99142	262	
561.24433	460	
562.74327	218	1+
577.24935	326	
585.24066	481	1+
594.27698	231	
629.28299	259	1+
656.64382	282	
692.27967	369	1+
729.63238	319	1+
730.86358	285	
731.36289	285	
752.88199	421	
753.35074	406	1+
803.41327	242	
803.71996	202	
804.07103	329	
831.83555	432	
837.38109	219	
837.77585	299	1+
838.06211	235	
840.39594	251	
840.92131	242	
841.39549	3412	1+
841.60847	2897	1+
841.80750	3696	1+
841.99927	2878	
842.20542	2485	1+
843.97925	375	1+
844.58283	227	
846.34895	202	
898.40162	361	
898.89701	223	
900.48259	226	1+
935.35716	412	1+
936.37397	335	1+
953.37094	1356	1+
973.14965	608	1+
973.80863	293	1+
974.49283	529	
1003.52171	355	
1039.44931	640	1+
1066.44727	1824	1+
1197.48185	1449	1+
1266.49800	506	1+
1284.52773	1909	1+
1459.27747	450	1+
1675.80921	669	1+
1707.77593	658	1+
1967.91384	2420	1+
END IONS

###FS:    #m/z: 1312.95471 #charge-128
###MaxRes:#m/z:  0.00000 #charge-128
###MS: 1280
###MSMS: 1282
BEGIN IONS
TITLE=Cmpd 417, AutoMSn(1312.9547), 21.7 min
RTINSECONDS=1301.21
SCANS=MS: 1280 MSMS: 1282
PEPMASS=1312.95471	24183

983.84538	109	
985.70794	235	
987.10491	167	
996.43992	209	
1967.90842	16265	1+
END IONS

###FS:    #m/z: 362.29181 #charge-128
###MaxRes:#m/z:  0.00000 #charge-128
###MS: 1280
###MSMS: 1283
BEGIN IONS
TITLE=Cmpd 418, AutoMSn(362.2918), 21.7 min
RTINSECONDS=1301.71
SCANS=MS: 1280 MSMS: 1283
PEPMASS=362.29181	22832

342.21299	126	
344.27181	314	
362.28746	3123	1+
END IONS

###FS:    #m/z: 362.28841 #charge-128
###MaxRes:#m/z:  0.00000 #charge-128
###MS: 1284
###MSMS: 1285
BEGIN IONS
TITLE=Cmpd 419, AutoMSn(362.2884), 21.7 min
RTINSECONDS=1304.74
SCANS=MS: 1284 MSMS: 1285
PEPMASS=362.28841	37408

344.27857	767	1+
362.28896	3042	1+
END IONS

###FS:    #m/z: 767.39274 #charge-128
###MaxRes:#m/z:  0.00000 #charge-128
###MS: 1284
###MSMS: 1286
BEGIN IONS
TITLE=Cmpd 420, AutoMSn(767.3927), 21.8 min
RTINSECONDS=1305.24
SCANS=MS: 1284 MSMS: 1286
PEPMASS=767.39274	30854

313.67259	202	
329.14420	400	
484.26624	188	
485.78366	169	
489.27517	300	1+
626.34548	357	
651.31444	145	
656.64381	365	1+
656.98130	363	
657.32227	161	
662.65134	160	
669.30599	188	
739.42304	1155	1+
761.33588	241	1+
762.10960	331	1+
765.36635	380	1+
768.81660	171	
772.38791	182	
826.10548	217	
854.41838	858	1+
854.89345	242	
864.09735	170	
864.45143	239	
864.77926	166	
913.12924	224	1+
913.46869	461	1+
913.79923	199	
927.91792	308	1+
946.46132	188	
951.48318	643	1+
951.81430	757	
952.15119	435	
958.46944	183	
967.52829	226	
984.95241	173	
988.16089	146	
1229.57619	640	1+
1523.72352	831	1+
1533.26573	2929	1+
1533.77022	2728	1+
END IONS

###FS:    #m/z: 614.11773 #charge   3
###MaxRes:#m/z:  0.00000 #charge-128
###MS: 1284
###MSMS: 1287
BEGIN IONS
TITLE=Cmpd 421, AutoMSn(614.1177), 21.8 min
RTINSECONDS=1305.74
SCANS=MS: 1284 MSMS: 1287
PEPMASS=614.11773	30158
CHARGE=3+
331.19808	238	
359.09394	400	1+
375.22851	209	
377.11883	502	1+
428.22748	280	
429.10744	392	1+
489.27399	1491	1+
493.25059	281	
493.58215	195	
496.55752	200	
516.68825	199	
520.12015	610	1+
520.29258	230	
526.93398	256	1+
540.82432	314	
542.19828	422	1+
560.20949	266	1+
570.82474	209	
584.27645	277	
592.32223	291	1+
594.81665	438	
595.31798	587	1+
599.31027	256	1+
606.94185	326	1+
607.32611	546	1+
607.61328	710	1+
610.33238	599	1+
612.32244	345	
613.33020	1942	1+
626.33522	1155	1+
633.19971	242	
648.33764	233	
648.59147	291	
661.35179	907	1+
662.84364	195	
678.37656	405	1+
685.35634	335	
714.12469	575	
714.63063	345	
739.41871	2856	1+
749.52304	490	
752.22846	339	1+
756.35849	202	
774.44441	655	1+
807.42247	285	1+
825.76356	193	
854.43991	754	1+
864.11718	284	1+
864.45118	240	
864.80492	210	
967.52499	822	1+
970.55793	1486	1+
1057.59652	1433	1+
1204.62019	2522	1+
1230.65947	684	1+
1237.59365	434	1+
1301.70202	639	1+
1317.71426	1126	1+
1426.73193	977	1+
1433.75318	497	1+
1461.73311	784	1+
1478.78225	521	1+
1562.81017	561	1+
END IONS

###FS:    #m/z: 362.28812 #charge-128
###MaxRes:#m/z:  0.00000 #charge-128
###MS: 1288
###MSMS: 1289
BEGIN IONS
TITLE=Cmpd 422, AutoMSn(362.2881), 21.8 min
RTINSECONDS=1308.76
SCANS=MS: 1288 MSMS: 1289
PEPMASS=362.28812	47729

344.27863	817	
362.28819	3820	1+
END IONS

###FS:    #m/z: 767.39204 #charge-128
###MaxRes:#m/z:  0.00000 #charge-128
###MS: 1288
###MSMS: 1290
BEGIN IONS
TITLE=Cmpd 423, AutoMSn(767.3920), 21.8 min
RTINSECONDS=1309.26
SCANS=MS: 1288 MSMS: 1290
PEPMASS=767.39204	25422

313.67781	244	
329.13706	170	
378.12011	146	
427.72575	147	
489.28669	143	
529.29442	198	
531.74225	121	
570.73371	116	
609.33130	118	
626.31674	214	
656.64381	138	
656.97675	117	
657.31093	322	
708.85808	155	
739.42162	705	1+
748.41344	697	
751.35472	136	
763.63949	139	
763.87192	126	
766.38778	1036	1+
767.15680	632	1+
767.64202	785	1+
771.37118	254	1+
797.41986	134	
854.43034	237	
913.46278	146	
944.88036	115	
951.48493	582	1+
951.80960	606	1+
952.15598	209	
984.46678	157	
996.43609	116	
1529.70981	424	1+
1533.77557	1596	1+
END IONS

###FS:    #m/z: 670.31312 #charge   3
###MaxRes:#m/z:  0.00000 #charge-128
###MS: 1288
###MSMS: 1291
BEGIN IONS
TITLE=Cmpd 424, AutoMSn(670.3131), 21.8 min
RTINSECONDS=1309.76
SCANS=MS: 1288 MSMS: 1291
PEPMASS=670.31312	23322
CHARGE=3+
361.23759	368	
463.22693	756	
470.22055	325	1+
490.20442	286	1+
499.23159	349	1+
504.20531	227	1+
506.58322	300	
508.31170	286	
519.21957	551	
527.24991	203	
536.22095	208	
543.24216	272	1+
549.71933	364	1+
554.25100	473	1+
572.24993	449	1+
577.23075	479	1+
584.24456	275	1+
585.74056	468	
593.81360	344	1+
595.22527	279	1+
597.26749	356	1+
608.23908	242	
609.33540	882	1+
624.27784	290	1+
631.96246	282	1+
634.61852	307	
636.36965	225	
639.26525	350	1+
650.28142	997	1+
655.62031	237	1+
657.28704	259	1+
661.31784	449	1+
663.96593	214	
664.30602	243	
664.63997	806	1+
664.96961	713	1+
665.31851	653	1+
665.77471	234	
667.33047	748	1+
667.99169	215	1+
669.30142	4545	1+
669.63554	2712	1+
669.97425	1234	1+
679.95837	253	
680.32710	239	1+
685.34485	327	
693.21241	478	1+
707.29248	952	1+
724.35051	513	1+
737.41109	434	1+
742.37555	965	1+
752.34430	247	1+
773.86568	338	
796.38797	331	1+
804.29148	406	1+
808.30442	204	
813.41210	287	
820.40208	207	1+
822.31486	1439	1+
837.42890	452	1+
854.41637	1163	1+
854.87406	338	
855.45210	455	1+
866.39625	282	1+
878.21728	373	
878.33484	259	
881.40925	276	1+
883.42072	254	
908.47040	273	
909.46377	448	1+
918.42018	587	
919.33907	329	1+
926.47866	1829	1+
936.35454	2303	1+
938.45946	270	1+
947.41552	995	1+
1081.40202	995	1+
1099.42755	1559	1+
1151.44463	581	1+
1265.54359	424	1+
1311.52495	406	1+
1661.73704	849	1+
1722.72907	542	1+
1734.74121	1145	1+
1745.73841	992	1+
1748.77364	7668	1+
1894.83356	1633	1+
END IONS

###FS:    #m/z: 712.43921 #charge-128
###MaxRes:#m/z:  0.00000 #charge-128
###MS: 1292
###MSMS: 1293
BEGIN IONS
TITLE=Cmpd 425, AutoMSn(712.4392), 21.9 min
RTINSECONDS=1312.79
SCANS=MS: 1292 MSMS: 1293
PEPMASS=712.43921	15068

384.26124	365	
397.23622	335	
425.23855	605	
438.97240	272	
668.40368	291	
712.43477	17976	1+
719.21385	434	
861.42346	238	
END IONS

###FS:    #m/z: 670.31625 #charge   3
###MaxRes:#m/z:  0.00000 #charge-128
###MS: 1292
###MSMS: 1294
BEGIN IONS
TITLE=Cmpd 426, AutoMSn(670.3162), 21.9 min
RTINSECONDS=1313.29
SCANS=MS: 1292 MSMS: 1294
PEPMASS=670.31625	19798
CHARGE=3+
348.17848	296	1+
361.24097	236	
411.65804	363	
441.16762	249	
449.75294	332	1+
458.20147	268	1+
463.23066	489	
492.20674	217	1+
508.31501	262	
510.24681	255	1+
519.22944	1228	1+
532.22429	461	1+
552.29929	207	1+
554.24605	911	1+
559.25844	221	1+
572.26317	484	
579.16523	509	1+
595.32200	395	1+
609.32968	879	1+
614.29143	246	1+
629.28389	253	1+
630.52116	250	
633.28570	371	1+
638.29889	269	1+
640.33856	332	1+
644.28135	473	1+
644.93966	269	
645.61620	205	
650.29880	1306	1+
656.30448	315	1+
662.27191	276	1+
664.30286	545	1+
664.64417	384	1+
666.31306	314	
667.33023	1154	1+
668.78100	215	
669.30903	2514	1+
669.63082	1896	1+
669.97519	1033	1+
674.28387	380	1+
679.99189	237	1+
681.36117	205	
685.34421	763	1+
693.20722	450	
699.35984	197	
707.29069	1977	1+
718.12608	513	
718.24440	356	
724.36313	366	
725.34094	985	1+
737.39375	516	1+
742.37245	1803	1+
774.38658	384	1+
776.31831	865	1+
785.58872	354	
793.40274	320	1+
804.30361	563	1+
813.39818	262	
820.40751	355	1+
822.31252	2721	1+
824.85887	357	1+
837.43245	282	
838.43806	910	1+
853.38872	449	1+
854.89376	245	
855.44887	1693	1+
856.25922	363	
866.40626	220	
891.44689	412	1+
901.47559	341	1+
908.48283	586	
909.46577	858	1+
918.34033	1303	1+
926.49374	2802	1+
936.35439	3303	1+
936.36377	1090	1+
946.37017	379	1+
1068.46299	409	1+
1081.40192	1870	1+
1099.42336	3217	1+
1153.44090	505	1+
1170.45577	836	1+
1170.47608	329	
1340.61035	896	1+
1613.73945	510	1+
1661.74782	866	1+
1735.76027	1009	1+
1738.72839	517	1+
1745.75192	629	1+
1748.77694	4525	1+
1895.84991	1015	1+
END IONS

###FS:    #m/z: 696.98309 #charge-128
###MaxRes:#m/z:  0.00000 #charge-128
###MS: 1292
###MSMS: 1295
BEGIN IONS
TITLE=Cmpd 427, AutoMSn(696.9831), 21.9 min
RTINSECONDS=1313.79
SCANS=MS: 1292 MSMS: 1295
PEPMASS=696.98309	10194

331.19619	139	
447.16072	156	
463.21177	163	
507.28030	329	1+
529.30449	145	
537.21411	135	
609.35824	389	
612.26783	137	
642.79207	160	
661.34134	408	1+
676.25766	251	
689.97028	319	1+
691.32476	198	
692.04921	285	1+
692.34944	720	1+
692.70769	190	
693.88010	135	
694.30941	558	1+
696.33790	300	
696.67111	780	1+
696.98897	328	
697.33987	1304	1+
704.06163	734	1+
707.29645	137	
720.39555	184	
740.81888	195	
741.33373	164	
781.26878	268	1+
822.32023	145	
849.40140	152	
850.28279	204	1+
870.85255	238	
916.42439	165	
918.44465	260	
922.37227	186	
948.47394	152	
970.57935	404	1+
1188.61115	372	1+
1345.66813	526	1+
1707.78405	547	1+
1827.78003	951	1+
END IONS

###FS:    #m/z: 707.31072 #charge   3
###MaxRes:#m/z:  0.00000 #charge-128
###MS: 1296
###MSMS: 1297
BEGIN IONS
TITLE=Cmpd 428, AutoMSn(707.3107), 21.9 min
RTINSECONDS=1316.82
SCANS=MS: 1296 MSMS: 1297
PEPMASS=707.31072	37253
CHARGE=3+
361.23889	324	
420.11970	496	
463.22159	432	
464.73858	376	
485.78346	340	
508.31419	341	
609.36050	1510	1+
610.71952	301	
620.60201	305	
620.91716	414	
621.26302	265	
629.83172	274	
669.94342	538	
670.27640	275	
701.30858	2272	1+
701.64413	1461	
701.97787	1161	1+
703.65219	746	1+
703.98598	1060	1+
704.33061	547	
706.33838	266	
707.31339	7726	1+
707.64272	7244	1+
707.97733	3924	1+
712.43492	15288	1+
737.41605	1002	1+
829.35569	366	
829.85906	830	
861.44843	682	
886.86263	589	
887.36604	599	
900.47699	366	
921.35077	550	1+
975.47509	421	
1859.75248	17176	1+
2006.82637	3726	1+
END IONS

###FS:    #m/z: 712.43483 #charge   1
###MaxRes:#m/z:  0.00000 #charge-128
###MS: 1296
###MSMS: 1298
BEGIN IONS
TITLE=Cmpd 429, AutoMSn(712.4348), 22.0 min
RTINSECONDS=1317.32
SCANS=MS: 1296 MSMS: 1298
PEPMASS=712.43483	27435
CHARGE=1+
361.24677	863	
397.24798	568	
425.23973	742	
508.31828	436	
609.35818	490	
668.40783	483	
712.43475	30409	1+
END IONS

###FS:    #m/z: 640.80060 #charge-128
###MaxRes:#m/z:  0.00000 #charge-128
###MS: 1296
###MSMS: 1299
BEGIN IONS
TITLE=Cmpd 430, AutoMSn(640.8006), 22.0 min
RTINSECONDS=1317.82
SCANS=MS: 1296 MSMS: 1299
PEPMASS=640.80060	8656

346.13541	167	
380.21538	210	
386.15701	194	
397.20586	230	
399.19583	242	1+
420.20182	163	
448.27638	195	
463.12937	172	
479.23557	191	
482.22687	254	1+
491.22115	192	
499.23833	431	1+
508.31622	233	
521.28916	155	
543.84880	341	
572.28129	373	1+
574.30086	210	
576.19721	460	1+
580.27222	235	1+
609.37184	164	
627.31408	315	1+
636.27536	149	
637.36640	170	
638.33726	404	1+
640.34282	195	
641.31115	200	
642.32775	520	1+
689.27276	218	
732.31164	265	1+
737.38950	188	
749.27154	160	
774.42666	187	
797.38543	278	1+
803.31516	325	1+
826.35413	466	1+
844.37137	750	1+
874.35653	501	1+
957.44162	321	1+
980.43872	175	
1071.47965	215	
1094.49497	251	
1165.51298	453	1+
END IONS

###FS:    #m/z: 707.31063 #charge   3
###MaxRes:#m/z:  0.00000 #charge-128
###MS: 1300
###MSMS: 1301
BEGIN IONS
TITLE=Cmpd 431, AutoMSn(707.3106), 22.0 min
RTINSECONDS=1320.84
SCANS=MS: 1300 MSMS: 1301
PEPMASS=707.31063	118152
CHARGE=3+
348.19056	470	
361.23957	628	
367.58267	434	
463.21809	667	
508.31221	1216	
515.10358	413	
553.20118	551	
609.35985	3048	1+
610.71673	979	
611.22633	556	
620.59405	643	
620.93478	724	
669.61405	1506	
669.94980	1751	
670.28266	1104	
673.33777	762	
673.83120	621	
678.89589	430	
692.25891	669	
701.30559	5899	1+
701.64143	7199	1+
701.97211	4176	1+
704.00525	1028	
704.33105	1621	1+
707.31039	27327	1+
707.64556	21772	1+
707.97922	15299	1+
712.43578	18953	1+
737.42097	2469	1+
861.44765	556	
900.47570	711	
960.27846	396	
1015.51325	404	
1130.52295	407	
1248.09422	395	
1657.68828	3670	1+
1772.72084	4555	1+
1841.75109	2246	1+
1859.75359	56645	1+
2006.82159	11482	1+
END IONS

###FS:    #m/z: 712.43491 #charge   1
###MaxRes:#m/z:  0.00000 #charge-128
###MS: 1300
###MSMS: 1302
BEGIN IONS
TITLE=Cmpd 432, AutoMSn(712.4349), 22.0 min
RTINSECONDS=1321.34
SCANS=MS: 1300 MSMS: 1302
PEPMASS=712.43491	33639
CHARGE=1+
361.24643	1193	
367.57750	506	
384.26176	509	
397.23981	551	
425.23863	1007	
508.30967	900	
515.09480	798	
535.82315	476	
609.36187	1812	1+
668.40581	430	
712.23513	470	
712.43561	31011	1+
END IONS

###FS:    #m/z: 640.79791 #charge   2
###MaxRes:#m/z:  0.00000 #charge-128
###MS: 1300
###MSMS: 1303
BEGIN IONS
TITLE=Cmpd 433, AutoMSn(640.7979), 22.0 min
RTINSECONDS=1321.84
SCANS=MS: 1300 MSMS: 1303
PEPMASS=640.79791	19084
CHARGE=2+
361.24652	178	
386.15678	351	
395.79129	272	
397.21454	199	
434.18101	227	
460.22945	163	
463.11608	540	
499.23403	439	
502.25796	165	
508.31375	368	1+
539.24546	153	
576.19401	883	1+
586.27752	163	
590.32270	246	1+
593.32497	148	
609.36232	477	1+
612.31152	296	1+
627.30869	149	
629.32210	201	1+
632.28146	289	1+
637.33250	408	1+
639.32795	428	1+
642.30470	999	1+
689.28645	534	1+
731.27712	336	1+
737.41152	329	1+
747.29974	905	
753.36728	167	
797.39844	150	
803.33944	593	1+
816.36479	330	1+
825.86392	184	
826.37249	270	
828.37912	272	1+
844.35836	710	1+
855.42398	153	
867.34845	419	1+
874.36700	459	1+
884.24673	397	
884.37012	261	
899.42241	234	1+
957.45378	519	1+
972.39557	262	1+
980.45116	288	1+
989.44394	199	
1071.47136	185	
1094.48627	399	
1095.47868	228	
1096.47929	439	1+
1143.56280	420	1+
1165.52037	1015	1+
END IONS

###FS:    #m/z: 707.31113 #charge   3
###MaxRes:#m/z:  0.00000 #charge-128
###MS: 1304
###MSMS: 1305
BEGIN IONS
TITLE=Cmpd 434, AutoMSn(707.3111), 22.1 min
RTINSECONDS=1324.87
SCANS=MS: 1304 MSMS: 1305
PEPMASS=707.31113	173166
CHARGE=3+
348.19295	647	
361.24263	585	
463.22303	857	
495.68943	583	
508.31135	1129	
609.35941	4303	1+
610.72184	995	
620.58720	869	
620.92094	1280	
664.27862	547	
669.61701	3014	1+
669.94749	2158	
670.28091	2056	
678.25861	701	
692.24863	628	
701.30500	8031	1+
701.64310	8852	1+
701.97339	5133	
703.99500	1475	
704.32526	1451	1+
707.00686	611	
707.31092	36993	1+
707.64454	31887	1+
707.97784	22867	1+
712.43431	17262	1+
737.41736	2602	1+
898.83324	570	
900.47553	1643	1+
995.40633	623	
1130.53455	739	
1345.67003	2441	1+
1657.70039	5723	1+
1772.72244	6132	1+
1841.74445	2954	1+
1859.75409	76315	1+
2006.82363	16179	1+
END IONS

###FS:    #m/z: 734.95126 #charge   1
###MaxRes:#m/z:  0.00000 #charge-128
###MS: 1304
###MSMS: 1306
BEGIN IONS
TITLE=Cmpd 435, AutoMSn(734.9513), 22.1 min
RTINSECONDS=1325.37
SCANS=MS: 1304 MSMS: 1306
PEPMASS=734.95126	28007
CHARGE=1+
400.26528	1606	1+
411.21841	242	1+
457.24419	286	1+
480.23062	217	
485.78728	295	
491.89205	194	
515.27558	301	1+
524.22825	188	
529.91304	327	
530.24009	343	1+
535.91046	897	1+
536.25246	496	1+
536.58238	559	
544.23012	276	
546.23720	477	1+
552.73498	407	
553.24803	248	
567.27530	388	1+
570.21104	303	
573.93789	199	
590.30068	276	1+
594.27812	235	1+
597.61720	202	
602.29276	437	1+
602.64278	450	1+
605.75149	562	
616.31145	234	
619.27730	211	
632.32396	332	1+
642.78732	224	
645.31059	199	
650.29538	575	1+
650.79827	234	1+
654.77111	246	
655.29047	484	1+
659.79261	208	
660.99386	240	
661.34092	387	1+
666.32276	232	1+
673.30312	493	1+
675.32296	1346	1+
675.98776	355	1+
676.64277	369	1+
681.98732	1229	1+
682.31449	1148	1+
682.65748	606	1+
687.99791	735	1+
688.33862	652	
688.65073	529	
691.68176	240	
696.35599	200	
713.33776	336	1+
719.34453	552	1+
725.34044	701	1+
732.36554	413	1+
733.01484	319	1+
734.39114	313	
734.71348	313	1+
END IONS

###FS:    #m/z: 918.43608 #charge   2
###MaxRes:#m/z:  0.00000 #charge-128
###MS: 1304
###MSMS: 1307
BEGIN IONS
TITLE=Cmpd 436, AutoMSn(918.4361), 22.1 min
RTINSECONDS=1325.87
SCANS=MS: 1304 MSMS: 1307
PEPMASS=918.43608	25338
CHARGE=2+
400.26389	249	
544.22177	155	
607.25505	122	
642.80287	142	
651.30172	228	
651.79960	270	
654.76733	116	
659.81399	270	
678.31367	153	
681.97162	114	
686.35009	162	
686.84200	243	
688.30846	120	
695.82439	284	
723.82341	171	
728.32923	141	
748.32583	138	
765.19444	156	
794.85092	162	
803.35446	326	1+
854.31659	131	
886.91096	138	
895.41042	365	1+
911.41436	127	
916.72979	211	1+
925.41093	167	
973.35836	586	1+
976.46477	172	
991.39245	286	1+
1091.46498	157	
1104.47107	894	1+
1200.53721	700	1+
1217.55449	1112	1+
1826.33621	1572	1+
1826.84018	1327	1+
1835.34975	2709	1+
1835.83580	3822	1+
END IONS

###FS:    #m/z: 734.95145 #charge   1
###MaxRes:#m/z:  0.00000 #charge-128
###MS: 1308
###MSMS: 1309
BEGIN IONS
TITLE=Cmpd 437, AutoMSn(734.9514), 22.1 min
RTINSECONDS=1328.89
SCANS=MS: 1308 MSMS: 1309
PEPMASS=734.95145	29890
CHARGE=1+
400.26387	1629	1+
480.23113	207	
496.19477	309	
515.28833	296	
529.30439	252	
529.92235	299	1+
535.91933	682	1+
536.24553	618	1+
543.73828	224	
552.73514	384	
553.23454	300	
564.43237	244	
572.23665	377	1+
590.30234	408	1+
597.26971	432	1+
597.61211	404	1+
602.63476	586	1+
602.96646	245	1+
603.30817	664	1+
611.75780	250	
614.30984	222	1+
616.27417	204	
621.62924	335	1+
621.94284	232	
622.29297	246	
628.26908	1420	1+
632.31855	585	1+
632.66256	425	1+
651.31139	262	1+
663.29005	2173	1+
672.67068	253	1+
672.98498	212	
673.31636	416	
675.31860	819	1+
676.64550	327	
681.98763	770	1+
682.31826	1183	1+
682.64603	617	
686.32196	529	1+
687.99380	967	1+
688.32127	910	
688.64801	399	
694.35986	264	
695.32214	432	1+
697.03882	395	
704.99292	280	
710.67388	515	1+
721.32042	278	
728.33943	276	
730.41791	270	
733.34471	230	
734.34941	678	1+
END IONS

###FS:    #m/z: 918.18404 #charge   2
###MaxRes:#m/z:  0.00000 #charge-128
###MS: 1308
###MSMS: 1310
BEGIN IONS
TITLE=Cmpd 438, AutoMSn(918.1840), 22.2 min
RTINSECONDS=1329.39
SCANS=MS: 1308 MSMS: 1310
PEPMASS=918.18404	28631
CHARGE=2+
400.26273	443	
488.21104	233	1+
496.19347	188	
543.72790	428	1+
552.73659	657	
553.24637	320	
609.27936	510	
609.78297	577	1+
627.76020	198	
634.09504	135	
651.30491	181	
651.79901	139	
658.84307	247	1+
660.31023	233	
663.78863	142	
677.82121	163	
681.97944	182	
682.35051	150	
688.30943	240	1+
720.85287	141	
745.83622	144	
863.37810	408	1+
869.79581	196	
875.93525	151	
887.94676	141	
895.42362	239	
913.19452	603	1+
916.06115	163	
916.77916	136	
916.93316	168	
918.41714	3629	1+
918.92255	1778	
940.92780	203	
1199.54662	591	1+
1371.63257	617	1+
1389.64028	662	1+
1604.69809	550	1+
1826.36607	1066	1+
1826.84245	1594	1+
1835.34920	2903	1+
END IONS

###FS:    #m/z: 556.28466 #charge   2
###MaxRes:#m/z:  0.00000 #charge-128
###MS: 1308
###MSMS: 1311
BEGIN IONS
TITLE=Cmpd 439, AutoMSn(556.2847), 22.2 min
RTINSECONDS=1329.9
SCANS=MS: 1308 MSMS: 1311
PEPMASS=556.28466	20743
CHARGE=2+
349.67617	176	
380.19440	218	1+
386.16045	412	1+
397.20885	216	
408.19214	367	
425.20848	413	
442.22977	463	1+
449.25602	648	
454.21024	150	
462.19558	169	
462.31324	146	
468.24931	273	1+
474.21311	165	
477.21638	198	
494.25666	185	
496.26415	204	
510.29242	354	1+
530.32172	475	1+
538.28956	592	1+
541.28421	177	
552.30019	633	1+
554.30972	2348	1+
559.26831	450	1+
560.10956	256	
568.22221	360	1+
585.24529	1647	1+
590.28942	303	
594.27717	817	1+
607.31921	382	1+
643.41266	227	
653.30333	181	
670.33401	2302	1+
673.24779	358	
674.24101	483	1+
678.92689	759	1+
681.31178	660	1+
698.32852	3768	1+
705.34774	251	1+
710.26875	235	1+
720.40117	367	1+
723.39529	212	1+
732.34465	261	
740.46464	1703	1+
749.53371	393	
783.42126	472	1+
786.33167	543	1+
795.35490	492	1+
811.41149	2391	1+
877.51845	177	
908.42697	675	1+
918.44528	488	
925.45647	1128	1+
936.67090	201	
951.48361	180	
968.49600	176	
978.47818	434	1+
996.49622	1683	1+
END IONS

###FS:    #m/z: 656.64471 #charge   3
###MaxRes:#m/z:  0.00000 #charge-128
###MS: 1312
###MSMS: 1313
BEGIN IONS
TITLE=Cmpd 440, AutoMSn(656.6447), 22.2 min
RTINSECONDS=1332.92
SCANS=MS: 1312 MSMS: 1313
PEPMASS=656.64471	70342
CHARGE=3+
358.13660	1040	1+
360.20178	367	
361.24507	2175	1+
363.09714	716	
367.57735	348	
376.16808	466	1+
385.03319	471	
386.14865	1077	
438.24092	435	1+
445.20307	670	1+
450.12701	554	
462.28290	425	
463.24827	689	1+
491.19723	614	1+
499.23616	3078	1+
508.29903	2666	1+
509.76939	406	
516.69053	346	
544.78670	954	
545.28517	425	
550.21187	803	1+
560.24239	420	1+
570.24982	378	1+
572.27949	517	
578.22049	816	1+
590.33136	822	1+
594.29143	433	1+
600.72008	444	
601.25136	606	1+
605.21818	526	1+
609.35872	4063	1+
612.31850	2220	1+
623.24969	522	1+
650.64137	385	
651.30501	564	1+
655.31876	362	
656.30450	575	1+
661.32858	542	1+
665.25726	377	
665.75131	669	1+
677.30870	677	1+
683.31968	398	1+
693.25762	989	1+
709.34761	700	1+
720.38348	672	1+
726.35201	1504	1+
737.41295	2308	1+
743.36660	449	1+
752.36682	356	
762.39464	1192	1+
780.35772	1129	1+
790.38869	1401	1+
797.39542	3658	1+
806.82607	621	
808.27538	1398	1+
861.40459	490	1+
900.48255	1122	1+
903.47303	1310	1+
910.42377	335	
913.50989	798	
925.48886	371	1+
953.47057	596	1+
955.36209	366	
960.45448	412	1+
1015.51182	393	
1016.51144	438	
1017.51566	2583	1+
1025.53193	949	1+
1043.51854	1373	1+
1060.55152	446	
1070.51581	1276	1+
1088.55388	7710	1+
1130.53446	2117	1+
1182.44789	1434	1+
1257.64479	1126	1+
1258.61716	337	
1316.72193	1156	1+
1345.65236	2015	1+
1505.69439	5024	1+
1561.67108	701	1+
1620.72265	3201	1+
1689.73871	3261	1+
1707.75788	22178	1+
1835.83575	1923	1+
1854.82901	5985	1+
END IONS

###FS:    #m/z: 556.28612 #charge   2
###MaxRes:#m/z:  0.00000 #charge-128
###MS: 1312
###MSMS: 1314
BEGIN IONS
TITLE=Cmpd 441, AutoMSn(556.2861), 22.2 min
RTINSECONDS=1333.43
SCANS=MS: 1312 MSMS: 1314
PEPMASS=556.28612	32763
CHARGE=2+
370.74003	200	
387.20902	174	
397.21303	344	
406.21340	444	1+
408.19287	672	1+
425.21206	466	1+
433.02759	180	
435.19952	182	
442.23829	195	
474.22218	203	
476.23673	224	
479.25514	176	
496.23766	420	1+
504.22556	178	
520.29205	342	1+
530.32749	252	
534.27856	384	1+
537.30390	174	
538.30161	748	1+
552.29819	549	1+
554.31729	963	1+
556.29413	1860	1+
557.05908	271	1+
560.07596	293	1+
568.22787	690	1+
572.28097	251	
579.31600	256	1+
585.24582	1822	1+
590.29600	467	1+
593.28790	1701	1+
607.31146	768	1+
617.30505	319	
643.40970	172	
652.31248	391	1+
670.33460	2245	1+
673.24513	279	
681.30925	706	1+
698.33141	4538	1+
720.40298	231	
740.45847	1357	1+
749.53105	438	
783.42444	573	1+
786.33209	304	
795.36686	235	
811.41549	2131	1+
817.42996	234	1+
821.00353	189	
883.41113	175	
908.42827	935	1+
918.43926	716	
925.45391	1878	1+
952.48374	264	
968.50637	239	
979.46469	540	1+
996.49307	2101	1+
END IONS

###FS:    #m/z: 918.43339 #charge   2
###MaxRes:#m/z:  0.00000 #charge-128
###MS: 1312
###MSMS: 1315
BEGIN IONS
TITLE=Cmpd 442, AutoMSn(918.4334), 22.2 min
RTINSECONDS=1333.93
SCANS=MS: 1312 MSMS: 1315
PEPMASS=918.43339	36478
CHARGE=2+
400.26405	685	1+
473.18887	205	1+
544.22690	392	
552.74537	533	
553.23925	579	
600.77290	525	1+
609.28403	885	1+
650.80380	294	1+
659.35579	218	
682.32563	176	
686.80668	168	
687.31641	365	1+
687.98979	261	
719.67529	149	
720.31836	160	
736.83755	166	
739.34366	156	
748.35463	155	
803.36982	288	
803.85487	225	
859.89633	440	1+
863.38504	1398	1+
863.39462	216	
913.93464	317	
914.43612	1361	1+
916.68760	378	1+
917.92204	190	
918.18896	1414	1+
920.69370	302	1+
922.16120	181	
922.92051	221	
923.91889	145	
974.37608	453	1+
978.43901	154	
985.44687	165	
991.38671	664	1+
1092.45521	222	
1218.56104	741	1+
1225.21845	272	
1303.51997	379	1+
1318.57804	927	1+
1326.55850	154	
1389.64589	753	1+
1790.83628	489	1+
1818.81239	473	1+
1827.33371	1778	1+
1827.85377	1681	1+
1831.89635	471	1+
1835.83404	10138	1+
END IONS

###FS:    #m/z: 658.85885 #charge   2
###MaxRes:#m/z:  0.00000 #charge-128
###MS: 1316
###MSMS: 1317
BEGIN IONS
TITLE=Cmpd 443, AutoMSn(658.8589), 22.3 min
RTINSECONDS=1336.96
SCANS=MS: 1316 MSMS: 1317
PEPMASS=658.85885	128014
CHARGE=2+
358.14081	659	1+
361.24230	1551	1+
363.09470	739	
376.16824	403	1+
385.03969	489	
386.15651	2686	1+
395.77333	544	
396.20849	521	1+
403.17662	458	
408.22683	814	
414.24125	371	
430.19756	382	1+
438.22922	399	
445.05941	800	1+
445.20832	494	1+
454.24457	615	1+
463.24289	564	1+
471.23934	1002	1+
478.23272	396	1+
482.20568	537	1+
499.23885	5154	1+
505.23831	418	1+
508.29058	3465	1+
514.26069	570	1+
517.26876	855	1+
527.30326	642	1+
565.27322	343	1+
572.28941	1748	1+
578.22885	373	
584.31901	713	1+
590.32457	1212	1+
595.28571	385	
600.73345	662	
601.23951	614	1+
602.76065	451	1+
606.22778	535	1+
609.35595	2925	1+
612.31647	3665	1+
629.82058	364	
650.32044	628	1+
654.29674	610	1+
656.31377	1139	1+
658.86225	651	
662.32233	546	1+
665.26137	571	
667.27054	346	1+
677.31432	786	1+
681.34383	441	1+
684.31802	458	1+
689.32929	359	1+
693.25137	1091	1+
699.35546	396	1+
702.36180	491	1+
709.33047	1084	1+
720.38198	523	1+
726.35655	3404	1+
737.41188	2138	1+
740.40224	368	
752.36053	419	
762.39173	1428	1+
769.38930	925	1+
773.37210	509	1+
780.36270	1684	1+
790.38836	2341	1+
797.39798	5591	1+
806.83253	807	
808.28800	1513	1+
812.37884	500	
861.41443	997	1+
882.45673	933	1+
896.38797	389	
900.48419	1302	1+
903.47158	3235	1+
908.46296	342	1+
910.44109	630	
913.51844	1297	
915.38043	340	1+
925.49562	584	
943.40091	536	1+
953.47652	1187	1+
971.35075	847	1+
980.41410	638	1+
999.49466	650	1+
1016.50542	479	
1017.52560	5267	1+
1025.54561	1544	1+
1043.51939	2247	1+
1060.57065	648	
1068.45302	573	1+
1071.52333	3201	1+
1088.55270	14370	1+
1130.53282	894	
1131.53316	458	
1182.45128	872	1+
1185.60075	905	1+
1259.64224	844	1+
END IONS

###FS:    #m/z: 735.15028 #charge   3
###MaxRes:#m/z:  0.00000 #charge-128
###MS: 1316
###MSMS: 1318
BEGIN IONS
TITLE=Cmpd 444, AutoMSn(735.1503), 22.3 min
RTINSECONDS=1337.46
SCANS=MS: 1316 MSMS: 1318
PEPMASS=735.15028	40016
CHARGE=3+
319.00529	240	
400.26624	2052	1+
447.17903	394	1+
457.22748	365	1+
471.19604	552	1+
481.19919	316	1+
487.68587	426	1+
496.19871	703	1+
501.23087	265	1+
511.25953	239	1+
515.28997	323	
519.25618	262	1+
529.26386	465	1+
529.90984	238	
535.92794	589	1+
536.24314	734	1+
536.58199	345	1+
537.73233	344	1+
543.73083	536	1+
546.23664	588	1+
571.27342	229	1+
573.26943	358	1+
573.60224	309	
597.28053	620	1+
597.62372	746	1+
600.25377	251	
602.94971	426	1+
603.30833	388	1+
603.64063	230	
605.74569	830	1+
616.27187	361	1+
622.63539	236	
627.76490	327	
642.30242	524	1+
650.81949	226	
654.28535	313	1+
655.76097	305	1+
661.32443	406	1+
663.29617	657	
666.29991	227	1+
672.65512	336	1+
673.96780	239	
675.33180	308	
676.31302	1055	1+
677.77932	300	
681.98860	1316	1+
682.31887	1657	1+
682.66380	826	1+
687.99218	1075	1+
688.32350	1329	1+
688.66342	925	1+
691.76703	304	
693.33151	277	1+
697.05063	246	
704.33706	360	1+
704.66948	367	1+
709.68062	475	1+
710.33544	431	1+
710.98631	252	
714.32936	353	1+
719.82776	910	1+
719.99750	332	1+
728.14394	276	
728.34631	446	
730.34784	502	1+
730.89849	307	1+
731.54391	217	
732.36497	854	1+
735.35575	1045	1+
738.07685	407	
746.34913	421	1+
845.90503	347	1+
847.39913	239	
863.37285	688	1+
863.38519	1342	1+
912.92561	279	
942.43761	220	
945.36945	427	1+
967.45172	425	1+
973.36664	526	1+
977.44023	309	
978.41903	1632	1+
980.94819	240	
1075.49164	562	1+
1091.45675	757	1+
1092.46575	1706	1+
1104.45809	1152	1+
1200.55774	536	1+
1211.48824	386	1+
1217.55641	757	1+
1237.51275	604	1+
1255.52958	3061	1+
1301.56757	722	1+
1318.61265	601	1+
1326.56613	4731	1+
1345.62630	582	1+
1371.62633	778	1+
1388.66980	1158	1+
1439.64227	2072	1+
1471.69426	805	1+
1477.65232	1759	1+
1495.66848	13654	1+
1587.69638	4725	1+
1605.71262	6532	1+
1608.75024	4555	1+
1700.77446	1648	1+
1710.80481	682	1+
1718.79612	2608	1+
1772.81783	1132	1+
1789.83043	1803	1+
1807.91515	644	1+
1828.84385	746	1+
1846.87465	1290	1+
1864.83931	811	1+
1880.86344	707	1+
1935.90340	413	1+
2043.93956	793	1+
END IONS

###FS:    #m/z: 556.28515 #charge   2
###MaxRes:#m/z:  0.00000 #charge-128
###MS: 1316
###MSMS: 1319
BEGIN IONS
TITLE=Cmpd 445, AutoMSn(556.2852), 22.3 min
RTINSECONDS=1337.96
SCANS=MS: 1316 MSMS: 1319
PEPMASS=556.28515	35840
CHARGE=2+
336.67559	276	
380.18163	180	
386.14764	197	
397.21870	389	1+
408.20170	328	1+
425.21229	466	
442.24297	216	
449.25774	208	
452.22261	202	
469.25790	302	
471.24126	235	
474.21278	184	
480.24203	210	1+
494.24038	521	1+
498.25471	565	1+
530.33258	211	
535.82472	180	
538.29227	452	1+
540.27968	461	1+
552.30244	304	
553.30212	623	1+
555.31157	385	
556.29832	373	
557.27931	1362	1+
562.32282	286	1+
567.22363	350	1+
585.24420	2163	1+
589.31282	270	
592.28737	269	1+
607.30429	625	1+
617.30103	304	
653.30421	295	1+
670.33372	2076	1+
673.25498	192	
679.96230	232	
681.31019	533	1+
683.30363	256	
698.32710	4848	1+
720.39116	196	
723.36435	306	1+
740.46244	1108	1+
749.53246	232	
766.41099	222	1+
783.41571	548	1+
786.32629	242	
811.41272	2259	1+
814.39686	326	1+
866.38107	209	
882.42434	250	1+
891.40826	243	1+
908.42421	863	1+
925.45249	1443	1+
979.46210	193	
980.45778	321	1+
996.48880	1632	1+
END IONS

###FS:    #m/z: 658.85832 #charge   2
###MaxRes:#m/z:  0.00000 #charge-128
###MS: 1320
###MSMS: 1321
BEGIN IONS
TITLE=Cmpd 446, AutoMSn(658.8583), 22.3 min
RTINSECONDS=1340.97
SCANS=MS: 1320 MSMS: 1321
PEPMASS=658.85832	141430
CHARGE=2+
341.11362	336	
358.13919	591	1+
361.24526	1640	1+
363.09741	699	
367.57879	387	
376.17331	294	1+
385.03420	935	
386.15556	2442	1+
399.20288	332	
403.17800	414	
408.22137	687	1+
408.83423	417	
414.23466	359	
444.21505	397	1+
445.05702	552	1+
447.05681	352	1+
450.13379	369	
455.23695	397	1+
471.23453	766	1+
477.22867	860	1+
482.22206	506	1+
499.23665	4939	1+
505.21135	328	1+
508.29772	2771	1+
517.26623	513	1+
527.29592	674	1+
530.27047	451	1+
533.94341	472	
542.23622	446	
554.22571	298	1+
567.25149	514	1+
570.26269	436	1+
572.28336	870	1+
584.31249	1039	1+
590.32398	912	1+
592.25650	1334	1+
600.26136	480	1+
600.72539	522	
606.21869	769	1+
609.36122	3375	1+
612.31403	3939	1+
619.26955	364	1+
625.28404	382	1+
635.34262	449	1+
640.34006	389	1+
649.31482	541	1+
653.32441	387	1+
655.33727	894	1+
657.32043	410	
658.32491	392	
658.85582	841	
659.35633	378	
660.31465	1324	1+
665.25952	452	
677.31475	784	1+
681.33039	464	1+
683.31943	647	1+
689.33984	505	1+
693.26383	821	1+
697.06557	432	1+
698.35889	295	1+
709.32615	1162	1+
719.40163	371	1+
720.39389	594	1+
726.35985	3305	1+
737.41666	1932	1+
762.39816	2070	1+
768.39107	696	1+
773.37516	494	1+
775.38306	524	1+
780.36775	1789	1+
790.39457	1807	1+
797.39659	5649	1+
806.80717	770	
808.28090	1167	1+
840.32214	364	1+
850.41015	337	1+
855.34927	317	1+
859.87156	356	
861.37711	527	1+
863.42620	384	1+
875.47483	556	1+
885.43258	353	1+
896.38191	504	1+
900.48187	1341	1+
903.46494	2832	1+
910.42013	493	1+
912.50914	336	
913.50662	556	1+
925.48013	1249	1+
953.48957	1232	1+
955.34674	586	1+
959.45684	617	1+
971.34840	501	1+
974.49031	605	1+
980.38757	705	1+
997.52360	368	1+
1000.47171	328	
1008.51243	330	
1015.51008	517	
1017.53218	3950	1+
1025.54136	1935	1+
1028.13941	369	
1043.53596	1400	1+
1060.56358	2168	1+
1071.52292	3107	1+
1088.54899	14244	1+
1130.52583	1341	1+
1155.43418	649	1+
1182.45771	832	1+
1245.51168	529	1+
1257.65508	961	1+
1270.46310	327	
END IONS

###FS:    #m/z: 815.98541 #charge   1
###MaxRes:#m/z:  0.00000 #charge-128
###MS: 1320
###MSMS: 1322
BEGIN IONS
TITLE=Cmpd 447, AutoMSn(815.9854), 22.4 min
RTINSECONDS=1341.48
SCANS=MS: 1320 MSMS: 1322
PEPMASS=815.98541	34373
CHARGE=1+
332.15691	437	1+
341.64219	418	
390.13982	372	
397.24024	295	
410.17738	694	1+
449.16245	287	
460.67652	1286	1+
467.68744	589	1+
479.66624	336	
488.69523	367	
489.20276	445	1+
504.19833	292	
508.29998	272	
511.19819	408	
512.27414	627	
521.20741	1015	
533.21357	640	1+
564.19146	539	
569.71387	2210	1+
609.35751	479	
619.25462	449	1+
627.24631	864	1+
640.35541	262	
647.22378	464	1+
650.22704	332	
656.65881	344	
665.24754	1764	1+
716.23503	613	1+
726.62517	326	
734.26501	2072	1+
737.41569	405	1+
752.12917	1784	1+
760.69277	373	1+
761.03955	318	
780.25431	618	1+
781.27677	425	1+
797.27893	2678	1+
803.39983	257	
804.07273	318	
807.25486	587	1+
807.26671	2598	1+
811.95638	1871	1+
812.17788	771	
812.39119	1556	
812.78402	976	
815.42124	418	
815.57674	857	
815.77859	6329	1+
815.98584	6796	1+
END IONS

###FS:    #m/z: 735.14819 #charge   3
###MaxRes:#m/z:  0.00000 #charge-128
###MS: 1320
###MSMS: 1323
BEGIN IONS
TITLE=Cmpd 448, AutoMSn(735.1482), 22.4 min
RTINSECONDS=1341.98
SCANS=MS: 1320 MSMS: 1323
PEPMASS=735.14819	37920
CHARGE=3+
369.16872	332	
400.26493	2775	1+
403.68508	222	1+
479.55496	217	1+
487.17403	385	1+
510.28547	208	1+
529.90406	321	
530.22694	307	
530.57277	293	
535.91213	462	
536.25234	938	1+
538.72871	267	1+
542.90460	358	
546.73132	1419	1+
573.60849	372	
574.27086	264	
597.29112	455	
597.94811	256	
603.30234	331	
609.29335	985	1+
627.76413	1097	1+
642.28067	298	1+
645.95906	330	
646.28795	257	
651.29633	584	1+
654.28394	889	1+
660.31046	364	1+
663.28230	2464	1+
671.80122	291	1+
673.32436	402	
675.31584	1564	1+
675.98110	932	1+
676.64992	330	
681.98417	1667	1+
682.31633	1156	1+
682.65846	458	1+
687.98707	1158	1+
688.33551	963	
688.65567	871	
691.68437	436	
695.31980	568	1+
697.03616	1389	
704.33880	209	1+
705.00568	342	1+
710.35121	289	1+
710.66694	388	1+
714.33037	641	1+
728.32752	259	
730.37394	279	1+
732.36214	788	1+
738.68694	379	1+
747.34911	1091	1+
755.35825	260	1+
767.35269	294	1+
837.33840	351	1+
845.91873	286	1+
847.40351	303	1+
854.89607	705	1+
863.39417	1690	1+
912.93718	299	
914.92269	423	1+
946.37593	438	1+
960.42074	229	1+
972.43960	261	
974.35030	884	1+
978.41641	917	1+
979.41013	439	1+
982.37618	274	
991.38219	851	1+
1031.95655	258	
1037.48464	419	1+
1086.45195	899	1+
1092.45406	338	
1093.46111	989	1+
1104.46640	813	1+
1199.54086	445	1+
1218.54026	542	1+
1255.52345	3188	1+
1308.51111	1807	1+
1326.55992	4453	1+
1371.60383	1053	1+
1438.64579	2023	1+
1465.66205	443	1+
1471.70517	870	1+
1474.69147	685	1+
1477.64630	1468	1+
1489.73224	504	1+
1496.66805	10934	1+
1501.66921	369	1+
1587.69564	3792	1+
1605.72041	6511	1+
1608.74150	4624	1+
1700.76453	1382	1+
1709.80025	1331	1+
1718.79111	2315	1+
1771.80538	854	1+
1789.81649	1729	1+
1807.90825	583	1+
1846.85837	1316	1+
1863.83814	852	1+
1881.86654	1100	1+
1959.89166	501	1+
END IONS

###FS:    #m/z: 816.38617 #charge   3
###MaxRes:#m/z:  0.00000 #charge-128
###MS: 1324
###MSMS: 1325
BEGIN IONS
TITLE=Cmpd 449, AutoMSn(816.3862), 22.4 min
RTINSECONDS=1344.99
SCANS=MS: 1324 MSMS: 1325
PEPMASS=816.38617	222738
CHARGE=3+
521.19710	3914	1+
526.20390	2042	
564.18724	1390	
665.24217	2423	1+
676.78527	1351	
677.28359	1173	
726.37889	1050	1+
734.26442	4536	1+
797.27896	3892	1+
803.40215	1695	1+
807.26077	6378	1+
812.18747	1833	
812.38666	3947	
812.59710	5491	1+
812.78731	4554	
812.97929	3153	
813.17465	4531	1+
815.59687	1671	
815.78472	21194	1+
815.98479	30241	1+
816.18518	28666	1+
816.38403	24188	1+
816.58587	18068	1+
819.39760	1802	1+
819.58201	1379	1+
825.26907	28650	1+
847.34760	6585	1+
854.37570	1232	
854.88397	1205	
870.75622	3080	1+
871.09115	3188	
871.42759	2283	
908.45256	4965	1+
908.78424	5803	1+
909.11781	3398	
910.35859	10093	1+
920.34516	3229	1+
938.35525	37551	1+
941.46298	2641	1+
941.80438	2597	
942.14435	1427	
973.82537	23811	1+
974.15903	24032	1+
974.49463	19402	1+
978.38824	1621	1+
993.39325	1798	1+
1002.83627	14671	1+
1003.16966	11811	
1003.50338	11057	
1004.17455	3369	
1004.51142	1278	
1025.38141	3177	1+
1042.38229	3697	1+
1046.51449	3871	
1046.84864	6049	
1047.18310	5939	
1047.51822	3560	
1047.85924	1580	
1069.39719	23533	1+
1111.41661	2574	1+
1128.43711	3663	1+
1138.41512	9386	1+
1156.42681	31839	1+
1460.23745	26915	1+
1460.73617	21884	1+
1503.74228	16617	1+
1504.25912	11844	1+
1569.27371	5629	1+
1569.76319	5220	1+
1625.76498	3797	1+
1854.82770	2418	1+
END IONS

###FS:    #m/z: 1019.72788 #charge   2
###MaxRes:#m/z:  0.00000 #charge-128
###MS: 1324
###MSMS: 1326
BEGIN IONS
TITLE=Cmpd 450, AutoMSn(1019.7279), 22.4 min
RTINSECONDS=1345.5
SCANS=MS: 1324 MSMS: 1326
PEPMASS=1019.72788	115820
CHARGE=2+
1018.54092	372	
1018.76479	512	
1018.95775	615	
1019.27084	841	
1023.73984	507	
1024.18081	417	
2028.92415	2357	1+
2029.43823	1359	1+
2037.94535	39361	1+
2038.44509	39111	1+
END IONS

###FS:    #m/z: 679.34647 #charge   3
###MaxRes:#m/z:  0.00000 #charge-128
###MS: 1324
###MSMS: 1327
BEGIN IONS
TITLE=Cmpd 451, AutoMSn(679.3465), 22.4 min
RTINSECONDS=1346
SCANS=MS: 1324 MSMS: 1327
PEPMASS=679.34647	92188
CHARGE=3+
341.13013	1267	1+
377.11629	791	
381.62247	982	1+
390.13617	1105	
397.21916	1036	1+
415.18311	1201	1+
447.17382	1299	1+
449.16455	1076	1+
468.17874	558	1+
487.19100	661	1+
508.31099	1254	1+
512.27428	697	
521.20599	785	1+
528.27535	734	1+
533.32073	1065	
535.20610	1049	
537.15271	617	
564.19395	4151	1+
569.71373	1011	
573.25265	533	1+
602.53186	760	1+
609.35835	1965	1+
619.22141	704	1+
620.25103	823	1+
629.22374	515	1+
637.24240	2082	1+
642.34679	1014	1+
647.22564	1576	1+
647.22872	4195	1+
663.28431	1150	1+
665.24182	8608	1+
670.79205	584	1+
674.33498	753	1+
676.33456	1885	1+
677.16860	826	
677.45237	707	
678.07083	13889	1+
680.49044	1503	
680.62943	1488	1+
682.28883	5612	1+
683.53837	686	
706.33844	557	1+
716.24965	2820	1+
724.34935	583	1+
725.35114	1790	1+
734.26065	5993	1+
737.40494	1654	1+
742.36976	811	1+
747.37366	1243	1+
748.12469	1006	
755.40123	896	1+
760.70129	1132	1+
761.04512	1081	
761.36199	1082	1+
763.22981	724	1+
780.33501	3055	1+
780.88287	1020	1+
790.23326	1123	1+
797.27567	8595	1+
798.32390	709	1+
802.31868	607	1+
803.39910	886	1+
803.74005	997	
804.07748	855	1+
807.25551	8973	1+
813.66244	914	
814.16599	727	
819.35597	1205	1+
825.27024	24447	1+
841.74716	851	1+
847.34409	2281	1+
870.75820	2688	1+
871.09811	2554	1+
871.42678	2482	1+
892.34063	1387	1+
900.47155	1283	1+
908.44444	4024	1+
908.78418	3584	1+
909.12000	1843	
910.35473	4899	1+
920.34107	2568	1+
936.36216	779	1+
938.35791	11422	1+
941.80842	878	
942.15767	845	
952.54634	1029	1+
973.82370	2545	1+
974.16000	3432	1+
974.50316	1839	
1002.83167	703	
1003.17765	1283	
1003.50583	1361	
1003.84489	928	
1046.84323	618	
1130.53742	1279	1+
1156.43498	1838	1+
1203.59119	792	1+
1354.64023	1785	1+
1359.65195	3029	1+
1413.69908	962	1+
1451.25099	1008	1+
1451.72874	1696	1+
1460.23769	20377	1+
1460.73907	19058	1+
1494.75741	1671	1+
1503.74289	15842	1+
1504.26004	12439	1+
1560.24320	1094	1+
1569.27583	6212	1+
1569.78034	4992	1+
1620.71801	1222	1+
1625.81996	1736	1+
1706.33619	1453	1+
1706.77735	4449	1+
1854.84295	2776	1+
1967.90238	1299	1+
END IONS

###FS:    #m/z: 816.38597 #charge   3
###MaxRes:#m/z:  0.00000 #charge-128
###MS: 1328
###MSMS: 1329
BEGIN IONS
TITLE=Cmpd 452, AutoMSn(816.3860), 22.5 min
RTINSECONDS=1349.02
SCANS=MS: 1328 MSMS: 1329
PEPMASS=816.38597	285522
CHARGE=3+
478.65956	1221	
497.20237	1301	
521.19763	4936	1+
665.24109	3290	1+
676.77953	1493	
734.26328	4598	1+
779.26472	1193	1+
785.38999	3253	
785.88898	2030	
797.27687	3936	1+
803.39661	1743	1+
804.06854	1260	
807.25265	6441	1+
812.17623	5079	1+
812.38572	5802	1+
812.59254	5181	1+
812.78510	4399	
812.97154	5105	1+
815.38853	1771	
815.56453	1432	
815.78184	24013	1+
815.98264	27100	1+
816.18421	31624	1+
816.38661	28139	1+
816.58215	18148	1+
819.57606	1537	1+
825.26868	28443	1+
829.33098	1484	1+
847.34527	7254	1+
870.75881	3617	1+
871.09628	2732	
871.41897	2072	
908.44696	5233	1+
908.78464	6165	1+
909.12137	3776	
910.35857	10198	1+
920.34854	3186	1+
938.35319	40530	1+
941.46703	2617	1+
941.80872	2846	
942.14258	1772	
973.82569	25485	1+
974.15798	26190	1+
974.49279	20918	1+
978.38635	1801	1+
1002.83903	7545	
1003.17053	12639	
1003.50558	10982	
1003.83583	6736	
1004.17223	2660	
1025.37965	3407	1+
1042.38211	3251	1+
1046.51751	3606	
1046.84914	6270	
1047.18625	5798	
1047.51736	4458	
1047.85419	2077	
1051.37958	2819	1+
1069.39467	22830	1+
1081.29073	1246	
1111.41179	2840	1+
1127.41394	5365	1+
1138.41924	10219	1+
1156.42902	32038	1+
1460.23609	26954	1+
1460.74121	26074	1+
1503.74918	17127	1+
1504.25549	13095	1+
1569.26961	5464	1+
1707.76287	3748	1+
1854.82558	2872	1+
END IONS

###FS:    #m/z: 1019.72724 #charge   2
###MaxRes:#m/z:  0.00000 #charge-128
###MS: 1328
###MSMS: 1330
BEGIN IONS
TITLE=Cmpd 453, AutoMSn(1019.7272), 22.5 min
RTINSECONDS=1349.52
SCANS=MS: 1328 MSMS: 1330
PEPMASS=1019.72724	143599
CHARGE=2+
753.35278	289	
803.40338	378	
1018.95392	535	
1019.25760	648	
1023.72927	480	
1024.21669	341	
2028.95916	2387	1+
2029.43515	1853	1+
2037.94170	34957	1+
2038.44593	31385	1+
END IONS

###FS:    #m/z: 680.15583 #charge   3
###MaxRes:#m/z:  0.00000 #charge-128
###MS: 1328
###MSMS: 1331
BEGIN IONS
TITLE=Cmpd 454, AutoMSn(680.1558), 22.5 min
RTINSECONDS=1350.02
SCANS=MS: 1328 MSMS: 1331
PEPMASS=680.15583	114689
CHARGE=3+
341.13088	1112	1+
358.13039	1008	1+
361.24237	676	
381.62061	523	1+
390.13036	1617	1+
394.12994	686	1+
397.22630	683	1+
410.16955	657	
420.15447	451	1+
444.23111	452	1+
446.16537	749	1+
449.15615	833	1+
462.18677	399	1+
505.20167	737	1+
508.30873	713	
512.27016	444	
520.26370	446	1+
526.20386	596	1+
533.31683	738	
546.18592	547	1+
564.19915	2585	1+
569.71433	905	1+
602.28107	622	1+
606.85502	662	1+
609.35987	2236	1+
619.22030	1188	1+
620.24150	993	1+
635.32426	395	1+
637.25361	1224	1+
640.35903	1095	1+
647.22741	4661	1+
650.33174	869	1+
663.27373	1294	1+
663.94790	382	1+
665.24411	2385	1+
665.24439	5093	1+
675.97367	524	1+
676.80129	1487	1+
677.18218	565	
677.32905	568	
677.66274	623	1+
678.07319	17222	1+
678.31940	1382	1+
680.48532	477	
680.66425	641	
682.29582	4727	1+
683.14836	571	
689.26113	515	1+
707.33411	882	1+
716.24864	2368	1+
724.34997	642	1+
726.35559	1627	1+
726.62572	641	
730.39442	452	
734.25779	5193	1+
737.41003	1118	1+
748.12698	566	
752.94983	5999	1+
756.41510	656	1+
760.70830	1241	1+
761.04057	710	
761.35489	628	
763.24045	691	1+
778.33923	460	1+
780.33231	2160	1+
789.23367	530	1+
790.23538	904	1+
797.27488	7042	1+
803.40189	538	1+
803.73137	899	1+
807.26155	7169	1+
822.31637	700	1+
825.26755	19732	1+
829.33984	1381	1+
837.40741	485	1+
841.74975	443	
847.34772	3123	1+
853.41123	2058	1+
870.75665	2072	1+
871.09108	1562	1+
871.42907	1152	
893.34278	787	1+
900.47830	1085	1+
908.44948	1149	
908.79065	2092	1+
909.12277	1742	1+
909.44899	1468	
910.36978	5409	1+
920.34362	1949	1+
936.34865	672	1+
938.35540	9170	1+
941.46310	693	1+
941.79996	840	1+
952.51937	799	1+
973.82075	1617	1+
974.15596	2235	1+
974.50273	1631	
978.38367	406	1+
1002.83521	584	
1003.16859	838	
1003.50344	851	
1003.82741	436	
1025.36490	557	1+
1069.40804	948	1+
1099.44456	745	1+
1128.42798	1045	1+
1130.54079	498	
1139.43511	1143	1+
1156.41627	2586	1+
1240.54377	977	1+
1332.52794	1245	1+
1346.64610	955	1+
1346.96358	698	1+
1359.62761	2678	1+
1451.72613	1381	1+
1460.23658	14373	1+
1460.73815	12485	1+
1494.73983	1138	1+
1503.75099	9814	1+
1504.25585	7854	1+
1560.28840	668	1+
1560.75821	982	1+
1569.27983	4689	1+
1569.78083	3648	1+
1620.71749	897	1+
1625.81456	934	1+
1706.79478	3183	1+
1854.82787	2086	1+
END IONS

###FS:    #m/z: 910.91794 #charge   2
###MaxRes:#m/z:  0.00000 #charge-128
###MS: 1332
###MSMS: 1333
BEGIN IONS
TITLE=Cmpd 455, AutoMSn(910.9179), 22.6 min
RTINSECONDS=1353.05
SCANS=MS: 1332 MSMS: 1333
PEPMASS=910.91794	143288
CHARGE=2+
331.19520	2085	
360.09161	739	
377.11481	1161	
411.09663	1189	
429.10887	1768	
459.29341	2990	1+
492.13589	982	
502.11013	1798	
512.27355	648	
514.19798	908	
520.11768	6866	1+
529.30077	797	
542.19234	8598	1+
574.32294	751	
594.82309	852	
605.20749	1233	
633.20334	10510	1+
640.36736	709	
651.36589	849	
661.34921	4796	1+
764.24267	5573	1+
774.43662	1393	
781.89874	725	
851.27577	3196	1+
901.92602	747	
910.40881	672	
913.92861	715	
970.55743	9967	1+
1057.59014	6583	1+
1188.62610	5148	1+
1820.83048	94050	1+
END IONS

###FS:    #m/z: 607.61754 #charge   3
###MaxRes:#m/z:  0.00000 #charge-128
###MS: 1332
###MSMS: 1334
BEGIN IONS
TITLE=Cmpd 456, AutoMSn(607.6175), 22.6 min
RTINSECONDS=1353.55
SCANS=MS: 1332 MSMS: 1334
PEPMASS=607.61754	88302
CHARGE=3+
331.19177	1604	
332.09360	1134	1+
342.07679	859	
359.10181	3308	
360.08818	4437	1+
366.46940	762	
377.11154	3151	1+
397.24228	573	
411.09622	6363	1+
415.20425	971	
429.11043	4678	1+
435.99125	747	
459.29214	1741	
474.12026	1140	
487.92452	3045	1+
488.25364	1692	
488.59019	1371	
492.12801	2180	1+
502.10729	6530	1+
514.20068	1490	
520.11773	9470	1+
520.29048	1311	
520.79400	1206	1+
521.94086	1232	
522.27498	1033	
528.28706	724	
542.19111	7204	1+
574.31935	1086	
585.81218	1175	
586.31702	935	
601.61527	1299	1+
601.94665	902	
604.34171	557	
605.21132	1182	
608.33610	654	
633.20005	4212	1+
661.35330	8432	1+
774.43502	9283	1+
873.50901	1977	1+
970.56030	39277	1+
1042.21815	3299	1+
1057.58852	1440	
1057.59563	28350	1+
1058.58808	676	
1188.63450	47633	1+
1283.70311	1833	1+
1301.71988	22439	1+
1461.74846	8957	1+
END IONS

###FS:    #m/z: 1019.72838 #charge   2
###MaxRes:#m/z:  0.00000 #charge-128
###MS: 1332
###MSMS: 1335
BEGIN IONS
TITLE=Cmpd 457, AutoMSn(1019.7284), 22.6 min
RTINSECONDS=1354.06
SCANS=MS: 1332 MSMS: 1335
PEPMASS=1019.72838	99715
CHARGE=2+
420.43956	193	
733.31451	166	
753.36756	167	
803.73971	288	
1014.48221	304	
1018.66244	186	
1019.22923	304	
1022.15980	165	
1023.71491	361	
1024.22386	299	
2028.42004	1571	1+
2029.89169	767	1+
2034.85525	676	1+
2037.94657	17366	1+
2038.45334	16751	1+
END IONS

###FS:    #m/z: 910.91820 #charge   2
###MaxRes:#m/z:  0.00000 #charge-128
###MS: 1336
###MSMS: 1337
BEGIN IONS
TITLE=Cmpd 458, AutoMSn(910.9182), 22.6 min
RTINSECONDS=1357.09
SCANS=MS: 1336 MSMS: 1337
PEPMASS=910.91820	123521
CHARGE=2+
331.19850	1325	
360.08842	546	
377.11285	905	
411.10179	641	
429.10711	1988	
435.99564	732	
459.29200	2247	1+
492.11983	555	
502.10777	2528	1+
514.19674	783	
520.11898	6317	1+
529.29274	522	
542.19177	6969	1+
594.81799	958	
605.20785	1822	1+
633.20309	9360	1+
640.36423	692	
651.35313	558	
661.35111	3833	1+
731.36689	588	
764.24127	3934	1+
774.43277	1352	
781.90049	826	
782.39907	604	
851.27446	2210	1+
901.90171	581	
902.40698	540	
970.55563	7088	1+
1057.58921	6422	1+
1188.62616	4118	1+
1820.82902	71519	1+
END IONS

###FS:    #m/z: 607.61682 #charge   3
###MaxRes:#m/z:  0.00000 #charge-128
###MS: 1336
###MSMS: 1338
BEGIN IONS
TITLE=Cmpd 459, AutoMSn(607.6168), 22.6 min
RTINSECONDS=1357.6
SCANS=MS: 1336 MSMS: 1338
PEPMASS=607.61682	82888
CHARGE=3+
331.19312	1183	
338.17391	795	
342.07803	1251	
359.10434	1779	
360.08841	3448	1+
377.11225	2687	
387.71975	673	
411.09771	4333	1+
415.19766	762	
429.10809	3749	1+
435.99729	1018	
459.29234	1710	
474.11376	960	
487.92304	1972	
488.25816	1319	
488.58733	985	
492.13219	949	
502.10388	5143	1+
514.19598	1571	
520.11693	6392	1+
520.28731	841	
520.79405	826	
521.60462	1496	
521.94346	864	
542.19307	5848	1+
574.31634	1196	
605.20645	917	
606.32459	1906	1+
633.20135	2138	
642.36806	750	
661.35001	6757	1+
774.43882	6490	1+
873.50486	761	
970.56013	28127	1+
1057.59239	761	
1057.59528	21031	1+
1170.62178	1857	1+
1188.63308	37553	1+
1301.71938	17236	1+
1461.75337	4554	1+
END IONS

###FS:    #m/z: 656.64578 #charge   3
###MaxRes:#m/z:  0.00000 #charge-128
###MS: 1336
###MSMS: 1339
BEGIN IONS
TITLE=Cmpd 460, AutoMSn(656.6458), 22.6 min
RTINSECONDS=1358.1
SCANS=MS: 1336 MSMS: 1339
PEPMASS=656.64578	60065
CHARGE=3+
340.13372	281	1+
354.04893	185	
359.14412	333	
361.23724	857	1+
363.09453	618	1+
363.19130	174	
367.13796	279	1+
367.57713	339	
368.01033	165	
373.18475	157	
375.16737	337	1+
377.13496	274	1+
385.03632	581	
386.15297	827	
393.15924	557	1+
407.16642	241	
408.23003	356	1+
445.19155	546	1+
455.23528	174	
472.24799	272	
473.17483	241	
482.19100	326	1+
491.17740	246	
499.22508	610	1+
508.30624	846	1+
522.19684	318	1+
541.25226	160	
555.28032	178	
573.28062	388	1+
577.21589	335	1+
588.20429	369	1+
590.31303	301	1+
592.24771	229	
596.27865	241	
606.23088	519	1+
609.35511	867	1+
612.30046	391	1+
623.22866	300	1+
626.27667	188	
636.27931	321	1+
650.26801	198	
655.33573	651	1+
675.24124	214	
693.25215	302	
720.38904	338	1+
721.25325	244	1+
725.34232	343	1+
730.16629	212	
737.38480	298	1+
752.31713	179	
754.26389	165	
790.36795	256	1+
797.38731	239	
808.28166	815	1+
839.32808	345	1+
900.49240	390	1+
955.33980	229	1+
987.37769	250	1+
END IONS

###FS:    #m/z: 761.56024 #charge   1
###MaxRes:#m/z:  0.00000 #charge-128
###MS: 1340
###MSMS: 1341
BEGIN IONS
TITLE=Cmpd 461, AutoMSn(761.5602), 22.7 min
RTINSECONDS=1361.12
SCANS=MS: 1340 MSMS: 1341
PEPMASS=761.56024	32494
CHARGE=1+
332.10314	179	
359.10171	305	
377.11253	769	
394.13432	229	
400.27175	182	
420.14391	302	1+
427.98203	267	
443.65542	265	
444.23325	229	1+
491.18024	316	
519.13281	234	
537.14025	1209	1+
540.70630	229	
553.04365	202	
559.21609	619	
597.26726	177	
609.35766	671	1+
622.23777	795	1+
632.21759	422	1+
634.28719	248	
650.22322	1937	1+
663.78199	471	
675.32963	293	1+
682.33383	216	
704.29364	374	1+
725.84519	228	1+
727.35785	243	1+
730.62102	289	
730.87445	669	
731.12667	974	
731.35903	469	1+
735.31414	358	1+
737.40003	193	
745.34933	212	
746.05117	184	
752.63314	331	
754.74458	217	
757.73688	542	1+
758.15998	444	1+
758.37678	726	1+
760.74797	1045	1+
761.04039	282	
761.15691	776	1+
761.35427	2317	1+
761.55792	1442	1+
END IONS

###FS:    #m/z: 911.65121 #charge   2
###MaxRes:#m/z:  0.00000 #charge-128
###MS: 1340
###MSMS: 1342
BEGIN IONS
TITLE=Cmpd 462, AutoMSn(911.6512), 22.7 min
RTINSECONDS=1361.62
SCANS=MS: 1340 MSMS: 1342
PEPMASS=911.65121	90708
CHARGE=2+
331.19680	889	
359.09144	680	1+
377.10879	568	
411.09115	552	
429.10705	1158	1+
435.99344	509	
459.29763	758	
492.12274	374	
502.10839	970	
514.19829	329	
520.11690	3649	1+
528.29015	255	
542.19324	4018	1+
574.32553	657	1+
595.31453	371	
605.20445	791	
633.20185	5293	1+
640.35676	424	
651.36342	411	
651.85589	236	
661.35290	2405	1+
669.92115	797	
727.39939	238	
731.37246	284	
764.24367	2173	1+
774.43812	948	
776.45819	483	
781.88980	369	
782.39837	337	
851.27189	1367	1+
902.41746	302	
910.37309	279	
913.91976	242	
970.55773	4688	1+
1057.59059	3513	1+
1188.63055	2425	1+
1302.70921	276	
1820.82908	34697	1+
END IONS

###FS:    #m/z: 656.64397 #charge   3
###MaxRes:#m/z:  0.00000 #charge-128
###MS: 1340
###MSMS: 1343
BEGIN IONS
TITLE=Cmpd 463, AutoMSn(656.6440), 22.7 min
RTINSECONDS=1362.12
SCANS=MS: 1340 MSMS: 1343
PEPMASS=656.64397	59570
CHARGE=3+
332.11949	285	
339.15847	167	
341.13395	271	1+
343.23601	237	
350.12572	258	1+
354.05022	250	
357.15996	232	1+
359.15154	532	1+
361.24094	761	1+
363.09221	293	
374.18389	334	1+
385.03412	570	
386.15615	606	1+
387.03171	207	
393.16334	416	1+
408.22829	233	
428.18115	272	1+
445.22255	379	1+
448.26617	162	
449.20850	163	
461.18818	280	1+
463.24199	391	1+
473.22898	213	
490.29093	216	
491.19847	204	
494.22048	234	1+
499.22437	676	1+
508.30954	696	1+
522.21637	301	1+
540.25096	158	
557.23324	486	1+
581.29567	154	
605.21731	172	
606.22226	727	1+
609.35858	888	1+
612.32119	148	
623.23646	442	1+
637.28867	175	
652.31929	370	1+
655.30572	385	1+
693.26645	632	1+
720.37998	193	
726.36509	320	1+
737.41019	281	
751.32916	347	1+
763.50251	217	
808.28411	408	
820.34466	164	
823.29865	146	
954.34810	294	1+
971.34479	241	1+
1130.53883	160	
END IONS

###FS:    #m/z: 761.56000 #charge   1
###MaxRes:#m/z:  0.00000 #charge-128
###MS: 1344
###MSMS: 1345
BEGIN IONS
TITLE=Cmpd 464, AutoMSn(761.5600), 22.8 min
RTINSECONDS=1365.15
SCANS=MS: 1344 MSMS: 1345
PEPMASS=761.56000	40519
CHARGE=1+
311.62303	225	
359.09514	506	1+
377.11044	885	1+
394.14154	249	
396.66185	276	1+
400.26471	399	
438.12432	192	
446.13892	244	
477.18067	359	1+
508.15507	407	1+
512.25998	291	1+
516.69102	299	
518.20269	177	
519.13532	393	1+
522.20700	200	
529.30094	178	
531.21910	281	1+
537.14173	1452	1+
541.20835	205	
541.70432	200	
559.21776	513	1+
609.35901	604	1+
622.23336	241	
632.21644	484	1+
650.22662	3086	1+
661.32037	206	
664.27026	355	
681.60538	314	1+
697.03445	593	
727.32993	195	
730.87883	728	
731.36536	330	
735.65006	372	1+
737.41629	379	1+
745.35006	179	
752.38502	181	
752.63122	366	
754.36496	639	1+
757.73190	333	1+
757.94528	552	1+
758.16162	902	1+
758.35049	681	1+
758.56036	416	
760.59364	194	
761.05607	199	
761.35814	783	
761.55710	1577	1+
END IONS

###FS:    #m/z: 951.69389 #charge   2
###MaxRes:#m/z:  0.00000 #charge-128
###MS: 1344
###MSMS: 1346
BEGIN IONS
TITLE=Cmpd 465, AutoMSn(951.6939), 22.8 min
RTINSECONDS=1365.65
SCANS=MS: 1344 MSMS: 1346
PEPMASS=951.69389	32989
CHARGE=2+
359.11053	167	
377.10967	227	
537.14237	485	1+
559.21999	149	
598.07028	125	
622.23767	230	1+
678.07341	189	
753.84778	130	
797.28577	210	
804.07014	138	
870.75191	115	
934.16597	116	
935.93793	178	
936.42545	185	
938.90062	125	
946.67522	301	1+
951.01886	215	
951.17674	224	
955.43300	174	
955.92372	395	1+
956.70872	116	
957.17724	176	
958.95282	166	
1019.45765	128	
1052.19760	135	
1052.86839	221	
1053.14112	122	
1130.50961	114	
1177.24654	161	
1892.86202	633	1+
1893.39252	491	1+
1901.88232	5153	1+
1902.36839	4587	1+
END IONS

###FS:    #m/z: 656.64546 #charge   3
###MaxRes:#m/z:  0.00000 #charge-128
###MS: 1344
###MSMS: 1347
BEGIN IONS
TITLE=Cmpd 466, AutoMSn(656.6455), 22.8 min
RTINSECONDS=1366.15
SCANS=MS: 1344 MSMS: 1347
PEPMASS=656.64546	56009
CHARGE=3+
331.17170	448	1+
342.13754	213	
350.12885	216	
354.04177	212	
356.36132	510	
359.14532	543	1+
361.24432	900	
363.09971	364	
373.20971	218	1+
376.16766	292	
382.17174	170	
385.04051	430	1+
386.15730	264	
411.18695	167	
455.17919	341	1+
469.20481	272	1+
474.18735	170	
490.27524	177	
491.19954	214	
494.23118	246	
499.23224	318	
506.18209	280	1+
508.30881	598	1+
562.25244	160	
565.31410	202	1+
578.21690	318	1+
581.25588	175	
587.21022	304	1+
592.22558	190	
605.22608	567	1+
609.36139	767	1+
612.31767	202	
623.23248	548	1+
654.32051	272	1+
657.32696	584	1+
693.23561	360	1+
708.26977	173	
720.38323	179	
733.30927	384	1+
737.40686	357	1+
752.31223	163	
808.27917	675	1+
854.87899	171	
900.48543	232	1+
955.33050	199	
1130.51757	216	
END IONS

###FS:    #m/z: 761.56084 #charge   1
###MaxRes:#m/z:  0.00000 #charge-128
###MS: 1348
###MSMS: 1349
BEGIN IONS
TITLE=Cmpd 467, AutoMSn(761.5608), 22.8 min
RTINSECONDS=1369.17
SCANS=MS: 1348 MSMS: 1349
PEPMASS=761.56084	32772
CHARGE=1+
358.12070	277	1+
377.10876	912	1+
390.13320	188	
442.64952	424	
482.17463	177	
490.18824	427	1+
492.20222	261	
507.23929	195	
508.30532	279	1+
509.15654	210	
512.27142	260	1+
519.13363	521	1+
537.14793	1080	1+
547.26137	218	
553.03486	176	
559.21412	510	1+
609.35797	192	
622.23157	314	1+
629.81731	180	
632.22518	406	1+
640.33792	248	1+
643.30387	173	
644.63323	173	
650.22776	1769	1+
673.34637	176	
681.82703	171	
730.88399	506	
731.36711	230	
735.28671	178	
735.65081	289	
737.40740	202	
746.03490	240	
752.93139	370	1+
753.14777	202	
753.36242	569	1+
757.34457	764	1+
757.75699	248	1+
757.95884	294	
758.15288	393	
760.36110	234	
761.04264	246	
761.35571	1779	1+
761.56011	848	1+
END IONS

###FS:    #m/z: 951.69606 #charge   2
###MaxRes:#m/z:  0.00000 #charge-128
###MS: 1348
###MSMS: 1350
BEGIN IONS
TITLE=Cmpd 468, AutoMSn(951.6961), 22.8 min
RTINSECONDS=1369.68
SCANS=MS: 1348 MSMS: 1350
PEPMASS=951.69606	24273
CHARGE=2+
377.10905	138	
432.69514	106	
446.12804	103	
509.15796	123	
519.15057	109	
537.15130	184	
559.21179	124	
650.23997	152	
663.78382	129	
673.33351	141	
678.06221	105	
747.63745	104	
886.41578	107	
947.20554	151	
947.70221	233	
949.41725	139	
953.78837	108	
954.93735	101	
955.46401	148	
956.67202	198	
957.03118	148	
1002.87948	127	
1019.96677	136	
1153.95123	102	
1892.85369	426	1+
1901.86859	3279	1+
1902.37514	2519	1+
END IONS

###FS:    #m/z: 686.31464 #charge   2
###MaxRes:#m/z:  0.00000 #charge-128
###MS: 1348
###MSMS: 1351
BEGIN IONS
TITLE=Cmpd 469, AutoMSn(686.3146), 22.8 min
RTINSECONDS=1370.18
SCANS=MS: 1348 MSMS: 1351
PEPMASS=686.31464	16863
CHARGE=2+
317.11545	144	
341.63165	144	
361.22892	231	
397.20530	151	
408.22668	203	
443.21399	214	
472.17620	295	1+
492.19335	148	
498.75384	170	
508.32403	216	
517.28018	275	1+
552.28062	333	1+
585.25757	585	1+
587.79567	274	
609.35988	310	1+
640.34968	184	
647.22670	333	1+
669.35020	309	1+
682.33666	154	
683.35263	151	
684.33006	287	1+
686.39506	191	
689.42305	359	1+
697.03638	320	
698.19616	161	
698.34673	221	
808.27301	172	
825.27193	273	
876.40812	212	
883.41090	339	1+
966.40050	154	
989.49538	195	
1103.54622	241	
1174.57433	154	
1175.58335	167	
END IONS

###FS:    #m/z: 613.80525 #charge   2
###MaxRes:#m/z:  0.00000 #charge-128
###MS: 1352
###MSMS: 1353
BEGIN IONS
TITLE=Cmpd 470, AutoMSn(613.8052), 22.9 min
RTINSECONDS=1373.21
SCANS=MS: 1352 MSMS: 1353
PEPMASS=613.80525	18215
CHARGE=2+
315.14678	1707	1+
331.18996	374	1+
359.10067	311	1+
386.15301	960	1+
393.19651	242	
396.19714	277	1+
403.16852	169	
408.22308	567	1+
411.09639	212	
413.10490	148	
428.11662	305	1+
435.99358	347	
444.23251	147	
448.24163	322	1+
459.27992	363	1+
470.22505	468	1+
482.19552	158	
485.78155	735	1+
497.25494	267	1+
499.23288	1446	1+
510.25711	226	1+
534.88150	502	
540.27266	141	
542.25359	344	1+
543.75791	197	
572.29644	254	1+
574.30096	308	1+
582.30151	177	
590.31183	273	1+
594.30009	289	1+
596.31037	373	1+
610.34653	654	1+
612.32302	738	
613.31322	1110	1+
615.36972	910	1+
617.28203	146	
618.35624	207	
640.36991	157	
661.35881	1036	1+
679.96378	176	
681.34731	165	
709.33923	278	
726.35816	1606	1+
756.44956	153	
774.43077	1382	1+
780.37240	455	1+
794.72646	334	
794.85125	165	
797.40013	1684	1+
813.37495	187	
873.25012	418	1+
884.24829	235	
895.43627	389	1+
912.47293	487	1+
970.54961	433	1+
971.55005	606	1+
1040.50511	151	
1057.58750	539	1+
1111.52156	143	
END IONS

###FS:    #m/z: 607.61679 #charge   3
###MaxRes:#m/z:  0.00000 #charge-128
###MS: 1352
###MSMS: 1354
BEGIN IONS
TITLE=Cmpd 471, AutoMSn(607.6168), 22.9 min
RTINSECONDS=1373.71
SCANS=MS: 1352 MSMS: 1354
PEPMASS=607.61679	52573
CHARGE=3+
331.19281	1139	
332.09363	864	1+
342.07362	947	
359.09397	4530	1+
366.41376	924	
377.11138	2997	1+
385.07934	487	
387.72005	698	
411.09668	3771	1+
429.10727	3230	1+
435.99864	507	
455.77608	594	
459.29099	1565	1+
474.11605	817	
487.92162	1519	
488.26286	915	
492.12556	972	
502.10621	4303	1+
514.19765	1013	
520.11664	7069	1+
520.29085	646	
521.60575	1474	
521.94108	868	
522.27666	801	
528.28891	681	
542.19364	5046	1+
574.31457	692	
585.81145	897	
586.31944	748	
594.82170	20371	1+
601.60937	630	
604.33530	617	
605.21184	957	
606.32795	1414	1+
609.32856	1255	1+
633.20246	2508	1+
640.35945	1196	1+
661.35067	4935	1+
669.96252	1074	1+
774.43654	5445	1+
873.50540	1379	1+
952.56563	933	1+
970.55623	2933	1+
970.56069	20735	1+
1057.59328	18059	1+
1057.59989	952	
1058.58656	568	
1189.63577	16736	1+
1301.71898	14007	1+
1461.75335	4678	1+
END IONS

###FS:    #m/z: 951.69499 #charge   2
###MaxRes:#m/z:  0.00000 #charge-128
###MS: 1352
###MSMS: 1355
BEGIN IONS
TITLE=Cmpd 472, AutoMSn(951.6950), 22.9 min
RTINSECONDS=1374.21
SCANS=MS: 1352 MSMS: 1355
PEPMASS=951.69499	24411
CHARGE=2+
377.10718	235	
446.12167	149	
519.12947	122	
537.13837	157	
622.22360	131	
630.51428	255	
650.23353	197	
735.31196	100	
754.34572	129	
761.34896	115	
816.39864	114	
825.38453	117	
947.43883	318	
947.70159	112	
947.94519	226	
948.17163	145	
953.54456	100	
955.72414	105	
957.13643	130	
1019.19463	102	
1052.50847	199	
1901.87205	3087	1+
1902.37831	3686	1+
END IONS

###FS:    #m/z: 607.61776 #charge   3
###MaxRes:#m/z:  0.00000 #charge-128
###MS: 1356
###MSMS: 1357
BEGIN IONS
TITLE=Cmpd 473, AutoMSn(607.6178), 23.0 min
RTINSECONDS=1377.24
SCANS=MS: 1356 MSMS: 1357
PEPMASS=607.61776	73440
CHARGE=3+
331.18607	2046	1+
342.07439	1933	1+
359.10111	2561	
360.09001	3467	1+
377.11336	3713	1+
387.72471	942	
411.09738	4352	1+
429.10681	3872	1+
435.99883	1443	
459.29564	1909	1+
474.11525	844	
476.09847	615	
487.91935	1725	
488.25764	1317	
492.12736	1586	
502.10639	5938	1+
514.19768	1196	
520.11721	7615	1+
520.29994	990	
521.61760	1819	
521.94246	943	
522.26408	951	
524.18808	625	
542.19230	6872	1+
550.99122	1192	
574.31762	906	
585.81927	1017	
586.32158	1015	
601.61480	1074	
601.94311	624	
605.21406	963	
606.33450	644	
608.32038	976	1+
633.19735	2867	1+
640.36429	608	
642.34870	1185	1+
661.35310	6251	1+
774.43709	6744	1+
873.50704	1600	1+
970.55315	3393	1+
970.56182	25914	1+
1057.59420	22541	1+
1057.59613	1233	
1058.60087	752	
1188.63467	42166	1+
1301.71969	19325	1+
1461.74988	6901	1+
END IONS

###FS:    #m/z: 815.78026 #charge   1
###MaxRes:#m/z:  0.00000 #charge-128
###MS: 1356
###MSMS: 1358
BEGIN IONS
TITLE=Cmpd 474, AutoMSn(815.7803), 23.0 min
RTINSECONDS=1377.74
SCANS=MS: 1356 MSMS: 1358
PEPMASS=815.78026	135072
CHARGE=1+
390.63309	581	
469.67928	1630	1+
525.67678	657	1+
547.17283	769	1+
555.70635	465	
569.19956	489	
603.05053	469	
630.19536	465	
648.21320	1692	1+
665.24715	461	
681.84138	581	
717.23655	577	
726.62102	523	
733.27286	740	1+
752.62637	1873	
753.12182	914	
761.36478	668	
789.14434	502	
789.39309	1069	
790.23706	610	
794.64149	506	
795.36043	426	
802.75770	1025	1+
803.00489	992	1+
803.16929	898	
803.38608	1288	1+
803.58203	492	
808.24200	4846	1+
808.24877	631	1+
811.97865	2155	1+
812.17599	1675	
812.38113	2619	1+
812.57688	1803	
812.77458	1788	
815.19561	713	
815.37339	910	
815.57919	4587	
815.77481	11803	1+
END IONS

###FS:    #m/z: 1019.47213 #charge   2
###MaxRes:#m/z:  0.00000 #charge-128
###MS: 1356
###MSMS: 1359
BEGIN IONS
TITLE=Cmpd 475, AutoMSn(1019.4721), 23.0 min
RTINSECONDS=1378.24
SCANS=MS: 1356 MSMS: 1359
PEPMASS=1019.47213	84871
CHARGE=2+
803.41323	155	
803.73039	181	
804.06029	143	
951.70532	175	
1003.74736	141	
1003.95039	151	
1018.38884	244	
1018.75165	263	
1018.94241	323	
1021.57974	191	
1023.20973	169	
1023.74037	244	
1024.00848	209	
1025.71896	175	
2027.94802	836	1+
2028.39772	811	1+
2037.42702	15514	1+
2037.93346	14736	1+
END IONS

###FS:    #m/z: 607.28385 #charge   3
###MaxRes:#m/z:  0.00000 #charge-128
###MS: 1360
###MSMS: 1361
BEGIN IONS
TITLE=Cmpd 476, AutoMSn(607.2838), 23.0 min
RTINSECONDS=1381.26
SCANS=MS: 1360 MSMS: 1361
PEPMASS=607.28385	77577
CHARGE=3+
331.19558	1896	
332.09798	664	
342.07588	1132	
359.10285	2290	
360.08917	3302	1+
366.41343	1147	
377.11224	2800	1+
387.71944	1078	
411.09570	5162	1+
429.10739	3887	1+
435.99916	753	
459.29200	1346	
474.10976	1608	1+
476.77478	679	
487.93180	1667	1+
488.25805	2096	
488.59337	868	
492.12624	1527	
502.10568	5977	1+
514.20587	1075	
520.11663	7188	1+
520.29096	908	
521.61195	801	
521.94101	1056	
542.19203	6497	1+
550.98823	1422	
574.31285	1842	1+
585.81619	895	
586.31822	743	
601.61631	1297	1+
605.20931	1006	
608.30656	699	
633.20090	2616	1+
640.36693	704	
661.35150	5358	1+
774.43563	6184	1+
873.50478	983	
970.55378	3712	1+
970.56270	24699	1+
1057.58985	933	
1057.59257	22371	1+
1058.58968	674	
1188.63340	40325	1+
1283.69373	1568	1+
1301.71858	19162	1+
1461.75183	6532	1+
END IONS

###FS:    #m/z: 694.31047 #charge   2
###MaxRes:#m/z:  0.00000 #charge-128
###MS: 1360
###MSMS: 1362
BEGIN IONS
TITLE=Cmpd 477, AutoMSn(694.3105), 23.0 min
RTINSECONDS=1381.76
SCANS=MS: 1360 MSMS: 1362
PEPMASS=694.31047	32486
CHARGE=2+
341.22023	196	
350.19947	192	
397.21570	643	1+
408.22502	2987	1+
412.26496	198	
457.24067	188	
508.31875	180	
510.28557	311	1+
517.27777	681	1+
527.31938	151	
542.14341	277	
543.74417	296	1+
552.12236	300	1+
562.31752	153	
570.14103	756	1+
586.29587	710	1+
600.76285	184	
609.39613	171	
636.77381	315	
637.29471	209	
642.31714	250	1+
651.29186	168	
655.23500	330	
675.25546	249	1+
678.36640	174	
682.33800	188	
683.22269	704	1+
690.34846	467	1+
694.31692	196	
695.36741	336	1+
697.34526	305	1+
699.39037	1230	1+
706.21379	155	
706.36687	149	
793.39094	225	
796.30859	583	1+
802.76702	200	
805.65156	212	
812.45098	248	1+
833.30365	195	
861.29315	717	1+
876.40420	407	1+
894.42311	378	1+
910.34675	210	
912.34598	206	
946.37022	885	1+
974.37070	2086	1+
981.39951	1369	1+
1087.46234	1210	1+
END IONS

###FS:    #m/z: 815.58021 #charge   3
###MaxRes:#m/z:  0.00000 #charge-128
###MS: 1360
###MSMS: 1363
BEGIN IONS
TITLE=Cmpd 478, AutoMSn(815.5802), 23.0 min
RTINSECONDS=1382.26
SCANS=MS: 1360 MSMS: 1363
PEPMASS=815.58021	108839
CHARGE=3+
404.62758	475	1+
413.14278	468	
460.67385	906	1+
525.68595	539	1+
532.21583	529	1+
536.69773	437	
547.17086	862	
556.19748	429	
617.71956	596	1+
648.20962	756	
676.26246	700	1+
752.63901	871	
753.13137	859	
760.72228	537	1+
761.03978	525	
761.37236	596	1+
780.24649	589	1+
789.19326	864	1+
789.39416	513	
789.88622	488	
802.76319	800	1+
802.98653	435	
803.17636	837	
803.38548	1265	1+
808.24272	3495	1+
808.55046	763	
811.97401	1676	1+
812.17871	2383	1+
812.36696	2219	1+
812.58071	1488	1+
812.77783	1520	1+
815.17972	467	
815.39131	542	
815.57695	6402	1+
815.78152	8633	1+
815.97774	10674	1+
816.18369	9038	1+
816.37731	7020	1+
825.27107	748	1+
830.31873	1083	1+
870.76138	1176	1+
871.09288	893	
871.42531	917	1+
893.33985	1312	1+
908.44728	2237	1+
908.78769	2254	1+
909.11668	988	
910.34403	742	1+
921.32681	5835	1+
927.92264	479	
928.42703	437	
931.41391	653	
938.36207	1940	1+
941.47361	628	1+
941.80565	698	1+
973.82761	3374	1+
974.15591	3502	1+
974.49417	2980	1+
978.37503	475	1+
1002.83006	1368	
1003.16377	1626	
1003.49988	1381	
1003.83924	845	
1052.19234	475	
1068.36870	8874	1+
1127.41259	967	1+
1137.39648	1910	1+
1155.40457	5802	1+
1362.17992	853	1+
1460.24193	5148	1+
1460.73507	4143	1+
1503.74685	2852	1+
1707.76147	1682	1+
END IONS

###FS:    #m/z: 694.31036 #charge   2
###MaxRes:#m/z:  0.00000 #charge-128
###MS: 1364
###MSMS: 1365
BEGIN IONS
TITLE=Cmpd 479, AutoMSn(694.3104), 23.1 min
RTINSECONDS=1385.3
SCANS=MS: 1364 MSMS: 1365
PEPMASS=694.31036	34540
CHARGE=2+
341.21374	240	
350.19312	207	
395.79246	169	
397.21502	510	1+
408.22300	2883	1+
415.23290	164	
457.23357	385	1+
463.77228	192	
494.23868	147	
498.23646	256	1+
517.28483	474	1+
527.28523	226	1+
542.15099	298	
544.24272	349	1+
570.13521	419	
586.30323	750	1+
588.79040	137	
618.32024	141	
655.24312	153	
665.20664	247	1+
672.32396	148	
683.21443	752	1+
690.34253	996	1+
695.04163	160	
695.35291	281	
696.35137	744	1+
698.66196	167	
699.38097	1588	1+
722.34156	138	
764.32182	176	
779.27767	165	
796.30701	324	1+
837.29221	162	
861.29389	1103	1+
884.42310	262	1+
894.45870	149	
910.36639	139	
946.38225	488	1+
963.40430	287	1+
974.37678	1909	1+
981.37946	1336	1+
997.55797	162	
1087.46207	370	1+
1201.53041	167	
1272.54111	231	
1273.53217	629	1+
1273.54082	189	
END IONS

###FS:    #m/z: 960.47672 #charge   3
###MaxRes:#m/z:  0.00000 #charge-128
###MS: 1364
###MSMS: 1366
BEGIN IONS
TITLE=Cmpd 480, AutoMSn(960.4767), 23.1 min
RTINSECONDS=1385.8
SCANS=MS: 1364 MSMS: 1366
PEPMASS=960.47672	13357
CHARGE=3+
512.25088	110	
523.26271	118	
523.74911	148	
578.27053	262	
678.31680	129	
765.38234	246	
815.41873	209	
821.93853	146	
831.44922	126	
861.42444	118	
901.42839	136	
908.96305	154	
931.42238	120	
931.68639	157	
931.94397	151	
932.17737	165	
952.45960	457	1+
952.97101	119	
955.62803	107	
958.47847	5704	1+
960.83217	279	
961.14137	128	
961.99441	271	
1045.51693	205	
1132.52691	219	
1133.53248	107	
1219.58548	113	
END IONS

###FS:    #m/z: 815.77904 #charge   1
###MaxRes:#m/z:  0.00000 #charge-128
###MS: 1364
###MSMS: 1367
BEGIN IONS
TITLE=Cmpd 481, AutoMSn(815.7790), 23.1 min
RTINSECONDS=1386.3
SCANS=MS: 1364 MSMS: 1367
PEPMASS=815.77904	94428
CHARGE=1+
313.18209	643	1+
323.11248	1190	1+
331.14646	554	1+
333.12764	361	
341.13179	588	1+
350.12060	509	
355.14587	210	
359.11135	857	1+
361.23721	1177	1+
369.24134	275	
372.13990	296	1+
375.15484	424	1+
377.11427	1012	1+
381.62293	254	1+
386.15680	324	1+
394.13685	484	1+
395.61813	237	
397.23815	599	1+
398.15548	211	
404.62462	588	1+
408.25911	499	
414.13602	644	1+
421.16827	350	1+
424.16959	255	1+
426.26387	847	1+
431.18858	253	
432.13847	1253	1+
444.23578	621	1+
447.18265	349	1+
449.16559	367	1+
455.22004	206	
461.22938	283	1+
463.23790	405	1+
480.23785	226	1+
482.20159	250	1+
488.18146	208	
491.18507	338	1+
494.23120	405	1+
499.21373	270	1+
501.17583	433	1+
508.30350	875	1+
512.26813	889	1+
515.76938	229	
519.13447	534	1+
522.19716	427	1+
533.26052	240	1+
534.69591	325	
536.14901	556	1+
540.24334	430	1+
545.20155	498	1+
547.16782	2107	1+
550.99139	520	
554.34482	376	1+
556.31455	406	1+
563.19637	245	1+
573.33585	630	1+
575.20044	315	1+
578.21969	354	1+
581.27636	263	1+
586.18780	203	
588.21446	306	1+
591.31482	223	
592.18016	267	1+
594.28531	348	1+
599.29754	295	1+
602.20077	295	1+
604.21310	239	
605.22634	655	1+
607.33161	225	
609.35270	1038	1+
620.22042	720	1+
623.24249	358	1+
627.23836	258	1+
630.20833	1242	1+
631.54055	399	1+
632.21717	533	1+
637.24103	288	1+
640.35975	452	1+
643.34412	276	
647.23095	302	
648.22130	1775	1+
659.23946	318	1+
659.36271	319	1+
665.24796	1512	1+
677.83899	238	
688.28506	259	1+
693.25307	240	1+
700.25197	372	1+
717.23575	1365	1+
720.39987	375	
723.04273	564	
724.26324	362	1+
733.29020	433	1+
737.40990	1012	1+
742.40840	441	1+
743.29318	313	
752.31268	623	1+
756.41524	717	1+
762.24411	223	1+
764.22729	310	1+
772.24247	326	1+
775.40205	455	1+
777.31543	288	1+
780.24871	259	
780.25038	289	1+
790.23454	1526	1+
801.63433	614	
807.25515	759	1+
808.24507	3588	1+
812.32885	245	1+
815.68361	214	1+
END IONS

###FS:    #m/z: 595.29330 #charge   2
###MaxRes:#m/z:  0.00000 #charge-128
###MS: 1368
###MSMS: 1369
BEGIN IONS
TITLE=Cmpd 482, AutoMSn(595.2933), 23.2 min
RTINSECONDS=1389.34
SCANS=MS: 1368 MSMS: 1369
PEPMASS=595.29330	52000
CHARGE=2+
307.11127	392	1+
329.17154	309	
338.20439	752	
340.16311	459	
358.15136	945	1+
364.46525	298	
369.12244	342	
374.16648	633	1+
376.10269	370	1+
380.22448	260	
381.16018	241	1+
385.15483	565	
386.15158	4573	1+
391.20516	325	
392.19424	1046	1+
397.20699	796	1+
402.17230	696	1+
408.22794	2471	1+
408.82851	388	
412.24529	618	1+
414.22175	854	1+
437.27412	413	
441.18165	261	1+
448.22410	284	1+
453.20904	417	1+
456.23485	472	1+
458.22640	646	1+
462.20658	649	1+
471.23901	1712	1+
481.28085	289	
482.21858	397	1+
486.19788	502	1+
488.18964	452	1+
490.19311	1126	1+
497.25536	282	1+
499.23363	6037	1+
503.22911	1195	1+
505.24031	382	
516.26514	248	
517.27119	440	1+
520.24644	267	
521.30048	258	
522.26330	408	1+
531.25147	321	1+
533.24061	367	1+
538.31147	788	1+
542.28166	444	1+
551.24169	442	1+
555.25818	648	1+
559.27075	468	1+
568.25901	346	1+
572.27799	2241	1+
576.28006	1097	1+
584.29973	795	1+
588.30497	273	1+
590.32726	393	1+
592.34005	564	1+
594.30267	2410	1+
612.31521	4281	1+
629.33750	337	
640.29290	297	
646.23244	1105	1+
657.33261	3375	1+
661.30972	388	1+
663.25216	379	1+
663.26127	4189	1+
668.29885	860	1+
670.32146	820	1+
681.33068	949	1+
684.32936	416	
685.33011	1899	1+
689.31392	492	1+
698.35936	626	1+
706.38068	442	1+
709.33589	1214	1+
714.33939	308	1+
717.33868	358	1+
719.22241	376	
726.35775	3009	1+
729.37783	297	
737.32891	260	
741.33670	390	1+
748.34042	1635	1+
752.36438	446	1+
755.38521	246	1+
757.38397	456	1+
758.36172	3360	1+
769.39090	718	1+
776.32821	343	1+
776.34272	5131	1+
780.36377	1524	1+
785.57865	569	
786.44380	1105	1+
797.39720	6550	1+
806.81495	730	
839.33186	275	1+
840.41615	343	1+
857.44686	495	1+
861.42312	259	
872.40016	462	1+
877.36918	362	1+
889.42421	2291	1+
895.43384	1011	1+
899.42463	589	
912.45229	765	1+
922.40491	323	1+
1003.46040	552	1+
1074.49497	1060	1+
END IONS

###FS:    #m/z: 589.80128 #charge   1
###MaxRes:#m/z:  0.00000 #charge-128
###MS: 1368
###MSMS: 1370
BEGIN IONS
TITLE=Cmpd 483, AutoMSn(589.8013), 23.2 min
RTINSECONDS=1389.84
SCANS=MS: 1368 MSMS: 1370
PEPMASS=589.80128	26787
CHARGE=1+
307.12126	816	
341.20170	252	
361.11782	811	1+
365.16847	148	
374.67978	351	
379.19431	246	1+
382.20666	251	
384.25913	163	
386.14799	905	
387.20401	168	
397.21376	144	
402.18369	171	
408.22065	395	
412.25658	423	
414.23113	179	
417.22190	153	
435.20836	151	
440.18452	136	
445.22818	264	
457.23622	285	1+
463.76405	156	
471.22968	186	
474.20431	252	1+
477.23644	143	
481.23794	137	
482.22798	316	1+
489.23682	244	1+
493.29163	219	1+
496.74316	233	
499.23304	1292	1+
510.26802	355	1+
517.28911	381	1+
528.30746	141	
532.25317	226	1+
555.28834	171	
569.29246	698	1+
572.30104	391	
574.30409	336	1+
584.32058	339	1+
585.31256	1373	1+
589.33231	697	1+
END IONS

###FS:    #m/z: 573.80494 #charge   2
###MaxRes:#m/z:  0.00000 #charge-128
###MS: 1368
###MSMS: 1371
BEGIN IONS
TITLE=Cmpd 484, AutoMSn(573.8049), 23.2 min
RTINSECONDS=1390.34
SCANS=MS: 1368 MSMS: 1371
PEPMASS=573.80494	24594
CHARGE=2+
335.19262	142	
467.28927	151	
484.31887	431	1+
499.96336	111	
528.30377	149	
538.29701	119	
552.25226	138	
555.30760	117	
556.35900	334	1+
558.31422	180	
569.26637	109	
570.31343	569	1+
572.31491	1709	1+
576.31554	660	1+
578.33599	277	
586.38203	336	
682.31458	100	
693.31818	119	
END IONS

###FS:    #m/z: 595.29089 #charge   2
###MaxRes:#m/z:  0.00000 #charge-128
###MS: 1372
###MSMS: 1373
BEGIN IONS
TITLE=Cmpd 485, AutoMSn(595.2909), 23.2 min
RTINSECONDS=1393.37
SCANS=MS: 1372 MSMS: 1373
PEPMASS=595.29089	311704
CHARGE=2+
332.13314	1178	
338.20735	1124	
340.16474	1751	
341.21173	1480	
343.17326	1001	
358.15277	3508	1+
363.68737	857	
366.16306	849	
369.13077	922	
380.21728	1009	
385.15628	1150	
386.15232	22919	1+
391.19197	840	
392.18408	2013	1+
397.20864	5110	1+
402.17550	2848	1+
408.22322	9849	1+
412.25282	2426	1+
414.23086	2468	1+
437.26757	744	
439.20283	1005	1+
448.22968	1463	
456.21627	1342	1+
458.21572	976	1+
462.21508	1836	1+
471.23596	5249	1+
482.21447	901	
483.18731	1576	1+
486.20329	3649	1+
490.19731	2160	1+
498.23857	887	
499.23338	31446	1+
503.22960	8367	1+
510.28415	1697	1+
511.16492	1276	1+
516.25915	1693	1+
520.27063	2666	1+
522.27284	1829	1+
533.23745	1697	1+
543.27854	820	1+
551.23063	1273	1+
555.24649	2673	1+
559.28231	1134	1+
571.27626	772	
572.27760	10410	1+
576.28459	2830	1+
584.31458	4243	1+
593.31421	1495	1+
595.30691	1313	
596.27638	2717	1+
612.31046	17606	1+
629.33653	2246	1+
639.31123	1197	1+
644.31279	844	1+
646.23410	5851	1+
651.27425	1504	1+
654.74830	943	
657.33351	8296	1+
661.31034	1454	1+
663.25995	16564	1+
667.29611	757	
668.31034	6190	1+
681.33542	2391	1+
683.32659	2432	1+
685.33126	7710	1+
689.34095	1440	1+
698.36546	1745	1+
700.35730	841	
709.33501	4635	1+
726.36092	16914	1+
731.32651	1066	1+
736.34063	869	1+
742.32501	1177	1+
748.33874	7104	1+
748.34779	2470	1+
752.21928	1245	1+
753.38013	1087	1+
757.38056	2129	1+
758.34518	11314	1+
769.40372	1948	1+
776.34114	2626	1+
776.34301	24073	1+
780.36859	5656	1+
797.39731	34121	1+
861.42684	1575	1+
872.40033	3322	1+
889.42383	12487	1+
894.42714	827	
895.43376	4520	1+
906.52157	832	
911.44155	813	
912.45640	3724	1+
922.41833	1310	1+
960.43648	1389	1+
986.43943	1205	1+
1003.46365	3312	1+
1057.46834	1216	
1058.47883	749	
1074.52508	6851	1+
END IONS

###FS:    #m/z: 1189.56799 #charge   1
###MaxRes:#m/z:  0.00000 #charge-128
###MS: 1372
###MSMS: 1374
BEGIN IONS
TITLE=Cmpd 486, AutoMSn(1189.5680), 23.2 min
RTINSECONDS=1393.87
SCANS=MS: 1372 MSMS: 1374
PEPMASS=1189.56799	62305
CHARGE=1+
358.14668	324	
386.15417	1404	1+
408.22314	793	1+
471.23232	522	1+
499.22944	3728	1+
503.22508	788	
505.23016	220	
510.70701	289	
520.24957	337	1+
522.26833	491	1+
550.23758	350	1+
555.24251	391	1+
572.27784	1853	1+
576.27606	426	1+
584.31788	375	1+
612.30793	3217	1+
629.34883	455	1+
635.30079	329	1+
646.23016	613	1+
663.26014	2735	1+
668.31543	411	1+
670.31195	496	1+
673.34326	219	
679.96058	316	
681.34085	321	1+
685.33375	3247	1+
698.35722	266	
709.33856	958	1+
717.33685	253	
726.36254	2990	1+
734.33249	307	1+
743.38028	228	
748.34441	831	1+
758.44149	206	
759.31948	951	1+
776.34355	5613	1+
780.37545	1552	1+
785.59169	459	
788.34474	223	
797.40140	4447	1+
840.40504	280	
844.38792	235	
849.38698	413	1+
861.44209	612	1+
872.39560	1294	1+
889.41816	4702	1+
895.43936	928	1+
899.42876	1231	
911.43123	551	
912.45816	4533	1+
943.41794	409	1+
958.44450	878	1+
960.45081	296	
961.43152	890	1+
966.46175	376	
975.47607	253	
983.49547	651	1+
986.43461	1479	1+
1003.46400	2430	1+
1029.47843	340	
1030.48595	392	
1040.43853	286	
1046.50328	922	1+
1057.48166	3786	1+
1068.30506	473	
1074.50245	13316	1+
1172.54621	358	
1173.53550	249	
1189.56940	3452	1+
END IONS

###FS:    #m/z: 573.80523 #charge   2
###MaxRes:#m/z:  0.00000 #charge-128
###MS: 1372
###MSMS: 1375
BEGIN IONS
TITLE=Cmpd 487, AutoMSn(573.8052), 23.2 min
RTINSECONDS=1394.37
SCANS=MS: 1372 MSMS: 1375
PEPMASS=573.80523	46449
CHARGE=2+
327.14908	101	
331.18802	100	
413.22179	106	
437.24985	100	
476.29552	117	
481.25705	104	
484.31944	452	1+
542.31231	132	
552.31942	107	
553.30442	449	1+
556.28161	161	
558.29736	208	
569.33481	181	
570.31322	424	1+
572.31249	557	1+
574.32122	635	1+
576.30903	859	1+
583.38824	129	
653.33297	131	
970.58978	207	1+
1031.52377	109	
END IONS

###FS:    #m/z: 595.29191 #charge   2
###MaxRes:#m/z:  0.00000 #charge-128
###MS: 1376
###MSMS: 1377
BEGIN IONS
TITLE=Cmpd 488, AutoMSn(595.2919), 23.3 min
RTINSECONDS=1397.41
SCANS=MS: 1376 MSMS: 1377
PEPMASS=595.29191	829781
CHARGE=2+
306.11660	2143	1+
329.16623	1672	
340.16223	3697	
341.20839	3537	
351.13430	1661	
358.15371	9608	1+
366.16527	1736	
368.13792	2969	1+
379.20496	4408	1+
385.15681	2198	
386.15283	57383	1+
392.18550	5323	1+
397.20735	12755	1+
402.17963	2014	
403.17584	4685	1+
408.22357	24369	1+
412.25336	5428	1+
414.23078	6289	1+
420.15892	1748	
430.19812	2655	1+
438.17699	3048	1+
447.72527	1925	
454.21233	1613	
459.21450	3179	1+
462.20544	3164	1+
471.23607	15559	1+
481.27165	1809	
482.21327	2594	
483.18928	4845	1+
486.20012	9097	1+
490.19963	4860	1+
498.24340	1772	
499.23282	73679	1+
503.22939	17982	1+
510.28736	4402	1+
511.16125	2504	
514.24185	2645	1+
516.25714	3343	1+
520.26740	4972	1+
522.26961	5693	1+
533.23336	4168	1+
551.22928	2473	
555.24361	6983	1+
559.26210	2547	1+
568.25846	4149	1+
571.27745	2043	
572.27523	22896	1+
576.27899	3292	1+
584.31617	9314	1+
592.30995	3671	1+
595.27503	9240	1+
603.27462	2088	1+
612.27379	2285	1+
612.31034	49389	1+
618.29403	2305	1+
624.24435	2097	
629.33339	5598	1+
640.30921	1651	
646.23302	14939	1+
657.33311	14036	1+
662.29594	2178	
663.25960	43500	1+
663.25994	3880	1+
668.30369	7534	1+
670.32037	7224	1+
681.33800	7324	1+
683.32777	6814	1+
685.32980	19708	1+
685.33270	3381	1+
689.34610	3433	1+
698.36324	3779	1+
700.35219	2337	
706.38801	2536	1+
709.33310	15479	1+
726.35945	44599	1+
726.36241	3053	1+
731.32189	3357	1+
741.30466	2821	1+
748.34137	17431	1+
748.35025	6196	1+
752.37465	3618	1+
758.38137	7563	
759.32557	20530	1+
769.39978	4823	1+
775.37506	2178	
776.34098	64224	1+
776.34331	8463	1+
780.37244	18143	1+
797.39813	88129	1+
861.42496	3708	1+
872.39542	9501	1+
877.39341	2873	1+
889.42278	33561	1+
895.43604	16326	1+
911.44325	2579	
912.45525	11699	1+
922.40838	2567	
960.43941	2529	1+
986.43827	4110	1+
1003.46576	10698	1+
1057.47439	3053	
1074.51571	18325	1+
END IONS

###FS:    #m/z: 1189.56753 #charge   1
###MaxRes:#m/z:  0.00000 #charge-128
###MS: 1376
###MSMS: 1378
BEGIN IONS
TITLE=Cmpd 489, AutoMSn(1189.5675), 23.3 min
RTINSECONDS=1397.91
SCANS=MS: 1376 MSMS: 1378
PEPMASS=1189.56753	239240
CHARGE=1+
358.15760	793	
386.15075	4919	1+
392.18288	640	
403.17172	687	
408.22221	2687	1+
471.23649	1520	1+
486.19824	997	
490.19804	602	
499.23301	10893	1+
503.22905	2886	1+
555.24264	880	
572.27948	4939	1+
584.31184	1205	1+
612.30838	8876	1+
629.34119	1298	1+
630.51902	932	
646.22945	1528	
663.25814	7354	1+
668.30357	1984	1+
685.33174	6870	1+
689.35104	1312	1+
709.33455	1739	1+
726.36091	9246	1+
748.34584	2011	1+
758.43793	648	
759.31376	2288	1+
776.34021	16021	1+
780.37067	3473	1+
785.58068	1152	
790.70967	868	
797.39730	15366	1+
840.40354	606	
849.39124	607	
861.43018	1128	
872.39763	3015	1+
889.42259	13114	1+
894.42373	710	
895.43376	2971	1+
911.43667	978	
912.46077	15075	1+
943.40798	1225	1+
958.44614	2916	1+
961.43890	1775	1+
966.45964	1169	1+
983.48572	729	
986.44229	4664	1+
1003.46605	9019	1+
1029.48176	980	
1030.49177	580	
1046.51023	1310	
1047.50149	936	
1056.49780	615	
1057.47942	12805	1+
1068.29344	926	
1074.50222	44976	1+
1172.53722	1166	
1173.54575	807	
1189.56511	14340	1+
END IONS

###FS:    #m/z: 776.33975 #charge   1
###MaxRes:#m/z:  0.00000 #charge-128
###MS: 1376
###MSMS: 1379
BEGIN IONS
TITLE=Cmpd 490, AutoMSn(776.3397), 23.3 min
RTINSECONDS=1398.41
SCANS=MS: 1376 MSMS: 1379
PEPMASS=776.33975	59428
CHARGE=1+
386.15406	351	1+
403.18412	107	
446.19342	168	
483.16362	113	
499.23699	162	
503.23574	128	
512.22419	105	
572.24016	146	
612.32314	102	
614.29129	127	
660.35271	130	
679.96279	140	
760.32694	117	
776.36251	147	
END IONS

###FS:    #m/z: 1189.56836 #charge   1
###MaxRes:#m/z:  0.00000 #charge-128
###MS: 1380
###MSMS: 1381
BEGIN IONS
TITLE=Cmpd 491, AutoMSn(1189.5684), 23.4 min
RTINSECONDS=1401.46
SCANS=MS: 1380 MSMS: 1381
PEPMASS=1189.56836	519106
CHARGE=1+
386.15044	9146	1+
408.22488	3389	
471.23912	1811	
486.20336	1167	
490.19716	1122	
499.23186	16690	1+
503.22761	4014	1+
520.25165	1085	
572.27890	8630	1+
584.31605	1267	
595.27094	1628	1+
612.30830	15931	1+
629.34523	2391	
646.23096	2326	
663.26139	13008	1+
668.30314	2423	1+
670.32487	1169	
681.33455	1044	
685.33498	12560	1+
689.34993	1698	
709.33846	2882	1+
726.36100	15298	1+
748.34713	3716	1+
759.31498	4917	1+
769.39617	1075	
776.34059	26859	1+
780.37206	6399	1+
797.39809	22873	1+
861.42882	2918	1+
872.39565	5357	1+
889.42389	23197	1+
894.42692	1169	
895.43465	5038	1+
911.44011	2255	
912.45927	25432	1+
943.42046	2199	1+
958.45058	2890	1+
960.46086	1320	
961.43494	2624	1+
971.83796	1174	
971.95476	1150	
983.49297	1322	
986.44515	6919	1+
1003.46663	14708	1+
1029.48327	1320	
1030.48619	1058	
1040.45151	1344	
1046.50532	2100	
1047.50418	1621	
1057.47785	22118	1+
1074.50324	78329	1+
1172.54091	2662	
1173.54108	1727	
1189.56710	27244	1+
END IONS

###FS:    #m/z: 776.34015 #charge   1
###MaxRes:#m/z:  0.00000 #charge-128
###MS: 1380
###MSMS: 1382
BEGIN IONS
TITLE=Cmpd 492, AutoMSn(776.3401), 23.4 min
RTINSECONDS=1401.96
SCANS=MS: 1380 MSMS: 1382
PEPMASS=776.34015	94839
CHARGE=1+
368.16536	104	
385.25715	102	
386.15597	760	1+
429.24653	108	
438.24496	103	
472.28074	128	
488.22344	157	
499.24124	371	1+
503.23267	110	
591.34144	104	
595.28855	107	
606.23535	104	
612.30313	275	1+
614.75865	114	
663.26205	141	
685.31465	158	
711.33359	123	
726.37530	109	
759.29889	124	
776.35646	161	
END IONS

###FS:    #m/z: 1074.50256 #charge   1
###MaxRes:#m/z:  0.00000 #charge-128
###MS: 1380
###MSMS: 1383
BEGIN IONS
TITLE=Cmpd 493, AutoMSn(1074.5026), 23.4 min
RTINSECONDS=1402.46
SCANS=MS: 1380 MSMS: 1383
PEPMASS=1074.50256	88215
CHARGE=1+
386.14215	222	
471.22090	252	1+
572.27648	139	
612.31182	127	
613.29112	502	1+
726.35251	127	
765.19982	120	
797.39498	267	1+
900.46703	108	
912.45626	258	1+
943.41271	100	
1057.47262	116	
1059.48671	117	
1074.52792	190	
END IONS

###FS:    #m/z: 776.34022 #charge   1
###MaxRes:#m/z:  0.00000 #charge-128
###MS: 1384
###MSMS: 1385
BEGIN IONS
TITLE=Cmpd 494, AutoMSn(776.3402), 23.4 min
RTINSECONDS=1405.5
SCANS=MS: 1384 MSMS: 1385
PEPMASS=776.34022	111887
CHARGE=1+
338.19113	115	
358.14889	152	
360.14409	104	
364.46453	104	
385.15440	103	
386.14813	285	1+
397.20418	125	
400.26776	148	
403.17905	128	
408.22811	211	
415.84903	152	
442.19588	103	
471.23956	141	
482.21585	109	
489.26850	102	
494.26089	130	
499.23538	781	1+
516.24960	100	
595.26843	164	
609.38017	102	
612.33221	136	
614.29709	105	
665.28951	133	
699.33767	111	
726.37191	126	
776.34234	285	1+
END IONS

###FS:    #m/z: 1074.50406 #charge   1
###MaxRes:#m/z:  0.00000 #charge-128
###MS: 1384
###MSMS: 1386
BEGIN IONS
TITLE=Cmpd 495, AutoMSn(1074.5041), 23.4 min
RTINSECONDS=1406
SCANS=MS: 1384 MSMS: 1386
PEPMASS=1074.50406	107011
CHARGE=1+
447.23213	104	
499.23459	190	
503.23570	147	
512.24279	121	
572.28068	224	
606.25042	141	
776.34669	357	1+
785.59332	112	
797.38965	312	1+
882.21012	102	
889.42856	134	
912.45815	159	
1057.47926	109	
1074.49839	389	
END IONS

###FS:    #m/z: 414.23461 #charge   2
###MaxRes:#m/z:  0.00000 #charge-128
###MS: 1384
###MSMS: 1387
BEGIN IONS
TITLE=Cmpd 496, AutoMSn(414.2346), 23.4 min
RTINSECONDS=1406.5
SCANS=MS: 1384 MSMS: 1387
PEPMASS=414.23461	102325
CHARGE=2+
298.61907	105	
307.07413	104	
322.06916	161	
323.15152	174	
328.16606	113	
335.10453	129	
338.63236	103	
351.17000	142	
364.16037	105	
379.16466	124	
394.21861	125	
399.21571	119	
404.17292	123	
406.18486	164	
412.30126	122	
416.29383	116	
432.16623	104	
435.99626	104	
462.22719	265	1+
478.18501	104	
END IONS

###FS:    #m/z: 1074.50578 #charge   1
###MaxRes:#m/z:  0.00000 #charge-128
###MS: 1388
###MSMS: 1389
BEGIN IONS
TITLE=Cmpd 497, AutoMSn(1074.5058), 23.5 min
RTINSECONDS=1409.53
SCANS=MS: 1388 MSMS: 1389
PEPMASS=1074.50578	96735
CHARGE=1+
369.14570	110	
386.15469	149	
400.26140	128	
408.23074	112	
429.12453	118	
469.20534	106	
471.22827	130	
482.26171	115	
491.08751	109	
499.22670	284	1+
509.31254	132	
511.16304	107	
565.20582	113	
572.28901	113	
581.26535	115	
612.31104	213	
614.25867	166	
614.76621	139	
776.33792	333	1+
785.57996	164	
797.38608	307	1+
873.39569	140	
889.42422	323	1+
913.45500	120	
974.75650	109	
996.44536	214	
1003.46643	106	
1032.48275	112	
1074.50203	257	
END IONS

###FS:    #m/z: 414.23547 #charge-128
###MaxRes:#m/z:  0.00000 #charge-128
###MS: 1388
###MSMS: 1390
BEGIN IONS
TITLE=Cmpd 498, AutoMSn(414.2355), 23.5 min
RTINSECONDS=1410.03
SCANS=MS: 1388 MSMS: 1390
PEPMASS=414.23547	86205

317.12850	114	
323.17288	103	
333.12073	119	
333.23868	104	
338.21165	111	
363.17170	105	
364.46475	116	
388.15837	164	
394.24789	150	
398.30125	134	
404.18900	100	
416.25764	231	
418.23832	100	
END IONS

###FS:    #m/z: 606.28126 #charge   2
###MaxRes:#m/z:  0.00000 #charge-128
###MS: 1388
###MSMS: 1391
BEGIN IONS
TITLE=Cmpd 499, AutoMSn(606.2813), 23.5 min
RTINSECONDS=1410.53
SCANS=MS: 1388 MSMS: 1391
PEPMASS=606.28126	66736
CHARGE=2+
323.13260	423	
340.15691	283	
343.18356	348	
359.09547	455	1+
379.21246	244	1+
386.14995	2599	1+
397.19379	1479	1+
408.21597	1196	1+
411.09216	250	
412.24802	287	1+
414.23980	292	
436.22240	797	1+
448.23217	469	1+
452.22401	359	1+
456.25286	356	
465.22021	570	1+
471.23326	780	1+
481.24738	320	1+
484.23825	331	1+
487.21510	311	1+
497.25137	319	1+
499.23163	3874	1+
503.22377	743	1+
505.23957	287	
510.28299	634	1+
510.70173	668	
515.24927	423	1+
521.29359	414	1+
524.74676	203	1+
527.27509	229	1+
533.24938	666	1+
541.23875	537	1+
548.74429	455	1+
555.24012	310	1+
559.23981	255	1+
567.28159	242	1+
572.27199	1563	1+
584.32783	432	1+
586.29279	756	1+
593.29886	219	1+
595.30148	497	1+
602.36501	4663	1+
605.78106	508	1+
606.31476	1232	1+
609.33743	1098	1+
612.30595	3452	1+
614.76302	597	1+
627.33069	228	1+
629.32153	304	1+
635.32904	239	
640.35164	253	1+
646.22827	429	
654.74036	366	
657.32995	273	1+
661.34830	692	1+
663.25311	1058	1+
668.30547	964	1+
677.28327	542	1+
678.93461	264	1+
681.33212	652	1+
684.32282	268	
685.32803	888	1+
688.33501	228	1+
692.31253	366	1+
698.36657	391	1+
706.37401	234	
709.32897	1622	1+
726.36020	2599	1+
748.34552	2970	1+
752.35881	297	1+
756.41636	226	1+
758.44113	524	
759.31823	642	1+
762.36617	248	1+
769.35014	574	1+
772.33765	399	1+
773.35485	258	
774.40270	636	1+
776.34226	2007	1+
776.34596	437	1+
780.36401	885	1+
785.57873	484	
791.37779	378	
792.37733	559	1+
797.39353	4342	1+
805.34211	389	1+
811.41149	235	
819.37699	1772	1+
828.35438	238	1+
828.88564	338	
837.38838	1079	1+
858.42279	213	1+
862.40717	322	1+
872.39217	344	1+
883.41888	646	1+
889.43014	1461	1+
895.43590	820	1+
903.44189	367	1+
905.40112	235	
911.41588	260	
912.45719	917	1+
917.42805	1917	1+
927.45880	379	1+
928.40522	324	1+
934.44621	13943	1+
944.44794	287	1+
950.41786	601	1+
963.44269	285	1+
970.54835	1250	1+
974.40661	257	1+
982.19663	317	1+
992.44601	307	1+
1025.44493	2973	1+
1056.55247	827	1+
1059.46312	544	1+
1068.48799	1818	1+
1074.50109	417	
1075.51904	232	
1096.47379	517	
1097.49047	484	
1097.51887	484	1+
END IONS

###FS:    #m/z: 698.61238 #charge   3
###MaxRes:#m/z:  0.00000 #charge-128
###MS: 1392
###MSMS: 1393
BEGIN IONS
TITLE=Cmpd 500, AutoMSn(698.6124), 23.6 min
RTINSECONDS=1413.56
SCANS=MS: 1392 MSMS: 1393
PEPMASS=698.61238	111549
CHARGE=3+
348.19376	484	
361.24858	868	
463.22453	609	
508.31111	1602	1+
534.72220	609	
598.75502	487	
609.36070	3709	1+
654.90984	460	
660.92344	1016	
661.25079	1291	
665.21095	478	
679.20233	544	
692.60793	3578	1+
692.94375	3409	
693.27171	2987	
698.33371	698	
698.61371	6383	1+
698.94694	5310	1+
699.29211	4341	1+
736.29315	674	
736.78655	426	
737.41660	2275	1+
743.23127	709	
762.60012	449	
808.28802	781	
910.32900	449	
981.85982	484	
982.35463	609	
1002.85895	449	
1631.60181	4501	1+
1746.62743	4368	1+
1815.64318	2562	1+
1833.66020	56079	1+
1980.72804	14676	1+
END IONS

###FS:    #m/z: 727.83152 #charge   2
###MaxRes:#m/z:  0.00000 #charge-128
###MS: 1392
###MSMS: 1394
BEGIN IONS
TITLE=Cmpd 501, AutoMSn(727.8315), 23.6 min
RTINSECONDS=1414.06
SCANS=MS: 1392 MSMS: 1394
PEPMASS=727.83152	76228
CHARGE=2+
318.08179	720	1+
335.10697	1305	1+
337.10539	296	
341.22212	371	
375.65222	383	1+
379.20171	731	1+
386.15414	2502	1+
390.10773	532	1+
397.20630	1551	1+
402.16734	480	1+
408.12711	1634	1+
408.21374	779	
408.82883	549	
412.25781	397	
414.23442	425	
450.67801	500	
467.19552	307	
471.23973	525	
499.23269	5915	1+
510.28857	498	
525.18130	976	1+
543.19443	8159	1+
551.95038	438	
572.28309	702	1+
584.31439	447	
588.76317	319	
589.27377	312	
594.28625	487	1+
605.25115	491	1+
612.31118	3775	1+
629.33778	411	
656.29021	380	
657.27229	641	1+
662.28319	1209	1+
667.82154	296	
679.31881	381	1+
698.36239	362	1+
709.33375	682	1+
724.34837	766	1+
726.35794	3505	1+
737.34665	291	
768.30699	4529	1+
768.30899	1099	1+
777.61866	720	
780.37859	475	
785.33077	3549	1+
795.34741	541	1+
797.39863	8469	1+
837.33021	5895	1+
894.44640	299	
895.42904	857	1+
911.32438	1130	1+
922.42731	321	1+
928.33783	17566	1+
950.41508	7867	1+
974.34625	393	1+
1013.42711	332	
1013.42915	3843	1+
1024.41387	354	
1041.42024	16842	1+
1053.06358	539	
1154.50478	6227	1+
1268.55919	1250	1+
1269.54252	324	
1321.57349	1463	1+
1339.57422	658	1+
1339.59007	16750	1+
END IONS

###FS:    #m/z: 1047.40771 #charge   2
###MaxRes:#m/z:  0.00000 #charge-128
###MS: 1392
###MSMS: 1395
BEGIN IONS
TITLE=Cmpd 502, AutoMSn(1047.4077), 23.6 min
RTINSECONDS=1414.56
SCANS=MS: 1392 MSMS: 1395
PEPMASS=1047.40771	30709
CHARGE=2+
266.56872	113	
361.24639	110	
493.24948	116	
503.20101	108	
606.26857	171	
610.37106	123	
614.25684	370	
614.77276	108	
666.19826	116	
670.29866	110	
776.32966	116	
781.24959	140	
816.77254	112	
838.37491	128	
889.43459	180	
910.92863	110	
912.44886	354	1+
996.44799	160	
1003.47185	188	
1005.70751	151	
1019.44396	169	
1019.96318	172	
1043.69884	127	
1044.25140	144	
1051.44259	355	
1051.70846	155	
1074.50079	1111	1+
1189.56745	873	1+
2093.80875	7383	1+
END IONS

###FS:    #m/z: 727.83133 #charge   2
###MaxRes:#m/z:  0.00000 #charge-128
###MS: 1396
###MSMS: 1397
BEGIN IONS
TITLE=Cmpd 503, AutoMSn(727.8313), 23.6 min
RTINSECONDS=1417.59
SCANS=MS: 1396 MSMS: 1397
PEPMASS=727.83133	132905
CHARGE=2+
318.08359	1091	1+
335.10678	2471	1+
341.21813	618	
358.15252	401	
379.20367	637	1+
386.15180	3010	1+
390.10963	680	1+
397.20704	1988	1+
400.27007	541	1+
408.13249	2188	1+
408.20644	1524	1+
414.23549	782	1+
467.18760	405	
471.23707	616	1+
499.23311	6313	1+
507.22159	3124	1+
510.28911	625	1+
525.18342	969	1+
535.81592	389	
543.19817	10874	1+
550.99465	320	
572.27424	1777	1+
574.13813	508	
584.32280	528	
588.76267	307	
589.27320	402	
605.24648	375	
606.76870	383	1+
612.30865	3966	1+
612.76883	524	1+
656.27905	1006	1+
661.30187	317	
661.79574	537	
662.29406	1003	1+
681.32864	1021	1+
710.32052	518	1+
725.31540	343	
726.35770	4189	1+
737.34919	535	
748.34435	435	
765.28672	309	
768.31118	8205	1+
779.37385	763	1+
785.34048	3771	1+
794.84904	378	
795.36347	301	
797.39787	11704	1+
806.15866	304	
806.28219	521	
806.81471	355	
809.70757	284	
837.32873	8566	1+
895.43087	655	1+
900.34082	1312	1+
911.32222	473	1+
928.33747	26199	1+
937.62754	400	
939.50126	301	
950.40756	1128	1+
950.41334	10010	1+
995.41357	513	1+
1013.41961	297	
1014.43532	1889	1+
1023.39326	743	1+
1041.42307	22015	1+
1154.50983	9027	1+
1268.55748	1567	1+
1339.58176	1284	1+
1339.59011	23307	1+
END IONS

###FS:    #m/z: 698.61168 #charge   3
###MaxRes:#m/z:  0.00000 #charge-128
###MS: 1396
###MSMS: 1398
BEGIN IONS
TITLE=Cmpd 504, AutoMSn(698.6117), 23.6 min
RTINSECONDS=1418.09
SCANS=MS: 1396 MSMS: 1398
PEPMASS=698.61168	140174
CHARGE=3+
348.18791	918	
361.24405	838	
499.27626	535	
508.31217	1678	
534.71797	536	
609.35878	4448	1+
644.78190	580	
645.28016	724	
654.91654	687	
655.23398	551	
660.91297	1133	
661.24980	1013	
692.60532	5610	1+
692.94408	4976	
693.26806	3710	
698.32261	595	
698.61205	10803	1+
698.94660	8412	1+
699.29062	4352	1+
702.38106	977	
702.88438	522	
736.28413	636	
737.42180	2627	1+
794.72574	592	
808.27838	635	
1026.36848	619	
1257.42707	594	
1631.60428	4661	1+
1746.62154	5479	1+
1815.64765	3255	1+
1833.66032	65898	1+
1980.72624	17255	1+
END IONS

###FS:    #m/z: 758.36084 #charge   1
###MaxRes:#m/z:  0.00000 #charge-128
###MS: 1396
###MSMS: 1399
BEGIN IONS
TITLE=Cmpd 505, AutoMSn(758.3608), 23.6 min
RTINSECONDS=1418.59
SCANS=MS: 1396 MSMS: 1399
PEPMASS=758.36084	107585
CHARGE=1+
359.10438	1004	
375.15736	2076	1+
377.11176	6162	1+
391.13838	1453	
394.14115	849	
397.24285	818	
428.12798	1018	
446.13518	1759	
483.18378	997	
490.17842	2145	1+
508.31518	984	
509.15111	1533	
519.13014	4149	1+
537.14489	8996	1+
541.19971	1795	1+
559.21786	6698	1+
574.14163	1003	
602.79938	793	
603.05545	911	
609.36205	2711	1+
622.23372	3762	1+
632.22192	2675	1+
643.34077	774	
650.22814	19486	1+
681.58898	1134	
681.84160	1376	
682.09134	1070	
690.25549	805	
726.36977	902	
730.34910	843	
737.41567	1816	1+
748.14128	1384	
751.15207	1670	1+
751.36616	12142	1+
751.55782	1474	
751.74808	1000	
751.93595	933	
754.55681	7601	1+
754.75660	10859	1+
754.96185	10746	1+
755.15932	8519	1+
755.37184	7569	1+
757.72023	1245	
757.97164	1780	
758.16327	26385	1+
758.36070	34172	1+
END IONS

###FS:    #m/z: 758.36120 #charge   1
###MaxRes:#m/z:  0.00000 #charge-128
###MS: 1400
###MSMS: 1401
BEGIN IONS
TITLE=Cmpd 506, AutoMSn(758.3612), 23.7 min
RTINSECONDS=1421.61
SCANS=MS: 1400 MSMS: 1401
PEPMASS=758.36120	296689
CHARGE=1+
311.61963	1012	
359.10632	1304	
375.14841	1864	1+
377.11415	8809	1+
394.13847	1137	
446.13925	1640	
483.18512	1309	
490.19594	1030	
508.31235	1083	
509.15086	1341	
519.12870	4904	1+
537.14466	10147	1+
541.20133	2104	1+
559.21981	6106	1+
609.35961	3012	
614.26251	1870	
614.76201	1307	
622.23486	4145	1+
632.22120	3424	1+
650.22796	23947	1+
681.59439	1372	
681.84508	1767	
682.08616	1730	
703.35277	896	
726.36139	1378	
730.37767	985	
737.41958	1873	
748.13442	961	
751.15735	1261	
751.36535	14472	1+
751.55945	1656	
751.74208	1368	
751.95508	1039	
754.55812	10239	1+
754.75884	12604	1+
754.95815	13648	1+
755.16107	12192	1+
755.37134	11195	1+
757.75145	1832	
757.96503	2249	
758.16088	38660	1+
758.35831	45764	1+
END IONS

###FS:    #m/z: 947.69884 #charge   2
###MaxRes:#m/z:  0.00000 #charge-128
###MS: 1400
###MSMS: 1402
BEGIN IONS
TITLE=Cmpd 507, AutoMSn(947.6988), 23.7 min
RTINSECONDS=1422.11
SCANS=MS: 1400 MSMS: 1402
PEPMASS=947.69884	244189
CHARGE=2+
377.11454	3719	
519.13462	1267	
537.14676	3570	1+
559.22061	2143	
622.23719	1052	
650.22957	4893	1+
781.27075	1463	
946.94494	1206	
947.23691	1325	
951.68637	1189	
974.16083	1444	
1002.82525	1097	
1003.16979	1613	
1003.50410	1652	
1003.84202	1228	
1046.51587	2313	
1046.85141	3837	
1047.17763	3255	
1047.52104	2834	
1047.85642	1173	
1084.21706	1028	
1084.54111	1663	
1084.88500	1045	
1085.21723	1030	
1137.88924	1157	
1138.55590	1050	
1171.89837	1186	
1884.87311	12289	1+
1885.37538	10304	1+
1893.88180	92242	1+
1894.38489	91001	1+
END IONS

###FS:    #m/z: 727.83179 #charge   2
###MaxRes:#m/z:  0.00000 #charge-128
###MS: 1400
###MSMS: 1403
BEGIN IONS
TITLE=Cmpd 508, AutoMSn(727.8318), 23.7 min
RTINSECONDS=1422.61
SCANS=MS: 1400 MSMS: 1403
PEPMASS=727.83179	148781
CHARGE=2+
318.08547	851	
335.10804	2433	1+
341.21790	616	
379.20378	577	1+
386.15132	3118	1+
390.11082	672	1+
397.20622	1792	1+
400.26451	438	
408.12737	1322	
408.21838	1165	1+
412.25161	760	1+
414.23719	553	
471.23863	1343	1+
499.23405	6344	1+
510.28369	509	1+
515.22911	608	1+
525.18029	928	1+
543.19511	11722	1+
551.00180	368	
572.28300	1143	1+
584.31090	790	1+
588.77000	315	
605.24010	292	
612.30783	4081	1+
612.76333	379	
656.26572	771	1+
661.29208	364	
675.32505	409	1+
698.34867	314	
706.36489	401	1+
709.34181	700	1+
719.30339	295	
724.39978	315	
725.32376	458	
726.35777	4152	1+
731.36934	276	
737.42379	291	
768.30449	5458	1+
768.31180	1649	1+
775.37737	359	
780.37206	470	
785.33236	3686	1+
792.41447	302	
795.35376	297	
797.39589	11520	1+
837.33252	8046	1+
895.44039	429	
900.34893	1464	1+
900.36643	282	
922.43312	648	1+
928.33920	25467	1+
939.50763	644	
950.41451	10748	1+
1013.42834	5747	1+
1024.42262	381	
1041.42149	23449	1+
1154.50698	9300	1+
1268.54055	1802	1+
1281.36281	528	
1322.58299	1344	1+
1339.59128	23641	1+
END IONS

###FS:    #m/z: 812.38083 #charge   3
###MaxRes:#m/z:  0.00000 #charge-128
###MS: 1404
###MSMS: 1405
BEGIN IONS
TITLE=Cmpd 509, AutoMSn(812.3808), 23.8 min
RTINSECONDS=1425.64
SCANS=MS: 1404 MSMS: 1405
PEPMASS=812.38083	234877
CHARGE=3+
752.63332	12440	
753.13178	8179	
758.15653	5545	1+
758.36166	5059	
758.56161	6271	
758.76045	4375	
785.38934	4639	
808.22847	31038	1+
808.77622	9408	1+
808.97744	9893	1+
809.36715	9908	
809.57019	6469	
812.37951	79901	1+
812.58070	96499	1+
812.77995	102751	1+
812.98021	92535	1+
813.18080	62886	1+
815.98156	4462	
816.18059	4963	
854.38948	4397	
870.75549	8538	1+
871.09329	9327	
871.42504	6230	
893.33449	7033	1+
908.45135	13988	1+
908.78987	12813	1+
909.12176	10338	
921.32620	43055	1+
921.33194	9121	1+
941.47511	6131	1+
941.80891	5429	
942.14460	4492	
973.82626	36951	1+
974.16063	42157	1+
974.49493	31514	1+
1002.83871	11238	
1003.17179	18295	
1003.50448	15676	
1003.83776	9446	
1004.17070	5071	
1046.51206	4520	
1046.84979	7354	
1047.18513	5836	
1047.51460	5106	
1052.36977	21233	1+
1139.40445	32531	1+
1460.24104	51179	1+
1460.73967	49091	1+
1503.74661	28999	1+
END IONS

###FS:    #m/z: 758.16137 #charge   3
###MaxRes:#m/z:  0.00000 #charge-128
###MS: 1404
###MSMS: 1406
BEGIN IONS
TITLE=Cmpd 510, AutoMSn(758.1614), 23.8 min
RTINSECONDS=1426.14
SCANS=MS: 1404 MSMS: 1406
PEPMASS=758.16137	289320
CHARGE=3+
359.10424	1260	
375.16024	1763	1+
377.11509	7068	1+
446.13375	2245	
509.15342	1405	
519.13027	3697	1+
537.14313	9544	1+
559.21926	5958	1+
609.36157	3087	1+
622.23217	3725	1+
632.21946	3262	1+
650.22699	19508	1+
681.84871	1757	
682.09561	1903	
737.41760	2758	1+
751.36452	12555	1+
751.55042	1257	
754.55772	8428	1+
754.75580	8434	1+
754.95686	10485	1+
755.15832	8150	
755.37440	8937	1+
757.77092	1626	
758.15759	28402	1+
758.36321	31493	1+
758.56250	34834	1+
758.75484	28787	1+
758.96066	18756	1+
761.37824	2821	
763.25665	2268	1+
781.26902	11894	1+
803.73904	1549	
804.07054	1480	
850.29132	11250	1+
853.41817	1996	
868.30130	12301	1+
870.75787	6710	1+
871.08848	6573	1+
871.42626	5573	1+
878.19173	2624	1+
900.48673	1914	1+
908.45049	9670	1+
908.78428	8949	1+
909.12102	7101	
941.47536	3076	1+
941.80574	2251	
942.14106	2474	
947.35164	3760	1+
973.82617	11312	1+
974.16239	12358	1+
974.49213	9663	1+
1002.83796	2686	
1003.17354	6056	
1003.50748	4260	
1003.84165	2784	
1004.17446	1367	
1046.50318	1373	
1046.84862	2425	
1047.18964	1658	
1047.51893	1530	
1047.85717	1369	
1460.24046	30003	1+
1460.73978	27622	1+
1503.73631	19255	1+
1504.25497	13423	1+
1521.07724	3740	1+
1569.27438	8554	1+
1569.77637	9128	1+
1625.82208	4015	1+
1626.32265	4194	1+
1706.33272	5261	1+
1706.78943	11498	1+
1756.36500	4685	1+
1756.86682	6735	1+
1854.82282	6148	1+
END IONS

###FS:    #m/z: 947.19353 #charge   2
###MaxRes:#m/z:  0.00000 #charge-128
###MS: 1404
###MSMS: 1407
BEGIN IONS
TITLE=Cmpd 511, AutoMSn(947.1935), 23.8 min
RTINSECONDS=1426.64
SCANS=MS: 1404 MSMS: 1407
PEPMASS=947.19353	235315
CHARGE=2+
377.11536	2522	
519.13535	1269	
537.14481	3610	1+
559.22136	1210	
622.23478	957	
650.23066	3752	1+
781.26985	966	
803.73664	929	
813.18668	1211	
946.96042	1014	
947.20074	1107	
973.82617	1684	1+
974.15898	855	
974.49719	978	
1002.83346	1057	
1003.17349	1380	
1003.51227	1403	
1046.51740	1664	
1046.85333	2590	
1047.18360	3226	
1047.53005	1374	
1047.85480	1076	
1084.56339	782	
1084.88304	1120	
1137.90032	880	
1171.56966	1138	
1171.89872	911	
1172.24275	761	
1884.87746	8099	1+
1885.37744	6891	1+
END IONS

###FS:    #m/z: 812.38245 #charge   3
###MaxRes:#m/z:  0.00000 #charge-128
###MS: 1408
###MSMS: 1409
BEGIN IONS
TITLE=Cmpd 512, AutoMSn(812.3825), 23.8 min
RTINSECONDS=1429.66
SCANS=MS: 1408 MSMS: 1409
PEPMASS=812.38245	730174
CHARGE=3+
447.17242	9547	
461.16871	12992	
526.69015	11825	
752.63319	37027	
753.13355	19583	
785.39008	11316	
785.64392	10442	
808.22484	87193	1+
808.77659	26733	1+
808.97641	31003	1+
809.37341	28037	
809.57767	20073	
812.01556	11583	
812.37988	261895	1+
812.58107	336377	1+
812.78087	359028	1+
812.98062	305977	1+
813.18020	220595	1+
854.38985	10542	
870.75775	27084	1+
871.09205	23923	
871.42345	18693	
908.45035	48997	1+
908.78715	48925	1+
909.12153	31115	
921.32738	103250	1+
941.47369	21026	1+
941.80689	18436	
942.14211	14162	
973.82643	134264	1+
974.15924	151529	1+
974.49345	112391	1+
1002.83745	41151	
1003.17025	68438	
1003.50475	60169	
1003.83752	34650	
1004.17085	19435	
1046.51320	16986	
1046.85047	26829	
1047.18483	22219	
1047.51783	16638	
1052.36870	38389	1+
1139.40331	78322	1+
1460.23945	144115	1+
1460.74031	127171	1+
1503.75109	72795	1+
END IONS

###FS:    #m/z: 1015.47397 #charge   2
###MaxRes:#m/z:  0.00000 #charge-128
###MS: 1408
###MSMS: 1410
BEGIN IONS
TITLE=Cmpd 513, AutoMSn(1015.4740), 23.8 min
RTINSECONDS=1430.16
SCANS=MS: 1408 MSMS: 1410
PEPMASS=1015.47397	554102
CHARGE=2+
947.94716	5277	
1011.21646	4458	
1014.74464	5247	
1014.97173	7291	
1019.72212	4407	
2029.43481	504810	1+
2029.93622	499634	1+
END IONS

###FS:    #m/z: 1353.62459 #charge   2
###MaxRes:#m/z:  0.00000 #charge-128
###MS: 1408
###MSMS: 1411
BEGIN IONS
TITLE=Cmpd 514, AutoMSn(1353.6246), 23.8 min
RTINSECONDS=1430.67
SCANS=MS: 1408 MSMS: 1411
PEPMASS=1353.62459	113826
CHARGE=2+
914.67703	128	
947.73250	143	
947.97856	179	
1011.45837	201	
1019.95361	202	
1189.59378	178	
1190.58426	127	
1219.20983	120	
1224.61141	119	
1226.47964	157	
1262.93025	135	
1263.59092	204	
1263.91997	290	
1264.58726	134	
1341.56867	354	
1342.56986	314	
1347.28342	112	
1347.94832	153	
1352.68592	161	
1353.30140	1809	
1353.62793	8293	1+
1353.96322	6923	1+
1354.29631	5905	1+
1356.53484	118	
1358.98014	167	
1371.70309	100	
2029.43827	3796	1+
2029.93350	4017	1+
END IONS

###FS:    #m/z: 812.17773 #charge   2
###MaxRes:#m/z:  0.00000 #charge-128
###MS: 1412
###MSMS: 1413
BEGIN IONS
TITLE=Cmpd 515, AutoMSn(812.1777), 23.9 min
RTINSECONDS=1433.69
SCANS=MS: 1412 MSMS: 1413
PEPMASS=812.17773	761043
CHARGE=2+
447.17121	9379	
461.17064	11463	
526.69139	9267	
752.63408	30568	
753.13363	16625	
785.39221	10058	
785.64444	8617	
808.22633	74285	1+
808.77434	24633	1+
808.97838	29666	1+
809.37272	23988	
809.57992	15770	
812.00374	10472	
812.38023	234947	1+
812.58141	293049	1+
812.78188	306204	1+
812.98155	272860	1+
813.18110	190872	1+
854.39297	8966	
870.75919	23060	1+
871.09296	20722	
871.42574	15383	
908.45242	39247	1+
908.78782	40793	1+
909.12123	26505	
921.32758	91185	1+
941.47376	17396	1+
941.80986	15133	
942.14299	12104	
973.82676	112703	1+
974.16070	128039	1+
974.49507	97001	1+
1002.83885	36369	
1003.17070	58583	
1003.50741	49811	
1003.83835	28428	
1004.17161	15100	
1046.51479	14716	
1046.85441	23231	
1047.18325	18514	
1047.51610	12988	
1052.36841	33868	1+
1139.40423	71748	1+
1460.24094	129484	1+
1460.74207	113027	1+
1503.75219	61596	1+
END IONS

###FS:    #m/z: 1014.97559 #charge   2
###MaxRes:#m/z:  0.00000 #charge-128
###MS: 1412
###MSMS: 1414
BEGIN IONS
TITLE=Cmpd 516, AutoMSn(1014.9756), 23.9 min
RTINSECONDS=1434.2
SCANS=MS: 1412 MSMS: 1414
PEPMASS=1014.97559	593619
CHARGE=2+
947.70001	4992	
947.95285	4256	
948.19520	3408	
1011.46974	3457	
1014.72048	3992	
1014.96954	6330	
1019.72207	3924	
END IONS

###FS:    #m/z: 1353.62348 #charge   2
###MaxRes:#m/z:  0.00000 #charge-128
###MS: 1412
###MSMS: 1415
BEGIN IONS
TITLE=Cmpd 517, AutoMSn(1353.6235), 23.9 min
RTINSECONDS=1434.7
SCANS=MS: 1412 MSMS: 1415
PEPMASS=1353.62348	124536
CHARGE=2+
547.16825	128	
900.47599	133	
908.48888	112	
1002.82576	103	
1015.23049	260	
1189.56212	112	
1212.52951	113	
1227.51140	105	
1263.55184	118	
1341.56681	949	1+
1348.21673	111	
1348.98595	102	
1352.29921	157	
1352.58628	178	
1352.81455	178	
1353.29065	4135	1+
1353.63645	4801	1+
1353.96711	4084	1+
2029.94467	1987	1+
2030.42082	1768	1+
2045.87471	105	
END IONS

###FS:    #m/z: 1015.47319 #charge   2
###MaxRes:#m/z:  0.00000 #charge-128
###MS: 1416
###MSMS: 1417
BEGIN IONS
TITLE=Cmpd 518, AutoMSn(1015.4732), 24.0 min
RTINSECONDS=1437.72
SCANS=MS: 1416 MSMS: 1417
PEPMASS=1015.47319	441265
CHARGE=2+
947.70785	3021	
947.95205	3602	
948.19788	2875	
1011.22006	2435	
1014.76799	3015	
1014.98421	3450	
1019.97585	2432	
2029.43635	256086	1+
2029.93689	249082	1+
END IONS

###FS:    #m/z: 671.29056 #charge   2
###MaxRes:#m/z:  0.00000 #charge-128
###MS: 1416
###MSMS: 1418
BEGIN IONS
TITLE=Cmpd 519, AutoMSn(671.2906), 24.0 min
RTINSECONDS=1438.22
SCANS=MS: 1416 MSMS: 1418
PEPMASS=671.29056	98147
CHARGE=2+
340.19252	512	1+
375.15831	214	
379.19504	380	1+
392.19395	468	1+
394.13499	265	
397.21136	907	
398.13824	479	1+
408.21440	871	
412.25218	575	1+
414.22946	850	1+
426.12487	509	
439.68807	304	
442.16947	234	
486.20131	767	1+
500.22096	255	1+
503.22827	1838	1+
510.29642	518	1+
513.18983	368	1+
515.70829	261	
531.24071	358	1+
532.72960	225	
536.14295	278	1+
538.15024	5563	1+
550.98760	406	
554.18142	236	
555.19990	633	1+
559.24110	401	1+
570.26638	346	1+
572.25564	738	1+
576.27366	230	
578.73022	379	
605.23798	486	1+
608.21032	347	1+
623.23513	1861	1+
627.26278	278	1+
631.66399	257	1+
633.21660	358	1+
636.24606	212	1+
649.24788	297	1+
651.23115	6681	1+
663.16919	245	
666.31875	438	1+
668.32005	1926	1+
673.33202	722	1+
678.90202	214	
680.00503	969	1+
685.33431	1316	1+
691.32836	353	1+
706.25065	294	1+
717.30430	728	1+
724.28463	1099	1+
726.28226	286	
736.32325	332	
746.28704	229	1+
748.26875	350	1+
764.30767	4542	1+
773.62452	237	1+
781.34825	303	1+
788.26814	319	1+
798.22541	1220	1+
798.40547	231	
800.39660	314	1+
815.25848	8889	1+
820.27577	235	1+
822.31466	305	
832.37226	390	1+
835.34654	218	
836.33386	861	1+
851.35998	246	1+
853.36541	309	1+
861.33168	733	1+
878.35831	3683	1+
889.31835	361	1+
893.30101	223	1+
900.34842	3213	1+
911.31669	1159	1+
921.39031	261	
928.34232	11059	1+
933.36231	512	1+
949.39432	10742	1+
1019.33365	878	1+
1024.39587	513	1+
1041.42287	4366	1+
1046.43616	1925	1+
1063.42588	278	
1064.44856	730	1+
1138.43853	303	
1155.45966	974	1+
1210.47444	411	1+
1226.50345	2881	1+
1238.04841	738	
1239.14019	439	
END IONS

###FS:    #m/z: 671.28974 #charge   2
###MaxRes:#m/z:  0.00000 #charge-128
###MS: 1420
###MSMS: 1421
BEGIN IONS
TITLE=Cmpd 520, AutoMSn(671.2897), 24.0 min
RTINSECONDS=1441.74
SCANS=MS: 1420 MSMS: 1421
PEPMASS=671.28974	128244
CHARGE=2+
341.20957	523	
379.19929	336	
381.64731	263	1+
392.19936	403	
394.14651	361	1+
397.20816	1853	1+
399.12704	246	
412.25345	590	1+
414.23222	627	
426.11851	795	1+
458.19520	347	1+
466.18870	632	1+
473.21198	232	1+
486.19864	692	1+
503.22652	1805	1+
510.15827	462	
510.28476	986	1+
510.69987	1036	
515.20923	549	1+
524.22324	791	1+
527.28116	478	1+
537.15322	370	
538.15179	4880	1+
554.18902	298	
558.22468	262	1+
562.02517	229	
572.25824	690	1+
576.22869	307	1+
578.24520	374	
604.22576	868	1+
617.13878	259	1+
623.23932	1058	1+
631.55711	930	1+
634.19930	767	1+
640.31519	288	1+
644.27938	396	1+
651.22944	7451	1+
663.15673	689	1+
667.37217	333	
668.32165	1599	1+
673.35349	888	1+
685.33067	2127	1+
697.03449	586	
703.22221	666	1+
707.26742	461	1+
719.32026	248	1+
721.27666	255	1+
724.28400	1428	1+
737.35323	831	1+
747.27405	775	1+
764.30677	3917	1+
776.49862	352	
781.20893	213	1+
788.27175	292	1+
798.23432	1551	1+
802.36982	278	1+
814.30216	323	
815.25476	6984	1+
815.25811	2703	1+
821.32776	504	1+
833.33633	313	
835.33000	427	1+
838.41582	324	1+
850.37190	242	
852.35039	247	1+
859.36342	286	1+
861.33294	1071	1+
878.35466	3588	1+
878.35912	484	1+
883.33056	912	1+
887.36384	261	1+
900.35446	2634	1+
911.31160	1574	1+
921.40269	707	1+
928.33966	11630	1+
932.37118	1394	1+
938.67635	576	
939.50975	742	
941.77430	240	
949.39895	11466	1+
980.33000	279	
992.38674	268	1+
1002.87346	234	
1013.43151	244	
1015.44362	376	1+
1024.39831	996	1+
1041.42848	4793	1+
1046.43430	1738	1+
1064.45432	901	1+
1074.41620	244	
1109.38987	865	1+
1155.47251	1023	1+
1226.50629	3170	1+
1238.11148	679	1+
1239.23346	311	
END IONS

###FS:    #m/z: 602.31958 #charge   2
###MaxRes:#m/z:  0.00000 #charge-128
###MS: 1420
###MSMS: 1423
BEGIN IONS
TITLE=Cmpd 521, AutoMSn(602.3196), 24.0 min
RTINSECONDS=1442.74
SCANS=MS: 1420 MSMS: 1423
PEPMASS=602.31958	34931
CHARGE=2+
339.65183	250	
343.18879	600	
358.15503	342	
369.13767	259	1+
386.15944	1892	1+
390.19631	235	1+
397.21419	480	1+
399.20189	202	
403.17895	373	1+
407.22773	195	
408.22835	523	
412.25230	209	1+
414.22845	218	
453.18415	315	
459.21320	177	
471.23394	431	1+
475.25677	248	1+
482.22070	317	1+
499.23650	2944	1+
503.26225	307	1+
518.27197	602	1+
522.30806	175	
522.76692	260	1+
529.29949	200	
544.28156	513	1+
566.29678	281	1+
570.26948	165	
572.28331	542	1+
582.29727	312	1+
584.30869	1270	1+
589.33630	479	1+
598.35270	199	
599.33517	316	
600.35873	599	1+
602.36496	4580	1+
605.31111	314	
606.32285	767	1+
612.31871	1539	1+
655.32181	168	
662.28187	371	1+
666.30640	225	1+
670.32401	207	
678.29707	1394	1+
681.31780	181	
683.33240	256	1+
700.37044	753	1+
709.33546	718	1+
726.35551	1646	1+
752.35684	239	
762.37073	585	1+
763.38855	494	1+
772.53316	192	
774.38250	367	1+
776.35382	322	
780.36568	642	1+
790.39797	262	
791.37847	2914	1+
797.40027	1581	1+
876.47634	270	1+
895.44121	351	1+
903.48294	227	
904.45713	2103	1+
934.43865	548	1+
1001.47066	429	
1017.51421	283	
1018.51580	1634	1+
1071.50795	480	1+
1089.54449	1504	1+
END IONS

###FS:    #m/z: 671.28984 #charge   2
###MaxRes:#m/z:  0.00000 #charge-128
###MS: 1424
###MSMS: 1425
BEGIN IONS
TITLE=Cmpd 522, AutoMSn(671.2898), 24.1 min
RTINSECONDS=1445.76
SCANS=MS: 1424 MSMS: 1425
PEPMASS=671.28984	115871
CHARGE=2+
339.18047	277	1+
341.21878	413	
351.14548	216	1+
379.19981	386	1+
391.19375	623	1+
397.20994	1163	
398.12383	405	1+
408.22153	1357	1+
412.24773	438	1+
414.23803	590	
426.12074	373	
430.67105	280	1+
440.18817	268	
443.20231	276	1+
486.20446	289	
503.22502	2734	1+
510.14946	337	
510.28346	694	1+
510.70908	380	
532.22538	289	1+
537.20062	311	
538.15238	5017	1+
555.19955	707	1+
562.99135	359	
572.24174	348	
604.24421	388	1+
606.22265	548	1+
613.75736	374	1+
623.23826	1256	1+
630.52777	376	1+
634.20397	222	
635.17620	434	1+
644.33895	223	
651.22819	3845	1+
653.24011	1784	1+
663.15145	276	
668.31048	951	1+
671.34699	1143	1+
676.29530	229	1+
678.94613	1082	1+
685.33068	1275	1+
688.32831	211	1+
703.24099	300	
706.23605	319	1+
718.27767	441	1+
724.29277	831	1+
736.33759	582	1+
747.27744	420	1+
764.30593	3777	1+
781.32948	305	1+
787.26355	247	1+
798.23142	965	1+
798.41054	373	1+
815.25715	7763	1+
823.30324	331	1+
831.83781	278	
852.34722	406	1+
861.33391	949	1+
878.35700	3378	1+
883.33553	308	1+
900.34561	2820	1+
911.31554	1314	1+
914.35174	309	
922.38498	405	1+
928.34090	10546	1+
933.36562	466	1+
937.65540	363	1+
939.52042	469	
941.65368	258	
946.42790	202	1+
949.39535	9505	1+
961.72161	364	1+
1013.44399	262	
1024.42796	315	
1041.42105	4434	1+
1046.44177	1862	1+
1063.44443	625	1+
1074.39909	365	1+
1096.41701	223	
1155.46810	345	
1156.46908	373	
1226.49809	1801	1+
1227.51186	438	1+
1238.06329	217	
END IONS

###FS:    #m/z: 602.81105 #charge   2
###MaxRes:#m/z:  0.00000 #charge-128
###MS: 1424
###MSMS: 1426
BEGIN IONS
TITLE=Cmpd 523, AutoMSn(602.8111), 24.1 min
RTINSECONDS=1446.26
SCANS=MS: 1424 MSMS: 1426
PEPMASS=602.81105	39282
CHARGE=2+
343.18005	298	
358.15655	231	
374.67778	175	
380.22270	250	1+
386.15068	1851	1+
397.21172	544	
403.18193	330	1+
408.23636	500	
412.25007	431	1+
455.22734	217	1+
471.24018	454	1+
475.26243	227	
477.24058	254	1+
482.22869	245	1+
499.23834	2827	1+
510.71074	230	
516.25689	290	1+
518.26373	518	1+
542.24503	217	
544.28827	355	1+
547.28097	195	
572.29164	399	
584.31958	429	1+
586.31760	668	1+
595.29147	527	1+
598.32221	347	1+
600.31145	519	1+
602.36713	5766	1+
605.19916	180	
607.32392	321	1+
612.31455	1833	1+
650.29526	187	
657.32786	287	1+
670.33466	310	1+
677.30421	294	1+
678.29716	1598	1+
681.34211	225	
682.32185	687	1+
699.36349	300	1+
700.35916	285	1+
704.35653	297	1+
709.32532	317	
726.36342	1537	1+
729.35499	185	
752.38133	340	1+
762.39115	1618	1+
773.38744	288	1+
775.35624	412	1+
778.42337	327	1+
780.37507	409	1+
790.38617	179	
791.37646	2529	1+
797.39192	1578	1+
806.82307	585	
876.45599	267	
876.48778	231	1+
895.43968	737	1+
903.47867	203	
904.45579	2410	1+
912.46259	174	
914.52070	281	
916.20826	215	
916.65149	422	
916.70806	176	
934.43945	290	1+
1000.47828	664	1+
1018.50716	1595	1+
1030.09547	216	
1089.54187	1572	1+
END IONS

###FS:    #m/z: 616.31491 #charge   2
###MaxRes:#m/z:  0.00000 #charge-128
###MS: 1424
###MSMS: 1427
BEGIN IONS
TITLE=Cmpd 524, AutoMSn(616.3149), 24.1 min
RTINSECONDS=1446.76
SCANS=MS: 1424 MSMS: 1427
PEPMASS=616.31491	23290
CHARGE=2+
302.14803	158	
339.16571	141	
358.14711	272	1+
386.15905	783	1+
397.20929	359	
400.27193	250	
408.21939	368	1+
412.23710	188	
414.21894	180	
466.23197	555	1+
471.23233	371	
480.19688	269	
481.26922	373	1+
499.23896	1667	1+
504.28284	144	
510.28618	267	
515.25030	321	1+
545.27018	606	1+
562.29078	286	1+
565.73892	156	
572.29039	277	
575.33406	167	
592.31009	341	
594.30603	325	1+
597.29421	247	1+
600.30558	461	1+
609.35234	164	
612.32896	938	1+
614.31300	959	1+
616.32947	1328	1+
620.32747	427	1+
629.30614	142	
660.32029	215	1+
681.34538	170	
705.30318	2509	1+
709.33395	263	
726.36895	520	1+
790.38434	356	
790.39381	476	1+
797.40157	1463	1+
800.37473	329	1+
818.38826	3217	1+
895.45062	269	
903.48079	414	1+
912.44759	186	
914.39500	233	1+
927.47322	161	
931.47192	1169	1+
934.44420	326	
941.64566	348	1+
1045.52030	1243	1+
1056.36939	248	
1088.53171	177	
1116.55770	1584	1+
END IONS

###FS:    #m/z: 616.31476 #charge   2
###MaxRes:#m/z:  0.00000 #charge-128
###MS: 1428
###MSMS: 1429
BEGIN IONS
TITLE=Cmpd 525, AutoMSn(616.3148), 24.2 min
RTINSECONDS=1449.78
SCANS=MS: 1428 MSMS: 1429
PEPMASS=616.31476	26537
CHARGE=2+
95.32452	151	
339.16433	212	
353.16383	598	1+
358.13305	156	
363.18539	370	1+
379.19612	182	
386.15052	889	
387.21275	270	1+
397.20521	772	1+
400.26617	214	
408.23539	260	
414.22420	352	1+
417.20646	235	
466.24166	277	1+
471.23212	254	
499.24003	1836	1+
506.57298	759	
510.28121	226	
518.28235	183	
528.25251	488	1+
545.26822	512	1+
556.26345	290	1+
572.28317	440	1+
575.32087	274	1+
584.29461	191	
586.38580	231	
593.28240	336	1+
597.28932	468	1+
601.32459	253	1+
612.32318	1554	1+
613.78816	286	1+
614.31465	1983	1+
618.34103	414	
619.33297	848	1+
670.31364	297	1+
672.31767	239	
687.29010	301	1+
697.03809	197	
705.30738	1949	1+
709.33406	257	
726.36165	612	1+
780.37253	304	
790.39253	1197	1+
797.39050	1378	1+
802.34133	150	
818.39189	2436	1+
895.41615	324	1+
914.43934	158	
916.39293	179	
931.47390	1333	1+
1028.48786	168	
1045.51583	921	1+
1099.53601	165	
1110.57741	336	
1116.55016	1831	1+
END IONS

###FS:    #m/z: 602.81172 #charge   2
###MaxRes:#m/z:  0.00000 #charge-128
###MS: 1428
###MSMS: 1430
BEGIN IONS
TITLE=Cmpd 526, AutoMSn(602.8117), 24.2 min
RTINSECONDS=1450.28
SCANS=MS: 1428 MSMS: 1430
PEPMASS=602.81172	37642
CHARGE=2+
343.18764	407	1+
358.15317	342	
364.18531	219	
386.15146	1098	1+
388.17310	168	
390.21560	283	1+
397.20888	364	
403.17304	489	1+
408.22601	991	1+
412.25556	225	
456.27186	201	
471.24256	512	
475.25179	163	
483.22986	181	
499.23132	1883	1+
501.23948	983	1+
518.26674	609	1+
521.29772	261	1+
555.25286	196	
567.25978	309	1+
570.25984	197	
572.27972	231	
582.30270	324	1+
584.33845	280	
586.32695	186	
587.30037	853	1+
594.29524	220	1+
598.33191	386	1+
600.34664	910	1+
602.36241	3453	1+
606.33236	799	1+
612.32427	1418	1+
661.32040	240	1+
670.31617	245	
677.30099	157	
678.29875	1287	1+
681.33438	186	
683.32160	163	
685.34233	261	1+
700.34145	315	1+
709.33621	620	1+
726.36159	1918	1+
763.38303	1315	1+
775.37325	453	1+
780.37124	339	1+
790.39099	159	
791.37494	2681	1+
797.39556	1551	1+
802.77306	280	
806.80462	518	
864.42627	232	1+
872.19575	152	
888.42912	267	1+
895.43693	589	1+
903.45255	204	1+
903.46998	156	
904.45812	1618	1+
912.47638	269	1+
934.44903	217	
970.50977	224	1+
1001.48092	650	1+
1017.51979	215	
1018.51419	1640	1+
1089.55133	1687	1+
END IONS

###FS:    #m/z: 842.78165 #charge   3
###MaxRes:#m/z:  0.00000 #charge-128
###MS: 1428
###MSMS: 1431
BEGIN IONS
TITLE=Cmpd 527, AutoMSn(842.7816), 24.2 min
RTINSECONDS=1450.78
SCANS=MS: 1428 MSMS: 1431
PEPMASS=842.78165	15379
CHARGE=3+
447.17027	248	
461.16217	277	
533.34324	287	1+
547.17378	302	
547.69081	225	1+
578.72278	194	
602.69530	226	
609.35395	333	1+
614.26352	227	
646.20619	334	
730.62265	356	
731.12841	449	
752.88582	198	
785.37080	193	
808.24500	453	1+
837.37570	446	1+
840.15723	459	1+
840.94504	374	1+
841.37164	388	
842.76952	452	1+
842.97414	437	
843.18179	340	
843.38219	243	
843.58059	272	
844.95140	233	
845.42544	320	1+
856.05395	280	
909.15124	195	
918.43134	204	
921.32778	245	
960.25108	486	1+
973.83218	377	1+
974.17457	343	
974.48626	301	
1002.81115	196	
1003.16689	218	
1068.39482	470	1+
1073.33341	838	1+
1292.40224	715	1+
1460.75094	535	1+
1681.27352	524	1+
END IONS

###FS:    #m/z: 616.31432 #charge   2
###MaxRes:#m/z:  0.00000 #charge-128
###MS: 1432
###MSMS: 1433
BEGIN IONS
TITLE=Cmpd 528, AutoMSn(616.3143), 24.2 min
RTINSECONDS=1453.82
SCANS=MS: 1432 MSMS: 1433
PEPMASS=616.31432	24791
CHARGE=2+
358.15405	241	
386.15523	817	1+
397.21762	220	
399.20172	146	
402.17218	141	
403.06657	132	
408.22377	243	
449.26360	180	
457.24659	136	
466.25373	156	
466.73848	140	
471.24402	190	
499.23453	1728	1+
510.28379	188	
515.25910	249	1+
545.26716	867	1+
557.28844	476	1+
572.28513	356	1+
584.33273	164	
597.34682	267	1+
599.34250	310	1+
601.29332	472	1+
611.33318	140	
612.32142	1383	1+
615.33345	1193	1+
618.33418	1367	1+
677.29656	152	
683.33538	156	
705.30382	2118	1+
709.33386	164	
723.37856	133	
726.36126	1054	1+
740.33744	150	
774.41161	132	
779.35610	237	1+
790.39463	836	1+
797.39206	1002	1+
806.80513	193	
818.38780	2382	1+
828.90834	212	
895.42544	463	1+
903.47148	291	1+
914.45976	307	1+
931.47655	378	
932.46329	671	1+
934.44031	470	1+
959.45478	227	1+
1028.48059	198	
1045.52036	643	1+
1099.52126	145	
1116.55392	1009	1+
END IONS

###FS:    #m/z: 873.57716 #charge   3
###MaxRes:#m/z:  0.00000 #charge-128
###MS: 1432
###MSMS: 1434
BEGIN IONS
TITLE=Cmpd 529, AutoMSn(873.5772), 24.2 min
RTINSECONDS=1454.32
SCANS=MS: 1432 MSMS: 1434
PEPMASS=873.57716	7447
CHARGE=3+
461.17295	167	
476.78339	170	
547.61864	201	
556.62137	306	1+
578.25974	182	
599.18331	254	
609.35335	236	
613.66176	263	1+
670.29121	222	
695.01735	196	
708.26582	285	1+
730.62485	245	
731.09304	199	
768.01179	244	
808.25070	243	1+
812.77310	259	
812.96096	364	1+
813.18646	196	
821.75575	164	
870.77785	254	1+
871.08284	175	
871.45267	268	
872.51897	843	1+
873.40631	965	1+
874.01007	236	
874.17621	364	1+
921.33342	166	
973.81395	322	
974.15474	627	1+
974.49693	237	
1003.18448	244	
1003.50066	249	
1047.48375	183	
1112.22539	172	
1225.34230	205	
1443.38842	625	1+
1460.73807	841	1+
1705.79434	756	1+
1737.87636	541	1+
1751.81068	354	1+
END IONS

###FS:    #m/z: 637.63716 #charge   3
###MaxRes:#m/z:  0.00000 #charge-128
###MS: 1432
###MSMS: 1435
BEGIN IONS
TITLE=Cmpd 530, AutoMSn(637.6372), 24.2 min
RTINSECONDS=1454.82
SCANS=MS: 1432 MSMS: 1435
PEPMASS=637.63716	8935
CHARGE=3+
387.18812	100	
393.19881	140	
400.26393	121	
435.20092	183	
510.70783	116	
515.30814	144	
536.78741	103	
563.15619	101	
570.30962	110	
578.27343	138	
582.77634	171	
585.78798	153	
603.27636	117	
605.27206	170	
606.29433	599	1+
621.31679	101	
634.34479	862	1+
636.32816	2595	1+
637.04880	211	
641.33554	580	1+
END IONS

###FS:    #m/z: 735.14849 #charge   1
###MaxRes:#m/z:  0.00000 #charge-128
###MS: 1436
###MSMS: 1437
BEGIN IONS
TITLE=Cmpd 531, AutoMSn(735.1485), 24.3 min
RTINSECONDS=1457.85
SCANS=MS: 1436 MSMS: 1437
PEPMASS=735.14849	15699
CHARGE=1+
320.08910	189	
348.07025	346	
358.04724	984	1+
375.07679	147	
376.06413	1216	1+
393.08638	221	
397.21358	135	
400.27006	152	
403.07186	1252	
414.22670	317	1+
421.08547	3693	1+
[truncated: 300,757 more chars]
