# Supplementary material for: Biochemical and proteomic analyses of venom from a new pit viper, Protobothrops kelomohy
Source: J Venom Anim Toxins Incl Trop Dis. 2022 Apr 11;28:e20210080. doi: 10.1590/1678-9199-JVATITD-2021-0080 (PMC9005077; doi:10.1590/1678-9199-JVATITD-2021-0080)
Supplement: Additional file 2. [file 1678-9199-jvatitd-28-e20210080-s2.zip › jvatitd-2021-0080_suppl2_20220324/Protobothrops replication1/Rep1_Protobothrops9_GA7_01_19220.mgf]

CHARGE=1+, 2+ and 3+
###	
###	\\10.11.12.207\(D) Data\Data\onrapak\2020\Feb-04-2020\Rep1_Protobothrops9_GA7_01_19220.d\analysis.baf
###	Rep1_Protobothrops9_GA7_01_19220.d
###	Instrument: micrOTOF-Q II
###    Rep1_Protobothrops9
###    PeakWidth 5.00, MiniumIntensity 100, S/N 1Apply threshold 0, Threshold 10
###    Retain Residuals no, Create neutrally no,
###    FullScan Parameters: AdductIon (+)+H (-)-H, LowMass 350, HighMass 3000, MaxCharge charge decon 4, MinPeaks 3
###    Perf. isotope decon yes, Max Charge Istopic decon 3, MW agreement 5.00, Abund. cutoff 3.00, Envelope cutoff 75.00
###    MaxRes   Parameters: AdductIon (+)+H (-)-H, LowMass 350, HighMass 3000 
###    Perf. isotope decon yes, Max Charge Istopic decon 3, Abund. cutoff 2.00
###    MSn      Parameters: AdductIon (+)+H (-)-H, LowMass 100, HighMass 2500 
###    Perf. isotope decon yes, Max Charge Istopic decon 2, Abund. cutoff 0.50
###    Global Charge Limit: yes 3, Prefer FullScan Result: yes, Export what: 2 (0=non deconv/1=deconv only/2=mixed), NoMSMSSignals: 25, Intensity threshold: 100, NoMSSignals (deconv): 2, NoMSSignals (non-deconv): 2, NormalizeData: no, SingleCharged: yes
###FS:    #m/z: 502.26044 #charge   3
###MaxRes:#m/z:  0.00000 #charge-128
###MS: 692
###MSMS: 693
BEGIN IONS
TITLE=Cmpd 1, AutoMSn(502.2604), 11.8 min
RTINSECONDS=708.543
SCANS=MS: 692 MSMS: 693
PEPMASS=502.26044	4532
CHARGE=3+
537.28303	115	
END IONS

###FS:    #m/z: 502.26090 #charge   3
###MaxRes:#m/z:  0.00000 #charge-128
###MS: 694
###MSMS: 695
BEGIN IONS
TITLE=Cmpd 2, AutoMSn(502.2609), 11.8 min
RTINSECONDS=710.563
SCANS=MS: 694 MSMS: 695
PEPMASS=502.26090	14683
CHARGE=3+
496.59328	227	1+
497.24091	126	
502.26137	544	
502.59649	222	
502.92215	126	
517.27342	469	
603.79045	179	
604.28606	267	
617.31481	104	
631.31768	219	
645.34115	118	
653.32436	163	
653.81350	191	
688.83862	421	1+
746.35930	168	
838.88899	124	
END IONS

###FS:    #m/z: 502.26158 #charge   3
###MaxRes:#m/z:  0.00000 #charge-128
###MS: 696
###MSMS: 697
BEGIN IONS
TITLE=Cmpd 3, AutoMSn(502.2616), 11.9 min
RTINSECONDS=712.588
SCANS=MS: 696 MSMS: 697
PEPMASS=502.26158	31930
CHARGE=3+
367.15634	100	
433.71506	103	
445.55493	101	
486.23120	137	
496.58662	802	1+
496.91881	645	
497.25996	185	
501.58990	115	
501.96370	104	
502.26078	2029	1+
502.59442	1183	
502.92731	631	
517.27946	1059	1+
551.78986	150	
603.78571	276	
604.28732	170	
631.32093	615	1+
653.31970	599	
653.81682	193	
668.33332	183	
680.33340	122	
717.86816	101	
729.32740	108	
746.34727	396	1+
763.38801	108	
988.48180	289	1+
1376.66273	1544	1+
END IONS

###FS:    #m/z: 752.88672 #charge   2
###MaxRes:#m/z:  0.00000 #charge-128
###MS: 696
###MSMS: 699
BEGIN IONS
TITLE=Cmpd 5, AutoMSn(752.8867), 11.9 min
RTINSECONDS=713.59
SCANS=MS: 696 MSMS: 699
PEPMASS=752.88672	2547
CHARGE=2+
517.28479	140	
759.43593	103	
END IONS

###FS:    #m/z: 475.54046 #charge   3
###MaxRes:#m/z:  0.00000 #charge-128
###MS: 700
###MSMS: 701
BEGIN IONS
TITLE=Cmpd 6, AutoMSn(475.5405), 11.9 min
RTINSECONDS=716.617
SCANS=MS: 700 MSMS: 701
PEPMASS=475.54046	6964
CHARGE=3+
619.77232	544	1+
1239.53429	511	1+
END IONS

###FS:    #m/z: 473.24656 #charge   2
###MaxRes:#m/z:  0.00000 #charge-128
###MS: 700
###MSMS: 702
BEGIN IONS
TITLE=Cmpd 7, AutoMSn(473.2466), 12.0 min
RTINSECONDS=717.118
SCANS=MS: 700 MSMS: 702
PEPMASS=473.24656	5657
CHARGE=2+
619.77855	157	
END IONS

###FS:    #m/z: 752.88032 #charge   2
###MaxRes:#m/z:  0.00000 #charge-128
###MS: 700
###MSMS: 703
BEGIN IONS
TITLE=Cmpd 8, AutoMSn(752.8803), 12.0 min
RTINSECONDS=717.619
SCANS=MS: 700 MSMS: 703
PEPMASS=752.88032	4184
CHARGE=2+
753.40166	112	
END IONS

###FS:    #m/z: 475.54145 #charge   3
###MaxRes:#m/z:  0.00000 #charge-128
###MS: 704
###MSMS: 705
BEGIN IONS
TITLE=Cmpd 9, AutoMSn(475.5415), 12.0 min
RTINSECONDS=720.638
SCANS=MS: 704 MSMS: 705
PEPMASS=475.54145	12222
CHARGE=3+
368.64294	103	
383.23460	113	
569.25234	181	
569.74705	354	1+
927.37082	137	
1238.53193	924	1+
END IONS

###FS:    #m/z: 752.88729 #charge   2
###MaxRes:#m/z:  0.00000 #charge-128
###MS: 704
###MSMS: 707
BEGIN IONS
TITLE=Cmpd 11, AutoMSn(752.8873), 12.0 min
RTINSECONDS=721.64
SCANS=MS: 704 MSMS: 707
PEPMASS=752.88729	4196
CHARGE=2+
517.27561	109	
END IONS

###FS:    #m/z: 475.54240 #charge   3
###MaxRes:#m/z:  0.00000 #charge-128
###MS: 708
###MSMS: 709
BEGIN IONS
TITLE=Cmpd 12, AutoMSn(475.5424), 12.1 min
RTINSECONDS=724.676
SCANS=MS: 708 MSMS: 709
PEPMASS=475.54240	15329
CHARGE=3+
610.76154	157	
1238.53782	812	1+
END IONS

###FS:    #m/z: 475.54206 #charge   3
###MaxRes:#m/z:  0.00000 #charge-128
###MS: 711
###MSMS: 712
BEGIN IONS
TITLE=Cmpd 14, AutoMSn(475.5421), 12.1 min
RTINSECONDS=727.709
SCANS=MS: 711 MSMS: 712
PEPMASS=475.54206	13952
CHARGE=3+
570.25243	109	
610.75033	148	
955.35135	107	
1238.55125	988	1+
END IONS

###FS:    #m/z: 475.54291 #charge   3
###MaxRes:#m/z:  0.00000 #charge-128
###MS: 713
###MSMS: 714
BEGIN IONS
TITLE=Cmpd 15, AutoMSn(475.5429), 12.2 min
RTINSECONDS=729.724
SCANS=MS: 713 MSMS: 714
PEPMASS=475.54291	10284
CHARGE=3+
356.16757	103	
711.30738	153	
END IONS

###FS:    #m/z: 429.20976 #charge   3
###MaxRes:#m/z:  0.00000 #charge-128
###MS: 737
###MSMS: 738
BEGIN IONS
TITLE=Cmpd 17, AutoMSn(429.2098), 12.6 min
RTINSECONDS=754.224
SCANS=MS: 737 MSMS: 738
PEPMASS=429.20976	4217
CHARGE=3+
400.26726	199	
END IONS

###FS:    #m/z: 429.21135 #charge   3
###MaxRes:#m/z:  0.00000 #charge-128
###MS: 739
###MSMS: 740
BEGIN IONS
TITLE=Cmpd 18, AutoMSn(429.2113), 12.6 min
RTINSECONDS=756.244
SCANS=MS: 739 MSMS: 740
PEPMASS=429.21135	5466
CHARGE=3+
400.24480	113	
END IONS

###FS:    #m/z: 459.56196 #charge   3
###MaxRes:#m/z:  0.00000 #charge-128
###MS: 759
###MSMS: 760
BEGIN IONS
TITLE=Cmpd 20, AutoMSn(459.5620), 12.9 min
RTINSECONDS=776.628
SCANS=MS: 759 MSMS: 760
PEPMASS=459.56196	10990
CHARGE=3+
420.22676	264	
429.19824	196	
448.14223	169	
460.19673	130	
473.74335	250	
517.28349	655	
557.76124	128	
589.23359	123	
594.78686	128	
608.79001	118	
631.33319	287	1+
653.81242	269	
759.41267	311	1+
945.49217	328	1+
1105.51827	572	1+
1206.56286	2555	1+
END IONS

###FS:    #m/z: 688.84042 #charge   2
###MaxRes:#m/z:  0.00000 #charge-128
###MS: 759
###MSMS: 761
BEGIN IONS
TITLE=Cmpd 21, AutoMSn(688.8404), 13.0 min
RTINSECONDS=777.129
SCANS=MS: 759 MSMS: 761
PEPMASS=688.84042	2867
CHARGE=2+
517.24873	153	
END IONS

###FS:    #m/z: 459.23836 #charge   3
###MaxRes:#m/z:  0.00000 #charge-128
###MS: 762
###MSMS: 763
BEGIN IONS
TITLE=Cmpd 22, AutoMSn(459.2384), 13.0 min
RTINSECONDS=779.644
SCANS=MS: 762 MSMS: 763
PEPMASS=459.23836	38792
CHARGE=3+
345.64509	126	
371.16044	381	1+
403.19171	119	
420.22279	239	
429.20627	256	1+
444.73360	177	
448.15073	175	
453.89016	215	
460.19894	182	
474.69907	111	
507.75233	104	
517.28086	1980	1+
527.26735	103	
530.73064	110	
544.75329	156	
558.78667	200	
572.23097	107	
576.26304	265	1+
581.76422	228	
587.28638	133	
589.23955	123	
594.77206	157	
613.30799	352	1+
631.32178	1027	1+
644.30679	121	
653.31742	941	1+
653.82794	204	
672.27784	218	
690.28972	566	1+
759.41161	261	1+
759.41244	385	
768.57697	152	
888.43946	172	
945.48070	2000	1+
947.46800	351	
955.75412	407	1+
1105.51508	2098	1+
1206.55939	10331	1+
END IONS

###FS:    #m/z: 688.83699 #charge   2
###MaxRes:#m/z:  0.00000 #charge-128
###MS: 762
###MSMS: 764
BEGIN IONS
TITLE=Cmpd 23, AutoMSn(688.8370), 13.0 min
RTINSECONDS=780.146
SCANS=MS: 762 MSMS: 764
PEPMASS=688.83699	9473
CHARGE=2+
517.27356	344	1+
603.79067	102	
604.27996	100	
631.33717	114	
746.34588	116	
945.47811	126	
1376.66309	1366	1+
END IONS

###FS:    #m/z: 688.83897 #charge   2
###MaxRes:#m/z:  0.00000 #charge-128
###MS: 766
###MSMS: 767
BEGIN IONS
TITLE=Cmpd 25, AutoMSn(688.8390), 13.1 min
RTINSECONDS=783.677
SCANS=MS: 766 MSMS: 767
PEPMASS=688.83897	10425
CHARGE=2+
420.22217	103	
489.21270	133	
517.28612	258	
519.28671	114	
603.78608	157	
1207.55216	113	
1376.67254	1473	1+
END IONS

###FS:    #m/z: 459.56333 #charge   3
###MaxRes:#m/z:  0.00000 #charge-128
###MS: 772
###MSMS: 773
BEGIN IONS
TITLE=Cmpd 28, AutoMSn(459.5633), 13.2 min
RTINSECONDS=789.724
SCANS=MS: 772 MSMS: 773
PEPMASS=459.56333	26215
CHARGE=3+
295.64430	121	
409.67197	224	
420.21815	152	
426.27223	126	
448.14910	305	
453.56060	100	
473.24837	200	
517.28087	1035	1+
580.26692	112	
590.27118	174	
631.32269	488	1+
653.31373	264	
653.82052	173	
690.28257	395	1+
759.41892	238	
889.46133	122	
945.47672	496	1+
955.78090	156	
1105.51853	864	1+
1206.56521	3733	1+
END IONS

###FS:    #m/z: 688.83913 #charge   2
###MaxRes:#m/z:  0.00000 #charge-128
###MS: 772
###MSMS: 774
BEGIN IONS
TITLE=Cmpd 29, AutoMSn(688.8391), 13.2 min
RTINSECONDS=790.226
SCANS=MS: 772 MSMS: 774
PEPMASS=688.83913	6581
CHARGE=2+
517.27727	353	1+
760.41715	102	
END IONS

###FS:    #m/z: 476.56101 #charge   3
###MaxRes:#m/z:  0.00000 #charge-128
###MS: 782
###MSMS: 784
BEGIN IONS
TITLE=Cmpd 31, AutoMSn(476.5610), 13.3 min
RTINSECONDS=800.362
SCANS=MS: 782 MSMS: 784
PEPMASS=476.56101	5063
CHARGE=3+
260.90460	156	
307.64989	375	
370.17227	286	
376.60040	248	
397.18787	134	
403.18147	148	
431.17768	462	
438.12056	345	
493.20978	288	
501.20011	124	
528.23275	218	
573.24723	219	
590.27266	5480	1+
597.24042	389	1+
597.26376	103	
642.27652	5050	1+
689.32814	117	
786.37602	116	
810.40650	442	1+
END IONS

###FS:    #m/z: 476.56170 #charge   3
###MaxRes:#m/z:  0.00000 #charge-128
###MS: 786
###MSMS: 789
BEGIN IONS
TITLE=Cmpd 35, AutoMSn(476.5617), 13.4 min
RTINSECONDS=804.883
SCANS=MS: 786 MSMS: 789
PEPMASS=476.56170	5289
CHARGE=3+
317.12966	103	
335.15750	110	
431.17904	535	1+
448.19186	109	
476.20262	115	
530.24511	151	
590.27341	498	1+
614.27991	266	1+
642.27787	539	
END IONS

###FS:    #m/z: 438.72624 #charge   2
###MaxRes:#m/z:  0.00000 #charge-128
###MS: 790
###MSMS: 791
BEGIN IONS
TITLE=Cmpd 36, AutoMSn(438.7262), 13.5 min
RTINSECONDS=807.907
SCANS=MS: 790 MSMS: 791
PEPMASS=438.72624	5324
CHARGE=2+
359.20752	127	
472.28444	316	
END IONS

###FS:    #m/z: 438.72673 #charge   2
###MaxRes:#m/z:  0.00000 #charge-128
###MS: 792
###MSMS: 793
BEGIN IONS
TITLE=Cmpd 37, AutoMSn(438.7267), 13.5 min
RTINSECONDS=809.935
SCANS=MS: 792 MSMS: 793
PEPMASS=438.72673	4822
CHARGE=2+
342.16955	176	
359.20679	150	
455.26376	115	
END IONS

###FS:    #m/z: 482.24310 #charge   3
###MaxRes:#m/z:  0.00000 #charge-128
###MS: 817
###MSMS: 818
BEGIN IONS
TITLE=Cmpd 39, AutoMSn(482.2431), 13.9 min
RTINSECONDS=835.444
SCANS=MS: 817 MSMS: 818
PEPMASS=482.24310	4006
CHARGE=3+
466.27849	156	
END IONS

###FS:    #m/z: 481.69964 #charge   3
###MaxRes:#m/z:  0.00000 #charge-128
###MS: 819
###MSMS: 820
BEGIN IONS
TITLE=Cmpd 40, AutoMSn(481.6996), 14.0 min
RTINSECONDS=837.459
SCANS=MS: 819 MSMS: 820
PEPMASS=481.69964	9772
CHARGE=3+
338.17556	141	
391.16102	151	
408.19108	115	
436.73398	217	
466.27074	224	
487.25150	181	
495.65446	100	
536.28009	127	
544.77496	223	
545.27506	291	
594.37215	166	
601.30468	209	
601.83102	145	
606.29929	100	
659.34359	110	
663.84022	110	
872.46797	162	
974.51843	326	1+
END IONS

###FS:    #m/z: 482.24264 #charge   3
###MaxRes:#m/z:  0.00000 #charge-128
###MS: 821
###MSMS: 822
BEGIN IONS
TITLE=Cmpd 41, AutoMSn(482.2426), 14.0 min
RTINSECONDS=839.474
SCANS=MS: 821 MSMS: 822
PEPMASS=482.24264	12525
CHARGE=3+
338.18057	128	
355.20308	216	
392.16045	142	
436.73432	378	
466.27915	288	
478.76033	161	
535.77018	280	1+
594.38005	141	
601.30821	282	
601.81252	193	
709.39989	156	
973.51865	657	1+
1088.53566	1205	1+
END IONS

###FS:    #m/z: 482.24295 #charge   3
###MaxRes:#m/z:  0.00000 #charge-128
###MS: 823
###MSMS: 824
BEGIN IONS
TITLE=Cmpd 42, AutoMSn(482.2430), 14.0 min
RTINSECONDS=841.488
SCANS=MS: 823 MSMS: 824
PEPMASS=482.24295	13221
CHARGE=3+
338.17258	131	
355.69444	133	
391.16179	262	
408.18444	161	
436.73566	232	
467.27216	197	
535.79101	110	
544.76993	910	
545.27245	391	
594.37584	235	
601.31986	498	
601.82684	160	
663.82955	196	
710.39765	106	
973.51494	1046	1+
END IONS

###FS:    #m/z: 481.91406 #charge   3
###MaxRes:#m/z:  0.00000 #charge-128
###MS: 825
###MSMS: 826
BEGIN IONS
TITLE=Cmpd 43, AutoMSn(481.9141), 14.1 min
RTINSECONDS=843.504
SCANS=MS: 825 MSMS: 826
PEPMASS=481.91406	12727
CHARGE=3+
297.69300	229	
338.16885	304	1+
391.16316	339	
437.24342	179	
466.27182	265	1+
470.89817	135	
471.22047	115	
476.23921	121	
594.37700	435	1+
601.31063	115	
709.40404	130	
973.51737	854	1+
1088.55162	1074	1+
END IONS

###FS:    #m/z: 616.80450 #charge   2
###MaxRes:#m/z:  0.00000 #charge-128
###MS: 827
###MSMS: 828
BEGIN IONS
TITLE=Cmpd 44, AutoMSn(616.8045), 14.1 min
RTINSECONDS=845.519
SCANS=MS: 827 MSMS: 828
PEPMASS=616.80450	3896
CHARGE=2+
489.27385	179	
607.79713	118	
633.32901	705	1+
746.39651	100	
860.45179	158	
END IONS

###FS:    #m/z: 616.80493 #charge   2
###MaxRes:#m/z:  0.00000 #charge-128
###MS: 829
###MSMS: 830
BEGIN IONS
TITLE=Cmpd 45, AutoMSn(616.8049), 14.1 min
RTINSECONDS=847.534
SCANS=MS: 829 MSMS: 830
PEPMASS=616.80493	7725
CHARGE=2+
355.13104	131	
412.16748	107	
489.27674	244	
535.77782	119	
545.27952	176	
576.29723	194	
633.32904	1382	1+
729.78891	113	
746.43350	225	
803.44144	271	
860.45790	327	1+
917.46184	213	
974.49486	240	1+
END IONS

###FS:    #m/z: 466.90752 #charge   3
###MaxRes:#m/z:  0.00000 #charge-128
###MS: 829
###MSMS: 831
BEGIN IONS
TITLE=Cmpd 46, AutoMSn(466.9075), 14.1 min
RTINSECONDS=848.035
SCANS=MS: 829 MSMS: 831
PEPMASS=466.90752	4943
CHARGE=3+
445.57169	128	
487.75380	127	
496.27416	118	
569.79510	335	
570.28484	251	
624.27469	133	
626.32659	156	
631.32390	121	
633.35069	175	
723.34225	152	
734.41550	118	
END IONS

###FS:    #m/z: 466.90599 #charge   3
###MaxRes:#m/z:  0.00000 #charge-128
###MS: 833
###MSMS: 834
BEGIN IONS
TITLE=Cmpd 48, AutoMSn(466.9060), 14.2 min
RTINSECONDS=851.557
SCANS=MS: 833 MSMS: 834
PEPMASS=466.90599	19017
CHARGE=3+
328.67064	106	
367.71433	433	
405.18064	160	
432.22761	308	
445.57343	479	1+
445.90426	403	
448.23788	313	1+
466.90864	110	
469.21552	102	
478.74572	117	
487.24586	147	
496.76320	193	
552.76239	158	
574.77267	195	
576.33970	107	
588.29217	130	
633.35047	558	1+
656.28418	172	
734.39890	387	1+
845.42926	133	
863.44116	318	
974.47317	695	1+
1138.57850	1528	1+
END IONS

###FS:    #m/z: 616.80480 #charge   2
###MaxRes:#m/z:  0.00000 #charge-128
###MS: 833
###MSMS: 835
BEGIN IONS
TITLE=Cmpd 49, AutoMSn(616.8048), 14.2 min
RTINSECONDS=852.058
SCANS=MS: 833 MSMS: 835
PEPMASS=616.80480	18069
CHARGE=2+
325.13112	100	
412.15530	122	
438.20861	134	
451.16814	111	
469.18008	273	
487.19364	164	
489.27396	418	
513.72332	113	
526.72887	100	
535.76164	111	
572.26960	251	
576.30523	497	
582.25589	147	
600.28256	182	
615.31951	140	
616.80564	219	
617.30621	174	
633.33483	2175	1+
746.40535	305	
803.43302	250	
860.47153	206	
917.48209	458	1+
974.50916	336	1+
984.91678	124	
END IONS

###FS:    #m/z: 556.27236 #charge   2
###MaxRes:#m/z:  0.00000 #charge-128
###MS: 833
###MSMS: 836
BEGIN IONS
TITLE=Cmpd 50, AutoMSn(556.2724), 14.2 min
RTINSECONDS=852.559
SCANS=MS: 833 MSMS: 836
PEPMASS=556.27236	7371
CHARGE=2+
295.64828	147	
326.14407	110	
386.21480	505	
392.18933	124	
394.19617	174	
398.68472	119	
418.21196	110	
493.20691	143	
499.24816	114	
514.26905	196	
539.24419	105	
539.74265	100	
556.26470	176	
590.26939	2417	1+
674.31045	136	
689.35290	100	
695.43041	106	
739.47925	111	
766.45517	164	
786.39222	2766	1+
883.39334	107	
900.42933	373	1+
END IONS

###FS:    #m/z: 466.90503 #charge   3
###MaxRes:#m/z:  0.00000 #charge-128
###MS: 837
###MSMS: 838
BEGIN IONS
TITLE=Cmpd 51, AutoMSn(466.9050), 14.3 min
RTINSECONDS=855.58
SCANS=MS: 837 MSMS: 838
PEPMASS=466.90503	30299
CHARGE=3+
316.15748	114	
344.19361	123	
351.66536	123	
405.17827	164	
432.23204	332	1+
439.56897	272	
445.56804	945	
445.90472	442	
446.25194	183	
448.23365	215	
455.88935	174	
461.21897	160	
466.90117	296	
467.25314	121	
479.23834	154	
487.24905	296	
509.25067	118	
528.22953	126	
552.26474	119	
561.26617	177	
561.75256	116	
575.31148	233	1+
615.33215	268	1+
622.31704	156	
626.32486	200	
631.35081	172	
631.82250	343	
633.35536	570	1+
734.40100	1131	1+
845.42752	125	
863.44232	764	1+
974.48597	1306	1+
991.51501	673	1+
1138.57915	2178	1+
END IONS

###FS:    #m/z: 556.27055 #charge   2
###MaxRes:#m/z:  0.00000 #charge-128
###MS: 837
###MSMS: 839
BEGIN IONS
TITLE=Cmpd 52, AutoMSn(556.2706), 14.3 min
RTINSECONDS=856.081
SCANS=MS: 837 MSMS: 839
PEPMASS=556.27055	18388
CHARGE=2+
296.63308	152	
347.13507	180	
386.20449	117	
392.16376	139	
418.21022	248	
425.02651	164	
460.21136	104	
477.23767	152	
493.22351	130	
522.27251	100	
539.25048	280	1+
547.77710	149	
548.25365	230	
556.25611	210	
573.25732	138	
590.27357	3075	1+
674.29881	191	
689.34739	338	
786.39732	3410	1+
795.87642	216	
900.44773	319	1+
END IONS

###FS:    #m/z: 425.17513 #charge   2
###MaxRes:#m/z:  0.00000 #charge-128
###MS: 837
###MSMS: 840
BEGIN IONS
TITLE=Cmpd 53, AutoMSn(425.1751), 14.3 min
RTINSECONDS=856.582
SCANS=MS: 837 MSMS: 840
PEPMASS=425.17513	11588
CHARGE=2+
376.10399	164	
382.18620	128	
383.23786	197	
400.18693	246	
418.19568	137	
467.11015	128	
546.30068	425	1+
END IONS

###FS:    #m/z: 556.27166 #charge   2
###MaxRes:#m/z:  0.00000 #charge-128
###MS: 841
###MSMS: 842
BEGIN IONS
TITLE=Cmpd 54, AutoMSn(556.2717), 14.3 min
RTINSECONDS=859.605
SCANS=MS: 841 MSMS: 842
PEPMASS=556.27166	19896
CHARGE=2+
309.12504	172	
326.14747	300	
335.14745	103	
406.17118	157	
418.20504	232	
460.21618	125	
471.74628	106	
477.24698	185	
493.22524	393	1+
499.26578	150	
504.24624	111	
547.76985	187	
573.25336	325	1+
590.27145	2929	1+
647.28047	118	
674.30541	132	
689.34675	147	
695.39726	121	
730.35285	141	
786.39188	3269	1+
900.43529	229	
END IONS

###FS:    #m/z: 425.17383 #charge   2
###MaxRes:#m/z:  0.00000 #charge-128
###MS: 841
###MSMS: 843
BEGIN IONS
TITLE=Cmpd 55, AutoMSn(425.1738), 14.3 min
RTINSECONDS=860.106
SCANS=MS: 841 MSMS: 843
PEPMASS=425.17383	11794
CHARGE=2+
400.19631	150	
467.10533	106	
546.29694	227	
END IONS

###FS:    #m/z: 699.85397 #charge   2
###MaxRes:#m/z:  0.00000 #charge-128
###MS: 841
###MSMS: 844
BEGIN IONS
TITLE=Cmpd 56, AutoMSn(699.8540), 14.3 min
RTINSECONDS=860.607
SCANS=MS: 841 MSMS: 844
PEPMASS=699.85397	7521
CHARGE=2+
408.18834	175	
527.24081	110	
699.85629	207	1+
991.50300	142	
END IONS

###FS:    #m/z: 450.90303 #charge   3
###MaxRes:#m/z:  0.00000 #charge-128
###MS: 845
###MSMS: 847
BEGIN IONS
TITLE=Cmpd 58, AutoMSn(450.9030), 14.4 min
RTINSECONDS=864.132
SCANS=MS: 845 MSMS: 847
PEPMASS=450.90303	4735
CHARGE=3+
505.74599	101	
619.30558	747	1+
619.81722	259	
1067.50515	493	1+
END IONS

###FS:    #m/z: 450.90291 #charge   3
###MaxRes:#m/z:  0.00000 #charge-128
###MS: 848
###MSMS: 849
BEGIN IONS
TITLE=Cmpd 59, AutoMSn(450.9029), 14.4 min
RTINSECONDS=866.648
SCANS=MS: 848 MSMS: 849
PEPMASS=450.90291	6964
CHARGE=3+
439.27076	103	
444.66520	112	
483.24801	118	
497.27708	148	
534.25766	262	
534.76193	141	
590.79673	256	
591.29779	179	
619.31458	457	
619.80782	287	
END IONS

###FS:    #m/z: 461.92468 #charge   3
###MaxRes:#m/z:  0.00000 #charge-128
###MS: 848
###MSMS: 850
BEGIN IONS
TITLE=Cmpd 60, AutoMSn(461.9247), 14.5 min
RTINSECONDS=867.149
SCANS=MS: 848 MSMS: 850
PEPMASS=461.92468	3852
CHARGE=3+
487.28030	132	
536.28397	173	
634.35282	291	1+
637.33968	630	1+
END IONS

###FS:    #m/z: 461.92713 #charge   3
###MaxRes:#m/z:  0.00000 #charge-128
###MS: 851
###MSMS: 852
BEGIN IONS
TITLE=Cmpd 61, AutoMSn(461.9271), 14.5 min
RTINSECONDS=869.666
SCANS=MS: 851 MSMS: 852
PEPMASS=461.92713	4990
CHARGE=3+
536.28530	315	
637.34051	291	
747.44457	119	
END IONS

###FS:    #m/z: 450.90257 #charge   3
###MaxRes:#m/z:  0.00000 #charge-128
###MS: 851
###MSMS: 854
BEGIN IONS
TITLE=Cmpd 62, AutoMSn(450.9026), 14.5 min
RTINSECONDS=870.668
SCANS=MS: 851 MSMS: 854
PEPMASS=450.90257	4416
CHARGE=3+
497.28381	107	
END IONS

###FS:    #m/z: 733.65610 #charge   3
###MaxRes:#m/z:  0.00000 #charge-128
###MS: 855
###MSMS: 856
BEGIN IONS
TITLE=Cmpd 63, AutoMSn(733.6561), 14.6 min
RTINSECONDS=873.685
SCANS=MS: 855 MSMS: 856
PEPMASS=733.65610	3456
CHARGE=3+
733.65347	116	
734.32581	190	
END IONS

###FS:    #m/z: 471.28961 #charge   2
###MaxRes:#m/z:  0.00000 #charge-128
###MS: 855
###MSMS: 858
BEGIN IONS
TITLE=Cmpd 64, AutoMSn(471.2896), 14.6 min
RTINSECONDS=874.687
SCANS=MS: 855 MSMS: 858
PEPMASS=471.28961	2773
CHARGE=2+
416.21337	113	
END IONS

###FS:    #m/z: 586.27222 #charge   1
###MaxRes:#m/z:  0.00000 #charge-128
###MS: 859
###MSMS: 860
BEGIN IONS
TITLE=Cmpd 65, AutoMSn(586.2722), 14.6 min
RTINSECONDS=877.716
SCANS=MS: 859 MSMS: 860
PEPMASS=586.27222	3183
CHARGE=1+
517.28747	140	
END IONS

###FS:    #m/z: 585.93940 #charge   3
###MaxRes:#m/z:  0.00000 #charge-128
###MS: 863
###MSMS: 864
BEGIN IONS
TITLE=Cmpd 67, AutoMSn(585.9394), 14.7 min
RTINSECONDS=881.76
SCANS=MS: 863 MSMS: 864
PEPMASS=585.93940	9162
CHARGE=3+
451.16053	100	
494.74832	100	
517.28248	137	
585.92780	186	
586.27106	363	
586.63501	109	
631.30188	113	
679.81897	145	
END IONS

###FS:    #m/z: 439.89457 #charge   3
###MaxRes:#m/z:  0.00000 #charge-128
###MS: 863
###MSMS: 865
BEGIN IONS
TITLE=Cmpd 68, AutoMSn(439.8946), 14.7 min
RTINSECONDS=882.261
SCANS=MS: 863 MSMS: 865
PEPMASS=439.89457	4447
CHARGE=3+
462.17331	100	
480.19264	276	
505.28805	102	
530.23457	111	
542.23649	111	
563.30411	100	
628.26965	111	
637.29121	116	
668.30134	139	
684.30335	122	
694.33835	157	
END IONS

###FS:    #m/z: 585.93527 #charge   3
###MaxRes:#m/z:  0.00000 #charge-128
###MS: 866
###MSMS: 867
BEGIN IONS
TITLE=Cmpd 69, AutoMSn(585.9353), 14.7 min
RTINSECONDS=884.79
SCANS=MS: 866 MSMS: 867
PEPMASS=585.93527	10202
CHARGE=3+
517.27808	296	
576.25971	110	
585.34536	106	
585.93699	159	
586.25513	105	
586.59695	264	
631.31953	249	1+
651.26561	114	
END IONS

###FS:    #m/z: 439.89429 #charge   3
###MaxRes:#m/z:  0.00000 #charge-128
###MS: 866
###MSMS: 868
BEGIN IONS
TITLE=Cmpd 70, AutoMSn(439.8943), 14.8 min
RTINSECONDS=885.291
SCANS=MS: 866 MSMS: 868
PEPMASS=439.89429	7287
CHARGE=3+
466.23763	151	
480.19606	241	
694.34394	137	
897.39986	100	
END IONS

###FS:    #m/z: 460.89890 #charge   1
###MaxRes:#m/z:  0.00000 #charge-128
###MS: 866
###MSMS: 869
BEGIN IONS
TITLE=Cmpd 71, AutoMSn(460.8989), 14.8 min
RTINSECONDS=885.792
SCANS=MS: 866 MSMS: 869
PEPMASS=460.89890	5363
CHARGE=1+
319.14306	115	
367.70623	174	
448.23372	113	
453.55046	112	
455.90483	115	
END IONS

###FS:    #m/z: 460.90076 #charge   1
###MaxRes:#m/z:  0.00000 #charge-128
###MS: 870
###MSMS: 871
BEGIN IONS
TITLE=Cmpd 72, AutoMSn(460.9008), 14.8 min
RTINSECONDS=888.809
SCANS=MS: 870 MSMS: 871
PEPMASS=460.90076	7426
CHARGE=1+
317.18421	115	
368.21764	108	
372.21663	107	
423.21626	145	
448.23923	166	
453.87911	121	
END IONS

###FS:    #m/z: 795.32369 #charge   3
###MaxRes:#m/z:  0.00000 #charge-128
###MS: 870
###MSMS: 872
BEGIN IONS
TITLE=Cmpd 73, AutoMSn(795.3237), 14.8 min
RTINSECONDS=889.31
SCANS=MS: 870 MSMS: 872
PEPMASS=795.32369	6402
CHARGE=3+
441.19521	126	
517.24252	193	
574.26711	284	
581.97500	104	
661.32333	152	
718.31720	607	1+
883.37585	154	
END IONS

###FS:    #m/z: 460.90215 #charge   1
###MaxRes:#m/z:  0.00000 #charge-128
###MS: 874
###MSMS: 875
BEGIN IONS
TITLE=Cmpd 75, AutoMSn(460.9021), 14.9 min
RTINSECONDS=892.845
SCANS=MS: 874 MSMS: 875
PEPMASS=460.90215	11743
CHARGE=1+
317.17340	104	
358.69667	104	
367.70935	213	
383.18375	106	
423.22706	197	
437.23637	105	
442.20415	112	
448.23170	560	1+
449.70261	155	
455.31056	136	
460.90927	304	
END IONS

###FS:    #m/z: 615.79259 #charge   2
###MaxRes:#m/z:  0.00000 #charge-128
###MS: 874
###MSMS: 876
BEGIN IONS
TITLE=Cmpd 76, AutoMSn(615.7926), 14.9 min
RTINSECONDS=893.346
SCANS=MS: 874 MSMS: 876
PEPMASS=615.79259	6204
CHARGE=2+
615.79473	101	
616.29546	114	
674.29715	109	
892.37956	208	
963.39372	300	1+
1062.50407	157	
END IONS

###FS:    #m/z: 691.34965 #charge   2
###MaxRes:#m/z:  0.00000 #charge-128
###MS: 874
###MSMS: 877
BEGIN IONS
TITLE=Cmpd 77, AutoMSn(691.3497), 14.9 min
RTINSECONDS=893.847
SCANS=MS: 874 MSMS: 877
PEPMASS=691.34965	4012
CHARGE=2+
319.19014	108	
448.23840	117	
633.34400	183	
END IONS

###FS:    #m/z: 615.79169 #charge   2
###MaxRes:#m/z:  0.00000 #charge-128
###MS: 878
###MSMS: 879
BEGIN IONS
TITLE=Cmpd 78, AutoMSn(615.7917), 14.9 min
RTINSECONDS=896.88
SCANS=MS: 878 MSMS: 879
PEPMASS=615.79169	6038
CHARGE=2+
386.21326	144	
615.79486	140	
805.34982	104	
892.37626	171	
963.42241	367	1+
END IONS

###FS:    #m/z: 691.34515 #charge   2
###MaxRes:#m/z:  0.00000 #charge-128
###MS: 878
###MSMS: 880
BEGIN IONS
TITLE=Cmpd 79, AutoMSn(691.3452), 15.0 min
RTINSECONDS=897.381
SCANS=MS: 878 MSMS: 880
PEPMASS=691.34515	4035
CHARGE=2+
863.43849	156	
END IONS

###FS:    #m/z: 615.79187 #charge   2
###MaxRes:#m/z:  0.00000 #charge-128
###MS: 882
###MSMS: 883
BEGIN IONS
TITLE=Cmpd 81, AutoMSn(615.7919), 15.0 min
RTINSECONDS=900.908
SCANS=MS: 882 MSMS: 883
PEPMASS=615.79187	4594
CHARGE=2+
386.22709	101	
964.40105	115	
END IONS

###FS:    #m/z: 685.97555 #charge   3
###MaxRes:#m/z:  0.00000 #charge-128
###MS: 884
###MSMS: 885
BEGIN IONS
TITLE=Cmpd 82, AutoMSn(685.9755), 15.0 min
RTINSECONDS=902.934
SCANS=MS: 884 MSMS: 885
PEPMASS=685.97555	2781
CHARGE=3+
525.27311	106	
684.80851	125	
685.31850	247	1+
686.98972	164	
799.38989	106	
END IONS

###FS:    #m/z: 685.97805 #charge   3
###MaxRes:#m/z:  0.00000 #charge-128
###MS: 886
###MSMS: 887
BEGIN IONS
TITLE=Cmpd 83, AutoMSn(685.9780), 15.1 min
RTINSECONDS=904.962
SCANS=MS: 886 MSMS: 887
PEPMASS=685.97805	4748
CHARGE=3+
369.18685	114	
537.65516	101	
685.32119	210	1+
685.97269	103	
END IONS

###FS:    #m/z: 514.73640 #charge   2
###MaxRes:#m/z:  0.00000 #charge-128
###MS: 886
###MSMS: 888
BEGIN IONS
TITLE=Cmpd 84, AutoMSn(514.7364), 15.1 min
RTINSECONDS=905.463
SCANS=MS: 886 MSMS: 888
PEPMASS=514.73640	3077
CHARGE=2+
369.19839	257	
400.19685	172	
480.19988	181	
508.70503	228	
509.21498	231	
525.27940	290	
581.23756	101	
590.24653	191	
729.31097	119	
746.34515	310	1+
799.33894	108	
859.41665	102	
END IONS

###FS:    #m/z: 485.24174 #charge   1
###MaxRes:#m/z:  0.00000 #charge-128
###MS: 886
###MSMS: 889
BEGIN IONS
TITLE=Cmpd 85, AutoMSn(485.2417), 15.1 min
RTINSECONDS=905.964
SCANS=MS: 886 MSMS: 889
PEPMASS=485.24174	2844
CHARGE=1+
379.28682	100	
END IONS

###FS:    #m/z: 685.97950 #charge   3
###MaxRes:#m/z:  0.00000 #charge-128
###MS: 890
###MSMS: 891
BEGIN IONS
TITLE=Cmpd 86, AutoMSn(685.9795), 15.1 min
RTINSECONDS=908.989
SCANS=MS: 890 MSMS: 891
PEPMASS=685.97950	6178
CHARGE=3+
676.82610	113	
680.64649	116	
684.81410	106	
685.98043	177	
686.31182	132	
686.62994	160	
764.37017	111	
1016.39155	116	
END IONS

###FS:    #m/z: 485.23869 #charge   2
###MaxRes:#m/z:  0.00000 #charge-128
###MS: 890
###MSMS: 892
BEGIN IONS
TITLE=Cmpd 87, AutoMSn(485.2387), 15.2 min
RTINSECONDS=909.491
SCANS=MS: 890 MSMS: 892
PEPMASS=485.23869	5658
CHARGE=2+
405.17407	129	
417.23165	123	
444.22145	108	
453.23988	150	
545.27460	150	
709.34930	681	1+
832.42585	106	
END IONS

###FS:    #m/z: 485.24118 #charge   2
###MaxRes:#m/z:  0.00000 #charge-128
###MS: 894
###MSMS: 895
BEGIN IONS
TITLE=Cmpd 89, AutoMSn(485.2412), 15.2 min
RTINSECONDS=913.008
SCANS=MS: 894 MSMS: 895
PEPMASS=485.24118	8470
CHARGE=2+
316.15917	103	
346.13600	102	
453.24050	148	
483.24662	120	
545.24753	146	
562.27665	143	
709.34364	409	
833.43114	100	
END IONS

###FS:    #m/z: 555.28808 #charge   1
###MaxRes:#m/z:  0.00000 #charge-128
###MS: 894
###MSMS: 896
BEGIN IONS
TITLE=Cmpd 90, AutoMSn(555.2881), 15.2 min
RTINSECONDS=913.51
SCANS=MS: 894 MSMS: 896
PEPMASS=555.28808	3274
CHARGE=1+
387.20813	124	
497.27345	110	
END IONS

###FS:    #m/z: 484.23782 #charge   2
###MaxRes:#m/z:  0.00000 #charge-128
###MS: 897
###MSMS: 898
BEGIN IONS
TITLE=Cmpd 91, AutoMSn(484.2378), 15.3 min
RTINSECONDS=916.035
SCANS=MS: 897 MSMS: 898
PEPMASS=484.23782	9237
CHARGE=2+
416.20497	103	
434.22121	138	
453.25216	149	
476.73306	101	
488.22094	111	
545.25613	259	1+
562.28466	145	
709.35277	563	1+
832.41645	292	1+
END IONS

###FS:    #m/z: 689.62723 #charge   3
###MaxRes:#m/z:  0.00000 #charge-128
###MS: 899
###MSMS: 900
BEGIN IONS
TITLE=Cmpd 92, AutoMSn(689.6272), 15.3 min
RTINSECONDS=918.072
SCANS=MS: 899 MSMS: 900
PEPMASS=689.62723	2872
CHARGE=3+
366.17993	140	
578.22846	153	
738.26613	145	
898.30390	101	
END IONS

###FS:    #m/z: 689.63312 #charge   3
###MaxRes:#m/z:  0.00000 #charge-128
###MS: 901
###MSMS: 902
BEGIN IONS
TITLE=Cmpd 93, AutoMSn(689.6331), 15.3 min
RTINSECONDS=920.11
SCANS=MS: 901 MSMS: 902
PEPMASS=689.63312	3928
CHARGE=3+
449.65417	161	
528.74967	143	
534.69731	100	
578.23714	136	
738.26359	330	
747.30853	116	
898.29447	183	
END IONS

###FS:    #m/z: 428.55799 #charge   3
###MaxRes:#m/z:  0.00000 #charge-128
###MS: 904
###MSMS: 905
BEGIN IONS
TITLE=Cmpd 95, AutoMSn(428.5580), 15.4 min
RTINSECONDS=923.138
SCANS=MS: 904 MSMS: 905
PEPMASS=428.55799	6867
CHARGE=3+
360.13379	114	
363.21137	148	
449.23736	161	
811.44856	176	
811.44897	229	1+
END IONS

###FS:    #m/z: 689.21006 #charge   2
###MaxRes:#m/z:  0.00000 #charge-128
###MS: 904
###MSMS: 906
BEGIN IONS
TITLE=Cmpd 96, AutoMSn(689.2101), 15.4 min
RTINSECONDS=923.639
SCANS=MS: 904 MSMS: 906
PEPMASS=689.21006	4230
CHARGE=2+
121.21212	166	
449.65590	116	
666.28307	101	
738.29012	109	
898.28808	482	1+
1080.31827	113	
END IONS

###FS:    #m/z: 428.55849 #charge   3
###MaxRes:#m/z:  0.00000 #charge-128
###MS: 908
###MSMS: 909
BEGIN IONS
TITLE=Cmpd 98, AutoMSn(428.5585), 15.5 min
RTINSECONDS=927.164
SCANS=MS: 908 MSMS: 909
PEPMASS=428.55849	7958
CHARGE=3+
360.13192	142	
363.21218	146	
449.24787	155	
475.18667	106	
481.26089	125	
577.33081	161	
630.36478	149	
811.44214	674	1+
END IONS

###FS:    #m/z: 510.75673 #charge   2
###MaxRes:#m/z:  0.00000 #charge-128
###MS: 911
###MSMS: 912
BEGIN IONS
TITLE=Cmpd 100, AutoMSn(510.7567), 15.5 min
RTINSECONDS=930.188
SCANS=MS: 911 MSMS: 912
PEPMASS=510.75673	6429
CHARGE=2+
472.26730	216	
543.85432	245	
559.31347	202	
690.40525	137	
806.36421	166	
907.43891	102	
END IONS

###FS:    #m/z: 428.55827 #charge   3
###MaxRes:#m/z:  0.00000 #charge-128
###MS: 911
###MSMS: 913
BEGIN IONS
TITLE=Cmpd 101, AutoMSn(428.5583), 15.5 min
RTINSECONDS=930.688
SCANS=MS: 911 MSMS: 913
PEPMASS=428.55827	7658
CHARGE=3+
363.21945	151	
427.18028	128	
431.18329	104	
449.23437	107	
481.24152	112	
577.32640	103	
630.38996	108	
811.45080	276	
END IONS

###FS:    #m/z: 523.28468 #charge   2
###MaxRes:#m/z:  0.00000 #charge-128
###MS: 914
###MSMS: 915
BEGIN IONS
TITLE=Cmpd 102, AutoMSn(523.2847), 15.6 min
RTINSECONDS=933.205
SCANS=MS: 914 MSMS: 915
PEPMASS=523.28468	6049
CHARGE=2+
318.32918	125	
376.19587	169	
379.71533	572	
414.22249	124	
423.23637	124	
489.27175	275	
567.26334	101	
590.31930	829	1+
661.37164	475	
758.40820	858	1+
845.43625	183	
932.46809	563	1+
END IONS

###FS:    #m/z: 510.75553 #charge   2
###MaxRes:#m/z:  0.00000 #charge-128
###MS: 914
###MSMS: 916
BEGIN IONS
TITLE=Cmpd 103, AutoMSn(510.7555), 15.6 min
RTINSECONDS=933.706
SCANS=MS: 914 MSMS: 916
PEPMASS=510.75553	6705
CHARGE=2+
339.23187	176	
436.70129	100	
472.27025	418	
500.18253	109	
559.30763	300	1+
806.36536	683	
907.42399	163	
END IONS

###FS:    #m/z: 523.28514 #charge   2
###MaxRes:#m/z:  0.00000 #charge-128
###MS: 917
###MSMS: 918
BEGIN IONS
TITLE=Cmpd 104, AutoMSn(523.2851), 15.6 min
RTINSECONDS=936.221
SCANS=MS: 917 MSMS: 918
PEPMASS=523.28514	31848
CHARGE=2+
376.19406	319	
378.70039	228	
386.13936	188	
462.72460	112	
489.27930	910	1+
505.27162	157	
505.76726	102	
508.27971	119	
590.32468	3034	1+
643.35019	312	1+
661.36254	2667	1+
740.40283	1075	1+
756.40356	115	
758.41486	6063	1+
827.43734	1274	1+
845.44419	2323	1+
932.47426	996	1+
END IONS

###FS:    #m/z: 576.61253 #charge   3
###MaxRes:#m/z:  0.00000 #charge-128
###MS: 917
###MSMS: 919
BEGIN IONS
TITLE=Cmpd 105, AutoMSn(576.6125), 15.6 min
RTINSECONDS=936.723
SCANS=MS: 917 MSMS: 919
PEPMASS=576.61253	4223
CHARGE=3+
482.21164	168	
533.25576	124	
576.60852	146	
577.29197	204	
595.30842	126	
666.34067	420	1+
737.37490	131	
808.41877	410	
END IONS

###FS:    #m/z: 517.25952 #charge   2
###MaxRes:#m/z:  0.00000 #charge-128
###MS: 917
###MSMS: 920
BEGIN IONS
TITLE=Cmpd 106, AutoMSn(517.2595), 15.6 min
RTINSECONDS=937.224
SCANS=MS: 917 MSMS: 920
PEPMASS=517.25952	3885
CHARGE=2+
391.19067	134	
577.26328	175	
706.32504	102	
END IONS

###FS:    #m/z: 523.28572 #charge   2
###MaxRes:#m/z:  0.00000 #charge-128
###MS: 921
###MSMS: 922
BEGIN IONS
TITLE=Cmpd 107, AutoMSn(523.2857), 15.7 min
RTINSECONDS=940.245
SCANS=MS: 921 MSMS: 922
PEPMASS=523.28572	77773
CHARGE=2+
323.19253	115	
359.15614	260	1+
365.21306	112	
376.19368	1175	1+
383.22678	113	
434.13376	132	
448.74066	180	
457.73121	133	
470.25765	119	
480.24486	120	
489.27869	2229	1+
521.27646	129	
546.30801	113	
572.30963	257	1+
588.30291	128	
590.32551	6382	1+
643.34592	560	1+
661.36291	4980	1+
669.42114	172	
669.94149	770	1+
671.33599	265	
679.96383	564	
711.82800	106	
738.39732	254	1+
740.40149	1733	1+
756.41212	666	1+
756.42196	218	
758.41779	16226	1+
767.45579	116	
767.83502	117	
767.94921	160	
768.59715	467	
769.70517	224	
809.42200	481	1+
827.44067	2959	1+
845.44998	5636	1+
855.39298	111	
914.45810	566	1+
932.47730	2654	1+
941.76740	257	
942.62026	339	
END IONS

###FS:    #m/z: 576.60900 #charge   3
###MaxRes:#m/z:  0.00000 #charge-128
###MS: 921
###MSMS: 923
BEGIN IONS
TITLE=Cmpd 108, AutoMSn(576.6090), 15.7 min
RTINSECONDS=940.746
SCANS=MS: 921 MSMS: 923
PEPMASS=576.60900	7930
CHARGE=3+
482.21979	185	
496.22059	110	
575.29834	105	
577.30580	204	1+
595.29232	208	
666.33700	285	1+
737.37507	139	
792.29526	102	
808.41023	106	
END IONS

###FS:    #m/z: 517.26190 #charge   2
###MaxRes:#m/z:  0.00000 #charge-128
###MS: 921
###MSMS: 924
BEGIN IONS
TITLE=Cmpd 109, AutoMSn(517.2619), 15.7 min
RTINSECONDS=941.247
SCANS=MS: 921 MSMS: 924
PEPMASS=517.26190	6990
CHARGE=2+
391.20220	104	
519.25474	131	
527.22922	177	
577.25939	370	
590.29805	160	
688.29206	124	
706.29391	909	1+
758.41832	119	
819.38581	1054	1+
END IONS

###FS:    #m/z: 705.82582 #charge   2
###MaxRes:#m/z:  0.00000 #charge-128
###MS: 925
###MSMS: 926
BEGIN IONS
TITLE=Cmpd 110, AutoMSn(705.8258), 15.7 min
RTINSECONDS=944.269
SCANS=MS: 925 MSMS: 926
PEPMASS=705.82582	35599
CHARGE=2+
414.15282	462	
590.27385	536	
786.39406	415	
1410.64130	30965	1+
END IONS

###FS:    #m/z: 590.27371 #charge   1
###MaxRes:#m/z:  0.00000 #charge-128
###MS: 925
###MSMS: 927
BEGIN IONS
TITLE=Cmpd 111, AutoMSn(590.2737), 15.7 min
RTINSECONDS=944.77
SCANS=MS: 925 MSMS: 927
PEPMASS=590.27371	6589
CHARGE=1+
366.67352	105	
END IONS

###FS:    #m/z: 517.26053 #charge-128
###MaxRes:#m/z:  0.00000 #charge-128
###MS: 925
###MSMS: 928
BEGIN IONS
TITLE=Cmpd 112, AutoMSn(517.2605), 15.8 min
RTINSECONDS=945.271
SCANS=MS: 925 MSMS: 928
PEPMASS=517.26053	7307

577.25419	714	1+
590.30460	106	
661.36821	254	
706.29902	689	1+
756.38041	108	
758.42083	179	
819.38878	478	
828.90922	108	
END IONS

###FS:    #m/z: 705.82312 #charge   2
###MaxRes:#m/z:  0.00000 #charge-128
###MS: 929
###MSMS: 930
BEGIN IONS
TITLE=Cmpd 113, AutoMSn(705.8231), 15.8 min
RTINSECONDS=948.297
SCANS=MS: 929 MSMS: 930
PEPMASS=705.82312	63794
CHARGE=2+
414.15655	538	
590.27369	820	
1410.64060	54868	1+
END IONS

###FS:    #m/z: 411.19032 #charge   2
###MaxRes:#m/z:  0.00000 #charge-128
###MS: 929
###MSMS: 932
BEGIN IONS
TITLE=Cmpd 115, AutoMSn(411.1903), 15.8 min
RTINSECONDS=949.299
SCANS=MS: 929 MSMS: 932
PEPMASS=411.19032	6643
CHARGE=2+
410.27074	148	
END IONS

###FS:    #m/z: 705.82407 #charge   2
###MaxRes:#m/z:  0.00000 #charge-128
###MS: 933
###MSMS: 934
BEGIN IONS
TITLE=Cmpd 116, AutoMSn(705.8241), 15.9 min
RTINSECONDS=952.325
SCANS=MS: 933 MSMS: 934
PEPMASS=705.82407	58807
CHARGE=2+
590.28034	379	
625.24465	388	
997.48453	351	
1410.64092	38066	1+
END IONS

###FS:    #m/z: 553.28101 #charge   3
###MaxRes:#m/z:  0.00000 #charge-128
###MS: 933
###MSMS: 935
BEGIN IONS
TITLE=Cmpd 117, AutoMSn(553.2810), 15.9 min
RTINSECONDS=952.826
SCANS=MS: 933 MSMS: 935
PEPMASS=553.28101	17108
CHARGE=3+
348.71470	140	
369.19941	178	
374.73011	108	
383.72197	166	
386.21415	2088	1+
398.19866	128	
399.22999	307	1+
409.23473	147	
426.19471	132	
454.26358	154	
481.26983	236	
482.23120	415	1+
497.23714	140	
499.29051	308	
514.27480	1040	1+
527.25802	154	
552.30760	347	1+
556.28395	109	
559.26982	122	
571.32257	897	1+
621.35238	145	
639.34529	134	
658.28206	129	
667.40599	270	
667.41863	461	1+
672.35678	173	
674.29979	643	1+
674.30237	3573	1+
695.42537	795	1+
713.86184	195	
714.33020	116	
740.40714	127	
766.45385	1090	1+
805.35960	965	1+
835.46269	849	1+
853.48969	1717	1+
855.49973	324	1+
863.20785	248	
892.37554	1205	1+
956.52571	110	
963.42161	171	
964.43133	378	1+
966.51349	279	1+
984.52643	683	1+
1443.69730	865	1+
END IONS

###FS:    #m/z: 590.27287 #charge   1
###MaxRes:#m/z:  0.00000 #charge-128
###MS: 933
###MSMS: 936
BEGIN IONS
TITLE=Cmpd 118, AutoMSn(590.2729), 15.9 min
RTINSECONDS=953.327
SCANS=MS: 933 MSMS: 936
PEPMASS=590.27287	11083
CHARGE=1+
449.20297	120	
END IONS

###FS:    #m/z: 553.28275 #charge   3
###MaxRes:#m/z:  0.00000 #charge-128
###MS: 937
###MSMS: 938
BEGIN IONS
TITLE=Cmpd 119, AutoMSn(553.2827), 15.9 min
RTINSECONDS=956.353
SCANS=MS: 937 MSMS: 938
PEPMASS=553.28275	24663
CHARGE=3+
329.14564	122	
348.21274	253	
369.17976	110	
369.72342	185	
383.73746	349	
386.21152	1811	1+
403.18428	218	
426.23869	663	1+
446.69080	254	
453.28437	281	
481.28433	350	
484.26407	122	
499.29019	221	
514.27378	1601	1+
521.79274	306	
527.24177	397	1+
527.79100	174	
550.28788	114	
552.32450	310	
569.33174	231	1+
571.32500	674	1+
572.78770	216	
639.36042	160	
667.43031	376	1+
667.43475	108	
674.29874	501	1+
674.30105	3092	1+
690.85790	130	
695.41326	953	1+
713.84466	109	
738.44532	201	
747.44434	212	1+
766.45662	918	1+
805.34608	700	1+
817.82079	136	
825.49100	139	
835.47742	564	
835.48897	381	1+
853.49023	1866	1+
892.36043	786	1+
963.41367	435	1+
984.53475	461	1+
1083.64245	133	
1443.69865	923	1+
END IONS

###FS:    #m/z: 504.89060 #charge   3
###MaxRes:#m/z:  0.00000 #charge-128
###MS: 937
###MSMS: 939
BEGIN IONS
TITLE=Cmpd 120, AutoMSn(504.8906), 15.9 min
RTINSECONDS=956.855
SCANS=MS: 937 MSMS: 939
PEPMASS=504.89060	5249
CHARGE=3+
118.83837	109	
334.16786	108	
369.20007	180	
480.20247	111	
497.24129	121	
500.66530	112	
503.20454	126	
508.71375	194	
525.29361	314	
1179.49483	450	1+
END IONS

###FS:    #m/z: 569.28963 #charge   2
###MaxRes:#m/z:  0.00000 #charge-128
###MS: 937
###MSMS: 940
BEGIN IONS
TITLE=Cmpd 121, AutoMSn(569.2896), 16.0 min
RTINSECONDS=957.356
SCANS=MS: 937 MSMS: 940
PEPMASS=569.28963	4669
CHARGE=2+
318.14120	102	
558.30133	676	
570.33950	123	
698.35488	128	
705.33639	136	
762.35697	533	1+
811.42885	180	
875.44470	395	1+
END IONS

###FS:    #m/z: 553.28371 #charge   3
###MaxRes:#m/z:  0.00000 #charge-128
###MS: 941
###MSMS: 942
BEGIN IONS
TITLE=Cmpd 122, AutoMSn(553.2837), 16.0 min
RTINSECONDS=960.394
SCANS=MS: 941 MSMS: 942
PEPMASS=553.28371	17792
CHARGE=3+
328.64626	118	
334.21054	246	
337.65511	349	
348.21307	212	
368.19456	311	1+
386.21600	1472	1+
403.17546	167	
446.75257	113	
453.28913	279	
455.26819	128	
465.74627	108	
469.76565	111	
474.26013	109	
482.71392	122	
492.20605	102	
499.30795	136	
514.27423	943	1+
527.26344	201	
550.25004	121	
552.32986	239	
554.30478	110	
571.32608	197	
621.34812	101	
639.34624	214	
667.42960	117	
674.30074	2145	1+
695.41914	603	1+
766.44971	1329	1+
805.34708	285	
835.46731	191	
835.48430	355	1+
853.49363	1222	1+
863.20776	132	
892.37569	843	1+
963.42402	426	1+
984.53082	264	1+
1443.70604	797	1+
END IONS

###FS:    #m/z: 569.29087 #charge   2
###MaxRes:#m/z:  0.00000 #charge-128
###MS: 941
###MSMS: 943
BEGIN IONS
TITLE=Cmpd 123, AutoMSn(569.2909), 16.0 min
RTINSECONDS=960.895
SCANS=MS: 941 MSMS: 943
PEPMASS=569.29087	5101
CHARGE=2+
389.22326	102	
541.27476	102	
558.30351	677	1+
570.33010	214	
698.35202	102	
762.35781	180	
875.43340	136	
END IONS

###FS:    #m/z: 504.88954 #charge   3
###MaxRes:#m/z:  0.00000 #charge-128
###MS: 941
###MSMS: 944
BEGIN IONS
TITLE=Cmpd 124, AutoMSn(504.8895), 16.0 min
RTINSECONDS=961.396
SCANS=MS: 941 MSMS: 944
PEPMASS=504.88954	4813
CHARGE=3+
506.25505	133	
508.72167	159	
525.28916	670	1+
533.94761	137	
END IONS

###FS:    #m/z: 476.23817 #charge   2
###MaxRes:#m/z:  0.00000 #charge-128
###MS: 945
###MSMS: 946
BEGIN IONS
TITLE=Cmpd 125, AutoMSn(476.2382), 16.1 min
RTINSECONDS=964.424
SCANS=MS: 945 MSMS: 946
PEPMASS=476.23817	6103
CHARGE=2+
434.22173	139	
472.25635	103	
477.23355	196	
518.24601	216	
562.27049	119	
619.27104	122	
634.58728	128	
709.34933	378	
720.32018	104	
951.46822	324	1+
END IONS

###FS:    #m/z: 542.90607 #charge   3
###MaxRes:#m/z:  0.00000 #charge-128
###MS: 945
###MSMS: 947
BEGIN IONS
TITLE=Cmpd 126, AutoMSn(542.9061), 16.1 min
RTINSECONDS=964.925
SCANS=MS: 945 MSMS: 947
PEPMASS=542.90607	3553
CHARGE=3+
335.13073	266	
369.19864	660	1+
448.21435	114	
473.22997	129	
475.49165	162	
480.21514	110	
491.72377	145	
525.28494	627	1+
534.26051	119	
540.25318	109	
542.24976	101	
545.25165	135	
590.24355	661	
590.74374	213	
646.78078	266	1+
685.31743	284	
756.82397	222	
799.36682	199	
1016.41482	1186	1+
1016.42325	294	
1017.39478	111	
1349.58651	883	1+
END IONS

###FS:    #m/z: 569.29203 #charge   2
###MaxRes:#m/z:  0.00000 #charge-128
###MS: 945
###MSMS: 948
BEGIN IONS
TITLE=Cmpd 127, AutoMSn(569.2920), 16.1 min
RTINSECONDS=965.426
SCANS=MS: 945 MSMS: 948
PEPMASS=569.29203	4351
CHARGE=2+
509.22121	102	
558.29328	142	
566.30568	113	
698.35675	184	
811.44062	132	
END IONS

###FS:    #m/z: 542.90338 #charge   3
###MaxRes:#m/z:  0.00000 #charge-128
###MS: 949
###MSMS: 950
BEGIN IONS
TITLE=Cmpd 128, AutoMSn(542.9034), 16.1 min
RTINSECONDS=968.452
SCANS=MS: 949 MSMS: 950
PEPMASS=542.90338	30376
CHARGE=3+
332.10312	142	
334.17500	313	
335.13155	649	1+
369.19919	1028	1+
376.63570	130	
386.16369	147	
391.17631	254	1+
400.19485	166	
403.19940	144	
420.22355	151	
448.21116	134	
468.26717	418	1+
471.68998	181	
475.49201	216	
508.21226	140	
508.71206	2165	1+
512.19490	132	
525.28677	1711	1+
531.53972	180	
533.94839	152	
537.56198	122	
541.28189	276	1+
544.24964	298	1+
550.03804	120	
581.73058	251	
582.23253	324	
646.79235	468	1+
651.27683	145	
685.31084	851	1+
756.82379	144	
799.35545	789	1+
959.38349	840	1+
959.38616	184	
998.40636	324	1+
1016.41926	798	
1017.42096	1752	1+
1179.48881	4877	1+
1179.48968	123	
1180.48472	161	
1189.46390	159	
1293.56835	666	1+
1331.56969	512	1+
1349.58871	5230	1+
1522.62038	640	1+
END IONS

###FS:    #m/z: 570.32584 #charge   1
###MaxRes:#m/z:  0.00000 #charge-128
###MS: 949
###MSMS: 951
BEGIN IONS
TITLE=Cmpd 129, AutoMSn(570.3258), 16.1 min
RTINSECONDS=968.953
SCANS=MS: 949 MSMS: 951
PEPMASS=570.32584	5540
CHARGE=1+
570.32566	157	
END IONS

###FS:    #m/z: 476.23731 #charge   2
###MaxRes:#m/z:  0.00000 #charge-128
###MS: 949
###MSMS: 952
BEGIN IONS
TITLE=Cmpd 130, AutoMSn(476.2373), 16.2 min
RTINSECONDS=969.454
SCANS=MS: 949 MSMS: 952
PEPMASS=476.23731	6684
CHARGE=2+
375.16939	102	
434.23196	219	
472.25292	106	
473.33912	102	
476.23956	432	
477.31544	130	
483.50656	316	
518.23573	123	
563.27360	115	
605.27777	110	
619.30874	119	
647.28842	219	
709.35146	277	
END IONS

###FS:    #m/z: 542.90473 #charge   3
###MaxRes:#m/z:  0.00000 #charge-128
###MS: 953
###MSMS: 954
BEGIN IONS
TITLE=Cmpd 131, AutoMSn(542.9047), 16.2 min
RTINSECONDS=972.479
SCANS=MS: 953 MSMS: 954
PEPMASS=542.90473	47029
CHARGE=3+
305.03724	124	
334.17984	217	
335.13304	804	
369.19731	1871	1+
376.61370	128	
381.11931	127	
394.16362	204	
420.22957	185	
431.20774	130	
438.12101	128	
448.21932	379	
451.24147	125	
468.27317	358	
498.21406	117	
504.88535	157	
525.28560	2078	1+
533.94197	208	
538.23687	124	
540.30321	215	1+
544.30078	280	1+
564.24106	126	
581.73567	150	
611.27153	171	
651.28402	166	
666.77987	139	
667.29738	365	1+
685.31614	1034	1+
756.82182	394	1+
799.36235	1292	1+
801.36573	160	
959.40050	1045	1+
1016.41244	3749	1+
1163.47393	463	1+
1179.46910	178	
1179.48212	5253	1+
1189.44374	153	
1190.45466	171	
1292.56975	978	1+
1349.58806	5784	1+
1522.63111	795	1+
END IONS

###FS:    #m/z: 570.32567 #charge   1
###MaxRes:#m/z:  0.00000 #charge-128
###MS: 953
###MSMS: 955
BEGIN IONS
TITLE=Cmpd 132, AutoMSn(570.3257), 16.2 min
RTINSECONDS=972.981
SCANS=MS: 953 MSMS: 955
PEPMASS=570.32567	9152
CHARGE=1+
525.28010	134	
570.31384	303	1+
END IONS

###FS:    #m/z: 570.32687 #charge   1
###MaxRes:#m/z:  0.00000 #charge-128
###MS: 957
###MSMS: 958
BEGIN IONS
TITLE=Cmpd 133, AutoMSn(570.3269), 16.3 min
RTINSECONDS=976.504
SCANS=MS: 957 MSMS: 958
PEPMASS=570.32687	9654
CHARGE=1+
311.13484	103	
558.30256	118	
END IONS

###FS:    #m/z: 419.22929 #charge   3
###MaxRes:#m/z:  0.00000 #charge-128
###MS: 957
###MSMS: 960
BEGIN IONS
TITLE=Cmpd 134, AutoMSn(419.2293), 16.3 min
RTINSECONDS=977.506
SCANS=MS: 957 MSMS: 960
PEPMASS=419.22929	5101
CHARGE=3+
303.68396	181	
325.21768	102	
343.23277	100	
363.12927	103	
374.20820	184	
385.21076	138	
400.23534	136	
402.25367	104	
408.19509	448	
417.26373	112	
419.27253	277	1+
422.26161	103	
423.24478	257	1+
459.29683	102	
469.28575	272	
472.30281	113	
487.28479	570	1+
509.23754	1632	1+
519.32822	127	
604.30243	277	
616.34367	266	
622.32490	622	1+
634.35613	678	1+
769.38560	412	
END IONS

###FS:    #m/z: 550.27157 #charge   2
###MaxRes:#m/z:  0.00000 #charge-128
###MS: 961
###MSMS: 962
BEGIN IONS
TITLE=Cmpd 135, AutoMSn(550.2716), 16.3 min
RTINSECONDS=980.527
SCANS=MS: 961 MSMS: 962
PEPMASS=550.27157	10445
CHARGE=2+
348.21308	158	
374.23664	163	
389.08329	119	
396.17366	100	
450.11425	102	
469.57390	101	
487.20491	108	
496.73453	102	
533.28149	110	
548.29717	189	
550.26360	279	
550.51720	209	
551.01953	103	
552.33012	167	
568.80118	273	1+
604.31588	224	
604.82727	128	
639.84055	123	
657.65855	102	
690.65297	192	
703.86280	134	
766.46053	243	1+
792.40420	131	
1091.56456	320	1+
END IONS

###FS:    #m/z: 419.23034 #charge   3
###MaxRes:#m/z:  0.00000 #charge-128
###MS: 961
###MSMS: 963
BEGIN IONS
TITLE=Cmpd 136, AutoMSn(419.2303), 16.4 min
RTINSECONDS=981.028
SCANS=MS: 961 MSMS: 963
PEPMASS=419.23034	11040
CHARGE=3+
314.19221	109	
356.18850	225	
374.20566	132	
382.23732	159	
400.25248	138	
402.24538	131	
408.19634	465	
410.22529	119	
416.24544	120	
417.25221	152	
418.23556	316	1+
420.26245	223	
422.28667	160	
452.25451	110	
469.28191	458	1+
487.28296	533	1+
503.25961	187	
509.23763	1664	1+
547.30311	105	
588.35270	114	
616.34650	249	1+
622.32112	490	
634.35016	404	
769.38322	384	1+
882.47466	243	
END IONS

###FS:    #m/z: 733.35691 #charge   3
###MaxRes:#m/z:  0.00000 #charge-128
###MS: 961
###MSMS: 964
BEGIN IONS
TITLE=Cmpd 137, AutoMSn(733.3569), 16.4 min
RTINSECONDS=981.529
SCANS=MS: 961 MSMS: 964
PEPMASS=733.35691	4811
CHARGE=3+
733.35540	232	1+
733.69737	134	
734.00830	135	
END IONS

###FS:    #m/z: 550.52351 #charge   2
###MaxRes:#m/z:  0.00000 #charge-128
###MS: 965
###MSMS: 966
BEGIN IONS
TITLE=Cmpd 138, AutoMSn(550.5235), 16.4 min
RTINSECONDS=984.553
SCANS=MS: 965 MSMS: 966
PEPMASS=550.52351	15257
CHARGE=2+
374.24322	144	
496.24401	166	
499.28534	124	
514.27305	107	
515.16940	103	
545.25916	373	1+
546.54870	113	
548.31095	113	
550.27411	171	
550.76880	197	
552.29860	155	
555.31047	174	
565.13892	132	
568.80442	245	
639.82652	264	
640.33511	236	
646.95140	149	
657.65214	125	
674.30850	127	
792.30141	311	
801.61732	108	
952.44486	109	
END IONS

###FS:    #m/z: 733.35711 #charge   3
###MaxRes:#m/z:  0.00000 #charge-128
###MS: 965
###MSMS: 967
BEGIN IONS
TITLE=Cmpd 139, AutoMSn(733.3571), 16.4 min
RTINSECONDS=985.054
SCANS=MS: 965 MSMS: 967
PEPMASS=733.35711	7127
CHARGE=3+
733.36524	529	1+
733.69803	219	
END IONS

###FS:    #m/z: 419.22962 #charge   3
###MaxRes:#m/z:  0.00000 #charge-128
###MS: 965
###MSMS: 968
BEGIN IONS
TITLE=Cmpd 140, AutoMSn(419.2296), 16.4 min
RTINSECONDS=985.555
SCANS=MS: 965 MSMS: 968
PEPMASS=419.22962	7677
CHARGE=3+
375.18539	117	
408.19240	279	
416.22921	132	
420.25970	255	
422.27233	269	
469.28106	105	
487.28541	268	
509.23880	891	1+
616.34384	233	1+
622.32157	277	1+
634.35259	434	1+
769.39720	387	1+
END IONS

###FS:    #m/z: 550.27283 #charge   1
###MaxRes:#m/z:  0.00000 #charge-128
###MS: 969
###MSMS: 970
BEGIN IONS
TITLE=Cmpd 141, AutoMSn(550.2728), 16.5 min
RTINSECONDS=988.58
SCANS=MS: 969 MSMS: 970
PEPMASS=550.27283	11635
CHARGE=1+
476.25421	109	
486.74234	100	
547.26594	120	
548.29171	285	1+
550.29747	338	
END IONS

###FS:    #m/z: 380.26131 #charge   1
###MaxRes:#m/z:  0.00000 #charge-128
###MS: 973
###MSMS: 975
BEGIN IONS
TITLE=Cmpd 143, AutoMSn(380.2613), 16.6 min
RTINSECONDS=993.108
SCANS=MS: 973 MSMS: 975
PEPMASS=380.26131	8427
CHARGE=1+
318.22855	573	1+
362.25798	117	
380.25987	422	
END IONS

###FS:    #m/z: 320.24152 #charge-128
###MaxRes:#m/z:  0.00000 #charge-128
###MS: 977
###MSMS: 978
BEGIN IONS
TITLE=Cmpd 145, AutoMSn(320.2415), 16.6 min
RTINSECONDS=996.644
SCANS=MS: 977 MSMS: 978
PEPMASS=320.24152	13500

320.24034	492	
END IONS

###FS:    #m/z: 380.26165 #charge   1
###MaxRes:#m/z:  0.00000 #charge-128
###MS: 977
###MSMS: 979
BEGIN IONS
TITLE=Cmpd 146, AutoMSn(380.2616), 16.6 min
RTINSECONDS=997.145
SCANS=MS: 977 MSMS: 979
PEPMASS=380.26165	7537
CHARGE=1+
318.23097	694	1+
362.24680	160	
380.25932	517	1+
END IONS

###FS:    #m/z: 407.23889 #charge   1
###MaxRes:#m/z:  0.00000 #charge-128
###MS: 977
###MSMS: 980
BEGIN IONS
TITLE=Cmpd 147, AutoMSn(407.2389), 16.6 min
RTINSECONDS=997.646
SCANS=MS: 977 MSMS: 980
PEPMASS=407.23889	3742
CHARGE=1+
352.21896	100	
END IONS

###FS:    #m/z: 407.24011 #charge   2
###MaxRes:#m/z:  0.00000 #charge-128
###MS: 981
###MSMS: 982
BEGIN IONS
TITLE=Cmpd 148, AutoMSn(407.2401), 16.7 min
RTINSECONDS=1000.67
SCANS=MS: 981 MSMS: 982
PEPMASS=407.24011	8042
CHARGE=2+
322.18522	164	
333.21085	138	
391.18960	152	
404.22731	144	
406.26305	103	
408.25334	443	1+
410.27130	441	
415.20908	135	
428.22613	137	
563.33108	646	1+
676.41240	721	1+
END IONS

###FS:    #m/z: 380.26320 #charge   1
###MaxRes:#m/z:  0.00000 #charge-128
###MS: 981
###MSMS: 983
BEGIN IONS
TITLE=Cmpd 149, AutoMSn(380.2632), 16.7 min
RTINSECONDS=1001.17
SCANS=MS: 981 MSMS: 983
PEPMASS=380.26320	8647
CHARGE=1+
318.22434	438	
362.24948	308	
380.26308	489	
END IONS

###FS:    #m/z: 648.57191 #charge   2
###MaxRes:#m/z:  0.00000 #charge-128
###MS: 981
###MSMS: 984
BEGIN IONS
TITLE=Cmpd 150, AutoMSn(648.5719), 16.7 min
RTINSECONDS=1001.68
SCANS=MS: 981 MSMS: 984
PEPMASS=648.57191	5606
CHARGE=2+
517.24189	113	
531.72752	100	
594.33482	107	
648.56132	137	
648.82614	146	
792.32241	109	
END IONS

###FS:    #m/z: 521.28288 #charge   2
###MaxRes:#m/z:  0.00000 #charge-128
###MS: 985
###MSMS: 986
BEGIN IONS
TITLE=Cmpd 151, AutoMSn(521.2829), 16.7 min
RTINSECONDS=1004.7
SCANS=MS: 985 MSMS: 986
PEPMASS=521.28288	9707
CHARGE=2+
343.20042	105	
377.70920	124	
408.22143	138	
411.21727	235	1+
422.51183	100	
424.27086	160	
441.27811	178	
471.22907	106	
518.28713	109	
519.29763	364	1+
522.26372	392	1+
556.30880	589	1+
568.29844	109	
571.29940	126	
590.32176	186	
634.33897	111	
653.35548	100	
682.37961	134	
782.40166	892	1+
895.47961	382	1+
END IONS

###FS:    #m/z: 648.32494 #charge   3
###MaxRes:#m/z:  0.00000 #charge-128
###MS: 985
###MSMS: 987
BEGIN IONS
TITLE=Cmpd 152, AutoMSn(648.3249), 16.8 min
RTINSECONDS=1005.21
SCANS=MS: 985 MSMS: 987
PEPMASS=648.32494	8810
CHARGE=3+
411.22126	114	
499.25402	109	
647.31732	357	1+
648.60498	113	
648.81915	149	
END IONS

###FS:    #m/z: 407.24210 #charge   2
###MaxRes:#m/z:  0.00000 #charge-128
###MS: 985
###MSMS: 988
BEGIN IONS
TITLE=Cmpd 153, AutoMSn(407.2421), 16.8 min
RTINSECONDS=1005.71
SCANS=MS: 985 MSMS: 988
PEPMASS=407.24210	8614
CHARGE=2+
404.25559	253	1+
406.25440	176	
408.25483	242	
410.26629	261	
411.19230	108	
450.23752	104	
563.32862	522	
595.29441	113	
676.40413	494	1+
END IONS

###FS:    #m/z: 521.28376 #charge   2
###MaxRes:#m/z:  0.00000 #charge-128
###MS: 989
###MSMS: 990
BEGIN IONS
TITLE=Cmpd 154, AutoMSn(521.2838), 16.8 min
RTINSECONDS=1008.74
SCANS=MS: 989 MSMS: 990
PEPMASS=521.28376	11633
CHARGE=2+
342.19485	107	
411.23261	273	
414.22049	103	
441.27449	389	1+
454.22732	103	
502.27687	107	
506.25029	108	
518.29114	140	
519.69073	102	
520.26327	474	1+
524.27827	157	
526.26237	115	
534.25810	106	
556.30308	532	1+
569.28919	354	1+
682.38381	162	
758.41811	116	
782.40292	851	1+
895.50151	124	
1019.44584	101	
END IONS

###FS:    #m/z: 648.57484 #charge   2
###MaxRes:#m/z:  0.00000 #charge-128
###MS: 989
###MSMS: 991
BEGIN IONS
TITLE=Cmpd 155, AutoMSn(648.5748), 16.8 min
RTINSECONDS=1009.24
SCANS=MS: 989 MSMS: 991
PEPMASS=648.57484	8520
CHARGE=2+
645.31346	116	
648.29578	103	
END IONS

###FS:    #m/z: 519.06124 #charge   3
###MaxRes:#m/z:  0.00000 #charge-128
###MS: 989
###MSMS: 992
BEGIN IONS
TITLE=Cmpd 156, AutoMSn(519.0612), 16.8 min
RTINSECONDS=1009.74
SCANS=MS: 989 MSMS: 992
PEPMASS=519.06124	5006
CHARGE=3+
343.17054	128	
395.78818	136	
441.28456	288	
521.27687	101	
556.31493	334	
765.20730	125	
END IONS

###FS:    #m/z: 521.28369 #charge   2
###MaxRes:#m/z:  0.00000 #charge-128
###MS: 993
###MSMS: 994
BEGIN IONS
TITLE=Cmpd 157, AutoMSn(521.2837), 16.9 min
RTINSECONDS=1012.76
SCANS=MS: 993 MSMS: 994
PEPMASS=521.28369	9611
CHARGE=2+
411.22186	128	
441.28688	243	
486.26259	153	
518.29422	195	
520.28412	247	
522.27623	118	
524.27515	126	
556.30400	604	1+
569.28813	251	
682.35727	113	
782.40269	694	1+
895.50730	245	1+
920.41105	122	
END IONS

###FS:    #m/z: 420.86076 #charge   3
###MaxRes:#m/z:  0.00000 #charge-128
###MS: 993
###MSMS: 995
BEGIN IONS
TITLE=Cmpd 158, AutoMSn(420.8608), 16.9 min
RTINSECONDS=1013.26
SCANS=MS: 993 MSMS: 995
PEPMASS=420.86076	3725
CHARGE=3+
362.24887	220	
420.24893	133	
424.27852	193	
END IONS

###FS:    #m/z: 404.70713 #charge   2
###MaxRes:#m/z:  0.00000 #charge-128
###MS: 993
###MSMS: 996
BEGIN IONS
TITLE=Cmpd 159, AutoMSn(404.7071), 16.9 min
RTINSECONDS=1013.76
SCANS=MS: 993 MSMS: 996
PEPMASS=404.70713	3584
CHARGE=2+
388.25719	126	
389.19747	108	
402.24194	109	
END IONS

###FS:    #m/z: 671.28080 #charge   3
###MaxRes:#m/z:  0.00000 #charge-128
###MS: 997
###MSMS: 998
BEGIN IONS
TITLE=Cmpd 160, AutoMSn(671.2808), 16.9 min
RTINSECONDS=1016.78
SCANS=MS: 997 MSMS: 998
PEPMASS=671.28080	4980
CHARGE=3+
394.15990	105	
395.78361	144	
463.21012	158	
530.20716	106	
534.70488	127	
578.23803	175	
738.26880	587	1+
747.31244	110	
787.29044	343	
898.30145	948	1+
1001.41564	132	
END IONS

###FS:    #m/z: 404.71185 #charge   1
###MaxRes:#m/z:  0.00000 #charge-128
###MS: 997
###MSMS: 999
BEGIN IONS
TITLE=Cmpd 161, AutoMSn(404.7118), 17.0 min
RTINSECONDS=1017.28
SCANS=MS: 997 MSMS: 999
PEPMASS=404.71185	3890
CHARGE=1+
386.25254	182	
END IONS

###FS:    #m/z: 445.24869 #charge   1
###MaxRes:#m/z:  0.00000 #charge-128
###MS: 997
###MSMS: 1000
BEGIN IONS
TITLE=Cmpd 162, AutoMSn(445.2487), 17.0 min
RTINSECONDS=1017.78
SCANS=MS: 997 MSMS: 1000
PEPMASS=445.24869	2504
CHARGE=1+
303.13357	150	
320.17685	192	
439.24341	161	
END IONS

###FS:    #m/z: 671.27906 #charge   3
###MaxRes:#m/z:  0.00000 #charge-128
###MS: 1001
###MSMS: 1002
BEGIN IONS
TITLE=Cmpd 163, AutoMSn(671.2791), 17.0 min
RTINSECONDS=1020.8
SCANS=MS: 1001 MSMS: 1002
PEPMASS=671.27906	15734
CHARGE=3+
335.14783	165	
348.34394	197	
369.64175	225	
400.16306	108	
436.09962	111	
451.20771	143	
463.20864	277	
531.21076	108	
534.69728	201	
566.29073	204	
566.77209	118	
578.23364	783	1+
584.29745	176	
594.89160	127	
601.24578	105	
730.29610	461	
732.39234	102	
738.26562	1524	1+
744.33659	216	1+
747.31295	272	
787.30315	1232	1+
882.38141	129	
898.30143	2522	1+
899.84700	124	
900.34724	593	1+
944.42268	204	
1001.42906	405	
1002.43556	172	
1068.40382	188	
1069.40344	137	
1114.52755	123	
END IONS

###FS:    #m/z: 557.62578 #charge   3
###MaxRes:#m/z:  0.00000 #charge-128
###MS: 1001
###MSMS: 1003
BEGIN IONS
TITLE=Cmpd 164, AutoMSn(557.6258), 17.0 min
RTINSECONDS=1021.3
SCANS=MS: 1001 MSMS: 1003
PEPMASS=557.62578	3823
CHARGE=3+
542.19131	109	
554.29263	268	1+
556.29302	287	1+
557.96864	115	
559.29052	262	1+
672.82746	132	
766.40983	136	
END IONS

###FS:    #m/z: 533.91158 #charge   3
###MaxRes:#m/z:  0.00000 #charge-128
###MS: 1001
###MSMS: 1004
BEGIN IONS
TITLE=Cmpd 165, AutoMSn(533.9116), 17.0 min
RTINSECONDS=1021.8
SCANS=MS: 1001 MSMS: 1004
PEPMASS=533.91158	3530
CHARGE=3+
454.20751	103	
482.21601	394	
518.27901	145	
530.28994	163	
532.27687	961	1+
595.31031	365	
661.80231	137	
666.33578	254	1+
670.80915	115	
750.83494	343	1+
771.89796	120	
END IONS

###FS:    #m/z: 671.27775 #charge   3
###MaxRes:#m/z:  0.00000 #charge-128
###MS: 1005
###MSMS: 1006
BEGIN IONS
TITLE=Cmpd 166, AutoMSn(671.2777), 17.1 min
RTINSECONDS=1024.83
SCANS=MS: 1005 MSMS: 1006
PEPMASS=671.27775	22790
CHARGE=3+
335.15891	115	
361.12193	344	
365.66135	125	
394.15327	188	
408.18725	116	
436.09547	120	
463.21180	190	
492.23318	125	
506.19308	279	
506.69028	144	
535.20941	100	
578.23931	671	1+
584.29740	141	
601.23855	400	1+
670.33228	100	
715.26385	105	
730.29059	371	1+
738.26958	2272	1+
745.32202	137	
747.31677	459	
787.30068	851	1+
799.35005	103	
815.36375	212	
898.30070	1234	1+
898.30422	2438	1+
900.34461	599	1+
944.41891	148	
1001.42452	462	
1003.43683	133	
1068.37891	163	
1070.38650	100	
1114.50943	298	
1797.63929	1194	1+
END IONS

###FS:    #m/z: 533.91206 #charge   3
###MaxRes:#m/z:  0.00000 #charge-128
###MS: 1005
###MSMS: 1007
BEGIN IONS
TITLE=Cmpd 167, AutoMSn(533.9121), 17.1 min
RTINSECONDS=1025.33
SCANS=MS: 1005 MSMS: 1007
PEPMASS=533.91206	5996
CHARGE=3+
433.20679	117	
475.22400	117	
482.21512	330	
489.20991	137	
530.27934	264	1+
532.29969	170	
533.24047	201	
534.28116	696	1+
541.95398	236	
595.29730	112	
666.33803	207	
670.81108	127	
737.37049	202	
750.82012	140	
808.42068	201	
1072.31114	204	
END IONS

###FS:    #m/z: 557.63201 #charge   3
###MaxRes:#m/z:  0.00000 #charge-128
###MS: 1005
###MSMS: 1008
BEGIN IONS
TITLE=Cmpd 168, AutoMSn(557.6320), 17.1 min
RTINSECONDS=1025.83
SCANS=MS: 1005 MSMS: 1008
PEPMASS=557.63201	5867
CHARGE=3+
486.26841	105	
536.23271	126	
554.26188	253	1+
557.27896	153	
559.28186	316	1+
632.37026	100	
672.84038	143	
729.87541	107	
765.39577	180	
END IONS

###FS:    #m/z: 437.75516 #charge   2
###MaxRes:#m/z:  0.00000 #charge-128
###MS: 1009
###MSMS: 1010
BEGIN IONS
TITLE=Cmpd 169, AutoMSn(437.7552), 17.1 min
RTINSECONDS=1028.86
SCANS=MS: 1009 MSMS: 1010
PEPMASS=437.75516	6263
CHARGE=2+
348.18407	619	1+
418.23532	122	
429.20293	131	
433.23326	101	
434.24771	186	
436.26329	167	
437.28303	164	
438.25821	322	1+
461.27028	570	1+
468.42186	154	
471.24530	134	
558.29088	148	
575.31711	900	1+
586.30537	145	
674.38066	1200	1+
END IONS

###FS:    #m/z: 557.62886 #charge   3
###MaxRes:#m/z:  0.00000 #charge-128
###MS: 1009
###MSMS: 1011
BEGIN IONS
TITLE=Cmpd 170, AutoMSn(557.6289), 17.2 min
RTINSECONDS=1029.36
SCANS=MS: 1009 MSMS: 1011
PEPMASS=557.62886	6194
CHARGE=3+
510.30306	154	
539.32402	105	
554.29723	321	1+
560.26146	114	
673.33119	182	
729.88841	102	
END IONS

###FS:    #m/z: 533.91259 #charge   3
###MaxRes:#m/z:  0.00000 #charge-128
###MS: 1009
###MSMS: 1012
BEGIN IONS
TITLE=Cmpd 171, AutoMSn(533.9126), 17.2 min
RTINSECONDS=1029.86
SCANS=MS: 1009 MSMS: 1012
PEPMASS=533.91259	5291
CHARGE=3+
482.22721	184	
485.76636	103	
516.28096	111	
518.22746	111	
531.28482	501	1+
534.31573	409	1+
536.28098	481	1+
541.95554	256	
595.28547	121	
666.33128	215	
737.37622	182	
751.31850	145	
808.40516	108	
END IONS

###FS:    #m/z: 437.75380 #charge   2
###MaxRes:#m/z:  0.00000 #charge-128
###MS: 1013
###MSMS: 1014
BEGIN IONS
TITLE=Cmpd 172, AutoMSn(437.7538), 17.2 min
RTINSECONDS=1032.89
SCANS=MS: 1013 MSMS: 1014
PEPMASS=437.75380	16909
CHARGE=2+
330.17735	148	
342.17322	110	
348.18586	1178	
350.20326	101	
354.44025	173	
391.18561	112	
412.21561	137	
418.24349	154	
420.29750	143	
429.20557	106	
434.25106	479	1+
437.25661	231	
438.24464	441	1+
440.23976	670	1+
443.24851	211	
446.24395	318	
449.26043	152	
461.27240	907	1+
468.42731	241	
471.25742	229	
540.27423	110	
558.28462	446	1+
575.31066	1740	1+
586.30710	137	
656.35563	280	1+
672.35953	152	
674.38471	1972	1+
END IONS

###FS:    #m/z: 581.30005 #charge   2
###MaxRes:#m/z:  0.00000 #charge-128
###MS: 1013
###MSMS: 1015
BEGIN IONS
TITLE=Cmpd 173, AutoMSn(581.3000), 17.2 min
RTINSECONDS=1033.39
SCANS=MS: 1013 MSMS: 1015
PEPMASS=581.30005	3907
CHARGE=2+
580.30340	105	
582.29768	152	
END IONS

###FS:    #m/z: 437.75403 #charge   2
###MaxRes:#m/z:  0.00000 #charge-128
###MS: 1017
###MSMS: 1018
BEGIN IONS
TITLE=Cmpd 175, AutoMSn(437.7540), 17.3 min
RTINSECONDS=1036.91
SCANS=MS: 1017 MSMS: 1018
PEPMASS=437.75403	26391
CHARGE=2+
348.18378	1397	1+
396.25680	106	
417.25399	119	
424.22320	116	
426.23276	103	
429.22275	133	
433.27843	155	
434.26151	311	
435.18952	101	
436.27138	434	1+
438.26164	531	1+
440.24590	607	1+
449.24030	105	
461.27415	1116	1+
468.42736	342	
471.25740	220	
522.27407	140	
558.28585	322	
568.27688	101	
575.31099	2120	1+
586.27690	113	
657.38506	125	
674.38360	3446	1+
END IONS

###FS:    #m/z: 320.24162 #charge   3
###MaxRes:#m/z:  0.00000 #charge-128
###MS: 1017
###MSMS: 1019
BEGIN IONS
TITLE=Cmpd 176, AutoMSn(320.2416), 17.3 min
RTINSECONDS=1037.41
SCANS=MS: 1017 MSMS: 1019
PEPMASS=320.24162	40791
CHARGE=3+
320.24148	770	1+
END IONS

###FS:    #m/z: 571.59497 #charge   3
###MaxRes:#m/z:  0.00000 #charge-128
###MS: 1017
###MSMS: 1020
BEGIN IONS
TITLE=Cmpd 177, AutoMSn(571.5950), 17.3 min
RTINSECONDS=1037.91
SCANS=MS: 1017 MSMS: 1020
PEPMASS=571.59497	6444
CHARGE=3+
411.62509	109	
424.15804	113	
448.22885	255	
460.69298	139	
477.67676	111	
491.67354	245	
527.22769	137	
542.21842	116	
550.25650	119	
558.28751	123	
561.31890	690	1+
567.22968	117	
568.27622	282	1+
570.29549	358	1+
572.33044	330	1+
632.35047	1520	1+
640.77087	128	
731.42380	491	1+
802.45572	320	1+
1494.68749	921	1+
END IONS

###FS:    #m/z: 421.75937 #charge   2
###MaxRes:#m/z:  0.00000 #charge-128
###MS: 1021
###MSMS: 1022
BEGIN IONS
TITLE=Cmpd 178, AutoMSn(421.7594), 17.3 min
RTINSECONDS=1040.94
SCANS=MS: 1021 MSMS: 1022
PEPMASS=421.75937	39175
CHARGE=2+
341.18311	444	
363.22004	582	
368.22701	564	
385.25236	1279	
422.26696	304	
436.24930	472	
454.27547	372	
470.26535	398	
472.28603	19226	1+
553.34566	415	
571.35560	8018	1+
628.37657	901	
654.39046	538	
670.38410	307	
672.40335	13796	1+
681.05518	975	1+
682.38370	1373	1+
725.42445	1762	1+
743.43799	7160	1+
END IONS

###FS:    #m/z: 412.75449 #charge   2
###MaxRes:#m/z:  0.00000 #charge-128
###MS: 1021
###MSMS: 1023
BEGIN IONS
TITLE=Cmpd 179, AutoMSn(412.7545), 17.4 min
RTINSECONDS=1041.44
SCANS=MS: 1021 MSMS: 1023
PEPMASS=412.75449	17310
CHARGE=2+
322.16032	108	
392.21897	231	1+
408.24689	205	1+
410.24121	805	1+
416.23398	166	
532.31866	131	
631.37428	358	1+
END IONS

###FS:    #m/z: 571.59584 #charge   3
###MaxRes:#m/z:  0.00000 #charge-128
###MS: 1021
###MSMS: 1024
BEGIN IONS
TITLE=Cmpd 180, AutoMSn(571.5958), 17.4 min
RTINSECONDS=1041.94
SCANS=MS: 1021 MSMS: 1024
PEPMASS=571.59584	11911
CHARGE=3+
414.21728	108	
441.23086	106	
446.71276	101	
448.22534	333	1+
454.26192	101	
456.15499	210	
491.68348	196	
527.22535	107	
534.88225	164	
541.70533	101	
551.25132	116	
558.29680	139	
561.31897	856	1+
568.30456	115	
569.29079	498	1+
572.28176	483	1+
604.35290	127	
632.35558	1739	1+
684.68965	110	
731.42083	701	1+
762.36230	132	
783.21689	304	1+
802.47356	167	
821.37492	118	
982.35957	103	
1494.69066	774	1+
END IONS

###FS:    #m/z: 421.75936 #charge   2
###MaxRes:#m/z:  0.00000 #charge-128
###MS: 1025
###MSMS: 1026
BEGIN IONS
TITLE=Cmpd 181, AutoMSn(421.7594), 17.4 min
RTINSECONDS=1044.96
SCANS=MS: 1025 MSMS: 1026
PEPMASS=421.75936	219551
CHARGE=2+
341.18255	1530	
368.22614	1956	
385.25308	7237	1+
454.26970	3495	1+
472.28700	79389	1+
553.34462	1356	
571.35529	33728	1+
628.37606	3439	
654.38899	2531	
670.39170	1368	
672.40414	57189	1+
682.39094	6061	1+
725.43076	12741	1+
743.44024	31909	1+
END IONS

###FS:    #m/z: 412.75387 #charge   2
###MaxRes:#m/z:  0.00000 #charge-128
###MS: 1025
###MSMS: 1027
BEGIN IONS
TITLE=Cmpd 182, AutoMSn(412.7539), 17.4 min
RTINSECONDS=1045.46
SCANS=MS: 1025 MSMS: 1027
PEPMASS=412.75387	95231
CHARGE=2+
329.18369	106	
362.22568	103	
390.23507	150	
394.21936	268	1+
408.25488	330	1+
410.24954	472	1+
412.24356	294	1+
415.01790	156	
416.25494	406	1+
432.25643	132	
454.27395	108	
472.28071	483	1+
632.36630	818	1+
672.37660	106	
END IONS

###FS:    #m/z: 672.40294 #charge   1
###MaxRes:#m/z:  0.00000 #charge-128
###MS: 1025
###MSMS: 1028
BEGIN IONS
TITLE=Cmpd 183, AutoMSn(672.4029), 17.4 min
RTINSECONDS=1045.96
SCANS=MS: 1025 MSMS: 1028
PEPMASS=672.40294	48211
CHARGE=1+
464.19464	102	
602.74761	112	
END IONS

###FS:    #m/z: 421.75989 #charge   2
###MaxRes:#m/z:  0.00000 #charge-128
###MS: 1029
###MSMS: 1030
BEGIN IONS
TITLE=Cmpd 184, AutoMSn(421.7599), 17.5 min
RTINSECONDS=1049
SCANS=MS: 1029 MSMS: 1030
PEPMASS=421.75989	416275
CHARGE=2+
341.17993	3041	
368.22928	4101	
385.25298	9458	
454.27193	3237	
472.28725	139521	1+
571.35534	55479	1+
628.37771	5564	
654.39225	3666	
670.38400	2331	
672.40317	105242	1+
682.38911	6937	
725.43008	22512	1+
743.44023	58403	1+
END IONS

###FS:    #m/z: 412.75454 #charge   2
###MaxRes:#m/z:  0.00000 #charge-128
###MS: 1029
###MSMS: 1031
BEGIN IONS
TITLE=Cmpd 185, AutoMSn(412.7545), 17.5 min
RTINSECONDS=1049.5
SCANS=MS: 1029 MSMS: 1031
PEPMASS=412.75454	180711
CHARGE=2+
345.21568	166	
348.22510	103	
369.20261	149	
392.24172	286	1+
408.25171	285	
410.23160	320	1+
412.23731	366	1+
415.22830	133	
432.25961	859	1+
472.28711	184	
545.34293	395	1+
614.36146	130	
632.37411	2640	1+
END IONS

###FS:    #m/z: 472.28633 #charge   1
###MaxRes:#m/z:  0.00000 #charge-128
###MS: 1033
###MSMS: 1035
BEGIN IONS
TITLE=Cmpd 188, AutoMSn(472.2863), 17.6 min
RTINSECONDS=1053.54
SCANS=MS: 1033 MSMS: 1035
PEPMASS=472.28633	64010
CHARGE=1+
331.20445	114	
424.23428	100	
469.24193	138	
472.26186	245	1+
END IONS

###FS:    #m/z: 842.50803 #charge   1
###MaxRes:#m/z:  0.00000 #charge-128
###MS: 1033
###MSMS: 1036
BEGIN IONS
TITLE=Cmpd 189, AutoMSn(842.5080), 17.6 min
RTINSECONDS=1054.04
SCANS=MS: 1033 MSMS: 1036
PEPMASS=842.50803	43747
CHARGE=1+
840.48721	718	1+
842.50721	12623	1+
END IONS

###FS:    #m/z: 364.26541 #charge   2
###MaxRes:#m/z:  0.00000 #charge-128
###MS: 1037
###MSMS: 1038
BEGIN IONS
TITLE=Cmpd 190, AutoMSn(364.2654), 17.6 min
RTINSECONDS=1057.05
SCANS=MS: 1037 MSMS: 1038
PEPMASS=364.26541	31733
CHARGE=2+
316.25156	120	
346.25645	1045	1+
360.21552	113	
362.24260	120	
364.27041	3751	1+
372.66517	208	
END IONS

###FS:    #m/z: 472.28745 #charge   1
###MaxRes:#m/z:  0.00000 #charge-128
###MS: 1037
###MSMS: 1039
BEGIN IONS
TITLE=Cmpd 191, AutoMSn(472.2874), 17.6 min
RTINSECONDS=1057.56
SCANS=MS: 1037 MSMS: 1039
PEPMASS=472.28745	45610
CHARGE=1+
417.16321	107	
472.28496	129	
END IONS

###FS:    #m/z: 459.72157 #charge   2
###MaxRes:#m/z:  0.00000 #charge-128
###MS: 1037
###MSMS: 1040
BEGIN IONS
TITLE=Cmpd 192, AutoMSn(459.7216), 17.6 min
RTINSECONDS=1058.06
SCANS=MS: 1037 MSMS: 1040
PEPMASS=459.72157	22358
CHARGE=2+
334.13584	178	
352.14742	363	
359.17914	107	
404.23392	378	
433.18585	241	
444.24164	120	
446.24036	103	
456.25231	378	1+
458.27568	179	
460.26406	394	1+
462.25095	776	1+
505.27446	296	
520.21607	181	
668.33557	400	1+
755.37341	918	1+
765.20564	148	
765.89430	100	
END IONS

###FS:    #m/z: 364.26662 #charge   1
###MaxRes:#m/z:  0.00000 #charge-128
###MS: 1041
###MSMS: 1042
BEGIN IONS
TITLE=Cmpd 193, AutoMSn(364.2666), 17.7 min
RTINSECONDS=1061.08
SCANS=MS: 1041 MSMS: 1042
PEPMASS=364.26662	35416
CHARGE=1+
346.25082	1331	1+
364.26848	3803	1+
END IONS

###FS:    #m/z: 441.74371 #charge   2
###MaxRes:#m/z:  0.00000 #charge-128
###MS: 1041
###MSMS: 1043
BEGIN IONS
TITLE=Cmpd 194, AutoMSn(441.7437), 17.7 min
RTINSECONDS=1061.58
SCANS=MS: 1041 MSMS: 1043
PEPMASS=441.74371	18633
CHARGE=2+
323.16435	107	
348.18585	103	
380.20570	129	
385.20662	168	
400.21010	109	
408.19181	1091	1+
413.19749	108	
420.20415	143	
421.22512	281	1+
425.24627	113	
438.24798	325	1+
440.24644	648	1+
444.24085	218	
449.26077	258	
470.28462	122	
472.28776	476	1+
491.22326	107	
509.24073	1111	1+
511.28659	440	1+
515.28658	142	
516.27526	372	1+
571.34975	269	1+
604.33599	110	
610.36616	211	
612.37675	107	
622.32100	1736	1+
670.37427	121	
672.38736	126	
674.37996	179	
711.41319	219	
716.39510	271	
721.39671	124	
726.33010	196	
751.38280	114	
769.38999	1255	1+
787.42275	136	
END IONS

###FS:    #m/z: 459.72347 #charge   2
###MaxRes:#m/z:  0.00000 #charge-128
###MS: 1041
###MSMS: 1044
BEGIN IONS
TITLE=Cmpd 195, AutoMSn(459.7235), 17.7 min
RTINSECONDS=1062.08
SCANS=MS: 1041 MSMS: 1044
PEPMASS=459.72347	15836
CHARGE=2+
352.15629	140	
404.23149	312	
415.20350	110	
456.25790	259	1+
458.26103	431	1+
460.25177	324	1+
462.25888	581	1+
472.27508	105	
485.28939	113	
505.27602	312	
668.33965	240	
755.37789	1016	1+
765.21238	184	
END IONS

###FS:    #m/z: 364.26441 #charge   1
###MaxRes:#m/z:  0.00000 #charge-128
###MS: 1045
###MSMS: 1046
BEGIN IONS
TITLE=Cmpd 196, AutoMSn(364.2644), 17.8 min
RTINSECONDS=1065.1
SCANS=MS: 1045 MSMS: 1046
PEPMASS=364.26441	28699
CHARGE=1+
303.23275	129	
316.24200	100	
346.25150	1161	1+
364.26584	3247	1+
END IONS

###FS:    #m/z: 441.74371 #charge   2
###MaxRes:#m/z:  0.00000 #charge-128
###MS: 1045
###MSMS: 1047
BEGIN IONS
TITLE=Cmpd 197, AutoMSn(441.7437), 17.8 min
RTINSECONDS=1065.61
SCANS=MS: 1045 MSMS: 1047
PEPMASS=441.74371	15130
CHARGE=2+
357.15246	138	
363.19544	129	
385.24626	116	
391.17658	107	
408.18894	683	
421.21460	102	
424.25498	126	
428.12488	107	
438.25829	190	
440.25513	508	1+
443.04279	146	
443.34860	122	
445.26657	275	1+
470.26607	127	
509.23932	691	1+
511.28758	213	
516.27650	128	
575.29485	103	
622.32513	1606	1+
674.39310	101	
711.41852	149	
769.39370	760	1+
787.42633	134	
END IONS

###FS:    #m/z: 350.25883 #charge-128
###MaxRes:#m/z:  0.00000 #charge-128
###MS: 1045
###MSMS: 1048
BEGIN IONS
TITLE=Cmpd 198, AutoMSn(350.2588), 17.8 min
RTINSECONDS=1066.11
SCANS=MS: 1045 MSMS: 1048
PEPMASS=350.25883	6315

332.24706	222	
350.24963	249	
END IONS

###FS:    #m/z: 748.09757 #charge   3
###MaxRes:#m/z:  0.00000 #charge-128
###MS: 1049
###MSMS: 1050
BEGIN IONS
TITLE=Cmpd 199, AutoMSn(748.0976), 17.8 min
RTINSECONDS=1069.13
SCANS=MS: 1049 MSMS: 1050
PEPMASS=748.09757	10670
CHARGE=3+
369.19352	133	
468.26225	120	
525.30843	194	
532.23481	110	
590.24070	179	
590.73441	188	
647.28619	116	
685.31512	262	
729.83847	105	
736.58213	134	
747.85742	130	
748.34069	534	1+
752.58998	143	
765.32568	103	
799.35742	128	
815.39212	144	
825.06043	122	
1016.42744	117	
1495.18687	891	1+
END IONS

###FS:    #m/z: 598.68268 #charge   3
###MaxRes:#m/z:  0.00000 #charge-128
###MS: 1049
###MSMS: 1051
BEGIN IONS
TITLE=Cmpd 200, AutoMSn(598.6827), 17.8 min
RTINSECONDS=1069.63
SCANS=MS: 1049 MSMS: 1051
PEPMASS=598.68268	7445
CHARGE=3+
343.16481	103	
369.19659	731	
383.15357	139	
400.18126	134	
468.26459	283	
475.49227	276	
480.19295	144	
493.57513	114	
509.21187	163	
525.28435	1029	1+
533.93651	100	
568.85735	113	
590.25076	416	1+
597.28377	285	1+
600.29967	118	
602.28736	105	
617.78136	116	
618.31935	100	
647.29674	102	
668.29816	100	
675.37958	114	
685.31610	195	
799.37274	140	
END IONS

###FS:    #m/z: 350.25580 #charge   3
###MaxRes:#m/z:  0.00000 #charge-128
###MS: 1049
###MSMS: 1052
BEGIN IONS
TITLE=Cmpd 201, AutoMSn(350.2558), 17.8 min
RTINSECONDS=1070.13
SCANS=MS: 1049 MSMS: 1052
PEPMASS=350.25580	9234
CHARGE=3+
332.24507	487	
350.25535	694	1+
END IONS

###FS:    #m/z: 747.33326 #charge   2
###MaxRes:#m/z:  0.00000 #charge-128
###MS: 1053
###MSMS: 1054
BEGIN IONS
TITLE=Cmpd 202, AutoMSn(747.3333), 17.9 min
RTINSECONDS=1073.15
SCANS=MS: 1053 MSMS: 1054
PEPMASS=747.33326	14505
CHARGE=2+
369.19777	395	1+
508.72367	137	
509.21566	150	
525.28868	527	1+
590.25696	137	
590.73435	123	
682.34832	100	
685.30951	502	1+
740.38706	119	
744.60437	112	
748.10865	306	
748.60736	540	1+
748.85303	225	
749.38909	132	
753.34691	100	
823.36716	103	
861.36551	101	
1493.68721	590	1+
END IONS

###FS:    #m/z: 351.25516 #charge   1
###MaxRes:#m/z:  0.00000 #charge-128
###MS: 1053
###MSMS: 1055
BEGIN IONS
TITLE=Cmpd 203, AutoMSn(351.2552), 17.9 min
RTINSECONDS=1073.65
SCANS=MS: 1053 MSMS: 1055
PEPMASS=351.25516	12025
CHARGE=1+
332.24092	492	
334.24272	111	
350.24913	513	
END IONS

###FS:    #m/z: 598.68352 #charge   3
###MaxRes:#m/z:  0.00000 #charge-128
###MS: 1053
###MSMS: 1056
BEGIN IONS
TITLE=Cmpd 204, AutoMSn(598.6835), 17.9 min
RTINSECONDS=1074.15
SCANS=MS: 1053 MSMS: 1056
PEPMASS=598.68352	9456
CHARGE=3+
369.19582	981	
383.15089	102	
398.15723	103	
431.74464	109	
468.27001	617	1+
487.24390	184	
508.25862	148	
508.69615	166	
525.28725	1858	1+
532.24228	157	
533.94495	504	
535.26154	134	
537.00039	225	1+
567.77188	225	
594.29590	359	1+
596.27947	397	1+
598.28940	1047	1+
619.25124	101	
646.78351	139	
647.27743	109	
649.00362	101	
666.76987	101	
668.33708	131	
675.28752	318	
682.85057	125	
685.31705	422	
685.31925	312	1+
799.36834	296	1+
825.38229	121	
1121.51167	328	1+
1179.50163	681	1+
END IONS

###FS:    #m/z: 748.09906 #charge   2
###MaxRes:#m/z:  0.00000 #charge-128
###MS: 1057
###MSMS: 1058
BEGIN IONS
TITLE=Cmpd 205, AutoMSn(748.0991), 18.0 min
RTINSECONDS=1077.18
SCANS=MS: 1057 MSMS: 1058
PEPMASS=748.09906	26533
CHARGE=2+
334.65282	117	
343.16621	127	
348.15347	139	
362.15768	147	
369.19606	566	1+
392.18916	167	
400.19591	197	
468.27090	170	
475.49259	117	
480.20288	209	
508.72017	215	
525.28559	680	1+
533.95470	217	
571.27382	132	
590.25902	335	
610.29922	141	
633.32491	127	
647.28779	193	
649.31033	118	
685.31856	455	1+
719.97475	141	
753.10457	126	
799.37216	235	
813.84451	179	
916.45023	176	
916.73917	168	
1016.43025	216	
1017.43069	239	
1486.68385	502	1+
1494.68192	1979	1+
1495.18487	1550	1+
END IONS

###FS:    #m/z: 598.68284 #charge   3
###MaxRes:#m/z:  0.00000 #charge-128
###MS: 1057
###MSMS: 1059
BEGIN IONS
TITLE=Cmpd 206, AutoMSn(598.6828), 18.0 min
RTINSECONDS=1077.68
SCANS=MS: 1057 MSMS: 1059
PEPMASS=598.68284	16196
CHARGE=3+
332.09711	130	
343.16167	280	
369.19974	1122	1+
389.14004	131	
468.27060	345	
475.50238	205	
480.21810	133	
508.71088	219	
509.22094	186	
518.25641	152	
523.27120	137	
525.28806	2020	1+
529.19806	126	
533.94274	168	
536.27045	187	
547.27847	133	
560.26917	250	1+
567.77385	123	
581.24328	308	1+
590.23654	475	
590.74685	350	
592.25536	213	
595.30191	596	1+
595.86130	115	
598.28490	799	1+
617.30606	139	
647.28380	135	
674.30547	255	1+
675.31938	240	1+
675.78716	153	
682.35452	212	1+
685.31885	549	1+
688.07225	118	
799.35902	263	
989.58455	121	
END IONS

###FS:    #m/z: 401.73517 #charge   2
###MaxRes:#m/z:  0.00000 #charge-128
###MS: 1057
###MSMS: 1060
BEGIN IONS
TITLE=Cmpd 207, AutoMSn(401.7352), 18.0 min
RTINSECONDS=1078.18
SCANS=MS: 1057 MSMS: 1060
PEPMASS=401.73517	5456
CHARGE=2+
345.15868	378	
355.25855	111	
362.23232	128	
383.25583	128	
386.21693	132	
397.23740	111	
399.21510	129	
400.24345	886	1+
404.24516	264	
406.26243	174	
413.19207	211	
431.20046	578	1+
438.12406	164	
448.23292	613	
518.32994	182	
541.34041	149	
544.27954	144	
561.31397	1120	1+
632.35337	4323	1+
640.76044	154	
END IONS

###FS:    #m/z: 401.73420 #charge   2
###MaxRes:#m/z:  0.00000 #charge-128
###MS: 1061
###MSMS: 1062
BEGIN IONS
TITLE=Cmpd 208, AutoMSn(401.7342), 18.0 min
RTINSECONDS=1081.22
SCANS=MS: 1061 MSMS: 1062
PEPMASS=401.73420	7564
CHARGE=2+
328.17936	109	
337.25544	127	
340.20371	117	
345.16033	477	
384.28278	119	
388.28105	100	
397.25257	103	
398.24088	113	
399.23056	276	1+
402.23205	321	1+
404.25224	341	
406.24101	265	
408.84128	329	
412.96508	204	
431.20640	675	
438.12242	268	
448.23166	1118	1+
470.30287	136	
501.36285	171	
541.33819	203	
561.31375	1291	1+
570.25428	140	
632.35639	4237	1+
640.77070	426	
731.44193	153	
END IONS

###FS:    #m/z: 632.35355 #charge   1
###MaxRes:#m/z:  0.00000 #charge-128
###MS: 1061
###MSMS: 1063
BEGIN IONS
TITLE=Cmpd 209, AutoMSn(632.3536), 18.0 min
RTINSECONDS=1081.72
SCANS=MS: 1061 MSMS: 1063
PEPMASS=632.35355	10101
CHARGE=1+
602.16897	102	
616.25879	107	
END IONS

###FS:    #m/z: 406.25432 #charge   2
###MaxRes:#m/z:  0.00000 #charge-128
###MS: 1061
###MSMS: 1064
BEGIN IONS
TITLE=Cmpd 210, AutoMSn(406.2543), 18.0 min
RTINSECONDS=1082.22
SCANS=MS: 1061 MSMS: 1064
PEPMASS=406.25432	7276
CHARGE=2+
345.16739	199	
355.26083	185	
361.16574	102	
362.23739	108	
386.24169	184	
388.27143	262	
390.24622	574	
402.26657	331	1+
404.23439	477	1+
406.24095	785	1+
408.25728	2755	1+
412.95601	311	
414.37062	137	
414.45587	405	
431.21004	254	
448.23402	588	1+
455.30549	165	
501.37430	226	
561.30966	373	
563.31575	103	
632.34948	2257	1+
664.44107	147	
END IONS

###FS:    #m/z: 406.25725 #charge   2
###MaxRes:#m/z:  0.00000 #charge-128
###MS: 1065
###MSMS: 1066
BEGIN IONS
TITLE=Cmpd 211, AutoMSn(406.2573), 18.1 min
RTINSECONDS=1085.27
SCANS=MS: 1065 MSMS: 1066
PEPMASS=406.25725	13573
CHARGE=2+
345.15188	112	
346.21304	133	
376.60172	201	
384.24818	283	1+
386.24053	155	
388.27218	306	
390.23558	738	1+
395.78882	170	
402.23546	473	1+
404.24994	765	1+
406.26024	884	1+
408.25444	3183	1+
412.95098	568	
431.20274	158	
501.37247	496	
518.32788	405	
561.30839	469	1+
575.32060	129	
632.34935	1627	1+
664.43674	256	
END IONS

###FS:    #m/z: 401.73349 #charge   2
###MaxRes:#m/z:  0.00000 #charge-128
###MS: 1065
###MSMS: 1067
BEGIN IONS
TITLE=Cmpd 212, AutoMSn(401.7335), 18.1 min
RTINSECONDS=1085.77
SCANS=MS: 1065 MSMS: 1067
PEPMASS=401.73349	7161
CHARGE=2+
345.15531	277	1+
370.25849	117	
373.23958	104	
380.22609	153	
382.23416	147	
384.23096	249	1+
391.75621	265	
398.23818	160	
400.24586	734	1+
404.24787	361	
406.24909	195	
413.19413	254	1+
431.20278	505	1+
438.12152	253	
448.22827	194	
501.37154	115	
518.32842	163	
561.31721	804	1+
632.35445	2843	1+
635.36099	164	
640.77271	136	
END IONS

###FS:    #m/z: 336.23461 #charge   2
###MaxRes:#m/z:  0.00000 #charge-128
###MS: 1065
###MSMS: 1068
BEGIN IONS
TITLE=Cmpd 213, AutoMSn(336.2346), 18.1 min
RTINSECONDS=1086.27
SCANS=MS: 1065 MSMS: 1068
PEPMASS=336.23461	7822
CHARGE=2+
336.23299	171	
END IONS

###FS:    #m/z: 586.93725 #charge   3
###MaxRes:#m/z:  0.00000 #charge-128
###MS: 1069
###MSMS: 1070
BEGIN IONS
TITLE=Cmpd 214, AutoMSn(586.9373), 18.2 min
RTINSECONDS=1089.3
SCANS=MS: 1069 MSMS: 1070
PEPMASS=586.93725	11344
CHARGE=3+
376.01070	103	
398.14813	102	
416.18431	117	
461.03848	114	
506.58077	116	
525.29272	147	
547.75949	108	
576.25324	148	
581.24221	100	
583.30682	105	
584.25127	469	1+
585.29070	770	1+
590.28502	186	
629.30660	213	
631.33780	105	
729.83912	263	
730.33912	247	
732.38789	104	
833.45194	254	1+
934.49418	101	
1094.52893	156	
END IONS

###FS:    #m/z: 406.25692 #charge   2
###MaxRes:#m/z:  0.00000 #charge-128
###MS: 1069
###MSMS: 1071
BEGIN IONS
TITLE=Cmpd 215, AutoMSn(406.2569), 18.2 min
RTINSECONDS=1089.8
SCANS=MS: 1069 MSMS: 1071
PEPMASS=406.25692	13901
CHARGE=2+
345.16951	272	1+
355.25796	148	
388.36038	100	
390.24770	296	
392.23490	126	
395.78294	825	
402.24938	323	1+
404.24080	544	1+
406.25941	739	1+
408.25179	2064	1+
412.95499	353	
431.20918	102	
448.23904	125	
501.37512	326	1+
561.30767	100	
632.35177	584	1+
END IONS

###FS:    #m/z: 336.23421 #charge   2
###MaxRes:#m/z:  0.00000 #charge-128
###MS: 1069
###MSMS: 1072
BEGIN IONS
TITLE=Cmpd 216, AutoMSn(336.2342), 18.2 min
RTINSECONDS=1090.3
SCANS=MS: 1069 MSMS: 1072
PEPMASS=336.23421	11155
CHARGE=2+
336.23227	140	
END IONS

###FS:    #m/z: 586.93861 #charge   3
###MaxRes:#m/z:  0.00000 #charge-128
###MS: 1073
###MSMS: 1074
BEGIN IONS
TITLE=Cmpd 217, AutoMSn(586.9386), 18.2 min
RTINSECONDS=1093.32
SCANS=MS: 1073 MSMS: 1074
PEPMASS=586.93861	12270
CHARGE=3+
347.14152	100	
369.19488	180	
376.02012	107	
393.24816	122	
411.13702	168	
447.11438	112	
525.29529	114	
548.26147	121	
584.29747	334	1+
586.30520	714	1+
589.26879	224	
590.30126	613	1+
629.79597	106	
672.80516	123	
674.30806	132	
675.81031	139	
729.86104	118	
730.34649	171	
738.25093	112	
934.50891	114	
1094.49348	115	
END IONS

###FS:    #m/z: 336.23523 #charge   2
###MaxRes:#m/z:  0.00000 #charge-128
###MS: 1073
###MSMS: 1075
BEGIN IONS
TITLE=Cmpd 218, AutoMSn(336.2352), 18.2 min
RTINSECONDS=1093.82
SCANS=MS: 1073 MSMS: 1075
PEPMASS=336.23523	14503
CHARGE=2+
332.24462	156	
336.23620	230	
END IONS

###FS:    #m/z: 394.26302 #charge   1
###MaxRes:#m/z:  0.00000 #charge-128
###MS: 1073
###MSMS: 1076
BEGIN IONS
TITLE=Cmpd 219, AutoMSn(394.2630), 18.2 min
RTINSECONDS=1094.32
SCANS=MS: 1073 MSMS: 1076
PEPMASS=394.26302	4204
CHARGE=1+
376.25655	387	1+
392.20959	125	
394.26865	334	
END IONS

###FS:    #m/z: 566.26262 #charge   3
###MaxRes:#m/z:  0.00000 #charge-128
###MS: 1077
###MSMS: 1078
BEGIN IONS
TITLE=Cmpd 220, AutoMSn(566.2626), 18.3 min
RTINSECONDS=1097.35
SCANS=MS: 1077 MSMS: 1078
PEPMASS=566.26262	12995
CHARGE=3+
316.67341	113	
363.10651	145	
408.85067	140	
421.18065	121	
448.23132	589	1+
483.68496	316	
519.21049	242	
532.26388	102	
544.26926	185	
547.27333	305	1+
561.31050	1401	1+
564.31529	382	1+
566.26003	197	
567.29437	767	1+
571.29225	149	
575.11742	100	
603.30872	212	
632.35472	1940	1+
640.77595	100	
667.81886	143	
668.33316	189	
731.42117	660	1+
802.44992	129	
966.36316	241	
976.64520	160	
1494.68078	1676	1+
END IONS

###FS:    #m/z: 336.23589 #charge   2
###MaxRes:#m/z:  0.00000 #charge-128
###MS: 1077
###MSMS: 1079
BEGIN IONS
TITLE=Cmpd 221, AutoMSn(336.2359), 18.3 min
RTINSECONDS=1097.85
SCANS=MS: 1077 MSMS: 1079
PEPMASS=336.23589	17095
CHARGE=2+
334.23331	171	
336.22658	126	
END IONS

###FS:    #m/z: 587.27219 #charge   1
###MaxRes:#m/z:  0.00000 #charge-128
###MS: 1077
###MSMS: 1080
BEGIN IONS
TITLE=Cmpd 222, AutoMSn(587.2722), 18.3 min
RTINSECONDS=1098.35
SCANS=MS: 1077 MSMS: 1080
PEPMASS=587.27219	8216
CHARGE=1+
411.25178	131	
468.14988	109	
584.28484	146	
586.33392	150	
END IONS

###FS:    #m/z: 566.26250 #charge   3
###MaxRes:#m/z:  0.00000 #charge-128
###MS: 1081
###MSMS: 1082
BEGIN IONS
TITLE=Cmpd 223, AutoMSn(566.2625), 18.4 min
RTINSECONDS=1101.37
SCANS=MS: 1081 MSMS: 1082
PEPMASS=566.26250	20091
CHARGE=3+
383.63186	117	
418.18415	149	
431.18090	231	1+
448.22988	888	1+
460.17379	106	
465.78408	151	
483.67334	248	1+
519.22234	158	
542.92766	102	
544.27535	261	1+
549.27888	228	1+
559.26832	130	
561.30953	1011	1+
564.08691	101	
564.27173	1257	1+
568.28522	423	1+
570.30638	282	
573.15200	1154	1+
573.37524	165	
573.78759	117	
603.31805	156	
603.80525	205	
632.35674	2487	1+
667.83240	516	1+
668.32979	136	
693.21599	245	1+
731.41965	725	1+
764.26584	366	1+
802.45737	386	1+
863.33480	107	
895.29048	136	
938.34129	280	1+
966.34655	363	1+
1494.67891	1907	1+
END IONS

###FS:    #m/z: 556.28717 #charge   1
###MaxRes:#m/z:  0.00000 #charge-128
###MS: 1081
###MSMS: 1083
BEGIN IONS
TITLE=Cmpd 224, AutoMSn(556.2872), 18.4 min
RTINSECONDS=1101.87
SCANS=MS: 1081 MSMS: 1083
PEPMASS=556.28717	5179
CHARGE=1+
552.27288	170	
554.29396	251	1+
END IONS

###FS:    #m/z: 547.26383 #charge   1
###MaxRes:#m/z:  0.00000 #charge-128
###MS: 1081
###MSMS: 1084
BEGIN IONS
TITLE=Cmpd 225, AutoMSn(547.2638), 18.4 min
RTINSECONDS=1102.37
SCANS=MS: 1081 MSMS: 1084
PEPMASS=547.26383	3473
CHARGE=1+
465.24435	105	
END IONS

###FS:    #m/z: 566.26262 #charge   3
###MaxRes:#m/z:  0.00000 #charge-128
###MS: 1085
###MSMS: 1086
BEGIN IONS
TITLE=Cmpd 226, AutoMSn(566.2626), 18.4 min
RTINSECONDS=1105.39
SCANS=MS: 1085 MSMS: 1086
PEPMASS=566.26262	15832
CHARGE=3+
418.17733	180	
448.23937	556	1+
483.68064	142	
492.16150	135	
523.78555	167	
533.21505	109	
544.27837	176	
547.28165	142	
550.26707	108	
561.30603	1341	1+
564.28031	1268	1+
569.29786	468	1+
572.18082	363	1+
603.29972	292	
632.35565	1476	1+
667.81109	136	
668.34345	125	
731.42302	471	1+
764.27478	109	
802.46285	346	1+
967.34207	122	
1494.69243	1363	1+
END IONS

###FS:    #m/z: 661.81283 #charge   3
###MaxRes:#m/z:  0.00000 #charge-128
###MS: 1085
###MSMS: 1087
BEGIN IONS
TITLE=Cmpd 227, AutoMSn(661.8128), 18.4 min
RTINSECONDS=1105.89
SCANS=MS: 1085 MSMS: 1087
PEPMASS=661.81283	8061
CHARGE=3+
444.24566	149	
458.18732	319	
461.28120	155	
506.69249	180	
515.20393	134	
547.76044	116	
576.29037	134	
579.72627	405	
613.22192	114	
658.30476	119	
661.29946	371	1+
665.29527	164	
679.86437	259	
743.87674	165	
816.30025	138	
887.47189	282	
END IONS

###FS:    #m/z: 477.27571 #charge   2
###MaxRes:#m/z:  0.00000 #charge-128
###MS: 1085
###MSMS: 1088
BEGIN IONS
TITLE=Cmpd 228, AutoMSn(477.2757), 18.4 min
RTINSECONDS=1106.39
SCANS=MS: 1085 MSMS: 1088
PEPMASS=477.27571	7020
CHARGE=2+
369.22051	163	
377.19318	117	
438.23848	196	
449.26956	100	
456.25680	434	
458.26847	225	1+
473.23366	152	
474.27548	487	1+
476.27923	721	1+
478.26648	657	1+
480.26683	574	1+
483.50239	368	
487.53905	152	
543.28640	664	1+
550.98967	112	
590.32547	114	
640.33972	2709	1+
753.42375	129	
END IONS

###FS:    #m/z: 661.81273 #charge   3
###MaxRes:#m/z:  0.00000 #charge-128
###MS: 1089
###MSMS: 1090
BEGIN IONS
TITLE=Cmpd 229, AutoMSn(661.8127), 18.5 min
RTINSECONDS=1109.43
SCANS=MS: 1089 MSMS: 1090
PEPMASS=661.81273	9551
CHARGE=3+
458.18966	101	
461.25907	101	
484.20373	115	
515.22888	143	
565.73265	114	
567.20854	114	
576.29531	169	
636.23706	103	
658.30098	110	
667.33826	106	
887.47216	238	
1012.39241	113	
1357.74527	492	1+
END IONS

###FS:    #m/z: 557.79607 #charge   3
###MaxRes:#m/z:  0.00000 #charge-128
###MS: 1089
###MSMS: 1091
BEGIN IONS
TITLE=Cmpd 230, AutoMSn(557.7961), 18.5 min
RTINSECONDS=1109.93
SCANS=MS: 1089 MSMS: 1091
PEPMASS=557.79607	7977
CHARGE=3+
356.19897	127	
388.91691	106	
538.27340	108	
539.27566	254	1+
554.28694	471	1+
556.29340	1097	1+
560.27635	731	1+
612.01771	108	
662.99635	139	
686.68632	229	
711.34423	121	
798.37303	581	1+
END IONS

###FS:    #m/z: 477.27448 #charge   2
###MaxRes:#m/z:  0.00000 #charge-128
###MS: 1089
###MSMS: 1092
BEGIN IONS
TITLE=Cmpd 231, AutoMSn(477.2745), 18.5 min
RTINSECONDS=1110.43
SCANS=MS: 1089 MSMS: 1092
PEPMASS=477.27448	8156
CHARGE=2+
352.19073	162	
369.22186	111	
440.25266	100	
458.28164	104	
460.22916	424	1+
468.25913	125	
472.28696	106	
474.27543	367	1+
476.25878	737	1+
478.25627	624	1+
480.26635	557	1+
487.53445	132	
525.27300	150	
543.28598	687	1+
622.32574	108	
640.34206	2318	1+
END IONS

###FS:    #m/z: 558.04631 #charge   2
###MaxRes:#m/z:  0.00000 #charge-128
###MS: 1093
###MSMS: 1094
BEGIN IONS
TITLE=Cmpd 232, AutoMSn(558.0463), 18.6 min
RTINSECONDS=1113.47
SCANS=MS: 1093 MSMS: 1094
PEPMASS=558.04631	8019
CHARGE=2+
487.26031	203	
538.29058	129	
544.76350	138	
553.26379	242	1+
555.30923	180	
556.28774	575	1+
558.28482	916	1+
625.31456	111	
625.65421	111	
686.70154	201	
687.02408	252	
695.38995	158	
709.38790	126	
798.38062	169	
868.48357	110	
END IONS

###FS:    #m/z: 574.93683 #charge   3
###MaxRes:#m/z:  0.00000 #charge-128
###MS: 1093
###MSMS: 1095
BEGIN IONS
TITLE=Cmpd 233, AutoMSn(574.9368), 18.6 min
RTINSECONDS=1113.97
SCANS=MS: 1093 MSMS: 1095
PEPMASS=574.93683	4334
CHARGE=3+
345.16988	101	
427.20227	107	
459.23967	123	
550.24760	128	
572.31082	116	
575.29769	101	
END IONS

###FS:    #m/z: 662.31530 #charge   1
###MaxRes:#m/z:  0.00000 #charge-128
###MS: 1093
###MSMS: 1096
BEGIN IONS
TITLE=Cmpd 234, AutoMSn(662.3153), 18.6 min
RTINSECONDS=1114.47
SCANS=MS: 1093 MSMS: 1096
PEPMASS=662.31530	6206
CHARGE=1+
657.81797	103	
660.33346	120	
662.32006	116	
END IONS

###FS:    #m/z: 558.04507 #charge   1
###MaxRes:#m/z:  0.00000 #charge-128
###MS: 1097
###MSMS: 1098
BEGIN IONS
TITLE=Cmpd 235, AutoMSn(558.0451), 18.6 min
RTINSECONDS=1117.49
SCANS=MS: 1097 MSMS: 1098
PEPMASS=558.04507	5175
CHARGE=1+
444.20013	106	
533.24555	106	
541.29092	108	
553.28804	304	1+
555.29300	614	1+
557.30621	1017	1+
END IONS

###FS:    #m/z: 572.77186 #charge   2
###MaxRes:#m/z:  0.00000 #charge-128
###MS: 1097
###MSMS: 1099
BEGIN IONS
TITLE=Cmpd 236, AutoMSn(572.7719), 18.6 min
RTINSECONDS=1117.99
SCANS=MS: 1097 MSMS: 1099
PEPMASS=572.77186	2965
CHARGE=2+
343.19793	105	
416.58864	103	
449.19284	127	
455.24532	104	
543.26548	102	
550.23060	171	
550.99168	197	
564.27658	172	
568.27322	339	1+
571.28320	655	1+
572.11573	107	
574.30863	247	
576.28828	223	
585.29986	157	
602.28437	228	
665.26151	164	
766.31874	117	
880.35885	426	1+
934.49046	118	
END IONS

###FS:    #m/z: 380.25641 #charge   1
###MaxRes:#m/z:  0.00000 #charge-128
###MS: 1097
###MSMS: 1100
BEGIN IONS
TITLE=Cmpd 237, AutoMSn(380.2564), 18.6 min
RTINSECONDS=1118.49
SCANS=MS: 1097 MSMS: 1100
PEPMASS=380.25641	3750
CHARGE=1+
318.21032	141	
332.23965	364	
359.27832	101	
360.21399	126	
378.22914	139	
380.25906	375	
END IONS

###FS:    #m/z: 561.29406 #charge   2
###MaxRes:#m/z:  0.00000 #charge-128
###MS: 1101
###MSMS: 1102
BEGIN IONS
TITLE=Cmpd 238, AutoMSn(561.2941), 18.7 min
RTINSECONDS=1121.52
SCANS=MS: 1101 MSMS: 1102
PEPMASS=561.29406	8005
CHARGE=2+
376.22224	114	
479.25758	119	
487.27261	299	1+
525.28624	102	
528.78118	108	
541.27315	158	
550.26290	100	
557.32050	128	
558.29455	2182	1+
562.28437	339	1+
564.11152	101	
564.28617	300	
570.24749	258	
590.26007	100	
689.33606	300	1+
746.36185	1408	1+
859.44173	1165	1+
869.19075	205	
872.45575	116	
1022.50768	134	
END IONS

###FS:    #m/z: 589.25013 #charge   3
###MaxRes:#m/z:  0.00000 #charge-128
###MS: 1101
###MSMS: 1103
BEGIN IONS
TITLE=Cmpd 239, AutoMSn(589.2501), 18.7 min
RTINSECONDS=1122.02
SCANS=MS: 1101 MSMS: 1103
PEPMASS=589.25013	4820
CHARGE=3+
319.16815	194	
404.21870	145	
413.66419	171	
422.17027	187	
466.23961	208	
517.31394	144	
523.24949	103	
580.27814	532	1+
585.33815	166	
586.30736	689	1+
588.10203	449	
589.30583	491	1+
590.10207	174	
590.80597	126	
593.31537	156	
594.27281	350	1+
637.30300	1324	1+
645.36913	287	
653.70410	128	
663.30605	133	
708.33267	163	
758.45963	185	
765.35784	263	
836.30246	243	
855.31717	140	
865.00447	108	
887.48279	352	
END IONS

###FS:    #m/z: 408.28375 #charge   1
###MaxRes:#m/z:  0.00000 #charge-128
###MS: 1101
###MSMS: 1104
BEGIN IONS
TITLE=Cmpd 240, AutoMSn(408.2837), 18.7 min
RTINSECONDS=1122.52
SCANS=MS: 1101 MSMS: 1104
PEPMASS=408.28375	5655
CHARGE=1+
346.26094	635	1+
381.16295	102	
388.20890	167	
389.27443	102	
390.27209	234	
406.24732	212	
408.29131	1474	1+
END IONS

###FS:    #m/z: 561.29129 #charge   2
###MaxRes:#m/z:  0.00000 #charge-128
###MS: 1105
###MSMS: 1106
BEGIN IONS
TITLE=Cmpd 241, AutoMSn(561.2913), 18.8 min
RTINSECONDS=1125.54
SCANS=MS: 1105 MSMS: 1106
PEPMASS=561.29129	17987
CHARGE=2+
314.20424	109	
334.17013	146	
389.21396	168	
433.25052	168	
437.22390	129	
461.24038	143	
488.28529	110	
526.31657	130	
537.29258	108	
541.27580	166	
558.29673	4033	1+
562.29401	367	1+
564.26471	326	1+
571.21403	297	
573.17455	150	
689.33688	510	1+
746.35875	3240	1+
758.45726	169	
859.43560	2259	1+
869.19383	385	
869.31671	305	
1022.51998	130	
END IONS

###FS:    #m/z: 589.25290 #charge   3
###MaxRes:#m/z:  0.00000 #charge-128
###MS: 1105
###MSMS: 1107
BEGIN IONS
TITLE=Cmpd 242, AutoMSn(589.2529), 18.8 min
RTINSECONDS=1126.04
SCANS=MS: 1105 MSMS: 1107
PEPMASS=589.25290	7309
CHARGE=3+
319.17134	130	
404.21918	230	
422.15288	138	
466.23846	310	1+
475.50898	125	
517.31015	260	
523.27307	218	
530.22312	152	
532.28858	123	
569.27332	103	
572.28405	115	
580.28169	540	1+
585.33268	143	
586.29419	741	1+
588.10171	474	
590.13553	106	
590.30400	846	1+
590.79363	116	
592.29764	377	1+
594.29021	469	
637.30487	1546	1+
645.36417	375	1+
708.33010	315	1+
710.35306	212	
765.36409	494	1+
767.26823	155	
818.27170	169	
854.29920	383	1+
887.50077	254	
983.35689	235	1+
END IONS

###FS:    #m/z: 883.37199 #charge   2
###MaxRes:#m/z:  0.00000 #charge-128
###MS: 1105
###MSMS: 1108
BEGIN IONS
TITLE=Cmpd 243, AutoMSn(883.3720), 18.8 min
RTINSECONDS=1126.54
SCANS=MS: 1105 MSMS: 1108
PEPMASS=883.37199	4488
CHARGE=2+
464.15533	118	
637.28287	101	
765.35307	136	
884.38550	162	
884.86897	146	
END IONS

###FS:    #m/z: 561.29375 #charge   2
###MaxRes:#m/z:  0.00000 #charge-128
###MS: 1109
###MSMS: 1110
BEGIN IONS
TITLE=Cmpd 244, AutoMSn(561.2938), 18.8 min
RTINSECONDS=1129.56
SCANS=MS: 1109 MSMS: 1110
PEPMASS=561.29375	23194
CHARGE=2+
334.17530	241	
355.17199	107	
372.19351	148	
374.18267	102	
406.25460	133	
433.24332	166	
437.23580	132	
488.26794	268	
521.28457	102	
540.26624	111	
541.27393	316	
544.29364	107	
550.04302	184	
552.77512	115	
556.30245	118	
558.30002	5184	1+
563.30099	724	1+
570.25150	399	
572.18515	730	1+
689.33666	566	1+
746.36053	3855	1+
859.44460	2323	1+
868.36648	116	
869.19183	557	
END IONS

###FS:    #m/z: 589.25485 #charge   3
###MaxRes:#m/z:  0.00000 #charge-128
###MS: 1109
###MSMS: 1111
BEGIN IONS
TITLE=Cmpd 245, AutoMSn(589.2549), 18.8 min
RTINSECONDS=1130.06
SCANS=MS: 1109 MSMS: 1111
PEPMASS=589.25485	7379
CHARGE=3+
422.15123	128	
427.18029	108	
487.18831	115	
517.29016	131	
524.26279	122	
530.20659	106	
580.28810	561	1+
585.29478	124	
586.32304	170	
587.29204	334	1+
588.09684	576	1+
590.31101	389	1+
592.31386	371	1+
594.30782	157	
637.30997	1427	1+
645.36867	197	
708.34183	309	1+
758.45240	184	
765.36327	637	1+
836.29423	314	1+
854.30219	311	
887.48821	206	
END IONS

###FS:    #m/z: 348.26710 #charge-128
###MaxRes:#m/z:  0.00000 #charge-128
###MS: 1109
###MSMS: 1112
BEGIN IONS
TITLE=Cmpd 246, AutoMSn(348.2671), 18.8 min
RTINSECONDS=1130.56
SCANS=MS: 1109 MSMS: 1112
PEPMASS=348.26710	6905

348.26207	242	
END IONS

###FS:    #m/z: 471.99992 #charge   2
###MaxRes:#m/z:  0.00000 #charge-128
###MS: 1113
###MSMS: 1114
BEGIN IONS
TITLE=Cmpd 247, AutoMSn(471.9999), 18.9 min
RTINSECONDS=1133.59
SCANS=MS: 1113 MSMS: 1114
PEPMASS=471.99992	11363
CHARGE=2+
347.14518	107	
388.29190	186	
430.70050	142	
451.25823	101	
453.23488	261	1+
456.26536	285	1+
467.27466	141	
468.24974	694	1+
470.25658	2120	1+
474.26177	1405	1+
475.57608	112	
479.48997	450	
483.50327	613	
505.27271	244	1+
534.46387	105	
551.34751	178	
582.32247	103	
652.41264	629	1+
676.23218	150	
693.27159	192	
707.89487	122	
767.42895	493	1+
778.38504	151	
786.88754	420	1+
792.34377	148	
836.43838	131	
862.38529	223	1+
922.45518	125	
END IONS

###FS:    #m/z: 628.99812 #charge   3
###MaxRes:#m/z:  0.00000 #charge-128
###MS: 1113
###MSMS: 1115
BEGIN IONS
TITLE=Cmpd 248, AutoMSn(628.9981), 18.9 min
RTINSECONDS=1134.09
SCANS=MS: 1113 MSMS: 1115
PEPMASS=628.99812	10956
CHARGE=3+
369.20519	147	
473.21282	119	
525.28269	246	
624.29986	743	1+
629.30528	314	
631.29734	352	1+
634.32214	119	
652.39417	108	
767.43665	148	
786.89619	316	
787.40420	190	
850.45462	147	
871.95171	169	
872.44159	223	
END IONS

###FS:    #m/z: 705.83477 #charge   2
###MaxRes:#m/z:  0.00000 #charge-128
###MS: 1113
###MSMS: 1116
BEGIN IONS
TITLE=Cmpd 249, AutoMSn(705.8348), 18.9 min
RTINSECONDS=1134.59
SCANS=MS: 1113 MSMS: 1116
PEPMASS=705.83477	5655
CHARGE=2+
515.20407	127	
527.21744	107	
705.58462	138	
706.33827	118	
708.30024	125	
712.16199	130	
982.35442	257	1+
END IONS

###FS:    #m/z: 471.99931 #charge   2
###MaxRes:#m/z:  0.00000 #charge-128
###MS: 1117
###MSMS: 1118
BEGIN IONS
TITLE=Cmpd 250, AutoMSn(471.9993), 19.0 min
RTINSECONDS=1137.62
SCANS=MS: 1117 MSMS: 1118
PEPMASS=471.99931	13568
CHARGE=2+
331.15090	119	
375.22727	161	
384.22039	160	
388.28183	316	1+
396.67180	111	
406.20876	121	
415.15102	116	
416.22937	133	
434.24442	108	
450.23854	237	
452.26997	144	
456.27695	163	
467.25133	113	
468.25512	835	1+
470.26709	1429	1+
474.26679	808	1+
474.89672	107	
475.49323	228	
476.27236	237	
483.50315	108	
525.25627	112	
551.36059	312	
614.28932	121	
652.40105	466	1+
693.27523	345	1+
708.39274	150	
762.34450	114	
767.42620	371	1+
778.40093	113	
806.35153	134	
863.38482	165	
921.38938	251	
END IONS

###FS:    #m/z: 628.99440 #charge   3
###MaxRes:#m/z:  0.00000 #charge-128
###MS: 1117
###MSMS: 1119
BEGIN IONS
TITLE=Cmpd 251, AutoMSn(628.9944), 19.0 min
RTINSECONDS=1138.12
SCANS=MS: 1117 MSMS: 1119
PEPMASS=628.99440	12849
CHARGE=3+
313.18011	134	
395.79719	100	
551.36554	147	
605.32032	131	
613.29519	108	
624.78418	113	
626.29515	131	
628.32715	242	
629.00000	102	
629.31105	470	1+
632.32534	246	1+
634.30962	139	
637.68836	256	
652.41603	137	
787.39821	194	
871.96482	114	
872.44146	163	
END IONS

###FS:    #m/z: 699.66098 #charge   3
###MaxRes:#m/z:  0.00000 #charge-128
###MS: 1117
###MSMS: 1120
BEGIN IONS
TITLE=Cmpd 252, AutoMSn(699.6610), 19.0 min
RTINSECONDS=1138.62
SCANS=MS: 1117 MSMS: 1120
PEPMASS=699.66098	6535
CHARGE=3+
484.23755	119	
496.25213	102	
526.76282	163	
553.27752	248	
566.75721	134	
610.28432	338	
618.26833	114	
696.22433	180	
697.32116	994	1+
712.16326	172	
818.38651	280	
844.38866	292	
901.41967	257	1+
937.48900	224	1+
958.43663	341	
962.45314	109	
965.46424	146	
1027.45547	109	
1045.47435	185	
1046.47837	106	
END IONS

###FS:    #m/z: 453.99724 #charge   2
###MaxRes:#m/z:  0.00000 #charge-128
###MS: 1121
###MSMS: 1122
BEGIN IONS
TITLE=Cmpd 253, AutoMSn(453.9972), 19.0 min
RTINSECONDS=1141.64
SCANS=MS: 1121 MSMS: 1122
PEPMASS=453.99724	9315
CHARGE=2+
351.88804	107	
352.20383	117	
368.13337	135	
401.25162	234	1+
419.26139	103	
433.23006	118	
434.26344	359	1+
438.21788	140	
449.24321	213	
450.25379	733	1+
452.26419	1670	1+
454.25935	2054	1+
461.40534	332	
462.27172	173	
482.19804	174	
488.29495	274	
514.31702	172	
516.29976	785	1+
527.30897	119	
584.82077	153	
671.39823	556	1+
688.42522	825	1+
760.35219	166	
875.38447	319	1+
END IONS

###FS:    #m/z: 471.99974 #charge   1
###MaxRes:#m/z:  0.00000 #charge-128
###MS: 1121
###MSMS: 1124
BEGIN IONS
TITLE=Cmpd 254, AutoMSn(471.9997), 19.0 min
RTINSECONDS=1142.65
SCANS=MS: 1121 MSMS: 1124
PEPMASS=471.99974	12021
CHARGE=1+
429.17455	115	
438.25778	138	
440.71805	113	
446.24070	102	
450.23390	392	1+
454.26399	190	
456.27236	164	
458.26755	149	
468.26603	697	1+
470.25594	1500	1+
END IONS

###FS:    #m/z: 438.75213 #charge   2
###MaxRes:#m/z:  0.00000 #charge-128
###MS: 1125
###MSMS: 1126
BEGIN IONS
TITLE=Cmpd 255, AutoMSn(438.7521), 19.1 min
RTINSECONDS=1145.67
SCANS=MS: 1125 MSMS: 1126
PEPMASS=438.75213	9438
CHARGE=2+
358.73165	107	
377.16773	130	
401.21412	114	
408.22022	461	1+
418.23193	262	
420.24526	156	
422.25953	225	
424.22274	116	
425.01958	108	
434.25256	264	1+
436.25280	1338	1+
440.25608	452	1+
442.24921	197	
444.27306	122	
449.26028	177	
503.24924	124	
510.70670	100	
518.27299	125	
519.25741	432	1+
536.28958	222	
649.36374	738	1+
END IONS

###FS:    #m/z: 602.31345 #charge   2
###MaxRes:#m/z:  0.00000 #charge-128
###MS: 1125
###MSMS: 1127
BEGIN IONS
TITLE=Cmpd 256, AutoMSn(602.3134), 19.1 min
RTINSECONDS=1146.17
SCANS=MS: 1125 MSMS: 1127
PEPMASS=602.31345	12835
CHARGE=2+
358.16360	228	1+
386.16189	470	1+
399.19989	149	
408.22700	130	
469.78995	233	
492.72685	156	
499.24090	230	
501.24452	171	
514.93896	116	
525.28091	132	
527.79980	106	
572.28897	236	
574.14496	247	
597.26749	159	
599.27906	114	
600.24017	110	
600.37226	144	
601.32343	140	
602.30826	492	1+
604.96774	137	
606.25088	152	
612.32887	227	
677.32336	204	
688.43337	374	1+
726.36521	309	1+
790.37248	250	1+
797.37634	143	
875.39460	165	
903.46360	279	1+
1017.52287	124	
1088.56262	186	
1089.51201	113	
END IONS

###FS:    #m/z: 453.99695 #charge   2
###MaxRes:#m/z:  0.00000 #charge-128
###MS: 1125
###MSMS: 1128
BEGIN IONS
TITLE=Cmpd 257, AutoMSn(453.9970), 19.1 min
RTINSECONDS=1146.67
SCANS=MS: 1125 MSMS: 1128
PEPMASS=453.99695	10102
CHARGE=2+
344.71407	417	
401.26623	288	
414.27371	159	
419.21824	104	
434.23789	250	
436.23586	319	1+
439.25242	214	
449.26592	175	
450.26719	838	1+
452.26054	2300	1+
456.25956	885	1+
463.15829	153	
488.30952	174	
492.72054	114	
515.32191	118	
516.29211	509	1+
527.30357	193	
532.32239	136	
574.36339	109	
584.81470	104	
591.37908	202	1+
645.34126	191	
671.39239	149	
688.42557	114	
END IONS

###FS:    #m/z: 602.31434 #charge   2
###MaxRes:#m/z:  0.00000 #charge-128
###MS: 1129
###MSMS: 1130
BEGIN IONS
TITLE=Cmpd 258, AutoMSn(602.3143), 19.2 min
RTINSECONDS=1149.69
SCANS=MS: 1129 MSMS: 1130
PEPMASS=602.31434	31007
CHARGE=2+
365.16758	117	
382.70633	129	
386.15270	677	1+
395.79018	296	
408.21091	136	
438.25438	114	
471.23903	223	
499.23773	1063	1+
517.27134	125	
525.29471	209	
544.79717	158	
545.27995	169	
581.29523	213	1+
584.31160	154	
590.32411	321	
597.29659	142	
600.28992	296	1+
602.29042	412	1+
606.36422	126	
612.30939	890	1+
655.31285	139	
677.31224	319	
688.42069	250	
709.33037	228	
726.35515	669	1+
763.38180	110	
775.37187	139	
780.37623	111	
790.39857	495	1+
797.39019	1204	1+
889.42226	131	
895.42517	453	1+
903.46553	626	1+
912.44389	117	
1017.51781	1093	1+
1088.54652	414	
1089.53778	206	
END IONS

###FS:    #m/z: 438.75134 #charge   2
###MaxRes:#m/z:  0.00000 #charge-128
###MS: 1129
###MSMS: 1131
BEGIN IONS
TITLE=Cmpd 259, AutoMSn(438.7513), 19.2 min
RTINSECONDS=1150.19
SCANS=MS: 1129 MSMS: 1131
PEPMASS=438.75134	19673
CHARGE=2+
307.16523	147	
363.72532	103	
372.18386	332	1+
389.20361	342	1+
395.77801	120	
402.21890	117	
408.22429	1061	1+
411.63590	102	
419.23356	280	1+
422.24643	124	
434.27643	241	1+
436.26289	861	1+
438.25286	614	1+
440.24328	695	1+
443.24163	900	
449.25726	443	
518.27123	306	
519.26147	842	1+
536.27530	891	1+
546.24610	111	
614.32430	218	
649.36932	1230	1+
657.87503	795	1+
658.09897	120	
772.43692	782	1+
END IONS

###FS:    #m/z: 602.31514 #charge   2
###MaxRes:#m/z:  0.00000 #charge-128
###MS: 1133
###MSMS: 1134
BEGIN IONS
TITLE=Cmpd 260, AutoMSn(602.3151), 19.2 min
RTINSECONDS=1153.72
SCANS=MS: 1133 MSMS: 1134
PEPMASS=602.31514	65537
CHARGE=2+
341.21882	198	
358.15873	210	
386.15028	1379	
387.19521	254	
393.76243	268	
393.91699	216	
403.18185	191	
408.21993	452	
444.20772	180	
471.23523	290	
499.23184	2018	1+
509.26002	612	1+
572.29390	376	1+
584.31556	211	
590.32896	175	
599.33160	193	
600.31570	215	
601.30696	194	
602.30143	367	1+
604.30536	385	1+
612.31633	1839	1+
627.33813	190	
629.33583	181	
655.32486	301	1+
662.30628	220	
670.32542	371	1+
677.31153	857	1+
679.96549	188	
709.32596	313	
726.36326	1342	1+
762.38945	215	
762.39903	490	1+
768.41080	282	1+
780.36457	286	1+
790.38508	1067	1+
797.39736	2117	1+
806.80670	555	
875.48982	349	1+
895.43832	585	1+
903.47148	1627	1+
953.47296	248	
971.51221	298	1+
1017.51430	1530	1+
1028.13948	221	
1088.55347	2224	1+
1100.43958	173	
END IONS

###FS:    #m/z: 438.75035 #charge   2
###MaxRes:#m/z:  0.00000 #charge-128
###MS: 1133
###MSMS: 1135
BEGIN IONS
TITLE=Cmpd 261, AutoMSn(438.7504), 19.2 min
RTINSECONDS=1154.22
SCANS=MS: 1133 MSMS: 1135
PEPMASS=438.75035	24032
CHARGE=2+
366.22133	116	
373.16295	271	
376.23201	100	
389.19139	256	1+
404.20130	107	
408.21999	956	
416.25089	179	
418.21923	194	
422.23283	404	1+
427.12686	180	
427.20174	109	
434.25006	334	1+
436.25619	738	1+
438.27250	1155	1+
441.23994	283	
442.25027	542	1+
446.24533	502	
449.26057	506	
469.23588	108	
501.23698	599	1+
518.27408	412	
519.25894	1278	1+
526.91281	177	
527.01054	132	
536.27980	916	1+
546.25637	366	1+
615.34962	105	
631.32986	103	
649.36899	1374	1+
657.88458	360	1+
659.36855	151	
772.43083	238	
END IONS

###FS:    #m/z: 628.25336 #charge   1
###MaxRes:#m/z:  0.00000 #charge-128
###MS: 1137
###MSMS: 1139
BEGIN IONS
TITLE=Cmpd 262, AutoMSn(628.2534), 19.3 min
RTINSECONDS=1158.26
SCANS=MS: 1137 MSMS: 1139
PEPMASS=628.25336	6484
CHARGE=1+
369.18806	111	
415.14784	109	
457.15239	127	
468.25348	128	
487.76505	122	
517.30549	101	
528.31575	188	
528.42955	132	
533.95049	132	
549.23265	146	
621.33017	115	
624.30727	151	
625.30821	395	1+
628.29780	543	1+
END IONS

###FS:    #m/z: 785.37046 #charge   3
###MaxRes:#m/z:  0.00000 #charge-128
###MS: 1137
###MSMS: 1140
BEGIN IONS
TITLE=Cmpd 263, AutoMSn(785.3705), 19.3 min
RTINSECONDS=1158.76
SCANS=MS: 1137 MSMS: 1140
PEPMASS=785.37046	5234
CHARGE=3+
786.09840	191	
786.59495	102	
END IONS

###FS:    #m/z: 628.50015 #charge   3
###MaxRes:#m/z:  0.00000 #charge-128
###MS: 1141
###MSMS: 1143
BEGIN IONS
TITLE=Cmpd 264, AutoMSn(628.5001), 19.4 min
RTINSECONDS=1162.28
SCANS=MS: 1141 MSMS: 1143
PEPMASS=628.50015	4883
CHARGE=3+
369.20016	126	
399.12441	112	
404.21572	253	
410.89199	136	
482.65499	104	
487.26169	113	
517.30906	576	1+
624.28866	263	1+
626.29167	206	
628.34519	307	1+
629.78169	213	
630.31226	518	1+
634.60835	126	
645.37445	143	
696.31376	175	
856.31887	114	
END IONS

###FS:    #m/z: 786.12200 #charge   3
###MaxRes:#m/z:  0.00000 #charge-128
###MS: 1141
###MSMS: 1144
BEGIN IONS
TITLE=Cmpd 265, AutoMSn(786.1220), 19.4 min
RTINSECONDS=1162.78
SCANS=MS: 1141 MSMS: 1144
PEPMASS=786.12200	4071
CHARGE=3+
914.73649	101	
END IONS

###FS:    #m/z: 334.25589 #charge-128
###MaxRes:#m/z:  0.00000 #charge-128
###MS: 1145
###MSMS: 1146
BEGIN IONS
TITLE=Cmpd 266, AutoMSn(334.2559), 19.4 min
RTINSECONDS=1165.8
SCANS=MS: 1145 MSMS: 1146
PEPMASS=334.25589	5975

314.23415	106	
316.24922	181	
320.18014	100	
332.22874	156	
334.25572	323	
END IONS

###FS:    #m/z: 565.28420 #charge   1
###MaxRes:#m/z:  0.00000 #charge-128
###MS: 1145
###MSMS: 1147
BEGIN IONS
TITLE=Cmpd 267, AutoMSn(565.2842), 19.4 min
RTINSECONDS=1166.3
SCANS=MS: 1145 MSMS: 1147
PEPMASS=565.28420	3874
CHARGE=1+
331.08947	149	
439.23167	121	
547.34319	105	
562.30240	121	
564.29540	196	
END IONS

###FS:    #m/z: 626.06938 #charge   3
###MaxRes:#m/z:  0.00000 #charge-128
###MS: 1145
###MSMS: 1148
BEGIN IONS
TITLE=Cmpd 268, AutoMSn(626.0694), 19.4 min
RTINSECONDS=1166.8
SCANS=MS: 1145 MSMS: 1148
PEPMASS=626.06938	3053
CHARGE=3+
369.20190	157	
404.22021	295	
525.27316	101	
594.36083	103	
611.28889	103	
628.32796	115	
635.63375	459	
635.86263	100	
END IONS

###FS:    #m/z: 517.28066 #charge   2
###MaxRes:#m/z:  0.00000 #charge-128
###MS: 1149
###MSMS: 1150
BEGIN IONS
TITLE=Cmpd 269, AutoMSn(517.2807), 19.5 min
RTINSECONDS=1169.82
SCANS=MS: 1149 MSMS: 1150
PEPMASS=517.28066	7031
CHARGE=2+
340.18863	138	
453.26801	305	1+
482.27802	118	
497.27513	335	1+
502.31596	341	1+
509.78932	292	
514.26568	418	1+
516.28987	214	
518.27608	472	1+
520.29143	586	1+
582.31466	106	
631.35800	392	1+
689.31949	155	
728.41903	1852	1+
738.43857	104	
END IONS

###FS:    #m/z: 623.31294 #charge   3
###MaxRes:#m/z:  0.00000 #charge-128
###MS: 1149
###MSMS: 1151
BEGIN IONS
TITLE=Cmpd 270, AutoMSn(623.3129), 19.5 min
RTINSECONDS=1170.32
SCANS=MS: 1149 MSMS: 1151
PEPMASS=623.31294	5480
CHARGE=3+
404.21865	128	
517.31279	284	1+
565.28699	115	
590.23844	114	
604.29722	222	
621.34596	103	
622.30561	507	1+
626.30045	367	1+
635.63539	164	
645.36358	104	
END IONS

###FS:    #m/z: 651.80077 #charge   2
###MaxRes:#m/z:  0.00000 #charge-128
###MS: 1149
###MSMS: 1152
BEGIN IONS
TITLE=Cmpd 271, AutoMSn(651.8008), 19.5 min
RTINSECONDS=1170.82
SCANS=MS: 1149 MSMS: 1152
PEPMASS=651.80077	4080
CHARGE=2+
433.21258	148	
593.24289	196	
649.34621	100	
756.32316	146	
1071.08265	105	
END IONS

###FS:    #m/z: 517.28240 #charge   2
###MaxRes:#m/z:  0.00000 #charge-128
###MS: 1153
###MSMS: 1154
BEGIN IONS
TITLE=Cmpd 272, AutoMSn(517.2824), 19.6 min
RTINSECONDS=1173.85
SCANS=MS: 1153 MSMS: 1154
PEPMASS=517.28240	13825
CHARGE=2+
340.18878	233	
389.24248	147	
395.78162	104	
425.22554	188	
446.25321	373	1+
450.72389	109	
453.27525	444	1+
485.25591	130	
498.27887	354	1+
502.32387	388	
503.22697	182	
504.29023	151	
504.81760	100	
509.78963	112	
514.29053	392	1+
516.26893	941	1+
518.28727	604	1+
520.28742	559	1+
526.26038	295	1+
582.31579	382	1+
613.34611	214	1+
631.35461	335	1+
689.33776	230	
728.41826	4378	1+
738.42102	125	
802.38192	101	
891.49887	282	
962.49175	103	
END IONS

###FS:    #m/z: 623.31282 #charge   3
###MaxRes:#m/z:  0.00000 #charge-128
###MS: 1153
###MSMS: 1155
BEGIN IONS
TITLE=Cmpd 273, AutoMSn(623.3128), 19.6 min
RTINSECONDS=1174.35
SCANS=MS: 1153 MSMS: 1155
PEPMASS=623.31282	6741
CHARGE=3+
404.21716	204	
518.30554	131	
565.28461	100	
610.26057	112	
616.28034	109	
620.30805	626	1+
623.30421	199	
625.32027	482	1+
698.32933	107	
827.40011	261	
827.90901	220	
END IONS

###FS:    #m/z: 701.33353 #charge   3
###MaxRes:#m/z:  0.00000 #charge-128
###MS: 1153
###MSMS: 1156
BEGIN IONS
TITLE=Cmpd 274, AutoMSn(701.3335), 19.6 min
RTINSECONDS=1174.85
SCANS=MS: 1153 MSMS: 1156
PEPMASS=701.33353	5289
CHARGE=3+
699.34059	137	
701.37129	108	
702.05776	100	
702.31524	399	1+
971.53604	100	
END IONS

###FS:    #m/z: 517.28174 #charge   2
###MaxRes:#m/z:  0.00000 #charge-128
###MS: 1157
###MSMS: 1158
BEGIN IONS
TITLE=Cmpd 275, AutoMSn(517.2817), 19.6 min
RTINSECONDS=1177.88
SCANS=MS: 1157 MSMS: 1158
PEPMASS=517.28174	18031
CHARGE=2+
340.18637	430	
389.23763	468	1+
395.78448	321	
425.26620	250	
446.24405	163	
453.27481	506	1+
479.22224	102	
485.24819	171	
495.24491	133	
496.27297	288	1+
502.30186	649	1+
509.79561	120	
513.21766	104	
514.26130	507	1+
516.26972	542	1+
518.29715	685	1+
520.28199	516	1+
526.25862	296	
527.85274	171	
554.32148	131	
582.30926	355	1+
631.37334	363	1+
689.32272	390	1+
710.39703	102	
728.41844	5184	1+
738.43266	267	
803.40181	116	
891.47777	328	1+
918.43051	166	
END IONS

###FS:    #m/z: 701.83075 #charge   2
###MaxRes:#m/z:  0.00000 #charge-128
###MS: 1157
###MSMS: 1159
BEGIN IONS
TITLE=Cmpd 276, AutoMSn(701.8307), 19.6 min
RTINSECONDS=1178.38
SCANS=MS: 1157 MSMS: 1159
PEPMASS=701.83075	6994
CHARGE=2+
363.12059	104	
519.23600	122	
575.74891	116	
661.35195	191	
697.32905	394	1+
703.33808	354	1+
712.14153	204	
867.77857	107	
869.96624	111	
END IONS

###FS:    #m/z: 623.31608 #charge   3
###MaxRes:#m/z:  0.00000 #charge-128
###MS: 1157
###MSMS: 1160
BEGIN IONS
TITLE=Cmpd 277, AutoMSn(623.3161), 19.6 min
RTINSECONDS=1178.88
SCANS=MS: 1157 MSMS: 1160
PEPMASS=623.31608	5941
CHARGE=3+
623.35421	135	
624.31694	126	
1094.37377	168	
END IONS

###FS:    #m/z: 829.39814 #charge   2
###MaxRes:#m/z:  0.00000 #charge-128
###MS: 1161
###MSMS: 1162
BEGIN IONS
TITLE=Cmpd 278, AutoMSn(829.3981), 19.7 min
RTINSECONDS=1181.91
SCANS=MS: 1161 MSMS: 1162
PEPMASS=829.39814	3637
CHARGE=2+
378.17737	201	
407.18435	144	
475.16148	122	
562.22314	235	
580.27673	302	
863.46634	160	
1078.55213	158	
1165.57473	123	
1252.60938	116	
END IONS

###FS:    #m/z: 503.21078 #charge   1
###MaxRes:#m/z:  0.00000 #charge-128
###MS: 1161
###MSMS: 1164
BEGIN IONS
TITLE=Cmpd 280, AutoMSn(503.2108), 19.7 min
RTINSECONDS=1182.91
SCANS=MS: 1161 MSMS: 1164
PEPMASS=503.21078	3727
CHARGE=1+
404.19645	271	
410.88808	108	
488.25824	111	
491.22105	187	
501.31638	121	
END IONS

###FS:    #m/z: 503.20813 #charge   2
###MaxRes:#m/z:  0.00000 #charge-128
###MS: 1165
###MSMS: 1166
BEGIN IONS
TITLE=Cmpd 281, AutoMSn(503.2081), 19.8 min
RTINSECONDS=1185.95
SCANS=MS: 1165 MSMS: 1166
PEPMASS=503.20813	10603
CHARGE=2+
329.10994	105	
358.14471	104	
380.22901	102	
386.14066	494	1+
400.22509	114	
404.19410	1787	1+
453.25576	103	
482.28740	223	
484.28720	206	
486.27908	129	
488.31040	111	
491.23332	979	1+
500.27984	310	
501.27912	1122	1+
504.28892	602	1+
506.29391	734	1+
509.78833	200	
515.17618	105	
602.25546	347	
620.27006	692	
713.29404	104	
731.31817	250	
750.31142	131	
758.46496	185	
END IONS

###FS:    #m/z: 334.25554 #charge-128
###MaxRes:#m/z:  0.00000 #charge-128
###MS: 1165
###MSMS: 1167
BEGIN IONS
TITLE=Cmpd 282, AutoMSn(334.2555), 19.8 min
RTINSECONDS=1186.45
SCANS=MS: 1165 MSMS: 1167
PEPMASS=334.25554	8600

316.24728	140	
334.25655	339	
336.16046	104	
END IONS

###FS:    #m/z: 551.28114 #charge   1
###MaxRes:#m/z:  0.00000 #charge-128
###MS: 1165
###MSMS: 1168
BEGIN IONS
TITLE=Cmpd 283, AutoMSn(551.2811), 19.8 min
RTINSECONDS=1186.95
SCANS=MS: 1165 MSMS: 1168
PEPMASS=551.28114	5118
CHARGE=1+
395.55593	104	
401.27181	119	
466.24672	182	
514.26180	106	
534.29061	279	1+
537.21983	113	
548.26622	349	1+
550.29627	924	1+
END IONS

###FS:    #m/z: 503.20905 #charge   2
###MaxRes:#m/z:  0.00000 #charge-128
###MS: 1169
###MSMS: 1170
BEGIN IONS
TITLE=Cmpd 284, AutoMSn(503.2090), 19.8 min
RTINSECONDS=1189.98
SCANS=MS: 1169 MSMS: 1170
PEPMASS=503.20905	14038
CHARGE=2+
307.14417	191	
357.14967	221	1+
369.18629	105	
386.14524	525	
391.21899	109	
404.19667	1874	1+
410.90015	416	
412.17955	104	
453.23325	267	1+
469.16451	111	
481.26738	100	
482.27329	472	1+
486.28735	138	
491.22632	1840	1+
491.58848	251	
495.65331	288	
499.26683	869	1+
502.26895	578	
504.27210	713	1+
506.27415	394	
508.32328	191	
509.78395	296	
510.70484	216	
584.25233	150	
602.26254	872	1+
620.27271	815	1+
713.28769	249	
731.31102	298	1+
749.31413	247	
END IONS

###FS:    #m/z: 335.25620 #charge   2
###MaxRes:#m/z:  0.00000 #charge-128
###MS: 1169
###MSMS: 1171
BEGIN IONS
TITLE=Cmpd 285, AutoMSn(335.2562), 19.8 min
RTINSECONDS=1190.48
SCANS=MS: 1169 MSMS: 1171
PEPMASS=335.25620	11216
CHARGE=2+
314.24100	185	
316.23686	142	
332.22772	113	
334.25178	556	1+
END IONS

###FS:    #m/z: 625.50763 #charge   3
###MaxRes:#m/z:  0.00000 #charge-128
###MS: 1169
###MSMS: 1172
BEGIN IONS
TITLE=Cmpd 286, AutoMSn(625.5076), 19.8 min
RTINSECONDS=1190.98
SCANS=MS: 1169 MSMS: 1172
PEPMASS=625.50763	5585
CHARGE=3+
359.66462	104	
436.72961	162	
448.16301	103	
466.27366	147	
528.68576	113	
622.32488	474	1+
624.31017	1022	1+
629.32541	146	
731.09125	138	
731.35233	105	
966.33901	120	
973.51271	426	1+
END IONS

###FS:    #m/z: 334.25637 #charge-128
###MaxRes:#m/z:  0.00000 #charge-128
###MS: 1173
###MSMS: 1174
BEGIN IONS
TITLE=Cmpd 287, AutoMSn(334.2564), 19.9 min
RTINSECONDS=1194
SCANS=MS: 1173 MSMS: 1174
PEPMASS=334.25637	15264

316.25008	221	
334.25771	748	
END IONS

###FS:    #m/z: 625.50418 #charge   2
###MaxRes:#m/z:  0.00000 #charge-128
###MS: 1173
###MSMS: 1175
BEGIN IONS
TITLE=Cmpd 288, AutoMSn(625.5042), 19.9 min
RTINSECONDS=1194.5
SCANS=MS: 1173 MSMS: 1175
PEPMASS=625.50418	7614
CHARGE=2+
466.27605	147	
484.67890	103	
536.17089	115	
565.14799	100	
590.25540	106	
594.36802	126	
608.23926	124	
622.31906	333	1+
624.30436	393	1+
626.31463	624	1+
663.33362	106	
709.38903	141	
827.89468	120	
973.52023	419	1+
END IONS

###FS:    #m/z: 781.36877 #charge   2
###MaxRes:#m/z:  0.00000 #charge-128
###MS: 1173
###MSMS: 1176
BEGIN IONS
TITLE=Cmpd 289, AutoMSn(781.3688), 19.9 min
RTINSECONDS=1195
SCANS=MS: 1173 MSMS: 1176
PEPMASS=781.36877	7005
CHARGE=2+
778.94733	100	
780.45120	110	
781.36316	242	1+
781.63092	114	
END IONS

###FS:    #m/z: 565.32156 #charge   2
###MaxRes:#m/z:  0.00000 #charge-128
###MS: 1177
###MSMS: 1178
BEGIN IONS
TITLE=Cmpd 290, AutoMSn(565.3216), 20.0 min
RTINSECONDS=1198.02
SCANS=MS: 1177 MSMS: 1178
PEPMASS=565.32156	10340
CHARGE=2+
372.17765	126	
387.20258	213	
389.21138	436	1+
395.78742	408	
398.21315	171	
402.18904	212	
431.21429	150	
439.26396	100	
452.22093	107	
458.21521	102	
487.26521	126	
502.29631	192	
562.29543	186	
563.26593	586	1+
565.30223	1329	1+
570.29679	140	
572.19393	114	
573.15864	385	1+
615.37739	138	
672.39726	766	1+
681.01561	108	
743.43849	1000	1+
747.30088	125	
759.02249	132	
759.12764	152	
903.46491	1161	1+
913.51227	303	
END IONS

###FS:    #m/z: 625.50224 #charge   3
###MaxRes:#m/z:  0.00000 #charge-128
###MS: 1177
###MSMS: 1179
BEGIN IONS
TITLE=Cmpd 291, AutoMSn(625.5022), 20.0 min
RTINSECONDS=1198.52
SCANS=MS: 1177 MSMS: 1179
PEPMASS=625.50224	7657
CHARGE=3+
363.11313	114	
457.23915	110	
487.75117	127	
584.29975	160	
606.29346	126	
622.30711	669	1+
625.29258	275	
628.29853	492	1+
636.66211	235	
691.35781	107	
END IONS

###FS:    #m/z: 470.74179 #charge   2
###MaxRes:#m/z:  0.00000 #charge-128
###MS: 1177
###MSMS: 1180
BEGIN IONS
TITLE=Cmpd 292, AutoMSn(470.7418), 20.0 min
RTINSECONDS=1199.03
SCANS=MS: 1177 MSMS: 1180
PEPMASS=470.74179	5736
CHARGE=2+
332.15847	112	
347.17193	291	
390.20169	154	
426.26178	159	
434.25491	101	
450.23829	252	1+
452.27284	173	
454.27246	253	
460.24245	278	1+
466.27357	489	1+
468.24932	484	1+
470.24814	502	1+
472.26820	1095	1+
478.26627	121	
479.48778	169	
485.26952	112	
589.28266	224	
607.28907	268	1+
736.37247	363	1+
754.38372	325	1+
END IONS

###FS:    #m/z: 565.32360 #charge   2
###MaxRes:#m/z:  0.00000 #charge-128
###MS: 1181
###MSMS: 1182
BEGIN IONS
TITLE=Cmpd 293, AutoMSn(565.3236), 20.0 min
RTINSECONDS=1202.05
SCANS=MS: 1181 MSMS: 1182
PEPMASS=565.32360	16333
CHARGE=2+
372.18706	185	
374.18734	107	
387.19957	147	
389.20897	231	
395.79002	405	
398.21098	117	
402.17629	110	
408.83342	148	
466.22275	104	
475.49005	112	
477.72687	116	
489.27335	111	
502.29363	526	
508.77405	286	1+
515.25901	133	
517.25702	148	
548.30631	120	
561.31124	125	
562.29864	1297	1+
566.31535	470	1+
568.28485	364	
571.20650	1157	1+
615.39307	131	
643.33104	106	
672.40029	1449	1+
681.02022	148	
743.43987	1421	1+
903.46872	1945	1+
913.51221	140	
END IONS

###FS:    #m/z: 458.27497 #charge   2
###MaxRes:#m/z:  0.00000 #charge-128
###MS: 1181
###MSMS: 1183
BEGIN IONS
TITLE=Cmpd 294, AutoMSn(458.2750), 20.0 min
RTINSECONDS=1202.55
SCANS=MS: 1181 MSMS: 1183
PEPMASS=458.27497	8024
CHARGE=2+
402.16941	134	
408.83401	192	
420.23658	104	
439.26767	114	
442.28007	229	
454.24289	537	1+
456.27334	474	1+
458.29345	713	1+
460.27152	677	1+
462.27433	296	
468.41763	153	
529.34116	364	
689.37603	1260	1+
698.20181	104	
802.46499	303	
END IONS

###FS:    #m/z: 470.74283 #charge   2
###MaxRes:#m/z:  0.00000 #charge-128
###MS: 1181
###MSMS: 1184
BEGIN IONS
TITLE=Cmpd 295, AutoMSn(470.7428), 20.1 min
RTINSECONDS=1203.05
SCANS=MS: 1181 MSMS: 1184
PEPMASS=470.74283	6962
CHARGE=2+
332.16189	224	
347.16746	130	
390.21731	245	1+
450.25067	143	
452.28144	147	
454.24514	139	
460.25469	155	
467.27461	194	
468.25185	575	1+
470.26236	643	1+
470.68541	113	
472.25216	575	1+
474.26616	491	1+
475.49422	128	
478.26253	114	
479.49100	192	
483.50554	236	
607.27730	335	1+
736.36823	100	
754.36697	304	
END IONS

###FS:    #m/z: 565.32370 #charge   2
###MaxRes:#m/z:  0.00000 #charge-128
###MS: 1185
###MSMS: 1186
BEGIN IONS
TITLE=Cmpd 296, AutoMSn(565.3237), 20.1 min
RTINSECONDS=1206.09
SCANS=MS: 1185 MSMS: 1186
PEPMASS=565.32370	17429
CHARGE=2+
345.16145	132	
372.20058	167	
374.17727	151	
387.20874	283	
389.21453	201	
395.79436	205	
402.17817	170	
420.14513	102	
452.25697	161	
487.26133	101	
502.29170	475	1+
509.27949	168	
545.19177	152	
546.27362	252	1+
561.02168	250	
561.31557	228	
562.28726	606	1+
564.30076	1215	1+
568.25767	308	
571.19558	619	1+
615.36743	218	
672.40085	1209	1+
681.02907	246	
740.44300	103	
743.43800	1229	1+
903.46942	1427	1+
913.50750	949	
1016.56748	117	
END IONS

###FS:    #m/z: 470.74247 #charge   2
###MaxRes:#m/z:  0.00000 #charge-128
###MS: 1185
###MSMS: 1187
BEGIN IONS
TITLE=Cmpd 297, AutoMSn(470.7425), 20.1 min
RTINSECONDS=1206.59
SCANS=MS: 1185 MSMS: 1187
PEPMASS=470.74247	7747
CHARGE=2+
329.15565	165	
332.16044	248	
347.18057	132	
390.20547	318	
449.28302	106	
452.28985	156	
454.26934	134	
456.28706	124	
460.24768	108	
466.27762	554	1+
468.25371	891	1+
471.27895	438	
472.26801	782	1+
474.26909	390	
479.49261	298	
608.29563	121	
736.36237	227	
754.36637	680	1+
763.50474	148	
END IONS

###FS:    #m/z: 458.27460 #charge   1
###MaxRes:#m/z:  0.00000 #charge-128
###MS: 1185
###MSMS: 1188
BEGIN IONS
TITLE=Cmpd 298, AutoMSn(458.2746), 20.1 min
RTINSECONDS=1207.09
SCANS=MS: 1185 MSMS: 1188
PEPMASS=458.27460	7252
CHARGE=1+
442.25119	131	
449.26023	136	
454.27761	167	
456.24659	187	
458.26723	157	
END IONS

###FS:    #m/z: 552.95973 #charge   3
###MaxRes:#m/z:  0.00000 #charge-128
###MS: 1189
###MSMS: 1190
BEGIN IONS
TITLE=Cmpd 299, AutoMSn(552.9597), 20.2 min
RTINSECONDS=1210.11
SCANS=MS: 1189 MSMS: 1190
PEPMASS=552.95973	3711
CHARGE=3+
532.31093	114	
533.95444	132	
550.28747	160	
551.28191	380	1+
554.28332	209	
556.27829	137	
559.11487	310	1+
671.40660	135	
END IONS

###FS:    #m/z: 415.22130 #charge   1
###MaxRes:#m/z:  0.00000 #charge-128
###MS: 1189
###MSMS: 1191
BEGIN IONS
TITLE=Cmpd 300, AutoMSn(415.2213), 20.2 min
RTINSECONDS=1210.62
SCANS=MS: 1189 MSMS: 1191
PEPMASS=415.22130	3560
CHARGE=1+
356.35742	144	
365.22476	109	
374.23002	111	
414.24522	130	
END IONS

###FS:    #m/z: 458.27304 #charge   1
###MaxRes:#m/z:  0.00000 #charge-128
###MS: 1189
###MSMS: 1192
BEGIN IONS
TITLE=Cmpd 301, AutoMSn(458.2730), 20.2 min
RTINSECONDS=1211.12
SCANS=MS: 1189 MSMS: 1192
PEPMASS=458.27304	6122
CHARGE=1+
444.30097	101	
458.24967	136	
END IONS

###FS:    #m/z: 574.76983 #charge   2
###MaxRes:#m/z:  0.00000 #charge-128
###MS: 1193
###MSMS: 1194
BEGIN IONS
TITLE=Cmpd 302, AutoMSn(574.7698), 20.2 min
RTINSECONDS=1214.15
SCANS=MS: 1193 MSMS: 1194
PEPMASS=574.76983	3820
CHARGE=2+
396.14998	105	
556.30564	161	
576.29247	296	1+
670.31068	108	
END IONS

###FS:    #m/z: 378.28596 #charge   1
###MaxRes:#m/z:  0.00000 #charge-128
###MS: 1193
###MSMS: 1195
BEGIN IONS
TITLE=Cmpd 303, AutoMSn(378.2860), 20.2 min
RTINSECONDS=1214.65
SCANS=MS: 1193 MSMS: 1195
PEPMASS=378.28596	5014
CHARGE=1+
324.28593	188	
338.27446	169	
340.29018	196	
358.27607	132	
359.29148	477	1+
374.28800	155	
378.26914	643	1+
END IONS

###FS:    #m/z: 349.24939 #charge   2
###MaxRes:#m/z:  0.00000 #charge-128
###MS: 1193
###MSMS: 1196
BEGIN IONS
TITLE=Cmpd 304, AutoMSn(349.2494), 20.3 min
RTINSECONDS=1215.15
SCANS=MS: 1193 MSMS: 1196
PEPMASS=349.24939	5606
CHARGE=2+
328.24453	118	
330.21388	143	
346.24681	128	
END IONS

###FS:    #m/z: 574.76918 #charge   2
###MaxRes:#m/z:  0.00000 #charge-128
###MS: 1197
###MSMS: 1198
BEGIN IONS
TITLE=Cmpd 305, AutoMSn(574.7692), 20.3 min
RTINSECONDS=1218.18
SCANS=MS: 1197 MSMS: 1198
PEPMASS=574.76918	6615
CHARGE=2+
420.21972	248	
444.17860	115	
449.27562	126	
556.29581	611	1+
560.30401	112	
570.29957	106	
571.30456	346	
573.31078	605	1+
576.29983	808	1+
583.27900	324	1+
670.31858	754	
678.90412	232	
703.38393	712	1+
712.23948	100	
765.19999	141	
772.39492	124	
833.38105	1227	1+
843.01897	148	
905.46723	100	
946.47754	163	
END IONS

###FS:    #m/z: 371.22825 #charge   1
###MaxRes:#m/z:  0.00000 #charge-128
###MS: 1197
###MSMS: 1199
BEGIN IONS
TITLE=Cmpd 306, AutoMSn(371.2283), 20.3 min
RTINSECONDS=1218.68
SCANS=MS: 1197 MSMS: 1199
PEPMASS=371.22825	4364
CHARGE=1+
338.26838	128	
END IONS

###FS:    #m/z: 378.28181 #charge   3
###MaxRes:#m/z:  0.00000 #charge-128
###MS: 1197
###MSMS: 1200
BEGIN IONS
TITLE=Cmpd 307, AutoMSn(378.2818), 20.3 min
RTINSECONDS=1219.19
SCANS=MS: 1197 MSMS: 1200
PEPMASS=378.28181	5815
CHARGE=3+
340.28549	338	1+
342.27997	154	
356.27673	172	
358.28826	194	
360.26749	261	
362.21544	112	
374.24333	122	
376.23769	104	
378.27878	615	1+
END IONS

###FS:    #m/z: 574.76726 #charge   2
###MaxRes:#m/z:  0.00000 #charge-128
###MS: 1201
###MSMS: 1202
BEGIN IONS
TITLE=Cmpd 308, AutoMSn(574.7673), 20.4 min
RTINSECONDS=1222.21
SCANS=MS: 1201 MSMS: 1202
PEPMASS=574.76726	8262
CHARGE=2+
316.14998	108	
352.19646	382	
360.70771	141	
417.19054	108	
420.22989	129	
432.20873	129	
441.19610	110	
451.19123	103	
460.18355	155	
468.24055	176	
473.74938	141	
519.30245	196	
539.28136	142	
546.27111	101	
556.30880	1052	1+
560.29396	172	
573.29235	142	
574.30879	687	1+
576.30458	697	1+
578.30430	720	1+
580.29966	454	1+
583.28215	133	
606.33138	420	1+
670.31371	1026	1+
678.91942	694	1+
679.13276	144	
685.36449	268	1+
703.37909	3403	1+
712.21021	838	1+
772.40149	419	1+
833.37852	1407	1+
835.39855	319	
844.27793	136	
848.43979	111	
863.39465	1119	1+
866.44883	598	1+
946.46950	322	
1026.47229	199	
END IONS

###FS:    #m/z: 574.76726 #charge   2
###MaxRes:#m/z:  0.00000 #charge-128
###MS: 1201
###MSMS: 1203
BEGIN IONS
TITLE=Cmpd 309, AutoMSn(574.7673), 20.4 min
RTINSECONDS=1222.71
SCANS=MS: 1201 MSMS: 1203
PEPMASS=574.76726	8248
CHARGE=2+
352.19079	118	
355.16600	106	
380.19428	105	
388.27065	108	
401.22873	175	
411.18677	103	
420.21633	219	
429.21718	168	
438.11899	140	
446.23908	102	
485.27772	104	
496.23671	135	
501.23847	105	
514.20477	114	
539.28285	318	1+
556.29533	858	1+
570.31236	234	1+
573.29714	278	
574.29758	672	1+
576.30216	374	1+
578.31047	213	
584.28396	102	
606.32802	242	
670.32371	782	1+
679.95135	351	
703.37846	2658	1+
712.14950	188	
713.23485	681	
720.37671	106	
772.38236	158	
833.38867	1213	1+
843.01424	120	
863.40451	281	
866.44022	274	1+
946.47217	289	1+
END IONS

###FS:    #m/z: 371.22442 #charge   2
###MaxRes:#m/z:  0.00000 #charge-128
###MS: 1201
###MSMS: 1204
BEGIN IONS
TITLE=Cmpd 310, AutoMSn(371.2244), 20.4 min
RTINSECONDS=1223.22
SCANS=MS: 1201 MSMS: 1204
PEPMASS=371.22442	7052
CHARGE=2+
354.26522	146	
358.28081	137	
END IONS

###FS:    #m/z: 576.95645 #charge   3
###MaxRes:#m/z:  0.00000 #charge-128
###MS: 1205
###MSMS: 1206
BEGIN IONS
TITLE=Cmpd 311, AutoMSn(576.9564), 20.4 min
RTINSECONDS=1226.24
SCANS=MS: 1205 MSMS: 1206
PEPMASS=576.95645	12477
CHARGE=3+
316.14721	150	
357.20300	154	
386.70535	146	
388.26079	176	
429.21756	180	
432.20341	343	1+
446.23117	107	
454.23593	109	
468.24984	109	
474.25485	109	
519.29432	159	
537.20941	111	
540.29795	126	
556.30115	1398	1+
561.26362	116	
573.31476	481	1+
575.30231	881	1+
578.29758	536	1+
580.28624	836	1+
588.35331	149	
606.32897	494	1+
670.31859	655	1+
675.38799	119	
685.35434	378	1+
703.37836	6019	1+
712.15213	381	
713.23701	430	
713.30738	293	
720.40408	107	
772.40246	314	
833.37712	1288	1+
863.40992	1024	1+
866.44053	808	1+
946.45569	311	1+
1026.45666	257	
END IONS

###FS:    #m/z: 683.88375 #charge   2
###MaxRes:#m/z:  0.00000 #charge-128
###MS: 1205
###MSMS: 1208
BEGIN IONS
TITLE=Cmpd 313, AutoMSn(683.8838), 20.5 min
RTINSECONDS=1227.25
SCANS=MS: 1205 MSMS: 1208
PEPMASS=683.88375	7986
CHARGE=2+
371.17854	117	
460.30618	213	
572.28140	315	
671.29554	125	
680.31181	114	
683.39581	107	
683.88181	599	
686.33141	138	
697.04922	116	
871.53243	173	
968.58001	1441	1+
END IONS

###FS:    #m/z: 683.88456 #charge   2
###MaxRes:#m/z:  0.00000 #charge-128
###MS: 1209
###MSMS: 1210
BEGIN IONS
TITLE=Cmpd 314, AutoMSn(683.8846), 20.5 min
RTINSECONDS=1230.27
SCANS=MS: 1209 MSMS: 1210
PEPMASS=683.88456	10195
CHARGE=2+
371.19932	144	
399.19200	119	
509.27463	247	
572.29486	253	
681.38575	272	
682.33655	219	1+
686.35503	102	
698.10948	188	
709.36962	215	
871.51917	399	1+
907.46325	127	
968.57920	1650	1+
1366.74977	2457	1+
END IONS

###FS:    #m/z: 576.95600 #charge   3
###MaxRes:#m/z:  0.00000 #charge-128
###MS: 1209
###MSMS: 1211
BEGIN IONS
TITLE=Cmpd 315, AutoMSn(576.9560), 20.5 min
RTINSECONDS=1230.77
SCANS=MS: 1209 MSMS: 1211
PEPMASS=576.95600	9456
CHARGE=3+
353.70372	133	
468.24622	138	
471.18273	106	
485.27039	123	
519.29657	190	
550.99194	112	
556.30379	852	1+
560.29480	108	
572.27953	298	1+
574.30030	747	1+
576.29870	712	1+
578.30189	675	1+
578.76263	100	
580.28621	526	1+
583.26648	106	
606.31935	127	
670.31731	384	1+
703.37627	4147	1+
712.15159	381	
712.48781	277	1+
712.86690	124	
713.23606	564	
772.39400	157	
788.38149	104	
831.37607	102	
833.39083	521	1+
863.39258	326	1+
866.44767	436	1+
876.71129	107	
1026.45907	136	
END IONS

###FS:    #m/z: 332.27460 #charge-128
###MaxRes:#m/z:  0.00000 #charge-128
###MS: 1209
###MSMS: 1212
BEGIN IONS
TITLE=Cmpd 316, AutoMSn(332.2746), 20.5 min
RTINSECONDS=1231.28
SCANS=MS: 1209 MSMS: 1212
PEPMASS=332.27460	6745

120.33687	133	
312.24808	110	
314.26346	156	
332.25855	140	
334.26643	279	
END IONS

###FS:    #m/z: 683.88601 #charge   2
###MaxRes:#m/z:  0.00000 #charge-128
###MS: 1213
###MSMS: 1214
BEGIN IONS
TITLE=Cmpd 317, AutoMSn(683.8860), 20.6 min
RTINSECONDS=1234.3
SCANS=MS: 1213 MSMS: 1214
PEPMASS=683.88601	11790
CHARGE=2+
371.18198	110	
399.18497	216	
436.26538	132	
439.39700	104	
460.31858	153	
496.24030	119	
541.82289	115	
622.34379	125	
665.32433	140	
679.34485	116	
680.26766	111	
682.35161	278	1+
683.37042	1269	1+
683.89499	640	
687.38251	155	
709.38514	109	
822.45655	123	
871.53735	150	
968.58082	2037	1+
END IONS

###FS:    #m/z: 857.36339 #charge   3
###MaxRes:#m/z:  0.00000 #charge-128
###MS: 1213
###MSMS: 1215
BEGIN IONS
TITLE=Cmpd 318, AutoMSn(857.3634), 20.6 min
RTINSECONDS=1234.8
SCANS=MS: 1213 MSMS: 1215
PEPMASS=857.36339	3704
CHARGE=3+
371.22539	149	
533.12362	110	
END IONS

###FS:    #m/z: 332.27186 #charge-128
###MaxRes:#m/z:  0.00000 #charge-128
###MS: 1213
###MSMS: 1216
BEGIN IONS
TITLE=Cmpd 319, AutoMSn(332.2719), 20.6 min
RTINSECONDS=1235.3
SCANS=MS: 1213 MSMS: 1216
PEPMASS=332.27186	7261

314.27303	111	
332.27205	159	
334.25461	217	
END IONS

###FS:    #m/z: 364.26593 #charge   1
###MaxRes:#m/z:  0.00000 #charge-128
###MS: 1217
###MSMS: 1218
BEGIN IONS
TITLE=Cmpd 320, AutoMSn(364.2659), 20.6 min
RTINSECONDS=1238.34
SCANS=MS: 1217 MSMS: 1218
PEPMASS=364.26593	7773
CHARGE=1+
342.22021	129	
346.25807	541	1+
364.26244	343	
END IONS

###FS:    #m/z: 348.26407 #charge-128
###MaxRes:#m/z:  0.00000 #charge-128
###MS: 1217
###MSMS: 1219
BEGIN IONS
TITLE=Cmpd 321, AutoMSn(348.2641), 20.6 min
RTINSECONDS=1238.84
SCANS=MS: 1217 MSMS: 1219
PEPMASS=348.26407	7897

330.25047	104	
346.25313	282	1+
348.26765	465	
END IONS

###FS:    #m/z: 673.83216 #charge   2
###MaxRes:#m/z:  0.00000 #charge-128
###MS: 1217
###MSMS: 1220
BEGIN IONS
TITLE=Cmpd 322, AutoMSn(673.8322), 20.7 min
RTINSECONDS=1239.34
SCANS=MS: 1217 MSMS: 1220
PEPMASS=673.83216	5025
CHARGE=2+
544.21278	104	
629.26476	103	
670.33233	334	1+
673.34655	114	
673.81309	150	
674.32139	351	1+
676.31038	309	1+
677.84665	104	
678.91649	441	1+
817.35892	109	
860.07016	112	
END IONS

###FS:    #m/z: 348.26964 #charge-128
###MaxRes:#m/z:  0.00000 #charge-128
###MS: 1221
###MSMS: 1222
BEGIN IONS
TITLE=Cmpd 323, AutoMSn(348.2696), 20.7 min
RTINSECONDS=1242.37
SCANS=MS: 1221 MSMS: 1222
PEPMASS=348.26964	12228

310.23669	115	
328.24032	248	
330.26052	290	
346.25635	278	
348.27142	585	1+
END IONS

###FS:    #m/z: 673.83468 #charge   2
###MaxRes:#m/z:  0.00000 #charge-128
###MS: 1221
###MSMS: 1223
BEGIN IONS
TITLE=Cmpd 324, AutoMSn(673.8347), 20.7 min
RTINSECONDS=1242.87
SCANS=MS: 1221 MSMS: 1223
PEPMASS=673.83468	9346
CHARGE=2+
484.67188	118	
495.71608	213	
575.28568	190	
618.25333	102	
625.32610	137	
669.32012	519	1+
673.32116	516	1+
676.32300	162	
678.31631	172	
679.95865	156	
772.69907	114	
END IONS

###FS:    #m/z: 364.26503 #charge   1
###MaxRes:#m/z:  0.00000 #charge-128
###MS: 1221
###MSMS: 1224
BEGIN IONS
TITLE=Cmpd 325, AutoMSn(364.2650), 20.7 min
RTINSECONDS=1243.37
SCANS=MS: 1221 MSMS: 1224
PEPMASS=364.26503	11224
CHARGE=1+
342.23914	143	
346.25750	973	
362.23143	117	
364.26019	576	1+
END IONS

###FS:    #m/z: 674.33615 #charge   1
###MaxRes:#m/z:  0.00000 #charge-128
###MS: 1225
###MSMS: 1226
BEGIN IONS
TITLE=Cmpd 326, AutoMSn(674.3361), 20.8 min
RTINSECONDS=1246.39
SCANS=MS: 1225 MSMS: 1226
PEPMASS=674.33615	10047
CHARGE=1+
669.33223	108	
670.32587	310	1+
672.32242	490	1+
END IONS

###FS:    #m/z: 534.74028 #charge   3
###MaxRes:#m/z:  0.00000 #charge-128
###MS: 1225
###MSMS: 1227
BEGIN IONS
TITLE=Cmpd 327, AutoMSn(534.7403), 20.8 min
RTINSECONDS=1246.89
SCANS=MS: 1225 MSMS: 1227
PEPMASS=534.74028	8394
CHARGE=3+
360.19005	109	
398.18365	109	
409.21300	139	
410.09069	100	
424.18865	377	1+
448.25708	140	
495.23270	113	
506.27867	131	
512.29230	121	
514.29546	277	1+
516.26265	426	1+
519.02488	149	
519.24834	255	1+
530.28960	651	1+
530.72031	101	
531.02290	264	1+
532.28279	758	1+
534.29525	1177	1+
536.28761	1268	1+
536.78969	109	
538.28918	508	
538.68791	366	1+
541.99263	377	
542.86383	553	1+
586.75807	129	
587.27121	237	
595.77513	349	
596.26102	109	
674.27664	130	
775.34729	129	
799.34377	126	
1076.48191	1102	1+
END IONS

###FS:    #m/z: 348.26937 #charge-128
###MaxRes:#m/z:  0.00000 #charge-128
###MS: 1225
###MSMS: 1228
BEGIN IONS
TITLE=Cmpd 328, AutoMSn(348.2694), 20.8 min
RTINSECONDS=1247.39
SCANS=MS: 1225 MSMS: 1228
PEPMASS=348.26937	11488

328.24782	287	
331.20877	140	
346.24888	189	
348.26911	496	1+
END IONS

###FS:    #m/z: 348.26919 #charge-128
###MaxRes:#m/z:  0.00000 #charge-128
###MS: 1229
###MSMS: 1230
BEGIN IONS
TITLE=Cmpd 329, AutoMSn(348.2692), 20.8 min
RTINSECONDS=1250.42
SCANS=MS: 1229 MSMS: 1230
PEPMASS=348.26919	12705

328.24832	125	
330.25342	406	1+
346.25048	128	
348.26349	959	1+
END IONS

###FS:    #m/z: 534.73889 #charge   3
###MaxRes:#m/z:  0.00000 #charge-128
###MS: 1229
###MSMS: 1231
BEGIN IONS
TITLE=Cmpd 330, AutoMSn(534.7389), 20.8 min
RTINSECONDS=1250.92
SCANS=MS: 1229 MSMS: 1231
PEPMASS=534.73889	7879
CHARGE=3+
327.78295	113	
340.07083	105	
360.17882	231	1+
381.21846	106	
424.19443	199	
426.21878	103	
435.21256	104	
505.76701	108	
514.27162	214	
516.10158	119	
517.24202	473	1+
519.03115	164	
520.27027	137	
521.02411	119	
530.27109	329	1+
532.30574	860	1+
534.29802	1257	1+
534.99044	107	
536.28150	1143	1+
536.66494	124	
538.27346	996	1+
539.73394	107	
540.97850	588	1+
541.21281	188	
559.25141	133	
562.33163	122	
562.82232	117	
587.26031	300	
595.77186	108	
617.23066	115	
776.35121	127	
800.34734	112	
848.37872	109	
END IONS

###FS:    #m/z: 712.64826 #charge   3
###MaxRes:#m/z:  0.00000 #charge-128
###MS: 1229
###MSMS: 1232
BEGIN IONS
TITLE=Cmpd 331, AutoMSn(712.6483), 20.9 min
RTINSECONDS=1251.42
SCANS=MS: 1229 MSMS: 1232
PEPMASS=712.64826	4940
CHARGE=3+
424.19951	202	
559.26602	210	1+
708.35920	122	
713.30982	143	
714.35600	291	1+
913.90889	109	
END IONS

###FS:    #m/z: 534.99324 #charge   2
###MaxRes:#m/z:  0.00000 #charge-128
###MS: 1233
###MSMS: 1235
BEGIN IONS
TITLE=Cmpd 332, AutoMSn(534.9932), 20.9 min
RTINSECONDS=1254.95
SCANS=MS: 1233 MSMS: 1235
PEPMASS=534.99324	6847
CHARGE=2+
381.66598	155	
395.16443	107	
411.61213	106	
418.18896	110	
424.19223	175	
425.95337	101	
448.26574	109	
477.21329	103	
484.29930	146	
491.58791	104	
515.25915	159	
516.29087	329	1+
519.02674	149	
520.30734	168	
521.02563	185	
523.27280	105	
530.29039	302	1+
532.29667	909	1+
532.75424	103	
534.29208	1353	1+
536.29392	1165	1+
538.27896	674	1+
541.01700	368	1+
562.34247	106	
587.24886	140	
618.86853	112	
656.76295	101	
726.81507	140	
766.81531	111	
END IONS

###FS:    #m/z: 552.95955 #charge   3
###MaxRes:#m/z:  0.00000 #charge-128
###MS: 1233
###MSMS: 1236
BEGIN IONS
TITLE=Cmpd 333, AutoMSn(552.9595), 20.9 min
RTINSECONDS=1255.45
SCANS=MS: 1233 MSMS: 1236
PEPMASS=552.95955	4677
CHARGE=3+
462.22045	104	
532.31529	547	1+
534.30110	189	
541.00668	136	
550.27536	146	
552.31964	163	
553.31262	195	
554.28113	608	1+
875.40161	121	
END IONS

###FS:    #m/z: 656.31478 #charge   3
###MaxRes:#m/z:  0.00000 #charge-128
###MS: 1237
###MSMS: 1238
BEGIN IONS
TITLE=Cmpd 334, AutoMSn(656.3148), 21.0 min
RTINSECONDS=1258.49
SCANS=MS: 1237 MSMS: 1238
PEPMASS=656.31478	10050
CHARGE=3+
609.34886	345	
653.31060	373	1+
655.30868	744	1+
659.32789	380	1+
669.07460	128	
737.40193	170	
900.49624	107	
927.92886	137	
1706.77897	920	1+
END IONS

###FS:    #m/z: 805.37140 #charge   2
###MaxRes:#m/z:  0.00000 #charge-128
###MS: 1237
###MSMS: 1240
BEGIN IONS
TITLE=Cmpd 335, AutoMSn(805.3714), 21.0 min
RTINSECONDS=1259.49
SCANS=MS: 1237 MSMS: 1240
PEPMASS=805.37140	5008
CHARGE=2+
841.38759	104	
966.38716	171	
1126.42296	194	
END IONS

###FS:    #m/z: 656.31688 #charge   3
###MaxRes:#m/z:  0.00000 #charge-128
###MS: 1241
###MSMS: 1242
BEGIN IONS
TITLE=Cmpd 336, AutoMSn(656.3169), 21.0 min
RTINSECONDS=1262.51
SCANS=MS: 1241 MSMS: 1242
PEPMASS=656.31688	20454
CHARGE=3+
332.11524	107	
482.14117	116	
508.31360	112	
535.74017	113	
563.20222	114	
609.36657	455	
649.89549	105	
653.32170	548	1+
656.32569	401	1+
656.64859	145	
658.32591	439	1+
737.42448	347	1+
807.29522	113	
927.93955	243	
1706.76863	1884	1+
END IONS

###FS:    #m/z: 563.32441 #charge   3
###MaxRes:#m/z:  0.00000 #charge-128
###MS: 1241
###MSMS: 1244
BEGIN IONS
TITLE=Cmpd 337, AutoMSn(563.3244), 21.1 min
RTINSECONDS=1263.51
SCANS=MS: 1241 MSMS: 1244
PEPMASS=563.32441	3490
CHARGE=3+
395.17312	126	
432.25461	172	
541.31587	255	1+
547.28405	127	
550.98914	188	
558.33671	127	
559.24801	220	
560.29932	655	1+
562.02943	100	
562.30636	712	1+
564.31253	1122	1+
568.28298	205	
572.18097	187	
581.83186	102	
609.36018	114	
END IONS

###FS:    #m/z: 656.31505 #charge   3
###MaxRes:#m/z:  0.00000 #charge-128
###MS: 1245
###MSMS: 1246
BEGIN IONS
TITLE=Cmpd 338, AutoMSn(656.3150), 21.1 min
RTINSECONDS=1266.54
SCANS=MS: 1245 MSMS: 1246
PEPMASS=656.31505	22061
CHARGE=3+
362.22943	102	
450.13443	119	
508.31512	196	
534.22365	180	
534.72411	110	
609.36102	160	
624.27586	136	
642.26232	224	1+
652.35632	127	
653.34498	179	
654.30913	364	1+
656.32495	258	
656.63749	179	
658.31013	186	
663.09944	128	
737.41324	331	
753.38524	119	
927.41641	170	
938.28366	136	
1706.78331	1320	1+
END IONS

###FS:    #m/z: 785.39966 #charge   2
###MaxRes:#m/z:  0.00000 #charge-128
###MS: 1245
###MSMS: 1247
BEGIN IONS
TITLE=Cmpd 339, AutoMSn(785.3997), 21.1 min
RTINSECONDS=1267.04
SCANS=MS: 1245 MSMS: 1247
PEPMASS=785.39966	3022
CHARGE=2+
436.67962	127	
479.74544	210	
578.26654	111	
594.31978	150	
628.84425	123	
785.37370	108	
785.91295	120	
789.40520	115	
794.72585	220	
958.45938	423	1+
END IONS

###FS:    #m/z: 785.40586 #charge   2
###MaxRes:#m/z:  0.00000 #charge-128
###MS: 1248
###MSMS: 1249
BEGIN IONS
TITLE=Cmpd 340, AutoMSn(785.4059), 21.2 min
RTINSECONDS=1269.56
SCANS=MS: 1248 MSMS: 1249
PEPMASS=785.40586	4388
CHARGE=2+
463.21637	128	
594.31960	145	
628.80834	107	
629.31341	163	
958.45750	447	1+
974.44471	104	
END IONS

###FS:    #m/z: 414.25165 #charge   1
###MaxRes:#m/z:  0.00000 #charge-128
###MS: 1248
###MSMS: 1250
BEGIN IONS
TITLE=Cmpd 341, AutoMSn(414.2517), 21.2 min
RTINSECONDS=1270.06
SCANS=MS: 1248 MSMS: 1250
PEPMASS=414.25165	3368
CHARGE=1+
392.22862	124	
396.10445	102	
412.24317	120	
414.21784	199	
END IONS

###FS:    #m/z: 785.40643 #charge   2
###MaxRes:#m/z:  0.00000 #charge-128
###MS: 1251
###MSMS: 1252
BEGIN IONS
TITLE=Cmpd 342, AutoMSn(785.4064), 21.2 min
RTINSECONDS=1272.59
SCANS=MS: 1251 MSMS: 1252
PEPMASS=785.40643	4413
CHARGE=2+
408.19620	100	
412.21281	120	
595.31325	163	
612.33695	135	
628.80912	419	1+
861.42854	210	
958.47005	439	1+
END IONS

###FS:    #m/z: 335.26371 #charge   2
###MaxRes:#m/z:  0.00000 #charge-128
###MS: 1251
###MSMS: 1253
BEGIN IONS
TITLE=Cmpd 343, AutoMSn(335.2637), 21.2 min
RTINSECONDS=1273.09
SCANS=MS: 1251 MSMS: 1253
PEPMASS=335.26371	5015
CHARGE=2+
316.27503	109	
END IONS

###FS:    #m/z: 826.03415 #charge   3
###MaxRes:#m/z:  0.00000 #charge-128
###MS: 1254
###MSMS: 1255
BEGIN IONS
TITLE=Cmpd 344, AutoMSn(826.0341), 21.3 min
RTINSECONDS=1275.62
SCANS=MS: 1254 MSMS: 1255
PEPMASS=826.03415	5208
CHARGE=3+
433.21686	117	
552.77104	141	
553.26309	107	
568.71153	104	
756.32572	251	
829.39469	123	
916.31776	237	1+
973.35912	398	1+
976.77975	103	
1136.42451	124	
1193.59363	603	1+
END IONS

###FS:    #m/z: 334.28503 #charge-128
###MaxRes:#m/z:  0.00000 #charge-128
###MS: 1254
###MSMS: 1256
BEGIN IONS
TITLE=Cmpd 345, AutoMSn(334.2850), 21.3 min
RTINSECONDS=1276.12
SCANS=MS: 1254 MSMS: 1256
PEPMASS=334.28503	5341

312.24752	124	
END IONS

###FS:    #m/z: 826.03149 #charge   3
###MaxRes:#m/z:  0.00000 #charge-128
###MS: 1257
###MSMS: 1258
BEGIN IONS
TITLE=Cmpd 346, AutoMSn(826.0315), 21.3 min
RTINSECONDS=1278.64
SCANS=MS: 1257 MSMS: 1258
PEPMASS=826.03149	7940
CHARGE=3+
433.20598	111	
544.77726	121	
552.78230	107	
553.27393	144	
561.77365	165	
563.23552	107	
593.24834	437	1+
597.30250	418	
597.79517	179	
642.24560	104	
656.82512	129	
670.82548	132	
756.28184	178	
773.38130	137	
824.38048	100	
872.45261	210	
916.33422	119	
973.36092	594	1+
1136.44232	108	
END IONS

###FS:    #m/z: 745.13182 #charge   2
###MaxRes:#m/z:  0.00000 #charge-128
###MS: 1257
###MSMS: 1259
BEGIN IONS
TITLE=Cmpd 347, AutoMSn(745.1318), 21.3 min
RTINSECONDS=1279.14
SCANS=MS: 1257 MSMS: 1259
PEPMASS=745.13182	4439
CHARGE=2+
386.71198	598	1+
415.21979	140	
449.18824	427	
516.69808	152	
562.27510	161	
745.34928	228	1+
772.41413	509	1+
829.42341	122	
886.44481	127	
896.37553	109	
944.52543	115	
973.48836	106	
1088.51349	132	
END IONS

###FS:    #m/z: 334.28590 #charge-128
###MaxRes:#m/z:  0.00000 #charge-128
###MS: 1257
###MSMS: 1260
BEGIN IONS
TITLE=Cmpd 348, AutoMSn(334.2859), 21.3 min
RTINSECONDS=1279.64
SCANS=MS: 1257 MSMS: 1260
PEPMASS=334.28590	6933

316.28253	118	
332.26575	135	
END IONS

###FS:    #m/z: 745.12663 #charge   2
###MaxRes:#m/z:  0.00000 #charge-128
###MS: 1261
###MSMS: 1262
BEGIN IONS
TITLE=Cmpd 349, AutoMSn(745.1266), 21.4 min
RTINSECONDS=1282.68
SCANS=MS: 1261 MSMS: 1262
PEPMASS=745.12663	7468
CHARGE=2+
386.70911	406	1+
416.21803	247	
449.19519	355	
469.19353	126	
562.28225	297	
747.35448	148	
772.41348	583	1+
793.40134	140	
829.43279	190	
831.43688	104	
886.46157	306	1+
896.42236	140	
973.46378	103	
END IONS

###FS:    #m/z: 826.03145 #charge   3
###MaxRes:#m/z:  0.00000 #charge-128
###MS: 1261
###MSMS: 1263
BEGIN IONS
TITLE=Cmpd 350, AutoMSn(826.0315), 21.4 min
RTINSECONDS=1283.18
SCANS=MS: 1261 MSMS: 1263
PEPMASS=826.03145	8596
CHARGE=3+
433.22003	145	
471.24961	120	
552.78705	182	
553.27461	267	
568.71626	111	
588.27663	145	
593.24188	209	
597.80249	167	
598.29690	138	
872.44010	140	
916.31562	108	
973.34174	332	
974.36314	477	1+
1136.41386	145	
1137.43636	126	
END IONS

###FS:    #m/z: 771.90197 #charge   2
###MaxRes:#m/z:  0.00000 #charge-128
###MS: 1261
###MSMS: 1264
BEGIN IONS
TITLE=Cmpd 351, AutoMSn(771.9020), 21.4 min
RTINSECONDS=1283.68
SCANS=MS: 1261 MSMS: 1264
PEPMASS=771.90197	6396
CHARGE=2+
431.22119	145	
436.22623	135	
539.32158	100	
549.30006	142	
567.30995	223	
578.27591	425	
585.32859	406	1+
671.86268	116	
764.38425	107	
772.39136	128	
861.42799	211	
958.47490	1902	1+
1045.48527	203	
1046.51405	109	
1229.60450	228	
1229.60559	1742	1+
END IONS

###FS:    #m/z: 771.90225 #charge   2
###MaxRes:#m/z:  0.00000 #charge-128
###MS: 1265
###MSMS: 1266
BEGIN IONS
TITLE=Cmpd 352, AutoMSn(771.9022), 21.4 min
RTINSECONDS=1286.71
SCANS=MS: 1265 MSMS: 1266
PEPMASS=771.90225	20700
CHARGE=2+
385.21055	113	
411.26015	126	
437.20898	100	
498.29830	108	
514.26040	152	
521.27221	102	
523.28027	165	
523.76898	136	
549.29869	259	
551.26491	100	
567.30602	495	
569.30782	131	
578.27990	520	
585.32002	684	1+
606.80828	100	
615.30273	2135	1+
671.82900	342	
771.89068	396	1+
861.43617	333	1+
958.48077	3342	1+
1045.51843	159	
1132.55256	124	
1229.59462	381	
1230.59860	1682	1+
1230.65852	109	
END IONS

###FS:    #m/z: 514.93944 #charge   3
###MaxRes:#m/z:  0.00000 #charge-128
###MS: 1265
###MSMS: 1267
BEGIN IONS
TITLE=Cmpd 353, AutoMSn(514.9394), 21.5 min
RTINSECONDS=1287.21
SCANS=MS: 1265 MSMS: 1267
PEPMASS=514.93944	5945
CHARGE=3+
335.15262	103	
419.21299	151	
435.25694	104	
438.22247	101	
454.24230	161	
495.24325	117	
496.31608	118	
498.25812	265	1+
510.29598	480	1+
512.29059	885	1+
513.05615	157	
514.29152	812	1+
516.28862	1871	1+
520.86657	216	
522.00199	145	
535.25054	288	
549.29466	397	1+
567.31800	135	
578.27278	1719	1+
585.31476	118	
648.32756	121	
677.34482	232	1+
764.37525	511	1+
809.44703	141	
844.38777	129	
848.44956	175	
861.42755	366	1+
958.47353	877	1+
958.50890	113	
1041.54921	1069	1+
1229.58358	383	1+
END IONS

###FS:    #m/z: 854.38978 #charge   2
###MaxRes:#m/z:  0.00000 #charge-128
###MS: 1265
###MSMS: 1268
BEGIN IONS
TITLE=Cmpd 354, AutoMSn(854.3898), 21.5 min
RTINSECONDS=1287.71
SCANS=MS: 1265 MSMS: 1268
PEPMASS=854.38978	5061
CHARGE=2+
409.22095	115	
496.24269	135	
576.27492	152	
958.43115	204	
1045.46971	112	
1132.49064	127	
END IONS

###FS:    #m/z: 771.90261 #charge   2
###MaxRes:#m/z:  0.00000 #charge-128
###MS: 1269
###MSMS: 1270
BEGIN IONS
TITLE=Cmpd 355, AutoMSn(771.9026), 21.5 min
RTINSECONDS=1290.74
SCANS=MS: 1269 MSMS: 1270
PEPMASS=771.90261	31860
CHARGE=2+
367.19587	258	
383.23628	119	
385.20812	186	
418.21890	142	
434.20927	161	
436.22216	114	
453.23794	318	1+
472.23788	123	
498.28643	114	
514.26402	480	1+
521.27175	114	
523.25862	212	1+
525.27203	133	
549.30222	313	
557.32603	104	
567.31684	812	1+
578.26830	700	1+
585.32843	472	1+
671.84101	539	
672.33547	146	
677.33262	139	
679.32652	102	
682.36801	125	
692.89402	131	
772.41008	390	
772.88870	150	
861.42500	576	1+
958.47882	4744	1+
1045.49139	233	
1046.50384	121	
1132.53794	134	
1229.58729	642	
1229.59868	5625	1+
1230.59052	358	
END IONS

###FS:    #m/z: 362.28594 #charge   1
###MaxRes:#m/z:  0.00000 #charge-128
###MS: 1269
###MSMS: 1271
BEGIN IONS
TITLE=Cmpd 356, AutoMSn(362.2859), 21.5 min
RTINSECONDS=1291.24
SCANS=MS: 1269 MSMS: 1271
PEPMASS=362.28594	13632
CHARGE=1+
316.21988	106	
344.27808	352	
362.28617	1201	1+
END IONS

###FS:    #m/z: 514.93699 #charge   3
###MaxRes:#m/z:  0.00000 #charge-128
###MS: 1269
###MSMS: 1272
BEGIN IONS
TITLE=Cmpd 357, AutoMSn(514.9370), 21.5 min
RTINSECONDS=1291.74
SCANS=MS: 1269 MSMS: 1272
PEPMASS=514.93699	7621
CHARGE=3+
408.20483	103	
434.22544	182	
436.23333	116	
447.24811	115	
479.74565	309	
492.26354	128	
494.26049	100	
496.19661	104	
498.27708	110	
500.29277	138	
510.28680	476	1+
512.28837	806	1+
514.27861	1062	1+
515.11304	131	
516.27741	807	1+
518.28640	766	1+
520.86452	371	
521.24837	475	
521.79406	712	
549.29520	249	
567.31053	179	
578.26772	2179	1+
585.32752	332	
597.29241	127	
615.30636	214	
664.36702	109	
677.34037	206	
734.45099	323	1+
764.36416	421	1+
809.42870	128	
861.42536	816	1+
866.44181	212	
958.45643	116	
959.48450	721	1+
END IONS

###FS:    #m/z: 362.28730 #charge   1
###MaxRes:#m/z:  0.00000 #charge-128
###MS: 1273
###MSMS: 1274
BEGIN IONS
TITLE=Cmpd 358, AutoMSn(362.2873), 21.6 min
RTINSECONDS=1294.76
SCANS=MS: 1273 MSMS: 1274
PEPMASS=362.28730	31052
CHARGE=1+
344.27344	318	
362.28807	2150	1+
END IONS

###FS:    #m/z: 738.32165 #charge   3
###MaxRes:#m/z:  0.00000 #charge-128
###MS: 1273
###MSMS: 1275
BEGIN IONS
TITLE=Cmpd 359, AutoMSn(738.3216), 21.6 min
RTINSECONDS=1295.26
SCANS=MS: 1273 MSMS: 1275
PEPMASS=738.32165	6350
CHARGE=3+
337.19745	113	
506.20675	105	
634.28963	577	1+
731.31748	420	1+
734.34181	146	
737.33005	171	
745.07780	112	
749.30976	123	
850.36769	424	1+
943.39230	218	
1010.40052	141	
1011.37769	130	
1056.48171	234	
1057.48033	115	
END IONS

###FS:    #m/z: 514.93851 #charge   3
###MaxRes:#m/z:  0.00000 #charge-128
###MS: 1273
###MSMS: 1276
BEGIN IONS
TITLE=Cmpd 360, AutoMSn(514.9385), 21.6 min
RTINSECONDS=1295.77
SCANS=MS: 1273 MSMS: 1276
PEPMASS=514.93851	7808
CHARGE=3+
318.11918	174	
459.28311	100	
511.31269	373	1+
514.27541	213	
516.25246	163	
518.31272	115	
520.86247	132	
578.26623	183	
677.35537	108	
862.41617	103	
END IONS

###FS:    #m/z: 362.28830 #charge   1
###MaxRes:#m/z:  0.00000 #charge-128
###MS: 1277
###MSMS: 1278
BEGIN IONS
TITLE=Cmpd 361, AutoMSn(362.2883), 21.6 min
RTINSECONDS=1298.79
SCANS=MS: 1277 MSMS: 1278
PEPMASS=362.28830	52507
CHARGE=1+
344.27471	427	
362.28713	3225	1+
END IONS

###FS:    #m/z: 530.74071 #charge   2
###MaxRes:#m/z:  0.00000 #charge-128
###MS: 1277
###MSMS: 1279
BEGIN IONS
TITLE=Cmpd 362, AutoMSn(530.7407), 21.7 min
RTINSECONDS=1299.29
SCANS=MS: 1277 MSMS: 1279
PEPMASS=530.74071	7276
CHARGE=2+
337.65113	112	
360.15723	158	
408.19425	358	1+
476.20920	125	
485.21549	145	
492.30285	122	
508.28089	114	
510.28616	115	
512.28549	198	
514.26680	150	
516.23066	163	
516.69838	156	
517.24148	369	1+
517.90908	172	
521.88292	166	
526.28232	519	1+
528.28491	411	
529.29043	367	
530.29651	795	1+
531.87528	108	
532.30237	1092	1+
533.94033	427	
534.29889	790	1+
537.23047	125	
541.97474	188	
669.31079	129	
669.80088	141	
674.29129	111	
686.82071	109	
726.80395	278	1+
752.41172	256	
768.35783	138	
END IONS

###FS:    #m/z: 656.64616 #charge   3
###MaxRes:#m/z:  0.00000 #charge-128
###MS: 1277
###MSMS: 1280
BEGIN IONS
TITLE=Cmpd 363, AutoMSn(656.6462), 21.7 min
RTINSECONDS=1299.79
SCANS=MS: 1277 MSMS: 1280
PEPMASS=656.64616	15623
CHARGE=3+
537.25245	106	
578.27205	130	
602.75668	221	
653.35169	354	1+
656.03083	113	
656.33725	211	
657.33540	533	1+
695.33535	108	
732.42849	161	
738.39320	133	
861.41760	115	
881.43063	106	
927.90333	155	
958.46298	227	1+
1707.73853	682	1+
END IONS

###FS:    #m/z: 530.74234 #charge   1
###MaxRes:#m/z:  0.00000 #charge-128
###MS: 1281
###MSMS: 1282
BEGIN IONS
TITLE=Cmpd 364, AutoMSn(530.7423), 21.7 min
RTINSECONDS=1302.82
SCANS=MS: 1281 MSMS: 1282
PEPMASS=530.74234	13850
CHARGE=1+
360.15303	134	
408.19264	414	1+
436.18383	244	
446.87046	112	
450.20184	102	
458.14994	102	
491.24172	124	
510.28385	212	
511.21931	138	
513.29042	252	1+
517.24625	307	
517.56806	210	
517.77117	111	
517.89339	221	
526.28837	608	1+
526.98276	114	
528.27885	863	1+
530.30175	1299	1+
END IONS

###FS:    #m/z: 707.31758 #charge   3
###MaxRes:#m/z:  0.00000 #charge-128
###MS: 1281
###MSMS: 1283
BEGIN IONS
TITLE=Cmpd 365, AutoMSn(707.3176), 21.7 min
RTINSECONDS=1303.32
SCANS=MS: 1281 MSMS: 1283
PEPMASS=707.31758	10105
CHARGE=3+
408.19159	536	1+
440.21699	113	
571.25660	123	
669.30054	110	
702.35172	101	
704.35764	181	
706.30512	463	1+
711.32263	106	
712.25686	313	1+
856.87001	101	
913.41596	224	
913.92247	294	
1549.68295	896	1+
END IONS

###FS:    #m/z: 530.99175 #charge   2
###MaxRes:#m/z:  0.00000 #charge-128
###MS: 1284
###MSMS: 1285
BEGIN IONS
TITLE=Cmpd 366, AutoMSn(530.9918), 21.8 min
RTINSECONDS=1305.84
SCANS=MS: 1284 MSMS: 1285
PEPMASS=530.99175	14182
CHARGE=2+
340.13479	161	
408.19228	377	
450.21832	104	
453.23559	107	
483.50662	184	
510.27946	309	1+
514.28793	233	
517.23514	459	
517.55577	138	
517.92115	112	
526.29039	441	1+
528.28379	822	1+
528.78513	104	
530.28984	891	1+
532.29691	2000	1+
534.74296	112	
537.23018	128	
539.23135	269	1+
543.23421	211	1+
591.74809	106	
596.76715	115	
609.25914	157	
616.76643	126	
640.30807	104	
669.29688	159	
674.30658	147	
726.82017	106	
727.33529	114	
752.40442	115	
766.33676	229	1+
846.43979	115	
856.85579	133	
913.42151	118	
END IONS

###FS:    #m/z: 707.31709 #charge   3
###MaxRes:#m/z:  0.00000 #charge-128
###MS: 1284
###MSMS: 1286
BEGIN IONS
TITLE=Cmpd 367, AutoMSn(707.3171), 21.8 min
RTINSECONDS=1306.35
SCANS=MS: 1284 MSMS: 1286
PEPMASS=707.31709	11050
CHARGE=3+
363.16823	143	
385.15081	143	
408.19201	246	
537.23053	133	
543.25214	128	
705.33594	193	
706.35668	387	1+
708.27836	124	
711.35468	106	
767.84333	100	
785.59689	100	
857.37074	191	
913.92146	312	
914.40920	139	
923.98017	181	
1255.29069	101	
1549.68743	913	1+
END IONS

###FS:    #m/z: 707.31778 #charge   3
###MaxRes:#m/z:  0.00000 #charge-128
###MS: 1287
###MSMS: 1288
BEGIN IONS
TITLE=Cmpd 368, AutoMSn(707.3178), 21.8 min
RTINSECONDS=1308.86
SCANS=MS: 1287 MSMS: 1288
PEPMASS=707.31778	10036
CHARGE=3+
408.19361	371	
704.35105	257	
706.11842	125	
706.30260	125	
707.31386	420	1+
775.34837	160	
775.82896	116	
856.87690	154	
857.37105	217	
913.91513	105	
914.42320	172	
END IONS

###FS:    #m/z: 570.28766 #charge   3
###MaxRes:#m/z:  0.00000 #charge-128
###MS: 1287
###MSMS: 1289
BEGIN IONS
TITLE=Cmpd 369, AutoMSn(570.2877), 21.8 min
RTINSECONDS=1309.36
SCANS=MS: 1287 MSMS: 1289
PEPMASS=570.28766	4754
CHARGE=3+
375.23722	294	
417.74557	105	
474.30309	404	
479.27517	119	
483.25958	103	
493.26619	264	
553.29581	230	1+
566.30787	464	1+
568.32251	335	
568.79711	102	
569.30120	1942	1+
571.75988	135	
574.31148	549	1+
610.30372	212	
634.32966	741	1+
733.41280	273	1+
747.42111	137	
817.46230	614	1+
886.46135	105	
893.43763	108	
977.48437	126	
END IONS

###FS:    #m/z: 744.72002 #charge   3
###MaxRes:#m/z:  0.00000 #charge-128
###MS: 1287
###MSMS: 1290
BEGIN IONS
TITLE=Cmpd 370, AutoMSn(744.7200), 21.8 min
RTINSECONDS=1309.86
SCANS=MS: 1287 MSMS: 1290
PEPMASS=744.72002	3903
CHARGE=3+
354.14425	257	
467.22876	373	
538.26350	288	
849.45270	139	
875.47089	112	
972.47633	145	
END IONS

###FS:    #m/z: 570.28841 #charge   3
###MaxRes:#m/z:  0.00000 #charge-128
###MS: 1291
###MSMS: 1292
BEGIN IONS
TITLE=Cmpd 371, AutoMSn(570.2884), 21.9 min
RTINSECONDS=1312.89
SCANS=MS: 1291 MSMS: 1292
PEPMASS=570.28841	5161
CHARGE=3+
368.18474	113	
417.26034	245	1+
474.29953	190	
549.29364	111	
552.28159	110	
567.33189	100	
569.28756	415	1+
572.31608	114	
574.30293	126	
634.33555	333	1+
636.35108	147	
645.38607	159	
746.41372	263	1+
817.46429	110	
END IONS

###FS:    #m/z: 744.71928 #charge   3
###MaxRes:#m/z:  0.00000 #charge-128
###MS: 1291
###MSMS: 1293
BEGIN IONS
TITLE=Cmpd 372, AutoMSn(744.7193), 21.9 min
RTINSECONDS=1313.39
SCANS=MS: 1291 MSMS: 1293
PEPMASS=744.71928	4732
CHARGE=3+
354.13391	230	
467.22265	228	
538.25977	346	1+
592.28627	129	
731.30686	104	
742.26329	106	
750.30303	100	
778.39879	102	
875.44479	138	
972.48848	105	
END IONS

###FS:    #m/z: 570.27006 #charge   3
###MaxRes:#m/z:  0.00000 #charge-128
###MS: 1294
###MSMS: 1296
BEGIN IONS
TITLE=Cmpd 373, AutoMSn(570.2701), 21.9 min
RTINSECONDS=1316.41
SCANS=MS: 1294 MSMS: 1296
PEPMASS=570.27006	4707
CHARGE=3+
359.16991	119	
375.23659	109	
400.22653	106	
447.15884	114	
474.30893	171	
478.24527	138	
568.28871	347	1+
572.33759	102	
574.30388	112	
576.33865	110	
634.34286	141	
645.37635	261	1+
789.46183	146	
886.47686	166	
END IONS

###FS:    #m/z: 528.76697 #charge   2
###MaxRes:#m/z:  0.00000 #charge-128
###MS: 1297
###MSMS: 1299
BEGIN IONS
TITLE=Cmpd 374, AutoMSn(528.7670), 22.0 min
RTINSECONDS=1319.43
SCANS=MS: 1297 MSMS: 1299
PEPMASS=528.76697	3756
CHARGE=2+
368.14272	107	
442.24051	111	
468.23991	152	
507.27444	399	1+
514.16304	102	
514.28533	128	
525.29636	124	
526.28989	448	1+
530.30560	164	
532.24703	100	
533.95497	200	
799.88589	100	
END IONS

###FS:    #m/z: 591.25330 #charge   1
###MaxRes:#m/z:  0.00000 #charge-128
###MS: 1297
###MSMS: 1300
BEGIN IONS
TITLE=Cmpd 375, AutoMSn(591.2533), 22.0 min
RTINSECONDS=1319.93
SCANS=MS: 1297 MSMS: 1300
PEPMASS=591.25330	3224
CHARGE=1+
307.11654	108	
483.25543	135	
589.32724	112	
590.33276	379	1+
END IONS

###FS:    #m/z: 698.33007 #charge   3
###MaxRes:#m/z:  0.00000 #charge-128
###MS: 1301
###MSMS: 1303
BEGIN IONS
TITLE=Cmpd 376, AutoMSn(698.3301), 22.1 min
RTINSECONDS=1323.45
SCANS=MS: 1301 MSMS: 1303
PEPMASS=698.33007	4093
CHARGE=3+
465.70585	113	
544.22058	248	
694.27965	134	
695.37316	127	
696.35833	461	1+
698.32411	681	1+
700.33570	153	
701.32812	322	1+
704.32434	135	
721.35186	121	
792.40363	175	
893.45457	260	1+
974.35809	315	1+
END IONS

###FS:    #m/z: 528.76464 #charge   2
###MaxRes:#m/z:  0.00000 #charge-128
###MS: 1301
###MSMS: 1304
BEGIN IONS
TITLE=Cmpd 377, AutoMSn(528.7646), 22.1 min
RTINSECONDS=1323.95
SCANS=MS: 1301 MSMS: 1304
PEPMASS=528.76464	4534
CHARGE=2+
340.16285	127	
343.15720	473	
363.17160	113	
385.20114	104	
440.22470	105	
455.21824	101	
456.25366	299	
465.19495	131	
486.25641	193	
507.27614	202	
509.30278	287	1+
512.28345	130	
524.29289	371	1+
526.30229	609	1+
528.28838	649	1+
530.28533	794	1+
532.29860	552	1+
533.94257	168	
566.23135	108	
571.27799	477	
583.28717	311	1+
END IONS

###FS:    #m/z: 698.32943 #charge   3
###MaxRes:#m/z:  0.00000 #charge-128
###MS: 1305
###MSMS: 1306
BEGIN IONS
TITLE=Cmpd 378, AutoMSn(698.3294), 22.1 min
RTINSECONDS=1326.97
SCANS=MS: 1305 MSMS: 1306
PEPMASS=698.32943	8239
CHARGE=3+
413.17147	111	
487.68857	536	1+
544.71633	154	
600.76956	111	
601.27045	163	
608.27727	362	1+
651.28569	105	
695.33732	558	1+
698.34105	521	
698.64909	220	
699.01180	104	
700.33935	110	
704.02673	120	
705.11002	206	
721.36485	166	
793.41323	139	
893.44522	353	1+
975.35658	302	1+
END IONS

###FS:    #m/z: 415.24913 #charge   1
###MaxRes:#m/z:  0.00000 #charge-128
###MS: 1305
###MSMS: 1307
BEGIN IONS
TITLE=Cmpd 379, AutoMSn(415.2491), 22.1 min
RTINSECONDS=1327.47
SCANS=MS: 1305 MSMS: 1307
PEPMASS=415.24913	6985
CHARGE=1+
340.24734	104	
398.28146	151	
412.26591	132	
END IONS

###FS:    #m/z: 528.76547 #charge   1
###MaxRes:#m/z:  0.00000 #charge-128
###MS: 1305
###MSMS: 1308
BEGIN IONS
TITLE=Cmpd 380, AutoMSn(528.7655), 22.1 min
RTINSECONDS=1327.97
SCANS=MS: 1305 MSMS: 1308
PEPMASS=528.76547	5298
CHARGE=1+
308.11592	123	
342.13401	294	1+
358.15566	123	
392.24893	111	
408.68708	113	
448.21132	103	
455.23497	291	1+
471.23905	110	
486.26184	118	
494.29863	102	
504.83531	115	
506.23831	109	
508.30206	177	
510.29073	129	
524.28693	565	1+
526.29396	570	1+
527.05270	185	
528.30942	636	1+
END IONS

###FS:    #m/z: 415.25170 #charge   2
###MaxRes:#m/z:  0.00000 #charge-128
###MS: 1309
###MSMS: 1310
BEGIN IONS
TITLE=Cmpd 381, AutoMSn(415.2517), 22.2 min
RTINSECONDS=1330.99
SCANS=MS: 1309 MSMS: 1310
PEPMASS=415.25170	11142
CHARGE=2+
384.29273	106	
416.25801	141	
418.25080	117	
END IONS

###FS:    #m/z: 698.32828 #charge   3
###MaxRes:#m/z:  0.00000 #charge-128
###MS: 1309
###MSMS: 1311
BEGIN IONS
TITLE=Cmpd 382, AutoMSn(698.3283), 22.2 min
RTINSECONDS=1331.49
SCANS=MS: 1309 MSMS: 1311
PEPMASS=698.32828	8492
CHARGE=3+
484.15700	128	
487.67689	290	
544.22300	359	
558.28389	106	
600.76722	160	
606.22084	145	
608.27188	231	
694.29843	145	
695.33197	480	1+
698.32355	457	1+
698.68574	121	
700.36074	231	
721.36683	132	
792.39195	234	
893.44888	326	1+
1006.51952	121	
END IONS

###FS:    #m/z: 591.24299 #charge   1
###MaxRes:#m/z:  0.00000 #charge-128
###MS: 1309
###MSMS: 1312
BEGIN IONS
TITLE=Cmpd 383, AutoMSn(591.2430), 22.2 min
RTINSECONDS=1331.99
SCANS=MS: 1309 MSMS: 1312
PEPMASS=591.24299	5493
CHARGE=1+
307.11520	391	
314.18215	112	
534.24730	108	
574.28811	113	
587.31116	120	
589.32026	243	1+
END IONS

###FS:    #m/z: 415.25181 #charge   2
###MaxRes:#m/z:  0.00000 #charge-128
###MS: 1313
###MSMS: 1314
BEGIN IONS
TITLE=Cmpd 384, AutoMSn(415.2518), 22.3 min
RTINSECONDS=1335.02
SCANS=MS: 1313 MSMS: 1314
PEPMASS=415.25181	15676
CHARGE=2+
374.22625	142	
398.26809	178	
400.27598	202	
418.22718	128	
END IONS

###FS:    #m/z: 591.24458 #charge   1
###MaxRes:#m/z:  0.00000 #charge-128
###MS: 1313
###MSMS: 1315
BEGIN IONS
TITLE=Cmpd 385, AutoMSn(591.2446), 22.3 min
RTINSECONDS=1335.52
SCANS=MS: 1313 MSMS: 1315
PEPMASS=591.24458	5529
CHARGE=1+
419.23416	123	
587.31663	109	
589.32273	340	1+
END IONS

###FS:    #m/z: 437.23886 #charge   1
###MaxRes:#m/z:  0.00000 #charge-128
###MS: 1313
###MSMS: 1316
BEGIN IONS
TITLE=Cmpd 386, AutoMSn(437.2389), 22.3 min
RTINSECONDS=1336.02
SCANS=MS: 1313 MSMS: 1316
PEPMASS=437.23886	4594
CHARGE=1+
348.17031	133	
390.28433	132	
416.25694	449	1+
419.24866	270	
422.24574	178	
434.27918	174	
435.23479	335	1+
437.23851	2858	1+
END IONS

###FS:    #m/z: 437.24367 #charge   1
###MaxRes:#m/z:  0.00000 #charge-128
###MS: 1317
###MSMS: 1318
BEGIN IONS
TITLE=Cmpd 387, AutoMSn(437.2437), 22.3 min
RTINSECONDS=1339.04
SCANS=MS: 1317 MSMS: 1318
PEPMASS=437.24367	5322
CHARGE=1+
400.25190	134	
418.24531	135	
436.24811	296	
437.23433	2523	1+
END IONS

###FS:    #m/z: 347.24835 #charge   2
###MaxRes:#m/z:  0.00000 #charge-128
###MS: 1317
###MSMS: 1319
BEGIN IONS
TITLE=Cmpd 388, AutoMSn(347.2484), 22.3 min
RTINSECONDS=1339.54
SCANS=MS: 1317 MSMS: 1319
PEPMASS=347.24835	6607
CHARGE=2+
330.27500	104	
348.25980	257	1+
END IONS

###FS:    #m/z: 432.27773 #charge   1
###MaxRes:#m/z:  0.00000 #charge-128
###MS: 1321
###MSMS: 1322
BEGIN IONS
TITLE=Cmpd 389, AutoMSn(432.2777), 22.4 min
RTINSECONDS=1343.06
SCANS=MS: 1321 MSMS: 1322
PEPMASS=432.27773	5574
CHARGE=1+
412.24711	111	
416.23553	187	
428.25972	100	
430.23525	166	
432.25608	195	
END IONS

###FS:    #m/z: 478.25367 #charge   1
###MaxRes:#m/z:  0.00000 #charge-128
###MS: 1321
###MSMS: 1323
BEGIN IONS
TITLE=Cmpd 390, AutoMSn(478.2537), 22.4 min
RTINSECONDS=1343.56
SCANS=MS: 1321 MSMS: 1323
PEPMASS=478.25367	4223
CHARGE=1+
374.23436	110	
444.27681	131	
449.26307	104	
456.27835	119	
460.25796	294	
462.27283	118	
464.28395	124	
474.24558	136	
476.25957	594	1+
478.27840	576	1+
END IONS

###FS:    #m/z: 617.98235 #charge   3
###MaxRes:#m/z:  0.00000 #charge-128
###MS: 1321
###MSMS: 1324
BEGIN IONS
TITLE=Cmpd 391, AutoMSn(617.9824), 22.4 min
RTINSECONDS=1344.06
SCANS=MS: 1321 MSMS: 1324
PEPMASS=617.98235	2362
CHARGE=3+
517.24785	119	
615.31433	246	1+
618.36933	103	
619.28815	160	
621.35785	129	
1746.52961	128	
END IONS

###FS:    #m/z: 437.23401 #charge   1
###MaxRes:#m/z:  0.00000 #charge-128
###MS: 1325
###MSMS: 1326
BEGIN IONS
TITLE=Cmpd 392, AutoMSn(437.2340), 22.5 min
RTINSECONDS=1347.08
SCANS=MS: 1325 MSMS: 1326
PEPMASS=437.23401	6378
CHARGE=1+
342.23608	111	
376.23931	111	
398.26002	107	
416.27071	159	
418.26663	149	
434.26947	627	1+
437.23661	4248	1+
END IONS

###FS:    #m/z: 478.24977 #charge   1
###MaxRes:#m/z:  0.00000 #charge-128
###MS: 1325
###MSMS: 1327
BEGIN IONS
TITLE=Cmpd 393, AutoMSn(478.2498), 22.5 min
RTINSECONDS=1347.59
SCANS=MS: 1325 MSMS: 1327
PEPMASS=478.24977	5262
CHARGE=1+
446.27535	102	
458.28237	200	
460.25693	576	1+
465.34534	104	
474.26838	388	1+
476.26311	759	1+
END IONS

###FS:    #m/z: 341.21223 #charge-128
###MaxRes:#m/z:  0.00000 #charge-128
###MS: 1325
###MSMS: 1328
BEGIN IONS
TITLE=Cmpd 394, AutoMSn(341.2122), 22.5 min
RTINSECONDS=1348.09
SCANS=MS: 1325 MSMS: 1328
PEPMASS=341.21223	4237

342.25850	111	
END IONS

###FS:    #m/z: 406.30441 #charge   1
###MaxRes:#m/z:  0.00000 #charge-128
###MS: 1329
###MSMS: 1330
BEGIN IONS
TITLE=Cmpd 395, AutoMSn(406.3044), 22.5 min
RTINSECONDS=1351.11
SCANS=MS: 1329 MSMS: 1330
PEPMASS=406.30441	4923
CHARGE=1+
340.22068	104	
344.27332	378	1+
386.28131	120	
388.24712	159	
402.27159	146	
404.27671	171	
406.30584	659	
END IONS

###FS:    #m/z: 617.98353 #charge   3
###MaxRes:#m/z:  0.00000 #charge-128
###MS: 1329
###MSMS: 1331
BEGIN IONS
TITLE=Cmpd 396, AutoMSn(617.9835), 22.5 min
RTINSECONDS=1351.61
SCANS=MS: 1329 MSMS: 1331
PEPMASS=617.98353	3812
CHARGE=3+
515.57099	101	
600.34218	103	
602.37212	116	
614.32783	296	1+
616.35165	546	1+
618.30495	653	1+
620.33614	920	1+
END IONS

###FS:    #m/z: 437.23726 #charge   1
###MaxRes:#m/z:  0.00000 #charge-128
###MS: 1329
###MSMS: 1332
BEGIN IONS
TITLE=Cmpd 397, AutoMSn(437.2373), 22.5 min
RTINSECONDS=1352.11
SCANS=MS: 1329 MSMS: 1332
PEPMASS=437.23726	6145
CHARGE=1+
418.24725	147	
433.25587	100	
434.25338	470	1+
436.26609	325	
437.23650	2703	1+
END IONS

###FS:    #m/z: 406.30856 #charge   1
###MaxRes:#m/z:  0.00000 #charge-128
###MS: 1333
###MSMS: 1334
BEGIN IONS
TITLE=Cmpd 398, AutoMSn(406.3086), 22.6 min
RTINSECONDS=1355.13
SCANS=MS: 1333 MSMS: 1334
PEPMASS=406.30856	6915
CHARGE=1+
342.25679	102	
344.26454	352	1+
360.24209	174	
368.31870	113	
370.28150	107	
384.26003	100	
386.27434	144	
388.27399	117	
390.24193	155	
404.25569	417	1+
406.31027	1520	1+
END IONS

###FS:    #m/z: 432.27715 #charge   1
###MaxRes:#m/z:  0.00000 #charge-128
###MS: 1333
###MSMS: 1336
BEGIN IONS
TITLE=Cmpd 400, AutoMSn(432.2772), 22.6 min
RTINSECONDS=1356.14
SCANS=MS: 1333 MSMS: 1336
PEPMASS=432.27715	6130
CHARGE=1+
376.20392	110	
388.24636	142	
418.23671	123	
420.00527	256	
430.26175	306	1+
432.25543	217	
END IONS

###FS:    #m/z: 406.30940 #charge   1
###MaxRes:#m/z:  0.00000 #charge-128
###MS: 1337
###MSMS: 1338
BEGIN IONS
TITLE=Cmpd 401, AutoMSn(406.3094), 22.7 min
RTINSECONDS=1359.16
SCANS=MS: 1337 MSMS: 1338
PEPMASS=406.30940	9507
CHARGE=1+
344.27929	852	1+
346.22861	137	
360.24051	113	
386.23943	112	
388.29408	160	
402.24878	130	
404.26504	301	1+
406.30718	1828	1+
END IONS

###FS:    #m/z: 467.01103 #charge   1
###MaxRes:#m/z:  0.00000 #charge-128
###MS: 1337
###MSMS: 1339
BEGIN IONS
TITLE=Cmpd 402, AutoMSn(467.0110), 22.7 min
RTINSECONDS=1359.66
SCANS=MS: 1337 MSMS: 1339
PEPMASS=467.01103	4104
CHARGE=1+
351.02706	100	
400.28550	112	
428.25729	108	
446.23928	307	1+
462.25879	113	
464.28995	279	
466.26588	709	1+
END IONS

###FS:    #m/z: 378.28203 #charge   1
###MaxRes:#m/z:  0.00000 #charge-128
###MS: 1337
###MSMS: 1340
BEGIN IONS
TITLE=Cmpd 403, AutoMSn(378.2820), 22.7 min
RTINSECONDS=1360.16
SCANS=MS: 1337 MSMS: 1340
PEPMASS=378.28203	4348
CHARGE=1+
330.26095	357	
356.28538	168	
360.27365	147	
374.24698	224	
376.28489	131	
378.28391	426	
END IONS

###FS:    #m/z: 378.28360 #charge   1
###MaxRes:#m/z:  0.00000 #charge-128
###MS: 1341
###MSMS: 1342
BEGIN IONS
TITLE=Cmpd 404, AutoMSn(378.2836), 22.7 min
RTINSECONDS=1363.19
SCANS=MS: 1341 MSMS: 1342
PEPMASS=378.28360	6327
CHARGE=1+
330.26472	514	1+
332.22403	127	
356.25890	221	
358.26804	109	
360.31042	176	
362.52714	378	
376.27154	144	
378.27899	416	
END IONS

###FS:    #m/z: 467.00821 #charge   1
###MaxRes:#m/z:  0.00000 #charge-128
###MS: 1341
###MSMS: 1343
BEGIN IONS
TITLE=Cmpd 405, AutoMSn(467.0082), 22.7 min
RTINSECONDS=1363.69
SCANS=MS: 1341 MSMS: 1343
PEPMASS=467.00821	5685
CHARGE=1+
448.25862	214	
451.30588	108	
463.26874	441	1+
466.26460	224	
END IONS

###FS:    #m/z: 348.27139 #charge   3
###MaxRes:#m/z:  0.00000 #charge-128
###MS: 1341
###MSMS: 1344
BEGIN IONS
TITLE=Cmpd 406, AutoMSn(348.2714), 22.7 min
RTINSECONDS=1364.19
SCANS=MS: 1341 MSMS: 1344
PEPMASS=348.27139	8052
CHARGE=3+
330.26013	127	
346.25295	150	
348.27911	845	1+
END IONS

###FS:    #m/z: 378.28300 #charge   1
###MaxRes:#m/z:  0.00000 #charge-128
###MS: 1345
###MSMS: 1346
BEGIN IONS
TITLE=Cmpd 407, AutoMSn(378.2830), 22.8 min
RTINSECONDS=1367.22
SCANS=MS: 1345 MSMS: 1346
PEPMASS=378.28300	6468
CHARGE=1+
330.25786	502	
357.27682	184	
360.26306	202	
378.29341	333	
END IONS

###FS:    #m/z: 348.27069 #charge-128
###MaxRes:#m/z:  0.00000 #charge-128
###MS: 1345
###MSMS: 1347
BEGIN IONS
TITLE=Cmpd 408, AutoMSn(348.2707), 22.8 min
RTINSECONDS=1367.72
SCANS=MS: 1345 MSMS: 1347
PEPMASS=348.27069	8382

330.25702	336	1+
346.26115	151	
348.27704	667	1+
END IONS

###FS:    #m/z: 467.01197 #charge   3
###MaxRes:#m/z:  0.00000 #charge-128
###MS: 1345
###MSMS: 1348
BEGIN IONS
TITLE=Cmpd 409, AutoMSn(467.0120), 22.8 min
RTINSECONDS=1368.22
SCANS=MS: 1345 MSMS: 1348
PEPMASS=467.01197	4731
CHARGE=3+
343.19934	109	
374.23723	156	
423.22277	111	
428.25828	189	
444.28427	121	
464.27199	818	1+
468.27383	161	
475.49330	188	
END IONS

###FS:    #m/z: 347.24618 #charge   2
###MaxRes:#m/z:  0.00000 #charge-128
###MS: 1349
###MSMS: 1350
BEGIN IONS
TITLE=Cmpd 410, AutoMSn(347.2462), 22.9 min
RTINSECONDS=1371.25
SCANS=MS: 1349 MSMS: 1350
PEPMASS=347.24618	10320
CHARGE=2+
328.24958	202	
346.26966	164	
348.27308	631	1+
END IONS

###FS:    #m/z: 703.99202 #charge   3
###MaxRes:#m/z:  0.00000 #charge-128
###MS: 1349
###MSMS: 1351
BEGIN IONS
TITLE=Cmpd 411, AutoMSn(703.9920), 22.9 min
RTINSECONDS=1371.75
SCANS=MS: 1349 MSMS: 1351
PEPMASS=703.99202	4690
CHARGE=3+
369.13099	113	
421.03808	105	
473.17758	109	
488.18271	108	
494.23163	167	
704.34448	129	
793.39267	103	
835.27796	130	
853.28616	108	
894.40609	102	
END IONS

###FS:    #m/z: 732.98769 #charge   3
###MaxRes:#m/z:  0.00000 #charge-128
###MS: 1349
###MSMS: 1352
BEGIN IONS
TITLE=Cmpd 412, AutoMSn(732.9877), 22.9 min
RTINSECONDS=1372.25
SCANS=MS: 1349 MSMS: 1352
PEPMASS=732.98769	3622
CHARGE=3+
440.12779	102	
456.22318	123	
634.29489	266	
747.42586	112	
END IONS

###FS:    #m/z: 732.98865 #charge   3
###MaxRes:#m/z:  0.00000 #charge-128
###MS: 1353
###MSMS: 1354
BEGIN IONS
TITLE=Cmpd 413, AutoMSn(732.9886), 22.9 min
RTINSECONDS=1375.28
SCANS=MS: 1353 MSMS: 1354
PEPMASS=732.98865	3518
CHARGE=3+
464.20403	113	
505.69361	139	
506.19494	105	
521.24630	119	
521.75369	103	
634.28744	357	
715.32086	252	
728.36278	737	1+
733.37719	166	
735.34901	350	1+
850.35466	177	
927.39419	302	1+
1010.39527	119	
1040.47817	109	
1199.01749	100	
END IONS

###FS:    #m/z: 703.98823 #charge   3
###MaxRes:#m/z:  0.00000 #charge-128
###MS: 1353
###MSMS: 1355
BEGIN IONS
TITLE=Cmpd 414, AutoMSn(703.9882), 22.9 min
RTINSECONDS=1375.78
SCANS=MS: 1353 MSMS: 1355
PEPMASS=703.98823	4882
CHARGE=3+
311.10503	145	
456.17949	106	
463.15999	160	
473.69517	110	
487.68891	103	
494.25064	256	1+
543.22445	100	
609.24920	116	
701.33244	116	
766.28392	104	
837.29054	261	1+
END IONS

###FS:    #m/z: 960.47264 #charge   3
###MaxRes:#m/z:  0.00000 #charge-128
###MS: 1356
###MSMS: 1357
BEGIN IONS
TITLE=Cmpd 415, AutoMSn(960.4726), 23.0 min
RTINSECONDS=1378.32
SCANS=MS: 1356 MSMS: 1357
PEPMASS=960.47264	3782
CHARGE=3+
578.27855	101	
861.44395	102	
958.47914	1441	1+
960.80277	136	
END IONS

###FS:    #m/z: 960.48181 #charge   3
###MaxRes:#m/z:  0.00000 #charge-128
###MS: 1358
###MSMS: 1359
BEGIN IONS
TITLE=Cmpd 416, AutoMSn(960.4818), 23.0 min
RTINSECONDS=1380.33
SCANS=MS: 1358 MSMS: 1359
PEPMASS=960.48181	6655
CHARGE=3+
523.25330	216	
861.41484	375	1+
952.96267	203	
958.48182	2299	1+
960.81775	166	
961.12430	171	
969.65360	100	
1047.48587	110	
END IONS

###FS:    #m/z: 720.61778 #charge   2
###MaxRes:#m/z:  0.00000 #charge-128
###MS: 1358
###MSMS: 1360
BEGIN IONS
TITLE=Cmpd 417, AutoMSn(720.6178), 23.0 min
RTINSECONDS=1380.83
SCANS=MS: 1358 MSMS: 1360
PEPMASS=720.61778	2655
CHARGE=2+
479.74063	201	
501.55689	359	
636.29581	108	
721.37138	113	
764.38186	177	
861.42464	508	1+
958.47334	136	
END IONS

###FS:    #m/z: 960.48040 #charge   3
###MaxRes:#m/z:  0.00000 #charge-128
###MS: 1361
###MSMS: 1362
BEGIN IONS
TITLE=Cmpd 418, AutoMSn(960.4804), 23.1 min
RTINSECONDS=1383.35
SCANS=MS: 1361 MSMS: 1362
PEPMASS=960.48040	10028
CHARGE=3+
431.20757	105	
578.27543	186	
610.76173	101	
861.42510	292	1+
948.78102	148	
958.47938	3291	1+
960.79927	167	
1045.51366	145	
1046.52702	113	
1132.55035	116	
1133.54020	107	
1219.55632	107	
1921.94221	468	1+
END IONS

###FS:    #m/z: 598.31763 #charge   1
###MaxRes:#m/z:  0.00000 #charge-128
###MS: 1361
###MSMS: 1363
BEGIN IONS
TITLE=Cmpd 419, AutoMSn(598.3176), 23.1 min
RTINSECONDS=1383.85
SCANS=MS: 1361 MSMS: 1363
PEPMASS=598.31763	4083
CHARGE=1+
308.66003	104	
329.16897	126	
338.21849	204	
379.68247	114	
389.19488	112	
395.79109	269	
409.27568	317	
436.21038	101	
437.27837	226	
447.25218	997	1+
520.22748	103	
538.32702	541	1+
578.28482	106	
580.28212	251	
582.32466	134	
583.29234	390	1+
594.34881	140	
595.31262	147	
596.29692	492	1+
597.30188	1436	1+
END IONS

###FS:    #m/z: 720.61743 #charge   2
###MaxRes:#m/z:  0.00000 #charge-128
###MS: 1361
###MSMS: 1364
BEGIN IONS
TITLE=Cmpd 420, AutoMSn(720.6174), 23.1 min
RTINSECONDS=1384.35
SCANS=MS: 1361 MSMS: 1364
PEPMASS=720.61743	3301
CHARGE=2+
431.19994	131	
479.74045	922	1+
578.27023	465	1+
703.28805	101	
718.36438	180	
720.35621	156	
721.36408	638	1+
725.33399	455	1+
861.42894	135	
958.47800	192	
959.48400	514	1+
END IONS

###FS:    #m/z: 597.82665 #charge   2
###MaxRes:#m/z:  0.00000 #charge-128
###MS: 1365
###MSMS: 1366
BEGIN IONS
TITLE=Cmpd 421, AutoMSn(597.8266), 23.1 min
RTINSECONDS=1387.38
SCANS=MS: 1365 MSMS: 1366
PEPMASS=597.82665	8425
CHARGE=2+
306.66179	101	
312.50117	220	
329.16543	157	
338.20678	668	1+
379.69957	162	
386.16537	126	
390.22038	101	
408.23867	104	
409.28211	263	
414.19285	149	
424.24512	120	
431.24133	247	1+
436.18454	132	
437.26803	283	1+
447.25313	1305	1+
538.31711	362	
578.29768	142	
580.30978	391	1+
590.33058	182	
593.35760	210	
594.32793	986	1+
597.31172	1232	1+
602.34073	130	
633.33154	180	
635.34064	119	
657.33186	2758	1+
674.21917	133	
690.35554	285	1+
714.34665	170	
758.37938	2242	1+
768.57376	298	
777.38650	901	1+
785.59480	262	
792.26388	310	1+
857.44625	196	
877.33124	123	
887.34075	112	
905.34624	250	1+
END IONS

###FS:    #m/z: 362.28449 #charge   1
###MaxRes:#m/z:  0.00000 #charge-128
###MS: 1365
###MSMS: 1367
BEGIN IONS
TITLE=Cmpd 422, AutoMSn(362.2845), 23.1 min
RTINSECONDS=1387.88
SCANS=MS: 1365 MSMS: 1367
PEPMASS=362.28449	12164
CHARGE=1+
326.26089	130	
342.25847	161	
344.27331	273	
362.28919	1097	1+
END IONS

###FS:    #m/z: 720.62524 #charge   3
###MaxRes:#m/z:  0.00000 #charge-128
###MS: 1365
###MSMS: 1368
BEGIN IONS
TITLE=Cmpd 423, AutoMSn(720.6252), 23.1 min
RTINSECONDS=1388.39
SCANS=MS: 1365 MSMS: 1368
PEPMASS=720.62524	4571
CHARGE=3+
481.24220	107	
578.27635	256	
716.38996	170	
718.36288	112	
720.37687	288	1+
722.32845	421	1+
726.36365	110	
732.36382	190	
861.41201	139	
861.71568	107	
958.46283	216	
958.48172	663	1+
END IONS

###FS:    #m/z: 362.28704 #charge   1
###MaxRes:#m/z:  0.00000 #charge-128
###MS: 1369
###MSMS: 1370
BEGIN IONS
TITLE=Cmpd 424, AutoMSn(362.2870), 23.2 min
RTINSECONDS=1391.42
SCANS=MS: 1369 MSMS: 1370
PEPMASS=362.28704	28228
CHARGE=1+
342.25627	165	
344.28416	839	1+
360.27623	181	
362.28477	2324	1+
END IONS

###FS:    #m/z: 597.82871 #charge   2
###MaxRes:#m/z:  0.00000 #charge-128
###MS: 1369
###MSMS: 1371
BEGIN IONS
TITLE=Cmpd 425, AutoMSn(597.8287), 23.2 min
RTINSECONDS=1391.92
SCANS=MS: 1369 MSMS: 1371
PEPMASS=597.82871	18996
CHARGE=2+
338.20614	1246	1+
375.15877	105	
408.22360	179	
409.27937	811	1+
410.18314	127	
420.22610	105	
431.23784	404	1+
437.27425	868	1+
446.27095	105	
447.25447	549	
476.75677	103	
499.23616	151	
520.31734	223	1+
523.25371	135	
538.32252	1621	1+
542.65171	109	
560.27170	434	
562.27620	156	
576.31616	115	
581.30995	218	
583.29273	228	1+
586.39568	166	
588.81071	160	
589.29868	143	
594.33647	564	1+
596.27576	302	
597.31670	1007	1+
602.30269	371	1+
633.34463	356	
657.33047	7549	1+
690.35305	505	1+
714.34229	583	1+
758.37968	5604	1+
767.44811	415	
768.57297	227	
777.38084	708	1+
792.25872	130	
801.62386	112	
857.45779	498	1+
905.32978	120	
1003.45521	106	
END IONS

###FS:    #m/z: 921.12141 #charge   3
###MaxRes:#m/z:  0.00000 #charge-128
###MS: 1369
###MSMS: 1372
BEGIN IONS
TITLE=Cmpd 426, AutoMSn(921.1214), 23.2 min
RTINSECONDS=1392.42
SCANS=MS: 1369 MSMS: 1372
PEPMASS=921.12141	5678
CHARGE=3+
449.19449	290	
616.32650	104	
772.39937	350	
781.59324	358	
788.36537	128	
857.47200	145	
888.48026	108	
916.50664	100	
921.42097	117	
973.48435	170	
1088.53596	274	
END IONS

###FS:    #m/z: 362.28783 #charge   1
###MaxRes:#m/z:  0.00000 #charge-128
###MS: 1373
###MSMS: 1374
BEGIN IONS
TITLE=Cmpd 427, AutoMSn(362.2878), 23.3 min
RTINSECONDS=1395.44
SCANS=MS: 1373 MSMS: 1374
PEPMASS=362.28783	50441
CHARGE=1+
318.24064	137	
342.26196	179	
344.27515	1402	1+
348.21989	169	
360.27728	226	
362.28764	3953	1+
END IONS

###FS:    #m/z: 597.82907 #charge   2
###MaxRes:#m/z:  0.00000 #charge-128
###MS: 1373
###MSMS: 1375
BEGIN IONS
TITLE=Cmpd 428, AutoMSn(597.8291), 23.3 min
RTINSECONDS=1395.94
SCANS=MS: 1373 MSMS: 1375
PEPMASS=597.82907	25492
CHARGE=2+
338.20345	1358	1+
379.69248	415	
409.27549	1073	
414.19864	260	
431.23986	320	
437.27195	529	
447.25322	784	1+
491.59625	376	
510.28460	153	
520.31150	237	
538.32110	1814	1+
560.27500	396	1+
593.32370	150	
594.32714	506	1+
596.31546	874	1+
599.32103	813	1+
640.30965	297	
653.71981	318	
657.32982	10908	1+
663.26568	159	
690.36196	245	
714.34835	899	1+
741.35853	266	
758.37985	7634	1+
768.57741	284	
777.39771	489	1+
857.44076	847	1+
END IONS

###FS:    #m/z: 921.12100 #charge   3
###MaxRes:#m/z:  0.00000 #charge-128
###MS: 1373
###MSMS: 1376
BEGIN IONS
TITLE=Cmpd 429, AutoMSn(921.1210), 23.3 min
RTINSECONDS=1396.44
SCANS=MS: 1373 MSMS: 1376
PEPMASS=921.12100	9547
CHARGE=3+
347.20253	119	
387.20833	139	
446.19112	156	
449.19893	680	
562.27928	167	
588.30824	127	
616.30411	220	
729.38138	144	
772.40356	401	
788.38076	113	
829.42914	347	1+
837.44360	139	
857.46990	113	
886.45169	242	
888.45899	128	
922.40216	104	
973.47846	275	1+
1089.51488	102	
END IONS

###FS:    #m/z: 559.25971 #charge   2
###MaxRes:#m/z:  0.00000 #charge-128
###MS: 1377
###MSMS: 1378
BEGIN IONS
TITLE=Cmpd 430, AutoMSn(559.2597), 23.3 min
RTINSECONDS=1399.47
SCANS=MS: 1377 MSMS: 1378
PEPMASS=559.25971	15897
CHARGE=2+
331.17739	731	1+
334.17386	132	
338.17495	249	
339.07506	148	
343.07864	111	
351.08727	108	
368.11137	182	
391.20963	164	
448.19165	110	
452.11976	111	
457.71050	134	
527.19316	148	
537.28678	126	
538.28789	292	1+
542.22088	258	1+
542.32508	239	
544.31238	138	
550.00224	546	1+
555.30111	246	
556.30954	751	1+
558.30867	1104	1+
560.31211	785	1+
562.29089	691	1+
564.32407	213	
570.24428	672	
655.28879	954	1+
722.37682	109	
752.34538	119	
754.35570	132	
766.31762	107	
784.33307	848	1+
908.49271	140	
931.40282	1654	1+
END IONS

###FS:    #m/z: 921.12242 #charge   3
###MaxRes:#m/z:  0.00000 #charge-128
###MS: 1377
###MSMS: 1379
BEGIN IONS
TITLE=Cmpd 431, AutoMSn(921.1224), 23.3 min
RTINSECONDS=1399.97
SCANS=MS: 1377 MSMS: 1379
PEPMASS=921.12242	10397
CHARGE=3+
375.16872	137	
386.70645	167	
449.18791	667	1+
480.23770	168	
562.27097	178	
616.29616	255	
729.41026	121	
772.41437	334	1+
787.88741	131	
829.43778	147	
837.92144	102	
886.44464	489	1+
1074.03291	102	
1088.50271	261	
1089.51680	182	
END IONS

###FS:    #m/z: 595.29046 #charge   2
###MaxRes:#m/z:  0.00000 #charge-128
###MS: 1377
###MSMS: 1380
BEGIN IONS
TITLE=Cmpd 432, AutoMSn(595.2905), 23.3 min
RTINSECONDS=1400.47
SCANS=MS: 1377 MSMS: 1380
PEPMASS=595.29046	6749
CHARGE=2+
307.11572	811	1+
314.20823	239	
338.20384	1544	1+
386.15804	214	
409.27640	810	
420.21804	242	
431.23244	680	1+
437.27484	670	
447.26376	241	
483.20192	117	
499.24584	119	
501.23714	113	
520.31444	180	
538.32170	1495	1+
560.27752	286	
572.25198	101	
575.30322	215	1+
578.29958	223	1+
590.28898	101	
592.33104	296	1+
594.32601	667	1+
596.28872	379	
598.32967	219	
599.32179	380	1+
639.30644	366	1+
657.33150	7494	1+
663.25662	111	
667.81981	113	
690.33789	136	
714.35310	309	1+
740.36531	298	1+
758.37685	6911	1+
767.44854	129	
768.58547	177	
776.36968	582	1+
797.39675	299	1+
857.44970	377	
952.53021	283	1+
END IONS

###FS:    #m/z: 559.26017 #charge   2
###MaxRes:#m/z:  0.00000 #charge-128
###MS: 1381
###MSMS: 1382
BEGIN IONS
TITLE=Cmpd 433, AutoMSn(559.2602), 23.4 min
RTINSECONDS=1403.49
SCANS=MS: 1381 MSMS: 1382
PEPMASS=559.26017	20937
CHARGE=2+
103.73321	113	
331.17211	479	
339.08059	181	
351.08398	425	1+
368.11017	203	
376.13912	108	
377.18797	113	
391.20366	113	
395.78078	480	
408.19836	105	
414.10980	110	
457.18109	107	
463.21714	278	1+
481.18290	260	
500.27723	127	
509.20954	178	
533.24206	108	
539.28483	115	
542.23350	450	1+
544.32100	225	
555.31252	190	
556.30412	632	1+
558.30297	731	1+
560.31786	952	1+
562.32912	731	1+
570.24701	170	
624.29014	104	
655.29267	1311	1+
722.38569	186	
757.31391	102	
766.33016	206	
784.33752	1400	1+
793.57889	213	
794.73918	140	
931.40125	2692	1+
941.63399	369	1+
END IONS

###FS:    #m/z: 591.24542 #charge   1
###MaxRes:#m/z:  0.00000 #charge-128
###MS: 1381
###MSMS: 1383
BEGIN IONS
TITLE=Cmpd 434, AutoMSn(591.2454), 23.4 min
RTINSECONDS=1403.99
SCANS=MS: 1381 MSMS: 1383
PEPMASS=591.24542	9316
CHARGE=1+
307.11438	806	
387.19279	146	
408.22673	102	
498.29378	112	
512.26209	132	
574.33868	111	
588.30935	146	
590.31648	129	
END IONS

###FS:    #m/z: 559.25804 #charge   2
###MaxRes:#m/z:  0.00000 #charge-128
###MS: 1385
###MSMS: 1386
BEGIN IONS
TITLE=Cmpd 435, AutoMSn(559.2580), 23.5 min
RTINSECONDS=1407.51
SCANS=MS: 1385 MSMS: 1386
PEPMASS=559.25804	22551
CHARGE=2+
315.08727	113	
331.17461	779	1+
351.08590	149	
368.10460	238	
370.10401	110	
390.19521	152	
438.12319	124	
463.22046	146	
471.21152	164	
472.27226	135	
481.20151	185	
509.18446	178	
538.31277	149	
540.35221	172	
542.24053	856	1+
550.01336	1398	1+
555.28954	191	
556.29800	916	1+
558.31878	979	1+
560.32072	899	1+
562.31087	755	1+
569.26562	313	1+
572.19764	312	
655.29345	1329	1+
722.38470	206	
754.34992	117	
766.31487	113	
784.33516	1294	1+
931.39961	2553	1+
942.61029	241	
END IONS

###FS:    #m/z: 591.24399 #charge   1
###MaxRes:#m/z:  0.00000 #charge-128
###MS: 1385
###MSMS: 1387
BEGIN IONS
TITLE=Cmpd 436, AutoMSn(591.2440), 23.5 min
RTINSECONDS=1408.02
SCANS=MS: 1385 MSMS: 1387
PEPMASS=591.24399	11046
CHARGE=1+
307.11373	1203	1+
386.16343	107	
462.22567	121	
471.24371	171	
499.23870	114	
558.30621	156	
576.33191	115	
590.33519	235	
END IONS

###FS:    #m/z: 591.24040 #charge   1
###MaxRes:#m/z:  0.00000 #charge-128
###MS: 1389
###MSMS: 1390
BEGIN IONS
TITLE=Cmpd 437, AutoMSn(591.2404), 23.5 min
RTINSECONDS=1411.53
SCANS=MS: 1389 MSMS: 1390
PEPMASS=591.24040	14797
CHARGE=1+
307.11491	1603	1+
451.21687	106	
548.26575	113	
573.26646	318	1+
588.30846	117	
590.32171	591	1+
END IONS

###FS:    #m/z: 383.24188 #charge   1
###MaxRes:#m/z:  0.00000 #charge-128
###MS: 1392
###MSMS: 1393
BEGIN IONS
TITLE=Cmpd 438, AutoMSn(383.2419), 23.6 min
RTINSECONDS=1414.55
SCANS=MS: 1392 MSMS: 1393
PEPMASS=383.24188	5894
CHARGE=1+
334.23963	171	
360.27203	443	1+
378.28224	357	1+
END IONS

###FS:    #m/z: 459.27754 #charge   1
###MaxRes:#m/z:  0.00000 #charge-128
###MS: 1392
###MSMS: 1394
BEGIN IONS
TITLE=Cmpd 439, AutoMSn(459.2775), 23.6 min
RTINSECONDS=1415.05
SCANS=MS: 1392 MSMS: 1394
PEPMASS=459.27754	5884
CHARGE=1+
358.17675	100	
399.26639	103	
416.26298	119	
439.28107	120	
442.31283	139	
444.27285	250	
446.23421	110	
449.25659	267	
457.25858	118	
458.29655	315	1+
END IONS

###FS:    #m/z: 547.27797 #charge   2
###MaxRes:#m/z:  0.00000 #charge-128
###MS: 1392
###MSMS: 1395
BEGIN IONS
TITLE=Cmpd 440, AutoMSn(547.2780), 23.6 min
RTINSECONDS=1415.55
SCANS=MS: 1392 MSMS: 1395
PEPMASS=547.27797	3997
CHARGE=2+
339.15963	110	
351.09508	123	
359.18669	106	
378.23062	133	
455.26794	112	
472.28633	276	
492.24692	120	
508.28096	152	
526.30741	120	
528.34643	160	
532.29466	177	
533.95120	144	
543.28057	120	
544.28130	265	1+
546.31834	479	1+
548.31405	455	1+
550.33542	258	
558.16349	140	
560.09661	116	
571.35734	272	
672.40851	191	
743.44260	741	1+
END IONS

###FS:    #m/z: 459.27664 #charge   1
###MaxRes:#m/z:  0.00000 #charge-128
###MS: 1396
###MSMS: 1398
BEGIN IONS
TITLE=Cmpd 441, AutoMSn(459.2766), 23.7 min
RTINSECONDS=1419.08
SCANS=MS: 1396 MSMS: 1398
PEPMASS=459.27664	10016
CHARGE=1+
398.25958	102	
400.25272	142	
442.30011	136	
443.27308	390	1+
449.26901	228	
458.26990	267	1+
END IONS

###FS:    #m/z: 383.24212 #charge   1
###MaxRes:#m/z:  0.00000 #charge-128
###MS: 1396
###MSMS: 1399
BEGIN IONS
TITLE=Cmpd 442, AutoMSn(383.2421), 23.7 min
RTINSECONDS=1419.58
SCANS=MS: 1396 MSMS: 1399
PEPMASS=383.24212	7774
CHARGE=1+
184.32273	150	
379.28731	155	
383.22777	139	
END IONS

###FS:    #m/z: 459.27751 #charge   1
###MaxRes:#m/z:  0.00000 #charge-128
###MS: 1400
###MSMS: 1402
BEGIN IONS
TITLE=Cmpd 443, AutoMSn(459.2775), 23.7 min
RTINSECONDS=1423.11
SCANS=MS: 1400 MSMS: 1402
PEPMASS=459.27751	14551
CHARGE=1+
435.14506	108	
440.28090	125	
442.26954	157	
444.25432	105	
449.25917	165	
457.26399	593	1+
END IONS

###FS:    #m/z: 547.27454 #charge   2
###MaxRes:#m/z:  0.00000 #charge-128
###MS: 1400
###MSMS: 1403
BEGIN IONS
TITLE=Cmpd 444, AutoMSn(547.2745), 23.7 min
RTINSECONDS=1423.61
SCANS=MS: 1400 MSMS: 1403
PEPMASS=547.27454	11650
CHARGE=2+
323.10769	285	
334.08590	116	
351.10209	767	
353.14624	100	
368.22891	117	
385.25537	228	
395.78361	104	
404.12266	168	
422.14716	219	
472.28937	1885	1+
479.48416	185	
487.17478	156	
505.17550	218	
508.25794	163	
510.23392	172	
512.24217	117	
523.18562	282	1+
526.31758	248	1+
528.30286	205	
530.32288	288	1+
532.30556	257	
543.24989	351	
544.30417	733	1+
546.30238	1019	1+
548.30679	1239	1+
549.82495	106	
550.31033	1263	1+
550.99287	685	
559.12331	173	
571.34909	1247	1+
605.24852	100	
672.40295	1419	1+
681.03369	168	
699.38973	116	
725.42356	353	1+
743.43907	4201	1+
END IONS

###FS:    #m/z: 454.74918 #charge   2
###MaxRes:#m/z:  0.00000 #charge-128
###MS: 1404
###MSMS: 1406
BEGIN IONS
TITLE=Cmpd 445, AutoMSn(454.7492), 23.8 min
RTINSECONDS=1427.14
SCANS=MS: 1404 MSMS: 1406
PEPMASS=454.74918	23820
CHARGE=2+
316.16811	312	1+
326.18503	105	
333.19178	1888	1+
376.18755	190	
390.20472	1375	1+
400.18115	118	
418.17641	152	
432.24316	482	1+
435.25514	351	1+
438.27097	167	
440.25658	102	
441.19161	121	
446.26653	1645	1+
450.28824	559	1+
452.28890	740	1+
453.20938	174	
454.29403	520	1+
456.28095	856	1+
457.21953	296	
459.22243	139	
460.28733	121	
461.40925	173	
462.27961	399	
463.18681	103	
548.29203	320	
557.30503	390	1+
575.31131	1657	1+
722.38801	4123	1+
732.36510	608	
END IONS

###FS:    #m/z: 902.39528 #charge   3
###MaxRes:#m/z:  0.00000 #charge-128
###MS: 1404
###MSMS: 1407
BEGIN IONS
TITLE=Cmpd 446, AutoMSn(902.3953), 23.8 min
RTINSECONDS=1427.64
SCANS=MS: 1404 MSMS: 1407
PEPMASS=902.39528	12549
CHARGE=3+
433.21521	603	1+
445.18838	166	
449.17533	117	
463.18747	254	
502.21359	121	
520.22424	100	
580.28930	202	
637.30029	383	
665.26505	209	
683.27765	825	1+
694.32598	1171	1+
741.31121	109	
751.34682	2876	1+
770.29070	126	
790.32174	125	
864.42733	617	1+
908.48953	509	
915.36009	119	
918.44834	156	
934.36433	154	
951.47438	136	
1038.49494	121	
1039.50905	112	
END IONS

###FS:    #m/z: 454.25327 #charge   2
###MaxRes:#m/z:  0.00000 #charge-128
###MS: 1408
###MSMS: 1409
BEGIN IONS
TITLE=Cmpd 447, AutoMSn(454.2533), 23.8 min
RTINSECONDS=1430.69
SCANS=MS: 1408 MSMS: 1409
PEPMASS=454.25327	46012
CHARGE=2+
316.16992	315	1+
333.19140	2799	1+
339.29399	128	
372.18418	117	
390.19968	2059	1+
404.23994	217	1+
416.24265	205	1+
421.27384	108	
432.24923	218	
434.26271	309	
436.25292	206	
438.28233	255	
440.25772	126	
446.27577	2426	1+
450.25816	590	1+
452.30037	476	
453.24164	287	
454.27491	619	
455.21103	295	
456.26421	1023	1+
461.41846	120	
462.27810	671	
463.22325	125	
489.26776	100	
548.28898	383	1+
557.30246	903	1+
575.30854	2563	1+
722.38724	6446	1+
732.38765	930	
821.47034	125	
END IONS

###FS:    #m/z: 722.38475 #charge   1
###MaxRes:#m/z:  0.00000 #charge-128
###MS: 1408
###MSMS: 1410
BEGIN IONS
TITLE=Cmpd 448, AutoMSn(722.3848), 23.9 min
RTINSECONDS=1431.2
SCANS=MS: 1408 MSMS: 1410
PEPMASS=722.38475	13085
CHARGE=1+
346.10621	104	
701.35351	115	
718.39925	100	
720.34943	388	1+
END IONS

###FS:    #m/z: 902.39514 #charge   3
###MaxRes:#m/z:  0.00000 #charge-128
###MS: 1408
###MSMS: 1411
BEGIN IONS
TITLE=Cmpd 449, AutoMSn(902.3951), 23.9 min
RTINSECONDS=1431.7
SCANS=MS: 1408 MSMS: 1411
PEPMASS=902.39514	11084
CHARGE=3+
376.18259	102	
433.21199	240	
463.20001	133	
476.23114	150	
519.74968	108	
580.28488	137	
637.31556	490	1+
683.28583	157	
694.32437	675	1+
712.28118	104	
717.27372	101	
751.34661	1576	1+
864.42577	359	
908.48443	884	1+
918.42631	196	
933.36706	123	
951.45574	122	
990.39283	154	
1167.54450	157	
END IONS

###FS:    #m/z: 454.74805 #charge   2
###MaxRes:#m/z:  0.00000 #charge-128
###MS: 1412
###MSMS: 1413
BEGIN IONS
TITLE=Cmpd 450, AutoMSn(454.7480), 23.9 min
RTINSECONDS=1434.74
SCANS=MS: 1412 MSMS: 1413
PEPMASS=454.74805	55364
CHARGE=2+
315.18325	140	
316.16466	581	1+
333.19089	3093	1+
339.29570	169	
345.17712	124	
361.71190	117	
372.19118	230	1+
376.18955	308	
389.19898	114	
390.20186	2427	1+
395.78237	256	
397.80970	221	
401.22114	242	1+
416.25797	192	
418.19556	108	
428.26432	140	
429.20479	120	
432.23889	141	
434.27982	517	1+
436.26709	804	1+
440.20323	105	
443.24020	257	
446.27830	2419	1+
450.28298	386	1+
452.26433	990	1+
454.24102	846	1+
456.28236	374	
457.20867	315	
458.28657	331	
459.24754	262	1+
463.21596	112	
464.21325	238	1+
465.34742	253	
489.26653	106	
530.29516	115	
531.27151	221	1+
548.28708	401	
557.30919	696	1+
575.30865	2325	1+
722.38492	6795	1+
732.37557	231	
821.44947	105	
END IONS

###FS:    #m/z: 722.38479 #charge   1
###MaxRes:#m/z:  0.00000 #charge-128
###MS: 1412
###MSMS: 1414
BEGIN IONS
TITLE=Cmpd 451, AutoMSn(722.3848), 23.9 min
RTINSECONDS=1435.24
SCANS=MS: 1412 MSMS: 1414
PEPMASS=722.38479	19797
CHARGE=1+
439.17625	119	
718.35003	160	
720.34364	150	
END IONS

###FS:    #m/z: 908.48106 #charge   1
###MaxRes:#m/z:  0.00000 #charge-128
###MS: 1412
###MSMS: 1415
BEGIN IONS
TITLE=Cmpd 452, AutoMSn(908.4811), 23.9 min
RTINSECONDS=1435.74
SCANS=MS: 1412 MSMS: 1415
PEPMASS=908.48106	7976
CHARGE=1+
390.20284	103	
433.21821	112	
443.13409	102	
446.27372	131	
463.22152	298	
558.28786	148	
576.29000	278	
647.24117	111	
751.34589	327	1+
864.40712	111	
908.47960	915	1+
END IONS

###FS:    #m/z: 722.38588 #charge   1
###MaxRes:#m/z:  0.00000 #charge-128
###MS: 1416
###MSMS: 1417
BEGIN IONS
TITLE=Cmpd 453, AutoMSn(722.3859), 24.0 min
RTINSECONDS=1438.78
SCANS=MS: 1416 MSMS: 1417
PEPMASS=722.38588	14341
CHARGE=1+
722.37901	108	
END IONS

###FS:    #m/z: 396.17704 #charge   1
###MaxRes:#m/z:  0.00000 #charge-128
###MS: 1416
###MSMS: 1418
BEGIN IONS
TITLE=Cmpd 454, AutoMSn(396.1770), 24.0 min
RTINSECONDS=1439.28
SCANS=MS: 1416 MSMS: 1418
PEPMASS=396.17704	4389
CHARGE=1+
305.16774	218	
380.26890	109	
392.24727	152	
END IONS

###FS:    #m/z: 480.27979 #charge   2
###MaxRes:#m/z:  0.00000 #charge-128
###MS: 1416
###MSMS: 1419
BEGIN IONS
TITLE=Cmpd 455, AutoMSn(480.2798), 24.0 min
RTINSECONDS=1439.78
SCANS=MS: 1416 MSMS: 1419
PEPMASS=480.27979	6600
CHARGE=2+
316.19573	127	
338.23498	110	
351.14707	168	
372.22036	122	
461.26417	622	1+
468.42507	218	
477.27470	116	
478.29159	948	1+
481.26269	4469	1+
484.27226	173	
491.58510	192	
END IONS

###FS:    #m/z: 913.46066 #charge   2
###MaxRes:#m/z:  0.00000 #charge-128
###MS: 1420
###MSMS: 1422
BEGIN IONS
TITLE=Cmpd 456, AutoMSn(913.4607), 24.1 min
RTINSECONDS=1443.3
SCANS=MS: 1420 MSMS: 1422
PEPMASS=913.46066	6356
CHARGE=2+
374.18081	146	
449.26771	128	
485.23314	164	
600.17361	100	
641.88199	122	
741.43121	116	
908.49076	410	
909.48988	619	1+
913.96407	174	
914.18990	179	
END IONS

###FS:    #m/z: 406.31300 #charge   1
###MaxRes:#m/z:  0.00000 #charge-128
###MS: 1420
###MSMS: 1423
BEGIN IONS
TITLE=Cmpd 457, AutoMSn(406.3130), 24.1 min
RTINSECONDS=1443.8
SCANS=MS: 1420 MSMS: 1423
PEPMASS=406.31300	6950
CHARGE=1+
344.27695	955	1+
360.25751	173	
369.32083	133	
386.32412	155	
388.30385	206	
402.26288	114	
404.26973	270	
405.19255	117	
406.31407	1835	1+
END IONS

###FS:    #m/z: 686.28803 #charge   3
###MaxRes:#m/z:  0.00000 #charge-128
###MS: 1424
###MSMS: 1425
BEGIN IONS
TITLE=Cmpd 458, AutoMSn(686.2880), 24.1 min
RTINSECONDS=1446.82
SCANS=MS: 1424 MSMS: 1425
PEPMASS=686.28803	9231
CHARGE=3+
377.11289	158	
394.15851	111	
412.14836	174	
431.15517	150	
433.21732	137	
436.18132	109	
497.21360	149	
506.19243	202	
524.18886	244	1+
525.72633	117	
537.23894	151	
547.21453	149	
557.20966	464	1+
575.22263	461	1+
579.73756	138	
609.27245	122	
616.27671	121	
634.28240	2185	1+
669.38968	116	
683.33250	1070	1+
687.35157	360	1+
689.35251	170	
690.35106	351	1+
695.96540	201	
749.31602	389	
758.45760	168	
787.29864	582	1+
850.35716	1021	1+
872.40014	123	
882.36311	354	1+
900.37498	866	1+
910.44360	246	
1010.37706	240	
1011.39362	202	
1020.97082	129	
1157.47094	110	
END IONS

###FS:    #m/z: 406.31152 #charge   1
###MaxRes:#m/z:  0.00000 #charge-128
###MS: 1424
###MSMS: 1426
BEGIN IONS
TITLE=Cmpd 459, AutoMSn(406.3115), 24.1 min
RTINSECONDS=1447.32
SCANS=MS: 1424 MSMS: 1426
PEPMASS=406.31152	10411
CHARGE=1+
316.27020	112	
340.23586	107	
344.27365	547	
368.30469	112	
370.32464	104	
385.26067	263	1+
388.30454	339	
402.29271	219	1+
404.25548	291	
406.31264	2804	1+
END IONS

###FS:    #m/z: 686.28605 #charge   3
###MaxRes:#m/z:  0.00000 #charge-128
###MS: 1428
###MSMS: 1429
BEGIN IONS
TITLE=Cmpd 460, AutoMSn(686.2861), 24.2 min
RTINSECONDS=1450.85
SCANS=MS: 1428 MSMS: 1429
PEPMASS=686.28605	21366
CHARGE=3+
307.14258	141	
311.09843	149	
326.16380	178	
377.11110	468	1+
394.14574	265	1+
412.15672	279	
418.19171	133	
432.18596	124	
436.18397	234	
438.19379	130	
456.24636	260	1+
496.69233	132	
503.20225	155	
506.69839	284	
537.23196	525	1+
547.21875	177	
557.21945	428	
559.22762	160	
575.21601	1324	1+
579.23191	249	
616.26622	164	
634.28401	5549	1+
682.34847	127	
683.36343	221	
684.36797	489	1+
686.35517	556	1+
688.36770	786	1+
704.26883	269	1+
741.81381	125	
749.31189	1504	1+
758.45669	342	
787.29590	1769	1+
831.34227	222	1+
849.33082	172	
849.33242	225	1+
850.35585	2148	1+
872.38504	151	
882.36615	860	1+
900.37835	2165	1+
900.38044	359	1+
992.39612	127	
1010.38573	2276	1+
1047.42776	1569	1+
1157.44006	137	
1158.46779	161	
END IONS

###FS:    #m/z: 1028.91916 #charge   2
###MaxRes:#m/z:  0.00000 #charge-128
###MS: 1428
###MSMS: 1430
BEGIN IONS
TITLE=Cmpd 461, AutoMSn(1028.9192), 24.2 min
RTINSECONDS=1451.35
SCANS=MS: 1428 MSMS: 1430
PEPMASS=1028.91916	9839
CHARGE=2+
394.14475	199	
412.15577	854	1+
503.20064	163	
529.20827	291	
531.19528	132	
547.21292	481	1+
557.20596	495	1+
575.20980	901	1+
634.28288	480	1+
787.31677	107	
1019.90578	100	
1020.40083	125	
1040.56403	209	
1157.48908	139	
1482.62156	272	
1483.60226	115	
2056.80709	427	1+
END IONS

###FS:    #m/z: 406.31327 #charge   1
###MaxRes:#m/z:  0.00000 #charge-128
###MS: 1428
###MSMS: 1431
BEGIN IONS
TITLE=Cmpd 462, AutoMSn(406.3133), 24.2 min
RTINSECONDS=1451.85
SCANS=MS: 1428 MSMS: 1431
PEPMASS=406.31327	11054
CHARGE=1+
333.18808	103	
342.26166	138	
344.27854	665	
350.29038	108	
360.25007	102	
368.31663	147	
370.28021	108	
386.32217	179	
390.26517	132	
404.23838	275	1+
406.30839	1977	1+
END IONS

###FS:    #m/z: 685.95406 #charge   2
###MaxRes:#m/z:  0.00000 #charge-128
###MS: 1432
###MSMS: 1433
BEGIN IONS
TITLE=Cmpd 463, AutoMSn(685.9541), 24.2 min
RTINSECONDS=1454.87
SCANS=MS: 1432 MSMS: 1433
PEPMASS=685.95406	33166
CHARGE=2+
326.15787	436	1+
348.15951	225	1+
366.15500	297	1+
375.15838	418	
377.11304	485	1+
394.14545	235	
412.15139	473	
418.16780	194	
443.17910	194	
445.23898	191	
456.24373	617	
525.20212	324	1+
531.18795	176	
537.22929	280	
547.21257	382	
557.19961	778	1+
558.73541	337	1+
570.22684	176	
575.21362	1288	1+
600.75865	226	
616.27511	241	1+
633.28665	169	
634.28509	5602	1+
634.30248	472	1+
672.29431	297	1+
682.33488	432	1+
684.37108	573	1+
686.32889	567	1+
688.32736	321	
689.38996	410	1+
704.26582	160	
719.30347	168	
749.30810	1813	1+
758.46089	390	
769.30053	208	
787.29677	2008	1+
798.73422	232	
831.32866	300	1+
849.34570	301	
850.35732	3143	1+
854.36516	365	1+
859.03606	257	
871.36348	534	1+
872.37716	451	1+
882.37342	1014	1+
900.37578	3877	1+
900.37750	444	1+
910.43372	284	
1010.38864	2764	1+
1020.97748	562	
1029.43840	338	
1047.43122	1553	1+
1157.44184	245	
1157.46841	973	1+
END IONS

###FS:    #m/z: 1028.91749 #charge   2
###MaxRes:#m/z:  0.00000 #charge-128
###MS: 1432
###MSMS: 1434
BEGIN IONS
TITLE=Cmpd 464, AutoMSn(1028.9175), 24.3 min
RTINSECONDS=1455.37
SCANS=MS: 1432 MSMS: 1434
PEPMASS=1028.91749	13943
CHARGE=2+
311.10575	264	
394.13910	423	
412.15198	576	1+
503.19706	100	
531.18471	163	
537.22621	122	
547.22043	616	1+
557.20508	986	1+
575.21218	894	1+
634.28963	614	1+
741.80833	179	
749.31680	112	
851.34415	154	
900.39130	128	
997.39799	118	
1010.40236	142	
1040.56112	168	
1482.62008	245	
1483.61964	167	
2056.85536	651	1+
END IONS

###FS:    #m/z: 1028.92483 #charge   2
###MaxRes:#m/z:  0.00000 #charge-128
###MS: 1436
###MSMS: 1437
BEGIN IONS
TITLE=Cmpd 465, AutoMSn(1028.9248), 24.3 min
RTINSECONDS=1458.9
SCANS=MS: 1436 MSMS: 1437
PEPMASS=1028.92483	15546
CHARGE=2+
311.09939	185	
394.14333	468	
412.15401	863	1+
436.19090	189	
529.20984	174	
532.18280	109	
547.22983	562	1+
557.20606	498	
559.21423	168	
575.21006	1154	1+
634.28151	937	1+
767.46121	100	
787.29315	105	
850.36259	102	
882.36769	123	
886.43542	100	
1010.39927	179	
1029.43039	411	
1029.91456	161	
1040.57168	223	
1482.60486	195	
1483.62393	200	
END IONS

###FS:    #m/z: 378.28061 #charge   1
###MaxRes:#m/z:  0.00000 #charge-128
###MS: 1436
###MSMS: 1438
BEGIN IONS
TITLE=Cmpd 466, AutoMSn(378.2806), 24.3 min
RTINSECONDS=1459.4
SCANS=MS: 1436 MSMS: 1438
PEPMASS=378.28061	6969
CHARGE=1+
330.25913	1053	1+
360.27528	481	1+
376.27955	462	
378.28285	746	1+
END IONS

###FS:    #m/z: 836.07220 #charge   3
###MaxRes:#m/z:  0.00000 #charge-128
###MS: 1436
###MSMS: 1439
BEGIN IONS
TITLE=Cmpd 467, AutoMSn(836.0722), 24.3 min
RTINSECONDS=1459.9
SCANS=MS: 1436 MSMS: 1439
PEPMASS=836.07220	3786
CHARGE=3+
510.27009	192	
599.23556	116	
680.36307	422	
689.00140	198	
725.30904	116	
834.70933	107	
837.36753	117	
1052.50386	132	
END IONS

###FS:    #m/z: 376.29641 #charge   1
###MaxRes:#m/z:  0.00000 #charge-128
###MS: 1440
###MSMS: 1442
BEGIN IONS
TITLE=Cmpd 469, AutoMSn(376.2964), 24.4 min
RTINSECONDS=1463.43
SCANS=MS: 1440 MSMS: 1442
PEPMASS=376.29641	7750
CHARGE=1+
312.24093	100	
330.25977	855	1+
336.29910	104	
358.24185	126	
360.27151	131	
374.24693	178	
376.29411	603	1+
END IONS

###FS:    #m/z: 507.78030 #charge   2
###MaxRes:#m/z:  0.00000 #charge-128
###MS: 1440
###MSMS: 1443
BEGIN IONS
TITLE=Cmpd 470, AutoMSn(507.7803), 24.4 min
RTINSECONDS=1463.93
SCANS=MS: 1440 MSMS: 1443
PEPMASS=507.78030	5367
CHARGE=2+
326.17837	105	
343.20609	299	
366.20350	114	
387.20651	118	
397.21071	284	
456.29715	752	
486.30109	388	
488.28296	660	1+
492.27391	162	
503.32652	108	
504.31887	947	1+
506.29881	3310	1+
511.30497	469	1+
514.81611	300	1+
520.86368	124	
642.37042	548	1+
739.42216	2690	1+
749.53884	116	
END IONS

###FS:    #m/z: 334.29165 #charge-128
###MaxRes:#m/z:  0.00000 #charge-128
###MS: 1444
###MSMS: 1445
BEGIN IONS
TITLE=Cmpd 471, AutoMSn(334.2917), 24.4 min
RTINSECONDS=1466.96
SCANS=MS: 1444 MSMS: 1445
PEPMASS=334.29165	14118

316.28632	127	
334.29595	400	1+
END IONS

###FS:    #m/z: 376.29905 #charge   1
###MaxRes:#m/z:  0.00000 #charge-128
###MS: 1444
###MSMS: 1446
BEGIN IONS
TITLE=Cmpd 472, AutoMSn(376.2990), 24.5 min
RTINSECONDS=1467.46
SCANS=MS: 1444 MSMS: 1446
PEPMASS=376.29905	9788
CHARGE=1+
330.25873	606	
356.27230	144	
358.27522	424	1+
376.30465	720	1+
END IONS

###FS:    #m/z: 507.78088 #charge   2
###MaxRes:#m/z:  0.00000 #charge-128
###MS: 1444
###MSMS: 1447
BEGIN IONS
TITLE=Cmpd 473, AutoMSn(507.7809), 24.5 min
RTINSECONDS=1467.96
SCANS=MS: 1444 MSMS: 1447
PEPMASS=507.78088	6396
CHARGE=2+
326.19177	175	
332.21576	208	
337.16295	118	
343.21051	425	
397.23452	139	
399.19101	102	
444.26451	132	
456.29106	724	1+
486.29025	202	
488.29286	457	1+
490.29338	397	1+
492.29164	188	
494.39505	131	
495.65244	522	
503.30673	149	
504.31309	1095	1+
506.29981	1558	1+
508.30077	1399	1+
510.29512	841	1+
514.81519	508	1+
642.37059	654	1+
739.42314	2578	1+
END IONS

###FS:    #m/z: 335.29400 #charge   2
###MaxRes:#m/z:  0.00000 #charge-128
###MS: 1448
###MSMS: 1449
BEGIN IONS
TITLE=Cmpd 474, AutoMSn(335.2940), 24.5 min
RTINSECONDS=1470.98
SCANS=MS: 1448 MSMS: 1449
PEPMASS=335.29400	20890
CHARGE=2+
315.26913	240	1+
334.28905	165	
END IONS

###FS:    #m/z: 739.69686 #charge   3
###MaxRes:#m/z:  0.00000 #charge-128
###MS: 1448
###MSMS: 1450
BEGIN IONS
TITLE=Cmpd 475, AutoMSn(739.6969), 24.5 min
RTINSECONDS=1471.48
SCANS=MS: 1448 MSMS: 1450
PEPMASS=739.69686	7148
CHARGE=3+
393.63718	115	
395.78087	110	
407.17838	103	
431.21805	116	
447.23091	179	
455.21170	202	
505.24852	110	
543.30410	277	1+
546.26233	187	
546.75206	174	
555.24989	258	
600.33661	308	
606.28571	109	
611.81574	100	
612.29529	136	
669.31014	154	
715.37695	424	1+
735.39401	274	1+
737.38368	668	1+
738.31117	121	
741.36626	555	1+
812.32373	193	
862.43823	364	1+
872.19913	148	
901.31794	142	
925.44007	112	
977.47216	584	1+
1026.48421	127	
END IONS

###FS:    #m/z: 507.77919 #charge   2
###MaxRes:#m/z:  0.00000 #charge-128
###MS: 1448
###MSMS: 1451
BEGIN IONS
TITLE=Cmpd 476, AutoMSn(507.7792), 24.5 min
RTINSECONDS=1471.98
SCANS=MS: 1448 MSMS: 1451
PEPMASS=507.77919	6340
CHARGE=2+
343.20552	585	1+
363.17657	123	
369.53254	245	
369.60941	132	
370.22060	426	1+
397.20550	238	1+
417.18929	133	
456.28971	461	1+
486.30237	226	
488.29437	149	
490.29166	180	
492.27403	224	
495.64948	737	
503.28506	159	
504.31113	1490	1+
505.99385	114	
506.31453	1278	1+
508.29805	916	1+
510.28223	847	1+
515.77128	314	
516.69187	112	
525.25434	111	
641.32035	102	
642.36624	860	1+
739.42769	1405	1+
749.52676	172	
903.49565	222	1+
END IONS

###FS:    #m/z: 348.27088 #charge-128
###MaxRes:#m/z:  0.00000 #charge-128
###MS: 1452
###MSMS: 1453
BEGIN IONS
TITLE=Cmpd 477, AutoMSn(348.2709), 24.6 min
RTINSECONDS=1475
SCANS=MS: 1452 MSMS: 1453
PEPMASS=348.27088	9337

330.24508	132	
348.27183	191	
END IONS

###FS:    #m/z: 739.69575 #charge   3
###MaxRes:#m/z:  0.00000 #charge-128
###MS: 1452
###MSMS: 1454
BEGIN IONS
TITLE=Cmpd 478, AutoMSn(739.6958), 24.6 min
RTINSECONDS=1475.5
SCANS=MS: 1452 MSMS: 1454
PEPMASS=739.69575	7815
CHARGE=3+
407.18508	110	
412.15626	115	
454.20748	104	
543.32506	295	
546.24761	308	
546.75423	120	
555.25887	194	
555.74467	121	
596.77332	110	
600.35344	468	
699.23671	321	1+
715.37258	360	
734.38326	100	
736.39620	462	1+
739.34464	301	1+
742.36784	418	1+
765.18944	101	
786.27754	289	1+
812.32108	321	
862.44065	385	
872.19681	116	
901.33286	120	
925.41292	370	
977.45467	763	1+
1008.43810	115	
1026.46363	108	
END IONS

###FS:    #m/z: 348.27090 #charge-128
###MaxRes:#m/z:  0.00000 #charge-128
###MS: 1455
###MSMS: 1456
BEGIN IONS
TITLE=Cmpd 479, AutoMSn(348.2709), 24.6 min
RTINSECONDS=1478.02
SCANS=MS: 1455 MSMS: 1456
PEPMASS=348.27090	13937

330.28043	201	
334.23477	118	
348.27221	487	
END IONS

###FS:    #m/z: 739.69538 #charge   3
###MaxRes:#m/z:  0.00000 #charge-128
###MS: 1455
###MSMS: 1457
BEGIN IONS
TITLE=Cmpd 480, AutoMSn(739.6954), 24.6 min
RTINSECONDS=1478.52
SCANS=MS: 1455 MSMS: 1457
PEPMASS=739.69538	6746
CHARGE=3+
345.22680	101	
393.63518	154	
406.66245	101	
431.21424	192	
463.22847	106	
504.72715	239	
555.25426	245	
600.34925	409	1+
610.30933	108	
620.33067	100	
699.25297	206	
715.36076	407	1+
736.35106	506	1+
740.35320	462	1+
744.39419	101	
748.41068	112	
787.26304	107	
812.33668	293	
862.42263	152	
900.38025	118	
925.42945	171	
977.46933	501	1+
1026.45594	134	
END IONS

###FS:    #m/z: 348.27210 #charge-128
###MaxRes:#m/z:  0.00000 #charge-128
###MS: 1459
###MSMS: 1460
BEGIN IONS
TITLE=Cmpd 481, AutoMSn(348.2721), 24.7 min
RTINSECONDS=1482.04
SCANS=MS: 1459 MSMS: 1460
PEPMASS=348.27210	17757

330.25066	103	
348.27286	442	
354.43669	196	
END IONS

###FS:    #m/z: 587.32265 #charge   1
###MaxRes:#m/z:  0.00000 #charge-128
###MS: 1459
###MSMS: 1462
BEGIN IONS
TITLE=Cmpd 482, AutoMSn(587.3226), 24.7 min
RTINSECONDS=1483.04
SCANS=MS: 1459 MSMS: 1462
PEPMASS=587.32265	5832
CHARGE=1+
344.19484	321	
533.27089	104	
567.28026	112	
572.35892	117	
583.31930	312	1+
585.30921	418	1+
END IONS

###FS:    #m/z: 430.15049 #charge   1
###MaxRes:#m/z:  0.00000 #charge-128
###MS: 1463
###MSMS: 1466
BEGIN IONS
TITLE=Cmpd 483, AutoMSn(430.1505), 24.8 min
RTINSECONDS=1487.07
SCANS=MS: 1463 MSMS: 1466
PEPMASS=430.15049	5692
CHARGE=1+
416.27183	165	
428.27230	100	
429.22267	114	
END IONS

###FS:    #m/z: 503.30429 #charge   1
###MaxRes:#m/z:  0.00000 #charge-128
###MS: 1467
###MSMS: 1469
BEGIN IONS
TITLE=Cmpd 484, AutoMSn(503.3043), 24.8 min
RTINSECONDS=1490.6
SCANS=MS: 1467 MSMS: 1469
PEPMASS=503.30429	8672
CHARGE=1+
388.28599	102	
468.28104	123	
488.29668	101	
499.26767	389	1+
502.28693	244	
503.30092	300	
END IONS

###FS:    #m/z: 430.15062 #charge   1
###MaxRes:#m/z:  0.00000 #charge-128
###MS: 1467
###MSMS: 1470
BEGIN IONS
TITLE=Cmpd 485, AutoMSn(430.1506), 24.9 min
RTINSECONDS=1491.1
SCANS=MS: 1467 MSMS: 1470
PEPMASS=430.15062	6855
CHARGE=1+
327.12032	115	
370.25879	140	
398.22828	126	
416.23903	185	
427.19470	239	1+
430.15362	101	
END IONS

###FS:    #m/z: 320.24104 #charge-128
###MaxRes:#m/z:  0.00000 #charge-128
###MS: 1471
###MSMS: 1472
BEGIN IONS
TITLE=Cmpd 486, AutoMSn(320.2410), 24.9 min
RTINSECONDS=1494.13
SCANS=MS: 1471 MSMS: 1472
PEPMASS=320.24104	14192

723.17529	189	
END IONS

###FS:    #m/z: 503.30279 #charge   1
###MaxRes:#m/z:  0.00000 #charge-128
###MS: 1471
###MSMS: 1473
BEGIN IONS
TITLE=Cmpd 487, AutoMSn(503.3028), 24.9 min
RTINSECONDS=1494.63
SCANS=MS: 1471 MSMS: 1473
PEPMASS=503.30279	12059
CHARGE=1+
364.19304	123	
402.19669	103	
404.23731	127	
442.31836	102	
482.30006	111	
484.28021	120	
486.27276	202	
491.60103	100	
499.29281	138	
501.25438	205	
502.31745	311	
503.27987	351	
END IONS

###FS:    #m/z: 520.32607 #charge   1
###MaxRes:#m/z:  0.00000 #charge-128
###MS: 1471
###MSMS: 1474
BEGIN IONS
TITLE=Cmpd 488, AutoMSn(520.3261), 24.9 min
RTINSECONDS=1495.13
SCANS=MS: 1471 MSMS: 1474
PEPMASS=520.32607	5229
CHARGE=1+
395.78386	100	
449.26628	103	
458.28565	114	
474.26219	102	
499.27999	133	
500.29681	772	1+
506.31165	100	
516.31123	373	1+
518.31300	712	1+
520.31235	551	1+
END IONS

###FS:    #m/z: 503.30397 #charge   1
###MaxRes:#m/z:  0.00000 #charge-128
###MS: 1475
###MSMS: 1476
BEGIN IONS
TITLE=Cmpd 489, AutoMSn(503.3040), 25.0 min
RTINSECONDS=1498.15
SCANS=MS: 1475 MSMS: 1476
PEPMASS=503.30397	18830
CHARGE=1+
344.23488	128	
449.27444	164	
484.28395	232	1+
488.29310	247	
495.65009	112	
500.27941	102	
502.31014	308	
END IONS

###FS:    #m/z: 520.32617 #charge   1
###MaxRes:#m/z:  0.00000 #charge-128
###MS: 1475
###MSMS: 1477
BEGIN IONS
TITLE=Cmpd 490, AutoMSn(520.3262), 25.0 min
RTINSECONDS=1498.65
SCANS=MS: 1475 MSMS: 1477
PEPMASS=520.32617	6729
CHARGE=1+
391.19755	114	
426.26644	101	
428.21687	108	
470.25350	143	
474.27201	193	
483.25510	107	
486.27695	102	
498.28140	226	1+
500.30785	416	1+
504.31248	156	
516.29332	455	1+
518.30572	772	1+
520.32809	448	1+
END IONS

###FS:    #m/z: 352.24106 #charge   1
###MaxRes:#m/z:  0.00000 #charge-128
###MS: 1475
###MSMS: 1478
BEGIN IONS
TITLE=Cmpd 491, AutoMSn(352.2411), 25.0 min
RTINSECONDS=1499.15
SCANS=MS: 1475 MSMS: 1478
PEPMASS=352.24106	4341
CHARGE=1+
304.21514	107	
330.24850	142	
334.23027	262	
END IONS

###FS:    #m/z: 740.35897 #charge   2
###MaxRes:#m/z:  0.00000 #charge-128
###MS: 1479
###MSMS: 1480
BEGIN IONS
TITLE=Cmpd 492, AutoMSn(740.3590), 25.0 min
RTINSECONDS=1502.17
SCANS=MS: 1479 MSMS: 1480
PEPMASS=740.35897	4353
CHARGE=2+
371.14808	109	
373.27860	108	
399.13692	139	
450.14500	224	
514.21538	114	
531.22293	123	
541.13619	103	
615.21786	122	
737.40824	417	1+
740.38014	324	1+
END IONS

###FS:    #m/z: 520.32483 #charge   1
###MaxRes:#m/z:  0.00000 #charge-128
###MS: 1479
###MSMS: 1481
BEGIN IONS
TITLE=Cmpd 493, AutoMSn(520.3248), 25.0 min
RTINSECONDS=1502.67
SCANS=MS: 1479 MSMS: 1481
PEPMASS=520.32483	7225
CHARGE=1+
383.26055	118	
500.31241	467	1+
502.33008	215	
504.26716	116	
516.32476	376	1+
518.30799	572	
520.30722	865	1+
END IONS

###FS:    #m/z: 358.28825 #charge-128
###MaxRes:#m/z:  0.00000 #charge-128
###MS: 1479
###MSMS: 1482
BEGIN IONS
TITLE=Cmpd 494, AutoMSn(358.2882), 25.1 min
RTINSECONDS=1503.17
SCANS=MS: 1479 MSMS: 1482
PEPMASS=358.28825	4579

324.29786	190	
340.28782	436	
342.29833	309	
358.29081	250	
360.27991	119	
362.28605	310	
END IONS

###FS:    #m/z: 740.36275 #charge   2
###MaxRes:#m/z:  0.00000 #charge-128
###MS: 1483
###MSMS: 1484
BEGIN IONS
TITLE=Cmpd 495, AutoMSn(740.3627), 25.1 min
RTINSECONDS=1506.2
SCANS=MS: 1483 MSMS: 1484
PEPMASS=740.36275	4988
CHARGE=2+
371.20158	286	1+
399.13191	140	
443.20775	110	
483.50674	124	
487.31989	163	
497.19846	105	
498.68511	103	
531.23285	121	
541.15277	211	
615.22655	100	
736.36077	119	
738.38714	196	
740.37574	147	
742.36389	243	1+
745.35284	130	
775.41814	111	
779.37972	109	
END IONS

###FS:    #m/z: 689.35515 #charge   2
###MaxRes:#m/z:  0.00000 #charge-128
###MS: 1483
###MSMS: 1485
BEGIN IONS
TITLE=Cmpd 496, AutoMSn(689.3551), 25.1 min
RTINSECONDS=1506.7
SCANS=MS: 1483 MSMS: 1485
PEPMASS=689.35515	3736
CHARGE=2+
318.14313	108	
394.13833	107	
437.25590	119	
456.24004	110	
470.20847	220	1+
521.77443	249	
542.29561	106	
557.19791	137	
573.33607	495	
634.29262	641	1+
671.36866	129	
676.32250	104	
678.89810	192	
679.00567	104	
679.96533	164	
686.34515	364	1+
688.36498	474	1+
690.36938	588	1+
692.32827	176	
697.03032	840	
697.26255	168	
698.10637	209	
759.41669	438	1+
851.37460	110	
1042.54851	163	
1043.53969	110	
END IONS

###FS:    #m/z: 719.34532 #charge   3
###MaxRes:#m/z:  0.00000 #charge-128
###MS: 1483
###MSMS: 1486
BEGIN IONS
TITLE=Cmpd 497, AutoMSn(719.3453), 25.1 min
RTINSECONDS=1507.2
SCANS=MS: 1483 MSMS: 1486
PEPMASS=719.34532	3047
CHARGE=3+
358.13254	102	
389.18530	212	
395.77860	458	
453.20595	111	
488.23546	119	
617.34068	104	
663.33698	105	
680.30014	333	1+
697.32437	137	
702.34535	105	
704.34448	120	
716.36585	109	
718.39426	113	
722.37219	151	
726.32829	108	
764.35924	144	
912.42595	103	
END IONS

###FS:    #m/z: 940.90701 #charge   2
###MaxRes:#m/z:  0.00000 #charge-128
###MS: 1487
###MSMS: 1488
BEGIN IONS
TITLE=Cmpd 498, AutoMSn(940.9070), 25.2 min
RTINSECONDS=1510.23
SCANS=MS: 1487 MSMS: 1488
PEPMASS=940.90701	4982
CHARGE=2+
378.15002	323	1+
396.15088	661	1+
474.23560	125	
513.20325	106	
531.23515	128	
559.22269	182	
661.79354	101	
662.34478	128	
721.33556	266	1+
1322.58231	223	
1323.59341	149	
END IONS

###FS:    #m/z: 360.30104 #charge   1
###MaxRes:#m/z:  0.00000 #charge-128
###MS: 1487
###MSMS: 1489
BEGIN IONS
TITLE=Cmpd 499, AutoMSn(360.3010), 25.2 min
RTINSECONDS=1510.73
SCANS=MS: 1487 MSMS: 1489
PEPMASS=360.30104	5353
CHARGE=1+
324.28876	606	1+
340.27960	364	
342.30002	328	
358.28307	238	
360.29162	181	
END IONS

###FS:    #m/z: 740.82541 #charge   2
###MaxRes:#m/z:  0.00000 #charge-128
###MS: 1487
###MSMS: 1490
BEGIN IONS
TITLE=Cmpd 500, AutoMSn(740.8254), 25.2 min
RTINSECONDS=1511.23
SCANS=MS: 1487 MSMS: 1490
PEPMASS=740.82541	5361
CHARGE=2+
381.11971	106	
398.14742	103	
399.13401	226	
439.18584	118	
451.16826	113	
503.58651	194	
541.15481	297	
661.26506	129	
691.30207	106	
706.23130	130	
725.41271	115	
737.34678	118	
738.35671	279	1+
742.38302	118	
752.31518	172	
775.42644	111	
END IONS

###FS:    #m/z: 360.30449 #charge   1
###MaxRes:#m/z:  0.00000 #charge-128
###MS: 1491
###MSMS: 1492
BEGIN IONS
TITLE=Cmpd 501, AutoMSn(360.3045), 25.2 min
RTINSECONDS=1514.27
SCANS=MS: 1491 MSMS: 1492
PEPMASS=360.30449	8484
CHARGE=1+
318.24213	112	
324.28734	752	1+
340.28951	284	
342.29489	912	1+
END IONS

###FS:    #m/z: 940.91059 #charge   2
###MaxRes:#m/z:  0.00000 #charge-128
###MS: 1491
###MSMS: 1493
BEGIN IONS
TITLE=Cmpd 502, AutoMSn(940.9106), 25.2 min
RTINSECONDS=1514.77
SCANS=MS: 1491 MSMS: 1493
PEPMASS=940.91059	5851
CHARGE=2+
352.13699	110	
378.14208	749	1+
396.16192	807	1+
474.25991	315	1+
513.21631	250	1+
541.20963	305	
559.22042	136	
595.19680	105	
721.33821	175	
751.35591	125	
850.35354	169	
884.38317	106	
940.90305	101	
997.41777	230	
1322.57808	236	
1323.59718	268	
END IONS

###FS:    #m/z: 627.61266 #charge   3
###MaxRes:#m/z:  0.00000 #charge-128
###MS: 1491
###MSMS: 1494
BEGIN IONS
TITLE=Cmpd 503, AutoMSn(627.6127), 25.3 min
RTINSECONDS=1515.27
SCANS=MS: 1491 MSMS: 1494
PEPMASS=627.61266	4330
CHARGE=3+
343.19184	122	
474.25680	546	1+
478.19918	130	
489.22597	140	
508.24713	112	
515.19222	103	
559.20382	143	
589.27990	157	
607.29792	139	
610.33519	419	1+
623.32401	188	
624.33301	830	1+
626.34023	939	1+
628.33842	738	1+
630.32993	1040	1+
634.61390	615	1+
635.85079	120	
636.43158	132	
636.70406	248	
636.71792	701	1+
690.32512	443	
771.31284	153	
850.36399	601	1+
866.36163	119	
END IONS

###FS:    #m/z: 360.30348 #charge   1
###MaxRes:#m/z:  0.00000 #charge-128
###MS: 1495
###MSMS: 1496
BEGIN IONS
TITLE=Cmpd 504, AutoMSn(360.3035), 25.3 min
RTINSECONDS=1518.3
SCANS=MS: 1495 MSMS: 1496
PEPMASS=360.30348	10150
CHARGE=1+
324.28688	402	1+
340.27727	629	1+
342.29183	1204	1+
344.27704	274	
358.28654	213	
360.30611	291	
END IONS

###FS:    #m/z: 940.91001 #charge   2
###MaxRes:#m/z:  0.00000 #charge-128
###MS: 1495
###MSMS: 1497
BEGIN IONS
TITLE=Cmpd 505, AutoMSn(940.9100), 25.3 min
RTINSECONDS=1518.8
SCANS=MS: 1495 MSMS: 1497
PEPMASS=940.91001	6415
CHARGE=2+
378.14809	318	
396.15927	163	
474.25862	225	
515.18686	100	
531.21735	101	
541.22265	338	1+
559.22135	159	
661.80223	197	
850.33346	123	
1322.61580	121	
1323.59084	113	
END IONS

###FS:    #m/z: 330.26066 #charge-128
###MaxRes:#m/z:  0.00000 #charge-128
###MS: 1495
###MSMS: 1498
BEGIN IONS
TITLE=Cmpd 506, AutoMSn(330.2607), 25.3 min
RTINSECONDS=1519.3
SCANS=MS: 1495 MSMS: 1498
PEPMASS=330.26066	5725

312.25760	123	
END IONS

###FS:    #m/z: 360.30453 #charge   1
###MaxRes:#m/z:  0.00000 #charge-128
###MS: 1499
###MSMS: 1500
BEGIN IONS
TITLE=Cmpd 507, AutoMSn(360.3045), 25.4 min
RTINSECONDS=1522.32
SCANS=MS: 1499 MSMS: 1500
PEPMASS=360.30453	12653
CHARGE=1+
324.28273	1116	1+
340.28352	592	1+
342.29833	1013	1+
344.28704	544	1+
358.28821	110	
360.29934	505	1+
END IONS

###FS:    #m/z: 404.32152 #charge   1
###MaxRes:#m/z:  0.00000 #charge-128
###MS: 1499
###MSMS: 1502
BEGIN IONS
TITLE=Cmpd 508, AutoMSn(404.3215), 25.4 min
RTINSECONDS=1523.32
SCANS=MS: 1499 MSMS: 1502
PEPMASS=404.32152	6009
CHARGE=1+
352.32201	141	
368.31299	494	1+
386.31553	220	
388.29269	162	
402.29940	177	
404.27670	322	1+
END IONS

###FS:    #m/z: 360.30321 #charge   1
###MaxRes:#m/z:  0.00000 #charge-128
###MS: 1503
###MSMS: 1504
BEGIN IONS
TITLE=Cmpd 509, AutoMSn(360.3032), 25.4 min
RTINSECONDS=1526.34
SCANS=MS: 1503 MSMS: 1504
PEPMASS=360.30321	14553
CHARGE=1+
324.28562	1033	1+
340.27701	316	
342.29939	577	
344.28333	684	1+
358.29076	226	
360.29644	304	1+
END IONS

###FS:    #m/z: 517.69833 #charge   2
###MaxRes:#m/z:  0.00000 #charge-128
###MS: 1503
###MSMS: 1505
BEGIN IONS
TITLE=Cmpd 510, AutoMSn(517.6983), 25.4 min
RTINSECONDS=1526.84
SCANS=MS: 1503 MSMS: 1505
PEPMASS=517.69833	5116
CHARGE=2+
331.17182	219	
371.21392	129	
380.19664	112	
390.19991	258	
435.23194	177	
460.10125	121	
496.28498	253	1+
498.31055	199	
500.29805	370	1+
502.29358	405	1+
504.31439	172	
513.32130	137	
514.29005	736	1+
516.30193	1069	1+
518.32367	1500	1+
520.32058	1430	1+
526.95244	265	
527.04062	365	
527.84800	205	
536.24520	142	
572.17364	241	
701.25660	108	
848.28057	791	1+
END IONS

###FS:    #m/z: 412.13834 #charge   1
###MaxRes:#m/z:  0.00000 #charge-128
###MS: 1503
###MSMS: 1506
BEGIN IONS
TITLE=Cmpd 511, AutoMSn(412.1383), 25.5 min
RTINSECONDS=1527.34
SCANS=MS: 1503 MSMS: 1506
PEPMASS=412.13834	5090
CHARGE=1+
329.24773	138	
END IONS

###FS:    #m/z: 362.29114 #charge   1
###MaxRes:#m/z:  0.00000 #charge-128
###MS: 1507
###MSMS: 1508
BEGIN IONS
TITLE=Cmpd 512, AutoMSn(362.2911), 25.5 min
RTINSECONDS=1530.36
SCANS=MS: 1507 MSMS: 1508
PEPMASS=362.29114	18450
CHARGE=1+
324.28534	666	1+
326.30690	327	
340.28390	385	
342.29784	1129	1+
344.29107	829	1+
346.19774	105	
358.30103	173	
360.30730	200	
362.29034	1487	1+
END IONS

###FS:    #m/z: 430.14634 #charge   1
###MaxRes:#m/z:  0.00000 #charge-128
###MS: 1507
###MSMS: 1510
BEGIN IONS
TITLE=Cmpd 513, AutoMSn(430.1463), 25.5 min
RTINSECONDS=1531.36
SCANS=MS: 1507 MSMS: 1510
PEPMASS=430.14634	10494
CHARGE=1+
347.14429	100	
370.29510	105	
375.17681	101	
412.28695	102	
414.25940	134	
429.26523	100	
END IONS

###FS:    #m/z: 362.29236 #charge   1
###MaxRes:#m/z:  0.00000 #charge-128
###MS: 1511
###MSMS: 1513
BEGIN IONS
TITLE=Cmpd 514, AutoMSn(362.2924), 25.6 min
RTINSECONDS=1534.88
SCANS=MS: 1511 MSMS: 1513
PEPMASS=362.29236	18380
CHARGE=1+
318.19459	126	
324.29024	924	1+
340.28255	333	1+
342.29933	972	1+
344.28394	1067	1+
358.28108	207	1+
360.30474	402	1+
362.28879	1719	1+
END IONS

###FS:    #m/z: 430.14556 #charge   1
###MaxRes:#m/z:  0.00000 #charge-128
###MS: 1511
###MSMS: 1514
BEGIN IONS
TITLE=Cmpd 515, AutoMSn(430.1456), 25.6 min
RTINSECONDS=1535.39
SCANS=MS: 1511 MSMS: 1514
PEPMASS=430.14556	12895
CHARGE=1+
318.19081	119	
413.28303	108	
416.27458	110	
429.32374	112	
END IONS

###FS:    #m/z: 619.27471 #charge   1
###MaxRes:#m/z:  0.00000 #charge-128
###MS: 1515
###MSMS: 1517
BEGIN IONS
TITLE=Cmpd 516, AutoMSn(619.2747), 25.6 min
RTINSECONDS=1538.91
SCANS=MS: 1515 MSMS: 1517
PEPMASS=619.27471	17376
CHARGE=1+
321.12863	9131	1+
327.04552	198	
598.34050	180	
618.34720	590	1+
END IONS

###FS:    #m/z: 619.27255 #charge   1
###MaxRes:#m/z:  0.00000 #charge-128
###MS: 1519
###MSMS: 1520
BEGIN IONS
TITLE=Cmpd 517, AutoMSn(619.2725), 25.7 min
RTINSECONDS=1542.44
SCANS=MS: 1519 MSMS: 1520
PEPMASS=619.27255	25012
CHARGE=1+
321.12940	10566	1+
600.34324	207	
616.33603	336	
618.35030	1315	1+
END IONS

###FS:    #m/z: 1020.92307 #charge   2
###MaxRes:#m/z:  0.00000 #charge-128
###MS: 1519
###MSMS: 1522
BEGIN IONS
TITLE=Cmpd 518, AutoMSn(1020.9231), 25.7 min
RTINSECONDS=1543.44
SCANS=MS: 1519 MSMS: 1522
PEPMASS=1020.92307	13846
CHARGE=2+
378.14255	1110	1+
387.21677	106	
396.15674	951	1+
429.18093	105	
513.21379	441	1+
515.19869	237	
531.23215	336	
541.21296	1073	1+
559.22264	359	
634.27960	998	1+
850.35959	177	
866.36673	127	
874.36590	170	
885.40556	110	
1012.41120	112	
1157.48629	204	
1482.61062	983	1+
END IONS

###FS:    #m/z: 619.27311 #charge   1
###MaxRes:#m/z:  0.00000 #charge-128
###MS: 1523
###MSMS: 1525
BEGIN IONS
TITLE=Cmpd 519, AutoMSn(619.2731), 25.8 min
RTINSECONDS=1546.96
SCANS=MS: 1523 MSMS: 1525
PEPMASS=619.27311	29697
CHARGE=1+
321.12971	12931	1+
616.33791	225	
618.34740	1153	1+
END IONS

###FS:    #m/z: 1020.92460 #charge   2
###MaxRes:#m/z:  0.00000 #charge-128
###MS: 1523
###MSMS: 1526
BEGIN IONS
TITLE=Cmpd 520, AutoMSn(1020.9246), 25.8 min
RTINSECONDS=1547.46
SCANS=MS: 1523 MSMS: 1526
PEPMASS=1020.92460	20198
CHARGE=2+
321.12868	100	
378.14497	656	1+
396.15667	1195	1+
423.19410	123	
436.17727	230	
513.22040	329	
531.22889	617	1+
541.20844	1098	1+
559.22493	548	1+
634.28442	1284	1+
741.80206	114	
749.30636	126	
1010.38029	236	
1011.36268	129	
1157.46285	176	
1482.62012	547	1+
2040.84823	400	1+
END IONS

###FS:    #m/z: 1020.92489 #charge   2
###MaxRes:#m/z:  0.00000 #charge-128
###MS: 1527
###MSMS: 1528
BEGIN IONS
TITLE=Cmpd 521, AutoMSn(1020.9249), 25.8 min
RTINSECONDS=1550.48
SCANS=MS: 1527 MSMS: 1528
PEPMASS=1020.92489	20059
CHARGE=2+
378.15110	556	1+
396.15615	1285	1+
427.08633	101	
449.26052	193	
456.25583	113	
487.19142	161	
513.22520	159	
515.20415	117	
531.23997	298	
541.21364	867	1+
550.99283	189	
559.22545	411	1+
634.28415	1259	1+
741.81288	134	
742.31441	213	
749.31039	265	1+
849.34301	145	
868.38352	103	
884.39644	267	1+
1010.39727	236	
1012.45594	135	
1157.46177	411	1+
1482.62889	454	1+
2040.83828	521	1+
END IONS

###FS:    #m/z: 415.21086 #charge   1
###MaxRes:#m/z:  0.00000 #charge-128
###MS: 1527
###MSMS: 1529
BEGIN IONS
TITLE=Cmpd 522, AutoMSn(415.2109), 25.8 min
RTINSECONDS=1550.98
SCANS=MS: 1527 MSMS: 1529
PEPMASS=415.21086	16800
CHARGE=1+
415.25619	279	1+
END IONS

###FS:    #m/z: 680.95590 #charge   3
###MaxRes:#m/z:  0.00000 #charge-128
###MS: 1527
###MSMS: 1530
BEGIN IONS
TITLE=Cmpd 523, AutoMSn(680.9559), 25.9 min
RTINSECONDS=1551.48
SCANS=MS: 1527 MSMS: 1530
PEPMASS=680.95590	14512
CHARGE=3+
351.17818	158	
377.11370	169	
378.15504	441	1+
381.16914	689	1+
383.18009	780	1+
385.18945	448	
387.21073	271	1+
389.73428	176	
391.74807	189	
396.15370	328	
436.19270	221	
452.20129	123	
456.24348	226	
513.23250	215	1+
524.17327	411	
537.21682	240	1+
541.20708	250	
559.21569	179	
588.24492	133	
616.27609	257	1+
630.51547	124	
634.28165	3216	1+
647.37602	121	
676.35617	193	
677.34662	459	1+
679.36202	323	
680.35756	1720	1+
685.34069	354	1+
689.00183	460	
690.28089	131	
703.29639	157	
749.31333	596	1+
771.29999	276	1+
849.35771	225	
850.36331	953	1+
866.38269	394	1+
884.36441	208	
1010.38908	864	1+
1013.44948	133	
1014.44325	170	
1020.97594	340	
1030.43979	342	1+
END IONS

###FS:    #m/z: 415.21145 #charge   1
###MaxRes:#m/z:  0.00000 #charge-128
###MS: 1531
###MSMS: 1532
BEGIN IONS
TITLE=Cmpd 524, AutoMSn(415.2115), 25.9 min
RTINSECONDS=1554.51
SCANS=MS: 1531 MSMS: 1532
PEPMASS=415.21145	17113
CHARGE=1+
366.22723	100	
396.26477	208	1+
414.27782	104	
END IONS

###FS:    #m/z: 547.32733 #charge   1
###MaxRes:#m/z:  0.00000 #charge-128
###MS: 1531
###MSMS: 1533
BEGIN IONS
TITLE=Cmpd 525, AutoMSn(547.3273), 25.9 min
RTINSECONDS=1555.01
SCANS=MS: 1531 MSMS: 1533
PEPMASS=547.32733	6387
CHARGE=1+
342.71791	112	
359.16025	119	
371.24894	110	
442.24125	101	
459.23814	118	
490.26475	103	
526.32714	111	
527.31778	251	1+
530.31161	191	
543.30380	188	
544.31146	500	1+
546.31571	847	1+
END IONS

###FS:    #m/z: 376.29959 #charge   1
###MaxRes:#m/z:  0.00000 #charge-128
###MS: 1531
###MSMS: 1534
BEGIN IONS
TITLE=Cmpd 526, AutoMSn(376.2996), 25.9 min
RTINSECONDS=1555.51
SCANS=MS: 1531 MSMS: 1534
PEPMASS=376.29959	9133
CHARGE=1+
328.18354	100	
356.28720	215	
358.29097	314	
372.25261	135	
376.30406	652	
END IONS

###FS:    #m/z: 415.21144 #charge   1
###MaxRes:#m/z:  0.00000 #charge-128
###MS: 1535
###MSMS: 1536
BEGIN IONS
TITLE=Cmpd 527, AutoMSn(415.2114), 26.0 min
RTINSECONDS=1558.54
SCANS=MS: 1535 MSMS: 1536
PEPMASS=415.21144	17813
CHARGE=1+
382.25354	119	
396.28899	185	
414.29728	127	
END IONS

###FS:    #m/z: 547.32832 #charge   1
###MaxRes:#m/z:  0.00000 #charge-128
###MS: 1535
###MSMS: 1537
BEGIN IONS
TITLE=Cmpd 528, AutoMSn(547.3283), 26.0 min
RTINSECONDS=1559.05
SCANS=MS: 1535 MSMS: 1537
PEPMASS=547.32832	9205
CHARGE=1+
381.16621	129	
429.21457	104	
449.28162	103	
456.19240	101	
491.58624	1151	
510.27012	143	
512.30869	100	
526.29855	468	1+
529.31918	490	1+
532.31449	156	
543.30642	135	
544.32212	488	1+
546.31966	697	1+
END IONS

###FS:    #m/z: 1062.18697 #charge   2
###MaxRes:#m/z:  0.00000 #charge-128
###MS: 1535
###MSMS: 1538
BEGIN IONS
TITLE=Cmpd 529, AutoMSn(1062.1870), 26.0 min
RTINSECONDS=1559.55
SCANS=MS: 1535 MSMS: 1538
PEPMASS=1062.18697	5991
CHARGE=2+
318.12408	145	
474.20744	127	
727.37216	150	
1062.51890	179	
1062.84472	220	
1063.21783	107	
END IONS

###FS:    #m/z: 547.32947 #charge   1
###MaxRes:#m/z:  0.00000 #charge-128
###MS: 1539
###MSMS: 1540
BEGIN IONS
TITLE=Cmpd 530, AutoMSn(547.3295), 26.0 min
RTINSECONDS=1562.57
SCANS=MS: 1539 MSMS: 1540
PEPMASS=547.32947	13905
CHARGE=1+
321.12642	136	
416.23825	125	
418.20624	107	
425.24722	103	
484.28779	115	
495.65330	100	
526.34866	133	
528.33269	246	1+
531.32461	132	
532.33375	426	1+
543.32228	669	1+
546.33927	595	1+
END IONS

###FS:    #m/z: 430.14653 #charge   1
###MaxRes:#m/z:  0.00000 #charge-128
###MS: 1539
###MSMS: 1541
BEGIN IONS
TITLE=Cmpd 531, AutoMSn(430.1465), 26.1 min
RTINSECONDS=1563.07
SCANS=MS: 1539 MSMS: 1541
PEPMASS=430.14653	18529
CHARGE=1+
326.25392	101	
385.28141	116	
414.25121	209	
END IONS

###FS:    #m/z: 514.97572 #charge   3
###MaxRes:#m/z:  0.00000 #charge-128
###MS: 1539
###MSMS: 1542
BEGIN IONS
TITLE=Cmpd 532, AutoMSn(514.9757), 26.1 min
RTINSECONDS=1563.57
SCANS=MS: 1539 MSMS: 1542
PEPMASS=514.97572	5238
CHARGE=3+
330.23652	348	
360.19209	153	
392.23620	118	
403.17511	132	
419.21398	290	1+
423.19903	158	
433.29216	207	
435.16671	109	
449.25772	104	
461.27458	707	1+
463.20560	123	
468.43172	274	
479.22186	113	
481.14266	104	
493.19948	108	
494.27156	421	1+
498.29468	552	1+
505.30795	136	
510.30731	502	1+
511.79354	116	
512.29110	1188	1+
514.31478	1634	1+
516.30328	2538	1+
518.32204	1189	1+
520.33759	348	
520.86480	516	
521.79046	913	
526.91430	132	
527.83947	198	
532.82320	117	
574.36908	1404	1+
603.32376	179	
617.37756	131	
687.45846	1636	1+
700.38026	4236	1+
813.46469	206	
843.54097	176	
926.54328	280	1+
1386.82868	918	1+
END IONS

###FS:    #m/z: 514.29846 #charge   3
###MaxRes:#m/z:  0.00000 #charge-128
###MS: 1543
###MSMS: 1544
BEGIN IONS
TITLE=Cmpd 533, AutoMSn(514.2985), 26.1 min
RTINSECONDS=1566.59
SCANS=MS: 1543 MSMS: 1544
PEPMASS=514.29846	7858
CHARGE=3+
344.23188	478	
350.69668	787	
364.22504	303	
366.20477	253	1+
392.21883	274	
429.20672	190	
433.28702	164	
449.24226	115	
461.27750	912	1+
465.22197	116	
468.42420	319	
477.17928	120	
482.27987	137	
494.29460	161	
496.28721	416	1+
498.29194	286	
500.27087	133	
510.29316	645	1+
512.28188	974	1+
513.82559	167	
514.31071	1900	1+
516.30414	4388	1+
518.77685	132	
521.78918	655	
532.30426	123	
532.81129	118	
546.37175	631	1+
574.37128	1903	1+
603.32584	446	
659.45618	320	1+
682.34892	152	
687.45333	991	1+
700.37665	3429	1+
730.44912	133	
813.46025	391	1+
843.55305	197	
926.54460	163	
1063.58036	146	
1386.82389	1301	1+
END IONS

###FS:    #m/z: 430.14524 #charge   1
###MaxRes:#m/z:  0.00000 #charge-128
###MS: 1543
###MSMS: 1545
BEGIN IONS
TITLE=Cmpd 534, AutoMSn(430.1452), 26.1 min
RTINSECONDS=1567.09
SCANS=MS: 1543 MSMS: 1545
PEPMASS=430.14524	18540
CHARGE=1+
374.09848	111	
388.27113	107	
416.27549	104	
END IONS

###FS:    #m/z: 724.35579 #charge   3
###MaxRes:#m/z:  0.00000 #charge-128
###MS: 1543
###MSMS: 1546
BEGIN IONS
TITLE=Cmpd 535, AutoMSn(724.3558), 26.1 min
RTINSECONDS=1567.59
SCANS=MS: 1543 MSMS: 1546
PEPMASS=724.35579	5039
CHARGE=3+
378.14443	111	
381.18668	156	
389.17956	269	
391.17254	128	
403.18191	167	
422.18642	322	1+
425.19579	829	1+
426.00425	214	
427.19911	586	1+
445.23178	153	
488.24806	136	
538.75352	204	
539.24543	141	
547.75351	197	
548.25057	155	
670.34601	238	
688.39434	145	
719.37775	140	
720.34932	452	1+
722.38457	1625	1+
727.37881	427	1+
731.26067	189	
731.49870	195	
732.37137	392	
752.33740	100	
893.40154	101	
947.47404	158	
964.46541	513	1+
1077.47342	115	
1094.48045	162	
END IONS

###FS:    #m/z: 514.97874 #charge   3
###MaxRes:#m/z:  0.00000 #charge-128
###MS: 1547
###MSMS: 1548
BEGIN IONS
TITLE=Cmpd 536, AutoMSn(514.9787), 26.2 min
RTINSECONDS=1570.61
SCANS=MS: 1547 MSMS: 1548
PEPMASS=514.97874	9851
CHARGE=3+
321.14476	120	
325.11778	124	
343.12542	129	
361.15366	140	
364.23662	389	1+
372.74270	156	
392.22708	327	1+
408.27434	137	
435.25254	316	1+
438.18209	121	
444.28842	122	
450.14755	136	
461.29119	697	1+
463.22884	142	
475.26192	248	1+
478.26397	247	1+
480.22894	171	
494.31512	270	1+
496.31411	343	
498.26451	621	1+
505.30579	129	
511.30431	262	
512.30554	1112	1+
514.30731	1589	1+
516.30951	4619	1+
520.86150	501	
521.79207	750	
526.93762	117	
532.30126	277	
546.36606	137	
574.36861	1755	1+
603.32505	596	
613.31161	118	
659.45353	912	1+
659.46457	142	
682.35565	167	
687.45706	1921	1+
700.37181	6416	1+
813.45641	308	
844.55194	140	
926.53519	328	1+
1386.82997	1229	1+
END IONS

###FS:    #m/z: 430.14533 #charge   1
###MaxRes:#m/z:  0.00000 #charge-128
###MS: 1547
###MSMS: 1549
BEGIN IONS
TITLE=Cmpd 537, AutoMSn(430.1453), 26.2 min
RTINSECONDS=1571.11
SCANS=MS: 1547 MSMS: 1549
PEPMASS=430.14533	17686
CHARGE=1+
412.30506	162	
END IONS

###FS:    #m/z: 462.94971 #charge   3
###MaxRes:#m/z:  0.00000 #charge-128
###MS: 1547
###MSMS: 1550
BEGIN IONS
TITLE=Cmpd 538, AutoMSn(462.9497), 26.2 min
RTINSECONDS=1571.61
SCANS=MS: 1547 MSMS: 1550
PEPMASS=462.94971	5287
CHARGE=3+
318.12889	145	
327.16427	144	
346.21796	123	
383.20100	107	
387.19397	103	
397.19661	140	
400.29284	163	
407.19369	117	
425.20695	120	
427.19122	127	
430.25256	129	
441.23268	105	
442.27273	231	
444.17755	227	1+
444.28072	214	
446.24542	507	1+
449.27171	289	
458.27305	587	1+
460.28901	1288	1+
462.30029	3031	1+
464.28506	3131	1+
471.08923	214	
471.50776	746	
472.39889	385	
END IONS

###FS:    #m/z: 724.35707 #charge   3
###MaxRes:#m/z:  0.00000 #charge-128
###MS: 1551
###MSMS: 1552
BEGIN IONS
TITLE=Cmpd 539, AutoMSn(724.3571), 26.2 min
RTINSECONDS=1574.64
SCANS=MS: 1551 MSMS: 1552
PEPMASS=724.35707	4361
CHARGE=3+
361.15929	104	
384.18055	103	
389.17693	415	
395.78207	172	
397.19017	120	
403.19133	131	
420.19488	103	
422.25986	112	
423.18325	415	1+
425.19817	579	1+
426.01197	186	
427.20821	518	1+
436.16500	110	
443.20971	102	
488.25095	175	
720.36967	134	
721.38335	589	1+
726.34650	109	
728.37439	217	
END IONS

###FS:    #m/z: 937.44648 #charge   3
###MaxRes:#m/z:  0.00000 #charge-128
###MS: 1553
###MSMS: 1554
BEGIN IONS
TITLE=Cmpd 540, AutoMSn(937.4465), 26.3 min
RTINSECONDS=1576.66
SCANS=MS: 1553 MSMS: 1554
PEPMASS=937.44648	2972
CHARGE=3+
396.16016	137	
625.23025	103	
640.31502	126	
678.38465	173	
END IONS

###FS:    #m/z: 792.43100 #charge   2
###MaxRes:#m/z:  0.00000 #charge-128
###MS: 1553
###MSMS: 1555
BEGIN IONS
TITLE=Cmpd 541, AutoMSn(792.4310), 26.3 min
RTINSECONDS=1577.16
SCANS=MS: 1553 MSMS: 1555
PEPMASS=792.43100	2929
CHARGE=2+
326.16855	185	
327.12234	114	
429.20142	101	
927.50234	247	1+
END IONS

###FS:    #m/z: 633.95069 #charge   3
###MaxRes:#m/z:  0.00000 #charge-128
###MS: 1556
###MSMS: 1557
BEGIN IONS
TITLE=Cmpd 542, AutoMSn(633.9507), 26.3 min
RTINSECONDS=1579.69
SCANS=MS: 1556 MSMS: 1557
PEPMASS=633.95069	9346
CHARGE=3+
321.12846	359	
324.22514	179	
335.11034	152	
337.13453	792	1+
393.21326	123	
397.23468	413	1+
425.23180	179	
484.32917	303	
488.71580	120	
501.24168	100	
583.38646	112	
600.30246	129	
612.34212	202	1+
614.33976	154	
616.37379	112	
617.33286	115	
618.34136	330	1+
629.34774	284	
630.35004	808	1+
632.34691	1080	1+
634.36599	1291	1+
634.85349	134	
636.36103	1664	1+
638.80841	167	
639.94358	156	
640.84401	164	
642.83728	120	
659.38880	117	
682.11178	124	
928.51343	105	
END IONS

###FS:    #m/z: 792.93398 #charge   3
###MaxRes:#m/z:  0.00000 #charge-128
###MS: 1556
###MSMS: 1558
BEGIN IONS
TITLE=Cmpd 543, AutoMSn(792.9340), 26.3 min
RTINSECONDS=1580.19
SCANS=MS: 1556 MSMS: 1558
PEPMASS=792.93398	8628
CHARGE=3+
344.17551	261	
398.22134	107	
425.23386	152	
436.84529	153	
442.20226	113	
443.25360	119	
497.23890	211	
682.29140	119	
751.97813	103	
789.43661	191	
791.40858	466	1+
792.18876	100	
794.40433	266	1+
878.43728	116	
END IONS

###FS:    #m/z: 335.17753 #charge   2
###MaxRes:#m/z:  0.00000 #charge-128
###MS: 1560
###MSMS: 1561
BEGIN IONS
TITLE=Cmpd 545, AutoMSn(335.1775), 26.4 min
RTINSECONDS=1583.7
SCANS=MS: 1560 MSMS: 1561
PEPMASS=335.17753	19265
CHARGE=2+
316.27465	200	
334.29271	147	
END IONS

###FS:    #m/z: 634.35200 #charge   1
###MaxRes:#m/z:  0.00000 #charge-128
###MS: 1560
###MSMS: 1562
BEGIN IONS
TITLE=Cmpd 546, AutoMSn(634.3520), 26.4 min
RTINSECONDS=1584.21
SCANS=MS: 1560 MSMS: 1562
PEPMASS=634.35200	13496
CHARGE=1+
321.12714	414	
323.16758	104	
324.22569	143	
326.16726	296	
335.14180	294	1+
337.13119	429	1+
339.15776	562	1+
341.16056	302	
344.73309	214	
397.24161	473	
425.24123	232	
441.19766	149	
464.24970	204	
484.31529	615	1+
528.26909	100	
546.26313	158	
581.36018	117	
614.28298	373	1+
620.36012	131	
626.28514	118	
629.33379	194	
630.35530	670	1+
632.36792	638	
633.35993	1233	1+
END IONS

###FS:    #m/z: 792.43547 #charge   2
###MaxRes:#m/z:  0.00000 #charge-128
###MS: 1560
###MSMS: 1563
BEGIN IONS
TITLE=Cmpd 547, AutoMSn(792.4355), 26.4 min
RTINSECONDS=1584.71
SCANS=MS: 1560 MSMS: 1563
PEPMASS=792.43547	11524
CHARGE=2+
326.16868	253	
349.16235	115	
443.25443	230	1+
464.25792	105	
484.32399	146	
495.17408	199	
497.22360	264	1+
560.77876	124	
664.33703	104	
730.05969	101	
789.42154	234	
791.39658	222	
792.42984	374	1+
794.40079	370	1+
797.31326	241	1+
798.75914	100	
806.81444	156	
878.41415	270	1+
991.49470	122	
END IONS

###FS:    #m/z: 334.29268 #charge-128
###MaxRes:#m/z:  0.00000 #charge-128
###MS: 1564
###MSMS: 1565
BEGIN IONS
TITLE=Cmpd 548, AutoMSn(334.2927), 26.5 min
RTINSECONDS=1587.73
SCANS=MS: 1564 MSMS: 1565
PEPMASS=334.29268	29165

316.27596	242	
334.29541	146	
END IONS

###FS:    #m/z: 318.26390 #charge-128
###MaxRes:#m/z:  0.00000 #charge-128
###MS: 1564
###MSMS: 1566
BEGIN IONS
TITLE=Cmpd 549, AutoMSn(318.2639), 26.5 min
RTINSECONDS=1588.23
SCANS=MS: 1564 MSMS: 1566
PEPMASS=318.26390	14032

318.26183	211	
END IONS

###FS:    #m/z: 634.15399 #charge   3
###MaxRes:#m/z:  0.00000 #charge-128
###MS: 1564
###MSMS: 1567
BEGIN IONS
TITLE=Cmpd 550, AutoMSn(634.1540), 26.5 min
RTINSECONDS=1588.73
SCANS=MS: 1564 MSMS: 1567
PEPMASS=634.15399	12388
CHARGE=3+
318.26005	142	
321.12368	252	
326.18139	142	
335.11163	151	
337.11542	431	
339.16095	400	
341.18382	290	
397.23883	465	
408.83014	161	
425.23651	268	1+
464.25330	150	
473.73061	136	
483.19408	128	
484.31715	583	
521.25343	126	
545.24717	121	
581.37299	119	
612.35969	136	
614.36129	501	1+
616.27046	220	1+
618.32506	285	1+
629.35917	177	
630.36221	1046	1+
632.36558	1712	1+
634.35557	1114	1+
636.36364	1359	1+
638.70074	167	
640.76758	272	
642.83163	430	
644.94081	148	
645.04340	309	
658.36554	136	
770.44440	111	
END IONS

###FS:    #m/z: 318.26222 #charge-128
###MaxRes:#m/z:  0.00000 #charge-128
###MS: 1568
###MSMS: 1569
BEGIN IONS
TITLE=Cmpd 551, AutoMSn(318.2622), 26.5 min
RTINSECONDS=1591.76
SCANS=MS: 1568 MSMS: 1569
PEPMASS=318.26222	20805

318.26255	525	1+
END IONS

###FS:    #m/z: 362.31802 #charge   1
###MaxRes:#m/z:  0.00000 #charge-128
###MS: 1568
###MSMS: 1570
BEGIN IONS
TITLE=Cmpd 552, AutoMSn(362.3180), 26.5 min
RTINSECONDS=1592.26
SCANS=MS: 1568 MSMS: 1570
PEPMASS=362.31802	14442
CHARGE=1+
326.30127	823	
340.28482	319	1+
342.29921	596	
344.31452	920	1+
358.30359	126	
360.29962	302	1+
362.31483	412	
END IONS

###FS:    #m/z: 362.31833 #charge   1
###MaxRes:#m/z:  0.00000 #charge-128
###MS: 1571
###MSMS: 1573
BEGIN IONS
TITLE=Cmpd 553, AutoMSn(362.3183), 26.6 min
RTINSECONDS=1595.28
SCANS=MS: 1571 MSMS: 1573
PEPMASS=362.31833	13323
CHARGE=1+
324.29358	223	
326.30342	693	
340.28057	331	
342.29819	366	
344.31154	701	1+
358.29501	111	
360.30950	425	1+
362.32056	499	1+
END IONS

###FS:    #m/z: 390.27913 #charge   1
###MaxRes:#m/z:  0.00000 #charge-128
###MS: 1574
###MSMS: 1575
BEGIN IONS
TITLE=Cmpd 554, AutoMSn(390.2791), 26.6 min
RTINSECONDS=1597.79
SCANS=MS: 1574 MSMS: 1575
PEPMASS=390.27913	6593
CHARGE=1+
344.26065	136	
370.29031	133	
372.27691	285	
389.15646	119	
390.28632	1291	1+
END IONS

###FS:    #m/z: 362.31905 #charge   1
###MaxRes:#m/z:  0.00000 #charge-128
###MS: 1574
###MSMS: 1576
BEGIN IONS
TITLE=Cmpd 555, AutoMSn(362.3191), 26.6 min
RTINSECONDS=1598.29
SCANS=MS: 1574 MSMS: 1576
PEPMASS=362.31905	12210
CHARGE=1+
322.27569	114	
324.28544	273	
326.30612	1055	1+
340.28585	316	
342.29348	437	
344.31248	720	
358.29072	176	
360.30843	232	1+
362.31224	409	1+
END IONS

###FS:    #m/z: 390.28038 #charge   1
###MaxRes:#m/z:  0.00000 #charge-128
###MS: 1577
###MSMS: 1578
BEGIN IONS
TITLE=Cmpd 556, AutoMSn(390.2804), 26.7 min
RTINSECONDS=1600.81
SCANS=MS: 1577 MSMS: 1578
PEPMASS=390.28038	8609
CHARGE=1+
372.27619	436	
376.61246	132	
388.24869	117	
390.27961	1524	1+
END IONS

###FS:    #m/z: 390.28257 #charge   1
###MaxRes:#m/z:  0.00000 #charge-128
###MS: 1579
###MSMS: 1580
BEGIN IONS
TITLE=Cmpd 557, AutoMSn(390.2826), 26.7 min
RTINSECONDS=1602.82
SCANS=MS: 1579 MSMS: 1580
PEPMASS=390.28257	9235
CHARGE=1+
344.27131	240	
370.28907	188	
372.27262	917	1+
388.28097	206	
390.28072	1567	1+
END IONS

###FS:    #m/z: 390.28132 #charge   1
###MaxRes:#m/z:  0.00000 #charge-128
###MS: 1584
###MSMS: 1585
BEGIN IONS
TITLE=Cmpd 558, AutoMSn(390.2813), 26.8 min
RTINSECONDS=1607.86
SCANS=MS: 1584 MSMS: 1585
PEPMASS=390.28132	10734
CHARGE=1+
344.27578	170	
372.27326	874	1+
390.28368	2276	1+
END IONS

###FS:    #m/z: 534.33437 #charge   1
###MaxRes:#m/z:  0.00000 #charge-128
###MS: 1586
###MSMS: 1587
BEGIN IONS
TITLE=Cmpd 559, AutoMSn(534.3344), 26.8 min
RTINSECONDS=1609.87
SCANS=MS: 1586 MSMS: 1587
PEPMASS=534.33437	4669
CHARGE=1+
430.19442	119	
498.27921	114	
514.31096	206	
516.29825	650	1+
520.86832	129	
530.31524	424	1+
532.31556	784	1+
534.32718	693	1+
END IONS

###FS:    #m/z: 534.33643 #charge   1
###MaxRes:#m/z:  0.00000 #charge-128
###MS: 1588
###MSMS: 1589
BEGIN IONS
TITLE=Cmpd 560, AutoMSn(534.3364), 26.9 min
RTINSECONDS=1611.89
SCANS=MS: 1588 MSMS: 1589
PEPMASS=534.33643	5697
CHARGE=1+
345.22945	109	
486.29238	106	
500.29960	132	
512.30143	141	
514.33769	196	
516.31657	339	1+
518.31284	202	
520.32588	140	
530.34038	445	1+
532.31142	593	1+
534.32111	1684	1+
END IONS

###FS:    #m/z: 590.34975 #charge   3
###MaxRes:#m/z:  0.00000 #charge-128
###MS: 1588
###MSMS: 1590
BEGIN IONS
TITLE=Cmpd 561, AutoMSn(590.3498), 26.9 min
RTINSECONDS=1612.39
SCANS=MS: 1588 MSMS: 1590
PEPMASS=590.34975	4569
CHARGE=3+
533.95111	148	
557.29575	103	
572.34839	187	
574.33423	215	
588.34717	501	1+
590.36256	608	1+
592.33200	718	1+
END IONS

###FS:    #m/z: 534.33749 #charge   1
###MaxRes:#m/z:  0.00000 #charge-128
###MS: 1591
###MSMS: 1592
BEGIN IONS
TITLE=Cmpd 562, AutoMSn(534.3375), 26.9 min
RTINSECONDS=1614.9
SCANS=MS: 1591 MSMS: 1592
PEPMASS=534.33749	7810
CHARGE=1+
404.28368	110	
406.19370	111	
432.16606	114	
496.32991	268	1+
512.34140	165	
514.32297	273	
516.30989	239	
518.27007	165	
520.28892	126	
530.31343	559	1+
532.33127	715	1+
534.32216	576	1+
END IONS

###FS:    #m/z: 591.35016 #charge   1
###MaxRes:#m/z:  0.00000 #charge-128
###MS: 1591
###MSMS: 1593
BEGIN IONS
TITLE=Cmpd 563, AutoMSn(591.3502), 26.9 min
RTINSECONDS=1615.4
SCANS=MS: 1591 MSMS: 1593
PEPMASS=591.35016	5513
CHARGE=1+
321.13892	114	
572.31494	138	
574.39395	148	
588.33994	546	1+
590.35326	491	1+
END IONS

###FS:    #m/z: 591.35341 #charge   1
###MaxRes:#m/z:  0.00000 #charge-128
###MS: 1595
###MSMS: 1597
BEGIN IONS
TITLE=Cmpd 564, AutoMSn(591.3534), 27.0 min
RTINSECONDS=1619.44
SCANS=MS: 1595 MSMS: 1597
PEPMASS=591.35341	7182
CHARGE=1+
321.11745	134	
401.23313	113	
472.26555	134	
542.34013	112	
572.35179	282	
574.35128	173	
587.35593	116	
588.34471	502	1+
590.36650	396	
END IONS

###FS:    #m/z: 826.54738 #charge   1
###MaxRes:#m/z:  0.00000 #charge-128
###MS: 1595
###MSMS: 1598
BEGIN IONS
TITLE=Cmpd 565, AutoMSn(826.5474), 27.0 min
RTINSECONDS=1619.94
SCANS=MS: 1595 MSMS: 1598
PEPMASS=826.54738	3893
CHARGE=1+
439.21690	122	
END IONS

###FS:    #m/z: 826.54685 #charge   1
###MaxRes:#m/z:  0.00000 #charge-128
###MS: 1599
###MSMS: 1601
BEGIN IONS
TITLE=Cmpd 566, AutoMSn(826.5468), 27.1 min
RTINSECONDS=1623.47
SCANS=MS: 1599 MSMS: 1601
PEPMASS=826.54685	5627
CHARGE=1+
387.18897	105	
488.23265	104	
END IONS

###FS:    #m/z: 573.05081 #charge   3
###MaxRes:#m/z:  0.00000 #charge-128
###MS: 1599
###MSMS: 1602
BEGIN IONS
TITLE=Cmpd 567, AutoMSn(573.0508), 27.1 min
RTINSECONDS=1623.97
SCANS=MS: 1599 MSMS: 1602
PEPMASS=573.05081	4529
CHARGE=3+
408.20856	119	
462.20731	192	
484.27630	123	
497.29394	202	
500.22557	122	
512.34294	121	
551.31077	269	1+
554.31018	191	
556.35309	211	
558.32933	280	1+
568.33219	379	1+
570.33389	1158	1+
572.34137	1650	1+
574.34205	1567	1+
574.87735	109	
575.16578	105	
576.34229	1743	1+
580.01683	514	
586.37638	164	
END IONS

###FS:    #m/z: 721.29761 #charge   2
###MaxRes:#m/z:  0.00000 #charge-128
###MS: 1603
###MSMS: 1604
BEGIN IONS
TITLE=Cmpd 568, AutoMSn(721.2976), 27.1 min
RTINSECONDS=1627.01
SCANS=MS: 1603 MSMS: 1604
PEPMASS=721.29761	6705
CHARGE=2+
321.11337	128	
338.18688	145	
349.16332	130	
374.24248	213	
395.13373	233	
407.17109	136	
410.16728	104	
411.16046	276	1+
417.92693	208	
423.18189	362	1+
425.18548	613	1+
429.17894	142	
471.28792	144	
547.20860	138	
578.21542	111	
609.29867	118	
630.52176	104	
643.30209	121	
706.30136	108	
717.40698	418	1+
719.32916	120	
720.39001	431	1+
722.37336	794	1+
727.40116	133	
731.26467	104	
732.36343	638	
807.40338	152	
922.42682	498	1+
1069.49524	297	
1070.52708	114	
1216.55094	248	
1217.54781	211	
END IONS

###FS:    #m/z: 826.54724 #charge   1
###MaxRes:#m/z:  0.00000 #charge-128
###MS: 1603
###MSMS: 1605
BEGIN IONS
TITLE=Cmpd 569, AutoMSn(826.5472), 27.1 min
RTINSECONDS=1627.51
SCANS=MS: 1603 MSMS: 1605
PEPMASS=826.54724	5649
CHARGE=1+
514.23812	100	
END IONS

###FS:    #m/z: 548.32434 #charge   1
###MaxRes:#m/z:  0.00000 #charge-128
###MS: 1603
###MSMS: 1606
BEGIN IONS
TITLE=Cmpd 570, AutoMSn(548.3243), 27.1 min
RTINSECONDS=1628.01
SCANS=MS: 1603 MSMS: 1606
PEPMASS=548.32434	6730
CHARGE=1+
321.12714	103	
391.74653	200	
457.24662	113	
488.32772	100	
511.29566	104	
528.33369	247	
530.33628	114	
531.33447	288	1+
534.31781	106	
544.29014	439	1+
546.34574	612	1+
548.32573	745	1+
END IONS

###FS:    #m/z: 721.86730 #charge   2
###MaxRes:#m/z:  0.00000 #charge-128
###MS: 1607
###MSMS: 1608
BEGIN IONS
TITLE=Cmpd 571, AutoMSn(721.8673), 27.2 min
RTINSECONDS=1631.04
SCANS=MS: 1607 MSMS: 1608
PEPMASS=721.86730	13021
CHARGE=2+
321.12167	147	
374.23909	439	1+
379.17331	109	
407.16914	186	
410.16364	774	1+
414.05457	146	
422.25137	101	
423.19706	356	1+
427.21199	143	
430.06760	128	
503.20968	101	
531.17551	106	
604.27348	102	
608.78440	132	
621.33602	224	
700.39048	201	1+
706.35890	112	
717.38708	119	
718.37702	385	1+
720.40915	442	1+
722.39538	1121	1+
727.37800	146	
742.46919	109	
750.39657	112	
807.41323	762	1+
922.41659	1097	1+
1069.49433	306	
1070.49554	323	
1080.32273	768	
1216.56362	764	1+
END IONS

###FS:    #m/z: 335.11305 #charge-128
###MaxRes:#m/z:  0.00000 #charge-128
###MS: 1607
###MSMS: 1609
BEGIN IONS
TITLE=Cmpd 572, AutoMSn(335.1131), 27.2 min
RTINSECONDS=1631.54
SCANS=MS: 1607 MSMS: 1609
PEPMASS=335.11305	5130

50.89519	180	
END IONS

###FS:    #m/z: 633.26180 #charge   1
###MaxRes:#m/z:  0.00000 #charge-128
###MS: 1607
###MSMS: 1610
BEGIN IONS
TITLE=Cmpd 573, AutoMSn(633.2618), 27.2 min
RTINSECONDS=1632.04
SCANS=MS: 1607 MSMS: 1610
PEPMASS=633.26180	4460
CHARGE=1+
321.13054	1454	1+
335.11273	790	1+
337.12630	653	
339.17459	254	
353.19867	108	
510.70617	128	
549.32842	120	
616.34258	191	
618.35673	103	
628.35974	276	1+
631.35833	143	
632.36896	438	1+
END IONS

###FS:    #m/z: 721.87123 #charge   2
###MaxRes:#m/z:  0.00000 #charge-128
###MS: 1611
###MSMS: 1612
BEGIN IONS
TITLE=Cmpd 574, AutoMSn(721.8712), 27.3 min
RTINSECONDS=1635.07
SCANS=MS: 1611 MSMS: 1612
PEPMASS=721.87123	16854
CHARGE=2+
374.23825	535	
391.22995	120	
409.20282	142	
410.17132	588	1+
417.92821	184	
419.16152	122	
421.15461	302	1+
423.19839	410	
425.20830	378	
427.23197	125	
427.96638	301	
492.29630	243	1+
572.27405	158	
575.19501	112	
608.77193	266	
621.32998	639	1+
636.32620	217	
703.37601	129	
717.37212	172	
718.35725	243	
719.40361	256	
720.39781	456	1+
722.41544	209	
723.39839	181	
724.39035	376	1+
726.43623	211	
750.36520	133	
807.40217	674	1+
817.81805	140	
922.42423	1638	1+
1069.49054	400	
1070.47967	273	
1081.28914	268	
1216.56288	926	1+
END IONS

###FS:    #m/z: 337.13283 #charge-128
###MaxRes:#m/z:  0.00000 #charge-128
###MS: 1611
###MSMS: 1613
BEGIN IONS
TITLE=Cmpd 575, AutoMSn(337.1328), 27.3 min
RTINSECONDS=1635.57
SCANS=MS: 1611 MSMS: 1613
PEPMASS=337.13283	4057

317.28162	101	
END IONS

###FS:    #m/z: 633.26301 #charge   1
###MaxRes:#m/z:  0.00000 #charge-128
###MS: 1611
###MSMS: 1614
BEGIN IONS
TITLE=Cmpd 576, AutoMSn(633.2630), 27.3 min
RTINSECONDS=1636.07
SCANS=MS: 1611 MSMS: 1614
PEPMASS=633.26301	4494
CHARGE=1+
321.12706	1742	1+
335.11306	562	1+
337.14018	486	
347.22773	106	
353.16307	138	
395.78190	196	
485.29421	106	
524.26419	101	
614.34765	378	1+
618.35333	228	1+
629.35838	302	1+
631.35191	596	1+
END IONS

###FS:    #m/z: 721.87094 #charge   2
###MaxRes:#m/z:  0.00000 #charge-128
###MS: 1615
###MSMS: 1616
BEGIN IONS
TITLE=Cmpd 577, AutoMSn(721.8709), 27.3 min
RTINSECONDS=1639.09
SCANS=MS: 1615 MSMS: 1616
PEPMASS=721.87094	18276
CHARGE=2+
347.15318	100	
357.19063	137	
360.17697	133	
374.24420	549	1+
396.13843	139	
397.20004	100	
407.20927	305	1+
409.17193	532	1+
421.25730	288	
423.19236	514	1+
427.20118	118	
430.06973	280	
430.15486	176	
432.17482	111	
436.20435	112	
450.73101	101	
492.29007	189	
493.29136	363	1+
608.78369	192	
609.28983	287	1+
621.32806	452	1+
706.37990	100	
718.36319	543	1+
720.40041	458	1+
722.40978	283	
723.37105	919	1+
725.30844	312	1+
731.26183	128	
790.37081	100	
807.40479	819	1+
922.42511	1364	1+
1069.48020	899	1+
1081.30502	128	
1216.55024	628	
1217.56295	325	
END IONS

###FS:    #m/z: 334.28524 #charge-128
###MaxRes:#m/z:  0.00000 #charge-128
###MS: 1617
###MSMS: 1618
BEGIN IONS
TITLE=Cmpd 578, AutoMSn(334.2852), 27.4 min
RTINSECONDS=1641.11
SCANS=MS: 1617 MSMS: 1618
PEPMASS=334.28524	7641

316.28355	102	
334.28758	121	
338.25084	104	
END IONS

###FS:    #m/z: 633.26105 #charge   1
###MaxRes:#m/z:  0.00000 #charge-128
###MS: 1617
###MSMS: 1619
BEGIN IONS
TITLE=Cmpd 579, AutoMSn(633.2611), 27.4 min
RTINSECONDS=1641.61
SCANS=MS: 1617 MSMS: 1619
PEPMASS=633.26105	5251
CHARGE=1+
321.13037	2295	1+
335.11218	957	1+
337.13110	525	
339.12816	113	
432.19169	111	
540.28657	116	
572.38902	118	
588.27856	107	
614.33557	141	
616.35037	264	1+
628.36388	243	1+
630.37372	423	1+
632.34436	535	
END IONS

###FS:    #m/z: 334.28742 #charge-128
###MaxRes:#m/z:  0.00000 #charge-128
###MS: 1620
###MSMS: 1621
BEGIN IONS
TITLE=Cmpd 580, AutoMSn(334.2874), 27.4 min
RTINSECONDS=1644.12
SCANS=MS: 1620 MSMS: 1621
PEPMASS=334.28742	10909

316.28369	448	
END IONS

###FS:    #m/z: 721.86913 #charge   2
###MaxRes:#m/z:  0.00000 #charge-128
###MS: 1620
###MSMS: 1622
BEGIN IONS
TITLE=Cmpd 581, AutoMSn(721.8691), 27.4 min
RTINSECONDS=1644.62
SCANS=MS: 1620 MSMS: 1622
PEPMASS=721.86913	12102
CHARGE=2+
374.22985	120	
409.18538	234	1+
412.16473	106	
421.17105	384	1+
421.25632	125	
425.19718	169	
428.18209	102	
447.22422	104	
608.79861	113	
621.33599	317	1+
651.29554	104	
701.38433	102	
714.32111	685	
717.42057	117	
718.39074	748	1+
721.39079	1208	1+
732.36763	120	
807.39865	699	1+
922.42403	1151	1+
1069.48979	265	
1070.47826	138	
1080.31121	120	
1216.55913	208	
END IONS

###FS:    #m/z: 334.28725 #charge-128
###MaxRes:#m/z:  0.00000 #charge-128
###MS: 1623
###MSMS: 1624
BEGIN IONS
TITLE=Cmpd 582, AutoMSn(334.2873), 27.5 min
RTINSECONDS=1647.14
SCANS=MS: 1623 MSMS: 1624
PEPMASS=334.28725	13674

316.27600	117	
332.20098	106	
END IONS

###FS:    #m/z: 331.18536 #charge   2
###MaxRes:#m/z:  0.00000 #charge-128
###MS: 1628
###MSMS: 1629
BEGIN IONS
TITLE=Cmpd 584, AutoMSn(331.1854), 27.5 min
RTINSECONDS=1652.18
SCANS=MS: 1628 MSMS: 1629
PEPMASS=331.18536	10226
CHARGE=2+
316.27280	127	
334.29602	102	
END IONS

###FS:    #m/z: 332.27761 #charge-128
###MaxRes:#m/z:  0.00000 #charge-128
###MS: 1631
###MSMS: 1632
BEGIN IONS
TITLE=Cmpd 585, AutoMSn(332.2776), 27.6 min
RTINSECONDS=1655.2
SCANS=MS: 1631 MSMS: 1632
PEPMASS=332.27761	11651

316.26915	197	
END IONS

###FS:    #m/z: 707.32070 #charge   2
###MaxRes:#m/z:  0.00000 #charge-128
###MS: 1631
###MSMS: 1634
BEGIN IONS
TITLE=Cmpd 586, AutoMSn(707.3207), 27.6 min
RTINSECONDS=1656.21
SCANS=MS: 1631 MSMS: 1634
PEPMASS=707.32070	4262
CHARGE=2+
358.15089	140	
360.16404	198	
364.46423	117	
393.17767	160	
395.18305	250	
397.20179	139	
409.19029	181	
411.19955	316	1+
427.18718	120	
436.17804	113	
453.22145	111	
488.29510	109	
505.21051	169	
686.37700	111	
688.42613	130	
704.37430	578	1+
708.36984	279	1+
710.41517	367	1+
719.21536	205	
812.35514	178	
1056.46068	161	
END IONS

###FS:    #m/z: 332.27612 #charge-128
###MaxRes:#m/z:  0.00000 #charge-128
###MS: 1635
###MSMS: 1636
BEGIN IONS
TITLE=Cmpd 587, AutoMSn(332.2761), 27.7 min
RTINSECONDS=1659.24
SCANS=MS: 1635 MSMS: 1636
PEPMASS=332.27612	14128

316.27624	183	
END IONS

###FS:    #m/z: 905.27233 #charge   2
###MaxRes:#m/z:  0.00000 #charge-128
###MS: 1635
###MSMS: 1637
BEGIN IONS
TITLE=Cmpd 588, AutoMSn(905.2723), 27.7 min
RTINSECONDS=1659.74
SCANS=MS: 1635 MSMS: 1637
PEPMASS=905.27233	6081
CHARGE=2+
473.23325	111	
496.26453	187	
506.57043	140	
520.30944	131	
545.78768	122	
560.77774	107	
822.95554	100	
878.43959	445	1+
902.42046	117	
904.50633	132	
915.98149	205	
977.48007	448	1+
END IONS

###FS:    #m/z: 707.31848 #charge   1
###MaxRes:#m/z:  0.00000 #charge-128
###MS: 1635
###MSMS: 1638
BEGIN IONS
TITLE=Cmpd 589, AutoMSn(707.3185), 27.7 min
RTINSECONDS=1660.24
SCANS=MS: 1635 MSMS: 1638
PEPMASS=707.31848	4633
CHARGE=1+
335.18921	104	
358.13866	252	
393.16630	151	
395.20718	299	
397.17077	274	
407.15346	118	
409.20774	111	
410.02366	110	
411.20765	175	
505.21181	214	
552.27042	141	
686.38233	130	
704.38071	310	1+
706.38065	323	
707.29839	118	
END IONS

###FS:    #m/z: 905.27057 #charge   1
###MaxRes:#m/z:  0.00000 #charge-128
###MS: 1639
###MSMS: 1641
BEGIN IONS
TITLE=Cmpd 590, AutoMSn(905.2706), 27.7 min
RTINSECONDS=1663.77
SCANS=MS: 1639 MSMS: 1641
PEPMASS=905.27057	6135
CHARGE=1+
413.16747	114	
446.22262	100	
458.25950	100	
497.26576	119	
548.06475	142	
560.78964	109	
589.28319	123	
748.41301	116	
863.45675	191	
878.43867	205	
END IONS

###FS:    #m/z: 707.31772 #charge   2
###MaxRes:#m/z:  0.00000 #charge-128
###MS: 1639
###MSMS: 1642
BEGIN IONS
TITLE=Cmpd 591, AutoMSn(707.3177), 27.7 min
RTINSECONDS=1664.28
SCANS=MS: 1639 MSMS: 1642
PEPMASS=707.31772	5150
CHARGE=2+
321.17712	120	
389.21186	115	
393.16559	258	1+
395.18245	343	
397.19536	189	
399.19333	118	
405.18559	173	
407.17468	546	1+
411.18852	264	
413.21574	192	
414.16253	159	
477.21650	121	
486.27045	125	
521.19706	123	
612.33589	103	
690.40658	251	1+
697.03619	213	
703.35136	106	
704.35032	206	
705.40770	446	1+
708.37386	771	1+
812.34720	168	
1056.46965	160	
END IONS

###FS:    #m/z: 651.86143 #charge   2
###MaxRes:#m/z:  0.00000 #charge-128
###MS: 1643
###MSMS: 1644
BEGIN IONS
TITLE=Cmpd 592, AutoMSn(651.8614), 27.8 min
RTINSECONDS=1667.3
SCANS=MS: 1643 MSMS: 1644
PEPMASS=651.86143	5623
CHARGE=2+
316.14532	215	
321.13313	223	
335.11202	1044	1+
337.12688	695	1+
339.16114	164	
341.17324	143	
352.18329	117	
353.16135	764	1+
357.18592	159	
359.43547	176	
369.53447	152	
381.18541	138	
411.17701	139	
418.19884	161	
446.26666	199	
559.33828	208	
629.33950	234	1+
632.37018	175	
635.33607	246	1+
647.38695	313	
648.37851	1757	1+
649.55348	104	
652.38106	872	1+
654.37515	764	1+
657.35103	185	
673.43781	127	
759.47097	124	
874.48506	614	1+
884.25162	138	
1102.59265	139	
1103.58229	188	
END IONS

###FS:    #m/z: 331.16380 #charge   2
###MaxRes:#m/z:  0.00000 #charge-128
###MS: 1643
###MSMS: 1645
BEGIN IONS
TITLE=Cmpd 593, AutoMSn(331.1638), 27.8 min
RTINSECONDS=1667.8
SCANS=MS: 1643 MSMS: 1645
PEPMASS=331.16380	12714
CHARGE=2+
334.27986	153	
END IONS

###FS:    #m/z: 651.86113 #charge   2
###MaxRes:#m/z:  0.00000 #charge-128
###MS: 1647
###MSMS: 1648
BEGIN IONS
TITLE=Cmpd 594, AutoMSn(651.8611), 27.9 min
RTINSECONDS=1671.32
SCANS=MS: 1647 MSMS: 1648
PEPMASS=651.86113	11745
CHARGE=2+
316.14981	250	
335.12058	2010	1+
350.12955	118	
351.16822	311	
353.15492	542	
355.16518	124	
357.21174	174	
369.16940	129	
393.16797	116	
398.19503	105	
429.22476	138	
438.11963	121	
446.25680	352	1+
474.21301	105	
533.95071	112	
559.33191	319	
619.34261	115	
630.35330	124	
637.29294	230	1+
647.33751	233	
648.37079	1903	1+
652.36424	698	1+
654.37289	970	1+
655.78144	175	
657.36092	247	
657.88482	329	
657.94803	309	
759.45414	147	
874.48857	552	1+
987.59519	127	
1102.60923	393	
1103.60422	106	
END IONS

###FS:    #m/z: 665.36143 #charge   2
###MaxRes:#m/z:  0.00000 #charge-128
###MS: 1647
###MSMS: 1649
BEGIN IONS
TITLE=Cmpd 595, AutoMSn(665.3614), 27.9 min
RTINSECONDS=1671.82
SCANS=MS: 1647 MSMS: 1649
PEPMASS=665.36143	4286
CHARGE=2+
351.15544	271	1+
353.15134	770	1+
367.14217	144	
445.23172	103	
644.40520	118	
645.37724	261	1+
660.39116	877	1+
665.35937	213	
666.37335	706	1+
669.93764	260	1+
END IONS

###FS:    #m/z: 633.25690 #charge   1
###MaxRes:#m/z:  0.00000 #charge-128
###MS: 1647
###MSMS: 1650
BEGIN IONS
TITLE=Cmpd 596, AutoMSn(633.2569), 27.9 min
RTINSECONDS=1672.32
SCANS=MS: 1647 MSMS: 1650
PEPMASS=633.25690	4490
CHARGE=1+
321.13019	1234	
335.10918	472	
337.12969	309	
339.17647	128	
353.16613	217	1+
359.43828	104	
359.51380	112	
544.27997	124	
584.35879	145	
616.41015	179	
632.36540	534	1+
END IONS

###FS:    #m/z: 651.86302 #charge   2
###MaxRes:#m/z:  0.00000 #charge-128
###MS: 1651
###MSMS: 1652
BEGIN IONS
TITLE=Cmpd 597, AutoMSn(651.8630), 27.9 min
RTINSECONDS=1675.35
SCANS=MS: 1651 MSMS: 1652
PEPMASS=651.86302	13771
CHARGE=2+
316.14787	433	
335.10719	1182	1+
337.12643	923	1+
339.16982	168	
341.15640	110	
351.16274	279	
353.15194	509	
355.17148	109	
411.22974	113	
431.25884	100	
446.25655	345	1+
526.24631	171	
529.27093	102	
559.35139	340	1+
600.30520	101	
602.26262	100	
615.28052	100	
630.29703	115	
631.31708	365	1+
634.34233	530	1+
636.29088	215	1+
647.34103	280	
648.37383	965	1+
650.38167	800	1+
652.37486	887	1+
654.36666	847	1+
655.91898	103	
657.89632	756	1+
658.43990	100	
672.42831	199	
759.45869	508	1+
874.48251	1041	1+
987.57165	180	
989.56798	125	
999.01180	296	
1102.60297	283	
1103.58275	297	
1114.64354	120	
END IONS

###FS:    #m/z: 635.37635 #charge   1
###MaxRes:#m/z:  0.00000 #charge-128
###MS: 1651
###MSMS: 1653
BEGIN IONS
TITLE=Cmpd 598, AutoMSn(635.3763), 27.9 min
RTINSECONDS=1675.85
SCANS=MS: 1651 MSMS: 1653
PEPMASS=635.37635	6053
CHARGE=1+
321.13133	1519	1+
335.11168	882	1+
337.14379	635	1+
341.20920	110	
353.15274	107	
423.19468	104	
441.13290	106	
464.25631	108	
576.32802	138	
596.34315	134	
615.36980	373	1+
618.31296	178	
620.33993	129	
631.30499	122	
632.36959	527	1+
634.38276	508	1+
END IONS

###FS:    #m/z: 344.27630 #charge-128
###MaxRes:#m/z:  0.00000 #charge-128
###MS: 1651
###MSMS: 1654
BEGIN IONS
TITLE=Cmpd 599, AutoMSn(344.2763), 27.9 min
RTINSECONDS=1676.35
SCANS=MS: 1651 MSMS: 1654
PEPMASS=344.27630	3911

341.21017	102	
344.28500	267	
346.27352	128	
END IONS

###FS:    #m/z: 635.37720 #charge   1
###MaxRes:#m/z:  0.00000 #charge-128
###MS: 1655
###MSMS: 1656
BEGIN IONS
TITLE=Cmpd 600, AutoMSn(635.3772), 28.0 min
RTINSECONDS=1679.38
SCANS=MS: 1655 MSMS: 1656
PEPMASS=635.37720	6032
CHARGE=1+
319.00723	108	
319.13282	100	
321.13217	1321	1+
327.16543	107	
335.10714	612	
337.12885	453	
339.16134	157	
341.16763	125	
362.18924	127	
614.32975	105	
616.38651	278	1+
618.33939	302	1+
630.37501	151	
632.36156	396	1+
634.38291	431	1+
END IONS

###FS:    #m/z: 388.03497 #charge   1
###MaxRes:#m/z:  0.00000 #charge-128
###MS: 1655
###MSMS: 1658
BEGIN IONS
TITLE=Cmpd 601, AutoMSn(388.0350), 28.0 min
RTINSECONDS=1680.39
SCANS=MS: 1655 MSMS: 1658
PEPMASS=388.03497	3197
CHARGE=1+
352.29471	154	
END IONS

###FS:    #m/z: 388.03472 #charge   1
###MaxRes:#m/z:  0.00000 #charge-128
###MS: 1659
###MSMS: 1660
BEGIN IONS
TITLE=Cmpd 602, AutoMSn(388.0347), 28.1 min
RTINSECONDS=1683.41
SCANS=MS: 1659 MSMS: 1660
PEPMASS=388.03472	4255
CHARGE=1+
370.31579	157	
386.31705	132	
END IONS

###FS:    #m/z: 388.03647 #charge   1
###MaxRes:#m/z:  0.00000 #charge-128
###MS: 1663
###MSMS: 1664
BEGIN IONS
TITLE=Cmpd 603, AutoMSn(388.0365), 28.1 min
RTINSECONDS=1687.44
SCANS=MS: 1663 MSMS: 1664
PEPMASS=388.03647	5537
CHARGE=1+
328.21673	153	
350.29858	228	
368.30856	178	
369.20228	145	
370.27875	105	
372.30912	120	
384.28261	120	
END IONS

###FS:    #m/z: 410.01803 #charge   1
###MaxRes:#m/z:  0.00000 #charge-128
###MS: 1663
###MSMS: 1665
BEGIN IONS
TITLE=Cmpd 604, AutoMSn(410.0180), 28.1 min
RTINSECONDS=1687.95
SCANS=MS: 1663 MSMS: 1665
PEPMASS=410.01803	4635
CHARGE=1+
317.23803	129	
372.25483	182	
388.30564	198	
390.26158	125	
406.31530	179	
408.26244	190	
END IONS

###FS:    #m/z: 930.32012 #charge   2
###MaxRes:#m/z:  0.00000 #charge-128
###MS: 1667
###MSMS: 1668
BEGIN IONS
TITLE=Cmpd 606, AutoMSn(930.3201), 28.2 min
RTINSECONDS=1691.47
SCANS=MS: 1667 MSMS: 1668
PEPMASS=930.32012	6765
CHARGE=2+
376.19758	102	
439.72098	217	
466.74434	116	
482.78477	134	
496.26125	216	
560.79370	357	
561.29055	124	
590.32502	388	1+
601.34689	134	
758.41444	1081	1+
766.35612	128	
775.86843	117	
779.38085	112	
878.42670	541	1+
924.34750	101	
927.51779	139	
992.52990	119	
1574.89840	380	1+
END IONS

###FS:    #m/z: 388.03654 #charge   1
###MaxRes:#m/z:  0.00000 #charge-128
###MS: 1667
###MSMS: 1669
BEGIN IONS
TITLE=Cmpd 607, AutoMSn(388.0365), 28.2 min
RTINSECONDS=1691.97
SCANS=MS: 1667 MSMS: 1669
PEPMASS=388.03654	6552
CHARGE=1+
352.32601	129	
368.30233	116	
372.28847	107	
END IONS

###FS:    #m/z: 901.66985 #charge   2
###MaxRes:#m/z:  0.00000 #charge-128
###MS: 1667
###MSMS: 1670
BEGIN IONS
TITLE=Cmpd 608, AutoMSn(901.6698), 28.2 min
RTINSECONDS=1692.47
SCANS=MS: 1667 MSMS: 1670
PEPMASS=901.66985	4858
CHARGE=2+
390.18552	103	
413.16750	100	
456.18951	120	
489.26171	107	
510.24937	135	
546.29405	178	
551.26067	102	
560.77934	206	
562.99875	108	
589.29216	150	
596.81128	112	
615.79450	111	
633.38768	191	
748.42225	156	
775.04569	123	
779.36885	175	
847.45468	122	
849.44264	114	
850.44188	277	1+
878.43039	1586	1+
881.43021	133	
900.50272	114	
902.45777	118	
961.48955	144	
962.49602	346	1+
977.49737	631	1+
991.51508	686	1+
END IONS

###FS:    #m/z: 930.15579 #charge   2
###MaxRes:#m/z:  0.00000 #charge-128
###MS: 1671
###MSMS: 1672
BEGIN IONS
TITLE=Cmpd 609, AutoMSn(930.1558), 28.3 min
RTINSECONDS=1695.5
SCANS=MS: 1671 MSMS: 1672
PEPMASS=930.15579	12992
CHARGE=2+
390.19151	206	
391.73032	133	
425.71011	135	
458.18653	105	
490.26562	109	
559.21527	155	
562.29209	164	
566.79975	113	
589.79269	202	
590.32158	125	
646.82721	127	
657.88633	194	
661.36456	160	
710.84454	195	
711.33570	223	
714.93269	150	
758.41433	2081	1+
779.37259	324	
787.94812	161	
788.46901	197	
817.47273	159	
844.47701	388	1+
878.43265	1169	1+
931.47151	517	1+
979.89679	111	
991.51385	410	1+
992.52678	114	
1016.54551	145	
1120.58495	118	
1137.85987	113	
END IONS

###FS:    #m/z: 929.82460 #charge   3
###MaxRes:#m/z:  0.00000 #charge-128
###MS: 1671
###MSMS: 1673
BEGIN IONS
TITLE=Cmpd 610, AutoMSn(929.8246), 28.3 min
RTINSECONDS=1696
SCANS=MS: 1671 MSMS: 1673
PEPMASS=929.82460	12992
CHARGE=3+
390.18830	152	
423.23056	160	
439.72614	186	
451.21127	110	
482.27256	128	
552.27521	130	
560.79752	200	
563.99274	117	
589.82041	142	
590.32144	466	1+
626.43313	114	
657.88538	104	
661.36458	165	
673.67295	134	
711.35840	120	
758.41665	2142	1+
775.35286	105	
779.36492	307	
844.49217	105	
845.00030	137	
845.45214	397	1+
861.03371	110	
878.42723	820	1+
941.66427	108	
941.77778	149	
959.51129	106	
991.51606	900	1+
1111.55483	110	
1120.55931	121	
1156.45279	248	
1574.88340	588	1+
2032.05546	661	1+
END IONS

###FS:    #m/z: 1116.18753 #charge   1
###MaxRes:#m/z:  0.00000 #charge-128
###MS: 1671
###MSMS: 1674
BEGIN IONS
TITLE=Cmpd 611, AutoMSn(1116.1875), 28.3 min
RTINSECONDS=1696.5
SCANS=MS: 1671 MSMS: 1674
PEPMASS=1116.18753	6464
CHARGE=1+
654.30908	121	
1103.17868	104	
1113.56599	170	
END IONS

###FS:    #m/z: 930.15906 #charge   3
###MaxRes:#m/z:  0.00000 #charge-128
###MS: 1675
###MSMS: 1676
BEGIN IONS
TITLE=Cmpd 612, AutoMSn(930.1591), 28.3 min
RTINSECONDS=1699.52
SCANS=MS: 1675 MSMS: 1676
PEPMASS=930.15906	13427
CHARGE=3+
422.24086	258	1+
425.72279	119	
430.17281	128	
500.20239	145	
547.27756	119	
560.77819	336	
589.78363	113	
590.31712	340	
592.32932	104	
657.89343	172	
661.36213	156	
714.39927	150	
714.93460	206	
758.41146	2160	1+
767.44371	181	
768.57565	185	
779.37189	207	
845.46544	320	1+
878.43471	1361	1+
924.45839	114	
928.48347	109	
932.48094	147	
941.66008	285	
969.44687	113	
991.51416	862	1+
1111.02945	116	
1120.59625	115	
1131.69126	258	
1138.59343	104	
1145.23905	148	
1420.66119	567	1+
1574.89806	709	1+
2032.06115	652	1+
END IONS

###FS:    #m/z: 1116.37971 #charge   1
###MaxRes:#m/z:  0.00000 #charge-128
###MS: 1675
###MSMS: 1677
BEGIN IONS
TITLE=Cmpd 613, AutoMSn(1116.3797), 28.3 min
RTINSECONDS=1700.02
SCANS=MS: 1675 MSMS: 1677
PEPMASS=1116.37971	7955
CHARGE=1+
1113.11850	138	
1113.37777	148	
1113.55912	259	
1115.97665	330	
END IONS

###FS:    #m/z: 1116.18474 #charge   1
###MaxRes:#m/z:  0.00000 #charge-128
###MS: 1679
###MSMS: 1681
BEGIN IONS
TITLE=Cmpd 614, AutoMSn(1116.1847), 28.4 min
RTINSECONDS=1704.05
SCANS=MS: 1679 MSMS: 1681
PEPMASS=1116.18474	7445
CHARGE=1+
664.34325	107	
1112.19102	129	
1112.96402	134	
1113.17881	116	
1113.56693	156	
1113.80803	262	
1115.99609	312	
END IONS

###FS:    #m/z: 410.01765 #charge   1
###MaxRes:#m/z:  0.00000 #charge-128
###MS: 1679
###MSMS: 1682
BEGIN IONS
TITLE=Cmpd 615, AutoMSn(410.0176), 28.4 min
RTINSECONDS=1704.56
SCANS=MS: 1679 MSMS: 1682
PEPMASS=410.01765	7293
CHARGE=1+
320.26142	127	
362.21706	176	
378.09867	316	1+
380.10857	174	
388.30248	109	
406.28277	161	
410.02229	101	
END IONS

###FS:    #m/z: 320.27538 #charge-128
###MaxRes:#m/z:  0.00000 #charge-128
###MS: 1683
###MSMS: 1684
BEGIN IONS
TITLE=Cmpd 616, AutoMSn(320.2754), 28.5 min
RTINSECONDS=1707.59
SCANS=MS: 1683 MSMS: 1684
PEPMASS=320.27538	12740

318.26016	112	
322.19343	118	
END IONS

###FS:    #m/z: 370.02630 #charge   1
###MaxRes:#m/z:  0.00000 #charge-128
###MS: 1683
###MSMS: 1685
BEGIN IONS
TITLE=Cmpd 617, AutoMSn(370.0263), 28.5 min
RTINSECONDS=1708.09
SCANS=MS: 1683 MSMS: 1685
PEPMASS=370.02630	8343
CHARGE=1+
348.25478	109	
END IONS

###FS:    #m/z: 410.01922 #charge   1
###MaxRes:#m/z:  0.00000 #charge-128
###MS: 1683
###MSMS: 1686
BEGIN IONS
TITLE=Cmpd 618, AutoMSn(410.0192), 28.5 min
RTINSECONDS=1708.59
SCANS=MS: 1683 MSMS: 1686
PEPMASS=410.01922	7091
CHARGE=1+
350.10217	162	
356.35929	136	
378.09925	215	
380.11543	107	
388.30541	150	
406.31148	151	
END IONS

###FS:    #m/z: 410.01740 #charge   1
###MaxRes:#m/z:  0.00000 #charge-128
###MS: 1687
###MSMS: 1690
BEGIN IONS
TITLE=Cmpd 620, AutoMSn(410.0174), 28.5 min
RTINSECONDS=1712.61
SCANS=MS: 1687 MSMS: 1690
PEPMASS=410.01740	7698
CHARGE=1+
378.10185	179	
406.29492	112	
410.02164	150	
END IONS

###FS:    #m/z: 364.24524 #charge   1
###MaxRes:#m/z:  0.00000 #charge-128
###MS: 1691
###MSMS: 1693
BEGIN IONS
TITLE=Cmpd 621, AutoMSn(364.2452), 28.6 min
RTINSECONDS=1716.14
SCANS=MS: 1691 MSMS: 1693
PEPMASS=364.24524	5787
CHARGE=1+
342.29730	122	
344.31753	248	
360.29987	232	
END IONS

###FS:    #m/z: 364.24362 #charge   1
###MaxRes:#m/z:  0.00000 #charge-128
###MS: 1695
###MSMS: 1697
BEGIN IONS
TITLE=Cmpd 624, AutoMSn(364.2436), 28.7 min
RTINSECONDS=1720.17
SCANS=MS: 1695 MSMS: 1697
PEPMASS=364.24362	5966
CHARGE=1+
362.29719	107	
END IONS

###FS:    #m/z: 927.48359 #charge   3
###MaxRes:#m/z:  0.00000 #charge-128
###MS: 1699
###MSMS: 1701
BEGIN IONS
TITLE=Cmpd 625, AutoMSn(927.4836), 28.7 min
RTINSECONDS=1724.2
SCANS=MS: 1699 MSMS: 1701
PEPMASS=927.48359	4621
CHARGE=3+
359.16621	159	
390.19568	228	
412.14285	117	
413.25015	104	
414.15693	107	
437.21257	188	
455.21303	181	
456.16511	238	1+
474.21931	121	
480.21711	283	1+
489.28981	104	
506.22733	143	
525.19712	111	
533.25459	123	
541.21838	108	
551.25357	732	1+
559.21390	198	
590.32807	505	1+
627.43871	133	
636.32137	243	1+
647.31850	308	1+
662.35784	126	
664.33404	434	1+
758.41427	598	1+
761.35380	327	1+
765.35032	231	
779.37744	1222	1+
783.33934	121	
790.71393	108	
836.50223	107	
845.42610	299	1+
850.44991	583	1+
878.43809	1025	1+
932.47811	456	1+
942.64097	164	
991.50674	130	
1045.55483	333	
1046.55297	133	
1202.70196	122	
END IONS

###FS:    #m/z: 679.40148 #charge   1
###MaxRes:#m/z:  0.00000 #charge-128
###MS: 1699
###MSMS: 1702
BEGIN IONS
TITLE=Cmpd 626, AutoMSn(679.4015), 28.7 min
RTINSECONDS=1724.7
SCANS=MS: 1699 MSMS: 1702
PEPMASS=679.40148	4104
CHARGE=1+
91.76181	107	
113.38858	100	
639.33358	106	
645.39543	100	
662.40955	127	
675.38784	276	1+
677.39660	547	1+
END IONS

###FS:    #m/z: 893.43638 #charge   3
###MaxRes:#m/z:  0.00000 #charge-128
###MS: 1703
###MSMS: 1705
BEGIN IONS
TITLE=Cmpd 627, AutoMSn(893.4364), 28.8 min
RTINSECONDS=1728.23
SCANS=MS: 1703 MSMS: 1705
PEPMASS=893.43638	4885
CHARGE=3+
374.23871	211	
891.49616	102	
894.42896	571	1+
899.45842	110	
1227.57602	108	
END IONS

###FS:    #m/z: 927.48960 #charge   3
###MaxRes:#m/z:  0.00000 #charge-128
###MS: 1703
###MSMS: 1706
BEGIN IONS
TITLE=Cmpd 628, AutoMSn(927.4896), 28.8 min
RTINSECONDS=1728.73
SCANS=MS: 1703 MSMS: 1706
PEPMASS=927.48960	6013
CHARGE=3+
376.18587	132	
439.72160	638	
458.18665	231	
551.26792	236	
560.78018	437	
589.30860	172	
589.79754	137	
590.32290	624	1+
657.90064	254	
658.39583	391	
661.36550	181	
664.32135	147	
710.84142	516	
758.41287	3601	1+
767.44313	262	
768.57545	590	
779.37168	795	1+
779.94190	514	1+
787.95004	1593	1+
788.44790	506	
845.45307	743	1+
850.44991	359	1+
878.43902	1451	1+
923.48736	236	1+
925.97702	143	
927.46426	180	
929.53644	152	
932.49616	393	1+
936.78618	181	
963.52662	379	1+
991.51998	1310	1+
1008.55406	224	
1111.07084	141	
1120.56620	151	
1121.55657	148	
1138.56554	128	
1291.63170	371	1+
1297.30792	161	
1427.85169	624	1+
1687.93091	493	1+
2032.07533	410	1+
END IONS

###FS:    #m/z: 318.29334 #charge-128
###MaxRes:#m/z:  0.00000 #charge-128
###MS: 1707
###MSMS: 1708
BEGIN IONS
TITLE=Cmpd 629, AutoMSn(318.2933), 28.9 min
RTINSECONDS=1731.77
SCANS=MS: 1707 MSMS: 1708
PEPMASS=318.29334	24126

316.27717	168	
318.29103	225	
END IONS

###FS:    #m/z: 332.27723 #charge-128
###MaxRes:#m/z:  0.00000 #charge-128
###MS: 1707
###MSMS: 1709
BEGIN IONS
TITLE=Cmpd 630, AutoMSn(332.2772), 28.9 min
RTINSECONDS=1732.27
SCANS=MS: 1707 MSMS: 1709
PEPMASS=332.27723	6209

332.27560	187	
END IONS

###FS:    #m/z: 893.43563 #charge   3
###MaxRes:#m/z:  0.00000 #charge-128
###MS: 1707
###MSMS: 1710
BEGIN IONS
TITLE=Cmpd 631, AutoMSn(893.4356), 28.9 min
RTINSECONDS=1732.77
SCANS=MS: 1707 MSMS: 1710
PEPMASS=893.43563	4391
CHARGE=3+
682.34672	129	
END IONS

###FS:    #m/z: 318.29574 #charge-128
###MaxRes:#m/z:  0.00000 #charge-128
###MS: 1711
###MSMS: 1712
BEGIN IONS
TITLE=Cmpd 632, AutoMSn(318.2957), 28.9 min
RTINSECONDS=1735.8
SCANS=MS: 1711 MSMS: 1712
PEPMASS=318.29574	39049

318.30441	437	
END IONS

###FS:    #m/z: 332.27775 #charge-128
###MaxRes:#m/z:  0.00000 #charge-128
###MS: 1711
###MSMS: 1713
BEGIN IONS
TITLE=Cmpd 633, AutoMSn(332.2777), 28.9 min
RTINSECONDS=1736.3
SCANS=MS: 1711 MSMS: 1713
PEPMASS=332.27775	11603

314.26542	594	
332.27753	251	
END IONS

###FS:    #m/z: 930.32106 #charge   2
###MaxRes:#m/z:  0.00000 #charge-128
###MS: 1711
###MSMS: 1714
BEGIN IONS
TITLE=Cmpd 634, AutoMSn(930.3211), 28.9 min
RTINSECONDS=1736.8
SCANS=MS: 1711 MSMS: 1714
PEPMASS=930.32106	11571
CHARGE=2+
390.18790	231	
437.21329	161	
482.26316	226	
490.27840	136	
504.25186	155	
551.29653	181	
560.78292	512	
561.28583	372	
563.32105	146	
564.00921	191	
589.30697	381	1+
601.35720	231	
658.39270	208	
661.34968	176	
710.83927	183	
711.33421	327	
714.43592	199	
714.93895	338	
756.43237	146	
758.41078	2754	1+
766.37979	130	
779.38654	596	1+
780.95074	151	
845.43757	471	1+
845.46080	247	
850.46423	242	1+
878.43479	1925	1+
932.50528	163	
991.52162	790	1+
1009.03115	175	
1121.55941	136	
1296.91422	131	
1574.90731	749	1+
1858.93316	571	1+
END IONS

###FS:    #m/z: 318.29611 #charge-128
###MaxRes:#m/z:  0.00000 #charge-128
###MS: 1715
###MSMS: 1716
BEGIN IONS
TITLE=Cmpd 635, AutoMSn(318.2961), 29.0 min
RTINSECONDS=1739.83
SCANS=MS: 1715 MSMS: 1716
PEPMASS=318.29611	55396

300.27309	138	
316.28085	317	1+
318.29716	530	1+
END IONS

###FS:    #m/z: 332.27579 #charge-128
###MaxRes:#m/z:  0.00000 #charge-128
###MS: 1715
###MSMS: 1717
BEGIN IONS
TITLE=Cmpd 636, AutoMSn(332.2758), 29.0 min
RTINSECONDS=1740.34
SCANS=MS: 1715 MSMS: 1717
PEPMASS=332.27579	18449

314.27052	461	
332.27200	479	
END IONS

###FS:    #m/z: 332.27718 #charge-128
###MaxRes:#m/z:  0.00000 #charge-128
###MS: 1718
###MSMS: 1719
BEGIN IONS
TITLE=Cmpd 637, AutoMSn(332.2772), 29.0 min
RTINSECONDS=1742.86
SCANS=MS: 1718 MSMS: 1719
PEPMASS=332.27718	23880

314.26919	829	1+
332.27897	1062	1+
END IONS

###FS:    #m/z: 332.27825 #charge-128
###MaxRes:#m/z:  0.00000 #charge-128
###MS: 1720
###MSMS: 1721
BEGIN IONS
TITLE=Cmpd 638, AutoMSn(332.2783), 29.1 min
RTINSECONDS=1744.87
SCANS=MS: 1720 MSMS: 1721
PEPMASS=332.27825	26973

314.26871	683	1+
332.28073	1007	1+
END IONS

###FS:    #m/z: 318.29636 #charge-128
###MaxRes:#m/z:  0.00000 #charge-128
###MS: 1722
###MSMS: 1723
BEGIN IONS
TITLE=Cmpd 639, AutoMSn(318.2964), 29.1 min
RTINSECONDS=1746.89
SCANS=MS: 1722 MSMS: 1723
PEPMASS=318.29636	75389

316.28345	248	
318.29831	668	
END IONS

###FS:    #m/z: 332.27779 #charge-128
###MaxRes:#m/z:  0.00000 #charge-128
###MS: 1722
###MSMS: 1724
BEGIN IONS
TITLE=Cmpd 640, AutoMSn(332.2778), 29.1 min
RTINSECONDS=1747.39
SCANS=MS: 1722 MSMS: 1724
PEPMASS=332.27779	28493

314.26877	579	1+
315.17713	100	
329.23791	109	
332.27884	979	1+
END IONS

###FS:    #m/z: 318.29663 #charge-128
###MaxRes:#m/z:  0.00000 #charge-128
###MS: 1725
###MSMS: 1726
BEGIN IONS
TITLE=Cmpd 641, AutoMSn(318.2966), 29.2 min
RTINSECONDS=1749.91
SCANS=MS: 1725 MSMS: 1726
PEPMASS=318.29663	72365

300.28687	220	
316.27651	121	
318.29387	772	1+
END IONS

###FS:    #m/z: 318.29643 #charge   3
###MaxRes:#m/z:  0.00000 #charge-128
###MS: 1727
###MSMS: 1728
BEGIN IONS
TITLE=Cmpd 642, AutoMSn(318.2964), 29.2 min
RTINSECONDS=1751.92
SCANS=MS: 1727 MSMS: 1728
PEPMASS=318.29643	69002
CHARGE=3+
302.29372	107	
318.29934	855	
320.22763	139	
END IONS

###FS:    #m/z: 334.29198 #charge-128
###MaxRes:#m/z:  0.00000 #charge-128
###MS: 1729
###MSMS: 1730
BEGIN IONS
TITLE=Cmpd 643, AutoMSn(334.2920), 29.2 min
RTINSECONDS=1753.94
SCANS=MS: 1729 MSMS: 1730
PEPMASS=334.29198	19603

314.26397	554	1+
316.27597	233	
332.27944	834	1+
END IONS

###FS:    #m/z: 334.29218 #charge-128
###MaxRes:#m/z:  0.00000 #charge-128
###MS: 1731
###MSMS: 1732
BEGIN IONS
TITLE=Cmpd 644, AutoMSn(334.2922), 29.3 min
RTINSECONDS=1755.95
SCANS=MS: 1731 MSMS: 1732
PEPMASS=334.29218	20554

314.27299	230	
316.26976	150	
332.27634	845	1+
END IONS

###FS:    #m/z: 334.29219 #charge   3
###MaxRes:#m/z:  0.00000 #charge-128
###MS: 1733
###MSMS: 1734
BEGIN IONS
TITLE=Cmpd 645, AutoMSn(334.2922), 29.3 min
RTINSECONDS=1757.98
SCANS=MS: 1733 MSMS: 1734
PEPMASS=334.29219	22224
CHARGE=3+
314.26616	599	
316.28018	109	
332.28030	602	1+
END IONS

###FS:    #m/z: 334.29144 #charge-128
###MaxRes:#m/z:  0.00000 #charge-128
###MS: 1736
###MSMS: 1737
BEGIN IONS
TITLE=Cmpd 646, AutoMSn(334.2914), 29.4 min
RTINSECONDS=1761.01
SCANS=MS: 1736 MSMS: 1737
PEPMASS=334.29144	21586

314.26868	482	1+
332.27418	285	
END IONS

###FS:    #m/z: 927.33763 #charge   2
###MaxRes:#m/z:  0.00000 #charge-128
###MS: 1736
###MSMS: 1739
BEGIN IONS
TITLE=Cmpd 647, AutoMSn(927.3376), 29.4 min
RTINSECONDS=1762.01
SCANS=MS: 1736 MSMS: 1739
PEPMASS=927.33763	5366
CHARGE=2+
381.17509	106	
409.20474	116	
506.22847	139	
523.25245	101	
551.26106	260	
661.37378	172	
664.35978	173	
666.28576	150	
759.42889	173	
779.36988	617	1+
878.43079	555	1+
932.48221	343	1+
935.45525	102	
1045.58392	194	
1046.56091	150	
1056.37235	144	
END IONS

###FS:    #m/z: 404.31582 #charge   3
###MaxRes:#m/z:  0.00000 #charge-128
###MS: 1740
###MSMS: 1742
BEGIN IONS
TITLE=Cmpd 648, AutoMSn(404.3158), 29.4 min
RTINSECONDS=1765.54
SCANS=MS: 1740 MSMS: 1742
PEPMASS=404.31582	4392
CHARGE=3+
358.28012	101	
384.29486	234	
386.32119	483	
388.27647	155	
390.23516	149	
400.27220	151	
402.30663	250	
404.32662	1033	1+
END IONS

###FS:    #m/z: 404.32669 #charge-128
###MaxRes:#m/z:  0.00000 #charge-128
###MS: 1743
###MSMS: 1744
BEGIN IONS
TITLE=Cmpd 649, AutoMSn(404.3267), 29.5 min
RTINSECONDS=1768.07
SCANS=MS: 1743 MSMS: 1744
PEPMASS=404.32669	6649

384.30466	212	
386.29076	410	1+
400.28700	229	1+
403.33245	154	
404.32575	951	1+
406.27320	192	
END IONS

###FS:    #m/z: 404.32369 #charge   1
###MaxRes:#m/z:  0.00000 #charge-128
###MS: 1745
###MSMS: 1746
BEGIN IONS
TITLE=Cmpd 650, AutoMSn(404.3237), 29.5 min
RTINSECONDS=1770.09
SCANS=MS: 1745 MSMS: 1746
PEPMASS=404.32369	6932
CHARGE=1+
358.29680	127	
384.30687	327	1+
386.30724	526	
402.30287	337	
404.32213	1169	1+
END IONS

###FS:    #m/z: 363.19381 #charge   1
###MaxRes:#m/z:  0.00000 #charge-128
###MS: 1745
###MSMS: 1747
BEGIN IONS
TITLE=Cmpd 651, AutoMSn(363.1938), 29.5 min
RTINSECONDS=1770.59
SCANS=MS: 1745 MSMS: 1747
PEPMASS=363.19381	6399
CHARGE=1+
323.02344	232	
344.30466	177	
362.32650	393	
END IONS

###FS:    #m/z: 362.31540 #charge   1
###MaxRes:#m/z:  0.00000 #charge-128
###MS: 1748
###MSMS: 1749
BEGIN IONS
TITLE=Cmpd 652, AutoMSn(362.3154), 29.6 min
RTINSECONDS=1773.1
SCANS=MS: 1748 MSMS: 1749
PEPMASS=362.31540	8208
CHARGE=1+
300.28443	103	
323.01805	265	1+
344.30726	359	1+
358.28851	102	
360.30240	126	
362.32117	726	1+
END IONS

###FS:    #m/z: 362.31722 #charge   1
###MaxRes:#m/z:  0.00000 #charge-128
###MS: 1750
###MSMS: 1751
BEGIN IONS
TITLE=Cmpd 653, AutoMSn(362.3172), 29.6 min
RTINSECONDS=1775.12
SCANS=MS: 1750 MSMS: 1751
PEPMASS=362.31722	9313
CHARGE=1+
323.01473	330	
344.31295	239	
360.30479	146	
362.32912	380	1+
END IONS

###FS:    #m/z: 362.31998 #charge   1
###MaxRes:#m/z:  0.00000 #charge-128
###MS: 1752
###MSMS: 1753
BEGIN IONS
TITLE=Cmpd 654, AutoMSn(362.3200), 29.6 min
RTINSECONDS=1777.14
SCANS=MS: 1752 MSMS: 1753
PEPMASS=362.31998	10461
CHARGE=1+
323.01848	282	
344.31830	171	
360.29169	110	
362.32251	491	1+
END IONS

###FS:    #m/z: 362.31957 #charge   1
###MaxRes:#m/z:  0.00000 #charge-128
###MS: 1754
###MSMS: 1755
BEGIN IONS
TITLE=Cmpd 655, AutoMSn(362.3196), 29.7 min
RTINSECONDS=1779.15
SCANS=MS: 1754 MSMS: 1755
PEPMASS=362.31957	12102
CHARGE=1+
323.01620	334	
326.29798	153	
344.30743	120	
362.32199	486	
END IONS

###FS:    #m/z: 497.26469 #charge   1
###MaxRes:#m/z:  0.00000 #charge-128
###MS: 1754
###MSMS: 1756
BEGIN IONS
TITLE=Cmpd 656, AutoMSn(497.2647), 29.7 min
RTINSECONDS=1779.65
SCANS=MS: 1754 MSMS: 1756
PEPMASS=497.26469	5072
CHARGE=1+
384.17062	136	
386.22851	106	
395.79235	124	
408.83114	125	
446.29657	104	
454.28342	154	
476.31370	236	
480.28752	100	
493.33526	197	
494.31930	187	
495.29685	337	1+
497.26723	460	1+
END IONS

###FS:    #m/z: 376.28725 #charge   1
###MaxRes:#m/z:  0.00000 #charge-128
###MS: 1754
###MSMS: 1757
BEGIN IONS
TITLE=Cmpd 657, AutoMSn(376.2872), 29.7 min
RTINSECONDS=1780.15
SCANS=MS: 1754 MSMS: 1757
PEPMASS=376.28725	4579
CHARGE=1+
314.27329	131	
358.28988	107	
376.30170	381	
END IONS

###FS:    #m/z: 362.32089 #charge   1
###MaxRes:#m/z:  0.00000 #charge-128
###MS: 1758
###MSMS: 1759
BEGIN IONS
TITLE=Cmpd 658, AutoMSn(362.3209), 29.7 min
RTINSECONDS=1783.17
SCANS=MS: 1758 MSMS: 1759
PEPMASS=362.32089	12592
CHARGE=1+
314.75331	108	
323.01902	149	
344.31311	440	
362.32189	611	1+
END IONS

###FS:    #m/z: 497.26773 #charge   1
###MaxRes:#m/z:  0.00000 #charge-128
###MS: 1758
###MSMS: 1760
BEGIN IONS
TITLE=Cmpd 659, AutoMSn(497.2677), 29.7 min
RTINSECONDS=1783.67
SCANS=MS: 1758 MSMS: 1760
PEPMASS=497.26773	8138
CHARGE=1+
312.17259	109	
414.19648	112	
448.30020	107	
456.30475	115	
476.32512	143	
478.27027	320	1+
480.34136	121	
481.24859	109	
493.32115	106	
494.26989	696	1+
497.28951	377	1+
END IONS

###FS:    #m/z: 497.26787 #charge   1
###MaxRes:#m/z:  0.00000 #charge-128
###MS: 1761
###MSMS: 1762
BEGIN IONS
TITLE=Cmpd 660, AutoMSn(497.2679), 29.8 min
RTINSECONDS=1786.19
SCANS=MS: 1761 MSMS: 1762
PEPMASS=497.26787	8764
CHARGE=1+
402.28752	110	
437.33054	112	
458.29207	220	1+
476.30724	149	
478.32539	133	
480.31107	181	
493.29019	112	
494.31610	358	1+
496.31220	233	
497.27516	824	1+
END IONS

###FS:    #m/z: 362.32071 #charge   1
###MaxRes:#m/z:  0.00000 #charge-128
###MS: 1761
###MSMS: 1763
BEGIN IONS
TITLE=Cmpd 661, AutoMSn(362.3207), 29.8 min
RTINSECONDS=1786.69
SCANS=MS: 1761 MSMS: 1763
PEPMASS=362.32071	12130
CHARGE=1+
323.02377	300	
344.31154	305	
360.30381	131	
362.32458	536	1+
END IONS

###FS:    #m/z: 794.37250 #charge   1
###MaxRes:#m/z:  0.00000 #charge-128
###MS: 1761
###MSMS: 1764
BEGIN IONS
TITLE=Cmpd 662, AutoMSn(794.3725), 29.8 min
RTINSECONDS=1787.19
SCANS=MS: 1761 MSMS: 1764
PEPMASS=794.37250	4312
CHARGE=1+
471.25144	109	
637.33112	111	
792.45952	137	
794.35735	119	
END IONS

###FS:    #m/z: 930.15650 #charge   3
###MaxRes:#m/z:  0.00000 #charge-128
###MS: 1765
###MSMS: 1766
BEGIN IONS
TITLE=Cmpd 663, AutoMSn(930.1565), 29.8 min
RTINSECONDS=1790.22
SCANS=MS: 1765 MSMS: 1766
PEPMASS=930.15650	4510
CHARGE=3+
375.18511	106	
399.18353	100	
492.29697	129	
532.33683	104	
628.28978	101	
666.28842	149	
709.37187	102	
902.01248	108	
1069.50379	100	
END IONS

###FS:    #m/z: 348.26636 #charge-128
###MaxRes:#m/z:  0.00000 #charge-128
###MS: 1765
###MSMS: 1767
BEGIN IONS
TITLE=Cmpd 664, AutoMSn(348.2664), 29.8 min
RTINSECONDS=1790.72
SCANS=MS: 1765 MSMS: 1767
PEPMASS=348.26636	3924

862.51012	255	
END IONS

###FS:    #m/z: 388.33154 #charge   1
###MaxRes:#m/z:  0.00000 #charge-128
###MS: 1765
###MSMS: 1768
BEGIN IONS
TITLE=Cmpd 665, AutoMSn(388.3315), 29.9 min
RTINSECONDS=1791.22
SCANS=MS: 1765 MSMS: 1768
PEPMASS=388.33154	5260
CHARGE=1+
324.29729	119	
326.29035	138	
344.30552	105	
349.23156	105	
350.29812	169	
352.31740	635	
354.33433	275	
368.31119	834	1+
370.31839	1188	1+
385.18668	156	
386.31791	328	
388.32230	391	1+
END IONS

###FS:    #m/z: 348.26630 #charge-128
###MaxRes:#m/z:  0.00000 #charge-128
###MS: 1769
###MSMS: 1770
BEGIN IONS
TITLE=Cmpd 666, AutoMSn(348.2663), 29.9 min
RTINSECONDS=1794.24
SCANS=MS: 1769 MSMS: 1770
PEPMASS=348.26630	4814

348.25981	296	1+
END IONS

###FS:    #m/z: 389.23063 #charge   1
###MaxRes:#m/z:  0.00000 #charge-128
###MS: 1769
###MSMS: 1771
BEGIN IONS
TITLE=Cmpd 667, AutoMSn(389.2306), 29.9 min
RTINSECONDS=1794.74
SCANS=MS: 1769 MSMS: 1771
PEPMASS=389.23063	5811
CHARGE=1+
326.28350	134	
344.31464	140	
352.32712	1038	1+
368.31438	868	1+
370.32837	1195	1+
386.31882	148	
388.33455	766	1+
END IONS

###FS:    #m/z: 348.26866 #charge-128
###MaxRes:#m/z:  0.00000 #charge-128
###MS: 1772
###MSMS: 1774
BEGIN IONS
TITLE=Cmpd 669, AutoMSn(348.2687), 30.0 min
RTINSECONDS=1797.76
SCANS=MS: 1772 MSMS: 1774
PEPMASS=348.26866	5282

348.26593	155	
354.44164	108	
END IONS

###FS:    #m/z: 930.63338 #charge   1
###MaxRes:#m/z:  0.00000 #charge-128
###MS: 1772
###MSMS: 1775
BEGIN IONS
TITLE=Cmpd 670, AutoMSn(930.6334), 30.0 min
RTINSECONDS=1798.26
SCANS=MS: 1772 MSMS: 1775
PEPMASS=930.63338	4630
CHARGE=1+
435.18573	115	
822.48245	169	
878.44640	167	
END IONS

###FS:    #m/z: 523.46423 #charge   1
###MaxRes:#m/z:  0.00000 #charge-128
###MS: 1776
###MSMS: 1778
BEGIN IONS
TITLE=Cmpd 672, AutoMSn(523.4642), 30.0 min
RTINSECONDS=1801.78
SCANS=MS: 1776 MSMS: 1778
PEPMASS=523.46423	3431
CHARGE=1+
316.16013	249	1+
357.19818	106	
387.73366	286	
387.80063	140	
393.20014	103	
412.17092	103	
419.21475	105	
446.29047	103	
495.65556	293	
501.31780	142	
502.33291	494	1+
505.31096	295	1+
509.79382	165	
519.36249	118	
520.32439	524	1+
522.29337	1065	1+
END IONS

###FS:    #m/z: 388.03529 #charge   1
###MaxRes:#m/z:  0.00000 #charge-128
###MS: 1776
###MSMS: 1779
BEGIN IONS
TITLE=Cmpd 673, AutoMSn(388.0353), 30.0 min
RTINSECONDS=1802.29
SCANS=MS: 1776 MSMS: 1779
PEPMASS=388.03529	6511
CHARGE=1+
324.28265	150	
344.30599	137	
352.31463	1038	1+
368.31199	862	1+
370.32588	861	
372.32965	261	
386.31631	251	
END IONS

###FS:    #m/z: 338.22915 #charge-128
###MaxRes:#m/z:  0.00000 #charge-128
###MS: 1780
###MSMS: 1781
BEGIN IONS
TITLE=Cmpd 674, AutoMSn(338.2292), 30.1 min
RTINSECONDS=1805.32
SCANS=MS: 1780 MSMS: 1781
PEPMASS=338.22915	11278

316.28125	108	
334.29368	205	
END IONS

###FS:    #m/z: 523.46604 #charge   1
###MaxRes:#m/z:  0.00000 #charge-128
###MS: 1780
###MSMS: 1782
BEGIN IONS
TITLE=Cmpd 675, AutoMSn(523.4660), 30.1 min
RTINSECONDS=1805.82
SCANS=MS: 1780 MSMS: 1782
PEPMASS=523.46604	4340
CHARGE=1+
311.17457	108	
385.23745	109	
390.23642	129	
486.24092	164	
502.35044	150	
503.32691	332	1+
509.76486	153	
519.34790	138	
520.33474	1063	1+
523.25564	135	
END IONS

###FS:    #m/z: 518.33281 #charge   1
###MaxRes:#m/z:  0.00000 #charge-128
###MS: 1780
###MSMS: 1783
BEGIN IONS
TITLE=Cmpd 676, AutoMSn(518.3328), 30.1 min
RTINSECONDS=1806.32
SCANS=MS: 1780 MSMS: 1783
PEPMASS=518.33281	2856
CHARGE=1+
432.20398	135	
452.30224	118	
456.28407	106	
458.32323	119	
474.30673	101	
498.34936	235	1+
500.34633	294	1+
502.31383	201	
514.35457	559	1+
516.32783	824	1+
517.45136	591	
518.34832	1375	1+
END IONS

###FS:    #m/z: 523.46602 #charge   1
###MaxRes:#m/z:  0.00000 #charge-128
###MS: 1784
###MSMS: 1785
BEGIN IONS
TITLE=Cmpd 677, AutoMSn(523.4660), 30.2 min
RTINSECONDS=1809.35
SCANS=MS: 1784 MSMS: 1785
PEPMASS=523.46602	4636
CHARGE=1+
372.18796	100	
377.13138	109	
408.29246	102	
425.28946	134	
476.28995	137	
484.32634	166	
491.58510	136	
502.34337	309	1+
504.32438	151	
506.31561	227	1+
519.36322	227	
520.33545	1177	1+
END IONS

###FS:    #m/z: 518.31970 #charge   1
###MaxRes:#m/z:  0.00000 #charge-128
###MS: 1784
###MSMS: 1786
BEGIN IONS
TITLE=Cmpd 678, AutoMSn(518.3197), 30.2 min
RTINSECONDS=1809.85
SCANS=MS: 1784 MSMS: 1786
PEPMASS=518.31970	3593
CHARGE=1+
339.19742	130	
374.25105	104	
385.20227	103	
388.20367	133	
412.95353	104	
484.30882	118	
498.39496	342	1+
500.32648	164	
502.34264	160	
514.33382	161	
515.33528	730	1+
517.44935	649	
518.33699	1379	1+
END IONS

###FS:    #m/z: 517.45210 #charge   1
###MaxRes:#m/z:  0.00000 #charge-128
###MS: 1787
###MSMS: 1788
BEGIN IONS
TITLE=Cmpd 679, AutoMSn(517.4521), 30.2 min
RTINSECONDS=1812.36
SCANS=MS: 1787 MSMS: 1788
PEPMASS=517.45210	4073
CHARGE=1+
326.12770	118	
354.22472	114	
390.10786	114	
451.21611	115	
496.31267	107	
500.33086	187	
502.32352	159	
514.32386	357	1+
516.35805	617	
517.44717	688	
END IONS

###FS:    #m/z: 580.27340 #charge   1
###MaxRes:#m/z:  0.00000 #charge-128
###MS: 1787
###MSMS: 1789
BEGIN IONS
TITLE=Cmpd 680, AutoMSn(580.2734), 30.2 min
RTINSECONDS=1812.87
SCANS=MS: 1787 MSMS: 1789
PEPMASS=580.27340	4239
CHARGE=1+
322.03261	111	
333.18755	232	
395.16447	105	
439.20252	124	
494.23216	101	
517.38241	111	
559.35859	111	
560.34279	320	1+
565.29284	158	
575.33156	164	
576.36006	437	1+
578.33749	398	
579.38623	515	1+
END IONS

###FS:    #m/z: 334.29294 #charge-128
###MaxRes:#m/z:  0.00000 #charge-128
###MS: 1790
###MSMS: 1791
BEGIN IONS
TITLE=Cmpd 681, AutoMSn(334.2929), 30.3 min
RTINSECONDS=1815.38
SCANS=MS: 1790 MSMS: 1791
PEPMASS=334.29294	36207

334.29801	332	
END IONS

###FS:    #m/z: 516.32284 #charge   1
###MaxRes:#m/z:  0.00000 #charge-128
###MS: 1790
###MSMS: 1793
BEGIN IONS
TITLE=Cmpd 682, AutoMSn(516.3228), 30.3 min
RTINSECONDS=1816.38
SCANS=MS: 1790 MSMS: 1793
PEPMASS=516.32284	3893
CHARGE=1+
417.21518	134	
454.28256	100	
478.35146	106	
479.21946	246	
482.32687	135	
497.32301	424	1+
500.37950	273	
502.31746	270	
514.35973	289	1+
515.22692	108	
516.35048	738	1+
END IONS

###FS:    #m/z: 782.40036 #charge   2
###MaxRes:#m/z:  0.00000 #charge-128
###MS: 1794
###MSMS: 1795
BEGIN IONS
TITLE=Cmpd 683, AutoMSn(782.4004), 30.3 min
RTINSECONDS=1819.41
SCANS=MS: 1794 MSMS: 1795
PEPMASS=782.40036	3569
CHARGE=2+
329.08772	183	
335.14373	117	
397.16042	106	
414.17495	242	
442.20096	473	1+
517.45831	120	
539.19725	120	
540.29730	104	
556.21797	176	
659.37138	154	
669.30749	178	
697.03523	317	
697.14638	148	
763.40716	212	1+
778.46538	122	
780.41116	493	1+
782.41605	1067	1+
794.72432	301	
896.43394	416	1+
1068.41624	102	
1123.56176	163	
END IONS

###FS:    #m/z: 362.32184 #charge   1
###MaxRes:#m/z:  0.00000 #charge-128
###MS: 1794
###MSMS: 1796
BEGIN IONS
TITLE=Cmpd 684, AutoMSn(362.3218), 30.3 min
RTINSECONDS=1819.91
SCANS=MS: 1794 MSMS: 1796
PEPMASS=362.32184	10307
CHARGE=1+
300.27955	105	
323.02231	544	
340.28443	403	1+
344.31635	226	1+
358.29070	112	
362.34832	106	
END IONS

###FS:    #m/z: 358.28529 #charge   1
###MaxRes:#m/z:  0.00000 #charge-128
###MS: 1794
###MSMS: 1797
BEGIN IONS
TITLE=Cmpd 685, AutoMSn(358.2853), 30.3 min
RTINSECONDS=1820.41
SCANS=MS: 1794 MSMS: 1797
PEPMASS=358.28529	3733
CHARGE=1+
323.02211	365	1+
338.31684	120	
340.28836	536	1+
344.31729	248	
END IONS

###FS:    #m/z: 334.29380 #charge-128
###MaxRes:#m/z:  0.00000 #charge-128
###MS: 1798
###MSMS: 1799
BEGIN IONS
TITLE=Cmpd 686, AutoMSn(334.2938), 30.4 min
RTINSECONDS=1823.44
SCANS=MS: 1798 MSMS: 1799
PEPMASS=334.29380	54827

316.28335	104	
318.23483	144	
332.27153	125	
334.29215	269	
END IONS

###FS:    #m/z: 782.86936 #charge   2
###MaxRes:#m/z:  0.00000 #charge-128
###MS: 1798
###MSMS: 1800
BEGIN IONS
TITLE=Cmpd 687, AutoMSn(782.8694), 30.4 min
RTINSECONDS=1823.94
SCANS=MS: 1798 MSMS: 1800
PEPMASS=782.86936	5567
CHARGE=2+
329.08785	340	1+
343.74227	111	
393.18176	122	
397.16060	156	
414.18185	409	
423.23030	110	
434.22188	109	
439.13172	118	
442.17186	732	
457.19701	115	
459.17291	103	
506.24772	100	
520.27482	101	
556.22639	361	1+
668.31079	820	1+
737.35997	106	
762.45268	111	
767.41573	228	1+
779.43017	171	
781.41863	509	1+
783.37141	1067	1+
788.46867	175	
790.72692	212	
791.85723	283	
794.72620	1072	
896.42726	1188	1+
1009.49713	129	
1123.53770	142	
1124.54027	136	
END IONS

###FS:    #m/z: 358.28881 #charge   1
###MaxRes:#m/z:  0.00000 #charge-128
###MS: 1798
###MSMS: 1801
BEGIN IONS
TITLE=Cmpd 688, AutoMSn(358.2888), 30.4 min
RTINSECONDS=1824.44
SCANS=MS: 1798 MSMS: 1801
PEPMASS=358.28881	5065
CHARGE=1+
323.01270	411	
340.28493	442	
358.29130	431	
END IONS

###FS:    #m/z: 334.29269 #charge-128
###MaxRes:#m/z:  0.00000 #charge-128
###MS: 1802
###MSMS: 1804
BEGIN IONS
TITLE=Cmpd 689, AutoMSn(334.2927), 30.5 min
RTINSECONDS=1827.96
SCANS=MS: 1802 MSMS: 1804
PEPMASS=334.29269	58981

258.07075	100	
316.28403	182	
334.29886	455	1+
END IONS

###FS:    #m/z: 782.86995 #charge   2
###MaxRes:#m/z:  0.00000 #charge-128
###MS: 1802
###MSMS: 1805
BEGIN IONS
TITLE=Cmpd 690, AutoMSn(782.8700), 30.5 min
RTINSECONDS=1828.46
SCANS=MS: 1802 MSMS: 1805
PEPMASS=782.86995	8186
CHARGE=2+
329.08909	671	
335.17793	189	
397.15164	277	
411.22116	146	
414.18005	382	
420.84325	124	
434.21275	328	1+
439.27178	127	
442.17463	797	1+
462.28200	870	
505.25472	190	
512.20816	103	
556.21277	269	
622.33698	131	
668.31369	368	
669.30464	774	1+
695.43783	106	
720.33261	106	
737.35157	127	
762.41910	148	
766.39678	126	
778.42758	545	1+
781.43325	471	1+
783.39436	1407	1+
793.93352	125	
794.72079	128	
896.42721	1007	1+
1123.57131	235	
END IONS

###FS:    #m/z: 334.29314 #charge-128
###MaxRes:#m/z:  0.00000 #charge-128
###MS: 1806
###MSMS: 1808
BEGIN IONS
TITLE=Cmpd 691, AutoMSn(334.2931), 30.5 min
RTINSECONDS=1831.99
SCANS=MS: 1806 MSMS: 1808
PEPMASS=334.29314	54643

316.28567	209	
334.29505	280	
END IONS

###FS:    #m/z: 358.28549 #charge   1
###MaxRes:#m/z:  0.00000 #charge-128
###MS: 1806
###MSMS: 1809
BEGIN IONS
TITLE=Cmpd 692, AutoMSn(358.2855), 30.5 min
RTINSECONDS=1832.49
SCANS=MS: 1806 MSMS: 1809
PEPMASS=358.28549	7086
CHARGE=1+
323.01488	291	
340.27912	440	1+
358.28424	128	
END IONS

###FS:    #m/z: 404.32585 #charge-128
###MaxRes:#m/z:  0.00000 #charge-128
###MS: 1810
###MSMS: 1812
BEGIN IONS
TITLE=Cmpd 693, AutoMSn(404.3259), 30.6 min
RTINSECONDS=1836.01
SCANS=MS: 1810 MSMS: 1812
PEPMASS=404.32585	7021

384.31187	412	1+
386.32026	421	1+
388.30596	175	
400.30422	109	
402.30980	352	
404.32786	1475	1+
END IONS

###FS:    #m/z: 358.29025 #charge-128
###MaxRes:#m/z:  0.00000 #charge-128
###MS: 1810
###MSMS: 1813
BEGIN IONS
TITLE=Cmpd 694, AutoMSn(358.2903), 30.6 min
RTINSECONDS=1836.51
SCANS=MS: 1810 MSMS: 1813
PEPMASS=358.29025	6722

323.01318	392	
340.28315	461	1+
358.29124	243	
END IONS

###FS:    #m/z: 404.32691 #charge-128
###MaxRes:#m/z:  0.00000 #charge-128
###MS: 1814
###MSMS: 1815
BEGIN IONS
TITLE=Cmpd 695, AutoMSn(404.3269), 30.7 min
RTINSECONDS=1839.53
SCANS=MS: 1814 MSMS: 1815
PEPMASS=404.32691	6515

319.00351	108	
356.31244	189	
384.31506	254	1+
386.32103	209	
400.28456	111	
402.28190	100	
404.33126	1038	1+
407.30505	114	
END IONS

###FS:    #m/z: 897.98352 #charge-128
###MaxRes:#m/z:  0.00000 #charge-128
###MS: 1814
###MSMS: 1816
BEGIN IONS
TITLE=Cmpd 696, AutoMSn(897.9835), 30.7 min
RTINSECONDS=1840.03
SCANS=MS: 1814 MSMS: 1816
PEPMASS=897.98352	3025

408.13495	112	
549.08204	104	
616.37524	107	
700.37986	512	1+
813.45690	300	1+
896.47540	255	1+
898.48364	231	
969.86044	110	
1063.58525	148	
1176.65101	166	
END IONS

###FS:    #m/z: 897.47446 #charge   3
###MaxRes:#m/z:  0.00000 #charge-128
###MS: 1817
###MSMS: 1818
BEGIN IONS
TITLE=Cmpd 697, AutoMSn(897.4745), 30.7 min
RTINSECONDS=1842.55
SCANS=MS: 1817 MSMS: 1818
PEPMASS=897.47446	5374
CHARGE=3+
516.28905	101	
700.37249	269	
895.44238	137	
897.47709	889	1+
902.51529	155	
1793.94177	991	1+
END IONS

###FS:    #m/z: 404.32653 #charge-128
###MaxRes:#m/z:  0.00000 #charge-128
###MS: 1817
###MSMS: 1820
BEGIN IONS
TITLE=Cmpd 698, AutoMSn(404.3265), 30.7 min
RTINSECONDS=1843.55
SCANS=MS: 1817 MSMS: 1820
PEPMASS=404.32653	6649

338.30996	104	
360.31324	102	
384.30713	189	
386.31940	626	1+
402.32581	391	
404.32890	1313	1+
406.29288	232	1+
END IONS

###FS:    #m/z: 318.29110 #charge-128
###MaxRes:#m/z:  0.00000 #charge-128
###MS: 1821
###MSMS: 1822
BEGIN IONS
TITLE=Cmpd 699, AutoMSn(318.2911), 30.8 min
RTINSECONDS=1846.57
SCANS=MS: 1821 MSMS: 1822
PEPMASS=318.29110	26915

300.28557	105	
318.29487	115	
END IONS

###FS:    #m/z: 897.47255 #charge-128
###MaxRes:#m/z:  0.00000 #charge-128
###MS: 1821
###MSMS: 1823
BEGIN IONS
TITLE=Cmpd 700, AutoMSn(897.4725), 30.8 min
RTINSECONDS=1847.07
SCANS=MS: 1821 MSMS: 1823
PEPMASS=897.47255	7020

467.22109	146	
694.40739	142	
700.37174	449	1+
896.47748	156	
900.43485	157	
904.31630	224	
904.43758	191	
909.60327	104	
1793.94392	1384	1+
END IONS

###FS:    #m/z: 346.26559 #charge-128
###MaxRes:#m/z:  0.00000 #charge-128
###MS: 1821
###MSMS: 1824
BEGIN IONS
TITLE=Cmpd 701, AutoMSn(346.2656), 30.8 min
RTINSECONDS=1847.57
SCANS=MS: 1821 MSMS: 1824
PEPMASS=346.26559	3848

343.22995	102	
END IONS

###FS:    #m/z: 390.34674 #charge-128
###MaxRes:#m/z:  0.00000 #charge-128
###MS: 1825
###MSMS: 1827
BEGIN IONS
TITLE=Cmpd 702, AutoMSn(390.3467), 30.9 min
RTINSECONDS=1851.1
SCANS=MS: 1825 MSMS: 1827
PEPMASS=390.34674	7306

326.29610	149	
336.33051	190	
346.25648	106	
350.29963	125	
352.31268	266	
354.33816	1282	1+
368.31355	282	
370.32455	515	1+
372.34288	1158	1+
379.76192	112	
388.33009	165	
390.35311	373	1+
END IONS

###FS:    #m/z: 350.28394 #charge-128
###MaxRes:#m/z:  0.00000 #charge-128
###MS: 1825
###MSMS: 1828
BEGIN IONS
TITLE=Cmpd 703, AutoMSn(350.2839), 30.9 min
RTINSECONDS=1851.6
SCANS=MS: 1825 MSMS: 1828
PEPMASS=350.28394	5080

350.27910	188	
END IONS

###FS:    #m/z: 390.34897 #charge-128
###MaxRes:#m/z:  0.00000 #charge-128
###MS: 1829
###MSMS: 1831
BEGIN IONS
TITLE=Cmpd 705, AutoMSn(390.3490), 30.9 min
RTINSECONDS=1855.12
SCANS=MS: 1829 MSMS: 1831
PEPMASS=390.34897	7822

336.32658	133	
352.31833	534	1+
354.33415	1652	1+
360.59358	116	
368.32352	194	
370.32857	486	1+
372.34431	1267	1+
379.76505	140	
386.32527	297	
388.29639	357	1+
390.34730	725	1+
394.28569	138	
395.78200	257	
END IONS

###FS:    #m/z: 318.29085 #charge-128
###MaxRes:#m/z:  0.00000 #charge-128
###MS: 1833
###MSMS: 1834
BEGIN IONS
TITLE=Cmpd 707, AutoMSn(318.2908), 31.0 min
RTINSECONDS=1858.64
SCANS=MS: 1833 MSMS: 1834
PEPMASS=318.29085	34405

318.29136	188	
END IONS

###FS:    #m/z: 390.34619 #charge   1
###MaxRes:#m/z:  0.00000 #charge-128
###MS: 1833
###MSMS: 1836
BEGIN IONS
TITLE=Cmpd 709, AutoMSn(390.3462), 31.0 min
RTINSECONDS=1859.65
SCANS=MS: 1833 MSMS: 1836
PEPMASS=390.34619	8451
CHARGE=1+
316.27028	140	
336.32129	138	
344.29387	115	
352.31599	267	
354.33576	1817	1+
368.30857	356	
370.32358	342	
372.34658	1278	1+
386.32806	146	
388.33195	433	
390.34608	739	1+
END IONS

###FS:    #m/z: 351.18757 #charge   1
###MaxRes:#m/z:  0.00000 #charge-128
###MS: 1841
###MSMS: 1842
BEGIN IONS
TITLE=Cmpd 710, AutoMSn(351.1876), 31.1 min
RTINSECONDS=1866.74
SCANS=MS: 1841 MSMS: 1842
PEPMASS=351.18757	9190
CHARGE=1+
328.27607	127	
350.28169	152	
END IONS

###FS:    #m/z: 458.18739 #charge   1
###MaxRes:#m/z:  0.00000 #charge-128
###MS: 1843
###MSMS: 1844
BEGIN IONS
TITLE=Cmpd 711, AutoMSn(458.1874), 31.1 min
RTINSECONDS=1868.77
SCANS=MS: 1843 MSMS: 1844
PEPMASS=458.18739	4470
CHARGE=1+
342.25178	105	
345.18434	160	
357.19319	105	
438.30647	107	
456.31787	130	
457.23103	180	
END IONS

###FS:    #m/z: 351.18723 #charge   1
###MaxRes:#m/z:  0.00000 #charge-128
###MS: 1845
###MSMS: 1846
BEGIN IONS
TITLE=Cmpd 712, AutoMSn(351.1872), 31.2 min
RTINSECONDS=1870.79
SCANS=MS: 1845 MSMS: 1846
PEPMASS=351.18723	10166
CHARGE=1+
328.28340	268	
346.29736	166	
350.29294	135	
END IONS

###FS:    #m/z: 351.18706 #charge   1
###MaxRes:#m/z:  0.00000 #charge-128
###MS: 1847
###MSMS: 1848
BEGIN IONS
TITLE=Cmpd 713, AutoMSn(351.1871), 31.2 min
RTINSECONDS=1872.81
SCANS=MS: 1847 MSMS: 1848
PEPMASS=351.18706	11950
CHARGE=1+
346.28614	357	1+
END IONS

###FS:    #m/z: 346.28552 #charge-128
###MaxRes:#m/z:  0.00000 #charge-128
###MS: 1849
###MSMS: 1850
BEGIN IONS
TITLE=Cmpd 714, AutoMSn(346.2855), 31.2 min
RTINSECONDS=1874.84
SCANS=MS: 1849 MSMS: 1850
PEPMASS=346.28552	5745

328.28227	378	1+
346.29909	370	
350.28623	106	
END IONS

###FS:    #m/z: 458.18792 #charge   1
###MaxRes:#m/z:  0.00000 #charge-128
###MS: 1849
###MSMS: 1851
BEGIN IONS
TITLE=Cmpd 715, AutoMSn(458.1879), 31.3 min
RTINSECONDS=1875.34
SCANS=MS: 1849 MSMS: 1851
PEPMASS=458.18792	5250
CHARGE=1+
359.21745	103	
399.19737	106	
440.36111	131	
455.23109	124	
456.28812	301	1+
END IONS

###FS:    #m/z: 346.28970 #charge-128
###MaxRes:#m/z:  0.00000 #charge-128
###MS: 1852
###MSMS: 1853
BEGIN IONS
TITLE=Cmpd 716, AutoMSn(346.2897), 31.3 min
RTINSECONDS=1877.86
SCANS=MS: 1852 MSMS: 1853
PEPMASS=346.28970	8958

328.28979	451	1+
343.26496	245	1+
346.29680	498	1+
END IONS

###FS:    #m/z: 346.29200 #charge-128
###MaxRes:#m/z:  0.00000 #charge-128
###MS: 1854
###MSMS: 1855
BEGIN IONS
TITLE=Cmpd 717, AutoMSn(346.2920), 31.3 min
RTINSECONDS=1879.88
SCANS=MS: 1854 MSMS: 1855
PEPMASS=346.29200	10993

326.30718	120	
328.27704	599	1+
342.24719	126	
346.28999	626	1+
END IONS

###FS:    #m/z: 347.28667 #charge   2
###MaxRes:#m/z:  0.00000 #charge-128
###MS: 1856
###MSMS: 1857
BEGIN IONS
TITLE=Cmpd 718, AutoMSn(347.2867), 31.4 min
RTINSECONDS=1881.89
SCANS=MS: 1856 MSMS: 1857
PEPMASS=347.28667	12721
CHARGE=2+
328.28212	708	1+
343.24831	155	
346.29395	491	
350.29919	207	
END IONS

###FS:    #m/z: 670.34218 #charge   1
###MaxRes:#m/z:  0.00000 #charge-128
###MS: 1858
###MSMS: 1859
BEGIN IONS
TITLE=Cmpd 719, AutoMSn(670.3422), 31.4 min
RTINSECONDS=1883.91
SCANS=MS: 1858 MSMS: 1859
PEPMASS=670.34218	4386
CHARGE=1+
349.12570	136	
367.19997	138	
370.15867	164	
376.60272	120	
395.78643	118	
413.27830	111	
439.20694	203	
484.21859	132	
555.25700	476	1+
631.25025	111	
632.39773	103	
648.44532	127	
652.43349	157	
654.40772	138	
656.41459	105	
666.39052	118	
667.30553	135	
668.43232	129	
669.38778	915	1+
END IONS

###FS:    #m/z: 362.31530 #charge   1
###MaxRes:#m/z:  0.00000 #charge-128
###MS: 1858
###MSMS: 1860
BEGIN IONS
TITLE=Cmpd 720, AutoMSn(362.3153), 31.4 min
RTINSECONDS=1884.41
SCANS=MS: 1858 MSMS: 1860
PEPMASS=362.31530	6442
CHARGE=1+
323.01483	321	
342.30484	136	
344.29892	118	
362.31910	196	
END IONS

###FS:    #m/z: 362.31793 #charge   1
###MaxRes:#m/z:  0.00000 #charge-128
###MS: 1861
###MSMS: 1862
BEGIN IONS
TITLE=Cmpd 721, AutoMSn(362.3179), 31.4 min
RTINSECONDS=1886.92
SCANS=MS: 1861 MSMS: 1862
PEPMASS=362.31793	6742
CHARGE=1+
323.01661	525	
332.25231	101	
340.27604	114	
344.31165	192	
344.97104	108	
362.31742	252	
END IONS

###FS:    #m/z: 670.33214 #charge   3
###MaxRes:#m/z:  0.00000 #charge-128
###MS: 1863
###MSMS: 1864
BEGIN IONS
TITLE=Cmpd 722, AutoMSn(670.3321), 31.5 min
RTINSECONDS=1888.94
SCANS=MS: 1863 MSMS: 1864
PEPMASS=670.33214	5030
CHARGE=3+
326.18379	100	
347.15935	117	
349.13262	239	
367.19563	112	
370.17745	373	
371.28030	122	
375.18293	158	
387.19286	102	
398.20211	104	
439.20205	105	
484.21748	113	
555.25307	135	
648.36963	159	
656.40408	161	
666.41667	385	1+
669.42470	131	
670.40210	1146	1+
679.97428	502	1+
END IONS

###FS:    #m/z: 670.33699 #charge   1
###MaxRes:#m/z:  0.00000 #charge-128
###MS: 1865
###MSMS: 1866
BEGIN IONS
TITLE=Cmpd 723, AutoMSn(670.3370), 31.5 min
RTINSECONDS=1890.95
SCANS=MS: 1865 MSMS: 1866
PEPMASS=670.33699	5477
CHARGE=1+
324.10822	120	
339.14135	117	
349.12568	375	
351.15056	146	
370.18396	241	
376.60026	309	
424.21316	110	
439.20365	207	
448.20155	119	
484.21370	217	
500.23406	107	
502.25461	126	
555.25382	204	
650.41883	148	
654.39530	199	
656.40186	115	
666.43813	111	
667.40571	195	
668.40751	328	1+
670.40942	625	1+
END IONS

###FS:    #m/z: 458.18018 #charge   2
###MaxRes:#m/z:  0.00000 #charge-128
###MS: 1865
###MSMS: 1867
BEGIN IONS
TITLE=Cmpd 724, AutoMSn(458.1802), 31.5 min
RTINSECONDS=1891.45
SCANS=MS: 1865 MSMS: 1867
PEPMASS=458.18018	7023
CHARGE=2+
335.11858	248	1+
440.32178	161	
442.30561	123	
455.25435	255	1+
458.32544	301	1+
460.32679	583	1+
468.42202	189	
602.32192	105	
END IONS

###FS:    #m/z: 350.28537 #charge   2
###MaxRes:#m/z:  0.00000 #charge-128
###MS: 1868
###MSMS: 1869
BEGIN IONS
TITLE=Cmpd 725, AutoMSn(350.2854), 31.6 min
RTINSECONDS=1893.97
SCANS=MS: 1868 MSMS: 1869
PEPMASS=350.28537	6543
CHARGE=2+
328.27986	414	
330.28027	101	
346.29676	273	
END IONS

###FS:    #m/z: 458.18184 #charge   1
###MaxRes:#m/z:  0.00000 #charge-128
###MS: 1870
###MSMS: 1871
BEGIN IONS
TITLE=Cmpd 726, AutoMSn(458.1818), 31.6 min
RTINSECONDS=1895.99
SCANS=MS: 1870 MSMS: 1871
PEPMASS=458.18184	7803
CHARGE=1+
333.13500	106	
440.17198	145	
446.26454	128	
456.23834	438	1+
END IONS

###FS:    #m/z: 670.32896 #charge   1
###MaxRes:#m/z:  0.00000 #charge-128
###MS: 1870
###MSMS: 1872
BEGIN IONS
TITLE=Cmpd 727, AutoMSn(670.3290), 31.6 min
RTINSECONDS=1896.49
SCANS=MS: 1870 MSMS: 1872
PEPMASS=670.32896	6006
CHARGE=1+
349.12461	289	
370.17819	333	
376.59779	205	
387.19113	114	
421.22469	149	
439.21479	138	
484.22417	131	
555.25861	351	
648.44202	114	
649.43561	219	1+
651.40102	242	1+
653.34161	105	
658.91386	116	
666.39749	374	1+
669.43155	218	
670.40025	521	1+
END IONS

###FS:    #m/z: 458.17970 #charge   1
###MaxRes:#m/z:  0.00000 #charge-128
###MS: 1873
###MSMS: 1874
BEGIN IONS
TITLE=Cmpd 728, AutoMSn(458.1797), 31.7 min
RTINSECONDS=1899
SCANS=MS: 1873 MSMS: 1874
PEPMASS=458.17970	8131
CHARGE=1+
341.18266	104	
394.27191	147	
442.30387	106	
457.33550	100	
458.25457	138	
END IONS

###FS:    #m/z: 458.18056 #charge   1
###MaxRes:#m/z:  0.00000 #charge-128
###MS: 1875
###MSMS: 1876
BEGIN IONS
TITLE=Cmpd 729, AutoMSn(458.1806), 31.7 min
RTINSECONDS=1901.02
SCANS=MS: 1875 MSMS: 1876
PEPMASS=458.18056	8250
CHARGE=1+
316.28556	114	
371.22723	110	
376.19519	130	
412.24211	125	
438.28515	115	
442.31639	168	
449.26445	136	
455.24286	289	1+
457.30819	453	1+
END IONS

###FS:    #m/z: 458.18197 #charge   1
###MaxRes:#m/z:  0.00000 #charge-128
###MS: 1877
###MSMS: 1879
BEGIN IONS
TITLE=Cmpd 730, AutoMSn(458.1820), 31.7 min
RTINSECONDS=1903.53
SCANS=MS: 1877 MSMS: 1879
PEPMASS=458.18197	8867
CHARGE=1+
331.18220	104	
369.18108	120	
400.33859	100	
414.31808	115	
439.23353	227	1+
442.30620	279	
449.27949	130	
455.23123	157	
456.32300	269	
END IONS

###FS:    #m/z: 318.28648 #charge-128
###MaxRes:#m/z:  0.00000 #charge-128
###MS: 1880
###MSMS: 1881
BEGIN IONS
TITLE=Cmpd 731, AutoMSn(318.2865), 31.8 min
RTINSECONDS=1906.05
SCANS=MS: 1880 MSMS: 1881
PEPMASS=318.28648	43458

314.27609	198	
318.25551	155	
END IONS

###FS:    #m/z: 318.27841 #charge-128
###MaxRes:#m/z:  0.00000 #charge-128
###MS: 1884
###MSMS: 1885
BEGIN IONS
TITLE=Cmpd 732, AutoMSn(318.2784), 31.8 min
RTINSECONDS=1910.08
SCANS=MS: 1884 MSMS: 1885
PEPMASS=318.27841	39183

300.28069	105	
318.28090	243	1+
END IONS

###FS:    #m/z: 458.18086 #charge   1
###MaxRes:#m/z:  0.00000 #charge-128
###MS: 1884
###MSMS: 1886
BEGIN IONS
TITLE=Cmpd 733, AutoMSn(458.1809), 31.8 min
RTINSECONDS=1910.58
SCANS=MS: 1884 MSMS: 1886
PEPMASS=458.18086	9679
CHARGE=1+
311.15181	128	
378.22894	106	
440.30592	100	
444.31866	103	
449.25565	149	
456.31433	359	1+
END IONS

###FS:    #m/z: 838.88544 #charge   3
###MaxRes:#m/z:  0.00000 #charge-128
###MS: 1887
###MSMS: 1888
BEGIN IONS
TITLE=Cmpd 734, AutoMSn(838.8854), 31.9 min
RTINSECONDS=1913.11
SCANS=MS: 1887 MSMS: 1888
PEPMASS=838.88544	3371
CHARGE=3+
343.20977	103	
378.08414	115	
379.19885	140	
395.19043	122	
397.21596	127	
425.17434	132	
429.29920	101	
436.73814	102	
437.18869	136	
453.22793	132	
464.27297	130	
466.18742	123	
495.25438	115	
718.32721	118	
721.34850	113	
836.50140	140	
839.45518	305	1+
1187.55332	136	
END IONS

###FS:    #m/z: 318.27293 #charge-128
###MaxRes:#m/z:  0.00000 #charge-128
###MS: 1889
###MSMS: 1890
BEGIN IONS
TITLE=Cmpd 735, AutoMSn(318.2729), 31.9 min
RTINSECONDS=1915.13
SCANS=MS: 1889 MSMS: 1890
PEPMASS=318.27293	45820

318.27678	310	1+
END IONS

###FS:    #m/z: 458.18057 #charge   1
###MaxRes:#m/z:  0.00000 #charge-128
###MS: 1889
###MSMS: 1891
BEGIN IONS
TITLE=Cmpd 736, AutoMSn(458.1806), 31.9 min
RTINSECONDS=1915.63
SCANS=MS: 1889 MSMS: 1891
PEPMASS=458.18057	11474
CHARGE=1+
362.17368	108	
363.22830	110	
391.73934	116	
440.15867	109	
440.27903	138	
442.35754	145	
455.24263	161	
456.30672	409	1+
END IONS

###FS:    #m/z: 332.28490 #charge-128
###MaxRes:#m/z:  0.00000 #charge-128
###MS: 1892
###MSMS: 1894
BEGIN IONS
TITLE=Cmpd 737, AutoMSn(332.2849), 32.0 min
RTINSECONDS=1918.65
SCANS=MS: 1892 MSMS: 1894
PEPMASS=332.28490	7672

330.28988	115	
332.28438	130	
END IONS

###FS:    #m/z: 318.26840 #charge-128
###MaxRes:#m/z:  0.00000 #charge-128
###MS: 1895
###MSMS: 1896
BEGIN IONS
TITLE=Cmpd 738, AutoMSn(318.2684), 32.0 min
RTINSECONDS=1921.17
SCANS=MS: 1895 MSMS: 1896
PEPMASS=318.26840	43732

318.28009	160	
END IONS

###FS:    #m/z: 332.28517 #charge-128
###MaxRes:#m/z:  0.00000 #charge-128
###MS: 1895
###MSMS: 1897
BEGIN IONS
TITLE=Cmpd 739, AutoMSn(332.2852), 32.0 min
RTINSECONDS=1921.67
SCANS=MS: 1895 MSMS: 1897
PEPMASS=332.28517	7136

313.22772	102	
332.29766	100	
END IONS

###FS:    #m/z: 363.19991 #charge   1
###MaxRes:#m/z:  0.00000 #charge-128
###MS: 1895
###MSMS: 1898
BEGIN IONS
TITLE=Cmpd 740, AutoMSn(363.1999), 32.0 min
RTINSECONDS=1922.17
SCANS=MS: 1895 MSMS: 1898
PEPMASS=363.19991	5793
CHARGE=1+
323.02044	224	
344.31115	396	
362.31343	217	
END IONS

###FS:    #m/z: 362.31787 #charge   1
###MaxRes:#m/z:  0.00000 #charge-128
###MS: 1899
###MSMS: 1900
BEGIN IONS
TITLE=Cmpd 741, AutoMSn(362.3179), 32.1 min
RTINSECONDS=1925.19
SCANS=MS: 1899 MSMS: 1900
PEPMASS=362.31787	9429
CHARGE=1+
323.02513	200	
344.32201	143	
362.32188	199	
END IONS

###FS:    #m/z: 316.28092 #charge-128
###MaxRes:#m/z:  0.00000 #charge-128
###MS: 1899
###MSMS: 1901
BEGIN IONS
TITLE=Cmpd 742, AutoMSn(316.2809), 32.1 min
RTINSECONDS=1925.69
SCANS=MS: 1899 MSMS: 1901
PEPMASS=316.28092	11855

318.28802	148	
END IONS

###FS:    #m/z: 728.87708 #charge   1
###MaxRes:#m/z:  0.00000 #charge-128
###MS: 1899
###MSMS: 1902
BEGIN IONS
TITLE=Cmpd 743, AutoMSn(728.8771), 32.1 min
RTINSECONDS=1926.19
SCANS=MS: 1899 MSMS: 1902
PEPMASS=728.87708	4207
CHARGE=1+
349.14979	116	
351.21701	107	
356.17921	125	
363.15120	112	
369.17949	273	
383.20453	139	
393.18199	114	
397.21121	112	
399.18761	114	
411.21526	137	
419.15859	141	
452.23856	129	
458.25443	105	
474.18662	127	
482.24423	177	
493.15191	105	
505.25752	123	
511.23700	101	
531.25417	107	
565.30908	103	
571.30890	107	
670.32855	110	
708.42745	175	
710.41822	435	1+
714.37550	109	
724.42635	614	1+
726.41911	707	1+
727.25516	164	
728.39514	851	1+
END IONS

###FS:    #m/z: 362.31804 #charge   1
###MaxRes:#m/z:  0.00000 #charge-128
###MS: 1903
###MSMS: 1904
BEGIN IONS
TITLE=Cmpd 744, AutoMSn(362.3180), 32.2 min
RTINSECONDS=1929.22
SCANS=MS: 1903 MSMS: 1904
PEPMASS=362.31804	14959
CHARGE=1+
314.26317	181	
323.01553	287	
326.30139	114	
344.30883	146	
358.27283	126	
362.30744	169	
END IONS

###FS:    #m/z: 728.88135 #charge   1
###MaxRes:#m/z:  0.00000 #charge-128
###MS: 1903
###MSMS: 1905
BEGIN IONS
TITLE=Cmpd 745, AutoMSn(728.8813), 32.2 min
RTINSECONDS=1929.72
SCANS=MS: 1903 MSMS: 1905
PEPMASS=728.88135	4757
CHARGE=1+
322.21739	109	
347.16868	168	
349.14822	110	
369.17247	244	
378.12111	102	
393.21982	217	1+
396.20257	232	1+
399.21398	111	
409.23520	115	
423.18791	102	
451.23618	103	
465.30324	105	
469.25683	147	
520.86607	331	
584.37360	100	
633.36659	119	
638.28601	108	
684.37191	118	
693.37832	118	
707.36012	218	1+
711.45906	149	
713.37711	323	1+
723.39272	143	
724.44055	838	1+
726.42311	801	1+
728.40191	1003	1+
END IONS

###FS:    #m/z: 728.40052 #charge   2
###MaxRes:#m/z:  0.00000 #charge-128
###MS: 1907
###MSMS: 1909
BEGIN IONS
TITLE=Cmpd 747, AutoMSn(728.4005), 32.2 min
RTINSECONDS=1933.74
SCANS=MS: 1907 MSMS: 1909
PEPMASS=728.40052	5267
CHARGE=2+
326.13621	110	
334.06798	209	
349.12256	198	
351.17506	103	
366.20302	104	
369.15940	133	
371.19641	130	
385.15200	138	
396.19399	292	1+
407.16829	119	
413.20311	103	
423.20659	153	
427.21921	109	
439.22581	152	
456.24678	112	
462.27504	102	
496.55744	110	
624.30839	112	
672.02679	168	
678.34580	113	
696.29643	108	
708.41570	171	
710.44605	224	
713.39213	217	1+
724.42739	502	1+
726.41852	823	1+
728.42471	913	1+
730.44892	1924	1+
737.37512	343	1+
809.40788	124	
966.52055	111	
END IONS

###FS:    #m/z: 443.23488 #charge   2
###MaxRes:#m/z:  0.00000 #charge-128
###MS: 1907
###MSMS: 1910
BEGIN IONS
TITLE=Cmpd 748, AutoMSn(443.2349), 32.2 min
RTINSECONDS=1934.24
SCANS=MS: 1907 MSMS: 1910
PEPMASS=443.23488	6508
CHARGE=2+
316.28445	491	
366.25362	112	
398.30815	100	
423.22787	104	
426.33027	127	
428.33198	104	
431.20940	136	
442.29045	177	
444.31462	480	1+
END IONS

###FS:    #m/z: 444.19980 #charge   2
###MaxRes:#m/z:  0.00000 #charge-128
###MS: 1913
###MSMS: 1915
BEGIN IONS
TITLE=Cmpd 751, AutoMSn(444.1998), 32.3 min
RTINSECONDS=1939.79
SCANS=MS: 1913 MSMS: 1915
PEPMASS=444.19980	6982
CHARGE=2+
316.28163	350	1+
324.13548	100	
366.28020	122	
375.23758	112	
384.30089	175	
402.30423	139	
413.78605	152	
425.23030	110	
426.29901	119	
429.28612	117	
442.30808	149	
444.34524	181	
446.32109	350	1+
453.14539	165	
453.22183	215	1+
END IONS

###FS:    #m/z: 335.25125 #charge   2
###MaxRes:#m/z:  0.00000 #charge-128
###MS: 1917
###MSMS: 1918
BEGIN IONS
TITLE=Cmpd 753, AutoMSn(335.2512), 32.4 min
RTINSECONDS=1943.33
SCANS=MS: 1917 MSMS: 1918
PEPMASS=335.25125	12707
CHARGE=2+
334.29228	143	
END IONS

###FS:    #m/z: 362.31836 #charge   1
###MaxRes:#m/z:  0.00000 #charge-128
###MS: 1917
###MSMS: 1919
BEGIN IONS
TITLE=Cmpd 754, AutoMSn(362.3184), 32.4 min
RTINSECONDS=1943.83
SCANS=MS: 1917 MSMS: 1919
PEPMASS=362.31836	15631
CHARGE=1+
323.01157	408	
326.30718	237	
344.31801	142	
362.28250	154	
END IONS

###FS:    #m/z: 472.29012 #charge   2
###MaxRes:#m/z:  0.00000 #charge-128
###MS: 1923
###MSMS: 1925
BEGIN IONS
TITLE=Cmpd 756, AutoMSn(472.2901), 32.5 min
RTINSECONDS=1949.88
SCANS=MS: 1923 MSMS: 1925
PEPMASS=472.29012	5551
CHARGE=2+
324.28328	111	
331.26383	126	
360.27888	103	
369.27479	122	
376.20993	114	
376.61449	100	
387.74158	193	
395.22518	111	
438.28416	148	
451.24766	100	
452.32855	119	
454.28361	121	
455.33173	317	1+
458.33820	141	
469.21462	128	
470.33728	408	
471.22777	424	1+
472.34242	229	
474.31221	642	1+
END IONS

###FS:    #m/z: 358.28688 #charge   1
###MaxRes:#m/z:  0.00000 #charge-128
###MS: 1923
###MSMS: 1926
BEGIN IONS
TITLE=Cmpd 757, AutoMSn(358.2869), 32.5 min
RTINSECONDS=1950.38
SCANS=MS: 1923 MSMS: 1926
PEPMASS=358.28688	5132
CHARGE=1+
323.01332	163	
END IONS

###FS:    #m/z: 334.29018 #charge-128
###MaxRes:#m/z:  0.00000 #charge-128
###MS: 1933
###MSMS: 1934
BEGIN IONS
TITLE=Cmpd 760, AutoMSn(334.2902), 32.7 min
RTINSECONDS=1959.43
SCANS=MS: 1933 MSMS: 1934
PEPMASS=334.29018	11902

316.27751	250	
332.29316	173	
334.28969	144	
END IONS

###FS:    #m/z: 439.23051 #charge   1
###MaxRes:#m/z:  0.00000 #charge-128
###MS: 1933
###MSMS: 1935
BEGIN IONS
TITLE=Cmpd 761, AutoMSn(439.2305), 32.7 min
RTINSECONDS=1959.93
SCANS=MS: 1933 MSMS: 1935
PEPMASS=439.23051	4291
CHARGE=1+
373.18630	115	
416.32121	176	
419.33780	105	
422.32036	184	
434.34198	359	
435.25291	125	
437.23980	132	
438.32683	394	1+
439.24436	413	1+
END IONS

###FS:    #m/z: 318.29739 #charge-128
###MaxRes:#m/z:  0.00000 #charge-128
###MS: 1936
###MSMS: 1937
BEGIN IONS
TITLE=Cmpd 762, AutoMSn(318.2974), 32.7 min
RTINSECONDS=1962.45
SCANS=MS: 1936 MSMS: 1937
PEPMASS=318.29739	52268

300.27924	227	1+
318.29099	218	1+
END IONS

###FS:    #m/z: 439.23683 #charge   1
###MaxRes:#m/z:  0.00000 #charge-128
###MS: 1939
###MSMS: 1940
BEGIN IONS
TITLE=Cmpd 763, AutoMSn(439.2368), 32.8 min
RTINSECONDS=1965.47
SCANS=MS: 1939 MSMS: 1940
PEPMASS=439.23683	4510
CHARGE=1+
348.18814	119	
357.19821	131	
361.24711	103	
388.24733	131	
405.23721	129	
416.32621	200	
434.32337	538	1+
437.26269	169	
438.22034	316	1+
438.33429	592	1+
END IONS

###FS:    #m/z: 495.26844 #charge   1
###MaxRes:#m/z:  0.00000 #charge-128
###MS: 1946
###MSMS: 1947
BEGIN IONS
TITLE=Cmpd 766, AutoMSn(495.2684), 32.9 min
RTINSECONDS=1972.56
SCANS=MS: 1946 MSMS: 1947
PEPMASS=495.26844	4581
CHARGE=1+
331.17623	122	
376.10659	101	
393.17973	115	
401.17564	109	
430.30631	133	
444.32921	128	
455.15692	130	
472.30908	222	
474.33010	129	
476.27624	328	1+
490.31651	232	
491.33001	267	
492.29888	440	1+
493.45555	104	
494.33440	195	
495.27744	1134	1+
END IONS

###FS:    #m/z: 321.24051 #charge-128
###MaxRes:#m/z:  0.00000 #charge-128
###MS: 1950
###MSMS: 1951
BEGIN IONS
TITLE=Cmpd 768, AutoMSn(321.2405), 32.9 min
RTINSECONDS=1976.63
SCANS=MS: 1950 MSMS: 1951
PEPMASS=321.24051	4682

318.30969	144	
321.25539	246	
326.26222	260	
END IONS

###FS:    #m/z: 316.28155 #charge-128
###MaxRes:#m/z:  0.00000 #charge-128
###MS: 1953
###MSMS: 1954
BEGIN IONS
TITLE=Cmpd 769, AutoMSn(316.2815), 33.0 min
RTINSECONDS=1979.64
SCANS=MS: 1953 MSMS: 1954
PEPMASS=316.28155	11589

318.24758	114	
END IONS

###FS:    #m/z: 389.22125 #charge   2
###MaxRes:#m/z:  0.00000 #charge-128
###MS: 1953
###MSMS: 1955
BEGIN IONS
TITLE=Cmpd 770, AutoMSn(389.2212), 33.0 min
RTINSECONDS=1980.15
SCANS=MS: 1953 MSMS: 1955
PEPMASS=389.22125	5428
CHARGE=2+
310.28977	127	
346.26128	104	
352.31810	343	1+
354.33304	563	1+
368.30555	199	
370.33251	551	
372.34390	739	1+
387.34177	335	1+
390.22436	117	
390.35097	861	1+
392.18857	100	
END IONS

###FS:    #m/z: 390.34561 #charge   1
###MaxRes:#m/z:  0.00000 #charge-128
###MS: 1956
###MSMS: 1958
BEGIN IONS
TITLE=Cmpd 771, AutoMSn(390.3456), 33.1 min
RTINSECONDS=1983.17
SCANS=MS: 1956 MSMS: 1958
PEPMASS=390.34561	5935
CHARGE=1+
330.21874	164	
352.32276	161	
354.33569	502	1+
362.52842	220	
370.33277	182	
372.34480	602	
374.21314	124	
387.31825	109	
389.32683	143	
390.34589	680	1+
END IONS

###FS:    #m/z: 360.30331 #charge-128
###MaxRes:#m/z:  0.00000 #charge-128
###MS: 1959
###MSMS: 1960
BEGIN IONS
TITLE=Cmpd 772, AutoMSn(360.3033), 33.1 min
RTINSECONDS=1985.7
SCANS=MS: 1959 MSMS: 1960
PEPMASS=360.30331	7143

314.26218	124	
323.02229	132	
344.29690	105	
360.29318	131	
362.32111	297	
364.29402	106	
END IONS

###FS:    #m/z: 360.30486 #charge   1
###MaxRes:#m/z:  0.00000 #charge-128
###MS: 1962
###MSMS: 1963
BEGIN IONS
TITLE=Cmpd 774, AutoMSn(360.3049), 33.1 min
RTINSECONDS=1988.73
SCANS=MS: 1962 MSMS: 1963
PEPMASS=360.30486	10558
CHARGE=1+
323.01627	110	
340.27317	116	
342.29515	137	
344.31480	133	
END IONS

###FS:    #m/z: 342.29532 #charge-128
###MaxRes:#m/z:  0.00000 #charge-128
###MS: 1962
###MSMS: 1964
BEGIN IONS
TITLE=Cmpd 775, AutoMSn(342.2953), 33.2 min
RTINSECONDS=1989.23
SCANS=MS: 1962 MSMS: 1964
PEPMASS=342.29532	4459

344.29640	105	
END IONS

###FS:    #m/z: 360.30492 #charge   1
###MaxRes:#m/z:  0.00000 #charge-128
###MS: 1966
###MSMS: 1967
BEGIN IONS
TITLE=Cmpd 777, AutoMSn(360.3049), 33.2 min
RTINSECONDS=1992.76
SCANS=MS: 1966 MSMS: 1967
PEPMASS=360.30492	16278
CHARGE=1+
342.30150	568	1+
360.31644	690	1+
END IONS

###FS:    #m/z: 342.29403 #charge   2
###MaxRes:#m/z:  0.00000 #charge-128
###MS: 1966
###MSMS: 1968
BEGIN IONS
TITLE=Cmpd 778, AutoMSn(342.2940), 33.2 min
RTINSECONDS=1993.26
SCANS=MS: 1966 MSMS: 1968
PEPMASS=342.29403	6876
CHARGE=2+
344.30956	160	
END IONS

###FS:    #m/z: 540.31145 #charge   1
###MaxRes:#m/z:  0.00000 #charge-128
###MS: 1966
###MSMS: 1969
BEGIN IONS
TITLE=Cmpd 779, AutoMSn(540.3115), 33.2 min
RTINSECONDS=1993.76
SCANS=MS: 1966 MSMS: 1969
PEPMASS=540.31145	6882
CHARGE=1+
327.17274	127	
329.27733	448	1+
348.27456	113	
387.23769	114	
428.28377	113	
433.25778	110	
467.24502	104	
483.21718	131	
485.24745	110	
491.26824	134	
518.26776	253	1+
520.34123	200	
522.32580	224	1+
524.32680	337	1+
536.32595	230	
537.29527	462	1+
539.32396	276	
540.32335	824	1+
END IONS

###FS:    #m/z: 540.31386 #charge   1
###MaxRes:#m/z:  0.00000 #charge-128
###MS: 1970
###MSMS: 1971
BEGIN IONS
TITLE=Cmpd 780, AutoMSn(540.3139), 33.3 min
RTINSECONDS=1996.78
SCANS=MS: 1970 MSMS: 1971
PEPMASS=540.31386	8683
CHARGE=1+
316.18040	112	
329.27385	307	
334.20330	100	
341.18772	121	
347.14102	157	
356.36715	105	
377.69931	108	
390.20742	135	
404.23254	114	
427.27961	104	
465.23823	105	
479.23489	194	
480.32006	174	
503.26798	164	
518.33396	146	
519.29928	351	1+
523.31182	353	1+
526.34623	127	
533.93596	140	
536.35098	223	
537.32246	1112	1+
540.31927	1238	1+
END IONS

###FS:    #m/z: 351.23759 #charge   1
###MaxRes:#m/z:  0.00000 #charge-128
###MS: 1970
###MSMS: 1972
BEGIN IONS
TITLE=Cmpd 781, AutoMSn(351.2376), 33.3 min
RTINSECONDS=1997.28
SCANS=MS: 1970 MSMS: 1972
PEPMASS=351.23759	7122
CHARGE=1+
347.33450	192	
END IONS

###FS:    #m/z: 346.32153 #charge   2
###MaxRes:#m/z:  0.00000 #charge-128
###MS: 1974
###MSMS: 1975
BEGIN IONS
TITLE=Cmpd 783, AutoMSn(346.3215), 33.3 min
RTINSECONDS=2000.81
SCANS=MS: 1974 MSMS: 1975
PEPMASS=346.32153	19744
CHARGE=2+
310.30570	102	
326.30730	118	
328.31896	1918	1+
344.30962	166	
346.32880	1355	1+
352.52964	533	
422.10032	104	
END IONS

###FS:    #m/z: 540.31221 #charge   1
###MaxRes:#m/z:  0.00000 #charge-128
###MS: 1974
###MSMS: 1976
BEGIN IONS
TITLE=Cmpd 784, AutoMSn(540.3122), 33.4 min
RTINSECONDS=2001.31
SCANS=MS: 1974 MSMS: 1976
PEPMASS=540.31221	8679
CHARGE=1+
313.14482	127	
329.27517	359	1+
345.16519	118	
366.15594	102	
381.23791	115	
392.24858	166	
407.20601	113	
446.27648	124	
448.19149	168	
451.23404	118	
457.27520	100	
465.29024	136	
484.32077	124	
490.25295	114	
516.34113	107	
518.29722	106	
522.29992	332	1+
524.37969	358	1+
532.99518	216	
536.32092	394	1+
538.30864	720	1+
540.33271	891	1+
END IONS

###FS:    #m/z: 409.22048 #charge   1
###MaxRes:#m/z:  0.00000 #charge-128
###MS: 1974
###MSMS: 1977
BEGIN IONS
TITLE=Cmpd 785, AutoMSn(409.2205), 33.4 min
RTINSECONDS=2001.81
SCANS=MS: 1974 MSMS: 1977
PEPMASS=409.22048	6128
CHARGE=1+
358.31979	107	
386.25373	188	
388.26533	142	
405.20311	260	1+
405.31770	282	1+
END IONS

###FS:    #m/z: 346.32655 #charge   2
###MaxRes:#m/z:  0.00000 #charge-128
###MS: 1978
###MSMS: 1979
BEGIN IONS
TITLE=Cmpd 786, AutoMSn(346.3265), 33.4 min
RTINSECONDS=2004.83
SCANS=MS: 1978 MSMS: 1979
PEPMASS=346.32655	57654
CHARGE=2+
300.28623	119	
310.30262	622	
326.29933	285	
328.31956	5913	1+
344.30906	262	
346.33086	4139	1+
352.53058	694	
END IONS

###FS:    #m/z: 390.35018 #charge   1
###MaxRes:#m/z:  0.00000 #charge-128
###MS: 1978
###MSMS: 1980
BEGIN IONS
TITLE=Cmpd 787, AutoMSn(390.3502), 33.4 min
RTINSECONDS=2005.34
SCANS=MS: 1978 MSMS: 1980
PEPMASS=390.35018	9938
CHARGE=1+
310.29577	104	
317.17222	100	
336.31335	162	
352.31908	148	
354.33340	1942	1+
368.32208	103	
370.32624	431	
372.34730	2243	1+
379.76406	117	
386.31179	105	
388.32358	171	
390.35340	2345	1+
END IONS

###FS:    #m/z: 409.21753 #charge   1
###MaxRes:#m/z:  0.00000 #charge-128
###MS: 1978
###MSMS: 1981
BEGIN IONS
TITLE=Cmpd 788, AutoMSn(409.2175), 33.4 min
RTINSECONDS=2005.84
SCANS=MS: 1978 MSMS: 1981
PEPMASS=409.21753	6945
CHARGE=1+
332.26831	159	
348.25948	124	
358.31483	106	
389.32109	124	
404.32529	128	
406.33943	159	
407.18262	202	
END IONS

###FS:    #m/z: 346.32791 #charge   2
###MaxRes:#m/z:  0.00000 #charge-128
###MS: 1982
###MSMS: 1983
BEGIN IONS
TITLE=Cmpd 789, AutoMSn(346.3279), 33.5 min
RTINSECONDS=2008.86
SCANS=MS: 1982 MSMS: 1983
PEPMASS=346.32791	103269
CHARGE=2+
310.30608	1337	1+
326.29963	650	
328.31837	9104	1+
344.31255	648	1+
346.32849	6923	1+
END IONS

###FS:    #m/z: 390.35423 #charge   1
###MaxRes:#m/z:  0.00000 #charge-128
###MS: 1982
###MSMS: 1984
BEGIN IONS
TITLE=Cmpd 790, AutoMSn(390.3542), 33.5 min
RTINSECONDS=2009.36
SCANS=MS: 1982 MSMS: 1984
PEPMASS=390.35423	26538
CHARGE=1+
310.33019	115	
328.16722	105	
336.32146	411	
352.31742	300	
354.33452	4694	1+
360.59271	491	
362.52718	337	
368.31423	123	
370.32828	490	
372.34523	5094	1+
379.76569	653	
386.32887	333	1+
388.32955	400	
390.35663	5650	1+
END IONS

###FS:    #m/z: 409.22116 #charge   1
###MaxRes:#m/z:  0.00000 #charge-128
###MS: 1982
###MSMS: 1985
BEGIN IONS
TITLE=Cmpd 791, AutoMSn(409.2212), 33.5 min
RTINSECONDS=2009.86
SCANS=MS: 1982 MSMS: 1985
PEPMASS=409.22116	6583
CHARGE=1+
344.26459	230	
347.19186	119	
358.32068	112	
386.24881	189	
389.19160	106	
395.77681	120	
404.31180	144	
406.32799	139	
END IONS

###FS:    #m/z: 390.35476 #charge   1
###MaxRes:#m/z:  0.00000 #charge-128
###MS: 1986
###MSMS: 1987
BEGIN IONS
TITLE=Cmpd 792, AutoMSn(390.3548), 33.5 min
RTINSECONDS=2012.89
SCANS=MS: 1986 MSMS: 1987
PEPMASS=390.35476	40954
CHARGE=1+
310.30941	261	
328.31601	129	
336.32771	306	
352.31311	456	
354.33348	5241	1+
368.30813	165	
370.33178	322	1+
372.34537	6590	1+
379.76565	429	
388.32941	120	
390.35456	7052	1+
END IONS

###FS:    #m/z: 516.32668 #charge   1
###MaxRes:#m/z:  0.00000 #charge-128
###MS: 1986
###MSMS: 1988
BEGIN IONS
TITLE=Cmpd 793, AutoMSn(516.3267), 33.6 min
RTINSECONDS=2013.39
SCANS=MS: 1986 MSMS: 1988
PEPMASS=516.32668	7054
CHARGE=1+
332.23841	142	
366.29772	154	
382.23379	103	
383.17939	106	
386.32910	104	
392.55345	181	
395.22801	101	
403.24254	133	
405.18995	104	
413.26756	114	
421.23775	145	
432.34004	170	
438.37176	149	
452.19240	130	
469.20646	103	
470.34780	105	
472.31812	103	
484.33094	119	
496.33057	334	
498.36421	165	
500.33716	393	1+
512.30943	235	1+
514.34737	647	1+
516.36208	961	1+
END IONS

###FS:    #m/z: 346.32854 #charge   2
###MaxRes:#m/z:  0.00000 #charge-128
###MS: 1990
###MSMS: 1991
BEGIN IONS
TITLE=Cmpd 794, AutoMSn(346.3285), 33.6 min
RTINSECONDS=2016.91
SCANS=MS: 1990 MSMS: 1991
PEPMASS=346.32854	105403
CHARGE=2+
310.30832	1687	1+
326.30294	2396	1+
328.31895	7750	1+
344.31065	2126	1+
346.32970	4354	1+
352.53042	417	
END IONS

###FS:    #m/z: 390.35543 #charge   1
###MaxRes:#m/z:  0.00000 #charge-128
###MS: 1990
###MSMS: 1992
BEGIN IONS
TITLE=Cmpd 795, AutoMSn(390.3554), 33.6 min
RTINSECONDS=2017.41
SCANS=MS: 1990 MSMS: 1992
PEPMASS=390.35543	39451
CHARGE=1+
310.30973	179	
328.30668	143	
336.32043	244	
352.31963	457	1+
354.33566	4909	1+
360.59065	360	
370.32736	246	
372.34624	5170	1+
376.14433	113	
379.76325	447	
388.31928	162	
390.35775	5024	1+
END IONS

###FS:    #m/z: 344.31443 #charge   2
###MaxRes:#m/z:  0.00000 #charge-128
###MS: 1994
###MSMS: 1995
BEGIN IONS
TITLE=Cmpd 796, AutoMSn(344.3144), 33.7 min
RTINSECONDS=2020.93
SCANS=MS: 1994 MSMS: 1995
PEPMASS=344.31443	38017
CHARGE=2+
310.31197	1045	1+
324.28904	141	
326.30274	3015	1+
328.31928	5061	1+
344.31306	2619	1+
346.32992	3403	1+
352.52862	635	
END IONS

###FS:    #m/z: 656.42769 #charge   1
###MaxRes:#m/z:  0.00000 #charge-128
###MS: 1994
###MSMS: 1996
BEGIN IONS
TITLE=Cmpd 797, AutoMSn(656.4277), 33.7 min
RTINSECONDS=2021.44
SCANS=MS: 1994 MSMS: 1996
PEPMASS=656.42769	9115
CHARGE=1+
328.28974	122	
358.21976	109	
360.29169	114	
362.24929	115	
372.23384	110	
377.20061	118	
378.92096	105	
401.93060	187	
419.95445	105	
431.24673	100	
472.90808	145	
474.30933	101	
489.21080	109	
495.19161	160	
519.35506	105	
520.86251	104	
564.35673	169	
576.39950	258	
582.35571	226	
620.41031	495	1+
622.33442	132	
638.42438	4883	1+
651.41523	421	1+
653.30565	101	
654.40513	415	1+
656.42323	2817	1+
END IONS

###FS:    #m/z: 348.30813 #charge-128
###MaxRes:#m/z:  0.00000 #charge-128
###MS: 1998
###MSMS: 1999
BEGIN IONS
TITLE=Cmpd 798, AutoMSn(348.3081), 33.7 min
RTINSECONDS=2024.97
SCANS=MS: 1998 MSMS: 1999
PEPMASS=348.30813	63295

310.30392	746	1+
326.30311	2464	1+
328.31595	6692	1+
344.31290	2156	1+
346.32906	2732	1+
348.30673	1064	1+
352.53059	225	
END IONS

###FS:    #m/z: 344.31381 #charge   2
###MaxRes:#m/z:  0.00000 #charge-128
###MS: 1998
###MSMS: 2000
BEGIN IONS
TITLE=Cmpd 799, AutoMSn(344.3138), 33.8 min
RTINSECONDS=2025.47
SCANS=MS: 1998 MSMS: 2000
PEPMASS=344.31381	44609
CHARGE=2+
310.31028	531	1+
326.30364	3778	1+
328.31817	5132	1+
344.31058	2195	1+
346.32942	2728	1+
348.30782	1310	1+
352.52783	901	
END IONS

###FS:    #m/z: 656.42985 #charge   1
###MaxRes:#m/z:  0.00000 #charge-128
###MS: 1998
###MSMS: 2001
BEGIN IONS
TITLE=Cmpd 800, AutoMSn(656.4299), 33.8 min
RTINSECONDS=2025.97
SCANS=MS: 1998 MSMS: 2001
PEPMASS=656.42985	9807
CHARGE=1+
348.16505	108	
353.17572	119	
360.91225	109	
362.24779	166	
363.15523	105	
370.23419	128	
375.18674	134	
378.92241	252	
380.26578	213	1+
381.16096	122	
391.21122	127	
398.26037	104	
418.88623	129	
419.20812	108	
434.26034	167	
472.91740	134	
506.27403	124	
576.39584	135	
582.36811	252	
586.38065	136	
620.41077	911	1+
634.41219	107	
636.43342	100	
638.42277	5066	1+
651.41383	150	
652.42244	403	1+
654.40552	565	1+
655.27951	141	
656.42846	1522	1+
END IONS

###FS:    #m/z: 348.30968 #charge   2
###MaxRes:#m/z:  0.00000 #charge-128
###MS: 2002
###MSMS: 2003
BEGIN IONS
TITLE=Cmpd 801, AutoMSn(348.3097), 33.8 min
RTINSECONDS=2028.99
SCANS=MS: 2002 MSMS: 2003
PEPMASS=348.30968	275235
CHARGE=2+
310.30795	803	1+
326.30419	2118	1+
328.31142	6838	1+
344.31268	1399	1+
346.32656	3281	1+
348.31055	4734	1+
352.53498	427	
376.60374	108	
END IONS

###FS:    #m/z: 318.29800 #charge-128
###MaxRes:#m/z:  0.00000 #charge-128
###MS: 2002
###MSMS: 2004
BEGIN IONS
TITLE=Cmpd 802, AutoMSn(318.2980), 33.8 min
RTINSECONDS=2029.49
SCANS=MS: 2002 MSMS: 2004
PEPMASS=318.29800	70638

300.28929	113	
318.30176	238	
END IONS

###FS:    #m/z: 344.31431 #charge   2
###MaxRes:#m/z:  0.00000 #charge-128
###MS: 2002
###MSMS: 2005
BEGIN IONS
TITLE=Cmpd 803, AutoMSn(344.3143), 33.8 min
RTINSECONDS=2030
SCANS=MS: 2002 MSMS: 2005
PEPMASS=344.31431	38625
CHARGE=2+
310.30590	253	
326.30392	2192	1+
328.31801	3630	1+
330.29808	1614	1+
342.26148	130	
344.31132	1482	1+
346.32793	3182	1+
348.30906	3937	1+
352.52748	144	
END IONS

###FS:    #m/z: 348.30926 #charge-128
###MaxRes:#m/z:  0.00000 #charge-128
###MS: 2006
###MSMS: 2007
BEGIN IONS
TITLE=Cmpd 804, AutoMSn(348.3093), 33.9 min
RTINSECONDS=2033.03
SCANS=MS: 2006 MSMS: 2007
PEPMASS=348.30926	428661

310.30852	502	1+
326.30316	2034	1+
328.31109	7335	1+
333.32763	329	
333.40378	197	
344.31400	937	1+
346.32698	3968	1+
348.30874	7591	1+
END IONS

###FS:    #m/z: 318.29829 #charge-128
###MaxRes:#m/z:  0.00000 #charge-128
###MS: 2006
###MSMS: 2008
BEGIN IONS
TITLE=Cmpd 805, AutoMSn(318.2983), 33.9 min
RTINSECONDS=2033.53
SCANS=MS: 2006 MSMS: 2008
PEPMASS=318.29829	219591

300.30302	140	
318.29382	440	1+
END IONS

###FS:    #m/z: 318.29830 #charge-128
###MaxRes:#m/z:  0.00000 #charge-128
###MS: 2010
###MSMS: 2011
BEGIN IONS
TITLE=Cmpd 806, AutoMSn(318.2983), 34.0 min
RTINSECONDS=2037.06
SCANS=MS: 2010 MSMS: 2011
PEPMASS=318.29830	264517

300.28463	138	
318.29305	273	
END IONS

###FS:    #m/z: 378.31718 #charge-128
###MaxRes:#m/z:  0.00000 #charge-128
###MS: 2010
###MSMS: 2012
BEGIN IONS
TITLE=Cmpd 807, AutoMSn(378.3172), 34.0 min
RTINSECONDS=2037.56
SCANS=MS: 2010 MSMS: 2012
PEPMASS=378.31718	15744

328.28252	370	
376.28549	232	
378.31590	135	
END IONS

###FS:    #m/z: 378.31652 #charge   1
###MaxRes:#m/z:  0.00000 #charge-128
###MS: 2014
###MSMS: 2015
BEGIN IONS
TITLE=Cmpd 808, AutoMSn(378.3165), 34.0 min
RTINSECONDS=2041.09
SCANS=MS: 2014 MSMS: 2015
PEPMASS=378.31652	16150
CHARGE=1+
328.28750	340	1+
357.30008	215	1+
374.27981	122	
END IONS

###FS:    #m/z: 583.36953 #charge-128
###MaxRes:#m/z:  0.00000 #charge-128
###MS: 2014
###MSMS: 2017
BEGIN IONS
TITLE=Cmpd 809, AutoMSn(583.3695), 34.0 min
RTINSECONDS=2042.09
SCANS=MS: 2014 MSMS: 2017
PEPMASS=583.36953	9895

305.24443	114	
332.23156	100	
345.15657	103	
354.33591	709	1+
356.34800	553	1+
372.34172	353	1+
395.79305	176	
409.19380	108	
445.33286	151	
524.34357	121	
547.35731	445	
563.33462	126	
565.37020	1501	1+
579.38110	245	1+
581.38144	577	1+
583.37758	3265	1+
588.38078	170	
590.32983	201	
END IONS

###FS:    #m/z: 813.69436 #charge   1
###MaxRes:#m/z:  0.00000 #charge-128
###MS: 2018
###MSMS: 2019
BEGIN IONS
TITLE=Cmpd 810, AutoMSn(813.6944), 34.1 min
RTINSECONDS=2045.12
SCANS=MS: 2018 MSMS: 2019
PEPMASS=813.69436	12437
CHARGE=1+
349.30735	103	
505.19697	102	
809.33611	135	
809.47617	122	
812.48417	729	1+
END IONS

###FS:    #m/z: 583.37406 #charge   1
###MaxRes:#m/z:  0.00000 #charge-128
###MS: 2018
###MSMS: 2021
BEGIN IONS
TITLE=Cmpd 811, AutoMSn(583.3741), 34.1 min
RTINSECONDS=2046.12
SCANS=MS: 2018 MSMS: 2021
PEPMASS=583.37406	11847
CHARGE=1+
354.33713	1303	1+
370.30128	133	
372.34122	615	
401.22721	103	
404.25420	112	
545.43122	107	
547.35581	629	1+
565.36778	1321	1+
569.41427	145	
580.38601	198	
581.36517	450	1+
583.37897	4420	1+
END IONS

###FS:    #m/z: 813.69359 #charge   1
###MaxRes:#m/z:  0.00000 #charge-128
###MS: 2022
###MSMS: 2023
BEGIN IONS
TITLE=Cmpd 812, AutoMSn(813.6936), 34.2 min
RTINSECONDS=2049.15
SCANS=MS: 2022 MSMS: 2023
PEPMASS=813.69359	28987
CHARGE=1+
365.19654	104	
421.15191	125	
516.33804	116	
811.49355	109	
812.51195	234	1+
END IONS

###FS:    #m/z: 644.42694 #charge   3
###MaxRes:#m/z:  0.00000 #charge-128
###MS: 2022
###MSMS: 2024
BEGIN IONS
TITLE=Cmpd 813, AutoMSn(644.4269), 34.2 min
RTINSECONDS=2049.65
SCANS=MS: 2022 MSMS: 2024
PEPMASS=644.42694	22417
CHARGE=3+
331.19195	122	
347.15660	117	
357.19738	104	
367.20054	132	
373.28685	113	
614.42570	122	
626.40943	160	
641.43657	105	
642.42421	481	1+
644.42158	616	1+
646.41806	1055	1+
650.40234	200	
657.86187	136	
END IONS

###FS:    #m/z: 645.50566 #charge   1
###MaxRes:#m/z:  0.00000 #charge-128
###MS: 2026
###MSMS: 2027
BEGIN IONS
TITLE=Cmpd 814, AutoMSn(645.5057), 34.2 min
RTINSECONDS=2053.18
SCANS=MS: 2026 MSMS: 2027
PEPMASS=645.50566	39734
CHARGE=1+
333.19639	100	
370.23241	118	
395.79313	112	
556.39151	121	
564.33882	126	
626.40915	181	
628.40902	162	
630.40883	246	1+
641.41164	352	1+
644.41981	630	1+
END IONS

###FS:    #m/z: 813.69555 #charge   1
###MaxRes:#m/z:  0.00000 #charge-128
###MS: 2026
###MSMS: 2028
BEGIN IONS
TITLE=Cmpd 815, AutoMSn(813.6955), 34.2 min
RTINSECONDS=2053.69
SCANS=MS: 2026 MSMS: 2028
PEPMASS=813.69555	34310
CHARGE=1+
356.13396	109	
810.53262	102	
811.45061	102	
813.47919	235	1+
END IONS

###FS:    #m/z: 645.50653 #charge   1
###MaxRes:#m/z:  0.00000 #charge-128
###MS: 2030
###MSMS: 2031
BEGIN IONS
TITLE=Cmpd 816, AutoMSn(645.5065), 34.3 min
RTINSECONDS=2057.21
SCANS=MS: 2030 MSMS: 2031
PEPMASS=645.50653	42341
CHARGE=1+
370.20596	154	
372.26031	103	
376.60101	288	
480.31884	101	
513.28635	115	
626.40611	102	
629.40238	179	
638.70403	144	
642.43031	517	1+
644.44441	500	1+
END IONS

###FS:    #m/z: 525.29999 #charge   1
###MaxRes:#m/z:  0.00000 #charge-128
###MS: 2030
###MSMS: 2033
BEGIN IONS
TITLE=Cmpd 817, AutoMSn(525.3000), 34.3 min
RTINSECONDS=2058.21
SCANS=MS: 2030 MSMS: 2033
PEPMASS=525.29999	13420
CHARGE=1+
347.14386	102	
434.36133	101	
504.30682	114	
506.34409	128	
507.29034	305	1+
510.42041	109	
522.29258	208	1+
524.34971	159	
525.29898	960	1+
END IONS

###FS:    #m/z: 525.30026 #charge   1
###MaxRes:#m/z:  0.00000 #charge-128
###MS: 2034
###MSMS: 2035
BEGIN IONS
TITLE=Cmpd 818, AutoMSn(525.3003), 34.4 min
RTINSECONDS=2061.23
SCANS=MS: 2034 MSMS: 2035
PEPMASS=525.30026	16826
CHARGE=1+
464.26424	102	
493.29519	100	
504.32742	101	
507.29766	402	1+
510.35921	123	
520.36958	244	1+
523.35643	378	1+
525.30409	1502	1+
END IONS

###FS:    #m/z: 362.32364 #charge   1
###MaxRes:#m/z:  0.00000 #charge-128
###MS: 2034
###MSMS: 2036
BEGIN IONS
TITLE=Cmpd 819, AutoMSn(362.3236), 34.4 min
RTINSECONDS=2061.73
SCANS=MS: 2034 MSMS: 2036
PEPMASS=362.32364	13163
CHARGE=1+
312.28951	183	
314.30250	654	1+
360.31254	295	
362.32541	284	
END IONS

###FS:    #m/z: 583.37809 #charge   1
###MaxRes:#m/z:  0.00000 #charge-128
###MS: 2034
###MSMS: 2037
BEGIN IONS
TITLE=Cmpd 820, AutoMSn(583.3781), 34.4 min
RTINSECONDS=2062.23
SCANS=MS: 2034 MSMS: 2037
PEPMASS=583.37809	13874
CHARGE=1+
354.33866	1000	1+
357.17016	118	
361.17285	129	
372.34206	184	
449.23704	101	
547.35034	239	
565.36822	977	1+
568.37687	178	
580.43059	108	
581.36417	341	1+
583.38393	2449	1+
END IONS

###FS:    #m/z: 525.30131 #charge   1
###MaxRes:#m/z:  0.00000 #charge-128
###MS: 2038
###MSMS: 2039
BEGIN IONS
TITLE=Cmpd 821, AutoMSn(525.3013), 34.4 min
RTINSECONDS=2065.26
SCANS=MS: 2038 MSMS: 2039
PEPMASS=525.30131	21126
CHARGE=1+
413.78299	208	
507.29234	376	1+
522.32490	509	1+
525.30882	1813	1+
END IONS

###FS:    #m/z: 362.32186 #charge   1
###MaxRes:#m/z:  0.00000 #charge-128
###MS: 2038
###MSMS: 2040
BEGIN IONS
TITLE=Cmpd 822, AutoMSn(362.3219), 34.4 min
RTINSECONDS=2065.77
SCANS=MS: 2038 MSMS: 2040
PEPMASS=362.32186	13285
CHARGE=1+
312.28312	359	
314.30202	576	1+
362.31853	147	
END IONS

###FS:    #m/z: 699.47666 #charge   1
###MaxRes:#m/z:  0.00000 #charge-128
###MS: 2038
###MSMS: 2041
BEGIN IONS
TITLE=Cmpd 823, AutoMSn(699.4767), 34.4 min
RTINSECONDS=2066.27
SCANS=MS: 2038 MSMS: 2041
PEPMASS=699.47666	8122
CHARGE=1+
312.21849	763	1+
332.22574	692	1+
423.20223	133	
425.15428	107	
426.21458	820	1+
430.06054	128	
696.40726	358	1+
698.41467	414	1+
END IONS

###FS:    #m/z: 362.32314 #charge   1
###MaxRes:#m/z:  0.00000 #charge-128
###MS: 2042
###MSMS: 2043
BEGIN IONS
TITLE=Cmpd 824, AutoMSn(362.3231), 34.5 min
RTINSECONDS=2069.3
SCANS=MS: 2042 MSMS: 2043
PEPMASS=362.32314	12819
CHARGE=1+
312.28864	270	
314.29732	535	1+
344.32318	125	
360.31414	137	
362.32360	238	
END IONS

###FS:    #m/z: 769.66677 #charge   3
###MaxRes:#m/z:  0.00000 #charge-128
###MS: 2042
###MSMS: 2044
BEGIN IONS
TITLE=Cmpd 825, AutoMSn(769.6668), 34.5 min
RTINSECONDS=2069.8
SCANS=MS: 2042 MSMS: 2044
PEPMASS=769.66677	3967
CHARGE=3+
371.22694	105	
601.31164	105	
767.44512	697	1+
771.48945	380	1+
774.48145	127	
778.75133	138	
END IONS

###FS:    #m/z: 769.66626 #charge-128
###MaxRes:#m/z:  0.00000 #charge-128
###MS: 2045
###MSMS: 2047
BEGIN IONS
TITLE=Cmpd 826, AutoMSn(769.6663), 34.5 min
RTINSECONDS=2072.82
SCANS=MS: 2045 MSMS: 2047
PEPMASS=769.66626	4076

491.19376	103	
766.47176	245	1+
768.49105	164	
770.51306	126	
771.46922	430	1+
END IONS

###FS:    #m/z: 555.52335 #charge   3
###MaxRes:#m/z:  0.00000 #charge-128
###MS: 2045
###MSMS: 2048
BEGIN IONS
TITLE=Cmpd 827, AutoMSn(555.5233), 34.6 min
RTINSECONDS=2073.32
SCANS=MS: 2045 MSMS: 2048
PEPMASS=555.52335	6870
CHARGE=3+
354.23079	111	
357.31140	105	
389.73461	196	
423.21738	141	
431.21800	114	
442.29123	117	
509.22692	102	
551.28633	133	
554.36370	737	1+
555.52208	320	1+
558.36775	414	
560.09147	172	
560.41324	158	
END IONS

###FS:    #m/z: 340.28534 #charge-128
###MaxRes:#m/z:  0.00000 #charge-128
###MS: 2049
###MSMS: 2050
BEGIN IONS
TITLE=Cmpd 828, AutoMSn(340.2853), 34.6 min
RTINSECONDS=2076.35
SCANS=MS: 2049 MSMS: 2050
PEPMASS=340.28534	9422

340.28690	121	
765.21544	260	
END IONS

###FS:    #m/z: 364.30820 #charge-128
###MaxRes:#m/z:  0.00000 #charge-128
###MS: 2049
###MSMS: 2052
BEGIN IONS
TITLE=Cmpd 829, AutoMSn(364.3082), 34.6 min
RTINSECONDS=2077.35
SCANS=MS: 2049 MSMS: 2052
PEPMASS=364.30820	5647

312.28549	209	
314.30808	299	
316.28129	339	
360.30665	185	
362.33346	240	
END IONS

###FS:    #m/z: 340.28479 #charge-128
###MaxRes:#m/z:  0.00000 #charge-128
###MS: 2053
###MSMS: 2054
BEGIN IONS
TITLE=Cmpd 830, AutoMSn(340.2848), 34.7 min
RTINSECONDS=2080.39
SCANS=MS: 2053 MSMS: 2054
PEPMASS=340.28479	17425

326.29037	110	
340.28282	109	
344.32162	161	
END IONS

###FS:    #m/z: 346.28296 #charge-128
###MaxRes:#m/z:  0.00000 #charge-128
###MS: 2053
###MSMS: 2056
BEGIN IONS
TITLE=Cmpd 832, AutoMSn(346.2830), 34.7 min
RTINSECONDS=2081.39
SCANS=MS: 2053 MSMS: 2056
PEPMASS=346.28296	13332

310.30097	269	
326.29713	157	
328.31725	942	1+
343.30017	154	
346.32093	247	
348.30481	178	
END IONS

###FS:    #m/z: 346.28568 #charge-128
###MaxRes:#m/z:  0.00000 #charge-128
###MS: 2057
###MSMS: 2059
BEGIN IONS
TITLE=Cmpd 833, AutoMSn(346.2857), 34.7 min
RTINSECONDS=2084.93
SCANS=MS: 2057 MSMS: 2059
PEPMASS=346.28568	13844

326.30438	331	
328.31294	621	
344.31027	153	
346.32885	273	
END IONS

###FS:    #m/z: 346.28622 #charge-128
###MaxRes:#m/z:  0.00000 #charge-128
###MS: 2061
###MSMS: 2062
BEGIN IONS
TITLE=Cmpd 834, AutoMSn(346.2862), 34.8 min
RTINSECONDS=2088.45
SCANS=MS: 2061 MSMS: 2062
PEPMASS=346.28622	13289

310.30337	109	
326.29533	229	
328.31325	501	
346.32402	361	1+
END IONS

###FS:    #m/z: 404.30191 #charge-128
###MaxRes:#m/z:  0.00000 #charge-128
###MS: 2061
###MSMS: 2064
BEGIN IONS
TITLE=Cmpd 835, AutoMSn(404.3019), 34.8 min
RTINSECONDS=2089.46
SCANS=MS: 2061 MSMS: 2064
PEPMASS=404.30191	5414

358.33849	133	
370.28661	104	
402.31328	116	
404.30639	172	
406.33353	196	
END IONS

###FS:    #m/z: 404.29370 #charge-128
###MaxRes:#m/z:  0.00000 #charge-128
###MS: 2065
###MSMS: 2067
BEGIN IONS
TITLE=Cmpd 836, AutoMSn(404.2937), 34.9 min
RTINSECONDS=2092.97
SCANS=MS: 2065 MSMS: 2067
PEPMASS=404.29370	5435

324.27746	112	
356.31993	163	
358.33152	197	
366.29614	101	
404.33594	131	
406.34064	254	
END IONS

###FS:    #m/z: 404.30234 #charge-128
###MaxRes:#m/z:  0.00000 #charge-128
###MS: 2068
###MSMS: 2069
BEGIN IONS
TITLE=Cmpd 837, AutoMSn(404.3023), 34.9 min
RTINSECONDS=2095.49
SCANS=MS: 2068 MSMS: 2069
PEPMASS=404.30234	6346

358.32662	378	1+
402.31165	216	
404.31977	261	1+
END IONS

###FS:    #m/z: 318.29934 #charge-128
###MaxRes:#m/z:  0.00000 #charge-128
###MS: 2070
###MSMS: 2071
BEGIN IONS
TITLE=Cmpd 838, AutoMSn(318.2993), 35.0 min
RTINSECONDS=2097.51
SCANS=MS: 2070 MSMS: 2071
PEPMASS=318.29934	1268553

300.28777	976	
318.29850	26058	1+
END IONS

###FS:    #m/z: 316.71500 #charge-128
###MaxRes:#m/z:  0.00000 #charge-128
###MS: 2070
###MSMS: 2072
BEGIN IONS
TITLE=Cmpd 839, AutoMSn(316.7150), 35.0 min
RTINSECONDS=2098.01
SCANS=MS: 2070 MSMS: 2072
PEPMASS=316.71500	8787

300.28665	559	
318.29811	26325	1+
END IONS

###FS:    #m/z: 362.32632 #charge-128
###MaxRes:#m/z:  0.00000 #charge-128
###MS: 2070
###MSMS: 2073
BEGIN IONS
TITLE=Cmpd 840, AutoMSn(362.3263), 35.0 min
RTINSECONDS=2098.51
SCANS=MS: 2070 MSMS: 2073
PEPMASS=362.32632	11520

312.28193	241	
314.30097	228	
360.30809	176	
362.31993	368	1+
END IONS

###FS:    #m/z: 318.29917 #charge-128
###MaxRes:#m/z:  0.00000 #charge-128
###MS: 2074
###MSMS: 2075
BEGIN IONS
TITLE=Cmpd 841, AutoMSn(318.2992), 35.0 min
RTINSECONDS=2101.53
SCANS=MS: 2074 MSMS: 2075
PEPMASS=318.29917	1268300

300.28716	1202	
318.29828	27320	1+
END IONS

###FS:    #m/z: 362.32544 #charge-128
###MaxRes:#m/z:  0.00000 #charge-128
###MS: 2074
###MSMS: 2076
BEGIN IONS
TITLE=Cmpd 842, AutoMSn(362.3254), 35.0 min
RTINSECONDS=2102.03
SCANS=MS: 2074 MSMS: 2076
PEPMASS=362.32544	16194

312.29075	232	1+
314.30335	152	
362.31974	261	
END IONS

###FS:    #m/z: 316.71158 #charge-128
###MaxRes:#m/z:  0.00000 #charge-128
###MS: 2074
###MSMS: 2077
BEGIN IONS
TITLE=Cmpd 843, AutoMSn(316.7116), 35.0 min
RTINSECONDS=2102.53
SCANS=MS: 2074 MSMS: 2077
PEPMASS=316.71158	9411

300.28804	837	
318.29790	30671	1+
END IONS

###FS:    #m/z: 318.29953 #charge-128
###MaxRes:#m/z:  0.00000 #charge-128
###MS: 2078
###MSMS: 2079
BEGIN IONS
TITLE=Cmpd 844, AutoMSn(318.2995), 35.1 min
RTINSECONDS=2105.55
SCANS=MS: 2078 MSMS: 2079
PEPMASS=318.29953	1268363

300.28531	748	
318.29865	30310	1+
END IONS

###FS:    #m/z: 362.32221 #charge   3
###MaxRes:#m/z:  0.00000 #charge-128
###MS: 2078
###MSMS: 2080
BEGIN IONS
TITLE=Cmpd 845, AutoMSn(362.3222), 35.1 min
RTINSECONDS=2106.05
SCANS=MS: 2078 MSMS: 2080
PEPMASS=362.32221	25504
CHARGE=3+
300.28672	145	
312.29009	230	
314.29790	302	
322.99787	114	
360.30560	238	
362.32480	991	1+
END IONS

###FS:    #m/z: 316.73203 #charge-128
###MaxRes:#m/z:  0.00000 #charge-128
###MS: 2081
###MSMS: 2082
BEGIN IONS
TITLE=Cmpd 846, AutoMSn(316.7320), 35.1 min
RTINSECONDS=2108.57
SCANS=MS: 2081 MSMS: 2082
PEPMASS=316.73203	8976

300.28845	773	
318.29814	28507	1+
325.20637	761	
END IONS

###FS:    #m/z: 604.37488 #charge-128
###MaxRes:#m/z:  0.00000 #charge-128
###MS: 2084
###MSMS: 2086
BEGIN IONS
TITLE=Cmpd 848, AutoMSn(604.3749), 35.2 min
RTINSECONDS=2112.09
SCANS=MS: 2084 MSMS: 2086
PEPMASS=604.37488	5267

318.29786	1520	
324.20305	108	
346.25650	116	
352.17785	113	
423.22041	102	
432.25719	103	
528.30732	110	
546.33914	136	
558.38440	110	
570.26018	106	
583.35666	128	
586.38419	387	1+
590.38649	138	
600.36703	318	1+
602.41382	659	1+
603.65642	101	
604.40084	976	1+
END IONS

###FS:    #m/z: 384.30991 #charge-128
###MaxRes:#m/z:  0.00000 #charge-128
###MS: 2088
###MSMS: 2090
BEGIN IONS
TITLE=Cmpd 849, AutoMSn(384.3099), 35.3 min
RTINSECONDS=2116.11
SCANS=MS: 2088 MSMS: 2090
PEPMASS=384.30991	4906

382.25796	105	
384.30935	604	1+
END IONS

###FS:    #m/z: 318.30089 #charge-128
###MaxRes:#m/z:  0.00000 #charge-128
###MS: 2092
###MSMS: 2093
BEGIN IONS
TITLE=Cmpd 851, AutoMSn(318.3009), 35.3 min
RTINSECONDS=2119.63
SCANS=MS: 2092 MSMS: 2093
PEPMASS=318.30089	1268743

300.28377	864	1+
318.29894	18012	1+
END IONS

###FS:    #m/z: 318.30237 #charge-128
###MaxRes:#m/z:  0.00000 #charge-128
###MS: 2096
###MSMS: 2097
BEGIN IONS
TITLE=Cmpd 852, AutoMSn(318.3024), 35.4 min
RTINSECONDS=2123.66
SCANS=MS: 2096 MSMS: 2097
PEPMASS=318.30237	1263292

300.28643	244	
318.29864	14534	1+
END IONS

###FS:    #m/z: 579.53357 #charge-128
###MaxRes:#m/z:  0.00000 #charge-128
###MS: 2096
###MSMS: 2099
BEGIN IONS
TITLE=Cmpd 853, AutoMSn(579.5336), 35.4 min
RTINSECONDS=2124.66
SCANS=MS: 2096 MSMS: 2099
PEPMASS=579.53357	14947

312.19355	109	
318.29807	110	
353.11486	108	
430.21916	120	
514.36573	116	
541.41080	114	
558.40373	126	
559.36227	392	1+
562.35833	396	1+
575.40607	130	
576.38280	1043	1+
581.37384	499	1+
584.29976	121	
584.39723	246	1+
586.37706	278	1+
END IONS

###FS:    #m/z: 318.30227 #charge-128
###MaxRes:#m/z:  0.00000 #charge-128
###MS: 2100
###MSMS: 2101
BEGIN IONS
TITLE=Cmpd 854, AutoMSn(318.3023), 35.5 min
RTINSECONDS=2127.68
SCANS=MS: 2100 MSMS: 2101
PEPMASS=318.30227	1236631

300.28800	435	
318.29766	11273	1+
END IONS

###FS:    #m/z: 579.53021 #charge-128
###MaxRes:#m/z:  0.00000 #charge-128
###MS: 2100
###MSMS: 2103
BEGIN IONS
TITLE=Cmpd 855, AutoMSn(579.5302), 35.5 min
RTINSECONDS=2128.69
SCANS=MS: 2100 MSMS: 2103
PEPMASS=579.53021	28407

355.13733	112	
446.25143	103	
475.50431	229	
500.38633	125	
512.28213	102	
558.41806	102	
562.30259	110	
563.39900	155	
565.36023	307	1+
570.24670	100	
576.40061	1034	1+
580.35823	376	1+
583.37854	284	1+
585.33041	159	
END IONS

###FS:    #m/z: 579.53033 #charge   3
###MaxRes:#m/z:  0.00000 #charge-128
###MS: 2104
###MSMS: 2105
BEGIN IONS
TITLE=Cmpd 856, AutoMSn(579.5303), 35.5 min
RTINSECONDS=2131.71
SCANS=MS: 2104 MSMS: 2105
PEPMASS=579.53033	37601
CHARGE=3+
290.27381	101	
393.75586	136	
422.27927	104	
540.06433	100	
558.37686	152	
575.40546	191	
576.38240	1151	1+
580.28632	286	1+
581.40664	308	1+
583.40850	517	1+
END IONS

###FS:    #m/z: 384.31018 #charge-128
###MaxRes:#m/z:  0.00000 #charge-128
###MS: 2104
###MSMS: 2106
BEGIN IONS
TITLE=Cmpd 857, AutoMSn(384.3102), 35.5 min
RTINSECONDS=2132.21
SCANS=MS: 2104 MSMS: 2106
PEPMASS=384.31018	21225

381.29747	110	
384.30570	2560	1+
END IONS

###FS:    #m/z: 845.69604 #charge-128
###MaxRes:#m/z:  0.00000 #charge-128
###MS: 2104
###MSMS: 2107
BEGIN IONS
TITLE=Cmpd 858, AutoMSn(845.6960), 35.5 min
RTINSECONDS=2132.71
SCANS=MS: 2104 MSMS: 2107
PEPMASS=845.69604	7159

318.29698	249	
825.48360	104	
828.45669	138	
840.55819	127	
842.49080	113	
844.50759	210	
846.52904	282	
848.50230	270	1+
END IONS

###FS:    #m/z: 384.30667 #charge   3
###MaxRes:#m/z:  0.00000 #charge-128
###MS: 2108
###MSMS: 2109
BEGIN IONS
TITLE=Cmpd 859, AutoMSn(384.3067), 35.6 min
RTINSECONDS=2135.73
SCANS=MS: 2108 MSMS: 2109
PEPMASS=384.30667	23209
CHARGE=3+
384.30766	2294	1+
388.32187	106	
END IONS

###FS:    #m/z: 845.69141 #charge-128
###MaxRes:#m/z:  0.00000 #charge-128
###MS: 2108
###MSMS: 2110
BEGIN IONS
TITLE=Cmpd 860, AutoMSn(845.6914), 35.6 min
RTINSECONDS=2136.24
SCANS=MS: 2108 MSMS: 2110
PEPMASS=845.69141	8762

334.29042	172	
449.25771	100	
524.35444	100	
547.20235	116	
826.45941	117	
842.48711	216	1+
845.46603	110	
846.48923	313	1+
856.06452	132	
859.15718	113	
END IONS

###FS:    #m/z: 384.30654 #charge   3
###MaxRes:#m/z:  0.00000 #charge-128
###MS: 2112
###MSMS: 2113
BEGIN IONS
TITLE=Cmpd 862, AutoMSn(384.3065), 35.7 min
RTINSECONDS=2139.76
SCANS=MS: 2112 MSMS: 2113
PEPMASS=384.30654	23093
CHARGE=3+
370.32735	176	
384.30855	2832	1+
END IONS

###FS:    #m/z: 845.68988 #charge-128
###MaxRes:#m/z:  0.00000 #charge-128
###MS: 2112
###MSMS: 2114
BEGIN IONS
TITLE=Cmpd 863, AutoMSn(845.6899), 35.7 min
RTINSECONDS=2140.26
SCANS=MS: 2112 MSMS: 2114
PEPMASS=845.68988	8764

318.29922	105	
334.29407	185	
556.34879	109	
841.46337	115	
844.49562	113	
846.51179	350	1+
END IONS

###FS:    #m/z: 370.33472 #charge-128
###MaxRes:#m/z:  0.00000 #charge-128
###MS: 2112
###MSMS: 2115
BEGIN IONS
TITLE=Cmpd 864, AutoMSn(370.3347), 35.7 min
RTINSECONDS=2140.76
SCANS=MS: 2112 MSMS: 2115
PEPMASS=370.33472	9581

334.31486	361	1+
352.32247	3048	1+
368.31248	136	
374.31890	157	
END IONS

###FS:    #m/z: 334.29690 #charge   2
###MaxRes:#m/z:  0.00000 #charge-128
###MS: 2116
###MSMS: 2117
BEGIN IONS
TITLE=Cmpd 865, AutoMSn(334.2969), 35.7 min
RTINSECONDS=2143.78
SCANS=MS: 2116 MSMS: 2117
PEPMASS=334.29690	1177813
CHARGE=2+
316.28474	3017	1+
334.29200	9776	1+
END IONS

###FS:    #m/z: 378.32608 #charge-128
###MaxRes:#m/z:  0.00000 #charge-128
###MS: 2116
###MSMS: 2118
BEGIN IONS
TITLE=Cmpd 866, AutoMSn(378.3261), 35.7 min
RTINSECONDS=2144.28
SCANS=MS: 2116 MSMS: 2118
PEPMASS=378.32608	7805

356.31417	192	
358.28960	279	
374.30080	133	
376.30472	184	
378.31707	428	1+
END IONS

###FS:    #m/z: 334.29779 #charge   2
###MaxRes:#m/z:  0.00000 #charge-128
###MS: 2120
###MSMS: 2121
BEGIN IONS
TITLE=Cmpd 868, AutoMSn(334.2978), 35.8 min
RTINSECONDS=2147.81
SCANS=MS: 2120 MSMS: 2121
PEPMASS=334.29779	1245174
CHARGE=2+
316.28384	3402	1+
334.29370	10933	1+
END IONS

###FS:    #m/z: 378.32248 #charge-128
###MaxRes:#m/z:  0.00000 #charge-128
###MS: 2120
###MSMS: 2122
BEGIN IONS
TITLE=Cmpd 869, AutoMSn(378.3225), 35.8 min
RTINSECONDS=2148.31
SCANS=MS: 2120 MSMS: 2122
PEPMASS=378.32248	12854

358.29904	145	
360.28225	120	
374.29000	190	
376.30766	392	1+
378.32271	378	
END IONS

###FS:    #m/z: 374.29156 #charge-128
###MaxRes:#m/z:  0.00000 #charge-128
###MS: 2120
###MSMS: 2123
BEGIN IONS
TITLE=Cmpd 870, AutoMSn(374.2916), 35.8 min
RTINSECONDS=2148.81
SCANS=MS: 2120 MSMS: 2123
PEPMASS=374.29156	7370

328.28019	109	
334.31104	197	
352.31749	1518	1+
354.33502	1009	1+
360.59425	289	
371.31780	120	
373.29338	353	1+
376.30345	304	
378.31505	253	
END IONS

###FS:    #m/z: 334.29805 #charge   2
###MaxRes:#m/z:  0.00000 #charge-128
###MS: 2124
###MSMS: 2125
BEGIN IONS
TITLE=Cmpd 871, AutoMSn(334.2981), 35.9 min
RTINSECONDS=2151.84
SCANS=MS: 2124 MSMS: 2125
PEPMASS=334.29805	1260154
CHARGE=2+
316.28188	4502	1+
334.29408	13127	1+
340.06216	211	
340.42075	638	
END IONS

###FS:    #m/z: 378.32465 #charge-128
###MaxRes:#m/z:  0.00000 #charge-128
###MS: 2124
###MSMS: 2126
BEGIN IONS
TITLE=Cmpd 872, AutoMSn(378.3246), 35.9 min
RTINSECONDS=2152.34
SCANS=MS: 2124 MSMS: 2126
PEPMASS=378.32465	20589

356.30095	245	
358.29152	150	
360.29021	110	
374.29761	209	
376.29471	196	
378.32138	324	
380.32322	203	
END IONS

###FS:    #m/z: 374.29266 #charge-128
###MaxRes:#m/z:  0.00000 #charge-128
###MS: 2124
###MSMS: 2127
BEGIN IONS
TITLE=Cmpd 873, AutoMSn(374.2927), 35.9 min
RTINSECONDS=2152.84
SCANS=MS: 2124 MSMS: 2127
PEPMASS=374.29266	11578

330.29128	105	
334.30470	126	
336.32082	121	
352.32146	1426	
354.32753	1037	1+
358.29875	125	
362.53568	123	
372.34367	269	
373.29108	440	1+
376.30045	346	
378.31963	378	
END IONS

###FS:    #m/z: 378.31987 #charge-128
###MaxRes:#m/z:  0.00000 #charge-128
###MS: 2128
###MSMS: 2129
BEGIN IONS
TITLE=Cmpd 874, AutoMSn(378.3199), 35.9 min
RTINSECONDS=2155.88
SCANS=MS: 2128 MSMS: 2129
PEPMASS=378.31987	29123

358.29427	133	
360.31066	267	
374.30936	291	1+
376.30446	516	1+
378.32162	1315	1+
END IONS

###FS:    #m/z: 374.29233 #charge-128
###MaxRes:#m/z:  0.00000 #charge-128
###MS: 2128
###MSMS: 2130
BEGIN IONS
TITLE=Cmpd 875, AutoMSn(374.2923), 35.9 min
RTINSECONDS=2156.38
SCANS=MS: 2128 MSMS: 2130
PEPMASS=374.29233	15180

330.29604	121	
334.30980	128	
340.29580	119	
352.31811	821	1+
354.33040	1221	1+
360.59361	228	
372.34298	111	
373.28697	153	
374.29689	361	1+
377.30308	118	
378.32051	783	1+
END IONS

###FS:    #m/z: 346.30261 #charge-128
###MaxRes:#m/z:  0.00000 #charge-128
###MS: 2128
###MSMS: 2131
BEGIN IONS
TITLE=Cmpd 876, AutoMSn(346.3026), 35.9 min
RTINSECONDS=2156.88
SCANS=MS: 2128 MSMS: 2131
PEPMASS=346.30261	15247

328.31103	799	1+
344.30028	131	
346.30107	253	
352.52308	120	
END IONS

###FS:    #m/z: 346.29831 #charge-128
###MaxRes:#m/z:  0.00000 #charge-128
###MS: 2132
###MSMS: 2133
BEGIN IONS
TITLE=Cmpd 877, AutoMSn(346.2983), 36.0 min
RTINSECONDS=2159.91
SCANS=MS: 2132 MSMS: 2133
PEPMASS=346.29831	22556

326.30129	105	
328.31389	679	1+
346.30372	183	
END IONS

###FS:    #m/z: 374.29218 #charge-128
###MaxRes:#m/z:  0.00000 #charge-128
###MS: 2132
###MSMS: 2134
BEGIN IONS
TITLE=Cmpd 878, AutoMSn(374.2922), 36.0 min
RTINSECONDS=2160.41
SCANS=MS: 2132 MSMS: 2134
PEPMASS=374.29218	19738

330.30737	121	
334.30752	123	
336.32116	248	
352.31978	713	1+
354.33684	1519	1+
360.30977	296	
370.33759	101	
372.34018	155	
374.29042	212	
376.29886	330	1+
378.32289	579	
END IONS

###FS:    #m/z: 406.35770 #charge-128
###MaxRes:#m/z:  0.00000 #charge-128
###MS: 2132
###MSMS: 2135
BEGIN IONS
TITLE=Cmpd 879, AutoMSn(406.3577), 36.0 min
RTINSECONDS=2160.91
SCANS=MS: 2132 MSMS: 2135
PEPMASS=406.35770	8458

344.31393	607	
346.31600	112	
405.23560	119	
406.35055	732	1+
END IONS

###FS:    #m/z: 346.30076 #charge   3
###MaxRes:#m/z:  0.00000 #charge-128
###MS: 2136
###MSMS: 2137
BEGIN IONS
TITLE=Cmpd 880, AutoMSn(346.3008), 36.1 min
RTINSECONDS=2163.95
SCANS=MS: 2136 MSMS: 2137
PEPMASS=346.30076	29916
CHARGE=3+
326.30626	267	
328.31419	527	
344.31724	171	
346.30918	559	1+
352.52435	173	
END IONS

###FS:    #m/z: 374.29074 #charge-128
###MaxRes:#m/z:  0.00000 #charge-128
###MS: 2136
###MSMS: 2138
BEGIN IONS
TITLE=Cmpd 881, AutoMSn(374.2907), 36.1 min
RTINSECONDS=2164.45
SCANS=MS: 2136 MSMS: 2138
PEPMASS=374.29074	20246

310.31045	103	
330.28766	161	
334.31639	128	
336.32692	232	
352.31836	776	
354.33369	2074	1+
360.31347	105	
374.30462	125	
376.29481	313	1+
378.32470	526	
END IONS

###FS:    #m/z: 406.35623 #charge-128
###MaxRes:#m/z:  0.00000 #charge-128
###MS: 2136
###MSMS: 2139
BEGIN IONS
TITLE=Cmpd 882, AutoMSn(406.3562), 36.1 min
RTINSECONDS=2164.95
SCANS=MS: 2136 MSMS: 2139
PEPMASS=406.35623	9275

300.28030	111	
344.31045	475	1+
386.32174	105	
404.26093	242	1+
406.35181	1061	1+
408.28922	118	
END IONS

###FS:    #m/z: 374.28989 #charge-128
###MaxRes:#m/z:  0.00000 #charge-128
###MS: 2140
###MSMS: 2141
BEGIN IONS
TITLE=Cmpd 883, AutoMSn(374.2899), 36.1 min
RTINSECONDS=2167.98
SCANS=MS: 2140 MSMS: 2141
PEPMASS=374.28989	21350

330.29986	392	
336.32386	252	
352.31802	738	1+
354.33587	2130	1+
360.58195	100	
373.30109	356	1+
376.30406	157	
378.31931	886	
END IONS

###FS:    #m/z: 406.35361 #charge-128
###MaxRes:#m/z:  0.00000 #charge-128
###MS: 2140
###MSMS: 2142
BEGIN IONS
TITLE=Cmpd 884, AutoMSn(406.3536), 36.1 min
RTINSECONDS=2168.48
SCANS=MS: 2140 MSMS: 2142
PEPMASS=406.35361	9565

300.29364	113	
314.21830	123	
342.29480	144	
344.31354	512	1+
388.34088	229	
406.34588	636	
END IONS

###FS:    #m/z: 418.32239 #charge-128
###MaxRes:#m/z:  0.00000 #charge-128
###MS: 2140
###MSMS: 2143
BEGIN IONS
TITLE=Cmpd 885, AutoMSn(418.3224), 36.1 min
RTINSECONDS=2168.98
SCANS=MS: 2140 MSMS: 2143
PEPMASS=418.32239	7587

316.25236	101	
354.33103	106	
416.31611	105	
418.30542	517	1+
END IONS

###FS:    #m/z: 372.34924 #charge-128
###MaxRes:#m/z:  0.00000 #charge-128
###MS: 2144
###MSMS: 2145
BEGIN IONS
TITLE=Cmpd 886, AutoMSn(372.3492), 36.2 min
RTINSECONDS=2172.01
SCANS=MS: 2144 MSMS: 2145
PEPMASS=372.34924	12300

334.30668	275	
336.31985	361	
350.30659	469	1+
352.32116	545	
354.33566	2348	1+
358.28175	116	
360.59103	315	
368.31174	163	
374.29706	291	
END IONS

###FS:    #m/z: 388.30847 #charge-128
###MaxRes:#m/z:  0.00000 #charge-128
###MS: 2144
###MSMS: 2146
BEGIN IONS
TITLE=Cmpd 887, AutoMSn(388.3085), 36.2 min
RTINSECONDS=2172.51
SCANS=MS: 2144 MSMS: 2146
PEPMASS=388.30847	5883

328.30306	142	
354.33707	177	
368.30001	100	
370.30153	112	
388.33623	110	
390.34876	126	
395.77816	176	
END IONS

###FS:    #m/z: 446.33170 #charge-128
###MaxRes:#m/z:  0.00000 #charge-128
###MS: 2144
###MSMS: 2147
BEGIN IONS
TITLE=Cmpd 888, AutoMSn(446.3317), 36.2 min
RTINSECONDS=2173.01
SCANS=MS: 2144 MSMS: 2147
PEPMASS=446.33170	7588

344.31722	113	
372.26191	150	
426.31236	257	1+
430.29698	336	1+
444.31162	243	
446.32813	513	1+
END IONS

###FS:    #m/z: 372.35007 #charge-128
###MaxRes:#m/z:  0.00000 #charge-128
###MS: 2148
###MSMS: 2149
BEGIN IONS
TITLE=Cmpd 889, AutoMSn(372.3501), 36.3 min
RTINSECONDS=2176.03
SCANS=MS: 2148 MSMS: 2149
PEPMASS=372.35007	14006

336.33020	776	1+
350.31023	169	
352.32010	1273	1+
354.33407	3626	1+
360.59268	513	
360.74815	128	
368.31796	125	
372.33514	152	
374.32605	104	
END IONS

###FS:    #m/z: 388.30688 #charge-128
###MaxRes:#m/z:  0.00000 #charge-128
###MS: 2148
###MSMS: 2150
BEGIN IONS
TITLE=Cmpd 890, AutoMSn(388.3069), 36.3 min
RTINSECONDS=2176.54
SCANS=MS: 2148 MSMS: 2150
PEPMASS=388.30688	7739

328.30571	159	
372.34674	101	
388.27673	284	1+
390.35568	232	1+
END IONS

###FS:    #m/z: 446.34579 #charge-128
###MaxRes:#m/z:  0.00000 #charge-128
###MS: 2148
###MSMS: 2151
BEGIN IONS
TITLE=Cmpd 891, AutoMSn(446.3458), 36.3 min
RTINSECONDS=2177.04
SCANS=MS: 2148 MSMS: 2151
PEPMASS=446.34579	8323

393.23811	117	
398.29925	100	
426.19825	107	
426.34866	130	
428.32919	130	
443.32564	408	1+
446.31536	313	
448.30902	145	
455.31378	172	
END IONS

###FS:    #m/z: 372.34457 #charge-128
###MaxRes:#m/z:  0.00000 #charge-128
###MS: 2152
###MSMS: 2153
BEGIN IONS
TITLE=Cmpd 892, AutoMSn(372.3446), 36.3 min
RTINSECONDS=2180.07
SCANS=MS: 2152 MSMS: 2153
PEPMASS=372.34457	16049

334.31460	181	
336.32878	590	1+
351.30770	178	
352.32053	1575	1+
354.33486	3333	1+
360.59241	388	
371.24341	100	
371.33316	257	1+
374.27090	115	
END IONS

###FS:    #m/z: 388.30545 #charge-128
###MaxRes:#m/z:  0.00000 #charge-128
###MS: 2152
###MSMS: 2154
BEGIN IONS
TITLE=Cmpd 893, AutoMSn(388.3055), 36.3 min
RTINSECONDS=2180.57
SCANS=MS: 2152 MSMS: 2154
PEPMASS=388.30545	11525

320.29012	159	
372.34200	192	
388.30289	394	1+
397.80633	164	
END IONS

###FS:    #m/z: 446.34882 #charge-128
###MaxRes:#m/z:  0.00000 #charge-128
###MS: 2152
###MSMS: 2155
BEGIN IONS
TITLE=Cmpd 894, AutoMSn(446.3488), 36.4 min
RTINSECONDS=2181.07
SCANS=MS: 2152 MSMS: 2155
PEPMASS=446.34882	9034

337.13218	101	
428.31841	159	
444.34012	499	1+
446.33640	647	1+
452.28072	141	
455.30752	237	
END IONS

###FS:    #m/z: 372.34473 #charge-128
###MaxRes:#m/z:  0.00000 #charge-128
###MS: 2156
###MSMS: 2157
BEGIN IONS
TITLE=Cmpd 895, AutoMSn(372.3447), 36.4 min
RTINSECONDS=2184.1
SCANS=MS: 2156 MSMS: 2157
PEPMASS=372.34473	15690

334.30919	390	
336.32141	791	1+
352.31765	2713	1+
354.33379	4001	1+
360.59487	521	
370.32274	681	1+
374.30495	139	
END IONS

###FS:    #m/z: 316.28528 #charge-128
###MaxRes:#m/z:  0.00000 #charge-128
###MS: 2156
###MSMS: 2158
BEGIN IONS
TITLE=Cmpd 896, AutoMSn(316.2853), 36.4 min
RTINSECONDS=2184.6
SCANS=MS: 2156 MSMS: 2158
PEPMASS=316.28528	8364

318.29864	985	1+
END IONS

###FS:    #m/z: 316.28242 #charge-128
###MaxRes:#m/z:  0.00000 #charge-128
###MS: 2160
###MSMS: 2161
BEGIN IONS
TITLE=Cmpd 898, AutoMSn(316.2824), 36.5 min
RTINSECONDS=2188.13
SCANS=MS: 2160 MSMS: 2161
PEPMASS=316.28242	13049

318.29444	854	1+
END IONS

###FS:    #m/z: 372.34523 #charge-128
###MaxRes:#m/z:  0.00000 #charge-128
###MS: 2160
###MSMS: 2162
BEGIN IONS
TITLE=Cmpd 899, AutoMSn(372.3452), 36.5 min
RTINSECONDS=2188.63
SCANS=MS: 2160 MSMS: 2162
PEPMASS=372.34523	16100

308.28597	131	
334.30330	521	1+
336.32168	665	1+
352.32021	2692	1+
354.33538	3470	1+
360.59630	233	
370.32330	136	
371.32982	573	
END IONS

###FS:    #m/z: 432.33292 #charge-128
###MaxRes:#m/z:  0.00000 #charge-128
###MS: 2160
###MSMS: 2163
BEGIN IONS
TITLE=Cmpd 900, AutoMSn(432.3329), 36.5 min
RTINSECONDS=2189.13
SCANS=MS: 2160 MSMS: 2163
PEPMASS=432.33292	8131

342.08116	102	
370.30890	153	
413.07710	204	1+
414.18250	110	
414.32724	107	
420.84049	1176	
422.10269	128	
429.22112	713	1+
431.30592	533	1+
434.31788	141	
END IONS

###FS:    #m/z: 316.28279 #charge-128
###MaxRes:#m/z:  0.00000 #charge-128
###MS: 2164
###MSMS: 2165
BEGIN IONS
TITLE=Cmpd 901, AutoMSn(316.2828), 36.5 min
RTINSECONDS=2192.16
SCANS=MS: 2164 MSMS: 2165
PEPMASS=316.28279	26800

318.30110	722	1+
END IONS

###FS:    #m/z: 611.37176 #charge   2
###MaxRes:#m/z:  0.00000 #charge-128
###MS: 2164
###MSMS: 2166
BEGIN IONS
TITLE=Cmpd 902, AutoMSn(611.3718), 36.5 min
RTINSECONDS=2192.66
SCANS=MS: 2164 MSMS: 2166
PEPMASS=611.37176	12398
CHARGE=2+
354.33597	1002	1+
356.34991	1585	1+
360.18777	117	
372.34447	177	
405.23869	105	
456.20250	159	
537.36239	129	
547.35413	372	1+
551.33344	108	
565.36752	1429	1+
578.42681	122	
592.35983	250	1+
594.45342	109	
596.38619	154	
607.41105	313	1+
609.34344	340	1+
611.42567	258	
612.41521	526	1+
614.41470	666	1+
616.43255	249	
END IONS

###FS:    #m/z: 432.32427 #charge-128
###MaxRes:#m/z:  0.00000 #charge-128
###MS: 2164
###MSMS: 2167
BEGIN IONS
TITLE=Cmpd 903, AutoMSn(432.3243), 36.6 min
RTINSECONDS=2193.16
SCANS=MS: 2164 MSMS: 2167
PEPMASS=432.32427	10286

352.19497	109	
412.29637	210	1+
413.07803	104	
416.34152	118	
429.21940	577	
430.31139	503	1+
432.32667	596	1+
435.30873	113	
END IONS

###FS:    #m/z: 611.37184 #charge   1
###MaxRes:#m/z:  0.00000 #charge-128
###MS: 2168
###MSMS: 2169
BEGIN IONS
TITLE=Cmpd 904, AutoMSn(611.3718), 36.6 min
RTINSECONDS=2196.18
SCANS=MS: 2168 MSMS: 2169
PEPMASS=611.37184	17925
CHARGE=1+
318.29805	117	
354.15216	104	
354.33443	1812	1+
356.35262	2055	1+
360.25063	122	
360.59106	317	
372.33838	147	
386.16205	106	
394.19876	112	
401.68713	107	
421.21390	113	
456.23697	102	
547.37556	126	
548.36495	344	1+
558.32689	138	
565.37140	2067	1+
570.37811	186	
594.42768	175	
596.38428	130	
606.44088	111	
608.40327	131	
609.31557	182	
610.42160	334	1+
611.29247	113	
END IONS

###FS:    #m/z: 372.34458 #charge-128
###MaxRes:#m/z:  0.00000 #charge-128
###MS: 2168
###MSMS: 2170
BEGIN IONS
TITLE=Cmpd 905, AutoMSn(372.3446), 36.6 min
RTINSECONDS=2196.68
SCANS=MS: 2168 MSMS: 2170
PEPMASS=372.34458	15355

334.30798	414	
336.32295	575	
352.31770	2313	1+
354.33584	3429	1+
368.31679	136	
370.32665	116	
371.31990	1620	1+
377.78248	194	
379.76363	160	
END IONS

###FS:    #m/z: 611.37182 #charge   1
###MaxRes:#m/z:  0.00000 #charge-128
###MS: 2172
###MSMS: 2173
BEGIN IONS
TITLE=Cmpd 907, AutoMSn(611.3718), 36.7 min
RTINSECONDS=2200.2
SCANS=MS: 2172 MSMS: 2173
PEPMASS=611.37182	26105
CHARGE=1+
318.28672	117	
323.17924	110	
334.29847	113	
354.33361	2421	1+
356.35154	3472	1+
372.34409	358	
392.24382	138	
401.18827	103	
412.32112	106	
427.21129	115	
439.24304	140	
449.20627	115	
483.23997	104	
547.36097	518	1+
549.35236	233	
565.36766	3104	1+
577.35567	103	
591.41834	107	
592.31247	105	
596.36362	264	1+
606.43162	206	
608.41286	164	
609.34208	313	1+
611.32717	201	
END IONS

###FS:    #m/z: 432.32306 #charge   1
###MaxRes:#m/z:  0.00000 #charge-128
###MS: 2172
###MSMS: 2174
BEGIN IONS
TITLE=Cmpd 908, AutoMSn(432.3231), 36.7 min
RTINSECONDS=2200.71
SCANS=MS: 2172 MSMS: 2174
PEPMASS=432.32306	10133
CHARGE=1+
329.21451	131	
412.31848	405	1+
413.09211	121	
422.10528	132	
429.21784	740	1+
431.29201	145	
432.32692	300	
END IONS

###FS:    #m/z: 418.31610 #charge-128
###MaxRes:#m/z:  0.00000 #charge-128
###MS: 2172
###MSMS: 2175
BEGIN IONS
TITLE=Cmpd 909, AutoMSn(418.3161), 36.7 min
RTINSECONDS=2201.21
SCANS=MS: 2172 MSMS: 2175
PEPMASS=418.31610	10687

336.32622	228	
358.20973	101	
372.33949	186	
398.36445	304	
400.30324	286	
414.29320	100	
416.29406	135	
418.32947	627	1+
422.34445	157	
END IONS

###FS:    #m/z: 356.34875 #charge-128
###MaxRes:#m/z:  0.00000 #charge-128
###MS: 2176
###MSMS: 2177
BEGIN IONS
TITLE=Cmpd 910, AutoMSn(356.3488), 36.7 min
RTINSECONDS=2204.23
SCANS=MS: 2176 MSMS: 2177
PEPMASS=356.34875	7854

356.35623	166	
358.30513	120	
END IONS

###FS:    #m/z: 418.31719 #charge   1
###MaxRes:#m/z:  0.00000 #charge-128
###MS: 2176
###MSMS: 2178
BEGIN IONS
TITLE=Cmpd 911, AutoMSn(418.3172), 36.7 min
RTINSECONDS=2204.73
SCANS=MS: 2176 MSMS: 2178
PEPMASS=418.31719	12155
CHARGE=1+
336.33012	314	
354.33624	195	
398.35504	297	
400.30160	119	
416.33218	183	
418.32202	821	1+
END IONS

###FS:    #m/z: 326.20705 #charge-128
###MaxRes:#m/z:  0.00000 #charge-128
###MS: 2176
###MSMS: 2179
BEGIN IONS
TITLE=Cmpd 912, AutoMSn(326.2070), 36.8 min
RTINSECONDS=2205.23
SCANS=MS: 2176 MSMS: 2179
PEPMASS=326.20705	7446

325.31898	556	
327.29401	199	
END IONS

###FS:    #m/z: 356.34755 #charge-128
###MaxRes:#m/z:  0.00000 #charge-128
###MS: 2180
###MSMS: 2181
BEGIN IONS
TITLE=Cmpd 913, AutoMSn(356.3476), 36.8 min
RTINSECONDS=2208.25
SCANS=MS: 2180 MSMS: 2181
PEPMASS=356.34755	8292

356.34380	209	
END IONS

###FS:    #m/z: 390.29995 #charge-128
###MaxRes:#m/z:  0.00000 #charge-128
###MS: 2180
###MSMS: 2182
BEGIN IONS
TITLE=Cmpd 914, AutoMSn(390.3000), 36.8 min
RTINSECONDS=2208.75
SCANS=MS: 2180 MSMS: 2182
PEPMASS=390.29995	6978

329.30740	114	
340.31236	146	
342.26745	222	
370.33610	162	
372.34747	117	
386.31076	140	
388.30251	117	
389.23421	114	
389.32128	263	1+
END IONS

###FS:    #m/z: 418.31841 #charge   1
###MaxRes:#m/z:  0.00000 #charge-128
###MS: 2180
###MSMS: 2183
BEGIN IONS
TITLE=Cmpd 915, AutoMSn(418.3184), 36.8 min
RTINSECONDS=2209.25
SCANS=MS: 2180 MSMS: 2183
PEPMASS=418.31841	12043
CHARGE=1+
336.33209	135	
354.34212	162	
382.31860	104	
396.33826	188	
398.35318	233	
400.31177	500	1+
415.30782	133	
416.31620	288	
418.32180	570	
END IONS

###FS:    #m/z: 356.34987 #charge-128
###MaxRes:#m/z:  0.00000 #charge-128
###MS: 2184
###MSMS: 2185
BEGIN IONS
TITLE=Cmpd 916, AutoMSn(356.3499), 36.9 min
RTINSECONDS=2212.27
SCANS=MS: 2184 MSMS: 2185
PEPMASS=356.34987	8411

323.01146	103	
356.34898	344	1+
END IONS

###FS:    #m/z: 390.29518 #charge-128
###MaxRes:#m/z:  0.00000 #charge-128
###MS: 2184
###MSMS: 2186
BEGIN IONS
TITLE=Cmpd 917, AutoMSn(390.2952), 36.9 min
RTINSECONDS=2212.77
SCANS=MS: 2184 MSMS: 2186
PEPMASS=390.29518	7366

354.33581	104	
372.34618	200	
388.29739	371	1+
390.32792	259	
482.27806	120	
END IONS

###FS:    #m/z: 543.31261 #charge   1
###MaxRes:#m/z:  0.00000 #charge-128
###MS: 2184
###MSMS: 2187
BEGIN IONS
TITLE=Cmpd 918, AutoMSn(543.3126), 36.9 min
RTINSECONDS=2213.27
SCANS=MS: 2184 MSMS: 2187
PEPMASS=543.31261	4459
CHARGE=1+
332.22685	107	
335.18573	108	
357.20765	158	
361.21770	111	
375.21803	152	
426.20474	105	
435.28150	115	
446.25749	166	
479.29286	111	
491.27847	121	
495.19616	135	
524.38214	210	
527.36898	312	1+
532.99084	116	
539.33190	664	1+
542.36616	622	1+
END IONS

###FS:    #m/z: 390.29133 #charge-128
###MaxRes:#m/z:  0.00000 #charge-128
###MS: 2188
###MSMS: 2189
BEGIN IONS
TITLE=Cmpd 919, AutoMSn(390.2913), 36.9 min
RTINSECONDS=2216.3
SCANS=MS: 2188 MSMS: 2189
PEPMASS=390.29133	9337

322.30429	187	
328.31594	115	
372.33892	221	
390.25281	103	
END IONS

###FS:    #m/z: 543.50680 #charge-128
###MaxRes:#m/z:  0.00000 #charge-128
###MS: 2188
###MSMS: 2190
BEGIN IONS
TITLE=Cmpd 920, AutoMSn(543.5068), 36.9 min
RTINSECONDS=2216.8
SCANS=MS: 2188 MSMS: 2190
PEPMASS=543.50680	6170

309.14172	133	
332.18477	121	
341.17816	136	
363.19928	110	
381.18501	125	
383.21669	123	
411.23386	144	
428.30105	106	
440.27407	133	
442.27544	109	
447.27395	151	
465.28861	114	
479.34941	132	
481.25158	125	
487.27754	129	
493.29307	106	
507.28764	125	
510.36279	123	
512.32815	139	
522.30937	126	
524.34101	253	1+
526.36466	386	1+
528.39920	355	
539.36723	217	
540.35900	457	1+
542.39282	1008	1+
544.38649	964	1+
546.38582	709	1+
548.37108	243	
549.08814	298	
559.13207	124	
END IONS

###FS:    #m/z: 402.31775 #charge-128
###MaxRes:#m/z:  0.00000 #charge-128
###MS: 2188
###MSMS: 2191
BEGIN IONS
TITLE=Cmpd 921, AutoMSn(402.3178), 37.0 min
RTINSECONDS=2217.3
SCANS=MS: 2188 MSMS: 2191
PEPMASS=402.31775	7447

402.32571	166	
404.31609	443	1+
END IONS

###FS:    #m/z: 543.50627 #charge   2
###MaxRes:#m/z:  0.00000 #charge-128
###MS: 2192
###MSMS: 2193
BEGIN IONS
TITLE=Cmpd 922, AutoMSn(543.5063), 37.0 min
RTINSECONDS=2220.33
SCANS=MS: 2192 MSMS: 2193
PEPMASS=543.50627	8665
CHARGE=2+
313.12845	115	
335.26272	106	
340.31203	101	
351.21013	100	
386.29970	113	
388.29442	100	
392.24105	128	
432.22699	117	
504.30207	130	
505.21780	126	
523.28572	148	
524.38246	115	
526.36907	254	
528.38197	209	
530.33962	147	
539.32045	749	1+
542.36666	679	1+
544.38581	917	1+
546.38758	1033	1+
548.10249	420	1+
END IONS

###FS:    #m/z: 402.31758 #charge-128
###MaxRes:#m/z:  0.00000 #charge-128
###MS: 2192
###MSMS: 2194
BEGIN IONS
TITLE=Cmpd 923, AutoMSn(402.3176), 37.0 min
RTINSECONDS=2220.83
SCANS=MS: 2192 MSMS: 2194
PEPMASS=402.31758	9559

362.21220	177	
400.33885	105	
402.31974	193	
403.31165	383	1+
END IONS

###FS:    #m/z: 444.32299 #charge   3
###MaxRes:#m/z:  0.00000 #charge-128
###MS: 2192
###MSMS: 2195
BEGIN IONS
TITLE=Cmpd 924, AutoMSn(444.3230), 37.0 min
RTINSECONDS=2221.33
SCANS=MS: 2192 MSMS: 2195
PEPMASS=444.32299	6451
CHARGE=3+
442.94439	111	
443.35115	208	
444.34050	587	1+
446.34413	243	
448.37568	159	
END IONS

###FS:    #m/z: 346.29438 #charge   2
###MaxRes:#m/z:  0.00000 #charge-128
###MS: 2196
###MSMS: 2197
BEGIN IONS
TITLE=Cmpd 925, AutoMSn(346.2944), 37.1 min
RTINSECONDS=2224.35
SCANS=MS: 2196 MSMS: 2197
PEPMASS=346.29438	227523
CHARGE=2+
326.29941	105	
328.28458	2649	1+
346.29456	4899	1+
END IONS

###FS:    #m/z: 543.50843 #charge-128
###MaxRes:#m/z:  0.00000 #charge-128
###MS: 2196
###MSMS: 2198
BEGIN IONS
TITLE=Cmpd 926, AutoMSn(543.5084), 37.1 min
RTINSECONDS=2224.85
SCANS=MS: 2196 MSMS: 2198
PEPMASS=543.50843	10580

317.23703	102	
341.17754	122	
361.18264	120	
363.20118	101	
384.23122	108	
391.19844	101	
409.14767	109	
410.24322	132	
450.16191	111	
494.30579	172	
526.39143	127	
528.38296	209	
532.06408	156	
533.94125	410	
539.37471	238	1+
541.36721	154	
542.37727	735	1+
544.39448	966	1+
545.22165	122	
546.39246	1254	1+
547.28019	137	
END IONS

###FS:    #m/z: 402.31832 #charge-128
###MaxRes:#m/z:  0.00000 #charge-128
###MS: 2196
###MSMS: 2199
BEGIN IONS
TITLE=Cmpd 927, AutoMSn(402.3183), 37.1 min
RTINSECONDS=2225.35
SCANS=MS: 2196 MSMS: 2199
PEPMASS=402.31832	12294

402.31268	351	1+
406.33570	162	
765.19763	100	
END IONS

###FS:    #m/z: 346.29434 #charge   2
###MaxRes:#m/z:  0.00000 #charge-128
###MS: 2200
###MSMS: 2201
BEGIN IONS
TITLE=Cmpd 928, AutoMSn(346.2943), 37.1 min
RTINSECONDS=2228.39
SCANS=MS: 2200 MSMS: 2201
PEPMASS=346.29434	276274
CHARGE=2+
328.28447	3096	1+
346.29352	6065	1+
350.30007	108	
352.53415	100	
END IONS

###FS:    #m/z: 318.29363 #charge-128
###MaxRes:#m/z:  0.00000 #charge-128
###MS: 2200
###MSMS: 2202
BEGIN IONS
TITLE=Cmpd 929, AutoMSn(318.2936), 37.1 min
RTINSECONDS=2228.89
SCANS=MS: 2200 MSMS: 2202
PEPMASS=318.29363	103933

318.30034	440	
END IONS

###FS:    #m/z: 545.52313 #charge-128
###MaxRes:#m/z:  0.00000 #charge-128
###MS: 2200
###MSMS: 2203
BEGIN IONS
TITLE=Cmpd 930, AutoMSn(545.5231), 37.2 min
RTINSECONDS=2229.39
SCANS=MS: 2200 MSMS: 2203
PEPMASS=545.52313	10937

312.22669	102	
323.21565	139	
333.19838	100	
372.34765	126	
387.20884	106	
390.18042	144	
391.74736	393	
399.24202	128	
401.21646	179	
417.23225	124	
455.24205	102	
461.26568	142	
465.28239	110	
470.28575	153	
505.28414	119	
510.37260	115	
523.29875	139	
524.37588	161	
526.36819	368	1+
528.37442	268	
530.41019	172	
541.28608	166	
542.37535	678	1+
544.39473	1152	1+
546.38929	1976	1+
547.22628	142	
548.26223	274	1+
550.01201	350	1+
END IONS

###FS:    #m/z: 346.29449 #charge   2
###MaxRes:#m/z:  0.00000 #charge-128
###MS: 2204
###MSMS: 2205
BEGIN IONS
TITLE=Cmpd 931, AutoMSn(346.2945), 37.2 min
RTINSECONDS=2232.42
SCANS=MS: 2204 MSMS: 2205
PEPMASS=346.29449	272588
CHARGE=2+
326.30004	136	
328.28128	2151	1+
344.31211	235	
346.29412	5516	1+
352.52973	447	
END IONS

###FS:    #m/z: 318.29081 #charge   3
###MaxRes:#m/z:  0.00000 #charge-128
###MS: 2204
###MSMS: 2206
BEGIN IONS
TITLE=Cmpd 932, AutoMSn(318.2908), 37.2 min
RTINSECONDS=2232.93
SCANS=MS: 2204 MSMS: 2206
PEPMASS=318.29081	98855
CHARGE=3+
318.29798	556	1+
END IONS

###FS:    #m/z: 545.52480 #charge-128
###MaxRes:#m/z:  0.00000 #charge-128
###MS: 2204
###MSMS: 2207
BEGIN IONS
TITLE=Cmpd 933, AutoMSn(545.5248), 37.2 min
RTINSECONDS=2233.43
SCANS=MS: 2204 MSMS: 2207
PEPMASS=545.52480	11787

309.16856	293	1+
346.26578	108	
356.25761	101	
361.20885	115	
377.18807	127	
485.32726	102	
489.31804	110	
490.68501	108	
524.38127	143	
526.38083	229	1+
528.37923	314	1+
530.39179	162	
533.94137	236	
541.29398	295	
542.38986	747	1+
543.26301	141	
544.40214	800	1+
546.38918	1300	1+
547.24928	182	
548.39665	368	
549.09040	109	
550.39054	133	
550.97515	124	
END IONS

###FS:    #m/z: 318.28781 #charge-128
###MaxRes:#m/z:  0.00000 #charge-128
###MS: 2208
###MSMS: 2209
BEGIN IONS
TITLE=Cmpd 934, AutoMSn(318.2878), 37.3 min
RTINSECONDS=2236.45
SCANS=MS: 2208 MSMS: 2209
PEPMASS=318.28781	106882

318.29613	241	
END IONS

###FS:    #m/z: 615.40092 #charge   1
###MaxRes:#m/z:  0.00000 #charge-128
###MS: 2208
###MSMS: 2210
BEGIN IONS
TITLE=Cmpd 935, AutoMSn(615.4009), 37.3 min
RTINSECONDS=2236.95
SCANS=MS: 2208 MSMS: 2210
PEPMASS=615.40092	12489
CHARGE=1+
311.18421	116	
318.29635	250	
346.29403	445	
354.33655	768	1+
355.12107	103	
356.34873	1049	1+
361.36508	323	
372.35023	103	
384.31278	113	
394.30639	1992	1+
412.32060	2558	1+
415.21365	106	
430.32830	2363	1+
435.32587	909	1+
440.33087	112	
448.34052	2374	1+
463.32120	153	
469.23006	104	
477.28772	100	
479.25430	108	
542.33702	118	
548.36733	113	
553.40009	218	1+
561.36926	1920	1+
565.36674	900	1+
569.26531	1371	1+
578.37226	122	
579.38164	1287	1+
596.41655	174	
597.40126	1019	1+
600.41874	182	
611.34452	269	1+
613.40792	177	
614.42187	1121	1+
END IONS

###FS:    #m/z: 545.52327 #charge-128
###MaxRes:#m/z:  0.00000 #charge-128
###MS: 2208
###MSMS: 2211
BEGIN IONS
TITLE=Cmpd 936, AutoMSn(545.5233), 37.3 min
RTINSECONDS=2237.45
SCANS=MS: 2208 MSMS: 2211
PEPMASS=545.52327	11959

318.30164	129	
331.21784	240	1+
346.15982	123	
349.15747	122	
369.22194	178	
381.20867	107	
395.25837	103	
423.28040	109	
433.87794	108	
443.28083	111	
456.29183	120	
461.26535	137	
471.24828	100	
500.30482	112	
512.38618	170	
526.38642	352	1+
528.23966	112	
528.38949	241	
530.40021	160	
541.28496	617	1+
542.38862	890	1+
544.37900	2272	1+
548.40560	467	
549.27296	483	1+
550.01363	654	1+
551.08633	172	
657.36902	107	
END IONS

###FS:    #m/z: 545.52301 #charge   1
###MaxRes:#m/z:  0.00000 #charge-128
###MS: 2212
###MSMS: 2213
BEGIN IONS
TITLE=Cmpd 937, AutoMSn(545.5230), 37.3 min
RTINSECONDS=2240.48
SCANS=MS: 2212 MSMS: 2213
PEPMASS=545.52301	15621
CHARGE=1+
318.29967	118	
337.16957	155	
344.23011	117	
355.20876	105	
361.18478	111	
369.19029	117	
377.16068	203	1+
389.10711	115	
391.23503	142	
407.22015	149	
413.21461	104	
435.23520	100	
451.25574	108	
456.29195	117	
479.27911	207	
485.25220	123	
487.28391	180	
490.34577	122	
501.35707	132	
503.27749	106	
523.33320	362	1+
526.33826	445	1+
528.37265	667	1+
533.94493	224	
541.31744	1940	1+
544.38540	745	
545.29325	490	
END IONS

###FS:    #m/z: 615.39855 #charge   1
###MaxRes:#m/z:  0.00000 #charge-128
###MS: 2212
###MSMS: 2214
BEGIN IONS
TITLE=Cmpd 938, AutoMSn(615.3986), 37.3 min
RTINSECONDS=2240.98
SCANS=MS: 2212 MSMS: 2214
PEPMASS=615.39855	13621
CHARGE=1+
321.17553	147	
327.19686	103	
339.16887	197	
340.28446	1459	1+
341.14838	113	
346.29372	371	
346.44437	165	
348.18439	213	1+
351.16168	103	
354.33793	659	1+
356.35364	980	1+
360.59349	145	
394.30936	1802	1+
402.21756	139	
412.32074	2377	1+
413.16482	101	
430.33211	2336	1+
435.32398	345	
445.14471	101	
448.34384	2180	1+
459.21344	118	
466.26556	114	
477.23588	101	
481.18092	122	
501.24746	119	
549.31453	141	
553.29970	208	
561.36755	1331	1+
565.36990	996	1+
570.24900	754	
579.38315	1545	1+
587.36475	366	
594.43202	154	
595.38490	334	1+
597.39477	1353	1+
602.41371	126	
610.34120	137	
611.32763	1060	1+
613.34555	1192	1+
615.38841	634	
END IONS

###FS:    #m/z: 354.33302 #charge-128
###MaxRes:#m/z:  0.00000 #charge-128
###MS: 2212
###MSMS: 2215
BEGIN IONS
TITLE=Cmpd 939, AutoMSn(354.3330), 37.4 min
RTINSECONDS=2241.48
SCANS=MS: 2212 MSMS: 2215
PEPMASS=354.33302	12765

354.29998	513	1+
END IONS

###FS:    #m/z: 368.28062 #charge   1
###MaxRes:#m/z:  0.00000 #charge-128
###MS: 2216
###MSMS: 2217
BEGIN IONS
TITLE=Cmpd 940, AutoMSn(368.2806), 37.4 min
RTINSECONDS=2244.5
SCANS=MS: 2216 MSMS: 2217
PEPMASS=368.28062	11775
CHARGE=1+
310.30697	134	
336.32361	1062	
352.31561	236	
354.33440	6391	1+
368.29980	133	
END IONS

###FS:    #m/z: 637.37493 #charge   1
###MaxRes:#m/z:  0.00000 #charge-128
###MS: 2216
###MSMS: 2218
BEGIN IONS
TITLE=Cmpd 941, AutoMSn(637.3749), 37.4 min
RTINSECONDS=2245
SCANS=MS: 2216 MSMS: 2218
PEPMASS=637.37493	11722
CHARGE=1+
333.13955	142	
349.17894	133	
351.20393	139	
362.29047	307	1+
362.91942	192	
363.16976	285	1+
365.18210	237	
367.18353	176	
368.27277	1180	1+
381.20119	127	
389.17023	158	
417.21333	131	
432.30609	136	
437.21902	136	
443.21826	152	
482.23918	226	1+
501.23576	174	
503.21627	167	
506.27954	130	
511.29626	141	
515.38096	3314	1+
527.25510	143	
571.26816	161	
573.29539	162	
575.31968	126	
579.25844	161	
593.28750	139	
598.45206	167	
602.31936	223	1+
616.29683	928	1+
616.46593	133	
620.32474	407	1+
623.31057	277	1+
632.43427	158	
633.32183	860	1+
635.32449	1837	1+
637.36552	4328	1+
END IONS

###FS:    #m/z: 430.91481 #charge-128
###MaxRes:#m/z:  0.00000 #charge-128
###MS: 2216
###MSMS: 2219
BEGIN IONS
TITLE=Cmpd 942, AutoMSn(430.9148), 37.4 min
RTINSECONDS=2245.5
SCANS=MS: 2216 MSMS: 2219
PEPMASS=430.91481	8511

336.14013	101	
367.20733	122	
412.33692	105	
413.06586	330	
413.19015	107	
414.31778	137	
427.24891	348	1+
429.20045	248	
429.31101	166	
430.28940	559	1+
432.31996	323	
433.22237	846	1+
435.21362	546	
440.24932	132	
515.38482	455	1+
END IONS

###FS:    #m/z: 430.91309 #charge   1
###MaxRes:#m/z:  0.00000 #charge-128
###MS: 2220
###MSMS: 2221
BEGIN IONS
TITLE=Cmpd 943, AutoMSn(430.9131), 37.5 min
RTINSECONDS=2248.52
SCANS=MS: 2220 MSMS: 2221
PEPMASS=430.91309	90609
CHARGE=1+
366.22930	101	
369.20230	144	
413.18255	107	
414.33019	104	
415.20892	217	
427.27471	464	1+
429.25613	400	1+
END IONS

###FS:    #m/z: 362.92539 #charge   1
###MaxRes:#m/z:  0.00000 #charge-128
###MS: 2220
###MSMS: 2222
BEGIN IONS
TITLE=Cmpd 944, AutoMSn(362.9254), 37.5 min
RTINSECONDS=2249.02
SCANS=MS: 2220 MSMS: 2222
PEPMASS=362.92539	62905
CHARGE=1+
360.30819	378	1+
END IONS

###FS:    #m/z: 498.90072 #charge   1
###MaxRes:#m/z:  0.00000 #charge-128
###MS: 2220
###MSMS: 2223
BEGIN IONS
TITLE=Cmpd 945, AutoMSn(498.9007), 37.5 min
RTINSECONDS=2249.52
SCANS=MS: 2220 MSMS: 2223
PEPMASS=498.90072	47424
CHARGE=1+
329.08761	113	
335.16085	160	
347.18510	117	
351.18641	125	
352.31376	185	
354.16957	163	
359.12555	110	
363.17965	124	
365.17852	211	
387.18066	155	
393.75719	228	
393.91825	141	
409.25414	112	
415.21737	137	
421.22109	131	
427.26354	165	
429.23974	562	1+
433.23688	248	
435.24518	237	
437.24649	159	
438.20556	304	1+
443.19249	108	
451.26469	284	
453.19640	129	
477.24748	204	
478.26140	468	1+
484.36253	125	
494.25479	296	
495.26281	2302	1+
497.27344	1960	1+
END IONS

###FS:    #m/z: 430.91369 #charge   1
###MaxRes:#m/z:  0.00000 #charge-128
###MS: 2224
###MSMS: 2225
BEGIN IONS
TITLE=Cmpd 946, AutoMSn(430.9137), 37.5 min
RTINSECONDS=2252.55
SCANS=MS: 2224 MSMS: 2225
PEPMASS=430.91369	182528
CHARGE=1+
336.13282	118	
351.16941	140	
364.17388	250	1+
369.22079	110	
413.08549	141	
413.17371	103	
427.26776	500	1+
429.27446	455	1+
END IONS

###FS:    #m/z: 362.92578 #charge   1
###MaxRes:#m/z:  0.00000 #charge-128
###MS: 2224
###MSMS: 2226
BEGIN IONS
TITLE=Cmpd 947, AutoMSn(362.9258), 37.6 min
RTINSECONDS=2253.05
SCANS=MS: 2224 MSMS: 2226
PEPMASS=362.92578	126189
CHARGE=1+
300.27535	111	
360.31316	140	
END IONS

###FS:    #m/z: 907.33199 #charge   1
###MaxRes:#m/z:  0.00000 #charge-128
###MS: 2224
###MSMS: 2227
BEGIN IONS
TITLE=Cmpd 948, AutoMSn(907.3320), 37.6 min
RTINSECONDS=2253.55
SCANS=MS: 2224 MSMS: 2227
PEPMASS=907.33199	100814
CHARGE=1+
362.92609	16972	1+
430.91413	16346	1+
447.09715	366	
498.90000	5958	1+
566.88703	4286	1+
634.87613	3224	
637.38975	407	
702.86148	2857	1+
770.85097	1729	
838.85124	801	
906.82777	462	
END IONS

###FS:    #m/z: 362.92585 #charge   1
###MaxRes:#m/z:  0.00000 #charge-128
###MS: 2228
###MSMS: 2229
BEGIN IONS
TITLE=Cmpd 949, AutoMSn(362.9258), 37.6 min
RTINSECONDS=2256.58
SCANS=MS: 2228 MSMS: 2229
PEPMASS=362.92585	174580
CHARGE=1+
342.29414	100	
END IONS

###FS:    #m/z: 906.82625 #charge   2
###MaxRes:#m/z:  0.00000 #charge-128
###MS: 2228
###MSMS: 2230
BEGIN IONS
TITLE=Cmpd 950, AutoMSn(906.8263), 37.6 min
RTINSECONDS=2257.08
SCANS=MS: 2228 MSMS: 2230
PEPMASS=906.82625	140919
CHARGE=2+
362.92458	20706	1+
370.31323	728	
430.91351	21908	1+
447.10336	586	
498.90186	9189	1+
566.88862	5597	
634.87512	4532	1+
637.39665	430	
702.86336	3881	1+
770.85175	2352	
838.84540	1008	
906.82086	714	
END IONS

###FS:    #m/z: 838.83910 #charge   1
###MaxRes:#m/z:  0.00000 #charge-128
###MS: 2228
###MSMS: 2231
BEGIN IONS
TITLE=Cmpd 951, AutoMSn(838.8391), 37.6 min
RTINSECONDS=2257.58
SCANS=MS: 2228 MSMS: 2231
PEPMASS=838.83910	125830
CHARGE=1+
362.92626	14060	1+
370.31429	519	
430.91367	16746	1+
498.90223	6596	1+
566.88866	3986	1+
572.84485	337	
634.88013	2121	
637.39196	321	
702.86093	1914	
770.85135	935	
838.83933	474	
END IONS

###FS:    #m/z: 906.82537 #charge   2
###MaxRes:#m/z:  0.00000 #charge-128
###MS: 2232
###MSMS: 2233
BEGIN IONS
TITLE=Cmpd 952, AutoMSn(906.8254), 37.7 min
RTINSECONDS=2260.61
SCANS=MS: 2232 MSMS: 2233
PEPMASS=906.82537	158256
CHARGE=2+
362.92523	22103	1+
430.91337	23023	1+
447.10240	573	
498.90231	9393	1+
566.88861	7247	1+
634.87642	3703	1+
702.86613	3499	
770.84872	2505	
838.84003	1384	
906.82794	924	
974.80230	480	
END IONS

###FS:    #m/z: 498.90121 #charge   1
###MaxRes:#m/z:  0.00000 #charge-128
###MS: 2232
###MSMS: 2234
BEGIN IONS
TITLE=Cmpd 953, AutoMSn(498.9012), 37.7 min
RTINSECONDS=2261.11
SCANS=MS: 2232 MSMS: 2234
PEPMASS=498.90121	147797
CHARGE=1+
321.15075	125	
323.14182	111	
329.12427	102	
362.92772	101	
365.21004	103	
369.15976	127	
380.12829	105	
397.18857	123	
399.19080	106	
408.21373	219	1+
425.21133	123	
427.25095	169	
429.17032	146	
429.27192	217	
430.20480	415	1+
433.23910	340	1+
435.25547	419	1+
437.26767	135	
451.25688	215	1+
454.21464	138	
461.26461	226	1+
477.24407	444	1+
479.25492	201	
481.27900	121	
494.28392	259	
495.27734	1789	1+
497.28374	2825	1+
END IONS

###FS:    #m/z: 974.81337 #charge   2
###MaxRes:#m/z:  0.00000 #charge-128
###MS: 2232
###MSMS: 2235
BEGIN IONS
TITLE=Cmpd 954, AutoMSn(974.8134), 37.7 min
RTINSECONDS=2261.61
SCANS=MS: 2232 MSMS: 2235
PEPMASS=974.81337	134410
CHARGE=2+
362.92446	9917	1+
430.91290	13570	1+
498.90156	6798	1+
566.88989	5084	1+
634.87668	3823	1+
702.86534	2868	1+
770.85292	2531	1+
838.84033	1156	
906.81761	1047	
974.84890	255	
END IONS

###FS:    #m/z: 498.90106 #charge   1
###MaxRes:#m/z:  0.00000 #charge-128
###MS: 2236
###MSMS: 2237
BEGIN IONS
TITLE=Cmpd 955, AutoMSn(498.9011), 37.7 min
RTINSECONDS=2264.65
SCANS=MS: 2236 MSMS: 2237
PEPMASS=498.90106	136499
CHARGE=1+
320.90872	125	
323.16084	116	
335.18954	108	
337.14771	108	
359.16265	147	
363.17777	403	1+
366.90535	217	
367.11632	121	
367.21421	123	
368.88124	173	
369.14396	135	
385.14684	129	
391.21950	180	
397.81659	473	1+
403.16781	107	
419.19910	146	
427.24864	190	
429.18819	158	
433.23947	238	
435.23267	248	
437.22462	208	
449.23699	112	
451.26300	242	1+
461.24549	137	
477.24045	192	
479.28319	203	
483.20543	148	
494.25753	363	
495.27609	1941	1+
497.28672	2764	1+
END IONS

###FS:    #m/z: 566.88891 #charge   1
###MaxRes:#m/z:  0.00000 #charge-128
###MS: 2236
###MSMS: 2238
BEGIN IONS
TITLE=Cmpd 956, AutoMSn(566.8889), 37.8 min
RTINSECONDS=2265.15
SCANS=MS: 2236 MSMS: 2238
PEPMASS=566.88891	119281
CHARGE=1+
311.14548	125	
316.86234	325	
327.13672	119	
359.17112	137	
362.92603	923	1+
365.17930	167	
366.90506	399	
368.89451	166	
375.18316	172	
377.18231	148	
390.85302	169	
429.21849	321	1+
430.91246	305	
433.22296	135	
434.88335	146	
435.21448	171	
436.86324	236	
449.18225	164	
465.20396	143	
493.28206	276	1+
497.26121	121	
501.27115	292	1+
504.27208	122	
509.27842	145	
510.69650	208	
515.37647	244	1+
523.22823	148	
549.28140	241	1+
551.32465	215	
562.28304	293	
563.29151	1941	1+
565.09226	144	
565.29639	3194	1+
END IONS

###FS:    #m/z: 838.83922 #charge   1
###MaxRes:#m/z:  0.00000 #charge-128
###MS: 2236
###MSMS: 2239
BEGIN IONS
TITLE=Cmpd 957, AutoMSn(838.8392), 37.8 min
RTINSECONDS=2265.65
SCANS=MS: 2236 MSMS: 2239
PEPMASS=838.83922	121855
CHARGE=1+
362.92525	10073	1+
366.90250	310	
370.31442	208	
424.84304	226	
427.96581	204	
430.91342	9159	1+
434.89375	263	
447.10308	246	
451.07865	223	
498.89965	2484	
502.88632	233	
542.86625	208	
560.81569	200	
566.88791	1924	
570.86450	322	
634.87714	1289	
637.38218	247	
702.86182	875	
770.84860	254	
837.43101	195	
838.83322	254	
END IONS

###FS:    #m/z: 498.90164 #charge   1
###MaxRes:#m/z:  0.00000 #charge-128
###MS: 2240
###MSMS: 2241
BEGIN IONS
TITLE=Cmpd 958, AutoMSn(498.9016), 37.8 min
RTINSECONDS=2268.69
SCANS=MS: 2240 MSMS: 2241
PEPMASS=498.90164	123560
CHARGE=1+
318.86132	302	
330.88965	231	
353.08066	112	
356.86009	133	
362.86324	189	
363.18066	122	
365.19013	153	
366.90218	222	
380.24720	115	
381.15060	117	
387.85921	112	
390.84485	138	
398.87325	318	1+
405.18039	113	
405.55019	559	
411.23104	121	
421.22615	126	
427.24602	125	
430.85859	149	
431.22144	234	
433.24320	324	
435.26106	248	1+
437.23936	160	
439.22620	111	
449.25690	193	
477.23495	161	
494.28452	321	
495.28003	1681	1+
497.28694	2001	1+
END IONS

###FS:    #m/z: 566.88882 #charge   1
###MaxRes:#m/z:  0.00000 #charge-128
###MS: 2240
###MSMS: 2242
BEGIN IONS
TITLE=Cmpd 959, AutoMSn(566.8888), 37.8 min
RTINSECONDS=2269.19
SCANS=MS: 2240 MSMS: 2242
PEPMASS=566.88882	102291
CHARGE=1+
311.11756	197	
316.86335	181	
322.86742	195	
350.86172	189	
362.92312	699	
366.90346	442	
367.17597	270	
368.89418	185	
406.89503	247	
419.19727	171	
423.21517	167	
430.89934	216	
433.22519	266	
434.89009	309	
435.21785	187	
435.99096	172	
438.81647	195	
478.24297	236	1+
496.26426	161	
497.23700	417	1+
504.25931	270	1+
515.38001	221	
523.28369	397	1+
524.80083	210	
545.26847	164	
546.28084	194	
547.27935	330	1+
549.28701	310	1+
551.31813	262	
562.27941	234	
562.39271	208	
563.29002	1896	1+
565.29634	2879	1+
END IONS

###FS:    #m/z: 702.86385 #charge   1
###MaxRes:#m/z:  0.00000 #charge-128
###MS: 2240
###MSMS: 2243
BEGIN IONS
TITLE=Cmpd 960, AutoMSn(702.8638), 37.8 min
RTINSECONDS=2269.69
SCANS=MS: 2240 MSMS: 2243
PEPMASS=702.86385	94694
CHARGE=1+
311.12764	240	
316.85807	240	
318.86712	242	
356.86229	180	
362.92384	4411	1+
366.90316	602	
367.10279	214	1+
384.84919	244	
386.85131	372	1+
395.79461	334	
411.23015	185	
424.84111	227	
430.91330	3425	1+
434.88849	517	1+
435.99212	189	
447.10307	213	
451.07009	201	
492.82746	207	
498.90153	363	
502.88664	306	
515.37352	371	
546.77778	386	
556.83604	181	
563.28159	170	
565.30460	174	
566.88386	292	
637.38489	1017	1+
658.31698	255	1+
681.33915	178	
682.75939	194	
687.40019	494	
698.40180	181	
699.36407	530	1+
701.36562	945	1+
END IONS

###FS:    #m/z: 566.88885 #charge   1
###MaxRes:#m/z:  0.00000 #charge-128
###MS: 2244
###MSMS: 2245
BEGIN IONS
TITLE=Cmpd 961, AutoMSn(566.8889), 37.9 min
RTINSECONDS=2272.73
SCANS=MS: 2244 MSMS: 2245
PEPMASS=566.88885	91112
CHARGE=1+
316.86653	239	
318.85459	208	
322.87114	313	
356.85434	182	
361.01753	139	
362.92130	711	
365.19702	165	
366.90538	679	
368.88784	197	
381.17679	143	
384.85251	146	
386.83099	173	
390.85678	135	
406.87988	195	
408.83103	150	
431.20701	140	
434.89372	159	
451.08065	283	
453.15508	137	
456.81808	258	
495.29148	197	
497.27772	331	1+
501.25234	160	
502.26444	488	1+
507.27993	151	
521.29223	186	
547.27441	563	1+
562.29458	271	
563.29133	2057	1+
565.31029	2328	1+
END IONS

###FS:    #m/z: 634.87598 #charge   1
###MaxRes:#m/z:  0.00000 #charge-128
###MS: 2244
###MSMS: 2246
BEGIN IONS
TITLE=Cmpd 962, AutoMSn(634.8760), 37.9 min
RTINSECONDS=2273.23
SCANS=MS: 2244 MSMS: 2246
PEPMASS=634.87598	82127
CHARGE=1+
311.12760	174	
316.86484	431	
318.86201	343	1+
349.19262	194	
356.85519	187	
361.16951	168	
362.92634	1891	
363.20989	163	
366.90819	542	
368.89421	166	
379.12421	208	
384.85246	190	
390.84274	213	
425.18667	184	
430.91180	690	
434.88862	382	
438.81822	190	
439.21592	152	
447.10083	207	
451.07311	289	
498.88360	190	
499.21106	172	
504.84977	165	
506.24285	247	1+
515.38513	780	1+
617.31314	156	
630.32282	232	
630.41678	224	
631.32031	691	1+
633.32503	1146	1+
END IONS

###FS:    #m/z: 702.86357 #charge   1
###MaxRes:#m/z:  0.00000 #charge-128
###MS: 2244
###MSMS: 2247
BEGIN IONS
TITLE=Cmpd 963, AutoMSn(702.8636), 37.9 min
RTINSECONDS=2273.73
SCANS=MS: 2244 MSMS: 2247
PEPMASS=702.86357	86310
CHARGE=1+
311.12741	291	
316.86100	199	
318.86492	209	
362.92448	3757	1+
366.89873	503	
374.86134	220	
384.84946	387	
386.84589	185	
390.85187	351	
406.88807	219	
420.85104	339	
424.84076	206	
430.91343	1762	
434.88581	741	1+
435.99653	192	
436.86646	198	
437.17648	463	1+
438.12680	253	
447.21537	192	
451.08071	258	
474.89895	199	
498.88673	401	
500.21276	316	1+
502.87127	247	
515.37730	196	
519.05505	187	
566.22534	294	1+
566.89169	325	
574.11962	550	1+
614.78442	201	
627.29054	251	1+
637.38323	709	1+
682.77371	191	
699.39404	593	1+
701.34776	592	1+
END IONS

###FS:    #m/z: 874.80970 #charge   2
###MaxRes:#m/z:  0.00000 #charge-128
###MS: 2248
###MSMS: 2249
BEGIN IONS
TITLE=Cmpd 964, AutoMSn(874.8097), 37.9 min
RTINSECONDS=2276.77
SCANS=MS: 2248 MSMS: 2249
PEPMASS=874.80970	27523
CHARGE=2+
362.92498	3087	1+
370.31498	388	
430.91664	4863	1+
434.89353	163	
447.10528	294	
466.20556	211	1+
498.89786	1963	1+
566.88821	2024	1+
570.86652	190	
599.27957	223	
634.87475	1168	1+
637.37532	197	
702.86036	1066	
728.83367	161	
770.85290	1059	1+
796.81528	241	
828.77866	405	
838.82727	358	
864.78934	248	
872.47784	295	1+
877.42864	421	1+
887.27372	231	
906.81239	204	
932.76285	210	
946.72613	168	
964.73874	294	
1000.75730	213	
1014.74343	168	
1032.74640	203	
1054.74709	249	
1068.74610	165	
1082.73002	178	
1136.73179	182	
1272.65683	187	
END IONS

###FS:    #m/z: 806.82143 #charge   2
###MaxRes:#m/z:  0.00000 #charge-128
###MS: 2248
###MSMS: 2250
BEGIN IONS
TITLE=Cmpd 965, AutoMSn(806.8214), 38.0 min
RTINSECONDS=2277.27
SCANS=MS: 2248 MSMS: 2250
PEPMASS=806.82143	26018
CHARGE=2+
362.92532	3563	1+
366.89785	184	
430.91402	4074	1+
434.88706	288	
447.10089	292	
456.17841	265	
498.90262	1723	1+
502.88065	296	
556.83427	229	
566.89001	1812	1+
570.86786	409	
599.26577	264	
624.82729	185	
634.87818	1320	1+
638.83645	251	
702.86986	691	1+
728.81863	220	
760.78281	255	
770.84501	396	1+
796.81097	374	
804.39095	372	1+
806.39848	488	1+
809.43261	263	
810.42024	439	1+
828.77576	453	
838.83563	207	
864.79902	193	
896.77420	378	
918.73791	193	
932.77695	309	
964.75088	435	1+
986.72939	217	
1000.75876	312	
1068.74205	206	
1136.68894	207	
1272.66509	205	
END IONS

###FS:    #m/z: 910.80073 #charge   1
###MaxRes:#m/z:  0.00000 #charge-128
###MS: 2248
###MSMS: 2251
BEGIN IONS
TITLE=Cmpd 966, AutoMSn(910.8007), 38.0 min
RTINSECONDS=2277.77
SCANS=MS: 2248 MSMS: 2251
PEPMASS=910.80073	22469
CHARGE=1+
362.92509	10027	1+
430.91266	7033	1+
434.88782	191	
447.10334	273	
462.27334	279	
497.23473	203	
498.90170	1993	
502.87068	233	
566.88709	1241	
570.87150	192	
624.81567	195	
634.88039	649	
637.38032	197	
692.79712	328	
702.87197	591	
732.78605	270	
760.78932	699	1+
770.84899	220	
782.76336	338	
828.77361	1025	1+
838.82830	271	
850.75841	439	
864.75643	186	
896.77203	992	1+
END IONS

###FS:    #m/z: 806.81784 #charge   2
###MaxRes:#m/z:  0.00000 #charge-128
###MS: 2252
###MSMS: 2253
BEGIN IONS
TITLE=Cmpd 967, AutoMSn(806.8178), 38.0 min
RTINSECONDS=2280.8
SCANS=MS: 2252 MSMS: 2253
PEPMASS=806.81784	28119
CHARGE=2+
362.92340	3206	1+
370.31916	165	
379.11292	203	
430.91381	4176	1+
447.10450	264	
498.89799	2292	1+
502.87558	240	
533.26497	219	1+
566.88953	1743	1+
570.87889	245	
599.26357	166	
624.82001	217	
634.87356	1102	1+
638.84797	315	
660.82038	187	
692.81177	201	
696.77530	242	1+
702.86378	547	1+
706.82858	282	
728.82062	332	
760.81106	218	
770.84265	272	1+
774.82669	192	
796.79781	224	
804.39427	381	1+
807.45392	526	1+
809.37651	357	1+
814.91112	389	
814.99791	181	
815.14985	295	
828.77844	299	
850.76385	206	
864.79294	274	
896.76041	688	1+
918.73808	331	
986.73570	211	
1000.74468	251	
1272.63739	314	
END IONS

###FS:    #m/z: 874.80730 #charge   2
###MaxRes:#m/z:  0.00000 #charge-128
###MS: 2252
###MSMS: 2254
BEGIN IONS
TITLE=Cmpd 968, AutoMSn(874.8073), 38.0 min
RTINSECONDS=2281.3
SCANS=MS: 2252 MSMS: 2254
PEPMASS=874.80730	27762
CHARGE=2+
362.92603	3055	1+
366.90243	250	
430.91367	3890	1+
434.89656	299	
447.10347	295	
451.84811	385	
498.90204	1145	1+
566.88299	777	
570.86603	311	
610.84881	332	
624.81799	293	
634.86088	217	
638.84758	205	
660.82041	317	
692.80827	259	
702.86900	210	
728.80548	264	
760.79766	363	
782.77096	300	
796.79835	320	
828.78373	373	
850.74986	300	
864.74953	627	1+
874.59547	282	
896.75695	360	
932.74872	246	
1000.70277	306	
1068.68718	192	
1136.69445	219	
END IONS

###FS:    #m/z: 702.86417 #charge   1
###MaxRes:#m/z:  0.00000 #charge-128
###MS: 2252
###MSMS: 2255
BEGIN IONS
TITLE=Cmpd 969, AutoMSn(702.8642), 38.0 min
RTINSECONDS=2281.8
SCANS=MS: 2252 MSMS: 2255
PEPMASS=702.86417	84473
CHARGE=1+
311.12488	237	
316.86725	179	
362.92772	3623	
366.90448	552	
374.86721	201	
381.35174	220	
384.85135	369	
386.84621	299	
390.85759	310	
395.77959	288	
424.84376	227	
426.83833	189	
430.91364	2514	1+
434.88734	416	
436.87673	222	
451.07171	337	
492.82459	197	
498.88634	249	
502.87518	278	
503.23455	158	
566.89536	159	
570.85484	179	
574.13908	393	
592.82952	200	
614.78424	338	
624.81678	515	1+
637.37980	405	1+
692.80613	285	
698.39781	619	1+
701.37991	897	1+
END IONS

###FS:    #m/z: 806.81921 #charge   2
###MaxRes:#m/z:  0.00000 #charge-128
###MS: 2256
###MSMS: 2257
BEGIN IONS
TITLE=Cmpd 970, AutoMSn(806.8192), 38.1 min
RTINSECONDS=2284.84
SCANS=MS: 2256 MSMS: 2257
PEPMASS=806.81921	31498
CHARGE=2+
362.92595	3795	1+
379.11474	257	
430.91385	4637	1+
434.89076	261	
498.90003	2175	1+
502.87196	339	
504.28186	403	
566.88956	1967	1+
570.85999	320	
599.25426	233	
634.88030	1257	1+
692.81572	324	
702.86597	907	1+
728.81090	210	
760.79446	376	
770.85672	490	
774.81232	265	
796.79470	224	
806.37602	255	1+
808.34573	295	1+
817.82889	597	
828.77548	442	
842.80952	228	
850.76088	265	
864.78446	328	
896.76586	423	
918.74394	284	
932.78521	269	
964.75635	310	
986.72227	233	
1000.76422	347	
1011.25098	223	
1080.99144	486	
END IONS

###FS:    #m/z: 874.80827 #charge   2
###MaxRes:#m/z:  0.00000 #charge-128
###MS: 2256
###MSMS: 2258
BEGIN IONS
TITLE=Cmpd 971, AutoMSn(874.8083), 38.1 min
RTINSECONDS=2285.34
SCANS=MS: 2256 MSMS: 2258
PEPMASS=874.80827	28856
CHARGE=2+
362.92689	3452	1+
379.10659	213	
430.91355	5148	1+
447.10605	192	
498.90396	2192	1+
502.88202	187	
566.88869	1950	1+
570.86292	193	
634.87806	1768	1+
692.80189	177	
702.86074	1645	1+
728.82193	180	
760.77878	175	
770.85039	1075	1+
776.78456	141	
796.79824	259	
828.78170	303	
838.83848	337	
850.78118	153	
896.77233	412	
906.82951	396	
918.75369	482	1+
932.77012	296	
946.74254	230	
964.75886	435	
1000.74299	210	
1032.73375	164	
1046.76272	186	
1054.70881	246	
1068.71398	198	
1122.69314	149	
1123.70866	169	
1136.73174	275	
END IONS

###FS:    #m/z: 942.79484 #charge   2
###MaxRes:#m/z:  0.00000 #charge-128
###MS: 2256
###MSMS: 2259
BEGIN IONS
TITLE=Cmpd 972, AutoMSn(942.7948), 38.1 min
RTINSECONDS=2285.84
SCANS=MS: 2256 MSMS: 2259
PEPMASS=942.79484	27713
CHARGE=2+
130.75075	268	
362.92631	1687	1+
430.91410	3171	1+
498.90149	1351	
566.89330	1611	1+
570.88007	208	
634.87621	865	
660.83631	172	
702.86118	684	
728.81221	298	
760.79825	519	
782.76906	220	
796.79737	185	
800.78933	212	
828.78242	456	1+
850.74298	306	
864.77526	389	
874.60455	452	
896.76280	298	
918.75353	170	
932.73723	165	
964.71342	178	
986.73752	349	
1000.73830	227	
1054.71394	167	
1068.74410	283	
1080.99246	186	
1136.72112	165	
1272.63393	163	
END IONS

###FS:    #m/z: 838.83944 #charge   1
###MaxRes:#m/z:  0.00000 #charge-128
###MS: 2260
###MSMS: 2261
BEGIN IONS
TITLE=Cmpd 973, AutoMSn(838.8394), 38.1 min
RTINSECONDS=2288.86
SCANS=MS: 2260 MSMS: 2261
PEPMASS=838.83944	30839
CHARGE=1+
362.92560	12308	1+
430.91358	15124	1+
498.90231	3740	1+
566.88914	2582	1+
634.87643	1382	
702.86391	1269	
770.84327	753	
782.78457	288	
838.84360	550	
END IONS

###FS:    #m/z: 738.83094 #charge   2
###MaxRes:#m/z:  0.00000 #charge-128
###MS: 2260
###MSMS: 2262
BEGIN IONS
TITLE=Cmpd 974, AutoMSn(738.8309), 38.2 min
RTINSECONDS=2289.37
SCANS=MS: 2260 MSMS: 2262
PEPMASS=738.83094	25293
CHARGE=2+
362.92562	4743	1+
366.90172	321	
430.91207	7262	1+
434.89326	485	
439.82466	224	
463.22648	202	
498.89944	2632	1+
502.87715	335	
556.82813	216	
566.88962	1777	1+
570.87046	479	
624.81860	397	
634.87401	780	
640.85793	176	
660.82781	244	
692.80735	455	
702.86101	399	
728.81183	521	
732.79147	252	
735.38553	483	1+
737.36952	404	1+
739.36978	479	1+
741.37063	387	1+
760.80116	808	1+
782.75684	186	
796.80398	303	
828.77915	852	1+
850.76144	473	1+
864.77328	356	
874.60960	292	
874.68389	253	
896.76258	724	
932.78160	313	
964.75599	259	
1000.76005	350	
1068.69132	214	
END IONS

###FS:    #m/z: 833.81020 #charge   2
###MaxRes:#m/z:  0.00000 #charge-128
###MS: 2260
###MSMS: 2263
BEGIN IONS
TITLE=Cmpd 975, AutoMSn(833.8102), 38.2 min
RTINSECONDS=2289.87
SCANS=MS: 2260 MSMS: 2263
PEPMASS=833.81020	22076
CHARGE=2+
362.92710	6047	
366.89830	466	
384.85313	291	
430.91409	7563	1+
434.88861	1059	
498.90132	2316	
502.87629	1679	
542.87301	304	
566.88742	1170	
570.86615	2078	1+
592.84022	471	
634.87614	779	
638.85412	1033	
660.83821	1064	1+
669.42172	468	1+
702.86641	782	
706.84314	1315	1+
728.82330	1628	1+
770.85548	509	
774.82479	661	
796.80726	1599	1+
806.23382	244	
838.85241	389	
842.80145	397	
864.80169	1228	1+
874.60892	547	
874.68415	337	
910.78697	299	
932.78265	796	
1000.76569	485	
1011.25445	320	
1011.38674	233	
1068.72376	230	
END IONS

###FS:    #m/z: 838.83807 #charge   1
###MaxRes:#m/z:  0.00000 #charge-128
###MS: 2264
###MSMS: 2265
BEGIN IONS
TITLE=Cmpd 976, AutoMSn(838.8381), 38.2 min
RTINSECONDS=2292.89
SCANS=MS: 2264 MSMS: 2265
PEPMASS=838.83807	31396
CHARGE=1+
362.92522	12663	1+
430.91340	14020	1+
439.82558	393	
498.90139	3519	1+
566.88657	2884	1+
634.87650	1489	
643.35198	280	
702.86405	1258	
760.79843	346	
770.84931	543	
828.78499	409	
838.84545	352	
END IONS

###FS:    #m/z: 731.82910 #charge   2
###MaxRes:#m/z:  0.00000 #charge-128
###MS: 2264
###MSMS: 2266
BEGIN IONS
TITLE=Cmpd 977, AutoMSn(731.8291), 38.2 min
RTINSECONDS=2293.39
SCANS=MS: 2264 MSMS: 2266
PEPMASS=731.82910	22848
CHARGE=2+
362.92549	3768	1+
366.89927	2190	1+
406.89804	242	
420.87370	203	
430.91086	3587	1+
434.88943	2742	1+
436.88393	261	
459.21873	149	
474.88858	275	
498.90190	1670	
502.87957	3726	1+
524.85900	495	1+
542.87216	507	1+
566.88700	1315	1+
570.86146	3633	1+
576.81843	176	
592.84333	550	1+
610.85897	462	
634.87082	318	
638.85072	1810	1+
644.82023	256	
660.83197	1197	1+
678.82898	135	
700.80233	129	
702.85853	329	
706.83695	703	1+
727.36564	307	1+
728.82509	1403	1+
732.36328	294	1+
734.32917	350	1+
744.73038	151	
774.82288	520	1+
780.78675	135	
782.78138	139	
786.71080	137	
796.80277	947	1+
806.23409	186	
838.67537	165	
850.76147	265	1+
864.78789	547	1+
896.77362	272	
918.73966	172	
932.76963	125	
986.72833	314	1+
992.67517	143	
1054.72833	300	
1122.71249	141	
1459.67576	406	1+
END IONS

###FS:    #m/z: 770.85035 #charge   1
###MaxRes:#m/z:  0.00000 #charge-128
###MS: 2264
###MSMS: 2267
BEGIN IONS
TITLE=Cmpd 978, AutoMSn(770.8503), 38.2 min
RTINSECONDS=2293.89
SCANS=MS: 2264 MSMS: 2267
PEPMASS=770.85035	27852
CHARGE=1+
294.93853	300	
362.92472	15033	1+
368.88450	475	
384.85054	868	
386.85363	582	
388.84784	340	
430.91349	11123	1+
436.86995	869	
452.85129	405	
454.83726	420	
456.82782	308	
498.90066	4167	1+
504.85407	671	
566.88962	1525	
570.85367	401	
572.84452	397	
634.87850	870	
640.84656	332	
692.81517	366	
702.87239	562	
708.81631	296	
760.78973	605	
770.84604	340	
END IONS

###FS:    #m/z: 974.81242 #charge   1
###MaxRes:#m/z:  0.00000 #charge-128
###MS: 2268
###MSMS: 2269
BEGIN IONS
TITLE=Cmpd 979, AutoMSn(974.8124), 38.3 min
RTINSECONDS=2296.92
SCANS=MS: 2268 MSMS: 2269
PEPMASS=974.81242	123438
CHARGE=1+
294.93839	339	
316.86642	407	
362.92614	11406	1+
368.88313	670	
384.84937	349	
386.84348	441	
388.84559	270	
430.91248	6450	1+
436.86905	798	
452.83882	356	
454.83120	332	
492.83089	412	
498.90126	3185	
504.85442	643	
566.88681	825	
572.84825	534	
634.87007	447	
640.82762	240	
692.80184	365	
760.78717	359	
END IONS

###FS:    #m/z: 1043.80004 #charge   1
###MaxRes:#m/z:  0.00000 #charge-128
###MS: 2268
###MSMS: 2270
BEGIN IONS
TITLE=Cmpd 980, AutoMSn(1043.8000), 38.3 min
RTINSECONDS=2297.42
SCANS=MS: 2268 MSMS: 2270
PEPMASS=1043.80004	105356
CHARGE=1+
294.93914	432	
316.86649	379	
362.92460	16256	1+
368.88213	954	
384.85800	590	
430.91223	6278	1+
436.86301	752	
452.84352	606	
454.84262	371	
498.90184	2396	
504.86376	599	
566.88515	1359	
572.84081	464	
634.88031	653	
640.82797	323	
END IONS

###FS:    #m/z: 1111.78377 #charge   1
###MaxRes:#m/z:  0.00000 #charge-128
###MS: 2268
###MSMS: 2271
BEGIN IONS
TITLE=Cmpd 981, AutoMSn(1111.7838), 38.3 min
RTINSECONDS=2297.92
SCANS=MS: 2268 MSMS: 2271
PEPMASS=1111.78377	81103
CHARGE=1+
362.92558	26294	1+
368.88168	839	
384.85174	675	
402.85863	700	
430.91167	13464	1+
436.86973	1166	
498.90289	2547	
504.85845	703	
520.83154	703	
522.82479	520	
566.87934	1989	
634.87600	737	
END IONS

###FS:    #m/z: 1110.78702 #charge   1
###MaxRes:#m/z:  0.00000 #charge-128
###MS: 2272
###MSMS: 2273
BEGIN IONS
TITLE=Cmpd 982, AutoMSn(1110.7870), 38.3 min
RTINSECONDS=2300.95
SCANS=MS: 2272 MSMS: 2273
PEPMASS=1110.78702	156689
CHARGE=1+
362.92548	13777	
430.91356	63770	1+
END IONS

###FS:    #m/z: 1246.76129 #charge   1
###MaxRes:#m/z:  0.00000 #charge-128
###MS: 2272
###MSMS: 2274
BEGIN IONS
TITLE=Cmpd 983, AutoMSn(1246.7613), 38.4 min
RTINSECONDS=2301.45
SCANS=MS: 2272 MSMS: 2274
PEPMASS=1246.76129	140077
CHARGE=1+
362.92534	5354	
430.91350	161374	1+
566.86271	3940	
END IONS

###FS:    #m/z: 1382.73580 #charge   1
###MaxRes:#m/z:  0.00000 #charge-128
###MS: 2272
###MSMS: 2275
BEGIN IONS
TITLE=Cmpd 984, AutoMSn(1382.7358), 38.4 min
RTINSECONDS=2301.95
SCANS=MS: 2272 MSMS: 2275
PEPMASS=1382.73580	126391
CHARGE=1+
430.91368	281985	1+
566.88133	12667	
702.86061	6342	
END IONS

###FS:    #m/z: 1110.78697 #charge   1
###MaxRes:#m/z:  0.00000 #charge-128
###MS: 2276
###MSMS: 2277
BEGIN IONS
TITLE=Cmpd 985, AutoMSn(1110.7870), 38.4 min
RTINSECONDS=2304.97
SCANS=MS: 2276 MSMS: 2277
PEPMASS=1110.78697	389053
CHARGE=1+
430.91359	127940	1+
END IONS

###FS:    #m/z: 974.81252 #charge   1
###MaxRes:#m/z:  0.00000 #charge-128
###MS: 2276
###MSMS: 2278
BEGIN IONS
TITLE=Cmpd 986, AutoMSn(974.8125), 38.4 min
RTINSECONDS=2305.47
SCANS=MS: 2276 MSMS: 2278
PEPMASS=974.81252	378599
CHARGE=1+
430.91288	24598	1+
436.86905	483	
END IONS

###FS:    #m/z: 838.83848 #charge   1
###MaxRes:#m/z:  0.00000 #charge-128
###MS: 2276
###MSMS: 2279
BEGIN IONS
TITLE=Cmpd 987, AutoMSn(838.8385), 38.4 min
RTINSECONDS=2305.97
SCANS=MS: 2276 MSMS: 2279
PEPMASS=838.83848	394906
CHARGE=1+
336.91843	164	
430.91393	7784	1+
END IONS

###FS:    #m/z: 838.83819 #charge   1
###MaxRes:#m/z:  0.00000 #charge-128
###MS: 2280
###MSMS: 2281
BEGIN IONS
TITLE=Cmpd 988, AutoMSn(838.8382), 38.5 min
RTINSECONDS=2308.99
SCANS=MS: 2280 MSMS: 2281
PEPMASS=838.83819	422965
CHARGE=1+
430.91309	7663	1+
END IONS

###FS:    #m/z: 974.81243 #charge   1
###MaxRes:#m/z:  0.00000 #charge-128
###MS: 2280
###MSMS: 2282
BEGIN IONS
TITLE=Cmpd 989, AutoMSn(974.8124), 38.5 min
RTINSECONDS=2309.49
SCANS=MS: 2280 MSMS: 2282
PEPMASS=974.81243	397810
CHARGE=1+
430.91279	21551	1+
END IONS

###FS:    #m/z: 1246.76133 #charge   1
###MaxRes:#m/z:  0.00000 #charge-128
###MS: 2280
###MSMS: 2283
BEGIN IONS
TITLE=Cmpd 990, AutoMSn(1246.7613), 38.5 min
RTINSECONDS=2309.99
SCANS=MS: 2280 MSMS: 2283
PEPMASS=1246.76133	302123
CHARGE=1+
430.91382	152371	1+
566.87710	3177	
END IONS

###FS:    #m/z: 838.83906 #charge   1
###MaxRes:#m/z:  0.00000 #charge-128
###MS: 2284
###MSMS: 2286
BEGIN IONS
TITLE=Cmpd 991, AutoMSn(838.8391), 38.6 min
RTINSECONDS=2313.51
SCANS=MS: 2284 MSMS: 2286
PEPMASS=838.83906	394586
CHARGE=1+
430.91271	6483	1+
END IONS

###FS:    #m/z: 974.81367 #charge   1
###MaxRes:#m/z:  0.00000 #charge-128
###MS: 2284
###MSMS: 2287
BEGIN IONS
TITLE=Cmpd 992, AutoMSn(974.8137), 38.6 min
RTINSECONDS=2314.01
SCANS=MS: 2284 MSMS: 2287
PEPMASS=974.81367	358410
CHARGE=1+
430.91368	17588	1+
END IONS

###FS:    #m/z: 1246.76159 #charge   1
###MaxRes:#m/z:  0.00000 #charge-128
###MS: 2288
###MSMS: 2290
BEGIN IONS
TITLE=Cmpd 993, AutoMSn(1246.7616), 38.6 min
RTINSECONDS=2317.54
SCANS=MS: 2288 MSMS: 2290
PEPMASS=1246.76159	209870
CHARGE=1+
430.91353	108138	1+
566.88317	2074	
END IONS

###FS:    #m/z: 1382.73663 #charge   1
###MaxRes:#m/z:  0.00000 #charge-128
###MS: 2288
###MSMS: 2291
BEGIN IONS
TITLE=Cmpd 994, AutoMSn(1382.7366), 38.6 min
RTINSECONDS=2318.04
SCANS=MS: 2288 MSMS: 2291
PEPMASS=1382.73663	166346
CHARGE=1+
430.91342	134210	1+
566.88162	5596	
702.86532	2643	
END IONS

###FS:    #m/z: 974.81086 #charge   1
###MaxRes:#m/z:  0.00000 #charge-128
###MS: 2348
###MSMS: 2350
BEGIN IONS
TITLE=Cmpd 995, AutoMSn(974.8109), 39.6 min
RTINSECONDS=2378.57
SCANS=MS: 2348 MSMS: 2350
PEPMASS=974.81086	27755
CHARGE=1+
430.91149	1238	
END IONS
