# Supplementary material for: Biochemical and proteomic analyses of venom from a new pit viper, Protobothrops kelomohy
Source: J Venom Anim Toxins Incl Trop Dis. 2022 Apr 11;28:e20210080. doi: 10.1590/1678-9199-JVATITD-2021-0080 (PMC9005077; doi:10.1590/1678-9199-JVATITD-2021-0080)
Supplement: Additional file 2. [file 1678-9199-jvatitd-28-e20210080-s2.zip › jvatitd-2021-0080_suppl2_20220324/Protobothrops replication2/Rep2_Protobothrops1_GD5_01_19255.mgf]

CHARGE=1+, 2+ and 3+
###	
###	\\10.11.12.207\(D) Data\Data\onrapak\2020\Feb-04-2020\Rep2_Protobothrops1_GD5_01_19255.d\analysis.baf
###	Rep2_Protobothrops1_GD5_01_19255.d
###	Instrument: micrOTOF-Q II
###    Rep2_Protobothrops1
###    PeakWidth 5.00, MiniumIntensity 100, S/N 1Apply threshold 0, Threshold 10
###    Retain Residuals no, Create neutrally no,
###    FullScan Parameters: AdductIon (+)+H (-)-H, LowMass 350, HighMass 3000, MaxCharge charge decon 4, MinPeaks 3
###    Perf. isotope decon yes, Max Charge Istopic decon 3, MW agreement 5.00, Abund. cutoff 3.00, Envelope cutoff 75.00
###    MaxRes   Parameters: AdductIon (+)+H (-)-H, LowMass 350, HighMass 3000 
###    Perf. isotope decon yes, Max Charge Istopic decon 3, Abund. cutoff 2.00
###    MSn      Parameters: AdductIon (+)+H (-)-H, LowMass 100, HighMass 2500 
###    Perf. isotope decon yes, Max Charge Istopic decon 2, Abund. cutoff 0.50
###    Global Charge Limit: yes 3, Prefer FullScan Result: yes, Export what: 2 (0=non deconv/1=deconv only/2=mixed), NoMSMSSignals: 25, Intensity threshold: 100, NoMSSignals (deconv): 2, NoMSSignals (non-deconv): 2, NormalizeData: no, SingleCharged: yes
###FS:    #m/z: 502.26082 #charge   3
###MaxRes:#m/z:  0.00000 #charge-128
###MS: 692
###MSMS: 693
BEGIN IONS
TITLE=Cmpd 1, AutoMSn(502.2608), 11.8 min
RTINSECONDS=707.795
SCANS=MS: 692 MSMS: 693
PEPMASS=502.26082	4063
CHARGE=3+
498.62238	111	
502.26281	275	
502.92306	173	
517.27852	280	
653.30919	131	
689.36759	187	
END IONS

###FS:    #m/z: 502.25967 #charge   3
###MaxRes:#m/z:  0.00000 #charge-128
###MS: 694
###MSMS: 695
BEGIN IONS
TITLE=Cmpd 2, AutoMSn(502.2597), 11.8 min
RTINSECONDS=709.822
SCANS=MS: 694 MSMS: 695
PEPMASS=502.25967	5553
CHARGE=3+
517.27415	314	
604.28572	114	
631.33023	101	
689.33187	202	
746.33293	118	
END IONS

###FS:    #m/z: 502.26166 #charge   3
###MaxRes:#m/z:  0.00000 #charge-128
###MS: 696
###MSMS: 697
BEGIN IONS
TITLE=Cmpd 3, AutoMSn(502.2617), 11.9 min
RTINSECONDS=711.844
SCANS=MS: 696 MSMS: 697
PEPMASS=502.26166	6588
CHARGE=3+
495.24973	100	
496.57852	124	
496.92179	112	
502.24824	140	
502.58702	186	
502.93197	136	
517.27132	251	
631.32774	108	
END IONS

###FS:    #m/z: 502.25659 #charge   3
###MaxRes:#m/z:  0.00000 #charge-128
###MS: 698
###MSMS: 699
BEGIN IONS
TITLE=Cmpd 4, AutoMSn(502.2566), 11.9 min
RTINSECONDS=713.87
SCANS=MS: 698 MSMS: 699
PEPMASS=502.25659	5442
CHARGE=3+
517.28316	174	
END IONS

###FS:    #m/z: 423.86240 #charge   3
###MaxRes:#m/z:  0.00000 #charge-128
###MS: 731
###MSMS: 732
BEGIN IONS
TITLE=Cmpd 5, AutoMSn(423.8624), 12.5 min
RTINSECONDS=747.612
SCANS=MS: 731 MSMS: 732
PEPMASS=423.86240	2770
CHARGE=3+
140.54650	103	
END IONS

###FS:    #m/z: 423.86055 #charge   3
###MaxRes:#m/z:  0.00000 #charge-128
###MS: 733
###MSMS: 734
BEGIN IONS
TITLE=Cmpd 6, AutoMSn(423.8606), 12.5 min
RTINSECONDS=749.628
SCANS=MS: 733 MSMS: 734
PEPMASS=423.86055	4358
CHARGE=3+
303.67938	249	
361.18907	145	
432.20999	520	1+
450.23754	186	
484.25206	107	
547.26014	185	
547.75553	116	
597.34769	203	
637.32414	124	
644.25078	137	
665.29580	292	1+
805.37612	213	
822.41207	349	1+
982.45582	801	1+
1111.49544	965	1+
END IONS

###FS:    #m/z: 423.86400 #charge   3
###MaxRes:#m/z:  0.00000 #charge-128
###MS: 736
###MSMS: 737
BEGIN IONS
TITLE=Cmpd 7, AutoMSn(423.8640), 12.5 min
RTINSECONDS=752.646
SCANS=MS: 736 MSMS: 737
PEPMASS=423.86400	8131
CHARGE=3+
411.72917	211	
415.18052	103	
432.19914	375	
449.25743	280	1+
483.22486	120	
556.24650	1202	1+
556.75449	256	
591.76923	312	
593.26517	164	
597.33952	342	1+
606.34401	409	1+
665.29426	110	
704.34136	163	
781.35433	103	
788.38650	116	
982.45062	1234	1+
1093.50004	440	1+
END IONS

###FS:    #m/z: 635.28779 #charge   2
###MaxRes:#m/z:  0.00000 #charge-128
###MS: 736
###MSMS: 739
BEGIN IONS
TITLE=Cmpd 8, AutoMSn(635.2878), 12.6 min
RTINSECONDS=753.648
SCANS=MS: 736 MSMS: 739
PEPMASS=635.28779	3001
CHARGE=2+
635.28521	114	
END IONS

###FS:    #m/z: 423.86295 #charge   3
###MaxRes:#m/z:  0.00000 #charge-128
###MS: 742
###MSMS: 743
BEGIN IONS
TITLE=Cmpd 10, AutoMSn(423.8629), 12.6 min
RTINSECONDS=758.717
SCANS=MS: 742 MSMS: 743
PEPMASS=423.86295	8554
CHARGE=3+
352.66824	107	
361.19036	125	
432.19900	168	
450.24485	184	
533.24812	108	
547.25079	166	
590.29781	105	
591.76906	399	1+
606.35220	351	1+
982.46416	659	1+
1111.48884	1186	1+
END IONS

###FS:    #m/z: 459.56176 #charge   3
###MaxRes:#m/z:  0.00000 #charge-128
###MS: 761
###MSMS: 762
BEGIN IONS
TITLE=Cmpd 11, AutoMSn(459.5618), 13.0 min
RTINSECONDS=778.151
SCANS=MS: 761 MSMS: 762
PEPMASS=459.56176	4359
CHARGE=3+
517.27521	272	
553.25057	187	
553.76919	107	
595.27773	123	
603.78623	316	
605.28208	167	
631.31208	128	
690.30684	102	
759.41706	109	
945.47556	241	
END IONS

###FS:    #m/z: 459.56194 #charge   3
###MaxRes:#m/z:  0.00000 #charge-128
###MS: 763
###MSMS: 764
BEGIN IONS
TITLE=Cmpd 12, AutoMSn(459.5619), 13.0 min
RTINSECONDS=780.167
SCANS=MS: 763 MSMS: 764
PEPMASS=459.56194	5187
CHARGE=3+
420.19339	112	
517.28079	267	
631.31723	117	
653.31628	107	
1206.56012	772	1+
END IONS

###FS:    #m/z: 618.27099 #charge   2
###MaxRes:#m/z:  0.00000 #charge-128
###MS: 765
###MSMS: 766
BEGIN IONS
TITLE=Cmpd 13, AutoMSn(618.2710), 13.0 min
RTINSECONDS=782.182
SCANS=MS: 765 MSMS: 766
PEPMASS=618.27099	3569
CHARGE=2+
520.24733	214	
741.33086	119	
END IONS

###FS:    #m/z: 459.56284 #charge   3
###MaxRes:#m/z:  0.00000 #charge-128
###MS: 765
###MSMS: 767
BEGIN IONS
TITLE=Cmpd 14, AutoMSn(459.5628), 13.0 min
RTINSECONDS=782.683
SCANS=MS: 765 MSMS: 767
PEPMASS=459.56284	4735
CHARGE=3+
371.17845	134	
698.17060	108	
END IONS

###FS:    #m/z: 618.26602 #charge   2
###MaxRes:#m/z:  0.00000 #charge-128
###MS: 769
###MSMS: 770
BEGIN IONS
TITLE=Cmpd 15, AutoMSn(618.2660), 13.1 min
RTINSECONDS=786.223
SCANS=MS: 769 MSMS: 770
PEPMASS=618.26602	3793
CHARGE=2+
463.23368	164	
520.24090	149	
740.33024	357	1+
828.36321	100	
END IONS

###FS:    #m/z: 529.76636 #charge   2
###MaxRes:#m/z:  0.00000 #charge-128
###MS: 787
###MSMS: 788
BEGIN IONS
TITLE=Cmpd 16, AutoMSn(529.7664), 13.4 min
RTINSECONDS=804.526
SCANS=MS: 787 MSMS: 788
PEPMASS=529.76636	3778
CHARGE=2+
340.16372	221	
585.33996	154	
END IONS

###FS:    #m/z: 529.76977 #charge   2
###MaxRes:#m/z:  0.00000 #charge-128
###MS: 789
###MSMS: 790
BEGIN IONS
TITLE=Cmpd 17, AutoMSn(529.7698), 13.4 min
RTINSECONDS=806.57
SCANS=MS: 789 MSMS: 790
PEPMASS=529.76977	9138
CHARGE=2+
340.15495	174	
360.22838	106	
437.70270	197	
439.22564	140	
550.29967	124	
585.33588	1825	1+
697.36347	118	
706.16520	100	
714.37577	287	
746.36236	374	
874.40583	832	1+
877.40233	106	
884.25112	152	
945.43875	518	1+
END IONS

###FS:    #m/z: 529.76975 #charge   2
###MaxRes:#m/z:  0.00000 #charge-128
###MS: 792
###MSMS: 793
BEGIN IONS
TITLE=Cmpd 19, AutoMSn(529.7697), 13.5 min
RTINSECONDS=809.601
SCANS=MS: 792 MSMS: 793
PEPMASS=529.76975	17425
CHARGE=2+
340.15979	199	
374.18346	108	
385.22836	121	
437.71493	126	
439.23080	172	
474.19877	135	
568.30160	212	
585.33607	2333	1+
696.37019	525	1+
711.28094	101	
714.37927	682	1+
746.35433	213	
874.40568	863	1+
884.24178	377	
945.44274	720	1+
END IONS

###FS:    #m/z: 529.76889 #charge   2
###MaxRes:#m/z:  0.00000 #charge-128
###MS: 795
###MSMS: 796
BEGIN IONS
TITLE=Cmpd 20, AutoMSn(529.7689), 13.5 min
RTINSECONDS=812.618
SCANS=MS: 795 MSMS: 796
PEPMASS=529.76889	25360
CHARGE=2+
340.16021	244	
343.20238	105	
345.15586	377	
360.23914	221	
422.20586	140	
437.70949	253	
439.22617	266	
446.23190	229	
449.24758	119	
469.21389	130	
471.25785	134	
488.27819	153	
531.26299	101	
550.29943	124	
564.29801	119	
568.29214	318	1+
585.33457	3793	1+
696.35633	563	1+
700.28732	125	
714.38314	926	1+
728.29965	235	
746.35675	342	
874.40949	1698	1+
884.23890	551	
927.43705	101	
945.44869	1076	1+
955.77039	326	
END IONS

###FS:    #m/z: 529.77077 #charge   2
###MaxRes:#m/z:  0.00000 #charge-128
###MS: 797
###MSMS: 798
BEGIN IONS
TITLE=Cmpd 21, AutoMSn(529.7708), 13.6 min
RTINSECONDS=814.632
SCANS=MS: 797 MSMS: 798
PEPMASS=529.77077	28554
CHARGE=2+
340.15788	244	
345.15884	235	
360.22019	206	
374.70023	118	
384.72102	196	
412.23153	100	
428.70793	229	
437.70327	184	
439.23491	246	
446.23559	108	
451.19285	115	
462.27852	152	
471.25707	126	
473.21978	151	
488.27557	144	
568.29729	122	
585.33469	4003	1+
640.32924	106	
696.36617	277	1+
700.28953	111	
714.38826	748	1+
717.37819	150	
728.28923	209	
746.35182	107	
874.40125	1433	1+
884.24521	671	
945.44239	1532	1+
955.77310	169	
END IONS

###FS:    #m/z: 529.76906 #charge   2
###MaxRes:#m/z:  0.00000 #charge-128
###MS: 799
###MSMS: 800
BEGIN IONS
TITLE=Cmpd 22, AutoMSn(529.7691), 13.6 min
RTINSECONDS=816.648
SCANS=MS: 799 MSMS: 800
PEPMASS=529.76906	28692
CHARGE=2+
340.15404	207	
345.15178	201	
360.22563	130	
411.22016	109	
428.70364	130	
437.70823	282	
439.22760	319	
446.24230	156	
488.26990	172	
491.68808	106	
495.64779	140	
568.28627	193	
585.33522	3282	1+
655.24397	101	
696.36694	285	
714.37395	736	1+
728.30339	179	
746.36382	133	
799.35299	112	
874.40538	1581	1+
884.24286	688	
945.44328	1149	1+
END IONS

###FS:    #m/z: 385.22226 #charge   2
###MaxRes:#m/z:  0.00000 #charge-128
###MS: 803
###MSMS: 804
BEGIN IONS
TITLE=Cmpd 23, AutoMSn(385.2223), 13.7 min
RTINSECONDS=820.678
SCANS=MS: 803 MSMS: 804
PEPMASS=385.22226	5727
CHARGE=2+
338.18300	147	
417.21204	157	
488.25423	472	
495.64590	208	
601.35197	236	
672.37413	155	
END IONS

###FS:    #m/z: 385.22177 #charge   2
###MaxRes:#m/z:  0.00000 #charge-128
###MS: 805
###MSMS: 806
BEGIN IONS
TITLE=Cmpd 24, AutoMSn(385.2218), 13.7 min
RTINSECONDS=822.693
SCANS=MS: 805 MSMS: 806
PEPMASS=385.22177	8261
CHARGE=2+
330.17980	107	
338.17500	107	
363.15716	102	
393.14975	112	
411.17427	141	
417.22439	250	
488.25809	555	1+
519.29449	227	
601.33841	242	
END IONS

###FS:    #m/z: 581.26068 #charge   3
###MaxRes:#m/z:  0.00000 #charge-128
###MS: 805
###MSMS: 807
BEGIN IONS
TITLE=Cmpd 25, AutoMSn(581.2607), 13.7 min
RTINSECONDS=823.194
SCANS=MS: 805 MSMS: 807
PEPMASS=581.26068	3437
CHARGE=3+
476.19307	116	
493.21847	256	
545.16925	138	
606.30242	776	1+
656.19942	147	
721.33440	106	
792.36038	126	
802.35309	352	1+
END IONS

###FS:    #m/z: 581.56932 #charge   3
###MaxRes:#m/z:  0.00000 #charge-128
###MS: 809
###MSMS: 811
BEGIN IONS
TITLE=Cmpd 28, AutoMSn(581.5693), 13.8 min
RTINSECONDS=827.22
SCANS=MS: 809 MSMS: 811
PEPMASS=581.56932	10957
CHARGE=3+
400.64848	146	
415.72851	109	
493.21213	736	1+
499.20366	364	
500.64012	471	
516.86559	246	
517.21186	230	
522.87613	170	
540.55245	456	1+
540.89632	247	
541.22782	296	
567.23230	156	
575.73165	406	
577.22828	152	
603.14663	103	
606.29109	303	
631.26748	262	1+
640.25272	697	1+
640.75971	197	
721.32840	352	
759.01259	266	
990.44042	101	
1394.53408	1794	1+
1495.57684	3406	1+
END IONS

###FS:    #m/z: 871.84629 #charge   2
###MaxRes:#m/z:  0.00000 #charge-128
###MS: 809
###MSMS: 812
BEGIN IONS
TITLE=Cmpd 29, AutoMSn(871.8463), 13.8 min
RTINSECONDS=827.721
SCANS=MS: 809 MSMS: 812
PEPMASS=871.84629	2822
CHARGE=2+
606.30512	120	
END IONS

###FS:    #m/z: 546.56051 #charge   3
###MaxRes:#m/z:  0.00000 #charge-128
###MS: 813
###MSMS: 814
BEGIN IONS
TITLE=Cmpd 30, AutoMSn(546.5605), 13.8 min
RTINSECONDS=830.745
SCANS=MS: 813 MSMS: 814
PEPMASS=546.56051	14616
CHARGE=3+
543.36180	109	
END IONS

###FS:    #m/z: 581.25335 #charge   3
###MaxRes:#m/z:  0.00000 #charge-128
###MS: 813
###MSMS: 815
BEGIN IONS
TITLE=Cmpd 31, AutoMSn(581.2534), 13.9 min
RTINSECONDS=831.246
SCANS=MS: 813 MSMS: 815
PEPMASS=581.25335	14052
CHARGE=3+
333.18661	128	
493.20564	402	
499.19744	215	
499.52905	161	
507.67773	102	
540.55509	366	
540.88828	447	1+
541.22556	116	
575.73583	198	
576.24475	189	
606.30128	552	
640.25984	227	
640.75777	164	
641.87918	118	
654.74488	180	
691.29349	130	
721.33231	256	
753.79300	110	
890.26163	102	
1394.54044	1297	1+
1495.58299	2267	1+
END IONS

###FS:    #m/z: 651.61815 #charge   3
###MaxRes:#m/z:  0.00000 #charge-128
###MS: 813
###MSMS: 816
BEGIN IONS
TITLE=Cmpd 32, AutoMSn(651.6181), 13.9 min
RTINSECONDS=831.747
SCANS=MS: 813 MSMS: 816
PEPMASS=651.61815	3965
CHARGE=3+
446.19129	101	
490.25724	150	
501.22501	123	
579.24798	164	
591.31191	321	
634.21806	219	
747.29530	157	
751.33091	106	
776.28553	796	1+
778.30389	181	
785.57033	753	
838.36685	660	1+
889.36631	878	1+
967.41842	302	1+
1064.46834	220	
1064.47581	1455	1+
END IONS

###FS:    #m/z: 651.61684 #charge   3
###MaxRes:#m/z:  0.00000 #charge-128
###MS: 817
###MSMS: 818
BEGIN IONS
TITLE=Cmpd 33, AutoMSn(651.6168), 13.9 min
RTINSECONDS=834.778
SCANS=MS: 817 MSMS: 818
PEPMASS=651.61684	11334
CHARGE=3+
388.65275	146	
431.19375	133	
490.25565	301	
501.22081	102	
524.73739	114	
591.31547	278	
747.30367	344	1+
751.33741	470	1+
776.28369	1306	1+
785.57295	944	
838.37666	848	1+
889.36742	1341	1+
949.42443	110	
967.40698	227	
1064.47037	2292	1+
1064.47926	420	
1065.46390	184	
END IONS

###FS:    #m/z: 617.78472 #charge   2
###MaxRes:#m/z:  0.00000 #charge-128
###MS: 817
###MSMS: 819
BEGIN IONS
TITLE=Cmpd 34, AutoMSn(617.7847), 13.9 min
RTINSECONDS=835.279
SCANS=MS: 817 MSMS: 819
PEPMASS=617.78472	5961
CHARGE=2+
512.19613	153	
617.77612	459	
618.27138	131	
854.33860	120	
926.40032	110	
END IONS

###FS:    #m/z: 651.62113 #charge   3
###MaxRes:#m/z:  0.00000 #charge-128
###MS: 821
###MSMS: 822
BEGIN IONS
TITLE=Cmpd 36, AutoMSn(651.6211), 14.0 min
RTINSECONDS=838.819
SCANS=MS: 821 MSMS: 822
PEPMASS=651.62113	11317
CHARGE=3+
386.19913	129	
446.17697	136	
474.17138	107	
490.26584	157	
591.31544	240	
620.20137	104	
751.33432	227	1+
767.44991	230	
776.28343	1037	1+
785.57587	392	
838.37451	306	1+
889.36618	650	1+
968.40730	110	
1064.46488	484	
1064.46789	1075	1+
END IONS

###FS:    #m/z: 617.78193 #charge   2
###MaxRes:#m/z:  0.00000 #charge-128
###MS: 821
###MSMS: 823
BEGIN IONS
TITLE=Cmpd 37, AutoMSn(617.7819), 14.0 min
RTINSECONDS=839.32
SCANS=MS: 821 MSMS: 823
PEPMASS=617.78193	6886
CHARGE=2+
510.24582	107	
576.30280	141	
617.28795	284	1+
633.33141	291	
854.34466	127	
925.37651	105	
938.45059	113	
END IONS

###FS:    #m/z: 558.27988 #charge   2
###MaxRes:#m/z:  0.00000 #charge-128
###MS: 821
###MSMS: 824
BEGIN IONS
TITLE=Cmpd 38, AutoMSn(558.2799), 14.0 min
RTINSECONDS=839.821
SCANS=MS: 821 MSMS: 824
PEPMASS=558.27988	5418
CHARGE=2+
439.22658	113	
585.33485	411	1+
874.40730	221	
884.24804	100	
945.44429	207	
END IONS

###FS:    #m/z: 614.80834 #charge   1
###MaxRes:#m/z:  0.00000 #charge-128
###MS: 825
###MSMS: 826
BEGIN IONS
TITLE=Cmpd 39, AutoMSn(614.8083), 14.0 min
RTINSECONDS=842.846
SCANS=MS: 825 MSMS: 826
PEPMASS=614.80834	5830
CHARGE=1+
573.29521	105	
576.31448	129	
END IONS

###FS:    #m/z: 616.80470 #charge   2
###MaxRes:#m/z:  0.00000 #charge-128
###MS: 828
###MSMS: 829
BEGIN IONS
TITLE=Cmpd 41, AutoMSn(616.8047), 14.1 min
RTINSECONDS=845.862
SCANS=MS: 828 MSMS: 829
PEPMASS=616.80470	12320
CHARGE=2+
343.14103	134	
371.19730	136	
394.14315	145	
397.16782	102	
441.19129	107	
451.15531	118	
456.22586	120	
469.18909	310	
488.18207	131	
489.28552	307	
512.20252	128	
535.77377	154	
544.78452	223	
572.27772	700	1+
576.29566	273	
582.26904	381	1+
590.31861	144	
600.27857	156	
607.78574	194	
616.79504	594	1+
618.27556	130	
633.33355	1968	1+
639.29405	129	
746.40637	326	
803.43593	543	
805.44363	185	
860.45268	623	1+
917.47373	713	1+
974.50966	459	1+
984.90623	263	
1031.51621	124	
END IONS

###FS:    #m/z: 498.58578 #charge   3
###MaxRes:#m/z:  0.00000 #charge-128
###MS: 828
###MSMS: 830
BEGIN IONS
TITLE=Cmpd 42, AutoMSn(498.5858), 14.1 min
RTINSECONDS=846.363
SCANS=MS: 828 MSMS: 830
PEPMASS=498.58578	5490
CHARGE=3+
421.17132	181	
430.74833	133	
485.26570	101	
494.26329	143	
545.31721	173	
558.29214	126	
558.79561	138	
619.23045	105	
674.35330	223	
745.38724	336	
1278.64799	1082	1+
END IONS

###FS:    #m/z: 661.29717 #charge   2
###MaxRes:#m/z:  0.00000 #charge-128
###MS: 828
###MSMS: 831
BEGIN IONS
TITLE=Cmpd 43, AutoMSn(661.2972), 14.1 min
RTINSECONDS=846.865
SCANS=MS: 828 MSMS: 831
PEPMASS=661.29717	3239
CHARGE=2+
512.19301	191	
END IONS

###FS:    #m/z: 616.80341 #charge   2
###MaxRes:#m/z:  0.00000 #charge-128
###MS: 832
###MSMS: 833
BEGIN IONS
TITLE=Cmpd 44, AutoMSn(616.8034), 14.2 min
RTINSECONDS=849.884
SCANS=MS: 832 MSMS: 833
PEPMASS=616.80341	27481
CHARGE=2+
314.18699	181	
326.13562	115	
328.13379	143	
337.12851	128	
355.13782	276	
371.20523	161	
375.23254	282	
385.14223	132	
412.15901	376	
428.21396	225	
432.26336	118	
438.20885	128	
451.16708	193	
456.22195	111	
469.17944	329	1+
487.18651	156	
489.27695	1165	1+
495.22934	171	
516.28120	113	
545.27322	156	
552.24775	112	
564.27429	153	
572.28891	317	1+
576.30884	1220	1+
582.25598	554	1+
600.27528	335	1+
608.31575	145	
615.33323	153	
633.33233	4828	1+
639.28677	132	
641.79332	165	
746.42336	444	
803.43579	1028	1+
860.45431	940	1+
917.46963	816	1+
974.51015	587	1+
1232.59139	805	1+
END IONS

###FS:    #m/z: 498.58525 #charge   3
###MaxRes:#m/z:  0.00000 #charge-128
###MS: 832
###MSMS: 834
BEGIN IONS
TITLE=Cmpd 45, AutoMSn(498.5852), 14.2 min
RTINSECONDS=850.385
SCANS=MS: 832 MSMS: 834
PEPMASS=498.58525	11976
CHARGE=3+
373.21109	123	
421.17266	220	
429.74122	111	
464.91586	120	
477.56028	114	
485.25900	116	
493.77225	307	1+
545.32418	109	
558.29151	286	
674.36258	505	
695.83776	217	
728.36906	112	
745.40366	275	
858.46535	154	
1278.65316	1271	1+
END IONS

###FS:    #m/z: 669.27760 #charge   3
###MaxRes:#m/z:  0.00000 #charge-128
###MS: 832
###MSMS: 835
BEGIN IONS
TITLE=Cmpd 46, AutoMSn(669.2776), 14.2 min
RTINSECONDS=850.886
SCANS=MS: 832 MSMS: 835
PEPMASS=669.27760	6651
CHARGE=3+
597.89588	622	1+
598.24379	280	
896.33514	303	1+
END IONS

###FS:    #m/z: 498.58534 #charge   3
###MaxRes:#m/z:  0.00000 #charge-128
###MS: 836
###MSMS: 837
BEGIN IONS
TITLE=Cmpd 47, AutoMSn(498.5853), 14.2 min
RTINSECONDS=853.917
SCANS=MS: 836 MSMS: 837
PEPMASS=498.58534	10625
CHARGE=3+
421.17109	179	
493.76929	145	
502.27619	228	
509.79197	138	
545.32702	168	
549.80228	122	
558.29355	262	
639.82724	700	1+
640.32703	333	
674.36334	276	
695.33268	238	
745.39958	294	1+
858.49401	101	
END IONS

###FS:    #m/z: 669.27888 #charge   3
###MaxRes:#m/z:  0.00000 #charge-128
###MS: 836
###MSMS: 838
BEGIN IONS
TITLE=Cmpd 48, AutoMSn(669.2789), 14.2 min
RTINSECONDS=854.418
SCANS=MS: 836 MSMS: 838
PEPMASS=669.27888	8891
CHARGE=3+
464.91635	105	
597.89886	189	
598.24913	124	
598.58165	145	
606.74492	132	
627.97571	104	
896.33193	118	
END IONS

###FS:    #m/z: 458.24866 #charge   2
###MaxRes:#m/z:  0.00000 #charge-128
###MS: 836
###MSMS: 839
BEGIN IONS
TITLE=Cmpd 49, AutoMSn(458.2487), 14.2 min
RTINSECONDS=854.919
SCANS=MS: 836 MSMS: 839
PEPMASS=458.24866	6596
CHARGE=2+
460.24929	201	
551.23402	113	
575.27481	503	1+
639.26618	120	
688.35693	282	
803.40775	180	
END IONS

###FS:    #m/z: 458.25117 #charge   2
###MaxRes:#m/z:  0.00000 #charge-128
###MS: 840
###MSMS: 841
BEGIN IONS
TITLE=Cmpd 50, AutoMSn(458.2512), 14.3 min
RTINSECONDS=857.948
SCANS=MS: 840 MSMS: 841
PEPMASS=458.25117	7127
CHARGE=2+
329.18352	100	
440.17213	102	
460.25289	383	1+
575.28159	192	
604.74247	156	
688.36713	206	
785.38845	142	
794.73049	318	
802.40544	316	1+
END IONS

###FS:    #m/z: 669.27591 #charge   3
###MaxRes:#m/z:  0.00000 #charge-128
###MS: 840
###MSMS: 842
BEGIN IONS
TITLE=Cmpd 51, AutoMSn(669.2759), 14.3 min
RTINSECONDS=858.449
SCANS=MS: 840 MSMS: 842
PEPMASS=669.27591	6814
CHARGE=3+
461.15781	118	
463.20608	214	
END IONS

###FS:    #m/z: 645.31545 #charge   2
###MaxRes:#m/z:  0.00000 #charge-128
###MS: 844
###MSMS: 846
BEGIN IONS
TITLE=Cmpd 54, AutoMSn(645.3155), 14.4 min
RTINSECONDS=862.469
SCANS=MS: 844 MSMS: 846
PEPMASS=645.31545	2709
CHARGE=2+
633.32975	248	
END IONS

###FS:    #m/z: 685.29539 #charge   3
###MaxRes:#m/z:  0.00000 #charge-128
###MS: 848
###MSMS: 849
BEGIN IONS
TITLE=Cmpd 56, AutoMSn(685.2954), 14.4 min
RTINSECONDS=866.004
SCANS=MS: 848 MSMS: 849
PEPMASS=685.29539	9780
CHARGE=3+
335.14476	116	
348.18964	102	
370.24147	119	
429.22220	177	
463.19156	148	
476.71412	127	
479.74465	113	
493.74014	142	
498.29662	123	
522.26968	118	
534.70471	211	
564.79437	274	
578.23661	542	1+
578.79203	153	
634.76527	114	
682.30583	133	
685.64111	148	
738.26816	834	1+
747.29717	305	
747.38800	125	
778.79539	108	
786.37806	145	
857.44436	166	
898.29264	1877	1+
900.30024	464	1+
986.47066	218	1+
1043.48867	122	
1068.41211	254	
1069.41923	143	
1080.30945	490	
END IONS

###FS:    #m/z: 645.31134 #charge   2
###MaxRes:#m/z:  0.00000 #charge-128
###MS: 848
###MSMS: 850
BEGIN IONS
TITLE=Cmpd 57, AutoMSn(645.3113), 14.4 min
RTINSECONDS=866.505
SCANS=MS: 848 MSMS: 850
PEPMASS=645.31134	3267
CHARGE=2+
382.13550	109	
570.22278	114	
634.32817	116	
917.45800	114	
END IONS

###FS:    #m/z: 685.29691 #charge   3
###MaxRes:#m/z:  0.00000 #charge-128
###MS: 851
###MSMS: 852
BEGIN IONS
TITLE=Cmpd 58, AutoMSn(685.2969), 14.5 min
RTINSECONDS=869.038
SCANS=MS: 851 MSMS: 852
PEPMASS=685.29691	21702
CHARGE=3+
348.19377	146	
369.62828	159	
379.70694	227	
385.18266	188	
391.74047	296	
393.69585	140	
463.20720	302	
465.19122	234	1+
493.74194	335	
498.28528	194	
522.25794	246	
522.74144	208	
534.70220	248	
535.22907	246	1+
556.29123	163	
564.79208	484	
565.29420	146	
599.23268	125	
626.36804	342	1+
685.30614	318	1+
685.62340	125	
685.96570	186	
738.26790	1507	1+
738.44802	241	1+
747.30756	264	
857.44480	217	1+
898.28972	2355	1+
898.30080	1341	1+
958.47366	419	1+
986.47516	353	1+
1025.51010	388	1+
1043.48655	360	
1044.49207	182	
1068.41203	372	
1070.40879	168	
1080.30699	672	
1155.51288	604	1+
1197.44078	141	
END IONS

###FS:    #m/z: 685.29599 #charge   3
###MaxRes:#m/z:  0.00000 #charge-128
###MS: 853
###MSMS: 854
BEGIN IONS
TITLE=Cmpd 59, AutoMSn(685.2960), 14.5 min
RTINSECONDS=871.053
SCANS=MS: 853 MSMS: 854
PEPMASS=685.29599	22747
CHARGE=3+
369.64216	183	
371.19195	132	
415.22474	160	
429.22283	228	
440.64242	145	
446.17435	203	
463.20827	362	
479.76082	185	
493.74431	183	
508.25358	130	
522.25391	201	
570.79510	117	
578.23783	453	
578.79560	156	
587.31476	158	
626.34780	375	1+
658.80794	147	
659.30612	246	
685.29121	289	1+
685.64042	334	1+
685.95195	173	
738.26786	1844	1+
747.29647	589	
748.40135	132	
786.38476	254	
857.40516	211	
898.29606	3993	1+
969.44978	227	1+
986.46122	296	1+
1043.49653	321	
1068.39151	439	
1128.58681	665	1+
1156.58272	156	
END IONS

###FS:    #m/z: 685.29608 #charge   3
###MaxRes:#m/z:  0.00000 #charge-128
###MS: 855
###MSMS: 856
BEGIN IONS
TITLE=Cmpd 60, AutoMSn(685.2961), 14.6 min
RTINSECONDS=873.068
SCANS=MS: 855 MSMS: 856
PEPMASS=685.29608	19428
CHARGE=3+
335.15088	221	
345.10214	124	
369.63630	271	
463.19974	428	
498.30622	135	
506.19379	252	1+
513.73725	125	
522.24465	171	
522.75161	151	
534.70964	256	
564.79585	219	
565.29465	288	
578.23310	650	1+
578.78839	158	
626.36675	173	
658.80195	134	
685.29803	156	
685.63758	161	
736.24997	148	
738.26733	1356	1+
747.29715	651	
813.74536	156	
857.41522	265	1+
898.29443	3225	1+
915.40491	197	
986.48421	574	1+
1011.39570	168	
1043.49273	345	
1044.50311	152	
1068.39291	539	1+
1080.28920	200	
1156.54189	246	
END IONS

###FS:    #m/z: 617.30069 #charge   3
###MaxRes:#m/z:  0.00000 #charge-128
###MS: 857
###MSMS: 858
BEGIN IONS
TITLE=Cmpd 61, AutoMSn(617.3007), 14.6 min
RTINSECONDS=875.082
SCANS=MS: 857 MSMS: 858
PEPMASS=617.30069	7056
CHARGE=3+
388.17650	181	
396.69965	135	
502.27560	120	
616.80961	398	
617.30084	433	1+
617.64139	217	1+
617.97977	341	
629.30552	217	
633.32535	140	
701.25390	179	
792.38553	110	
860.48657	106	
877.46961	451	1+
905.46347	301	
905.48023	323	1+
946.42845	1374	1+
END IONS

###FS:    #m/z: 440.86825 #charge   3
###MaxRes:#m/z:  0.00000 #charge-128
###MS: 857
###MSMS: 859
BEGIN IONS
TITLE=Cmpd 62, AutoMSn(440.8682), 14.6 min
RTINSECONDS=875.582
SCANS=MS: 857 MSMS: 859
PEPMASS=440.86825	2540
CHARGE=3+
405.16132	104	
END IONS

###FS:    #m/z: 617.63888 #charge   3
###MaxRes:#m/z:  0.00000 #charge-128
###MS: 860
###MSMS: 861
BEGIN IONS
TITLE=Cmpd 63, AutoMSn(617.6389), 14.6 min
RTINSECONDS=878.099
SCANS=MS: 860 MSMS: 861
PEPMASS=617.63888	14148
CHARGE=3+
439.24177	663	1+
601.28558	117	
607.78532	122	
616.80942	126	
617.30708	654	1+
617.43853	119	
617.63731	805	1+
617.97934	693	
625.93418	383	1+
629.31648	311	1+
633.29949	112	
689.34269	211	
691.34820	118	
701.23667	198	
792.38305	324	1+
803.36974	245	
803.87903	155	
849.38604	105	
905.47889	1474	1+
946.43346	2652	1+
END IONS

###FS:    #m/z: 463.48242 #charge   2
###MaxRes:#m/z:  0.00000 #charge-128
###MS: 860
###MSMS: 862
BEGIN IONS
TITLE=Cmpd 64, AutoMSn(463.4824), 14.6 min
RTINSECONDS=878.6
SCANS=MS: 860 MSMS: 862
PEPMASS=463.48242	3103
CHARGE=2+
361.20943	264	1+
453.23770	361	
466.25436	113	
472.22910	163	
490.24445	348	
501.76349	174	
536.79884	119	
580.27691	117	
582.29009	105	
601.27948	579	1+
618.31636	135	
618.82403	101	
629.31938	170	
655.32020	107	
689.35262	187	
698.09758	108	
877.48320	349	1+
END IONS

###FS:    #m/z: 617.63751 #charge   3
###MaxRes:#m/z:  0.00000 #charge-128
###MS: 863
###MSMS: 864
BEGIN IONS
TITLE=Cmpd 65, AutoMSn(617.6375), 14.7 min
RTINSECONDS=881.117
SCANS=MS: 863 MSMS: 864
PEPMASS=617.63751	14720
CHARGE=3+
379.18058	129	
396.70160	159	
438.23397	101	
440.15873	116	
612.29657	122	
616.80552	192	
617.97271	508	
618.28602	477	1+
625.92684	196	
629.31074	148	
633.31279	122	
701.25441	249	
777.38836	101	
792.38836	130	
794.84585	109	
797.36542	102	
803.36105	173	
803.86769	129	
849.37285	192	
877.47209	702	1+
905.47682	1080	1+
946.43376	1766	1+
END IONS

###FS:    #m/z: 795.32514 #charge   3
###MaxRes:#m/z:  0.00000 #charge-128
###MS: 863
###MSMS: 865
BEGIN IONS
TITLE=Cmpd 66, AutoMSn(795.3251), 14.7 min
RTINSECONDS=881.618
SCANS=MS: 863 MSMS: 865
PEPMASS=795.32514	5957
CHARGE=3+
403.20713	141	
441.19608	144	
460.23084	171	
478.21774	101	
488.19048	169	
506.20757	333	1+
517.25436	367	
532.72215	118	
545.19862	126	
567.23385	117	
570.24317	260	
574.27155	771	1+
650.25330	121	
661.29759	495	1+
718.32629	1026	1+
881.42780	218	
END IONS

###FS:    #m/z: 533.26478 #charge   2
###MaxRes:#m/z:  0.00000 #charge-128
###MS: 863
###MSMS: 866
BEGIN IONS
TITLE=Cmpd 67, AutoMSn(533.2648), 14.7 min
RTINSECONDS=882.119
SCANS=MS: 863 MSMS: 866
PEPMASS=533.26478	6077
CHARGE=2+
346.20522	177	
459.29782	213	
493.22956	116	
574.31470	341	1+
592.25782	108	
703.35950	496	1+
866.43119	995	1+
END IONS

###FS:    #m/z: 795.32483 #charge   3
###MaxRes:#m/z:  0.00000 #charge-128
###MS: 867
###MSMS: 868
BEGIN IONS
TITLE=Cmpd 68, AutoMSn(795.3248), 14.8 min
RTINSECONDS=885.146
SCANS=MS: 867 MSMS: 868
PEPMASS=795.32483	15492
CHARGE=3+
331.15578	138	
350.65956	114	
403.18736	107	
422.17558	176	
460.23479	159	
479.19958	119	
488.19548	309	1+
506.20728	114	
517.25563	347	1+
563.22185	119	
574.26880	814	1+
605.22017	102	
632.24126	129	
642.77508	144	
650.25500	220	
661.30439	587	
701.28603	101	
718.32173	1859	1+
740.27908	101	
764.30580	125	
789.67832	138	
851.33301	117	
881.40295	481	1+
882.38373	143	
920.35795	139	
968.42759	125	
1083.41688	154	
END IONS

###FS:    #m/z: 533.26517 #charge   2
###MaxRes:#m/z:  0.00000 #charge-128
###MS: 867
###MSMS: 869
BEGIN IONS
TITLE=Cmpd 69, AutoMSn(533.2652), 14.8 min
RTINSECONDS=885.647
SCANS=MS: 867 MSMS: 869
PEPMASS=533.26517	9820
CHARGE=2+
311.17004	154	
346.20714	221	
408.14017	156	
429.22004	107	
459.29588	126	
489.23999	116	
519.17616	112	
521.23019	134	
574.31875	471	1+
585.35846	114	
592.25542	120	
632.26775	122	
703.35351	449	1+
712.16357	104	
866.42575	1321	1+
878.21070	160	
977.45547	310	1+
END IONS

###FS:    #m/z: 795.32554 #charge   3
###MaxRes:#m/z:  0.00000 #charge-128
###MS: 870
###MSMS: 871
BEGIN IONS
TITLE=Cmpd 70, AutoMSn(795.3255), 14.8 min
RTINSECONDS=888.173
SCANS=MS: 870 MSMS: 871
PEPMASS=795.32554	16169
CHARGE=3+
347.13432	100	
359.67089	126	
441.20546	231	1+
460.22238	375	1+
478.19961	261	1+
484.70110	112	
489.18529	129	
506.19870	223	
517.24766	317	
545.19853	127	
548.22674	108	
570.74788	259	
574.26888	875	1+
661.30634	397	1+
700.29614	101	
718.32215	1684	1+
764.28808	100	
767.31143	110	
851.33377	134	
881.38101	325	
938.35077	153	
END IONS

###FS:    #m/z: 533.26614 #charge   2
###MaxRes:#m/z:  0.00000 #charge-128
###MS: 870
###MSMS: 872
BEGIN IONS
TITLE=Cmpd 71, AutoMSn(533.2661), 14.8 min
RTINSECONDS=888.674
SCANS=MS: 870 MSMS: 872
PEPMASS=533.26614	15074
CHARGE=2+
346.21326	108	
408.13941	273	1+
459.29290	266	
574.32122	441	
703.35335	207	
712.14430	200	
866.43258	1353	1+
878.20984	168	
977.44745	142	
END IONS

###FS:    #m/z: 508.56809 #charge   3
###MaxRes:#m/z:  0.00000 #charge-128
###MS: 873
###MSMS: 874
BEGIN IONS
TITLE=Cmpd 72, AutoMSn(508.5681), 14.9 min
RTINSECONDS=891.189
SCANS=MS: 873 MSMS: 874
PEPMASS=508.56809	3803
CHARGE=3+
363.21452	127	
397.16866	134	
436.23819	186	
441.18229	102	
512.19277	1534	1+
563.27997	129	
599.29626	1252	1+
611.26080	829	1+
635.28305	123	
670.33955	429	1+
725.29799	324	
728.28445	102	
782.37047	116	
799.37252	117	
854.33695	252	
END IONS

###FS:    #m/z: 508.56757 #charge   3
###MaxRes:#m/z:  0.00000 #charge-128
###MS: 875
###MSMS: 876
BEGIN IONS
TITLE=Cmpd 73, AutoMSn(508.5676), 14.9 min
RTINSECONDS=893.205
SCANS=MS: 875 MSMS: 876
PEPMASS=508.56757	5078
CHARGE=3+
363.16624	166	
375.23363	121	
397.16206	114	
427.68131	153	
436.24087	195	
440.19932	115	
512.19110	1316	1+
583.26373	203	
599.29884	1193	1+
611.25832	927	1+
670.33792	365	
685.33840	112	
725.29957	525	
855.34259	142	
908.37720	113	
END IONS

###FS:    #m/z: 762.34972 #charge   2
###MaxRes:#m/z:  0.00000 #charge-128
###MS: 875
###MSMS: 877
BEGIN IONS
TITLE=Cmpd 74, AutoMSn(762.3497), 14.9 min
RTINSECONDS=893.706
SCANS=MS: 875 MSMS: 877
PEPMASS=762.34972	2787
CHARGE=2+
612.25823	101	
725.29865	105	
END IONS

###FS:    #m/z: 703.95248 #charge   3
###MaxRes:#m/z:  0.00000 #charge-128
###MS: 875
###MSMS: 878
BEGIN IONS
TITLE=Cmpd 75, AutoMSn(703.9525), 14.9 min
RTINSECONDS=894.207
SCANS=MS: 875 MSMS: 878
PEPMASS=703.95248	2995
CHARGE=3+
630.29192	123	
900.30617	100	
END IONS

###FS:    #m/z: 604.90409 #charge   3
###MaxRes:#m/z:  0.00000 #charge-128
###MS: 879
###MSMS: 880
BEGIN IONS
TITLE=Cmpd 76, AutoMSn(604.9041), 15.0 min
RTINSECONDS=897.232
SCANS=MS: 879 MSMS: 880
PEPMASS=604.90409	6183
CHARGE=3+
449.65091	124	
458.19696	102	
463.20410	216	
538.22523	113	
578.23386	227	
738.26206	767	1+
745.29239	125	
747.30296	208	
802.32111	507	1+
881.29180	249	1+
898.29967	957	1+
END IONS

###FS:    #m/z: 554.74936 #charge   2
###MaxRes:#m/z:  0.00000 #charge-128
###MS: 879
###MSMS: 881
BEGIN IONS
TITLE=Cmpd 77, AutoMSn(554.7494), 15.0 min
RTINSECONDS=897.734
SCANS=MS: 879 MSMS: 881
PEPMASS=554.74936	3278
CHARGE=2+
432.23254	117	
442.24834	163	
469.22950	113	
498.21348	210	
519.26454	119	
645.28111	839	1+
653.69986	894	
653.92958	116	
808.33931	488	1+
817.81496	404	
END IONS

###FS:    #m/z: 508.56657 #charge   3
###MaxRes:#m/z:  0.00000 #charge-128
###MS: 879
###MSMS: 882
BEGIN IONS
TITLE=Cmpd 78, AutoMSn(508.5666), 15.0 min
RTINSECONDS=898.235
SCANS=MS: 879 MSMS: 882
PEPMASS=508.56657	3836
CHARGE=3+
436.23224	100	
512.19274	791	1+
599.30526	445	1+
611.25686	569	
670.33903	598	1+
725.30325	406	
799.38935	107	
837.32083	115	
END IONS

###FS:    #m/z: 604.90640 #charge   3
###MaxRes:#m/z:  0.00000 #charge-128
###MS: 883
###MSMS: 884
BEGIN IONS
TITLE=Cmpd 79, AutoMSn(604.9064), 15.0 min
RTINSECONDS=901.26
SCANS=MS: 883 MSMS: 884
PEPMASS=604.90640	7100
CHARGE=3+
401.67110	221	
449.64144	213	
463.21822	119	
545.21930	223	
560.24147	142	
578.24217	404	1+
616.24379	174	
738.26884	729	1+
747.30622	136	
767.29687	100	
784.32433	126	
786.32325	121	
802.31802	517	1+
898.29270	730	1+
916.37428	108	
1080.30988	128	
END IONS

###FS:    #m/z: 554.74991 #charge   2
###MaxRes:#m/z:  0.00000 #charge-128
###MS: 883
###MSMS: 885
BEGIN IONS
TITLE=Cmpd 80, AutoMSn(554.7499), 15.0 min
RTINSECONDS=901.761
SCANS=MS: 883 MSMS: 885
PEPMASS=554.74991	5561
CHARGE=2+
408.23138	121	
446.20128	120	
498.21068	251	
555.74239	120	
645.28579	673	1+
653.72182	553	1+
653.92857	100	
808.34255	580	1+
817.80927	192	
END IONS

###FS:    #m/z: 806.83240 #charge   2
###MaxRes:#m/z:  0.00000 #charge-128
###MS: 887
###MSMS: 888
BEGIN IONS
TITLE=Cmpd 82, AutoMSn(806.8324), 15.1 min
RTINSECONDS=905.28
SCANS=MS: 887 MSMS: 888
PEPMASS=806.83240	5028
CHARGE=2+
462.23327	399	1+
623.75594	117	
625.28053	110	
682.31155	110	
739.33518	161	
796.36902	230	
940.41231	242	1+
END IONS

###FS:    #m/z: 604.90489 #charge   3
###MaxRes:#m/z:  0.00000 #charge-128
###MS: 887
###MSMS: 889
BEGIN IONS
TITLE=Cmpd 83, AutoMSn(604.9049), 15.1 min
RTINSECONDS=905.781
SCANS=MS: 887 MSMS: 889
PEPMASS=604.90489	6423
CHARGE=3+
436.89489	104	
449.64464	317	1+
463.21082	242	
528.17337	103	
721.24039	101	
738.26195	196	
745.29472	173	
802.31137	206	
898.32400	377	1+
917.37465	113	
END IONS

###FS:    #m/z: 554.74853 #charge   2
###MaxRes:#m/z:  0.00000 #charge-128
###MS: 887
###MSMS: 890
BEGIN IONS
TITLE=Cmpd 84, AutoMSn(554.7485), 15.1 min
RTINSECONDS=906.282
SCANS=MS: 887 MSMS: 890
PEPMASS=554.74853	3889
CHARGE=2+
318.12375	117	
808.33282	103	
END IONS

###FS:    #m/z: 806.82777 #charge   2
###MaxRes:#m/z:  0.00000 #charge-128
###MS: 891
###MSMS: 892
BEGIN IONS
TITLE=Cmpd 85, AutoMSn(806.8278), 15.2 min
RTINSECONDS=909.313
SCANS=MS: 891 MSMS: 892
PEPMASS=806.82777	7370
CHARGE=2+
462.24242	122	
470.70352	151	
503.18178	113	
514.23405	129	
739.33845	248	
748.40699	216	
796.37786	134	
883.37009	103	
940.41306	192	
1027.44969	123	
END IONS

###FS:    #m/z: 532.58501 #charge   3
###MaxRes:#m/z:  0.00000 #charge-128
###MS: 891
###MSMS: 893
BEGIN IONS
TITLE=Cmpd 86, AutoMSn(532.5850), 15.2 min
RTINSECONDS=909.814
SCANS=MS: 891 MSMS: 893
PEPMASS=532.58501	3745
CHARGE=3+
440.54918	135	
447.54403	295	
510.22312	124	
520.26894	164	
577.26644	105	
1319.59451	517	1+
END IONS

###FS:    #m/z: 1075.43929 #charge   1
###MaxRes:#m/z:  0.00000 #charge-128
###MS: 891
###MSMS: 894
BEGIN IONS
TITLE=Cmpd 87, AutoMSn(1075.4393), 15.2 min
RTINSECONDS=910.315
SCANS=MS: 891 MSMS: 894
PEPMASS=1075.43929	3794
CHARGE=1+
462.22524	134	
1075.44648	175	
END IONS

###FS:    #m/z: 806.58488 #charge   3
###MaxRes:#m/z:  0.00000 #charge-128
###MS: 895
###MSMS: 896
BEGIN IONS
TITLE=Cmpd 88, AutoMSn(806.5849), 15.2 min
RTINSECONDS=913.347
SCANS=MS: 895 MSMS: 896
PEPMASS=806.58488	5885
CHARGE=3+
462.23217	200	
796.36636	174	
883.38914	122	
END IONS

###FS:    #m/z: 532.58360 #charge   3
###MaxRes:#m/z:  0.00000 #charge-128
###MS: 895
###MSMS: 897
BEGIN IONS
TITLE=Cmpd 89, AutoMSn(532.5836), 15.2 min
RTINSECONDS=913.848
SCANS=MS: 895 MSMS: 897
PEPMASS=532.58360	4320
CHARGE=3+
329.12380	113	
440.52167	112	
447.54590	112	
532.26457	102	
562.26499	102	
866.42486	101	
1062.48320	116	
1319.60045	609	1+
END IONS

###FS:    #m/z: 829.08312 #charge   2
###MaxRes:#m/z:  0.00000 #charge-128
###MS: 898
###MSMS: 899
BEGIN IONS
TITLE=Cmpd 90, AutoMSn(829.0831), 15.3 min
RTINSECONDS=916.364
SCANS=MS: 898 MSMS: 899
PEPMASS=829.08312	3460
CHARGE=2+
627.26464	113	
812.33418	113	
END IONS

###FS:    #m/z: 476.56116 #charge   2
###MaxRes:#m/z:  0.00000 #charge-128
###MS: 898
###MSMS: 900
BEGIN IONS
TITLE=Cmpd 91, AutoMSn(476.5612), 15.3 min
RTINSECONDS=916.866
SCANS=MS: 898 MSMS: 900
PEPMASS=476.56116	2783
CHARGE=2+
751.35545	216	1+
END IONS

###FS:    #m/z: 829.08727 #charge   2
###MaxRes:#m/z:  0.00000 #charge-128
###MS: 901
###MSMS: 902
BEGIN IONS
TITLE=Cmpd 92, AutoMSn(829.0873), 15.3 min
RTINSECONDS=919.381
SCANS=MS: 901 MSMS: 902
PEPMASS=829.08727	4181
CHARGE=2+
836.52942	241	
END IONS

###FS:    #m/z: 476.23727 #charge   2
###MaxRes:#m/z:  0.00000 #charge-128
###MS: 901
###MSMS: 903
BEGIN IONS
TITLE=Cmpd 93, AutoMSn(476.2373), 15.3 min
RTINSECONDS=919.882
SCANS=MS: 901 MSMS: 903
PEPMASS=476.23727	3874
CHARGE=2+
400.18242	107	
416.20692	143	
433.21627	128	
END IONS

###FS:    #m/z: 631.80143 #charge   2
###MaxRes:#m/z:  0.00000 #charge-128
###MS: 905
###MSMS: 906
BEGIN IONS
TITLE=Cmpd 95, AutoMSn(631.8014), 15.4 min
RTINSECONDS=923.409
SCANS=MS: 905 MSMS: 906
PEPMASS=631.80143	6738
CHARGE=2+
490.23474	329	1+
532.24103	109	
577.26763	169	
631.23705	111	
634.28814	321	
820.35206	861	1+
949.39191	569	1+
END IONS

###FS:    #m/z: 476.23740 #charge   1
###MaxRes:#m/z:  0.00000 #charge-128
###MS: 905
###MSMS: 907
BEGIN IONS
TITLE=Cmpd 96, AutoMSn(476.2374), 15.4 min
RTINSECONDS=923.91
SCANS=MS: 905 MSMS: 907
PEPMASS=476.23740	5268
CHARGE=1+
416.18856	105	
433.23585	128	
END IONS

###FS:    #m/z: 556.25623 #charge   2
###MaxRes:#m/z:  0.00000 #charge-128
###MS: 905
###MSMS: 908
BEGIN IONS
TITLE=Cmpd 97, AutoMSn(556.2562), 15.4 min
RTINSECONDS=924.411
SCANS=MS: 905 MSMS: 908
PEPMASS=556.25623	4373
CHARGE=2+
335.15169	117	
495.73287	283	
616.34176	246	1+
622.26997	114	
745.37073	198	
750.32507	536	
752.31423	116	
760.31770	116	
861.39037	200	
908.44044	728	1+
918.42700	396	
END IONS

###FS:    #m/z: 631.80322 #charge   2
###MaxRes:#m/z:  0.00000 #charge-128
###MS: 909
###MSMS: 910
BEGIN IONS
TITLE=Cmpd 98, AutoMSn(631.8032), 15.5 min
RTINSECONDS=927.437
SCANS=MS: 909 MSMS: 910
PEPMASS=631.80322	9508
CHARGE=2+
403.20171	171	
490.23154	170	
498.22415	101	
549.69214	105	
577.27369	213	
634.29020	381	
820.35121	1001	1+
931.39302	122	
949.40049	502	1+
1062.46621	229	
END IONS

###FS:    #m/z: 556.25348 #charge   2
###MaxRes:#m/z:  0.00000 #charge-128
###MS: 909
###MSMS: 911
BEGIN IONS
TITLE=Cmpd 99, AutoMSn(556.2535), 15.5 min
RTINSECONDS=927.938
SCANS=MS: 909 MSMS: 911
PEPMASS=556.25348	8811
CHARGE=2+
335.14424	149	
360.24276	126	
373.18360	130	
409.70987	132	
495.73506	123	
616.34030	189	
622.24656	305	1+
745.39753	184	
750.31849	1211	1+
861.38925	332	1+
908.44105	217	
END IONS

###FS:    #m/z: 523.28612 #charge   2
###MaxRes:#m/z:  0.00000 #charge-128
###MS: 913
###MSMS: 914
BEGIN IONS
TITLE=Cmpd 101, AutoMSn(523.2861), 15.5 min
RTINSECONDS=931.458
SCANS=MS: 913 MSMS: 914
PEPMASS=523.28612	11185
CHARGE=2+
376.19599	240	
489.27789	629	1+
503.30036	101	
520.27741	126	
590.32179	1704	1+
599.29286	112	
643.33232	100	
661.36633	1539	1+
669.91391	237	
669.98870	244	
740.40309	385	1+
758.41276	4114	1+
768.56062	136	
768.69836	100	
827.44175	707	1+
845.44141	951	1+
932.47610	552	1+
END IONS

###FS:    #m/z: 556.25294 #charge   2
###MaxRes:#m/z:  0.00000 #charge-128
###MS: 913
###MSMS: 915
BEGIN IONS
TITLE=Cmpd 102, AutoMSn(556.2529), 15.5 min
RTINSECONDS=931.959
SCANS=MS: 913 MSMS: 915
PEPMASS=556.25294	10195
CHARGE=2+
335.14438	170	
450.18443	132	
458.70919	110	
495.72585	503	1+
517.28260	108	
588.34623	102	
622.26512	421	1+
693.29123	224	
750.31928	993	1+
861.37802	218	
889.35055	120	
908.42737	100	
END IONS

###FS:    #m/z: 517.26211 #charge   2
###MaxRes:#m/z:  0.00000 #charge-128
###MS: 913
###MSMS: 916
BEGIN IONS
TITLE=Cmpd 103, AutoMSn(517.2621), 15.5 min
RTINSECONDS=932.46
SCANS=MS: 913 MSMS: 916
PEPMASS=517.26211	6704
CHARGE=2+
516.27443	278	1+
520.25183	106	
564.28357	163	
577.25698	1503	1+
590.33129	113	
687.39909	159	
706.30530	1770	1+
819.38543	2159	1+
828.89944	321	
830.23305	144	
END IONS

###FS:    #m/z: 523.28643 #charge   2
###MaxRes:#m/z:  0.00000 #charge-128
###MS: 917
###MSMS: 918
BEGIN IONS
TITLE=Cmpd 104, AutoMSn(523.2864), 15.6 min
RTINSECONDS=935.496
SCANS=MS: 917 MSMS: 918
PEPMASS=523.28643	74551
CHARGE=2+
339.16453	156	
357.17599	701	1+
359.16788	251	
364.19281	169	
370.20371	692	1+
376.19765	750	1+
383.22403	156	
400.22687	222	
422.51079	168	
452.24204	165	
472.24546	149	
489.27695	2595	1+
497.25188	191	
523.28789	270	
546.30128	194	
573.29375	216	
588.30648	203	
590.32561	9141	1+
643.35024	809	1+
659.35694	170	
661.36071	7847	1+
669.93107	1204	1+
740.40179	2480	1+
756.39359	386	
756.40251	712	1+
758.41659	21599	1+
765.18660	269	
767.45706	234	
767.83887	184	
768.58177	285	
809.42173	946	1+
827.43448	3425	1+
828.42423	171	
843.43895	151	
845.44826	7994	1+
854.25995	394	
914.47272	290	
932.47954	3140	1+
942.60926	435	
944.88489	176	
END IONS

###FS:    #m/z: 517.26272 #charge   2
###MaxRes:#m/z:  0.00000 #charge-128
###MS: 917
###MSMS: 919
BEGIN IONS
TITLE=Cmpd 105, AutoMSn(517.2627), 15.6 min
RTINSECONDS=935.997
SCANS=MS: 917 MSMS: 919
PEPMASS=517.26272	15643
CHARGE=2+
392.19346	130	
515.75929	128	
516.28328	139	
520.24146	162	
577.26027	1794	1+
588.30971	101	
590.33374	129	
648.30298	116	
688.29052	117	
706.29831	2933	1+
720.35145	113	
775.39774	109	
819.38576	2550	1+
828.89770	374	
828.99830	438	
829.13832	164	
END IONS

###FS:    #m/z: 523.28656 #charge   2
###MaxRes:#m/z:  0.00000 #charge-128
###MS: 921
###MSMS: 922
BEGIN IONS
TITLE=Cmpd 107, AutoMSn(523.2866), 15.7 min
RTINSECONDS=939.532
SCANS=MS: 921 MSMS: 922
PEPMASS=523.28656	132755
CHARGE=2+
322.18483	264	
329.17818	273	
339.16594	334	
357.18782	672	1+
359.16982	514	
369.69823	270	
376.19293	2227	1+
472.25050	243	
489.27658	4543	1+
572.31002	598	1+
588.31044	260	
590.32545	12801	1+
643.34547	871	1+
661.36132	11108	1+
669.93635	609	1+
671.34525	476	
740.40293	4383	1+
756.40764	1638	1+
758.41686	32795	1+
767.83044	353	
809.42342	527	1+
827.43749	6743	1+
843.44231	241	
845.44763	11670	1+
914.47387	449	
932.47856	4979	1+
942.60675	368	
END IONS

###FS:    #m/z: 517.26331 #charge   2
###MaxRes:#m/z:  0.00000 #charge-128
###MS: 921
###MSMS: 923
BEGIN IONS
TITLE=Cmpd 108, AutoMSn(517.2633), 15.7 min
RTINSECONDS=940.033
SCANS=MS: 921 MSMS: 923
PEPMASS=517.26331	21150
CHARGE=2+
328.23274	118	
378.70606	119	
391.18251	156	
410.19350	120	
470.71560	109	
520.26431	119	
577.26055	2031	1+
588.31405	152	
590.32723	250	
661.36482	107	
688.28978	276	
690.29394	109	
697.03158	136	
706.30046	3190	1+
756.38644	153	
758.41270	176	
817.38504	111	
819.38003	4066	1+
827.98333	363	
828.11473	597	1+
828.89711	838	
830.23652	245	
1031.52338	370	1+
END IONS

###FS:    #m/z: 545.27934 #charge   2
###MaxRes:#m/z:  0.00000 #charge-128
###MS: 921
###MSMS: 924
BEGIN IONS
TITLE=Cmpd 109, AutoMSn(545.2793), 15.7 min
RTINSECONDS=940.534
SCANS=MS: 921 MSMS: 924
PEPMASS=545.27934	6422
CHARGE=2+
379.72009	151	
398.20145	445	1+
401.70163	128	
424.73622	100	
426.20224	165	
445.24082	110	
489.28556	219	
510.22150	127	
512.26955	110	
520.26385	174	
527.23875	187	
535.79741	180	
554.30578	102	
571.31970	851	
590.31361	474	1+
634.31008	234	
672.36840	205	
706.34465	113	
739.40533	252	1+
758.41806	287	
767.43892	256	
795.40343	103	
797.43214	116	
802.40490	446	1+
976.48692	112	
END IONS

###FS:    #m/z: 627.80684 #charge   2
###MaxRes:#m/z:  0.00000 #charge-128
###MS: 925
###MSMS: 926
BEGIN IONS
TITLE=Cmpd 110, AutoMSn(627.8068), 15.7 min
RTINSECONDS=943.556
SCANS=MS: 925 MSMS: 926
PEPMASS=627.80684	9770
CHARGE=2+
376.19118	300	
390.16372	163	
459.20184	122	
463.22415	530	1+
562.30306	640	1+
634.28171	113	
661.36792	670	1+
669.91532	141	
732.39519	574	1+
819.40018	249	1+
876.44703	467	1+
963.47775	507	1+
1050.52187	213	
END IONS

###FS:    #m/z: 549.28216 #charge   2
###MaxRes:#m/z:  0.00000 #charge-128
###MS: 925
###MSMS: 927
BEGIN IONS
TITLE=Cmpd 111, AutoMSn(549.2822), 15.7 min
RTINSECONDS=944.058
SCANS=MS: 925 MSMS: 927
PEPMASS=549.28216	7000
CHARGE=2+
313.10898	237	
319.00466	216	
376.19674	159	
381.17136	158	
385.20136	373	1+
388.21559	108	
398.19839	611	1+
426.20239	313	1+
439.18092	123	
445.21631	150	
474.25643	168	
484.24921	101	
489.27049	184	
500.25432	103	
509.22488	336	1+
526.26019	121	
527.24724	874	1+
534.89587	150	
552.23976	109	
571.31757	3301	1+
590.32124	140	
634.30331	141	
672.37133	1113	1+
758.41162	178	
800.39658	119	
846.43484	141	
END IONS

###FS:    #m/z: 851.32878 #charge-128
###MaxRes:#m/z:  0.00000 #charge-128
###MS: 925
###MSMS: 928
BEGIN IONS
TITLE=Cmpd 112, AutoMSn(851.3288), 15.7 min
RTINSECONDS=944.559
SCANS=MS: 925 MSMS: 928
PEPMASS=851.32878	4535

333.18499	129	
359.15685	126	
488.18968	130	
493.21573	185	
606.28904	125	
722.34244	145	
738.21705	113	
792.37292	123	
851.32434	158	
851.82874	114	
END IONS

###FS:    #m/z: 627.80720 #charge   2
###MaxRes:#m/z:  0.00000 #charge-128
###MS: 929
###MSMS: 930
BEGIN IONS
TITLE=Cmpd 113, AutoMSn(627.8072), 15.8 min
RTINSECONDS=947.582
SCANS=MS: 929 MSMS: 930
PEPMASS=627.80720	12504
CHARGE=2+
361.13695	112	
406.21026	148	
463.22610	729	1+
489.22360	127	
562.29278	1573	1+
570.23366	321	1+
577.25195	101	
588.28633	105	
661.36758	673	1+
669.91258	322	
732.39965	446	1+
819.43247	470	1+
876.44803	799	1+
963.49036	278	
1050.51521	301	
1051.50716	123	
END IONS

###FS:    #m/z: 549.28251 #charge   2
###MaxRes:#m/z:  0.00000 #charge-128
###MS: 929
###MSMS: 931
BEGIN IONS
TITLE=Cmpd 114, AutoMSn(549.2825), 15.8 min
RTINSECONDS=948.083
SCANS=MS: 929 MSMS: 931
PEPMASS=549.28251	8804
CHARGE=2+
313.11399	110	
337.18594	113	
353.17761	106	
381.17361	112	
391.74377	213	
398.20382	592	1+
401.71376	170	
403.23366	105	
408.20462	158	
414.19989	102	
425.21389	490	1+
474.26242	140	
509.22303	305	1+
527.24714	667	
532.25780	103	
534.87636	253	
554.29392	141	
571.32099	3285	1+
590.32749	250	1+
654.35376	287	1+
672.36858	1283	1+
681.01474	180	
718.33038	113	
758.41968	139	
END IONS

###FS:    #m/z: 851.33050 #charge   2
###MaxRes:#m/z:  0.00000 #charge-128
###MS: 929
###MSMS: 932
BEGIN IONS
TITLE=Cmpd 115, AutoMSn(851.3305), 15.8 min
RTINSECONDS=948.584
SCANS=MS: 929 MSMS: 932
PEPMASS=851.33050	5703
CHARGE=2+
493.22818	117	
606.30547	149	
630.23224	118	
721.32491	206	
780.28546	170	
792.36736	112	
851.32866	111	
END IONS

###FS:    #m/z: 627.80758 #charge   2
###MaxRes:#m/z:  0.00000 #charge-128
###MS: 933
###MSMS: 934
BEGIN IONS
TITLE=Cmpd 116, AutoMSn(627.8076), 15.9 min
RTINSECONDS=951.617
SCANS=MS: 933 MSMS: 934
PEPMASS=627.80758	12609
CHARGE=2+
372.15806	116	
376.20554	102	
461.22206	115	
463.22175	702	1+
548.25016	130	
558.22722	138	
562.29653	1046	1+
570.23949	393	1+
661.35862	530	
732.40007	319	
819.41894	374	
876.44778	478	1+
963.46732	216	
1050.50719	275	
1051.51097	133	
END IONS

###FS:    #m/z: 549.28212 #charge   2
###MaxRes:#m/z:  0.00000 #charge-128
###MS: 933
###MSMS: 935
BEGIN IONS
TITLE=Cmpd 117, AutoMSn(549.2821), 15.9 min
RTINSECONDS=952.119
SCANS=MS: 933 MSMS: 935
PEPMASS=549.28212	8373
CHARGE=2+
314.11543	104	
323.19060	111	
368.19796	125	
386.20276	130	
398.19678	283	
403.23180	175	
409.18197	118	
425.20699	418	1+
474.25479	177	
482.22187	173	
489.27865	190	
491.59561	124	
504.29878	120	
510.23941	192	
527.24596	712	1+
534.87445	193	
550.29845	145	
553.24671	165	
571.31845	2112	1+
590.32233	316	
657.35100	107	
661.40013	119	
672.36823	830	1+
700.30605	111	
756.36401	104	
758.40979	886	1+
845.43937	687	1+
932.48262	272	
END IONS

###FS:    #m/z: 521.27995 #charge   1
###MaxRes:#m/z:  0.00000 #charge-128
###MS: 933
###MSMS: 936
BEGIN IONS
TITLE=Cmpd 118, AutoMSn(521.2800), 15.9 min
RTINSECONDS=952.62
SCANS=MS: 933 MSMS: 936
PEPMASS=521.27995	4767
CHARGE=1+
370.71037	430	
376.19005	444	
488.26671	101	
489.27095	736	1+
514.25266	114	
521.26773	112	
END IONS

###FS:    #m/z: 551.79683 #charge   2
###MaxRes:#m/z:  0.00000 #charge-128
###MS: 937
###MSMS: 938
BEGIN IONS
TITLE=Cmpd 119, AutoMSn(551.7968), 15.9 min
RTINSECONDS=955.667
SCANS=MS: 937 MSMS: 938
PEPMASS=551.79683	12240
CHARGE=2+
313.11241	183	
378.71078	324	1+
385.23078	113	
398.20410	266	
426.20200	285	
489.28357	127	
510.21851	155	
516.74244	101	
527.24486	374	
553.30521	359	1+
571.31980	1889	1+
590.33150	242	
661.35543	264	
672.36206	807	1+
735.37196	122	
758.41645	2489	1+
845.44948	1609	1+
897.46439	106	
932.47595	968	1+
934.47793	301	
942.44848	106	
END IONS

###FS:    #m/z: 521.28255 #charge   2
###MaxRes:#m/z:  0.00000 #charge-128
###MS: 937
###MSMS: 939
BEGIN IONS
TITLE=Cmpd 120, AutoMSn(521.2826), 15.9 min
RTINSECONDS=956.168
SCANS=MS: 937 MSMS: 939
PEPMASS=521.28255	4556
CHARGE=2+
370.70756	168	
376.18575	363	
392.21964	102	
405.71523	135	
413.22360	134	
470.26034	110	
489.27936	689	1+
572.30254	301	1+
577.25836	389	1+
582.29905	110	
589.30969	115	
590.32558	1539	1+
601.36229	110	
661.36270	1593	1+
669.91134	348	
671.32682	125	
681.36312	106	
706.30648	306	
730.42027	213	
756.42455	123	
758.41584	3300	1+
819.38242	273	
827.45854	1453	1+
837.10919	108	
845.44812	1305	1+
932.48528	483	1+
942.61721	104	
END IONS

###FS:    #m/z: 392.73519 #charge   2
###MaxRes:#m/z:  0.00000 #charge-128
###MS: 937
###MSMS: 940
BEGIN IONS
TITLE=Cmpd 121, AutoMSn(392.7352), 15.9 min
RTINSECONDS=956.668
SCANS=MS: 937 MSMS: 940
PEPMASS=392.73519	3291
CHARGE=2+
354.14682	105	
486.30325	131	
END IONS

###FS:    #m/z: 551.79778 #charge   2
###MaxRes:#m/z:  0.00000 #charge-128
###MS: 941
###MSMS: 942
BEGIN IONS
TITLE=Cmpd 122, AutoMSn(551.7978), 16.0 min
RTINSECONDS=959.712
SCANS=MS: 941 MSMS: 942
PEPMASS=551.79778	20203
CHARGE=2+
308.17328	108	
314.11527	118	
370.71125	142	
398.21771	166	
423.22781	147	
425.21266	110	
426.20658	257	
459.23442	134	
465.24462	112	
470.72607	130	
474.26017	108	
489.27680	224	
527.24098	607	1+
534.87833	184	
544.75325	231	
545.26490	121	
549.26579	139	
553.29502	268	1+
571.32015	1298	1+
588.30667	190	
590.32441	543	1+
637.79674	126	
661.35426	341	1+
672.35887	540	1+
682.31511	107	
741.40758	122	
758.41322	4065	1+
767.44605	176	
768.60246	108	
845.44683	1926	1+
896.46174	263	1+
911.45769	107	
930.45637	105	
930.46800	249	1+
932.48182	1421	1+
942.62238	112	
END IONS

###FS:    #m/z: 690.80287 #charge   2
###MaxRes:#m/z:  0.00000 #charge-128
###MS: 941
###MSMS: 943
BEGIN IONS
TITLE=Cmpd 123, AutoMSn(690.8029), 16.0 min
RTINSECONDS=960.213
SCANS=MS: 941 MSMS: 943
PEPMASS=690.80287	7485
CHARGE=2+
361.15072	109	
476.16721	122	
544.75412	247	
545.24369	130	
649.28895	134	
724.31080	147	
853.67831	235	
854.02272	152	
854.36588	284	
END IONS

###FS:    #m/z: 705.05500 #charge   2
###MaxRes:#m/z:  0.00000 #charge-128
###MS: 941
###MSMS: 944
BEGIN IONS
TITLE=Cmpd 124, AutoMSn(705.0550), 16.0 min
RTINSECONDS=960.714
SCANS=MS: 941 MSMS: 944
PEPMASS=705.05500	3292
CHARGE=2+
873.12088	136	
END IONS

###FS:    #m/z: 551.79836 #charge   2
###MaxRes:#m/z:  0.00000 #charge-128
###MS: 945
###MSMS: 946
BEGIN IONS
TITLE=Cmpd 125, AutoMSn(551.7984), 16.1 min
RTINSECONDS=963.756
SCANS=MS: 945 MSMS: 946
PEPMASS=551.79836	18033
CHARGE=2+
327.16721	185	
364.15892	101	
375.13314	163	
376.19396	200	
379.70846	271	
426.19871	169	
464.73500	125	
489.28069	378	1+
524.18963	106	
527.24948	355	
534.87784	116	
536.22066	147	
571.31320	775	1+
590.32378	380	1+
593.75163	115	
597.25288	126	
607.25921	271	1+
660.29650	137	
661.37301	445	1+
672.35165	239	
720.32984	121	
740.38330	323	1+
758.41366	2053	1+
845.44930	2083	1+
896.43707	285	1+
932.47923	1075	1+
1088.50615	672	1+
END IONS

###FS:    #m/z: 690.80415 #charge   2
###MaxRes:#m/z:  0.00000 #charge-128
###MS: 945
###MSMS: 947
BEGIN IONS
TITLE=Cmpd 126, AutoMSn(690.8041), 16.1 min
RTINSECONDS=964.258
SCANS=MS: 945 MSMS: 947
PEPMASS=690.80415	12568
CHARGE=2+
389.14138	138	
476.17834	174	
535.69747	107	
542.69350	101	
544.75633	153	
561.27490	104	
724.31795	124	
773.83755	104	
853.68002	398	1+
854.06249	123	
854.34590	329	1+
END IONS

###FS:    #m/z: 574.94356 #charge   3
###MaxRes:#m/z:  0.00000 #charge-128
###MS: 945
###MSMS: 948
BEGIN IONS
TITLE=Cmpd 127, AutoMSn(574.9436), 16.1 min
RTINSECONDS=964.759
SCANS=MS: 945 MSMS: 948
PEPMASS=574.94356	3663
CHARGE=3+
373.14077	121	
450.18029	105	
457.16738	100	
483.21434	132	
484.74971	156	
490.24161	154	
521.26888	173	
521.75909	113	
570.32319	514	1+
600.31081	123	
603.28644	112	
618.29609	191	
646.28996	413	1+
664.29948	391	
689.34182	518	1+
701.26172	327	1+
759.36972	611	1+
761.35783	230	
777.37134	276	1+
849.37103	196	
851.38441	157	
859.03218	221	
946.43397	1344	1+
END IONS

###FS:    #m/z: 611.79373 #charge   2
###MaxRes:#m/z:  0.00000 #charge-128
###MS: 949
###MSMS: 950
BEGIN IONS
TITLE=Cmpd 128, AutoMSn(611.7937), 16.1 min
RTINSECONDS=967.788
SCANS=MS: 949 MSMS: 950
PEPMASS=611.79373	13749
CHARGE=2+
473.21207	116	
491.24550	153	
569.20962	100	
586.22349	136	
618.30078	145	
689.33859	536	1+
698.10128	116	
701.25174	739	1+
703.26884	246	
712.13966	112	
849.36776	455	1+
946.43032	5035	1+
956.69248	137	
956.79377	121	
END IONS

###FS:    #m/z: 574.93915 #charge   3
###MaxRes:#m/z:  0.00000 #charge-128
###MS: 949
###MSMS: 951
BEGIN IONS
TITLE=Cmpd 129, AutoMSn(574.9392), 16.1 min
RTINSECONDS=968.289
SCANS=MS: 949 MSMS: 951
PEPMASS=574.93915	9409
CHARGE=3+
361.19946	100	
373.13048	129	
375.19155	362	
434.21986	248	
457.17728	133	
484.23759	206	
490.24508	228	
521.25908	302	
570.32541	1037	1+
574.30269	172	
618.30654	389	1+
628.27528	261	
646.28859	605	1+
654.75048	121	
664.28748	496	1+
689.34932	1095	1+
698.09805	278	
701.25896	266	
731.37490	354	1+
732.35721	113	
759.36282	1003	1+
768.56246	185	
777.36770	1005	1+
849.37406	456	1+
946.42683	2558	1+
END IONS

###FS:    #m/z: 542.90518 #charge   3
###MaxRes:#m/z:  0.00000 #charge-128
###MS: 949
###MSMS: 952
BEGIN IONS
TITLE=Cmpd 130, AutoMSn(542.9052), 16.1 min
RTINSECONDS=968.79
SCANS=MS: 949 MSMS: 952
PEPMASS=542.90518	5781
CHARGE=3+
335.13439	300	
369.19690	271	
383.17098	112	
400.19456	104	
410.19698	100	
446.20886	117	
468.26359	150	
489.25268	111	
508.71676	332	
525.28835	271	
534.28541	114	
542.27723	125	
586.32274	153	
590.24198	706	1+
590.74756	124	
646.78663	168	
675.28959	605	1+
707.29755	103	
808.26083	107	
819.39656	143	
914.43293	128	
1016.40759	175	
1350.58049	455	1+
END IONS

###FS:    #m/z: 611.79407 #charge   2
###MaxRes:#m/z:  0.00000 #charge-128
###MS: 953
###MSMS: 954
BEGIN IONS
TITLE=Cmpd 131, AutoMSn(611.7941), 16.2 min
RTINSECONDS=971.808
SCANS=MS: 953 MSMS: 954
PEPMASS=611.79407	21011
CHARGE=2+
329.12931	119	
361.21421	114	
444.18850	177	
457.18662	199	
490.25061	268	
586.23177	103	
616.31247	101	
618.29893	149	
689.34895	880	1+
698.09499	336	
701.25592	1402	1+
711.05047	100	
800.31539	138	
849.38269	622	1+
859.02613	124	
946.43334	7325	1+
956.71345	232	
END IONS

###FS:    #m/z: 574.94257 #charge   3
###MaxRes:#m/z:  0.00000 #charge-128
###MS: 953
###MSMS: 955
BEGIN IONS
TITLE=Cmpd 132, AutoMSn(574.9426), 16.2 min
RTINSECONDS=972.309
SCANS=MS: 953 MSMS: 955
PEPMASS=574.94257	9909
CHARGE=3+
434.22310	308	
483.29505	136	
490.24570	145	
521.27094	121	
521.77551	145	
535.23809	120	
543.24799	102	
570.32219	255	1+
577.30148	136	
618.30942	314	
646.27822	585	1+
654.74156	258	
664.29691	394	1+
689.35470	746	1+
701.26898	302	
731.36205	114	
759.37142	734	1+
777.37808	373	1+
849.37729	397	1+
852.38289	119	
946.42780	2047	1+
968.49329	237	1+
END IONS

###FS:    #m/z: 542.57789 #charge   3
###MaxRes:#m/z:  0.00000 #charge-128
###MS: 953
###MSMS: 956
BEGIN IONS
TITLE=Cmpd 133, AutoMSn(542.5779), 16.2 min
RTINSECONDS=972.81
SCANS=MS: 953 MSMS: 956
PEPMASS=542.57789	8684
CHARGE=3+
335.14144	208	
369.20766	541	1+
380.21117	113	
448.23340	178	
468.26823	153	
469.96476	100	
475.49653	420	
508.71747	346	
513.76173	109	
525.29665	308	
542.28192	212	1+
545.28134	264	1+
548.32326	124	
647.25891	125	
799.37738	157	
1016.42909	125	
1179.51248	508	1+
1349.58602	865	1+
END IONS

###FS:    #m/z: 611.79459 #charge   2
###MaxRes:#m/z:  0.00000 #charge-128
###MS: 957
###MSMS: 958
BEGIN IONS
TITLE=Cmpd 134, AutoMSn(611.7946), 16.3 min
RTINSECONDS=975.831
SCANS=MS: 957 MSMS: 958
PEPMASS=611.79459	20758
CHARGE=2+
358.18028	100	
586.22890	166	
594.27780	165	
689.34277	324	
701.25556	550	
849.37518	404	1+
859.02429	152	
946.43043	5882	1+
956.68681	361	1+
END IONS

###FS:    #m/z: 523.77881 #charge   2
###MaxRes:#m/z:  0.00000 #charge-128
###MS: 957
###MSMS: 959
BEGIN IONS
TITLE=Cmpd 135, AutoMSn(523.7788), 16.3 min
RTINSECONDS=976.332
SCANS=MS: 957 MSMS: 959
PEPMASS=523.77881	30128
CHARGE=2+
370.70068	117	
377.18047	787	1+
379.70639	582	1+
414.21780	332	1+
452.26101	108	
458.24176	165	
470.25585	193	
473.27923	101	
488.26748	226	1+
490.26298	770	
498.24540	208	
508.23378	103	
521.28072	101	
590.31541	484	
591.31307	2152	1+
661.35768	328	
662.34331	1614	1+
669.91139	216	
670.98509	493	1+
671.07528	132	
741.38627	223	1+
741.39627	114	
758.42158	499	
759.40252	4615	1+
768.56414	216	
828.42867	876	1+
828.42894	154	
845.44444	121	
846.43307	1991	1+
932.47729	111	
933.46857	1151	1+
END IONS

###FS:    #m/z: 502.25716 #charge   2
###MaxRes:#m/z:  0.00000 #charge-128
###MS: 957
###MSMS: 960
BEGIN IONS
TITLE=Cmpd 136, AutoMSn(502.2572), 16.3 min
RTINSECONDS=976.833
SCANS=MS: 957 MSMS: 960
PEPMASS=502.25716	8886
CHARGE=2+
359.23251	239	
386.12958	156	
488.27165	296	
501.26943	276	1+
575.31761	628	1+
583.91711	171	
646.35853	862	1+
775.39349	645	1+
890.42162	761	1+
END IONS

###FS:    #m/z: 465.25020 #charge   3
###MaxRes:#m/z:  0.00000 #charge-128
###MS: 961
###MSMS: 962
BEGIN IONS
TITLE=Cmpd 137, AutoMSn(465.2502), 16.3 min
RTINSECONDS=979.864
SCANS=MS: 961 MSMS: 962
PEPMASS=465.25020	7782
CHARGE=3+
388.29325	148	
416.18252	155	
464.25954	229	
468.24981	380	1+
472.29322	107	
489.32680	677	1+
513.22812	136	
525.23118	100	
545.30071	113	
556.31397	237	
588.40463	908	1+
589.82433	155	
630.31346	115	
638.72043	108	
647.33434	103	
659.26941	302	1+
667.81195	161	
735.47125	278	
827.45615	102	
979.55759	129	
END IONS

###FS:    #m/z: 449.77868 #charge   2
###MaxRes:#m/z:  0.00000 #charge-128
###MS: 961
###MSMS: 963
BEGIN IONS
TITLE=Cmpd 138, AutoMSn(449.7787), 16.3 min
RTINSECONDS=980.365
SCANS=MS: 961 MSMS: 963
PEPMASS=449.77868	5268
CHARGE=2+
311.17793	112	
328.20749	354	
391.23401	109	
424.28202	104	
441.28429	407	1+
450.28112	113	
526.30848	136	
528.32535	2986	1+
612.25313	103	
627.39209	845	1+
711.40619	101	
728.44463	1080	1+
739.41954	100	
799.49229	454	1+
END IONS

###FS:    #m/z: 502.25896 #charge   2
###MaxRes:#m/z:  0.00000 #charge-128
###MS: 961
###MSMS: 964
BEGIN IONS
TITLE=Cmpd 139, AutoMSn(502.2590), 16.3 min
RTINSECONDS=980.866
SCANS=MS: 961 MSMS: 964
PEPMASS=502.25896	7516
CHARGE=2+
358.13705	116	
359.23524	153	
466.73767	150	
470.28100	105	
488.28025	114	
575.32238	199	
646.34327	193	
775.38925	607	1+
890.42375	316	1+
END IONS

###FS:    #m/z: 449.77838 #charge   2
###MaxRes:#m/z:  0.00000 #charge-128
###MS: 965
###MSMS: 966
BEGIN IONS
TITLE=Cmpd 140, AutoMSn(449.7784), 16.4 min
RTINSECONDS=983.893
SCANS=MS: 965 MSMS: 966
PEPMASS=449.77838	14512
CHARGE=2+
311.18106	398	1+
325.22737	107	
326.19024	120	
328.20934	703	1+
391.24618	114	
424.26752	105	
426.28481	107	
432.26404	123	
441.29561	678	1+
449.28072	100	
451.25640	112	
454.27143	226	
458.25310	123	
510.31704	118	
526.31262	127	
528.32499	4842	1+
553.32769	115	
599.33128	122	
627.38978	1491	1+
726.41252	171	
728.44129	1524	1+
738.46304	349	
781.47688	148	
797.47302	111	
799.47856	397	1+
END IONS

###FS:    #m/z: 465.25154 #charge   3
###MaxRes:#m/z:  0.00000 #charge-128
###MS: 965
###MSMS: 967
BEGIN IONS
TITLE=Cmpd 141, AutoMSn(465.2515), 16.4 min
RTINSECONDS=984.394
SCANS=MS: 965 MSMS: 967
PEPMASS=465.25154	13964
CHARGE=3+
388.28821	141	
399.14234	100	
400.20632	107	
450.22743	238	1+
460.77430	166	
462.26572	160	
464.28808	139	
466.28589	277	
468.25375	205	
475.49885	253	
489.33745	1458	1+
513.18611	179	
588.40976	669	1+
638.34146	273	1+
641.23499	314	1+
646.83774	117	
659.25400	191	
735.46718	406	1+
END IONS

###FS:    #m/z: 566.26114 #charge   2
###MaxRes:#m/z:  0.00000 #charge-128
###MS: 965
###MSMS: 968
BEGIN IONS
TITLE=Cmpd 142, AutoMSn(566.2611), 16.4 min
RTINSECONDS=984.895
SCANS=MS: 965 MSMS: 968
PEPMASS=566.26114	7813
CHARGE=2+
375.23196	103	
532.99085	108	
535.25710	279	
622.29598	1198	1+
721.34514	454	1+
769.36310	454	1+
856.38839	398	
943.42309	699	1+
946.43424	117	
END IONS

###FS:    #m/z: 449.77877 #charge   2
###MaxRes:#m/z:  0.00000 #charge-128
###MS: 969
###MSMS: 970
BEGIN IONS
TITLE=Cmpd 143, AutoMSn(449.7788), 16.5 min
RTINSECONDS=987.912
SCANS=MS: 969 MSMS: 970
PEPMASS=449.77877	16021
CHARGE=2+
311.18055	171	
325.21879	167	
327.15047	100	
328.20607	441	
365.23515	103	
391.23098	113	
402.23492	122	
409.78994	112	
426.29065	165	
441.28657	334	
446.27113	103	
451.25629	287	1+
454.28635	134	
528.32572	4417	1+
627.39123	824	1+
726.43619	121	
728.43974	1777	1+
738.45262	302	1+
781.46328	149	
799.47576	756	1+
END IONS

###FS:    #m/z: 404.20406 #charge   2
###MaxRes:#m/z:  0.00000 #charge-128
###MS: 969
###MSMS: 971
BEGIN IONS
TITLE=Cmpd 144, AutoMSn(404.2041), 16.5 min
RTINSECONDS=988.413
SCANS=MS: 969 MSMS: 971
PEPMASS=404.20406	12004
CHARGE=2+
322.18428	1467	1+
420.18467	102	
437.21341	671	
552.24652	356	1+
623.27889	1476	1+
677.29041	130	
694.31426	1290	1+
END IONS

###FS:    #m/z: 465.25080 #charge   3
###MaxRes:#m/z:  0.00000 #charge-128
###MS: 969
###MSMS: 972
BEGIN IONS
TITLE=Cmpd 145, AutoMSn(465.2508), 16.5 min
RTINSECONDS=988.914
SCANS=MS: 969 MSMS: 972
PEPMASS=465.25080	10882
CHARGE=3+
350.16635	108	
388.29082	141	
464.27720	141	
489.33635	783	1+
489.78289	100	
528.32051	169	
530.22624	107	
563.24723	120	
588.41152	592	1+
589.82419	222	
590.32829	198	
638.34580	126	
642.23809	131	
659.27332	333	
661.26343	156	
667.80766	130	
668.35382	117	
735.46918	355	1+
864.49756	140	
END IONS

###FS:    #m/z: 404.20497 #charge   2
###MaxRes:#m/z:  0.00000 #charge-128
###MS: 973
###MSMS: 974
BEGIN IONS
TITLE=Cmpd 146, AutoMSn(404.2050), 16.5 min
RTINSECONDS=991.937
SCANS=MS: 973 MSMS: 974
PEPMASS=404.20497	14731
CHARGE=2+
305.15121	118	
322.18614	1842	1+
328.14772	988	
373.13098	132	
391.72285	160	
437.21343	859	1+
517.19327	134	
552.24163	214	
563.31361	289	1+
623.27640	1257	1+
694.31869	1082	1+
END IONS

###FS:    #m/z: 380.26403 #charge   1
###MaxRes:#m/z:  0.00000 #charge-128
###MS: 973
###MSMS: 975
BEGIN IONS
TITLE=Cmpd 147, AutoMSn(380.2640), 16.5 min
RTINSECONDS=992.438
SCANS=MS: 973 MSMS: 975
PEPMASS=380.26403	6864
CHARGE=1+
318.22988	467	1+
362.26512	171	
380.26707	423	
END IONS

###FS:    #m/z: 623.27872 #charge   1
###MaxRes:#m/z:  0.00000 #charge-128
###MS: 973
###MSMS: 976
BEGIN IONS
TITLE=Cmpd 148, AutoMSn(623.2787), 16.5 min
RTINSECONDS=992.938
SCANS=MS: 973 MSMS: 976
PEPMASS=623.27872	6296
CHARGE=1+
465.82825	111	
END IONS

###FS:    #m/z: 404.20455 #charge   2
###MaxRes:#m/z:  0.00000 #charge-128
###MS: 977
###MSMS: 978
BEGIN IONS
TITLE=Cmpd 149, AutoMSn(404.2046), 16.6 min
RTINSECONDS=995.968
SCANS=MS: 977 MSMS: 978
PEPMASS=404.20455	11901
CHARGE=2+
322.18605	1220	1+
403.27991	112	
406.24977	102	
420.18495	206	
437.21708	344	
552.23412	193	
563.32995	180	
623.28001	1001	1+
676.39265	132	
677.29679	142	
694.31844	894	1+
END IONS

###FS:    #m/z: 753.32036 #charge   2
###MaxRes:#m/z:  0.00000 #charge-128
###MS: 977
###MSMS: 979
BEGIN IONS
TITLE=Cmpd 150, AutoMSn(753.3204), 16.6 min
RTINSECONDS=996.469
SCANS=MS: 977 MSMS: 979
PEPMASS=753.32036	7267
CHARGE=2+
341.14675	305	
405.11401	102	
410.17265	143	
424.68068	114	
488.18431	115	
516.23303	100	
674.32426	278	
712.30038	131	
734.26495	162	
745.23313	109	
763.25438	578	1+
817.87209	121	
849.36288	111	
876.33694	588	1+
END IONS

###FS:    #m/z: 380.26143 #charge   1
###MaxRes:#m/z:  0.00000 #charge-128
###MS: 977
###MSMS: 980
BEGIN IONS
TITLE=Cmpd 151, AutoMSn(380.2614), 16.6 min
RTINSECONDS=996.97
SCANS=MS: 977 MSMS: 980
PEPMASS=380.26143	7374
CHARGE=1+
318.22665	610	
362.24900	190	
380.26333	420	1+
END IONS

###FS:    #m/z: 753.06800 #charge   3
###MaxRes:#m/z:  0.00000 #charge-128
###MS: 981
###MSMS: 982
BEGIN IONS
TITLE=Cmpd 152, AutoMSn(753.0680), 16.7 min
RTINSECONDS=999.995
SCANS=MS: 981 MSMS: 982
PEPMASS=753.06800	10686
CHARGE=3+
341.14313	228	
389.14224	103	
473.18911	107	
488.19502	165	
492.13573	106	
501.17798	123	
577.23790	143	
603.17780	193	
630.78747	126	
659.25993	105	
712.30357	217	
712.65302	124	
735.26561	103	
745.25191	123	
763.26102	602	1+
787.29399	104	
876.34180	383	
1067.96190	165	
1532.67854	381	1+
END IONS

###FS:    #m/z: 412.23226 #charge   3
###MaxRes:#m/z:  0.00000 #charge-128
###MS: 981
###MSMS: 983
BEGIN IONS
TITLE=Cmpd 153, AutoMSn(412.2323), 16.7 min
RTINSECONDS=1000.5
SCANS=MS: 981 MSMS: 983
PEPMASS=412.23226	6931
CHARGE=3+
359.23677	1070	1+
408.26980	271	1+
410.27381	671	
411.22307	281	1+
417.92665	220	
449.21030	193	
458.30833	663	1+
522.25014	121	
561.28708	120	
579.28418	128	
587.35106	221	
623.30842	455	
625.32038	106	
665.28982	114	
701.40306	110	
760.34090	182	
777.39573	125	
END IONS

###FS:    #m/z: 446.24551 #charge   3
###MaxRes:#m/z:  0.00000 #charge-128
###MS: 981
###MSMS: 984
BEGIN IONS
TITLE=Cmpd 154, AutoMSn(446.2455), 16.7 min
RTINSECONDS=1001
SCANS=MS: 981 MSMS: 984
PEPMASS=446.24551	5227
CHARGE=3+
348.19459	102	
430.14810	117	
440.77954	245	
443.25822	235	1+
445.25808	521	1+
448.28138	322	1+
488.29634	114	
489.34368	383	
501.20379	189	
528.32662	731	1+
538.80517	120	
588.40496	310	1+
590.31855	142	
602.25103	184	
627.39195	294	
662.35803	112	
688.39586	155	
728.42496	319	1+
799.47952	186	
END IONS

###FS:    #m/z: 700.31048 #charge   3
###MaxRes:#m/z:  0.00000 #charge-128
###MS: 985
###MSMS: 986
BEGIN IONS
TITLE=Cmpd 155, AutoMSn(700.3105), 16.7 min
RTINSECONDS=1004.03
SCANS=MS: 985 MSMS: 986
PEPMASS=700.31048	14200
CHARGE=3+
335.14382	216	
346.69616	177	
382.71695	181	
463.20918	1035	1+
478.23428	144	
495.30408	189	
520.75154	521	1+
530.21105	204	
558.72784	112	
559.23704	194	
563.30063	517	
563.79083	267	
564.44131	112	
577.29477	297	
577.78526	291	
623.36480	469	1+
626.26727	856	1+
634.60688	305	
700.29130	114	
702.31306	125	
714.29122	212	
771.31027	256	1+
783.38381	293	1+
783.40846	113	
786.30389	1088	1+
854.43059	1261	1+
946.33289	2881	1+
957.65332	108	
983.47598	1190	1+
993.86840	201	
1040.48566	293	
1041.50052	206	
1116.43569	219	
1154.56583	152	
1245.48663	139	
END IONS

###FS:    #m/z: 753.32138 #charge   2
###MaxRes:#m/z:  0.00000 #charge-128
###MS: 985
###MSMS: 987
BEGIN IONS
TITLE=Cmpd 156, AutoMSn(753.3214), 16.7 min
RTINSECONDS=1004.53
SCANS=MS: 985 MSMS: 987
PEPMASS=753.32138	8438
CHARGE=2+
341.15037	106	
389.14660	135	
556.24323	116	
763.25969	287	1+
766.84609	125	
787.28495	105	
858.33397	125	
876.33840	241	
END IONS

###FS:    #m/z: 446.24686 #charge   3
###MaxRes:#m/z:  0.00000 #charge-128
###MS: 985
###MSMS: 988
BEGIN IONS
TITLE=Cmpd 157, AutoMSn(446.2469), 16.8 min
RTINSECONDS=1005.03
SCANS=MS: 985 MSMS: 988
PEPMASS=446.24686	5203
CHARGE=3+
413.26512	113	
443.27425	142	
445.26134	333	1+
448.24735	278	1+
489.34207	284	
528.32672	182	
583.31838	113	
590.32396	147	
688.41368	146	
728.42813	180	
END IONS

###FS:    #m/z: 700.31001 #charge   3
###MaxRes:#m/z:  0.00000 #charge-128
###MS: 989
###MSMS: 990
BEGIN IONS
TITLE=Cmpd 158, AutoMSn(700.3100), 16.8 min
RTINSECONDS=1008.07
SCANS=MS: 989 MSMS: 990
PEPMASS=700.31001	20714
CHARGE=3+
261.05891	115	
335.14517	659	1+
392.20384	408	
393.64940	115	
463.20122	987	1+
495.30357	153	
520.74971	633	
530.21462	136	
558.71968	394	
577.29225	972	1+
577.80774	156	
585.80988	169	
623.36686	743	1+
623.73871	131	
626.27238	819	1+
634.60309	567	
657.80461	144	
697.36560	279	1+
700.31117	166	
714.29940	245	
763.43243	574	1+
771.30676	129	
783.37258	170	
786.29932	1569	1+
854.43656	800	1+
854.43857	263	
915.36623	159	
946.33145	2221	1+
946.34171	983	1+
956.67269	524	1+
983.45440	261	
983.45865	660	1+
1040.52741	181	
1060.40661	116	
1116.43352	345	
1117.43143	194	
1125.58366	770	1+
1153.56304	170	
1245.47569	162	
END IONS

###FS:    #m/z: 678.81661 #charge   2
###MaxRes:#m/z:  0.00000 #charge-128
###MS: 989
###MSMS: 991
BEGIN IONS
TITLE=Cmpd 159, AutoMSn(678.8166), 16.8 min
RTINSECONDS=1008.57
SCANS=MS: 989 MSMS: 991
PEPMASS=678.81661	3658
CHARGE=2+
468.17919	107	
816.35164	275	1+
944.40439	104	
1001.42744	244	
1129.47244	138	
END IONS

###FS:    #m/z: 457.93682 #charge   3
###MaxRes:#m/z:  0.00000 #charge-128
###MS: 989
###MSMS: 992
BEGIN IONS
TITLE=Cmpd 160, AutoMSn(457.9368), 16.8 min
RTINSECONDS=1009.07
SCANS=MS: 989 MSMS: 992
PEPMASS=457.93682	3195
CHARGE=3+
371.21569	110	
376.19369	289	
379.70697	112	
382.22452	112	
453.29358	106	
455.26523	269	1+
458.25869	202	
459.26311	375	1+
461.38245	243	
489.27949	446	1+
533.93681	163	
586.38810	258	1+
590.32681	1102	1+
596.37393	118	
614.38675	966	1+
643.35575	189	
661.35722	326	1+
782.46542	109	
808.47622	344	1+
884.53452	124	
END IONS

###FS:    #m/z: 700.30806 #charge   3
###MaxRes:#m/z:  0.00000 #charge-128
###MS: 993
###MSMS: 994
BEGIN IONS
TITLE=Cmpd 161, AutoMSn(700.3081), 16.9 min
RTINSECONDS=1012.1
SCANS=MS: 993 MSMS: 994
PEPMASS=700.30806	15220
CHARGE=3+
335.15758	234	
392.20615	115	
393.65094	154	
463.20952	557	1+
492.25371	199	
520.75064	415	
558.73357	148	
559.25502	179	
563.29515	261	
563.79873	241	
623.35131	301	
623.76159	157	
626.26968	648	1+
634.60380	112	
652.78582	108	
654.29014	124	
657.30915	204	
657.81323	117	
686.84458	112	
692.37801	205	
714.30668	134	
763.41356	470	1+
783.42090	107	
786.29824	1208	1+
854.43048	602	1+
946.33681	2474	1+
955.50134	222	1+
983.47089	149	
984.47094	331	1+
1040.48809	263	
1116.44214	189	
1118.41357	141	
1153.56698	189	
1153.58355	688	1+
END IONS

###FS:    #m/z: 678.81306 #charge   2
###MaxRes:#m/z:  0.00000 #charge-128
###MS: 993
###MSMS: 995
BEGIN IONS
TITLE=Cmpd 162, AutoMSn(678.8131), 16.9 min
RTINSECONDS=1012.6
SCANS=MS: 993 MSMS: 995
PEPMASS=678.81306	7255
CHARGE=2+
356.18845	175	
498.20774	302	1+
539.21944	105	
565.24982	119	
595.74764	131	
816.34329	377	1+
944.40495	108	
1001.42801	227	
1129.47457	170	
END IONS

###FS:    #m/z: 544.92307 #charge   3
###MaxRes:#m/z:  0.00000 #charge-128
###MS: 993
###MSMS: 996
BEGIN IONS
TITLE=Cmpd 163, AutoMSn(544.9231), 16.9 min
RTINSECONDS=1013.1
SCANS=MS: 993 MSMS: 996
PEPMASS=544.92307	3118
CHARGE=3+
341.15096	134	
361.20549	130	
405.23713	119	
526.23496	166	
554.23999	132	
586.32104	183	
701.29385	141	
END IONS

###FS:    #m/z: 678.80966 #charge   2
###MaxRes:#m/z:  0.00000 #charge-128
###MS: 997
###MSMS: 999
BEGIN IONS
TITLE=Cmpd 164, AutoMSn(678.8097), 16.9 min
RTINSECONDS=1016.62
SCANS=MS: 997 MSMS: 999
PEPMASS=678.80966	6778
CHARGE=2+
498.20997	137	
627.26751	111	
818.31448	119	
944.40558	112	
1001.43169	244	
1129.50792	100	
END IONS

###FS:    #m/z: 711.05364 #charge   2
###MaxRes:#m/z:  0.00000 #charge-128
###MS: 997
###MSMS: 1000
BEGIN IONS
TITLE=Cmpd 165, AutoMSn(711.0536), 17.0 min
RTINSECONDS=1017.13
SCANS=MS: 997 MSMS: 1000
PEPMASS=711.05364	4246
CHARGE=2+
370.20739	160	
376.59863	288	
711.19884	154	
END IONS

###FS:    #m/z: 320.24237 #charge-128
###MaxRes:#m/z:  0.00000 #charge-128
###MS: 1001
###MSMS: 1002
BEGIN IONS
TITLE=Cmpd 166, AutoMSn(320.2424), 17.0 min
RTINSECONDS=1020.15
SCANS=MS: 1001 MSMS: 1002
PEPMASS=320.24237	18267

320.24021	568	1+
END IONS

###FS:    #m/z: 710.80674 #charge   3
###MaxRes:#m/z:  0.00000 #charge-128
###MS: 1001
###MSMS: 1003
BEGIN IONS
TITLE=Cmpd 167, AutoMSn(710.8067), 17.0 min
RTINSECONDS=1020.65
SCANS=MS: 1001 MSMS: 1003
PEPMASS=710.80674	5810
CHARGE=3+
370.19955	124	
464.70385	125	
713.35549	399	
713.85744	193	
END IONS

###FS:    #m/z: 320.24228 #charge-128
###MaxRes:#m/z:  0.00000 #charge-128
###MS: 1005
###MSMS: 1006
BEGIN IONS
TITLE=Cmpd 169, AutoMSn(320.2423), 17.1 min
RTINSECONDS=1024.18
SCANS=MS: 1005 MSMS: 1006
PEPMASS=320.24228	21855

320.24088	638	1+
END IONS

###FS:    #m/z: 416.24982 #charge   2
###MaxRes:#m/z:  0.00000 #charge-128
###MS: 1005
###MSMS: 1007
BEGIN IONS
TITLE=Cmpd 170, AutoMSn(416.2498), 17.1 min
RTINSECONDS=1024.68
SCANS=MS: 1005 MSMS: 1007
PEPMASS=416.24982	5269
CHARGE=2+
340.19615	108	
362.20161	363	
412.24444	102	
415.27661	251	1+
418.23286	108	
422.09241	184	
475.29065	200	
532.30965	1147	1+
631.38135	1250	1+
639.73799	406	
639.96583	164	
END IONS

###FS:    #m/z: 671.28291 #charge   3
###MaxRes:#m/z:  0.00000 #charge-128
###MS: 1005
###MSMS: 1008
BEGIN IONS
TITLE=Cmpd 171, AutoMSn(671.2829), 17.1 min
RTINSECONDS=1025.19
SCANS=MS: 1005 MSMS: 1008
PEPMASS=671.28291	4766
CHARGE=3+
449.65144	145	
578.24184	363	1+
601.22861	118	
671.32796	118	
738.26268	533	
747.29834	200	
787.30197	213	
882.37153	116	
898.29185	239	
899.34448	422	1+
1001.41118	118	
END IONS

###FS:    #m/z: 416.25160 #charge   2
###MaxRes:#m/z:  0.00000 #charge-128
###MS: 1009
###MSMS: 1010
BEGIN IONS
TITLE=Cmpd 172, AutoMSn(416.2516), 17.1 min
RTINSECONDS=1028.22
SCANS=MS: 1009 MSMS: 1010
PEPMASS=416.25160	8688
CHARGE=2+
362.20274	690	1+
368.18036	139	
418.26875	138	
475.28118	256	
503.26872	128	
514.29119	227	
530.29879	187	
532.30791	1561	1+
613.37314	184	
631.37314	1332	1+
640.77475	140	
END IONS

###FS:    #m/z: 437.75314 #charge   2
###MaxRes:#m/z:  0.00000 #charge-128
###MS: 1009
###MSMS: 1011
BEGIN IONS
TITLE=Cmpd 173, AutoMSn(437.7531), 17.1 min
RTINSECONDS=1028.72
SCANS=MS: 1009 MSMS: 1011
PEPMASS=437.75314	5298
CHARGE=2+
342.17068	158	
348.18617	574	1+
363.20126	123	
397.18522	101	
423.25273	116	
434.27805	194	
435.22827	114	
438.29267	102	
439.24230	572	1+
446.23092	145	
449.25521	276	
461.27044	674	
556.29121	121	
558.28613	403	1+
575.31432	1231	1+
591.29498	106	
656.38995	145	
674.38212	1492	1+
END IONS

###FS:    #m/z: 453.24601 #charge   3
###MaxRes:#m/z:  0.00000 #charge-128
###MS: 1009
###MSMS: 1012
BEGIN IONS
TITLE=Cmpd 174, AutoMSn(453.2460), 17.2 min
RTINSECONDS=1029.22
SCANS=MS: 1009 MSMS: 1012
PEPMASS=453.24601	6051
CHARGE=3+
364.73411	141	
404.14584	124	
422.23764	149	
450.27399	289	
452.28377	143	
453.25492	392	1+
457.76038	447	
484.29183	103	
513.78856	155	
522.28167	375	
615.37027	121	
671.40872	156	
681.01370	108	
728.41792	137	
END IONS

###FS:    #m/z: 437.75390 #charge   2
###MaxRes:#m/z:  0.00000 #charge-128
###MS: 1013
###MSMS: 1014
BEGIN IONS
TITLE=Cmpd 175, AutoMSn(437.7539), 17.2 min
RTINSECONDS=1032.26
SCANS=MS: 1013 MSMS: 1014
PEPMASS=437.75390	13014
CHARGE=2+
327.20863	102	
330.18095	117	
348.18957	677	
369.23114	124	
376.60729	128	
396.22053	163	
419.26110	102	
426.24236	103	
434.27037	124	
436.25472	266	
438.29909	125	
440.25748	149	
461.27193	949	1+
468.42166	152	
471.25556	231	
528.25985	105	
558.28826	230	
575.31277	1637	1+
586.28617	294	
657.36431	243	
672.36610	115	
674.37760	2229	1+
END IONS

###FS:    #m/z: 416.25055 #charge   2
###MaxRes:#m/z:  0.00000 #charge-128
###MS: 1013
###MSMS: 1015
BEGIN IONS
TITLE=Cmpd 176, AutoMSn(416.2505), 17.2 min
RTINSECONDS=1032.76
SCANS=MS: 1013 MSMS: 1015
PEPMASS=416.25055	7441
CHARGE=2+
340.19805	104	
344.19480	154	
359.23336	140	
362.19608	492	
412.24834	161	
414.25698	108	
416.23704	489	1+
457.27954	133	
475.28458	385	
475.49927	180	
532.31156	1089	1+
557.37167	182	
629.36507	129	
631.37641	1195	1+
639.73045	120	
END IONS

###FS:    #m/z: 674.38072 #charge   1
###MaxRes:#m/z:  0.00000 #charge-128
###MS: 1013
###MSMS: 1016
BEGIN IONS
TITLE=Cmpd 177, AutoMSn(674.3807), 17.2 min
RTINSECONDS=1033.26
SCANS=MS: 1013 MSMS: 1016
PEPMASS=674.38072	3700
CHARGE=1+
335.14082	195	
END IONS

###FS:    #m/z: 437.75446 #charge   2
###MaxRes:#m/z:  0.00000 #charge-128
###MS: 1017
###MSMS: 1018
BEGIN IONS
TITLE=Cmpd 178, AutoMSn(437.7545), 17.3 min
RTINSECONDS=1036.28
SCANS=MS: 1017 MSMS: 1018
PEPMASS=437.75446	17845
CHARGE=2+
330.17631	152	
348.18665	904	1+
394.17668	107	
418.23393	108	
434.26002	162	
436.25195	621	1+
441.24352	163	
461.26891	1566	1+
468.42534	519	
523.25029	133	
557.34093	102	
558.28884	595	1+
573.30839	100	
575.31525	1768	1+
586.28549	188	
656.35937	287	1+
674.38070	2513	1+
683.13702	117	
683.36168	136	
END IONS

###FS:    #m/z: 322.22262 #charge-128
###MaxRes:#m/z:  0.00000 #charge-128
###MS: 1017
###MSMS: 1019
BEGIN IONS
TITLE=Cmpd 179, AutoMSn(322.2226), 17.3 min
RTINSECONDS=1036.78
SCANS=MS: 1017 MSMS: 1019
PEPMASS=322.22262	5276

320.24094	691	1+
END IONS

###FS:    #m/z: 421.75975 #charge   2
###MaxRes:#m/z:  0.00000 #charge-128
###MS: 1021
###MSMS: 1022
BEGIN IONS
TITLE=Cmpd 181, AutoMSn(421.7598), 17.3 min
RTINSECONDS=1040.31
SCANS=MS: 1021 MSMS: 1022
PEPMASS=421.75975	58361
CHARGE=2+
341.18144	586	
359.19187	496	
363.21919	1010	
368.22845	656	
385.25389	1833	
454.27235	762	
470.26992	821	
472.28772	32124	1+
569.33999	571	
571.35366	12807	1+
628.37845	1662	1+
654.39060	587	
670.38587	1113	1+
672.40420	20133	1+
681.01788	1278	
682.38756	2032	1+
725.42960	2791	1+
743.43862	11937	1+
END IONS

###FS:    #m/z: 412.75423 #charge   2
###MaxRes:#m/z:  0.00000 #charge-128
###MS: 1021
###MSMS: 1023
BEGIN IONS
TITLE=Cmpd 182, AutoMSn(412.7542), 17.3 min
RTINSECONDS=1040.81
SCANS=MS: 1021 MSMS: 1023
PEPMASS=412.75423	23107
CHARGE=2+
355.17414	115	
362.19987	151	
368.18510	157	
385.23591	178	
408.24306	456	1+
413.23331	273	1+
416.24008	128	
472.29111	196	
475.29023	116	
532.30452	240	
557.36356	100	
571.36074	107	
631.37667	366	1+
END IONS

###FS:    #m/z: 672.40160 #charge   1
###MaxRes:#m/z:  0.00000 #charge-128
###MS: 1021
###MSMS: 1024
BEGIN IONS
TITLE=Cmpd 183, AutoMSn(672.4016), 17.4 min
RTINSECONDS=1041.31
SCANS=MS: 1021 MSMS: 1024
PEPMASS=672.40160	12306
CHARGE=1+
414.70625	151	
421.65664	105	
464.21111	207	
END IONS

###FS:    #m/z: 421.76001 #charge   2
###MaxRes:#m/z:  0.00000 #charge-128
###MS: 1025
###MSMS: 1026
BEGIN IONS
TITLE=Cmpd 184, AutoMSn(421.7600), 17.4 min
RTINSECONDS=1044.33
SCANS=MS: 1025 MSMS: 1026
PEPMASS=421.76001	351989
CHARGE=2+
341.18158	3445	
363.21897	5384	
368.22849	4323	
385.25366	13145	1+
454.26799	6311	1+
470.27254	3599	
472.28703	150748	1+
553.34448	2524	
571.35554	59974	1+
628.37843	5748	
654.39096	3682	
670.38765	4154	
672.40302	108195	1+
682.38768	9531	1+
725.42981	15146	1+
743.44006	64089	1+
END IONS

###FS:    #m/z: 412.75420 #charge   2
###MaxRes:#m/z:  0.00000 #charge-128
###MS: 1025
###MSMS: 1027
BEGIN IONS
TITLE=Cmpd 185, AutoMSn(412.7542), 17.4 min
RTINSECONDS=1044.83
SCANS=MS: 1025 MSMS: 1027
PEPMASS=412.75420	147063
CHARGE=2+
341.17648	146	
359.24014	103	
383.23679	133	
385.25016	141	
392.22611	105	
397.19388	129	
408.26405	135	
410.22414	400	1+
432.25915	131	
470.28623	111	
472.28795	716	1+
527.28431	111	
532.30121	161	
569.32490	105	
571.34604	219	
632.37580	620	1+
672.41324	310	1+
END IONS

###FS:    #m/z: 672.40290 #charge   1
###MaxRes:#m/z:  0.00000 #charge-128
###MS: 1025
###MSMS: 1028
BEGIN IONS
TITLE=Cmpd 186, AutoMSn(672.4029), 17.4 min
RTINSECONDS=1045.33
SCANS=MS: 1025 MSMS: 1028
PEPMASS=672.40290	79968
CHARGE=1+
461.40289	116	
672.39462	159	
END IONS

###FS:    #m/z: 421.76093 #charge   2
###MaxRes:#m/z:  0.00000 #charge-128
###MS: 1029
###MSMS: 1030
BEGIN IONS
TITLE=Cmpd 187, AutoMSn(421.7609), 17.5 min
RTINSECONDS=1048.35
SCANS=MS: 1029 MSMS: 1030
PEPMASS=421.76093	653577
CHARGE=2+
341.18250	5563	
368.22850	6804	
383.22957	4033	
385.25494	16352	
454.27281	5522	
470.27067	6271	
472.28755	249750	1+
571.35633	98894	1+
628.37973	9561	
654.39383	7440	
670.38728	6178	
672.40388	182432	1+
682.38880	16435	1+
725.43123	44776	1+
741.42368	4302	
743.43974	105377	1+
END IONS

###FS:    #m/z: 412.75513 #charge   2
###MaxRes:#m/z:  0.00000 #charge-128
###MS: 1029
###MSMS: 1031
BEGIN IONS
TITLE=Cmpd 188, AutoMSn(412.7551), 17.5 min
RTINSECONDS=1048.86
SCANS=MS: 1029 MSMS: 1031
PEPMASS=412.75513	282770
CHARGE=2+
328.20686	120	
345.22553	105	
369.20466	189	
376.22433	139	
387.23256	102	
390.23843	100	
408.25039	268	1+
410.23848	217	
412.22643	155	
414.22673	242	1+
432.25598	637	
456.26238	206	1+
472.28439	859	1+
532.31338	113	
545.33891	200	
571.35375	437	
614.37458	111	
632.37159	1826	1+
639.87330	291	1+
672.40306	399	1+
681.01129	132	
END IONS

###FS:    #m/z: 672.40326 #charge   1
###MaxRes:#m/z:  0.00000 #charge-128
###MS: 1029
###MSMS: 1032
BEGIN IONS
TITLE=Cmpd 189, AutoMSn(672.4033), 17.5 min
RTINSECONDS=1049.36
SCANS=MS: 1029 MSMS: 1032
PEPMASS=672.40326	156678
CHARGE=1+
447.44152	116	
457.72860	122	
490.16915	121	
END IONS

###FS:    #m/z: 842.50917 #charge   1
###MaxRes:#m/z:  0.00000 #charge-128
###MS: 1033
###MSMS: 1034
BEGIN IONS
TITLE=Cmpd 190, AutoMSn(842.5092), 17.5 min
RTINSECONDS=1052.38
SCANS=MS: 1033 MSMS: 1034
PEPMASS=842.50917	117487
CHARGE=1+
440.24528	875	
840.49170	3385	1+
842.50848	61930	1+
END IONS

###FS:    #m/z: 472.28751 #charge   1
###MaxRes:#m/z:  0.00000 #charge-128
###MS: 1033
###MSMS: 1035
BEGIN IONS
TITLE=Cmpd 191, AutoMSn(472.2875), 17.5 min
RTINSECONDS=1052.88
SCANS=MS: 1033 MSMS: 1035
PEPMASS=472.28751	112977
CHARGE=1+
472.28457	302	
END IONS

###FS:    #m/z: 571.35181 #charge   1
###MaxRes:#m/z:  0.00000 #charge-128
###MS: 1033
###MSMS: 1036
BEGIN IONS
TITLE=Cmpd 192, AutoMSn(571.3518), 17.6 min
RTINSECONDS=1053.38
SCANS=MS: 1033 MSMS: 1036
PEPMASS=571.35181	65780
CHARGE=1+
346.20433	120	
379.21051	115	
464.21132	134	
472.27846	275	1+
END IONS

###FS:    #m/z: 472.28692 #charge   1
###MaxRes:#m/z:  0.00000 #charge-128
###MS: 1037
###MSMS: 1038
BEGIN IONS
TITLE=Cmpd 193, AutoMSn(472.2869), 17.6 min
RTINSECONDS=1056.4
SCANS=MS: 1037 MSMS: 1038
PEPMASS=472.28692	90328
CHARGE=1+
472.28822	266	
END IONS

###FS:    #m/z: 842.50847 #charge   1
###MaxRes:#m/z:  0.00000 #charge-128
###MS: 1037
###MSMS: 1039
BEGIN IONS
TITLE=Cmpd 194, AutoMSn(842.5085), 17.6 min
RTINSECONDS=1056.9
SCANS=MS: 1037 MSMS: 1039
PEPMASS=842.50847	83776
CHARGE=1+
436.25213	333	
440.25600	310	
455.25815	376	
458.25857	309	
553.33910	473	
840.49875	1559	1+
842.50778	22865	1+
END IONS

###FS:    #m/z: 571.35174 #charge   1
###MaxRes:#m/z:  0.00000 #charge-128
###MS: 1037
###MSMS: 1040
BEGIN IONS
TITLE=Cmpd 195, AutoMSn(571.3517), 17.6 min
RTINSECONDS=1057.4
SCANS=MS: 1037 MSMS: 1040
PEPMASS=571.35174	53112
CHARGE=1+
383.21914	103	
410.16604	111	
434.22756	120	
571.29089	108	
END IONS

###FS:    #m/z: 364.26719 #charge   3
###MaxRes:#m/z:  0.00000 #charge-128
###MS: 1041
###MSMS: 1042
BEGIN IONS
TITLE=Cmpd 196, AutoMSn(364.2672), 17.7 min
RTINSECONDS=1060.42
SCANS=MS: 1041 MSMS: 1042
PEPMASS=364.26719	8840
CHARGE=3+
346.25450	457	
364.26666	1169	1+
END IONS

###FS:    #m/z: 632.37055 #charge-128
###MaxRes:#m/z:  0.00000 #charge-128
###MS: 1041
###MSMS: 1043
BEGIN IONS
TITLE=Cmpd 197, AutoMSn(632.3705), 17.7 min
RTINSECONDS=1060.92
SCANS=MS: 1041 MSMS: 1043
PEPMASS=632.37055	7237

359.15055	105	
429.21539	101	
562.30247	160	
635.28881	148	
END IONS

###FS:    #m/z: 571.35220 #charge   1
###MaxRes:#m/z:  0.00000 #charge-128
###MS: 1041
###MSMS: 1044
BEGIN IONS
TITLE=Cmpd 198, AutoMSn(571.3522), 17.7 min
RTINSECONDS=1061.42
SCANS=MS: 1041 MSMS: 1044
PEPMASS=571.35220	31324
CHARGE=1+
448.22323	221	
465.27494	115	
570.25528	148	
END IONS

###FS:    #m/z: 628.99894 #charge-128
###MaxRes:#m/z:  0.00000 #charge-128
###MS: 1045
###MSMS: 1046
BEGIN IONS
TITLE=Cmpd 199, AutoMSn(628.9989), 17.7 min
RTINSECONDS=1064.45
SCANS=MS: 1045 MSMS: 1046
PEPMASS=628.99894	6107

424.70668	116	
484.70162	195	
507.68890	106	
535.28969	101	
561.77087	134	
617.81566	194	
627.34983	295	
628.67727	138	
629.36054	520	1+
631.31847	209	1+
635.61814	108	
638.70768	108	
650.35752	367	
752.97110	101	
780.90735	185	
781.42423	141	
865.35027	223	1+
END IONS

###FS:    #m/z: 575.79649 #charge   2
###MaxRes:#m/z:  0.00000 #charge-128
###MS: 1045
###MSMS: 1047
BEGIN IONS
TITLE=Cmpd 200, AutoMSn(575.7965), 17.7 min
RTINSECONDS=1064.95
SCANS=MS: 1045 MSMS: 1047
PEPMASS=575.79649	6162
CHARGE=2+
333.18080	172	
424.21478	102	
441.24841	115	
448.21372	248	
509.30763	105	
514.20167	110	
538.20591	101	
547.28891	595	
575.32722	224	1+
576.21184	159	
710.34489	1037	1+
719.21291	132	
820.38589	316	1+
838.40436	1183	1+
937.48730	160	
END IONS

###FS:    #m/z: 364.26259 #charge   3
###MaxRes:#m/z:  0.00000 #charge-128
###MS: 1045
###MSMS: 1048
BEGIN IONS
TITLE=Cmpd 201, AutoMSn(364.2626), 17.8 min
RTINSECONDS=1065.45
SCANS=MS: 1045 MSMS: 1048
PEPMASS=364.26259	8295
CHARGE=3+
346.26327	251	
364.26872	883	1+
END IONS

###FS:    #m/z: 575.79816 #charge   2
###MaxRes:#m/z:  0.00000 #charge-128
###MS: 1049
###MSMS: 1050
BEGIN IONS
TITLE=Cmpd 202, AutoMSn(575.7982), 17.8 min
RTINSECONDS=1068.48
SCANS=MS: 1049 MSMS: 1050
PEPMASS=575.79816	10112
CHARGE=2+
333.17985	197	
391.19750	150	
441.24320	166	
448.21559	411	
458.22747	122	
469.24917	107	
488.19694	209	1+
540.25339	107	
547.29299	845	1+
559.28593	130	
573.33352	109	
575.27676	354	1+
646.27777	108	
710.34408	1790	1+
719.21515	306	
820.37779	114	
821.37614	350	1+
838.40799	1620	1+
937.46451	392	1+
END IONS

###FS:    #m/z: 628.66552 #charge   3
###MaxRes:#m/z:  0.00000 #charge-128
###MS: 1049
###MSMS: 1051
BEGIN IONS
TITLE=Cmpd 203, AutoMSn(628.6655), 17.8 min
RTINSECONDS=1068.98
SCANS=MS: 1049 MSMS: 1051
PEPMASS=628.66552	9086
CHARGE=3+
361.17411	113	
375.23051	129	
424.69560	159	
474.19766	121	
475.69754	128	
492.02927	108	
502.75061	101	
510.28566	101	
520.28322	112	
530.26405	100	
561.27647	115	
623.00272	112	
624.30950	104	
626.30797	143	
627.32501	398	1+
628.65754	334	
628.99458	528	
629.34691	625	1+
630.71159	109	
631.26142	130	
638.70783	200	
650.35832	329	1+
968.39432	1089	1+
1252.64958	475	1+
END IONS

###FS:    #m/z: 350.25624 #charge-128
###MaxRes:#m/z:  0.00000 #charge-128
###MS: 1049
###MSMS: 1052
BEGIN IONS
TITLE=Cmpd 204, AutoMSn(350.2562), 17.8 min
RTINSECONDS=1069.48
SCANS=MS: 1049 MSMS: 1052
PEPMASS=350.25624	5741

332.23142	190	
350.24332	223	
END IONS

###FS:    #m/z: 575.79757 #charge   2
###MaxRes:#m/z:  0.00000 #charge-128
###MS: 1053
###MSMS: 1054
BEGIN IONS
TITLE=Cmpd 205, AutoMSn(575.7976), 17.9 min
RTINSECONDS=1072.5
SCANS=MS: 1053 MSMS: 1054
PEPMASS=575.79757	11698
CHARGE=2+
333.19353	119	
391.18913	168	
410.70386	194	
441.23957	133	
448.22051	375	
547.28524	723	1+
575.29444	111	
576.31551	293	1+
578.34109	162	
586.36092	118	
710.34873	1581	1+
719.21028	864	
720.29711	108	
821.39009	254	
838.40864	1137	1+
937.47432	374	1+
END IONS

###FS:    #m/z: 628.66380 #charge   3
###MaxRes:#m/z:  0.00000 #charge-128
###MS: 1053
###MSMS: 1055
BEGIN IONS
TITLE=Cmpd 206, AutoMSn(628.6638), 17.9 min
RTINSECONDS=1073
SCANS=MS: 1053 MSMS: 1055
PEPMASS=628.66380	8159
CHARGE=3+
425.17655	128	
433.71830	202	
462.19145	104	
471.59644	119	
492.02700	136	
525.18030	103	
622.66816	136	
624.35990	109	
625.28350	114	
627.30973	164	
628.66607	371	
629.01944	191	
629.34146	380	1+
637.67676	100	
650.36199	240	
730.39529	141	
780.93396	109	
968.38809	598	1+
END IONS

###FS:    #m/z: 350.25499 #charge-128
###MaxRes:#m/z:  0.00000 #charge-128
###MS: 1053
###MSMS: 1056
BEGIN IONS
TITLE=Cmpd 207, AutoMSn(350.2550), 17.9 min
RTINSECONDS=1073.5
SCANS=MS: 1053 MSMS: 1056
PEPMASS=350.25499	8025

332.23873	417	
350.26401	229	1+
END IONS

###FS:    #m/z: 450.27021 #charge   2
###MaxRes:#m/z:  0.00000 #charge-128
###MS: 1057
###MSMS: 1058
BEGIN IONS
TITLE=Cmpd 208, AutoMSn(450.2702), 17.9 min
RTINSECONDS=1076.52
SCANS=MS: 1057 MSMS: 1058
PEPMASS=450.27021	64410
CHARGE=2+
311.16657	273	
329.18031	280	
337.22401	279	
341.17951	565	
363.22339	294	
365.21056	286	
368.22194	1011	1+
383.23643	395	
385.26095	1076	1+
450.26516	488	
452.28138	580	
454.26577	876	1+
470.26539	267	
472.28708	8196	1+
479.48701	509	
571.35686	5864	1+
628.38028	1252	1+
654.39164	553	
670.38894	875	1+
672.40520	19427	1+
681.01623	432	
682.38773	566	1+
699.41598	335	
725.42628	3252	1+
741.42512	1086	1+
743.44198	13100	1+
754.53187	292	
755.43249	507	
779.48315	941	1+
END IONS

###FS:    #m/z: 350.25393 #charge   3
###MaxRes:#m/z:  0.00000 #charge-128
###MS: 1057
###MSMS: 1059
BEGIN IONS
TITLE=Cmpd 209, AutoMSn(350.2539), 18.0 min
RTINSECONDS=1077.03
SCANS=MS: 1057 MSMS: 1059
PEPMASS=350.25393	8567
CHARGE=3+
332.23915	627	
350.25200	780	1+
END IONS

###FS:    #m/z: 899.52323 #charge   1
###MaxRes:#m/z:  0.00000 #charge-128
###MS: 1057
###MSMS: 1060
BEGIN IONS
TITLE=Cmpd 210, AutoMSn(899.5232), 18.0 min
RTINSECONDS=1077.53
SCANS=MS: 1057 MSMS: 1060
PEPMASS=899.52323	4170
CHARGE=1+
410.23708	174	
497.27970	142	
610.36609	109	
881.52367	108	
897.51800	463	1+
899.52861	4785	1+
END IONS

###FS:    #m/z: 450.27084 #charge   2
###MaxRes:#m/z:  0.00000 #charge-128
###MS: 1061
###MSMS: 1062
BEGIN IONS
TITLE=Cmpd 211, AutoMSn(450.2708), 18.0 min
RTINSECONDS=1080.56
SCANS=MS: 1061 MSMS: 1062
PEPMASS=450.27084	181539
CHARGE=2+
337.21882	728	
341.18231	709	
368.22489	2451	1+
382.23207	1918	1+
385.25184	1626	
390.24471	1518	
436.25221	737	
454.26855	1016	
470.26536	911	
472.28591	16541	1+
571.35609	13604	1+
628.37919	2130	
654.38883	1631	1+
670.38818	2877	1+
672.40253	48579	1+
682.39452	823	
699.40734	990	
725.43190	7521	1+
737.43440	2006	1+
741.42097	1239	
743.43995	32569	1+
753.42409	682	
755.43801	752	
END IONS

###FS:    #m/z: 441.26341 #charge   2
###MaxRes:#m/z:  0.00000 #charge-128
###MS: 1061
###MSMS: 1063
BEGIN IONS
TITLE=Cmpd 212, AutoMSn(441.2634), 18.0 min
RTINSECONDS=1081.06
SCANS=MS: 1061 MSMS: 1063
PEPMASS=441.26341	24460
CHARGE=2+
364.20302	115	
394.22506	123	
432.25179	121	
437.26987	128	
438.26231	325	1+
440.25397	501	1+
442.24338	694	1+
449.25680	144	
461.42082	128	
472.28001	444	
498.81867	104	
514.29630	470	1+
516.28002	229	
571.35146	149	
578.24587	116	
613.36844	276	1+
631.35137	145	
632.37721	384	1+
654.39189	130	
711.40794	223	
716.40300	263	1+
726.35314	180	
785.43871	246	1+
END IONS

###FS:    #m/z: 899.53009 #charge   1
###MaxRes:#m/z:  0.00000 #charge-128
###MS: 1061
###MSMS: 1064
BEGIN IONS
TITLE=Cmpd 213, AutoMSn(899.5301), 18.0 min
RTINSECONDS=1081.56
SCANS=MS: 1061 MSMS: 1064
PEPMASS=899.53009	14198
CHARGE=1+
410.24036	173	
497.27084	263	
515.27159	149	
855.49032	139	
897.51089	469	1+
899.52913	9158	1+
END IONS

###FS:    #m/z: 450.27080 #charge   2
###MaxRes:#m/z:  0.00000 #charge-128
###MS: 1065
###MSMS: 1066
BEGIN IONS
TITLE=Cmpd 214, AutoMSn(450.2708), 18.1 min
RTINSECONDS=1084.59
SCANS=MS: 1065 MSMS: 1066
PEPMASS=450.27080	243855
CHARGE=2+
341.18237	1270	
368.22415	3211	1+
383.22756	755	
385.25384	2670	
436.25479	830	
454.27262	1278	
470.27337	751	
472.28766	21631	1+
571.35518	15301	1+
628.37861	2142	
654.39237	1414	
670.39061	2713	1+
672.40399	56598	1+
682.38887	1330	
699.41138	754	
725.42871	9783	1+
732.36401	955	
741.42366	2261	1+
743.44036	35637	1+
755.44003	1157	
779.48231	3114	1+
END IONS

###FS:    #m/z: 441.26444 #charge   2
###MaxRes:#m/z:  0.00000 #charge-128
###MS: 1065
###MSMS: 1067
BEGIN IONS
TITLE=Cmpd 215, AutoMSn(441.2644), 18.1 min
RTINSECONDS=1085.09
SCANS=MS: 1065 MSMS: 1067
PEPMASS=441.26444	33375
CHARGE=2+
384.23852	233	1+
422.22568	147	
425.24928	122	
436.26138	256	1+
438.23903	347	1+
440.26222	402	1+
442.25179	492	1+
449.25454	136	
472.27597	163	
489.27198	137	
511.30932	197	
514.29960	267	
516.27957	251	
610.35870	107	
614.36149	100	
631.37526	168	
632.37414	375	1+
654.38592	152	
711.39831	368	1+
714.41089	425	
716.41251	110	
787.44095	112	
END IONS

###FS:    #m/z: 899.52890 #charge   1
###MaxRes:#m/z:  0.00000 #charge-128
###MS: 1065
###MSMS: 1068
BEGIN IONS
TITLE=Cmpd 216, AutoMSn(899.5289), 18.1 min
RTINSECONDS=1085.59
SCANS=MS: 1065 MSMS: 1068
PEPMASS=899.52890	20878
CHARGE=1+
410.23733	175	
497.28191	129	
897.53176	229	
899.52965	7982	1+
END IONS

###FS:    #m/z: 441.26467 #charge   2
###MaxRes:#m/z:  0.00000 #charge-128
###MS: 1069
###MSMS: 1070
BEGIN IONS
TITLE=Cmpd 217, AutoMSn(441.2647), 18.1 min
RTINSECONDS=1088.61
SCANS=MS: 1069 MSMS: 1070
PEPMASS=441.26467	26922
CHARGE=2+
339.16469	108	
353.21779	145	
385.25362	125	
422.25813	104	
427.26492	104	
438.23145	171	
439.25654	422	1+
441.26414	476	1+
444.25355	177	
449.24389	124	
472.27494	189	
483.49992	285	
514.29574	448	1+
547.33774	130	
613.36075	303	1+
632.37086	874	1+
640.76508	282	
642.42237	151	
654.36841	122	
672.39764	121	
711.41000	220	
714.41372	517	1+
726.42251	124	
785.43675	140	
END IONS

###FS:    #m/z: 899.52758 #charge   1
###MaxRes:#m/z:  0.00000 #charge-128
###MS: 1069
###MSMS: 1071
BEGIN IONS
TITLE=Cmpd 218, AutoMSn(899.5276), 18.2 min
RTINSECONDS=1089.11
SCANS=MS: 1069 MSMS: 1071
PEPMASS=899.52758	14841
CHARGE=1+
410.22689	151	
418.13047	111	
497.25387	115	
738.26828	105	
897.50600	438	1+
899.53191	4727	1+
END IONS

###FS:    #m/z: 336.23633 #charge-128
###MaxRes:#m/z:  0.00000 #charge-128
###MS: 1073
###MSMS: 1074
BEGIN IONS
TITLE=Cmpd 219, AutoMSn(336.2363), 18.2 min
RTINSECONDS=1092.64
SCANS=MS: 1073 MSMS: 1074
PEPMASS=336.23633	10266

336.23868	129	
END IONS

###FS:    #m/z: 571.34770 #charge   1
###MaxRes:#m/z:  0.00000 #charge-128
###MS: 1073
###MSMS: 1075
BEGIN IONS
TITLE=Cmpd 220, AutoMSn(571.3477), 18.2 min
RTINSECONDS=1093.14
SCANS=MS: 1073 MSMS: 1075
PEPMASS=571.34770	8093
CHARGE=1+
345.22912	351	
400.63641	105	
458.31089	488	1+
487.20613	116	
551.25788	100	
557.37950	192	
570.29664	132	
571.29721	441	1+
END IONS

###FS:    #m/z: 1113.84010 #charge-128
###MaxRes:#m/z:  0.00000 #charge-128
###MS: 1073
###MSMS: 1076
BEGIN IONS
TITLE=Cmpd 221, AutoMSn(1113.8401), 18.2 min
RTINSECONDS=1093.64
SCANS=MS: 1073 MSMS: 1076
PEPMASS=1113.84010	4991

366.13671	958	
462.26073	100	
657.23327	517	1+
END IONS

###FS:    #m/z: 336.23652 #charge-128
###MaxRes:#m/z:  0.00000 #charge-128
###MS: 1077
###MSMS: 1078
BEGIN IONS
TITLE=Cmpd 222, AutoMSn(336.2365), 18.3 min
RTINSECONDS=1096.66
SCANS=MS: 1077 MSMS: 1078
PEPMASS=336.23652	11791

336.23627	158	
END IONS

###FS:    #m/z: 572.31341 #charge   2
###MaxRes:#m/z:  0.00000 #charge-128
###MS: 1077
###MSMS: 1079
BEGIN IONS
TITLE=Cmpd 223, AutoMSn(572.3134), 18.3 min
RTINSECONDS=1097.17
SCANS=MS: 1077 MSMS: 1079
PEPMASS=572.31341	9381
CHARGE=2+
345.22606	253	
448.22971	104	
458.30434	102	
469.16469	131	
557.37268	221	
568.27114	561	1+
572.33104	119	
574.29607	151	
582.23335	111	
658.42147	529	1+
844.49091	797	1+
915.53945	258	
END IONS

###FS:    #m/z: 364.26795 #charge   1
###MaxRes:#m/z:  0.00000 #charge-128
###MS: 1077
###MSMS: 1080
BEGIN IONS
TITLE=Cmpd 224, AutoMSn(364.2679), 18.3 min
RTINSECONDS=1097.67
SCANS=MS: 1077 MSMS: 1080
PEPMASS=364.26795	9300
CHARGE=1+
302.23575	176	
346.25210	142	
364.26409	827	1+
END IONS

###FS:    #m/z: 364.26746 #charge   1
###MaxRes:#m/z:  0.00000 #charge-128
###MS: 1081
###MSMS: 1082
BEGIN IONS
TITLE=Cmpd 225, AutoMSn(364.2675), 18.3 min
RTINSECONDS=1100.69
SCANS=MS: 1081 MSMS: 1082
PEPMASS=364.26746	10834
CHARGE=1+
302.22586	197	
346.24112	126	
364.26857	654	1+
END IONS

###FS:    #m/z: 572.31113 #charge   2
###MaxRes:#m/z:  0.00000 #charge-128
###MS: 1081
###MSMS: 1083
BEGIN IONS
TITLE=Cmpd 226, AutoMSn(572.3111), 18.4 min
RTINSECONDS=1101.2
SCANS=MS: 1081 MSMS: 1083
PEPMASS=572.31113	7753
CHARGE=2+
458.31135	224	
499.24853	101	
555.77567	156	
557.36771	346	1+
568.28483	650	1+
574.30241	326	1+
606.27437	104	
658.43052	380	
844.49010	513	1+
915.51280	156	
END IONS

###FS:    #m/z: 556.29167 #charge   2
###MaxRes:#m/z:  0.00000 #charge-128
###MS: 1081
###MSMS: 1084
BEGIN IONS
TITLE=Cmpd 227, AutoMSn(556.2917), 18.4 min
RTINSECONDS=1101.7
SCANS=MS: 1081 MSMS: 1084
PEPMASS=556.29167	3730
CHARGE=2+
390.16725	117	
496.26689	128	
557.27288	109	
755.39829	130	
798.37335	134	
END IONS

###FS:    #m/z: 487.27129 #charge   2
###MaxRes:#m/z:  0.00000 #charge-128
###MS: 1085
###MSMS: 1086
BEGIN IONS
TITLE=Cmpd 228, AutoMSn(487.2713), 18.4 min
RTINSECONDS=1104.74
SCANS=MS: 1085 MSMS: 1086
PEPMASS=487.27129	5842
CHARGE=2+
470.27442	153	
484.24341	109	
486.26758	128	
490.27667	151	
618.31482	212	
END IONS

###FS:    #m/z: 364.26767 #charge   1
###MaxRes:#m/z:  0.00000 #charge-128
###MS: 1085
###MSMS: 1087
BEGIN IONS
TITLE=Cmpd 229, AutoMSn(364.2677), 18.4 min
RTINSECONDS=1105.24
SCANS=MS: 1085 MSMS: 1087
PEPMASS=364.26767	11381
CHARGE=1+
302.23415	301	
346.24937	204	
362.24870	128	
364.27265	561	1+
END IONS

###FS:    #m/z: 601.33968 #charge   1
###MaxRes:#m/z:  0.00000 #charge-128
###MS: 1089
###MSMS: 1090
BEGIN IONS
TITLE=Cmpd 231, AutoMSn(601.3397), 18.5 min
RTINSECONDS=1108.78
SCANS=MS: 1089 MSMS: 1090
PEPMASS=601.33968	11164
CHARGE=1+
328.19650	1521	1+
358.19184	139	
381.16494	124	
386.23224	143	
402.23895	310	1+
428.23175	160	
440.24886	105	
446.16992	106	
457.26994	121	
470.27676	253	
512.23894	118	
513.30744	142	
514.27279	4877	1+
521.79285	164	
527.32757	642	1+
600.33821	100	
END IONS

###FS:    #m/z: 487.27095 #charge   2
###MaxRes:#m/z:  0.00000 #charge-128
###MS: 1089
###MSMS: 1091
BEGIN IONS
TITLE=Cmpd 232, AutoMSn(487.2710), 18.5 min
RTINSECONDS=1109.28
SCANS=MS: 1089 MSMS: 1091
PEPMASS=487.27095	6285
CHARGE=2+
384.12552	112	
426.22302	151	
488.24703	115	
490.21146	109	
618.33975	123	
END IONS

###FS:    #m/z: 592.81096 #charge   2
###MaxRes:#m/z:  0.00000 #charge-128
###MS: 1089
###MSMS: 1092
BEGIN IONS
TITLE=Cmpd 233, AutoMSn(592.8110), 18.5 min
RTINSECONDS=1109.78
SCANS=MS: 1089 MSMS: 1092
PEPMASS=592.81096	4524
CHARGE=2+
449.26378	129	
507.27911	115	
514.29023	116	
590.30993	321	1+
592.29829	162	
594.30859	317	1+
596.28095	257	
598.31432	108	
614.35104	306	
842.47005	105	
971.50640	264	
END IONS

###FS:    #m/z: 601.34007 #charge   1
###MaxRes:#m/z:  0.00000 #charge-128
###MS: 1093
###MSMS: 1094
BEGIN IONS
TITLE=Cmpd 234, AutoMSn(601.3401), 18.5 min
RTINSECONDS=1112.81
SCANS=MS: 1093 MSMS: 1094
PEPMASS=601.34007	20908
CHARGE=1+
328.19654	2827	1+
402.24005	315	
428.22140	340	
457.25131	229	
470.27211	412	
514.27278	8706	1+
521.79199	590	
527.33032	1592	1+
597.29673	138	
600.27590	212	
END IONS

###FS:    #m/z: 579.30100 #charge   2
###MaxRes:#m/z:  0.00000 #charge-128
###MS: 1093
###MSMS: 1095
BEGIN IONS
TITLE=Cmpd 235, AutoMSn(579.3010), 18.6 min
RTINSECONDS=1113.31
SCANS=MS: 1093 MSMS: 1095
PEPMASS=579.30100	4042
CHARGE=2+
383.15595	292	1+
448.23402	113	
459.27603	217	
494.23178	145	
562.29397	102	
570.30948	220	
570.80002	156	
572.34458	139	
576.28248	255	1+
578.36755	107	
581.30702	231	1+
687.38859	341	1+
758.41266	248	
760.40835	109	
873.43240	297	
880.36774	104	
END IONS

###FS:    #m/z: 601.34126 #charge   1
###MaxRes:#m/z:  0.00000 #charge-128
###MS: 1097
###MSMS: 1098
BEGIN IONS
TITLE=Cmpd 237, AutoMSn(601.3413), 18.6 min
RTINSECONDS=1116.84
SCANS=MS: 1097 MSMS: 1098
PEPMASS=601.34126	26360
CHARGE=1+
328.19769	4540	1+
371.20286	192	
386.22212	510	
402.24952	265	
428.22464	756	1+
440.22619	277	
457.26158	389	
470.27098	419	
497.24711	193	
514.27360	11009	1+
521.34460	268	
527.32988	1795	1+
END IONS

###FS:    #m/z: 519.26994 #charge   2
###MaxRes:#m/z:  0.00000 #charge-128
###MS: 1097
###MSMS: 1099
BEGIN IONS
TITLE=Cmpd 238, AutoMSn(519.2699), 18.6 min
RTINSECONDS=1117.34
SCANS=MS: 1097 MSMS: 1099
PEPMASS=519.26994	5707
CHARGE=2+
375.20294	160	
476.24421	379	
498.27009	144	
502.25906	130	
516.27838	362	1+
518.28953	421	
520.29327	729	1+
589.32719	104	
646.35446	658	1+
743.36299	140	
761.37841	2014	1+
767.45228	100	
874.45186	382	
END IONS

###FS:    #m/z: 402.24738 #charge   1
###MaxRes:#m/z:  0.00000 #charge-128
###MS: 1097
###MSMS: 1100
BEGIN IONS
TITLE=Cmpd 239, AutoMSn(402.2474), 18.6 min
RTINSECONDS=1117.84
SCANS=MS: 1097 MSMS: 1100
PEPMASS=402.24738	5990
CHARGE=1+
366.19061	109	
386.24244	156	
END IONS

###FS:    #m/z: 737.89287 #charge   1
###MaxRes:#m/z:  0.00000 #charge-128
###MS: 1101
###MSMS: 1102
BEGIN IONS
TITLE=Cmpd 240, AutoMSn(737.8929), 18.7 min
RTINSECONDS=1120.87
SCANS=MS: 1101 MSMS: 1102
PEPMASS=737.89287	7604
CHARGE=1+
359.18955	229	
376.22040	170	
390.19883	143	
482.19126	119	
489.29959	501	1+
518.25367	143	
535.28690	128	
END IONS

###FS:    #m/z: 590.30393 #charge   2
###MaxRes:#m/z:  0.00000 #charge-128
###MS: 1101
###MSMS: 1103
BEGIN IONS
TITLE=Cmpd 241, AutoMSn(590.3039), 18.7 min
RTINSECONDS=1121.37
SCANS=MS: 1101 MSMS: 1103
PEPMASS=590.30393	7980
CHARGE=2+
319.17515	153	
338.10690	111	
353.18697	116	
404.22164	570	1+
412.95211	145	
422.16644	657	1+
428.13959	102	
456.26381	108	
466.23808	110	
483.20102	138	
517.30510	558	
519.28872	120	
523.25705	222	
535.24543	324	1+
570.28080	120	
580.27715	588	1+
587.31591	100	
588.27360	449	1+
592.28625	137	
602.21218	122	
637.30574	1068	1+
645.36248	1111	1+
657.34732	101	
663.29713	133	
708.33155	295	1+
758.45211	634	1+
765.35496	275	
817.38921	105	
836.31050	159	
845.96566	116	
854.29812	100	
887.49088	740	1+
915.45469	342	1+
1016.53409	107	
END IONS

###FS:    #m/z: 519.26888 #charge   2
###MaxRes:#m/z:  0.00000 #charge-128
###MS: 1101
###MSMS: 1104
BEGIN IONS
TITLE=Cmpd 242, AutoMSn(519.2689), 18.7 min
RTINSECONDS=1121.87
SCANS=MS: 1101 MSMS: 1104
PEPMASS=519.26888	7672
CHARGE=2+
438.75452	142	
450.24732	238	
476.23821	177	
504.26223	144	
516.28204	360	1+
518.27790	833	1+
522.27876	198	
524.24673	107	
563.33053	178	
646.34974	727	1+
678.35369	136	
761.37818	1967	1+
779.40578	289	
END IONS

###FS:    #m/z: 590.30274 #charge   2
###MaxRes:#m/z:  0.00000 #charge-128
###MS: 1105
###MSMS: 1106
BEGIN IONS
TITLE=Cmpd 243, AutoMSn(590.3027), 18.7 min
RTINSECONDS=1124.9
SCANS=MS: 1105 MSMS: 1106
PEPMASS=590.30274	13220
CHARGE=2+
319.17909	156	
371.19874	162	
404.21861	986	1+
422.15695	720	1+
466.23551	118	
489.20333	113	
502.22573	156	
505.19429	109	
507.24924	115	
517.30651	1096	1+
523.26385	313	
529.70285	252	
535.23865	172	
571.29548	105	
580.27801	370	1+
586.32181	744	1+
590.18649	116	
592.26200	208	
593.33140	100	
594.29526	274	1+
628.36369	124	
637.30689	2746	1+
645.37011	1484	1+
663.29677	214	1+
669.26981	161	
708.34238	525	1+
758.44066	1036	1+
765.36977	833	1+
767.27531	106	
818.38342	144	
836.29446	319	
845.96740	116	
854.30075	186	
887.49454	1098	1+
914.43123	675	1+
1016.55152	133	
END IONS

###FS:    #m/z: 738.39885 #charge   2
###MaxRes:#m/z:  0.00000 #charge-128
###MS: 1105
###MSMS: 1107
BEGIN IONS
TITLE=Cmpd 244, AutoMSn(738.3989), 18.8 min
RTINSECONDS=1125.4
SCANS=MS: 1105 MSMS: 1107
PEPMASS=738.39885	10821
CHARGE=2+
376.21430	192	
390.20053	340	1+
399.18641	105	
489.30911	496	1+
518.25867	121	
536.25551	109	
543.79973	103	
588.37164	161	
593.22020	101	
606.37456	111	
646.31010	198	
738.41263	103	
830.47910	200	
958.50952	207	
1086.60762	153	
END IONS

###FS:    #m/z: 519.26602 #charge   2
###MaxRes:#m/z:  0.00000 #charge-128
###MS: 1105
###MSMS: 1108
BEGIN IONS
TITLE=Cmpd 245, AutoMSn(519.2660), 18.8 min
RTINSECONDS=1125.9
SCANS=MS: 1105 MSMS: 1108
PEPMASS=519.26602	7870
CHARGE=2+
450.25309	184	
520.27882	101	
563.32673	184	
646.35358	131	
657.36443	240	
678.36162	220	1+
END IONS

###FS:    #m/z: 589.25534 #charge   3
###MaxRes:#m/z:  0.00000 #charge-128
###MS: 1109
###MSMS: 1110
BEGIN IONS
TITLE=Cmpd 246, AutoMSn(589.2553), 18.8 min
RTINSECONDS=1128.93
SCANS=MS: 1109 MSMS: 1110
PEPMASS=589.25534	12529
CHARGE=3+
376.15174	164	
384.13664	116	
394.16116	103	
404.21959	906	1+
422.15504	861	1+
434.63060	104	
439.22927	104	
450.22481	107	
466.25001	152	
482.26893	180	
500.28233	185	
515.17715	121	
517.30814	885	1+
523.26144	482	1+
529.71419	112	
535.23886	109	
580.28692	838	1+
586.31169	133	
587.32285	427	1+
590.32180	176	
592.30663	245	
594.26651	106	
596.25944	111	
614.35168	119	
627.34121	317	1+
637.30275	2392	1+
645.36429	1276	1+
657.35808	251	1+
702.40804	107	
708.33792	557	1+
749.28253	107	
758.45024	842	1+
765.36971	1275	1+
767.27025	132	
818.29265	283	1+
836.30499	224	
854.30809	393	1+
870.46720	106	
887.49599	914	1+
913.42260	384	1+
914.43997	253	1+
999.52414	103	
1016.54250	133	
END IONS

###FS:    #m/z: 883.37459 #charge   2
###MaxRes:#m/z:  0.00000 #charge-128
###MS: 1109
###MSMS: 1111
BEGIN IONS
TITLE=Cmpd 247, AutoMSn(883.3746), 18.8 min
RTINSECONDS=1129.44
SCANS=MS: 1109 MSMS: 1111
PEPMASS=883.37459	7655
CHARGE=2+
319.17262	104	
523.25569	103	
637.30967	315	1+
757.31296	100	
765.36378	465	1+
1765.77121	399	1+
END IONS

###FS:    #m/z: 518.75059 #charge   2
###MaxRes:#m/z:  0.00000 #charge-128
###MS: 1109
###MSMS: 1112
BEGIN IONS
TITLE=Cmpd 248, AutoMSn(518.7506), 18.8 min
RTINSECONDS=1129.94
SCANS=MS: 1109 MSMS: 1112
PEPMASS=518.75059	6982
CHARGE=2+
342.09720	124	
382.19969	108	
429.70675	114	
438.73083	224	
450.24771	377	
457.14536	145	
474.15749	145	
476.25885	127	
480.28435	105	
498.24940	157	
503.29970	200	
509.74691	118	
510.24627	332	
515.29448	138	
516.28243	231	
517.28808	429	1+
518.76510	181	
519.27767	715	1+
524.30340	128	
563.33931	385	
571.21460	422	
600.34279	928	1+
640.34708	123	
657.37000	1530	1+
678.35302	459	
761.37859	642	1+
770.46165	518	1+
779.40955	895	1+
789.38600	245	
841.48640	490	1+
874.47279	153	
876.44731	332	1+
928.52562	540	1+
END IONS

###FS:    #m/z: 521.30711 #charge   2
###MaxRes:#m/z:  0.00000 #charge-128
###MS: 1113
###MSMS: 1114
BEGIN IONS
TITLE=Cmpd 249, AutoMSn(521.3071), 18.9 min
RTINSECONDS=1132.96
SCANS=MS: 1113 MSMS: 1114
PEPMASS=521.30711	14668
CHARGE=2+
300.67513	219	
312.16994	113	
357.25155	241	
390.72405	109	
412.73833	117	
414.25919	132	
440.24122	111	
446.26952	298	
450.23444	564	1+
457.14248	182	
476.24701	205	1+
481.21453	100	
488.32024	105	
501.29388	166	
503.28700	399	1+
509.74091	181	
517.24857	101	
518.27647	1522	1+
523.28538	490	1+
563.32810	593	1+
571.19873	265	1+
572.27794	124	
598.32769	106	
600.35091	1880	1+
639.34211	288	1+
646.37477	169	
656.34929	126	
657.36957	3268	1+
661.33461	136	
677.37040	108	
678.34729	436	1+
758.41109	147	
761.36923	788	
770.46639	446	
771.45546	622	1+
779.40238	712	1+
841.48413	860	1+
876.47207	416	1+
876.47888	262	
928.51955	881	1+
END IONS

###FS:    #m/z: 518.74767 #charge   2
###MaxRes:#m/z:  0.00000 #charge-128
###MS: 1113
###MSMS: 1115
BEGIN IONS
TITLE=Cmpd 250, AutoMSn(518.7477), 18.9 min
RTINSECONDS=1133.46
SCANS=MS: 1113 MSMS: 1115
PEPMASS=518.74767	8358
CHARGE=2+
329.18277	203	
340.21577	106	
377.21686	108	
382.21226	115	
424.27159	109	
429.23344	132	
446.27068	133	
450.24180	714	1+
458.20939	113	
469.25024	103	
474.16369	131	
484.24922	128	
501.27275	159	
503.28624	436	1+
505.28958	216	
510.24410	121	
517.26503	225	
518.27828	500	1+
521.28874	531	1+
528.76778	232	
563.33160	494	1+
571.21873	112	
571.29430	102	
583.33206	146	
598.31538	145	
600.34737	2261	1+
639.35629	283	1+
646.34484	114	
655.35273	131	
657.36777	3618	1+
678.35751	618	1+
731.38382	120	
761.37724	839	1+
770.45286	1203	1+
779.40590	854	1+
839.46517	120	
841.49534	499	1+
876.46195	653	1+
928.51669	721	1+
END IONS

###FS:    #m/z: 589.25751 #charge   3
###MaxRes:#m/z:  0.00000 #charge-128
###MS: 1113
###MSMS: 1116
BEGIN IONS
TITLE=Cmpd 251, AutoMSn(589.2575), 18.9 min
RTINSECONDS=1133.96
SCANS=MS: 1113 MSMS: 1116
PEPMASS=589.25751	8978
CHARGE=3+
404.22355	516	1+
422.15712	478	
447.82155	102	
496.20000	101	
517.30364	712	1+
535.23323	205	
539.19114	144	
579.33781	127	
580.28498	405	1+
586.29116	212	
587.33932	236	
588.32201	532	1+
590.31982	783	1+
593.27428	148	
594.34821	116	
628.36364	144	
637.30798	2255	1+
645.36911	925	1+
708.34223	437	
710.33541	129	
758.46200	381	
765.36689	742	1+
836.30459	494	1+
845.96592	193	
854.29963	139	
887.49123	792	1+
914.45358	270	1+
END IONS

###FS:    #m/z: 521.30800 #charge   2
###MaxRes:#m/z:  0.00000 #charge-128
###MS: 1117
###MSMS: 1118
BEGIN IONS
TITLE=Cmpd 252, AutoMSn(521.3080), 18.9 min
RTINSECONDS=1136.98
SCANS=MS: 1117 MSMS: 1118
PEPMASS=521.30800	21635
CHARGE=2+
340.21905	156	
357.24422	138	
359.14082	102	
385.24418	254	
399.83033	128	
439.24769	162	
446.27959	202	
450.23828	287	1+
501.28995	325	1+
503.29766	265	
505.31694	115	
509.74015	154	
510.24691	102	
518.28862	1569	1+
523.27105	301	1+
525.28222	239	
563.32900	265	
583.32099	179	
598.33601	341	1+
600.34331	2347	1+
640.34252	224	
646.34349	187	
655.35429	126	
657.36776	4748	1+
657.36788	397	1+
678.36076	535	1+
761.38198	329	1+
770.45203	1238	1+
779.40031	882	1+
841.49658	752	1+
876.44811	315	1+
928.51519	1045	1+
1036.54351	495	1+
END IONS

###FS:    #m/z: 633.32560 #charge   2
###MaxRes:#m/z:  0.00000 #charge-128
###MS: 1117
###MSMS: 1119
BEGIN IONS
TITLE=Cmpd 253, AutoMSn(633.3256), 19.0 min
RTINSECONDS=1137.48
SCANS=MS: 1117 MSMS: 1119
PEPMASS=633.32560	6080
CHARGE=2+
361.24870	105	
367.16347	103	
507.25613	119	
608.38726	120	
634.32633	134	
643.24043	100	
850.46473	260	1+
860.21651	116	
979.53009	119	
1050.53618	205	
END IONS

###FS:    #m/z: 521.30658 #charge   2
###MaxRes:#m/z:  0.00000 #charge-128
###MS: 1121
###MSMS: 1122
BEGIN IONS
TITLE=Cmpd 254, AutoMSn(521.3066), 19.0 min
RTINSECONDS=1141.02
SCANS=MS: 1121 MSMS: 1122
PEPMASS=521.30658	18139
CHARGE=2+
329.18588	217	
359.17044	119	
366.10114	120	
378.70632	104	
428.69931	101	
432.26013	118	
446.25901	112	
460.22289	116	
488.25320	107	
503.29495	548	
506.26423	120	
509.75031	147	
517.27308	387	1+
520.28766	418	1+
522.27467	782	1+
526.91371	352	1+
527.83665	124	
563.32943	206	
598.31873	131	
600.34762	2284	1+
646.35052	188	
655.35177	261	1+
657.36757	4021	1+
678.35449	244	1+
761.37697	139	
770.45013	624	1+
779.40640	417	1+
841.48791	1014	1+
876.44524	136	
928.52452	846	1+
END IONS

###FS:    #m/z: 633.32323 #charge   2
###MaxRes:#m/z:  0.00000 #charge-128
###MS: 1121
###MSMS: 1124
BEGIN IONS
TITLE=Cmpd 255, AutoMSn(633.3232), 19.0 min
RTINSECONDS=1142.02
SCANS=MS: 1121 MSMS: 1124
PEPMASS=633.32323	6747
CHARGE=2+
394.19784	114	
412.14027	124	
460.29763	104	
564.28658	113	
627.95909	133	
630.28762	112	
END IONS

###FS:    #m/z: 699.33212 #charge   3
###MaxRes:#m/z:  0.00000 #charge-128
###MS: 1125
###MSMS: 1128
BEGIN IONS
TITLE=Cmpd 256, AutoMSn(699.3321), 19.1 min
RTINSECONDS=1146.06
SCANS=MS: 1125 MSMS: 1128
PEPMASS=699.33212	3696
CHARGE=3+
697.31953	289	1+
END IONS

###FS:    #m/z: 680.34421 #charge   2
###MaxRes:#m/z:  0.00000 #charge-128
###MS: 1129
###MSMS: 1131
BEGIN IONS
TITLE=Cmpd 257, AutoMSn(680.3442), 19.2 min
RTINSECONDS=1149.58
SCANS=MS: 1129 MSMS: 1131
PEPMASS=680.34421	6885
CHARGE=2+
369.19519	132	
398.17138	198	
428.22431	112	
444.19742	368	1+
482.20550	102	
515.24479	693	1+
542.27524	104	
554.24603	130	
564.27712	107	
573.29543	125	
604.30501	380	1+
732.35701	1487	1+
845.45291	767	1+
916.47671	361	1+
973.51155	962	1+
1044.55719	230	
1045.54585	209	
1145.57703	127	
END IONS

###FS:    #m/z: 680.34856 #charge   2
###MaxRes:#m/z:  0.00000 #charge-128
###MS: 1132
###MSMS: 1133
BEGIN IONS
TITLE=Cmpd 258, AutoMSn(680.3486), 19.2 min
RTINSECONDS=1152.1
SCANS=MS: 1132 MSMS: 1133
PEPMASS=680.34856	13564
CHARGE=2+
357.18031	129	
369.18590	137	
398.17568	111	
402.24271	161	
414.22125	133	
444.19996	120	
487.25410	265	
493.18725	108	
497.23581	378	1+
515.25507	503	1+
573.29443	141	
587.27953	109	
604.30864	667	
634.60680	104	
679.33706	101	
680.33563	214	1+
732.36572	1377	1+
845.44761	1169	1+
916.49646	322	1+
973.51030	1336	1+
984.91705	196	
1044.53758	285	
1045.53919	190	
1145.56208	215	
END IONS

###FS:    #m/z: 602.32390 #charge   2
###MaxRes:#m/z:  0.00000 #charge-128
###MS: 1132
###MSMS: 1135
BEGIN IONS
TITLE=Cmpd 259, AutoMSn(602.3239), 19.2 min
RTINSECONDS=1153.1
SCANS=MS: 1132 MSMS: 1135
PEPMASS=602.32390	11059
CHARGE=2+
328.19526	757	1+
358.18867	264	
364.45940	108	
382.20811	120	
386.20813	575	1+
408.22799	258	1+
418.22246	106	
428.23036	149	
432.25859	109	
468.42072	108	
471.23284	117	
499.23203	197	
501.26833	169	
514.26902	3527	1+
521.78497	124	
527.32799	784	1+
571.25682	134	
595.33509	104	
598.34130	111	
599.29886	282	1+
601.33572	1797	1+
612.29655	320	
726.35642	304	1+
775.36961	134	
790.42260	139	
791.38591	344	1+
797.39032	522	1+
896.44510	106	
903.46029	522	1+
1017.52878	231	
1018.52289	128	
1088.55112	215	
1089.55639	155	
END IONS

###FS:    #m/z: 602.31683 #charge   2
###MaxRes:#m/z:  0.00000 #charge-128
###MS: 1136
###MSMS: 1137
BEGIN IONS
TITLE=Cmpd 260, AutoMSn(602.3168), 19.3 min
RTINSECONDS=1156.12
SCANS=MS: 1136 MSMS: 1137
PEPMASS=602.31683	20775
CHARGE=2+
328.19661	510	1+
386.16837	486	1+
417.19336	107	
428.23617	289	
430.22705	113	
435.14407	136	
443.23220	120	
471.25673	181	
488.18141	119	
499.22952	221	
514.27050	2867	1+
521.81573	120	
521.85448	346	
527.31884	377	
565.31362	124	
573.27797	119	
595.29770	209	
601.32807	2047	1+
606.25584	136	
612.31508	652	1+
726.34557	360	
728.35479	126	
780.38901	147	
790.37986	112	
797.39182	501	1+
806.80024	174	
895.44450	237	
904.47235	120	
1017.50619	143	
1088.57864	231	
1089.54343	177	
END IONS

###FS:    #m/z: 680.34689 #charge   2
###MaxRes:#m/z:  0.00000 #charge-128
###MS: 1136
###MSMS: 1138
BEGIN IONS
TITLE=Cmpd 261, AutoMSn(680.3469), 19.3 min
RTINSECONDS=1156.62
SCANS=MS: 1136 MSMS: 1138
PEPMASS=680.34689	17362
CHARGE=2+
369.18381	319	
396.21401	100	
398.16659	160	
416.18638	113	
444.21033	384	1+
469.22744	231	1+
497.24619	107	
515.24339	544	1+
518.26146	105	
522.78281	139	
564.80502	132	
604.29778	891	1+
629.35190	103	
714.34712	181	
732.36626	1832	1+
845.43630	989	1+
916.48921	271	
918.51257	145	
973.50720	1541	1+
1044.54136	385	
1045.56703	150	
1145.58135	132	
1146.59452	135	
END IONS

###FS:    #m/z: 686.02361 #charge   3
###MaxRes:#m/z:  0.00000 #charge-128
###MS: 1136
###MSMS: 1139
BEGIN IONS
TITLE=Cmpd 262, AutoMSn(686.0236), 19.3 min
RTINSECONDS=1157.12
SCANS=MS: 1136 MSMS: 1139
PEPMASS=686.02361	3478
CHARGE=3+
697.03829	256	
END IONS

###FS:    #m/z: 602.31587 #charge   2
###MaxRes:#m/z:  0.00000 #charge-128
###MS: 1140
###MSMS: 1141
BEGIN IONS
TITLE=Cmpd 263, AutoMSn(602.3159), 19.3 min
RTINSECONDS=1160.16
SCANS=MS: 1140 MSMS: 1141
PEPMASS=602.31587	24358
CHARGE=2+
328.20052	246	
371.19901	190	
386.14946	279	
387.20802	188	
397.21019	123	
406.21281	185	
408.22678	130	
471.25169	163	
499.23498	904	1+
509.24518	115	
514.26996	2302	1+
521.79214	430	
527.32514	398	1+
573.30220	141	
583.30644	166	
586.31201	132	
599.33597	223	
601.33331	1679	1+
612.32607	183	
677.29460	139	
726.35661	272	
762.39412	124	
790.38904	179	
797.39537	325	
806.80182	168	
895.43989	215	1+
903.46948	472	1+
1017.50798	181	
1018.54243	143	
1088.53780	162	
1089.53292	146	
END IONS

###FS:    #m/z: 478.77204 #charge   2
###MaxRes:#m/z:  0.00000 #charge-128
###MS: 1140
###MSMS: 1142
BEGIN IONS
TITLE=Cmpd 264, AutoMSn(478.7720), 19.3 min
RTINSECONDS=1160.66
SCANS=MS: 1140 MSMS: 1142
PEPMASS=478.77204	3789
CHARGE=2+
368.23067	523	1+
385.25896	129	
456.29304	215	
458.28100	126	
460.26481	107	
476.28780	101	
478.27994	170	
480.28590	166	
570.32130	112	
683.40345	171	
END IONS

###FS:    #m/z: 486.92329 #charge   3
###MaxRes:#m/z:  0.00000 #charge-128
###MS: 1140
###MSMS: 1143
BEGIN IONS
TITLE=Cmpd 265, AutoMSn(486.9233), 19.4 min
RTINSECONDS=1161.16
SCANS=MS: 1140 MSMS: 1143
PEPMASS=486.92329	4743
CHARGE=3+
415.21562	124	
441.22810	125	
467.25535	274	1+
472.29273	100	
475.48350	112	
484.27637	354	
485.26719	1446	1+
488.26956	1173	1+
491.58591	233	
495.64639	172	
519.27548	586	1+
607.80201	108	
632.35709	101	
638.30833	104	
683.42180	152	
747.39731	427	1+
828.41364	112	
876.43079	153	
END IONS

###FS:    #m/z: 478.77372 #charge   2
###MaxRes:#m/z:  0.00000 #charge-128
###MS: 1144
###MSMS: 1145
BEGIN IONS
TITLE=Cmpd 266, AutoMSn(478.7737), 19.4 min
RTINSECONDS=1164.2
SCANS=MS: 1144 MSMS: 1145
PEPMASS=478.77372	7602
CHARGE=2+
368.23042	267	
385.24563	297	
391.74468	157	
439.25555	214	1+
456.29548	649	1+
463.24839	105	
475.28033	279	1+
477.27015	1058	1+
480.27148	1195	1+
483.50246	189	
553.32337	229	
570.33406	996	1+
683.42124	2403	1+
692.20538	156	
END IONS

###FS:    #m/z: 626.32028 #charge   2
###MaxRes:#m/z:  0.00000 #charge-128
###MS: 1144
###MSMS: 1146
BEGIN IONS
TITLE=Cmpd 267, AutoMSn(626.3203), 19.4 min
RTINSECONDS=1164.7
SCANS=MS: 1144 MSMS: 1146
PEPMASS=626.32028	5919
CHARGE=2+
314.17675	158	
387.20602	109	
404.22497	2017	1+
408.82521	148	
412.95167	124	
415.22366	115	
476.24131	105	
486.77747	117	
493.22358	100	
515.28059	105	
517.30941	1707	1+
546.26665	113	
556.26906	133	
616.28870	182	
622.32098	231	1+
624.28966	168	
625.30977	166	
626.32785	285	1+
628.32914	598	1+
636.65297	425	
637.28891	143	
645.36514	553	1+
685.30941	136	
703.32769	591	1+
712.13892	212	
758.45910	109	
761.90033	162	
816.42424	441	1+
872.40596	188	
879.40704	115	
993.48136	107	
END IONS

###FS:    #m/z: 487.26148 #charge   1
###MaxRes:#m/z:  0.00000 #charge-128
###MS: 1144
###MSMS: 1147
BEGIN IONS
TITLE=Cmpd 268, AutoMSn(487.2615), 19.4 min
RTINSECONDS=1165.2
SCANS=MS: 1144 MSMS: 1147
PEPMASS=487.26148	5010
CHARGE=1+
428.23349	156	
449.25929	104	
483.23805	100	
485.27881	142	
END IONS

###FS:    #m/z: 626.07112 #charge   3
###MaxRes:#m/z:  0.00000 #charge-128
###MS: 1148
###MSMS: 1149
BEGIN IONS
TITLE=Cmpd 269, AutoMSn(626.0711), 19.5 min
RTINSECONDS=1168.23
SCANS=MS: 1148 MSMS: 1149
PEPMASS=626.07112	11256
CHARGE=3+
342.18748	114	
387.21454	129	
394.71229	142	
404.22290	2408	1+
410.23546	120	
433.21106	134	
450.21428	154	
459.25443	132	
466.21194	117	
504.24605	141	
517.31020	3044	1+
550.23565	126	
554.26091	169	
559.13061	164	
577.19962	115	
583.26772	127	
616.29967	179	
618.28660	283	1+
624.31549	181	
625.30681	448	1+
628.33185	720	1+
637.31149	134	
645.36224	1163	1+
685.30984	301	
689.35245	124	
703.31639	220	
712.14308	152	
750.38125	126	
784.37663	128	
799.39801	123	
816.41036	751	1+
979.47584	148	
979.47986	223	1+
1743.82207	784	1+
1855.84041	472	1+
END IONS

###FS:    #m/z: 834.42409 #charge   3
###MaxRes:#m/z:  0.00000 #charge-128
###MS: 1148
###MSMS: 1150
BEGIN IONS
TITLE=Cmpd 270, AutoMSn(834.4241), 19.5 min
RTINSECONDS=1168.73
SCANS=MS: 1148 MSMS: 1150
PEPMASS=834.42409	7423
CHARGE=3+
455.20296	102	
834.41032	473	1+
834.75919	123	
835.11350	306	
837.39405	139	
END IONS

###FS:    #m/z: 478.77018 #charge   2
###MaxRes:#m/z:  0.00000 #charge-128
###MS: 1148
###MSMS: 1151
BEGIN IONS
TITLE=Cmpd 271, AutoMSn(478.7702), 19.5 min
RTINSECONDS=1169.23
SCANS=MS: 1148 MSMS: 1151
PEPMASS=478.77018	8862
CHARGE=2+
327.71741	103	
368.22856	160	
385.25295	255	
388.20709	189	
439.25294	250	1+
456.27925	419	1+
459.24186	183	
462.25511	194	
474.28623	113	
476.28465	489	1+
478.27006	600	1+
480.26592	644	1+
570.33765	873	1+
682.36642	107	
683.42216	1788	1+
692.19654	125	
694.38723	140	
END IONS

###FS:    #m/z: 626.31991 #charge   2
###MaxRes:#m/z:  0.00000 #charge-128
###MS: 1152
###MSMS: 1153
BEGIN IONS
TITLE=Cmpd 272, AutoMSn(626.3199), 19.5 min
RTINSECONDS=1172.27
SCANS=MS: 1152 MSMS: 1153
PEPMASS=626.31991	11005
CHARGE=2+
386.19700	225	1+
399.71274	168	
404.22286	1928	1+
443.20414	121	
487.25248	166	
505.25537	116	
515.28905	110	
517.30695	1946	1+
616.30565	227	
623.81475	121	
625.31552	478	1+
627.34088	258	
628.31989	884	1+
635.63974	384	1+
645.36958	946	1+
703.32858	308	
712.14323	706	
713.34624	132	
750.36358	123	
765.33750	115	
795.88470	105	
816.41085	626	1+
825.97962	100	
827.89595	146	
872.39665	220	
878.39151	145	
928.40461	122	
930.50633	102	
END IONS

###FS:    #m/z: 834.42064 #charge   3
###MaxRes:#m/z:  0.00000 #charge-128
###MS: 1152
###MSMS: 1154
BEGIN IONS
TITLE=Cmpd 273, AutoMSn(834.4206), 19.5 min
RTINSECONDS=1172.77
SCANS=MS: 1152 MSMS: 1154
PEPMASS=834.42064	6040
CHARGE=3+
455.20330	139	
834.76356	299	
835.07560	158	
836.36285	197	
844.88607	104	
END IONS

###FS:    #m/z: 830.34505 #charge   2
###MaxRes:#m/z:  0.00000 #charge-128
###MS: 1152
###MSMS: 1155
BEGIN IONS
TITLE=Cmpd 274, AutoMSn(830.3450), 19.6 min
RTINSECONDS=1173.27
SCANS=MS: 1152 MSMS: 1155
PEPMASS=830.34505	5285
CHARGE=2+
474.19412	115	
585.28937	110	
603.23030	110	
686.75981	125	
715.25556	118	
END IONS

###FS:    #m/z: 623.31857 #charge   3
###MaxRes:#m/z:  0.00000 #charge-128
###MS: 1156
###MSMS: 1158
BEGIN IONS
TITLE=Cmpd 276, AutoMSn(623.3186), 19.6 min
RTINSECONDS=1176.8
SCANS=MS: 1156 MSMS: 1158
PEPMASS=623.31857	5270
CHARGE=3+
404.22548	564	1+
487.23913	114	
492.26606	107	
517.30084	1030	1+
537.22605	103	
618.30725	249	1+
621.33174	192	
622.32436	306	1+
624.32973	401	1+
628.33091	243	
645.36493	306	
703.31331	124	
765.34165	108	
827.40621	219	
END IONS

###FS:    #m/z: 978.08756 #charge   3
###MaxRes:#m/z:  0.00000 #charge-128
###MS: 1156
###MSMS: 1159
BEGIN IONS
TITLE=Cmpd 277, AutoMSn(978.0876), 19.6 min
RTINSECONDS=1177.3
SCANS=MS: 1156 MSMS: 1159
PEPMASS=978.08756	3381
CHARGE=3+
519.72974	130	
841.24326	184	
878.38251	106	
END IONS

###FS:    #m/z: 362.25069 #charge   1
###MaxRes:#m/z:  0.00000 #charge-128
###MS: 1160
###MSMS: 1161
BEGIN IONS
TITLE=Cmpd 278, AutoMSn(362.2507), 19.7 min
RTINSECONDS=1180.33
SCANS=MS: 1160 MSMS: 1161
PEPMASS=362.25069	6072
CHARGE=1+
343.21185	107	
344.23598	347	
END IONS

###FS:    #m/z: 623.31544 #charge   3
###MaxRes:#m/z:  0.00000 #charge-128
###MS: 1160
###MSMS: 1162
BEGIN IONS
TITLE=Cmpd 279, AutoMSn(623.3154), 19.7 min
RTINSECONDS=1180.83
SCANS=MS: 1160 MSMS: 1162
PEPMASS=623.31544	4842
CHARGE=3+
314.18012	112	
371.19743	144	
404.22402	473	1+
517.30578	287	
619.37214	123	
620.31238	160	
621.31198	493	1+
622.01441	106	
624.32089	273	
626.31850	229	
630.51368	249	
638.31603	137	
645.36776	234	1+
651.34372	109	
703.34080	168	
712.14244	162	
770.37377	165	
770.85433	109	
795.89193	116	
827.41944	101	
827.90778	103	
999.00650	101	
END IONS

###FS:    #m/z: 830.34825 #charge   2
###MaxRes:#m/z:  0.00000 #charge-128
###MS: 1160
###MSMS: 1163
BEGIN IONS
TITLE=Cmpd 280, AutoMSn(830.3483), 19.7 min
RTINSECONDS=1181.33
SCANS=MS: 1160 MSMS: 1163
PEPMASS=830.34825	4084
CHARGE=2+
378.16969	146	
434.15443	127	
441.09859	480	
483.50369	172	
580.28953	139	
693.36919	199	
END IONS

###FS:    #m/z: 752.36000 #charge   3
###MaxRes:#m/z:  0.00000 #charge-128
###MS: 1164
###MSMS: 1165
BEGIN IONS
TITLE=Cmpd 281, AutoMSn(752.3600), 19.7 min
RTINSECONDS=1184.35
SCANS=MS: 1164 MSMS: 1165
PEPMASS=752.36000	9733
CHARGE=3+
346.17634	160	
372.13478	207	
384.22000	166	
389.14661	115	
402.22947	960	1+
411.68810	112	
437.18637	548	1+
441.78244	109	
447.69651	102	
448.71710	184	
508.25864	131	
545.23712	189	
549.25730	161	
563.20909	105	
665.29646	201	
726.87396	675	1+
728.38381	122	
747.34209	131	
749.36018	130	
752.36198	124	
753.37023	427	1+
753.86569	111	
754.37400	270	1+
775.12197	111	
786.33587	101	
803.35044	151	
821.35252	293	1+
839.36269	255	1+
859.37043	113	
867.88600	214	
896.39565	113	
1539.76186	486	1+
1702.83516	733	1+
1801.90214	465	1+
END IONS

###FS:    #m/z: 939.44709 #charge   2
###MaxRes:#m/z:  0.00000 #charge-128
###MS: 1164
###MSMS: 1166
BEGIN IONS
TITLE=Cmpd 282, AutoMSn(939.4471), 19.7 min
RTINSECONDS=1184.85
SCANS=MS: 1164 MSMS: 1166
PEPMASS=939.44709	9091
CHARGE=2+
402.23565	286	
437.18356	892	1+
459.26137	122	
550.27302	194	
567.26935	118	
665.29019	252	1+
682.31159	285	
682.83173	133	
748.35636	133	
753.33126	122	
765.21895	121	
794.32926	151	
839.37483	272	1+
852.41436	158	
852.95318	104	
867.89858	123	
896.42806	125	
908.95745	140	
913.19051	218	
913.70794	296	
917.41321	118	
924.39479	114	
937.42738	126	
1015.00843	105	
1034.82836	203	
1801.92549	550	1+
1824.87011	530	1+
END IONS

###FS:    #m/z: 829.39997 #charge   2
###MaxRes:#m/z:  0.00000 #charge-128
###MS: 1164
###MSMS: 1167
BEGIN IONS
TITLE=Cmpd 283, AutoMSn(829.4000), 19.8 min
RTINSECONDS=1185.35
SCANS=MS: 1164 MSMS: 1167
PEPMASS=829.39997	3041
CHARGE=2+
378.17574	102	
449.25841	148	
580.29342	211	
693.35752	144	
1165.62352	102	
END IONS

###FS:    #m/z: 751.76271 #charge   3
###MaxRes:#m/z:  0.00000 #charge-128
###MS: 1168
###MSMS: 1169
BEGIN IONS
TITLE=Cmpd 284, AutoMSn(751.7627), 19.8 min
RTINSECONDS=1188.37
SCANS=MS: 1168 MSMS: 1169
PEPMASS=751.76271	21243
CHARGE=3+
372.12960	251	
389.14378	172	
397.18288	145	
402.23297	1708	1+
406.19900	145	
411.20143	248	
417.92541	453	
437.19016	568	1+
484.91998	396	
491.24474	170	
504.22805	203	
505.23386	376	1+
513.93459	139	
548.59203	149	
568.62388	200	
616.96493	187	
648.29503	128	
665.30673	322	1+
680.31530	249	1+
689.00049	197	
699.30653	162	
729.80297	172	
730.32348	177	
749.36490	174	
752.33640	221	1+
754.39206	610	1+
770.38562	579	
770.89988	250	
772.34305	224	1+
806.40651	423	1+
811.35594	175	
821.33556	198	
822.36246	332	1+
839.36476	401	1+
867.87955	284	1+
896.41266	410	1+
911.03508	146	
924.91028	247	1+
974.46181	130	
1452.72618	1532	1+
1702.84162	2598	1+
1801.89621	970	1+
END IONS

###FS:    #m/z: 939.44835 #charge   2
###MaxRes:#m/z:  0.00000 #charge-128
###MS: 1168
###MSMS: 1170
BEGIN IONS
TITLE=Cmpd 285, AutoMSn(939.4483), 19.8 min
RTINSECONDS=1188.87
SCANS=MS: 1168 MSMS: 1170
PEPMASS=939.44835	19626
CHARGE=2+
400.22190	108	
402.23467	378	
437.18443	1020	1+
459.25834	132	
498.25930	147	
545.22547	102	
550.27095	211	
572.25111	107	
584.27332	132	
665.30753	102	
727.36481	150	
752.31330	108	
763.05713	313	
811.36567	121	
837.36171	109	
840.35479	147	
844.64303	113	
851.93373	251	
852.41192	125	
867.87377	102	
908.94644	199	
909.19709	144	
912.66839	379	1+
913.21340	217	
924.43316	100	
938.12133	165	
1801.91480	569	1+
1824.87803	678	1+
END IONS

###FS:    #m/z: 924.94540 #charge   2
###MaxRes:#m/z:  0.00000 #charge-128
###MS: 1168
###MSMS: 1171
BEGIN IONS
TITLE=Cmpd 286, AutoMSn(924.9454), 19.8 min
RTINSECONDS=1189.38
SCANS=MS: 1168 MSMS: 1171
PEPMASS=924.94540	4994
CHARGE=2+
339.17096	106	
437.18981	319	
459.25414	113	
753.30993	107	
954.14188	115	
END IONS

###FS:    #m/z: 751.76313 #charge   3
###MaxRes:#m/z:  0.00000 #charge-128
###MS: 1172
###MSMS: 1173
BEGIN IONS
TITLE=Cmpd 287, AutoMSn(751.7631), 19.9 min
RTINSECONDS=1192.4
SCANS=MS: 1172 MSMS: 1173
PEPMASS=751.76313	15996
CHARGE=3+
384.22788	147	
402.22992	1281	1+
411.21929	172	
437.18639	350	
448.71034	312	
484.92046	164	
485.25442	162	
550.26352	159	
573.25856	154	
592.31163	131	
601.97786	146	
658.29169	140	
665.30031	204	
682.31756	196	
747.37078	140	
749.36102	354	1+
752.34546	209	
754.44902	194	
755.36390	157	
765.20585	299	
769.38720	492	1+
803.34762	130	
811.35719	149	
822.37857	138	
839.35880	174	
841.37235	211	1+
867.86226	343	1+
901.45750	376	
901.95436	536	1+
924.43637	160	
937.79715	133	
1452.73183	1648	1+
1539.75526	695	1+
1702.83508	1668	1+
END IONS

###FS:    #m/z: 939.44868 #charge   2
###MaxRes:#m/z:  0.00000 #charge-128
###MS: 1172
###MSMS: 1174
BEGIN IONS
TITLE=Cmpd 288, AutoMSn(939.4487), 19.9 min
RTINSECONDS=1192.91
SCANS=MS: 1172 MSMS: 1174
PEPMASS=939.44868	15190
CHARGE=2+
346.17539	112	
389.15158	113	
402.23516	208	
437.18039	521	
459.26636	197	
550.27438	168	
665.30071	182	
683.31704	102	
726.87051	130	
727.35755	105	
752.31744	148	
839.34351	155	
851.90459	384	1+
901.94880	154	
902.48309	106	
909.18886	169	
909.43855	125	
909.93242	107	
913.44566	176	
913.94299	155	
924.43310	230	
924.90848	124	
1033.82151	181	
1825.36379	771	1+
END IONS

###FS:    #m/z: 334.25443 #charge-128
###MaxRes:#m/z:  0.00000 #charge-128
###MS: 1172
###MSMS: 1175
BEGIN IONS
TITLE=Cmpd 289, AutoMSn(334.2544), 19.9 min
RTINSECONDS=1193.41
SCANS=MS: 1172 MSMS: 1175
PEPMASS=334.25443	5955

316.24823	149	
334.26035	196	
END IONS

###FS:    #m/z: 530.78647 #charge   2
###MaxRes:#m/z:  0.00000 #charge-128
###MS: 1176
###MSMS: 1177
BEGIN IONS
TITLE=Cmpd 290, AutoMSn(530.7865), 19.9 min
RTINSECONDS=1196.44
SCANS=MS: 1176 MSMS: 1177
PEPMASS=530.78647	7892
CHARGE=2+
470.70685	122	
505.24764	261	1+
510.25651	232	1+
516.21937	101	
521.77233	101	
526.28010	344	1+
528.28509	446	1+
530.29084	695	1+
532.27846	583	1+
534.30099	287	
588.30542	107	
618.31997	735	1+
733.34586	1522	1+
841.40132	119	
844.43621	141	
846.43267	1884	1+
END IONS

###FS:    #m/z: 334.25655 #charge-128
###MaxRes:#m/z:  0.00000 #charge-128
###MS: 1176
###MSMS: 1178
BEGIN IONS
TITLE=Cmpd 291, AutoMSn(334.2565), 19.9 min
RTINSECONDS=1196.95
SCANS=MS: 1176 MSMS: 1178
PEPMASS=334.25655	7399

316.24058	142	
334.24401	278	1+
END IONS

###FS:    #m/z: 530.78670 #charge   2
###MaxRes:#m/z:  0.00000 #charge-128
###MS: 1179
###MSMS: 1180
BEGIN IONS
TITLE=Cmpd 292, AutoMSn(530.7867), 20.0 min
RTINSECONDS=1199.47
SCANS=MS: 1179 MSMS: 1180
PEPMASS=530.78670	11817
CHARGE=2+
311.03160	110	
328.20656	101	
390.21297	464	
399.19505	107	
461.23787	118	
505.24166	802	1+
510.30789	122	
512.28561	122	
514.28783	179	
527.32131	121	
528.28552	407	1+
530.29901	459	1+
531.72375	100	
532.28441	474	1+
534.29501	287	
580.29850	109	
618.32206	1307	1+
733.34267	2459	1+
844.40430	148	
846.43048	2694	1+
END IONS

###FS:    #m/z: 334.25649 #charge-128
###MaxRes:#m/z:  0.00000 #charge-128
###MS: 1179
###MSMS: 1181
BEGIN IONS
TITLE=Cmpd 293, AutoMSn(334.2565), 20.0 min
RTINSECONDS=1199.97
SCANS=MS: 1179 MSMS: 1181
PEPMASS=334.25649	8251

316.24921	391	
334.26042	176	
END IONS

###FS:    #m/z: 565.31754 #charge   1
###MaxRes:#m/z:  0.00000 #charge-128
###MS: 1179
###MSMS: 1182
BEGIN IONS
TITLE=Cmpd 294, AutoMSn(565.3175), 20.0 min
RTINSECONDS=1200.47
SCANS=MS: 1179 MSMS: 1182
PEPMASS=565.31754	3822
CHARGE=1+
372.18290	207	
384.18801	107	
389.22162	120	
395.78942	200	
502.27472	122	
515.28232	139	
543.28670	106	
562.27448	109	
END IONS

###FS:    #m/z: 530.78707 #charge   2
###MaxRes:#m/z:  0.00000 #charge-128
###MS: 1183
###MSMS: 1184
BEGIN IONS
TITLE=Cmpd 295, AutoMSn(530.7871), 20.1 min
RTINSECONDS=1203.49
SCANS=MS: 1183 MSMS: 1184
PEPMASS=530.78707	14109
CHARGE=2+
356.16928	113	
373.16937	196	
390.20592	687	1+
443.23250	110	
470.20986	112	
480.76682	114	
488.20303	166	
505.23299	995	1+
508.25193	112	
513.29606	123	
514.24046	143	
514.35578	108	
526.27969	141	
527.29198	259	
528.27047	518	1+
530.29016	481	1+
532.28780	714	1+
533.93424	104	
541.94470	149	
580.28920	101	
616.31409	103	
618.32026	1500	1+
731.32488	105	
733.35074	2672	1+
744.32549	102	
844.39918	100	
846.43679	3432	1+
END IONS

###FS:    #m/z: 565.32059 #charge   2
###MaxRes:#m/z:  0.00000 #charge-128
###MS: 1183
###MSMS: 1185
BEGIN IONS
TITLE=Cmpd 296, AutoMSn(565.3206), 20.1 min
RTINSECONDS=1203.99
SCANS=MS: 1183 MSMS: 1185
PEPMASS=565.32059	5262
CHARGE=2+
387.20581	146	
395.78284	132	
402.18320	131	
452.23461	129	
502.29312	351	
515.25789	238	
532.28981	153	
545.29584	109	
547.29189	253	1+
561.32153	105	
562.28577	266	1+
564.29507	1092	1+
569.28988	229	1+
571.19782	302	1+
672.40007	387	1+
743.43702	342	1+
903.47836	357	1+
1016.56277	103	
END IONS

###FS:    #m/z: 783.87394 #charge   2
###MaxRes:#m/z:  0.00000 #charge-128
###MS: 1186
###MSMS: 1187
BEGIN IONS
TITLE=Cmpd 297, AutoMSn(783.8739), 20.1 min
RTINSECONDS=1206.51
SCANS=MS: 1186 MSMS: 1187
PEPMASS=783.87394	4645
CHARGE=2+
412.14743	193	
430.15575	234	
689.31290	168	
878.44644	335	1+
979.74191	100	
991.52682	269	1+
1120.56897	100	
END IONS

###FS:    #m/z: 565.31793 #charge   2
###MaxRes:#m/z:  0.00000 #charge-128
###MS: 1186
###MSMS: 1188
BEGIN IONS
TITLE=Cmpd 298, AutoMSn(565.3179), 20.1 min
RTINSECONDS=1207.01
SCANS=MS: 1186 MSMS: 1188
PEPMASS=565.31793	5418
CHARGE=2+
337.19227	122	
466.23513	109	
516.28569	120	
548.27435	102	
562.29014	112	
564.29848	214	1+
743.44123	118	
END IONS

###FS:    #m/z: 783.87644 #charge   2
###MaxRes:#m/z:  0.00000 #charge-128
###MS: 1189
###MSMS: 1190
BEGIN IONS
TITLE=Cmpd 299, AutoMSn(783.8764), 20.2 min
RTINSECONDS=1209.53
SCANS=MS: 1189 MSMS: 1190
PEPMASS=783.87644	9801
CHARGE=2+
338.09685	111	
412.13775	326	1+
430.16637	152	
447.17981	113	
541.17357	106	
559.21081	145	
576.24104	180	
672.28539	123	
690.30263	214	
710.83417	163	
767.45121	152	
779.37417	186	
878.43121	287	
991.51810	351	1+
END IONS

###FS:    #m/z: 635.31875 #charge   3
###MaxRes:#m/z:  0.00000 #charge-128
###MS: 1189
###MSMS: 1191
BEGIN IONS
TITLE=Cmpd 300, AutoMSn(635.3187), 20.2 min
RTINSECONDS=1210.03
SCANS=MS: 1189 MSMS: 1191
PEPMASS=635.31875	3105
CHARGE=3+
346.18131	122	
425.17998	105	
590.96638	117	
619.28242	102	
632.33868	133	
636.31216	107	
660.32465	155	
END IONS

###FS:    #m/z: 783.36391 #charge   2
###MaxRes:#m/z:  0.00000 #charge-128
###MS: 1192
###MSMS: 1193
BEGIN IONS
TITLE=Cmpd 301, AutoMSn(783.3639), 20.2 min
RTINSECONDS=1212.55
SCANS=MS: 1192 MSMS: 1193
PEPMASS=783.36391	13466
CHARGE=2+
385.13468	114	
390.17184	161	
412.16079	101	
430.15692	522	1+
439.71946	105	
447.17272	291	
482.26039	108	
505.16474	119	
523.18097	105	
551.25019	249	1+
576.22604	280	
581.26408	115	
637.33230	120	
647.30471	133	
664.33882	355	1+
684.25889	108	
689.31152	303	
779.35862	334	
850.41301	111	
878.43749	661	1+
991.51961	373	1+
1120.58971	272	
1121.55459	264	
1131.67572	237	
1291.63533	111	
END IONS

###FS:    #m/z: 717.09402 #charge   3
###MaxRes:#m/z:  0.00000 #charge-128
###MS: 1192
###MSMS: 1194
BEGIN IONS
TITLE=Cmpd 302, AutoMSn(717.0940), 20.2 min
RTINSECONDS=1213.05
SCANS=MS: 1192 MSMS: 1194
PEPMASS=717.09402	5092
CHARGE=3+
633.80783	117	
653.33399	275	
677.33622	107	
677.56876	101	
712.58805	141	
712.85375	147	
714.35498	385	1+
717.33907	152	
873.63275	106	
END IONS

###FS:    #m/z: 505.26952 #charge   2
###MaxRes:#m/z:  0.00000 #charge-128
###MS: 1192
###MSMS: 1195
BEGIN IONS
TITLE=Cmpd 303, AutoMSn(505.2695), 20.2 min
RTINSECONDS=1213.55
SCANS=MS: 1192 MSMS: 1195
PEPMASS=505.26952	5635
CHARGE=2+
336.21463	102	
357.18578	102	
390.19310	357	
399.19690	103	
402.25426	114	
404.19780	170	
424.20716	105	
426.22926	156	
437.21082	299	1+
480.22101	179	
482.26126	126	
486.27702	227	1+
488.26936	402	1+
501.27237	113	
502.28906	611	1+
504.27922	726	1+
506.28684	579	1+
508.29275	303	
515.77059	168	
551.25032	393	1+
609.25407	160	
664.33411	182	
666.28632	445	
779.36829	1151	1+
878.45352	232	
END IONS

###FS:    #m/z: 504.75186 #charge   2
###MaxRes:#m/z:  0.00000 #charge-128
###MS: 1196
###MSMS: 1197
BEGIN IONS
TITLE=Cmpd 304, AutoMSn(504.7519), 20.3 min
RTINSECONDS=1216.57
SCANS=MS: 1196 MSMS: 1197
PEPMASS=504.75186	11419
CHARGE=2+
357.67647	107	
377.17946	102	
390.18752	144	
408.83845	120	
409.21832	130	
417.20985	174	
426.23235	107	
437.20986	111	
440.19699	109	
469.22339	105	
480.22710	170	
484.24577	137	
486.29629	153	
490.26482	187	
491.58197	212	
501.27100	164	
502.28680	577	1+
504.27949	782	1+
506.28504	1338	1+
509.78498	212	
510.69543	222	
515.76533	130	
515.83473	102	
551.25777	453	1+
618.33339	102	
665.35231	122	
666.28788	557	1+
761.34962	117	
779.37033	1003	1+
861.40497	105	
878.42946	128	
END IONS

###FS:    #m/z: 716.84584 #charge   3
###MaxRes:#m/z:  0.00000 #charge-128
###MS: 1196
###MSMS: 1198
BEGIN IONS
TITLE=Cmpd 305, AutoMSn(716.8458), 20.3 min
RTINSECONDS=1217.07
SCANS=MS: 1196 MSMS: 1198
PEPMASS=716.84584	8048
CHARGE=3+
453.18899	124	
491.21200	110	
653.35066	138	
653.83352	183	
679.77060	104	
707.33361	130	
713.31681	104	
716.60825	338	
717.07539	131	
717.33857	240	
722.39759	112	
726.32451	119	
746.87966	104	
878.41728	113	
1429.66325	394	1+
1439.68715	325	1+
END IONS

###FS:    #m/z: 670.84979 #charge   2
###MaxRes:#m/z:  0.00000 #charge-128
###MS: 1196
###MSMS: 1199
BEGIN IONS
TITLE=Cmpd 306, AutoMSn(670.8498), 20.3 min
RTINSECONDS=1217.57
SCANS=MS: 1196 MSMS: 1199
PEPMASS=670.84979	6406
CHARGE=2+
364.73440	339	
386.18249	104	
457.76550	142	
667.31984	574	1+
673.34781	106	
1340.69229	1858	1+
END IONS

###FS:    #m/z: 505.27117 #charge   2
###MaxRes:#m/z:  0.00000 #charge-128
###MS: 1200
###MSMS: 1201
BEGIN IONS
TITLE=Cmpd 307, AutoMSn(505.2712), 20.3 min
RTINSECONDS=1220.6
SCANS=MS: 1200 MSMS: 1201
PEPMASS=505.27117	11724
CHARGE=2+
318.68776	110	
324.14698	100	
391.19956	261	
402.24544	129	
406.18895	114	
435.23144	101	
437.21170	272	
458.22249	101	
462.25267	105	
475.48915	135	
480.22893	110	
488.30491	112	
490.28663	102	
501.29372	154	
502.28928	600	1+
504.30091	660	1+
504.79350	159	
506.26920	841	1+
508.27704	569	1+
510.28405	192	
510.70746	112	
515.76780	184	
516.24416	117	
551.26001	518	1+
636.34030	106	
664.35815	231	
666.28069	448	
779.36996	1925	1+
850.43759	209	
878.43174	325	1+
END IONS

###FS:    #m/z: 716.34885 #charge   3
###MaxRes:#m/z:  0.00000 #charge-128
###MS: 1200
###MSMS: 1202
BEGIN IONS
TITLE=Cmpd 308, AutoMSn(716.3489), 20.4 min
RTINSECONDS=1221.11
SCANS=MS: 1200 MSMS: 1202
PEPMASS=716.34885	8668
CHARGE=3+
411.70323	126	
436.16164	109	
457.19889	127	
466.70125	127	
604.82468	102	
625.81162	155	
653.84061	186	
678.95958	102	
680.28930	101	
688.34419	152	
689.85112	117	
695.33289	140	
712.35017	223	
714.36378	110	
717.34750	517	1+
747.38316	149	
802.30210	103	
820.30265	113	
860.74898	101	
934.36212	110	
1431.69307	502	1+
1432.23490	513	1+
END IONS

###FS:    #m/z: 559.31992 #charge   2
###MaxRes:#m/z:  0.00000 #charge-128
###MS: 1204
###MSMS: 1205
BEGIN IONS
TITLE=Cmpd 309, AutoMSn(559.3199), 20.4 min
RTINSECONDS=1224.66
SCANS=MS: 1204 MSMS: 1205
PEPMASS=559.31992	10721
CHARGE=2+
323.19799	121	
351.20223	125	
369.21918	116	
405.20767	101	
427.24512	106	
438.14589	120	
446.26414	227	
482.24601	105	
499.20594	114	
500.78297	515	
501.27965	346	
504.23563	101	
537.24267	100	
539.35379	103	
540.27737	117	
554.28125	351	1+
556.29854	866	1+
559.31548	924	1+
562.30266	204	
563.30413	471	1+
571.20346	185	
575.11111	156	
575.21737	108	
593.34557	574	1+
650.36404	2435	1+
704.28811	191	
733.34982	120	
763.44491	1208	1+
847.44971	162	
864.48308	407	1+
913.51201	100	
921.50854	1130	1+
1018.56687	278	
1018.57426	3243	1+
END IONS

###FS:    #m/z: 702.33950 #charge   2
###MaxRes:#m/z:  0.00000 #charge-128
###MS: 1204
###MSMS: 1207
BEGIN IONS
TITLE=Cmpd 311, AutoMSn(702.3395), 20.4 min
RTINSECONDS=1225.66
SCANS=MS: 1204 MSMS: 1207
PEPMASS=702.33950	9358
CHARGE=2+
401.64599	115	
409.17475	107	
457.20745	104	
466.73393	104	
524.24965	103	
539.76297	109	
557.26743	123	
575.27754	138	
587.89430	107	
615.30272	111	
616.05964	143	
625.32676	249	
627.83873	114	
653.84018	174	
699.33435	249	
701.00602	112	
702.07901	229	1+
702.84601	120	
703.37490	313	1+
705.29418	169	
743.35017	106	
746.36315	120	
841.42505	110	
853.47380	103	
882.94665	106	
902.92828	116	
933.37155	104	
1399.64829	392	1+
END IONS

###FS:    #m/z: 559.32163 #charge   2
###MaxRes:#m/z:  0.00000 #charge-128
###MS: 1208
###MSMS: 1209
BEGIN IONS
TITLE=Cmpd 312, AutoMSn(559.3216), 20.5 min
RTINSECONDS=1228.7
SCANS=MS: 1208 MSMS: 1209
PEPMASS=559.32163	29695
CHARGE=2+
330.15859	123	
341.20801	382	
343.12088	124	
351.20064	260	1+
355.19927	376	
357.17469	131	
369.20974	354	
377.17708	147	
422.25816	185	
424.23392	181	
440.28717	258	1+
446.27093	959	1+
468.26612	174	
516.23144	160	
542.28679	308	1+
545.31481	163	
550.32023	382	
550.81312	250	
556.29982	201	
557.30335	477	1+
561.29672	593	1+
576.32303	125	
593.33433	928	1+
648.33444	157	
650.36568	5124	1+
658.92065	393	1+
686.26058	165	
704.27586	129	
733.36639	132	
746.41026	153	
763.44989	1892	1+
773.64222	144	
846.43649	170	
864.48858	1403	1+
903.51246	153	
913.50984	314	
921.51534	3608	1+
1000.55942	1783	1+
1018.56992	8228	1+
1107.55196	683	1+
1117.64482	2507	1+
END IONS

###FS:    #m/z: 371.22742 #charge   1
###MaxRes:#m/z:  0.00000 #charge-128
###MS: 1208
###MSMS: 1210
BEGIN IONS
TITLE=Cmpd 313, AutoMSn(371.2274), 20.5 min
RTINSECONDS=1229.2
SCANS=MS: 1208 MSMS: 1210
PEPMASS=371.22742	20765
CHARGE=1+
369.24645	108	
END IONS

###FS:    #m/z: 687.83908 #charge   2
###MaxRes:#m/z:  0.00000 #charge-128
###MS: 1208
###MSMS: 1211
BEGIN IONS
TITLE=Cmpd 314, AutoMSn(687.8391), 20.5 min
RTINSECONDS=1229.7
SCANS=MS: 1208 MSMS: 1211
PEPMASS=687.83908	10261
CHARGE=2+
311.16144	104	
400.68246	108	
414.18702	137	
458.10208	110	
466.20936	137	
474.20863	107	
483.95750	106	
554.27701	252	1+
566.26962	175	
575.29727	122	
595.77818	117	
603.81793	111	
621.30761	116	
624.82524	152	
653.34005	172	
668.33718	128	
679.55002	126	
685.31630	203	
688.07253	130	
690.32282	265	1+
704.27117	307	1+
709.34268	107	
713.22759	120	
779.34736	113	
781.90259	108	
817.35884	305	
853.46228	108	
854.43739	491	1+
883.25923	122	
1371.66636	961	1+
END IONS

###FS:    #m/z: 559.32273 #charge   2
###MaxRes:#m/z:  0.00000 #charge-128
###MS: 1212
###MSMS: 1213
BEGIN IONS
TITLE=Cmpd 315, AutoMSn(559.3227), 20.5 min
RTINSECONDS=1232.72
SCANS=MS: 1212 MSMS: 1213
PEPMASS=559.32273	42162
CHARGE=2+
338.19349	288	1+
341.22584	355	
351.20067	164	
355.19087	496	1+
357.89439	140	
369.21416	744	1+
375.23317	146	
382.23124	197	
398.23001	132	
421.19795	181	
426.21979	173	
437.25320	155	
440.29122	310	
446.26522	813	1+
450.26994	166	
452.25528	499	
471.27704	137	
483.50339	148	
533.93925	280	
543.30765	177	
554.29496	411	1+
556.29499	821	1+
561.31262	477	1+
573.30765	143	
575.30955	139	
593.34057	990	1+
603.80844	174	
604.32798	162	
650.35979	6741	1+
658.91354	808	
704.27450	157	
733.33828	182	
763.44224	2036	1+
799.35319	214	
846.45617	805	1+
864.48596	1263	1+
921.51468	3863	1+
931.68871	256	
1000.55678	2947	1+
1018.56737	10134	1+
1117.63905	3242	1+
END IONS

###FS:    #m/z: 688.58904 #charge   2
###MaxRes:#m/z:  0.00000 #charge-128
###MS: 1212
###MSMS: 1215
BEGIN IONS
TITLE=Cmpd 317, AutoMSn(688.5890), 20.6 min
RTINSECONDS=1233.73
SCANS=MS: 1212 MSMS: 1215
PEPMASS=688.58904	13684
CHARGE=2+
399.13961	134	
400.19917	116	
452.21734	142	
499.19207	112	
533.71429	116	
554.27546	118	
557.26700	111	
566.25982	126	
604.29841	226	
607.79027	115	
623.78092	111	
653.31945	148	
653.83243	155	
661.32901	116	
684.34689	403	1+
686.29840	228	
687.33828	672	1+
688.09023	251	
690.33959	191	
692.35112	145	
694.90133	471	
704.29918	183	
746.37651	227	
746.86947	144	
799.36170	141	
808.05512	190	
817.35957	221	1+
817.38138	260	
END IONS

###FS:    #m/z: 688.08996 #charge   2
###MaxRes:#m/z:  0.00000 #charge-128
###MS: 1216
###MSMS: 1217
BEGIN IONS
TITLE=Cmpd 318, AutoMSn(688.0900), 20.6 min
RTINSECONDS=1236.75
SCANS=MS: 1216 MSMS: 1217
PEPMASS=688.08996	13040
CHARGE=2+
401.17267	205	1+
511.03461	114	
525.51346	353	
541.75533	101	
554.26796	208	
575.28935	113	
585.31428	155	
604.81381	111	
624.26358	153	
653.35628	218	
653.84216	297	
654.15322	118	
683.59415	150	
683.86147	122	
684.35121	307	1+
686.32194	386	1+
686.75857	104	
688.11448	127	
690.32994	187	
692.32521	117	
704.27249	119	
746.37040	233	1+
799.35589	103	
817.07129	109	
817.36252	204	
912.44662	110	
926.44884	112	
930.44962	138	
END IONS

###FS:    #m/z: 830.83821 #charge   2
###MaxRes:#m/z:  0.00000 #charge-128
###MS: 1216
###MSMS: 1218
BEGIN IONS
TITLE=Cmpd 319, AutoMSn(830.8382), 20.6 min
RTINSECONDS=1237.25
SCANS=MS: 1216 MSMS: 1218
PEPMASS=830.83821	12519
CHARGE=2+
354.16530	246	
381.17196	167	
388.12578	106	
433.14578	321	1+
455.21074	208	
469.22339	227	1+
488.23372	125	
589.73891	104	
605.21434	123	
631.30001	100	
646.74108	112	
715.28913	105	
733.25202	130	
772.51797	180	
992.35282	138	
1107.40166	157	
1281.27942	101	
END IONS

###FS:    #m/z: 673.83525 #charge   2
###MaxRes:#m/z:  0.00000 #charge-128
###MS: 1216
###MSMS: 1219
BEGIN IONS
TITLE=Cmpd 320, AutoMSn(673.8352), 20.6 min
RTINSECONDS=1237.75
SCANS=MS: 1216 MSMS: 1219
PEPMASS=673.83525	5995
CHARGE=2+
400.69103	111	
510.29132	242	1+
575.29123	188	
623.29953	111	
628.88393	115	
670.33437	245	
670.84399	182	
674.35102	284	1+
677.33981	285	1+
694.88612	312	
704.28764	193	
719.38120	102	
799.36092	176	
803.71443	130	
813.17273	168	
817.38136	173	
1341.70560	819	1+
END IONS

###FS:    #m/z: 674.08564 #charge   2
###MaxRes:#m/z:  0.00000 #charge-128
###MS: 1220
###MSMS: 1221
BEGIN IONS
TITLE=Cmpd 321, AutoMSn(674.0856), 20.7 min
RTINSECONDS=1240.79
SCANS=MS: 1220 MSMS: 1221
PEPMASS=674.08564	10245
CHARGE=2+
400.19149	134	
403.25558	114	
499.22670	112	
540.24571	141	
568.28564	114	
575.80023	161	
624.85849	145	
625.28468	124	
637.29794	102	
654.31753	102	
669.32479	268	1+
671.33648	1174	1+
674.60061	123	
677.34245	241	1+
679.97495	283	1+
704.27836	306	
724.33364	117	
817.38753	109	
825.91385	101	
876.44978	103	
882.43318	126	
1340.69604	648	1+
END IONS

###FS:    #m/z: 830.83300 #charge   2
###MaxRes:#m/z:  0.00000 #charge-128
###MS: 1220
###MSMS: 1222
BEGIN IONS
TITLE=Cmpd 322, AutoMSn(830.8330), 20.7 min
RTINSECONDS=1241.29
SCANS=MS: 1220 MSMS: 1222
PEPMASS=830.83300	12232
CHARGE=2+
433.14801	110	
455.21360	142	
470.22248	107	
488.23009	172	
524.15496	114	
531.69892	127	
603.72929	171	
604.23387	123	
658.28647	107	
695.77400	100	
709.27725	109	
1107.39260	122	
1108.38086	106	
END IONS

###FS:    #m/z: 516.30259 #charge   2
###MaxRes:#m/z:  0.00000 #charge-128
###MS: 1220
###MSMS: 1223
BEGIN IONS
TITLE=Cmpd 323, AutoMSn(516.3026), 20.7 min
RTINSECONDS=1241.79
SCANS=MS: 1220 MSMS: 1223
PEPMASS=516.30259	7671
CHARGE=2+
328.18940	103	
358.17450	130	
364.46268	205	
399.18453	102	
402.23642	143	
415.17609	118	
441.21046	160	
459.21136	149	
462.28684	113	
494.26445	501	1+
512.29237	453	1+
514.29117	1061	1+
517.28341	956	1+
518.13611	106	
520.85900	280	
521.78794	244	
572.30248	142	
575.36725	113	
704.41367	345	
817.43901	183	
819.43901	1821	1+
932.52924	351	1+
END IONS

###FS:    #m/z: 516.30117 #charge   2
###MaxRes:#m/z:  0.00000 #charge-128
###MS: 1224
###MSMS: 1225
BEGIN IONS
TITLE=Cmpd 324, AutoMSn(516.3012), 20.7 min
RTINSECONDS=1244.81
SCANS=MS: 1224 MSMS: 1225
PEPMASS=516.30117	9146
CHARGE=2+
358.17430	265	1+
361.24332	150	
364.26248	100	
367.57349	267	
410.72344	112	
459.21294	237	
462.29458	271	
486.26728	114	
494.27866	111	
496.24755	219	1+
501.30798	120	
512.27384	455	1+
514.28032	820	1+
515.10418	109	
518.27967	592	1+
520.30452	247	
520.86168	284	
575.38667	310	
704.40842	140	
819.44853	1831	1+
932.54357	181	
END IONS

###FS:    #m/z: 674.08481 #charge   2
###MaxRes:#m/z:  0.00000 #charge-128
###MS: 1224
###MSMS: 1226
BEGIN IONS
TITLE=Cmpd 325, AutoMSn(674.0848), 20.8 min
RTINSECONDS=1245.31
SCANS=MS: 1224 MSMS: 1226
PEPMASS=674.08481	9439
CHARGE=2+
378.14946	103	
463.22975	156	
495.73284	107	
523.76001	110	
624.82248	152	
632.27545	103	
662.33550	121	
670.33928	391	1+
672.33770	699	1+
674.08126	102	
704.28986	187	
717.35147	151	
825.41812	130	
1340.67312	602	1+
END IONS

###FS:    #m/z: 393.21033 #charge   1
###MaxRes:#m/z:  0.00000 #charge-128
###MS: 1224
###MSMS: 1227
BEGIN IONS
TITLE=Cmpd 326, AutoMSn(393.2103), 20.8 min
RTINSECONDS=1245.82
SCANS=MS: 1224 MSMS: 1227
PEPMASS=393.21033	9899
CHARGE=1+
356.19936	173	
391.22624	136	
393.21090	4392	1+
END IONS

###FS:    #m/z: 516.30397 #charge   2
###MaxRes:#m/z:  0.00000 #charge-128
###MS: 1228
###MSMS: 1229
BEGIN IONS
TITLE=Cmpd 327, AutoMSn(516.3040), 20.8 min
RTINSECONDS=1248.83
SCANS=MS: 1228 MSMS: 1229
PEPMASS=516.30397	9314
CHARGE=2+
358.17450	126	
361.24704	237	
391.19495	115	
418.22528	112	
441.19052	108	
459.21397	287	
462.28844	124	
499.27412	243	1+
512.29228	331	1+
514.29822	623	1+
516.30203	633	1+
518.29301	829	1+
521.79094	218	
575.38004	271	1+
582.83540	101	
673.37010	159	
704.42215	290	1+
819.44626	1508	1+
932.53635	294	1+
END IONS

###FS:    #m/z: 393.21045 #charge   1
###MaxRes:#m/z:  0.00000 #charge-128
###MS: 1228
###MSMS: 1230
BEGIN IONS
TITLE=Cmpd 328, AutoMSn(393.2105), 20.8 min
RTINSECONDS=1249.34
SCANS=MS: 1228 MSMS: 1230
PEPMASS=393.21045	9932
CHARGE=1+
374.22675	108	
390.26438	110	
391.19093	159	
392.26435	224	
393.21012	4528	1+
END IONS

###FS:    #m/z: 555.25273 #charge   1
###MaxRes:#m/z:  0.00000 #charge-128
###MS: 1228
###MSMS: 1231
BEGIN IONS
TITLE=Cmpd 329, AutoMSn(555.2527), 20.8 min
RTINSECONDS=1249.84
SCANS=MS: 1228 MSMS: 1231
PEPMASS=555.25273	5813
CHARGE=1+
325.11253	105	
372.17764	220	1+
391.18209	105	
480.25268	117	
503.21499	100	
518.29531	127	
534.28456	145	
537.27056	309	
550.26433	116	
554.32010	332	1+
END IONS

###FS:    #m/z: 929.19226 #charge   2
###MaxRes:#m/z:  0.00000 #charge-128
###MS: 1232
###MSMS: 1233
BEGIN IONS
TITLE=Cmpd 330, AutoMSn(929.1923), 20.9 min
RTINSECONDS=1252.87
SCANS=MS: 1232 MSMS: 1233
PEPMASS=929.19226	7194
CHARGE=2+
389.15404	185	
402.22717	102	
437.18673	435	1+
468.22449	110	
516.31260	100	
551.26937	106	
665.28149	140	
784.72334	105	
821.41799	101	
924.92550	147	
925.44919	103	
929.18862	193	
929.44123	205	
933.44309	233	
933.96511	115	
END IONS

###FS:    #m/z: 393.20996 #charge   1
###MaxRes:#m/z:  0.00000 #charge-128
###MS: 1232
###MSMS: 1234
BEGIN IONS
TITLE=Cmpd 331, AutoMSn(393.2100), 20.9 min
RTINSECONDS=1253.37
SCANS=MS: 1232 MSMS: 1234
PEPMASS=393.20996	10069
CHARGE=1+
373.29999	104	
393.21092	3904	1+
END IONS

###FS:    #m/z: 762.71714 #charge   3
###MaxRes:#m/z:  0.00000 #charge-128
###MS: 1232
###MSMS: 1235
BEGIN IONS
TITLE=Cmpd 332, AutoMSn(762.7171), 20.9 min
RTINSECONDS=1253.87
SCANS=MS: 1232 MSMS: 1235
PEPMASS=762.71714	4386
CHARGE=3+
373.18884	122	
401.16492	143	
404.22490	363	
517.31063	224	
555.27891	105	
645.36616	230	
725.31393	100	
751.80631	109	
758.44271	131	
760.36163	108	
762.91960	107	
764.38050	263	1+
767.45241	546	1+
END IONS

###FS:    #m/z: 929.44240 #charge   2
###MaxRes:#m/z:  0.00000 #charge-128
###MS: 1236
###MSMS: 1237
BEGIN IONS
TITLE=Cmpd 333, AutoMSn(929.4424), 20.9 min
RTINSECONDS=1256.9
SCANS=MS: 1236 MSMS: 1237
PEPMASS=929.44240	20683
CHARGE=2+
346.18237	161	
402.23382	423	1+
437.18235	1442	1+
459.25884	270	
473.78543	124	
550.26965	346	1+
665.30460	301	
682.30675	191	
682.82521	148	
752.31652	140	
784.04905	463	1+
784.71196	140	
802.37850	195	
802.89099	194	
821.38583	177	
839.35052	164	
860.39896	120	
867.88482	146	
868.38499	221	
925.93697	174	
928.91873	273	1+
929.21170	353	
929.42724	598	
929.68641	254	
955.77441	128	
959.13021	135	
959.80764	132	
973.94302	119	
1087.48624	120	
1363.62304	198	
1766.83303	867	1+
1847.89116	457	1+
END IONS

###FS:    #m/z: 762.36119 #charge   3
###MaxRes:#m/z:  0.00000 #charge-128
###MS: 1236
###MSMS: 1238
BEGIN IONS
TITLE=Cmpd 334, AutoMSn(762.3612), 21.0 min
RTINSECONDS=1257.4
SCANS=MS: 1236 MSMS: 1238
PEPMASS=762.36119	6961
CHARGE=3+
404.22454	451	1+
517.30400	551	1+
601.28344	166	
645.36630	469	1+
758.41417	185	
764.35168	106	
767.43786	555	
841.91186	140	
843.95279	114	
887.50070	103	
END IONS

###FS:    #m/z: 620.80661 #charge   2
###MaxRes:#m/z:  0.00000 #charge-128
###MS: 1236
###MSMS: 1239
BEGIN IONS
TITLE=Cmpd 335, AutoMSn(620.8066), 21.0 min
RTINSECONDS=1257.9
SCANS=MS: 1236 MSMS: 1239
PEPMASS=620.80661	5329
CHARGE=2+
403.21789	160	
413.14309	120	
423.22967	251	
454.19965	105	
525.23550	220	
543.24272	172	
550.99093	188	
570.30267	504	
600.33998	130	
603.29862	227	1+
607.23446	116	
617.29019	261	1+
620.33895	276	1+
624.30477	101	
681.35118	153	
698.35707	434	1+
769.42691	142	
883.42686	128	
998.45317	333	1+
END IONS

###FS:    #m/z: 929.19213 #charge   3
###MaxRes:#m/z:  0.00000 #charge-128
###MS: 1240
###MSMS: 1241
BEGIN IONS
TITLE=Cmpd 336, AutoMSn(929.1921), 21.0 min
RTINSECONDS=1260.92
SCANS=MS: 1240 MSMS: 1241
PEPMASS=929.19213	21017
CHARGE=3+
402.23672	362	
437.18797	1002	1+
459.25058	104	
515.33430	121	
550.27463	344	1+
665.29682	189	
682.82934	140	
683.31980	112	
750.86963	114	
758.87471	298	1+
784.04128	180	
802.38307	238	
802.88313	150	
822.35604	110	
839.35670	229	
856.65060	127	
884.41427	191	
884.90711	121	
913.15888	106	
927.44292	115	
929.17878	195	
929.70541	286	
933.16710	106	
936.47279	101	
938.85760	129	
1047.01694	134	
1147.20286	128	
1363.62573	146	
1847.86819	736	1+
1857.86518	485	1+
1865.90926	545	1+
END IONS

###FS:    #m/z: 620.80427 #charge   2
###MaxRes:#m/z:  0.00000 #charge-128
###MS: 1240
###MSMS: 1242
BEGIN IONS
TITLE=Cmpd 337, AutoMSn(620.8043), 21.0 min
RTINSECONDS=1261.42
SCANS=MS: 1240 MSMS: 1242
PEPMASS=620.80427	7271
CHARGE=2+
362.71974	109	
406.20002	151	
423.24482	202	
455.24623	112	
525.22255	336	1+
570.30388	246	
599.34635	101	
603.28659	100	
616.31512	261	1+
618.31799	401	1+
620.33469	360	1+
624.31084	235	1+
698.35917	151	
709.33150	116	
769.40936	234	
780.35392	108	
883.43583	186	
998.48932	164	
END IONS

###FS:    #m/z: 762.71178 #charge   3
###MaxRes:#m/z:  0.00000 #charge-128
###MS: 1240
###MSMS: 1243
BEGIN IONS
TITLE=Cmpd 338, AutoMSn(762.7118), 21.0 min
RTINSECONDS=1261.92
SCANS=MS: 1240 MSMS: 1243
PEPMASS=762.71178	7026
CHARGE=3+
404.22710	372	1+
517.30716	330	1+
601.29003	101	
645.35929	221	
758.42978	151	
762.37994	259	1+
766.41641	625	1+
END IONS

###FS:    #m/z: 620.80220 #charge   2
###MaxRes:#m/z:  0.00000 #charge-128
###MS: 1244
###MSMS: 1245
BEGIN IONS
TITLE=Cmpd 339, AutoMSn(620.8022), 21.1 min
RTINSECONDS=1264.94
SCANS=MS: 1244 MSMS: 1245
PEPMASS=620.80220	6312
CHARGE=2+
390.18678	114	
423.23472	189	
426.20430	110	
525.23657	284	1+
556.26990	138	
618.31314	304	
619.23426	148	
620.32479	321	1+
622.33080	145	
624.34237	154	
698.35398	522	1+
765.20769	410	
765.28661	140	
769.39041	348	
884.48584	107	
998.46337	437	1+
1139.63464	520	1+
END IONS

###FS:    #m/z: 433.39933 #charge   1
###MaxRes:#m/z:  0.00000 #charge-128
###MS: 1244
###MSMS: 1246
BEGIN IONS
TITLE=Cmpd 340, AutoMSn(433.3993), 21.1 min
RTINSECONDS=1265.44
SCANS=MS: 1244 MSMS: 1246
PEPMASS=433.39933	4139
CHARGE=1+
328.32799	106	
414.28889	110	
415.39038	412	
418.29277	110	
433.40042	811	1+
END IONS

###FS:    #m/z: 656.32146 #charge   1
###MaxRes:#m/z:  0.00000 #charge-128
###MS: 1244
###MSMS: 1247
BEGIN IONS
TITLE=Cmpd 341, AutoMSn(656.3215), 21.1 min
RTINSECONDS=1265.94
SCANS=MS: 1244 MSMS: 1247
PEPMASS=656.32146	3519
CHARGE=1+
170.53015	111	
491.19560	109	
495.21879	101	
589.22978	109	
636.33331	159	
656.36442	119	
END IONS

###FS:    #m/z: 712.55869 #charge   1
###MaxRes:#m/z:  0.00000 #charge-128
###MS: 1248
###MSMS: 1250
BEGIN IONS
TITLE=Cmpd 343, AutoMSn(712.5587), 21.2 min
RTINSECONDS=1269.47
SCANS=MS: 1248 MSMS: 1250
PEPMASS=712.55869	2703
CHARGE=1+
371.19537	119	
402.23091	119	
457.23956	105	
616.25583	116	
END IONS

###FS:    #m/z: 433.39794 #charge   1
###MaxRes:#m/z:  0.00000 #charge-128
###MS: 1248
###MSMS: 1251
BEGIN IONS
TITLE=Cmpd 344, AutoMSn(433.3979), 21.2 min
RTINSECONDS=1269.97
SCANS=MS: 1248 MSMS: 1251
PEPMASS=433.39794	3709
CHARGE=1+
328.31735	181	
415.38539	256	1+
416.28048	100	
433.22954	203	
433.40173	982	1+
END IONS

###FS:    #m/z: 664.95291 #charge   1
###MaxRes:#m/z:  0.00000 #charge-128
###MS: 1252
###MSMS: 1253
BEGIN IONS
TITLE=Cmpd 345, AutoMSn(664.9529), 21.2 min
RTINSECONDS=1273
SCANS=MS: 1252 MSMS: 1253
PEPMASS=664.95291	2888
CHARGE=1+
482.21507	100	
END IONS

###FS:    #m/z: 664.96012 #charge   3
###MaxRes:#m/z:  0.00000 #charge-128
###MS: 1254
###MSMS: 1255
BEGIN IONS
TITLE=Cmpd 346, AutoMSn(664.9601), 21.3 min
RTINSECONDS=1275.02
SCANS=MS: 1254 MSMS: 1255
PEPMASS=664.96012	4000
CHARGE=3+
432.26222	104	
END IONS

###FS:    #m/z: 699.35022 #charge   2
###MaxRes:#m/z:  0.00000 #charge-128
###MS: 1254
###MSMS: 1256
BEGIN IONS
TITLE=Cmpd 347, AutoMSn(699.3502), 21.3 min
RTINSECONDS=1275.52
SCANS=MS: 1254 MSMS: 1256
PEPMASS=699.35022	3458
CHARGE=2+
423.19070	108	
456.22583	101	
477.18400	103	
490.24733	107	
537.23912	135	
572.25778	100	
634.28298	523	
723.30300	207	
836.36648	142	
END IONS

###FS:    #m/z: 664.95305 #charge   3
###MaxRes:#m/z:  0.00000 #charge-128
###MS: 1257
###MSMS: 1258
BEGIN IONS
TITLE=Cmpd 348, AutoMSn(664.9530), 21.3 min
RTINSECONDS=1278.04
SCANS=MS: 1257 MSMS: 1258
PEPMASS=664.95305	4473
CHARGE=3+
479.75328	112	
617.82181	124	
660.35382	553	1+
660.85642	100	
663.32725	882	1+
666.84949	110	
669.29666	122	
837.43058	110	
END IONS

###FS:    #m/z: 334.29059 #charge-128
###MaxRes:#m/z:  0.00000 #charge-128
###MS: 1259
###MSMS: 1260
BEGIN IONS
TITLE=Cmpd 349, AutoMSn(334.2906), 21.3 min
RTINSECONDS=1280.05
SCANS=MS: 1259 MSMS: 1260
PEPMASS=334.29059	5431

314.26962	269	
316.27942	161	
320.21123	128	
END IONS

###FS:    #m/z: 539.28296 #charge   1
###MaxRes:#m/z:  0.00000 #charge-128
###MS: 1259
###MSMS: 1261
BEGIN IONS
TITLE=Cmpd 350, AutoMSn(539.2830), 21.3 min
RTINSECONDS=1280.55
SCANS=MS: 1259 MSMS: 1261
PEPMASS=539.28296	3482
CHARGE=1+
402.28537	135	
426.22361	113	
518.28206	117	
522.27745	100	
535.25915	109	
537.27260	114	
538.29163	275	1+
END IONS

###FS:    #m/z: 335.28659 #charge   2
###MaxRes:#m/z:  0.00000 #charge-128
###MS: 1263
###MSMS: 1264
BEGIN IONS
TITLE=Cmpd 351, AutoMSn(335.2866), 21.4 min
RTINSECONDS=1284.1
SCANS=MS: 1263 MSMS: 1264
PEPMASS=335.28659	6293
CHARGE=2+
316.28094	144	
332.27944	122	
END IONS

###FS:    #m/z: 854.39260 #charge   2
###MaxRes:#m/z:  0.00000 #charge-128
###MS: 1263
###MSMS: 1265
BEGIN IONS
TITLE=Cmpd 352, AutoMSn(854.3926), 21.4 min
RTINSECONDS=1284.6
SCANS=MS: 1263 MSMS: 1265
PEPMASS=854.39260	3604
CHARGE=2+
501.26782	113	
558.26661	198	
561.19894	102	
567.27055	103	
576.28471	206	
610.28501	216	
697.33435	147	
854.91029	197	
855.38257	145	
958.43194	365	1+
1045.47150	200	
1046.48256	134	
1132.50809	264	
1133.51282	117	
END IONS

###FS:    #m/z: 854.39276 #charge   2
###MaxRes:#m/z:  0.00000 #charge-128
###MS: 1266
###MSMS: 1267
BEGIN IONS
TITLE=Cmpd 353, AutoMSn(854.3928), 21.5 min
RTINSECONDS=1287.13
SCANS=MS: 1266 MSMS: 1267
PEPMASS=854.39276	13706
CHARGE=2+
344.19909	163	
354.17377	128	
410.20697	128	
496.25054	122	
519.25707	163	
531.26259	111	
548.27271	233	
553.26525	139	
558.26365	298	
576.27360	455	1+
610.28614	318	
645.29869	215	
663.30512	187	
688.29296	117	
697.32565	701	1+
726.33942	120	
750.33251	118	
782.34687	261	1+
826.41286	139	
841.41059	123	
844.39606	175	
847.40403	127	
854.38096	242	
854.89302	390	
958.44482	691	1+
1045.44618	189	
1046.46390	205	
1132.48543	412	
1133.49974	152	
END IONS

###FS:    #m/z: 569.93338 #charge   3
###MaxRes:#m/z:  0.00000 #charge-128
###MS: 1266
###MSMS: 1268
BEGIN IONS
TITLE=Cmpd 354, AutoMSn(569.9334), 21.5 min
RTINSECONDS=1287.63
SCANS=MS: 1266 MSMS: 1268
PEPMASS=569.93338	4604
CHARGE=3+
349.66726	122	
367.15228	114	
409.21448	131	
422.70294	102	
446.18664	104	
475.48285	104	
496.25896	375	
521.77293	122	
548.27493	169	
550.26165	115	
553.27058	756	1+
558.27789	101	
561.05327	424	
565.36072	134	
566.30640	543	1+
568.30220	1884	1+
569.13584	110	
573.28824	155	
574.29735	382	1+
610.29679	1472	1+
681.27491	114	
697.32270	1698	1+
706.18906	108	
864.37602	379	1+
END IONS

###FS:    #m/z: 754.39000 #charge   2
###MaxRes:#m/z:  0.00000 #charge-128
###MS: 1266
###MSMS: 1269
BEGIN IONS
TITLE=Cmpd 355, AutoMSn(754.3900), 21.5 min
RTINSECONDS=1288.13
SCANS=MS: 1266 MSMS: 1269
PEPMASS=754.39000	3775
CHARGE=2+
365.22007	100	
369.14233	110	
385.21881	107	
486.75297	134	
568.28348	180	
568.76649	116	
592.28721	243	
678.38791	116	
691.35421	138	
755.33959	150	
778.39940	196	
875.43737	301	
970.49220	116	
972.51000	145	
998.51095	129	
END IONS

###FS:    #m/z: 854.39095 #charge   2
###MaxRes:#m/z:  0.00000 #charge-128
###MS: 1270
###MSMS: 1271
BEGIN IONS
TITLE=Cmpd 356, AutoMSn(854.3910), 21.5 min
RTINSECONDS=1291.16
SCANS=MS: 1270 MSMS: 1271
PEPMASS=854.39095	25622
CHARGE=2+
344.18883	123	
354.17342	175	
372.17972	157	
401.21100	152	
406.17579	120	
409.22209	184	
411.19852	406	
417.19429	126	
417.92571	272	
429.20836	211	
473.24265	192	
475.20849	119	
496.24491	234	
530.27483	318	1+
548.27451	481	
553.27764	225	
558.26456	649	1+
576.28139	341	1+
610.29214	965	1+
635.31238	237	
645.29813	497	1+
663.31358	190	
697.33070	763	1+
706.31342	136	
725.82621	294	1+
732.33861	152	
750.34229	195	
782.37244	262	
844.38849	167	
845.38630	389	1+
901.41355	307	1+
958.43432	1069	1+
1045.46667	845	1+
1132.50472	1280	1+
1279.57718	129	
1337.59511	179	
1450.63503	143	
1707.76261	1915	1+
END IONS

###FS:    #m/z: 569.93224 #charge   3
###MaxRes:#m/z:  0.00000 #charge-128
###MS: 1270
###MSMS: 1272
BEGIN IONS
TITLE=Cmpd 357, AutoMSn(569.9322), 21.5 min
RTINSECONDS=1291.66
SCANS=MS: 1270 MSMS: 1272
PEPMASS=569.93224	9947
CHARGE=3+
354.17858	117	
392.20088	111	
409.20840	561	1+
435.18290	269	1+
441.17086	124	
465.23743	122	
475.20027	136	
496.26952	204	
500.19528	129	
523.23498	130	
533.20070	107	
537.24095	110	
548.32305	141	
552.32043	120	
553.27059	1215	1+
558.26886	193	
565.33516	143	
566.30484	444	1+
568.29866	698	1+
570.29412	1360	1+
574.16684	192	
592.28325	114	
610.29272	2699	1+
645.27846	133	
679.30668	379	1+
697.32361	2786	1+
706.17728	159	
765.21012	116	
789.33110	119	
844.36986	118	
845.96636	232	
846.35203	373	1+
856.04335	305	
864.38298	404	1+
958.45297	130	
993.86649	160	
END IONS

###FS:    #m/z: 754.39504 #charge   2
###MaxRes:#m/z:  0.00000 #charge-128
###MS: 1270
###MSMS: 1273
BEGIN IONS
TITLE=Cmpd 358, AutoMSn(754.3950), 21.5 min
RTINSECONDS=1292.16
SCANS=MS: 1270 MSMS: 1273
PEPMASS=754.39504	7849
CHARGE=2+
543.77167	228	1+
592.29092	378	
635.81706	151	
660.35287	162	
754.35765	113	
765.39547	126	
765.91881	132	
863.97272	139	
875.44078	668	1+
972.50074	2447	1+
END IONS

###FS:    #m/z: 656.64542 #charge   3
###MaxRes:#m/z:  0.00000 #charge-128
###MS: 1274
###MSMS: 1275
BEGIN IONS
TITLE=Cmpd 359, AutoMSn(656.6454), 21.6 min
RTINSECONDS=1295.19
SCANS=MS: 1274 MSMS: 1275
PEPMASS=656.64542	11750
CHARGE=3+
352.71124	113	
508.30802	195	
584.32466	119	
609.37262	325	
653.33335	591	1+
653.44040	144	
656.32986	389	1+
656.66407	103	
658.33943	673	1+
660.33983	205	
667.89453	165	
846.36805	148	
928.92997	133	
1707.77467	1163	1+
END IONS

###FS:    #m/z: 569.93225 #charge   3
###MaxRes:#m/z:  0.00000 #charge-128
###MS: 1274
###MSMS: 1276
BEGIN IONS
TITLE=Cmpd 360, AutoMSn(569.9322), 21.6 min
RTINSECONDS=1295.69
SCANS=MS: 1274 MSMS: 1276
PEPMASS=569.93225	9831
CHARGE=3+
340.16050	118	
349.16038	295	
361.16229	118	
379.71238	109	
411.19759	133	
436.17730	127	
442.20105	132	
496.25071	662	1+
531.28738	124	
534.24102	178	
549.33173	152	
549.72967	139	
550.24646	255	
552.30191	129	
553.27233	914	1+
558.26336	140	
565.29309	142	
566.31217	454	1+
568.29028	1249	1+
570.80063	108	
572.29202	750	1+
576.27843	174	
610.29154	1854	1+
680.30554	173	
697.32509	1844	1+
702.32600	108	
758.42135	161	
828.36263	161	
846.39133	110	
864.38126	273	
958.41598	107	
1012.46489	122	
END IONS

###FS:    #m/z: 362.28679 #charge   1
###MaxRes:#m/z:  0.00000 #charge-128
###MS: 1274
###MSMS: 1277
BEGIN IONS
TITLE=Cmpd 361, AutoMSn(362.2868), 21.6 min
RTINSECONDS=1296.19
SCANS=MS: 1274 MSMS: 1277
PEPMASS=362.28679	7861
CHARGE=1+
344.27140	251	
362.27490	517	
END IONS

###FS:    #m/z: 362.28781 #charge   1
###MaxRes:#m/z:  0.00000 #charge-128
###MS: 1278
###MSMS: 1279
BEGIN IONS
TITLE=Cmpd 362, AutoMSn(362.2878), 21.7 min
RTINSECONDS=1299.21
SCANS=MS: 1278 MSMS: 1279
PEPMASS=362.28781	12327
CHARGE=1+
344.27883	215	
360.25860	111	
362.28447	1051	1+
END IONS

###FS:    #m/z: 987.23570 #charge   3
###MaxRes:#m/z:  0.00000 #charge-128
###MS: 1278
###MSMS: 1280
BEGIN IONS
TITLE=Cmpd 363, AutoMSn(987.2357), 21.7 min
RTINSECONDS=1299.71
SCANS=MS: 1278 MSMS: 1280
PEPMASS=987.23570	9693
CHARGE=3+
339.16010	102	
408.19659	128	
441.28747	135	
485.29273	192	
533.32359	148	
533.80667	135	
603.58504	101	
638.38311	138	
885.47226	107	
885.96429	158	
896.98552	108	
958.31454	143	
990.62847	225	1+
END IONS

###FS:    #m/z: 656.34852 #charge   3
###MaxRes:#m/z:  0.00000 #charge-128
###MS: 1278
###MSMS: 1281
BEGIN IONS
TITLE=Cmpd 364, AutoMSn(656.3485), 21.7 min
RTINSECONDS=1300.21
SCANS=MS: 1278 MSMS: 1281
PEPMASS=656.34852	11300
CHARGE=3+
372.16497	135	
450.10147	119	
479.74258	103	
498.16730	101	
551.25655	108	
587.38808	100	
609.35023	196	
652.18445	106	
652.35890	257	
654.34925	175	
656.02265	434	
656.35381	476	1+
658.35523	984	1+
661.32411	210	
668.84757	104	
793.38859	120	
854.37120	287	
854.88351	249	
1079.58507	145	
END IONS

###FS:    #m/z: 496.29954 #charge   2
###MaxRes:#m/z:  0.00000 #charge-128
###MS: 1282
###MSMS: 1283
BEGIN IONS
TITLE=Cmpd 365, AutoMSn(496.2995), 21.7 min
RTINSECONDS=1303.25
SCANS=MS: 1282 MSMS: 1283
PEPMASS=496.29954	13633
CHARGE=2+
354.16494	140	
375.21770	157	
378.23878	106	
380.66713	103	
423.22231	118	
450.26910	101	
458.26002	157	
474.26206	126	
475.20453	119	
476.26544	108	
477.26271	375	1+
492.27401	758	1+
494.28658	682	1+
496.28298	611	1+
498.27891	364	
500.29034	165	
504.75411	132	
504.81593	469	1+
522.29594	120	
551.26511	145	
579.32134	1583	1+
587.34661	402	
588.35759	774	1+
680.37126	3042	1+
735.41826	113	
762.41012	186	
779.44387	4074	1+
END IONS

###FS:    #m/z: 362.28630 #charge   1
###MaxRes:#m/z:  0.00000 #charge-128
###MS: 1282
###MSMS: 1284
BEGIN IONS
TITLE=Cmpd 366, AutoMSn(362.2863), 21.7 min
RTINSECONDS=1303.75
SCANS=MS: 1282 MSMS: 1284
PEPMASS=362.28630	15629
CHARGE=1+
316.23415	116	
344.27591	222	
362.28120	1218	1+
END IONS

###FS:    #m/z: 987.03426 #charge   3
###MaxRes:#m/z:  0.00000 #charge-128
###MS: 1282
###MSMS: 1285
BEGIN IONS
TITLE=Cmpd 367, AutoMSn(987.0343), 21.7 min
RTINSECONDS=1304.25
SCANS=MS: 1282 MSMS: 1285
PEPMASS=987.03426	8576
CHARGE=3+
366.10793	101	
441.27132	167	
484.79059	189	
530.22465	141	
568.75515	104	
683.42260	109	
904.86460	113	
905.35067	148	
968.54734	120	
991.59735	265	
END IONS

###FS:    #m/z: 496.30063 #charge   2
###MaxRes:#m/z:  0.00000 #charge-128
###MS: 1286
###MSMS: 1287
BEGIN IONS
TITLE=Cmpd 368, AutoMSn(496.3006), 21.8 min
RTINSECONDS=1307.3
SCANS=MS: 1286 MSMS: 1287
PEPMASS=496.30063	23987
CHARGE=2+
318.18112	105	
353.20564	131	
375.25116	117	
377.22935	115	
391.21297	230	1+
404.25764	144	
405.20832	149	
458.32734	127	
468.26262	123	
474.28447	120	
476.26676	261	
479.27645	293	1+
492.28843	534	1+
494.29437	846	1+
496.27743	1052	1+
499.73053	340	
500.29072	403	1+
500.64159	409	
522.29721	311	
551.26693	115	
579.32530	2573	1+
587.36030	528	1+
636.33924	155	
662.36531	294	1+
678.34799	122	
680.37180	4843	1+
689.01322	168	
690.07539	1031	1+
691.21365	121	
761.42658	436	1+
779.43870	5835	1+
878.50275	377	1+
END IONS

###FS:    #m/z: 566.29545 #charge   2
###MaxRes:#m/z:  0.00000 #charge-128
###MS: 1286
###MSMS: 1288
BEGIN IONS
TITLE=Cmpd 369, AutoMSn(566.2955), 21.8 min
RTINSECONDS=1307.8
SCANS=MS: 1286 MSMS: 1288
PEPMASS=566.29545	5888
CHARGE=2+
328.15989	122	
356.15349	278	
370.70567	102	
376.19515	235	
459.22339	122	
467.20498	126	
489.27187	191	
509.78392	116	
529.24634	161	
547.21906	101	
548.28463	150	
550.30085	130	
553.28326	141	
560.09370	134	
562.32160	310	1+
564.31554	841	1+
567.28905	329	
568.30244	874	1+
573.29129	102	
590.32674	325	1+
610.29534	284	
673.30298	109	
679.32017	116	
697.34103	199	
749.52325	100	
758.41620	2110	1+
845.44152	168	
932.48156	100	
END IONS

###FS:    #m/z: 775.09264 #charge   2
###MaxRes:#m/z:  0.00000 #charge-128
###MS: 1286
###MSMS: 1289
BEGIN IONS
TITLE=Cmpd 370, AutoMSn(775.0926), 21.8 min
RTINSECONDS=1308.3
SCANS=MS: 1286 MSMS: 1289
PEPMASS=775.09264	4794
CHARGE=2+
456.23012	171	
833.43936	111	
970.50249	131	
END IONS

###FS:    #m/z: 496.30072 #charge   2
###MaxRes:#m/z:  0.00000 #charge-128
###MS: 1290
###MSMS: 1291
BEGIN IONS
TITLE=Cmpd 371, AutoMSn(496.3007), 21.9 min
RTINSECONDS=1311.33
SCANS=MS: 1290 MSMS: 1291
PEPMASS=496.30072	26256
CHARGE=2+
348.18504	109	
372.20842	105	
375.22195	172	
387.21026	185	
391.23020	133	
403.20543	103	
405.20533	169	
413.28446	103	
422.25287	107	
462.27499	124	
474.29326	114	
476.26647	179	
478.26397	176	
480.26424	103	
483.50068	517	
492.28724	936	1+
494.28655	843	1+
496.27448	1310	1+
500.28180	210	
505.83668	108	
522.30883	258	
551.24744	181	
579.32480	2557	1+
588.39241	136	
588.48748	262	
680.37102	4140	1+
688.99750	619	
761.41564	268	1+
779.44010	5149	1+
878.50220	579	1+
END IONS

###FS:    #m/z: 566.29393 #charge   2
###MaxRes:#m/z:  0.00000 #charge-128
###MS: 1290
###MSMS: 1292
BEGIN IONS
TITLE=Cmpd 372, AutoMSn(566.2939), 21.9 min
RTINSECONDS=1311.83
SCANS=MS: 1290 MSMS: 1292
PEPMASS=566.29393	8620
CHARGE=2+
328.15394	111	
356.14748	326	1+
370.70234	113	
376.19906	143	
406.22154	110	
408.18676	116	
436.17210	122	
448.24834	101	
471.73115	153	
474.23299	126	
489.28739	283	
545.30231	218	1+
548.29333	113	
563.31298	128	
564.32081	908	1+
566.31514	699	1+
568.28443	1013	1+
572.18602	188	
573.14804	527	1+
590.33057	502	
598.28810	100	
643.32282	127	
661.36278	788	1+
669.91618	200	
756.41200	216	
758.41678	2601	1+
768.56538	199	
845.44638	521	1+
900.45409	118	
933.49163	110	
END IONS

###FS:    #m/z: 334.27544 #charge-128
###MaxRes:#m/z:  0.00000 #charge-128
###MS: 1290
###MSMS: 1293
BEGIN IONS
TITLE=Cmpd 373, AutoMSn(334.2754), 21.9 min
RTINSECONDS=1312.33
SCANS=MS: 1290 MSMS: 1293
PEPMASS=334.27544	6510

334.28140	135	
END IONS

###FS:    #m/z: 566.29508 #charge   2
###MaxRes:#m/z:  0.00000 #charge-128
###MS: 1294
###MSMS: 1295
BEGIN IONS
TITLE=Cmpd 374, AutoMSn(566.2951), 21.9 min
RTINSECONDS=1315.36
SCANS=MS: 1294 MSMS: 1295
PEPMASS=566.29508	10578
CHARGE=2+
356.15971	169	
376.19328	395	
409.26861	110	
489.26772	164	
504.28526	113	
544.32016	101	
546.27697	264	1+
547.81850	110	
561.33190	135	
562.29832	456	1+
564.30025	1428	1+
569.29812	366	1+
572.19941	289	
572.27211	236	
575.11087	124	
590.32506	1035	1+
610.30598	160	
661.35682	527	1+
697.02768	112	
697.33102	155	
740.40232	126	
740.40840	264	1+
756.40693	240	1+
758.41368	3595	1+
765.18872	104	
845.43704	771	1+
899.43821	128	
932.47485	239	
END IONS

###FS:    #m/z: 764.06562 #charge   3
###MaxRes:#m/z:  0.00000 #charge-128
###MS: 1294
###MSMS: 1296
BEGIN IONS
TITLE=Cmpd 375, AutoMSn(764.0656), 21.9 min
RTINSECONDS=1315.86
SCANS=MS: 1294 MSMS: 1296
PEPMASS=764.06562	6598
CHARGE=3+
391.16917	105	
431.71159	122	
475.25171	122	
523.27216	165	
561.78520	117	
672.33677	119	
716.29477	109	
763.35375	119	
764.86974	121	
765.38446	114	
767.39677	113	
769.38515	100	
772.48557	157	
798.33462	136	
861.42003	126	
931.46584	206	
950.48437	138	
958.47846	980	1+
958.48443	180	
1062.54574	155	
1063.57242	100	
1121.53575	103	
1229.60963	625	1+
END IONS

###FS:    #m/z: 334.26686 #charge-128
###MaxRes:#m/z:  0.00000 #charge-128
###MS: 1294
###MSMS: 1297
BEGIN IONS
TITLE=Cmpd 376, AutoMSn(334.2669), 21.9 min
RTINSECONDS=1316.36
SCANS=MS: 1294 MSMS: 1297
PEPMASS=334.26686	7638

315.27778	121	
334.25284	130	
END IONS

###FS:    #m/z: 334.26577 #charge-128
###MaxRes:#m/z:  0.00000 #charge-128
###MS: 1298
###MSMS: 1299
BEGIN IONS
TITLE=Cmpd 377, AutoMSn(334.2658), 22.0 min
RTINSECONDS=1319.38
SCANS=MS: 1298 MSMS: 1299
PEPMASS=334.26577	9646

334.26324	163	
336.21784	100	
END IONS

###FS:    #m/z: 738.04222 #charge   3
###MaxRes:#m/z:  0.00000 #charge-128
###MS: 1298
###MSMS: 1300
BEGIN IONS
TITLE=Cmpd 378, AutoMSn(738.0422), 22.0 min
RTINSECONDS=1319.88
SCANS=MS: 1298 MSMS: 1300
PEPMASS=738.04222	6958
CHARGE=3+
353.19363	104	
484.22693	219	
491.58409	197	
597.31816	146	
623.79489	110	
665.85924	160	
725.38755	148	
734.36102	214	
736.41809	133	
738.35009	123	
802.35420	101	
854.42625	676	1+
END IONS

###FS:    #m/z: 415.25131 #charge   1
###MaxRes:#m/z:  0.00000 #charge-128
###MS: 1298
###MSMS: 1301
BEGIN IONS
TITLE=Cmpd 379, AutoMSn(415.2513), 22.0 min
RTINSECONDS=1320.38
SCANS=MS: 1298 MSMS: 1301
PEPMASS=415.25131	5757
CHARGE=1+
376.19279	104	
394.25590	135	
398.29153	125	
END IONS

###FS:    #m/z: 415.25112 #charge   2
###MaxRes:#m/z:  0.00000 #charge-128
###MS: 1302
###MSMS: 1303
BEGIN IONS
TITLE=Cmpd 380, AutoMSn(415.2511), 22.1 min
RTINSECONDS=1323.41
SCANS=MS: 1302 MSMS: 1303
PEPMASS=415.25112	10827
CHARGE=2+
416.26360	197	
END IONS

###FS:    #m/z: 532.31053 #charge   2
###MaxRes:#m/z:  0.00000 #charge-128
###MS: 1302
###MSMS: 1304
BEGIN IONS
TITLE=Cmpd 381, AutoMSn(532.3105), 22.1 min
RTINSECONDS=1323.91
SCANS=MS: 1302 MSMS: 1304
PEPMASS=532.31053	8418
CHARGE=2+
340.13585	104	
451.25832	130	
455.21655	110	
462.26249	117	
486.25756	123	
510.27097	135	
512.28566	245	
515.28883	101	
516.30080	368	1+
528.28994	515	1+
530.29387	1457	1+
534.31637	607	1+
536.29633	466	1+
540.97291	338	1+
571.28264	151	
580.30476	765	1+
679.37616	946	1+
792.45793	401	1+
863.49786	285	
950.52200	248	
END IONS

###FS:    #m/z: 851.39708 #charge   3
###MaxRes:#m/z:  0.00000 #charge-128
###MS: 1302
###MSMS: 1305
BEGIN IONS
TITLE=Cmpd 382, AutoMSn(851.3971), 22.1 min
RTINSECONDS=1324.42
SCANS=MS: 1302 MSMS: 1305
PEPMASS=851.39708	6756
CHARGE=3+
376.12108	146	
386.15638	121	
572.25454	170	
590.26853	216	
732.10622	107	
849.41925	265	1+
854.40322	288	1+
900.41408	107	
END IONS

###FS:    #m/z: 415.25244 #charge   1
###MaxRes:#m/z:  0.00000 #charge-128
###MS: 1306
###MSMS: 1307
BEGIN IONS
TITLE=Cmpd 383, AutoMSn(415.2524), 22.1 min
RTINSECONDS=1327.45
SCANS=MS: 1306 MSMS: 1307
PEPMASS=415.25244	17117
CHARGE=1+
398.25518	100	
END IONS

###FS:    #m/z: 648.82736 #charge   2
###MaxRes:#m/z:  0.00000 #charge-128
###MS: 1306
###MSMS: 1308
BEGIN IONS
TITLE=Cmpd 384, AutoMSn(648.8274), 22.1 min
RTINSECONDS=1327.95
SCANS=MS: 1306 MSMS: 1308
PEPMASS=648.82736	9244
CHARGE=2+
345.16705	102	
383.23045	161	
406.21134	111	
434.22389	109	
448.20227	100	
479.20399	101	
481.20964	105	
546.29132	122	
548.76893	168	
618.31484	948	1+
645.31613	208	
647.31939	104	
648.33464	376	1+
650.32677	614	1+
654.36342	105	
654.75997	537	1+
657.86887	162	
733.34006	863	1+
896.41433	548	1+
983.44914	1080	1+
993.86868	362	
1096.53507	277	
END IONS

###FS:    #m/z: 532.30950 #charge   2
###MaxRes:#m/z:  0.00000 #charge-128
###MS: 1306
###MSMS: 1309
BEGIN IONS
TITLE=Cmpd 385, AutoMSn(532.3095), 22.1 min
RTINSECONDS=1328.45
SCANS=MS: 1306 MSMS: 1309
PEPMASS=532.30950	9392
CHARGE=2+
336.16824	126	
343.15143	233	
357.23358	112	
368.22058	101	
404.21135	135	
409.20635	130	
424.22819	125	
427.13308	121	
452.27162	121	
493.77774	101	
497.29482	158	
500.29065	146	
512.26190	259	1+
516.32938	154	
525.24864	116	
528.29072	471	1+
530.29774	754	1+
532.31002	628	1+
534.31921	1248	1+
571.27585	112	
580.31076	545	1+
679.37701	968	1+
792.45538	309	
863.50436	435	1+
950.52142	577	1+
END IONS

###FS:    #m/z: 648.82614 #charge   2
###MaxRes:#m/z:  0.00000 #charge-128
###MS: 1310
###MSMS: 1311
BEGIN IONS
TITLE=Cmpd 386, AutoMSn(648.8261), 22.2 min
RTINSECONDS=1331.47
SCANS=MS: 1310 MSMS: 1311
PEPMASS=648.82614	11560
CHARGE=2+
333.19317	165	
364.18860	112	
383.22947	130	
401.24022	275	1+
432.24709	116	
434.22097	119	
448.20465	216	
479.20709	118	
535.26883	113	
548.75582	199	
549.26904	103	
561.29319	148	
603.79582	113	
618.32242	557	
645.35568	104	
646.32673	353	1+
648.36057	335	1+
650.29817	205	
652.33330	150	
657.86387	181	
715.36052	117	
733.34730	1064	1+
882.44481	101	
896.40634	610	1+
983.44050	1424	1+
993.86635	862	
1096.52108	259	
1097.51853	174	
END IONS

###FS:    #m/z: 432.27260 #charge   1
###MaxRes:#m/z:  0.00000 #charge-128
###MS: 1310
###MSMS: 1312
BEGIN IONS
TITLE=Cmpd 387, AutoMSn(432.2726), 22.2 min
RTINSECONDS=1331.97
SCANS=MS: 1310 MSMS: 1312
PEPMASS=432.27260	6535
CHARGE=1+
400.26467	104	
412.23113	129	
416.25715	177	
430.29066	101	
432.26884	255	
END IONS

###FS:    #m/z: 916.70038 #charge   2
###MaxRes:#m/z:  0.00000 #charge-128
###MS: 1310
###MSMS: 1313
BEGIN IONS
TITLE=Cmpd 388, AutoMSn(916.7004), 22.2 min
RTINSECONDS=1332.47
SCANS=MS: 1310 MSMS: 1313
PEPMASS=916.70038	3884
CHARGE=2+
821.09921	107	
914.43457	113	
914.72402	127	
916.70287	294	
935.75563	103	
1831.88604	692	1+
END IONS

###FS:    #m/z: 648.82763 #charge   2
###MaxRes:#m/z:  0.00000 #charge-128
###MS: 1314
###MSMS: 1315
BEGIN IONS
TITLE=Cmpd 389, AutoMSn(648.8276), 22.3 min
RTINSECONDS=1335.5
SCANS=MS: 1314 MSMS: 1315
PEPMASS=648.82763	11308
CHARGE=2+
333.18919	200	
383.22022	127	
402.24035	180	
448.21058	178	
504.27009	163	
561.28814	220	
591.34593	123	
618.31823	829	1+
644.34800	332	1+
647.28195	107	
648.33235	414	1+
650.35256	332	
652.33961	180	
733.34815	652	1+
896.40913	577	1+
918.42773	169	
983.44476	1388	1+
993.87804	510	
1096.52934	195	
END IONS

###FS:    #m/z: 437.23791 #charge   1
###MaxRes:#m/z:  0.00000 #charge-128
###MS: 1314
###MSMS: 1316
BEGIN IONS
TITLE=Cmpd 390, AutoMSn(437.2379), 22.3 min
RTINSECONDS=1336
SCANS=MS: 1314 MSMS: 1316
PEPMASS=437.23791	9152
CHARGE=1+
340.28981	103	
351.12918	103	
378.57297	137	
390.29149	121	
434.26822	151	
435.27064	360	1+
437.23637	7021	1+
END IONS

###FS:    #m/z: 916.70315 #charge   2
###MaxRes:#m/z:  0.00000 #charge-128
###MS: 1314
###MSMS: 1317
BEGIN IONS
TITLE=Cmpd 391, AutoMSn(916.7031), 22.3 min
RTINSECONDS=1336.5
SCANS=MS: 1314 MSMS: 1317
PEPMASS=916.70315	6261
CHARGE=2+
510.76156	116	
619.34622	122	
916.44161	319	
916.94485	151	
1831.38466	666	1+
END IONS

###FS:    #m/z: 437.23695 #charge   1
###MaxRes:#m/z:  0.00000 #charge-128
###MS: 1318
###MSMS: 1319
BEGIN IONS
TITLE=Cmpd 392, AutoMSn(437.2369), 22.3 min
RTINSECONDS=1339.52
SCANS=MS: 1318 MSMS: 1319
PEPMASS=437.23695	10955
CHARGE=1+
416.24096	304	1+
434.24966	120	
436.24479	255	
437.23991	7832	1+
END IONS

###FS:    #m/z: 636.98112 #charge   3
###MaxRes:#m/z:  0.00000 #charge-128
###MS: 1318
###MSMS: 1320
BEGIN IONS
TITLE=Cmpd 393, AutoMSn(636.9811), 22.3 min
RTINSECONDS=1340.02
SCANS=MS: 1318 MSMS: 1320
PEPMASS=636.98112	7399
CHARGE=3+
377.21797	195	
405.20960	203	
417.16891	101	
506.26742	161	
534.26200	231	
541.95076	104	
553.22282	121	
585.31596	372	1+
590.26615	101	
632.36219	145	
633.36731	202	
633.81317	104	
634.30052	579	1+
635.32467	1605	1+
635.82385	475	
639.36384	307	
640.31365	509	1+
691.32957	161	
756.89541	284	
757.42792	112	
867.42998	104	
1271.65877	1225	1+
1399.68917	1078	1+
END IONS

###FS:    #m/z: 432.27626 #charge   1
###MaxRes:#m/z:  0.00000 #charge-128
###MS: 1318
###MSMS: 1321
BEGIN IONS
TITLE=Cmpd 394, AutoMSn(432.2763), 22.3 min
RTINSECONDS=1340.53
SCANS=MS: 1318 MSMS: 1321
PEPMASS=432.27626	8607
CHARGE=1+
337.15045	106	
416.24236	140	
418.28953	111	
END IONS

###FS:    #m/z: 557.36086 #charge   1
###MaxRes:#m/z:  0.00000 #charge-128
###MS: 1322
###MSMS: 1323
BEGIN IONS
TITLE=Cmpd 395, AutoMSn(557.3609), 22.4 min
RTINSECONDS=1343.55
SCANS=MS: 1322 MSMS: 1323
PEPMASS=557.36086	10456
CHARGE=1+
381.25633	105	
391.19536	113	
403.24959	111	
446.25117	144	
449.25253	144	
469.24490	224	
499.32651	101	
538.28969	146	
553.31666	337	1+
557.32685	350	1+
END IONS

###FS:    #m/z: 437.23601 #charge   1
###MaxRes:#m/z:  0.00000 #charge-128
###MS: 1322
###MSMS: 1324
BEGIN IONS
TITLE=Cmpd 396, AutoMSn(437.2360), 22.4 min
RTINSECONDS=1344.05
SCANS=MS: 1322 MSMS: 1324
PEPMASS=437.23601	12556
CHARGE=1+
436.27973	308	
437.23595	9885	1+
END IONS

###FS:    #m/z: 432.27894 #charge   1
###MaxRes:#m/z:  0.00000 #charge-128
###MS: 1322
###MSMS: 1325
BEGIN IONS
TITLE=Cmpd 397, AutoMSn(432.2789), 22.4 min
RTINSECONDS=1344.55
SCANS=MS: 1322 MSMS: 1325
PEPMASS=432.27894	12000
CHARGE=1+
416.25793	112	
430.27709	162	
431.20943	129	
432.26331	233	
END IONS

###FS:    #m/z: 747.62183 #charge   2
###MaxRes:#m/z:  0.00000 #charge-128
###MS: 1326
###MSMS: 1327
BEGIN IONS
TITLE=Cmpd 398, AutoMSn(747.6218), 22.5 min
RTINSECONDS=1347.58
SCANS=MS: 1326 MSMS: 1327
PEPMASS=747.62183	14419
CHARGE=2+
343.19700	137	
357.21399	144	
369.16651	437	
372.19626	182	
384.18080	216	
454.26286	199	
458.23122	142	
462.74270	170	
486.24253	1124	1+
517.20871	143	
571.26042	155	
574.26358	124	
599.32293	1435	1+
698.31292	137	
703.35892	186	
711.88455	813	
712.40485	1352	1+
755.85178	186	
765.31387	151	
793.05898	132	
823.43853	130	
826.42501	129	
839.44161	206	1+
840.45991	827	1+
855.10076	198	
855.42175	322	
855.76192	268	
862.39993	313	1+
941.50954	395	1+
941.53628	162	
1070.47632	190	
1142.50507	194	
1493.75977	535	1+
END IONS

###FS:    #m/z: 557.36356 #charge   1
###MaxRes:#m/z:  0.00000 #charge-128
###MS: 1326
###MSMS: 1328
BEGIN IONS
TITLE=Cmpd 399, AutoMSn(557.3636), 22.5 min
RTINSECONDS=1348.08
SCANS=MS: 1326 MSMS: 1328
PEPMASS=557.36356	15771
CHARGE=1+
313.18214	137	
355.22955	225	
371.22594	101	
373.23899	108	
426.26877	124	
469.25895	146	
535.28982	131	
538.30581	105	
539.33968	257	1+
550.03390	173	
554.29102	137	
556.29164	172	
END IONS

###FS:    #m/z: 432.27757 #charge   1
###MaxRes:#m/z:  0.00000 #charge-128
###MS: 1326
###MSMS: 1329
BEGIN IONS
TITLE=Cmpd 400, AutoMSn(432.2776), 22.5 min
RTINSECONDS=1348.58
SCANS=MS: 1326 MSMS: 1329
PEPMASS=432.27757	13229
CHARGE=1+
340.25790	107	
382.09565	134	
400.24057	130	
416.20115	134	
417.26128	241	1+
430.25414	266	
432.25092	134	
END IONS

###FS:    #m/z: 747.37109 #charge   3
###MaxRes:#m/z:  0.00000 #charge-128
###MS: 1330
###MSMS: 1331
BEGIN IONS
TITLE=Cmpd 401, AutoMSn(747.3711), 22.5 min
RTINSECONDS=1351.61
SCANS=MS: 1330 MSMS: 1331
PEPMASS=747.37109	26531
CHARGE=3+
361.13464	187	
369.17587	743	1+
384.19347	285	
417.24545	160	
459.20164	284	1+
482.24837	189	
486.23625	1051	1+
519.27276	199	
527.80995	301	1+
553.28489	193	
561.28293	164	
571.76502	261	
574.25196	205	
582.30741	458	1+
598.27855	176	
599.32721	2258	1+
610.27307	251	1+
673.32677	397	
677.38583	184	
711.88741	946	1+
712.40760	2066	1+
746.36002	198	
750.33231	294	1+
753.37815	161	
792.75844	184	
811.89564	171	
823.43110	175	
840.46896	1226	1+
840.47765	265	1+
850.10620	455	
855.08673	202	
855.41566	344	
855.77520	255	
861.41677	244	1+
880.46562	162	
924.47800	210	
937.42760	234	1+
941.51709	1647	1+
1141.51018	264	
1142.51836	192	
1169.60910	445	1+
1493.80745	764	1+
1509.68072	442	1+
1705.82437	370	1+
END IONS

###FS:    #m/z: 557.36284 #charge   1
###MaxRes:#m/z:  0.00000 #charge-128
###MS: 1330
###MSMS: 1332
BEGIN IONS
TITLE=Cmpd 402, AutoMSn(557.3628), 22.5 min
RTINSECONDS=1352.11
SCANS=MS: 1330 MSMS: 1332
PEPMASS=557.36284	17849
CHARGE=1+
355.23956	149	
371.13349	150	
381.24766	125	
424.24404	100	
444.25827	129	
469.24546	127	
510.28908	100	
538.29523	182	
540.29428	112	
543.26573	142	
554.31557	230	
556.35522	147	
END IONS

###FS:    #m/z: 721.10796 #charge   2
###MaxRes:#m/z:  0.00000 #charge-128
###MS: 1330
###MSMS: 1333
BEGIN IONS
TITLE=Cmpd 403, AutoMSn(721.1080), 22.5 min
RTINSECONDS=1352.61
SCANS=MS: 1330 MSMS: 1333
PEPMASS=721.10796	9350
CHARGE=2+
355.19407	101	
438.23511	231	1+
458.21800	120	
668.34001	105	
689.27043	103	
713.40079	120	
716.38003	267	1+
720.33487	228	
722.34570	113	
723.34953	396	1+
726.26346	107	
1080.28259	104	
END IONS

###FS:    #m/z: 747.61998 #charge   2
###MaxRes:#m/z:  0.00000 #charge-128
###MS: 1334
###MSMS: 1335
BEGIN IONS
TITLE=Cmpd 404, AutoMSn(747.6200), 22.6 min
RTINSECONDS=1355.64
SCANS=MS: 1334 MSMS: 1335
PEPMASS=747.61998	22781
CHARGE=2+
361.13500	170	
369.17603	701	1+
372.19500	200	
376.59927	285	
384.19683	200	
417.24839	236	1+
421.23145	168	
486.24186	1252	1+
530.31974	173	
544.33575	275	
550.98689	329	
563.27977	189	
568.29458	168	
571.26041	315	
599.32227	1665	1+
604.28221	212	
627.97488	522	
646.29998	211	
673.30851	287	1+
695.39199	196	
710.84348	193	
711.37348	171	
711.88522	773	1+
712.40003	1599	1+
732.36287	247	1+
744.37329	448	1+
749.36752	328	1+
755.34433	166	
758.42557	299	
822.45077	325	1+
840.47358	971	1+
850.10004	237	
855.10035	882	1+
855.43156	311	
855.76574	196	
862.42600	186	
878.41855	364	1+
941.50818	1022	1+
945.98984	191	
953.43213	163	
1353.75191	411	1+
1493.78660	894	1+
END IONS

###FS:    #m/z: 721.11046 #charge   3
###MaxRes:#m/z:  0.00000 #charge-128
###MS: 1334
###MSMS: 1336
BEGIN IONS
TITLE=Cmpd 405, AutoMSn(721.1105), 22.6 min
RTINSECONDS=1356.14
SCANS=MS: 1334 MSMS: 1336
PEPMASS=721.11046	9651
CHARGE=3+
508.24290	110	
517.30895	114	
576.32757	105	
717.38982	108	
718.38386	145	
719.36840	335	1+
723.32455	147	
724.37763	279	1+
727.07920	125	
END IONS

###FS:    #m/z: 996.15159 #charge   3
###MaxRes:#m/z:  0.00000 #charge-128
###MS: 1334
###MSMS: 1337
BEGIN IONS
TITLE=Cmpd 406, AutoMSn(996.1516), 22.6 min
RTINSECONDS=1356.64
SCANS=MS: 1334 MSMS: 1337
PEPMASS=996.15159	8241
CHARGE=3+
486.20667	113	
926.46043	172	
926.81305	167	
END IONS

###FS:    #m/z: 803.35675 #charge   3
###MaxRes:#m/z:  0.00000 #charge-128
###MS: 1338
###MSMS: 1339
BEGIN IONS
TITLE=Cmpd 407, AutoMSn(803.3567), 22.7 min
RTINSECONDS=1359.68
SCANS=MS: 1338 MSMS: 1339
PEPMASS=803.35675	10156
CHARGE=3+
443.70518	125	
477.12309	108	
479.15069	100	
501.20517	101	
537.21746	457	1+
574.73621	166	
601.26484	168	
610.25431	150	
620.29193	105	
624.24363	803	1+
632.55673	160	
644.76485	500	
645.26746	422	
701.30621	363	
701.82701	203	
709.80416	100	
710.31945	192	
771.30970	1956	1+
781.57482	237	
800.40453	140	
801.12110	129	
806.38430	240	
884.39144	1228	1+
997.53192	114	
1019.41602	105	
1084.52712	131	
1085.51712	102	
1306.53782	558	1+
END IONS

###FS:    #m/z: 742.37776 #charge   3
###MaxRes:#m/z:  0.00000 #charge-128
###MS: 1338
###MSMS: 1340
BEGIN IONS
TITLE=Cmpd 408, AutoMSn(742.3778), 22.7 min
RTINSECONDS=1360.18
SCANS=MS: 1338 MSMS: 1340
PEPMASS=742.37776	6731
CHARGE=3+
369.17507	133	
378.21905	145	
417.24260	345	
425.72199	215	
439.72162	231	
482.27027	252	1+
486.25261	400	1+
496.26267	181	
515.25654	127	
525.25277	118	
530.32769	249	
541.19602	113	
560.78561	122	
599.32530	503	1+
617.80907	186	
648.31844	109	
677.39169	496	1+
691.40890	281	1+
703.84310	135	
710.82437	114	
712.40256	486	1+
718.84094	118	
739.35941	217	
745.39451	177	
748.39148	163	
754.53209	184	
779.37852	151	
805.44593	287	
819.46009	184	
855.40558	132	
878.43662	533	1+
991.50578	295	1+
1088.53174	124	
END IONS

###FS:    #m/z: 721.10780 #charge   2
###MaxRes:#m/z:  0.00000 #charge-128
###MS: 1338
###MSMS: 1341
BEGIN IONS
TITLE=Cmpd 409, AutoMSn(721.1078), 22.7 min
RTINSECONDS=1360.69
SCANS=MS: 1338 MSMS: 1341
PEPMASS=721.10780	7586
CHARGE=2+
483.22695	107	
599.32304	104	
627.26655	103	
698.34557	136	
717.35194	342	1+
721.35411	180	
722.37207	398	1+
726.36756	164	
1001.40896	107	
END IONS

###FS:    #m/z: 803.35099 #charge   3
###MaxRes:#m/z:  0.00000 #charge-128
###MS: 1342
###MSMS: 1343
BEGIN IONS
TITLE=Cmpd 410, AutoMSn(803.3510), 22.7 min
RTINSECONDS=1363.73
SCANS=MS: 1342 MSMS: 1343
PEPMASS=803.35099	7837
CHARGE=3+
407.19881	173	
422.17665	110	
442.72222	101	
488.73683	104	
522.19384	118	
529.25755	120	
537.20946	274	1+
597.25991	103	
610.75067	188	
624.24020	839	1+
632.55726	248	
644.77243	298	
653.78663	101	
701.30395	453	1+
710.30749	106	
710.82259	142	
766.86078	170	
771.30731	1611	1+
781.57865	196	
782.39917	100	
884.38886	886	1+
1084.51124	111	
END IONS

###FS:    #m/z: 742.37644 #charge   3
###MaxRes:#m/z:  0.00000 #charge-128
###MS: 1342
###MSMS: 1344
BEGIN IONS
TITLE=Cmpd 411, AutoMSn(742.3764), 22.7 min
RTINSECONDS=1364.23
SCANS=MS: 1342 MSMS: 1344
PEPMASS=742.37644	5674
CHARGE=3+
369.18198	253	1+
417.25272	130	
437.22651	112	
443.22254	125	
476.20049	106	
480.22935	131	
514.18627	103	
523.24532	103	
530.32167	151	
539.28082	103	
551.26578	192	
599.32414	280	1+
647.31033	120	
664.32765	127	
666.28513	200	
677.39599	127	
691.41484	161	
738.35275	119	
745.31828	107	
758.43413	116	
779.35575	369	
878.43425	157	
882.39633	106	
END IONS

###FS:    #m/z: 608.33767 #charge   2
###MaxRes:#m/z:  0.00000 #charge-128
###MS: 1342
###MSMS: 1345
BEGIN IONS
TITLE=Cmpd 412, AutoMSn(608.3377), 22.7 min
RTINSECONDS=1364.73
SCANS=MS: 1342 MSMS: 1345
PEPMASS=608.33767	4585
CHARGE=2+
340.20095	149	
536.25092	111	
538.31486	112	
570.32257	135	
571.35065	834	1+
588.29182	102	
590.31067	339	1+
604.32601	422	1+
607.28245	191	
608.31766	547	1+
610.33161	599	1+
613.29359	252	
685.42170	158	
813.46733	135	
910.53927	1398	1+
END IONS

###FS:    #m/z: 608.33993 #charge   2
###MaxRes:#m/z:  0.00000 #charge-128
###MS: 1346
###MSMS: 1347
BEGIN IONS
TITLE=Cmpd 413, AutoMSn(608.3399), 22.8 min
RTINSECONDS=1367.76
SCANS=MS: 1346 MSMS: 1347
PEPMASS=608.33993	5908
CHARGE=2+
340.17767	120	
365.21433	102	
394.17498	115	
418.23559	103	
422.18796	109	
500.27821	106	
503.24438	107	
537.30140	117	
571.38112	280	
572.34550	506	1+
573.20773	140	
578.18748	107	
588.31684	133	
590.27089	139	
604.33105	360	1+
606.32044	1084	1+
610.88663	109	
611.29380	667	1+
730.43208	137	
813.46105	128	
910.53959	967	1+
END IONS

###FS:    #m/z: 378.27906 #charge   1
###MaxRes:#m/z:  0.00000 #charge-128
###MS: 1346
###MSMS: 1348
BEGIN IONS
TITLE=Cmpd 414, AutoMSn(378.2791), 22.8 min
RTINSECONDS=1368.26
SCANS=MS: 1346 MSMS: 1348
PEPMASS=378.27906	4797
CHARGE=1+
330.25760	275	1+
360.27142	279	1+
376.26654	110	
378.27383	349	
END IONS

###FS:    #m/z: 747.05846 #charge   3
###MaxRes:#m/z:  0.00000 #charge-128
###MS: 1346
###MSMS: 1349
BEGIN IONS
TITLE=Cmpd 415, AutoMSn(747.0585), 22.8 min
RTINSECONDS=1368.76
SCANS=MS: 1346 MSMS: 1349
PEPMASS=747.05846	9486
CHARGE=3+
355.17267	160	
359.16984	193	
369.17577	315	1+
372.19506	110	
386.16243	133	
390.15226	127	
393.13513	118	
397.25634	113	
440.19490	103	
442.23142	115	
449.25180	226	
469.21630	138	
486.24827	135	
545.31671	119	
550.25516	241	1+
561.24207	150	
585.27875	100	
599.32483	302	1+
612.27298	118	
765.20744	172	
779.37307	204	
840.45316	100	
878.42376	161	
925.46666	112	
END IONS

###FS:    #m/z: 608.33730 #charge   2
###MaxRes:#m/z:  0.00000 #charge-128
###MS: 1350
###MSMS: 1351
BEGIN IONS
TITLE=Cmpd 416, AutoMSn(608.3373), 22.9 min
RTINSECONDS=1371.79
SCANS=MS: 1350 MSMS: 1351
PEPMASS=608.33730	5817
CHARGE=2+
451.22689	109	
455.77023	348	
537.29514	158	
537.79871	161	
571.36304	632	1+
586.33456	115	
591.32112	256	1+
604.31825	475	1+
606.32627	1548	1+
610.30465	468	1+
612.29819	391	1+
684.44123	174	
910.52459	895	1+
END IONS

###FS:    #m/z: 348.26903 #charge-128
###MaxRes:#m/z:  0.00000 #charge-128
###MS: 1350
###MSMS: 1352
BEGIN IONS
TITLE=Cmpd 417, AutoMSn(348.2690), 22.9 min
RTINSECONDS=1372.29
SCANS=MS: 1350 MSMS: 1352
PEPMASS=348.26903	5774

329.25626	238	1+
348.27143	457	1+
END IONS

###FS:    #m/z: 781.37450 #charge   3
###MaxRes:#m/z:  0.00000 #charge-128
###MS: 1353
###MSMS: 1354
BEGIN IONS
TITLE=Cmpd 418, AutoMSn(781.3745), 22.9 min
RTINSECONDS=1374.82
SCANS=MS: 1353 MSMS: 1354
PEPMASS=781.37450	3157
CHARGE=3+
421.21044	164	
439.26655	127	
523.25247	317	1+
580.28833	669	1+
727.35790	186	
752.87522	100	
784.39134	100	
794.72190	156	
841.39145	776	1+
1131.68086	136	
END IONS

###FS:    #m/z: 532.29187 #charge   1
###MaxRes:#m/z:  0.00000 #charge-128
###MS: 1353
###MSMS: 1355
BEGIN IONS
TITLE=Cmpd 419, AutoMSn(532.2919), 22.9 min
RTINSECONDS=1375.32
SCANS=MS: 1353 MSMS: 1355
PEPMASS=532.29187	2730
CHARGE=1+
346.15450	100	
389.18047	101	
408.82702	412	
472.28454	103	
516.27991	149	
530.28091	115	
531.32193	163	
532.30386	351	1+
END IONS

###FS:    #m/z: 781.67038 #charge   3
###MaxRes:#m/z:  0.00000 #charge-128
###MS: 1356
###MSMS: 1357
BEGIN IONS
TITLE=Cmpd 420, AutoMSn(781.6704), 23.0 min
RTINSECONDS=1377.84
SCANS=MS: 1356 MSMS: 1357
PEPMASS=781.67038	10484
CHARGE=3+
477.75358	129	
523.25623	307	1+
566.23106	131	
566.36170	112	
574.14947	289	
580.28318	1505	1+
624.22887	105	
657.77817	121	
667.26875	108	
680.24787	118	
710.26028	326	
728.36436	174	
767.28711	212	
772.29658	103	
776.48809	144	
780.32151	105	
781.42341	260	1+
784.36685	936	1+
784.53043	100	
784.89477	144	
794.72252	141	
808.82579	148	
841.39240	1967	1+
954.46820	102	
1011.49106	106	
1068.54361	114	
1113.40546	135	
1389.48410	103	
END IONS

###FS:    #m/z: 800.16656 #charge   2
###MaxRes:#m/z:  0.00000 #charge-128
###MS: 1356
###MSMS: 1358
BEGIN IONS
TITLE=Cmpd 421, AutoMSn(800.1666), 23.0 min
RTINSECONDS=1378.35
SCANS=MS: 1356 MSMS: 1358
PEPMASS=800.16656	4462
CHARGE=2+
394.14641	112	
485.23343	134	
580.27475	104	
624.29076	140	
654.74362	108	
735.39571	167	
799.92220	150	
800.17345	270	
800.41637	302	
800.69785	116	
810.84665	185	
841.38605	318	1+
919.97165	140	
END IONS

###FS:    #m/z: 640.33655 #charge   2
###MaxRes:#m/z:  0.00000 #charge-128
###MS: 1356
###MSMS: 1359
BEGIN IONS
TITLE=Cmpd 422, AutoMSn(640.3365), 23.0 min
RTINSECONDS=1378.85
SCANS=MS: 1356 MSMS: 1359
PEPMASS=640.33655	4842
CHARGE=2+
343.16411	113	
345.11949	123	
381.19317	108	
386.20013	170	
429.21116	128	
438.24582	195	
458.26165	133	
490.60275	128	
502.27478	263	1+
541.28166	408	1+
557.28657	116	
559.30706	171	
566.27540	109	
590.33349	110	
608.30856	114	
613.66065	142	
615.30399	159	
618.33952	123	
622.31769	141	
623.31260	312	1+
637.33119	462	1+
639.34105	1528	1+
648.35036	136	
660.35426	356	1+
675.81320	124	
676.36070	192	
734.90727	192	
747.92939	122	
771.38819	217	
789.40797	600	1+
799.87499	141	
1017.50550	143	
END IONS

###FS:    #m/z: 781.67090 #charge   3
###MaxRes:#m/z:  0.00000 #charge-128
###MS: 1360
###MSMS: 1361
BEGIN IONS
TITLE=Cmpd 423, AutoMSn(781.6709), 23.0 min
RTINSECONDS=1381.88
SCANS=MS: 1360 MSMS: 1361
PEPMASS=781.67090	19086
CHARGE=3+
364.18626	171	
421.19649	200	
506.25537	266	
519.71874	152	
523.26122	547	
534.76798	261	
535.27680	194	
546.18014	171	
563.18078	221	
567.22598	185	
580.28179	2500	1+
592.30453	169	
638.76058	156	
666.75142	176	
673.80493	157	
680.26440	252	1+
686.26403	202	
692.25545	166	
695.26799	154	
695.76384	167	
710.26016	446	1+
727.35475	586	1+
749.28297	165	
751.80165	169	
784.37112	1347	1+
794.71636	345	
841.40034	2854	1+
954.46772	266	1+
1069.51809	236	
1112.40149	237	
1123.48750	261	
1389.51800	210	
END IONS

###FS:    #m/z: 640.33860 #charge   3
###MaxRes:#m/z:  0.00000 #charge-128
###MS: 1360
###MSMS: 1362
BEGIN IONS
TITLE=Cmpd 424, AutoMSn(640.3386), 23.0 min
RTINSECONDS=1382.38
SCANS=MS: 1360 MSMS: 1362
PEPMASS=640.33860	10886
CHARGE=3+
312.67668	124	
381.20572	159	
386.20923	181	
413.18432	125	
428.21894	170	
440.19885	165	
457.24051	609	1+
461.25249	130	
494.22615	130	
498.23259	136	
502.26513	193	
509.75590	137	
541.29079	239	
559.28614	295	1+
566.31575	160	
603.78440	126	
607.65981	139	
613.98983	265	
622.31982	144	
624.31470	265	1+
636.32275	499	1+
638.36499	371	
639.33329	861	1+
639.80874	139	
642.34455	1422	1+
651.34908	304	
660.34889	178	
734.89270	184	
771.38539	254	1+
789.39420	763	1+
791.41803	328	
798.73496	148	
911.48347	156	
END IONS

###FS:    #m/z: 800.16776 #charge   2
###MaxRes:#m/z:  0.00000 #charge-128
###MS: 1360
###MSMS: 1363
BEGIN IONS
TITLE=Cmpd 425, AutoMSn(800.1678), 23.0 min
RTINSECONDS=1382.88
SCANS=MS: 1360 MSMS: 1363
PEPMASS=800.16776	10368
CHARGE=2+
345.17212	109	
420.21858	104	
581.29112	118	
623.29351	154	
721.31582	107	
725.37711	106	
734.90671	182	
765.33532	121	
779.45541	101	
795.38904	258	1+
800.17573	340	
800.40461	435	1+
800.65666	235	
841.40773	132	
856.47342	110	
END IONS

###FS:    #m/z: 546.96208 #charge   3
###MaxRes:#m/z:  0.00000 #charge-128
###MS: 1364
###MSMS: 1365
BEGIN IONS
TITLE=Cmpd 426, AutoMSn(546.9621), 23.1 min
RTINSECONDS=1385.91
SCANS=MS: 1364 MSMS: 1365
PEPMASS=546.96208	10734
CHARGE=3+
315.70579	153	
340.12722	114	
357.13632	271	
395.77233	256	
402.28425	348	
427.26430	137	
429.20738	175	
432.75641	148	
475.49768	236	
482.20378	132	
509.11852	138	
512.27676	259	1+
517.30457	590	1+
523.20570	147	
524.29091	199	
524.72805	124	
526.27977	216	
530.28167	154	
542.29615	676	1+
544.31727	1288	1+
546.30838	1286	1+
546.86081	125	
548.30317	2001	1+
558.34446	124	
605.84044	396	
630.39731	343	1+
644.38565	119	
667.85537	119	
672.54503	176	
725.35773	211	
777.45534	671	1+
782.41971	165	
864.50485	304	1+
935.53657	1106	1+
1081.58592	753	1+
1082.58757	245	
1324.70719	1089	1+
1420.73473	613	1+
1438.75165	1888	1+
END IONS

###FS:    #m/z: 640.33734 #charge   3
###MaxRes:#m/z:  0.00000 #charge-128
###MS: 1364
###MSMS: 1366
BEGIN IONS
TITLE=Cmpd 427, AutoMSn(640.3373), 23.1 min
RTINSECONDS=1386.41
SCANS=MS: 1364 MSMS: 1366
PEPMASS=640.33734	13790
CHARGE=3+
327.09773	173	
371.18679	151	
377.71999	118	
386.20145	172	
444.22845	119	
457.21442	727	1+
489.29266	131	
502.27827	132	
541.29020	129	
550.03240	164	
559.31177	238	
600.29738	279	1+
607.29627	135	
607.68638	117	
613.65990	127	
614.29887	141	
620.33471	273	1+
623.31266	143	
626.35314	149	
636.31685	241	
637.32533	822	1+
640.31891	726	1+
642.34105	778	1+
644.34799	607	1+
645.25198	160	
647.85559	120	
653.71108	177	
765.69654	142	
771.35372	164	
789.40500	907	1+
791.95368	142	
864.42341	123	
920.48728	132	
1468.79653	378	1+
END IONS

###FS:    #m/z: 800.16843 #charge   3
###MaxRes:#m/z:  0.00000 #charge-128
###MS: 1364
###MSMS: 1367
BEGIN IONS
TITLE=Cmpd 428, AutoMSn(800.1684), 23.1 min
RTINSECONDS=1386.92
SCANS=MS: 1364 MSMS: 1367
PEPMASS=800.16843	10336
CHARGE=3+
549.07768	161	
653.77362	112	
661.28608	116	
791.04769	111	
796.25933	130	
797.39392	115	
799.91117	233	
800.39395	169	
800.66935	205	
841.39548	121	
872.42564	108	
END IONS

###FS:    #m/z: 546.96148 #charge   3
###MaxRes:#m/z:  0.00000 #charge-128
###MS: 1368
###MSMS: 1369
BEGIN IONS
TITLE=Cmpd 429, AutoMSn(546.9615), 23.2 min
RTINSECONDS=1389.95
SCANS=MS: 1368 MSMS: 1369
PEPMASS=546.96148	36089
CHARGE=3+
340.11696	188	
357.14387	317	
389.23410	412	
390.18291	249	
398.54888	182	
402.27717	407	
412.18003	248	
429.20923	268	
446.22829	231	
453.20487	234	1+
459.26057	168	
474.57522	279	
474.91294	169	
480.25412	268	
487.19695	166	
491.24886	239	1+
504.22374	758	1+
517.30627	1262	1+
523.23418	450	1+
526.30024	1184	1+
531.24435	149	
532.29610	326	1+
535.60939	253	1+
540.26200	656	1+
541.61404	294	
544.31348	1219	1+
546.30067	3304	1+
546.96211	448	1+
552.32317	185	
557.26476	444	
575.26220	260	1+
596.83613	322	
630.38729	1136	1+
654.32966	310	1+
666.87878	223	1+
702.84998	251	
777.45481	580	1+
779.29804	158	
781.90402	190	
864.49329	2532	1+
935.53450	2209	1+
945.75218	229	
1082.58254	417	
1082.60560	3234	1+
1083.59402	295	
1099.60747	1339	1+
1193.62824	1135	1+
1210.66093	1721	1+
1324.70105	1769	1+
1421.71844	2011	1+
1438.74729	7211	1+
1449.71199	856	1+
END IONS

###FS:    #m/z: 828.45148 #charge   2
###MaxRes:#m/z:  0.00000 #charge-128
###MS: 1368
###MSMS: 1370
BEGIN IONS
TITLE=Cmpd 430, AutoMSn(828.4515), 23.2 min
RTINSECONDS=1390.45
SCANS=MS: 1368 MSMS: 1370
PEPMASS=828.45148	13854
CHARGE=2+
343.20088	509	
367.19579	209	
416.26204	224	
440.25053	182	
529.34490	291	
539.30885	191	
626.35992	140	
644.37413	238	
650.28524	106	
712.38184	126	
712.86994	159	
757.43802	101	
823.44333	121	
825.49773	125	
828.41903	115	
1030.55587	190	
1031.56857	103	
1041.21529	196	
1117.58861	265	
1118.57944	234	
1313.70055	2513	1+
1441.76079	572	1+
END IONS

###FS:    #m/z: 819.93378 #charge   2
###MaxRes:#m/z:  0.00000 #charge-128
###MS: 1368
###MSMS: 1371
BEGIN IONS
TITLE=Cmpd 431, AutoMSn(819.9338), 23.2 min
RTINSECONDS=1390.95
SCANS=MS: 1368 MSMS: 1371
PEPMASS=819.93378	11977
CHARGE=2+
428.77246	100	
539.21057	107	
557.26510	206	
594.22518	212	
659.30796	200	
684.32701	101	
716.11254	123	
810.93399	239	1+
829.50010	221	
864.48028	166	
935.52942	134	
1083.60459	142	
1638.86389	1194	1+
END IONS

###FS:    #m/z: 546.96132 #charge   3
###MaxRes:#m/z:  0.00000 #charge-128
###MS: 1372
###MSMS: 1373
BEGIN IONS
TITLE=Cmpd 432, AutoMSn(546.9613), 23.2 min
RTINSECONDS=1393.99
SCANS=MS: 1372 MSMS: 1373
PEPMASS=546.96132	43828
CHARGE=3+
315.70041	213	
323.09942	210	
340.12182	210	
357.15751	679	1+
402.28292	523	
416.27676	161	
425.14004	200	
429.19779	223	
453.21658	217	1+
459.23928	281	1+
465.34638	221	
474.57721	290	
475.49342	282	
481.21760	300	1+
487.19562	295	1+
499.26875	289	1+
504.22161	452	1+
517.30394	1788	1+
517.96279	168	
518.61146	225	
523.23524	323	1+
525.33102	162	
526.27853	298	1+
528.28877	959	1+
535.60250	178	
540.26357	424	1+
540.95922	206	
541.61937	201	
544.30749	1420	1+
546.30850	1741	1+
546.97335	376	
548.30791	2908	1+
557.26598	756	1+
596.82101	263	1+
597.32810	483	
630.38809	1169	1+
638.72093	2234	1+
639.95934	256	
644.36891	228	
645.84543	178	
654.34577	626	1+
654.85707	164	
662.34716	806	1+
725.35851	262	
725.86540	312	
757.46175	171	
777.46084	1712	1+
864.49228	2869	1+
935.53769	3553	1+
945.72812	322	1+
991.44897	223	1+
1082.60018	5089	1+
1210.65510	1700	1+
1324.71226	1535	1+
1334.69068	528	1+
1403.71159	557	1+
1421.72851	2530	1+
1438.75294	9223	1+
1562.80228	604	1+
END IONS

###FS:    #m/z: 828.45292 #charge   2
###MaxRes:#m/z:  0.00000 #charge-128
###MS: 1372
###MSMS: 1374
BEGIN IONS
TITLE=Cmpd 433, AutoMSn(828.4529), 23.2 min
RTINSECONDS=1394.49
SCANS=MS: 1372 MSMS: 1374
PEPMASS=828.45292	27589
CHARGE=2+
343.19619	1075	1+
350.19547	113	
367.20948	125	
410.75255	103	
416.25462	232	
440.24463	169	
511.31525	120	
529.33761	188	
539.30580	239	
557.25303	135	
608.32664	106	
620.93604	113	
626.35032	118	
628.35129	102	
644.37591	386	1+
710.40408	101	
712.38401	372	
712.89107	213	
757.47146	126	
824.49497	141	
827.41157	100	
886.47530	118	
973.54483	152	
1030.54615	676	1+
1117.58670	474	
1118.57289	412	
1216.64796	125	
1313.70569	3813	1+
1441.75377	733	1+
1655.89807	600	1+
END IONS

###FS:    #m/z: 819.93569 #charge   2
###MaxRes:#m/z:  0.00000 #charge-128
###MS: 1372
###MSMS: 1375
BEGIN IONS
TITLE=Cmpd 434, AutoMSn(819.9357), 23.2 min
RTINSECONDS=1394.99
SCANS=MS: 1372 MSMS: 1375
PEPMASS=819.93569	14210
CHARGE=2+
429.22060	104	
467.22264	150	
518.29094	112	
557.27232	111	
599.30113	101	
749.40163	130	
771.33169	116	
811.43405	237	
816.39329	159	
864.48987	146	
1638.84904	1317	1+
END IONS

###FS:    #m/z: 828.45348 #charge   2
###MaxRes:#m/z:  0.00000 #charge-128
###MS: 1376
###MSMS: 1377
BEGIN IONS
TITLE=Cmpd 435, AutoMSn(828.4535), 23.3 min
RTINSECONDS=1398.02
SCANS=MS: 1376 MSMS: 1377
PEPMASS=828.45348	30023
CHARGE=2+
343.20082	919	
350.17479	127	
460.19375	104	
529.34217	446	1+
539.31389	344	
579.01637	184	
609.32294	103	
626.35767	382	1+
644.36458	466	
689.31958	117	
697.03001	269	
697.13704	124	
721.39145	398	
721.88424	442	
757.46553	147	
781.36676	117	
828.45169	191	
881.42650	101	
973.52970	172	
1030.55089	725	1+
1041.21298	221	
1117.58364	510	
1118.58809	387	
1313.70263	4296	1+
1423.74946	980	1+
END IONS

###FS:    #m/z: 597.83175 #charge   2
###MaxRes:#m/z:  0.00000 #charge-128
###MS: 1376
###MSMS: 1378
BEGIN IONS
TITLE=Cmpd 436, AutoMSn(597.8317), 23.3 min
RTINSECONDS=1398.53
SCANS=MS: 1376 MSMS: 1378
PEPMASS=597.83175	19447
CHARGE=2+
338.20785	1592	1+
355.16271	168	
386.14693	260	
408.21883	150	
409.26825	544	1+
417.18777	127	
420.21812	144	
431.23259	502	1+
437.27940	1121	1+
447.25278	433	
476.76060	164	
499.22605	366	1+
520.30372	122	
538.32203	1547	1+
560.27802	730	1+
563.28770	140	
571.25503	261	1+
581.29710	310	1+
590.32165	278	
594.32203	681	1+
597.29398	451	1+
599.31039	311	
600.33972	532	1+
602.32671	346	1+
612.31636	130	
633.32841	137	
640.30115	361	
651.09822	220	
651.22271	184	
657.33132	9299	1+
690.35664	270	
697.02975	148	
714.35326	597	
741.35214	132	
758.37939	6820	1+
767.83064	145	
768.55987	205	
776.33043	227	
777.37487	495	1+
780.37340	123	
797.38367	122	
857.44313	1006	1+
END IONS

###FS:    #m/z: 362.28758 #charge   1
###MaxRes:#m/z:  0.00000 #charge-128
###MS: 1376
###MSMS: 1379
BEGIN IONS
TITLE=Cmpd 437, AutoMSn(362.2876), 23.3 min
RTINSECONDS=1399.03
SCANS=MS: 1376 MSMS: 1379
PEPMASS=362.28758	20884
CHARGE=1+
326.26999	270	
342.26298	309	
344.27696	570	1+
360.26466	299	1+
362.28949	1736	1+
END IONS

###FS:    #m/z: 597.82968 #charge   2
###MaxRes:#m/z:  0.00000 #charge-128
###MS: 1380
###MSMS: 1381
BEGIN IONS
TITLE=Cmpd 438, AutoMSn(597.8297), 23.4 min
RTINSECONDS=1402.07
SCANS=MS: 1380 MSMS: 1381
PEPMASS=597.82968	23945
CHARGE=2+
314.20984	186	
338.20622	1771	1+
379.69400	575	
386.14550	333	1+
409.27963	1063	1+
431.23592	480	
437.27192	994	
447.23930	453	1+
491.58592	323	
499.22651	438	1+
521.29658	156	
538.32353	1678	1+
560.27754	772	1+
572.27905	155	
578.29754	160	
594.32790	465	1+
596.32433	706	1+
598.31334	885	1+
602.35375	268	
633.34099	215	
640.31258	293	
657.33163	11151	1+
714.35060	853	1+
741.34418	183	
758.37793	7534	1+
766.87345	381	1+
767.43900	310	
768.57027	189	
776.35783	665	1+
797.39969	156	
857.45064	1120	1+
868.25184	164	
END IONS

###FS:    #m/z: 362.28765 #charge   1
###MaxRes:#m/z:  0.00000 #charge-128
###MS: 1380
###MSMS: 1382
BEGIN IONS
TITLE=Cmpd 439, AutoMSn(362.2876), 23.4 min
RTINSECONDS=1402.57
SCANS=MS: 1380 MSMS: 1382
PEPMASS=362.28765	20135
CHARGE=1+
316.24450	150	
343.25465	111	
344.28173	430	
362.28894	1061	1+
END IONS

###FS:    #m/z: 762.39489 #charge   3
###MaxRes:#m/z:  0.00000 #charge-128
###MS: 1380
###MSMS: 1383
BEGIN IONS
TITLE=Cmpd 440, AutoMSn(762.3949), 23.4 min
RTINSECONDS=1403.08
SCANS=MS: 1380 MSMS: 1383
PEPMASS=762.39489	16860
CHARGE=3+
340.18277	184	
357.20261	255	
371.20259	114	
385.20565	791	1+
391.75469	281	
411.22568	170	
416.14752	116	
428.24707	251	
456.24878	883	1+
488.24894	153	
532.27115	137	
554.27287	184	
557.27456	954	1+
571.28270	405	1+
582.31604	160	
617.29872	116	
628.29392	260	1+
647.86722	109	
648.28949	123	
664.32474	108	
670.35633	421	1+
687.28715	106	
720.83943	157	
741.39653	619	1+
748.40573	207	
760.32194	183	
761.38850	414	1+
764.40293	159	
766.38954	174	
783.40848	108	
783.91591	144	
792.47643	343	1+
820.48385	233	1+
828.40869	115	
1040.56622	144	
1553.77536	708	1+
1610.81565	933	1+
1725.83996	855	1+
1796.87115	1033	1+
END IONS

###FS:    #m/z: 597.82836 #charge   2
###MaxRes:#m/z:  0.00000 #charge-128
###MS: 1384
###MSMS: 1385
BEGIN IONS
TITLE=Cmpd 441, AutoMSn(597.8284), 23.4 min
RTINSECONDS=1406.11
SCANS=MS: 1384 MSMS: 1385
PEPMASS=597.82836	24835
CHARGE=2+
314.20342	152	
328.15655	153	
338.20805	1751	1+
386.14852	397	
397.18971	162	
409.27716	848	1+
431.23786	697	
437.27520	749	1+
471.23542	130	
476.75089	214	
499.23351	221	
538.32098	1675	1+
549.30429	129	
559.26728	493	1+
578.37745	126	
580.25287	151	
593.33478	430	1+
595.31691	1766	1+
600.34341	334	
601.29498	269	1+
612.30932	137	
640.31782	313	
657.32940	10304	1+
661.35796	137	
663.25508	227	
675.33500	160	
714.35730	779	1+
726.35777	133	
741.34971	154	
758.37603	365	1+
758.37759	6275	1+
768.55848	541	
776.35784	507	1+
797.40216	413	1+
857.44710	769	1+
END IONS

###FS:    #m/z: 613.32769 #charge   3
###MaxRes:#m/z:  0.00000 #charge-128
###MS: 1384
###MSMS: 1386
BEGIN IONS
TITLE=Cmpd 442, AutoMSn(613.3277), 23.4 min
RTINSECONDS=1406.61
SCANS=MS: 1384 MSMS: 1386
PEPMASS=613.32769	15895
CHARGE=3+
332.67782	287	
347.23339	505	1+
370.19005	280	1+
379.69793	136	
422.22571	230	
469.23540	251	1+
475.28446	314	
518.25975	183	
534.23856	134	
550.98487	208	
551.25844	1841	1+
559.12713	302	
559.22626	260	
562.31408	1194	1+
571.21161	240	
578.29966	224	1+
580.23756	151	
590.33179	194	
592.31394	135	
594.32100	594	1+
600.30295	200	
609.33312	364	
610.33031	849	1+
612.31806	927	1+
614.32907	1841	1+
616.80254	182	
664.34208	1110	1+
673.33983	212	
690.38018	1477	1+
699.17863	137	
704.39439	145	
758.40400	156	
763.49177	135	
793.38188	3317	1+
802.77466	401	
802.88445	268	
803.46366	1373	1+
906.46173	1275	1+
932.50443	1171	1+
1035.51252	498	
1038.50596	141	
1045.57634	793	1+
END IONS

###FS:    #m/z: 762.39321 #charge   3
###MaxRes:#m/z:  0.00000 #charge-128
###MS: 1384
###MSMS: 1387
BEGIN IONS
TITLE=Cmpd 443, AutoMSn(762.3932), 23.5 min
RTINSECONDS=1407.11
SCANS=MS: 1384 MSMS: 1387
PEPMASS=762.39321	16852
CHARGE=3+
357.19045	112	
367.20441	120	
385.20763	445	
390.18462	108	
411.22423	131	
438.23527	123	
456.24822	592	1+
458.18359	149	
478.73152	149	
482.19331	113	
553.27645	105	
557.28052	819	1+
571.26587	306	1+
590.31909	121	
627.99281	102	
628.29240	199	
670.35206	382	1+
739.37699	114	
741.40406	483	1+
757.32046	111	
759.40898	158	
762.35380	529	1+
777.88296	219	
805.91233	322	1+
854.46989	315	1+
854.50145	145	
898.94140	232	
899.43491	327	
903.45944	129	
942.47596	102	
955.97583	159	
983.51309	108	
1040.52398	175	
1519.76777	458	1+
1531.79850	422	1+
1725.83469	723	1+
END IONS

###FS:    #m/z: 613.32860 #charge   3
###MaxRes:#m/z:  0.00000 #charge-128
###MS: 1388
###MSMS: 1389
BEGIN IONS
TITLE=Cmpd 444, AutoMSn(613.3286), 23.5 min
RTINSECONDS=1410.14
SCANS=MS: 1388 MSMS: 1389
PEPMASS=613.32860	13431
CHARGE=3+
327.13701	134	
329.15053	168	
332.66296	150	
337.17695	124	
402.23542	438	1+
422.21987	206	
440.22723	157	
458.26373	172	
489.28167	333	1+
500.26425	125	
518.26610	162	
544.30023	143	
549.28540	300	1+
551.26155	935	1+
560.08653	217	
560.19202	133	
562.32202	1442	1+
591.29483	166	
593.29026	370	1+
595.28170	210	
597.35101	268	1+
608.81711	130	
609.33061	261	
610.33873	715	1+
612.32066	2358	1+
617.32186	611	1+
621.30228	155	
630.32271	126	
636.35450	155	
655.34623	133	
664.34499	1149	1+
672.35306	556	1+
690.37605	1119	1+
758.40863	340	1+
793.37885	2987	1+
802.76288	693	
904.45443	179	
906.46439	805	1+
908.46935	144	
932.49699	885	1+
1035.50946	325	
1045.56326	186	
1605.89030	1379	1+
END IONS

###FS:    #m/z: 378.28324 #charge   1
###MaxRes:#m/z:  0.00000 #charge-128
###MS: 1388
###MSMS: 1390
BEGIN IONS
TITLE=Cmpd 445, AutoMSn(378.2832), 23.5 min
RTINSECONDS=1410.64
SCANS=MS: 1388 MSMS: 1390
PEPMASS=378.28324	12007
CHARGE=1+
358.27956	138	
360.27716	1501	1+
367.57437	153	
374.26502	159	
376.26673	150	
378.28324	1383	1+
END IONS

###FS:    #m/z: 591.24699 #charge   3
###MaxRes:#m/z:  0.00000 #charge-128
###MS: 1388
###MSMS: 1391
BEGIN IONS
TITLE=Cmpd 446, AutoMSn(591.2470), 23.5 min
RTINSECONDS=1411.14
SCANS=MS: 1388 MSMS: 1391
PEPMASS=591.24699	8563
CHARGE=3+
307.11429	827	1+
343.13719	143	
347.18684	139	
386.14256	186	
395.79327	104	
410.21604	101	
489.27412	117	
513.29544	107	
538.30599	105	
558.28253	120	
576.33840	144	
588.30626	470	1+
592.31295	289	1+
594.33093	174	
843.38148	104	
END IONS

###FS:    #m/z: 591.24245 #charge   1
###MaxRes:#m/z:  0.00000 #charge-128
###MS: 1392
###MSMS: 1393
BEGIN IONS
TITLE=Cmpd 447, AutoMSn(591.2425), 23.6 min
RTINSECONDS=1414.17
SCANS=MS: 1392 MSMS: 1393
PEPMASS=591.24245	10901
CHARGE=1+
307.11554	827	1+
324.10735	104	
386.20589	104	
389.21152	123	
414.21713	115	
572.30054	116	
575.29911	322	1+
588.32692	126	
589.32728	374	1+
END IONS

###FS:    #m/z: 919.48522 #charge   2
###MaxRes:#m/z:  0.00000 #charge-128
###MS: 1392
###MSMS: 1394
BEGIN IONS
TITLE=Cmpd 448, AutoMSn(919.4852), 23.6 min
RTINSECONDS=1414.67
SCANS=MS: 1392 MSMS: 1394
PEPMASS=919.48522	7414
CHARGE=2+
488.26775	263	
527.26846	106	
551.31881	395	1+
559.12571	131	
569.33637	128	
622.35897	118	
857.50187	154	
917.50637	177	
918.50607	370	
927.69563	129	
1126.52824	115	
1181.54302	138	
1252.55254	171	
1837.96584	506	1+
END IONS

###FS:    #m/z: 459.27449 #charge   2
###MaxRes:#m/z:  0.00000 #charge-128
###MS: 1392
###MSMS: 1395
BEGIN IONS
TITLE=Cmpd 449, AutoMSn(459.2745), 23.6 min
RTINSECONDS=1415.17
SCANS=MS: 1392 MSMS: 1395
PEPMASS=459.27449	7279
CHARGE=2+
304.63514	112	
355.22137	119	
370.27271	112	
420.26901	107	
423.17149	135	
426.26693	106	
432.24414	162	
440.22025	112	
449.26878	140	
454.27812	107	
458.28532	355	
460.27820	437	1+
462.29532	355	
468.41318	120	
472.28843	152	
532.31623	121	
END IONS

###FS:    #m/z: 928.51699 #charge   1
###MaxRes:#m/z:  0.00000 #charge-128
###MS: 1396
###MSMS: 1397
BEGIN IONS
TITLE=Cmpd 450, AutoMSn(928.5170), 23.6 min
RTINSECONDS=1418.19
SCANS=MS: 1396 MSMS: 1397
PEPMASS=928.51699	15235
CHARGE=1+
307.11703	104	
326.18736	100	
398.18485	193	
400.20327	194	
439.18792	125	
455.25593	311	1+
480.25599	217	
555.34036	103	
571.35982	431	1+
598.30980	188	
600.31855	180	
626.34940	181	
639.37228	146	
641.38941	140	
655.38017	1221	1+
670.37756	114	
671.35973	952	1+
679.97345	280	
684.37943	174	
694.39313	169	
698.39655	122	
709.41327	661	1+
712.39847	137	
727.42638	724	1+
741.40748	101	
759.42161	260	
769.42222	535	1+
811.45066	214	1+
854.50611	1040	
855.46869	6157	1+
865.38619	108	
928.51728	1056	1+
END IONS

###FS:    #m/z: 459.27788 #charge   2
###MaxRes:#m/z:  0.00000 #charge-128
###MS: 1396
###MSMS: 1399
BEGIN IONS
TITLE=Cmpd 451, AutoMSn(459.2779), 23.7 min
RTINSECONDS=1419.2
SCANS=MS: 1396 MSMS: 1399
PEPMASS=459.27788	11977
CHARGE=2+
334.19474	103	
373.15802	132	
440.23731	164	
442.26432	147	
444.27788	117	
449.25366	306	
457.27902	197	
458.27890	449	1+
460.30009	493	1+
462.27980	351	
464.46315	275	
464.55442	141	
571.34536	140	
END IONS

###FS:    #m/z: 928.51804 #charge   1
###MaxRes:#m/z:  0.00000 #charge-128
###MS: 1400
###MSMS: 1401
BEGIN IONS
TITLE=Cmpd 452, AutoMSn(928.5180), 23.7 min
RTINSECONDS=1422.22
SCANS=MS: 1400 MSMS: 1401
PEPMASS=928.51804	33610
CHARGE=1+
376.59898	184	
385.24874	252	
398.18791	501	1+
455.25448	629	1+
480.25884	347	
555.33828	347	
571.35689	701	
598.29613	549	1+
600.31925	1098	1+
626.36171	417	
641.34992	208	
655.37489	2502	1+
670.37153	190	
671.35453	2005	1+
679.97664	977	
680.37620	282	
698.39185	205	
709.40765	1421	1+
712.40393	277	
727.41778	1334	1+
742.43339	209	
759.41076	855	
768.55925	273	
769.41279	1047	1+
853.48308	195	
854.50857	2505	
855.46987	13692	1+
865.38829	425	
866.20118	372	
928.51232	2274	1+
END IONS

###FS:    #m/z: 459.27827 #charge   2
###MaxRes:#m/z:  0.00000 #charge-128
###MS: 1400
###MSMS: 1402
BEGIN IONS
TITLE=Cmpd 453, AutoMSn(459.2783), 23.7 min
RTINSECONDS=1422.72
SCANS=MS: 1400 MSMS: 1402
PEPMASS=459.27827	26934
CHARGE=2+
363.17481	110	
380.19919	121	
407.17570	104	
415.24802	109	
422.23871	134	
438.29453	209	1+
442.29610	157	
444.27315	117	
449.25500	333	
455.24109	116	
456.24822	268	1+
458.27310	400	1+
460.29198	534	1+
462.28284	297	
472.28537	219	
571.35579	188	
672.40092	129	
END IONS

###FS:    #m/z: 928.51833 #charge   1
###MaxRes:#m/z:  0.00000 #charge-128
###MS: 1404
###MSMS: 1405
BEGIN IONS
TITLE=Cmpd 454, AutoMSn(928.5183), 23.8 min
RTINSECONDS=1426.25
SCANS=MS: 1404 MSMS: 1405
PEPMASS=928.51833	53584
CHARGE=1+
398.18997	598	
400.20932	331	
455.25928	944	1+
480.26030	346	
555.34275	347	
571.35683	1081	
598.30625	641	
600.31746	1135	
626.36760	394	
639.38099	333	
655.37861	3343	1+
671.36018	3785	1+
679.96295	874	
694.38899	453	
698.38517	301	
709.41025	1720	1+
712.40978	337	
727.41869	2477	1+
741.41585	361	
759.41353	1064	1+
769.41970	1568	1+
811.45453	301	
854.50198	3693	
855.47025	21268	1+
866.19564	566	
928.52228	3107	1+
END IONS

###FS:    #m/z: 902.39621 #charge   3
###MaxRes:#m/z:  0.00000 #charge-128
###MS: 1404
###MSMS: 1407
BEGIN IONS
TITLE=Cmpd 455, AutoMSn(902.3962), 23.8 min
RTINSECONDS=1427.25
SCANS=MS: 1404 MSMS: 1407
PEPMASS=902.39621	25953
CHARGE=3+
376.18790	373	
428.21981	197	
434.21777	324	
445.18900	362	1+
463.19312	678	
476.22997	171	
502.18938	128	
537.24836	135	
541.24610	125	
576.23430	129	
580.28306	390	1+
589.77544	132	
637.29588	991	1+
654.73525	176	
655.29259	464	1+
665.26297	497	1+
683.28148	1619	1+
694.32391	2280	1+
734.31049	255	1+
751.34618	7402	1+
755.31744	372	1+
763.50291	176	
770.30421	345	
825.34448	124	
825.83041	214	
864.43352	2096	1+
897.38687	245	
899.50500	265	1+
907.47236	164	
908.47352	590	1+
915.36293	467	1+
918.42634	137	
933.37541	404	
951.46113	1089	1+
968.91763	188	
990.39518	124	
1012.93937	148	
1038.49216	1385	1+
1047.40106	173	
1196.57585	181	
1197.52195	143	
END IONS

###FS:    #m/z: 902.09639 #charge   2
###MaxRes:#m/z:  0.00000 #charge-128
###MS: 1408
###MSMS: 1409
BEGIN IONS
TITLE=Cmpd 456, AutoMSn(902.0964), 23.8 min
RTINSECONDS=1430.28
SCANS=MS: 1408 MSMS: 1409
PEPMASS=902.09639	31841
CHARGE=2+
316.13431	162	
376.19737	490	1+
432.72743	178	
433.21652	1300	1+
445.18855	404	1+
463.19276	534	1+
476.21647	321	1+
485.23308	144	
502.20881	182	
519.75621	262	
520.21796	251	
555.76970	179	
580.27766	561	
598.78906	199	
599.26611	127	
637.30304	842	1+
665.27536	573	1+
680.27412	144	
683.28143	1213	1+
694.32735	2480	1+
741.31004	169	
751.34704	6339	1+
755.30552	307	1+
770.30530	621	1+
789.83884	136	
825.84578	226	
864.43191	879	1+
869.35338	130	
886.90097	198	
898.51199	290	1+
908.48821	371	
913.50556	733	
915.36599	402	1+
918.43877	273	
933.38363	483	1+
951.46795	1045	1+
990.38477	200	
1022.44326	143	
1038.50232	612	
1039.49237	332	
1109.50755	162	
1196.55600	209	
END IONS

###FS:    #m/z: 464.76498 #charge   2
###MaxRes:#m/z:  0.00000 #charge-128
###MS: 1408
###MSMS: 1410
BEGIN IONS
TITLE=Cmpd 457, AutoMSn(464.7650), 23.8 min
RTINSECONDS=1430.78
SCANS=MS: 1408 MSMS: 1410
PEPMASS=464.76498	30648
CHARGE=2+
326.18151	634	
329.19684	410	
332.21518	353	
335.93332	372	
340.16406	1660	1+
358.17714	442	
368.21066	1423	1+
376.60256	538	
385.25434	2307	1+
389.73615	389	
391.74844	382	
398.20153	691	1+
400.20758	1399	1+
412.21455	513	1+
439.24014	318	
440.25583	788	
444.27345	314	
449.26628	333	
455.26821	707	1+
460.29008	532	1+
462.28251	1418	1+
464.27135	1258	1+
466.27048	1240	1+
469.29154	865	1+
472.28785	15467	1+
480.26482	644	
527.28204	469	
540.31751	1091	1+
554.34023	297	
569.33679	412	
571.35571	12616	1+
600.32496	415	
626.35925	967	1+
628.37476	485	
639.39239	393	
653.36461	692	1+
655.37811	1002	1+
670.38117	1330	1+
672.40203	13538	1+
680.37368	828	1+
681.02000	440	
681.08982	393	
694.38617	1426	1+
698.38554	333	
709.41261	631	
710.41474	1479	1+
712.40067	640	
725.42070	787	1+
741.41480	345	
743.44258	8743	1+
764.42960	621	1+
END IONS

###FS:    #m/z: 455.75919 #charge   2
###MaxRes:#m/z:  0.00000 #charge-128
###MS: 1408
###MSMS: 1411
BEGIN IONS
TITLE=Cmpd 458, AutoMSn(455.7592), 23.9 min
RTINSECONDS=1431.28
SCANS=MS: 1408 MSMS: 1411
PEPMASS=455.75919	21319
CHARGE=2+
316.16777	199	
329.21782	102	
333.19264	1032	1+
339.28954	148	
344.19551	123	
347.23330	111	
363.16805	134	
371.22138	166	
376.18327	160	
381.22080	108	
390.20234	1085	1+
400.23571	113	
410.24233	135	
419.25235	100	
422.20518	243	1+
428.26111	128	
435.25326	285	1+
438.24874	575	1+
446.27165	1225	1+
451.28690	429	1+
453.26706	591	1+
455.26615	434	
456.26569	1498	1+
460.27535	323	
472.28295	367	
557.30260	176	
575.30855	808	1+
672.39806	220	
682.07825	304	
722.38761	2256	1+
732.45672	140	
743.44685	176	
780.40440	449	1+
821.44317	118	
END IONS

###FS:    #m/z: 902.39677 #charge   3
###MaxRes:#m/z:  0.00000 #charge-128
###MS: 1412
###MSMS: 1413
BEGIN IONS
TITLE=Cmpd 459, AutoMSn(902.3968), 23.9 min
RTINSECONDS=1434.3
SCANS=MS: 1412 MSMS: 1413
PEPMASS=902.39677	27373
CHARGE=3+
307.11091	117	
320.17113	107	
376.19642	495	
423.18837	107	
432.71892	206	
433.21432	941	1+
445.19198	178	
463.19218	475	
537.23569	111	
559.22802	116	
580.29058	336	
637.30710	770	1+
665.26654	394	1+
683.27857	1096	1+
694.32728	1649	1+
733.35035	113	
751.34810	5018	1+
770.30916	298	1+
787.32136	128	
798.82706	109	
799.33986	228	1+
825.33169	264	
825.82867	127	
834.34227	181	
864.43084	766	1+
890.72622	133	
899.50915	130	
902.43059	274	1+
907.36605	270	
907.49235	161	
908.47803	609	1+
915.35499	329	1+
918.42726	108	
933.37451	273	
951.46374	548	1+
972.50799	232	1+
990.37713	107	
1038.48193	1274	1+
1109.52785	227	
1510.59204	160	
END IONS

###FS:    #m/z: 464.76498 #charge   2
###MaxRes:#m/z:  0.00000 #charge-128
###MS: 1412
###MSMS: 1414
BEGIN IONS
TITLE=Cmpd 460, AutoMSn(464.7650), 23.9 min
RTINSECONDS=1434.8
SCANS=MS: 1412 MSMS: 1414
PEPMASS=464.76498	26662
CHARGE=2+
313.16769	219	
326.17528	949	1+
329.18530	338	
340.16486	959	1+
358.17194	211	
368.22166	578	
385.25271	2476	1+
391.74372	440	
394.21691	286	
398.19547	782	1+
400.20864	1221	1+
411.22543	294	
436.26404	296	
439.24606	601	1+
444.27552	467	
446.26913	1024	1+
455.26923	719	1+
460.28672	553	1+
462.28397	1199	1+
464.28888	1286	1+
466.26831	1156	1+
468.25503	1037	1+
472.28734	13064	1+
480.25361	716	1+
527.27463	350	
540.31910	681	
549.07280	241	
554.33260	671	1+
569.33463	363	
571.35569	11123	1+
598.29589	201	
626.35101	509	
628.37696	725	1+
639.36859	347	
652.37203	623	1+
655.37930	1398	1+
670.36404	1158	1+
672.40267	11337	1+
680.37050	360	
681.03059	1445	1+
683.14218	220	
689.02741	586	1+
694.38752	936	1+
709.41200	2164	1+
712.41226	519	
725.43120	776	1+
741.42450	456	1+
743.43813	7673	1+
END IONS

###FS:    #m/z: 476.30190 #charge   1
###MaxRes:#m/z:  0.00000 #charge-128
###MS: 1412
###MSMS: 1415
BEGIN IONS
TITLE=Cmpd 461, AutoMSn(476.3019), 23.9 min
RTINSECONDS=1435.3
SCANS=MS: 1412 MSMS: 1415
PEPMASS=476.30190	21676
CHARGE=1+
363.19419	109	
410.22996	125	
426.25045	104	
439.22425	255	1+
456.29255	213	
458.29324	220	
460.32231	233	
472.28288	452	1+
474.27371	413	1+
476.27197	1330	1+
END IONS

###FS:    #m/z: 476.30218 #charge   1
###MaxRes:#m/z:  0.00000 #charge-128
###MS: 1416
###MSMS: 1417
BEGIN IONS
TITLE=Cmpd 462, AutoMSn(476.3022), 24.0 min
RTINSECONDS=1438.32
SCANS=MS: 1416 MSMS: 1417
PEPMASS=476.30218	24539
CHARGE=1+
334.18798	112	
341.17620	101	
385.24372	107	
396.26239	145	
401.21021	136	
414.27509	117	
424.25050	112	
440.24165	162	
456.29333	196	
458.28574	121	
460.27709	223	
468.42501	192	
472.28234	393	1+
474.27706	541	1+
476.28799	534	1+
END IONS

###FS:    #m/z: 455.75907 #charge   2
###MaxRes:#m/z:  0.00000 #charge-128
###MS: 1416
###MSMS: 1418
BEGIN IONS
TITLE=Cmpd 463, AutoMSn(455.7591), 24.0 min
RTINSECONDS=1438.83
SCANS=MS: 1416 MSMS: 1418
PEPMASS=455.75907	12710
CHARGE=2+
316.17530	259	1+
329.17312	116	
332.18996	116	
333.19390	837	1+
372.19167	293	1+
385.25076	164	
390.20075	463	
416.24311	123	
432.26798	431	1+
436.24392	135	
437.28084	320	1+
446.27342	618	1+
450.27330	842	1+
452.28194	467	
453.27192	1066	1+
456.26705	939	1+
458.28560	756	1+
465.34336	385	
472.28784	211	
558.29655	113	
571.35601	273	
575.31649	644	1+
672.39440	205	
722.38188	1532	1+
732.35936	629	
END IONS

###FS:    #m/z: 464.76621 #charge   2
###MaxRes:#m/z:  0.00000 #charge-128
###MS: 1416
###MSMS: 1419
BEGIN IONS
TITLE=Cmpd 464, AutoMSn(464.7662), 24.0 min
RTINSECONDS=1439.33
SCANS=MS: 1416 MSMS: 1419
PEPMASS=464.76621	20728
CHARGE=2+
326.17850	218	
329.18996	284	
340.16014	1152	1+
358.17812	183	
368.22671	715	1+
376.60031	357	
385.25349	1353	1+
396.22985	194	
398.18608	216	
399.20177	626	1+
412.22125	187	
424.18733	187	
439.24558	731	1+
444.27966	200	
446.25397	750	1+
449.26020	380	1+
455.26203	212	
456.25954	507	1+
460.27970	737	1+
462.28824	1773	1+
464.28586	1567	1+
466.27315	1185	1+
469.24193	1060	1+
472.28575	8983	1+
475.48913	201	
480.25829	433	
527.28903	299	
540.32408	365	
555.33030	497	
571.35448	6833	1+
598.31265	191	
600.31731	495	1+
628.37634	226	
639.38398	272	
653.35457	406	1+
655.38486	698	1+
670.36722	587	1+
672.40168	6504	1+
680.37078	509	1+
682.07503	200	
690.06372	190	
694.38361	623	1+
698.37566	236	
709.41041	380	
710.41134	741	1+
712.40300	251	
725.42589	219	
743.44159	4754	1+
754.52622	198	
END IONS

###FS:    #m/z: 476.30337 #charge   1
###MaxRes:#m/z:  0.00000 #charge-128
###MS: 1420
###MSMS: 1421
BEGIN IONS
TITLE=Cmpd 465, AutoMSn(476.3034), 24.0 min
RTINSECONDS=1442.35
SCANS=MS: 1420 MSMS: 1421
PEPMASS=476.30337	27393
CHARGE=1+
318.08279	116	
353.21668	122	
357.20697	100	
380.20384	125	
393.20055	111	
440.27971	110	
457.23860	123	
460.28321	220	
472.28586	242	
473.26822	227	
474.27860	501	1+
476.29481	527	1+
END IONS

###FS:    #m/z: 469.23748 #charge   1
###MaxRes:#m/z:  0.00000 #charge-128
###MS: 1420
###MSMS: 1423
BEGIN IONS
TITLE=Cmpd 466, AutoMSn(469.2375), 24.1 min
RTINSECONDS=1443.35
SCANS=MS: 1420 MSMS: 1423
PEPMASS=469.23748	7098
CHARGE=1+
321.19449	116	
326.17709	248	
334.23092	165	
358.17027	102	
368.23133	139	
385.25261	364	1+
400.20791	104	
408.24433	112	
432.24633	169	
437.18785	112	
447.26316	273	1+
450.30242	108	
452.30188	119	
454.28038	380	1+
465.27120	105	
466.27296	298	1+
468.28985	327	
END IONS

###FS:    #m/z: 970.47578 #charge   2
###MaxRes:#m/z:  0.00000 #charge-128
###MS: 1424
###MSMS: 1426
BEGIN IONS
TITLE=Cmpd 467, AutoMSn(970.4758), 24.1 min
RTINSECONDS=1446.87
SCANS=MS: 1424 MSMS: 1426
PEPMASS=970.47578	8487
CHARGE=2+
393.21178	217	
430.15682	102	
521.27267	135	
576.23894	124	
664.34158	515	1+
671.32163	125	
774.85852	113	
779.36352	148	
821.36114	132	
834.45433	102	
878.42768	672	1+
905.45365	103	
972.00233	134	
991.50634	268	
1120.59049	117	
1209.59102	334	
1695.81454	546	1+
END IONS

###FS:    #m/z: 647.32690 #charge   3
###MaxRes:#m/z:  0.00000 #charge-128
###MS: 1424
###MSMS: 1427
BEGIN IONS
TITLE=Cmpd 468, AutoMSn(647.3269), 24.1 min
RTINSECONDS=1447.38
SCANS=MS: 1424 MSMS: 1427
PEPMASS=647.32690	6676
CHARGE=3+
372.14885	129	
389.19985	391	1+
393.20765	130	
405.15764	149	
426.23146	159	
439.73801	159	
541.18092	190	
558.21375	480	1+
561.29785	146	
576.25507	160	
589.29491	153	
592.30140	149	
593.26726	274	1+
609.26708	146	
626.28261	228	1+
629.36744	224	1+
643.34725	222	
644.34857	594	1+
646.33834	1850	1+
651.31324	285	
652.33920	444	1+
654.75273	448	1+
664.34735	218	
689.32509	296	1+
710.83180	193	
719.35371	148	
765.34164	197	
771.35306	134	
774.86740	602	
775.36819	199	
779.36686	560	1+
790.38525	146	
839.90547	149	
878.43493	1420	1+
991.52193	630	1+
1007.46424	143	
1120.56189	164	
1131.68297	265	
1696.85810	526	1+
END IONS

###FS:    #m/z: 970.96983 #charge   2
###MaxRes:#m/z:  0.00000 #charge-128
###MS: 1428
###MSMS: 1429
BEGIN IONS
TITLE=Cmpd 469, AutoMSn(970.9698), 24.2 min
RTINSECONDS=1450.4
SCANS=MS: 1428 MSMS: 1429
PEPMASS=970.96983	25699
CHARGE=2+
372.17296	136	
393.20822	375	
399.83436	112	
405.18009	128	
429.17186	142	
431.14577	164	
521.26607	347	
523.25031	141	
551.25410	218	
558.21048	360	1+
575.27496	119	
664.34719	303	
671.29751	235	1+
689.32950	301	1+
711.35743	139	
775.37877	137	
779.38025	384	1+
821.36884	469	1+
831.83243	208	
834.39955	179	
839.88322	218	1+
878.43233	682	1+
905.44685	126	
915.98357	228	
950.43567	205	
964.52758	114	
971.47196	477	1+
991.52413	744	1+
1063.51640	245	
1120.56290	417	
1121.56552	216	
1131.68016	594	
1163.58274	136	
1291.62292	158	
1695.79190	949	1+
END IONS

###FS:    #m/z: 647.65381 #charge   3
###MaxRes:#m/z:  0.00000 #charge-128
###MS: 1428
###MSMS: 1430
BEGIN IONS
TITLE=Cmpd 470, AutoMSn(647.6538), 24.2 min
RTINSECONDS=1450.9
SCANS=MS: 1428 MSMS: 1430
PEPMASS=647.65381	20650
CHARGE=3+
372.15809	191	
387.16419	249	
390.19427	295	
393.21484	171	
394.14538	183	
412.15023	243	
426.24023	196	
429.16842	604	1+
521.27637	172	
536.27030	238	1+
541.20604	304	1+
543.26141	214	
548.23144	200	
551.24359	163	
558.22067	574	1+
560.78706	294	
561.26212	257	
576.24542	472	1+
632.32716	259	1+
643.34389	257	
644.35010	725	1+
646.33579	2273	1+
651.33777	547	1+
658.90381	234	
664.34536	444	
667.29753	149	
671.29628	593	1+
679.95105	553	
687.28736	280	1+
689.32411	482	1+
697.06828	308	1+
705.28072	523	1+
718.84164	167	
765.35690	404	1+
766.85234	147	
779.36791	1092	1+
801.34770	281	
818.36398	300	1+
848.40523	533	
848.89532	331	1+
850.44393	202	
878.44221	3133	1+
889.49328	149	
963.51821	284	1+
991.52036	1300	1+
1131.68119	343	
1420.67664	843	1+
1548.72955	1316	1+
END IONS

###FS:    #m/z: 970.97332 #charge   2
###MaxRes:#m/z:  0.00000 #charge-128
###MS: 1432
###MSMS: 1433
BEGIN IONS
TITLE=Cmpd 471, AutoMSn(970.9733), 24.2 min
RTINSECONDS=1454.43
SCANS=MS: 1432 MSMS: 1433
PEPMASS=970.97332	39559
CHARGE=2+
387.16540	194	
389.21266	324	
393.21564	530	1+
399.83108	209	
429.17984	151	
437.20673	159	
500.25317	157	
503.24734	293	1+
521.26949	493	
551.25635	343	
576.24797	246	1+
664.33908	853	1+
673.31862	205	
689.30684	287	
697.04481	575	1+
719.34550	417	
719.85522	204	
766.40221	154	
779.36324	704	1+
801.34640	179	
818.36485	304	1+
821.37533	370	
825.88637	187	
834.42265	167	
878.43663	1332	1+
891.44647	158	
904.95078	262	
905.44573	283	
950.42000	405	1+
991.51855	1003	1+
1064.49322	181	
1120.55140	506	
1121.56123	358	
1131.67838	636	
1419.66770	778	1+
1548.73427	199	
1548.75971	980	1+
1678.77154	408	1+
1695.79801	1897	1+
1940.93229	832	1+
END IONS

###FS:    #m/z: 647.65387 #charge   3
###MaxRes:#m/z:  0.00000 #charge-128
###MS: 1432
###MSMS: 1434
BEGIN IONS
TITLE=Cmpd 472, AutoMSn(647.6539), 24.2 min
RTINSECONDS=1454.93
SCANS=MS: 1432 MSMS: 1434
PEPMASS=647.65387	33100
CHARGE=3+
372.15005	297	
390.19780	494	
395.78665	148	
405.19082	158	
412.14983	331	1+
429.16652	737	1+
437.20702	275	
505.25524	163	
519.23319	241	1+
540.20603	251	1+
543.24012	484	1+
551.25915	578	1+
558.21983	1184	1+
560.79228	453	
576.22591	397	
626.33509	163	
630.34483	222	1+
632.30554	181	
633.35329	273	1+
642.33525	345	1+
644.33282	613	1+
646.35321	904	1+
646.83905	162	
648.34157	1732	1+
654.27110	283	1+
656.82161	224	
661.32108	232	1+
664.33581	777	1+
666.27283	202	
671.29075	810	1+
687.25944	436	1+
689.33238	655	1+
697.02708	1094	
698.10547	205	
705.28824	227	
710.85139	432	
711.34486	546	1+
761.34247	152	
765.36094	712	1+
779.36945	1246	1+
802.77150	284	
818.36282	634	1+
821.37324	359	
834.90257	156	
850.44704	1052	1+
878.43421	4458	1+
946.46856	310	1+
950.41789	216	
963.51244	378	1+
973.49241	217	1+
991.51679	2167	1+
1120.56438	412	
1121.54600	170	
1131.68660	167	
1177.56800	483	1+
1436.67676	790	1+
1530.72808	793	1+
1548.74557	2245	1+
1678.78262	479	1+
1695.81092	1548	1+
END IONS

###FS:    #m/z: 942.45305 #charge   3
###MaxRes:#m/z:  0.00000 #charge-128
###MS: 1432
###MSMS: 1435
BEGIN IONS
TITLE=Cmpd 473, AutoMSn(942.4531), 24.3 min
RTINSECONDS=1455.43
SCANS=MS: 1432 MSMS: 1435
PEPMASS=942.45305	8995
CHARGE=3+
415.71868	221	
813.32536	107	
827.92602	133	
830.39644	2343	1+
840.06474	177	
867.50434	168	
938.98504	100	
943.48781	342	
946.47500	107	
1181.51912	107	
END IONS

###FS:    #m/z: 835.74272 #charge   3
###MaxRes:#m/z:  0.00000 #charge-128
###MS: 1436
###MSMS: 1437
BEGIN IONS
TITLE=Cmpd 474, AutoMSn(835.7427), 24.3 min
RTINSECONDS=1458.46
SCANS=MS: 1436 MSMS: 1437
PEPMASS=835.74272	8458
CHARGE=3+
308.12424	103	
371.13522	172	
389.14901	127	
439.22731	630	1+
461.21470	127	
470.21813	208	
499.20749	125	
510.26447	507	
612.22591	192	
617.27312	105	
622.94858	108	
623.34565	308	1+
680.36861	1007	1+
689.01490	356	1+
725.29671	370	1+
779.45257	134	
824.55484	113	
838.39064	556	1+
880.49361	185	
939.43421	214	1+
992.46634	435	1+
1052.54460	175	
1167.54392	109	
1168.56111	109	
END IONS

###FS:    #m/z: 999.00396 #charge   2
###MaxRes:#m/z:  0.00000 #charge-128
###MS: 1436
###MSMS: 1438
BEGIN IONS
TITLE=Cmpd 475, AutoMSn(999.0040), 24.3 min
RTINSECONDS=1458.96
SCANS=MS: 1436 MSMS: 1438
PEPMASS=999.00396	7626
CHARGE=2+
393.21220	273	
428.27294	105	
484.25036	127	
491.58765	124	
522.27016	111	
806.88495	104	
877.38990	265	
1002.53807	106	
END IONS

###FS:    #m/z: 746.38525 #charge   2
###MaxRes:#m/z:  0.00000 #charge-128
###MS: 1436
###MSMS: 1439
BEGIN IONS
TITLE=Cmpd 476, AutoMSn(746.3853), 24.3 min
RTINSECONDS=1459.46
SCANS=MS: 1436 MSMS: 1439
PEPMASS=746.38525	6280
CHARGE=2+
356.21101	108	
380.19881	113	
391.19087	130	
409.20834	165	
427.23629	145	
430.22009	107	
457.19728	289	1+
485.22660	107	
489.27115	243	1+
532.28898	163	
538.24750	176	
542.23686	116	
545.29975	303	1+
556.25920	275	1+
574.27140	178	
600.34021	199	
660.33119	120	
679.95831	124	
713.39980	143	
728.41537	207	1+
734.87599	147	
737.88168	140	
741.40506	130	
742.37181	603	1+
745.39664	315	
746.39309	296	
747.39879	539	1+
749.37977	614	1+
754.53508	136	
758.44792	651	
803.74124	129	
813.18069	132	
880.11434	136	
972.50672	455	1+
END IONS

###FS:    #m/z: 746.13607 #charge   2
###MaxRes:#m/z:  0.00000 #charge-128
###MS: 1440
###MSMS: 1441
BEGIN IONS
TITLE=Cmpd 477, AutoMSn(746.1361), 24.4 min
RTINSECONDS=1462.48
SCANS=MS: 1440 MSMS: 1441
PEPMASS=746.13607	7926
CHARGE=2+
344.17518	109	
383.19408	130	
409.21689	144	
427.21733	164	
464.21050	121	
476.37500	132	
485.24217	120	
487.25690	139	
520.73238	132	
538.24819	213	
555.23744	116	
574.27202	116	
610.26314	134	
647.26113	117	
661.35662	134	
674.33066	114	
711.34798	170	
739.36228	116	
742.38376	657	1+
745.40151	470	1+
747.40717	332	
748.38335	647	1+
754.53441	376	
758.44031	318	
760.39212	146	
766.06424	109	
875.44646	191	
880.44819	123	
END IONS

###FS:    #m/z: 836.07067 #charge   3
###MaxRes:#m/z:  0.00000 #charge-128
###MS: 1440
###MSMS: 1442
BEGIN IONS
TITLE=Cmpd 478, AutoMSn(836.0707), 24.4 min
RTINSECONDS=1462.98
SCANS=MS: 1440 MSMS: 1442
PEPMASS=836.07067	8964
CHARGE=3+
439.22680	465	1+
459.25935	125	
470.22041	189	
484.16099	111	
496.73129	123	
510.26002	483	
556.29356	102	
612.21947	240	1+
623.35118	185	
680.37005	819	1+
695.33836	105	
725.30870	227	
779.44909	329	1+
832.39571	121	
837.39367	121	
838.39146	527	1+
840.48531	113	
866.19082	244	
880.47573	103	
939.41769	113	
992.45685	132	
1010.46433	196	
1052.53492	100	
1084.56454	104	
1167.56478	108	
1227.51977	106	
END IONS

###FS:    #m/z: 334.29104 #charge-128
###MaxRes:#m/z:  0.00000 #charge-128
###MS: 1440
###MSMS: 1443
BEGIN IONS
TITLE=Cmpd 479, AutoMSn(334.2910), 24.4 min
RTINSECONDS=1463.48
SCANS=MS: 1440 MSMS: 1443
PEPMASS=334.29104	9191

334.29148	247	
END IONS

###FS:    #m/z: 739.69408 #charge   3
###MaxRes:#m/z:  0.00000 #charge-128
###MS: 1444
###MSMS: 1445
BEGIN IONS
TITLE=Cmpd 480, AutoMSn(739.6941), 24.4 min
RTINSECONDS=1466.51
SCANS=MS: 1444 MSMS: 1445
PEPMASS=739.69408	24729
CHARGE=3+
345.22290	262	
358.69316	132	
392.67229	229	
449.21460	168	
458.19915	131	
504.73861	437	
505.23263	537	
533.24464	248	
543.31999	1415	1+
545.77634	490	
571.19398	273	
582.33312	171	
588.22406	233	1+
600.34551	2867	1+
620.79211	161	
646.84094	234	
660.80663	244	
669.82253	163	
678.32675	225	
678.82081	140	
699.25313	1713	1+
715.37284	2819	1+
720.36589	161	
735.37895	154	
736.37131	983	1+
740.38048	516	1+
742.38480	655	1+
746.41460	209	
809.36076	251	1+
812.33546	4267	1+
861.42850	553	1+
862.43289	2005	1+
925.42343	3561	1+
977.46447	4270	1+
980.45047	350	1+
1008.44241	215	
1009.44663	161	
1026.46836	1859	1+
1090.55972	364	
1091.51174	2791	1+
1109.49463	418	
1109.50317	3085	1+
1127.52706	782	1+
1191.59993	805	1+
1222.58700	1464	1+
1292.66171	164	
END IONS

###FS:    #m/z: 334.29268 #charge-128
###MaxRes:#m/z:  0.00000 #charge-128
###MS: 1444
###MSMS: 1446
BEGIN IONS
TITLE=Cmpd 481, AutoMSn(334.2927), 24.5 min
RTINSECONDS=1467.01
SCANS=MS: 1444 MSMS: 1446
PEPMASS=334.29268	14636

316.28632	229	
334.28969	314	
END IONS

###FS:    #m/z: 728.38154 #charge   3
###MaxRes:#m/z:  0.00000 #charge-128
###MS: 1444
###MSMS: 1447
BEGIN IONS
TITLE=Cmpd 482, AutoMSn(728.3815), 24.5 min
RTINSECONDS=1467.51
SCANS=MS: 1444 MSMS: 1447
PEPMASS=728.38154	7594
CHARGE=3+
438.22933	147	
445.24448	116	
464.73693	101	
489.28243	189	
517.74169	113	
532.20766	105	
556.32812	148	
601.36663	106	
612.38394	102	
618.35410	105	
661.83051	126	
670.32737	120	
710.36521	141	
712.36708	123	
725.32303	190	
726.37695	455	1+
728.36971	329	
728.71957	593	1+
729.04918	432	
729.39666	1638	1+
737.32454	106	
738.42607	721	
743.41831	116	
836.99650	112	
878.44700	104	
972.49709	534	1+
END IONS

###FS:    #m/z: 739.69541 #charge   3
###MaxRes:#m/z:  0.00000 #charge-128
###MS: 1448
###MSMS: 1449
BEGIN IONS
TITLE=Cmpd 483, AutoMSn(739.6954), 24.5 min
RTINSECONDS=1470.54
SCANS=MS: 1448 MSMS: 1449
PEPMASS=739.69541	69729
CHARGE=3+
330.16165	308	
379.71596	222	
392.67173	290	
395.77871	224	
398.16613	322	
411.25595	276	
431.21365	1613	1+
457.18669	292	
491.22002	388	
536.75054	298	1+
541.27764	469	1+
543.31767	2831	1+
545.76244	2638	1+
564.26416	937	1+
571.19620	825	1+
588.23860	631	1+
588.79661	421	1+
592.26363	361	
596.30568	955	1+
600.34573	8094	1+
602.79391	507	
606.81256	249	
620.81167	461	
621.30206	219	
637.81176	221	
660.31183	233	
669.30884	313	1+
692.31728	304	1+
699.25015	3617	1+
703.37602	397	1+
712.35745	353	1+
715.37144	6879	1+
727.68352	674	1+
728.02392	478	
732.37620	241	1+
734.04489	231	
734.35816	292	
736.37506	766	1+
739.38899	580	1+
741.34223	343	1+
784.34560	521	1+
812.33482	8721	1+
821.89057	433	
862.43986	5048	1+
872.19334	217	
897.44748	422	1+
908.40311	406	1+
925.42115	7695	1+
928.43137	482	1+
959.45829	399	1+
972.48818	395	1+
977.44033	327	1+
977.46713	9925	1+
1008.45659	2969	1+
1008.46405	350	
1019.02102	234	
1026.47137	4883	1+
1064.47775	597	1+
1090.55658	1040	
1091.50813	8088	1+
1109.50940	9656	1+
1127.50918	898	1+
1128.51874	918	1+
1191.59759	601	
1192.58750	534	
1192.60639	856	1+
1222.58756	3725	1+
1292.65318	1952	1+
1355.62596	879	1+
1617.73450	499	1+
1674.73893	541	1+
END IONS

###FS:    #m/z: 334.29416 #charge-128
###MaxRes:#m/z:  0.00000 #charge-128
###MS: 1448
###MSMS: 1450
BEGIN IONS
TITLE=Cmpd 484, AutoMSn(334.2942), 24.5 min
RTINSECONDS=1471.04
SCANS=MS: 1448 MSMS: 1450
PEPMASS=334.29416	21705

316.28104	162	
334.28612	596	
END IONS

###FS:    #m/z: 1109.03322 #charge   2
###MaxRes:#m/z:  0.00000 #charge-128
###MS: 1448
###MSMS: 1451
BEGIN IONS
TITLE=Cmpd 485, AutoMSn(1109.0332), 24.5 min
RTINSECONDS=1471.54
SCANS=MS: 1448 MSMS: 1451
PEPMASS=1109.03322	15675
CHARGE=2+
543.31442	101	
555.26025	251	1+
600.34183	336	1+
926.39865	170	
1120.07368	144	
2217.05732	1703	1+
END IONS

###FS:    #m/z: 739.69466 #charge   3
###MaxRes:#m/z:  0.00000 #charge-128
###MS: 1452
###MSMS: 1453
BEGIN IONS
TITLE=Cmpd 486, AutoMSn(739.6947), 24.6 min
RTINSECONDS=1474.57
SCANS=MS: 1452 MSMS: 1453
PEPMASS=739.69466	97786
CHARGE=3+
330.15825	560	
345.22349	406	
413.36567	277	
431.21283	1072	
446.26702	374	
449.21796	291	
454.69472	403	
476.23684	339	1+
486.75050	396	
491.22312	435	1+
500.15751	281	
541.25317	559	1+
543.31723	3441	1+
545.75503	3868	1+
551.00241	277	
571.19548	699	
588.26237	593	1+
592.27001	717	1+
595.79462	817	1+
600.34544	9323	1+
620.79949	298	
621.29869	394	
669.32184	289	
677.82856	762	1+
678.32233	1710	1+
693.30835	772	1+
698.34827	329	
699.25281	5684	1+
703.35459	384	1+
715.37245	8628	1+
725.33427	410	
726.34611	758	1+
726.53724	445	
727.69716	486	
728.02614	434	1+
728.34871	464	
733.69633	605	1+
734.35984	318	
738.37768	771	1+
741.36971	1247	1+
749.51569	277	
767.32188	655	1+
812.33620	12560	1+
821.89209	450	
862.44055	6970	1+
907.39622	340	1+
925.42078	11077	1+
959.45666	698	1+
977.46672	13549	1+
990.01129	356	
991.43226	517	1+
997.43913	708	1+
1008.45159	3436	1+
1008.45835	616	
1009.46474	295	
1026.46723	5948	1+
1065.47977	1202	1+
1090.54251	2756	1+
1091.50195	10282	1+
1109.50920	14075	1+
1127.51442	1601	1+
1191.59793	2050	1+
1194.61089	653	1+
1222.59425	5976	1+
1292.64678	2573	1+
1356.65262	1170	1+
END IONS

###FS:    #m/z: 1109.03340 #charge   2
###MaxRes:#m/z:  0.00000 #charge-128
###MS: 1452
###MSMS: 1454
BEGIN IONS
TITLE=Cmpd 487, AutoMSn(1109.0334), 24.6 min
RTINSECONDS=1475.07
SCANS=MS: 1452 MSMS: 1454
PEPMASS=1109.03340	22453
CHARGE=2+
330.16499	102	
380.17616	102	
513.18867	109	
600.34544	360	1+
710.90571	106	
925.42547	124	
2217.05295	1914	1+
END IONS

###FS:    #m/z: 334.29412 #charge-128
###MaxRes:#m/z:  0.00000 #charge-128
###MS: 1452
###MSMS: 1455
BEGIN IONS
TITLE=Cmpd 488, AutoMSn(334.2941), 24.6 min
RTINSECONDS=1475.57
SCANS=MS: 1452 MSMS: 1455
PEPMASS=334.29412	25690

316.27901	233	
334.29082	640	1+
END IONS

###FS:    #m/z: 1109.03331 #charge   2
###MaxRes:#m/z:  0.00000 #charge-128
###MS: 1456
###MSMS: 1457
BEGIN IONS
TITLE=Cmpd 489, AutoMSn(1109.0333), 24.6 min
RTINSECONDS=1478.61
SCANS=MS: 1456 MSMS: 1457
PEPMASS=1109.03331	21647
CHARGE=2+
415.22421	114	
500.15256	100	
600.34637	334	1+
699.24394	140	
925.40413	121	
2217.03528	1724	1+
END IONS

###FS:    #m/z: 348.27229 #charge-128
###MaxRes:#m/z:  0.00000 #charge-128
###MS: 1456
###MSMS: 1458
BEGIN IONS
TITLE=Cmpd 490, AutoMSn(348.2723), 24.7 min
RTINSECONDS=1479.11
SCANS=MS: 1456 MSMS: 1458
PEPMASS=348.27229	14325

330.25615	337	1+
336.30252	164	
348.27267	437	
END IONS

###FS:    #m/z: 982.47269 #charge   3
###MaxRes:#m/z:  0.00000 #charge-128
###MS: 1456
###MSMS: 1459
BEGIN IONS
TITLE=Cmpd 491, AutoMSn(982.4727), 24.7 min
RTINSECONDS=1479.61
SCANS=MS: 1456 MSMS: 1459
PEPMASS=982.47269	9925
CHARGE=3+
369.17535	116	
384.20291	102	
486.25346	318	1+
574.23420	149	
582.28585	105	
585.28267	104	
599.32614	186	
622.31429	148	
673.32347	409	1+
710.31654	132	
747.90588	133	
947.46667	190	
947.78981	177	
948.13831	217	
978.45035	123	
1422.77391	941	1+
END IONS

###FS:    #m/z: 348.27238 #charge-128
###MaxRes:#m/z:  0.00000 #charge-128
###MS: 1460
###MSMS: 1461
BEGIN IONS
TITLE=Cmpd 492, AutoMSn(348.2724), 24.7 min
RTINSECONDS=1482.63
SCANS=MS: 1460 MSMS: 1461
PEPMASS=348.27238	20466

328.26308	114	
330.26768	286	
348.27170	611	
352.25344	150	
END IONS

###FS:    #m/z: 982.48078 #charge   3
###MaxRes:#m/z:  0.00000 #charge-128
###MS: 1460
###MSMS: 1462
BEGIN IONS
TITLE=Cmpd 493, AutoMSn(982.4808), 24.7 min
RTINSECONDS=1483.13
SCANS=MS: 1460 MSMS: 1462
PEPMASS=982.48078	13739
CHARGE=3+
384.18620	138	
408.89821	108	
486.23823	171	
533.21892	104	
538.75010	109	
574.25378	114	
597.66210	118	
599.30492	113	
605.25346	119	
622.31731	131	
639.78869	101	
655.29889	238	1+
673.30940	793	1+
674.78993	173	
886.42108	115	
947.47153	480	1+
947.79479	261	
948.14606	275	
984.90530	103	
1094.50589	144	
1422.75577	170	
1422.78856	746	1+
END IONS

###FS:    #m/z: 671.33328 #charge   3
###MaxRes:#m/z:  0.00000 #charge-128
###MS: 1464
###MSMS: 1465
BEGIN IONS
TITLE=Cmpd 494, AutoMSn(671.3333), 24.8 min
RTINSECONDS=1486.65
SCANS=MS: 1464 MSMS: 1465
PEPMASS=671.33328	13822
CHARGE=3+
354.19689	100	
376.19669	172	
383.19480	129	
390.19440	113	
414.20306	147	
429.15903	124	
442.26401	965	1+
449.26211	799	
470.20516	104	
487.76626	117	
495.25634	276	1+
543.24965	259	1+
558.21393	188	
576.28994	208	
631.34872	108	
643.25608	121	
651.35570	293	1+
654.29509	227	1+
656.34989	176	
658.37917	109	
664.34025	217	1+
666.36428	308	1+
668.35621	579	1+
670.35852	2148	1+
675.35864	347	1+
678.91884	643	1+
683.33038	118	
702.32585	146	
710.85490	174	
774.86845	237	
775.38974	129	
779.36595	602	1+
818.36046	140	
839.89549	128	
850.37198	157	
878.43707	1048	1+
879.43748	259	1+
991.53148	802	1+
1048.52616	119	
1120.54061	140	
END IONS

###FS:    #m/z: 1006.49062 #charge   2
###MaxRes:#m/z:  0.00000 #charge-128
###MS: 1468
###MSMS: 1470
BEGIN IONS
TITLE=Cmpd 495, AutoMSn(1006.4906), 24.9 min
RTINSECONDS=1491.18
SCANS=MS: 1468 MSMS: 1470
PEPMASS=1006.49062	14221
CHARGE=2+
395.78915	196	
464.24824	147	
592.27931	185	
774.87092	136	
775.38276	130	
848.40252	178	
875.39232	151	
879.42766	164	
905.43895	104	
962.48991	115	
972.82547	160	
991.51750	109	
1120.56250	163	
1134.54793	112	
END IONS

###FS:    #m/z: 671.33407 #charge   3
###MaxRes:#m/z:  0.00000 #charge-128
###MS: 1468
###MSMS: 1471
BEGIN IONS
TITLE=Cmpd 496, AutoMSn(671.3341), 24.9 min
RTINSECONDS=1491.68
SCANS=MS: 1468 MSMS: 1471
PEPMASS=671.33407	14476
CHARGE=3+
390.19162	376	1+
412.13893	135	
413.25872	118	
425.72836	116	
429.17765	262	1+
442.26200	504	
449.26460	354	
464.23745	131	
466.61286	116	
473.26506	116	
482.76077	141	
543.23489	167	
551.00617	108	
551.27311	117	
559.21229	117	
560.77882	217	
576.23683	283	1+
624.30523	114	
655.33891	237	1+
664.32850	196	
666.32774	142	
667.34373	463	1+
669.34602	1843	1+
674.37080	387	1+
676.37845	206	
678.93249	282	1+
689.34938	128	
757.34315	112	
774.88372	145	
775.37352	167	
779.36847	598	1+
786.35825	123	
818.38640	231	1+
848.38627	141	
878.42805	1766	1+
991.52957	334	1+
1021.44062	140	
END IONS

###FS:    #m/z: 695.01204 #charge   3
###MaxRes:#m/z:  0.00000 #charge-128
###MS: 1472
###MSMS: 1473
BEGIN IONS
TITLE=Cmpd 497, AutoMSn(695.0120), 24.9 min
RTINSECONDS=1494.72
SCANS=MS: 1472 MSMS: 1473
PEPMASS=695.01204	29004
CHARGE=3+
371.19095	375	1+
375.20204	289	
417.21802	187	
429.17323	314	1+
446.22853	464	1+
474.25056	166	
497.77684	154	
503.24631	458	1+
518.25032	416	1+
540.20375	358	1+
543.20988	157	
547.29098	159	
559.29464	263	1+
560.78495	607	
576.23933	324	
589.29972	204	
589.78877	315	
633.30558	272	
636.32427	312	1+
646.32502	230	
663.33969	169	
664.32957	728	1+
672.31640	302	
687.29179	334	1+
689.32471	252	
690.36716	554	1+
692.37827	677	1+
694.35929	1340	1+
697.04982	196	
697.12051	450	
698.38298	606	1+
705.09135	188	
705.28673	450	1+
706.24012	287	
708.31445	273	1+
719.88446	174	
765.37022	310	1+
772.35499	241	1+
779.36471	1719	1+
783.35270	150	
802.36042	326	1+
818.38951	543	1+
850.43078	548	1+
857.38650	220	1+
860.42610	385	1+
874.39812	589	1+
878.43281	4423	1+
905.45445	148	
914.43084	147	
935.45599	310	1+
962.45684	305	1+
963.51219	654	1+
973.50106	314	1+
991.52083	2607	1+
1120.55478	358	
1121.56076	1332	1+
1131.67896	477	
1420.67604	820	1+
1548.73550	1539	1+
1677.81016	600	1+
1695.81152	1192	1+
END IONS

###FS:    #m/z: 503.30500 #charge   1
###MaxRes:#m/z:  0.00000 #charge-128
###MS: 1472
###MSMS: 1474
BEGIN IONS
TITLE=Cmpd 498, AutoMSn(503.3050), 24.9 min
RTINSECONDS=1495.22
SCANS=MS: 1472 MSMS: 1474
PEPMASS=503.30500	24009
CHARGE=1+
347.17083	120	
356.28128	137	
402.25814	120	
416.27244	103	
426.27221	107	
462.26698	117	
482.25907	105	
484.28439	144	
486.32508	287	
488.28051	275	
491.58870	439	
495.64124	104	
500.26764	364	1+
502.30259	518	1+
END IONS

###FS:    #m/z: 1042.00987 #charge   2
###MaxRes:#m/z:  0.00000 #charge-128
###MS: 1472
###MSMS: 1475
BEGIN IONS
TITLE=Cmpd 499, AutoMSn(1042.0099), 24.9 min
RTINSECONDS=1495.72
SCANS=MS: 1472 MSMS: 1475
PEPMASS=1042.00987	19774
CHARGE=2+
375.20775	203	
388.21796	199	
437.22325	128	
446.23744	199	
503.24137	102	
535.27722	312	
550.99346	126	
663.33260	548	1+
689.31300	224	1+
697.02383	288	
697.13543	207	
765.35269	112	
774.87304	124	
775.38360	176	
779.37880	187	
801.34101	111	
840.94342	104	
878.43298	636	1+
904.94527	146	
915.96410	372	
916.06813	140	
961.97732	233	1+
963.46024	118	
989.47098	121	
991.51409	588	1+
997.98964	180	
998.47575	196	
1104.48669	120	
1120.56586	226	
1131.68007	236	
1695.81635	467	1+
2083.02933	818	1+
END IONS

###FS:    #m/z: 503.30512 #charge   1
###MaxRes:#m/z:  0.00000 #charge-128
###MS: 1476
###MSMS: 1477
BEGIN IONS
TITLE=Cmpd 500, AutoMSn(503.3051), 25.0 min
RTINSECONDS=1498.75
SCANS=MS: 1476 MSMS: 1477
PEPMASS=503.30512	42990
CHARGE=1+
360.21214	101	
397.25195	257	1+
464.33476	104	
474.81213	107	
482.22986	163	
484.29092	124	
488.27905	138	
495.65119	128	
499.32492	115	
501.30266	153	
502.31697	494	1+
END IONS

###FS:    #m/z: 695.01141 #charge   3
###MaxRes:#m/z:  0.00000 #charge-128
###MS: 1476
###MSMS: 1478
BEGIN IONS
TITLE=Cmpd 501, AutoMSn(695.0114), 25.0 min
RTINSECONDS=1499.25
SCANS=MS: 1476 MSMS: 1478
PEPMASS=695.01141	41516
CHARGE=3+
371.19711	427	
375.20507	479	1+
412.15576	194	
429.18836	405	
431.21209	179	
446.22652	294	1+
465.21200	172	
504.24681	286	
518.25904	416	1+
520.21839	174	
543.23315	182	
551.26134	344	1+
555.30623	353	1+
558.23024	688	1+
574.29939	356	1+
576.23563	354	
589.29334	459	
589.79933	369	
594.26657	239	1+
614.29148	328	1+
636.34273	223	1+
645.33181	290	1+
654.29034	247	1+
663.34215	228	
664.31175	966	1+
671.29856	593	1+
677.37452	209	
687.28717	272	1+
689.33068	1016	1+
692.34430	804	1+
694.36291	1840	1+
697.03694	482	
699.35559	380	1+
704.33623	180	
705.26742	545	1+
706.20234	179	
718.34288	347	1+
719.83954	259	
764.36910	435	1+
766.35720	563	1+
779.37189	1760	1+
794.71906	224	
800.35010	174	
801.35173	603	1+
818.36247	342	1+
834.41658	187	
837.38388	229	1+
850.43078	682	1+
857.37919	264	1+
874.40514	599	1+
878.43725	4978	1+
884.24387	428	
888.41869	170	
931.42363	316	1+
936.46958	249	1+
945.50142	335	1+
963.50049	204	
963.52979	693	1+
991.52485	2699	1+
1092.50368	212	
1116.49865	468	1+
1120.56682	1929	1+
1131.67803	285	
1291.62717	679	1+
1420.65774	1404	1+
1548.73057	2237	1+
1677.75779	561	1+
1695.80573	1600	1+
END IONS

###FS:    #m/z: 1042.00761 #charge   2
###MaxRes:#m/z:  0.00000 #charge-128
###MS: 1476
###MSMS: 1479
BEGIN IONS
TITLE=Cmpd 502, AutoMSn(1042.0076), 25.0 min
RTINSECONDS=1499.75
SCANS=MS: 1476 MSMS: 1479
PEPMASS=1042.00761	31929
CHARGE=2+
372.19025	100	
388.21829	511	1+
395.78413	100	
516.25841	120	
535.28846	552	1+
551.27180	107	
614.27689	128	
663.33877	675	1+
689.34065	160	
775.36977	119	
775.88526	142	
779.36277	220	
840.40029	131	
878.44013	732	1+
904.93277	104	
905.43880	174	
915.98294	124	
957.66086	141	
963.45836	418	1+
964.00751	108	
988.94461	143	
991.50104	390	1+
997.47249	213	
997.98076	207	
1033.51850	229	
1093.47165	154	
1120.56078	261	
1121.55470	125	
1131.67920	646	
1695.80106	595	1+
2083.00926	1012	1+
END IONS

###FS:    #m/z: 503.30628 #charge   1
###MaxRes:#m/z:  0.00000 #charge-128
###MS: 1480
###MSMS: 1481
BEGIN IONS
TITLE=Cmpd 503, AutoMSn(503.3063), 25.0 min
RTINSECONDS=1502.78
SCANS=MS: 1480 MSMS: 1481
PEPMASS=503.30628	71260
CHARGE=1+
354.27446	129	
373.17001	111	
389.23291	108	
395.77907	100	
442.25203	106	
482.30209	251	
486.30258	167	
488.32515	149	
491.59427	124	
495.64622	120	
500.28850	497	1+
502.30577	619	1+
END IONS

###FS:    #m/z: 695.01285 #charge   3
###MaxRes:#m/z:  0.00000 #charge-128
###MS: 1480
###MSMS: 1482
BEGIN IONS
TITLE=Cmpd 504, AutoMSn(695.0129), 25.1 min
RTINSECONDS=1503.28
SCANS=MS: 1480 MSMS: 1482
PEPMASS=695.01285	38123
CHARGE=3+
352.16692	202	1+
375.19516	287	
388.21376	350	1+
389.69316	391	1+
406.19380	234	1+
412.15082	259	
420.00646	260	
425.73314	412	
446.23025	402	1+
457.22994	348	1+
482.26858	863	1+
496.26454	331	
496.77227	261	
502.21371	198	
504.24323	287	
518.25248	554	1+
535.28288	196	
542.21660	300	1+
546.79339	198	
547.29233	212	1+
552.26419	380	
558.22306	392	1+
564.44158	224	
574.29019	292	1+
576.24363	736	1+
609.80023	187	
632.31237	324	1+
644.37058	194	
646.31443	402	1+
654.74343	342	
664.34172	219	
672.32062	975	1+
689.33982	495	1+
691.35153	294	
692.36160	646	1+
694.36175	1758	1+
697.02494	541	
699.37705	499	1+
702.33630	392	1+
705.28371	189	
719.86698	194	
779.36980	1939	1+
783.33899	221	1+
800.36182	276	1+
818.39306	520	1+
839.87464	291	
840.39090	315	
857.38467	239	
874.40157	490	1+
878.43371	4124	1+
946.50828	292	1+
964.54550	315	1+
991.52093	580	
992.52161	806	1+
1120.56265	1329	1+
1131.68021	322	
1145.59240	358	1+
1177.59758	452	1+
1420.66198	776	1+
1529.69102	712	1+
1548.72431	1322	1+
1695.81054	1048	1+
END IONS

###FS:    #m/z: 1042.00952 #charge   2
###MaxRes:#m/z:  0.00000 #charge-128
###MS: 1480
###MSMS: 1483
BEGIN IONS
TITLE=Cmpd 505, AutoMSn(1042.0095), 25.1 min
RTINSECONDS=1503.78
SCANS=MS: 1480 MSMS: 1483
PEPMASS=1042.00952	30162
CHARGE=2+
388.21951	202	
430.20696	122	
446.23527	198	
475.34004	168	
482.61486	133	
518.26572	150	
536.28282	116	
551.26652	159	
663.34727	433	1+
671.29526	106	
688.29019	106	
766.85666	113	
774.86477	154	
801.35279	311	1+
848.39405	115	
878.43765	723	1+
905.45122	159	
915.98108	136	
962.01717	127	
963.45775	196	
991.51575	392	1+
997.47617	367	1+
998.98289	121	
1008.01659	533	
1034.48143	100	
1044.01700	136	
1045.47729	136	
1092.49468	125	
1120.55188	206	
1131.70184	160	
2083.03725	700	1+
END IONS

###FS:    #m/z: 520.33018 #charge   1
###MaxRes:#m/z:  0.00000 #charge-128
###MS: 1484
###MSMS: 1485
BEGIN IONS
TITLE=Cmpd 506, AutoMSn(520.3302), 25.1 min
RTINSECONDS=1506.8
SCANS=MS: 1484 MSMS: 1485
PEPMASS=520.33018	27443
CHARGE=1+
295.16748	112	
369.53013	185	
377.23412	128	
444.23116	104	
449.26511	242	
486.32160	143	
499.30591	444	1+
503.30996	332	1+
506.30428	199	
509.78314	215	
516.29423	291	1+
518.31562	628	1+
520.30743	589	1+
END IONS

###FS:    #m/z: 743.64505 #charge   3
###MaxRes:#m/z:  0.00000 #charge-128
###MS: 1484
###MSMS: 1486
BEGIN IONS
TITLE=Cmpd 507, AutoMSn(743.6450), 25.1 min
RTINSECONDS=1507.3
SCANS=MS: 1484 MSMS: 1486
PEPMASS=743.64505	18933
CHARGE=3+
379.71517	145	
383.18193	203	
390.18965	222	
414.19903	228	
417.23716	143	
429.18064	229	1+
451.20841	142	
491.57884	230	
508.26224	166	
511.25859	363	1+
525.29885	285	1+
543.30261	140	
546.74897	177	
550.26152	397	1+
560.78037	197	
561.28560	451	1+
579.28311	260	1+
589.29190	502	1+
600.33287	427	
611.79449	150	
632.27602	266	1+
638.87921	759	1+
639.36755	400	
646.32511	333	1+
678.31335	140	
711.34565	197	
715.36873	251	
727.38341	224	1+
739.39427	261	
740.36667	813	1+
744.39098	565	1+
746.36665	565	1+
772.51584	206	
779.37166	640	1+
806.39836	247	1+
812.33150	160	
812.33200	258	1+
840.95916	160	
841.45870	226	
850.45211	284	1+
862.42884	344	1+
878.43122	2351	1+
917.97701	145	
918.46580	143	
925.47950	617	1+
963.52852	513	1+
977.46822	373	1+
983.01553	179	
991.51682	1498	1+
1109.48904	407	1+
1163.65297	861	1+
1423.81624	1303	1+
1551.86078	1150	1+
END IONS

###FS:    #m/z: 944.40798 #charge   3
###MaxRes:#m/z:  0.00000 #charge-128
###MS: 1484
###MSMS: 1487
BEGIN IONS
TITLE=Cmpd 508, AutoMSn(944.4080), 25.1 min
RTINSECONDS=1507.8
SCANS=MS: 1484 MSMS: 1487
PEPMASS=944.40798	10160
CHARGE=3+
346.18337	213	
378.17899	178	
433.20108	312	1+
463.19488	290	
472.19033	132	
493.24352	152	
520.22097	242	
520.75519	160	
550.26048	263	
558.30137	126	
559.23447	333	1+
563.75730	313	
564.24796	157	
577.25094	131	
607.30913	271	1+
637.27356	138	
664.32149	339	
666.79828	156	
721.33410	1867	1+
751.75130	148	
763.30979	440	1+
772.51569	350	
781.33111	247	1+
794.84890	152	
795.38364	132	
868.39491	226	
878.20893	176	
925.43191	440	1+
982.43919	309	1+
1039.46285	696	
1040.45965	136	
1126.48922	271	
1243.50760	170	
END IONS

###FS:    #m/z: 520.33115 #charge   1
###MaxRes:#m/z:  0.00000 #charge-128
###MS: 1488
###MSMS: 1489
BEGIN IONS
TITLE=Cmpd 509, AutoMSn(520.3312), 25.2 min
RTINSECONDS=1510.82
SCANS=MS: 1488 MSMS: 1489
PEPMASS=520.33115	30822
CHARGE=1+
472.27108	103	
491.58396	201	
502.29030	684	1+
516.30389	268	
518.30643	1417	1+
END IONS

###FS:    #m/z: 944.40504 #charge   3
###MaxRes:#m/z:  0.00000 #charge-128
###MS: 1488
###MSMS: 1490
BEGIN IONS
TITLE=Cmpd 510, AutoMSn(944.4050), 25.2 min
RTINSECONDS=1511.32
SCANS=MS: 1488 MSMS: 1490
PEPMASS=944.40504	21869
CHARGE=3+
346.18645	318	
348.16525	240	
433.20660	135	
445.18609	143	
463.20063	219	
493.24245	289	
520.22875	353	
550.27006	179	
559.22020	218	
563.76499	306	
564.25180	161	
577.22931	236	
607.28428	334	
616.25449	157	
637.28875	230	
637.78815	191	
664.30527	677	1+
721.33415	1977	1+
763.32554	297	1+
766.32885	206	
770.81258	149	
781.32329	506	1+
795.33480	304	1+
868.40461	752	1+
878.21053	136	
897.37900	164	
925.41937	243	
982.43976	331	1+
993.86726	379	
1039.46688	682	1+
1126.48563	177	
1127.49681	141	
1331.59418	159	
END IONS

###FS:    #m/z: 729.38325 #charge   2
###MaxRes:#m/z:  0.00000 #charge-128
###MS: 1488
###MSMS: 1491
BEGIN IONS
TITLE=Cmpd 511, AutoMSn(729.3833), 25.2 min
RTINSECONDS=1511.82
SCANS=MS: 1488 MSMS: 1491
PEPMASS=729.38325	16368
CHARGE=2+
412.15541	264	
425.72502	217	
431.20088	165	
439.72362	363	
456.24252	284	1+
480.22797	182	
482.77446	160	
551.25752	214	
553.81083	196	
575.29197	293	1+
579.28584	593	1+
646.31327	192	
654.34233	285	1+
664.33424	175	
678.34732	380	1+
710.83435	201	
711.34433	162	
726.38539	598	1+
728.38998	548	1+
730.37873	952	1+
737.31861	465	
737.43406	376	
737.56456	169	
738.43388	584	1+
755.40078	160	
778.38086	229	1+
779.37607	733	1+
806.40203	271	
812.43796	162	
812.93275	314	
869.95874	202	
878.43227	2065	1+
888.42055	419	1+
889.44999	159	
889.95929	199	
897.98329	234	
898.48241	202	
934.44959	360	1+
962.51495	336	1+
991.50999	1064	1+
1120.56841	200	
1120.57083	669	1+
1219.71575	577	1+
1366.78639	1367	1+
END IONS

###FS:    #m/z: 775.37998 #charge   3
###MaxRes:#m/z:  0.00000 #charge-128
###MS: 1492
###MSMS: 1493
BEGIN IONS
TITLE=Cmpd 512, AutoMSn(775.3800), 25.2 min
RTINSECONDS=1514.85
SCANS=MS: 1492 MSMS: 1493
PEPMASS=775.37998	24421
CHARGE=3+
334.17793	447	
338.17205	246	
339.19546	469	
370.15635	242	1+
425.21420	2191	1+
430.21395	303	1+
456.22724	189	
463.69884	128	
486.25354	282	1+
524.27958	2540	1+
532.24921	175	
541.24906	267	1+
544.33168	223	
561.33043	198	
572.77691	151	
589.28977	233	
592.27598	126	
596.77922	231	1+
634.31311	177	
634.80134	193	
639.38081	130	
669.30671	203	1+
672.36810	576	1+
687.34904	3056	1+
689.81559	152	
695.95309	161	
697.06378	642	1+
717.85333	129	
718.31397	140	
741.38051	269	1+
759.40147	418	1+
772.37431	322	1+
774.38779	423	1+
776.38111	927	1+
783.32558	134	
785.34281	160	
797.39853	616	1+
815.40440	3327	1+
825.97043	626	
916.45072	130	
922.44749	159	
928.48438	1704	1+
977.46201	272	1+
997.45227	147	
1058.53456	134	
END IONS

###FS:    #m/z: 520.33088 #charge   1
###MaxRes:#m/z:  0.00000 #charge-128
###MS: 1492
###MSMS: 1494
BEGIN IONS
TITLE=Cmpd 513, AutoMSn(520.3309), 25.3 min
RTINSECONDS=1515.35
SCANS=MS: 1492 MSMS: 1494
PEPMASS=520.33088	31929
CHARGE=1+
329.17772	119	
381.19965	136	
458.28362	307	1+
479.30471	110	
499.29953	379	1+
502.30005	437	1+
504.29388	393	1+
513.29714	113	
515.30430	114	
516.29198	446	1+
518.30599	621	1+
520.31021	801	1+
END IONS

###FS:    #m/z: 978.17765 #charge   3
###MaxRes:#m/z:  0.00000 #charge-128
###MS: 1492
###MSMS: 1495
BEGIN IONS
TITLE=Cmpd 514, AutoMSn(978.1777), 25.3 min
RTINSECONDS=1515.85
SCANS=MS: 1492 MSMS: 1495
PEPMASS=978.17765	16689
CHARGE=3+
390.18934	153	
464.23453	107	
518.25772	322	
539.24502	141	
579.27524	370	1+
580.82005	153	
584.32452	105	
646.29790	138	
649.28945	101	
678.32897	330	1+
710.31234	106	
760.35825	136	
775.40868	105	
806.40724	489	1+
852.95271	107	
853.48849	115	
934.46050	751	1+
943.47208	117	
972.51056	261	1+
972.86846	133	
973.17705	119	
974.02612	185	
978.18440	1015	1+
978.50930	1498	1+
978.84755	1039	1+
987.49639	113	
1047.54572	101	
1048.53517	120	
END IONS

###FS:    #m/z: 978.18134 #charge   3
###MaxRes:#m/z:  0.00000 #charge-128
###MS: 1496
###MSMS: 1497
BEGIN IONS
TITLE=Cmpd 515, AutoMSn(978.1813), 25.3 min
RTINSECONDS=1518.89
SCANS=MS: 1496 MSMS: 1497
PEPMASS=978.18134	26749
CHARGE=3+
369.17922	116	
447.21721	156	
464.25214	198	
518.26426	212	
524.27258	136	
579.26357	433	1+
580.81178	135	
590.28649	102	
646.30236	118	
655.77871	108	
673.33941	139	
678.34419	598	1+
694.83003	108	
806.39644	559	1+
852.96701	108	
917.94684	102	
918.45441	109	
934.45325	596	1+
947.43259	109	
959.51492	110	
967.41993	136	
972.51034	139	
973.18560	131	
978.18385	971	1+
978.51158	1244	1+
978.84724	647	
987.49294	114	
1014.70299	108	
1047.53300	172	
1049.56873	114	
1100.58580	127	
END IONS

###FS:    #m/z: 775.37877 #charge   3
###MaxRes:#m/z:  0.00000 #charge-128
###MS: 1496
###MSMS: 1498
BEGIN IONS
TITLE=Cmpd 516, AutoMSn(775.3788), 25.3 min
RTINSECONDS=1519.39
SCANS=MS: 1496 MSMS: 1498
PEPMASS=775.37877	21022
CHARGE=3+
334.17225	260	
338.18644	160	
339.20578	420	
399.20058	279	
408.20691	311	
425.21597	1547	1+
431.22343	229	
438.11333	153	
438.20561	124	
476.21922	124	
486.26985	164	
489.22818	115	
524.27910	1337	1+
541.24515	273	1+
544.31804	239	
579.21904	139	
634.09555	124	
672.36440	639	1+
676.31750	144	
681.01324	140	
687.34144	2303	1+
697.02994	235	
716.30066	132	
759.41652	140	
760.41396	277	1+
770.40330	114	
773.39116	326	1+
775.38419	942	1+
815.40279	1446	1+
862.43398	136	
928.48480	1168	1+
977.47874	166	
1058.53526	118	
1063.44644	159	
1176.54504	132	
END IONS

###FS:    #m/z: 733.88995 #charge   3
###MaxRes:#m/z:  0.00000 #charge-128
###MS: 1496
###MSMS: 1499
BEGIN IONS
TITLE=Cmpd 517, AutoMSn(733.8900), 25.3 min
RTINSECONDS=1519.89
SCANS=MS: 1496 MSMS: 1499
PEPMASS=733.88995	15288
CHARGE=3+
370.19828	150	
376.60158	192	
393.71498	303	1+
401.19643	153	
403.70227	222	
440.22382	155	
464.24963	606	1+
467.73201	190	
494.25172	394	
515.76474	166	
550.03095	207	
579.27711	3165	1+
587.36046	318	1+
600.34807	149	
620.32707	151	
646.31451	250	1+
658.34566	236	1+
678.33788	1697	1+
679.95748	220	
680.06074	156	
684.38227	190	
691.36937	150	
696.34487	150	
699.29347	151	
711.36399	255	1+
715.37851	330	
729.39202	289	
730.38661	555	1+
732.42097	665	1+
733.89270	149	
734.40060	709	1+
736.38397	532	1+
743.40387	143	
748.40121	262	1+
760.37373	477	1+
779.37420	177	
779.39055	236	1+
788.42289	292	1+
789.36631	160	
798.44067	206	1+
806.39706	1389	1+
878.43419	620	1+
888.42125	662	1+
896.39541	204	
899.46393	575	1+
916.41244	463	1+
917.44229	247	1+
934.48102	507	1+
987.48117	390	1+
991.53550	148	
1885.99159	544	1+
END IONS

###FS:    #m/z: 978.17706 #charge   3
###MaxRes:#m/z:  0.00000 #charge-128
###MS: 1500
###MSMS: 1501
BEGIN IONS
TITLE=Cmpd 518, AutoMSn(978.1771), 25.4 min
RTINSECONDS=1522.92
SCANS=MS: 1500 MSMS: 1501
PEPMASS=978.17706	23754
CHARGE=3+
366.18403	145	
390.18499	105	
394.69878	107	
464.23714	108	
518.25394	185	
538.73927	108	
539.24636	125	
579.27136	480	1+
646.29867	227	1+
678.34477	284	1+
681.86112	103	
728.38740	101	
806.40191	583	1+
917.47559	175	
934.46062	207	
968.39467	100	
974.03971	157	
978.18053	704	1+
978.50781	936	1+
978.84839	666	
1048.53280	132	
END IONS

###FS:    #m/z: 733.89095 #charge   2
###MaxRes:#m/z:  0.00000 #charge-128
###MS: 1500
###MSMS: 1502
BEGIN IONS
TITLE=Cmpd 519, AutoMSn(733.8909), 25.4 min
RTINSECONDS=1523.42
SCANS=MS: 1500 MSMS: 1502
PEPMASS=733.89095	13747
CHARGE=2+
369.18622	138	
371.17539	126	
389.19547	362	1+
394.71102	223	
395.77632	416	
426.23126	122	
429.21271	202	
464.24694	538	
471.26782	120	
505.25570	188	
553.28781	184	
579.26852	1979	1+
591.80030	119	
600.34246	125	
646.29768	254	1+
659.36363	271	1+
663.31497	129	
678.34056	1432	1+
710.84297	152	
715.36779	198	
730.39852	281	
731.40036	281	
732.37240	676	1+
735.38793	203	
736.36978	274	
737.38350	470	1+
740.40101	248	1+
743.40691	486	
759.38183	359	1+
779.36272	175	
781.37466	141	
806.40237	1043	1+
871.38987	127	
878.43057	353	1+
887.43041	483	1+
888.42734	344	1+
899.49096	336	1+
916.43438	638	1+
917.44810	233	
934.45893	992	1+
987.47586	182	
1465.76860	1123	1+
END IONS

###FS:    #m/z: 404.32964 #charge   1
###MaxRes:#m/z:  0.00000 #charge-128
###MS: 1500
###MSMS: 1503
BEGIN IONS
TITLE=Cmpd 520, AutoMSn(404.3296), 25.4 min
RTINSECONDS=1523.92
SCANS=MS: 1500 MSMS: 1503
PEPMASS=404.32964	11927
CHARGE=1+
350.31019	255	
360.25272	118	
368.31274	973	1+
372.66314	104	
384.30075	163	
386.32166	1036	1+
388.29429	390	1+
400.28826	112	
402.29127	177	
404.32904	374	
END IONS

###FS:    #m/z: 404.33092 #charge   1
###MaxRes:#m/z:  0.00000 #charge-128
###MS: 1504
###MSMS: 1506
BEGIN IONS
TITLE=Cmpd 521, AutoMSn(404.3309), 25.5 min
RTINSECONDS=1527.46
SCANS=MS: 1504 MSMS: 1506
PEPMASS=404.33092	13847
CHARGE=1+
338.29958	113	
340.32033	110	
344.26502	189	
360.25090	193	
366.29864	149	
368.31483	1146	1+
372.66249	196	
386.30806	844	1+
402.29494	157	
404.32194	334	
END IONS

###FS:    #m/z: 824.83000 #charge   3
###MaxRes:#m/z:  0.00000 #charge-128
###MS: 1504
###MSMS: 1507
BEGIN IONS
TITLE=Cmpd 522, AutoMSn(824.8300), 25.5 min
RTINSECONDS=1527.96
SCANS=MS: 1504 MSMS: 1507
PEPMASS=824.83000	9220
CHARGE=3+
407.23361	166	
510.19455	108	
527.24204	112	
545.30565	231	
574.28752	105	
574.81005	121	
593.37161	111	
601.85576	109	
692.31842	114	
702.89275	147	
750.12966	126	
788.32792	172	
822.15684	125	
823.41692	302	1+
825.46686	1119	1+
828.39719	161	
835.02615	213	
835.93393	157	
922.25813	118	
930.11805	102	
984.52227	204	
984.77173	197	
985.99474	102	
END IONS

###FS:    #m/z: 325.22574 #charge-128
###MaxRes:#m/z:  0.00000 #charge-128
###MS: 1508
###MSMS: 1509
BEGIN IONS
TITLE=Cmpd 523, AutoMSn(325.2257), 25.5 min
RTINSECONDS=1531
SCANS=MS: 1508 MSMS: 1509
PEPMASS=325.22574	61184

307.19480	110	
END IONS

###FS:    #m/z: 824.83329 #charge   3
###MaxRes:#m/z:  0.00000 #charge-128
###MS: 1508
###MSMS: 1510
BEGIN IONS
TITLE=Cmpd 524, AutoMSn(824.8333), 25.5 min
RTINSECONDS=1531.5
SCANS=MS: 1508 MSMS: 1510
PEPMASS=824.83329	11279
CHARGE=3+
112.97911	118	
407.20876	157	
426.20114	112	
457.72960	104	
471.21741	122	
495.77853	109	
501.27076	101	
511.29630	109	
519.27374	129	
527.21285	111	
546.29935	102	
548.29064	101	
666.87405	127	
684.40704	116	
709.60957	102	
729.37307	273	1+
758.40246	236	1+
758.40760	103	
821.43255	597	1+
825.45843	1217	1+
831.83131	246	
832.99935	432	
920.48365	120	
984.76059	155	
984.99374	173	
985.24466	193	
1089.60523	147	
1090.57814	105	
END IONS

###FS:    #m/z: 404.33291 #charge   1
###MaxRes:#m/z:  0.00000 #charge-128
###MS: 1508
###MSMS: 1511
BEGIN IONS
TITLE=Cmpd 525, AutoMSn(404.3329), 25.5 min
RTINSECONDS=1532
SCANS=MS: 1508 MSMS: 1511
PEPMASS=404.33291	15102
CHARGE=1+
340.31366	112	
350.29041	423	1+
360.23139	134	
368.31442	1123	1+
386.32083	977	1+
388.27699	217	1+
400.29797	101	
402.31398	141	
403.24414	101	
404.32304	384	
END IONS

###FS:    #m/z: 325.22625 #charge-128
###MaxRes:#m/z:  0.00000 #charge-128
###MS: 1512
###MSMS: 1513
BEGIN IONS
TITLE=Cmpd 526, AutoMSn(325.2262), 25.6 min
RTINSECONDS=1535.03
SCANS=MS: 1512 MSMS: 1513
PEPMASS=325.22625	113470

307.20179	131	
END IONS

###FS:    #m/z: 1127.95992 #charge   2
###MaxRes:#m/z:  0.00000 #charge-128
###MS: 1512
###MSMS: 1514
BEGIN IONS
TITLE=Cmpd 527, AutoMSn(1127.9599), 25.6 min
RTINSECONDS=1535.53
SCANS=MS: 1512 MSMS: 1514
PEPMASS=1127.95992	9006
CHARGE=2+
307.15469	138	
331.16768	106	
366.14540	103	
394.16508	341	
401.22908	112	
417.19477	149	
429.23590	459	
441.16513	116	
448.19940	124	
465.21273	251	
480.25230	109	
488.28478	128	
498.25743	239	
516.26317	1847	1+
536.25928	101	
651.27165	101	
775.79600	100	
809.43614	453	1+
811.33226	205	1+
862.42690	101	
971.33443	215	
982.48922	116	
END IONS

###FS:    #m/z: 412.13464 #charge-128
###MaxRes:#m/z:  0.00000 #charge-128
###MS: 1512
###MSMS: 1515
BEGIN IONS
TITLE=Cmpd 528, AutoMSn(412.1346), 25.6 min
RTINSECONDS=1536.03
SCANS=MS: 1512 MSMS: 1515
PEPMASS=412.13464	12661

316.22014	128	
340.24665	104	
392.24606	119	
412.27251	168	
413.20540	138	
414.27104	102	
END IONS

###FS:    #m/z: 1127.95481 #charge   2
###MaxRes:#m/z:  0.00000 #charge-128
###MS: 1516
###MSMS: 1517
BEGIN IONS
TITLE=Cmpd 529, AutoMSn(1127.9548), 25.7 min
RTINSECONDS=1539.05
SCANS=MS: 1516 MSMS: 1517
PEPMASS=1127.95481	10375
CHARGE=2+
330.16533	609	1+
394.17408	502	1+
401.23854	121	
417.19874	135	
429.23447	949	1+
465.21481	471	
488.27151	208	
498.26267	400	1+
516.26648	1421	1+
536.25638	203	
550.19684	118	
613.31224	162	
635.77950	111	
709.21717	100	
809.44099	706	1+
813.39486	107	
862.43146	131	
889.28718	107	
915.43683	111	
971.34649	221	
976.50982	104	
980.47958	110	
994.33776	111	
1099.37242	112	
1109.52908	139	
END IONS

###FS:    #m/z: 430.14606 #charge-128
###MaxRes:#m/z:  0.00000 #charge-128
###MS: 1516
###MSMS: 1518
BEGIN IONS
TITLE=Cmpd 530, AutoMSn(430.1461), 25.7 min
RTINSECONDS=1539.55
SCANS=MS: 1516 MSMS: 1518
PEPMASS=430.14606	13844

430.29194	126	
432.27210	291	
434.26432	123	
END IONS

###FS:    #m/z: 749.37490 #charge   2
###MaxRes:#m/z:  0.00000 #charge-128
###MS: 1516
###MSMS: 1519
BEGIN IONS
TITLE=Cmpd 531, AutoMSn(749.3749), 25.7 min
RTINSECONDS=1540.05
SCANS=MS: 1516 MSMS: 1519
PEPMASS=749.37490	11283
CHARGE=2+
373.14384	171	
391.19799	152	
397.80268	300	
397.88883	156	
401.20214	126	
403.22130	124	
431.20383	119	
441.17259	116	
451.20300	137	
453.19625	236	1+
456.24596	210	
487.15633	246	
504.27961	151	
541.20487	131	
557.27026	353	1+
575.31773	632	1+
599.33332	121	
621.27941	945	1+
654.80550	230	
678.34467	139	
687.36078	114	
722.38340	1220	1+
731.38071	227	
734.35714	661	1+
745.40665	135	
746.37695	860	1+
752.38400	297	1+
757.33211	254	
765.90330	175	
779.37305	116	
787.41156	121	
805.39768	368	1+
844.44407	164	
935.48752	117	
END IONS

###FS:    #m/z: 619.27735 #charge   2
###MaxRes:#m/z:  0.00000 #charge-128
###MS: 1520
###MSMS: 1521
BEGIN IONS
TITLE=Cmpd 532, AutoMSn(619.2774), 25.7 min
RTINSECONDS=1543.08
SCANS=MS: 1520 MSMS: 1521
PEPMASS=619.27735	9635
CHARGE=2+
320.20574	143	
321.13124	3510	1+
325.20072	105	
340.21034	101	
411.16923	104	
432.19900	112	
452.27760	108	
490.21574	113	
528.34757	103	
581.37182	170	
599.33950	120	
600.33342	283	1+
604.35816	101	
616.33478	152	
618.34442	781	1+
620.36308	568	1+
622.34451	514	1+
END IONS

###FS:    #m/z: 321.13458 #charge-128
###MaxRes:#m/z:  0.00000 #charge-128
###MS: 1520
###MSMS: 1522
BEGIN IONS
TITLE=Cmpd 533, AutoMSn(321.1346), 25.7 min
RTINSECONDS=1543.58
SCANS=MS: 1520 MSMS: 1522
PEPMASS=321.13458	9396

307.19998	223	
END IONS

###FS:    #m/z: 1074.51306 #charge   1
###MaxRes:#m/z:  0.00000 #charge-128
###MS: 1520
###MSMS: 1523
BEGIN IONS
TITLE=Cmpd 534, AutoMSn(1074.5131), 25.7 min
RTINSECONDS=1544.08
SCANS=MS: 1520 MSMS: 1523
PEPMASS=1074.51306	6997
CHARGE=1+
339.15866	106	
366.13059	112	
616.31113	160	
711.38318	168	
729.39812	116	
840.41141	109	
858.45450	297	1+
1071.05312	105	
END IONS

###FS:    #m/z: 619.27283 #charge   1
###MaxRes:#m/z:  0.00000 #charge-128
###MS: 1524
###MSMS: 1525
BEGIN IONS
TITLE=Cmpd 535, AutoMSn(619.2728), 25.8 min
RTINSECONDS=1547.1
SCANS=MS: 1524 MSMS: 1525
PEPMASS=619.27283	15355
CHARGE=1+
321.13098	6139	1+
446.26380	128	
598.33906	183	
600.33109	123	
603.35113	328	1+
615.33356	311	1+
617.35481	634	1+
619.36669	632	1+
END IONS

###FS:    #m/z: 321.13160 #charge-128
###MaxRes:#m/z:  0.00000 #charge-128
###MS: 1524
###MSMS: 1526
BEGIN IONS
TITLE=Cmpd 536, AutoMSn(321.1316), 25.8 min
RTINSECONDS=1547.6
SCANS=MS: 1524 MSMS: 1526
PEPMASS=321.13160	14388

307.19874	118	
325.22718	127	
END IONS

###FS:    #m/z: 587.32687 #charge   3
###MaxRes:#m/z:  0.00000 #charge-128
###MS: 1524
###MSMS: 1527
BEGIN IONS
TITLE=Cmpd 537, AutoMSn(587.3269), 25.8 min
RTINSECONDS=1548.1
SCANS=MS: 1524 MSMS: 1527
PEPMASS=587.32687	8631
CHARGE=3+
322.14047	123	
393.19802	117	
410.20109	100	
437.17143	130	
535.82382	116	
549.32773	105	
568.36832	169	
570.26242	116	
573.33974	119	
574.13710	104	
584.32703	247	1+
586.34382	732	1+
588.34517	619	1+
590.36023	592	1+
623.30788	100	
END IONS

###FS:    #m/z: 619.27497 #charge   1
###MaxRes:#m/z:  0.00000 #charge-128
###MS: 1528
###MSMS: 1530
BEGIN IONS
TITLE=Cmpd 538, AutoMSn(619.2750), 25.9 min
RTINSECONDS=1551.63
SCANS=MS: 1528 MSMS: 1530
PEPMASS=619.27497	17487
CHARGE=1+
321.12932	9480	1+
598.33170	196	
616.33055	437	1+
618.35735	459	
END IONS

###FS:    #m/z: 587.32688 #charge   1
###MaxRes:#m/z:  0.00000 #charge-128
###MS: 1528
###MSMS: 1531
BEGIN IONS
TITLE=Cmpd 539, AutoMSn(587.3269), 25.9 min
RTINSECONDS=1552.13
SCANS=MS: 1528 MSMS: 1531
PEPMASS=587.32688	10354
CHARGE=1+
322.12983	110	
369.16791	122	
429.29168	128	
486.26490	112	
518.32295	116	
554.34083	113	
567.33818	292	1+
582.34886	256	1+
584.33516	812	1+
END IONS

###FS:    #m/z: 754.85226 #charge   3
###MaxRes:#m/z:  0.00000 #charge-128
###MS: 1532
###MSMS: 1533
BEGIN IONS
TITLE=Cmpd 540, AutoMSn(754.8523), 25.9 min
RTINSECONDS=1555.15
SCANS=MS: 1532 MSMS: 1533
PEPMASS=754.85226	9804
CHARGE=3+
301.18425	158	
337.10322	136	
359.24351	509	
363.18729	132	
365.69514	156	
377.19980	172	
377.70860	217	
383.17572	147	
391.19890	124	
409.21619	114	
427.19928	121	
437.18991	134	
439.20911	148	
453.21369	515	1+
455.21181	806	1+
470.26311	136	
488.28660	2000	1+
495.64806	542	
520.75288	150	
520.85227	116	
571.26030	348	1+
601.36423	1626	1+
633.83290	137	
736.35732	122	
748.41985	1496	1+
753.41698	243	
754.38947	206	
755.41207	452	1+
757.41436	772	1+
763.49996	384	
764.85571	530	1+
765.80511	395	
767.43082	136	
781.40505	212	1+
877.47055	485	1+
910.41674	453	1+
1006.51877	140	
END IONS

###FS:    #m/z: 547.32804 #charge   1
###MaxRes:#m/z:  0.00000 #charge-128
###MS: 1532
###MSMS: 1534
BEGIN IONS
TITLE=Cmpd 541, AutoMSn(547.3280), 25.9 min
RTINSECONDS=1555.65
SCANS=MS: 1532 MSMS: 1534
PEPMASS=547.32804	8919
CHARGE=1+
323.14503	113	
420.25087	110	
443.25283	223	1+
486.32326	114	
488.28227	107	
510.33627	179	
513.34631	100	
526.31692	520	1+
530.31729	717	1+
533.94558	229	
543.31520	278	
544.31611	800	1+
546.32752	804	1+
END IONS

###FS:    #m/z: 1089.17965 #charge-128
###MaxRes:#m/z:  0.00000 #charge-128
###MS: 1532
###MSMS: 1535
BEGIN IONS
TITLE=Cmpd 542, AutoMSn(1089.1796), 25.9 min
RTINSECONDS=1556.15
SCANS=MS: 1532 MSMS: 1535
PEPMASS=1089.17965	6124

321.12642	107	
358.15216	202	
584.25890	108	
600.27714	140	
1006.28497	105	
1085.50987	114	
1089.17019	101	
1089.82488	153	
END IONS

###FS:    #m/z: 547.33116 #charge   1
###MaxRes:#m/z:  0.00000 #charge-128
###MS: 1536
###MSMS: 1537
BEGIN IONS
TITLE=Cmpd 543, AutoMSn(547.3312), 26.0 min
RTINSECONDS=1559.18
SCANS=MS: 1536 MSMS: 1537
PEPMASS=547.33116	22887
CHARGE=1+
371.20364	110	
390.24693	153	
395.78759	121	
416.27914	114	
418.18531	149	
446.24655	120	
460.27112	100	
511.29392	350	1+
525.33285	117	
526.32335	286	1+
528.31071	615	1+
532.32068	400	
542.32694	275	1+
544.32815	821	1+
546.32384	864	1+
END IONS

###FS:    #m/z: 754.85513 #charge   2
###MaxRes:#m/z:  0.00000 #charge-128
###MS: 1536
###MSMS: 1538
BEGIN IONS
TITLE=Cmpd 544, AutoMSn(754.8551), 26.0 min
RTINSECONDS=1559.68
SCANS=MS: 1536 MSMS: 1538
PEPMASS=754.85513	12237
CHARGE=2+
317.17113	100	
359.23966	503	
375.22020	221	
397.18831	146	
438.27584	100	
439.18568	108	
453.20368	893	1+
458.23906	151	
461.23122	111	
470.27488	113	
488.28455	1786	1+
491.58408	109	
499.20118	141	
501.24800	110	
520.22245	156	
571.25567	464	1+
601.36638	1483	1+
634.33703	157	
664.33413	125	
679.33433	114	
712.37723	101	
721.37084	231	1+
737.39954	261	1+
748.42445	1348	1+
752.40278	733	1+
753.40547	429	1+
755.37300	430	1+
757.40237	402	1+
759.41492	472	1+
763.49670	124	
764.62071	522	
765.80231	156	
767.44412	368	
877.46311	531	1+
910.48234	273	1+
924.90781	106	
1071.43288	107	
1209.03385	108	
END IONS

###FS:    #m/z: 1088.84177 #charge   1
###MaxRes:#m/z:  0.00000 #charge-128
###MS: 1536
###MSMS: 1539
BEGIN IONS
TITLE=Cmpd 545, AutoMSn(1088.8418), 26.0 min
RTINSECONDS=1560.18
SCANS=MS: 1536 MSMS: 1539
PEPMASS=1088.84177	7518
CHARGE=1+
404.18349	105	
477.21878	140	
600.24957	148	
673.32274	135	
964.46403	244	1+
END IONS

###FS:    #m/z: 547.33141 #charge   1
###MaxRes:#m/z:  0.00000 #charge-128
###MS: 1540
###MSMS: 1541
BEGIN IONS
TITLE=Cmpd 546, AutoMSn(547.3314), 26.1 min
RTINSECONDS=1563.22
SCANS=MS: 1540 MSMS: 1541
PEPMASS=547.33141	46185
CHARGE=1+
330.23858	102	
408.28606	100	
415.02208	144	
442.27698	107	
455.19907	106	
478.23587	102	
480.24629	156	
486.33545	112	
500.29428	136	
504.32630	105	
517.81946	104	
525.34575	287	1+
527.31688	446	1+
530.31209	864	1+
533.92154	526	1+
543.27667	180	
544.30544	547	1+
546.32212	1076	1+
END IONS

###FS:    #m/z: 564.35130 #charge   1
###MaxRes:#m/z:  0.00000 #charge-128
###MS: 1540
###MSMS: 1542
BEGIN IONS
TITLE=Cmpd 547, AutoMSn(564.3513), 26.1 min
RTINSECONDS=1563.72
SCANS=MS: 1540 MSMS: 1542
PEPMASS=564.35130	13165
CHARGE=1+
321.13770	115	
336.18141	107	
356.15796	101	
359.18417	106	
360.25575	124	
389.24826	126	
393.20537	168	
395.78004	149	
475.49573	252	
510.69741	112	
526.31203	200	
529.29376	103	
542.32210	111	
544.33053	467	1+
546.32375	408	1+
548.32761	314	1+
560.32201	578	1+
562.33820	658	1+
564.31587	951	1+
END IONS

###FS:    #m/z: 920.46859 #charge   3
###MaxRes:#m/z:  0.00000 #charge-128
###MS: 1540
###MSMS: 1543
BEGIN IONS
TITLE=Cmpd 548, AutoMSn(920.4686), 26.1 min
RTINSECONDS=1564.22
SCANS=MS: 1540 MSMS: 1543
PEPMASS=920.46859	7967
CHARGE=3+
394.16509	118	
490.25036	109	
499.19245	141	
517.20942	200	
603.33502	113	
612.28615	120	
630.29561	165	
693.80406	107	
878.41431	121	
885.45886	466	1+
885.79372	639	1+
886.14736	493	
896.39069	112	
924.43675	179	
END IONS

###FS:    #m/z: 564.35466 #charge   1
###MaxRes:#m/z:  0.00000 #charge-128
###MS: 1544
###MSMS: 1545
BEGIN IONS
TITLE=Cmpd 549, AutoMSn(564.3547), 26.1 min
RTINSECONDS=1567.24
SCANS=MS: 1544 MSMS: 1545
PEPMASS=564.35466	19967
CHARGE=1+
321.11800	111	
330.14588	105	
384.17201	101	
399.83478	144	
416.20017	114	
424.25865	109	
429.24606	205	1+
439.22233	100	
456.20620	133	
462.27559	131	
486.28156	137	
500.29539	105	
526.34079	115	
528.33135	288	1+
542.33309	296	1+
544.34264	507	1+
550.02526	132	
560.32296	479	1+
562.32516	743	1+
564.32348	1947	1+
END IONS

###FS:    #m/z: 920.46911 #charge   3
###MaxRes:#m/z:  0.00000 #charge-128
###MS: 1544
###MSMS: 1546
BEGIN IONS
TITLE=Cmpd 550, AutoMSn(920.4691), 26.1 min
RTINSECONDS=1567.74
SCANS=MS: 1544 MSMS: 1546
PEPMASS=920.46911	8677
CHARGE=3+
321.12360	112	
416.15401	141	
479.19160	101	
499.20717	148	
518.19679	194	
595.27854	116	
598.29997	105	
612.26534	116	
885.46613	525	1+
885.79705	234	
886.13668	452	
896.39380	451	
922.34312	130	
END IONS

###FS:    #m/z: 1011.13174 #charge   2
###MaxRes:#m/z:  0.00000 #charge-128
###MS: 1544
###MSMS: 1547
BEGIN IONS
TITLE=Cmpd 551, AutoMSn(1011.1317), 26.1 min
RTINSECONDS=1568.24
SCANS=MS: 1544 MSMS: 1547
PEPMASS=1011.13174	7293
CHARGE=2+
319.10201	122	
321.11909	129	
482.21612	127	
646.29621	303	1+
654.73922	213	
664.29134	112	
811.36789	390	1+
924.45759	231	1+
976.10892	116	
976.45192	230	
976.78930	100	
1011.49667	104	
1017.51543	127	
END IONS

###FS:    #m/z: 564.35514 #charge   1
###MaxRes:#m/z:  0.00000 #charge-128
###MS: 1548
###MSMS: 1549
BEGIN IONS
TITLE=Cmpd 552, AutoMSn(564.3551), 26.2 min
RTINSECONDS=1571.27
SCANS=MS: 1548 MSMS: 1549
PEPMASS=564.35514	28087
CHARGE=1+
321.12873	141	
375.20959	110	
390.23436	143	
408.21164	131	
426.22565	114	
448.21023	112	
460.30003	132	
466.28061	121	
474.27272	115	
484.29353	103	
500.34261	114	
510.30210	118	
521.26041	120	
526.31128	162	
528.36035	138	
533.93271	156	
542.32902	129	
544.32307	291	1+
546.31668	626	1+
560.32310	453	1+
562.33812	561	1+
564.33514	691	1+
END IONS

###FS:    #m/z: 920.47689 #charge   3
###MaxRes:#m/z:  0.00000 #charge-128
###MS: 1548
###MSMS: 1550
BEGIN IONS
TITLE=Cmpd 553, AutoMSn(920.4769), 26.2 min
RTINSECONDS=1571.77
SCANS=MS: 1548 MSMS: 1550
PEPMASS=920.47689	8987
CHARGE=3+
320.13081	118	
481.21069	102	
498.27757	114	
499.19219	119	
517.19930	263	
605.22353	113	
639.80787	105	
885.45597	315	1+
885.80300	384	1+
886.12622	117	
896.49092	111	
903.67537	110	
913.50197	128	
918.46056	117	
919.46967	279	1+
923.98316	111	
1733.40599	100	
END IONS

###FS:    #m/z: 1011.46917 #charge-128
###MaxRes:#m/z:  0.00000 #charge-128
###MS: 1548
###MSMS: 1551
BEGIN IONS
TITLE=Cmpd 554, AutoMSn(1011.4692), 26.2 min
RTINSECONDS=1572.27
SCANS=MS: 1548 MSMS: 1551
PEPMASS=1011.46917	7117

321.12535	134	
379.21792	119	
488.22033	121	
624.34333	134	
646.29373	103	
664.30307	105	
726.32522	325	
976.46271	161	
976.76945	264	
END IONS

###FS:    #m/z: 334.29340 #charge-128
###MaxRes:#m/z:  0.00000 #charge-128
###MS: 1552
###MSMS: 1553
BEGIN IONS
TITLE=Cmpd 555, AutoMSn(334.2934), 26.3 min
RTINSECONDS=1575.31
SCANS=MS: 1552 MSMS: 1553
PEPMASS=334.29340	16383

316.28329	191	
END IONS

###FS:    #m/z: 809.66531 #charge   2
###MaxRes:#m/z:  0.00000 #charge-128
###MS: 1552
###MSMS: 1554
BEGIN IONS
TITLE=Cmpd 556, AutoMSn(809.6653), 26.3 min
RTINSECONDS=1575.81
SCANS=MS: 1552 MSMS: 1554
PEPMASS=809.66531	8149
CHARGE=2+
390.19421	143	
391.19492	488	
412.15741	138	
417.92551	128	
439.72339	290	
468.27293	136	
475.49107	128	
482.27149	182	
490.25268	895	1+
496.26049	448	1+
511.23922	152	
534.23890	130	
560.78477	227	
561.29189	240	
567.24966	141	
570.27436	180	
603.34676	966	1+
667.28375	134	
716.42993	356	1+
761.36234	142	
769.42808	134	
779.37179	180	
798.33101	131	
803.45825	213	
804.46154	366	1+
806.38878	997	1+
811.43004	390	1+
817.81873	209	
843.47039	151	
878.43576	864	1+
907.48649	147	
918.50395	462	1+
991.52595	224	1+
1048.52410	181	
1133.49493	209	
END IONS

###FS:    #m/z: 634.35125 #charge-128
###MaxRes:#m/z:  0.00000 #charge-128
###MS: 1552
###MSMS: 1555
BEGIN IONS
TITLE=Cmpd 557, AutoMSn(634.3513), 26.3 min
RTINSECONDS=1576.31
SCANS=MS: 1552 MSMS: 1555
PEPMASS=634.35125	4761

321.11808	284	1+
335.13624	189	
337.12350	370	
339.15837	239	
341.19052	150	
359.15808	101	
397.23567	262	
437.22453	104	
484.32447	387	
533.29363	161	
543.29540	241	1+
573.16342	116	
577.32959	145	
579.32309	107	
583.34193	325	1+
602.28642	129	
612.35137	337	1+
614.35098	410	1+
617.35726	345	1+
623.26537	142	
629.35656	180	
630.37652	1031	1+
632.35542	1693	1+
634.35915	2678	1+
638.72501	837	1+
639.35350	172	
642.83111	326	
681.86951	122	
801.83091	122	
879.44791	118	
927.50024	223	1+
END IONS

###FS:    #m/z: 334.29340 #charge-128
###MaxRes:#m/z:  0.00000 #charge-128
###MS: 1556
###MSMS: 1557
BEGIN IONS
TITLE=Cmpd 558, AutoMSn(334.2934), 26.3 min
RTINSECONDS=1579.33
SCANS=MS: 1556 MSMS: 1557
PEPMASS=334.29340	31657

317.28071	139	
335.30143	157	
END IONS

###FS:    #m/z: 808.92241 #charge   2
###MaxRes:#m/z:  0.00000 #charge-128
###MS: 1556
###MSMS: 1558
BEGIN IONS
TITLE=Cmpd 559, AutoMSn(808.9224), 26.3 min
RTINSECONDS=1579.83
SCANS=MS: 1556 MSMS: 1558
PEPMASS=808.92241	10476
CHARGE=2+
385.22562	139	
391.19179	341	
437.71535	128	
439.72063	275	
490.25472	844	1+
495.24241	236	1+
511.22784	284	1+
514.18203	147	
532.74823	166	
560.79700	264	
567.26123	252	
567.74083	171	
597.80629	129	
603.34841	1618	1+
640.79248	143	
646.31615	163	
705.31704	171	
716.43007	245	
769.92900	263	
779.36600	218	
779.38165	328	1+
786.36479	132	
804.42803	331	1+
806.38044	374	1+
808.42663	157	
810.43202	215	1+
812.35913	144	
820.97513	156	
842.97436	177	
843.45260	152	
878.43276	947	1+
918.49225	757	1+
929.55293	245	
963.53302	294	1+
991.50933	264	1+
1047.52429	240	
1121.54423	154	
END IONS

###FS:    #m/z: 633.94956 #charge   3
###MaxRes:#m/z:  0.00000 #charge-128
###MS: 1556
###MSMS: 1559
BEGIN IONS
TITLE=Cmpd 560, AutoMSn(633.9496), 26.3 min
RTINSECONDS=1580.33
SCANS=MS: 1556 MSMS: 1559
PEPMASS=633.94956	8990
CHARGE=3+
321.13794	196	
326.16825	113	
329.15522	122	
337.13308	324	1+
339.16792	249	
341.15695	280	1+
349.15982	137	
355.16398	110	
397.24160	258	
404.26476	117	
425.22513	136	
427.24140	107	
437.75825	124	
452.20046	109	
484.32090	216	
528.24911	164	
534.27606	130	
577.33146	146	
584.32200	169	
590.29569	145	
595.31801	127	
613.35490	157	
615.32614	124	
616.33426	714	1+
629.34913	189	
630.36481	944	1+
632.36532	1878	1+
634.34686	1376	1+
636.36514	1398	1+
638.34502	686	1+
639.76266	265	1+
682.37068	113	
878.42303	264	
1083.60107	138	
END IONS

###FS:    #m/z: 334.29404 #charge-128
###MaxRes:#m/z:  0.00000 #charge-128
###MS: 1560
###MSMS: 1561
BEGIN IONS
TITLE=Cmpd 561, AutoMSn(334.2940), 26.4 min
RTINSECONDS=1583.35
SCANS=MS: 1560 MSMS: 1561
PEPMASS=334.29404	45127

316.28301	247	
334.29004	396	
END IONS

###FS:    #m/z: 665.33538 #charge   3
###MaxRes:#m/z:  0.00000 #charge-128
###MS: 1560
###MSMS: 1563
BEGIN IONS
TITLE=Cmpd 562, AutoMSn(665.3354), 26.4 min
RTINSECONDS=1584.35
SCANS=MS: 1560 MSMS: 1563
PEPMASS=665.33538	7863
CHARGE=3+
353.16040	181	
365.17043	150	
367.16674	428	1+
369.18587	345	1+
381.16988	195	
388.72523	229	
402.24470	264	
428.21053	165	
432.22989	288	
466.25157	233	
501.73768	458	
502.23073	165	
516.28520	1471	1+
527.24136	160	
537.23667	254	
559.12920	188	
566.26571	383	1+
595.28159	1907	1+
629.37165	2104	1+
637.69073	745	1+
646.31926	165	
650.34483	164	
653.70045	319	
661.37382	210	
662.37528	912	1+
664.37056	2524	1+
668.36187	850	1+
669.91663	180	
677.60921	152	
677.84213	276	
692.32796	694	1+
692.35629	161	
776.44264	990	1+
846.46367	169	
855.39920	1462	1+
863.47759	1330	1+
873.38697	253	
992.50743	711	1+
1003.46295	215	
1131.51420	225	
END IONS

###FS:    #m/z: 924.47650 #charge   3
###MaxRes:#m/z:  0.00000 #charge-128
###MS: 1564
###MSMS: 1565
BEGIN IONS
TITLE=Cmpd 563, AutoMSn(924.4765), 26.5 min
RTINSECONDS=1587.38
SCANS=MS: 1564 MSMS: 1565
PEPMASS=924.47650	17676
CHARGE=3+
390.68979	142	
399.73769	143	
439.71811	152	
441.13346	150	
457.26298	219	
513.80206	203	
547.27025	127	
560.79745	235	
561.27852	126	
664.34571	202	1+
710.83930	211	
711.34929	294	
779.35289	236	
798.46040	370	1+
878.43939	769	1+
885.45215	379	1+
899.86978	167	
900.07827	133	
900.26996	162	
903.26764	503	1+
903.48503	415	
903.86607	488	
904.07995	388	
909.81713	173	
913.50236	278	
914.11641	138	
914.48465	422	1+
920.47914	142	
923.47291	683	1+
928.51867	252	
936.65341	128	
991.51822	781	1+
1026.59040	138	
1806.39930	954	1+
END IONS

###FS:    #m/z: 665.33300 #charge   3
###MaxRes:#m/z:  0.00000 #charge-128
###MS: 1564
###MSMS: 1566
BEGIN IONS
TITLE=Cmpd 564, AutoMSn(665.3330), 26.5 min
RTINSECONDS=1587.88
SCANS=MS: 1564 MSMS: 1566
PEPMASS=665.33300	17529
CHARGE=3+
346.15379	305	1+
353.15207	209	
364.15943	359	1+
367.16504	360	
369.16974	235	
384.23660	162	
390.18782	163	
402.24123	270	
427.19662	324	1+
432.22843	285	
448.24107	171	
455.30623	256	
462.23648	186	
466.23996	231	
487.73532	215	
509.23040	233	1+
516.28860	2546	1+
537.23705	281	
552.26342	198	
566.26865	635	1+
577.27097	254	1+
595.28132	2744	1+
600.78892	170	
606.26392	247	1+
609.81178	150	
629.37238	2684	1+
638.71219	350	
646.34956	297	1+
654.74934	641	1+
661.35318	320	
662.37278	1393	1+
664.36478	2545	1+
665.84751	232	
669.38299	506	1+
669.97375	1023	1+
674.31655	223	
674.80924	156	
692.32703	593	1+
692.33967	264	
776.43994	1787	1+
827.41686	566	1+
837.39771	271	1+
855.40249	2042	1+
863.46842	2356	1+
974.49204	312	1+
992.51793	1034	1+
1002.45787	326	
1002.47013	880	1+
1131.51027	149	
1142.64943	180	
1200.53060	433	1+
END IONS

###FS:    #m/z: 924.47892 #charge   3
###MaxRes:#m/z:  0.00000 #charge-128
###MS: 1568
###MSMS: 1569
BEGIN IONS
TITLE=Cmpd 566, AutoMSn(924.4789), 26.5 min
RTINSECONDS=1591.42
SCANS=MS: 1568 MSMS: 1569
PEPMASS=924.47892	33801
CHARGE=3+
437.21578	201	
456.32414	163	
504.25623	177	
513.78639	270	
546.78805	164	
552.30702	151	
560.78823	512	
561.28797	631	1+
569.39142	265	1+
589.30035	395	
589.79393	318	
590.97342	165	
630.28714	143	
645.31218	379	1+
664.34395	292	1+
720.85110	154	
779.37383	795	1+
798.46535	297	
850.44428	344	1+
878.43258	1541	1+
881.72325	144	
885.45762	534	1+
885.77981	192	
886.10961	184	
895.46463	321	1+
899.21546	214	1+
899.86774	270	1+
900.65856	311	
903.28242	936	1+
903.47647	1394	1+
903.68161	1041	
903.87273	949	
904.07186	838	
913.49186	1676	1+
914.10966	227	
923.48840	586	1+
929.47236	262	
957.47581	154	
964.52391	243	1+
991.52677	1036	1+
1008.02171	221	
1132.58646	183	
1420.68245	1071	1+
END IONS

###FS:    #m/z: 318.26455 #charge-128
###MaxRes:#m/z:  0.00000 #charge-128
###MS: 1568
###MSMS: 1570
BEGIN IONS
TITLE=Cmpd 567, AutoMSn(318.2645), 26.5 min
RTINSECONDS=1591.92
SCANS=MS: 1568 MSMS: 1570
PEPMASS=318.26455	26372

300.24774	117	
318.26559	415	
END IONS

###FS:    #m/z: 770.04544 #charge   2
###MaxRes:#m/z:  0.00000 #charge-128
###MS: 1568
###MSMS: 1571
BEGIN IONS
TITLE=Cmpd 568, AutoMSn(770.0454), 26.5 min
RTINSECONDS=1592.42
SCANS=MS: 1568 MSMS: 1571
PEPMASS=770.04544	20792
CHARGE=2+
376.22063	177	
399.73740	379	
411.17757	298	1+
429.16806	244	1+
439.23995	827	1+
453.23700	321	1+
468.22760	249	1+
471.22241	576	1+
504.24755	201	
511.25222	291	1+
514.28803	179	
551.26012	699	1+
551.77903	205	
560.78942	713	
561.29237	374	
569.39497	307	
579.31171	310	1+
589.30468	397	
590.97221	193	
591.29835	255	
623.80591	217	
664.34420	284	
684.44125	235	
705.36420	288	1+
710.85135	247	
718.34470	401	1+
765.36845	423	1+
767.37852	915	1+
770.42798	475	1+
772.42252	236	
773.39510	207	
774.38598	510	1+
777.60197	232	
779.37140	2666	1+
782.71350	531	
798.47323	544	1+
850.43682	585	1+
850.43953	245	
860.41274	333	1+
878.43389	4117	1+
878.44651	1433	1+
885.95040	222	
886.46077	191	
892.43490	210	1+
913.49825	1873	1+
946.48005	261	1+
963.50755	655	1+
991.50265	1542	1+
1026.56747	189	
1120.56703	210	
1131.67533	363	
END IONS

###FS:    #m/z: 924.47972 #charge   3
###MaxRes:#m/z:  0.00000 #charge-128
###MS: 1572
###MSMS: 1573
BEGIN IONS
TITLE=Cmpd 569, AutoMSn(924.4797), 26.6 min
RTINSECONDS=1595.45
SCANS=MS: 1572 MSMS: 1573
PEPMASS=924.47972	34018
CHARGE=3+
390.20496	325	
425.72733	145	
551.24937	180	
569.39556	151	
589.30036	335	
589.81503	149	
632.32292	169	
664.32980	206	
675.32447	164	
684.41488	195	
765.33564	135	
774.87116	250	
779.37312	316	
798.46208	321	1+
839.88537	254	1+
868.68898	136	
878.43619	1999	1+
885.45105	428	1+
886.13518	308	1+
896.89402	141	
900.07774	357	1+
903.47618	1155	1+
903.67710	762	
904.07241	684	
906.88646	185	
913.49193	1383	1+
913.49449	485	1+
914.13412	155	
921.44773	305	1+
923.46523	341	
927.49469	174	
928.48975	481	1+
963.51163	349	1+
970.56900	150	
991.51382	568	1+
992.52189	281	1+
1026.59671	136	
1027.54175	153	
1120.56300	1413	1+
1131.68424	147	
1420.66010	900	1+
1799.44555	522	1+
1805.64474	2175	1+
1849.93707	506	1+
END IONS

###FS:    #m/z: 912.87677 #charge   3
###MaxRes:#m/z:  0.00000 #charge-128
###MS: 1572
###MSMS: 1574
BEGIN IONS
TITLE=Cmpd 570, AutoMSn(912.8768), 26.6 min
RTINSECONDS=1595.95
SCANS=MS: 1572 MSMS: 1574
PEPMASS=912.87677	21957
CHARGE=3+
426.22260	143	
439.72418	254	
448.14594	128	
449.24971	277	
457.23833	139	
465.20829	135	
496.27889	241	
513.79653	141	
546.77086	134	
564.32532	270	1+
583.29959	129	
590.29991	163	
646.83374	136	
683.88105	134	
684.39154	133	
711.33445	269	
719.38232	157	
727.38897	156	
774.88219	180	
779.36804	326	
798.46288	299	1+
878.44191	780	1+
888.47982	335	1+
889.24523	164	
892.08389	264	
892.25386	612	
892.63001	385	1+
910.44424	166	
913.49794	1055	1+
963.53738	335	1+
991.51364	356	1+
1120.57273	756	1+
1120.57993	157	
1131.67928	145	
1782.85392	1089	1+
END IONS

###FS:    #m/z: 770.06358 #charge   2
###MaxRes:#m/z:  0.00000 #charge-128
###MS: 1572
###MSMS: 1575
BEGIN IONS
TITLE=Cmpd 571, AutoMSn(770.0636), 26.6 min
RTINSECONDS=1596.45
SCANS=MS: 1572 MSMS: 1575
PEPMASS=770.06358	23476
CHARGE=2+
391.74484	232	
412.14249	311	
435.21867	222	1+
438.16985	157	
457.75807	202	
473.24117	369	1+
479.25079	164	
482.27595	281	
504.24935	188	
513.79546	179	
523.18650	157	
539.28690	172	
550.25650	279	1+
589.29217	350	1+
595.30933	176	
598.32495	163	
647.32356	362	
664.34569	217	
665.31734	496	1+
672.02895	220	
684.41775	170	
705.16164	190	
765.38236	555	1+
768.38601	1403	1+
773.40295	955	1+
779.37042	2147	1+
781.59017	527	
783.93195	157	
798.46815	860	1+
805.43517	242	1+
850.43295	1515	1+
863.47108	271	1+
878.44105	4921	1+
892.41967	203	1+
896.47237	200	
913.50265	782	
914.49543	1055	1+
924.60047	204	
935.46173	484	1+
936.45231	206	
974.52706	213	1+
991.52388	1447	1+
1026.57738	221	
1120.56325	1161	1+
1131.67938	234	
1420.69992	610	1+
END IONS

###FS:    #m/z: 913.07527 #charge   2
###MaxRes:#m/z:  0.00000 #charge-128
###MS: 1576
###MSMS: 1577
BEGIN IONS
TITLE=Cmpd 572, AutoMSn(913.0753), 26.7 min
RTINSECONDS=1599.48
SCANS=MS: 1576 MSMS: 1577
PEPMASS=913.07527	21029
CHARGE=2+
366.13297	170	
457.23693	225	
482.26695	193	
513.80085	212	
517.60906	161	
550.03420	475	
550.12762	268	
560.78648	396	
561.28197	127	
569.39206	150	
577.79870	130	
589.28478	222	
589.79188	326	1+
646.80968	153	
653.27143	130	
684.41210	207	
718.38398	302	1+
727.40111	217	
779.34989	394	1+
799.45583	154	
833.39884	127	
850.43856	303	1+
878.42889	1041	1+
892.06402	464	
892.27225	465	1+
892.64829	197	
909.45726	143	
910.44802	358	1+
913.49879	464	
914.48385	626	1+
918.47530	129	
962.50913	127	
991.52974	770	1+
991.53540	132	
1420.68095	702	1+
1782.82332	499	1+
END IONS

###FS:    #m/z: 770.39960 #charge   3
###MaxRes:#m/z:  0.00000 #charge-128
###MS: 1576
###MSMS: 1578
BEGIN IONS
TITLE=Cmpd 573, AutoMSn(770.3996), 26.7 min
RTINSECONDS=1599.99
SCANS=MS: 1576 MSMS: 1578
PEPMASS=770.39960	19791
CHARGE=3+
342.71669	152	
347.19409	154	
412.15244	209	
418.70408	148	
430.71740	170	
447.18041	137	
457.24048	203	
469.21160	268	
471.19943	175	
473.26072	348	1+
504.27873	243	1+
511.25751	250	1+
514.28232	146	
522.22577	277	1+
540.18554	139	
546.76610	212	1+
551.25848	232	
558.20994	224	1+
560.78417	161	
561.29142	336	
589.29986	271	
589.79996	277	
589.98279	271	1+
646.31177	236	
664.33381	160	
666.29702	307	1+
684.42986	331	1+
709.36568	139	
710.85426	295	1+
756.39614	222	1+
758.43564	182	
763.32710	139	
765.36458	393	1+
767.39566	1795	1+
771.40695	1229	1+
779.37003	2225	1+
798.47802	849	1+
836.40075	388	1+
850.44179	712	1+
877.44834	170	
878.43754	3080	1+
878.44464	879	1+
913.50150	1629	1+
927.51287	149	
935.45550	665	1+
963.50407	419	1+
991.51473	1813	1+
1120.56575	258	
1121.56725	161	
1695.85370	664	1+
END IONS

###FS:    #m/z: 935.68247 #charge   3
###MaxRes:#m/z:  0.00000 #charge-128
###MS: 1576
###MSMS: 1579
BEGIN IONS
TITLE=Cmpd 574, AutoMSn(935.6825), 26.7 min
RTINSECONDS=1600.49
SCANS=MS: 1576 MSMS: 1579
PEPMASS=935.68247	14400
CHARGE=3+
390.18164	140	
408.83308	194	
457.24745	122	
496.24783	186	
524.76835	135	
525.27355	226	
539.24052	117	
551.25557	126	
564.31026	194	
630.51220	194	
664.33802	144	
779.38911	150	
878.43409	317	1+
882.69828	116	
887.43439	116	
893.49662	122	
911.46916	118	
911.67156	145	
913.50233	569	1+
915.08337	364	
919.66314	135	
920.13721	148	
924.49699	146	
933.48336	127	
935.45864	342	1+
938.47778	121	
939.50598	5797	1+
949.76591	321	
950.74149	802	1+
950.99760	128	
1828.82103	634	1+
END IONS

###FS:    #m/z: 913.07648 #charge   3
###MaxRes:#m/z:  0.00000 #charge-128
###MS: 1580
###MSMS: 1581
BEGIN IONS
TITLE=Cmpd 575, AutoMSn(913.0765), 26.7 min
RTINSECONDS=1603.52
SCANS=MS: 1580 MSMS: 1581
PEPMASS=913.07648	18823
CHARGE=3+
437.20768	139	
439.73275	308	1+
473.77543	142	
496.76558	211	
504.25346	137	
515.28988	157	
517.21262	158	
536.24473	161	
560.78280	136	
561.29466	384	
589.29668	300	
611.22329	138	
646.82005	168	
697.31227	145	
719.88195	152	
732.35994	126	
779.36303	601	1+
798.46349	282	1+
818.42699	167	
878.43385	818	1+
888.66477	172	
888.85500	166	
889.06921	134	
892.05122	378	
892.27339	496	
892.45468	555	1+
892.67827	158	
908.47759	144	
910.53672	295	1+
912.41071	199	
913.49109	1292	1+
917.48088	240	1+
991.51563	514	1+
1120.57183	128	
1420.69293	580	1+
END IONS

###FS:    #m/z: 935.68056 #charge   3
###MaxRes:#m/z:  0.00000 #charge-128
###MS: 1580
###MSMS: 1582
BEGIN IONS
TITLE=Cmpd 576, AutoMSn(935.6806), 26.7 min
RTINSECONDS=1604.02
SCANS=MS: 1580 MSMS: 1582
PEPMASS=935.68056	13950
CHARGE=3+
418.75238	106	
430.16772	141	
439.71482	108	
468.24102	116	
475.49680	156	
504.27068	100	
521.24733	111	
524.77026	160	
532.75815	126	
589.30873	303	1+
634.24490	118	
637.30864	122	
705.82645	142	
711.35774	115	
751.35517	162	
779.35212	125	
803.43806	121	
812.46442	126	
882.86849	166	
911.67565	151	
913.49045	575	1+
914.86307	160	
919.97256	100	
927.79901	107	
934.47106	136	
935.41976	316	1+
939.50110	6107	1+
950.75940	153	
991.51486	263	1+
1755.84064	477	1+
1828.02257	645	1+
1828.44015	768	1+
END IONS

###FS:    #m/z: 939.50501 #charge   1
###MaxRes:#m/z:  0.00000 #charge-128
###MS: 1580
###MSMS: 1583
BEGIN IONS
TITLE=Cmpd 577, AutoMSn(939.5050), 26.7 min
RTINSECONDS=1604.52
SCANS=MS: 1580 MSMS: 1583
PEPMASS=939.50501	10408
CHARGE=1+
342.17413	120	
365.19148	149	
373.27288	126	
385.24933	201	
409.20314	164	
412.14864	340	1+
430.16963	242	1+
437.18983	483	1+
452.23716	141	
454.25955	120	
494.22582	123	
511.25902	152	
523.19354	129	
551.25621	366	1+
555.27998	251	1+
559.23567	224	1+
569.39307	166	
577.23535	149	
590.32920	163	
608.27363	265	1+
613.20746	115	
626.30886	137	
634.25964	153	
664.34970	165	
666.28898	234	1+
694.32277	122	
721.35820	172	
751.34715	251	1+
758.40286	120	
762.34481	153	
765.35613	126	
776.47833	129	
779.36984	655	1+
790.71617	148	
836.38319	431	1+
878.43720	700	1+
913.49339	132	
914.49443	264	1+
935.46261	305	1+
939.50310	5234	1+
END IONS

###FS:    #m/z: 955.67898 #charge   2
###MaxRes:#m/z:  0.00000 #charge-128
###MS: 1584
###MSMS: 1585
BEGIN IONS
TITLE=Cmpd 578, AutoMSn(955.6790), 26.8 min
RTINSECONDS=1607.55
SCANS=MS: 1584 MSMS: 1585
PEPMASS=955.67898	12884
CHARGE=2+
366.13265	107	
440.23733	108	
560.78228	192	
589.29349	135	
643.30752	106	
710.82193	101	
727.39133	108	
775.38713	110	
779.36866	258	
801.43121	112	
830.47201	103	
836.37578	103	
841.49476	122	
870.49591	117	
878.42492	262	
914.46658	112	
932.48571	129	
935.48982	500	1+
938.07439	137	
938.99072	265	
939.49508	197	
943.66754	120	
953.48703	401	1+
962.45901	101	
992.52368	161	
1014.04230	176	
1163.57471	108	
1875.64706	1205	1+
END IONS

###FS:    #m/z: 819.85120 #charge   2
###MaxRes:#m/z:  0.00000 #charge-128
###MS: 1584
###MSMS: 1586
BEGIN IONS
TITLE=Cmpd 579, AutoMSn(819.8512), 26.8 min
RTINSECONDS=1608.06
SCANS=MS: 1584 MSMS: 1586
PEPMASS=819.85120	9184
CHARGE=2+
439.22537	417	1+
457.75839	147	
482.26366	609	1+
496.26494	381	
510.23374	194	
523.18822	216	
525.20336	153	
538.28689	136	
551.26137	396	1+
560.78975	503	
561.27886	597	1+
646.83762	148	
665.36019	148	
677.34981	203	1+
679.96144	165	
697.03223	280	
710.85060	258	
711.32916	256	
765.37238	168	
767.45849	457	
779.37010	1192	1+
794.71832	306	
815.44890	134	
816.41154	316	1+
818.45221	412	1+
820.43366	484	1+
822.52006	486	1+
824.39983	255	1+
829.15441	276	1+
836.40019	302	1+
850.43702	626	1+
850.71846	232	
860.22446	256	
878.44116	3442	1+
913.51218	364	1+
924.29403	136	
935.45191	475	1+
935.45344	275	
937.43239	144	
957.03703	136	
991.51916	956	1+
1120.55853	145	
1121.56416	154	
1177.58323	632	1+
END IONS

###FS:    #m/z: 965.16579 #charge   2
###MaxRes:#m/z:  0.00000 #charge-128
###MS: 1584
###MSMS: 1587
BEGIN IONS
TITLE=Cmpd 580, AutoMSn(965.1658), 26.8 min
RTINSECONDS=1608.56
SCANS=MS: 1584 MSMS: 1587
PEPMASS=965.16579	8410
CHARGE=2+
347.18275	119	
452.73904	131	
514.26958	111	
550.24125	356	1+
583.31490	131	
589.28879	105	
599.33428	113	
663.31901	394	1+
673.30008	313	1+
709.83157	172	
779.38887	102	
886.43899	102	
886.67004	134	
892.83846	108	
907.37061	132	
944.33306	302	1+
944.61704	125	
947.83805	252	
948.32713	445	1+
948.47460	194	
948.65098	211	
950.53928	114	
950.86272	206	
954.34083	104	
960.51494	102	
965.44207	167	
967.49663	116	
977.89787	144	
1044.49578	104	
1093.48385	114	
1486.78622	791	1+
END IONS

###FS:    #m/z: 955.67870 #charge   3
###MaxRes:#m/z:  0.00000 #charge-128
###MS: 1588
###MSMS: 1589
BEGIN IONS
TITLE=Cmpd 581, AutoMSn(955.6787), 26.9 min
RTINSECONDS=1611.58
SCANS=MS: 1588 MSMS: 1589
PEPMASS=955.67870	24069
CHARGE=3+
352.19893	136	
425.70161	135	
437.21311	133	
482.25935	171	
510.25322	131	
551.24870	198	
560.27213	167	
637.35173	272	1+
664.34750	148	
779.36975	225	
784.45939	305	1+
841.00130	143	
841.52018	166	
877.44541	158	
878.43305	440	1+
892.26937	248	
903.66953	134	
925.44541	225	1+
926.99091	179	
935.45102	435	1+
935.81769	250	
936.11997	241	
938.14679	811	1+
938.49284	1191	1+
938.67376	921	
938.82778	1708	
939.33861	404	
941.13953	166	
941.32851	291	1+
941.51376	180	
944.49393	182	
954.50229	389	1+
954.78525	131	
991.51440	171	
1436.71373	322	1+
1441.74047	499	1+
1910.03275	451	1+
2025.09648	844	1+
END IONS

###FS:    #m/z: 965.50353 #charge   3
###MaxRes:#m/z:  0.00000 #charge-128
###MS: 1588
###MSMS: 1590
BEGIN IONS
TITLE=Cmpd 582, AutoMSn(965.5035), 26.9 min
RTINSECONDS=1612.08
SCANS=MS: 1588 MSMS: 1590
PEPMASS=965.50353	16209
CHARGE=3+
415.22267	127	
452.73064	181	
468.73959	172	
480.25178	232	1+
589.78654	153	
590.32680	122	
592.81881	148	
599.31889	163	
663.33117	458	1+
665.33496	303	1+
673.29987	267	1+
674.65708	122	
676.36132	128	
721.46233	120	
735.38732	133	
739.35549	131	
779.37354	165	
779.90543	162	
886.42962	132	
892.24979	132	
913.49524	153	
925.44565	146	
943.83034	167	
945.18533	236	1+
945.35270	287	1+
945.51453	243	
947.49493	742	1+
948.15787	452	
948.66327	305	
965.47423	301	1+
1048.55206	144	
1234.62777	121	
1418.63713	125	
1486.77213	964	1+
1894.65721	795	1+
1894.98659	1102	1+
2027.09968	356	1+
END IONS

###FS:    #m/z: 819.58110 #charge   3
###MaxRes:#m/z:  0.00000 #charge-128
###MS: 1588
###MSMS: 1591
BEGIN IONS
TITLE=Cmpd 583, AutoMSn(819.5811), 26.9 min
RTINSECONDS=1612.59
SCANS=MS: 1588 MSMS: 1591
PEPMASS=819.58110	14865
CHARGE=3+
318.67790	262	
394.12624	224	
412.14405	315	1+
417.20581	403	1+
425.21284	537	1+
429.16683	257	1+
489.26204	203	1+
504.24344	210	1+
512.22654	270	1+
522.18386	255	1+
541.20916	229	1+
551.25025	287	
560.28719	548	1+
580.26456	302	1+
589.29348	925	1+
589.79937	266	
598.32122	376	1+
636.34308	241	1+
637.69219	226	
646.32468	208	
646.80869	269	
664.32722	604	1+
676.03754	392	
676.36739	414	
702.85507	198	
713.72803	247	
721.63565	344	
721.88514	229	
758.40117	541	1+
765.35512	830	1+
779.36703	2637	1+
779.37028	1153	1+
790.40354	214	
797.41921	409	1+
806.76709	238	
816.44839	827	1+
820.43928	277	
821.45013	1294	1+
825.99121	309	
826.55550	350	
830.08090	350	
835.41520	330	1+
838.45613	197	
850.44216	1516	1+
878.43479	7900	1+
898.54171	207	
902.27377	219	
908.45076	232	1+
913.50108	273	1+
916.65838	289	
935.46417	232	
936.45296	637	1+
956.03245	455	1+
963.50939	1012	1+
991.51683	3047	1+
1007.49571	232	
1092.56274	390	1+
1120.57173	2116	1+
1420.66361	1392	1+
1607.75515	427	1+
1631.84016	671	1+
1640.87612	797	1+
1681.02990	890	1+
1854.00256	401	1+
1910.05495	653	1+
2025.08257	1161	1+
END IONS

###FS:    #m/z: 956.00033 #charge   3
###MaxRes:#m/z:  0.00000 #charge-128
###MS: 1592
###MSMS: 1593
BEGIN IONS
TITLE=Cmpd 584, AutoMSn(956.0003), 26.9 min
RTINSECONDS=1615.62
SCANS=MS: 1592 MSMS: 1593
PEPMASS=956.00033	58628
CHARGE=3+
437.21300	364	
551.24630	223	
560.79360	191	
638.02151	265	
646.31734	276	
664.34204	335	
675.72346	413	1+
676.05571	210	
676.37919	196	
707.87503	184	
710.84095	206	
721.63410	383	
732.35146	233	
758.40345	412	1+
775.36686	244	
779.37007	432	1+
872.44982	257	1+
877.45270	207	1+
878.44307	924	1+
898.49493	250	
907.80510	250	1+
915.78889	227	
919.83121	309	1+
920.15309	227	
922.13932	206	
929.77315	337	1+
932.99712	413	1+
933.66106	345	1+
934.47814	882	1+
935.66355	549	
936.00064	990	1+
937.70261	262	
938.32873	2704	
938.67078	4873	
938.82322	4079	1+
940.99581	354	
941.14608	777	1+
941.47976	285	
953.45898	274	1+
957.43245	299	1+
961.50811	313	1+
965.87346	477	
991.50794	851	1+
1131.66704	204	
1441.74995	498	1+
1567.92716	738	1+
1680.98274	884	1+
1868.94471	1544	1+
1870.68913	2160	1+
1875.98401	8296	1+
1879.67606	713	1+
1881.29664	761	1+
1910.06520	1316	1+
2025.08659	1598	1+
END IONS

###FS:    #m/z: 819.57567 #charge   3
###MaxRes:#m/z:  0.00000 #charge-128
###MS: 1592
###MSMS: 1594
BEGIN IONS
TITLE=Cmpd 585, AutoMSn(819.5757), 26.9 min
RTINSECONDS=1616.13
SCANS=MS: 1592 MSMS: 1594
PEPMASS=819.57567	37443
CHARGE=3+
375.19158	378	1+
412.14738	356	
429.17719	536	1+
437.20731	387	1+
454.74233	254	1+
489.26870	412	1+
495.76922	771	1+
504.25664	382	
505.20681	269	1+
523.21444	609	1+
551.25984	686	1+
559.22783	284	1+
561.01271	348	1+
580.28742	323	1+
589.30125	1464	1+
632.81263	344	
636.33268	538	1+
636.67104	322	1+
638.02959	369	
646.33835	446	
646.41634	402	
661.34873	358	1+
664.33946	888	1+
666.30759	389	
675.70924	476	1+
676.04587	472	
717.12858	278	1+
717.38184	362	1+
726.33591	287	1+
758.40245	395	1+
761.35244	458	1+
765.36914	560	
773.89182	517	1+
779.37067	6818	1+
783.98427	633	1+
787.03574	386	
787.21868	348	
790.73552	437	
795.29600	348	
797.43573	286	1+
816.42163	1786	1+
816.66750	381	
821.46522	1024	1+
826.54106	413	
830.04266	514	1+
836.39051	1053	1+
838.88006	387	1+
840.63892	628	1+
841.85396	650	1+
842.25559	853	
845.97632	518	
847.43851	365	1+
850.43344	705	1+
850.44320	2601	1+
860.44182	376	1+
861.43103	351	1+
877.89966	246	1+
878.43544	14232	1+
886.09384	248	1+
889.46734	1251	1+
890.88360	511	
898.66952	471	
898.89147	415	
901.68426	615	1+
901.88872	380	
916.46356	323	1+
920.03261	268	1+
920.47891	301	1+
924.29062	499	
924.48113	516	
927.89378	962	1+
935.46142	1509	1+
938.25338	356	
962.50586	376	1+
963.52658	1541	1+
983.54200	415	1+
991.52163	5763	1+
1007.50057	357	
1078.50313	478	1+
1120.57011	4654	1+
1292.62535	1029	1+
1420.67673	2189	1+
1441.76309	997	1+
1442.26746	922	1+
1494.83589	997	1+
1531.73323	1146	1+
1537.87002	473	1+
1548.77869	686	1+
1567.88930	1219	1+
1602.83220	461	1+
1631.63606	951	1+
1681.01576	2636	1+
1682.17575	1088	1+
1790.85982	415	1+
1796.03979	803	1+
1803.50610	1318	1+
1854.09454	1179	1+
1910.05742	1128	1+
2025.10978	2613	1+
END IONS

###FS:    #m/z: 1146.99737 #charge   2
###MaxRes:#m/z:  0.00000 #charge-128
###MS: 1592
###MSMS: 1595
BEGIN IONS
TITLE=Cmpd 586, AutoMSn(1146.9974), 26.9 min
RTINSECONDS=1616.63
SCANS=MS: 1592 MSMS: 1595
PEPMASS=1146.99737	27116
CHARGE=2+
383.18769	107	
389.72982	136	
533.29727	101	
638.37140	150	
923.66359	104	
962.50375	151	
998.99818	113	
1063.86388	100	
1120.78537	128	
1122.59612	314	
1124.00967	157	
1125.01029	108	
1125.38358	259	
1128.77393	103	
1130.74964	101	
1137.99012	105	
1147.40002	106	
1147.59480	170	
1149.34446	105	
1513.18800	101	
1867.92031	107	
2243.76154	813	1+
2244.44781	1111	1+
2250.26745	5060	1+
2250.44934	5210	1+
2251.04870	4412	1+
2251.80986	2372	1+
2292.47883	441	1+
END IONS

###FS:    #m/z: 1147.00004 #charge   2
###MaxRes:#m/z:  0.00000 #charge-128
###MS: 1596
###MSMS: 1597
BEGIN IONS
TITLE=Cmpd 587, AutoMSn(1147.0000), 27.0 min
RTINSECONDS=1619.66
SCANS=MS: 1596 MSMS: 1597
PEPMASS=1147.00004	49093
CHARGE=2+
708.29884	103	
936.31627	109	
959.49288	173	
993.46612	103	
1024.57723	118	
1024.89791	152	
1111.59155	105	
1115.33853	148	
1116.77741	110	
1121.31356	126	
1122.41109	645	1+
1124.69632	237	
1125.03566	209	
1125.32759	267	
1125.80101	3485	1+
1128.85925	186	
1129.04031	182	
1129.43852	161	
1129.56445	175	
1131.36298	115	
1143.79713	119	
1144.60466	146	
1145.01801	165	
1145.18859	178	
1146.82125	155	
1146.96951	136	
1147.17973	150	
2229.18240	651	1+
2243.27233	752	1+
2243.99609	1036	1+
2244.67164	1301	1+
2250.26022	6515	1+
2250.89411	7651	1+
END IONS

###FS:    #m/z: 946.33537 #charge   3
###MaxRes:#m/z:  0.00000 #charge-128
###MS: 1596
###MSMS: 1598
BEGIN IONS
TITLE=Cmpd 588, AutoMSn(946.3354), 27.0 min
RTINSECONDS=1620.16
SCANS=MS: 1596 MSMS: 1598
PEPMASS=946.33537	40415
CHARGE=3+
425.72133	362	1+
437.21029	300	1+
439.72246	359	1+
551.25473	399	
560.31157	290	1+
589.29696	251	
657.03040	229	
657.37469	206	
664.34289	801	1+
676.37402	256	
721.37930	199	
747.93099	286	1+
758.40635	264	1+
758.42155	294	
761.36773	220	1+
779.36779	607	1+
807.47235	294	1+
850.69562	290	
865.49394	176	
872.68595	222	
878.16443	294	1+
878.43885	1372	1+
891.45479	278	1+
913.48293	343	1+
919.49528	273	1+
922.46858	562	1+
924.19285	337	1+
926.12868	637	
926.66934	966	
928.84106	2093	
928.99399	2839	
929.32167	3317	1+
929.48590	2486	
931.31634	517	1+
931.49102	397	1+
931.68008	295	
938.03677	239	1+
942.47763	433	1+
945.49273	304	
947.48677	441	1+
955.78121	477	
956.49936	243	1+
960.14021	204	
962.17427	208	
963.52775	296	1+
977.52849	321	
978.02076	208	
991.51413	415	
991.51473	595	1+
1120.57152	1075	1+
1130.25207	186	
1131.68172	366	
1291.63592	454	1+
1420.69383	504	1+
1623.96909	627	1+
1851.98917	1783	1+
1852.62276	1833	1+
1856.31094	6213	1+
1869.53631	644	1+
1968.06544	1136	1+
2025.06659	502	1+
END IONS

###FS:    #m/z: 965.50379 #charge   3
###MaxRes:#m/z:  0.00000 #charge-128
###MS: 1596
###MSMS: 1599
BEGIN IONS
TITLE=Cmpd 589, AutoMSn(965.5038), 27.0 min
RTINSECONDS=1620.66
SCANS=MS: 1596 MSMS: 1599
PEPMASS=965.50379	39496
CHARGE=3+
390.18649	295	1+
432.60045	260	
589.30753	204	
637.70747	185	
638.01898	237	
652.31360	176	
664.33390	294	1+
674.28926	212	
676.04542	397	
676.37763	208	
743.89247	308	
744.38631	234	
747.94018	228	1+
758.40903	212	
777.61458	176	
779.37238	406	1+
784.45500	168	
784.94919	201	
797.58755	176	
873.16924	169	
878.44590	211	
903.88359	185	
904.47635	320	
928.13409	196	
934.47564	420	1+
942.32110	254	1+
945.32977	415	
945.97671	466	1+
947.49512	368	
948.01513	1937	
948.16181	2563	1+
948.49257	1851	1+
949.68707	305	1+
955.55011	251	
961.50168	297	
962.48657	542	1+
1120.60459	693	1+
1681.97507	620	1+
1889.30338	1152	1+
1894.66460	3952	1+
1927.97100	435	1+
2025.12887	922	1+
END IONS

###FS:    #m/z: 946.33604 #charge   3
###MaxRes:#m/z:  0.00000 #charge-128
###MS: 1600
###MSMS: 1601
BEGIN IONS
TITLE=Cmpd 590, AutoMSn(946.3360), 27.1 min
RTINSECONDS=1623.68
SCANS=MS: 1600 MSMS: 1601
PEPMASS=946.33604	59548
CHARGE=3+
437.21832	340	
440.22214	396	1+
551.25689	360	1+
560.78853	273	
561.31737	317	
652.34691	256	1+
656.36516	411	1+
657.03068	298	
664.33556	660	1+
666.26956	244	
707.12622	361	1+
707.39072	257	
707.88504	235	1+
710.82826	472	
711.35172	257	
719.35977	251	1+
721.38759	704	1+
755.94077	225	
758.41334	470	1+
779.36743	640	1+
805.49176	254	
833.00142	236	
876.44630	278	1+
878.44089	1341	1+
893.38920	253	1+
908.59472	345	
908.71521	236	
911.18759	214	
913.47789	541	1+
922.45703	563	1+
923.01391	397	1+
926.14427	400	
926.33395	1125	
926.65762	1872	1+
926.81800	917	
928.65606	2553	1+
929.15441	4307	
931.32772	207	
934.83316	472	1+
935.65250	366	
941.52244	320	1+
944.48699	215	
945.47304	433	1+
948.46217	319	1+
984.53543	361	
985.05462	535	1+
991.51289	276	
991.51594	893	1+
1037.56015	207	
1131.67887	521	
1177.60882	682	1+
1567.91364	412	1+
1623.98242	491	1+
1680.99024	546	1+
1839.99371	426	1+
1845.70647	938	1+
1847.28846	640	1+
1847.70710	697	1+
1851.99161	3206	1+
1856.98026	8364	1+
1857.61865	4597	1+
1862.32169	860	1+
1864.65073	464	1+
1868.95563	923	1+
1954.05109	522	1+
1970.09137	776	1+
2025.08835	1119	1+
END IONS

###FS:    #m/z: 1146.99693 #charge   2
###MaxRes:#m/z:  0.00000 #charge-128
###MS: 1600
###MSMS: 1602
BEGIN IONS
TITLE=Cmpd 591, AutoMSn(1146.9969), 27.1 min
RTINSECONDS=1624.18
SCANS=MS: 1600 MSMS: 1602
PEPMASS=1146.99693	51886
CHARGE=2+
321.13411	117	
436.19344	123	
471.25615	110	
627.15827	114	
841.48586	125	
929.30349	164	
1024.54869	119	
1024.88830	189	
1025.26462	142	
1041.54676	140	
1114.38536	126	
1114.82210	125	
1115.56928	129	
1119.80595	134	
1120.34641	124	
1120.55811	143	
1124.72744	181	
1125.31378	192	
1125.78459	1496	
1125.99963	2526	
1126.39581	2505	
1126.79403	1369	
1130.76025	121	
1141.39092	132	
1146.77415	129	
2243.66967	1204	1+
2244.23041	1144	1+
2245.06961	1146	1+
2251.28961	5641	1+
2255.64130	466	1+
2292.01676	473	1+
END IONS

###FS:    #m/z: 826.55060 #charge   1
###MaxRes:#m/z:  0.00000 #charge-128
###MS: 1600
###MSMS: 1603
BEGIN IONS
TITLE=Cmpd 592, AutoMSn(826.5506), 27.1 min
RTINSECONDS=1624.68
SCANS=MS: 1600 MSMS: 1603
PEPMASS=826.55060	42872
CHARGE=1+
321.11529	184	
324.13503	211	
337.10834	272	1+
345.10709	214	
353.19875	205	1+
359.16825	331	
376.18577	473	1+
381.17690	184	
383.23935	257	1+
388.17634	238	1+
391.75026	277	
394.13052	596	1+
399.17277	242	1+
409.22429	272	
412.14912	537	1+
415.19962	226	1+
417.69942	618	1+
418.21145	296	1+
426.19684	467	1+
430.17061	243	1+
437.19097	875	1+
445.21541	257	1+
455.22137	428	1+
466.20786	348	1+
468.25141	395	1+
473.21994	282	1+
477.23402	429	1+
480.21394	617	1+
482.29319	259	
483.22043	192	
485.25325	449	1+
489.28080	372	
494.21891	343	1+
497.23490	243	1+
505.20746	390	1+
513.21590	427	1+
519.23074	268	1+
523.24975	782	1+
524.18339	196	
529.21731	210	1+
529.82481	240	
531.24199	314	1+
533.30840	203	
534.22831	240	
537.29302	311	1+
538.83385	244	
550.98513	236	
551.25270	832	1+
562.26142	315	1+
568.27187	334	1+
579.31052	325	1+
590.33252	694	1+
608.27684	1180	1+
619.31073	216	
627.24988	304	1+
634.31519	201	
636.32462	332	1+
645.29723	360	1+
654.32946	306	1+
654.74361	350	
661.36098	642	1+
664.34736	683	1+
666.28181	737	1+
678.38302	277	1+
683.31838	300	1+
686.87959	198	
687.35607	229	1+
695.44844	214	1+
712.38371	192	
718.38685	436	1+
721.36238	515	1+
723.31428	554	1+
739.37200	231	1+
741.38768	279	
743.42164	190	
748.41718	414	1+
758.41136	1025	1+
761.38061	285	1+
767.39112	337	1+
779.36853	2315	1+
784.95511	297	
789.46344	269	1+
790.70300	224	
797.47062	391	1+
804.36722	226	1+
822.40455	732	1+
826.51695	817	1+
END IONS

###FS:    #m/z: 946.33432 #charge   3
###MaxRes:#m/z:  0.00000 #charge-128
###MS: 1604
###MSMS: 1605
BEGIN IONS
TITLE=Cmpd 593, AutoMSn(946.3343), 27.1 min
RTINSECONDS=1627.69
SCANS=MS: 1604 MSMS: 1605
PEPMASS=946.33432	62931
CHARGE=3+
425.72995	296	1+
437.21354	354	1+
468.22700	327	1+
551.25326	536	1+
560.77905	586	
561.29671	248	
589.29704	358	
618.35297	275	1+
636.34139	218	1+
638.03722	261	1+
656.68597	309	
657.03899	264	
660.30359	306	1+
664.33178	639	1+
703.38198	280	1+
713.36064	256	
721.36127	256	1+
758.41506	323	
758.42673	445	1+
765.19855	732	
779.37050	628	1+
783.41134	234	1+
808.42629	211	1+
812.48550	314	1+
841.00292	299	1+
846.16135	335	1+
848.41279	226	
878.43787	1935	1+
886.95757	368	1+
909.46054	257	1+
915.48734	396	1+
916.13187	262	
920.03374	279	1+
920.65743	366	1+
920.86204	224	
921.47915	222	1+
923.08474	238	
923.45156	278	
923.81426	385	
924.01418	452	1+
924.66178	487	1+
926.33490	1171	
926.48842	2746	1+
926.83225	1185	
928.03640	306	
928.82305	1787	
928.99598	2597	
929.32486	4168	
929.48861	2984	1+
931.83881	432	1+
932.46982	271	
935.48171	540	1+
936.13873	473	
938.49920	239	
939.43887	419	1+
946.52670	317	1+
949.44925	333	1+
955.77970	642	
961.49372	325	
972.48293	222	1+
991.51415	1351	1+
1420.68203	1366	1+
1548.72523	561	1+
1738.97251	590	1+
1847.36132	550	1+
1851.30901	3513	1+
1857.31489	5527	1+
1860.65024	572	1+
1861.30691	597	1+
1865.90223	356	1+
1883.93768	378	1+
1887.93751	564	1+
1910.07623	510	1+
1954.03114	548	1+
1968.07672	1345	1+
2025.09461	983	1+
END IONS

###FS:    #m/z: 826.55013 #charge   1
###MaxRes:#m/z:  0.00000 #charge-128
###MS: 1604
###MSMS: 1606
BEGIN IONS
TITLE=Cmpd 594, AutoMSn(826.5501), 27.1 min
RTINSECONDS=1628.2
SCANS=MS: 1604 MSMS: 1606
PEPMASS=826.55013	52704
CHARGE=1+
341.14864	407	1+
345.09754	178	
353.14515	222	
359.16538	665	1+
366.12831	337	1+
369.14365	266	1+
372.14583	199	
376.18705	414	1+
387.16428	180	
390.18606	320	
394.13769	461	1+
397.23309	202	
409.20520	383	
411.18403	469	1+
416.21374	439	1+
424.71297	410	1+
429.17373	331	1+
434.17543	247	1+
437.19670	488	1+
447.19959	207	
449.20566	255	1+
456.19820	348	1+
458.19321	303	1+
465.22224	365	1+
468.23435	457	
471.23373	344	1+
474.21379	396	
480.20764	493	1+
482.26277	557	1+
494.23279	1214	1+
501.78663	209	1+
505.16192	208	
506.25381	219	
510.30435	344	1+
513.23125	258	1+
525.22072	275	1+
530.23224	291	1+
533.25191	255	1+
537.24575	365	1+
540.23885	296	1+
551.25431	1143	1+
558.24967	226	1+
560.23963	325	1+
563.26608	473	1+
572.17584	199	
572.29368	308	1+
574.13926	241	
579.28348	286	1+
582.28588	301	1+
590.33254	864	1+
600.31911	268	1+
608.27963	1184	1+
617.33542	267	1+
624.34829	493	1+
627.27728	575	1+
635.62218	232	
636.36844	313	1+
637.33097	367	1+
644.27667	369	1+
658.30108	414	1+
661.34695	346	1+
664.34347	788	1+
666.28748	1192	1+
667.81513	344	
676.38004	277	
679.97198	189	
693.37221	524	1+
712.39020	322	1+
721.36848	445	1+
723.30479	332	
727.29640	288	1+
730.42744	206	
733.89832	223	1+
739.38859	859	1+
749.51027	762	
758.41224	718	1+
761.36112	174	
762.36710	647	1+
769.36603	185	
779.37088	1104	
790.60015	265	1+
795.43850	600	1+
804.43216	213	1+
817.39845	239	1+
822.37807	486	1+
824.42854	511	1+
826.54596	506	
END IONS

###FS:    #m/z: 591.35720 #charge   1
###MaxRes:#m/z:  0.00000 #charge-128
###MS: 1604
###MSMS: 1607
BEGIN IONS
TITLE=Cmpd 595, AutoMSn(591.3572), 27.1 min
RTINSECONDS=1628.7
SCANS=MS: 1604 MSMS: 1607
PEPMASS=591.35720	45885
CHARGE=1+
423.20300	129	
458.24749	100	
462.80546	103	
514.33498	106	
526.31417	105	
538.30148	144	
569.39474	115	
571.34683	150	
572.33903	553	1+
578.35371	114	
587.36942	117	
588.36332	478	1+
590.37313	562	1+
END IONS

###FS:    #m/z: 591.35661 #charge   1
###MaxRes:#m/z:  0.00000 #charge-128
###MS: 1608
###MSMS: 1609
BEGIN IONS
TITLE=Cmpd 596, AutoMSn(591.3566), 27.2 min
RTINSECONDS=1631.72
SCANS=MS: 1608 MSMS: 1609
PEPMASS=591.35661	50428
CHARGE=1+
321.13464	154	
325.14954	121	
408.82486	128	
438.21132	102	
449.26237	128	
491.58240	207	
518.24720	117	
556.32329	133	
558.35765	120	
572.34368	440	1+
587.34106	218	
588.34319	547	1+
590.34574	879	1+
END IONS

###FS:    #m/z: 826.54963 #charge   3
###MaxRes:#m/z:  0.00000 #charge-128
###MS: 1608
###MSMS: 1610
BEGIN IONS
TITLE=Cmpd 597, AutoMSn(826.5496), 27.2 min
RTINSECONDS=1632.22
SCANS=MS: 1608 MSMS: 1610
PEPMASS=826.54963	45995
CHARGE=3+
310.15522	252	1+
318.67652	192	
324.12419	230	
345.11914	212	
359.17180	891	1+
367.13401	181	
375.19337	197	
376.18250	477	1+
380.20504	179	
387.16499	293	1+
390.18875	425	1+
394.13652	538	1+
395.78030	269	
410.19801	284	1+
412.15343	642	1+
416.18995	263	1+
418.21381	204	
420.15129	212	1+
421.25609	212	
437.20932	392	
438.18610	591	1+
444.22505	186	
445.22445	298	1+
458.19084	253	
466.22364	283	
470.28107	231	
473.21933	458	1+
480.22198	564	1+
486.23107	374	
488.25944	384	1+
491.26240	322	1+
494.23419	589	1+
505.20540	338	1+
510.30485	268	1+
523.22170	342	1+
526.29354	359	1+
531.23102	279	1+
534.22835	189	
537.25598	346	1+
542.24626	503	1+
551.25684	1191	1+
557.27095	309	1+
559.30662	181	
562.27469	297	1+
567.27487	181	
579.28920	296	1+
590.33543	685	1+
600.33144	260	1+
608.27847	1047	1+
619.28457	269	1+
626.34184	375	1+
629.33674	307	1+
636.34601	449	1+
644.28697	540	1+
647.36876	370	1+
652.34520	258	1+
664.33562	520	1+
666.28563	990	1+
692.39221	217	1+
693.36524	555	1+
721.37531	614	1+
723.31423	506	1+
727.35001	281	1+
739.37616	362	1+
745.32894	309	1+
758.42284	835	1+
767.44037	396	
777.60566	227	
779.37297	2040	1+
797.47145	438	1+
819.38703	378	1+
822.40493	770	1+
826.54428	425	1+
827.40797	278	1+
829.48292	208	
836.39219	3228	1+
846.09783	670	1+
851.45209	399	1+
861.42664	343	1+
878.44030	2277	1+
892.42352	285	1+
907.45959	672	1+
916.74244	217	
932.47929	246	
935.46083	1567	1+
991.50213	225	1+
1013.54571	413	
1047.57120	425	1+
1194.70228	201	
1494.85723	631	1+
1561.78221	365	1+
1567.91412	570	1+
1680.99707	566	1+
1689.90741	526	1+
1795.99477	477	1+
END IONS

###FS:    #m/z: 965.34410 #charge   3
###MaxRes:#m/z:  0.00000 #charge-128
###MS: 1608
###MSMS: 1611
BEGIN IONS
TITLE=Cmpd 598, AutoMSn(965.3441), 27.2 min
RTINSECONDS=1632.72
SCANS=MS: 1608 MSMS: 1611
PEPMASS=965.34410	39849
CHARGE=3+
440.22037	228	
496.76226	216	
551.26371	218	
589.28812	205	
636.35767	280	1+
637.69417	267	
638.01870	206	
646.43739	479	
646.54815	321	
664.34491	191	
676.04049	257	
721.88584	235	
739.34112	383	1+
765.30773	205	
779.38520	247	
784.96971	313	1+
843.44159	191	
878.43084	387	1+
883.19793	194	
892.46792	252	
898.50875	377	1+
908.58971	410	
919.18184	219	1+
935.46692	441	1+
941.98197	302	1+
942.29476	249	1+
943.22349	364	1+
944.70072	453	1+
945.00603	480	1+
945.13967	202	
945.36428	626	
946.15617	721	1+
947.41812	232	
948.00164	1614	
948.16454	1871	
948.48186	2456	
949.67162	443	1+
950.83654	324	
962.49160	645	1+
968.42953	554	1+
996.46255	202	
1419.68834	490	1+
1879.34508	331	1+
1889.98707	1293	1+
1894.64557	4123	1+
1910.02540	897	1+
2025.08458	1006	1+
END IONS

###FS:    #m/z: 591.35746 #charge   1
###MaxRes:#m/z:  0.00000 #charge-128
###MS: 1612
###MSMS: 1613
BEGIN IONS
TITLE=Cmpd 599, AutoMSn(591.3575), 27.3 min
RTINSECONDS=1635.75
SCANS=MS: 1612 MSMS: 1613
PEPMASS=591.35746	54028
CHARGE=1+
321.14425	144	
341.19136	169	
365.08356	111	
367.21911	106	
393.24135	134	
524.21637	113	
532.21960	100	
546.32781	100	
554.34324	111	
571.32519	278	1+
575.38996	104	
576.33780	308	1+
588.35749	737	1+
590.35974	679	
591.27737	145	
END IONS

###FS:    #m/z: 965.50346 #charge   3
###MaxRes:#m/z:  0.00000 #charge-128
###MS: 1612
###MSMS: 1614
BEGIN IONS
TITLE=Cmpd 600, AutoMSn(965.5035), 27.3 min
RTINSECONDS=1636.25
SCANS=MS: 1612 MSMS: 1614
PEPMASS=965.50346	41735
CHARGE=3+
551.25020	180	
560.78778	226	
589.30509	424	1+
637.33847	212	1+
637.70311	249	
664.34510	248	
675.69940	249	
721.89398	223	
744.39094	341	1+
758.40593	285	1+
765.20934	293	
765.32491	284	
783.45016	503	1+
841.02401	330	1+
886.91138	654	1+
892.42889	185	
892.68348	261	
935.44731	305	1+
935.47210	244	
937.48709	222	1+
942.48651	428	1+
943.02260	205	
943.32525	188	
943.80123	274	1+
947.33794	200	
947.63484	275	
948.00043	1542	
948.17141	2846	
948.49063	2903	
948.66813	1683	
950.31236	173	
950.48416	170	
950.68313	288	
954.50751	323	1+
956.54063	289	
961.14754	205	1+
962.50031	321	1+
968.54129	290	1+
1020.54261	173	
1024.20937	256	
1567.91863	625	1+
1755.89118	704	1+
1772.87650	493	1+
1888.29948	1421	1+
1889.64826	1115	1+
1889.99523	1141	1+
1894.65703	4780	1+
2025.10309	975	1+
END IONS

###FS:    #m/z: 811.56927 #charge   2
###MaxRes:#m/z:  0.00000 #charge-128
###MS: 1612
###MSMS: 1615
BEGIN IONS
TITLE=Cmpd 601, AutoMSn(811.5693), 27.3 min
RTINSECONDS=1636.75
SCANS=MS: 1612 MSMS: 1615
PEPMASS=811.56927	35083
CHARGE=2+
376.19192	313	1+
412.14166	652	1+
425.72655	1390	1+
430.17745	695	1+
446.67450	852	
473.26025	935	1+
489.25786	384	1+
504.24770	307	
524.77697	385	
525.26752	305	1+
533.25917	338	1+
546.78658	464	
547.28466	545	
614.31338	697	1+
624.31966	255	1+
636.35447	445	1+
655.35508	269	1+
656.69947	265	1+
657.03285	301	
657.34732	350	
664.34230	431	
665.35186	378	
666.29227	746	1+
671.30852	323	1+
675.35900	295	1+
676.03633	275	
679.95267	266	
687.28879	482	1+
694.73383	344	
697.02401	534	
706.38570	457	1+
710.83946	869	
711.34332	995	1+
714.05278	348	1+
747.92564	396	1+
755.41098	326	1+
758.41256	699	1+
765.34890	1045	1+
776.22907	360	
777.40559	255	1+
779.37065	7049	1+
790.41748	456	1+
794.56988	282	
801.40765	301	1+
802.01979	363	1+
803.88821	475	1+
805.24847	505	
806.42029	364	1+
808.44220	905	1+
811.42398	335	
812.44141	1205	1+
816.43121	270	
827.43955	271	1+
830.66168	445	1+
830.85469	282	
831.05096	313	
833.42535	560	1+
836.39734	933	1+
839.97492	310	1+
850.42948	395	1+
851.44656	758	1+
856.64413	358	
860.40790	662	1+
862.39857	390	1+
863.80020	338	
876.46677	361	1+
878.43680	13113	1+
887.27616	331	
887.86563	315	1+
890.26824	359	1+
891.46659	327	1+
908.45189	384	1+
909.87575	416	1+
910.07031	293	1+
913.48881	331	1+
916.47450	468	1+
935.45956	1063	1+
941.49270	309	1+
946.50679	394	1+
963.52956	1435	1+
991.52210	5625	1+
1007.47603	320	
1101.52489	1133	1+
1120.56106	4417	1+
1177.59201	2416	1+
1291.63288	1463	1+
1441.74521	619	1+
1453.73006	467	1+
1519.77319	400	1+
1548.70244	1057	1+
1609.17350	891	1+
END IONS

###FS:    #m/z: 811.43153 #charge   3
###MaxRes:#m/z:  0.00000 #charge-128
###MS: 1616
###MSMS: 1617
BEGIN IONS
TITLE=Cmpd 602, AutoMSn(811.4315), 27.3 min
RTINSECONDS=1639.77
SCANS=MS: 1616 MSMS: 1617
PEPMASS=811.43153	39280
CHARGE=3+
376.19580	303	
391.20252	355	
394.13105	410	1+
412.15064	538	
429.16559	372	1+
454.23707	454	1+
482.26872	1195	1+
490.25179	364	1+
504.24638	454	
504.75284	327	
511.22177	582	1+
523.76181	306	1+
532.76273	313	
541.21415	663	1+
546.79259	302	
547.28959	344	
551.26329	409	1+
636.35310	462	1+
646.32301	462	
664.32682	1084	1+
675.69182	519	1+
676.03299	294	
694.38819	559	1+
697.03294	307	
702.35185	402	1+
707.88221	380	
717.39346	681	1+
727.41034	274	1+
730.38185	278	1+
747.39161	400	1+
758.40537	1631	1+
765.35689	1418	1+
775.63371	319	
779.36912	6264	1+
784.43858	358	1+
797.34282	341	1+
798.43277	417	1+
802.07289	353	1+
804.65281	514	1+
805.01381	723	1+
805.43331	914	1+
806.80342	444	
808.40998	657	1+
810.44421	517	1+
812.46165	433	
813.44158	1099	1+
826.78996	430	1+
830.65587	447	
830.87095	656	1+
833.42457	463	1+
836.39162	548	
846.45308	372	1+
850.44299	2351	1+
856.46533	291	
860.42830	569	1+
869.48067	279	1+
878.43905	13236	1+
890.67020	483	1+
890.89193	503	
891.08090	747	
899.01277	368	
916.69966	346	
927.53210	496	1+
935.47517	1437	1+
945.50610	584	1+
964.52643	568	1+
973.50546	341	1+
978.03300	291	
991.52038	5494	1+
1007.48850	383	
1120.56760	5064	1+
1131.69330	501	
1159.55178	553	1+
1177.59014	2902	1+
1292.62440	908	1+
1391.69800	555	1+
1420.68356	1724	1+
1437.82496	495	1+
1519.79357	648	1+
1547.73386	1109	1+
1585.69826	631	1+
1607.64328	863	1+
1653.96067	490	1+
1659.98949	877	1+
1773.22004	648	1+
1773.89977	599	1+
1910.02207	494	1+
1968.07254	1544	1+
2025.09319	1225	1+
END IONS

###FS:    #m/z: 965.50475 #charge   3
###MaxRes:#m/z:  0.00000 #charge-128
###MS: 1616
###MSMS: 1618
BEGIN IONS
TITLE=Cmpd 603, AutoMSn(965.5048), 27.3 min
RTINSECONDS=1640.27
SCANS=MS: 1616 MSMS: 1618
PEPMASS=965.50475	45316
CHARGE=3+
551.24935	324	1+
561.00257	200	
589.29957	332	
637.35067	281	1+
637.70541	279	
646.44302	153	
648.31292	163	
664.34385	237	
676.37494	294	
710.84305	331	1+
713.41707	219	1+
743.90643	227	1+
758.42976	493	
779.36643	219	
812.46809	215	1+
836.40447	218	1+
878.45039	160	
892.25345	203	
926.49758	235	1+
934.23809	241	1+
934.47340	443	1+
937.45886	250	1+
938.85242	308	1+
942.17621	280	1+
943.79472	482	1+
944.99814	168	
945.16543	302	
945.66263	614	1+
945.95830	614	1+
946.50842	213	
947.10781	212	
948.33290	2577	1+
950.69905	159	
951.01765	205	
951.21132	150	
952.47342	165	
952.85036	154	
955.53949	189	
956.03798	237	1+
960.16895	425	1+
962.13924	173	
962.49140	165	
967.47366	306	1+
970.52986	151	
991.51304	751	1+
1048.53799	196	
1549.72194	370	1+
1679.95046	593	1+
1888.65508	1420	1+
1894.97937	4280	1+
1895.32402	4764	1+
2025.10622	745	1+
END IONS

###FS:    #m/z: 827.13351 #charge   2
###MaxRes:#m/z:  0.00000 #charge-128
###MS: 1616
###MSMS: 1619
BEGIN IONS
TITLE=Cmpd 604, AutoMSn(827.1335), 27.3 min
RTINSECONDS=1640.77
SCANS=MS: 1616 MSMS: 1619
PEPMASS=827.13351	30180
CHARGE=2+
383.18183	312	
389.73556	250	
390.19421	414	
395.77880	586	
412.14634	320	
511.28230	443	
524.77327	679	
525.27040	578	
560.78941	755	
561.28530	526	
575.29185	252	
591.35488	2877	1+
609.28887	267	
618.31739	329	
664.32629	280	
676.02657	276	
710.83963	385	
711.33970	380	
721.36689	570	1+
739.35733	408	
765.35177	307	
779.36781	1797	1+
794.38116	261	
822.39596	423	1+
824.46208	618	1+
826.55034	16222	1+
830.45372	469	1+
836.38715	2617	1+
837.10695	484	
845.98121	876	
850.43227	649	1+
878.43552	4898	1+
907.45531	812	1+
935.45920	5771	1+
945.73955	249	
963.51337	664	1+
991.52001	2025	1+
1060.33086	299	
1177.57793	259	
1177.59826	1519	1+
END IONS

###FS:    #m/z: 332.27811 #charge-128
###MaxRes:#m/z:  0.00000 #charge-128
###MS: 1620
###MSMS: 1621
BEGIN IONS
TITLE=Cmpd 605, AutoMSn(332.2781), 27.4 min
RTINSECONDS=1643.79
SCANS=MS: 1620 MSMS: 1621
PEPMASS=332.27811	19777

316.27399	253	
334.28160	187	
END IONS

###FS:    #m/z: 811.71171 #charge   2
###MaxRes:#m/z:  0.00000 #charge-128
###MS: 1620
###MSMS: 1622
BEGIN IONS
TITLE=Cmpd 606, AutoMSn(811.7117), 27.4 min
RTINSECONDS=1644.29
SCANS=MS: 1620 MSMS: 1622
PEPMASS=811.71171	36504
CHARGE=2+
376.18855	358	
412.14248	751	1+
429.16934	305	1+
437.21898	335	
473.76276	337	
504.24531	469	
511.24841	316	
546.78388	359	
547.26671	342	1+
550.98639	410	
623.81585	305	
636.33812	432	1+
652.33752	319	1+
664.32551	1192	1+
703.49264	429	
721.88109	336	
753.20961	306	
758.40776	1806	1+
764.07479	315	
765.18503	351	
765.35767	1365	1+
770.05216	353	1+
779.37046	6661	1+
783.73075	287	
784.43929	478	1+
794.40226	352	1+
805.06190	291	
814.41871	522	1+
816.43977	377	
818.41495	281	1+
830.84967	423	
831.43213	384	1+
832.43026	575	1+
836.40459	399	1+
850.44722	2045	1+
856.67159	349	
860.41803	585	1+
878.43569	14565	1+
887.67452	303	
887.85390	289	
890.27452	442	1+
890.46706	635	1+
890.67797	387	
890.86963	486	
893.45610	313	
912.67977	400	1+
913.48399	441	1+
916.47718	560	1+
916.67106	371	
927.51732	464	1+
935.46982	1433	1+
962.52394	308	1+
963.53076	2282	1+
973.49941	304	1+
991.52314	5685	1+
1101.52846	801	1+
1120.56240	3558	1+
1131.69032	781	
1177.59324	1420	1+
1291.63303	1092	1+
1420.67048	2113	1+
1483.78690	693	1+
1493.83187	541	1+
1548.72027	702	1+
1609.89808	1103	1+
1615.84240	761	1+
1619.90176	822	1+
END IONS

###FS:    #m/z: 1135.79318 #charge   2
###MaxRes:#m/z:  0.00000 #charge-128
###MS: 1620
###MSMS: 1623
BEGIN IONS
TITLE=Cmpd 607, AutoMSn(1135.7932), 27.4 min
RTINSECONDS=1644.79
SCANS=MS: 1620 MSMS: 1623
PEPMASS=1135.79318	27572
CHARGE=2+
366.13990	151	
664.31985	145	
765.21479	101	
938.81708	135	
939.01224	105	
948.15281	118	
961.65831	135	
1092.53862	110	
1110.80329	135	
1111.77387	327	
1112.39328	174	
1114.14207	119	
1115.18692	1420	
1132.71556	124	
1135.60153	160	
1136.36249	266	
1139.02518	126	
2220.99864	892	1+
2222.18403	941	1+
2228.06464	3610	1+
2228.61662	2579	1+
2233.51797	388	1+
END IONS

###FS:    #m/z: 332.27867 #charge-128
###MaxRes:#m/z:  0.00000 #charge-128
###MS: 1624
###MSMS: 1625
BEGIN IONS
TITLE=Cmpd 608, AutoMSn(332.2787), 27.5 min
RTINSECONDS=1647.83
SCANS=MS: 1624 MSMS: 1625
PEPMASS=332.27867	35241

316.28775	179	
334.29654	224	
END IONS

###FS:    #m/z: 937.15351 #charge   3
###MaxRes:#m/z:  0.00000 #charge-128
###MS: 1624
###MSMS: 1627
BEGIN IONS
TITLE=Cmpd 609, AutoMSn(937.1535), 27.5 min
RTINSECONDS=1648.83
SCANS=MS: 1624 MSMS: 1627
PEPMASS=937.15351	29423
CHARGE=3+
439.72827	197	
468.23011	288	
482.26578	234	1+
490.26947	211	
551.24442	352	
560.78606	379	
561.28461	409	
589.30486	628	1+
618.70433	173	
621.31771	191	
623.79691	172	
634.60480	216	
657.35844	164	
664.35354	309	1+
710.84649	264	1+
779.36820	561	1+
799.40184	173	
812.49157	336	1+
836.37791	251	1+
868.40378	156	
878.19106	157	
878.44038	621	
879.43349	932	1+
914.47713	599	1+
914.83399	188	
915.07839	237	
915.29417	347	
916.82328	583	1+
917.16868	158	
918.30134	652	1+
919.65944	1077	1+
933.51230	172	
934.49350	415	1+
936.46389	508	1+
938.81677	187	
939.50390	519	1+
943.16780	161	
991.52409	645	1+
1120.55494	182	
1121.52314	158	
1131.66538	217	
1291.63799	430	1+
1833.97957	1038	1+
1837.62649	2041	1+
1837.96854	2441	1+
1851.98878	707	1+
1954.04220	611	1+
1968.05890	875	1+
END IONS

###FS:    #m/z: 332.27886 #charge-128
###MaxRes:#m/z:  0.00000 #charge-128
###MS: 1628
###MSMS: 1629
BEGIN IONS
TITLE=Cmpd 610, AutoMSn(332.2789), 27.5 min
RTINSECONDS=1651.86
SCANS=MS: 1628 MSMS: 1629
PEPMASS=332.27886	47420

316.28459	174	
334.29586	207	
END IONS

###FS:    #m/z: 827.86170 #charge   3
###MaxRes:#m/z:  0.00000 #charge-128
###MS: 1628
###MSMS: 1631
BEGIN IONS
TITLE=Cmpd 611, AutoMSn(827.8617), 27.5 min
RTINSECONDS=1652.86
SCANS=MS: 1628 MSMS: 1631
PEPMASS=827.86170	31856
CHARGE=3+
394.13239	335	1+
412.14770	486	1+
425.72260	947	
430.15474	416	
444.21175	279	1+
447.20802	319	1+
456.24244	250	1+
458.19984	288	1+
475.24029	270	
523.64430	292	
524.27275	566	1+
532.77864	219	1+
547.25150	327	1+
550.98595	704	
552.78814	392	1+
558.21008	276	1+
591.34199	651	1+
608.27838	305	1+
631.34676	220	1+
645.31517	659	1+
661.35209	400	1+
664.34669	291	
665.34471	268	
666.29081	490	1+
670.28219	288	1+
675.34011	653	1+
675.70026	402	1+
676.04969	335	
687.27418	265	1+
693.36656	361	1+
703.35222	320	1+
710.84739	377	
711.35016	471	
713.38852	317	
719.85818	228	1+
733.38483	424	1+
747.43541	249	1+
750.39823	340	1+
758.40121	473	1+
765.35110	394	1+
779.36432	3214	1+
783.43136	659	1+
786.44549	318	1+
789.47958	351	1+
794.72961	515	
794.84245	575	
797.41327	284	1+
804.40368	408	1+
810.58946	332	
816.27445	272	1+
822.38137	374	1+
824.43515	484	1+
826.54390	2224	1+
828.43345	802	1+
832.42546	341	1+
836.39385	4872	1+
838.88197	249	1+
842.65298	266	
846.05678	331	
850.07027	280	1+
850.43797	508	1+
853.85668	434	
854.06787	272	
861.43775	487	1+
864.43985	243	1+
868.04583	218	1+
878.43793	6721	1+
890.29176	386	
893.42810	276	1+
901.87754	344	1+
902.08998	298	
902.48337	357	
904.47305	299	1+
907.45619	1707	1+
913.48892	321	1+
913.67407	292	
918.44397	388	1+
923.48034	299	1+
924.08095	223	1+
924.69964	282	1+
927.47429	488	1+
928.29353	365	
935.46086	6422	1+
944.74689	207	1+
946.48017	542	1+
961.82945	424	1+
963.51572	1127	1+
991.51510	3310	1+
1020.53033	1093	1+
1031.51849	391	1+
1048.53753	2606	1+
1101.53703	543	1+
1120.57928	2762	1+
1131.68141	450	
1159.56631	526	1+
1177.59714	331	
1177.59792	2718	1+
1234.60946	1403	1+
1291.64826	761	1+
1348.65354	794	1+
1441.74503	844	1+
1442.25045	938	1+
1477.70178	1241	1+
1548.74463	820	1+
1567.89931	800	1+
1595.89870	618	1+
1615.86065	386	1+
1624.01660	487	1+
1645.81054	544	1+
1661.85017	749	1+
1680.96893	1536	1+
1779.88589	627	1+
1796.03725	756	1+
1803.49501	575	1+
1818.81973	396	1+
1826.88436	398	1+
1910.07114	589	1+
2025.09878	1576	1+
END IONS

###FS:    #m/z: 332.27916 #charge-128
###MaxRes:#m/z:  0.00000 #charge-128
###MS: 1632
###MSMS: 1633
BEGIN IONS
TITLE=Cmpd 612, AutoMSn(332.2792), 27.6 min
RTINSECONDS=1655.88
SCANS=MS: 1632 MSMS: 1633
PEPMASS=332.27916	49120

316.27722	116	
334.27795	185	
END IONS

###FS:    #m/z: 827.86313 #charge   3
###MaxRes:#m/z:  0.00000 #charge-128
###MS: 1632
###MSMS: 1634
BEGIN IONS
TITLE=Cmpd 613, AutoMSn(827.8631), 27.6 min
RTINSECONDS=1656.38
SCANS=MS: 1632 MSMS: 1634
PEPMASS=827.86313	44116
CHARGE=3+
376.19042	324	
394.12838	401	1+
411.69825	303	
412.14076	364	1+
414.18463	273	1+
430.18746	461	1+
438.18362	329	1+
480.20695	313	1+
489.26525	411	1+
516.26308	296	
524.26463	1075	1+
533.26438	290	1+
539.76264	406	
543.24226	445	1+
558.20573	276	1+
567.27781	250	1+
571.28399	253	1+
583.31464	232	1+
591.34563	619	1+
608.28851	420	1+
617.80189	534	
618.30674	544	1+
635.32667	253	1+
637.35004	551	1+
644.33761	264	1+
646.31511	520	1+
651.81673	345	1+
664.34402	542	1+
666.28840	605	
675.35088	548	1+
675.70170	639	1+
676.04046	298	
688.09846	218	1+
693.36944	250	1+
713.48710	236	1+
718.37869	289	1+
721.11521	384	1+
727.39129	263	1+
742.93420	403	1+
748.40780	294	1+
752.78120	244	1+
758.40945	358	
758.41373	261	1+
762.36310	232	1+
765.04580	289	1+
765.35457	367	1+
773.74048	230	1+
776.73375	221	1+
779.36606	2169	1+
779.36807	884	1+
783.73081	331	1+
792.39848	236	1+
794.38714	224	1+
796.38811	240	1+
803.39196	643	1+
807.39644	312	1+
810.17697	217	1+
810.96121	349	1+
812.45531	452	1+
816.85452	371	
822.39409	903	1+
826.53652	2091	1+
827.04767	310	1+
827.84715	464	
833.42845	280	1+
836.39075	2730	1+
836.39303	1999	1+
842.45540	768	
845.97679	806	
850.44616	1154	1+
850.44638	346	
853.67942	458	
860.22137	389	
860.41143	451	1+
867.66218	334	1+
876.42665	241	1+
878.43658	8827	1+
889.46297	269	1+
893.41084	345	1+
895.94874	322	1+
898.87818	449	1+
902.27461	388	
907.46310	2007	1+
913.08450	286	1+
913.47480	347	
913.91057	366	
918.46137	377	1+
924.46261	324	1+
927.88090	451	
928.10014	361	
928.49661	692	1+
935.45902	8099	1+
935.86753	345	1+
936.07972	297	
939.28483	282	
939.49755	288	
939.91227	309	
945.50674	448	1+
950.54148	315	1+
961.19336	246	1+
961.49515	384	1+
961.83970	440	1+
963.52120	1572	1+
991.51270	3956	1+
1004.51017	497	1+
1020.53840	1520	1+
1043.43099	400	1+
1048.53833	3255	1+
1101.52316	1041	1+
1120.57039	2860	1+
1131.67827	302	
1159.57180	728	1+
1177.59685	3426	1+
1292.62868	535	1+
1420.67832	1522	1+
1441.73243	987	1+
1476.66960	1343	1+
1493.80803	518	1+
1531.75736	427	1+
1548.77142	541	1+
1567.88984	941	1+
1572.77423	520	1+
1595.87007	828	1+
1648.85754	592	1+
1659.80050	476	1+
1681.02560	856	1+
1683.37731	988	1+
1705.77753	854	1+
1796.06857	642	1+
1802.21308	1123	1+
1802.86110	1258	1+
1825.47386	657	1+
1847.70880	432	1+
1854.51057	640	1+
1910.08247	1216	1+
2025.10035	1949	1+
END IONS

###FS:    #m/z: 717.49997 #charge   3
###MaxRes:#m/z:  0.00000 #charge-128
###MS: 1632
###MSMS: 1635
BEGIN IONS
TITLE=Cmpd 614, AutoMSn(717.5000), 27.6 min
RTINSECONDS=1656.88
SCANS=MS: 1632 MSMS: 1635
PEPMASS=717.49997	26215
CHARGE=3+
330.16758	229	1+
341.16724	328	1+
346.17816	211	1+
359.16540	468	1+
388.21628	229	1+
394.13252	338	1+
397.16836	211	1+
412.15240	471	1+
423.21772	431	1+
430.17538	583	1+
434.16088	261	1+
437.20800	666	1+
444.21027	216	1+
458.18930	235	
474.20776	302	1+
480.22930	408	
486.24957	238	1+
487.53407	229	
489.27177	1020	1+
495.21784	234	
523.24921	509	1+
531.23477	254	1+
538.30092	298	1+
540.20280	266	1+
551.26217	986	1+
557.25871	248	1+
560.30419	551	1+
579.27847	362	1+
589.29597	344	
589.80686	307	1+
590.31777	1214	1+
592.65746	224	1+
599.33983	301	
607.27612	299	1+
609.26359	457	1+
618.32938	306	
625.33756	321	1+
635.32796	374	1+
636.68042	306	1+
637.35063	502	1+
641.32010	260	1+
645.26901	269	
646.33111	808	1+
661.35574	260	
662.35746	441	1+
664.33799	647	1+
666.29256	853	1+
670.05393	238	
675.71059	971	1+
676.03100	378	
676.37850	494	
678.38127	231	1+
685.36028	350	1+
689.40601	235	1+
692.36329	265	1+
701.36788	651	1+
707.35535	240	1+
711.35463	602	1+
713.39172	394	
714.39999	1001	1+
716.41381	524	
717.37740	581	
718.40207	1627	1+
722.37457	658	1+
725.33562	432	1+
739.36790	358	1+
742.94104	544	1+
751.39262	912	1+
752.35696	226	
758.40733	1457	1+
761.37769	361	1+
765.35805	1502	1+
775.92396	276	
776.42972	210	1+
779.37021	4742	1+
790.40814	255	
797.47220	320	1+
832.41346	351	1+
833.43625	387	1+
836.38295	549	1+
845.44642	233	
845.96983	562	
850.44008	525	
850.44605	726	1+
850.71249	354	
860.42371	637	1+
878.43726	5165	1+
890.02663	252	1+
899.01979	460	
907.48788	344	1+
935.47575	878	1+
946.46504	328	1+
962.00709	241	
963.52911	676	1+
991.51420	2349	1+
1131.68142	491	
1258.72452	614	1+
1290.61920	674	1+
1341.66722	534	1+
1391.79044	431	1+
1403.72643	571	1+
1436.76821	712	1+
1493.84205	944	1+
1567.90787	1097	1+
1623.96570	452	1+
1680.99515	1695	1+
1839.98144	507	1+
1911.07770	744	1+
2024.09223	1418	1+
END IONS

###FS:    #m/z: 1135.79182 #charge   2
###MaxRes:#m/z:  0.00000 #charge-128
###MS: 1636
###MSMS: 1637
BEGIN IONS
TITLE=Cmpd 615, AutoMSn(1135.7918), 27.7 min
RTINSECONDS=1659.91
SCANS=MS: 1636 MSMS: 1637
PEPMASS=1135.79182	52056
CHARGE=2+
664.33709	222	
929.45299	251	1+
938.89075	244	
939.14620	199	
948.15258	129	
948.51593	223	
1102.96093	173	
1103.59086	156	
1111.36727	774	1+
1112.18980	856	
1112.59719	610	
1113.62491	189	
1113.95847	232	
1114.14164	194	
1114.39119	714	
1115.38090	1955	
1117.75788	228	
1118.18269	160	
1130.81616	134	
1131.33158	435	
1132.97099	146	
1134.91628	130	
1135.79204	488	
1136.23543	153	
1136.39955	157	
1136.59054	300	
1139.21566	187	
2221.91150	1633	1+
2222.64532	1727	1+
2228.04869	5979	1+
2228.47902	7437	1+
2233.95131	571	1+
2261.16197	346	1+
2263.62591	609	1+
END IONS

###FS:    #m/z: 827.86373 #charge   3
###MaxRes:#m/z:  0.00000 #charge-128
###MS: 1636
###MSMS: 1638
BEGIN IONS
TITLE=Cmpd 616, AutoMSn(827.8637), 27.7 min
RTINSECONDS=1660.41
SCANS=MS: 1636 MSMS: 1638
PEPMASS=827.86373	46326
CHARGE=3+
347.18828	363	
394.14489	417	1+
412.15469	393	
414.20198	322	1+
416.72409	377	1+
429.17637	325	1+
437.21347	219	1+
474.23527	367	1+
489.25767	466	1+
494.22349	296	1+
495.77254	912	1+
504.24752	480	
509.23933	212	1+
510.77677	735	
511.24193	685	1+
546.78833	404	
547.28257	322	
551.26030	718	1+
558.20234	251	1+
568.28068	239	1+
575.79519	300	
580.27572	784	1+
609.28049	375	1+
623.80548	379	1+
636.34398	546	1+
637.71419	394	
643.29453	211	1+
651.31602	261	1+
664.34350	490	1+
665.81598	334	1+
674.82871	329	
675.71875	555	1+
676.04451	424	
676.36943	435	1+
688.29514	287	1+
697.02680	364	
707.86500	270	1+
713.38312	339	1+
719.34956	435	1+
721.62472	601	1+
730.86240	335	1+
733.39114	245	1+
744.37570	283	1+
748.89783	309	1+
758.41709	808	1+
764.36351	1216	1+
764.81513	581	1+
770.24012	216	1+
774.87702	434	1+
776.40474	245	1+
779.37269	3413	1+
783.99289	473	1+
790.40063	356	1+
792.41433	401	1+
798.45399	416	1+
810.17952	219	1+
810.56613	331	
812.72303	343	1+
816.63643	628	
816.83923	424	
818.36471	360	1+
824.42182	512	1+
826.47790	1692	1+
834.97854	297	1+
836.39107	5459	1+
838.87600	281	1+
842.24239	299	
850.03923	275	1+
850.43545	967	1+
852.42465	429	1+
852.88779	388	1+
853.27550	328	1+
853.66801	312	
860.40957	506	1+
862.45479	393	1+
877.86573	325	1+
878.43728	7213	1+
893.42023	980	1+
897.48867	912	1+
898.85609	328	
901.87659	494	1+
902.09146	370	
902.28142	764	
902.48884	650	1+
902.68771	315	
907.46166	2319	1+
913.50228	382	1+
917.49253	336	1+
918.46177	328	1+
923.44781	302	
924.66965	490	1+
928.47861	465	1+
933.47368	297	1+
934.84698	307	1+
935.45983	8854	1+
936.08579	301	
938.28215	336	1+
946.50458	329	1+
961.85379	261	1+
962.49151	458	1+
963.52918	1196	1+
969.50938	218	1+
991.51608	4001	1+
1048.54078	4707	1+
1060.32433	385	
1064.50801	582	1+
1120.57138	2492	1+
1121.55576	352	
1131.67955	933	
1177.59708	4600	1+
1234.61238	1638	1+
1292.61930	997	1+
1331.58019	611	1+
1420.67513	1590	1+
1441.70784	1072	1+
1477.69575	1132	1+
1515.80991	466	1+
1529.66681	1208	1+
1553.75277	470	1+
1565.16982	392	1+
1567.92021	1156	1+
1572.34692	696	1+
1588.69567	559	1+
1607.88296	503	1+
1635.15485	525	1+
1643.76108	917	1+
1654.99981	794	1+
1659.83487	1069	1+
1679.99007	1674	1+
1682.97718	1390	1+
1705.80941	606	1+
1734.84208	611	1+
1779.80731	647	1+
1796.05053	936	1+
1825.67659	848	1+
1832.63770	473	1+
1847.91468	846	1+
1854.70878	601	1+
1910.04537	1076	1+
1968.08226	421	1+
2025.10136	2330	1+
END IONS

###FS:    #m/z: 1159.39189 #charge   2
###MaxRes:#m/z:  0.00000 #charge-128
###MS: 1636
###MSMS: 1639
BEGIN IONS
TITLE=Cmpd 617, AutoMSn(1159.3919), 27.7 min
RTINSECONDS=1660.91
SCANS=MS: 1636 MSMS: 1639
PEPMASS=1159.39189	33680
CHARGE=2+
929.54496	196	
938.83519	242	
939.01049	129	
948.44645	115	
948.65576	119	
955.99837	116	
1095.10609	116	
1114.79048	174	
1117.41491	116	
1130.15288	129	
1131.97784	127	
1132.16795	147	
1132.79352	121	
1134.00058	140	
1135.58224	171	
1136.37283	154	
1136.51379	130	
1136.87942	110	
1137.78896	2371	1+
1139.55485	125	
1140.18821	108	
1145.89693	109	
1146.58404	109	
1148.84607	225	
1148.94962	131	
1594.21587	112	
2267.85189	588	1+
2273.26861	4095	1+
2273.84530	3478	1+
2315.69690	673	1+
2316.18893	401	1+
END IONS

###FS:    #m/z: 937.15742 #charge   3
###MaxRes:#m/z:  0.00000 #charge-128
###MS: 1640
###MSMS: 1641
BEGIN IONS
TITLE=Cmpd 618, AutoMSn(937.1574), 27.7 min
RTINSECONDS=1663.93
SCANS=MS: 1640 MSMS: 1641
PEPMASS=937.15742	51053
CHARGE=3+
379.71254	261	1+
437.21875	448	
439.22797	371	1+
550.02426	465	
550.13308	400	
550.24354	312	
551.24567	493	1+
589.30324	1091	1+
617.82362	262	1+
618.35611	345	
618.68454	405	
646.33197	357	
657.03521	252	
661.36739	231	
664.33628	365	
707.37307	242	
707.87210	446	
718.37239	246	1+
758.42964	678	1+
765.20979	1248	
765.29632	909	1+
766.40993	252	1+
779.38798	1214	1+
835.40380	324	1+
858.40534	230	1+
869.99065	250	
878.43958	2829	1+
882.45990	253	1+
900.01737	328	
914.47260	382	1+
914.87626	499	1+
916.48029	274	
916.67807	334	
917.13917	1025	
917.32631	1090	
917.80825	912	1+
919.82562	4272	
920.30537	1642	
921.79624	247	1+
922.65118	305	1+
924.14654	216	1+
929.48787	232	
931.47794	307	1+
933.46721	442	1+
935.46451	552	1+
937.47561	452	1+
938.81841	332	
940.47677	265	1+
943.15018	299	
986.99310	212	1+
991.51955	1245	1+
1120.56467	1850	1+
1131.68932	258	
1420.67059	1239	1+
1510.88736	734	1+
1548.72309	631	1+
1623.96577	909	1+
1707.84654	407	1+
1820.95632	319	1+
1827.75211	560	1+
1828.25788	906	1+
1832.98181	3106	1+
1837.95631	7444	1+
1838.30327	7988	1+
1852.01224	894	1+
1875.96432	585	1+
1954.03563	541	1+
1968.07980	1813	1+
1982.03808	646	1+
END IONS

###FS:    #m/z: 1135.79154 #charge   2
###MaxRes:#m/z:  0.00000 #charge-128
###MS: 1640
###MSMS: 1642
BEGIN IONS
TITLE=Cmpd 619, AutoMSn(1135.7915), 27.7 min
RTINSECONDS=1664.43
SCANS=MS: 1640 MSMS: 1642
PEPMASS=1135.79154	50833
CHARGE=2+
651.86974	128	
664.33503	148	
739.38795	110	
919.64892	172	
935.66530	219	1+
939.04369	146	
939.34383	199	
947.61347	136	
948.31648	136	
949.12441	118	
957.96786	181	
1111.17936	204	
1117.60710	146	
1118.19678	135	
1119.36932	123	
1123.48604	128	
1123.63583	116	
1130.28357	111	
1131.32752	247	
1131.59193	128	
1132.79392	160	
1135.40487	176	
1135.52475	163	
1135.97979	205	
1137.56928	541	1+
1139.39542	206	
1227.37198	115	
1873.63088	522	1+
2221.02591	2055	1+
2221.63672	1594	1+
2223.43781	1671	1+
2227.63278	5600	1+
2228.05410	4764	1+
2229.39303	3712	1+
2270.38652	659	1+
END IONS

###FS:    #m/z: 803.70265 #charge   1
###MaxRes:#m/z:  0.00000 #charge-128
###MS: 1640
###MSMS: 1643
BEGIN IONS
TITLE=Cmpd 620, AutoMSn(803.7027), 27.7 min
RTINSECONDS=1664.94
SCANS=MS: 1640 MSMS: 1643
PEPMASS=803.70265	36603
CHARGE=1+
376.19143	366	
394.13470	352	1+
412.14281	347	
424.22949	243	
430.17698	409	1+
489.26219	495	1+
504.24785	363	1+
511.25146	350	
546.79707	489	
601.34435	252	
605.75369	351	
618.69885	366	
651.86374	524	
652.01939	236	
652.35532	233	
656.69801	534	1+
661.37740	346	1+
663.60992	335	
664.34158	997	1+
666.28365	507	
704.35062	298	1+
707.62837	411	
728.07578	231	
739.39837	473	1+
740.84115	309	1+
747.42393	727	1+
755.07355	219	
758.39420	1245	1+
758.41665	409	1+
763.40533	439	1+
765.35847	1380	1+
765.69937	267	
769.44746	253	1+
774.92389	226	
779.36994	6255	1+
785.58081	292	
786.43924	324	
786.70665	232	
793.65265	358	
793.83880	363	
799.40676	451	1+
801.41673	433	
801.60084	233	
802.41275	706	1+
END IONS

###FS:    #m/z: 651.86233 #charge   2
###MaxRes:#m/z:  0.00000 #charge-128
###MS: 1644
###MSMS: 1645
BEGIN IONS
TITLE=Cmpd 621, AutoMSn(651.8623), 27.8 min
RTINSECONDS=1667.96
SCANS=MS: 1644 MSMS: 1645
PEPMASS=651.86233	26987
CHARGE=2+
316.15209	1129	1+
337.12967	1111	1+
341.17381	132	
344.14780	261	
351.15511	193	
353.17583	428	1+
357.21087	252	
375.22717	367	
401.23858	258	
413.18207	179	
429.22713	472	
431.19002	211	
438.11398	533	
446.26288	1161	1+
458.23448	155	
498.25238	214	
516.25687	153	
526.24625	436	1+
544.26521	777	1+
551.26673	304	1+
559.34481	1409	1+
611.30113	256	
613.29722	403	1+
629.33115	459	1+
631.33255	740	1+
635.37285	1181	1+
639.32797	194	
647.37751	443	
648.38224	1036	1+
650.37170	1294	1+
652.38078	2732	1+
657.88954	833	1+
657.95040	156	
657.98738	240	
672.42471	593	1+
708.36402	137	
726.35267	168	
728.36675	137	
759.46055	1875	1+
857.44184	201	
874.48594	3748	1+
885.45005	187	
987.56731	1022	1+
1102.59404	3171	1+
1113.71238	173	
1114.63363	588	
END IONS

###FS:    #m/z: 937.15960 #charge   3
###MaxRes:#m/z:  0.00000 #charge-128
###MS: 1644
###MSMS: 1646
BEGIN IONS
TITLE=Cmpd 622, AutoMSn(937.1596), 27.8 min
RTINSECONDS=1668.46
SCANS=MS: 1644 MSMS: 1646
PEPMASS=937.15960	51326
CHARGE=3+
379.71824	358	
390.18523	220	
437.21323	358	
542.00479	232	
542.32463	213	
546.79811	215	
549.08937	451	
549.18540	408	1+
551.25444	569	1+
560.78849	618	
561.29590	358	
618.34185	478	
652.35717	263	1+
656.69729	500	
657.02860	242	
664.34135	405	1+
683.13819	208	
703.47478	230	
707.61732	250	
708.12811	293	
758.41880	461	
774.86784	426	1+
779.37476	743	1+
836.39239	191	
845.44370	250	1+
847.40629	504	1+
850.43433	320	1+
859.44031	232	1+
869.99708	260	1+
878.43919	2662	1+
891.27896	262	
913.09444	269	1+
914.27643	429	1+
914.98305	264	
915.45958	465	1+
915.81617	467	1+
916.96486	1071	1+
919.50221	1456	
919.82255	2831	
919.98874	3222	1+
926.01464	580	1+
926.50133	405	1+
926.65452	234	
932.46680	317	1+
935.45730	647	1+
936.62146	292	1+
938.46971	867	1+
942.50925	217	1+
991.52027	1542	1+
1045.03262	341	1+
1144.26139	201	
1156.46445	240	
1177.59772	719	1+
1291.63280	479	1+
1413.71638	485	1+
1420.66713	1068	1+
1510.86753	573	1+
1623.97015	429	1+
1828.31651	596	1+
1832.30824	1424	1+
1832.59771	1893	1+
1833.95029	2143	1+
1838.30434	5190	1+
1841.81598	432	1+
1844.60334	369	1+
1910.00522	408	1+
1954.04392	449	1+
1968.07185	1498	1+
2091.08283	372	1+
END IONS

###FS:    #m/z: 803.70430 #charge   1
###MaxRes:#m/z:  0.00000 #charge-128
###MS: 1644
###MSMS: 1647
BEGIN IONS
TITLE=Cmpd 623, AutoMSn(803.7043), 27.8 min
RTINSECONDS=1668.96
SCANS=MS: 1644 MSMS: 1647
PEPMASS=803.70430	36040
CHARGE=1+
369.18038	180	
376.18920	199	
389.69391	615	1+
412.14130	369	1+
430.17227	288	1+
437.22338	323	
473.26291	304	
489.26050	280	1+
495.76219	822	1+
504.24218	473	
526.21394	448	1+
543.24545	355	1+
550.98970	251	
551.25607	916	1+
551.81554	191	
558.23155	277	1+
559.32989	184	
589.29345	455	
589.79299	261	
590.31246	665	1+
618.35168	176	
618.70877	193	
630.31887	271	1+
656.70392	235	
657.02858	408	
657.38889	207	
661.35284	342	1+
664.32667	1167	1+
684.70988	235	
697.36121	244	1+
701.83141	254	
703.37326	310	1+
707.62434	179	
741.42489	182	
741.84133	296	1+
747.44461	633	1+
758.40742	955	1+
761.36810	466	1+
763.80604	626	1+
764.04670	268	1+
764.22332	227	
764.41487	258	
779.36838	4834	1+
779.93528	203	1+
780.70615	355	1+
783.44599	238	1+
785.13679	284	1+
790.40759	200	
790.83080	183	
793.83625	443	1+
794.22428	376	
798.42085	360	1+
800.42532	725	1+
802.42682	445	
803.41268	801	1+
END IONS

###FS:    #m/z: 651.86245 #charge   2
###MaxRes:#m/z:  0.00000 #charge-128
###MS: 1648
###MSMS: 1649
BEGIN IONS
TITLE=Cmpd 624, AutoMSn(651.8624), 27.9 min
RTINSECONDS=1671.99
SCANS=MS: 1648 MSMS: 1649
PEPMASS=651.86245	49648
CHARGE=2+
316.15034	2319	1+
323.15947	281	1+
337.12834	898	
339.17529	227	
344.14362	280	
353.15938	467	
357.20258	299	
375.21386	571	1+
383.19995	297	
401.23701	477	
411.21077	329	1+
413.17947	283	
429.22511	937	1+
431.18397	325	
446.26017	1919	1+
457.22861	312	
485.27145	290	1+
498.26165	197	
500.26105	472	
516.25877	675	1+
526.24565	632	1+
541.32772	322	1+
544.25759	920	1+
559.34768	2470	1+
591.35472	217	
595.31644	405	1+
611.31410	288	1+
613.29531	745	1+
629.31868	711	1+
631.34540	1170	1+
635.38254	763	1+
638.35103	245	1+
638.70663	532	
647.36253	429	
648.37201	1447	1+
650.37604	981	1+
652.36665	2462	1+
657.36007	888	
657.88111	384	1+
672.42853	847	1+
710.37166	193	
728.37716	342	
759.45753	3079	1+
769.69400	399	
769.91552	253	
779.35697	191	
781.45062	445	1+
857.44778	276	1+
874.48801	5356	1+
884.26268	213	
987.56783	2128	1+
999.00166	448	
1102.59609	4257	1+
1113.72343	344	
1114.64139	719	
END IONS

###FS:    #m/z: 664.37111 #charge   3
###MaxRes:#m/z:  0.00000 #charge-128
###MS: 1648
###MSMS: 1650
BEGIN IONS
TITLE=Cmpd 625, AutoMSn(664.3711), 27.9 min
RTINSECONDS=1672.49
SCANS=MS: 1648 MSMS: 1650
PEPMASS=664.37111	20281
CHARGE=3+
343.16334	1184	1+
351.16641	161	
353.16870	148	
369.18988	212	
371.16181	130	
375.22237	185	
429.22686	133	
431.18499	221	1+
446.25088	960	1+
456.23878	347	1+
516.24358	141	
526.23986	185	
544.25956	183	
559.34825	873	1+
591.29175	137	
601.32929	134	
613.35075	128	
640.29940	129	
644.40510	159	
646.36332	135	
648.34773	183	
660.37570	484	1+
662.37063	1287	1+
664.38879	1168	1+
666.35654	592	
667.38222	532	
668.37700	948	1+
672.02316	843	
672.43478	331	1+
753.36194	151	
759.46248	785	1+
874.48213	1525	1+
913.46923	136	
987.57372	648	1+
999.00392	174	
1102.60058	1701	1+
1113.59320	192	
1113.72423	169	
1114.63724	237	
1338.84629	416	1+
END IONS

###FS:    #m/z: 635.38153 #charge   1
###MaxRes:#m/z:  0.00000 #charge-128
###MS: 1648
###MSMS: 1651
BEGIN IONS
TITLE=Cmpd 626, AutoMSn(635.3815), 27.9 min
RTINSECONDS=1672.99
SCANS=MS: 1648 MSMS: 1651
PEPMASS=635.38153	15834
CHARGE=1+
321.13371	476	
323.15093	110	
335.17968	101	
337.13773	895	1+
351.17180	116	
353.15437	124	
356.24840	109	
417.24164	100	
421.21949	105	
423.68018	121	
438.16012	114	
440.26613	132	
480.22866	118	
492.28811	102	
526.31304	111	
541.28680	140	
547.25781	129	
584.33528	127	
598.36282	140	
613.32217	142	
615.37657	390	1+
619.33749	258	1+
630.33032	274	1+
632.37394	746	1+
634.38037	754	1+
END IONS

###FS:    #m/z: 651.86159 #charge   2
###MaxRes:#m/z:  0.00000 #charge-128
###MS: 1652
###MSMS: 1653
BEGIN IONS
TITLE=Cmpd 627, AutoMSn(651.8616), 27.9 min
RTINSECONDS=1676.03
SCANS=MS: 1652 MSMS: 1653
PEPMASS=651.86159	56989
CHARGE=2+
316.15028	2202	1+
337.13239	1319	1+
344.14585	480	1+
349.16891	210	1+
353.15692	355	
357.21230	303	
369.17529	184	
375.22488	450	1+
376.59682	454	
385.23200	239	
401.23612	773	1+
411.21056	265	
413.15877	278	
417.92115	201	
429.23168	797	1+
431.18604	337	
438.11935	588	
446.25926	2623	1+
457.22475	290	
485.22777	242	
498.26009	407	1+
500.25655	583	1+
514.28412	181	
516.25988	338	1+
526.24969	1038	1+
544.26045	888	1+
559.34256	2834	1+
595.30919	331	1+
597.26527	181	
612.31221	540	1+
629.32631	596	1+
631.31724	1013	1+
634.42574	212	
635.38327	1389	1+
637.68819	458	1+
639.35116	306	1+
642.83960	254	
647.38698	372	
648.37115	1457	1+
650.38405	1437	1+
652.36956	2748	1+
656.89039	286	1+
658.91466	245	
672.42774	1158	1+
710.36991	318	1+
726.36014	322	
728.38171	408	1+
744.39028	243	1+
759.46453	3308	1+
765.18896	433	
765.31973	294	
779.37249	269	1+
839.42861	217	
857.44507	411	1+
874.48741	5790	1+
885.43790	550	
963.51898	326	1+
987.57282	2527	1+
999.00189	253	
1102.59376	6037	1+
1114.63297	418	
END IONS

###FS:    #m/z: 635.38234 #charge   1
###MaxRes:#m/z:  0.00000 #charge-128
###MS: 1652
###MSMS: 1654
BEGIN IONS
TITLE=Cmpd 628, AutoMSn(635.3823), 27.9 min
RTINSECONDS=1676.53
SCANS=MS: 1652 MSMS: 1654
PEPMASS=635.38234	25867
CHARGE=1+
321.12941	985	
335.10461	226	1+
337.12428	862	1+
341.15292	108	
344.20523	132	
361.21731	106	
364.19909	133	
367.21667	158	
371.17724	107	
377.20932	114	
379.16559	120	
389.21077	120	
395.78221	120	
411.11247	125	
425.15017	114	
432.28549	112	
437.21532	183	
470.24250	106	
476.23258	120	
483.50255	154	
488.28919	121	
495.65035	128	
533.28986	117	
550.24591	219	1+
566.33748	114	
599.33100	251	1+
614.34933	144	
615.33504	374	1+
616.45208	140	
618.38873	227	1+
621.37532	190	
629.33486	250	1+
632.36003	614	1+
634.36798	802	1+
END IONS

###FS:    #m/z: 665.36751 #charge   2
###MaxRes:#m/z:  0.00000 #charge-128
###MS: 1652
###MSMS: 1655
BEGIN IONS
TITLE=Cmpd 629, AutoMSn(665.3675), 28.0 min
RTINSECONDS=1677.03
SCANS=MS: 1652 MSMS: 1655
PEPMASS=665.36751	20888
CHARGE=2+
343.15805	424	
353.16416	543	
365.15576	142	
367.18903	149	
369.20203	256	1+
375.22242	155	
389.72760	219	
393.75808	132	
394.18063	241	1+
411.22350	190	
413.18180	151	
428.25283	228	
446.25920	795	1+
467.21340	262	
496.22877	159	
498.25187	136	
510.25531	256	
559.33988	527	1+
571.27069	257	
629.30572	245	1+
643.36100	363	1+
646.39875	388	1+
649.33103	353	1+
654.75632	137	
656.86935	154	
657.35859	164	
660.37603	495	1+
662.38642	1016	1+
664.37090	1995	1+
668.36431	1172	1+
668.86489	151	
672.42372	279	1+
678.88890	278	
759.45668	734	1+
820.42280	120	
869.74741	129	
874.49033	1068	1+
884.24136	553	
885.45267	377	
987.57385	495	1+
1102.59623	1703	1+
1114.64038	176	
END IONS

###FS:    #m/z: 946.66367 #charge   3
###MaxRes:#m/z:  0.00000 #charge-128
###MS: 1656
###MSMS: 1657
BEGIN IONS
TITLE=Cmpd 630, AutoMSn(946.6637), 28.0 min
RTINSECONDS=1680.08
SCANS=MS: 1656 MSMS: 1657
PEPMASS=946.66367	36490
CHARGE=3+
429.17771	310	1+
437.21059	570	1+
457.19958	374	1+
473.25284	219	1+
489.26533	407	1+
504.23652	276	
511.27196	299	
524.25521	281	1+
551.26078	835	1+
579.28996	246	1+
582.67446	449	
589.30396	1558	1+
600.33725	666	1+
609.31106	240	1+
617.81252	271	
618.33678	391	1+
622.82064	269	1+
632.32629	438	1+
636.33711	334	1+
651.86007	389	1+
656.69477	262	
661.35802	293	
664.33959	1382	1+
669.89276	264	1+
675.03623	316	1+
690.39071	428	1+
694.04906	251	1+
714.43257	222	1+
720.36131	593	1+
734.39424	413	1+
755.96071	288	1+
758.41392	4595	1+
779.36506	3043	1+
783.44257	542	1+
784.99714	302	1+
791.40238	216	1+
798.45193	273	
813.74203	264	
827.46054	377	1+
835.07625	252	1+
836.39085	627	1+
841.01004	388	1+
845.42877	1513	1+
846.43805	219	1+
850.43332	526	1+
861.43756	437	
864.00517	352	1+
866.19340	345	
867.69076	457	1+
868.43384	608	1+
878.43402	8109	1+
884.47396	302	1+
892.43528	380	1+
899.50002	257	1+
915.15423	259	1+
915.48625	561	1+
921.47479	606	1+
925.28832	1495	1+
925.49907	817	1+
926.15501	324	
926.57964	361	
926.99598	503	
928.99583	1394	
929.31748	3906	
929.48478	6407	1+
929.81238	2816	1+
931.82428	536	1+
934.32808	304	
934.84268	493	1+
935.46191	2260	1+
935.64032	411	
935.98536	623	1+
938.65268	1339	1+
938.98562	878	
944.47273	311	1+
945.78403	325	1+
946.13400	548	1+
946.48941	1330	1+
948.00149	372	1+
948.87123	306	
962.11379	327	1+
963.52254	970	1+
991.51881	4633	1+
999.11107	259	
1056.36949	280	
1120.57217	4334	1+
1131.68111	975	
1143.34590	296	
1163.27295	300	
1176.58299	1305	1+
1177.57394	306	
1258.72627	905	1+
1273.60063	546	1+
1291.63496	1273	1+
1371.79507	995	1+
1392.71702	637	1+
1420.67363	2727	1+
1442.23883	384	1+
1477.71181	403	1+
1484.86775	2035	1+
1494.86266	676	1+
1521.73255	461	1+
1529.70857	568	1+
1548.74553	1043	1+
1615.91329	530	1+
1622.84975	495	1+
1631.91286	5341	1+
1695.79539	612	1+
1728.95904	502	1+
1737.94800	474	1+
1743.42659	662	1+
1743.97001	2069	1+
1837.99485	486	1+
1845.92576	671	1+
1851.64988	1880	1+
1854.01204	1079	1+
1857.31421	9153	1+
1860.00577	2022	1+
1864.99995	664	1+
1871.32133	1459	1+
1875.68727	1594	1+
1903.92040	952	1+
1910.03892	626	1+
1923.94588	447	1+
1954.02447	674	1+
1968.06442	1138	1+
1974.05314	1244	1+
1997.00924	389	1+
2010.06367	413	1+
2025.07276	695	1+
2070.07426	1167	1+
2089.09341	3839	1+
2135.15415	494	1+
2135.65133	589	1+
2202.15213	640	1+
2284.15643	566	1+
2326.07995	592	1+
END IONS

###FS:    #m/z: 1135.98777 #charge   1
###MaxRes:#m/z:  0.00000 #charge-128
###MS: 1656
###MSMS: 1658
BEGIN IONS
TITLE=Cmpd 631, AutoMSn(1135.9878), 28.0 min
RTINSECONDS=1680.58
SCANS=MS: 1656 MSMS: 1658
PEPMASS=1135.98777	29963
CHARGE=1+
384.19949	150	
437.21312	187	
878.44630	129	
929.00425	164	
938.82030	197	
948.17336	167	
948.49776	180	
1054.79686	143	
1065.95323	118	
1103.57868	132	
1108.68033	124	
1112.14545	191	
1112.76286	168	
1114.17891	125	
1114.57580	637	
1115.57797	701	
1116.63357	165	
1117.76776	163	
1119.95724	171	
1121.14326	212	
1123.17397	127	
1123.77253	186	
1123.97801	141	
1126.18236	177	
1126.39417	150	
END IONS

###FS:    #m/z: 635.38164 #charge   1
###MaxRes:#m/z:  0.00000 #charge-128
###MS: 1656
###MSMS: 1659
BEGIN IONS
TITLE=Cmpd 632, AutoMSn(635.3816), 28.0 min
RTINSECONDS=1681.08
SCANS=MS: 1656 MSMS: 1659
PEPMASS=635.38164	29936
CHARGE=1+
309.13929	106	
321.13382	572	1+
335.11125	136	
337.13457	679	1+
353.14619	103	
359.16957	100	
375.20090	100	
387.16776	102	
395.15813	134	
425.22309	121	
510.33136	104	
570.32903	149	
601.28746	108	
604.39227	109	
615.39686	126	
616.37779	349	1+
620.37141	134	
632.37462	681	1+
634.38444	778	1+
END IONS

###FS:    #m/z: 948.99683 #charge   3
###MaxRes:#m/z:  0.00000 #charge-128
###MS: 1660
###MSMS: 1661
BEGIN IONS
TITLE=Cmpd 633, AutoMSn(948.9968), 28.1 min
RTINSECONDS=1684.12
SCANS=MS: 1660 MSMS: 1661
PEPMASS=948.99683	43982
CHARGE=3+
376.18156	276	1+
423.21596	536	1+
430.17471	281	1+
504.24839	369	
525.27701	327	1+
533.93586	514	
546.78588	277	
551.25445	665	1+
570.30073	239	1+
582.34182	693	1+
589.30315	2655	1+
589.78791	550	
652.02491	272	1+
652.34507	303	1+
656.31566	308	1+
661.36354	590	1+
664.34239	1107	1+
666.31153	418	1+
695.94019	362	
697.02471	225	1+
702.84142	295	
703.35474	314	1+
707.36506	358	1+
733.90236	292	1+
741.38171	245	1+
748.40564	259	1+
758.41733	5014	1+
765.35441	657	1+
768.41066	308	1+
777.41507	310	1+
779.36532	2114	1+
833.74218	207	1+
834.42022	331	1+
836.39972	390	1+
840.45915	473	1+
844.97148	274	1+
845.44510	1048	1+
848.40050	307	
850.43714	1149	1+
860.43399	656	1+
861.70097	327	
868.43138	330	
872.98554	590	
873.66711	288	
878.43717	6026	1+
892.45494	271	1+
915.12120	336	1+
925.46534	534	1+
925.68360	561	1+
925.98264	272	
926.83430	592	
927.32833	459	
927.49285	787	1+
929.32837	1942	
929.82162	1549	
931.62525	559	1+
931.81204	560	1+
932.47751	440	
933.81519	316	
934.14729	287	
935.43316	1662	1+
935.65385	581	1+
938.65780	554	
938.81579	584	1+
942.77480	272	1+
943.48652	355	1+
946.47985	461	1+
949.44524	875	1+
949.83090	231	1+
959.09727	222	1+
962.49840	268	1+
963.53160	667	1+
973.49828	357	1+
983.53433	893	1+
991.51648	4294	1+
999.54269	226	1+
1035.55788	545	1+
1056.35274	736	
1102.53539	765	1+
1104.48026	454	
1120.55712	3036	1+
1130.22735	344	
1131.67488	951	
1162.88952	570	1+
1175.82875	285	
1291.63354	1326	1+
1371.79143	1582	1+
1420.67706	2296	1+
1484.87059	1875	1+
1530.70367	771	1+
1548.73390	1003	1+
1567.89192	730	1+
1613.88083	815	1+
1623.94948	697	1+
1631.91406	6168	1+
1680.99980	762	1+
1721.88643	643	1+
1730.83132	359	1+
1745.99718	1512	1+
1770.97526	410	1+
1791.86595	348	1+
1851.98694	1233	1+
1856.95791	5016	1+
1857.30519	4685	1+
1860.00239	1628	1+
1865.93196	1116	1+
1875.99846	1447	1+
1887.94335	560	1+
1908.02399	687	1+
1918.16160	334	1+
1955.01009	638	1+
1968.06947	1421	1+
1974.06371	1534	1+
2013.99757	492	1+
2025.10572	942	1+
2072.10259	838	1+
2089.09466	3655	1+
2325.44099	914	1+
2354.17731	704	1+
END IONS

###FS:    #m/z: 1138.59286 #charge   2
###MaxRes:#m/z:  0.00000 #charge-128
###MS: 1660
###MSMS: 1662
BEGIN IONS
TITLE=Cmpd 634, AutoMSn(1138.5929), 28.1 min
RTINSECONDS=1684.62
SCANS=MS: 1660 MSMS: 1662
PEPMASS=1138.59286	39022
CHARGE=2+
665.36125	111	
759.39790	112	
938.66615	148	
946.66707	110	
958.30367	108	
1021.70544	103	
1023.53250	106	
1063.17575	118	
1066.70641	130	
1112.32957	155	
1115.59385	686	
1117.34110	110	
1117.97590	188	
1120.60461	146	
1122.60264	140	
1126.20542	110	
1126.62263	211	
1126.99826	112	
1133.19808	409	1+
1135.79372	297	
1136.80718	133	
1137.60902	235	
1139.15949	2330	1+
1145.28989	126	
1145.84878	234	
1325.54110	105	
1901.38854	103	
2227.92599	2294	1+
2228.47262	2227	1+
2263.66013	424	1+
2269.23891	829	1+
2269.84911	1357	1+
2276.05981	4041	1+
END IONS

###FS:    #m/z: 937.15639 #charge   3
###MaxRes:#m/z:  0.00000 #charge-128
###MS: 1660
###MSMS: 1663
BEGIN IONS
TITLE=Cmpd 635, AutoMSn(937.1564), 28.1 min
RTINSECONDS=1685.12
SCANS=MS: 1660 MSMS: 1663
PEPMASS=937.15639	26261
CHARGE=3+
345.09801	289	
422.74636	263	1+
446.69687	338	
468.22346	309	
489.26703	372	1+
498.23422	358	1+
524.77528	295	1+
546.78690	284	
551.25010	708	1+
559.24710	262	1+
589.29727	720	
589.80862	422	
590.31848	1374	1+
597.36096	235	1+
661.35169	745	1+
664.33788	1055	1+
666.29522	328	
672.32386	217	1+
686.40190	454	1+
714.43056	553	
739.36669	415	1+
742.94648	730	
743.44586	433	1+
758.41134	5413	1+
765.20277	295	
765.33555	743	1+
765.86986	268	1+
774.87593	294	
775.37275	321	
779.37014	2463	1+
829.43712	269	1+
844.49629	372	
845.00357	292	
845.44784	1721	1+
850.43717	1037	1+
858.43927	292	
868.45871	258	1+
870.49527	273	1+
878.43281	1556	1+
878.43595	4367	1+
895.47750	275	1+
906.97325	309	1+
911.25973	273	1+
911.46417	271	1+
913.47780	407	1+
914.09781	966	1+
915.49200	338	
916.68167	378	1+
917.45883	312	1+
922.32680	219	1+
924.02191	368	1+
924.43439	306	1+
925.30907	234	1+
926.52009	687	1+
926.83113	487	
927.14771	569	
928.09226	467	1+
929.49024	565	1+
931.01106	515	1+
932.47987	585	1+
934.62806	344	1+
935.45973	1168	1+
936.64292	387	
938.13391	468	1+
938.49008	892	1+
938.82905	329	1+
941.50576	667	1+
942.14707	341	1+
942.78301	397	1+
945.52847	331	1+
955.47545	234	1+
963.51978	595	1+
972.53659	256	1+
988.52869	365	
991.51890	3710	1+
1007.49250	1143	1+
1056.37953	450	
1120.57340	2822	1+
1131.67918	486	
1157.59464	292	
1160.57985	359	1+
1160.87062	474	1+
1163.92179	347	
1177.58347	320	
1257.69496	397	1+
1291.63393	712	1+
1420.66933	2217	1+
1494.87399	686	1+
1510.91543	496	1+
1532.72075	591	1+
1559.79478	1070	1+
1574.88939	2431	1+
1615.93527	630	1+
1631.91349	2681	1+
1671.87014	644	1+
1694.81229	569	1+
1743.94223	1307	1+
1744.37170	595	1+
1802.98026	561	1+
1827.23614	557	1+
1837.62416	2354	1+
1837.94320	2503	1+
1838.30835	2014	1+
1918.05846	522	1+
1935.46298	449	1+
1953.04652	652	1+
1968.09760	641	1+
2032.07381	1885	1+
2089.09141	1950	1+
END IONS

###FS:    #m/z: 939.49510 #charge   3
###MaxRes:#m/z:  0.00000 #charge-128
###MS: 1664
###MSMS: 1665
BEGIN IONS
TITLE=Cmpd 636, AutoMSn(939.4951), 28.1 min
RTINSECONDS=1688.14
SCANS=MS: 1664 MSMS: 1665
PEPMASS=939.49510	34030
CHARGE=3+
376.19231	322	
430.17534	337	1+
437.20766	289	1+
444.19428	315	1+
489.26332	453	1+
550.98594	295	
558.21946	264	1+
563.99511	322	
582.33959	253	1+
583.00704	381	
589.29509	861	
590.31726	1059	1+
594.32586	286	1+
597.33828	279	1+
623.32468	280	1+
638.32227	288	1+
646.31292	808	1+
658.36976	273	
661.35783	716	1+
664.33465	1353	1+
686.36808	969	1+
697.02616	410	
702.31390	493	
702.84991	302	1+
714.42652	404	
714.93000	354	
719.34291	306	
729.40890	223	1+
737.82604	302	1+
739.37320	295	
748.39840	504	1+
758.41483	5710	1+
765.34930	356	1+
779.37144	456	1+
779.37453	2273	1+
808.94931	282	1+
819.44382	243	1+
845.44871	1924	1+
848.90043	265	
850.43954	482	1+
861.44030	659	1+
878.43916	6279	1+
892.46726	245	1+
902.48754	326	1+
915.47344	424	1+
916.98546	339	1+
919.46908	659	
919.82844	1011	
919.96993	1081	1+
920.31989	580	
922.27040	238	1+
924.96973	222	1+
927.15400	448	
927.29916	401	1+
929.49657	561	1+
932.48910	466	1+
935.46370	1596	1+
938.47102	421	
939.47249	638	1+
963.52089	927	1+
978.03189	271	
991.51745	4094	1+
993.83145	276	1+
1008.51681	551	1+
1047.53056	398	1+
1056.36268	1099	
1101.50473	531	1+
1120.56273	358	
1120.56702	3115	1+
1121.56326	456	
1129.10714	302	
1129.55760	363	
1131.68296	434	
1292.61639	613	1+
1420.67803	2127	1+
1484.86274	1549	1+
1496.80323	507	1+
1547.74214	1171	1+
1559.79174	1172	1+
1574.88970	2524	1+
1623.94480	531	1+
1631.90313	3303	1+
1687.93371	1287	1+
1738.99834	546	1+
1743.96304	1184	1+
1832.28919	650	1+
1838.33195	2610	1+
1844.59406	392	1+
1850.33841	662	1+
1851.97486	1444	1+
1860.01275	807	1+
1866.66087	455	1+
1885.29404	498	1+
1917.04402	1026	1+
1968.06437	1115	1+
1974.06309	670	1+
2018.05470	478	1+
2032.07155	2189	1+
2089.08562	1922	1+
2249.15720	458	1+
2312.72338	590	1+
END IONS

###FS:    #m/z: 948.99344 #charge   3
###MaxRes:#m/z:  0.00000 #charge-128
###MS: 1664
###MSMS: 1666
BEGIN IONS
TITLE=Cmpd 637, AutoMSn(948.9934), 28.1 min
RTINSECONDS=1688.65
SCANS=MS: 1664 MSMS: 1666
PEPMASS=948.99344	41410
CHARGE=3+
413.17919	382	1+
418.70365	336	1+
430.16226	263	1+
437.20329	430	
458.18716	399	1+
551.25483	797	1+
580.29212	252	1+
582.34656	509	
583.01205	352	
591.33407	280	
596.35366	213	1+
617.79691	420	
618.31517	396	1+
623.81114	309	
624.32837	286	1+
658.70026	209	1+
661.35616	789	1+
664.33929	941	1+
686.40459	618	1+
714.42676	262	1+
720.36350	256	1+
722.37030	351	1+
728.74305	253	1+
748.90581	315	1+
758.41382	4548	1+
765.36278	676	1+
766.88331	386	1+
779.36923	2845	1+
780.95181	277	1+
807.45596	420	1+
822.46141	226	1+
836.40737	379	1+
840.42731	411	1+
840.99649	377	1+
844.99171	345	
845.43946	2267	1+
850.43308	895	1+
856.47578	273	1+
860.22160	276	
861.41505	280	
872.69956	296	
873.19080	291	
877.92175	281	1+
878.44031	7247	1+
905.44998	251	1+
915.48702	336	
926.65477	294	
927.02707	488	1+
927.62337	534	1+
933.15436	409	1+
935.45773	1581	1+
935.80946	271	
936.66500	288	
942.83474	242	1+
947.12431	427	1+
949.46181	421	1+
953.47016	444	1+
963.52604	1005	1+
977.51162	324	1+
983.50178	220	1+
986.52149	917	1+
991.51287	4185	1+
1013.54771	443	
1014.05257	270	
1092.57358	567	1+
1099.56030	447	1+
1120.55620	533	
1120.56031	3403	1+
1121.55393	286	
1131.69241	472	
1143.60873	300	
1163.24343	352	
1163.57523	348	
1163.91694	423	
1177.58194	284	
1177.60075	2680	1+
1258.69837	673	1+
1273.64563	431	1+
1291.63491	937	1+
1313.73342	474	1+
1372.79610	700	1+
1402.65603	488	1+
1420.66234	2250	1+
1476.69464	771	1+
1484.88590	1603	1+
1547.72905	1545	1+
1567.91098	453	1+
1615.91153	533	1+
1625.98124	415	1+
1631.91095	4495	1+
1658.93312	442	1+
1695.77045	356	1+
1743.97410	2249	1+
1848.45580	634	1+
1851.64192	719	1+
1856.63548	2898	1+
1856.95957	4655	1+
1857.30025	3433	1+
1861.94532	901	1+
1875.65180	948	1+
1885.98508	702	1+
1891.93828	1059	1+
1902.00709	407	1+
1968.07904	579	1+
1973.05862	1517	1+
1996.02617	420	1+
2071.08660	1192	1+
2089.08566	3519	1+
2134.08495	418	1+
2341.73222	367	1+
END IONS

###FS:    #m/z: 1127.98475 #charge   1
###MaxRes:#m/z:  0.00000 #charge-128
###MS: 1664
###MSMS: 1667
BEGIN IONS
TITLE=Cmpd 638, AutoMSn(1127.9848), 28.2 min
RTINSECONDS=1689.15
SCANS=MS: 1664 MSMS: 1667
PEPMASS=1127.98475	28776
CHARGE=1+
497.27413	131	
561.29653	123	
665.31045	108	
735.33063	110	
906.90013	101	
935.98026	118	
938.80290	108	
939.12170	133	
939.49881	202	
1029.15311	109	
1034.00660	128	
1054.53281	113	
1097.56165	110	
1103.57186	196	
1103.97882	590	
1104.17943	195	
1108.59666	145	
1111.56868	121	
1113.82522	102	
1119.56485	109	
1121.82876	119	
1124.16480	277	
1126.56376	220	
1127.18201	754	
1127.78736	1410	
END IONS

###FS:    #m/z: 939.49700 #charge   3
###MaxRes:#m/z:  0.00000 #charge-128
###MS: 1668
###MSMS: 1669
BEGIN IONS
TITLE=Cmpd 639, AutoMSn(939.4970), 28.2 min
RTINSECONDS=1692.18
SCANS=MS: 1668 MSMS: 1669
PEPMASS=939.49700	31315
CHARGE=3+
412.15332	263	1+
437.20484	236	
473.24824	256	1+
490.25234	228	
494.23859	299	1+
523.25830	244	
524.78319	386	
525.28161	376	1+
551.00086	338	
563.33141	263	1+
575.29254	228	1+
590.32460	862	1+
608.27280	236	1+
630.36133	235	
646.32353	259	
657.04312	249	
661.35253	658	1+
664.33284	777	1+
674.31797	281	1+
686.40266	628	1+
697.35580	263	
701.32594	331	1+
714.43482	414	
714.93784	406	1+
740.39920	342	1+
742.94314	425	
743.44114	321	
756.45641	315	
758.41512	5635	1+
762.34285	202	1+
765.35532	662	1+
766.85671	490	1+
779.38271	2609	1+
801.44935	391	1+
812.46174	409	1+
816.45587	1840	1+
836.39289	267	
844.48713	304	
844.99452	392	1+
845.45161	844	1+
848.90665	335	1+
850.43986	1102	1+
858.67145	294	1+
861.18780	278	1+
876.48862	257	1+
878.43765	5084	1+
878.44482	1562	1+
891.44578	278	1+
896.47311	343	1+
913.88327	365	1+
915.49331	318	1+
916.82186	316	1+
917.43693	385	1+
918.65477	643	1+
920.13257	508	
921.47149	641	1+
922.99456	435	1+
926.81004	395	
927.01375	345	1+
929.17859	271	
929.30701	404	
932.46895	481	1+
933.14072	291	1+
934.49165	268	
935.45497	1730	1+
936.16329	248	1+
938.48203	791	1+
939.00066	258	1+
942.46677	625	1+
963.53831	661	1+
970.27825	248	
973.49357	290	1+
977.56363	482	1+
983.53304	643	1+
991.51677	3545	1+
999.00537	581	
1020.51239	873	1+
1048.54241	227	
1056.35429	421	
1091.55964	385	1+
1101.54665	734	1+
1120.56291	3501	1+
1144.59118	233	
1162.26631	439	1+
1177.59736	1895	1+
1201.69894	437	1+
1245.61581	377	1+
1292.63179	994	1+
1313.76227	503	1+
1419.67573	2463	1+
1437.68823	596	1+
1477.71495	516	1+
1496.85512	498	1+
1548.72507	855	1+
1567.94265	580	1+
1574.89822	2212	1+
1615.90096	400	1+
1631.91251	2168	1+
1679.91184	443	1+
1693.83038	713	1+
1744.98111	784	1+
1759.89171	769	1+
1802.97155	635	1+
1837.96145	1655	1+
1838.59381	992	1+
1856.94871	906	1+
1871.91040	761	1+
1879.67929	377	1+
1885.90361	541	1+
1917.03709	644	1+
1968.06438	1004	1+
1974.04997	892	1+
2017.05613	595	1+
2032.06052	1888	1+
2089.08985	1371	1+
2256.65634	567	1+
END IONS

###FS:    #m/z: 1127.78569 #charge   1
###MaxRes:#m/z:  0.00000 #charge-128
###MS: 1668
###MSMS: 1670
BEGIN IONS
TITLE=Cmpd 640, AutoMSn(1127.7857), 28.2 min
RTINSECONDS=1692.68
SCANS=MS: 1668 MSMS: 1670
PEPMASS=1127.78569	26478
CHARGE=1+
337.12636	170	
779.37122	108	
912.20199	101	
919.43950	106	
929.14765	119	
940.14167	113	
942.96513	133	
1100.78849	147	
1103.18271	229	
1103.56609	574	1+
1103.76752	428	
1103.95713	158	
1107.60020	100	
1108.93042	137	
1112.15679	173	
1120.60430	116	
1121.07259	109	
1121.43939	108	
1121.76180	120	
1122.41209	151	
1123.18923	731	1+
1124.38459	707	1+
1125.60400	168	
END IONS

###FS:    #m/z: 929.99075 #charge   3
###MaxRes:#m/z:  0.00000 #charge-128
###MS: 1668
###MSMS: 1671
BEGIN IONS
TITLE=Cmpd 641, AutoMSn(929.9908), 28.2 min
RTINSECONDS=1693.18
SCANS=MS: 1668 MSMS: 1671
PEPMASS=929.99075	18714
CHARGE=3+
413.23408	247	1+
423.23245	323	1+
454.22965	251	1+
489.27528	278	
496.25428	804	1+
551.25466	176	
551.78433	188	
552.27756	433	1+
563.32883	468	
570.31268	398	1+
571.20122	214	
589.31258	710	1+
589.79538	214	
610.80969	225	1+
661.35515	440	1+
664.34180	569	
701.82905	294	1+
719.35407	212	
753.97771	209	
758.41427	3135	1+
765.21149	260	
765.36200	471	1+
767.85770	217	
774.87737	190	
775.37002	211	
779.37690	1572	1+
779.96254	176	
816.47057	190	
836.38081	675	1+
850.43548	599	1+
878.43430	3829	1+
902.51011	436	1+
913.49372	752	1+
917.00552	260	
917.49082	248	
924.46784	261	1+
927.51059	488	1+
929.98913	284	1+
932.47209	257	
933.47313	530	1+
935.46523	1556	1+
944.75147	449	1+
944.88854	421	
959.52108	317	1+
963.53686	451	1+
977.51267	479	1+
985.03363	191	
991.52060	739	
992.52453	487	1+
993.54151	284	
1015.12992	197	
1120.56457	1958	1+
1138.89844	179	
1177.59058	518	1+
1205.87285	179	
1291.62919	556	1+
1420.67061	982	1+
1427.87496	710	1+
1477.69541	493	1+
1559.77139	466	1+
1574.89620	1899	1+
1687.97548	1055	1+
1757.84772	1265	1+
2018.08579	451	1+
2032.05653	1334	1+
END IONS

###FS:    #m/z: 1138.79369 #charge   2
###MaxRes:#m/z:  0.00000 #charge-128
###MS: 1672
###MSMS: 1673
BEGIN IONS
TITLE=Cmpd 642, AutoMSn(1138.7937), 28.3 min
RTINSECONDS=1696.21
SCANS=MS: 1672 MSMS: 1673
PEPMASS=1138.79369	32917
CHARGE=2+
767.45725	144	
951.64393	209	1+
1112.60024	130	
1114.58779	208	
1114.98392	745	
1115.18592	554	
1118.23094	132	
1118.58055	135	
1123.77084	155	
1125.95955	141	
1126.18624	175	
1132.93024	144	
1133.39202	167	
1134.92849	136	
1135.37124	648	1+
1135.78494	340	
1135.99698	320	
1137.94114	190	
1138.09527	208	
1138.99098	1852	
1139.78933	670	
1142.58411	176	
1144.40828	174	
1145.36336	132	
1145.84686	226	
1213.11535	130	
2111.06156	128	
2227.65599	1525	1+
2240.19822	516	1+
2269.23244	2154	1+
2272.64589	995	1+
2276.27237	4894	1+
END IONS

###FS:    #m/z: 1127.78519 #charge   1
###MaxRes:#m/z:  0.00000 #charge-128
###MS: 1672
###MSMS: 1674
BEGIN IONS
TITLE=Cmpd 643, AutoMSn(1127.7852), 28.3 min
RTINSECONDS=1696.71
SCANS=MS: 1672 MSMS: 1674
PEPMASS=1127.78519	24380
CHARGE=1+
383.19379	130	
389.72713	104	
489.28584	122	
496.25511	124	
693.29964	106	
749.51904	285	
833.37915	123	
878.42921	135	
923.74616	135	
936.46758	111	
958.29207	192	
1064.93907	109	
1103.38255	150	
1103.58371	256	
1106.14756	106	
1109.18648	182	
1112.55995	191	
1118.75982	134	
1120.56309	116	
1121.83257	122	
1122.18812	127	
1122.58527	111	
1123.58767	118	
1123.83958	113	
1123.92713	117	
END IONS

###FS:    #m/z: 928.07052 #charge   1
###MaxRes:#m/z:  0.00000 #charge-128
###MS: 1672
###MSMS: 1675
BEGIN IONS
TITLE=Cmpd 644, AutoMSn(928.0705), 28.3 min
RTINSECONDS=1697.21
SCANS=MS: 1672 MSMS: 1675
PEPMASS=928.07052	17022
CHARGE=1+
390.18924	195	
412.14740	199	
423.22359	386	
437.22164	305	1+
453.24171	310	1+
457.20729	286	1+
482.25955	302	
511.26205	159	
546.79034	218	
551.78821	254	
564.00593	209	
590.31697	540	1+
601.85158	163	
634.36635	170	
646.83077	270	
658.40147	245	
661.36451	269	
664.34580	201	
666.28967	181	
710.84683	381	
711.34590	332	
739.85776	191	
749.42714	182	
755.94611	174	
758.41240	2952	1+
761.39209	179	
765.21211	254	
765.33111	574	1+
766.85339	255	1+
775.37979	233	
779.37447	494	
807.40460	203	1+
818.42837	239	1+
836.37198	350	1+
836.38964	352	
844.48232	518	1+
850.47156	355	1+
861.42369	264	1+
876.65672	293	1+
878.43999	3838	1+
889.46263	214	1+
906.45600	300	1+
907.47756	302	1+
913.49364	266	1+
923.66811	281	1+
END IONS

###FS:    #m/z: 320.27688 #charge-128
###MaxRes:#m/z:  0.00000 #charge-128
###MS: 1676
###MSMS: 1677
BEGIN IONS
TITLE=Cmpd 645, AutoMSn(320.2769), 28.3 min
RTINSECONDS=1700.24
SCANS=MS: 1676 MSMS: 1677
PEPMASS=320.27688	21138

321.25495	311	
END IONS

###FS:    #m/z: 1138.78922 #charge   2
###MaxRes:#m/z:  0.00000 #charge-128
###MS: 1676
###MSMS: 1678
BEGIN IONS
TITLE=Cmpd 646, AutoMSn(1138.7892), 28.3 min
RTINSECONDS=1700.74
SCANS=MS: 1676 MSMS: 1678
PEPMASS=1138.78922	37382
CHARGE=2+
437.21381	122	
553.28044	110	
664.31572	108	
779.35982	122	
802.45075	113	
911.48766	107	
943.13117	113	
948.47507	102	
1054.95418	107	
1115.20310	306	
1117.34044	157	
1117.77345	213	
1119.96545	130	
1120.46168	134	
1120.80429	105	
1122.79150	113	
1127.35966	136	
1132.20986	102	
1133.34552	176	
1135.15175	259	
1136.19120	940	1+
1137.83700	106	
1138.35364	309	
1142.41642	125	
1145.58656	120	
2194.11590	115	
2228.06162	727	1+
2228.77212	696	1+
2245.85327	455	1+
2269.68696	1611	1+
2270.09513	2052	1+
2275.92776	5742	1+
2276.25503	4159	1+
2276.67104	4573	1+
END IONS

###FS:    #m/z: 929.99496 #charge   3
###MaxRes:#m/z:  0.00000 #charge-128
###MS: 1676
###MSMS: 1679
BEGIN IONS
TITLE=Cmpd 647, AutoMSn(929.9950), 28.4 min
RTINSECONDS=1701.24
SCANS=MS: 1676 MSMS: 1679
PEPMASS=929.99496	15666
CHARGE=3+
390.19033	207	
423.22559	494	1+
425.72644	500	
430.19091	227	1+
446.72979	162	
454.24012	168	
489.27558	234	
504.24986	176	
525.27330	259	1+
533.93679	164	
546.78974	219	
551.26471	499	1+
563.33778	210	
591.33444	183	
597.76010	178	
617.80184	184	
657.88767	477	1+
658.38725	194	
661.34385	312	1+
664.33247	577	1+
702.32976	348	1+
714.43166	373	
714.93941	357	1+
758.41550	2417	1+
774.86403	175	
779.36526	829	1+
781.43264	186	
836.41279	187	
836.41593	288	1+
839.43185	235	1+
845.46523	534	1+
856.05402	168	
858.19144	330	1+
878.43598	3244	1+
902.02151	427	1+
918.43287	196	
925.47623	281	1+
927.49169	373	1+
930.50585	185	
931.45471	405	1+
933.47326	448	1+
935.46034	1103	1+
941.65528	226	
963.52653	506	1+
977.48122	460	1+
991.52316	1484	1+
1060.32843	270	
1111.21874	209	
1120.56877	1303	1+
1120.57846	180	
1121.55602	197	
1177.58879	1556	1+
1291.63265	748	1+
1420.65933	876	1+
1531.71583	343	1+
1574.88753	1225	1+
1687.96037	914	1+
2017.04193	632	1+
2032.06845	976	1+
END IONS

###FS:    #m/z: 320.27759 #charge-128
###MaxRes:#m/z:  0.00000 #charge-128
###MS: 1680
###MSMS: 1681
BEGIN IONS
TITLE=Cmpd 648, AutoMSn(320.2776), 28.4 min
RTINSECONDS=1704.28
SCANS=MS: 1680 MSMS: 1681
PEPMASS=320.27759	42064

320.28663	221	
321.24594	565	1+
END IONS

###FS:    #m/z: 1139.18774 #charge   1
###MaxRes:#m/z:  0.00000 #charge-128
###MS: 1680
###MSMS: 1682
BEGIN IONS
TITLE=Cmpd 649, AutoMSn(1139.1877), 28.4 min
RTINSECONDS=1704.78
SCANS=MS: 1680 MSMS: 1682
PEPMASS=1139.18774	34730
CHARGE=1+
389.73040	168	
437.21174	142	
474.25033	102	
874.47616	105	
943.96187	110	
948.17300	146	
1017.50030	105	
1054.55368	127	
1111.34524	107	
1111.59120	109	
1112.62169	109	
1123.17533	107	
1123.37658	162	
1125.37084	123	
1126.17318	105	
1126.63784	129	
1127.81253	132	
1128.21958	100	
1131.59485	122	
1133.00826	102	
1133.57841	179	
1134.56946	120	
1135.58575	1671	1+
1138.38599	200	
1139.18676	1584	
END IONS

###FS:    #m/z: 967.48904 #charge   3
###MaxRes:#m/z:  0.00000 #charge-128
###MS: 1680
###MSMS: 1683
BEGIN IONS
TITLE=Cmpd 650, AutoMSn(967.4890), 28.4 min
RTINSECONDS=1705.28
SCANS=MS: 1680 MSMS: 1683
PEPMASS=967.48904	13661
CHARGE=3+
365.14516	277	
379.71106	388	1+
418.70091	259	
439.71738	388	
454.22544	203	
468.23178	234	
496.74980	446	1+
525.28597	261	
539.28893	199	
631.31125	282	1+
637.72405	183	
686.40629	192	
710.82897	184	
711.33597	171	
739.84577	212	
758.42411	541	1+
784.44911	278	1+
816.46598	307	
816.96341	176	
847.09330	312	
876.10519	206	
878.42744	846	1+
935.45314	623	1+
947.79759	190	
948.01290	305	
948.15060	319	
948.32969	603	
948.49426	530	1+
948.64433	323	
952.68805	192	
956.52034	198	
957.31132	339	1+
963.50972	233	1+
964.50570	352	1+
965.30275	179	
968.12799	257	1+
968.48537	735	1+
968.80988	198	
972.53874	287	1+
991.50382	859	1+
1177.59881	627	1+
1903.96885	720	1+
END IONS

###FS:    #m/z: 320.27805 #charge-128
###MaxRes:#m/z:  0.00000 #charge-128
###MS: 1684
###MSMS: 1685
BEGIN IONS
TITLE=Cmpd 651, AutoMSn(320.2780), 28.5 min
RTINSECONDS=1708.32
SCANS=MS: 1684 MSMS: 1685
PEPMASS=320.27805	52684

304.21641	154	
320.28176	160	
321.24243	617	1+
END IONS

###FS:    #m/z: 1135.58935 #charge   2
###MaxRes:#m/z:  0.00000 #charge-128
###MS: 1684
###MSMS: 1686
BEGIN IONS
TITLE=Cmpd 652, AutoMSn(1135.5893), 28.5 min
RTINSECONDS=1708.82
SCANS=MS: 1684 MSMS: 1686
PEPMASS=1135.58935	25193
CHARGE=2+
437.21542	156	
664.33870	189	
878.43998	116	
968.44440	120	
1065.95193	120	
1072.51110	129	
1106.50492	158	
1109.52090	121	
1112.00123	165	
1114.76507	201	
1115.16411	307	
1115.38150	462	
1117.16470	157	
1117.78870	124	
1118.38674	126	
1126.21438	119	
1127.24157	333	
1129.57021	483	1+
1129.78553	146	
1129.96064	153	
1133.37997	407	
1134.83275	133	
1135.16820	2033	1+
1137.72013	154	
1138.40405	242	
1139.39176	2015	1+
1139.59358	1085	
1141.55589	173	
2222.62405	483	1+
2260.64073	627	1+
2261.36546	1128	1+
2264.08488	995	1+
2269.67485	2994	1+
2270.06103	4153	1+
END IONS

###FS:    #m/z: 965.32700 #charge   3
###MaxRes:#m/z:  0.00000 #charge-128
###MS: 1684
###MSMS: 1687
BEGIN IONS
TITLE=Cmpd 653, AutoMSn(965.3270), 28.5 min
RTINSECONDS=1709.32
SCANS=MS: 1684 MSMS: 1687
PEPMASS=965.32700	15189
CHARGE=3+
365.14046	389	
525.26717	209	
561.30731	202	
589.30547	679	1+
589.79777	167	
618.34268	190	
657.35889	151	
710.83523	346	1+
739.84332	183	
743.43721	256	1+
758.41264	897	1+
768.55151	180	
816.44375	192	
816.95939	230	
830.46789	152	
850.43159	400	1+
875.77566	198	
878.43123	828	1+
932.46616	148	
935.46533	729	1+
948.35358	218	
948.48378	208	
948.68710	182	
952.65695	161	
952.84688	288	
956.00243	184	
959.50986	155	
963.51431	347	1+
965.48910	316	1+
968.13846	211	
968.48366	364	
968.81250	269	
970.49861	335	1+
975.97340	358	1+
992.48779	809	1+
1013.56520	147	
1270.65485	190	
1755.84224	521	1+
END IONS

###FS:    #m/z: 1135.59107 #charge   2
###MaxRes:#m/z:  0.00000 #charge-128
###MS: 1688
###MSMS: 1689
BEGIN IONS
TITLE=Cmpd 654, AutoMSn(1135.5911), 28.5 min
RTINSECONDS=1712.34
SCANS=MS: 1688 MSMS: 1689
PEPMASS=1135.59107	28122
CHARGE=2+
551.25391	238	
664.34034	180	
928.81442	128	
947.34659	167	
951.04773	114	
1054.90757	123	
1112.17428	200	
1115.18942	290	
1115.59483	155	
1117.36426	109	
1117.56855	136	
1120.78332	156	
1126.36660	121	
1126.79325	163	
1129.54528	441	1+
1132.08354	194	
1132.56977	1175	1+
1133.20179	184	
1134.17555	122	
1134.84524	111	
1135.99541	1834	
1137.79973	315	
1138.58549	2927	1+
1138.79182	2094	
1138.99302	2949	
1144.70615	142	
1150.95789	113	
1354.69987	114	
2227.69078	1086	1+
2256.28129	584	1+
2259.52658	556	1+
2263.83878	966	1+
2269.44905	4380	1+
2269.64912	3849	1+
2270.26361	5036	1+
END IONS

###FS:    #m/z: 946.33214 #charge   3
###MaxRes:#m/z:  0.00000 #charge-128
###MS: 1688
###MSMS: 1690
BEGIN IONS
TITLE=Cmpd 655, AutoMSn(946.3321), 28.5 min
RTINSECONDS=1712.84
SCANS=MS: 1688 MSMS: 1690
PEPMASS=946.33214	32923
CHARGE=3+
376.18581	254	
437.20946	313	1+
443.19551	216	1+
468.25031	405	1+
473.25964	433	1+
489.26312	482	1+
504.25055	285	
515.24847	231	1+
523.27171	271	1+
524.78327	300	
539.28048	282	1+
543.25354	326	1+
546.78593	411	1+
551.26740	600	1+
559.27960	334	1+
572.27458	205	1+
575.30918	405	1+
579.79662	292	1+
582.67763	345	
589.30869	694	
589.80399	496	
590.31251	1828	1+
604.31096	245	1+
623.80189	350	
632.81291	280	
661.35430	1004	1+
664.33193	1146	1+
674.83294	246	1+
679.95465	436	
717.39000	222	1+
729.35633	211	1+
732.35605	256	
739.36522	324	1+
754.92318	225	1+
758.40845	7796	1+
765.20874	505	
765.34632	1020	1+
766.86910	248	1+
768.42099	316	1+
779.37273	3128	1+
779.95032	235	1+
784.45793	300	
784.95307	254	1+
788.95092	268	
801.46440	435	1+
813.47031	225	1+
836.40450	645	1+
839.93352	298	1+
843.46897	341	1+
845.44426	1994	1+
850.44224	1048	1+
857.21653	287	
859.46019	245	1+
860.43203	394	1+
872.16322	363	1+
878.43517	8866	1+
889.44213	357	1+
903.88648	271	1+
906.48126	202	1+
915.50405	263	1+
918.42806	255	
922.51515	524	1+
925.19869	396	1+
925.98797	529	1+
926.64501	538	1+
927.27376	297	1+
927.46861	313	1+
929.49075	1195	1+
930.01373	556	1+
932.47173	881	1+
935.46412	1217	1+
942.47135	269	1+
943.98288	261	
945.47850	720	1+
960.51124	326	1+
962.94864	249	1+
963.52739	1127	1+
970.53081	288	1+
977.52277	301	1+
979.54135	708	1+
983.87046	283	1+
987.76798	278	
991.52203	5384	1+
1019.52685	453	1+
1021.50478	387	1+
1120.56834	4495	1+
1129.90366	321	
1131.67226	305	
1139.32747	261	
1156.56660	444	1+
1163.58643	445	
1164.26658	306	
1172.09515	294	
1178.58037	290	
1250.23609	290	
1258.71302	688	1+
1291.62958	1887	1+
1371.80784	2112	1+
1402.67232	667	1+
1420.68115	2953	1+
1427.85613	472	1+
1437.67224	515	1+
1484.88378	3073	1+
1548.71791	1284	1+
1615.92725	4151	1+
1631.91710	5568	1+
1728.97015	1285	1+
1734.84998	483	1+
1744.96506	2016	1+
1773.88924	384	1+
1791.93728	376	1+
1839.00433	391	1+
1850.32614	724	1+
1857.30154	1391	1+
1857.58412	1005	1+
1873.95728	626	1+
1884.28828	780	1+
1890.97930	897	1+
1897.94568	537	1+
1963.97199	338	1+
1974.06704	1175	1+
1997.03458	584	1+
2025.08890	454	1+
2033.05761	382	1+
2072.07551	1685	1+
2089.09421	2355	1+
2277.19331	433	1+
2285.19194	526	1+
2350.20623	613	1+
END IONS

###FS:    #m/z: 1124.18639 #charge   1
###MaxRes:#m/z:  0.00000 #charge-128
###MS: 1688
###MSMS: 1691
BEGIN IONS
TITLE=Cmpd 656, AutoMSn(1124.1864), 28.6 min
RTINSECONDS=1713.34
SCANS=MS: 1688 MSMS: 1691
PEPMASS=1124.18639	14592
CHARGE=1+
664.34181	155	
1039.32371	119	
1100.98574	124	
1103.56490	114	
1103.98666	149	
1106.40296	108	
1114.59763	114	
1122.17182	316	
1123.59097	144	
1124.18500	1252	1+
END IONS

###FS:    #m/z: 679.40867 #charge   1
###MaxRes:#m/z:  0.00000 #charge-128
###MS: 1692
###MSMS: 1693
BEGIN IONS
TITLE=Cmpd 657, AutoMSn(679.4087), 28.6 min
RTINSECONDS=1716.36
SCANS=MS: 1692 MSMS: 1693
PEPMASS=679.40867	8299
CHARGE=1+
373.16838	164	
378.14538	111	
388.15021	109	
431.18441	103	
490.27333	129	
506.57519	145	
526.25434	147	
559.32856	101	
658.37660	140	
660.40010	122	
662.42091	105	
675.40873	122	
676.37255	335	1+
678.38096	444	1+
END IONS

###FS:    #m/z: 1124.58196 #charge   1
###MaxRes:#m/z:  0.00000 #charge-128
###MS: 1692
###MSMS: 1694
BEGIN IONS
TITLE=Cmpd 658, AutoMSn(1124.5820), 28.6 min
RTINSECONDS=1716.86
SCANS=MS: 1692 MSMS: 1694
PEPMASS=1124.58196	15498
CHARGE=1+
664.33838	188	
785.57678	164	
939.48189	102	
983.51678	106	
1100.00336	105	
1100.15167	115	
1100.57955	130	
1103.19795	132	
1103.98789	109	
1114.64470	104	
1123.26230	113	
1124.58343	1107	
END IONS

###FS:    #m/z: 696.43081 #charge   1
###MaxRes:#m/z:  0.00000 #charge-128
###MS: 1692
###MSMS: 1695
BEGIN IONS
TITLE=Cmpd 659, AutoMSn(696.4308), 28.6 min
RTINSECONDS=1717.36
SCANS=MS: 1692 MSMS: 1695
PEPMASS=696.43081	5898
CHARGE=1+
387.22897	103	
395.77933	153	
423.19247	101	
505.22683	111	
507.22971	105	
571.25489	122	
622.38322	106	
677.31973	106	
694.37527	200	
695.40058	365	1+
END IONS

###FS:    #m/z: 679.40728 #charge   1
###MaxRes:#m/z:  0.00000 #charge-128
###MS: 1696
###MSMS: 1697
BEGIN IONS
TITLE=Cmpd 660, AutoMSn(679.4073), 28.7 min
RTINSECONDS=1720.38
SCANS=MS: 1696 MSMS: 1697
PEPMASS=679.40728	13857
CHARGE=1+
369.18489	105	
389.73055	373	
395.15341	123	
411.22316	121	
429.22827	125	
431.17374	177	
433.26671	135	
444.19815	134	
660.38964	124	
663.38419	111	
665.43348	107	
674.41663	132	
677.34911	150	
678.37556	719	1+
END IONS

###FS:    #m/z: 696.43310 #charge   1
###MaxRes:#m/z:  0.00000 #charge-128
###MS: 1696
###MSMS: 1698
BEGIN IONS
TITLE=Cmpd 661, AutoMSn(696.4331), 28.7 min
RTINSECONDS=1720.88
SCANS=MS: 1696 MSMS: 1698
PEPMASS=696.43310	9623
CHARGE=1+
378.20326	100	
390.18235	109	
448.24259	125	
486.26707	148	
590.31190	147	
624.35103	108	
676.36389	145	
680.39039	106	
692.41182	171	
695.42462	127	
END IONS

###FS:    #m/z: 924.64653 #charge   1
###MaxRes:#m/z:  0.00000 #charge-128
###MS: 1696
###MSMS: 1699
BEGIN IONS
TITLE=Cmpd 662, AutoMSn(924.6465), 28.7 min
RTINSECONDS=1721.38
SCANS=MS: 1696 MSMS: 1699
PEPMASS=924.64653	11356
CHARGE=1+
341.16046	259	1+
348.18229	149	
356.36739	208	
359.15678	173	
390.18584	445	
409.21826	190	
425.73136	172	
430.16715	160	
437.20192	534	1+
439.72008	186	
466.17392	140	
538.30540	152	
543.24142	172	
550.98075	157	
551.25757	683	1+
608.26811	283	
636.33509	178	
662.36001	127	
664.35953	459	1+
666.28888	234	
674.31048	145	
702.33566	189	
729.30957	166	
749.50952	345	
758.43012	306	
765.34449	194	
779.36522	1237	1+
836.38854	338	1+
845.43954	296	1+
850.43571	195	
878.43413	1337	1+
902.44129	132	
922.47698	132	
END IONS

###FS:    #m/z: 679.40954 #charge   1
###MaxRes:#m/z:  0.00000 #charge-128
###MS: 1700
###MSMS: 1701
BEGIN IONS
TITLE=Cmpd 663, AutoMSn(679.4095), 28.7 min
RTINSECONDS=1724.41
SCANS=MS: 1700 MSMS: 1701
PEPMASS=679.40954	18386
CHARGE=1+
409.23098	116	
431.18863	118	
477.24143	148	
601.35244	107	
661.38421	135	
675.40284	113	
676.39496	314	1+
678.39788	411	1+
END IONS

###FS:    #m/z: 924.64734 #charge   3
###MaxRes:#m/z:  0.00000 #charge-128
###MS: 1700
###MSMS: 1702
BEGIN IONS
TITLE=Cmpd 664, AutoMSn(924.6473), 28.7 min
RTINSECONDS=1724.91
SCANS=MS: 1700 MSMS: 1702
PEPMASS=924.64734	15760
CHARGE=3+
343.17085	188	
345.10084	159	
359.16258	209	1+
361.36365	174	
385.24600	164	
390.19880	255	
394.13311	221	1+
411.16776	167	
417.92715	344	
425.73587	220	
429.15854	238	1+
454.23063	214	1+
504.29292	164	
551.25970	557	1+
559.19676	513	1+
560.08608	476	
590.31897	502	1+
601.33857	154	
636.72731	200	
647.33253	166	
664.33548	494	
666.29753	250	
758.41650	779	1+
767.42631	187	
779.36860	1023	1+
784.48029	171	
836.37125	212	
845.42852	175	
850.43866	157	
861.42574	211	
878.43969	1294	1+
925.45205	171	
932.46824	260	
991.51358	465	1+
1045.56872	202	
1046.60497	193	
END IONS

###FS:    #m/z: 696.43448 #charge   1
###MaxRes:#m/z:  0.00000 #charge-128
###MS: 1700
###MSMS: 1703
BEGIN IONS
TITLE=Cmpd 665, AutoMSn(696.4345), 28.8 min
RTINSECONDS=1725.41
SCANS=MS: 1700 MSMS: 1703
PEPMASS=696.43448	12902
CHARGE=1+
451.09769	114	
471.24237	108	
494.27124	113	
540.28290	121	
583.27141	100	
692.39315	105	
693.41014	527	1+
696.40767	194	
END IONS

###FS:    #m/z: 318.29618 #charge-128
###MaxRes:#m/z:  0.00000 #charge-128
###MS: 1704
###MSMS: 1705
BEGIN IONS
TITLE=Cmpd 666, AutoMSn(318.2962), 28.8 min
RTINSECONDS=1728.44
SCANS=MS: 1704 MSMS: 1705
PEPMASS=318.29618	15166

318.29632	327	
322.24154	111	
END IONS

###FS:    #m/z: 924.64427 #charge   3
###MaxRes:#m/z:  0.00000 #charge-128
###MS: 1704
###MSMS: 1706
BEGIN IONS
TITLE=Cmpd 667, AutoMSn(924.6443), 28.8 min
RTINSECONDS=1728.94
SCANS=MS: 1704 MSMS: 1706
PEPMASS=924.64427	17747
CHARGE=3+
342.15685	255	1+
345.10894	192	
360.16848	149	
376.19374	151	
379.70896	355	
390.18050	294	
409.20270	158	
412.14305	234	1+
437.20064	293	1+
454.23262	205	
474.19245	138	
480.21423	177	
489.27629	267	
506.23702	264	1+
526.34558	154	
539.27486	142	
551.26535	806	1+
590.32300	182	
609.26880	132	
658.40081	159	
664.32642	860	1+
682.97430	139	
723.45704	137	
756.43268	315	
758.41151	443	1+
761.35791	191	
765.33810	488	1+
779.36450	1455	1+
788.68573	272	
836.36622	285	1+
878.43385	1306	1+
923.48517	160	
932.47757	282	
991.51680	264	
1045.54472	226	
1046.55295	153	
1689.89657	469	1+
END IONS

###FS:    #m/z: 1113.57365 #charge   1
###MaxRes:#m/z:  0.00000 #charge-128
###MS: 1704
###MSMS: 1707
BEGIN IONS
TITLE=Cmpd 668, AutoMSn(1113.5737), 28.8 min
RTINSECONDS=1729.44
SCANS=MS: 1704 MSMS: 1707
PEPMASS=1113.57365	13847
CHARGE=1+
664.34748	141	
1011.56973	101	
1056.49795	134	
1110.37122	100	
1112.80376	143	
1113.38782	515	
END IONS

###FS:    #m/z: 318.29763 #charge-128
###MaxRes:#m/z:  0.00000 #charge-128
###MS: 1708
###MSMS: 1709
BEGIN IONS
TITLE=Cmpd 669, AutoMSn(318.2976), 28.9 min
RTINSECONDS=1732.47
SCANS=MS: 1708 MSMS: 1709
PEPMASS=318.29763	25374

318.29618	617	1+
321.25105	116	
END IONS

###FS:    #m/z: 905.46243 #charge   1
###MaxRes:#m/z:  0.00000 #charge-128
###MS: 1708
###MSMS: 1710
BEGIN IONS
TITLE=Cmpd 670, AutoMSn(905.4624), 28.9 min
RTINSECONDS=1732.97
SCANS=MS: 1708 MSMS: 1710
PEPMASS=905.46243	7321
CHARGE=1+
375.23326	144	
390.18543	155	
403.24264	116	
425.71233	113	
439.72033	108	
444.24196	143	
457.22710	105	
482.76701	101	
496.26078	177	
505.23388	145	
539.75177	100	
545.23723	100	
560.77329	189	
561.28893	130	
590.29248	216	
636.37748	121	
658.37762	107	
664.34273	190	
705.38793	113	
711.32546	114	
779.36800	265	1+
869.29476	101	
872.10103	106	
878.42722	599	1+
902.47786	500	1+
END IONS

###FS:    #m/z: 880.61720 #charge   1
###MaxRes:#m/z:  0.00000 #charge-128
###MS: 1708
###MSMS: 1711
BEGIN IONS
TITLE=Cmpd 671, AutoMSn(880.6172), 28.9 min
RTINSECONDS=1733.47
SCANS=MS: 1708 MSMS: 1711
PEPMASS=880.61720	6554
CHARGE=1+
355.17635	103	
395.78014	120	
438.19421	114	
467.23323	101	
483.23587	130	
539.29409	103	
598.28733	115	
718.34833	123	
878.54741	108	
880.49303	112	
END IONS

###FS:    #m/z: 318.29831 #charge-128
###MaxRes:#m/z:  0.00000 #charge-128
###MS: 1712
###MSMS: 1713
BEGIN IONS
TITLE=Cmpd 672, AutoMSn(318.2983), 28.9 min
RTINSECONDS=1736.51
SCANS=MS: 1712 MSMS: 1713
PEPMASS=318.29831	36183

300.28905	114	
316.28446	229	
318.28987	547	1+
END IONS

###FS:    #m/z: 332.27829 #charge-128
###MaxRes:#m/z:  0.00000 #charge-128
###MS: 1712
###MSMS: 1714
BEGIN IONS
TITLE=Cmpd 673, AutoMSn(332.2783), 29.0 min
RTINSECONDS=1737.01
SCANS=MS: 1712 MSMS: 1714
PEPMASS=332.27829	12501

314.26817	518	
332.27853	476	
END IONS

###FS:    #m/z: 866.58315 #charge   1
###MaxRes:#m/z:  0.00000 #charge-128
###MS: 1712
###MSMS: 1715
BEGIN IONS
TITLE=Cmpd 674, AutoMSn(866.5832), 29.0 min
RTINSECONDS=1737.52
SCANS=MS: 1712 MSMS: 1715
PEPMASS=866.58315	5882
CHARGE=1+
531.20571	126	
557.24658	100	
778.34709	201	1+
866.45920	109	
END IONS

###FS:    #m/z: 318.29834 #charge-128
###MaxRes:#m/z:  0.00000 #charge-128
###MS: 1716
###MSMS: 1717
BEGIN IONS
TITLE=Cmpd 675, AutoMSn(318.2983), 29.0 min
RTINSECONDS=1740.55
SCANS=MS: 1716 MSMS: 1717
PEPMASS=318.29834	44397

300.28972	305	
316.28401	169	
318.30057	636	1+
END IONS

###FS:    #m/z: 332.27799 #charge   3
###MaxRes:#m/z:  0.00000 #charge-128
###MS: 1716
###MSMS: 1718
BEGIN IONS
TITLE=Cmpd 676, AutoMSn(332.2780), 29.0 min
RTINSECONDS=1741.05
SCANS=MS: 1716 MSMS: 1718
PEPMASS=332.27799	18250
CHARGE=3+
313.20733	107	
314.26784	578	
316.28753	106	
332.27072	455	1+
END IONS

###FS:    #m/z: 585.32861 #charge   1
###MaxRes:#m/z:  0.00000 #charge-128
###MS: 1716
###MSMS: 1719
BEGIN IONS
TITLE=Cmpd 677, AutoMSn(585.3286), 29.0 min
RTINSECONDS=1741.55
SCANS=MS: 1716 MSMS: 1719
PEPMASS=585.32861	8608
CHARGE=1+
332.19792	118	
374.25353	115	
382.23323	117	
425.27107	107	
459.20222	183	
526.30509	103	
533.94869	158	
564.38073	113	
566.33808	132	
568.35488	138	
570.38333	105	
571.30804	103	
581.28817	107	
582.37117	103	
584.37339	439	1+
END IONS

###FS:    #m/z: 334.29331 #charge-128
###MaxRes:#m/z:  0.00000 #charge-128
###MS: 1720
###MSMS: 1721
BEGIN IONS
TITLE=Cmpd 678, AutoMSn(334.2933), 29.1 min
RTINSECONDS=1744.57
SCANS=MS: 1720 MSMS: 1721
PEPMASS=334.29331	20848

314.26554	573	1+
316.28096	180	
332.27566	1136	1+
END IONS

###FS:    #m/z: 585.32659 #charge   1
###MaxRes:#m/z:  0.00000 #charge-128
###MS: 1720
###MSMS: 1722
BEGIN IONS
TITLE=Cmpd 679, AutoMSn(585.3266), 29.1 min
RTINSECONDS=1745.07
SCANS=MS: 1720 MSMS: 1722
PEPMASS=585.32659	9723
CHARGE=1+
354.23548	114	
395.79012	141	
412.13608	103	
451.20040	108	
510.22874	122	
520.87340	184	
565.34570	247	1+
568.36743	191	
570.32932	100	
573.16042	399	
582.26176	113	
583.33168	713	1+
END IONS

###FS:    #m/z: 638.37401 #charge   1
###MaxRes:#m/z:  0.00000 #charge-128
###MS: 1720
###MSMS: 1723
BEGIN IONS
TITLE=Cmpd 680, AutoMSn(638.3740), 29.1 min
RTINSECONDS=1745.57
SCANS=MS: 1720 MSMS: 1723
PEPMASS=638.37401	8967
CHARGE=1+
337.15524	102	
431.18565	101	
527.27496	104	
600.34537	137	
616.43477	134	
618.34802	171	
620.39717	142	
622.37122	131	
633.38859	272	1+
634.28874	117	
635.37931	805	1+
END IONS

###FS:    #m/z: 318.29799 #charge-128
###MaxRes:#m/z:  0.00000 #charge-128
###MS: 1724
###MSMS: 1725
BEGIN IONS
TITLE=Cmpd 681, AutoMSn(318.2980), 29.1 min
RTINSECONDS=1748.59
SCANS=MS: 1724 MSMS: 1725
PEPMASS=318.29799	46587

300.28350	425	1+
318.29843	566	1+
END IONS

###FS:    #m/z: 334.29306 #charge-128
###MaxRes:#m/z:  0.00000 #charge-128
###MS: 1724
###MSMS: 1726
BEGIN IONS
TITLE=Cmpd 682, AutoMSn(334.2931), 29.2 min
RTINSECONDS=1749.09
SCANS=MS: 1724 MSMS: 1726
PEPMASS=334.29306	25340

314.26432	606	1+
316.28006	290	
321.92472	120	
332.28111	731	
334.30179	307	1+
340.41341	208	
END IONS

###FS:    #m/z: 946.49580 #charge   3
###MaxRes:#m/z:  0.00000 #charge-128
###MS: 1724
###MSMS: 1727
BEGIN IONS
TITLE=Cmpd 683, AutoMSn(946.4958), 29.2 min
RTINSECONDS=1749.6
SCANS=MS: 1724 MSMS: 1727
PEPMASS=946.49580	34738
CHARGE=3+
423.22987	370	
473.26173	288	
489.27270	220	
524.75860	457	
533.93750	301	
559.24003	255	1+
581.31069	434	1+
589.30581	458	
629.86725	439	1+
632.32559	210	
646.83379	364	
664.34715	499	1+
666.29176	243	
758.41123	3151	1+
761.38014	213	
765.20079	261	
765.35653	222	
766.35330	361	1+
774.85081	270	
775.37372	293	
779.36952	2400	1+
787.95041	248	1+
836.42051	348	1+
845.46258	249	
846.42370	610	1+
850.43791	941	1+
860.41628	297	1+
869.18889	224	
878.43401	6623	1+
922.52898	270	
923.02485	381	1+
925.49881	222	1+
931.46947	477	1+
935.47496	649	1+
944.50861	302	1+
946.49042	262	
947.58230	301	1+
963.52465	1118	1+
979.52240	578	1+
991.52191	3440	1+
1039.25153	213	
1047.77889	984	
1101.54934	609	1+
1120.56115	3936	1+
1131.69531	262	
1139.57309	344	
1163.89709	320	
1171.86711	221	
1177.59784	237	
1178.60561	1310	1+
1371.79091	1613	1+
1420.67260	2098	1+
1484.86837	1930	1+
1601.88211	543	1+
1615.91765	4163	1+
1631.91013	1103	1+
1729.00010	826	1+
1855.98420	418	1+
2073.09536	1582	1+
2089.08399	630	1+
END IONS

###FS:    #m/z: 334.29316 #charge-128
###MaxRes:#m/z:  0.00000 #charge-128
###MS: 1728
###MSMS: 1729
BEGIN IONS
TITLE=Cmpd 684, AutoMSn(334.2932), 29.2 min
RTINSECONDS=1752.62
SCANS=MS: 1728 MSMS: 1729
PEPMASS=334.29316	30525

314.26433	367	
316.27953	188	
332.27986	475	
334.28850	165	
END IONS

###FS:    #m/z: 318.29809 #charge-128
###MaxRes:#m/z:  0.00000 #charge-128
###MS: 1728
###MSMS: 1730
BEGIN IONS
TITLE=Cmpd 685, AutoMSn(318.2981), 29.2 min
RTINSECONDS=1753.12
SCANS=MS: 1728 MSMS: 1730
PEPMASS=318.29809	43081

300.29005	184	
316.27071	255	1+
318.29941	691	1+
END IONS

###FS:    #m/z: 1124.58604 #charge   2
###MaxRes:#m/z:  0.00000 #charge-128
###MS: 1728
###MSMS: 1731
BEGIN IONS
TITLE=Cmpd 686, AutoMSn(1124.5860), 29.2 min
RTINSECONDS=1753.62
SCANS=MS: 1728 MSMS: 1731
PEPMASS=1124.58604	21801
CHARGE=2+
516.28898	110	
665.34176	119	
931.24590	116	
964.82274	103	
1097.55288	106	
1100.54520	109	
1121.16341	146	
1121.40604	215	
1121.79402	169	
1122.17623	203	
1122.59209	223	
1123.36389	105	
1123.75527	129	
1124.78877	1521	
1130.29726	140	
2241.96521	764	1+
2246.87090	2703	1+
2247.24515	2809	1+
2248.08735	3025	1+
END IONS

###FS:    #m/z: 334.29378 #charge-128
###MaxRes:#m/z:  0.00000 #charge-128
###MS: 1732
###MSMS: 1733
BEGIN IONS
TITLE=Cmpd 687, AutoMSn(334.2938), 29.3 min
RTINSECONDS=1756.64
SCANS=MS: 1732 MSMS: 1733
PEPMASS=334.29378	30206

314.26885	434	1+
332.27675	468	1+
334.29485	320	
END IONS

###FS:    #m/z: 937.15734 #charge   3
###MaxRes:#m/z:  0.00000 #charge-128
###MS: 1732
###MSMS: 1734
BEGIN IONS
TITLE=Cmpd 688, AutoMSn(937.1573), 29.3 min
RTINSECONDS=1757.15
SCANS=MS: 1732 MSMS: 1734
PEPMASS=937.15734	26371
CHARGE=3+
424.72024	350	1+
454.23919	181	
458.19223	297	
490.26979	297	
504.24665	398	1+
589.29215	337	
590.31106	808	1+
594.32942	195	
637.32470	240	1+
657.89391	243	
658.39036	199	
661.35694	178	
664.33415	461	
686.39639	273	
697.04349	184	
758.40837	3218	1+
765.35634	288	1+
773.45092	186	
779.38441	2274	1+
787.93356	211	
788.45098	188	
816.96473	179	
845.45113	634	1+
850.44231	566	1+
878.43616	5062	1+
918.42663	316	
932.45814	261	
933.47603	514	1+
935.46085	1101	1+
940.47128	211	1+
963.54096	845	1+
991.52534	2877	1+
1007.45347	211	
1008.51107	271	
1009.53132	369	
1017.54314	242	
1045.54318	300	
1092.55415	457	1+
1110.83598	216	
1120.56934	2483	1+
1131.70146	265	
1131.81592	302	
1291.62434	814	1+
1420.66832	1694	1+
1427.84958	920	1+
1484.88351	643	1+
1548.73902	672	1+
1558.88183	1649	1+
1615.92877	1932	1+
1671.98428	625	1+
1695.81286	445	1+
1728.98855	557	1+
2073.10789	739	1+
END IONS

###FS:    #m/z: 1124.38443 #charge   2
###MaxRes:#m/z:  0.00000 #charge-128
###MS: 1732
###MSMS: 1735
BEGIN IONS
TITLE=Cmpd 689, AutoMSn(1124.3844), 29.3 min
RTINSECONDS=1757.65
SCANS=MS: 1732 MSMS: 1735
PEPMASS=1124.38443	20948
CHARGE=2+
347.15949	110	
515.27065	134	
664.33975	105	
1103.58763	134	
1106.74429	103	
1120.57988	111	
1121.55703	451	1+
1121.95846	164	
1122.21111	215	
1123.95417	208	
1124.78439	848	
1125.80736	118	
1127.77734	806	1+
1127.93574	595	
1128.40196	210	
2070.21681	116	
2240.71140	843	1+
2247.22243	2251	1+
2247.81317	2284	1+
END IONS

###FS:    #m/z: 334.29299 #charge-128
###MaxRes:#m/z:  0.00000 #charge-128
###MS: 1736
###MSMS: 1737
BEGIN IONS
TITLE=Cmpd 690, AutoMSn(334.2930), 29.3 min
RTINSECONDS=1760.68
SCANS=MS: 1736 MSMS: 1737
PEPMASS=334.29299	27208

314.26739	249	
332.27944	238	
334.30075	243	
END IONS

###FS:    #m/z: 927.65184 #charge   3
###MaxRes:#m/z:  0.00000 #charge-128
###MS: 1736
###MSMS: 1739
BEGIN IONS
TITLE=Cmpd 691, AutoMSn(927.6518), 29.4 min
RTINSECONDS=1761.69
SCANS=MS: 1736 MSMS: 1739
PEPMASS=927.65184	15604
CHARGE=3+
377.16517	134	
413.16740	150	
426.73289	156	
430.16952	134	
546.79209	137	
591.32407	180	
601.34439	209	
657.89997	180	
658.38543	199	
661.37615	290	1+
664.36045	172	
758.41738	1767	1+
761.38915	142	
765.35081	140	
772.93137	151	
773.45664	166	
774.87218	298	
779.36551	560	
779.36603	407	1+
788.46106	163	
847.42171	159	
848.88938	192	
850.43997	315	1+
878.43653	2561	1+
894.51743	192	
914.45851	137	
922.53881	228	1+
924.47519	390	1+
927.47858	276	1+
930.48377	137	
931.50342	275	1+
933.47171	268	1+
963.52568	465	1+
991.51412	1768	1+
1120.56062	1467	1+
1131.68191	196	
1177.59868	160	
1177.60827	844	1+
1296.97929	152	
1420.68610	625	1+
1427.86041	1034	1+
1558.88886	2799	1+
1671.99214	576	1+
2016.07816	599	1+
END IONS

###FS:    #m/z: 1005.46095 #charge   2
###MaxRes:#m/z:  0.00000 #charge-128
###MS: 1740
###MSMS: 1741
BEGIN IONS
TITLE=Cmpd 692, AutoMSn(1005.4610), 29.4 min
RTINSECONDS=1764.73
SCANS=MS: 1740 MSMS: 1741
PEPMASS=1005.46095	9665
CHARGE=2+
439.72613	143	
458.18732	163	
467.22377	136	
468.14954	362	
486.16635	337	1+
496.25253	191	
502.23684	121	
539.19079	536	
557.21097	453	1+
560.79684	138	
589.27875	183	
624.34045	236	
640.24052	211	
645.26377	335	1+
658.26148	488	
664.28461	162	
667.85269	122	
681.79314	129	
710.84078	119	
779.36010	118	
816.47067	116	
864.99513	130	
871.08833	118	
878.42326	338	1+
898.44372	129	
951.67595	126	
963.51195	315	1+
1003.49441	370	1+
1006.53687	222	
1017.07886	128	
1127.58394	134	
1891.66410	562	1+
1963.98357	680	1+
END IONS

###FS:    #m/z: 723.42996 #charge   1
###MaxRes:#m/z:  0.00000 #charge-128
###MS: 1740
###MSMS: 1743
BEGIN IONS
TITLE=Cmpd 693, AutoMSn(723.4300), 29.4 min
RTINSECONDS=1765.73
SCANS=MS: 1740 MSMS: 1743
PEPMASS=723.42996	8912
CHARGE=1+
347.17329	144	
396.19740	136	
410.18215	102	
424.29774	118	
442.19145	157	
497.30889	110	
515.25490	109	
546.31328	100	
564.33173	101	
599.36175	104	
642.30516	122	
661.38099	205	
684.36250	149	
702.39482	121	
704.40813	254	1+
709.38787	107	
718.39967	134	
720.43316	346	1+
722.40895	526	1+
END IONS

###FS:    #m/z: 1006.12594 #charge   1
###MaxRes:#m/z:  0.00000 #charge-128
###MS: 1744
###MSMS: 1745
BEGIN IONS
TITLE=Cmpd 694, AutoMSn(1006.1259), 29.5 min
RTINSECONDS=1768.76
SCANS=MS: 1744 MSMS: 1745
PEPMASS=1006.12594	11721
CHARGE=1+
375.19233	145	
406.19252	131	
468.16554	490	1+
476.37391	196	
482.25573	150	
485.22890	110	
486.18048	182	
488.17763	125	
496.26177	208	
539.18951	962	1+
557.20243	531	1+
560.77727	146	
589.79571	219	
640.23734	171	
646.29276	114	
654.74491	233	
658.24746	590	1+
666.76381	136	
667.84338	132	
681.31931	104	
697.04328	141	
739.85519	122	
757.41508	297	1+
758.42095	178	
864.44214	108	
870.10318	332	1+
870.41557	265	
875.39175	105	
878.42620	894	1+
924.46029	121	
946.34169	378	1+
991.51513	133	
1005.47253	138	
END IONS

###FS:    #m/z: 723.43031 #charge   1
###MaxRes:#m/z:  0.00000 #charge-128
###MS: 1744
###MSMS: 1746
BEGIN IONS
TITLE=Cmpd 695, AutoMSn(723.4303), 29.5 min
RTINSECONDS=1769.26
SCANS=MS: 1744 MSMS: 1746
PEPMASS=723.43031	11760
CHARGE=1+
315.14795	102	
332.26969	116	
342.20931	130	
359.19149	110	
375.21859	123	
383.18228	103	
393.17074	112	
401.13217	102	
437.21683	112	
481.24235	116	
522.22214	100	
590.32124	133	
687.38681	114	
700.42477	121	
702.38785	123	
704.39830	552	1+
713.22926	113	
718.44264	265	1+
720.39936	385	1+
722.40152	922	1+
END IONS

###FS:    #m/z: 723.43254 #charge   1
###MaxRes:#m/z:  0.00000 #charge-128
###MS: 1748
###MSMS: 1749
BEGIN IONS
TITLE=Cmpd 696, AutoMSn(723.4325), 29.5 min
RTINSECONDS=1772.78
SCANS=MS: 1748 MSMS: 1749
PEPMASS=723.43254	14587
CHARGE=1+
312.13006	104	
321.12828	117	
367.13847	151	
370.14669	121	
377.17520	115	
407.23258	125	
456.24336	111	
466.19677	135	
479.22583	121	
565.26116	105	
605.31228	115	
703.40702	136	
705.40903	294	1+
708.39395	109	
719.44431	138	
720.40172	441	1+
722.41786	473	1+
END IONS

###FS:    #m/z: 740.45551 #charge   1
###MaxRes:#m/z:  0.00000 #charge-128
###MS: 1748
###MSMS: 1750
BEGIN IONS
TITLE=Cmpd 697, AutoMSn(740.4555), 29.6 min
RTINSECONDS=1773.28
SCANS=MS: 1748 MSMS: 1750
PEPMASS=740.45551	10877
CHARGE=1+
499.22843	106	
528.31169	319	
721.38212	111	
725.42550	104	
726.34693	115	
736.44236	102	
737.38493	571	1+
END IONS

###FS:    #m/z: 1006.12320 #charge   1
###MaxRes:#m/z:  0.00000 #charge-128
###MS: 1748
###MSMS: 1751
BEGIN IONS
TITLE=Cmpd 698, AutoMSn(1006.1232), 29.6 min
RTINSECONDS=1773.78
SCANS=MS: 1748 MSMS: 1751
PEPMASS=1006.12320	11408
CHARGE=1+
468.16172	364	
476.37624	116	
485.23166	153	
486.16574	267	
539.18894	737	1+
547.73371	100	
557.20900	612	1+
560.78522	188	
561.29330	178	
589.78577	161	
624.34021	146	
640.21600	144	
658.26042	336	
669.31474	102	
671.37913	103	
768.28723	101	
779.35071	123	
812.38264	115	
878.44612	245	
924.45164	306	1+
946.33674	249	
982.48432	241	1+
1005.57661	101	
END IONS

###FS:    #m/z: 362.23276 #charge   2
###MaxRes:#m/z:  0.00000 #charge-128
###MS: 1752
###MSMS: 1753
BEGIN IONS
TITLE=Cmpd 699, AutoMSn(362.2328), 29.6 min
RTINSECONDS=1776.8
SCANS=MS: 1752 MSMS: 1753
PEPMASS=362.23276	10892
CHARGE=2+
323.02494	161	
344.32056	331	
362.32761	677	1+
END IONS

###FS:    #m/z: 740.45800 #charge   1
###MaxRes:#m/z:  0.00000 #charge-128
###MS: 1752
###MSMS: 1754
BEGIN IONS
TITLE=Cmpd 700, AutoMSn(740.4580), 29.6 min
RTINSECONDS=1777.3
SCANS=MS: 1752 MSMS: 1754
PEPMASS=740.45800	11098
CHARGE=1+
325.13625	101	
332.21861	104	
341.19508	116	
352.22017	105	
385.16828	100	
423.16619	120	
434.19127	126	
436.21500	114	
451.21004	166	
705.44034	106	
735.43722	115	
737.43859	172	
738.39982	172	
739.42802	348	1+
END IONS

###FS:    #m/z: 497.26854 #charge   1
###MaxRes:#m/z:  0.00000 #charge-128
###MS: 1752
###MSMS: 1755
BEGIN IONS
TITLE=Cmpd 701, AutoMSn(497.2685), 29.6 min
RTINSECONDS=1777.8
SCANS=MS: 1752 MSMS: 1755
PEPMASS=497.26854	8058
CHARGE=1+
318.23487	150	
341.17644	113	
347.16876	120	
375.26388	118	
383.18496	102	
395.77863	692	
403.24593	100	
436.32233	457	1+
440.30431	172	
475.31170	108	
477.31228	117	
478.27831	209	
481.33916	127	
494.31866	309	
496.29278	954	1+
END IONS

###FS:    #m/z: 497.26916 #charge   1
###MaxRes:#m/z:  0.00000 #charge-128
###MS: 1756
###MSMS: 1757
BEGIN IONS
TITLE=Cmpd 702, AutoMSn(497.2692), 29.7 min
RTINSECONDS=1780.83
SCANS=MS: 1756 MSMS: 1757
PEPMASS=497.26916	12107
CHARGE=1+
318.23018	162	
336.23698	108	
353.15567	104	
357.22544	120	
372.24608	111	
402.23822	118	
416.23161	124	
436.34092	239	
440.31623	103	
449.26735	100	
475.32897	326	1+
478.31033	122	
479.25848	270	
482.32036	114	
493.28135	179	
494.30767	497	1+
497.28538	1094	1+
END IONS

###FS:    #m/z: 362.23547 #charge   2
###MaxRes:#m/z:  0.00000 #charge-128
###MS: 1756
###MSMS: 1758
BEGIN IONS
TITLE=Cmpd 703, AutoMSn(362.2355), 29.7 min
RTINSECONDS=1781.33
SCANS=MS: 1756 MSMS: 1758
PEPMASS=362.23547	11400
CHARGE=2+
300.29240	150	
323.01511	103	
344.31428	158	
361.30675	108	
362.32466	925	1+
END IONS

###FS:    #m/z: 740.46031 #charge   1
###MaxRes:#m/z:  0.00000 #charge-128
###MS: 1756
###MSMS: 1759
BEGIN IONS
TITLE=Cmpd 704, AutoMSn(740.4603), 29.7 min
RTINSECONDS=1781.83
SCANS=MS: 1756 MSMS: 1759
PEPMASS=740.46031	11565
CHARGE=1+
455.23132	139	
719.43134	112	
720.36628	112	
723.43201	106	
726.36805	170	
736.42082	280	1+
738.42033	576	1+
END IONS

###FS:    #m/z: 497.27002 #charge   1
###MaxRes:#m/z:  0.00000 #charge-128
###MS: 1760
###MSMS: 1761
BEGIN IONS
TITLE=Cmpd 705, AutoMSn(497.2700), 29.7 min
RTINSECONDS=1784.86
SCANS=MS: 1760 MSMS: 1761
PEPMASS=497.27002	13828
CHARGE=1+
320.18976	100	
338.29740	164	
348.21673	107	
381.21463	287	1+
389.20260	100	
395.77856	193	
436.33664	144	
476.28374	234	
478.26588	452	1+
483.50089	242	
492.38560	132	
494.30773	681	1+
497.27567	1301	1+
END IONS

###FS:    #m/z: 682.40009 #charge   1
###MaxRes:#m/z:  0.00000 #charge-128
###MS: 1760
###MSMS: 1762
BEGIN IONS
TITLE=Cmpd 706, AutoMSn(682.4001), 29.8 min
RTINSECONDS=1785.36
SCANS=MS: 1760 MSMS: 1762
PEPMASS=682.40009	9926
CHARGE=1+
313.16114	100	
346.19191	122	
373.15250	124	
379.17343	103	
381.19994	127	
451.23425	104	
456.23876	105	
491.28336	142	
502.30165	112	
616.36166	128	
666.42872	109	
678.40169	281	1+
680.41214	179	
681.39966	216	
682.37491	776	1+
END IONS

###FS:    #m/z: 629.35416 #charge   1
###MaxRes:#m/z:  0.00000 #charge-128
###MS: 1760
###MSMS: 1763
BEGIN IONS
TITLE=Cmpd 707, AutoMSn(629.3542), 29.8 min
RTINSECONDS=1785.86
SCANS=MS: 1760 MSMS: 1763
PEPMASS=629.35416	9009
CHARGE=1+
351.20890	119	
353.15725	104	
399.20837	120	
429.19481	114	
441.19226	110	
452.25431	127	
519.29839	106	
591.32330	117	
594.34524	160	
612.36624	259	
614.36635	206	
624.39153	231	1+
626.35591	359	1+
628.37743	531	1+
END IONS

###FS:    #m/z: 688.36832 #charge   3
###MaxRes:#m/z:  0.00000 #charge-128
###MS: 1764
###MSMS: 1765
BEGIN IONS
TITLE=Cmpd 708, AutoMSn(688.3683), 29.8 min
RTINSECONDS=1788.89
[truncated: 170,556 more chars]
