# Supplementary material for: Biochemical and proteomic analyses of venom from a new pit viper, Protobothrops kelomohy
Source: J Venom Anim Toxins Incl Trop Dis. 2022 Apr 11;28:e20210080. doi: 10.1590/1678-9199-JVATITD-2021-0080 (PMC9005077; doi:10.1590/1678-9199-JVATITD-2021-0080)
Supplement: Additional file 2. [file 1678-9199-jvatitd-28-e20210080-s2.zip › jvatitd-2021-0080_suppl2_20220324/Protobothrops replication2/Rep2_Protobothrops10_GE6_01_19267.mgf]

CHARGE=1+, 2+ and 3+
###	
###	\\10.11.12.207\(D) Data\Data\onrapak\2020\Feb-04-2020\Rep2_Protobothrops10_GE6_01_19267.d\analysis.baf
###	Rep2_Protobothrops10_GE6_01_19267.d
###	Instrument: micrOTOF-Q II
###    Rep2_Protobothrops10
###    PeakWidth 5.00, MiniumIntensity 100, S/N 1Apply threshold 0, Threshold 10
###    Retain Residuals no, Create neutrally no,
###    FullScan Parameters: AdductIon (+)+H (-)-H, LowMass 350, HighMass 3000, MaxCharge charge decon 4, MinPeaks 3
###    Perf. isotope decon yes, Max Charge Istopic decon 3, MW agreement 5.00, Abund. cutoff 3.00, Envelope cutoff 75.00
###    MaxRes   Parameters: AdductIon (+)+H (-)-H, LowMass 350, HighMass 3000 
###    Perf. isotope decon yes, Max Charge Istopic decon 3, Abund. cutoff 2.00
###    MSn      Parameters: AdductIon (+)+H (-)-H, LowMass 100, HighMass 2500 
###    Perf. isotope decon yes, Max Charge Istopic decon 2, Abund. cutoff 0.50
###    Global Charge Limit: yes 3, Prefer FullScan Result: yes, Export what: 2 (0=non deconv/1=deconv only/2=mixed), NoMSMSSignals: 25, Intensity threshold: 100, NoMSSignals (deconv): 2, NoMSSignals (non-deconv): 2, NormalizeData: no, SingleCharged: yes
###FS:    #m/z: 612.29642 #charge   3
###MaxRes:#m/z:  0.00000 #charge-128
###MS: 589
###MSMS: 590
BEGIN IONS
TITLE=Cmpd 1, AutoMSn(612.2964), 10.0 min
RTINSECONDS=602.073
SCANS=MS: 589 MSMS: 590
PEPMASS=612.29642	114536
CHARGE=3+
544.58461	1017	
550.59200	6956	1+
550.92474	4393	
551.26191	2157	
606.29244	2833	
606.62422	2780	
606.95706	1714	
611.62677	1739	
611.96420	2094	
612.29677	51982	1+
612.63039	40673	1+
612.96645	27273	1+
655.29025	987	
712.80032	1171	
713.31197	896	
776.85450	1635	
844.88549	865	
1649.75143	16175	1+
END IONS

###FS:    #m/z: 459.47559 #charge   2
###MaxRes:#m/z:  0.00000 #charge-128
###MS: 589
###MSMS: 591
BEGIN IONS
TITLE=Cmpd 2, AutoMSn(459.4756), 10.0 min
RTINSECONDS=602.574
SCANS=MS: 589 MSMS: 591
PEPMASS=459.47559	70972
CHARGE=2+
341.18361	320	
383.24356	464	1+
413.20128	265	
421.20119	669	1+
421.52902	330	
458.97146	1345	1+
475.55524	332	
475.88905	256	
492.55239	255	
508.23611	681	1+
508.57676	263	
511.74180	552	
512.57361	297	
518.24137	358	
518.58035	360	
520.24559	247	
539.23618	793	1+
544.58777	2135	1+
544.92211	1841	1+
545.26394	1345	1+
550.25883	340	
550.59205	7618	1+
550.92511	5778	1+
551.25730	2952	1+
552.72652	308	
569.60153	405	1+
569.91093	274	
591.24560	237	
619.77366	1207	
628.28951	246	
634.27092	961	1+
639.74629	426	
645.28830	249	
646.28405	755	1+
648.76279	393	
649.25456	314	
655.29426	1422	1+
655.78999	1129	1+
691.29932	309	1+
712.30650	288	
727.32299	246	
738.32926	347	
854.31307	330	1+
908.94456	933	1+
909.43323	631	1+
917.94577	2364	1+
END IONS

###FS:    #m/z: 367.78183 #charge   3
###MaxRes:#m/z:  0.00000 #charge-128
###MS: 589
###MSMS: 592
BEGIN IONS
TITLE=Cmpd 3, AutoMSn(367.7818), 10.1 min
RTINSECONDS=603.075
SCANS=MS: 589 MSMS: 592
PEPMASS=367.78183	25764
CHARGE=3+
332.13117	250	1+
373.17297	170	
383.23361	386	1+
414.22282	137	
415.15392	126	
418.20690	128	
449.18088	490	1+
482.18805	156	
490.21031	148	
538.73044	209	
539.22529	217	
550.22474	131	
564.21053	370	
604.24424	155	
620.27898	160	
628.27738	145	
665.25621	255	1+
691.28776	330	1+
694.26341	176	
701.26171	129	
711.30862	201	
713.28883	224	1+
719.29097	209	1+
727.26681	135	
736.29336	299	
747.29518	421	
764.29495	207	1+
788.29290	184	
826.34759	128	
828.30435	244	
851.30735	475	1+
856.29801	143	
944.41355	414	1+
979.42695	120	
998.41511	123	
END IONS

###FS:    #m/z: 459.72512 #charge   2
###MaxRes:#m/z:  0.00000 #charge-128
###MS: 593
###MSMS: 594
BEGIN IONS
TITLE=Cmpd 4, AutoMSn(459.7251), 10.1 min
RTINSECONDS=606.093
SCANS=MS: 593 MSMS: 594
PEPMASS=459.72512	93546
CHARGE=2+
341.17987	491	
343.15757	251	
383.23408	504	1+
412.23182	459	
413.68275	680	1+
450.17838	259	
475.88841	350	
501.88405	392	
502.23114	537	1+
505.21783	346	1+
507.23071	460	1+
507.57697	397	1+
507.88950	507	
511.90102	495	1+
512.56587	483	
513.24388	260	
518.23808	524	
518.56766	701	
518.90199	286	
538.73544	394	
539.24942	327	
544.58483	2463	1+
544.92225	2079	1+
545.25747	1805	1+
549.25575	552	1+
550.59132	7949	1+
550.92428	7246	1+
551.25667	4087	1+
552.72824	291	
556.23800	330	1+
559.24031	570	1+
560.73949	380	1+
569.59768	664	1+
591.23897	251	
639.75177	466	
640.24243	370	
645.28731	396	
645.78489	348	1+
648.76078	491	
649.24323	376	
674.28363	358	1+
683.79483	880	
684.29418	751	
689.80198	413	1+
706.31933	244	
776.34092	300	
855.30528	309	1+
879.29720	273	1+
908.93073	1242	1+
909.43859	1064	1+
917.94642	3246	1+
918.44233	2143	1+
END IONS

###FS:    #m/z: 367.78212 #charge   3
###MaxRes:#m/z:  0.00000 #charge-128
###MS: 593
###MSMS: 595
BEGIN IONS
TITLE=Cmpd 5, AutoMSn(367.7821), 10.1 min
RTINSECONDS=606.594
SCANS=MS: 593 MSMS: 595
PEPMASS=367.78212	34927
CHARGE=3+
341.17596	201	
343.15752	166	
373.18604	139	
383.23554	214	
389.73039	265	
401.20968	156	
449.17445	397	1+
463.70751	153	
481.71939	180	
533.21619	205	
538.73728	193	
539.22451	147	
559.25759	168	
564.19602	408	
569.25436	170	
587.22292	147	
602.22989	140	
620.28439	149	
665.25097	258	1+
691.27792	141	
706.33333	139	
727.26087	193	
736.29763	281	
827.32496	166	
828.32251	421	1+
838.89649	291	
851.31136	610	1+
856.31766	243	
916.42738	281	1+
927.38042	340	1+
955.36756	277	1+
1014.36692	177	
END IONS

###FS:    #m/z: 917.93645 #charge   2
###MaxRes:#m/z:  0.00000 #charge-128
###MS: 593
###MSMS: 596
BEGIN IONS
TITLE=Cmpd 6, AutoMSn(917.9365), 10.1 min
RTINSECONDS=607.095
SCANS=MS: 593 MSMS: 596
PEPMASS=917.93645	9911
CHARGE=2+
1834.87308	833	1+
END IONS

###FS:    #m/z: 917.93633 #charge   2
###MaxRes:#m/z:  0.00000 #charge-128
###MS: 597
###MSMS: 598
BEGIN IONS
TITLE=Cmpd 7, AutoMSn(917.9363), 10.2 min
RTINSECONDS=610.117
SCANS=MS: 597 MSMS: 598
PEPMASS=917.93633	6733
CHARGE=2+
1834.87179	722	1+
END IONS

###FS:    #m/z: 619.62351 #charge   3
###MaxRes:#m/z:  0.00000 #charge-128
###MS: 597
###MSMS: 599
BEGIN IONS
TITLE=Cmpd 8, AutoMSn(619.6235), 10.2 min
RTINSECONDS=610.618
SCANS=MS: 597 MSMS: 599
PEPMASS=619.62351	5965
CHARGE=3+
615.81435	163	
616.33728	106	
619.61054	203	
619.95154	273	
END IONS

###FS:    #m/z: 626.95476 #charge   3
###MaxRes:#m/z:  0.00000 #charge-128
###MS: 597
###MSMS: 600
BEGIN IONS
TITLE=Cmpd 9, AutoMSn(626.9548), 10.2 min
RTINSECONDS=611.119
SCANS=MS: 597 MSMS: 600
PEPMASS=626.95476	5589
CHARGE=3+
624.94126	131	
631.29665	173	
631.63258	277	
691.03357	137	
END IONS

###FS:    #m/z: 535.89911 #charge-128
###MaxRes:#m/z:  0.00000 #charge-128
###MS: 601
###MSMS: 602
BEGIN IONS
TITLE=Cmpd 10, AutoMSn(535.8991), 10.2 min
RTINSECONDS=614.153
SCANS=MS: 601 MSMS: 602
PEPMASS=535.89911	3601

469.20797	112	
END IONS

###FS:    #m/z: 535.89985 #charge   3
###MaxRes:#m/z:  0.00000 #charge-128
###MS: 604
###MSMS: 605
BEGIN IONS
TITLE=Cmpd 12, AutoMSn(535.8999), 10.3 min
RTINSECONDS=617.184
SCANS=MS: 604 MSMS: 605
PEPMASS=535.89985	6254
CHARGE=3+
387.73016	169	
512.26428	102	
530.22993	123	
731.26271	134	
END IONS

###FS:    #m/z: 544.95492 #charge   3
###MaxRes:#m/z:  0.00000 #charge-128
###MS: 604
###MSMS: 606
BEGIN IONS
TITLE=Cmpd 13, AutoMSn(544.9549), 10.3 min
RTINSECONDS=617.685
SCANS=MS: 604 MSMS: 606
PEPMASS=544.95492	2676
CHARGE=3+
371.17834	117	
587.26899	101	
645.36037	147	
END IONS

###FS:    #m/z: 544.95870 #charge   3
###MaxRes:#m/z:  0.00000 #charge-128
###MS: 607
###MSMS: 608
BEGIN IONS
TITLE=Cmpd 14, AutoMSn(544.9587), 10.3 min
RTINSECONDS=620.207
SCANS=MS: 607 MSMS: 608
PEPMASS=544.95870	12761
CHARGE=3+
322.19180	125	
420.22426	110	
486.24975	141	
489.91796	202	
539.61955	360	1+
539.95151	281	
540.27492	102	
543.76848	101	
543.94454	103	
544.58959	134	
544.95899	1624	1+
545.28080	1354	1+
545.62478	521	1+
603.78039	149	
645.37743	175	
689.35080	201	
717.85598	143	
744.35366	140	
746.33697	138	
752.88040	259	
753.38835	224	
END IONS

###FS:    #m/z: 409.22436 #charge   2
###MaxRes:#m/z:  0.00000 #charge-128
###MS: 607
###MSMS: 609
BEGIN IONS
TITLE=Cmpd 15, AutoMSn(409.2244), 10.3 min
RTINSECONDS=620.708
SCANS=MS: 607 MSMS: 609
PEPMASS=409.22436	5812
CHARGE=2+
420.23218	160	
427.24019	100	
429.20320	270	
473.74424	127	
517.28179	514	1+
548.32547	165	
572.22048	141	
619.30342	110	
645.37141	205	
END IONS

###FS:    #m/z: 544.95823 #charge   3
###MaxRes:#m/z:  0.00000 #charge-128
###MS: 611
###MSMS: 612
BEGIN IONS
TITLE=Cmpd 17, AutoMSn(544.9582), 10.4 min
RTINSECONDS=624.247
SCANS=MS: 611 MSMS: 612
PEPMASS=544.95823	34154
CHARGE=3+
437.72517	126	
502.26418	117	
517.26835	230	
534.75320	128	
539.28062	1068	1+
539.61534	433	
539.95266	543	
543.77622	113	
544.10543	134	
544.29510	325	
544.61949	350	
544.96094	4652	1+
545.29039	4308	1+
545.62458	1810	1+
553.42002	122	
558.76814	133	
603.78686	111	
604.29178	106	
631.32343	151	
645.36969	424	1+
667.84676	103	
679.82910	243	
680.34476	138	
717.36287	231	
717.86039	136	
744.35463	312	1+
759.41327	173	
887.51781	113	
988.48798	334	1+
1376.66555	1012	1+
1504.75299	1837	1+
END IONS

###FS:    #m/z: 409.22251 #charge   2
###MaxRes:#m/z:  0.00000 #charge-128
###MS: 611
###MSMS: 613
BEGIN IONS
TITLE=Cmpd 18, AutoMSn(409.2225), 10.4 min
RTINSECONDS=624.748
SCANS=MS: 611 MSMS: 613
PEPMASS=409.22251	13889
CHARGE=2+
371.18929	241	1+
380.20861	124	
388.28425	120	
395.77880	208	
400.25000	125	
402.20583	132	
411.20298	110	
420.22511	219	
473.23044	175	
481.24799	130	
517.27912	583	1+
528.32864	167	
534.25359	108	
553.75886	129	
572.21262	183	
645.36690	169	
759.40024	153	
END IONS

###FS:    #m/z: 409.22266 #charge   2
###MaxRes:#m/z:  0.00000 #charge-128
###MS: 615
###MSMS: 616
BEGIN IONS
TITLE=Cmpd 20, AutoMSn(409.2227), 10.5 min
RTINSECONDS=628.294
SCANS=MS: 615 MSMS: 616
PEPMASS=409.22266	13427
CHARGE=2+
322.20110	128	
347.09392	278	
400.25381	150	
420.22186	281	1+
429.20788	150	
508.75986	102	
517.27700	658	1+
543.28903	131	
548.31891	136	
572.20474	148	
645.37719	211	
759.39178	141	
END IONS

###FS:    #m/z: 544.95924 #charge   3
###MaxRes:#m/z:  0.00000 #charge-128
###MS: 617
###MSMS: 618
BEGIN IONS
TITLE=Cmpd 21, AutoMSn(544.9592), 10.5 min
RTINSECONDS=630.339
SCANS=MS: 617 MSMS: 618
PEPMASS=544.95924	29258
CHARGE=3+
448.55561	100	
486.23818	130	
495.25997	149	
515.30257	101	
517.27798	281	
539.28238	406	
539.61746	161	
539.95494	354	1+
544.62289	151	
544.95561	1901	1+
545.29165	1177	1+
545.62732	749	
559.28571	287	1+
603.78380	135	
631.32247	108	
645.38005	263	1+
744.36596	162	
1376.66743	935	1+
1504.75423	888	1+
END IONS

###FS:    #m/z: 408.46328 #charge   2
###MaxRes:#m/z:  0.00000 #charge-128
###MS: 617
###MSMS: 619
BEGIN IONS
TITLE=Cmpd 22, AutoMSn(408.4633), 10.5 min
RTINSECONDS=630.84
SCANS=MS: 617 MSMS: 619
PEPMASS=408.46328	14465
CHARGE=2+
394.22181	109	
412.21707	128	
473.24304	114	
517.27741	410	1+
544.73768	101	
553.24430	124	
572.20902	155	
END IONS

###FS:    #m/z: 544.95940 #charge   3
###MaxRes:#m/z:  0.00000 #charge-128
###MS: 620
###MSMS: 621
BEGIN IONS
TITLE=Cmpd 23, AutoMSn(544.9594), 10.6 min
RTINSECONDS=633.371
SCANS=MS: 620 MSMS: 621
PEPMASS=544.95940	20274
CHARGE=3+
517.26930	278	
533.93196	115	
539.27263	186	
544.95754	1113	1+
545.29114	700	1+
545.62576	204	
553.37830	335	
645.37738	170	
688.84861	178	
689.34290	114	
1504.76786	432	1+
END IONS

###FS:    #m/z: 625.97192 #charge   3
###MaxRes:#m/z:  0.00000 #charge-128
###MS: 627
###MSMS: 629
BEGIN IONS
TITLE=Cmpd 28, AutoMSn(625.9719), 10.7 min
RTINSECONDS=640.946
SCANS=MS: 627 MSMS: 629
PEPMASS=625.97192	5872
CHARGE=3+
424.86255	105	
625.98489	293	
626.29628	261	1+
626.63684	153	
END IONS

###FS:    #m/z: 469.73087 #charge   2
###MaxRes:#m/z:  0.00000 #charge-128
###MS: 631
###MSMS: 632
BEGIN IONS
TITLE=Cmpd 30, AutoMSn(469.7309), 10.7 min
RTINSECONDS=644.479
SCANS=MS: 631 MSMS: 632
PEPMASS=469.73087	8422
CHARGE=2+
413.21227	204	
438.56221	127	
457.74890	104	
539.26217	196	
558.59283	117	
564.26631	150	
690.80138	164	
704.78665	101	
END IONS

###FS:    #m/z: 625.97095 #charge   3
###MaxRes:#m/z:  0.00000 #charge-128
###MS: 631
###MSMS: 633
BEGIN IONS
TITLE=Cmpd 31, AutoMSn(625.9710), 10.7 min
RTINSECONDS=644.981
SCANS=MS: 631 MSMS: 633
PEPMASS=625.97095	8313
CHARGE=3+
609.27626	112	
625.96389	496	1+
626.30004	193	
626.63586	267	
END IONS

###FS:    #m/z: 469.73253 #charge   2
###MaxRes:#m/z:  0.00000 #charge-128
###MS: 635
###MSMS: 636
BEGIN IONS
TITLE=Cmpd 33, AutoMSn(469.7325), 10.8 min
RTINSECONDS=648.517
SCANS=MS: 635 MSMS: 636
PEPMASS=469.73253	8558
CHARGE=2+
365.69995	152	
400.20199	107	
538.75811	203	
690.32626	111	
END IONS

###FS:    #m/z: 535.78165 #charge   2
###MaxRes:#m/z:  0.00000 #charge-128
###MS: 639
###MSMS: 642
BEGIN IONS
TITLE=Cmpd 37, AutoMSn(535.7816), 10.9 min
RTINSECONDS=653.542
SCANS=MS: 639 MSMS: 642
PEPMASS=535.78165	2544
CHARGE=2+
591.25610	102	
END IONS

###FS:    #m/z: 357.52302 #charge   3
###MaxRes:#m/z:  0.00000 #charge-128
###MS: 643
###MSMS: 644
BEGIN IONS
TITLE=Cmpd 38, AutoMSn(357.5230), 10.9 min
RTINSECONDS=656.567
SCANS=MS: 643 MSMS: 644
PEPMASS=357.52302	4919
CHARGE=3+
324.17902	114	
374.19637	134	
731.37417	128	
933.49355	417	1+
END IONS

###FS:    #m/z: 535.78103 #charge   2
###MaxRes:#m/z:  0.00000 #charge-128
###MS: 643
###MSMS: 645
BEGIN IONS
TITLE=Cmpd 39, AutoMSn(535.7810), 11.0 min
RTINSECONDS=657.068
SCANS=MS: 643 MSMS: 645
PEPMASS=535.78103	4260
CHARGE=2+
496.27771	103	
504.26676	203	
514.24507	133	
END IONS

###FS:    #m/z: 716.64239 #charge   3
###MaxRes:#m/z:  0.00000 #charge-128
###MS: 647
###MSMS: 648
BEGIN IONS
TITLE=Cmpd 41, AutoMSn(716.6424), 11.0 min
RTINSECONDS=660.596
SCANS=MS: 647 MSMS: 648
PEPMASS=716.64239	4423
CHARGE=3+
716.65569	260	
716.96941	231	
717.34857	252	
END IONS

###FS:    #m/z: 357.52172 #charge   3
###MaxRes:#m/z:  0.00000 #charge-128
###MS: 647
###MSMS: 649
BEGIN IONS
TITLE=Cmpd 42, AutoMSn(357.5217), 11.0 min
RTINSECONDS=661.097
SCANS=MS: 647 MSMS: 649
PEPMASS=357.52172	4538
CHARGE=3+
467.25123	167	
529.30951	129	
730.35657	138	
END IONS

###FS:    #m/z: 502.27020 #charge   2
###MaxRes:#m/z:  0.00000 #charge-128
###MS: 647
###MSMS: 650
BEGIN IONS
TITLE=Cmpd 43, AutoMSn(502.2702), 11.0 min
RTINSECONDS=661.598
SCANS=MS: 647 MSMS: 650
PEPMASS=502.27020	3870
CHARGE=2+
350.15935	102	
END IONS

###FS:    #m/z: 502.27197 #charge   2
###MaxRes:#m/z:  0.00000 #charge-128
###MS: 651
###MSMS: 652
BEGIN IONS
TITLE=Cmpd 44, AutoMSn(502.2720), 11.1 min
RTINSECONDS=664.619
SCANS=MS: 651 MSMS: 652
PEPMASS=502.27197	7697
CHARGE=2+
489.87935	192	
502.30473	133	
507.27672	118	
593.28320	104	
598.29095	110	
END IONS

###FS:    #m/z: 716.63699 #charge   3
###MaxRes:#m/z:  0.00000 #charge-128
###MS: 651
###MSMS: 653
BEGIN IONS
TITLE=Cmpd 45, AutoMSn(716.6370), 11.1 min
RTINSECONDS=665.12
SCANS=MS: 651 MSMS: 653
PEPMASS=716.63699	6912
CHARGE=3+
716.62915	293	
716.97826	147	
END IONS

###FS:    #m/z: 507.58857 #charge   3
###MaxRes:#m/z:  0.00000 #charge-128
###MS: 651
###MSMS: 654
BEGIN IONS
TITLE=Cmpd 46, AutoMSn(507.5886), 11.1 min
RTINSECONDS=665.621
SCANS=MS: 651 MSMS: 654
PEPMASS=507.58857	4346
CHARGE=3+
506.28546	104	
517.27914	200	
END IONS

###FS:    #m/z: 501.58869 #charge   3
###MaxRes:#m/z:  0.00000 #charge-128
###MS: 655
###MSMS: 656
BEGIN IONS
TITLE=Cmpd 47, AutoMSn(501.5887), 11.1 min
RTINSECONDS=668.642
SCANS=MS: 655 MSMS: 656
PEPMASS=501.58869	12050
CHARGE=3+
371.17278	159	
377.71653	151	
379.72035	110	
470.27958	116	
486.74842	125	
493.26458	104	
495.23830	100	
496.24593	203	
501.59448	412	1+
501.93037	378	
502.27014	1484	1+
504.56481	100	
517.27744	130	
602.78113	168	
603.28143	103	
631.32332	131	
652.29934	150	
658.28914	105	
666.82708	249	
687.83185	167	
743.40756	143	
746.34922	115	
1004.54061	744	1+
END IONS

###FS:    #m/z: 507.58994 #charge   3
###MaxRes:#m/z:  0.00000 #charge-128
###MS: 655
###MSMS: 657
BEGIN IONS
TITLE=Cmpd 48, AutoMSn(507.5899), 11.2 min
RTINSECONDS=669.143
SCANS=MS: 655 MSMS: 657
PEPMASS=507.58994	5680
CHARGE=3+
377.70011	335	
384.12843	140	
471.92083	244	
472.58951	159	
499.23497	107	
503.26867	177	
507.58583	144	
517.27553	179	
558.28555	104	
631.32442	138	
665.31259	132	
END IONS

###FS:    #m/z: 520.93615 #charge   3
###MaxRes:#m/z:  0.00000 #charge-128
###MS: 655
###MSMS: 658
BEGIN IONS
TITLE=Cmpd 49, AutoMSn(520.9362), 11.2 min
RTINSECONDS=669.644
SCANS=MS: 655 MSMS: 658
PEPMASS=520.93615	5050
CHARGE=3+
377.70943	100	
417.27396	103	
472.23322	114	
494.74109	106	
520.93176	373	
521.26925	268	
524.27442	123	
569.27645	118	
573.31434	230	
583.32897	114	
631.29633	121	
675.31765	164	
681.32684	160	
746.35541	108	
END IONS

###FS:    #m/z: 520.93796 #charge   3
###MaxRes:#m/z:  0.00000 #charge-128
###MS: 659
###MSMS: 660
BEGIN IONS
TITLE=Cmpd 50, AutoMSn(520.9380), 11.2 min
RTINSECONDS=672.672
SCANS=MS: 659 MSMS: 660
PEPMASS=520.93796	14727
CHARGE=3+
371.16426	106	
407.21495	150	
447.74897	127	
498.60678	105	
499.25137	110	
515.25779	230	
520.60311	439	1+
520.93528	854	1+
521.27448	705	
560.27952	174	
573.31012	502	1+
631.78952	148	
679.82402	174	
681.33682	156	
681.83362	160	
687.34716	133	
746.34844	112	
754.40765	136	
874.43774	145	
END IONS

###FS:    #m/z: 507.59115 #charge   3
###MaxRes:#m/z:  0.00000 #charge-128
###MS: 659
###MSMS: 661
BEGIN IONS
TITLE=Cmpd 51, AutoMSn(507.5911), 11.2 min
RTINSECONDS=673.173
SCANS=MS: 659 MSMS: 661
PEPMASS=507.59115	8654
CHARGE=3+
377.71141	446	1+
410.21421	126	
428.21450	151	
440.23960	136	
466.24876	129	
471.92108	629	
472.26539	397	
472.59582	227	
474.58889	121	
492.42684	106	
507.24325	114	
507.58569	312	
510.27500	102	
517.27422	180	
623.32715	134	
643.32836	223	
665.31676	120	
END IONS

###FS:    #m/z: 482.58074 #charge   3
###MaxRes:#m/z:  0.00000 #charge-128
###MS: 659
###MSMS: 662
BEGIN IONS
TITLE=Cmpd 52, AutoMSn(482.5807), 11.2 min
RTINSECONDS=673.674
SCANS=MS: 659 MSMS: 662
PEPMASS=482.58074	4141
CHARGE=3+
383.23931	124	
466.23907	102	
482.58676	161	
483.91218	100	
574.26901	368	
574.76936	175	
615.28428	120	
655.79724	101	
927.35926	103	
END IONS

###FS:    #m/z: 520.93935 #charge   3
###MaxRes:#m/z:  0.00000 #charge-128
###MS: 663
###MSMS: 664
BEGIN IONS
TITLE=Cmpd 53, AutoMSn(520.9394), 11.3 min
RTINSECONDS=676.702
SCANS=MS: 663 MSMS: 664
PEPMASS=520.93935	19834
CHARGE=3+
377.70979	239	
417.27844	124	
477.26139	143	
486.23342	164	
499.27692	104	
501.26504	155	
515.25527	282	
515.93317	272	
520.93956	1075	1+
521.26694	622	1+
521.60530	405	
541.79499	146	
573.31294	504	1+
614.27658	103	
623.29683	144	
631.79667	119	
641.81024	119	
669.35055	102	
671.83503	121	
672.33080	133	
680.33026	508	1+
687.35780	276	
689.34761	133	
716.84865	111	
717.35376	276	1+
746.35544	159	
860.38999	106	
874.43609	261	1+
988.47781	132	
988.48903	284	1+
END IONS

###FS:    #m/z: 512.92204 #charge   3
###MaxRes:#m/z:  0.00000 #charge-128
###MS: 663
###MSMS: 665
BEGIN IONS
TITLE=Cmpd 54, AutoMSn(512.9220), 11.3 min
RTINSECONDS=677.203
SCANS=MS: 663 MSMS: 665
PEPMASS=512.92204	9112
CHARGE=3+
377.71754	292	
406.22172	289	1+
433.20353	103	
445.53339	103	
459.23107	103	
476.91383	133	
479.92001	114	
504.58961	124	
507.23006	273	1+
507.57711	129	
507.88891	301	1+
511.25848	101	
512.91092	587	1+
513.25006	334	
513.58083	198	
515.30747	151	
549.26606	135	
573.27666	117	
624.24740	101	
626.27750	421	1+
641.79404	127	
642.30733	110	
675.79227	118	
676.78874	622	1+
683.86003	124	
712.33363	125	
730.34534	217	1+
746.36145	118	
754.42044	127	
812.45086	220	1+
1353.59607	704	1+
END IONS

###FS:    #m/z: 482.58049 #charge   3
###MaxRes:#m/z:  0.00000 #charge-128
###MS: 663
###MSMS: 666
BEGIN IONS
TITLE=Cmpd 55, AutoMSn(482.5805), 11.3 min
RTINSECONDS=677.704
SCANS=MS: 663 MSMS: 666
PEPMASS=482.58049	6990
CHARGE=3+
476.90570	213	
477.20976	112	
479.19839	100	
482.58213	127	
523.25673	110	
561.23270	110	
565.75545	158	
614.76935	127	
619.27080	250	1+
659.30524	154	
659.81272	108	
675.30202	130	
1147.53356	603	1+
END IONS

###FS:    #m/z: 494.25457 #charge   3
###MaxRes:#m/z:  0.00000 #charge-128
###MS: 667
###MSMS: 668
BEGIN IONS
TITLE=Cmpd 56, AutoMSn(494.2546), 11.3 min
RTINSECONDS=680.729
SCANS=MS: 667 MSMS: 668
PEPMASS=494.25457	10160
CHARGE=3+
341.18167	213	
434.13646	180	
440.89577	115	
473.24187	100	
488.57996	144	
493.58358	367	1+
494.23854	360	1+
494.92239	147	
538.76195	128	
540.25858	162	
544.27251	142	
570.28319	103	
581.29460	288	
596.75469	155	
597.75742	434	
598.26743	347	
603.30741	100	
620.28463	289	
620.80636	133	
673.32788	128	
675.31135	664	1+
676.82362	291	
677.32539	372	1+
709.40032	167	
806.44119	148	
806.44847	1735	1+
1295.56326	1837	1+
END IONS

###FS:    #m/z: 512.92112 #charge   3
###MaxRes:#m/z:  0.00000 #charge-128
###MS: 667
###MSMS: 669
BEGIN IONS
TITLE=Cmpd 57, AutoMSn(512.9211), 11.4 min
RTINSECONDS=681.23
SCANS=MS: 667 MSMS: 669
PEPMASS=512.92112	10135
CHARGE=3+
403.72786	144	
428.21116	114	
428.55452	365	
445.92332	108	
451.86034	128	
459.21638	127	
462.26418	232	
479.23411	121	
493.76550	108	
497.25992	256	1+
505.99785	123	
507.24269	357	
507.58493	174	
512.91038	295	
513.25297	504	1+
513.56088	742	1+
513.90384	684	1+
514.79690	107	
568.76961	168	
626.29071	115	
649.31858	120	
666.78741	117	
669.81595	151	
675.30856	126	
705.32519	143	
712.30290	124	
730.35364	192	
754.42223	195	
754.42421	402	1+
811.43424	560	1+
820.37591	122	
1352.58966	1545	1+
END IONS

###FS:    #m/z: 608.29774 #charge   3
###MaxRes:#m/z:  0.00000 #charge-128
###MS: 667
###MSMS: 670
BEGIN IONS
TITLE=Cmpd 58, AutoMSn(608.2977), 11.4 min
RTINSECONDS=681.731
SCANS=MS: 667 MSMS: 670
PEPMASS=608.29774	7727
CHARGE=3+
458.23057	109	
484.62457	104	
579.61268	133	
579.95415	123	
607.29400	100	
608.29933	479	1+
608.63117	552	
608.96737	223	
734.36808	129	
776.34881	128	
776.86240	133	
END IONS

###FS:    #m/z: 494.25858 #charge   3
###MaxRes:#m/z:  0.00000 #charge-128
###MS: 671
###MSMS: 672
BEGIN IONS
TITLE=Cmpd 59, AutoMSn(494.2586), 11.4 min
RTINSECONDS=684.756
SCANS=MS: 671 MSMS: 672
PEPMASS=494.25858	20358
CHARGE=3+
322.20237	139	
434.13065	159	
440.25825	342	
453.19512	184	
468.86946	167	
474.53382	177	
488.22172	216	1+
488.54983	262	
488.89344	190	
493.87184	174	
494.24593	1097	1+
494.56010	611	
494.90909	500	1+
498.61180	125	
498.94069	241	
531.73497	141	
540.74018	129	
541.25748	164	
575.23347	231	
581.31347	187	
603.31603	122	
606.34572	122	
639.78697	128	
658.28372	178	
676.82602	261	
677.32907	275	
683.80323	212	
709.38861	298	1+
744.41400	228	1+
763.35133	146	
806.45322	2801	1+
1194.51927	1479	1+
1239.58816	723	1+
1251.55449	404	1+
1295.55592	3844	1+
1349.60487	1080	1+
END IONS

###FS:    #m/z: 607.95457 #charge   3
###MaxRes:#m/z:  0.00000 #charge-128
###MS: 671
###MSMS: 673
BEGIN IONS
TITLE=Cmpd 60, AutoMSn(607.9546), 11.4 min
RTINSECONDS=685.257
SCANS=MS: 671 MSMS: 673
PEPMASS=607.95457	15306
CHARGE=3+
458.24114	148	
532.83294	100	
579.28995	257	
579.60887	102	
579.94722	171	
587.27434	218	
606.27411	114	
608.29711	852	1+
608.63864	681	1+
608.96735	270	
627.81826	103	
636.15425	145	
684.84689	124	
733.87926	156	
776.35686	232	
819.90712	279	
END IONS

###FS:    #m/z: 456.72823 #charge   2
###MaxRes:#m/z:  0.00000 #charge-128
###MS: 671
###MSMS: 674
BEGIN IONS
TITLE=Cmpd 61, AutoMSn(456.7282), 11.4 min
RTINSECONDS=685.759
SCANS=MS: 671 MSMS: 674
PEPMASS=456.72823	7717
CHARGE=2+
322.19527	217	
398.20275	124	
406.72298	106	
458.23329	362	
462.74316	151	
538.76910	250	
539.24625	121	
550.57165	113	
569.26878	127	
587.27780	553	
591.27138	111	
619.76436	152	
684.33247	209	
725.35679	133	
782.36657	110	
END IONS

###FS:    #m/z: 494.25960 #charge   3
###MaxRes:#m/z:  0.00000 #charge-128
###MS: 675
###MSMS: 676
BEGIN IONS
TITLE=Cmpd 62, AutoMSn(494.2596), 11.5 min
RTINSECONDS=688.782
SCANS=MS: 675 MSMS: 676
PEPMASS=494.25960	23103
CHARGE=3+
341.19920	212	
372.20567	193	
382.18494	163	
427.19242	154	
432.53949	155	
434.13406	211	
440.25960	370	
450.53613	163	
453.21204	167	
456.20031	408	
480.23998	252	1+
487.89122	748	1+
488.54072	487	1+
493.89109	712	1+
494.56746	1144	1+
517.27286	159	
540.23992	346	
540.75679	154	
581.31449	365	1+
597.75871	1335	1+
603.30814	423	1+
606.35970	211	
620.29478	536	
620.78487	219	
626.27083	186	
639.28896	224	
639.78228	256	1+
647.27076	185	
675.30905	1063	1+
676.84979	289	
683.80117	283	
684.32010	237	
689.78766	220	
709.40489	156	
730.34614	789	1+
754.41933	1699	1+
763.34286	230	
806.45229	2508	1+
958.50305	238	1+
985.52584	247	1+
987.53853	2327	1+
989.51380	801	1+
1195.51194	924	1+
1295.56257	6322	1+
1353.62031	681	1+
END IONS

###FS:    #m/z: 607.96310 #charge   3
###MaxRes:#m/z:  0.00000 #charge-128
###MS: 675
###MSMS: 677
BEGIN IONS
TITLE=Cmpd 63, AutoMSn(607.9631), 11.5 min
RTINSECONDS=689.283
SCANS=MS: 675 MSMS: 677
PEPMASS=607.96310	18442
CHARGE=3+
357.14372	111	
449.20678	126	
511.24228	100	
602.96180	130	
606.28048	351	1+
606.63101	314	1+
606.96507	198	
608.29930	1244	1+
608.63406	1116	
608.97277	547	
733.87437	120	
776.85012	139	
777.34678	119	
1309.15137	104	
END IONS

###FS:    #m/z: 456.47799 #charge   2
###MaxRes:#m/z:  0.00000 #charge-128
###MS: 675
###MSMS: 678
BEGIN IONS
TITLE=Cmpd 64, AutoMSn(456.4780), 11.5 min
RTINSECONDS=689.784
SCANS=MS: 675 MSMS: 678
PEPMASS=456.47799	9178
CHARGE=2+
322.20219	215	
458.23422	436	1+
463.22028	104	
539.26639	128	
541.26007	116	
546.92045	161	
547.27617	140	
553.31821	120	
563.78020	170	
587.28098	514	1+
591.29073	104	
595.80932	136	
633.31571	101	
648.30628	114	
684.32056	194	
684.81342	141	
796.37565	109	
END IONS

###FS:    #m/z: 480.87321 #charge   3
###MaxRes:#m/z:  0.00000 #charge-128
###MS: 679
###MSMS: 680
BEGIN IONS
TITLE=Cmpd 65, AutoMSn(480.8732), 11.5 min
RTINSECONDS=692.817
SCANS=MS: 679 MSMS: 680
PEPMASS=480.87321	13867
CHARGE=3+
342.66431	115	
411.89941	105	
433.19070	202	
439.88091	150	
445.20679	186	
445.53459	185	
459.24228	183	
475.19932	184	
482.59419	193	
483.24841	174	
505.21643	118	
522.74177	427	1+
524.25573	145	
539.30387	125	
541.23472	112	
546.31094	105	
565.27051	243	
578.23572	224	1+
596.32879	537	
609.78580	132	
615.29393	161	
617.26472	111	
627.77944	105	
628.28570	112	
652.32366	126	
673.39335	108	
709.42643	345	1+
836.36950	108	
864.36095	382	1+
934.49578	1196	1+
952.52121	950	1+
1147.52971	2494	1+
END IONS

###FS:    #m/z: 476.75950 #charge   2
###MaxRes:#m/z:  0.00000 #charge-128
###MS: 679
###MSMS: 681
BEGIN IONS
TITLE=Cmpd 66, AutoMSn(476.7595), 11.6 min
RTINSECONDS=693.318
SCANS=MS: 679 MSMS: 681
PEPMASS=476.75950	7181
CHARGE=2+
524.72681	115	
533.20706	114	
574.26621	134	
578.32395	153	
596.33382	465	1+
620.26845	139	
727.29935	120	
864.36701	303	1+
927.39649	102	
END IONS

###FS:    #m/z: 456.47775 #charge   2
###MaxRes:#m/z:  0.00000 #charge-128
###MS: 679
###MSMS: 682
BEGIN IONS
TITLE=Cmpd 67, AutoMSn(456.4777), 11.6 min
RTINSECONDS=693.819
SCANS=MS: 679 MSMS: 682
PEPMASS=456.47775	8165
CHARGE=2+
343.19620	170	
419.22935	101	
458.22965	450	
462.71501	120	
465.33852	101	
500.21086	102	
525.25174	119	
538.76337	288	
559.77512	116	
587.28677	474	1+
619.78165	166	
643.38867	112	
END IONS

###FS:    #m/z: 494.88533 #charge   3
###MaxRes:#m/z:  0.00000 #charge-128
###MS: 683
###MSMS: 684
BEGIN IONS
TITLE=Cmpd 68, AutoMSn(494.8853), 11.6 min
RTINSECONDS=696.845
SCANS=MS: 683 MSMS: 684
PEPMASS=494.88533	32543
CHARGE=3+
356.19746	203	
382.18363	282	
392.21515	444	
456.20461	504	
479.25639	303	
482.88234	239	
483.23243	272	
485.27543	188	
487.18648	214	
488.56358	976	1+
488.89268	670	1+
489.26113	563	
492.52173	252	
493.25631	287	
493.89372	186	
494.57622	3053	1+
494.91067	1010	1+
496.24704	334	
498.60035	211	
520.30849	1124	1+
540.24944	320	
584.25570	213	
603.32600	217	
620.29136	430	
620.78884	225	
626.32390	278	
628.34397	334	
657.36630	1518	1+
675.30830	467	
683.79248	271	
684.30036	179	
712.34547	903	1+
730.35134	6437	1+
736.41115	1351	1+
743.41834	1204	1+
754.42093	13663	1+
806.45884	961	1+
987.54689	3098	1+
989.52412	2485	1+
1194.51488	2031	1+
1295.56283	6824	1+
END IONS

###FS:    #m/z: 480.87238 #charge   3
###MaxRes:#m/z:  0.00000 #charge-128
###MS: 683
###MSMS: 685
BEGIN IONS
TITLE=Cmpd 69, AutoMSn(480.8724), 11.6 min
RTINSECONDS=697.346
SCANS=MS: 683 MSMS: 685
PEPMASS=480.87238	18300
CHARGE=3+
377.18573	155	
433.18579	127	
437.89744	123	
439.20898	172	
439.53327	333	
447.53740	173	
467.18760	154	
480.22164	156	
482.24533	201	
487.22233	145	
510.22213	296	
510.73675	127	
550.23583	150	
565.25441	207	
565.76103	195	
573.26772	135	
596.33268	317	
598.30797	160	
614.78958	137	
615.29334	260	
620.77846	156	
627.75720	238	
629.27206	136	
634.76878	126	
864.37003	122	
935.49245	512	1+
952.50902	664	1+
1046.47789	658	1+
1147.53070	2972	1+
END IONS

###FS:    #m/z: 367.19480 #charge   2
###MaxRes:#m/z:  0.00000 #charge-128
###MS: 683
###MSMS: 686
BEGIN IONS
TITLE=Cmpd 70, AutoMSn(367.1948), 11.6 min
RTINSECONDS=697.847
SCANS=MS: 683 MSMS: 686
PEPMASS=367.19480	7207
CHARGE=2+
317.13629	134	
371.20077	161	
430.25715	130	
440.25099	218	
485.24375	126	
498.24783	128	
502.24944	316	
599.28747	245	
657.36358	153	
END IONS

###FS:    #m/z: 752.88454 #charge   2
###MaxRes:#m/z:  0.00000 #charge-128
###MS: 687
###MSMS: 688
BEGIN IONS
TITLE=Cmpd 71, AutoMSn(752.8845), 11.7 min
RTINSECONDS=700.869
SCANS=MS: 687 MSMS: 688
PEPMASS=752.88454	33773
CHARGE=2+
400.25175	133	
517.28102	608	1+
526.27627	118	
551.77995	124	
560.28272	129	
603.78529	187	
617.29897	169	
623.29201	161	
631.32700	191	
645.36917	263	
653.79808	155	
667.82480	451	1+
668.33543	111	
679.88028	124	
688.83255	260	
689.33577	202	
699.85075	105	
744.37948	254	
744.86822	132	
746.33729	133	
751.90993	109	
752.37640	433	
759.41250	353	
860.38927	264	1+
1105.50858	116	
1504.76226	13321	1+
END IONS

###FS:    #m/z: 494.76747 #charge   3
###MaxRes:#m/z:  0.00000 #charge-128
###MS: 687
###MSMS: 689
BEGIN IONS
TITLE=Cmpd 72, AutoMSn(494.7675), 11.7 min
RTINSECONDS=701.37
SCANS=MS: 687 MSMS: 689
PEPMASS=494.76747	28346
CHARGE=3+
341.19319	342	
372.21160	562	
392.21188	632	
403.72392	530	1+
448.19756	248	
456.20511	275	
472.24976	293	1+
477.25978	169	
479.25011	325	
483.25559	511	1+
483.58385	291	
487.87034	245	
488.24893	520	1+
488.55435	661	1+
488.90266	489	1+
492.53542	175	
493.23249	487	
493.54230	1147	1+
493.86748	558	
494.26255	4956	1+
494.87275	802	
495.59575	1741	1+
495.92381	1203	1+
498.60553	170	
520.29594	803	1+
540.24132	291	
603.32709	449	1+
608.32833	242	
610.75309	238	
626.32741	195	
628.33986	279	
639.29705	331	1+
647.27489	377	
647.78566	325	
657.35515	1397	1+
688.81321	183	
689.30486	208	
712.34324	762	1+
730.35381	6257	1+
736.40543	889	1+
743.41947	241	
754.42089	9742	1+
827.38649	196	
936.46661	413	1+
988.52388	2847	1+
1194.50989	1484	1+
1295.56419	5355	1+
1316.60232	497	1+
END IONS

###FS:    #m/z: 445.55753 #charge   3
###MaxRes:#m/z:  0.00000 #charge-128
###MS: 687
###MSMS: 690
BEGIN IONS
TITLE=Cmpd 73, AutoMSn(445.5575), 11.7 min
RTINSECONDS=701.871
SCANS=MS: 687 MSMS: 690
PEPMASS=445.55753	12147
CHARGE=3+
418.23163	124	
546.34234	127	
643.39383	236	1+
END IONS

###FS:    #m/z: 752.88361 #charge   2
###MaxRes:#m/z:  0.00000 #charge-128
###MS: 691
###MSMS: 692
BEGIN IONS
TITLE=Cmpd 74, AutoMSn(752.8836), 11.7 min
RTINSECONDS=704.896
SCANS=MS: 691 MSMS: 692
PEPMASS=752.88361	145584
CHARGE=2+
517.27678	2602	
653.81826	1427	
679.83301	1483	
680.32515	1068	
688.83990	1467	
751.87841	1657	
752.37046	2252	
1486.73975	4789	1+
1504.75979	118083	1+
END IONS

###FS:    #m/z: 473.24520 #charge   2
###MaxRes:#m/z:  0.00000 #charge-128
###MS: 691
###MSMS: 693
BEGIN IONS
TITLE=Cmpd 75, AutoMSn(473.2452), 11.8 min
RTINSECONDS=705.397
SCANS=MS: 691 MSMS: 693
PEPMASS=473.24520	49711
CHARGE=2+
383.23738	266	
400.21198	195	
418.23735	127	
505.22607	156	
510.73208	104	
517.27703	500	1+
546.30899	206	
596.35189	176	
618.78504	200	
619.26738	108	
691.22530	284	
925.35231	105	
END IONS

###FS:    #m/z: 445.55812 #charge   1
###MaxRes:#m/z:  0.00000 #charge-128
###MS: 691
###MSMS: 694
BEGIN IONS
TITLE=Cmpd 76, AutoMSn(445.5581), 11.8 min
RTINSECONDS=705.898
SCANS=MS: 691 MSMS: 694
PEPMASS=445.55812	23651
CHARGE=1+
322.19857	250	1+
END IONS

###FS:    #m/z: 752.88507 #charge   2
###MaxRes:#m/z:  0.00000 #charge-128
###MS: 695
###MSMS: 696
BEGIN IONS
TITLE=Cmpd 77, AutoMSn(752.8851), 11.8 min
RTINSECONDS=708.919
SCANS=MS: 695 MSMS: 696
PEPMASS=752.88507	289734
CHARGE=2+
517.27825	5693	
653.32066	3775	
679.83173	3968	
688.83648	4141	
689.33991	3203	
751.87882	4391	
752.38528	3670	
1486.74532	10630	1+
1504.76142	306767	1+
END IONS

###FS:    #m/z: 473.24571 #charge   2
###MaxRes:#m/z:  0.00000 #charge-128
###MS: 695
###MSMS: 697
BEGIN IONS
TITLE=Cmpd 78, AutoMSn(473.2457), 11.8 min
RTINSECONDS=709.42
SCANS=MS: 695 MSMS: 697
PEPMASS=473.24571	117559
CHARGE=2+
373.17625	250	
383.23460	329	
400.19629	138	
444.21714	180	
467.75176	137	
486.16760	172	
496.18335	139	
499.23260	157	
505.22418	394	1+
511.73057	130	
517.26554	421	
531.20108	148	
533.20223	182	
541.23471	127	
546.29741	512	1+
554.71442	441	1+
559.23910	542	1+
564.21329	225	1+
568.24782	444	1+
568.74586	585	1+
600.22549	174	
618.76211	387	
625.27129	139	
631.31770	209	
643.85535	234	1+
667.80740	149	
675.21902	129	
688.33607	134	
691.23368	438	1+
706.33244	428	1+
826.31747	359	
828.30497	258	1+
828.31984	312	
852.30059	184	
854.32919	190	
856.31253	563	1+
925.36276	175	
927.37842	772	1+
END IONS

###FS:    #m/z: 376.94840 #charge   2
###MaxRes:#m/z:  0.00000 #charge-128
###MS: 695
###MSMS: 698
BEGIN IONS
TITLE=Cmpd 79, AutoMSn(376.9484), 11.8 min
RTINSECONDS=709.922
SCANS=MS: 695 MSMS: 698
PEPMASS=376.94840	44122
CHARGE=2+
337.14867	1224	
339.19378	1037	
347.09970	3189	
354.16785	923	
355.12554	1497	
365.21680	854	
371.16714	6906	1+
382.24229	6248	1+
389.18148	1481	
394.17874	1437	
400.24484	5816	1+
403.19874	1646	
409.66508	1113	
411.19911	1564	
412.18277	5114	1+
417.28047	3474	
420.22400	14360	1+
426.25120	2113	1+
429.20411	6816	1+
444.74182	906	
448.14938	1321	
457.19517	1905	1+
464.22627	1166	
475.18788	1246	
483.20240	1418	1+
485.22212	3292	1+
494.74486	921	
499.24872	2516	1+
517.27811	45755	1+
526.23612	1831	1+
537.28817	1097	
543.25218	2596	1+
548.31550	1056	
553.23074	2311	1+
555.19699	2556	1+
571.22432	1379	
572.21383	6178	1+
589.24114	4680	1+
595.27757	1556	1+
613.30679	1863	
614.29487	3320	1+
617.30842	1457	
631.32079	14496	1+
641.28587	1515	1+
645.37005	3417	1+
669.26285	1829	1+
672.27079	1449	1+
690.28542	1584	
742.33216	3340	1+
742.38824	969	
746.34620	1963	
END IONS

###FS:    #m/z: 473.24528 #charge   2
###MaxRes:#m/z:  0.00000 #charge-128
###MS: 699
###MSMS: 700
BEGIN IONS
TITLE=Cmpd 80, AutoMSn(473.2453), 11.9 min
RTINSECONDS=712.953
SCANS=MS: 699 MSMS: 700
PEPMASS=473.24528	160760
CHARGE=2+
323.12724	245	1+
328.63499	302	
338.15837	302	
346.11657	255	1+
355.15830	571	1+
368.14813	262	1+
371.18397	219	1+
373.17773	808	1+
377.13501	208	1+
382.18151	251	
383.23346	802	1+
389.72647	390	
399.63968	267	
400.18847	419	
403.15323	328	1+
419.65348	271	1+
430.17717	243	1+
432.15531	234	
443.86632	240	
449.17913	750	1+
457.84770	254	
464.19456	653	1+
473.19985	362	1+
477.17804	268	1+
482.19964	344	
503.21667	357	1+
505.21000	814	
511.23458	673	1+
515.25016	223	
517.26002	473	1+
524.71396	215	
531.21346	438	1+
531.71478	791	1+
533.21725	838	1+
543.20429	340	1+
546.28714	1146	1+
546.71783	647	1+
555.22703	769	1+
559.23893	1156	1+
559.73478	207	
564.22055	422	1+
568.25077	293	
573.23456	547	1+
582.23040	366	1+
590.18309	237	
594.19053	253	1+
598.26004	247	
602.24015	505	1+
618.75779	316	
619.27331	401	
619.77440	4648	1+
634.60766	267	
648.23187	248	1+
665.25307	1146	1+
691.24426	502	1+
693.24787	1042	1+
699.27784	325	1+
701.24466	265	1+
706.32569	768	1+
711.30132	520	1+
717.26541	219	1+
719.28353	325	1+
727.25597	465	1+
736.27430	249	1+
737.28743	279	1+
739.30000	555	1+
748.28472	248	1+
755.25846	420	1+
767.43040	244	
776.47704	389	
784.27133	211	
793.57367	449	
815.30381	363	1+
826.32119	936	1+
828.31118	2904	1+
837.90120	587	1+
839.33569	240	1+
848.34758	229	1+
854.32026	1100	1+
856.31444	2452	1+
879.31341	438	1+
896.35652	445	1+
899.34451	863	1+
909.34970	263	1+
911.35410	421	1+
925.35278	511	1+
927.37125	3601	1+
936.64001	236	1+
937.35684	417	1+
938.65359	341	
END IONS

###FS:    #m/z: 475.54023 #charge   3
###MaxRes:#m/z:  0.00000 #charge-128
###MS: 699
###MSMS: 701
BEGIN IONS
TITLE=Cmpd 81, AutoMSn(475.5402), 11.9 min
RTINSECONDS=713.454
SCANS=MS: 699 MSMS: 701
PEPMASS=475.54023	80599
CHARGE=3+
383.23323	1744	
413.51915	2025	
413.85172	1576	
431.19352	1085	
437.20014	2430	
437.53635	1694	
449.18774	2043	1+
449.86243	1526	
457.86604	1539	
463.53564	2354	1+
463.86561	3776	
464.19645	3003	
469.53699	9068	1+
469.87194	4939	
470.20314	2341	
474.87602	4225	1+
475.20769	2562	1+
475.54149	4922	1+
511.73762	3015	
512.23941	1668	
532.72588	1315	
546.29857	1942	
546.72164	2315	
560.24539	1421	
568.24576	1099	
574.25989	1141	
618.76601	3896	
619.26516	2186	
660.28514	1140	
827.34786	1917	1+
856.30502	1117	
927.37119	1227	
955.37780	4063	1+
1110.44703	4844	1+
1137.48997	18129	1+
1220.52808	10517	1+
1238.53920	70220	1+
1309.57305	6178	1+
END IONS

###FS:    #m/z: 376.94705 #charge   2
###MaxRes:#m/z:  0.00000 #charge-128
###MS: 699
###MSMS: 702
BEGIN IONS
TITLE=Cmpd 82, AutoMSn(376.9470), 11.9 min
RTINSECONDS=713.955
SCANS=MS: 699 MSMS: 702
PEPMASS=376.94705	51951
CHARGE=2+
337.14991	1325	
347.10152	2807	
354.16339	1381	
355.11703	1765	
365.19788	1818	1+
371.16621	8299	1+
371.69971	1243	
378.64436	1051	
382.24068	8154	1+
389.18128	1572	
394.18238	1224	
400.24357	7181	1+
403.20050	2046	
411.19814	2600	
412.18375	6193	1+
417.27722	5148	1+
420.22445	16169	1+
426.26797	1840	
429.20577	7265	1+
448.15094	1438	
457.18387	2549	1+
475.20252	1359	
483.20393	1182	
485.22955	2372	1+
499.24124	3618	1+
517.27786	56656	1+
526.25174	1080	
555.19216	2231	
571.23182	1719	
572.21688	6443	1+
589.24005	5020	1+
596.28622	1227	
600.26079	1024	
613.30852	1811	
614.29798	4589	1+
617.30452	1474	
631.31976	17261	1+
645.36646	2178	
669.26830	1497	
672.27002	2021	1+
686.29422	1718	
690.28688	1516	
746.35147	3145	1+
END IONS

###FS:    #m/z: 475.54212 #charge   3
###MaxRes:#m/z:  0.00000 #charge-128
###MS: 703
###MSMS: 704
BEGIN IONS
TITLE=Cmpd 83, AutoMSn(475.5421), 11.9 min
RTINSECONDS=716.986
SCANS=MS: 703 MSMS: 704
PEPMASS=475.54212	283268
CHARGE=3+
383.23722	3373	
407.51569	3029	
413.52112	5726	
413.85697	3512	
431.19348	4431	
437.20003	6863	
437.53549	3698	
449.86121	4965	
450.19434	4083	
457.86007	4114	
458.19270	3995	
463.53412	8547	1+
463.86781	9835	
464.19892	6840	
469.53864	23319	1+
469.87316	13375	
470.20557	8089	
474.57584	2977	
474.87792	12119	1+
475.54339	15654	1+
476.20879	6641	
546.30297	4706	
555.72734	5020	
556.22931	4133	
618.76659	5616	
619.27226	3392	
624.76330	3173	
660.28147	3770	
927.37318	3340	
955.37574	10540	1+
1022.46511	13297	1+
1092.44364	11625	1+
1119.47581	7811	1+
1137.49522	51572	1+
1220.52658	27847	1+
1238.54169	207257	1+
1309.57889	18729	1+
END IONS

###FS:    #m/z: 712.80712 #charge   2
###MaxRes:#m/z:  0.00000 #charge-128
###MS: 703
###MSMS: 705
BEGIN IONS
TITLE=Cmpd 84, AutoMSn(712.8071), 12.0 min
RTINSECONDS=717.486
SCANS=MS: 703 MSMS: 705
PEPMASS=712.80712	98651
CHARGE=2+
511.73731	2061	
648.76095	6002	
649.26104	3160	
655.29562	3504	
655.79726	2428	
711.80179	5399	
712.30563	4097	
1141.43495	4980	
1142.43995	2462	
1278.50363	10784	1+
1406.59189	15136	1+
1424.60579	214834	1+
END IONS

###FS:    #m/z: 372.69341 #charge   3
###MaxRes:#m/z:  0.00000 #charge-128
###MS: 703
###MSMS: 706
BEGIN IONS
TITLE=Cmpd 85, AutoMSn(372.6934), 12.0 min
RTINSECONDS=717.988
SCANS=MS: 703 MSMS: 706
PEPMASS=372.69341	51370
CHARGE=3+
341.18404	1587	1+
347.10221	1383	
355.11927	672	
371.16387	3251	1+
378.58416	486	
382.23970	2459	1+
389.18661	487	
394.18135	1165	1+
395.77738	721	
400.25539	1729	
403.20380	527	
411.19519	899	
412.18371	1773	1+
417.28016	1491	
420.22475	5367	1+
429.20666	2585	1+
432.19302	591	1+
440.25686	708	
448.16972	1110	1+
455.21452	644	1+
457.19091	1019	1+
475.20907	580	
485.22449	1160	1+
499.22911	2021	1+
516.70064	620	
517.27871	17878	1+
526.22680	1228	1+
534.87820	529	
543.27733	489	
553.24196	1116	1+
555.19578	532	
571.23456	623	
572.21228	1967	1+
589.23845	1806	1+
596.27168	972	1+
613.31250	641	
614.29288	1230	1+
617.31383	690	
631.31738	6002	1+
645.36237	481	
653.70036	844	
686.30076	487	
690.29122	567	
742.34206	1247	1+
746.34618	1002	
759.41787	3883	1+
772.51370	508	
826.32117	1068	1+
838.88174	928	
870.44754	942	1+
927.46166	843	1+
945.47153	3021	1+
970.47467	902	1+
988.47838	906	1+
END IONS

###FS:    #m/z: 475.54273 #charge   3
###MaxRes:#m/z:  0.00000 #charge-128
###MS: 707
###MSMS: 708
BEGIN IONS
TITLE=Cmpd 86, AutoMSn(475.5427), 12.0 min
RTINSECONDS=721.019
SCANS=MS: 707 MSMS: 708
PEPMASS=475.54273	682883
CHARGE=3+
383.23746	6811	
413.52028	10864	
413.85379	7369	
437.19842	16452	
437.53522	9361	
449.86067	10900	
450.19277	9059	
455.53411	6463	
457.86252	8312	
463.53231	19009	1+
463.86469	20738	
464.19865	17608	
469.53846	48445	1+
469.87266	32198	
470.20674	18502	
475.54196	36015	1+
475.87613	21208	
476.20733	13221	
546.30338	8557	
546.72372	14484	
547.23324	7708	
555.72834	13346	
556.22993	7632	
560.24385	7317	
560.74204	6639	
618.76565	7398	
660.28331	7548	
927.37807	6464	
955.37267	23483	1+
1022.46149	28046	1+
1137.49383	113256	1+
1220.52746	60980	1+
1238.54195	459465	1+
1309.57972	40050	1+
END IONS

###FS:    #m/z: 712.80653 #charge   2
###MaxRes:#m/z:  0.00000 #charge-128
###MS: 707
###MSMS: 709
BEGIN IONS
TITLE=Cmpd 87, AutoMSn(712.8065), 12.0 min
RTINSECONDS=721.52
SCANS=MS: 707 MSMS: 709
PEPMASS=712.80653	266353
CHARGE=2+
511.73594	3542	
625.75689	3741	
639.75262	9832	
640.25415	5917	
655.28977	6378	
655.79728	4337	
711.80612	4146	
712.30641	4354	
1141.43786	7561	
1142.43945	4718	
1296.51153	19199	1+
1406.58881	29910	1+
1424.60517	376977	1+
END IONS

###FS:    #m/z: 413.51975 #charge   3
###MaxRes:#m/z:  0.00000 #charge-128
###MS: 707
###MSMS: 710
BEGIN IONS
TITLE=Cmpd 88, AutoMSn(413.5198), 12.0 min
RTINSECONDS=722.021
SCANS=MS: 707 MSMS: 710
PEPMASS=413.51975	81143
CHARGE=3+
413.84896	101	
517.28271	134	
614.27866	103	
END IONS

###FS:    #m/z: 712.80717 #charge   2
###MaxRes:#m/z:  0.00000 #charge-128
###MS: 711
###MSMS: 712
BEGIN IONS
TITLE=Cmpd 89, AutoMSn(712.8072), 12.1 min
RTINSECONDS=725.053
SCANS=MS: 711 MSMS: 712
PEPMASS=712.80717	307232
CHARGE=2+
511.73917	3246	
625.75681	3332	
639.75285	8589	
640.25354	5545	
655.29032	4885	
655.79739	3235	
711.80212	4410	
712.30398	4152	
1141.43535	7475	
1142.43911	3915	
1296.51069	16898	1+
1406.59035	28384	1+
1424.60430	345356	1+
END IONS

###FS:    #m/z: 413.52047 #charge   3
###MaxRes:#m/z:  0.00000 #charge-128
###MS: 711
###MSMS: 713
BEGIN IONS
TITLE=Cmpd 90, AutoMSn(413.5205), 12.1 min
RTINSECONDS=725.554
SCANS=MS: 711 MSMS: 713
PEPMASS=413.52047	90627
CHARGE=3+
517.28441	155	
665.28904	101	
END IONS

###FS:    #m/z: 356.90855 #charge   2
###MaxRes:#m/z:  0.00000 #charge-128
###MS: 711
###MSMS: 714
BEGIN IONS
TITLE=Cmpd 91, AutoMSn(356.9086), 12.1 min
RTINSECONDS=726.055
SCANS=MS: 711 MSMS: 714
PEPMASS=356.90855	63631
CHARGE=2+
301.63415	244	
321.07329	268	
338.13757	481	
340.14794	259	1+
342.12481	383	1+
344.17870	560	1+
348.19777	249	1+
351.13087	395	1+
355.16421	1366	1+
366.19575	346	1+
368.14009	596	1+
371.15295	375	1+
373.17933	1313	1+
373.64742	303	1+
378.62874	309	1+
379.83600	392	
382.19338	435	
383.23483	2383	1+
386.15918	325	
389.72940	914	
392.15034	546	1+
394.15519	697	1+
397.15959	479	1+
400.19349	1427	1+
404.16203	1658	1+
408.82495	475	
410.16438	279	
413.51475	243	
413.84738	253	
414.16016	1107	1+
419.67221	257	1+
422.17090	581	1+
425.18334	1095	1+
430.16131	452	1+
432.16263	2160	1+
437.16892	371	1+
441.17453	345	1+
444.16430	383	1+
446.18041	443	1+
449.18018	3125	1+
453.18315	476	1+
456.14784	296	
458.16857	508	1+
460.16133	673	1+
468.17883	841	1+
472.18069	395	1+
475.19377	739	1+
477.16765	856	1+
484.14655	807	
487.19179	1572	1+
494.19878	437	1+
498.17888	327	1+
501.18562	1116	1+
503.19732	570	1+
504.78680	218	
505.21002	1433	
506.56994	609	
510.20910	224	
511.22872	746	1+
511.73548	1338	1+
515.20934	1761	1+
523.74747	224	
525.18672	390	1+
528.27378	351	1+
532.21860	783	
533.21695	1491	1+
533.71643	232	1+
543.20077	679	1+
546.30245	2102	1+
547.18845	543	1+
550.24078	920	1+
555.73514	223	
556.22863	855	1+
564.20022	4660	1+
569.24671	2721	1+
569.74523	824	1+
574.20992	423	
575.18478	675	1+
584.21957	883	1+
590.19251	242	
592.19560	3299	1+
595.20589	1191	1+
595.23311	258	1+
602.23401	1071	1+
609.23351	606	1+
612.23455	2441	1+
620.25601	728	1+
622.22225	233	
623.23372	430	1+
631.20541	268	1+
631.53780	604	1+
636.24450	240	
636.25856	220	1+
638.25208	420	1+
640.22773	1268	1+
644.37831	317	1+
647.23507	2209	1+
651.25344	232	1+
655.24645	426	1+
658.23967	270	1+
665.24858	3458	1+
670.32538	227	1+
675.23338	678	
676.23805	1147	1+
682.25531	401	1+
684.25319	232	1+
691.26003	371	1+
692.24948	410	1+
693.24346	1674	1+
694.36928	245	1+
703.23478	563	1+
706.31853	947	1+
709.25183	748	1+
711.29872	2336	1+
END IONS

###FS:    #m/z: 413.51972 #charge   3
###MaxRes:#m/z:  0.00000 #charge-128
###MS: 715
###MSMS: 716
BEGIN IONS
TITLE=Cmpd 92, AutoMSn(413.5197), 12.2 min
RTINSECONDS=729.079
SCANS=MS: 715 MSMS: 716
PEPMASS=413.51972	71207
CHARGE=3+
416.23199	196	
517.27421	164	
END IONS

###FS:    #m/z: 356.90850 #charge   2
###MaxRes:#m/z:  0.00000 #charge-128
###MS: 715
###MSMS: 717
BEGIN IONS
TITLE=Cmpd 93, AutoMSn(356.9085), 12.2 min
RTINSECONDS=729.58
SCANS=MS: 715 MSMS: 717
PEPMASS=356.90850	47816
CHARGE=2+
318.13279	383	1+
321.08358	404	1+
324.13023	384	1+
327.13873	305	1+
339.11623	214	
345.14462	247	1+
348.19224	355	
351.12241	268	1+
355.16723	654	1+
365.22249	255	
369.13232	396	1+
373.17370	1237	1+
381.16690	420	1+
383.22994	1625	1+
385.15015	507	1+
387.14857	536	1+
393.15558	398	1+
397.13585	233	1+
400.19264	1240	1+
404.16518	604	
408.64780	288	
418.21650	265	
424.67441	368	1+
428.66816	259	1+
430.17685	248	
432.16530	1787	1+
435.56490	394	
449.17703	2733	1+
456.16593	276	
459.15676	206	
460.15645	406	1+
470.18525	294	1+
473.20015	292	1+
477.18037	308	
484.14000	969	1+
487.19359	504	1+
490.20177	350	1+
497.19639	1062	1+
501.18415	729	1+
502.72929	204	
503.19230	511	1+
507.20730	273	
511.23022	689	1+
514.21300	250	
515.20982	1131	1+
523.22267	299	1+
532.21932	508	
533.21954	1031	1+
541.21156	267	1+
543.20972	545	1+
546.30366	1214	1+
547.18365	374	1+
550.23146	571	1+
554.20571	240	1+
556.26399	371	1+
558.26062	215	
564.20022	2934	1+
569.25217	1086	
574.24031	288	
575.19782	839	1+
581.25110	238	1+
583.21438	201	
584.21892	592	1+
590.19069	452	1+
592.19310	2646	1+
595.21813	484	1+
598.25978	581	
602.23597	690	1+
609.21617	396	1+
612.22787	1160	1+
618.19328	279	1+
619.77530	283	
620.24114	432	1+
623.20882	315	1+
636.23952	250	
638.23966	488	1+
640.22904	985	1+
643.41300	392	1+
644.36813	286	1+
647.22130	623	1+
650.21346	388	1+
656.23278	240	1+
664.24054	200	
665.24199	2516	1+
667.26201	375	1+
673.25657	222	1+
675.24069	1263	1+
682.25064	327	1+
691.26359	349	1+
693.24792	462	1+
693.25201	1593	1+
703.23280	644	1+
704.02873	512	
706.32700	777	1+
710.25837	308	
711.29757	1619	1+
END IONS

###FS:    #m/z: 468.57478 #charge   3
###MaxRes:#m/z:  0.00000 #charge-128
###MS: 715
###MSMS: 718
BEGIN IONS
TITLE=Cmpd 94, AutoMSn(468.5748), 12.2 min
RTINSECONDS=730.081
SCANS=MS: 715 MSMS: 718
PEPMASS=468.57478	28155
CHARGE=3+
328.15125	394	
343.12435	240	1+
378.85800	284	
380.53540	279	
401.20324	324	1+
409.86323	321	
416.24053	255	1+
418.23221	1586	1+
431.52340	433	1+
433.56467	304	
433.89401	252	
434.13648	682	1+
437.56878	419	1+
438.22413	761	1+
443.21239	588	1+
453.24814	379	
453.56687	409	1+
458.23766	622	1+
458.56741	276	
460.24001	483	1+
463.23986	521	1+
464.57098	248	
466.57809	782	1+
468.75519	396	1+
471.58240	440	1+
471.92264	1444	1+
472.25869	1103	
479.72814	276	1+
502.22222	226	
507.24249	227	
507.74141	612	1+
517.27492	1123	1+
520.25721	262	1+
521.74571	486	1+
527.28003	286	1+
529.28489	218	
529.76337	382	
533.22681	246	1+
534.77660	315	1+
542.28040	536	1+
546.30880	1558	1+
550.26013	410	1+
551.75269	325	1+
554.25497	312	1+
558.27629	756	1+
561.27236	512	1+
564.27824	343	1+
565.59226	281	1+
569.26197	227	
579.61777	287	
579.95309	408	1+
580.27809	241	
587.27809	1027	1+
592.26048	458	1+
598.29353	357	1+
601.28908	338	
601.79602	237	
614.29559	358	
614.79145	230	
620.27732	350	
622.32554	478	1+
625.36006	712	1+
628.31488	375	1+
631.30648	569	1+
641.29851	340	1+
642.82470	545	1+
643.38167	8151	1+
651.27620	395	1+
668.33043	321	1+
678.88637	244	
685.32180	214	
715.32342	285	1+
740.37647	276	1+
754.40957	206	1+
758.40937	442	1+
765.41419	395	1+
783.40385	221	1+
810.41850	438	1+
868.91316	372	1+
880.44199	410	1+
889.90274	283	1+
897.46584	882	1+
900.43901	317	1+
914.47259	686	1+
918.44701	222	
918.46332	652	1+
926.50566	446	1+
931.49326	3033	1+
938.48879	732	1+
975.46401	4140	1+
1043.48671	990	1+
1059.49574	947	1+
1076.51282	8312	1+
1084.52137	610	1+
1087.50000	715	1+
1110.53572	842	1+
1125.53967	415	1+
1130.52795	10224	1+
1138.54918	982	1+
1189.59026	3013	1+
1196.60774	451	1+
1215.58788	628	1+
1220.54796	934	1+
1286.71831	1209	1+
END IONS

###FS:    #m/z: 468.57518 #charge   3
###MaxRes:#m/z:  0.00000 #charge-128
###MS: 719
###MSMS: 720
BEGIN IONS
TITLE=Cmpd 95, AutoMSn(468.5752), 12.2 min
RTINSECONDS=733.113
SCANS=MS: 719 MSMS: 720
PEPMASS=468.57518	30279
CHARGE=3+
378.20889	239	1+
395.19736	261	
400.20778	338	1+
418.23206	1517	1+
425.20064	285	1+
429.21073	334	
432.24524	304	1+
432.88667	280	1+
434.13877	698	
435.21285	365	
438.22476	495	
440.73213	298	
441.11261	556	
441.16841	583	
442.39672	309	
448.23657	295	1+
452.22407	552	1+
452.57359	286	1+
456.21718	414	1+
457.74078	331	1+
458.23631	1093	1+
458.57795	238	
464.22471	332	1+
464.54957	326	1+
466.24816	2013	1+
466.57901	516	
471.58421	738	1+
471.92001	1484	
472.25270	358	
494.25682	284	1+
501.22832	265	1+
507.75188	529	
516.74392	256	1+
521.24853	395	1+
523.24619	294	
526.24965	326	1+
535.26235	251	
546.31880	1136	1+
547.60306	447	
549.26719	398	1+
551.26523	916	1+
555.26819	657	1+
558.28412	348	
560.25783	312	
562.26936	225	1+
569.27867	617	1+
569.79797	214	1+
578.77939	309	1+
579.61791	375	
579.95756	329	
580.28234	249	
586.30370	250	
587.28006	1105	1+
596.79846	486	1+
601.27752	620	1+
607.80976	324	1+
613.28302	587	1+
619.29205	403	1+
619.77223	534	1+
627.80738	582	1+
628.31492	260	
631.30404	754	1+
636.27695	231	1+
641.29206	284	1+
642.82206	422	1+
643.38591	8012	1+
649.78336	227	1+
655.30411	642	1+
715.33839	232	1+
737.36679	461	1+
758.41619	655	1+
810.41944	319	1+
848.56235	228	1+
868.90712	424	1+
888.92866	399	1+
897.46869	326	1+
918.44280	865	1+
926.43013	405	1+
932.50217	2024	1+
938.50263	499	1+
975.46598	275	
975.47516	3169	1+
978.46013	432	1+
990.41537	290	1+
1033.52400	1010	1+
1059.47971	1472	1+
1076.51881	8297	1+
1086.49355	717	1+
1098.51988	472	1+
1112.50881	641	1+
1130.52072	9140	1+
1189.60401	1762	1+
1195.55246	548	1+
1202.57563	440	1+
1204.55156	471	1+
1220.54663	872	1+
1226.55923	715	1+
1239.54286	538	1+
1243.62475	746	1+
1251.69635	486	1+
END IONS

###FS:    #m/z: 540.27409 #charge   3
###MaxRes:#m/z:  0.00000 #charge-128
###MS: 719
###MSMS: 721
BEGIN IONS
TITLE=Cmpd 96, AutoMSn(540.2741), 12.2 min
RTINSECONDS=733.614
SCANS=MS: 719 MSMS: 721
PEPMASS=540.27409	24076
CHARGE=3+
377.71635	531	
443.71531	222	
458.23425	237	
472.23853	191	
482.88019	246	1+
485.73736	244	1+
496.54584	257	1+
500.91117	257	
504.27596	237	
508.24354	261	
509.58199	591	1+
509.92084	185	
510.26360	369	
512.24158	522	1+
517.27514	904	
519.25508	324	
519.59078	1329	1+
519.91758	1060	1+
520.25162	762	1+
524.61397	210	
525.26602	4773	1+
525.60066	3460	1+
525.93580	2135	1+
527.84324	197	
529.25535	698	1+
530.91437	258	1+
533.21114	182	
533.92903	203	
534.26234	749	1+
534.60221	940	1+
534.93304	848	1+
536.26185	1287	1+
537.76076	482	1+
538.58457	524	1+
538.92662	629	1+
539.68876	250	
540.27314	5512	1+
540.60380	4546	1+
540.94660	2476	1+
543.25156	383	
551.76757	238	
586.28908	566	1+
618.28716	395	1+
626.27597	428	1+
626.96416	238	
631.31702	940	1+
637.29195	292	1+
642.31496	402	1+
659.28068	290	
659.95524	1747	1+
660.29282	1425	1+
660.62642	479	1+
673.26147	171	
687.82099	248	
688.34059	329	1+
694.31991	280	1+
723.34318	594	1+
729.34262	173	
745.85136	409	
746.34285	536	1+
860.37512	181	
925.45283	201	1+
955.52542	231	1+
971.45406	269	1+
988.47495	980	1+
1029.50898	459	1+
1072.95254	545	1+
1360.62915	497	1+
1433.70335	405	1+
1447.69866	768	1+
END IONS

###FS:    #m/z: 912.43705 #charge   2
###MaxRes:#m/z:  0.00000 #charge-128
###MS: 719
###MSMS: 722
BEGIN IONS
TITLE=Cmpd 97, AutoMSn(912.4371), 12.2 min
RTINSECONDS=734.116
SCANS=MS: 719 MSMS: 722
PEPMASS=912.43705	21913
CHARGE=2+
570.29695	127	
570.80913	143	
713.28675	121	
734.36872	138	
1823.86455	3972	1+
END IONS

###FS:    #m/z: 445.57037 #charge   3
###MaxRes:#m/z:  0.00000 #charge-128
###MS: 723
###MSMS: 724
BEGIN IONS
TITLE=Cmpd 98, AutoMSn(445.5704), 12.3 min
RTINSECONDS=737.142
SCANS=MS: 723 MSMS: 724
PEPMASS=445.57037	69691
CHARGE=3+
400.21103	144	
415.71454	166	
429.22803	134	
446.22487	175	
486.25660	105	
501.21220	100	
515.24112	104	
523.74733	254	1+
536.74600	124	
538.75973	136	
539.25035	175	
546.33880	183	
561.73606	103	
599.30550	102	
615.32288	174	
643.37736	223	1+
864.35969	147	
1147.53834	739	1+
END IONS

###FS:    #m/z: 515.93505 #charge   3
###MaxRes:#m/z:  0.00000 #charge-128
###MS: 723
###MSMS: 725
BEGIN IONS
TITLE=Cmpd 99, AutoMSn(515.9351), 12.3 min
RTINSECONDS=737.643
SCANS=MS: 723 MSMS: 725
PEPMASS=515.93505	28189
CHARGE=3+
449.23771	547	
483.58773	842	
483.91717	635	
496.58886	763	
496.91148	713	
498.54682	616	
502.24899	787	
510.25948	5136	1+
510.59548	3357	1+
510.92544	2874	1+
513.56700	658	
513.90919	640	
515.26052	2770	
515.59778	1486	
515.76295	1174	
515.93543	34045	1+
516.26923	26530	1+
516.60349	13240	1+
521.26495	1475	
521.60746	675	
562.01525	729	
624.29381	1232	
624.79484	576	
631.32372	991	
643.80846	575	
648.28062	1381	
648.78540	1031	
787.37767	849	
1346.64470	2915	1+
1375.68241	2354	1+
1417.69306	5313	1+
END IONS

###FS:    #m/z: 720.36231 #charge   2
###MaxRes:#m/z:  0.00000 #charge-128
###MS: 723
###MSMS: 726
BEGIN IONS
TITLE=Cmpd 100, AutoMSn(720.3623), 12.3 min
RTINSECONDS=738.144
SCANS=MS: 723 MSMS: 726
PEPMASS=720.36231	18552
CHARGE=2+
344.19441	806	
448.23573	689	
455.23444	388	
574.77675	1629	
575.28625	1081	
594.79086	432	
601.30382	363	
630.82750	406	
658.32752	377	
658.84110	901	
667.34535	399	
720.82098	358	
721.30293	786	1+
721.98255	405	
723.79801	579	
734.39680	685	
863.44523	693	
974.49086	355	
991.50348	1571	1+
1243.62803	1751	1+
1261.63248	688	
1261.64440	26092	1+
1262.63061	380	
1299.65004	1605	1+
1317.66695	36867	1+
1334.69323	30886	1+
END IONS

###FS:    #m/z: 445.57174 #charge   3
###MaxRes:#m/z:  0.00000 #charge-128
###MS: 727
###MSMS: 728
BEGIN IONS
TITLE=Cmpd 101, AutoMSn(445.5717), 12.4 min
RTINSECONDS=741.17
SCANS=MS: 727 MSMS: 728
PEPMASS=445.57174	491967
CHARGE=3+
317.17711	211	
322.20390	211	
344.19284	156	
383.20907	121	
389.73013	149	
399.21016	274	1+
404.19528	165	
414.21966	101	
415.13763	154	
416.21319	138	
430.22694	200	
445.57447	208	
446.73344	103	
448.23754	300	1+
458.21604	145	
473.24002	107	
478.72317	116	
510.72598	115	
546.31740	242	
552.78699	143	
570.27625	140	
574.27288	396	1+
574.78342	132	
579.23085	130	
594.25613	182	
620.24941	238	1+
632.33970	289	1+
734.41352	151	
863.41394	207	1+
973.48296	298	1+
1129.52928	380	1+
END IONS

###FS:    #m/z: 720.36319 #charge   2
###MaxRes:#m/z:  0.00000 #charge-128
###MS: 727
###MSMS: 729
BEGIN IONS
TITLE=Cmpd 102, AutoMSn(720.3632), 12.4 min
RTINSECONDS=741.671
SCANS=MS: 727 MSMS: 729
PEPMASS=720.36319	130221
CHARGE=2+
344.19263	1722	
574.78382	3844	
575.28465	1799	
622.32449	1435	
622.82134	1314	
650.33603	1257	
650.83217	1280	
658.84540	2222	
734.39907	1456	
863.43487	1599	
991.50518	2824	1+
1261.63781	870	
1261.64505	60088	1+
1317.66926	87742	1+
1334.69680	69435	1+
END IONS

###FS:    #m/z: 515.93537 #charge   3
###MaxRes:#m/z:  0.00000 #charge-128
###MS: 727
###MSMS: 730
BEGIN IONS
TITLE=Cmpd 103, AutoMSn(515.9354), 12.4 min
RTINSECONDS=742.172
SCANS=MS: 727 MSMS: 730
PEPMASS=515.93537	80784
CHARGE=3+
452.89705	1290	
453.23048	1054	
483.58350	2147	
483.92089	1584	
496.58074	1757	
498.54804	1016	
510.25789	4754	1+
510.59374	3464	
510.92733	2009	
515.26327	3092	
515.59772	1383	
515.77175	1078	
515.93624	50641	1+
516.26935	38834	1+
516.60305	19737	1+
624.30423	968	
624.80084	825	
631.32140	1463	
673.82597	1670	
674.32546	1154	
700.34432	876	
759.40208	953	
787.37900	839	
1417.69188	5577	1+
END IONS

###FS:    #m/z: 445.57310 #charge   3
###MaxRes:#m/z:  0.00000 #charge-128
###MS: 731
###MSMS: 732
BEGIN IONS
TITLE=Cmpd 104, AutoMSn(445.5731), 12.4 min
RTINSECONDS=745.203
SCANS=MS: 731 MSMS: 732
PEPMASS=445.57310	748262
CHARGE=3+
322.20356	133	
344.18564	117	
367.70946	169	
400.71269	117	
404.19524	136	
415.16279	114	
430.22831	129	
436.21983	127	
445.57261	161	
445.91022	288	
446.22230	386	1+
448.24537	372	
472.25881	477	1+
479.48468	160	
486.26828	136	
487.75173	209	
491.25037	119	
495.25513	114	
539.27475	140	
546.28974	218	1+
550.03304	148	
570.27172	149	
574.27293	360	
601.29635	138	
631.32286	165	
631.82096	133	
633.35698	559	1+
734.39500	326	1+
863.42656	129	
1148.54399	111	
1148.56131	529	1+
END IONS

###FS:    #m/z: 720.36469 #charge   2
###MaxRes:#m/z:  0.00000 #charge-128
###MS: 731
###MSMS: 733
BEGIN IONS
TITLE=Cmpd 105, AutoMSn(720.3647), 12.4 min
RTINSECONDS=745.704
SCANS=MS: 731 MSMS: 733
PEPMASS=720.36469	209154
CHARGE=2+
344.19350	1463	
448.23841	1001	
622.32099	1809	
622.81298	1356	
650.33256	1380	
650.82838	1687	
658.84813	2535	
667.34708	1075	
734.40263	1751	
863.44728	1515	
991.50096	3802	1+
1148.56094	7477	1+
1261.64020	1268	
1261.64397	67684	1+
1262.65158	1000	
1317.67020	100814	1+
1334.69731	86711	1+
END IONS

###FS:    #m/z: 515.93562 #charge   3
###MaxRes:#m/z:  0.00000 #charge-128
###MS: 731
###MSMS: 734
BEGIN IONS
TITLE=Cmpd 106, AutoMSn(515.9356), 12.4 min
RTINSECONDS=746.205
SCANS=MS: 731 MSMS: 734
PEPMASS=515.93562	73891
CHARGE=3+
445.57430	709	
452.89656	1095	
453.22855	581	
483.58784	1568	
483.92122	871	
484.25273	578	
491.58124	678	
496.58270	927	
496.91307	665	
497.25168	670	
498.55172	844	
498.88262	886	
510.26237	3672	1+
510.59696	2693	
510.92446	975	
514.22887	543	
515.26137	1871	
515.60219	906	
515.75745	979	
515.93513	31832	1+
516.27029	22551	1+
516.60336	13853	1+
519.26363	580	
521.26676	663	
631.32437	1242	
700.35207	567	
787.37784	988	
1346.65690	2422	1+
1417.68992	3564	1+
END IONS

###FS:    #m/z: 381.74830 #charge   2
###MaxRes:#m/z:  0.00000 #charge-128
###MS: 735
###MSMS: 736
BEGIN IONS
TITLE=Cmpd 107, AutoMSn(381.7483), 12.5 min
RTINSECONDS=749.235
SCANS=MS: 735 MSMS: 736
PEPMASS=381.74830	54231
CHARGE=2+
323.69633	116	
327.20769	104	
332.20936	203	
339.13431	133	
352.20813	169	
353.21202	323	1+
355.11886	131	
364.13464	101	
370.24333	1293	
371.22973	2355	1+
380.21610	410	1+
386.21560	597	1+
388.25092	887	1+
392.17890	105	
395.77815	121	
398.23799	440	1+
400.23762	226	
404.22805	2367	1+
413.17100	148	
420.23789	289	1+
449.18982	127	
482.30183	115	
498.32557	621	1+
503.30555	199	
516.33658	2149	1+
528.25300	110	
533.22104	134	
535.33563	161	
540.31521	127	
614.31195	158	
646.38202	115	
663.41768	1552	1+
666.24294	105	
672.02549	313	
704.33013	276	1+
755.25801	107	
END IONS

###FS:    #m/z: 461.57210 #charge   3
###MaxRes:#m/z:  0.00000 #charge-128
###MS: 735
###MSMS: 738
BEGIN IONS
TITLE=Cmpd 109, AutoMSn(461.5721), 12.5 min
RTINSECONDS=750.237
SCANS=MS: 735 MSMS: 738
PEPMASS=461.57210	33667
CHARGE=3+
317.18930	244	
341.69243	238	1+
366.70042	415	1+
380.88364	224	
386.19948	189	
390.19064	196	
391.72170	213	1+
395.77115	461	
405.18186	494	
407.22029	199	
418.21911	430	1+
435.21019	392	1+
445.90945	298	
453.23267	245	
455.22552	321	1+
458.23185	622	1+
461.76834	356	
463.24651	358	1+
469.23665	272	
486.73521	199	
487.25460	894	
490.57334	206	
499.24644	244	
506.21960	278	1+
507.74747	185	
508.26329	330	1+
516.28481	642	1+
538.25791	248	1+
544.27132	647	1+
548.27724	187	
551.26860	1021	1+
555.26203	544	1+
558.28202	672	
558.78320	352	1+
560.27472	435	1+
560.78972	511	1+
569.26950	251	
580.27980	300	1+
587.28944	1088	1+
602.78411	1212	1+
628.31215	549	1+
631.32879	346	1+
633.35328	753	1+
653.32157	190	
690.28905	317	1+
726.31857	205	
734.40392	1481	1+
743.41256	218	
762.46672	248	1+
800.44592	229	1+
845.43129	1422	1+
861.41692	235	
863.44206	1986	1+
885.37552	312	1+
895.45999	444	1+
912.42393	421	1+
923.53885	724	1+
944.48276	599	1+
955.47115	449	1+
974.47516	199	
974.48549	2653	1+
991.49736	348	
991.50670	1614	1+
1104.53200	1098	1+
1138.57561	7654	1+
1205.56207	2926	1+
1251.63764	1526	1+
1369.63739	522	1+
END IONS

###FS:    #m/z: 381.74806 #charge   2
###MaxRes:#m/z:  0.00000 #charge-128
###MS: 739
###MSMS: 740
BEGIN IONS
TITLE=Cmpd 110, AutoMSn(381.7481), 12.6 min
RTINSECONDS=753.262
SCANS=MS: 739 MSMS: 740
PEPMASS=381.74806	63678
CHARGE=2+
332.22108	130	
335.12245	101	
342.24480	338	1+
347.10728	121	
352.22890	645	1+
369.20544	136	
370.23717	4060	1+
375.19699	110	
381.21245	184	
386.21055	342	1+
388.25300	1095	1+
398.23229	560	1+
400.22595	208	
404.22740	2571	1+
412.95057	173	
420.21118	145	
425.18123	129	
429.20397	162	
481.30725	116	
485.26029	102	
487.23683	189	
489.30677	200	
498.31684	474	1+
503.29910	121	
516.33721	2692	1+
559.23046	160	
601.26923	100	
645.39116	316	1+
663.41797	1703	1+
736.28285	241	
END IONS

###FS:    #m/z: 563.27475 #charge   2
###MaxRes:#m/z:  0.00000 #charge-128
###MS: 739
###MSMS: 741
BEGIN IONS
TITLE=Cmpd 111, AutoMSn(563.2748), 12.6 min
RTINSECONDS=753.763
SCANS=MS: 739 MSMS: 741
PEPMASS=563.27475	34569
CHARGE=2+
327.67024	158	
339.15677	311	1+
357.17357	166	
362.53310	140	
365.18297	128	
372.24668	400	1+
380.14715	308	
389.16011	178	
390.22801	580	
391.16250	764	1+
407.19910	162	
408.17855	371	1+
426.18644	223	1+
437.16905	123	
454.18820	753	1+
465.22843	121	
472.20075	194	
490.23851	256	
495.17432	476	1+
508.24859	127	
531.24350	145	
535.26982	292	1+
536.75305	192	
537.22534	578	1+
540.74931	130	
553.26925	4639	1+
573.23029	179	
591.25861	169	
628.28011	132	
636.33835	246	
654.34007	2830	1+
718.32393	241	
733.33782	248	1+
751.36179	540	1+
769.37003	4736	1+
844.39018	125	
864.43583	411	1+
864.44563	216	
882.45637	2782	1+
893.43721	136	
979.43078	344	1+
996.49847	833	1+
1007.46376	306	
1089.51467	1257	1+
1107.52961	5116	1+
1125.54670	2252	1+
END IONS

###FS:    #m/z: 480.97465 #charge   2
###MaxRes:#m/z:  0.00000 #charge-128
###MS: 739
###MSMS: 742
BEGIN IONS
TITLE=Cmpd 112, AutoMSn(480.9747), 12.6 min
RTINSECONDS=754.264
SCANS=MS: 739 MSMS: 742
PEPMASS=480.97465	25730
CHARGE=2+
367.70582	6588	
421.22153	4445	
439.56889	9977	
439.90123	9175	
440.23545	4379	
445.57170	208845	1+
445.90653	126515	1+
446.24060	46082	
448.23576	4978	
472.24844	4034	
574.78188	10599	
575.28513	6049	
601.29529	6468	
633.35486	7531	
END IONS

###FS:    #m/z: 563.27487 #charge   2
###MaxRes:#m/z:  0.00000 #charge-128
###MS: 743
###MSMS: 744
BEGIN IONS
TITLE=Cmpd 113, AutoMSn(563.2749), 12.6 min
RTINSECONDS=757.286
SCANS=MS: 743 MSMS: 744
PEPMASS=563.27487	62992
CHARGE=2+
311.17825	141	
339.16177	656	1+
343.14521	202	
357.16871	258	1+
362.12637	238	1+
372.22139	257	1+
376.18487	140	
380.14337	758	1+
383.18176	168	
390.22788	1173	
391.16240	768	1+
393.71277	209	
407.18263	574	1+
432.72492	357	
447.23407	194	
454.19387	568	1+
476.22765	220	
477.16338	282	1+
484.39381	160	
490.23689	331	1+
495.17689	717	1+
504.23419	328	
508.22955	308	1+
520.20674	175	
528.24269	187	
532.73718	181	
537.23635	485	1+
544.25753	379	1+
553.29378	1560	
573.23895	156	
590.25499	217	1+
608.25447	561	1+
623.25665	251	
636.32409	746	1+
654.34387	4566	1+
733.33720	197	
751.35545	1464	1+
769.37087	6099	1+
846.42821	241	1+
851.32206	156	
859.39360	158	
864.43911	289	
882.45430	3666	1+
892.43947	158	
893.33558	513	
980.47926	273	1+
996.49343	1556	1+
1007.47639	299	
1008.47313	253	
1089.50089	1297	1+
1107.52660	7898	1+
1125.54007	3775	1+
END IONS

###FS:    #m/z: 381.74728 #charge   2
###MaxRes:#m/z:  0.00000 #charge-128
###MS: 743
###MSMS: 745
BEGIN IONS
TITLE=Cmpd 114, AutoMSn(381.7473), 12.6 min
RTINSECONDS=757.788
SCANS=MS: 743 MSMS: 745
PEPMASS=381.74728	64065
CHARGE=2+
327.20225	177	
332.21136	240	
335.21039	206	
352.22264	459	1+
354.16929	157	
357.19623	101	
369.19679	139	
370.24285	1624	
371.23245	2645	1+
376.59792	375	
386.21552	942	1+
388.25601	1532	1+
388.69659	112	
395.77323	385	
398.23818	727	1+
404.22490	2464	1+
410.90580	116	
410.94950	176	
412.18219	103	
414.21484	135	
420.23063	132	
434.21412	111	
481.30429	117	
485.27750	105	
498.34140	145	
499.32556	327	
503.30349	173	
508.86722	132	
516.33829	2362	1+
551.23927	141	
646.38110	220	1+
663.41389	1531	1+
672.02050	305	
END IONS

###FS:    #m/z: 453.23804 #charge   2
###MaxRes:#m/z:  0.00000 #charge-128
###MS: 743
###MSMS: 746
BEGIN IONS
TITLE=Cmpd 115, AutoMSn(453.2380), 12.6 min
RTINSECONDS=758.289
SCANS=MS: 743 MSMS: 746
PEPMASS=453.23804	37550
CHARGE=2+
322.70978	117	
343.19699	141	
351.19709	142	
384.22435	103	
392.20806	114	
398.19916	110	
440.25661	116	
488.31987	226	
521.23770	119	
546.31686	138	
565.24538	128	
569.26227	107	
587.27131	752	1+
627.81099	109	
639.29846	102	
655.30447	101	
668.33804	151	
719.33142	136	
783.37847	128	
813.41167	105	
END IONS

###FS:    #m/z: 453.56392 #charge   2
###MaxRes:#m/z:  0.00000 #charge-128
###MS: 747
###MSMS: 748
BEGIN IONS
TITLE=Cmpd 116, AutoMSn(453.5639), 12.7 min
RTINSECONDS=761.312
SCANS=MS: 747 MSMS: 748
PEPMASS=453.56392	134462
CHARGE=2+
328.19982	141	
375.23682	100	
385.65577	113	
416.20639	167	
422.17929	124	
442.23729	140	
443.18873	115	
458.22641	256	
488.31145	316	1+
542.26345	118	
545.25196	107	
569.26661	230	1+
573.26634	141	
587.27645	302	
643.38072	127	
685.83979	109	
719.31307	172	
END IONS

###FS:    #m/z: 563.27524 #charge   2
###MaxRes:#m/z:  0.00000 #charge-128
###MS: 747
###MSMS: 749
BEGIN IONS
TITLE=Cmpd 117, AutoMSn(563.2752), 12.7 min
RTINSECONDS=761.813
SCANS=MS: 747 MSMS: 749
PEPMASS=563.27524	83656
CHARGE=2+
339.16280	772	1+
357.16872	309	
362.13567	351	1+
365.17981	168	
380.14288	289	
382.16654	168	
385.18801	273	1+
389.17330	193	
390.23285	953	
391.16636	790	1+
407.18959	212	
408.17658	863	1+
432.71669	268	
437.16208	164	
447.21152	265	
454.18244	839	1+
475.22983	327	1+
477.16540	198	
484.39156	164	
489.22475	332	1+
495.16895	656	1+
504.23922	218	
508.23977	457	1+
517.27261	280	1+
527.24376	173	
535.27819	286	1+
537.22493	873	1+
545.25414	234	
545.76323	729	
546.25592	400	1+
553.29229	1561	
573.23509	265	1+
590.24824	207	1+
608.25683	477	1+
636.33009	507	1+
641.26369	162	
654.34297	5180	1+
690.30431	210	1+
700.28534	213	
733.33192	208	
736.33477	168	
751.36642	604	
752.36473	749	1+
755.36000	226	1+
769.37107	7580	1+
864.43297	257	1+
882.45549	4425	1+
892.42931	408	1+
910.40124	251	1+
927.44334	561	1+
943.41041	441	1+
979.44604	161	
979.47159	314	1+
989.44067	263	1+
996.49042	1728	1+
1007.46290	384	
1008.46534	341	
1072.48616	661	1+
1107.53058	8506	1+
1125.54073	4159	1+
END IONS

###FS:    #m/z: 369.85024 #charge   3
###MaxRes:#m/z:  0.00000 #charge-128
###MS: 747
###MSMS: 750
BEGIN IONS
TITLE=Cmpd 118, AutoMSn(369.8502), 12.7 min
RTINSECONDS=762.313
SCANS=MS: 747 MSMS: 750
PEPMASS=369.85024	36510
CHARGE=3+
367.21246	131	
371.19613	157	
373.22557	100	
389.19775	116	
393.19265	136	
411.23380	109	
438.11535	100	
476.23447	107	
546.31393	149	
END IONS

###FS:    #m/z: 453.24085 #charge   2
###MaxRes:#m/z:  0.00000 #charge-128
###MS: 751
###MSMS: 752
BEGIN IONS
TITLE=Cmpd 119, AutoMSn(453.2409), 12.8 min
RTINSECONDS=765.335
SCANS=MS: 751 MSMS: 752
PEPMASS=453.24085	264059
CHARGE=2+
317.20016	110	
328.17674	181	
343.19864	260	1+
398.19277	445	1+
416.21439	641	1+
434.21198	106	
453.23645	124	
470.30680	107	
488.30236	199	
495.65084	413	
502.25757	125	
517.25896	109	
528.25764	335	1+
545.24238	117	
587.27162	346	
601.28012	133	
619.28146	102	
633.30382	235	1+
643.38283	174	
668.29671	127	
684.40514	253	1+
687.31711	102	
710.35329	141	
719.32504	101	
832.40626	410	1+
END IONS

###FS:    #m/z: 344.71684 #charge   2
###MaxRes:#m/z:  0.00000 #charge-128
###MS: 751
###MSMS: 753
BEGIN IONS
TITLE=Cmpd 120, AutoMSn(344.7168), 12.8 min
RTINSECONDS=765.836
SCANS=MS: 751 MSMS: 753
PEPMASS=344.71684	81725
CHARGE=2+
309.19078	135	
333.21299	146	
350.23073	312	
351.21094	1128	1+
368.22753	944	1+
372.25652	109	
385.25375	1194	1+
391.74232	224	
393.23185	126	
394.21783	1379	1+
411.24478	2182	1+
417.26088	181	
417.92627	413	
421.22610	108	
435.27032	400	1+
480.33342	103	
481.31921	954	1+
490.26524	175	
496.32595	100	
499.33510	1131	1+
507.30341	200	
508.30252	402	1+
524.32774	5847	1+
532.32155	558	1+
532.99999	145	
534.87144	146	
541.35149	169	
688.42182	812	1+
END IONS

###FS:    #m/z: 369.85027 #charge   3
###MaxRes:#m/z:  0.00000 #charge-128
###MS: 751
###MSMS: 754
BEGIN IONS
TITLE=Cmpd 121, AutoMSn(369.8503), 12.8 min
RTINSECONDS=766.337
SCANS=MS: 751 MSMS: 754
PEPMASS=369.85027	30782
CHARGE=3+
326.18643	104	
327.69044	139	
344.71654	119	
365.18965	108	
369.19345	122	
371.19068	145	
418.21866	185	
420.23199	100	
452.22205	106	
494.23460	101	
515.20472	109	
535.28364	113	
556.25688	107	
568.31316	233	1+
579.27212	133	
732.42060	585	1+
858.07075	160	
END IONS

###FS:    #m/z: 344.71683 #charge   2
###MaxRes:#m/z:  0.00000 #charge-128
###MS: 755
###MSMS: 756
BEGIN IONS
TITLE=Cmpd 122, AutoMSn(344.7168), 12.8 min
RTINSECONDS=769.36
SCANS=MS: 755 MSMS: 756
PEPMASS=344.71683	144020
CHARGE=2+
334.18922	148	
336.19660	134	
351.21008	1437	1+
368.23119	692	1+
372.24912	152	
383.24459	392	1+
385.25328	1315	1+
391.18789	139	
393.23695	273	
394.21695	1807	1+
411.24466	3034	1+
417.25750	300	
428.26922	232	
435.27115	279	
455.34390	132	
465.27377	205	
480.32357	241	
481.31936	1133	1+
490.25760	204	
499.33596	1074	1+
507.30226	618	1+
524.32932	8142	1+
532.32465	928	1+
533.93715	214	
541.35068	293	
549.07797	185	
549.16810	249	
688.41807	887	1+
END IONS

###FS:    #m/z: 501.58220 #charge   1
###MaxRes:#m/z:  0.00000 #charge-128
###MS: 755
###MSMS: 757
BEGIN IONS
TITLE=Cmpd 123, AutoMSn(501.5822), 12.8 min
RTINSECONDS=769.861
SCANS=MS: 755 MSMS: 757
PEPMASS=501.58220	36290
CHARGE=1+
452.23483	1005	
464.57710	1628	
496.58541	3102	1+
496.91940	2271	
497.24966	1188	
END IONS

###FS:    #m/z: 1010.49321 #charge-128
###MaxRes:#m/z:  0.00000 #charge-128
###MS: 755
###MSMS: 758
BEGIN IONS
TITLE=Cmpd 124, AutoMSn(1010.4932), 12.8 min
RTINSECONDS=770.361
SCANS=MS: 755 MSMS: 758
PEPMASS=1010.49321	15577

416.20355	159	
455.22547	117	
562.26740	214	
584.27618	115	
601.28867	178	
685.29917	104	
688.41753	243	
832.41836	617	1+
888.44468	1672	1+
905.46823	1618	1+
END IONS

###FS:    #m/z: 459.56245 #charge   3
###MaxRes:#m/z:  0.00000 #charge-128
###MS: 759
###MSMS: 760
BEGIN IONS
TITLE=Cmpd 125, AutoMSn(459.5625), 12.9 min
RTINSECONDS=773.384
SCANS=MS: 759 MSMS: 760
PEPMASS=459.56245	423260
CHARGE=3+
402.85958	5877	
403.19399	5137	
420.21746	5453	
448.15358	5717	
453.55931	12487	
453.89320	10954	
454.22572	5546	
460.19607	5509	
517.27892	51714	1+
544.75028	5021	
558.27352	5882	
602.77501	6399	
603.28480	5565	
631.32016	15262	
644.31251	5110	
690.28538	8454	
759.41590	10678	
945.47859	61596	1+
1105.51283	99759	1+
1188.54439	26194	1+
1206.56143	514264	1+
1305.62830	67456	1+
END IONS

###FS:    #m/z: 688.40330 #charge   2
###MaxRes:#m/z:  0.00000 #charge-128
###MS: 759
###MSMS: 761
BEGIN IONS
TITLE=Cmpd 126, AutoMSn(688.4033), 12.9 min
RTINSECONDS=773.885
SCANS=MS: 759 MSMS: 761
PEPMASS=688.40330	173831
CHARGE=2+
517.27872	15933	1+
553.26064	9533	
553.76218	5870	
631.32250	5272	
653.31726	4059	
679.83032	4621	
680.32829	4142	
687.83197	6227	
688.39944	5212	
759.41600	4752	
860.39676	4119	
945.48138	6781	
1105.50716	3294	
1206.55924	3827	
1206.56157	68822	1+
END IONS

###FS:    #m/z: 344.71704 #charge   2
###MaxRes:#m/z:  0.00000 #charge-128
###MS: 759
###MSMS: 762
BEGIN IONS
TITLE=Cmpd 127, AutoMSn(344.7170), 12.9 min
RTINSECONDS=774.386
SCANS=MS: 759 MSMS: 762
PEPMASS=344.71704	126256
CHARGE=2+
325.22735	107	
350.22632	177	
351.21059	1094	1+
368.22615	706	1+
372.26174	123	
374.62387	220	
384.23431	112	
385.25599	229	
386.25023	547	
389.26731	215	
394.21761	974	1+
411.24665	1424	1+
417.25383	238	
420.22018	413	1+
428.27387	164	
435.26791	143	
480.33226	202	
481.31577	917	1+
499.33273	1006	1+
507.29688	504	1+
517.28313	151	
524.32581	4857	1+
532.32681	630	1+
532.99293	225	
688.43760	595	1+
END IONS

###FS:    #m/z: 459.56471 #charge   3
###MaxRes:#m/z:  0.00000 #charge-128
###MS: 763
###MSMS: 764
BEGIN IONS
TITLE=Cmpd 128, AutoMSn(459.5647), 13.0 min
RTINSECONDS=777.409
SCANS=MS: 763 MSMS: 764
PEPMASS=459.56471	1017267
CHARGE=3+
402.86156	10607	
420.21985	11071	
448.15321	11886	
453.55879	26711	
453.89365	20872	
454.22587	13848	
460.19309	11761	
517.27823	103869	1+
544.75024	11755	
558.27604	11750	
602.77533	10954	
631.32116	42726	1+
644.31101	10840	
690.28674	20322	
759.41502	19443	
945.48073	124197	1+
1105.51309	212074	1+
1188.54383	54363	1+
1206.56144	1130388	1+
1305.62879	161753	1+
END IONS

###FS:    #m/z: 688.83757 #charge   2
###MaxRes:#m/z:  0.00000 #charge-128
###MS: 763
###MSMS: 765
BEGIN IONS
TITLE=Cmpd 129, AutoMSn(688.8376), 13.0 min
RTINSECONDS=777.91
SCANS=MS: 763 MSMS: 765
PEPMASS=688.83757	569105
CHARGE=2+
517.27799	29115	1+
553.26160	17396	
553.76122	9850	
631.32211	9898	
653.31848	7409	
679.83253	9802	
680.33164	6953	
687.83372	7459	
688.34664	7893	
759.41452	8477	
860.38969	7750	
945.47928	19821	1+
1105.50676	6591	
1206.56044	6840	
1206.56121	136227	1+
1376.66686	661495	1+
END IONS

###FS:    #m/z: 603.78484 #charge   2
###MaxRes:#m/z:  0.00000 #charge-128
###MS: 763
###MSMS: 766
BEGIN IONS
TITLE=Cmpd 130, AutoMSn(603.7848), 13.0 min
RTINSECONDS=778.411
SCANS=MS: 763 MSMS: 766
PEPMASS=603.78484	204621
CHARGE=2+
357.14369	115	
369.17411	103	
485.34828	118	
570.30875	114	
END IONS

###FS:    #m/z: 459.56557 #charge   3
###MaxRes:#m/z:  0.00000 #charge-128
###MS: 767
###MSMS: 768
BEGIN IONS
TITLE=Cmpd 131, AutoMSn(459.5656), 13.0 min
RTINSECONDS=781.437
SCANS=MS: 767 MSMS: 768
PEPMASS=459.56557	1115727
CHARGE=3+
402.85882	12181	
448.15157	14184	
453.55896	29964	
453.89354	20646	
454.22581	13420	
460.19636	12793	
517.27822	115493	1+
544.75020	13466	
558.27753	12348	
631.32150	44062	1+
644.31124	12422	
690.28599	21648	
759.41512	21500	
945.47831	147924	1+
1105.51311	228138	1+
1188.54526	55883	1+
1206.56129	1222440	1+
1305.62773	173513	1+
END IONS

###FS:    #m/z: 688.83839 #charge   2
###MaxRes:#m/z:  0.00000 #charge-128
###MS: 767
###MSMS: 769
BEGIN IONS
TITLE=Cmpd 132, AutoMSn(688.8384), 13.0 min
RTINSECONDS=781.938
SCANS=MS: 767 MSMS: 769
PEPMASS=688.83839	652303
CHARGE=2+
517.27875	25085	1+
553.26121	16916	
553.75937	8545	
631.32239	8200	
653.31876	5900	
679.83063	8430	
680.32930	7070	
687.83267	6488	
688.33760	6413	
759.41641	6826	
860.38924	7325	
945.48010	11954	
1206.55339	6833	
1206.55970	123094	1+
1376.66527	576552	1+
END IONS

###FS:    #m/z: 603.78504 #charge   2
###MaxRes:#m/z:  0.00000 #charge-128
###MS: 767
###MSMS: 770
BEGIN IONS
TITLE=Cmpd 133, AutoMSn(603.7850), 13.0 min
RTINSECONDS=782.439
SCANS=MS: 767 MSMS: 770
PEPMASS=603.78504	242797
CHARGE=2+
485.36148	142	
547.21842	177	
603.27366	239	
603.76500	111	
697.02660	128	
705.30852	147	
811.84489	109	
END IONS

###FS:    #m/z: 603.78452 #charge   2
###MaxRes:#m/z:  0.00000 #charge-128
###MS: 771
###MSMS: 772
BEGIN IONS
TITLE=Cmpd 134, AutoMSn(603.7845), 13.1 min
RTINSECONDS=785.465
SCANS=MS: 771 MSMS: 772
PEPMASS=603.78452	198691
CHARGE=2+
485.35957	127	
705.28505	114	
783.86324	148	
END IONS

###FS:    #m/z: 478.56909 #charge   3
###MaxRes:#m/z:  0.00000 #charge-128
###MS: 771
###MSMS: 773
BEGIN IONS
TITLE=Cmpd 135, AutoMSn(478.5691), 13.1 min
RTINSECONDS=785.966
SCANS=MS: 771 MSMS: 773
PEPMASS=478.56909	66652
CHARGE=3+
371.17977	580	
421.21275	1099	1+
421.87037	832	
439.56678	966	
439.89036	515	
445.57099	9523	1+
445.90480	6418	
446.23962	2286	
457.55688	1746	1+
457.88478	706	
458.21902	997	1+
463.56193	741	
472.23808	2317	1+
472.56346	1438	
472.90252	1404	
478.56810	2684	1+
478.90141	1595	
479.23789	1239	1+
501.75461	2787	1+
502.25803	531	
517.27673	6299	1+
544.25994	543	
558.25641	1073	1+
561.26117	663	
569.25223	682	
603.27241	554	
614.28223	898	1+
623.79098	694	
625.78122	1837	
631.32370	2967	
631.82161	906	
658.30369	1066	1+
659.80676	571	
690.28215	1195	1+
709.34788	541	
759.40983	917	
894.35404	1107	1+
945.47712	4157	1+
956.71055	560	
1002.50002	1041	
1105.51242	6188	1+
1147.55472	4331	1+
1162.53600	7066	1+
1188.54625	1831	1+
1206.55927	36500	1+
1218.54761	2391	1+
1238.54076	3330	1+
1251.55895	3185	1+
1263.58639	26632	1+
1305.62990	9349	1+
1362.64771	1642	1+
END IONS

###FS:    #m/z: 717.34689 #charge   2
###MaxRes:#m/z:  0.00000 #charge-128
###MS: 771
###MSMS: 774
BEGIN IONS
TITLE=Cmpd 136, AutoMSn(717.3469), 13.1 min
RTINSECONDS=786.467
SCANS=MS: 771 MSMS: 774
PEPMASS=717.34689	26501
CHARGE=2+
329.18606	248	
448.15300	221	
516.24667	170	
517.28115	1106	1+
542.24962	294	
574.27342	754	1+
581.76798	394	
631.32088	1054	
631.82898	504	
653.31980	194	
659.33420	868	
659.83714	487	
690.28633	228	
696.32697	165	
704.32131	175	
708.34912	379	
708.86315	244	
715.29202	188	
721.32879	174	
759.39926	190	
803.37008	228	
917.42992	259	
945.49639	178	
955.77613	269	
1002.49553	232	
1105.51080	166	
1206.56111	1964	1+
1218.09410	184	
1263.57894	2021	1+
1334.68263	1352	1+
1424.60727	1441	1+
1430.65354	678	1+
1433.68606	18611	1+
END IONS

###FS:    #m/z: 478.56927 #charge   3
###MaxRes:#m/z:  0.00000 #charge-128
###MS: 775
###MSMS: 776
BEGIN IONS
TITLE=Cmpd 137, AutoMSn(478.5693), 13.2 min
RTINSECONDS=789.495
SCANS=MS: 775 MSMS: 776
PEPMASS=478.56927	129249
CHARGE=3+
421.86696	1483	
445.57003	9755	1+
445.90429	5213	
446.24067	2421	
457.55786	1838	
457.88972	941	
458.22235	1330	
463.56005	1329	
463.89043	926	
472.55937	1822	
472.90005	1182	
478.56887	4062	
478.90316	2705	
479.23803	1571	
501.75825	1525	
517.27520	8255	1+
574.30000	945	
594.78065	1913	
595.27448	1294	
619.77586	1999	
620.27948	1183	
625.78303	1602	
626.28660	929	
631.32303	3632	
659.32057	1130	
690.29424	1313	
759.41424	1130	
945.47795	7666	1+
955.76805	2307	1+
1105.51338	9211	1+
1162.53409	5651	1+
1206.55881	72849	1+
1263.58519	23636	1+
1305.62988	16705	1+
END IONS

###FS:    #m/z: 717.34776 #charge   2
###MaxRes:#m/z:  0.00000 #charge-128
###MS: 775
###MSMS: 777
BEGIN IONS
TITLE=Cmpd 138, AutoMSn(717.3478), 13.2 min
RTINSECONDS=789.996
SCANS=MS: 775 MSMS: 777
PEPMASS=717.34776	44115
CHARGE=2+
329.18134	308	
448.16050	195	
471.19028	184	
517.27809	1548	1+
575.27780	299	
581.77841	231	
631.31328	1682	1+
653.31299	219	
653.81857	256	
659.33813	600	
659.83951	328	
667.84861	610	
668.34519	303	
671.83303	212	
675.28149	241	
708.34106	466	
708.84139	324	
715.84086	537	1+
716.34433	252	
759.42692	205	
917.41172	269	
945.47598	580	
1105.51638	205	
1206.55530	3073	1+
1262.60932	1471	1+
1424.60999	1006	1+
1433.68641	20663	1+
END IONS

###FS:    #m/z: 497.57947 #charge-128
###MaxRes:#m/z:  0.00000 #charge-128
###MS: 775
###MSMS: 778
BEGIN IONS
TITLE=Cmpd 139, AutoMSn(497.5795), 13.2 min
RTINSECONDS=790.497
SCANS=MS: 775 MSMS: 778
PEPMASS=497.57947	8511

369.20364	177	
434.90642	218	
444.72362	182	
448.15870	181	
458.90101	182	
459.24355	1151	1+
459.57780	1124	1+
459.90549	543	1+
463.21009	414	1+
464.57589	522	1+
464.91006	214	
471.90733	288	
477.89343	319	1+
478.22729	296	1+
482.22454	175	
485.21763	301	1+
487.73232	250	
487.89076	305	1+
488.14142	180	
488.55180	290	1+
491.56780	288	1+
492.20689	170	
493.21944	1041	1+
494.55798	192	
494.74449	369	1+
494.87423	424	1+
495.60007	585	1+
496.25491	798	1+
496.91778	598	1+
499.24066	561	1+
500.92676	333	1+
501.58652	857	1+
502.25754	821	
517.28192	822	1+
532.23803	207	1+
535.25057	197	
550.91895	193	
574.28267	336	1+
581.77372	231	
582.24947	185	
594.78069	193	
602.26705	346	1+
610.77333	261	
631.31182	477	
634.30375	340	
648.28832	745	1+
652.32821	532	1+
665.32027	183	
674.30985	313	1+
681.82190	335	
682.32077	209	
697.56035	362	
754.42387	233	1+
816.42698	238	1+
930.44454	381	1+
945.47587	544	1+
951.43066	296	1+
990.47931	612	1+
994.53741	321	1+
1206.54088	930	1+
1239.54083	557	1+
1250.55866	597	1+
1263.59028	3205	1+
1290.57015	476	1+
1296.57404	779	1+
1302.65221	661	1+
1319.61044	486	1+
1375.67331	536	1+
END IONS

###FS:    #m/z: 478.56950 #charge   3
###MaxRes:#m/z:  0.00000 #charge-128
###MS: 779
###MSMS: 780
BEGIN IONS
TITLE=Cmpd 140, AutoMSn(478.5695), 13.2 min
RTINSECONDS=793.526
SCANS=MS: 779 MSMS: 780
PEPMASS=478.56950	125368
CHARGE=3+
445.57060	8057	
445.90496	5692	
446.24249	2398	
457.55858	1432	
457.89274	1516	
458.21860	1014	
463.56125	966	
472.56430	1013	
472.89468	971	
473.24458	1497	
476.58092	2245	1+
476.91602	2896	
477.24484	1526	
478.56636	3960	1+
478.90324	1700	
479.23761	1298	
482.59159	5500	
482.92614	2580	
483.25550	1562	
517.27746	6893	1+
581.76933	2029	
582.27172	1102	
619.77531	1576	
631.32164	3922	
631.79605	5731	1+
659.31888	1552	
659.82939	966	
690.28743	1010	
759.40410	1222	
945.48115	2824	1+
955.74257	1571	1+
1105.51411	8775	1+
1188.55022	2921	1+
1206.56011	64143	1+
1263.58591	14327	1+
1305.62684	12643	1+
END IONS

###FS:    #m/z: 717.34833 #charge   2
###MaxRes:#m/z:  0.00000 #charge-128
###MS: 779
###MSMS: 781
BEGIN IONS
TITLE=Cmpd 141, AutoMSn(717.3483), 13.2 min
RTINSECONDS=794.027
SCANS=MS: 779 MSMS: 781
PEPMASS=717.34833	44308
CHARGE=2+
329.18317	127	
448.14447	167	
455.21819	157	
507.73750	126	
516.25422	339	
517.28153	946	1+
553.26529	347	
553.75283	313	
573.77126	168	
581.77515	160	
631.31658	1209	1+
650.83037	126	
653.31839	132	
654.79597	151	
671.82696	135	
675.27642	197	
695.32171	126	
703.30632	115	
708.83337	150	
713.80535	1049	1+
720.34413	195	
721.81208	119	
723.38033	562	
732.35328	272	
759.42369	231	
917.39505	118	
945.47911	358	1+
1105.49753	146	
1206.55930	2135	1+
1218.09550	172	
1262.60289	702	1+
1317.66686	1322	1+
1334.69092	1172	1+
1423.59616	759	1+
1425.61101	1326	1+
1430.63143	518	1+
1433.68641	14080	1+
END IONS

###FS:    #m/z: 482.59081 #charge   3
###MaxRes:#m/z:  0.00000 #charge-128
###MS: 779
###MSMS: 782
BEGIN IONS
TITLE=Cmpd 142, AutoMSn(482.5908), 13.2 min
RTINSECONDS=794.529
SCANS=MS: 779 MSMS: 782
PEPMASS=482.59081	25202
CHARGE=3+
346.24409	639	
407.19926	831	
439.56618	919	
439.89258	719	
440.21747	648	
445.57088	12538	1+
445.90691	9398	
446.23978	2870	
457.55748	1533	
457.89525	952	
463.56009	676	
470.91176	2493	1+
471.24376	2626	1+
471.56845	1798	1+
476.58819	2403	
476.91437	13983	1+
477.25102	8585	1+
477.57756	7570	1+
479.23300	1179	
482.59229	22082	1+
482.92503	17446	1+
483.25765	8533	
501.74962	692	
517.27486	4138	1+
532.32323	2922	1+
536.76413	850	
544.76606	646	
558.27831	690	
574.78113	801	
575.27948	654	
577.26198	1076	1+
586.28626	960	
594.77822	1127	
595.28205	1099	
602.28283	1045	1+
631.32496	3123	
639.30135	689	
759.41414	692	
768.36818	1799	1+
785.38914	2038	1+
795.38603	1089	1+
897.41498	1698	1+
914.43741	2273	1+
945.47321	4068	1+
1105.50856	6522	1+
1162.53591	2066	1+
1201.57773	1550	1+
1206.55927	42003	1+
1262.59492	8582	1+
1264.62768	5539	1+
1299.64572	4078	1+
1305.62496	9607	1+
1317.65575	9627	1+
END IONS

###FS:    #m/z: 482.59087 #charge   3
###MaxRes:#m/z:  0.00000 #charge-128
###MS: 783
###MSMS: 784
BEGIN IONS
TITLE=Cmpd 143, AutoMSn(482.5909), 13.3 min
RTINSECONDS=797.554
SCANS=MS: 783 MSMS: 784
PEPMASS=482.59087	103981
CHARGE=3+
346.24244	827	
384.68898	1491	
421.22671	717	
439.56629	941	
439.89865	1287	
440.21797	797	
445.57009	16273	1+
445.90517	10290	
446.23962	4556	
457.56145	938	
464.22761	1244	1+
470.90482	2795	1+
471.24408	2199	
471.57766	1910	1+
473.23942	1489	
476.58821	3034	
476.91380	18670	1+
477.24665	13694	1+
477.57779	8345	1+
481.91570	683	
482.59147	30970	1+
482.92533	22412	1+
483.25803	9464	
517.27572	4527	1+
528.24857	873	
532.32383	3454	1+
536.76263	810	
537.26324	824	
542.24787	929	
550.76503	805	
558.27612	752	
565.76875	672	
574.78672	1193	
575.26655	1228	1+
581.76782	705	
601.30548	1247	1+
631.31986	11591	1+
690.28427	701	
785.38765	2797	1+
796.38944	1165	1+
813.39224	1698	1+
896.42614	1770	1+
914.43456	2349	1+
945.48218	876	
1105.51270	4064	1+
1171.55641	3041	1+
1188.56108	1947	1+
1206.56027	33989	1+
1262.60197	6984	1+
1264.63283	5632	1+
1299.64048	4215	1+
1305.62861	8656	1+
1317.65640	10670	1+
END IONS

###FS:    #m/z: 362.19590 #charge   2
###MaxRes:#m/z:  0.00000 #charge-128
###MS: 783
###MSMS: 785
BEGIN IONS
TITLE=Cmpd 144, AutoMSn(362.1959), 13.3 min
RTINSECONDS=798.055
SCANS=MS: 783 MSMS: 785
PEPMASS=362.19590	64232
CHARGE=2+
308.14153	179	
316.16968	602	1+
325.67069	272	
346.24287	1676	1+
352.50536	233	
353.18774	222	1+
360.18774	219	1+
362.17982	160	
366.17734	432	1+
373.16834	181	
379.20883	448	
383.20009	612	1+
386.20854	322	
389.72576	357	
390.18043	395	
399.19574	420	1+
404.21642	321	1+
407.19922	1079	1+
415.19756	272	1+
418.17693	248	
426.21325	298	1+
430.22981	216	
432.20184	230	1+
435.20150	914	1+
440.21897	248	
441.68995	172	
448.24290	175	
452.22544	280	
463.22456	274	1+
469.26237	222	1+
472.70936	264	
478.23630	296	
492.21067	239	
494.23627	2000	1+
501.25611	385	1+
504.22228	1124	1+
515.27195	201	
519.25283	387	1+
522.22840	3263	1+
532.31792	1693	1+
535.29883	212	
542.26307	273	
546.26297	490	1+
570.26050	234	
587.27362	278	1+
605.30597	1484	1+
615.29007	658	1+
622.32706	288	1+
627.29634	263	1+
632.31335	184	
633.30412	1774	1+
639.28082	251	1+
647.33318	172	
650.32930	405	1+
654.29315	224	1+
657.29426	1934	1+
667.30113	186	
685.29210	1658	1+
END IONS

###FS:    #m/z: 501.92725 #charge   3
###MaxRes:#m/z:  0.00000 #charge-128
###MS: 783
###MSMS: 786
BEGIN IONS
TITLE=Cmpd 145, AutoMSn(501.9272), 13.3 min
RTINSECONDS=798.556
SCANS=MS: 783 MSMS: 786
PEPMASS=501.92725	51046
CHARGE=3+
341.18157	224	
347.10366	213	
366.16724	408	1+
371.15571	447	1+
383.20304	702	1+
385.20239	377	1+
389.72906	548	
390.17756	240	
394.18642	251	1+
399.21632	386	1+
402.17253	292	1+
410.88412	180	
411.17646	442	1+
418.18328	162	
420.22056	258	
429.21360	323	
433.18633	377	1+
440.22545	181	
448.15190	209	
452.21222	236	
470.19636	242	1+
487.20621	391	1+
494.23066	423	1+
500.25000	332	1+
504.20813	321	1+
510.22306	222	1+
515.25322	246	1+
517.26913	1545	1+
521.23907	183	
522.23026	467	1+
529.25239	183	
541.26747	208	
543.24381	168	
546.25814	201	
548.24665	181	
575.28785	180	
586.27673	512	1+
589.27731	376	1+
599.27735	195	
605.30917	310	1+
613.28487	666	1+
622.31341	272	
631.31462	531	1+
633.30128	622	1+
640.25521	184	
657.29330	511	1+
664.30543	353	1+
672.23297	159	
685.29328	198	
691.30084	180	
743.28824	351	1+
768.36138	507	1+
785.39120	202	
812.37651	215	1+
869.39393	284	1+
END IONS

###FS:    #m/z: 482.59058 #charge   3
###MaxRes:#m/z:  0.00000 #charge-128
###MS: 787
###MSMS: 788
BEGIN IONS
TITLE=Cmpd 146, AutoMSn(482.5906), 13.4 min
RTINSECONDS=801.591
SCANS=MS: 787 MSMS: 788
PEPMASS=482.59058	90148
CHARGE=3+
384.68855	970	
407.19932	603	
434.21486	873	1+
439.56204	706	
439.89890	897	
440.22249	853	
445.57040	17702	1+
445.90559	9598	
446.24004	4129	
449.20855	878	
470.91098	1406	
471.24168	2231	1+
471.57331	1830	1+
473.23455	948	
476.24021	974	
476.58700	2749	
476.91601	14231	1+
477.24857	10068	1+
477.57753	5465	1+
481.23700	1504	1+
481.92876	591	
482.59125	23110	1+
482.92419	18070	1+
483.25505	8698	1+
517.27834	2039	1+
532.32060	2935	1+
536.76137	837	
541.00869	521	
550.76419	756	
553.25445	1251	
553.76236	860	
574.77832	701	
575.28369	722	
577.25937	783	1+
581.77758	735	
582.27481	551	
610.78703	584	
631.32255	8648	1+
734.40643	918	1+
785.40152	2327	1+
796.37286	582	
886.44292	1086	1+
897.40128	544	
914.43909	1564	1+
960.46186	1256	1+
973.48309	1366	1+
1087.53937	1706	1+
1170.54927	2278	1+
1201.60759	1909	1+
1206.56047	17339	1+
1262.60947	4926	1+
1299.64203	3155	1+
1305.63131	3605	1+
1317.65373	7890	1+
END IONS

###FS:    #m/z: 362.44537 #charge   2
###MaxRes:#m/z:  0.00000 #charge-128
###MS: 787
###MSMS: 789
BEGIN IONS
TITLE=Cmpd 147, AutoMSn(362.4454), 13.4 min
RTINSECONDS=802.092
SCANS=MS: 787 MSMS: 789
PEPMASS=362.44537	55173
CHARGE=2+
309.14809	168	
317.15039	559	1+
319.20364	160	
346.24065	988	1+
362.18017	315	1+
366.17374	141	
379.19773	287	
383.21829	165	
384.18955	1370	1+
389.18912	277	1+
394.19278	190	
400.21206	258	1+
407.20005	766	1+
418.17225	283	
435.20700	378	
448.23268	218	
452.22854	288	
463.70591	202	
487.21451	251	1+
492.21442	195	
494.24177	1502	1+
504.21905	720	1+
518.26653	221	
522.23098	2276	1+
529.24163	166	
532.31786	1009	1+
539.25873	143	
542.27431	398	1+
546.26399	233	1+
550.24970	209	
570.27443	231	
588.28910	138	
605.29667	698	
605.30372	480	1+
615.31567	223	
618.26522	144	
622.31318	187	
632.30621	164	
633.31088	1666	1+
639.28835	321	1+
657.29888	1058	1+
662.29779	191	
685.29880	1115	1+
702.31079	153	
END IONS

###FS:    #m/z: 501.92538 #charge   3
###MaxRes:#m/z:  0.00000 #charge-128
###MS: 787
###MSMS: 790
BEGIN IONS
TITLE=Cmpd 148, AutoMSn(501.9254), 13.4 min
RTINSECONDS=802.593
SCANS=MS: 787 MSMS: 790
PEPMASS=501.92538	50636
CHARGE=3+
312.16981	174	
328.19385	215	1+
341.19329	198	
343.16226	189	
353.14918	149	
354.13176	323	1+
358.20144	283	1+
363.15521	166	
372.15019	299	1+
375.17501	231	1+
383.20821	168	
384.18785	369	1+
386.23019	236	
389.17707	311	1+
393.19088	174	
397.16997	262	1+
399.17935	359	1+
402.21727	359	1+
405.17307	312	1+
415.16116	309	1+
417.92041	146	
418.18710	153	
420.21912	442	1+
429.20053	236	1+
435.17970	177	
440.18661	257	1+
457.19304	145	
463.18826	258	1+
481.22528	154	
487.21779	232	1+
494.23607	194	
500.23669	493	1+
504.22872	372	1+
511.21227	140	
515.20039	149	
517.27795	726	1+
522.23573	201	
528.25826	357	1+
533.94008	140	
541.25463	414	1+
553.25567	258	1+
555.26445	342	1+
560.28299	140	
572.21803	275	1+
577.29108	321	1+
586.30837	141	
603.30134	257	1+
605.29971	383	1+
612.26648	149	
633.29604	450	1+
657.30069	711	1+
668.30448	147	
671.29710	140	
768.34291	455	1+
786.36700	324	1+
786.36743	155	
886.45100	141	
END IONS

###FS:    #m/z: 536.51254 #charge   2
###MaxRes:#m/z:  0.00000 #charge-128
###MS: 791
###MSMS: 792
BEGIN IONS
TITLE=Cmpd 149, AutoMSn(536.5125), 13.4 min
RTINSECONDS=805.631
SCANS=MS: 791 MSMS: 792
PEPMASS=536.51254	32034
CHARGE=2+
322.19481	202	
363.20521	272	1+
393.23477	217	
396.19080	405	1+
396.50582	348	1+
432.20088	343	1+
439.19349	232	
468.23901	264	1+
471.20729	204	1+
476.59613	364	1+
479.57122	257	1+
482.72118	390	1+
491.24652	451	1+
496.24310	861	1+
496.57525	554	1+
496.91392	390	1+
501.92068	482	1+
502.25583	816	1+
502.58409	503	1+
505.23806	384	1+
507.72678	192	
509.24289	203	
511.50515	224	1+
512.05223	319	
514.29895	276	1+
515.91101	309	1+
516.59004	345	1+
517.27809	287	1+
520.56961	255	1+
521.25304	324	1+
522.53349	211	
523.58244	459	1+
529.89577	552	1+
531.95673	330	1+
532.57641	262	1+
533.91762	449	1+
534.59567	1475	1+
535.25117	443	
536.93708	425	1+
539.59869	419	1+
539.75474	281	
539.93650	364	1+
540.27332	756	1+
557.47814	358	
567.91411	192	
568.26488	323	1+
571.26840	369	
573.28009	345	
576.49683	324	
576.69516	620	
576.89494	494	
577.27858	760	1+
585.25515	223	1+
593.76050	421	
594.29351	375	1+
625.31748	216	
633.63404	243	1+
634.29702	536	1+
634.96511	291	
648.27459	256	
649.61626	405	1+
649.95256	313	1+
651.28947	214	
655.59397	202	1+
655.78797	220	1+
658.29319	628	
661.33612	413	1+
668.29118	212	1+
671.31361	338	1+
674.31521	395	
677.29727	269	1+
682.31806	235	1+
713.83122	265	1+
715.68663	208	
719.33979	264	1+
838.87936	451	
881.44809	245	1+
932.39556	540	1+
948.41230	1070	1+
958.46733	318	1+
960.45779	603	1+
960.80707	242	1+
963.46121	430	1+
966.86801	236	1+
970.46805	335	1+
1049.46625	1452	1+
1062.48152	612	1+
1065.49768	1168	1+
1071.50046	2418	1+
END IONS

###FS:    #m/z: 551.01748 #charge   2
###MaxRes:#m/z:  0.00000 #charge-128
###MS: 791
###MSMS: 793
BEGIN IONS
TITLE=Cmpd 150, AutoMSn(551.0175), 13.4 min
RTINSECONDS=806.132
SCANS=MS: 791 MSMS: 793
PEPMASS=551.01748	27565
CHARGE=2+
396.52780	209	
421.19270	228	1+
425.22271	175	
443.20026	532	1+
445.57032	193	
466.22002	265	1+
474.71797	219	
488.24501	185	
490.23086	250	1+
504.75765	179	
508.24536	486	1+
512.25045	182	
515.25545	260	1+
517.26855	779	1+
519.59117	169	
522.51790	175	
522.75796	287	
525.24601	922	1+
525.73344	263	
529.26465	183	
531.24622	335	1+
532.59625	217	1+
544.27464	219	1+
547.61225	191	
547.98740	229	
548.51967	192	
548.90182	309	1+
549.56303	385	1+
550.27328	492	1+
551.93334	210	
552.26663	569	1+
552.75618	553	1+
567.60354	180	
576.26409	304	1+
593.75756	305	
601.25806	270	1+
615.29702	424	1+
616.60983	561	1+
617.95458	483	1+
620.28117	264	1+
642.30246	293	1+
650.30401	946	1+
650.64037	420	
650.96856	381	
671.29548	202	
689.32443	462	1+
692.65732	493	1+
693.29590	316	
722.33295	228	
772.36479	325	1+
795.85671	193	
886.43064	284	1+
887.38322	169	
888.36935	335	1+
913.42981	328	1+
982.44944	978	1+
989.47062	340	1+
1000.47339	8856	1+
1071.52868	377	1+
1093.49605	1566	1+
END IONS

###FS:    #m/z: 441.21620 #charge   1
###MaxRes:#m/z:  0.00000 #charge-128
###MS: 791
###MSMS: 794
BEGIN IONS
TITLE=Cmpd 151, AutoMSn(441.2162), 13.4 min
RTINSECONDS=806.633
SCANS=MS: 791 MSMS: 794
PEPMASS=441.21620	24956
CHARGE=1+
322.19502	162	
330.16531	205	
341.18756	265	
342.17177	741	1+
352.13404	137	
356.19415	217	
359.19936	3776	1+
364.18566	181	
366.18543	481	1+
373.12132	111	
375.18108	119	
382.19914	284	1+
386.16941	109	
389.15501	114	
390.19079	302	1+
397.17718	114	
398.20293	178	
399.20563	332	1+
401.22199	341	
404.19436	169	
405.19889	812	1+
407.55385	251	
414.19739	228	
415.43603	112	
416.25878	156	
417.19759	436	1+
418.91781	121	
420.21235	1115	1+
424.21271	244	1+
426.24656	144	
429.71558	420	
433.19168	329	1+
436.24410	111	
438.25564	110	
439.21077	742	1+
440.54088	435	
440.87684	184	
END IONS

###FS:    #m/z: 536.51145 #charge   1
###MaxRes:#m/z:  0.00000 #charge-128
###MS: 795
###MSMS: 796
BEGIN IONS
TITLE=Cmpd 152, AutoMSn(536.5115), 13.5 min
RTINSECONDS=809.678
SCANS=MS: 795 MSMS: 796
PEPMASS=536.51145	192658
CHARGE=1+
320.17375	241	
363.20486	207	
393.55549	200	
396.18409	513	1+
396.51015	244	
396.84353	208	
415.43533	233	
420.21916	349	1+
432.24762	191	
433.19789	457	1+
439.53326	335	
458.25359	191	
464.21722	251	1+
464.82221	300	1+
467.21658	357	1+
469.23529	367	1+
476.24588	604	1+
478.07509	261	
479.23981	434	1+
480.75457	1451	1+
480.90583	2129	1+
481.24024	1131	1+
482.59468	189	
485.21514	216	
487.22492	417	1+
490.89767	187	
494.23561	438	1+
495.56627	313	1+
497.23447	262	
498.56736	269	1+
499.91706	595	1+
500.24010	384	1+
500.56419	350	1+
502.25317	551	1+
502.59868	215	
503.89669	266	1+
504.24322	555	1+
507.25154	327	1+
509.21606	251	
510.25622	287	
510.70376	443	
511.25020	344	
511.89411	294	
512.03885	317	1+
512.24766	498	1+
512.73180	390	1+
513.40895	225	
513.55203	351	1+
514.25339	485	1+
515.44216	830	1+
515.60201	956	1+
516.24998	1427	1+
516.76338	492	
521.61934	275	1+
522.25869	667	1+
524.92233	526	1+
525.58912	180	
527.24477	268	
528.56535	619	1+
529.25104	273	
529.94279	368	1+
530.25238	586	1+
531.93275	820	1+
532.25161	749	1+
532.58214	461	1+
532.73770	883	1+
534.60385	1611	1+
534.93762	1142	1+
536.26541	1706	1+
END IONS

###FS:    #m/z: 429.41164 #charge   1
###MaxRes:#m/z:  0.00000 #charge-128
###MS: 795
###MSMS: 797
BEGIN IONS
TITLE=Cmpd 153, AutoMSn(429.4116), 13.5 min
RTINSECONDS=810.178
SCANS=MS: 795 MSMS: 797
PEPMASS=429.41164	137229
CHARGE=1+
308.17164	256	
323.17921	112	
335.67863	102	
341.18306	133	
345.15610	115	
350.17615	168	
365.21022	105	
369.20157	556	1+
369.91341	106	
370.66557	109	
377.11320	113	
379.17805	549	1+
382.18237	304	
383.23508	293	
388.69127	142	
392.20288	142	
400.18471	188	
405.73150	120	
414.23048	113	
415.20865	188	
416.21250	351	1+
420.23373	154	
423.22181	126	
429.24210	136	
END IONS

###FS:    #m/z: 750.02030 #charge   3
###MaxRes:#m/z:  0.00000 #charge-128
###MS: 795
###MSMS: 798
BEGIN IONS
TITLE=Cmpd 154, AutoMSn(750.0203), 13.5 min
RTINSECONDS=810.679
SCANS=MS: 795 MSMS: 798
PEPMASS=750.02030	82954
CHARGE=3+
634.29858	1335	
634.63702	1388	
709.33893	3011	1+
709.67073	2503	
709.99801	1872	
714.33763	1536	
714.68333	1623	
715.01054	63881	1+
715.34609	55527	1+
715.67990	36255	1+
722.32791	1380	
745.67246	1064	
749.83141	1050	
750.34646	1473	
1503.76146	7041	1+
END IONS

###FS:    #m/z: 536.51162 #charge   2
###MaxRes:#m/z:  0.00000 #charge-128
###MS: 799
###MSMS: 800
BEGIN IONS
TITLE=Cmpd 155, AutoMSn(536.5116), 13.6 min
RTINSECONDS=813.725
SCANS=MS: 799 MSMS: 800
PEPMASS=536.51162	209682
CHARGE=2+
368.20741	657	1+
393.22739	530	1+
396.51064	316	
416.21723	355	1+
417.69210	414	1+
428.38024	290	
429.68930	404	1+
432.21856	237	1+
448.54343	272	1+
467.21654	305	1+
470.92663	369	1+
476.56695	383	1+
477.74667	671	
479.24602	465	1+
479.57371	1482	1+
480.91275	1655	1+
482.23584	800	1+
485.23989	302	1+
485.51045	260	1+
492.25145	328	1+
494.25079	362	1+
495.90585	336	1+
497.23556	448	1+
498.50131	272	1+
499.90259	564	1+
500.23854	993	1+
500.58406	347	1+
502.59602	494	1+
504.21738	346	1+
506.26441	438	1+
510.24526	717	1+
513.57691	542	1+
513.93837	555	1+
514.25018	545	1+
516.42931	639	
516.57712	1024	1+
516.92544	478	1+
518.25437	674	1+
523.92255	361	1+
525.23865	2144	1+
525.73306	418	
526.51774	498	1+
527.93994	250	1+
528.91699	831	1+
530.23550	688	1+
532.24764	700	1+
532.57522	634	1+
532.93869	733	1+
534.25707	3010	1+
534.59272	1216	1+
534.92360	967	1+
538.58851	407	1+
538.93180	726	1+
539.29210	462	
539.78618	664	1+
540.27050	2647	1+
540.61234	1138	1+
540.94180	846	1+
547.25529	567	1+
547.64829	289	
553.87921	357	
557.08150	565	
557.28452	1050	1+
557.48019	599	
557.68751	438	
560.25609	668	1+
567.92446	533	1+
568.26348	602	1+
572.29481	496	1+
572.87582	793	1+
573.10022	361	
573.47874	319	
576.49676	1787	1+
576.69178	3123	1+
576.89646	1954	
577.29336	1319	1+
585.26445	557	1+
588.29196	254	1+
589.58229	354	1+
590.27390	586	1+
593.76706	671	
595.93308	370	1+
596.27083	521	1+
598.26988	556	1+
598.91161	379	1+
599.50779	328	
599.70330	473	
600.10158	420	
601.28283	506	1+
601.61547	351	
619.76150	274	1+
620.02169	254	1+
621.27085	212	1+
628.28322	244	1+
629.30038	982	1+
629.61760	511	1+
630.05865	642	
634.63592	601	1+
634.96587	535	1+
635.29100	404	1+
638.30861	492	1+
640.63650	246	1+
643.29550	613	1+
643.36965	236	1+
654.93114	357	1+
658.29168	487	
659.28574	633	1+
661.82754	362	
662.08926	450	
662.32578	586	1+
671.31523	468	1+
671.64720	463	1+
671.97380	500	1+
674.29639	452	1+
677.32186	695	1+
677.64853	800	1+
677.97711	492	1+
679.95790	388	
685.31728	293	1+
715.00864	381	1+
715.34798	362	
718.39486	307	1+
736.40237	1697	1+
791.34686	459	1+
849.48172	636	1+
877.39737	604	1+
940.45627	507	1+
945.48966	514	1+
948.13671	282	1+
948.42038	1563	1+
954.15122	809	1+
954.80437	1050	1+
960.48786	1848	1+
961.15371	1159	1+
961.80576	558	1+
978.52044	392	1+
992.44305	444	1+
996.48894	370	1+
1004.47353	334	1+
1015.46628	752	1+
1015.92036	461	1+
1026.50541	757	1+
1031.17453	940	1+
1031.48209	1238	1+
1036.50399	454	1+
1040.88349	525	1+
1041.50082	501	1+
1045.49265	364	1+
1058.98634	700	1+
1062.50434	753	1+
1072.04300	993	1+
END IONS

###FS:    #m/z: 429.41249 #charge   1
###MaxRes:#m/z:  0.00000 #charge-128
###MS: 799
###MSMS: 801
BEGIN IONS
TITLE=Cmpd 156, AutoMSn(429.4125), 13.6 min
RTINSECONDS=814.226
SCANS=MS: 799 MSMS: 801
PEPMASS=429.41249	146835
CHARGE=1+
299.65321	196	
308.16992	396	
322.19956	184	
339.83684	111	
345.17673	103	
352.14353	146	
368.18401	358	1+
371.21399	243	1+
376.19857	146	
382.20242	400	1+
386.12675	419	
402.17943	103	
409.55904	109	
412.18409	120	
420.22145	236	1+
424.16697	318	
427.19060	123	
429.21307	612	1+
END IONS

###FS:    #m/z: 750.01978 #charge   3
###MaxRes:#m/z:  0.00000 #charge-128
###MS: 799
###MSMS: 802
BEGIN IONS
TITLE=Cmpd 157, AutoMSn(750.0198), 13.6 min
RTINSECONDS=814.727
SCANS=MS: 799 MSMS: 802
PEPMASS=750.01978	89513
CHARGE=3+
634.30827	1053	
634.63657	960	
677.31777	647	
709.33641	1727	
709.66931	1261	
710.00258	1100	
714.34938	1121	
714.66925	1397	
715.01195	39256	1+
715.34701	36072	1+
715.67854	23997	1+
722.33469	1067	
722.82688	643	
745.66853	643	
749.83060	640	
750.35541	960	
1503.75118	3436	1+
END IONS

###FS:    #m/z: 429.61248 #charge   1
###MaxRes:#m/z:  0.00000 #charge-128
###MS: 803
###MSMS: 804
BEGIN IONS
TITLE=Cmpd 158, AutoMSn(429.6125), 13.6 min
RTINSECONDS=817.76
SCANS=MS: 803 MSMS: 804
PEPMASS=429.61248	113482
CHARGE=1+
299.64488	243	
308.16249	263	
332.67797	100	
352.66942	119	
366.18213	137	
369.19769	212	
379.17196	700	1+
382.20150	268	1+
386.12982	365	
389.72786	144	
404.17388	191	
407.69266	112	
410.88332	120	
423.17186	443	1+
429.22522	368	1+
END IONS

###FS:    #m/z: 750.02088 #charge   3
###MaxRes:#m/z:  0.00000 #charge-128
###MS: 803
###MSMS: 805
BEGIN IONS
TITLE=Cmpd 159, AutoMSn(750.0209), 13.6 min
RTINSECONDS=818.261
SCANS=MS: 803 MSMS: 805
PEPMASS=750.02088	64166
CHARGE=3+
634.29755	836	
634.63154	754	
709.33783	1372	1+
709.68180	901	
710.00151	754	
714.34448	763	
714.67301	965	
715.01282	22860	1+
715.34774	20391	1+
715.67973	13340	1+
722.34261	577	
722.83353	513	
745.36304	398	
745.69139	385	
748.34661	430	
750.34204	597	
750.71091	466	
751.03920	610	
1500.72826	2121	1+
1504.74487	2603	1+
END IONS

###FS:    #m/z: 800.39227 #charge   2
###MaxRes:#m/z:  0.00000 #charge-128
###MS: 803
###MSMS: 806
BEGIN IONS
TITLE=Cmpd 160, AutoMSn(800.3923), 13.6 min
RTINSECONDS=818.762
SCANS=MS: 803 MSMS: 806
PEPMASS=800.39227	28355
CHARGE=2+
532.30568	137	
577.29798	238	
593.77380	139	
636.65281	140	
662.78817	124	
688.38558	133	
690.32959	141	
720.35560	263	
720.60817	329	
720.86924	365	
722.32891	241	
722.85429	159	
725.37920	113	
753.36610	121	
759.12741	129	
769.64050	196	
774.13681	2072	
774.63990	1287	1+
784.85817	131	
795.87155	269	1+
796.66124	131	
797.36571	234	1+
799.31943	174	
800.37241	342	1+
801.99448	200	
802.87075	132	
803.38604	187	
810.94854	196	
882.48319	114	
1546.76068	2913	1+
END IONS

###FS:    #m/z: 637.52631 #charge   2
###MaxRes:#m/z:  0.00000 #charge-128
###MS: 807
###MSMS: 808
BEGIN IONS
TITLE=Cmpd 161, AutoMSn(637.5263), 13.7 min
RTINSECONDS=821.794
SCANS=MS: 807 MSMS: 808
PEPMASS=637.52631	37831
CHARGE=2+
506.18982	853	1+
527.96132	429	
558.25978	369	
576.49250	2087	1+
576.69351	1705	
576.89294	2194	
577.10117	771	
592.61357	356	
596.60580	430	
599.32363	1003	1+
599.50351	355	
599.66566	930	
599.99238	401	
612.27768	546	1+
616.29733	743	1+
616.95999	941	1+
619.10101	1127	1+
619.31188	2998	1+
619.51133	3552	1+
619.70921	2755	
619.91458	1938	
626.26351	367	
632.80722	462	
633.28823	425	
633.94311	592	1+
634.59455	535	1+
636.78340	655	
636.97994	798	
640.59595	1455	1+
640.92641	1129	1+
641.27696	1395	1+
674.60006	425	
712.60992	375	
720.60865	890	
720.86131	545	
721.11175	376	
787.65679	3784	1+
787.99384	4211	1+
788.32839	3115	1+
791.28157	977	
801.32288	491	1+
874.30769	359	
1011.35370	370	
1180.97883	2901	1+
1181.49485	2632	1+
1266.56062	1716	1+
1273.54848	22400	1+
1274.04269	18907	1+
END IONS

###FS:    #m/z: 546.26623 #charge   3
###MaxRes:#m/z:  0.00000 #charge-128
###MS: 807
###MSMS: 809
BEGIN IONS
TITLE=Cmpd 162, AutoMSn(546.2662), 13.7 min
RTINSECONDS=822.295
SCANS=MS: 807 MSMS: 809
PEPMASS=546.26623	18759
CHARGE=3+
392.24047	543	
463.21157	451	1+
473.19858	255	
487.19472	468	
498.25061	272	
503.23498	489	1+
509.92551	284	
524.24406	258	
525.24470	512	1+
533.30911	1433	1+
534.57844	856	1+
534.92204	1220	1+
535.25079	418	
538.23912	752	1+
538.54854	313	
539.92569	788	
540.26084	11691	1+
540.59398	10760	1+
540.92953	9167	1+
543.90607	1777	1+
544.56303	1076	1+
546.26834	5063	1+
546.60011	4037	1+
546.92871	2397	1+
553.23613	436	
567.93112	280	
573.28724	262	
600.77618	383	
617.28737	292	
633.81167	302	
634.31291	471	
642.29950	527	
642.77359	388	
644.30353	285	
646.40755	681	1+
650.30225	674	1+
650.64277	355	
658.29537	285	
686.31423	529	1+
690.83404	406	
691.33607	443	
693.32091	594	1+
728.31689	299	
737.32037	279	
836.30241	406	1+
946.36739	1021	1+
974.36176	1342	1+
991.38878	952	1+
1087.45895	2953	1+
1094.51531	1301	1+
END IONS

###FS:    #m/z: 510.01883 #charge   1
###MaxRes:#m/z:  0.00000 #charge-128
###MS: 807
###MSMS: 810
BEGIN IONS
TITLE=Cmpd 163, AutoMSn(510.0188), 13.7 min
RTINSECONDS=822.797
SCANS=MS: 807 MSMS: 810
PEPMASS=510.01883	20265
CHARGE=1+
324.16046	181	
341.21321	156	
343.19001	271	1+
371.14557	149	
378.21531	280	
383.70681	155	
399.13796	150	
404.18305	168	
434.21521	254	1+
438.18956	265	
442.22630	460	1+
449.21476	180	
456.20466	231	1+
458.72237	246	1+
461.18884	294	1+
463.87173	184	
467.24639	195	
468.28174	616	1+
469.55097	213	1+
470.20077	286	1+
472.23805	613	1+
472.55556	258	1+
472.90626	204	
481.89978	209	
482.21464	152	
487.24059	365	1+
489.23768	405	1+
492.21770	206	
494.19573	218	
496.21842	342	1+
499.22383	402	1+
501.24470	430	1+
501.57892	223	
501.89249	183	
503.21889	216	
504.28601	354	
505.22713	864	1+
505.60275	181	
506.83184	174	
507.23089	583	
507.93658	262	
508.57844	382	1+
509.90600	206	
END IONS

###FS:    #m/z: 637.28198 #charge   2
###MaxRes:#m/z:  0.00000 #charge-128
###MS: 811
###MSMS: 812
BEGIN IONS
TITLE=Cmpd 164, AutoMSn(637.2820), 13.8 min
RTINSECONDS=825.83
SCANS=MS: 811 MSMS: 812
PEPMASS=637.28198	33025
CHARGE=2+
506.21647	590	1+
527.96009	440	
528.29418	405	
530.74719	960	
531.25124	329	
534.87595	559	
545.27685	300	1+
552.24565	474	
570.94523	392	1+
576.29715	492	1+
576.48920	571	
576.69698	871	
576.89775	816	
577.09460	745	
578.93943	683	1+
579.26536	444	1+
579.62192	443	1+
586.28254	309	1+
588.32910	539	
590.75297	723	1+
599.33196	530	
599.66267	690	1+
599.99394	409	
603.28992	421	1+
611.75012	362	
611.95995	501	1+
612.28923	535	1+
612.64878	349	
614.50664	381	1+
616.62666	1343	1+
616.95893	1345	1+
617.29616	1773	1+
619.30996	1005	
619.50890	2123	
619.71186	1790	
619.93172	817	1+
620.12828	486	
624.92451	1188	1+
626.30118	584	1+
633.01966	649	1+
634.92873	360	
636.99307	548	
640.29690	389	
640.58458	902	1+
640.93032	897	1+
641.28419	916	1+
674.26968	425	1+
719.35463	570	1+
720.62455	326	
729.61671	476	
736.40331	545	1+
787.65792	2659	1+
787.99323	2358	1+
788.32723	1624	1+
874.29634	394	1+
884.24111	377	
1012.43197	779	1+
1043.48795	1340	1+
1113.51192	922	1+
1130.51863	1204	1+
1180.97750	1709	1+
1181.50465	1677	1+
1186.53741	910	1+
1201.57507	1018	1+
1229.59428	1058	1+
1262.19603	530	1+
1264.58557	1483	1+
1266.04412	967	1+
1267.60642	1344	1+
1273.57453	25787	1+
END IONS

###FS:    #m/z: 546.26698 #charge   3
###MaxRes:#m/z:  0.00000 #charge-128
###MS: 811
###MSMS: 813
BEGIN IONS
TITLE=Cmpd 165, AutoMSn(546.2670), 13.8 min
RTINSECONDS=826.331
SCANS=MS: 811 MSMS: 813
PEPMASS=546.26698	27764
CHARGE=3+
369.19657	761	
420.24132	338	
473.19357	363	
475.21812	273	
483.48972	329	
484.19789	264	
496.20638	691	1+
498.25101	309	
515.25856	275	
517.24748	477	1+
522.25865	411	1+
523.90402	290	
525.27418	1425	1+
526.58500	291	
533.33020	501	
534.58887	997	1+
534.92467	897	1+
535.26250	648	
539.60254	295	
539.92698	539	
540.26239	7941	1+
540.59354	11329	1+
540.93127	8382	1+
542.75360	287	
543.72082	969	1+
543.91702	1450	1+
544.23982	2026	1+
544.57005	654	
546.26280	6532	1+
546.59976	3548	1+
546.93799	1951	1+
565.28826	340	
585.29823	268	
600.76041	279	
601.27298	271	
613.30479	355	
619.78196	271	
620.30001	286	
642.29794	391	1+
646.40829	797	1+
650.78614	466	1+
664.28892	469	1+
686.31214	556	1+
690.84930	569	
696.29104	264	
783.46431	516	1+
946.37643	806	1+
974.36064	1358	1+
978.50887	443	1+
1014.48978	830	1+
1075.42881	802	1+
1179.49397	826	1+
END IONS

###FS:    #m/z: 476.69149 #charge   2
###MaxRes:#m/z:  0.00000 #charge-128
###MS: 811
###MSMS: 814
BEGIN IONS
TITLE=Cmpd 166, AutoMSn(476.6915), 13.8 min
RTINSECONDS=826.832
SCANS=MS: 811 MSMS: 814
PEPMASS=476.69149	13231
CHARGE=2+
327.15877	247	
341.17953	325	1+
357.17359	277	1+
365.18807	303	1+
371.16136	328	1+
376.59927	369	
378.09129	225	
383.23800	702	
384.19548	256	1+
387.17379	182	
391.19478	284	1+
400.19503	292	1+
418.22444	194	
420.20404	286	1+
423.20424	349	1+
426.20504	501	1+
446.24408	226	
454.20762	503	1+
460.19609	306	1+
470.21082	263	1+
472.23254	355	1+
483.20263	277	1+
491.21876	212	
496.16030	318	1+
511.72244	213	
514.21386	308	1+
517.27170	838	1+
528.29052	231	
529.27249	357	1+
544.25746	283	1+
546.30428	1035	1+
552.26359	270	1+
560.26065	382	1+
569.25167	744	1+
573.77273	203	
574.24691	209	
576.24252	300	1+
600.30744	2376	1+
611.26433	251	1+
615.30188	357	1+
619.26413	353	1+
619.78315	233	
623.28900	335	1+
631.30214	262	
633.34222	257	
642.28862	184	
646.28147	344	1+
657.28425	210	
672.26819	298	1+
675.29034	2796	1+
685.31259	265	1+
700.30583	279	1+
700.32306	205	
706.33587	283	1+
709.33596	185	
716.32325	224	
718.33647	288	1+
726.32116	207	
731.34145	305	1+
736.21783	277	
736.33638	191	
739.27558	258	1+
744.31455	3247	1+
753.41951	446	
760.34661	837	1+
767.43308	235	
818.35104	775	1+
832.37376	589	1+
836.35720	239	1+
850.38346	414	1+
854.31630	498	1+
876.42042	224	1+
879.36739	311	1+
927.38479	284	1+
945.48660	284	1+
949.40305	297	1+
END IONS

###FS:    #m/z: 547.00441 #charge   2
###MaxRes:#m/z:  0.00000 #charge-128
###MS: 815
###MSMS: 816
BEGIN IONS
TITLE=Cmpd 167, AutoMSn(547.0044), 13.8 min
RTINSECONDS=829.851
SCANS=MS: 815 MSMS: 816
PEPMASS=547.00441	40921
CHARGE=2+
336.67586	434	1+
343.16188	941	
369.19808	5858	1+
412.22433	460	
430.23112	581	1+
432.20876	448	1+
447.23219	661	1+
463.21577	792	1+
468.26221	3384	1+
472.19777	560	1+
473.69323	379	
482.88653	402	1+
500.57003	564	
501.21576	547	1+
505.56661	656	1+
506.25577	746	1+
508.23196	1189	1+
511.23361	901	1+
514.92666	470	1+
517.57491	545	1+
517.89624	580	
518.25515	706	1+
520.00672	522	
520.25170	438	
520.90115	401	1+
523.24632	1132	1+
523.57258	1867	1+
523.91245	1282	1+
525.28660	10044	1+
527.84599	362	
529.23060	402	1+
529.59061	375	1+
531.25064	379	
532.27090	1002	1+
533.92455	1263	1+
534.58468	1277	1+
537.23243	410	
537.49114	1069	1+
539.58677	367	
539.91297	380	
540.26100	7875	1+
540.59453	8982	1+
540.93195	6401	1+
542.75458	3646	1+
543.24837	2932	1+
543.91637	1277	1+
544.57361	1236	1+
546.26828	4131	
546.60159	3788	
548.57992	620	1+
548.92518	603	1+
549.25877	934	1+
554.24148	384	
558.32761	774	
562.30102	592	
564.27477	577	1+
573.26363	517	1+
578.26396	378	1+
584.81027	1505	
585.29231	1152	1+
594.27557	434	1+
599.28984	747	1+
611.30084	437	1+
621.31217	781	1+
636.63120	444	1+
642.96089	864	1+
643.30904	525	1+
646.40965	394	
646.78615	642	
651.29632	694	1+
654.30975	418	1+
666.78672	476	
667.30019	795	1+
672.34636	619	1+
675.30243	2545	1+
675.79356	1084	
679.32485	1553	1+
683.31723	420	1+
684.81450	564	
685.31294	3285	1+
685.97602	827	1+
686.63622	588	1+
689.31309	947	1+
695.31215	564	1+
728.34353	380	
746.35010	488	1+
748.38323	370	
783.45894	612	1+
790.40832	854	1+
799.36416	2183	1+
807.42457	1141	1+
818.40194	949	1+
835.42118	905	1+
864.45945	577	1+
875.44118	453	1+
892.45516	679	1+
942.37808	543	1+
959.43886	916	1+
961.48871	636	1+
974.35523	1352	1+
977.52955	1972	1+
988.48892	1048	1+
991.41109	694	1+
1005.53332	2864	1+
1016.42605	3337	1+
1029.51118	1098	1+
1069.51048	1684	1+
1072.91470	697	1+
1074.98323	1294	1+
1075.49341	1666	1+
1083.99542	5095	1+
1092.51359	13449	1+
1093.00506	9275	1+
END IONS

###FS:    #m/z: 638.30465 #charge   2
###MaxRes:#m/z:  0.00000 #charge-128
###MS: 815
###MSMS: 817
BEGIN IONS
TITLE=Cmpd 168, AutoMSn(638.3046), 13.8 min
RTINSECONDS=830.352
SCANS=MS: 815 MSMS: 817
PEPMASS=638.30465	36388
CHARGE=2+
379.18228	228	1+
426.20653	281	1+
450.21195	352	1+
457.22242	240	1+
469.27680	290	
475.75665	213	1+
479.24282	566	1+
485.25032	955	1+
487.73539	799	1+
490.25139	285	
495.21795	532	1+
501.72779	625	1+
506.18569	602	
512.24127	269	1+
514.23763	713	
522.25209	2792	
525.24604	384	
528.30802	365	1+
530.25439	904	
538.76622	240	
543.25539	475	1+
550.26402	393	1+
554.73692	280	1+
556.26126	232	
565.26810	1331	1+
568.25277	227	1+
573.29073	320	1+
578.94502	540	1+
579.29232	568	1+
579.61399	620	
580.79615	370	1+
584.93493	224	1+
587.28525	624	1+
589.65587	266	1+
590.99047	317	
591.24765	631	
592.61581	661	
592.94452	427	
594.28160	1072	1+
597.62646	244	1+
599.28087	266	1+
604.23990	314	1+
612.62197	413	
612.95881	321	
616.61946	399	1+
616.94737	408	1+
617.29340	388	
626.35068	1278	1+
626.78762	310	1+
630.28640	283	1+
631.96616	405	
632.29629	251	
638.01389	293	
640.92241	466	1+
641.36960	769	1+
642.80402	381	
643.38266	2251	1+
658.28740	486	1+
662.28619	213	1+
715.34812	270	1+
718.82678	436	1+
733.85746	407	1+
755.28435	318	1+
759.26921	402	1+
767.86059	325	1+
781.32974	256	1+
787.65844	710	1+
787.99077	690	
788.32436	768	1+
800.36562	229	1+
869.44798	602	1+
874.30609	445	1+
887.39893	410	1+
917.39385	220	1+
918.44826	213	1+
927.49786	316	1+
958.44065	988	1+
970.50066	2216	1+
975.46626	256	
975.46975	2034	1+
1003.48567	587	1+
1013.43072	281	
1013.44999	4530	1+
1030.46241	1235	1+
1044.48010	5336	1+
1059.50392	337	
1060.50066	2928	1+
1091.50773	629	1+
1102.49097	1819	1+
1114.49232	4337	1+
1130.52727	3091	1+
1139.57412	945	1+
1183.55057	1100	1+
1188.56566	1175	1+
1201.60342	4377	1+
1229.59404	1065	1+
1237.58362	382	1+
1243.60806	402	1+
1272.55574	618	1+
1275.61012	7503	1+
END IONS

###FS:    #m/z: 476.69161 #charge   2
###MaxRes:#m/z:  0.00000 #charge-128
###MS: 815
###MSMS: 818
BEGIN IONS
TITLE=Cmpd 169, AutoMSn(476.6916), 13.8 min
RTINSECONDS=830.853
SCANS=MS: 815 MSMS: 818
PEPMASS=476.69161	33705
CHARGE=2+
313.16272	293	
327.15532	256	
350.14076	206	
351.17008	345	1+
357.14261	186	
366.20993	377	1+
370.17295	379	1+
378.10350	365	1+
379.66744	1029	1+
383.23577	912	1+
388.19609	334	1+
389.72767	164	
395.23405	313	
398.18255	356	1+
400.19658	704	1+
407.18383	164	
411.18927	355	1+
423.17554	483	1+
426.18893	313	1+
447.52508	176	
449.16582	421	1+
452.19684	209	
455.21838	433	1+
472.22711	170	
474.20186	320	1+
476.37411	283	
477.22828	260	1+
482.19047	216	
487.24750	285	1+
499.22220	165	
501.20062	542	1+
512.23213	332	1+
517.27166	966	1+
527.26797	281	1+
529.25459	834	1+
534.22726	242	1+
541.19389	596	1+
544.77280	249	
546.30163	1538	1+
547.20086	579	1+
550.98784	210	
560.23555	350	1+
564.22035	237	
569.25524	231	
581.25487	380	1+
583.27837	466	1+
598.27606	339	1+
600.31264	4492	1+
612.23473	306	1+
615.32953	232	1+
617.25335	292	1+
623.25528	237	1+
625.28962	180	
635.26480	306	1+
657.29016	173	
658.27722	316	1+
675.29077	4061	1+
679.95722	461	
686.29427	214	1+
689.28556	435	1+
706.31975	249	
708.37312	356	1+
716.31732	329	1+
727.31740	568	1+
744.31503	4690	1+
753.41899	229	
758.36272	263	1+
761.34641	1025	1+
818.36461	1563	1+
826.33514	227	
828.34830	262	1+
832.39203	870	1+
838.89897	465	
854.34179	178	
857.42792	249	1+
878.37570	681	1+
927.37833	410	1+
END IONS

###FS:    #m/z: 547.00964 #charge   1
###MaxRes:#m/z:  0.00000 #charge-128
###MS: 819
###MSMS: 820
BEGIN IONS
TITLE=Cmpd 170, AutoMSn(547.0096), 13.9 min
RTINSECONDS=833.88
SCANS=MS: 819 MSMS: 820
PEPMASS=547.00964	104750
CHARGE=1+
319.66030	523	
325.57620	563	
334.16064	475	
336.69397	422	
369.19721	9785	1+
383.15501	705	
401.19061	477	
412.22186	510	
430.22899	676	1+
432.72956	595	
438.21078	542	
460.87223	401	
463.21964	619	1+
468.26137	4442	1+
475.48486	645	
500.21176	1265	1+
500.57202	747	
500.90994	694	
506.24307	1778	1+
506.57888	537	
511.23863	809	1+
514.24674	1415	1+
517.24568	1289	1+
517.90459	1013	
518.57577	599	
519.74995	1339	
520.00076	804	
520.25537	515	
520.49775	419	
523.24615	1539	1+
523.58221	3110	1+
523.90906	2157	
525.28475	16581	1+
526.45897	413	
533.25215	928	1+
533.93192	676	1+
535.26532	1173	1+
537.23262	630	
537.56978	414	
538.95634	932	1+
540.26372	6721	1+
540.59401	5209	1+
540.93267	4205	1+
543.92618	1601	1+
544.58017	649	1+
545.26142	3046	1+
546.26132	12142	1+
546.60091	2065	
END IONS

###FS:    #m/z: 502.58908 #charge   3
###MaxRes:#m/z:  0.00000 #charge-128
###MS: 819
###MSMS: 821
BEGIN IONS
TITLE=Cmpd 171, AutoMSn(502.5891), 13.9 min
RTINSECONDS=834.381
SCANS=MS: 819 MSMS: 821
PEPMASS=502.58908	81718
CHARGE=3+
445.20511	1089	
453.22455	2641	1+
465.24130	2328	1+
474.54206	1006	
479.20966	2539	1+
479.54308	2110	
479.87688	1230	
489.56941	1214	
494.21851	992	
494.56771	2067	1+
495.24106	4234	1+
495.91467	926	
496.56922	6276	1+
496.91396	5649	1+
497.25188	2777	
498.87160	1231	
501.91948	2645	
502.25759	4779	
502.58870	43111	1+
502.92292	28787	1+
503.25123	20814	1+
515.77175	1966	
516.27161	1434	
517.27641	4228	1+
552.26785	2316	1+
611.26314	2169	
611.76191	1205	
623.77584	914	
629.82443	1416	
630.32531	1210	
631.31156	3626	1+
638.78554	1303	
647.28169	894	
655.29160	1836	
655.80195	926	
677.29958	1372	
688.83990	2900	1+
689.33745	1888	
731.29877	2335	1+
747.33324	953	
875.37971	1745	1+
948.41623	2111	1+
972.47775	2316	1+
1137.49804	8380	1+
1145.55115	6387	1+
1203.54838	4435	1+
1206.55485	6481	1+
1235.52591	4064	1+
1238.54572	15201	1+
1305.62448	8229	1+
END IONS

###FS:    #m/z: 728.67476 #charge   3
###MaxRes:#m/z:  0.00000 #charge-128
###MS: 819
###MSMS: 822
BEGIN IONS
TITLE=Cmpd 172, AutoMSn(728.6748), 13.9 min
RTINSECONDS=834.882
SCANS=MS: 819 MSMS: 822
PEPMASS=728.67476	57393
CHARGE=3+
369.19330	757	
503.27903	379	
508.70959	724	
525.29340	590	
570.82737	420	
571.30392	348	
584.81352	339	
590.24331	663	
590.75482	351	
685.31501	768	1+
722.99525	865	
723.68479	635	
727.34538	2363	1+
727.86277	1150	
727.99043	574	
728.67661	20874	1+
729.01000	15860	1+
729.34730	8975	
733.84832	679	
799.38319	344	
977.52962	935	1+
1016.41352	658	
1017.41354	298	
1179.46524	319	
1427.68985	1753	1+
1445.70440	14781	1+
1448.70160	3146	1+
1459.68306	3663	1+
1462.63694	2771	1+
END IONS

###FS:    #m/z: 482.24286 #charge   3
###MaxRes:#m/z:  0.00000 #charge-128
###MS: 823
###MSMS: 824
BEGIN IONS
TITLE=Cmpd 173, AutoMSn(482.2429), 14.0 min
RTINSECONDS=837.909
SCANS=MS: 823 MSMS: 824
PEPMASS=482.24286	334935
CHARGE=3+
297.68874	3955	
338.17557	6738	1+
391.16017	8270	1+
401.21339	3610	
401.54876	3200	
432.98410	3472	
433.23129	3860	
445.57082	5609	
445.90524	3672	
446.23634	1742	
464.56012	7578	
464.89530	5768	
465.23537	3563	
466.27379	13136	1+
470.22967	12120	1+
470.56360	25689	1+
470.89881	15011	
476.23876	41515	1+
476.57224	29906	1+
476.90872	12757	
478.74912	2946	
481.45069	1584	
482.23488	5348	1+
482.57608	2530	
527.25374	2149	
549.76230	2781	
555.24202	1707	
594.36978	9988	1+
606.30531	3946	
606.81214	1930	
641.31193	2579	
655.31304	1768	
658.33284	11838	1+
658.83978	5845	
675.30856	2777	
709.39753	20173	1+
872.46092	33085	1+
973.51068	83275	1+
1070.52474	26905	1+
1088.53803	129126	1+
1183.60798	8544	1+
1201.62124	78124	1+
1298.64340	8738	1+
1326.63164	25504	1+
END IONS

###FS:    #m/z: 722.85749 #charge   2
###MaxRes:#m/z:  0.00000 #charge-128
###MS: 823
###MSMS: 825
BEGIN IONS
TITLE=Cmpd 174, AutoMSn(722.8575), 14.0 min
RTINSECONDS=838.41
SCANS=MS: 823 MSMS: 825
PEPMASS=722.85749	106804
CHARGE=2+
466.27633	943	
472.20279	1065	
487.25902	1507	
544.77245	980	
555.23628	823	
594.37181	3328	1+
601.31229	1883	
601.81456	1749	
663.82788	900	
709.39219	1223	
872.46063	1438	
973.50323	2616	1+
1088.53726	1434	
1089.53987	900	
1315.65923	2946	1+
1426.69302	20624	1+
1444.70706	89832	1+
END IONS

###FS:    #m/z: 504.21383 #charge   3
###MaxRes:#m/z:  0.00000 #charge-128
###MS: 823
###MSMS: 826
BEGIN IONS
TITLE=Cmpd 175, AutoMSn(504.2138), 14.0 min
RTINSECONDS=838.911
SCANS=MS: 823 MSMS: 826
PEPMASS=504.21383	96204
CHARGE=3+
383.23259	950	
408.17827	1419	1+
413.85027	845	
427.96868	837	
437.19825	2839	1+
459.21374	1583	1+
465.23862	1661	1+
468.19989	1232	
473.54103	2172	1+
473.86675	1633	1+
475.21922	2336	1+
479.21830	2351	1+
479.54216	2873	
479.87828	2983	
486.23790	1876	1+
489.57108	1643	1+
490.23845	1595	1+
495.57552	965	
495.91215	838	
496.24014	3915	1+
496.58342	3623	1+
496.91381	5418	1+
498.53505	1666	
498.87219	1454	
499.24005	2147	1+
501.92371	1422	
502.25528	3523	
502.58794	35882	1+
502.92235	22089	1+
503.24969	17441	1+
511.73791	1096	
515.77027	1463	
516.26858	832	
517.27647	4298	1+
544.76790	1612	
545.26333	3011	1+
553.26290	1287	
558.27329	1165	
560.74131	847	
561.25074	821	
565.75615	1707	1+
576.24703	1748	
588.24588	930	
601.29648	846	
610.76988	1531	
631.30568	2375	1+
638.27986	1182	
647.28741	1868	1+
657.31643	1502	1+
660.27116	1513	1+
677.29331	5496	1+
731.30186	6166	1+
790.37270	2615	1+
875.38371	2637	1+
899.42396	1754	1+
905.45788	4093	1+
948.41098	2848	1+
958.44062	2010	1+
989.46791	3052	1+
998.56206	1500	1+
1137.49484	12219	1+
1145.54814	4862	1+
1203.55173	5159	1+
1206.55251	5266	1+
1221.51401	7663	1+
1235.52269	4850	1+
1238.54021	22119	1+
1246.55278	2516	1+
1258.62642	2639	1+
1276.54814	3404	1+
1305.62124	6195	1+
1309.57488	4346	1+
1376.65858	4273	1+
END IONS

###FS:    #m/z: 482.24246 #charge   3
###MaxRes:#m/z:  0.00000 #charge-128
###MS: 827
###MSMS: 828
BEGIN IONS
TITLE=Cmpd 176, AutoMSn(482.2425), 14.0 min
RTINSECONDS=841.928
SCANS=MS: 827 MSMS: 828
PEPMASS=482.24246	315339
CHARGE=3+
297.69011	3282	
338.17568	5953	1+
391.15991	8420	1+
401.21398	3909	
401.54896	2317	
433.23526	3714	
445.57026	5231	
445.90491	3347	
446.24005	1945	
454.19278	1775	
464.56024	6764	
464.89442	4408	
465.23032	2742	
466.27338	10280	1+
470.23134	10232	1+
470.56428	21461	1+
470.89789	11968	
476.23786	35062	1+
476.57157	21682	1+
476.90699	12025	
478.44551	1554	
481.65017	2257	
481.87974	2504	1+
482.23030	4879	1+
482.57955	2096	
527.25775	1993	
549.76752	2065	
592.30931	4231	
592.80784	2962	
594.36947	8669	1+
606.30546	2906	
606.80970	2158	
641.31067	1595	
649.81963	3855	
650.32412	2602	
675.31243	3659	1+
709.39733	15093	1+
864.96658	5210	1+
872.45805	27199	1+
956.49459	4118	1+
973.51164	69804	1+
1070.52465	21947	1+
1088.53694	107782	1+
1201.62255	63089	1+
1315.66010	16386	1+
1326.63269	19222	1+
END IONS

###FS:    #m/z: 722.85658 #charge   2
###MaxRes:#m/z:  0.00000 #charge-128
###MS: 827
###MSMS: 829
BEGIN IONS
TITLE=Cmpd 177, AutoMSn(722.8566), 14.0 min
RTINSECONDS=842.429
SCANS=MS: 827 MSMS: 829
PEPMASS=722.85658	103565
CHARGE=2+
466.27261	666	
472.20236	669	
487.25940	1290	
544.76992	693	
545.27179	869	
555.23737	793	
594.37307	2599	1+
601.31465	1622	
601.81031	751	
658.33779	1815	1+
658.84030	720	
667.85153	806	
705.33303	1103	
705.83428	656	
709.39612	914	
872.46494	1600	1+
973.50444	1388	
1088.53589	982	
1089.52733	842	
1426.70011	16135	1+
1444.70533	67788	1+
END IONS

###FS:    #m/z: 504.21354 #charge   3
###MaxRes:#m/z:  0.00000 #charge-128
###MS: 827
###MSMS: 830
BEGIN IONS
TITLE=Cmpd 178, AutoMSn(504.2135), 14.0 min
RTINSECONDS=842.93
SCANS=MS: 827 MSMS: 830
PEPMASS=504.21354	103351
CHARGE=3+
383.23004	1054	1+
408.18235	1513	1+
413.51578	774	
413.85282	659	
424.20205	948	1+
425.01469	726	
434.13915	1075	
437.20223	944	
448.20337	1095	1+
458.87477	900	1+
460.20651	625	
464.89238	947	1+
465.23812	1882	1+
468.20328	648	
470.89034	881	1+
471.22658	716	
472.23357	1289	1+
473.53490	2009	1+
473.87178	1116	1+
474.20425	815	
475.22084	1677	1+
479.22185	746	
479.54283	3227	1+
479.87213	2231	1+
480.21859	2089	1+
482.21969	1486	1+
489.57304	908	
489.89929	925	1+
490.22685	1252	1+
494.20894	791	
495.23261	2122	1+
496.56406	4608	1+
496.91636	3372	1+
497.24121	2098	1+
498.88177	1520	1+
499.20778	1058	
500.26401	1567	1+
500.90952	1480	1+
502.25852	3160	
502.58549	21678	1+
502.72714	3237	1+
502.92183	14039	1+
503.24532	12319	1+
505.71501	914	
511.73397	1459	
512.23696	730	
515.76247	1159	1+
517.26711	3127	1+
527.84266	1055	
532.73040	778	
537.23114	774	1+
546.72692	645	
547.22627	1483	1+
560.24386	627	
565.75222	959	1+
576.24399	2882	1+
601.77751	4666	1+
609.76774	1398	1+
631.30143	2745	1+
638.27578	713	
638.78200	1196	
641.26861	770	1+
646.27880	609	
646.78036	969	1+
655.29384	3865	1+
655.79270	626	
660.27451	1635	1+
677.29134	8521	1+
715.31195	1152	1+
731.30005	8360	1+
746.33605	1159	1+
761.31427	1448	1+
790.37348	2556	1+
817.36109	1304	1+
875.38557	2730	1+
889.38461	1953	1+
899.41436	2804	1+
903.47317	979	1+
905.45950	3401	1+
914.43765	931	1+
916.42115	1861	1+
930.45771	1282	1+
948.42207	2084	1+
958.44083	2335	1+
973.47184	1528	1+
998.56419	1988	1+
1088.53328	2884	1+
1114.53526	1818	1+
1120.47115	1894	1+
1131.49577	1329	1+
1137.49211	9650	1+
1145.52720	4690	1+
1177.49957	1448	1+
1203.54786	5350	1+
1206.55147	4246	1+
1221.51816	6959	1+
1235.52272	3506	1+
1238.54060	17395	1+
1246.55114	2019	1+
1258.61247	1839	1+
1277.55402	2894	1+
1293.55584	2028	1+
1305.62080	3781	1+
1376.65636	3429	1+
END IONS

###FS:    #m/z: 530.93139 #charge   3
###MaxRes:#m/z:  0.00000 #charge-128
###MS: 831
###MSMS: 832
BEGIN IONS
TITLE=Cmpd 179, AutoMSn(530.9314), 14.1 min
RTINSECONDS=845.955
SCANS=MS: 831 MSMS: 832
PEPMASS=530.93139	213510
CHARGE=3+
380.20832	1493	
420.22512	1341	
466.21744	1781	1+
466.55019	1174	
466.88325	891	
481.89382	858	
482.23677	867	
485.22702	1307	1+
490.90723	3798	1+
491.24209	3683	1+
491.57847	1689	
495.23634	774	
495.91223	10097	1+
496.24347	8135	1+
496.58230	4849	1+
500.24778	1400	
500.58467	11683	1+
500.92084	8598	1+
501.24964	4893	1+
506.25067	6708	1+
506.59197	2353	
506.93523	1183	
513.74452	1503	1+
514.92360	925	
515.25410	11158	1+
515.59123	19816	1+
515.92602	14200	1+
517.27465	15398	1+
520.59919	1077	1+
521.25161	2067	1+
526.24803	1541	1+
526.60530	1192	
526.92671	1423	1+
529.25356	1346	1+
530.92114	1223	1+
531.25647	2298	1+
550.27334	3482	1+
558.26738	1786	1+
565.75771	3090	1+
572.24820	988	
587.26072	2360	1+
594.77753	1196	
612.29808	1765	1+
614.29752	1886	1+
616.30183	841	
631.31825	9636	1+
635.82720	6679	
643.31566	2762	1+
651.31156	1353	
658.31378	907	
672.81350	3245	1+
679.82478	1191	
680.32883	1779	
687.29429	1935	1+
687.82403	755	
693.82859	6434	1+
694.32908	1002	
740.34547	1073	1+
759.41631	2883	1+
767.43869	754	
830.34873	4194	1+
859.39591	1126	1+
888.46193	1194	1+
920.41060	1403	1+
945.47425	10233	1+
951.40246	5417	1+
955.44181	1178	1+
1088.48320	2643	1+
1100.53698	7405	1+
1105.51133	16067	1+
1105.51440	816	
1131.51171	4830	1+
1189.54311	4684	1+
1199.59686	2936	1+
1206.55871	46528	1+
1214.54352	5928	1+
1271.64508	12283	1+
1274.59171	7600	1+
1284.62127	2647	1+
1286.61386	4211	1+
1289.60863	5686	1+
1302.61657	19869	1+
1305.62879	54647	1+
1316.62219	2784	1+
1331.61513	3616	1+
1345.62055	6211	1+
1360.64707	8161	1+
1376.66001	46763	1+
1388.66049	7937	1+
1430.67691	2441	1+
1489.67938	1712	1+
END IONS

###FS:    #m/z: 450.53504 #charge   3
###MaxRes:#m/z:  0.00000 #charge-128
###MS: 831
###MSMS: 833
BEGIN IONS
TITLE=Cmpd 180, AutoMSn(450.5350), 14.1 min
RTINSECONDS=846.456
SCANS=MS: 831 MSMS: 833
PEPMASS=450.53504	173769
CHARGE=3+
312.17481	1521	
323.18209	876	
332.10030	1462	
341.19186	3197	
343.16459	1906	
349.13041	1064	
352.15619	3207	1+
369.19792	34840	1+
376.09399	1195	
381.12282	4173	
383.15465	1459	
393.83199	6338	1+
394.49903	1453	
403.16285	2176	1+
431.17489	2455	1+
440.23753	2214	
450.14554	1049	
451.23542	916	
463.18985	1579	
467.12771	1109	
468.26653	11343	1+
471.18779	4994	1+
490.21086	3563	1+
495.16485	3750	1+
499.69893	5328	1+
508.26095	2358	
512.18942	2769	1+
514.20078	1163	
525.28691	36899	1+
535.26706	884	
546.30317	949	
547.16747	950	
561.26159	894	
581.23332	4947	1+
603.32025	5351	1+
604.17936	1671	
619.26018	5567	1+
648.22398	1022	
667.31141	2368	1+
668.28805	2784	1+
685.31655	23412	1+
712.21969	1221	
765.30045	2571	1+
782.33256	7044	1+
787.32477	4720	1+
799.35922	38314	1+
810.32927	2872	1+
880.35297	2153	1+
895.34878	1957	1+
906.36157	43037	1+
942.36931	11095	1+
959.39065	4237	1+
959.39417	28362	1+
970.36729	4214	1+
982.32555	3355	1+
999.39043	12069	1+
999.39382	839	
1016.41185	8807	1+
1016.41411	75960	1+
1071.46115	2938	1+
1162.45777	12268	1+
1179.47871	72359	1+
END IONS

###FS:    #m/z: 466.90415 #charge   3
###MaxRes:#m/z:  0.00000 #charge-128
###MS: 831
###MSMS: 834
BEGIN IONS
TITLE=Cmpd 181, AutoMSn(466.9042), 14.1 min
RTINSECONDS=846.957
SCANS=MS: 831 MSMS: 834
PEPMASS=466.90415	144673
CHARGE=3+
317.18234	1834	
380.19899	1999	
405.17994	1778	
408.19288	2319	
421.21689	1963	
426.21959	2828	
430.22321	3701	1+
439.22490	6750	1+
439.56432	6912	
439.89799	5726	
445.57172	77549	1+
445.90551	55253	1+
446.23987	23883	
448.23779	6095	1+
460.54838	3824	1+
461.22902	4380	
466.90418	14154	1+
467.23892	10347	
467.57009	4794	
469.85884	2294	
470.23322	1971	
478.73934	2602	
487.25175	8166	
508.71924	4263	
509.22680	2201	
560.78235	2684	
561.28567	2114	
574.78350	5978	1+
575.29376	4987	1+
582.30563	2114	
601.29459	2324	
626.33314	6239	
626.83516	3749	
633.35452	11378	1+
734.40337	17290	1+
845.43008	2137	
845.43670	5377	1+
863.44349	20081	1+
974.48349	27945	1+
991.50567	18279	1+
1073.43684	14213	1+
1103.53331	9829	1+
1138.57486	76795	1+
1236.50316	17572	1+
1261.64076	21547	1+
END IONS

###FS:    #m/z: 466.90414 #charge   3
###MaxRes:#m/z:  0.00000 #charge-128
###MS: 835
###MSMS: 836
BEGIN IONS
TITLE=Cmpd 182, AutoMSn(466.9041), 14.2 min
RTINSECONDS=849.982
SCANS=MS: 835 MSMS: 836
PEPMASS=466.90414	349356
CHARGE=3+
380.19593	3531	
405.17664	2673	
408.19543	3100	
421.22322	2492	
423.22028	5327	
433.55839	2713	
439.22646	8296	1+
439.56634	10013	
439.89864	7863	
445.57127	111599	1+
445.90550	77369	1+
446.23896	33161	
448.23662	8305	1+
461.22776	6217	
461.56293	4394	
466.90322	22704	1+
467.23893	15025	1+
467.57256	8556	
470.23486	2460	
487.24942	11070	
508.72073	4994	
509.23126	2505	
525.28219	2547	
537.22362	7065	
537.72060	3527	
560.78403	3375	
561.28437	2631	
574.78332	6055	
575.29898	6370	1+
590.24170	3418	
601.29406	3663	
633.35285	14096	1+
734.40235	23875	1+
845.43026	2634	
863.44417	24100	1+
955.47487	6030	1+
974.48122	38911	1+
991.50536	24313	1+
1103.53493	11365	1+
1138.57375	103625	1+
1236.50492	13364	1+
1251.65288	15997	1+
1261.63989	28449	1+
END IONS

###FS:    #m/z: 425.17540 #charge   2
###MaxRes:#m/z:  0.00000 #charge-128
###MS: 835
###MSMS: 837
BEGIN IONS
TITLE=Cmpd 183, AutoMSn(425.1754), 14.2 min
RTINSECONDS=850.483
SCANS=MS: 835 MSMS: 837
PEPMASS=425.17540	272101
CHARGE=2+
304.04201	408	
322.19512	835	
340.15335	1247	1+
345.15582	980	1+
348.09825	707	
356.20755	995	
358.16815	1235	1+
365.22379	1723	1+
365.65734	760	
370.66745	351	
375.19793	6181	
376.09344	4513	1+
382.17996	2033	
383.23559	8761	1+
387.15306	413	
393.21985	974	
400.19411	11077	1+
404.07398	614	
418.21608	2460	1+
439.11166	1025	
467.10220	3118	1+
473.19553	974	
488.24633	519	
490.22331	3843	1+
511.26706	1103	
522.24397	453	
528.28837	1798	1+
543.22337	1037	1+
546.30149	14029	1+
556.28824	372	
560.23012	380	
561.25986	19031	1+
616.26342	348	
643.38474	1737	1+
675.23474	392	
689.30465	708	
706.33180	611	
706.34671	1242	1+
717.29920	344	
721.24464	714	
747.34044	1013	
849.33671	6385	1+
END IONS

###FS:    #m/z: 450.53466 #charge   3
###MaxRes:#m/z:  0.00000 #charge-128
###MS: 835
###MSMS: 838
BEGIN IONS
TITLE=Cmpd 184, AutoMSn(450.5347), 14.2 min
RTINSECONDS=850.984
SCANS=MS: 835 MSMS: 838
PEPMASS=450.53466	211204
CHARGE=3+
312.17482	1696	
323.17718	1374	
332.10027	1087	
341.19048	4400	1+
343.16451	1553	
352.15558	2611	1+
369.19747	28484	1+
381.12669	4671	1+
383.15739	1392	
393.83223	4147	
394.16656	2592	
394.49891	1571	
404.16314	1102	
431.17392	2028	
435.11333	982	
440.24649	4555	1+
440.68366	1007	
450.15059	1062	
463.19318	1157	
467.12172	1014	
468.26569	9378	1+
471.19365	1972	
492.14681	1571	
495.16595	3371	1+
499.70266	4429	1+
507.26258	2442	1+
512.19321	1615	
525.28602	31151	1+
561.26307	1186	
581.24130	1957	
603.31958	6350	1+
604.18991	1003	
619.25566	3463	1+
648.22445	997	
668.29086	1496	
685.31677	20505	1+
765.30621	1266	
778.26704	1050	
782.33148	4179	1+
799.36016	30683	1+
810.32161	2095	1+
895.34998	2781	1+
906.36104	51724	1+
942.36869	7761	1+
959.38787	3058	1+
959.39230	22930	1+
970.36870	2766	1+
981.38657	2866	1+
999.39200	10419	1+
1016.41517	72201	1+
1162.45192	11149	1+
1179.47861	60086	1+
END IONS

###FS:    #m/z: 466.90446 #charge   3
###MaxRes:#m/z:  0.00000 #charge-128
###MS: 839
###MSMS: 840
BEGIN IONS
TITLE=Cmpd 185, AutoMSn(466.9045), 14.2 min
RTINSECONDS=854.013
SCANS=MS: 839 MSMS: 840
PEPMASS=466.90446	481140
CHARGE=3+
380.19612	4168	
408.19004	2976	
421.21955	2795	
430.22740	2983	
439.22732	9672	1+
439.56505	12379	
439.89911	10419	
445.57137	130736	1+
445.90608	90100	1+
446.24014	41748	
448.23883	7531	
461.22778	8803	
461.56270	7389	
461.89596	3500	
466.90423	25951	1+
467.24042	17059	
467.57174	9291	
487.25069	14221	
508.72552	3925	
537.22784	4567	
552.26966	6934	
552.77248	5035	
560.78711	4156	
561.28159	3245	
574.78362	7913	
575.29366	7724	1+
590.24420	4213	
601.29578	4218	
618.75625	4258	
619.26014	2864	
633.35578	17029	1+
734.40348	31168	1+
845.43298	7339	1+
863.44315	27571	1+
941.54672	12382	1+
955.47338	6527	1+
974.48147	45390	1+
991.50437	28332	1+
1138.57447	117398	1+
1251.65584	18644	1+
1261.64494	34167	1+
END IONS

###FS:    #m/z: 425.17464 #charge   2
###MaxRes:#m/z:  0.00000 #charge-128
###MS: 839
###MSMS: 841
BEGIN IONS
TITLE=Cmpd 186, AutoMSn(425.1746), 14.2 min
RTINSECONDS=854.514
SCANS=MS: 839 MSMS: 841
PEPMASS=425.17464	448340
CHARGE=2+
304.04231	735	
324.10237	627	
330.09496	520	
345.15805	1657	
348.10455	599	
348.20288	762	
356.19941	1353	1+
358.16439	1305	1+
365.21940	2176	1+
372.20635	523	
375.19644	5593	
376.09425	6615	1+
379.66828	724	
382.18250	3259	
383.23608	12603	1+
387.14575	436	
389.72724	1118	
393.22255	2154	1+
400.19660	14328	1+
402.66716	515	
404.07227	1232	
418.21079	3145	1+
423.17073	558	
439.11050	2197	1+
467.10410	4849	1+
473.19798	505	
490.22317	3251	1+
511.26740	1397	1+
528.28815	2131	1+
532.23387	536	
543.22924	819	1+
546.30204	20335	1+
556.28798	491	
560.23042	650	
561.26035	15196	1+
570.23466	533	
578.23751	496	
643.37745	895	1+
643.38327	1033	
675.23891	625	
689.30802	1214	1+
706.33271	2848	1+
717.30717	480	
721.24304	1675	1+
747.33672	935	
849.33880	10125	1+
END IONS

###FS:    #m/z: 699.84977 #charge   2
###MaxRes:#m/z:  0.00000 #charge-128
###MS: 839
###MSMS: 842
BEGIN IONS
TITLE=Cmpd 187, AutoMSn(699.8498), 14.3 min
RTINSECONDS=855.015
SCANS=MS: 839 MSMS: 842
PEPMASS=699.84977	190855
CHARGE=2+
408.19308	6920	1+
448.23251	1608	
536.25077	1363	
631.31853	1535	
631.82694	1030	
633.35113	3825	1+
654.34419	1401	
659.34387	2380	
659.83689	2030	
665.29372	1509	
703.80987	2208	
704.30218	1397	
734.40095	5526	1+
845.42048	1135	
863.44108	6212	1+
974.47282	1397	
991.49755	6184	1+
1138.57229	19763	1+
1334.69554	27507	1+
1380.67533	5224	1+
1398.69130	112729	1+
END IONS

###FS:    #m/z: 425.17438 #charge   2
###MaxRes:#m/z:  0.00000 #charge-128
###MS: 843
###MSMS: 844
BEGIN IONS
TITLE=Cmpd 188, AutoMSn(425.1744), 14.3 min
RTINSECONDS=858.043
SCANS=MS: 843 MSMS: 844
PEPMASS=425.17438	493335
CHARGE=2+
304.04095	854	
331.15924	350	
337.16602	505	
348.10130	1060	1+
348.19782	1025	
356.19947	1299	1+
358.16488	621	
364.46022	774	
365.22177	2012	1+
372.19518	467	
375.19711	4070	
376.09604	6992	1+
379.66778	726	
382.18311	2694	
383.23497	11374	1+
389.72736	303	
393.22215	1946	1+
400.19633	15133	1+
402.66481	489	
404.06906	667	
405.20717	311	
418.21294	2703	1+
422.07465	355	
423.16731	350	
439.10733	1671	1+
467.10107	4128	1+
473.18819	333	
490.22343	2607	1+
511.26368	1927	1+
525.28035	305	
528.28613	1839	1+
544.23782	384	
546.30235	18941	1+
556.28555	1469	1+
560.22324	453	
561.25915	11885	1+
571.20962	349	
643.34986	1649	1+
675.23247	403	
689.31007	2656	1+
703.22935	383	
706.33761	3203	1+
717.31657	319	
721.23741	1816	1+
730.35023	603	1+
740.31711	960	1+
747.33707	613	
849.33640	9811	1+
END IONS

###FS:    #m/z: 664.25336 #charge   3
###MaxRes:#m/z:  0.00000 #charge-128
###MS: 843
###MSMS: 845
BEGIN IONS
TITLE=Cmpd 189, AutoMSn(664.2534), 14.3 min
RTINSECONDS=858.544
SCANS=MS: 843 MSMS: 845
PEPMASS=664.25336	183073
CHARGE=3+
341.12410	1976	1+
359.13392	1002	
417.17848	2288	
432.20231	5380	1+
455.15766	1024	1+
473.17305	1433	
502.19544	1050	
505.68253	962	
534.17549	997	
537.18747	1125	
547.22323	14652	1+
551.18685	976	
551.69320	1046	
570.18574	2083	1+
579.21836	798	
595.22518	1267	1+
595.55353	1590	
600.89593	3284	1+
601.22979	5267	1+
601.56022	2527	
606.90425	5504	1+
607.23626	5444	1+
607.56812	2597	
618.26192	16762	1+
626.21664	809	
626.71015	875	
629.73857	819	
634.71543	1700	
652.57256	2652	1+
652.90356	1749	
653.24344	942	
658.25613	6774	1+
658.58245	6039	1+
658.91315	4357	1+
664.25485	5257	1+
664.58660	4180	1+
664.91792	2321	
667.83517	1504	1+
705.29414	32577	1+
705.29969	2466	1+
722.76550	913	
751.27808	1392	
751.77673	792	
815.34266	3295	1+
816.32988	1270	
822.29029	1244	1+
833.35341	3205	1+
873.34682	3008	1+
890.37722	4672	1+
901.33709	804	
928.31059	1362	1+
991.42590	1234	1+
992.34420	1409	1+
1083.35153	2551	1+
1113.39357	2569	1+
1140.37134	3195	1+
1158.39481	4781	1+
1175.41549	10189	1+
1269.43875	5183	1+
1286.46471	10229	1+
1338.44361	1723	1+
1355.46267	3632	1+
1373.48419	4735	1+
1403.53443	4427	1+
1518.57018	10347	1+
1614.57969	6088	1+
1632.61115	20997	1+
1818.68757	5502	1+
END IONS

###FS:    #m/z: 314.52833 #charge   3
###MaxRes:#m/z:  0.00000 #charge-128
###MS: 843
###MSMS: 846
BEGIN IONS
TITLE=Cmpd 190, AutoMSn(314.5283), 14.3 min
RTINSECONDS=859.045
SCANS=MS: 843 MSMS: 846
PEPMASS=314.52833	126775
CHARGE=3+
318.22747	625	
322.18675	5960	1+
326.18239	380	
328.20648	1221	1+
332.17247	1466	1+
338.17197	365	
344.20855	403	
346.22202	11503	1+
352.19178	928	1+
364.23239	2346	1+
372.19285	751	1+
381.25203	546	
387.20938	458	
389.72937	396	
397.18619	256	
398.20032	821	1+
404.23060	259	
415.21073	3131	1+
432.24113	1316	
433.22304	14331	1+
443.24122	457	
450.26590	9566	1+
460.24786	2193	1+
484.25220	236	
516.29118	1440	1+
527.26509	264	
528.28753	1488	1+
543.30055	990	
544.29050	7380	1+
560.32908	443	
561.31446	8600	1+
563.32868	4551	1+
571.21938	1031	
578.34030	6599	1+
586.35434	1494	1+
587.43425	423	
589.30798	855	1+
639.36426	324	
656.37863	1056	1+
659.38957	521	
674.39781	1241	1+
676.40861	1438	1+
691.42332	2447	1+
END IONS

###FS:    #m/z: 314.52858 #charge   3
###MaxRes:#m/z:  0.00000 #charge-128
###MS: 847
###MSMS: 848
BEGIN IONS
TITLE=Cmpd 191, AutoMSn(314.5286), 14.4 min
RTINSECONDS=862.071
SCANS=MS: 847 MSMS: 848
PEPMASS=314.52858	225244
CHARGE=3+
305.16217	355	
318.22361	582	
322.18699	6102	1+
328.21267	1406	1+
332.17160	1174	1+
346.22191	14423	1+
352.19093	493	
355.21800	372	
364.23117	2188	1+
369.21229	749	1+
372.19727	696	1+
381.25174	369	
387.20998	562	
389.21277	374	
391.20175	349	
397.20013	876	1+
414.22521	370	
415.20785	3758	1+
432.23714	1450	
433.22330	17689	1+
443.23049	506	
449.24042	263	
450.26664	11353	1+
458.34307	413	
460.25454	2516	1+
468.25855	292	
468.41431	554	
483.27160	394	
491.58575	324	
511.26544	397	
516.29927	1440	1+
526.27713	650	1+
528.28717	1722	1+
543.30451	1033	
544.29007	7994	1+
560.32744	603	
561.31355	10207	1+
563.32386	4859	1+
569.27723	763	
571.22179	946	
578.33786	7306	1+
586.37224	1799	1+
589.30966	833	1+
656.39030	2216	1+
659.38708	536	
674.39869	1833	1+
676.41033	1803	1+
691.42093	3371	1+
END IONS

###FS:    #m/z: 471.28760 #charge   2
###MaxRes:#m/z:  0.00000 #charge-128
###MS: 847
###MSMS: 849
BEGIN IONS
TITLE=Cmpd 192, AutoMSn(471.2876), 14.4 min
RTINSECONDS=862.572
SCANS=MS: 847 MSMS: 849
PEPMASS=471.28760	158375
CHARGE=2+
317.18428	657	
319.19471	800	
344.19479	1133	
346.22090	3507	1+
364.23226	1079	
369.19371	961	
395.77868	706	
405.20205	1066	1+
415.20035	1962	1+
430.22617	1321	
432.22484	884	
433.24217	2431	1+
445.56792	2116	
445.90749	1014	
448.23634	3817	1+
450.26064	2888	1+
462.27927	1206	
469.24792	1189	1+
478.24280	749	
487.24743	2824	
492.27411	738	
496.25238	791	
525.27480	1787	1+
527.24217	892	
528.24816	1636	1+
536.24132	1071	1+
544.27658	1588	
545.30003	2428	1+
552.26973	708	
552.76819	996	
561.30139	1961	1+
563.32533	12907	1+
569.78927	1458	
570.28211	2594	1+
574.78537	935	
575.31262	1668	1+
578.33606	7431	1+
588.29913	1033	1+
601.29601	815	
631.32367	1357	1+
633.35069	4686	1+
638.31341	1036	1+
658.39323	681	
674.39009	3404	1+
676.41060	9226	1+
685.32302	1099	1+
691.42144	34995	1+
734.39872	6569	1+
787.47563	2400	1+
795.42481	3506	1+
804.50374	21208	1+
813.46708	14622	1+
814.47951	637	
845.42643	856	
845.43177	1595	1+
863.44312	4085	1+
924.53829	2592	1+
941.56425	31129	1+
END IONS

###FS:    #m/z: 664.25332 #charge   3
###MaxRes:#m/z:  0.00000 #charge-128
###MS: 847
###MSMS: 850
BEGIN IONS
TITLE=Cmpd 193, AutoMSn(664.2533), 14.4 min
RTINSECONDS=863.073
SCANS=MS: 847 MSMS: 850
PEPMASS=664.25332	130515
CHARGE=3+
341.11646	471	
359.12917	813	1+
415.14169	548	1+
432.19591	3504	1+
455.15733	646	1+
473.17398	1091	1+
493.67798	564	1+
502.18916	542	
537.19304	433	
537.68361	441	
542.18567	439	
547.22346	9371	1+
551.19535	669	
557.70508	783	
570.19834	524	
570.69343	845	
579.20212	617	
589.54823	442	
595.22938	654	1+
595.55296	987	1+
595.88509	435	
600.89623	1328	1+
601.23027	2998	1+
601.56206	2281	1+
606.90643	2411	1+
607.23574	2417	1+
607.56845	1348	
609.75680	913	
618.26181	8621	1+
634.71724	929	
640.23192	532	1+
652.24000	1177	1+
652.57536	1172	1+
652.91286	1082	
658.25080	2833	1+
658.58334	2682	1+
658.91651	2141	1+
661.29295	911	1+
662.60099	723	1+
664.26649	4547	1+
664.58750	1976	1+
664.91590	1344	
667.83173	787	
678.23821	697	
705.29478	17588	1+
705.30058	1573	1+
713.76544	460	
767.43383	479	
800.26723	425	
815.34542	1989	1+
816.32076	704	
833.35544	3108	1+
873.35186	995	1+
890.37108	2685	1+
901.34094	712	
901.82359	542	1+
987.33583	688	1+
1066.35772	1310	1+
1084.36957	1228	1+
1101.37459	451	
1141.37006	1521	1+
1158.38847	3498	1+
1175.41165	6390	1+
1251.41577	915	1+
1269.43746	3295	1+
1286.46452	4998	1+
1337.44854	1467	1+
1356.46803	1831	1+
1373.49517	2520	1+
1403.53322	2145	1+
1500.54925	1553	1+
1518.56488	6382	1+
1614.58943	3050	1+
1632.61149	11391	1+
1818.68409	3343	1+
END IONS

###FS:    #m/z: 314.52806 #charge   3
###MaxRes:#m/z:  0.00000 #charge-128
###MS: 851
###MSMS: 852
BEGIN IONS
TITLE=Cmpd 194, AutoMSn(314.5281), 14.4 min
RTINSECONDS=866.112
SCANS=MS: 851 MSMS: 852
PEPMASS=314.52806	215093
CHARGE=3+
305.16887	260	
318.22879	694	
322.18492	6271	1+
332.17086	866	
344.19830	329	
346.22170	11361	1+
352.19082	332	
364.23327	1444	
372.19753	908	1+
381.25741	702	
387.21218	1324	1+
395.78321	249	
398.19579	400	
414.22213	346	
415.20895	3061	1+
432.24203	1339	
433.22102	15687	1+
443.24828	601	
450.26713	11195	1+
458.33662	314	
460.24596	2075	1+
484.27195	254	
491.58204	331	
516.29058	1278	1+
527.27009	264	
528.28584	1559	1+
543.29953	1055	
544.28978	7911	1+
560.32571	453	
561.31391	8660	1+
563.32445	4096	1+
571.23675	819	1+
578.33637	6296	1+
586.35933	843	1+
589.31103	359	
639.35091	253	
655.39391	1749	1+
656.39097	720	1+
659.38600	372	
674.39886	1896	1+
676.40910	1165	1+
691.42355	2296	1+
END IONS

###FS:    #m/z: 471.28684 #charge   2
###MaxRes:#m/z:  0.00000 #charge-128
###MS: 851
###MSMS: 853
BEGIN IONS
TITLE=Cmpd 195, AutoMSn(471.2868), 14.4 min
RTINSECONDS=866.613
SCANS=MS: 851 MSMS: 853
PEPMASS=471.28684	146979
CHARGE=2+
322.18525	409	
344.19697	488	
346.22007	2292	1+
364.23177	455	
369.19615	711	
386.20465	566	
398.20242	2098	1+
402.75069	432	
405.18974	977	1+
415.19535	516	
416.21229	1196	1+
423.20462	1081	1+
426.22339	581	
430.22333	721	
432.22474	897	
433.24056	1850	1+
445.56692	1354	1+
445.90208	463	
448.23629	2442	1+
450.25823	2676	1+
454.22752	765	1+
462.27695	937	
468.26066	868	1+
492.29285	496	
496.26141	592	
500.24017	779	1+
509.22916	416	
525.27287	1181	1+
527.24491	1287	1+
535.81171	609	
543.27529	1373	1+
545.29266	2110	1+
552.26347	714	
561.30331	1470	1+
563.32527	9075	1+
571.27282	1592	1+
572.20133	658	
574.78931	414	
576.32849	640	
578.33613	5919	1+
616.31350	455	
633.34882	1970	1+
656.33368	670	1+
658.40219	445	
674.39565	2866	1+
676.40972	5609	1+
691.42080	24751	1+
726.33045	805	1+
734.39892	3598	1+
743.40326	1043	
787.47612	1110	1+
796.41832	883	1+
804.50440	18052	1+
813.47052	9742	1+
814.48307	467	
845.43243	722	
863.44097	1839	1+
924.54278	2086	1+
939.52029	808	1+
941.56431	23252	1+
END IONS

###FS:    #m/z: 583.74987 #charge   2
###MaxRes:#m/z:  0.00000 #charge-128
###MS: 851
###MSMS: 854
BEGIN IONS
TITLE=Cmpd 196, AutoMSn(583.7499), 14.5 min
RTINSECONDS=867.114
SCANS=MS: 851 MSMS: 854
PEPMASS=583.74987	79561
CHARGE=2+
369.19650	2127	1+
399.18157	913	1+
408.17810	658	
432.19984	6923	1+
468.26195	863	
475.51651	741	
500.20806	782	
505.88881	1268	
508.70657	743	
513.27373	2338	1+
525.28549	2539	1+
537.23124	702	
542.89500	614	
543.23417	1102	1+
547.22626	23450	1+
551.23244	660	
558.28300	903	1+
560.22357	685	
560.56046	733	
565.90496	2378	1+
566.24157	2513	
566.57052	1374	
571.89997	583	
572.24379	839	
574.96627	830	
575.49413	841	
576.29574	1830	1+
578.99566	1117	
579.26171	1118	
579.50009	876	
579.92463	2403	1+
580.25802	4113	1+
580.58221	1507	1+
582.78436	652	
584.24971	1500	1+
585.60022	10619	1+
585.93525	8247	1+
590.24227	846	
599.25176	1527	1+
618.26380	9613	1+
671.35746	2316	1+
685.31415	1137	
687.28649	690	
699.33299	1282	1+
703.28285	1162	1+
705.29659	16127	1+
728.30624	595	
739.33714	3111	1+
813.40521	1338	1+
816.32556	923	1+
928.39864	947	1+
1147.47102	3093	1+
END IONS

###FS:    #m/z: 505.92069 #charge   3
###MaxRes:#m/z:  0.00000 #charge-128
###MS: 855
###MSMS: 856
BEGIN IONS
TITLE=Cmpd 197, AutoMSn(505.9207), 14.5 min
RTINSECONDS=870.148
SCANS=MS: 855 MSMS: 856
PEPMASS=505.92069	121331
CHARGE=3+
429.55923	1324	
437.19751	2122	1+
450.21749	1026	
452.24431	1066	
456.22531	923	
461.90001	1455	
464.21700	1536	1+
467.22224	5600	1+
467.57511	2767	1+
467.90700	2014	1+
473.54342	1659	1+
473.87811	1450	1+
479.22342	2400	1+
479.55108	3336	1+
479.89147	2179	1+
488.23351	1104	
488.56435	1146	
493.89613	2709	1+
494.23963	5396	1+
494.57334	5065	1+
498.53754	1193	
498.87797	1164	
499.91274	7729	1+
500.24580	16024	1+
500.57981	9714	1+
502.58798	3478	1+
502.92198	2046	
504.91342	1009	
505.22223	1534	
505.92066	21541	1+
506.25284	17127	1+
506.58134	8330	1+
547.22916	907	
557.77811	923	
560.74456	1156	
592.28237	1566	1+
596.26412	7829	1+
604.29754	973	
619.77533	8559	1+
634.83706	1024	
635.33271	1187	
647.27736	1082	
649.32960	961	
650.77249	1343	
677.29409	1117	
692.33300	2559	1+
700.86064	972	
701.35191	967	
724.35858	6388	1+
731.29895	1336	
852.45225	4910	1+
905.46079	3418	1+
942.52171	1509	1+
1004.48900	4730	1+
1015.51944	6362	1+
1116.55624	8508	1+
1137.49729	7283	1+
1155.57646	7503	1+
1173.59040	63859	1+
1203.54821	4689	1+
1221.51362	5428	1+
1235.53580	3013	1+
1239.53837	7693	1+
1276.55477	2974	1+
1286.67411	35478	1+
1309.57417	4141	1+
1384.64855	3545	1+
1411.68218	10242	1+
END IONS

###FS:    #m/z: 555.03536 #charge   2
###MaxRes:#m/z:  0.00000 #charge-128
###MS: 855
###MSMS: 857
BEGIN IONS
TITLE=Cmpd 198, AutoMSn(555.0354), 14.5 min
RTINSECONDS=870.649
SCANS=MS: 855 MSMS: 857
PEPMASS=555.03536	49669
CHARGE=2+
333.08421	595	
434.13362	1588	
456.20996	630	
504.74345	3217	
505.23998	1632	
514.93797	689	
515.26844	747	
529.22639	1099	1+
547.21733	4463	1+
550.53552	2213	
551.03591	954	
551.60825	596	
551.96609	904	
552.27133	2214	1+
554.78695	3109	1+
555.28639	7498	1+
557.63977	16307	1+
557.97524	14168	1+
558.30458	6786	1+
601.81577	662	
649.32814	1275	1+
649.65454	539	
659.31451	902	
662.32567	1333	1+
662.66929	1026	
662.99464	716	
668.33406	21972	1+
668.66619	19725	1+
668.99945	10880	1+
691.00023	580	
696.01662	2159	1+
696.34166	1429	
696.67712	1915	1+
698.84654	672	
699.34586	966	
702.01567	27135	1+
702.34982	23838	1+
702.68343	14517	1+
705.34519	2778	1+
705.68118	2230	1+
706.01216	1612	
787.41377	556	
864.90023	712	
915.41627	837	
915.91019	644	
1100.54859	4294	1+
1109.06052	10544	1+
END IONS

###FS:    #m/z: 583.50017 #charge   2
###MaxRes:#m/z:  0.00000 #charge-128
###MS: 855
###MSMS: 858
BEGIN IONS
TITLE=Cmpd 199, AutoMSn(583.5002), 14.5 min
RTINSECONDS=871.149
SCANS=MS: 855 MSMS: 858
PEPMASS=583.50017	62413
CHARGE=2+
335.16642	891	1+
369.19983	1424	1+
400.17858	594	
432.20014	4959	1+
471.87071	468	
494.20285	453	
500.21033	936	
505.88573	692	
506.22266	501	
506.55736	559	
508.70937	637	
513.27401	2180	1+
525.28436	2354	1+
529.22094	839	1+
542.90028	609	1+
543.56651	423	
547.22733	14036	1+
556.93057	746	1+
565.56338	781	1+
565.90644	1780	1+
566.23580	1524	1+
570.28490	509	1+
571.90841	431	
572.25073	725	1+
574.23729	1258	1+
574.57306	569	
574.73947	524	
574.97769	698	
576.29300	1615	1+
576.76324	445	
578.74487	932	1+
578.98569	443	
579.26334	570	
579.93158	1794	1+
580.26498	2659	1+
580.60058	1040	
583.01839	541	1+
584.26524	1494	1+
585.60083	7173	1+
585.93544	6016	1+
595.97582	679	
596.32459	488	
618.26299	6026	1+
625.26508	452	
671.36253	958	1+
685.31955	1176	1+
687.29344	753	1+
694.30556	489	1+
699.33314	1374	1+
703.29202	717	1+
705.28850	907	1+
705.29350	10219	1+
706.66507	701	1+
707.00794	458	
739.32805	2721	1+
739.81118	1356	1+
741.02352	579	
814.37193	1124	1+
857.35504	563	
857.85325	518	
928.43188	706	1+
1043.44799	427	
1119.47393	951	1+
1158.50990	1605	1+
1164.54952	1170	1+
END IONS

###FS:    #m/z: 439.89216 #charge   3
###MaxRes:#m/z:  0.00000 #charge-128
###MS: 859
###MSMS: 860
BEGIN IONS
TITLE=Cmpd 200, AutoMSn(439.8922), 14.6 min
RTINSECONDS=874.17
SCANS=MS: 859 MSMS: 860
PEPMASS=439.89216	153908
CHARGE=3+
317.15490	1337	
352.50586	1739	
352.84040	1116	
369.19415	1907	
404.22838	4535	1+
407.19480	1565	
428.21349	2071	
428.54810	1778	
434.21586	35109	1+
434.55222	23306	1+
434.88410	10091	
439.89236	14880	1+
440.56154	4468	
448.71043	2182	1+
480.19826	1465	
494.23377	1777	1+
505.27159	8421	1+
507.73007	2117	1+
522.23712	1562	
525.28234	1810	
532.32250	1185	
536.76534	2854	
537.26635	1809	
542.25599	1855	
542.75038	1372	
550.75916	2123	
551.26616	1135	
557.64159	2001	
557.97487	1937	
564.26745	1554	1+
576.28961	2908	1+
633.30163	4971	1+
657.30490	1605	
668.33494	3572	1+
685.30092	2945	1+
742.32200	1182	
750.35695	1802	1+
768.35885	9808	1+
777.61173	1107	
785.39704	3475	1+
786.34868	4244	1+
795.36366	2293	1+
796.35945	3225	1+
869.41074	1865	1+
879.42699	14495	1+
886.45053	1571	1+
896.42207	1514	
897.40756	7778	1+
897.41330	4778	1+
914.43257	7037	1+
944.42505	1801	1+
954.43148	1890	1+
972.42035	2027	1+
1037.48899	3186	1+
1042.47042	2996	1+
1055.49502	4500	1+
1074.53372	7311	1+
1171.55559	4443	1+
1189.56440	40889	1+
END IONS

###FS:    #m/z: 505.92058 #charge   3
###MaxRes:#m/z:  0.00000 #charge-128
###MS: 859
###MSMS: 861
BEGIN IONS
TITLE=Cmpd 201, AutoMSn(505.9206), 14.6 min
RTINSECONDS=874.671
SCANS=MS: 859 MSMS: 861
PEPMASS=505.92058	162182
CHARGE=3+
362.68384	1008	
429.56135	1542	
429.89725	1297	
450.21949	1139	
452.23960	3520	1+
459.53164	947	
461.90490	1361	
467.22443	4408	1+
467.57566	2628	1+
473.54353	1855	1+
479.21872	2598	1+
479.55269	2890	1+
479.88511	2175	
493.89834	2454	1+
494.23972	5798	1+
494.57530	2273	
498.53347	1218	
499.91383	6923	1+
500.24538	17906	1+
500.58143	10164	1+
502.58823	2028	
502.91845	2088	
505.20994	1860	
505.69348	1114	
505.92045	20522	1+
506.25354	16221	1+
506.58698	7815	
596.26663	5769	1+
604.28572	1209	
610.77061	1134	
634.83212	1284	
648.82097	1026	
655.28927	1661	
655.79238	1324	
677.28557	1804	
692.33581	2778	1+
693.81719	930	
697.34117	1026	
700.85725	938	
724.35988	6539	1+
731.30104	952	
852.45457	4632	1+
905.46889	3019	1+
1004.47711	6225	1+
1015.51434	6292	1+
1116.56658	8543	1+
1137.50456	5439	1+
1155.57388	7506	1+
1173.58974	64635	1+
1203.55662	4108	1+
1221.51131	4327	1+
1235.52803	2650	1+
1238.54072	12250	1+
1286.67481	31040	1+
1411.68411	8798	1+
END IONS

###FS:    #m/z: 555.03528 #charge   2
###MaxRes:#m/z:  0.00000 #charge-128
###MS: 859
###MSMS: 862
BEGIN IONS
TITLE=Cmpd 202, AutoMSn(555.0353), 14.6 min
RTINSECONDS=875.172
SCANS=MS: 859 MSMS: 862
PEPMASS=555.03528	134176
CHARGE=2+
333.09044	872	
434.13423	1330	
456.21630	557	
514.94377	1088	
515.27251	905	
515.60576	604	
520.26323	560	
529.21773	1905	1+
529.51270	558	
547.21950	5820	1+
550.78451	2654	
551.27278	3010	1+
551.96376	1349	
554.78404	2964	1+
555.28612	10860	1+
557.64095	19414	1+
557.97585	14659	1+
558.30765	8429	1+
601.81629	561	
649.33110	1396	1+
649.65983	769	
653.31839	1186	1+
659.32170	690	
662.33348	1577	1+
662.65632	852	
662.98934	563	
667.97817	564	
668.33378	26695	1+
668.66751	21030	1+
669.00324	14007	1+
696.01383	2904	1+
696.34393	2846	1+
696.67988	1152	
698.84397	898	
699.35339	879	
701.34084	917	
701.66976	813	
702.01516	32022	1+
702.35147	29298	1+
702.68354	16057	1+
705.34590	3515	1+
705.68137	2856	1+
706.01309	1486	
915.42382	759	
915.91942	847	
979.96466	628	
1007.48122	2910	1+
1100.06065	4734	1+
1109.06861	14400	1+
END IONS

###FS:    #m/z: 439.89337 #charge   3
###MaxRes:#m/z:  0.00000 #charge-128
###MS: 863
###MSMS: 864
BEGIN IONS
TITLE=Cmpd 203, AutoMSn(439.8934), 14.6 min
RTINSECONDS=878.19
SCANS=MS: 863 MSMS: 864
PEPMASS=439.89337	463241
CHARGE=3+
317.15116	2265	
352.50479	3290	
375.68453	1897	
398.68634	2802	
404.22624	9390	1+
407.19985	3299	
428.21287	4772	
428.54604	3496	
428.88066	2490	
434.21673	78431	1+
434.55158	47759	1+
434.88562	21292	
435.71246	2120	
439.89270	34992	1+
440.56086	11110	
443.72614	2348	
494.23505	2016	
505.27269	14438	1+
522.23551	3327	
536.76541	7357	
550.76099	3846	
551.25892	2744	
557.63866	2149	
563.27342	4240	1+
605.30165	2090	
615.28698	3363	1+
633.29760	9528	1+
657.29486	2182	
668.33491	6906	1+
685.29720	2825	
758.34296	1980	
768.35976	19427	1+
785.39740	8306	1+
786.34034	8889	1+
796.35762	7158	1+
813.38344	2123	
869.41156	3731	1+
879.42900	33190	1+
886.42690	1863	
896.40925	28921	1+
914.43450	13909	1+
972.41779	4826	1+
1037.48756	5928	1+
1043.46549	2661	
1055.49671	8777	1+
1073.52879	18799	1+
1082.50173	9236	1+
1153.53333	5432	1+
1171.55112	11349	1+
1189.56362	93810	1+
END IONS

###FS:    #m/z: 659.33346 #charge   2
###MaxRes:#m/z:  0.00000 #charge-128
###MS: 863
###MSMS: 865
BEGIN IONS
TITLE=Cmpd 204, AutoMSn(659.3335), 14.6 min
RTINSECONDS=878.691
SCANS=MS: 863 MSMS: 865
PEPMASS=659.33346	152298
CHARGE=2+
404.22785	1654	
536.76643	6250	1+
550.76222	2690	
586.27579	3191	
586.77820	2431	
914.42967	1919	
1100.50971	1758	
1299.64066	8561	1+
1317.65874	179438	1+
END IONS

###FS:    #m/z: 459.22899 #charge   3
###MaxRes:#m/z:  0.00000 #charge-128
###MS: 863
###MSMS: 866
BEGIN IONS
TITLE=Cmpd 205, AutoMSn(459.2290), 14.7 min
RTINSECONDS=879.193
SCANS=MS: 863 MSMS: 866
PEPMASS=459.22899	109085
CHARGE=3+
367.70560	984	
383.19898	916	1+
390.18161	995	1+
393.20265	1088	
404.20265	1061	1+
423.21807	1029	1+
426.20513	856	1+
428.21072	2865	1+
432.98661	820	
433.22886	1157	
434.20798	4305	1+
434.54918	843	
438.21815	1965	1+
438.54971	1176	
438.88345	1063	1+
440.21709	933	
443.88466	795	
446.21962	1285	1+
447.54764	2513	1+
447.88575	2919	1+
448.22030	2302	
448.71665	736	
453.23095	1555	
453.55355	22123	1+
453.88729	15314	1+
454.22077	9700	1+
458.89486	9109	1+
459.22912	15866	1+
459.56328	11619	1+
460.72680	1492	1+
460.89992	14512	1+
461.23318	13042	1+
461.56699	4254	
477.22925	859	1+
494.23205	785	1+
517.26986	844	
518.24231	4533	1+
519.76139	786	
531.74776	907	
542.26048	1501	1+
545.26969	1126	1+
552.26583	2036	1+
552.77094	1022	1+
561.29063	1207	1+
563.27757	3843	1+
576.31259	2700	1+
576.97190	2071	
577.64107	796	
590.32109	785	
603.79128	1916	
606.27867	1512	1+
615.29480	3369	1+
615.78647	1068	
617.79271	730	
618.29781	1155	1+
623.79103	724	
633.33743	3550	1+
647.28888	2790	1+
657.29723	883	1+
685.30067	1188	1+
726.34293	1040	1+
734.39585	2465	1+
742.36264	828	1+
752.37630	822	
768.34137	836	
768.36532	2919	1+
786.34622	1394	1+
796.35691	3008	1+
813.38763	1262	1+
863.44369	2707	1+
870.40494	1063	1+
879.40294	1138	1+
886.43609	1644	1+
897.41796	6205	1+
907.38240	773	
914.43586	3630	1+
971.46381	878	1+
973.48481	4229	1+
991.50293	1809	1+
1055.49142	2339	1+
1072.52024	3424	1+
1099.50887	2289	1+
1132.53561	3029	1+
1138.56982	12005	1+
1189.56239	3419	1+
1207.56737	4284	1+
1216.55801	1253	1+
1247.56940	14672	1+
1251.63837	3943	1+
1305.63755	1313	1+
END IONS

###FS:    #m/z: 439.89265 #charge   3
###MaxRes:#m/z:  0.00000 #charge-128
###MS: 867
###MSMS: 868
BEGIN IONS
TITLE=Cmpd 206, AutoMSn(439.8926), 14.7 min
RTINSECONDS=882.209
SCANS=MS: 867 MSMS: 868
PEPMASS=439.89265	467529
CHARGE=3+
317.15386	2136	
352.50488	2831	
375.68258	1695	
404.22696	6570	
407.19714	2520	
428.21038	3440	
428.54502	4030	
433.88858	1738	
434.21631	67680	1+
434.55050	44355	1+
434.70806	3634	1+
434.88505	19910	
439.89228	29297	1+
440.56072	10117	
448.71590	2940	
477.71600	1875	
494.23447	1849	
505.27043	13032	1+
519.24638	3000	1+
522.23179	3157	
536.76584	7287	
550.76239	3280	
551.26502	1933	
564.26867	2285	
577.27071	3852	1+
605.29948	2415	
615.28323	3307	1+
633.29757	9397	1+
650.31477	1731	
657.30050	2517	
668.33840	4486	1+
685.29397	3032	
755.36482	1792	
768.36093	16419	1+
785.36940	17037	1+
796.36062	10606	1+
813.37591	2754	1+
869.40965	3474	1+
879.43040	29619	1+
886.44096	3578	1+
896.41889	2587	
897.41085	20038	1+
914.42958	12833	1+
972.42083	3665	1+
1043.47285	2045	
1055.49494	7497	1+
1073.52742	14926	1+
1082.50027	6694	1+
1171.54962	8871	1+
1189.56288	81254	1+
END IONS

###FS:    #m/z: 659.33177 #charge   2
###MaxRes:#m/z:  0.00000 #charge-128
###MS: 867
###MSMS: 869
BEGIN IONS
TITLE=Cmpd 207, AutoMSn(659.3318), 14.7 min
RTINSECONDS=882.71
SCANS=MS: 867 MSMS: 869
PEPMASS=659.33177	156753
CHARGE=2+
404.22945	1347	
536.76763	4247	1+
550.75739	2267	
586.28355	2005	
586.77673	1229	
658.32554	1552	
914.43328	1436	
1171.55086	1273	
1299.64090	6085	1+
1317.65795	129377	1+
END IONS

###FS:    #m/z: 459.22766 #charge   3
###MaxRes:#m/z:  0.00000 #charge-128
###MS: 867
###MSMS: 870
BEGIN IONS
TITLE=Cmpd 208, AutoMSn(459.2277), 14.7 min
RTINSECONDS=883.212
SCANS=MS: 867 MSMS: 870
PEPMASS=459.22766	91182
CHARGE=3+
384.68824	1188	
390.18788	1594	
393.19817	1399	
430.22785	1228	
432.22139	1932	1+
434.20940	2613	1+
438.21724	1337	
440.21683	1186	
445.56855	1360	
446.22214	1145	
447.54455	1440	
447.88363	1969	1+
448.22625	5269	1+
453.22070	1351	
453.55284	18106	1+
453.88900	16865	1+
454.22312	10223	1+
457.22154	2035	1+
458.89595	6677	1+
459.22783	13346	1+
459.56075	7938	1+
460.70346	1244	
460.90069	44136	1+
461.23458	28486	1+
461.56810	13144	1+
487.24681	3561	
505.77263	1181	
518.24176	7778	1+
531.75179	1601	
536.76122	1188	
561.28351	1331	
563.27967	1862	
567.27199	2331	
567.77287	1127	
576.30975	2296	1+
606.28805	1222	
608.78656	1537	
615.29973	2439	1+
617.79727	1764	
618.29094	1940	1+
633.34428	7017	1+
647.28448	6427	1+
655.77805	1337	
734.40189	9838	1+
805.35925	1300	
863.44115	5798	1+
897.39940	1177	
914.43134	1982	1+
974.48075	5415	1+
991.49930	4514	1+
1043.46915	3048	1+
1103.53373	4607	1+
1138.57431	28454	1+
1206.56762	7437	1+
1247.57234	10255	1+
1251.63827	9646	1+
END IONS

###FS:    #m/z: 460.90066 #charge   1
###MaxRes:#m/z:  0.00000 #charge-128
###MS: 871
###MSMS: 872
BEGIN IONS
TITLE=Cmpd 209, AutoMSn(460.9007), 14.8 min
RTINSECONDS=886.238
SCANS=MS: 871 MSMS: 872
PEPMASS=460.90066	88361
CHARGE=1+
369.19738	1041	
384.68712	1349	
390.18432	1575	
405.18005	1107	
407.20703	1165	
423.22229	1107	
430.22439	1101	
432.22644	1187	
434.20818	2296	1+
438.21308	1763	
438.54940	1147	
445.56055	4309	1+
445.90643	1061	
446.23041	1505	
448.22811	5758	1+
448.88850	1127	
453.22400	2136	
453.55161	10894	1+
453.88970	18794	1+
454.22370	8822	1+
455.56317	3903	
458.89482	5721	1+
459.22898	13326	1+
459.56249	9858	1+
460.69760	1150	
460.90045	57106	1+
END IONS

###FS:    #m/z: 659.33170 #charge   2
###MaxRes:#m/z:  0.00000 #charge-128
###MS: 871
###MSMS: 873
BEGIN IONS
TITLE=Cmpd 210, AutoMSn(659.3317), 14.8 min
RTINSECONDS=886.74
SCANS=MS: 871 MSMS: 873
PEPMASS=659.33170	109751
CHARGE=2+
536.76546	2301	1+
550.76208	1043	
551.26330	854	
586.28598	1373	
586.77941	1034	
658.32365	842	
658.83596	1027	
914.43440	935	
1171.54649	996	
1299.63859	3616	1+
1317.65666	88385	1+
END IONS

###FS:    #m/z: 569.78749 #charge   2
###MaxRes:#m/z:  0.00000 #charge-128
###MS: 871
###MSMS: 874
BEGIN IONS
TITLE=Cmpd 211, AutoMSn(569.7875), 14.8 min
RTINSECONDS=887.241
SCANS=MS: 871 MSMS: 874
PEPMASS=569.78749	76626
CHARGE=2+
434.13018	1966	
514.93637	3477	
515.27277	3216	
515.61261	1859	
528.94069	1672	1+
529.26318	1526	1+
529.60569	1748	1+
533.94697	6944	
534.27837	34665	1+
534.61167	22632	1+
534.94627	11320	1+
544.26927	1118	
547.22504	1268	
550.77269	1131	
562.26817	1779	1+
565.03488	3129	
567.01808	2978	
567.51494	1943	
569.03444	1453	
569.28915	8126	
569.78949	28468	
573.39212	4778	1+
576.97679	1668	
577.30801	1719	
644.97688	1030	
658.29659	3670	1+
674.64487	2173	1+
674.97535	1143	
675.31077	21774	1+
678.65174	8866	1+
678.98757	6625	1+
679.32153	5043	1+
687.66819	2685	
688.00080	2551	
711.00668	1292	1+
716.02641	1432	
716.34174	7872	1+
716.67555	4789	1+
717.01183	3787	1+
721.35202	3860	1+
721.68727	2508	
722.02273	2152	
752.38203	1029	
752.88662	1058	
1120.54716	2102	1+
1129.55615	15595	1+
1130.05836	12848	1+
1132.53416	9442	1+
1138.07071	54640	1+
END IONS

###FS:    #m/z: 555.28662 #charge   2
###MaxRes:#m/z:  0.00000 #charge-128
###MS: 875
###MSMS: 876
BEGIN IONS
TITLE=Cmpd 212, AutoMSn(555.2866), 14.8 min
RTINSECONDS=890.277
SCANS=MS: 875 MSMS: 876
PEPMASS=555.28662	326309
CHARGE=2+
434.13253	4940	
514.94222	145454	1+
515.27609	107788	1+
515.61009	46419	
550.51777	44980	1+
552.76215	19228	
553.26310	12026	
554.78292	5956	
622.61308	4895	
622.94733	5191	
625.63482	5095	
625.96980	4941	
634.63541	4624	
655.63404	19268	1+
655.96921	16958	1+
656.30313	13989	1+
658.28974	10349	
659.31962	61560	1+
659.65145	36533	1+
659.82889	10371	
659.98415	22216	
668.33211	5526	
668.66572	4127	
675.31066	70901	1+
691.34092	4965	
691.66108	6604	1+
692.98170	4566	
697.00440	43714	1+
697.34637	30741	1+
697.66607	32824	1+
698.86014	5159	
699.33019	9468	
702.01546	6905	
702.34825	5983	
723.37436	6760	
723.88033	5420	
771.90570	6545	
772.40490	4613	
1100.54973	77347	1+
1101.05219	60589	1+
1104.01212	36898	1+
1109.06359	243417	1+
1109.56608	193844	1+
END IONS

###FS:    #m/z: 460.90033 #charge   1
###MaxRes:#m/z:  0.00000 #charge-128
###MS: 875
###MSMS: 877
BEGIN IONS
TITLE=Cmpd 213, AutoMSn(460.9003), 14.8 min
RTINSECONDS=890.778
SCANS=MS: 875 MSMS: 877
PEPMASS=460.90033	142533
CHARGE=1+
319.19816	1594	
390.18248	2516	
404.23860	1459	
405.18311	1871	
407.20749	1619	
423.22145	1537	
430.22890	1542	
432.22338	1787	
438.21809	2823	
438.54865	2111	
445.57234	2950	
445.90429	2371	
446.22933	2318	
448.23539	9136	1+
453.22436	4974	1+
453.55604	8027	
453.88778	5803	
454.89785	12126	1+
455.22728	11852	1+
455.56143	5741	
458.89531	10867	1+
459.22936	15193	1+
459.56385	9282	1+
460.90057	88579	1+
END IONS

###FS:    #m/z: 444.02074 #charge   3
###MaxRes:#m/z:  0.00000 #charge-128
###MS: 875
###MSMS: 878
BEGIN IONS
TITLE=Cmpd 214, AutoMSn(444.0207), 14.9 min
RTINSECONDS=891.279
SCANS=MS: 875 MSMS: 878
PEPMASS=444.02074	133696
CHARGE=3+
337.51758	6131	1+
337.85287	4029	1+
340.17975	520	1+
346.23884	2124	1+
353.17987	501	1+
358.17279	1888	1+
366.17965	466	1+
371.19984	1411	1+
376.18795	2160	1+
380.53065	779	1+
381.43659	808	1+
382.20839	2585	1+
387.20111	1014	
393.19514	990	
395.19476	1127	1+
400.21987	1075	1+
404.22667	11873	1+
407.20283	1697	1+
417.20667	2601	1+
417.46608	1559	1+
420.21334	748	1+
421.70903	1199	1+
427.21821	2340	1+
427.88361	1435	1+
428.21719	4477	1+
428.55007	1102	1+
433.22054	2012	
433.55274	1100	
433.88603	4700	1+
434.21255	10610	1+
434.54977	10201	1+
434.72298	1159	1+
435.96240	515	1+
437.45927	639	1+
437.73423	2433	1+
439.55399	2438	1+
439.89130	4557	1+
444.55489	1025	1+
461.23343	671	1+
463.22767	954	1+
468.23872	1193	1+
475.90383	1024	1+
476.23702	1171	1+
478.23018	1100	1+
480.23438	1089	1+
481.89702	1785	
482.56431	1080	
487.26254	1033	
488.74115	1052	1+
490.24906	1147	1+
493.75009	1089	1+
494.24074	3471	1+
494.95202	688	1+
496.76654	1218	
502.24162	1253	1+
502.59356	529	1+
503.98863	1181	
504.25668	7103	1+
505.58519	1291	1+
508.93662	2040	1+
509.26699	1299	1+
511.25715	2051	1+
511.59015	1754	1+
514.74691	639	1+
514.93958	3328	1+
515.26635	4132	1+
515.60678	1025	
517.26140	2336	1+
517.91797	945	1+
519.98351	1289	
521.26088	1113	
522.23312	8584	1+
523.90982	769	1+
528.26979	1401	
530.90949	1366	
532.31686	6125	1+
535.27752	969	1+
536.76666	2582	1+
538.26561	2892	1+
542.26311	1621	1+
545.26009	1092	1+
547.25566	4024	1+
550.94203	941	1+
553.26757	1235	1+
553.60304	787	1+
556.61886	1894	1+
556.95989	1422	1+
561.28514	2165	
561.78597	1236	
561.93549	1722	1+
562.27642	4694	1+
562.61645	1924	1+
563.76283	1023	1+
565.61230	809	1+
565.94927	1558	1+
566.27683	1659	1+
567.59598	2651	1+
567.92776	2757	1+
568.26285	2445	1+
569.79730	2463	1+
570.28480	6169	1+
571.61911	2156	
571.94906	1711	1+
577.28557	1683	1+
586.28434	2535	1+
588.29554	547	1+
589.61305	974	1+
589.93985	1188	1+
590.28688	1880	1+
595.61662	1337	1+
595.78793	7249	1+
599.29235	1272	1+
599.63712	1099	1+
601.28325	2389	1+
601.62078	1691	
601.94495	934	1+
605.30019	2345	1+
605.62704	922	1+
605.96039	722	1+
611.28606	732	1+
615.29211	2104	1+
622.30150	1295	1+
622.61985	1346	
622.94475	1381	
624.78648	510	1+
625.63446	1011	
626.30747	1349	1+
631.30897	1073	1+
633.34561	3903	1+
640.29193	1639	1+
647.30849	994	1+
649.32044	1245	
653.31728	1388	1+
654.81202	1020	
657.29662	3433	
658.29507	9803	1+
663.32110	1248	1+
666.31967	669	1+
668.32581	2489	1+
675.30971	17615	1+
681.32584	483	1+
684.80960	1115	1+
685.29487	7682	1+
690.32148	482	1+
696.34751	1049	1+
699.33051	1688	1+
718.33800	612	1+
742.32438	2177	1+
751.37704	1321	1+
754.36600	631	1+
755.35796	818	1+
758.34451	1583	1+
760.42390	1206	1+
760.71783	776	1+
762.90054	2313	1+
763.36658	2124	1+
768.35123	3366	1+
777.86638	2022	1+
778.40343	1462	1+
785.38872	1780	
786.36548	5772	1+
786.86037	1301	1+
796.37654	649	1+
813.37925	1865	1+
825.41646	1271	1+
829.45219	3857	1+
834.41903	5618	1+
834.92209	4894	1+
842.93117	4735	1+
843.42147	5041	1+
853.39855	592	1+
857.45075	3985	1+
870.41713	2571	1+
875.45023	5892	1+
875.47279	621	1+
879.38873	1258	1+
879.43392	8096	1+
880.10241	2096	1+
886.44181	2213	1+
889.43350	974	1+
892.92589	588	1+
893.42497	1051	1+
896.42364	6217	1+
901.41758	924	1+
909.45462	787	1+
911.43666	561	1+
913.46498	7552	1+
918.45115	463	1+
924.45741	636	1+
928.40556	486	1+
931.46084	970	1+
941.46380	2633	1+
941.47606	714	1+
948.41833	3892	1+
954.43666	793	1+
958.48366	1344	1+
963.44975	2129	1+
972.42723	768	1+
974.47871	2570	1+
990.48033	1122	1+
993.50667	3054	1+
997.47311	2647	1+
1006.46247	3850	1+
1010.53953	21298	1+
1014.48558	969	1+
1016.50482	1590	1+
1020.51893	2542	1+
1030.46607	1490	1+
1038.52439	10312	1+
1043.46284	926	1+
1046.51204	1319	1+
1049.46619	7807	1+
1056.50197	2183	1+
1068.54070	1071	1+
1094.54837	3419	1+
1100.52868	2099	1+
1111.57319	4492	1+
1150.54721	1077	1+
1167.53649	2173	1+
1186.53281	3546	1+
1189.55778	12472	1+
1193.57605	2001	1+
1200.57041	1970	1+
1262.59146	1458	1+
1272.60771	798	1+
1290.59405	2007	1+
1298.63680	3458	1+
1309.59165	2122	1+
1316.60333	5955	1+
1324.62923	1308	1+
END IONS

###FS:    #m/z: 555.28734 #charge   2
###MaxRes:#m/z:  0.00000 #charge-128
###MS: 879
###MSMS: 880
BEGIN IONS
TITLE=Cmpd 215, AutoMSn(555.2873), 14.9 min
RTINSECONDS=894.305
SCANS=MS: 879 MSMS: 880
PEPMASS=555.28734	348974
CHARGE=2+
434.13291	4602	
514.60279	3165	
514.94260	130562	1+
515.27661	102633	1+
515.61009	46033	
546.25353	5184	1+
550.51894	38437	1+
552.76256	16787	
553.26176	10043	
554.77813	6220	
622.61537	4772	
622.94744	4712	
625.63332	4956	
625.97249	4435	
634.30633	3389	
655.63667	14458	1+
655.97115	10343	
656.30220	11549	1+
658.28951	8647	
659.31911	58923	1+
659.65194	36144	1+
659.83047	8482	
659.98608	19874	
675.30969	63354	1+
691.00822	2971	
691.34170	3583	
692.97972	3144	
697.00332	37690	1+
697.34534	26356	1+
697.66547	26336	1+
699.32989	8035	
702.01375	3418	
702.35062	3715	
723.37551	5666	
723.88218	4922	
771.90790	4977	
772.40666	5068	
1100.54972	70741	1+
1101.05351	55758	1+
1104.01528	29240	1+
1109.06475	218403	1+
1109.56606	170851	1+
END IONS

###FS:    #m/z: 461.23543 #charge   3
###MaxRes:#m/z:  0.00000 #charge-128
###MS: 879
###MSMS: 881
BEGIN IONS
TITLE=Cmpd 216, AutoMSn(461.2354), 14.9 min
RTINSECONDS=894.806
SCANS=MS: 879 MSMS: 881
PEPMASS=461.23543	186462
CHARGE=3+
390.18315	2618	
430.22764	2441	
445.56770	3318	
446.22666	2584	
448.23186	9061	1+
453.22288	3247	
453.55532	4809	
453.88625	3350	
454.89517	15628	1+
455.22409	15831	1+
455.56306	5044	
458.89728	6580	1+
459.23099	12238	
459.56247	7653	
460.90016	112646	1+
461.23427	73193	1+
461.56593	30210	1+
487.24741	8592	
518.24200	13317	1+
531.74842	3374	
567.26858	3739	
572.30106	2787	
590.32944	3101	
595.28613	2573	
603.78937	4070	
606.29106	4450	
608.78905	3136	
617.79732	2436	
633.35158	17458	1+
647.28459	14963	1+
685.29458	3263	
691.37223	2583	
734.40255	22677	1+
746.40397	15027	1+
766.31871	2923	
805.35293	2937	
819.45953	68478	1+
845.43042	2630	
863.44149	15798	1+
974.48014	14069	1+
991.50692	10713	1+
1043.46208	9617	1+
1103.52974	12254	1+
1138.57322	79023	1+
1251.64607	21639	1+
END IONS

###FS:    #m/z: 444.23092 #charge   1
###MaxRes:#m/z:  0.00000 #charge-128
###MS: 879
###MSMS: 882
BEGIN IONS
TITLE=Cmpd 217, AutoMSn(444.2309), 14.9 min
RTINSECONDS=895.307
SCANS=MS: 879 MSMS: 882
PEPMASS=444.23092	148318
CHARGE=1+
319.10392	401	
322.19749	356	
329.15368	315	
331.51922	322	
331.85133	502	
332.19681	305	
333.09173	423	
337.52005	5134	
337.85748	1695	
338.19248	677	
342.18468	299	
343.12499	539	
343.23008	417	1+
346.23942	1613	1+
350.18358	392	1+
352.84153	334	
356.19565	366	
359.18365	1991	1+
364.46499	454	
369.18835	540	1+
371.19206	857	
375.18934	782	1+
379.21033	1069	1+
384.18699	1323	1+
387.18877	1932	1+
396.18583	580	1+
401.23398	444	1+
404.22492	9354	1+
406.69601	420	1+
409.20615	386	1+
417.46883	513	
419.20341	947	1+
425.02056	312	
427.21845	1314	1+
427.55989	849	1+
427.89391	351	
428.87644	635	1+
433.22065	1071	
433.55506	744	
433.70692	521	1+
433.88728	944	
434.20570	5300	1+
434.55132	5279	
434.89384	2065	1+
437.73307	1933	1+
438.54026	828	1+
439.89071	2816	1+
440.22176	5241	1+
440.55899	1217	1+
442.73636	666	1+
442.97619	393	
443.22093	1810	1+
444.11566	306	
END IONS

###FS:    #m/z: 555.03616 #charge   2
###MaxRes:#m/z:  0.00000 #charge-128
###MS: 883
###MSMS: 884
BEGIN IONS
TITLE=Cmpd 218, AutoMSn(555.0362), 15.0 min
RTINSECONDS=898.327
SCANS=MS: 883 MSMS: 884
PEPMASS=555.03616	251631
CHARGE=2+
434.13278	3451	
514.60705	2344	
514.94195	96145	1+
515.27636	67250	1+
515.61086	30314	
550.52050	22432	1+
552.76011	10148	
553.26664	6733	
554.54172	3506	
554.78242	3917	
595.27888	2413	
622.61193	3820	
622.95032	2483	
623.28302	2116	
625.63738	3289	
625.96885	2920	
634.30417	2482	
655.63578	10218	1+
655.97118	6238	
656.30422	6779	1+
658.28997	7086	
659.31944	39677	1+
659.65236	24935	1+
659.83251	6033	
659.98357	13746	1+
668.33432	2401	
675.31068	47046	1+
691.34336	2483	
691.66108	3591	1+
697.00421	23061	1+
697.34692	16752	1+
697.66636	17183	1+
699.33405	4615	
702.35073	2403	
723.37303	3837	
723.87966	3082	
771.90873	2926	
772.40488	2803	
1100.55131	49739	1+
1101.05376	35237	1+
1104.01628	19084	1+
1109.06497	140712	1+
END IONS

###FS:    #m/z: 410.23401 #charge   2
###MaxRes:#m/z:  0.00000 #charge-128
###MS: 883
###MSMS: 885
BEGIN IONS
TITLE=Cmpd 219, AutoMSn(410.2340), 15.0 min
RTINSECONDS=898.828
SCANS=MS: 883 MSMS: 885
PEPMASS=410.23401	82847
CHARGE=2+
322.18186	262	1+
341.16501	220	1+
344.18441	153	
358.19916	166	
372.19184	280	
379.18324	150	
383.22392	106	
387.18473	131	
400.19613	649	1+
418.22513	295	
425.01796	148	
443.22103	112	
445.27440	136	
460.24304	109	
473.23093	206	
487.22156	121	
494.24096	189	
500.24572	178	
526.26622	152	
528.30659	141	
532.25431	163	
582.30698	126	
590.32177	371	
602.29404	118	
624.34405	110	
633.30781	171	
643.38623	160	
746.40142	134	
END IONS

###FS:    #m/z: 739.71055 #charge   3
###MaxRes:#m/z:  0.00000 #charge-128
###MS: 883
###MSMS: 886
BEGIN IONS
TITLE=Cmpd 220, AutoMSn(739.7106), 15.0 min
RTINSECONDS=899.329
SCANS=MS: 883 MSMS: 886
PEPMASS=739.71055	99190
CHARGE=3+
675.31293	1731	
691.33718	783	
715.34691	1023	
734.04128	1342	
734.36393	1785	1+
736.34308	10189	1+
736.67569	8300	1+
737.01358	5906	1+
739.02869	1440	
739.36084	1967	
739.70972	44611	1+
740.04443	42240	1+
740.37671	27354	1+
744.35991	820	
771.91161	1782	
772.41077	1704	
END IONS

###FS:    #m/z: 502.52109 #charge   3
###MaxRes:#m/z:  0.00000 #charge-128
###MS: 887
###MSMS: 888
BEGIN IONS
TITLE=Cmpd 221, AutoMSn(502.5211), 15.0 min
RTINSECONDS=902.35
SCANS=MS: 887 MSMS: 888
PEPMASS=502.52109	190568
CHARGE=3+
321.06887	1799	
352.63838	1481	
367.19516	2114	
384.20056	1638	
410.14973	1903	
460.51862	2605	1+
460.83593	3705	
461.17768	1955	
464.90972	5389	
465.23860	4963	
465.57642	2524	
466.51077	2688	
468.13623	4167	
468.70998	1965	
490.17048	2625	1+
496.51741	12203	1+
496.85001	11848	1+
497.18552	8730	1+
501.21033	6696	1+
501.53822	4192	
501.87392	3419	
502.52054	72168	1+
502.85534	46617	1+
503.18851	32563	1+
505.78960	3152	
506.27770	2860	
524.68284	1700	
525.18806	1531	
527.22302	3131	
556.18212	2693	
556.68401	1465	
567.20502	1950	
570.18007	2098	
627.75639	1640	
687.25313	6401	1+
802.28093	13660	1+
939.33953	5819	1+
939.34527	37292	1+
996.38073	3562	1+
1038.41233	24470	1+
1185.47904	49276	1+
1328.48579	7432	1+
1345.51092	34681	1+
END IONS

###FS:    #m/z: 685.97703 #charge   3
###MaxRes:#m/z:  0.00000 #charge-128
###MS: 887
###MSMS: 889
BEGIN IONS
TITLE=Cmpd 222, AutoMSn(685.9770), 15.0 min
RTINSECONDS=902.851
SCANS=MS: 887 MSMS: 889
PEPMASS=685.97703	118458
CHARGE=3+
369.19806	6981	
480.20311	3544	
508.70966	6944	
509.21301	4323	
525.28530	11204	1+
619.28103	2223	
619.61928	2852	
674.29635	7254	1+
674.63079	3444	
676.83007	6786	
677.33259	5343	
679.97158	37583	1+
680.30558	35605	1+
680.64103	22521	
685.31366	11324	
685.63927	7083	
685.97693	139838	1+
686.31315	133529	1+
686.64411	73255	1+
690.84667	8148	1+
691.33627	3159	
756.82568	2352	
764.35088	2941	
799.36010	5739	
813.84919	3110	
814.35076	2399	
859.42421	3123	
877.43120	9542	1+
959.38468	2559	
1016.41206	5839	
1017.41468	2477	
1179.47737	17026	1+
1374.66058	22588	1+
END IONS

###FS:    #m/z: 445.89975 #charge   3
###MaxRes:#m/z:  0.00000 #charge-128
###MS: 887
###MSMS: 890
BEGIN IONS
TITLE=Cmpd 223, AutoMSn(445.8997), 15.1 min
RTINSECONDS=903.352
SCANS=MS: 887 MSMS: 890
PEPMASS=445.89975	120318
CHARGE=3+
331.85144	433	
333.08339	420	
334.17057	284	1+
337.18417	611	1+
337.51841	1435	
337.85897	996	
354.18862	258	1+
359.19129	687	1+
366.19041	389	1+
369.19502	779	1+
371.19415	741	1+
375.71250	260	1+
378.20672	703	1+
382.21033	678	1+
387.19597	633	1+
389.71951	605	
396.18256	495	1+
399.18280	340	1+
399.69060	522	1+
404.22577	3670	1+
408.82585	555	
410.23292	242	1+
410.88447	633	
414.71027	307	
417.24288	494	1+
420.22085	369	1+
422.21644	1482	1+
429.22884	406	
432.20917	632	1+
433.55617	385	
434.14074	1701	1+
437.71628	899	1+
439.53442	369	
441.20222	448	1+
445.22926	568	1+
446.71698	1476	1+
447.22696	1283	1+
449.54794	299	1+
453.23517	433	1+
460.23676	296	1+
462.21449	490	1+
468.25386	888	1+
474.22676	991	1+
479.21912	669	1+
479.71754	863	1+
481.89788	491	
482.23324	723	1+
487.25447	477	1+
487.74898	641	1+
488.06354	202	1+
496.24419	355	
499.22746	368	1+
499.48697	487	
503.92652	240	1+
504.26617	1375	1+
504.58501	219	1+
511.25423	594	1+
514.94145	485	
515.25846	885	1+
515.60106	827	1+
516.75425	417	1+
519.56880	239	1+
519.76648	2147	1+
528.28686	323	
529.91651	589	1+
531.27787	1061	1+
535.27037	460	1+
537.76590	655	1+
538.26962	1104	1+
541.25533	701	1+
544.25302	378	1+
546.91765	224	1+
550.23514	221	1+
550.97417	901	1+
555.27821	1401	1+
557.61966	290	1+
560.78431	477	1+
561.28657	630	
561.94684	419	1+
562.27454	1410	1+
562.61040	488	1+
565.93936	397	1+
567.26370	1454	1+
567.59273	717	1+
567.92670	756	1+
570.29709	1088	1+
570.94861	457	1+
572.28452	556	
572.77477	304	
578.26786	303	
580.27089	307	1+
584.75598	338	1+
585.28004	587	1+
588.29628	362	1+
596.24765	341	
600.62721	456	1+
602.28544	1298	1+
611.27771	427	1+
614.29083	802	1+
622.31515	381	1+
625.30129	494	1+
628.31989	401	1+
631.30145	740	1+
634.80573	251	1+
640.31039	658	1+
647.31036	465	1+
649.30541	364	
650.32501	782	1+
653.31098	600	1+
657.29609	622	
658.28630	1738	
663.31311	408	1+
668.32120	751	1+
671.81630	615	1+
675.31136	4803	1+
685.31128	723	1+
688.31684	386	1+
695.34407	352	1+
699.33305	254	1+
701.33121	635	1+
735.39519	343	1+
744.35228	397	1+
749.36952	232	1+
752.40705	342	1+
753.34929	292	1+
760.40461	566	1+
762.92021	477	1+
763.86789	244	1+
768.37151	372	1+
775.86544	266	1+
781.40577	236	1+
782.33644	344	1+
785.38770	859	1+
787.41731	464	1+
792.37981	279	1+
794.71698	639	
800.37055	1624	1+
809.81135	217	1+
810.41925	304	1+
813.40070	964	1+
818.40006	254	1+
829.43540	2136	1+
834.43654	1274	1+
834.92819	751	1+
838.38806	419	1+
842.93870	777	1+
844.40899	408	1+
848.44912	355	1+
853.44625	417	1+
858.45421	671	1+
875.45928	1250	1+
877.39883	1060	1+
882.31489	269	1+
886.45254	571	1+
890.40910	425	1+
895.44728	763	1+
896.43100	287	1+
900.45758	576	1+
906.40776	302	1+
910.37994	314	1+
913.45857	498	1+
913.46681	1285	1+
926.46495	290	1+
932.48927	447	1+
934.80817	244	1+
941.46918	678	1+
946.44987	359	1+
948.42781	1992	1+
960.40426	793	1+
964.95581	295	1+
977.50090	795	1+
984.46923	261	1+
987.48868	571	1+
992.50591	1203	1+
998.42705	587	1+
1006.47441	507	1+
1010.53648	7483	1+
1017.44926	1112	1+
1024.50837	363	1+
1033.48954	675	1+
1039.51235	1555	1+
1043.50755	596	1+
1049.48891	3058	1+
1057.46091	910	1+
1076.55087	879	1+
1093.52139	1802	1+
1111.57625	1247	1+
1140.57599	850	1+
1149.54200	760	1+
1162.45469	501	1+
1178.50431	1431	1+
1186.53416	2043	1+
1193.59238	590	1+
1197.56193	427	1+
1206.57050	467	1+
1224.58717	450	1+
1298.60858	889	1+
1309.58364	764	1+
1316.59601	2686	1+
END IONS

###FS:    #m/z: 685.97697 #charge   3
###MaxRes:#m/z:  0.00000 #charge-128
###MS: 891
###MSMS: 892
BEGIN IONS
TITLE=Cmpd 224, AutoMSn(685.9770), 15.1 min
RTINSECONDS=906.372
SCANS=MS: 891 MSMS: 892
PEPMASS=685.97697	281319
CHARGE=3+
369.19731	8945	
480.20061	4291	
508.70752	11003	
509.21543	3774	
525.28317	12688	1+
619.28270	3645	
619.61500	3305	
674.29470	9750	1+
674.62886	3562	
675.81349	8527	1+
677.33214	3825	
679.97166	47331	1+
680.30630	48220	1+
680.64065	31206	1+
685.31067	12813	
685.63769	7032	
685.97613	182356	1+
686.31141	163936	1+
686.64424	94437	1+
764.35629	4251	
799.35853	6414	
813.84905	4377	
814.34799	3567	
859.42475	7543	1+
877.43318	13975	1+
959.39050	3240	
1016.40658	6923	
1017.41180	3844	
1179.47803	21624	1+
1374.65377	19174	1+
1380.67450	9867	1+
END IONS

###FS:    #m/z: 502.52073 #charge   3
###MaxRes:#m/z:  0.00000 #charge-128
###MS: 891
###MSMS: 893
BEGIN IONS
TITLE=Cmpd 225, AutoMSn(502.5207), 15.1 min
RTINSECONDS=906.873
SCANS=MS: 891 MSMS: 893
PEPMASS=502.52073	226277
CHARGE=3+
321.06421	1853	
352.63549	2011	
367.19535	1846	
384.20010	1498	
410.15261	2163	
435.74132	1170	
445.89491	1136	
449.51014	1056	
453.51595	1176	
460.51722	2077	1+
460.83840	2596	
461.16719	2545	
464.57192	3418	1+
464.90873	4166	
465.24234	3020	
466.50936	2278	
466.84394	1653	
467.17516	1057	
468.13871	4549	1+
476.17354	1209	
490.16828	2801	1+
496.51817	11615	1+
496.84909	11129	1+
497.18573	7169	1+
501.21944	5449	1+
501.53391	2454	
501.86602	1919	
502.52064	59933	1+
502.85359	45666	1+
503.18913	30244	1+
527.22206	2452	
567.20508	1659	
570.19000	1498	
627.75258	1322	
637.71052	1267	
669.27341	1854	
687.25692	7234	1+
802.28139	13552	1+
939.33752	5683	1+
939.34346	36140	1+
996.39799	3367	1+
998.58859	15732	1+
1009.54438	5114	1+
1038.41017	21440	1+
1048.34807	4064	1+
1111.36015	4543	1+
1185.48177	43342	1+
1328.48758	6404	1+
1345.51041	33413	1+
END IONS

###FS:    #m/z: 514.73580 #charge   1
###MaxRes:#m/z:  0.00000 #charge-128
###MS: 891
###MSMS: 894
BEGIN IONS
TITLE=Cmpd 226, AutoMSn(514.7358), 15.1 min
RTINSECONDS=907.374
SCANS=MS: 891 MSMS: 894
PEPMASS=514.73580	195362
CHARGE=1+
343.16423	1712	
345.16784	1417	
369.19613	20578	1+
381.11964	1370	
388.15496	2017	
393.83224	10394	1+
394.17133	5579	
394.49901	3405	
412.21594	5207	1+
418.20501	1035	
431.52734	1386	
440.18859	1370	
446.20728	1188	
448.21867	1611	
454.69117	1272	
463.22149	2881	
468.26292	6997	1+
471.18498	1088	
479.23652	2576	
479.57556	2018	
491.21425	1749	
492.15026	1249	
495.17097	1479	
506.22497	1092	
507.24892	5504	1+
507.70363	1023	
512.21380	1263	
512.75154	1233	
514.23740	3616	1+
END IONS

###FS:    #m/z: 526.52804 #charge   3
###MaxRes:#m/z:  0.00000 #charge-128
###MS: 895
###MSMS: 896
BEGIN IONS
TITLE=Cmpd 227, AutoMSn(526.5280), 15.2 min
RTINSECONDS=910.402
SCANS=MS: 895 MSMS: 896
PEPMASS=526.52804	209420
CHARGE=3+
396.15621	2242	
410.15044	2044	
439.21479	2081	
468.13994	3218	
484.84261	3203	
485.17688	2419	
485.51109	1991	
490.51644	2582	
490.84817	2023	
491.18694	1877	
498.67860	1965	
508.70974	3171	
514.76837	4959	
520.52309	17355	1+
520.85483	17240	1+
521.19397	12893	1+
523.76856	120176	1+
526.52683	98933	1+
526.86181	67508	1+
527.19556	47830	1+
532.32030	7190	1+
567.20345	2369	
570.17832	3858	
586.08995	2373	
586.28923	3643	
586.49178	2237	
599.25202	2535	
618.75603	4818	
619.25707	2999	
633.36969	14601	1+
637.71525	1969	
746.34695	2039	
759.27485	3641	
796.43214	36515	1+
874.30340	10065	1+
883.46386	36109	1+
1011.36608	2948	
1011.37093	34263	1+
1029.49619	13708	1+
1047.53081	119277	1+
1073.43922	9441	1+
1110.41900	24168	1+
1257.50489	49593	1+
1400.50817	8598	1+
1417.53186	32810	1+
END IONS

###FS:    #m/z: 685.97789 #charge   3
###MaxRes:#m/z:  0.00000 #charge-128
###MS: 895
###MSMS: 897
BEGIN IONS
TITLE=Cmpd 228, AutoMSn(685.9779), 15.2 min
RTINSECONDS=910.903
SCANS=MS: 895 MSMS: 897
PEPMASS=685.97789	242937
CHARGE=3+
369.19793	5757	
400.18474	1841	
468.26553	1723	
508.71224	6449	
509.21346	3976	
525.28310	8996	1+
619.28192	2005	
619.61986	1946	
674.29477	5370	1+
674.63313	1797	
675.81151	4383	1+
677.34263	2270	
679.97267	30014	1+
680.30645	30139	1+
680.64176	18280	1+
685.31245	8221	
685.63897	3611	
685.78835	1856	
685.97637	112439	1+
686.31246	100041	1+
686.64528	58494	1+
687.83216	6049	1+
690.84596	1823	
764.35156	2440	
799.35768	7494	1+
813.84820	2584	
814.34771	2058	
859.42196	4430	1+
877.43477	7949	1+
959.38480	1871	
959.39610	5353	1+
1016.40695	5243	
1017.41124	2224	
1179.47888	13872	1+
END IONS

###FS:    #m/z: 523.76864 #charge   2
###MaxRes:#m/z:  0.00000 #charge-128
###MS: 895
###MSMS: 898
BEGIN IONS
TITLE=Cmpd 229, AutoMSn(523.7686), 15.2 min
RTINSECONDS=911.404
SCANS=MS: 895 MSMS: 898
PEPMASS=523.76864	178762
CHARGE=2+
321.07107	1317	
334.13999	926	1+
338.64569	601	
345.09744	542	
346.24420	2710	1+
367.17513	744	1+
369.19595	1305	
384.20151	1306	1+
386.20771	1289	1+
396.15645	2104	1+
407.16984	1278	1+
413.13767	1220	1+
430.17421	743	1+
434.20228	550	
436.09284	1081	
439.21279	3417	1+
446.20942	1119	1+
451.19222	1954	1+
453.15917	1176	1+
461.18469	835	1+
468.14862	4837	1+
473.19053	691	1+
482.16081	1449	1+
484.83713	888	
485.20441	1150	1+
487.24169	1154	1+
492.22125	1161	1+
504.22357	670	1+
520.21668	4541	1+
520.52888	1260	1+
520.85746	1154	
526.23871	2484	1+
526.52945	2093	1+
526.86255	2200	
532.32026	8313	1+
537.21531	913	1+
539.21631	1243	1+
541.00307	554	
544.24700	588	
545.17319	1115	1+
547.20175	2370	1+
560.71980	560	
561.20109	879	1+
564.25708	866	1+
567.22076	1580	1+
573.15560	1592	
581.25661	561	
588.29229	643	1+
591.25153	1501	1+
593.76294	986	1+
599.24947	3768	1+
609.26162	1558	1+
612.23117	817	1+
615.34715	1138	1+
619.25914	591	1+
621.74896	934	
622.25771	814	
631.26690	990	1+
633.36776	13933	1+
638.27950	788	1+
644.22887	794	1+
650.31509	944	1+
658.28087	804	
659.26405	1998	1+
676.27514	722	
683.27811	684	1+
685.29912	988	1+
693.26996	692	1+
703.28647	2854	1+
704.26684	575	
722.32309	545	
728.29352	1098	1+
731.31125	565	
736.22108	1015	
737.35457	589	
752.23070	1250	1+
754.33289	856	1+
759.27642	4300	1+
778.41442	2439	1+
782.31199	562	1+
791.29258	834	1+
796.43060	22198	1+
802.28005	940	1+
819.29489	3704	1+
835.29606	729	1+
836.32576	764	1+
850.45077	669	1+
860.33553	712	1+
865.26059	1398	1+
865.43607	3469	1+
874.30286	8750	1+
883.46474	27556	1+
888.30446	997	1+
893.44076	934	1+
896.39210	545	
920.35647	726	1+
948.41448	743	1+
951.33749	3473	1+
957.34948	1502	1+
962.28847	592	
962.31684	1033	1+
979.32994	4746	1+
984.44091	827	1+
993.37880	2033	1+
996.37391	4791	1+
1001.49834	1229	1+
1011.36759	26962	1+
1016.41694	1226	1+
1020.36152	1259	1+
1028.49677	4799	1+
1046.52341	20815	1+
END IONS

###FS:    #m/z: 526.52779 #charge   3
###MaxRes:#m/z:  0.00000 #charge-128
###MS: 899
###MSMS: 900
BEGIN IONS
TITLE=Cmpd 230, AutoMSn(526.5278), 15.2 min
RTINSECONDS=914.439
SCANS=MS: 899 MSMS: 900
PEPMASS=526.52779	168022
CHARGE=3+
352.63486	1674	
410.15014	1607	
439.21194	1828	
468.13665	2430	
484.84210	2064	
490.51611	1888	
490.85084	1565	
508.71360	1550	
514.76295	3658	
520.52198	11949	1+
520.85495	11365	1+
521.20290	10464	1+
526.24745	1958	
526.52810	65675	1+
526.86123	45963	1+
527.19722	33709	1+
532.32064	5206	1+
537.22391	3479	
537.72546	1613	
567.20668	1473	
570.18496	1756	
586.09265	1576	
586.28964	1584	
599.24689	1845	
611.90839	1697	
612.24173	2143	
618.75279	4168	1+
619.26222	1722	
633.36862	9652	1+
659.30101	1552	
700.75892	2645	
701.26786	1612	
759.27843	2411	
796.43359	25561	1+
874.30106	8794	1+
883.46278	23625	1+
996.38213	2774	1+
1011.35999	1866	
1011.37090	22947	1+
1029.50597	10810	1+
1046.53023	139870	1+
1110.41922	16957	1+
1257.50541	31673	1+
1417.53060	23051	1+
END IONS

###FS:    #m/z: 523.76867 #charge   2
###MaxRes:#m/z:  0.00000 #charge-128
###MS: 899
###MSMS: 901
BEGIN IONS
TITLE=Cmpd 231, AutoMSn(523.7687), 15.2 min
RTINSECONDS=914.94
SCANS=MS: 899 MSMS: 901
PEPMASS=523.76867	142009
CHARGE=2+
321.06879	962	
327.04498	550	
334.14146	718	
346.24192	2251	1+
359.16784	753	
365.16811	495	1+
367.18785	517	
369.18899	1640	1+
376.71692	464	1+
377.13155	1019	1+
379.16905	393	
384.19824	1375	1+
386.20426	667	1+
396.16214	1144	1+
401.14563	381	
404.18557	680	1+
407.17235	716	
411.21478	691	1+
413.12994	643	1+
424.20704	1223	1+
429.18455	402	1+
434.20920	495	
436.10264	532	
439.21271	2635	1+
447.20425	774	1+
450.14523	396	
451.17976	1497	1+
456.17828	513	
459.20671	615	1+
466.19482	505	1+
468.15359	3328	1+
469.26492	425	
476.18326	1991	1+
479.18344	1514	1+
482.17341	829	1+
484.83405	733	1+
485.19835	699	1+
487.25168	861	1+
492.20819	537	1+
500.24063	1273	1+
504.23409	921	1+
504.68683	487	1+
509.22719	822	1+
511.19440	1386	1+
514.76636	607	
517.27015	1350	1+
520.21602	1484	1+
520.52476	778	1+
520.85356	555	
522.22964	1238	1+
526.26656	653	
526.52939	2069	1+
526.86147	1719	1+
527.20762	1395	1+
530.24206	581	1+
532.32040	5986	1+
534.82422	445	1+
537.25083	371	
538.21385	1240	1+
541.22337	390	
543.26723	473	1+
546.21919	878	1+
548.22038	1758	1+
548.73631	387	
564.24668	652	1+
567.22305	1216	1+
570.18382	681	1+
573.16723	1358	1+
576.27159	522	1+
581.25426	962	1+
587.27927	774	1+
591.24527	1506	1+
593.76871	661	1+
596.27990	707	1+
599.24675	2478	1+
604.26931	562	1+
607.28744	516	1+
609.27688	1057	1+
612.25582	1155	1+
615.32966	1217	1+
624.28703	470	1+
631.30036	1021	1+
633.36893	9069	1+
644.61176	399	1+
649.30204	487	
650.32576	835	1+
655.26759	527	1+
658.29066	759	
658.81212	489	1+
659.27200	1654	1+
663.76393	563	
664.29153	594	1+
671.25084	449	1+
673.29696	582	1+
676.27954	1215	1+
685.26571	466	1+
685.30976	410	
687.25036	431	
693.25853	435	1+
703.28341	1742	1+
704.27847	643	1+
708.25869	4082	1+
728.28545	989	1+
731.31900	1179	1+
736.21966	708	1+
741.29255	442	1+
746.30919	515	1+
751.43454	391	1+
752.24015	1096	1+
754.34274	810	1+
759.27873	3114	1+
778.41184	1623	1+
791.29733	929	1+
796.42890	17201	1+
802.28482	1146	1+
819.28929	3110	1+
827.92055	827	1+
836.32460	482	1+
848.41167	1101	1+
856.29311	610	1+
865.26592	1302	1+
865.43248	2593	1+
874.30662	6236	1+
883.46386	18577	1+
888.32235	726	1+
892.41309	872	1+
894.43559	505	1+
920.37689	521	1+
933.35734	513	1+
940.35927	872	1+
947.42964	920	1+
952.36492	1041	1+
958.36069	928	1+
964.44459	457	1+
975.46113	667	1+
979.32940	2754	1+
984.46529	470	1+
993.38278	1792	1+
996.37162	2866	1+
1011.36603	21133	1+
1022.09893	402	
1029.49088	2509	1+
1046.52361	14740	1+
END IONS

###FS:    #m/z: 485.23941 #charge   2
###MaxRes:#m/z:  0.00000 #charge-128
###MS: 899
###MSMS: 902
BEGIN IONS
TITLE=Cmpd 232, AutoMSn(485.2394), 15.3 min
RTINSECONDS=915.441
SCANS=MS: 899 MSMS: 902
PEPMASS=485.23941	123001
CHARGE=2+
305.18292	630	
315.17524	603	1+
317.18470	3431	1+
319.19445	1296	1+
329.17295	503	
344.19269	1434	
345.18006	4264	1+
352.16677	567	
354.18108	787	1+
362.19642	826	1+
369.18460	713	1+
371.19323	1002	1+
375.02543	561	
375.22291	966	1+
380.17269	1030	1+
386.19119	922	1+
395.77784	736	
398.18785	1028	
399.19585	2224	1+
408.19473	2088	1+
415.18950	540	
416.21146	2852	
421.21765	527	
427.21872	1195	1+
430.22001	3507	1+
434.21801	4711	1+
438.89302	1760	1+
439.56056	905	1+
440.23093	1083	1+
443.21832	1180	1+
443.71475	624	
445.23646	1331	
445.90040	5191	1+
446.23240	5183	1+
446.56788	1630	
448.23955	4155	1+
455.22611	2522	1+
465.24701	740	1+
472.23319	500	
473.23627	4958	1+
491.23202	814	1+
506.22553	919	1+
509.24129	1421	
509.74806	642	
517.25172	646	1+
525.26767	1209	1+
527.25122	1010	
528.25202	1667	1+
534.87712	587	
536.25358	993	1+
544.27453	1588	
544.76994	1083	
545.25608	6666	1+
550.26310	544	1+
552.26836	908	1+
556.25907	658	1+
560.28655	642	1+
562.27705	5022	1+
572.28170	481	
573.27866	1122	1+
575.29635	1935	1+
584.26820	2565	1+
586.78306	478	
595.30210	1165	1+
600.29263	1124	1+
602.27906	3825	1+
615.33446	1164	1+
629.29787	1062	1+
633.35177	4845	1+
655.30199	560	1+
657.30031	901	1+
667.30224	824	1+
674.31619	1293	1+
685.31673	2342	1+
691.33632	1341	1+
697.02392	730	
703.32443	1367	1+
709.34954	18526	1+
712.14842	735	
716.35901	1779	1+
719.32380	1872	1+
734.40267	4431	1+
742.34109	1474	1+
748.23047	672	1+
749.30834	472	
759.35820	1246	1+
777.37020	946	1+
809.36311	2072	1+
814.40106	743	1+
822.43620	2155	1+
832.41698	11145	1+
845.42552	1015	1+
863.43423	1200	1+
870.44007	1054	1+
887.43704	1726	1+
905.47132	12595	1+
937.44909	1798	1+
952.44767	2461	1+
956.46869	1820	1+
969.47050	1314	1+
END IONS

###FS:    #m/z: 410.71630 #charge   2
###MaxRes:#m/z:  0.00000 #charge-128
###MS: 903
###MSMS: 904
BEGIN IONS
TITLE=Cmpd 233, AutoMSn(410.7163), 15.3 min
RTINSECONDS=918.467
SCANS=MS: 903 MSMS: 904
PEPMASS=410.71630	189810
CHARGE=2+
331.14240	6851	1+
351.17987	533	
353.21313	567	
371.15059	410	
375.16995	622	
385.24150	1474	1+
389.23685	3934	1+
395.79342	487	
399.21348	452	
411.22337	990	
413.23585	1437	
415.17736	422	
416.23152	1290	
428.24294	880	
432.19450	947	
444.23029	1027	
446.26004	21793	1+
455.30209	355	
491.57935	392	
500.26395	574	
541.33350	1041	1+
545.26775	395	
559.34325	16575	1+
573.26719	575	
702.34007	805	
719.37465	5769	1+
END IONS

###FS:    #m/z: 445.89928 #charge   3
###MaxRes:#m/z:  0.00000 #charge-128
###MS: 903
###MSMS: 905
BEGIN IONS
TITLE=Cmpd 234, AutoMSn(445.8993), 15.3 min
RTINSECONDS=918.968
SCANS=MS: 903 MSMS: 905
PEPMASS=445.89928	131949
CHARGE=3+
337.84571	185	
343.15340	237	
346.25504	188	
357.22876	224	
359.19204	278	1+
369.20367	448	
398.16553	254	1+
400.67847	217	
404.22184	915	1+
417.96466	215	
421.69212	234	1+
429.22975	295	
431.22038	234	
434.14138	413	1+
436.22888	206	
437.67420	739	1+
438.20986	846	1+
445.69471	688	1+
446.25442	206	
448.22748	928	1+
456.24215	316	1+
469.27469	243	1+
482.22892	255	
485.21647	235	1+
491.22619	376	1+
495.24546	302	1+
499.23543	268	1+
504.24716	251	1+
508.22510	428	1+
516.23456	237	1+
519.77462	230	
520.23291	398	
528.77164	361	1+
530.25980	295	1+
532.29051	208	
533.93716	338	
538.24941	497	1+
544.73637	229	
546.30650	214	
548.26205	351	1+
550.03503	249	
564.43592	441	
569.28393	342	1+
571.27869	471	1+
573.17268	224	
577.28225	195	
590.26592	402	1+
593.76844	206	
595.25226	335	1+
631.32192	241	1+
632.33034	340	1+
651.31848	207	
658.29275	557	1+
675.30847	1286	1+
696.37199	297	1+
704.32376	189	
764.42948	274	1+
787.34492	277	1+
800.35311	303	1+
828.41458	286	1+
842.35881	264	1+
876.34351	770	1+
881.35520	292	1+
892.45031	437	1+
894.41170	695	1+
913.47958	290	1+
948.41920	590	1+
960.37748	510	1+
973.49556	357	1+
975.44952	349	1+
1010.53350	1259	1+
1049.48809	1129	1+
1121.55481	410	1+
1316.59904	464	1+
END IONS

###FS:    #m/z: 485.23965 #charge   2
###MaxRes:#m/z:  0.00000 #charge-128
###MS: 903
###MSMS: 906
BEGIN IONS
TITLE=Cmpd 235, AutoMSn(485.2396), 15.3 min
RTINSECONDS=919.47
SCANS=MS: 903 MSMS: 906
PEPMASS=485.23965	106527
CHARGE=2+
305.18062	525	
315.16802	471	1+
318.18494	1523	1+
327.17416	700	1+
341.14627	647	1+
344.19079	1053	
345.18145	3789	1+
354.17517	668	1+
357.18606	551	1+
360.16283	1254	1+
371.18988	861	1+
375.22984	520	
380.19143	394	
386.18707	1129	1+
396.19070	482	1+
398.19399	571	
399.19722	1438	1+
405.18633	1125	1+
408.19737	1618	1+
412.21737	1115	1+
416.20669	2196	
425.21664	725	1+
427.22617	547	
430.22487	3326	1+
433.55503	476	1+
434.21879	4332	1+
439.55724	881	1+
439.89609	1538	1+
440.22108	2648	1+
443.71316	425	
445.23585	1121	
445.90027	5416	1+
446.23431	5484	1+
446.56370	2095	1+
448.23840	5240	1+
449.56676	402	
453.23386	8640	1+
459.24099	573	1+
469.23345	1373	1+
472.24272	440	
473.23693	6415	1+
506.22928	712	1+
508.24194	1917	1+
517.24431	746	1+
521.75892	451	1+
525.26645	879	1+
527.24218	2831	1+
531.26632	606	1+
535.76185	445	
536.25812	963	1+
539.26782	439	
544.26451	1055	
544.76520	1434	1+
545.25616	4739	1+
557.27932	770	1+
559.30708	605	1+
562.27691	4408	1+
569.79582	1294	1+
570.28712	885	
572.26967	1730	1+
574.78458	609	1+
576.32563	1500	1+
581.28669	829	1+
584.26841	463	
585.26810	1515	1+
588.29875	630	
601.30899	505	
602.28138	5125	1+
609.27477	604	1+
612.28954	620	1+
615.33312	813	1+
629.28355	998	1+
633.35597	8395	1+
637.27817	659	1+
640.31049	499	1+
655.30109	575	1+
657.33492	1034	1+
658.31332	762	1+
664.33403	463	1+
668.30137	741	1+
674.31353	1261	1+
685.31585	2419	1+
691.32948	962	1+
698.31771	679	1+
701.32180	540	1+
703.32422	1137	1+
709.34685	14406	1+
716.36481	1709	1+
719.31508	1265	1+
724.33547	432	
726.33567	501	1+
734.39734	5381	1+
740.33946	385	1+
742.34590	613	
743.37410	1069	1+
749.31174	571	1+
758.44647	671	
759.35849	387	
760.34358	1517	1+
772.51693	630	
777.38671	554	
786.71458	393	
822.43360	1963	1+
827.41097	593	1+
832.41689	8719	1+
840.38086	539	1+
842.04908	585	1+
845.43097	1970	1+
851.42664	626	1+
857.40140	619	1+
863.44006	1733	1+
870.42277	1149	1+
887.43391	1482	1+
906.47605	4336	1+
924.44308	456	1+
938.45129	683	1+
952.45452	1676	1+
955.46496	1533	1+
969.48168	785	1+
END IONS

###FS:    #m/z: 410.71606 #charge   2
###MaxRes:#m/z:  0.00000 #charge-128
###MS: 907
###MSMS: 908
BEGIN IONS
TITLE=Cmpd 236, AutoMSn(410.7161), 15.4 min
RTINSECONDS=922.496
SCANS=MS: 907 MSMS: 908
PEPMASS=410.71606	433126
CHARGE=2+
319.00336	752	
331.14198	16186	1+
351.18341	885	
353.21738	1251	
375.17111	1001	
380.18474	794	
385.24201	2337	
389.23818	7844	1+
395.78048	1606	
397.15921	896	
401.86831	834	
411.22245	1569	
413.22705	4491	1+
416.22999	2708	
428.24997	2724	
432.18970	1485	
444.22953	2863	
446.25952	46398	1+
500.26521	822	
541.32745	1643	
559.34287	36125	1+
573.27138	985	
701.35213	2101	1+
719.37179	13848	1+
END IONS

###FS:    #m/z: 683.92824 #charge   3
###MaxRes:#m/z:  0.00000 #charge-128
###MS: 907
###MSMS: 909
BEGIN IONS
TITLE=Cmpd 237, AutoMSn(683.9282), 15.4 min
RTINSECONDS=922.997
SCANS=MS: 907 MSMS: 909
PEPMASS=683.92824	110734
CHARGE=3+
470.17711	5719	
645.58624	8052	
645.92268	7775	
646.25647	4873	
678.25973	3404	
679.97328	4897	
680.31572	6275	
680.63533	4157	
683.31653	4617	
683.59534	4827	
683.93197	254569	1+
684.26765	206633	1+
684.60039	135528	1+
939.34288	3689	
END IONS

###FS:    #m/z: 820.41855 #charge   1
###MaxRes:#m/z:  0.00000 #charge-128
###MS: 907
###MSMS: 910
BEGIN IONS
TITLE=Cmpd 238, AutoMSn(820.4185), 15.4 min
RTINSECONDS=923.498
SCANS=MS: 907 MSMS: 910
PEPMASS=820.41855	113457
CHARGE=1+
331.14454	1231	
375.17105	1742	
389.23699	2797	
404.19286	905	
413.23542	1460	
414.17890	1693	
420.00394	858	
432.18882	8997	1+
444.22354	961	
446.25961	9668	1+
454.26049	971	
517.27654	3810	
527.26035	1421	
545.27403	3904	1+
559.34340	7762	1+
646.31566	1103	
656.30470	878	
674.31818	1502	
719.37571	1578	
776.39134	949	
802.40760	955	
818.39838	932	
820.42074	55279	1+
END IONS

###FS:    #m/z: 410.71668 #charge   2
###MaxRes:#m/z:  0.00000 #charge-128
###MS: 911
###MSMS: 912
BEGIN IONS
TITLE=Cmpd 239, AutoMSn(410.7167), 15.4 min
RTINSECONDS=926.524
SCANS=MS: 911 MSMS: 912
PEPMASS=410.71668	581149
CHARGE=2+
331.14246	17276	1+
351.17978	1178	
353.21841	1419	
360.18973	1582	
385.24180	2700	
389.23691	10202	1+
399.20498	1027	
411.22343	2571	
413.23712	4095	
415.17288	975	
416.23142	3371	
428.24438	4559	1+
432.18611	2001	
444.22892	2814	
446.25896	55893	1+
500.26558	1061	
541.33206	2442	
559.34266	43925	1+
573.26891	1287	
702.34545	1990	
719.37148	17920	1+
END IONS

###FS:    #m/z: 683.92870 #charge   3
###MaxRes:#m/z:  0.00000 #charge-128
###MS: 911
###MSMS: 913
BEGIN IONS
TITLE=Cmpd 240, AutoMSn(683.9287), 15.5 min
RTINSECONDS=927.025
SCANS=MS: 911 MSMS: 913
PEPMASS=683.92870	185202
CHARGE=3+
470.17697	5652	
645.58757	7626	
645.92089	7522	
646.25499	5486	
680.31172	3870	
682.84235	4579	
683.32821	6780	
683.59269	5213	
683.93043	240227	1+
684.26519	204646	1+
684.59887	130184	1+
939.33969	3842	
END IONS

###FS:    #m/z: 513.45048 #charge   2
###MaxRes:#m/z:  0.00000 #charge-128
###MS: 911
###MSMS: 914
BEGIN IONS
TITLE=Cmpd 241, AutoMSn(513.4505), 15.5 min
RTINSECONDS=927.526
SCANS=MS: 911 MSMS: 914
PEPMASS=513.45048	157231
CHARGE=2+
331.16324	869	
360.17232	1428	
367.19740	1637	
369.19299	2289	1+
375.21639	1236	
412.21666	967	
426.23211	891	
434.19941	1389	1+
449.19198	2816	1+
458.21971	1046	1+
462.20590	2064	1+
468.18489	1071	
472.26826	10387	1+
473.90936	957	
474.69232	1053	1+
478.24091	962	1+
486.94261	868	
487.19802	1981	1+
488.68953	1996	1+
494.68877	939	
501.74964	6579	1+
504.19605	4839	
508.23206	865	
510.52549	984	1+
513.22402	1165	1+
516.20411	873	
525.27366	2842	1+
527.22816	2745	1+
549.23354	1387	1+
554.55206	4656	1+
554.88710	3735	1+
555.22282	3032	1+
559.30384	10132	1+
564.22285	1004	1+
568.26520	1509	1+
586.26845	1369	1+
592.21109	854	
592.89742	20012	1+
593.23427	18676	
593.56422	10192	1+
596.24663	1772	
620.57642	1654	1+
620.91188	1313	
621.23386	987	
625.25530	1580	1+
626.57826	20506	1+
626.91365	14664	1+
627.24421	11834	1+
639.58342	3975	1+
639.91647	3615	1+
640.25283	2390	
642.91470	1223	1+
643.25106	1508	1+
645.25015	1447	
645.58395	12188	1+
645.92140	11544	1+
646.25687	8364	1+
648.92257	1580	1+
649.25015	1176	
649.58162	1161	
658.27070	1413	1+
661.28415	1001	1+
675.29343	1338	1+
685.30947	1548	1+
687.25912	4184	1+
697.34940	2493	1+
719.33098	7507	1+
737.30786	966	
746.34996	2465	1+
764.35943	877	
774.37564	2950	1+
788.35567	5881	1+
799.36666	1394	1+
802.27905	8929	1+
806.36658	46870	1+
859.45835	1322	1+
871.39891	3609	1+
887.42166	4188	1+
889.39829	934	
907.41379	19485	1+
917.41054	1377	1+
930.35709	1409	1+
939.34845	21046	1+
939.86078	1720	1+
944.51496	2627	1+
958.87106	6743	1+
959.38504	7941	1+
967.42148	1290	1+
972.38821	1837	1+
977.86562	2944	1+
978.37343	2477	1+
984.43161	13171	1+
986.87541	4043	1+
989.86241	1271	1+
998.86378	9516	1+
999.37407	8488	1+
1003.48443	5933	1+
1007.87689	13468	1+
1008.38247	10946	1+
1016.40161	21216	1+
1016.88617	11487	1+
1020.50057	30714	1+
END IONS

###FS:    #m/z: 523.26217 #charge   2
###MaxRes:#m/z:  0.00000 #charge-128
###MS: 915
###MSMS: 916
BEGIN IONS
TITLE=Cmpd 242, AutoMSn(523.2622), 15.5 min
RTINSECONDS=930.543
SCANS=MS: 915 MSMS: 916
PEPMASS=523.26217	162836
CHARGE=2+
434.13263	5529	
514.94263	46750	1+
515.27574	33994	1+
515.61062	16659	
518.50384	2526	
518.76031	2646	
523.00833	5844	
523.26152	6676	
523.51807	4622	
526.52842	3707	
526.86660	2643	
537.76978	2192	
547.21881	8330	1+
606.62834	3086	
606.96092	3600	
625.30393	2033	
625.63477	73729	1+
625.96896	60714	1+
626.30361	34408	1+
653.31345	6368	1+
653.64718	4732	
653.97887	3392	
658.63485	2166	
658.98077	2661	
659.31810	112165	1+
659.65204	87091	1+
659.98503	51706	1+
662.64770	10758	1+
662.98140	7207	
663.31733	5699	
698.85492	2419	
723.37951	3163	
723.88041	2626	
829.40436	3516	
829.91681	3502	
915.41561	2315	
END IONS

###FS:    #m/z: 550.25947 #charge   3
###MaxRes:#m/z:  0.00000 #charge-128
###MS: 915
###MSMS: 917
BEGIN IONS
TITLE=Cmpd 243, AutoMSn(550.2595), 15.5 min
RTINSECONDS=931.044
SCANS=MS: 915 MSMS: 917
PEPMASS=550.25947	138502
CHARGE=3+
369.18611	360	
427.73220	362	
431.19089	628	1+
434.14457	1148	1+
445.20419	532	1+
448.23711	1488	1+
455.20100	465	1+
460.19533	527	1+
463.20638	418	1+
469.19485	438	1+
471.20423	767	1+
475.22640	444	1+
479.89334	349	
480.21674	534	1+
488.22144	501	1+
492.23274	636	1+
496.21956	610	1+
496.90471	820	1+
497.56257	453	1+
501.22479	670	1+
501.93154	487	1+
503.57199	1298	1+
504.26073	545	
506.21126	572	1+
507.73239	725	1+
509.23237	1002	1+
510.70808	377	
511.57519	377	1+
512.23560	882	1+
514.93868	2089	1+
515.26567	1548	1+
515.60460	1122	1+
517.26760	844	1+
524.24490	412	
524.91789	641	1+
525.26422	1730	1+
529.21721	424	
533.92805	1596	1+
534.25394	1095	1+
534.59677	571	1+
537.25545	513	
537.74832	403	1+
538.53987	417	1+
539.24730	369	
539.92196	3414	1+
540.24942	3682	1+
540.58091	1828	1+
542.52132	522	1+
543.26211	1925	1+
545.58021	669	
545.92407	3551	1+
546.24681	4870	1+
546.59843	2451	1+
546.75072	347	
549.58012	539	
549.92351	1219	1+
550.25761	1931	1+
550.58895	1640	1+
552.27755	6775	
552.95469	1101	1+
553.60633	2033	1+
555.04448	502	
555.53310	382	
561.30743	1320	1+
565.28596	395	1+
571.28141	432	1+
573.27758	531	1+
575.31088	1120	1+
582.26218	646	1+
589.29850	411	1+
603.27264	674	1+
622.29710	389	1+
628.31395	353	1+
629.49242	385	
630.31450	912	1+
632.35049	3877	1+
634.60745	382	
635.91411	567	1+
636.25706	790	1+
636.61683	655	1+
641.29340	1109	1+
645.30964	992	1+
650.29965	1248	1+
650.62440	524	1+
655.63853	434	
655.97365	793	1+
656.30455	693	1+
656.77567	699	1+
657.61339	453	1+
658.29983	1868	1+
659.64292	1279	1+
659.97462	638	
662.31896	565	1+
663.96782	1186	1+
664.30241	1356	1+
664.63067	924	1+
667.83616	1098	1+
669.59484	2506	1+
669.92849	2283	1+
670.27146	2028	1+
672.62572	425	
675.30128	1766	1+
678.64740	567	1+
678.98647	416	
683.30504	713	1+
689.65182	982	1+
689.96082	362	
691.31735	858	1+
692.97309	1288	1+
693.30465	1496	1+
693.63787	830	1+
697.32558	2305	1+
697.65505	1476	1+
697.98934	1603	1+
717.33130	736	1+
718.83341	1857	1+
723.83484	373	1+
729.33962	340	1+
731.41297	1062	1+
736.79586	583	1+
769.35965	348	
788.34860	474	1+
796.43070	1429	1+
802.45646	522	
854.44468	680	1+
860.22312	409	
883.45915	1367	1+
889.40573	353	1+
941.46140	655	1+
944.35094	467	1+
971.37666	531	1+
990.41810	560	1+
1016.44567	940	1+
1039.47556	763	1+
1043.49326	1055	1+
1058.51565	2087	1+
1064.59683	891	1+
1086.49205	1738	1+
1086.87392	1024	1+
1096.51443	1103	1+
1100.51458	1608	1+
1104.54347	14856	1+
1107.53496	6424	1+
1277.57585	910	1+
1292.59855	652	1+
1331.55277	762	1+
1335.62536	1556	1+
1364.62749	798	1+
1377.66067	1046	1+
1395.64560	1424	1+
1437.66690	3782	1+
1448.66118	979	1+
1474.59995	703	1+
1491.66699	993	1+
1493.68015	2167	1+
END IONS

###FS:    #m/z: 510.75530 #charge   2
###MaxRes:#m/z:  0.00000 #charge-128
###MS: 915
###MSMS: 918
BEGIN IONS
TITLE=Cmpd 244, AutoMSn(510.7553), 15.5 min
RTINSECONDS=931.545
SCANS=MS: 915 MSMS: 918
PEPMASS=510.75530	149036
CHARGE=2+
313.18650	1394	
339.23752	1457	
367.19085	1431	1+
375.22221	2504	1+
387.69285	682	
408.82797	883	
423.19090	1106	
426.26334	3603	1+
432.16208	591	
434.20078	1130	1+
440.19126	1138	1+
445.21114	890	
449.19926	1158	1+
472.27258	19807	1+
472.74391	1004	1+
488.20194	855	
488.31186	662	
501.74783	803	
502.22721	948	1+
510.23343	1499	1+
510.75660	648	
525.26718	1206	1+
527.22357	2236	1+
531.21999	695	
541.27518	1375	1+
544.70928	1353	1+
549.23171	822	1+
554.55690	765	
559.30056	12737	1+
586.29309	1782	1+
592.18865	653	
592.90239	2046	1+
593.24950	2495	1+
593.56110	1047	
593.73635	580	
596.24517	850	
626.58180	660	
627.24973	1478	1+
645.30361	2259	1+
645.59549	708	
645.92000	643	
654.76436	731	1+
655.32051	1686	1+
659.26384	754	1+
661.28639	589	
673.32779	6924	1+
685.30161	825	1+
687.25586	3124	1+
693.24929	935	1+
697.02117	808	
697.34899	2714	1+
701.31669	849	1+
705.25697	685	1+
711.27495	709	
719.33305	11498	1+
737.36166	1119	1+
739.26756	1207	1+
746.36074	989	1+
752.26893	669	1+
756.35589	856	
774.37490	2466	1+
784.44727	1221	1+
788.35383	3268	1+
802.28156	4456	1+
806.36475	27961	1+
806.37138	2477	1+
811.30083	951	1+
812.31767	817	1+
838.33053	1392	1+
871.40015	3858	1+
889.40095	1402	1+
900.40870	680	1+
907.41469	15043	1+
917.41272	1704	1+
939.35004	11895	1+
949.49463	601	
959.39336	878	1+
967.38853	1130	1+
984.48356	1633	1+
END IONS

###FS:    #m/z: 523.26317 #charge   2
###MaxRes:#m/z:  0.00000 #charge-128
###MS: 919
###MSMS: 920
BEGIN IONS
TITLE=Cmpd 245, AutoMSn(523.2632), 15.6 min
RTINSECONDS=934.563
SCANS=MS: 919 MSMS: 920
PEPMASS=523.26317	505754
CHARGE=2+
434.13302	10797	
514.94158	92758	1+
515.27589	73080	1+
515.61035	32750	
518.50811	4608	
518.76054	4642	
523.00976	12197	
523.51642	7224	
537.77274	4320	
547.21761	12078	
595.29091	4333	
606.62893	7954	
606.96155	6228	
607.29286	4212	
625.63429	155744	1+
625.96883	132514	1+
626.30253	74066	1+
653.31252	13330	1+
653.64559	10291	
653.98112	6570	
658.97887	4246	
659.31843	247781	1+
659.65119	203999	1+
659.98452	123620	1+
662.64558	24007	1+
662.97790	17818	
663.31891	11221	
698.85121	5453	
699.35817	4345	
723.37812	7549	
723.88326	6005	
829.40819	8109	
829.91199	6741	
915.41951	5323	
915.91938	4667	
1045.52168	28894	1+
END IONS

###FS:    #m/z: 697.01176 #charge   3
###MaxRes:#m/z:  0.00000 #charge-128
###MS: 919
###MSMS: 921
BEGIN IONS
TITLE=Cmpd 246, AutoMSn(697.0118), 15.6 min
RTINSECONDS=935.064
SCANS=MS: 919 MSMS: 921
PEPMASS=697.01176	288493
CHARGE=3+
625.63397	9026	
625.96681	7769	
659.31749	11178	
659.65158	12017	
691.00802	6527	
691.34486	15668	1+
691.67635	7134	
696.34532	7903	
696.67213	7959	
697.01191	410034	1+
697.34607	366081	1+
697.67975	220799	1+
771.90754	10011	
772.40651	8299	
937.94575	9385	
938.44700	9929	
END IONS

###FS:    #m/z: 550.25920 #charge   3
###MaxRes:#m/z:  0.00000 #charge-128
###MS: 919
###MSMS: 922
BEGIN IONS
TITLE=Cmpd 247, AutoMSn(550.2592), 15.6 min
RTINSECONDS=935.565
SCANS=MS: 919 MSMS: 922
PEPMASS=550.25920	262964
CHARGE=3+
333.12027	562	1+
369.19264	579	1+
404.20609	581	1+
416.16543	474	1+
426.20174	373	1+
434.14839	883	1+
439.20096	443	
441.21864	457	1+
448.22894	1783	1+
456.19925	450	1+
460.18266	624	1+
473.23903	418	
477.22255	361	1+
482.21214	420	
487.58927	398	
489.67997	362	
494.20685	592	1+
496.22275	1182	1+
497.56512	531	1+
497.90577	1183	1+
502.91993	716	1+
503.57847	1019	1+
504.23595	840	1+
508.23614	532	1+
508.70378	529	1+
509.91773	671	1+
510.22703	601	1+
512.23571	1324	1+
512.89974	371	
514.93938	2346	1+
515.24676	2795	1+
515.59499	827	1+
520.25874	531	1+
520.48336	508	
520.96562	617	1+
522.24931	676	1+
525.26020	994	1+
526.57601	397	
527.23799	2158	1+
528.73335	1030	1+
533.28691	1324	1+
533.91986	395	
534.93136	914	1+
535.23381	1762	1+
535.71611	1518	1+
536.56591	355	1+
539.92757	7282	1+
540.45822	1316	
540.57749	2191	1+
545.92043	6567	1+
546.25367	6954	1+
546.57952	3466	1+
547.75302	546	
550.01226	673	
550.25977	2941	1+
550.56935	1915	1+
550.93065	2898	1+
553.61927	1628	1+
555.02743	706	
558.27513	450	1+
561.31686	1310	1+
571.30612	1342	1+
574.26471	343	
575.30004	1131	1+
579.23977	453	1+
586.24724	396	
589.25225	714	1+
594.27384	456	1+
597.56578	1002	1+
597.91036	710	1+
598.24355	840	1+
601.27657	432	1+
605.75534	378	
609.27589	481	1+
622.28632	581	1+
625.62839	461	
625.96669	565	
626.29555	708	1+
630.28746	594	1+
632.33926	3690	1+
635.90872	3267	1+
636.25042	2445	1+
636.57992	1945	
639.91739	343	1+
640.76508	450	
642.30566	749	1+
644.95873	846	1+
645.29432	815	1+
648.31720	590	1+
650.28223	1229	1+
654.29768	1339	1+
655.62756	499	1+
655.96552	826	1+
659.65163	1021	1+
659.97657	1343	1+
663.62737	841	1+
663.95451	850	1+
664.28666	1075	1+
669.59309	12662	1+
669.92708	9898	1+
670.26599	9280	1+
672.92120	573	1+
673.60616	615	1+
675.30212	1032	1+
678.31066	1053	1+
678.98438	529	1+
679.64375	371	
682.30838	1057	1+
683.80533	663	1+
686.31907	391	
687.30550	733	1+
689.30102	832	1+
691.31152	1018	1+
691.63077	555	1+
692.95308	1290	1+
693.28917	1763	1+
693.61116	1645	1+
697.32414	477	
697.64810	1534	1+
697.99046	1251	1+
698.31973	1196	1+
711.33406	399	1+
717.33958	485	1+
718.82849	1440	1+
727.32953	354	1+
731.40139	1010	1+
737.30158	1469	1+
745.36748	494	1+
764.25657	575	1+
769.36289	400	1+
789.33791	376	1+
796.42614	1138	1+
800.40276	404	1+
802.45022	684	1+
812.33346	587	1+
829.38460	411	1+
850.34986	375	1+
854.41317	459	1+
854.42663	378	
874.30247	364	
883.46936	1016	1+
890.41539	444	1+
918.35368	640	1+
930.70296	960	1+
940.38182	1406	1+
958.39639	600	1+
972.41360	391	1+
980.44304	376	1+
989.36650	636	1+
995.43542	1047	1+
1014.46308	692	1+
1042.43948	742	1+
1066.45024	2255	1+
1076.46586	935	1+
1079.47347	6507	1+
1085.51102	1625	1+
1087.96379	3181	1+
1088.46235	3354	1+
1096.51228	1677	1+
1100.53519	2296	1+
1103.54323	17759	1+
1107.53252	9033	1+
1133.49292	715	1+
1161.54251	634	1+
1167.45962	2226	1+
1205.59866	1326	1+
1264.65792	1348	1+
1290.87042	945	1+
1308.53579	836	1+
1314.53828	2170	1+
1317.61593	2257	1+
1331.61009	917	1+
1334.68610	2043	1+
1380.61499	1073	1+
1401.65046	908	1+
1437.65503	3616	1+
1443.67191	742	1+
1448.67389	697	1+
1473.62287	1279	1+
1476.55194	1232	1+
1494.67746	2491	1+
1508.68976	635	1+
END IONS

###FS:    #m/z: 523.26579 #charge   2
###MaxRes:#m/z:  0.00000 #charge-128
###MS: 923
###MSMS: 924
BEGIN IONS
TITLE=Cmpd 248, AutoMSn(523.2658), 15.6 min
RTINSECONDS=938.582
SCANS=MS: 923 MSMS: 924
PEPMASS=523.26579	494357
CHARGE=2+
434.13220	9273	
514.94185	75447	1+
515.27534	61327	1+
515.60928	23819	
518.51856	4372	
518.75949	3715	
523.01331	9725	
523.51489	6441	
529.20820	3966	
537.76522	4631	
547.22060	14307	1+
590.32215	7000	
595.28533	3524	
606.62438	5259	
606.95944	6056	
625.63411	128352	1+
625.96841	103778	1+
626.30328	61544	1+
653.31187	11243	1+
653.64905	8183	
653.98092	6109	
658.96315	4261	
659.31884	210387	1+
659.65167	164578	1+
659.98451	95491	1+
662.64591	18393	1+
662.97766	15234	
663.31685	11473	
698.85216	5292	
699.35224	3608	
723.38039	5621	
723.87589	3748	
758.41262	45947	1+
827.43572	20179	1+
845.43992	6245	
845.44691	20971	1+
915.42267	3782	
915.91639	4060	
932.47492	4339	
1045.53462	27538	1+
END IONS

###FS:    #m/z: 576.60658 #charge   3
###MaxRes:#m/z:  0.00000 #charge-128
###MS: 923
###MSMS: 925
BEGIN IONS
TITLE=Cmpd 249, AutoMSn(576.6066), 15.7 min
RTINSECONDS=939.084
SCANS=MS: 923 MSMS: 925
PEPMASS=576.60658	252923
CHARGE=3+
482.21791	11567	
531.73897	7762	
532.24118	4385	
567.25346	4556	
570.93174	23769	1+
571.26799	15356	
571.59695	11519	
575.93504	5165	
576.26966	6559	
576.60616	237360	1+
576.94049	173226	1+
577.27445	117434	1+
595.29915	10204	
666.33650	22674	1+
737.37149	31039	1+
792.29642	8362	
808.40561	21576	1+
973.41856	9787	1+
991.43128	24831	1+
1500.63849	34207	1+
1599.70534	22731	1+
END IONS

###FS:    #m/z: 697.01156 #charge   3
###MaxRes:#m/z:  0.00000 #charge-128
###MS: 923
###MSMS: 926
BEGIN IONS
TITLE=Cmpd 250, AutoMSn(697.0116), 15.7 min
RTINSECONDS=939.585
SCANS=MS: 923 MSMS: 926
PEPMASS=697.01156	258857
CHARGE=3+
625.63619	5225	
625.96941	4094	
659.31551	7665	
659.64938	6447	
659.98455	4652	
691.00754	3873	
691.34331	9051	1+
691.67550	4080	
693.60383	4068	
696.33015	6806	
696.66345	6191	
697.01089	247770	1+
697.34497	216505	1+
697.67888	137468	1+
771.90421	6050	
772.40214	5808	
937.94883	5201	
938.44635	5410	
1388.65821	28683	1+
END IONS

###FS:    #m/z: 712.60787 #charge   3
###MaxRes:#m/z:  0.00000 #charge-128
###MS: 927
###MSMS: 928
BEGIN IONS
TITLE=Cmpd 251, AutoMSn(712.6079), 15.7 min
RTINSECONDS=942.612
SCANS=MS: 927 MSMS: 928
PEPMASS=712.60787	195614
CHARGE=3+
506.18471	7303	
658.84593	6088	
707.94169	6495	
708.27717	9290	
711.95952	7792	
712.28234	11576	
712.60792	422663	1+
712.94160	342372	1+
713.27588	244953	1+
716.01516	16584	1+
716.34953	19431	
716.68476	17516	
END IONS

###FS:    #m/z: 534.70910 #charge   2
###MaxRes:#m/z:  0.00000 #charge-128
###MS: 927
###MSMS: 929
BEGIN IONS
TITLE=Cmpd 252, AutoMSn(534.7091), 15.7 min
RTINSECONDS=943.113
SCANS=MS: 927 MSMS: 929
PEPMASS=534.70910	173202
CHARGE=2+
515.45161	3294	
521.44947	6072	
521.70030	5818	
521.94914	5442	
530.45745	16440	
530.95805	6923	
533.26220	10918	1+
533.94968	6517	1+
534.61243	4713	
538.72663	3529	
555.72156	5029	
556.22452	3216	
578.56097	8403	1+
578.89373	5599	
579.23114	3770	
596.23928	3163	
616.90438	39575	1+
617.23752	29848	1+
617.57127	21153	1+
644.60430	11155	1+
644.94303	14769	1+
645.27463	13134	1+
649.92018	3500	
650.24880	3882	
650.58569	162741	1+
650.91964	128453	1+
651.25346	83188	1+
653.91479	4094	
654.24998	4281	
668.26455	3512	
668.59927	3544	
674.26676	17181	1+
674.60190	12900	1+
674.93608	7400	
677.59573	3521	
677.97103	12345	1+
678.30902	9661	1+
678.65068	13813	1+
709.26840	3827	
759.27626	3279	
840.30618	3694	
874.30358	10722	1+
902.32240	4125	
939.37596	7151	1+
1011.36691	30393	1+
1050.39988	24777	1+
1050.89142	26882	1+
1059.40517	29466	1+
END IONS

###FS:    #m/z: 576.60651 #charge   3
###MaxRes:#m/z:  0.00000 #charge-128
###MS: 927
###MSMS: 930
BEGIN IONS
TITLE=Cmpd 253, AutoMSn(576.6065), 15.7 min
RTINSECONDS=943.615
SCANS=MS: 927 MSMS: 930
PEPMASS=576.60651	199246
CHARGE=3+
468.75941	2782	
482.21843	9472	1+
531.73669	4110	
532.23825	3259	
567.25827	3027	
570.59727	9664	1+
570.93214	15980	1+
571.26645	8257	
573.28241	3164	
575.93824	3500	
576.27541	3367	
576.60676	142348	1+
576.94155	101610	1+
577.27550	65819	1+
595.29829	8138	1+
666.33698	15539	1+
737.37199	21020	1+
792.29778	5355	
808.40537	12401	1+
973.42689	7034	1+
991.43206	15054	1+
1500.63628	20335	1+
1599.70510	12175	1+
END IONS

###FS:    #m/z: 712.60854 #charge   3
###MaxRes:#m/z:  0.00000 #charge-128
###MS: 931
###MSMS: 932
BEGIN IONS
TITLE=Cmpd 254, AutoMSn(712.6085), 15.8 min
RTINSECONDS=946.656
SCANS=MS: 931 MSMS: 932
PEPMASS=712.60854	309266
CHARGE=3+
506.18595	8007	
711.94502	10696	
712.27436	14413	
712.60764	509077	1+
712.94153	411335	1+
713.27557	298216	1+
716.34836	12645	
716.68196	11290	
END IONS

###FS:    #m/z: 534.95972 #charge   2
###MaxRes:#m/z:  0.00000 #charge-128
###MS: 931
###MSMS: 933
BEGIN IONS
TITLE=Cmpd 255, AutoMSn(534.9597), 15.8 min
RTINSECONDS=947.157
SCANS=MS: 931 MSMS: 933
PEPMASS=534.95972	265017
CHARGE=2+
515.20643	3390	
521.44878	4959	
521.69712	5490	
521.95168	3346	
525.95124	13383	
526.45074	8864	
530.45683	13810	
530.95562	7357	
533.26009	7564	1+
533.94654	5078	1+
534.61133	3535	
538.72574	3795	
555.71982	5766	
578.56150	6881	
578.89521	5660	
579.23045	3990	
596.24002	4229	
616.90346	40577	1+
617.23902	30730	1+
617.57276	16414	
644.59829	8247	1+
644.93632	9153	1+
645.26844	8011	1+
650.25586	3333	
650.58619	164718	1+
650.92025	127710	1+
651.25346	84129	1+
653.91192	4322	
654.24788	3824	
668.26278	3612	
668.59853	3283	
674.26826	15744	1+
674.59949	15939	1+
674.93422	7357	
677.62998	10751	1+
677.96998	10688	1+
678.30430	7234	1+
756.26210	3925	
840.30713	4638	
874.30264	10763	1+
902.32371	3512	
939.37757	6453	1+
1011.36717	31059	1+
1050.39748	24406	1+
1059.40862	30072	1+
END IONS

###FS:    #m/z: 474.24182 #charge   3
###MaxRes:#m/z:  0.00000 #charge-128
###MS: 931
###MSMS: 934
BEGIN IONS
TITLE=Cmpd 256, AutoMSn(474.2418), 15.8 min
RTINSECONDS=947.658
SCANS=MS: 931 MSMS: 934
PEPMASS=474.24182	169291
CHARGE=3+
313.12911	476	
347.14217	249	1+
368.21907	241	1+
392.17669	263	1+
397.20158	495	1+
406.19570	388	1+
409.68232	236	
411.24045	258	1+
412.53569	248	1+
414.16566	1016	1+
421.19945	278	1+
424.56516	296	
424.67216	311	1+
426.86959	241	1+
428.19770	642	1+
433.57049	307	1+
433.89456	631	1+
434.21441	588	1+
436.20068	238	
439.56667	1498	1+
439.90353	712	
440.23535	689	
442.23695	352	1+
443.72762	265	1+
448.22703	780	1+
453.24362	274	1+
455.23992	217	
457.20222	514	1+
457.86050	230	1+
458.53678	261	
459.25085	305	1+
461.81167	370	1+
464.20642	272	
465.21181	718	1+
468.22444	420	1+
473.56384	219	
474.89857	398	1+
475.26683	360	
475.73892	241	
482.22505	252	
488.22542	240	
499.23395	356	1+
501.23624	669	1+
508.24605	326	1+
512.24507	365	1+
515.26260	230	1+
517.26919	188	
518.25173	560	1+
520.59355	276	
524.24183	448	1+
533.24511	268	1+
536.26048	617	1+
543.26747	250	1+
545.25598	304	1+
545.72357	449	1+
548.25280	569	1+
552.26269	213	
553.26049	586	1+
556.26524	249	1+
558.29269	191	
559.74712	362	1+
560.27437	345	1+
573.26996	411	1+
577.31085	436	1+
580.25157	484	1+
589.76487	366	1+
590.26849	3146	1+
595.29324	190	
596.25998	476	1+
600.28155	250	
601.28071	403	1+
603.78583	372	
604.28046	740	1+
609.79109	187	
618.27538	258	1+
625.24733	2516	1+
631.32620	301	1+
633.35239	187	
633.60050	578	1+
636.30100	264	1+
647.29009	282	1+
654.28474	381	1+
658.82294	354	1+
675.30549	384	1+
681.34008	224	1+
685.28664	225	
691.41871	554	1+
699.29668	209	
700.31588	530	1+
711.28078	630	1+
722.30441	257	1+
742.29870	228	1+
760.40156	217	1+
777.41782	476	1+
786.39436	344	1+
789.71281	339	1+
828.34492	724	1+
849.36409	394	1+
877.39523	439	1+
887.43005	247	1+
896.44121	293	1+
927.39098	446	1+
930.41655	344	1+
939.47864	439	1+
941.55313	3368	1+
945.45046	1155	1+
951.45463	1281	1+
955.36241	302	1+
959.55632	234	1+
973.48343	324	1+
1004.47506	559	1+
1049.46826	544	1+
1106.49285	581	1+
1120.51341	472	1+
1136.52506	724	1+
1139.55935	1199	1+
1170.57109	399	1+
1220.51792	2035	1+
1225.62517	466	1+
1238.53974	2336	1+
END IONS

###FS:    #m/z: 712.60779 #charge   3
###MaxRes:#m/z:  0.00000 #charge-128
###MS: 935
###MSMS: 936
BEGIN IONS
TITLE=Cmpd 257, AutoMSn(712.6078), 15.8 min
RTINSECONDS=950.692
SCANS=MS: 935 MSMS: 936
PEPMASS=712.60779	247081
CHARGE=3+
506.18640	5904	
708.28344	5562	
711.94053	11680	
712.28118	13882	
712.60819	350810	1+
712.94131	285701	1+
713.27602	198544	1+
716.35000	7932	
716.68145	6110	
END IONS

###FS:    #m/z: 534.95940 #charge   2
###MaxRes:#m/z:  0.00000 #charge-128
###MS: 935
###MSMS: 937
BEGIN IONS
TITLE=Cmpd 258, AutoMSn(534.9594), 15.9 min
RTINSECONDS=951.193
SCANS=MS: 935 MSMS: 937
PEPMASS=534.95940	213490
CHARGE=2+
521.44677	3766	
521.70126	3269	
521.94708	2712	
528.61707	4489	
528.95351	3196	
530.45854	9570	
530.95776	5531	
533.26458	5042	1+
533.94748	3714	1+
534.60899	2541	
538.72329	2765	
555.72303	3960	
578.56319	3507	
578.89509	4017	
579.22433	3376	
616.90334	25659	1+
617.23794	19403	1+
617.57118	12808	
629.25740	3879	
629.76104	2780	
639.63510	2930	
644.59725	6020	1+
644.93392	5384	1+
645.28972	3688	
649.91838	2820	
650.25334	3538	
650.58546	99828	1+
650.92072	82637	1+
651.25323	52806	1+
654.25375	2925	
668.26207	3400	1+
668.59192	2575	
672.98687	4054	1+
673.32788	2821	
674.26555	12300	1+
674.60124	8460	1+
674.93127	5204	
677.62367	7140	1+
677.96295	6230	1+
678.30871	4318	1+
759.27555	2512	
812.32561	4051	1+
874.30351	7678	1+
1011.36685	20310	1+
1050.39829	15551	1+
1050.89217	18070	1+
1059.40796	20121	1+
END IONS

###FS:    #m/z: 474.24191 #charge   3
###MaxRes:#m/z:  0.00000 #charge-128
###MS: 935
###MSMS: 938
BEGIN IONS
TITLE=Cmpd 259, AutoMSn(474.2419), 15.9 min
RTINSECONDS=951.694
SCANS=MS: 935 MSMS: 938
PEPMASS=474.24191	150190
CHARGE=3+
339.14904	198	
358.16775	219	1+
396.19056	360	1+
398.20747	196	
404.20337	273	1+
407.23673	218	
414.16055	456	1+
415.68378	315	1+
419.20835	273	1+
424.57315	216	
425.22797	515	1+
429.19963	528	1+
433.21853	564	1+
436.19333	420	1+
437.86967	250	
439.21794	728	1+
439.56818	1141	1+
439.89405	1005	1+
445.21045	499	1+
448.23007	747	1+
453.21930	542	1+
457.22643	248	1+
458.86233	327	1+
464.21348	615	1+
467.22929	697	1+
467.56992	198	
469.88063	247	1+
470.21643	253	
471.27720	2381	1+
472.53873	448	1+
472.90681	199	
474.22506	615	1+
474.90206	409	1+
476.57002	352	1+
480.71125	283	1+
482.21548	249	
486.23155	331	1+
490.25746	196	
494.23036	250	1+
500.23292	262	
503.23904	222	
505.25034	238	1+
508.22333	219	
508.71212	201	
517.26540	922	1+
520.25545	223	
524.23398	490	1+
527.24113	298	1+
531.26290	375	1+
537.24626	679	1+
539.78873	272	1+
541.25655	322	1+
545.24585	552	1+
548.23824	251	
550.24420	419	1+
562.28001	727	1+
566.77606	336	1+
572.25482	273	1+
574.26968	327	
576.22165	202	
589.76851	246	1+
590.26394	3069	1+
597.26200	279	1+
602.27660	365	1+
610.76392	391	
613.76338	295	1+
617.27849	249	1+
619.25481	196	
619.76989	404	
623.75809	309	1+
625.25360	2019	1+
627.76716	298	
630.29396	250	
631.32128	543	1+
647.28267	519	1+
656.29297	303	1+
674.30725	352	1+
678.35254	222	
691.41101	552	1+
699.31240	468	1+
709.34788	1366	1+
731.40907	233	1+
755.36031	203	1+
759.37885	402	1+
777.36553	267	1+
787.39058	288	1+
792.36063	220	1+
804.49025	325	1+
817.33251	287	1+
836.41706	298	1+
848.40016	583	1+
866.75366	239	1+
890.38604	399	1+
906.43444	293	1+
942.52769	1037	1+
946.45380	642	1+
949.46645	603	1+
951.46431	7748	1+
955.35342	196	
957.41325	247	1+
973.47768	327	1+
992.43552	291	1+
1104.51068	427	1+
1107.53337	499	1+
1119.49308	917	1+
1137.52227	1007	1+
1206.56028	1635	1+
1221.53203	1328	1+
1239.53270	1119	1+
1289.62245	353	1+
END IONS

###FS:    #m/z: 504.88827 #charge   3
###MaxRes:#m/z:  0.00000 #charge-128
###MS: 939
###MSMS: 940
BEGIN IONS
TITLE=Cmpd 260, AutoMSn(504.8883), 15.9 min
RTINSECONDS=954.714
SCANS=MS: 939 MSMS: 940
PEPMASS=504.88827	94988
CHARGE=3+
334.17223	2664	1+
343.16204	728	
369.19593	9969	1+
376.60486	725	
431.52436	1128	
440.18775	754	1+
444.90095	3653	
445.23095	2592	
445.56651	678	
448.23034	721	
449.23011	2862	1+
449.57261	10163	1+
449.90478	5917	
453.23141	1762	1+
458.22793	1092	1+
463.90885	2372	1+
464.24308	12723	1+
464.57630	5205	
468.25464	5087	1+
474.24169	4504	1+
474.57933	3229	1+
474.91307	690	
486.22401	1521	1+
494.19491	1112	1+
497.24039	957	
499.21926	1413	
499.55002	1172	
499.70683	704	
502.24403	795	
502.54353	2801	1+
502.86478	1848	
503.23565	1666	1+
504.88956	3896	1+
505.55897	1684	1+
508.93341	3406	1+
525.28380	12143	1+
533.93089	791	
535.24348	804	1+
551.25498	2311	1+
575.81397	2068	
576.30945	1840	
581.23956	1773	1+
587.28923	788	
593.26204	2534	1+
593.74259	870	
595.76420	737	
638.27860	682	
666.28777	1897	1+
673.27453	1646	1+
685.31394	5925	1+
712.36325	1145	
714.29156	813	1+
723.37709	1064	1+
734.38332	846	1+
782.32371	945	1+
799.35501	7035	1+
906.43812	1633	1+
939.37202	1665	1+
942.37063	1836	1+
959.39008	914	
959.39767	4970	1+
970.36714	1043	1+
974.47032	1204	1+
979.46588	811	1+
991.48715	1841	1+
999.41076	3362	1+
1006.51799	1394	1+
1009.46401	3683	1+
1016.40800	3907	1+
1016.41656	26808	1+
1138.56828	2903	1+
1162.45874	4381	1+
1179.47982	36520	1+
1206.59366	2243	1+
1263.70391	7882	1+
1292.56253	10012	1+
1332.56009	4044	1+
1349.58223	25265	1+
END IONS

###FS:    #m/z: 548.76237 #charge   2
###MaxRes:#m/z:  0.00000 #charge-128
###MS: 939
###MSMS: 941
BEGIN IONS
TITLE=Cmpd 261, AutoMSn(548.7624), 15.9 min
RTINSECONDS=955.215
SCANS=MS: 939 MSMS: 941
PEPMASS=548.76237	83866
CHARGE=2+
474.71213	1012	
487.22730	1850	1+
499.26714	915	
501.23300	1342	1+
509.23508	3361	1+
525.24122	5571	1+
530.92070	1991	
531.24594	2117	
533.95179	1490	1+
534.27259	2362	
534.61459	1277	
539.48991	1711	1+
539.93255	2093	1+
540.24854	2425	1+
540.57729	1117	
542.98672	3198	1+
544.26950	2232	
545.90765	1042	
546.26070	5358	1+
546.60361	2834	1+
546.95912	2355	1+
548.26260	10376	1+
552.27583	3389	1+
567.59697	3962	1+
567.92830	4941	1+
568.26091	4474	1+
571.31438	3541	1+
573.60001	3874	1+
573.93610	2451	
574.27057	1986	
611.28214	1061	1+
611.60682	1548	1+
616.90550	1173	
617.28048	14821	1+
617.61610	12791	1+
617.94750	8427	1+
644.62558	3091	1+
644.95964	3712	1+
645.29088	1957	1+
649.63616	1157	
649.97178	1413	
650.30098	32933	1+
650.63436	25331	1+
650.96617	17801	1+
656.28406	1280	1+
657.64109	1276	1+
663.63633	1015	
663.98912	1120	
664.28976	2561	1+
669.26501	2551	1+
669.59380	4500	1+
669.92751	2882	
672.35113	1252	1+
674.28623	2328	1+
674.59859	960	
678.31116	1159	1+
678.65360	1302	
678.97838	1538	
681.65668	1375	1+
681.97995	990	
687.31568	6428	1+
687.64743	5981	1+
687.98320	3669	
692.66228	898	
692.99864	1036	
693.31590	18644	1+
693.65212	15707	1+
693.98440	10215	1+
697.31705	1420	1+
697.66234	1350	
700.32487	1316	1+
925.41162	4787	1+
974.95293	2605	1+
975.44558	1863	1+
1031.45574	3645	1+
1043.44543	1891	1+
1050.47291	2801	1+
1078.47918	2626	1+
1079.91555	2072	1+
1087.98800	2742	1+
1088.48580	8079	1+
1092.50317	2853	1+
1096.02070	25902	1+
1096.51742	17348	1+
END IONS

###FS:    #m/z: 438.81425 #charge   3
###MaxRes:#m/z:  0.00000 #charge-128
###MS: 939
###MSMS: 942
BEGIN IONS
TITLE=Cmpd 262, AutoMSn(438.8143), 15.9 min
RTINSECONDS=955.716
SCANS=MS: 939 MSMS: 942
PEPMASS=438.81425	66066
CHARGE=3+
294.65249	676	
312.15693	308	1+
331.14463	589	
342.15331	880	1+
351.18441	565	1+
359.17874	1081	1+
369.18761	379	
380.18334	559	1+
389.23285	467	
390.18545	656	1+
393.20926	834	1+
396.19631	531	1+
404.20300	1768	1+
411.24290	487	
413.20186	545	1+
415.15980	535	
416.21339	1904	1+
423.19157	1358	1+
423.66307	500	1+
428.21594	670	1+
430.19516	2850	1+
430.69735	391	
433.54080	624	1+
438.86261	420	1+
439.22109	4100	1+
439.53760	330	1+
444.19515	712	1+
446.25678	6175	1+
448.23054	9865	1+
452.18164	377	
458.24318	430	1+
463.20918	382	
465.20633	415	1+
470.21789	1161	1+
479.23352	524	1+
481.19845	663	
481.88860	1076	1+
482.21726	2024	1+
487.22455	917	1+
489.21420	1302	1+
492.23089	450	1+
498.22666	1653	1+
503.21643	671	1+
506.24343	507	1+
509.21120	1668	1+
510.70303	633	1+
514.25600	751	1+
517.24087	1025	1+
530.73047	1532	
530.91651	1429	1+
531.58583	496	
534.27040	393	
538.25511	608	1+
541.26899	688	1+
546.25553	453	1+
553.26064	889	1+
556.27642	638	1+
559.33915	8667	1+
561.58168	684	1+
561.92589	646	
562.25978	1761	1+
565.14644	658	1+
567.59527	3301	1+
567.92642	3678	1+
568.26103	2623	1+
571.26930	1473	1+
573.59416	390	
574.26915	604	
577.26000	438	1+
584.76344	492	
588.27896	812	1+
604.21741	472	1+
605.60539	558	1+
605.93476	502	
611.27706	715	1+
611.60841	423	
616.35028	484	
617.27926	1696	1+
617.61881	841	
617.96138	419	
619.78912	406	1+
624.31154	376	1+
630.30101	479	1+
632.33383	876	1+
663.28812	429	1+
685.30812	537	1+
692.28057	489	1+
700.32560	1545	1+
719.36938	6663	1+
727.32498	616	1+
731.37679	1551	1+
736.24671	590	
746.27254	360	1+
754.33522	470	1+
773.36795	1530	1+
790.28884	348	1+
797.37977	784	1+
801.35381	751	1+
814.39800	609	1+
832.42174	2874	1+
847.34184	1259	1+
849.36569	460	1+
860.36693	403	
861.40307	830	1+
863.37291	790	1+
878.44098	2504	1+
883.45659	536	1+
900.34503	1618	1+
906.42074	422	1+
918.34259	378	
918.34945	2867	1+
934.42924	412	1+
943.41993	1120	1+
948.41381	3573	1+
951.45239	1697	1+
956.43771	421	1+
959.44529	518	1+
962.41918	1516	1+
972.40524	756	1+
989.40959	3452	1+
1009.50728	985	1+
1018.40502	1243	1+
1030.46152	1783	1+
1043.45553	813	1+
1049.46156	6095	1+
1061.47740	3301	1+
1072.52048	562	1+
1088.45192	1822	1+
1095.49533	984	1+
1151.49572	749	1+
1169.50520	2003	1+
1186.52465	7215	1+
1297.55969	2118	1+
END IONS

###FS:    #m/z: 504.88912 #charge   3
###MaxRes:#m/z:  0.00000 #charge-128
###MS: 943
###MSMS: 944
BEGIN IONS
TITLE=Cmpd 263, AutoMSn(504.8891), 16.0 min
RTINSECONDS=958.748
SCANS=MS: 943 MSMS: 944
PEPMASS=504.88912	110356
CHARGE=3+
334.17185	2474	1+
369.19640	7763	1+
383.15557	927	1+
431.52849	660	
444.90026	3073	
445.23306	1425	
448.22686	611	
449.22324	2063	1+
449.57181	7337	
449.90601	3993	
452.22968	1620	1+
455.29969	1141	
459.22916	772	
464.24362	7664	
464.57802	4539	
464.91349	1166	
468.24694	4443	1+
474.24060	4866	1+
474.57648	2539	1+
474.91124	923	
490.22195	934	1+
495.20697	1359	1+
497.23658	1988	1+
499.21099	1728	
499.55432	1078	1+
499.87131	942	
500.28532	2467	
500.78962	1206	
501.22965	3309	1+
502.55334	1441	1+
502.87027	1214	
504.59075	704	
504.89670	4273	1+
505.23714	4151	1+
505.56401	2444	1+
508.25433	1094	
508.93629	1100	
525.28517	10077	1+
533.95275	742	
551.24783	1195	1+
569.78740	1820	
570.28520	894	
581.23455	2766	1+
593.26331	2008	1+
603.80369	800	
638.27319	1049	1+
657.30011	799	1+
667.28672	1675	1+
673.27722	927	1+
685.31307	4927	1+
734.40241	926	1+
782.33582	615	
799.35865	6533	1+
905.46623	1920	1+
942.36904	1673	1+
954.44240	832	1+
959.39161	1302	1+
959.40066	5692	1+
973.46312	1400	1+
1000.41506	2282	1+
1008.46526	3263	1+
1016.41803	30541	1+
1150.61887	3357	1+
1162.45995	4738	1+
1173.58403	4349	1+
1179.47921	37219	1+
1263.70137	4241	1+
1292.55842	9602	1+
1331.55678	2412	1+
1349.58303	23045	1+
END IONS

###FS:    #m/z: 424.44757 #charge   2
###MaxRes:#m/z:  0.00000 #charge-128
###MS: 943
###MSMS: 945
BEGIN IONS
TITLE=Cmpd 264, AutoMSn(424.4476), 16.0 min
RTINSECONDS=959.249
SCANS=MS: 943 MSMS: 945
PEPMASS=424.44757	90724
CHARGE=2+
307.14304	797	1+
321.19811	152	
322.67711	174	
334.17057	541	1+
368.18023	242	1+
371.19970	195	
383.22172	154	
387.18816	394	1+
390.18808	182	
399.18331	298	1+
403.20160	249	1+
406.20229	2023	1+
418.20510	417	1+
421.27016	362	1+
423.24496	391	1+
424.67251	314	1+
426.23490	236	
434.13737	194	
448.23413	539	
450.74920	666	
457.22775	224	
459.20580	240	1+
482.22415	457	
487.21430	250	1+
500.29476	229	
501.23663	178	
502.71726	213	
503.28053	222	1+
523.26318	421	1+
540.25006	142	
546.29631	156	
549.29256	180	
553.26841	702	1+
556.26520	265	1+
561.30642	157	
604.30590	147	
622.27407	359	1+
632.34270	175	
640.30968	6698	1+
652.31623	480	
652.66371	348	
722.35349	351	1+
739.38403	342	1+
748.40199	338	
769.38803	312	1+
770.37878	145	
780.34056	388	1+
787.40432	171	
787.40785	914	1+
796.35492	289	1+
END IONS

###FS:    #m/z: 548.76272 #charge   2
###MaxRes:#m/z:  0.00000 #charge-128
###MS: 943
###MSMS: 946
BEGIN IONS
TITLE=Cmpd 265, AutoMSn(548.7627), 16.0 min
RTINSECONDS=959.75
SCANS=MS: 943 MSMS: 946
PEPMASS=548.76272	85816
CHARGE=2+
335.13223	622	
342.19828	831	
359.17217	818	
369.19629	1089	
396.17946	639	
438.18905	1096	1+
482.22103	1178	1+
487.24666	1082	
487.58595	1344	
495.22262	812	1+
497.24192	1286	1+
501.57235	909	1+
502.25031	1685	1+
512.25149	1132	1+
512.58212	800	
514.95872	1106	1+
516.23697	1565	1+
519.24714	902	1+
521.73132	827	1+
525.24546	4642	1+
525.74445	1147	
530.91376	1710	
531.25347	1111	
533.77241	742	
533.93542	914	1+
534.25781	3527	1+
539.47582	890	1+
540.24435	1393	1+
544.53107	1374	1+
544.74602	4831	1+
544.93599	1333	1+
546.26258	6124	1+
546.58922	2006	1+
546.94753	1616	1+
554.28110	617	
567.59580	2697	1+
567.92669	3217	1+
568.26315	2568	1+
571.31103	1943	1+
573.60313	2301	1+
573.94090	1562	
574.26734	1362	
591.26190	748	1+
595.28066	1366	1+
598.24897	1378	1+
611.28099	1445	1+
616.91245	702	
617.28074	9930	1+
617.61533	7771	1+
617.94864	5277	1+
635.91891	1050	1+
644.30720	1434	1+
644.62622	2266	1+
644.96851	1911	1+
649.62820	852	
649.77490	631	
649.96195	1105	
650.30032	22737	1+
650.63088	18582	1+
650.96700	10897	1+
654.29177	1755	1+
655.63130	661	
657.63534	674	
660.30457	773	1+
665.28782	1428	1+
669.26342	1550	1+
669.59404	2183	1+
669.92756	2509	1+
674.28430	2178	1+
674.61296	615	
678.30615	1021	1+
678.66072	922	
681.97423	1221	1+
682.30012	2875	1+
687.31342	5003	1+
687.64490	3316	1+
687.97864	2376	1+
691.31164	1389	1+
692.65056	1234	
693.31631	11654	1+
693.65161	9544	1+
693.98663	6734	1+
700.31947	1314	1+
758.41307	1885	1+
845.44541	1268	
925.41324	3151	1+
948.42741	1141	1+
974.91815	1456	1+
975.45277	2438	1+
1012.43559	2028	1+
1078.87384	1829	1+
1083.49135	1847	1+
1087.48674	6669	1+
1096.02250	15150	1+
1096.52025	12967	1+
END IONS

###FS:    #m/z: 570.32651 #charge   1
###MaxRes:#m/z:  0.00000 #charge-128
###MS: 947
###MSMS: 948
BEGIN IONS
TITLE=Cmpd 266, AutoMSn(570.3265), 16.0 min
RTINSECONDS=962.785
SCANS=MS: 947 MSMS: 948
PEPMASS=570.32651	273866
CHARGE=1+
311.13701	3197	1+
352.17692	256	
361.19486	295	
369.19438	474	
379.19927	262	
388.22088	287	
395.77870	686	
409.19542	410	
423.25423	13944	1+
431.19819	283	
433.23452	549	
448.23272	249	
499.20784	264	
517.27590	252	
525.28068	293	
535.28735	505	
535.81151	411	
552.30667	297	
570.32523	16908	1+
END IONS

###FS:    #m/z: 424.44782 #charge   2
###MaxRes:#m/z:  0.00000 #charge-128
###MS: 947
###MSMS: 949
BEGIN IONS
TITLE=Cmpd 267, AutoMSn(424.4478), 16.1 min
RTINSECONDS=963.286
SCANS=MS: 947 MSMS: 949
PEPMASS=424.44782	114823
CHARGE=2+
307.14482	1043	1+
319.11086	231	
332.13016	298	1+
334.17693	280	
346.15188	326	1+
375.18570	235	
385.69938	191	
390.18455	349	1+
403.20607	391	1+
406.20790	2356	1+
417.22029	348	1+
423.24083	604	1+
426.23516	360	
427.14711	255	
430.07049	386	
430.16195	585	1+
436.19959	1117	1+
442.24049	183	
448.22876	621	1+
455.30692	268	
481.26211	241	
482.21503	599	1+
494.21328	441	1+
500.30169	245	
500.78640	225	
505.23263	169	
525.27926	249	
546.27869	190	
549.29593	231	
553.27856	1117	1+
556.77062	168	
561.27059	198	
582.29938	455	1+
615.35778	244	
622.26357	199	
640.30849	11944	1+
652.31750	379	
683.40979	306	1+
689.32478	174	
690.33914	327	1+
723.34232	223	
739.37677	616	1+
780.32893	304	
787.40396	1333	1+
787.40533	362	
822.41851	397	1+
841.45292	528	1+
END IONS

###FS:    #m/z: 423.25787 #charge   1
###MaxRes:#m/z:  0.00000 #charge-128
###MS: 947
###MSMS: 950
BEGIN IONS
TITLE=Cmpd 268, AutoMSn(423.2579), 16.1 min
RTINSECONDS=963.787
SCANS=MS: 947 MSMS: 950
PEPMASS=423.25787	95384
CHARGE=1+
319.17335	102	
391.20603	104	
400.68601	101	
408.19321	136	
408.82659	122	
418.16902	293	1+
END IONS

###FS:    #m/z: 542.90423 #charge   3
###MaxRes:#m/z:  0.00000 #charge-128
###MS: 951
###MSMS: 952
BEGIN IONS
TITLE=Cmpd 269, AutoMSn(542.9042), 16.1 min
RTINSECONDS=966.809
SCANS=MS: 951 MSMS: 952
PEPMASS=542.90423	633509
CHARGE=3+
334.17137	7047	
335.13558	30387	1+
369.19732	61894	1+
400.18350	6526	
448.21776	10945	
468.26507	16162	
471.69002	5915	
500.20058	9043	
504.88895	12828	
505.22258	11410	
505.55775	5807	
508.21102	74430	1+
508.55127	8212	
516.24337	5691	
525.28475	71758	1+
525.87508	7213	
531.55274	42119	1+
531.88701	24754	
532.21928	15248	
536.89665	19604	1+
537.22922	36787	1+
537.56206	21111	
542.90141	6079	
589.23616	7306	
589.73940	5362	
666.28719	7139	
674.29205	12163	
674.79018	11540	
685.31653	41594	1+
799.35996	44817	1+
959.39160	55084	1+
1016.41316	248490	1+
1161.45528	43292	1+
1179.47448	7017	
1179.47782	391866	1+
1189.45716	9940	
1190.46243	5654	
1292.55826	83174	1+
1332.56343	49316	1+
1349.58310	588512	1+
1512.64614	40389	1+
1522.62925	92806	1+
END IONS

###FS:    #m/z: 570.32676 #charge   1
###MaxRes:#m/z:  0.00000 #charge-128
###MS: 951
###MSMS: 953
BEGIN IONS
TITLE=Cmpd 270, AutoMSn(570.3268), 16.1 min
RTINSECONDS=967.31
SCANS=MS: 951 MSMS: 953
PEPMASS=570.32676	556540
CHARGE=1+
311.13897	6622	1+
361.19127	1389	1+
369.19517	663	
388.21897	1028	
395.77686	460	
406.21668	583	
412.94855	822	
423.25599	29724	1+
433.24099	713	
525.29054	559	
535.29505	1365	
553.31438	498	
570.32574	33921	1+
END IONS

###FS:    #m/z: 736.60094 #charge   2
###MaxRes:#m/z:  0.00000 #charge-128
###MS: 951
###MSMS: 954
BEGIN IONS
TITLE=Cmpd 271, AutoMSn(736.6009), 16.1 min
RTINSECONDS=967.811
SCANS=MS: 951 MSMS: 954
PEPMASS=736.60094	363740
CHARGE=2+
525.27643	617	
570.31923	433	
590.24533	310	
601.29968	374	
675.31723	322	
679.34094	367	
682.32798	353	
682.84404	541	
685.31889	1200	1+
694.31155	315	
699.68373	490	
700.33023	844	1+
701.00202	426	
703.01323	1637	1+
703.35794	1293	
703.68406	1128	
706.33901	330	
707.81124	401	
713.59828	321	
714.08045	309	
727.00550	993	1+
727.34558	1046	1+
727.68019	510	
729.34055	1057	1+
729.59641	339	
730.03317	746	1+
730.82792	346	
731.33842	4911	1+
731.66573	5151	1+
732.00282	5874	1+
733.35191	26237	1+
733.68395	20719	1+
734.02886	17555	1+
735.84270	3179	1+
738.35072	1124	
738.67993	1261	
739.03193	2637	1+
739.70070	2412	1+
742.35515	1780	
742.87789	461	
970.47809	401	
1471.68032	6362	1+
END IONS

###FS:    #m/z: 542.90504 #charge   3
###MaxRes:#m/z:  0.00000 #charge-128
###MS: 955
###MSMS: 956
BEGIN IONS
TITLE=Cmpd 272, AutoMSn(542.9050), 16.2 min
RTINSECONDS=970.829
SCANS=MS: 955 MSMS: 956
PEPMASS=542.90504	1019736
CHARGE=3+
334.17271	9805	
335.13663	35064	
369.19733	86722	1+
400.18533	10319	
448.21790	14941	
468.26525	20539	
471.69148	7876	
500.20058	12095	
504.88841	16150	
505.22261	12814	
505.55574	9715	
508.21105	97915	1+
508.55185	12212	
508.87635	9251	
525.28469	100766	1+
525.87892	8826	
531.55173	55696	1+
531.88643	35507	
532.22076	21427	
536.89453	26839	1+
537.22765	49410	1+
537.56312	27560	
542.90210	7884	
581.24003	7663	
646.78388	73574	1+
666.28646	10449	
674.29202	9846	
674.79219	9593	
685.31557	60259	1+
799.35863	62656	1+
959.39202	69025	1+
1016.41215	344664	1+
1162.45440	53007	1+
1179.47217	12039	
1179.47711	558579	1+
1189.45630	14837	
1190.45579	9574	
1293.55834	66743	1+
1332.55952	69510	1+
1349.58240	840392	1+
1512.64542	62315	1+
1522.62866	139347	1+
END IONS

###FS:    #m/z: 813.34124 #charge   2
###MaxRes:#m/z:  0.00000 #charge-128
###MS: 955
###MSMS: 957
BEGIN IONS
TITLE=Cmpd 273, AutoMSn(813.3412), 16.2 min
RTINSECONDS=971.33
SCANS=MS: 955 MSMS: 957
PEPMASS=813.34124	622174
CHARGE=2+
335.13428	44937	1+
369.19737	20855	
420.22130	9009	
431.19096	3683	
448.21761	33167	1+
508.71056	4917	
525.28761	10235	
566.25588	4734	
583.28417	5792	
611.28002	7916	
646.78390	8400	
647.28554	5493	
685.31733	7671	
799.35717	16295	1+
812.84261	5343	
813.33910	5956	
959.38725	13564	1+
1016.40994	71064	1+
1179.47426	82537	1+
1349.57661	8085	
1349.58250	79078	1+
1350.58646	4733	
1512.64679	28188	1+
1522.62870	20551	1+
1591.64556	14166	1+
1608.66313	55043	1+
END IONS

###FS:    #m/z: 570.32652 #charge   1
###MaxRes:#m/z:  0.00000 #charge-128
###MS: 955
###MSMS: 958
BEGIN IONS
TITLE=Cmpd 274, AutoMSn(570.3265), 16.2 min
RTINSECONDS=971.831
SCANS=MS: 955 MSMS: 958
PEPMASS=570.32652	694498
CHARGE=1+
311.13629	6668	1+
361.18835	1017	
369.19948	518	
379.19780	617	
388.21862	1007	
394.16565	647	
406.21272	617	
408.83034	915	
423.25481	29034	1+
433.24433	982	
509.20101	606	
525.27569	518	
535.28805	1743	1+
570.32618	35016	1+
END IONS

###FS:    #m/z: 542.90474 #charge   3
###MaxRes:#m/z:  0.00000 #charge-128
###MS: 959
###MSMS: 960
BEGIN IONS
TITLE=Cmpd 275, AutoMSn(542.9047), 16.2 min
RTINSECONDS=974.849
SCANS=MS: 959 MSMS: 960
PEPMASS=542.90474	924384
CHARGE=3+
334.17205	7829	
335.13508	29678	
369.19674	70679	1+
400.18501	7506	
448.21684	11830	
468.26532	16565	
471.68767	7295	
500.20033	10427	
504.88828	13399	
505.22379	12464	
505.55773	6189	
508.21116	84142	1+
508.55048	8756	
525.28388	83966	1+
525.87887	6617	
531.21696	23635	1+
531.55222	47471	1+
531.88595	28928	
536.89498	25594	1+
537.22807	40517	1+
537.56192	24872	
542.90108	7498	
543.23407	6312	
581.23755	6204	
646.78382	62052	1+
666.28670	6790	
674.28915	6840	
674.79010	6651	
685.31531	48315	1+
799.35865	51004	1+
959.39218	58105	1+
1016.41189	285718	1+
1162.45393	42770	1+
1179.47232	9281	
1179.47682	453014	1+
1189.45618	11556	
1190.46013	6547	
1293.55655	54452	1+
1332.56104	56517	1+
1349.58203	683549	1+
1512.64458	49970	1+
1522.62783	116191	1+
END IONS

###FS:    #m/z: 813.84836 #charge   2
###MaxRes:#m/z:  0.00000 #charge-128
###MS: 959
###MSMS: 961
BEGIN IONS
TITLE=Cmpd 276, AutoMSn(813.8484), 16.3 min
RTINSECONDS=975.35
SCANS=MS: 959 MSMS: 961
PEPMASS=813.84836	547315
CHARGE=2+
335.13341	32040	1+
369.19646	17305	1+
420.22349	6255	
431.19116	2754	
448.21712	25718	1+
468.26296	3246	
508.71090	3651	
525.28431	6533	
566.25643	3532	
583.28200	4454	
594.25280	2611	
611.27862	5766	
646.78325	6004	
647.28416	3886	
685.31835	6154	
799.35615	11781	1+
812.84505	2915	
813.34209	3127	
959.38954	9125	1+
1016.40931	51751	1+
1179.47421	60083	1+
1349.57679	5299	
1349.58129	54807	1+
1350.57906	2882	
1512.64351	18818	1+
1522.63194	13148	1+
1591.64435	9692	1+
1608.66015	38487	1+
1626.68752	293611	1+
END IONS

###FS:    #m/z: 550.52180 #charge   2
###MaxRes:#m/z:  0.00000 #charge-128
###MS: 959
###MSMS: 962
BEGIN IONS
TITLE=Cmpd 277, AutoMSn(550.5218), 16.3 min
RTINSECONDS=975.851
SCANS=MS: 959 MSMS: 962
PEPMASS=550.52180	368541
CHARGE=2+
469.58935	7809	
496.22268	11003	
545.76223	52738	1+
549.77267	15796	
550.01692	22184	
567.25521	7553	
568.79709	17482	
569.29622	11098	
608.94490	7712	
646.96263	15907	
647.29524	18407	
647.62884	12660	
657.63534	71975	1+
657.96932	56245	1+
658.30455	35012	
675.30994	7783	
684.65180	10041	
684.98746	10807	
685.31755	8425	
690.65828	62552	1+
690.99182	52420	1+
691.32596	30278	
792.30149	17181	
952.46245	8826	
1091.02181	181588	1+
1091.52072	150993	1+
1099.53415	696479	1+
1100.03563	541009	1+
END IONS

###FS:    #m/z: 550.52214 #charge   2
###MaxRes:#m/z:  0.00000 #charge-128
###MS: 963
###MSMS: 964
BEGIN IONS
TITLE=Cmpd 278, AutoMSn(550.5221), 16.3 min
RTINSECONDS=978.879
SCANS=MS: 963 MSMS: 964
PEPMASS=550.52214	542802
CHARGE=2+
496.22130	10563	
533.27146	7813	
545.76303	51785	1+
549.76872	17352	
550.01836	20437	
555.28827	8034	
568.79586	17314	
569.29497	9634	
608.94488	7752	
646.96132	17975	
647.29486	19691	
647.62804	13162	
657.63580	68533	1+
657.96924	56836	1+
658.30315	34582	
675.31203	8804	
684.65306	11707	
684.98751	11603	
685.32068	10127	
690.65901	61680	1+
690.99296	44354	
691.32554	29634	
792.30191	17203	
952.46213	8667	
1091.02083	178000	1+
1091.52199	148939	1+
1099.53342	684724	1+
1100.03481	536372	1+
END IONS

###FS:    #m/z: 733.35661 #charge   3
###MaxRes:#m/z:  0.00000 #charge-128
###MS: 963
###MSMS: 965
BEGIN IONS
TITLE=Cmpd 279, AutoMSn(733.3566), 16.3 min
RTINSECONDS=979.38
SCANS=MS: 963 MSMS: 965
PEPMASS=733.35661	325445
CHARGE=3+
727.68414	10493	
728.01614	10693	
728.34935	9199	
732.68475	15820	
733.01672	19280	
733.35618	492990	1+
733.69036	417479	1+
734.02367	290613	1+
END IONS

###FS:    #m/z: 813.84796 #charge   2
###MaxRes:#m/z:  0.00000 #charge-128
###MS: 963
###MSMS: 966
BEGIN IONS
TITLE=Cmpd 280, AutoMSn(813.8480), 16.3 min
RTINSECONDS=979.881
SCANS=MS: 963 MSMS: 966
PEPMASS=813.84796	364825
CHARGE=2+
335.13459	16643	1+
369.19749	8627	1+
420.22344	3158	
431.19155	1874	
448.21725	11532	1+
468.26378	1322	
525.28460	4524	1+
566.25873	1425	
583.28001	2150	
594.25170	1806	
611.27952	3027	
646.78379	2737	
647.28977	1630	
685.31735	3200	
799.36030	5153	1+
813.34673	1708	
959.39025	4726	1+
1016.41063	27821	1+
1179.47662	28313	1+
1292.55483	1139	
1349.57966	2762	
1349.58368	26724	1+
1350.58202	1784	
1512.64270	8870	1+
1522.63237	5926	1+
1591.64269	4604	1+
1608.66784	18302	1+
1626.68916	143066	1+
END IONS

###FS:    #m/z: 550.52280 #charge   2
###MaxRes:#m/z:  0.00000 #charge-128
###MS: 967
###MSMS: 968
BEGIN IONS
TITLE=Cmpd 281, AutoMSn(550.5228), 16.4 min
RTINSECONDS=982.915
SCANS=MS: 967 MSMS: 968
PEPMASS=550.52280	447433
CHARGE=2+
469.59094	5395	
496.22164	8396	
533.27172	5279	
545.76399	38894	1+
549.76884	12826	
550.01653	15774	
554.28268	19999	1+
554.76611	5897	
568.79862	13189	
569.29485	7180	
646.96099	12064	
647.29533	13852	
647.62772	7173	
657.63614	46564	1+
657.97047	38378	1+
658.30459	24754	
675.31177	5978	
684.65624	6708	
684.98902	8178	
685.32139	6428	
690.65886	42041	1+
690.99407	28828	
691.32716	21975	
792.30324	11691	
1091.02307	130203	1+
1091.52437	110435	1+
1099.53541	489182	1+
1100.03667	385514	1+
END IONS

###FS:    #m/z: 733.35672 #charge   3
###MaxRes:#m/z:  0.00000 #charge-128
###MS: 967
###MSMS: 969
BEGIN IONS
TITLE=Cmpd 282, AutoMSn(733.3567), 16.4 min
RTINSECONDS=983.416
SCANS=MS: 967 MSMS: 969
PEPMASS=733.35672	256338
CHARGE=3+
727.68902	5161	
728.02019	6765	
728.35150	6365	
731.34878	4844	
732.68588	8699	
733.02118	10689	
733.35666	276139	1+
733.69054	239058	1+
734.02492	165192	1+
END IONS

###FS:    #m/z: 794.99167 #charge   3
###MaxRes:#m/z:  0.00000 #charge-128
###MS: 967
###MSMS: 970
BEGIN IONS
TITLE=Cmpd 283, AutoMSn(794.9917), 16.4 min
RTINSECONDS=983.917
SCANS=MS: 967 MSMS: 970
PEPMASS=794.99167	87025
CHARGE=3+
327.07222	889	
344.09801	694	
370.70959	939	
390.08618	2417	1+
396.09586	1066	
418.08121	6263	1+
435.10996	3403	1+
487.10331	5019	1+
507.28524	928	
507.77298	656	
555.30010	1054	
574.13622	2599	1+
578.11452	2858	1+
587.29073	1467	
587.79110	1215	
655.96370	1137	
656.29868	1551	
656.63181	821	
665.15436	707	
709.30928	1878	1+
709.64552	1478	
709.96915	1167	
728.31618	1033	
728.65663	630	
740.40016	631	
758.65054	1358	1+
758.99737	632	
759.33327	712	
761.11340	1038	1+
765.11591	1329	
765.61305	1095	
780.16724	1416	1+
788.98718	2588	1+
789.33588	4657	1+
789.65246	2621	1+
791.77926	1028	1+
793.65438	1670	1+
794.98777	27188	1+
795.32579	28096	1+
795.65761	19924	1+
797.97774	1185	
800.36707	1524	1+
841.46702	1246	1+
850.90040	633	
909.20816	592	
912.50216	1629	1+
1274.62252	6136	1+
1387.70685	4067	1+
1474.74181	10017	1+
1529.70851	3209	1+
1585.73414	3364	1+
1591.66991	7749	1+
1603.78642	6484	1+
1718.80695	8696	1+
1805.84579	16130	1+
1965.86862	8301	1+
END IONS

###FS:    #m/z: 648.57327 #charge   2
###MaxRes:#m/z:  0.00000 #charge-128
###MS: 971
###MSMS: 972
BEGIN IONS
TITLE=Cmpd 284, AutoMSn(648.5733), 16.4 min
RTINSECONDS=986.941
SCANS=MS: 971 MSMS: 972
PEPMASS=648.57327	94505
CHARGE=2+
496.22021	2654	
644.30722	16841	1+
646.55193	1686	
646.80847	5624	1+
648.07606	5335	
648.57355	85599	1+
652.31810	2239	
652.56919	1737	
764.90162	1798	
788.37245	2187	
788.70546	2844	
789.04014	1985	
792.30258	2094	
821.39546	2120	
821.72820	2291	
822.06560	2114	
835.93781	2580	
836.43336	1974	
1286.62058	22695	1+
1287.12927	22828	1+
1295.63757	139137	1+
END IONS

###FS:    #m/z: 518.86019 #charge   1
###MaxRes:#m/z:  0.00000 #charge-128
###MS: 971
###MSMS: 973
BEGIN IONS
TITLE=Cmpd 285, AutoMSn(518.8602), 16.5 min
RTINSECONDS=987.442
SCANS=MS: 971 MSMS: 973
PEPMASS=518.86019	79421
CHARGE=1+
369.19041	1388	
388.20000	631	
411.22129	4639	1+
423.72355	677	
446.23887	622	
448.22365	1195	1+
448.90256	629	
450.10878	905	
450.50581	823	
450.74715	709	
480.20398	843	
482.22869	671	
486.59171	1139	
489.25357	616	
500.21156	1176	
507.24505	1356	1+
510.25518	2147	1+
510.60876	1064	
511.85412	934	
512.04529	942	
512.23981	1128	
512.45921	636	
512.70214	602	
514.25803	2728	1+
514.75852	616	
514.93104	978	
515.05084	952	
515.45705	9321	1+
515.65435	9299	1+
515.85720	9392	
516.05939	5069	
516.25612	4553	1+
518.47619	1067	
518.85963	24209	1+
END IONS

###FS:    #m/z: 794.98980 #charge   3
###MaxRes:#m/z:  0.00000 #charge-128
###MS: 971
###MSMS: 974
BEGIN IONS
TITLE=Cmpd 286, AutoMSn(794.9898), 16.5 min
RTINSECONDS=987.943
SCANS=MS: 971 MSMS: 974
PEPMASS=794.98980	76773
CHARGE=3+
327.07862	473	
344.09823	477	
370.71392	426	
390.08805	1167	
396.09626	741	
418.08343	4053	1+
418.23549	449	
421.23636	473	
435.10957	2563	1+
456.75188	665	
487.10469	3806	1+
507.27315	578	
555.30286	678	
574.13487	1531	1+
578.11357	1993	1+
655.96912	1003	
656.30304	947	
656.63356	566	
709.31230	1627	1+
709.64621	1060	
709.98205	908	
728.64543	645	
728.97690	522	
758.65302	1181	1+
758.99141	796	1+
759.31641	673	
761.12069	759	1+
767.42958	408	
775.33875	611	1+
780.17652	710	
788.99272	2232	1+
789.34260	3815	1+
789.66103	1585	1+
792.66350	522	
792.71911	476	
794.36014	1172	
794.66016	1112	
794.99053	18701	1+
795.32829	19754	1+
795.66045	12118	1+
797.96921	1518	1+
798.66690	1733	1+
909.22500	487	
1173.57244	2231	1+
1274.62410	5202	1+
1387.70436	2059	1+
1474.73865	7026	1+
1528.21312	2664	1+
1528.71736	4028	1+
1581.71806	1702	1+
1591.68691	4814	1+
1598.69956	1719	1+
1600.73662	1595	1+
1603.78100	4381	1+
1718.81735	7150	1+
1805.84365	11524	1+
1965.87063	5892	1+
END IONS

###FS:    #m/z: 407.23990 #charge   2
###MaxRes:#m/z:  0.00000 #charge-128
###MS: 975
###MSMS: 976
BEGIN IONS
TITLE=Cmpd 287, AutoMSn(407.2399), 16.5 min
RTINSECONDS=990.968
SCANS=MS: 975 MSMS: 976
PEPMASS=407.23990	122237
CHARGE=2+
305.16010	881	
322.18675	3709	1+
346.22173	3161	1+
355.23275	1828	
364.23157	969	
372.19295	1646	1+
389.21784	718	
391.20262	620	
407.23823	2018	
415.20473	3460	
416.19613	4628	1+
432.22468	771	
433.21659	3223	1+
437.21256	633	
450.24266	5788	1+
492.28900	697	
511.26340	541	
520.22664	556	
528.27857	1837	1+
546.30400	1586	
563.32785	34662	1+
623.27748	1392	
659.38624	919	
676.41088	33622	1+
694.31475	984	
END IONS

###FS:    #m/z: 648.57346 #charge   2
###MaxRes:#m/z:  0.00000 #charge-128
###MS: 975
###MSMS: 977
BEGIN IONS
TITLE=Cmpd 288, AutoMSn(648.5735), 16.5 min
RTINSECONDS=991.469
SCANS=MS: 975 MSMS: 977
PEPMASS=648.57346	112382
CHARGE=2+
496.22204	1933	
643.81991	7799	1+
646.81257	5468	1+
647.29733	1627	
647.57171	1546	
648.07252	4483	
652.07845	1463	
652.57014	1509	
764.89704	2382	
765.39811	1306	
788.37021	2208	
788.70684	2128	
789.03781	1880	
792.29846	2283	
800.41860	2597	
800.92402	2467	
821.39478	1839	
821.73033	2263	
835.94224	2319	
836.44215	1958	
1287.12865	19590	1+
1287.61902	13806	1+
1295.63723	120097	1+
1296.14163	104009	1+
END IONS

###FS:    #m/z: 518.86089 #charge   1
###MaxRes:#m/z:  0.00000 #charge-128
###MS: 975
###MSMS: 978
BEGIN IONS
TITLE=Cmpd 289, AutoMSn(518.8609), 16.5 min
RTINSECONDS=991.97
SCANS=MS: 975 MSMS: 978
PEPMASS=518.86089	96953
CHARGE=1+
369.19943	1210	
388.19720	614	
411.21729	3507	1+
418.16189	533	
426.22258	997	1+
450.49588	793	
450.75377	601	
453.21664	725	1+
467.23665	2144	
478.22382	1101	1+
481.22859	1531	1+
486.59143	547	
486.92731	676	
487.22423	660	
487.71207	878	
491.24573	491	
504.25042	1174	1+
508.23914	551	
509.23441	2954	1+
510.60704	731	
510.93544	638	
511.85170	888	1+
512.25226	683	
512.45274	980	
514.25180	616	
514.75119	529	
514.95129	594	
515.26193	2236	
515.45769	7044	1+
515.65427	7872	1+
515.86080	5864	1+
516.05709	3238	
516.25534	3437	1+
517.75090	829	
518.25864	1374	
518.44095	828	
518.67370	1331	
518.85990	16317	1+
END IONS

###FS:    #m/z: 407.24073 #charge   2
###MaxRes:#m/z:  0.00000 #charge-128
###MS: 979
###MSMS: 980
BEGIN IONS
TITLE=Cmpd 290, AutoMSn(407.2407), 16.6 min
RTINSECONDS=994.995
SCANS=MS: 979 MSMS: 980
PEPMASS=407.24073	425976
CHARGE=2+
305.16007	2108	
322.18536	4971	
346.22113	9765	1+
355.22944	4299	
364.23255	2006	
373.18920	1878	
389.21850	1501	
397.81828	1541	
415.20027	19657	1+
432.22695	1357	
433.21917	9240	1+
450.24362	13649	1+
492.28845	2128	
528.27733	4628	1+
546.30100	4515	
563.32723	91677	1+
659.38673	2737	
676.41147	83177	1+
686.39450	1508	
813.47336	6260	1+
END IONS

###FS:    #m/z: 607.27498 #charge   2
###MaxRes:#m/z:  0.00000 #charge-128
###MS: 979
###MSMS: 981
BEGIN IONS
TITLE=Cmpd 291, AutoMSn(607.2750), 16.6 min
RTINSECONDS=995.496
SCANS=MS: 979 MSMS: 981
PEPMASS=607.27498	87347
CHARGE=2+
318.13962	793	
323.17055	1722	1+
343.17062	2432	1+
351.16695	1544	1+
360.19707	7430	1+
368.19229	652	
369.19565	9998	1+
399.18329	1063	1+
400.67739	627	
431.22619	956	
432.18947	2385	1+
468.26287	4137	1+
472.22439	745	
486.23156	1608	1+
503.21875	2359	
514.22603	2241	1+
520.22707	18492	1+
525.28366	14769	1+
528.24435	1289	1+
531.25386	1681	1+
533.93334	951	
534.01451	659	
535.26420	932	1+
544.26916	2091	1+
569.28909	547	
573.26698	588	
579.30169	1844	1+
579.64188	1480	
579.97598	523	
582.96572	539	
583.27250	581	
584.26843	1191	1+
585.79005	672	
588.28792	938	1+
588.64956	1280	1+
588.96569	887	
590.24370	1541	
594.29042	1159	1+
594.80351	715	
601.29191	1576	1+
605.28442	1398	1+
607.28218	3749	1+
607.77950	671	
628.30328	908	1+
633.65715	648	
637.29363	993	1+
642.31448	1149	1+
647.28201	848	1+
666.28729	2454	1+
667.29658	1594	1+
668.00327	578	
683.29343	33621	1+
683.30383	1360	1+
693.30480	859	1+
702.33235	1469	1+
706.34270	888	1+
730.36204	883	1+
759.36587	593	
782.35563	11481	1+
792.34982	560	
799.35410	1167	
800.34926	2226	1+
879.37889	1633	1+
895.43113	1033	1+
896.39892	29329	1+
906.52993	725	
907.38063	1871	1+
959.38344	1194	1+
978.45819	1152	1+
995.46401	7798	1+
995.47887	2569	1+
998.43163	1114	1+
1015.43989	6053	1+
1016.41054	1996	1+
1033.45769	2218	1+
1162.47636	1540	1+
1180.48170	2851	1+
1196.53286	1917	1+
1205.58676	1386	1+
END IONS

###FS:    #m/z: 731.84116 #charge   2
###MaxRes:#m/z:  0.00000 #charge-128
###MS: 979
###MSMS: 982
BEGIN IONS
TITLE=Cmpd 292, AutoMSn(731.8412), 16.6 min
RTINSECONDS=995.997
SCANS=MS: 979 MSMS: 982
PEPMASS=731.84116	80781
CHARGE=2+
369.19378	1083	
420.22922	771	
507.72999	829	1+
517.27531	4957	1+
525.28182	1709	1+
531.74178	658	
549.76579	690	
553.26008	2636	
553.75886	1679	
565.75602	1204	
566.25442	891	
590.24353	669	
594.76987	2698	1+
609.79412	935	
614.28220	1058	1+
615.78965	2469	1+
628.80084	713	
652.31209	1103	1+
657.96503	667	
660.34359	681	
687.83513	1216	1+
688.32999	734	
691.32483	979	1+
694.32667	865	
702.38492	1089	
722.30606	1449	1+
727.68025	2619	1+
728.01539	1998	
728.34155	3196	1+
730.86867	740	
731.35411	1488	
731.65015	1924	1+
733.00135	2349	
733.35442	25372	1+
733.69033	17869	1+
734.02627	11859	1+
767.43784	698	
799.35488	754	
928.44589	889	1+
945.47341	1263	1+
952.45763	1531	1+
991.43692	1270	1+
999.48016	2597	1+
1016.41926	840	
1065.54986	652	
1074.47228	2093	1+
1100.53820	4460	1+
1132.50890	4402	1+
1174.52738	1680	1+
1189.53025	674	
1189.53471	6263	1+
1199.60705	8663	1+
1206.56927	4221	1+
1213.54874	1766	1+
1231.57620	4971	1+
1244.55008	7535	1+
1261.59370	5196	1+
1271.60423	6038	1+
1274.58833	35223	1+
1289.60678	11600	1+
1321.59693	1569	1+
1331.60716	8924	1+
1369.63145	1759	1+
1388.66495	41906	1+
1405.70618	1665	1+
1416.65681	3062	1+
1462.67699	31975	1+
END IONS

###FS:    #m/z: 406.73590 #charge   2
###MaxRes:#m/z:  0.00000 #charge-128
###MS: 983
###MSMS: 984
BEGIN IONS
TITLE=Cmpd 293, AutoMSn(406.7359), 16.7 min
RTINSECONDS=999.024
SCANS=MS: 983 MSMS: 984
PEPMASS=406.73590	589709
CHARGE=2+
305.15897	2602	
322.18643	4727	
346.22151	10055	1+
355.23008	4992	
364.23503	1928	
372.19940	2379	
389.21973	1559	
391.19888	1752	
395.77983	1553	
415.19932	20458	1+
432.22617	2963	
433.21798	10219	1+
450.24421	18467	1+
492.29426	1712	
520.23027	2103	
528.27813	4945	1+
546.30046	5037	
563.32733	103996	1+
659.38881	3107	
676.41145	98936	1+
686.39405	2091	
END IONS

###FS:    #m/z: 607.27453 #charge   2
###MaxRes:#m/z:  0.00000 #charge-128
###MS: 983
###MSMS: 985
BEGIN IONS
TITLE=Cmpd 294, AutoMSn(607.2745), 16.7 min
RTINSECONDS=999.525
SCANS=MS: 983 MSMS: 985
PEPMASS=607.27453	121663
CHARGE=2+
318.13952	641	
323.16782	1604	
344.18583	755	
351.17006	1143	1+
360.19635	7237	1+
368.18998	960	
369.19665	6594	1+
369.52906	560	
376.59859	654	
391.68590	801	
431.22024	1047	
432.18688	2974	1+
468.25889	3706	1+
471.90736	683	
486.23370	1625	1+
514.22804	2064	1+
520.22629	19009	1+
525.27831	13791	1+
531.25584	2657	1+
533.95140	604	
535.27373	989	1+
543.24628	906	1+
545.26586	2080	1+
574.13535	668	
574.24552	637	
579.30406	1204	
579.63736	1395	
579.97056	754	
581.74057	793	
582.97247	593	
583.27092	1872	1+
588.64508	700	
589.24955	2016	1+
589.73309	1664	1+
601.28678	2569	1+
605.28624	1634	1+
605.61676	748	
606.27548	4162	1+
622.80724	673	
629.28763	822	1+
634.29887	858	1+
634.60609	592	
658.84005	635	
666.28330	2416	1+
675.29521	1239	1+
683.29378	1791	1+
683.29404	34589	1+
685.32355	2100	1+
702.33563	1548	1+
782.35648	11489	1+
794.71781	596	
799.35955	887	
800.34065	1944	1+
879.38048	1418	1+
896.39983	30057	1+
896.40879	1116	1+
907.37481	2124	1+
943.42545	1301	1+
960.40297	890	1+
978.44689	1314	1+
995.46936	9846	1+
1005.43210	3394	1+
1015.44609	5102	1+
1017.41013	558	
1033.45413	2472	1+
1179.47781	2757	1+
1187.56972	1580	1+
1213.55319	3777	1+
END IONS

###FS:    #m/z: 731.84181 #charge   2
###MaxRes:#m/z:  0.00000 #charge-128
###MS: 983
###MSMS: 986
BEGIN IONS
TITLE=Cmpd 295, AutoMSn(731.8418), 16.7 min
RTINSECONDS=1000.03
SCANS=MS: 983 MSMS: 986
PEPMASS=731.84181	109710
CHARGE=2+
369.19580	1617	
420.22906	876	
500.24053	783	
508.71731	588	
513.27599	685	
517.27077	4745	1+
525.29071	1593	1+
549.76986	654	
550.26839	2446	1+
565.75441	1079	
566.25054	880	
572.24879	856	1+
587.27496	946	1+
590.26545	1878	1+
594.27601	634	
594.77580	602	
607.77231	754	
614.29271	1048	1+
615.79658	730	
622.28330	3363	1+
628.79482	670	
629.29510	589	
631.30599	4359	1+
631.78864	911	
635.80480	2061	1+
651.81355	649	
652.31765	1151	1+
657.29114	788	1+
660.35052	642	
673.29775	813	1+
685.31290	2006	1+
690.30663	895	1+
694.33399	1008	
700.31246	866	1+
702.36622	2163	1+
708.32628	2145	1+
722.29704	951	1+
727.33813	722	
727.67895	2268	1+
728.00960	1845	1+
728.34699	2186	1+
730.34550	1961	1+
731.67166	2186	1+
733.35037	15636	1+
733.69388	11405	1+
734.02046	8049	1+
759.41307	608	
799.35245	1572	1+
945.47447	2045	1+
952.46371	1358	1+
985.94853	598	
1016.40683	2359	1+
1074.47083	2302	1+
1100.53363	4836	1+
1105.51071	3501	1+
1132.50090	3892	1+
1179.47562	1118	
1180.48010	706	
1189.53211	725	
1189.54193	5000	1+
1199.60961	9936	1+
1206.57027	804	
1206.57276	3953	1+
1217.57018	2127	1+
1231.56801	4399	1+
1244.54603	7108	1+
1271.61156	5425	1+
1274.58603	32741	1+
1289.60408	11618	1+
1321.63110	1565	1+
1331.60617	8865	1+
1374.64176	2736	1+
1388.66468	42728	1+
1416.64545	3180	1+
1445.60607	1291	1+
1462.67176	33294	1+
END IONS

###FS:    #m/z: 595.28613 #charge   2
###MaxRes:#m/z:  0.00000 #charge-128
###MS: 987
###MSMS: 988
BEGIN IONS
TITLE=Cmpd 296, AutoMSn(595.2861), 16.7 min
RTINSECONDS=1003.05
SCANS=MS: 987 MSMS: 988
PEPMASS=595.28613	103417
CHARGE=2+
404.22602	2318	
505.26068	1079	
522.23351	1687	
525.28651	1041	
556.30611	2241	
655.37245	6416	1+
657.31025	1282	
685.29586	4640	1+
703.37164	1471	
742.32245	1778	
758.34255	1856	
768.33216	3577	1+
786.33917	14155	1+
914.39130	1725	
944.42494	3752	1+
972.42002	5508	1+
1015.47017	1873	
1016.46131	1118	
1043.45293	3284	
1044.45737	2355	
1074.54163	10265	1+
1171.55533	4225	1+
1189.56528	105442	1+
END IONS

###FS:    #m/z: 607.27491 #charge   2
###MaxRes:#m/z:  0.00000 #charge-128
###MS: 987
###MSMS: 989
BEGIN IONS
TITLE=Cmpd 297, AutoMSn(607.2749), 16.7 min
RTINSECONDS=1003.55
SCANS=MS: 987 MSMS: 989
PEPMASS=607.27491	104816
CHARGE=2+
318.13730	602	
323.17077	1100	
343.17334	1971	1+
346.11508	497	
360.19640	6361	1+
368.19458	552	
369.19603	5430	1+
414.17931	487	
431.21919	958	
432.19076	2136	1+
468.26064	3058	1+
472.23704	1098	1+
486.23281	1616	1+
489.74007	472	
500.21608	565	
503.21446	2156	1+
503.72985	512	
514.22579	1562	1+
517.23206	1054	
517.72661	860	
520.22727	15895	1+
525.28646	8948	1+
528.25012	718	
531.24888	1901	1+
535.27400	537	
543.25997	939	1+
545.26663	1155	1+
578.29755	1174	1+
579.64771	463	
581.72896	622	
582.26578	1066	1+
582.95118	501	
586.28784	843	1+
588.64056	595	
589.25018	2794	1+
598.27683	851	1+
601.29082	1144	1+
605.28582	1507	1+
605.62190	456	
606.77951	1611	1+
636.29719	787	1+
666.27742	693	
667.31208	769	1+
668.29881	1110	1+
683.29192	27762	1+
683.29846	1843	1+
693.28316	494	
702.33571	468	
765.31825	596	
782.35797	9046	1+
792.34178	572	
799.35920	671	
800.35145	1413	1+
879.38770	1149	1+
895.41610	877	1+
896.39900	21439	1+
907.36755	1686	1+
960.40091	720	1+
995.47033	8112	1+
1015.44394	3339	1+
1017.40186	763	
1179.47957	3104	1+
1205.57129	1808	1+
1213.55257	2923	1+
END IONS

###FS:    #m/z: 731.84360 #charge   2
###MaxRes:#m/z:  0.00000 #charge-128
###MS: 987
###MSMS: 990
BEGIN IONS
TITLE=Cmpd 298, AutoMSn(731.8436), 16.7 min
RTINSECONDS=1004.06
SCANS=MS: 987 MSMS: 990
PEPMASS=731.84360	92620
CHARGE=2+
369.19343	1485	
487.23342	603	
499.24569	1283	1+
500.74332	682	
507.73318	865	1+
517.27558	4350	1+
525.27911	1948	1+
544.25704	887	1+
549.76533	597	
550.25976	524	
565.75191	906	
566.25418	494	
572.25900	697	1+
582.30805	606	
588.77009	501	
594.28455	509	
594.77584	710	
614.27749	847	1+
615.78453	1890	1+
616.29106	2499	1+
628.79009	545	
631.30490	3232	1+
635.80645	2059	1+
651.81599	526	
654.31519	558	
656.29883	697	1+
673.29715	1271	1+
681.34192	679	1+
685.31580	1962	1+
690.30252	825	1+
694.33282	707	
694.83754	21458	1+
702.39380	666	
707.31536	738	1+
722.32164	741	1+
727.33620	618	
727.80330	824	
728.01686	923	
728.32533	1712	1+
728.64952	743	
730.33054	1908	1+
730.82963	691	
732.64127	779	
733.34980	8578	
733.69410	7702	1+
734.02209	6338	1+
742.37211	1162	1+
759.42183	492	
767.42919	516	
767.55934	711	1+
799.35687	1355	1+
928.44570	777	1+
929.45909	1085	1+
945.47195	1043	1+
952.45703	938	1+
1016.41806	3119	1+
1061.47442	1163	1+
1074.47299	2542	1+
1100.54013	3764	1+
1105.51419	3734	1+
1132.50032	2943	1+
1173.53844	1217	1+
1179.47421	3550	1+
1181.57756	1447	1+
1189.53620	6452	1+
1199.60501	8697	1+
1206.57122	4463	1+
1214.53800	1573	1+
1218.56248	1588	1+
1244.54460	5274	1+
1262.59319	2245	1+
1271.60039	4705	1+
1274.58674	26999	1+
1289.61097	10250	1+
1303.61041	1907	1+
1319.65079	3346	1+
1331.61332	7404	1+
1374.65279	1971	1+
1389.66670	19845	1+
1405.67853	1071	1+
1416.65777	2424	1+
1429.55447	2101	1+
1445.61151	1116	1+
1462.66968	29788	1+
END IONS

###FS:    #m/z: 595.28577 #charge   2
###MaxRes:#m/z:  0.00000 #charge-128
###MS: 991
###MSMS: 992
BEGIN IONS
TITLE=Cmpd 299, AutoMSn(595.2858), 16.8 min
RTINSECONDS=1007.08
SCANS=MS: 991 MSMS: 992
PEPMASS=595.28577	181856
CHARGE=2+
404.22561	2526	
509.25377	1512	
522.23160	1639	
525.28295	1768	
537.77166	7356	
538.27275	6076	1+
556.30336	2432	
655.37249	7477	1+
657.30738	1593	
685.29620	6044	1+
703.36689	3767	1+
742.31807	2674	
758.34396	2857	
768.32845	5283	1+
786.33786	17628	1+
863.40401	1431	
914.39630	2369	
928.40315	1702	
944.42573	4873	1+
972.41792	8376	1+
1015.46157	2728	
1016.46713	1782	
1043.45333	4293	
1044.45419	2505	
1072.28497	1373	
1171.54437	6331	1+
1189.56222	144983	1+
END IONS

###FS:    #m/z: 391.19104 #charge   3
###MaxRes:#m/z:  0.00000 #charge-128
###MS: 991
###MSMS: 993
BEGIN IONS
TITLE=Cmpd 300, AutoMSn(391.1910), 16.8 min
RTINSECONDS=1007.58
SCANS=MS: 991 MSMS: 993
PEPMASS=391.19104	91300
CHARGE=3+
338.18180	614	
341.16354	175	
365.18646	210	1+
370.22149	248	1+
372.24543	164	
374.27130	152	
387.23098	137	
388.25340	415	1+
390.25686	659	1+
392.28345	722	1+
394.29226	384	
396.26417	301	
401.27649	312	
404.22091	222	
412.21267	119	
420.22024	128	
435.18961	163	
444.17535	123	
448.23245	506	1+
494.23667	250	1+
498.20746	1680	1+
500.34967	122	
504.25624	348	1+
504.94549	304	
507.22981	148	
511.25128	180	
514.21085	158	
522.23528	195	
537.25174	164	
540.37868	124	
561.31131	166	
563.31140	247	
567.28557	151	
632.35279	380	1+
676.40342	222	
END IONS

###FS:    #m/z: 715.84077 #charge   2
###MaxRes:#m/z:  0.00000 #charge-128
###MS: 991
###MSMS: 994
BEGIN IONS
TITLE=Cmpd 301, AutoMSn(715.8408), 16.8 min
RTINSECONDS=1008.08
SCANS=MS: 991 MSMS: 994
PEPMASS=715.84077	46838
CHARGE=2+
369.19797	1580	
525.28726	2199	
580.58741	724	
590.24289	924	
650.79648	796	
675.30266	1123	
675.79423	681	
684.79363	1157	
685.30733	4150	1+
687.56563	1095	
703.30784	1088	
703.78669	700	
706.30824	1248	
711.06993	768	
711.60006	7649	1+
712.93992	10239	
717.98894	4136	1+
718.32093	3356	
718.63768	2824	1+
718.82192	2234	1+
799.35463	922	
813.84290	840	
819.39461	1567	1+
824.36922	829	
824.72558	903	
831.82365	693	
861.72336	703	
867.06526	2279	1+
867.40348	1920	
867.73636	1142	
870.35755	733	
1016.41185	865	
1319.68260	4386	1+
1368.07808	3018	1+
1378.15322	3976	1+
1378.63866	3933	1+
1417.06771	2906	1+
1417.61098	3674	1+
1421.64163	6693	1+
1425.59414	79213	1+
1426.09324	56521	1+
1430.16716	35832	1+
1430.66353	34156	1+
END IONS

###FS:    #m/z: 595.28689 #charge   2
###MaxRes:#m/z:  0.00000 #charge-128
###MS: 995
###MSMS: 996
BEGIN IONS
TITLE=Cmpd 302, AutoMSn(595.2869), 16.9 min
RTINSECONDS=1011.11
SCANS=MS: 995 MSMS: 996
PEPMASS=595.28689	180764
CHARGE=2+
404.22677	2053	
522.23173	1472	
525.27430	1297	
556.30363	1657	
586.28297	1767	
586.77400	2037	
655.37437	5047	1+
657.29994	1497	
685.29862	4306	1+
703.36848	1608	
742.31637	1689	
758.33942	1955	
768.32524	2574	
786.33834	12532	1+
896.39736	1151	
914.39771	2209	
944.42134	4666	1+
972.42076	6718	1+
1015.45801	2116	
1016.46278	1333	
1043.45515	3462	
1044.45593	2177	
1074.53640	11510	1+
1189.56405	116698	1+
END IONS

###FS:    #m/z: 404.71086 #charge   2
###MaxRes:#m/z:  0.00000 #charge-128
###MS: 995
###MSMS: 997
BEGIN IONS
TITLE=Cmpd 303, AutoMSn(404.7109), 16.9 min
RTINSECONDS=1011.61
SCANS=MS: 995 MSMS: 997
PEPMASS=404.71086	136443
CHARGE=2+
305.16112	2355	
322.18673	7325	1+
345.16179	3750	
346.21409	1416	
374.18001	2019	
391.20677	1624	
415.20139	4387	1+
433.21725	1898	
440.19738	1467	
447.17380	5873	1+
450.24305	2422	
465.19033	25511	1+
482.21529	79938	1+
504.28718	2812	
563.32599	18785	1+
575.32604	3304	
578.27470	1748	
595.29901	51878	1+
649.31298	1568	
666.33561	80704	1+
676.41047	18242	1+
737.37367	16674	1+
END IONS

###FS:    #m/z: 391.19075 #charge   3
###MaxRes:#m/z:  0.00000 #charge-128
###MS: 995
###MSMS: 998
BEGIN IONS
TITLE=Cmpd 304, AutoMSn(391.1907), 16.9 min
RTINSECONDS=1012.11
SCANS=MS: 995 MSMS: 998
PEPMASS=391.19075	81706
CHARGE=3+
325.65387	147	
338.18278	718	1+
354.23359	247	1+
357.65303	146	
369.20068	119	
370.25386	127	
372.23783	157	
374.26390	165	
376.59635	172	
385.25268	151	
387.22391	118	
388.23952	387	1+
390.26758	882	1+
392.27067	878	1+
394.27168	487	1+
395.38391	180	
401.28476	138	
401.86881	161	
401.95069	128	
404.23978	175	
429.24332	227	1+
448.22920	184	
450.24463	126	
469.24910	166	
481.19574	180	
498.21018	1206	1+
504.22530	123	
522.22864	206	
543.32827	150	
561.32299	136	
563.32288	272	1+
572.18337	150	
632.35264	170	
677.40881	188	
790.54631	720	1+
END IONS

###FS:    #m/z: 404.71173 #charge   2
###MaxRes:#m/z:  0.00000 #charge-128
###MS: 999
###MSMS: 1000
BEGIN IONS
TITLE=Cmpd 305, AutoMSn(404.7117), 16.9 min
RTINSECONDS=1015.13
SCANS=MS: 999 MSMS: 1000
PEPMASS=404.71173	286491
CHARGE=2+
305.15911	2723	
322.18554	10617	1+
345.15732	5792	
374.18045	2999	
391.20551	2315	
440.19379	2339	
447.17376	7724	1+
450.23567	1759	
465.18842	37566	1+
482.21530	118356	1+
504.29221	3401	
563.32736	13635	1+
575.32606	5024	
578.27541	2913	
595.29867	75008	1+
649.31549	2605	
666.33630	114274	1+
676.40900	11478	1+
737.37299	26037	1+
END IONS

###FS:    #m/z: 808.40965 #charge   1
###MaxRes:#m/z:  0.00000 #charge-128
###MS: 999
###MSMS: 1001
BEGIN IONS
TITLE=Cmpd 306, AutoMSn(808.4096), 16.9 min
RTINSECONDS=1015.63
SCANS=MS: 999 MSMS: 1001
PEPMASS=808.40965	112558
CHARGE=1+
465.19070	5156	
717.39532	1977	
791.38473	1565	
808.40981	111069	1+
END IONS

###FS:    #m/z: 724.29661 #charge   2
###MaxRes:#m/z:  0.00000 #charge-128
###MS: 999
###MSMS: 1002
BEGIN IONS
TITLE=Cmpd 307, AutoMSn(724.2966), 16.9 min
RTINSECONDS=1016.13
SCANS=MS: 999 MSMS: 1002
PEPMASS=724.29661	108287
CHARGE=2+
434.13129	1077	
576.24952	1333	
668.33866	1057	
677.29078	5536	1+
689.29123	961	
689.77385	1008	
719.80878	1181	
721.97034	3131	1+
722.31350	5384	1+
722.64525	1055	
723.56102	2183	
726.89316	995	
739.62601	1610	
739.96857	1383	
740.29904	1440	
776.35615	1986	
879.32256	916	
884.00262	22128	1+
884.33763	19220	1+
884.67076	16316	1+
885.83837	1007	
1438.07100	5917	1+
1439.59709	4158	1+
1444.63361	7565	1+
1447.08537	101725	1+
1447.58654	95240	1+
END IONS

###FS:    #m/z: 404.71127 #charge   2
###MaxRes:#m/z:  0.00000 #charge-128
###MS: 1003
###MSMS: 1004
BEGIN IONS
TITLE=Cmpd 308, AutoMSn(404.7113), 17.0 min
RTINSECONDS=1019.16
SCANS=MS: 1003 MSMS: 1004
PEPMASS=404.71127	321299
CHARGE=2+
305.15974	2958	
322.18608	7762	
345.15796	5398	
374.18252	2705	
391.20660	2310	
416.19527	1759	
440.19749	2450	
447.17401	8450	1+
465.18929	40073	1+
482.21549	115012	1+
504.28977	3659	
563.32654	8609	1+
575.32674	4724	
578.27238	3323	
595.29900	78095	1+
649.31262	2828	
666.33653	117447	1+
676.40838	8409	1+
737.37280	27766	1+
END IONS

###FS:    #m/z: 445.24961 #charge   2
###MaxRes:#m/z:  0.00000 #charge-128
###MS: 1003
###MSMS: 1005
BEGIN IONS
TITLE=Cmpd 309, AutoMSn(445.2496), 17.0 min
RTINSECONDS=1019.66
SCANS=MS: 1003 MSMS: 1005
PEPMASS=445.24961	139032
CHARGE=2+
303.14185	820	
308.92464	371	
320.17090	4301	1+
332.16943	341	
395.78038	517	
404.21807	949	1+
416.22120	325	
422.22095	866	1+
425.21689	403	
433.19903	557	
436.73254	345	
439.24484	6504	1+
448.23482	690	1+
450.21195	3857	1+
455.30837	443	
466.25163	823	
467.23827	11941	1+
475.48694	424	
482.21410	414	
484.25818	936	1+
495.24175	676	
518.25307	370	
523.25491	585	1+
535.30507	285	
570.32172	641	
580.30254	1038	1+
585.29502	1212	1+
593.30101	413	
602.30650	20888	1+
602.30884	3167	1+
613.27813	1377	1+
629.31512	1484	
630.30164	22504	1+
648.30096	461	
709.39094	734	1+
715.38817	16887	1+
726.41498	460	
743.38383	6466	1+
752.63279	396	
760.41162	1233	
761.39927	2586	1+
778.35621	353	
889.49128	9990	1+
END IONS

###FS:    #m/z: 677.28534 #charge   3
###MaxRes:#m/z:  0.00000 #charge-128
###MS: 1003
###MSMS: 1006
BEGIN IONS
TITLE=Cmpd 310, AutoMSn(677.2853), 17.0 min
RTINSECONDS=1020.16
SCANS=MS: 1003 MSMS: 1006
PEPMASS=677.28534	118010
CHARGE=3+
337.15489	564	
353.13291	687	
368.16547	1667	1+
376.19017	897	
381.13722	5170	1+
394.16977	522	
396.15257	1169	
425.17955	500	
433.21171	9124	1+
439.19281	2032	1+
452.16930	1431	1+
456.22789	1007	
463.20712	1858	1+
487.18519	1154	
508.21408	675	
514.20227	533	
516.19392	641	
525.28010	1003	1+
528.19460	509	
544.19407	683	
553.25226	569	
559.71248	591	
560.21150	908	1+
571.22843	1153	1+
575.24224	819	1+
578.23166	1885	1+
593.24476	14554	1+
599.22637	1480	1+
601.23691	1712	1+
603.78315	928	1+
607.22720	3455	1+
607.56041	2447	1+
607.89121	1659	
647.25153	916	
669.26221	591	
671.29627	874	1+
674.28624	1217	1+
678.58717	560	
679.34551	1075	
679.83593	3031	
730.28680	562	
738.26623	2299	1+
740.26510	2142	1+
747.29723	828	
756.30401	16925	1+
787.30119	1372	1+
807.29233	563	
898.30212	7856	1+
916.33931	15582	1+
973.35716	30272	1+
1001.43070	591	
1136.42359	35647	1+
1283.49960	2788	1+
1354.53491	3772	1+
1359.64565	12105	1+
1819.66048	2798	1+
END IONS

###FS:    #m/z: 671.27731 #charge   3
###MaxRes:#m/z:  0.00000 #charge-128
###MS: 1007
###MSMS: 1008
BEGIN IONS
TITLE=Cmpd 311, AutoMSn(671.2773), 17.1 min
RTINSECONDS=1023.19
SCANS=MS: 1007 MSMS: 1008
PEPMASS=671.27731	316793
CHARGE=3+
335.14875	5626	
352.16090	1772	
361.12084	2395	
362.68476	2567	
436.09523	2344	
440.64576	2529	
446.18007	2297	
463.20546	18297	1+
485.21265	2135	
492.21761	1948	
510.23097	2247	
530.20645	11946	1+
530.71310	2987	
543.76676	1818	
566.28611	5019	1+
578.23111	37012	1+
584.29883	8728	1+
593.89330	3766	
594.23115	2772	
594.56063	2501	
599.89584	1948	
601.23981	12687	1+
634.74492	4774	
635.25166	2624	
668.91022	3228	1+
669.26105	1821	
712.26180	2650	1+
721.23964	2293	
726.32375	1901	
730.28108	26073	1+
738.26613	109886	1+
744.33477	7260	1+
769.29089	5488	1+
787.30048	49532	1+
815.36736	8077	1+
872.38939	2065	
881.30704	12996	1+
898.31096	238254	1+
926.39734	1777	
944.41187	14698	1+
983.41981	5322	1+
1001.43134	42882	1+
1011.37526	3060	
1011.38345	17931	1+
1068.39953	44958	1+
1096.51150	2064	
1114.51467	16910	1+
1197.44600	17984	1+
1428.50945	10277	1+
1779.65771	8425	1+
1797.66152	123457	1+
END IONS

###FS:    #m/z: 1006.40704 #charge   2
###MaxRes:#m/z:  0.00000 #charge-128
###MS: 1007
###MSMS: 1009
BEGIN IONS
TITLE=Cmpd 312, AutoMSn(1006.4070), 17.1 min
RTINSECONDS=1023.69
SCANS=MS: 1007 MSMS: 1009
PEPMASS=1006.40704	212992
CHARGE=2+
370.17599	1354	
463.20662	3245	
584.29992	2484	
730.27577	2068	
738.26245	2224	
744.33112	1469	
815.36560	1465	
890.83052	1758	
891.33995	1640	
898.29730	5770	
944.40990	2426	
949.86647	2224	
950.36333	1727	
1068.39574	4029	
1069.40023	2226	
1197.44241	1651	
1797.67325	191706	1+
1993.79336	8478	1+
2011.80465	98401	1+
END IONS

###FS:    #m/z: 533.91119 #charge   3
###MaxRes:#m/z:  0.00000 #charge-128
###MS: 1007
###MSMS: 1010
BEGIN IONS
TITLE=Cmpd 313, AutoMSn(533.9112), 17.1 min
RTINSECONDS=1024.19
SCANS=MS: 1007 MSMS: 1010
PEPMASS=533.91119	160911
CHARGE=3+
322.18768	1521	
387.64932	1371	
389.14884	1818	
404.15600	2538	
423.16808	1404	
450.11728	1507	
465.19057	1815	
482.21548	25876	1+
500.88531	12032	1+
501.21820	9098	1+
501.55458	5331	
503.21008	4032	
503.71005	1998	
526.26661	2838	
528.24478	1447	
532.23781	2883	1+
533.90921	37937	1+
534.24288	28320	1+
534.57484	17220	1+
536.74688	2798	
537.24312	2212	
565.13599	2510	
586.22367	2271	
595.29572	22147	1+
604.24507	1990	
664.20742	2629	
666.33472	28221	1+
693.23699	1378	
737.37191	25479	1+
746.27047	2497	1+
764.27238	2499	
808.41014	18314	1+
835.30846	2038	
835.32905	5501	1+
863.33581	2069	
863.34053	8495	1+
906.37281	7728	1+
934.36796	1880	
934.37626	6740	1+
936.49560	4267	1+
936.49665	1698	
977.41614	3388	1+
1005.41459	2103	
1211.56527	25915	1+
1322.59752	23166	1+
1340.60729	94271	1+
1482.61470	8819	1+
1500.63771	141369	1+
END IONS

###FS:    #m/z: 670.93609 #charge   3
###MaxRes:#m/z:  0.00000 #charge-128
###MS: 1011
###MSMS: 1012
BEGIN IONS
TITLE=Cmpd 314, AutoMSn(670.9361), 17.1 min
RTINSECONDS=1027.22
SCANS=MS: 1011 MSMS: 1012
PEPMASS=670.93609	442873
CHARGE=3+
335.14787	7686	
361.11990	3712	
362.68275	2573	
365.64464	4009	
436.09364	2825	
440.64490	3424	
446.18119	3399	
463.20530	21121	1+
485.20723	2372	
510.22684	1894	
530.20194	11984	1+
530.71445	3095	
566.28704	6206	1+
578.23147	44315	1+
584.29764	9715	1+
593.89482	6662	1+
594.22879	4015	
594.56381	3102	
599.22778	12052	1+
599.72934	4052	
599.89666	2983	
601.23646	15415	1+
673.91998	2143	
674.26439	2315	
675.79220	2104	
712.27013	2031	
721.23969	3504	
726.32347	2586	
730.27785	24511	1+
738.26539	128940	1+
744.33051	8478	1+
769.28770	6823	1+
787.30208	62686	1+
815.36578	10496	1+
872.39454	2298	
881.30922	15752	1+
898.31082	292463	1+
926.39883	1963	
944.40989	17050	1+
983.41840	10973	1+
1001.43144	50770	1+
1011.37875	27714	1+
1068.40098	55839	1+
1096.50751	2239	
1114.51418	21123	1+
1197.43556	3402	
1198.44196	2198	
1268.48328	11049	1+
1428.51041	13381	1+
1779.66012	8872	1+
1797.66295	152860	1+
END IONS

###FS:    #m/z: 1006.40650 #charge   2
###MaxRes:#m/z:  0.00000 #charge-128
###MS: 1011
###MSMS: 1013
BEGIN IONS
TITLE=Cmpd 315, AutoMSn(1006.4065), 17.1 min
RTINSECONDS=1027.72
SCANS=MS: 1011 MSMS: 1013
PEPMASS=1006.40650	292181
CHARGE=2+
370.17316	1667	
463.20624	3589	
584.29645	1879	
730.28032	2019	
738.26304	2078	
744.33009	1822	
815.36305	1488	
890.33048	1615	
890.83947	1445	
898.30005	5033	
898.82442	1398	
944.41287	2206	
949.86409	1772	
950.36880	1403	
1068.39718	4225	
1069.40398	1902	
1114.51785	1508	
1197.44189	1598	
1797.67362	185881	1+
1993.79609	9508	1+
2011.80468	102230	1+
END IONS

###FS:    #m/z: 533.91067 #charge   3
###MaxRes:#m/z:  0.00000 #charge-128
###MS: 1011
###MSMS: 1014
BEGIN IONS
TITLE=Cmpd 316, AutoMSn(533.9107), 17.1 min
RTINSECONDS=1028.22
SCANS=MS: 1011 MSMS: 1014
PEPMASS=533.91067	230356
CHARGE=3+
322.18373	1139	
369.19399	1245	
389.15200	1452	
396.65512	1267	
404.16106	2211	
450.11312	1694	
465.19516	1585	
482.21493	24256	1+
489.21353	1890	
500.88515	10691	1+
501.22164	8151	1+
501.55319	4359	
526.26922	2572	
527.90774	1458	
528.23652	1644	
531.25063	1280	
533.24120	1605	
533.90997	36611	1+
534.24242	27252	1+
534.57420	15112	1+
536.74186	3577	
537.24962	1984	
565.13765	2087	
586.22921	1757	
595.29886	20049	1+
604.24267	1807	
664.21774	2637	1+
666.33545	23677	1+
675.26177	1604	
737.37134	21659	1+
746.28986	1800	
764.27553	2321	
808.40960	15857	1+
835.30738	1677	
835.33516	4408	1+
863.34015	11079	1+
906.36939	5255	1+
934.40831	9069	1+
936.50178	1730	
1005.41363	8414	1+
1051.52263	1181	
1211.56205	22721	1+
1322.59724	20448	1+
1340.60834	82797	1+
1482.61965	7742	1+
1500.63873	125507	1+
END IONS

###FS:    #m/z: 670.94404 #charge   3
###MaxRes:#m/z:  0.00000 #charge-128
###MS: 1015
###MSMS: 1016
BEGIN IONS
TITLE=Cmpd 317, AutoMSn(670.9440), 17.2 min
RTINSECONDS=1031.25
SCANS=MS: 1015 MSMS: 1016
PEPMASS=670.94404	376367
CHARGE=3+
335.14816	5800	
361.12085	2476	
362.68386	2248	
372.67154	1551	
436.09678	2372	
440.64806	2967	
446.17702	2135	
459.20700	1541	
463.20462	14521	1+
485.20901	1709	
492.21341	2300	
530.20327	9970	1+
530.71858	2190	
566.28687	4574	1+
578.23278	32139	1+
584.29991	8569	1+
593.89608	4881	1+
594.22914	3172	
594.56236	2621	
599.22736	10901	1+
599.72760	3080	
599.89596	2171	
600.56710	1542	
601.23693	11400	1+
673.59133	4369	1+
673.92365	4732	1+
674.26009	2986	
721.23720	2417	
730.28015	23953	1+
738.26498	99378	1+
744.33221	6771	1+
769.28745	5671	1+
787.30112	45438	1+
797.35648	2055	
815.36708	7488	1+
872.39106	1572	
881.30567	13144	1+
898.30952	218848	1+
944.41045	11947	1+
983.41675	4314	1+
1001.43105	37754	1+
1011.37847	15767	1+
1011.37894	3362	
1012.38018	1564	
1060.41248	1581	
1068.40098	43938	1+
1096.50354	2003	
1114.51578	15327	1+
1197.43842	2570	
1268.48576	8035	1+
1350.56910	8845	1+
1428.51464	10072	1+
1779.65680	8563	1+
1797.65951	112393	1+
END IONS

###FS:    #m/z: 1006.40683 #charge   2
###MaxRes:#m/z:  0.00000 #charge-128
###MS: 1015
###MSMS: 1017
BEGIN IONS
TITLE=Cmpd 318, AutoMSn(1006.4068), 17.2 min
RTINSECONDS=1031.75
SCANS=MS: 1015 MSMS: 1017
PEPMASS=1006.40683	229473
CHARGE=2+
370.17345	1139	
463.20338	2037	
578.22981	907	
584.30022	1220	
730.27974	1286	
738.26307	1809	
744.33684	1167	
815.36010	1244	
891.33575	905	
898.29208	3267	
902.34916	950	
944.41011	2480	1+
949.86060	942	
1068.39466	2460	
1069.39985	1622	
1080.31158	1454	
1114.52139	850	
1197.43202	887	
1797.67215	116544	1+
1993.79306	5677	1+
2011.80329	59977	1+
END IONS

###FS:    #m/z: 533.91049 #charge   3
###MaxRes:#m/z:  0.00000 #charge-128
###MS: 1015
###MSMS: 1018
BEGIN IONS
TITLE=Cmpd 319, AutoMSn(533.9105), 17.2 min
RTINSECONDS=1032.26
SCANS=MS: 1015 MSMS: 1018
PEPMASS=533.91049	187143
CHARGE=3+
322.18763	861	
369.19080	936	
389.15042	1055	
396.65465	820	
404.15834	1785	
423.16960	1148	
450.11545	847	
465.19194	1081	
482.21517	14564	1+
485.77120	852	
489.21493	1555	
500.88523	6326	1+
501.22059	4426	
501.55110	2270	
509.23257	1349	1+
527.90207	847	
528.25296	2142	1+
531.25102	938	
532.24435	2311	1+
533.90849	21503	1+
534.24419	18533	1+
534.57370	9923	1+
535.76193	843	
546.24314	941	
565.13625	1825	
595.29552	14473	1+
604.24102	1451	
625.30004	848	
650.58241	1064	
650.91199	858	
651.26473	964	
664.21057	2261	1+
666.33351	16668	1+
675.27481	1654	1+
737.37260	15095	1+
746.28338	1859	1+
764.26883	2494	1+
774.29272	1779	1+
808.40805	9819	1+
835.30378	821	
835.33556	2651	1+
863.32945	1212	
863.34055	4397	1+
906.36955	3611	1+
934.40261	6028	1+
936.50683	938	
1005.41424	6261	1+
1051.53151	3275	1+
1072.47560	3812	1+
1211.56304	13811	1+
1322.59763	11979	1+
1340.60890	52484	1+
1482.61889	4440	1+
1500.63823	75403	1+
END IONS

###FS:    #m/z: 426.89371 #charge   3
###MaxRes:#m/z:  0.00000 #charge-128
###MS: 1019
###MSMS: 1020
BEGIN IONS
TITLE=Cmpd 320, AutoMSn(426.8937), 17.3 min
RTINSECONDS=1035.28
SCANS=MS: 1019 MSMS: 1020
PEPMASS=426.89371	214396
CHARGE=3+
374.23794	4597	
389.68236	1438	
396.72206	2069	
403.68465	1774	
439.20252	1724	
446.22847	1537	
482.23290	1408	
489.26150	2008	
524.77258	1874	
560.28150	2498	
567.78778	1375	
568.28644	1360	
579.22994	3014	
628.33641	1851	
645.36183	5582	1+
664.30901	3375	1+
692.32301	2138	
693.28205	9343	1+
763.35305	6941	1+
775.41030	4948	1+
778.36414	6292	1+
792.43173	18186	1+
806.35637	12786	1+
824.37148	5479	1+
834.38290	1762	
849.40213	1671	
877.39461	15568	1+
891.44422	2177	
919.43554	4363	1+
934.45094	3159	
935.44010	20515	1+
948.43145	5356	1+
952.46329	96092	1+
962.48170	6788	1+
990.48010	6809	1+
1008.48690	1357	
1033.51813	1290	
1061.50999	1479	
1065.54385	2972	
1065.54715	63614	1+
1066.55691	1285	
1136.58686	127602	1+
1207.62389	57646	1+
END IONS

###FS:    #m/z: 639.31243 #charge   2
###MaxRes:#m/z:  0.00000 #charge-128
###MS: 1019
###MSMS: 1021
BEGIN IONS
TITLE=Cmpd 321, AutoMSn(639.3124), 17.3 min
RTINSECONDS=1035.78
SCANS=MS: 1019 MSMS: 1021
PEPMASS=639.31243	103369
CHARGE=2+
374.23586	1564	
476.73645	2221	
525.28331	1562	
604.31557	4882	
604.81739	2899	
631.31930	2470	
638.82448	1886	
639.33026	2048	
645.36321	1758	
792.43140	5528	1+
905.42745	2005	
935.43770	2050	
952.46007	16670	1+
1019.46962	1964	
1065.54826	12634	1+
1132.54899	1728	
1136.58467	1824	
1136.58600	16705	1+
END IONS

###FS:    #m/z: 568.79889 #charge   2
###MaxRes:#m/z:  0.00000 #charge-128
###MS: 1019
###MSMS: 1022
BEGIN IONS
TITLE=Cmpd 322, AutoMSn(568.7989), 17.3 min
RTINSECONDS=1036.28
SCANS=MS: 1019 MSMS: 1022
PEPMASS=568.79889	97721
CHARGE=2+
369.18390	538	
386.16159	480	
404.16367	851	
415.16275	842	1+
417.15852	629	1+
431.19751	1805	1+
442.18115	579	1+
448.22810	4720	1+
450.10694	915	
454.70699	462	
456.16549	1213	1+
474.17861	723	1+
482.21058	707	1+
491.67703	1771	1+
492.19073	729	1+
508.18951	985	1+
515.26559	472	
525.28104	954	1+
526.57955	657	
526.91511	485	
527.21224	961	
529.72373	557	1+
534.28540	557	1+
547.25084	838	1+
547.91552	469	
550.25525	1737	1+
550.59235	1201	
550.92700	820	
559.25246	762	1+
561.31061	7088	1+
565.13875	1559	1+
569.14267	702	
569.63641	452	
570.32349	9608	1+
571.59488	602	
577.25610	765	1+
586.25758	727	1+
594.26758	1149	1+
629.31011	574	1+
632.35155	18343	1+
644.36021	807	
675.28960	467	
679.30106	1358	1+
685.31569	577	1+
692.86395	913	1+
693.23718	1396	1+
701.33447	549	
711.27781	798	1+
719.23052	1060	1+
731.41537	8105	1+
736.24819	792	
746.25963	960	1+
756.25936	845	1+
764.26633	1679	1+
776.37192	566	1+
783.21106	525	
785.56078	798	
789.36132	596	
802.45439	6579	1+
812.33475	573	1+
840.30852	575	
847.33814	716	1+
863.33929	950	1+
893.29706	701	1+
900.33620	1582	1+
911.35961	878	1+
918.34883	3207	1+
930.55625	2287	1+
939.37398	1118	1+
954.35895	862	1+
982.34841	1179	1+
989.41160	1187	1+
1000.20529	532	
1092.35174	430	
END IONS

###FS:    #m/z: 426.89398 #charge   3
###MaxRes:#m/z:  0.00000 #charge-128
###MS: 1023
###MSMS: 1024
BEGIN IONS
TITLE=Cmpd 323, AutoMSn(426.8940), 17.3 min
RTINSECONDS=1039.3
SCANS=MS: 1023 MSMS: 1024
PEPMASS=426.89398	371986
CHARGE=3+
345.15821	2087	
374.23693	6234	
403.68527	2205	
446.22619	2552	
448.22462	2237	
473.28286	2170	
489.26187	2550	
524.76650	3344	
560.28587	3369	
567.79024	2478	
579.23164	3950	
628.33701	2818	
645.36751	4897	
664.33980	2185	
673.40320	2526	
692.32239	2643	
693.27903	14920	1+
763.35182	8977	1+
775.40785	6971	1+
778.36287	9953	1+
792.43254	22693	1+
806.35770	18096	1+
824.37111	8951	1+
834.39042	3211	
849.39521	2915	
877.39259	21721	1+
891.44366	2716	
919.43591	5986	1+
934.45351	4006	
935.43966	29276	1+
948.43154	7008	1+
952.46383	141948	1+
962.48006	14911	1+
990.47653	10093	1+
1008.49481	2380	
1033.52031	2503	
1061.51089	2764	
1065.54850	4193	
1065.54942	90305	1+
1066.55406	2159	
1136.58764	192902	1+
1207.62515	83844	1+
END IONS

###FS:    #m/z: 639.83450 #charge   2
###MaxRes:#m/z:  0.00000 #charge-128
###MS: 1023
###MSMS: 1025
BEGIN IONS
TITLE=Cmpd 324, AutoMSn(639.8345), 17.3 min
RTINSECONDS=1039.8
SCANS=MS: 1023 MSMS: 1025
PEPMASS=639.83450	187506
CHARGE=2+
374.23860	3095	
476.73625	2910	
525.28064	1995	
604.31388	5649	
604.81835	3843	
631.32189	2366	
638.82665	3301	
639.32308	2376	
792.43304	6669	1+
905.43270	2415	
935.44044	4358	1+
952.46462	20333	1+
1019.47210	3033	
1065.54744	12832	1+
1065.54872	2891	
1132.55021	2366	
1136.58173	2060	
1136.58622	22149	1+
1278.66253	190554	1+
END IONS

###FS:    #m/z: 434.54510 #charge   3
###MaxRes:#m/z:  0.00000 #charge-128
###MS: 1023
###MSMS: 1026
BEGIN IONS
TITLE=Cmpd 325, AutoMSn(434.5451), 17.3 min
RTINSECONDS=1040.3
SCANS=MS: 1023 MSMS: 1026
PEPMASS=434.54510	167965
CHARGE=3+
329.18243	300	
345.16168	691	1+
348.18337	1311	1+
359.17875	439	1+
374.22790	404	
394.21707	450	1+
398.19602	310	
403.21545	712	1+
411.22466	456	1+
413.21366	702	1+
418.21051	477	1+
427.96363	549	
429.21185	447	1+
432.74735	1706	1+
433.25149	1883	1+
436.25219	940	1+
438.25864	909	1+
447.19586	301	
449.21149	620	1+
453.22754	391	
459.22620	601	1+
461.26301	1785	1+
464.20398	888	1+
468.24643	806	1+
472.27553	1236	1+
479.48329	312	
480.23811	405	1+
482.21665	2349	1+
486.22697	757	1+
489.26772	374	
496.24253	570	1+
500.24664	365	
502.23686	421	1+
504.25924	493	1+
510.24856	809	1+
517.25833	501	1+
519.22599	332	
520.22807	1074	1+
526.23640	527	1+
529.24170	372	1+
531.25149	620	1+
533.26475	396	
539.29606	1145	1+
546.27836	633	1+
551.25495	359	1+
553.28278	892	1+
560.28112	573	1+
563.29088	582	1+
567.26718	373	1+
567.79811	732	1+
571.28173	513	
574.79665	507	1+
575.28952	7265	1+
576.79611	1218	1+
579.77936	332	
586.27500	635	1+
588.28469	645	1+
595.29278	940	
596.33108	2034	1+
602.28548	843	1+
612.31525	329	
615.28317	511	1+
618.31443	271	
619.32224	589	1+
621.33601	1517	1+
639.83176	271	
644.28265	1413	1+
657.34047	461	1+
664.31785	369	1+
666.33470	4045	1+
672.37680	803	1+
674.38123	9033	1+
677.29566	1942	1+
683.32592	485	1+
685.30507	567	1+
688.36972	503	1+
692.34248	665	
692.83919	878	1+
693.28518	1336	1+
706.29701	624	1+
726.32030	277	1+
737.37438	1065	1+
757.87942	590	
758.40238	629	1+
762.34095	312	1+
763.37795	691	1+
774.40595	459	1+
777.36202	605	1+
778.37024	358	1+
791.42771	596	1+
793.41409	713	1+
802.76973	318	
806.38684	1482	1+
822.38815	609	1+
831.43112	624	1+
833.00039	309	
848.42570	498	1+
856.43157	466	1+
861.45938	1467	1+
863.38711	362	
877.39482	348	
891.43690	584	1+
895.44850	1194	1+
918.44702	655	1+
920.42028	430	1+
933.43491	288	1+
936.46185	487	1+
948.43603	622	1+
951.45968	310	
952.46256	1325	1+
964.42044	373	
966.43532	384	1+
968.45859	1594	1+
974.48119	830	1+
985.43846	470	1+
1045.55682	1324	1+
1062.48174	629	1+
1078.57202	879	1+
1081.54346	1533	1+
1093.56324	791	1+
1115.58632	1174	1+
1135.57413	945	1+
1166.56721	873	1+
1205.59125	902	1+
1224.62241	946	1+
1255.66330	1293	1+
END IONS

###FS:    #m/z: 434.54629 #charge   3
###MaxRes:#m/z:  0.00000 #charge-128
###MS: 1027
###MSMS: 1028
BEGIN IONS
TITLE=Cmpd 326, AutoMSn(434.5463), 17.4 min
RTINSECONDS=1043.33
SCANS=MS: 1027 MSMS: 1028
PEPMASS=434.54629	635303
CHARGE=3+
325.19908	645	1+
329.18488	306	1+
332.20492	306	
341.18758	325	1+
343.16320	556	1+
347.15344	272	
348.18350	1020	1+
352.19216	809	1+
359.17806	909	1+
369.19463	417	
371.21561	291	1+
376.20954	312	1+
379.20623	432	1+
385.23876	261	
386.19077	400	1+
388.20263	801	1+
391.71813	247	
394.20645	1201	1+
395.70422	533	1+
395.76536	316	
399.20634	602	1+
399.69540	369	1+
413.21014	1180	1+
426.23367	406	1+
430.24263	1416	1+
432.25065	3049	1+
434.13838	313	
436.24229	1101	1+
440.21905	376	1+
443.24165	547	
448.22741	1575	1+
454.23198	267	
457.23620	362	1+
461.26435	1836	1+
463.21055	432	1+
465.19616	580	1+
468.24257	622	1+
470.25883	630	1+
472.27868	2368	1+
474.21304	452	1+
481.72631	435	1+
482.22490	2592	1+
488.27233	636	1+
495.22984	786	1+
502.27260	339	1+
504.25266	599	1+
507.25363	485	1+
511.25590	595	1+
513.26211	242	
515.28273	307	1+
518.23619	408	1+
520.23900	513	1+
523.28264	1234	1+
523.78009	594	1+
529.24581	628	1+
531.77066	563	1+
535.26919	594	1+
539.29426	690	1+
539.77715	852	1+
541.26811	1109	1+
545.26477	361	1+
551.26419	290	1+
553.31479	296	
557.28090	1315	1+
562.25319	413	1+
571.30835	914	1+
575.29284	6457	1+
575.79308	1000	1+
579.25079	822	1+
579.77842	370	
584.29446	1214	1+
588.30008	601	1+
595.29953	616	
596.32449	1705	1+
602.31312	688	1+
610.31299	368	1+
614.23951	263	
615.32013	576	1+
618.30315	379	1+
626.33313	284	1+
628.32825	416	1+
632.34042	542	1+
644.28436	1236	1+
649.32270	258	
653.72131	823	1+
657.32975	431	1+
664.28956	356	1+
666.33575	2980	1+
670.37307	732	1+
672.39464	830	1+
674.38118	7378	1+
677.29150	2162	1+
685.35162	296	
686.35855	502	1+
688.38765	755	1+
691.33366	383	1+
693.28697	1179	1+
698.35342	378	1+
700.34665	303	
703.37699	257	
704.38477	481	1+
728.35281	292	1+
737.37203	1184	1+
741.41176	534	1+
743.43821	634	1+
749.36849	281	
764.40268	405	1+
764.89253	262	
767.42198	526	1+
778.37762	857	1+
786.41435	534	1+
787.45961	370	1+
791.41063	711	1+
792.41963	638	1+
800.39447	449	1+
801.60843	318	
803.37210	292	1+
806.35597	833	1+
817.81262	340	
821.42548	541	1+
823.41292	375	1+
830.45037	451	1+
839.44939	474	1+
842.49828	347	
846.45192	231	1+
850.43436	485	1+
861.45942	1260	1+
863.39623	251	
864.48925	7588	1+
875.48780	957	1+
877.38814	758	1+
878.44853	451	1+
891.40106	382	1+
894.39017	272	1+
898.45873	517	1+
918.40299	426	1+
920.44987	303	1+
935.44145	465	1+
949.44074	764	1+
951.45333	2086	1+
959.45700	349	1+
964.44712	1188	1+
966.45544	254	
967.45452	583	1+
968.45540	819	1+
976.49427	577	1+
978.46012	265	1+
984.43101	299	1+
990.44751	335	1+
1042.49962	559	1+
1065.51665	585	1+
1080.54757	1382	1+
1096.53702	493	1+
1116.59169	1086	1+
1135.57706	1229	1+
1152.56162	1540	1+
1205.61690	513	1+
1223.61851	1192	1+
1241.65543	1046	1+
1277.65404	613	1+
END IONS

###FS:    #m/z: 421.75904 #charge   2
###MaxRes:#m/z:  0.00000 #charge-128
###MS: 1027
###MSMS: 1029
BEGIN IONS
TITLE=Cmpd 327, AutoMSn(421.7590), 17.4 min
RTINSECONDS=1043.83
SCANS=MS: 1027 MSMS: 1029
PEPMASS=421.75904	252135
CHARGE=2+
341.18016	4622	
368.22518	6321	
385.25374	20023	1+
454.27027	5434	
470.27122	3841	
472.28626	239094	1+
571.35406	96460	1+
628.37413	9278	
654.38982	6255	
670.38558	3964	
672.40112	178198	1+
682.38620	16642	1+
725.42910	40405	1+
743.43830	98923	1+
END IONS

###FS:    #m/z: 756.33666 #charge   2
###MaxRes:#m/z:  0.00000 #charge-128
###MS: 1027
###MSMS: 1030
BEGIN IONS
TITLE=Cmpd 328, AutoMSn(756.3367), 17.4 min
RTINSECONDS=1044.33
SCANS=MS: 1027 MSMS: 1030
PEPMASS=756.33666	256387
CHARGE=2+
369.19728	13923	
525.28668	24167	
685.31798	13407	
752.60202	17794	
752.84888	19505	
799.35907	12683	
916.42139	18384	
916.75531	15257	
1016.41106	13608	
1301.61648	1369167	1+
1406.63774	78211	1+
END IONS

###FS:    #m/z: 434.54638 #charge   3
###MaxRes:#m/z:  0.00000 #charge-128
###MS: 1031
###MSMS: 1032
BEGIN IONS
TITLE=Cmpd 329, AutoMSn(434.5464), 17.5 min
RTINSECONDS=1047.35
SCANS=MS: 1031 MSMS: 1032
PEPMASS=434.54638	849984
CHARGE=3+
325.20156	581	1+
327.18923	388	
342.19081	380	1+
345.17116	327	1+
348.18229	844	1+
353.21094	534	
358.18067	709	1+
362.20178	364	1+
369.20258	552	1+
371.22080	442	
376.59520	531	
379.20025	949	1+
384.22036	722	1+
387.19796	443	1+
391.74478	611	
391.82764	414	
395.20251	393	1+
395.77081	385	
398.20038	1737	1+
412.22188	773	1+
415.22010	660	1+
418.22956	356	1+
421.23462	590	1+
424.22976	1064	1+
430.27347	307	
432.24920	4558	1+
436.24867	2700	1+
438.13161	296	
448.23075	1023	1+
454.25566	713	1+
461.26345	891	1+
465.20987	407	1+
468.41525	527	
468.51330	476	
470.26642	801	
472.28397	4059	1+
479.47706	305	
480.23751	436	1+
482.21625	1619	1+
486.24858	566	1+
488.26478	1637	1+
495.64523	635	
495.74080	359	
500.24567	325	1+
504.26531	925	1+
519.21863	633	1+
523.78583	343	
525.26375	402	1+
528.28854	408	1+
532.26981	506	1+
553.32533	294	
555.29400	355	1+
563.31606	556	1+
569.32956	632	1+
571.34194	1957	1+
575.31251	1765	
575.79318	802	1+
576.25261	3530	1+
585.29593	451	1+
587.31967	747	1+
595.30046	354	
596.32038	1021	1+
601.33383	404	1+
603.33207	340	
611.31985	506	1+
615.33336	733	1+
644.28082	949	1+
652.66550	513	
656.35961	375	1+
666.33543	1767	1+
670.38407	1085	1+
672.39120	2064	1+
674.37746	4784	1+
677.29899	2207	1+
681.01561	606	
684.34417	474	1+
686.37532	585	1+
688.38759	923	1+
693.28457	375	
704.38109	1266	1+
712.33981	403	1+
725.40407	374	1+
737.36834	468	
741.41713	696	1+
743.43232	830	1+
754.41545	340	1+
757.41261	704	1+
759.42399	688	1+
765.41525	411	1+
775.41323	328	
791.41895	415	1+
806.36496	380	1+
813.45778	388	1+
820.45524	1060	1+
842.49838	986	1+
846.45159	940	1+
862.49690	1180	1+
864.48957	12919	1+
870.50271	1274	1+
878.46400	475	1+
918.44911	354	1+
1079.56382	976	1+
END IONS

###FS:    #m/z: 421.75958 #charge   2
###MaxRes:#m/z:  0.00000 #charge-128
###MS: 1031
###MSMS: 1033
BEGIN IONS
TITLE=Cmpd 330, AutoMSn(421.7596), 17.5 min
RTINSECONDS=1047.85
SCANS=MS: 1031 MSMS: 1033
PEPMASS=421.75958	731980
CHARGE=2+
341.18044	9679	
368.22860	13053	
385.25367	30748	
454.26965	11164	
472.28613	454992	1+
571.35376	182080	1+
628.37544	19592	
654.39309	12679	
672.40105	353796	1+
682.38583	31596	1+
725.42834	77311	1+
743.43793	200586	1+
END IONS

###FS:    #m/z: 459.22381 #charge   2
###MaxRes:#m/z:  0.00000 #charge-128
###MS: 1031
###MSMS: 1034
BEGIN IONS
TITLE=Cmpd 331, AutoMSn(459.2238), 17.5 min
RTINSECONDS=1048.35
SCANS=MS: 1031 MSMS: 1034
PEPMASS=459.22381	615798
CHARGE=2+
334.13831	13972	1+
341.15260	5127	
352.14827	28921	1+
359.18157	10298	1+
369.16448	2886	
378.16770	2690	
387.19921	4724	
404.22566	78487	1+
423.19379	2820	
428.19926	2278	
433.18467	23512	1+
436.18926	8003	1+
451.19652	11908	1+
475.19803	2488	
478.20928	2513	
480.20619	2061	
487.25583	5887	
492.21495	15097	1+
502.20560	2538	
504.22232	4021	
505.27403	87051	1+
510.23214	7968	1+
515.24680	2096	
520.21868	37207	1+
538.22488	5245	
544.26892	2530	
563.26119	3041	
565.24058	4074	
573.24284	2941	
581.26740	3048	
591.25611	10056	1+
609.26799	6765	1+
622.26294	3932	
650.32677	7987	1+
657.34791	3266	
668.33774	89074	1+
737.35890	13888	1+
755.36972	152765	1+
762.32072	2626	
765.35484	5079	1+
780.33183	3452	
END IONS

###FS:    #m/z: 459.72370 #charge   2
###MaxRes:#m/z:  0.00000 #charge-128
###MS: 1035
###MSMS: 1036
BEGIN IONS
TITLE=Cmpd 332, AutoMSn(459.7237), 17.5 min
RTINSECONDS=1051.38
SCANS=MS: 1035 MSMS: 1036
PEPMASS=459.72370	990801
CHARGE=2+
334.13989	17692	1+
341.15417	5567	
352.14945	34188	1+
359.17752	14310	1+
369.15962	3253	
378.16900	3331	
387.20048	5481	
396.15634	2587	
404.22494	92959	1+
423.18992	3422	
428.19322	3397	
433.18509	26724	1+
436.19133	9098	1+
451.19542	13912	1+
475.19599	2700	
478.20743	4224	
487.25466	5315	
492.21491	17787	1+
502.20629	2935	
504.22079	5341	
505.27409	103015	1+
510.23086	5774	
520.21884	42049	1+
538.22963	9026	1+
544.26670	2785	
563.25339	5927	1+
565.24074	4743	
581.26948	3978	
591.25521	13561	1+
609.26427	8424	1+
622.26390	4182	
650.32703	9124	1+
657.35060	3149	
668.33843	101375	1+
737.35824	15922	1+
755.37001	187109	1+
765.35611	3819	
780.33591	4041	
END IONS

###FS:    #m/z: 421.76013 #charge   2
###MaxRes:#m/z:  0.00000 #charge-128
###MS: 1035
###MSMS: 1037
BEGIN IONS
TITLE=Cmpd 333, AutoMSn(421.7601), 17.5 min
RTINSECONDS=1051.88
SCANS=MS: 1035 MSMS: 1037
PEPMASS=421.76013	889596
CHARGE=2+
341.18040	9866	
368.22569	12128	
385.25316	31156	
454.27155	11548	
472.28601	470477	1+
571.35366	189262	1+
628.37354	20076	
654.39032	12656	
672.40133	359869	1+
682.38543	34041	1+
725.42817	80295	1+
743.43756	205674	1+
END IONS

###FS:    #m/z: 918.43234 #charge   1
###MaxRes:#m/z:  0.00000 #charge-128
###MS: 1035
###MSMS: 1038
BEGIN IONS
TITLE=Cmpd 334, AutoMSn(918.4323), 17.5 min
RTINSECONDS=1052.38
SCANS=MS: 1035 MSMS: 1038
PEPMASS=918.43234	437874
CHARGE=1+
334.13895	4124	
352.14910	4265	
359.17300	4190	
396.15365	10568	
404.22640	48555	1+
414.16291	5391	
433.18471	3669	
451.19462	3749	
470.19452	4350	
487.22197	5279	
497.19997	32354	1+
505.27418	35606	1+
515.21102	30582	1+
520.21561	8991	
522.23006	3837	
538.22763	3679	
591.25268	7685	
609.26378	5070	
655.27451	14790	1+
665.26863	3496	
668.33604	18602	1+
673.29390	19964	1+
683.27746	24558	1+
701.29281	5215	
728.30277	4968	
744.33241	3354	
754.32965	18009	1+
772.32921	4283	
900.42016	12455	1+
918.43115	278345	1+
END IONS

###FS:    #m/z: 459.72356 #charge   2
###MaxRes:#m/z:  0.00000 #charge-128
###MS: 1039
###MSMS: 1040
BEGIN IONS
TITLE=Cmpd 335, AutoMSn(459.7236), 17.6 min
RTINSECONDS=1055.4
SCANS=MS: 1039 MSMS: 1040
PEPMASS=459.72356	1037647
CHARGE=2+
334.14008	14900	1+
341.15218	5158	
352.14939	32524	1+
359.17738	12655	1+
369.16401	3319	
378.16821	3333	
387.19682	6930	1+
396.15493	2418	
404.22520	92658	1+
423.19018	2410	
428.19730	2965	
433.18585	26706	1+
436.19200	7726	1+
451.19626	13745	1+
475.19822	2438	
478.21213	3919	
487.25938	5173	
492.21584	19248	1+
502.20962	2591	
504.22170	5544	
505.27367	100945	1+
510.23370	9473	1+
515.24415	2446	
520.21912	41905	1+
538.22973	5196	
563.25516	5471	1+
565.24077	4452	
581.27095	3988	
591.25421	12384	1+
609.26481	8252	1+
622.26477	3281	
650.32557	9601	1+
657.34614	2240	
668.33847	100735	1+
737.35851	15053	1+
755.36945	176242	1+
762.32191	2232	
765.35284	3553	
780.33555	2820	
END IONS

###FS:    #m/z: 918.43118 #charge   1
###MaxRes:#m/z:  0.00000 #charge-128
###MS: 1039
###MSMS: 1041
BEGIN IONS
TITLE=Cmpd 336, AutoMSn(918.4312), 17.6 min
RTINSECONDS=1055.9
SCANS=MS: 1039 MSMS: 1041
PEPMASS=918.43118	447735
CHARGE=1+
334.13732	3749	
352.15031	3527	
359.17545	3916	
396.15246	7905	
404.22664	40135	1+
414.16640	4880	
433.18572	3320	
451.19830	3134	
470.19504	3116	
487.22541	4077	
497.20127	28254	1+
505.27371	29900	1+
515.21186	27257	1+
520.21762	7154	
522.23020	3009	
538.22441	3216	
591.25350	6442	
609.26369	4011	
655.27432	12786	1+
665.27119	2896	
668.33654	14229	1+
673.29648	15914	1+
683.27967	19772	1+
701.29174	5155	
728.30605	4607	
754.32882	13445	1+
772.32532	3270	
900.41844	9252	1+
918.43198	225023	1+
END IONS

###FS:    #m/z: 412.75344 #charge   2
###MaxRes:#m/z:  0.00000 #charge-128
###MS: 1039
###MSMS: 1042
BEGIN IONS
TITLE=Cmpd 337, AutoMSn(412.7534), 17.6 min
RTINSECONDS=1056.4
SCANS=MS: 1039 MSMS: 1042
PEPMASS=412.75344	344474
CHARGE=2+
312.12370	185	
345.22573	324	1+
355.21346	376	
357.20161	154	
362.16063	214	1+
379.18613	137	
381.16251	151	
386.18654	183	
393.19931	267	1+
408.24372	651	1+
411.23409	206	
412.22748	490	1+
414.23897	310	
415.21575	397	1+
432.25015	1640	1+
446.25310	270	
448.24264	377	1+
470.26987	156	
472.28350	322	
479.20142	137	
482.21849	141	
492.30710	256	1+
520.21728	171	
533.21829	137	
541.33862	789	1+
543.21230	222	
545.33272	432	
549.09120	380	
551.25351	191	
559.33102	169	
565.11948	165	
579.24044	191	
590.31603	280	1+
602.34692	188	
632.36903	3299	1+
640.76589	621	
672.39828	167	
END IONS

###FS:    #m/z: 918.43147 #charge   1
###MaxRes:#m/z:  0.00000 #charge-128
###MS: 1043
###MSMS: 1044
BEGIN IONS
TITLE=Cmpd 338, AutoMSn(918.4315), 17.7 min
RTINSECONDS=1059.42
SCANS=MS: 1043 MSMS: 1044
PEPMASS=918.43147	322267
CHARGE=1+
334.13754	2090	
352.14708	2314	
359.17754	2448	
396.15463	6647	
404.22677	26313	1+
414.16613	3700	
433.18480	2453	
451.19682	2158	
470.19602	2018	
487.22402	2986	
497.20136	19566	1+
505.27365	19487	1+
515.21202	19078	1+
520.21735	5360	
522.23379	1988	
538.22574	2541	
591.25470	4479	
609.26183	2424	
655.27683	8220	1+
665.28116	2227	
668.33824	9105	1+
673.29551	11013	1+
683.27680	13567	1+
701.28947	3326	
728.30305	2698	
754.33274	8794	1+
772.33019	2338	
900.42279	6772	1+
918.43046	158219	1+
END IONS

###FS:    #m/z: 551.86700 #charge   1
###MaxRes:#m/z:  0.00000 #charge-128
###MS: 1043
###MSMS: 1045
BEGIN IONS
TITLE=Cmpd 339, AutoMSn(551.8670), 17.7 min
RTINSECONDS=1059.92
SCANS=MS: 1043 MSMS: 1045
PEPMASS=551.86700	133820
CHARGE=1+
395.77655	333	
404.20710	347	
411.20638	410	
434.21807	762	1+
442.86025	376	
443.71951	1701	1+
447.22010	1241	1+
470.24567	284	
472.22845	390	
474.24695	437	
487.23727	417	
488.23539	904	1+
491.23497	314	
501.23250	507	
501.73559	323	
502.48799	283	
509.23007	643	1+
514.57859	589	1+
514.93046	383	
515.26849	395	
523.24726	316	
525.25178	1031	1+
527.76150	315	
528.26294	483	
533.25371	737	1+
537.23573	1013	1+
542.01827	430	
545.26116	850	
545.99690	775	1+
546.26214	1356	
546.76540	733	
547.26929	2533	1+
547.56636	328	
547.89322	359	
548.54567	751	1+
550.01545	1674	1+
END IONS

###FS:    #m/z: 619.79848 #charge   2
###MaxRes:#m/z:  0.00000 #charge-128
###MS: 1043
###MSMS: 1046
BEGIN IONS
TITLE=Cmpd 340, AutoMSn(619.7985), 17.7 min
RTINSECONDS=1060.42
SCANS=MS: 1043 MSMS: 1046
PEPMASS=619.79848	100895
CHARGE=2+
317.12480	1026	
328.14389	1181	1+
345.24633	1894	1+
346.12347	1293	1+
362.17102	931	
369.19315	3212	1+
372.19107	1431	1+
376.60091	1516	
378.69163	899	
379.12552	2768	1+
385.17793	911	1+
387.16707	1588	1+
393.74514	1003	
395.19897	686	
397.14568	2454	1+
401.17791	1863	1+
409.19513	911	
411.22065	688	
414.16723	832	
415.16079	3266	1+
418.17800	760	
426.21500	1129	
427.15871	708	
431.18790	1411	1+
433.20967	1597	1+
436.18909	5829	1+
468.24846	2252	1+
472.23854	2950	1+
476.18972	1459	1+
485.24116	832	1+
490.18424	909	1+
492.31362	4269	1+
494.23134	2335	1+
500.22975	1539	1+
503.23760	1143	
503.74648	915	
508.20578	1408	1+
511.24264	1040	1+
514.23993	905	1+
516.22645	1243	1+
525.27437	5936	1+
529.25716	2018	1+
532.23624	1317	1+
535.26021	1305	1+
543.21160	1133	
544.25322	7032	1+
550.23704	807	
562.25033	1201	1+
565.26064	1389	1+
574.23958	1153	1+
582.29714	1508	1+
588.25357	2594	1+
598.29088	1708	1+
601.27980	3677	1+
601.79019	1436	
607.33915	5831	1+
610.29638	847	
614.24845	1372	1+
616.28960	1582	1+
622.26849	8036	1+
628.32902	1237	
629.35579	4258	1+
632.33934	1970	1+
639.32833	1530	1+
643.32688	2259	1+
657.35164	10927	1+
661.28061	1251	1+
678.37370	13339	1+
685.31279	2760	1+
692.30546	1036	1+
704.30538	2065	1+
714.36778	1046	1+
723.31492	5455	1+
728.42640	7113	1+
728.42664	705	
729.26705	4479	1+
731.37713	997	1+
736.34672	1000	1+
738.37412	1578	1+
747.28807	1090	1+
756.21931	2757	1+
756.42082	8749	1+
762.32436	2920	1+
778.33345	1256	1+
780.33089	27532	1+
788.38838	712	
788.70289	817	
789.39330	2496	1+
793.33460	1206	1+
799.37125	1471	1+
807.42061	11614	1+
817.38432	1862	1+
860.36707	1304	1+
874.39663	2183	1+
876.33696	3872	1+
879.39223	4047	1+
882.45629	1001	1+
888.44241	1903	1+
900.43542	731	
916.43944	2954	1+
918.43755	4543	1+
928.56377	892	1+
936.42842	12463	1+
945.47732	1754	1+
958.43863	1905	1+
973.44854	11756	1+
1023.49603	5905	1+
1044.53951	5061	1+
1072.51864	3766	1+
1074.46341	693	
1078.45105	1681	1+
1096.45444	10819	1+
1110.52527	1377	
1167.52261	2133	1+
1184.56183	1745	1+
1203.56178	3198	1+
1220.57808	42601	1+
1235.54938	1997	1+
1238.58338	3798	1+
END IONS

###FS:    #m/z: 599.27759 #charge   2
###MaxRes:#m/z:  0.00000 #charge-128
###MS: 1047
###MSMS: 1048
BEGIN IONS
TITLE=Cmpd 341, AutoMSn(599.2776), 17.7 min
RTINSECONDS=1063.45
SCANS=MS: 1047 MSMS: 1048
PEPMASS=599.27759	120107
CHARGE=2+
343.16468	1671	
352.17325	1424	
360.19647	1771	
369.19689	19078	1+
398.17959	11486	1+
468.26204	10892	1+
480.20744	1453	
487.24055	1996	
497.24546	5759	1+
500.20056	1415	
503.20752	1425	
508.26184	1676	
518.24447	2656	
520.22787	6894	1+
525.28485	30535	1+
531.75068	1592	
535.26998	1957	
544.26556	2363	1+
566.27264	2876	1+
581.25766	5476	1+
589.29107	1893	
594.29295	3672	1+
594.62878	2067	
594.96966	1865	
598.29298	1373	
604.29420	2291	
617.79204	1325	
618.30096	1575	
632.34001	1561	
647.28365	6515	1+
666.28230	2338	1+
668.30615	2136	
682.34150	1367	
683.29173	18194	1+
685.31185	14026	1+
748.33826	2500	
782.35435	10000	1+
799.35806	6291	1+
805.35224	3463	1+
879.38444	1942	
896.40018	44501	1+
907.37570	2024	
995.46785	1789	
1016.41672	12353	1+
1162.50067	10757	1+
1179.53225	108476	1+
END IONS

###FS:    #m/z: 434.54516 #charge   3
###MaxRes:#m/z:  0.00000 #charge-128
###MS: 1047
###MSMS: 1049
BEGIN IONS
TITLE=Cmpd 342, AutoMSn(434.5452), 17.7 min
RTINSECONDS=1063.96
SCANS=MS: 1047 MSMS: 1049
PEPMASS=434.54516	143602
CHARGE=3+
308.17226	1603	
322.17960	582	
328.15285	270	
355.23183	695	
359.19005	284	
373.19065	318	
389.73083	297	
398.19016	408	
399.83122	288	
403.24360	2575	1+
415.20440	651	
416.20128	1189	1+
421.25366	1121	1+
433.22844	1444	1+
438.26993	1177	1+
446.21536	226	
448.22606	296	
450.24370	1968	1+
472.27901	905	1+
482.20905	520	
519.21439	256	
529.27449	463	
546.29736	936	1+
549.30634	1242	1+
550.03035	342	
563.32722	12557	1+
571.29196	791	1+
572.19128	506	
575.30312	246	
576.24447	2497	1+
614.22789	647	
622.30223	248	
632.26133	247	
644.26665	1880	1+
653.72042	1293	1+
659.37280	323	
661.39123	232	
674.39828	280	
676.40912	16509	1+
686.38889	533	1+
731.41027	292	
863.50344	723	1+
870.49311	9433	1+
END IONS

###FS:    #m/z: 442.23709 #charge   2
###MaxRes:#m/z:  0.00000 #charge-128
###MS: 1047
###MSMS: 1050
BEGIN IONS
TITLE=Cmpd 343, AutoMSn(442.2371), 17.7 min
RTINSECONDS=1064.46
SCANS=MS: 1047 MSMS: 1050
PEPMASS=442.23709	73921
CHARGE=2+
316.19480	305	
330.17708	336	
344.19188	1057	1+
347.22601	1373	1+
357.16493	1369	1+
359.18189	403	
361.22159	329	
362.20504	856	
363.13204	442	
367.57337	300	
372.18048	543	1+
375.17044	475	
376.18467	955	
385.20228	1036	1+
390.18069	1677	1+
391.74368	478	
400.19260	1894	1+
403.21093	405	1+
408.18850	6167	1+
418.19754	544	1+
440.24889	1287	1+
444.25186	529	1+
446.23902	1099	
447.10848	575	
448.22665	647	
449.24075	1179	1+
458.23718	1389	1+
465.20852	789	1+
469.21880	416	1+
472.28856	669	
473.23702	1680	1+
476.25219	2033	1+
482.21464	651	1+
487.21622	672	1+
491.22624	891	1+
494.25202	358	1+
499.23574	1002	1+
504.25071	568	1+
509.23824	10762	1+
513.27573	892	1+
516.27286	941	1+
519.22066	785	1+
522.22012	380	
532.28252	298	
544.31186	387	
550.01136	460	1+
571.31150	342	
572.30440	1265	1+
576.25281	2337	1+
582.28598	528	1+
587.29427	939	1+
600.30061	308	
602.29255	497	1+
604.30814	2443	1+
614.21812	465	
615.33986	447	
622.32290	15634	1+
630.29324	816	1+
633.32172	826	1+
644.26615	1821	1+
672.37075	643	1+
677.31413	687	1+
711.41357	389	
715.38793	851	1+
720.30929	307	
733.32372	355	1+
736.40686	779	1+
746.40660	3729	1+
751.37226	931	1+
767.43378	517	
769.38885	8149	1+
782.44636	382	1+
787.42412	304	
819.44135	2788	1+
866.42429	442	1+
END IONS

###FS:    #m/z: 748.09661 #charge   3
###MaxRes:#m/z:  0.00000 #charge-128
###MS: 1051
###MSMS: 1052
BEGIN IONS
TITLE=Cmpd 344, AutoMSn(748.0966), 17.8 min
RTINSECONDS=1067.49
SCANS=MS: 1051 MSMS: 1052
PEPMASS=748.09661	138176
CHARGE=3+
369.19673	5576	
508.71012	3124	
509.21097	2021	
525.28520	9567	1+
590.24483	3059	
590.74259	2820	
645.76056	2055	
647.27990	2023	
649.31626	2021	
685.31708	4569	
687.31580	2854	
687.56930	2180	
696.81827	2099	
740.83864	3858	
741.08978	3992	
741.33723	4130	
741.59073	2415	
746.81065	9518	
747.32465	12433	
747.60248	6429	
751.84089	3525	
752.09163	12350	1+
799.35819	6978	1+
814.34929	2115	
916.08591	6832	1+
916.42286	5420	
916.75109	4245	
1016.41204	4330	
1017.41699	2142	
1418.60259	10594	1+
1470.68370	8598	1+
1471.18253	8707	1+
1485.66368	21218	1+
1486.17282	17969	1+
1494.68338	222885	1+
1495.18650	178363	1+
1503.68535	38439	1+
1504.18516	30159	1+
END IONS

###FS:    #m/z: 599.27876 #charge   2
###MaxRes:#m/z:  0.00000 #charge-128
###MS: 1051
###MSMS: 1053
BEGIN IONS
TITLE=Cmpd 345, AutoMSn(599.2788), 17.8 min
RTINSECONDS=1067.99
SCANS=MS: 1051 MSMS: 1053
PEPMASS=599.27876	145228
CHARGE=2+
369.19627	21503	1+
468.26305	11890	1+
487.24119	2890	
525.28467	35484	1+
537.93301	2816	
560.79257	3900	
561.28964	4395	
566.26543	3630	1+
576.27815	3768	1+
586.27758	2761	
589.28485	3993	
589.48449	4318	
589.69450	3608	
589.88416	3071	
594.02253	2609	
594.27566	5659	
594.65254	11541	1+
595.06606	10883	1+
595.28211	18924	1+
595.47593	8691	
595.87641	3157	
598.28018	5287	
598.48093	28830	1+
598.68105	34252	1+
598.88497	31856	1+
599.08033	19990	
599.28133	17104	1+
602.28676	4688	
602.48508	3068	
603.96908	4175	
604.29774	5160	
604.63476	2815	
618.29047	4569	1+
634.29914	8611	1+
646.78799	3826	
647.28605	7657	1+
683.30357	12876	1+
685.31465	13455	1+
687.57176	7466	
688.06907	5468	
748.33400	5263	1+
768.68661	3779	1+
782.35202	3041	
799.35783	5742	1+
805.35391	2782	
896.40110	20675	1+
959.39213	3247	1+
1016.42141	9754	1+
1162.50519	7193	1+
1179.53085	158142	1+
END IONS

###FS:    #m/z: 458.24509 #charge   2
###MaxRes:#m/z:  0.00000 #charge-128
###MS: 1051
###MSMS: 1054
BEGIN IONS
TITLE=Cmpd 346, AutoMSn(458.2451), 17.8 min
RTINSECONDS=1068.49
SCANS=MS: 1051 MSMS: 1054
PEPMASS=458.24509	107145
CHARGE=2+
315.14515	1449	1+
334.14079	3534	1+
341.15408	1566	1+
351.19988	6551	
352.15406	5941	1+
359.17995	3044	1+
359.43117	856	
364.46005	551	
369.15529	827	
387.19691	840	
395.77696	829	
396.15417	728	
404.22500	19421	1+
408.83022	555	
418.21021	559	
419.21338	3337	1+
423.18989	707	
428.21930	3219	1+
433.18656	5790	1+
436.22602	682	
437.22542	5226	1+
444.22282	557	
448.22902	2902	1+
451.19769	3356	1+
454.25435	2198	1+
461.24865	2458	
462.22692	5377	1+
478.21487	548	
479.25243	3560	1+
487.25560	1522	
492.21660	3850	1+
502.21318	841	
504.22651	1374	
505.27474	21105	1+
510.23665	1720	1+
520.21979	9065	1+
537.28302	1034	
538.23766	2016	1+
547.26563	935	1+
565.28188	8060	1+
581.27215	783	
591.25866	3351	1+
609.26960	959	
624.30614	575	
648.31149	1289	1+
650.32572	2305	1+
665.33685	8824	1+
668.33781	19511	1+
684.35832	671	
712.34752	590	
724.34997	601	
737.36098	3238	1+
755.36930	32747	1+
765.34659	947	
778.41932	5676	1+
898.45309	1010	1+
915.48468	10203	1+
END IONS

###FS:    #m/z: 748.09660 #charge   2
###MaxRes:#m/z:  0.00000 #charge-128
###MS: 1055
###MSMS: 1056
BEGIN IONS
TITLE=Cmpd 347, AutoMSn(748.0966), 17.9 min
RTINSECONDS=1071.52
SCANS=MS: 1055 MSMS: 1056
PEPMASS=748.09660	188726
CHARGE=2+
369.19697	6631	
508.71074	5068	
525.28645	13704	1+
590.24434	6575	
590.74554	3467	
647.28356	3295	
685.31676	8139	1+
687.31761	3942	
687.57189	3854	
687.81978	3859	
709.80257	4564	
710.31113	3795	
736.34620	5850	
736.84201	4679	
740.34362	3283	
743.34929	3420	
746.81304	10540	
747.32704	17289	
747.60029	12683	
751.84503	19036	1+
781.70090	3130	
799.35705	6350	
916.08715	11649	1+
916.42182	8857	
916.75562	6399	
1016.41356	7177	
1017.41531	3331	
1471.17984	12735	1+
1480.67194	37027	1+
1481.17313	30499	1+
1486.17496	28375	1+
1486.65999	27471	1+
1494.68494	371306	1+
1495.18782	315064	1+
END IONS

###FS:    #m/z: 598.68126 #charge   3
###MaxRes:#m/z:  0.00000 #charge-128
###MS: 1055
###MSMS: 1057
BEGIN IONS
TITLE=Cmpd 348, AutoMSn(598.6813), 17.9 min
RTINSECONDS=1072.02
SCANS=MS: 1055 MSMS: 1057
PEPMASS=598.68126	157740
CHARGE=3+
343.16428	3506	
369.19757	32645	1+
400.18580	3346	
468.26477	16824	1+
486.90605	3632	1+
487.23998	4555	
487.56974	2919	
508.22841	5413	1+
518.24421	4392	1+
525.28629	54904	1+
531.74999	3004	
537.25328	6009	1+
537.93323	4390	1+
547.26585	5256	1+
571.26273	2666	1+
576.27756	6372	1+
577.06824	3109	
580.26460	3443	1+
586.52489	2834	
588.28384	6697	1+
588.67513	4952	1+
589.88641	3489	
594.02553	4785	
594.27672	10654	
594.64704	19196	1+
595.07017	20537	1+
595.27938	29653	1+
595.47646	18723	
595.84480	8971	1+
598.08320	4262	
598.28879	7531	
598.48143	56711	1+
598.67853	68485	1+
598.88212	56137	1+
599.08106	40367	1+
599.28214	28165	1+
601.67605	4147	1+
602.28431	5968	1+
602.48163	3126	
603.97037	8616	1+
604.29843	8070	1+
604.63730	3729	
609.28600	4318	1+
617.28818	2880	
619.28557	3748	1+
634.29952	11498	1+
634.82356	3284	
642.30065	3072	1+
647.29408	19728	1+
658.31689	6596	1+
658.65517	3978	
667.30934	9737	1+
677.32955	7772	1+
677.66495	4386	
678.02316	4336	1+
683.02878	3560	
685.31705	19960	1+
690.32460	3488	1+
699.33334	5637	1+
700.67040	2941	
714.84169	5961	1+
721.33761	6553	1+
721.67435	3304	
722.00939	2826	
730.33990	5926	1+
730.67069	5810	1+
731.00538	3689	
738.35602	3611	1+
748.32925	9491	1+
768.68574	7475	1+
769.01964	6286	1+
769.35183	4989	
781.35511	4747	1+
799.36089	8660	1+
805.35237	6604	1+
822.37616	4059	1+
824.38176	4189	1+
896.40193	14478	1+
959.39903	4378	1+
1016.42060	17906	1+
1120.56728	11493	1+
1133.52645	7845	1+
1162.50309	11057	1+
1171.54027	6862	1+
1178.02044	7948	1+
1179.52337	103506	1+
1215.56148	7877	1+
1234.58119	8176	1+
1292.56567	18323	1+
1335.63625	6179	1+
1349.58778	27238	1+
1362.67007	17343	1+
1365.62099	14759	1+
1373.62802	28328	1+
1374.13435	23430	1+
1430.17629	5647	1+
1430.68145	8112	1+
1512.65171	11292	1+
END IONS

###FS:    #m/z: 458.24529 #charge   2
###MaxRes:#m/z:  0.00000 #charge-128
###MS: 1055
###MSMS: 1058
BEGIN IONS
TITLE=Cmpd 349, AutoMSn(458.2453), 17.9 min
RTINSECONDS=1072.52
SCANS=MS: 1055 MSMS: 1058
PEPMASS=458.24529	127943
CHARGE=2+
315.14337	856	
333.15931	432	
334.14570	1856	1+
338.17633	674	
341.15531	980	1+
351.19867	4637	
352.15656	4072	1+
359.18078	1357	
362.16146	699	1+
378.16279	470	
387.19466	1248	1+
396.15496	606	
400.19183	650	1+
404.22507	11516	1+
419.21709	3826	1+
423.18813	478	
428.21490	3230	1+
433.19017	3854	1+
437.22362	4918	1+
443.20169	615	1+
448.23012	1224	
450.11551	556	
451.18941	2126	1+
454.24675	2746	1+
459.67569	1067	1+
460.25198	2441	1+
462.23093	6008	1+
466.27037	3132	1+
474.21184	818	1+
479.25562	3115	1+
487.52865	457	
490.22360	683	1+
492.21395	3515	1+
497.21834	667	1+
502.21209	1154	1+
504.22609	789	
505.27349	12629	1+
510.22991	1249	
513.27782	766	
517.25510	436	
519.23262	463	
520.21839	3574	1+
522.23577	1321	1+
527.84121	625	
530.24167	875	1+
536.26398	486	
537.26043	2232	1+
545.24325	738	1+
547.25205	1063	1+
563.26109	897	1+
565.28362	7087	1+
576.29810	455	
581.27578	572	
591.25426	1712	1+
594.37135	1842	
609.26263	702	
628.29310	1792	1+
632.32354	889	1+
648.31239	1192	1+
650.32824	1258	1+
654.75946	1492	1+
656.28316	533	
665.33657	6980	1+
668.33973	12102	1+
673.30161	1439	1+
684.34896	1008	1+
709.39612	2094	1+
712.34404	712	1+
719.22381	836	1+
724.36113	1016	1+
737.35653	1315	1+
741.37872	948	1+
755.36994	20333	1+
764.32251	731	1+
769.37633	935	1+
778.42000	4085	1+
786.38909	700	1+
871.45071	989	1+
872.46226	530	
890.35941	886	1+
897.46735	2355	1+
900.36448	2154	1+
901.42410	456	
915.48401	7622	1+
END IONS

###FS:    #m/z: 748.09730 #charge   2
###MaxRes:#m/z:  0.00000 #charge-128
###MS: 1059
###MSMS: 1060
BEGIN IONS
TITLE=Cmpd 350, AutoMSn(748.0973), 17.9 min
RTINSECONDS=1075.55
SCANS=MS: 1059 MSMS: 1060
PEPMASS=748.09730	291386
CHARGE=2+
369.19781	7566	
508.71190	6641	
525.28732	13378	
590.24626	6241	
647.28307	4518	
685.31387	15092	1+
687.56780	4584	
736.34441	6734	
736.83912	6770	
746.81620	9080	
747.33336	16255	
747.60101	15332	
751.84257	20465	1+
799.35885	7114	
916.08717	12227	1+
916.42012	9593	
916.75331	8410	
1016.41459	9194	
1017.41267	4822	
1471.17530	15638	1+
1480.66975	64009	1+
1481.17195	57920	1+
1486.17455	37278	1+
1486.66774	35074	1+
1494.68520	495100	1+
1495.18721	414500	1+
END IONS

###FS:    #m/z: 581.26770 #charge   3
###MaxRes:#m/z:  0.00000 #charge-128
###MS: 1059
###MSMS: 1061
BEGIN IONS
TITLE=Cmpd 351, AutoMSn(581.2677), 17.9 min
RTINSECONDS=1076.05
SCANS=MS: 1059 MSMS: 1061
PEPMASS=581.26770	250006
CHARGE=3+
333.67439	2438	
385.15373	11139	1+
404.16104	3794	
465.19070	2501	
482.21561	41641	1+
494.20659	8684	
494.88100	3276	
500.88654	13431	1+
501.21997	8476	
501.55388	5177	
513.21132	2718	
514.19626	6746	1+
526.26959	3564	
526.77264	2383	
530.22138	10153	1+
544.91655	2587	
565.14932	3067	
565.74132	2648	
569.59292	2911	
574.92473	2583	
575.26356	144211	1+
575.59780	113118	1+
575.93146	74900	1+
581.26707	22517	1+
581.60143	16665	1+
581.93454	9286	
595.29825	43141	1+
666.33662	57295	1+
693.23510	2571	
700.80517	2366	
736.31912	9634	
737.37350	46811	1+
764.26894	2330	
788.26310	10608	1+
807.36169	5340	
807.86713	4081	
808.40524	32121	1+
917.35182	10583	1+
917.35350	3737	
936.50474	7699	1+
969.39318	8473	1+
988.39105	30013	1+
1058.43555	13452	1+
1059.42050	4408	
1130.45285	2526	
1211.56410	38850	1+
1322.59123	15109	1+
1340.60723	48027	1+
1483.61623	9451	1+
1500.63824	150352	1+
END IONS

###FS:    #m/z: 586.92577 #charge   3
###MaxRes:#m/z:  0.00000 #charge-128
###MS: 1059
###MSMS: 1062
BEGIN IONS
TITLE=Cmpd 352, AutoMSn(586.9258), 17.9 min
RTINSECONDS=1076.55
SCANS=MS: 1059 MSMS: 1062
PEPMASS=586.92577	123037
CHARGE=3+
482.21584	6074	1+
495.20516	1839	
525.28536	1476	
543.24983	1724	
545.26493	1708	
547.56901	3428	
547.90356	2542	
548.23998	2114	
549.91942	3571	1+
550.25198	1903	
550.59500	1722	
553.24477	2447	
553.58222	2179	
568.26179	5667	
568.76552	2649	
575.59573	10211	1+
575.92931	15156	1+
576.26448	15344	1+
577.76815	2446	
580.59880	1725	
580.93268	4809	1+
581.26300	4360	1+
582.60310	1741	
586.26369	8317	1+
586.60313	1857	
586.92814	10706	1+
587.59497	5801	1+
595.29807	5179	1+
611.28975	2288	
666.32747	11998	1+
668.80058	2054	
739.37153	1880	
808.40002	5796	1+
1213.54828	5261	1+
1285.56781	11549	1+
1341.61400	5252	1+
1400.59404	27588	1+
1407.63417	26072	1+
1471.63328	177359	1+
1501.64117	15975	1+
1657.70852	12000	1+
END IONS

###FS:    #m/z: 581.26782 #charge   3
###MaxRes:#m/z:  0.00000 #charge-128
###MS: 1063
###MSMS: 1064
BEGIN IONS
TITLE=Cmpd 353, AutoMSn(581.2678), 18.0 min
RTINSECONDS=1079.59
SCANS=MS: 1063 MSMS: 1064
PEPMASS=581.26782	290328
CHARGE=3+
322.18393	2349	
333.67560	2834	
369.19225	2463	
385.15372	11651	1+
404.15920	3721	
482.21606	42767	1+
494.88173	2709	
500.88596	12829	1+
501.22032	8205	
501.55807	3762	
513.21211	2580	
514.19874	6166	1+
526.27263	3733	
526.77398	2268	
529.72340	4688	
565.13759	3865	
565.73815	2758	
569.59449	2559	
569.92084	2496	
574.59500	2419	
574.91780	2906	
575.26309	146510	1+
575.59714	104670	1+
575.93134	69676	1+
581.26605	22628	1+
581.60115	15952	1+
581.93423	9424	
595.29856	40657	1+
666.33648	57203	1+
693.23627	2330	
736.31732	9355	
737.37312	49339	1+
764.27376	2457	
788.26375	10123	1+
806.34138	8152	1+
807.86644	3348	
808.40587	31899	1+
917.35084	3512	
917.35346	12755	1+
936.50526	8240	1+
969.39741	9206	1+
987.40122	23051	1+
988.38178	12986	1+
1059.42126	4019	
1059.43420	11517	1+
1130.45950	2796	
1211.56614	35254	1+
1322.59797	12394	1+
1340.60918	47954	1+
1483.61930	8533	1+
1500.63818	139763	1+
END IONS

###FS:    #m/z: 802.45680 #charge   1
###MaxRes:#m/z:  0.00000 #charge-128
###MS: 1063
###MSMS: 1065
BEGIN IONS
TITLE=Cmpd 354, AutoMSn(802.4568), 18.0 min
RTINSECONDS=1080.09
SCANS=MS: 1063 MSMS: 1065
PEPMASS=802.45680	195605
CHARGE=1+
431.20387	8245	
711.44320	3187	
802.45709	226807	1+
END IONS

###FS:    #m/z: 401.73458 #charge   2
###MaxRes:#m/z:  0.00000 #charge-128
###MS: 1063
###MSMS: 1066
BEGIN IONS
TITLE=Cmpd 355, AutoMSn(401.7346), 18.0 min
RTINSECONDS=1080.59
SCANS=MS: 1063 MSMS: 1066
PEPMASS=401.73458	141203
CHARGE=2+
345.15761	11921	
413.18867	6775	1+
431.20647	30436	1+
448.23186	44892	1+
501.37010	3416	
541.34450	5977	
544.29123	2654	
561.31591	47853	1+
615.32778	3546	
632.35204	187058	1+
731.42312	4335	
END IONS

###FS:    #m/z: 802.45590 #charge   3
###MaxRes:#m/z:  0.00000 #charge-128
###MS: 1067
###MSMS: 1068
BEGIN IONS
TITLE=Cmpd 356, AutoMSn(802.4559), 18.1 min
RTINSECONDS=1083.64
SCANS=MS: 1067 MSMS: 1068
PEPMASS=802.45590	209404
CHARGE=3+
431.20786	7244	
711.44899	3155	
802.45734	210268	1+
END IONS

###FS:    #m/z: 406.25727 #charge   2
###MaxRes:#m/z:  0.00000 #charge-128
###MS: 1067
###MSMS: 1069
BEGIN IONS
TITLE=Cmpd 357, AutoMSn(406.2573), 18.1 min
RTINSECONDS=1084.14
SCANS=MS: 1067 MSMS: 1069
PEPMASS=406.25727	151498
CHARGE=2+
337.26046	1171	
345.15714	7479	1+
355.26694	3325	
370.27556	1229	
383.26409	1116	
388.29013	8160	1+
405.23971	2764	1+
413.18848	2496	1+
431.20589	16259	1+
448.23216	24240	1+
470.30548	1004	
500.32696	1502	
501.37296	13114	1+
518.32979	7155	1+
541.34392	4953	1+
544.29026	1428	
561.31560	24586	1+
615.32601	1879	
632.35162	88304	1+
664.43442	6800	1+
676.40684	1191	
731.41819	2772	1+
END IONS

###FS:    #m/z: 401.73364 #charge   2
###MaxRes:#m/z:  0.00000 #charge-128
###MS: 1067
###MSMS: 1070
BEGIN IONS
TITLE=Cmpd 358, AutoMSn(401.7336), 18.1 min
RTINSECONDS=1084.64
SCANS=MS: 1067 MSMS: 1070
PEPMASS=401.73364	156313
CHARGE=2+
345.15758	10022	
413.19533	3098	
431.20690	23494	1+
448.23187	37846	1+
501.37331	4447	
518.33262	2559	
541.34348	6043	
561.31626	38798	1+
615.32814	3249	
632.35303	150713	1+
664.43819	2556	
731.42049	3666	
END IONS

###FS:    #m/z: 406.25765 #charge   2
###MaxRes:#m/z:  0.00000 #charge-128
###MS: 1071
###MSMS: 1072
BEGIN IONS
TITLE=Cmpd 359, AutoMSn(406.2577), 18.1 min
RTINSECONDS=1087.67
SCANS=MS: 1071 MSMS: 1072
PEPMASS=406.25765	168422
CHARGE=2+
337.25912	915	
345.15896	4664	1+
355.26850	3902	1+
370.27325	822	
383.25819	821	
388.28878	7771	1+
405.24023	2653	1+
413.19255	1858	1+
431.20623	12250	1+
448.23246	16106	1+
470.30763	784	
482.22118	889	
500.32102	981	
501.37346	9863	1+
508.86524	910	
509.79000	885	
518.33159	6787	1+
526.91130	751	
541.34364	3871	1+
544.29143	779	
549.08042	703	
561.31396	16467	1+
615.32634	1023	
632.35276	61558	1+
664.43648	5504	1+
666.34810	812	
676.41176	1112	
731.42042	2026	1+
END IONS

###FS:    #m/z: 482.98986 #charge   2
###MaxRes:#m/z:  0.00000 #charge-128
###MS: 1071
###MSMS: 1073
BEGIN IONS
TITLE=Cmpd 360, AutoMSn(482.9899), 18.1 min
RTINSECONDS=1088.17
SCANS=MS: 1071 MSMS: 1073
PEPMASS=482.98986	127763
CHARGE=2+
389.69357	1086	
408.82636	1367	
418.23634	5124	1+
439.21000	922	
445.90193	895	
446.23187	1547	
448.23254	1002	
453.20199	1505	1+
455.73807	893	
480.24930	1810	1+
482.24839	2120	1+
484.24748	2916	1+
488.23136	832	
505.27280	1461	
520.23307	875	
528.91316	849	
529.24244	1500	
529.57294	1048	
534.91884	6731	1+
535.24927	5816	1+
535.58412	2947	
551.76131	1221	
552.26418	1678	1+
554.25299	2569	1+
566.60461	1304	1+
566.94066	1152	
567.27951	1917	1+
572.60946	9412	1+
572.94689	6544	1+
573.27678	4277	1+
579.24077	899	
581.30015	9810	1+
590.27518	2436	1+
590.62870	1096	
590.95183	1131	
596.28906	9423	1+
596.62558	7573	1+
596.95762	4722	
614.29224	1207	1+
619.97058	2971	1+
620.30607	2885	1+
620.64256	978	
664.31718	1615	1+
668.32759	4130	1+
682.35057	19624	1+
691.41902	1234	
693.28165	4408	1+
755.37951	1715	
761.35268	2641	1+
763.35155	2159	1+
778.36846	1310	
779.36001	2570	1+
785.35175	885	
797.37745	20370	1+
806.36472	6069	1+
849.39878	1451	1+
854.40156	3225	1+
877.39584	4041	1+
892.43049	2903	1+
921.38871	9136	1+
926.40738	1466	1+
955.45836	2256	1+
962.48339	2428	1+
END IONS

###FS:    #m/z: 449.87824 #charge   2
###MaxRes:#m/z:  0.00000 #charge-128
###MS: 1071
###MSMS: 1074
BEGIN IONS
TITLE=Cmpd 361, AutoMSn(449.8782), 18.1 min
RTINSECONDS=1088.68
SCANS=MS: 1071 MSMS: 1074
PEPMASS=449.87824	130092
CHARGE=2+
329.17302	759	
341.18312	983	
359.19242	758	
363.21384	546	
368.22042	1864	1+
383.22663	799	
385.25118	1246	
391.74239	1336	
436.25151	587	
454.26962	1455	1+
472.28524	15476	1+
571.35172	10596	1+
594.36771	615	
628.37330	2676	1+
654.38613	2007	1+
670.38592	880	
672.40108	38785	1+
682.38717	639	
699.41860	592	
725.42853	7379	1+
743.43698	26114	1+
755.43606	1118	
779.47255	1840	1+
END IONS

###FS:    #m/z: 394.19471 #charge   2
###MaxRes:#m/z:  0.00000 #charge-128
###MS: 1075
###MSMS: 1076
BEGIN IONS
TITLE=Cmpd 362, AutoMSn(394.1947), 18.2 min
RTINSECONDS=1091.7
SCANS=MS: 1075 MSMS: 1076
PEPMASS=394.19471	192082
CHARGE=2+
307.14073	776	
328.16435	490	
346.17629	557	
363.20048	632	
373.18681	932	
388.20296	996	
390.22705	477	
392.24942	1029	1+
394.27083	1860	1+
395.77617	717	
401.86930	448	
406.20083	2405	1+
408.20280	1023	
418.17905	901	1+
436.19073	6344	1+
444.25770	411	
454.20857	24052	1+
462.26878	482	
518.24241	371	
535.26599	2052	1+
553.27900	9441	1+
700.33821	402	
END IONS

###FS:    #m/z: 787.37625 #charge   1
###MaxRes:#m/z:  0.00000 #charge-128
###MS: 1075
###MSMS: 1077
BEGIN IONS
TITLE=Cmpd 363, AutoMSn(787.3763), 18.2 min
RTINSECONDS=1092.2
SCANS=MS: 1075 MSMS: 1077
PEPMASS=787.37625	110684
CHARGE=1+
334.17242	7053	1+
345.18094	770	1+
351.19846	2388	1+
353.15622	314	
363.19539	519	
369.19179	1333	1+
369.52808	415	
378.11415	1032	
388.19985	2162	1+
395.13429	969	1+
395.78624	361	
403.19546	1556	1+
406.20650	312	
407.17534	1242	1+
418.19181	321	
426.21893	355	
435.17969	357	
436.19229	3291	1+
453.14773	586	
454.20881	18049	1+
466.21941	1762	1+
468.25081	471	
469.11875	681	
476.18209	784	1+
476.36866	455	
494.20618	3508	1+
506.18697	549	
525.28509	2387	1+
535.25844	815	1+
535.81361	522	
553.27584	5133	1+
561.05763	560	
582.30743	428	
592.30193	334	
594.36441	657	
622.30327	1066	
631.26047	562	1+
640.30491	1128	1+
685.31323	1867	1+
690.29471	335	
700.33603	1067	1+
705.23946	334	
709.38856	579	
759.30256	392	
769.36605	1356	1+
785.42232	326	
787.37637	16406	1+
END IONS

###FS:    #m/z: 482.98980 #charge   2
###MaxRes:#m/z:  0.00000 #charge-128
###MS: 1075
###MSMS: 1078
BEGIN IONS
TITLE=Cmpd 364, AutoMSn(482.9898), 18.2 min
RTINSECONDS=1092.7
SCANS=MS: 1075 MSMS: 1078
PEPMASS=482.98980	118821
CHARGE=2+
362.17178	710	
382.20154	813	
418.22461	3755	1+
437.17177	740	1+
445.90116	1036	
446.23184	1239	
453.20102	1312	1+
459.23268	1092	1+
461.20968	1862	1+
480.24438	1895	1+
480.72374	664	
482.24078	2142	1+
484.25195	2338	1+
488.23518	753	
505.26986	1816	1+
510.23886	804	
517.74534	1035	
520.22896	1471	1+
523.24865	1273	1+
528.91794	948	1+
529.24390	1143	
533.24915	761	1+
534.91944	3425	1+
535.25191	2891	
535.58750	1910	
541.94859	751	
553.26924	901	
554.25857	1527	1+
561.26480	676	
564.26313	818	1+
566.60474	798	
566.93535	798	
567.27364	1331	1+
572.61219	6182	1+
572.94836	4474	1+
573.27647	3596	1+
578.25576	1774	1+
581.30047	6517	1+
590.28455	1282	1+
590.94703	700	
595.29088	845	
596.28955	5385	1+
596.62351	4976	1+
596.96035	2263	
619.96858	1988	1+
620.30269	2309	1+
620.63267	801	
630.29626	740	1+
657.81025	769	
665.31136	1107	1+
668.32665	3570	1+
677.32917	848	
678.89306	1391	
682.34945	15345	1+
693.30347	5354	1+
728.82456	684	
755.36898	935	
761.35191	2143	1+
778.36419	4547	1+
797.37952	15051	1+
806.36782	3927	1+
826.40013	1489	1+
836.39806	1222	1+
854.39835	7038	1+
877.39800	3582	1+
892.43174	3787	1+
904.39252	1326	1+
910.46477	1246	1+
921.38397	4327	1+
927.43580	937	1+
951.48287	735	1+
955.45857	3286	1+
962.48362	2260	1+
END IONS

###FS:    #m/z: 394.19506 #charge   2
###MaxRes:#m/z:  0.00000 #charge-128
###MS: 1079
###MSMS: 1080
BEGIN IONS
TITLE=Cmpd 365, AutoMSn(394.1951), 18.3 min
RTINSECONDS=1095.72
SCANS=MS: 1079 MSMS: 1080
PEPMASS=394.19506	249626
CHARGE=2+
307.14590	861	
328.16818	569	
363.19865	534	
373.18614	935	
376.27236	413	
388.19958	1313	
391.18543	517	
392.26472	579	
394.27290	2534	1+
406.19915	2214	1+
408.19878	1342	1+
436.19322	6612	1+
444.26279	484	
454.21048	26790	1+
462.26745	483	
535.26462	1819	1+
553.27703	11457	1+
700.34984	461	
END IONS

###FS:    #m/z: 787.37709 #charge   1
###MaxRes:#m/z:  0.00000 #charge-128
###MS: 1079
###MSMS: 1081
BEGIN IONS
TITLE=Cmpd 366, AutoMSn(787.3771), 18.3 min
RTINSECONDS=1096.22
SCANS=MS: 1079 MSMS: 1081
PEPMASS=787.37709	142314
CHARGE=1+
316.16061	855	1+
327.18005	842	1+
334.17026	6801	1+
338.17064	478	
342.16587	1348	1+
344.18085	1630	1+
351.18606	3001	1+
356.19337	1292	1+
359.16051	721	1+
363.18951	557	
369.19546	4608	1+
378.11623	612	
381.13043	541	
388.19679	2011	1+
391.18056	469	
395.14418	529	
395.77799	842	
398.18436	885	1+
400.19659	963	1+
403.18651	2407	1+
407.19024	1131	1+
408.82775	725	
415.21041	1192	1+
427.20154	828	1+
430.19738	822	1+
436.20009	939	
437.18746	1646	1+
439.20682	510	
448.21682	843	1+
454.21066	16761	1+
466.21620	1959	1+
468.25324	2618	1+
469.12418	539	
473.21315	588	
480.20676	660	
487.23633	1029	1+
494.19653	3416	1+
499.23557	1153	1+
506.22587	1033	1+
508.24332	2425	1+
515.25384	527	
522.25755	505	
525.27765	10481	1+
535.26673	620	
536.25419	1089	1+
544.25438	1547	1+
549.26306	744	1+
550.98348	590	
553.27325	5212	1+
564.26431	1152	1+
570.27001	908	1+
576.31899	535	
580.27313	729	1+
582.27250	497	
583.29155	536	
584.27513	883	1+
588.29321	769	1+
592.28806	917	1+
594.34322	586	
599.26853	846	1+
604.28895	498	
611.29829	554	1+
613.29505	772	1+
615.31111	643	1+
619.27749	696	1+
622.29019	1248	1+
625.28317	733	1+
629.28819	705	1+
637.29524	757	1+
640.31030	1437	1+
646.81415	560	1+
654.32147	566	1+
657.30713	1208	1+
668.29429	1584	1+
679.32596	756	1+
682.31862	923	1+
685.31604	7562	1+
700.33793	1219	1+
711.34855	474	
724.33749	751	1+
727.32537	710	1+
736.33587	662	1+
739.35521	1141	1+
752.21263	669	1+
764.32227	734	1+
768.56620	686	
769.36961	1777	1+
782.34677	2215	1+
786.40375	528	
787.37749	14542	1+
END IONS

###FS:    #m/z: 553.27863 #charge   1
###MaxRes:#m/z:  0.00000 #charge-128
###MS: 1079
###MSMS: 1082
BEGIN IONS
TITLE=Cmpd 367, AutoMSn(553.2786), 18.3 min
RTINSECONDS=1096.72
SCANS=MS: 1079 MSMS: 1082
PEPMASS=553.27863	135329
CHARGE=1+
320.16672	249	
330.17250	170	
333.15082	310	1+
337.15428	223	1+
339.15022	411	1+
341.17584	279	1+
343.17425	487	1+
345.15514	588	1+
352.17329	446	1+
355.18178	197	
356.18676	422	
359.11001	210	
359.43176	172	
360.14762	467	1+
369.16477	277	
371.15591	516	1+
378.18632	224	1+
380.16717	290	1+
382.19729	209	
384.17453	508	1+
387.15158	392	1+
391.17755	302	
394.17899	270	1+
396.18040	174	
398.16128	600	1+
402.18606	419	1+
404.15487	920	1+
410.88578	344	
411.19789	300	1+
413.18816	224	
416.18704	479	1+
422.18853	674	1+
426.21143	401	1+
427.96330	253	
429.23496	191	
433.21452	403	1+
436.21320	231	
438.21259	194	
440.16366	194	
444.21739	209	
447.18729	725	1+
449.24658	379	1+
450.11279	200	
451.20098	237	
454.20717	399	
457.19504	328	1+
462.22550	204	
464.20597	573	1+
472.23923	342	1+
474.18189	318	1+
477.17506	313	1+
482.22186	552	1+
488.23377	971	1+
496.25654	183	
498.24101	203	
500.23973	446	1+
507.24767	432	1+
510.23634	361	1+
513.22602	477	1+
516.23195	355	1+
518.22801	376	1+
520.22275	335	1+
522.25393	413	1+
525.28153	560	1+
531.25987	232	1+
532.94331	714	1+
533.25140	431	1+
535.24125	283	1+
540.23321	184	
545.24720	605	1+
549.26571	668	1+
553.28847	569	1+
END IONS

###FS:    #m/z: 385.70819 #charge   2
###MaxRes:#m/z:  0.00000 #charge-128
###MS: 1083
###MSMS: 1084
BEGIN IONS
TITLE=Cmpd 368, AutoMSn(385.7082), 18.3 min
RTINSECONDS=1099.75
SCANS=MS: 1083 MSMS: 1084
PEPMASS=385.70819	157688
CHARGE=2+
310.17509	8657	1+
320.16176	307	
326.18709	571	1+
344.19450	232	
348.15776	470	
371.21977	249	
372.18920	597	1+
382.23846	216	
388.21164	796	1+
390.20198	3285	1+
393.74954	274	
395.15537	275	
406.19759	565	
415.23371	200	
423.25998	9390	1+
430.06600	280	
433.24960	744	1+
517.26443	248	
525.26728	310	
534.28879	9963	1+
552.30042	12929	1+
560.09081	386	
663.34939	251	
681.35114	194	
699.36894	4073	1+
END IONS

###FS:    #m/z: 394.19493 #charge   2
###MaxRes:#m/z:  0.00000 #charge-128
###MS: 1083
###MSMS: 1085
BEGIN IONS
TITLE=Cmpd 369, AutoMSn(394.1949), 18.3 min
RTINSECONDS=1100.25
SCANS=MS: 1083 MSMS: 1085
PEPMASS=394.19493	210102
CHARGE=2+
307.14228	426	
326.17048	420	
328.16537	434	
346.17983	380	
363.19678	505	
373.19070	715	
376.25685	319	
388.19844	1444	1+
392.25666	702	1+
394.27252	3072	1+
399.83121	350	
406.19836	2490	1+
412.95017	430	
418.18210	627	1+
436.19313	5615	1+
449.23599	287	
454.21004	16863	1+
462.26880	519	
507.26812	356	
518.23625	294	
535.26377	1336	1+
553.27740	7006	1+
700.33935	246	
END IONS

###FS:    #m/z: 770.40144 #charge   1
###MaxRes:#m/z:  0.00000 #charge-128
###MS: 1083
###MSMS: 1086
BEGIN IONS
TITLE=Cmpd 370, AutoMSn(770.4014), 18.3 min
RTINSECONDS=1100.76
SCANS=MS: 1083 MSMS: 1086
PEPMASS=770.40144	93094
CHARGE=1+
310.17309	6583	1+
320.16019	601	
348.15380	34887	1+
369.19405	3014	1+
382.17364	628	
390.20293	2808	1+
406.19789	831	
415.21432	1735	1+
418.19086	1275	
423.25754	10990	1+
433.23970	2746	
461.23651	13941	1+
466.20084	3202	1+
468.26003	1009	
477.22834	860	
508.24637	1590	1+
511.21510	2169	1+
521.78614	1141	
525.27839	5260	1+
534.28733	2527	1+
552.29913	7531	1+
579.28502	1400	
596.29959	2319	1+
624.29807	2074	1+
685.31662	2338	1+
699.36235	2378	1+
770.40376	47764	1+
END IONS

###FS:    #m/z: 385.70824 #charge   2
###MaxRes:#m/z:  0.00000 #charge-128
###MS: 1087
###MSMS: 1088
BEGIN IONS
TITLE=Cmpd 371, AutoMSn(385.7082), 18.4 min
RTINSECONDS=1103.79
SCANS=MS: 1087 MSMS: 1088
PEPMASS=385.70824	324010
CHARGE=2+
310.17516	15415	1+
320.15909	441	
326.18650	967	1+
348.15492	936	
354.17964	564	
360.19041	564	
372.18738	772	
388.20573	1232	1+
390.20202	7010	1+
395.15861	362	
395.77939	516	
406.19386	864	
423.25747	17255	1+
432.17675	532	
433.23866	584	
517.26563	671	
525.26544	1030	1+
534.29035	16020	1+
552.30011	22281	1+
699.36793	9025	1+
END IONS

###FS:    #m/z: 770.40294 #charge   1
###MaxRes:#m/z:  0.00000 #charge-128
###MS: 1087
###MSMS: 1089
BEGIN IONS
TITLE=Cmpd 372, AutoMSn(770.4029), 18.4 min
RTINSECONDS=1104.29
SCANS=MS: 1087 MSMS: 1089
PEPMASS=770.40294	205148
CHARGE=1+
310.17414	9377	1+
348.15511	43561	1+
356.35996	812	
369.19569	1621	
390.19701	4403	1+
406.19434	959	
416.21658	942	
418.20242	1476	
423.25916	14157	1+
433.23985	3446	
461.23754	18144	1+
466.19937	2592	
468.25079	950	
477.23508	1281	
511.21650	2162	
525.28075	4627	1+
534.28638	3463	1+
552.29911	9323	1+
579.27588	2570	1+
596.30719	1967	
624.30103	1805	
685.32139	1364	
699.36794	2995	1+
770.40443	63522	1+
END IONS

###FS:    #m/z: 548.60123 #charge   3
###MaxRes:#m/z:  0.00000 #charge-128
###MS: 1087
###MSMS: 1090
BEGIN IONS
TITLE=Cmpd 373, AutoMSn(548.6012), 18.4 min
RTINSECONDS=1104.79
SCANS=MS: 1087 MSMS: 1090
PEPMASS=548.60123	168770
CHARGE=3+
411.22235	9217	
459.23922	4203	
477.56556	6665	
477.89750	4711	
496.24261	3518	
501.24264	7551	
501.57845	5325	
512.75456	3378	
524.92209	4891	
525.25175	11858	1+
546.26234	3325	
548.60289	4913	
548.93580	3179	
550.52071	5003	
550.76740	4833	
551.01764	3323	
625.29459	3234	
657.79738	4236	
921.38523	3372	
961.48304	8504	1+
1091.49201	3914	
1171.57290	29864	1+
1331.60544	186695	1+
1430.67391	151262	1+
1501.70983	377539	1+
1572.74622	85240	1+
END IONS

###FS:    #m/z: 385.70843 #charge   2
###MaxRes:#m/z:  0.00000 #charge-128
###MS: 1091
###MSMS: 1092
BEGIN IONS
TITLE=Cmpd 374, AutoMSn(385.7084), 18.5 min
RTINSECONDS=1107.81
SCANS=MS: 1091 MSMS: 1092
PEPMASS=385.70843	399057
CHARGE=2+
310.17448	17878	1+
320.15782	458	
326.18463	757	
332.21046	719	
344.18992	425	
348.15400	1704	1+
354.17588	408	
372.19224	870	
388.21392	962	
390.20088	7066	1+
395.77981	910	
406.19799	1039	
423.25742	18368	1+
433.24410	655	
517.25976	769	
525.27704	670	
534.28876	19439	1+
552.29904	26334	1+
562.28422	583	
663.35269	608	
699.36620	9849	1+
END IONS

###FS:    #m/z: 548.60159 #charge   3
###MaxRes:#m/z:  0.00000 #charge-128
###MS: 1091
###MSMS: 1093
BEGIN IONS
TITLE=Cmpd 375, AutoMSn(548.6016), 18.5 min
RTINSECONDS=1108.32
SCANS=MS: 1091 MSMS: 1093
PEPMASS=548.60159	352252
CHARGE=3+
411.22106	10548	
459.23873	4947	
477.56387	6675	
477.89743	5740	
481.24381	6268	
496.24460	4267	
501.24176	8787	
501.57711	5418	
512.75188	3837	
524.92033	5212	
525.25010	15067	1+
528.25092	4642	
544.73253	4550	
548.60034	4654	
548.93558	3713	
550.52056	4535	
625.29001	6530	
625.61961	6948	
625.95549	4149	
641.27712	4345	
657.79468	4450	
742.85469	3724	
750.85749	3790	
1091.48745	3973	
1171.57252	33635	1+
1331.60483	211440	1+
1430.67168	174872	1+
1501.71026	437604	1+
1572.74716	103920	1+
END IONS

###FS:    #m/z: 770.40354 #charge   1
###MaxRes:#m/z:  0.00000 #charge-128
###MS: 1091
###MSMS: 1094
BEGIN IONS
TITLE=Cmpd 376, AutoMSn(770.4035), 18.5 min
RTINSECONDS=1108.82
SCANS=MS: 1091 MSMS: 1094
PEPMASS=770.40354	226530
CHARGE=1+
310.17503	8153	1+
348.15470	38416	1+
369.18969	1018	
388.18896	830	
390.20069	2440	
395.77973	720	
406.19342	1203	
415.21814	2632	1+
418.19614	1678	
423.25841	13276	1+
433.24192	3160	
461.23811	15769	1+
466.20141	2461	
477.22843	1084	
511.21610	2470	1+
525.28645	2267	
534.28802	3047	1+
552.29957	9259	1+
579.27728	1950	
596.30969	2514	1+
624.30422	1466	
677.85520	1037	
685.31350	1189	
699.36568	2023	
770.40495	57570	1+
END IONS

###FS:    #m/z: 548.60159 #charge   3
###MaxRes:#m/z:  0.00000 #charge-128
###MS: 1095
###MSMS: 1096
BEGIN IONS
TITLE=Cmpd 377, AutoMSn(548.6016), 18.5 min
RTINSECONDS=1111.85
SCANS=MS: 1095 MSMS: 1096
PEPMASS=548.60159	320516
CHARGE=3+
411.22196	9551	
477.56590	5914	
477.89854	4564	
496.24115	5226	
501.24319	7735	
501.58022	5830	
501.90783	3209	
509.21360	3235	
524.92218	4543	
525.25004	14008	1+
528.25072	3918	
544.73213	6398	
545.25067	9222	1+
548.59694	3766	
548.93996	3280	
550.27318	3127	
550.52187	3557	
625.29141	10932	1+
625.62181	7858	
625.95398	5154	
641.27562	5736	
657.79611	4357	
658.30033	3741	
742.85197	3535	
917.45839	9383	1+
921.38462	3388	
961.47986	13574	1+
1091.49229	3746	
1171.57158	27845	1+
1331.60500	183606	1+
1430.67135	146836	1+
1501.70997	367935	1+
1572.74549	87730	1+
END IONS

###FS:    #m/z: 558.04507 #charge   2
###MaxRes:#m/z:  0.00000 #charge-128
###MS: 1095
###MSMS: 1097
BEGIN IONS
TITLE=Cmpd 378, AutoMSn(558.0451), 18.5 min
RTINSECONDS=1112.35
SCANS=MS: 1095 MSMS: 1097
PEPMASS=558.04507	116336
CHARGE=2+
404.19203	1928	
436.73463	1846	
466.27447	2606	
491.23104	1575	
540.28473	1614	
544.76836	1965	
555.93215	2693	
556.26437	3878	1+
557.77372	2166	
572.29963	1616	
594.35934	2323	
620.27492	2085	
625.31333	11825	1+
625.64573	9116	
625.98234	5307	
644.96700	1882	
657.31712	2589	1+
663.00621	14160	1+
663.34123	12925	1+
663.67528	6635	
680.68261	2101	
681.01506	2674	
681.34991	2781	
686.34236	2725	
686.68793	74929	1+
687.02205	69024	1+
687.35544	39065	1+
709.39413	4654	1+
719.71409	2295	
720.04216	2318	
720.36967	2107	
749.31222	4910	1+
803.32508	2666	
857.42870	1669	
973.50630	13669	1+
1085.53247	1604	
END IONS

###FS:    #m/z: 822.39491 #charge   2
###MaxRes:#m/z:  0.00000 #charge-128
###MS: 1095
###MSMS: 1098
BEGIN IONS
TITLE=Cmpd 379, AutoMSn(822.3949), 18.5 min
RTINSECONDS=1112.85
SCANS=MS: 1095 MSMS: 1098
PEPMASS=822.39491	108521
CHARGE=2+
411.22060	2538	
648.76146	1413	
686.24923	1164	
813.88229	1161	
820.38853	4876	1+
821.89813	1527	
827.42408	4468	
1514.55642	6271	1+
1643.78450	136858	1+
END IONS

###FS:    #m/z: 636.05626 #charge   3
###MaxRes:#m/z:  0.00000 #charge-128
###MS: 1099
###MSMS: 1100
BEGIN IONS
TITLE=Cmpd 380, AutoMSn(636.0563), 18.6 min
RTINSECONDS=1115.88
SCANS=MS: 1099 MSMS: 1100
PEPMASS=636.05626	107963
CHARGE=3+
369.20085	1242	
487.25498	1241	
525.28088	2752	1+
556.62276	2075	
556.95249	1643	
580.29739	12079	1+
580.63558	7110	
580.96721	4162	
600.28132	1250	
600.49102	1179	
600.69451	1194	
603.28699	1512	
603.48452	1496	
605.30998	2719	1+
606.57767	1488	
608.88986	1384	
611.88226	1924	
612.08758	2563	
612.30535	6221	1+
612.48938	2051	
612.67360	3356	1+
613.98723	1375	
614.89175	1089	
615.50256	2808	1+
615.69393	3938	1+
615.90485	6017	1+
616.10050	4887	
616.29762	4761	1+
618.08888	1923	
628.30990	1112	
630.99557	1581	1+
631.32518	1156	
632.30104	4239	1+
636.31114	1441	
636.63176	1245	
637.00080	22552	1+
637.33229	19759	1+
637.66733	11117	1+
638.81559	5238	1+
640.32379	4366	1+
654.33812	2895	1+
769.37414	3891	1+
869.43664	1154	
1235.52050	3121	1+
1278.65097	5053	1+
1394.72598	6687	1+
1554.75446	33235	1+
1667.84052	25111	1+
1720.85396	5128	1+
1738.87704	89690	1+
END IONS

###FS:    #m/z: 478.00394 #charge   2
###MaxRes:#m/z:  0.00000 #charge-128
###MS: 1099
###MSMS: 1101
BEGIN IONS
TITLE=Cmpd 381, AutoMSn(478.0039), 18.6 min
RTINSECONDS=1116.38
SCANS=MS: 1099 MSMS: 1101
PEPMASS=478.00394	101896
CHARGE=2+
345.16518	899	
390.23181	2546	
395.77777	781	
424.22390	767	
430.22723	856	
445.56835	863	
445.90220	945	
471.75954	749	
476.25592	1705	1+
479.24711	2684	1+
508.23842	1167	1+
513.26031	2159	1+
518.92493	3451	1+
519.26380	1661	
519.59344	933	
543.28351	813	
551.28309	710	
553.29356	4526	1+
556.61844	4175	1+
556.95399	2391	
557.28531	978	
559.25876	799	
574.63031	1088	
580.30018	4258	1+
580.63154	2560	
580.96465	1507	
589.28332	826	
641.32411	1955	
641.82506	1444	
643.29272	1777	
654.34322	8978	1+
673.30477	3785	1+
741.38491	1051	
743.38678	774	
769.37331	14600	1+
786.39007	2431	1+
857.42573	4836	1+
870.43614	1129	
901.41804	6540	1+
END IONS

###FS:    #m/z: 954.99416 #charge   2
###MaxRes:#m/z:  0.00000 #charge-128
###MS: 1099
###MSMS: 1102
BEGIN IONS
TITLE=Cmpd 382, AutoMSn(954.9942), 18.6 min
RTINSECONDS=1116.88
SCANS=MS: 1099 MSMS: 1102
PEPMASS=954.99416	59338
CHARGE=2+
654.34531	1034	1+
822.40015	257	
890.92185	399	
919.09591	281	
919.43525	505	
919.77347	661	
946.48980	377	
946.98678	316	
949.40947	606	1+
951.40462	341	
954.56681	388	
956.78039	267	
958.02822	293	
959.41086	331	
1905.86543	1225	1+
1908.98388	36685	1+
END IONS

###FS:    #m/z: 478.00340 #charge   2
###MaxRes:#m/z:  0.00000 #charge-128
###MS: 1103
###MSMS: 1104
BEGIN IONS
TITLE=Cmpd 383, AutoMSn(478.0034), 18.7 min
RTINSECONDS=1119.92
SCANS=MS: 1103 MSMS: 1104
PEPMASS=478.00340	80414
CHARGE=2+
337.15813	890	
345.15846	898	
380.15302	789	
385.19392	974	
390.23427	1746	
430.22237	851	
445.56939	683	
445.90059	1049	
448.22600	742	
476.25294	2091	1+
480.24435	1823	1+
483.50328	656	
493.22677	656	
513.26255	1600	1+
518.92283	2634	1+
519.26126	1963	
550.95637	875	
553.29355	3438	1+
556.62061	3295	1+
556.95677	2596	
557.29125	1424	
574.62979	783	
580.30154	3895	1+
580.63421	2293	
580.96867	1051	
588.32492	703	
589.28192	1464	1+
641.32286	1544	
641.82084	804	
643.29612	1454	
654.34140	9618	1+
673.30304	3305	1+
741.37996	1866	1+
751.35475	703	
769.37128	11969	1+
786.38993	1838	1+
847.44689	1784	1+
857.42868	4456	1+
869.94534	638	
870.44789	668	
883.42383	1181	1+
901.41677	6378	1+
END IONS

###FS:    #m/z: 637.00083 #charge   3
###MaxRes:#m/z:  0.00000 #charge-128
###MS: 1103
###MSMS: 1105
BEGIN IONS
TITLE=Cmpd 384, AutoMSn(637.0008), 18.7 min
RTINSECONDS=1120.42
SCANS=MS: 1103 MSMS: 1105
PEPMASS=637.00083	84521
CHARGE=3+
369.19764	1612	1+
514.26198	1527	1+
525.28029	2804	1+
556.61946	1231	
579.96361	2517	1+
580.29729	7033	1+
580.63214	4568	
594.28383	996	1+
599.66751	1435	1+
600.27427	1240	1+
603.08182	734	
603.27917	2592	1+
603.49431	1278	
603.68543	949	
606.32014	1087	
606.58552	925	
608.28050	2455	1+
608.67813	895	1+
611.66966	3629	1+
611.87977	3038	1+
612.08584	3187	
612.30120	6384	1+
612.49188	2043	
613.99767	1046	
615.49810	2576	1+
615.69605	3273	1+
615.89933	4214	
616.09907	4232	
616.29910	2796	
617.87512	798	
618.09316	1083	
618.49491	747	
628.32030	1066	1+
630.98370	1255	1+
632.30514	2918	1+
633.59994	1031	1+
636.30649	935	
636.66493	759	
636.99888	14340	1+
637.32770	13551	1+
637.66849	7158	1+
639.82755	4502	1+
640.32090	3699	1+
654.33629	2606	1+
675.29770	856	
687.34315	720	
697.86287	1754	
698.36202	1527	
758.81261	967	
759.32678	932	
760.12749	1042	
769.37209	3006	1+
973.51416	1485	1+
1235.52626	3468	1+
1406.62423	2427	1+
1554.75549	19443	1+
1667.84017	14087	1+
1720.84753	2959	1+
1738.88016	54674	1+
END IONS

###FS:    #m/z: 478.00340 #charge   2
###MaxRes:#m/z:  0.00000 #charge-128
###MS: 1103
###MSMS: 1106
BEGIN IONS
TITLE=Cmpd 385, AutoMSn(478.0034), 18.7 min
RTINSECONDS=1120.92
SCANS=MS: 1103 MSMS: 1106
PEPMASS=478.00340	80414
CHARGE=2+
327.67379	854	
345.16095	665	1+
359.17385	712	1+
390.22749	903	
430.22130	503	
433.01962	508	
445.57171	972	
445.90324	777	
446.23856	491	
448.22413	526	
457.23306	924	1+
460.24466	856	1+
463.23730	432	
474.26161	1169	1+
476.25556	1727	1+
478.25896	1422	1+
480.24839	1624	1+
508.24950	472	
512.92209	398	
513.26361	1346	1+
513.58632	407	
518.92414	1578	1+
519.26576	1187	
519.59386	525	
533.93172	458	
543.26351	1128	1+
553.29214	2498	1+
556.62257	1955	1+
556.95043	1214	
557.27978	1252	1+
559.27121	737	1+
571.28088	598	1+
574.28624	769	1+
580.29963	2828	1+
580.62973	1342	
580.97036	1142	
589.27712	1482	1+
628.30430	752	1+
631.31543	963	1+
632.81372	461	
639.32593	876	1+
643.29805	2871	1+
654.33946	5460	1+
673.30449	2760	1+
701.34903	590	1+
741.38147	551	
751.36753	805	1+
758.37492	983	1+
768.87242	3060	1+
769.37120	8373	1+
776.87362	551	
777.37400	496	
786.39205	2545	1+
797.38319	501	
847.45364	3160	1+
857.42629	2725	1+
868.36162	397	
870.43801	422	
883.42942	715	1+
901.41716	5167	1+
942.48855	871	1+
END IONS

###FS:    #m/z: 796.28258 #charge   2
###MaxRes:#m/z:  0.00000 #charge-128
###MS: 1107
###MSMS: 1108
BEGIN IONS
TITLE=Cmpd 386, AutoMSn(796.2826), 18.7 min
RTINSECONDS=1123.95
SCANS=MS: 1107 MSMS: 1108
PEPMASS=796.28258	54021
CHARGE=2+
369.19060	581	
420.13299	483	
426.21966	546	
463.13339	471	
487.26238	668	
508.70514	546	
519.70773	889	
525.28543	1480	1+
582.29544	526	
628.24973	495	
673.26152	662	
679.95271	775	
685.32105	700	
686.25360	2741	1+
686.74851	826	
691.76649	1924	1+
733.28409	592	
745.84313	513	
746.09430	942	1+
750.35930	666	
753.85525	743	
764.61684	970	
765.11140	1020	
769.37362	605	
769.87695	911	
790.32186	678	1+
799.35807	787	
802.43784	548	
939.34237	4421	1+
1016.41345	710	
1239.48847	490	
1239.49104	14804	1+
1314.47142	13355	1+
1383.50272	3808	1+
1399.52304	9629	1+
1457.53740	38202	1+
1471.55311	11071	1+
1481.67323	1177	1+
1506.22328	1474	1+
1517.54358	9498	1+
1527.70742	2971	1+
1538.23760	1829	1+
1591.56164	10766	1+
END IONS

###FS:    #m/z: 694.26719 #charge   2
###MaxRes:#m/z:  0.00000 #charge-128
###MS: 1107
###MSMS: 1109
BEGIN IONS
TITLE=Cmpd 387, AutoMSn(694.2672), 18.7 min
RTINSECONDS=1124.45
SCANS=MS: 1107 MSMS: 1109
PEPMASS=694.26719	49157
CHARGE=2+
453.21011	846	
458.19696	622	
460.18614	1090	1+
486.20029	1034	1+
526.23933	777	
540.23813	2872	1+
545.75812	513	
553.24374	740	
572.24566	1058	1+
576.27327	584	
601.27696	808	
627.27039	7402	1+
645.19410	512	
656.98048	519	
657.32030	517	
657.64881	827	
658.29656	1243	1+
690.29450	1179	
690.65735	1541	1+
690.99320	664	
694.26852	514	
695.31840	1250	1+
697.32722	761	
697.66466	632	
700.35420	1092	
724.33765	771	1+
774.30038	537	
806.38517	627	
813.34781	6753	1+
850.32069	1961	1+
855.38380	550	
861.19725	580	
888.35860	637	
926.41751	1642	1+
928.38057	4411	1+
938.67117	1002	
1015.40017	5919	1+
1094.45668	2744	1+
1109.45591	2074	1+
1112.46388	58992	1+
1123.48504	870	
1124.51865	698	
1272.52010	2914	1+
1381.64382	2927	1+
END IONS

###FS:    #m/z: 832.30263 #charge   2
###MaxRes:#m/z:  0.00000 #charge-128
###MS: 1107
###MSMS: 1110
BEGIN IONS
TITLE=Cmpd 388, AutoMSn(832.3026), 18.7 min
RTINSECONDS=1124.95
SCANS=MS: 1107 MSMS: 1110
PEPMASS=832.30263	50778
CHARGE=2+
390.11117	370	
401.16972	310	
462.26939	431	
506.19893	898	1+
525.27949	325	
555.72484	402	
563.31753	412	
571.21881	629	
573.24649	330	
579.22209	309	
599.23748	834	1+
629.26114	383	
663.75926	300	
664.27747	430	
701.33252	459	
701.82425	520	
726.37375	532	
739.24920	870	1+
759.30480	915	1+
763.28544	578	1+
791.30668	611	1+
810.40239	302	
813.37769	575	1+
827.42513	1375	
827.83669	1099	1+
828.41079	2942	1+
831.32180	375	
831.79056	333	
837.80181	989	
838.30349	777	
874.30590	1202	1+
1011.36601	952	
1012.37143	468	
1016.42837	332	
1082.96687	415	
1311.51644	13122	1+
1317.56540	1335	1+
1386.49173	10091	1+
1409.55998	2071	1+
1417.54322	1012	1+
1443.51546	1543	1+
1455.52132	2028	1+
1471.54158	7156	1+
1529.55918	26614	1+
1543.57829	7951	1+
1575.55151	990	1+
1589.57005	5382	1+
1638.63261	3671	1+
1663.57811	11321	1+
END IONS

###FS:    #m/z: 518.73835 #charge   2
###MaxRes:#m/z:  0.00000 #charge-128
###MS: 1111
###MSMS: 1112
BEGIN IONS
TITLE=Cmpd 389, AutoMSn(518.7383), 18.8 min
RTINSECONDS=1127.98
SCANS=MS: 1111 MSMS: 1112
PEPMASS=518.73835	107577
CHARGE=2+
327.68001	267	1+
336.15501	281	1+
339.16726	268	1+
343.15861	327	1+
354.17010	384	1+
360.18040	471	1+
364.45886	268	
369.18896	1108	1+
376.17426	282	
378.18334	396	1+
392.17559	656	1+
395.77829	367	
402.21943	231	1+
404.16593	256	
411.21405	373	1+
411.86421	239	1+
413.18680	366	1+
417.18894	674	1+
423.21382	309	
426.21922	371	1+
429.20045	399	1+
432.20863	405	1+
435.18520	242	1+
447.20790	444	1+
451.24825	471	1+
452.55471	255	1+
456.21630	730	1+
457.74027	562	1+
462.71546	538	1+
466.23090	533	1+
468.24546	287	
468.69654	288	1+
474.23220	395	1+
475.59619	304	1+
476.22908	1520	1+
478.98691	265	
480.69361	830	1+
481.54626	221	1+
484.21981	872	1+
489.24453	600	1+
491.23299	544	1+
491.48990	286	1+
493.22615	1210	1+
496.22852	718	1+
497.72914	613	1+
500.25962	850	1+
505.91218	300	1+
507.72164	2194	1+
508.21524	1187	1+
513.25863	831	1+
514.58825	305	1+
514.93680	508	
517.25601	654	
517.75339	442	1+
518.25067	3663	1+
518.94003	460	
523.25946	2796	1+
527.76862	452	1+
528.85368	452	
528.87747	242	
529.19909	252	1+
537.23446	414	1+
539.24578	748	1+
547.26148	229	
548.20400	409	1+
550.98213	300	
551.26750	451	1+
553.27796	446	1+
555.26651	293	1+
558.25364	443	1+
561.27956	753	1+
567.26347	670	1+
572.26646	460	1+
575.81137	1281	
579.29961	600	1+
583.29725	548	1+
589.27183	1451	1+
592.79219	308	1+
594.32901	373	1+
595.02977	235	1+
596.27491	351	1+
597.63309	370	1+
597.97434	345	1+
598.28625	258	
603.30159	233	
604.29023	862	1+
604.62175	785	1+
604.95800	337	
606.96350	368	1+
607.30635	311	
607.72167	293	
608.29917	522	1+
609.77337	292	1+
611.27248	469	1+
613.30528	411	1+
613.96270	218	1+
615.63064	268	1+
617.28174	579	1+
620.29429	881	1+
621.76529	548	1+
622.96596	230	1+
624.30076	360	1+
625.63868	630	1+
625.96999	427	
626.27728	613	1+
628.77947	243	
634.31820	424	1+
636.30188	374	1+
644.33228	321	1+
650.32118	271	1+
652.32065	300	1+
654.31826	468	1+
655.29905	319	1+
657.63660	1366	1+
657.97304	1119	1+
658.30126	654	1+
660.30550	341	1+
663.31193	358	1+
666.30551	1065	1+
673.30503	544	1+
675.30016	573	1+
678.32773	380	1+
685.31851	384	
686.31743	761	1+
689.31308	663	1+
693.31009	320	1+
695.33740	395	1+
698.32644	507	1+
707.33582	309	1+
709.36881	692	1+
726.35109	332	1+
730.35318	425	1+
735.33120	850	1+
750.32793	219	1+
757.34195	795	1+
761.36459	2222	1+
768.86330	245	
770.34651	381	1+
772.32364	266	1+
782.36280	494	1+
799.36556	1192	1+
801.33260	236	
802.38628	405	1+
817.35628	262	1+
825.37744	257	1+
830.40793	493	1+
835.35462	542	1+
838.43142	306	1+
845.39206	231	1+
856.41846	435	1+
864.40263	408	1+
872.46869	582	1+
874.44930	323	1+
879.33350	253	1+
882.39314	525	1+
890.43768	277	1+
896.45054	238	1+
898.18036	310	1+
902.41403	345	1+
906.44107	342	1+
910.42758	352	1+
917.43186	1024	1+
921.42485	407	1+
923.43712	495	1+
927.44703	433	1+
932.38191	543	1+
938.41420	314	1+
942.38191	551	1+
946.45149	294	1+
956.44122	321	1+
963.45657	1180	1+
970.44156	381	1+
973.44260	1760	1+
975.96071	568	1+
978.47740	551	1+
980.47394	724	1+
984.96673	1148	1+
986.43354	683	1+
990.46137	557	1+
997.47489	412	1+
1010.39527	692	1+
1016.41666	1996	1+
1021.48663	688	1+
1029.51115	2007	1+
1036.10386	564	1+
1036.49817	1391	1+
END IONS

###FS:    #m/z: 694.26602 #charge   2
###MaxRes:#m/z:  0.00000 #charge-128
###MS: 1111
###MSMS: 1113
BEGIN IONS
TITLE=Cmpd 390, AutoMSn(694.2660), 18.8 min
RTINSECONDS=1128.48
SCANS=MS: 1111 MSMS: 1113
PEPMASS=694.26602	72576
CHARGE=2+
395.77800	681	
453.20583	1004	
458.19944	1018	
460.15328	866	
461.21060	567	
463.70979	882	
526.25879	618	
540.23469	2638	1+
547.72846	1560	
548.23583	700	
550.98305	683	
553.25269	918	
555.72797	587	
556.24045	602	
575.18632	545	
576.25982	586	
627.27145	8579	1+
657.64109	571	
667.33058	1372	1+
685.29778	585	
690.30954	724	
690.65450	562	
690.83229	577	
690.99503	875	
694.29550	1139	1+
700.34035	978	
813.34963	7650	1+
850.32185	1097	
915.97638	671	
928.37606	4396	1+
1015.40933	5039	1+
1112.46187	67544	1+
1123.47728	752	
1272.50834	2852	1+
1381.63617	2096	1+
END IONS

###FS:    #m/z: 532.99549 #charge   2
###MaxRes:#m/z:  0.00000 #charge-128
###MS: 1111
###MSMS: 1114
BEGIN IONS
TITLE=Cmpd 391, AutoMSn(532.9955), 18.8 min
RTINSECONDS=1128.98
SCANS=MS: 1111 MSMS: 1114
PEPMASS=532.99549	62631
CHARGE=2+
306.13058	294	1+
315.15559	371	1+
338.17729	360	
360.16649	495	1+
362.16370	431	1+
366.19154	260	1+
369.19788	385	1+
371.67608	309	1+
376.16597	511	1+
383.19975	318	1+
393.18396	358	1+
396.70171	323	1+
400.18247	410	1+
408.18930	1252	1+
417.16618	466	1+
422.20294	370	1+
425.21384	337	
426.21639	869	1+
427.53433	310	
427.69457	475	1+
431.18712	430	1+
432.71002	237	1+
433.19756	1164	1+
435.72462	825	1+
439.19830	444	1+
441.20074	366	1+
445.21397	779	1+
446.54612	893	1+
446.87627	476	
448.22925	1062	1+
450.68011	358	
455.21931	314	1+
455.82837	249	1+
458.21277	339	
458.67462	319	
459.18935	1363	1+
461.24532	1060	1+
463.57032	392	1+
464.19841	415	1+
465.48740	415	1+
466.24755	923	1+
467.89333	233	1+
473.22468	468	1+
475.21741	577	1+
475.57905	485	
477.22500	743	1+
477.96056	255	1+
482.22446	1074	1+
485.71771	480	1+
486.55659	273	1+
486.87737	336	1+
487.24710	1906	1+
487.74391	1248	1+
491.21435	341	
491.52171	688	1+
491.84987	541	
492.21455	815	1+
495.55771	249	1+
497.57671	319	1+
498.23048	683	1+
499.70126	835	1+
502.48066	269	1+
502.95676	1333	1+
503.23402	448	1+
504.73412	417	
505.23867	548	1+
509.21580	1330	1+
511.57031	835	1+
511.91764	1052	1+
513.24653	763	1+
514.73550	562	1+
515.54551	490	1+
517.23185	5908	1+
517.56838	3731	1+
517.89966	1690	1+
518.47357	279	1+
522.22763	364	
522.55128	366	
523.24073	1126	1+
523.92604	418	1+
524.68774	265	1+
525.26137	1653	1+
529.03747	396	1+
529.27717	1321	1+
529.74247	1732	1+
529.88089	438	1+
531.26267	2237	1+
531.92689	410	
533.90923	434	1+
534.26866	2171	1+
534.59964	369	1+
535.75741	1205	1+
536.59276	424	1+
537.23457	1364	1+
540.98025	282	1+
541.24460	400	1+
543.27377	587	1+
553.25690	549	1+
556.28470	357	1+
559.25962	558	1+
559.74589	385	1+
561.28633	311	
563.26452	265	1+
565.62901	285	1+
565.94258	366	1+
567.26150	1353	1+
571.25487	411	
571.59818	1496	1+
571.93212	1446	1+
572.27473	1915	1+
577.59836	330	1+
581.04371	305	1+
582.27613	630	1+
583.98010	270	1+
587.26379	1702	1+
588.61210	230	1+
589.93269	309	
594.97459	271	1+
595.29294	594	
595.76454	681	
600.28772	406	1+
600.63731	219	1+
602.28089	557	1+
604.92255	275	1+
607.63576	463	1+
607.94381	365	1+
608.27579	347	
609.27633	1105	1+
612.79436	341	1+
613.96636	301	1+
615.27854	375	1+
616.97146	285	1+
619.32840	316	
619.96310	775	1+
622.29619	809	1+
622.81797	528	1+
625.29783	2001	1+
625.63490	1753	1+
625.96959	1437	1+
627.76322	339	1+
628.30142	402	
629.30378	1112	1+
630.93988	241	1+
631.66607	280	1+
636.29445	558	1+
637.97049	319	1+
638.30091	317	
644.62728	782	1+
644.94417	382	1+
645.30659	443	1+
647.25093	393	1+
650.27023	452	
651.63538	316	1+
652.98491	297	1+
653.30275	458	
655.67674	338	1+
656.34854	464	1+
659.81664	728	1+
661.30702	394	1+
663.31359	911	1+
664.75736	526	1+
666.32041	958	1+
667.30781	447	1+
669.80439	1740	1+
671.99855	255	1+
672.28811	956	1+
673.77946	656	1+
674.29630	1312	1+
680.27753	391	1+
683.27900	320	1+
693.29713	871	1+
695.84683	553	1+
697.32799	668	1+
709.37803	1413	1+
723.38409	1205	1+
732.36019	420	1+
735.33797	1513	1+
745.26507	226	1+
749.33338	490	1+
757.35129	901	1+
763.34951	277	1+
765.84509	771	1+
766.33894	1482	1+
771.32296	485	1+
781.35037	758	1+
789.31453	741	1+
794.36557	316	1+
802.32456	374	1+
804.34976	521	1+
807.35475	393	1+
808.47134	461	1+
826.49289	1235	1+
832.36709	341	1+
835.34808	348	1+
835.92667	280	1+
840.36854	317	1+
847.38598	329	1+
860.37882	373	1+
864.39183	273	1+
872.44810	1354	1+
875.33183	465	1+
878.45928	241	1+
882.38311	824	1+
882.39182	336	1+
885.39101	369	1+
890.37273	402	1+
901.38956	1345	1+
903.57116	256	1+
905.35838	472	1+
917.39759	551	1+
918.34929	1856	1+
920.61302	1012	1+
926.40792	429	1+
932.45520	494	1+
939.35824	2373	1+
944.42028	397	1+
948.43647	591	1+
950.91506	290	1+
952.45876	460	1+
956.45070	666	1+
959.42752	1093	1+
968.48260	485	1+
973.38632	244	1+
981.03538	687	1+
984.98462	373	1+
986.42719	711	1+
989.42221	1910	1+
992.49930	525	1+
999.43026	1913	1+
1002.12274	447	1+
1006.95031	1083	1+
1012.96873	988	1+
1013.46550	1297	1+
1016.42351	1580	1+
1020.44197	2850	1+
1030.46231	786	1+
1038.43500	2403	1+
1054.51312	767	1+
1058.07143	421	1+
1060.47864	2064	1+
END IONS

###FS:    #m/z: 518.99004 #charge   2
###MaxRes:#m/z:  0.00000 #charge-128
###MS: 1115
###MSMS: 1116
BEGIN IONS
TITLE=Cmpd 392, AutoMSn(518.9900), 18.9 min
RTINSECONDS=1132
SCANS=MS: 1115 MSMS: 1116
PEPMASS=518.99004	307719
CHARGE=2+
331.19721	248	1+
343.16469	283	
348.15615	380	1+
369.19930	606	1+
371.16610	381	1+
377.19146	386	1+
383.18724	353	1+
388.70935	220	1+
390.20464	392	1+
393.16413	258	1+
397.17916	223	1+
402.20732	378	1+
405.18621	264	1+
412.21541	335	1+
416.20902	343	1+
419.20117	736	1+
425.22080	228	1+
428.19173	268	1+
436.19974	257	1+
438.19944	710	1+
446.23168	1029	1+
446.52046	264	1+
450.23513	607	1+
455.21343	732	1+
463.22138	297	
464.23152	415	1+
466.26111	340	
468.23738	644	1+
470.71010	675	1+
477.23778	390	1+
478.72072	752	1+
479.21890	247	
482.22578	595	1+
484.24481	681	1+
493.24386	305	
495.23157	845	1+
498.27718	459	1+
498.70249	313	1+
504.24491	567	1+
505.75801	298	1+
506.20104	1134	1+
513.25760	512	1+
514.77112	425	
514.93463	701	1+
515.27390	1347	1+
515.58422	344	1+
515.74284	1422	1+
516.91691	373	1+
517.25634	4257	1+
517.56788	640	1+
518.94980	523	1+
519.57502	480	1+
522.27547	469	
523.25835	2985	1+
528.25189	285	1+
532.26502	275	1+
534.26502	530	1+
536.24220	852	1+
538.70626	535	1+
539.58979	408	
540.24796	343	1+
544.26194	427	
547.75707	387	1+
550.23833	310	
553.28150	454	1+
555.26783	951	1+
560.26194	273	
560.61299	209	1+
564.26851	885	1+
564.95437	290	1+
567.60131	277	1+
570.29152	492	1+
570.60514	414	1+
572.27356	439	1+
582.30580	557	1+
586.27697	747	1+
590.26388	373	
590.75417	429	1+
592.28911	407	1+
594.35877	251	
595.30695	800	1+
598.28829	868	1+
598.63599	315	1+
602.29932	248	
604.29777	746	1+
604.62347	448	1+
605.79999	329	1+
607.31299	251	
607.70360	301	
608.26441	815	1+
612.27162	292	1+
614.27349	316	1+
617.28764	395	1+
618.86970	354	
619.31897	969	1+
624.63704	741	1+
625.95817	1021	1+
626.28609	627	1+
632.35739	960	1+
632.84554	532	
639.83534	290	
640.31580	292	1+
645.30428	241	
646.32610	1323	1+
652.31489	325	1+
654.31764	301	1+
657.63280	546	
657.97380	894	1+
658.30722	818	1+
661.31445	365	1+
663.33322	251	
666.29778	300	1+
668.31190	631	1+
672.30978	405	1+
672.84766	257	
674.28141	272	
675.30027	642	1+
685.31976	897	1+
688.32311	460	1+
690.31827	1031	1+
699.31345	418	1+
719.32162	346	1+
725.34429	293	1+
728.32276	339	1+
732.35497	282	1+
735.32354	1027	1+
745.34541	389	1+
752.35525	532	1+
761.38054	979	1+
775.34993	279	
775.86821	254	1+
780.34674	223	1+
782.35074	450	1+
786.38740	304	1+
789.33920	313	1+
799.37679	1180	1+
802.39666	486	1+
807.33210	364	1+
814.36673	311	1+
822.39755	272	1+
823.39890	241	1+
851.48850	235	1+
861.38350	772	1+
870.40014	262	1+
877.42567	405	1+
882.38283	438	1+
890.46122	953	1+
900.40290	466	1+
905.42646	355	1+
908.41280	511	1+
917.42883	830	1+
922.43884	809	1+
926.46157	399	1+
932.36692	609	1+
936.50847	290	1+
945.43523	626	1+
949.49518	336	1+
952.48515	478	1+
959.41803	991	1+
966.46029	603	1+
970.44514	264	1+
973.49180	950	1+
975.44544	650	1+
977.47828	683	1+
980.47566	915	1+
983.94340	407	1+
985.96539	886	1+
986.45766	848	1+
992.41594	230	1+
999.42131	908	1+
1003.46348	690	1+
1008.49719	441	1+
1012.44331	989	1+
1016.42704	1787	1+
1021.44713	658	1+
END IONS

###FS:    #m/z: 471.99907 #charge   2
###MaxRes:#m/z:  0.00000 #charge-128
###MS: 1115
###MSMS: 1117
BEGIN IONS
TITLE=Cmpd 393, AutoMSn(471.9991), 18.9 min
RTINSECONDS=1132.5
SCANS=MS: 1115 MSMS: 1117
PEPMASS=471.99907	133955
CHARGE=2+
326.70712	2011	
388.29098	5655	
439.21932	2659	
461.20003	4030	
503.22700	1942	
506.29144	2709	
510.72881	4058	1+
518.93219	1976	
519.26365	3766	
519.59236	2230	
524.93323	12099	1+
525.27076	8117	
525.60335	4354	
551.34467	12580	1+
552.61863	2058	
557.95592	12792	1+
558.29302	8968	
558.62782	5326	
579.23501	2475	
581.63708	7182	1+
581.97023	5112	
582.30444	3306	
621.31691	5641	1+
633.34633	5805	1+
633.83569	3537	
643.29608	2076	
652.40027	22389	1+
693.27290	12038	1+
704.83756	2347	
705.33568	2239	
761.35553	5608	1+
763.37277	2284	
767.41981	29485	1+
778.36338	3821	1+
785.89626	2212	
792.34521	5290	1+
806.35807	3756	1+
863.38015	7479	1+
871.94710	2628	
872.44974	2002	
921.38444	13627	1+
END IONS

###FS:    #m/z: 628.99393 #charge   3
###MaxRes:#m/z:  0.00000 #charge-128
###MS: 1115
###MSMS: 1118
BEGIN IONS
TITLE=Cmpd 394, AutoMSn(628.9939), 18.9 min
RTINSECONDS=1133
SCANS=MS: 1115 MSMS: 1118
PEPMASS=628.99393	104875
CHARGE=3+
369.19806	7588	1+
468.26237	3122	
503.23022	2276	
525.28222	14683	1+
546.26320	2501	
557.95805	9366	1+
558.28966	6560	
558.62505	3778	
559.77377	2283	
581.63568	32982	1+
581.97030	24983	1+
582.30133	12314	
585.27070	3517	1+
588.25600	10955	1+
588.47562	3214	1+
588.88191	3053	
589.07991	3028	
591.68202	7668	1+
591.88092	10811	
592.08296	9604	
592.28251	7252	
592.48339	3709	
597.28073	2913	
597.48120	2280	
600.28347	7301	1+
600.48475	9740	1+
600.68659	13191	1+
600.88614	10952	
601.08542	8235	
603.28470	3202	1+
605.31160	15209	1+
605.66126	17291	1+
605.98340	6245	
606.48477	5931	1+
606.88710	7393	
607.08558	4729	
607.28623	5801	1+
611.65724	2227	
617.29567	4241	1+
620.28309	2677	1+
622.98644	4957	1+
623.30640	11238	1+
623.65521	3366	
628.31109	2660	
628.99319	75111	1+
629.32516	65646	1+
629.66129	35953	1+
652.39694	9039	1+
685.31485	7274	1+
767.42503	13923	1+
798.89992	2489	
799.37748	2240	
1179.48145	9062	1+
1265.66754	9991	1+
1349.59010	7076	1+
1407.63059	8211	1+
1412.74804	33510	1+
1554.76043	11694	1+
1572.78043	151284	1+
1653.82402	4881	1+
1671.84902	86033	1+
1724.85541	10359	1+
1742.88783	146605	1+
1813.92401	20244	1+
END IONS

###FS:    #m/z: 471.99891 #charge   2
###MaxRes:#m/z:  0.00000 #charge-128
###MS: 1119
###MSMS: 1120
BEGIN IONS
TITLE=Cmpd 395, AutoMSn(471.9989), 18.9 min
RTINSECONDS=1136.03
SCANS=MS: 1119 MSMS: 1120
PEPMASS=471.99891	386829
CHARGE=2+
326.70615	3375	
384.21801	3306	
388.28980	8964	
389.68639	4132	
439.22096	3781	
474.73957	2971	
503.22594	2982	
506.29373	3554	
510.72812	5403	1+
518.92915	5574	1+
519.26116	5834	
519.59524	4685	
524.93372	17828	1+
525.26937	12838	
525.60296	5400	
551.34368	16354	1+
552.61960	2923	
557.95725	21134	1+
558.29056	16182	
558.62371	9808	
561.26201	3051	
579.23712	3859	
581.63752	11209	1+
581.97097	9910	
582.30227	5080	
621.31706	6759	1+
652.39999	36279	1+
693.27494	18513	1+
749.39505	3080	
761.35662	5558	
767.42392	40361	1+
785.89475	2836	
792.34749	7289	1+
806.35724	3912	
863.38322	10900	1+
871.95364	3217	
872.44911	3891	
921.38448	29463	1+
END IONS

###FS:    #m/z: 628.99419 #charge   3
###MaxRes:#m/z:  0.00000 #charge-128
###MS: 1119
###MSMS: 1121
BEGIN IONS
TITLE=Cmpd 396, AutoMSn(628.9942), 18.9 min
RTINSECONDS=1136.53
SCANS=MS: 1119 MSMS: 1121
PEPMASS=628.99419	298969
CHARGE=3+
369.19775	5919	
468.26276	2999	
503.22940	2615	
525.28326	11761	1+
551.32845	4352	1+
557.95890	10045	1+
558.29128	7980	
558.62514	4643	
559.77349	2623	
575.96170	2506	
581.63700	37688	1+
581.96935	31453	1+
582.30244	17792	
588.28302	3959	1+
588.48213	3367	1+
591.67920	5748	1+
591.88416	7857	
592.08513	8100	
592.28623	6380	
592.48239	3679	
597.27708	2878	
600.28662	6964	1+
600.48773	7220	1+
600.68532	10173	
600.88695	10255	
601.08441	7333	
605.30926	20585	1+
605.66019	18025	1+
605.98746	7462	
606.48819	3241	
606.88459	6284	
607.08606	3632	
622.99165	5652	1+
623.31288	10553	1+
623.65422	4728	
628.31600	2851	
628.99452	82350	1+
629.32740	72192	1+
629.66285	44094	1+
652.39951	9859	1+
685.32079	6179	1+
713.84025	2677	
767.42541	14708	1+
799.38441	2594	
921.38759	2341	
1179.48679	6338	1+
1265.66881	12003	1+
1349.57874	5644	1+
1407.63942	7405	1+
1412.75024	38399	1+
1554.75826	16868	1+
1572.78270	183288	1+
1653.82436	6144	1+
1671.85232	108192	1+
1724.86069	11238	1+
1742.88791	167169	1+
1813.92396	24644	1+
END IONS

###FS:    #m/z: 518.73936 #charge   2
###MaxRes:#m/z:  0.00000 #charge-128
###MS: 1119
###MSMS: 1122
BEGIN IONS
TITLE=Cmpd 397, AutoMSn(518.7394), 19.0 min
RTINSECONDS=1137.04
SCANS=MS: 1119 MSMS: 1122
PEPMASS=518.73936	345176
CHARGE=2+
337.16752	278	1+
343.16454	248	1+
359.18350	467	1+
369.19924	818	1+
375.18863	283	1+
377.21231	346	1+
378.69146	270	1+
382.68513	275	1+
394.17320	264	
395.78590	236	
402.22247	232	
405.19530	340	
408.19773	353	1+
410.87709	250	
421.20953	506	1+
422.71955	234	1+
425.21527	477	1+
432.19781	504	1+
441.18756	509	1+
445.21517	747	1+
450.11831	379	1+
455.21766	390	1+
458.22106	340	1+
460.20749	428	1+
461.73411	545	1+
462.21901	612	1+
465.72600	468	1+
466.25053	556	1+
468.24854	876	1+
470.73490	241	1+
472.22014	404	1+
474.24325	895	1+
476.89597	278	1+
478.21637	820	1+
482.21936	850	1+
483.50962	445	1+
485.72398	504	1+
487.23495	1935	1+
492.23523	464	1+
493.72726	413	1+
494.23327	828	1+
497.24995	667	1+
501.57325	234	1+
501.72195	256	
503.21614	481	1+
505.76411	300	
508.22395	268	
508.58872	339	1+
508.71380	458	
510.50865	213	1+
510.91218	433	1+
513.27144	382	1+
514.94915	237	
515.26847	1274	1+
515.59470	681	1+
516.91672	666	1+
517.24120	768	
517.75881	948	1+
518.26413	1558	1+
519.59911	371	1+
520.26475	2024	1+
523.25301	1010	1+
525.28080	784	1+
527.24985	624	1+
527.83572	324	
530.24246	468	1+
533.26822	394	1+
536.27994	289	
537.22236	681	1+
540.73688	249	1+
544.27379	570	1+
547.27013	267	
554.24696	380	1+
555.57277	245	1+
555.72965	532	
556.23106	554	1+
558.61188	288	1+
560.26485	285	1+
564.28933	509	1+
570.27981	346	1+
570.92810	277	1+
571.59451	231	
572.27768	363	1+
575.81275	479	
576.31049	551	
579.28670	447	1+
582.28641	438	1+
588.27079	437	1+
592.29667	562	1+
594.62430	226	1+
594.77285	477	1+
596.31291	576	1+
598.27365	720	1+
604.95909	224	1+
610.27809	360	1+
612.29057	846	1+
617.29783	537	1+
620.30230	580	1+
621.56096	267	1+
625.29729	961	1+
625.64534	634	
625.96551	514	1+
632.34292	586	1+
638.30219	497	1+
641.28731	715	1+
657.63998	582	1+
657.96793	726	
658.30622	1007	1+
659.65660	245	
663.33667	287	1+
667.31550	769	1+
673.29488	618	1+
678.29940	266	1+
683.29263	252	
684.31744	267	1+
685.30964	631	1+
688.30574	434	1+
690.32951	698	1+
697.02468	668	
698.31494	241	1+
701.31931	210	1+
709.36426	659	1+
715.82395	277	1+
720.31601	300	1+
723.33495	358	1+
727.32252	245	1+
731.35912	513	1+
735.33282	550	1+
741.35174	355	1+
747.32204	428	1+
753.38469	349	1+
768.36909	337	1+
775.32432	995	1+
781.33142	430	1+
786.38082	392	1+
792.43235	260	1+
799.36656	1074	1+
802.39037	293	1+
803.29895	265	1+
806.36263	250	1+
812.37956	241	1+
817.82218	327	
820.39586	444	1+
831.41188	550	1+
835.35259	825	1+
849.35785	317	1+
850.41017	372	1+
866.43544	283	1+
871.40349	674	1+
874.31280	239	
875.32174	494	1+
877.44119	494	1+
879.38758	334	1+
882.38944	570	1+
890.45395	1176	1+
895.48699	752	1+
900.45381	256	1+
906.36907	291	1+
918.41370	411	1+
948.45478	343	1+
952.50247	502	1+
958.42968	1074	1+
969.43013	705	1+
974.45437	597	1+
980.47713	698	1+
984.97870	409	1+
989.47915	533	1+
992.45345	812	1+
996.37919	2024	1+
1011.37164	3193	1+
1017.42756	1360	1+
1021.42142	694	1+
1028.53613	1146	1+
1030.51292	1002	1+
1036.52416	1235	1+
END IONS

###FS:    #m/z: 471.99906 #charge   2
###MaxRes:#m/z:  0.00000 #charge-128
###MS: 1123
###MSMS: 1124
BEGIN IONS
TITLE=Cmpd 398, AutoMSn(471.9991), 19.0 min
RTINSECONDS=1140.07
SCANS=MS: 1123 MSMS: 1124
PEPMASS=471.99906	372962
CHARGE=2+
326.70561	2700	
347.13947	2215	
384.21816	2791	
388.29076	6326	
396.67643	2297	
503.22725	2686	
506.29582	2674	
510.72664	4845	1+
518.92974	4781	1+
519.26063	5368	
519.59356	3468	
524.93389	15399	1+
525.26880	9125	
525.60257	6283	
533.25081	1770	
551.34503	13478	1+
552.61659	2129	
557.95660	15206	1+
558.29053	12370	1+
558.62369	6383	
561.26551	2889	
579.23703	2923	
581.63501	7603	
581.97154	7212	
582.30194	4328	
605.31314	2351	
621.32013	4356	1+
643.29475	2296	
652.39988	27591	1+
693.27363	13724	1+
749.38739	2164	
761.35780	10933	1+
767.42335	31008	1+
778.37272	3330	1+
785.89252	1881	
786.39546	2198	
792.34601	6917	1+
806.36336	2816	
863.38480	9470	1+
877.43285	4356	1+
921.38790	23336	1+
END IONS

###FS:    #m/z: 628.99401 #charge   3
###MaxRes:#m/z:  0.00000 #charge-128
###MS: 1123
###MSMS: 1125
BEGIN IONS
TITLE=Cmpd 399, AutoMSn(628.9940), 19.0 min
RTINSECONDS=1140.57
SCANS=MS: 1123 MSMS: 1125
PEPMASS=628.99401	292982
CHARGE=3+
369.19900	3843	
524.93725	2582	
525.28299	9183	1+
551.32615	3143	1+
557.95822	7720	1+
558.28632	6373	1+
558.62391	3495	
575.63122	2625	1+
576.29812	2028	
581.63642	28003	1+
581.97109	22557	1+
582.30331	13356	1+
588.48087	2578	1+
589.26188	3750	1+
591.68072	2736	
591.88241	5136	
592.08469	5216	
592.28247	5381	
592.48560	2542	
600.28970	3938	1+
600.48754	4824	1+
600.68694	6345	
600.88266	5471	
601.08225	5279	
603.28917	2467	1+
605.31026	15048	1+
605.65782	11273	1+
605.98278	5358	
606.48745	2871	1+
606.88731	3671	
607.08675	2797	
616.29799	3311	1+
622.98872	4503	1+
623.31678	6160	1+
623.65839	3259	
625.30660	2391	
627.31537	4213	1+
628.50422	3774	
628.69458	5561	
628.99160	66859	1+
629.32548	59689	1+
629.66132	33142	1+
632.30381	1980	
652.39835	8108	1+
685.31913	3309	1+
714.34540	2179	
731.10127	4347	
731.60217	2445	
767.42476	10992	1+
798.89126	2058	
799.38529	2074	
1265.66883	8410	1+
1407.64032	4945	1+
1412.75060	28372	1+
1460.69343	8091	1+
1554.76257	11417	1+
1572.78243	132223	1+
1671.85125	77890	1+
1724.85805	8796	1+
1742.88688	125281	1+
1813.92671	18309	1+
END IONS

###FS:    #m/z: 923.83648 #charge   2
###MaxRes:#m/z:  0.00000 #charge-128
###MS: 1123
###MSMS: 1126
BEGIN IONS
TITLE=Cmpd 400, AutoMSn(923.8365), 19.0 min
RTINSECONDS=1141.07
SCANS=MS: 1123 MSMS: 1126
PEPMASS=923.83648	130021
CHARGE=2+
305.18170	3172	
327.07481	2186	
344.09732	3416	1+
363.09572	2559	
376.21681	13616	1+
390.08817	6008	1+
396.09677	3570	
418.08247	23342	1+
435.10910	15226	1+
459.10696	1074	
459.25519	954	
477.26409	19108	1+
487.10379	21390	1+
492.13582	3284	
523.12183	1007	
550.11856	1188	
554.70993	1017	
556.12509	3946	1+
574.13425	16416	1+
578.11423	16988	1+
637.29483	31030	1+
665.14647	8239	1+
706.30157	1450	
720.33756	1060	
738.34157	51776	1+
762.16279	3460	1+
780.17124	16017	1+
795.32015	1949	
795.81906	1615	
800.19833	894	
823.81886	1224	
827.72253	959	
851.42687	16830	1+
881.22183	1021	
891.21839	1140	
909.21434	15776	1+
918.43576	2075	1+
920.43961	1623	
926.43963	1736	1+
938.45676	30486	1+
978.23541	8823	1+
996.24752	5471	1+
1049.48531	1068	
1067.50063	12325	1+
1078.28291	1146	
1091.32002	7795	1+
1164.51632	927	
1182.52268	11684	1+
1192.37366	927	
1210.37464	4749	1+
1251.54912	992	
1269.55507	12943	1+
1429.59239	12100	1+
1737.64794	3941	1+
1828.66035	9167	1+
1846.68386	3114	1+
END IONS

###FS:    #m/z: 923.34532 #charge   2
###MaxRes:#m/z:  0.00000 #charge-128
###MS: 1127
###MSMS: 1128
BEGIN IONS
TITLE=Cmpd 401, AutoMSn(923.3453), 19.1 min
RTINSECONDS=1144.09
SCANS=MS: 1127 MSMS: 1128
PEPMASS=923.34532	269366
CHARGE=2+
305.18293	5132	
327.07511	2858	
344.09848	4549	1+
358.20781	997	
363.09660	3211	
376.21711	17298	1+
390.08811	8940	1+
396.09599	4681	
418.08328	29143	1+
435.10889	18582	1+
459.10744	1929	
477.26414	22381	1+
487.10436	28039	1+
492.14065	4502	
523.12483	1476	
550.11766	1825	
556.12783	6301	1+
561.15397	1200	
574.13609	22003	1+
578.11594	22936	1+
637.29434	37731	1+
665.14406	11431	1+
706.29648	1818	
720.32949	1786	
738.34146	66062	1+
762.16026	6672	1+
780.17144	18693	1+
823.82345	1039	
824.32870	1283	
851.42325	21975	1+
869.32531	2244	
869.83099	1696	
881.21992	1121	
891.20942	1112	
906.32751	1220	
909.21314	21146	1+
918.43167	2298	1+
920.44104	3726	1+
927.49577	1176	
938.45647	40681	1+
960.22155	1109	
978.23292	11502	1+
996.24400	7442	1+
1049.48593	1186	
1067.49766	14371	1+
1091.31783	10255	1+
1109.33418	1377	
1182.52264	15328	1+
1192.36669	1286	
1210.37468	5718	1+
1251.55559	1583	
1269.55734	16452	1+
1429.59077	15568	1+
1589.62447	5675	1+
1828.65916	10897	1+
END IONS

###FS:    #m/z: 780.77252 #charge   2
###MaxRes:#m/z:  0.00000 #charge-128
###MS: 1127
###MSMS: 1129
BEGIN IONS
TITLE=Cmpd 402, AutoMSn(780.7725), 19.1 min
RTINSECONDS=1144.59
SCANS=MS: 1127 MSMS: 1129
PEPMASS=780.77252	169017
CHARGE=2+
360.09909	5117	
439.21763	3579	
451.10814	13706	
550.17689	2971	
555.72245	4688	
659.23833	3059	
687.23427	6887	
759.27434	7287	
785.62317	3024	
785.87080	3494	
802.26266	5552	
874.30417	16895	1+
1011.36297	53871	1+
1122.32192	2899	
1560.53457	402762	1+
END IONS

###FS:    #m/z: 744.76188 #charge   2
###MaxRes:#m/z:  0.00000 #charge-128
###MS: 1127
###MSMS: 1130
BEGIN IONS
TITLE=Cmpd 403, AutoMSn(744.7619), 19.1 min
RTINSECONDS=1145.09
SCANS=MS: 1127 MSMS: 1130
PEPMASS=744.76188	128252
CHARGE=2+
360.10015	7677	
367.19537	4380	
451.10903	16702	1+
519.71006	5215	
520.21353	2883	
527.22623	3245	
687.24563	19057	1+
736.24536	2981	
802.27706	32345	1+
939.34126	68241	1+
1038.40951	3359	
1122.32451	3480	
1206.59959	18470	1+
1410.69085	13352	1+
1484.67105	15671	1+
1488.51467	394832	1+
END IONS

###FS:    #m/z: 923.83851 #charge   2
###MaxRes:#m/z:  0.00000 #charge-128
###MS: 1131
###MSMS: 1132
BEGIN IONS
TITLE=Cmpd 404, AutoMSn(923.8385), 19.1 min
RTINSECONDS=1148.12
SCANS=MS: 1131 MSMS: 1132
PEPMASS=923.83851	361753
CHARGE=2+
305.18101	6142	
327.07674	2884	
344.09786	5189	1+
363.09588	3508	
376.21764	20737	1+
390.09205	10006	1+
396.09586	6505	1+
418.08328	35098	1+
435.10928	23806	1+
459.11077	1837	
477.26449	27729	1+
487.10403	31374	1+
492.13802	4880	
523.12542	1522	
550.12179	2202	
556.12592	6287	1+
561.14363	1416	
574.13425	25776	1+
578.11664	26366	1+
637.29551	45692	1+
652.17044	1208	
665.14607	12696	1+
706.29663	2081	
706.79607	1623	
720.33084	1952	
738.34302	78909	1+
762.16206	5845	1+
780.17060	24607	1+
800.19490	1304	
824.33117	1358	
851.42346	26870	1+
860.32001	1216	
881.22097	1379	
891.20656	1432	
909.21397	23461	1+
918.43488	3297	1+
920.44832	3876	1+
927.49818	2030	
938.45761	52154	1+
960.22092	1236	
968.24999	1248	
978.23510	13808	1+
996.24411	10133	1+
1049.48707	1502	
1067.50036	15113	1+
1091.31907	11631	1+
1109.33913	1405	
1182.52741	17701	1+
1192.36762	1635	
1210.37644	7082	1+
1251.54129	1294	
1252.55414	1211	
1269.55671	20131	1+
1429.59441	19595	1+
1589.62761	7334	1+
1737.65399	6502	1+
1828.65825	14140	1+
1846.69364	7101	1+
END IONS

###FS:    #m/z: 438.75128 #charge   2
###MaxRes:#m/z:  0.00000 #charge-128
###MS: 1131
###MSMS: 1133
BEGIN IONS
TITLE=Cmpd 405, AutoMSn(438.7513), 19.1 min
RTINSECONDS=1148.62
SCANS=MS: 1131 MSMS: 1133
PEPMASS=438.75128	305005
CHARGE=2+
307.16389	3389	
323.19498	2669	1+
326.18244	900	
332.19540	2605	1+
341.21400	4463	1+
354.16861	975	
355.20397	2721	1+
360.18913	3210	1+
365.21876	2739	
372.17626	3609	
373.16853	8873	1+
383.22000	1472	
389.21537	5156	
389.73138	998	
390.18609	6352	
391.19144	8967	1+
401.18338	1167	
407.22558	954	
408.22265	45289	1+
413.23265	2352	
418.20288	5791	1+
421.72210	1737	
435.23128	3695	1+
440.22353	1570	1+
450.23962	1139	
458.23348	1051	
468.22888	1035	
484.22702	5521	1+
491.57955	1168	
495.24932	2406	1+
500.25537	1461	
501.23884	13071	1+
512.27445	1596	
518.27093	13993	
519.25645	44925	1+
523.25255	1180	
529.24272	2591	1+
536.27950	28600	1+
546.26144	7209	1+
563.32351	7240	1+
571.23217	969	
597.30826	1858	1+
614.32239	3951	1+
626.31246	1630	1+
632.33876	3958	1+
642.32602	1325	
649.36509	53610	1+
659.35255	6997	1+
676.41207	5685	1+
727.41137	949	
755.40360	1271	
762.44886	3861	1+
772.43221	22998	1+
870.47304	2015	1+
END IONS

###FS:    #m/z: 744.76214 #charge   2
###MaxRes:#m/z:  0.00000 #charge-128
###MS: 1131
###MSMS: 1134
BEGIN IONS
TITLE=Cmpd 406, AutoMSn(744.7621), 19.2 min
RTINSECONDS=1149.12
SCANS=MS: 1131 MSMS: 1134
PEPMASS=744.76214	256407
CHARGE=2+
360.10136	7757	
367.19615	6009	
423.11499	3657	
451.10959	20228	1+
519.71266	6442	
527.22625	4212	
593.24614	3657	
603.80334	6754	
604.30298	5577	
659.24501	3865	
687.24620	23026	1+
705.85381	4007	
706.34582	3838	
743.36001	4125	
744.28067	3623	
802.27757	38625	1+
939.34240	80315	1+
962.29021	3964	
1038.41088	3824	
1122.31797	3654	
1488.51448	494558	1+
END IONS

###FS:    #m/z: 438.24673 #charge   2
###MaxRes:#m/z:  0.00000 #charge-128
###MS: 1135
###MSMS: 1136
BEGIN IONS
TITLE=Cmpd 407, AutoMSn(438.2467), 19.2 min
RTINSECONDS=1152.14
SCANS=MS: 1135 MSMS: 1136
PEPMASS=438.24673	582779
CHARGE=2+
307.16407	5588	1+
323.19481	2745	1+
328.13246	1519	
332.19164	1609	
337.21845	1546	
341.21619	4444	
344.18803	1291	
354.18842	4552	1+
365.21508	4785	
371.20699	1234	
372.17259	4749	
373.17229	12175	1+
383.21618	1691	
389.20198	13943	1+
391.19127	11633	1+
401.18000	1630	
408.22259	63401	1+
413.22803	1486	
418.20330	8222	1+
435.22696	3743	1+
450.23653	1182	
469.22811	1136	
483.23041	1513	
484.22645	4904	1+
486.23582	1766	
495.25823	1265	
500.25843	1817	
501.24200	18673	1+
512.27972	2221	
518.26923	21542	
519.25584	65207	1+
529.24582	3529	1+
536.28047	38416	1+
546.25853	10196	1+
563.32562	5747	1+
582.29042	1483	
590.29930	1338	
597.30974	2479	1+
614.32465	6185	1+
626.31895	2198	1+
631.35494	1324	
632.33833	5746	1+
642.32542	1927	
649.36447	72536	1+
659.34578	8342	1+
676.41220	4344	1+
727.40171	1103	
755.40180	2377	
762.44746	5433	1+
772.43308	33343	1+
842.44598	4579	1+
END IONS

###FS:    #m/z: 876.49027 #charge   1
###MaxRes:#m/z:  0.00000 #charge-128
###MS: 1135
###MSMS: 1137
BEGIN IONS
TITLE=Cmpd 408, AutoMSn(876.4903), 19.2 min
RTINSECONDS=1152.64
SCANS=MS: 1135 MSMS: 1137
PEPMASS=876.49027	307925
CHARGE=1+
341.21778	20399	1+
358.24413	3344	
373.16702	2488	
389.21490	2264	
390.18680	6655	1+
408.22128	30810	1+
443.26104	1887	
452.25089	2913	
469.27460	19507	1+
501.24232	5038	1+
503.25263	5674	1+
518.27066	6338	
519.25654	19969	1+
536.27972	29008	1+
571.32252	2595	
588.34742	2986	
599.31706	3010	
616.34120	13772	1+
632.33568	1956	
649.36430	21854	1+
730.37848	1902	
762.44080	3090	
772.42806	2490	
859.46418	13833	1+
876.48945	137308	1+
END IONS

###FS:    #m/z: 597.28004 #charge   2
###MaxRes:#m/z:  0.00000 #charge-128
###MS: 1135
###MSMS: 1138
BEGIN IONS
TITLE=Cmpd 409, AutoMSn(597.2800), 19.2 min
RTINSECONDS=1153.14
SCANS=MS: 1135 MSMS: 1138
PEPMASS=597.28004	233528
CHARGE=2+
323.16891	4074	
342.15698	5164	1+
360.19717	17132	1+
368.19031	4103	1+
386.15788	1431	
412.19734	12729	1+
483.26678	5862	1+
486.21994	2617	
499.23460	2284	
503.21120	7657	1+
511.26069	4411	1+
514.24867	8321	1+
517.23514	2093	
517.73306	1544	
520.22713	40424	1+
525.27955	1314	
531.25938	2019	
583.25044	1205	
588.77116	2099	
589.26557	1887	
596.27813	1672	
601.33779	2571	
612.30950	1477	
666.26773	3320	
683.28939	67514	1+
693.28342	1212	
726.35870	1766	
782.35727	18267	1+
790.38528	1329	
792.33759	1621	
797.39071	2053	
879.37859	4476	1+
896.40000	96000	1+
903.47617	1396	
907.37233	3646	1+
995.46777	37568	1+
1006.43551	1586	
1007.45177	1203	
1015.43824	8335	1+
1017.50949	1274	
1033.44931	2165	
1050.47361	63695	1+
1193.55563	7682	1+
END IONS

###FS:    #m/z: 438.75168 #charge   2
###MaxRes:#m/z:  0.00000 #charge-128
###MS: 1139
###MSMS: 1140
BEGIN IONS
TITLE=Cmpd 410, AutoMSn(438.7517), 19.3 min
RTINSECONDS=1156.16
SCANS=MS: 1139 MSMS: 1140
PEPMASS=438.75168	673919
CHARGE=2+
307.16411	5754	1+
323.19208	3754	1+
328.13653	1376	
332.19249	1325	
341.21461	5762	1+
344.18024	1187	
355.20907	1656	
365.21813	4593	
371.20493	1296	
372.17461	4980	
373.16838	11250	1+
383.21478	1744	
389.20176	15074	1+
391.19103	11725	1+
401.17724	1667	
408.22220	64240	1+
413.21868	1777	
417.21187	1151	
418.20306	7578	1+
435.23054	3636	1+
458.24018	1587	
469.21736	1282	
483.22776	1364	
484.23367	4650	1+
486.23373	3332	1+
500.25803	2077	
501.24158	18498	1+
512.28008	1989	
518.27170	22153	
519.25674	62974	1+
529.24479	2117	
536.28054	42505	1+
546.26043	9658	1+
563.32317	2133	
581.29304	2353	1+
590.30736	2148	
597.30130	2989	1+
614.32362	6985	1+
626.31954	2589	1+
631.35309	1468	
632.33733	5844	1+
634.60732	1301	
642.32092	1804	
649.36540	78106	1+
659.34556	10589	1+
676.41406	1793	
755.41022	2514	
762.45002	5418	1+
772.43221	34277	1+
842.44201	3585	1+
END IONS

###FS:    #m/z: 597.28006 #charge   2
###MaxRes:#m/z:  0.00000 #charge-128
###MS: 1139
###MSMS: 1141
BEGIN IONS
TITLE=Cmpd 411, AutoMSn(597.2801), 19.3 min
RTINSECONDS=1156.66
SCANS=MS: 1139 MSMS: 1141
PEPMASS=597.28006	366245
CHARGE=2+
323.16756	3838	
342.15786	6274	1+
360.19683	17749	1+
368.19077	4438	1+
386.15873	1748	
395.17175	1498	
412.19631	16585	1+
483.26504	5474	1+
486.22190	2608	
499.23019	3154	
503.21263	9017	1+
511.26160	5134	1+
514.24923	7911	1+
517.23182	2189	
517.73359	1665	
520.22846	42255	1+
525.28244	1909	
527.25746	2598	
531.25720	1847	
588.76694	2607	
601.33527	2051	
612.31545	2066	
666.26708	4407	1+
683.29087	68326	1+
726.35491	1919	
782.35928	20213	1+
790.38387	1689	
792.35100	1984	
797.39657	2795	
879.37693	3613	1+
896.39886	103151	1+
903.47273	1944	
907.37001	2497	
934.50754	3287	1+
979.45028	1464	
979.45435	2984	1+
995.46690	40506	1+
1006.44335	1742	
1015.44744	8732	1+
1017.50897	2496	
1033.45116	2137	
1034.44478	1522	
1050.47474	67756	1+
1088.54914	2437	
1193.55538	7665	1+
END IONS

###FS:    #m/z: 876.48994 #charge   1
###MaxRes:#m/z:  0.00000 #charge-128
###MS: 1139
###MSMS: 1142
BEGIN IONS
TITLE=Cmpd 412, AutoMSn(876.4899), 19.3 min
RTINSECONDS=1157.16
SCANS=MS: 1139 MSMS: 1142
PEPMASS=876.48994	359425
CHARGE=1+
341.21657	19473	1+
358.24290	2878	
373.16328	2402	
389.21678	2172	
390.18220	6693	1+
408.22204	27797	1+
452.25003	2320	
469.27461	18044	1+
501.23803	4281	1+
503.25361	5356	1+
518.27172	6862	
519.25686	16682	1+
536.28026	27233	1+
571.32165	2055	
588.34901	2496	
599.31674	2004	
616.34125	11680	1+
632.33654	1913	
649.36398	19557	1+
730.38145	3570	1+
762.44801	2791	
772.42527	3744	1+
842.44062	1783	
859.46455	14241	1+
876.49034	121744	1+
END IONS

###FS:    #m/z: 616.91593 #charge   3
###MaxRes:#m/z:  0.00000 #charge-128
###MS: 1143
###MSMS: 1144
BEGIN IONS
TITLE=Cmpd 413, AutoMSn(616.9159), 19.3 min
RTINSECONDS=1160.18
SCANS=MS: 1143 MSMS: 1144
PEPMASS=616.91593	394465
CHARGE=3+
331.13771	3601	
369.67686	3297	
389.14466	14575	1+
416.22565	5097	
458.17083	3305	
470.20278	13559	1+
476.18007	8218	
477.25484	4017	
478.70086	3724	
487.11097	3520	
522.21765	6373	
522.71442	3708	
578.57395	9940	1+
578.91081	6913	
579.23834	5066	
605.24218	5641	
605.57148	3968	
605.90554	3433	
607.26491	7769	1+
610.92359	6377	1+
611.26465	6549	1+
611.58065	3386	
616.29329	3620	
616.91637	17947	1+
617.26103	20226	1+
617.58613	10002	
626.27674	3582	
637.29515	14317	1+
650.26071	4565	
664.28299	24728	1+
678.27883	3176	
738.34195	27297	1+
780.32690	3931	
793.32583	21458	1+
851.42246	3170	
956.39012	16738	1+
1043.42199	11232	
1044.42945	5754	
1130.45452	64821	1+
1316.53454	38495	1+
1373.55625	116379	1+
1442.57662	16273	1+
1460.58945	317570	1+
1555.65481	17439	1+
1573.67120	226398	1+
END IONS

###FS:    #m/z: 597.28000 #charge   2
###MaxRes:#m/z:  0.00000 #charge-128
###MS: 1143
###MSMS: 1145
BEGIN IONS
TITLE=Cmpd 414, AutoMSn(597.2800), 19.3 min
RTINSECONDS=1160.68
SCANS=MS: 1143 MSMS: 1145
PEPMASS=597.28000	344962
CHARGE=2+
323.17127	2765	
343.16668	2774	
360.19827	14470	1+
368.18815	3736	1+
386.15354	2412	
395.17148	1144	
412.19625	11517	1+
481.22314	1979	1+
483.26914	3736	1+
486.22379	2982	1+
489.73585	2850	1+
499.23335	4146	
503.21005	6944	1+
511.26441	4188	1+
514.24688	5490	1+
517.23088	2419	
517.73432	1428	
520.22838	33660	1+
525.28475	1706	
531.25024	1805	
544.78437	1162	
561.29175	1642	
588.76827	1670	
589.28222	3046	1+
595.27722	2347	1+
612.31439	2582	
666.26908	3637	1+
677.30612	1133	
683.29113	55782	1+
683.29665	3942	1+
726.35556	2497	
767.42526	1167	
782.35690	15936	1+
790.38905	1490	
797.39390	4002	1+
879.37691	2318	
895.42657	1174	
896.39992	82753	1+
903.47530	1546	
907.37574	3108	1+
934.51222	3624	1+
979.45220	8599	1+
995.46672	32974	1+
1006.43595	1184	
1015.44222	7303	1+
1017.50576	1851	
1033.44667	2047	
1034.45211	1225	
1050.47330	56156	1+
1053.50731	6336	1+
1088.55487	1926	
1193.55708	7283	1+
END IONS

###FS:    #m/z: 602.31242 #charge   2
###MaxRes:#m/z:  0.00000 #charge-128
###MS: 1143
###MSMS: 1146
BEGIN IONS
TITLE=Cmpd 415, AutoMSn(602.3124), 19.4 min
RTINSECONDS=1161.18
SCANS=MS: 1143 MSMS: 1146
PEPMASS=602.31242	218311
CHARGE=2+
323.17465	1076	
325.15207	914	1+
328.19662	1215	
342.15175	806	
343.16759	1632	1+
352.16374	761	1+
358.16724	1552	1+
360.19568	5760	1+
364.46316	682	
368.18885	811	
369.19680	2671	1+
372.18668	1199	1+
379.20035	801	1+
381.70454	1795	
386.15861	10273	1+
394.18452	779	1+
397.19966	1746	1+
402.17352	1565	1+
406.20704	766	1+
408.82528	906	
411.22203	922	
412.20223	4134	1+
425.19203	763	1+
428.20594	2227	1+
433.22660	884	1+
440.21133	1000	1+
457.21850	2149	1+
467.77164	696	
469.25534	985	1+
471.23247	3141	1+
477.23280	2316	1+
482.21796	1101	
483.25023	2326	1+
486.23355	814	
487.23699	2361	1+
496.24725	698	1+
500.23635	6963	1+
503.21094	3210	1+
508.25290	6705	1+
508.71971	1045	
514.25873	10122	1+
520.23050	14222	1+
522.76654	833	
525.28216	3982	1+
529.24661	566	1+
531.25763	2411	1+
537.22293	877	1+
542.25505	2108	1+
553.26500	746	1+
565.26467	1830	1+
570.27990	730	1+
572.28114	3495	1+
576.26657	856	1+
579.26803	551	1+
584.30543	3823	1+
590.28922	2717	1+
593.80169	654	
594.29622	690	
595.28655	2414	1+
598.28483	2021	1+
601.32893	4027	1+
604.28545	1495	1+
612.31303	10772	1+
616.27994	1510	1+
620.30046	608	1+
627.31359	1585	1+
629.32686	1516	1+
634.32024	942	1+
638.30600	985	1+
640.28994	858	1+
646.28669	636	1+
652.34157	728	1+
655.31846	2019	1+
660.29157	1586	1+
664.30304	686	1+
666.27552	2594	1+
670.31722	2054	1+
675.28986	694	1+
677.31142	5795	1+
678.93935	1451	1+
681.33679	1453	1+
683.29331	21960	1+
684.31366	1545	1+
689.34171	724	1+
692.29449	1023	1+
698.33789	1971	1+
704.35185	1515	1+
709.32939	3147	1+
726.35504	11423	1+
740.40473	1482	1+
743.37187	1983	1+
745.36574	1288	1+
752.35626	1788	1+
762.39488	1722	
763.38931	3596	1+
767.40197	2022	1+
769.39157	2355	1+
773.36976	1073	1+
775.36968	2243	1+
779.39715	647	
780.37106	3220	1+
782.36428	6736	1+
790.38510	11795	1+
790.71402	758	
797.39212	12877	1+
797.40378	1106	1+
813.41909	586	1+
815.42945	4186	1+
817.42223	1733	1+
829.37088	642	1+
832.43394	527	1+
845.38981	652	1+
854.44507	1225	1+
860.41550	622	1+
862.38764	1993	1+
875.47365	3987	1+
879.39729	1616	1+
882.44800	1563	1+
886.43390	2057	1+
889.42244	1484	1+
892.38905	1144	1+
895.43468	2462	
895.44728	985	1+
896.40168	31005	1+
903.46682	12454	1+
907.41010	2002	1+
912.45401	3593	1+
917.42933	801	1+
920.47893	545	1+
925.46847	2430	1+
930.46787	816	1+
935.51243	2473	1+
936.64954	650	
953.47114	1768	1+
958.44904	731	1+
960.46047	762	1+
972.47054	1300	1+
975.47305	1682	1+
989.50195	1107	1+
995.47110	4165	
996.47073	4424	
997.46018	12422	1+
1000.47833	6548	1+
1017.51215	15406	1+
1030.08939	940	
1034.45529	644	
1050.47642	6693	
1051.47628	11620	1+
1060.54468	3621	1+
1071.52815	3667	1+
1088.55219	18210	1+
1161.51410	955	1+
1194.56005	2053	1+
END IONS

###FS:    #m/z: 616.91689 #charge   3
###MaxRes:#m/z:  0.00000 #charge-128
###MS: 1147
###MSMS: 1148
BEGIN IONS
TITLE=Cmpd 416, AutoMSn(616.9169), 19.4 min
RTINSECONDS=1164.2
SCANS=MS: 1147 MSMS: 1148
PEPMASS=616.91689	376585
CHARGE=3+
331.13978	2783	
369.67768	3074	
389.14687	12405	
416.22734	4962	
418.16664	3475	
458.17203	2867	
470.20380	13653	1+
476.18033	8222	
477.24479	2798	
478.70337	2783	
487.11521	2643	
578.57545	7265	
578.91230	5803	
579.23691	4300	
605.24231	4348	
605.57376	4052	
607.26377	4492	
610.90992	4160	
611.26091	5994	1+
611.58192	3082	
615.79695	2461	
616.29618	2844	
616.91766	15362	1+
617.25957	15688	1+
617.58880	8193	
637.29595	7716	
650.26035	4524	
664.28465	21855	1+
678.27659	2802	
738.34244	16837	1+
780.33101	2850	
793.32688	20925	1+
956.39096	13704	1+
1043.42307	27398	1+
1130.45527	61430	1+
1316.53330	30633	1+
1373.55703	96266	1+
1442.57613	15890	1+
1460.58871	271891	1+
1555.66043	14114	1+
1573.67181	191962	1+
END IONS

###FS:    #m/z: 856.85422 #charge   2
###MaxRes:#m/z:  0.00000 #charge-128
###MS: 1147
###MSMS: 1149
BEGIN IONS
TITLE=Cmpd 417, AutoMSn(856.8542), 19.4 min
RTINSECONDS=1164.7
SCANS=MS: 1147 MSMS: 1149
PEPMASS=856.85422	204109
CHARGE=2+
335.13371	1613	1+
347.13442	1689	
353.18113	742	1+
364.12054	1454	
369.19871	5638	1+
375.13260	654	
391.15123	550	
392.15220	1419	
404.11956	751	
421.14478	13551	1+
433.21077	1510	1+
460.21680	1567	1+
468.25920	1018	1+
476.23610	1149	1+
481.22107	1142	1+
500.70058	1973	1+
505.23592	3525	1+
525.28367	2631	1+
534.22632	6793	1+
579.29525	965	1+
581.23116	594	
581.73363	1477	1+
589.74188	2915	1+
593.24555	904	
594.27688	1306	1+
638.26806	4171	1+
638.77148	1208	
645.76412	746	
646.27983	1715	1+
654.26974	1242	1+
667.29446	2184	1+
674.79029	980	
685.31437	2096	1+
688.28167	700	
688.78123	626	
694.28408	1827	1+
694.79687	1446	1+
697.29306	1295	
702.29006	542	
723.30548	985	1+
747.30799	1532	1+
759.81643	1203	
767.32530	539	
775.82580	1666	1+
799.36346	3503	1+
836.36322	603	
853.38019	947	1+
856.35779	664	
876.48327	769	
910.38957	2356	1+
925.39707	983	1+
942.36168	3087	1+
959.39081	2308	1+
973.35448	933	
1016.41189	15672	1+
1028.12509	605	
1162.45299	575	
1163.46203	2181	1+
1179.47421	17557	1+
1233.49464	2378	1+
1243.56149	2772	1+
1277.52986	3202	1+
1292.55694	3724	1+
1317.57983	1825	1+
1334.56467	1842	1+
1349.57880	800	
1349.58491	7526	1+
1363.62670	1539	1+
1404.59522	754	
1404.60455	46182	1+
1405.60486	1688	1+
1438.59735	14386	1+
1449.62264	5100	1+
1452.58299	4699	1+
1481.60473	4810	1+
1496.62464	20813	1+
1511.64238	4366	1+
1519.63423	3880	1+
1528.61006	2143	1+
1538.62738	11014	1+
1551.64910	2047	1+
1565.65249	8372	1+
1575.66894	2258	1+
1592.68035	2979	1+
1606.64964	4253	1+
1609.65961	5192	1+
1621.66828	2363	1+
1624.66920	15976	1+
1638.68750	43006	1+
1681.69029	2190	1+
1695.68438	2394	1+
1712.70225	39264	1+
END IONS

###FS:    #m/z: 602.31284 #charge   2
###MaxRes:#m/z:  0.00000 #charge-128
###MS: 1147
###MSMS: 1150
BEGIN IONS
TITLE=Cmpd 418, AutoMSn(602.3128), 19.4 min
RTINSECONDS=1165.2
SCANS=MS: 1147 MSMS: 1150
PEPMASS=602.31284	184857
CHARGE=2+
323.16777	598	
325.15972	374	1+
328.19626	1286	1+
339.15957	972	1+
342.15896	504	
343.16490	1245	1+
351.16501	822	1+
358.16840	1055	1+
360.19337	3703	1+
364.46732	513	
365.17782	570	
368.18453	585	
369.19768	1821	1+
376.16860	388	1+
379.18525	403	
384.17096	731	1+
386.16012	6932	1+
394.69080	1480	1+
397.20056	914	1+
403.17620	1647	1+
406.20619	457	1+
408.22019	2321	1+
412.20074	3123	1+
419.17867	382	1+
424.18479	440	1+
426.21684	678	1+
428.21864	688	1+
430.20769	970	
432.19814	653	1+
435.20260	571	1+
441.22431	559	1+
443.20780	940	1+
457.23001	1094	1+
460.19528	577	1+
463.24173	865	1+
465.23917	852	1+
467.76728	768	
471.23516	2159	1+
477.24049	914	1+
480.22888	652	1+
482.23582	2160	1+
486.22836	1572	1+
497.22778	778	1+
499.23261	11538	1+
499.73829	742	1+
503.21852	1887	1+
508.25128	3547	1+
508.72251	958	
511.25143	1322	1+
514.25548	6213	1+
520.23224	8658	1+
525.27991	4344	1+
531.26125	1885	1+
542.24356	1131	1+
544.27392	2083	1+
548.23990	456	1+
551.27631	503	1+
553.26579	636	1+
555.25673	838	1+
557.25170	539	1+
561.29892	433	
567.28846	851	1+
570.26784	832	1+
572.27849	2575	1+
577.28341	490	1+
579.27806	803	1+
582.28542	678	1+
584.31143	1135	1+
586.29615	979	1+
589.27437	436	
590.28083	1643	1+
594.28040	3131	1+
599.30466	1004	1+
601.31493	4078	1+
606.27695	1338	1+
612.31079	7346	1+
616.28793	1374	1+
623.27312	520	1+
627.31131	613	
628.32288	1593	1+
631.32004	806	1+
634.30480	1507	1+
640.29615	1088	1+
645.31247	436	1+
649.29868	452	
651.32868	490	1+
655.31236	2236	1+
660.28944	548	
662.30566	993	1+
666.27933	1946	1+
668.85527	482	
670.31678	1920	1+
677.30600	2893	1+
681.33027	1417	1+
683.29401	14657	1+
684.30957	1137	1+
689.33068	1230	1+
693.30976	693	1+
701.34609	515	1+
704.33067	613	1+
706.34868	542	1+
709.33395	2060	1+
712.13841	405	
720.32096	415	
724.33539	394	1+
726.35380	8395	1+
733.36436	574	1+
735.34236	660	1+
740.38586	1135	1+
743.37674	966	1+
745.36996	1164	1+
749.37821	660	1+
751.36074	472	
752.36677	827	1+
755.34269	476	1+
758.35506	386	1+
762.39114	4913	1+
765.36152	575	1+
767.42149	489	
768.39867	1779	1+
773.36540	1078	1+
775.36829	1625	1+
779.37676	532	
780.36339	2155	1+
782.35961	4944	1+
787.34413	842	1+
790.38000	8735	1+
795.38337	854	1+
797.38924	10434	1+
802.39108	674	1+
805.38298	741	1+
808.40687	710	1+
812.43676	585	1+
816.40075	863	1+
821.42708	862	1+
824.98861	547	1+
832.44347	423	1+
842.38152	446	1+
846.39378	629	1+
854.43924	1138	1+
861.41681	1704	1+
875.19654	417	
875.47065	2143	1+
879.39297	844	1+
883.42677	577	1+
886.44471	1468	1+
889.43067	1652	1+
895.42292	967	1+
895.43394	1609	
896.39917	19521	1+
901.44607	394	1+
903.46341	7730	1+
907.41671	2894	1+
912.45705	2816	1+
917.44223	1160	1+
925.47456	833	1+
929.45725	623	1+
935.50193	3322	1+
944.43161	544	1+
947.47332	903	1+
953.47623	1080	1+
958.46653	572	1+
960.45260	823	1+
973.47563	1053	1+
975.50236	545	1+
978.45081	411	1+
981.44589	1002	1+
989.48906	1053	1+
995.46722	7763	1+
1000.47858	3752	1+
1007.15084	555	
1009.94670	687	
1017.51083	10372	1+
1034.46292	471	
1034.47622	856	1+
1042.49835	2733	1+
1043.51750	775	1+
1050.47423	12064	1+
1060.53037	2615	1+
1071.51304	3828	1+
1088.55084	11272	1+
1122.57416	1093	1+
1129.51644	956	1+
1178.54246	1087	1+
1184.57337	809	1+
1186.58870	1538	1+
1188.57354	1364	1+
1192.54264	1150	1+
1194.55842	1219	1+
END IONS

###FS:    #m/z: 603.77991 #charge   2
###MaxRes:#m/z:  0.00000 #charge-128
###MS: 1151
###MSMS: 1152
BEGIN IONS
TITLE=Cmpd 419, AutoMSn(603.7799), 19.5 min
RTINSECONDS=1168.23
SCANS=MS: 1151 MSMS: 1152
PEPMASS=603.77991	131763
CHARGE=2+
328.18947	571	
338.17597	378	1+
343.15783	434	1+
358.18448	453	1+
360.19429	431	
369.19105	1167	1+
386.14593	1538	
387.19361	1028	1+
395.19826	414	1+
395.77217	1306	
397.19555	1476	1+
403.17555	667	1+
406.22895	365	1+
408.21558	1009	1+
412.24085	509	1+
414.22388	752	
425.20813	1375	1+
429.20622	1244	1+
441.21599	782	1+
442.72832	661	1+
445.21792	587	1+
458.21543	444	1+
461.23304	417	1+
467.23525	764	1+
471.23074	466	
472.22739	1234	1+
476.24620	596	1+
478.23727	1059	1+
482.21277	428	
486.24645	838	1+
486.74882	1535	1+
487.24206	2490	1+
499.23726	3068	1+
505.24099	354	1+
508.71160	360	
512.75881	440	1+
514.25852	2996	1+
516.71840	583	1+
517.26051	1834	1+
520.23395	1381	1+
521.76584	1153	1+
525.26819	3987	1+
534.76870	459	1+
541.25974	477	1+
543.27322	778	1+
548.26622	902	1+
550.94940	390	1+
551.25230	495	1+
558.27803	551	1+
560.26200	535	1+
561.77896	331	1+
567.27573	563	1+
569.26831	1070	1+
570.65031	372	1+
572.27044	1651	1+
576.27204	415	
579.29034	358	
581.26918	667	1+
584.30003	964	1+
584.59591	364	1+
588.27744	676	1+
589.93946	549	1+
592.78677	663	
593.28893	734	
595.95612	401	
598.58956	439	1+
599.29750	1171	1+
600.68661	404	
601.30762	16530	1+
601.63134	1080	1+
601.78582	443	
601.95501	845	
604.60610	521	1+
604.78241	3552	1+
606.30137	768	
607.28982	743	
608.28242	1211	1+
612.31122	3628	1+
618.29711	531	1+
623.29214	357	1+
628.33021	1353	1+
628.82366	550	1+
632.32051	508	1+
634.29263	1380	1+
639.31870	756	1+
649.30633	433	1+
651.31029	672	1+
655.31987	1014	1+
660.26856	292	1+
662.30533	992	1+
666.32009	489	1+
668.29612	523	1+
670.31988	402	
671.31676	1256	1+
671.85024	835	1+
677.30820	2046	1+
681.33437	767	1+
683.29715	3524	1+
687.32816	1018	1+
689.32535	1414	1+
691.30885	1242	1+
695.31611	478	1+
699.33448	466	1+
702.30815	472	1+
704.32323	829	1+
719.35114	740	1+
726.34979	5133	1+
732.34625	743	1+
735.37794	333	1+
736.32122	387	
740.39450	493	1+
742.34985	808	1+
746.34039	1010	1+
758.31511	608	1+
762.39186	2039	1+
769.39535	647	1+
773.36197	1197	1+
778.37894	521	1+
780.37078	741	
781.36672	1762	1+
786.37918	452	
788.36851	379	1+
790.38595	4677	1+
792.39775	664	1+
797.38666	7625	1+
802.39530	963	1+
812.43364	438	1+
813.38611	364	1+
815.41450	698	1+
835.42360	353	1+
850.37022	409	1+
854.44604	829	1+
858.41978	506	1+
861.41692	367	1+
863.41803	869	1+
872.40028	545	1+
875.46876	1157	1+
878.37990	478	1+
883.44380	685	1+
886.44457	344	1+
889.41779	1894	1+
895.41355	6484	1+
900.40326	315	1+
903.46496	8719	1+
909.44291	1102	1+
912.45346	5967	1+
917.42326	1003	1+
925.49132	2180	1+
929.46925	930	1+
931.43035	370	1+
938.49468	344	1+
943.43518	780	1+
953.48169	1107	1+
958.44191	1456	1+
960.45468	1499	1+
975.47569	2499	1+
981.43872	644	1+
981.45881	2061	1+
989.50017	1234	1+
995.46813	1671	1+
995.47597	627	1+
998.48124	1223	1+
1000.48201	5435	1+
1017.51120	17754	1+
1028.13235	964	
1034.48931	1030	1+
1043.52263	2745	1+
1050.48091	638	
1051.47485	364	
1060.55134	5243	1+
1070.51648	5757	1+
1079.51438	570	1+
1088.55219	30648	1+
1096.51914	599	1+
1127.51727	1219	1+
1158.58455	849	1+
1162.55953	673	1+
1164.56346	829	1+
1171.55246	1100	1+
1179.54077	2543	1+
1186.58815	6390	1+
1191.52680	2188	1+
1203.61823	15137	1+
END IONS

###FS:    #m/z: 856.85358 #charge   2
###MaxRes:#m/z:  0.00000 #charge-128
###MS: 1151
###MSMS: 1153
BEGIN IONS
TITLE=Cmpd 420, AutoMSn(856.8536), 19.5 min
RTINSECONDS=1168.73
SCANS=MS: 1151 MSMS: 1153
PEPMASS=856.85358	186145
CHARGE=2+
312.17283	543	
334.13697	525	
335.13204	1156	1+
347.13252	1232	
353.17610	674	1+
359.16901	558	
364.12146	1385	1+
369.19670	4942	1+
391.15120	1688	1+
404.11763	738	
421.14449	9847	1+
427.96515	609	
433.21272	1094	
458.22562	865	1+
460.21780	1218	1+
468.26266	1000	1+
475.48906	561	
476.23478	524	
477.24380	833	1+
481.22285	892	1+
500.70433	687	
501.20201	597	
505.23387	2467	1+
508.71577	1209	
509.22363	913	
525.28126	2626	1+
534.22844	4733	1+
579.27120	1041	1+
593.26505	1994	1+
593.79441	885	1+
622.28300	2161	1+
622.77856	681	
629.27324	656	1+
629.78896	529	
638.27246	3864	1+
654.26947	1029	1+
674.78203	777	
681.29496	976	1+
685.30816	2248	1+
691.32855	566	1+
693.30772	1202	1+
696.29568	654	
697.28955	1189	1+
702.80019	8642	
723.30736	608	1+
740.30956	1579	1+
741.80885	1139	1+
747.30866	1212	1+
755.82083	1923	1+
758.31979	574	
759.81523	1183	
775.81778	526	
782.33640	628	1+
799.35697	2807	1+
833.33156	554	
836.35242	2390	1+
840.34124	661	1+
851.36581	839	1+
853.37388	1190	1+
856.37239	534	
860.36348	807	1+
876.48568	2173	1+
910.39720	2271	1+
925.40848	764	1+
928.35993	781	1+
942.36361	1793	1+
959.39023	2444	1+
973.36074	2067	1+
985.38237	557	1+
1009.95102	562	
1016.41166	11576	1+
1161.44845	508	
1162.45433	2827	1+
1179.47439	13245	1+
1233.49285	1595	1+
1276.53101	3599	1+
1291.53312	3610	1+
1318.55458	1215	1+
1333.57186	2882	1+
1349.57333	6874	1+
1363.58996	1201	1+
1388.57509	1377	1+
1405.60303	1260	1+
1405.61378	24133	1+
1420.58758	1201	1+
1438.59562	11540	1+
1449.62462	3505	1+
1453.58334	3451	1+
1484.65397	947	1+
1496.62790	16160	1+
1511.63304	3667	1+
1519.63843	2653	1+
1528.60827	2272	1+
1538.62496	8208	1+
1551.62958	1516	1+
1566.65456	5528	1+
1575.65497	1201	1+
1591.67896	2467	1+
1606.65909	4724	1+
1620.66389	3013	1+
1624.67607	12412	1+
1638.68638	33132	1+
1681.69594	1569	1+
1695.67968	2309	1+
1712.69955	32557	1+
END IONS

###FS:    #m/z: 616.91609 #charge   3
###MaxRes:#m/z:  0.00000 #charge-128
###MS: 1151
###MSMS: 1154
BEGIN IONS
TITLE=Cmpd 421, AutoMSn(616.9161), 19.5 min
RTINSECONDS=1169.23
SCANS=MS: 1151 MSMS: 1154
PEPMASS=616.91609	262633
CHARGE=3+
331.13863	1711	
343.14303	1335	
361.15423	1250	
389.14650	6956	1+
416.22975	2648	
418.15990	2344	
444.21646	1239	
458.17623	1730	
470.20290	7279	1+
476.18015	4298	
477.25585	1884	
487.11663	1781	
572.90502	1200	
578.57143	4884	1+
578.91031	2559	
579.24573	2095	
605.24031	3161	
605.57679	1660	
605.90758	1227	
607.26884	3448	1+
610.91407	2356	
611.25468	1396	
615.28851	3345	1+
616.91445	6831	1+
617.26315	9987	1+
617.59594	5157	1+
637.29774	3591	
650.25590	2211	
664.28484	13220	1+
678.28393	1289	
706.29586	1502	
730.30747	1249	
738.34254	9276	1+
775.31852	1314	
780.33213	1589	
793.32577	11871	1+
956.39177	10043	1+
1043.42693	13099	1+
1130.45509	32008	1+
1316.53610	16170	1+
1373.55997	46892	1+
1442.57799	7859	1+
1460.59003	128567	1+
1555.65393	6374	1+
1573.67341	90567	1+
END IONS

###FS:    #m/z: 836.35754 #charge   1
###MaxRes:#m/z:  0.00000 #charge-128
###MS: 1155
###MSMS: 1156
BEGIN IONS
TITLE=Cmpd 422, AutoMSn(836.3575), 19.5 min
RTINSECONDS=1172.24
SCANS=MS: 1155 MSMS: 1156
PEPMASS=836.35754	210628
CHARGE=1+
322.13606	1017	
325.11959	1947	
331.17511	1661	
341.16002	8458	
342.14466	17007	1+
344.19242	3513	
354.17376	1143	
359.16972	42569	1+
361.12339	5193	1+
376.18452	846	
379.12907	13781	1+
389.15206	1963	
396.19033	1283	
398.19629	885	
407.17530	3297	1+
413.21468	6304	1+
426.20369	960	
430.24045	6426	1+
433.21605	3973	1+
440.22713	3059	
441.21023	12992	1+
451.19980	1022	
458.23584	23388	1+
475.24627	2671	1+
478.19686	2933	
499.25072	1069	
504.22687	3945	1+
510.23521	3350	1+
515.77543	1117	
519.20686	888	
527.25926	1474	
542.25942	926	
550.98399	1560	
590.27192	2465	1+
593.24502	6640	1+
601.24471	3675	1+
605.27409	800	
618.27005	6406	1+
625.27187	1091	
633.27447	3151	1+
656.29551	1703	
719.32391	1049	
722.31198	11427	1+
730.29049	956	
747.30770	3934	1+
756.30723	6214	1+
818.35229	2572	1+
836.35895	7926	1+
END IONS

###FS:    #m/z: 603.52871 #charge   3
###MaxRes:#m/z:  0.00000 #charge-128
###MS: 1155
###MSMS: 1157
BEGIN IONS
TITLE=Cmpd 423, AutoMSn(603.5287), 19.5 min
RTINSECONDS=1172.75
SCANS=MS: 1155 MSMS: 1157
PEPMASS=603.52871	139558
CHARGE=3+
345.16581	2068	
369.20230	1126	
425.21337	5374	1+
444.21200	1359	1+
499.23310	1540	
501.24383	2189	1+
501.75129	3117	
514.26300	2044	1+
520.24008	2509	1+
524.58990	1318	
524.92938	1228	
525.27239	1642	
526.26035	17748	1+
530.59129	1339	
531.26313	1193	
544.29339	1553	
564.26979	1537	1+
583.27822	1532	1+
589.96365	4206	1+
590.28951	3791	1+
590.63627	1676	
593.79993	1557	
594.29145	1824	1+
595.96965	6040	1+
596.29766	4506	1+
596.63626	2354	
601.32382	2523	
601.96825	10256	1+
602.63756	5021	1+
607.28692	1663	1+
612.31146	1477	
671.34055	5768	1+
683.29314	2421	
689.32432	15385	1+
726.35291	2643	1+
774.37810	1487	1+
788.36202	1317	
790.37715	2323	1+
794.88122	1132	
802.40632	2673	
836.90446	1670	
837.40691	1316	
889.41166	2091	1+
896.40569	5104	1+
903.46577	3524	1+
912.46654	2355	1+
917.43069	4620	1+
1002.48518	2984	
1003.48889	1439	
1017.50910	8694	1+
1030.51907	1662	
1031.51601	1107	
1088.55281	15817	1+
1115.56962	4930	1+
1203.61132	14267	1+
1207.56654	9783	1+
1255.66999	9767	1+
1342.69218	12069	1+
1502.72775	12351	1+
1571.75785	2899	1+
1589.76048	75612	1+
1605.78239	3171	1+
1690.81064	34563	1+
1700.79234	3509	1+
END IONS

###FS:    #m/z: 747.31152 #charge   1
###MaxRes:#m/z:  0.00000 #charge-128
###MS: 1155
###MSMS: 1158
BEGIN IONS
TITLE=Cmpd 424, AutoMSn(747.3115), 19.6 min
RTINSECONDS=1173.25
SCANS=MS: 1155 MSMS: 1158
PEPMASS=747.31152	101441
CHARGE=1+
316.14243	651	1+
321.11825	263	1+
327.18772	286	
332.19667	354	
333.13372	370	1+
335.12385	474	1+
341.16316	482	1+
343.17330	667	1+
352.16088	602	1+
358.15728	346	1+
360.10500	1725	1+
363.18085	414	1+
367.19241	1111	1+
369.19330	1103	1+
372.17662	702	1+
376.16913	292	1+
376.59918	396	
381.12406	391	
385.14860	999	1+
389.20007	817	1+
392.18259	290	
399.18138	448	1+
401.19713	678	1+
404.17140	1134	1+
408.82815	243	
410.17691	507	1+
413.14935	1008	1+
416.19277	849	1+
421.21373	1084	1+
423.12035	1146	1+
432.18742	912	1+
435.15644	306	
436.11085	291	
436.18660	450	1+
438.20891	601	1+
444.19663	310	1+
446.20574	729	1+
451.11792	1804	1+
456.23767	606	1+
458.23532	244	
459.22375	1013	1+
463.20936	332	1+
466.26207	423	1+
468.24131	606	1+
474.22216	404	1+
478.22800	313	
479.22483	512	1+
482.17604	1119	1+
493.19966	410	1+
496.20909	261	
499.22539	718	1+
503.23742	589	1+
506.22307	447	1+
508.23214	634	1+
510.24553	869	1+
513.21201	470	1+
517.24499	570	1+
520.22196	400	1+
525.28517	1802	1+
527.22826	1651	1+
528.76948	318	
532.22993	363	1+
534.87684	272	
535.27527	610	1+
537.23748	817	1+
543.25447	439	1+
545.15759	378	
546.23345	854	1+
550.23360	307	1+
552.27292	2453	1+
552.92177	271	1+
556.21688	285	1+
558.28862	387	1+
560.09179	731	
560.19245	751	1+
561.30917	240	1+
563.24464	309	
566.24224	531	1+
570.26109	536	1+
573.15771	952	1+
574.25463	416	1+
576.27815	590	1+
580.27330	1275	1+
584.26660	479	1+
592.26954	540	1+
594.28402	1076	1+
604.28978	765	1+
614.28023	330	1+
616.29988	578	1+
622.29457	427	1+
625.26317	444	1+
628.26953	375	1+
630.28345	638	1+
633.31854	307	
634.28465	1817	1+
637.28669	380	
639.30916	721	1+
642.27024	414	1+
645.21492	289	
646.29908	633	1+
655.28893	466	1+
659.29341	583	
659.81067	400	
663.30157	249	1+
665.31014	338	1+
667.30888	1517	1+
671.31173	342	1+
674.29319	350	1+
678.32623	362	1+
685.30183	802	1+
687.25210	2012	1+
690.25068	288	
691.30558	462	1+
694.94267	546	1+
695.33974	401	1+
697.04462	1189	1+
699.29769	859	1+
708.22119	359	
717.35856	388	1+
719.29771	293	1+
729.33089	464	1+
733.34643	309	1+
736.22478	402	
738.32469	245	1+
743.24273	314	
746.30827	656	1+
END IONS

###FS:    #m/z: 836.35737 #charge   1
###MaxRes:#m/z:  0.00000 #charge-128
###MS: 1159
###MSMS: 1160
BEGIN IONS
TITLE=Cmpd 425, AutoMSn(836.3574), 19.6 min
RTINSECONDS=1176.27
SCANS=MS: 1159 MSMS: 1160
PEPMASS=836.35737	368002
CHARGE=1+
325.11915	2778	
331.17610	1746	
341.15925	13114	
342.14455	27276	1+
344.19208	7173	1+
354.17976	1571	
359.16950	72139	1+
361.12640	4842	
379.12975	24057	1+
389.14782	3288	
396.19138	2312	
407.17316	3709	
413.21474	8868	1+
430.24207	11454	1+
433.21406	2293	
440.22736	4916	
441.21048	21053	1+
451.19620	1505	
458.23736	39622	1+
475.25140	3897	1+
478.19659	6032	
504.22425	5425	1+
510.23590	3693	
527.25578	2854	
536.21688	1716	
542.24117	1651	
584.21280	1223	
590.27120	2514	
593.24701	3764	
601.24389	5369	1+
605.27287	1488	
618.26954	8560	1+
625.26375	1242	
633.26734	5824	1+
656.30403	2498	
722.31441	19011	1+
730.28917	1392	
747.30948	7076	1+
756.30729	3177	
818.34940	4103	1+
836.35695	14136	1+
END IONS

###FS:    #m/z: 515.76457 #charge   2
###MaxRes:#m/z:  0.00000 #charge-128
###MS: 1159
###MSMS: 1161
BEGIN IONS
TITLE=Cmpd 426, AutoMSn(515.7646), 19.6 min
RTINSECONDS=1176.77
SCANS=MS: 1159 MSMS: 1161
PEPMASS=515.76457	185304
CHARGE=2+
342.20236	2915	
392.70517	1950	
408.18637	3838	
425.21297	15731	1+
482.23416	2045	
508.23942	4828	1+
526.25984	72960	1+
671.30875	10714	1+
689.32316	122789	1+
728.41239	3781	
784.39631	1803	
802.40650	52481	1+
917.43252	46973	1+
END IONS

###FS:    #m/z: 601.97138 #charge   3
###MaxRes:#m/z:  0.00000 #charge-128
###MS: 1159
###MSMS: 1162
BEGIN IONS
TITLE=Cmpd 427, AutoMSn(601.9714), 19.6 min
RTINSECONDS=1177.27
SCANS=MS: 1159 MSMS: 1162
PEPMASS=601.97138	194580
CHARGE=3+
425.21493	10170	1+
501.75005	3692	
502.25344	2393	
509.24836	2130	
524.58491	2457
[truncated: 740,107 more chars]
