# Supplementary material for: Biochemical and proteomic analyses of venom from a new pit viper, Protobothrops kelomohy
Source: J Venom Anim Toxins Incl Trop Dis. 2022 Apr 11;28:e20210080. doi: 10.1590/1678-9199-JVATITD-2021-0080 (PMC9005077; doi:10.1590/1678-9199-JVATITD-2021-0080)
Supplement: Additional file 2. [file 1678-9199-jvatitd-28-e20210080-s2.zip › jvatitd-2021-0080_suppl2_20220324/Protobothrops replication2/Rep2_Protobothrops2_GD6_01_19256.mgf]

CHARGE=1+, 2+ and 3+
###	
###	\\10.11.12.207\(D) Data\Data\onrapak\2020\Feb-04-2020\Rep2_Protobothrops2_GD6_01_19256.d\analysis.baf
###	Rep2_Protobothrops2_GD6_01_19256.d
###	Instrument: micrOTOF-Q II
###    Rep2_Protobothrops2
###    PeakWidth 5.00, MiniumIntensity 100, S/N 1Apply threshold 0, Threshold 10
###    Retain Residuals no, Create neutrally no,
###    FullScan Parameters: AdductIon (+)+H (-)-H, LowMass 350, HighMass 3000, MaxCharge charge decon 4, MinPeaks 3
###    Perf. isotope decon yes, Max Charge Istopic decon 3, MW agreement 5.00, Abund. cutoff 3.00, Envelope cutoff 75.00
###    MaxRes   Parameters: AdductIon (+)+H (-)-H, LowMass 350, HighMass 3000 
###    Perf. isotope decon yes, Max Charge Istopic decon 3, Abund. cutoff 2.00
###    MSn      Parameters: AdductIon (+)+H (-)-H, LowMass 100, HighMass 2500 
###    Perf. isotope decon yes, Max Charge Istopic decon 2, Abund. cutoff 0.50
###    Global Charge Limit: yes 3, Prefer FullScan Result: yes, Export what: 2 (0=non deconv/1=deconv only/2=mixed), NoMSMSSignals: 25, Intensity threshold: 100, NoMSSignals (deconv): 2, NoMSSignals (non-deconv): 2, NormalizeData: no, SingleCharged: yes
###FS:    #m/z: 502.25860 #charge   3
###MaxRes:#m/z:  0.00000 #charge-128
###MS: 694
###MSMS: 695
BEGIN IONS
TITLE=Cmpd 1, AutoMSn(502.2586), 11.8 min
RTINSECONDS=709.678
SCANS=MS: 694 MSMS: 695
PEPMASS=502.25860	3851
CHARGE=3+
502.29071	223	1+
END IONS

###FS:    #m/z: 502.26175 #charge   3
###MaxRes:#m/z:  0.00000 #charge-128
###MS: 696
###MSMS: 697
BEGIN IONS
TITLE=Cmpd 2, AutoMSn(502.2617), 11.9 min
RTINSECONDS=711.694
SCANS=MS: 696 MSMS: 697
PEPMASS=502.26175	7011
CHARGE=3+
496.58203	169	
502.25771	142	
517.27609	179	
603.77672	109	
END IONS

###FS:    #m/z: 502.26084 #charge   3
###MaxRes:#m/z:  0.00000 #charge-128
###MS: 698
###MSMS: 699
BEGIN IONS
TITLE=Cmpd 3, AutoMSn(502.2608), 11.9 min
RTINSECONDS=713.709
SCANS=MS: 698 MSMS: 699
PEPMASS=502.26084	8353
CHARGE=3+
502.59788	101	
517.27964	194	
688.82480	125	
END IONS

###FS:    #m/z: 502.26212 #charge   3
###MaxRes:#m/z:  0.00000 #charge-128
###MS: 700
###MSMS: 701
BEGIN IONS
TITLE=Cmpd 4, AutoMSn(502.2621), 11.9 min
RTINSECONDS=715.725
SCANS=MS: 700 MSMS: 701
PEPMASS=502.26212	8738
CHARGE=3+
496.91369	174	
502.58875	105	
518.26478	106	
688.84423	200	
689.34525	194	
860.37197	103	
END IONS

###FS:    #m/z: 502.26046 #charge   3
###MaxRes:#m/z:  0.00000 #charge-128
###MS: 702
###MSMS: 703
BEGIN IONS
TITLE=Cmpd 5, AutoMSn(502.2605), 12.0 min
RTINSECONDS=717.741
SCANS=MS: 702 MSMS: 703
PEPMASS=502.26046	7927
CHARGE=3+
502.58888	121	
631.32764	130	
END IONS

###FS:    #m/z: 419.74708 #charge   2
###MaxRes:#m/z:  0.00000 #charge-128
###MS: 727
###MSMS: 728
BEGIN IONS
TITLE=Cmpd 8, AutoMSn(419.7471), 12.4 min
RTINSECONDS=743.205
SCANS=MS: 727 MSMS: 728
PEPMASS=419.74708	5684
CHARGE=2+
318.13017	116	
432.20542	324	
484.26091	562	
491.59051	221	
597.34391	497	
707.39689	201	1+
725.39831	157	
END IONS

###FS:    #m/z: 419.74897 #charge   2
###MaxRes:#m/z:  0.00000 #charge-128
###MS: 729
###MSMS: 730
BEGIN IONS
TITLE=Cmpd 9, AutoMSn(419.7490), 12.4 min
RTINSECONDS=745.22
SCANS=MS: 729 MSMS: 730
PEPMASS=419.74897	13208
CHARGE=2+
347.20526	248	
354.70470	105	
405.21359	109	
422.23456	111	
432.19660	695	1+
484.26008	775	1+
491.58596	415	
580.30797	102	
597.34713	959	1+
725.41205	221	
END IONS

###FS:    #m/z: 504.89252 #charge   3
###MaxRes:#m/z:  0.00000 #charge-128
###MS: 732
###MSMS: 733
BEGIN IONS
TITLE=Cmpd 11, AutoMSn(504.8925), 12.5 min
RTINSECONDS=748.244
SCANS=MS: 732 MSMS: 733
PEPMASS=504.89252	5024
CHARGE=3+
307.17350	113	
505.22525	187	
505.56220	117	
612.75715	160	
652.29412	114	
872.38027	161	
END IONS

###FS:    #m/z: 423.86607 #charge   3
###MaxRes:#m/z:  0.00000 #charge-128
###MS: 732
###MSMS: 734
BEGIN IONS
TITLE=Cmpd 12, AutoMSn(423.8661), 12.5 min
RTINSECONDS=748.745
SCANS=MS: 732 MSMS: 734
PEPMASS=423.86607	2633
CHARGE=3+
484.26130	189	
END IONS

###FS:    #m/z: 423.86226 #charge   3
###MaxRes:#m/z:  0.00000 #charge-128
###MS: 736
###MSMS: 737
BEGIN IONS
TITLE=Cmpd 14, AutoMSn(423.8623), 12.5 min
RTINSECONDS=752.282
SCANS=MS: 736 MSMS: 737
PEPMASS=423.86226	7636
CHARGE=3+
329.19206	100	
347.21075	247	
354.20214	303	
360.99013	104	
361.18835	460	1+
402.23122	214	
411.72878	181	
432.20528	485	
450.24810	139	
460.25597	141	
466.26025	105	
467.22990	239	1+
484.26112	1720	1+
491.58300	797	
589.31020	179	
591.76633	304	1+
597.34848	2255	1+
666.30082	105	
704.34592	204	
708.38758	948	1+
725.39321	447	
736.37167	173	
805.40407	102	
838.48748	786	1+
982.43332	559	1+
1111.50394	1214	1+
END IONS

###FS:    #m/z: 504.89263 #charge   3
###MaxRes:#m/z:  0.00000 #charge-128
###MS: 736
###MSMS: 738
BEGIN IONS
TITLE=Cmpd 15, AutoMSn(504.8926), 12.5 min
RTINSECONDS=752.783
SCANS=MS: 736 MSMS: 738
PEPMASS=504.89263	6667
CHARGE=3+
613.25988	123	
873.36845	138	
END IONS

###FS:    #m/z: 423.86127 #charge   3
###MaxRes:#m/z:  0.00000 #charge-128
###MS: 740
###MSMS: 741
BEGIN IONS
TITLE=Cmpd 17, AutoMSn(423.8613), 12.6 min
RTINSECONDS=756.313
SCANS=MS: 740 MSMS: 741
PEPMASS=423.86127	8617
CHARGE=3+
303.67609	163	
347.20490	268	
354.69404	192	
362.19376	418	1+
411.71314	164	
432.20731	209	
450.24647	198	
467.23640	121	
483.73799	107	
484.26330	1431	1+
491.59249	739	
492.23392	390	
510.74938	135	
547.23943	122	
589.32269	119	
597.34447	1724	1+
666.30848	106	
704.34571	117	
708.37482	110	
725.39910	332	
805.38711	255	
838.49445	578	1+
1111.49890	974	1+
END IONS

###FS:    #m/z: 635.28895 #charge   2
###MaxRes:#m/z:  0.00000 #charge-128
###MS: 740
###MSMS: 742
BEGIN IONS
TITLE=Cmpd 18, AutoMSn(635.2890), 12.6 min
RTINSECONDS=756.814
SCANS=MS: 740 MSMS: 742
PEPMASS=635.28895	4389
CHARGE=2+
1269.55617	937	1+
END IONS

###FS:    #m/z: 635.28279 #charge   2
###MaxRes:#m/z:  0.00000 #charge-128
###MS: 743
###MSMS: 744
BEGIN IONS
TITLE=Cmpd 19, AutoMSn(635.2828), 12.7 min
RTINSECONDS=759.347
SCANS=MS: 743 MSMS: 744
PEPMASS=635.28279	3775
CHARGE=2+
589.32934	120	
END IONS

###FS:    #m/z: 459.56005 #charge   2
###MaxRes:#m/z:  0.00000 #charge-128
###MS: 764
###MSMS: 765
BEGIN IONS
TITLE=Cmpd 23, AutoMSn(459.5600), 13.0 min
RTINSECONDS=780.695
SCANS=MS: 764 MSMS: 765
PEPMASS=459.56005	4827
CHARGE=2+
517.28120	361	
603.79546	201	
604.27392	327	
632.31163	118	
END IONS

###FS:    #m/z: 459.56081 #charge   3
###MaxRes:#m/z:  0.00000 #charge-128
###MS: 766
###MSMS: 767
BEGIN IONS
TITLE=Cmpd 24, AutoMSn(459.5608), 13.0 min
RTINSECONDS=782.71
SCANS=MS: 766 MSMS: 767
PEPMASS=459.56081	5475
CHARGE=3+
517.28590	416	1+
690.28519	144	
1206.57005	658	1+
END IONS

###FS:    #m/z: 618.27027 #charge   2
###MaxRes:#m/z:  0.00000 #charge-128
###MS: 768
###MSMS: 769
BEGIN IONS
TITLE=Cmpd 25, AutoMSn(618.2703), 13.1 min
RTINSECONDS=784.726
SCANS=MS: 768 MSMS: 769
PEPMASS=618.27027	3542
CHARGE=2+
520.25108	175	
740.34579	106	
END IONS

###FS:    #m/z: 618.26858 #charge   2
###MaxRes:#m/z:  0.00000 #charge-128
###MS: 770
###MSMS: 772
BEGIN IONS
TITLE=Cmpd 26, AutoMSn(618.2686), 13.1 min
RTINSECONDS=787.245
SCANS=MS: 770 MSMS: 772
PEPMASS=618.26858	3685
CHARGE=2+
398.19472	104	
740.32239	133	
914.38969	104	
END IONS

###FS:    #m/z: 662.80299 #charge   2
###MaxRes:#m/z:  0.00000 #charge-128
###MS: 773
###MSMS: 775
BEGIN IONS
TITLE=Cmpd 28, AutoMSn(662.8030), 13.2 min
RTINSECONDS=790.266
SCANS=MS: 773 MSMS: 775
PEPMASS=662.80299	3344
CHARGE=2+
517.24359	244	
597.27989	101	
610.29596	200	
610.79477	341	
END IONS

###FS:    #m/z: 662.80035 #charge   2
###MaxRes:#m/z:  0.00000 #charge-128
###MS: 776
###MSMS: 778
BEGIN IONS
TITLE=Cmpd 30, AutoMSn(662.8003), 13.2 min
RTINSECONDS=793.295
SCANS=MS: 776 MSMS: 778
PEPMASS=662.80035	4039
CHARGE=2+
693.33969	105	
END IONS

###FS:    #m/z: 530.76494 #charge   2
###MaxRes:#m/z:  0.00000 #charge-128
###MS: 783
###MSMS: 784
BEGIN IONS
TITLE=Cmpd 31, AutoMSn(530.7649), 13.3 min
RTINSECONDS=799.89
SCANS=MS: 783 MSMS: 784
PEPMASS=530.76494	2941
CHARGE=2+
422.18785	122	
503.31399	114	
747.35103	138	
END IONS

###FS:    #m/z: 530.76455 #charge   2
###MaxRes:#m/z:  0.00000 #charge-128
###MS: 785
###MSMS: 786
BEGIN IONS
TITLE=Cmpd 32, AutoMSn(530.7645), 13.4 min
RTINSECONDS=801.904
SCANS=MS: 785 MSMS: 786
PEPMASS=530.76455	3790
CHARGE=2+
337.15188	102	
373.68623	241	
422.18049	257	
477.26933	108	
503.32505	139	
521.25247	215	
542.28558	108	
746.35995	1484	1+
874.41681	164	
END IONS

###FS:    #m/z: 530.76412 #charge   2
###MaxRes:#m/z:  0.00000 #charge-128
###MS: 787
###MSMS: 788
BEGIN IONS
TITLE=Cmpd 33, AutoMSn(530.7641), 13.4 min
RTINSECONDS=803.919
SCANS=MS: 787 MSMS: 788
PEPMASS=530.76412	8448
CHARGE=2+
315.16629	142	
337.14196	119	
422.18332	288	1+
503.31560	177	
521.25724	165	
585.32709	410	1+
746.35835	1865	1+
856.40804	516	1+
874.41193	156	
END IONS

###FS:    #m/z: 530.76581 #charge   2
###MaxRes:#m/z:  0.00000 #charge-128
###MS: 789
###MSMS: 790
BEGIN IONS
TITLE=Cmpd 34, AutoMSn(530.7658), 13.4 min
RTINSECONDS=805.934
SCANS=MS: 789 MSMS: 790
PEPMASS=530.76581	9878
CHARGE=2+
342.07687	138	
373.68069	107	
422.18463	541	1+
437.70410	119	
439.23454	107	
503.31350	139	
521.24837	168	
585.33120	1149	1+
632.28260	123	
649.29840	353	1+
714.35413	280	
746.36007	2091	1+
758.46488	148	
856.40203	672	1+
857.37410	114	
874.40915	704	1+
884.24193	515	
945.44951	134	
END IONS

###FS:    #m/z: 530.26973 #charge   2
###MaxRes:#m/z:  0.00000 #charge-128
###MS: 791
###MSMS: 792
BEGIN IONS
TITLE=Cmpd 35, AutoMSn(530.2697), 13.5 min
RTINSECONDS=807.949
SCANS=MS: 791 MSMS: 792
PEPMASS=530.26973	13351
CHARGE=2+
360.21714	163	
422.18399	407	
439.22841	125	
503.30697	132	
521.24967	415	
564.28936	108	
585.33349	2080	1+
632.27249	124	
649.30390	397	1+
714.37049	423	1+
746.35966	3245	1+
856.41901	501	1+
857.41377	151	
874.40860	942	1+
884.24497	234	
945.43386	444	1+
END IONS

###FS:    #m/z: 529.76904 #charge   2
###MaxRes:#m/z:  0.00000 #charge-128
###MS: 793
###MSMS: 794
BEGIN IONS
TITLE=Cmpd 36, AutoMSn(529.7690), 13.5 min
RTINSECONDS=809.965
SCANS=MS: 793 MSMS: 794
PEPMASS=529.76904	17596
CHARGE=2+
337.15059	136	
340.15720	182	
361.11946	203	
373.69824	164	
384.71999	246	
422.18491	249	
439.23208	460	1+
471.24261	102	
488.27118	186	
503.31903	125	
521.24935	231	
568.32095	104	
585.33403	2559	1+
629.22019	108	
649.30724	226	
692.83329	105	
696.36187	279	1+
714.37124	535	1+
729.32127	110	
746.35741	2555	1+
856.41641	418	1+
857.40837	111	
874.40978	1368	1+
874.42537	278	1+
884.24186	196	
945.44396	788	1+
END IONS

###FS:    #m/z: 386.22752 #charge   2
###MaxRes:#m/z:  0.00000 #charge-128
###MS: 793
###MSMS: 796
BEGIN IONS
TITLE=Cmpd 38, AutoMSn(386.2275), 13.5 min
RTINSECONDS=810.967
SCANS=MS: 793 MSMS: 796
PEPMASS=386.22752	2454
CHARGE=2+
400.19459	142	
417.20710	103	
END IONS

###FS:    #m/z: 529.76932 #charge   2
###MaxRes:#m/z:  0.00000 #charge-128
###MS: 797
###MSMS: 798
BEGIN IONS
TITLE=Cmpd 39, AutoMSn(529.7693), 13.6 min
RTINSECONDS=813.997
SCANS=MS: 797 MSMS: 798
PEPMASS=529.76932	26022
CHARGE=2+
337.13544	127	
340.15459	208	
345.15975	392	
360.22676	287	
361.12119	107	
373.69132	123	
411.26415	101	
422.17403	227	
430.20409	132	
439.22134	504	1+
451.19127	141	
471.25404	221	1+
475.21126	147	
488.26709	105	
503.31808	182	
505.22436	161	
521.25319	119	
529.77035	146	
550.27015	145	
567.29921	243	1+
585.33430	4083	1+
649.30041	120	
696.36586	369	1+
714.37404	879	1+
729.32036	121	
746.35544	1721	1+
799.32094	157	
856.40836	739	1+
857.36672	168	
874.40878	2386	1+
945.44441	1331	1+
946.41852	247	1+
955.77958	100	
END IONS

###FS:    #m/z: 408.84795 #charge   3
###MaxRes:#m/z:  0.00000 #charge-128
###MS: 797
###MSMS: 799
BEGIN IONS
TITLE=Cmpd 40, AutoMSn(408.8479), 13.6 min
RTINSECONDS=814.498
SCANS=MS: 797 MSMS: 799
PEPMASS=408.84795	5754
CHARGE=3+
405.20958	365	
469.27695	183	
496.70847	102	
505.22648	130	
538.24841	119	
545.25119	151	
569.34528	239	
635.24674	103	
688.26999	121	
END IONS

###FS:    #m/z: 386.22863 #charge   2
###MaxRes:#m/z:  0.00000 #charge-128
###MS: 797
###MSMS: 800
BEGIN IONS
TITLE=Cmpd 41, AutoMSn(386.2286), 13.6 min
RTINSECONDS=814.999
SCANS=MS: 797 MSMS: 800
PEPMASS=386.22863	5193
CHARGE=2+
417.21626	103	
488.25284	247	
END IONS

###FS:    #m/z: 386.22831 #charge   2
###MaxRes:#m/z:  0.00000 #charge-128
###MS: 801
###MSMS: 802
BEGIN IONS
TITLE=Cmpd 42, AutoMSn(386.2283), 13.6 min
RTINSECONDS=818.031
SCANS=MS: 801 MSMS: 802
PEPMASS=386.22831	5913
CHARGE=2+
488.25912	156	
END IONS

###FS:    #m/z: 408.84845 #charge   3
###MaxRes:#m/z:  0.00000 #charge-128
###MS: 801
###MSMS: 803
BEGIN IONS
TITLE=Cmpd 43, AutoMSn(408.8484), 13.6 min
RTINSECONDS=818.532
SCANS=MS: 801 MSMS: 803
PEPMASS=408.84845	5684
CHARGE=3+
385.24523	128	
488.25051	137	
537.26032	121	
542.28285	147	
569.33081	209	
573.23161	207	
652.28169	121	
688.26378	106	
880.99763	115	
END IONS

###FS:    #m/z: 612.76942 #charge   2
###MaxRes:#m/z:  0.00000 #charge-128
###MS: 801
###MSMS: 804
BEGIN IONS
TITLE=Cmpd 44, AutoMSn(612.7694), 13.7 min
RTINSECONDS=819.033
SCANS=MS: 801 MSMS: 804
PEPMASS=612.76942	3978
CHARGE=2+
612.77160	103	
613.26509	130	
697.02994	112	
END IONS

###FS:    #m/z: 395.56154 #charge   3
###MaxRes:#m/z:  0.00000 #charge-128
###MS: 805
###MSMS: 806
BEGIN IONS
TITLE=Cmpd 45, AutoMSn(395.5615), 13.7 min
RTINSECONDS=822.05
SCANS=MS: 805 MSMS: 806
PEPMASS=395.56154	4984
CHARGE=3+
376.59948	140	
379.25096	319	
385.21858	103	
407.24821	801	1+
499.25072	299	1+
516.29015	1091	1+
527.26120	157	
536.20358	128	
542.32160	321	
570.31216	447	1+
615.35307	551	
778.41389	222	1+
END IONS

###FS:    #m/z: 395.56236 #charge   3
###MaxRes:#m/z:  0.00000 #charge-128
###MS: 809
###MSMS: 810
BEGIN IONS
TITLE=Cmpd 47, AutoMSn(395.5624), 13.8 min
RTINSECONDS=826.082
SCANS=MS: 809 MSMS: 810
PEPMASS=395.56236	12121
CHARGE=3+
328.16027	154	
379.25675	358	
389.22611	212	1+
402.25555	102	
407.25313	1867	1+
464.22203	119	
499.27244	149	
516.28847	1588	1+
527.27327	204	
542.32252	403	
570.31109	289	
615.35334	1292	1+
626.31868	162	
778.41723	289	
END IONS

###FS:    #m/z: 581.56675 #charge   3
###MaxRes:#m/z:  0.00000 #charge-128
###MS: 809
###MSMS: 812
BEGIN IONS
TITLE=Cmpd 49, AutoMSn(581.5667), 13.8 min
RTINSECONDS=827.084
SCANS=MS: 809 MSMS: 812
PEPMASS=581.56675	6949
CHARGE=3+
402.95302	145	
438.20012	102	
493.20873	347	
496.22710	134	
499.20633	284	
499.54223	139	
499.85096	117	
540.55218	300	
540.88581	158	
541.23632	105	
546.56911	116	
567.22709	150	
575.72991	200	
606.29699	717	1+
631.75918	153	
640.26977	200	
640.75129	367	
721.33013	194	
783.81125	110	
1394.53303	1192	1+
1495.58089	2471	1+
END IONS

###FS:    #m/z: 581.56584 #charge   3
###MaxRes:#m/z:  0.00000 #charge-128
###MS: 813
###MSMS: 815
BEGIN IONS
TITLE=Cmpd 51, AutoMSn(581.5658), 13.8 min
RTINSECONDS=830.617
SCANS=MS: 813 MSMS: 815
PEPMASS=581.56584	11337
CHARGE=3+
333.18606	100	
493.21845	357	
499.54198	139	
499.86883	134	
540.54430	324	1+
541.22603	194	
575.73290	167	
606.29839	427	
640.25349	352	
640.76814	100	
721.32879	148	
747.28382	100	
750.29246	161	
990.40204	158	
1394.53873	978	1+
1495.58626	1354	1+
END IONS

###FS:    #m/z: 395.56073 #charge   3
###MaxRes:#m/z:  0.00000 #charge-128
###MS: 813
###MSMS: 816
BEGIN IONS
TITLE=Cmpd 52, AutoMSn(395.5607), 13.9 min
RTINSECONDS=831.118
SCANS=MS: 813 MSMS: 816
PEPMASS=395.56073	11918
CHARGE=3+
379.25004	192	
385.20905	120	
402.24825	212	
407.24764	830	1+
482.22265	116	
499.26016	267	1+
516.28982	1088	1+
542.31677	302	
570.30333	317	
615.35725	749	1+
626.31793	143	
779.42691	259	
END IONS

###FS:    #m/z: 651.62019 #charge   3
###MaxRes:#m/z:  0.00000 #charge-128
###MS: 817
###MSMS: 818
BEGIN IONS
TITLE=Cmpd 53, AutoMSn(651.6202), 13.9 min
RTINSECONDS=834.141
SCANS=MS: 817 MSMS: 818
PEPMASS=651.62019	13895
CHARGE=3+
343.14562	148	
388.64866	426	
391.09691	113	
490.26669	351	1+
523.74004	270	
525.23930	108	
591.31196	513	1+
603.83014	137	
747.28984	491	1+
751.33733	323	1+
767.44862	260	
776.28734	1409	1+
785.57233	594	
838.37534	528	1+
861.37618	500	1+
889.37404	1854	1+
967.41631	244	
1046.47559	118	
1064.46888	3564	1+
END IONS

###FS:    #m/z: 546.55805 #charge   3
###MaxRes:#m/z:  0.00000 #charge-128
###MS: 817
###MSMS: 819
BEGIN IONS
TITLE=Cmpd 54, AutoMSn(546.5581), 13.9 min
RTINSECONDS=834.643
SCANS=MS: 817 MSMS: 819
PEPMASS=546.55805	9455
CHARGE=3+
543.35841	206	
END IONS

###FS:    #m/z: 581.56760 #charge   3
###MaxRes:#m/z:  0.00000 #charge-128
###MS: 817
###MSMS: 820
BEGIN IONS
TITLE=Cmpd 55, AutoMSn(581.5676), 13.9 min
RTINSECONDS=835.144
SCANS=MS: 817 MSMS: 820
PEPMASS=581.56760	7891
CHARGE=3+
493.20824	167	
499.20424	137	
575.72310	146	
606.30288	176	
640.25613	193	
697.76846	176	
698.27978	158	
721.32361	138	
1495.55665	577	1+
END IONS

###FS:    #m/z: 651.61774 #charge   3
###MaxRes:#m/z:  0.00000 #charge-128
###MS: 821
###MSMS: 822
BEGIN IONS
TITLE=Cmpd 56, AutoMSn(651.6177), 14.0 min
RTINSECONDS=838.168
SCANS=MS: 821 MSMS: 822
PEPMASS=651.61774	16269
CHARGE=3+
411.18288	108	
431.69241	106	
445.19111	165	
490.24908	208	
523.72927	125	
524.22071	111	
591.30429	640	
619.19818	121	
661.27986	104	
747.30053	272	1+
751.33210	351	1+
776.28836	1560	1+
785.57161	765	
838.37077	566	1+
889.37050	1620	1+
967.41752	194	
1064.46661	2979	1+
END IONS

###FS:    #m/z: 617.78284 #charge   2
###MaxRes:#m/z:  0.00000 #charge-128
###MS: 821
###MSMS: 823
BEGIN IONS
TITLE=Cmpd 57, AutoMSn(617.7828), 14.0 min
RTINSECONDS=838.668
SCANS=MS: 821 MSMS: 823
PEPMASS=617.78284	3371
CHARGE=2+
617.76840	100	
618.28806	109	
621.85094	114	
END IONS

###FS:    #m/z: 651.61892 #charge   3
###MaxRes:#m/z:  0.00000 #charge-128
###MS: 825
###MSMS: 826
BEGIN IONS
TITLE=Cmpd 58, AutoMSn(651.6189), 14.0 min
RTINSECONDS=842.187
SCANS=MS: 825 MSMS: 826
PEPMASS=651.61892	11678
CHARGE=3+
343.14780	109	
431.19670	151	
490.26715	145	
510.20847	120	
523.72570	233	
591.28697	139	
747.27918	167	
751.32441	107	
776.28876	917	1+
785.57068	611	
838.36951	282	
889.37621	923	1+
967.40509	123	
1064.47039	1494	1+
END IONS

###FS:    #m/z: 615.29381 #charge   1
###MaxRes:#m/z:  0.00000 #charge-128
###MS: 825
###MSMS: 827
BEGIN IONS
TITLE=Cmpd 59, AutoMSn(615.2938), 14.0 min
RTINSECONDS=842.688
SCANS=MS: 825 MSMS: 827
PEPMASS=615.29381	3023
CHARGE=1+
412.14792	154	
428.21718	110	
489.27188	116	
536.28893	101	
END IONS

###FS:    #m/z: 558.27907 #charge   2
###MaxRes:#m/z:  0.00000 #charge-128
###MS: 825
###MSMS: 828
BEGIN IONS
TITLE=Cmpd 60, AutoMSn(558.2791), 14.1 min
RTINSECONDS=843.188
SCANS=MS: 825 MSMS: 828
PEPMASS=558.27907	3062
CHARGE=2+
368.19436	115	
END IONS

###FS:    #m/z: 458.24876 #charge   2
###MaxRes:#m/z:  0.00000 #charge-128
###MS: 829
###MSMS: 830
BEGIN IONS
TITLE=Cmpd 61, AutoMSn(458.2488), 14.1 min
RTINSECONDS=846.206
SCANS=MS: 829 MSMS: 830
PEPMASS=458.24876	15095
CHARGE=2+
329.17856	173	
358.13703	205	
360.19032	116	
412.19786	106	
422.16454	146	
426.19421	155	
429.17079	136	
440.17655	133	
443.22389	289	
457.19862	186	
468.42051	100	
471.21769	171	
488.43389	108	
542.24749	122	
558.25383	178	
568.23762	128	
575.27487	792	1+
605.22645	104	
671.33484	176	
679.95748	204	
688.35450	971	1+
698.34094	121	
768.35390	120	
785.37856	479	1+
802.40235	723	1+
END IONS

###FS:    #m/z: 616.80260 #charge   2
###MaxRes:#m/z:  0.00000 #charge-128
###MS: 829
###MSMS: 831
BEGIN IONS
TITLE=Cmpd 62, AutoMSn(616.8026), 14.1 min
RTINSECONDS=846.707
SCANS=MS: 829 MSMS: 831
PEPMASS=616.80260	13109
CHARGE=2+
316.12477	125	
338.11803	107	
355.13789	132	
373.14456	266	
379.15137	149	
382.13828	114	
399.19459	118	
412.16105	121	
428.22823	145	
432.25428	107	
438.20264	135	
469.18403	241	
489.28091	457	
555.27322	151	
572.28334	330	1+
576.30522	481	1+
582.25376	227	
600.26430	182	
607.80341	207	
616.80247	283	
617.29710	303	
633.32956	2204	1+
746.41550	427	1+
803.43397	377	1+
860.45442	592	1+
917.48796	482	1+
974.47221	238	
984.90456	177	
1031.50894	201	
END IONS

###FS:    #m/z: 498.58474 #charge   3
###MaxRes:#m/z:  0.00000 #charge-128
###MS: 829
###MSMS: 832
BEGIN IONS
TITLE=Cmpd 63, AutoMSn(498.5847), 14.1 min
RTINSECONDS=847.207
SCANS=MS: 829 MSMS: 832
PEPMASS=498.58474	2798
CHARGE=3+
495.76867	104	
545.31989	134	
558.28263	226	
558.79295	139	
639.82476	534	1+
640.32425	144	
674.34941	243	
745.39165	291	
859.48721	187	
END IONS

###FS:    #m/z: 458.24898 #charge   2
###MaxRes:#m/z:  0.00000 #charge-128
###MS: 833
###MSMS: 834
BEGIN IONS
TITLE=Cmpd 64, AutoMSn(458.2490), 14.2 min
RTINSECONDS=850.236
SCANS=MS: 833 MSMS: 834
PEPMASS=458.24898	47512
CHARGE=2+
326.14292	118	
328.20176	231	
329.18003	389	1+
332.19246	134	
343.15427	525	1+
345.19330	498	1+
353.14206	177	
358.13223	218	
360.19328	212	
367.13209	122	
373.14719	117	
381.16012	128	
384.68181	154	
408.18482	176	
413.16803	124	
426.20786	293	1+
429.17656	361	1+
439.19180	230	1+
443.21456	711	1+
453.20301	273	1+
457.20074	378	1+
460.24745	1561	1+
471.21711	296	
474.22447	170	
481.21917	140	
506.19337	120	
508.22117	138	
514.25544	144	
524.23983	150	
541.23597	119	
551.21322	143	
558.25431	224	
575.27586	2515	1+
585.25498	371	1+
653.30453	120	
688.35973	2706	1+
697.07262	385	1+
698.33386	220	
767.37098	243	1+
785.37278	977	1+
794.72334	217	
802.40492	1898	1+
813.38041	263	1+
END IONS

###FS:    #m/z: 616.80371 #charge   2
###MaxRes:#m/z:  0.00000 #charge-128
###MS: 833
###MSMS: 835
BEGIN IONS
TITLE=Cmpd 65, AutoMSn(616.8037), 14.2 min
RTINSECONDS=850.736
SCANS=MS: 833 MSMS: 835
PEPMASS=616.80371	25893
CHARGE=2+
349.12812	112	
355.14096	243	
371.20020	161	
373.14968	162	
381.18839	104	
400.14693	115	
412.15371	199	
428.22347	248	
432.26062	198	
438.19893	176	
451.16751	109	
469.17917	688	1+
476.37439	140	
487.19416	225	
489.27411	716	
495.23171	102	
572.28229	464	1+
576.31230	946	1+
582.25864	299	
600.27371	411	1+
607.79020	302	
615.33801	263	1+
633.33024	3804	1+
639.28167	153	
641.79605	116	
726.31970	111	
746.41142	725	1+
803.43374	1183	1+
860.45645	1161	1+
917.48045	1120	1+
974.48902	412	1+
1031.52637	203	
1232.59644	711	1+
END IONS

###FS:    #m/z: 498.58454 #charge   3
###MaxRes:#m/z:  0.00000 #charge-128
###MS: 833
###MSMS: 836
BEGIN IONS
TITLE=Cmpd 66, AutoMSn(498.5845), 14.2 min
RTINSECONDS=851.237
SCANS=MS: 833 MSMS: 836
PEPMASS=498.58454	10680
CHARGE=3+
418.26965	104	
449.82963	103	
492.91836	128	
531.20598	111	
546.30654	112	
549.27379	139	
558.29046	181	
558.79873	135	
639.82331	588	1+
640.33402	169	
674.35346	145	
695.82493	175	
745.40078	172	
858.47661	230	
END IONS

###FS:    #m/z: 458.24871 #charge   2
###MaxRes:#m/z:  0.00000 #charge-128
###MS: 837
###MSMS: 838
BEGIN IONS
TITLE=Cmpd 67, AutoMSn(458.2487), 14.2 min
RTINSECONDS=854.275
SCANS=MS: 837 MSMS: 838
PEPMASS=458.24871	72319
CHARGE=2+
314.15000	190	
328.19250	722	1+
340.11685	336	1+
343.16107	364	
346.20736	425	
353.14583	181	
358.13478	712	1+
360.18261	519	
384.16676	236	
412.17436	179	
422.15015	344	1+
426.20217	252	
429.17146	225	
440.17423	182	
443.22268	658	1+
454.20363	242	
457.19912	553	1+
460.25030	2557	1+
471.22118	486	
481.19201	306	1+
508.20746	250	
523.23064	300	1+
534.21299	327	1+
540.23324	145	
542.25270	446	1+
550.98697	152	
551.20995	650	1+
558.23810	429	1+
568.23149	369	
575.27520	4155	1+
585.26541	445	
611.27915	169	
639.26429	318	1+
656.30111	279	1+
686.33597	181	
688.36043	3671	1+
697.03857	419	
698.20114	214	
698.33634	854	1+
723.32534	148	
768.34959	409	
785.37781	2211	1+
794.71641	913	
802.40127	2751	1+
813.37994	171	
END IONS

###FS:    #m/z: 669.27712 #charge   3
###MaxRes:#m/z:  0.00000 #charge-128
###MS: 837
###MSMS: 839
BEGIN IONS
TITLE=Cmpd 68, AutoMSn(669.2771), 14.2 min
RTINSECONDS=854.776
SCANS=MS: 837 MSMS: 839
PEPMASS=669.27712	14202
CHARGE=3+
463.21354	100	
539.22710	103	
597.90023	967	1+
598.23433	444	
598.56450	254	
600.27333	156	
669.31313	172	
670.84269	105	
716.26460	135	
1791.68443	839	1+
END IONS

###FS:    #m/z: 498.58621 #charge   3
###MaxRes:#m/z:  0.00000 #charge-128
###MS: 837
###MSMS: 840
BEGIN IONS
TITLE=Cmpd 69, AutoMSn(498.5862), 14.3 min
RTINSECONDS=855.278
SCANS=MS: 837 MSMS: 840
PEPMASS=498.58621	8626
CHARGE=3+
373.20044	216	
558.29120	146	
558.78610	104	
639.82967	133	
640.33056	183	
674.36534	110	
695.83810	120	
745.39444	443	
END IONS

###FS:    #m/z: 669.27844 #charge   3
###MaxRes:#m/z:  0.00000 #charge-128
###MS: 841
###MSMS: 842
BEGIN IONS
TITLE=Cmpd 70, AutoMSn(669.2784), 14.3 min
RTINSECONDS=858.305
SCANS=MS: 841 MSMS: 842
PEPMASS=669.27844	12174
CHARGE=3+
504.28331	149	
538.70394	126	
597.89471	431	
598.22426	203	
598.56917	152	
600.27262	100	
627.77539	121	
896.34581	255	
897.81020	131	
END IONS

###FS:    #m/z: 669.27557 #charge   3
###MaxRes:#m/z:  0.00000 #charge-128
###MS: 845
###MSMS: 846
BEGIN IONS
TITLE=Cmpd 73, AutoMSn(669.2756), 14.4 min
RTINSECONDS=862.336
SCANS=MS: 845 MSMS: 846
PEPMASS=669.27557	8246
CHARGE=3+
463.21252	168	
600.26573	117	
700.27290	102	
760.29576	111	
920.30624	138	
END IONS

###FS:    #m/z: 458.24903 #charge   2
###MaxRes:#m/z:  0.00000 #charge-128
###MS: 847
###MSMS: 848
BEGIN IONS
TITLE=Cmpd 74, AutoMSn(458.2490), 14.4 min
RTINSECONDS=864.382
SCANS=MS: 847 MSMS: 848
PEPMASS=458.24903	56392
CHARGE=2+
329.18257	311	
346.20630	257	1+
353.14973	123	
358.13933	496	1+
360.18730	235	
376.15848	120	
391.16311	111	
429.17068	213	
439.21558	126	
440.18609	459	1+
443.22334	367	1+
454.20033	126	
457.20674	342	1+
460.24705	1640	1+
471.21848	319	1+
488.19198	111	
497.22788	136	
533.18724	116	
542.25036	421	1+
551.22512	176	
558.24371	253	
568.23857	234	
570.28873	138	
575.27660	2004	1+
585.25284	695	1+
594.28237	408	
611.26585	114	
622.23901	172	
656.30599	132	
671.32350	159	
688.36063	3001	1+
698.09963	372	
698.33113	259	
768.35504	274	
785.37925	1252	1+
794.72445	281	
802.40383	1849	1+
810.84505	112	
END IONS

###FS:    #m/z: 458.24844 #charge   2
###MaxRes:#m/z:  0.00000 #charge-128
###MS: 849
###MSMS: 850
BEGIN IONS
TITLE=Cmpd 75, AutoMSn(458.2484), 14.4 min
RTINSECONDS=866.425
SCANS=MS: 849 MSMS: 850
PEPMASS=458.24844	47215
CHARGE=2+
314.15099	223	
323.09698	105	
328.18741	340	1+
343.16162	147	
346.20610	268	
360.18907	121	
409.18163	130	
427.21878	117	
439.19165	339	1+
443.21695	135	
454.18594	188	
457.20398	192	
460.25194	1437	1+
471.21538	207	
509.24867	227	1+
533.19716	144	
542.26061	178	
551.19399	137	
558.27065	212	
560.25296	113	
568.24088	156	
575.27416	1788	1+
585.25371	302	1+
594.26978	122	
656.32822	120	
671.34062	139	
686.33905	143	
688.36005	1229	1+
690.35621	277	
698.33731	161	
768.35930	116	
785.37388	911	1+
794.71842	800	
802.39839	1342	1+
END IONS

###FS:    #m/z: 685.29741 #charge   3
###MaxRes:#m/z:  0.00000 #charge-128
###MS: 851
###MSMS: 852
BEGIN IONS
TITLE=Cmpd 76, AutoMSn(685.2974), 14.5 min
RTINSECONDS=868.448
SCANS=MS: 851 MSMS: 852
PEPMASS=685.29741	5692
CHARGE=3+
429.23782	101	
499.30361	120	
527.38052	104	
534.71852	106	
564.79045	208	
578.21983	261	
685.30482	124	
738.26632	292	1+
747.29455	276	
898.29077	599	1+
1080.28688	229	
END IONS

###FS:    #m/z: 685.29426 #charge   3
###MaxRes:#m/z:  0.00000 #charge-128
###MS: 853
###MSMS: 854
BEGIN IONS
TITLE=Cmpd 77, AutoMSn(685.2943), 14.5 min
RTINSECONDS=870.468
SCANS=MS: 853 MSMS: 854
PEPMASS=685.29426	12354
CHARGE=3+
384.20694	101	
459.19137	102	
463.20181	221	
479.74321	144	
493.73788	142	
498.29878	123	
502.81312	182	
506.19559	225	
522.25894	181	
534.70341	329	1+
578.23600	458	
578.78569	184	
626.37098	253	
686.30525	120	
738.26707	1109	1+
747.31070	458	
857.41080	286	1+
898.29189	2091	1+
1043.48094	179	
1044.49297	135	
1068.39384	281	
1069.39725	146	
1128.58150	565	1+
1156.55728	100	
END IONS

###FS:    #m/z: 685.29589 #charge   3
###MaxRes:#m/z:  0.00000 #charge-128
###MS: 855
###MSMS: 856
BEGIN IONS
TITLE=Cmpd 78, AutoMSn(685.2959), 14.5 min
RTINSECONDS=872.497
SCANS=MS: 855 MSMS: 856
PEPMASS=685.29589	19413
CHARGE=3+
370.23319	184	
379.70194	149	
429.22437	210	
441.13617	117	
463.20609	340	
498.30078	355	
508.25207	140	
522.25089	128	
522.75356	208	
534.22102	215	1+
547.78827	136	
564.80035	202	
565.30603	177	
578.23643	623	1+
578.78928	130	
599.22358	192	
609.34685	143	
626.36294	234	
659.28553	136	
685.28669	123	
685.95568	268	
714.76817	131	
738.26185	1461	1+
747.30255	421	
857.42041	154	
898.29523	3224	1+
986.45560	131	
986.47259	463	1+
1043.50918	217	
1068.40734	677	1+
1080.28911	256	
END IONS

###FS:    #m/z: 684.96096 #charge   2
###MaxRes:#m/z:  0.00000 #charge-128
###MS: 857
###MSMS: 858
BEGIN IONS
TITLE=Cmpd 79, AutoMSn(684.9610), 14.6 min
RTINSECONDS=874.536
SCANS=MS: 857 MSMS: 858
PEPMASS=684.96096	20484
CHARGE=2+
335.14297	129	
369.63806	202	
429.22245	152	
463.21723	256	
465.70881	129	
493.74361	121	
506.19403	165	
513.73050	125	
522.25128	563	
534.70815	204	
564.79473	252	
565.30738	157	
609.33373	123	
626.36431	266	
659.28700	138	
685.31244	185	
685.63823	148	
694.35086	124	
738.26641	1131	1+
747.30713	473	
857.40893	270	1+
898.29618	3516	1+
986.47708	190	
1043.48333	372	
1068.40489	351	
1070.38663	188	
1080.29159	265	
1155.50248	651	1+
1197.43214	135	
END IONS

###FS:    #m/z: 944.68541 #charge   2
###MaxRes:#m/z:  0.00000 #charge-128
###MS: 859
###MSMS: 860
BEGIN IONS
TITLE=Cmpd 80, AutoMSn(944.6854), 14.6 min
RTINSECONDS=876.573
SCANS=MS: 859 MSMS: 860
PEPMASS=944.68541	4793
CHARGE=2+
1415.72695	108	
END IONS

###FS:    #m/z: 985.18995 #charge   3
###MaxRes:#m/z:  0.00000 #charge-128
###MS: 859
###MSMS: 861
BEGIN IONS
TITLE=Cmpd 81, AutoMSn(985.1900), 14.6 min
RTINSECONDS=877.074
SCANS=MS: 859 MSMS: 861
PEPMASS=985.18995	3650
CHARGE=3+
1097.46763	124	
END IONS

###FS:    #m/z: 499.21715 #charge   3
###MaxRes:#m/z:  0.00000 #charge-128
###MS: 863
###MSMS: 864
BEGIN IONS
TITLE=Cmpd 83, AutoMSn(499.2171), 14.7 min
RTINSECONDS=880.601
SCANS=MS: 863 MSMS: 864
PEPMASS=499.21715	17185
CHARGE=3+
300.14205	133	
312.63149	192	
335.14223	131	
341.14390	159	
386.14572	151	
408.67956	193	
469.18032	289	
471.17515	111	
493.54601	238	
499.21863	698	
499.54930	865	1+
499.88213	599	
537.24813	143	
537.72264	106	
573.23507	107	
579.21723	108	
587.74150	115	
588.22981	140	
593.21185	140	
596.26479	356	1+
601.73112	187	
602.74658	356	1+
624.25427	131	
652.28931	186	
681.26751	133	
815.35299	189	
872.37421	634	1+
959.36158	255	1+
1224.52550	1522	1+
END IONS

###FS:    #m/z: 944.67905 #charge   3
###MaxRes:#m/z:  0.00000 #charge-128
###MS: 863
###MSMS: 865
BEGIN IONS
TITLE=Cmpd 84, AutoMSn(944.6791), 14.7 min
RTINSECONDS=881.102
SCANS=MS: 863 MSMS: 865
PEPMASS=944.67905	7425
CHARGE=3+
366.13460	108	
838.89657	168	
989.13649	109	
END IONS

###FS:    #m/z: 617.63923 #charge   3
###MaxRes:#m/z:  0.00000 #charge-128
###MS: 863
###MSMS: 866
BEGIN IONS
TITLE=Cmpd 85, AutoMSn(617.6392), 14.7 min
RTINSECONDS=881.603
SCANS=MS: 863 MSMS: 866
PEPMASS=617.63923	6500
CHARGE=3+
473.72444	309	
616.80407	380	
617.64375	278	
617.97932	133	
618.31390	147	
621.33380	112	
701.24951	158	
792.40157	146	
860.44967	115	
877.49304	385	1+
905.46457	292	1+
905.48647	118	
946.44714	290	
END IONS

###FS:    #m/z: 499.21667 #charge   3
###MaxRes:#m/z:  0.00000 #charge-128
###MS: 867
###MSMS: 868
BEGIN IONS
TITLE=Cmpd 86, AutoMSn(499.2167), 14.7 min
RTINSECONDS=884.628
SCANS=MS: 867 MSMS: 868
PEPMASS=499.21667	27440
CHARGE=3+
312.63429	221	
341.14268	314	
408.67967	329	
415.43483	313	
422.66748	181	
457.17879	158	
469.17590	132	
493.54511	269	
493.87366	162	
494.21602	138	
499.21991	2934	1+
499.55005	1689	1+
499.88542	957	
505.22555	213	
507.01367	215	
537.24169	551	1+
537.72608	144	
556.24416	124	
579.20341	208	
587.72912	155	
593.71771	144	
596.26394	392	1+
601.72768	319	
602.23184	262	
624.26674	267	
632.55327	169	
652.29075	607	1+
681.26589	117	
688.26744	143	
815.35536	458	1+
872.37578	1225	1+
931.35003	200	
959.36680	586	1+
1224.52360	2032	1+
END IONS

###FS:    #m/z: 516.76887 #charge   2
###MaxRes:#m/z:  0.00000 #charge-128
###MS: 867
###MSMS: 869
BEGIN IONS
TITLE=Cmpd 87, AutoMSn(516.7689), 14.8 min
RTINSECONDS=885.129
SCANS=MS: 867 MSMS: 869
PEPMASS=516.76887	13759
CHARGE=2+
324.10192	461	
328.17859	453	1+
346.20192	303	
364.23179	266	
379.20424	105	
414.21292	122	
427.22633	130	
437.18537	243	
448.24095	186	
458.23553	208	
483.26549	1025	1+
492.27980	132	
496.26331	165	
508.24933	139	
516.76008	474	
517.26633	226	
524.24600	121	
563.32771	203	
596.34997	1300	1+
615.34675	521	1+
625.23396	112	
653.31353	152	
659.34463	102	
709.43722	1465	1+
723.35740	150	
778.41717	609	1+
815.38967	166	
859.41959	116	
869.46579	1378	1+
END IONS

###FS:    #m/z: 344.84913 #charge   3
###MaxRes:#m/z:  0.00000 #charge-128
###MS: 867
###MSMS: 870
BEGIN IONS
TITLE=Cmpd 88, AutoMSn(344.8491), 14.8 min
RTINSECONDS=885.63
SCANS=MS: 867 MSMS: 870
PEPMASS=344.84913	9223
CHARGE=3+
319.14731	241	1+
326.19409	108	
328.18762	333	
329.18091	842	1+
343.68971	102	
346.20860	688	1+
362.17977	101	
364.22872	411	1+
365.14574	107	
368.20096	263	1+
379.20931	944	1+
402.25552	136	
414.21025	545	
421.24725	127	
437.17541	104	
448.22783	291	1+
450.24109	448	1+
465.25136	116	
478.22770	141	
479.23160	387	
482.23108	256	
483.26335	972	1+
491.58287	100	
496.27304	191	
507.23240	312	1+
524.26271	225	
596.34910	598	1+
604.74264	318	
635.28725	164	
END IONS

###FS:    #m/z: 516.76840 #charge   2
###MaxRes:#m/z:  0.00000 #charge-128
###MS: 871
###MSMS: 872
BEGIN IONS
TITLE=Cmpd 89, AutoMSn(516.7684), 14.8 min
RTINSECONDS=888.654
SCANS=MS: 871 MSMS: 872
PEPMASS=516.76840	26467
CHARGE=2+
324.09700	486	
328.18768	304	1+
346.19895	408	
364.22792	366	1+
379.20695	413	1+
407.19765	112	
426.20526	101	
437.19127	195	
448.23550	671	1+
458.23976	206	
465.25795	142	
483.26405	1386	1+
492.29060	211	
514.78806	104	
516.27152	430	1+
516.78136	233	
524.26109	103	
550.28873	106	
563.33429	219	
596.35218	973	1+
615.36286	274	
652.30523	164	
687.32773	245	
692.41574	101	
694.40303	107	
709.42847	1778	1+
778.41940	765	1+
815.38060	107	
852.43607	100	
869.46513	1304	1+
END IONS

###FS:    #m/z: 344.84990 #charge   3
###MaxRes:#m/z:  0.00000 #charge-128
###MS: 871
###MSMS: 873
BEGIN IONS
TITLE=Cmpd 90, AutoMSn(344.8499), 14.8 min
RTINSECONDS=889.155
SCANS=MS: 871 MSMS: 873
PEPMASS=344.84990	18516
CHARGE=3+
302.12959	157	
317.65988	124	
324.08761	108	
328.19981	194	
329.19150	557	1+
346.21106	543	
355.17162	244	1+
364.23144	255	
379.20467	606	1+
385.21443	164	
387.19553	367	1+
414.21242	361	1+
448.22346	492	1+
450.24273	437	1+
479.23646	658	1+
483.26215	1262	1+
491.57975	157	
496.26895	100	
499.26284	101	
507.23158	277	1+
524.27458	243	
561.32477	127	
579.31524	154	
596.34693	579	1+
635.29567	131	
652.32086	113	
706.32712	101	
709.43849	188	
END IONS

###FS:    #m/z: 499.21729 #charge   3
###MaxRes:#m/z:  0.00000 #charge-128
###MS: 871
###MSMS: 874
BEGIN IONS
TITLE=Cmpd 91, AutoMSn(499.2173), 14.8 min
RTINSECONDS=889.657
SCANS=MS: 871 MSMS: 874
PEPMASS=499.21729	23247
CHARGE=3+
298.63469	203	
313.62558	129	
341.13994	256	
387.14674	110	
415.19501	104	
480.18091	254	
493.56118	111	
493.88203	121	
499.22617	293	1+
499.54871	766	1+
499.89354	183	
502.74795	109	
588.22516	107	
588.72889	147	
601.73119	108	
624.25897	147	
872.36940	389	1+
1224.53093	725	1+
END IONS

###FS:    #m/z: 516.76861 #charge   2
###MaxRes:#m/z:  0.00000 #charge-128
###MS: 875
###MSMS: 876
BEGIN IONS
TITLE=Cmpd 92, AutoMSn(516.7686), 14.9 min
RTINSECONDS=892.674
SCANS=MS: 875 MSMS: 876
PEPMASS=516.76861	23273
CHARGE=2+
324.10533	285	
328.18138	333	1+
346.20570	359	1+
364.23455	217	
379.19909	147	
414.21397	136	
426.22705	140	
436.23362	262	
437.18775	250	
450.24853	148	
483.26685	755	1+
492.87042	129	
499.26148	121	
516.76379	245	
517.27139	266	
596.34625	957	1+
615.36349	146	
652.31216	106	
709.43393	1294	1+
725.33792	113	
778.41139	432	1+
852.43362	112	
869.45949	742	1+
872.46457	105	
END IONS

###FS:    #m/z: 344.84922 #charge   3
###MaxRes:#m/z:  0.00000 #charge-128
###MS: 875
###MSMS: 877
BEGIN IONS
TITLE=Cmpd 93, AutoMSn(344.8492), 14.9 min
RTINSECONDS=893.175
SCANS=MS: 875 MSMS: 877
PEPMASS=344.84922	17125
CHARGE=3+
328.19007	158	
329.18352	574	
338.17123	170	
346.20909	280	
355.16589	147	
362.19515	132	
364.23696	212	
365.16546	135	
379.21394	480	
381.25949	167	
387.20852	116	
392.22861	112	
402.24180	133	
407.19825	118	
448.22855	158	
450.24932	378	1+
466.25131	104	
478.23927	277	1+
482.24128	127	
483.27006	1126	
524.26647	226	
596.34989	487	
707.30706	124	
END IONS

###FS:    #m/z: 795.32387 #charge   3
###MaxRes:#m/z:  0.00000 #charge-128
###MS: 875
###MSMS: 878
BEGIN IONS
TITLE=Cmpd 94, AutoMSn(795.3239), 14.9 min
RTINSECONDS=893.676
SCANS=MS: 875 MSMS: 878
PEPMASS=795.32387	13476
CHARGE=3+
460.22414	136	
506.20296	129	
517.25069	246	
563.22623	135	
574.27140	361	
661.30351	359	
671.26135	103	
718.31755	1221	1+
881.37577	131	
1503.61276	112	
END IONS

###FS:    #m/z: 533.26453 #charge   2
###MaxRes:#m/z:  0.00000 #charge-128
###MS: 879
###MSMS: 880
BEGIN IONS
TITLE=Cmpd 95, AutoMSn(533.2645), 14.9 min
RTINSECONDS=896.705
SCANS=MS: 879 MSMS: 880
PEPMASS=533.26453	9798
CHARGE=2+
203.85965	122	
346.19722	147	
459.28800	166	
522.24891	106	
574.32169	302	
604.25216	124	
703.37886	163	
866.42380	852	1+
877.39528	152	
977.47476	105	
END IONS

###FS:    #m/z: 795.32526 #charge   3
###MaxRes:#m/z:  0.00000 #charge-128
###MS: 879
###MSMS: 881
BEGIN IONS
TITLE=Cmpd 96, AutoMSn(795.3253), 15.0 min
RTINSECONDS=897.206
SCANS=MS: 879 MSMS: 881
PEPMASS=795.32526	9768
CHARGE=3+
518.18782	101	
570.23923	118	
574.26464	295	
650.25891	125	
661.30259	201	
718.31933	799	1+
881.37591	222	
1101.40070	104	
END IONS

###FS:    #m/z: 508.56935 #charge   3
###MaxRes:#m/z:  0.00000 #charge-128
###MS: 879
###MSMS: 882
BEGIN IONS
TITLE=Cmpd 97, AutoMSn(508.5694), 15.0 min
RTINSECONDS=897.707
SCANS=MS: 879 MSMS: 882
PEPMASS=508.56935	2351
CHARGE=3+
512.19281	314	1+
END IONS

###FS:    #m/z: 604.90117 #charge   3
###MaxRes:#m/z:  0.00000 #charge-128
###MS: 883
###MSMS: 884
BEGIN IONS
TITLE=Cmpd 98, AutoMSn(604.9012), 15.0 min
RTINSECONDS=900.737
SCANS=MS: 883 MSMS: 884
PEPMASS=604.90117	5110
CHARGE=3+
373.15123	106	
449.64768	416	1+
458.21734	139	
463.20129	264	
528.18745	108	
578.23738	332	
738.26753	739	1+
747.30922	208	
802.30433	277	
898.29792	735	1+
1080.29118	178	
END IONS

###FS:    #m/z: 551.30154 #charge   1
###MaxRes:#m/z:  0.00000 #charge-128
###MS: 883
###MSMS: 885
BEGIN IONS
TITLE=Cmpd 99, AutoMSn(551.3015), 15.0 min
RTINSECONDS=901.238
SCANS=MS: 883 MSMS: 885
PEPMASS=551.30154	3840
CHARGE=1+
481.17583	101	
545.30544	108	
END IONS

###FS:    #m/z: 604.90244 #charge   3
###MaxRes:#m/z:  0.00000 #charge-128
###MS: 887
###MSMS: 888
BEGIN IONS
TITLE=Cmpd 100, AutoMSn(604.9024), 15.1 min
RTINSECONDS=904.764
SCANS=MS: 887 MSMS: 888
PEPMASS=604.90244	5715
CHARGE=3+
373.14886	105	
385.17829	148	
528.19719	125	
534.70918	103	
578.23345	403	
616.24847	185	
620.26650	107	
736.23133	117	
738.26385	864	1+
745.30160	114	
747.30203	140	
802.31338	302	
898.29778	787	1+
915.39210	122	
1080.31054	260	
END IONS

###FS:    #m/z: 551.30112 #charge   1
###MaxRes:#m/z:  0.00000 #charge-128
###MS: 887
###MSMS: 889
BEGIN IONS
TITLE=Cmpd 101, AutoMSn(551.3011), 15.1 min
RTINSECONDS=905.265
SCANS=MS: 887 MSMS: 889
PEPMASS=551.30112	3439
CHARGE=1+
379.21409	115	
399.19882	104	
END IONS

###FS:    #m/z: 445.73913 #charge   2
###MaxRes:#m/z:  0.00000 #charge-128
###MS: 887
###MSMS: 890
BEGIN IONS
TITLE=Cmpd 102, AutoMSn(445.7391), 15.1 min
RTINSECONDS=905.766
SCANS=MS: 887 MSMS: 890
PEPMASS=445.73913	2689
CHARGE=2+
531.28214	152	
END IONS

###FS:    #m/z: 492.23447 #charge   2
###MaxRes:#m/z:  0.00000 #charge-128
###MS: 891
###MSMS: 892
BEGIN IONS
TITLE=Cmpd 103, AutoMSn(492.2345), 15.1 min
RTINSECONDS=908.791
SCANS=MS: 891 MSMS: 892
PEPMASS=492.23447	5291
CHARGE=2+
402.24218	170	
409.71159	104	
517.27189	252	
588.30503	722	1+
735.37747	794	1+
836.41763	118	
END IONS

###FS:    #m/z: 604.90478 #charge   3
###MaxRes:#m/z:  0.00000 #charge-128
###MS: 891
###MSMS: 893
BEGIN IONS
TITLE=Cmpd 104, AutoMSn(604.9048), 15.2 min
RTINSECONDS=909.292
SCANS=MS: 891 MSMS: 893
PEPMASS=604.90478	5022
CHARGE=3+
436.08581	102	
443.17625	103	
450.15047	165	
578.23991	150	
616.27031	143	
738.26480	356	
747.29163	151	
784.28832	101	
802.30689	120	
898.31383	275	1+
916.41622	112	
END IONS

###FS:    #m/z: 806.82877 #charge   2
###MaxRes:#m/z:  0.00000 #charge-128
###MS: 891
###MSMS: 894
BEGIN IONS
TITLE=Cmpd 105, AutoMSn(806.8288), 15.2 min
RTINSECONDS=909.793
SCANS=MS: 891 MSMS: 894
PEPMASS=806.82877	2658
CHARGE=2+
462.22003	255	
530.22418	105	
676.26114	103	
796.35511	222	
798.34904	116	
883.38307	148	
940.39934	109	
END IONS

###FS:    #m/z: 806.82845 #charge   1
###MaxRes:#m/z:  0.00000 #charge-128
###MS: 895
###MSMS: 896
BEGIN IONS
TITLE=Cmpd 106, AutoMSn(806.8284), 15.2 min
RTINSECONDS=912.821
SCANS=MS: 895 MSMS: 896
PEPMASS=806.82845	6982
CHARGE=1+
682.31498	128	
739.33532	321	
796.34739	406	1+
END IONS

###FS:    #m/z: 492.23600 #charge   2
###MaxRes:#m/z:  0.00000 #charge-128
###MS: 895
###MSMS: 897
BEGIN IONS
TITLE=Cmpd 107, AutoMSn(492.2360), 15.2 min
RTINSECONDS=913.322
SCANS=MS: 895 MSMS: 897
PEPMASS=492.23600	6847
CHARGE=2+
402.23682	457	
500.24321	153	
517.27123	864	1+
588.30701	750	1+
735.37862	443	1+
END IONS

###FS:    #m/z: 1075.76210 #charge   1
###MaxRes:#m/z:  0.00000 #charge-128
###MS: 895
###MSMS: 898
BEGIN IONS
TITLE=Cmpd 108, AutoMSn(1075.7621), 15.2 min
RTINSECONDS=913.822
SCANS=MS: 895 MSMS: 898
PEPMASS=1075.76210	3326
CHARGE=1+
1075.42368	117	
1075.76600	137	
END IONS

###FS:    #m/z: 806.82628 #charge   2
###MaxRes:#m/z:  0.00000 #charge-128
###MS: 899
###MSMS: 900
BEGIN IONS
TITLE=Cmpd 109, AutoMSn(806.8263), 15.3 min
RTINSECONDS=916.85
SCANS=MS: 899 MSMS: 900
PEPMASS=806.82628	5968
CHARGE=2+
317.19866	166	
654.19826	107	
739.33896	284	
798.36055	113	
940.41101	205	
1401.98571	120	
END IONS

###FS:    #m/z: 492.23276 #charge   2
###MaxRes:#m/z:  0.00000 #charge-128
###MS: 899
###MSMS: 901
BEGIN IONS
TITLE=Cmpd 110, AutoMSn(492.2328), 15.3 min
RTINSECONDS=917.351
SCANS=MS: 899 MSMS: 901
PEPMASS=492.23276	6412
CHARGE=2+
368.18623	132	
396.16008	110	
402.25033	489	1+
409.71229	103	
500.23504	118	
517.26980	623	1+
588.30428	765	1+
735.37827	494	1+
836.41833	163	
END IONS

###FS:    #m/z: 1075.09827 #charge   1
###MaxRes:#m/z:  0.00000 #charge-128
###MS: 899
###MSMS: 902
BEGIN IONS
TITLE=Cmpd 111, AutoMSn(1075.0983), 15.3 min
RTINSECONDS=917.851
SCANS=MS: 899 MSMS: 902
PEPMASS=1075.09827	2790
CHARGE=1+
796.36727	120	
1027.46267	120	
END IONS

###FS:    #m/z: 554.27680 #charge   2
###MaxRes:#m/z:  0.00000 #charge-128
###MS: 903
###MSMS: 904
BEGIN IONS
TITLE=Cmpd 112, AutoMSn(554.2768), 15.3 min
RTINSECONDS=920.875
SCANS=MS: 903 MSMS: 904
PEPMASS=554.27680	4759
CHARGE=2+
374.21181	105	
487.29612	150	
587.32490	242	1+
616.35019	204	
745.37797	247	
908.46173	231	
909.44506	568	1+
918.42546	236	
END IONS

###FS:    #m/z: 476.23785 #charge   2
###MaxRes:#m/z:  0.00000 #charge-128
###MS: 903
###MSMS: 906
BEGIN IONS
TITLE=Cmpd 114, AutoMSn(476.2378), 15.4 min
RTINSECONDS=921.876
SCANS=MS: 903 MSMS: 906
PEPMASS=476.23785	2767
CHARGE=2+
751.33378	112	
END IONS

###FS:    #m/z: 631.80496 #charge   1
###MaxRes:#m/z:  0.00000 #charge-128
###MS: 907
###MSMS: 908
BEGIN IONS
TITLE=Cmpd 115, AutoMSn(631.8050), 15.4 min
RTINSECONDS=924.899
SCANS=MS: 907 MSMS: 908
PEPMASS=631.80496	4545
CHARGE=1+
443.24335	135	
577.26712	173	
END IONS

###FS:    #m/z: 517.93350 #charge   3
###MaxRes:#m/z:  0.00000 #charge-128
###MS: 907
###MSMS: 909
BEGIN IONS
TITLE=Cmpd 116, AutoMSn(517.9335), 15.4 min
RTINSECONDS=925.401
SCANS=MS: 907 MSMS: 909
PEPMASS=517.93350	4429
CHARGE=3+
345.20531	181	
390.22339	149	
492.27731	105	
503.31216	308	
516.75723	228	
517.26013	319	1+
517.93326	162	
667.33061	113	
676.33327	433	
676.84232	247	
689.39340	333	1+
712.85031	110	
776.40618	143	
863.39893	109	
END IONS

###FS:    #m/z: 517.93331 #charge   3
###MaxRes:#m/z:  0.00000 #charge-128
###MS: 911
###MSMS: 912
BEGIN IONS
TITLE=Cmpd 118, AutoMSn(517.9333), 15.5 min
RTINSECONDS=928.925
SCANS=MS: 911 MSMS: 912
PEPMASS=517.93331	16122
CHARGE=3+
361.16211	123	
389.22727	113	
390.23913	287	
401.19592	157	
439.24270	154	
469.29518	197	
475.19909	197	
485.31292	122	
503.31905	627	1+
508.71685	105	
512.25705	204	
514.26738	104	
515.77343	389	1+
516.27521	332	1+
517.93685	588	
518.27444	713	1+
518.59508	244	
523.26507	125	
532.27073	146	
596.31709	131	
596.82293	146	
667.84767	212	
675.30155	238	
689.38079	308	
689.39157	244	1+
749.53269	136	
776.38783	272	1+
800.48151	122	
863.38117	299	
1063.52470	129	
1351.66912	1302	1+
END IONS

###FS:    #m/z: 616.81606 #charge   2
###MaxRes:#m/z:  0.00000 #charge-128
###MS: 911
###MSMS: 913
BEGIN IONS
TITLE=Cmpd 119, AutoMSn(616.8161), 15.5 min
RTINSECONDS=929.426
SCANS=MS: 911 MSMS: 913
PEPMASS=616.81606	6630
CHARGE=2+
376.14872	137	
427.70840	170	
456.22365	176	
507.70082	118	
540.22854	130	
617.28716	263	1+
744.70485	144	
745.04621	165	
745.36583	110	
762.39959	158	
782.59184	129	
791.41678	211	
999.53553	101	
END IONS

###FS:    #m/z: 631.80397 #charge   2
###MaxRes:#m/z:  0.00000 #charge-128
###MS: 911
###MSMS: 914
BEGIN IONS
TITLE=Cmpd 120, AutoMSn(631.8040), 15.5 min
RTINSECONDS=929.927
SCANS=MS: 911 MSMS: 914
PEPMASS=631.80397	6298
CHARGE=2+
403.19694	103	
490.23440	219	
577.27107	190	
634.28465	578	1+
763.33692	118	
820.35375	614	1+
949.39754	458	1+
1062.47419	148	
END IONS

###FS:    #m/z: 602.05682 #charge   2
###MaxRes:#m/z:  0.00000 #charge-128
###MS: 915
###MSMS: 916
BEGIN IONS
TITLE=Cmpd 121, AutoMSn(602.0568), 15.5 min
RTINSECONDS=932.96
SCANS=MS: 915 MSMS: 916
PEPMASS=602.05682	31017
CHARGE=2+
397.19077	156	
410.18695	118	
425.18477	129	
429.19123	126	
441.70617	347	1+
490.22656	129	
508.61255	613	
508.94472	350	
539.22196	690	1+
563.28448	141	
598.28800	139	
602.05473	184	
602.29599	498	1+
607.28669	169	
613.30179	148	
624.30317	387	
632.34637	282	
648.01259	125	
652.30675	995	1+
720.02700	151	
720.36417	195	
725.03310	147	
725.70820	1807	1+
726.04320	1256	1+
726.37624	800	
751.29697	756	1+
751.30766	158	
768.72177	204	
769.04068	120	
769.31464	1670	1+
781.36249	270	1+
818.95701	156	
819.46000	232	
836.39140	754	1+
854.39880	1116	1+
864.38477	487	1+
882.37804	368	
END IONS

###FS:    #m/z: 517.93268 #charge   3
###MaxRes:#m/z:  0.00000 #charge-128
###MS: 915
###MSMS: 917
BEGIN IONS
TITLE=Cmpd 122, AutoMSn(517.9327), 15.6 min
RTINSECONDS=933.462
SCANS=MS: 915 MSMS: 917
PEPMASS=517.93268	14539
CHARGE=3+
338.16200	218	
345.18277	118	
357.25391	103	
368.73272	102	
372.22507	118	
379.70554	254	
390.23228	201	
400.73724	191	
414.23859	137	
489.27990	106	
503.31465	459	
512.58828	107	
517.27985	1140	1+
517.79548	1761	1+
517.93081	509	1+
518.60321	160	
520.23313	338	
547.26932	118	
577.25647	1169	1+
590.32749	134	
596.34046	155	
600.37580	112	
675.30723	295	
687.40091	512	1+
689.39174	267	1+
706.29658	1501	1+
758.38686	318	
776.39737	182	
779.42695	107	
800.46352	294	1+
810.84100	124	
819.38118	2578	1+
828.89610	629	
829.13882	116	
845.44258	622	1+
1031.54254	665	1+
1351.66032	1070	1+
END IONS

###FS:    #m/z: 802.40237 #charge   3
###MaxRes:#m/z:  0.00000 #charge-128
###MS: 915
###MSMS: 918
BEGIN IONS
TITLE=Cmpd 123, AutoMSn(802.4024), 15.6 min
RTINSECONDS=933.962
SCANS=MS: 915 MSMS: 918
PEPMASS=802.40237	10620
CHARGE=3+
802.74251	447	
803.07126	441	
1603.77462	577	1+
END IONS

###FS:    #m/z: 523.28552 #charge   2
###MaxRes:#m/z:  0.00000 #charge-128
###MS: 919
###MSMS: 920
BEGIN IONS
TITLE=Cmpd 124, AutoMSn(523.2855), 15.6 min
RTINSECONDS=936.991
SCANS=MS: 919 MSMS: 920
PEPMASS=523.28552	46969
CHARGE=2+
322.18190	131	
328.15482	188	
357.19862	163	
359.15843	173	
361.19518	110	
369.70392	211	
376.19351	878	1+
405.21884	353	1+
471.73763	140	
489.27435	2389	1+
495.26157	143	
503.30768	128	
539.27127	120	
546.28272	222	1+
572.31439	255	1+
588.31240	128	
590.32508	5839	1+
643.35192	261	
659.34118	120	
661.36134	5469	1+
669.95162	510	1+
671.34489	149	
677.81501	122	
740.39644	1825	1+
756.41125	919	1+
758.41589	15391	1+
763.48013	198	
765.20964	120	
765.88286	116	
767.43686	471	
768.56656	399	
827.43675	164	
827.44112	2420	1+
845.44618	4877	1+
896.44964	281	1+
914.48145	110	
932.47685	2156	1+
942.46671	193	
END IONS

###FS:    #m/z: 602.05788 #charge   2
###MaxRes:#m/z:  0.00000 #charge-128
###MS: 919
###MSMS: 921
BEGIN IONS
TITLE=Cmpd 125, AutoMSn(602.0579), 15.6 min
RTINSECONDS=937.492
SCANS=MS: 919 MSMS: 921
PEPMASS=602.05788	46038
CHARGE=2+
328.14107	240	
376.15763	527	1+
411.17135	127	
418.69643	280	1+
424.18464	284	1+
452.19090	174	
485.23285	166	
508.61307	276	
509.27651	333	
535.29308	132	
536.21326	145	
537.27258	157	
539.21983	1011	1+
542.75676	133	
602.06839	126	
602.31769	235	
613.29650	179	
624.31097	329	
633.32055	347	1+
642.34402	139	
652.30907	752	1+
655.27137	152	
668.26121	140	
689.34016	167	
720.72357	172	
725.71192	1698	1+
726.03940	547	
726.38018	638	1+
753.39363	402	1+
761.90977	199	
768.74149	247	
769.06598	300	
769.31157	1292	1+
854.39995	1762	1+
864.38948	701	1+
876.47438	175	
882.38751	579	1+
882.39032	252	
END IONS

###FS:    #m/z: 802.40658 #charge   3
###MaxRes:#m/z:  0.00000 #charge-128
###MS: 919
###MSMS: 922
BEGIN IONS
TITLE=Cmpd 126, AutoMSn(802.4066), 15.6 min
RTINSECONDS=937.993
SCANS=MS: 919 MSMS: 922
PEPMASS=802.40658	14741
CHARGE=3+
802.40177	201	
802.73838	603	
803.07153	258	
808.06350	101	
882.37610	135	
END IONS

###FS:    #m/z: 523.28629 #charge   2
###MaxRes:#m/z:  0.00000 #charge-128
###MS: 923
###MSMS: 924
BEGIN IONS
TITLE=Cmpd 127, AutoMSn(523.2863), 15.7 min
RTINSECONDS=941.019
SCANS=MS: 923 MSMS: 924
PEPMASS=523.28629	145436
CHARGE=2+
357.17760	283	
359.16954	488	
369.70212	283	
376.19067	2540	1+
442.26317	351	
449.24853	341	
489.27623	6290	1+
523.28565	283	
546.29443	283	
572.31061	398	
588.30658	588	
590.32431	15566	1+
643.34421	1331	1+
659.33415	363	
661.36000	13589	1+
669.94427	653	1+
671.33316	425	
740.40175	5331	1+
756.40037	992	1+
756.40185	932	
758.41647	39574	1+
765.20222	492	
767.44056	281	
809.42422	910	1+
827.43978	6920	1+
845.44826	14923	1+
914.46385	724	1+
932.47500	5600	1+
942.45323	464	
942.60929	1138	
END IONS

###FS:    #m/z: 602.05787 #charge   2
###MaxRes:#m/z:  0.00000 #charge-128
###MS: 923
###MSMS: 925
BEGIN IONS
TITLE=Cmpd 128, AutoMSn(602.0579), 15.7 min
RTINSECONDS=941.52
SCANS=MS: 923 MSMS: 925
PEPMASS=602.05787	32216
CHARGE=2+
376.15137	316	
414.21259	137	
425.17380	183	
432.69223	243	
449.17389	117	
485.24239	265	
508.60980	201	
508.95184	138	
509.26267	155	
539.22804	340	
545.24631	109	
569.27020	133	
600.34482	120	
602.07045	110	
613.31130	218	
624.31955	178	
634.31459	113	
652.31473	492	
725.70623	489	
726.04102	346	
726.37483	235	
753.90112	408	1+
761.90708	147	
769.07544	117	
769.32093	1222	1+
798.41935	110	
818.94623	349	1+
836.36986	365	1+
854.40361	746	1+
865.39427	421	1+
876.47022	111	
882.39953	1280	1+
END IONS

###FS:    #m/z: 802.40358 #charge   3
###MaxRes:#m/z:  0.00000 #charge-128
###MS: 923
###MSMS: 926
BEGIN IONS
TITLE=Cmpd 129, AutoMSn(802.4036), 15.7 min
RTINSECONDS=942.021
SCANS=MS: 923 MSMS: 926
PEPMASS=802.40358	12080
CHARGE=3+
802.40073	202	
802.72827	255	
END IONS

###FS:    #m/z: 523.28737 #charge   2
###MaxRes:#m/z:  0.00000 #charge-128
###MS: 927
###MSMS: 928
BEGIN IONS
TITLE=Cmpd 130, AutoMSn(523.2874), 15.8 min
RTINSECONDS=945.046
SCANS=MS: 927 MSMS: 928
PEPMASS=523.28737	179075
CHARGE=2+
359.16332	703	
369.70081	493	
370.70752	2977	1+
376.19073	2877	1+
383.22424	295	
472.24452	358	
489.27882	5081	1+
539.27667	291	
572.30351	703	1+
590.32500	16921	1+
643.34345	1409	1+
659.33872	404	
661.36301	14036	1+
671.34996	474	
679.95760	433	
740.39058	1031	1+
741.40801	1321	1+
756.40320	2375	1+
758.41608	43070	1+
768.56316	622	
809.43138	1008	1+
827.43688	7673	1+
828.42289	408	
845.44716	14838	1+
914.46898	387	
932.47717	6805	1+
942.46742	370	
942.61116	393	
END IONS

###FS:    #m/z: 549.28297 #charge   2
###MaxRes:#m/z:  0.00000 #charge-128
###MS: 927
###MSMS: 929
BEGIN IONS
TITLE=Cmpd 131, AutoMSn(549.2830), 15.8 min
RTINSECONDS=945.547
SCANS=MS: 927 MSMS: 929
PEPMASS=549.28297	5738
CHARGE=2+
313.11619	160	
376.18742	103	
380.17947	235	1+
383.17486	118	
385.20260	305	1+
398.20276	247	
401.70593	178	
403.23235	125	
425.21357	166	
426.19483	394	1+
449.22309	103	
474.25930	107	
489.27263	229	
509.23162	109	
510.22240	376	
527.24840	856	1+
553.29377	295	1+
569.29673	112	
571.31724	2767	1+
590.32083	281	1+
672.36768	539	1+
681.01102	337	
705.36731	146	
758.40246	142	
845.45262	150	
871.43411	268	1+
976.44707	225	1+
END IONS

###FS:    #m/z: 545.28044 #charge   2
###MaxRes:#m/z:  0.00000 #charge-128
###MS: 927
###MSMS: 930
BEGIN IONS
TITLE=Cmpd 132, AutoMSn(545.2804), 15.8 min
RTINSECONDS=946.048
SCANS=MS: 927 MSMS: 930
PEPMASS=545.28044	6954
CHARGE=2+
322.18461	143	
336.68618	106	
385.21455	152	
398.20678	164	
401.19706	104	
426.20105	139	
428.72607	100	
433.71678	142	
474.26417	128	
481.23171	140	
489.27736	503	1+
510.22230	293	
527.24950	314	
534.88587	112	
541.26740	116	
553.30131	128	
571.31883	831	
573.32884	113	
579.25966	109	
590.32039	371	
634.33315	169	
661.35178	381	1+
672.35991	321	
700.36311	110	
705.36661	153	
756.42261	117	
758.39957	316	1+
758.41088	354	
797.42540	229	1+
802.40345	459	1+
END IONS

###FS:    #m/z: 627.80777 #charge   2
###MaxRes:#m/z:  0.00000 #charge-128
###MS: 931
###MSMS: 932
BEGIN IONS
TITLE=Cmpd 133, AutoMSn(627.8078), 15.8 min
RTINSECONDS=949.078
SCANS=MS: 931 MSMS: 932
PEPMASS=627.80777	8375
CHARGE=2+
361.15620	132	
376.18924	211	
463.23304	452	
489.22531	102	
562.29331	532	
570.25568	112	
594.25361	107	
626.42885	100	
661.36175	682	1+
669.91495	152	
693.32869	140	
732.39855	257	1+
819.42843	248	
876.45085	243	
963.49819	126	
1050.51742	125	
END IONS

###FS:    #m/z: 549.28239 #charge   2
###MaxRes:#m/z:  0.00000 #charge-128
###MS: 931
###MSMS: 933
BEGIN IONS
TITLE=Cmpd 134, AutoMSn(549.2824), 15.8 min
RTINSECONDS=949.579
SCANS=MS: 931 MSMS: 933
PEPMASS=549.28239	8539
CHARGE=2+
313.11470	218	
376.19230	117	
398.19785	602	1+
401.70381	187	
403.23538	140	
425.20184	104	
426.20064	575	1+
481.22533	119	
492.21873	124	
500.25856	118	
509.22260	400	1+
527.24333	846	1+
553.31430	151	
571.31759	2619	1+
661.35531	107	
672.36453	853	1+
681.01577	136	
705.34103	199	
758.41662	284	
758.42788	267	1+
802.40863	402	1+
END IONS

###FS:    #m/z: 746.84913 #charge   2
###MaxRes:#m/z:  0.00000 #charge-128
###MS: 935
###MSMS: 936
BEGIN IONS
TITLE=Cmpd 136, AutoMSn(746.8491), 15.9 min
RTINSECONDS=953.109
SCANS=MS: 935 MSMS: 936
PEPMASS=746.84913	6983
CHARGE=2+
315.16395	169	
590.26807	104	
754.31881	231	
763.50178	124	
953.38418	110	
1178.51125	139	
1179.50981	206	
END IONS

###FS:    #m/z: 392.73782 #charge   2
###MaxRes:#m/z:  0.00000 #charge-128
###MS: 935
###MSMS: 937
BEGIN IONS
TITLE=Cmpd 137, AutoMSn(392.7378), 15.9 min
RTINSECONDS=953.61
SCANS=MS: 935 MSMS: 937
PEPMASS=392.73782	5121
CHARGE=2+
486.31466	116	
END IONS

###FS:    #m/z: 627.80896 #charge   2
###MaxRes:#m/z:  0.00000 #charge-128
###MS: 935
###MSMS: 938
BEGIN IONS
TITLE=Cmpd 138, AutoMSn(627.8090), 15.9 min
RTINSECONDS=954.111
SCANS=MS: 935 MSMS: 938
PEPMASS=627.80896	7264
CHARGE=2+
444.20292	118	
463.22759	270	
490.22730	104	
562.28673	376	
570.24533	218	
661.36542	271	
819.42028	162	
876.44770	230	1+
963.48921	113	
END IONS

###FS:    #m/z: 551.79682 #charge   2
###MaxRes:#m/z:  0.00000 #charge-128
###MS: 939
###MSMS: 940
BEGIN IONS
TITLE=Cmpd 139, AutoMSn(551.7968), 16.0 min
RTINSECONDS=957.132
SCANS=MS: 939 MSMS: 940
PEPMASS=551.79682	6763
CHARGE=2+
313.11503	112	
379.70723	192	
381.17738	128	
398.20230	462	1+
414.22361	113	
425.20014	136	
426.19181	431	1+
487.26372	100	
489.28128	177	
510.21071	264	
517.26356	114	
527.24878	302	
534.87635	200	
554.29275	113	
571.31916	2138	1+
588.30739	262	
590.30939	259	
672.35912	478	1+
681.01414	117	
758.40523	832	1+
845.44449	702	
848.43009	148	
932.47618	538	1+
942.45915	115	
END IONS

###FS:    #m/z: 392.73700 #charge   2
###MaxRes:#m/z:  0.00000 #charge-128
###MS: 939
###MSMS: 941
BEGIN IONS
TITLE=Cmpd 140, AutoMSn(392.7370), 16.0 min
RTINSECONDS=957.633
SCANS=MS: 939 MSMS: 941
PEPMASS=392.73700	5692
CHARGE=2+
372.22268	295	
442.26692	133	
468.27913	495	1+
475.48659	229	
486.30197	2199	1+
585.37302	424	1+
656.41940	137	
END IONS

###FS:    #m/z: 551.79759 #charge   2
###MaxRes:#m/z:  0.00000 #charge-128
###MS: 943
###MSMS: 944
BEGIN IONS
TITLE=Cmpd 142, AutoMSn(551.7976), 16.0 min
RTINSECONDS=961.163
SCANS=MS: 943 MSMS: 944
PEPMASS=551.79759	10488
CHARGE=2+
308.16801	108	
313.11302	106	
398.20365	179	
425.22800	106	
442.73901	107	
458.73680	102	
466.74312	193	
481.24111	212	1+
489.28355	172	
510.22990	111	
517.28414	104	
527.24401	218	
534.87845	108	
545.25720	136	
571.31911	1339	1+
588.31385	125	
661.35288	330	1+
672.36351	161	
758.41059	1804	1+
845.44288	1046	1+
896.45044	104	
928.48568	230	1+
932.47991	581	1+
END IONS

###FS:    #m/z: 690.80472 #charge   2
###MaxRes:#m/z:  0.00000 #charge-128
###MS: 943
###MSMS: 945
BEGIN IONS
TITLE=Cmpd 143, AutoMSn(690.8047), 16.0 min
RTINSECONDS=961.664
SCANS=MS: 943 MSMS: 945
PEPMASS=690.80472	7863
CHARGE=2+
308.17499	123	
544.77392	139	
561.37660	100	
681.28609	112	
681.80040	102	
689.80501	103	
853.68930	125	
854.03193	103	
END IONS

###FS:    #m/z: 551.79649 #charge   2
###MaxRes:#m/z:  0.00000 #charge-128
###MS: 947
###MSMS: 948
BEGIN IONS
TITLE=Cmpd 145, AutoMSn(551.7965), 16.1 min
RTINSECONDS=965.19
SCANS=MS: 947 MSMS: 948
PEPMASS=551.79649	10268
CHARGE=2+
313.10892	123	
381.16986	100	
398.18891	145	
410.20577	104	
423.22541	163	
450.71507	123	
466.23131	119	
471.22992	147	
489.27502	123	
527.25705	266	1+
554.29551	158	
571.31732	890	1+
588.29417	160	
590.31928	115	
615.34328	116	
661.36214	120	
672.34987	119	
699.29928	104	
758.40962	1093	1+
763.49969	136	
845.43655	955	1+
897.44492	130	
932.47344	645	1+
942.61528	112	
END IONS

###FS:    #m/z: 691.05115 #charge   2
###MaxRes:#m/z:  0.00000 #charge-128
###MS: 947
###MSMS: 949
BEGIN IONS
TITLE=Cmpd 146, AutoMSn(691.0511), 16.1 min
RTINSECONDS=965.691
SCANS=MS: 947 MSMS: 949
PEPMASS=691.05115	8517
CHARGE=2+
401.84085	115	
687.29837	105	
694.27093	112	
724.65537	110	
END IONS

###FS:    #m/z: 574.93841 #charge   3
###MaxRes:#m/z:  0.00000 #charge-128
###MS: 947
###MSMS: 950
BEGIN IONS
TITLE=Cmpd 147, AutoMSn(574.9384), 16.1 min
RTINSECONDS=966.193
SCANS=MS: 947 MSMS: 950
PEPMASS=574.93841	2250
CHARGE=3+
340.65925	134	
394.18664	122	
448.17875	103	
465.20465	103	
567.22572	104	
701.24294	116	
END IONS

###FS:    #m/z: 502.25707 #charge   2
###MaxRes:#m/z:  0.00000 #charge-128
###MS: 951
###MSMS: 952
BEGIN IONS
TITLE=Cmpd 148, AutoMSn(502.2571), 16.2 min
RTINSECONDS=969.22
SCANS=MS: 951 MSMS: 952
PEPMASS=502.25707	8523
CHARGE=2+
342.21732	133	
359.16931	111	
488.28036	414	1+
495.64632	284	
500.28660	131	
502.25399	154	
558.28947	110	
575.30439	805	1+
590.32722	124	
646.33973	685	1+
654.73906	320	
736.38367	123	
775.39252	875	1+
890.42059	684	1+
END IONS

###FS:    #m/z: 611.79482 #charge   2
###MaxRes:#m/z:  0.00000 #charge-128
###MS: 951
###MSMS: 953
BEGIN IONS
TITLE=Cmpd 149, AutoMSn(611.7948), 16.2 min
RTINSECONDS=969.721
SCANS=MS: 951 MSMS: 953
PEPMASS=611.79482	7060
CHARGE=2+
544.21462	121	
618.30242	112	
689.33343	228	1+
701.25908	507	1+
850.37448	116	
946.43150	3218	1+
END IONS

###FS:    #m/z: 574.94001 #charge   3
###MaxRes:#m/z:  0.00000 #charge-128
###MS: 951
###MSMS: 954
BEGIN IONS
TITLE=Cmpd 150, AutoMSn(574.9400), 16.2 min
RTINSECONDS=970.222
SCANS=MS: 951 MSMS: 954
PEPMASS=574.94001	5416
CHARGE=3+
413.72661	206	
434.23176	124	
457.18634	109	
473.71908	240	
521.26361	189	
521.76273	109	
570.32729	589	1+
618.30232	158	
642.00215	104	
646.27924	356	1+
664.28420	279	
689.34308	352	
701.24749	109	
759.36330	333	1+
777.37647	252	
946.43803	235	
947.43274	365	1+
967.50561	225	1+
END IONS

###FS:    #m/z: 502.25612 #charge   2
###MaxRes:#m/z:  0.00000 #charge-128
###MS: 955
###MSMS: 956
BEGIN IONS
TITLE=Cmpd 151, AutoMSn(502.2561), 16.2 min
RTINSECONDS=973.25
SCANS=MS: 955 MSMS: 956
PEPMASS=502.25612	21764
CHARGE=2+
358.15946	319	
359.23654	348	1+
429.19859	108	
488.28135	374	
495.64637	128	
501.75957	128	
502.24726	111	
503.30460	117	
575.31147	1815	1+
646.35123	1704	1+
656.82398	174	
757.36797	126	
775.39382	2219	1+
785.36130	120	
786.70281	133	
890.41647	1402	1+
902.47073	144	
902.59883	112	
902.73960	120	
END IONS

###FS:    #m/z: 611.79389 #charge   2
###MaxRes:#m/z:  0.00000 #charge-128
###MS: 955
###MSMS: 957
BEGIN IONS
TITLE=Cmpd 152, AutoMSn(611.7939), 16.2 min
RTINSECONDS=973.751
SCANS=MS: 955 MSMS: 957
PEPMASS=611.79389	13673
CHARGE=2+
318.12677	130	
361.20164	115	
457.19231	157	
490.24530	102	
566.29641	101	
689.34603	505	1+
698.09684	305	
701.25391	721	1+
849.37547	168	
929.40291	101	
946.42967	3927	1+
956.67516	457	1+
END IONS

###FS:    #m/z: 523.77884 #charge   2
###MaxRes:#m/z:  0.00000 #charge-128
###MS: 955
###MSMS: 958
BEGIN IONS
TITLE=Cmpd 153, AutoMSn(523.7788), 16.2 min
RTINSECONDS=974.253
SCANS=MS: 955 MSMS: 958
PEPMASS=523.77884	25554
CHARGE=2+
357.17270	182	
360.15938	120	
376.19248	157	
376.58921	100	
377.17811	848	
379.70286	1078	1+
385.19401	118	
406.21680	102	
414.21942	499	1+
423.22897	458	1+
470.25416	262	1+
489.27079	230	
490.26403	871	1+
498.24424	244	1+
521.25267	247	1+
539.27788	111	
567.26566	138	
573.29508	121	
585.30776	206	
590.32018	307	
591.30906	2423	1+
644.33494	171	
661.35931	483	
662.34133	2004	1+
669.91466	453	
741.39272	379	1+
741.40259	146	
757.39567	1424	1+
759.40180	5823	1+
767.83092	148	
768.55976	405	
768.64363	180	
828.39793	109	
828.42305	1097	1+
845.45742	260	
846.42908	2289	1+
915.43963	106	
933.46349	1291	1+
END IONS

###FS:    #m/z: 501.75417 #charge   2
###MaxRes:#m/z:  0.00000 #charge-128
###MS: 959
###MSMS: 960
BEGIN IONS
TITLE=Cmpd 154, AutoMSn(501.7542), 16.3 min
RTINSECONDS=977.279
SCANS=MS: 959 MSMS: 960
PEPMASS=501.75417	23217
CHARGE=2+
358.16082	224	
359.23816	507	1+
365.17954	145	
401.20780	160	
429.19664	110	
488.29190	422	
495.64463	196	
502.24449	242	
557.31922	111	
575.31200	2026	1+
628.32772	126	
646.34993	1899	1+
649.36580	107	
654.75388	1066	1+
757.37943	552	1+
775.39262	1838	1+
786.71729	132	
872.44344	106	
890.42411	1567	1+
END IONS

###FS:    #m/z: 523.77785 #charge   2
###MaxRes:#m/z:  0.00000 #charge-128
###MS: 959
###MSMS: 961
BEGIN IONS
TITLE=Cmpd 155, AutoMSn(523.7779), 16.3 min
RTINSECONDS=977.78
SCANS=MS: 959 MSMS: 961
PEPMASS=523.77785	38419
CHARGE=2+
361.14769	108	
365.21162	134	
371.19874	360	
376.18433	108	
377.18353	1071	1+
379.70851	1002	1+
383.22168	208	
420.22606	120	
423.22457	227	
452.24361	177	
463.24499	102	
473.22786	111	
489.27678	172	
490.25885	1004	1+
498.24736	292	
505.25238	111	
521.30398	130	
525.27803	128	
567.28476	121	
590.32156	292	
591.31011	2420	1+
601.38034	120	
644.33811	345	1+
660.33196	103	
661.35795	441	
662.34205	1576	1+
670.96489	390	
758.40342	499	
759.39731	6643	1+
828.42077	1056	1+
845.44577	320	
846.43345	2679	1+
932.49246	193	
933.45974	950	1+
END IONS

###FS:    #m/z: 611.79207 #charge   2
###MaxRes:#m/z:  0.00000 #charge-128
###MS: 959
###MSMS: 962
BEGIN IONS
TITLE=Cmpd 156, AutoMSn(611.7921), 16.3 min
RTINSECONDS=978.282
SCANS=MS: 959 MSMS: 962
PEPMASS=611.79207	11114
CHARGE=2+
689.34313	334	
691.34340	100	
698.09624	140	
701.25669	201	
800.32052	119	
849.38101	143	
946.42988	1981	1+
END IONS

###FS:    #m/z: 523.77891 #charge   2
###MaxRes:#m/z:  0.00000 #charge-128
###MS: 963
###MSMS: 964
BEGIN IONS
TITLE=Cmpd 157, AutoMSn(523.7789), 16.4 min
RTINSECONDS=981.311
SCANS=MS: 963 MSMS: 964
PEPMASS=523.77891	34537
CHARGE=2+
357.18852	122	
371.20265	486	
376.19024	100	
377.17681	1001	1+
382.70532	103	
398.18079	104	
488.26764	311	1+
490.26202	939	1+
498.24858	297	1+
521.26709	128	
522.70728	116	
533.94447	124	
549.26724	103	
590.32927	414	
591.30832	1264	1+
660.32199	100	
661.35258	421	
662.34933	1993	1+
672.32825	113	
721.33165	114	
741.39057	134	
757.40310	1386	1+
759.39980	5460	1+
768.56159	585	
828.41837	991	1+
828.44285	113	
845.48032	115	
846.42660	1859	1+
857.22896	140	
915.43912	111	
933.46265	887	1+
END IONS

###FS:    #m/z: 465.25104 #charge   3
###MaxRes:#m/z:  0.00000 #charge-128
###MS: 963
###MSMS: 965
BEGIN IONS
TITLE=Cmpd 158, AutoMSn(465.2510), 16.4 min
RTINSECONDS=981.812
SCANS=MS: 963 MSMS: 965
PEPMASS=465.25104	9250
CHARGE=3+
388.28287	221	
450.17224	105	
463.26095	137	
466.25469	150	
475.18010	125	
475.48918	120	
489.33284	1028	1+
528.30803	126	
567.32388	112	
588.39881	563	1+
594.79724	134	
653.70056	266	
659.25887	361	1+
667.80946	216	
735.47425	351	
745.38033	110	
1178.64963	448	1+
END IONS

###FS:    #m/z: 449.77838 #charge   2
###MaxRes:#m/z:  0.00000 #charge-128
###MS: 963
###MSMS: 966
BEGIN IONS
TITLE=Cmpd 159, AutoMSn(449.7784), 16.4 min
RTINSECONDS=982.313
SCANS=MS: 963 MSMS: 966
PEPMASS=449.77838	6685
CHARGE=2+
311.18389	264	
325.22460	165	
328.21250	626	
365.21137	123	
391.23417	252	1+
441.28657	569	
450.27182	106	
526.30639	267	
528.32311	4747	1+
533.94310	220	
627.38959	1754	1+
684.42105	116	
711.42775	102	
728.44024	2000	1+
738.42762	285	
799.47320	977	1+
END IONS

###FS:    #m/z: 449.77840 #charge   2
###MaxRes:#m/z:  0.00000 #charge-128
###MS: 967
###MSMS: 968
BEGIN IONS
TITLE=Cmpd 160, AutoMSn(449.7784), 16.4 min
RTINSECONDS=985.337
SCANS=MS: 967 MSMS: 968
PEPMASS=449.77840	19404
CHARGE=2+
311.18134	304	
325.22418	163	
328.20831	588	
344.22890	132	
355.22321	210	1+
365.22167	132	
391.73160	119	
412.26304	108	
419.23416	114	
424.27060	186	
441.28745	1058	1+
449.26751	334	1+
454.27214	246	
461.40315	240	
486.30005	101	
526.31626	226	
528.32258	6916	1+
533.94011	245	
610.37518	152	
625.36831	145	
627.39297	1775	1+
726.42137	166	
728.43647	2942	1+
738.42912	1105	
781.46821	261	1+
799.47146	1273	1+
END IONS

###FS:    #m/z: 465.25088 #charge   3
###MaxRes:#m/z:  0.00000 #charge-128
###MS: 967
###MSMS: 969
BEGIN IONS
TITLE=Cmpd 161, AutoMSn(465.2509), 16.4 min
RTINSECONDS=985.839
SCANS=MS: 967 MSMS: 969
PEPMASS=465.25088	14478
CHARGE=3+
326.19387	184	
332.21426	204	
388.29020	231	
413.22117	104	
416.18062	160	
460.24775	122	
461.27326	660	1+
465.29362	292	1+
468.23305	111	
472.26473	144	
489.33197	1245	1+
513.20074	152	
545.29432	145	
588.40365	707	1+
589.81390	275	
595.30688	106	
638.33474	154	
642.23584	260	1+
659.27277	156	
735.48146	485	1+
978.56896	125	
978.63192	549	1+
END IONS

###FS:    #m/z: 587.78315 #charge   2
###MaxRes:#m/z:  0.00000 #charge-128
###MS: 967
###MSMS: 970
BEGIN IONS
TITLE=Cmpd 162, AutoMSn(587.7831), 16.4 min
RTINSECONDS=986.34
SCANS=MS: 967 MSMS: 970
PEPMASS=587.78315	4737
CHARGE=2+
432.21217	105	
440.22851	140	
586.31289	225	
657.35031	204	
914.43661	1182	1+
END IONS

###FS:    #m/z: 449.77774 #charge   2
###MaxRes:#m/z:  0.00000 #charge-128
###MS: 971
###MSMS: 972
BEGIN IONS
TITLE=Cmpd 163, AutoMSn(449.7777), 16.5 min
RTINSECONDS=989.364
SCANS=MS: 971 MSMS: 972
PEPMASS=449.77774	23299
CHARGE=2+
311.17952	653	1+
326.21069	118	
328.20991	471	
341.18581	102	
353.21965	158	
387.20783	116	
391.23616	198	
424.26884	109	
427.26601	133	
441.28950	813	
448.25696	237	1+
452.28223	107	
454.28627	239	1+
510.30289	106	
526.30808	166	
528.32333	6304	1+
625.38265	110	
627.39162	2089	1+
653.38415	207	
728.44128	2530	1+
738.42602	377	
781.46230	185	
799.48087	1061	1+
END IONS

###FS:    #m/z: 465.25262 #charge   3
###MaxRes:#m/z:  0.00000 #charge-128
###MS: 971
###MSMS: 973
BEGIN IONS
TITLE=Cmpd 164, AutoMSn(465.2526), 16.5 min
RTINSECONDS=989.866
SCANS=MS: 971 MSMS: 973
PEPMASS=465.25262	12476
CHARGE=3+
393.17032	117	
408.72359	144	
462.27754	165	
464.26234	105	
466.25633	440	1+
472.25418	103	
475.48631	125	
489.33465	901	1+
496.17721	160	
528.33263	249	1+
530.21872	188	
555.29831	111	
563.26584	132	
588.40014	561	1+
589.81868	214	
590.32727	141	
642.22950	283	1+
646.84928	130	
659.26868	288	
667.81215	220	
668.36219	107	
735.47448	307	1+
END IONS

###FS:    #m/z: 404.20519 #charge   2
###MaxRes:#m/z:  0.00000 #charge-128
###MS: 971
###MSMS: 974
BEGIN IONS
TITLE=Cmpd 165, AutoMSn(404.2052), 16.5 min
RTINSECONDS=990.366
SCANS=MS: 971 MSMS: 974
PEPMASS=404.20519	8787
CHARGE=2+
305.16367	112	
322.18432	1469	1+
328.14516	256	
406.28253	110	
437.21457	512	
552.22939	144	
623.27137	852	
625.27265	126	
694.31205	1108	1+
END IONS

###FS:    #m/z: 404.20437 #charge   2
###MaxRes:#m/z:  0.00000 #charge-128
###MS: 975
###MSMS: 976
BEGIN IONS
TITLE=Cmpd 166, AutoMSn(404.2044), 16.6 min
RTINSECONDS=993.391
SCANS=MS: 975 MSMS: 976
PEPMASS=404.20437	10259
CHARGE=2+
322.18805	1060	1+
328.14677	495	
373.13408	130	
401.25450	113	
405.26355	254	1+
408.82878	144	
422.17754	133	
437.21471	501	1+
535.22140	107	
552.24677	172	
623.27537	993	1+
694.31258	1537	1+
END IONS

###FS:    #m/z: 559.90144 #charge   3
###MaxRes:#m/z:  0.00000 #charge-128
###MS: 975
###MSMS: 977
BEGIN IONS
TITLE=Cmpd 167, AutoMSn(559.9014), 16.6 min
RTINSECONDS=993.892
SCANS=MS: 975 MSMS: 977
PEPMASS=559.90144	6854
CHARGE=3+
336.19105	148	
344.18169	247	
558.32577	269	
721.34437	195	
731.35658	108	
739.28352	201	
815.30202	135	
918.44472	116	
END IONS

###FS:    #m/z: 380.26150 #charge   1
###MaxRes:#m/z:  0.00000 #charge-128
###MS: 975
###MSMS: 978
BEGIN IONS
TITLE=Cmpd 168, AutoMSn(380.2615), 16.6 min
RTINSECONDS=994.393
SCANS=MS: 975 MSMS: 978
PEPMASS=380.26150	7541
CHARGE=1+
318.22495	652	1+
362.25275	366	1+
380.25894	305	
END IONS

###FS:    #m/z: 412.22800 #charge   3
###MaxRes:#m/z:  0.00000 #charge-128
###MS: 979
###MSMS: 980
BEGIN IONS
TITLE=Cmpd 169, AutoMSn(412.2280), 16.6 min
RTINSECONDS=997.428
SCANS=MS: 979 MSMS: 980
PEPMASS=412.22800	8591
CHARGE=3+
312.16079	129	
358.16991	216	
359.23869	1407	
359.69469	122	
375.20086	528	
378.16420	127	
392.25895	186	
394.21780	113	
410.26634	1020	1+
414.26507	111	
416.26951	179	
449.19527	156	
458.31061	871	1+
516.27267	155	
522.26586	1578	1+
536.19119	140	
546.21328	142	
560.29177	114	
569.32415	103	
579.28744	440	1+
605.30168	260	1+
609.29169	129	
623.31249	6922	1+
633.29239	195	
647.30891	388	1+
656.82189	116	
760.34969	123	
777.37663	166	
805.42243	446	1+
END IONS

###FS:    #m/z: 623.30229 #charge   1
###MaxRes:#m/z:  0.00000 #charge-128
###MS: 979
###MSMS: 981
BEGIN IONS
TITLE=Cmpd 170, AutoMSn(623.3023), 16.6 min
RTINSECONDS=997.929
SCANS=MS: 979 MSMS: 981
PEPMASS=623.30229	9056
CHARGE=1+
423.47102	100	
623.30588	136	
END IONS

###FS:    #m/z: 404.20447 #charge   2
###MaxRes:#m/z:  0.00000 #charge-128
###MS: 979
###MSMS: 982
BEGIN IONS
TITLE=Cmpd 171, AutoMSn(404.2045), 16.6 min
RTINSECONDS=998.43
SCANS=MS: 979 MSMS: 982
PEPMASS=404.20447	10016
CHARGE=2+
322.18253	661	
328.14724	100	
390.27364	111	
406.24103	168	
408.25774	105	
437.21716	289	
552.25869	111	
623.27419	552	1+
676.42606	122	
694.31404	653	1+
END IONS

###FS:    #m/z: 633.28849 #charge   3
###MaxRes:#m/z:  0.00000 #charge-128
###MS: 983
###MSMS: 984
BEGIN IONS
TITLE=Cmpd 172, AutoMSn(633.2885), 16.7 min
RTINSECONDS=1001.46
SCANS=MS: 983 MSMS: 984
PEPMASS=633.28849	32229
CHARGE=3+
325.18474	145	
342.20753	157	
370.20559	605	
376.59602	124	
412.24595	111	
433.15828	109	
455.29181	105	
483.29423	142	
542.09458	101	
571.91440	109	
579.16907	169	
585.25031	129	
628.27708	455	1+
628.77307	123	
632.34159	106	
633.33768	269	1+
633.95271	277	
677.35750	152	
747.15287	106	
792.39176	369	1+
810.87845	110	
856.87263	124	
885.36835	115	
922.41930	110	
1008.47916	134	
1009.48777	138	
1255.52444	144	
1415.56890	958	1+
1528.64567	1404	1+
1599.67596	514	1+
1713.71682	2928	1+
1784.75222	1312	1+
END IONS

###FS:    #m/z: 412.22619 #charge   2
###MaxRes:#m/z:  0.00000 #charge-128
###MS: 983
###MSMS: 985
BEGIN IONS
TITLE=Cmpd 173, AutoMSn(412.2262), 16.7 min
RTINSECONDS=1001.96
SCANS=MS: 983 MSMS: 985
PEPMASS=412.22619	12241
CHARGE=2+
312.16164	175	
358.17292	133	
359.24025	1681	1+
375.19497	322	
405.23347	134	
410.26595	572	
412.23267	124	
414.18959	132	
417.19248	133	
417.92693	448	
449.20357	131	
458.31016	390	
519.16709	123	
522.26040	1254	1+
579.29596	227	
587.34753	305	1+
606.29141	179	
623.31477	8614	1+
633.29938	306	1+
702.33216	126	
777.36024	129	
805.44062	408	1+
END IONS

###FS:    #m/z: 632.95466 #charge   3
###MaxRes:#m/z:  0.00000 #charge-128
###MS: 987
###MSMS: 988
BEGIN IONS
TITLE=Cmpd 175, AutoMSn(632.9547), 16.8 min
RTINSECONDS=1005.49
SCANS=MS: 987 MSMS: 988
PEPMASS=632.95466	40468
CHARGE=3+
342.20841	287	1+
370.20469	695	1+
376.61349	148	
438.25585	234	
455.29454	108	
459.18956	130	
483.28125	144	
498.30590	116	
504.74046	104	
517.33127	119	
572.24741	198	
623.30009	112	
627.95175	141	
628.28031	182	
632.29527	124	
633.61930	482	1+
633.94828	198	
677.37230	213	
689.26367	121	
800.35565	395	
800.84670	316	
806.33157	121	
856.34970	122	
872.41299	104	
884.86391	149	
898.38825	137	
1008.46600	106	
1255.55392	176	
1265.59501	509	1+
1415.56733	1500	1+
1528.66323	1033	1+
1713.72681	2877	1+
1784.76992	1687	1+
END IONS

###FS:    #m/z: 700.30960 #charge   3
###MaxRes:#m/z:  0.00000 #charge-128
###MS: 987
###MSMS: 989
BEGIN IONS
TITLE=Cmpd 176, AutoMSn(700.3096), 16.8 min
RTINSECONDS=1005.99
SCANS=MS: 987 MSMS: 989
PEPMASS=700.30960	10839
CHARGE=3+
320.69700	133	
335.13609	166	
392.20139	357	1+
413.71723	109	
463.20746	942	1+
491.58457	240	
495.30395	143	
520.75119	328	
521.25361	366	
558.72876	149	
559.23224	161	
563.28391	473	1+
577.28723	386	
577.79213	155	
586.30219	159	
596.74946	113	
623.36534	631	1+
626.27526	417	1+
657.31017	290	
658.78025	134	
695.93208	158	
699.62740	109	
763.41749	570	1+
771.32023	126	
786.29827	1236	1+
854.43427	688	1+
854.43910	338	
946.33043	2545	1+
983.46813	321	
983.47682	534	1+
1040.49501	300	
1060.41179	123	
1116.42880	260	
1118.41190	130	
1153.55799	140	
END IONS

###FS:    #m/z: 633.28883 #charge   3
###MaxRes:#m/z:  0.00000 #charge-128
###MS: 991
###MSMS: 992
BEGIN IONS
TITLE=Cmpd 178, AutoMSn(633.2888), 16.8 min
RTINSECONDS=1009.51
SCANS=MS: 991 MSMS: 992
PEPMASS=633.28883	28160
CHARGE=3+
342.21109	272	
370.21021	251	
468.70612	105	
498.30884	100	
585.25290	156	
612.47497	114	
628.03021	100	
629.28526	120	
632.31872	119	
633.30353	299	1+
633.61899	205	
664.28883	135	
677.37763	177	
708.28640	467	
708.77666	270	1+
792.36569	211	1+
800.33073	216	
800.85739	162	
880.36783	364	1+
894.40077	160	
898.40691	105	
1008.49083	119	
1128.41536	138	
1528.63741	816	1+
1713.73291	1235	1+
1784.76963	742	1+
END IONS

###FS:    #m/z: 700.30572 #charge   3
###MaxRes:#m/z:  0.00000 #charge-128
###MS: 991
###MSMS: 993
BEGIN IONS
TITLE=Cmpd 179, AutoMSn(700.3057), 16.8 min
RTINSECONDS=1010.01
SCANS=MS: 991 MSMS: 993
PEPMASS=700.30572	14155
CHARGE=3+
335.14545	427	1+
346.70229	135	
382.20867	415	
385.14991	100	
392.19926	290	
393.65763	199	
427.72528	221	
463.19744	586	1+
473.66884	533	1+
475.14903	109	
492.23149	277	
520.75101	454	
521.24623	203	
530.22559	180	
558.72858	191	
559.21715	139	
563.30791	115	
563.79262	175	
577.29911	290	1+
623.35714	303	
626.27026	245	
657.30382	186	
712.14305	363	
714.29247	141	
783.38256	231	1+
786.29897	617	1+
854.42122	166	
946.32975	1149	1+
983.46775	283	1+
1040.48284	190	
1041.45954	184	
1059.40729	105	
1116.40630	152	
END IONS

###FS:    #m/z: 678.80716 #charge   2
###MaxRes:#m/z:  0.00000 #charge-128
###MS: 991
###MSMS: 994
BEGIN IONS
TITLE=Cmpd 180, AutoMSn(678.8072), 16.8 min
RTINSECONDS=1010.52
SCANS=MS: 991 MSMS: 994
PEPMASS=678.80716	3225
CHARGE=2+
356.19409	178	
413.18836	130	
556.74223	108	
645.29393	179	
816.35936	106	
944.40633	100	
1001.41459	223	
1002.41243	181	
1129.45855	113	
END IONS

###FS:    #m/z: 711.04873 #charge   2
###MaxRes:#m/z:  0.00000 #charge-128
###MS: 995
###MSMS: 996
BEGIN IONS
TITLE=Cmpd 181, AutoMSn(711.0487), 16.9 min
RTINSECONDS=1013.54
SCANS=MS: 995 MSMS: 996
PEPMASS=711.04873	12902
CHARGE=2+
310.17721	171	
342.21494	113	
365.67914	111	
370.20947	558	
376.60321	160	
455.29238	112	
466.26601	162	
483.30008	390	
530.24417	109	
540.56086	126	
626.28718	205	
670.22270	102	
711.04089	200	
733.63256	197	
786.97975	124	
787.30816	182	
787.66157	113	
848.34449	123	
848.67678	103	
886.68234	355	
909.72076	219	
910.00195	246	1+
910.37623	101	
961.34546	105	
1099.92984	117	
1180.44522	129	
END IONS

###FS:    #m/z: 700.30809 #charge   3
###MaxRes:#m/z:  0.00000 #charge-128
###MS: 995
###MSMS: 997
BEGIN IONS
TITLE=Cmpd 182, AutoMSn(700.3081), 16.9 min
RTINSECONDS=1014.04
SCANS=MS: 995 MSMS: 997
PEPMASS=700.30809	11175
CHARGE=3+
335.15022	152	
382.72487	107	
392.71201	113	
463.20700	100	
474.17545	149	
495.30392	122	
520.75503	283	1+
563.78437	113	
577.29973	142	
577.80088	210	
626.27319	434	1+
658.79306	116	
701.63616	112	
784.38418	181	
786.30251	812	1+
854.42428	313	1+
946.33517	747	1+
983.47431	410	1+
993.86216	149	
1040.49267	181	
1116.40104	102	
1154.58449	109	
END IONS

###FS:    #m/z: 678.81114 #charge   2
###MaxRes:#m/z:  0.00000 #charge-128
###MS: 995
###MSMS: 998
BEGIN IONS
TITLE=Cmpd 183, AutoMSn(678.8111), 16.9 min
RTINSECONDS=1014.55
SCANS=MS: 995 MSMS: 998
PEPMASS=678.81114	6228
CHARGE=2+
368.17602	121	
451.17630	108	
680.31367	108	
759.32653	141	
816.34709	344	1+
944.40863	101	
1001.41806	290	
1002.40349	106	
1003.41268	143	
1129.51145	122	
END IONS

###FS:    #m/z: 711.05031 #charge   2
###MaxRes:#m/z:  0.00000 #charge-128
###MS: 999
###MSMS: 1000
BEGIN IONS
TITLE=Cmpd 184, AutoMSn(711.0503), 17.0 min
RTINSECONDS=1017.59
SCANS=MS: 999 MSMS: 1000
PEPMASS=711.05031	54797
CHARGE=2+
310.17930	709	1+
342.21112	307	
353.18476	194	
370.20742	1626	1+
376.60821	192	
412.25021	173	
438.27019	601	1+
455.29896	611	1+
459.20147	267	1+
466.26526	302	
483.29436	1003	1+
545.21925	244	1+
609.26772	203	
643.31905	362	1+
650.94063	191	
653.76541	257	1+
665.02217	214	
706.55387	261	
707.00747	288	1+
710.55180	581	1+
712.32602	299	
714.85899	187	
733.28822	609	1+
733.62737	389	1+
733.95501	279	
742.29392	260	
780.61386	235	1+
786.62957	1801	1+
786.97174	1253	1+
787.30402	800	1+
824.33652	962	1+
824.67125	749	1+
824.98495	410	
844.33145	195	
845.01622	217	
846.31765	285	1+
848.34100	355	1+
848.69597	243	
849.01293	249	
867.85374	336	
868.37686	180	
880.69978	192	
885.68631	840	1+
886.02814	912	1+
886.34680	769	1+
897.08558	201	
909.69081	394	1+
910.03525	546	1+
975.89217	563	1+
1024.86174	174	
1025.35375	345	
1180.44804	230	
1328.53773	726	1+
1346.56283	463	1+
1420.59670	1523	1+
1421.09493	1398	1+
END IONS

###FS:    #m/z: 947.39584 #charge   3
###MaxRes:#m/z:  0.00000 #charge-128
###MS: 999
###MSMS: 1001
BEGIN IONS
TITLE=Cmpd 185, AutoMSn(947.3958), 17.0 min
RTINSECONDS=1018.09
SCANS=MS: 999 MSMS: 1001
PEPMASS=947.39584	10765
CHARGE=3+
366.14522	114	
370.20585	277	
483.28982	202	
947.39237	791	1+
947.71842	906	1+
948.05759	455	1+
958.29210	265	
END IONS

###FS:    #m/z: 710.80147 #charge   3
###MaxRes:#m/z:  0.00000 #charge-128
###MS: 1003
###MSMS: 1004
BEGIN IONS
TITLE=Cmpd 186, AutoMSn(710.8015), 17.0 min
RTINSECONDS=1021.62
SCANS=MS: 1003 MSMS: 1004
PEPMASS=710.80147	47772
CHARGE=3+
310.17464	349	
342.21665	179	
353.17974	196	
370.20847	1411	1+
438.26095	270	
455.29563	288	
466.27559	164	
483.29145	902	1+
530.23883	157	
578.90880	172	
665.03094	216	
665.28438	185	
706.80024	192	
710.79929	241	
711.05526	616	
711.31806	448	1+
711.54373	288	
713.34914	1326	1+
733.28839	402	1+
733.95694	256	
786.64025	401	1+
786.97121	659	1+
787.29674	532	
810.34464	257	
824.32628	649	1+
824.67355	272	
824.99486	203	
848.00178	343	1+
848.34958	200	
886.02657	408	1+
886.34637	566	1+
886.66937	279	
909.69592	784	1+
910.04103	402	1+
910.35615	326	1+
976.40767	171	
1099.41345	228	
1099.91951	193	
1179.44900	170	
1426.71107	858	1+
END IONS

###FS:    #m/z: 947.39704 #charge   3
###MaxRes:#m/z:  0.00000 #charge-128
###MS: 1003
###MSMS: 1006
BEGIN IONS
TITLE=Cmpd 187, AutoMSn(947.3970), 17.0 min
RTINSECONDS=1022.62
SCANS=MS: 1003 MSMS: 1006
PEPMASS=947.39704	10021
CHARGE=3+
366.14661	111	
370.20839	190	
946.69286	116	
947.38856	480	1+
947.72683	690	1+
948.07092	406	
950.05185	114	
END IONS

###FS:    #m/z: 320.24230 #charge-128
###MaxRes:#m/z:  0.00000 #charge-128
###MS: 1007
###MSMS: 1008
BEGIN IONS
TITLE=Cmpd 188, AutoMSn(320.2423), 17.1 min
RTINSECONDS=1025.64
SCANS=MS: 1007 MSMS: 1008
PEPMASS=320.24230	27444

320.24694	421	
END IONS

###FS:    #m/z: 396.73560 #charge   2
###MaxRes:#m/z:  0.00000 #charge-128
###MS: 1007
###MSMS: 1010
BEGIN IONS
TITLE=Cmpd 190, AutoMSn(396.7356), 17.1 min
RTINSECONDS=1026.64
SCANS=MS: 1007 MSMS: 1010
PEPMASS=396.73560	5962
CHARGE=2+
348.23336	109	
378.22373	175	
383.24101	108	
385.25524	106	
392.27692	164	
394.27339	127	
396.24114	442	1+
400.27055	227	
406.20233	109	
432.18793	166	
450.19333	380	
467.22119	1203	1+
503.28076	175	
513.33745	131	
563.30862	131	
570.36341	108	
580.30595	2988	1+
588.34541	367	1+
598.36383	137	
679.37686	768	1+
END IONS

###FS:    #m/z: 437.75287 #charge   2
###MaxRes:#m/z:  0.00000 #charge-128
###MS: 1011
###MSMS: 1013
BEGIN IONS
TITLE=Cmpd 192, AutoMSn(437.7529), 17.2 min
RTINSECONDS=1030.17
SCANS=MS: 1011 MSMS: 1013
PEPMASS=437.75287	6979
CHARGE=2+
348.18801	497	1+
424.22117	171	
434.25729	103	
437.26952	141	
438.23364	235	
439.24034	514	1+
461.26991	600	1+
468.43089	172	
533.29760	138	
558.29039	214	
575.31011	1109	1+
579.31090	116	
586.27377	113	
623.32941	140	
657.36565	189	
674.38490	1316	1+
END IONS

###FS:    #m/z: 396.73362 #charge   2
###MaxRes:#m/z:  0.00000 #charge-128
###MS: 1011
###MSMS: 1014
BEGIN IONS
TITLE=Cmpd 193, AutoMSn(396.7336), 17.2 min
RTINSECONDS=1030.67
SCANS=MS: 1011 MSMS: 1014
PEPMASS=396.73362	7523
CHARGE=2+
376.29642	105	
378.22033	123	
380.23789	160	
384.19932	126	
392.25248	118	
394.23229	136	
396.25039	371	
398.19178	110	
399.24454	152	
450.19172	541	1+
467.22253	908	1+
503.28729	141	
513.34004	114	
580.30888	2962	1+
588.33803	589	1+
679.37860	789	1+
END IONS

###FS:    #m/z: 437.75408 #charge   2
###MaxRes:#m/z:  0.00000 #charge-128
###MS: 1015
###MSMS: 1016
BEGIN IONS
TITLE=Cmpd 194, AutoMSn(437.7541), 17.2 min
RTINSECONDS=1033.7
SCANS=MS: 1015 MSMS: 1016
PEPMASS=437.75408	17727
CHARGE=2+
325.14991	129	
348.18522	1132	1+
434.27080	224	
436.26395	341	1+
438.25444	480	1+
443.24693	132	
461.27130	980	1+
468.41570	115	
513.28009	166	
532.28747	129	
558.28873	246	
575.31116	1864	1+
623.32651	154	
674.38441	2269	1+
743.44086	125	
END IONS

###FS:    #m/z: 396.73400 #charge   2
###MaxRes:#m/z:  0.00000 #charge-128
###MS: 1015
###MSMS: 1017
BEGIN IONS
TITLE=Cmpd 195, AutoMSn(396.7340), 17.2 min
RTINSECONDS=1034.2
SCANS=MS: 1015 MSMS: 1017
PEPMASS=396.73400	7842
CHARGE=2+
377.21365	101	
378.21273	242	
392.26136	183	
394.25868	166	
396.24472	210	
397.24208	520	1+
400.26494	114	
432.18350	163	
450.20397	254	
467.21950	637	
503.28553	167	
580.30748	1571	1+
588.35471	128	
589.32218	543	1+
665.37468	101	
679.37730	432	1+
END IONS

###FS:    #m/z: 580.30716 #charge   1
###MaxRes:#m/z:  0.00000 #charge-128
###MS: 1015
###MSMS: 1018
BEGIN IONS
TITLE=Cmpd 196, AutoMSn(580.3072), 17.2 min
RTINSECONDS=1034.7
SCANS=MS: 1015 MSMS: 1018
PEPMASS=580.30716	7781
CHARGE=1+
342.15396	103	
END IONS

###FS:    #m/z: 437.75341 #charge   2
###MaxRes:#m/z:  0.00000 #charge-128
###MS: 1019
###MSMS: 1020
BEGIN IONS
TITLE=Cmpd 197, AutoMSn(437.7534), 17.3 min
RTINSECONDS=1037.73
SCANS=MS: 1019 MSMS: 1020
PEPMASS=437.75341	20368
CHARGE=2+
348.18781	561	
370.20950	110	
375.20268	100	
402.22249	101	
418.28345	114	
422.23651	111	
429.21685	119	
435.25044	135	
436.25818	503	1+
440.26616	111	
443.24661	198	
461.26886	1149	1+
468.41803	671	
471.26278	254	1+
540.27939	243	1+
557.31118	112	
558.29092	348	
568.28387	121	
575.31391	2136	1+
586.27769	200	
624.32092	112	
656.36384	394	1+
672.35826	113	
674.37823	2667	1+
END IONS

###FS:    #m/z: 457.72337 #charge   2
###MaxRes:#m/z:  0.00000 #charge-128
###MS: 1019
###MSMS: 1021
BEGIN IONS
TITLE=Cmpd 198, AutoMSn(457.7234), 17.3 min
RTINSECONDS=1038.23
SCANS=MS: 1019 MSMS: 1021
PEPMASS=457.72337	5239
CHARGE=2+
322.18276	140	
457.28550	100	
END IONS

###FS:    #m/z: 421.75769 #charge   2
###MaxRes:#m/z:  0.00000 #charge-128
###MS: 1019
###MSMS: 1022
BEGIN IONS
TITLE=Cmpd 199, AutoMSn(421.7577), 17.3 min
RTINSECONDS=1038.73
SCANS=MS: 1019 MSMS: 1022
PEPMASS=421.75769	4078
CHARGE=2+
341.17827	201	
359.18317	141	
368.22474	340	
385.24771	254	
419.21820	111	
426.26657	116	
454.30731	122	
470.27125	201	
472.28586	3081	1+
482.26392	121	
571.35271	854	1+
672.39989	634	1+
743.43651	430	
END IONS

###FS:    #m/z: 421.75895 #charge   2
###MaxRes:#m/z:  0.00000 #charge-128
###MS: 1023
###MSMS: 1024
BEGIN IONS
TITLE=Cmpd 200, AutoMSn(421.7589), 17.4 min
RTINSECONDS=1041.76
SCANS=MS: 1023 MSMS: 1024
PEPMASS=421.75895	117813
CHARGE=2+
325.22027	963	
341.18284	1200	
363.21853	1609	
368.22580	1214	
383.22812	1106	
385.25330	5660	1+
454.27355	1316	
470.27148	1658	
472.28616	57518	1+
569.33481	992	
571.35424	24442	1+
628.37499	2069	
654.39447	1337	
670.38455	1683	
672.40138	42433	1+
682.38573	4180	1+
725.42586	6183	1+
741.42233	1226	
743.43900	23472	1+
END IONS

###FS:    #m/z: 412.75352 #charge   2
###MaxRes:#m/z:  0.00000 #charge-128
###MS: 1023
###MSMS: 1025
BEGIN IONS
TITLE=Cmpd 201, AutoMSn(412.7535), 17.4 min
RTINSECONDS=1042.26
SCANS=MS: 1023 MSMS: 1025
PEPMASS=412.75352	45754
CHARGE=2+
394.22062	130	
408.25864	252	1+
410.23926	300	1+
412.23474	292	1+
414.24383	243	
416.27936	118	
420.00440	128	
472.29058	394	
479.48428	196	
532.30106	208	
557.37926	199	
632.35431	124	
672.40685	105	
END IONS

###FS:    #m/z: 672.40001 #charge   1
###MaxRes:#m/z:  0.00000 #charge-128
###MS: 1023
###MSMS: 1026
BEGIN IONS
TITLE=Cmpd 202, AutoMSn(672.4000), 17.4 min
RTINSECONDS=1042.77
SCANS=MS: 1023 MSMS: 1026
PEPMASS=672.40001	27597
CHARGE=1+
428.15729	130	
END IONS

###FS:    #m/z: 421.75982 #charge   2
###MaxRes:#m/z:  0.00000 #charge-128
###MS: 1027
###MSMS: 1028
BEGIN IONS
TITLE=Cmpd 203, AutoMSn(421.7598), 17.4 min
RTINSECONDS=1045.78
SCANS=MS: 1027 MSMS: 1028
PEPMASS=421.75982	518780
CHARGE=2+
341.18316	4346	
368.22761	6101	
385.25521	13811	
454.27204	5619	
470.27116	5767	
472.28690	226938	1+
571.35468	91436	1+
628.37741	9490	
654.39191	6246	
670.38706	5353	
672.40239	163702	1+
682.38821	15085	1+
725.42893	37256	1+
743.43844	96061	1+
END IONS

###FS:    #m/z: 412.75400 #charge   2
###MaxRes:#m/z:  0.00000 #charge-128
###MS: 1027
###MSMS: 1029
BEGIN IONS
TITLE=Cmpd 204, AutoMSn(412.7540), 17.4 min
RTINSECONDS=1046.28
SCANS=MS: 1027 MSMS: 1029
PEPMASS=412.75400	224001
CHARGE=2+
410.27169	108	
411.23446	279	1+
432.25718	182	
441.24820	115	
458.30185	140	
472.28551	1287	1+
497.25887	111	
545.33347	148	
572.36656	145	
630.35746	114	
632.37851	1013	1+
672.40308	253	
681.01209	144	
END IONS

###FS:    #m/z: 672.40150 #charge   1
###MaxRes:#m/z:  0.00000 #charge-128
###MS: 1027
###MSMS: 1030
BEGIN IONS
TITLE=Cmpd 205, AutoMSn(672.4015), 17.4 min
RTINSECONDS=1046.79
SCANS=MS: 1027 MSMS: 1030
PEPMASS=672.40150	124426
CHARGE=1+
323.14296	119	
672.38224	267	
END IONS

###FS:    #m/z: 412.75436 #charge   2
###MaxRes:#m/z:  0.00000 #charge-128
###MS: 1031
###MSMS: 1032
BEGIN IONS
TITLE=Cmpd 206, AutoMSn(412.7544), 17.5 min
RTINSECONDS=1049.81
SCANS=MS: 1031 MSMS: 1032
PEPMASS=412.75436	409824
CHARGE=2+
341.70327	123	
345.22160	133	
359.22571	104	
367.22910	130	
385.25491	165	
393.23929	125	
396.22253	237	1+
409.26768	125	
410.24448	407	1+
414.23292	142	
415.22875	395	
423.21487	115	
432.24945	471	
470.26414	269	1+
472.28338	1433	1+
545.33734	232	
548.23018	104	
571.35099	231	
614.35436	158	
616.37325	111	
631.37532	146	
632.37012	2600	1+
638.70646	244	
640.76548	399	
641.94706	108	
654.38894	147	
670.39635	152	
672.39883	267	
725.42661	104	
743.43241	105	
END IONS

###FS:    #m/z: 672.40236 #charge   1
###MaxRes:#m/z:  0.00000 #charge-128
###MS: 1031
###MSMS: 1033
BEGIN IONS
TITLE=Cmpd 207, AutoMSn(672.4024), 17.5 min
RTINSECONDS=1050.31
SCANS=MS: 1031 MSMS: 1033
PEPMASS=672.40236	216757
CHARGE=1+
361.17720	218	1+
366.19878	119	
371.18869	124	
431.18860	100	
530.27929	144	
672.40047	436	1+
END IONS

###FS:    #m/z: 842.50771 #charge   1
###MaxRes:#m/z:  0.00000 #charge-128
###MS: 1031
###MSMS: 1034
BEGIN IONS
TITLE=Cmpd 208, AutoMSn(842.5077), 17.5 min
RTINSECONDS=1050.81
SCANS=MS: 1031 MSMS: 1034
PEPMASS=842.50771	167869
CHARGE=1+
840.48975	5103	1+
842.50721	106408	1+
END IONS

###FS:    #m/z: 842.50700 #charge   1
###MaxRes:#m/z:  0.00000 #charge-128
###MS: 1035
###MSMS: 1036
BEGIN IONS
TITLE=Cmpd 209, AutoMSn(842.5070), 17.6 min
RTINSECONDS=1053.84
SCANS=MS: 1035 MSMS: 1036
PEPMASS=842.50700	174050
CHARGE=1+
535.32499	1368	
840.49024	4920	1+
842.50752	85813	1+
END IONS

###FS:    #m/z: 472.28599 #charge   1
###MaxRes:#m/z:  0.00000 #charge-128
###MS: 1035
###MSMS: 1037
BEGIN IONS
TITLE=Cmpd 210, AutoMSn(472.2860), 17.6 min
RTINSECONDS=1054.34
SCANS=MS: 1035 MSMS: 1037
PEPMASS=472.28599	143390
CHARGE=1+
424.25393	101	
451.35505	104	
468.23533	129	
472.28755	387	1+
END IONS

###FS:    #m/z: 571.35129 #charge   1
###MaxRes:#m/z:  0.00000 #charge-128
###MS: 1035
###MSMS: 1038
BEGIN IONS
TITLE=Cmpd 211, AutoMSn(571.3513), 17.6 min
RTINSECONDS=1054.84
SCANS=MS: 1035 MSMS: 1038
PEPMASS=571.35129	83406
CHARGE=1+
342.17988	105	
394.17332	161	
411.19064	107	
422.24663	123	
472.27927	111	
571.35096	118	
END IONS

###FS:    #m/z: 472.28603 #charge   1
###MaxRes:#m/z:  0.00000 #charge-128
###MS: 1039
###MSMS: 1040
BEGIN IONS
TITLE=Cmpd 212, AutoMSn(472.2860), 17.6 min
RTINSECONDS=1057.87
SCANS=MS: 1039 MSMS: 1040
PEPMASS=472.28603	99179
CHARGE=1+
412.27651	103	
413.17420	102	
468.23363	118	
472.27169	115	
END IONS

###FS:    #m/z: 842.50631 #charge   1
###MaxRes:#m/z:  0.00000 #charge-128
###MS: 1039
###MSMS: 1041
BEGIN IONS
TITLE=Cmpd 213, AutoMSn(842.5063), 17.6 min
RTINSECONDS=1058.37
SCANS=MS: 1039 MSMS: 1041
PEPMASS=842.50631	96524
CHARGE=1+
535.32062	496	
840.48859	2179	1+
842.50641	34432	1+
END IONS

###FS:    #m/z: 571.35078 #charge   1
###MaxRes:#m/z:  0.00000 #charge-128
###MS: 1039
###MSMS: 1042
BEGIN IONS
TITLE=Cmpd 214, AutoMSn(571.3508), 17.6 min
RTINSECONDS=1058.87
SCANS=MS: 1039 MSMS: 1042
PEPMASS=571.35078	57114
CHARGE=1+
333.18253	105	
425.22490	116	
END IONS

###FS:    #m/z: 801.38190 #charge   2
###MaxRes:#m/z:  0.00000 #charge-128
###MS: 1043
###MSMS: 1044
BEGIN IONS
TITLE=Cmpd 215, AutoMSn(801.3819), 17.7 min
RTINSECONDS=1061.89
SCANS=MS: 1043 MSMS: 1044
PEPMASS=801.38190	11766
CHARGE=2+
357.20693	151	
367.19963	300	
385.21430	196	
387.17931	263	1+
391.74247	113	
436.22481	101	
438.19664	249	
441.23424	143	
456.21120	205	
519.24481	506	1+
537.26662	1063	1+
545.28978	190	
555.27750	966	1+
573.28276	465	1+
707.85910	316	
804.41780	103	
1029.47195	3293	1+
END IONS

###FS:    #m/z: 364.26405 #charge-128
###MaxRes:#m/z:  0.00000 #charge-128
###MS: 1043
###MSMS: 1045
BEGIN IONS
TITLE=Cmpd 216, AutoMSn(364.2641), 17.7 min
RTINSECONDS=1062.39
SCANS=MS: 1043 MSMS: 1045
PEPMASS=364.26405	10128

302.22816	165	
332.19346	154	
346.24947	450	1+
364.26832	1087	1+
END IONS

###FS:    #m/z: 463.26044 #charge-128
###MaxRes:#m/z:  0.00000 #charge-128
###MS: 1043
###MSMS: 1046
BEGIN IONS
TITLE=Cmpd 217, AutoMSn(463.2604), 17.7 min
RTINSECONDS=1062.89
SCANS=MS: 1043 MSMS: 1046
PEPMASS=463.26044	6448

348.20865	139	
355.19814	127	
376.19475	128	
397.22211	144	
425.74311	136	
440.26402	117	
444.28577	189	
446.28280	112	
459.24626	125	
462.25876	548	1+
464.27113	612	1+
466.25148	672	1+
468.42132	136	
470.26798	217	
472.28536	226	
484.25935	297	
489.33332	119	
504.27116	127	
511.29214	113	
527.32887	119	
545.26393	121	
552.29150	181	
581.31753	225	1+
597.34544	193	
624.33685	178	
651.35279	554	1+
651.35746	807	1+
668.33210	109	
674.37058	144	
725.40981	177	
755.37542	324	1+
759.40422	120	
837.44023	730	1+
919.51518	387	1+
924.49168	436	1+
END IONS

###FS:    #m/z: 628.66530 #charge   3
###MaxRes:#m/z:  0.00000 #charge-128
###MS: 1047
###MSMS: 1048
BEGIN IONS
TITLE=Cmpd 218, AutoMSn(628.6653), 17.8 min
RTINSECONDS=1065.92
SCANS=MS: 1047 MSMS: 1048
PEPMASS=628.66530	12993
CHARGE=3+
384.18856	149	
425.16706	247	
433.70367	278	1+
501.75632	106	
529.69981	109	
553.26276	123	
566.63904	139	
566.98803	114	
567.31954	118	
593.34098	178	
622.65797	445	
622.98581	227	
623.33212	115	
625.31126	435	1+
626.78998	116	
628.32403	243	
628.66465	1113	1+
629.00019	700	
629.33746	821	1+
632.29849	190	
633.56751	241	
636.67131	334	1+
650.35611	735	1+
658.91172	201	
661.35819	114	
730.39715	234	
730.92259	111	
780.93001	278	
781.41514	243	
841.94356	104	
866.40588	121	
968.38186	765	1+
END IONS

###FS:    #m/z: 561.28342 #charge   2
###MaxRes:#m/z:  0.00000 #charge-128
###MS: 1047
###MSMS: 1049
BEGIN IONS
TITLE=Cmpd 219, AutoMSn(561.2834), 17.8 min
RTINSECONDS=1066.42
SCANS=MS: 1047 MSMS: 1049
PEPMASS=561.28342	13092
CHARGE=2+
315.19956	508	1+
325.11299	186	
341.15739	360	1+
344.14819	132	
353.17943	103	
359.16960	544	1+
366.17959	210	
402.22124	152	
408.19165	124	
412.20173	111	
421.21683	116	
430.67006	127	
446.16340	152	
455.73995	103	
482.23492	232	1+
495.24250	189	
499.28833	1812	1+
504.26446	338	
504.76067	346	
506.21229	103	
509.26116	112	
514.24295	179	
516.22955	101	
522.23007	224	1+
552.30038	115	
552.78858	117	
558.27497	401	1+
561.28753	423	1+
572.18257	116	
582.32771	142	
600.33898	1649	1+
745.39924	202	
747.34034	236	1+
763.39801	1824	1+
910.46195	810	1+
1086.50227	942	1+
END IONS

###FS:    #m/z: 575.79735 #charge   2
###MaxRes:#m/z:  0.00000 #charge-128
###MS: 1047
###MSMS: 1050
BEGIN IONS
TITLE=Cmpd 220, AutoMSn(575.7974), 17.8 min
RTINSECONDS=1066.92
SCANS=MS: 1047 MSMS: 1050
PEPMASS=575.79735	12731
CHARGE=2+
333.18826	441	1+
376.17918	125	
391.19397	148	
410.70008	167	
422.17686	116	
424.21774	103	
448.21466	1080	1+
455.30760	188	
469.25253	158	
547.28336	1544	1+
559.27636	131	
571.36464	109	
574.30984	505	1+
604.28996	127	
710.34683	2519	1+
719.20965	510	
720.51641	137	
746.37299	168	
820.38987	335	
821.37975	681	1+
838.39903	2847	1+
937.47313	492	1+
END IONS

###FS:    #m/z: 561.28486 #charge   2
###MaxRes:#m/z:  0.00000 #charge-128
###MS: 1051
###MSMS: 1052
BEGIN IONS
TITLE=Cmpd 221, AutoMSn(561.2849), 17.8 min
RTINSECONDS=1069.95
SCANS=MS: 1051 MSMS: 1052
PEPMASS=561.28486	31005
CHARGE=2+
315.20217	414	
325.11896	238	
341.15653	306	
342.14285	599	1+
353.18037	170	
359.16715	797	1+
380.18008	125	
384.22407	144	
402.24052	196	
408.19364	170	
412.21440	159	
446.16639	393	
447.25584	137	
454.22576	155	
481.27741	313	
499.28639	4457	1+
514.25482	184	
522.23621	299	1+
543.75836	479	1+
547.22372	124	
552.28091	194	
552.78283	348	
560.32463	126	
561.26723	676	1+
582.31350	194	
589.23428	125	
600.33463	3001	1+
606.24695	128	
634.60321	164	
694.32680	183	
745.39607	380	1+
763.39616	3161	1+
773.31703	146	
789.35108	143	
910.46957	1519	1+
1007.51764	1655	1+
1087.51139	1283	1+
END IONS

###FS:    #m/z: 575.79729 #charge   2
###MaxRes:#m/z:  0.00000 #charge-128
###MS: 1051
###MSMS: 1053
BEGIN IONS
TITLE=Cmpd 222, AutoMSn(575.7973), 17.8 min
RTINSECONDS=1070.45
SCANS=MS: 1051 MSMS: 1053
PEPMASS=575.79729	22853
CHARGE=2+
333.18872	346	
339.28950	192	
391.19388	123	
419.70332	169	
441.24279	222	
448.22010	855	1+
455.30781	164	
460.22325	138	
483.21472	104	
488.20878	131	
505.24515	122	
547.28068	1345	1+
559.29816	115	
574.32461	110	
576.27415	107	
577.28464	315	1+
693.31670	105	
710.34210	3707	1+
719.21162	781	
746.36418	112	
820.38978	141	
820.39442	619	1+
821.38411	952	1+
838.40152	2981	1+
849.17462	100	
937.47294	921	1+
END IONS

###FS:    #m/z: 628.66343 #charge   3
###MaxRes:#m/z:  0.00000 #charge-128
###MS: 1051
###MSMS: 1054
BEGIN IONS
TITLE=Cmpd 223, AutoMSn(628.6634), 17.8 min
RTINSECONDS=1070.95
SCANS=MS: 1051 MSMS: 1054
PEPMASS=628.66343	17154
CHARGE=3+
426.18157	106	
448.71150	112	
470.19345	141	
475.69635	155	
509.78415	249	
511.28125	113	
543.27166	112	
552.26580	104	
561.27335	101	
566.63857	202	
571.26480	124	
617.30574	231	1+
617.65786	108	
622.20347	112	
622.65580	194	
622.99265	401	
624.30155	355	1+
627.83030	102	
628.66371	1438	1+
628.99543	831	
629.34299	451	1+
631.34948	185	
637.30676	119	
638.70786	265	
650.36209	410	1+
727.37362	107	
730.39362	252	
730.90672	168	
763.43526	150	
968.39800	1492	1+
1018.57619	109	
1560.84141	350	1+
END IONS

###FS:    #m/z: 561.28598 #charge   2
###MaxRes:#m/z:  0.00000 #charge-128
###MS: 1055
###MSMS: 1056
BEGIN IONS
TITLE=Cmpd 224, AutoMSn(561.2860), 17.9 min
RTINSECONDS=1073.99
SCANS=MS: 1055 MSMS: 1056
PEPMASS=561.28598	47507
CHARGE=2+
315.20054	703	
325.12340	143	
341.15509	225	
342.14970	503	
346.16912	120	
354.18621	120	
359.17511	935	1+
373.21647	139	
398.16173	145	
402.23713	351	
408.18328	169	
412.20861	188	
418.17771	226	
446.16937	776	1+
477.21889	145	
481.26985	483	1+
493.73443	140	
495.25862	171	
497.25999	152	
499.28627	4290	1+
509.25798	135	
514.76843	188	
519.21627	115	
522.23238	202	
547.22318	393	
556.33010	253	1+
558.31644	354	1+
560.31148	191	
561.28187	728	1+
561.80434	167	
582.31964	410	1+
589.22908	284	1+
600.33394	3500	1+
623.28806	267	
675.31621	175	
745.37893	326	1+
763.39690	3907	1+
772.32146	300	1+
910.46396	1781	1+
1007.51740	2560	1+
1087.51556	1653	1+
1103.55281	666	1+
END IONS

###FS:    #m/z: 575.79657 #charge   2
###MaxRes:#m/z:  0.00000 #charge-128
###MS: 1055
###MSMS: 1057
BEGIN IONS
TITLE=Cmpd 225, AutoMSn(575.7966), 17.9 min
RTINSECONDS=1074.49
SCANS=MS: 1055 MSMS: 1057
PEPMASS=575.79657	20721
CHARGE=2+
333.18568	311	
339.29364	105	
395.78352	105	
396.21938	105	
441.24036	194	
446.26607	101	
448.21715	641	1+
455.30918	180	
476.25550	110	
489.19314	147	
547.28422	1084	1+
576.28837	107	
710.34230	2603	1+
719.21628	149	
746.35993	120	
820.37809	467	1+
838.40074	2708	1+
937.47389	418	
END IONS

###FS:    #m/z: 462.75342 #charge   2
###MaxRes:#m/z:  0.00000 #charge-128
###MS: 1055
###MSMS: 1058
BEGIN IONS
TITLE=Cmpd 226, AutoMSn(462.7534), 17.9 min
RTINSECONDS=1074.99
SCANS=MS: 1055 MSMS: 1058
PEPMASS=462.75342	14119
CHARGE=2+
321.20825	104	
331.17096	105	
347.19800	430	
397.21706	134	
418.21181	134	
419.21680	371	
425.76376	159	
432.22089	124	
449.23971	144	
459.24499	142	
460.27472	375	1+
463.28068	141	
464.27069	307	
466.25829	156	
472.27928	133	
484.25748	619	1+
552.28446	448	1+
560.08861	156	
597.34518	248	
651.35246	1657	1+
674.41756	122	
680.35351	142	
708.37874	100	
742.42097	106	
END IONS

###FS:    #m/z: 450.26955 #charge   2
###MaxRes:#m/z:  0.00000 #charge-128
###MS: 1059
###MSMS: 1060
BEGIN IONS
TITLE=Cmpd 227, AutoMSn(450.2696), 18.0 min
RTINSECONDS=1078.01
SCANS=MS: 1059 MSMS: 1060
PEPMASS=450.26955	59900
CHARGE=2+
329.18407	679	
341.17911	513	
359.19169	227	
368.21649	997	1+
382.23049	538	1+
385.25102	658	
390.23722	317	
426.27041	275	
430.26594	228	
436.25478	270	
448.25475	399	
450.26911	270	
452.26058	581	
454.27028	832	1+
470.26960	227	
472.28513	5900	1+
479.48720	514	
571.35491	3992	1+
628.37760	603	
654.39687	601	1+
670.38808	594	
672.40259	15542	1+
682.38395	308	
725.42627	2765	1+
741.41044	464	
743.43598	9675	1+
754.54924	561	
755.44799	271	
END IONS

###FS:    #m/z: 350.25378 #charge-128
###MaxRes:#m/z:  0.00000 #charge-128
###MS: 1059
###MSMS: 1061
BEGIN IONS
TITLE=Cmpd 228, AutoMSn(350.2538), 18.0 min
RTINSECONDS=1078.51
SCANS=MS: 1059 MSMS: 1061
PEPMASS=350.25378	10379

332.23844	471	
350.25100	524	1+
END IONS

###FS:    #m/z: 899.52600 #charge   1
###MaxRes:#m/z:  0.00000 #charge-128
###MS: 1059
###MSMS: 1062
BEGIN IONS
TITLE=Cmpd 229, AutoMSn(899.5260), 18.0 min
RTINSECONDS=1079.01
SCANS=MS: 1059 MSMS: 1062
PEPMASS=899.52600	4787
CHARGE=1+
497.25451	110	
897.52570	222	
899.53029	3906	1+
END IONS

###FS:    #m/z: 450.26935 #charge   2
###MaxRes:#m/z:  0.00000 #charge-128
###MS: 1063
###MSMS: 1064
BEGIN IONS
TITLE=Cmpd 230, AutoMSn(450.2694), 18.0 min
RTINSECONDS=1082.04
SCANS=MS: 1063 MSMS: 1064
PEPMASS=450.26935	135786
CHARGE=2+
341.18645	773	
359.19201	741	
368.22219	1665	1+
383.23282	552	
385.25095	1431	
438.11546	499	
454.26002	1291	1+
470.26748	584	
472.28578	11839	1+
571.35554	9207	1+
628.37799	1868	1+
654.38393	1585	1+
670.38448	1417	1+
672.40217	35423	1+
682.38171	764	
725.42791	4638	1+
741.42272	1191	
743.43916	21782	1+
755.43905	581	
779.47589	1485	1+
END IONS

###FS:    #m/z: 899.52501 #charge   1
###MaxRes:#m/z:  0.00000 #charge-128
###MS: 1063
###MSMS: 1065
BEGIN IONS
TITLE=Cmpd 231, AutoMSn(899.5250), 18.0 min
RTINSECONDS=1082.54
SCANS=MS: 1063 MSMS: 1065
PEPMASS=899.52501	9844
CHARGE=1+
410.24551	127	
497.26589	173	
897.51275	287	1+
899.52697	5139	1+
END IONS

###FS:    #m/z: 441.26193 #charge   2
###MaxRes:#m/z:  0.00000 #charge-128
###MS: 1063
###MSMS: 1066
BEGIN IONS
TITLE=Cmpd 232, AutoMSn(441.2619), 18.1 min
RTINSECONDS=1083.04
SCANS=MS: 1063 MSMS: 1066
PEPMASS=441.26193	19154
CHARGE=2+
383.22184	111	
385.26011	111	
420.21947	109	
422.21182	107	
424.23253	253	1+
427.23728	105	
436.24481	103	
438.26156	302	
439.24714	577	1+
442.25505	156	
443.27597	314	1+
446.30695	112	
449.25534	535	
472.28669	445	1+
486.29670	170	
489.27283	105	
511.28668	198	
514.29177	911	1+
553.34130	222	
571.35102	312	
597.33995	120	
602.35670	104	
610.37348	149	
613.36883	208	
632.37161	228	
672.39527	131	
711.41095	153	
714.40723	573	1+
716.38803	463	1+
744.42928	127	
782.43478	115	
785.45472	174	
END IONS

###FS:    #m/z: 450.26974 #charge   2
###MaxRes:#m/z:  0.00000 #charge-128
###MS: 1067
###MSMS: 1068
BEGIN IONS
TITLE=Cmpd 233, AutoMSn(450.2697), 18.1 min
RTINSECONDS=1086.08
SCANS=MS: 1067 MSMS: 1068
PEPMASS=450.26974	180114
CHARGE=2+
341.18254	1026	
368.22153	2026	1+
383.22784	794	
385.25515	1121	
389.72970	592	
436.25014	506	
450.24896	554	
454.26573	874	
472.28593	14434	1+
571.35479	8279	1+
628.37605	1567	
654.38640	1079	
670.38255	1823	1+
672.40160	36169	1+
682.38510	1001	
699.41939	837	
725.42833	5783	1+
741.42180	1130	
743.43704	25025	1+
755.43838	516	
779.47538	1636	1+
END IONS

###FS:    #m/z: 441.26327 #charge   2
###MaxRes:#m/z:  0.00000 #charge-128
###MS: 1067
###MSMS: 1069
BEGIN IONS
TITLE=Cmpd 234, AutoMSn(441.2633), 18.1 min
RTINSECONDS=1086.58
SCANS=MS: 1067 MSMS: 1069
PEPMASS=441.26327	25504
CHARGE=2+
325.21932	103	
341.16690	118	
371.25465	105	
383.24334	115	
386.22277	111	
395.78073	153	
437.22420	112	
438.25204	304	1+
440.27145	175	
442.24820	348	1+
444.24476	334	1+
446.25236	190	
449.25605	221	
472.28459	234	
511.29055	111	
514.28913	891	1+
571.35172	223	1+
613.36879	212	
632.38235	192	
711.40958	169	
714.40460	831	1+
767.42973	121	
785.43280	119	
END IONS

###FS:    #m/z: 899.52901 #charge   1
###MaxRes:#m/z:  0.00000 #charge-128
###MS: 1067
###MSMS: 1070
BEGIN IONS
TITLE=Cmpd 235, AutoMSn(899.5290), 18.1 min
RTINSECONDS=1087.08
SCANS=MS: 1067 MSMS: 1070
PEPMASS=899.52901	12117
CHARGE=1+
497.26590	188	
515.28376	102	
897.50614	444	1+
899.52613	4760	1+
END IONS

###FS:    #m/z: 742.52403 #charge   2
###MaxRes:#m/z:  0.00000 #charge-128
###MS: 1071
###MSMS: 1072
BEGIN IONS
TITLE=Cmpd 236, AutoMSn(742.5240), 18.2 min
RTINSECONDS=1090.11
SCANS=MS: 1071 MSMS: 1072
PEPMASS=742.52403	9182
CHARGE=2+
325.19326	127	
370.20117	273	
436.07299	442	
483.29104	119	
889.98571	107	
928.33464	138	
END IONS

###FS:    #m/z: 695.83407 #charge   2
###MaxRes:#m/z:  0.00000 #charge-128
###MS: 1071
###MSMS: 1073
BEGIN IONS
TITLE=Cmpd 237, AutoMSn(695.8341), 18.2 min
RTINSECONDS=1090.62
SCANS=MS: 1071 MSMS: 1073
PEPMASS=695.83407	6607
CHARGE=2+
375.16125	252	
403.15934	192	
518.19106	242	
535.21795	201	
614.32220	1737	1+
630.27437	115	
676.37897	100	
743.37023	853	1+
855.43659	257	1+
970.48910	299	1+
END IONS

###FS:    #m/z: 571.34838 #charge   1
###MaxRes:#m/z:  0.00000 #charge-128
###MS: 1071
###MSMS: 1074
BEGIN IONS
TITLE=Cmpd 238, AutoMSn(571.3484), 18.2 min
RTINSECONDS=1091.12
SCANS=MS: 1071 MSMS: 1074
PEPMASS=571.34838	7359
CHARGE=1+
345.22736	117	
407.12420	140	
458.30711	538	
506.28094	119	
552.25692	117	
555.28596	105	
557.36662	531	1+
568.28185	1561	1+
END IONS

###FS:    #m/z: 572.31103 #charge   2
###MaxRes:#m/z:  0.00000 #charge-128
###MS: 1075
###MSMS: 1076
BEGIN IONS
TITLE=Cmpd 239, AutoMSn(572.3110), 18.2 min
RTINSECONDS=1094.14
SCANS=MS: 1075 MSMS: 1076
PEPMASS=572.31103	12630
CHARGE=2+
345.22289	292	
441.24455	115	
452.13675	140	
458.31307	634	
526.19611	110	
555.27355	173	
557.37337	351	
560.08473	144	
563.80611	127	
568.28117	3072	1+
573.32693	106	
658.42066	1210	1+
710.33872	152	
787.46131	320	
826.46558	123	
838.39228	220	1+
842.49179	102	
844.48777	1446	1+
915.52202	981	1+
1039.64134	104	
END IONS

###FS:    #m/z: 695.83417 #charge   2
###MaxRes:#m/z:  0.00000 #charge-128
###MS: 1075
###MSMS: 1077
BEGIN IONS
TITLE=Cmpd 240, AutoMSn(695.8342), 18.2 min
RTINSECONDS=1094.64
SCANS=MS: 1075 MSMS: 1077
PEPMASS=695.83417	9885
CHARGE=2+
393.19026	116	
402.24877	129	
467.21712	111	
473.18287	100	
490.20549	140	
517.21112	194	
535.21609	154	
560.23013	103	
614.32153	1789	1+
630.27172	284	1+
648.30322	146	
675.39263	104	
736.32296	100	
743.36249	1200	1+
760.37416	106	
856.45088	372	
970.49196	692	1+
END IONS

###FS:    #m/z: 572.30971 #charge   2
###MaxRes:#m/z:  0.00000 #charge-128
###MS: 1079
###MSMS: 1080
BEGIN IONS
TITLE=Cmpd 241, AutoMSn(572.3097), 18.3 min
RTINSECONDS=1098.16
SCANS=MS: 1079 MSMS: 1080
PEPMASS=572.30971	17653
CHARGE=2+
345.21974	272	
354.14667	104	
357.13363	100	
387.17509	100	
424.15260	100	
451.20677	135	
452.14992	113	
458.30704	766	1+
477.19985	116	
490.26012	115	
522.79732	118	
524.27267	100	
550.98782	140	
552.20794	122	
557.37502	558	1+
568.27560	2949	1+
572.31017	264	1+
658.42286	1231	1+
710.34631	116	
787.46208	453	1+
826.46725	101	
844.48493	1517	1+
854.26477	181	
915.52555	1019	1+
END IONS

###FS:    #m/z: 568.27501 #charge   1
###MaxRes:#m/z:  0.00000 #charge-128
###MS: 1079
###MSMS: 1081
BEGIN IONS
TITLE=Cmpd 242, AutoMSn(568.2750), 18.3 min
RTINSECONDS=1098.67
SCANS=MS: 1079 MSMS: 1081
PEPMASS=568.27501	8717
CHARGE=1+
364.19882	112	
387.17607	111	
458.29391	184	
508.22342	107	
564.31418	125	
568.27342	598	1+
END IONS

###FS:    #m/z: 695.83323 #charge   2
###MaxRes:#m/z:  0.00000 #charge-128
###MS: 1079
###MSMS: 1082
BEGIN IONS
TITLE=Cmpd 243, AutoMSn(695.8332), 18.3 min
RTINSECONDS=1099.17
SCANS=MS: 1079 MSMS: 1082
PEPMASS=695.83323	9373
CHARGE=2+
375.16740	121	
393.17505	137	
402.26446	120	
490.19803	211	
518.19020	243	
614.33067	1040	1+
630.29276	330	1+
692.16725	106	
694.36749	105	
743.36455	921	1+
856.44354	421	1+
970.47791	379	1+
END IONS

###FS:    #m/z: 885.37795 #charge   2
###MaxRes:#m/z:  0.00000 #charge-128
###MS: 1083
###MSMS: 1084
BEGIN IONS
TITLE=Cmpd 244, AutoMSn(885.3780), 18.4 min
RTINSECONDS=1102.2
SCANS=MS: 1083 MSMS: 1084
PEPMASS=885.37795	11738
CHARGE=2+
325.19009	109	
342.20984	152	
353.18370	143	
370.20647	1308	1+
376.59980	393	
389.23843	107	
438.27229	115	
455.29572	500	
466.26288	200	
483.29087	540	1+
549.26833	227	
626.30435	184	
793.32056	155	
881.40317	165	
885.37560	340	
885.88338	407	1+
890.36713	103	
1040.39109	134	
1127.41940	232	
1287.46902	234	
1288.47892	272	
1400.51617	106	
1401.51186	115	
END IONS

###FS:    #m/z: 589.91369 #charge   3
###MaxRes:#m/z:  0.00000 #charge-128
###MS: 1083
###MSMS: 1085
BEGIN IONS
TITLE=Cmpd 245, AutoMSn(589.9137), 18.4 min
RTINSECONDS=1102.7
SCANS=MS: 1083 MSMS: 1085
PEPMASS=589.91369	10396
CHARGE=3+
322.16808	146	
342.20955	135	
370.20664	461	
376.59699	440	
389.22875	109	
432.17552	144	
438.26377	131	
439.21361	142	
440.69425	152	
455.28944	221	
459.20673	116	
465.69460	115	
483.29023	427	
513.22085	100	
530.24870	118	
549.26086	406	1+
552.29907	173	
587.29405	295	1+
590.29878	888	1+
592.81638	126	
643.31905	325	1+
644.73569	175	
664.29992	835	1+
793.33629	839	1+
880.36363	1846	1+
892.38492	178	
971.49519	168	
1040.39481	459	1+
1127.43533	156	
1287.48160	124	
END IONS

###FS:    #m/z: 568.27417 #charge   1
###MaxRes:#m/z:  0.00000 #charge-128
###MS: 1083
###MSMS: 1086
BEGIN IONS
TITLE=Cmpd 246, AutoMSn(568.2742), 18.4 min
RTINSECONDS=1103.2
SCANS=MS: 1083 MSMS: 1086
PEPMASS=568.27417	8952
CHARGE=1+
458.31722	101	
549.28233	117	
557.37602	102	
568.27312	597	1+
END IONS

###FS:    #m/z: 885.37782 #charge   2
###MaxRes:#m/z:  0.00000 #charge-128
###MS: 1087
###MSMS: 1088
BEGIN IONS
TITLE=Cmpd 247, AutoMSn(885.3778), 18.4 min
RTINSECONDS=1106.23
SCANS=MS: 1087 MSMS: 1088
PEPMASS=885.37782	14395
CHARGE=2+
353.17977	101	
370.20588	1148	1+
376.59897	435	
438.26459	142	
455.30729	205	
466.26935	274	
483.29474	392	1+
491.57906	149	
549.26510	234	1+
598.28409	111	
643.32060	243	
664.30961	284	
793.81732	189	
876.85603	117	
880.37028	125	
1040.41490	142	
1127.42027	171	
1138.51837	148	
1287.45937	437	
1288.45229	238	
1769.75626	508	1+
END IONS

###FS:    #m/z: 590.59148 #charge   3
###MaxRes:#m/z:  0.00000 #charge-128
###MS: 1087
###MSMS: 1089
BEGIN IONS
TITLE=Cmpd 248, AutoMSn(590.5915), 18.4 min
RTINSECONDS=1106.73
SCANS=MS: 1087 MSMS: 1089
PEPMASS=590.59148	11809
CHARGE=3+
322.15861	136	
370.20783	527	
376.60854	164	
389.24149	151	
423.18076	126	
439.23410	405	1+
440.70422	126	
446.22981	501	
456.24976	122	
483.29229	240	
502.23862	126	
586.30168	567	1+
590.26420	136	
591.30393	466	1+
594.28246	288	
595.27319	872	
595.47439	354	
614.33245	463	1+
624.32720	117	
626.28914	178	
643.30771	288	
664.29393	690	1+
712.32742	259	1+
729.36500	197	
793.33679	621	1+
802.76365	129	
880.36708	1289	1+
890.30084	200	
892.38083	111	
971.50480	136	
1040.39485	159	
1127.42606	113	
1129.45562	144	
END IONS

###FS:    #m/z: 568.27587 #charge   1
###MaxRes:#m/z:  0.00000 #charge-128
###MS: 1087
###MSMS: 1090
BEGIN IONS
TITLE=Cmpd 249, AutoMSn(568.2759), 18.5 min
RTINSECONDS=1107.23
SCANS=MS: 1087 MSMS: 1090
PEPMASS=568.27587	10370
CHARGE=1+
566.28259	263	1+
568.27394	595	1+
END IONS

###FS:    #m/z: 601.33935 #charge   1
###MaxRes:#m/z:  0.00000 #charge-128
###MS: 1091
###MSMS: 1092
BEGIN IONS
TITLE=Cmpd 250, AutoMSn(601.3394), 18.5 min
RTINSECONDS=1110.26
SCANS=MS: 1091 MSMS: 1092
PEPMASS=601.33935	16431
CHARGE=1+
328.19574	2262	1+
384.23367	118	
386.22598	290	
402.24054	572	1+
424.17180	109	
428.21951	573	1+
440.22227	142	
449.24556	145	
457.24529	272	
470.26481	504	
501.21864	108	
513.31446	240	
514.27299	6828	1+
521.78464	204	
527.33168	1330	1+
END IONS

###FS:    #m/z: 885.38086 #charge   2
###MaxRes:#m/z:  0.00000 #charge-128
###MS: 1091
###MSMS: 1093
BEGIN IONS
TITLE=Cmpd 251, AutoMSn(885.3809), 18.5 min
RTINSECONDS=1110.76
SCANS=MS: 1091 MSMS: 1093
PEPMASS=885.38086	11928
CHARGE=2+
353.17635	106	
370.20796	580	1+
438.26819	140	
466.26233	115	
483.29427	219	
513.21810	136	
549.26284	145	
600.28347	118	
615.31404	119	
643.32040	362	1+
664.28115	257	1+
878.20629	145	
884.52397	104	
896.37017	172	
1040.37344	100	
1127.42748	362	1+
1287.47504	400	1+
1769.75659	574	1+
END IONS

###FS:    #m/z: 590.59006 #charge   3
###MaxRes:#m/z:  0.00000 #charge-128
###MS: 1091
###MSMS: 1094
BEGIN IONS
TITLE=Cmpd 252, AutoMSn(590.5901), 18.5 min
RTINSECONDS=1111.26
SCANS=MS: 1091 MSMS: 1094
PEPMASS=590.59006	10570
CHARGE=3+
342.20541	136	
365.68699	110	
370.20429	271	1+
412.24852	113	
437.28305	202	1+
439.23341	121	
466.27066	124	
483.27484	118	
499.27374	108	
549.26865	130	
552.31506	130	
582.27592	107	
584.25236	108	
586.31569	145	
587.28540	491	1+
589.94606	100	
590.30855	284	1+
592.27132	719	1+
614.35272	196	
626.28608	102	
644.24347	109	
664.30171	341	1+
667.28247	107	
793.33645	253	
842.45757	238	
880.36765	511	1+
1040.41293	117	
1127.41639	129	
END IONS

###FS:    #m/z: 601.33903 #charge   1
###MaxRes:#m/z:  0.00000 #charge-128
###MS: 1095
###MSMS: 1096
BEGIN IONS
TITLE=Cmpd 253, AutoMSn(601.3390), 18.6 min
RTINSECONDS=1114.29
SCANS=MS: 1095 MSMS: 1096
PEPMASS=601.33903	29729
CHARGE=1+
328.19495	4064	1+
371.20529	258	
386.22009	350	
402.24562	503	1+
428.22956	628	1+
440.21813	210	
457.25055	269	
470.27148	694	1+
514.27125	11435	1+
521.78934	573	
527.32845	3124	1+
END IONS

###FS:    #m/z: 579.29737 #charge   2
###MaxRes:#m/z:  0.00000 #charge-128
###MS: 1095
###MSMS: 1097
BEGIN IONS
TITLE=Cmpd 254, AutoMSn(579.2974), 18.6 min
RTINSECONDS=1114.79
SCANS=MS: 1095 MSMS: 1097
PEPMASS=579.29737	5855
CHARGE=2+
337.14799	111	
383.16395	259	
417.92553	120	
453.20890	105	
454.27980	103	
459.27022	314	
570.27425	165	
572.34909	182	
575.33410	104	
578.28601	180	
580.31022	154	
584.25785	125	
687.37808	309	
710.35223	106	
873.42691	321	
972.50681	138	
END IONS

###FS:    #m/z: 601.33865 #charge   1
###MaxRes:#m/z:  0.00000 #charge-128
###MS: 1099
###MSMS: 1100
BEGIN IONS
TITLE=Cmpd 256, AutoMSn(601.3387), 18.6 min
RTINSECONDS=1118.31
SCANS=MS: 1099 MSMS: 1100
PEPMASS=601.33865	36964
CHARGE=1+
328.19582	4794	1+
386.22534	558	
402.24875	335	
428.22842	841	1+
440.22486	328	
457.24041	385	
470.26834	1225	1+
514.27099	13403	1+
527.32947	2608	1+
END IONS

###FS:    #m/z: 476.27761 #charge   2
###MaxRes:#m/z:  0.00000 #charge-128
###MS: 1099
###MSMS: 1101
BEGIN IONS
TITLE=Cmpd 257, AutoMSn(476.2776), 18.6 min
RTINSECONDS=1118.82
SCANS=MS: 1099 MSMS: 1101
PEPMASS=476.27761	8162
CHARGE=2+
322.13684	116	
340.25794	114	
349.20121	164	
379.17138	108	
405.18728	167	
435.22287	159	
460.28002	129	
472.25150	324	1+
474.26180	582	1+
476.27853	673	1+
478.26856	550	1+
480.28760	256	
483.49821	1000	
569.28706	1036	1+
682.37621	871	1+
852.49070	334	1+
END IONS

###FS:    #m/z: 402.24616 #charge   1
###MaxRes:#m/z:  0.00000 #charge-128
###MS: 1099
###MSMS: 1102
BEGIN IONS
TITLE=Cmpd 258, AutoMSn(402.2462), 18.7 min
RTINSECONDS=1119.32
SCANS=MS: 1099 MSMS: 1102
PEPMASS=402.24616	7577
CHARGE=1+
400.21109	112	
END IONS

###FS:    #m/z: 531.79494 #charge   2
###MaxRes:#m/z:  0.00000 #charge-128
###MS: 1103
###MSMS: 1104
BEGIN IONS
TITLE=Cmpd 259, AutoMSn(531.7949), 18.7 min
RTINSECONDS=1122.34
SCANS=MS: 1103 MSMS: 1104
PEPMASS=531.79494	8693
CHARGE=2+
387.18408	346	
395.78073	116	
442.23140	171	
450.78556	113	
459.23227	219	1+
470.25153	179	
472.26935	114	
484.27043	163	
486.25759	166	
491.58692	100	
512.31266	129	
528.26429	169	
529.29802	495	1+
532.29463	615	1+
541.00109	216	
559.34592	266	
573.27028	137	
583.31727	280	
646.37375	1958	1+
686.32036	158	
696.38645	149	
745.44027	896	1+
754.53381	320	
842.49892	1457	1+
896.37670	116	
899.51089	700	1+
END IONS

###FS:    #m/z: 738.39426 #charge   2
###MaxRes:#m/z:  0.00000 #charge-128
###MS: 1103
###MSMS: 1106
BEGIN IONS
TITLE=Cmpd 261, AutoMSn(738.3943), 18.7 min
RTINSECONDS=1123.34
SCANS=MS: 1103 MSMS: 1106
PEPMASS=738.39426	7426
CHARGE=2+
376.21305	110	
390.21189	138	
454.72934	103	
489.29771	957	1+
518.26667	239	
588.36804	197	
623.31927	120	
830.46281	350	1+
840.06490	120	
958.52471	249	
END IONS

###FS:    #m/z: 531.79450 #charge   2
###MaxRes:#m/z:  0.00000 #charge-128
###MS: 1107
###MSMS: 1108
BEGIN IONS
TITLE=Cmpd 262, AutoMSn(531.7945), 18.8 min
RTINSECONDS=1126.37
SCANS=MS: 1107 MSMS: 1108
PEPMASS=531.79450	36540
CHARGE=2+
341.17522	160	
359.19674	191	
373.27315	250	
387.18489	634	
389.21621	392	1+
395.78674	272	
442.23221	222	
449.24332	148	
458.24802	206	
470.22652	808	1+
486.24544	187	
500.27819	396	
502.32486	198	
509.24307	283	1+
527.26574	613	1+
529.26812	168	
530.29575	236	
531.28581	1046	1+
536.27821	125	
555.31898	140	
559.34078	1130	1+
583.31208	630	1+
591.32050	150	
640.33606	124	
644.35503	194	
646.37425	6296	1+
654.76092	499	1+
696.38139	164	
743.41970	136	
745.44153	2953	1+
753.41924	176	
754.52816	516	
765.19461	132	
765.32741	130	
824.47689	454	1+
842.49862	7020	1+
854.25594	128	
899.51072	2893	1+
END IONS

###FS:    #m/z: 590.30104 #charge   2
###MaxRes:#m/z:  0.00000 #charge-128
###MS: 1107
###MSMS: 1109
BEGIN IONS
TITLE=Cmpd 263, AutoMSn(590.3010), 18.8 min
RTINSECONDS=1126.87
SCANS=MS: 1107 MSMS: 1109
PEPMASS=590.30104	12760
CHARGE=2+
314.18121	189	
373.26938	114	
404.21642	725	1+
410.88415	148	
422.15535	735	1+
424.21180	109	
434.19597	113	
457.74145	110	
476.15822	132	
514.23003	116	
517.30268	680	1+
521.78845	140	
523.24959	129	
552.28213	115	
570.30742	117	
575.29505	114	
580.28574	186	
586.30830	153	
587.33491	263	1+
588.15478	105	
590.29426	306	1+
596.24808	224	
637.30597	1043	1+
645.36145	1228	1+
664.28480	322	1+
758.44572	1007	1+
765.36143	479	1+
887.49240	677	1+
914.42231	148	
END IONS

###FS:    #m/z: 738.39515 #charge   2
###MaxRes:#m/z:  0.00000 #charge-128
###MS: 1107
###MSMS: 1110
BEGIN IONS
TITLE=Cmpd 264, AutoMSn(738.3951), 18.8 min
RTINSECONDS=1127.37
SCANS=MS: 1107 MSMS: 1110
PEPMASS=738.39515	10234
CHARGE=2+
354.14821	104	
359.18765	125	
376.21083	199	
390.21195	122	
489.30106	629	
518.25984	155	
526.27935	128	
535.26646	114	
543.78626	122	
588.36705	203	
739.41633	107	
777.37022	128	
830.46026	168	
958.51577	124	
1086.56593	102	
END IONS

###FS:    #m/z: 531.79601 #charge   2
###MaxRes:#m/z:  0.00000 #charge-128
###MS: 1111
###MSMS: 1112
BEGIN IONS
TITLE=Cmpd 265, AutoMSn(531.7960), 18.8 min
RTINSECONDS=1130.4
SCANS=MS: 1111 MSMS: 1112
PEPMASS=531.79601	53586
CHARGE=2+
341.18170	223	
373.28251	446	
387.18810	1210	1+
389.21068	459	1+
393.75469	467	
393.91662	320	
395.77893	198	
412.74986	228	
442.22537	435	1+
449.25779	251	
458.24646	193	
470.22715	943	1+
472.28220	207	
486.24367	341	
491.57943	318	
500.27009	301	
502.30437	323	
515.27880	166	
527.27182	786	1+
530.28546	419	1+
531.79606	270	
532.28071	340	
534.27459	380	1+
541.95823	148	
559.34340	1690	1+
583.30432	1219	1+
628.34779	155	
640.33642	254	
644.35622	342	1+
646.37504	9706	1+
650.31342	151	
672.29659	157	
696.38653	189	
745.43923	3737	1+
753.41903	154	
754.53742	427	
808.51566	166	
825.47541	478	1+
842.49549	2019	1+
842.49885	9000	1+
899.51544	4290	1+
END IONS

###FS:    #m/z: 590.30271 #charge   2
###MaxRes:#m/z:  0.00000 #charge-128
###MS: 1111
###MSMS: 1113
BEGIN IONS
TITLE=Cmpd 266, AutoMSn(590.3027), 18.8 min
RTINSECONDS=1130.9
SCANS=MS: 1111 MSMS: 1113
PEPMASS=590.30271	14666
CHARGE=2+
371.18587	123	
394.17321	114	
404.22278	569	1+
422.15682	424	
457.72715	133	
484.27719	163	
503.18877	130	
517.30350	813	1+
523.25255	149	
533.17349	102	
580.27807	254	
586.30795	903	1+
588.09761	115	
591.30946	328	1+
637.30279	984	1+
645.35938	1655	1+
708.32622	209	
758.45213	738	1+
765.35683	538	1+
836.28933	183	
869.47249	104	
887.49352	1060	1+
END IONS

###FS:    #m/z: 521.30104 #charge   2
###MaxRes:#m/z:  0.00000 #charge-128
###MS: 1111
###MSMS: 1114
BEGIN IONS
TITLE=Cmpd 267, AutoMSn(521.3010), 18.9 min
RTINSECONDS=1131.4
SCANS=MS: 1111 MSMS: 1114
PEPMASS=521.30104	6981
CHARGE=2+
300.67489	147	
329.19081	175	
357.24441	447	1+
381.20861	100	
385.73675	186	
392.18994	110	
447.23214	101	
450.24177	632	1+
456.14349	242	1+
459.21368	106	
500.27022	145	
502.29667	113	
503.29522	365	
509.74122	273	
510.23487	321	
520.27704	610	1+
522.29528	645	1+
563.32668	1003	1+
571.21710	241	
571.28467	139	
598.32116	139	
600.34269	2185	1+
620.29263	117	
640.36489	126	
646.34632	119	
655.34864	117	
657.36508	4088	1+
678.35328	656	1+
761.38639	597	1+
768.43986	105	
770.45419	999	1+
779.40094	970	1+
841.48905	1014	1+
876.44865	994	1+
928.51589	706	1+
1035.52909	775	1+
END IONS

###FS:    #m/z: 521.30502 #charge   2
###MaxRes:#m/z:  0.00000 #charge-128
###MS: 1115
###MSMS: 1116
BEGIN IONS
TITLE=Cmpd 268, AutoMSn(521.3050), 18.9 min
RTINSECONDS=1134.43
SCANS=MS: 1115 MSMS: 1116
PEPMASS=521.30502	23185
CHARGE=2+
329.18504	319	
357.23915	362	1+
364.15663	113	
385.23456	275	
412.22873	174	
414.27102	173	
424.25969	114	
432.18003	130	
446.25992	116	
450.24725	326	
465.25957	102	
467.31398	107	
471.31071	100	
503.29199	996	1+
518.29507	258	
518.74183	210	
519.27217	243	
520.27493	502	1+
522.27998	1008	1+
527.81909	166	
563.32423	777	1+
598.33265	132	
600.34457	3568	1+
639.34994	169	
640.33266	326	1+
646.36244	118	
655.35096	257	
657.36466	6423	1+
678.35425	534	1+
761.37409	327	
770.45208	1308	1+
779.39451	1100	1+
789.36972	211	
832.46658	131	
839.45428	116	
841.49319	1398	1+
876.45042	306	
876.45744	406	1+
928.52334	1131	1+
1018.45465	664	1+
END IONS

###FS:    #m/z: 518.74813 #charge   2
###MaxRes:#m/z:  0.00000 #charge-128
###MS: 1115
###MSMS: 1117
BEGIN IONS
TITLE=Cmpd 269, AutoMSn(518.7481), 18.9 min
RTINSECONDS=1134.93
SCANS=MS: 1115 MSMS: 1117
PEPMASS=518.74813	10151
CHARGE=2+
300.66923	133	
357.25635	220	
382.19036	114	
385.72073	126	
395.78012	144	
408.21696	112	
438.73912	274	
442.26706	220	
450.24175	375	1+
455.19363	112	
457.13915	213	
476.25609	125	
503.29288	550	1+
509.23031	158	
509.72521	258	1+
511.25115	149	
512.80422	145	
516.27847	324	1+
518.27821	262	
519.26281	279	
520.28476	450	1+
522.27256	213	
563.32879	358	
571.21746	177	
590.32329	110	
598.32352	187	
600.34484	3117	1+
640.35459	192	
655.34339	447	1+
657.36554	5477	1+
661.32770	103	
678.35887	708	1+
761.38195	232	
770.45004	1310	1+
779.39441	768	1+
841.48222	1533	1+
926.49398	128	
928.52075	1305	1+
END IONS

###FS:    #m/z: 590.29785 #charge   2
###MaxRes:#m/z:  0.00000 #charge-128
###MS: 1115
###MSMS: 1118
BEGIN IONS
TITLE=Cmpd 270, AutoMSn(590.2978), 18.9 min
RTINSECONDS=1135.43
SCANS=MS: 1115 MSMS: 1118
PEPMASS=590.29785	10009
CHARGE=2+
371.18004	259	1+
404.22420	352	
422.15629	480	1+
491.58459	121	
495.64978	140	
517.30867	384	
519.26664	100	
543.25225	144	
550.98320	120	
580.27867	187	
587.33885	238	
589.32658	254	1+
592.31175	164	
628.33703	163	
637.30047	655	1+
645.35689	753	1+
654.74083	264	
664.28855	107	
689.31639	103	
758.45141	370	1+
765.36911	204	
836.29874	256	1+
887.49577	390	1+
1016.51828	123	
END IONS

###FS:    #m/z: 521.30642 #charge   2
###MaxRes:#m/z:  0.00000 #charge-128
###MS: 1119
###MSMS: 1120
BEGIN IONS
TITLE=Cmpd 271, AutoMSn(521.3064), 19.0 min
RTINSECONDS=1138.45
SCANS=MS: 1119 MSMS: 1120
PEPMASS=521.30642	32610
CHARGE=2+
300.67631	301	
329.19199	473	
353.21391	180	
357.24848	183	
385.73054	121	
406.23620	114	
414.27451	268	1+
432.24486	116	
446.27581	225	
450.23627	296	
483.25429	136	
503.28526	754	1+
506.26319	107	
510.24005	318	
516.29282	107	
518.29631	294	
519.28015	861	1+
522.28404	968	1+
563.32448	463	1+
571.28829	110	
583.31359	152	
600.34491	3730	1+
623.32341	126	
639.34732	253	1+
655.35312	249	
656.90292	109	
657.36370	7672	1+
678.35935	507	
680.34686	160	
761.35829	110	
770.45032	1717	1+
779.40543	875	1+
789.37002	106	
841.48559	1903	1+
876.45166	127	
877.45744	306	1+
911.48501	117	
928.51947	1577	1+
END IONS

###FS:    #m/z: 518.74703 #charge   2
###MaxRes:#m/z:  0.00000 #charge-128
###MS: 1119
###MSMS: 1121
BEGIN IONS
TITLE=Cmpd 272, AutoMSn(518.7470), 19.0 min
RTINSECONDS=1138.95
SCANS=MS: 1119 MSMS: 1121
PEPMASS=518.74703	8385
CHARGE=2+
295.12577	101	
329.17734	207	
355.22941	104	
357.24232	185	
379.23397	103	
438.73044	431	
446.26572	219	
450.24362	308	1+
476.24056	117	
481.24482	109	
501.26635	169	
503.28819	578	
514.29094	340	1+
516.30181	237	
520.29398	258	
521.27933	540	1+
563.32691	671	1+
570.21386	226	1+
598.32169	489	1+
600.34329	3306	1+
622.30973	124	
640.34070	292	1+
655.35415	147	
657.36413	5332	1+
678.35647	545	1+
761.38849	162	
769.43767	173	
770.44644	1095	1+
779.40734	686	1+
841.49090	1138	1+
926.50846	128	
928.51146	1683	1+
1035.52717	639	1+
END IONS

###FS:    #m/z: 633.32007 #charge   2
###MaxRes:#m/z:  0.00000 #charge-128
###MS: 1119
###MSMS: 1122
BEGIN IONS
TITLE=Cmpd 273, AutoMSn(633.3201), 19.0 min
RTINSECONDS=1139.45
SCANS=MS: 1119 MSMS: 1122
PEPMASS=633.32007	6303
CHARGE=2+
361.23767	323	
367.57739	213	
391.16877	104	
542.76641	113	
607.40041	104	
631.30026	120	
632.31392	445	1+
636.31505	192	
642.23492	106	
850.46187	208	
979.50019	153	
1051.52276	217	
END IONS

###FS:    #m/z: 633.32103 #charge   2
###MaxRes:#m/z:  0.00000 #charge-128
###MS: 1123
###MSMS: 1125
BEGIN IONS
TITLE=Cmpd 274, AutoMSn(633.3210), 19.0 min
RTINSECONDS=1142.98
SCANS=MS: 1123 MSMS: 1125
PEPMASS=633.32103	6227
CHARGE=2+
628.34735	118	
632.33467	155	
632.82306	113	
850.45778	118	
979.49522	150	
1051.55456	100	
END IONS

###FS:    #m/z: 699.33055 #charge   3
###MaxRes:#m/z:  0.00000 #charge-128
###MS: 1123
###MSMS: 1126
BEGIN IONS
TITLE=Cmpd 275, AutoMSn(699.3306), 19.1 min
RTINSECONDS=1143.48
SCANS=MS: 1123 MSMS: 1126
PEPMASS=699.33055	3318
CHARGE=3+
366.17914	105	
418.17419	104	
500.26593	134	
697.33011	286	
750.29909	118	
END IONS

###FS:    #m/z: 680.34314 #charge   2
###MaxRes:#m/z:  0.00000 #charge-128
###MS: 1127
###MSMS: 1130
BEGIN IONS
TITLE=Cmpd 276, AutoMSn(680.3431), 19.1 min
RTINSECONDS=1147.51
SCANS=MS: 1127 MSMS: 1130
PEPMASS=680.34314	4640
CHARGE=2+
331.12443	139	
369.17920	135	
398.17117	123	
402.24016	117	
414.22462	168	
416.17192	116	
426.20470	268	1+
445.20882	106	
457.21777	103	
479.21298	115	
497.24004	359	1+
507.19128	154	
515.24547	688	1+
604.29575	517	1+
732.35870	826	1+
748.01661	107	
845.43901	808	1+
916.49557	309	1+
973.49626	902	1+
1044.54920	190	
1045.54396	191	
END IONS

###FS:    #m/z: 680.34542 #charge   2
###MaxRes:#m/z:  0.00000 #charge-128
###MS: 1131
###MSMS: 1132
BEGIN IONS
TITLE=Cmpd 277, AutoMSn(680.3454), 19.2 min
RTINSECONDS=1150.54
SCANS=MS: 1131 MSMS: 1132
PEPMASS=680.34542	17635
CHARGE=2+
316.14207	192	
345.14458	111	
369.18224	385	
391.54397	116	
396.21047	115	
398.17317	170	
402.24544	241	
416.18038	156	
423.23723	131	
444.20322	136	
469.24656	124	
487.24997	162	
491.14533	103	
497.23620	246	
515.24923	951	1+
523.27403	107	
536.25717	105	
572.27289	327	1+
596.32327	122	
604.31205	1026	1+
628.32589	227	
715.33260	273	
732.36194	2256	1+
820.37566	103	
845.44572	961	1+
916.47838	363	1+
973.49896	1548	1+
984.91390	100	
1044.53883	408	
1045.54632	194	
1145.59274	244	
END IONS

###FS:    #m/z: 680.34613 #charge   2
###MaxRes:#m/z:  0.00000 #charge-128
###MS: 1135
###MSMS: 1136
BEGIN IONS
TITLE=Cmpd 278, AutoMSn(680.3461), 19.2 min
RTINSECONDS=1154.56
SCANS=MS: 1135 MSMS: 1136
PEPMASS=680.34613	32697
CHARGE=2+
316.13987	191	
341.17205	131	
369.17420	597	1+
380.15290	106	
386.20690	225	1+
398.17230	278	1+
402.24675	327	
414.23131	239	
416.20586	241	
423.23514	141	
426.20352	196	
428.20782	125	
444.21059	554	1+
456.25614	105	
497.23577	485	
515.25048	1426	1+
525.25830	103	
529.25944	118	
573.30348	144	
573.81358	183	
602.28618	142	
604.30407	1184	1+
679.36649	124	
682.36168	102	
714.35473	201	
715.32657	531	1+
732.36195	2768	1+
756.38340	109	
843.41221	138	
845.44359	1979	1+
916.48226	616	1+
973.50413	2661	1+
1044.54612	624	
1045.53738	246	
1145.59924	205	
1146.57263	109	
END IONS

###FS:    #m/z: 601.33748 #charge   1
###MaxRes:#m/z:  0.00000 #charge-128
###MS: 1135
###MSMS: 1137
BEGIN IONS
TITLE=Cmpd 279, AutoMSn(601.3375), 19.3 min
RTINSECONDS=1155.06
SCANS=MS: 1135 MSMS: 1137
PEPMASS=601.33748	16511
CHARGE=1+
328.19432	1192	1+
344.17255	109	
358.19253	326	
379.18281	115	
384.71618	104	
386.21354	1030	1+
395.78732	151	
418.22470	157	
428.22512	173	
457.25243	182	
470.26441	465	1+
499.23298	188	
500.74885	100	
513.31988	222	
514.02334	110	
514.26834	4953	1+
521.78823	1110	
522.72085	207	
527.32843	697	1+
584.32107	125	
600.32122	131	
601.33379	2366	1+
END IONS

###FS:    #m/z: 602.31582 #charge   2
###MaxRes:#m/z:  0.00000 #charge-128
###MS: 1139
###MSMS: 1140
BEGIN IONS
TITLE=Cmpd 280, AutoMSn(602.3158), 19.3 min
RTINSECONDS=1158.59
SCANS=MS: 1139 MSMS: 1140
PEPMASS=602.31582	23334
CHARGE=2+
328.19489	783	
339.16448	155	
351.19999	141	
358.19147	160	
381.70770	135	
386.21690	1092	1+
394.18994	114	
419.21075	171	
428.22544	308	1+
431.20993	124	
435.15182	126	
471.25587	190	
499.23419	841	1+
509.25595	168	
513.29834	148	
514.26972	4480	1+
527.32274	613	1+
567.30462	115	
572.28669	119	
601.33003	2560	1+
612.31430	342	
677.31281	153	
681.33540	116	
709.33972	263	1+
726.37176	437	1+
780.39220	152	
790.38747	151	
797.39943	603	1+
806.80128	181	
1001.50467	144	
1017.51464	221	
1036.51903	112	
1088.56408	248	
1089.55592	125	
END IONS

###FS:    #m/z: 686.02111 #charge   3
###MaxRes:#m/z:  0.00000 #charge-128
###MS: 1139
###MSMS: 1141
BEGIN IONS
TITLE=Cmpd 281, AutoMSn(686.0211), 19.3 min
RTINSECONDS=1159.09
SCANS=MS: 1139 MSMS: 1141
PEPMASS=686.02111	6686
CHARGE=3+
330.13953	103	
410.16551	103	
417.23615	110	
467.70200	109	
472.25275	100	
572.28209	100	
687.33496	131	
732.37126	133	
734.36529	151	
820.36312	231	
864.45552	106	
974.49884	117	
END IONS

###FS:    #m/z: 630.95921 #charge   3
###MaxRes:#m/z:  0.00000 #charge-128
###MS: 1139
###MSMS: 1142
BEGIN IONS
TITLE=Cmpd 282, AutoMSn(630.9592), 19.3 min
RTINSECONDS=1159.59
SCANS=MS: 1139 MSMS: 1142
PEPMASS=630.95921	4624
CHARGE=3+
329.17818	216	
357.17998	183	
394.16889	103	
404.21946	224	
428.25130	175	
517.30912	159	
599.30434	106	
626.30560	283	1+
628.32346	154	
630.34017	361	1+
632.33799	429	1+
638.70602	108	
661.31998	121	
718.30008	151	
736.35394	147	
767.84850	209	
774.40231	109	
857.35525	106	
END IONS

###FS:    #m/z: 602.31707 #charge   2
###MaxRes:#m/z:  0.00000 #charge-128
###MS: 1143
###MSMS: 1144
BEGIN IONS
TITLE=Cmpd 283, AutoMSn(602.3171), 19.4 min
RTINSECONDS=1162.64
SCANS=MS: 1143 MSMS: 1144
PEPMASS=602.31707	23205
CHARGE=2+
328.19261	437	
358.19411	236	1+
372.19567	113	
380.21781	157	
386.21825	707	1+
397.21048	132	
408.22365	194	
430.22913	113	
432.21450	101	
442.28879	103	
457.24258	148	
470.25584	255	1+
474.24443	152	
481.19829	102	
499.23396	532	1+
514.26626	3478	1+
521.31741	112	
521.78642	434	
527.32496	176	
543.29997	104	
584.31124	149	
600.31821	150	
601.33751	1406	1+
604.32257	251	
606.34457	138	
612.30346	272	1+
655.35646	103	
709.32870	112	
726.36335	325	1+
753.38739	127	
797.39029	411	1+
895.44969	101	
903.48518	173	
1089.53774	249	
END IONS

###FS:    #m/z: 686.02474 #charge   3
###MaxRes:#m/z:  0.00000 #charge-128
###MS: 1143
###MSMS: 1145
BEGIN IONS
TITLE=Cmpd 284, AutoMSn(686.0247), 19.4 min
RTINSECONDS=1163.14
SCANS=MS: 1143 MSMS: 1145
PEPMASS=686.02474	6702
CHARGE=3+
554.30383	103	
604.30080	102	
672.32108	110	
683.36876	113	
686.32963	185	
688.34290	166	
690.11477	121	
691.35150	111	
697.03329	116	
733.35539	253	1+
820.37388	115	
974.49182	114	
END IONS

###FS:    #m/z: 523.29522 #charge   2
###MaxRes:#m/z:  0.00000 #charge-128
###MS: 1143
###MSMS: 1146
BEGIN IONS
TITLE=Cmpd 285, AutoMSn(523.2952), 19.4 min
RTINSECONDS=1163.64
SCANS=MS: 1143 MSMS: 1146
PEPMASS=523.29522	5155
CHARGE=2+
300.67537	123	
425.25506	152	
451.54499	101	
462.25724	100	
486.28564	414	
499.23600	132	
519.26765	204	
520.28195	1110	1+
524.27752	672	1+
533.94963	125	
600.34430	274	
657.37225	355	
696.33928	113	
770.42940	103	
785.47609	108	
849.47154	251	1+
928.52487	116	
946.53442	252	1+
END IONS

###FS:    #m/z: 626.07096 #charge   3
###MaxRes:#m/z:  0.00000 #charge-128
###MS: 1147
###MSMS: 1148
BEGIN IONS
TITLE=Cmpd 286, AutoMSn(626.0710), 19.4 min
RTINSECONDS=1166.67
SCANS=MS: 1147 MSMS: 1148
PEPMASS=626.07096	11270
CHARGE=3+
323.18457	104	
327.20233	120	
378.18723	236	1+
387.19014	199	
404.22557	2235	1+
434.28270	117	
443.23979	114	
481.25792	104	
487.22589	255	1+
507.25224	120	
514.28519	101	
517.30441	1811	1+
553.26973	100	
575.29154	115	
599.34015	142	
616.30939	108	
621.31553	107	
623.31944	277	1+
625.30601	596	1+
628.33104	555	1+
637.29976	102	
645.35913	865	1+
685.30996	180	
701.39298	101	
703.31248	299	1+
772.51159	305	
774.40255	204	
792.37134	142	
798.40151	267	1+
799.39740	102	
816.41616	323	
878.41685	218	1+
928.94754	135	
979.46139	109	
1743.84477	611	1+
END IONS

###FS:    #m/z: 834.08630 #charge   3
###MaxRes:#m/z:  0.00000 #charge-128
###MS: 1147
###MSMS: 1149
BEGIN IONS
TITLE=Cmpd 287, AutoMSn(834.0863), 19.5 min
RTINSECONDS=1167.17
SCANS=MS: 1147 MSMS: 1149
PEPMASS=834.08630	5165
CHARGE=3+
834.74452	162	
835.42123	133	
END IONS

###FS:    #m/z: 596.29784 #charge   2
###MaxRes:#m/z:  0.00000 #charge-128
###MS: 1147
###MSMS: 1150
BEGIN IONS
TITLE=Cmpd 288, AutoMSn(596.2978), 19.5 min
RTINSECONDS=1167.67
SCANS=MS: 1147 MSMS: 1150
PEPMASS=596.29784	4634
CHARGE=2+
344.20067	108	
371.17933	105	
380.17068	118	
384.93313	140	
391.19090	138	
426.23696	111	
429.19228	121	
433.70378	135	
481.21364	296	1+
490.25168	127	
536.24229	247	1+
576.30401	125	
592.32101	149	
593.31689	533	1+
595.31007	510	1+
595.47700	117	
597.31413	185	
598.31613	173	
599.32360	381	1+
601.33127	520	1+
628.31954	207	
658.29345	246	1+
685.36065	137	
691.41588	109	
755.36465	932	1+
880.21310	127	
885.41940	101	
979.48789	115	
1013.43260	113	
END IONS

###FS:    #m/z: 626.31810 #charge   2
###MaxRes:#m/z:  0.00000 #charge-128
###MS: 1151
###MSMS: 1152
BEGIN IONS
TITLE=Cmpd 289, AutoMSn(626.3181), 19.5 min
RTINSECONDS=1170.69
SCANS=MS: 1151 MSMS: 1152
PEPMASS=626.31810	11055
CHARGE=2+
331.14133	117	
357.18724	100	
359.18783	111	
379.72988	108	
387.19884	151	
394.70730	118	
395.78324	116	
404.22130	1657	1+
408.70567	113	
433.21685	118	
487.23773	118	
503.24429	103	
517.30121	1598	1+
571.21602	105	
593.25354	122	
610.22556	104	
616.29077	134	
622.03410	142	
624.30371	1093	1+
628.32278	542	1+
645.36183	685	1+
661.30801	127	
685.31146	145	
689.34817	133	
697.84905	114	
703.32369	364	1+
712.16210	193	
761.89430	111	
774.41204	378	1+
816.39562	436	
834.40327	109	
873.45659	183	
END IONS

###FS:    #m/z: 596.30140 #charge   2
###MaxRes:#m/z:  0.00000 #charge-128
###MS: 1151
###MSMS: 1153
BEGIN IONS
TITLE=Cmpd 290, AutoMSn(596.3014), 19.5 min
RTINSECONDS=1171.19
SCANS=MS: 1151 MSMS: 1153
PEPMASS=596.30140	5392
CHARGE=2+
369.17376	129	
439.72723	107	
481.22234	124	
514.26924	220	
563.78049	122	
568.32981	117	
576.30903	132	
586.32368	145	
592.31725	114	
594.28727	624	1+
597.30416	538	1+
601.33293	375	
628.32018	157	
628.82556	134	
645.29137	150	
658.31771	147	
755.36944	1165	1+
880.22952	115	
885.40378	140	
1014.45444	160	
END IONS

###FS:    #m/z: 834.41675 #charge   3
###MaxRes:#m/z:  0.00000 #charge-128
###MS: 1151
###MSMS: 1154
BEGIN IONS
TITLE=Cmpd 291, AutoMSn(834.4167), 19.5 min
RTINSECONDS=1171.69
SCANS=MS: 1151 MSMS: 1154
PEPMASS=834.41675	4830
CHARGE=3+
603.23427	113	
686.78970	101	
731.33247	120	
834.40348	194	
834.77821	149	
837.35618	138	
END IONS

###FS:    #m/z: 626.31713 #charge   2
###MaxRes:#m/z:  0.00000 #charge-128
###MS: 1155
###MSMS: 1156
BEGIN IONS
TITLE=Cmpd 292, AutoMSn(626.3171), 19.6 min
RTINSECONDS=1174.7
SCANS=MS: 1155 MSMS: 1156
PEPMASS=626.31713	10016
CHARGE=2+
329.17667	101	
354.20640	100	
404.22227	976	1+
433.21936	108	
459.26359	117	
476.24990	100	
517.30452	1515	1+
545.25758	190	
600.27501	101	
607.30576	232	1+
612.27790	101	
622.31822	114	
623.63118	135	
625.32261	583	1+
628.32939	406	1+
638.70262	342	
638.81542	136	
645.37007	401	1+
661.31129	152	
701.43259	100	
703.31766	259	
774.39902	361	1+
816.40089	410	1+
827.88241	326	1+
872.40115	112	
872.89941	168	
END IONS

###FS:    #m/z: 830.34143 #charge   2
###MaxRes:#m/z:  0.00000 #charge-128
###MS: 1155
###MSMS: 1157
BEGIN IONS
TITLE=Cmpd 293, AutoMSn(830.3414), 19.6 min
RTINSECONDS=1175.21
SCANS=MS: 1155 MSMS: 1157
PEPMASS=830.34143	5491
CHARGE=2+
455.21480	152	
554.20002	101	
END IONS

###FS:    #m/z: 623.31251 #charge   3
###MaxRes:#m/z:  0.00000 #charge-128
###MS: 1155
###MSMS: 1158
BEGIN IONS
TITLE=Cmpd 294, AutoMSn(623.3125), 19.6 min
RTINSECONDS=1175.71
SCANS=MS: 1155 MSMS: 1158
PEPMASS=623.31251	5986
CHARGE=3+
387.19560	126	
391.10700	103	
404.22429	645	1+
517.30595	1180	1+
559.28596	106	
605.30491	153	
618.80191	113	
620.29946	175	
622.29374	383	1+
624.33389	279	
625.28861	253	1+
628.32747	261	
634.60110	271	
645.36344	384	1+
651.35417	118	
663.28038	145	
746.36310	112	
798.38634	113	
816.40615	205	
827.39173	162	
827.92024	102	
864.47481	207	
872.90906	106	
END IONS

###FS:    #m/z: 623.31435 #charge   3
###MaxRes:#m/z:  0.00000 #charge-128
###MS: 1159
###MSMS: 1160
BEGIN IONS
TITLE=Cmpd 295, AutoMSn(623.3144), 19.6 min
RTINSECONDS=1178.72
SCANS=MS: 1159 MSMS: 1160
PEPMASS=623.31435	5815
CHARGE=3+
398.16523	128	
404.21509	139	
449.25706	148	
517.32128	316	1+
521.25391	110	
628.32340	102	
645.36942	131	
END IONS

###FS:    #m/z: 362.24814 #charge   1
###MaxRes:#m/z:  0.00000 #charge-128
###MS: 1159
###MSMS: 1161
BEGIN IONS
TITLE=Cmpd 296, AutoMSn(362.2481), 19.7 min
RTINSECONDS=1179.22
SCANS=MS: 1159 MSMS: 1161
PEPMASS=362.24814	5714
CHARGE=1+
344.24468	466	1+
362.25120	259	1+
END IONS

###FS:    #m/z: 830.34575 #charge   2
###MaxRes:#m/z:  0.00000 #charge-128
###MS: 1159
###MSMS: 1162
BEGIN IONS
TITLE=Cmpd 297, AutoMSn(830.3457), 19.7 min
RTINSECONDS=1179.73
SCANS=MS: 1159 MSMS: 1162
PEPMASS=830.34575	4429
CHARGE=2+
354.17424	165	
556.22817	103	
END IONS

###FS:    #m/z: 751.76069 #charge   2
###MaxRes:#m/z:  0.00000 #charge-128
###MS: 1163
###MSMS: 1164
BEGIN IONS
TITLE=Cmpd 298, AutoMSn(751.7607), 19.7 min
RTINSECONDS=1182.75
SCANS=MS: 1163 MSMS: 1164
PEPMASS=751.76069	3677
CHARGE=2+
394.70899	108	
402.23855	302	
411.21251	100	
437.18318	174	
448.70536	167	
485.20915	120	
490.23117	108	
550.25617	113	
665.29390	152	
703.61850	129	
726.87640	255	
731.34537	109	
753.35996	118	
839.36011	141	
852.90439	149	
END IONS

###FS:    #m/z: 939.19302 #charge   2
###MaxRes:#m/z:  0.00000 #charge-128
###MS: 1163
###MSMS: 1165
BEGIN IONS
TITLE=Cmpd 299, AutoMSn(939.1930), 19.7 min
RTINSECONDS=1183.25
SCANS=MS: 1163 MSMS: 1165
PEPMASS=939.19302	3476
CHARGE=2+
411.22801	106	
437.18171	496	1+
551.25348	105	
839.37286	112	
852.42164	115	
909.21354	112	
912.99340	141	
913.43099	354	
END IONS

###FS:    #m/z: 362.25073 #charge   1
###MaxRes:#m/z:  0.00000 #charge-128
###MS: 1163
###MSMS: 1166
BEGIN IONS
TITLE=Cmpd 300, AutoMSn(362.2507), 19.7 min
RTINSECONDS=1183.75
SCANS=MS: 1163 MSMS: 1166
PEPMASS=362.25073	6053
CHARGE=1+
342.25594	101	
344.23307	125	
END IONS

###FS:    #m/z: 751.76068 #charge   3
###MaxRes:#m/z:  0.00000 #charge-128
###MS: 1167
###MSMS: 1168
BEGIN IONS
TITLE=Cmpd 301, AutoMSn(751.7607), 19.8 min
RTINSECONDS=1186.77
SCANS=MS: 1167 MSMS: 1168
PEPMASS=751.76068	14921
CHARGE=3+
346.17400	105	
385.15667	161	
389.16601	200	
402.23006	952	1+
411.23460	106	
411.68124	169	
437.18570	253	
448.70788	142	
491.24267	129	
549.25961	105	
567.27231	117	
571.19282	114	
620.25748	105	
665.30623	138	
682.32659	153	
749.36022	111	
753.34977	305	1+
763.48701	293	
770.36959	259	
770.88967	166	
786.83670	162	
788.35077	117	
821.34077	182	
841.36282	210	1+
859.33953	107	
867.88062	191	
868.38029	197	
878.20522	128	
1452.73750	700	1+
1702.81415	685	1+
1801.91186	550	1+
END IONS

###FS:    #m/z: 939.44533 #charge   2
###MaxRes:#m/z:  0.00000 #charge-128
###MS: 1167
###MSMS: 1169
BEGIN IONS
TITLE=Cmpd 302, AutoMSn(939.4453), 19.8 min
RTINSECONDS=1187.27
SCANS=MS: 1167 MSMS: 1169
PEPMASS=939.44533	12080
CHARGE=2+
402.23060	383	
437.18294	443	
550.26734	247	
563.80779	117	
665.28791	125	
682.33413	100	
731.34197	138	
763.34580	117	
778.46098	110	
812.36235	147	
851.93166	157	
852.42411	130	
913.17111	127	
913.69834	222	
924.43137	129	
924.91855	121	
1071.83559	100	
1801.89603	341	1+
1823.88606	697	1+
END IONS

###FS:    #m/z: 647.30828 #charge   3
###MaxRes:#m/z:  0.00000 #charge-128
###MS: 1167
###MSMS: 1170
BEGIN IONS
TITLE=Cmpd 303, AutoMSn(647.3083), 19.8 min
RTINSECONDS=1187.78
SCANS=MS: 1167 MSMS: 1170
PEPMASS=647.30828	5157
CHARGE=3+
517.30136	115	
519.77064	125	
614.95261	102	
634.27528	116	
643.31529	150	
646.29673	130	
647.32961	329	1+
649.38282	202	
651.81666	225	
652.32894	359	1+
657.86528	551	
707.33803	160	
716.34045	257	
716.83524	166	
772.89354	173	
773.37976	178	
END IONS

###FS:    #m/z: 751.75968 #charge   3
###MaxRes:#m/z:  0.00000 #charge-128
###MS: 1171
###MSMS: 1172
BEGIN IONS
TITLE=Cmpd 304, AutoMSn(751.7597), 19.8 min
RTINSECONDS=1190.8
SCANS=MS: 1171 MSMS: 1172
PEPMASS=751.75968	12993
CHARGE=3+
377.69172	178	
389.14181	125	
397.20733	100	
402.23039	939	1+
411.17210	120	
417.92257	228	
437.18860	379	1+
441.22863	132	
478.89963	103	
479.21553	111	
485.20543	234	1+
514.25051	202	
550.26839	205	
568.29390	126	
610.96254	131	
632.27031	111	
650.29690	142	
681.30387	312	1+
706.32736	122	
726.87319	306	
727.34839	293	1+
753.33435	398	1+
770.39578	117	
770.88784	319	
803.32494	120	
851.91726	325	
852.41391	166	
868.39224	152	
901.44558	401	1+
1076.28447	152	
END IONS

###FS:    #m/z: 939.44685 #charge   2
###MaxRes:#m/z:  0.00000 #charge-128
###MS: 1171
###MSMS: 1173
BEGIN IONS
TITLE=Cmpd 305, AutoMSn(939.4468), 19.9 min
RTINSECONDS=1191.3
SCANS=MS: 1171 MSMS: 1173
PEPMASS=939.44685	11081
CHARGE=2+
402.23458	216	
437.18259	407	1+
550.26987	185	
758.45060	104	
839.35759	165	
851.91837	238	
852.41279	106	
853.25580	114	
912.91648	131	
913.18242	135	
913.43989	264	
913.73584	107	
END IONS

###FS:    #m/z: 610.97330 #charge   3
###MaxRes:#m/z:  0.00000 #charge-128
###MS: 1171
###MSMS: 1174
BEGIN IONS
TITLE=Cmpd 306, AutoMSn(610.9733), 19.9 min
RTINSECONDS=1191.81
SCANS=MS: 1171 MSMS: 1174
PEPMASS=610.97330	5441
CHARGE=3+
345.20357	114	
365.19387	106	
467.72603	132	
492.29857	287	
547.27931	103	
575.27231	131	
607.32851	202	
608.32258	204	
609.30747	532	1+
612.31100	412	1+
637.28214	133	
664.38005	214	
678.35886	700	1+
793.40673	107	
807.37847	151	
864.41374	340	1+
951.45228	140	
END IONS

###FS:    #m/z: 335.25705 #charge   2
###MaxRes:#m/z:  0.00000 #charge-128
###MS: 1175
###MSMS: 1176
BEGIN IONS
TITLE=Cmpd 307, AutoMSn(335.2571), 19.9 min
RTINSECONDS=1194.84
SCANS=MS: 1175 MSMS: 1176
PEPMASS=335.25705	8316
CHARGE=2+
316.24516	122	
332.23934	112	
334.25239	302	
END IONS

###FS:    #m/z: 588.30097 #charge   3
###MaxRes:#m/z:  0.00000 #charge-128
###MS: 1175
###MSMS: 1177
BEGIN IONS
TITLE=Cmpd 308, AutoMSn(588.3010), 19.9 min
RTINSECONDS=1195.34
SCANS=MS: 1175 MSMS: 1177
PEPMASS=588.30097	6512
CHARGE=3+
415.19830	100	
501.23888	220	1+
514.28926	116	
573.30280	107	
589.27868	112	
591.29810	102	
END IONS

###FS:    #m/z: 530.78439 #charge   2
###MaxRes:#m/z:  0.00000 #charge-128
###MS: 1175
###MSMS: 1178
BEGIN IONS
TITLE=Cmpd 309, AutoMSn(530.7844), 19.9 min
RTINSECONDS=1195.84
SCANS=MS: 1175 MSMS: 1178
PEPMASS=530.78439	4485
CHARGE=2+
387.18649	103	
390.21372	145	
469.25360	135	
505.22824	117	
512.27269	120	
514.29955	127	
527.27313	244	1+
530.27598	163	
532.26379	293	1+
534.29651	183	
618.31630	419	
733.35600	178	
846.43686	625	1+
END IONS

###FS:    #m/z: 530.78354 #charge   2
###MaxRes:#m/z:  0.00000 #charge-128
###MS: 1179
###MSMS: 1180
BEGIN IONS
TITLE=Cmpd 310, AutoMSn(530.7835), 20.0 min
RTINSECONDS=1198.87
SCANS=MS: 1179 MSMS: 1180
PEPMASS=530.78354	7154
CHARGE=2+
390.21207	445	1+
450.23541	118	
461.21475	155	
471.27870	228	1+
505.23874	459	
513.26529	137	
520.85543	140	
523.26830	114	
526.28615	267	1+
528.27091	585	1+
530.30853	582	1+
532.29105	997	1+
533.94781	146	
536.28707	115	
559.34397	122	
618.31633	878	1+
733.35218	1640	1+
844.40449	109	
846.42274	1822	1+
959.53373	105	
END IONS

###FS:    #m/z: 335.25897 #charge   2
###MaxRes:#m/z:  0.00000 #charge-128
###MS: 1179
###MSMS: 1181
BEGIN IONS
TITLE=Cmpd 311, AutoMSn(335.2590), 20.0 min
RTINSECONDS=1199.37
SCANS=MS: 1179 MSMS: 1181
PEPMASS=335.25897	8597
CHARGE=2+
316.24307	269	
334.24871	442	
END IONS

###FS:    #m/z: 588.30086 #charge   1
###MaxRes:#m/z:  0.00000 #charge-128
###MS: 1179
###MSMS: 1182
BEGIN IONS
TITLE=Cmpd 312, AutoMSn(588.3009), 20.0 min
RTINSECONDS=1199.87
SCANS=MS: 1179 MSMS: 1182
PEPMASS=588.30086	6912
CHARGE=1+
329.19503	202	
443.21622	155	
476.28732	114	
501.23964	102	
514.29201	161	
568.26867	101	
588.32541	144	
END IONS

###FS:    #m/z: 530.78544 #charge   2
###MaxRes:#m/z:  0.00000 #charge-128
###MS: 1183
###MSMS: 1184
BEGIN IONS
TITLE=Cmpd 313, AutoMSn(530.7854), 20.0 min
RTINSECONDS=1202.9
SCANS=MS: 1183 MSMS: 1184
PEPMASS=530.78544	11660
CHARGE=2+
390.20869	426	
439.19944	115	
457.25009	112	
467.64356	103	
483.21716	162	
505.23616	258	
510.29520	122	
512.26159	144	
513.32584	100	
515.25284	103	
521.78767	492	
527.30404	189	
528.29194	440	1+
530.28336	621	1+
532.29039	832	1+
534.87803	104	
618.31074	761	1+
733.34507	1652	1+
846.42517	2393	1+
856.04511	399	
END IONS

###FS:    #m/z: 559.77671 #charge   2
###MaxRes:#m/z:  0.00000 #charge-128
###MS: 1183
###MSMS: 1185
BEGIN IONS
TITLE=Cmpd 314, AutoMSn(559.7767), 20.1 min
RTINSECONDS=1203.4
SCANS=MS: 1183 MSMS: 1185
PEPMASS=559.77671	4635
CHARGE=2+
329.18810	169	
360.20452	148	
386.14560	164	
394.15975	134	
408.72940	120	
454.23087	315	
457.19829	107	
466.27012	104	
492.75977	131	
533.95132	412	
556.30482	190	
558.29288	246	
559.30162	1001	1+
569.25047	236	1+
596.35628	197	
763.44214	290	1+
838.42548	436	1+
964.50507	305	1+
981.49236	802	1+
END IONS

###FS:    #m/z: 588.29918 #charge   3
###MaxRes:#m/z:  0.00000 #charge-128
###MS: 1183
###MSMS: 1186
BEGIN IONS
TITLE=Cmpd 315, AutoMSn(588.2992), 20.1 min
RTINSECONDS=1203.9
SCANS=MS: 1183 MSMS: 1186
PEPMASS=588.29918	8081
CHARGE=3+
328.19176	113	
344.17836	115	
350.16485	112	
352.15060	109	
388.11914	151	
401.46406	140	
415.18254	201	
443.21922	150	
501.24071	241	
514.28907	251	
540.28549	136	
580.28299	125	
586.23950	126	
587.29880	126	
588.30197	349	1+
END IONS

###FS:    #m/z: 559.77630 #charge   2
###MaxRes:#m/z:  0.00000 #charge-128
###MS: 1187
###MSMS: 1188
BEGIN IONS
TITLE=Cmpd 316, AutoMSn(559.7763), 20.1 min
RTINSECONDS=1206.92
SCANS=MS: 1187 MSMS: 1188
PEPMASS=559.77630	11107
CHARGE=2+
312.10810	112	
346.20765	158	
369.11656	133	
382.22640	101	
409.73162	101	
435.74541	103	
443.20065	128	
454.23369	314	
468.24462	103	
483.26546	343	
491.58307	160	
493.29781	123	
519.23742	108	
528.31340	114	
538.29779	126	
540.29086	114	
555.28939	339	1+
557.28755	870	1+
562.26875	340	1+
596.34865	468	1+
636.27291	104	
709.43238	301	
763.45156	213	
838.42832	155	
925.50389	303	1+
981.49542	1302	1+
END IONS

###FS:    #m/z: 642.85096 #charge   2
###MaxRes:#m/z:  0.00000 #charge-128
###MS: 1187
###MSMS: 1189
BEGIN IONS
TITLE=Cmpd 317, AutoMSn(642.8510), 20.1 min
RTINSECONDS=1207.42
SCANS=MS: 1187 MSMS: 1189
PEPMASS=642.85096	5799
CHARGE=2+
330.13836	135	
402.23769	111	
439.72557	115	
530.32164	136	
539.64970	102	
638.30660	278	1+
640.31011	339	1+
642.31437	200	
642.58223	139	
644.32739	171	
646.29503	266	
653.72339	611	1+
666.35242	183	
721.01261	100	
844.92888	104	
END IONS

###FS:    #m/z: 783.87351 #charge   2
###MaxRes:#m/z:  0.00000 #charge-128
###MS: 1187
###MSMS: 1190
BEGIN IONS
TITLE=Cmpd 318, AutoMSn(783.8735), 20.1 min
RTINSECONDS=1207.92
SCANS=MS: 1187 MSMS: 1190
PEPMASS=783.87351	4880
CHARGE=2+
370.20608	126	
430.15011	198	
447.17889	322	
540.21775	102	
551.25242	129	
558.22172	102	
576.22705	145	
664.33392	133	
689.32243	152	
779.36966	160	
878.42570	254	
880.42214	108	
991.51183	401	1+
1120.55758	207	
1131.68377	184	
END IONS

###FS:    #m/z: 559.77647 #charge   2
###MaxRes:#m/z:  0.00000 #charge-128
###MS: 1191
###MSMS: 1192
BEGIN IONS
TITLE=Cmpd 319, AutoMSn(559.7765), 20.2 min
RTINSECONDS=1210.95
SCANS=MS: 1191 MSMS: 1192
PEPMASS=559.77647	14676
CHARGE=2+
312.09139	117	
346.20365	294	
358.14706	136	
381.16208	117	
386.14925	329	
432.18426	153	
435.23170	285	1+
439.23145	128	
448.23336	122	
450.19325	120	
483.26262	928	1+
540.30866	122	
542.27290	203	
545.28601	122	
556.29211	1032	1+
560.31562	277	
562.29522	673	1+
570.24211	156	
596.34673	455	
709.43494	384	1+
763.45017	459	1+
765.32296	136	
838.42441	370	
907.45880	819	1+
981.49982	2086	1+
END IONS

###FS:    #m/z: 783.87446 #charge   2
###MaxRes:#m/z:  0.00000 #charge-128
###MS: 1191
###MSMS: 1193
BEGIN IONS
TITLE=Cmpd 320, AutoMSn(783.8745), 20.2 min
RTINSECONDS=1211.45
SCANS=MS: 1191 MSMS: 1193
PEPMASS=783.87446	11935
CHARGE=2+
392.15022	103	
412.14014	300	1+
430.15374	179	
447.18245	268	
551.25431	129	
576.22669	270	
664.33690	303	
672.28289	136	
689.29980	290	
779.37422	250	1+
878.41974	441	1+
991.51947	361	1+
1120.53936	136	
1121.54716	115	
1421.68775	103	
END IONS

###FS:    #m/z: 1029.67270 #charge   2
###MaxRes:#m/z:  0.00000 #charge-128
###MS: 1191
###MSMS: 1194
BEGIN IONS
TITLE=Cmpd 321, AutoMSn(1029.6727), 20.2 min
RTINSECONDS=1211.95
SCANS=MS: 1191 MSMS: 1194
PEPMASS=1029.67270	5650
CHARGE=2+
366.13904	1035	1+
528.19367	118	
657.23869	329	
END IONS

###FS:    #m/z: 783.87277 #charge   2
###MaxRes:#m/z:  0.00000 #charge-128
###MS: 1195
###MSMS: 1196
BEGIN IONS
TITLE=Cmpd 322, AutoMSn(783.8728), 20.2 min
RTINSECONDS=1214.97
SCANS=MS: 1195 MSMS: 1196
PEPMASS=783.87277	14206
CHARGE=2+
412.13689	189	
414.19659	116	
430.14957	275	
447.18211	575	1+
487.17959	112	
515.21760	101	
551.24794	139	
558.20847	110	
576.22917	238	1+
636.31432	107	
647.29194	162	
664.34079	453	1+
672.27122	107	
680.29695	142	
689.30191	272	1+
702.33937	112	
778.35895	115	
779.35880	410	1+
786.41538	103	
850.44785	150	
878.42968	875	1+
991.52177	453	1+
1120.55762	108	
1121.55370	150	
END IONS

###FS:    #m/z: 655.83080 #charge   2
###MaxRes:#m/z:  0.00000 #charge-128
###MS: 1195
###MSMS: 1197
BEGIN IONS
TITLE=Cmpd 323, AutoMSn(655.8308), 20.3 min
RTINSECONDS=1215.47
SCANS=MS: 1195 MSMS: 1197
PEPMASS=655.83080	10717
CHARGE=2+
333.14299	194	
365.15811	140	
392.18890	106	
402.24303	105	
418.23020	372	1+
441.25172	107	
446.22653	206	
460.26566	144	
475.49053	104	
506.30417	109	
531.31262	124	
537.25379	143	
559.29698	110	
589.28989	457	1+
615.29002	122	
620.22042	114	
636.30895	123	
653.34542	258	1+
656.34365	136	
658.31451	247	
695.84868	115	
752.34885	1165	1+
763.49808	108	
779.34159	185	
865.43956	1585	1+
875.19211	336	
978.50250	126	
1035.57278	153	
1122.58657	147	
1123.59255	113	
END IONS

###FS:    #m/z: 505.27027 #charge   2
###MaxRes:#m/z:  0.00000 #charge-128
###MS: 1195
###MSMS: 1198
BEGIN IONS
TITLE=Cmpd 324, AutoMSn(505.2703), 20.3 min
RTINSECONDS=1215.97
SCANS=MS: 1195 MSMS: 1198
PEPMASS=505.27027	8901
CHARGE=2+
388.27362	100	
390.69648	154	
404.19054	114	
437.21979	160	
480.22334	123	
484.28642	236	
487.26023	221	1+
490.28624	138	
491.59597	177	
494.22507	100	
495.64984	140	
502.26410	438	1+
504.26928	663	1+
506.28335	653	
508.27969	619	1+
509.77678	176	
515.76986	310	
534.24478	153	
551.25334	550	1+
609.25865	134	
619.34038	112	
664.33437	177	
666.27894	345	
761.34015	220	1+
779.36832	1272	1+
878.43546	171	
END IONS

###FS:    #m/z: 655.83324 #charge   2
###MaxRes:#m/z:  0.00000 #charge-128
###MS: 1199
###MSMS: 1200
BEGIN IONS
TITLE=Cmpd 325, AutoMSn(655.8332), 20.3 min
RTINSECONDS=1218.99
SCANS=MS: 1199 MSMS: 1200
PEPMASS=655.83324	13762
CHARGE=2+
315.12761	116	
333.13282	114	
345.17716	120	
402.23449	125	
410.19933	139	
418.23102	317	1+
428.21524	239	
430.26391	135	
446.22075	227	1+
460.23981	184	
541.28651	238	
559.29850	140	
589.28851	813	1+
601.29448	107	
654.32438	110	
656.35990	127	
657.32040	325	1+
752.35707	1458	1+
865.43522	1580	1+
875.22806	104	
878.43495	172	
1122.59831	132	
END IONS

###FS:    #m/z: 505.26889 #charge   2
###MaxRes:#m/z:  0.00000 #charge-128
###MS: 1199
###MSMS: 1201
BEGIN IONS
TITLE=Cmpd 326, AutoMSn(505.2689), 20.3 min
RTINSECONDS=1219.5
SCANS=MS: 1199 MSMS: 1201
PEPMASS=505.26889	10785
CHARGE=2+
365.19424	113	
390.19482	206	
394.18948	118	
410.22004	134	
437.21772	206	
480.22851	273	
484.26779	142	
486.29960	182	
488.24856	121	
490.24459	235	1+
491.58041	208	
501.31111	107	
502.28635	593	1+
504.27201	716	1+
506.29016	506	
508.26979	324	
551.25427	474	1+
649.26292	134	
664.33911	113	
666.28472	415	1+
762.34917	260	1+
765.36344	110	
779.36980	1258	1+
878.45816	172	
END IONS

###FS:    #m/z: 1039.92877 #charge   2
###MaxRes:#m/z:  0.00000 #charge-128
###MS: 1199
###MSMS: 1202
BEGIN IONS
TITLE=Cmpd 327, AutoMSn(1039.9288), 20.3 min
RTINSECONDS=1220
SCANS=MS: 1199 MSMS: 1202
PEPMASS=1039.92877	7127
CHARGE=2+
366.14148	1689	1+
454.15878	142	
528.19339	290	1+
556.28865	111	
570.19701	102	
573.28670	324	1+
657.23553	1707	1+
731.26988	128	
END IONS

###FS:    #m/z: 1039.92674 #charge   2
###MaxRes:#m/z:  0.00000 #charge-128
###MS: 1203
###MSMS: 1205
BEGIN IONS
TITLE=Cmpd 329, AutoMSn(1039.9267), 20.4 min
RTINSECONDS=1223.52
SCANS=MS: 1203 MSMS: 1205
PEPMASS=1039.92674	10789
CHARGE=2+
366.13871	3229	1+
454.15606	368	
528.19395	390	1+
537.25621	114	
555.27908	424	1+
569.22199	177	
573.29400	295	1+
657.23052	2717	1+
665.72834	682	1+
679.96025	101	
731.27585	131	
END IONS

###FS:    #m/z: 655.83108 #charge   2
###MaxRes:#m/z:  0.00000 #charge-128
###MS: 1203
###MSMS: 1206
BEGIN IONS
TITLE=Cmpd 330, AutoMSn(655.8311), 20.4 min
RTINSECONDS=1224.02
SCANS=MS: 1203 MSMS: 1206
PEPMASS=655.83108	12521
CHARGE=2+
333.13344	246	
361.18520	113	
418.23703	347	
446.22475	331	
531.32330	132	
589.29375	283	
604.30554	111	
654.31688	369	1+
658.36347	206	
750.73952	112	
752.35581	1516	1+
863.40314	104	
865.43682	1633	1+
875.19225	364	
1035.54761	188	
1122.56559	152	
END IONS

###FS:    #m/z: 371.22689 #charge   1
###MaxRes:#m/z:  0.00000 #charge-128
###MS: 1207
###MSMS: 1208
BEGIN IONS
TITLE=Cmpd 331, AutoMSn(371.2269), 20.5 min
RTINSECONDS=1227.06
SCANS=MS: 1207 MSMS: 1208
PEPMASS=371.22689	31671
CHARGE=1+
356.27274	144	
END IONS

###FS:    #m/z: 1039.68009 #charge   2
###MaxRes:#m/z:  0.00000 #charge-128
###MS: 1207
###MSMS: 1209
BEGIN IONS
TITLE=Cmpd 332, AutoMSn(1039.6801), 20.5 min
RTINSECONDS=1227.56
SCANS=MS: 1207 MSMS: 1209
PEPMASS=1039.68009	19607
CHARGE=2+
366.13680	5220	1+
448.23584	205	
454.15855	216	
512.20326	129	
528.18673	465	
535.83163	722	
537.26212	300	1+
555.27315	640	1+
569.21141	264	
573.29116	748	1+
657.23245	3724	1+
666.76165	198	
731.25775	219	
819.27144	170	
893.32463	179	
975.97822	102	
1268.07124	110	
1423.11924	110	
END IONS

###FS:    #m/z: 393.20946 #charge   1
###MaxRes:#m/z:  0.00000 #charge-128
###MS: 1207
###MSMS: 1210
BEGIN IONS
TITLE=Cmpd 333, AutoMSn(393.2095), 20.5 min
RTINSECONDS=1228.06
SCANS=MS: 1207 MSMS: 1210
PEPMASS=393.20946	8455
CHARGE=1+
328.24224	139	
354.26672	116	
374.24879	194	
392.25373	254	
393.20797	4298	1+
END IONS

###FS:    #m/z: 393.20796 #charge   1
###MaxRes:#m/z:  0.00000 #charge-128
###MS: 1211
###MSMS: 1213
BEGIN IONS
TITLE=Cmpd 335, AutoMSn(393.2080), 20.5 min
RTINSECONDS=1231.58
SCANS=MS: 1211 MSMS: 1213
PEPMASS=393.20796	13543
CHARGE=1+
358.24631	110	
372.25696	184	
375.21702	109	
391.20925	231	1+
393.20748	5950	1+
END IONS

###FS:    #m/z: 702.33962 #charge   2
###MaxRes:#m/z:  0.00000 #charge-128
###MS: 1211
###MSMS: 1214
BEGIN IONS
TITLE=Cmpd 336, AutoMSn(702.3396), 20.5 min
RTINSECONDS=1232.09
SCANS=MS: 1211 MSMS: 1214
PEPMASS=702.33962	8267
CHARGE=2+
330.13571	124	
426.21668	120	
428.23227	142	
457.69938	100	
467.19373	117	
483.71330	105	
566.27184	104	
575.29004	241	1+
624.83106	139	
653.35692	130	
668.32233	145	
699.34439	528	1+
702.36200	317	
702.57298	362	
703.32683	520	1+
706.37854	108	
746.88484	115	
802.28072	105	
810.04052	107	
881.92193	148	
END IONS

###FS:    #m/z: 393.20897 #charge   1
###MaxRes:#m/z:  0.00000 #charge-128
###MS: 1215
###MSMS: 1216
BEGIN IONS
TITLE=Cmpd 337, AutoMSn(393.2090), 20.6 min
RTINSECONDS=1235.11
SCANS=MS: 1215 MSMS: 1216
PEPMASS=393.20897	16313
CHARGE=1+
330.22161	117	
372.25010	150	
374.21879	132	
390.24714	206	
392.25228	111	
393.20959	6911	1+
END IONS

###FS:    #m/z: 830.83498 #charge   2
###MaxRes:#m/z:  0.00000 #charge-128
###MS: 1215
###MSMS: 1217
BEGIN IONS
TITLE=Cmpd 338, AutoMSn(830.8350), 20.6 min
RTINSECONDS=1235.61
SCANS=MS: 1215 MSMS: 1217
PEPMASS=830.83498	11295
CHARGE=2+
346.11538	120	
354.15866	175	
375.14934	125	
433.16666	134	
455.22228	159	
470.21293	114	
548.18045	125	
554.19301	188	
688.25093	134	
733.27251	118	
857.36267	156	
992.35865	107	
1058.44359	118	
1107.36129	106	
1206.45147	152	
END IONS

###FS:    #m/z: 688.33803 #charge   2
###MaxRes:#m/z:  0.00000 #charge-128
###MS: 1215
###MSMS: 1218
BEGIN IONS
TITLE=Cmpd 339, AutoMSn(688.3380), 20.6 min
RTINSECONDS=1236.11
SCANS=MS: 1215 MSMS: 1218
PEPMASS=688.33803	7786
CHARGE=2+
465.72754	129	
509.25169	102	
513.26780	115	
537.21052	110	
555.27956	108	
566.77167	122	
604.29379	256	
624.83366	344	1+
648.29967	128	
684.36490	141	
686.33255	324	1+
687.83104	132	
688.33192	740	1+
688.58949	180	
697.02686	497	
698.10013	126	
704.28045	288	
737.88731	123	
781.37132	111	
799.36613	243	1+
810.40425	112	
817.36588	446	1+
930.43152	112	
1080.28673	124	
END IONS

###FS:    #m/z: 583.84245 #charge   2
###MaxRes:#m/z:  0.00000 #charge-128
###MS: 1219
###MSMS: 1220
BEGIN IONS
TITLE=Cmpd 340, AutoMSn(583.8424), 20.7 min
RTINSECONDS=1239.14
SCANS=MS: 1219 MSMS: 1220
PEPMASS=583.84245	7260
CHARGE=2+
326.15999	119	
339.20643	131	
388.24626	127	
569.28779	146	
571.24799	106	
580.32345	167	
582.28569	180	
584.32852	636	1+
587.25911	112	
588.32688	314	1+
590.32277	417	
602.38730	360	1+
604.38725	160	
631.31201	144	
682.38684	216	
828.48041	2155	1+
839.26679	104	
889.46707	207	
941.54971	138	
1148.66556	1025	1+
END IONS

###FS:    #m/z: 673.58179 #charge   2
###MaxRes:#m/z:  0.00000 #charge-128
###MS: 1219
###MSMS: 1221
BEGIN IONS
TITLE=Cmpd 341, AutoMSn(673.5818), 20.7 min
RTINSECONDS=1239.64
SCANS=MS: 1219 MSMS: 1221
PEPMASS=673.58179	7559
CHARGE=2+
525.76461	145	
624.83353	158	
625.31956	142	
640.92792	113	
670.85649	254	
671.35125	305	1+
673.82141	113	
674.32506	303	1+
676.32688	452	1+
681.01495	217	
704.29297	114	
817.36452	282	1+
826.71919	103	
END IONS

###FS:    #m/z: 830.83516 #charge   2
###MaxRes:#m/z:  0.00000 #charge-128
###MS: 1219
###MSMS: 1222
BEGIN IONS
TITLE=Cmpd 342, AutoMSn(830.8352), 20.7 min
RTINSECONDS=1240.14
SCANS=MS: 1219 MSMS: 1222
PEPMASS=830.83516	10183
CHARGE=2+
417.20307	101	
455.20494	159	
470.22269	102	
488.23773	113	
546.67571	121	
554.19341	130	
605.18781	109	
666.21300	107	
687.76473	106	
733.24883	195	
1107.35974	114	
END IONS

###FS:    #m/z: 583.84321 #charge   2
###MaxRes:#m/z:  0.00000 #charge-128
###MS: 1223
###MSMS: 1224
BEGIN IONS
TITLE=Cmpd 343, AutoMSn(583.8432), 20.7 min
RTINSECONDS=1243.17
SCANS=MS: 1223 MSMS: 1224
PEPMASS=583.84321	17289
CHARGE=2+
328.15992	155	
339.19200	272	1+
344.19077	124	
370.23191	285	1+
388.24992	201	
414.50864	119	
449.24721	117	
470.15658	124	
477.32954	125	
501.33811	349	1+
510.30419	134	
523.25842	126	
525.25764	123	
548.29368	141	
551.26823	150	
561.28166	155	
567.28916	121	
569.29155	486	1+
574.13450	117	
574.83752	2191	1+
580.30383	223	
582.11325	115	
582.29212	130	
583.29955	634	1+
586.30934	558	1+
587.83087	113	
590.31826	116	
602.38285	835	1+
605.32391	134	
648.32954	415	1+
682.36545	199	
731.42803	429	
761.42149	407	1+
765.36043	125	
810.48793	448	1+
810.49369	149	
825.46909	431	1+
828.47931	4707	1+
889.48882	435	1+
941.55926	718	1+
964.50069	213	1+
1149.67136	1672	1+
END IONS

###FS:    #m/z: 674.07920 #charge   2
###MaxRes:#m/z:  0.00000 #charge-128
###MS: 1223
###MSMS: 1225
BEGIN IONS
TITLE=Cmpd 344, AutoMSn(674.0792), 20.7 min
RTINSECONDS=1243.67
SCANS=MS: 1223 MSMS: 1225
PEPMASS=674.07920	9522
CHARGE=2+
378.17808	102	
533.94835	140	
559.83987	127	
575.29530	315	1+
624.86036	131	
669.13241	119	
671.34546	686	1+
673.83240	127	
674.32176	100	
676.37220	197	
677.29121	167	
679.96721	467	
687.93260	108	
704.28784	154	
753.34466	102	
817.36252	135	
882.40438	137	
1340.68507	726	1+
1342.67966	478	1+
END IONS

###FS:    #m/z: 559.32031 #charge   2
###MaxRes:#m/z:  0.00000 #charge-128
###MS: 1223
###MSMS: 1226
BEGIN IONS
TITLE=Cmpd 345, AutoMSn(559.3203), 20.7 min
RTINSECONDS=1244.17
SCANS=MS: 1223 MSMS: 1226
PEPMASS=559.32031	32319
CHARGE=2+
329.18667	134	
358.22862	127	
359.17228	149	
379.21212	202	
414.28831	152	
426.18665	112	
430.24162	156	
446.26674	141	
450.26281	114	
458.23869	188	
471.28910	162	
474.25012	132	
483.25263	289	
546.28828	125	
550.98631	200	
558.29712	128	
560.31933	124	
562.30339	169	
593.32605	366	1+
596.36103	165	
650.36061	2260	1+
658.91007	310	
763.45412	592	1+
773.64327	164	
864.49110	343	1+
878.47410	127	
903.51129	129	
905.48176	127	
921.51703	949	1+
1018.56193	202	
END IONS

###FS:    #m/z: 583.84347 #charge   2
###MaxRes:#m/z:  0.00000 #charge-128
###MS: 1227
###MSMS: 1228
BEGIN IONS
TITLE=Cmpd 346, AutoMSn(583.8435), 20.8 min
RTINSECONDS=1247.2
SCANS=MS: 1227 MSMS: 1228
PEPMASS=583.84347	27331
CHARGE=2+
322.18461	197	
328.14711	246	
339.20314	205	
371.22928	227	
388.24669	165	
419.21154	138	
421.69212	116	
423.22209	235	
428.19904	126	
441.23230	212	
443.21333	178	
454.24616	117	
471.27555	236	1+
501.34088	261	
534.25231	179	
544.27915	160	
551.25769	117	
568.31080	141	
569.27932	764	1+
573.82554	136	
575.19507	123	
579.32071	313	1+
581.30463	647	1+
582.42952	118	
584.34557	395	1+
586.32123	683	1+
590.32244	465	
602.38789	1005	1+
648.32294	139	
649.32300	356	1+
682.36385	243	1+
713.41712	263	1+
731.42190	885	1+
743.39208	239	1+
761.41935	556	1+
810.45800	139	
810.46094	936	1+
828.47900	6319	1+
862.46987	163	
889.46945	715	1+
941.55797	616	1+
1080.30066	144	
1148.66069	3144	1+
END IONS

###FS:    #m/z: 673.83421 #charge   2
###MaxRes:#m/z:  0.00000 #charge-128
###MS: 1227
###MSMS: 1229
BEGIN IONS
TITLE=Cmpd 347, AutoMSn(673.8342), 20.8 min
RTINSECONDS=1247.7
SCANS=MS: 1227 MSMS: 1229
PEPMASS=673.83421	9453
CHARGE=2+
465.72174	106	
557.27714	114	
561.23540	102	
575.30157	123	
645.54737	115	
669.31735	254	1+
670.65838	103	
671.33596	255	
672.33414	702	1+
674.05521	151	
704.27366	241	
798.38839	212	1+
815.85506	134	
817.35882	102	
827.08186	125	
870.06766	104	
END IONS

###FS:    #m/z: 516.29872 #charge   2
###MaxRes:#m/z:  0.00000 #charge-128
###MS: 1227
###MSMS: 1230
BEGIN IONS
TITLE=Cmpd 348, AutoMSn(516.2987), 20.8 min
RTINSECONDS=1248.2
SCANS=MS: 1227 MSMS: 1230
PEPMASS=516.29872	8521
CHARGE=2+
338.16358	206	
361.24845	198	
415.18627	102	
418.20574	113	
449.25468	204	
459.20494	170	
462.28091	177	
488.27175	100	
495.27405	265	1+
497.28135	144	
500.27085	100	
512.27210	260	
514.27905	364	
515.29104	324	
516.28443	555	1+
518.27613	945	1+
521.78738	100	
536.25918	133	
558.26343	113	
575.37869	132	
819.44038	880	1+
825.97241	141	
830.08699	113	
932.52512	175	
END IONS

###FS:    #m/z: 929.19289 #charge   2
###MaxRes:#m/z:  0.00000 #charge-128
###MS: 1231
###MSMS: 1232
BEGIN IONS
TITLE=Cmpd 349, AutoMSn(929.1929), 20.9 min
RTINSECONDS=1251.22
SCANS=MS: 1231 MSMS: 1232
PEPMASS=929.19289	8134
CHARGE=2+
402.24176	181	
437.17997	392	
468.41701	160	
476.17289	109	
665.28454	135	
758.87794	110	
839.34222	146	
883.90327	100	
884.41253	229	
924.41722	225	1+
927.50716	140	
1857.32408	546	1+
END IONS

###FS:    #m/z: 620.80292 #charge   2
###MaxRes:#m/z:  0.00000 #charge-128
###MS: 1231
###MSMS: 1233
BEGIN IONS
TITLE=Cmpd 350, AutoMSn(620.8029), 20.9 min
RTINSECONDS=1251.73
SCANS=MS: 1231 MSMS: 1233
PEPMASS=620.80292	6822
CHARGE=2+
405.21497	229	1+
409.17890	274	
412.94430	112	
423.22799	771	1+
426.17589	101	
449.25264	129	
455.18328	213	
459.52625	101	
480.18993	112	
507.21420	131	
525.22512	503	1+
570.30106	1147	1+
583.27058	111	
617.32736	187	
618.31018	616	1+
622.32095	371	1+
680.32632	145	
698.35953	1155	1+
769.39316	470	1+
800.35156	113	
883.42026	176	
998.46884	765	1+
END IONS

###FS:    #m/z: 388.25133 #charge   1
###MaxRes:#m/z:  0.00000 #charge-128
###MS: 1231
###MSMS: 1234
BEGIN IONS
TITLE=Cmpd 351, AutoMSn(388.2513), 20.9 min
RTINSECONDS=1252.23
SCANS=MS: 1231 MSMS: 1234
PEPMASS=388.25133	8377
CHARGE=1+
373.24324	109	
386.29507	112	
388.23554	102	
END IONS

###FS:    #m/z: 620.80248 #charge   2
###MaxRes:#m/z:  0.00000 #charge-128
###MS: 1235
###MSMS: 1236
BEGIN IONS
TITLE=Cmpd 352, AutoMSn(620.8025), 20.9 min
RTINSECONDS=1255.26
SCANS=MS: 1235 MSMS: 1236
PEPMASS=620.80248	19172
CHARGE=2+
340.14871	427	
358.15853	125	
409.16938	395	
414.19742	157	
423.23636	1095	1+
427.19056	213	
437.16829	224	
454.18365	446	1+
462.26697	280	
480.20009	121	
497.22174	117	
507.23019	112	
525.22925	1528	1+
533.93716	209	
543.23384	204	
570.30126	1914	1+
580.29857	194	
616.29688	125	
617.32403	371	1+
620.30303	164	
623.31619	377	1+
636.25128	116	
638.25883	120	
640.32538	127	
681.34147	198	
698.36470	2116	1+
752.37442	128	
769.39564	990	1+
778.74422	365	
778.86036	232	
883.43956	576	1+
981.45567	114	
998.46634	1267	1+
1009.45353	188	
1009.95203	289	
END IONS

###FS:    #m/z: 929.19129 #charge   2
###MaxRes:#m/z:  0.00000 #charge-128
###MS: 1235
###MSMS: 1237
BEGIN IONS
TITLE=Cmpd 353, AutoMSn(929.1913), 20.9 min
RTINSECONDS=1255.76
SCANS=MS: 1235 MSMS: 1237
PEPMASS=929.19129	18071
CHARGE=2+
346.17315	161	
389.15826	112	
402.23314	298	
408.83658	145	
437.18187	982	1+
459.26099	209	1+
550.26493	272	
584.28426	126	
665.30349	136	
682.31907	160	
685.23238	140	
752.33666	102	
758.87056	246	
802.41050	130	
802.87247	111	
821.33488	157	
839.34829	222	
860.39809	106	
925.91777	152	
929.18072	501	
929.44902	360	
929.70535	196	
933.44324	521	1+
934.96317	135	
959.11473	102	
1047.51780	104	
1146.19803	111	
1146.85880	219	
1621.71517	379	1+
1766.83924	720	1+
1847.87263	437	1+
END IONS

###FS:    #m/z: 762.71304 #charge   3
###MaxRes:#m/z:  0.00000 #charge-128
###MS: 1235
###MSMS: 1238
BEGIN IONS
TITLE=Cmpd 354, AutoMSn(762.7130), 20.9 min
RTINSECONDS=1256.26
SCANS=MS: 1235 MSMS: 1238
PEPMASS=762.71304	6605
CHARGE=3+
404.22252	172	
489.20244	112	
517.30587	408	
645.38430	115	
758.42225	119	
765.18511	114	
767.43290	964	1+
END IONS

###FS:    #m/z: 620.80403 #charge   2
###MaxRes:#m/z:  0.00000 #charge-128
###MS: 1239
###MSMS: 1240
BEGIN IONS
TITLE=Cmpd 355, AutoMSn(620.8040), 21.0 min
RTINSECONDS=1259.31
SCANS=MS: 1239 MSMS: 1240
PEPMASS=620.80403	30062
CHARGE=2+
331.18596	102	
340.14895	386	1+
343.15620	111	
358.16528	173	
364.46333	200	
409.16633	379	
412.15375	267	
423.23393	1543	1+
426.20623	279	
428.19631	107	
430.15218	246	
436.17182	347	1+
454.18442	749	1+
462.25617	342	
498.21097	126	
508.19819	220	
525.23120	1370	1+
527.23305	232	
543.25212	325	1+
550.98706	197	
570.30134	3211	1+
580.29139	251	
598.27895	136	
603.78508	117	
605.30815	118	
615.28992	207	1+
620.30796	522	1+
624.30736	234	
636.27132	344	1+
681.33737	237	
698.35870	2019	1+
752.37445	140	
769.39831	1725	1+
779.38505	146	
849.39401	106	
883.44370	865	1+
981.44648	472	1+
998.46503	1889	1+
1009.45827	137	
1009.95235	256	
END IONS

###FS:    #m/z: 929.19192 #charge   2
###MaxRes:#m/z:  0.00000 #charge-128
###MS: 1239
###MSMS: 1241
BEGIN IONS
TITLE=Cmpd 356, AutoMSn(929.1919), 21.0 min
RTINSECONDS=1259.81
SCANS=MS: 1239 MSMS: 1241
PEPMASS=929.19192	13845
CHARGE=2+
346.17398	106	
402.23037	111	
433.71154	104	
437.18554	849	1+
459.26309	123	
506.23557	101	
515.30998	120	
550.26659	155	
665.28428	131	
682.82635	103	
758.87351	246	
786.33787	107	
803.93209	102	
811.89573	103	
839.35550	122	
860.89868	107	
884.40325	105	
910.49259	104	
928.92510	161	
929.45038	446	
929.68691	281	
933.44326	185	
933.96871	120	
939.49230	520	
END IONS

###FS:    #m/z: 728.02285 #charge   3
###MaxRes:#m/z:  0.00000 #charge-128
###MS: 1239
###MSMS: 1242
BEGIN IONS
TITLE=Cmpd 357, AutoMSn(728.0229), 21.0 min
RTINSECONDS=1260.31
SCANS=MS: 1239 MSMS: 1242
PEPMASS=728.02285	9378
CHARGE=3+
369.18246	210	
438.22646	163	
447.23709	250	
507.23126	160	
520.23691	113	
535.23831	161	
563.77345	140	
564.27841	274	
572.20570	199	
585.29765	438	
595.78702	177	
649.81613	105	
650.33502	172	
658.30268	118	
699.13048	133	
723.35335	621	1+
725.86269	108	
728.02024	579	1+
728.35230	368	
730.34718	196	
733.37066	122	
736.22079	140	
755.36355	3500	1+
762.36061	533	1+
765.22051	104	
765.78836	323	
780.36396	287	1+
866.39828	438	1+
866.41301	139	
883.43272	255	1+
884.40609	670	1+
893.44938	1315	1+
1013.44543	1116	1+
1056.51382	2255	1+
1126.53052	213	
1127.54171	113	
END IONS

###FS:    #m/z: 728.02291 #charge   3
###MaxRes:#m/z:  0.00000 #charge-128
###MS: 1243
###MSMS: 1244
BEGIN IONS
TITLE=Cmpd 358, AutoMSn(728.0229), 21.1 min
RTINSECONDS=1263.36
SCANS=MS: 1243 MSMS: 1244
PEPMASS=728.02291	25487
CHARGE=3+
369.18604	126	
406.20306	183	
442.24431	143	
447.22470	191	
489.24186	106	
498.22093	107	
535.24494	116	
543.27921	150	
563.77250	219	
564.27573	391	
645.29130	162	
645.83087	110	
658.31452	222	
725.34208	193	
727.32616	175	
728.01767	448	
728.34868	786	1+
728.68800	276	
731.37335	234	1+
755.36529	4105	1+
765.20608	313	
765.78320	217	
765.90117	172	
780.36025	831	1+
790.70388	260	
865.45430	112	
866.40135	790	1+
875.43266	500	1+
884.40055	597	1+
893.45313	1970	1+
995.45325	115	
1013.45026	2050	1+
1056.51613	2688	1+
1068.28047	229	
1126.53908	292	
1169.59284	744	1+
1298.64464	559	1+
END IONS

###FS:    #m/z: 546.27273 #charge   2
###MaxRes:#m/z:  0.00000 #charge-128
###MS: 1243
###MSMS: 1245
BEGIN IONS
TITLE=Cmpd 359, AutoMSn(546.2727), 21.1 min
RTINSECONDS=1263.86
SCANS=MS: 1243 MSMS: 1245
PEPMASS=546.27273	15691
CHARGE=2+
341.19622	227	
369.18863	1526	1+
372.17890	293	
376.68864	179	
381.68153	384	
390.68737	474	
406.19476	751	1+
424.86136	156	
442.23317	368	
449.25624	185	
476.25587	204	
499.72569	192	
516.25318	2154	1+
525.29607	350	1+
528.75416	154	
535.23649	348	1+
542.29429	310	
542.89513	192	
543.29060	1867	1+
546.30119	1009	1+
548.29767	1206	1+
550.98284	563	
555.27089	160	
620.33402	230	1+
651.32027	720	1+
658.32035	390	
679.31761	2218	1+
688.99935	277	
702.35281	163	
734.37802	345	1+
736.34804	273	
737.34858	464	1+
752.37709	278	
755.36754	5286	1+
762.35693	1516	1+
764.81019	421	1+
765.19068	181	
780.36898	2884	1+
847.45045	802	1+
849.41827	208	
865.45360	189	
866.40674	1415	1+
875.19039	193	
875.43263	307	1+
884.42009	1597	1+
893.45315	1772	1+
977.43260	423	1+
995.44125	1401	1+
1013.45639	2367	1+
1038.49337	182	
END IONS

###FS:    #m/z: 655.82445 #charge   3
###MaxRes:#m/z:  0.00000 #charge-128
###MS: 1243
###MSMS: 1246
BEGIN IONS
TITLE=Cmpd 360, AutoMSn(655.8244), 21.1 min
RTINSECONDS=1264.36
SCANS=MS: 1243 MSMS: 1246
PEPMASS=655.82445	7858
CHARGE=3+
423.20570	105	
484.76609	125	
506.24290	132	
644.26914	107	
654.32443	797	1+
659.37829	223	1+
669.89931	188	
811.27302	106	
1707.77831	397	1+
END IONS

###FS:    #m/z: 728.02241 #charge   3
###MaxRes:#m/z:  0.00000 #charge-128
###MS: 1247
###MSMS: 1248
BEGIN IONS
TITLE=Cmpd 361, AutoMSn(728.0224), 21.1 min
RTINSECONDS=1267.38
SCANS=MS: 1247 MSMS: 1248
PEPMASS=728.02241	32994
CHARGE=3+
372.17170	266	
395.78600	112	
434.20343	368	1+
466.22070	141	
514.75388	161	
543.28854	405	1+
563.77275	606	
564.28912	121	
610.27516	112	
645.79664	183	
649.82207	142	
658.31300	310	1+
679.32106	166	
714.34785	128	
717.31881	151	
722.87876	140	
726.29639	118	
727.35122	651	1+
728.01882	397	
728.68847	305	
731.37411	130	
737.35723	259	1+
755.36653	3933	1+
762.35359	213	
765.88251	341	
780.36274	985	1+
866.39627	383	1+
866.41223	178	
875.43741	524	1+
878.44689	179	
884.40753	1121	1+
893.45066	2942	1+
995.43723	636	1+
1013.44858	1930	1+
1056.50591	686	
1056.51323	1911	1+
1057.50681	449	
1126.50865	293	
1127.53850	182	
1169.58950	1136	1+
END IONS

###FS:    #m/z: 546.52097 #charge   2
###MaxRes:#m/z:  0.00000 #charge-128
###MS: 1247
###MSMS: 1249
BEGIN IONS
TITLE=Cmpd 362, AutoMSn(546.5210), 21.1 min
RTINSECONDS=1267.88
SCANS=MS: 1247 MSMS: 1249
PEPMASS=546.52097	21645
CHARGE=2+
326.16300	193	
340.16995	274	1+
351.65210	140	
357.89296	184	
369.18522	993	1+
372.17293	536	1+
397.79907	244	
406.19751	420	
424.22643	476	
438.24154	151	
442.23821	373	
447.24098	157	
488.22559	282	1+
516.25622	2537	1+
520.28869	161	
528.28878	567	1+
533.28204	174	
535.23705	490	1+
542.26103	272	
543.28678	1700	1+
545.76021	165	
546.30216	1077	1+
548.29459	1214	1+
550.00481	1334	1+
550.53504	141	
581.26247	140	
609.24541	176	
651.31252	384	
658.30614	450	
679.31978	1948	1+
689.00019	511	
734.36057	325	1+
736.34388	790	1+
752.36733	622	1+
755.37217	5432	1+
762.35744	3130	1+
765.20314	386	
765.32494	387	
765.87431	238	
780.36562	3315	1+
790.71056	297	
866.39772	1215	1+
875.43045	374	1+
879.41167	136	
884.40634	1416	1+
893.45013	1431	1+
995.43543	1065	1+
1013.45915	2512	1+
1049.53141	372	1+
1056.49847	270	
END IONS

###FS:    #m/z: 656.31530 #charge   3
###MaxRes:#m/z:  0.00000 #charge-128
###MS: 1247
###MSMS: 1250
BEGIN IONS
TITLE=Cmpd 363, AutoMSn(656.3153), 21.1 min
RTINSECONDS=1268.38
SCANS=MS: 1247 MSMS: 1250
PEPMASS=656.31530	7877
CHARGE=3+
517.29502	112	
652.30777	254	1+
654.31793	445	1+
657.34279	490	1+
666.35357	105	
737.41571	138	
752.34257	114	
806.77954	128	
853.88185	360	1+
854.35384	110	
END IONS

###FS:    #m/z: 546.26929 #charge   3
###MaxRes:#m/z:  0.00000 #charge-128
###MS: 1251
###MSMS: 1252
BEGIN IONS
TITLE=Cmpd 364, AutoMSn(546.2693), 21.2 min
RTINSECONDS=1271.41
SCANS=MS: 1251 MSMS: 1252
PEPMASS=546.26929	15498
CHARGE=3+
326.17320	162	
353.16132	117	
369.18558	899	1+
372.16856	246	
378.98790	140	
390.22949	242	1+
406.18873	250	
415.19024	143	
442.23557	419	
444.24655	126	
447.73048	125	
488.24797	330	1+
498.22563	838	1+
514.25658	114	
516.25572	2498	1+
525.26659	410	1+
528.28952	304	1+
532.31235	117	
533.25775	128	
535.23871	223	
542.26869	403	
543.28267	670	
544.29321	998	1+
546.30453	980	1+
548.29928	589	1+
550.28402	331	
563.77398	295	
564.27903	263	
609.25107	191	
651.31989	395	1+
658.30838	326	1+
679.31880	1366	1+
682.32716	132	
736.34833	731	1+
752.36067	391	1+
755.37297	3791	1+
762.35699	2041	1+
765.19311	275	
765.86627	371	
780.37241	2823	1+
790.70798	244	
847.44283	598	1+
865.43243	482	1+
866.40200	369	1+
875.43313	550	1+
884.40624	887	1+
893.44723	1636	1+
995.43400	221	
1013.45136	1951	1+
1056.49943	203	
1289.59778	721	1+
1528.59640	685	1+
END IONS

###FS:    #m/z: 414.11339 #charge   1
###MaxRes:#m/z:  0.00000 #charge-128
###MS: 1251
###MSMS: 1253
BEGIN IONS
TITLE=Cmpd 365, AutoMSn(414.1134), 21.2 min
RTINSECONDS=1271.91
SCANS=MS: 1251 MSMS: 1253
PEPMASS=414.11339	8154
CHARGE=1+
380.18193	115	
396.10511	156	
414.12708	217	
414.20493	135	
END IONS

###FS:    #m/z: 645.30661 #charge   2
###MaxRes:#m/z:  0.00000 #charge-128
###MS: 1251
###MSMS: 1254
BEGIN IONS
TITLE=Cmpd 366, AutoMSn(645.3066), 21.2 min
RTINSECONDS=1272.41
SCANS=MS: 1251 MSMS: 1254
PEPMASS=645.30661	6053
CHARGE=2+
527.24413	105	
602.29760	101	
646.33295	149	
997.56939	118	
END IONS

###FS:    #m/z: 414.11524 #charge   1
###MaxRes:#m/z:  0.00000 #charge-128
###MS: 1255
###MSMS: 1256
BEGIN IONS
TITLE=Cmpd 367, AutoMSn(414.1152), 21.3 min
RTINSECONDS=1275.44
SCANS=MS: 1255 MSMS: 1256
PEPMASS=414.11524	7920
CHARGE=1+
396.09949	207	
414.11650	116	
END IONS

###FS:    #m/z: 664.95233 #charge   3
###MaxRes:#m/z:  0.00000 #charge-128
###MS: 1255
###MSMS: 1257
BEGIN IONS
TITLE=Cmpd 368, AutoMSn(664.9523), 21.3 min
RTINSECONDS=1275.94
SCANS=MS: 1255 MSMS: 1257
PEPMASS=664.95233	4126
CHARGE=3+
660.99366	104	
663.31653	286	1+
666.34438	348	1+
668.34358	178	
765.19871	120	
END IONS

###FS:    #m/z: 515.29956 #charge   2
###MaxRes:#m/z:  0.00000 #charge-128
###MS: 1255
###MSMS: 1258
BEGIN IONS
TITLE=Cmpd 369, AutoMSn(515.2996), 21.3 min
RTINSECONDS=1276.44
SCANS=MS: 1255 MSMS: 1258
PEPMASS=515.29956	4586
CHARGE=2+
356.23336	112	
459.24298	318	1+
462.28601	132	
476.24613	112	
494.25133	178	
496.26591	135	
510.29558	294	1+
512.28505	402	1+
514.28111	960	1+
518.28766	710	1+
573.34594	160	
702.42069	223	1+
817.44024	907	1+
END IONS

###FS:    #m/z: 514.91899 #charge   3
###MaxRes:#m/z:  0.00000 #charge-128
###MS: 1259
###MSMS: 1260
BEGIN IONS
TITLE=Cmpd 370, AutoMSn(514.9190), 21.3 min
RTINSECONDS=1279.47
SCANS=MS: 1259 MSMS: 1260
PEPMASS=514.91899	5434
CHARGE=3+
422.29614	118	
512.27776	266	1+
516.29933	107	
518.26200	136	
521.78721	425	
817.42662	148	
END IONS

###FS:    #m/z: 414.11141 #charge   1
###MaxRes:#m/z:  0.00000 #charge-128
###MS: 1259
###MSMS: 1261
BEGIN IONS
TITLE=Cmpd 371, AutoMSn(414.1114), 21.3 min
RTINSECONDS=1279.97
SCANS=MS: 1259 MSMS: 1261
PEPMASS=414.11141	7678
CHARGE=1+
396.09020	120	
END IONS

###FS:    #m/z: 664.95316 #charge   3
###MaxRes:#m/z:  0.00000 #charge-128
###MS: 1259
###MSMS: 1262
BEGIN IONS
TITLE=Cmpd 372, AutoMSn(664.9532), 21.3 min
RTINSECONDS=1280.47
SCANS=MS: 1259 MSMS: 1262
PEPMASS=664.95316	3589
CHARGE=3+
479.74426	132	
661.31355	356	1+
665.34600	210	
666.32224	493	1+
861.43438	127	
END IONS

###FS:    #m/z: 637.32541 #charge   2
###MaxRes:#m/z:  0.00000 #charge-128
###MS: 1263
###MSMS: 1264
BEGIN IONS
TITLE=Cmpd 373, AutoMSn(637.3254), 21.4 min
RTINSECONDS=1283.51
SCANS=MS: 1263 MSMS: 1264
PEPMASS=637.32541	7315
CHARGE=2+
356.21787	875	1+
362.52676	137	
376.21121	105	
418.10581	107	
436.24099	113	
441.29400	136	
442.18287	127	
469.29783	421	1+
543.31124	107	
555.28692	104	
556.93058	121	
580.29061	111	
582.38056	166	
584.79627	104	
585.33598	110	
617.30011	113	
619.24459	118	
633.31674	570	1+
636.35972	234	
637.32578	875	1+
640.33109	493	1+
654.25505	113	
663.31819	106	
687.31357	104	
703.68816	135	
704.33172	126	
877.44388	127	
END IONS

###FS:    #m/z: 849.08959 #charge   3
###MaxRes:#m/z:  0.00000 #charge-128
###MS: 1263
###MSMS: 1265
BEGIN IONS
TITLE=Cmpd 374, AutoMSn(849.0896), 21.4 min
RTINSECONDS=1284.01
SCANS=MS: 1263 MSMS: 1265
PEPMASS=849.08959	4626
CHARGE=3+
356.21982	138	
389.23917	128	
469.30407	391	1+
542.25032	104	
582.39010	299	
641.27625	206	
854.39300	202	
854.89593	157	
1029.49812	114	
1030.48558	206	
END IONS

###FS:    #m/z: 854.38746 #charge   2
###MaxRes:#m/z:  0.00000 #charge-128
###MS: 1263
###MSMS: 1266
BEGIN IONS
TITLE=Cmpd 375, AutoMSn(854.3875), 21.4 min
RTINSECONDS=1284.51
SCANS=MS: 1263 MSMS: 1266
PEPMASS=854.38746	3605
CHARGE=2+
356.21289	283	
409.21725	149	
412.19972	106	
429.20088	117	
548.27812	144	
558.26035	202	
582.38194	106	
610.28855	216	
635.32141	101	
663.30833	216	
697.32304	322	
789.34017	103	
844.38604	342	1+
854.39449	234	
854.87169	268	
958.42382	156	
960.44773	106	
1045.45514	150	
1132.49377	162	
1133.49158	266	
END IONS

###FS:    #m/z: 854.38927 #charge   2
###MaxRes:#m/z:  0.00000 #charge-128
###MS: 1267
###MSMS: 1268
BEGIN IONS
TITLE=Cmpd 376, AutoMSn(854.3893), 21.5 min
RTINSECONDS=1287.54
SCANS=MS: 1267 MSMS: 1268
PEPMASS=854.38927	14832
CHARGE=2+
356.21632	133	
360.20626	114	
385.19586	114	
394.17064	131	
470.30099	102	
498.21611	112	
530.27609	285	1+
548.28255	240	
553.26900	114	
558.26027	558	
576.27179	389	1+
610.29308	464	
663.30469	142	
697.32157	593	
726.32180	103	
782.35923	116	
844.37570	115	
845.89576	103	
901.38064	128	
958.43772	288	
999.00536	100	
1045.47600	537	1+
1132.51230	399	
1133.48749	200	
1144.70118	104	
1707.79618	792	1+
END IONS

###FS:    #m/z: 637.32082 #charge   1
###MaxRes:#m/z:  0.00000 #charge-128
###MS: 1267
###MSMS: 1269
BEGIN IONS
TITLE=Cmpd 377, AutoMSn(637.3208), 21.5 min
RTINSECONDS=1288.04
SCANS=MS: 1267 MSMS: 1269
PEPMASS=637.32082	7502
CHARGE=1+
356.21676	339	
424.23899	116	
432.19005	112	
441.29477	100	
454.20680	100	
469.29757	165	
540.33659	106	
554.38667	115	
585.26803	126	
588.25460	136	
614.33988	121	
622.35225	108	
632.32789	100	
633.30841	370	1+
636.32947	1086	1+
END IONS

###FS:    #m/z: 569.93223 #charge   3
###MaxRes:#m/z:  0.00000 #charge-128
###MS: 1267
###MSMS: 1270
BEGIN IONS
TITLE=Cmpd 378, AutoMSn(569.9322), 21.5 min
RTINSECONDS=1288.55
SCANS=MS: 1267 MSMS: 1270
PEPMASS=569.93223	5805
CHARGE=3+
361.17622	112	
393.19698	135	
423.22994	112	
470.71486	141	
496.24564	480	1+
505.21691	106	
535.26039	124	
548.27680	124	
550.30675	115	
553.28077	671	1+
565.30629	183	
566.29308	472	1+
568.29439	833	1+
569.82974	103	
571.28093	1086	1+
610.29008	1758	1+
679.32039	277	
697.32561	1915	1+
758.42388	151	
844.44605	109	
846.36895	177	
856.04687	124	
864.38576	187	
END IONS

###FS:    #m/z: 854.39018 #charge   2
###MaxRes:#m/z:  0.00000 #charge-128
###MS: 1271
###MSMS: 1272
BEGIN IONS
TITLE=Cmpd 379, AutoMSn(854.3902), 21.5 min
RTINSECONDS=1291.57
SCANS=MS: 1271 MSMS: 1272
PEPMASS=854.39018	25006
CHARGE=2+
354.17576	202	
372.18747	175	
394.16916	148	
409.22276	206	
411.19804	428	1+
463.19970	106	
496.24830	111	
548.27534	341	
558.26659	554	1+
576.27909	292	
610.28603	627	1+
638.19944	152	
645.29833	278	
663.31908	168	
697.32705	835	1+
706.17961	354	
725.83887	132	
726.33216	218	
751.34409	120	
782.36522	140	
782.85180	160	
844.37709	612	1+
887.87189	121	
901.40862	402	1+
958.43237	331	
959.43615	505	1+
1045.46077	461	
1046.46872	257	
1132.49904	642	
1133.50452	325	
1279.56266	119	
1280.53375	115	
1707.78979	1497	1+
END IONS

###FS:    #m/z: 569.93249 #charge   3
###MaxRes:#m/z:  0.00000 #charge-128
###MS: 1271
###MSMS: 1273
BEGIN IONS
TITLE=Cmpd 380, AutoMSn(569.9325), 21.5 min
RTINSECONDS=1292.07
SCANS=MS: 1271 MSMS: 1273
PEPMASS=569.93249	8531
CHARGE=3+
340.15625	120	
349.14936	169	
360.16658	107	
379.71438	174	
408.83094	128	
409.21581	279	1+
422.70439	147	
457.21967	153	
482.24311	112	
496.24648	406	
501.22590	217	1+
505.21217	127	
531.30764	109	
550.27886	121	
552.23794	108	
553.27030	1297	1+
556.35696	107	
565.36396	124	
566.29969	374	1+
568.30039	1353	1+
571.22568	117	
572.29667	454	1+
574.30523	236	
576.27726	128	
590.26162	131	
610.29101	2443	1+
697.31992	1714	1+
726.32062	187	
754.32906	115	
828.34734	122	
846.38158	198	
864.38123	313	1+
901.41002	138	
958.41308	114	
END IONS

###FS:    #m/z: 656.31451 #charge   3
###MaxRes:#m/z:  0.00000 #charge-128
###MS: 1271
###MSMS: 1274
BEGIN IONS
TITLE=Cmpd 381, AutoMSn(656.3145), 21.5 min
RTINSECONDS=1292.57
SCANS=MS: 1271 MSMS: 1274
PEPMASS=656.31451	6554
CHARGE=3+
463.21197	138	
540.30526	131	
540.79691	107	
568.24340	148	
609.35504	184	
612.31266	104	
636.28474	108	
654.36355	173	
655.24558	108	
656.32756	633	1+
658.34621	856	1+
720.34741	115	
734.36156	117	
800.36870	110	
927.90499	170	
1079.57952	144	
1707.73766	950	1+
END IONS

###FS:    #m/z: 362.28464 #charge   1
###MaxRes:#m/z:  0.00000 #charge-128
###MS: 1275
###MSMS: 1276
BEGIN IONS
TITLE=Cmpd 382, AutoMSn(362.2846), 21.6 min
RTINSECONDS=1295.6
SCANS=MS: 1275 MSMS: 1276
PEPMASS=362.28464	9239
CHARGE=1+
344.27091	163	
360.26424	127	
362.28554	577	1+
END IONS

###FS:    #m/z: 569.92770 #charge   3
###MaxRes:#m/z:  0.00000 #charge-128
###MS: 1275
###MSMS: 1277
BEGIN IONS
TITLE=Cmpd 383, AutoMSn(569.9277), 21.6 min
RTINSECONDS=1296.1
SCANS=MS: 1275 MSMS: 1277
PEPMASS=569.92770	9755
CHARGE=3+
349.16417	243	
356.16241	152	
380.21292	148	
423.21819	105	
474.19651	239	1+
486.24194	129	
535.27879	108	
548.27351	105	
551.29728	143	
553.26753	582	1+
559.23545	110	
560.07274	262	1+
562.01094	132	
565.31365	134	
566.31148	472	1+
568.27588	256	
569.29402	886	1+
572.30472	621	1+
572.81405	117	
576.26750	217	1+
610.28856	1352	1+
611.48135	125	
663.30547	110	
679.31304	135	
697.32388	1522	1+
706.18411	354	
706.29283	278	
720.32219	107	
758.40811	118	
807.40114	106	
846.36057	136	
856.04379	159	
864.38588	449	1+
901.41142	158	
958.42848	253	1+
1011.43731	103	
END IONS

###FS:    #m/z: 656.33109 #charge   3
###MaxRes:#m/z:  0.00000 #charge-128
###MS: 1275
###MSMS: 1278
BEGIN IONS
TITLE=Cmpd 384, AutoMSn(656.3311), 21.6 min
RTINSECONDS=1296.6
SCANS=MS: 1275 MSMS: 1278
PEPMASS=656.33109	10679
CHARGE=3+
348.18810	117	
442.21848	116	
449.26453	296	
453.73693	102	
485.21732	129	
518.25516	178	
540.29596	337	
540.80676	111	
571.29424	179	
588.75928	145	
609.34641	270	1+
636.28091	122	
642.32569	171	
644.85783	104	
654.30713	197	
655.37950	180	
655.73000	112	
656.31770	446	1+
658.35622	819	1+
664.34262	110	
737.42509	125	
785.41243	138	
818.46395	143	
1062.30691	153	
1079.57445	116	
1080.56954	187	
1707.75543	1571	1+
END IONS

###FS:    #m/z: 984.44677 #charge   2
###MaxRes:#m/z:  0.00000 #charge-128
###MS: 1279
###MSMS: 1280
BEGIN IONS
TITLE=Cmpd 385, AutoMSn(984.4468), 21.7 min
RTINSECONDS=1299.63
SCANS=MS: 1279 MSMS: 1280
PEPMASS=984.44677	11508
CHARGE=2+
376.20053	112	
524.75014	282	
576.28086	119	
590.65558	108	
603.56555	111	
638.38103	223	
638.88854	229	
718.38997	189	
767.44365	100	
881.53019	415	1+
958.99687	106	
968.58092	422	1+
969.57205	125	
983.77570	117	
991.59953	381	
1073.55547	164	
1080.11701	116	
1611.00701	104	
1769.91057	388	1+
1807.73153	575	1+
END IONS

###FS:    #m/z: 362.28606 #charge   1
###MaxRes:#m/z:  0.00000 #charge-128
###MS: 1279
###MSMS: 1281
BEGIN IONS
TITLE=Cmpd 386, AutoMSn(362.2861), 21.7 min
RTINSECONDS=1300.13
SCANS=MS: 1279 MSMS: 1281
PEPMASS=362.28606	12338
CHARGE=1+
344.27282	226	
362.28127	622	1+
END IONS

###FS:    #m/z: 496.29889 #charge   2
###MaxRes:#m/z:  0.00000 #charge-128
###MS: 1279
###MSMS: 1282
BEGIN IONS
TITLE=Cmpd 387, AutoMSn(496.2989), 21.7 min
RTINSECONDS=1300.64
SCANS=MS: 1279 MSMS: 1282
PEPMASS=496.29889	9413
CHARGE=2+
328.14722	172	
358.20550	115	
375.22501	198	
377.21576	118	
387.74066	168	
405.20377	227	
437.24977	135	
460.25603	274	1+
474.30384	168	
476.27571	268	1+
478.31182	161	
480.27525	197	
492.28030	514	1+
494.28542	2026	1+
500.30028	129	
522.30436	225	
575.29691	102	
579.31890	1709	1+
588.35158	277	
588.45072	164	
636.35318	103	
662.37255	105	
680.37177	3427	1+
689.02538	519	1+
690.17233	177	
735.43349	136	
761.42263	310	1+
779.44019	4567	1+
878.50938	375	1+
END IONS

###FS:    #m/z: 496.30013 #charge   2
###MaxRes:#m/z:  0.00000 #charge-128
###MS: 1283
###MSMS: 1284
BEGIN IONS
TITLE=Cmpd 388, AutoMSn(496.3001), 21.7 min
RTINSECONDS=1303.66
SCANS=MS: 1283 MSMS: 1284
PEPMASS=496.30013	26935
CHARGE=2+
330.18101	140	
358.19562	108	
375.22927	246	
381.22912	106	
412.72822	110	
413.27009	156	
476.27835	361	1+
480.28684	138	
490.29679	111	
492.27929	697	1+
494.29693	551	
495.27049	1315	1+
500.27326	231	
522.31502	135	
575.27454	115	
579.32367	3158	1+
587.36364	218	
588.36591	733	
636.34409	209	
662.36231	112	
680.37293	5858	1+
688.99815	251	
689.07515	189	
689.69973	133	
690.06517	1085	
690.34530	199	
735.39418	129	
762.41364	210	
777.42474	146	
779.43795	8221	1+
786.71153	112	
878.50689	627	1+
END IONS

###FS:    #m/z: 362.28587 #charge   1
###MaxRes:#m/z:  0.00000 #charge-128
###MS: 1283
###MSMS: 1285
BEGIN IONS
TITLE=Cmpd 389, AutoMSn(362.2859), 21.7 min
RTINSECONDS=1304.17
SCANS=MS: 1283 MSMS: 1285
PEPMASS=362.28587	15140
CHARGE=1+
360.24659	134	
362.28337	836	1+
END IONS

###FS:    #m/z: 987.22994 #charge   3
###MaxRes:#m/z:  0.00000 #charge-128
###MS: 1283
###MSMS: 1286
BEGIN IONS
TITLE=Cmpd 390, AutoMSn(987.2299), 21.7 min
RTINSECONDS=1304.67
SCANS=MS: 1283 MSMS: 1286
PEPMASS=987.22994	7706
CHARGE=3+
576.27710	150	
638.40142	114	
886.93013	105	
904.89321	302	
959.50559	159	
968.58377	184	
968.58957	290	1+
984.08174	114	
984.40970	108	
991.59104	768	1+
END IONS

###FS:    #m/z: 496.30066 #charge   2
###MaxRes:#m/z:  0.00000 #charge-128
###MS: 1287
###MSMS: 1288
BEGIN IONS
TITLE=Cmpd 391, AutoMSn(496.3007), 21.8 min
RTINSECONDS=1307.69
SCANS=MS: 1287 MSMS: 1288
PEPMASS=496.30066	45818
CHARGE=2+
358.21059	259	
375.23323	323	
377.21147	183	
381.21406	234	
387.73191	161	
405.20649	172	
419.22916	189	
474.27551	164	
482.27148	152	
492.26798	422	1+
494.27333	911	1+
496.28372	382	
497.27745	717	1+
499.72434	249	
500.28951	214	
522.29710	646	1+
551.26018	163	
579.32097	5432	1+
587.36555	551	1+
587.46501	296	
636.34313	172	
662.35226	246	
680.37073	8524	1+
689.01659	686	1+
690.27813	192	
761.42204	548	1+
779.43873	11845	1+
878.50558	930	1+
END IONS

###FS:    #m/z: 566.29229 #charge   2
###MaxRes:#m/z:  0.00000 #charge-128
###MS: 1287
###MSMS: 1289
BEGIN IONS
TITLE=Cmpd 392, AutoMSn(566.2923), 21.8 min
RTINSECONDS=1308.19
SCANS=MS: 1287 MSMS: 1289
PEPMASS=566.29229	8707
CHARGE=2+
333.12380	116	
356.15964	284	
370.70653	190	
376.18976	176	
487.20585	116	
489.25971	336	1+
545.26802	105	
562.30394	307	1+
564.29990	785	1+
567.30926	486	1+
569.28084	214	
571.21665	144	
590.32431	645	1+
598.29922	103	
610.29236	123	
655.32195	108	
661.35857	426	
697.31391	140	
728.41492	100	
740.40437	146	
756.39075	129	
758.41584	3110	1+
828.38246	102	
845.44201	495	1+
900.42813	122	
932.48538	110	
END IONS

###FS:    #m/z: 582.96024 #charge   3
###MaxRes:#m/z:  0.00000 #charge-128
###MS: 1287
###MSMS: 1290
BEGIN IONS
TITLE=Cmpd 393, AutoMSn(582.9602), 21.8 min
RTINSECONDS=1308.69
SCANS=MS: 1287 MSMS: 1290
PEPMASS=582.96024	5749
CHARGE=3+
343.18012	118	
379.70914	100	
443.22677	105	
509.25491	115	
527.22628	237	1+
534.87632	257	
535.78583	123	
536.68869	140	
537.27434	131	
560.28846	107	
565.30879	148	
572.18743	100	
574.82788	158	
578.31162	100	
579.28057	220	
580.28562	447	1+
582.31102	1314	1+
585.31881	776	1+
591.31760	160	
691.33929	151	
700.86359	171	
749.37512	100	
756.38152	117	
758.39963	149	
828.47931	110	
886.42758	122	
956.42742	111	
END IONS

###FS:    #m/z: 566.29161 #charge   2
###MaxRes:#m/z:  0.00000 #charge-128
###MS: 1291
###MSMS: 1292
BEGIN IONS
TITLE=Cmpd 394, AutoMSn(566.2916), 21.9 min
RTINSECONDS=1311.73
SCANS=MS: 1291 MSMS: 1292
PEPMASS=566.29161	11884
CHARGE=2+
46.39788	120	
356.15344	323	1+
368.57647	106	
370.70783	211	
376.19292	378	
384.13901	119	
412.19698	104	
449.25395	308	
489.27841	560	1+
502.25295	103	
513.47276	153	
521.25221	103	
546.30079	137	
548.26539	129	
553.31571	115	
562.31452	540	1+
564.29598	721	1+
566.02898	111	
566.29681	305	
567.29451	864	1+
570.31009	521	1+
571.21826	128	
572.16543	465	1+
572.28693	170	
573.23043	263	
590.32108	1399	1+
610.28817	128	
616.81261	101	
661.34680	553	1+
740.39824	136	
756.39405	305	1+
758.41221	4134	1+
768.58038	179	
769.69791	180	
845.44213	974	1+
900.45926	109	
932.46781	349	1+
END IONS

###FS:    #m/z: 501.25551 #charge   2
###MaxRes:#m/z:  0.00000 #charge-128
###MS: 1291
###MSMS: 1293
BEGIN IONS
TITLE=Cmpd 395, AutoMSn(501.2555), 21.9 min
RTINSECONDS=1312.24
SCANS=MS: 1291 MSMS: 1293
PEPMASS=501.25551	7413
CHARGE=2+
390.21304	118	
400.22153	167	
406.21848	132	
460.25240	643	1+
471.25199	119	
484.25505	141	
486.27557	177	
491.58086	173	
497.26510	123	
498.26475	283	
499.29095	317	
500.28252	615	1+
502.28619	960	1+
504.30136	577	1+
509.33367	154	
509.78408	196	
510.68683	136	
522.30579	154	
575.27775	798	1+
579.31560	1119	1+
585.25210	142	
588.34458	229	
629.28614	284	
680.36762	2742	1+
688.35470	581	1+
690.06580	782	
690.27774	125	
696.37674	140	
697.02707	748	
698.10256	124	
742.35981	888	1+
779.43365	991	
780.44276	2499	1+
785.38161	122	
802.39710	186	
END IONS

###FS:    #m/z: 725.35873 #charge   2
###MaxRes:#m/z:  0.00000 #charge-128
###MS: 1291
###MSMS: 1294
BEGIN IONS
TITLE=Cmpd 396, AutoMSn(725.3587), 21.9 min
RTINSECONDS=1312.74
SCANS=MS: 1291 MSMS: 1294
PEPMASS=725.35873	5871
CHARGE=2+
407.18367	116	
514.29585	105	
565.24844	186	
574.26307	133	
596.30980	108	
724.42472	113	
724.86355	105	
725.28421	528	1+
728.35615	154	
838.35995	704	1+
893.46313	140	
END IONS

###FS:    #m/z: 566.29416 #charge   2
###MaxRes:#m/z:  0.00000 #charge-128
###MS: 1295
###MSMS: 1296
BEGIN IONS
TITLE=Cmpd 397, AutoMSn(566.2942), 21.9 min
RTINSECONDS=1315.77
SCANS=MS: 1295 MSMS: 1296
PEPMASS=566.29416	14082
CHARGE=2+
341.19505	110	
356.15330	473	1+
376.19279	582	1+
398.17139	115	
422.22676	224	1+
424.23776	176	
426.20026	152	
453.19797	159	
489.27607	620	
517.24486	114	
544.28853	132	
546.29523	141	
550.31011	130	
562.31851	262	
564.29490	626	1+
566.30176	725	1+
568.30451	716	1+
568.44930	111	
570.21866	291	1+
571.29722	194	
572.18918	260	
573.14522	647	1+
573.27376	147	
590.32677	1077	1+
598.28292	161	
610.28822	152	
661.36396	919	1+
741.38890	154	
756.38479	166	
758.41140	5165	1+
765.18816	136	
768.56858	137	
827.44702	124	
845.44103	1370	1+
900.44874	185	
932.48384	536	1+
END IONS

###FS:    #m/z: 501.25492 #charge   2
###MaxRes:#m/z:  0.00000 #charge-128
###MS: 1295
###MSMS: 1297
BEGIN IONS
TITLE=Cmpd 398, AutoMSn(501.2549), 21.9 min
RTINSECONDS=1316.27
SCANS=MS: 1295 MSMS: 1297
PEPMASS=501.25492	9400
CHARGE=2+
351.19971	126	
358.13339	165	
367.18077	119	
417.17651	152	
419.21367	222	1+
444.21389	132	
460.24846	506	1+
463.25661	126	
474.26595	104	
480.30022	130	
482.29871	161	
491.74651	113	
498.28223	520	1+
500.27608	700	1+
502.27644	762	1+
504.28598	392	
505.23077	120	
506.32734	102	
575.27411	760	1+
579.32427	750	1+
588.36477	335	
629.28686	275	
680.37242	475	
681.37288	949	1+
688.36135	502	1+
690.06256	560	
698.34617	110	
711.33300	144	
725.26241	113	
730.32383	130	
742.35327	1102	1+
779.43714	2324	1+
785.36047	118	
790.70832	212	
END IONS

###FS:    #m/z: 334.27183 #charge-128
###MaxRes:#m/z:  0.00000 #charge-128
###MS: 1295
###MSMS: 1298
BEGIN IONS
TITLE=Cmpd 399, AutoMSn(334.2718), 21.9 min
RTINSECONDS=1316.77
SCANS=MS: 1295 MSMS: 1298
PEPMASS=334.27183	6642

334.25474	143	
END IONS

###FS:    #m/z: 717.36663 #charge   3
###MaxRes:#m/z:  0.00000 #charge-128
###MS: 1299
###MSMS: 1300
BEGIN IONS
TITLE=Cmpd 400, AutoMSn(717.3666), 22.0 min
RTINSECONDS=1319.8
SCANS=MS: 1299 MSMS: 1300
PEPMASS=717.36663	10260
CHARGE=3+
377.22017	310	1+
405.20982	266	1+
413.75875	128	
421.14849	110	
480.23521	135	
506.24912	181	
516.24048	104	
534.24992	311	1+
554.27451	107	
583.32840	127	
612.83366	144	
613.34963	124	
617.28539	172	
635.30476	159	
671.27566	116	
682.36594	414	1+
682.68614	186	
689.89338	115	
697.37930	117	
699.34991	101	
705.87564	159	
706.36243	121	
714.37714	270	1+
716.34900	331	1+
717.58413	128	
720.35539	214	
722.36952	104	
811.92268	111	
866.41174	108	
868.92372	194	
877.45058	289	1+
959.48460	130	
1511.82221	728	1+
1640.84889	893	1+
END IONS

###FS:    #m/z: 415.25251 #charge   1
###MaxRes:#m/z:  0.00000 #charge-128
###MS: 1299
###MSMS: 1301
BEGIN IONS
TITLE=Cmpd 401, AutoMSn(415.2525), 22.0 min
RTINSECONDS=1320.3
SCANS=MS: 1299 MSMS: 1301
PEPMASS=415.25251	11252
CHARGE=1+
356.22156	102	
380.25996	110	
413.26733	100	
END IONS

###FS:    #m/z: 532.30777 #charge   2
###MaxRes:#m/z:  0.00000 #charge-128
###MS: 1299
###MSMS: 1302
BEGIN IONS
TITLE=Cmpd 402, AutoMSn(532.3078), 22.0 min
RTINSECONDS=1320.8
SCANS=MS: 1299 MSMS: 1302
PEPMASS=532.30777	9140
CHARGE=2+
321.15489	122	
342.16979	288	1+
357.23634	122	
371.20441	122	
375.22011	102	
381.22281	112	
385.22008	150	
407.24430	128	
451.26676	434	
456.25935	105	
468.23328	167	
471.27409	129	
486.25192	159	
512.30901	126	
514.26708	165	
516.33085	124	
518.28234	103	
521.78471	261	
528.30079	473	1+
530.29217	724	1+
532.31903	644	1+
534.30482	704	1+
536.30907	269	
540.98202	202	1+
580.31304	1413	1+
679.37503	2159	1+
792.46072	810	1+
863.49595	1511	1+
950.52665	679	1+
960.81077	160	
END IONS

###FS:    #m/z: 415.25143 #charge   1
###MaxRes:#m/z:  0.00000 #charge-128
###MS: 1303
###MSMS: 1304
BEGIN IONS
TITLE=Cmpd 403, AutoMSn(415.2514), 22.1 min
RTINSECONDS=1323.82
SCANS=MS: 1303 MSMS: 1304
PEPMASS=415.25143	22084
CHARGE=1+
398.28507	130	
END IONS

###FS:    #m/z: 532.30946 #charge   2
###MaxRes:#m/z:  0.00000 #charge-128
###MS: 1303
###MSMS: 1305
BEGIN IONS
TITLE=Cmpd 404, AutoMSn(532.3095), 22.1 min
RTINSECONDS=1324.32
SCANS=MS: 1303 MSMS: 1305
PEPMASS=532.30946	16886
CHARGE=2+
309.25789	123	
338.18035	146	
340.16069	237	
342.12222	150	
343.16170	276	
357.25306	196	
359.16695	125	
373.09902	103	
383.09391	103	
434.23888	110	
440.20736	178	
441.30500	148	
451.26025	506	1+
455.24080	341	1+
458.22881	119	
482.26324	109	
487.22354	115	
492.23208	214	
495.28335	101	
510.27523	144	
511.29017	405	1+
514.26244	116	
517.25648	329	1+
528.28349	564	1+
530.28908	1601	1+
534.32206	653	1+
534.77968	110	
536.30094	410	1+
541.94955	204	
571.27628	111	
580.30566	1187	1+
588.33305	414	1+
662.34452	110	
679.37597	2386	1+
792.45514	868	1+
863.49582	1191	1+
950.52295	1212	1+
960.82017	208	
END IONS

###FS:    #m/z: 538.28323 #charge   1
###MaxRes:#m/z:  0.00000 #charge-128
###MS: 1303
###MSMS: 1306
BEGIN IONS
TITLE=Cmpd 405, AutoMSn(538.2832), 22.1 min
RTINSECONDS=1324.83
SCANS=MS: 1303 MSMS: 1306
PEPMASS=538.28323	12233
CHARGE=1+
322.20694	100	
334.17216	155	
345.19492	114	
371.22269	147	
377.22297	171	
393.17999	200	1+
405.21354	244	1+
411.21879	111	
429.73638	104	
432.17762	124	
435.22210	137	
442.24660	110	
449.25284	196	
459.24524	111	
461.17470	109	
463.21910	120	
503.26434	266	1+
506.26852	132	
511.82111	106	
516.24017	113	
518.28379	325	1+
524.26113	117	
528.30419	115	
530.70051	134	
533.34525	131	
534.27641	969	1+
536.28509	2783	1+
END IONS

###FS:    #m/z: 415.25251 #charge   1
###MaxRes:#m/z:  0.00000 #charge-128
###MS: 1307
###MSMS: 1308
BEGIN IONS
TITLE=Cmpd 406, AutoMSn(415.2525), 22.1 min
RTINSECONDS=1327.85
SCANS=MS: 1307 MSMS: 1308
PEPMASS=415.25251	34413
CHARGE=1+
412.25655	137	
END IONS

###FS:    #m/z: 648.82607 #charge   2
###MaxRes:#m/z:  0.00000 #charge-128
###MS: 1307
###MSMS: 1309
BEGIN IONS
TITLE=Cmpd 407, AutoMSn(648.8261), 22.1 min
RTINSECONDS=1328.35
SCANS=MS: 1307 MSMS: 1309
PEPMASS=648.82607	21636
CHARGE=2+
320.66191	114	
333.19093	411	
383.22080	291	
401.24189	209	
422.12914	106	
433.20872	131	
448.20783	437	1+
453.15796	109	
463.17421	104	
471.25094	109	
485.21728	159	
497.21987	104	
518.24075	121	
549.26937	184	
561.29181	128	
587.31191	108	
618.31886	1400	1+
633.32806	234	1+
644.30278	218	1+
646.36677	148	
647.34700	240	
648.32358	553	1+
651.33641	171	
655.77522	113	
656.82356	309	
733.34387	1659	1+
846.42279	120	
896.40360	1582	1+
907.36828	571	
965.41992	165	
983.44432	2959	1+
993.86315	1275	1+
1096.53057	360	
1097.50759	226	
END IONS

###FS:    #m/z: 532.31118 #charge   2
###MaxRes:#m/z:  0.00000 #charge-128
###MS: 1307
###MSMS: 1310
BEGIN IONS
TITLE=Cmpd 408, AutoMSn(532.3112), 22.1 min
RTINSECONDS=1328.85
SCANS=MS: 1307 MSMS: 1310
PEPMASS=532.31118	17753
CHARGE=2+
342.13742	111	
343.15179	382	1+
357.25411	233	
367.22604	109	
371.21332	142	
395.77552	108	
407.21739	111	
413.24541	106	
414.78472	107	
427.21299	138	
451.25771	319	
457.23571	110	
463.19056	103	
467.20870	106	
497.26696	103	
510.24723	139	
511.29408	386	1+
514.28933	234	
516.28737	219	1+
519.25934	117	
528.30214	789	1+
530.29887	1612	1+
534.30042	1312	1+
537.24385	123	
580.30783	1260	1+
588.32520	184	
679.37193	2048	1+
687.37807	146	
689.04032	422	1+
792.46373	953	1+
863.49612	1370	1+
899.41773	172	
950.52760	811	1+
961.50793	100	
END IONS

###FS:    #m/z: 648.82690 #charge   2
###MaxRes:#m/z:  0.00000 #charge-128
###MS: 1311
###MSMS: 1312
BEGIN IONS
TITLE=Cmpd 409, AutoMSn(648.8269), 22.2 min
RTINSECONDS=1331.88
SCANS=MS: 1311 MSMS: 1312
PEPMASS=648.82690	27970
CHARGE=2+
333.18615	292	
356.20145	115	
365.21012	107	
367.67307	105	
383.22937	144	
401.23266	166	
415.18997	158	
433.20566	232	
448.21027	418	
474.18948	105	
479.20123	119	
508.23233	130	
518.29029	229	1+
539.76622	133	
546.28886	110	
548.75934	110	
561.29954	237	
618.31941	2101	1+
624.25762	114	
644.32609	138	
646.36854	333	1+
648.33129	309	
650.33987	852	1+
670.67112	109	
733.34571	1947	1+
743.39720	157	
807.40667	141	
896.40602	2080	1+
965.42060	112	
983.44027	3241	1+
993.86832	675	
1096.53307	1112	1+
1108.53912	213	
END IONS

###FS:    #m/z: 894.69156 #charge   3
###MaxRes:#m/z:  0.00000 #charge-128
###MS: 1311
###MSMS: 1313
BEGIN IONS
TITLE=Cmpd 410, AutoMSn(894.6916), 22.2 min
RTINSECONDS=1332.38
SCANS=MS: 1311 MSMS: 1313
PEPMASS=894.69156	16164
CHARGE=3+
327.16024	152	
373.18258	137	
394.16708	119	
414.19916	108	
481.20357	315	1+
531.73926	130	
565.19299	111	
565.67871	102	
582.25785	149	
597.27814	246	
597.79124	194	
606.70397	314	
607.21055	124	
624.72793	111	
650.21313	121	
667.30188	181	
686.70938	340	1+
695.70757	130	
696.25625	148	
736.23252	114	
745.25873	272	
754.31549	471	1+
801.78957	119	
802.29223	178	
891.44925	134	
1080.47533	4612	1+
1129.35854	112	
1193.54097	282	
1194.56059	124	
1229.41431	536	1+
1281.41936	919	1+
1398.51529	767	1+
END IONS

###FS:    #m/z: 437.23563 #charge   1
###MaxRes:#m/z:  0.00000 #charge-128
###MS: 1311
###MSMS: 1314
BEGIN IONS
TITLE=Cmpd 411, AutoMSn(437.2356), 22.2 min
RTINSECONDS=1332.88
SCANS=MS: 1311 MSMS: 1314
PEPMASS=437.23563	12266
CHARGE=1+
416.23176	195	
435.22194	543	1+
437.23558	11348	1+
END IONS

###FS:    #m/z: 648.82721 #charge   2
###MaxRes:#m/z:  0.00000 #charge-128
###MS: 1315
###MSMS: 1316
BEGIN IONS
TITLE=Cmpd 412, AutoMSn(648.8272), 22.3 min
RTINSECONDS=1335.91
SCANS=MS: 1315 MSMS: 1316
PEPMASS=648.82721	25440
CHARGE=2+
361.17461	111	
383.22818	266	1+
401.23275	330	1+
405.21316	123	
433.21706	143	
448.21125	885	1+
459.22281	137	
461.18775	118	
479.21539	445	1+
492.22394	107	
518.29393	142	
539.77108	127	
558.82913	122	
561.29419	192	
581.32806	110	
592.23667	105	
617.31344	105	
618.31638	1545	1+
633.28473	107	
644.33481	121	
646.36205	237	
647.33672	254	
648.31916	973	1+
654.74980	320	
678.29273	105	
693.30612	126	
733.34307	1907	1+
802.36379	102	
878.38800	160	
896.40904	1812	1+
965.44645	135	
983.43943	2898	1+
993.86692	483	
1096.52744	919	1+
END IONS

###FS:    #m/z: 636.97895 #charge   3
###MaxRes:#m/z:  0.00000 #charge-128
###MS: 1315
###MSMS: 1317
BEGIN IONS
TITLE=Cmpd 413, AutoMSn(636.9789), 22.3 min
RTINSECONDS=1336.41
SCANS=MS: 1315 MSMS: 1317
PEPMASS=636.97895	14486
CHARGE=3+
377.21481	849	1+
399.18281	130	
403.16372	190	
405.20575	831	1+
463.21966	295	
468.18038	126	
489.23826	239	1+
506.26429	620	1+
518.74556	168	
534.24909	704	1+
541.95472	140	
553.27927	188	
559.28237	294	
559.61935	167	
564.27094	125	
584.28430	251	
596.30443	162	
601.29629	485	1+
601.97223	506	
602.63569	153	
614.29864	690	1+
618.28853	382	1+
623.31772	236	1+
632.35782	244	
633.32257	596	1+
635.32146	3644	1+
635.82595	1540	
640.31925	516	1+
682.82523	186	
699.84105	178	
738.87374	127	
747.32011	148	
748.85709	148	
754.35691	139	
758.54081	153	
758.88082	162	
838.40201	417	1+
867.45613	316	1+
983.51176	954	1+
1169.59618	128	
1169.60498	2209	1+
1271.65040	3560	1+
1381.67392	1360	1+
1399.68590	5967	1+
1512.76897	2789	1+
END IONS

###FS:    #m/z: 437.23550 #charge   1
###MaxRes:#m/z:  0.00000 #charge-128
###MS: 1315
###MSMS: 1318
BEGIN IONS
TITLE=Cmpd 414, AutoMSn(437.2355), 22.3 min
RTINSECONDS=1336.92
SCANS=MS: 1315 MSMS: 1318
PEPMASS=437.23550	15853
CHARGE=1+
436.23440	282	
437.23433	15128	1+
END IONS

###FS:    #m/z: 636.97934 #charge   3
###MaxRes:#m/z:  0.00000 #charge-128
###MS: 1319
###MSMS: 1320
BEGIN IONS
TITLE=Cmpd 415, AutoMSn(636.9793), 22.3 min
RTINSECONDS=1339.95
SCANS=MS: 1319 MSMS: 1320
PEPMASS=636.97934	30381
CHARGE=3+
334.18073	200	
367.18687	184	
375.16359	213	1+
377.21604	1027	1+
383.73146	159	
405.20923	1642	1+
421.16262	208	
459.21119	156	
463.22060	299	1+
489.23252	556	1+
504.93744	276	
506.25506	1109	1+
516.21268	167	
534.25417	823	1+
541.95421	228	
552.26669	283	1+
559.28702	933	1+
559.61944	349	
559.94787	279	
566.85036	157	
568.28394	164	
572.27635	164	
576.78158	208	
590.28462	274	1+
595.97676	194	
596.29651	243	
601.97679	416	1+
602.30538	390	1+
602.64072	149	
606.29903	244	1+
617.29715	401	1+
626.83449	172	
627.32510	262	
632.32428	425	1+
634.32101	747	1+
638.32223	1073	1+
668.35340	172	
699.85172	320	
710.35193	206	
739.38928	279	1+
747.87661	281	
866.93657	339	
867.47316	380	1+
868.47148	386	1+
983.50331	149	
983.51488	1027	1+
1169.60361	3464	1+
1270.64653	7970	1+
1381.68240	2365	1+
1399.68551	10933	1+
1512.76776	6114	1+
1675.82153	761	1+
END IONS

###FS:    #m/z: 437.23575 #charge   1
###MaxRes:#m/z:  0.00000 #charge-128
###MS: 1319
###MSMS: 1321
BEGIN IONS
TITLE=Cmpd 416, AutoMSn(437.2358), 22.3 min
RTINSECONDS=1340.45
SCANS=MS: 1319 MSMS: 1321
PEPMASS=437.23575	23001
CHARGE=1+
437.23456	18049	1+
END IONS

###FS:    #m/z: 432.27700 #charge   1
###MaxRes:#m/z:  0.00000 #charge-128
###MS: 1319
###MSMS: 1322
BEGIN IONS
TITLE=Cmpd 417, AutoMSn(432.2770), 22.3 min
RTINSECONDS=1340.95
SCANS=MS: 1319 MSMS: 1322
PEPMASS=432.27700	16640
CHARGE=1+
325.13546	106	
365.16709	118	
371.21745	111	
382.08277	142	
400.26645	108	
412.28070	136	
416.27985	153	
428.26365	144	
431.24411	116	
432.27065	256	
END IONS

###FS:    #m/z: 636.97889 #charge   3
###MaxRes:#m/z:  0.00000 #charge-128
###MS: 1323
###MSMS: 1324
BEGIN IONS
TITLE=Cmpd 418, AutoMSn(636.9789), 22.4 min
RTINSECONDS=1343.99
SCANS=MS: 1323 MSMS: 1324
PEPMASS=636.97889	33358
CHARGE=3+
377.21352	1243	1+
405.21126	1008	1+
412.94835	386	
434.74534	249	
463.22737	171	
488.24901	262	1+
506.24772	515	1+
512.24955	266	1+
516.24766	173	
534.25102	1108	
541.95122	168	
559.28159	687	1+
559.61670	492	1+
559.94703	306	
563.27427	157	
577.28854	278	1+
585.31114	2314	1+
585.80189	1388	
590.30006	147	
595.97644	269	
601.97685	737	
602.31303	335	
602.63967	364	
607.29550	213	
617.28755	440	1+
626.82171	363	1+
629.34006	157	
632.30582	315	1+
634.31504	791	1+
634.81795	239	
638.32994	1124	1+
648.24976	183	
699.32577	148	
699.86612	174	
739.39069	219	1+
741.40641	165	
755.88061	280	
765.18912	196	
868.49158	165	
879.40952	253	
983.51611	1732	1+
1262.64812	375	1+
1270.64297	8162	1+
1381.67324	2062	1+
1399.69073	11102	1+
1494.73466	620	1+
1512.76876	5061	1+
1675.83627	591	1+
1732.84885	861	1+
END IONS

###FS:    #m/z: 557.36061 #charge   1
###MaxRes:#m/z:  0.00000 #charge-128
###MS: 1323
###MSMS: 1325
BEGIN IONS
TITLE=Cmpd 419, AutoMSn(557.3606), 22.4 min
RTINSECONDS=1344.49
SCANS=MS: 1323 MSMS: 1325
PEPMASS=557.36061	19392
CHARGE=1+
313.18016	197	
355.22836	654	1+
357.16570	122	
384.15442	105	
391.22405	126	
402.18796	105	
426.27265	175	
469.25500	236	
535.34190	102	
542.31954	145	
553.26293	151	
556.27597	195	
557.28485	511	1+
END IONS

###FS:    #m/z: 432.27714 #charge   1
###MaxRes:#m/z:  0.00000 #charge-128
###MS: 1323
###MSMS: 1326
BEGIN IONS
TITLE=Cmpd 420, AutoMSn(432.2771), 22.4 min
RTINSECONDS=1345
SCANS=MS: 1323 MSMS: 1326
PEPMASS=432.27714	23214
CHARGE=1+
382.08538	144	
398.23612	111	
411.27787	143	
416.23472	153	
429.28345	233	1+
432.26854	496	1+
END IONS

###FS:    #m/z: 557.36154 #charge   1
###MaxRes:#m/z:  0.00000 #charge-128
###MS: 1327
###MSMS: 1328
BEGIN IONS
TITLE=Cmpd 421, AutoMSn(557.3615), 22.5 min
RTINSECONDS=1348.02
SCANS=MS: 1327 MSMS: 1328
PEPMASS=557.36154	30328
CHARGE=1+
313.18314	331	
338.19076	120	
355.23113	601	1+
364.20435	100	
376.19880	117	
381.25119	189	
383.21793	101	
403.19113	149	
418.24533	103	
422.20124	103	
426.25778	430	1+
454.25663	113	
464.22546	105	
469.24463	356	
524.28616	135	
536.26500	125	
553.28106	147	
554.29888	271	1+
556.31842	298	1+
END IONS

###FS:    #m/z: 432.27754 #charge   1
###MaxRes:#m/z:  0.00000 #charge-128
###MS: 1327
###MSMS: 1329
BEGIN IONS
TITLE=Cmpd 422, AutoMSn(432.2775), 22.5 min
RTINSECONDS=1348.52
SCANS=MS: 1327 MSMS: 1329
PEPMASS=432.27754	26321
CHARGE=1+
348.33615	128	
382.08696	222	
416.25613	144	
430.26888	118	
432.23887	287	1+
END IONS

###FS:    #m/z: 747.36558 #charge   3
###MaxRes:#m/z:  0.00000 #charge-128
###MS: 1327
###MSMS: 1330
BEGIN IONS
TITLE=Cmpd 423, AutoMSn(747.3656), 22.5 min
RTINSECONDS=1349.02
SCANS=MS: 1327 MSMS: 1330
PEPMASS=747.36558	12321
CHARGE=3+
361.13271	214	
369.17218	472	1+
384.20379	184	
421.23654	193	
449.24579	252	
460.22531	124	
469.19540	234	1+
486.23926	1035	1+
527.78187	114	
528.29641	194	
535.74199	143	
540.24790	170	
569.27066	119	
583.30218	345	1+
585.31378	273	
599.32162	1238	1+
673.31465	172	
681.33507	144	
695.34564	139	
711.88263	183	
712.40085	1154	1+
746.37776	422	1+
748.36931	257	
751.39114	189	
755.36050	126	
755.83649	116	
811.88595	156	
823.43835	213	
840.45984	998	1+
850.71572	192	
855.42853	186	
941.51130	847	1+
953.45395	250	1+
1070.48626	142	
1169.63489	161	
1394.63229	361	1+
END IONS

###FS:    #m/z: 557.36255 #charge   1
###MaxRes:#m/z:  0.00000 #charge-128
###MS: 1331
###MSMS: 1332
BEGIN IONS
TITLE=Cmpd 424, AutoMSn(557.3625), 22.5 min
RTINSECONDS=1352.05
SCANS=MS: 1331 MSMS: 1332
PEPMASS=557.36255	36541
CHARGE=1+
313.18952	311	
355.22819	806	1+
362.52466	132	
373.15084	104	
389.72937	124	
398.26976	116	
427.25734	159	
451.19731	118	
469.25211	132	
474.21137	105	
534.86740	108	
539.30354	336	1+
543.26449	106	
550.98444	120	
554.31414	184	
555.33318	375	1+
557.42395	112	
END IONS

###FS:    #m/z: 747.61868 #charge   2
###MaxRes:#m/z:  0.00000 #charge-128
###MS: 1331
###MSMS: 1333
BEGIN IONS
TITLE=Cmpd 425, AutoMSn(747.6187), 22.5 min
RTINSECONDS=1352.55
SCANS=MS: 1331 MSMS: 1333
PEPMASS=747.61868	18799
CHARGE=2+
356.70877	183	
369.18526	357	1+
372.18190	311	1+
412.22895	179	
414.19087	129	
420.73842	191	
425.21016	131	
440.22275	148	
442.19797	137	
486.24206	1393	1+
527.79871	286	
571.27003	137	
585.32222	159	
599.32011	1233	1+
605.31254	136	
632.81609	153	
637.29656	196	
673.32561	156	
691.41642	169	
710.34921	170	
712.41200	1529	1+
744.36888	173	
746.37309	721	1+
750.37019	352	1+
755.35359	158	
755.83394	157	
758.44382	278	
778.39859	149	
840.45880	884	1+
853.90766	154	
855.08917	251	
855.42549	524	1+
855.77422	176	
941.51055	1124	1+
991.52453	154	
1422.79037	1611	1+
1492.77070	669	1+
END IONS

###FS:    #m/z: 478.77797 #charge   2
###MaxRes:#m/z:  0.00000 #charge-128
###MS: 1331
###MSMS: 1334
BEGIN IONS
TITLE=Cmpd 426, AutoMSn(478.7780), 22.6 min
RTINSECONDS=1353.05
SCANS=MS: 1331 MSMS: 1334
PEPMASS=478.77797	6539
CHARGE=2+
323.16227	112	
334.18554	108	
369.24394	110	
377.22535	109	
387.19161	113	
394.23519	142	
414.22704	103	
415.26370	253	1+
442.25996	118	
443.25776	312	1+
458.25559	299	1+
460.26872	312	
462.27568	142	
471.21652	131	
472.28659	796	1+
474.26898	412	1+
476.25914	1344	1+
478.27736	1161	1+
479.46567	100	
480.26866	1153	1+
483.50023	306	
483.56316	128	
487.52872	254	
500.29755	104	
556.29636	164	
571.36093	435	1+
672.40032	1090	1+
681.00678	124	
686.34413	134	
737.42501	112	
743.43165	523	1+
755.44559	219	
757.38623	180	
END IONS

###FS:    #m/z: 747.36718 #charge   2
###MaxRes:#m/z:  0.00000 #charge-128
###MS: 1335
###MSMS: 1336
BEGIN IONS
TITLE=Cmpd 427, AutoMSn(747.3672), 22.6 min
RTINSECONDS=1356.09
SCANS=MS: 1335 MSMS: 1336
PEPMASS=747.36718	16915
CHARGE=2+
369.18316	301	
372.19444	313	
412.16363	196	
425.72065	208	
431.24945	392	1+
440.21890	265	1+
482.25585	258	1+
486.23594	1031	1+
496.24883	160	
530.34280	146	
544.33935	497	1+
560.79625	160	
561.27435	187	
571.25053	145	
574.23761	230	1+
583.28886	164	
589.29889	438	1+
594.22469	136	
599.32625	1682	1+
604.28415	182	
635.28018	203	1+
646.83324	158	
661.34710	199	
677.37832	396	1+
686.59455	148	
691.39947	342	1+
712.40180	1419	1+
744.38818	325	1+
750.37879	180	
766.34056	146	
779.35368	247	
797.88819	137	
819.47152	305	1+
824.45530	136	
840.45748	614	1+
855.45155	148	
878.42685	549	1+
941.51767	579	1+
953.44270	129	
991.51434	160	
1105.55112	155	
1169.59867	132	
1420.70997	746	1+
1493.76081	528	1+
END IONS

###FS:    #m/z: 803.35316 #charge   3
###MaxRes:#m/z:  0.00000 #charge-128
###MS: 1335
###MSMS: 1337
BEGIN IONS
TITLE=Cmpd 428, AutoMSn(803.3532), 22.6 min
RTINSECONDS=1356.59
SCANS=MS: 1335 MSMS: 1337
PEPMASS=803.35316	6541
CHARGE=3+
428.25950	122	
442.69205	105	
528.76036	241	
529.25210	157	
537.21659	121	
585.30554	125	
599.24675	117	
610.26370	199	
624.23800	718	1+
644.28753	125	
650.33837	105	
653.77047	269	
701.30891	243	
701.79708	287	1+
710.31595	151	
724.04403	107	
771.30892	1766	1+
773.60432	115	
780.36646	148	
802.91108	125	
804.36647	134	
837.40617	114	
884.38792	1019	1+
893.45169	366	1+
899.97741	104	
964.46525	114	
1029.53591	107	
1056.48713	187	
1057.52889	101	
1288.52961	669	1+
1532.72145	498	1+
END IONS

###FS:    #m/z: 742.37794 #charge   3
###MaxRes:#m/z:  0.00000 #charge-128
###MS: 1335
###MSMS: 1338
BEGIN IONS
TITLE=Cmpd 429, AutoMSn(742.3779), 22.6 min
RTINSECONDS=1357.09
SCANS=MS: 1335 MSMS: 1338
PEPMASS=742.37794	6462
CHARGE=3+
369.17144	164	
390.19304	212	1+
417.24480	385	
441.22682	139	
475.49738	161	
482.27099	175	
486.23854	293	
491.58203	148	
497.25020	192	
526.25578	148	
530.32083	418	
560.76519	152	
561.28892	225	
599.33196	319	1+
613.29889	164	
648.33215	268	1+
663.35990	274	1+
671.28261	163	
677.38848	522	
691.42013	221	
710.85814	483	1+
712.39966	326	
740.38946	211	1+
742.38365	162	
743.35425	227	
744.37583	372	1+
746.36634	177	
748.40147	468	
749.51637	144	
779.35333	267	1+
805.44951	289	1+
819.47209	137	
840.45199	313	1+
855.42847	210	
878.43417	993	1+
991.52332	303	1+
1116.68663	146	
END IONS

###FS:    #m/z: 807.15870 #charge   3
###MaxRes:#m/z:  0.00000 #charge-128
###MS: 1339
###MSMS: 1340
BEGIN IONS
TITLE=Cmpd 430, AutoMSn(807.1587), 22.7 min
RTINSECONDS=1360.13
SCANS=MS: 1339 MSMS: 1340
PEPMASS=807.15870	20444
CHARGE=3+
406.19803	127	
422.17401	125	
536.75197	119	
574.74301	204	
600.31703	256	
600.64232	403	
600.98069	137	
601.75639	126	
624.23799	863	1+
643.33023	243	1+
649.82973	353	
650.32458	135	
653.77265	236	
665.79572	196	
667.30002	131	
679.31998	171	
686.34249	281	1+
696.31697	154	
710.30684	173	
710.83312	144	
714.35716	308	
714.84163	181	
762.35946	375	
766.85360	129	
771.31501	1235	1+
780.36682	645	1+
807.90743	146	
808.16695	117	
875.45164	714	1+
884.39298	1091	1+
893.45595	2661	1+
964.49833	125	
964.99012	243	
1056.51228	3407	1+
1169.60204	1514	1+
1219.51007	607	1+
1288.52915	761	1+
1401.61022	505	1+
1798.92593	1944	1+
2057.03823	772	1+
END IONS

###FS:    #m/z: 645.93169 #charge   3
###MaxRes:#m/z:  0.00000 #charge-128
###MS: 1339
###MSMS: 1341
BEGIN IONS
TITLE=Cmpd 431, AutoMSn(645.9317), 22.7 min
RTINSECONDS=1360.63
SCANS=MS: 1339 MSMS: 1341
PEPMASS=645.93169	12781
CHARGE=3+
340.16083	164	
369.18349	521	
372.17154	271	
390.68560	252	
406.19117	180	
432.21443	162	
438.21526	514	1+
489.26994	158	
506.23419	296	1+
516.25107	650	
522.24876	165	
528.24285	254	1+
534.25545	321	1+
548.77104	176	
600.31532	289	
600.65221	294	
637.31974	159	
641.33524	158	
642.33896	567	1+
644.34368	474	1+
646.35261	1375	1+
651.32203	226	1+
679.32293	1219	1+
680.67860	158	
680.99963	180	
686.34291	159	
686.68611	261	
688.99351	452	
734.37469	348	1+
736.34511	314	1+
743.39163	162	
762.35961	1707	1+
780.36427	2504	1+
781.46344	455	1+
790.71125	268	
847.44889	344	1+
865.44338	478	1+
875.19060	338	
875.31896	223	
893.44937	2284	1+
1029.51691	247	
1056.50519	907	1+
1062.57414	189	
1797.94518	1250	1+
END IONS

###FS:    #m/z: 803.35466 #charge   3
###MaxRes:#m/z:  0.00000 #charge-128
###MS: 1339
###MSMS: 1342
BEGIN IONS
TITLE=Cmpd 432, AutoMSn(803.3547), 22.7 min
RTINSECONDS=1361.14
SCANS=MS: 1339 MSMS: 1342
PEPMASS=803.35466	8310
CHARGE=3+
390.69349	193	
406.19438	176	
521.75508	282	
535.24033	179	
537.20672	320	
574.73186	296	1+
578.28827	174	
585.29982	744	1+
585.80626	269	
600.32762	217	
610.25726	179	
624.24177	981	1+
644.77077	290	
645.27099	300	
649.82939	395	
650.33133	196	
653.76524	248	
679.32673	257	
679.95565	351	
686.33990	210	1+
710.30900	345	
714.84571	271	
762.36397	166	
766.85411	290	
771.30507	2039	1+
780.36591	474	1+
781.58565	297	
800.33510	225	1+
806.41241	617	1+
807.15023	188	
875.44381	558	1+
884.39118	779	1+
893.44661	2286	1+
1056.51812	1930	1+
1056.52258	733	
1057.51838	415	
1085.56570	241	
1401.62217	971	1+
1798.93258	2029	1+
2057.03998	553	1+
END IONS

###FS:    #m/z: 807.41083 #charge   3
###MaxRes:#m/z:  0.00000 #charge-128
###MS: 1343
###MSMS: 1344
BEGIN IONS
TITLE=Cmpd 433, AutoMSn(807.4108), 22.7 min
RTINSECONDS=1364.16
SCANS=MS: 1343 MSMS: 1344
PEPMASS=807.41083	40422
CHARGE=3+
406.18970	175	
424.21823	172	
433.72182	162	
515.26417	165	
535.23708	367	1+
574.73306	175	
585.30673	734	
600.31599	587	
600.66107	412	
600.98573	301	
611.25226	195	
624.22831	350	1+
679.32155	411	1+
686.68212	193	
692.88026	162	
705.32334	186	
710.32319	350	1+
724.71033	192	
737.35615	159	
762.35620	897	1+
771.30484	798	1+
780.36228	1209	1+
781.58695	210	
789.56654	212	
807.65828	756	
865.42255	181	
875.44075	678	1+
884.38579	645	1+
893.44844	4102	1+
964.49535	274	
965.00474	207	
1039.23885	184	
1056.50965	5043	1+
1085.53031	171	
1169.59467	208	
1170.60141	1641	1+
1170.62190	165	
1288.53168	574	1+
1298.64300	1639	1+
1400.63825	452	1+
1427.66897	814	1+
1612.80243	805	1+
1798.93167	3483	1+
2057.01198	1407	1+
END IONS

###FS:    #m/z: 646.13230 #charge   3
###MaxRes:#m/z:  0.00000 #charge-128
###MS: 1343
###MSMS: 1345
BEGIN IONS
TITLE=Cmpd 434, AutoMSn(646.1323), 22.7 min
RTINSECONDS=1364.66
SCANS=MS: 1343 MSMS: 1345
PEPMASS=646.13230	22297
CHARGE=3+
369.18114	609	
372.18110	286	
381.67935	746	
406.19746	412	1+
424.21844	206	
441.22222	201	
516.25759	687	1+
528.75570	247	
529.26091	268	
535.23114	434	
575.28768	317	1+
585.31482	187	
595.83848	169	
600.31109	638	1+
600.65380	320	
600.97544	208	
633.31587	229	1+
637.31408	213	
637.64808	183	
642.31967	1189	1+
646.36341	1548	1+
650.31692	334	1+
651.33865	211	1+
654.76274	574	1+
679.32245	2148	1+
686.34752	404	1+
688.99155	433	
700.34269	229	1+
724.03478	277	
724.72360	231	
736.34405	271	
737.35205	410	1+
752.36928	210	
762.35361	1507	1+
780.36541	3987	1+
790.70592	569	
849.42059	247	1+
865.44347	306	1+
875.43824	1328	1+
893.45088	3574	1+
965.00900	179	
1029.49360	283	
1056.51166	462	
1057.52786	189	
1062.58315	206	
1797.95645	1422	1+
END IONS

###FS:    #m/z: 1076.21187 #charge-128
###MaxRes:#m/z:  0.00000 #charge-128
###MS: 1343
###MSMS: 1346
BEGIN IONS
TITLE=Cmpd 435, AutoMSn(1076.2119), 22.8 min
RTINSECONDS=1365.16
SCANS=MS: 1343 MSMS: 1346
PEPMASS=1076.21187	7130

366.13508	183	
1076.20754	275	
1076.53995	563	
1077.22249	121	
END IONS

###FS:    #m/z: 807.16139 #charge   3
###MaxRes:#m/z:  0.00000 #charge-128
###MS: 1347
###MSMS: 1348
BEGIN IONS
TITLE=Cmpd 436, AutoMSn(807.1614), 22.8 min
RTINSECONDS=1368.19
SCANS=MS: 1347 MSMS: 1348
PEPMASS=807.16139	37254
CHARGE=3+
372.17166	208	
381.67946	362	
515.23226	241	1+
535.23644	157	
595.82405	159	
600.31197	847	
600.65384	470	
600.98537	176	
609.28248	152	
624.24183	360	1+
643.67314	241	
644.77443	164	
649.32907	732	1+
653.77618	233	
679.32143	457	1+
701.31088	188	
701.81736	215	
710.32930	215	
714.34742	190	
714.83715	263	
724.05011	276	1+
762.36078	286	
771.30877	1004	1+
780.36783	1379	1+
794.42836	255	
805.38089	206	
807.40257	264	
816.65168	343	
875.43212	939	1+
884.39037	335	1+
893.44876	3536	1+
898.95356	154	
1041.51240	149	
1056.51652	4669	1+
1068.29082	286	
1169.59882	2021	1+
1298.62151	173	
1298.64881	1609	1+
1613.31459	530	1+
1798.93676	2948	1+
1927.96525	701	1+
2057.02493	1151	1+
2170.10036	493	1+
END IONS

###FS:    #m/z: 646.13348 #charge   3
###MaxRes:#m/z:  0.00000 #charge-128
###MS: 1347
###MSMS: 1349
BEGIN IONS
TITLE=Cmpd 437, AutoMSn(646.1335), 22.8 min
RTINSECONDS=1368.69
SCANS=MS: 1347 MSMS: 1349
PEPMASS=646.13348	23583
CHARGE=3+
368.18420	483	1+
447.72836	133	
488.25050	265	
516.24460	1005	1+
520.26498	221	
529.27575	258	1+
535.23758	362	
600.32108	124	
600.66082	213	
600.97432	138	
628.33507	133	
630.31306	144	
638.70498	324	
641.33678	134	
642.35825	386	1+
644.34589	1728	1+
650.32297	154	
654.73707	164	
655.83644	135	
657.86778	228	1+
679.31292	963	1+
687.02105	140	
688.99447	381	
697.04349	266	
724.36664	166	
734.35380	355	1+
736.34565	384	1+
752.35993	128	
755.86289	123	
762.35758	1913	1+
765.24398	182	
779.37141	312	1+
780.36257	1841	1+
865.45035	279	1+
875.44340	521	1+
893.45385	1942	1+
910.43366	166	
1056.51810	367	
1057.51901	165	
1062.60085	140	
1286.69778	565	1+
1797.94478	1081	1+
END IONS

###FS:    #m/z: 441.26467 #charge   2
###MaxRes:#m/z:  0.00000 #charge-128
###MS: 1347
###MSMS: 1350
BEGIN IONS
TITLE=Cmpd 438, AutoMSn(441.2647), 22.8 min
RTINSECONDS=1369.19
SCANS=MS: 1347 MSMS: 1350
PEPMASS=441.26467	13253
CHARGE=2+
418.24246	450	
435.27161	571	
437.23549	22884	1+
444.25630	379	
548.35381	1001	1+
711.41594	1638	1+
782.45167	1252	1+
END IONS

###FS:    #m/z: 769.98435 #charge   3
###MaxRes:#m/z:  0.00000 #charge-128
###MS: 1351
###MSMS: 1352
BEGIN IONS
TITLE=Cmpd 439, AutoMSn(769.9843), 22.9 min
RTINSECONDS=1372.21
SCANS=MS: 1351 MSMS: 1352
PEPMASS=769.98435	8829
CHARGE=3+
378.18883	134	
434.20934	113	
443.21507	117	
564.26593	146	
577.03761	101	
591.71351	220	
648.75877	152	
755.36835	792	1+
764.31455	104	
767.35523	100	
774.35626	109	
885.42046	104	
893.45601	103	
937.46684	112	
1013.45302	187	
1019.34805	171	
1182.39340	227	
1184.38330	103	
END IONS

###FS:    #m/z: 577.74598 #charge-128
###MaxRes:#m/z:  0.00000 #charge-128
###MS: 1351
###MSMS: 1353
BEGIN IONS
TITLE=Cmpd 440, AutoMSn(577.7460), 22.9 min
RTINSECONDS=1372.71
SCANS=MS: 1351 MSMS: 1353
PEPMASS=577.74598	6420

345.99765	110	
352.16778	174	
369.18792	548	
371.19057	101	
375.05541	128	
416.22687	143	
489.25991	120	
495.64510	136	
516.25561	174	
543.29609	152	
556.30341	124	
560.31891	101	
575.29576	270	1+
578.35302	105	
579.32736	407	1+
627.28384	103	
658.30813	117	
755.37179	144	
888.26985	126	
END IONS

###FS:    #m/z: 467.00847 #charge   1
###MaxRes:#m/z:  0.00000 #charge-128
###MS: 1351
###MSMS: 1354
BEGIN IONS
TITLE=Cmpd 441, AutoMSn(467.0085), 22.9 min
RTINSECONDS=1373.21
SCANS=MS: 1351 MSMS: 1354
PEPMASS=467.00847	4403
CHARGE=1+
354.19123	123	
376.59977	116	
395.77983	192	
418.26126	103	
428.28598	122	
446.25230	102	
448.26209	215	1+
463.29150	136	
464.27139	404	1+
466.26948	597	1+
END IONS

###FS:    #m/z: 952.44890 #charge   3
###MaxRes:#m/z:  0.00000 #charge-128
###MS: 1355
###MSMS: 1356
BEGIN IONS
TITLE=Cmpd 442, AutoMSn(952.4489), 22.9 min
RTINSECONDS=1376.23
SCANS=MS: 1355 MSMS: 1356
PEPMASS=952.44890	3204
CHARGE=3+
366.13688	362	
538.29111	104	
557.28315	317	1+
657.22151	101	
670.35847	201	
741.39729	293	1+
926.65222	115	
929.49201	111	
970.44248	106	
END IONS

###FS:    #m/z: 711.15993 #charge   2
###MaxRes:#m/z:  0.00000 #charge-128
###MS: 1355
###MSMS: 1357
BEGIN IONS
TITLE=Cmpd 443, AutoMSn(711.1599), 22.9 min
RTINSECONDS=1376.74
SCANS=MS: 1355 MSMS: 1357
PEPMASS=711.15993	4392
CHARGE=2+
417.20515	108	
504.75698	106	
517.28775	142	
621.41053	126	
659.31177	116	
706.31975	247	1+
708.35923	471	1+
711.34620	328	1+
713.02912	113	
713.36324	613	1+
820.39317	107	
1417.67656	559	1+
END IONS

###FS:    #m/z: 845.41474 #charge   2
###MaxRes:#m/z:  0.00000 #charge-128
###MS: 1355
###MSMS: 1358
BEGIN IONS
TITLE=Cmpd 444, AutoMSn(845.4147), 23.0 min
RTINSECONDS=1377.24
SCANS=MS: 1355 MSMS: 1358
PEPMASS=845.41474	3315
CHARGE=2+
373.15539	103	
459.22510	135	
467.76936	103	
534.23876	108	
576.29189	143	
590.21955	110	
696.35090	124	
843.49251	211	
856.04900	140	
932.47136	116	
1194.53619	111	
END IONS

###FS:    #m/z: 640.33627 #charge   1
###MaxRes:#m/z:  0.00000 #charge-128
###MS: 1359
###MSMS: 1360
BEGIN IONS
TITLE=Cmpd 445, AutoMSn(640.3363), 23.0 min
RTINSECONDS=1380.26
SCANS=MS: 1359 MSMS: 1360
PEPMASS=640.33627	7199
CHARGE=1+
356.20999	137	
362.53564	253	
366.63787	110	
372.17411	107	
378.57181	386	
383.73110	167	
395.20588	134	
403.17905	124	
415.24967	688	
422.10710	133	
429.21854	119	
458.24608	137	
483.73524	111	
500.26130	183	
539.75547	122	
559.29098	206	
564.64410	107	
576.26980	127	
585.30978	145	
589.81979	114	
613.64913	121	
619.29019	223	1+
623.29522	207	
635.33497	145	
635.83365	177	
636.36024	411	1+
638.32633	342	
639.32898	1849	1+
END IONS

###FS:    #m/z: 781.36198 #charge   3
###MaxRes:#m/z:  0.00000 #charge-128
###MS: 1359
###MSMS: 1361
BEGIN IONS
TITLE=Cmpd 446, AutoMSn(781.3620), 23.0 min
RTINSECONDS=1380.76
SCANS=MS: 1359 MSMS: 1361
PEPMASS=781.36198	5790
CHARGE=3+
437.12929	120	
477.73944	124	
509.77175	129	
563.22439	167	
580.28402	592	1+
616.30398	111	
680.23275	102	
710.24280	287	1+
737.87694	105	
740.65503	115	
768.29908	118	
775.34299	121	
780.29470	116	
782.37325	126	
784.36721	480	1+
841.39650	1069	1+
END IONS

###FS:    #m/z: 799.91922 #charge   2
###MaxRes:#m/z:  0.00000 #charge-128
###MS: 1359
###MSMS: 1362
BEGIN IONS
TITLE=Cmpd 447, AutoMSn(799.9192), 23.0 min
RTINSECONDS=1381.26
SCANS=MS: 1359 MSMS: 1362
PEPMASS=799.91922	6048
CHARGE=2+
745.97461	110	
795.89187	107	
799.90079	109	
800.15957	185	
800.41631	282	
800.66442	275	
810.33218	148	
919.99201	142	
END IONS

###FS:    #m/z: 640.33575 #charge   3
###MaxRes:#m/z:  0.00000 #charge-128
###MS: 1363
###MSMS: 1364
BEGIN IONS
TITLE=Cmpd 448, AutoMSn(640.3357), 23.1 min
RTINSECONDS=1384.29
SCANS=MS: 1363 MSMS: 1364
PEPMASS=640.33575	10073
CHARGE=3+
372.19881	111	
376.18639	232	1+
415.25026	355	1+
457.19671	141	
458.26806	151	
461.24846	143	
502.27836	121	
509.25150	167	
528.28682	109	
550.98608	124	
559.27811	403	1+
607.29967	195	
607.67009	131	
607.98017	156	
611.30564	132	
613.63974	163	
618.31788	229	1+
623.33474	112	
624.29645	122	
625.31091	248	1+
635.30900	227	
636.33640	833	1+
638.34991	699	1+
640.33577	1137	1+
644.32108	354	
651.37125	231	
682.84771	134	
689.35091	381	1+
698.09655	105	
698.20817	124	
735.35915	110	
735.87637	110	
771.38793	125	
789.40331	877	1+
791.92938	132	
END IONS

###FS:    #m/z: 787.01506 #charge   3
###MaxRes:#m/z:  0.00000 #charge-128
###MS: 1363
###MSMS: 1365
BEGIN IONS
TITLE=Cmpd 449, AutoMSn(787.0151), 23.1 min
RTINSECONDS=1384.79
SCANS=MS: 1363 MSMS: 1365
PEPMASS=787.01506	8409
CHARGE=3+
444.19751	126	
468.77430	100	
475.49933	184	
479.17272	475	
482.72754	103	
485.24875	154	
509.78061	183	
510.27624	107	
547.28266	113	
551.00096	160	
581.28030	114	
612.68398	139	
651.46161	107	
657.72395	116	
689.68075	303	1+
690.01934	245	
730.39152	128	
753.30563	140	
765.18536	105	
776.48630	137	
785.38946	218	1+
787.00402	122	
787.35677	437	1+
787.68974	181	
841.38537	102	
842.38590	310	1+
865.48462	105	
1018.55450	155	
1019.55476	173	
END IONS

###FS:    #m/z: 800.16555 #charge   2
###MaxRes:#m/z:  0.00000 #charge-128
###MS: 1363
###MSMS: 1366
BEGIN IONS
TITLE=Cmpd 450, AutoMSn(800.1655), 23.1 min
RTINSECONDS=1385.29
SCANS=MS: 1363 MSMS: 1366
PEPMASS=800.16555	7887
CHARGE=2+
458.25030	130	
559.31750	122	
689.68806	144	
795.66507	107	
795.92529	118	
798.37714	116	
800.16657	267	
800.41794	330	
920.49478	176	
1013.54831	100	
END IONS

###FS:    #m/z: 546.95972 #charge   3
###MaxRes:#m/z:  0.00000 #charge-128
###MS: 1367
###MSMS: 1368
BEGIN IONS
TITLE=Cmpd 451, AutoMSn(546.9597), 23.1 min
RTINSECONDS=1388.31
SCANS=MS: 1367 MSMS: 1368
PEPMASS=546.95972	25000
CHARGE=3+
357.15597	206	
390.16876	248	
401.21260	175	
402.27999	629	1+
412.18489	231	
429.21797	329	1+
446.21518	162	
468.90341	174	
476.22972	156	
504.22752	189	
513.26209	171	
517.30114	646	
526.29519	343	1+
528.29399	361	1+
530.27014	178	
532.25891	260	1+
533.94041	164	
540.25280	185	
541.30002	1393	1+
544.31199	1125	1+
546.30699	1497	1+
547.61579	152	
548.30967	1454	1+
550.31068	1079	1+
554.81267	217	
557.25842	591	1+
559.11471	153	
597.32524	297	
630.39422	588	1+
639.73456	164	
644.35372	151	
667.85817	215	
725.85539	222	
758.38297	163	
777.46163	528	1+
864.49055	1615	1+
935.52728	2123	1+
945.74006	153	
1082.59723	191	
1082.59916	2754	1+
1083.59585	248	
1210.65669	685	1+
1324.68668	1531	1+
1421.71441	1367	1+
1438.74440	4258	1+
END IONS

###FS:    #m/z: 828.44861 #charge   2
###MaxRes:#m/z:  0.00000 #charge-128
###MS: 1367
###MSMS: 1369
BEGIN IONS
TITLE=Cmpd 452, AutoMSn(828.4486), 23.1 min
RTINSECONDS=1388.81
SCANS=MS: 1367 MSMS: 1369
PEPMASS=828.44861	13685
CHARGE=2+
325.18659	239	
343.19777	507	
396.18821	105	
416.25675	132	
440.24182	137	
529.33720	337	
539.31533	233	
557.24846	142	
588.80704	103	
626.34612	173	
644.37424	700	1+
650.28703	106	
684.36356	111	
721.37038	159	
721.88779	423	1+
753.37234	139	
757.45150	338	1+
826.43250	107	
1030.53691	237	
1031.54458	165	
1041.21519	112	
1117.57739	612	
1313.70594	3429	1+
1423.74504	578	1+
END IONS

###FS:    #m/z: 787.01244 #charge   3
###MaxRes:#m/z:  0.00000 #charge-128
###MS: 1367
###MSMS: 1370
BEGIN IONS
TITLE=Cmpd 453, AutoMSn(787.0124), 23.2 min
RTINSECONDS=1389.32
SCANS=MS: 1367 MSMS: 1370
PEPMASS=787.01244	12429
CHARGE=3+
422.70026	141	
460.24698	108	
462.17128	104	
475.49860	148	
479.17425	592	1+
509.78476	131	
511.78243	107	
646.33643	101	
650.35479	324	
662.72938	131	
671.22883	224	1+
682.34336	113	
690.01041	170	
690.34904	137	
756.36721	129	
764.41239	116	
780.98638	152	
781.42451	128	
781.67776	127	
784.38177	361	1+
787.00660	134	
787.34786	189	
790.29823	136	
790.50554	109	
799.88291	241	
1018.54288	285	
1019.54826	141	
END IONS

###FS:    #m/z: 546.95947 #charge   3
###MaxRes:#m/z:  0.00000 #charge-128
###MS: 1371
###MSMS: 1372
BEGIN IONS
TITLE=Cmpd 454, AutoMSn(546.9595), 23.2 min
RTINSECONDS=1392.34
SCANS=MS: 1371 MSMS: 1372
PEPMASS=546.95947	44716
CHARGE=3+
340.12362	241	
357.15031	729	1+
365.20040	302	1+
389.20721	312	1+
402.28032	1044	1+
412.17005	241	
416.24332	249	
429.20839	479	
459.20291	228	
476.24066	262	1+
480.25301	499	
480.58499	208	
500.27938	222	
504.23643	257	1+
517.30187	1318	1+
517.94207	322	
523.24828	288	1+
525.50737	277	
526.29583	355	1+
528.32665	438	1+
530.25343	490	1+
535.27263	407	1+
540.26296	814	1+
541.61228	257	
544.30918	1162	1+
546.30109	1783	1+
546.96179	494	
548.30920	3122	1+
550.98476	302	
557.25271	802	1+
588.26310	237	1+
605.83681	1036	1+
606.32841	290	
630.38741	1423	1+
638.70880	561	
644.37595	241	
654.34340	482	
654.84543	224	
659.33617	229	
725.35585	477	
725.86266	443	
777.45506	861	1+
781.88949	235	
864.49127	2272	1+
935.52656	3280	1+
945.74390	329	
1082.59409	4346	1+
1082.59933	409	
1083.60552	333	
1193.63131	1158	1+
1324.70279	2307	1+
1334.68733	715	1+
1403.69668	628	1+
1421.71853	2247	1+
1438.73948	9499	1+
END IONS

###FS:    #m/z: 828.45047 #charge   2
###MaxRes:#m/z:  0.00000 #charge-128
###MS: 1371
###MSMS: 1373
BEGIN IONS
TITLE=Cmpd 455, AutoMSn(828.4505), 23.2 min
RTINSECONDS=1392.84
SCANS=MS: 1371 MSMS: 1373
PEPMASS=828.45047	39071
CHARGE=2+
343.19580	1790	1+
367.18768	128	
416.25586	310	1+
424.21877	102	
434.20188	235	
498.27866	128	
503.19791	108	
529.33988	673	1+
539.31908	675	
589.23995	104	
599.31392	101	
626.33749	298	1+
644.37251	660	1+
650.28079	166	
665.35264	115	
670.33799	212	1+
679.94885	113	
683.38111	113	
695.36542	112	
703.86574	168	
757.45342	627	1+
781.38076	110	
783.32975	115	
785.35561	118	
804.41483	136	
824.49044	121	
831.43603	111	
863.90000	103	
886.49644	435	1+
973.52422	219	
1030.54168	630	
1031.53189	234	
1041.21751	232	
1117.57131	1375	1+
1313.70071	8156	1+
1423.75147	1672	1+
1441.75733	1128	1+
1655.89306	521	1+
END IONS

###FS:    #m/z: 552.63758 #charge   3
###MaxRes:#m/z:  0.00000 #charge-128
###MS: 1371
###MSMS: 1374
BEGIN IONS
TITLE=Cmpd 456, AutoMSn(552.6376), 23.2 min
RTINSECONDS=1393.34
SCANS=MS: 1371 MSMS: 1374
PEPMASS=552.63758	15717
CHARGE=3+
333.14621	137	
343.19461	556	
345.19683	145	
364.46228	169	
379.22664	484	
399.24167	178	
410.20556	170	
416.25889	1511	1+
427.22036	284	1+
441.19374	354	1+
449.71599	220	1+
451.22544	273	1+
494.25551	248	1+
505.25661	141	
511.30060	274	1+
517.29356	155	
519.24386	213	1+
529.33997	2906	1+
533.29020	563	1+
539.29724	974	1+
548.31941	1027	1+
550.31637	1596	1+
552.30836	1332	1+
554.30551	1563	1+
557.26210	1122	1+
559.12672	605	
613.32543	138	
626.34709	348	
644.36889	6857	1+
648.83767	180	
665.35765	226	1+
668.31218	153	
671.34188	190	
683.35957	275	
685.30985	245	
712.36840	282	
719.36587	354	1+
739.43844	235	1+
752.39433	259	
757.45498	2406	1+
770.40058	339	1+
778.44799	147	
785.36568	205	
871.46027	160	
881.44646	210	
882.42075	369	1+
886.49405	428	1+
895.42761	293	1+
897.44377	214	1+
899.43721	1134	1+
900.44644	246	1+
936.52448	331	1+
1030.53777	178	
1117.57773	169	
1313.68640	586	1+
END IONS

###FS:    #m/z: 828.45068 #charge   2
###MaxRes:#m/z:  0.00000 #charge-128
###MS: 1375
###MSMS: 1376
BEGIN IONS
TITLE=Cmpd 457, AutoMSn(828.4507), 23.3 min
RTINSECONDS=1396.37
SCANS=MS: 1375 MSMS: 1376
PEPMASS=828.45068	52790
CHARGE=2+
325.19251	101	
343.19357	1908	1+
367.19949	144	
416.25471	658	1+
428.27259	104	
440.24636	291	
449.24662	133	
471.75136	100	
529.34552	983	1+
538.27557	125	
539.30549	558	1+
550.28518	134	
559.28721	198	
626.33998	366	1+
634.59922	124	
644.36735	986	1+
648.35792	194	
650.28227	109	
655.34634	272	1+
668.28149	117	
711.38056	121	
757.45198	669	1+
770.41873	103	
780.37506	116	
826.40254	125	
886.51509	136	
973.51226	537	1+
1012.55950	109	
1030.54171	1367	1+
1041.20802	642	
1117.58426	1656	1+
1216.67030	115	
1217.63605	113	
1296.68029	101	
1313.70190	7999	1+
1423.75603	1768	1+
1441.75991	1540	1+
1655.88219	710	1+
END IONS

###FS:    #m/z: 546.96008 #charge   3
###MaxRes:#m/z:  0.00000 #charge-128
###MS: 1375
###MSMS: 1377
BEGIN IONS
TITLE=Cmpd 458, AutoMSn(546.9601), 23.3 min
RTINSECONDS=1396.87
SCANS=MS: 1375 MSMS: 1377
PEPMASS=546.96008	41299
CHARGE=3+
357.15566	543	1+
381.14511	165	
402.27511	764	1+
406.73758	173	
413.23299	138	
417.17988	171	
423.74039	226	
429.21261	168	
461.20258	137	
463.22342	169	
474.57226	162	
480.25395	244	
500.25720	274	1+
504.22063	694	1+
512.27055	184	
517.30207	1305	1+
517.95550	174	
526.26478	221	
528.32300	391	1+
533.94291	196	
540.24004	267	
541.29997	2094	1+
541.61821	355	1+
544.31067	1361	1+
546.30134	1905	1+
546.80372	247	1+
547.63245	136	
548.30490	1684	1+
550.30520	1287	1+
557.25595	624	1+
559.12819	140	
576.29161	139	
596.82699	173	
613.34977	182	
630.39288	1084	1+
638.70637	574	
644.35692	631	1+
646.34435	390	1+
654.35269	215	
667.85067	210	
668.34198	308	
746.36091	146	
777.46796	701	1+
864.49096	2132	1+
935.53025	2766	1+
1082.59531	3404	1+
1193.63407	1114	1+
1210.66185	1129	1+
1324.68912	1675	1+
1403.67846	571	1+
1421.72656	1845	1+
1438.74778	7386	1+
1449.73805	393	1+
END IONS

###FS:    #m/z: 511.61497 #charge   3
###MaxRes:#m/z:  0.00000 #charge-128
###MS: 1375
###MSMS: 1378
BEGIN IONS
TITLE=Cmpd 459, AutoMSn(511.6150), 23.3 min
RTINSECONDS=1397.37
SCANS=MS: 1375 MSMS: 1378
PEPMASS=511.61497	20945
CHARGE=3+
337.13143	144	
389.17898	806	1+
395.77629	448	
425.18536	165	
464.19565	134	
478.78474	234	
488.24618	289	1+
490.28369	237	
492.27412	623	1+
496.28735	342	1+
507.31242	386	
508.28877	1337	1+
510.29520	1445	1+
511.93815	147	
512.28968	1903	1+
515.76834	334	
516.28304	356	
520.85948	252	
521.79148	384	
557.25932	126	
560.30285	288	1+
562.24306	200	
565.30738	412	1+
575.27858	241	
608.82052	172	
670.36067	165	
672.42452	421	1+
688.36758	169	
713.39311	135	
758.41621	134	
809.48477	388	1+
820.39826	153	
859.39313	224	
877.41502	231	
956.55852	136	
990.50675	414	1+
1177.57598	127	
1233.65504	1510	1+
1419.75293	898	1+
END IONS

###FS:    #m/z: 762.70641 #charge   3
###MaxRes:#m/z:  0.00000 #charge-128
###MS: 1379
###MSMS: 1380
BEGIN IONS
TITLE=Cmpd 460, AutoMSn(762.7064), 23.3 min
RTINSECONDS=1400.39
SCANS=MS: 1379 MSMS: 1380
PEPMASS=762.70641	21193
CHARGE=3+
339.19203	145	
343.16104	441	1+
357.20137	556	
385.21037	1083	1+
391.74277	262	
399.23453	179	
401.16255	131	
428.25129	421	
456.23964	1248	1+
496.26357	140	
500.24141	233	
515.24112	215	1+
543.27342	172	
553.26847	190	
557.27565	1005	1+
571.27219	607	1+
583.27268	128	
605.31379	130	
628.29776	191	
637.31875	221	
670.36066	969	
685.30228	324	1+
712.37255	126	
720.84476	159	
741.39953	858	1+
742.02079	188	
746.37389	206	1+
757.34365	314	
759.37005	377	1+
762.32830	196	
764.35882	298	1+
766.92041	667	
767.42272	540	1+
820.91561	151	
870.42516	158	
890.93732	128	
1040.57124	184	
1519.74018	366	1+
1553.80068	980	1+
1610.81416	1650	1+
1707.88910	533	1+
1725.84110	1617	1+
1796.87921	1429	1+
END IONS

###FS:    #m/z: 362.28600 #charge   1
###MaxRes:#m/z:  0.00000 #charge-128
###MS: 1379
###MSMS: 1381
BEGIN IONS
TITLE=Cmpd 461, AutoMSn(362.2860), 23.3 min
RTINSECONDS=1400.89
SCANS=MS: 1379 MSMS: 1381
PEPMASS=362.28600	22018
CHARGE=1+
342.26384	107	
344.27448	528	1+
360.26104	153	
362.28284	1978	1+
END IONS

###FS:    #m/z: 511.61504 #charge   3
###MaxRes:#m/z:  0.00000 #charge-128
###MS: 1379
###MSMS: 1382
BEGIN IONS
TITLE=Cmpd 462, AutoMSn(511.6150), 23.4 min
RTINSECONDS=1401.39
SCANS=MS: 1379 MSMS: 1382
PEPMASS=511.61504	19702
CHARGE=3+
333.17195	231	1+
389.18134	652	
395.78212	487	
414.21980	134	
431.21903	223	1+
444.24432	135	
449.26469	155	
460.23889	218	
469.77109	136	
478.22291	130	
488.25608	368	
490.28442	166	
491.22521	302	1+
494.25807	148	
499.25541	156	
507.28830	239	
508.29848	906	1+
510.28627	1305	1+
512.28899	2415	1+
515.77068	435	
520.86007	262	
557.28050	130	
560.30426	349	1+
562.23190	129	
571.37718	233	
575.28095	411	
670.36604	835	1+
679.94857	301	
688.36270	249	1+
809.48223	360	
809.51489	222	1+
820.42249	352	1+
859.40833	134	
956.56586	128	
990.51356	151	
1176.59740	192	
1233.64720	1167	1+
1419.73881	691	1+
END IONS

###FS:    #m/z: 762.70740 #charge   3
###MaxRes:#m/z:  0.00000 #charge-128
###MS: 1383
###MSMS: 1384
BEGIN IONS
TITLE=Cmpd 463, AutoMSn(762.7074), 23.4 min
RTINSECONDS=1404.42
SCANS=MS: 1383 MSMS: 1384
PEPMASS=762.70740	24182
CHARGE=3+
357.18533	297	
371.19913	266	1+
385.20588	818	1+
391.74388	454	
411.21849	246	
422.16227	146	
440.16779	264	1+
456.24056	1052	1+
458.19041	186	
500.26184	163	
529.23429	165	
553.26237	254	1+
557.27596	1473	1+
571.27578	369	
573.24073	123	
600.30289	118	
628.29112	510	1+
637.67233	260	
668.29544	122	
670.36557	916	1+
679.95675	137	
695.71629	133	
728.34588	167	
741.40034	850	1+
756.89620	145	
757.33878	177	
758.41805	145	
759.36785	312	1+
761.37738	411	1+
765.19773	169	
765.34068	150	
766.41982	536	1+
766.92249	248	
783.39098	159	
854.48024	980	1+
872.36626	130	
955.48714	390	1+
1040.54499	333	
1041.55094	271	
1553.78959	1361	1+
1610.80623	1714	1+
1725.83716	1683	1+
1796.86499	1871	1+
END IONS

###FS:    #m/z: 362.28567 #charge   1
###MaxRes:#m/z:  0.00000 #charge-128
###MS: 1383
###MSMS: 1385
BEGIN IONS
TITLE=Cmpd 464, AutoMSn(362.2857), 23.4 min
RTINSECONDS=1404.92
SCANS=MS: 1383 MSMS: 1385
PEPMASS=362.28567	20789
CHARGE=1+
326.26134	137	
342.25599	362	1+
344.27762	406	1+
362.28981	1627	1+
END IONS

###FS:    #m/z: 613.32632 #charge   3
###MaxRes:#m/z:  0.00000 #charge-128
###MS: 1383
###MSMS: 1386
BEGIN IONS
TITLE=Cmpd 465, AutoMSn(613.3263), 23.4 min
RTINSECONDS=1405.42
SCANS=MS: 1383 MSMS: 1386
PEPMASS=613.32632	12667
CHARGE=3+
347.23455	145	
364.15024	195	
372.17346	214	
457.24038	254	
473.25897	159	
475.28135	180	
500.14721	312	
518.26268	336	
518.75789	222	
523.29726	166	
551.26174	1004	1+
562.31832	829	1+
570.32312	316	1+
575.80600	148	
594.33196	144	
608.31550	361	1+
610.33149	1277	1+
613.32611	561	
614.32402	1898	1+
624.40193	144	
638.31800	179	
647.33783	193	
657.34134	191	
664.33721	1076	1+
673.35353	345	1+
690.36915	1265	1+
704.36547	141	
704.86640	201	
727.29653	276	
763.46593	238	1+
793.37913	3075	1+
801.42527	269	
802.76524	568	
803.45656	1253	1+
906.46124	842	1+
914.50468	271	1+
932.50738	639	1+
1011.56269	245	
1035.50427	304	
1056.36167	164	
1605.89108	1297	1+
END IONS

###FS:    #m/z: 762.70776 #charge   3
###MaxRes:#m/z:  0.00000 #charge-128
###MS: 1387
###MSMS: 1388
BEGIN IONS
TITLE=Cmpd 466, AutoMSn(762.7078), 23.5 min
RTINSECONDS=1408.45
SCANS=MS: 1387 MSMS: 1388
PEPMASS=762.70776	17886
CHARGE=3+
336.17887	202	
343.17007	206	
357.16835	192	
385.20592	814	1+
389.18643	204	
391.74125	124	
395.78664	129	
428.25885	174	
456.24334	801	1+
514.23793	114	
521.78936	108	
521.87222	128	
557.27646	1377	1+
561.00998	122	
571.27809	473	1+
575.30423	153	
628.29036	336	1+
637.65268	149	
670.35859	817	1+
723.18307	107	
730.28975	112	
741.39753	594	1+
760.41278	148	
761.37727	415	1+
764.40748	132	
766.91785	149	
767.43240	482	
777.40013	257	
777.89732	259	
820.49891	153	
854.44755	233	1+
903.45430	138	
955.49939	133	
1039.53043	481	1+
1153.63117	159	
1610.81047	791	1+
1725.84447	1399	1+
1796.88014	1231	1+
END IONS

###FS:    #m/z: 378.28317 #charge   1
###MaxRes:#m/z:  0.00000 #charge-128
###MS: 1387
###MSMS: 1389
BEGIN IONS
TITLE=Cmpd 467, AutoMSn(378.2832), 23.5 min
RTINSECONDS=1408.95
SCANS=MS: 1387 MSMS: 1389
PEPMASS=378.28317	13744
CHARGE=1+
334.23457	127	
342.26353	113	
358.26826	121	
360.27152	2552	1+
367.57108	136	
376.24828	308	1+
378.27961	2055	1+
END IONS

###FS:    #m/z: 597.82757 #charge   2
###MaxRes:#m/z:  0.00000 #charge-128
###MS: 1387
###MSMS: 1390
BEGIN IONS
TITLE=Cmpd 468, AutoMSn(597.8276), 23.5 min
RTINSECONDS=1409.45
SCANS=MS: 1387 MSMS: 1390
PEPMASS=597.82757	13206
CHARGE=2+
323.12772	106	
338.20633	493	
386.13812	184	
409.27401	362	
431.24374	164	
437.27940	289	
448.24626	110	
474.27552	115	
499.22682	133	
520.31277	111	
538.31861	949	1+
548.25940	132	
560.28785	249	
572.25201	128	
577.32088	144	
580.30450	200	
584.29879	146	
588.83004	144	
594.33590	296	
595.31977	541	1+
597.30451	291	
598.31840	1025	1+
657.33092	4240	1+
710.34537	108	
714.36676	293	
726.35602	262	1+
758.37853	3307	1+
777.35741	126	
785.57211	144	
798.40247	117	
857.45371	302	
END IONS

###FS:    #m/z: 677.83385 #charge   3
###MaxRes:#m/z:  0.00000 #charge-128
###MS: 1391
###MSMS: 1392
BEGIN IONS
TITLE=Cmpd 469, AutoMSn(677.8338), 23.5 min
RTINSECONDS=1412.47
SCANS=MS: 1391 MSMS: 1392
PEPMASS=677.83385	6512
CHARGE=3+
86.99332	206	
359.19771	152	
377.22336	204	
395.19389	156	
401.17903	125	
405.20219	284	
412.19951	195	
421.17982	194	
445.23574	130	
506.26469	151	
519.22109	133	
522.22801	154	
534.25461	138	
584.78218	205	
626.79748	183	
656.34695	164	
674.34371	212	
675.34979	774	1+
678.34438	603	1+
680.33921	1049	1+
690.05240	161	
698.76591	386	
699.28074	216	
711.30303	162	
754.28076	152	
819.83066	308	
820.32917	205	
823.37972	161	
1525.58136	1518	1+
END IONS

###FS:    #m/z: 591.24371 #charge   1
###MaxRes:#m/z:  0.00000 #charge-128
###MS: 1391
###MSMS: 1393
BEGIN IONS
TITLE=Cmpd 470, AutoMSn(591.2437), 23.5 min
RTINSECONDS=1412.97
SCANS=MS: 1391 MSMS: 1393
PEPMASS=591.24371	8029
CHARGE=1+
307.11469	1056	1+
387.73543	225	
412.27785	101	
417.92317	501	
418.24391	111	
472.28195	101	
489.25962	162	
504.21916	120	
570.29216	116	
572.31325	127	
574.33329	135	
588.34023	102	
589.18361	115	
589.32669	178	
590.33559	155	
591.31892	335	1+
END IONS

###FS:    #m/z: 835.41403 #charge   3
###MaxRes:#m/z:  0.00000 #charge-128
###MS: 1391
###MSMS: 1394
BEGIN IONS
TITLE=Cmpd 471, AutoMSn(835.4140), 23.6 min
RTINSECONDS=1413.47
SCANS=MS: 1391 MSMS: 1394
PEPMASS=835.41403	5466
CHARGE=3+
356.21656	589	1+
469.30488	642	1+
528.73046	123	
554.37583	172	
582.38057	520	1+
653.40677	188	
800.39471	156	
834.41507	129	
909.39751	319	1+
END IONS

###FS:    #m/z: 928.51607 #charge   1
###MaxRes:#m/z:  0.00000 #charge-128
###MS: 1395
###MSMS: 1396
BEGIN IONS
TITLE=Cmpd 472, AutoMSn(928.5161), 23.6 min
RTINSECONDS=1416.51
SCANS=MS: 1395 MSMS: 1396
PEPMASS=928.51607	16887
CHARGE=1+
342.12819	109	
358.19228	107	
397.15818	108	
398.18828	479	1+
400.20877	413	1+
455.26298	531	1+
480.25044	304	
555.32901	203	
571.35135	358	
600.32720	517	
626.37251	275	
639.36341	112	
641.35868	230	
643.32857	132	
654.36480	131	
655.37320	1128	1+
671.35016	749	1+
679.95748	381	
684.37214	118	
694.38032	370	1+
698.37923	154	
709.41364	380	
710.40601	946	1+
727.43035	832	1+
741.42819	337	1+
748.43410	111	
759.40758	490	1+
769.41622	662	1+
781.38847	193	
811.46330	162	
840.50801	120	
853.45204	216	
854.50745	1506	
855.46853	7525	1+
864.39279	803	1+
866.21126	205	
928.52453	925	1+
END IONS

###FS:    #m/z: 459.27713 #charge   1
###MaxRes:#m/z:  0.00000 #charge-128
###MS: 1395
###MSMS: 1397
BEGIN IONS
TITLE=Cmpd 473, AutoMSn(459.2771), 23.6 min
RTINSECONDS=1417.01
SCANS=MS: 1395 MSMS: 1397
PEPMASS=459.27713	16930
CHARGE=1+
399.20858	124	
400.29942	109	
416.28134	112	
440.26240	130	
442.26394	126	
444.28305	122	
449.25218	140	
456.26987	176	
458.28130	313	1+
END IONS

###FS:    #m/z: 835.41669 #charge   3
###MaxRes:#m/z:  0.00000 #charge-128
###MS: 1395
###MSMS: 1398
BEGIN IONS
TITLE=Cmpd 474, AutoMSn(835.4167), 23.6 min
RTINSECONDS=1417.51
SCANS=MS: 1395 MSMS: 1398
PEPMASS=835.41669	10681
CHARGE=3+
144.08398	191	
356.21442	776	1+
362.52682	292	
364.46376	140	
441.30999	165	
469.29907	1296	1+
501.24603	156	
519.24347	113	
540.33567	163	
550.99331	160	
551.10599	101	
582.38762	1027	1+
653.41173	432	1+
781.48001	133	
790.70317	220	
800.75475	117	
809.87627	117	
874.40858	266	
884.26923	257	
893.45980	121	
909.42059	242	
909.91753	142	
956.98780	108	
965.99367	155	
1087.53586	122	
1235.19370	157	
END IONS

###FS:    #m/z: 928.51577 #charge   1
###MaxRes:#m/z:  0.00000 #charge-128
###MS: 1399
###MSMS: 1400
BEGIN IONS
TITLE=Cmpd 475, AutoMSn(928.5158), 23.7 min
RTINSECONDS=1420.56
SCANS=MS: 1399 MSMS: 1400
PEPMASS=928.51577	44034
CHARGE=1+
398.18873	1544	1+
454.25024	339	
455.26261	1777	1+
480.24762	414	
555.33699	537	
571.36135	1203	1+
598.30384	529	
600.32305	1579	1+
626.36179	1014	1+
639.36174	295	
641.35670	306	
654.35523	292	
655.37520	3088	1+
671.35823	3383	1+
679.95518	946	
694.38912	351	
698.37669	379	
709.41052	2739	1+
720.30170	478	
727.41627	2617	1+
743.42730	358	
759.40287	500	
768.56476	425	
769.41792	1371	1+
811.46043	301	
854.50824	3703	
855.46887	22128	1+
928.51518	3515	1+
END IONS

###FS:    #m/z: 459.27697 #charge   1
###MaxRes:#m/z:  0.00000 #charge-128
###MS: 1399
###MSMS: 1401
BEGIN IONS
TITLE=Cmpd 476, AutoMSn(459.2770), 23.7 min
RTINSECONDS=1421.06
SCANS=MS: 1399 MSMS: 1401
PEPMASS=459.27697	33740
CHARGE=1+
341.19053	170	
362.21801	153	
385.24940	165	
389.72937	128	
402.16570	111	
439.10520	100	
440.25662	197	
442.29523	108	
444.26684	184	
456.28793	263	1+
458.29430	187	
459.21457	129	
END IONS

###FS:    #m/z: 464.76495 #charge   2
###MaxRes:#m/z:  0.00000 #charge-128
###MS: 1399
###MSMS: 1402
BEGIN IONS
TITLE=Cmpd 477, AutoMSn(464.7650), 23.7 min
RTINSECONDS=1421.56
SCANS=MS: 1399 MSMS: 1402
PEPMASS=464.76495	24534
CHARGE=2+
326.18290	672	
329.19422	504	
340.15894	2040	1+
358.16903	446	
369.21362	1043	1+
376.60444	565	
385.25365	3681	1+
391.74334	636	
398.19489	610	
399.19737	1633	1+
412.21984	813	1+
439.24877	1466	1+
446.25840	485	
449.27482	424	
454.26819	564	
455.26633	1510	1+
462.28530	789	
464.27916	1374	1+
466.28066	1152	1+
468.28592	509	
472.28569	22681	1+
475.48699	782	
480.25494	605	
527.28825	624	
540.32070	744	
554.32940	1125	1+
569.33615	433	
571.35363	20108	1+
600.32018	487	
626.36632	942	1+
628.37264	755	
653.36650	1168	1+
655.37793	1977	1+
670.37277	1746	1+
672.40224	18363	1+
680.37316	629	
681.02984	545	
694.39017	1770	1+
698.38151	465	
709.41341	1159	
710.40924	3028	1+
719.20944	565	
720.30129	443	
725.42453	1193	1+
741.40512	474	
743.43921	12859	1+
834.48774	984	1+
END IONS

###FS:    #m/z: 928.51750 #charge   1
###MaxRes:#m/z:  0.00000 #charge-128
###MS: 1403
###MSMS: 1404
BEGIN IONS
TITLE=Cmpd 478, AutoMSn(928.5175), 23.7 min
RTINSECONDS=1424.59
SCANS=MS: 1403 MSMS: 1404
PEPMASS=928.51750	81702
CHARGE=1+
385.25026	475	
398.19238	486	
399.20101	1499	1+
455.25972	2374	1+
480.25889	768	
555.32584	633	
571.35580	1845	1+
598.30219	1168	
600.31830	2150	1+
626.36017	711	
655.37576	5152	1+
671.35886	5381	1+
681.02119	545	
684.37589	559	
694.38202	826	
709.41113	4590	1+
727.41784	4156	1+
759.41029	755	
769.41886	2502	1+
811.46845	703	
854.50732	5397	
855.46924	35427	1+
875.19178	525	
928.51188	5456	1+
END IONS

###FS:    #m/z: 459.27811 #charge   1
###MaxRes:#m/z:  0.00000 #charge-128
###MS: 1403
###MSMS: 1405
BEGIN IONS
TITLE=Cmpd 479, AutoMSn(459.2781), 23.8 min
RTINSECONDS=1425.09
SCANS=MS: 1403 MSMS: 1405
PEPMASS=459.27811	67338
CHARGE=1+
328.19341	155	
332.19185	105	
341.17436	187	
350.16330	104	
385.24113	177	
414.23983	110	
439.24639	178	
444.26558	108	
446.24037	444	
449.26794	255	
457.26653	123	
458.27802	259	
END IONS

###FS:    #m/z: 464.27911 #charge   2
###MaxRes:#m/z:  0.00000 #charge-128
###MS: 1403
###MSMS: 1406
BEGIN IONS
TITLE=Cmpd 480, AutoMSn(464.2791), 23.8 min
RTINSECONDS=1425.59
SCANS=MS: 1403 MSMS: 1406
PEPMASS=464.27911	42904
CHARGE=2+
326.18124	966	
329.19368	882	
340.16346	2550	1+
358.17050	818	
368.22950	1382	1+
376.60275	512	
385.25241	5038	1+
391.74451	903	
394.20463	705	
397.20639	1194	1+
399.19944	2369	1+
412.22361	455	
439.24051	1553	1+
449.26948	561	
454.26692	601	
455.26702	1521	1+
462.28296	1659	1+
464.28538	1628	1+
466.27208	1455	1+
472.28636	28216	1+
480.25433	1135	
499.26875	516	
527.28297	573	
534.87461	670	
540.31070	1205	1+
554.33178	942	1+
569.33413	624	
571.35510	25651	1+
597.34430	460	
600.32355	699	
626.36147	1621	1+
628.37359	1208	
639.37670	703	
653.36409	1500	1+
655.37703	2759	1+
670.37786	2182	1+
672.40049	25344	1+
680.37269	769	
694.38342	2336	1+
698.38113	773	
709.40327	1244	
710.41431	2544	1+
712.39888	921	
725.42364	1937	1+
741.41212	521	
743.43739	16537	1+
END IONS

###FS:    #m/z: 464.76443 #charge   2
###MaxRes:#m/z:  0.00000 #charge-128
###MS: 1407
###MSMS: 1409
BEGIN IONS
TITLE=Cmpd 481, AutoMSn(464.7644), 23.8 min
RTINSECONDS=1429.11
SCANS=MS: 1407 MSMS: 1409
PEPMASS=464.76443	52627
CHARGE=2+
326.18042	1338	1+
329.19415	775	
332.21452	712	
340.16014	2877	1+
358.17400	923	
364.46086	585	
368.22339	1692	1+
385.25483	5194	1+
398.19279	1820	1+
400.20276	2361	1+
412.22524	573	
439.24016	497	
440.25418	1159	
454.26489	1951	1+
460.30351	525	
462.28854	794	
464.26485	1695	1+
466.27036	821	
470.26852	625	
472.28609	32663	1+
480.25486	1348	
527.29215	1111	
534.87809	895	
540.31465	986	
555.33297	820	
569.34274	692	
571.35483	26769	1+
600.33093	682	
626.35942	888	
628.37920	926	
639.36051	775	
653.35797	1366	1+
655.37567	2905	1+
670.37018	2881	1+
672.40015	27601	1+
680.37230	968	
694.38403	2025	1+
698.38636	1143	1+
709.40699	1572	
710.42013	2488	1+
712.40001	1431	1+
725.42898	1716	1+
741.40623	507	
743.43903	18028	1+
754.53659	631	
END IONS

###FS:    #m/z: 455.75896 #charge   2
###MaxRes:#m/z:  0.00000 #charge-128
###MS: 1407
###MSMS: 1410
BEGIN IONS
TITLE=Cmpd 482, AutoMSn(455.7590), 23.8 min
RTINSECONDS=1429.61
SCANS=MS: 1407 MSMS: 1410
PEPMASS=455.75896	33496
CHARGE=2+
315.17539	147	
333.19041	276	
385.26109	159	
390.20728	507	1+
393.29496	107	
397.79861	108	
406.21285	111	
435.23744	109	
436.26444	619	1+
446.27176	725	1+
451.26096	127	
452.26297	643	1+
454.30380	294	
455.26610	538	
456.27526	980	1+
458.28071	777	1+
460.27528	477	
461.47513	657	
462.27521	419	
472.27953	972	1+
513.28029	105	
571.35845	990	1+
575.31535	285	
654.38202	116	
670.37100	134	
672.40125	652	1+
722.38546	1054	1+
732.36931	158	
743.44537	179	
765.20411	252	
END IONS

###FS:    #m/z: 476.30231 #charge   1
###MaxRes:#m/z:  0.00000 #charge-128
###MS: 1411
###MSMS: 1413
BEGIN IONS
TITLE=Cmpd 483, AutoMSn(476.3023), 23.9 min
RTINSECONDS=1433.14
SCANS=MS: 1411 MSMS: 1413
PEPMASS=476.30231	35086
CHARGE=1+
326.18345	181	
360.14793	147	
383.21437	133	
399.83278	132	
439.23189	196	
442.26598	133	
454.27729	159	
456.27207	179	
458.25432	421	1+
460.29997	213	
472.28593	635	1+
474.28410	396	
476.29052	452	
END IONS

###FS:    #m/z: 455.75841 #charge   2
###MaxRes:#m/z:  0.00000 #charge-128
###MS: 1411
###MSMS: 1414
BEGIN IONS
TITLE=Cmpd 484, AutoMSn(455.7584), 23.9 min
RTINSECONDS=1433.64
SCANS=MS: 1411 MSMS: 1414
PEPMASS=455.75841	33499
CHARGE=2+
333.19174	625	
362.19742	122	
375.20316	132	
385.24812	178	
387.27311	176	
390.20276	169	
415.24509	205	
420.20496	103	
433.25239	566	1+
434.31873	132	
436.75571	111	
438.24897	184	
440.25955	128	
442.28693	133	
446.27229	610	1+
448.20778	131	
451.25105	167	
452.26806	721	1+
454.26910	672	1+
456.27225	644	1+
458.29134	559	
459.28292	985	1+
461.41134	104	
462.27781	144	
465.34297	172	
472.28656	672	
518.29248	102	
571.35457	469	1+
575.30759	353	1+
672.40114	567	1+
713.22718	116	
722.38324	885	1+
732.35472	319	
743.45129	178	
END IONS

###FS:    #m/z: 476.30253 #charge   1
###MaxRes:#m/z:  0.00000 #charge-128
###MS: 1415
###MSMS: 1417
BEGIN IONS
TITLE=Cmpd 485, AutoMSn(476.3025), 24.0 min
RTINSECONDS=1437.17
SCANS=MS: 1415 MSMS: 1417
PEPMASS=476.30253	45415
CHARGE=1+
329.18408	156	
368.23709	154	
398.26152	154	
439.26385	196	
449.25348	201	
458.27397	207	
460.27208	190	
472.29161	506	1+
474.29350	618	1+
476.28938	315	
END IONS

###FS:    #m/z: 621.00053 #charge   3
###MaxRes:#m/z:  0.00000 #charge-128
###MS: 1415
###MSMS: 1418
BEGIN IONS
TITLE=Cmpd 486, AutoMSn(621.0005), 24.0 min
RTINSECONDS=1437.67
SCANS=MS: 1415 MSMS: 1418
PEPMASS=621.00053	22630
CHARGE=3+
339.17627	286	1+
392.71087	197	
428.22483	330	
451.25958	371	
472.27641	138	
475.75183	276	
481.26056	749	1+
484.74701	404	1+
516.28537	123	
535.28739	134	
535.78801	126	
542.27165	158	
544.28811	236	
549.63686	1636	1+
549.97288	931	
550.29661	721	1+
570.23953	128	
577.82267	252	
580.30809	1148	1+
588.00620	128	
588.33058	552	1+
602.35030	179	
605.38447	180	
616.33263	370	1+
618.33937	829	1+
620.34459	1074	1+
622.33680	1111	1+
624.34102	935	1+
679.37373	798	1+
710.34186	301	
719.21010	168	
725.38916	298	1+
775.91651	247	
784.39963	126	
792.45163	144	
855.43937	146	
881.45736	192	
881.97143	186	
928.50851	182	
1646.89230	2128	1+
END IONS

###FS:    #m/z: 476.30409 #charge   1
###MaxRes:#m/z:  0.00000 #charge-128
###MS: 1419
###MSMS: 1420
BEGIN IONS
TITLE=Cmpd 487, AutoMSn(476.3041), 24.0 min
RTINSECONDS=1440.71
SCANS=MS: 1419 MSMS: 1420
PEPMASS=476.30409	48851
CHARGE=1+
439.24249	249	
458.29569	192	
460.28633	171	
472.28521	253	
474.28031	365	
476.29048	494	1+
END IONS

###FS:    #m/z: 621.00070 #charge   3
###MaxRes:#m/z:  0.00000 #charge-128
###MS: 1419
###MSMS: 1421
BEGIN IONS
TITLE=Cmpd 488, AutoMSn(621.0007), 24.0 min
RTINSECONDS=1441.21
SCANS=MS: 1419 MSMS: 1421
PEPMASS=621.00070	16256
CHARGE=3+
340.18064	156	
392.69634	182	
399.19324	133	
404.19146	108	
428.22306	182	
447.23410	169	
451.25416	140	
464.20855	117	
469.23878	136	
471.22113	131	
472.28061	128	
475.74873	190	
481.25462	571	1+
484.75811	116	
518.20163	105	
534.28094	195	
549.63435	698	1+
549.97193	447	
550.30497	366	
580.30026	674	1+
589.33171	221	1+
599.33724	392	1+
602.28007	129	
605.31931	122	
606.31271	242	1+
616.33269	370	1+
618.34476	770	1+
620.33161	2400	1+
625.33211	352	1+
632.55158	267	1+
633.35398	113	
679.37753	422	1+
698.36490	108	
711.34340	183	
775.41682	268	1+
838.39808	116	
881.46432	164	
1646.87987	1104	1+
END IONS

###FS:    #m/z: 481.26107 #charge   1
###MaxRes:#m/z:  0.00000 #charge-128
###MS: 1419
###MSMS: 1422
BEGIN IONS
TITLE=Cmpd 489, AutoMSn(481.2611), 24.0 min
RTINSECONDS=1441.71
SCANS=MS: 1419 MSMS: 1422
PEPMASS=481.26107	32511
CHARGE=1+
481.26164	59057	1+
END IONS

###FS:    #m/z: 942.81373 #charge   3
###MaxRes:#m/z:  0.00000 #charge-128
###MS: 1423
###MSMS: 1424
BEGIN IONS
TITLE=Cmpd 490, AutoMSn(942.8137), 24.1 min
RTINSECONDS=1444.74
SCANS=MS: 1423 MSMS: 1424
PEPMASS=942.81373	21746
CHARGE=3+
402.26316	154	
422.50557	209	
468.76941	166	
472.23774	360	1+
477.77112	259	
525.30501	224	
531.28978	169	
586.79752	203	
626.35003	296	
637.33208	254	
646.30961	158	
733.34789	288	
739.44741	718	1+
749.51867	269	
812.37187	169	
814.38658	156	
828.41734	306	
830.39980	9530	1+
840.05691	508	
867.50053	820	1+
879.40695	245	
933.46805	307	
933.96808	226	
936.81194	428	1+
937.47897	197	
941.48067	370	1+
942.81723	456	1+
942.96255	306	1+
943.48891	1720	1+
999.50768	158	
1000.00458	158	
1044.53265	1250	1+
1067.61800	265	
1068.61303	215	
1172.59144	172	
1978.99475	574	1+
END IONS

###FS:    #m/z: 707.36198 #charge   2
###MaxRes:#m/z:  0.00000 #charge-128
###MS: 1423
###MSMS: 1426
BEGIN IONS
TITLE=Cmpd 491, AutoMSn(707.3620), 24.1 min
RTINSECONDS=1445.74
SCANS=MS: 1423 MSMS: 1426
PEPMASS=707.36198	6857
CHARGE=2+
423.18321	132	
426.23562	145	
432.20992	167	
449.24820	122	
450.23786	237	
472.74751	145	
477.77662	302	
487.17092	159	
513.27477	641	1+
525.28538	126	
540.28235	154	
588.22042	126	
598.37416	139	
600.32517	197	
626.36096	1989	1+
633.84681	125	
687.29371	239	1+
690.32838	146	
703.35860	150	
706.38773	238	
707.37221	498	1+
709.35604	1875	1+
719.22023	254	
733.33708	441	1+
739.44122	1417	1+
749.51238	233	
799.33296	310	1+
830.39698	6412	1+
840.16039	182	
840.30247	176	
867.51053	695	1+
900.46662	149	
912.39921	475	1+
936.53059	453	1+
936.53163	118	
954.52151	148	
1044.52587	179	
1407.71637	669	1+
END IONS

###FS:    #m/z: 942.81305 #charge   3
###MaxRes:#m/z:  0.00000 #charge-128
###MS: 1427
###MSMS: 1428
BEGIN IONS
TITLE=Cmpd 492, AutoMSn(942.8130), 24.1 min
RTINSECONDS=1448.77
SCANS=MS: 1427 MSMS: 1428
PEPMASS=942.81305	50733
CHARGE=3+
513.28481	246	
525.31297	280	
531.28004	244	
587.30813	324	
626.36374	513	
637.31612	434	
687.28655	260	
713.87235	385	
733.34637	457	1+
739.44610	1172	1+
749.51990	240	
777.40527	264	
777.89172	350	
830.39973	13877	1+
830.40518	2002	1+
840.06269	315	
867.50205	1598	1+
882.93913	256	
892.45485	287	
936.80173	481	1+
937.13734	337	
937.49031	317	
942.49201	718	
942.96689	697	
943.48622	2832	1+
999.01440	243	
999.52676	406	
1044.52894	1144	
1045.52336	494	
1067.62578	341	
1068.62688	251	
1172.60573	231	
1654.82026	838	1+
1865.94515	834	1+
1979.01530	1740	1+
END IONS

###FS:    #m/z: 970.97185 #charge   2
###MaxRes:#m/z:  0.00000 #charge-128
###MS: 1427
###MSMS: 1429
BEGIN IONS
TITLE=Cmpd 493, AutoMSn(970.9718), 24.2 min
RTINSECONDS=1449.27
SCANS=MS: 1427 MSMS: 1429
PEPMASS=970.97185	19642
CHARGE=2+
389.22709	170	
393.21277	277	
399.82905	172	
429.16078	256	1+
457.21145	117	
519.25895	109	
521.26946	184	
531.21816	110	
542.18401	159	
551.25775	163	
558.20990	290	1+
576.24616	124	
636.33691	127	
650.30779	148	
664.33686	639	1+
671.29156	278	1+
689.31271	167	
697.02350	240	
710.84603	248	1+
774.88872	131	
775.36030	430	
779.36550	227	
800.34225	246	1+
813.75055	196	
821.37863	329	1+
834.41309	152	
839.88118	264	1+
878.42941	941	1+
896.43481	188	
950.41712	360	1+
970.96843	109	
971.47528	149	
991.51194	637	
1120.55667	564	1+
1157.82096	189	
1420.66582	170	
1530.70254	470	1+
1695.79773	858	1+
END IONS

###FS:    #m/z: 647.65300 #charge   3
###MaxRes:#m/z:  0.00000 #charge-128
###MS: 1427
###MSMS: 1430
BEGIN IONS
TITLE=Cmpd 494, AutoMSn(647.6530), 24.2 min
RTINSECONDS=1449.77
SCANS=MS: 1427 MSMS: 1430
PEPMASS=647.65300	15633
CHARGE=3+
336.16180	123	
367.17667	150	
389.19423	520	1+
393.20568	275	
409.68472	136	
425.72015	325	1+
429.17732	368	1+
474.58075	177	
512.24577	171	
519.22940	223	
521.27250	205	
533.93199	172	
540.19348	317	1+
551.26556	200	
558.20840	588	1+
576.23691	514	
589.80753	185	
628.34133	156	
630.31903	154	
636.65188	197	
642.34443	415	1+
644.37112	501	1+
646.33981	1045	1+
648.34265	1496	1+
653.29106	141	
654.76017	161	
664.34178	467	1+
666.30263	225	
671.29413	375	1+
679.95928	144	
687.27166	202	
689.32431	160	
765.35550	355	1+
779.36546	1624	1+
799.36348	132	
818.37045	267	
821.37680	268	1+
851.45010	214	1+
878.43935	3132	1+
950.41916	160	
963.51665	461	1+
991.51951	1245	1+
1120.56155	1119	1+
1131.67861	504	
1420.66914	809	1+
1437.70015	726	1+
1548.72969	1137	1+
1667.82212	397	1+
1695.80517	1333	1+
END IONS

###FS:    #m/z: 942.47797 #charge   2
###MaxRes:#m/z:  0.00000 #charge-128
###MS: 1431
###MSMS: 1432
BEGIN IONS
TITLE=Cmpd 495, AutoMSn(942.4780), 24.2 min
RTINSECONDS=1452.8
SCANS=MS: 1431 MSMS: 1432
PEPMASS=942.47797	55016
CHARGE=2+
472.24620	429	
477.77223	233	
525.31199	410	
531.28703	385	
586.80335	310	
626.36503	532	1+
637.32355	330	
637.83794	264	
701.35079	288	
733.34514	295	
739.44349	1205	1+
827.94309	239	
828.42546	231	
830.39749	15907	1+
840.05544	1064	
867.50446	1166	1+
891.95705	274	
892.44280	271	
933.97097	384	
937.14894	276	
942.47731	529	
943.48478	2626	1+
954.52412	256	
981.50311	272	
999.01768	269	
1000.51612	232	
1044.53323	792	
1045.52408	379	
1067.62080	376	
1068.62428	278	
END IONS

###FS:    #m/z: 970.97074 #charge   2
###MaxRes:#m/z:  0.00000 #charge-128
###MS: 1431
###MSMS: 1433
BEGIN IONS
TITLE=Cmpd 496, AutoMSn(970.9707), 24.2 min
RTINSECONDS=1453.3
SCANS=MS: 1431 MSMS: 1433
PEPMASS=970.97074	41710
CHARGE=2+
389.20998	205	
393.21365	399	1+
395.77784	192	
405.17831	139	
429.17436	403	1+
503.26093	139	
518.24868	149	
521.26171	555	1+
542.20304	136	
551.26127	369	
558.23014	365	1+
576.23939	340	1+
632.31172	191	
661.31452	132	
664.32999	687	1+
671.29111	583	1+
689.31719	421	1+
710.85037	382	
711.33867	267	
719.34746	242	
760.87264	158	
779.36285	389	
799.86698	166	
817.39051	262	1+
821.38133	390	1+
834.38727	135	
850.41049	213	
878.43014	1530	1+
896.90935	159	
905.44777	169	
950.41740	219	
962.47677	142	
973.51258	202	1+
991.51427	1219	1+
1038.50284	132	
1063.50204	265	
1064.51202	187	
1120.56865	1038	1+
1131.67931	509	
1529.72193	366	1+
1548.73249	806	1+
1677.77962	545	1+
1695.79939	1691	1+
1940.93797	767	1+
END IONS

###FS:    #m/z: 647.65306 #charge   3
###MaxRes:#m/z:  0.00000 #charge-128
###MS: 1431
###MSMS: 1434
BEGIN IONS
TITLE=Cmpd 497, AutoMSn(647.6531), 24.2 min
RTINSECONDS=1453.8
SCANS=MS: 1431 MSMS: 1434
PEPMASS=647.65306	31091
CHARGE=3+
372.15348	187	
376.19485	253	1+
381.18123	179	
393.19984	265	1+
395.77817	335	
405.18302	208	
414.19917	295	1+
429.16502	762	1+
474.24412	239	
480.21484	194	
523.18833	209	1+
539.22189	370	1+
541.18473	246	
551.26286	308	1+
558.21716	1012	1+
560.78621	258	
561.28542	424	
576.24073	659	1+
589.30229	250	
626.34283	390	1+
632.30966	534	1+
636.34465	228	
643.33258	237	
644.35644	579	1+
646.32658	838	1+
646.80980	230	
648.34082	787	1+
650.34599	867	1+
653.27618	407	1+
664.32730	1218	1+
671.28007	291	
672.29880	520	1+
687.28779	358	1+
689.32720	462	1+
697.02853	447	
705.29063	643	1+
719.34672	276	
719.85447	342	
765.36722	585	1+
766.86427	201	
779.36760	2232	1+
801.36025	519	1+
817.38841	233	1+
818.36241	823	1+
821.38349	275	
825.90469	205	1+
834.41287	183	
850.44352	172	
850.44368	304	1+
860.21557	252	
878.43300	4892	1+
950.41407	191	
963.52465	286	1+
991.51461	2420	1+
1120.54757	379	
1131.68156	336	
1420.66896	1718	1+
1548.72589	2043	1+
1678.75899	543	1+
1695.80415	1493	1+
END IONS

###FS:    #m/z: 970.45572 #charge   2
###MaxRes:#m/z:  0.00000 #charge-128
###MS: 1435
###MSMS: 1436
BEGIN IONS
TITLE=Cmpd 498, AutoMSn(970.4557), 24.3 min
RTINSECONDS=1456.82
SCANS=MS: 1435 MSMS: 1436
PEPMASS=970.45572	43893
CHARGE=2+
393.20468	396	
394.13403	150	
395.77822	542	
399.83505	173	
411.14991	290	1+
429.17245	297	1+
503.24831	225	1+
521.27459	348	
523.24630	132	
539.25317	138	
551.25480	179	
558.20595	368	1+
575.25607	651	1+
632.32041	139	
646.82713	160	
650.30825	288	1+
654.27574	228	1+
664.33534	910	1+
671.31400	477	1+
679.95801	342	
689.31900	621	1+
710.84697	485	
711.33351	139	
718.34558	220	1+
779.36814	455	1+
784.35392	129	
803.36295	212	1+
821.38071	950	1+
826.38033	131	
878.43430	1644	1+
891.46040	147	
915.97018	145	
931.44433	144	
950.41586	477	1+
961.96559	133	
962.45513	171	
991.51944	945	1+
1064.48192	130	
1120.55572	1095	1+
1131.67746	572	
1177.57040	129	
1291.61250	142	
1420.65181	250	
1530.70249	714	1+
1548.73463	1672	1+
1667.80499	369	1+
1677.78876	647	1+
1695.79634	2547	1+
1791.85607	375	1+
1808.86591	731	1+
END IONS

###FS:    #m/z: 647.65263 #charge   3
###MaxRes:#m/z:  0.00000 #charge-128
###MS: 1435
###MSMS: 1437
BEGIN IONS
TITLE=Cmpd 499, AutoMSn(647.6526), 24.3 min
RTINSECONDS=1457.32
SCANS=MS: 1435 MSMS: 1437
PEPMASS=647.65263	36706
CHARGE=3+
343.19821	260	1+
372.15912	218	
393.21549	254	
412.15061	287	
429.17491	777	1+
432.59988	237	
474.88656	186	
504.26348	196	
518.24345	280	1+
521.26203	283	
530.23607	281	1+
541.21632	660	1+
550.98458	538	
558.21539	918	1+
560.78504	560	
561.28991	300	
576.24227	485	
589.29789	268	
632.31349	276	1+
636.30741	237	1+
643.33509	232	
644.33990	752	1+
645.81073	718	1+
646.35742	527	
647.35073	1418	1+
650.34793	980	1+
652.81613	208	1+
654.28608	309	
661.31184	364	1+
664.32124	863	1+
671.29813	870	1+
679.95062	562	
687.26169	317	1+
689.31134	829	1+
697.02986	244	
702.33703	193	
705.28860	589	1+
719.35558	492	
719.85425	446	
760.87348	231	
761.37051	185	
765.35934	671	1+
779.37277	2182	1+
801.33804	279	
818.37043	526	1+
850.43367	605	1+
860.42609	514	1+
863.41364	276	1+
878.43490	4159	1+
950.41450	227	1+
963.52544	625	1+
991.51631	1860	1+
1120.55338	271	
1121.56397	250	
1292.65535	1158	1+
1420.67009	1472	1+
1530.71441	974	1+
1539.72478	370	1+
1548.73259	1802	1+
1667.80552	570	1+
1695.79871	1937	1+
END IONS

###FS:    #m/z: 771.05256 #charge   3
###MaxRes:#m/z:  0.00000 #charge-128
###MS: 1435
###MSMS: 1438
BEGIN IONS
TITLE=Cmpd 500, AutoMSn(771.0526), 24.3 min
RTINSECONDS=1457.82
SCANS=MS: 1435 MSMS: 1438
PEPMASS=771.05256	14605
CHARGE=3+
415.21778	109	
424.19048	100	
431.18593	146	
451.19593	102	
452.18904	206	
469.21503	494	
559.27103	124	
605.79519	131	
638.29212	125	
655.30627	394	1+
671.34030	125	
707.87022	259	
708.38143	334	1+
733.39013	108	
753.34088	145	
768.35309	113	
769.39025	331	1+
771.04864	235	
771.38207	525	1+
771.74325	189	
774.36738	167	
776.38550	105	
800.90216	121	
828.92967	448	
829.41495	504	1+
881.47187	114	
977.50346	105	
1015.01351	143	
1015.50335	102	
1204.62337	152	
1842.92780	507	1+
END IONS

###FS:    #m/z: 864.18468 #charge   2
###MaxRes:#m/z:  0.00000 #charge-128
###MS: 1439
###MSMS: 1440
BEGIN IONS
TITLE=Cmpd 501, AutoMSn(864.1847), 24.3 min
RTINSECONDS=1460.84
SCANS=MS: 1439 MSMS: 1440
PEPMASS=864.18468	19418
CHARGE=2+
341.14467	355	
433.19697	304	
509.24717	163	
532.27307	1222	1+
560.34639	234	
585.28511	143	
587.29351	153	
610.28686	324	
659.32355	194	
673.39926	150	
708.01427	300	
714.01186	264	
714.34763	413	
714.67934	231	
714.84983	377	
717.57803	184	
732.32492	393	
734.33438	208	
750.33929	1114	1+
825.41438	151	
863.41639	366	1+
871.48436	163	
977.45972	368	1+
1061.52621	218	
1061.98972	145	
1062.97056	149	
1106.52330	163	
1117.50382	173	
1185.54971	1646	1+
1199.00451	265	
1203.56620	8969	1+
END IONS

###FS:    #m/z: 771.05396 #charge   3
###MaxRes:#m/z:  0.00000 #charge-128
###MS: 1439
###MSMS: 1441
BEGIN IONS
TITLE=Cmpd 502, AutoMSn(771.0540), 24.4 min
RTINSECONDS=1461.35
SCANS=MS: 1439 MSMS: 1441
PEPMASS=771.05396	14866
CHARGE=3+
406.19775	102	
427.19659	116	
441.22737	233	
452.19535	344	1+
454.81846	103	
469.21891	564	1+
602.78924	116	
607.25563	115	
707.91163	108	
708.37440	113	
713.33375	108	
763.49899	108	
765.38258	129	
767.36687	154	
769.41331	168	
770.35210	162	
771.39664	458	1+
774.32578	125	
781.58569	104	
828.92904	306	
829.45762	194	
882.47237	130	
897.41223	102	
1018.52340	143	
1842.93596	658	1+
END IONS

###FS:    #m/z: 835.41048 #charge   2
###MaxRes:#m/z:  0.00000 #charge-128
###MS: 1439
###MSMS: 1442
BEGIN IONS
TITLE=Cmpd 503, AutoMSn(835.4105), 24.4 min
RTINSECONDS=1461.85
SCANS=MS: 1439 MSMS: 1442
PEPMASS=835.41048	13666
CHARGE=2+
356.21345	315	1+
371.15571	134	
389.15930	157	
421.19961	129	
439.22863	547	1+
445.21674	163	
447.22644	125	
461.22142	138	
471.71618	134	
510.26520	999	1+
547.28025	113	
547.76881	145	
556.26261	172	
605.27195	130	
605.78110	124	
612.22129	379	1+
617.26529	252	1+
623.36176	296	
657.25582	115	
680.37417	1840	1+
688.99714	160	
689.07611	286	1+
689.29263	128	
725.29464	516	1+
779.44116	414	1+
834.95971	123	
835.41093	379	1+
838.38577	746	1+
880.47361	317	
939.43631	559	1+
992.46476	801	1+
995.52591	177	
1052.52407	212	
1053.54279	113	
1087.04117	113	
1167.54766	259	
1168.55568	213	
1226.52311	114	
END IONS

###FS:    #m/z: 864.92294 #charge   2
###MaxRes:#m/z:  0.00000 #charge-128
###MS: 1443
###MSMS: 1444
BEGIN IONS
TITLE=Cmpd 504, AutoMSn(864.9229), 24.4 min
RTINSECONDS=1464.87
SCANS=MS: 1443 MSMS: 1444
PEPMASS=864.92294	22790
CHARGE=2+
341.14239	311	
366.17383	153	
429.25592	165	
433.20023	1227	1+
447.27402	116	
454.21452	126	
480.23519	219	1+
522.31529	121	
532.26845	1786	1+
560.32254	500	1+
587.28102	317	
601.81030	142	
655.27159	133	
658.82520	257	
659.32598	263	
672.29132	558	1+
673.42078	408	1+
675.35785	116	
708.00262	261	1+
708.34703	234	1+
708.68841	125	
714.01134	341	
714.33706	376	
731.37356	117	
732.33724	383	1+
748.32036	120	
750.34312	1242	1+
766.33708	179	
768.00082	136	
825.22177	158	
845.47324	135	
862.44470	129	
863.42145	712	1+
869.43748	122	
871.51202	120	
977.47530	585	1+
1106.50580	251	
1185.54712	2223	1+
1203.56287	10353	1+
1219.55802	1008	1+
END IONS

###FS:    #m/z: 739.37590 #charge   3
###MaxRes:#m/z:  0.00000 #charge-128
###MS: 1443
###MSMS: 1445
BEGIN IONS
TITLE=Cmpd 505, AutoMSn(739.3759), 24.4 min
RTINSECONDS=1465.37
SCANS=MS: 1443 MSMS: 1445
PEPMASS=739.37590	13357
CHARGE=3+
350.13073	241	
356.35807	345	
395.77907	196	
398.15494	211	
431.20656	607	1+
454.19726	230	1+
504.72909	396	
505.23422	535	1+
513.72794	492	
514.24193	414	
542.24142	229	
543.32484	1078	1+
545.75007	1123	1+
564.27064	216	
564.75946	177	
571.19903	250	1+
600.34174	2864	1+
611.80154	365	
616.32905	219	
618.32026	276	
669.31764	162	
693.30752	172	
699.25295	1165	1+
704.36594	272	1+
715.37044	2015	1+
728.35842	232	1+
737.37983	487	1+
740.39838	443	1+
742.42347	404	1+
744.38423	329	1+
748.40503	345	
748.52148	184	
812.33104	3367	1+
862.43710	1678	1+
925.42215	2736	1+
977.46484	2587	1+
1026.45828	198	
1027.47461	169	
1090.54427	417	
1091.49075	2492	1+
1091.53689	255	
1109.50541	226	
1109.51169	2147	1+
1127.51799	214	
1191.60150	180	
1223.57985	723	1+
1292.61827	196	
END IONS

###FS:    #m/z: 855.41331 #charge   3
###MaxRes:#m/z:  0.00000 #charge-128
###MS: 1443
###MSMS: 1446
BEGIN IONS
TITLE=Cmpd 506, AutoMSn(855.4133), 24.4 min
RTINSECONDS=1465.87
SCANS=MS: 1443 MSMS: 1446
PEPMASS=855.41331	12517
CHARGE=3+
366.17289	131	
370.17528	129	
377.18994	127	
476.24565	283	
504.76444	134	
505.26038	235	
561.28032	184	
597.76792	140	
602.29816	153	
610.81012	127	
655.81299	123	
666.33276	148	
675.34790	288	
677.31104	268	1+
688.99368	286	
731.37640	414	1+
747.18014	134	
813.40874	260	1+
813.58500	236	
813.81654	288	
814.00625	324	
814.20029	167	
827.39772	128	
844.44810	340	1+
860.40296	268	1+
868.07679	180	
868.43368	125	
958.49174	468	1+
974.74066	189	
1021.50898	138	
1121.55606	365	
END IONS

###FS:    #m/z: 739.69400 #charge   3
###MaxRes:#m/z:  0.00000 #charge-128
###MS: 1447
###MSMS: 1448
BEGIN IONS
TITLE=Cmpd 507, AutoMSn(739.6940), 24.5 min
RTINSECONDS=1468.89
SCANS=MS: 1447 MSMS: 1448
PEPMASS=739.69400	41049
CHARGE=3+
330.16916	212	
345.22641	168	
350.12591	416	1+
356.35551	180	
378.12944	264	
384.16171	209	1+
431.21346	1126	1+
449.21893	258	1+
498.70141	267	
513.23009	644	1+
520.28317	230	1+
541.27512	226	
543.31914	1806	1+
545.75508	2051	1+
564.26894	509	1+
571.19398	370	
589.23481	185	
600.34142	4880	1+
602.78873	251	1+
603.33629	209	
606.79907	180	
638.29771	251	1+
646.82441	310	
647.32134	226	1+
665.35813	178	
669.29788	359	1+
678.31544	535	1+
686.90629	194	
693.32031	206	
699.24861	1969	1+
704.36145	277	1+
715.37071	4345	1+
725.35506	273	1+
733.33774	224	1+
734.02284	258	
735.35934	1285	1+
739.36799	713	1+
743.36176	369	1+
748.41243	399	
784.34498	598	1+
795.31134	194	
802.40929	267	1+
812.33260	5943	1+
862.43873	2992	1+
897.40857	198	
907.36987	622	
925.41707	5837	1+
930.43358	332	1+
936.77375	245	
959.44459	580	1+
977.46660	6012	1+
981.41726	595	1+
1008.45538	2611	1+
1026.46575	2721	1+
1065.47883	677	1+
1090.54839	519	
1091.50064	5378	1+
1099.54494	379	1+
1104.48212	172	
1109.50408	6203	1+
1127.51801	331	
1191.58658	650	1+
1222.58329	2315	1+
1231.63326	385	1+
1292.63458	346	
1293.65317	287	
END IONS

###FS:    #m/z: 334.29297 #charge-128
###MaxRes:#m/z:  0.00000 #charge-128
###MS: 1447
###MSMS: 1449
BEGIN IONS
TITLE=Cmpd 508, AutoMSn(334.2930), 24.5 min
RTINSECONDS=1469.39
SCANS=MS: 1447 MSMS: 1449
PEPMASS=334.29297	20048

314.26681	124	
316.28464	214	
334.28742	489	1+
END IONS

###FS:    #m/z: 855.61760 #charge   3
###MaxRes:#m/z:  0.00000 #charge-128
###MS: 1447
###MSMS: 1450
BEGIN IONS
TITLE=Cmpd 509, AutoMSn(855.6176), 24.5 min
RTINSECONDS=1469.89
SCANS=MS: 1447 MSMS: 1450
PEPMASS=855.61760	16913
CHARGE=3+
373.27799	189	
476.26149	428	1+
480.25066	125	
504.76406	298	
505.26865	193	
513.73472	149	
555.27677	178	
600.34441	171	
610.81870	277	
641.98882	161	
675.00957	141	
675.34496	320	
704.36821	148	
714.34266	340	1+
731.35978	314	1+
747.38970	144	
771.31623	150	
813.60195	362	
813.79179	362	
813.99948	498	
814.20153	185	
820.38251	129	
830.40473	132	
844.44684	328	1+
846.34081	141	
853.44863	238	1+
958.50102	280	
974.48018	164	
977.49385	160	
1040.49296	141	
1121.56285	1064	1+
END IONS

###FS:    #m/z: 739.69287 #charge   3
###MaxRes:#m/z:  0.00000 #charge-128
###MS: 1451
###MSMS: 1452
BEGIN IONS
TITLE=Cmpd 510, AutoMSn(739.6929), 24.5 min
RTINSECONDS=1472.92
SCANS=MS: 1451 MSMS: 1452
PEPMASS=739.69287	58562
CHARGE=3+
330.16427	399	
356.36511	329	
378.13007	248	
431.20919	895	
448.20172	204	
454.69944	227	
480.18628	299	
489.24624	221	
491.21373	545	1+
500.18149	294	1+
504.73548	1929	1+
533.24244	463	
533.74278	337	
536.77594	267	
541.26382	397	1+
543.31573	2692	1+
545.75743	3276	1+
550.98793	234	
564.26123	526	1+
571.19924	627	
582.31684	271	1+
588.22503	273	
588.80426	215	
589.28343	298	1+
592.26422	350	1+
597.81178	193	
600.34646	7749	1+
621.28744	431	1+
693.32221	347	
695.31143	290	1+
699.24735	4540	1+
704.37938	216	
715.37188	5429	1+
727.68620	241	
728.02293	254	
728.35683	277	
733.69074	278	1+
734.02453	354	
734.36583	346	1+
736.36861	573	1+
738.37159	1264	1+
743.37217	367	1+
754.88863	217	
758.41164	573	1+
794.30709	436	1+
812.33453	8469	1+
844.43703	408	1+
862.43819	4633	1+
897.42721	885	1+
925.41877	7778	1+
959.46415	662	1+
977.46764	9260	1+
990.37373	454	1+
996.44833	850	1+
1008.44804	621	
1009.44769	233	
1009.45126	1377	1+
1026.46435	4648	1+
1090.54482	2150	1+
1091.49503	8352	1+
1109.50647	8958	1+
1127.50927	572	1+
1191.59742	1622	1+
1204.56735	696	1+
1222.58736	3288	1+
1292.65573	1872	1+
1313.72154	534	1+
1319.62380	602	1+
1337.65676	527	1+
1355.62473	1213	1+
END IONS

###FS:    #m/z: 334.29373 #charge-128
###MaxRes:#m/z:  0.00000 #charge-128
###MS: 1451
###MSMS: 1453
BEGIN IONS
TITLE=Cmpd 511, AutoMSn(334.2937), 24.6 min
RTINSECONDS=1473.42
SCANS=MS: 1451 MSMS: 1453
PEPMASS=334.29373	27529

316.27996	300	
320.22706	114	
334.29126	842	1+
340.41636	100	
END IONS

###FS:    #m/z: 1109.03109 #charge   2
###MaxRes:#m/z:  0.00000 #charge-128
###MS: 1451
###MSMS: 1454
BEGIN IONS
TITLE=Cmpd 512, AutoMSn(1109.0311), 24.6 min
RTINSECONDS=1473.92
SCANS=MS: 1451 MSMS: 1454
PEPMASS=1109.03109	14260
CHARGE=2+
600.33760	207	
813.40209	107	
2217.07179	1026	1+
END IONS

###FS:    #m/z: 334.29416 #charge-128
###MaxRes:#m/z:  0.00000 #charge-128
###MS: 1455
###MSMS: 1456
BEGIN IONS
TITLE=Cmpd 513, AutoMSn(334.2942), 24.6 min
RTINSECONDS=1476.95
SCANS=MS: 1455 MSMS: 1456
PEPMASS=334.29416	27492

316.27984	301	1+
334.28903	408	
END IONS

###FS:    #m/z: 1109.03197 #charge   2
###MaxRes:#m/z:  0.00000 #charge-128
###MS: 1455
###MSMS: 1457
BEGIN IONS
TITLE=Cmpd 514, AutoMSn(1109.0320), 24.6 min
RTINSECONDS=1477.45
SCANS=MS: 1455 MSMS: 1457
PEPMASS=1109.03197	14689
CHARGE=2+
600.35023	127	
862.45181	101	
2217.07173	826	1+
END IONS

###FS:    #m/z: 348.27254 #charge-128
###MaxRes:#m/z:  0.00000 #charge-128
###MS: 1455
###MSMS: 1458
BEGIN IONS
TITLE=Cmpd 515, AutoMSn(348.2725), 24.6 min
RTINSECONDS=1477.95
SCANS=MS: 1455 MSMS: 1458
PEPMASS=348.27254	13255

330.25420	183	
348.26933	425	
END IONS

###FS:    #m/z: 348.27100 #charge-128
###MaxRes:#m/z:  0.00000 #charge-128
###MS: 1459
###MSMS: 1460
BEGIN IONS
TITLE=Cmpd 516, AutoMSn(348.2710), 24.7 min
RTINSECONDS=1480.97
SCANS=MS: 1459 MSMS: 1460
PEPMASS=348.27100	17914

330.26405	357	1+
348.26635	670	
END IONS

###FS:    #m/z: 884.42876 #charge   2
###MaxRes:#m/z:  0.00000 #charge-128
###MS: 1459
###MSMS: 1461
BEGIN IONS
TITLE=Cmpd 517, AutoMSn(884.4288), 24.7 min
RTINSECONDS=1481.47
SCANS=MS: 1459 MSMS: 1461
PEPMASS=884.42876	11128
CHARGE=2+
357.10108	152	
375.11754	160	
412.19656	155	
417.21148	128	
418.23095	455	1+
480.25796	176	
489.27727	256	
490.78450	102	
510.17365	140	
515.16910	101	
520.18582	113	
538.17913	358	
542.23555	101	
602.33995	231	
602.79203	101	
621.40771	111	
625.20160	267	1+
673.40395	248	1+
730.40851	1089	1+
797.29911	152	
843.50683	581	1+
884.44244	456	1+
907.32948	139	
925.34022	345	1+
971.53562	281	
1038.43104	111	
1072.60314	140	
1143.64070	156	
END IONS

###FS:    #m/z: 982.46879 #charge   3
###MaxRes:#m/z:  0.00000 #charge-128
###MS: 1459
###MSMS: 1462
BEGIN IONS
TITLE=Cmpd 518, AutoMSn(982.4688), 24.7 min
RTINSECONDS=1481.97
SCANS=MS: 1459 MSMS: 1462
PEPMASS=982.46879	7322
CHARGE=3+
395.77877	121	
439.21254	139	
486.25535	119	
657.25781	102	
665.76070	102	
673.32297	111	
678.89580	148	
689.37214	114	
711.89174	150	
712.39541	198	
947.89512	183	
948.47170	106	
984.50808	118	
1140.38408	111	
END IONS

###FS:    #m/z: 348.27222 #charge   3
###MaxRes:#m/z:  0.00000 #charge-128
###MS: 1463
###MSMS: 1464
BEGIN IONS
TITLE=Cmpd 519, AutoMSn(348.2722), 24.7 min
RTINSECONDS=1484.99
SCANS=MS: 1463 MSMS: 1464
PEPMASS=348.27222	18731
CHARGE=3+
344.26182	100	
348.27191	705	1+
END IONS

###FS:    #m/z: 671.33657 #charge   3
###MaxRes:#m/z:  0.00000 #charge-128
###MS: 1463
###MSMS: 1466
BEGIN IONS
TITLE=Cmpd 520, AutoMSn(671.3366), 24.8 min
RTINSECONDS=1485.99
SCANS=MS: 1463 MSMS: 1466
PEPMASS=671.33657	8805
CHARGE=3+
331.23577	191	
376.19031	127	
383.17162	124	
390.18312	282	
425.71379	120	
442.26419	691	1+
447.19812	127	
449.25089	528	
464.23335	149	
520.21383	111	
554.32763	141	
558.21892	125	
580.27843	182	
590.30537	122	
650.30908	113	
655.34531	259	1+
664.33406	128	
667.31234	145	
668.35565	765	1+
670.35759	998	1+
672.35558	924	1+
674.35531	905	1+
678.91999	807	1+
678.99928	290	
679.11663	126	
688.24732	126	
690.30867	222	1+
775.35966	123	
779.37292	257	
818.38122	152	
848.38801	147	
878.43318	954	1+
892.39183	133	
992.51451	264	1+
1131.66878	124	
END IONS

###FS:    #m/z: 502.75617 #charge   2
###MaxRes:#m/z:  0.00000 #charge-128
###MS: 1467
###MSMS: 1469
BEGIN IONS
TITLE=Cmpd 521, AutoMSn(502.7562), 24.8 min
RTINSECONDS=1489.52
SCANS=MS: 1467 MSMS: 1469
PEPMASS=502.75617	11440
CHARGE=2+
346.20878	196	
367.21707	105	
387.72660	128	
449.28068	114	
461.26805	113	
468.27256	218	1+
482.21064	134	
482.29642	232	1+
486.26819	148	
499.29759	201	
500.30210	613	1+
502.29565	698	1+
504.32213	599	1+
506.30237	439	
509.78248	735	
END IONS

###FS:    #m/z: 717.36264 #charge   3
###MaxRes:#m/z:  0.00000 #charge-128
###MS: 1467
###MSMS: 1470
BEGIN IONS
TITLE=Cmpd 522, AutoMSn(717.3626), 24.8 min
RTINSECONDS=1490.02
SCANS=MS: 1467 MSMS: 1470
PEPMASS=717.36264	9708
CHARGE=3+
369.16599	126	
375.20977	150	
376.59796	124	
402.24871	119	
438.24586	159	
466.25020	286	1+
468.22966	217	
510.78108	128	
519.27552	144	
524.77689	122	
559.22895	127	
561.28368	273	1+
583.33792	135	
589.29086	135	
595.29286	212	
611.31952	245	
615.32567	238	1+
624.30372	139	
664.33249	122	
666.33278	252	1+
671.29982	148	
675.33488	176	
683.35840	260	1+
712.36960	350	1+
714.38272	194	
715.38197	824	1+
716.84663	137	
717.37290	2083	1+
717.70066	1281	1+
718.05239	580	1+
720.39006	979	1+
732.89067	120	
733.35153	124	
758.39602	210	1+
788.88221	190	
826.51059	313	1+
830.37650	212	
843.43097	312	1+
935.44057	135	
1555.80352	706	1+
1911.99338	720	1+
END IONS

###FS:    #m/z: 872.42293 #charge   3
###MaxRes:#m/z:  0.00000 #charge-128
###MS: 1471
###MSMS: 1472
BEGIN IONS
TITLE=Cmpd 523, AutoMSn(872.4229), 24.9 min
RTINSECONDS=1493.04
SCANS=MS: 1471 MSMS: 1472
PEPMASS=872.42293	32418
CHARGE=3+
346.17779	341	
364.18499	628	1+
407.23376	123	
417.21814	800	
435.22558	473	
454.20837	118	
485.19372	201	
553.25673	145	
570.29378	497	1+
598.28257	774	1+
601.00265	121	
602.28377	143	
610.78392	118	
678.01486	119	
684.32953	413	1+
693.34887	209	
717.36766	154	
722.32181	118	
745.36344	129	
745.69374	429	
746.03124	173	
783.73844	169	
831.40484	267	1+
831.73989	181	
832.06333	276	
837.41681	1536	1+
837.75254	1630	1+
838.08605	1426	1+
870.44669	251	1+
875.40692	162	
877.42102	247	1+
1049.75620	347	
1074.52948	375	
1109.02844	192	
1129.62605	220	
1697.84419	494	1+
1825.90730	535	1+
1912.93994	1881	1+
2075.99678	2077	1+
2234.07824	5287	1+
END IONS

###FS:    #m/z: 695.00827 #charge   3
###MaxRes:#m/z:  0.00000 #charge-128
###MS: 1471
###MSMS: 1473
BEGIN IONS
TITLE=Cmpd 524, AutoMSn(695.0083), 24.9 min
RTINSECONDS=1493.54
SCANS=MS: 1471 MSMS: 1473
PEPMASS=695.00827	27865
CHARGE=3+
371.18995	196	
375.19658	429	1+
387.17945	201	
388.21138	373	1+
395.77808	550	
410.17826	227	1+
412.14793	240	
414.19987	153	
429.17222	608	1+
437.71430	251	1+
472.24662	343	1+
485.24089	271	1+
502.23308	168	
503.23856	500	1+
518.24694	354	1+
522.27505	240	1+
532.27280	266	1+
535.28472	399	1+
540.20185	316	1+
550.99487	297	
551.26111	500	1+
558.21385	367	1+
560.79603	596	
574.27839	379	1+
589.29773	334	
589.80854	234	
629.29300	160	
632.29934	168	
636.33091	265	1+
645.31360	467	1+
646.83569	180	
654.28496	174	
658.28806	243	1+
663.33873	229	
664.34123	488	1+
666.28446	182	
671.29842	320	1+
674.32706	298	1+
678.31887	270	1+
687.26694	251	1+
689.35139	758	1+
692.35886	1520	1+
696.37160	700	1+
697.02939	278	
698.36955	599	1+
702.33761	285	1+
705.14981	454	1+
705.27384	359	1+
711.33801	699	1+
765.35320	495	1+
779.36431	2343	1+
784.42872	165	
801.34222	424	1+
804.38462	164	
817.37894	187	
818.36989	577	1+
850.43726	508	1+
857.37137	209	
874.40445	622	1+
878.43249	4753	1+
884.24214	189	
891.44675	251	1+
905.45142	204	1+
962.44713	327	1+
963.52125	694	1+
991.52050	2507	1+
1003.45022	192	
1120.55644	220	
1121.55234	940	1+
1121.58162	178	
1401.68703	416	1+
1419.66602	1029	1+
1548.73221	2012	1+
1678.76273	634	1+
1695.78633	1164	1+
END IONS

###FS:    #m/z: 503.30401 #charge   1
###MaxRes:#m/z:  0.00000 #charge-128
###MS: 1471
###MSMS: 1474
BEGIN IONS
TITLE=Cmpd 525, AutoMSn(503.3040), 24.9 min
RTINSECONDS=1494.04
SCANS=MS: 1471 MSMS: 1474
PEPMASS=503.30401	25502
CHARGE=1+
412.21204	100	
452.27258	102	
464.29364	131	
485.30403	239	1+
488.29808	116	
499.27270	203	
500.29417	228	
501.29559	569	1+
END IONS

###FS:    #m/z: 872.42385 #charge   3
###MaxRes:#m/z:  0.00000 #charge-128
###MS: 1475
###MSMS: 1476
BEGIN IONS
TITLE=Cmpd 526, AutoMSn(872.4238), 25.0 min
RTINSECONDS=1497.07
SCANS=MS: 1475 MSMS: 1476
PEPMASS=872.42385	89082
CHARGE=3+
346.17808	591	1+
364.18355	2049	1+
389.21604	276	
395.77850	344	
417.21046	2043	1+
435.22070	1870	1+
485.20399	751	1+
570.29034	1222	1+
580.28517	240	
598.28712	2241	1+
667.30628	232	
685.31583	232	
687.32019	216	
692.67234	493	
693.00046	253	
693.32979	269	
708.34105	287	
715.36274	234	
745.35992	1350	1+
745.70472	867	
746.02904	651	
783.39273	305	
783.71592	284	
791.91418	215	
802.39785	214	
831.41361	1425	1+
831.74262	850	
832.07523	857	
837.07397	296	
837.41426	8188	1+
837.74685	9348	1+
838.08439	6197	1+
849.44059	331	
849.91685	374	
869.43133	244	
872.43914	335	
874.44955	481	1+
1049.75709	971	
1825.90411	1583	1+
1912.94886	7284	1+
2076.00781	6025	1+
2147.03634	2719	1+
2234.07678	18210	1+
END IONS

###FS:    #m/z: 503.30377 #charge   1
###MaxRes:#m/z:  0.00000 #charge-128
###MS: 1475
###MSMS: 1477
BEGIN IONS
TITLE=Cmpd 527, AutoMSn(503.3038), 25.0 min
RTINSECONDS=1497.57
SCANS=MS: 1475 MSMS: 1477
PEPMASS=503.30377	51628
CHARGE=1+
333.23273	112	
420.16887	109	
464.31699	123	
466.28378	121	
471.50318	248	
471.59090	124	
483.32126	150	
485.30775	300	1+
488.29755	106	
499.26698	144	
500.28628	418	1+
502.30665	689	1+
END IONS

###FS:    #m/z: 695.00896 #charge   3
###MaxRes:#m/z:  0.00000 #charge-128
###MS: 1475
###MSMS: 1478
BEGIN IONS
TITLE=Cmpd 528, AutoMSn(695.0090), 25.0 min
RTINSECONDS=1498.07
SCANS=MS: 1475 MSMS: 1478
PEPMASS=695.00896	36791
CHARGE=3+
371.19417	230	
374.18118	407	1+
387.16439	227	
388.20788	435	1+
412.15592	264	
414.20341	187	
429.16829	584	1+
439.21568	577	1+
446.22873	301	1+
457.22554	167	
473.75924	191	
486.24773	253	1+
492.02759	346	
503.22936	599	1+
510.71888	390	1+
518.24558	298	1+
522.23544	249	1+
535.28859	310	
540.20513	243	1+
543.25423	196	
551.26650	539	1+
558.23575	586	1+
566.28693	208	
574.28912	443	1+
576.24262	216	
589.28760	293	
632.30788	243	1+
646.33111	385	
654.27325	189	
661.32600	273	1+
663.34629	189	
664.35215	376	1+
666.28620	215	
671.29514	233	
673.30940	277	1+
678.34651	282	1+
688.28882	401	1+
690.36103	551	1+
692.37868	774	1+
694.37782	810	1+
696.36389	1676	1+
697.02024	611	
705.26051	958	1+
761.34101	228	1+
766.35925	622	1+
779.36431	2366	1+
801.34662	324	1+
817.37351	352	1+
818.36157	603	1+
850.44226	708	1+
874.40847	775	1+
878.43453	5227	1+
884.23605	569	
896.41687	296	1+
931.45663	261	1+
946.43350	166	
953.94590	169	
962.47502	195	
963.51008	1102	1+
985.41251	217	1+
991.51474	2719	1+
1003.44713	272	
1120.56010	2612	1+
1131.68108	553	
1177.57959	164	
1420.69074	909	1+
1548.73128	1730	1+
1667.77170	710	1+
1677.76599	893	1+
1695.80249	2037	1+
1808.87545	725	1+
END IONS

###FS:    #m/z: 872.42258 #charge   3
###MaxRes:#m/z:  0.00000 #charge-128
###MS: 1479
###MSMS: 1480
BEGIN IONS
TITLE=Cmpd 529, AutoMSn(872.4226), 25.0 min
RTINSECONDS=1501.09
SCANS=MS: 1479 MSMS: 1480
PEPMASS=872.42258	101287
CHARGE=3+
346.17370	745	
364.18426	2613	1+
417.21135	2570	1+
435.22250	1695	1+
485.20227	367	
532.26414	204	
552.29184	277	
570.28773	1173	1+
580.27516	427	
598.28884	1721	1+
610.27880	203	
685.32170	252	
692.67261	341	
693.01017	593	
693.34328	256	
702.32212	256	
708.33695	464	1+
714.35802	357	1+
740.03319	369	
745.36808	1467	1+
745.69532	644	
746.03946	817	
755.09424	248	
768.00178	192	
783.05190	630	1+
783.39340	567	
783.72945	228	
791.93442	195	
792.41105	230	
831.40470	983	1+
831.74030	814	
832.07752	729	1+
837.12812	219	
837.41832	7522	1+
837.75017	8108	1+
838.08276	5519	1+
864.42984	495	1+
872.46875	411	1+
875.43603	310	1+
889.43195	201	
935.45822	230	
1049.75841	468	
1697.86668	836	1+
1735.89203	835	1+
1825.91409	1988	1+
1912.94544	7210	1+
2076.00436	5460	1+
2147.04360	3026	1+
2234.07569	16667	1+
END IONS

###FS:    #m/z: 695.00988 #charge   3
###MaxRes:#m/z:  0.00000 #charge-128
###MS: 1479
###MSMS: 1481
BEGIN IONS
TITLE=Cmpd 530, AutoMSn(695.0099), 25.0 min
RTINSECONDS=1501.59
SCANS=MS: 1479 MSMS: 1481
PEPMASS=695.00988	34389
CHARGE=3+
371.18148	532	1+
375.19440	265	
387.20336	353	1+
405.18406	190	
410.18126	219	
429.16807	283	1+
437.21638	184	
446.23291	287	1+
459.20795	231	
482.26692	466	
497.26773	213	
502.25854	272	1+
518.25186	708	1+
524.21993	262	1+
532.25215	200	
535.26551	186	
541.19428	239	
542.89940	338	
558.76274	212	
559.24064	215	1+
560.79056	793	1+
575.28026	449	1+
584.28239	240	1+
588.29014	230	1+
632.29608	161	
646.32028	323	1+
654.29330	259	1+
664.33586	830	1+
671.31190	572	1+
674.30370	339	
688.29089	252	1+
690.34914	1663	1+
695.37752	278	
696.36210	1148	1+
705.29178	229	1+
710.83944	386	
711.33967	515	
747.33884	164	
766.33914	549	1+
779.37007	1833	1+
800.34483	322	1+
818.36684	537	1+
834.40823	267	1+
839.88362	317	
850.44509	327	1+
857.38467	299	1+
874.40574	365	
878.43605	3905	1+
884.23919	400	
905.46953	162	
931.41862	290	1+
962.46027	339	1+
991.51321	2026	1+
1003.44065	254	
1007.50202	162	
1120.56595	243	
1121.58288	549	1+
1384.67646	507	1+
1437.69132	394	1+
1548.73393	1363	1+
1695.81056	1286	1+
END IONS

###FS:    #m/z: 1042.00676 #charge   2
###MaxRes:#m/z:  0.00000 #charge-128
###MS: 1479
###MSMS: 1482
BEGIN IONS
TITLE=Cmpd 531, AutoMSn(1042.0068), 25.0 min
RTINSECONDS=1502.09
SCANS=MS: 1479 MSMS: 1482
PEPMASS=1042.00676	31359
CHARGE=2+
366.14389	156	
371.19112	144	
375.19681	151	
388.20878	425	1+
395.77703	292	
429.16679	102	
446.24368	154	
535.28824	306	
551.25640	110	
663.33877	532	1+
774.86840	106	
775.37250	192	
779.36916	101	
793.38743	137	
802.76678	136	
839.89669	104	
848.40332	209	
878.43993	463	1+
884.25593	124	
891.42723	140	
905.46650	116	
964.46092	103	
989.99127	159	
991.49534	378	1+
997.48538	275	
997.97921	375	1+
1008.01270	100	
1120.57703	144	
1206.55985	109	
2083.01760	848	1+
END IONS

###FS:    #m/z: 520.32969 #charge   1
###MaxRes:#m/z:  0.00000 #charge-128
###MS: 1483
###MSMS: 1484
BEGIN IONS
TITLE=Cmpd 532, AutoMSn(520.3297), 25.1 min
RTINSECONDS=1505.12
SCANS=MS: 1483 MSMS: 1484
PEPMASS=520.32969	37584
CHARGE=1+
388.23719	146	
459.29450	133	
491.58417	408	
500.27110	171	
504.29749	207	
516.29685	742	1+
518.31431	714	1+
520.30490	811	1+
END IONS

###FS:    #m/z: 959.94668 #charge   3
###MaxRes:#m/z:  0.00000 #charge-128
###MS: 1483
###MSMS: 1485
BEGIN IONS
TITLE=Cmpd 533, AutoMSn(959.9467), 25.1 min
RTINSECONDS=1505.62
SCANS=MS: 1483 MSMS: 1485
PEPMASS=959.94668	20210
CHARGE=3+
327.12805	193	
386.15532	239	1+
396.15494	521	
414.16058	884	1+
432.17110	770	1+
470.26606	614	1+
496.23256	349	1+
498.26637	934	1+
558.75463	202	
567.25474	236	
586.74020	198	
624.29105	853	1+
630.30910	515	1+
642.30923	1022	1+
658.29461	538	1+
676.29559	209	1+
679.82033	455	
680.31584	204	
693.30762	236	
695.82158	198	
711.31945	613	1+
729.33955	1441	1+
745.33755	299	
756.03578	585	1+
756.35030	728	1+
756.69164	249	
759.32859	198	
765.19331	683	
817.37717	1879	1+
817.71712	2051	1+
818.05054	1580	1+
822.37369	241	
830.40251	327	
838.07719	197	
853.34756	292	1+
871.35051	1027	1+
882.74844	332	1+
889.37055	1852	1+
901.75563	204	
927.47961	312	
933.42266	327	1+
943.43676	204	
945.11419	260	
955.47493	938	1+
983.13993	251	
983.80123	274	
984.47606	204	
1108.54585	225	
1133.50205	1436	1+
1190.51797	1968	1+
1193.52064	214	
1287.57588	1249	1+
1340.63765	565	1+
1367.63117	444	1+
1386.63939	2818	1+
1954.89158	476	1+
2265.99248	1255	1+
2450.12943	2784	1+
END IONS

###FS:    #m/z: 1042.00672 #charge   2
###MaxRes:#m/z:  0.00000 #charge-128
###MS: 1483
###MSMS: 1486
BEGIN IONS
TITLE=Cmpd 534, AutoMSn(1042.0067), 25.1 min
RTINSECONDS=1506.12
SCANS=MS: 1483 MSMS: 1486
PEPMASS=1042.00672	23353
CHARGE=2+
366.13453	154	
388.22013	323	
395.78033	438	
396.14677	134	
446.24754	106	
774.86309	154	
775.36448	125	
779.36334	210	
827.39331	121	
848.39255	184	
848.89751	113	
853.32506	106	
874.41050	100	
878.43780	502	1+
889.37850	136	
906.45595	156	
989.47071	102	
991.51890	148	
997.99973	136	
1034.09648	100	
1104.49042	156	
1121.53846	124	
2083.01343	524	1+
END IONS

###FS:    #m/z: 959.94701 #charge   3
###MaxRes:#m/z:  0.00000 #charge-128
###MS: 1487
###MSMS: 1488
BEGIN IONS
TITLE=Cmpd 535, AutoMSn(959.9470), 25.2 min
RTINSECONDS=1509.14
SCANS=MS: 1487 MSMS: 1488
PEPMASS=959.94701	63292
CHARGE=3+
378.13661	237	
386.16016	354	1+
396.15422	1069	1+
414.15821	1196	1+
432.17420	1352	1+
436.18134	411	
444.17788	223	1+
470.27421	1210	1+
492.19167	244	1+
496.23733	387	
498.26539	1577	1+
516.27744	338	
554.25943	415	1+
567.24432	416	
569.26327	261	1+
583.26854	556	1+
586.75667	397	
624.29449	1045	1+
630.29569	1192	1+
635.28514	249	
635.77156	249	
642.30562	1918	1+
645.79768	407	
646.26708	333	1+
654.34203	224	1+
658.29828	1100	1+
671.30990	240	
693.31635	234	
702.33061	244	1+
711.32740	1243	1+
717.33429	538	
726.31330	525	1+
729.33751	2402	1+
740.34781	239	1+
745.33755	902	1+
756.02570	1566	1+
756.35347	1734	1+
756.68911	1186	
759.33928	265	
760.34503	501	1+
765.19092	1393	
785.34140	361	1+
817.38390	5000	1+
817.71339	5185	1+
818.05300	3405	1+
821.71528	456	1+
822.04824	321	1+
822.38965	441	1+
837.74731	248	
853.34946	828	1+
871.35776	1321	1+
881.21497	444	
882.75352	435	1+
883.09873	264	
883.42567	347	
889.36762	4146	1+
901.75393	438	1+
902.40204	380	
927.46742	832	1+
955.46044	1332	1+
960.97522	306	1+
983.13308	888	1+
983.48193	734	1+
983.79657	367	
987.41692	449	1+
1036.81603	234	
1144.70559	393	
1172.50695	298	
1190.52213	3375	1+
1287.56953	2123	1+
1358.64242	1546	1+
1368.61762	773	1+
1386.63599	4964	1+
1398.93761	241	
1867.88067	859	1+
1921.90991	506	1+
1954.92481	980	1+
2266.01959	2437	1+
2353.09371	505	1+
2450.12587	4166	1+
END IONS

###FS:    #m/z: 520.33076 #charge   1
###MaxRes:#m/z:  0.00000 #charge-128
###MS: 1487
###MSMS: 1489
BEGIN IONS
TITLE=Cmpd 536, AutoMSn(520.3308), 25.2 min
RTINSECONDS=1509.64
SCANS=MS: 1487 MSMS: 1489
PEPMASS=520.33076	48037
CHARGE=1+
500.32782	218	
502.30490	738	1+
509.78107	343	
516.31177	182	
518.32261	866	1+
520.32015	745	1+
END IONS

###FS:    #m/z: 1279.25800 #charge   1
###MaxRes:#m/z:  0.00000 #charge-128
###MS: 1487
###MSMS: 1490
BEGIN IONS
TITLE=Cmpd 537, AutoMSn(1279.2580), 25.2 min
RTINSECONDS=1510.14
SCANS=MS: 1487 MSMS: 1490
PEPMASS=1279.25800	25612
CHARGE=1+
818.61566	100	
1277.69081	278	
1278.61845	1240	1+
1279.24816	735	1+
END IONS

###FS:    #m/z: 959.94710 #charge   3
###MaxRes:#m/z:  0.00000 #charge-128
###MS: 1491
###MSMS: 1492
BEGIN IONS
TITLE=Cmpd 538, AutoMSn(959.9471), 25.2 min
RTINSECONDS=1513.17
SCANS=MS: 1491 MSMS: 1492
PEPMASS=959.94710	80130
CHARGE=3+
378.14182	708	1+
396.15407	1019	1+
414.16212	1386	1+
417.21818	294	
432.17322	1832	1+
439.20749	297	1+
458.20542	323	1+
462.18115	220	
468.24809	268	
470.27541	1679	1+
475.49891	250	
496.23620	701	
498.26776	2342	1+
511.21097	254	
516.28225	561	
529.22725	401	
549.21235	314	
567.25102	476	1+
587.25419	464	
593.29574	219	
614.29008	407	1+
624.29151	1520	1+
630.29775	1526	1+
635.77129	371	
636.28737	370	1+
642.30728	1815	1+
646.27653	327	1+
652.31486	320	1+
658.30022	1527	1+
666.76997	437	1+
674.30191	428	1+
679.82505	993	1+
682.34663	735	1+
684.80888	523	1+
693.30403	282	
701.33645	385	1+
711.32729	1282	1+
717.33826	319	
727.33313	288	1+
729.33567	3345	1+
745.32821	862	1+
747.32797	241	
756.02228	2235	1+
756.35274	2064	1+
756.68972	1037	1+
759.34754	395	1+
760.68576	392	1+
761.35491	421	1+
765.19840	426	
773.41702	359	1+
811.38671	337	1+
812.04200	221	
817.38067	3695	
817.71136	6970	1+
818.05114	4890	1+
822.05897	733	
822.38894	885	1+
822.71803	680	
842.36587	286	1+
853.34455	669	1+
860.41080	280	1+
871.35906	2093	1+
881.21226	628	
883.08260	1114	1+
883.40715	529	1+
889.37009	4135	1+
895.42483	738	1+
902.11135	357	
902.40937	665	1+
927.47518	540	1+
929.43437	354	1+
955.46293	1650	1+
983.13783	850	1+
983.46009	1089	1+
983.80705	681	
985.42371	749	1+
988.43182	327	1+
1190.51145	3788	1+
1204.05135	251	
1287.56908	2522	1+
1359.63735	1092	1+
1369.62941	527	1+
1386.63683	5545	1+
1398.92815	412	
1635.75734	3199	1+
1867.86163	983	1+
1954.89234	1694	1+
2266.00875	3122	1+
2450.12990	6146	1+
2464.14403	823	1+
END IONS

###FS:    #m/z: 520.33040 #charge   1
###MaxRes:#m/z:  0.00000 #charge-128
###MS: 1491
###MSMS: 1493
BEGIN IONS
TITLE=Cmpd 539, AutoMSn(520.3304), 25.2 min
RTINSECONDS=1513.67
SCANS=MS: 1491 MSMS: 1493
PEPMASS=520.33040	50791
CHARGE=1+
484.28848	188	
486.32011	158	
498.29822	290	
500.28839	157	
502.31467	381	1+
504.26840	232	
509.78621	499	
510.69841	292	
516.30903	439	1+
518.30931	678	1+
520.32965	611	1+
END IONS

###FS:    #m/z: 775.37853 #charge   3
###MaxRes:#m/z:  0.00000 #charge-128
###MS: 1491
###MSMS: 1494
BEGIN IONS
TITLE=Cmpd 540, AutoMSn(775.3785), 25.2 min
RTINSECONDS=1514.17
SCANS=MS: 1491 MSMS: 1494
PEPMASS=775.37853	37099
CHARGE=3+
334.17858	626	1+
338.17119	239	
339.20068	580	
371.18788	219	1+
408.20423	213	
425.21314	3637	1+
431.22397	483	
457.16790	287	1+
460.19703	164	
462.24441	173	
464.74906	481	
467.71315	181	
486.26658	375	1+
524.27827	3162	1+
532.24542	244	
541.25419	253	
544.31081	746	1+
589.29996	344	
596.76709	198	
597.25984	179	
621.28649	168	
637.24412	228	1+
654.33858	229	1+
667.35115	157	
672.36301	1229	1+
681.01208	519	
687.34287	4378	1+
702.33018	394	1+
707.26810	183	
725.30200	228	1+
759.38784	553	1+
772.38025	893	1+
776.39371	514	1+
780.38893	417	1+
797.37955	846	1+
799.37351	191	
815.40521	3968	1+
825.97177	202	
837.36621	284	1+
847.39661	196	
862.39710	245	1+
890.90593	159	
904.44483	177	
922.46793	327	1+
928.48483	1906	1+
992.48072	458	1+
1058.51663	161	
1063.47101	187	
1144.57160	585	1+
1378.60682	405	1+
1396.62528	178	
1990.93704	393	1+
END IONS

###FS:    #m/z: 775.37919 #charge   3
###MaxRes:#m/z:  0.00000 #charge-128
###MS: 1495
###MSMS: 1496
BEGIN IONS
TITLE=Cmpd 541, AutoMSn(775.3792), 25.3 min
RTINSECONDS=1517.21
SCANS=MS: 1495 MSMS: 1496
PEPMASS=775.37919	33852
CHARGE=3+
334.17287	970	1+
338.19231	665	1+
395.78074	240	
425.21331	2864	1+
431.22552	475	1+
438.17300	252	1+
460.21934	146	
486.27100	257	
516.29820	159	
523.75132	180	
524.27949	2943	1+
533.93668	370	
534.87867	144	
541.25427	212	
544.30204	267	
573.29485	304	
588.27360	230	1+
596.78501	149	
597.29148	158	
623.29452	142	
644.36751	145	
658.31289	212	
672.36850	1039	1+
681.01459	282	
687.34175	4143	1+
697.02869	261	
697.26580	190	
698.82840	235	
707.24573	280	1+
741.40200	151	
755.35546	243	1+
759.40188	572	1+
772.37346	348	1+
774.38552	452	1+
776.42459	400	
778.39635	469	1+
781.58460	354	
784.42477	160	
797.38260	689	1+
798.38591	349	1+
815.40172	3856	1+
825.96192	730	1+
922.46419	347	1+
928.48885	2383	1+
934.44042	304	1+
1009.51436	164	
1057.54469	270	
END IONS

###FS:    #m/z: 819.63211 #charge   2
###MaxRes:#m/z:  0.00000 #charge-128
###MS: 1495
###MSMS: 1497
BEGIN IONS
TITLE=Cmpd 542, AutoMSn(819.6321), 25.3 min
RTINSECONDS=1517.71
SCANS=MS: 1495 MSMS: 1497
PEPMASS=819.63211	22965
CHARGE=2+
379.21233	368	
409.21372	185	
429.18827	173	
467.22734	227	1+
469.23479	258	1+
475.19535	422	
485.23588	202	
501.24624	479	1+
514.72188	256	
515.23402	260	1+
532.24492	495	
544.23359	213	
562.22521	1440	1+
580.27103	260	1+
603.74524	1165	
604.25057	652	
623.32413	286	1+
630.29348	174	
646.28773	644	1+
654.75236	244	
655.33289	311	
655.66210	460	
656.00589	320	
664.30217	703	1+
746.32401	237	1+
793.36274	191	
796.91585	174	
802.76601	213	
811.37664	880	1+
817.35982	845	1+
820.41615	669	1+
825.47347	402	
825.97091	357	
900.38398	1001	1+
917.41517	625	1+
918.38862	346	
924.46769	675	1+
934.48563	181	
1040.52100	210	
1046.45820	291	
1046.46065	847	1+
1206.47672	350	
END IONS

###FS:    #m/z: 963.45222 #charge   3
###MaxRes:#m/z:  0.00000 #charge-128
###MS: 1495
###MSMS: 1498
BEGIN IONS
TITLE=Cmpd 543, AutoMSn(963.4522), 25.3 min
RTINSECONDS=1518.21
SCANS=MS: 1495 MSMS: 1498
PEPMASS=963.45222	21118
CHARGE=3+
345.13134	301	
378.14173	492	1+
396.15221	876	1+
414.16260	925	1+
417.21378	396	1+
432.16999	820	1+
436.17686	408	1+
468.24489	216	1+
470.26911	996	1+
491.58187	242	
492.18764	232	1+
496.22952	360	
498.26843	1309	1+
510.22042	264	1+
513.25262	267	1+
516.27882	215	
549.21116	222	
563.25133	219	
567.24792	308	
583.26588	430	1+
587.25069	244	
595.75893	911	1+
602.75316	197	
624.28975	1075	1+
630.29931	898	1+
635.28213	303	
642.30270	1366	1+
658.30346	961	1+
671.31807	232	1+
680.32510	388	
682.34519	454	1+
685.31382	499	1+
688.99809	294	
693.31248	207	
694.32121	1069	1+
701.33257	487	1+
711.32282	808	1+
717.32928	365	1+
721.35761	224	1+
729.34255	2074	1+
745.33259	618	1+
756.01655	1243	1+
756.35939	718	1+
756.68738	570	
759.34122	370	1+
761.34611	262	
765.20786	1048	
789.34558	210	1+
811.70202	236	
817.37969	2830	1+
817.71419	2664	1+
818.05056	2179	1+
822.04871	731	1+
822.38502	715	1+
822.71924	896	1+
849.39687	244	1+
853.35380	549	1+
871.36009	1065	1+
881.21213	353	
881.45954	237	
882.74967	316	1+
883.09337	264	
883.42480	313	
885.38160	255	1+
889.36926	2889	1+
902.40589	710	1+
934.43328	262	
934.92437	262	1+
955.45689	771	1+
960.46557	219	1+
977.94214	355	
978.45230	262	1+
983.13229	456	1+
983.81243	349	
986.41647	480	1+
1133.50734	1318	1+
1190.50167	1018	1+
1191.52547	806	1+
1238.75965	276	
1287.56976	1287	1+
1386.62945	3112	1+
2266.02053	1511	1+
2450.13317	2130	1+
2464.13620	974	1+
END IONS

###FS:    #m/z: 830.06723 #charge   3
###MaxRes:#m/z:  0.00000 #charge-128
###MS: 1499
###MSMS: 1500
BEGIN IONS
TITLE=Cmpd 544, AutoMSn(830.0672), 25.4 min
RTINSECONDS=1521.25
SCANS=MS: 1499 MSMS: 1500
PEPMASS=830.06723	24433
CHARGE=3+
325.13846	262	1+
343.16362	1382	1+
356.21388	174	
378.18657	149	
380.21231	193	
408.83152	144	
426.19074	428	1+
444.21204	1076	1+
469.28494	414	1+
486.21629	138	
513.22245	367	
561.78580	147	
562.25337	346	1+
591.28351	414	1+
653.42737	133	
660.28378	213	1+
675.31461	181	
692.32427	203	
714.34568	222	1+
732.36703	316	1+
779.38329	151	
789.40620	264	
791.38879	208	
795.05482	250	1+
821.35925	140	
825.46629	2444	1+
830.43643	372	1+
833.41482	301	1+
835.92344	167	
844.47573	230	
853.43362	241	
853.92524	162	
886.37723	135	
901.41508	133	
927.94620	152	
958.49471	331	
1082.95930	199	
1121.55635	297	
1350.65620	140	
1939.93364	712	1+
2040.97808	1719	1+
2140.07756	975	1+
END IONS

###FS:    #m/z: 963.44877 #charge   3
###MaxRes:#m/z:  0.00000 #charge-128
###MS: 1499
###MSMS: 1501
BEGIN IONS
TITLE=Cmpd 545, AutoMSn(963.4488), 25.4 min
RTINSECONDS=1521.75
SCANS=MS: 1499 MSMS: 1501
PEPMASS=963.44877	17693
CHARGE=3+
378.14042	242	
396.15756	705	1+
414.16140	844	1+
432.17051	1112	1+
470.27551	753	1+
496.23190	352	
498.26541	1088	1+
529.21291	187	
548.22378	308	1+
583.26793	196	
587.23801	221	
603.29034	233	1+
624.30413	854	1+
630.30336	497	1+
635.27081	334	1+
642.30295	990	1+
652.31300	359	1+
658.29686	974	1+
679.82225	345	
680.32023	206	
682.34506	211	
685.31656	189	
693.34040	237	
711.33123	443	
717.33264	248	
729.34008	1615	1+
745.32843	401	1+
756.01872	477	1+
756.35533	491	1+
756.68066	376	
760.68353	243	
765.19490	441	
767.43582	867	
817.37787	1668	1+
817.71495	1367	1+
818.05466	1230	
822.04442	393	1+
822.38492	630	1+
822.72100	373	1+
853.35372	267	1+
871.35662	865	1+
889.36411	1596	1+
902.77027	267	
903.37584	264	
927.49082	232	
934.43582	411	1+
955.46750	543	1+
978.47709	188	
983.12671	332	1+
983.47921	214	
983.80345	364	
1133.50418	1298	1+
1190.52412	1746	1+
1203.93801	255	
1287.57049	1136	1+
1386.62900	2137	1+
1398.92720	168	
2450.14619	1583	1+
2465.12555	681	1+
END IONS

###FS:    #m/z: 819.63120 #charge   3
###MaxRes:#m/z:  0.00000 #charge-128
###MS: 1499
###MSMS: 1502
BEGIN IONS
TITLE=Cmpd 546, AutoMSn(819.6312), 25.4 min
RTINSECONDS=1522.25
SCANS=MS: 1499 MSMS: 1502
PEPMASS=819.63120	17641
CHARGE=3+
390.17172	213	1+
409.19554	145	
459.71236	339	
475.19289	374	1+
485.23830	170	
514.22389	319	1+
514.72381	151	
523.72727	474	
534.24179	149	
562.22182	640	
566.23240	145	
589.74401	179	
594.72814	148	
617.23701	160	
645.25482	237	
653.26786	170	
655.35060	153	
655.66580	167	
664.31687	262	
668.35161	176	
717.31491	228	
756.40180	233	1+
801.33830	163	
811.36624	450	
815.39978	183	
817.35868	427	1+
819.40454	292	1+
822.42753	405	1+
825.47623	782	1+
831.83477	164	
898.95883	172	
900.39107	460	1+
924.44857	627	1+
929.51395	339	
987.46725	281	1+
1046.47078	201	
1206.48397	1501	1+
1963.98767	925	1+
END IONS

###FS:    #m/z: 830.06622 #charge   3
###MaxRes:#m/z:  0.00000 #charge-128
###MS: 1503
###MSMS: 1504
BEGIN IONS
TITLE=Cmpd 547, AutoMSn(830.0662), 25.4 min
RTINSECONDS=1525.27
SCANS=MS: 1503 MSMS: 1504
PEPMASS=830.06622	37949
CHARGE=3+
326.13481	265	
343.16124	2123	1+
356.20448	255	1+
409.15899	134	
426.18738	552	1+
444.20527	792	1+
465.19851	162	
490.24017	136	
495.21250	459	1+
503.25015	149	
513.22745	616	1+
535.24521	150	
543.25475	135	
579.23729	155	
632.28644	186	
660.29133	312	1+
675.32528	383	
711.29393	141	
714.70225	166	
731.36028	386	
791.37810	229	
795.07422	407	1+
795.39196	307	
795.72662	246	
803.59359	134	
814.39277	263	1+
825.46726	3384	1+
830.45394	186	
834.39672	230	1+
837.07739	244	1+
838.87736	209	
840.06254	373	
844.44061	356	1+
920.44869	164	
926.95193	155	
927.45781	255	
958.49704	487	1+
975.49202	133	
1034.45018	141	
1121.55828	640	1+
1576.76768	512	1+
1705.87184	444	1+
1939.95263	669	1+
2040.98363	2715	1+
2140.06192	978	1+
END IONS

###FS:    #m/z: 404.33083 #charge   1
###MaxRes:#m/z:  0.00000 #charge-128
###MS: 1503
###MSMS: 1506
BEGIN IONS
TITLE=Cmpd 548, AutoMSn(404.3308), 25.4 min
RTINSECONDS=1526.27
SCANS=MS: 1503 MSMS: 1506
PEPMASS=404.33083	14547
CHARGE=1+
350.30202	138	
366.30009	110	
368.31170	1220	1+
384.28827	237	
386.31151	1061	1+
390.23517	101	
401.23774	119	
402.30471	273	
404.32328	164	
END IONS

###FS:    #m/z: 830.06486 #charge   3
###MaxRes:#m/z:  0.00000 #charge-128
###MS: 1507
###MSMS: 1509
BEGIN IONS
TITLE=Cmpd 549, AutoMSn(830.0649), 25.5 min
RTINSECONDS=1529.79
SCANS=MS: 1507 MSMS: 1509
PEPMASS=830.06486	31105
CHARGE=3+
326.13144	219	
343.16413	1274	
356.22220	141	
381.18243	134	
426.19506	147	
427.19197	292	1+
444.20594	576	
465.20308	139	
495.22634	248	1+
513.22591	324	
515.23157	146	
561.29333	146	
582.26414	176	
610.82330	189	
660.29671	242	1+
731.37894	360	1+
789.39173	370	1+
795.05235	161	
795.37657	183	
805.06568	232	
821.35523	149	
825.47293	2498	1+
831.44186	474	1+
838.38891	133	
844.45908	253	
853.42317	269	
853.92151	312	1+
958.49459	415	1+
970.96903	318	
971.51295	150	
1121.55598	242	
1122.56040	178	
1141.03590	134	
1349.66630	165	
1852.91435	415	1+
2040.99052	1457	1+
2140.06329	464	1+
END IONS

###FS:    #m/z: 362.29355 #charge   1
###MaxRes:#m/z:  0.00000 #charge-128
###MS: 1507
###MSMS: 1510
BEGIN IONS
TITLE=Cmpd 550, AutoMSn(362.2936), 25.5 min
RTINSECONDS=1530.29
SCANS=MS: 1507 MSMS: 1510
PEPMASS=362.29355	12479
CHARGE=1+
316.24801	156	
324.28884	807	1+
326.30610	600	1+
340.28342	502	
342.29986	880	1+
344.29025	857	1+
358.28970	336	
360.29980	505	1+
362.29060	1638	1+
END IONS

###FS:    #m/z: 749.88566 #charge   2
###MaxRes:#m/z:  0.00000 #charge-128
###MS: 1511
###MSMS: 1513
BEGIN IONS
TITLE=Cmpd 551, AutoMSn(749.8857), 25.6 min
RTINSECONDS=1533.81
SCANS=MS: 1511 MSMS: 1513
PEPMASS=749.88566	15521
CHARGE=2+
367.69153	177	
373.10986	315	
385.20376	229	
403.20220	220	
428.24267	157	
437.20473	232	1+
456.23773	301	
460.22509	172	
487.16102	599	
504.26978	391	
541.19595	162	
557.28447	265	1+
564.25542	428	1+
571.26259	360	
575.31361	932	1+
621.28045	2022	1+
628.29843	245	1+
645.80044	154	
720.84382	237	
722.38099	1703	1+
730.37763	225	1+
732.37204	202	
734.36194	818	1+
736.35542	276	
743.40114	120	
745.40328	181	
746.38414	401	1+
748.39551	1014	1+
752.38322	255	
758.44234	823	1+
773.39568	142	
805.39491	663	1+
821.43485	217	
843.95518	376	
844.48000	196	
884.43790	124	
1104.54381	137	
1307.60391	444	1+
1327.58827	152	
END IONS

###FS:    #m/z: 404.33054 #charge   1
###MaxRes:#m/z:  0.00000 #charge-128
###MS: 1511
###MSMS: 1514
BEGIN IONS
TITLE=Cmpd 552, AutoMSn(404.3305), 25.6 min
RTINSECONDS=1534.31
SCANS=MS: 1511 MSMS: 1514
PEPMASS=404.33054	14930
CHARGE=1+
340.31594	113	
350.30344	228	
360.26704	102	
368.31224	1233	1+
383.28843	115	
384.30072	265	
386.31728	883	1+
388.31952	207	
402.26194	126	
404.31119	270	
END IONS

###FS:    #m/z: 749.04747 #charge   3
###MaxRes:#m/z:  0.00000 #charge-128
###MS: 1515
###MSMS: 1516
BEGIN IONS
TITLE=Cmpd 553, AutoMSn(749.0475), 25.6 min
RTINSECONDS=1537.34
SCANS=MS: 1515 MSMS: 1516
PEPMASS=749.04747	16056
CHARGE=3+
334.17663	170	
373.11129	582	1+
378.57407	176	
385.20869	367	1+
391.18565	221	
391.74441	216	
403.19905	196	
411.21992	155	
456.24981	394	1+
459.17992	245	
487.17120	272	
504.27411	290	
541.20040	159	
546.77223	136	
557.26934	465	1+
575.31485	743	1+
621.27469	1636	1+
651.83549	151	
654.31221	269	
670.36566	193	
679.35517	164	
684.33585	185	
722.38201	2463	1+
725.31565	172	
731.26312	163	
732.36135	627	
734.36152	800	1+
741.38431	288	1+
744.36884	242	1+
746.38332	255	
748.38589	913	1+
753.37450	264	1+
755.40101	195	
767.43539	300	
787.40996	365	1+
805.39837	525	1+
843.96561	246	
844.45687	343	
1028.43922	169	
1555.82705	484	1+
END IONS

###FS:    #m/z: 642.02558 #charge   3
###MaxRes:#m/z:  0.00000 #charge-128
###MS: 1515
###MSMS: 1517
BEGIN IONS
TITLE=Cmpd 554, AutoMSn(642.0256), 25.6 min
RTINSECONDS=1537.84
SCANS=MS: 1515 MSMS: 1517
PEPMASS=642.02558	12317
CHARGE=3+
323.13561	123	
341.18928	397	1+
357.18954	310	1+
371.19749	127	
393.75725	120	
395.77856	144	
399.23911	130	
404.24440	372	
407.26440	126	
418.75212	196	
426.72559	126	
436.18169	122	
470.25943	438	1+
492.27762	282	
510.25431	120	
567.30598	810	1+
572.32139	121	
599.30899	1951	1+
605.82854	304	1+
619.33427	133	
621.29984	235	1+
626.36813	137	
632.31354	153	
636.34293	401	1+
638.35541	1107	1+
640.34526	1126	1+
642.35226	1250	1+
644.34788	1598	1+
654.74765	156	
655.87021	120	
679.88274	134	
684.37918	248	1+
684.39844	239	
712.38332	326	1+
712.39120	4980	1+
797.48162	275	1+
825.48332	2481	1+
828.42226	2803	1+
839.39771	129	
852.42811	160	
881.49096	268	1+
908.52520	638	1+
926.53188	1093	1+
941.49751	356	
965.54438	762	1+
981.49383	118	
983.54550	998	1+
998.51624	1329	1+
1099.57083	2493	1+
1110.56793	501	
END IONS

###FS:    #m/z: 404.33106 #charge   1
###MaxRes:#m/z:  0.00000 #charge-128
###MS: 1515
###MSMS: 1518
BEGIN IONS
TITLE=Cmpd 555, AutoMSn(404.3311), 25.6 min
RTINSECONDS=1538.34
SCANS=MS: 1515 MSMS: 1518
PEPMASS=404.33106	14154
CHARGE=1+
340.29399	151	
350.30140	301	
357.22064	167	
368.31848	932	1+
373.24618	100	
382.28902	124	
384.29640	283	
386.31487	688	1+
388.26964	339	1+
400.29605	171	
402.28005	159	
403.33956	100	
404.32836	403	
END IONS

###FS:    #m/z: 642.02418 #charge   3
###MaxRes:#m/z:  0.00000 #charge-128
###MS: 1519
###MSMS: 1520
BEGIN IONS
TITLE=Cmpd 556, AutoMSn(642.0242), 25.7 min
RTINSECONDS=1541.37
SCANS=MS: 1519 MSMS: 1520
PEPMASS=642.02418	30851
CHARGE=3+
339.16501	159	
371.20207	187	
397.21585	328	1+
404.24268	787	1+
413.24871	305	
413.74995	217	
414.23086	271	1+
433.74393	139	
441.24514	407	1+
445.74682	213	
470.26936	262	1+
478.22256	148	
490.26689	569	1+
531.26558	258	1+
535.22468	138	
539.80948	239	1+
543.28111	184	
551.81226	148	
567.30758	2119	1+
599.31327	2499	1+
622.31959	418	1+
625.34491	432	1+
636.31969	385	1+
636.68642	220	
638.35497	344	
639.34936	1293	1+
642.35956	1012	1+
643.85655	224	
644.36209	1071	1+
646.33871	605	1+
649.54898	423	
654.74965	164	
654.83147	144	
679.86414	151	
684.39778	533	1+
712.39141	8626	1+
796.45030	233	1+
797.47819	276	1+
810.39687	252	1+
813.41345	149	
825.48216	1596	
826.49216	781	
827.47256	212	
828.42039	3799	1+
839.39351	376	
908.50914	942	1+
926.52461	1973	1+
941.50767	966	1+
965.53625	1255	1+
981.51346	143	
983.54903	1951	1+
998.52434	2092	1+
1082.53563	163	
1099.57523	2754	1+
1110.56931	323	
1212.67333	512	1+
END IONS

###FS:    #m/z: 857.42683 #charge   2
###MaxRes:#m/z:  0.00000 #charge-128
###MS: 1519
###MSMS: 1521
BEGIN IONS
TITLE=Cmpd 557, AutoMSn(857.4268), 25.7 min
RTINSECONDS=1541.87
SCANS=MS: 1519 MSMS: 1521
PEPMASS=857.42683	20009
CHARGE=2+
341.14554	827	1+
359.67831	174	
413.24617	208	
417.22218	157	
433.20192	1067	1+
454.22457	402	
481.21541	138	
504.24286	155	
532.27242	1759	1+
541.95656	312	
556.28863	144	
560.34819	166	
577.27819	172	
585.28523	278	
585.79403	297	
611.31029	392	1+
673.44222	236	
681.32710	219	
704.68983	168	
708.66007	166	
714.00725	504	1+
714.34172	397	1+
714.67806	273	
718.34847	2871	1+
781.83571	158	
831.41654	632	1+
853.44810	160	
855.44180	140	
856.43590	438	1+
903.45216	139	
945.47036	964	1+
955.42383	152	
1074.52236	223	
1075.52681	187	
1087.49267	142	
1154.54785	830	1+
1171.57261	15764	1+
1284.66450	1031	1+
END IONS

###FS:    #m/z: 962.52723 #charge   2
###MaxRes:#m/z:  0.00000 #charge-128
###MS: 1519
###MSMS: 1522
BEGIN IONS
TITLE=Cmpd 558, AutoMSn(962.5272), 25.7 min
RTINSECONDS=1542.37
SCANS=MS: 1519 MSMS: 1522
PEPMASS=962.52723	11233
CHARGE=2+
378.14246	152	
399.19669	109	
411.21075	106	
414.17352	109	
432.16509	196	
462.19082	133	
471.27946	108	
498.26007	181	
516.26570	201	
564.43793	148	
596.27186	104	
664.30230	101	
731.35884	149	
803.88964	101	
854.41900	102	
889.35909	160	
920.47960	147	
929.48739	135	
951.84624	107	
962.03995	102	
1924.03030	1916	1+
END IONS

###FS:    #m/z: 856.92340 #charge   2
###MaxRes:#m/z:  0.00000 #charge-128
###MS: 1523
###MSMS: 1524
BEGIN IONS
TITLE=Cmpd 559, AutoMSn(856.9234), 25.8 min
RTINSECONDS=1545.41
SCANS=MS: 1523 MSMS: 1524
PEPMASS=856.92340	49179
CHARGE=2+
341.14313	965	1+
433.20044	1090	
454.22420	800	1+
532.26997	2548	1+
560.33945	345	
577.28937	423	
612.30862	275	
673.42068	330	
675.32383	269	
681.00740	289	
704.68476	300	
708.00912	954	1+
708.34755	648	
708.68500	333	
714.00705	1325	1+
714.36068	472	
714.68454	657	
716.33412	265	
717.58338	409	
718.34989	5771	1+
831.43288	907	1+
856.43130	462	1+
913.91754	303	
945.47636	1660	1+
955.77337	685	
955.91484	777	
962.49336	382	
1074.51621	445	
1075.52306	269	
1118.54068	290	
1119.08578	265	
1154.54291	403	
1154.54641	2134	1+
1171.57218	29250	1+
1184.83384	305	
1184.97874	368	
1284.65855	1927	1+
END IONS

###FS:    #m/z: 642.02349 #charge   3
###MaxRes:#m/z:  0.00000 #charge-128
###MS: 1523
###MSMS: 1525
BEGIN IONS
TITLE=Cmpd 560, AutoMSn(642.0235), 25.8 min
RTINSECONDS=1545.91
SCANS=MS: 1523 MSMS: 1525
PEPMASS=642.02349	35668
CHARGE=3+
317.21765	154	
325.21014	147	
341.17453	364	
386.21493	154	
404.24446	991	1+
425.18378	164	
426.72062	155	
441.26127	254	1+
470.25908	658	1+
498.28555	445	1+
534.28567	284	1+
549.29226	202	
565.25302	196	
567.30613	2186	1+
597.33759	251	1+
599.31426	2350	1+
603.32196	145	
621.36828	339	1+
623.27540	230	
624.34292	436	1+
631.52571	173	
636.02980	293	
636.34199	476	1+
636.69429	151	
638.34821	1711	1+
641.34476	1566	1+
644.35392	1591	1+
654.75186	172	
654.83264	172	
679.36798	175	
684.35774	392	1+
684.39006	252	
712.38905	8395	1+
797.49029	213	
797.49365	390	1+
811.39684	184	
813.42764	236	
825.48123	3975	1+
828.41407	398	1+
828.42163	4020	1+
835.14761	291	
839.38904	539	1+
880.52764	237	1+
908.51051	866	1+
926.52377	2278	1+
941.50853	1381	1+
965.53918	1737	1+
981.49670	293	
983.54581	1446	1+
993.86911	185	
998.51686	2322	1+
1081.54960	611	1+
1096.64260	175	
1099.57240	3379	1+
1110.56753	661	
END IONS

###FS:    #m/z: 1111.01509 #charge   2
###MaxRes:#m/z:  0.00000 #charge-128
###MS: 1523
###MSMS: 1526
BEGIN IONS
TITLE=Cmpd 561, AutoMSn(1111.0151), 25.8 min
RTINSECONDS=1546.41
SCANS=MS: 1523 MSMS: 1526
PEPMASS=1111.01509	26290
CHARGE=2+
359.17597	239	
366.14424	186	
389.23693	903	1+
395.77664	544	
397.16323	366	
399.18459	188	
468.23511	222	
496.24473	585	
518.28218	476	
522.23148	467	1+
528.78119	216	
533.77242	252	
577.27655	250	
583.27628	460	1+
591.31494	269	
619.32933	1695	1+
623.27449	652	1+
657.29539	582	1+
732.41191	266	
759.34547	267	1+
768.37692	202	
819.43218	658	1+
872.92757	283	
873.42703	199	
906.47951	296	
907.45714	497	1+
983.93335	190	
996.95639	260	
1066.50901	616	1+
1080.30718	237	
1153.52996	364	
1154.54506	251	
1164.75317	276	
1225.54042	202	
1370.59420	944	1+
1457.60681	239	
1457.62839	946	1+
1768.77115	951	1+
1831.87850	438	1+
1924.05093	463	1+
1952.84447	2902	1+
1973.89805	468	1+
END IONS

###FS:    #m/z: 856.92473 #charge   2
###MaxRes:#m/z:  0.00000 #charge-128
###MS: 1527
###MSMS: 1528
BEGIN IONS
TITLE=Cmpd 562, AutoMSn(856.9247), 25.8 min
RTINSECONDS=1549.44
SCANS=MS: 1527 MSMS: 1528
PEPMASS=856.92473	58723
CHARGE=2+
341.15182	537	
351.16753	237	
359.68119	300	
426.23080	306	
433.20304	1201	
454.22623	722	
532.27205	3385	1+
560.33719	786	1+
642.83582	813	
673.42180	440	
680.33570	469	
680.66484	281	
681.00716	312	
705.34105	246	
708.02612	304	
708.35380	468	
708.67141	354	
714.02657	404	
714.34806	1131	
714.68176	575	
716.34329	272	
718.34678	6025	1+
831.41713	1147	1+
926.94624	241	
945.47379	1679	1+
1074.53422	396	
1153.55112	1950	1+
1154.55112	266	
1155.55995	295	
1171.57258	31916	1+
1182.86300	304	
1184.97785	293	
END IONS

###FS:    #m/z: 1111.26738 #charge   2
###MaxRes:#m/z:  0.00000 #charge-128
###MS: 1527
###MSMS: 1529
BEGIN IONS
TITLE=Cmpd 563, AutoMSn(1111.2674), 25.8 min
RTINSECONDS=1549.94
SCANS=MS: 1527 MSMS: 1529
PEPMASS=1111.26738	34241
CHARGE=2+
321.12508	152	
389.23886	855	1+
443.24704	154	
468.24036	257	
496.23638	644	1+
498.26814	471	1+
518.28268	704	1+
522.23005	353	1+
530.27966	189	
533.75674	342	
534.25652	152	
583.26109	572	
591.31398	325	
619.32773	1664	1+
623.26375	311	
657.28300	796	1+
657.79747	210	
724.34359	325	1+
729.32076	404	
729.81647	402	1+
732.40862	282	
767.87053	253	
768.36880	222	
779.36777	164	
797.75332	163	
807.35930	233	
819.44561	559	1+
821.07280	142	
830.38354	289	1+
831.08808	156	
872.92976	245	1+
906.47239	823	1+
962.51571	259	1+
973.47184	324	
984.42492	266	1+
988.48716	177	
996.45981	393	1+
1066.51416	279	
1107.51798	337	1+
1119.52397	147	
1147.01846	184	
1148.52681	160	
1153.53313	1313	1+
1370.59281	852	1+
1768.74868	901	1+
1831.91165	371	1+
1952.84800	3054	1+
END IONS

###FS:    #m/z: 1111.26480 #charge   2
###MaxRes:#m/z:  0.00000 #charge-128
###MS: 1531
###MSMS: 1532
BEGIN IONS
TITLE=Cmpd 564, AutoMSn(1111.2648), 25.9 min
RTINSECONDS=1553.47
SCANS=MS: 1531 MSMS: 1532
PEPMASS=1111.26480	25911
CHARGE=2+
389.23785	278	
395.78588	196	
397.16663	292	
470.25912	180	
496.24348	451	
498.26644	333	
518.27806	328	
522.23234	495	1+
530.27578	327	
577.27136	309	
583.27666	348	1+
619.32560	1307	1+
623.27949	539	1+
640.30544	175	
657.28244	455	1+
685.79669	302	
686.31117	196	
732.40592	357	1+
750.34904	174	
765.35558	271	
768.86661	234	1+
800.30149	182	
806.80670	176	
819.43743	730	1+
830.40135	217	
831.06818	260	
873.42627	203	
906.47363	930	1+
962.52689	270	1+
978.93374	210	
983.93527	304	1+
1066.50489	187	
1118.52285	231	
1153.54711	385	
1154.54353	224	
1370.57890	236	
1457.62372	805	1+
1768.76917	885	1+
1952.85943	2407	1+
END IONS

###FS:    #m/z: 619.27149 #charge   1
###MaxRes:#m/z:  0.00000 #charge-128
###MS: 1531
###MSMS: 1534
BEGIN IONS
TITLE=Cmpd 565, AutoMSn(619.2715), 25.9 min
RTINSECONDS=1554.47
SCANS=MS: 1531 MSMS: 1534
PEPMASS=619.27149	17122
CHARGE=1+
321.13024	7974	1+
472.27194	136	
492.22652	195	
598.32976	188	
600.37539	127	
602.35624	198	
604.33697	157	
615.35183	169	
616.35015	404	1+
618.35813	737	1+
END IONS

###FS:    #m/z: 547.32914 #charge   1
###MaxRes:#m/z:  0.00000 #charge-128
###MS: 1535
###MSMS: 1536
BEGIN IONS
TITLE=Cmpd 566, AutoMSn(547.3291), 26.0 min
RTINSECONDS=1557.49
SCANS=MS: 1535 MSMS: 1536
PEPMASS=547.32914	22379
CHARGE=1+
348.16542	106	
359.18480	106	
360.26527	134	
380.22955	119	
388.20765	107	
408.25960	117	
448.29774	103	
455.31043	282	1+
502.31223	105	
512.36000	147	
514.32834	164	
526.33561	265	
528.31603	250	1+
530.32709	378	1+
532.31696	255	
533.95968	248	
543.31381	129	
544.32640	761	1+
546.32485	866	1+
END IONS

###FS:    #m/z: 619.27275 #charge   1
###MaxRes:#m/z:  0.00000 #charge-128
###MS: 1535
###MSMS: 1538
BEGIN IONS
TITLE=Cmpd 567, AutoMSn(619.2728), 26.0 min
RTINSECONDS=1558.49
SCANS=MS: 1535 MSMS: 1538
PEPMASS=619.27275	17146
CHARGE=1+
203.30169	155	
321.13002	8031	1+
395.77712	135	
598.38014	162	
600.34792	191	
602.33319	210	
604.35899	202	
616.34299	529	1+
618.33561	622	1+
END IONS

###FS:    #m/z: 547.32955 #charge   1
###MaxRes:#m/z:  0.00000 #charge-128
###MS: 1539
###MSMS: 1540
BEGIN IONS
TITLE=Cmpd 568, AutoMSn(547.3296), 26.0 min
RTINSECONDS=1561.51
SCANS=MS: 1539 MSMS: 1540
PEPMASS=547.32955	45053
CHARGE=1+
321.13713	106	
337.18612	109	
357.20862	109	
388.23085	100	
425.23432	105	
454.31160	111	
484.29087	122	
486.28479	107	
492.28027	128	
499.25827	273	1+
503.30092	100	
508.32290	116	
510.29025	106	
512.31277	184	
514.30469	158	
527.31003	361	1+
530.32018	274	
533.31332	138	
542.34261	288	1+
544.32260	650	1+
546.31991	570	1+
END IONS

###FS:    #m/z: 1011.13027 #charge   1
###MaxRes:#m/z:  0.00000 #charge-128
###MS: 1539
###MSMS: 1541
BEGIN IONS
TITLE=Cmpd 569, AutoMSn(1011.1303), 26.0 min
RTINSECONDS=1562.01
SCANS=MS: 1539 MSMS: 1541
PEPMASS=1011.13027	20770
CHARGE=1+
319.11148	684	1+
462.72836	114	
519.26402	114	
521.78380	272	
556.21962	225	
574.22614	495	
578.28124	194	
586.29256	143	
586.78801	143	
624.34386	689	1+
624.83958	525	
641.19353	118	
646.29488	852	1+
654.75215	316	
664.30688	729	1+
667.86543	279	1+
675.27405	161	
676.28491	336	1+
731.88813	137	
732.38254	145	
783.38182	120	
785.33643	278	1+
794.35420	127	
794.71956	370	
803.33593	752	1+
811.37099	751	1+
820.38213	112	
840.34480	150	
840.85017	388	
924.44668	567	1+
946.35588	143	
963.35938	792	1+
970.12580	114	
970.42991	244	
970.78995	151	
976.12335	1175	1+
976.44193	1396	1+
976.78969	1075	1+
982.48667	451	1+
1006.81175	117	
END IONS

###FS:    #m/z: 564.35356 #charge   1
###MaxRes:#m/z:  0.00000 #charge-128
###MS: 1539
###MSMS: 1542
BEGIN IONS
TITLE=Cmpd 570, AutoMSn(564.3536), 26.0 min
RTINSECONDS=1562.51
SCANS=MS: 1539 MSMS: 1542
PEPMASS=564.35356	14725
CHARGE=1+
355.21443	107	
395.78039	168	
399.18439	133	
434.19661	102	
468.24037	138	
510.29610	101	
521.31297	221	
542.30026	131	
544.33902	205	
546.33873	433	1+
550.02764	189	
550.29526	107	
559.34922	168	
560.32392	434	1+
562.32937	859	1+
564.32820	1232	1+
END IONS

###FS:    #m/z: 547.33100 #charge   1
###MaxRes:#m/z:  0.00000 #charge-128
###MS: 1543
###MSMS: 1544
BEGIN IONS
TITLE=Cmpd 571, AutoMSn(547.3310), 26.1 min
RTINSECONDS=1565.54
SCANS=MS: 1543 MSMS: 1544
PEPMASS=547.33100	76347
CHARGE=1+
321.12344	159	
357.23493	110	
363.10171	127	
372.20404	108	
376.26034	106	
399.24641	104	
458.20267	100	
468.30465	159	
484.31102	108	
489.33873	141	
514.28820	101	
526.31889	536	1+
529.32811	206	
530.31696	636	1+
533.93586	281	
543.33071	180	
544.32067	442	1+
546.31903	937	1+
END IONS

###FS:    #m/z: 1010.80269 #charge   2
###MaxRes:#m/z:  0.00000 #charge-128
###MS: 1543
###MSMS: 1545
BEGIN IONS
TITLE=Cmpd 572, AutoMSn(1010.8027), 26.1 min
RTINSECONDS=1566.04
SCANS=MS: 1543 MSMS: 1545
PEPMASS=1010.80269	55636
CHARGE=2+
319.10537	1249	1+
379.20690	218	
482.20018	405	1+
485.22287	177	
519.27177	227	
556.21820	383	1+
566.25361	240	1+
574.22195	1353	1+
577.26836	305	
615.33317	188	
646.28982	1554	1+
654.75033	876	1+
657.25443	173	
664.30886	1359	1+
675.26896	598	1+
717.30021	199	
732.35923	213	
785.31853	261	
787.37593	259	1+
796.40549	213	
803.32499	877	1+
811.36681	1760	1+
870.09298	365	
870.39513	176	
870.76575	197	
898.44551	342	1+
899.75824	232	
918.41765	285	
924.45271	1739	1+
924.47774	235	1+
934.51999	221	
936.65672	310	
945.36715	187	
963.36371	1315	1+
970.12378	565	1+
970.45546	806	1+
970.78487	288	
976.12753	2779	1+
976.45407	2728	1+
976.79396	2526	1+
1009.02201	175	
1037.53143	212	
1063.51544	230	
1247.68111	4033	1+
1305.12870	239	
1334.70034	1578	1+
1335.72359	195	
1347.69815	437	
1679.69301	1072	1+
1963.97639	1141	1+
END IONS

###FS:    #m/z: 758.60401 #charge   3
###MaxRes:#m/z:  0.00000 #charge-128
###MS: 1543
###MSMS: 1546
BEGIN IONS
TITLE=Cmpd 573, AutoMSn(758.6040), 26.1 min
RTINSECONDS=1566.54
SCANS=MS: 1543 MSMS: 1546
PEPMASS=758.60401	22163
CHARGE=3+
315.64699	231	
319.11400	401	1+
337.64049	365	1+
379.20546	374	
401.67076	262	
406.18303	172	
420.00366	281	
436.68830	356	
442.19927	318	1+
462.21896	220	
467.21283	195	
468.20467	350	1+
474.19905	183	
485.21827	429	1+
489.23452	239	1+
502.21133	638	1+
524.35058	208	
530.72796	173	
549.22454	210	
556.21985	878	1+
574.23333	1221	1+
577.28142	341	1+
601.26493	248	1+
620.26363	263	1+
630.27573	365	1+
646.29057	700	1+
655.34689	303	1+
655.67418	198	
657.26610	1830	1+
664.30371	536	1+
667.85813	294	
668.35567	209	
675.27853	1491	1+
685.32227	364	1+
717.31480	283	
748.42235	259	1+
754.40215	299	1+
756.39446	516	1+
758.39895	268	
759.40275	1372	1+
765.77542	339	
766.43246	466	1+
766.65025	254	
767.30597	191	
773.40119	280	1+
784.38893	348	
785.34492	1665	1+
803.33652	2083	1+
811.37047	1019	1+
820.36331	777	1+
872.43427	249	
877.46070	180	
897.47550	922	1+
917.35289	513	1+
924.45727	1291	1+
927.40468	688	1+
934.44273	215	1+
945.34728	617	1+
963.36186	1400	1+
963.37354	329	
1040.53163	225	
1247.67879	1288	1+
1307.57685	578	1+
1462.73462	329	1+
1963.97616	2371	1+
END IONS

###FS:    #m/z: 1011.46629 #charge   1
###MaxRes:#m/z:  0.00000 #charge-128
###MS: 1547
###MSMS: 1548
BEGIN IONS
TITLE=Cmpd 574, AutoMSn(1011.4663), 26.2 min
RTINSECONDS=1569.58
SCANS=MS: 1547 MSMS: 1548
PEPMASS=1011.46629	70310
CHARGE=1+
319.11047	1363	1+
366.13375	190	
379.20638	663	1+
390.15578	149	
462.72841	425	
485.20291	297	1+
503.18978	646	1+
519.26729	148	
519.76622	174	
556.22447	423	1+
574.22744	1466	1+
577.27902	166	
594.73927	192	
615.34756	147	
630.29367	145	
646.29151	1607	1+
654.75770	236	
657.26332	368	1+
664.30517	1592	1+
667.85725	279	
675.27005	675	1+
681.30564	141	
717.30773	327	1+
731.88939	297	
785.32451	346	1+
786.86798	155	
790.30727	326	1+
796.41130	297	
803.33547	1271	1+
811.36711	1828	1+
831.33843	265	
831.84080	226	
841.84738	264	
850.10485	292	
870.09296	359	1+
870.43040	506	1+
870.75924	493	1+
892.39640	328	1+
898.45238	490	1+
899.11333	148	
899.78636	163	
906.44243	141	
924.46074	1782	1+
963.36143	1860	1+
970.12544	327	1+
970.45912	545	
970.78018	337	1+
973.98450	164	
976.12314	3278	1+
976.45747	3376	1+
976.79749	2665	1+
1001.95407	186	
END IONS

###FS:    #m/z: 564.35501 #charge   1
###MaxRes:#m/z:  0.00000 #charge-128
###MS: 1547
###MSMS: 1549
BEGIN IONS
TITLE=Cmpd 575, AutoMSn(564.3550), 26.2 min
RTINSECONDS=1570.08
SCANS=MS: 1547 MSMS: 1549
PEPMASS=564.35501	33613
CHARGE=1+
362.52177	214	
472.26724	145	
527.27490	143	
533.93521	168	
544.31948	679	1+
548.34366	189	
560.34655	734	1+
562.32947	1529	1+
END IONS

###FS:    #m/z: 758.60200 #charge   3
###MaxRes:#m/z:  0.00000 #charge-128
###MS: 1547
###MSMS: 1550
BEGIN IONS
TITLE=Cmpd 576, AutoMSn(758.6020), 26.2 min
RTINSECONDS=1570.58
SCANS=MS: 1547 MSMS: 1550
PEPMASS=758.60200	28411
CHARGE=3+
319.11695	490	1+
324.14461	289	1+
379.20338	754	
384.16493	490	1+
389.18058	265	1+
392.67645	454	1+
393.16777	1530	1+
399.18436	252	
412.18303	229	1+
425.20397	252	1+
439.20870	435	1+
447.17471	249	1+
456.20610	219	
458.20037	299	1+
461.18502	304	1+
464.20973	282	1+
467.22252	197	
483.19577	327	
485.21702	730	1+
502.21369	503	1+
510.69849	428	
519.26654	447	1+
520.76793	276	
521.29025	266	1+
549.23986	468	1+
554.25141	209	
556.22281	557	1+
574.22524	1076	1+
577.28197	344	1+
601.35528	190	
624.34162	528	
624.84496	351	
630.27919	321	
645.26090	253	
646.29151	913	1+
654.74052	392	
655.33931	220	
657.26341	1412	1+
657.27057	653	
664.30778	1101	1+
667.85911	545	
668.34547	273	1+
674.28172	381	1+
675.27461	679	1+
685.32874	237	
708.67907	234	1+
717.31471	288	
723.37261	375	1+
732.36328	299	1+
754.40143	423	1+
756.39562	596	1+
758.39100	359	
759.40405	581	1+
761.39094	843	1+
768.56117	233	
784.37093	926	1+
786.33241	565	1+
803.33465	2599	1+
811.37233	1221	1+
813.74617	209	
814.37001	271	1+
820.36312	910	1+
872.36150	382	1+
872.37125	191	
878.43867	255	1+
897.47811	251	1+
924.44726	628	1+
924.45294	1585	1+
945.35577	646	1+
963.36444	1939	1+
968.42719	602	1+
1037.53403	193	
1038.53278	260	
1795.88517	421	1+
1963.99720	1691	1+
END IONS

###FS:    #m/z: 564.35455 #charge   1
###MaxRes:#m/z:  0.00000 #charge-128
###MS: 1551
###MSMS: 1552
BEGIN IONS
TITLE=Cmpd 577, AutoMSn(564.3546), 26.2 min
RTINSECONDS=1573.61
SCANS=MS: 1551 MSMS: 1552
PEPMASS=564.35455	39237
CHARGE=1+
422.09303	392	
457.27382	165	
544.32968	246	
547.33057	389	1+
560.33085	526	1+
562.34815	834	1+
564.32629	1527	1+
END IONS

###FS:    #m/z: 758.60140 #charge   3
###MaxRes:#m/z:  0.00000 #charge-128
###MS: 1551
###MSMS: 1553
BEGIN IONS
TITLE=Cmpd 578, AutoMSn(758.6014), 26.2 min
RTINSECONDS=1574.11
SCANS=MS: 1551 MSMS: 1553
PEPMASS=758.60140	24611
CHARGE=3+
297.59453	264	
297.66782	210	
319.11498	225	
388.17873	248	1+
401.19773	193	
407.69463	205	
412.18927	279	1+
431.18362	180	
436.68337	250	
458.19756	335	1+
467.22169	189	
473.17292	252	
485.23492	430	1+
491.58865	228	
502.22854	451	1+
520.76943	367	1+
556.23125	542	1+
566.23143	296	
574.23084	1155	1+
577.29049	239	
624.35225	349	
630.28221	252	
645.26513	216	
646.28889	1028	1+
654.72116	647	1+
655.85287	188	
657.26645	1333	1+
659.27264	168	
664.30303	691	1+
674.27484	467	1+
675.27560	449	
685.31581	317	
686.32958	580	1+
717.31163	291	1+
739.36536	246	1+
753.40336	176	
754.36504	392	1+
756.39023	1481	1+
759.39310	1312	1+
765.20326	240	
765.56550	172	
767.43805	514	
784.35466	2240	1+
803.33303	1708	1+
811.37841	842	1+
820.35718	519	1+
850.42690	224	1+
872.38212	346	1+
898.94475	176	
906.43792	283	1+
924.44341	1537	1+
945.35989	215	1+
963.36783	2133	1+
1063.03179	180	
1247.68436	396	1+
1513.76872	571	1+
1963.97582	1064	1+
END IONS

###FS:    #m/z: 575.32484 #charge   2
###MaxRes:#m/z:  0.00000 #charge-128
###MS: 1551
###MSMS: 1554
BEGIN IONS
TITLE=Cmpd 579, AutoMSn(575.3248), 26.2 min
RTINSECONDS=1574.61
SCANS=MS: 1551 MSMS: 1554
PEPMASS=575.32484	8724
CHARGE=2+
328.15375	215	
367.18686	114	
370.23041	234	1+
388.26644	202	1+
409.18838	130	
424.21351	113	
430.24203	101	
459.26127	122	
501.33221	149	
503.24636	120	
509.77738	180	
518.26405	172	
532.24911	107	
540.33249	287	1+
549.07593	140	
554.34027	347	1+
555.22319	105	
556.32840	312	1+
558.33087	417	1+
560.31891	581	1+
569.28409	292	
570.31733	3189	1+
574.34702	1007	1+
576.35157	1469	1+
578.33636	1531	1+
585.36862	229	
602.38885	739	1+
631.30887	151	
653.31308	102	
731.43754	328	1+
733.34031	216	
810.46802	170	
810.48400	480	1+
828.48408	2827	1+
846.41225	134	
941.56164	119	
942.54730	220	1+
END IONS

###FS:    #m/z: 564.35625 #charge   1
###MaxRes:#m/z:  0.00000 #charge-128
###MS: 1555
###MSMS: 1556
BEGIN IONS
TITLE=Cmpd 580, AutoMSn(564.3562), 26.3 min
RTINSECONDS=1577.63
SCANS=MS: 1555 MSMS: 1556
PEPMASS=564.35625	39294
CHARGE=1+
530.30066	164	
544.32537	339	
546.36000	298	
548.32766	194	
560.31522	674	1+
562.33626	804	1+
564.34784	813	1+
END IONS

###FS:    #m/z: 1113.83536 #charge   2
###MaxRes:#m/z:  0.00000 #charge-128
###MS: 1555
###MSMS: 1557
BEGIN IONS
TITLE=Cmpd 581, AutoMSn(1113.8354), 26.3 min
RTINSECONDS=1578.13
SCANS=MS: 1555 MSMS: 1557
PEPMASS=1113.83536	22081
CHARGE=2+
366.13390	296	
389.23729	270	
395.79095	479	
397.16116	269	
414.16202	363	
432.16936	618	1+
498.26158	308	1+
518.27194	273	1+
583.26353	277	
595.76370	183	
619.32308	852	1+
624.29355	520	1+
642.30371	748	1+
664.30836	171	
679.82721	229	
680.31855	166	
685.81449	196	
693.81027	336	
694.31839	199	
711.32839	315	1+
729.33246	1235	1+
732.39735	304	1+
819.44696	245	
871.35436	282	1+
889.36934	2340	1+
899.41425	177	
906.46936	201	
976.11753	328	
976.44809	224	
993.48894	290	1+
1067.52519	161	
1075.49871	157	
1113.50748	164	
1133.47602	464	
1134.49899	280	
1153.54769	203	
1154.55950	191	
1313.56682	392	1+
1386.63054	1560	1+
1768.77428	1107	1+
1952.85530	5153	1+
2206.01372	686	1+
END IONS

###FS:    #m/z: 334.29389 #charge-128
###MaxRes:#m/z:  0.00000 #charge-128
###MS: 1555
###MSMS: 1558
BEGIN IONS
TITLE=Cmpd 582, AutoMSn(334.2939), 26.3 min
RTINSECONDS=1578.63
SCANS=MS: 1555 MSMS: 1558
PEPMASS=334.29389	25116

312.26115	127	
316.27295	164	
334.29205	166	
END IONS

###FS:    #m/z: 1113.83386 #charge   1
###MaxRes:#m/z:  0.00000 #charge-128
###MS: 1559
###MSMS: 1560
BEGIN IONS
TITLE=Cmpd 583, AutoMSn(1113.8339), 26.4 min
RTINSECONDS=1581.65
SCANS=MS: 1559 MSMS: 1560
PEPMASS=1113.83386	46414
CHARGE=1+
366.14075	385	1+
378.13261	157	
389.23852	412	1+
395.77995	269	
396.16383	295	1+
414.16477	765	1+
432.17255	1087	
468.23947	124	
470.27388	135	
496.23670	449	1+
498.27177	381	
518.27082	332	
577.28038	135	
583.26985	418	1+
596.27941	244	
614.33538	126	
619.32870	1125	1+
624.31056	420	1+
642.30872	1789	1+
657.27287	604	1+
661.22820	231	1+
680.33060	205	
680.83818	144	
682.33352	349	1+
685.80733	253	
686.28963	209	
694.31853	449	1+
711.31854	539	1+
729.33697	2136	1+
729.80528	125	
732.41348	204	
800.33405	245	1+
819.44328	358	1+
847.43295	143	
853.35419	272	1+
871.35482	1169	1+
889.36960	3151	1+
906.45918	396	1+
941.93717	201	
942.44808	142	
955.45689	182	
968.92826	129	
976.46351	227	
983.95091	516	1+
1066.51623	219	
1067.50164	199	
1109.53221	152	
END IONS

###FS:    #m/z: 334.29332 #charge-128
###MaxRes:#m/z:  0.00000 #charge-128
###MS: 1559
###MSMS: 1561
BEGIN IONS
TITLE=Cmpd 584, AutoMSn(334.2933), 26.4 min
RTINSECONDS=1582.15
SCANS=MS: 1559 MSMS: 1561
PEPMASS=334.29332	40404

316.28504	253	1+
330.24668	156	
334.28951	353	
END IONS

###FS:    #m/z: 835.63128 #charge   3
###MaxRes:#m/z:  0.00000 #charge-128
###MS: 1559
###MSMS: 1562
BEGIN IONS
TITLE=Cmpd 585, AutoMSn(835.6313), 26.4 min
RTINSECONDS=1582.65
SCANS=MS: 1559 MSMS: 1562
PEPMASS=835.63128	15210
CHARGE=3+
367.16379	208	1+
378.16634	236	1+
381.18522	260	
389.23720	475	
396.15965	619	1+
399.18542	223	1+
414.16429	517	1+
432.18266	356	
439.71770	155	
463.19395	173	
470.27701	468	1+
482.20362	212	1+
498.26811	603	
504.24739	166	
518.27348	517	1+
534.25697	315	1+
539.25116	220	
553.26204	169	
576.27731	246	1+
583.27216	245	
587.25556	168	
589.27851	216	
595.76152	386	
619.33388	838	1+
624.29187	772	1+
630.30480	252	1+
632.26395	199	
642.30210	1184	1+
646.30111	228	1+
658.30869	455	1+
682.35514	185	
709.31887	173	
711.33199	568	1+
732.41918	440	1+
736.32555	289	1+
745.33418	268	1+
759.36385	256	1+
784.39190	281	1+
800.32059	176	
819.43343	865	1+
832.43454	283	1+
834.41865	893	1+
839.41042	389	1+
853.35097	290	1+
871.35675	250	
871.37121	412	1+
878.43410	355	1+
889.36891	1538	1+
906.47962	792	1+
955.45180	186	
991.48898	873	1+
992.50509	228	1+
1066.50058	731	1+
1080.30540	202	
1080.44280	217	
1133.50993	230	
1153.52041	250	
1154.53789	172	
1190.51279	183	
1191.54358	686	1+
1385.63868	448	1+
1457.65322	626	1+
1952.84980	838	1+
END IONS

###FS:    #m/z: 1113.83474 #charge   1
###MaxRes:#m/z:  0.00000 #charge-128
###MS: 1563
###MSMS: 1564
BEGIN IONS
TITLE=Cmpd 586, AutoMSn(1113.8347), 26.4 min
RTINSECONDS=1585.68
SCANS=MS: 1563 MSMS: 1564
PEPMASS=1113.83474	53460
CHARGE=1+
345.13928	164	
366.13657	316	
389.24108	807	1+
396.15369	466	1+
414.15999	369	
432.16940	922	
468.24879	205	
496.24429	452	
498.26202	336	
518.28258	617	1+
583.27525	295	
619.32678	1583	1+
624.28798	463	1+
640.28412	148	
642.30579	2132	1+
680.31510	252	
680.82465	130	
682.35125	246	
685.81089	284	
711.32673	678	1+
729.33477	3013	1+
729.83212	251	
732.40062	528	1+
742.33690	285	1+
778.86015	199	
819.44630	327	
853.36866	289	1+
855.33931	136	
871.36069	869	1+
885.60304	148	
889.36704	3757	1+
892.88625	184	
900.41403	354	
903.39517	263	1+
906.45009	361	1+
928.44460	134	
955.46479	427	1+
976.45882	185	
1066.50027	170	
1110.50666	151	
1113.51172	194	
END IONS

###FS:    #m/z: 334.29435 #charge-128
###MaxRes:#m/z:  0.00000 #charge-128
###MS: 1563
###MSMS: 1565
BEGIN IONS
TITLE=Cmpd 587, AutoMSn(334.2944), 26.4 min
RTINSECONDS=1586.18
SCANS=MS: 1563 MSMS: 1565
PEPMASS=334.29435	51831

316.28411	578	1+
332.26678	113	
334.28853	200	
END IONS

###FS:    #m/z: 835.38396 #charge   3
###MaxRes:#m/z:  0.00000 #charge-128
###MS: 1563
###MSMS: 1566
BEGIN IONS
TITLE=Cmpd 588, AutoMSn(835.3840), 26.4 min
RTINSECONDS=1586.68
SCANS=MS: 1563 MSMS: 1566
PEPMASS=835.38396	17895
CHARGE=3+
389.23509	197	
390.68298	183	
396.16154	545	1+
414.16816	176	
432.17558	318	
440.20549	182	
453.23359	408	1+
469.28409	293	1+
494.22215	181	
496.24952	599	1+
498.26494	1154	1+
518.27330	496	1+
553.25293	189	
583.26756	369	
585.28306	454	1+
593.27943	257	1+
619.32124	1026	1+
624.28997	258	
630.28998	267	
642.31210	528	1+
657.30091	522	1+
657.77565	173	
685.31264	442	1+
692.35525	196	
694.32069	168	
711.32879	367	
729.32955	750	1+
732.40704	282	
745.32648	193	
798.34139	165	
800.31848	182	
819.44774	788	1+
833.40882	734	1+
838.40429	353	1+
841.83589	192	
871.35843	968	1+
878.42608	286	
885.38593	257	1+
889.36952	1050	1+
894.43005	229	1+
895.41993	293	1+
906.48012	751	1+
955.45138	296	1+
968.91209	227	1+
976.93054	172	
1065.50666	371	1+
1066.51314	183	
1153.54289	966	1+
1190.52155	191	
1191.54340	199	
1365.62219	326	1+
1386.63245	197	
1953.88053	469	1+
END IONS

###FS:    #m/z: 318.26384 #charge-128
###MaxRes:#m/z:  0.00000 #charge-128
###MS: 1567
###MSMS: 1568
BEGIN IONS
TITLE=Cmpd 589, AutoMSn(318.2638), 26.5 min
RTINSECONDS=1589.7
SCANS=MS: 1567 MSMS: 1568
PEPMASS=318.26384	23117

318.26518	541	
END IONS

###FS:    #m/z: 888.40104 #charge   2
###MaxRes:#m/z:  0.00000 #charge-128
###MS: 1567
###MSMS: 1569
BEGIN IONS
TITLE=Cmpd 590, AutoMSn(888.4010), 26.5 min
RTINSECONDS=1590.2
SCANS=MS: 1567 MSMS: 1569
PEPMASS=888.40104	19194
CHARGE=2+
341.14362	355	1+
358.67002	270	
367.15352	142	
426.24014	126	
433.20526	226	
454.23815	280	1+
510.70547	170	
532.26806	839	1+
560.33223	137	
587.28432	140	
592.27878	125	
640.72931	279	
646.30383	176	
673.43416	250	1+
680.64629	133	
704.66532	116	
705.78610	157	
714.33890	171	
726.69552	119	
844.24533	1387	1+
885.48941	332	1+
885.91329	116	
888.43269	804	1+
899.41397	331	
965.44897	117	
1061.50517	130	
1062.00587	150	
1071.02568	217	
1071.38079	232	
1076.28098	265	
1127.05856	230	
1127.56629	181	
1297.47062	5722	1+
END IONS

###FS:    #m/z: 665.33157 #charge   3
###MaxRes:#m/z:  0.00000 #charge-128
###MS: 1567
###MSMS: 1570
BEGIN IONS
TITLE=Cmpd 591, AutoMSn(665.3316), 26.5 min
RTINSECONDS=1590.7
SCANS=MS: 1567 MSMS: 1570
PEPMASS=665.33157	18475
CHARGE=3+
365.15522	320	
369.16875	281	
376.59656	446	
388.73163	351	
392.17800	196	
402.24321	495	
455.26116	177	
466.22928	275	
482.25630	252	
503.29918	182	
511.24753	180	
516.28454	2257	1+
527.25005	226	
537.24236	358	1+
552.28069	190	
562.29418	175	
566.26153	1014	1+
566.75946	197	
585.31987	403	1+
595.27837	2163	1+
609.77253	292	
616.37524	315	
627.28863	218	1+
629.37077	2807	1+
648.33219	375	1+
660.38257	473	1+
662.36687	2208	1+
666.36030	2316	1+
670.94255	286	
672.02158	226	
673.29654	322	1+
692.33814	813	1+
692.35310	212	
700.84749	181	
745.35657	202	1+
769.41778	387	1+
776.43573	1229	1+
802.47542	224	
828.41001	203	
837.39867	266	1+
855.40570	411	1+
855.40754	1630	1+
863.46766	2554	1+
878.43682	349	1+
974.50031	284	1+
992.50936	1123	1+
1002.45700	365	
1002.47657	930	1+
1064.57587	402	
1200.52683	892	1+
END IONS

###FS:    #m/z: 924.47818 #charge   3
###MaxRes:#m/z:  0.00000 #charge-128
###MS: 1571
###MSMS: 1572
BEGIN IONS
TITLE=Cmpd 592, AutoMSn(924.4782), 26.6 min
RTINSECONDS=1593.73
SCANS=MS: 1571 MSMS: 1572
PEPMASS=924.47818	22163
CHARGE=3+
439.72706	241	
456.23763	293	1+
496.26241	623	1+
505.26772	159	
513.81394	167	
551.25379	164	
560.78292	471	
569.40174	166	
589.30323	183	
589.79843	224	
609.25225	158	
645.81557	346	1+
664.32676	169	
684.42146	154	
711.32502	269	
779.36515	322	1+
799.46705	133	
804.45408	135	
856.43178	130	
878.43126	909	1+
886.15618	144	
886.45626	184	
900.07632	138	
900.66147	189	
902.84458	625	1+
903.06646	437	1+
903.47363	395	1+
903.67273	615	1+
913.49332	647	1+
915.51725	192	
915.98473	191	
921.46061	270	1+
923.48142	425	1+
925.87148	129	
926.46514	280	1+
928.49860	453	1+
991.52348	159	
1120.54055	249	
1131.68324	292	
1291.62705	607	1+
1805.61379	895	1+
1807.48069	541	1+
END IONS

###FS:    #m/z: 318.26362 #charge-128
###MaxRes:#m/z:  0.00000 #charge-128
###MS: 1571
###MSMS: 1573
BEGIN IONS
TITLE=Cmpd 593, AutoMSn(318.2636), 26.6 min
RTINSECONDS=1594.23
SCANS=MS: 1571 MSMS: 1573
PEPMASS=318.26362	25368

300.24626	296	1+
318.26345	513	1+
END IONS

###FS:    #m/z: 912.87786 #charge   3
###MaxRes:#m/z:  0.00000 #charge-128
###MS: 1571
###MSMS: 1574
BEGIN IONS
TITLE=Cmpd 594, AutoMSn(912.8779), 26.6 min
RTINSECONDS=1594.73
SCANS=MS: 1571 MSMS: 1574
PEPMASS=912.87786	15418
CHARGE=3+
321.13839	177	
372.19051	178	
390.19648	162	
439.72521	396	
496.26100	381	
513.81174	158	
546.78703	188	
560.79129	483	
561.28338	288	1+
564.31286	183	
589.29983	564	1+
589.79495	230	
664.33445	334	1+
684.41492	238	
727.40032	157	
775.36355	165	
779.35306	320	
798.47744	333	1+
840.46002	153	
850.42902	307	1+
878.43034	1486	1+
879.71564	250	
880.05474	237	
886.44230	200	
888.65306	318	1+
891.45877	638	1+
891.87512	325	
892.07795	572	1+
892.26620	748	
892.66792	436	
907.37380	382	
907.48900	167	
910.47171	424	1+
913.48781	1707	1+
916.43590	293	1+
924.59004	323	
963.53388	387	1+
991.50167	518	1+
1180.98723	148	
1419.64322	795	1+
1766.67068	364	1+
1775.79762	533	1+
END IONS

###FS:    #m/z: 912.87237 #charge   3
###MaxRes:#m/z:  0.00000 #charge-128
###MS: 1575
###MSMS: 1576
BEGIN IONS
TITLE=Cmpd 595, AutoMSn(912.8724), 26.6 min
RTINSECONDS=1597.76
SCANS=MS: 1575 MSMS: 1576
PEPMASS=912.87237	31167
CHARGE=3+
399.74392	221	
417.21249	160	
426.22070	287	1+
436.22252	238	1+
457.25130	235	
513.79662	178	
551.25071	386	
589.79326	204	
601.25097	224	1+
664.33677	250	
701.34241	218	1+
719.35954	153	
727.93809	141	
765.86710	276	1+
767.36771	143	
775.36880	149	
779.34897	565	1+
787.65446	169	
798.46630	146	
860.21862	161	
878.43296	1940	1+
886.45626	188	
889.09000	276	
889.46618	149	
890.29739	396	
891.86041	784	1+
892.06093	689	
892.26034	762	1+
892.46119	943	
892.66595	405	
895.46234	370	1+
909.48231	343	1+
912.48716	218	
913.48637	1948	1+
913.87612	237	1+
924.60699	170	
963.53231	373	1+
991.52762	1093	1+
1120.55737	1068	1+
1131.68399	220	
1180.99754	176	
1291.60636	434	1+
1420.65765	678	1+
END IONS

###FS:    #m/z: 924.27793 #charge   3
###MaxRes:#m/z:  0.00000 #charge-128
###MS: 1575
###MSMS: 1577
BEGIN IONS
TITLE=Cmpd 596, AutoMSn(924.2779), 26.6 min
RTINSECONDS=1598.26
SCANS=MS: 1575 MSMS: 1577
PEPMASS=924.27793	23385
CHARGE=3+
390.19118	180	
457.24381	147	
496.27330	218	
506.27717	240	
513.79613	142	
517.19355	144	
524.77991	156	
560.79341	167	
561.27925	274	
589.29561	257	
589.80218	274	
622.82618	134	
646.30229	136	
664.34180	156	
779.37811	432	1+
792.09069	152	
792.38900	205	
798.46293	280	1+
855.46103	165	
878.43497	1615	1+
885.47011	202	1+
885.79813	390	1+
887.13618	253	
900.25421	298	
903.27328	696	1+
903.46969	252	
903.68170	798	
903.87763	800	1+
913.49079	1380	1+
921.46529	319	1+
926.51575	272	1+
928.50682	655	1+
991.51381	149	
1120.52393	163	
1131.67738	169	
1420.67314	493	1+
1797.85832	347	1+
1845.96354	576	1+
2045.88771	306	
END IONS

###FS:    #m/z: 761.06137 #charge   3
###MaxRes:#m/z:  0.00000 #charge-128
###MS: 1575
###MSMS: 1578
BEGIN IONS
TITLE=Cmpd 597, AutoMSn(761.0614), 26.6 min
RTINSECONDS=1598.76
SCANS=MS: 1575 MSMS: 1578
PEPMASS=761.06137	19138
CHARGE=3+
394.13538	162	
412.14239	193	
424.20967	211	
430.19270	338	1+
435.22076	174	
437.19344	179	
445.17141	164	
457.25065	352	
458.19147	264	1+
463.24619	211	1+
473.26236	256	
491.58278	516	
491.67353	261	
504.23349	297	1+
513.81863	166	
514.29577	189	
516.29346	181	
522.26255	216	1+
551.26207	525	1+
560.78761	660	1+
567.28372	170	
580.29008	197	
589.29401	552	1+
654.37745	162	
664.33971	370	
665.31722	752	1+
674.32880	303	1+
680.34940	227	1+
703.36406	259	1+
722.39902	161	
739.33189	247	1+
747.38804	160	
758.39166	397	1+
760.39157	1868	1+
765.37652	624	1+
769.42524	165	
772.51678	553	
779.36071	2580	1+
790.71078	208	
798.47485	495	1+
835.47207	158	
845.96422	175	
850.45619	424	1+
850.46126	172	
860.42285	575	1+
878.43415	5639	1+
894.45765	307	1+
913.49635	1444	1+
963.50861	594	1+
991.51599	1615	1+
1121.56895	563	1+
1419.68484	532	1+
END IONS

###FS:    #m/z: 912.87502 #charge   3
###MaxRes:#m/z:  0.00000 #charge-128
###MS: 1579
###MSMS: 1580
BEGIN IONS
TITLE=Cmpd 598, AutoMSn(912.8750), 26.7 min
RTINSECONDS=1601.79
SCANS=MS: 1579 MSMS: 1580
PEPMASS=912.87502	27029
CHARGE=3+
399.74107	180	
425.73377	194	
487.24524	180	
489.76006	225	1+
514.30587	256	
551.25202	247	1+
560.77247	367	
561.28350	189	
564.34453	150	
589.79358	163	
647.31794	185	
664.33233	272	1+
683.87511	142	
715.00754	162	
775.36450	226	1+
779.36673	357	
798.46043	270	1+
860.25761	194	
860.39367	139	
878.43607	1677	1+
879.72672	145	
886.44741	202	
888.67388	161	
891.86179	399	1+
892.06435	1196	1+
892.28244	456	
892.46634	733	
892.65974	275	
908.43084	152	
910.48670	336	1+
912.47980	228	
912.79855	316	1+
913.48263	2064	1+
924.61661	422	
963.52728	345	1+
991.50264	286	
991.52496	602	1+
1121.56607	206	
1420.67082	877	1+
2359.97941	484	1+
END IONS

###FS:    #m/z: 761.06423 #charge   3
###MaxRes:#m/z:  0.00000 #charge-128
###MS: 1579
###MSMS: 1581
BEGIN IONS
TITLE=Cmpd 599, AutoMSn(761.0642), 26.7 min
RTINSECONDS=1602.29
SCANS=MS: 1579 MSMS: 1581
PEPMASS=761.06423	18617
CHARGE=3+
383.17553	172	
394.13950	181	
398.21328	200	
399.73884	182	
412.14737	267	
414.20043	223	
429.21557	249	
430.15933	216	
437.18892	244	1+
467.19468	261	1+
482.25619	298	1+
513.79605	219	
514.30094	193	
540.28316	175	
643.27475	237	1+
664.33763	272	
702.32214	266	
756.40070	436	1+
758.39811	667	1+
760.39440	1337	1+
764.39456	340	
765.38391	256	
766.36973	212	
770.46807	210	
772.51956	702	
773.63092	265	
773.87103	410	
779.37234	2593	1+
798.46562	216	
850.44097	565	1+
878.43038	4521	1+
913.49652	1687	1+
924.58280	398	
991.51191	1535	1+
1026.59127	181	
1120.54873	188	
1120.57949	564	1+
1131.67662	362	
1419.65302	764	1+
1532.76663	556	1+
END IONS

###FS:    #m/z: 924.27867 #charge   3
###MaxRes:#m/z:  0.00000 #charge-128
###MS: 1579
###MSMS: 1582
BEGIN IONS
TITLE=Cmpd 600, AutoMSn(924.2787), 26.7 min
RTINSECONDS=1602.8
SCANS=MS: 1579 MSMS: 1582
PEPMASS=924.27867	21069
CHARGE=3+
390.18388	135	
439.71345	182	
496.27299	326	
513.78015	174	
525.26620	178	
560.79227	182	
564.31999	204	1+
569.38751	198	
589.29328	365	
589.78417	202	
628.24633	253	1+
646.32248	126	
664.32618	269	1+
684.40465	141	
739.35843	131	
766.36694	173	
768.56638	188	
798.46198	362	1+
812.96403	125	
813.44378	151	
826.42466	131	
878.44306	694	1+
881.38958	131	
900.25166	165	
901.09125	131	
903.45440	401	1+
903.87979	318	
904.05836	436	
913.48393	1178	1+
920.47315	357	1+
927.50527	378	1+
933.27768	162	
991.51900	173	
1026.56696	202	
1557.72966	399	1+
1805.43688	710	1+
END IONS

###FS:    #m/z: 781.71544 #charge   1
###MaxRes:#m/z:  0.00000 #charge-128
###MS: 1583
###MSMS: 1584
BEGIN IONS
TITLE=Cmpd 601, AutoMSn(781.7154), 26.8 min
RTINSECONDS=1605.83
SCANS=MS: 1583 MSMS: 1584
PEPMASS=781.71544	7606
CHARGE=1+
342.68315	106	
355.15356	106	
365.20641	110	
370.14681	145	
385.17551	120	
430.17200	118	
431.23734	150	
438.19392	147	
458.22272	124	
465.18820	178	
465.34598	174	
470.25974	143	
481.20054	512	1+
507.28523	191	
529.20526	147	
534.20366	120	
566.27723	112	
590.33062	104	
599.30602	132	
636.33939	123	
652.37443	144	
684.34544	329	
749.51552	168	
765.35996	104	
769.39198	108	
778.46091	123	
779.42439	382	1+
END IONS

###FS:    #m/z: 761.06172 #charge   3
###MaxRes:#m/z:  0.00000 #charge-128
###MS: 1583
###MSMS: 1585
BEGIN IONS
TITLE=Cmpd 602, AutoMSn(761.0617), 26.8 min
RTINSECONDS=1606.33
SCANS=MS: 1583 MSMS: 1585
PEPMASS=761.06172	13072
CHARGE=3+
318.66837	180	
359.19990	134	
412.14801	162	
423.22842	137	
425.19930	144	
457.24980	397	
482.23619	134	
498.26072	136	
514.29594	235	
525.22227	141	
551.28039	212	
559.21805	136	
560.78770	474	1+
561.27455	149	
564.32284	153	
635.36053	155	
652.25600	150	
653.34102	221	1+
664.34421	155	
672.30559	143	
684.40452	233	1+
739.40397	210	1+
754.37225	138	
756.36866	333	1+
758.42067	583	1+
760.40395	1275	1+
764.40741	385	
765.36788	1082	1+
773.64187	268	
773.86370	164	
779.36427	1770	1+
798.47697	371	1+
850.43722	710	1+
861.41019	224	1+
878.43623	3570	1+
879.60448	141	
913.49664	1166	1+
924.59108	209	
991.52507	1175	1+
998.99898	322	
END IONS

###FS:    #m/z: 770.56931 #charge   3
###MaxRes:#m/z:  0.00000 #charge-128
###MS: 1583
###MSMS: 1586
BEGIN IONS
TITLE=Cmpd 603, AutoMSn(770.5693), 26.8 min
RTINSECONDS=1606.83
SCANS=MS: 1583 MSMS: 1586
PEPMASS=770.56931	11420
CHARGE=3+
399.24467	236	1+
399.83555	137	
412.14259	220	
414.20015	141	
439.21662	557	1+
445.25511	156	
449.23875	187	
456.25263	145	
457.25434	283	
458.20044	252	1+
469.22209	138	
482.27252	394	1+
494.22415	185	
514.30164	176	
548.32511	178	
551.26535	505	1+
558.22430	260	1+
570.38967	133	
589.28913	230	
589.79409	173	
591.97612	138	
597.28793	138	
602.27433	160	
642.32127	254	1+
664.32821	206	
672.30418	136	
679.36624	143	
710.85090	129	
720.85845	369	
752.38865	232	1+
765.33728	584	1+
767.40325	1433	1+
772.42064	644	1+
779.35864	1670	1+
798.48080	189	
824.48127	281	1+
828.47079	833	1+
836.37204	255	
850.44521	690	1+
878.43404	2590	1+
913.49739	793	1+
926.50510	405	1+
935.44480	388	1+
991.52086	1208	1+
1120.57933	158	
END IONS

###FS:    #m/z: 921.48331 #charge   2
###MaxRes:#m/z:  0.00000 #charge-128
###MS: 1587
###MSMS: 1588
BEGIN IONS
TITLE=Cmpd 604, AutoMSn(921.4833), 26.8 min
RTINSECONDS=1609.85
SCANS=MS: 1587 MSMS: 1588
PEPMASS=921.48331	18151
CHARGE=2+
332.21312	257	
414.27057	841	1+
457.27294	613	1+
482.25315	244	1+
496.25221	196	
513.79604	268	
527.34956	231	
541.70691	255	
583.31573	226	
589.30087	198	
613.82788	318	
664.33862	251	1+
670.37754	213	
687.37322	275	1+
720.25137	240	
733.38956	289	1+
739.36994	185	
741.92256	261	1+
774.87595	298	
779.36479	285	
781.72744	476	1+
782.05790	887	1+
782.40975	545	1+
798.45095	370	1+
801.42792	279	1+
810.84736	356	
878.43380	272	
878.44221	542	1+
885.45878	465	1+
886.10837	232	
891.12729	267	1+
891.43483	364	1+
891.82099	220	
903.46249	328	1+
903.68294	402	
903.87222	541	
904.06700	271	
906.48599	278	
913.50127	780	1+
915.97624	793	1+
920.45902	751	1+
924.55607	633	
932.62847	369	
933.39937	242	1+
1011.56427	3997	1+
1026.55400	191	
1112.61052	1152	1+
1120.55155	876	1+
1209.63155	211	
1226.65303	1710	1+
1411.76326	1120	1+
1510.81969	1101	1+
1623.95171	909	1+
1724.96708	1093	1+
1799.30809	636	1+
1832.94893	923	1+
1833.48135	491	1+
1837.90212	554	1+
END IONS

###FS:    #m/z: 534.33836 #charge   1
###MaxRes:#m/z:  0.00000 #charge-128
###MS: 1587
###MSMS: 1589
BEGIN IONS
TITLE=Cmpd 605, AutoMSn(534.3384), 26.8 min
RTINSECONDS=1610.35
SCANS=MS: 1587 MSMS: 1589
PEPMASS=534.33836	9735
CHARGE=1+
320.19028	128	
340.19226	111	
343.26010	100	
388.21739	124	
430.24264	117	
444.27247	121	
461.26174	122	
472.23826	113	
474.30876	232	1+
486.28240	101	
497.29823	281	1+
500.29114	109	
512.33893	130	
514.30845	298	
516.32158	253	
517.32528	270	
518.30891	511	1+
530.31452	763	1+
532.33305	535	
533.33806	504	
534.34529	842	1+
END IONS

###FS:    #m/z: 782.52364 #charge   1
###MaxRes:#m/z:  0.00000 #charge-128
###MS: 1587
###MSMS: 1590
BEGIN IONS
TITLE=Cmpd 606, AutoMSn(782.5236), 26.8 min
RTINSECONDS=1610.85
SCANS=MS: 1587 MSMS: 1590
PEPMASS=782.52364	7917
CHARGE=1+
347.18969	113	
371.23071	146	
427.21143	114	
439.21768	185	
441.21141	116	
452.21937	117	
454.73202	109	
457.19853	141	
474.20052	110	
480.23137	147	
483.18313	111	
485.22934	159	
489.79287	387	
511.29191	118	
527.35185	145	
531.21957	143	
551.25179	148	
571.31449	112	
579.28206	170	
599.32142	459	1+
634.60188	236	
682.28349	110	
696.39904	124	
712.39168	144	
739.39077	145	
767.39002	138	
779.40108	447	1+
781.42598	597	1+
END IONS

###FS:    #m/z: 921.23834 #charge   2
###MaxRes:#m/z:  0.00000 #charge-128
###MS: 1591
###MSMS: 1592
BEGIN IONS
TITLE=Cmpd 607, AutoMSn(921.2383), 26.9 min
RTINSECONDS=1613.88
SCANS=MS: 1591 MSMS: 1592
PEPMASS=921.23834	82841
CHARGE=2+
325.18058	245	1+
357.24687	942	
414.26626	2376	1+
422.09044	798	
439.26539	259	
457.27176	2336	1+
491.15690	559	
496.76369	417	1+
501.78654	584	
527.35105	705	
547.80239	266	
571.27430	262	1+
575.66689	553	
576.32356	261	
589.28825	242	1+
598.99822	253	
599.34107	283	
619.20730	337	
622.33551	370	1+
652.36140	268	
653.69654	270	
654.33225	284	1+
667.40861	546	1+
670.69590	331	1+
687.37797	1219	1+
700.36117	484	1+
717.37767	266	
724.38571	286	1+
732.36379	360	1+
733.04120	915	1+
738.71720	688	1+
739.05010	834	1+
739.39211	706	1+
742.43796	245	1+
744.38293	460	1+
744.72555	947	1+
745.06188	705	1+
775.39045	954	1+
775.72838	587	1+
776.05923	580	1+
781.73553	4282	1+
782.07019	4575	1+
782.40208	2175	
798.45940	329	
798.75593	235	1+
798.98059	253	1+
801.42720	1265	1+
804.42000	572	1+
805.08017	327	
813.75290	613	1+
814.08385	455	
819.42896	1356	1+
819.76424	1350	1+
820.09357	909	1+
833.36601	314	1+
858.10824	402	
858.44015	245	1+
878.43880	881	1+
885.44871	415	
885.79296	819	1+
886.12717	457	1+
886.44933	632	1+
889.00295	266	
891.12842	1590	1+
891.44999	1886	1+
891.79355	1379	1+
903.26718	558	1+
903.67450	1149	1+
903.87695	284	
913.49135	1283	1+
923.44465	927	1+
937.47069	257	1+
947.37761	368	1+
977.49924	287	1+
991.52422	412	1+
994.52992	306	
1011.56280	16544	1+
1112.61308	4988	1+
1165.63513	1609	1+
1209.63527	2011	1+
1226.65199	7699	1+
1312.70724	1169	1+
1321.71382	1004	1+
1336.66965	263	
1339.74463	2930	1+
1411.77698	3078	1+
1419.66965	445	1+
1449.79457	608	1+
1467.79203	916	1+
1510.84042	5332	1+
1565.81169	666	1+
1581.84362	851	1+
1618.80347	593	1+
1623.92294	4332	1+
1706.95658	459	1+
1724.97441	3335	1+
1793.01131	1598	1+
1806.00577	960	1+
1812.00323	1506	1+
1823.93512	1227	1+
1824.45288	644	1+
1827.93339	792	1+
1832.45155	3799	1+
1832.97923	2670	1+
1837.95963	629	1+
1840.96100	652	1+
END IONS

###FS:    #m/z: 1228.31212 #charge   2
###MaxRes:#m/z:  0.00000 #charge-128
###MS: 1591
###MSMS: 1593
BEGIN IONS
TITLE=Cmpd 608, AutoMSn(1228.3121), 26.9 min
RTINSECONDS=1614.38
SCANS=MS: 1591 MSMS: 1593
PEPMASS=1228.31212	18221
CHARGE=2+
366.13601	105	
1129.61597	119	
1129.85603	113	
1131.82560	103	
1149.57237	102	
1227.97563	764	1+
1228.32387	377	
1228.64319	630	
1229.31621	565	
1229.59695	131	
1233.14944	100	
END IONS

###FS:    #m/z: 955.99870 #charge   3
###MaxRes:#m/z:  0.00000 #charge-128
###MS: 1591
###MSMS: 1594
BEGIN IONS
TITLE=Cmpd 609, AutoMSn(955.9987), 26.9 min
RTINSECONDS=1614.88
SCANS=MS: 1591 MSMS: 1594
PEPMASS=955.99870	12517
CHARGE=3+
468.24107	155	
481.23159	134	
495.22970	242	1+
589.79224	146	
595.76627	145	
656.67643	178	
664.33982	187	
676.02897	324	1+
706.87683	133	
710.83831	139	
721.87543	242	
726.37304	139	
729.35696	136	
784.98119	140	
841.50628	291	
850.71608	411	
878.43160	202	
878.43826	228	1+
933.16226	144	
935.48125	264	
935.66703	321	1+
935.82731	318	
936.34128	235	
938.66095	791	
940.69390	138	
953.44265	382	1+
985.03470	139	
991.50135	168	
1013.03736	177	
1013.54927	144	
1875.63924	1593	1+
1875.98004	2028	1+
END IONS

###FS:    #m/z: 921.48777 #charge   3
###MaxRes:#m/z:  0.00000 #charge-128
###MS: 1595
###MSMS: 1596
BEGIN IONS
TITLE=Cmpd 610, AutoMSn(921.4878), 27.0 min
RTINSECONDS=1617.9
SCANS=MS: 1595 MSMS: 1596
PEPMASS=921.48777	115269
CHARGE=3+
344.19378	325	
355.22431	295	1+
357.24820	1321	1+
372.15554	346	
414.26955	3392	1+
439.26069	393	
458.27238	681	1+
491.14078	507	1+
527.35230	593	
548.30950	346	1+
550.24680	281	1+
556.80984	1793	1+
557.30153	690	
560.78085	422	1+
569.31931	301	1+
592.20644	463	
599.33919	339	
619.20916	482	
621.67577	488	1+
656.35415	985	1+
667.40201	1296	1+
670.70176	507	1+
671.02007	374	
687.38426	1609	1+
700.33831	377	1+
701.02328	249	1+
720.26452	859	1+
722.29277	401	
733.38770	939	1+
739.05015	1145	1+
739.37785	1369	1+
739.72556	599	
744.72344	1089	1+
745.05595	867	1+
745.39249	1439	1+
775.72922	516	1+
776.05773	1029	1+
776.40402	1017	1+
779.36734	406	1+
781.73743	5191	1+
782.06697	5875	1+
782.40200	3399	1+
786.39444	357	1+
798.48022	530	
801.42139	2533	1+
813.75218	622	1+
815.32247	368	1+
819.42759	2293	1+
819.76703	2051	1+
820.09923	1318	1+
822.47127	508	
828.47724	562	1+
833.34369	387	
837.39447	413	1+
844.40709	530	1+
857.44429	669	1+
873.39859	322	
878.43746	1532	1+
885.12406	650	1+
885.44221	911	1+
885.79065	692	1+
891.12563	1931	1+
891.46535	2458	1+
891.79609	2121	1+
895.46073	339	1+
900.46620	322	
903.24800	476	1+
903.66648	593	
904.08433	461	
912.97086	539	1+
913.22480	491	
913.51890	3884	1+
916.58381	1040	
916.67837	1529	
920.48164	370	
923.44880	463	1+
934.51181	338	
963.50391	309	1+
993.53723	366	1+
1002.56840	1069	1+
1011.56269	20723	1+
1023.21006	580	
1053.54268	564	1+
1112.60474	4048	1+
1165.63453	1898	1+
1208.63697	2812	1+
1226.65126	10603	1+
1312.70728	2032	1+
1322.71321	780	1+
1337.18632	352	
1339.73400	4272	1+
1411.77712	4024	1+
1449.80025	501	1+
1467.79955	1422	1+
1491.80810	545	1+
1510.84287	7606	1+
1581.84105	1125	1+
1623.92179	7185	1+
1675.77172	433	1+
1695.91230	790	1+
1706.94542	1009	1+
1724.97391	4878	1+
1775.95940	499	1+
1792.98457	1544	1+
1805.75680	974	1+
1812.00322	1537	1+
1832.43880	5129	1+
1832.96874	3792	1+
1841.92248	731	1+
1972.04063	1110	1+
2101.07954	1953	1+
2215.09956	1463	1+
2343.18798	2553	1+
2456.29145	2786	1+
END IONS

###FS:    #m/z: 768.68784 #charge   3
###MaxRes:#m/z:  0.00000 #charge-128
###MS: 1595
###MSMS: 1597
BEGIN IONS
TITLE=Cmpd 611, AutoMSn(768.6878), 27.0 min
RTINSECONDS=1618.4
SCANS=MS: 1595 MSMS: 1597
PEPMASS=768.68784	62764
CHARGE=3+
386.21214	870	
470.26951	952	
519.81502	1465	
520.31589	939	
534.82553	830	
569.29238	1152	1+
596.83278	991	
599.31419	4352	1+
602.38409	1213	
605.83922	2046	
606.34669	1953	
636.36877	1157	1+
647.88585	819	
670.36638	1249	1+
673.03995	787	
673.37122	788	
677.35759	1465	1+
678.70926	773	
679.04099	1080	
682.37322	715	
711.37882	894	
712.39581	12874	1+
724.43075	896	
731.42646	1118	
760.91327	760	
767.42564	1022	1+
824.43105	938	
825.47882	12010	1+
828.47939	48910	1+
878.43796	2028	1+
908.51745	2781	1+
926.52920	7747	1+
953.52696	735	
954.02933	743	
965.54254	7668	1+
983.54842	10030	1+
1038.61346	2640	
1039.62093	1544	
1096.62795	6420	1+
1210.66719	926	
1357.74538	10857	1+
1464.87794	4297	1+
1551.90669	10466	1+
1714.97774	12168	1+
1862.04096	4396	1+
1976.08698	7271	1+
2034.11049	8555	1+
2146.18556	3240	1+
2247.24065	2846	1+
END IONS

###FS:    #m/z: 1024.57440 #charge   1
###MaxRes:#m/z:  0.00000 #charge-128
###MS: 1595
###MSMS: 1598
BEGIN IONS
TITLE=Cmpd 612, AutoMSn(1024.5744), 27.0 min
RTINSECONDS=1618.9
SCANS=MS: 1595 MSMS: 1598
PEPMASS=1024.57440	29047
CHARGE=1+
485.24996	154	
828.48878	204	
929.64511	168	
938.65398	189	
938.84635	221	
957.84008	192	
1013.54546	186	
1024.23167	334	
1024.57634	8466	1+
END IONS

###FS:    #m/z: 768.93842 #charge   2
###MaxRes:#m/z:  0.00000 #charge-128
###MS: 1599
###MSMS: 1600
BEGIN IONS
TITLE=Cmpd 613, AutoMSn(768.9384), 27.0 min
RTINSECONDS=1621.92
SCANS=MS: 1599 MSMS: 1600
PEPMASS=768.93842	278882
CHARGE=2+
356.70173	1850	
470.26656	1530	
514.29996	2246	
519.81523	3162	
520.31122	1608	
574.82811	1746	
597.33240	1647	
599.31262	9470	1+
602.38520	2425	
622.83714	1805	
636.01914	1591	
636.35357	1737	
647.88322	1627	
677.35981	2860	1+
678.70815	2331	
679.04279	2231	
682.36178	1531	
684.39567	1723	
711.39563	2378	
711.72924	1692	
712.39560	29418	1+
724.43415	1864	
731.42931	2060	
764.43178	2084	
764.68171	2363	
824.43102	2041	
825.48016	29597	1+
828.48129	109951	1+
878.43566	3222	1+
908.51386	4704	1+
926.52907	18134	1+
965.54363	15969	1+
983.54968	21976	1+
1038.61544	5630	
1039.62075	3476	
1096.63510	15159	1+
1210.67595	12874	1+
1357.74613	24217	1+
1464.87784	8191	1+
END IONS

###FS:    #m/z: 1024.91151 #charge   2
###MaxRes:#m/z:  0.00000 #charge-128
###MS: 1599
###MSMS: 1601
BEGIN IONS
TITLE=Cmpd 614, AutoMSn(1024.9115), 27.0 min
RTINSECONDS=1622.42
SCANS=MS: 1599 MSMS: 1601
PEPMASS=1024.91151	134663
CHARGE=2+
1024.20861	505	
1024.57726	20459	1+
1024.91268	20808	1+
1025.24670	16239	
1026.24714	2440	
1038.62341	327	
END IONS

###FS:    #m/z: 955.83514 #charge   3
###MaxRes:#m/z:  0.00000 #charge-128
###MS: 1599
###MSMS: 1602
BEGIN IONS
TITLE=Cmpd 615, AutoMSn(955.8351), 27.0 min
RTINSECONDS=1622.92
SCANS=MS: 1599 MSMS: 1602
PEPMASS=955.83514	55626
CHARGE=3+
379.71406	192	
383.18588	182	
561.00117	362	
589.79111	318	1+
601.36257	219	1+
608.28394	289	1+
637.70611	337	
646.30770	333	1+
664.33705	444	1+
675.35610	329	1+
675.69467	212	
710.84591	326	
712.39196	240	1+
720.34602	383	1+
721.63923	257	
758.42683	206	
765.31218	233	
779.37278	218	
827.44246	242	1+
828.48288	218	
841.50558	296	1+
878.42823	988	1+
916.06703	387	
926.50584	244	1+
929.05301	226	1+
930.31029	197	
932.09958	384	1+
933.83043	428	1+
934.46417	986	1+
937.84198	412	
938.17797	929	
938.33076	1756	
938.66970	4077	
938.82996	4206	1+
939.15381	2302	1+
940.39370	208	
940.98236	392	1+
944.50941	235	1+
948.49832	222	1+
953.45229	204	
958.46571	261	1+
985.51718	268	
996.45295	330	
1024.57954	250	
1024.90225	604	
1025.25732	252	
1025.56830	199	
1120.57377	374	1+
1441.71598	534	1+
1869.93287	1434	1+
1870.33793	1442	1+
1870.63177	1360	1+
1875.96635	6603	1+
1880.30122	594	1+
1910.03313	1171	1+
1967.05236	472	1+
2025.11084	979	1+
END IONS

###FS:    #m/z: 768.93808 #charge   2
###MaxRes:#m/z:  0.00000 #charge-128
###MS: 1603
###MSMS: 1604
BEGIN IONS
TITLE=Cmpd 616, AutoMSn(768.9381), 27.1 min
RTINSECONDS=1625.95
SCANS=MS: 1603 MSMS: 1604
PEPMASS=768.93808	385020
CHARGE=2+
356.70209	1927	
386.20657	1861	
470.26631	2038	
514.29632	2404	
574.82274	2086	
599.31242	14333	1+
602.38373	3986	
647.88206	2642	
670.87072	1838	
673.03545	1865	
677.36195	4147	1+
678.70504	2450	
679.03876	2988	
682.35758	1969	
684.40221	1849	
711.06109	2273	
711.39132	3282	
712.39694	36586	1+
731.42338	2444	
750.08526	1899	
764.43747	3015	
774.41724	1917	
779.37513	1926	
824.42350	2835	
825.47984	34807	1+
828.48076	135918	1+
878.43290	2580	
889.47920	2217	
908.51901	4583	1+
926.52904	19653	1+
965.54240	20540	1+
983.55040	26783	1+
1009.05354	2105	
1009.54811	2164	
1038.61362	18159	1+
1096.62981	19309	1+
1123.11991	7981	1+
1192.65436	5252	1+
1210.67545	17979	1+
1357.74731	31938	1+
1464.87636	10653	1+
1527.36044	6236	1+
END IONS

###FS:    #m/z: 1024.91137 #charge   2
###MaxRes:#m/z:  0.00000 #charge-128
###MS: 1603
###MSMS: 1605
BEGIN IONS
TITLE=Cmpd 617, AutoMSn(1024.9114), 27.1 min
RTINSECONDS=1626.45
SCANS=MS: 1603 MSMS: 1605
PEPMASS=1024.91137	190908
CHARGE=2+
978.53996	446	
1017.56348	483	
1023.89916	439	
1024.26084	442	
1024.57754	23343	1+
1024.91301	18471	
1025.24786	15237	
1025.92074	4800	
1026.24788	1973	
END IONS

###FS:    #m/z: 946.33077 #charge   3
###MaxRes:#m/z:  0.00000 #charge-128
###MS: 1603
###MSMS: 1606
BEGIN IONS
TITLE=Cmpd 618, AutoMSn(946.3308), 27.1 min
RTINSECONDS=1626.95
SCANS=MS: 1603 MSMS: 1606
PEPMASS=946.33077	66120
CHARGE=3+
482.26442	474	1+
498.27200	266	
551.25216	478	1+
560.78109	442	
589.30427	520	1+
618.68646	328	
627.95840	325	
657.02723	357	
657.38122	252	
664.33103	359	
676.03012	251	
693.74222	375	1+
710.82956	339	
711.37553	691	1+
728.40386	255	
758.41476	343	
779.36890	742	1+
808.53261	707	
808.65174	324	
828.47193	517	1+
858.45720	321	
878.44118	631	
923.46043	246	
923.68401	525	1+
924.00623	475	
924.82745	617	1+
926.15469	1130	
926.66882	1586	
928.33544	343	
928.82817	2723	
929.32535	6494	1+
932.03019	479	1+
935.46733	465	1+
941.48948	354	1+
942.18327	520	1+
943.48366	411	1+
945.46247	982	1+
984.53818	1037	1+
991.52155	297	1+
993.86493	252	
1024.57019	272	
1024.91067	406	
1025.25076	529	
1413.24945	582	1+
1493.84898	644	1+
1548.73718	562	1+
1623.96884	754	1+
1739.01901	534	1+
1742.86060	570	1+
1757.82760	717	1+
1840.98299	484	1+
1850.98507	4779	1+
1851.63798	3127	1+
1856.29836	11476	1+
1856.96942	11354	1+
1860.26293	716	1+
1863.81526	610	1+
1885.36180	577	1+
1890.91015	900	1+
1910.04538	497	1+
1969.07342	954	1+
2025.08738	1194	1+
END IONS

###FS:    #m/z: 946.49615 #charge   3
###MaxRes:#m/z:  0.00000 #charge-128
###MS: 1607
###MSMS: 1608
BEGIN IONS
TITLE=Cmpd 619, AutoMSn(946.4962), 27.2 min
RTINSECONDS=1629.98
SCANS=MS: 1607 MSMS: 1608
PEPMASS=946.49615	66306
CHARGE=3+
437.21143	255	
439.72047	266	
498.27462	309	1+
550.98667	420	
551.25885	300	
590.30939	307	1+
618.34465	444	1+
618.67567	259	
656.69453	351	1+
657.03947	251	
664.33708	252	
666.32918	298	
675.69594	340	1+
707.13035	293	
756.44707	270	
758.41344	392	1+
765.20425	823	
779.36146	712	1+
784.43785	302	
828.48262	722	1+
839.28405	253	
841.50340	257	
850.69889	253	
871.91660	497	1+
877.65826	428	
878.44570	1184	1+
890.46737	319	1+
892.48699	276	
896.47334	529	1+
921.34913	256	1+
921.49574	285	1+
923.30975	449	1+
923.52796	601	1+
923.83834	303	1+
924.04568	317	1+
925.77349	376	
928.83647	2576	
929.32748	5017	
930.65326	265	
931.18642	253	1+
931.49133	294	
931.64410	779	1+
931.83031	362	
934.45557	326	1+
937.46487	295	1+
942.47426	1003	1+
947.44488	263	1+
977.52205	547	1+
991.51999	943	1+
1024.57826	288	
1024.91681	435	
1177.57874	526	1+
1291.63322	493	1+
1420.67224	849	1+
1623.97538	786	1+
1743.36413	588	1+
1851.29765	4151	1+
1851.62733	3332	1+
1851.98158	2679	1+
1856.30500	9290	1+
1856.96360	8358	1+
1862.95612	824	1+
1886.01660	434	1+
1889.90899	762	1+
1910.03481	584	1+
1968.05893	2166	1+
2025.08270	974	1+
END IONS

###FS:    #m/z: 936.48129 #charge   3
###MaxRes:#m/z:  0.00000 #charge-128
###MS: 1607
###MSMS: 1609
BEGIN IONS
TITLE=Cmpd 620, AutoMSn(936.4813), 27.2 min
RTINSECONDS=1630.48
SCANS=MS: 1607 MSMS: 1609
PEPMASS=936.48129	51841
CHARGE=3+
437.21208	374	1+
506.28560	308	
551.26195	609	1+
561.29070	535	1+
589.30456	731	1+
598.31013	257	1+
618.36635	355	
656.70643	424	1+
657.02263	276	
657.36505	354	1+
664.34655	920	1+
670.88671	288	
703.61584	244	
707.14034	241	
707.37576	311	
707.62829	254	
739.35001	224	1+
755.93530	247	
758.40725	593	1+
765.28377	413	
775.41665	434	1+
782.14709	312	
784.44145	376	
800.75127	354	1+
801.07458	497	1+
801.41205	625	1+
827.49419	584	1+
828.46535	434	1+
833.42318	346	1+
838.44756	258	1+
840.96835	264	
841.45852	367	1+
851.44083	265	1+
878.42555	1367	1+
891.51121	270	
895.45817	352	1+
910.46355	406	1+
910.82773	485	1+
911.25813	361	1+
913.49797	846	1+
913.87259	601	1+
915.27535	787	
915.46745	2691	1+
917.14863	1023	
918.72501	252	
919.13519	2957	1+
919.48759	4514	1+
926.66507	287	
935.46619	1250	1+
939.51922	387	
940.47063	257	
941.79034	219	1+
972.51290	245	1+
991.51470	1120	1+
1011.54912	992	1+
1024.57001	341	
1024.89228	325	
1025.26013	551	
1025.56733	255	
1120.55654	1289	1+
1131.67727	372	
1226.65657	892	1+
1420.67928	985	1+
1468.75813	399	1+
1557.76174	932	1+
1605.79669	381	1+
1623.97084	527	1+
1713.88925	473	1+
1737.92182	403	1+
1829.22098	1854	1+
1831.95051	2401	1+
1832.62974	1892	1+
1837.63295	5186	1+
1837.96870	6717	1+
1838.27872	6451	1+
1841.91755	401	1+
1849.97976	430	1+
1852.03474	1186	1+
1861.93267	737	1+
1870.95372	692	1+
1875.18791	483	1+
1881.95251	558	1+
1968.07653	2234	1+
END IONS

###FS:    #m/z: 827.55594 #charge   2
###MaxRes:#m/z:  0.00000 #charge-128
###MS: 1607
###MSMS: 1610
BEGIN IONS
TITLE=Cmpd 621, AutoMSn(827.5559), 27.2 min
RTINSECONDS=1630.98
SCANS=MS: 1607 MSMS: 1610
PEPMASS=827.55594	51612
CHARGE=2+
328.13905	281	1+
359.16085	452	1+
371.22494	191	
390.18974	285	
409.21220	305	1+
412.18193	294	1+
415.19645	223	1+
424.19640	271	1+
427.26188	223	1+
436.21207	176	
437.20406	347	1+
438.71424	334	1+
441.23736	337	1+
447.20628	166	
449.19634	225	
454.23504	309	1+
466.22515	483	1+
480.23088	231	1+
483.26769	212	
494.21850	668	1+
506.23175	189	
511.27093	225	1+
514.18397	178	
521.77553	170	
523.23827	200	
525.27050	295	1+
534.23044	363	1+
537.25370	212	
541.93004	184	
551.25262	610	1+
569.29037	324	1+
591.34429	383	
599.31183	904	1+
602.37104	254	1+
607.30354	408	1+
609.28020	551	1+
624.33994	212	
626.31725	256	1+
635.62372	196	
645.26796	219	
648.30229	267	1+
654.31911	221	
661.34219	333	1+
664.31651	896	1+
669.29181	215	1+
682.36060	370	1+
712.39616	933	1+
721.33340	586	1+
724.31977	254	
748.42457	227	
758.41262	642	1+
761.35494	353	1+
765.36084	243	1+
779.36894	880	1+
797.45166	364	1+
822.37068	497	1+
825.47457	263	
826.51147	552	1+
828.47414	589	1+
836.37969	1151	1+
850.43943	233	
878.43773	767	1+
932.48329	260	1+
934.52986	188	
935.45071	708	1+
983.55486	456	1+
991.49303	273	1+
1038.60999	240	
1039.62508	221	
1047.61510	207	
END IONS

###FS:    #m/z: 936.48449 #charge   3
###MaxRes:#m/z:  0.00000 #charge-128
###MS: 1611
###MSMS: 1612
BEGIN IONS
TITLE=Cmpd 622, AutoMSn(936.4845), 27.2 min
RTINSECONDS=1634
SCANS=MS: 1611 MSMS: 1612
PEPMASS=936.48449	54436
CHARGE=3+
457.25826	350	1+
469.23141	245	1+
482.26373	302	
542.00427	256	
542.31223	212	1+
551.25431	323	
560.78543	527	
561.29930	290	
574.32731	207	1+
589.31109	518	1+
604.31882	261	1+
618.34491	412	
656.69903	266	
657.04069	319	
664.34326	655	1+
679.38508	352	
694.38608	274	
694.72004	284	
706.40031	334	1+
747.43078	310	1+
755.93092	288	
758.40847	333	
775.37141	298	
779.38431	563	1+
782.70120	222	1+
784.44240	488	1+
800.73487	747	1+
801.07044	234	
822.39505	310	1+
827.49678	241	1+
828.48316	473	1+
845.43554	260	1+
848.43538	545	1+
860.21600	717	
878.43622	2089	1+
890.48936	239	1+
895.46126	233	1+
910.43696	444	1+
910.83383	376	1+
912.02715	628	1+
913.49515	802	1+
914.29839	252	
914.88146	284	
915.07273	996	1+
915.29348	831	1+
915.47901	2071	1+
915.65697	1771	1+
915.83982	1363	1+
921.60551	257	1+
922.34937	227	1+
929.17948	237	
933.47662	370	1+
935.46640	545	1+
936.46317	222	1+
937.45546	507	1+
939.49549	1099	1+
976.54955	244	1+
978.05808	323	
991.51436	1133	1+
993.84925	234	
1011.56261	1428	1+
1024.55487	256	
1024.90872	470	
1025.25870	316	
1120.57085	267	
1420.67679	737	1+
1521.82267	369	1+
1601.88000	628	1+
1623.97852	848	1+
1680.94316	496	1+
1715.89826	568	1+
1821.70317	503	1+
1831.96936	3403	1+
1832.28353	2327	1+
1832.63891	1846	1+
1837.96479	5125	1+
1838.29237	4390	1+
1838.62121	5347	1+
1845.84181	369	1+
1851.62580	469	1+
1852.02322	1656	1+
1861.95437	760	1+
1968.05846	2046	1+
2024.08467	548	1+
END IONS

###FS:    #m/z: 946.33282 #charge   3
###MaxRes:#m/z:  0.00000 #charge-128
###MS: 1611
###MSMS: 1613
BEGIN IONS
TITLE=Cmpd 623, AutoMSn(946.3328), 27.2 min
RTINSECONDS=1634.5
SCANS=MS: 1611 MSMS: 1613
PEPMASS=946.33282	63183
CHARGE=3+
453.23240	224	1+
524.78540	304	1+
560.79330	433	
561.30842	271	
586.29982	265	1+
590.31765	489	1+
599.27339	265	1+
646.32514	272	
657.35309	218	1+
662.35717	215	1+
664.33788	547	1+
676.36389	225	
707.38287	245	
707.63312	246	
710.83437	476	
711.36828	486	1+
721.66561	291	1+
723.04630	304	1+
747.93732	333	1+
758.39489	302	1+
765.18938	428	
779.38129	283	
780.37265	433	1+
784.97382	268	
828.47714	486	
836.39757	236	1+
852.43114	399	1+
872.92391	253	
878.43026	1342	1+
878.45229	297	1+
896.47326	421	1+
915.47469	228	
922.71899	626	1+
923.50592	466	1+
925.80477	1796	1+
926.16738	775	
926.65267	1070	
928.28187	350	
928.99579	4442	
929.32275	4489	
929.47160	4010	1+
929.81034	1424	1+
931.01580	548	1+
931.62692	290	
931.84614	297	
933.42408	264	
935.32458	336	1+
935.48569	221	
941.72626	277	1+
942.48377	380	1+
945.47543	572	1+
949.47647	271	1+
956.05642	219	1+
958.30944	558	1+
991.50785	390	1+
1025.26300	224	
1120.58521	245	
1355.91710	237	
1510.87041	723	1+
1623.97489	704	1+
1706.91263	316	1+
1743.36164	522	1+
1839.00361	560	1+
1846.49550	1023	1+
1850.99775	3469	1+
1851.60800	2758	1+
1857.29729	7714	1+
1861.99754	840	1+
1892.97452	411	1+
1954.03833	745	1+
1968.07238	1178	1+
2025.07378	488	1+
END IONS

###FS:    #m/z: 591.35648 #charge   1
###MaxRes:#m/z:  0.00000 #charge-128
###MS: 1611
###MSMS: 1614
BEGIN IONS
TITLE=Cmpd 624, AutoMSn(591.3565), 27.3 min
RTINSECONDS=1635.01
SCANS=MS: 1611 MSMS: 1614
PEPMASS=591.35648	53448
CHARGE=1+
309.19929	100	
407.20988	101	
418.24852	145	
429.24721	131	
461.26195	145	
552.33356	133	
556.33022	130	
570.31911	147	
572.35182	144	
574.34881	115	
576.35062	182	
584.33252	135	
587.32087	239	
588.36579	615	1+
590.35212	827	1+
END IONS

###FS:    #m/z: 591.35611 #charge   1
###MaxRes:#m/z:  0.00000 #charge-128
###MS: 1615
###MSMS: 1616
BEGIN IONS
TITLE=Cmpd 625, AutoMSn(591.3561), 27.3 min
RTINSECONDS=1638.02
SCANS=MS: 1615 MSMS: 1616
PEPMASS=591.35611	53153
CHARGE=1+
329.14564	186	
335.17850	134	
349.16777	166	
363.19508	144	
372.27960	105	
390.19825	120	
458.27964	133	
490.27936	103	
542.36194	109	
554.34998	235	1+
570.34370	109	
571.31610	163	
572.33861	291	1+
574.33468	336	
576.34593	391	1+
586.35697	294	1+
588.35843	475	1+
590.35463	643	1+
END IONS

###FS:    #m/z: 955.99538 #charge   3
###MaxRes:#m/z:  0.00000 #charge-128
###MS: 1615
###MSMS: 1617
BEGIN IONS
TITLE=Cmpd 626, AutoMSn(955.9954), 27.3 min
RTINSECONDS=1638.52
SCANS=MS: 1615 MSMS: 1617
PEPMASS=955.99538	55472
CHARGE=3+
493.21338	210	1+
524.78205	279	
551.25639	246	
560.79089	387	
561.67034	222	
589.79636	249	
590.31026	339	1+
594.29188	212	1+
599.34737	288	
620.29026	209	1+
637.34998	270	1+
638.03239	199	
646.44283	416	
664.33667	518	
675.69733	222	1+
676.04673	342	1+
676.36659	336	
757.40934	332	1+
765.18864	655	
779.36647	595	1+
812.99161	216	
818.05412	206	
822.42103	281	1+
873.44123	268	
878.43960	737	1+
891.25753	304	1+
901.90729	207	
915.47675	215	1+
927.72101	216	1+
928.32283	268	1+
933.64584	347	1+
933.82355	295	
934.28317	317	1+
935.82257	1537	1+
936.18140	1053	1+
937.68183	307	
937.98541	375	
940.68283	209	
941.00833	266	
941.30404	269	
941.82865	262	1+
951.47979	209	
952.49482	523	1+
953.28765	208	1+
959.50037	251	1+
991.52876	211	
1024.90042	215	
1175.87534	317	
1419.68369	558	1+
1680.98495	617	1+
1855.25519	325	1+
1864.02301	618	1+
1869.98901	1875	1+
1875.63534	8400	1+
1875.97752	7927	1+
1876.29734	6220	1+
1910.02935	737	1+
1968.06322	668	1+
2025.08346	1305	1+
END IONS

###FS:    #m/z: 936.99080 #charge   3
###MaxRes:#m/z:  0.00000 #charge-128
###MS: 1615
###MSMS: 1618
BEGIN IONS
TITLE=Cmpd 627, AutoMSn(936.9908), 27.3 min
RTINSECONDS=1639.03
SCANS=MS: 1615 MSMS: 1618
PEPMASS=936.99080	47387
CHARGE=3+
437.21691	364	
482.25708	217	1+
551.26021	332	
560.78809	359	
561.28494	489	
586.29002	372	1+
617.67563	256	1+
619.01234	258	
625.93890	1061	1+
652.68384	235	
656.69270	391	1+
657.03127	315	1+
664.33024	693	1+
703.88019	224	
707.37206	287	
707.63241	218	
713.40748	300	1+
747.94495	248	1+
756.45004	241	
766.35547	285	1+
779.37442	836	1+
828.46011	525	1+
833.40711	297	1+
850.42769	235	1+
858.43752	275	1+
875.47827	214	1+
878.43754	1487	1+
878.45872	335	1+
889.69784	252	
903.45252	241	1+
910.84458	478	1+
911.47085	380	1+
911.63832	270	1+
913.49201	736	1+
914.10703	565	1+
914.84215	357	
915.27998	559	1+
915.48677	601	1+
917.13457	1332	1+
918.68631	220	
918.97919	280	
919.65422	3427	
919.81208	2757	
920.13953	1589	
920.30108	1053	
923.76143	287	1+
926.12910	406	
929.18108	236	
932.49621	470	1+
935.45364	917	1+
939.49180	218	
940.47642	789	1+
989.52997	222	
991.52203	1249	1+
1011.55184	281	
1042.04931	229	
1131.67888	395	
1177.58682	681	1+
1291.62094	651	1+
1420.68578	1012	1+
1477.71357	394	1+
1623.94862	1078	1+
1807.89390	360	1+
1829.18931	894	1+
1831.96065	1716	1+
1832.63927	2528	1+
1837.95076	4845	1+
1842.89841	448	1+
1844.97668	706	1+
1851.60118	660	1+
1853.01311	1158	1+
1869.91853	677	1+
1873.85048	553	1+
1954.03817	584	1+
1968.08399	2454	1+
2287.33370	392	1+
END IONS

###FS:    #m/z: 955.99813 #charge   3
###MaxRes:#m/z:  0.00000 #charge-128
###MS: 1619
###MSMS: 1620
BEGIN IONS
TITLE=Cmpd 628, AutoMSn(955.9981), 27.4 min
RTINSECONDS=1642.05
SCANS=MS: 1619 MSMS: 1620
PEPMASS=955.99813	62272
CHARGE=3+
437.20756	301	1+
496.25873	228	
560.78645	445	
561.32405	287	
624.29516	275	
637.32899	299	1+
646.30918	229	
657.01510	286	
664.33559	395	1+
676.37389	302	
679.94595	244	
711.33283	339	
721.35863	227	
721.62785	570	
721.87941	368	
758.41866	286	1+
762.93665	738	
765.20049	377	
774.87465	334	1+
784.97252	364	
878.42836	1266	1+
891.48528	470	1+
892.66233	220	
932.45680	424	1+
933.30157	325	
933.79271	248	
937.59806	264	
937.84949	219	
940.34226	225	
941.46219	229	
941.66248	326	
942.31594	303	1+
957.50481	600	1+
984.51976	388	1+
991.50853	391	1+
993.87153	566	
1024.91930	230	
1177.59061	503	1+
1681.00325	663	1+
1851.97443	412	1+
1868.93956	2078	1+
1870.31436	1913	1+
1870.62207	1674	1+
1875.63752	8373	1+
1875.96731	10153	1+
1876.29393	7017	1+
1910.02117	1249	1+
2025.09055	1366	1+
END IONS

###FS:    #m/z: 811.56937 #charge   3
###MaxRes:#m/z:  0.00000 #charge-128
###MS: 1619
###MSMS: 1621
BEGIN IONS
TITLE=Cmpd 629, AutoMSn(811.5694), 27.4 min
RTINSECONDS=1642.55
SCANS=MS: 1619 MSMS: 1621
PEPMASS=811.56937	46615
CHARGE=3+
412.14769	477	1+
425.72809	1504	1+
430.16345	386	
432.59971	591	
437.21054	578	1+
489.27293	430	1+
511.25861	423	
540.21314	394	1+
550.98328	534	
551.26730	1120	1+
558.22526	524	1+
579.27800	469	1+
618.34214	626	1+
637.33163	543	1+
657.02350	548	
664.32750	1818	1+
688.31921	529	1+
694.38737	345	
694.72587	364	
713.38042	469	1+
713.72879	418	1+
721.37840	560	1+
727.40289	388	1+
739.37020	640	1+
742.41511	319	1+
756.45581	358	
757.38210	496	1+
761.39359	339	1+
763.90643	334	
770.25315	325	1+
771.40739	346	1+
775.38930	357	
775.83986	673	
776.03707	477	1+
779.36481	5811	1+
779.37055	2355	1+
789.39515	341	1+
793.70207	428	1+
800.41374	455	1+
804.62858	709	1+
804.87012	571	1+
805.05176	414	
805.23689	739	
805.43120	1352	1+
809.42889	1016	1+
812.42513	1267	1+
812.99973	625	1+
816.43813	786	1+
827.45138	783	1+
829.63801	755	1+
829.85747	543	1+
830.24500	584	1+
830.43173	1012	1+
831.04219	673	
835.39746	525	1+
836.38490	555	1+
840.44563	421	1+
847.41475	866	1+
850.43903	505	1+
851.44781	870	1+
856.25542	335	
861.40569	555	1+
867.45780	331	1+
878.43511	16942	1+
879.08852	325	1+
883.45550	477	1+
887.08963	399	1+
887.26679	686	
887.46204	507	1+
887.68360	332	
890.29213	763	1+
890.47081	581	
890.66496	573	
890.88047	628	
891.05245	364	
891.44907	906	1+
907.43541	320	1+
913.07457	482	
913.49181	818	1+
916.69430	496	
916.88013	382	
917.08151	538	1+
935.45495	1976	1+
945.49330	942	1+
962.50498	434	1+
963.52454	1819	1+
991.52159	7151	1+
1007.47530	798	1+
1120.55883	5302	1+
1131.67561	889	
1177.58765	3051	1+
1291.61948	1485	1+
1402.65540	692	1+
1412.75436	550	1+
1414.23367	768	1+
1420.67393	2772	1+
1494.82566	810	1+
1523.81296	785	1+
1529.70289	1652	1+
1604.77541	1301	1+
1635.87913	514	1+
1680.98649	692	1+
1831.03909	1369	1+
1854.02654	994	1+
1968.06536	2321	1+
2025.09543	1273	1+
END IONS

###FS:    #m/z: 819.71594 #charge   3
###MaxRes:#m/z:  0.00000 #charge-128
###MS: 1619
###MSMS: 1622
BEGIN IONS
TITLE=Cmpd 630, AutoMSn(819.7159), 27.4 min
RTINSECONDS=1643.05
SCANS=MS: 1619 MSMS: 1622
PEPMASS=819.71594	39208
CHARGE=3+
318.67216	251	
337.11019	344	1+
342.13935	458	1+
352.14029	314	1+
359.16634	649	1+
364.19344	290	1+
371.15025	366	1+
375.19310	749	1+
384.15956	229	1+
386.18634	303	1+
388.18069	402	1+
389.71451	282	1+
394.12453	725	1+
397.22936	231	
404.19641	234	1+
409.21674	576	1+
412.15005	1042	1+
417.20537	369	1+
421.14622	291	1+
424.23364	356	1+
430.15473	344	
437.19171	1345	1+
439.71371	234	
440.15382	232	1+
447.19977	218	1+
449.24791	234	
455.24938	330	1+
457.19010	286	1+
469.27818	349	1+
471.25610	241	
473.21626	312	1+
476.21143	229	
480.21900	1086	1+
483.50105	332	
484.22291	389	1+
487.52961	295	
490.25471	568	1+
491.58204	482	
494.23621	546	1+
496.26582	290	
500.23501	216	1+
506.22693	605	1+
510.30469	498	1+
514.19917	639	1+
517.24302	241	1+
523.26216	769	1+
530.22582	410	1+
534.23620	619	1+
538.28405	401	1+
548.24483	302	1+
550.98451	379	
551.25589	2198	1+
555.33084	269	1+
559.19138	565	1+
560.07504	792	1+
560.17036	319	
561.28901	296	1+
562.25207	272	1+
565.20291	217	1+
576.23888	323	1+
579.29388	490	1+
583.31493	389	1+
588.30376	505	1+
590.30316	1105	1+
601.32535	396	1+
608.27170	1178	1+
614.30491	286	1+
617.33776	236	1+
619.31130	341	1+
626.31322	477	1+
636.34474	371	
645.28513	466	1+
647.28388	498	1+
651.33885	452	1+
654.28468	243	1+
661.35363	279	
662.36254	500	1+
664.33854	1426	1+
666.28612	1630	1+
670.29765	410	1+
673.39979	489	1+
676.32104	593	1+
678.91346	562	1+
690.36343	340	1+
693.28207	263	1+
695.42538	220	1+
703.39184	319	1+
717.40552	313	1+
721.37296	422	1+
728.29378	400	1+
736.45425	238	1+
737.32185	315	
739.39878	246	
740.39250	768	1+
746.33800	277	1+
748.64297	368	
749.50063	654	
755.32814	207	1+
757.39436	310	1+
758.40455	1400	1+
762.35693	536	1+
765.35611	1329	1+
769.42739	384	1+
775.93075	313	
779.36595	6401	1+
788.67870	334	1+
788.78291	285	
791.38493	228	1+
801.44308	239	1+
804.42504	204	1+
812.46362	254	
815.43389	394	1+
818.43705	1149	1+
823.37867	298	1+
827.43625	250	1+
836.39052	2013	1+
850.43804	1875	1+
861.40603	555	1+
866.18533	301	
877.54150	254	
878.43365	3784	1+
892.50473	251	1+
899.02138	299	
902.47531	373	1+
907.47756	352	1+
910.54143	259	1+
932.47986	844	1+
934.48761	288	1+
935.47295	997	1+
955.52563	719	1+
974.46189	277	1+
977.56328	662	1+
984.54086	275	1+
991.50579	979	1+
996.50791	260	1+
1020.55279	454	1+
1046.59551	650	1+
1406.77102	528	1+
1494.83119	1239	1+
1533.78124	657	1+
1567.93119	731	1+
1577.87510	650	1+
1595.92759	824	1+
1635.86744	594	1+
1641.81300	804	1+
1663.88185	507	1+
1680.99941	1749	1+
1689.91983	1143	1+
1791.94889	516	1+
1911.03269	705	1+
2025.11251	865	1+
END IONS

###FS:    #m/z: 811.70550 #charge   2
###MaxRes:#m/z:  0.00000 #charge-128
###MS: 1623
###MSMS: 1624
BEGIN IONS
TITLE=Cmpd 631, AutoMSn(811.7055), 27.4 min
RTINSECONDS=1646.08
SCANS=MS: 1623 MSMS: 1624
PEPMASS=811.70550	48163
CHARGE=2+
412.14960	501	1+
430.16153	376	
504.24829	423	
547.29618	568	
550.03342	707	
618.32561	411	
636.33990	453	1+
656.69401	323	1+
664.34245	1601	1+
666.28705	777	1+
678.88953	577	
702.35719	826	1+
707.37575	456	1+
747.93702	500	
758.40756	1313	1+
761.36763	627	1+
765.34254	824	
773.40977	865	1+
775.84889	375	
779.36760	7849	1+
783.41862	568	1+
794.39503	330	1+
804.84139	773	1+
805.02778	1114	1+
805.23185	503	
808.41389	1314	1+
814.41119	828	1+
817.80929	458	
827.05317	467	1+
827.45607	410	1+
830.43572	499	
830.65691	448	
832.40419	476	1+
836.38399	1339	1+
850.43287	3181	1+
860.21224	437	
860.43325	576	1+
875.46462	496	1+
878.43188	13646	1+
878.43580	3560	1+
879.67465	500	
887.05383	684	1+
887.66496	511	
890.47173	1030	1+
890.68050	482	
890.86784	579	
891.07573	382	
891.27174	519	
891.44086	553	1+
905.48176	330	1+
908.58756	563	
912.68294	533	1+
913.07905	629	1+
916.49247	603	
916.86702	584	1+
935.46525	1860	1+
945.49947	1020	1+
963.51722	3023	1+
991.52014	7536	1+
1101.52457	1323	1+
1120.55677	782	
1120.55957	3903	1+
1121.55729	494	
1131.67299	458	
1177.58284	2026	1+
1291.63311	1420	1+
1420.67795	2704	1+
1441.74398	1025	1+
1509.86821	837	1+
1531.71959	794	1+
1547.79782	719	1+
1567.86411	675	1+
1609.92008	1102	1+
END IONS

###FS:    #m/z: 955.99733 #charge   3
###MaxRes:#m/z:  0.00000 #charge-128
###MS: 1623
###MSMS: 1625
BEGIN IONS
TITLE=Cmpd 632, AutoMSn(955.9973), 27.4 min
RTINSECONDS=1646.58
SCANS=MS: 1623 MSMS: 1625
PEPMASS=955.99733	59886
CHARGE=3+
440.20727	230	
551.25711	283	
559.13199	172	
559.22749	169	
561.32432	186	
636.34395	446	1+
637.68897	208	
644.38899	493	1+
646.29979	184	
646.44061	277	
646.82028	182	
664.33459	690	1+
676.03999	486	1+
676.34835	199	
707.40973	229	
707.87563	168	
717.38414	241	1+
759.39734	201	
765.20339	750	
779.36981	386	1+
817.38429	265	1+
817.72723	294	1+
841.00843	330	1+
869.99740	207	
878.43458	777	1+
880.09429	179	
890.30863	183	
892.27375	169	
919.79955	192	
927.50676	269	1+
931.49067	474	1+
931.82590	320	1+
933.65484	232	
934.14329	254	1+
935.46051	860	1+
938.13891	365	
938.98612	4314	1+
940.32629	307	
941.47883	371	
941.67315	202	
942.82789	190	
943.97554	308	1+
953.49320	278	1+
957.46815	440	1+
961.49245	320	1+
962.18252	208	1+
991.51692	639	1+
1177.59445	517	1+
1441.73471	823	1+
1567.89005	912	1+
1865.90118	737	1+
1870.28116	2376	1+
1870.64837	1737	1+
1875.63573	7355	1+
1876.30136	7152	1+
1909.98549	669	1+
1968.03876	545	1+
2025.08158	1189	1+
END IONS

###FS:    #m/z: 332.27757 #charge-128
###MaxRes:#m/z:  0.00000 #charge-128
###MS: 1623
###MSMS: 1626
BEGIN IONS
TITLE=Cmpd 633, AutoMSn(332.2776), 27.5 min
RTINSECONDS=1647.08
SCANS=MS: 1623 MSMS: 1626
PEPMASS=332.27757	27628

334.29018	244	
END IONS

###FS:    #m/z: 332.27842 #charge-128
###MaxRes:#m/z:  0.00000 #charge-128
###MS: 1627
###MSMS: 1628
BEGIN IONS
TITLE=Cmpd 634, AutoMSn(332.2784), 27.5 min
RTINSECONDS=1650.1
SCANS=MS: 1627 MSMS: 1628
PEPMASS=332.27842	41681

316.28549	175	
332.24319	103	
334.28590	204	
END IONS

###FS:    #m/z: 811.84802 #charge   2
###MaxRes:#m/z:  0.00000 #charge-128
###MS: 1627
###MSMS: 1630
BEGIN IONS
TITLE=Cmpd 635, AutoMSn(811.8480), 27.5 min
RTINSECONDS=1651.1
SCANS=MS: 1627 MSMS: 1630
PEPMASS=811.84802	49451
CHARGE=2+
318.67568	297	
324.12724	408	1+
327.15332	325	1+
331.15794	273	
337.11694	280	
341.14853	361	1+
343.16695	329	
345.10441	400	1+
347.18054	397	1+
352.17616	244	1+
354.12591	257	1+
359.17052	766	1+
367.13509	259	
369.16515	327	1+
376.17887	786	1+
384.14067	362	1+
387.16123	267	1+
389.70760	629	1+
394.13704	759	1+
396.19522	454	1+
409.21706	1028	1+
412.14214	958	1+
413.22419	403	1+
417.92740	309	
418.69759	327	
422.17572	236	1+
430.16796	320	
433.25297	241	1+
437.19972	2112	1+
448.22286	396	1+
454.21006	939	1+
458.18889	409	1+
472.24333	463	1+
474.20601	420	1+
477.19875	426	1+
480.22655	1708	1+
485.20955	454	1+
487.53134	419	
489.26431	915	1+
495.22921	517	1+
499.23142	237	1+
506.22731	784	1+
511.28936	410	1+
514.20112	538	1+
516.28460	230	1+
521.26090	368	1+
523.24420	780	1+
526.33292	451	
531.22260	428	1+
533.92693	245	
534.23221	785	1+
538.29448	364	1+
541.20717	800	1+
547.28249	234	1+
550.99783	262	
551.25316	3068	1+
555.32820	341	1+
557.27016	470	1+
559.22895	560	1+
569.29569	236	1+
572.30107	267	1+
575.33745	259	
579.30315	315	1+
581.25679	259	1+
590.31294	1631	1+
600.30610	237	
601.33858	429	1+
608.28023	261	
609.28566	425	1+
619.34574	470	1+
624.37608	530	1+
626.28392	931	1+
631.25839	208	1+
635.62176	281	
636.32110	811	1+
639.40069	340	1+
644.28264	378	1+
646.30720	673	1+
649.25889	320	1+
653.71060	537	1+
653.78076	290	
653.80969	275	
661.36081	665	1+
664.33904	1599	1+
666.28300	1874	1+
671.30726	229	1+
673.39026	329	1+
675.37806	367	1+
677.24813	224	1+
680.34449	220	1+
685.36291	283	1+
687.27646	271	1+
689.39906	246	1+
693.37029	538	1+
696.42232	311	1+
702.34472	362	1+
704.36563	1098	1+
710.34182	290	1+
712.39526	237	
714.41708	243	
719.38440	545	1+
729.31979	328	1+
733.35714	318	1+
737.34721	516	1+
739.40531	1068	1+
740.40745	308	1+
750.42309	239	1+
758.41278	1731	1+
761.36462	1430	1+
767.38634	741	1+
770.45336	314	
774.40794	230	1+
779.36492	8252	1+
793.37133	238	1+
796.44163	314	1+
801.42116	337	1+
808.48403	588	1+
815.44889	418	1+
822.37989	294	1+
834.43329	383	1+
836.39562	1209	1+
841.00298	280	
841.48292	469	1+
847.43479	443	1+
849.51753	249	
850.44112	2112	1+
861.42322	684	1+
878.43368	4492	1+
878.44212	380	1+
888.45457	557	1+
890.44335	366	1+
898.52777	403	1+
906.49258	401	1+
919.48083	309	1+
927.51260	793	1+
932.48467	1490	1+
935.48054	690	1+
941.52064	252	1+
945.53079	236	1+
948.50430	247	1+
960.45312	382	1+
962.53738	587	1+
973.52425	210	1+
982.59932	250	
991.50422	1279	1+
1013.55749	318	
1045.57353	1258	1+
1201.68089	1195	1+
1213.19129	368	1+
1283.63695	345	1+
1303.70302	583	1+
1313.71852	425	1+
1406.75079	541	1+
1411.72686	516	1+
1443.71861	499	1+
1493.85505	1596	1+
1529.71145	1092	1+
1567.90006	811	1+
1577.86116	520	1+
1595.89113	621	1+
END IONS

###FS:    #m/z: 332.27792 #charge-128
###MaxRes:#m/z:  0.00000 #charge-128
###MS: 1631
###MSMS: 1632
BEGIN IONS
TITLE=Cmpd 636, AutoMSn(332.2779), 27.6 min
RTINSECONDS=1654.12
SCANS=MS: 1631 MSMS: 1632
PEPMASS=332.27792	49756

316.27954	206	
334.29465	285	1+
END IONS

###FS:    #m/z: 819.71612 #charge   3
###MaxRes:#m/z:  0.00000 #charge-128
###MS: 1631
###MSMS: 1633
BEGIN IONS
TITLE=Cmpd 637, AutoMSn(819.7161), 27.6 min
RTINSECONDS=1654.62
SCANS=MS: 1631 MSMS: 1633
PEPMASS=819.71612	52318
CHARGE=3+
383.16951	536	1+
389.69882	643	1+
412.15081	398	
429.17796	787	1+
474.22548	333	1+
489.26891	470	1+
522.18591	477	1+
523.30115	422	1+
524.77809	523	
575.28796	404	1+
580.30774	438	
589.29976	2609	1+
589.79104	850	
637.70241	435	
664.33797	1404	1+
666.28967	840	1+
675.69318	637	1+
676.04312	462	
688.31381	340	1+
692.75223	476	
713.39951	449	
713.85990	501	1+
718.36294	532	1+
721.65245	810	1+
722.12587	545	
727.41238	397	
739.35850	947	1+
747.41966	676	1+
755.37940	655	1+
764.83781	448	1+
765.34817	1970	1+
779.36566	8015	1+
783.42585	1294	1+
787.03915	731	
787.22068	868	1+
799.39504	637	1+
802.24991	516	
811.41432	388	1+
814.41042	368	1+
816.25625	979	1+
816.42268	2214	1+
816.65205	1271	
817.05444	562	
822.41837	901	1+
832.43326	583	1+
836.39692	1925	1+
841.03315	1236	1+
841.46639	1050	1+
842.27592	634	
842.64543	626	
844.45257	341	1+
848.42923	314	1+
850.44307	3004	1+
860.41523	742	1+
866.45227	756	1+
876.45316	353	1+
878.43481	17962	1+
890.67850	411	
891.07570	636	
891.25588	595	
892.44189	362	1+
898.89821	553	
901.87896	947	1+
902.07949	1325	1+
902.27600	1575	1+
902.47804	1337	1+
902.67709	888	
905.11711	318	1+
908.44853	502	1+
927.06266	824	1+
927.88647	603	
928.48469	646	1+
935.45723	3123	1+
945.50422	491	1+
963.52112	1963	1+
973.49779	789	1+
991.51644	7580	1+
1020.51428	1121	1+
1077.53199	531	1+
1101.51782	1070	1+
1120.56451	5518	1+
1131.68290	1640	
1132.71101	450	
1177.57286	434	
1291.62375	1635	1+
1391.69508	726	1+
1420.66914	3124	1+
1441.75256	1505	1+
1526.85365	552	1+
1547.76675	1141	1+
1567.89817	1575	1+
1604.82358	676	1+
1623.98083	725	1+
1632.73689	1399	1+
1679.98318	938	1+
1682.80718	1309	1+
1733.85438	912	1+
1739.04242	808	1+
1779.82749	1235	1+
1796.01577	1609	1+
1847.21966	1463	1+
1848.06949	1195	1+
1854.45508	1133	1+
1899.93387	581	1+
1910.06058	1571	1+
1968.05426	1000	1+
2025.10401	2161	1+
END IONS

###FS:    #m/z: 1147.19212 #charge   2
###MaxRes:#m/z:  0.00000 #charge-128
###MS: 1631
###MSMS: 1634
BEGIN IONS
TITLE=Cmpd 638, AutoMSn(1147.1921), 27.6 min
RTINSECONDS=1655.13
SCANS=MS: 1631 MSMS: 1634
PEPMASS=1147.19212	41490
CHARGE=2+
919.46298	200	
926.97145	143	
929.31131	174	
929.66344	130	
936.85041	143	
939.50804	195	
948.64198	117	
948.83642	139	
1025.57009	130	
1043.62075	146	
1044.59378	136	
1052.33195	114	
1122.97216	467	1+
1125.21329	184	
1125.50222	144	
1125.78028	3055	1+
1126.99113	1163	
1128.99735	265	
1145.33977	330	
1145.82742	229	
1147.18608	197	
1147.59774	128	
1147.98032	124	
1150.64499	193	
1151.59815	163	
1157.19444	133	
1201.57703	116	
2243.22055	1283	1+
2244.74325	685	1+
2250.76954	7063	1+
2251.28817	6403	1+
2256.46927	442	1+
2287.12982	1510	1+
END IONS

###FS:    #m/z: 819.71598 #charge   3
###MaxRes:#m/z:  0.00000 #charge-128
###MS: 1635
###MSMS: 1636
BEGIN IONS
TITLE=Cmpd 639, AutoMSn(819.7160), 27.6 min
RTINSECONDS=1658.15
SCANS=MS: 1635 MSMS: 1636
PEPMASS=819.71598	72043
CHARGE=3+
412.14445	604	
425.72489	2230	1+
429.18033	674	1+
559.21872	410	1+
591.31310	517	
627.31104	425	1+
636.34684	985	1+
636.69405	718	1+
646.30726	1168	1+
664.34337	1468	1+
666.28312	606	
675.34556	787	1+
675.69584	931	1+
676.03649	743	
697.89687	394	1+
713.38976	544	1+
752.03312	383	1+
761.35569	521	1+
764.41919	539	
765.35423	947	
779.36815	9099	1+
784.74211	470	1+
787.21730	868	
787.42428	721	
789.41030	694	1+
791.90060	456	1+
794.71785	519	
798.43895	592	1+
802.27359	699	
802.41450	1535	1+
803.04510	361	1+
816.23439	633	1+
816.42390	2977	1+
816.64587	1318	
816.85011	1184	1+
817.04889	731	
821.41817	1426	1+
832.42786	502	1+
836.38997	1739	1+
837.88719	390	1+
841.86188	1015	1+
842.25527	889	
842.45199	1250	1+
842.65630	587	
850.42931	597	
851.43634	2035	1+
860.41450	1176	1+
867.64740	447	1+
867.87456	633	
868.05696	817	
868.26601	601	
878.43264	19117	1+
887.25416	589	1+
889.87890	1073	1+
890.68297	528	
891.07724	721	
891.44867	725	1+
898.67166	773	1+
899.47865	890	1+
902.08124	1179	1+
902.67449	937	
907.46535	607	1+
918.44910	656	
921.06736	730	1+
927.06580	1148	1+
927.50037	685	1+
927.67942	668	1+
927.88222	1134	1+
928.28918	644	
935.46305	3547	1+
943.49954	390	1+
945.50498	1309	1+
962.49080	618	1+
963.52206	2763	1+
973.51541	412	1+
991.51861	8856	1+
1020.51313	1088	1+
1048.53841	1742	1+
1092.56035	1255	1+
1101.52251	1147	1+
1120.56612	6751	1+
1131.68098	1021	
1177.57410	515	
1177.59221	2491	1+
1420.67459	3519	1+
1441.74005	1672	1+
1442.26733	1465	1+
1493.82254	882	1+
1531.70723	1186	1+
1567.91459	1669	1+
1607.19150	576	1+
1637.79125	872	1+
1679.96378	1413	1+
1681.99514	2760	1+
1779.72971	1631	1+
1795.98928	1944	1+
1802.85474	3030	1+
1803.59924	2216	1+
1847.65978	1773	1+
1848.39771	1261	1+
1899.93758	747	1+
1910.07167	1488	1+
1967.06245	883	1+
2025.09286	2787	1+
END IONS

###FS:    #m/z: 1147.19152 #charge   2
###MaxRes:#m/z:  0.00000 #charge-128
###MS: 1635
###MSMS: 1637
BEGIN IONS
TITLE=Cmpd 640, AutoMSn(1147.1915), 27.6 min
RTINSECONDS=1658.65
SCANS=MS: 1635 MSMS: 1637
PEPMASS=1147.19152	50448
CHARGE=2+
929.31096	177	
938.67440	245	
939.16127	152	
948.86889	146	
1043.91012	326	
1044.26631	263	
1044.56779	253	
1103.58336	168	
1115.33541	166	
1115.60411	151	
1120.55931	219	
1122.36000	153	
1122.58738	612	1+
1122.94655	239	
1123.79118	306	
1123.98969	285	
1125.07649	270	
1125.78530	3077	1+
1126.37513	3317	
1129.36827	137	
1143.36382	158	
1143.76987	146	
1146.77987	148	
1147.18974	205	
1147.58633	169	
1148.25385	141	
1152.88105	170	
2245.33595	1384	1+
2251.04998	5193	1+
2251.43401	5968	1+
2255.06644	420	1+
2288.18865	972	1+
2288.65464	504	1+
2291.86614	568	1+
END IONS

###FS:    #m/z: 1135.78808 #charge   2
###MaxRes:#m/z:  0.00000 #charge-128
###MS: 1635
###MSMS: 1638
BEGIN IONS
TITLE=Cmpd 641, AutoMSn(1135.7881), 27.7 min
RTINSECONDS=1659.15
SCANS=MS: 1635 MSMS: 1638
PEPMASS=1135.78808	48805
CHARGE=2+
929.39457	164	
929.48210	197	
929.61860	197	
938.96896	218	
948.86435	175	
1025.22834	154	
1043.90688	220	
1044.29087	156	
1109.17892	131	
1114.01657	241	
1114.17334	330	
1114.78705	4895	1+
1115.17880	3744	
1117.34176	139	
1117.97487	137	
1118.19250	196	
1118.54724	143	
1119.37148	161	
1119.74886	136	
1132.97540	263	
1135.99342	292	
1136.22616	337	
1136.56560	160	
1137.54783	154	
1139.17146	238	
1261.04731	342	
2215.69930	540	1+
2220.63607	1869	1+
2221.92286	2483	1+
2222.25884	2182	1+
2227.64091	7869	1+
2228.04357	8953	1+
2261.18231	851	1+
2261.63521	786	1+
END IONS

###FS:    #m/z: 946.49483 #charge   3
###MaxRes:#m/z:  0.00000 #charge-128
###MS: 1639
###MSMS: 1640
BEGIN IONS
TITLE=Cmpd 642, AutoMSn(946.4948), 27.7 min
RTINSECONDS=1662.17
SCANS=MS: 1639 MSMS: 1640
PEPMASS=946.49483	139714
CHARGE=3+
324.13646	481	1+
328.18304	441	1+
331.16657	314	
342.15547	668	1+
345.10310	387	
359.16638	1504	1+
365.19438	412	
368.18097	825	1+
372.16213	346	
376.18830	1180	1+
383.17944	467	1+
387.15343	734	1+
394.13787	650	1+
405.17337	451	1+
408.83554	339	
409.21731	2181	1+
412.14768	884	1+
413.22940	586	1+
419.19759	471	1+
421.16072	340	1+
429.16300	907	1+
434.16173	517	1+
437.20477	3518	1+
442.22740	665	1+
448.16882	277	1+
449.24266	523	1+
452.73736	422	1+
454.24099	468	1+
456.19902	546	1+
458.19223	655	1+
461.23832	575	1+
468.22531	263	1+
474.20368	1405	1+
480.22491	2148	1+
486.22308	497	1+
489.27126	1260	1+
498.24015	500	1+
504.26678	467	1+
506.22912	1444	1+
509.33070	338	1+
511.28374	600	1+
514.21115	585	1+
516.22695	399	1+
519.23117	622	1+
523.25923	1183	1+
526.31317	807	1+
530.22651	567	1+
533.24754	435	
534.23485	1460	1+
536.29208	417	1+
538.28843	439	1+
541.19598	592	1+
543.23868	613	1+
547.26499	452	1+
551.25766	6106	1+
555.32178	662	1+
559.22727	835	1+
561.00387	443	
563.26433	456	1+
568.27044	354	1+
573.28535	529	1+
576.25875	374	1+
579.28921	1075	1+
583.22389	325	
584.28929	586	1+
590.31589	3511	1+
594.34403	382	
597.30755	357	1+
599.34031	587	1+
604.32146	328	1+
607.32916	352	
608.29488	363	
609.26697	949	1+
611.35807	295	1+
616.27213	465	1+
618.32466	1362	1+
618.68764	328	
621.38164	429	1+
624.33656	386	1+
626.31964	746	1+
628.25545	659	1+
631.27195	379	1+
636.34422	2550	1+
637.69702	366	
639.41103	780	1+
643.31755	412	1+
645.27544	1412	1+
647.31854	1820	1+
652.36403	710	1+
654.30291	636	1+
658.38677	482	1+
661.36616	2297	1+
661.88398	667	1+
664.32895	5960	1+
671.32527	523	1+
673.37749	316	
674.87638	513	1+
676.04784	342	
676.36464	396	
681.35503	338	1+
683.36927	333	1+
686.39458	421	1+
689.73342	326	1+
690.34089	423	1+
692.37917	850	1+
696.43482	387	1+
696.88313	506	1+
697.02011	742	
702.35320	998	1+
713.93703	600	1+
717.36876	347	1+
718.91753	684	1+
720.65125	270	1+
722.37480	1308	1+
728.29991	1329	1+
735.45234	376	1+
737.32119	441	
739.39911	1152	1+
745.32711	552	1+
752.47243	546	1+
758.40103	767	1+
758.40444	4010	1+
760.91935	368	1+
762.35216	1181	1+
765.37025	2377	1+
766.86273	381	1+
779.36619	10449	1+
780.02369	265	1+
782.41727	361	1+
783.95437	1014	1+
785.47984	318	1+
794.96938	243	1+
797.43922	1199	1+
800.37037	412	1+
803.41724	427	1+
805.43861	884	1+
818.43562	531	1+
821.42179	897	1+
829.43938	701	1+
833.42020	1108	1+
836.39757	545	1+
836.40547	1406	1+
840.41668	331	
845.44665	2294	1+
850.43492	1183	1+
850.44331	2160	1+
861.42110	1501	1+
862.99161	310	1+
867.42083	270	1+
873.45813	478	1+
874.10651	257	1+
878.42397	1153	1+
878.43344	9387	1+
882.47333	338	
889.46389	379	1+
891.45649	792	1+
896.48206	335	1+
905.48659	579	1+
908.45207	371	1+
908.56403	422	
913.50839	555	1+
918.50252	455	1+
925.50373	351	1+
932.47568	2296	1+
935.46612	1422	1+
939.45705	288	1+
942.48046	805	1+
945.48961	1639	1+
955.79397	596	1+
961.81317	502	1+
962.17855	312	1+
963.53040	664	1+
964.48841	462	1+
967.02720	281	1+
972.49436	379	1+
974.47769	1622	1+
982.52797	366	1+
991.51417	4112	1+
1001.55663	495	1+
1006.51093	1024	1+
1017.02075	593	1+
1024.21335	376	
1026.53808	422	1+
1038.53682	384	1+
1042.55404	416	1+
1045.55831	2531	1+
1088.62315	346	1+
1102.56552	498	1+
1109.59997	401	1+
1120.56522	2182	1+
1139.59635	454	1+
1156.60688	1697	1+
1177.60005	1838	1+
1188.65958	316	
1194.68214	604	1+
1201.67951	5193	1+
1208.65100	422	1+
1258.69251	567	1+
1291.62596	310	
1307.69028	502	
1324.74973	992	1+
1346.74562	868	1+
1382.73147	850	1+
1394.77555	551	1+
1405.74380	1069	1+
1417.66159	601	1+
1419.67172	1467	1+
1424.81741	520	1+
1427.84095	1649	1+
1437.82445	1710	1+
1447.75990	728	1+
1463.79800	680	1+
1480.82675	976	1+
1483.80865	670	1+
1493.86161	6205	1+
1510.88222	1528	1+
1538.87999	1519	1+
1548.80744	1260	1+
1567.90314	2448	1+
1570.91259	578	1+
1577.89433	928	1+
1590.90674	579	1+
1595.89608	1054	1+
1606.83516	1501	1+
1608.90718	875	1+
1623.97609	3812	1+
1661.85703	721	1+
1664.86391	724	1+
1675.83835	487	1+
1680.98848	3920	1+
1693.84374	766	1+
1715.86882	619	1+
1718.85140	785	1+
1738.99552	1927	1+
1747.94282	540	1+
1796.03106	1848	1+
1820.02479	531	1+
1837.99659	879	1+
1845.97267	411	1+
1852.04062	2850	1+
1879.96283	491	1+
1910.05844	3216	1+
1928.04007	632	1+
1949.96585	1061	1+
1954.03860	941	1+
1968.06939	3658	1+
1978.04375	591	1+
2006.07810	987	1+
2013.98474	557	1+
2025.07910	3778	1+
2035.05208	484	1+
2039.08509	675	1+
2080.14110	1011	1+
2098.06209	675	1+
2137.15812	1018	1+
2239.15336	925	1+
2257.91356	535	1+
2354.21882	1126	1+
END IONS

###FS:    #m/z: 1135.78765 #charge   2
###MaxRes:#m/z:  0.00000 #charge-128
###MS: 1639
###MSMS: 1641
BEGIN IONS
TITLE=Cmpd 643, AutoMSn(1135.7876), 27.7 min
RTINSECONDS=1662.67
SCANS=MS: 1639 MSMS: 1641
PEPMASS=1135.78765	62470
CHARGE=2+
664.36855	128	
917.29960	205	
926.98067	237	
928.81373	217	1+
938.48366	143	
938.64005	289	1+
938.80904	353	
938.97927	276	
1043.58567	157	
1043.91697	218	
1044.25122	205	
1054.91961	125	
1100.78491	128	
1103.38597	198	
1103.55449	168	
1108.96040	131	
1109.18954	133	
1112.19254	469	
1113.27120	227	
1114.38214	1079	
1119.98529	169	
1120.18028	150	
1120.98438	174	
1135.79218	180	
1138.78245	163	
1139.01800	158	
1139.20856	334	
2221.66130	1277	1+
2222.02680	2261	1+
2227.93838	8808	1+
2228.45835	8228	1+
2229.26807	6490	1+
2232.72449	555	1+
2260.64891	625	1+
2261.18017	943	1+
2269.08193	866	1+
2270.34016	768	1+
END IONS

###FS:    #m/z: 819.71664 #charge   3
###MaxRes:#m/z:  0.00000 #charge-128
###MS: 1639
###MSMS: 1642
BEGIN IONS
TITLE=Cmpd 644, AutoMSn(819.7166), 27.7 min
RTINSECONDS=1663.17
SCANS=MS: 1639 MSMS: 1642
PEPMASS=819.71664	70022
CHARGE=3+
430.18092	329	1+
437.20707	384	1+
446.71644	455	1+
467.73803	518	1+
489.27048	522	1+
523.22731	453	1+
524.77464	600	
525.26468	478	
543.23360	435	1+
546.78907	479	
551.26303	781	1+
558.22150	401	1+
561.00673	665	1+
597.29184	424	1+
608.28003	472	1+
626.93886	477	
637.35192	625	1+
664.32032	1698	1+
675.70000	635	
676.03946	422	
679.95017	1011	
692.36738	310	1+
703.89405	354	1+
721.63777	563	
722.35514	720	1+
729.90690	315	1+
739.35897	457	
741.38566	487	1+
761.36401	499	1+
765.34982	2110	1+
765.84217	334	1+
774.85037	598	1+
777.42066	317	1+
779.36582	7244	1+
787.42293	736	
797.44530	596	1+
800.42111	370	1+
802.29565	428	
802.56431	428	
802.95524	713	1+
804.10374	416	1+
811.41571	436	1+
814.41469	474	1+
815.83876	1032	1+
816.24653	530	
816.42938	2622	1+
816.64149	821	
817.05237	418	
821.41759	1218	1+
827.44296	445	1+
836.39039	3036	1+
838.85876	648	1+
841.24305	845	1+
841.84605	502	1+
842.65303	436	
847.41256	331	1+
850.44053	3481	1+
861.41413	575	1+
867.66556	400	1+
878.43146	15805	1+
889.46741	725	1+
891.06654	613	1+
898.65621	569	
901.88004	515	
902.27690	687	
902.47929	572	1+
907.45159	977	1+
916.47235	402	
920.29625	441	1+
924.67377	468	
927.07109	1109	1+
927.50753	628	1+
927.89387	763	1+
935.45371	4419	1+
938.24446	852	
938.38150	670	
945.50788	564	1+
962.50025	432	1+
963.53157	1624	1+
977.52028	346	1+
991.51803	6465	1+
1015.12173	402	
1020.51888	893	1+
1120.56139	5447	1+
1131.67608	986	
1177.58760	3181	1+
1291.63073	1809	1+
1402.66594	622	1+
1420.67284	2687	1+
1441.72486	1227	1+
1493.84413	635	1+
1496.83100	670	1+
1531.71176	1178	1+
1567.88859	1103	1+
1576.82644	941	1+
1595.90979	552	1+
1606.88528	1149	1+
1680.99119	2068	1+
1779.82335	1170	1+
1780.41909	1445	1+
1796.01294	1050	1+
1803.22403	1278	1+
1823.55929	759	1+
1847.79343	856	1+
1910.04080	839	1+
1968.08925	974	1+
2025.08955	1965	1+
END IONS

###FS:    #m/z: 803.42406 #charge   3
###MaxRes:#m/z:  0.00000 #charge-128
###MS: 1643
###MSMS: 1644
BEGIN IONS
TITLE=Cmpd 645, AutoMSn(803.4241), 27.8 min
RTINSECONDS=1666.2
SCANS=MS: 1643 MSMS: 1644
PEPMASS=803.42406	68937
CHARGE=3+
412.14042	1101	1+
430.18189	730	1+
543.24874	547	1+
551.26012	1809	1+
618.34169	558	1+
618.68767	606	
636.32780	634	1+
664.33786	2148	1+
666.28792	818	
707.62315	1012	
708.11752	670	
747.42505	563	1+
751.56496	587	
754.93113	935	1+
758.41511	1671	1+
761.36814	815	1+
764.02482	632	1+
764.22674	612	
765.36084	2336	1+
779.36682	11205	1+
790.25037	534	1+
793.43369	762	1+
793.64114	1170	1+
793.83592	1572	
794.04084	847	
800.42368	682	1+
802.42400	2269	1+
807.42116	661	1+
819.05769	600	
819.25600	1178	
819.44785	1330	1+
819.64830	1139	
832.41867	734	1+
841.44476	729	1+
844.24885	851	1+
845.45259	755	
850.43818	4813	1+
860.41307	1448	1+
867.86823	652	
868.27461	617	
875.66544	845	1+
876.05065	662	
876.26384	932	
878.43555	26836	1+
879.05972	982	1+
879.66045	1447	
879.86933	1130	
897.45952	563	1+
901.87405	758	
902.06701	843	
902.27708	625	
905.28125	735	
905.47251	749	
905.68047	730	
945.50708	1006	1+
963.52707	3053	1+
991.51622	10582	1+
1120.55991	8326	1+
1131.69514	876	
1177.58668	3882	1+
1291.62185	1797	1+
1413.72759	1804	1+
1420.67305	4107	1+
1509.87073	1240	1+
1539.10257	886	1+
1623.96613	2453	1+
1739.00643	1504	1+
1853.04804	2157	1+
1954.04175	1303	1+
1968.07090	5067	1+
END IONS

###FS:    #m/z: 782.94245 #charge   3
###MaxRes:#m/z:  0.00000 #charge-128
###MS: 1643
###MSMS: 1645
BEGIN IONS
TITLE=Cmpd 646, AutoMSn(782.9425), 27.8 min
RTINSECONDS=1666.7
SCANS=MS: 1643 MSMS: 1645
PEPMASS=782.94245	39764
CHARGE=3+
422.50705	245	
438.22566	372	1+
446.20927	301	1+
467.28922	317	
468.42659	190	
492.28119	1378	1+
527.29409	252	
569.29746	365	1+
577.33661	347	
577.83439	379	
602.39732	221	
625.34943	389	
637.36897	220	1+
647.88278	222	
648.38898	205	
651.34853	265	1+
654.36712	339	1+
656.33374	2445	1+
682.35848	234	
685.35273	183	
698.04701	282	
701.37201	175	
730.39430	321	1+
733.45177	423	1+
762.42407	436	1+
765.31202	773	1+
766.92412	247	1+
769.41596	5174	1+
778.40933	570	1+
780.40869	1400	1+
784.42297	540	1+
786.40252	397	1+
788.43091	357	1+
794.71298	478	
824.41362	291	1+
828.47995	9835	1+
839.27909	292	
852.93182	212	
854.50922	272	1+
878.43120	462	1+
882.50061	3752	1+
921.49762	219	1+
938.48112	309	1+
965.54158	1141	1+
983.55121	676	1+
984.55941	1263	1+
988.53838	573	
989.04309	250	
992.47989	245	1+
994.55895	487	1+
999.01503	237	
1022.56194	3196	1+
1035.55092	440	1+
1038.61745	844	
1039.61421	372	
1040.57126	2271	1+
1124.61981	175	
1153.65369	239	
1154.65777	176	
1209.63710	411	1+
1267.69195	986	1+
1414.75936	2273	1+
1531.79059	751	1+
1551.91278	1314	1+
1714.96183	2057	1+
1862.02983	502	1+
2091.11344	1092	1+
END IONS

###FS:    #m/z: 1124.38288 #charge   2
###MaxRes:#m/z:  0.00000 #charge-128
###MS: 1643
###MSMS: 1646
BEGIN IONS
TITLE=Cmpd 647, AutoMSn(1124.3829), 27.8 min
RTINSECONDS=1667.2
SCANS=MS: 1643 MSMS: 1646
PEPMASS=1124.38288	47264
CHARGE=2+
562.29200	130	
664.33459	140	
812.50792	142	
911.58284	132	
920.00067	246	
929.30469	239	
929.66099	166	
938.31913	130	
938.65817	267	
939.47061	156	
948.67065	166	
963.34513	146	
1024.90389	173	
1025.23823	215	
1103.37666	2107	
1104.39964	639	
1106.77399	208	
1118.15381	159	
1120.97481	165	
1121.52863	157	
1124.35669	244	
1124.80609	137	
1125.78611	138	
1127.99806	146	
1131.32578	166	
2198.60584	1143	1+
2199.04197	1599	1+
2199.44083	1516	1+
2205.04989	4633	1+
2205.45482	4613	1+
2247.04054	639	1+
END IONS

###FS:    #m/z: 651.86057 #charge   2
###MaxRes:#m/z:  0.00000 #charge-128
###MS: 1647
###MSMS: 1648
BEGIN IONS
TITLE=Cmpd 648, AutoMSn(651.8606), 27.8 min
RTINSECONDS=1670.24
SCANS=MS: 1647 MSMS: 1648
PEPMASS=651.86057	37432
CHARGE=2+
316.15028	1396	1+
337.12956	1018	1+
344.14903	215	
351.14605	163	
353.16718	398	1+
355.18345	237	
357.20532	320	
359.43545	188	
364.45302	157	
375.22220	663	1+
383.20855	311	1+
385.23175	280	
401.23043	463	1+
411.21732	419	
413.17525	424	1+
427.24760	329	1+
429.23181	916	1+
431.16777	435	
446.25814	1917	1+
498.22595	159	
499.24662	437	1+
514.28365	194	
516.25885	216	
526.24900	799	1+
544.26036	719	1+
559.34133	2097	1+
591.36301	214	
600.34073	239	1+
611.31075	242	
613.32220	343	1+
629.33129	538	1+
631.30793	381	1+
633.36457	360	1+
635.37174	956	1+
637.70731	401	1+
647.36554	279	
648.37773	1306	1+
650.37210	1083	1+
651.86744	241	
652.37518	1303	1+
653.83198	170	
654.36826	972	1+
655.78239	369	
656.33773	497	
657.02951	173	
657.88086	631	1+
672.42317	710	1+
681.00984	189	
728.37250	273	1+
744.36190	256	
759.45776	2389	1+
856.44312	429	1+
874.48084	4089	1+
957.47799	158	
987.56833	1564	1+
999.00204	461	
1084.59435	176	
1102.59546	3481	1+
1113.65321	718	1+
END IONS

###FS:    #m/z: 803.42367 #charge   3
###MaxRes:#m/z:  0.00000 #charge-128
###MS: 1647
###MSMS: 1649
BEGIN IONS
TITLE=Cmpd 649, AutoMSn(803.4237), 27.8 min
RTINSECONDS=1670.74
SCANS=MS: 1647 MSMS: 1649
PEPMASS=803.42367	64132
CHARGE=3+
379.71062	405	
412.14347	694	
423.20982	440	1+
490.24698	381	1+
540.20911	610	1+
543.25029	522	1+
546.79041	495	
550.00694	501	1+
558.22553	381	1+
580.31440	464	1+
619.02011	412	
646.31584	505	
656.70624	737	1+
657.03042	686	
657.37109	425	1+
664.33844	1198	1+
666.30362	646	1+
701.84046	441	1+
707.62038	824	
723.37397	383	1+
740.41083	460	1+
754.93252	846	1+
758.42119	1194	1+
763.45013	731	1+
764.01843	487	1+
765.35422	1939	1+
765.87817	376	1+
779.36684	7902	1+
783.41663	427	
785.42401	380	
788.42316	450	1+
790.21430	401	1+
793.42444	402	
793.64636	687	
793.84493	877	
794.03473	729	
800.41417	752	1+
802.42881	1051	1+
804.42578	1639	1+
808.41569	431	
816.43313	445	
819.64515	381	
819.84230	455	
832.42692	499	1+
845.45223	692	1+
847.44484	396	1+
850.43861	3240	1+
860.40352	1093	1+
868.46968	467	
870.00051	566	
870.48721	492	
875.21966	489	1+
876.07048	703	1+
876.47180	541	
878.43836	18639	1+
879.06382	587	1+
879.66790	850	
891.47170	576	1+
901.28429	465	1+
901.66618	394	
905.07558	395	1+
905.27949	401	
945.50388	910	1+
963.52534	2185	1+
991.51795	7397	1+
1007.47516	1518	1+
1101.53265	1078	1+
1120.56357	5980	1+
1131.68556	690	
1177.58915	2278	1+
1292.62250	1274	1+
1302.70695	1831	1+
1413.74373	1316	1+
1420.68070	2478	1+
1510.88549	1112	1+
1521.72861	867	1+
1538.85348	1173	1+
1623.97687	1124	1+
1630.17770	746	1+
1634.87133	551	1+
1636.95092	1163	1+
1734.42358	802	1+
1802.00583	1130	1+
1808.84360	1043	1+
1852.01957	2095	1+
1968.06657	3076	1+
2013.98613	865	1+
END IONS

###FS:    #m/z: 720.90677 #charge   2
###MaxRes:#m/z:  0.00000 #charge-128
###MS: 1647
###MSMS: 1650
BEGIN IONS
TITLE=Cmpd 650, AutoMSn(720.9068), 27.9 min
RTINSECONDS=1671.24
SCANS=MS: 1647 MSMS: 1650
PEPMASS=720.90677	24276
CHARGE=2+
312.15034	753	1+
330.16197	2024	1+
341.19972	430	1+
357.24592	650	1+
376.19386	345	
383.19466	626	1+
[truncated: 259,466 more chars]
