# Supplementary material for: Biochemical and proteomic analyses of venom from a new pit viper, Protobothrops kelomohy
Source: J Venom Anim Toxins Incl Trop Dis. 2022 Apr 11;28:e20210080. doi: 10.1590/1678-9199-JVATITD-2021-0080 (PMC9005077; doi:10.1590/1678-9199-JVATITD-2021-0080)
Supplement: Additional file 2. [file 1678-9199-jvatitd-28-e20210080-s2.zip › jvatitd-2021-0080_suppl2_20220324/Protobothrops replication2/Rep2_Protobothrops3_GD7_01_19257.mgf]

CHARGE=1+, 2+ and 3+
###	
###	\\10.11.12.207\(D) Data\Data\onrapak\2020\Feb-04-2020\Rep2_Protobothrops3_GD7_01_19257.d\analysis.baf
###	Rep2_Protobothrops3_GD7_01_19257.d
###	Instrument: micrOTOF-Q II
###    Rep2_Protobothrops3
###    PeakWidth 5.00, MiniumIntensity 100, S/N 1Apply threshold 0, Threshold 10
###    Retain Residuals no, Create neutrally no,
###    FullScan Parameters: AdductIon (+)+H (-)-H, LowMass 350, HighMass 3000, MaxCharge charge decon 4, MinPeaks 3
###    Perf. isotope decon yes, Max Charge Istopic decon 3, MW agreement 5.00, Abund. cutoff 3.00, Envelope cutoff 75.00
###    MaxRes   Parameters: AdductIon (+)+H (-)-H, LowMass 350, HighMass 3000 
###    Perf. isotope decon yes, Max Charge Istopic decon 3, Abund. cutoff 2.00
###    MSn      Parameters: AdductIon (+)+H (-)-H, LowMass 100, HighMass 2500 
###    Perf. isotope decon yes, Max Charge Istopic decon 2, Abund. cutoff 0.50
###    Global Charge Limit: yes 3, Prefer FullScan Result: yes, Export what: 2 (0=non deconv/1=deconv only/2=mixed), NoMSMSSignals: 25, Intensity threshold: 100, NoMSSignals (deconv): 2, NoMSSignals (non-deconv): 2, NormalizeData: no, SingleCharged: yes
###FS:    #m/z: 513.24749 #charge   2
###MaxRes:#m/z:  0.00000 #charge-128
###MS: 587
###MSMS: 588
BEGIN IONS
TITLE=Cmpd 1, AutoMSn(513.2475), 10.0 min
RTINSECONDS=600.354
SCANS=MS: 587 MSMS: 588
PEPMASS=513.24749	4945
CHARGE=2+
750.32126	252	
END IONS

###FS:    #m/z: 513.24718 #charge   2
###MaxRes:#m/z:  0.00000 #charge-128
###MS: 589
###MSMS: 590
BEGIN IONS
TITLE=Cmpd 2, AutoMSn(513.2472), 10.0 min
RTINSECONDS=602.37
SCANS=MS: 589 MSMS: 590
PEPMASS=513.24718	5333
CHARGE=2+
750.31506	125	
END IONS

###FS:    #m/z: 513.24715 #charge   2
###MaxRes:#m/z:  0.00000 #charge-128
###MS: 591
###MSMS: 592
BEGIN IONS
TITLE=Cmpd 3, AutoMSn(513.2472), 10.1 min
RTINSECONDS=604.386
SCANS=MS: 591 MSMS: 592
PEPMASS=513.24715	5528
CHARGE=2+
750.31830	162	
END IONS

###FS:    #m/z: 513.24743 #charge   2
###MaxRes:#m/z:  0.00000 #charge-128
###MS: 593
###MSMS: 594
BEGIN IONS
TITLE=Cmpd 4, AutoMSn(513.2474), 10.1 min
RTINSECONDS=606.401
SCANS=MS: 593 MSMS: 594
PEPMASS=513.24743	5254
CHARGE=2+
335.15305	103	
693.29990	111	
750.30160	140	
END IONS

###FS:    #m/z: 549.26045 #charge   2
###MaxRes:#m/z:  0.00000 #charge-128
###MS: 642
###MSMS: 643
BEGIN IONS
TITLE=Cmpd 5, AutoMSn(549.2605), 10.9 min
RTINSECONDS=656.514
SCANS=MS: 642 MSMS: 643
PEPMASS=549.26045	2850
CHARGE=2+
335.14437	156	
763.37374	104	
END IONS

###FS:    #m/z: 549.26234 #charge   1
###MaxRes:#m/z:  0.00000 #charge-128
###MS: 647
###MSMS: 648
BEGIN IONS
TITLE=Cmpd 7, AutoMSn(549.2623), 11.0 min
RTINSECONDS=661.601
SCANS=MS: 647 MSMS: 648
PEPMASS=549.26234	5952
CHARGE=1+
335.15236	221	
END IONS

###FS:    #m/z: 549.26256 #charge   2
###MaxRes:#m/z:  0.00000 #charge-128
###MS: 652
###MSMS: 653
BEGIN IONS
TITLE=Cmpd 8, AutoMSn(549.2626), 11.1 min
RTINSECONDS=666.67
SCANS=MS: 652 MSMS: 653
PEPMASS=549.26256	5653
CHARGE=2+
335.15177	195	
END IONS

###FS:    #m/z: 502.26024 #charge   3
###MaxRes:#m/z:  0.00000 #charge-128
###MS: 695
###MSMS: 696
BEGIN IONS
TITLE=Cmpd 10, AutoMSn(502.2602), 11.8 min
RTINSECONDS=710.558
SCANS=MS: 695 MSMS: 696
PEPMASS=502.26024	4886
CHARGE=3+
502.24396	322	1+
502.60490	147	
END IONS

###FS:    #m/z: 502.26203 #charge   3
###MaxRes:#m/z:  0.00000 #charge-128
###MS: 697
###MSMS: 698
BEGIN IONS
TITLE=Cmpd 11, AutoMSn(502.2620), 11.9 min
RTINSECONDS=712.573
SCANS=MS: 697 MSMS: 698
PEPMASS=502.26203	11960
CHARGE=3+
502.25229	101	
502.58926	123	
502.92554	187	
517.28638	219	
603.78444	133	
632.32929	125	
688.84194	319	
END IONS

###FS:    #m/z: 502.26035 #charge   3
###MaxRes:#m/z:  0.00000 #charge-128
###MS: 699
###MSMS: 700
BEGIN IONS
TITLE=Cmpd 12, AutoMSn(502.2604), 11.9 min
RTINSECONDS=714.588
SCANS=MS: 699 MSMS: 700
PEPMASS=502.26035	17196
CHARGE=3+
496.91349	107	
502.26188	381	
502.59171	428	
502.93628	221	
517.28346	418	
554.26875	156	
631.31350	233	
653.31542	186	
688.83589	279	
689.34824	260	
857.41888	102	
END IONS

###FS:    #m/z: 502.26037 #charge   3
###MaxRes:#m/z:  0.00000 #charge-128
###MS: 701
###MSMS: 702
BEGIN IONS
TITLE=Cmpd 13, AutoMSn(502.2604), 11.9 min
RTINSECONDS=716.603
SCANS=MS: 701 MSMS: 702
PEPMASS=502.26037	18601
CHARGE=3+
396.13792	120	
470.47025	100	
496.59387	105	
496.95797	151	
497.26533	150	
502.25280	352	
502.59494	220	
502.93513	215	
517.28079	521	1+
543.27254	124	
560.29202	148	
631.32260	134	
653.32366	120	
1376.66590	513	1+
END IONS

###FS:    #m/z: 474.57350 #charge   3
###MaxRes:#m/z:  0.00000 #charge-128
###MS: 703
###MSMS: 704
BEGIN IONS
TITLE=Cmpd 14, AutoMSn(474.5735), 12.0 min
RTINSECONDS=718.619
SCANS=MS: 703 MSMS: 704
PEPMASS=474.57350	3581
CHARGE=3+
606.32829	123	
END IONS

###FS:    #m/z: 460.73119 #charge   2
###MaxRes:#m/z:  0.00000 #charge-128
###MS: 705
###MSMS: 706
BEGIN IONS
TITLE=Cmpd 15, AutoMSn(460.7312), 12.0 min
RTINSECONDS=720.633
SCANS=MS: 705 MSMS: 706
PEPMASS=460.73119	7087
CHARGE=2+
358.19229	128	
427.26832	129	
555.34898	145	
715.37574	251	
726.32297	128	
746.34672	112	
764.35291	123	
920.45978	1052	1+
END IONS

###FS:    #m/z: 474.57517 #charge   3
###MaxRes:#m/z:  0.00000 #charge-128
###MS: 705
###MSMS: 708
BEGIN IONS
TITLE=Cmpd 16, AutoMSn(474.5752), 12.0 min
RTINSECONDS=721.635
SCANS=MS: 705 MSMS: 708
PEPMASS=474.57517	4523
CHARGE=3+
463.86510	134	
474.57015	594	1+
474.91100	249	
555.23378	246	
619.78700	166	
620.28877	215	
763.37986	140	
END IONS

###FS:    #m/z: 460.73234 #charge   2
###MaxRes:#m/z:  0.00000 #charge-128
###MS: 709
###MSMS: 710
BEGIN IONS
TITLE=Cmpd 17, AutoMSn(460.7323), 12.1 min
RTINSECONDS=724.652
SCANS=MS: 709 MSMS: 710
PEPMASS=460.73234	23701
CHARGE=2+
314.19408	141	
366.70248	173	
427.27625	498	1+
440.22606	120	
444.29419	183	
514.31555	105	
538.30468	263	
555.33590	609	1+
573.21241	126	
576.29704	133	
654.35870	108	
673.35625	110	
690.36851	236	
698.33593	220	1+
715.37395	1181	1+
718.33389	151	
732.39634	136	
746.33247	204	
764.34608	528	1+
920.45530	3841	1+
END IONS

###FS:    #m/z: 474.57679 #charge   3
###MaxRes:#m/z:  0.00000 #charge-128
###MS: 709
###MSMS: 712
BEGIN IONS
TITLE=Cmpd 18, AutoMSn(474.5768), 12.1 min
RTINSECONDS=725.655
SCANS=MS: 709 MSMS: 712
PEPMASS=474.57679	7605
CHARGE=3+
330.17849	160	
455.85248	102	
472.72395	102	
474.57873	230	
474.89994	224	
555.22893	282	1+
559.77105	147	
569.24559	111	
619.76789	204	
620.27870	155	
854.31516	103	
END IONS

###FS:    #m/z: 460.73245 #charge   2
###MaxRes:#m/z:  0.00000 #charge-128
###MS: 713
###MSMS: 714
BEGIN IONS
TITLE=Cmpd 19, AutoMSn(460.7324), 12.1 min
RTINSECONDS=728.676
SCANS=MS: 713 MSMS: 714
PEPMASS=460.73245	46440
CHARGE=2+
314.21234	134	
319.65844	100	
327.68110	100	
331.08525	102	
349.10781	247	
349.66501	137	
358.18799	343	
366.14188	109	
384.27067	109	
402.26085	118	
415.73321	207	
427.27241	769	1+
443.70762	108	
477.15962	128	
477.28376	148	
512.33989	121	
537.76130	100	
538.30360	487	1+
555.33066	1074	1+
558.27882	130	
575.29131	320	1+
624.34670	146	
655.33999	107	
672.36040	204	
690.37338	444	
698.33933	207	
715.36564	2351	1+
718.34516	216	
732.37659	178	
732.39210	588	1+
746.35749	190	
764.34912	669	1+
863.43786	393	1+
903.45271	278	1+
920.45528	7743	1+
END IONS

###FS:    #m/z: 460.73216 #charge   2
###MaxRes:#m/z:  0.00000 #charge-128
###MS: 719
###MSMS: 720
BEGIN IONS
TITLE=Cmpd 21, AutoMSn(460.7322), 12.2 min
RTINSECONDS=734.736
SCANS=MS: 719 MSMS: 720
PEPMASS=460.73216	39235
CHARGE=2+
341.16839	109	
349.09683	167	
367.20474	162	
415.21532	179	
427.27590	722	1+
452.21880	208	
459.73027	112	
463.23800	102	
477.13837	102	
520.86149	108	
538.30932	155	
555.34470	335	
572.35755	101	
672.34998	229	
690.37589	131	
698.33414	189	
715.36683	1950	1+
732.38680	286	1+
746.34614	184	
764.36013	326	1+
920.45493	5585	1+
END IONS

###FS:    #m/z: 460.73243 #charge   2
###MaxRes:#m/z:  0.00000 #charge-128
###MS: 722
###MSMS: 723
BEGIN IONS
TITLE=Cmpd 22, AutoMSn(460.7324), 12.3 min
RTINSECONDS=737.763
SCANS=MS: 722 MSMS: 723
PEPMASS=460.73243	30517
CHARGE=2+
331.21524	120	
359.19441	112	
399.22585	104	
423.70834	188	
427.27469	313	
432.22081	162	
459.72332	142	
555.33597	574	
557.33669	105	
559.29435	125	
672.35702	170	
690.36756	177	
715.36341	1487	1+
734.38591	141	
764.34949	504	1+
920.45544	2736	1+
END IONS

###FS:    #m/z: 460.73338 #charge   2
###MaxRes:#m/z:  0.00000 #charge-128
###MS: 725
###MSMS: 726
BEGIN IONS
TITLE=Cmpd 24, AutoMSn(460.7334), 12.3 min
RTINSECONDS=740.781
SCANS=MS: 725 MSMS: 726
PEPMASS=460.73338	20497
CHARGE=2+
427.12578	100	
427.27620	367	1+
444.28504	144	
512.34403	106	
555.34377	541	1+
576.28700	149	
715.36728	814	1+
746.33869	111	
764.34205	167	
920.45899	3620	1+
END IONS

###FS:    #m/z: 386.88355 #charge   3
###MaxRes:#m/z:  0.00000 #charge-128
###MS: 727
###MSMS: 728
BEGIN IONS
TITLE=Cmpd 25, AutoMSn(386.8835), 12.4 min
RTINSECONDS=742.798
SCANS=MS: 727 MSMS: 728
PEPMASS=386.88355	4521
CHARGE=3+
576.29025	136	
END IONS

###FS:    #m/z: 460.73231 #charge   2
###MaxRes:#m/z:  0.00000 #charge-128
###MS: 727
###MSMS: 729
BEGIN IONS
TITLE=Cmpd 26, AutoMSn(460.7323), 12.4 min
RTINSECONDS=743.298
SCANS=MS: 727 MSMS: 729
PEPMASS=460.73231	16154
CHARGE=2+
427.28281	194	
END IONS

###FS:    #m/z: 386.88376 #charge   3
###MaxRes:#m/z:  0.00000 #charge-128
###MS: 731
###MSMS: 732
BEGIN IONS
TITLE=Cmpd 27, AutoMSn(386.8838), 12.4 min
RTINSECONDS=746.829
SCANS=MS: 731 MSMS: 732
PEPMASS=386.88376	10715
CHARGE=3+
361.17684	170	
401.17513	434	1+
460.25461	203	
514.26406	367	1+
576.28059	232	
599.36393	118	
627.35483	132	
END IONS

###FS:    #m/z: 630.28555 #charge   2
###MaxRes:#m/z:  0.00000 #charge-128
###MS: 731
###MSMS: 733
BEGIN IONS
TITLE=Cmpd 28, AutoMSn(630.2855), 12.5 min
RTINSECONDS=747.33
SCANS=MS: 731 MSMS: 733
PEPMASS=630.28555	3401
CHARGE=2+
415.16749	116	
628.34088	271	1+
791.40028	133	
END IONS

###FS:    #m/z: 665.29852 #charge   1
###MaxRes:#m/z:  0.00000 #charge-128
###MS: 731
###MSMS: 734
BEGIN IONS
TITLE=Cmpd 29, AutoMSn(665.2985), 12.5 min
RTINSECONDS=747.832
SCANS=MS: 731 MSMS: 734
PEPMASS=665.29852	2727
CHARGE=1+
372.17996	106	
END IONS

###FS:    #m/z: 429.21198 #charge   3
###MaxRes:#m/z:  0.00000 #charge-128
###MS: 735
###MSMS: 736
BEGIN IONS
TITLE=Cmpd 30, AutoMSn(429.2120), 12.5 min
RTINSECONDS=750.86
SCANS=MS: 735 MSMS: 736
PEPMASS=429.21198	28629
CHARGE=3+
322.18958	304	
379.09869	100	
383.23703	243	
391.20739	112	
393.22762	162	
400.26676	2925	1+
404.19472	113	
429.55849	127	
452.26030	141	
462.24643	523	1+
480.24469	890	1+
483.72076	338	
497.28227	101	
515.29392	913	1+
522.24061	135	
584.31177	122	
593.29184	142	
611.29382	113	
675.32612	1863	1+
678.24965	102	
806.36996	424	
893.39594	702	1+
894.40912	221	1+
964.43516	963	1+
1077.49602	476	1+
END IONS

###FS:    #m/z: 387.22383 #charge   2
###MaxRes:#m/z:  0.00000 #charge-128
###MS: 735
###MSMS: 737
BEGIN IONS
TITLE=Cmpd 31, AutoMSn(387.2238), 12.5 min
RTINSECONDS=751.361
SCANS=MS: 735 MSMS: 737
PEPMASS=387.22383	13351
CHARGE=2+
329.18957	149	
366.13928	145	
387.23165	154	
401.17931	686	
486.26222	665	
514.26909	538	
520.86222	144	
600.34382	211	
627.34254	356	1+
END IONS

###FS:    #m/z: 643.31149 #charge   2
###MaxRes:#m/z:  0.00000 #charge-128
###MS: 735
###MSMS: 738
BEGIN IONS
TITLE=Cmpd 32, AutoMSn(643.3115), 12.5 min
RTINSECONDS=751.861
SCANS=MS: 735 MSMS: 738
PEPMASS=643.31149	5749
CHARGE=2+
322.18137	101	
393.23061	127	
400.26707	180	
643.30996	185	
964.43589	238	
1077.50783	182	
1078.51231	131	
END IONS

###FS:    #m/z: 429.21150 #charge   3
###MaxRes:#m/z:  0.00000 #charge-128
###MS: 739
###MSMS: 740
BEGIN IONS
TITLE=Cmpd 33, AutoMSn(429.2115), 12.6 min
RTINSECONDS=754.879
SCANS=MS: 739 MSMS: 740
PEPMASS=429.21150	35043
CHARGE=3+
304.17257	112	
322.18706	474	
350.17351	142	
383.23612	531	1+
393.22245	376	
399.84169	244	
400.26269	3273	1+
403.69003	113	
405.53841	204	
405.85534	134	
409.20725	208	
438.18733	114	
447.20210	863	1+
462.23915	289	
480.25447	631	
487.52941	180	
492.72764	165	
494.13584	123	
498.26621	161	
515.28561	1250	1+
530.26357	130	
539.26335	140	
539.76586	100	
593.27979	128	
675.31851	1778	1+
806.36136	697	1+
893.39575	889	1+
964.44273	1319	1+
END IONS

###FS:    #m/z: 423.86190 #charge   3
###MaxRes:#m/z:  0.00000 #charge-128
###MS: 739
###MSMS: 741
BEGIN IONS
TITLE=Cmpd 34, AutoMSn(423.8619), 12.6 min
RTINSECONDS=755.38
SCANS=MS: 739 MSMS: 741
PEPMASS=423.86190	9680
CHARGE=3+
303.67623	178	
314.67616	169	
336.19718	208	
361.18340	386	
400.26190	262	
411.71932	138	
415.18534	101	
432.19546	647	1+
451.25198	161	
460.25461	711	1+
484.26369	126	
487.27206	116	
515.29264	144	
531.29392	754	
547.24880	272	1+
556.24613	741	
556.74746	469	
591.76691	251	
592.27753	100	
665.30233	154	
675.34453	111	
699.37089	292	1+
805.38583	212	1+
982.44471	645	1+
END IONS

###FS:    #m/z: 643.31166 #charge   2
###MaxRes:#m/z:  0.00000 #charge-128
###MS: 739
###MSMS: 742
BEGIN IONS
TITLE=Cmpd 35, AutoMSn(643.3117), 12.6 min
RTINSECONDS=755.881
SCANS=MS: 739 MSMS: 742
PEPMASS=643.31166	7566
CHARGE=2+
400.26193	395	
625.77206	109	
643.79825	116	
964.42873	133	
1077.53628	171	
END IONS

###FS:    #m/z: 429.21185 #charge   3
###MaxRes:#m/z:  0.00000 #charge-128
###MS: 743
###MSMS: 744
BEGIN IONS
TITLE=Cmpd 36, AutoMSn(429.2119), 12.6 min
RTINSECONDS=758.908
SCANS=MS: 743 MSMS: 744
PEPMASS=429.21185	25603
CHARGE=3+
322.18557	200	
364.19809	109	
393.20986	176	
400.26443	2435	1+
403.69452	151	
429.21905	125	
462.24663	181	
470.27842	106	
480.25394	273	
491.58709	137	
515.28944	543	
556.75562	140	
593.28392	150	
658.28893	113	
675.31448	1468	1+
676.32365	250	1+
806.37106	272	
886.34362	138	
893.40163	1037	1+
964.45411	386	1+
967.46151	106	
END IONS

###FS:    #m/z: 423.86384 #charge   3
###MaxRes:#m/z:  0.00000 #charge-128
###MS: 743
###MSMS: 745
BEGIN IONS
TITLE=Cmpd 37, AutoMSn(423.8638), 12.7 min
RTINSECONDS=759.409
SCANS=MS: 743 MSMS: 745
PEPMASS=423.86384	8196
CHARGE=3+
304.17787	100	
338.16091	141	
361.18774	227	
365.19620	123	
432.20568	533	1+
450.23288	125	
460.24438	279	
462.25225	103	
480.23264	125	
491.73449	316	
531.28777	453	1+
547.24991	141	
547.73432	155	
556.24808	610	
556.75005	113	
637.31184	106	
END IONS

###FS:    #m/z: 635.28991 #charge   2
###MaxRes:#m/z:  0.00000 #charge-128
###MS: 743
###MSMS: 746
BEGIN IONS
TITLE=Cmpd 38, AutoMSn(635.2899), 12.7 min
RTINSECONDS=759.91
SCANS=MS: 743 MSMS: 746
PEPMASS=635.28991	3871
CHARGE=2+
635.27390	234	
635.78611	146	
END IONS

###FS:    #m/z: 423.86186 #charge   3
###MaxRes:#m/z:  0.00000 #charge-128
###MS: 747
###MSMS: 748
BEGIN IONS
TITLE=Cmpd 39, AutoMSn(423.8619), 12.7 min
RTINSECONDS=762.948
SCANS=MS: 747 MSMS: 748
PEPMASS=423.86186	6479
CHARGE=3+
432.20919	184	
448.22537	180	
450.25523	192	
460.25239	262	1+
491.75252	158	
526.72463	102	
531.27848	174	
591.78031	276	
893.37997	101	
1111.48829	753	1+
END IONS

###FS:    #m/z: 460.23641 #charge   2
###MaxRes:#m/z:  0.00000 #charge-128
###MS: 749
###MSMS: 750
BEGIN IONS
TITLE=Cmpd 40, AutoMSn(460.2364), 12.7 min
RTINSECONDS=764.975
SCANS=MS: 749 MSMS: 750
PEPMASS=460.23641	6893
CHARGE=2+
615.28364	159	
643.26982	170	
END IONS

###FS:    #m/z: 492.58484 #charge   3
###MaxRes:#m/z:  0.00000 #charge-128
###MS: 749
###MSMS: 751
BEGIN IONS
TITLE=Cmpd 41, AutoMSn(492.5848), 12.8 min
RTINSECONDS=765.476
SCANS=MS: 749 MSMS: 751
PEPMASS=492.58484	3438
CHARGE=3+
489.28048	184	
559.26758	159	
616.28838	157	
633.34008	266	
702.32700	281	
730.32210	239	
END IONS

###FS:    #m/z: 491.92659 #charge   2
###MaxRes:#m/z:  0.00000 #charge-128
###MS: 752
###MSMS: 754
BEGIN IONS
TITLE=Cmpd 43, AutoMSn(491.9266), 12.8 min
RTINSECONDS=768.495
SCANS=MS: 752 MSMS: 754
PEPMASS=491.92659	6897
CHARGE=2+
308.16025	184	
337.15502	130	
356.66742	119	
365.66689	151	
413.20284	120	
432.25321	341	
436.74876	120	
450.72035	127	
489.27494	837	1+
576.31246	542	1+
615.31382	526	1+
633.33143	2443	1+
673.30478	447	1+
702.32445	360	
728.37391	112	
730.32746	1743	1+
815.39898	120	
843.40829	270	
END IONS

###FS:    #m/z: 597.91978 #charge   3
###MaxRes:#m/z:  0.00000 #charge-128
###MS: 752
###MSMS: 755
BEGIN IONS
TITLE=Cmpd 44, AutoMSn(597.9198), 12.8 min
RTINSECONDS=768.995
SCANS=MS: 752 MSMS: 755
PEPMASS=597.91978	3134
CHARGE=3+
463.21799	139	
485.35740	214	
520.24735	236	
577.26264	571	1+
END IONS

###FS:    #m/z: 460.23644 #charge   2
###MaxRes:#m/z:  0.00000 #charge-128
###MS: 756
###MSMS: 757
BEGIN IONS
TITLE=Cmpd 45, AutoMSn(460.2364), 12.9 min
RTINSECONDS=772.027
SCANS=MS: 756 MSMS: 757
PEPMASS=460.23644	21927
CHARGE=2+
402.25636	130	
432.25812	114	
517.27798	105	
588.31264	329	
633.33502	153	
END IONS

###FS:    #m/z: 575.24420 #charge   2
###MaxRes:#m/z:  0.00000 #charge-128
###MS: 756
###MSMS: 758
BEGIN IONS
TITLE=Cmpd 46, AutoMSn(575.2442), 12.9 min
RTINSECONDS=772.528
SCANS=MS: 756 MSMS: 758
PEPMASS=575.24420	6780
CHARGE=2+
376.18906	331	1+
410.71285	280	
497.17276	153	
536.22492	1154	1+
574.22943	118	
586.25226	114	
635.29433	1209	1+
1149.47602	2176	1+
END IONS

###FS:    #m/z: 492.58390 #charge   3
###MaxRes:#m/z:  0.00000 #charge-128
###MS: 756
###MSMS: 759
BEGIN IONS
TITLE=Cmpd 47, AutoMSn(492.5839), 12.9 min
RTINSECONDS=773.029
SCANS=MS: 756 MSMS: 759
PEPMASS=492.58390	7489
CHARGE=3+
309.64674	102	
337.15297	100	
365.66099	281	
432.25995	190	
489.27214	712	1+
576.31633	539	
615.31540	235	
633.33144	2176	1+
673.30268	133	
702.33405	271	
730.32099	1166	1+
843.41179	169	
END IONS

###FS:    #m/z: 575.24364 #charge   2
###MaxRes:#m/z:  0.00000 #charge-128
###MS: 760
###MSMS: 761
BEGIN IONS
TITLE=Cmpd 48, AutoMSn(575.2436), 12.9 min
RTINSECONDS=776.06
SCANS=MS: 760 MSMS: 761
PEPMASS=575.24364	23750
CHARGE=2+
376.18874	301	
382.20494	251	
497.17939	285	
515.19406	177	
536.22076	2182	1+
566.73152	150	
586.25598	205	
596.24227	163	
614.26109	516	1+
618.26995	180	
635.29300	2441	1+
643.33911	148	
763.39099	173	
820.40779	867	1+
820.41991	122	
1149.47795	3806	1+
END IONS

###FS:    #m/z: 517.23887 #charge   3
###MaxRes:#m/z:  0.00000 #charge-128
###MS: 760
###MSMS: 762
BEGIN IONS
TITLE=Cmpd 49, AutoMSn(517.2389), 12.9 min
RTINSECONDS=776.561
SCANS=MS: 760 MSMS: 762
PEPMASS=517.23887	5249
CHARGE=3+
368.19169	152	
402.23298	117	
430.24369	198	
515.30454	203	
517.26933	521	1+
588.31415	1370	1+
597.76198	140	
617.34927	127	
661.78847	120	
735.38939	523	1+
818.42825	778	1+
846.39709	355	1+
919.45962	1455	1+
END IONS

###FS:    #m/z: 575.24348 #charge   2
###MaxRes:#m/z:  0.00000 #charge-128
###MS: 764
###MSMS: 765
BEGIN IONS
TITLE=Cmpd 50, AutoMSn(575.2435), 13.0 min
RTINSECONDS=780.084
SCANS=MS: 764 MSMS: 765
PEPMASS=575.24348	26847
CHARGE=2+
376.19139	528	1+
382.19787	196	
468.22147	247	
497.18482	300	
515.19372	429	1+
536.22261	2516	1+
566.22168	136	
566.73311	137	
583.22621	103	
586.25397	100	
596.25982	185	
614.26316	372	
616.26083	172	
635.29494	2374	1+
763.37230	130	
820.40566	1360	1+
1149.47737	4824	1+
END IONS

###FS:    #m/z: 517.23805 #charge   3
###MaxRes:#m/z:  0.00000 #charge-128
###MS: 764
###MSMS: 766
BEGIN IONS
TITLE=Cmpd 51, AutoMSn(517.2381), 13.0 min
RTINSECONDS=780.585
SCANS=MS: 764 MSMS: 766
PEPMASS=517.23805	5210
CHARGE=3+
417.24987	118	
430.23292	118	
451.74563	106	
517.27064	493	1+
562.23577	103	
588.31272	637	1+
661.75333	108	
735.36872	412	1+
761.40055	173	
818.42205	528	1+
847.44247	152	
919.46206	934	1+
END IONS

###FS:    #m/z: 459.56203 #charge   1
###MaxRes:#m/z:  0.00000 #charge-128
###MS: 767
###MSMS: 768
BEGIN IONS
TITLE=Cmpd 52, AutoMSn(459.5620), 13.1 min
RTINSECONDS=783.106
SCANS=MS: 767 MSMS: 768
PEPMASS=459.56203	14295
CHARGE=1+
448.15895	109	
END IONS

###FS:    #m/z: 412.86898 #charge   3
###MaxRes:#m/z:  0.00000 #charge-128
###MS: 767
###MSMS: 769
BEGIN IONS
TITLE=Cmpd 53, AutoMSn(412.8690), 13.1 min
RTINSECONDS=783.607
SCANS=MS: 767 MSMS: 769
PEPMASS=412.86898	3746
CHARGE=3+
314.16153	120	
335.14905	154	
424.16988	115	
446.21955	149	
463.24247	586	1+
498.21794	251	1+
609.27673	136	
626.31703	454	1+
808.33763	111	
END IONS

###FS:    #m/z: 689.84497 #charge   2
###MaxRes:#m/z:  0.00000 #charge-128
###MS: 767
###MSMS: 770
BEGIN IONS
TITLE=Cmpd 54, AutoMSn(689.8450), 13.1 min
RTINSECONDS=784.108
SCANS=MS: 767 MSMS: 770
PEPMASS=689.84497	3758
CHARGE=2+
448.15138	100	
517.29160	107	
END IONS

###FS:    #m/z: 412.86869 #charge   3
###MaxRes:#m/z:  0.00000 #charge-128
###MS: 771
###MSMS: 772
BEGIN IONS
TITLE=Cmpd 55, AutoMSn(412.8687), 13.1 min
RTINSECONDS=787.139
SCANS=MS: 771 MSMS: 772
PEPMASS=412.86869	8211
CHARGE=3+
335.16330	116	
413.19903	165	
463.23533	643	1+
499.20629	103	
626.29359	399	1+
773.37246	238	
937.41556	151	
END IONS

###FS:    #m/z: 459.56233 #charge   1
###MaxRes:#m/z:  0.00000 #charge-128
###MS: 771
###MSMS: 773
BEGIN IONS
TITLE=Cmpd 56, AutoMSn(459.5623), 13.1 min
RTINSECONDS=787.64
SCANS=MS: 771 MSMS: 773
PEPMASS=459.56233	10680
CHARGE=1+
386.17928	106	
420.21575	127	
END IONS

###FS:    #m/z: 618.78550 #charge   2
###MaxRes:#m/z:  0.00000 #charge-128
###MS: 771
###MSMS: 774
BEGIN IONS
TITLE=Cmpd 57, AutoMSn(618.7855), 13.1 min
RTINSECONDS=788.14
SCANS=MS: 771 MSMS: 774
PEPMASS=618.78550	3364
CHARGE=2+
464.23331	124	
609.79284	105	
740.32767	116	
827.35779	126	
END IONS

###FS:    #m/z: 412.52168 #charge   2
###MaxRes:#m/z:  0.00000 #charge-128
###MS: 775
###MSMS: 776
BEGIN IONS
TITLE=Cmpd 58, AutoMSn(412.5217), 13.2 min
RTINSECONDS=791.17
SCANS=MS: 775 MSMS: 776
PEPMASS=412.52168	8212
CHARGE=2+
335.14688	167	
413.20633	113	
446.19868	143	
463.22082	309	1+
469.22012	118	
565.26864	107	
609.27270	101	
626.30390	356	1+
773.37884	112	
817.81450	120	
END IONS

###FS:    #m/z: 618.27001 #charge   2
###MaxRes:#m/z:  0.00000 #charge-128
###MS: 775
###MSMS: 778
BEGIN IONS
TITLE=Cmpd 59, AutoMSn(618.2700), 13.2 min
RTINSECONDS=792.173
SCANS=MS: 775 MSMS: 778
PEPMASS=618.27001	3816
CHARGE=2+
520.23845	115	
END IONS

###FS:    #m/z: 503.23239 #charge   3
###MaxRes:#m/z:  0.00000 #charge-128
###MS: 779
###MSMS: 780
BEGIN IONS
TITLE=Cmpd 60, AutoMSn(503.2324), 13.3 min
RTINSECONDS=795.198
SCANS=MS: 779 MSMS: 780
PEPMASS=503.23239	3751
CHARGE=3+
388.23314	179	
END IONS

###FS:    #m/z: 503.23124 #charge   3
###MaxRes:#m/z:  0.00000 #charge-128
###MS: 782
###MSMS: 783
BEGIN IONS
TITLE=Cmpd 61, AutoMSn(503.2312), 13.3 min
RTINSECONDS=798.223
SCANS=MS: 782 MSMS: 783
PEPMASS=503.23124	4547
CHARGE=3+
412.21864	120	
503.25338	163	
555.23773	352	
624.79240	303	
625.29598	169	
705.78416	142	
718.28718	210	
833.31617	116	
END IONS

###FS:    #m/z: 503.22628 #charge   3
###MaxRes:#m/z:  0.00000 #charge-128
###MS: 784
###MSMS: 785
BEGIN IONS
TITLE=Cmpd 62, AutoMSn(503.2263), 13.3 min
RTINSECONDS=800.245
SCANS=MS: 784 MSMS: 785
PEPMASS=503.22628	6031
CHARGE=3+
335.15053	225	
387.12815	245	
388.21953	143	
405.13911	277	1+
422.15724	108	
504.27107	140	
555.23110	1409	1+
704.80060	134	
705.31016	155	
718.30303	375	1+
833.32654	545	1+
1248.57010	726	1+
END IONS

###FS:    #m/z: 565.26050 #charge   2
###MaxRes:#m/z:  0.00000 #charge-128
###MS: 784
###MSMS: 786
BEGIN IONS
TITLE=Cmpd 63, AutoMSn(565.2605), 13.3 min
RTINSECONDS=800.745
SCANS=MS: 784 MSMS: 786
PEPMASS=565.26050	2713
CHARGE=2+
322.19322	119	
END IONS

###FS:    #m/z: 565.26296 #charge   2
###MaxRes:#m/z:  0.00000 #charge-128
###MS: 787
###MSMS: 788
BEGIN IONS
TITLE=Cmpd 64, AutoMSn(565.2630), 13.4 min
RTINSECONDS=803.268
SCANS=MS: 787 MSMS: 788
PEPMASS=565.26296	6182
CHARGE=2+
322.18698	175	
737.30608	113	
808.33523	390	
817.81508	152	
921.41329	364	1+
END IONS

###FS:    #m/z: 513.22940 #charge   2
###MaxRes:#m/z:  0.00000 #charge-128
###MS: 791
###MSMS: 793
BEGIN IONS
TITLE=Cmpd 67, AutoMSn(513.2294), 13.5 min
RTINSECONDS=807.79
SCANS=MS: 791 MSMS: 793
PEPMASS=513.22940	6893
CHARGE=2+
358.11274	146	
368.19887	100	
387.09725	129	
402.24167	555	1+
409.71046	199	
438.11623	172	
459.26424	1319	1+
504.22558	253	1+
517.26768	469	1+
588.31064	930	1+
622.33025	540	1+
735.38428	367	
782.35933	343	1+
846.40985	279	
897.37340	124	
END IONS

###FS:    #m/z: 565.26021 #charge   2
###MaxRes:#m/z:  0.00000 #charge-128
###MS: 791
###MSMS: 794
BEGIN IONS
TITLE=Cmpd 68, AutoMSn(565.2602), 13.5 min
RTINSECONDS=808.291
SCANS=MS: 791 MSMS: 794
PEPMASS=565.26021	7168
CHARGE=2+
322.18209	175	
565.26860	135	
573.15944	220	
808.33295	354	
921.41208	280	1+
END IONS

###FS:    #m/z: 386.22654 #charge   2
###MaxRes:#m/z:  0.00000 #charge-128
###MS: 795
###MSMS: 796
BEGIN IONS
TITLE=Cmpd 69, AutoMSn(386.2265), 13.5 min
RTINSECONDS=811.322
SCANS=MS: 795 MSMS: 796
PEPMASS=386.22654	9206
CHARGE=2+
343.17444	171	
360.19582	103	
381.22384	106	
382.17797	323	1+
385.16660	143	
399.23804	184	
400.19348	377	
402.17892	129	
416.26751	336	
417.21917	2071	1+
427.24228	106	
429.16027	114	
446.23953	131	
471.23563	609	1+
488.25502	4530	1+
495.64827	234	
559.27321	355	
576.29381	1758	1+
586.28647	122	
601.33936	1998	1+
672.37444	1029	1+
681.01572	265	
END IONS

###FS:    #m/z: 529.76735 #charge   2
###MaxRes:#m/z:  0.00000 #charge-128
###MS: 795
###MSMS: 797
BEGIN IONS
TITLE=Cmpd 70, AutoMSn(529.7674), 13.5 min
RTINSECONDS=811.823
SCANS=MS: 795 MSMS: 797
PEPMASS=529.76735	8489
CHARGE=2+
340.15222	161	
345.15824	163	
411.23828	185	
439.23001	391	1+
445.21255	243	
457.23437	128	
470.26736	110	
568.32178	101	
585.33703	1876	1+
696.36437	112	
714.37794	563	1+
874.40450	790	1+
884.24317	236	
945.45227	338	1+
955.78466	108	
END IONS

###FS:    #m/z: 513.22979 #charge   2
###MaxRes:#m/z:  0.00000 #charge-128
###MS: 795
###MSMS: 798
BEGIN IONS
TITLE=Cmpd 71, AutoMSn(513.2298), 13.5 min
RTINSECONDS=812.324
SCANS=MS: 795 MSMS: 798
PEPMASS=513.22979	9705
CHARGE=2+
359.10301	165	
387.09966	220	
402.24664	231	
459.26779	1375	1+
482.72856	100	
517.27204	272	
588.30821	310	
622.32966	659	1+
735.39014	135	
782.36006	315	1+
846.38159	110	
848.44681	106	
897.39794	129	
1007.43294	506	1+
END IONS

###FS:    #m/z: 445.89289 #charge   3
###MaxRes:#m/z:  0.00000 #charge-128
###MS: 799
###MSMS: 800
BEGIN IONS
TITLE=Cmpd 72, AutoMSn(445.8929), 13.6 min
RTINSECONDS=815.357
SCANS=MS: 799 MSMS: 800
PEPMASS=445.89289	37758
CHARGE=3+
343.20635	721	
482.29100	322	
503.24125	267	
535.26890	590	
535.76482	493	
543.75776	268	
572.79586	290	
576.79223	426	
577.29163	292	
585.80223	382	
599.78996	532	
617.31847	285	
642.31384	1460	1+
741.38143	312	
912.42687	318	
929.47832	3188	1+
1000.51121	3639	1+
1087.54431	23878	1+
1188.59177	9442	1+
END IONS

###FS:    #m/z: 386.22799 #charge   2
###MaxRes:#m/z:  0.00000 #charge-128
###MS: 799
###MSMS: 801
BEGIN IONS
TITLE=Cmpd 73, AutoMSn(386.2280), 13.6 min
RTINSECONDS=815.858
SCANS=MS: 799 MSMS: 801
PEPMASS=386.22799	30443
CHARGE=2+
343.17040	857	1+
360.19495	494	
382.19399	234	
400.19425	1732	1+
417.22231	6114	1+
428.21514	246	
470.24819	291	
471.22780	1051	1+
488.25598	13567	1+
576.29049	1301	1+
584.31932	355	
601.33992	3940	1+
672.37804	2670	1+
END IONS

###FS:    #m/z: 771.44505 #charge   1
###MaxRes:#m/z:  0.00000 #charge-128
###MS: 799
###MSMS: 802
BEGIN IONS
TITLE=Cmpd 74, AutoMSn(771.4451), 13.6 min
RTINSECONDS=816.359
SCANS=MS: 799 MSMS: 802
PEPMASS=771.44505	20074
CHARGE=1+
370.20973	163	
483.29220	176	
491.58186	140	
584.31276	154	
753.43257	195	
771.44402	9585	1+
END IONS

###FS:    #m/z: 445.89256 #charge   3
###MaxRes:#m/z:  0.00000 #charge-128
###MS: 803
###MSMS: 804
BEGIN IONS
TITLE=Cmpd 75, AutoMSn(445.8926), 13.7 min
RTINSECONDS=819.391
SCANS=MS: 803 MSMS: 804
PEPMASS=445.89256	48850
CHARGE=3+
343.20444	614	
384.85419	430	
385.20089	324	
428.21344	378	
436.72561	433	
482.28685	372	
503.23374	705	
525.26653	1050	1+
572.77577	419	
573.28430	331	
576.79860	323	
585.79940	648	
586.29925	447	
599.78831	808	
600.29368	409	
616.31184	311	
642.31531	1592	1+
741.38208	520	
912.44235	813	1+
929.47823	4464	1+
1000.51602	4692	1+
1069.52547	1575	1+
1087.54496	29364	1+
1188.59192	11949	1+
END IONS

###FS:    #m/z: 386.22759 #charge   2
###MaxRes:#m/z:  0.00000 #charge-128
###MS: 803
###MSMS: 805
BEGIN IONS
TITLE=Cmpd 76, AutoMSn(386.2276), 13.7 min
RTINSECONDS=819.892
SCANS=MS: 803 MSMS: 805
PEPMASS=386.22759	40780
CHARGE=2+
343.16653	590	
360.19645	623	
382.17596	1377	1+
399.24559	259	
400.19130	1479	1+
411.18299	338	
417.21835	6923	1+
453.21221	272	
470.24652	373	
471.23003	1107	
488.25701	14880	1+
519.28558	295	
576.28986	768	1+
601.34000	5077	1+
672.37733	3351	1+
681.02335	371	
END IONS

###FS:    #m/z: 771.44546 #charge   1
###MaxRes:#m/z:  0.00000 #charge-128
###MS: 803
###MSMS: 806
BEGIN IONS
TITLE=Cmpd 77, AutoMSn(771.4455), 13.7 min
RTINSECONDS=820.393
SCANS=MS: 803 MSMS: 806
PEPMASS=771.44546	32363
CHARGE=1+
370.20744	170	
400.18912	161	
412.25558	136	
417.22207	120	
471.23091	131	
488.25454	134	
754.43258	135	
765.19995	193	
769.43497	321	
771.44350	9411	1+
END IONS

###FS:    #m/z: 386.22811 #charge   2
###MaxRes:#m/z:  0.00000 #charge-128
###MS: 807
###MSMS: 808
BEGIN IONS
TITLE=Cmpd 78, AutoMSn(386.2281), 13.7 min
RTINSECONDS=823.441
SCANS=MS: 807 MSMS: 808
PEPMASS=386.22811	41270
CHARGE=2+
320.16987	360	
328.67925	260	
338.19130	361	
343.17251	1225	1+
360.19600	508	
363.15655	272	
365.16496	286	
381.16986	308	
382.17715	914	1+
389.72816	205	
393.17244	252	
399.21014	248	
400.19199	1551	1+
411.17726	919	
417.21704	6262	1+
417.92707	512	
432.25961	192	
453.22905	218	
470.24935	287	
471.23541	1308	1+
488.25605	12206	1+
495.64999	798	
496.54910	196	
519.28935	723	
576.28683	357	
584.31419	205	
601.33563	3943	1+
672.37726	2827	1+
681.01327	391	
END IONS

###FS:    #m/z: 445.89242 #charge   3
###MaxRes:#m/z:  0.00000 #charge-128
###MS: 807
###MSMS: 809
BEGIN IONS
TITLE=Cmpd 79, AutoMSn(445.8924), 13.7 min
RTINSECONDS=823.942
SCANS=MS: 807 MSMS: 809
PEPMASS=445.89242	37162
CHARGE=3+
343.20752	682	
384.86323	198	
392.21687	197	
395.16935	202	
405.72183	264	
414.23671	321	
422.24799	243	
426.18660	159	
428.22047	167	
436.73616	162	
440.22309	225	
470.18247	471	
482.28853	360	
487.21687	1129	1+
500.76156	1992	1+
503.23731	5714	1+
510.69966	1259	
525.27373	392	
542.25868	358	1+
543.77160	229	
558.27850	164	
569.25495	341	
576.78161	643	1+
586.28749	897	1+
599.79202	251	
600.30070	788	1+
616.31802	1330	1+
642.31364	1005	
659.33903	169	
699.37450	307	
714.37611	750	1+
725.36300	203	
741.37135	401	
744.41467	232	
792.41954	351	1+
929.47082	1972	1+
996.53583	388	1+
1001.51773	1256	1+
1069.51133	714	1+
1087.54626	16269	1+
1188.59001	6002	1+
END IONS

###FS:    #m/z: 771.44378 #charge   1
###MaxRes:#m/z:  0.00000 #charge-128
###MS: 807
###MSMS: 810
BEGIN IONS
TITLE=Cmpd 80, AutoMSn(771.4438), 13.7 min
RTINSECONDS=824.443
SCANS=MS: 807 MSMS: 810
PEPMASS=771.44378	27613
CHARGE=1+
338.17746	107	
400.19508	103	
412.25421	123	
519.28737	309	
525.26286	138	
623.32179	110	
769.43282	643	1+
771.44520	7221	1+
END IONS

###FS:    #m/z: 385.22151 #charge   2
###MaxRes:#m/z:  0.00000 #charge-128
###MS: 811
###MSMS: 812
BEGIN IONS
TITLE=Cmpd 81, AutoMSn(385.2215), 13.8 min
RTINSECONDS=827.488
SCANS=MS: 811 MSMS: 812
PEPMASS=385.22151	45294
CHARGE=2+
325.16883	185	
338.17903	504	
343.17396	544	
360.19699	341	
363.15668	1111	1+
381.16740	243	
382.17655	547	1+
387.72028	128	
393.16435	282	
399.22263	177	
400.19572	992	1+
411.17734	825	
417.21943	4488	1+
417.93668	390	
428.22009	164	
432.25779	368	1+
453.21583	414	1+
470.23937	126	
471.22864	542	
488.25689	8008	1+
495.64634	1331	
496.27990	195	
510.23914	187	
519.29277	667	1+
529.25346	129	
584.30219	184	
601.33934	2705	1+
656.34245	534	1+
656.34517	362	
672.37779	2333	1+
681.05364	566	1+
END IONS

###FS:    #m/z: 443.90497 #charge   3
###MaxRes:#m/z:  0.00000 #charge-128
###MS: 811
###MSMS: 813
BEGIN IONS
TITLE=Cmpd 82, AutoMSn(443.9050), 13.8 min
RTINSECONDS=827.989
SCANS=MS: 811 MSMS: 813
PEPMASS=443.90497	15957
CHARGE=3+
329.16656	127	
343.20649	182	
372.72206	116	
397.71292	224	
400.23614	224	
414.23072	242	
429.21613	156	
436.71540	124	
442.20529	119	
443.22554	281	1+
443.90037	169	
458.20022	137	
470.19104	323	
482.28870	117	
487.21879	567	1+
500.75719	679	1+
503.23708	4367	1+
510.25806	139	
510.70802	632	
523.26112	148	
535.26239	176	
535.76427	160	
552.28647	117	
558.29089	398	
569.25526	366	1+
576.78193	175	
577.28703	182	
586.29005	829	1+
599.78226	120	
601.31143	191	
616.32629	911	1+
642.30678	504	1+
699.35054	202	
714.36985	704	1+
792.44450	255	1+
810.39868	288	1+
912.44058	553	1+
929.48070	517	1+
1001.51991	721	1+
1087.54560	6115	1+
1188.58619	2200	1+
END IONS

###FS:    #m/z: 771.44380 #charge   1
###MaxRes:#m/z:  0.00000 #charge-128
###MS: 811
###MSMS: 814
BEGIN IONS
TITLE=Cmpd 83, AutoMSn(771.4438), 13.8 min
RTINSECONDS=828.49
SCANS=MS: 811 MSMS: 814
PEPMASS=771.44380	19792
CHARGE=1+
338.17934	205	
519.29174	385	
605.31603	114	
769.43063	497	1+
771.44295	3832	1+
END IONS

###FS:    #m/z: 651.61708 #charge   3
###MaxRes:#m/z:  0.00000 #charge-128
###MS: 815
###MSMS: 816
BEGIN IONS
TITLE=Cmpd 84, AutoMSn(651.6171), 13.9 min
RTINSECONDS=831.536
SCANS=MS: 815 MSMS: 816
PEPMASS=651.61708	32726
CHARGE=3+
343.15695	279	
376.17233	392	
419.69653	848	
432.19476	448	
490.26060	1735	1+
501.22436	484	
531.72008	283	
558.23800	411	
558.72985	399	
591.30325	2822	1+
602.24584	280	
619.19360	368	
634.21523	820	1+
646.28360	332	
654.73717	650	
747.29790	2566	1+
751.33790	2469	1+
776.28509	13096	1+
785.58290	1245	
818.32835	401	
820.35475	302	
838.36970	5077	1+
861.37669	2955	1+
871.36025	1195	1+
889.36942	11698	1+
899.41290	441	
949.39749	297	
967.41061	1384	1+
986.42247	1215	1+
1046.45293	4284	1+
1047.45836	369	
1064.46856	29369	1+
1115.45958	319	
END IONS

###FS:    #m/z: 385.22165 #charge   2
###MaxRes:#m/z:  0.00000 #charge-128
###MS: 815
###MSMS: 817
BEGIN IONS
TITLE=Cmpd 85, AutoMSn(385.2216), 13.9 min
RTINSECONDS=832.038
SCANS=MS: 815 MSMS: 817
PEPMASS=385.22165	38053
CHARGE=2+
320.17012	316	1+
329.17476	146	
337.17389	356	1+
342.20896	134	
343.18070	314	
360.19657	216	
363.15516	284	1+
381.17030	143	
383.17240	162	
393.16652	328	
399.22445	139	
400.19962	306	
411.17935	631	
416.25119	134	
417.22032	1874	1+
417.92474	498	
418.00621	321	
425.02067	136	
449.25484	204	
453.21554	110	
471.23720	274	
488.25586	3925	1+
495.64396	901	
510.25445	314	1+
519.29406	292	
576.27647	128	
601.34367	1340	1+
656.34053	164	
672.38271	674	1+
681.01335	268	
END IONS

###FS:    #m/z: 504.24130 #charge   2
###MaxRes:#m/z:  0.00000 #charge-128
###MS: 815
###MSMS: 818
BEGIN IONS
TITLE=Cmpd 86, AutoMSn(504.2413), 13.9 min
RTINSECONDS=832.54
SCANS=MS: 815 MSMS: 818
PEPMASS=504.24130	9907
CHARGE=2+
361.15888	110	
413.22480	102	
466.72970	118	
490.24244	277	
495.22492	135	
555.23238	476	1+
592.29966	158	
719.29683	103	
722.35532	108	
776.31314	142	
1007.47106	1003	1+
END IONS

###FS:    #m/z: 651.61899 #charge   3
###MaxRes:#m/z:  0.00000 #charge-128
###MS: 819
###MSMS: 820
BEGIN IONS
TITLE=Cmpd 87, AutoMSn(651.6190), 13.9 min
RTINSECONDS=835.573
SCANS=MS: 819 MSMS: 820
PEPMASS=651.61899	418435
CHARGE=3+
376.17330	3368	
419.69077	7012	
490.26082	11904	
558.23885	6818	
558.73768	4382	
589.27950	5008	
589.78219	3780	
591.30842	24996	1+
601.75154	3346	
634.21648	4304	
645.61380	3710	
645.94860	3608	
651.61937	3818	
651.95205	3988	
661.26262	3705	
747.29696	17706	1+
751.33897	20624	1+
776.28665	118344	1+
838.36882	45798	1+
861.37528	3472	
861.37917	23165	1+
871.36179	4270	
889.36930	97660	1+
889.37571	16953	1+
967.41192	19544	1+
986.42469	10162	1+
1046.45711	40729	1+
1064.46887	342554	1+
END IONS

###FS:    #m/z: 976.91964 #charge   2
###MaxRes:#m/z:  0.00000 #charge-128
###MS: 819
###MSMS: 821
BEGIN IONS
TITLE=Cmpd 88, AutoMSn(976.9196), 13.9 min
RTINSECONDS=836.074
SCANS=MS: 819 MSMS: 821
PEPMASS=976.91964	50144
CHARGE=2+
490.26305	296	
501.22592	1122	1+
661.25581	415	
747.29368	416	
767.44162	225	
776.28939	1055	1+
785.57192	724	
838.36373	674	1+
889.37139	2440	1+
899.41754	526	
906.37054	231	
968.90645	222	
975.94240	206	
976.40957	205	
1064.46807	3044	1+
1177.53949	231	
1952.83168	26864	1+
END IONS

###FS:    #m/z: 658.94405 #charge   3
###MaxRes:#m/z:  0.00000 #charge-128
###MS: 819
###MSMS: 822
BEGIN IONS
TITLE=Cmpd 89, AutoMSn(658.9441), 13.9 min
RTINSECONDS=836.575
SCANS=MS: 819 MSMS: 822
PEPMASS=658.94405	14339
CHARGE=3+
343.13787	152	
357.89223	193	
386.19397	205	
399.63786	220	
430.18195	330	1+
438.11749	251	
453.19071	170	
486.22468	279	1+
490.25987	418	
501.23228	202	
504.21946	170	
531.73343	1665	1+
532.23531	390	
540.73850	288	1+
543.72039	212	
591.30674	559	1+
592.57653	153	
611.91747	297	
634.23747	496	1+
654.59353	221	1+
657.30869	153	
658.94380	3263	1+
659.27295	2324	1+
659.61360	1410	1+
664.26956	482	
664.61208	401	
667.83896	328	1+
747.29697	184	
751.33792	351	
776.28741	2105	1+
785.57609	565	
792.27398	151	
798.34322	184	
838.37420	849	1+
853.32977	360	1+
889.36752	1023	1+
905.34662	210	1+
967.41088	557	1+
1062.44196	155	
1064.45025	172	
1065.45927	241	
1065.47242	1637	1+
1086.45166	211	
1199.52873	567	1+
END IONS

###FS:    #m/z: 651.61954 #charge   3
###MaxRes:#m/z:  0.00000 #charge-128
###MS: 823
###MSMS: 824
BEGIN IONS
TITLE=Cmpd 90, AutoMSn(651.6195), 14.0 min
RTINSECONDS=839.599
SCANS=MS: 823 MSMS: 824
PEPMASS=651.61954	693322
CHARGE=3+
376.17551	4415	
419.69043	10593	
490.26012	15618	
501.22781	4639	
558.23817	9122	
558.73973	5680	
589.28026	7728	
589.78256	4448	
591.30783	33590	1+
601.75462	5207	
634.21770	5698	
645.61679	4838	
645.94889	6035	
646.27983	4770	
651.62017	5282	
651.95390	5393	
661.26247	5638	
747.29670	25056	1+
751.33890	28977	1+
776.28759	148362	1+
838.36963	65386	1+
861.37280	5188	
861.37949	28433	1+
871.35976	6564	
889.37158	160373	1+
967.41214	26679	1+
986.42538	14646	1+
1046.45246	4473	
1046.45686	55278	1+
1064.46952	479712	1+
END IONS

###FS:    #m/z: 976.91974 #charge   2
###MaxRes:#m/z:  0.00000 #charge-128
###MS: 823
###MSMS: 825
BEGIN IONS
TITLE=Cmpd 91, AutoMSn(976.9197), 14.0 min
RTINSECONDS=840.1
SCANS=MS: 823 MSMS: 825
PEPMASS=976.91974	122066
CHARGE=2+
386.20440	277	
490.26309	431	
501.23101	908	
661.26120	375	
751.34552	325	
776.28936	1265	1+
785.57074	480	
838.37676	413	
889.37199	3140	1+
905.87842	284	
915.97945	359	
967.90926	322	
968.42299	276	
976.44129	348	
1064.46576	2798	1+
1076.28279	1069	
1177.55757	429	
1952.83485	36749	1+
END IONS

###FS:    #m/z: 670.62318 #charge   3
###MaxRes:#m/z:  0.00000 #charge-128
###MS: 823
###MSMS: 826
BEGIN IONS
TITLE=Cmpd 92, AutoMSn(670.6232), 14.0 min
RTINSECONDS=840.601
SCANS=MS: 823 MSMS: 826
PEPMASS=670.62318	22277
CHARGE=3+
419.69598	455	
463.20343	347	
490.25964	879	1+
531.72830	287	
567.56564	1211	
567.89504	698	
568.22716	532	
591.29920	1196	1+
596.23028	594	1+
597.89862	9148	1+
598.23635	7373	1+
598.56783	4959	1+
601.24908	511	1+
603.22968	1119	1+
603.56722	590	
603.90637	360	
606.74027	339	
619.20555	297	
631.92714	354	
632.24119	414	1+
634.22482	292	
663.26101	361	
663.59524	572	
665.62420	431	1+
666.27921	522	1+
669.60278	429	
669.92726	461	
672.30754	347	
718.27335	415	1+
747.30277	944	
751.33821	1002	1+
760.30751	460	1+
776.29026	2417	1+
818.34255	429	1+
833.31150	5965	1+
838.37086	2312	1+
850.85562	488	
851.34480	316	
889.36528	2090	1+
904.34026	282	
918.39111	355	
918.40074	947	1+
946.38744	2415	1+
946.39036	1425	1+
967.41028	834	1+
1046.45909	1740	1+
1064.46785	19373	1+
1076.28804	601	
1076.36942	329	
1108.44177	277	
1108.46618	1533	1+
1121.48118	1620	1+
1335.62614	1551	1+
1791.68596	3813	1+
END IONS

###FS:    #m/z: 976.92062 #charge   2
###MaxRes:#m/z:  0.00000 #charge-128
###MS: 827
###MSMS: 828
BEGIN IONS
TITLE=Cmpd 93, AutoMSn(976.9206), 14.1 min
RTINSECONDS=843.625
SCANS=MS: 827 MSMS: 828
PEPMASS=976.92062	89010
CHARGE=2+
386.20505	513	
490.25736	239	
501.22596	876	1+
591.30752	163	
661.26113	260	
747.29411	405	
751.32378	159	
767.44253	200	
776.29094	850	1+
785.57264	313	
838.37634	685	1+
871.36602	255	
889.37170	2088	1+
905.87847	191	
967.90795	220	
968.41445	239	
975.91276	161	
976.44827	158	
987.46639	176	
1064.46347	2445	1+
1076.27435	486	
1077.61798	174	
1177.56106	366	
1952.83132	21383	1+
END IONS

###FS:    #m/z: 669.27670 #charge   3
###MaxRes:#m/z:  0.00000 #charge-128
###MS: 827
###MSMS: 829
BEGIN IONS
TITLE=Cmpd 94, AutoMSn(669.2767), 14.1 min
RTINSECONDS=844.126
SCANS=MS: 827 MSMS: 829
PEPMASS=669.27670	26821
CHARGE=3+
370.16834	263	
445.18626	304	
463.18978	274	
473.70064	703	
490.25976	668	
552.22701	352	
561.24793	679	
561.75470	247	
567.56397	522	
567.88906	505	
589.27428	475	
591.30362	1116	1+
596.22632	727	1+
597.56041	446	
597.90088	9131	1+
598.23296	7396	1+
598.56774	4725	1+
602.23081	716	1+
603.57165	360	
614.26218	472	1+
631.56803	297	
631.75313	248	
631.91601	491	1+
632.25243	275	
663.93137	790	1+
664.26255	960	1+
664.60446	916	1+
666.26485	800	1+
666.92664	260	
668.32757	422	
668.83603	352	
669.31088	630	1+
669.61191	464	1+
669.93588	654	1+
711.75574	315	
716.26644	663	1+
747.29134	838	1+
751.33530	1140	1+
760.29287	593	1+
776.28579	2482	1+
785.57491	252	
833.30313	4882	1+
838.37269	2169	1+
861.38022	374	1+
889.37004	1956	1+
918.39739	643	1+
920.35797	422	1+
929.37390	252	
933.35700	256	
946.39943	1963	1+
956.67178	414	
967.41131	765	1+
1046.45496	1461	1+
1064.46743	15000	1+
1076.28236	766	
1076.41498	1031	1+
1108.45604	1829	1+
1192.44094	767	1+
1791.67814	3758	1+
END IONS

###FS:    #m/z: 669.27670 #charge   3
###MaxRes:#m/z:  0.00000 #charge-128
###MS: 827
###MSMS: 830
BEGIN IONS
TITLE=Cmpd 95, AutoMSn(669.2767), 14.1 min
RTINSECONDS=844.627
SCANS=MS: 827 MSMS: 830
PEPMASS=669.27670	26908
CHARGE=3+
371.65842	249	
445.18827	252	
490.26365	746	1+
532.24079	214	
538.71384	517	1+
552.25245	247	
554.73684	385	
555.22790	353	
558.23525	281	
567.56309	1941	
567.89315	1553	1+
568.23070	895	
591.27814	467	1+
591.89152	376	1+
592.57722	228	
596.22718	1129	1+
597.56955	447	
597.90097	10845	1+
598.23476	10166	1+
598.56730	6788	1+
603.23090	1477	1+
603.56553	1362	
603.90196	673	
606.74355	475	1+
611.76616	628	
631.58849	271	
631.90459	492	
632.25344	490	1+
670.28255	901	1+
678.89508	289	
716.27399	322	
718.28318	361	1+
747.29561	676	1+
751.33483	554	
760.29917	248	
776.28747	2184	1+
785.57486	589	
833.30659	5471	1+
838.37018	2526	1+
843.00295	260	
848.32293	386	1+
889.36532	1309	1+
904.32976	307	
907.37532	517	
918.39229	798	1+
946.39253	3245	1+
967.40762	648	1+
1046.45032	1208	1+
1064.46831	14028	1+
1076.41733	321	
1121.48877	1139	1+
1192.43244	989	1+
1335.64173	876	1+
1422.52552	828	1+
1700.66988	960	1+
1791.68663	3861	1+
END IONS

###FS:    #m/z: 669.27700 #charge   3
###MaxRes:#m/z:  0.00000 #charge-128
###MS: 831
###MSMS: 832
BEGIN IONS
TITLE=Cmpd 96, AutoMSn(669.2770), 14.1 min
RTINSECONDS=847.653
SCANS=MS: 831 MSMS: 832
PEPMASS=669.27700	32917
CHARGE=3+
463.21063	436	
490.26411	359	
524.23208	507	
538.71054	739	
554.73528	530	
555.22509	383	
561.25038	445	
561.75438	354	
567.56681	1233	
567.89847	691	
591.30922	656	
596.22781	1082	1+
597.56968	567	
597.90001	14676	1+
598.23588	10781	1+
598.56767	6753	1+
603.23936	823	
603.56346	736	
631.58925	395	
631.91759	460	
632.24713	647	
663.26598	894	1+
663.59563	671	1+
663.94392	781	1+
666.27920	438	
666.60198	364	
669.92762	580	
672.27328	358	
712.25683	399	
716.27226	520	
747.29430	555	
751.32937	432	
776.29096	1064	1+
833.31139	4290	1+
838.36869	1651	1+
889.36965	1241	1+
946.39278	2362	1+
1064.47207	11147	1+
1335.63121	923	1+
1791.67742	5527	1+
END IONS

###FS:    #m/z: 688.28467 #charge   3
###MaxRes:#m/z:  0.00000 #charge-128
###MS: 831
###MSMS: 833
BEGIN IONS
TITLE=Cmpd 97, AutoMSn(688.2847), 14.1 min
RTINSECONDS=848.154
SCANS=MS: 831 MSMS: 833
PEPMASS=688.28467	22663
CHARGE=3+
419.67711	192	
463.21706	150	
489.17157	287	
532.74175	271	
533.22790	287	
567.22533	182	
567.55923	137	
597.90070	178	
610.90318	233	
611.23974	213	
611.56992	266	
616.23350	385	
616.90787	9380	1+
617.24202	7277	1+
617.57369	5221	1+
650.58648	375	
650.92702	325	
651.25261	254	
658.95790	240	
660.27888	157	
682.27174	344	1+
688.28839	313	1+
692.94701	147	
716.26419	406	
740.27171	186	
740.77354	165	
817.32587	146	
847.83569	163	
889.37676	152	
1751.66018	615	1+
1848.70487	3974	1+
END IONS

###FS:    #m/z: 674.60857 #charge   3
###MaxRes:#m/z:  0.00000 #charge-128
###MS: 831
###MSMS: 834
BEGIN IONS
TITLE=Cmpd 98, AutoMSn(674.6086), 14.1 min
RTINSECONDS=848.656
SCANS=MS: 831 MSMS: 834
PEPMASS=674.60857	15538
CHARGE=3+
370.17238	271	
461.16940	356	
463.20518	268	
473.70720	339	
490.26326	287	
523.73274	642	
567.55944	2303	1+
567.90390	1348	1+
568.22922	1084	
596.22417	651	1+
597.55299	267	
597.89932	3858	
598.23583	11744	1+
598.56933	11166	1+
598.90159	5474	1+
602.25146	327	
603.22691	2636	1+
603.56410	2652	1+
603.90003	750	
612.76968	270	
631.92133	614	1+
632.24124	816	
663.27502	420	1+
663.60745	459	1+
663.96133	295	
669.93541	330	
672.27944	302	
685.26697	276	
712.76372	258	
716.27310	743	1+
747.30853	285	
776.28970	402	
833.31081	2263	1+
838.37292	722	1+
889.36601	352	
896.35761	473	
904.32931	312	
920.33589	506	1+
946.39888	852	1+
1064.46538	4394	1+
1064.46599	823	
1065.46437	454	
1076.42437	1037	1+
1700.68581	1419	1+
1792.67377	4560	1+
END IONS

###FS:    #m/z: 669.27687 #charge   3
###MaxRes:#m/z:  0.00000 #charge-128
###MS: 835
###MSMS: 836
BEGIN IONS
TITLE=Cmpd 99, AutoMSn(669.2769), 14.2 min
RTINSECONDS=851.684
SCANS=MS: 835 MSMS: 836
PEPMASS=669.27687	202640
CHARGE=3+
538.71272	6312	
591.89749	4890	
592.22943	5783	
597.23102	6793	
597.55891	6447	
597.89931	292597	1+
598.23381	209810	1+
598.56728	138934	1+
631.58209	10483	
631.91877	8073	
632.24966	7124	
663.27486	6931	
663.60703	6964	
663.93985	6669	
847.81379	5850	
1791.67664	105913	1+
END IONS

###FS:    #m/z: 688.28228 #charge   3
###MaxRes:#m/z:  0.00000 #charge-128
###MS: 835
###MSMS: 837
BEGIN IONS
TITLE=Cmpd 100, AutoMSn(688.2823), 14.2 min
RTINSECONDS=852.185
SCANS=MS: 835 MSMS: 837
PEPMASS=688.28228	32564
CHARGE=3+
463.20781	319	
533.24270	278	
538.71652	226	
567.23024	403	
567.72684	269	
584.30068	194	
597.89340	912	1+
598.24043	546	
598.57529	609	
608.24068	197	
610.90859	186	
611.23599	323	
612.57035	398	
612.89292	268	
616.23488	269	
616.56449	364	
616.90600	8712	1+
617.24287	7689	1+
617.57603	4626	1+
624.74911	235	
650.58865	308	
651.26170	412	
659.43076	201	
660.25282	219	
677.93627	182	
682.26732	434	1+
683.93599	194	
684.27346	261	
697.02757	620	
716.26478	569	1+
848.31279	304	1+
896.34595	421	1+
907.35671	204	
1751.64796	539	1+
1848.70249	4024	1+
END IONS

###FS:    #m/z: 616.80295 #charge   2
###MaxRes:#m/z:  0.00000 #charge-128
###MS: 835
###MSMS: 838
BEGIN IONS
TITLE=Cmpd 101, AutoMSn(616.8030), 14.2 min
RTINSECONDS=852.686
SCANS=MS: 835 MSMS: 838
PEPMASS=616.80295	23703
CHARGE=2+
316.11937	175	
342.15938	307	1+
355.13610	315	
366.15530	231	1+
373.14936	226	
412.15359	453	1+
428.21690	218	
430.16523	237	
432.25741	221	
438.20896	211	
441.20360	159	
451.16433	169	
456.20850	198	
469.17671	789	1+
485.24262	216	
487.74793	172	
489.27451	1269	1+
495.23234	212	
516.25883	205	
535.77478	194	
544.77325	416	
545.27994	275	
564.27205	256	
572.27761	763	1+
576.31020	1404	1+
582.25749	781	1+
590.31466	523	1+
600.27461	609	1+
616.80330	483	
617.30764	272	
633.32739	6522	1+
746.40886	1056	1+
776.27589	212	
803.43399	1164	1+
860.45055	1371	1+
889.34866	218	
917.47044	1378	1+
937.45544	212	
973.46618	175	
974.50770	761	1+
984.90653	224	
1214.57484	825	1+
END IONS

###FS:    #m/z: 1003.40824 #charge   2
###MaxRes:#m/z:  0.00000 #charge-128
###MS: 839
###MSMS: 840
BEGIN IONS
TITLE=Cmpd 102, AutoMSn(1003.4082), 14.3 min
RTINSECONDS=855.71
SCANS=MS: 839 MSMS: 840
PEPMASS=1003.40824	72550
CHARGE=2+
463.20689	218	
600.25104	325	1+
716.26705	598	1+
744.32334	156	
760.28984	215	
816.37238	141	
888.87364	198	
920.33289	358	1+
930.40257	604	1+
1002.41890	175	
1006.40936	250	
1014.47545	288	
1014.87174	152	
1076.40979	1248	1+
1088.31974	246	
1191.43208	161	
1262.50692	137	
1791.67243	8851	1+
1987.79879	669	1+
2005.81413	18594	1+
END IONS

###FS:    #m/z: 616.80251 #charge   2
###MaxRes:#m/z:  0.00000 #charge-128
###MS: 839
###MSMS: 841
BEGIN IONS
TITLE=Cmpd 103, AutoMSn(616.8025), 14.3 min
RTINSECONDS=856.211
SCANS=MS: 839 MSMS: 841
PEPMASS=616.80251	29981
CHARGE=2+
337.11263	264	1+
342.17652	160	
355.13626	302	
371.20541	308	
373.15829	222	
381.19295	155	
394.15356	202	
399.20327	167	
412.15493	531	
428.21222	349	
430.16650	200	
432.25264	406	
451.16135	228	
456.21674	240	
469.18207	617	1+
487.20709	718	1+
489.27276	1432	1+
495.22784	241	
544.77275	316	
545.27310	287	
555.26759	193	
564.26635	266	
572.28018	1188	1+
576.31070	1686	1+
582.26281	731	1+
600.26550	518	1+
607.79756	639	1+
608.31505	218	
611.25808	382	1+
616.29125	137	
633.33029	7096	1+
639.28341	251	1+
641.09028	142	
746.40927	1376	1+
803.43572	1535	1+
860.45508	2128	1+
917.47955	1323	1+
937.45221	162	
973.46572	171	
974.49562	1396	1+
984.90489	870	
1031.51827	164	
1232.58746	1696	1+
END IONS

###FS:    #m/z: 656.28973 #charge   3
###MaxRes:#m/z:  0.00000 #charge-128
###MS: 839
###MSMS: 842
BEGIN IONS
TITLE=Cmpd 104, AutoMSn(656.2897), 14.3 min
RTINSECONDS=856.712
SCANS=MS: 839 MSMS: 842
PEPMASS=656.28973	27719
CHARGE=3+
314.13366	418	
343.14265	416	
365.17447	327	
386.20013	447	
395.39080	388	
428.16978	316	
437.19198	718	1+
490.26179	2327	1+
493.71852	366	
501.23042	696	
530.74514	850	
531.23053	844	1+
544.22691	334	
558.23723	539	
558.73728	581	
582.56130	1134	1+
582.89629	2462	1+
583.23003	1677	1+
589.27924	412	
591.30898	3466	1+
619.20672	405	
628.51565	332	
634.22087	475	
660.28887	936	1+
747.29254	2306	1+
751.33411	2261	1+
758.27920	914	1+
758.44377	341	
765.36703	355	
776.28659	11914	1+
785.57372	765	
786.73488	407	
790.30589	2784	1+
838.36733	5163	1+
852.38373	1226	1+
861.37341	3576	1+
871.35626	1163	1+
889.37014	12191	1+
903.38776	2019	1+
967.41510	1536	1+
981.44278	395	
1046.45707	4455	1+
1046.45750	426	
1064.46839	30864	1+
1076.27704	731	
1078.48214	8846	1+
1078.49177	639	
1079.49537	370	
1745.68357	1461	1+
END IONS

###FS:    #m/z: 1003.40635 #charge   2
###MaxRes:#m/z:  0.00000 #charge-128
###MS: 843
###MSMS: 844
BEGIN IONS
TITLE=Cmpd 105, AutoMSn(1003.4064), 14.3 min
RTINSECONDS=859.745
SCANS=MS: 843 MSMS: 844
PEPMASS=1003.40635	61574
CHARGE=2+
335.15237	134	
370.16960	147	
463.20909	274	
584.29363	252	1+
600.26182	374	1+
716.26495	577	1+
719.24617	103	
725.22461	160	
744.32356	155	
760.30358	158	
767.29206	103	
775.77405	109	
872.37932	131	
888.34325	126	
895.35699	116	
895.83507	181	
897.03268	134	
920.31893	342	
930.38958	265	1+
947.37894	184	
981.40206	120	
994.40394	156	
994.91519	179	
1002.40111	142	
1002.57734	112	
1014.49520	456	
1076.40920	587	1+
1087.49840	123	
1191.45795	147	
1263.45857	134	
1791.67053	4597	1+
2005.80444	13375	1+
END IONS

###FS:    #m/z: 616.80291 #charge   2
###MaxRes:#m/z:  0.00000 #charge-128
###MS: 843
###MSMS: 845
BEGIN IONS
TITLE=Cmpd 106, AutoMSn(616.8029), 14.3 min
RTINSECONDS=860.246
SCANS=MS: 843 MSMS: 845
PEPMASS=616.80291	30234
CHARGE=2+
314.17332	185	
355.13749	518	1+
371.19483	264	
373.14626	133	
384.18566	147	
398.20138	257	1+
412.16275	547	1+
428.22215	134	
432.25296	377	1+
439.21439	101	
449.26440	100	
451.17112	243	
468.22198	116	
469.18140	524	1+
487.19247	261	
489.27634	825	1+
495.22892	382	1+
510.26932	142	
513.25492	184	
548.55529	155	
564.30738	152	
572.27448	649	1+
573.78543	104	
576.30930	1227	1+
582.26436	424	1+
598.77036	128	
600.28029	451	1+
607.78831	287	
608.28589	238	
615.31311	326	1+
633.33072	5094	1+
639.25775	107	
726.34531	158	
744.32609	151	
746.40688	1354	1+
776.29222	203	
785.56890	333	
803.43054	1213	1+
858.43105	109	
860.46147	1365	1+
917.47838	1129	1+
974.49491	666	1+
984.91715	108	
1031.54104	808	1+
1232.58679	1726	1+
END IONS

###FS:    #m/z: 656.28933 #charge   3
###MaxRes:#m/z:  0.00000 #charge-128
###MS: 843
###MSMS: 846
BEGIN IONS
TITLE=Cmpd 107, AutoMSn(656.2893), 14.3 min
RTINSECONDS=860.747
SCANS=MS: 843 MSMS: 846
PEPMASS=656.28933	28162
CHARGE=3+
343.14220	400	
386.19977	290	
395.65277	268	
419.69601	817	1+
438.70444	224	
452.20781	252	
478.23088	222	
490.25886	1617	1+
501.23519	231	
523.73549	2075	1+
524.24398	445	
558.24040	382	
579.56914	252	
582.90230	1099	1+
583.23464	959	
583.55938	715	
588.25840	619	1+
591.30582	2926	1+
619.19740	629	1+
634.21091	652	1+
660.30930	217	
661.27167	743	1+
747.29401	1361	1+
751.33810	1720	1+
758.44584	268	
761.29505	286	
765.36126	476	
767.43744	264	
776.28913	9047	1+
785.58774	871	
790.30078	1124	1+
820.34782	264	
838.36838	3354	1+
852.39050	1394	1+
861.38398	1957	1+
861.38509	300	
872.36573	507	1+
884.23862	232	
889.36891	8225	1+
903.38642	1381	1+
967.40675	1365	1+
981.44230	229	
986.42889	556	1+
1060.47031	1128	1+
1064.46557	23154	1+
1076.29548	305	
1078.48326	4917	1+
1078.49135	532	
1079.48465	319	
1745.69285	828	1+
END IONS

###FS:    #m/z: 1003.40763 #charge   2
###MaxRes:#m/z:  0.00000 #charge-128
###MS: 847
###MSMS: 848
BEGIN IONS
TITLE=Cmpd 108, AutoMSn(1003.4076), 14.4 min
RTINSECONDS=863.773
SCANS=MS: 847 MSMS: 848
PEPMASS=1003.40763	35200
CHARGE=2+
335.15716	117	
463.21336	124	
584.30310	136	
600.25981	114	
716.26745	207	
921.33712	126	
931.39148	115	
1014.47528	1836	
1076.40734	127	
1077.41985	148	
1157.82827	140	
1791.67393	1737	1+
2005.80749	4132	1+
END IONS

###FS:    #m/z: 504.90259 #charge   3
###MaxRes:#m/z:  0.00000 #charge-128
###MS: 847
###MSMS: 849
BEGIN IONS
TITLE=Cmpd 109, AutoMSn(504.9026), 14.4 min
RTINSECONDS=864.274
SCANS=MS: 847 MSMS: 849
PEPMASS=504.90259	12377
CHARGE=3+
352.16842	173	
370.17555	199	
381.15502	160	
393.66717	117	
398.15300	164	
439.18678	196	
441.21587	145	
445.19742	125	
449.24558	141	
461.65808	200	
463.20181	248	
502.78872	304	
503.27349	147	
521.22099	116	
530.20793	207	
537.22870	288	1+
538.70701	402	
555.26174	929	1+
598.25001	283	
600.26058	570	1+
603.23949	127	
605.25478	127	
622.25422	266	
631.73918	341	
632.22732	296	1+
642.23817	394	1+
668.34120	267	1+
707.29942	146	
719.31412	122	
746.28762	320	1+
760.29858	350	
779.28826	264	1+
782.38305	388	
920.32132	891	1+
942.42266	777	1+
1077.41570	942	1+
1191.45299	979	1+
1282.52002	498	1+
1300.53799	2842	1+
END IONS

###FS:    #m/z: 668.93683 #charge   3
###MaxRes:#m/z:  0.00000 #charge-128
###MS: 847
###MSMS: 850
BEGIN IONS
TITLE=Cmpd 110, AutoMSn(668.9368), 14.4 min
RTINSECONDS=864.774
SCANS=MS: 847 MSMS: 850
PEPMASS=668.93683	494761
CHARGE=3+
538.71808	4668	
591.90083	4166	
592.22848	5237	
592.56339	4518	
597.23274	5330	
597.55990	4354	
597.89987	231809	1+
598.23427	177856	1+
598.56765	119610	1+
631.57938	7034	
631.91567	7032	
632.24744	6468	
663.27115	5135	
663.60692	5495	
663.94203	3939	
711.76203	3485	
847.81726	3779	
1791.67790	90450	1+
END IONS

###FS:    #m/z: 673.94822 #charge   3
###MaxRes:#m/z:  0.00000 #charge-128
###MS: 851
###MSMS: 852
BEGIN IONS
TITLE=Cmpd 111, AutoMSn(673.9482), 14.5 min
RTINSECONDS=867.799
SCANS=MS: 851 MSMS: 852
PEPMASS=673.94822	20105
CHARGE=3+
538.71718	2556	
539.21577	1606	
592.22931	2048	
592.56454	1805	
597.89806	60042	1+
598.23475	72919	1+
598.56759	43590	1+
602.57078	14208	1+
602.90593	8178	1+
603.24177	6073	
605.22730	1215	
605.56815	1297	
631.58045	2501	1+
631.91529	2609	
632.24701	2352	
663.60747	1680	
663.93929	1271	
712.25993	1328	
716.26804	1277	
848.32350	1433	
903.34774	1588	
903.84977	1261	
1791.67729	29059	1+
END IONS

###FS:    #m/z: 555.78349 #charge   2
###MaxRes:#m/z:  0.00000 #charge-128
###MS: 851
###MSMS: 853
BEGIN IONS
TITLE=Cmpd 112, AutoMSn(555.7835), 14.5 min
RTINSECONDS=868.301
SCANS=MS: 851 MSMS: 853
PEPMASS=555.78349	14993
CHARGE=2+
341.14856	119	
439.25244	118	
520.27413	332	
612.28183	119	
646.28745	144	
657.35014	109	
660.29998	109	
660.78731	101	
664.31065	110	
701.24683	148	
792.38650	111	
END IONS

###FS:    #m/z: 370.85977 #charge   3
###MaxRes:#m/z:  0.00000 #charge-128
###MS: 851
###MSMS: 854
BEGIN IONS
TITLE=Cmpd 113, AutoMSn(370.8598), 14.5 min
RTINSECONDS=868.802
SCANS=MS: 851 MSMS: 854
PEPMASS=370.85977	14760
CHARGE=3+
318.12891	112	
341.14326	108	
454.20899	175	
END IONS

###FS:    #m/z: 555.78522 #charge   2
###MaxRes:#m/z:  0.00000 #charge-128
###MS: 855
###MSMS: 856
BEGIN IONS
TITLE=Cmpd 114, AutoMSn(555.7852), 14.5 min
RTINSECONDS=871.827
SCANS=MS: 855 MSMS: 856
PEPMASS=555.78522	78102
CHARGE=2+
341.14781	218	
392.17716	169	
412.20195	129	
468.22218	102	
555.76852	115	
586.30926	244	
629.31981	245	1+
657.35829	135	
660.31382	110	
734.35330	107	
801.61485	216	
1037.49486	338	
1038.50157	106	
END IONS

###FS:    #m/z: 370.85987 #charge   3
###MaxRes:#m/z:  0.00000 #charge-128
###MS: 855
###MSMS: 857
BEGIN IONS
TITLE=Cmpd 115, AutoMSn(370.8599), 14.5 min
RTINSECONDS=872.328
SCANS=MS: 855 MSMS: 857
PEPMASS=370.85987	77073
CHARGE=3+
341.14785	186	
381.15263	215	
454.20727	226	
497.24104	168	
586.32799	186	
END IONS

###FS:    #m/z: 586.31776 #charge   1
###MaxRes:#m/z:  0.00000 #charge-128
###MS: 855
###MSMS: 858
BEGIN IONS
TITLE=Cmpd 116, AutoMSn(586.3178), 14.5 min
RTINSECONDS=872.829
SCANS=MS: 855 MSMS: 858
PEPMASS=586.31776	57659
CHARGE=1+
340.13851	222	1+
586.30045	172	
END IONS

###FS:    #m/z: 555.78481 #charge   2
###MaxRes:#m/z:  0.00000 #charge-128
###MS: 859
###MSMS: 860
BEGIN IONS
TITLE=Cmpd 117, AutoMSn(555.7848), 14.6 min
RTINSECONDS=875.859
SCANS=MS: 859 MSMS: 860
PEPMASS=555.78481	88764
CHARGE=2+
341.13813	181	
457.72375	133	
525.24582	151	
542.22478	111	
555.78839	114	
586.32047	437	1+
611.76210	125	
654.75403	152	
817.37359	123	
865.35672	114	
1037.52161	171	
END IONS

###FS:    #m/z: 370.86021 #charge   3
###MaxRes:#m/z:  0.00000 #charge-128
###MS: 859
###MSMS: 861
BEGIN IONS
TITLE=Cmpd 118, AutoMSn(370.8602), 14.6 min
RTINSECONDS=876.36
SCANS=MS: 859 MSMS: 861
PEPMASS=370.86021	88249
CHARGE=3+
341.13968	237	1+
353.15689	158	
361.20109	145	
454.20937	192	
531.30614	117	
551.30184	116	
END IONS

###FS:    #m/z: 586.31839 #charge   1
###MaxRes:#m/z:  0.00000 #charge-128
###MS: 859
###MSMS: 862
BEGIN IONS
TITLE=Cmpd 119, AutoMSn(586.3184), 14.6 min
RTINSECONDS=876.861
SCANS=MS: 859 MSMS: 862
PEPMASS=586.31839	68099
CHARGE=1+
341.14325	161	
586.30634	217	
END IONS

###FS:    #m/z: 586.31815 #charge   1
###MaxRes:#m/z:  0.00000 #charge-128
###MS: 863
###MSMS: 864
BEGIN IONS
TITLE=Cmpd 120, AutoMSn(586.3181), 14.7 min
RTINSECONDS=879.899
SCANS=MS: 863 MSMS: 864
PEPMASS=586.31815	50689
CHARGE=1+
341.14190	278	
412.19748	132	
416.19748	115	
END IONS

###FS:    #m/z: 688.28440 #charge   3
###MaxRes:#m/z:  0.00000 #charge-128
###MS: 863
###MSMS: 865
BEGIN IONS
TITLE=Cmpd 121, AutoMSn(688.2844), 14.7 min
RTINSECONDS=880.4
SCANS=MS: 863 MSMS: 865
PEPMASS=688.28440	35300
CHARGE=3+
347.10318	134	
370.15170	134	
415.22969	193	
449.64950	795	1+
460.65718	253	
463.20231	371	
493.73794	189	
506.18715	286	
522.25126	222	1+
538.71229	433	
539.20799	137	
564.80122	233	1+
597.89985	2484	1+
598.23415	2041	1+
598.56299	1133	
616.89691	158	
617.23232	255	1+
617.57274	243	
631.57568	139	
682.61577	224	
685.28479	297	1+
685.94868	136	
688.62668	136	
691.66691	215	
692.26716	322	
716.26065	492	
738.26393	675	1+
747.29451	418	
848.34712	138	
872.37062	140	
899.28665	1083	1+
909.20457	285	
920.32897	236	
1068.38785	191	
1155.46354	596	1+
1791.67180	9014	1+
END IONS

###FS:    #m/z: 608.29707 #charge   2
###MaxRes:#m/z:  0.00000 #charge-128
###MS: 863
###MSMS: 866
BEGIN IONS
TITLE=Cmpd 122, AutoMSn(608.2971), 14.7 min
RTINSECONDS=880.902
SCANS=MS: 863 MSMS: 866
PEPMASS=608.29707	29567
CHARGE=2+
317.18676	111	
324.11487	105	
341.14332	1147	1+
361.19652	143	
375.67862	186	
381.15509	505	1+
412.19813	113	
440.21481	306	
442.20683	107	
450.17483	103	
452.20126	425	
525.24572	1194	1+
568.30142	339	
586.32309	1198	1+
607.30339	169	
628.34783	115	
639.30833	101	
657.35744	285	
669.26421	235	
750.36295	332	1+
792.34590	337	1+
817.38812	474	1+
865.38321	911	1+
875.19374	121	
914.43287	220	1+
914.44906	260	
964.45811	317	1+
1037.50367	5858	1+
1062.31346	116	
1110.56261	8686	1+
END IONS

###FS:    #m/z: 617.63927 #charge   3
###MaxRes:#m/z:  0.00000 #charge-128
###MS: 867
###MSMS: 868
BEGIN IONS
TITLE=Cmpd 123, AutoMSn(617.6393), 14.7 min
RTINSECONDS=883.927
SCANS=MS: 867 MSMS: 868
PEPMASS=617.63927	45921
CHARGE=3+
329.12840	194	
382.69982	273	
396.69668	588	
444.22381	191	
444.72626	246	
454.73615	174	
490.24351	181	
502.74630	201	
530.75774	175	
548.56278	250	
548.88795	331	
563.77516	257	
581.78560	497	
582.27239	195	
611.96157	529	1+
612.29507	708	1+
612.64396	277	
616.80337	388	
617.30029	527	
617.63993	7363	1+
617.97432	5972	1+
618.30715	4193	1+
620.82713	173	
625.92454	1017	1+
629.32369	1038	1+
689.34273	738	1+
698.10095	289	
701.24783	1195	1+
711.05243	285	
774.37443	948	1+
777.38353	320	
792.38298	865	1+
797.40045	200	
849.37460	458	1+
853.38568	172	
860.45119	673	1+
877.48113	3315	1+
888.44548	193	
889.45355	481	1+
905.47384	4973	1+
916.62838	184	
946.42977	9748	1+
974.51320	454	1+
1001.49221	564	1+
1132.54374	1168	1+
1605.72282	1282	1+
1722.81427	497	1+
END IONS

###FS:    #m/z: 430.24835 #charge   2
###MaxRes:#m/z:  0.00000 #charge-128
###MS: 867
###MSMS: 869
BEGIN IONS
TITLE=Cmpd 124, AutoMSn(430.2483), 14.7 min
RTINSECONDS=884.428
SCANS=MS: 867 MSMS: 869
PEPMASS=430.24835	24397
CHARGE=2+
363.19032	425	
369.52565	336	
384.21192	149	
385.16919	110	
402.19365	424	
420.20992	1877	1+
452.16733	120	
472.21766	112	
487.20525	146	
501.26236	114	
519.27852	814	1+
565.28490	107	
598.27003	229	1+
615.32049	101	
616.29136	477	1+
633.31701	2418	1+
746.40064	684	1+
END IONS

###FS:    #m/z: 463.73111 #charge   2
###MaxRes:#m/z:  0.00000 #charge-128
###MS: 867
###MSMS: 870
BEGIN IONS
TITLE=Cmpd 125, AutoMSn(463.7311), 14.7 min
RTINSECONDS=884.929
SCANS=MS: 867 MSMS: 870
PEPMASS=463.73111	14333
CHARGE=2+
355.11774	476	1+
361.21442	228	
373.18022	241	1+
387.68960	299	1+
405.24534	128	
409.14478	195	
427.16148	135	
438.23921	151	
443.72431	443	1+
444.17676	204	
455.23492	196	
472.23556	465	
479.47981	148	
490.24582	888	1+
492.24336	228	
510.27850	717	
510.77175	171	
522.28086	148	
536.27504	406	1+
536.78274	273	1+
544.26672	171	
568.28845	143	
570.29139	142	
581.79646	213	1+
600.29079	460	
601.28715	1059	1+
603.79635	138	
604.30303	141	
612.29813	161	
618.30960	1444	1+
629.32028	472	
633.37285	134	
646.29410	131	
654.30265	603	1+
672.32093	538	1+
689.34180	1246	1+
698.09953	220	
792.38484	1013	1+
849.37255	265	
877.47675	1670	1+
905.47202	2891	1+
END IONS

###FS:    #m/z: 617.63904 #charge   3
###MaxRes:#m/z:  0.00000 #charge-128
###MS: 871
###MSMS: 872
BEGIN IONS
TITLE=Cmpd 126, AutoMSn(617.6390), 14.8 min
RTINSECONDS=887.961
SCANS=MS: 871 MSMS: 872
PEPMASS=617.63904	41296
CHARGE=3+
379.17626	108	
430.72899	343	
444.22184	145	
445.72047	211	
458.23261	154	
465.22614	114	
530.25589	285	
530.76884	121	
547.88896	258	1+
548.54790	152	
562.79905	625	1+
566.77153	495	1+
567.27729	311	1+
581.77639	155	
582.27825	110	
611.96145	539	1+
612.28632	385	1+
612.63924	115	
616.79957	445	
616.97524	124	
617.30442	504	
617.63964	4676	1+
617.97369	3839	1+
618.30480	2688	
618.80921	135	
619.37234	157	
621.85710	128	
625.93865	572	1+
629.32304	162	
633.33304	192	
689.35349	399	1+
701.26505	699	1+
774.37655	757	1+
792.38888	1281	1+
849.36249	584	1+
853.42921	137	
877.47756	2679	1+
888.45367	331	1+
905.47368	4668	1+
916.63602	112	
916.74350	145	
946.42769	8997	1+
1001.49568	395	1+
1059.51754	109	
1605.72030	1127	1+
1722.80151	412	1+
END IONS

###FS:    #m/z: 430.24787 #charge   2
###MaxRes:#m/z:  0.00000 #charge-128
###MS: 871
###MSMS: 873
BEGIN IONS
TITLE=Cmpd 127, AutoMSn(430.2479), 14.8 min
RTINSECONDS=888.462
SCANS=MS: 871 MSMS: 873
PEPMASS=430.24787	22801
CHARGE=2+
340.15853	238	1+
349.14991	111	
358.16979	135	
363.18880	259	
369.52627	129	
402.19204	138	
420.20829	1152	
519.27190	527	
529.27213	111	
616.30365	499	
633.32020	1839	1+
746.40495	502	1+
END IONS

###FS:    #m/z: 491.74213 #charge   2
###MaxRes:#m/z:  0.00000 #charge-128
###MS: 871
###MSMS: 874
BEGIN IONS
TITLE=Cmpd 128, AutoMSn(491.7421), 14.8 min
RTINSECONDS=888.963
SCANS=MS: 871 MSMS: 874
PEPMASS=491.74213	11726
CHARGE=2+
350.15451	103	
396.16557	118	
402.24331	698	
459.74546	119	
461.21462	128	
469.18696	112	
483.23185	159	
516.28691	1016	1+
518.28701	166	
570.30001	274	
587.32723	2127	1+
599.29534	100	
726.33999	406	1+
734.39171	1708	1+
817.42015	102	
835.43978	500	
845.42051	228	
END IONS

###FS:    #m/z: 795.32591 #charge   3
###MaxRes:#m/z:  0.00000 #charge-128
###MS: 875
###MSMS: 876
BEGIN IONS
TITLE=Cmpd 129, AutoMSn(795.3259), 14.9 min
RTINSECONDS=891.995
SCANS=MS: 875 MSMS: 876
PEPMASS=795.32591	15145
CHARGE=3+
403.20058	116	
432.18421	106	
441.21163	192	
460.22275	282	
478.20154	128	
488.18404	198	
506.20740	314	1+
517.24966	208	
533.23468	107	
545.21545	119	
574.26427	476	
632.24340	108	
642.77148	198	
661.30605	539	
718.31876	2055	1+
851.32626	132	
881.38211	260	
END IONS

###FS:    #m/z: 587.29564 #charge   3
###MaxRes:#m/z:  0.00000 #charge-128
###MS: 875
###MSMS: 877
BEGIN IONS
TITLE=Cmpd 130, AutoMSn(587.2956), 14.9 min
RTINSECONDS=892.495
SCANS=MS: 875 MSMS: 877
PEPMASS=587.29564	18455
CHARGE=3+
341.14585	181	
355.15775	148	
373.16805	288	
412.17820	149	
424.21679	173	
489.26096	109	
552.74180	113	
565.96350	267	
566.29383	192	
573.16045	180	
581.27796	343	1+
581.94914	334	1+
582.76254	645	1+
585.36766	108	
586.30582	118	
586.62346	111	
587.29051	2808	1+
587.62533	2183	1+
587.95510	1585	1+
591.26579	134	
662.34149	125	
669.27373	325	
720.35844	230	1+
751.86549	440	
752.35645	242	
759.86675	126	
846.39483	251	
914.42492	397	1+
1387.68301	674	1+
1514.68515	836	1+
1631.74124	685	1+
END IONS

###FS:    #m/z: 491.74281 #charge   2
###MaxRes:#m/z:  0.00000 #charge-128
###MS: 875
###MSMS: 878
BEGIN IONS
TITLE=Cmpd 131, AutoMSn(491.7428), 14.9 min
RTINSECONDS=892.996
SCANS=MS: 875 MSMS: 878
PEPMASS=491.74281	16106
CHARGE=2+
367.70579	161	
402.24064	353	
409.78581	106	
482.72937	132	
499.26113	228	1+
516.28784	1029	1+
570.29786	210	
587.32739	1493	1+
717.36490	118	
726.33090	206	
734.39557	1354	1+
743.40507	394	
835.44163	499	1+
845.44220	166	
END IONS

###FS:    #m/z: 587.29200 #charge   3
###MaxRes:#m/z:  0.00000 #charge-128
###MS: 879
###MSMS: 880
BEGIN IONS
TITLE=Cmpd 132, AutoMSn(587.2920), 14.9 min
RTINSECONDS=896.022
SCANS=MS: 879 MSMS: 880
PEPMASS=587.29200	34152
CHARGE=3+
341.14160	239	1+
373.17213	558	1+
409.71239	143	
440.19741	211	1+
457.71834	195	
464.72407	143	
552.27384	137	
559.73938	130	
565.94950	395	
566.27659	318	
566.62587	215	
571.27044	108	
581.61708	366	
582.27731	264	
582.76358	227	
585.33150	555	1+
586.95469	160	
587.29001	5533	1+
587.62497	4045	1+
587.95615	1931	1+
588.78714	153	
592.30319	133	
657.34315	136	
669.27130	234	
694.33586	423	
694.84037	401	1+
719.85556	173	
720.36123	184	
725.84364	131	
726.34888	146	
784.89803	144	
807.37609	166	
816.37169	682	1+
914.44379	251	
1165.53572	966	1+
1502.71115	809	1+
1514.66517	1296	1+
1632.74250	703	1+
END IONS

###FS:    #m/z: 508.56430 #charge   3
###MaxRes:#m/z:  0.00000 #charge-128
###MS: 879
###MSMS: 881
BEGIN IONS
TITLE=Cmpd 133, AutoMSn(508.5643), 14.9 min
RTINSECONDS=896.523
SCANS=MS: 879 MSMS: 881
PEPMASS=508.56430	11864
CHARGE=3+
326.14087	241	1+
363.16499	173	
375.12232	198	
379.17325	185	
397.16048	443	
419.66208	244	
436.24010	1285	1+
440.68672	206	
450.21748	134	
451.23140	245	1+
457.22755	135	
463.21968	144	
474.73366	114	
480.24319	176	
512.19520	4187	1+
517.26992	119	
551.28030	211	
563.27010	179	
583.26766	711	1+
599.30073	3430	1+
610.27975	129	
611.25940	2705	1+
629.28100	174	
670.33907	1857	1+
679.95176	680	
707.31039	166	
725.29771	1952	1+
763.34935	140	
781.38525	165	
799.36577	657	1+
837.31658	208	
854.34585	461	1+
854.35431	528	
908.34535	179	
913.46672	147	
925.37650	163	
END IONS

###FS:    #m/z: 491.74348 #charge   2
###MaxRes:#m/z:  0.00000 #charge-128
###MS: 879
###MSMS: 882
BEGIN IONS
TITLE=Cmpd 134, AutoMSn(491.7435), 15.0 min
RTINSECONDS=897.024
SCANS=MS: 879 MSMS: 882
PEPMASS=491.74348	13536
CHARGE=2+
352.13318	103	
402.24783	233	
406.71341	101	
409.22842	104	
449.23162	116	
516.28853	585	
587.32482	1155	1+
726.34642	113	
734.38917	816	1+
835.42783	177	
845.44146	138	
END IONS

###FS:    #m/z: 587.29325 #charge   3
###MaxRes:#m/z:  0.00000 #charge-128
###MS: 883
###MSMS: 884
BEGIN IONS
TITLE=Cmpd 135, AutoMSn(587.2932), 15.0 min
RTINSECONDS=900.056
SCANS=MS: 883 MSMS: 884
PEPMASS=587.29325	27528
CHARGE=3+
341.14952	219	
373.16775	462	
399.14048	100	
409.71738	235	
565.95141	129	
566.29312	237	
581.60481	123	
582.26709	414	1+
582.95588	121	
586.31680	394	
586.94849	161	
587.29115	2250	1+
587.62431	1284	1+
587.96216	892	
588.77284	237	1+
597.76664	214	
662.34145	127	
669.26373	125	
694.34705	240	1+
725.83984	112	
751.87212	252	
752.37410	108	
784.37314	143	
803.92221	128	
846.40367	270	1+
914.44001	357	1+
914.44805	130	
1164.52351	901	1+
1514.66528	941	1+
1631.74346	506	1+
END IONS

###FS:    #m/z: 507.56845 #charge   2
###MaxRes:#m/z:  0.00000 #charge-128
###MS: 883
###MSMS: 885
BEGIN IONS
TITLE=Cmpd 136, AutoMSn(507.5685), 15.0 min
RTINSECONDS=900.557
SCANS=MS: 883 MSMS: 885
PEPMASS=507.56845	17704
CHARGE=2+
326.13291	169	
363.15454	138	
373.17816	152	
375.13809	133	
379.17847	204	
397.17061	263	
401.17190	143	
436.23761	1292	1+
440.69347	405	1+
450.22642	193	
466.21983	129	
512.19122	5043	1+
533.27017	239	
543.25634	187	
551.27700	147	
579.26919	135	
581.29599	142	
583.26190	653	1+
589.24209	173	
592.30102	486	
599.30060	3389	1+
611.26167	2958	1+
630.29193	149	
637.32893	129	
644.29559	150	
651.30974	284	1+
662.30165	207	
670.33871	2029	1+
679.95269	712	
680.31696	197	
725.29823	1994	1+
799.37962	697	1+
837.31956	197	
837.33561	551	1+
854.34843	1237	1+
897.42338	145	
907.37776	140	
908.35023	393	1+
913.41797	293	1+
924.41226	207	1+
END IONS

###FS:    #m/z: 762.34359 #charge   2
###MaxRes:#m/z:  0.00000 #charge-128
###MS: 883
###MSMS: 886
BEGIN IONS
TITLE=Cmpd 137, AutoMSn(762.3436), 15.0 min
RTINSECONDS=901.058
SCANS=MS: 883 MSMS: 886
PEPMASS=762.34359	12132
CHARGE=2+
599.30867	119	
611.26224	186	
725.31380	109	
759.31864	117	
762.33627	363	
762.50561	116	
762.84431	137	
925.39273	259	
1088.43516	166	
1089.43580	137	
END IONS

###FS:    #m/z: 445.74011 #charge   2
###MaxRes:#m/z:  0.00000 #charge-128
###MS: 887
###MSMS: 888
BEGIN IONS
TITLE=Cmpd 138, AutoMSn(445.7401), 15.1 min
RTINSECONDS=904.093
SCANS=MS: 887 MSMS: 888
PEPMASS=445.74011	25010
CHARGE=2+
341.15418	207	
344.15645	279	
361.17902	1333	1+
397.20835	532	
443.22260	311	
460.25120	3985	1+
471.25644	244	
514.26973	192	
531.28735	7416	1+
568.31054	192	
611.31466	986	1+
628.33937	16442	1+
636.64904	199	
638.70638	524	
END IONS

###FS:    #m/z: 628.33919 #charge   1
###MaxRes:#m/z:  0.00000 #charge-128
###MS: 887
###MSMS: 889
BEGIN IONS
TITLE=Cmpd 139, AutoMSn(628.3392), 15.1 min
RTINSECONDS=904.595
SCANS=MS: 887 MSMS: 889
PEPMASS=628.33919	15877
CHARGE=1+
412.16913	163	
END IONS

###FS:    #m/z: 508.56787 #charge   3
###MaxRes:#m/z:  0.00000 #charge-128
###MS: 887
###MSMS: 890
BEGIN IONS
TITLE=Cmpd 140, AutoMSn(508.5679), 15.1 min
RTINSECONDS=905.096
SCANS=MS: 887 MSMS: 890
PEPMASS=508.56787	15755
CHARGE=3+
326.14169	129	
329.12998	431	
341.14072	195	
364.16411	216	
375.13537	223	
379.18704	238	
397.16872	174	
419.17116	250	
420.53796	159	
436.23953	806	
440.67452	153	
450.22184	319	1+
466.23859	268	
479.21090	163	
492.25612	247	
501.76797	136	
512.19185	2666	1+
525.24338	266	
551.28050	130	
555.22789	136	
582.26966	429	1+
591.32612	207	
599.30007	2016	1+
611.26138	1878	1+
628.29741	269	1+
634.31773	131	
651.28748	203	1+
670.34296	1000	1+
678.93436	368	1+
725.29852	1763	1+
799.38116	442	1+
837.33920	130	
854.32857	404	
854.35997	383	1+
908.36819	156	
912.48093	249	1+
928.42065	257	1+
931.46408	482	1+
1002.50495	218	
1003.50488	133	
1259.59558	2783	1+
END IONS

###FS:    #m/z: 445.23695 #charge   2
###MaxRes:#m/z:  0.00000 #charge-128
###MS: 891
###MSMS: 892
BEGIN IONS
TITLE=Cmpd 141, AutoMSn(445.2370), 15.1 min
RTINSECONDS=908.128
SCANS=MS: 891 MSMS: 892
PEPMASS=445.23695	42076
CHARGE=2+
326.14160	398	
344.15521	443	
361.18543	999	
367.57238	393	
397.20456	487	
443.22741	458	
460.25001	4905	1+
468.41520	362	
531.28908	9861	1+
568.30468	318	
611.31314	796	1+
628.34077	22396	1+
637.70049	1261	1+
END IONS

###FS:    #m/z: 628.33931 #charge   1
###MaxRes:#m/z:  0.00000 #charge-128
###MS: 891
###MSMS: 893
BEGIN IONS
TITLE=Cmpd 142, AutoMSn(628.3393), 15.1 min
RTINSECONDS=908.629
SCANS=MS: 891 MSMS: 893
PEPMASS=628.33931	25516
CHARGE=1+
530.20610	118	
END IONS

###FS:    #m/z: 492.23600 #charge   2
###MaxRes:#m/z:  0.00000 #charge-128
###MS: 895
###MSMS: 896
BEGIN IONS
TITLE=Cmpd 143, AutoMSn(492.2360), 15.2 min
RTINSECONDS=912.155
SCANS=MS: 895 MSMS: 896
PEPMASS=492.23600	39050
CHARGE=2+
329.13446	277	1+
332.16458	113	
350.14440	105	
352.13597	237	
375.95128	136	
378.14748	156	
381.19613	210	
385.20850	132	
396.15968	498	
402.24493	2638	1+
422.22051	112	
444.16761	108	
449.18992	105	
468.41997	108	
471.26678	135	
483.73889	350	
492.23055	123	
500.24305	375	
516.27022	123	
517.27112	4475	1+
570.29985	440	1+
587.32165	246	
588.30871	6235	1+
734.40194	164	
735.37210	3955	1+
818.40744	214	1+
836.43111	816	1+
846.40757	457	1+
856.03822	164	
END IONS

###FS:    #m/z: 445.74162 #charge   2
###MaxRes:#m/z:  0.00000 #charge-128
###MS: 895
###MSMS: 897
BEGIN IONS
TITLE=Cmpd 144, AutoMSn(445.7416), 15.2 min
RTINSECONDS=912.656
SCANS=MS: 895 MSMS: 897
PEPMASS=445.74162	39625
CHARGE=2+
326.14391	254	
344.15386	301	
361.18071	816	
397.20452	403	
443.21221	304	
460.25074	3350	1+
531.28945	7518	1+
538.64593	262	
540.99603	221	
568.30202	396	
611.31333	1094	1+
628.33951	18477	1+
END IONS

###FS:    #m/z: 492.23552 #charge   2
###MaxRes:#m/z:  0.00000 #charge-128
###MS: 899
###MSMS: 900
BEGIN IONS
TITLE=Cmpd 146, AutoMSn(492.2355), 15.3 min
RTINSECONDS=916.178
SCANS=MS: 899 MSMS: 900
PEPMASS=492.23552	43675
CHARGE=2+
314.14982	116	
332.15828	209	
343.16206	239	
350.15542	128	
352.13802	371	1+
378.14731	277	
396.15200	467	
402.24828	2787	1+
409.71468	279	
440.17586	101	
454.23242	129	
462.19426	108	
471.25616	359	1+
483.22604	137	
499.25791	563	1+
517.27130	4746	1+
570.29340	375	1+
588.30661	5848	1+
718.35928	133	
735.37547	4897	1+
818.42044	148	
836.43208	938	1+
840.40040	239	1+
846.40685	657	1+
901.44183	279	1+
END IONS

###FS:    #m/z: 513.21396 #charge   2
###MaxRes:#m/z:  0.00000 #charge-128
###MS: 899
###MSMS: 901
BEGIN IONS
TITLE=Cmpd 147, AutoMSn(513.2140), 15.3 min
RTINSECONDS=916.679
SCANS=MS: 899 MSMS: 901
PEPMASS=513.21396	15017
CHARGE=2+
351.15143	103	
402.26360	121	
436.23792	215	
465.19791	124	
498.20532	318	
503.23491	103	
504.93490	105	
505.02275	126	
511.61625	192	
512.18890	382	
526.28876	119	
555.23214	3873	1+
562.97808	176	
588.30573	262	
599.29916	126	
685.28924	152	
701.25605	144	
718.29678	2266	1+
735.39807	201	
881.34726	433	1+
END IONS

###FS:    #m/z: 532.58485 #charge   3
###MaxRes:#m/z:  0.00000 #charge-128
###MS: 899
###MSMS: 902
BEGIN IONS
TITLE=Cmpd 148, AutoMSn(532.5848), 15.3 min
RTINSECONDS=917.18
SCANS=MS: 899 MSMS: 902
PEPMASS=532.58485	12964
CHARGE=3+
310.17147	648	
377.18507	179	
392.16978	138	
440.53566	1081	1+
440.87246	424	
441.20032	174	
447.53511	678	
457.18909	133	
478.22769	100	
488.23022	130	
520.26046	232	1+
531.75479	198	
532.26517	266	
534.25111	120	
565.22517	100	
586.21650	100	
594.28056	104	
604.19696	104	
619.33042	251	
658.33189	101	
701.26474	403	
1062.49193	253	
1222.52123	746	1+
1319.58162	4556	1+
END IONS

###FS:    #m/z: 492.23506 #charge   2
###MaxRes:#m/z:  0.00000 #charge-128
###MS: 903
###MSMS: 904
BEGIN IONS
TITLE=Cmpd 149, AutoMSn(492.2351), 15.3 min
RTINSECONDS=920.207
SCANS=MS: 903 MSMS: 904
PEPMASS=492.23506	33731
CHARGE=2+
332.15055	100	
343.13892	101	
350.16139	102	
351.13965	283	1+
378.15023	137	
386.18864	125	
396.16161	358	
402.24490	2236	1+
410.21649	163	
428.22680	109	
449.17284	112	
451.22727	158	
471.26014	231	
491.58047	156	
500.23931	460	
517.27035	4113	1+
524.57999	426	
588.31046	5006	1+
735.37690	3588	1+
745.35142	115	
818.40158	139	
836.43577	675	1+
846.41514	679	1+
874.40724	215	1+
END IONS

###FS:    #m/z: 512.22769 #charge   2
###MaxRes:#m/z:  0.00000 #charge-128
###MS: 903
###MSMS: 905
BEGIN IONS
TITLE=Cmpd 150, AutoMSn(512.2277), 15.3 min
RTINSECONDS=920.708
SCANS=MS: 903 MSMS: 905
PEPMASS=512.22769	15389
CHARGE=2+
318.13030	192	
402.24522	198	
443.22916	125	
475.23087	100	
498.20772	181	
511.73620	168	
512.20464	107	
517.27130	240	
538.20136	138	
555.23393	2754	1+
588.30331	302	
599.31059	140	
638.71011	160	
718.29519	2379	1+
735.37551	113	
881.34323	151	
END IONS

###FS:    #m/z: 532.58315 #charge   3
###MaxRes:#m/z:  0.00000 #charge-128
###MS: 903
###MSMS: 906
BEGIN IONS
TITLE=Cmpd 151, AutoMSn(532.5831), 15.4 min
RTINSECONDS=921.209
SCANS=MS: 903 MSMS: 906
PEPMASS=532.58315	13007
CHARGE=3+
392.17101	241	
440.54000	274	1+
440.86698	658	1+
441.20180	164	
447.52309	159	
487.75390	115	
520.26242	145	
530.78518	133	
556.26089	120	
558.23504	109	
619.33710	433	1+
644.28968	136	
651.29710	102	
663.29836	102	
701.27497	163	
750.31621	125	
863.38567	145	
1222.53654	561	1+
1319.58159	2652	1+
END IONS

###FS:    #m/z: 476.23658 #charge   2
###MaxRes:#m/z:  0.00000 #charge-128
###MS: 907
###MSMS: 908
BEGIN IONS
TITLE=Cmpd 152, AutoMSn(476.2366), 15.4 min
RTINSECONDS=924.242
SCANS=MS: 907 MSMS: 908
PEPMASS=476.23658	5990
CHARGE=2+
433.20832	159	
751.34043	238	1+
END IONS

###FS:    #m/z: 801.32972 #charge   3
###MaxRes:#m/z:  0.00000 #charge-128
###MS: 907
###MSMS: 909
BEGIN IONS
TITLE=Cmpd 153, AutoMSn(801.3297), 15.4 min
RTINSECONDS=924.743
SCANS=MS: 907 MSMS: 909
PEPMASS=801.32972	4507
CHARGE=3+
529.23520	116	
710.32468	130	
739.34489	112	
840.36582	120	
999.39280	159	
END IONS

###FS:    #m/z: 513.21686 #charge   2
###MaxRes:#m/z:  0.00000 #charge-128
###MS: 907
###MSMS: 910
BEGIN IONS
TITLE=Cmpd 154, AutoMSn(513.2169), 15.4 min
RTINSECONDS=925.244
SCANS=MS: 907 MSMS: 910
PEPMASS=513.21686	9839
CHARGE=2+
318.12670	102	
335.15072	110	
400.18779	112	
402.24643	151	
481.23702	107	
512.20486	136	
517.27426	139	
555.22677	541	1+
718.29853	387	1+
END IONS

###FS:    #m/z: 679.28688 #charge   3
###MaxRes:#m/z:  0.00000 #charge-128
###MS: 911
###MSMS: 912
BEGIN IONS
TITLE=Cmpd 155, AutoMSn(679.2869), 15.5 min
RTINSECONDS=928.278
SCANS=MS: 911 MSMS: 912
PEPMASS=679.28688	41927
CHARGE=3+
361.14946	278	
377.11255	501	
389.15303	660	1+
423.66144	316	
447.16888	709	1+
458.18012	203	
460.18516	303	
474.13476	288	
492.13910	1722	1+
502.55420	224	
516.20978	385	
518.17788	239	1+
521.56312	238	1+
522.70816	697	1+
531.70752	438	
532.20815	738	1+
551.21073	216	1+
560.20737	282	
563.18026	213	1+
568.20096	253	1+
571.21740	185	
577.22586	1322	1+
587.21467	594	
589.22232	686	1+
596.22120	394	1+
602.25290	353	1+
605.22253	2751	1+
608.57107	225	
608.92818	304	
623.23996	279	
631.31118	289	1+
637.60673	594	1+
637.93894	209	
638.26899	306	
648.27622	314	
658.25417	489	1+
676.25817	1457	1+
680.29847	256	1+
684.28491	188	
700.24989	213	
719.25097	235	1+
734.28379	559	1+
787.28677	473	
805.29862	2424	1+
838.89184	249	
874.32195	305	
892.33905	1536	1+
910.38934	268	1+
912.37462	286	
943.33129	223	
943.39259	957	1+
1104.50630	2582	1+
1219.52322	1778	1+
1290.56584	2505	1+
1377.59638	6913	1+
1488.63565	740	1+
1505.66020	1668	1+
1545.62715	630	1+
1562.67324	5344	1+
1663.73472	2938	1+
1910.79268	606	1+
END IONS

###FS:    #m/z: 905.70232 #charge   3
###MaxRes:#m/z:  0.00000 #charge-128
###MS: 911
###MSMS: 913
BEGIN IONS
TITLE=Cmpd 156, AutoMSn(905.7023), 15.5 min
RTINSECONDS=928.779
SCANS=MS: 911 MSMS: 913
PEPMASS=905.70232	14613
CHARGE=3+
377.11175	149	
395.77863	108	
492.13635	603	1+
577.22631	189	
587.21646	273	
605.22449	597	1+
654.74257	134	
658.23675	123	
676.24807	258	
788.89879	106	
834.00017	188	
905.71030	513	1+
906.03944	475	
906.36469	312	
956.92688	102	
1021.43652	104	
1055.90617	167	
1056.44935	173	
END IONS

###FS:    #m/z: 508.94721 #charge   3
###MaxRes:#m/z:  0.00000 #charge-128
###MS: 911
###MSMS: 914
BEGIN IONS
TITLE=Cmpd 157, AutoMSn(508.9472), 15.5 min
RTINSECONDS=929.28
SCANS=MS: 911 MSMS: 914
PEPMASS=508.94721	6222
CHARGE=3+
360.14383	154	
431.23444	110	
453.23804	101	
487.26052	102	
495.19674	110	
499.22631	103	
508.22994	134	
508.95130	103	
510.74171	325	1+
512.19581	217	
517.28486	140	
526.81432	179	
536.28176	107	
555.23355	458	
588.30640	170	
599.31358	116	
611.26659	165	
626.38008	273	
630.28974	245	
630.80287	259	
670.33320	109	
690.41759	306	
706.38217	374	
706.88554	345	1+
718.28779	189	
735.39055	236	
758.42662	488	1+
END IONS

###FS:    #m/z: 679.52990 #charge   1
###MaxRes:#m/z:  0.00000 #charge-128
###MS: 915
###MSMS: 916
BEGIN IONS
TITLE=Cmpd 158, AutoMSn(679.5299), 15.5 min
RTINSECONDS=932.308
SCANS=MS: 915 MSMS: 916
PEPMASS=679.52990	51772
CHARGE=1+
359.10028	249	
377.11113	512	
389.14937	793	1+
423.17098	269	1+
437.67079	326	1+
455.18983	191	
458.17857	191	
460.18775	313	
472.18921	542	1+
474.12503	168	
480.18987	178	
492.13907	2026	1+
496.54024	176	
496.88910	378	
497.21693	221	
504.28463	350	
508.69019	256	1+
516.22490	386	
518.17381	229	
522.71059	374	
531.20254	696	1+
534.18768	420	1+
549.21805	246	
559.21519	419	1+
563.17898	247	
577.22797	874	1+
587.21412	1474	1+
595.25432	211	
596.71464	210	
601.25136	343	1+
605.22007	2535	1+
608.91842	241	
610.26141	518	
610.77259	544	
621.21155	166	
631.32969	383	1+
637.62282	261	1+
637.93572	162	
648.26032	255	
658.24626	473	1+
674.93955	296	
676.26540	1735	1+
END IONS

###FS:    #m/z: 905.70221 #charge   3
###MaxRes:#m/z:  0.00000 #charge-128
###MS: 915
###MSMS: 917
BEGIN IONS
TITLE=Cmpd 159, AutoMSn(905.7022), 15.5 min
RTINSECONDS=932.809
SCANS=MS: 915 MSMS: 917
PEPMASS=905.70221	17657
CHARGE=3+
377.11089	142	
472.73409	135	
492.13724	555	
553.25704	170	
577.23516	112	
587.22854	142	
605.21549	527	1+
676.24920	225	1+
805.29275	280	1+
834.68627	107	
905.69627	995	1+
906.03067	545	1+
906.35627	257	
1170.50270	122	
END IONS

###FS:    #m/z: 476.23553 #charge   2
###MaxRes:#m/z:  0.00000 #charge-128
###MS: 915
###MSMS: 918
BEGIN IONS
TITLE=Cmpd 160, AutoMSn(476.2355), 15.6 min
RTINSECONDS=933.31
SCANS=MS: 915 MSMS: 918
PEPMASS=476.23553	7126
CHARGE=2+
433.22256	285	1+
628.35973	127	
694.32740	234	
751.34526	1272	1+
END IONS

###FS:    #m/z: 679.05067 #charge   3
###MaxRes:#m/z:  0.00000 #charge-128
###MS: 919
###MSMS: 920
BEGIN IONS
TITLE=Cmpd 161, AutoMSn(679.0507), 15.6 min
RTINSECONDS=936.342
SCANS=MS: 919 MSMS: 920
PEPMASS=679.05067	37871
CHARGE=3+
338.62876	280	
349.12366	167	
361.15062	201	
377.11159	282	
389.14632	663	1+
401.13943	296	1+
408.83916	197	
437.66731	285	
455.17824	179	
460.18684	246	
492.13930	1108	1+
515.88659	305	
518.17718	224	
522.69939	185	
529.21155	168	
531.71306	267	
533.21298	290	1+
549.18366	175	
559.22049	344	1+
577.22479	471	1+
587.21678	220	
588.21107	484	1+
596.24296	443	1+
605.21972	1903	1+
608.25634	235	1+
610.27671	253	
610.77407	336	
623.25603	161	
648.25205	183	
658.24754	331	1+
663.23693	218	
667.82376	192	
676.25886	1250	1+
681.29275	205	
689.30458	1608	
744.80971	255	
805.30267	1668	1+
892.33275	502	1+
892.33374	234	
943.36283	441	1+
956.40399	380	1+
998.37511	232	1+
1104.51775	1153	1+
1290.56751	1311	1+
1378.59641	2727	1+
1505.67772	970	1+
1562.67560	2347	1+
1645.69693	459	1+
1663.73019	1161	1+
END IONS

###FS:    #m/z: 556.25292 #charge   2
###MaxRes:#m/z:  0.00000 #charge-128
###MS: 919
###MSMS: 921
BEGIN IONS
TITLE=Cmpd 162, AutoMSn(556.2529), 15.6 min
RTINSECONDS=936.844
SCANS=MS: 919 MSMS: 921
PEPMASS=556.25292	20003
CHARGE=2+
335.15036	307	
416.75221	100	
453.19270	117	
464.18647	150	
472.73040	140	
479.92954	165	
496.23096	296	1+
548.21237	101	
555.22626	121	
565.23690	128	
574.14529	184	
582.25932	101	
583.79901	100	
588.31771	187	
622.26590	673	1+
630.50794	198	
693.30802	176	
714.35448	108	
733.29521	194	
750.31711	2393	1+
760.33286	157	
805.33649	118	
861.39330	714	1+
884.26044	140	
889.38228	110	
908.45514	111	
916.40970	407	1+
990.44266	333	1+
END IONS

###FS:    #m/z: 523.28380 #charge   2
###MaxRes:#m/z:  0.00000 #charge-128
###MS: 919
###MSMS: 922
BEGIN IONS
TITLE=Cmpd 163, AutoMSn(523.2838), 15.6 min
RTINSECONDS=937.345
SCANS=MS: 919 MSMS: 922
PEPMASS=523.28380	12228
CHARGE=2+
349.18115	156	
357.18003	283	
359.16068	153	
370.20812	593	1+
376.18945	1026	1+
377.38324	172	
383.20526	131	
385.21201	118	
452.25299	173	
457.74280	117	
466.73725	131	
487.25197	142	
489.27777	1813	1+
523.28861	182	
539.26935	110	
572.31930	168	
584.30420	143	
588.31091	208	
590.32413	5594	1+
643.33948	274	
659.35454	186	
661.36127	4751	1+
669.94291	571	1+
671.35685	163	
734.38185	251	
740.40528	2066	1+
749.51433	132	
751.38400	145	
756.39011	1036	1+
758.41604	12455	1+
768.65573	117	
809.43175	463	1+
825.41991	319	1+
827.43463	2953	1+
845.44660	4998	1+
914.47359	265	1+
932.47554	2199	1+
941.74334	174	
942.61111	258	
972.48767	143	
END IONS

###FS:    #m/z: 562.76243 #charge   2
###MaxRes:#m/z:  0.00000 #charge-128
###MS: 923
###MSMS: 924
BEGIN IONS
TITLE=Cmpd 164, AutoMSn(562.7624), 15.7 min
RTINSECONDS=940.382
SCANS=MS: 923 MSMS: 924
PEPMASS=562.76243	128817
CHARGE=2+
343.14317	850	
370.17147	523	
371.14239	2470	1+
375.12672	624	
388.16580	758	
409.21708	2077	
440.15982	763	
449.21981	452	
485.21124	1471	
486.16730	5932	1+
506.23321	687	
523.25946	12871	1+
534.22954	740	
539.26106	492	
556.26973	1095	1+
562.76427	990	
563.25603	508	
574.28725	664	
584.27697	1389	1+
622.32992	13256	1+
673.35129	473	
719.33371	1194	1+
737.35425	29059	1+
747.34070	1023	1+
819.38758	500	
836.42327	17730	1+
846.39775	425	
854.39221	2492	1+
855.37366	635	
925.42916	1156	1+
926.40846	583	
943.44102	2299	1+
996.45393	2959	1+
1106.50465	41722	1+
END IONS

###FS:    #m/z: 523.28553 #charge   2
###MaxRes:#m/z:  0.00000 #charge-128
###MS: 923
###MSMS: 925
BEGIN IONS
TITLE=Cmpd 165, AutoMSn(523.2855), 15.7 min
RTINSECONDS=940.883
SCANS=MS: 923 MSMS: 925
PEPMASS=523.28553	86064
CHARGE=2+
322.18176	243	
339.16579	230	
357.18086	255	
359.17093	235	
376.19361	2577	1+
452.24908	230	
472.25770	255	
487.25631	285	
489.27689	3629	1+
572.30936	398	
588.31580	355	
590.32379	14544	1+
600.31074	240	
643.34835	812	1+
661.35987	10762	1+
669.92053	321	
671.34782	527	
740.40151	2965	1+
741.38624	388	
756.39724	2118	1+
758.41512	33518	1+
768.56387	438	
809.42236	600	1+
827.43660	6308	1+
845.44500	12831	1+
914.46883	459	
932.47572	4778	1+
941.62056	1054	1+
END IONS

###FS:    #m/z: 556.25248 #charge   2
###MaxRes:#m/z:  0.00000 #charge-128
###MS: 923
###MSMS: 926
BEGIN IONS
TITLE=Cmpd 166, AutoMSn(556.2525), 15.7 min
RTINSECONDS=941.385
SCANS=MS: 923 MSMS: 926
PEPMASS=556.25248	16520
CHARGE=2+
421.18854	125	
425.21275	246	1+
431.69519	132	
437.22521	120	
441.23836	225	
444.22794	239	
466.23149	146	
482.22231	182	
505.23723	109	
509.22076	186	
517.27614	233	1+
523.25939	170	
543.75306	122	
544.25201	109	
552.24411	163	
588.30174	210	
590.31605	129	
622.27945	396	
624.26887	120	
645.27857	1264	1+
653.70663	164	
693.28610	216	
737.36277	360	1+
750.31564	1157	1+
758.36848	1111	1+
805.31923	122	
836.41433	331	
861.37168	269	
863.39506	183	
887.51081	159	
916.40771	417	1+
943.46313	145	
990.43060	500	1+
1104.51210	1156	1+
END IONS

###FS:    #m/z: 562.76267 #charge   2
###MaxRes:#m/z:  0.00000 #charge-128
###MS: 927
###MSMS: 928
BEGIN IONS
TITLE=Cmpd 167, AutoMSn(562.7627), 15.7 min
RTINSECONDS=944.42
SCANS=MS: 927 MSMS: 928
PEPMASS=562.76267	343117
CHARGE=2+
343.14564	1981	
371.13857	4689	
388.15989	1644	
409.21875	3807	
440.16257	1413	
463.22125	1736	
485.20264	3473	
486.16813	10183	1+
506.22892	1856	
523.26105	29782	1+
545.24744	1285	
545.74765	1286	
556.27757	1836	
562.76381	2451	
563.26519	1591	
584.29305	2030	
622.32868	29518	1+
720.32718	2115	
737.35610	58580	1+
747.33725	2138	
836.42234	39037	1+
854.39596	4796	1+
855.37383	1386	
926.41891	1310	
943.44402	5783	1+
996.45331	5985	1+
1106.50536	115800	1+
END IONS

###FS:    #m/z: 523.28616 #charge   2
###MaxRes:#m/z:  0.00000 #charge-128
###MS: 927
###MSMS: 929
BEGIN IONS
TITLE=Cmpd 168, AutoMSn(523.2862), 15.7 min
RTINSECONDS=944.921
SCANS=MS: 927 MSMS: 929
PEPMASS=523.28616	157160
CHARGE=2+
322.18048	400	
339.16335	421	
357.17270	392	
369.69675	325	
376.19142	3499	1+
430.06207	611	
472.24104	349	
489.27745	6235	1+
523.27919	367	
573.30466	404	
588.30835	547	
590.32384	19176	1+
643.34421	1417	1+
661.36007	15367	1+
671.34161	649	
740.40300	6156	1+
756.40857	3166	1+
758.41636	47882	1+
767.45802	446	
767.83006	340	
809.41765	963	1+
827.43426	424	
827.43730	10475	1+
843.43401	332	
845.44601	17548	1+
914.46270	1044	1+
932.47536	7600	1+
942.60622	426	
END IONS

###FS:    #m/z: 368.51024 #charge   3
###MaxRes:#m/z:  0.00000 #charge-128
###MS: 927
###MSMS: 930
BEGIN IONS
TITLE=Cmpd 169, AutoMSn(368.5102), 15.8 min
RTINSECONDS=945.422
SCANS=MS: 927 MSMS: 930
PEPMASS=368.51024	16787
CHARGE=3+
322.18941	447	
329.12770	410	1+
335.15285	103	
346.15245	243	
376.18651	106	
391.19853	274	
414.22282	173	
424.20311	236	
437.18996	100	
441.22662	175	
442.21559	845	1+
447.18330	149	
449.25401	305	
459.23952	217	
464.20369	137	
465.18857	723	1+
472.38130	176	
482.21572	3350	1+
489.26200	135	
645.27883	2267	1+
653.72662	598	1+
653.81249	112	
758.36399	1499	1+
767.44339	116	
768.56469	250	
END IONS

###FS:    #m/z: 562.76277 #charge   2
###MaxRes:#m/z:  0.00000 #charge-128
###MS: 931
###MSMS: 932
BEGIN IONS
TITLE=Cmpd 170, AutoMSn(562.7628), 15.8 min
RTINSECONDS=948.452
SCANS=MS: 931 MSMS: 932
PEPMASS=562.76277	409133
CHARGE=2+
343.14428	2361	
371.14003	4228	
376.59835	1377	
388.16680	1744	
392.19116	1094	
409.21725	3519	
440.16051	1385	
463.21727	1329	
485.20126	3967	
486.16808	9662	1+
490.25497	1318	
506.12130	1678	
506.23299	1498	
523.26124	27872	1+
534.23065	1495	
556.28018	1574	
562.76514	2511	
563.26495	1169	
574.28894	1210	
584.29688	1777	
591.30515	1664	
622.32950	27730	1+
720.33081	1589	
737.35570	58113	1+
747.33871	1535	
836.42137	37746	1+
854.38507	4615	1+
855.37849	1554	
926.40794	1266	
943.43790	5055	1+
996.45355	5630	1+
1106.50641	104474	1+
END IONS

###FS:    #m/z: 841.83475 #charge   2
###MaxRes:#m/z:  0.00000 #charge-128
###MS: 931
###MSMS: 933
BEGIN IONS
TITLE=Cmpd 171, AutoMSn(841.8348), 15.8 min
RTINSECONDS=948.953
SCANS=MS: 931 MSMS: 933
PEPMASS=841.83475	22865
CHARGE=2+
373.07553	126	
389.15265	384	
391.08819	683	
397.11000	210	
415.10134	440	
441.15615	139	
476.19905	374	
488.11352	365	
490.25202	281	
506.11790	4639	1+
532.73990	491	
533.23004	152	
573.19714	453	1+
589.77704	136	
591.20492	1072	
592.30701	158	
593.19872	172	
601.18963	141	
619.20147	3365	1+
627.43966	148	
627.65313	120	
726.80950	129	
729.61435	121	
751.33154	263	
838.36808	816	1+
845.49841	222	
967.40969	166	
1047.43112	198	
1064.46393	6055	1+
1076.28642	294	
END IONS

###FS:    #m/z: 368.50974 #charge   3
###MaxRes:#m/z:  0.00000 #charge-128
###MS: 931
###MSMS: 934
BEGIN IONS
TITLE=Cmpd 172, AutoMSn(368.5097), 15.8 min
RTINSECONDS=949.454
SCANS=MS: 931 MSMS: 934
PEPMASS=368.50974	21911
CHARGE=3+
305.16252	109	
322.18826	567	
328.13464	277	1+
346.14809	160	
391.20876	123	
424.19888	310	1+
431.23679	135	
441.23782	121	
442.21067	927	1+
447.17309	174	
449.25484	104	
459.24141	153	
465.19191	275	
468.20832	102	
482.21527	2896	1+
498.21294	108	
501.19150	100	
529.35509	112	
539.35985	124	
554.28821	101	
557.37163	159	
577.26879	104	
645.28194	1846	1+
653.75536	582	1+
758.36007	1300	1+
768.56944	120	
END IONS

###FS:    #m/z: 841.83630 #charge   2
###MaxRes:#m/z:  0.00000 #charge-128
###MS: 935
###MSMS: 936
BEGIN IONS
TITLE=Cmpd 173, AutoMSn(841.8363), 15.9 min
RTINSECONDS=952.471
SCANS=MS: 935 MSMS: 936
PEPMASS=841.83630	30865
CHARGE=2+
363.09418	245	
389.15062	285	
391.09196	1156	1+
397.09057	298	
415.11105	520	
441.15344	139	
459.15618	132	
476.19698	429	
488.10594	678	
490.25146	332	
504.16728	186	
506.11725	5358	1+
532.17428	122	
533.73318	113	
573.21293	178	
589.26685	229	
591.20618	1668	1+
601.19630	466	
619.20115	2719	1+
628.15266	225	
628.24195	136	
751.35070	134	
753.33832	143	
838.36261	698	1+
845.51702	236	
967.40954	184	
1046.45272	153	
1064.46597	6973	1+
1075.38972	120	
1076.27525	529	
1177.55664	128	
END IONS

###FS:    #m/z: 501.91093 #charge   3
###MaxRes:#m/z:  0.00000 #charge-128
###MS: 935
###MSMS: 937
BEGIN IONS
TITLE=Cmpd 174, AutoMSn(501.9109), 15.9 min
RTINSECONDS=952.972
SCANS=MS: 935 MSMS: 937
PEPMASS=501.91093	14015
CHARGE=3+
329.12815	530	1+
364.17392	312	
420.53405	1144	
420.86978	931	
421.20502	273	
448.25059	135	
449.72417	124	
455.29892	242	
474.25454	105	
492.25711	399	1+
501.56645	127	
503.24484	229	
503.72541	127	
505.73286	199	
517.26441	128	
571.23472	373	
581.77480	354	
582.26082	217	
588.30871	208	
591.32416	364	
652.24753	101	
669.27379	432	1+
706.35277	349	
749.44467	255	1+
751.33769	223	
785.34495	365	1+
835.39664	135	
931.46958	1997	1+
1001.50552	761	1+
1002.50735	389	
1259.59499	3017	1+
END IONS

###FS:    #m/z: 368.51168 #charge   3
###MaxRes:#m/z:  0.00000 #charge-128
###MS: 935
###MSMS: 938
BEGIN IONS
TITLE=Cmpd 175, AutoMSn(368.5117), 15.9 min
RTINSECONDS=953.473
SCANS=MS: 935 MSMS: 938
PEPMASS=368.51168	14318
CHARGE=3+
322.18280	145	
329.13022	222	
414.22114	115	
425.20027	111	
442.22309	401	1+
449.24813	186	
465.18926	276	
482.21531	1179	1+
498.21172	122	
645.27855	976	1+
653.71715	589	1+
758.35765	813	1+
767.43519	292	
768.57686	108	
END IONS

###FS:    #m/z: 841.83520 #charge   2
###MaxRes:#m/z:  0.00000 #charge-128
###MS: 939
###MSMS: 940
BEGIN IONS
TITLE=Cmpd 176, AutoMSn(841.8352), 15.9 min
RTINSECONDS=956.505
SCANS=MS: 939 MSMS: 940
PEPMASS=841.83520	28262
CHARGE=2+
343.13815	103	
351.08068	111	
389.14246	271	
391.09540	695	
397.10057	355	
415.10771	515	
421.19279	118	
459.16522	142	
488.11092	428	
490.25855	310	
504.17171	105	
506.11680	5199	1+
532.73964	414	
573.19215	385	1+
589.27114	138	
591.21301	1759	1+
601.18548	325	
619.20284	2979	1+
716.26055	144	
751.34856	287	
760.28571	177	
838.37345	471	1+
842.84465	114	
845.50764	198	
967.41580	206	
1064.46669	4815	1+
1076.27927	268	
END IONS

###FS:    #m/z: 501.91010 #charge   3
###MaxRes:#m/z:  0.00000 #charge-128
###MS: 939
###MSMS: 941
BEGIN IONS
TITLE=Cmpd 177, AutoMSn(501.9101), 16.0 min
RTINSECONDS=957.005
SCANS=MS: 939 MSMS: 941
PEPMASS=501.91010	10339
CHARGE=3+
329.12746	374	
364.15592	154	
420.53438	469	
420.87092	263	
421.19945	293	
474.24270	112	
492.25376	472	
501.28636	152	
502.24769	455	1+
503.71817	102	
510.69741	590	
543.23975	134	
566.24890	105	
571.23692	154	
573.25070	111	
591.31836	238	
669.28216	376	1+
678.89266	177	
706.35850	215	
752.32797	109	
785.34287	228	
794.72056	108	
931.47466	908	1+
934.45857	132	
1002.50322	137	
1162.53508	744	1+
1259.58747	2351	1+
END IONS

###FS:    #m/z: 562.76274 #charge   2
###MaxRes:#m/z:  0.00000 #charge-128
###MS: 943
###MSMS: 944
BEGIN IONS
TITLE=Cmpd 179, AutoMSn(562.7627), 16.0 min
RTINSECONDS=960.539
SCANS=MS: 943 MSMS: 944
PEPMASS=562.76274	14327
CHARGE=2+
343.14060	976	
365.17422	437	
371.13807	1380	
388.16715	640	
409.21685	815	
428.19272	1076	
436.70630	370	
472.22375	1359	
485.20515	425	
486.16739	4416	1+
490.26276	881	
498.73618	469	
506.11735	1586	1+
506.22083	466	
523.25884	9024	1+
523.73404	505	
532.74336	797	
533.24348	482	
557.24102	495	
584.27582	362	
585.23230	1103	
591.29877	2166	1+
594.28270	847	
619.19815	930	
622.32369	4944	1+
628.49288	408	
720.33249	381	
737.35397	11626	1+
748.39004	469	
751.33982	512	
836.41979	8419	1+
847.14585	675	
855.37854	1036	1+
926.41292	1126	1+
996.44875	1018	1+
1106.50284	34807	1+
1124.51446	15698	1+
END IONS

###FS:    #m/z: 551.79465 #charge   2
###MaxRes:#m/z:  0.00000 #charge-128
###MS: 943
###MSMS: 945
BEGIN IONS
TITLE=Cmpd 180, AutoMSn(551.7946), 16.0 min
RTINSECONDS=961.04
SCANS=MS: 943 MSMS: 945
PEPMASS=551.79465	5758
CHARGE=2+
377.20736	146	
389.15200	209	
398.19662	258	
419.17681	145	
426.20168	258	
443.20748	222	1+
464.73950	255	
470.22207	116	
476.18347	171	
482.20986	208	
486.18322	114	
489.27597	143	
512.19157	363	1+
544.75576	282	
545.25686	124	
548.30150	122	
552.28373	262	1+
557.25522	136	
571.31152	1617	1+
590.31834	374	
602.76893	114	
611.25614	294	1+
613.23825	146	
646.27380	131	
672.37339	205	
681.32830	154	
699.27763	175	
713.35785	118	
725.30187	380	1+
754.37494	125	
758.40625	1095	1+
845.44221	717	1+
854.33848	161	
932.45720	441	1+
1053.47136	417	1+
END IONS

###FS:    #m/z: 544.59496 #charge   3
###MaxRes:#m/z:  0.00000 #charge-128
###MS: 943
###MSMS: 946
BEGIN IONS
TITLE=Cmpd 181, AutoMSn(544.5950), 16.0 min
RTINSECONDS=961.541
SCANS=MS: 943 MSMS: 946
PEPMASS=544.59496	5261
CHARGE=3+
331.65081	105	
341.14749	113	
345.66259	370	
359.66866	118	
409.18882	136	
440.18238	245	
445.21786	133	
490.25807	121	
527.25981	102	
553.25312	121	
571.31629	566	1+
586.31435	1168	1+
608.31382	275	1+
654.34679	123	
657.35292	431	1+
669.27140	155	
672.32322	544	1+
672.35234	104	
700.31273	479	1+
718.31728	390	1+
817.38526	439	1+
914.43125	975	1+
END IONS

###FS:    #m/z: 690.80241 #charge   2
###MaxRes:#m/z:  0.00000 #charge-128
###MS: 947
###MSMS: 948
BEGIN IONS
TITLE=Cmpd 182, AutoMSn(690.8024), 16.1 min
RTINSECONDS=964.563
SCANS=MS: 947 MSMS: 948
PEPMASS=690.80241	22047
CHARGE=2+
361.14617	292	
389.13871	243	
464.74787	124	
476.17682	175	
501.55365	204	
532.73092	229	
535.70753	135	
544.75877	515	
545.26073	386	
556.73227	129	
571.23524	136	
572.76675	143	
585.23687	124	
589.24319	108	
610.24827	113	
615.34678	243	1+
681.28891	184	
690.55573	148	
690.86193	108	
724.31120	108	
724.65899	135	
752.30224	199	
762.04112	137	
847.68352	134	
853.68034	650	1+
854.02387	557	
854.36148	560	1+
887.37438	109	
END IONS

###FS:    #m/z: 591.27308 #charge   2
###MaxRes:#m/z:  0.00000 #charge-128
###MS: 947
###MSMS: 949
BEGIN IONS
TITLE=Cmpd 183, AutoMSn(591.2731), 16.1 min
RTINSECONDS=965.064
SCANS=MS: 947 MSMS: 949
PEPMASS=591.27308	12343
CHARGE=2+
322.64717	105	
329.09694	171	
355.14905	243	
367.19204	105	
383.14250	238	
428.14537	131	
434.20780	161	
485.24264	159	
498.16601	301	
523.26391	959	1+
542.19697	290	1+
545.29335	217	
550.98113	140	
583.76346	206	
622.32967	710	1+
646.35394	203	
737.35685	2526	1+
747.34270	169	
823.42109	308	1+
836.41495	1012	1+
996.43833	128	
1163.52242	1067	1+
END IONS

###FS:    #m/z: 552.28674 #charge   1
###MaxRes:#m/z:  0.00000 #charge-128
###MS: 947
###MSMS: 950
BEGIN IONS
TITLE=Cmpd 184, AutoMSn(552.2867), 16.1 min
RTINSECONDS=965.565
SCANS=MS: 947 MSMS: 950
PEPMASS=552.28674	8391
CHARGE=1+
308.17207	195	
327.16032	228	
344.66282	121	
361.15845	104	
379.71094	183	
389.14429	120	
398.20521	137	
414.20987	163	
416.20902	167	
419.16767	275	
440.17105	150	
449.71448	106	
473.22868	129	
476.17330	112	
489.27893	178	
496.24698	106	
503.73442	144	
512.18196	136	
517.25781	112	
520.24281	106	
527.25099	389	1+
534.88002	160	
534.97204	217	
535.81095	120	
536.23507	139	
540.27964	146	
544.24203	553	1+
548.29382	219	1+
END IONS

###FS:    #m/z: 611.79267 #charge   2
###MaxRes:#m/z:  0.00000 #charge-128
###MS: 951
###MSMS: 952
BEGIN IONS
TITLE=Cmpd 185, AutoMSn(611.7927), 16.1 min
RTINSECONDS=968.588
SCANS=MS: 951 MSMS: 952
PEPMASS=611.79267	17462
CHARGE=2+
329.11892	128	
360.11711	145	
456.19639	102	
457.18867	293	
490.25899	155	
555.78006	134	
586.24344	201	
604.23914	115	
618.30224	273	
684.21348	125	
689.34429	1028	1+
698.09493	168	
701.25188	1334	1+
711.05221	128	
712.14318	117	
772.31925	204	
800.32806	314	
849.37896	1008	1+
861.85928	105	
946.42902	9982	1+
956.71906	172	
957.41969	120	
1037.50528	121	
END IONS

###FS:    #m/z: 591.27244 #charge   2
###MaxRes:#m/z:  0.00000 #charge-128
###MS: 951
###MSMS: 953
BEGIN IONS
TITLE=Cmpd 186, AutoMSn(591.2724), 16.2 min
RTINSECONDS=969.089
SCANS=MS: 951 MSMS: 953
PEPMASS=591.27244	19923
CHARGE=2+
337.15027	223	
355.14717	191	
383.14600	108	
402.17687	113	
409.23132	122	
468.21666	182	
485.24000	277	1+
498.17156	243	
506.22954	105	
523.26241	855	1+
545.29655	170	
573.75421	154	
574.29117	155	
584.28022	257	1+
586.24789	215	
586.73823	330	1+
591.77962	113	
594.25453	126	
622.32777	902	1+
646.34958	291	
737.35915	2919	1+
823.40285	117	
836.42495	1420	1+
917.51356	110	
996.46051	243	1+
1021.38452	108	
1163.52153	1158	1+
END IONS

###FS:    #m/z: 690.80195 #charge   2
###MaxRes:#m/z:  0.00000 #charge-128
###MS: 951
###MSMS: 954
BEGIN IONS
TITLE=Cmpd 187, AutoMSn(690.8020), 16.2 min
RTINSECONDS=969.59
SCANS=MS: 951 MSMS: 954
PEPMASS=690.80195	18822
CHARGE=2+
308.17835	121	
361.15449	254	
367.18643	112	
387.13195	109	
389.15221	132	
473.20185	107	
490.24585	111	
544.74857	263	
545.25741	228	
571.25253	187	
584.90674	128	
681.30067	204	
691.88126	372	1+
697.03457	108	
724.31027	192	
724.65597	178	
752.31923	123	
853.68713	405	1+
854.02897	220	
854.37354	281	
END IONS

###FS:    #m/z: 611.79317 #charge   2
###MaxRes:#m/z:  0.00000 #charge-128
###MS: 955
###MSMS: 956
BEGIN IONS
TITLE=Cmpd 188, AutoMSn(611.7932), 16.2 min
RTINSECONDS=972.621
SCANS=MS: 955 MSMS: 956
PEPMASS=611.79317	68565
CHARGE=2+
329.12808	431	
444.16879	265	
457.18781	825	
490.25080	565	
543.23509	313	
586.22505	624	
604.20337	503	
618.31234	372	
689.34334	2693	1+
701.25448	5087	1+
772.33730	398	
781.58436	237	
800.32137	446	
832.34792	249	
849.37294	2388	1+
859.12037	318	
946.43067	34653	1+
END IONS

###FS:    #m/z: 574.94024 #charge   3
###MaxRes:#m/z:  0.00000 #charge-128
###MS: 955
###MSMS: 957
BEGIN IONS
TITLE=Cmpd 189, AutoMSn(574.9402), 16.2 min
RTINSECONDS=973.122
SCANS=MS: 955 MSMS: 957
PEPMASS=574.94024	24193
CHARGE=3+
329.13863	173	
375.19640	317	
380.68292	147	
430.19364	120	
448.19363	127	
457.18868	157	
465.20356	404	1+
472.21456	309	1+
483.21596	437	1+
490.26110	124	
491.24683	224	
501.21572	226	
516.27518	160	
543.24567	125	
550.98395	228	
570.32336	973	1+
572.77086	823	1+
580.28655	121	
586.22421	270	1+
600.30587	191	
601.29594	438	1+
604.20585	113	
618.30240	894	1+
628.26873	358	1+
631.28909	116	
646.28411	2021	1+
654.76287	744	1+
664.29072	1228	1+
672.30047	129	
689.34180	2164	1+
698.09870	309	
701.24739	685	
703.24891	203	
714.34901	289	1+
731.35753	983	1+
740.33980	361	1+
749.37628	156	
759.36043	2753	1+
777.37664	1920	1+
786.71000	277	
832.35537	167	
849.37492	1384	1+
859.10719	216	
946.42413	2167	1+
946.43560	4714	1+
956.68022	366	
1145.52534	708	1+
END IONS

###FS:    #m/z: 502.25732 #charge   3
###MaxRes:#m/z:  0.00000 #charge-128
###MS: 955
###MSMS: 958
BEGIN IONS
TITLE=Cmpd 190, AutoMSn(502.2573), 16.2 min
RTINSECONDS=973.624
SCANS=MS: 955 MSMS: 958
PEPMASS=502.25732	14637
CHARGE=3+
330.15533	146	
342.23603	116	
358.16598	303	
359.23657	536	1+
364.17618	107	
379.21410	136	
399.15276	145	
408.82774	192	
488.27629	407	
498.22716	102	
512.22000	134	
558.28829	107	
573.28828	102	
575.30842	2000	1+
588.31046	106	
623.33581	115	
628.31607	106	
646.34892	1726	1+
693.81973	113	
735.36124	125	
757.38960	240	
775.38983	2555	1+
786.40639	683	1+
890.42380	1972	1+
932.45424	1784	1+
END IONS

###FS:    #m/z: 611.79269 #charge   2
###MaxRes:#m/z:  0.00000 #charge-128
###MS: 959
###MSMS: 960
BEGIN IONS
TITLE=Cmpd 191, AutoMSn(611.7927), 16.3 min
RTINSECONDS=976.671
SCANS=MS: 959 MSMS: 960
PEPMASS=611.79269	90859
CHARGE=2+
329.12500	334	
429.18958	342	
457.18595	759	
490.24443	499	
586.22604	1076	1+
594.27326	865	1+
604.21316	576	
618.30702	498	
689.34509	3240	1+
698.09669	743	
701.25335	4913	1+
711.05107	563	
800.32661	1325	1+
849.37529	3617	1+
946.43073	44146	1+
956.68430	674	
956.77251	459	
END IONS

###FS:    #m/z: 574.93991 #charge   3
###MaxRes:#m/z:  0.00000 #charge-128
###MS: 959
###MSMS: 961
BEGIN IONS
TITLE=Cmpd 192, AutoMSn(574.9399), 16.3 min
RTINSECONDS=977.172
SCANS=MS: 959 MSMS: 961
PEPMASS=574.93991	23650
CHARGE=3+
329.13279	110	
345.17433	119	
355.12082	153	
366.18845	174	
373.14546	145	
437.73890	159	
444.16038	115	
457.72632	110	
465.20906	466	1+
483.21774	629	1+
490.24557	219	
491.58158	216	
498.73878	136	
501.22018	210	
503.72855	123	
534.28650	176	
539.24902	115	
570.32588	876	1+
574.26133	191	
576.76415	235	
581.27231	122	
618.31079	1236	1+
628.26841	128	
646.28904	1078	1+
654.74979	214	
664.29350	984	1+
689.34659	2116	1+
698.09579	212	
701.25918	633	1+
731.36471	240	1+
743.33439	117	
749.38338	465	1+
749.38918	132	
759.36398	2527	1+
777.37467	1508	1+
786.71112	112	
849.37216	487	1+
852.40055	118	
946.42865	5159	1+
END IONS

###FS:    #m/z: 502.25658 #charge   1
###MaxRes:#m/z:  0.00000 #charge-128
###MS: 959
###MSMS: 962
BEGIN IONS
TITLE=Cmpd 193, AutoMSn(502.2566), 16.3 min
RTINSECONDS=977.673
SCANS=MS: 959 MSMS: 962
PEPMASS=502.25658	23241
CHARGE=1+
314.67929	180	
355.18802	100	
358.15179	390	
359.23397	759	1+
364.45640	116	
384.19375	110	
411.17243	113	
429.20128	123	
445.21851	221	
488.27866	551	1+
493.25414	117	
500.33087	101	
502.27212	137	
END IONS

###FS:    #m/z: 587.78225 #charge   2
###MaxRes:#m/z:  0.00000 #charge-128
###MS: 963
###MSMS: 964
BEGIN IONS
TITLE=Cmpd 194, AutoMSn(587.7823), 16.3 min
RTINSECONDS=980.706
SCANS=MS: 963 MSMS: 964
PEPMASS=587.78225	15867
CHARGE=2+
329.12223	411	
341.14121	330	
355.15804	137	
412.20005	127	
440.20551	325	
511.25282	178	
523.24491	130	
531.74160	218	
545.19728	104	
555.79097	298	
582.27167	256	1+
586.27479	1940	1+
622.30323	108	
657.35327	1440	1+
669.26771	1344	1+
678.90176	116	
737.35355	581	1+
768.32608	441	1+
787.34632	151	
817.41253	229	
819.40665	174	
836.41602	101	
913.45125	126	
914.43998	8677	1+
926.45249	115	
945.42195	160	
996.46045	100	
1172.49716	1382	1+
END IONS

###FS:    #m/z: 523.77967 #charge   2
###MaxRes:#m/z:  0.00000 #charge-128
###MS: 963
###MSMS: 965
BEGIN IONS
TITLE=Cmpd 195, AutoMSn(523.7797), 16.4 min
RTINSECONDS=981.207
SCANS=MS: 963 MSMS: 965
PEPMASS=523.77967	35922
CHARGE=2+
359.17245	120	
376.18973	111	
377.17500	1164	1+
378.73529	105	
379.70872	891	1+
385.20296	143	
405.70874	128	
414.21316	562	1+
452.26633	108	
473.22784	136	
489.27066	234	
490.26094	830	1+
498.25895	150	
522.25938	107	
523.24114	253	1+
547.27814	125	
567.26123	115	
590.32659	531	
591.30751	2663	1+
661.35282	424	
662.34460	2120	1+
669.94338	364	1+
741.38776	584	1+
758.41435	536	
759.40186	4743	1+
765.20108	160	
818.40001	113	
826.41695	214	1+
828.42529	1215	1+
845.44279	148	
846.42813	2151	1+
932.46250	210	
933.46222	1157	1+
END IONS

###FS:    #m/z: 502.25703 #charge   2
###MaxRes:#m/z:  0.00000 #charge-128
###MS: 963
###MSMS: 966
BEGIN IONS
TITLE=Cmpd 196, AutoMSn(502.2570), 16.4 min
RTINSECONDS=981.707
SCANS=MS: 963 MSMS: 966
PEPMASS=502.25703	22264
CHARGE=2+
330.16692	128	
358.15705	142	
359.23589	412	
383.19074	141	
394.20795	252	
401.18786	108	
412.17584	108	
436.70852	102	
488.27393	535	1+
495.64422	198	
500.23634	114	
558.29152	100	
575.30873	1295	1+
588.30392	108	
646.34983	1545	1+
735.37647	126	
757.38287	350	1+
775.39583	2012	1+
890.42695	1955	1+
932.46266	700	1+
END IONS

###FS:    #m/z: 587.78428 #charge   2
###MaxRes:#m/z:  0.00000 #charge-128
###MS: 967
###MSMS: 968
BEGIN IONS
TITLE=Cmpd 197, AutoMSn(587.7843), 16.4 min
RTINSECONDS=984.728
SCANS=MS: 967 MSMS: 968
PEPMASS=587.78428	124335
CHARGE=2+
329.12339	1313	
341.14458	2040	1+
361.20523	539	
412.19318	987	
440.21379	2115	1+
511.25483	538	
554.24057	1279	1+
555.78825	634	
556.27814	763	
568.30036	597	
572.22459	418	
586.31517	11695	1+
586.75211	591	
657.35520	5688	1+
669.26412	6978	1+
677.85163	465	
740.33514	485	
768.33216	2223	1+
817.38307	4384	1+
914.43839	59437	1+
END IONS

###FS:    #m/z: 586.31142 #charge   1
###MaxRes:#m/z:  0.00000 #charge-128
###MS: 967
###MSMS: 969
BEGIN IONS
TITLE=Cmpd 198, AutoMSn(586.3114), 16.4 min
RTINSECONDS=985.229
SCANS=MS: 967 MSMS: 969
PEPMASS=586.31142	24083
CHARGE=1+
324.11454	778	
329.12719	2532	1+
335.18097	300	
341.14413	10128	1+
348.33900	314	
358.17303	277	
361.20376	1870	
395.17500	481	
398.17855	359	
412.19960	4100	1+
420.00535	265	
423.18745	333	
426.17852	394	
440.21082	5145	1+
443.21252	539	
452.20844	684	1+
457.21460	1143	1+
471.25003	566	
472.23748	1310	
479.48318	411	
483.25311	1277	1+
489.26372	1480	1+
491.58627	309	
499.24321	295	
511.25604	1187	1+
526.24005	355	
551.28333	1621	1+
554.23456	1631	1+
559.12637	515	
559.23735	286	
568.31621	433	
569.29411	707	1+
572.21392	528	
578.26391	362	
580.25870	248	
586.31723	14564	1+
END IONS

###FS:    #m/z: 544.59075 #charge   3
###MaxRes:#m/z:  0.00000 #charge-128
###MS: 967
###MSMS: 970
BEGIN IONS
TITLE=Cmpd 199, AutoMSn(544.5907), 16.4 min
RTINSECONDS=985.73
SCANS=MS: 967 MSMS: 970
PEPMASS=544.59075	19532
CHARGE=3+
341.14610	925	1+
343.66703	178	
345.66430	567	1+
361.20419	333	
369.20634	165	
412.19535	400	1+
415.43428	148	
440.19150	1413	1+
442.68021	155	
445.71184	150	
447.09532	356	
447.18529	214	
468.25435	168	
474.22402	251	
478.21220	295	1+
488.20645	266	
489.26086	409	1+
524.25465	428	1+
542.24228	153	
543.29053	338	1+
549.07857	407	
568.29610	271	1+
586.30380	5712	1+
588.23360	285	
590.25086	403	1+
596.24842	158	
605.22840	395	
608.31090	145	
608.31783	817	1+
636.31247	251	
657.34841	2277	1+
669.27691	671	1+
672.31587	2984	1+
675.28375	395	1+
675.80121	212	
690.32148	235	
700.30382	4239	1+
700.30532	662	1+
712.14211	338	
718.31765	1673	1+
759.39460	227	1+
797.35003	264	1+
815.36517	493	1+
817.38326	1476	1+
827.98809	208	
832.99571	167	
866.38514	147	
914.43987	5537	1+
924.59744	168	
929.42171	340	1+
957.38567	314	1+
1015.42101	592	1+
END IONS

###FS:    #m/z: 587.78483 #charge   2
###MaxRes:#m/z:  0.00000 #charge-128
###MS: 971
###MSMS: 972
BEGIN IONS
TITLE=Cmpd 200, AutoMSn(587.7848), 16.5 min
RTINSECONDS=988.757
SCANS=MS: 971 MSMS: 972
PEPMASS=587.78483	280225
CHARGE=2+
329.12623	2279	
341.14337	2630	
361.20786	989	
412.19579	1504	
440.21136	2751	
511.25317	966	
554.23737	1779	
555.78407	1433	
556.28884	1128	
572.22288	807	
586.31633	19537	1+
589.25246	902	
657.35434	9638	1+
669.26428	13510	1+
678.90381	980	
678.96710	768	
740.32764	769	
768.33397	4484	1+
817.38601	6701	1+
914.43871	117440	1+
1037.50541	866	
END IONS

###FS:    #m/z: 586.31596 #charge   1
###MaxRes:#m/z:  0.00000 #charge-128
###MS: 971
###MSMS: 973
BEGIN IONS
TITLE=Cmpd 201, AutoMSn(586.3160), 16.5 min
RTINSECONDS=989.258
SCANS=MS: 971 MSMS: 973
PEPMASS=586.31596	38203
CHARGE=1+
324.11870	785	
329.12771	4997	1+
335.17930	953	
341.14481	15152	1+
355.14810	464	
358.17763	412	
361.20509	3444	1+
398.18583	337	
412.19755	5762	1+
423.18595	521	
426.18079	416	
440.21386	6706	1+
443.20148	383	
452.19847	355	
471.25191	732	
472.23721	1737	
483.25763	1670	
489.26481	1899	1+
499.25557	546	
511.24694	1594	1+
526.23277	474	
551.27788	1865	1+
554.23369	2133	1+
568.30273	1898	1+
572.22348	998	
586.31721	20558	1+
END IONS

###FS:    #m/z: 544.58982 #charge   3
###MaxRes:#m/z:  0.00000 #charge-128
###MS: 971
###MSMS: 974
BEGIN IONS
TITLE=Cmpd 202, AutoMSn(544.5898), 16.5 min
RTINSECONDS=989.759
SCANS=MS: 971 MSMS: 974
PEPMASS=544.58982	25591
CHARGE=3+
305.66760	183	
341.14918	369	
345.66795	592	1+
359.65496	329	
361.19636	138	
380.21494	150	
401.19519	259	1+
412.19169	349	
440.19729	1152	1+
469.20565	306	1+
478.21401	239	1+
489.25225	179	
495.23689	119	
546.26626	165	
556.22231	128	
586.31168	4321	1+
588.24395	462	1+
595.27262	474	
605.24185	190	
608.30538	225	
608.31705	687	1+
636.30983	136	
657.35038	1796	1+
669.26126	446	
672.31602	1996	1+
675.29322	291	
675.79005	243	
677.84179	281	
690.30975	332	
691.31652	462	1+
700.30148	3611	1+
718.31977	1175	1+
759.37907	141	
797.36449	349	1+
803.39373	140	
809.68837	173	
815.38118	351	1+
817.38542	833	1+
866.38441	564	1+
914.43491	4846	1+
924.59392	132	
929.39773	288	1+
957.38762	130	
975.40936	377	1+
1028.40979	192	
1083.51942	389	1+
1179.49893	561	1+
END IONS

###FS:    #m/z: 586.31645 #charge   1
###MaxRes:#m/z:  0.00000 #charge-128
###MS: 975
###MSMS: 976
BEGIN IONS
TITLE=Cmpd 203, AutoMSn(586.3164), 16.5 min
RTINSECONDS=992.783
SCANS=MS: 975 MSMS: 976
PEPMASS=586.31645	38120
CHARGE=1+
324.12398	518	
329.12559	5068	1+
335.17128	582	
341.14511	14376	1+
361.20757	2417	1+
367.57230	378	
381.16166	310	
395.17906	498	
398.18275	353	
412.19869	5603	1+
423.19064	486	
426.17617	448	
440.21050	6643	1+
443.21483	697	
457.21100	1728	1+
466.22989	386	
471.25603	1090	
472.23829	1888	1+
483.25166	2052	1+
489.26271	1973	1+
499.24962	952	1+
511.25087	1720	1+
526.25305	366	
551.28422	1420	
554.23204	2458	1+
559.12403	443	
568.30159	2225	1+
572.22225	885	
578.25636	409	
586.31787	19185	1+
END IONS

###FS:    #m/z: 544.59177 #charge   3
###MaxRes:#m/z:  0.00000 #charge-128
###MS: 975
###MSMS: 977
BEGIN IONS
TITLE=Cmpd 204, AutoMSn(544.5918), 16.6 min
RTINSECONDS=993.284
SCANS=MS: 975 MSMS: 977
PEPMASS=544.59177	18168
CHARGE=3+
327.64930	311	1+
329.12963	104	
335.12332	112	
341.14496	523	1+
345.66669	230	
350.65420	159	
361.19977	158	
369.19562	181	
408.19603	185	
412.20235	386	1+
440.19354	690	1+
449.21657	121	
465.69861	173	
469.21076	243	
478.70589	288	1+
489.26178	188	
501.91236	103	
508.71830	119	
512.21113	137	
540.30056	136	
541.26647	383	1+
546.22825	248	1+
550.03142	168	
554.22412	612	1+
586.31302	3744	1+
588.24399	436	1+
596.31300	391	
605.23738	115	
608.30022	380	1+
609.30879	147	
611.25667	167	
636.30954	115	
657.35097	1228	1+
669.26715	436	1+
672.31367	1269	1+
675.29400	195	
700.30873	1704	1+
718.31567	773	1+
757.35704	123	
817.38778	636	
866.38367	688	1+
884.39515	321	1+
914.43668	2909	1+
1028.40104	134	
END IONS

###FS:    #m/z: 518.21048 #charge-128
###MaxRes:#m/z:  0.00000 #charge-128
###MS: 975
###MSMS: 978
BEGIN IONS
TITLE=Cmpd 205, AutoMSn(518.2105), 16.6 min
RTINSECONDS=993.784
SCANS=MS: 975 MSMS: 978
PEPMASS=518.21048	8227

343.17397	108	
402.23776	121	
END IONS

###FS:    #m/z: 586.31623 #charge   1
###MaxRes:#m/z:  0.00000 #charge-128
###MS: 979
###MSMS: 980
BEGIN IONS
TITLE=Cmpd 206, AutoMSn(586.3162), 16.6 min
RTINSECONDS=996.805
SCANS=MS: 979 MSMS: 980
PEPMASS=586.31623	28496
CHARGE=1+
324.11732	686	
329.12675	2736	1+
341.14638	10301	1+
355.15291	223	
361.20516	1688	
381.16164	355	
395.18771	272	
412.19678	5135	1+
423.19182	484	
426.18667	372	
433.02260	393	
440.21096	5339	1+
443.21422	388	
449.24887	254	
452.20181	439	
457.18506	321	
471.25164	722	
472.24084	1336	1+
479.48236	273	
481.21589	238	
483.25072	1366	1+
489.26600	1368	1+
491.58081	461	
511.25353	1859	1+
525.24818	685	1+
551.27948	1600	1+
554.23236	1654	1+
559.12549	340	
564.43067	377	
568.30243	696	
569.30139	937	1+
572.21590	1103	1+
586.31753	14513	1+
END IONS

###FS:    #m/z: 404.20288 #charge-128
###MaxRes:#m/z:  0.00000 #charge-128
###MS: 979
###MSMS: 981
BEGIN IONS
TITLE=Cmpd 207, AutoMSn(404.2029), 16.6 min
RTINSECONDS=997.307
SCANS=MS: 979 MSMS: 981
PEPMASS=404.20288	9240

322.18413	158	
END IONS

###FS:    #m/z: 742.62703 #charge   3
###MaxRes:#m/z:  0.00000 #charge-128
###MS: 979
###MSMS: 982
BEGIN IONS
TITLE=Cmpd 208, AutoMSn(742.6270), 16.6 min
RTINSECONDS=997.808
SCANS=MS: 979 MSMS: 982
PEPMASS=742.62703	8408
CHARGE=3+
411.69978	129	
446.17844	122	
463.20347	171	
564.74389	155	
565.23474	150	
575.23875	147	
592.24294	362	1+
623.32772	422	1+
742.61821	117	
745.34269	114	
752.31603	262	
912.31439	575	1+
913.32738	218	1+
1041.44630	178	
1128.46946	137	
END IONS

###FS:    #m/z: 753.31721 #charge   2
###MaxRes:#m/z:  0.00000 #charge-128
###MS: 983
###MSMS: 984
BEGIN IONS
TITLE=Cmpd 209, AutoMSn(753.3172), 16.7 min
RTINSECONDS=1000.83
SCANS=MS: 983 MSMS: 984
PEPMASS=753.31721	8589
CHARGE=2+
377.11591	105	
488.23698	177	
513.82769	104	
577.22808	148	
605.21523	310	1+
630.79096	154	
632.28090	106	
674.81082	164	
676.25476	119	
711.98757	109	
712.67790	125	
734.28579	135	
752.30981	149	
763.26619	572	1+
772.51418	109	
817.86279	137	
834.34193	155	
876.32011	211	
877.34260	532	1+
END IONS

###FS:    #m/z: 601.29106 #charge   2
###MaxRes:#m/z:  0.00000 #charge-128
###MS: 983
###MSMS: 985
BEGIN IONS
TITLE=Cmpd 210, AutoMSn(601.2911), 16.7 min
RTINSECONDS=1001.33
SCANS=MS: 983 MSMS: 985
PEPMASS=601.29106	8609
CHARGE=2+
412.18739	113	
472.23634	117	
586.31035	610	1+
599.27720	180	
599.77395	106	
657.35624	165	
669.25718	146	
914.44003	2311	1+
951.38548	102	
END IONS

###FS:    #m/z: 380.26270 #charge-128
###MaxRes:#m/z:  0.00000 #charge-128
###MS: 983
###MSMS: 986
BEGIN IONS
TITLE=Cmpd 211, AutoMSn(380.2627), 16.7 min
RTINSECONDS=1001.83
SCANS=MS: 983 MSMS: 986
PEPMASS=380.26270	8076

318.22444	478	
362.25254	113	
380.25901	348	1+
END IONS

###FS:    #m/z: 700.31078 #charge   3
###MaxRes:#m/z:  0.00000 #charge-128
###MS: 987
###MSMS: 988
BEGIN IONS
TITLE=Cmpd 212, AutoMSn(700.3108), 16.7 min
RTINSECONDS=1004.85
SCANS=MS: 987 MSMS: 988
PEPMASS=700.31078	8164
CHARGE=3+
312.18705	127	
335.14714	221	
382.21480	192	
384.65220	119	
393.65924	229	
463.20742	679	1+
492.31197	116	
495.29799	113	
558.72646	207	
563.28535	109	
623.35808	503	1+
626.26675	748	1+
634.60171	164	
657.30460	163	
657.81255	105	
666.33102	105	
701.31209	132	
714.27362	124	
764.41503	333	1+
783.38250	129	
783.40308	355	1+
786.29915	687	1+
854.42632	272	
854.43940	706	1+
864.99359	210	
946.33370	2165	1+
983.46969	470	1+
984.47232	498	1+
993.87457	154	
1040.50123	294	
1040.52525	420	1+
1116.45060	200	
1135.54406	150	
1153.57291	1159	1+
END IONS

###FS:    #m/z: 753.31579 #charge   2
###MaxRes:#m/z:  0.00000 #charge-128
###MS: 987
###MSMS: 989
BEGIN IONS
TITLE=Cmpd 213, AutoMSn(753.3158), 16.8 min
RTINSECONDS=1005.36
SCANS=MS: 987 MSMS: 989
PEPMASS=753.31579	9411
CHARGE=2+
492.14378	170	
530.75059	107	
674.30119	162	
676.28091	159	
688.26253	117	
712.32372	136	
712.63533	168	
727.77285	175	
753.31938	126	
763.26155	596	1+
766.84338	169	
767.33919	104	
772.51569	252	
817.85200	122	
876.33382	284	
878.32728	123	
1067.44760	106	
END IONS

###FS:    #m/z: 735.29900 #charge   3
###MaxRes:#m/z:  0.00000 #charge-128
###MS: 987
###MSMS: 990
BEGIN IONS
TITLE=Cmpd 214, AutoMSn(735.2990), 16.8 min
RTINSECONDS=1005.86
SCANS=MS: 987 MSMS: 990
PEPMASS=735.29900	8341
CHARGE=3+
362.13579	129	
457.16451	109	
490.26083	215	
495.17326	118	
505.15885	222	
591.29848	229	
700.26753	105	
734.33172	101	
838.37146	179	
896.69819	106	
967.40827	115	
1027.30986	651	1+
1064.46926	2207	1+
1140.37606	204	
END IONS

###FS:    #m/z: 700.30994 #charge   3
###MaxRes:#m/z:  0.00000 #charge-128
###MS: 991
###MSMS: 992
BEGIN IONS
TITLE=Cmpd 215, AutoMSn(700.3099), 16.8 min
RTINSECONDS=1008.88
SCANS=MS: 991 MSMS: 992
PEPMASS=700.30994	30321
CHARGE=3+
335.14539	827	1+
378.19961	127	
419.20335	132	
446.18546	184	
463.20408	1179	1+
464.71876	147	
467.29679	114	
495.30703	342	
506.75618	203	
512.25039	113	
526.75917	114	
549.72028	161	
554.28695	127	
560.72187	119	
585.23742	132	
595.36459	122	
623.36105	798	1+
626.27173	1361	1+
634.60538	828	1+
636.25808	129	
643.30724	146	
657.30987	372	1+
692.37548	407	1+
697.35072	142	
700.32330	262	1+
700.97354	153	
714.28653	320	1+
723.32436	145	
737.31551	413	1+
763.41625	930	1+
771.31031	163	
783.38986	1450	1+
786.29921	2462	1+
786.30280	414	1+
818.85212	239	1+
826.41891	135	
854.43117	1949	1+
915.36415	175	
915.86127	134	
946.33250	6508	1+
956.66042	387	1+
983.47278	2427	1+
1040.49418	2882	1+
1059.41982	892	1+
1116.43567	1736	1+
1125.58111	1498	1+
1153.57791	2386	1+
1245.48822	189	
1246.47883	149	
END IONS

###FS:    #m/z: 426.23523 #charge   2
###MaxRes:#m/z:  0.00000 #charge-128
###MS: 991
###MSMS: 993
BEGIN IONS
TITLE=Cmpd 216, AutoMSn(426.2352), 16.8 min
RTINSECONDS=1009.38
SCANS=MS: 991 MSMS: 993
PEPMASS=426.23523	8046
CHARGE=2+
311.21480	114	
341.13477	104	
357.21821	103	
375.23381	937	1+
408.18903	105	
424.28823	1129	1+
426.24867	416	1+
432.19021	100	
472.23595	123	
473.23234	293	
490.25797	757	1+
586.32047	160	
653.32328	3767	1+
752.38848	687	1+
END IONS

###FS:    #m/z: 735.30298 #charge   3
###MaxRes:#m/z:  0.00000 #charge-128
###MS: 991
###MSMS: 994
BEGIN IONS
TITLE=Cmpd 217, AutoMSn(735.3030), 16.8 min
RTINSECONDS=1009.88
SCANS=MS: 991 MSMS: 994
PEPMASS=735.30298	9037
CHARGE=3+
388.66066	108	
398.14250	140	
503.21409	128	
514.15267	141	
589.77512	107	
736.34377	159	
838.37761	207	
1027.32425	195	
1029.32788	168	
1037.93328	108	
1064.46440	1250	1+
1064.47061	251	
1140.39262	154	
END IONS

###FS:    #m/z: 700.30832 #charge   3
###MaxRes:#m/z:  0.00000 #charge-128
###MS: 995
###MSMS: 996
BEGIN IONS
TITLE=Cmpd 218, AutoMSn(700.3083), 16.9 min
RTINSECONDS=1012.9
SCANS=MS: 995 MSMS: 996
PEPMASS=700.30832	28063
CHARGE=3+
335.14830	686	
378.20648	126	
391.46889	104	
413.73624	109	
432.18763	112	
463.20823	1303	1+
473.16750	687	1+
494.29735	227	1+
506.74450	104	
526.26701	153	
530.21244	532	1+
530.72362	129	
568.27660	257	1+
585.25885	109	
623.35598	564	1+
626.26594	1177	1+
634.60847	717	1+
640.37902	294	1+
657.30121	387	
657.80697	235	
692.36093	189	
692.38181	362	1+
700.31706	400	1+
700.63093	280	1+
704.32365	129	
714.29070	275	
763.42678	494	1+
769.26683	136	
771.32492	155	
783.38579	1191	1+
786.29711	3218	1+
794.71355	136	
854.43174	1173	1+
854.43179	529	
856.42194	104	
929.30053	129	
946.33470	4558	1+
983.48056	1428	1+
993.85876	108	
1040.49835	2568	1+
1059.40533	185	
1116.44035	1552	1+
1125.58814	1009	1+
1127.57391	116	
1153.57290	1680	1+
1245.47331	149	
1246.50268	187	
END IONS

###FS:    #m/z: 426.23610 #charge   2
###MaxRes:#m/z:  0.00000 #charge-128
###MS: 995
###MSMS: 997
BEGIN IONS
TITLE=Cmpd 219, AutoMSn(426.2361), 16.9 min
RTINSECONDS=1013.4
SCANS=MS: 995 MSMS: 997
PEPMASS=426.23610	16219
CHARGE=2+
340.19115	109	
357.19500	333	1+
362.25223	218	
375.23626	1719	1+
378.17488	101	
402.26256	113	
424.28609	1088	1+
472.23721	321	1+
482.22642	101	
486.25558	123	
490.25866	1485	1+
511.22585	133	
635.30212	139	
653.32333	4526	1+
752.39152	714	1+
END IONS

###FS:    #m/z: 483.74634 #charge   2
###MaxRes:#m/z:  0.00000 #charge-128
###MS: 995
###MSMS: 998
BEGIN IONS
TITLE=Cmpd 220, AutoMSn(483.7463), 16.9 min
RTINSECONDS=1013.9
SCANS=MS: 995 MSMS: 998
PEPMASS=483.74634	10811
CHARGE=2+
362.15597	237	
395.21680	112	
402.24514	547	1+
479.19277	112	
480.28126	108	
482.28598	166	
484.26836	102	
499.25977	207	
516.28623	2062	1+
521.23908	106	
527.27331	117	
570.30124	375	1+
587.32694	2878	1+
734.39282	3177	1+
743.48651	188	
835.43944	955	1+
845.40457	137	
END IONS

###FS:    #m/z: 483.74575 #charge   2
###MaxRes:#m/z:  0.00000 #charge-128
###MS: 999
###MSMS: 1000
BEGIN IONS
TITLE=Cmpd 221, AutoMSn(483.7458), 16.9 min
RTINSECONDS=1016.93
SCANS=MS: 999 MSMS: 1000
PEPMASS=483.74575	24771
CHARGE=2+
362.14761	557	1+
367.70328	138	
402.25003	618	1+
423.20749	142	
433.22943	116	
474.26974	140	
481.24473	104	
482.25011	227	
499.26470	317	
516.28581	2161	1+
527.24381	191	
570.30476	414	1+
587.32887	3093	1+
598.27317	198	
717.36261	203	
734.39039	3634	1+
743.40344	437	
817.44725	162	
835.44684	1625	1+
845.41141	164	
END IONS

###FS:    #m/z: 426.23577 #charge   2
###MaxRes:#m/z:  0.00000 #charge-128
###MS: 999
###MSMS: 1001
BEGIN IONS
TITLE=Cmpd 222, AutoMSn(426.2358), 17.0 min
RTINSECONDS=1017.43
SCANS=MS: 999 MSMS: 1001
PEPMASS=426.23577	17431
CHARGE=2+
357.21699	505	1+
362.24808	223	
375.23311	1515	1+
403.23483	103	
424.27906	1584	1+
472.23913	379	1+
490.25717	1040	1+
547.30524	121	
611.30482	113	
636.29136	215	1+
653.32180	4262	1+
752.38874	756	1+
END IONS

###FS:    #m/z: 678.81163 #charge   2
###MaxRes:#m/z:  0.00000 #charge-128
###MS: 999
###MSMS: 1002
BEGIN IONS
TITLE=Cmpd 223, AutoMSn(678.8116), 17.0 min
RTINSECONDS=1017.93
SCANS=MS: 999 MSMS: 1002
PEPMASS=678.81163	10283
CHARGE=2+
335.14850	180	
356.18968	155	
498.20623	312	
553.22981	115	
645.27693	174	
681.32736	134	
816.34352	439	
1001.42154	752	1+
1129.48794	175	
END IONS

###FS:    #m/z: 379.68652 #charge   2
###MaxRes:#m/z:  0.00000 #charge-128
###MS: 1003
###MSMS: 1004
BEGIN IONS
TITLE=Cmpd 224, AutoMSn(379.6865), 17.0 min
RTINSECONDS=1020.96
SCANS=MS: 1003 MSMS: 1004
PEPMASS=379.68652	32434
CHARGE=2+
316.06109	135	
318.22497	217	
322.18487	778	
324.09805	377	
332.16382	161	
333.10214	251	
364.45946	176	
376.21893	159	
377.24584	455	1+
380.25412	1110	1+
391.20767	347	
440.19626	267	
447.18855	636	1+
465.19131	2315	1+
468.22035	149	
471.16949	150	
472.38077	365	
482.21603	9014	1+
488.87647	145	
554.27295	1255	1+
628.25789	801	1+
645.27933	8080	1+
653.78016	140	
654.74607	1313	1+
END IONS

###FS:    #m/z: 483.74491 #charge   2
###MaxRes:#m/z:  0.00000 #charge-128
###MS: 1003
###MSMS: 1005
BEGIN IONS
TITLE=Cmpd 225, AutoMSn(483.7449), 17.0 min
RTINSECONDS=1021.46
SCANS=MS: 1003 MSMS: 1005
PEPMASS=483.74491	25765
CHARGE=2+
362.14879	317	1+
367.70549	218	
385.21955	113	
395.20622	109	
402.24732	319	
425.19965	107	
463.32625	105	
482.28265	449	1+
499.26311	195	
516.28789	2090	1+
528.25305	107	
569.30829	125	
570.29487	351	
587.32670	3288	1+
717.37289	152	
734.39391	3023	1+
743.39864	272	
835.43852	1515	1+
845.42220	267	1+
END IONS

###FS:    #m/z: 482.21826 #charge   2
###MaxRes:#m/z:  0.00000 #charge-128
###MS: 1003
###MSMS: 1006
BEGIN IONS
TITLE=Cmpd 226, AutoMSn(482.2183), 17.0 min
RTINSECONDS=1021.96
SCANS=MS: 1003 MSMS: 1006
PEPMASS=482.21826	16417
CHARGE=2+
328.18144	116	
362.15221	123	
390.18257	126	
402.24540	385	
481.24662	112	
499.24779	166	
516.28801	606	1+
570.29411	138	
587.32599	726	1+
598.27742	122	
734.38785	504	1+
743.40522	172	
END IONS

###FS:    #m/z: 379.68689 #charge   2
###MaxRes:#m/z:  0.00000 #charge-128
###MS: 1007
###MSMS: 1008
BEGIN IONS
TITLE=Cmpd 227, AutoMSn(379.6869), 17.1 min
RTINSECONDS=1025.01
SCANS=MS: 1007 MSMS: 1008
PEPMASS=379.68689	187594
CHARGE=2+
305.15958	1171	
322.18766	3847	
324.09986	2464	
374.18400	940	
380.15978	789	
391.20957	1568	
440.19913	930	
447.17872	3248	1+
465.18894	11273	1+
472.38155	742	
482.21643	46086	1+
554.27037	5014	1+
628.25337	2999	1+
645.27892	41430	1+
END IONS

###FS:    #m/z: 482.21649 #charge   1
###MaxRes:#m/z:  0.00000 #charge-128
###MS: 1007
###MSMS: 1009
BEGIN IONS
TITLE=Cmpd 228, AutoMSn(482.2165), 17.1 min
RTINSECONDS=1025.51
SCANS=MS: 1007 MSMS: 1009
PEPMASS=482.21649	101737
CHARGE=1+
385.20679	109	
400.24345	100	
402.24812	302	
416.19598	114	
462.29090	107	
472.26850	117	
482.25210	152	
END IONS

###FS:    #m/z: 379.68702 #charge   2
###MaxRes:#m/z:  0.00000 #charge-128
###MS: 1011
###MSMS: 1012
BEGIN IONS
TITLE=Cmpd 230, AutoMSn(379.6870), 17.2 min
RTINSECONDS=1029.05
SCANS=MS: 1011 MSMS: 1012
PEPMASS=379.68702	390404
CHARGE=2+
305.15752	2296	
322.18510	7673	1+
324.10159	6039	1+
328.14371	1116	
374.18014	1914	
380.15953	1431	
391.20538	1902	
440.19798	1523	
447.17945	5828	1+
455.30807	1122	
464.19862	1125	
465.19113	19151	1+
482.21652	76238	1+
554.27134	7303	1+
611.23627	1127	
628.25329	5368	1+
645.27857	72116	1+
END IONS

###FS:    #m/z: 482.21687 #charge   1
###MaxRes:#m/z:  0.00000 #charge-128
###MS: 1011
###MSMS: 1013
BEGIN IONS
TITLE=Cmpd 231, AutoMSn(482.2169), 17.2 min
RTINSECONDS=1029.55
SCANS=MS: 1011 MSMS: 1013
PEPMASS=482.21687	200748
CHARGE=1+
402.24207	195	
444.19035	108	
END IONS

###FS:    #m/z: 758.36309 #charge   1
###MaxRes:#m/z:  0.00000 #charge-128
###MS: 1011
###MSMS: 1014
BEGIN IONS
TITLE=Cmpd 232, AutoMSn(758.3631), 17.2 min
RTINSECONDS=1030.05
SCANS=MS: 1011 MSMS: 1014
PEPMASS=758.36309	110583
CHARGE=1+
437.18241	1955	
465.18809	3883	1+
472.38397	689	
482.21476	541	
628.25874	561	
654.73874	534	
667.35365	1216	
741.34513	829	
758.36465	40221	1+
END IONS

###FS:    #m/z: 482.21743 #charge   1
###MaxRes:#m/z:  0.00000 #charge-128
###MS: 1015
###MSMS: 1016
BEGIN IONS
TITLE=Cmpd 233, AutoMSn(482.2174), 17.2 min
RTINSECONDS=1033.09
SCANS=MS: 1015 MSMS: 1016
PEPMASS=482.21743	219335
CHARGE=1+
344.16102	106	
402.24811	140	
460.24633	325	1+
481.24079	139	
END IONS

###FS:    #m/z: 645.27993 #charge   1
###MaxRes:#m/z:  0.00000 #charge-128
###MS: 1015
###MSMS: 1017
BEGIN IONS
TITLE=Cmpd 234, AutoMSn(645.2799), 17.2 min
RTINSECONDS=1033.59
SCANS=MS: 1015 MSMS: 1017
PEPMASS=645.27993	120851
CHARGE=1+
344.16067	116	
348.59712	106	
361.18511	103	
425.17505	122	
459.23211	109	
460.25486	825	1+
474.23437	115	
496.22576	123	
571.27671	106	
575.27649	312	
593.26627	107	
644.33453	125	
END IONS

###FS:    #m/z: 758.36379 #charge   1
###MaxRes:#m/z:  0.00000 #charge-128
###MS: 1015
###MSMS: 1018
BEGIN IONS
TITLE=Cmpd 235, AutoMSn(758.3638), 17.2 min
RTINSECONDS=1034.09
SCANS=MS: 1015 MSMS: 1018
PEPMASS=758.36379	119360
CHARGE=1+
346.17171	392	
437.18368	1111	
465.18959	3035	1+
472.38243	662	
628.25707	528	
667.35489	1114	1+
741.33427	702	
758.36347	27478	1+
END IONS

###FS:    #m/z: 579.78676 #charge   2
###MaxRes:#m/z:  0.00000 #charge-128
###MS: 1019
###MSMS: 1020
BEGIN IONS
TITLE=Cmpd 236, AutoMSn(579.7868), 17.3 min
RTINSECONDS=1037.12
SCANS=MS: 1019 MSMS: 1020
PEPMASS=579.78676	107519
CHARGE=2+
329.12725	2209	
341.14425	2783	
361.20797	1077	
412.19665	1966	
440.21209	2026	
489.26941	761	
511.24845	739	
554.23810	813	
571.23004	2441	1+
586.31836	11166	1+
657.35615	9517	1+
669.26360	11296	1+
677.86220	1714	1+
768.33220	2731	1+
817.38684	7766	1+
911.36803	1186	
914.44008	83456	1+
1156.54920	11239	1+
END IONS

###FS:    #m/z: 645.28040 #charge   1
###MaxRes:#m/z:  0.00000 #charge-128
###MS: 1019
###MSMS: 1021
BEGIN IONS
TITLE=Cmpd 237, AutoMSn(645.2804), 17.3 min
RTINSECONDS=1037.62
SCANS=MS: 1019 MSMS: 1021
PEPMASS=645.28040	94531
CHARGE=1+
324.12834	146	
393.18661	100	
395.20277	178	
407.17057	116	
412.53094	141	
425.16957	167	
460.25109	1055	1+
468.42561	213	
478.21348	108	
499.26869	106	
524.24661	164	
555.26759	257	
575.28176	264	
577.29365	134	
584.27370	101	
645.30728	232	1+
END IONS

###FS:    #m/z: 758.36287 #charge   1
###MaxRes:#m/z:  0.00000 #charge-128
###MS: 1019
###MSMS: 1022
BEGIN IONS
TITLE=Cmpd 238, AutoMSn(758.3629), 17.3 min
RTINSECONDS=1038.12
SCANS=MS: 1019 MSMS: 1022
PEPMASS=758.36287	88803
CHARGE=1+
324.10039	283	
346.17136	306	
437.18308	1058	1+
465.19369	1787	1+
472.38500	566	
482.21808	222	
628.26214	268	
667.35686	286	
741.33586	412	
758.36118	16791	1+
END IONS

###FS:    #m/z: 579.78681 #charge   2
###MaxRes:#m/z:  0.00000 #charge-128
###MS: 1023
###MSMS: 1024
BEGIN IONS
TITLE=Cmpd 239, AutoMSn(579.7868), 17.4 min
RTINSECONDS=1041.15
SCANS=MS: 1023 MSMS: 1024
PEPMASS=579.78681	329347
CHARGE=2+
329.12652	5258	
341.14398	6082	
361.20707	2067	
412.19204	3530	
440.21378	3998	
554.23959	2766	
571.23496	2086	
586.31761	31085	1+
657.35431	24367	1+
669.26473	28119	1+
768.33743	3857	
817.38467	22287	1+
914.43951	241299	1+
1156.54957	20415	1+
END IONS

###FS:    #m/z: 457.72406 #charge   2
###MaxRes:#m/z:  0.00000 #charge-128
###MS: 1023
###MSMS: 1025
BEGIN IONS
TITLE=Cmpd 240, AutoMSn(457.7241), 17.4 min
RTINSECONDS=1041.65
SCANS=MS: 1023 MSMS: 1025
PEPMASS=457.72406	50431
CHARGE=2+
340.18961	119	
404.23812	118	
437.21146	194	
443.21445	110	
455.25724	136	
457.26317	114	
458.26153	328	1+
460.25840	580	1+
465.33688	122	
482.21191	260	1+
665.33409	120	
679.95509	409	
718.37165	144	
777.33117	112	
END IONS

###FS:    #m/z: 421.75894 #charge   2
###MaxRes:#m/z:  0.00000 #charge-128
###MS: 1023
###MSMS: 1026
BEGIN IONS
TITLE=Cmpd 241, AutoMSn(421.7589), 17.4 min
RTINSECONDS=1042.15
SCANS=MS: 1023 MSMS: 1026
PEPMASS=421.75894	33328
CHARGE=2+
341.17653	1910	
363.22202	2789	
368.22632	2117	
385.25428	7025	1+
454.27161	1842	
470.27166	2091	
472.28628	79642	1+
569.34312	1428	
571.35550	31089	1+
628.37845	2555	
654.39285	1777	
670.38906	1864	
672.40214	54258	1+
682.38920	4989	1+
725.42858	7264	1+
743.43845	29565	1+
END IONS

###FS:    #m/z: 421.75984 #charge   2
###MaxRes:#m/z:  0.00000 #charge-128
###MS: 1027
###MSMS: 1028
BEGIN IONS
TITLE=Cmpd 242, AutoMSn(421.7598), 17.4 min
RTINSECONDS=1045.18
SCANS=MS: 1027 MSMS: 1028
PEPMASS=421.75984	385302
CHARGE=2+
341.17865	3653	
368.23032	4768	
385.25443	15459	1+
454.27088	4299	
470.26892	5802	
472.28657	183563	1+
569.34332	3012	
571.35453	73828	1+
628.37648	6765	
654.38890	7407	1+
670.38688	4866	
672.40288	132675	1+
682.38624	12168	1+
725.42913	31461	1+
741.42274	3102	
743.43888	75758	1+
END IONS

###FS:    #m/z: 579.78737 #charge   2
###MaxRes:#m/z:  0.00000 #charge-128
###MS: 1027
###MSMS: 1029
BEGIN IONS
TITLE=Cmpd 243, AutoMSn(579.7874), 17.4 min
RTINSECONDS=1045.68
SCANS=MS: 1027 MSMS: 1029
PEPMASS=579.78737	421858
CHARGE=2+
329.12866	5494	
341.14466	7007	
412.19122	4102	
440.21260	4477	
511.24908	2452	
554.23478	2808	
571.22860	4726	1+
586.31905	31604	1+
657.35599	24356	1+
669.26385	29783	1+
768.33466	4265	
817.38502	21725	1+
911.37345	2331	
914.44052	251542	1+
1156.54885	21691	1+
END IONS

###FS:    #m/z: 412.75414 #charge   2
###MaxRes:#m/z:  0.00000 #charge-128
###MS: 1027
###MSMS: 1030
BEGIN IONS
TITLE=Cmpd 244, AutoMSn(412.7541), 17.4 min
RTINSECONDS=1046.18
SCANS=MS: 1027 MSMS: 1030
PEPMASS=412.75414	158737
CHARGE=2+
341.15313	148	
343.22990	100	
385.25211	234	
392.22698	110	
398.19710	143	
408.25302	433	1+
410.22635	217	
412.23868	407	1+
414.24104	210	
416.22787	103	
432.25023	112	
441.24002	195	
472.28390	1131	1+
482.21730	332	1+
532.29662	238	
545.33726	155	
571.35998	240	
586.32682	131	
628.38042	139	
631.36856	180	
632.36800	626	1+
640.76241	236	
672.39757	333	
704.29295	112	
726.41335	140	
END IONS

###FS:    #m/z: 421.76111 #charge   2
###MaxRes:#m/z:  0.00000 #charge-128
###MS: 1031
###MSMS: 1032
BEGIN IONS
TITLE=Cmpd 245, AutoMSn(421.7611), 17.5 min
RTINSECONDS=1049.2
SCANS=MS: 1031 MSMS: 1032
PEPMASS=421.76111	901999
CHARGE=2+
341.18175	7443	
368.22839	10353	
383.22978	6717	
385.25409	25647	
454.27217	9651	
470.27243	10092	
472.28671	405873	1+
571.35437	165454	1+
628.37681	16204	
654.39105	9824	
670.38618	10317	
672.40229	303515	1+
682.38634	27362	1+
725.43042	68415	1+
741.42457	6725	
743.43893	173047	1+
END IONS

###FS:    #m/z: 412.75452 #charge   2
###MaxRes:#m/z:  0.00000 #charge-128
###MS: 1031
###MSMS: 1033
BEGIN IONS
TITLE=Cmpd 246, AutoMSn(412.7545), 17.5 min
RTINSECONDS=1049.7
SCANS=MS: 1031 MSMS: 1033
PEPMASS=412.75452	411061
CHARGE=2+
341.14813	336	1+
345.21735	145	
361.21120	163	
368.22512	211	1+
378.21366	116	
385.25626	174	
391.21838	125	
394.22041	106	
402.23735	108	
408.24249	362	1+
411.23286	336	1+
414.24353	367	1+
432.25421	591	
440.25478	613	1+
449.25451	120	
470.26788	101	
472.28386	1654	1+
479.48556	195	
482.21193	323	
532.30390	180	
545.33654	258	
569.34946	109	
571.35463	667	1+
631.36611	221	
632.36854	2280	1+
640.76891	133	
642.38043	108	
654.38278	155	
672.40099	630	1+
703.29377	102	
725.39272	110	
END IONS

###FS:    #m/z: 842.50740 #charge   1
###MaxRes:#m/z:  0.00000 #charge-128
###MS: 1031
###MSMS: 1034
BEGIN IONS
TITLE=Cmpd 247, AutoMSn(842.5074), 17.5 min
RTINSECONDS=1050.2
SCANS=MS: 1031 MSMS: 1034
PEPMASS=842.50740	213746
CHARGE=1+
840.49130	10285	1+
842.50761	176586	1+
END IONS

###FS:    #m/z: 412.75456 #charge   2
###MaxRes:#m/z:  0.00000 #charge-128
###MS: 1035
###MSMS: 1036
BEGIN IONS
TITLE=Cmpd 248, AutoMSn(412.7546), 17.6 min
RTINSECONDS=1053.23
SCANS=MS: 1035 MSMS: 1036
PEPMASS=412.75456	556570
CHARGE=2+
309.15081	151	
332.21744	120	
341.15189	213	
342.19305	110	
356.20053	108	
362.19919	164	
385.24801	282	1+
391.20838	132	
396.21194	105	
408.26547	148	
410.25160	317	1+
412.23857	693	1+
432.25294	1379	1+
442.24093	104	
454.26511	125	
470.27629	144	
472.28505	1522	1+
482.21854	113	
498.24886	110	
532.31377	139	
545.33842	684	
551.29750	117	
557.35295	152	
571.35046	504	
581.33728	110	
586.31806	319	
614.34498	281	1+
630.34507	140	
632.37022	4171	1+
645.27148	117	
654.37791	112	
672.40391	905	1+
681.03961	220	1+
743.44627	140	
END IONS

###FS:    #m/z: 842.50705 #charge   1
###MaxRes:#m/z:  0.00000 #charge-128
###MS: 1035
###MSMS: 1037
BEGIN IONS
TITLE=Cmpd 249, AutoMSn(842.5070), 17.6 min
RTINSECONDS=1053.74
SCANS=MS: 1035 MSMS: 1037
PEPMASS=842.50705	261972
CHARGE=1+
440.25082	2206	
840.48800	7511	1+
842.50772	158463	1+
END IONS

###FS:    #m/z: 672.40208 #charge   1
###MaxRes:#m/z:  0.00000 #charge-128
###MS: 1035
###MSMS: 1038
BEGIN IONS
TITLE=Cmpd 250, AutoMSn(672.4021), 17.6 min
RTINSECONDS=1054.24
SCANS=MS: 1035 MSMS: 1038
PEPMASS=672.40208	255504
CHARGE=1+
370.16780	131	
672.40353	342	1+
END IONS

###FS:    #m/z: 672.40209 #charge   1
###MaxRes:#m/z:  0.00000 #charge-128
###MS: 1039
###MSMS: 1040
BEGIN IONS
TITLE=Cmpd 251, AutoMSn(672.4021), 17.6 min
RTINSECONDS=1057.26
SCANS=MS: 1039 MSMS: 1040
PEPMASS=672.40209	213725
CHARGE=1+
672.39640	340	
END IONS

###FS:    #m/z: 842.50786 #charge   1
###MaxRes:#m/z:  0.00000 #charge-128
###MS: 1039
###MSMS: 1041
BEGIN IONS
TITLE=Cmpd 252, AutoMSn(842.5079), 17.6 min
RTINSECONDS=1057.76
SCANS=MS: 1039 MSMS: 1041
PEPMASS=842.50786	197491
CHARGE=1+
454.26322	1015	
840.48979	4301	1+
842.50709	75700	1+
END IONS

###FS:    #m/z: 472.28592 #charge   1
###MaxRes:#m/z:  0.00000 #charge-128
###MS: 1039
###MSMS: 1042
BEGIN IONS
TITLE=Cmpd 253, AutoMSn(472.2859), 17.6 min
RTINSECONDS=1058.26
SCANS=MS: 1039 MSMS: 1042
PEPMASS=472.28592	149432
CHARGE=1+
349.18376	126	
472.28015	188	
END IONS

###FS:    #m/z: 672.40242 #charge   1
###MaxRes:#m/z:  0.00000 #charge-128
###MS: 1043
###MSMS: 1044
BEGIN IONS
TITLE=Cmpd 254, AutoMSn(672.4024), 17.7 min
RTINSECONDS=1061.28
SCANS=MS: 1043 MSMS: 1044
PEPMASS=672.40242	132515
CHARGE=1+
463.20790	145	
495.21039	105	
672.40921	227	1+
END IONS

###FS:    #m/z: 472.28613 #charge   1
###MaxRes:#m/z:  0.00000 #charge-128
###MS: 1043
###MSMS: 1045
BEGIN IONS
TITLE=Cmpd 255, AutoMSn(472.2861), 17.7 min
RTINSECONDS=1061.78
SCANS=MS: 1043 MSMS: 1045
PEPMASS=472.28613	94942
CHARGE=1+
315.15462	104	
332.18185	166	
340.23079	162	
343.18345	102	
352.16334	134	
358.20883	115	
359.15987	127	
361.16009	113	
364.17334	208	
368.18792	118	
375.22096	484	
379.18172	195	
395.77945	168	
400.20849	140	
402.23123	143	
407.16645	299	
409.18460	134	
416.22216	233	
425.21202	541	1+
444.22381	689	
446.27127	1039	1+
449.25211	122	
456.25383	123	
468.25110	150	
471.26006	260	1+
END IONS

###FS:    #m/z: 408.19991 #charge   2
###MaxRes:#m/z:  0.00000 #charge-128
###MS: 1043
###MSMS: 1046
BEGIN IONS
TITLE=Cmpd 256, AutoMSn(408.1999), 17.7 min
RTINSECONDS=1062.28
SCANS=MS: 1043 MSMS: 1046
PEPMASS=408.19991	15659
CHARGE=2+
322.18633	492	
324.10619	142	
341.14451	147	
388.26835	106	
390.23010	176	
392.25171	106	
402.23597	111	
403.26117	281	1+
406.26373	562	1+
408.24803	825	1+
412.23516	193	
412.94885	428	
415.01432	411	
426.23423	103	
447.19635	119	
449.26032	345	
465.19206	378	
472.37830	204	
482.21969	3176	1+
491.57913	124	
492.22066	108	
554.26820	204	
556.27131	110	
628.25262	262	
642.39270	100	
645.27920	3348	1+
654.37850	142	
654.75535	747	1+
657.27083	877	1+
666.35543	101	
END IONS

###FS:    #m/z: 628.66458 #charge   3
###MaxRes:#m/z:  0.00000 #charge-128
###MS: 1047
###MSMS: 1048
BEGIN IONS
TITLE=Cmpd 257, AutoMSn(628.6646), 17.8 min
RTINSECONDS=1065.31
SCANS=MS: 1047 MSMS: 1048
PEPMASS=628.66458	66215
CHARGE=3+
324.13107	789	
425.17990	1009	
433.70500	977	
446.27095	725	
475.69539	1053	
509.78781	1028	
560.64406	967	
560.97348	707	
561.27872	1234	
566.64344	3682	
566.97915	2858	
567.31179	1835	
593.33991	868	
608.80945	784	
616.65804	1291	
616.99569	1129	
617.31736	766	
621.69496	760	
622.66131	11569	1+
622.99594	9624	
623.32792	5891	
627.99844	1958	
628.32423	2173	
628.66445	41325	1+
628.99953	32832	1+
629.33339	16198	1+
650.36066	4244	1+
968.39288	6165	1+
1459.80882	4968	1+
1560.85064	6216	1+
END IONS

###FS:    #m/z: 472.27990 #charge   1
###MaxRes:#m/z:  0.00000 #charge-128
###MS: 1047
###MSMS: 1049
BEGIN IONS
TITLE=Cmpd 258, AutoMSn(472.2799), 17.8 min
RTINSECONDS=1065.81
SCANS=MS: 1047 MSMS: 1049
PEPMASS=472.27990	62651
CHARGE=1+
324.13260	1311	
353.17743	717	
353.51052	409	
358.18874	1208	1+
368.19295	437	
368.51706	472	
375.23201	10018	1+
375.67422	420	
384.17486	591	
390.86869	578	
395.77747	565	
396.87778	423	
402.22400	474	
407.17007	804	
419.71514	391	
426.21070	440	
428.25503	2492	1+
437.22547	405	
444.24001	1017	1+
446.26903	23559	1+
449.25289	799	
454.25143	478	
456.25059	385	
END IONS

###FS:    #m/z: 408.19908 #charge   2
###MaxRes:#m/z:  0.00000 #charge-128
###MS: 1047
###MSMS: 1050
BEGIN IONS
TITLE=Cmpd 259, AutoMSn(408.1991), 17.8 min
RTINSECONDS=1066.31
SCANS=MS: 1047 MSMS: 1050
PEPMASS=408.19908	25692
CHARGE=2+
306.16780	141	
308.10660	131	
322.18826	333	
324.09382	413	1+
349.69243	110	
358.17844	100	
375.20024	103	
380.16512	136	
388.25172	125	
390.21839	151	
392.21262	130	
404.20611	120	
406.25143	507	1+
408.25729	688	1+
410.22500	283	
412.24246	162	
412.94986	326	
415.01998	240	
418.14488	110	
447.17426	519	1+
454.21714	109	
465.19414	795	1+
482.21610	4160	1+
554.27573	369	
603.27118	163	
610.25237	132	
628.26260	180	
645.28005	5086	1+
654.74513	894	1+
657.28103	1246	1+
END IONS

###FS:    #m/z: 628.32625 #charge   3
###MaxRes:#m/z:  0.00000 #charge-128
###MS: 1051
###MSMS: 1052
BEGIN IONS
TITLE=Cmpd 260, AutoMSn(628.3263), 17.8 min
RTINSECONDS=1069.35
SCANS=MS: 1051 MSMS: 1052
PEPMASS=628.32625	121423
CHARGE=3+
433.70830	1388	
475.69286	1689	
509.79037	1396	
510.28710	975	
552.26733	1068	
560.63845	1454	
561.27650	1262	
566.64286	4769	
566.97797	3963	
567.31307	2114	
585.64980	1325	
585.98312	979	
593.33970	1045	
616.65887	1876	
616.99395	2012	
617.81440	1139	
621.70015	1554	
621.98766	1374	
622.20923	995	
622.66279	16462	1+
622.99543	14747	1+
623.32992	8375	
627.99546	3827	
628.32435	3300	
628.66659	58053	1+
628.99859	48234	1+
629.33193	27357	1+
650.36125	5883	1+
658.90490	1038	
730.40577	2810	
730.90728	2719	
968.39135	16230	1+
1560.84975	7474	1+
END IONS

###FS:    #m/z: 472.00070 #charge   2
###MaxRes:#m/z:  0.00000 #charge-128
###MS: 1051
###MSMS: 1053
BEGIN IONS
TITLE=Cmpd 261, AutoMSn(472.0007), 17.8 min
RTINSECONDS=1069.85
SCANS=MS: 1051 MSMS: 1053
PEPMASS=472.00070	50666
CHARGE=2+
324.13199	1068	
353.17493	705	
358.20453	722	
368.18819	1098	1+
368.51610	593	
375.23130	11559	1+
397.20340	695	
407.16741	1028	
426.21148	612	
428.25419	3481	1+
445.73077	765	
446.26973	25380	1+
529.26919	1077	
529.76184	711	
538.26439	2683	
538.76499	2159	
560.25823	585	
575.33535	743	
591.32660	674	
593.33529	9351	1+
599.82735	669	
603.81344	718	
608.80841	923	
609.31171	1073	
617.81649	1030	
618.30979	804	
624.31488	718	
632.33982	2168	1+
650.35941	25005	1+
669.36615	671	
697.35802	1979	1+
780.39330	602	
798.40981	749	
820.42901	1030	1+
841.51217	2191	1+
848.38230	2576	1+
866.41838	4765	1+
907.47787	1022	1+
917.45368	1954	1+
935.47443	2310	1+
END IONS

###FS:    #m/z: 408.19797 #charge   2
###MaxRes:#m/z:  0.00000 #charge-128
###MS: 1051
###MSMS: 1054
BEGIN IONS
TITLE=Cmpd 262, AutoMSn(408.1980), 17.8 min
RTINSECONDS=1070.36
SCANS=MS: 1051 MSMS: 1054
PEPMASS=408.19797	31362
CHARGE=2+
305.15998	114	
316.19599	111	
322.18981	121	
324.10418	193	
329.13906	106	
331.09928	204	
336.09700	145	
341.14388	116	
380.15781	238	
388.23929	119	
391.20370	179	
404.24838	146	
406.24830	553	1+
408.24620	813	1+
412.24776	165	
412.94950	314	
447.17749	255	1+
465.18503	1115	1+
470.18466	128	
472.38315	197	
482.21654	3008	1+
491.58122	113	
494.22056	155	
554.26902	128	
600.26072	130	
612.21865	102	
628.26661	109	
645.27798	4123	1+
653.70149	588	
654.75015	1240	1+
657.27679	734	1+
END IONS

###FS:    #m/z: 628.66409 #charge   3
###MaxRes:#m/z:  0.00000 #charge-128
###MS: 1055
###MSMS: 1056
BEGIN IONS
TITLE=Cmpd 263, AutoMSn(628.6641), 17.9 min
RTINSECONDS=1073.39
SCANS=MS: 1055 MSMS: 1056
PEPMASS=628.66409	106247
CHARGE=3+
324.12845	1010	
462.23115	688	
509.78648	1033	
560.96972	1006	
561.27768	1277	
566.64250	4685	1+
566.98181	2836	
567.31296	2158	
585.65162	1394	
616.65785	1356	
616.99262	1429	
617.32648	711	
621.70398	1987	
622.21395	866	
622.66254	12638	1+
622.99523	9397	1+
623.33239	6051	1+
627.99248	2065	
628.32578	2629	
628.66573	44741	1+
628.99888	33486	1+
629.33208	20290	1+
631.20457	762	
650.35822	4368	1+
763.43250	789	
848.37350	1415	1+
865.36998	1762	1+
950.37960	2350	1+
968.39085	23484	1+
1459.80497	4572	1+
1560.84687	7390	1+
END IONS

###FS:    #m/z: 631.21379 #charge   1
###MaxRes:#m/z:  0.00000 #charge-128
###MS: 1055
###MSMS: 1057
BEGIN IONS
TITLE=Cmpd 264, AutoMSn(631.2138), 17.9 min
RTINSECONDS=1073.89
SCANS=MS: 1055 MSMS: 1057
PEPMASS=631.21379	11785
CHARGE=1+
324.12951	1154	
361.18137	1246	
390.66143	478	
407.16037	539	
410.70477	401	
416.19279	611	
419.71230	379	
425.19113	928	1+
444.21308	476	
446.26782	1322	
462.22704	2251	1+
479.17173	1071	1+
483.69240	368	
500.74843	680	1+
538.25651	741	1+
560.63755	1712	1+
560.97175	1202	1+
566.64608	2039	1+
566.97591	1965	
567.30744	780	
579.64493	637	
585.64952	653	
585.98486	770	
586.31900	472	
593.33420	2008	1+
608.66212	373	
608.79895	554	
616.66088	968	
616.99605	1084	
621.69509	1539	
622.20751	630	
622.66036	4191	1+
622.99510	4680	1+
623.33190	2221	
628.32146	501	
628.66901	4951	1+
628.99926	4531	1+
629.33145	3765	1+
631.21215	373	
END IONS

###FS:    #m/z: 561.27226 #charge   2
###MaxRes:#m/z:  0.00000 #charge-128
###MS: 1055
###MSMS: 1058
BEGIN IONS
TITLE=Cmpd 265, AutoMSn(561.2723), 17.9 min
RTINSECONDS=1074.39
SCANS=MS: 1055 MSMS: 1058
PEPMASS=561.27226	14183
CHARGE=2+
456.25609	115	
511.27595	110	
523.24558	112	
557.32093	139	
558.31916	429	1+
562.32269	107	
563.29532	300	1+
613.23389	104	
737.35815	360	1+
836.42400	180	
END IONS

###FS:    #m/z: 450.26946 #charge   2
###MaxRes:#m/z:  0.00000 #charge-128
###MS: 1059
###MSMS: 1060
BEGIN IONS
TITLE=Cmpd 266, AutoMSn(450.2695), 18.0 min
RTINSECONDS=1077.4
SCANS=MS: 1059 MSMS: 1060
PEPMASS=450.26946	24236
CHARGE=2+
329.18437	143	
337.20775	136	
341.17570	274	
368.22171	418	1+
369.71968	288	
374.62636	124	
383.22850	196	
385.25363	546	
426.26658	118	
432.25042	136	
434.25544	140	
438.96775	313	
442.26056	216	
446.25736	190	
448.26292	321	
450.26600	268	
452.27012	688	1+
454.26183	327	
472.28474	2453	1+
479.48086	372	
571.35723	1636	1+
597.33374	126	
628.37254	595	1+
654.38119	311	
670.37924	457	1+
672.40176	7311	1+
680.50801	474	
680.62681	197	
681.04867	248	
681.08939	851	1+
682.38588	418	1+
699.39611	132	
725.42581	1491	1+
741.42793	312	1+
743.44019	5055	1+
754.52689	370	
755.44712	186	
778.45969	368	1+
END IONS

###FS:    #m/z: 631.71263 #charge   2
###MaxRes:#m/z:  0.00000 #charge-128
###MS: 1059
###MSMS: 1061
BEGIN IONS
TITLE=Cmpd 267, AutoMSn(631.7126), 18.0 min
RTINSECONDS=1077.91
SCANS=MS: 1059 MSMS: 1061
PEPMASS=631.71263	13248
CHARGE=2+
324.13024	468	
361.17450	998	1+
384.17324	369	
407.17029	481	1+
425.18344	646	1+
429.21269	346	
444.20579	589	1+
446.26005	1055	1+
462.22459	2234	1+
479.17586	732	
509.78443	351	
543.26389	575	1+
550.98808	326	
560.63426	873	1+
560.97285	781	
561.28290	637	
561.77101	620	
566.64403	982	1+
566.97390	545	
567.31037	628	
585.63726	640	1+
593.33946	980	1+
612.69710	331	
616.65176	641	1+
617.00914	293	
617.32292	350	
621.70340	1164	
622.19677	796	
622.66749	2229	1+
622.99618	1706	
623.32417	748	
628.67115	2428	1+
628.99780	2105	1+
629.33448	1419	
631.20935	350	
633.31011	369	1+
637.67857	445	
637.84913	278	
644.35237	282	
650.36090	4293	1+
658.91781	1695	1+
749.34537	508	1+
763.44149	1212	1+
780.40396	3386	1+
782.32141	1317	1+
830.38368	377	1+
839.35176	1215	1+
848.38088	850	1+
865.36582	1376	1+
921.49723	467	1+
950.38110	4243	1+
966.37518	508	1+
968.38937	14840	1+
1018.57180	608	
1103.52834	284	
1103.53998	1228	1+
END IONS

###FS:    #m/z: 484.23819 #charge   2
###MaxRes:#m/z:  0.00000 #charge-128
###MS: 1059
###MSMS: 1062
BEGIN IONS
TITLE=Cmpd 268, AutoMSn(484.2382), 18.0 min
RTINSECONDS=1078.41
SCANS=MS: 1059 MSMS: 1062
PEPMASS=484.23819	22580
CHARGE=2+
362.15706	344	1+
369.52765	176	
375.23414	516	
384.16888	138	
385.21891	141	
395.77796	184	
402.24315	1337	
404.23767	160	
417.70849	303	1+
425.20558	139	
440.23834	125	
445.21717	126	
466.25814	128	
468.25337	125	
470.24914	225	1+
475.48281	182	
480.27115	298	1+
482.26010	215	
483.23968	199	
484.25984	332	1+
486.26369	200	
488.28184	310	1+
495.65646	152	
498.26009	131	
501.24099	259	1+
517.27212	1804	1+
521.25373	146	
524.58071	267	
561.27086	184	
588.30581	2463	1+
593.33475	197	
650.35665	593	1+
694.35880	148	
735.37535	2015	1+
738.38007	136	
818.42521	167	
836.42118	984	1+
891.53010	605	1+
END IONS

###FS:    #m/z: 450.26887 #charge   2
###MaxRes:#m/z:  0.00000 #charge-128
###MS: 1063
###MSMS: 1064
BEGIN IONS
TITLE=Cmpd 269, AutoMSn(450.2689), 18.0 min
RTINSECONDS=1081.43
SCANS=MS: 1063 MSMS: 1064
PEPMASS=450.26887	78710
CHARGE=2+
329.18455	337	
341.17818	442	
368.22006	1420	1+
374.62682	314	
382.23665	556	1+
385.25112	1243	1+
436.25007	325	
448.27698	296	
450.26355	369	
452.26926	1039	1+
454.26181	576	
470.27798	284	
472.28404	7050	1+
571.35466	5349	1+
628.37358	1115	
654.39041	612	
670.38463	487	
672.40095	19450	1+
681.01262	276	
725.42806	2717	1+
741.41578	807	1+
743.43933	13294	1+
753.42702	300	
754.52350	449	
755.43277	855	1+
779.47574	1027	1+
END IONS

###FS:    #m/z: 350.25282 #charge-128
###MaxRes:#m/z:  0.00000 #charge-128
###MS: 1063
###MSMS: 1065
BEGIN IONS
TITLE=Cmpd 270, AutoMSn(350.2528), 18.0 min
RTINSECONDS=1081.93
SCANS=MS: 1063 MSMS: 1065
PEPMASS=350.25282	11619

332.24074	688	
350.25232	661	1+
END IONS

###FS:    #m/z: 899.52730 #charge   1
###MaxRes:#m/z:  0.00000 #charge-128
###MS: 1063
###MSMS: 1066
BEGIN IONS
TITLE=Cmpd 271, AutoMSn(899.5273), 18.0 min
RTINSECONDS=1082.43
SCANS=MS: 1063 MSMS: 1066
PEPMASS=899.52730	7940
CHARGE=1+
410.24008	125	
427.14754	102	
896.49839	295	1+
899.53118	4338	1+
END IONS

###FS:    #m/z: 450.26921 #charge   2
###MaxRes:#m/z:  0.00000 #charge-128
###MS: 1067
###MSMS: 1068
BEGIN IONS
TITLE=Cmpd 272, AutoMSn(450.2692), 18.1 min
RTINSECONDS=1085.46
SCANS=MS: 1067 MSMS: 1068
PEPMASS=450.26921	113172
CHARGE=2+
337.22208	446	
341.17848	590	
368.22766	429	
385.25508	1029	
418.75629	351	
452.26850	515	
454.26794	870	1+
472.28615	9051	1+
571.35514	6427	1+
628.37444	1743	1+
654.39363	699	
670.38918	1074	1+
672.40166	25771	1+
681.04364	1186	1+
725.42789	4611	1+
737.43592	1400	1+
741.41880	1170	1+
743.43893	16133	1+
753.41706	432	
755.43921	570	
779.47417	1196	1+
END IONS

###FS:    #m/z: 899.52978 #charge   1
###MaxRes:#m/z:  0.00000 #charge-128
###MS: 1067
###MSMS: 1069
BEGIN IONS
TITLE=Cmpd 273, AutoMSn(899.5298), 18.1 min
RTINSECONDS=1085.96
SCANS=MS: 1067 MSMS: 1069
PEPMASS=899.52978	11662
CHARGE=1+
366.13992	132	
410.24693	100	
497.26041	104	
515.27839	142	
897.51382	146	
899.52811	4192	1+
END IONS

###FS:    #m/z: 460.97782 #charge   2
###MaxRes:#m/z:  0.00000 #charge-128
###MS: 1067
###MSMS: 1070
BEGIN IONS
TITLE=Cmpd 274, AutoMSn(460.9778), 18.1 min
RTINSECONDS=1086.46
SCANS=MS: 1067 MSMS: 1070
PEPMASS=460.97782	10545
CHARGE=2+
329.19083	121	
386.25206	115	
428.21400	102	
442.24669	249	
446.26958	105	
449.25819	293	
458.27604	223	
459.27635	687	1+
461.26497	1156	1+
461.78347	116	
464.26740	377	
471.47824	113	
472.27625	213	1+
482.22405	108	
489.29981	113	
498.27220	100	
515.28294	111	
550.03424	104	
614.33140	154	
668.34143	120	
670.36797	118	
678.89179	100	
686.39698	118	
688.38896	276	
743.43906	102	
755.38119	117	
757.42688	120	
759.43655	107	
END IONS

###FS:    #m/z: 1113.64429 #charge   2
###MaxRes:#m/z:  0.00000 #charge-128
###MS: 1071
###MSMS: 1072
BEGIN IONS
TITLE=Cmpd 275, AutoMSn(1113.6443), 18.2 min
RTINSECONDS=1089.48
SCANS=MS: 1071 MSMS: 1072
PEPMASS=1113.64429	11449
CHARGE=2+
366.13813	3216	1+
454.15622	202	
528.18556	227	
535.82634	280	
657.23363	2002	1+
665.72369	320	1+
731.27828	143	
876.32399	140	
894.31626	134	
904.29583	104	
END IONS

###FS:    #m/z: 460.97878 #charge   2
###MaxRes:#m/z:  0.00000 #charge-128
###MS: 1071
###MSMS: 1073
BEGIN IONS
TITLE=Cmpd 276, AutoMSn(460.9788), 18.2 min
RTINSECONDS=1089.98
SCANS=MS: 1071 MSMS: 1073
PEPMASS=460.97878	11646
CHARGE=2+
402.24352	111	
442.26456	115	
443.25230	239	1+
449.26613	157	
457.24879	102	
458.27767	394	1+
460.26190	658	1+
462.26552	642	1+
464.26842	392	
466.34166	120	
472.28279	256	
571.34266	252	1+
614.32023	640	1+
686.38724	178	
743.40648	106	
755.37117	159	
765.20742	180	
END IONS

###FS:    #m/z: 649.30993 #charge   3
###MaxRes:#m/z:  0.00000 #charge-128
###MS: 1071
###MSMS: 1074
BEGIN IONS
TITLE=Cmpd 277, AutoMSn(649.3099), 18.2 min
RTINSECONDS=1090.48
SCANS=MS: 1071 MSMS: 1074
PEPMASS=649.30993	10547
CHARGE=3+
329.17665	406	
346.82003	136	
357.17520	309	
361.17384	118	
456.24646	325	
457.72062	192	
475.25761	134	
484.68817	184	
505.22346	222	1+
532.73656	275	
533.26497	138	
554.76389	127	
564.73860	132	
589.28938	178	
591.31625	112	
598.78841	964	
599.29704	152	
614.29844	705	1+
614.64125	143	
614.96355	166	
648.35261	180	
660.32964	320	1+
664.83169	116	
693.32223	602	1+
693.83087	257	
730.40831	119	
776.28276	139	
799.41650	138	
914.43491	139	
1122.55532	627	1+
1166.56838	1071	1+
1484.70617	1143	1+
END IONS

###FS:    #m/z: 572.31209 #charge   2
###MaxRes:#m/z:  0.00000 #charge-128
###MS: 1075
###MSMS: 1076
BEGIN IONS
TITLE=Cmpd 278, AutoMSn(572.3121), 18.2 min
RTINSECONDS=1093.5
SCANS=MS: 1075 MSMS: 1076
PEPMASS=572.31209	16327
CHARGE=2+
340.13229	275	1+
345.22480	243	
437.18865	108	
452.13547	126	
458.29815	629	1+
475.48818	276	
534.27050	114	
555.28611	108	
557.37700	438	
570.27018	353	1+
595.30410	122	
658.41765	871	1+
787.46954	576	1+
792.59989	100	
844.48154	1782	1+
915.53397	1026	1+
END IONS

###FS:    #m/z: 695.83368 #charge   2
###MaxRes:#m/z:  0.00000 #charge-128
###MS: 1075
###MSMS: 1077
BEGIN IONS
TITLE=Cmpd 279, AutoMSn(695.8337), 18.2 min
RTINSECONDS=1094
SCANS=MS: 1075 MSMS: 1077
PEPMASS=695.83368	9506
CHARGE=2+
335.13208	151	
393.16808	156	
403.16311	159	
421.18644	113	
441.21680	103	
463.20472	157	
473.21757	114	
517.19078	601	1+
540.22431	109	
589.78677	100	
597.90647	101	
598.23707	133	
614.32287	1928	1+
630.27949	307	1+
648.29987	207	
716.27009	141	
743.36720	1350	1+
753.41300	106	
856.44972	511	1+
896.82765	244	
920.32690	136	
970.49458	634	1+
END IONS

###FS:    #m/z: 336.70548 #charge   2
###MaxRes:#m/z:  0.00000 #charge-128
###MS: 1075
###MSMS: 1078
BEGIN IONS
TITLE=Cmpd 280, AutoMSn(336.7055), 18.2 min
RTINSECONDS=1094.5
SCANS=MS: 1075 MSMS: 1078
PEPMASS=336.70548	9764
CHARGE=2+
337.23075	154	
END IONS

###FS:    #m/z: 572.30958 #charge   2
###MaxRes:#m/z:  0.00000 #charge-128
###MS: 1079
###MSMS: 1080
BEGIN IONS
TITLE=Cmpd 281, AutoMSn(572.3096), 18.3 min
RTINSECONDS=1097.53
SCANS=MS: 1079 MSMS: 1080
PEPMASS=572.30958	19691
CHARGE=2+
340.11951	140	
345.22264	366	
440.22223	112	
452.16156	104	
458.31299	1129	1+
470.27362	111	
472.25500	118	
476.37338	232	
482.23292	269	1+
553.20122	163	
557.37329	917	1+
563.81779	153	
564.29518	139	
568.27259	276	
570.30287	338	1+
575.24215	105	
576.30951	125	
626.27222	109	
656.38460	117	
658.42717	1625	1+
787.46607	724	1+
843.47905	125	
844.48595	2606	1+
854.25865	356	
854.39117	292	
907.36754	101	
915.51854	920	1+
925.50410	114	
1040.53422	113	
END IONS

###FS:    #m/z: 336.70374 #charge   2
###MaxRes:#m/z:  0.00000 #charge-128
###MS: 1079
###MSMS: 1081
BEGIN IONS
TITLE=Cmpd 282, AutoMSn(336.7037), 18.3 min
RTINSECONDS=1098.03
SCANS=MS: 1079 MSMS: 1081
PEPMASS=336.70374	11589
CHARGE=2+
318.20664	117	
336.23701	158	
END IONS

###FS:    #m/z: 695.83406 #charge   2
###MaxRes:#m/z:  0.00000 #charge-128
###MS: 1079
###MSMS: 1082
BEGIN IONS
TITLE=Cmpd 283, AutoMSn(695.8341), 18.3 min
RTINSECONDS=1098.53
SCANS=MS: 1079 MSMS: 1082
PEPMASS=695.83406	7958
CHARGE=2+
371.18224	104	
393.17651	222	
402.24224	110	
421.17932	140	
517.26652	144	
518.18670	181	
535.21863	106	
589.77510	118	
597.89023	197	
614.32123	1164	1+
620.30315	111	
630.28913	368	
648.28688	186	
693.15346	102	
694.27555	109	
698.37172	101	
701.27699	121	
743.37050	1322	1+
777.33567	161	
856.45688	442	1+
866.18599	426	
953.46669	109	
970.49071	514	1+
1390.64551	1003	1+
END IONS

###FS:    #m/z: 572.31082 #charge   2
###MaxRes:#m/z:  0.00000 #charge-128
###MS: 1083
###MSMS: 1084
BEGIN IONS
TITLE=Cmpd 284, AutoMSn(572.3108), 18.4 min
RTINSECONDS=1101.57
SCANS=MS: 1083 MSMS: 1084
PEPMASS=572.31082	16868
CHARGE=2+
340.13066	138	
345.21781	328	
375.19289	108	
398.19205	110	
417.23280	105	
430.23251	105	
442.24911	186	
449.24436	942	
452.14642	212	
458.30232	1178	1+
513.22303	138	
553.19005	101	
555.29740	198	
557.37603	647	1+
560.21968	107	
563.84022	103	
564.28264	106	
564.78783	214	1+
568.28015	192	
570.28446	270	1+
572.30688	160	
658.42470	1256	1+
787.47088	506	1+
842.46956	101	
844.48762	1815	1+
847.48452	168	
854.25276	116	
897.51356	104	
913.50477	128	
915.51918	881	1+
END IONS

###FS:    #m/z: 336.23526 #charge   2
###MaxRes:#m/z:  0.00000 #charge-128
###MS: 1083
###MSMS: 1085
BEGIN IONS
TITLE=Cmpd 285, AutoMSn(336.2353), 18.4 min
RTINSECONDS=1102.07
SCANS=MS: 1083 MSMS: 1085
PEPMASS=336.23526	12978
CHARGE=2+
336.24190	191	
END IONS

###FS:    #m/z: 577.25415 #charge   3
###MaxRes:#m/z:  0.00000 #charge-128
###MS: 1083
###MSMS: 1086
BEGIN IONS
TITLE=Cmpd 286, AutoMSn(577.2542), 18.4 min
RTINSECONDS=1102.57
SCANS=MS: 1083 MSMS: 1086
PEPMASS=577.25415	8116
CHARGE=3+
332.10895	185	
336.11521	137	
338.16244	137	
347.23066	102	
362.13285	178	
423.17645	208	1+
442.23120	154	
449.23651	112	
459.30908	131	
482.25186	121	
504.23941	140	
557.28049	348	1+
557.37355	318	1+
560.23760	164	
561.28992	256	1+
564.30568	116	
574.30668	345	1+
576.30065	612	1+
580.30746	315	1+
586.31904	256	
618.29726	123	
656.32490	248	
657.36891	700	1+
669.27518	190	
675.80610	252	
705.26736	127	
723.27888	197	
783.84272	506	
787.38042	227	
817.38698	230	
844.45054	836	1+
914.43996	6154	1+
924.59610	202	
1007.46132	149	
1009.44129	111	
1156.54754	1176	1+
1479.65465	453	1+
END IONS

###FS:    #m/z: 577.25405 #charge   3
###MaxRes:#m/z:  0.00000 #charge-128
###MS: 1087
###MSMS: 1088
BEGIN IONS
TITLE=Cmpd 287, AutoMSn(577.2540), 18.4 min
RTINSECONDS=1105.62
SCANS=MS: 1087 MSMS: 1088
PEPMASS=577.25405	13422
CHARGE=3+
442.24493	209	
445.19480	165	
449.25334	224	
455.16672	128	
473.20651	299	1+
482.20782	149	
557.27598	731	1+
560.22641	223	
561.75058	170	
569.22363	126	
571.28350	130	
573.23397	153	
575.27864	182	
576.27883	747	1+
577.58357	130	
580.31119	414	
586.31901	151	
587.34332	274	1+
656.34472	908	1+
659.42460	151	
669.25960	465	1+
675.80611	411	
677.83756	152	
723.28159	296	
740.32301	310	
740.81035	189	
787.40171	128	
800.42457	141	
844.39749	1207	1+
911.39035	166	
914.44087	6993	1+
1007.44749	137	
1122.48347	132	
1156.55445	1183	1+
1566.66702	879	1+
END IONS

###FS:    #m/z: 592.81094 #charge   2
###MaxRes:#m/z:  0.00000 #charge-128
###MS: 1087
###MSMS: 1089
BEGIN IONS
TITLE=Cmpd 288, AutoMSn(592.8109), 18.4 min
RTINSECONDS=1106.12
SCANS=MS: 1087 MSMS: 1089
PEPMASS=592.81094	9415
CHARGE=2+
388.26618	169	
401.17955	118	
458.70559	168	
574.26939	101	
589.30758	244	1+
592.31848	147	
594.33090	123	
614.35002	1497	1+
729.38389	483	1+
842.45727	543	1+
953.50490	139	
971.51007	519	1+
END IONS

###FS:    #m/z: 364.26725 #charge   1
###MaxRes:#m/z:  0.00000 #charge-128
###MS: 1087
###MSMS: 1090
BEGIN IONS
TITLE=Cmpd 289, AutoMSn(364.2672), 18.4 min
RTINSECONDS=1106.62
SCANS=MS: 1087 MSMS: 1090
PEPMASS=364.26725	13939
CHARGE=1+
302.23259	155	
346.25488	105	
364.26991	523	
END IONS

###FS:    #m/z: 592.81020 #charge   2
###MaxRes:#m/z:  0.00000 #charge-128
###MS: 1091
###MSMS: 1092
BEGIN IONS
TITLE=Cmpd 290, AutoMSn(592.8102), 18.5 min
RTINSECONDS=1109.66
SCANS=MS: 1091 MSMS: 1092
PEPMASS=592.81020	10952
CHARGE=2+
332.19751	105	
343.15733	154	
388.24466	303	
449.23260	129	
468.24851	169	
475.48357	144	
566.24129	188	
573.34322	103	
592.25994	112	
594.30378	180	
614.35046	1083	1+
729.37899	441	1+
842.46680	220	
953.47430	216	1+
971.50732	732	1+
END IONS

###FS:    #m/z: 577.25220 #charge   3
###MaxRes:#m/z:  0.00000 #charge-128
###MS: 1091
###MSMS: 1093
BEGIN IONS
TITLE=Cmpd 291, AutoMSn(577.2522), 18.5 min
RTINSECONDS=1110.16
SCANS=MS: 1091 MSMS: 1093
PEPMASS=577.25220	11844
CHARGE=3+
362.13620	111	
412.17150	108	
442.24484	233	
449.24583	476	
462.27310	113	
479.22638	122	
495.17073	131	
506.18732	113	
531.29711	114	
551.74012	118	
557.27814	419	1+
560.22538	156	
575.27287	167	
576.29483	428	1+
579.29365	1146	1+
602.28438	180	
626.27180	127	
636.24651	112	
656.34275	624	1+
669.27489	217	
675.80040	270	
723.29059	254	
740.32650	338	
740.82684	220	
783.84146	181	
787.33686	124	
844.44380	381	1+
880.35995	126	
914.44247	5259	1+
943.35433	124	
1122.49961	178	
1139.54492	470	1+
1156.56396	1249	1+
END IONS

###FS:    #m/z: 843.33446 #charge   2
###MaxRes:#m/z:  0.00000 #charge-128
###MS: 1091
###MSMS: 1094
BEGIN IONS
TITLE=Cmpd 292, AutoMSn(843.3345), 18.5 min
RTINSECONDS=1110.66
SCANS=MS: 1091 MSMS: 1094
PEPMASS=843.33446	7289
CHARGE=2+
333.18880	144	
416.14341	100	
442.17875	119	
471.18143	101	
488.19043	160	
493.21916	361	
606.29849	269	
705.30548	100	
721.32787	637	1+
763.25835	148	
772.51068	104	
774.28625	106	
792.35950	589	1+
842.51515	689	1+
923.41400	129	
1038.44278	211	
1685.64801	419	1+
END IONS

###FS:    #m/z: 476.27893 #charge   2
###MaxRes:#m/z:  0.00000 #charge-128
###MS: 1095
###MSMS: 1096
BEGIN IONS
TITLE=Cmpd 293, AutoMSn(476.2789), 18.6 min
RTINSECONDS=1113.68
SCANS=MS: 1095 MSMS: 1096
PEPMASS=476.27893	43750
CHARGE=2+
322.13106	162	
349.20693	1074	
359.17271	132	
362.18024	243	1+
387.16823	223	
390.20902	274	1+
397.24208	130	
405.17656	409	
407.21529	161	
417.21238	273	
435.22130	454	1+
446.26688	462	1+
456.26054	343	1+
462.24168	154	
472.26448	409	1+
474.27325	439	1+
476.26648	1407	1+
481.26783	144	
482.60145	308	
483.49787	984	
483.69052	297	
494.25834	128	
500.25047	234	
512.27340	865	1+
518.26134	208	
520.28202	132	
520.86047	153	
533.26202	297	1+
536.28974	184	
548.30640	184	
551.28017	453	1+
569.28934	6385	1+
664.36192	334	
680.36629	397	1+
681.40207	447	1+
682.37804	5605	1+
691.13216	184	
795.45618	861	1+
834.47726	235	
852.48080	2940	1+
863.19731	771	
863.45910	216	
END IONS

###FS:    #m/z: 843.33198 #charge   2
###MaxRes:#m/z:  0.00000 #charge-128
###MS: 1095
###MSMS: 1097
BEGIN IONS
TITLE=Cmpd 294, AutoMSn(843.3320), 18.6 min
RTINSECONDS=1114.18
SCANS=MS: 1095 MSMS: 1097
PEPMASS=843.33198	10240
CHARGE=2+
405.09359	115	
417.15937	108	
470.19333	253	
488.20586	183	
493.21025	430	
506.16846	128	
606.29804	247	
721.32901	472	1+
792.37353	471	1+
842.51331	804	1+
843.33200	145	
923.40530	107	
1038.43048	138	
1049.09669	212	
END IONS

###FS:    #m/z: 592.81172 #charge   2
###MaxRes:#m/z:  0.00000 #charge-128
###MS: 1095
###MSMS: 1098
BEGIN IONS
TITLE=Cmpd 295, AutoMSn(592.8117), 18.6 min
RTINSECONDS=1114.68
SCANS=MS: 1095 MSMS: 1098
PEPMASS=592.81172	9317
CHARGE=2+
388.22633	113	
517.30648	111	
566.24490	102	
573.27320	223	1+
588.31768	114	
590.34308	115	
591.34090	250	1+
594.31055	137	
614.35438	891	1+
645.39673	108	
657.35686	153	
660.35593	130	
669.26938	117	
729.36722	352	1+
842.47828	132	
915.44808	200	
971.49380	495	1+
END IONS

###FS:    #m/z: 476.28019 #charge   2
###MaxRes:#m/z:  0.00000 #charge-128
###MS: 1099
###MSMS: 1100
BEGIN IONS
TITLE=Cmpd 296, AutoMSn(476.2802), 18.6 min
RTINSECONDS=1117.71
SCANS=MS: 1099 MSMS: 1100
PEPMASS=476.28019	90883
CHARGE=2+
322.13529	334	
324.11270	199	
334.16416	169	
349.20637	2375	1+
355.26293	382	1+
361.16109	155	
363.15134	172	
387.15958	317	
390.20579	391	1+
402.23121	214	
405.17974	543	
417.20974	610	1+
419.26345	154	
423.18541	226	
435.22304	496	
446.26552	340	
473.24447	220	
474.26087	592	1+
476.27268	939	1+
480.28849	222	
492.24481	171	
494.24832	444	1+
500.24435	152	
504.27569	271	
507.26234	407	1+
512.26826	1552	1+
515.76899	332	
530.29178	197	
533.26731	272	
536.28652	357	1+
551.27688	957	1+
567.28140	415	1+
569.29188	10843	1+
577.34594	165	
605.32948	459	1+
650.36303	224	
664.36355	674	1+
681.40406	719	1+
682.37500	10437	1+
795.45810	1897	1+
834.47547	153	
850.46182	199	
852.47893	6773	1+
863.20308	559	
END IONS

###FS:    #m/z: 843.33201 #charge   2
###MaxRes:#m/z:  0.00000 #charge-128
###MS: 1099
###MSMS: 1101
BEGIN IONS
TITLE=Cmpd 297, AutoMSn(843.3320), 18.6 min
RTINSECONDS=1118.21
SCANS=MS: 1099 MSMS: 1101
PEPMASS=843.33201	8307
CHARGE=2+
341.12933	149	
488.18807	178	
493.20986	299	1+
606.30792	248	
649.22589	110	
721.31989	478	1+
792.35741	487	1+
842.50264	762	1+
923.38017	203	
1198.45875	102	
END IONS

###FS:    #m/z: 518.75331 #charge   2
###MaxRes:#m/z:  0.00000 #charge-128
###MS: 1099
###MSMS: 1102
BEGIN IONS
TITLE=Cmpd 298, AutoMSn(518.7533), 18.6 min
RTINSECONDS=1118.71
SCANS=MS: 1099 MSMS: 1102
PEPMASS=518.75331	5823
CHARGE=2+
314.13432	133	
330.16025	180	
364.19202	113	
375.21497	129	
399.22457	105	
415.20856	139	
416.18462	452	
427.22483	142	
433.21832	473	1+
439.12234	100	
444.24023	163	
449.22560	127	
450.24659	587	
477.25209	132	
482.25528	155	
517.27568	327	1+
520.28763	149	
529.27298	116	
563.32880	1421	1+
646.34925	384	1+
678.35883	684	1+
688.31932	116	
735.36883	152	
762.38427	248	1+
779.40068	881	1+
789.40206	156	
876.46256	314	
END IONS

###FS:    #m/z: 476.27944 #charge   2
###MaxRes:#m/z:  0.00000 #charge-128
###MS: 1103
###MSMS: 1104
BEGIN IONS
TITLE=Cmpd 299, AutoMSn(476.2794), 18.7 min
RTINSECONDS=1121.76
SCANS=MS: 1103 MSMS: 1104
PEPMASS=476.27944	106555
CHARGE=2+
322.14328	346	
334.17332	226	
349.20762	2680	1+
363.19372	213	
405.17362	1188	1+
412.28542	192	
417.21502	390	
423.17081	196	
435.22128	525	
446.26121	389	
474.26721	536	1+
476.28118	1250	1+
479.47992	236	
480.25565	225	
487.53354	201	
491.58125	185	
492.24925	748	1+
500.25243	254	
508.26429	182	
512.27192	1773	1+
518.26074	657	1+
525.27437	296	
533.27601	199	
536.27446	194	
551.28631	549	
569.29153	12067	1+
605.32909	213	
664.35794	499	
680.36336	255	
682.37561	10832	1+
691.13416	297	
795.45999	1751	1+
834.46364	232	
850.46010	244	
852.48112	7183	1+
863.19712	607	
END IONS

###FS:    #m/z: 518.74844 #charge   2
###MaxRes:#m/z:  0.00000 #charge-128
###MS: 1103
###MSMS: 1105
BEGIN IONS
TITLE=Cmpd 300, AutoMSn(518.7484), 18.7 min
RTINSECONDS=1122.26
SCANS=MS: 1103 MSMS: 1105
PEPMASS=518.74844	46592
CHARGE=2+
342.10905	395	
359.13320	1263	1+
381.20141	332	
390.20615	271	
393.12662	335	
400.21818	268	
411.13981	282	
416.19464	270	
417.92316	312	
427.22161	589	1+
429.13931	371	
433.21840	973	1+
440.12381	508	1+
450.24551	7539	1+
456.15443	936	
457.13888	2457	1+
458.34146	445	
474.16685	1043	
476.21914	475	1+
500.73476	1090	1+
501.22968	1599	1+
516.27138	324	
518.26807	243	
518.74796	6216	1+
542.24496	281	
546.29705	483	
559.24787	595	1+
563.32911	8767	1+
570.23010	312	
571.21085	553	1+
573.29877	941	1+
587.25027	543	1+
646.35123	248	
660.33156	498	1+
678.35531	9560	1+
679.96872	390	
680.04281	356	
688.34514	273	
735.35820	497	
761.38099	2984	1+
779.40326	14249	1+
789.38397	2026	1+
790.70331	513	
858.43435	1325	1+
874.44115	330	
876.45581	14998	1+
884.23796	946	
984.41952	484	1+
1018.47688	9895	1+
END IONS

###FS:    #m/z: 590.30232 #charge   2
###MaxRes:#m/z:  0.00000 #charge-128
###MS: 1103
###MSMS: 1106
BEGIN IONS
TITLE=Cmpd 301, AutoMSn(590.3023), 18.7 min
RTINSECONDS=1122.76
SCANS=MS: 1103 MSMS: 1106
PEPMASS=590.30232	6993
CHARGE=2+
327.18030	115	
340.18928	110	
342.14549	108	
353.19617	191	
367.58306	108	
387.18111	104	
404.22880	655	
415.16422	134	
422.14814	578	1+
500.21901	118	
506.21948	111	
517.30388	1022	1+
523.25848	134	
554.23357	153	
580.29461	169	
586.30899	837	1+
588.09142	321	1+
592.29898	105	
594.27222	102	
637.30303	824	1+
645.37405	855	1+
657.36772	266	
669.25622	394	1+
709.34243	137	
758.44710	540	1+
765.35882	394	1+
817.39007	339	
823.42054	100	
836.30968	113	
870.46761	121	
887.48888	878	1+
914.44466	2137	1+
924.59586	140	
971.51633	123	
END IONS

###FS:    #m/z: 518.74917 #charge   2
###MaxRes:#m/z:  0.00000 #charge-128
###MS: 1107
###MSMS: 1108
BEGIN IONS
TITLE=Cmpd 302, AutoMSn(518.7492), 18.8 min
RTINSECONDS=1125.81
SCANS=MS: 1107 MSMS: 1108
PEPMASS=518.74917	279681
CHARGE=2+
314.12784	1241	
342.11432	997	
359.13827	4990	1+
394.11056	780	
411.12498	1525	1+
416.19505	1324	
427.21596	1335	
429.14703	654	
433.21632	2897	1+
440.11860	1604	
450.24494	25114	1+
456.15622	1933	
457.13952	8259	1+
460.23646	670	
474.16651	4643	1+
492.72405	807	
500.72836	5207	1+
546.29878	918	
559.25300	1100	
563.32903	29520	1+
570.22644	1370	
573.30158	1805	1+
587.24788	1275	
661.34020	884	
678.35618	33944	1+
690.06314	641	
704.35177	628	
735.37353	1492	
745.36544	612	
761.38939	9297	1+
779.40394	48108	1+
789.39034	6028	1+
858.43880	4225	1+
876.45784	57548	1+
1001.45043	10782	1+
1018.47674	43562	1+
1036.48963	31885	1+
END IONS

###FS:    #m/z: 590.30435 #charge   2
###MaxRes:#m/z:  0.00000 #charge-128
###MS: 1107
###MSMS: 1109
BEGIN IONS
TITLE=Cmpd 303, AutoMSn(590.3043), 18.8 min
RTINSECONDS=1126.31
SCANS=MS: 1107 MSMS: 1109
PEPMASS=590.30435	12055
CHARGE=2+
329.11831	144	
341.14952	128	
353.18153	153	
399.17692	146	
404.22525	963	1+
422.15271	713	1+
461.71022	109	
515.70780	152	
517.30406	1466	1+
523.25842	193	
525.51273	192	
525.61729	148	
527.22045	111	
535.24756	143	
544.36568	162	
567.75214	111	
580.28295	520	1+
586.31800	688	1+
588.08984	706	1+
588.32896	368	1+
590.32094	662	1+
594.28730	297	
628.33822	171	
637.30387	1112	1+
645.36243	1021	1+
657.33416	248	
663.29738	166	
669.26129	305	
671.24782	179	
708.34778	278	1+
758.44592	912	1+
765.35603	884	1+
768.33436	125	
787.79949	114	
817.37164	326	1+
836.29588	194	
887.48684	1103	1+
914.43711	1709	1+
972.50117	128	
998.51202	132	
1016.53610	253	
END IONS

###FS:    #m/z: 526.74589 #charge   3
###MaxRes:#m/z:  0.00000 #charge-128
###MS: 1107
###MSMS: 1110
BEGIN IONS
TITLE=Cmpd 304, AutoMSn(526.7459), 18.8 min
RTINSECONDS=1126.81
SCANS=MS: 1107 MSMS: 1110
PEPMASS=526.74589	8416
CHARGE=3+
393.13189	128	
395.77854	176	
404.24504	143	
417.19952	184	
438.72720	233	
442.22330	265	1+
448.22793	184	
450.24050	981	1+
457.13919	171	
458.25631	131	
466.24243	355	1+
470.21114	513	1+
474.17604	184	
485.24626	192	
495.22781	208	
504.26607	164	
511.26473	256	1+
517.73426	233	
518.24070	136	
522.26438	171	
523.27218	1039	1+
526.74258	407	
527.25584	310	
528.27420	555	1+
532.96584	217	1+
535.81547	798	
563.32894	1637	1+
571.21494	451	
579.32168	255	1+
586.31316	140	
588.28764	137	
678.35227	950	1+
680.34713	321	
694.33985	461	1+
779.39965	1076	1+
785.45348	391	1+
794.40291	153	
795.38933	778	1+
874.43078	280	1+
884.23941	136	
892.44588	287	
892.45802	542	1+
976.49736	241	1+
1058.47281	1814	1+
END IONS

###FS:    #m/z: 743.33546 #charge   3
###MaxRes:#m/z:  0.00000 #charge-128
###MS: 1111
###MSMS: 1112
BEGIN IONS
TITLE=Cmpd 305, AutoMSn(743.3355), 18.8 min
RTINSECONDS=1129.85
SCANS=MS: 1111 MSMS: 1112
PEPMASS=743.33546	30809
CHARGE=3+
314.13479	189	
331.15171	344	1+
365.14273	270	1+
450.24492	821	1+
489.29230	224	
501.22622	390	
506.12084	255	
529.26151	276	1+
534.21275	333	1+
548.22216	231	1+
558.24543	799	1+
558.73250	330	
563.32514	997	1+
571.21035	395	
579.25288	186	
601.25530	444	1+
603.74286	325	
615.29810	198	
616.23662	191	
618.32204	260	
619.22362	398	1+
628.61298	240	
634.21502	802	1+
649.24942	259	
661.26080	332	
663.27585	231	1+
672.76801	213	
678.35320	493	1+
681.77272	315	1+
685.27347	708	1+
688.63933	618	1+
689.30132	658	1+
693.34737	252	1+
694.65604	2898	1+
694.98981	1967	1+
695.33127	1456	1+
725.85900	360	
726.35311	204	
731.30441	246	1+
733.33149	278	
737.37504	872	1+
739.88405	273	
745.39386	241	1+
747.29720	1485	1+
759.28378	342	1+
761.31086	199	
767.44474	328	
776.28680	8119	1+
785.56655	930	
796.38455	207	
861.37339	2366	1+
871.35510	445	1+
876.45816	2003	1+
889.36976	6992	1+
889.37734	1738	1+
902.46657	220	
986.43282	461	1+
1036.48465	1203	1+
1115.46346	197	
1164.58462	614	1+
1179.50996	506	1+
1200.50461	472	1+
1322.66007	1389	1+
1457.70805	552	1+
1475.77574	1284	1+
1507.73041	2713	1+
1608.78807	2063	1+
1768.81033	1199	1+
1855.84251	2207	1+
1984.89116	1133	1+
2081.93889	3670	1+
END IONS

###FS:    #m/z: 1036.48507 #charge-128
###MaxRes:#m/z:  0.00000 #charge-128
###MS: 1111
###MSMS: 1113
BEGIN IONS
TITLE=Cmpd 306, AutoMSn(1036.4851), 18.8 min
RTINSECONDS=1130.35
SCANS=MS: 1111 MSMS: 1113
PEPMASS=1036.48507	25309

563.32833	1549	1+
571.21700	168	
1018.47493	861	1+
1030.08776	172	
1034.48377	311	
1036.48328	14118	1+
END IONS

###FS:    #m/z: 681.33142 #charge   3
###MaxRes:#m/z:  0.00000 #charge-128
###MS: 1111
###MSMS: 1114
BEGIN IONS
TITLE=Cmpd 307, AutoMSn(681.3314), 18.8 min
RTINSECONDS=1130.85
SCANS=MS: 1111 MSMS: 1114
PEPMASS=681.33142	14823
CHARGE=3+
319.00524	176	
345.12134	134	
359.68196	292	
402.23218	1719	1+
477.20294	133	
496.23800	128	
501.25767	948	
501.59951	345	
504.23673	150	
505.75024	161	
518.74550	209	
519.24285	151	
529.26463	143	
530.27321	326	1+
536.25041	130	
549.25212	279	1+
558.26385	411	
558.75548	214	
560.25637	237	1+
563.82169	163	
587.26296	714	1+
605.27016	1222	1+
620.24081	166	
621.31364	341	
621.82720	180	
678.32307	617	1+
681.23525	164	
684.35055	129	
690.36043	402	1+
700.32820	297	1+
718.35086	2709	1+
748.31080	136	
754.43557	292	1+
754.44185	136	
881.41860	2625	1+
950.45190	192	
1028.50620	1016	1+
1115.51230	253	
1404.71881	624	1+
1501.75366	2707	1+
1588.76820	1359	1+
1735.85030	832	1+
END IONS

###FS:    #m/z: 743.58582 #charge   3
###MaxRes:#m/z:  0.00000 #charge-128
###MS: 1115
###MSMS: 1116
BEGIN IONS
TITLE=Cmpd 308, AutoMSn(743.5858), 18.9 min
RTINSECONDS=1133.87
SCANS=MS: 1115 MSMS: 1116
PEPMASS=743.58582	89129
CHARGE=3+
314.13259	398	
343.14350	547	
438.21240	816	1+
450.24590	742	
501.22935	708	
506.12104	423	
544.75189	379	
563.32775	1817	1+
571.23285	616	
582.80137	425	
590.61598	453	
601.75382	888	1+
603.74555	361	
604.24312	425	
618.28225	1343	1+
619.62134	363	
634.21581	725	
658.30385	750	1+
661.83229	1549	1+
672.75968	452	
678.35570	1201	1+
681.76548	370	
682.27858	538	1+
686.78787	591	
688.64634	1523	1+
688.98135	1524	
689.31296	708	
694.30572	554	
694.65498	10817	1+
694.98657	9671	1+
695.31947	5675	1+
705.24274	404	
732.32000	756	1+
747.29975	3173	1+
758.28223	581	1+
767.43994	410	
776.28629	18899	1+
779.38625	793	1+
785.32396	535	
785.57820	730	
818.33235	389	
838.89767	510	
843.36206	830	1+
861.37792	6513	1+
871.35502	1626	1+
876.45344	4495	1+
887.36120	439	1+
889.37058	18785	1+
986.41804	1553	1+
1036.48244	3006	1+
1115.46696	3544	1+
1203.48024	753	1+
1321.63179	3203	1+
1432.66886	768	1+
1450.71216	2092	1+
1475.77788	986	1+
1507.73047	6683	1+
1519.59272	1174	1+
1608.78091	5662	1+
1768.81649	3315	1+
1855.84383	6599	1+
1984.88356	2298	1+
2081.93568	8980	1+
END IONS

###FS:    #m/z: 1036.48471 #charge   1
###MaxRes:#m/z:  0.00000 #charge-128
###MS: 1115
###MSMS: 1117
BEGIN IONS
TITLE=Cmpd 309, AutoMSn(1036.4847), 18.9 min
RTINSECONDS=1134.37
SCANS=MS: 1115 MSMS: 1117
PEPMASS=1036.48471	41255
CHARGE=1+
563.32902	1485	1+
571.21126	765	
1018.46272	1127	1+
1030.08818	780	
1034.46893	227	
1036.48312	18466	1+
END IONS

###FS:    #m/z: 991.10823 #charge   3
###MaxRes:#m/z:  0.00000 #charge-128
###MS: 1115
###MSMS: 1118
BEGIN IONS
TITLE=Cmpd 310, AutoMSn(991.1082), 18.9 min
RTINSECONDS=1134.87
SCANS=MS: 1115 MSMS: 1118
PEPMASS=991.10823	22642
CHARGE=3+
501.22979	247	
563.32473	150	
776.29541	104	
785.57691	136	
889.36790	130	
990.44934	137	
990.77255	2167	1+
991.10457	2160	1+
991.44532	1680	1+
995.44120	150	
1036.49447	293	
1037.50181	128	
END IONS

###FS:    #m/z: 743.58542 #charge   3
###MaxRes:#m/z:  0.00000 #charge-128
###MS: 1119
###MSMS: 1120
BEGIN IONS
TITLE=Cmpd 311, AutoMSn(743.5854), 19.0 min
RTINSECONDS=1137.9
SCANS=MS: 1119 MSMS: 1120
PEPMASS=743.58542	92283
CHARGE=3+
331.14348	341	
343.14707	678	
437.16705	314	
450.24332	1216	1+
456.16130	339	
563.32608	1781	1+
582.79794	705	
590.26096	553	1+
601.75896	833	
602.24662	710	
618.29885	1465	1+
618.81815	349	
619.62017	558	1+
634.21608	1354	1+
658.29373	394	1+
661.82892	1929	1+
667.26672	377	1+
673.27779	395	1+
678.34980	1735	1+
681.77274	472	
687.28843	369	
688.64883	1840	1+
688.98395	762	
689.31830	742	
690.24524	298	
694.32420	355	
694.65461	9023	1+
694.98506	8102	1+
695.32076	5397	1+
699.31968	525	1+
705.25704	321	
717.34423	319	
725.86001	605	
726.35322	596	
729.29638	503	1+
732.31894	843	1+
738.37690	674	1+
742.31392	599	1+
747.29701	3666	1+
758.44749	810	
765.18691	308	
767.43940	347	
776.28750	17778	1+
785.57171	1410	
818.33881	608	1+
843.35979	734	1+
861.38119	4860	1+
871.35417	1256	1+
876.45516	4399	1+
884.23787	454	
889.36940	18076	1+
900.38957	308	
986.42040	1498	1+
1001.43064	980	1+
1036.49027	3288	1+
1115.46907	2743	1+
1127.56657	339	
1206.48426	1058	1+
1321.61468	2192	1+
1507.73901	5716	1+
1519.58953	985	1+
1608.77949	4558	1+
1767.80897	3201	1+
1855.84327	5671	1+
1984.88723	1982	1+
2081.94041	6824	1+
END IONS

###FS:    #m/z: 1036.48523 #charge   1
###MaxRes:#m/z:  0.00000 #charge-128
###MS: 1119
###MSMS: 1121
BEGIN IONS
TITLE=Cmpd 312, AutoMSn(1036.4852), 19.0 min
RTINSECONDS=1138.4
SCANS=MS: 1119 MSMS: 1121
PEPMASS=1036.48523	37923
CHARGE=1+
474.15924	132	
563.32486	948	1+
571.21688	380	
1018.47483	157	
1019.47637	293	
1030.09782	168	
1034.47216	198	
1035.45978	208	
1036.48364	11713	1+
END IONS

###FS:    #m/z: 526.64217 #charge   3
###MaxRes:#m/z:  0.00000 #charge-128
###MS: 1119
###MSMS: 1122
BEGIN IONS
TITLE=Cmpd 313, AutoMSn(526.6422), 19.0 min
RTINSECONDS=1138.9
SCANS=MS: 1119 MSMS: 1122
PEPMASS=526.64217	21149
CHARGE=3+
349.71379	201	
359.14855	301	1+
397.22208	205	
400.26307	287	
431.73075	580	
437.72978	1333	1+
438.22857	207	
449.23967	1570	1+
457.15662	240	
466.23217	643	1+
470.21381	2863	1+
474.16645	232	
478.21995	345	1+
483.22574	488	1+
496.22344	387	1+
507.72872	509	1+
509.24388	478	1+
510.74275	223	
513.34789	440	
516.73843	294	
517.24077	352	
522.27564	196	
523.27021	478	
524.27100	853	1+
525.74312	3452	1+
526.26182	1220	
526.97013	563	
529.25848	1255	1+
531.76132	253	
542.29437	269	1+
563.33078	722	1+
571.20836	309	
579.32168	264	
586.30401	691	1+
610.36006	316	1+
627.39281	1083	1+
630.33288	236	1+
652.36078	350	1+
657.36528	230	1+
662.35380	257	1+
678.35604	1127	1+
680.35273	3700	1+
690.06298	673	
698.42516	1403	1+
768.43173	358	
779.40587	1413	1+
783.42269	305	
785.46098	4095	1+
793.43585	632	1+
794.72491	263	
874.44376	352	
876.44703	353	
876.45379	1203	1+
880.47982	277	1+
881.47433	349	1+
884.24219	224	
892.44887	624	1+
898.52778	3080	1+
930.47737	263	1+
979.46295	618	1+
990.44442	327	1+
1015.47048	753	1+
1034.47274	2483	1+
1053.50568	2836	1+
1058.46978	4183	1+
1108.67049	435	1+
END IONS

###FS:    #m/z: 526.63871 #charge   3
###MaxRes:#m/z:  0.00000 #charge-128
###MS: 1123
###MSMS: 1124
BEGIN IONS
TITLE=Cmpd 314, AutoMSn(526.6387), 19.0 min
RTINSECONDS=1141.93
SCANS=MS: 1123 MSMS: 1124
PEPMASS=526.63871	20483
CHARGE=3+
390.18945	232	1+
400.26176	371	
402.23428	199	
431.73396	229	
434.20801	199	
442.22614	201	
445.73251	310	1+
450.24908	1500	1+
464.73360	289	1+
470.21536	2548	1+
480.21158	177	
485.22571	426	1+
490.23740	501	1+
495.23309	289	
504.27760	377	1+
513.34557	501	1+
516.73976	1423	1+
517.26121	433	
520.73681	305	1+
522.27039	469	1+
524.29456	601	1+
525.75648	1603	
526.26313	1543	
526.97437	677	
529.27245	247	
542.30520	178	
554.84247	374	
563.32112	1034	1+
567.26250	241	
571.21110	200	
579.30863	179	
585.30891	849	1+
593.29105	201	
627.39079	1358	1+
652.35272	281	1+
657.35899	231	
663.34006	205	
678.35694	1403	1+
680.35426	3166	1+
688.99644	324	
693.36614	325	1+
698.42098	1499	1+
767.43958	259	1+
779.40337	1470	1+
785.46328	2679	1+
785.47622	527	1+
789.39175	244	1+
793.43225	1127	1+
795.41827	244	
795.85625	225	
802.76683	369	
875.44479	222	
876.45613	1766	1+
880.46812	292	1+
892.46103	396	1+
898.51716	2870	1+
912.45894	313	1+
930.46486	732	1+
954.45630	240	1+
1014.46069	513	1+
1017.45777	777	1+
1035.47070	1750	1+
1052.49673	3471	1+
1058.47526	4530	1+
END IONS

###FS:    #m/z: 753.86558 #charge   2
###MaxRes:#m/z:  0.00000 #charge-128
###MS: 1123
###MSMS: 1125
BEGIN IONS
TITLE=Cmpd 315, AutoMSn(753.8656), 19.0 min
RTINSECONDS=1142.43
SCANS=MS: 1123 MSMS: 1125
PEPMASS=753.86558	16095
CHARGE=2+
329.17935	512	1+
343.13446	120	
386.20128	164	
388.64436	213	
441.11162	120	
478.23818	148	
489.27394	129	
563.32275	387	
610.26449	127	
634.20367	128	
640.32408	505	
640.81030	201	
649.27142	154	
661.25459	126	
675.27878	123	
747.28917	376	
749.31136	149	
776.28681	1475	1+
779.42520	120	
785.03675	141	
785.57821	286	
805.37886	154	
817.32055	241	1+
871.38310	177	
876.45814	664	1+
889.37425	901	1+
948.94589	120	
999.01297	180	
1036.46085	150	
1178.57022	1411	1+
1279.60613	122	
END IONS

###FS:    #m/z: 627.95441 #charge-128
###MaxRes:#m/z:  0.00000 #charge-128
###MS: 1123
###MSMS: 1126
BEGIN IONS
TITLE=Cmpd 316, AutoMSn(627.9544), 19.0 min
RTINSECONDS=1142.93
SCANS=MS: 1123 MSMS: 1126
PEPMASS=627.95441	7689

345.68940	202	
399.19356	120	
427.18985	112	
478.16855	129	
491.72873	115	
499.26842	161	
499.71284	202	1+
506.19418	283	1+
518.74020	214	
540.73770	100	
569.29326	170	
580.25344	120	
587.26317	105	
605.27130	606	1+
610.34808	116	
612.24601	118	
622.21379	104	
623.29701	109	
624.32559	547	1+
627.34419	273	1+
628.66004	110	
628.99050	121	
630.31694	267	1+
636.63492	134	
639.26924	104	
669.26023	259	
718.35110	1145	1+
766.32064	2264	1+
832.33217	124	
853.36089	736	1+
881.41322	595	1+
968.40162	435	1+
1000.45321	174	
1001.43756	182	
1163.51357	158	
END IONS

###FS:    #m/z: 753.85599 #charge   2
###MaxRes:#m/z:  0.00000 #charge-128
###MS: 1127
###MSMS: 1128
BEGIN IONS
TITLE=Cmpd 317, AutoMSn(753.8560), 19.1 min
RTINSECONDS=1145.95
SCANS=MS: 1127 MSMS: 1128
PEPMASS=753.85599	15807
CHARGE=2+
329.19127	348	1+
445.68985	145	
483.20341	142	
501.21642	163	
506.56025	135	
534.87788	152	
558.23003	162	
563.33676	262	
589.78214	184	
590.28551	290	
619.20250	139	
640.31846	222	
661.26874	128	
678.34720	282	1+
682.34049	398	
688.98921	145	
715.29253	234	1+
747.31640	409	1+
753.33276	269	1+
775.39898	295	
776.29157	1994	1+
780.32146	130	
785.58294	294	
817.31961	306	1+
825.91748	221	
861.37858	300	1+
876.43861	285	
889.37065	1086	1+
986.41509	342	1+
1036.47262	139	
1041.95962	133	
1061.99869	141	
1062.46558	142	
1178.55485	252	
1179.56109	138	
END IONS

###FS:    #m/z: 526.64456 #charge   3
###MaxRes:#m/z:  0.00000 #charge-128
###MS: 1127
###MSMS: 1129
BEGIN IONS
TITLE=Cmpd 318, AutoMSn(526.6446), 19.1 min
RTINSECONDS=1146.45
SCANS=MS: 1127 MSMS: 1129
PEPMASS=526.64456	13230
CHARGE=3+
329.16115	132	
341.13980	223	
341.21708	139	
366.13481	271	1+
430.21631	203	1+
433.23633	146	
442.22374	584	1+
449.24953	374	
450.23300	858	1+
455.21559	143	
470.21256	1460	1+
480.21879	326	
495.22712	131	
499.26605	129	
508.23464	512	1+
510.31431	150	
513.34899	334	1+
516.73457	379	1+
517.25407	350	
522.27022	284	1+
524.28326	412	1+
526.27778	1084	1+
529.75061	316	
530.24284	376	
542.29552	243	1+
563.33034	1105	1+
567.26854	264	1+
571.20343	487	1+
579.32477	212	
585.31644	666	1+
590.26199	240	1+
596.79744	184	
597.28902	135	
610.36307	156	
627.39830	685	1+
631.34990	172	
638.33866	301	1+
652.34137	299	1+
657.35035	399	
678.35339	1319	1+
680.35591	1551	1+
689.03021	534	1+
693.34846	405	1+
698.42537	805	1+
761.38406	265	
768.43991	180	
779.40044	1895	1+
785.46198	2326	1+
794.72257	473	
795.85608	253	
876.45463	1655	1+
898.53972	1233	1+
908.57609	189	
912.43439	343	1+
930.46298	821	1+
1050.50288	713	1+
1055.52074	198	
END IONS

###FS:    #m/z: 680.34646 #charge   2
###MaxRes:#m/z:  0.00000 #charge-128
###MS: 1131
###MSMS: 1132
BEGIN IONS
TITLE=Cmpd 319, AutoMSn(680.3465), 19.2 min
RTINSECONDS=1149.98
SCANS=MS: 1131 MSMS: 1132
PEPMASS=680.34646	13905
CHARGE=2+
316.14011	100	
345.13554	127	
369.17937	597	1+
398.18393	134	
402.23819	930	1+
408.16703	106	
414.24179	143	
423.21818	105	
444.20895	487	1+
471.25323	109	
487.24961	223	
491.58846	148	
497.23039	199	
504.21440	134	
515.25135	595	
517.27298	440	1+
529.27469	100	
587.26819	102	
604.30149	1171	1+
608.28225	100	
610.31949	138	
621.82849	110	
628.32743	312	1+
636.64859	136	
694.85940	103	
714.35132	124	
718.35017	182	
732.36474	1737	1+
751.38056	110	
845.45074	1021	1+
881.41485	158	
886.38043	134	
916.48012	434	1+
973.49978	1312	1+
1044.53617	520	1+
1145.61114	191	
END IONS

###FS:    #m/z: 753.85055 #charge   2
###MaxRes:#m/z:  0.00000 #charge-128
###MS: 1131
###MSMS: 1133
BEGIN IONS
TITLE=Cmpd 320, AutoMSn(753.8506), 19.2 min
RTINSECONDS=1150.48
SCANS=MS: 1131 MSMS: 1133
PEPMASS=753.85055	15633
CHARGE=2+
334.13251	129	
431.69136	121	
434.71680	106	
438.72515	113	
544.74946	117	
558.22723	175	
563.33077	131	
601.74974	133	
604.27987	161	
640.30559	207	
678.32958	127	
682.32533	144	
694.64533	111	
708.33424	132	
708.66815	231	
747.29590	184	
755.36192	112	
758.37868	230	
767.44392	149	
775.38609	225	
776.28907	1597	1+
785.57277	518	
818.34476	145	
825.39528	385	1+
877.44390	128	
889.36749	1795	1+
905.94340	122	
1178.56528	245	
1505.71855	422	1+
END IONS

###FS:    #m/z: 630.96137 #charge   3
###MaxRes:#m/z:  0.00000 #charge-128
###MS: 1131
###MSMS: 1134
BEGIN IONS
TITLE=Cmpd 321, AutoMSn(630.9614), 19.2 min
RTINSECONDS=1150.98
SCANS=MS: 1131 MSMS: 1134
PEPMASS=630.96137	8235
CHARGE=3+
329.18193	581	
343.16970	133	
345.68306	181	
357.17085	399	
361.19693	267	
367.57383	240	
369.21417	190	
385.21548	220	
428.25300	407	1+
439.22022	131	
456.24249	509	1+
460.24704	605	1+
475.69319	183	
479.18703	141	
484.70372	194	
549.74594	345	
550.25595	209	
575.28012	917	1+
602.29509	134	
605.25934	205	
625.29015	360	
627.30692	166	
629.28434	312	1+
632.31053	139	
646.31320	484	1+
709.82344	155	
736.34728	174	
766.32494	777	1+
793.39448	553	1+
824.87755	220	
850.47064	283	
912.42134	167	
951.43282	134	
1265.62041	500	1+
1435.64837	1768	1+
1534.69514	2106	1+
1761.80586	677	1+
END IONS

###FS:    #m/z: 680.34705 #charge   2
###MaxRes:#m/z:  0.00000 #charge-128
###MS: 1135
###MSMS: 1136
BEGIN IONS
TITLE=Cmpd 322, AutoMSn(680.3470), 19.2 min
RTINSECONDS=1154
SCANS=MS: 1135 MSMS: 1136
PEPMASS=680.34705	35800
CHARGE=2+
316.15746	317	
342.17248	235	1+
351.16471	103	
356.16402	102	
369.18090	625	1+
384.19593	106	
398.17967	590	1+
402.24151	911	1+
414.21552	243	
416.18765	540	1+
423.22043	230	1+
426.19795	224	1+
431.25359	108	
444.21059	860	1+
460.18211	105	
463.23277	139	
469.23718	145	
487.25618	444	
497.23516	652	1+
512.24428	233	1+
515.24576	1718	1+
517.26290	578	1+
529.26304	103	
542.29427	166	
565.29532	117	
604.30055	1514	1+
610.34596	134	
619.33784	112	
621.82017	158	
625.58883	116	
628.33302	469	1+
678.33978	102	
682.35463	126	
685.34282	209	1+
689.29873	293	1+
714.34149	317	1+
732.35922	3698	1+
751.37834	173	
843.42092	260	
845.44519	2853	1+
916.48744	881	1+
933.47679	129	
973.50802	3023	1+
984.90831	691	
1042.50159	132	
1044.53029	1123	1+
1145.59191	1165	1+
1157.80732	221	
END IONS

###FS:    #m/z: 686.02624 #charge   3
###MaxRes:#m/z:  0.00000 #charge-128
###MS: 1135
###MSMS: 1137
BEGIN IONS
TITLE=Cmpd 323, AutoMSn(686.0262), 19.2 min
RTINSECONDS=1154.5
SCANS=MS: 1135 MSMS: 1137
PEPMASS=686.02624	22835
CHARGE=3+
330.14158	1387	1+
369.16816	214	1+
427.19658	316	1+
471.24919	202	
489.26572	432	1+
495.26570	268	1+
496.79917	161	
506.25062	221	1+
512.28098	145	
523.25311	493	1+
540.27198	352	
562.32623	209	
574.29424	256	
576.30779	422	
576.65118	458	
576.98614	200	
588.78424	261	
589.28599	143	
604.30416	758	1+
628.31471	274	1+
636.32740	302	
653.36669	266	
680.69543	170	
685.36400	202	
686.02274	693	1+
686.36359	1012	1+
686.68877	611	1+
691.33371	166	
697.07524	803	1+
733.35236	776	1+
741.37692	227	
819.36271	550	1+
820.36908	2326	1+
847.46113	158	
933.46471	329	1+
950.98355	170	
975.50155	200	
993.02328	233	
993.50398	223	
1048.45095	193	
1106.59526	180	
1107.57084	211	
1290.61044	860	1+
1403.70160	1027	1+
1501.76403	363	1+
1516.77944	1107	1+
1629.87070	434	1+
1723.86591	339	1+
1726.92484	4975	1+
1898.00486	998	1+
END IONS

###FS:    #m/z: 630.96191 #charge   3
###MaxRes:#m/z:  0.00000 #charge-128
###MS: 1135
###MSMS: 1138
BEGIN IONS
TITLE=Cmpd 324, AutoMSn(630.9619), 19.3 min
RTINSECONDS=1155.01
SCANS=MS: 1135 MSMS: 1138
PEPMASS=630.96191	22439
CHARGE=3+
329.18282	1045	1+
343.15206	216	
357.17515	886	1+
361.18221	294	
384.18229	187	
397.18804	148	
410.22276	395	1+
425.17892	303	
428.25131	622	1+
456.24933	1050	1+
460.24935	1099	1+
497.22850	188	
506.25584	163	
518.75011	146	
524.24379	175	
549.74679	267	
550.25356	398	1+
575.27770	1822	1+
587.25605	138	
594.28148	312	1+
612.28067	183	
616.30304	147	
623.27673	434	1+
627.31168	318	1+
629.30854	671	1+
633.80526	192	
634.33330	265	1+
643.24417	188	
646.31252	997	1+
654.73948	252	
686.31569	179	
709.31779	326	1+
734.84416	521	1+
736.36665	196	
758.83360	293	
766.32569	363	1+
793.37707	825	1+
802.76523	553	
802.84190	165	
883.40571	208	
910.90365	247	
940.41032	341	
940.44311	319	1+
951.43264	318	1+
968.40928	528	1+
1112.49959	210	
1249.59702	764	1+
1435.63674	4781	1+
1534.69676	5181	1+
1647.76931	870	1+
1761.81842	574	1+
END IONS

###FS:    #m/z: 686.02501 #charge   3
###MaxRes:#m/z:  0.00000 #charge-128
###MS: 1139
###MSMS: 1140
BEGIN IONS
TITLE=Cmpd 325, AutoMSn(686.0250), 19.3 min
RTINSECONDS=1158.03
SCANS=MS: 1139 MSMS: 1140
PEPMASS=686.02501	51418
CHARGE=3+
330.14034	1465	1+
410.17077	356	
427.19384	220	
437.30394	246	1+
471.24632	354	1+
475.48431	312	
475.57634	264	
489.26554	461	1+
495.27056	573	1+
523.25572	620	1+
540.27491	607	1+
562.30988	580	
573.80553	300	1+
576.31108	1246	1+
576.64349	705	
576.98365	427	
584.33823	485	1+
589.29594	314	1+
596.34004	205	
604.29906	1178	1+
604.84550	230	
608.37206	171	
610.33277	256	1+
614.31863	375	1+
618.85708	202	
636.33751	519	1+
645.81896	838	
646.31074	803	
653.35275	871	1+
680.34318	608	1+
680.68930	463	
681.84626	164	
683.36297	365	1+
685.68512	586	1+
686.02680	1397	1+
686.36791	1139	1+
691.33062	464	1+
733.33872	1328	1+
743.40741	208	
766.43978	211	
794.45297	185	
820.37306	3384	1+
862.97077	235	
863.46119	553	
921.00498	176	
933.45792	381	
974.50648	335	1+
993.01297	281	
993.52317	319	
1106.58679	481	1+
1123.59148	178	
1323.76966	341	1+
1403.71488	1557	1+
1516.79519	2065	1+
1629.85193	850	1+
1726.92339	7595	1+
1897.99309	1365	1+
END IONS

###FS:    #m/z: 680.34795 #charge   2
###MaxRes:#m/z:  0.00000 #charge-128
###MS: 1139
###MSMS: 1141
BEGIN IONS
TITLE=Cmpd 326, AutoMSn(680.3479), 19.3 min
RTINSECONDS=1158.53
SCANS=MS: 1139 MSMS: 1141
PEPMASS=680.34795	45524
CHARGE=2+
316.14932	391	
330.13754	297	1+
344.14321	273	1+
369.18181	861	1+
371.16794	284	
381.16073	146	
386.23791	124	
387.18393	168	
396.20435	134	
398.16591	425	1+
401.23303	136	
402.23834	806	1+
412.17691	119	
414.22650	187	
416.18628	284	1+
423.22847	229	
426.18877	478	1+
444.20430	366	
470.22096	175	
487.25087	607	
497.24470	633	
512.28094	247	1+
515.24397	1551	1+
517.26959	576	
524.28038	235	1+
587.27632	148	
600.32498	156	
604.30153	1951	1+
610.31873	130	
628.32566	661	1+
636.66810	253	1+
672.33704	241	1+
680.33957	312	1+
715.33566	355	1+
718.34776	211	
730.32786	171	
732.36260	4470	1+
743.38179	128	
815.41545	175	
820.35281	289	
843.41775	250	1+
845.44535	3058	1+
916.48465	1284	1+
956.47786	240	1+
973.50552	3185	1+
984.05328	160	
984.93025	354	
1044.54147	1608	1+
1145.58778	1482	1+
END IONS

###FS:    #m/z: 630.96204 #charge   3
###MaxRes:#m/z:  0.00000 #charge-128
###MS: 1139
###MSMS: 1142
BEGIN IONS
TITLE=Cmpd 327, AutoMSn(630.9620), 19.3 min
RTINSECONDS=1159.03
SCANS=MS: 1139 MSMS: 1142
PEPMASS=630.96204	28827
CHARGE=3+
329.17981	1271	1+
343.16505	205	
357.17753	835	1+
361.17732	468	
395.18499	165	
411.22561	289	
428.24505	366	
439.22047	336	1+
456.24636	877	1+
460.24950	1023	1+
470.72871	319	1+
475.70825	208	1+
484.69918	382	
492.03433	180	
513.24967	195	
524.24343	192	
544.29851	171	
549.75449	529	1+
550.98475	208	
575.27703	1410	1+
608.28194	474	1+
614.30022	202	
627.33109	509	1+
628.66320	189	
630.35319	203	
631.30438	771	1+
643.23913	192	
646.31268	732	1+
658.79626	194	
680.79457	180	
686.32853	170	
686.82864	178	
766.33453	302	1+
792.37702	767	1+
824.87949	299	
825.39337	182	
882.41516	190	
940.42048	202	
951.44649	175	
1011.43276	191	
1249.55595	1093	1+
1435.62830	4889	1+
1470.69388	594	1+
1534.70758	4137	1+
END IONS

###FS:    #m/z: 686.02635 #charge   3
###MaxRes:#m/z:  0.00000 #charge-128
###MS: 1143
###MSMS: 1144
BEGIN IONS
TITLE=Cmpd 328, AutoMSn(686.0263), 19.4 min
RTINSECONDS=1162.05
SCANS=MS: 1143 MSMS: 1144
PEPMASS=686.02635	56157
CHARGE=3+
330.14011	1538	1+
401.21681	227	1+
410.16443	746	
417.91839	180	
427.19794	315	1+
443.23324	385	1+
467.22460	201	
469.30697	205	
489.26344	348	
495.26452	321	1+
523.24226	696	1+
540.26681	350	
553.78793	180	
562.31205	444	
562.80631	461	
574.28918	250	
575.64480	330	1+
575.97656	463	1+
576.31813	645	1+
579.28150	187	
584.32515	180	
636.33040	752	1+
653.35903	343	
662.35723	247	
674.67127	182	
679.69484	245	1+
680.36019	298	
684.32632	371	1+
686.02800	1182	1+
686.35183	2045	1+
686.69619	483	
688.99114	247	
732.35249	201	
733.33597	659	1+
766.42170	286	1+
815.43479	285	
815.95764	340	
820.36363	3476	1+
845.46286	254	1+
862.96893	358	
863.45740	324	
933.44677	598	1+
974.51050	372	1+
1048.47606	205	
1123.61029	198	
1176.60371	327	1+
1207.62602	1280	1+
1219.65074	398	1+
1235.69353	632	1+
1290.62522	1062	1+
1403.69531	1498	1+
1516.78013	1826	1+
1726.92200	6052	1+
1897.99114	1575	1+
END IONS

###FS:    #m/z: 523.29917 #charge   2
###MaxRes:#m/z:  0.00000 #charge-128
###MS: 1143
###MSMS: 1145
BEGIN IONS
TITLE=Cmpd 329, AutoMSn(523.2992), 19.4 min
RTINSECONDS=1162.55
SCANS=MS: 1143 MSMS: 1145
PEPMASS=523.29917	34620
CHARGE=2+
340.16185	431	1+
342.10784	287	
344.16877	207	
359.13577	204	
362.16898	206	
369.17814	202	
381.19713	165	
389.23237	256	
393.10642	249	1+
395.77823	160	
397.17230	226	
415.21901	288	1+
427.21400	242	1+
433.23832	505	1+
442.22399	351	1+
450.24654	1941	1+
457.14394	517	1+
460.23563	217	
461.23382	496	
464.76536	259	1+
468.27349	287	1+
471.25118	505	1+
481.25562	224	1+
484.27685	196	
486.29062	4766	1+
503.27690	266	1+
508.27546	156	
519.25847	1322	1+
522.27511	186	
525.26518	1116	1+
527.82924	302	
532.31471	213	
533.93400	169	
560.28695	360	1+
563.33036	2220	1+
571.19941	572	1+
585.33291	2208	1+
593.32471	170	
620.34299	342	1+
638.34666	1268	1+
657.35010	431	1+
671.38304	158	
678.36159	3120	1+
706.32451	181	
735.39158	271	1+
748.42328	2392	1+
761.38046	507	1+
779.39799	4160	1+
789.38097	620	1+
790.71446	653	
798.73291	273	
849.47211	2795	1+
859.45693	561	
859.46064	388	1+
860.22189	445	
876.46104	3835	1+
914.44045	188	
946.52164	738	1+
946.52606	5379	1+
1001.46883	582	1+
1018.47785	1910	1+
1036.48934	1181	1+
1045.56745	1154	1+
END IONS

###FS:    #m/z: 602.31333 #charge   2
###MaxRes:#m/z:  0.00000 #charge-128
###MS: 1143
###MSMS: 1146
BEGIN IONS
TITLE=Cmpd 330, AutoMSn(602.3133), 19.4 min
RTINSECONDS=1163.05
SCANS=MS: 1143 MSMS: 1146
PEPMASS=602.31333	31698
CHARGE=2+
358.15418	137	
361.24892	125	
381.70195	148	
386.14817	505	
387.20608	194	
395.70786	161	
397.20947	155	
408.22170	222	
438.23421	174	
473.26271	277	1+
477.23946	157	
499.23382	1147	1+
510.26569	128	
514.26485	313	1+
572.28755	129	
586.30769	201	
600.31682	162	
601.32726	320	1+
604.27614	388	1+
612.31965	416	
629.34031	125	
657.34029	134	
660.27760	121	
726.35636	367	1+
762.38501	130	
769.40193	160	
790.38175	478	1+
797.39092	761	1+
806.80071	377	
836.43255	127	
903.47572	313	
913.50696	184	
1017.52951	252	
1088.55125	567	1+
END IONS

###FS:    #m/z: 523.29872 #charge   2
###MaxRes:#m/z:  0.00000 #charge-128
###MS: 1147
###MSMS: 1148
BEGIN IONS
TITLE=Cmpd 331, AutoMSn(523.2987), 19.4 min
RTINSECONDS=1166.07
SCANS=MS: 1147 MSMS: 1148
PEPMASS=523.29872	29724
CHARGE=2+
340.18250	396	
341.13419	658	1+
358.18972	202	
359.13552	461	1+
362.17948	196	
388.19263	184	
389.20945	398	1+
393.12128	204	
395.78219	172	
430.22496	388	1+
433.23210	623	1+
438.73457	1087	1+
444.23622	177	
450.24719	1510	1+
456.15713	213	
457.13820	684	1+
461.24003	715	1+
468.28963	178	
468.40916	190	
486.29293	3671	1+
489.25888	197	
501.73108	338	1+
504.27650	289	1+
509.74327	332	
517.25409	199	
518.74981	713	1+
519.26227	1425	1+
522.27361	370	
523.29447	450	
524.28308	1386	1+
527.84383	167	
533.93299	192	
560.30741	214	
563.32965	2446	1+
571.21311	368	
585.36487	584	
586.31664	995	1+
610.35583	196	
638.34236	862	1+
657.35485	385	1+
671.36687	372	1+
678.35194	2915	1+
679.95282	338	
748.41349	1286	1+
761.37989	349	1+
779.40169	4123	1+
789.38814	444	1+
800.42844	178	
849.46618	2068	1+
858.44225	442	1+
859.45025	511	1+
860.21708	423	
860.34412	279	
876.45034	1177	1+
877.45387	1455	1+
946.52419	5699	1+
1019.47689	934	1+
END IONS

###FS:    #m/z: 478.77095 #charge   2
###MaxRes:#m/z:  0.00000 #charge-128
###MS: 1147
###MSMS: 1149
BEGIN IONS
TITLE=Cmpd 332, AutoMSn(478.7710), 19.4 min
RTINSECONDS=1166.57
SCANS=MS: 1147 MSMS: 1149
PEPMASS=478.77095	21265
CHARGE=2+
350.20810	118	
368.21896	881	1+
383.23077	124	
385.25640	657	1+
387.21275	345	1+
393.75447	200	
413.22497	123	
419.24569	112	
439.25177	400	1+
456.28738	1139	1+
460.23168	131	
462.24283	129	
474.26525	705	1+
478.26458	564	1+
480.29095	359	
482.25145	170	
483.50255	180	
553.29250	397	
569.29839	245	
570.33322	2909	1+
581.31408	330	1+
650.35559	115	
666.39484	297	1+
682.39305	126	
683.41550	6279	1+
693.39996	290	1+
796.50960	522	1+
852.48163	103	
END IONS

###FS:    #m/z: 602.31287 #charge   2
###MaxRes:#m/z:  0.00000 #charge-128
###MS: 1147
###MSMS: 1150
BEGIN IONS
TITLE=Cmpd 333, AutoMSn(602.3129), 19.5 min
RTINSECONDS=1167.08
SCANS=MS: 1147 MSMS: 1150
PEPMASS=602.31287	23689
CHARGE=2+
373.18286	161	
373.44790	216	
382.20699	128	
386.14648	369	1+
397.19226	103	
452.76034	127	
467.27381	131	
482.24266	111	
499.23466	295	
509.25747	139	
514.28391	171	
515.25775	158	
516.25759	318	1+
542.22375	105	
569.27735	126	
573.30194	131	
586.32044	129	
600.31838	526	1+
604.31002	308	1+
612.32800	257	
627.31128	130	
677.30242	223	1+
726.37018	397	1+
769.38655	259	1+
779.37687	143	
791.39949	129	
797.39248	538	1+
896.40090	145	
903.48287	121	
913.50143	130	
1017.51775	146	
1088.56747	180	
1089.56035	156	
END IONS

###FS:    #m/z: 478.77210 #charge   2
###MaxRes:#m/z:  0.00000 #charge-128
###MS: 1151
###MSMS: 1152
BEGIN IONS
TITLE=Cmpd 334, AutoMSn(478.7721), 19.5 min
RTINSECONDS=1170.1
SCANS=MS: 1151 MSMS: 1152
PEPMASS=478.77210	21395
CHARGE=2+
368.22622	985	1+
374.62384	252	
379.19599	127	
381.18547	111	
385.25599	633	1+
387.20247	299	
415.69907	105	
439.25828	154	
456.29441	1014	1+
460.28328	120	
461.26934	236	
463.26423	113	
474.29085	105	
476.27926	679	1+
478.27218	704	1+
480.27744	657	1+
482.25818	173	
483.50065	627	
501.24181	103	
553.31308	373	
569.29274	208	
570.33394	3474	1+
581.30492	317	
589.32820	154	
666.38714	390	1+
681.38983	410	1+
683.41745	6182	1+
692.18588	109	
693.40866	155	
695.39331	116	
796.49783	376	1+
END IONS

###FS:    #m/z: 523.29874 #charge   2
###MaxRes:#m/z:  0.00000 #charge-128
###MS: 1151
###MSMS: 1154
BEGIN IONS
TITLE=Cmpd 335, AutoMSn(523.2987), 19.5 min
RTINSECONDS=1171.1
SCANS=MS: 1151 MSMS: 1154
PEPMASS=523.29874	23905
CHARGE=2+
339.13675	163	
340.18234	147	
341.14177	199	
343.14923	244	1+
359.14030	261	
362.17339	352	
411.12350	295	1+
433.22675	150	
438.73748	420	
449.24307	193	
450.24060	1848	1+
456.19085	192	
457.14027	360	
461.24214	472	1+
468.28672	198	
486.28767	1837	1+
509.74196	350	
518.75383	385	
519.26129	1292	1+
522.28550	676	1+
524.27835	501	1+
526.27694	299	
533.93283	180	
563.32563	2239	1+
570.24584	152	
571.21344	662	1+
571.28203	264	
585.35547	387	
586.33167	651	1+
588.25940	159	
638.33902	448	1+
657.35724	163	
671.38631	191	
678.35473	2048	1+
679.94961	166	
748.41620	906	1+
758.39204	141	
761.38475	520	1+
779.39987	2074	1+
789.39061	344	1+
849.46917	945	1+
859.44039	277	1+
860.21392	415	
876.45185	423	
877.45937	1407	1+
946.51343	2380	1+
1001.45679	513	1+
1019.47631	1157	1+
END IONS

###FS:    #m/z: 478.77186 #charge   2
###MaxRes:#m/z:  0.00000 #charge-128
###MS: 1155
###MSMS: 1157
BEGIN IONS
TITLE=Cmpd 336, AutoMSn(478.7719), 19.6 min
RTINSECONDS=1174.62
SCANS=MS: 1155 MSMS: 1157
PEPMASS=478.77186	18486
CHARGE=2+
338.20126	118	
349.20099	103	
368.22917	488	1+
385.25171	375	
387.21040	126	
440.26801	121	
456.28919	934	1+
459.27898	159	
461.25947	114	
462.25296	431	1+
468.41632	378	
474.28525	172	
476.27892	530	1+
478.26567	620	1+
480.26233	930	1+
483.49997	148	
487.52878	128	
553.31912	185	
569.28100	170	
570.33196	1561	1+
581.29335	150	
666.39637	137	
682.36657	157	
683.41797	3731	1+
693.39778	109	
796.50362	161	
852.45622	170	
END IONS

###FS:    #m/z: 431.24500 #charge   2
###MaxRes:#m/z:  0.00000 #charge-128
###MS: 1155
###MSMS: 1158
BEGIN IONS
TITLE=Cmpd 337, AutoMSn(431.2450), 19.6 min
RTINSECONDS=1175.12
SCANS=MS: 1155 MSMS: 1158
PEPMASS=431.24500	11316
CHARGE=2+
313.16538	103	
353.21372	111	
369.19769	120	
404.24866	1368	1+
412.24393	239	1+
427.25059	118	
428.27454	154	
429.23765	516	1+
432.26564	695	1+
434.26379	408	1+
590.33216	634	
703.41259	369	1+
789.44080	207	1+
END IONS

###FS:    #m/z: 543.74661 #charge   2
###MaxRes:#m/z:  0.00000 #charge-128
###MS: 1159
###MSMS: 1160
BEGIN IONS
TITLE=Cmpd 338, AutoMSn(543.7466), 19.6 min
RTINSECONDS=1178.14
SCANS=MS: 1159 MSMS: 1160
PEPMASS=543.74661	11966
CHARGE=2+
322.18627	115	
329.12723	396	1+
380.15618	115	
386.19365	146	
389.72846	240	
402.22460	138	
414.21402	665	1+
424.19869	626	1+
427.21082	147	
435.20814	131	
442.21084	1865	1+
449.25705	306	1+
462.19415	121	
465.18724	181	
477.27891	117	
482.21583	2024	1+
492.24813	107	
510.69594	180	
523.27340	169	
526.26899	228	
535.22998	128	
540.29508	461	1+
542.29640	497	1+
546.29564	405	1+
550.03151	180	
577.27993	317	
605.26415	305	1+
628.27417	123	
644.45777	114	
645.27793	4117	1+
653.72815	1684	1+
653.93201	108	
740.43254	112	
758.36112	2196	1+
765.20917	172	
767.84468	184	
768.58011	206	
780.39341	100	
886.43000	354	1+
1086.50039	2262	1+
END IONS

###FS:    #m/z: 668.93185 #charge   3
###MaxRes:#m/z:  0.00000 #charge-128
###MS: 1159
###MSMS: 1161
BEGIN IONS
TITLE=Cmpd 339, AutoMSn(668.9319), 19.6 min
RTINSECONDS=1178.64
SCANS=MS: 1159 MSMS: 1161
PEPMASS=668.93185	9927
CHARGE=3+
368.17789	198	
409.18859	166	
427.21615	345	1+
437.20158	190	
455.20816	132	
460.66598	200	
463.20580	225	
538.70872	329	
539.21334	266	
547.23550	157	
565.25482	386	1+
582.77978	134	
596.21993	217	
597.90059	617	1+
598.23446	740	1+
598.56687	165	
631.74391	606	1+
657.21638	110	
663.27161	303	1+
663.94425	101	
666.34841	917	1+
666.85117	118	
671.33528	552	1+
671.86249	107	
711.76870	876	1+
712.38314	144	
760.29325	131	
767.28030	141	
767.77233	121	
775.78931	481	1+
819.79673	230	1+
872.36585	124	
896.33527	169	
897.86690	104	
920.31836	272	1+
1423.53084	866	1+
1694.62446	829	1+
END IONS

###FS:    #m/z: 431.24690 #charge   2
###MaxRes:#m/z:  0.00000 #charge-128
###MS: 1159
###MSMS: 1162
BEGIN IONS
TITLE=Cmpd 340, AutoMSn(431.2469), 19.7 min
RTINSECONDS=1179.14
SCANS=MS: 1159 MSMS: 1162
PEPMASS=431.24690	11281
CHARGE=2+
339.68659	115	
369.18658	148	
382.14468	128	
387.22169	152	
404.25106	1013	1+
428.26147	489	1+
430.24474	451	1+
432.26794	492	1+
434.26530	520	1+
436.23570	201	
441.08660	168	
459.26738	163	
488.27104	143	
590.32458	881	1+
703.41193	303	
END IONS

###FS:    #m/z: 543.74790 #charge   2
###MaxRes:#m/z:  0.00000 #charge-128
###MS: 1163
###MSMS: 1164
BEGIN IONS
TITLE=Cmpd 341, AutoMSn(543.7479), 19.7 min
RTINSECONDS=1182.16
SCANS=MS: 1163 MSMS: 1164
PEPMASS=543.74790	32519
CHARGE=2+
322.18394	371	
329.12912	572	
349.17572	134	
397.19336	170	
402.24109	189	
414.21641	1272	1+
424.19853	1705	1+
442.21038	3512	1+
447.18804	158	
448.84070	200	
449.24909	911	
458.22307	175	
465.19045	430	
482.21407	4244	1+
491.58405	136	
492.18496	265	
503.24762	153	
524.27041	151	
526.28359	139	
533.92986	272	
534.03100	148	
535.23851	173	
535.71833	178	
540.29308	185	
542.26791	400	1+
546.27491	633	1+
554.26816	190	
577.28443	897	1+
605.28444	645	
645.28000	10295	1+
653.70220	394	
654.74093	1296	
758.36461	5972	1+
768.35701	193	
886.43378	710	1+
1086.48751	7722	1+
END IONS

###FS:    #m/z: 668.93230 #charge   3
###MaxRes:#m/z:  0.00000 #charge-128
###MS: 1163
###MSMS: 1165
BEGIN IONS
TITLE=Cmpd 342, AutoMSn(668.9323), 19.7 min
RTINSECONDS=1182.67
SCANS=MS: 1163 MSMS: 1165
PEPMASS=668.93230	17607
CHARGE=3+
368.18533	533	1+
370.17039	172	
409.19925	309	1+
419.19446	153	
437.20999	193	
455.21346	242	1+
473.08973	183	
538.70969	351	
539.20896	197	
544.22889	118	
565.25797	549	1+
573.15935	330	
583.26971	203	
592.57216	121	
597.89503	1044	1+
598.22920	550	
598.56232	641	
600.25699	400	1+
606.73246	128	
619.20205	118	
629.29513	121	
643.35600	128	
650.30687	236	1+
662.92689	132	
665.35323	307	1+
666.86730	253	
667.35567	502	1+
670.32303	315	1+
671.49019	295	
673.31824	123	
679.95086	245	
767.77066	239	1+
810.80697	187	
819.83499	208	
820.29481	158	
839.30428	153	
920.32896	770	1+
1191.43691	668	1+
1262.49642	876	1+
1422.51037	1553	1+
1550.58233	532	1+
1694.62369	583	1+
END IONS

###FS:    #m/z: 553.24946 #charge   3
###MaxRes:#m/z:  0.00000 #charge-128
###MS: 1163
###MSMS: 1166
BEGIN IONS
TITLE=Cmpd 343, AutoMSn(553.2495), 19.7 min
RTINSECONDS=1183.17
SCANS=MS: 1163 MSMS: 1166
PEPMASS=553.24946	9153
CHARGE=3+
376.59614	188	
402.21377	105	
440.19236	138	
442.21549	201	
448.21963	267	1+
466.23131	204	
472.28272	145	
475.49850	217	
482.22185	112	
498.24093	163	
503.26511	147	
514.27310	136	
523.25354	308	1+
529.22582	108	
532.29951	133	
534.33305	131	
540.26786	112	
548.31300	212	1+
550.29241	425	1+
552.31533	194	
552.75435	171	
553.28726	1077	1+
554.74268	129	
563.31517	136	
580.27714	773	1+
645.27520	140	
661.29241	154	
677.84434	104	
693.36546	632	1+
737.34392	488	1+
758.38830	110	
863.46915	149	
END IONS

###FS:    #m/z: 543.74744 #charge   2
###MaxRes:#m/z:  0.00000 #charge-128
###MS: 1167
###MSMS: 1168
BEGIN IONS
TITLE=Cmpd 344, AutoMSn(543.7474), 19.8 min
RTINSECONDS=1186.19
SCANS=MS: 1167 MSMS: 1168
PEPMASS=543.74744	47075
CHARGE=2+
322.18172	330	
329.12780	925	
335.17450	285	
397.18552	192	
414.21273	1447	1+
424.19844	2181	1+
437.18669	242	
442.21063	5042	1+
448.83947	232	
449.25416	896	
465.18975	596	1+
472.24190	187	
482.21409	6042	1+
491.58812	222	
492.19658	421	
535.74117	181	
540.30159	192	
541.27346	192	
542.29585	505	1+
546.32462	333	
577.27717	881	1+
605.27205	569	
628.25115	457	1+
645.27854	12844	1+
653.70131	310	
654.75190	1757	1+
758.36140	6729	1+
767.84359	221	
768.35242	212	
886.43974	1359	1+
1086.49197	10017	1+
END IONS

###FS:    #m/z: 668.93467 #charge   3
###MaxRes:#m/z:  0.00000 #charge-128
###MS: 1167
###MSMS: 1169
BEGIN IONS
TITLE=Cmpd 345, AutoMSn(668.9347), 19.8 min
RTINSECONDS=1186.69
SCANS=MS: 1167 MSMS: 1169
PEPMASS=668.93467	16984
CHARGE=3+
368.17758	433	
376.67091	185	
409.20872	149	
416.18569	117	
437.22285	246	1+
455.08020	120	
455.21024	347	
460.66999	160	
463.20766	166	
473.09600	203	
485.19360	140	
532.28418	154	
547.25634	240	1+
565.25624	184	
596.22858	537	1+
597.89709	1019	1+
598.23382	899	
598.56589	426	
600.28387	308	1+
631.74944	468	1+
632.23647	231	
662.91538	235	1+
668.36839	237	
671.32934	259	
673.32738	175	
767.27835	154	
775.79978	294	
776.29211	146	
819.30275	164	
819.81777	175	
839.29669	203	
870.37743	141	
1076.41082	1033	1+
1331.69595	770	1+
1422.50719	1517	1+
1694.62318	655	1+
END IONS

###FS:    #m/z: 625.31635 #charge   3
###MaxRes:#m/z:  0.00000 #charge-128
###MS: 1167
###MSMS: 1170
BEGIN IONS
TITLE=Cmpd 346, AutoMSn(625.3163), 19.8 min
RTINSECONDS=1187.19
SCANS=MS: 1167 MSMS: 1170
PEPMASS=625.31635	7934
CHARGE=3+
375.22909	248	
382.22104	184	
395.22857	115	
406.19747	118	
446.27080	504	
489.18972	142	
506.24605	127	
509.80149	191	
519.73737	161	
538.24678	147	
549.72519	114	
552.24087	129	
561.25346	142	
562.76252	129	
576.77710	158	
586.30135	193	
593.33916	597	1+
622.28705	222	
623.32182	647	1+
628.31823	482	1+
628.66341	134	
636.65084	352	
650.35820	2384	1+
658.91007	590	
763.43459	387	1+
774.36851	162	
781.42557	170	
802.36152	346	1+
828.39953	125	
914.44110	334	1+
1057.45155	173	
1093.50499	133	
END IONS

###FS:    #m/z: 851.64213 #charge   3
###MaxRes:#m/z:  0.00000 #charge-128
###MS: 1171
###MSMS: 1172
BEGIN IONS
TITLE=Cmpd 347, AutoMSn(851.6421), 19.8 min
RTINSECONDS=1190.21
SCANS=MS: 1171 MSMS: 1172
PEPMASS=851.64213	35053
CHARGE=3+
441.19176	330	1+
446.23003	379	1+
450.19098	467	
458.69203	245	
460.21607	215	
485.70146	508	1+
509.23977	240	1+
513.24082	233	
548.74684	290	1+
555.22573	202	
560.24263	506	1+
564.24125	610	1+
568.25574	283	
568.70983	293	1+
571.74676	437	
572.22923	361	
576.75152	814	1+
578.23614	736	1+
579.94608	1699	1+
580.28439	1608	
580.61444	610	
598.94994	693	1+
605.27159	263	1+
608.26667	1052	1+
608.76699	417	
628.27859	564	1+
632.26408	285	1+
641.79895	416	
642.30638	441	
647.98224	731	1+
648.31288	683	
648.66126	293	
650.29794	232	
655.29164	313	1+
660.79450	255	1+
674.28261	315	1+
685.67442	357	
691.32936	279	
723.31296	338	1+
772.33845	399	1+
821.37795	294	
860.89510	253	
889.40967	252	
896.90688	254	
907.97551	266	
950.38703	750	1+
968.41355	933	1+
982.43623	860	1+
1031.40970	1022	1+
1041.39101	1158	1+
1059.40324	2381	1+
1063.45162	525	1+
1081.47951	1644	1+
1126.47731	618	1+
1130.45844	772	1+
1144.48727	2396	1+
1154.47333	976	1+
1172.48541	3703	1+
1197.53181	697	1+
1225.50729	3015	1+
1243.52066	9840	1+
1243.53200	330	
1255.27184	228	
1328.60877	1427	1+
1338.58705	1960	1+
1356.60051	5771	1+
1371.58986	599	1+
1390.59004	612	1+
1413.61974	466	1+
1482.70005	934	1+
1484.65736	797	1+
1503.67270	1706	1+
1541.66624	690	1+
1553.74186	494	1+
1560.68422	1625	1+
1737.82207	5815	1+
1794.84008	7476	1+
1941.91749	4617	1+
2054.99130	1270	1+
2126.00464	1254	1+
END IONS

###FS:    #m/z: 939.19373 #charge   3
###MaxRes:#m/z:  0.00000 #charge-128
###MS: 1171
###MSMS: 1173
BEGIN IONS
TITLE=Cmpd 348, AutoMSn(939.1937), 19.8 min
RTINSECONDS=1190.71
SCANS=MS: 1171 MSMS: 1173
PEPMASS=939.19373	9918
CHARGE=3+
366.14525	168	
372.13283	122	
402.23273	301	
437.18791	181	
459.25688	107	
550.26167	128	
770.40536	111	
901.91987	119	
912.94457	188	
913.42777	194	
913.68220	122	
937.44411	102	
941.98690	153	
END IONS

###FS:    #m/z: 751.76265 #charge   3
###MaxRes:#m/z:  0.00000 #charge-128
###MS: 1171
###MSMS: 1174
BEGIN IONS
TITLE=Cmpd 349, AutoMSn(751.7626), 19.9 min
RTINSECONDS=1191.21
SCANS=MS: 1171 MSMS: 1174
PEPMASS=751.76265	7503
CHARGE=3+
372.13779	113	
395.77234	239	
402.23639	566	1+
403.71404	106	
411.23168	112	
437.18553	363	1+
448.71978	198	
476.19196	110	
485.22860	106	
525.28260	124	
550.25709	162	
624.91237	140	
666.30973	108	
715.33685	105	
726.86604	292	
727.34362	107	
748.35983	254	1+
752.35617	121	
770.37607	276	
772.35869	109	
901.94675	187	
1505.74927	811	1+
1702.81129	481	1+
END IONS

###FS:    #m/z: 851.64235 #charge   3
###MaxRes:#m/z:  0.00000 #charge-128
###MS: 1175
###MSMS: 1176
BEGIN IONS
TITLE=Cmpd 350, AutoMSn(851.6424), 19.9 min
RTINSECONDS=1194.24
SCANS=MS: 1175 MSMS: 1176
PEPMASS=851.64235	102985
CHARGE=3+
446.23045	1364	1+
490.72405	595	1+
521.19508	848	
532.73320	827	
563.74169	682	
568.24451	751	1+
571.73854	898	
572.23903	757	
574.31459	463	
576.75926	711	
579.94884	5475	1+
580.28133	4021	1+
580.62011	1745	
593.27665	439	
598.95536	1772	1+
599.62241	599	
604.74425	902	
641.79460	1332	
642.30047	1178	1+
647.97655	1827	1+
648.31244	2253	1+
648.64546	853	
666.79059	601	1+
669.80110	1341	
678.80742	5234	
685.67430	932	1+
686.00657	727	
686.32603	748	1+
691.33152	989	1+
707.32601	519	
766.85580	437	
767.34883	543	
777.37527	707	
777.87341	662	
798.32581	579	1+
868.40456	460	
882.36538	559	1+
889.41366	652	1+
897.42079	464	
898.41593	13234	1+
916.39298	1553	1+
950.37331	1431	1+
968.41305	3619	1+
982.43917	846	1+
1031.40488	2504	1+
1042.38503	1653	1+
1059.39100	432	
1059.40314	7375	1+
1081.47102	3333	1+
1127.45730	3014	1+
1144.49055	4986	1+
1153.47495	3336	1+
1172.48435	8558	1+
1197.53501	3175	1+
1211.55017	1089	1+
1215.53088	3867	1+
1225.50632	8756	1+
1240.53358	992	1+
1243.52104	26120	1+
1255.54813	1441	1+
1265.57583	860	1+
1311.58482	1631	1+
1328.60700	3461	1+
1339.59031	3147	1+
1345.58302	898	1+
1356.59589	573	
1357.60456	8805	1+
1390.57992	1249	1+
1447.60647	1227	1+
1475.67845	1549	1+
1482.70465	2044	1+
1484.67544	2629	1+
1503.66796	5215	1+
1541.67224	2548	1+
1560.69416	4861	1+
1640.77004	1613	1+
1737.82325	20797	1+
1794.83725	25771	1+
1941.91397	14733	1+
2054.98981	6106	1+
2126.03179	4580	1+
END IONS

###FS:    #m/z: 547.25840 #charge   2
###MaxRes:#m/z:  0.00000 #charge-128
###MS: 1175
###MSMS: 1177
BEGIN IONS
TITLE=Cmpd 351, AutoMSn(547.2584), 19.9 min
RTINSECONDS=1194.74
SCANS=MS: 1175 MSMS: 1177
PEPMASS=547.25840	16920
CHARGE=2+
314.11590	366	1+
322.17916	213	
329.12704	456	
414.21498	398	
424.20328	691	1+
427.21162	230	
433.20935	374	
440.11169	157	
442.21151	2621	1+
443.73176	1343	1+
447.18485	157	
450.24758	1203	1+
457.14369	369	
465.19238	160	
482.21598	2705	1+
486.16111	174	
492.19820	377	1+
513.16813	247	1+
516.73798	192	
526.28758	164	
530.27966	265	1+
543.32950	234	
543.74774	2100	1+
546.30092	360	
547.28349	1404	1+
547.75572	240	
553.21609	160	
559.09672	567	1+
563.32870	1659	1+
571.21815	628	
577.28965	228	
605.26959	309	
628.24369	199	
645.27942	5899	1+
653.70241	405	
653.77197	294	
653.91982	248	
654.74603	1081	1+
678.35719	1175	1+
758.36927	3484	1+
768.60068	204	
768.64301	443	
779.40220	2031	1+
790.37271	316	1+
858.42677	638	1+
876.45215	4824	1+
888.46817	958	1+
896.49947	290	1+
1001.45437	791	1+
1019.46149	654	1+
1048.49133	1065	1+
1087.50478	2206	1+
END IONS

###FS:    #m/z: 554.25115 #charge   2
###MaxRes:#m/z:  0.00000 #charge-128
###MS: 1175
###MSMS: 1178
BEGIN IONS
TITLE=Cmpd 352, AutoMSn(554.2512), 19.9 min
RTINSECONDS=1195.24
SCANS=MS: 1175 MSMS: 1178
PEPMASS=554.25115	16610
CHARGE=2+
343.14239	863	1+
353.18725	150	
360.19731	156	
370.21847	363	
371.13455	1858	1+
375.14400	158	
376.59640	180	
378.57198	232	
395.16038	167	
409.21857	1592	1+
440.15492	575	
441.23577	453	1+
447.19557	158	
449.25754	282	
458.17697	240	
466.24390	212	
482.21730	254	
485.25265	822	
486.16556	2968	1+
506.23676	936	1+
523.26022	9520	1+
528.27896	287	
534.24705	223	
539.23428	161	
552.30914	538	1+
554.29034	746	1+
556.28434	999	1+
580.28680	453	1+
584.30567	477	1+
594.26745	228	
605.29912	279	
622.33192	3956	1+
720.33084	712	1+
737.35405	9728	1+
747.36207	395	1+
818.40874	203	
836.41998	2160	1+
846.40486	162	
847.14313	216	
847.26693	161	
855.37549	1144	1+
856.04027	225	
898.43735	283	
926.41242	1049	1+
END IONS

###FS:    #m/z: 851.39190 #charge   3
###MaxRes:#m/z:  0.00000 #charge-128
###MS: 1179
###MSMS: 1180
BEGIN IONS
TITLE=Cmpd 353, AutoMSn(851.3919), 20.0 min
RTINSECONDS=1198.27
SCANS=MS: 1179 MSMS: 1180
PEPMASS=851.39190	107605
CHARGE=3+
446.22856	1041	1+
511.21236	587	1+
527.25268	545	
532.22848	901	1+
550.73682	598	1+
571.74013	1051	
572.24907	2347	1+
576.76454	709	
577.26032	455	
579.94785	5427	1+
580.28174	4455	
580.61532	1693	
598.95721	1796	1+
599.62476	520	
613.25954	2343	
628.27856	1007	1+
647.97581	2002	1+
648.31556	1439	
648.65910	678	
656.29601	825	1+
656.81405	757	
661.29275	575	
664.80809	1475	
665.30990	1182	1+
685.67192	614	
685.99778	611	
686.33971	622	
691.32961	831	1+
695.79978	681	
696.31001	488	
697.02978	470	
707.32194	731	1+
730.33063	653	1+
738.34366	1023	1+
820.88722	763	
821.38884	613	1+
897.96183	13172	1+
907.97245	452	
916.41141	1088	1+
951.38226	802	1+
968.39794	2117	1+
982.43862	501	
1031.40959	1641	1+
1041.39517	2500	1+
1059.39304	720	
1059.40015	5971	1+
1081.47082	3880	1+
1126.46581	2330	1+
1144.49315	4875	1+
1154.48113	2785	1+
1172.48305	7780	1+
1197.54143	2664	1+
1207.49195	1702	1+
1211.54362	967	1+
1215.52740	2796	1+
1226.50732	5433	1+
1243.52101	22109	1+
1243.52520	625	
1244.52999	459	
1282.58671	1429	1+
1298.57323	783	1+
1338.58334	3387	1+
1356.60717	12001	1+
1482.67811	4410	1+
1503.67658	4121	1+
1541.67378	1876	1+
1553.74092	1570	1+
1560.69082	4260	1+
1737.82565	17837	1+
1794.84159	21796	1+
1941.91376	13295	1+
2054.98951	4242	1+
2126.02602	4027	1+
END IONS

###FS:    #m/z: 554.24915 #charge   2
###MaxRes:#m/z:  0.00000 #charge-128
###MS: 1179
###MSMS: 1181
BEGIN IONS
TITLE=Cmpd 354, AutoMSn(554.2492), 20.0 min
RTINSECONDS=1198.77
SCANS=MS: 1179 MSMS: 1181
PEPMASS=554.24915	41376
CHARGE=2+
343.14824	931	
370.21547	553	
371.13827	2727	1+
409.21759	2225	1+
440.16120	877	1+
458.17550	442	
459.25624	304	
468.22618	252	
485.24597	1157	
486.16590	4892	1+
506.23178	604	
523.26158	13136	1+
528.28610	370	
534.23034	544	
539.25232	661	1+
552.29394	1485	1+
556.26436	1085	1+
574.28737	305	
580.28125	328	
584.30613	616	
593.28647	314	
622.32915	7812	1+
693.36459	352	
719.33038	1584	1+
737.35634	17288	1+
747.33861	612	1+
819.41316	255	
836.42040	3552	1+
855.38131	1585	1+
898.42771	396	
926.41071	1404	1+
END IONS

###FS:    #m/z: 547.25928 #charge   2
###MaxRes:#m/z:  0.00000 #charge-128
###MS: 1179
###MSMS: 1182
BEGIN IONS
TITLE=Cmpd 355, AutoMSn(547.2593), 20.0 min
RTINSECONDS=1199.27
SCANS=MS: 1179 MSMS: 1182
PEPMASS=547.25928	38814
CHARGE=2+
314.13053	295	
329.12563	301	
372.20747	256	1+
414.21308	571	1+
416.17232	327	1+
424.20692	428	1+
427.21061	199	
430.22976	344	
433.21590	423	
440.10566	438	1+
442.20940	1218	1+
444.22519	224	
449.24688	209	
450.24867	2670	1+
457.13345	605	
465.18479	200	
482.21621	1505	1+
486.16229	341	
496.25038	209	
501.23268	377	
507.23764	439	1+
524.74630	1406	1+
529.73204	254	
531.18344	604	1+
537.24766	323	1+
543.27973	241	
545.28711	785	1+
547.26709	3101	1+
547.76354	1008	
550.31301	273	
563.32894	3834	1+
577.28511	281	1+
605.28063	398	1+
644.28405	286	
645.27861	3069	1+
653.72471	1699	1+
653.92845	195	
678.35800	3268	1+
735.36350	231	
758.35950	1723	1+
761.38548	808	1+
766.89492	248	
767.46067	281	
768.56704	197	
779.40147	5615	1+
789.38540	834	1+
791.39995	526	
858.43644	216	
859.43923	469	1+
876.45410	12445	1+
887.26301	238	
888.45288	3487	1+
910.42739	233	1+
984.43725	456	1+
1002.44192	999	1+
1019.46511	1485	1+
1030.46194	727	1+
1049.49757	1718	1+
1086.49938	2595	1+
END IONS

###FS:    #m/z: 547.25954 #charge   2
###MaxRes:#m/z:  0.00000 #charge-128
###MS: 1183
###MSMS: 1184
BEGIN IONS
TITLE=Cmpd 356, AutoMSn(547.2595), 20.0 min
RTINSECONDS=1202.3
SCANS=MS: 1183 MSMS: 1184
PEPMASS=547.25954	62061
CHARGE=2+
303.17633	196	
314.12619	170	
324.10178	196	
329.12866	352	
395.19722	177	
413.13634	172	
414.21931	344	
416.18165	300	
424.19924	316	
427.21409	358	1+
433.22068	617	1+
440.12408	272	
442.21178	1296	1+
449.25544	460	
450.24267	2829	1+
457.13266	568	
460.23553	316	1+
482.21622	1393	1+
486.16677	430	
492.19435	176	
492.72511	372	
501.23344	621	
524.74806	2290	1+
529.73068	464	1+
531.18774	416	
538.25902	204	
538.76714	401	1+
542.26035	421	1+
543.26995	1706	1+
543.75232	1501	1+
550.29849	521	
563.32768	3799	1+
570.22073	757	1+
572.19055	410	
573.31236	220	
605.28251	168	
644.27075	376	
645.28171	2965	1+
653.70916	185	
654.74877	562	1+
661.31741	212	
678.35799	4046	1+
758.36392	1440	1+
761.38727	932	1+
779.40249	7124	1+
789.38993	1123	1+
858.44007	920	1+
874.43519	442	1+
876.45649	9709	1+
876.46030	4327	1+
888.45272	3868	1+
985.44012	338	1+
1002.44886	1447	1+
1019.46274	1629	1+
1030.47224	891	1+
1049.49860	1657	1+
1087.52206	1387	1+
1093.51961	3601	1+
END IONS

###FS:    #m/z: 554.24859 #charge   2
###MaxRes:#m/z:  0.00000 #charge-128
###MS: 1183
###MSMS: 1185
BEGIN IONS
TITLE=Cmpd 357, AutoMSn(554.2486), 20.0 min
RTINSECONDS=1202.8
SCANS=MS: 1183 MSMS: 1185
PEPMASS=554.24859	62121
CHARGE=2+
343.15192	858	
348.33462	472	
370.21888	698	
371.13928	3460	1+
395.16016	348	
409.21783	2367	1+
440.15710	752	
457.24808	337	
458.19450	393	
465.34023	345	
468.22429	356	
476.37282	474	
485.24647	1907	
486.16730	7309	1+
496.54847	360	
506.23459	1110	
523.26085	18864	1+
528.28735	449	
534.23615	633	
539.25608	305	
552.28522	731	1+
556.26874	1807	1+
560.08469	408	
560.19067	313	
574.29178	340	
584.31173	709	
585.23620	431	
605.31115	422	
622.33124	9627	1+
719.33675	415	
720.33296	1260	1+
737.35694	22615	1+
747.34474	861	1+
818.42556	343	
836.41919	6168	1+
845.96446	319	
855.37700	2514	1+
898.41113	852	1+
926.41722	1686	1+
END IONS

###FS:    #m/z: 565.31275 #charge   2
###MaxRes:#m/z:  0.00000 #charge-128
###MS: 1183
###MSMS: 1186
BEGIN IONS
TITLE=Cmpd 358, AutoMSn(565.3127), 20.1 min
RTINSECONDS=1203.3
SCANS=MS: 1183 MSMS: 1186
PEPMASS=565.31275	17799
CHARGE=2+
322.18298	173	
369.12696	174	
371.18001	507	1+
375.12897	313	
378.56973	164	
387.20421	435	
389.21333	738	1+
395.78455	567	
402.18531	602	1+
411.23141	159	
425.21814	158	
438.27133	157	
443.23577	284	1+
474.16969	186	
485.18065	571	1+
502.29470	1189	1+
508.14842	223	
509.27365	172	
509.77365	1300	1+
515.26407	456	1+
523.26314	1914	1+
533.93688	164	
535.22666	306	1+
562.29831	423	1+
564.26062	2194	
564.76122	1844	
568.28165	529	1+
615.38785	275	1+
622.32310	1382	1+
627.36849	241	1+
645.28494	810	1+
672.40297	2230	1+
681.03205	480	1+
715.32009	160	
720.30936	281	1+
737.35322	2396	1+
743.44139	2138	1+
753.34922	195	
758.43954	536	
758.54844	240	
759.36335	197	
768.34304	156	
836.42688	926	1+
838.42554	223	
855.38225	278	1+
886.42088	276	1+
903.46522	3849	1+
913.49970	781	
963.40564	375	1+
966.40992	942	1+
997.44421	312	1+
1016.56030	345	
1017.54977	211	
1129.49252	4353	1+
END IONS

###FS:    #m/z: 642.85170 #charge   1
###MaxRes:#m/z:  0.00000 #charge-128
###MS: 1187
###MSMS: 1188
BEGIN IONS
TITLE=Cmpd 359, AutoMSn(642.8517), 20.1 min
RTINSECONDS=1206.32
SCANS=MS: 1187 MSMS: 1188
PEPMASS=642.85170	51440
CHARGE=1+
330.14014	917	1+
360.22723	506	1+
365.18051	261	1+
398.25894	214	
402.23518	440	
410.16081	415	
452.21230	238	1+
471.24981	201	
491.77372	404	1+
495.26682	562	1+
500.27480	537	
517.25111	452	
517.60141	225	
523.25131	367	
527.29728	227	
530.33084	1050	1+
540.26813	284	
546.28087	242	1+
557.29920	522	1+
558.80130	372	1+
562.32309	215	
562.81517	213	
563.29576	805	1+
580.31442	241	
582.31794	260	1+
589.07130	219	
589.31389	383	1+
594.57990	277	1+
599.29941	237	1+
601.31931	631	
601.65135	285	
601.98590	202	
610.67313	348	
617.83956	440	1+
620.32578	243	
626.32017	409	1+
629.81575	250	1+
636.33230	570	1+
638.10123	437	
638.33474	611	
638.59457	701	
638.84983	302	
639.01923	643	
639.33494	1113	1+
639.68337	444	1+
642.32367	1861	1+
642.85277	734	
END IONS

###FS:    #m/z: 856.13251 #charge   3
###MaxRes:#m/z:  0.00000 #charge-128
###MS: 1187
###MSMS: 1189
BEGIN IONS
TITLE=Cmpd 360, AutoMSn(856.1325), 20.1 min
RTINSECONDS=1206.82
SCANS=MS: 1187 MSMS: 1189
PEPMASS=856.13251	21739
CHARGE=3+
330.13952	215	
446.23026	182	
458.69312	198	
491.72128	160	
516.20330	405	1+
532.22315	213	
541.24102	192	
541.73863	200	
563.27605	178	
579.94573	684	1+
580.28134	921	
598.95075	240	
599.28175	484	
605.26208	290	1+
608.76099	166	
620.26184	242	1+
624.29087	212	
628.27267	327	1+
638.28728	166	
642.28981	307	1+
650.25986	204	1+
653.34954	235	
664.81202	352	
665.31130	421	1+
678.80425	1373	1+
691.32750	186	
746.40311	167	
757.48750	166	
781.34497	351	1+
821.38857	286	1+
851.10990	268	1+
851.45419	250	1+
855.13013	565	1+
855.79548	313	
856.46484	3555	1+
856.79485	3749	1+
857.13261	2043	1+
861.78970	272	
868.39527	178	
868.92326	906	1+
889.39931	156	
897.42998	168	
970.39118	289	1+
1028.50073	229	
1042.40169	806	1+
1059.39927	1204	1+
1083.46712	621	1+
1130.44480	461	1+
1144.49780	1446	1+
1154.46191	579	1+
1172.47511	1469	1+
1225.50099	1430	1+
1243.52259	3800	1+
1338.58683	1029	1+
1357.60193	1070	1+
1482.72148	430	1+
1484.67296	511	1+
1503.66218	734	1+
1553.74197	476	1+
1737.83658	2572	1+
1794.83984	3186	1+
1941.91705	2087	1+
2126.00958	654	1+
END IONS

###FS:    #m/z: 565.31485 #charge   2
###MaxRes:#m/z:  0.00000 #charge-128
###MS: 1187
###MSMS: 1190
BEGIN IONS
TITLE=Cmpd 361, AutoMSn(565.3148), 20.1 min
RTINSECONDS=1207.32
SCANS=MS: 1187 MSMS: 1190
PEPMASS=565.31485	22025
CHARGE=2+
371.20353	371	
372.18175	570	1+
374.18380	223	
375.13327	209	
387.20302	314	
389.21384	598	1+
393.75167	288	
395.15040	204	
395.78593	499	
402.18036	373	1+
404.16609	182	
409.21730	300	
439.19301	212	
484.19917	478	1+
486.17159	339	
498.73535	316	1+
502.29683	1293	1+
508.14837	201	
509.77800	277	
515.26263	426	
523.25970	2527	1+
535.22592	214	
535.72557	196	
551.27980	302	1+
562.28765	561	1+
567.28424	669	1+
570.23837	208	
588.26741	241	
615.37891	350	
622.32919	1101	1+
645.28211	222	
646.28790	688	1+
653.71767	928	1+
672.40287	1893	1+
681.01068	1004	
697.02483	208	
737.35649	2131	1+
743.43271	2290	1+
747.34161	426	1+
753.36481	270	1+
754.53158	341	
836.42035	1517	1+
896.39186	186	
903.46254	728	1+
903.46695	3278	1+
912.50184	783	1+
912.69828	302	1+
966.39320	515	1+
1016.55980	294	
1127.50313	10233	1+
END IONS

###FS:    #m/z: 642.85135 #charge   1
###MaxRes:#m/z:  0.00000 #charge-128
###MS: 1191
###MSMS: 1192
BEGIN IONS
TITLE=Cmpd 362, AutoMSn(642.8513), 20.2 min
RTINSECONDS=1210.34
SCANS=MS: 1191 MSMS: 1192
PEPMASS=642.85135	72713
CHARGE=1+
312.12521	310	1+
324.22726	187	
330.14213	1312	1+
360.22354	472	1+
396.22033	251	
402.23408	446	
427.19002	288	
437.29149	354	1+
445.19663	262	1+
459.27598	275	
471.24609	179	
479.24979	276	1+
482.26432	196	
495.26453	485	1+
495.59643	204	
517.26874	524	1+
523.25359	913	1+
530.31997	563	1+
540.27103	580	1+
547.29752	266	1+
558.30661	782	
558.80712	439	1+
560.57111	907	
561.07225	196	
563.64318	231	
564.26632	328	1+
569.32543	301	1+
573.25337	221	
574.24640	384	1+
584.20322	180	
584.33450	252	
586.33184	295	1+
589.31011	839	1+
601.31788	1070	1+
601.68119	205	
601.98637	236	
604.31545	329	1+
608.36456	395	1+
609.98853	446	1+
610.68051	360	1+
616.28265	220	
618.82869	278	1+
620.58677	188	
622.30591	222	
625.09021	212	
625.34301	200	
627.34070	297	1+
632.82355	299	1+
634.33347	269	1+
635.67379	379	1+
638.09259	277	
638.35423	521	
638.64055	1096	1+
639.01242	1092	1+
639.33338	1390	1+
641.67348	310	
END IONS

###FS:    #m/z: 438.98353 #charge   2
###MaxRes:#m/z:  0.00000 #charge-128
###MS: 1191
###MSMS: 1193
BEGIN IONS
TITLE=Cmpd 363, AutoMSn(438.9835), 20.2 min
RTINSECONDS=1210.84
SCANS=MS: 1191 MSMS: 1193
PEPMASS=438.98353	35484
CHARGE=2+
317.17004	315	
326.17517	483	
330.14740	285	1+
344.17719	423	
348.85634	225	
354.19422	355	1+
356.18176	228	
364.22324	352	
366.18507	526	
368.19576	286	
383.21294	2824	1+
389.72742	698	
392.54946	195	
393.23789	1057	1+
399.84478	330	
411.25270	665	1+
418.25862	191	
420.23158	263	
421.24633	487	1+
434.25097	416	1+
435.69405	259	
436.27634	595	
437.27922	815	
438.24891	722	
439.24937	2528	1+
444.22571	353	1+
449.24311	557	
450.17263	514	1+
468.18524	1257	1+
482.27625	2964	1+
492.26734	300	1+
500.93132	481	1+
501.26444	404	
514.25616	205	
550.36247	198	
560.26992	228	
563.25545	263	
567.24895	336	
581.26510	801	1+
597.30805	1654	1+
694.34939	1263	1+
711.35284	3283	1+
771.16391	192	
794.38475	3067	1+
812.39906	8274	1+
822.37754	460	1+
END IONS

###FS:    #m/z: 584.63925 #charge   3
###MaxRes:#m/z:  0.00000 #charge-128
###MS: 1191
###MSMS: 1194
BEGIN IONS
TITLE=Cmpd 364, AutoMSn(584.6392), 20.2 min
RTINSECONDS=1211.34
SCANS=MS: 1191 MSMS: 1194
PEPMASS=584.63925	35673
CHARGE=3+
326.16781	331	1+
344.17642	278	
364.15181	2689	1+
383.21584	469	1+
389.73131	200	
407.20155	346	
439.25868	417	1+
449.22512	315	1+
452.24466	184	
457.26910	204	
457.71933	249	
477.23176	794	1+
482.28205	1348	1+
491.58517	184	
500.93404	293	
501.26682	255	
522.77494	561	
523.26756	384	1+
527.28900	264	1+
549.98731	413	1+
552.32234	189	
555.96082	394	
556.29464	412	1+
560.26406	482	1+
566.28512	283	1+
573.16182	244	
578.28314	1402	1+
579.64593	256	
581.75028	266	1+
583.31098	266	
584.29644	555	
584.76833	215	
584.97873	627	1+
585.29439	1132	1+
585.65267	430	1+
588.31180	1978	1+
588.82104	526	
597.30641	384	1+
637.30938	314	1+
673.35223	427	1+
679.41041	210	
683.36165	172	
685.37326	421	1+
686.87707	416	1+
707.40852	281	
711.34648	622	
742.38858	265	1+
758.90490	389	
795.38049	251	
812.39688	1614	1+
914.44868	257	
915.43982	1123	1+
929.53551	382	1+
931.44603	898	1+
949.45872	2994	1+
949.46241	1628	1+
1058.49311	405	1+
1062.54320	2114	1+
1158.60359	615	1+
1258.67720	792	1+
1272.62610	332	1+
1276.67349	6510	1+
1389.75660	6026	1+
1500.79154	2512	1+
1518.80214	9919	1+
END IONS

###FS:    #m/z: 584.97459 #charge   3
###MaxRes:#m/z:  0.00000 #charge-128
###MS: 1195
###MSMS: 1196
BEGIN IONS
TITLE=Cmpd 365, AutoMSn(584.9746), 20.2 min
RTINSECONDS=1214.37
SCANS=MS: 1195 MSMS: 1196
PEPMASS=584.97459	55960
CHARGE=3+
326.17075	257	
344.17464	303	1+
364.15025	2496	1+
373.15384	260	1+
383.21560	490	1+
406.70277	255	
439.25094	549	
446.23360	1008	1+
457.24387	671	1+
460.22516	412	1+
465.23871	227	
477.22773	656	1+
482.27684	1231	1+
500.26030	458	1+
500.93298	893	1+
507.60600	215	
522.77159	505	
523.27542	467	
527.27531	189	
549.99451	340	1+
550.29068	199	
555.96654	221	
556.62267	220	
560.27082	575	1+
567.29963	242	1+
570.32978	307	1+
574.75526	222	1+
578.30101	229	
578.97169	285	1+
579.29884	902	1+
582.29517	553	1+
584.28395	439	
584.97628	495	1+
585.29652	1608	1+
585.63403	409	1+
590.32162	843	
594.28398	459	
596.31505	343	1+
637.82755	229	
638.33643	233	
638.84225	5016	1+
673.36296	268	1+
686.38078	597	1+
694.88203	214	
702.36667	213	1+
707.40881	307	1+
711.34980	669	1+
741.90401	349	1+
758.89522	330	
759.39526	329	
778.43399	472	1+
808.44653	222	
812.40078	1897	1+
821.88447	236	
822.02821	268	1+
833.96884	209	
914.42964	1080	1+
931.45489	854	1+
949.45632	5103	1+
964.50067	542	1+
1062.53073	298	
1062.54054	3125	1+
1063.53886	306	
1175.63525	2614	1+
1258.66017	834	1+
1277.67963	3663	1+
1372.76577	583	1+
1389.76207	7751	1+
1500.78874	3261	1+
1518.80665	11462	1+
END IONS

###FS:    #m/z: 438.98298 #charge   2
###MaxRes:#m/z:  0.00000 #charge-128
###MS: 1195
###MSMS: 1197
BEGIN IONS
TITLE=Cmpd 366, AutoMSn(438.9830), 20.2 min
RTINSECONDS=1214.87
SCANS=MS: 1195 MSMS: 1197
PEPMASS=438.98298	54594
CHARGE=2+
317.15530	359	
326.16665	843	1+
344.18113	280	
352.19479	264	
354.85474	369	
356.17851	340	
364.22303	589	1+
366.17925	305	
383.21138	3423	1+
389.72690	982	
393.24228	898	1+
398.19194	299	
399.83220	321	
411.25477	328	
419.26732	382	1+
421.24347	561	1+
426.23309	290	
434.26192	415	
435.21146	318	
436.26741	1397	1+
438.25880	1350	1+
440.25490	996	1+
442.24850	963	1+
449.24733	768	
450.16986	504	
465.26329	685	
468.18684	878	1+
482.28027	3762	1+
500.93416	243	
522.27162	1044	1+
563.25710	249	
567.26015	356	
579.30501	539	1+
581.26695	965	1+
588.31887	945	
597.30877	1520	1+
629.83352	786	
630.33603	442	
679.37630	377	1+
694.36016	1023	1+
711.35111	3598	1+
720.29828	265	
771.18730	506	
794.38456	578	
795.38997	1618	1+
812.39821	8739	1+
822.37538	424	1+
END IONS

###FS:    #m/z: 642.85100 #charge   2
###MaxRes:#m/z:  0.00000 #charge-128
###MS: 1195
###MSMS: 1198
BEGIN IONS
TITLE=Cmpd 367, AutoMSn(642.8510), 20.3 min
RTINSECONDS=1215.37
SCANS=MS: 1195 MSMS: 1198
PEPMASS=642.85100	57230
CHARGE=2+
330.14802	540	
360.21460	387	1+
379.24783	935	
385.72152	249	
398.17193	390	1+
402.23911	790	1+
477.18860	262	
480.22756	276	1+
495.27907	328	1+
500.58558	421	1+
500.78173	246	
501.27133	610	1+
516.92212	288	1+
517.26744	545	1+
517.58841	334	
523.24412	404	1+
530.31939	454	
540.27956	362	1+
549.25790	225	1+
554.27623	230	
558.30054	528	
560.06014	394	1+
560.30576	362	
560.57259	606	
560.81917	255	
562.30899	323	1+
572.25444	369	1+
584.32434	272	
589.30925	342	1+
601.28867	394	1+
610.34556	286	1+
610.67566	347	1+
618.83068	344	1+
620.32226	283	1+
621.81656	636	1+
638.00704	413	1+
638.32862	297	
639.32444	1988	1+
642.05604	250	1+
642.61037	478	1+
642.84823	357	
644.32127	307	
645.32802	571	1+
658.41020	278	
676.70323	590	1+
677.03846	383	1+
677.36576	497	1+
679.97569	535	1+
703.35152	379	1+
714.38169	310	1+
715.07638	283	1+
723.35751	281	1+
746.09564	295	
746.42180	277	
746.75115	2316	1+
747.08613	2561	1+
747.41842	1389	
749.38748	237	1+
750.36470	848	1+
780.92026	237	
785.10750	300	
794.46448	213	
794.89356	342	1+
803.42999	780	1+
803.78212	884	1+
804.11370	909	
832.11718	506	1+
832.79651	346	
834.44402	223	1+
892.43446	261	1+
1241.60181	596	1+
1243.64015	781	1+
END IONS

###FS:    #m/z: 622.30423 #charge   3
###MaxRes:#m/z:  0.00000 #charge-128
###MS: 1199
###MSMS: 1200
BEGIN IONS
TITLE=Cmpd 368, AutoMSn(622.3042), 20.3 min
RTINSECONDS=1218.39
SCANS=MS: 1199 MSMS: 1200
PEPMASS=622.30423	121927
CHARGE=3+
363.14368	339	1+
380.18286	152	
402.22613	668	
422.17449	130	
441.77757	142	
476.21650	225	
478.21837	167	
482.27747	124	
501.25485	248	1+
501.59855	178	
515.31656	128	
517.30007	142	
520.24615	165	
530.26556	202	
530.60150	224	
572.28382	141	
586.31819	297	
600.29049	292	1+
619.31117	329	1+
621.31352	879	1+
621.82963	122	
622.01869	170	
624.33399	553	1+
626.31459	439	1+
634.60349	200	
639.27711	662	1+
650.35741	274	1+
657.35730	161	
702.84266	151	
703.34194	163	
742.36668	135	
748.30634	131	
786.34750	186	
812.40086	130	
914.45089	570	1+
1501.75347	1339	1+
END IONS

###FS:    #m/z: 649.05744 #charge   3
###MaxRes:#m/z:  0.00000 #charge-128
###MS: 1199
###MSMS: 1201
BEGIN IONS
TITLE=Cmpd 369, AutoMSn(649.0574), 20.3 min
RTINSECONDS=1218.9
SCANS=MS: 1199 MSMS: 1201
PEPMASS=649.05744	122201
CHARGE=3+
357.15929	2053	
368.15661	1975	
376.14948	4749	1+
377.71685	2255	
386.16716	2170	
402.23380	26414	1+
459.16477	6044	1+
477.17746	4105	
501.25747	49520	1+
501.59190	35185	1+
501.92587	15622	
530.26828	19008	1+
530.60193	13086	1+
530.93940	6586	
538.23085	2058	
563.80821	2285	
572.24639	20296	1+
579.28874	3005	
579.62428	2766	
590.25900	11388	1+
614.04596	2508	
614.30628	2028	
618.54892	3583	
619.04554	2182	
620.21733	2284	
623.05591	2641	
633.64841	3465	
633.97957	3488	
634.31282	2200	
735.30671	17372	1+
742.37004	2051	
750.36740	3276	
753.32799	19551	1+
758.36391	5595	1+
758.70141	4353	1+
759.03396	3575	
882.38347	2382	
883.37130	4300	1+
900.39034	6920	1+
969.40865	9925	1+
987.42341	4196	1+
1100.52375	2812	
1235.58976	7517	1+
1241.62581	24945	1+
1404.70175	26699	1+
1501.75478	122820	1+
1588.78482	53173	1+
1735.85197	23576	1+
1898.91581	15112	1+
END IONS

###FS:    #m/z: 865.07145 #charge   3
###MaxRes:#m/z:  0.00000 #charge-128
###MS: 1199
###MSMS: 1202
BEGIN IONS
TITLE=Cmpd 370, AutoMSn(865.0715), 20.3 min
RTINSECONDS=1219.4
SCANS=MS: 1199 MSMS: 1202
PEPMASS=865.07145	100162
CHARGE=3+
358.11720	674	
368.15533	1054	1+
376.12818	2534	1+
386.16948	2785	1+
402.23323	6006	1+
433.14524	390	
459.16089	4254	1+
477.17466	5295	1+
484.40582	415	
499.28483	383	
544.25287	410	
554.22532	1275	1+
562.25868	845	
572.24662	9909	1+
590.26178	4930	1+
621.28826	754	1+
650.78331	344	
735.31366	522	
736.30105	1111	1+
750.36240	516	
753.32943	2666	1+
758.36740	2965	1+
758.70669	2790	1+
759.03992	2034	
763.49251	477	
786.37573	505	
792.04618	969	1+
792.38195	1033	1+
792.72358	785	
793.72796	1547	1+
794.06573	1065	
794.39851	1038	
818.05977	579	1+
823.72147	604	
824.06116	2994	
824.39377	5367	1+
824.72637	4703	1+
825.05742	3692	1+
829.40105	554	
829.72226	641	
830.06299	15195	1+
830.39947	15166	1+
830.73487	11401	1+
840.39637	336	
859.39138	393	
882.44174	2180	1+
898.41672	402	
900.39403	957	1+
949.43742	433	
995.45703	721	1+
1017.07770	788	
1044.49324	359	
1501.75875	6046	1+
1588.78678	11953	1+
1735.85895	13228	1+
1898.92025	22266	1+
2012.00072	6464	1+
2113.05108	6390	1+
2273.08279	3885	1+
END IONS

###FS:    #m/z: 623.05287 #charge   2
###MaxRes:#m/z:  0.00000 #charge-128
###MS: 1203
###MSMS: 1204
BEGIN IONS
TITLE=Cmpd 371, AutoMSn(623.0529), 20.4 min
RTINSECONDS=1222.41
SCANS=MS: 1203 MSMS: 1204
PEPMASS=623.05287	200834
CHARGE=2+
363.13199	169	
384.21220	157	
402.23215	1378	1+
428.18967	160	
448.22535	150	
459.21795	271	
463.19266	139	
476.21376	323	1+
491.57973	228	
501.24700	438	1+
501.59182	326	
527.23173	135	
530.27689	136	
538.25393	156	
575.28100	128	
578.24055	240	1+
580.24506	170	
586.31373	382	1+
611.28025	158	
619.32424	317	1+
621.31493	1361	1+
621.81949	340	
624.82443	126	
626.29842	409	1+
639.29178	484	
641.26509	192	
654.73934	409	
678.32636	144	
702.85813	313	
703.34548	428	1+
742.33053	164	
742.87444	174	
768.33079	258	1+
786.36137	166	
817.38587	323	1+
855.37422	265	1+
914.46021	147	
915.41491	397	1+
END IONS

###FS:    #m/z: 649.30897 #charge   2
###MaxRes:#m/z:  0.00000 #charge-128
###MS: 1203
###MSMS: 1205
BEGIN IONS
TITLE=Cmpd 372, AutoMSn(649.3090), 20.4 min
RTINSECONDS=1222.92
SCANS=MS: 1203 MSMS: 1205
PEPMASS=649.30897	191717
CHARGE=2+
376.14450	5222	1+
386.16878	2204	
402.23431	29741	1+
441.77208	2256	
450.70270	2399	
459.16502	7010	1+
477.17851	6593	1+
480.22898	2860	1+
494.22234	4425	1+
501.25813	54064	1+
501.59308	40784	1+
501.92614	17032	
524.27339	3381	1+
530.26848	21547	1+
530.60313	14068	
530.93728	7256	
554.23782	2518	1+
563.80605	2363	
572.24732	20334	1+
579.28935	2860	
579.62613	2710	
590.26042	11099	1+
614.04358	2643	
614.29804	2792	
618.29858	2516	
618.54843	4578	
618.79722	4003	
619.04650	2264	
623.05022	3763	
633.64320	5319	1+
633.97771	3962	
634.31112	2303	
735.30698	18205	1+
750.37069	3182	
750.87014	2307	
753.32795	21304	1+
754.41389	2884	1+
758.36618	6354	1+
758.70493	4616	
759.03914	3010	
786.38278	2080	
882.38126	3190	
883.37143	5619	1+
900.38927	4463	1+
969.40596	9751	1+
997.56653	2703	1+
1100.52330	2784	
1241.62325	27954	1+
END IONS

###FS:    #m/z: 865.07194 #charge   3
###MaxRes:#m/z:  0.00000 #charge-128
###MS: 1203
###MSMS: 1206
BEGIN IONS
TITLE=Cmpd 373, AutoMSn(865.0719), 20.4 min
RTINSECONDS=1223.42
SCANS=MS: 1203 MSMS: 1206
PEPMASS=865.07194	159547
CHARGE=3+
357.15652	413	
358.11168	1474	1+
368.15080	702	1+
376.12910	2534	1+
386.16567	2271	1+
402.23437	5535	1+
442.14085	370	
458.20473	419	
459.16165	3652	1+
477.17579	4404	1+
481.23341	891	1+
544.24736	706	1+
554.22540	1197	1+
558.71778	399	
562.27083	1304	1+
572.24776	7780	1+
590.25720	4035	1+
650.77942	388	
651.27650	461	
735.31531	1615	1+
752.68252	377	
753.33187	2160	1+
758.36847	3028	1+
758.70000	1903	
759.03855	1341	
765.20577	766	
786.38730	440	
792.04909	972	1+
792.39076	1341	1+
792.72206	1340	1+
794.06104	1143	
794.39384	623	
823.72141	356	
824.06119	6115	1+
824.39004	6749	1+
824.72679	5807	1+
825.89181	362	
829.72770	906	
830.06354	14779	1+
830.39800	13897	1+
830.73265	9763	1+
840.40600	466	
860.41069	374	
862.05488	376	
862.41520	793	
862.75402	432	
867.42523	417	
882.37041	935	1+
900.38687	1122	1+
940.94269	377	
1017.08079	570	
1148.83980	362	
1501.75071	5578	1+
1588.78615	12403	1+
1735.85399	13079	1+
1898.91690	21962	1+
2011.99845	7066	1+
2113.05335	6021	1+
2273.08034	3787	1+
END IONS

###FS:    #m/z: 623.05242 #charge   2
###MaxRes:#m/z:  0.00000 #charge-128
###MS: 1207
###MSMS: 1208
BEGIN IONS
TITLE=Cmpd 374, AutoMSn(623.0524), 20.4 min
RTINSECONDS=1226.44
SCANS=MS: 1207 MSMS: 1208
PEPMASS=623.05242	179780
CHARGE=2+
357.15801	138	
364.46240	208	
392.18508	140	
402.23423	1190	1+
442.27232	137	
459.20096	189	
476.21764	277	
483.49888	148	
501.25928	524	1+
501.59279	387	
501.93881	220	
530.26884	135	
530.60323	169	
551.26571	170	
573.28539	139	
576.24698	238	1+
578.27862	315	1+
583.26262	145	
586.32437	349	1+
598.30503	335	
604.29371	176	
619.30570	409	1+
621.30274	979	1+
621.82022	256	
624.30862	354	1+
626.29545	375	1+
639.27578	833	1+
657.34183	174	
702.85040	226	
703.36099	526	1+
751.38484	614	
751.88485	761	
754.41607	233	1+
760.36275	240	
786.35707	298	1+
794.89601	150	
795.39595	260	
855.36422	133	
873.40052	210	1+
914.43122	831	1+
END IONS

###FS:    #m/z: 649.30876 #charge   2
###MaxRes:#m/z:  0.00000 #charge-128
###MS: 1207
###MSMS: 1209
BEGIN IONS
TITLE=Cmpd 375, AutoMSn(649.3088), 20.4 min
RTINSECONDS=1226.94
SCANS=MS: 1207 MSMS: 1209
PEPMASS=649.30876	171284
CHARGE=2+
357.15769	1605	
376.14594	4128	1+
386.16705	1448	
402.23268	23103	1+
441.76784	1538	
450.70012	2287	
459.16331	5593	1+
477.17844	3623	
501.25747	41440	1+
501.59203	28777	1+
501.92722	15059	
530.26878	15182	1+
530.60197	10909	
530.93648	5331	
554.23136	2091	1+
563.80988	1626	
572.24838	14960	1+
579.28570	2558	
579.62425	2021	
590.26036	9128	1+
594.28340	1516	
614.04284	1720	
614.31205	1465	
618.54713	2476	
620.22339	1456	
623.05116	1859	
633.64389	3120	
633.98207	2552	
634.31582	1529	
671.33756	1468	
725.33603	2016	1+
735.30782	12546	1+
750.36845	2430	
753.32856	15607	1+
754.41719	2583	1+
758.36826	4657	1+
758.70341	2782	
759.03323	2679	
790.37634	2314	1+
882.37255	6417	1+
900.38872	3517	1+
969.40946	7372	1+
987.42785	3195	1+
1100.52079	2880	
1235.58558	6437	1+
1241.62335	21011	1+
END IONS

###FS:    #m/z: 865.07243 #charge   3
###MaxRes:#m/z:  0.00000 #charge-128
###MS: 1207
###MSMS: 1210
BEGIN IONS
TITLE=Cmpd 376, AutoMSn(865.0724), 20.5 min
RTINSECONDS=1227.45
SCANS=MS: 1207 MSMS: 1210
PEPMASS=865.07243	136954
CHARGE=3+
341.09430	230	
358.11976	869	1+
366.13835	453	
368.15562	768	1+
376.12981	1602	1+
378.20193	300	
386.16673	1856	1+
402.23284	3930	1+
431.21716	291	1+
432.15962	274	
441.76802	437	
442.13304	296	
459.16277	2290	1+
477.17375	3538	1+
484.39561	562	
538.24088	232	
544.24374	559	
546.24568	358	
554.24423	251	
555.22842	749	1+
562.26103	678	1+
572.24567	5630	1+
590.26102	3047	1+
621.31893	385	
650.77665	250	
707.30288	355	1+
725.32767	233	
735.30091	998	1+
749.36107	350	1+
753.32763	1848	1+
758.36283	2293	1+
758.70225	2027	1+
759.03935	1200	
773.71542	358	1+
781.04671	232	
786.38467	612	1+
792.06880	337	
792.37836	804	1+
792.71494	963	1+
794.05508	707	
794.38586	488	
824.05905	3453	1+
824.39096	3468	1+
824.72959	2692	1+
829.38231	233	
829.72571	481	
830.05913	8061	1+
830.40153	7254	1+
830.72970	5340	1+
834.73195	290	1+
840.38668	422	1+
860.42197	424	1+
862.07100	823	1+
862.41081	1134	1+
862.73547	815	1+
883.36632	688	1+
900.39033	829	1+
949.45275	274	
969.39285	378	1+
987.42300	263	
991.45957	350	1+
998.52840	305	1+
1017.06996	339	
1020.96102	282	
1501.74784	2647	1+
1588.78454	8476	1+
1727.79248	607	1+
1735.85418	8284	1+
1898.91969	13027	1+
1989.90201	560	1+
2012.00407	3897	1+
2113.04380	3308	1+
2273.07464	2442	1+
END IONS

###FS:    #m/z: 559.32256 #charge   2
###MaxRes:#m/z:  0.00000 #charge-128
###MS: 1211
###MSMS: 1212
BEGIN IONS
TITLE=Cmpd 377, AutoMSn(559.3226), 20.5 min
RTINSECONDS=1230.47
SCANS=MS: 1211 MSMS: 1212
PEPMASS=559.32256	247911
CHARGE=2+
323.20643	1730	
337.18417	1525	
341.21482	2722	
351.20326	2057	
355.19311	2059	
369.21030	2858	
375.23206	1569	
423.74260	1997	
440.28491	1408	
446.27006	6951	1+
452.25891	1602	
468.28093	1431	
508.77897	1451	
550.31720	2429	
550.81861	1832	
593.34071	7805	1+
650.35963	53045	1+
763.44512	19209	1+
864.49115	8504	1+
903.49582	1222	
921.51176	33480	1+
1000.56099	23900	1+
1018.56183	4769	
1018.57025	99487	1+
1019.56487	2347	
1117.63864	35410	1+
END IONS

###FS:    #m/z: 519.27936 #charge   3
###MaxRes:#m/z:  0.00000 #charge-128
###MS: 1211
###MSMS: 1213
BEGIN IONS
TITLE=Cmpd 378, AutoMSn(519.2794), 20.5 min
RTINSECONDS=1230.97
SCANS=MS: 1211 MSMS: 1213
PEPMASS=519.27936	70050
CHARGE=3+
303.18324	597	
351.21390	883	
379.20887	1109	
418.20171	1142	
438.73355	790	
450.25080	586	
466.24013	1106	
509.74486	1163	
510.24598	1138	1+
516.29355	1220	1+
518.28633	686	
518.74791	5644	1+
519.26030	3497	1+
522.27930	720	
535.75646	788	
544.76005	2317	
545.26792	898	
547.24481	2255	1+
555.74955	728	
563.32215	524	
564.26604	621	
660.33093	1543	1+
664.32892	626	
664.82986	548	
668.85668	525	
670.32740	813	
678.35830	697	
779.40311	602	
783.41406	750	
864.41542	2972	1+
951.44944	4428	1+
961.84202	549	
1027.47785	976	
1145.53455	6213	1+
1258.62163	5154	1+
1311.64305	3897	1+
1329.65673	43146	1+
1442.74075	8945	1+
END IONS

###FS:    #m/z: 371.22557 #charge-128
###MaxRes:#m/z:  0.00000 #charge-128
###MS: 1211
###MSMS: 1214
BEGIN IONS
TITLE=Cmpd 379, AutoMSn(371.2256), 20.5 min
RTINSECONDS=1231.47
SCANS=MS: 1211 MSMS: 1214
PEPMASS=371.22557	16301

323.19697	100	
342.22042	143	
374.24820	134	
END IONS

###FS:    #m/z: 559.32281 #charge   2
###MaxRes:#m/z:  0.00000 #charge-128
###MS: 1215
###MSMS: 1216
BEGIN IONS
TITLE=Cmpd 380, AutoMSn(559.3228), 20.6 min
RTINSECONDS=1234.5
SCANS=MS: 1215 MSMS: 1216
PEPMASS=559.32281	376854
CHARGE=2+
337.18658	2206	
341.21546	3639	
351.20118	2635	
355.19840	2806	
369.21270	3917	
375.23401	1871	
440.28574	2677	
446.26954	6890	
468.28032	1773	
508.77704	1855	
550.31644	4131	
550.81812	2719	
593.33769	11161	1+
650.36039	69768	1+
763.44339	27821	1+
846.48863	4072	1+
864.49017	12076	1+
903.50190	1595	
921.51230	47800	1+
1000.55855	37449	1+
1018.56457	6864	
1018.57075	143689	1+
1019.57089	3767	
1117.63776	54188	1+
END IONS

###FS:    #m/z: 519.28017 #charge   3
###MaxRes:#m/z:  0.00000 #charge-128
###MS: 1215
###MSMS: 1217
BEGIN IONS
TITLE=Cmpd 381, AutoMSn(519.2802), 20.6 min
RTINSECONDS=1235
SCANS=MS: 1215 MSMS: 1217
PEPMASS=519.28017	112444
CHARGE=3+
303.17708	1234	
351.21593	1308	
379.20720	1149	
418.20445	1167	
438.73526	793	
450.24166	619	
466.24181	1326	
509.74644	1208	
510.23737	719	
516.29100	1347	1+
518.27823	751	
518.74773	5296	1+
544.75930	2877	
545.25972	1062	
547.24395	3350	1+
555.75622	570	
564.26649	1041	
564.77583	944	
647.80704	751	
660.32798	2364	1+
664.32096	923	
664.82323	631	
670.32936	716	
779.39279	819	
783.40750	590	
807.39513	758	
864.42109	3927	1+
896.49642	646	
951.44789	6323	1+
1027.48099	1281	
1028.48604	600	
1037.51786	4477	1+
1145.53575	7395	1+
1258.62135	6176	1+
1311.64751	5470	1+
1329.65689	59072	1+
1442.73951	12746	1+
END IONS

###FS:    #m/z: 778.41367 #charge   2
###MaxRes:#m/z:  0.00000 #charge-128
###MS: 1215
###MSMS: 1218
BEGIN IONS
TITLE=Cmpd 382, AutoMSn(778.4137), 20.6 min
RTINSECONDS=1235.51
SCANS=MS: 1215 MSMS: 1218
PEPMASS=778.41367	20296
CHARGE=2+
303.17631	281	
355.23732	125	
402.23593	244	
419.18781	163	
544.74649	280	
573.27094	234	
573.77942	236	
579.31154	102	
605.37049	363	1+
625.26794	118	
629.81533	202	
630.32469	147	
660.31664	181	
665.33345	609	1+
665.84492	159	
692.39783	245	1+
699.31047	107	
777.39066	193	
777.91997	265	
779.10664	103	
864.42368	189	
951.45166	787	1+
1088.53626	160	
1089.49956	130	
1145.53034	236	
1146.53145	211	
1253.61941	137	
1254.61725	171	
1265.37310	292	
1555.81755	4242	1+
END IONS

###FS:    #m/z: 559.32310 #charge   2
###MaxRes:#m/z:  0.00000 #charge-128
###MS: 1219
###MSMS: 1220
BEGIN IONS
TITLE=Cmpd 383, AutoMSn(559.3231), 20.6 min
RTINSECONDS=1238.54
SCANS=MS: 1219 MSMS: 1220
PEPMASS=559.32310	368761
CHARGE=2+
341.21766	3835	
351.20240	2988	
355.19774	2909	
369.21198	4092	
375.23483	2273	
408.22299	1658	
440.28536	2044	
446.27031	5717	
450.26875	1628	
452.26003	1867	
468.27622	1938	
509.28284	1643	
550.31679	3091	
550.81834	2303	
593.33831	9130	1+
650.36074	63632	1+
763.44276	25305	1+
846.49173	3245	1+
864.49014	10216	1+
903.49665	1554	
921.51347	39265	1+
1000.55669	32883	1+
1018.56235	6140	
1018.56962	126672	1+
1019.56915	2935	
1117.63762	46310	1+
END IONS

###FS:    #m/z: 519.28027 #charge   3
###MaxRes:#m/z:  0.00000 #charge-128
###MS: 1219
###MSMS: 1221
BEGIN IONS
TITLE=Cmpd 384, AutoMSn(519.2803), 20.7 min
RTINSECONDS=1239.05
SCANS=MS: 1219 MSMS: 1221
PEPMASS=519.28027	105949
CHARGE=3+
303.17899	969	
351.21106	1129	
379.20830	1161	
418.20770	1247	
450.24636	656	
466.24177	905	
516.28916	678	
518.26563	5029	1+
544.76035	1728	
545.26168	1584	
547.24752	2104	
563.30549	1040	1+
564.77387	567	
620.80730	606	
647.81931	1108	1+
660.32863	1681	
664.32604	796	
664.84266	459	
668.85953	442	
670.33051	754	
678.35597	478	
779.40041	685	
783.41589	483	
807.39746	795	
864.41600	3067	1+
876.45831	1264	1+
896.49987	728	
951.45378	4656	1+
1018.47734	2832	1+
1027.47938	1123	
1028.49280	518	
1036.48894	6768	1+
1145.52821	691	
1145.54030	6796	1+
1258.61950	4652	1+
1311.64435	4106	1+
1329.65644	44700	1+
1442.74378	7202	1+
END IONS

###FS:    #m/z: 673.83095 #charge   3
###MaxRes:#m/z:  0.00000 #charge-128
###MS: 1219
###MSMS: 1222
BEGIN IONS
TITLE=Cmpd 385, AutoMSn(673.8309), 20.7 min
RTINSECONDS=1239.55
SCANS=MS: 1219 MSMS: 1222
PEPMASS=673.83095	21699
CHARGE=3+
329.16478	235	1+
402.23667	778	
478.91261	247	
522.58809	448	1+
522.92503	335	
525.76788	343	
558.26904	271	
574.78634	648	1+
575.29761	358	
598.23798	252	
604.28535	326	1+
620.28121	225	1+
624.83586	806	
625.32975	469	
646.31275	308	1+
653.32915	257	
655.31555	214	
655.77428	256	
665.07325	240	
665.33439	219	
669.57189	301	
673.58471	389	
674.08519	360	
676.34488	346	1+
704.27970	312	
764.03786	221	
767.42423	303	
774.37035	232	1+
782.40631	240	
783.38675	1223	1+
783.88777	266	1+
788.05962	228	1+
793.39237	421	1+
800.37226	294	1+
817.37308	344	
824.40253	388	1+
825.05168	208	1+
826.41085	811	1+
826.73601	273	
860.08467	201	
860.39918	220	
881.42874	1223	1+
905.38588	241	1+
930.45259	505	1+
932.47064	217	1+
1045.51340	561	1+
1339.67846	1490	1+
1343.71273	1952	1+
1346.67569	1216	1+
1434.72644	1763	1+
1635.80022	394	1+
1763.87447	805	1+
END IONS

###FS:    #m/z: 673.83124 #charge   2
###MaxRes:#m/z:  0.00000 #charge-128
###MS: 1223
###MSMS: 1224
BEGIN IONS
TITLE=Cmpd 386, AutoMSn(673.8312), 20.7 min
RTINSECONDS=1242.59
SCANS=MS: 1223 MSMS: 1224
PEPMASS=673.83124	29183
CHARGE=2+
399.18121	360	1+
402.22471	457	1+
409.19039	216	
465.73415	165	
501.24709	177	
515.30882	168	
516.22881	200	
521.92364	562	1+
522.58486	671	1+
522.75386	181	
523.25335	581	1+
525.25368	415	1+
525.76635	397	
550.93333	331	1+
558.79620	246	1+
559.33294	164	
566.27568	341	
570.25810	232	
597.89593	269	
602.54946	273	1+
605.28084	354	1+
616.26725	293	1+
624.82623	507	
629.30447	302	1+
645.80934	164	
650.32744	266	1+
654.32626	462	1+
665.06420	335	1+
665.32878	256	
669.58184	195	
671.34976	448	
672.36525	956	1+
672.84646	1369	1+
673.07281	491	1+
673.59275	299	
676.33925	522	1+
678.33171	484	1+
686.27432	285	1+
704.29148	406	1+
723.33311	182	
731.36823	301	1+
782.37841	758	1+
787.39735	246	1+
793.39872	354	1+
799.35365	484	1+
802.73242	244	
817.36694	762	1+
825.40364	209	
827.89824	306	
830.08279	188	
835.73187	173	
854.38174	300	1+
881.41029	370	
901.42961	175	
1149.57676	1182	1+
1249.64620	878	1+
1306.63651	547	1+
1337.65036	1188	1+
1342.70832	1987	1+
END IONS

###FS:    #m/z: 371.22656 #charge   1
###MaxRes:#m/z:  0.00000 #charge-128
###MS: 1223
###MSMS: 1225
BEGIN IONS
TITLE=Cmpd 387, AutoMSn(371.2266), 20.7 min
RTINSECONDS=1243.09
SCANS=MS: 1223 MSMS: 1225
PEPMASS=371.22656	26874
CHARGE=1+
356.29152	138	
END IONS

###FS:    #m/z: 539.27323 #charge   3
###MaxRes:#m/z:  0.00000 #charge-128
###MS: 1223
###MSMS: 1226
BEGIN IONS
TITLE=Cmpd 388, AutoMSn(539.2732), 20.7 min
RTINSECONDS=1243.59
SCANS=MS: 1223 MSMS: 1226
PEPMASS=539.27323	9977
CHARGE=3+
351.17232	176	
393.20641	152	
402.19651	337	1+
426.20616	165	
442.21070	145	
446.73631	160	
457.71971	157	
466.23564	188	
482.24095	151	
484.98425	155	
518.26703	151	
522.26549	289	
525.26139	585	1+
534.29157	243	1+
536.29385	2516	1+
540.77537	215	
541.29905	487	
542.29382	1140	1+
543.74819	461	
549.09477	141	
549.16796	260	
550.02859	172	
562.82526	415	
566.26043	162	
612.27812	183	
617.24700	303	
624.83937	234	
625.32389	185	
645.30304	275	1+
665.34993	209	
684.34610	303	1+
686.27464	562	1+
692.34854	513	1+
704.28654	784	1+
799.34953	340	1+
817.37389	321	1+
892.42689	150	
964.48286	326	1+
1050.52263	1192	1+
1149.57620	1860	1+
1385.67099	921	1+
1434.72451	595	1+
END IONS

###FS:    #m/z: 673.83360 #charge   2
###MaxRes:#m/z:  0.00000 #charge-128
###MS: 1227
###MSMS: 1228
BEGIN IONS
TITLE=Cmpd 389, AutoMSn(673.8336), 20.8 min
RTINSECONDS=1246.62
SCANS=MS: 1227 MSMS: 1228
PEPMASS=673.83360	29893
CHARGE=2+
402.22743	578	
503.21313	221	1+
522.59112	1038	1+
522.92698	794	
523.24856	518	
551.26424	302	1+
551.59919	375	
557.74604	204	
575.29018	394	
575.79819	332	
587.25061	363	1+
595.31012	313	1+
599.28683	184	
605.27578	378	1+
624.82022	348	
625.32325	550	1+
640.80522	248	1+
669.57976	216	
669.83022	317	
670.94872	329	1+
673.58726	503	1+
674.08912	259	
675.32999	773	1+
686.27287	196	
697.02144	452	
704.27642	505	1+
719.35753	265	
751.37954	218	
751.88732	203	
760.69649	254	
764.02577	321	1+
770.02141	245	
775.37753	193	
782.39695	186	
799.35059	493	1+
803.37276	200	
817.36789	755	1+
859.39687	354	1+
881.41684	435	
930.44674	180	
1028.47260	259	
1050.50784	569	1+
1115.58135	514	1+
1305.63451	702	1+
1339.72390	856	1+
1343.69029	2703	1+
END IONS

###FS:    #m/z: 371.22708 #charge   1
###MaxRes:#m/z:  0.00000 #charge-128
###MS: 1227
###MSMS: 1229
BEGIN IONS
TITLE=Cmpd 390, AutoMSn(371.2271), 20.8 min
RTINSECONDS=1247.12
SCANS=MS: 1227 MSMS: 1229
PEPMASS=371.22708	29538
CHARGE=1+
370.26209	103	
END IONS

###FS:    #m/z: 625.63058 #charge   3
###MaxRes:#m/z:  0.00000 #charge-128
###MS: 1227
###MSMS: 1230
BEGIN IONS
TITLE=Cmpd 391, AutoMSn(625.6306), 20.8 min
RTINSECONDS=1247.62
SCANS=MS: 1227 MSMS: 1230
PEPMASS=625.63058	14388
CHARGE=3+
323.65533	257	
329.18227	861	
357.18026	868	1+
361.17954	613	
367.57548	286	
397.19584	178	
402.23401	429	
425.18163	420	1+
428.24907	461	
456.24548	786	1+
460.25104	1449	1+
462.73355	239	
467.22994	271	1+
496.22169	181	
501.25861	257	1+
501.59187	180	
504.25096	287	
517.28891	213	1+
575.27730	1961	1+
582.79354	193	
594.27331	367	1+
602.29685	412	1+
608.78017	182	
611.30617	413	1+
615.30101	271	
622.27777	208	
624.29691	200	
625.32465	1291	1+
629.34085	393	1+
644.30666	370	1+
646.31807	2143	1+
656.33349	282	1+
682.31989	443	1+
701.30449	260	
708.31609	273	1+
726.85173	298	
751.37351	276	
793.38504	1166	
802.76286	408	
802.87669	291	
816.90948	195	
879.44176	356	1+
902.40724	382	
914.45252	397	1+
924.42856	426	1+
951.45569	405	1+
995.46602	318	1+
1082.48094	398	1+
1096.51784	289	
1233.56591	841	1+
1398.64431	329	1+
1419.63021	3446	1+
1518.70015	4151	1+
1549.75643	536	1+
1587.75278	739	1+
1745.80680	636	1+
END IONS

###FS:    #m/z: 625.62985 #charge   3
###MaxRes:#m/z:  0.00000 #charge-128
###MS: 1231
###MSMS: 1232
BEGIN IONS
TITLE=Cmpd 392, AutoMSn(625.6299), 20.8 min
RTINSECONDS=1250.65
SCANS=MS: 1231 MSMS: 1232
PEPMASS=625.62985	32429
CHARGE=3+
324.12537	193	
329.18279	1246	1+
343.16704	194	
357.17704	1077	1+
361.18003	1265	1+
398.70349	254	
402.23120	554	
410.23625	194	
423.19230	176	
428.24852	483	
433.01972	292	
435.14259	214	
456.24376	647	1+
460.24739	1598	1+
462.70657	280	
468.41657	258	
478.20121	181	
496.22084	387	1+
503.74549	234	
517.26311	284	
523.25706	356	1+
560.25936	203	1+
566.27383	262	1+
575.27528	3173	1+
587.79734	189	
595.28117	434	
602.30133	318	1+
615.27914	316	1+
617.29417	482	
617.79022	316	1+
620.28766	273	1+
622.31747	487	1+
624.32306	340	
625.30581	1435	1+
636.65179	233	
646.31501	2790	1+
654.75902	193	
701.30899	287	1+
726.33534	491	1+
775.36846	189	
775.87343	285	
793.38899	2408	1+
884.23970	323	
915.43074	338	1+
924.41781	716	1+
934.48931	199	
951.44889	1338	1+
995.45769	539	1+
1082.49862	1282	1+
1096.50762	347	
1310.59130	631	1+
1415.65042	664	1+
1419.63442	4314	1+
1500.72847	978	1+
1518.70666	4680	1+
1631.80058	693	1+
1745.80636	728	1+
1803.84712	497	1+
END IONS

###FS:    #m/z: 787.88217 #charge   3
###MaxRes:#m/z:  0.00000 #charge-128
###MS: 1231
###MSMS: 1234
BEGIN IONS
TITLE=Cmpd 394, AutoMSn(787.8822), 20.9 min
RTINSECONDS=1251.65
SCANS=MS: 1231 MSMS: 1234
PEPMASS=787.88217	17700
CHARGE=3+
402.23434	369	
490.26827	122	
501.25006	114	
559.32603	133	
588.31304	112	
593.29095	108	
601.79407	215	
620.21218	129	
727.36283	253	
775.87755	125	
784.85141	101	
787.38740	474	1+
787.89479	176	
788.13819	242	
792.90888	110	
795.88242	110	
892.93137	104	
974.46162	115	
1001.52808	150	
END IONS

###FS:    #m/z: 625.63098 #charge   3
###MaxRes:#m/z:  0.00000 #charge-128
###MS: 1235
###MSMS: 1236
BEGIN IONS
TITLE=Cmpd 395, AutoMSn(625.6310), 20.9 min
RTINSECONDS=1254.67
SCANS=MS: 1235 MSMS: 1236
PEPMASS=625.63098	38526
CHARGE=3+
325.16483	183	
329.18138	1665	1+
343.16446	173	
357.17651	1524	1+
361.18133	1170	1+
402.22657	668	1+
410.22370	349	1+
417.99671	177	
425.17411	338	1+
428.24380	523	1+
456.24327	1021	1+
460.24736	2091	1+
467.23850	235	
478.21528	226	
496.23367	218	
503.75599	347	
517.26050	269	
540.26604	255	1+
575.27871	3116	1+
595.29245	173	
601.29324	204	
601.79283	248	
608.29027	337	
617.29202	739	1+
617.78771	232	
621.32284	331	1+
623.33205	455	1+
625.31121	630	1+
625.99332	210	
628.29813	332	
629.31157	532	1+
635.64054	374	1+
636.73304	365	
646.31765	2708	1+
656.32991	243	1+
672.77377	176	
682.30331	235	
708.31893	330	1+
752.33613	204	
774.35069	443	1+
775.88937	207	
785.56854	329	
791.37709	246	1+
793.38676	3114	1+
802.76126	938	
924.41736	924	1+
934.51230	300	
951.45260	1290	1+
995.45899	617	1+
1001.50007	442	1+
1082.49019	1390	1+
1096.52942	252	
1097.52082	229	
1229.55508	481	1+
1401.62601	985	1+
1419.63004	4710	1+
1451.64743	467	1+
1500.70447	824	1+
1518.70266	4937	1+
1631.79856	625	1+
1746.80758	626	1+
1803.83437	629	1+
END IONS

###FS:    #m/z: 632.01047 #charge   3
###MaxRes:#m/z:  0.00000 #charge-128
###MS: 1235
###MSMS: 1237
BEGIN IONS
TITLE=Cmpd 396, AutoMSn(632.0105), 20.9 min
RTINSECONDS=1255.17
SCANS=MS: 1235 MSMS: 1237
PEPMASS=632.01047	20921
CHARGE=3+
344.67581	227	
444.71607	209	
447.25815	173	
447.54301	375	
451.72011	176	
489.26333	205	
496.80142	181	
501.26115	272	
517.26293	473	1+
551.27548	212	
575.27396	288	
588.29145	454	1+
602.30863	517	1+
610.67844	461	
611.32708	331	1+
614.35831	173	
626.31573	1294	1+
626.66908	541	
631.35533	211	
631.66517	202	
632.01352	2119	1+
632.34539	3010	1+
632.67687	1335	1+
636.31911	206	
639.35360	255	1+
640.78726	171	
645.31829	524	1+
656.33356	217	
656.82962	264	
683.33937	189	
688.35400	258	
700.35625	358	1+
712.31123	224	1+
726.34947	327	1+
734.36092	276	
780.42268	607	1+
783.39649	170	
801.91887	259	
803.41197	977	1+
893.49765	401	1+
902.44201	507	1+
992.56605	303	1+
1001.50750	184	
1164.59170	584	1+
1548.74781	1155	1+
1765.92864	547	1+
END IONS

###FS:    #m/z: 947.50793 #charge   2
###MaxRes:#m/z:  0.00000 #charge-128
###MS: 1235
###MSMS: 1238
BEGIN IONS
TITLE=Cmpd 397, AutoMSn(947.5079), 20.9 min
RTINSECONDS=1255.67
SCANS=MS: 1235 MSMS: 1238
PEPMASS=947.50793	11329
CHARGE=2+
459.25182	102	
520.27936	135	
551.28617	122	
688.35543	111	
781.44344	104	
958.30694	176	
1001.51397	106	
1115.57992	128	
1894.00620	1302	1+
END IONS

###FS:    #m/z: 809.90056 #charge   2
###MaxRes:#m/z:  0.00000 #charge-128
###MS: 1239
###MSMS: 1240
BEGIN IONS
TITLE=Cmpd 398, AutoMSn(809.9006), 21.0 min
RTINSECONDS=1258.7
SCANS=MS: 1239 MSMS: 1240
PEPMASS=809.90056	23426
CHARGE=2+
325.11076	264	
332.18878	494	
342.16811	175	
343.13124	288	
343.21775	134	
361.13084	312	
369.16836	209	
372.23073	126	
403.22922	288	
410.19221	705	1+
428.20670	804	1+
438.19617	850	1+
446.22355	915	1+
456.21275	1719	1+
474.21952	1074	1+
516.32486	232	
524.28281	131	
541.28500	143	
551.27650	165	
559.30527	300	
569.29009	724	1+
573.79402	155	
587.29979	948	1+
626.32250	432	
644.31955	557	1+
702.37030	565	1+
731.35681	221	
773.41540	419	
808.89576	511	1+
813.17697	370	
841.40591	131	
846.39148	122	
888.43356	488	1+
917.41427	150	
975.46804	574	1+
1032.49171	2861	1+
1043.18148	605	
1145.58102	754	
1146.58692	322	
1618.80123	347	1+
END IONS

###FS:    #m/z: 632.01077 #charge   3
###MaxRes:#m/z:  0.00000 #charge-128
###MS: 1239
###MSMS: 1241
BEGIN IONS
TITLE=Cmpd 399, AutoMSn(632.0108), 21.0 min
RTINSECONDS=1259.2
SCANS=MS: 1239 MSMS: 1241
PEPMASS=632.01077	24854
CHARGE=3+
329.17529	189	
344.67403	276	
391.21724	254	1+
429.24646	148	
451.71839	247	
460.23521	176	
484.70779	146	
501.25819	1035	1+
517.25639	300	
517.93055	145	
543.37018	341	
544.25098	238	1+
547.27387	153	
550.27335	346	1+
575.26872	215	
614.33233	221	1+
618.76983	142	
626.32356	431	1+
626.65669	489	1+
627.00082	256	
628.31498	163	
629.33872	290	1+
631.32598	209	
631.67899	1596	1+
632.00956	2321	1+
632.34181	3264	1+
636.31585	256	1+
645.82612	241	
667.33639	239	
672.34436	339	1+
683.82944	174	
688.34538	498	1+
718.35215	178	
725.84146	442	1+
734.34237	388	1+
752.41156	156	
780.42693	841	1+
801.93981	249	
802.43345	194	
803.41549	1111	1+
819.41185	196	
883.46762	147	
893.50747	441	1+
902.43983	433	1+
947.48945	215	1+
1001.51783	236	
1548.74248	1149	1+
END IONS

###FS:    #m/z: 947.50719 #charge   2
###MaxRes:#m/z:  0.00000 #charge-128
###MS: 1239
###MSMS: 1242
BEGIN IONS
TITLE=Cmpd 400, AutoMSn(947.5072), 21.0 min
RTINSECONDS=1259.7
SCANS=MS: 1239 MSMS: 1242
PEPMASS=947.50719	13993
CHARGE=2+
688.33256	118	
752.43933	102	
780.43544	175	
915.52658	102	
958.28702	587	
1001.51181	103	
1178.50003	101	
1894.01500	1560	1+
END IONS

###FS:    #m/z: 809.90021 #charge   2
###MaxRes:#m/z:  0.00000 #charge-128
###MS: 1243
###MSMS: 1244
BEGIN IONS
TITLE=Cmpd 401, AutoMSn(809.9002), 21.0 min
RTINSECONDS=1262.73
SCANS=MS: 1243 MSMS: 1244
PEPMASS=809.90021	37000
CHARGE=2+
325.11837	233	
327.16649	136	
332.19589	612	
343.12339	198	
345.17146	211	
361.12749	304	
371.21376	165	
403.23382	645	1+
410.19281	867	1+
428.20471	856	1+
438.20287	1441	1+
444.21191	129	
446.22600	1051	1+
456.21083	2260	1+
474.21961	1318	1+
516.31110	693	1+
524.27161	231	
541.28138	530	1+
549.04628	436	1+
551.28328	194	
559.31547	866	1+
569.28898	1165	1+
573.27801	214	
587.29894	1551	1+
590.32275	149	
620.81716	148	
626.32167	395	1+
644.33183	407	1+
683.30581	126	
702.37619	928	1+
713.37201	116	
731.35425	126	
773.41797	836	1+
829.34942	133	
841.37948	127	
846.38767	135	
888.42910	859	1+
917.40498	130	
975.47097	837	1+
1032.49196	4093	1+
1043.18479	725	
1044.16537	137	
1127.51689	115	
1145.58115	1568	1+
1156.89617	280	
1157.82387	539	
1618.79892	1134	1+
END IONS

###FS:    #m/z: 632.01307 #charge   3
###MaxRes:#m/z:  0.00000 #charge-128
###MS: 1243
###MSMS: 1245
BEGIN IONS
TITLE=Cmpd 402, AutoMSn(632.0131), 21.1 min
RTINSECONDS=1263.23
SCANS=MS: 1243 MSMS: 1245
PEPMASS=632.01307	22863
CHARGE=3+
361.18332	132	
402.22163	288	
411.23541	159	
447.26187	170	
456.23223	158	
489.26793	152	
495.27347	135	
501.28132	136	
517.26147	211	
551.28158	177	
575.27749	145	
589.29060	219	1+
617.32302	144	
624.35503	153	
626.33815	287	
626.67452	187	
628.32038	328	1+
630.33343	462	1+
631.78713	226	
632.01315	1728	1+
632.33002	1866	1+
632.68039	636	
637.68557	261	
646.30315	221	
656.34674	200	
667.34857	238	
683.83826	140	
688.34109	279	1+
725.33435	141	
725.83330	379	1+
739.35049	251	1+
780.42053	626	1+
802.39379	333	1+
893.50782	449	1+
902.43598	822	1+
992.57456	192	
1001.50232	179	
1548.75895	521	1+
1765.90733	527	1+
END IONS

###FS:    #m/z: 928.93383 #charge   2
###MaxRes:#m/z:  0.00000 #charge-128
###MS: 1243
###MSMS: 1246
BEGIN IONS
TITLE=Cmpd 403, AutoMSn(928.9338), 21.1 min
RTINSECONDS=1263.73
SCANS=MS: 1243 MSMS: 1246
PEPMASS=928.93383	10193
CHARGE=2+
366.13821	159	
402.23432	120	
437.18361	491	1+
459.25769	106	
788.83248	131	
847.09385	100	
929.43285	259	1+
929.68037	107	
933.44226	104	
999.01146	200	
1022.46870	165	
END IONS

###FS:    #m/z: 809.90005 #charge   2
###MaxRes:#m/z:  0.00000 #charge-128
###MS: 1247
###MSMS: 1248
BEGIN IONS
TITLE=Cmpd 404, AutoMSn(809.9000), 21.1 min
RTINSECONDS=1266.76
SCANS=MS: 1247 MSMS: 1248
PEPMASS=809.90005	39206
CHARGE=2+
325.11358	256	
332.19311	439	
333.13610	162	
343.12692	418	
345.17508	190	
361.13802	186	
387.18818	235	
395.77718	136	
402.22346	196	
403.22767	441	1+
410.20009	524	1+
428.21780	1120	1+
438.20048	1650	1+
446.22517	761	
456.21467	2150	1+
474.21860	1747	1+
516.31321	318	
524.27768	213	
527.25094	242	1+
541.28815	642	1+
549.05558	289	1+
551.28048	510	1+
559.31324	703	1+
560.08753	135	
569.29487	1239	1+
587.30039	1569	1+
601.25517	213	1+
609.30193	138	
626.30705	444	1+
644.34728	351	1+
695.33439	145	
702.37854	845	1+
713.35161	267	1+
731.35742	169	
773.41654	598	1+
811.89655	158	
841.39490	128	
846.38131	235	
888.45170	765	1+
975.46902	813	1+
1014.49657	178	
1032.49202	4626	1+
1043.17926	1025	
1044.16858	136	
1145.57763	1104	
1146.56291	507	
1345.67587	153	
1618.79636	1274	1+
END IONS

###FS:    #m/z: 656.31540 #charge   3
###MaxRes:#m/z:  0.00000 #charge-128
###MS: 1247
###MSMS: 1249
BEGIN IONS
TITLE=Cmpd 405, AutoMSn(656.3154), 21.1 min
RTINSECONDS=1267.26
SCANS=MS: 1247 MSMS: 1249
PEPMASS=656.31540	14576
CHARGE=3+
361.23762	113	
367.57323	278	
402.22701	132	
437.68403	110	
508.30735	134	
607.24005	126	
609.36991	432	1+
636.30443	173	
641.32735	100	
642.44180	103	
652.31810	302	1+
654.33961	318	1+
655.22191	101	
656.32359	579	1+
660.34485	279	
737.41525	456	1+
751.87059	250	1+
765.19187	140	
765.30623	140	
810.86159	136	
845.39195	115	
900.47567	113	
927.41335	144	
1706.78034	1372	1+
END IONS

###FS:    #m/z: 518.94438 #charge   3
###MaxRes:#m/z:  0.00000 #charge-128
###MS: 1247
###MSMS: 1250
BEGIN IONS
TITLE=Cmpd 406, AutoMSn(518.9444), 21.1 min
RTINSECONDS=1267.76
SCANS=MS: 1247 MSMS: 1250
PEPMASS=518.94438	12962
CHARGE=3+
349.14297	156	
380.16822	131	
404.24628	719	1+
429.27534	170	
435.21021	360	
440.20964	135	
450.23963	302	
457.13745	221	
467.26049	161	
498.27488	197	
500.29586	147	
501.24406	278	1+
503.31295	1245	1+
509.74245	211	
510.25791	217	
511.21021	1089	1+
514.26147	513	1+
516.27993	809	1+
518.27748	2484	1+
523.25768	165	
547.24896	151	
564.32533	183	
568.23001	727	
586.31606	932	1+
614.35289	621	1+
631.37485	2690	1+
638.34446	193	
639.74370	362	1+
639.84223	181	
657.35287	240	1+
665.31851	210	
665.84283	205	
678.35383	243	1+
697.26717	2784	1+
744.45965	2069	1+
779.40282	328	1+
782.37622	150	
796.37038	127	
810.34832	1842	1+
857.55910	318	1+
876.46308	179	
876.47182	289	1+
923.43020	218	
951.47197	130	
1036.48757	1805	1+
END IONS

###FS:    #m/z: 656.31462 #charge   3
###MaxRes:#m/z:  0.00000 #charge-128
###MS: 1251
###MSMS: 1252
BEGIN IONS
TITLE=Cmpd 407, AutoMSn(656.3146), 21.2 min
RTINSECONDS=1270.79
SCANS=MS: 1251 MSMS: 1252
PEPMASS=656.31462	17174
CHARGE=3+
361.23212	110	
376.60607	132	
402.22968	216	
514.21325	118	
573.27434	108	
590.27204	108	
609.36427	131	
653.33427	371	1+
654.81979	132	
656.31898	361	1+
659.90932	103	
660.32576	172	
692.27107	102	
737.41571	210	
752.86405	139	
784.43663	108	
785.57278	292	
810.37906	108	
927.42156	100	
1706.77341	1644	1+
END IONS

###FS:    #m/z: 732.86951 #charge   2
###MaxRes:#m/z:  0.00000 #charge-128
###MS: 1251
###MSMS: 1253
BEGIN IONS
TITLE=Cmpd 408, AutoMSn(732.8695), 21.2 min
RTINSECONDS=1271.29
SCANS=MS: 1251 MSMS: 1253
PEPMASS=732.86951	6417
CHARGE=2+
438.21770	107	
439.22846	332	
483.70371	115	
510.25810	739	1+
517.75828	114	
573.77823	220	
623.34680	391	1+
680.37159	2386	1+
724.40637	116	
728.37725	147	
732.38496	263	1+
733.27391	105	
736.37066	158	
737.00784	104	
779.43622	276	
781.43715	144	
880.49303	218	
1052.53848	142	
END IONS

###FS:    #m/z: 585.30339 #charge   3
###MaxRes:#m/z:  0.00000 #charge-128
###MS: 1251
###MSMS: 1254
BEGIN IONS
TITLE=Cmpd 409, AutoMSn(585.3034), 21.2 min
RTINSECONDS=1271.79
SCANS=MS: 1251 MSMS: 1254
PEPMASS=585.30339	12189
CHARGE=3+
322.18373	111	
326.19425	303	1+
344.17531	123	
357.14061	109	
366.19264	215	
412.18653	122	
436.73146	190	
439.22213	431	1+
446.23352	332	
449.24124	107	
458.25042	101	
466.72459	162	
468.23342	127	
476.24144	115	
482.27549	563	1+
510.26026	408	1+
517.23431	219	
518.31366	118	
540.22217	159	
581.31162	298	1+
584.29950	155	
586.30113	366	1+
590.32120	262	
597.31341	316	
630.31180	180	
674.36436	109	
680.35653	455	1+
712.33376	491	1+
813.38744	233	
890.38521	105	
950.44078	192	
END IONS

###FS:    #m/z: 673.32717 #charge   2
###MaxRes:#m/z:  0.00000 #charge-128
###MS: 1255
###MSMS: 1256
BEGIN IONS
TITLE=Cmpd 410, AutoMSn(673.3272), 21.2 min
RTINSECONDS=1274.82
SCANS=MS: 1255 MSMS: 1256
PEPMASS=673.32717	46978
CHARGE=2+
324.09895	214	
346.17460	333	
357.15881	145	
367.19338	747	1+
385.19149	311	1+
389.14867	161	
402.23433	402	
409.18963	341	
411.18836	253	1+
437.18446	1662	1+
448.67096	130	
459.25389	153	
469.25303	161	
480.27800	370	1+
526.22977	166	
526.73655	177	
567.31451	429	
590.26107	393	1+
606.26414	137	
616.77791	250	
617.28435	336	
671.33893	349	1+
673.32649	549	1+
676.36195	148	
678.34465	148	
681.35645	1267	1+
684.31507	225	1+
686.28439	146	
690.05930	653	
703.30576	293	1+
718.34868	272	
733.32993	325	1+
751.34340	310	1+
760.35368	149	
763.33298	135	
779.36483	320	1+
796.38106	3004	1+
828.89012	144	
909.46412	2929	1+
937.52402	326	1+
1069.49772	6445	1+
1080.31044	706	
1233.55796	226	
END IONS

###FS:    #m/z: 656.31432 #charge   3
###MaxRes:#m/z:  0.00000 #charge-128
###MS: 1255
###MSMS: 1257
BEGIN IONS
TITLE=Cmpd 411, AutoMSn(656.3143), 21.3 min
RTINSECONDS=1275.33
SCANS=MS: 1255 MSMS: 1257
PEPMASS=656.31432	12811
CHARGE=3+
361.23889	112	
402.23917	157	
437.24444	136	
483.21074	101	
525.23045	138	
549.23666	118	
555.19688	102	
586.32010	101	
601.75221	107	
609.35537	246	
653.29647	129	
655.37205	185	
656.30078	463	1+
659.36119	356	1+
737.40317	108	
1129.54929	134	
1706.77717	1200	1+
END IONS

###FS:    #m/z: 732.86938 #charge   2
###MaxRes:#m/z:  0.00000 #charge-128
###MS: 1255
###MSMS: 1258
BEGIN IONS
TITLE=Cmpd 412, AutoMSn(732.8694), 21.3 min
RTINSECONDS=1275.83
SCANS=MS: 1255 MSMS: 1258
PEPMASS=732.86938	8598
CHARGE=2+
390.22145	140	
438.22277	138	
439.23436	546	1+
484.19538	115	
510.26085	837	1+
575.28628	138	
604.66083	141	
623.35240	499	1+
630.81600	122	
680.37073	4206	1+
680.83658	122	
688.99134	144	
690.06037	679	
690.28827	148	
716.38007	175	
732.40912	153	
736.39869	172	
779.43717	682	1+
824.38529	153	
824.92722	182	
837.71342	111	
880.50107	282	
967.93250	115	
1168.54061	104	
END IONS

###FS:    #m/z: 732.87090 #charge   2
###MaxRes:#m/z:  0.00000 #charge-128
###MS: 1259
###MSMS: 1260
BEGIN IONS
TITLE=Cmpd 413, AutoMSn(732.8709), 21.3 min
RTINSECONDS=1278.86
SCANS=MS: 1259 MSMS: 1260
PEPMASS=732.87090	11660
CHARGE=2+
401.19710	110	
439.22983	637	1+
443.21292	105	
510.26449	1210	1+
517.24018	109	
517.75820	109	
573.79093	235	
623.34802	828	1+
630.32525	167	
630.82009	145	
645.31609	125	
680.36847	3905	1+
680.85842	269	1+
688.99454	270	
689.07161	146	
716.85502	111	
728.38038	297	1+
732.39478	211	1+
779.42953	390	
824.41865	136	
824.91382	107	
880.48572	370	1+
1052.54286	183	
1075.49550	125	
1076.01369	118	
END IONS

###FS:    #m/z: 976.48234 #charge   3
###MaxRes:#m/z:  0.00000 #charge-128
###MS: 1259
###MSMS: 1261
BEGIN IONS
TITLE=Cmpd 414, AutoMSn(976.4823), 21.3 min
RTINSECONDS=1279.36
SCANS=MS: 1259 MSMS: 1261
PEPMASS=976.48234	4867
CHARGE=3+
366.14187	138	
977.13467	177	
END IONS

###FS:    #m/z: 664.95289 #charge   3
###MaxRes:#m/z:  0.00000 #charge-128
###MS: 1259
###MSMS: 1262
BEGIN IONS
TITLE=Cmpd 415, AutoMSn(664.9529), 21.3 min
RTINSECONDS=1279.86
SCANS=MS: 1259 MSMS: 1262
PEPMASS=664.95289	5216
CHARGE=3+
402.24124	208	
476.21888	112	
518.20184	117	
540.23139	115	
645.34410	135	
650.29996	123	
662.32318	126	
666.35017	278	1+
END IONS

###FS:    #m/z: 668.14403 #charge   3
###MaxRes:#m/z:  0.00000 #charge-128
###MS: 1263
###MSMS: 1264
BEGIN IONS
TITLE=Cmpd 416, AutoMSn(668.1440), 21.4 min
RTINSECONDS=1282.89
SCANS=MS: 1263 MSMS: 1264
PEPMASS=668.14403	5368
CHARGE=3+
398.16875	142	
402.22689	245	
437.18704	753	1+
459.27139	130	
479.73393	209	1+
527.23786	170	
535.25767	331	
535.76509	163	
588.24193	155	
605.26068	250	1+
631.85306	142	
632.35281	144	
666.33133	586	1+
668.69741	271	
669.03362	269	
671.27358	165	
672.31642	502	1+
673.81976	256	
679.43402	192	
679.96058	250	
683.29626	126	
718.35113	292	
783.38274	169	
796.39873	198	
881.41340	185	
895.47104	136	
909.46859	170	
1069.49497	589	
1070.48765	272	
1873.08727	184	
END IONS

###FS:    #m/z: 1087.47623 #charge   2
###MaxRes:#m/z:  0.00000 #charge-128
###MS: 1263
###MSMS: 1265
BEGIN IONS
TITLE=Cmpd 417, AutoMSn(1087.4762), 21.4 min
RTINSECONDS=1283.39
SCANS=MS: 1263 MSMS: 1265
PEPMASS=1087.47623	3973
CHARGE=2+
366.14221	485	
657.23021	154	
711.31487	117	
2173.94133	736	1+
END IONS

###FS:    #m/z: 976.48493 #charge   3
###MaxRes:#m/z:  0.00000 #charge-128
###MS: 1263
###MSMS: 1266
BEGIN IONS
TITLE=Cmpd 418, AutoMSn(976.4849), 21.4 min
RTINSECONDS=1283.89
SCANS=MS: 1263 MSMS: 1266
PEPMASS=976.48493	5095
CHARGE=3+
366.13517	173	
972.19798	110	
976.82400	292	1+
977.16168	282	
982.66400	105	
END IONS

###FS:    #m/z: 666.82593 #charge   3
###MaxRes:#m/z:  0.00000 #charge-128
###MS: 1267
###MSMS: 1268
BEGIN IONS
TITLE=Cmpd 419, AutoMSn(666.8259), 21.4 min
RTINSECONDS=1286.91
SCANS=MS: 1267 MSMS: 1268
PEPMASS=666.82593	19641
CHARGE=3+
359.67548	193	
376.15176	360	
384.22405	323	
398.16401	365	1+
402.23279	2529	1+
496.24131	239	
504.21616	461	1+
517.25498	920	1+
517.58498	638	
517.92730	358	
522.91367	188	
523.28660	185	
525.50801	333	
529.31268	182	
533.94834	225	
544.77089	306	1+
546.27439	270	
546.60054	184	
572.23735	251	1+
587.25481	951	1+
589.62427	174	
596.98779	210	
605.26960	2528	1+
619.29729	285	1+
645.32100	535	1+
648.28559	234	1+
663.34058	393	1+
666.30250	499	1+
668.70057	214	
669.04475	213	
669.33053	387	
672.34211	310	1+
690.36107	1159	1+
700.33798	945	1+
707.25572	171	
718.35186	4444	1+
732.44732	265	
742.36047	170	
748.31738	248	
773.35886	367	1+
783.36382	232	
802.44487	615	1+
810.38198	177	
881.41534	3809	1+
894.93875	172	
930.56676	255	1+
958.46632	647	1+
1028.51918	1565	1+
1115.52590	867	1+
1452.69398	780	1+
1501.74136	454	1+
1549.75385	4085	1+
1636.79262	3515	1+
1783.85294	1601	1+
1946.92441	825	1+
END IONS

###FS:    #m/z: 888.41175 #charge   3
###MaxRes:#m/z:  0.00000 #charge-128
###MS: 1267
###MSMS: 1269
BEGIN IONS
TITLE=Cmpd 420, AutoMSn(888.4117), 21.5 min
RTINSECONDS=1287.41
SCANS=MS: 1267 MSMS: 1269
PEPMASS=888.41175	9201
CHARGE=3+
367.14667	100	
402.23353	523	
515.31987	167	
554.20124	170	
554.70117	205	
565.23276	113	
572.24560	165	
574.14792	128	
587.81028	158	
610.74304	144	
645.30910	147	
646.26192	697	1+
646.77098	196	
664.85109	101	
702.80773	113	
718.36406	233	1+
810.37155	150	
846.37609	111	
853.89433	137	
883.38387	128	
883.74990	135	
887.86921	118	
888.11072	150	
888.76752	2392	1+
889.09744	1904	1+
889.43584	1493	1+
899.42561	237	
970.46361	111	
END IONS

###FS:    #m/z: 876.88172 #charge   2
###MaxRes:#m/z:  0.00000 #charge-128
###MS: 1267
###MSMS: 1270
BEGIN IONS
TITLE=Cmpd 421, AutoMSn(876.8817), 21.5 min
RTINSECONDS=1287.91
SCANS=MS: 1267 MSMS: 1270
PEPMASS=876.88172	6370
CHARGE=2+
357.15930	164	
358.12143	205	
368.17457	152	
376.12457	331	
386.16713	366	
402.23241	117	
431.21249	110	
459.16237	496	
460.15829	670	1+
477.17455	717	1+
481.25598	108	
484.39688	136	
485.21866	117	
505.19125	114	
538.22680	150	
554.23150	145	
555.21678	373	1+
562.26708	224	
572.24508	1256	1+
590.25936	686	1+
669.28649	149	
718.34822	152	
736.27589	130	
753.32034	173	
766.31797	1443	1+
769.34038	138	
853.35591	1052	1+
855.37698	213	
882.38924	115	
1000.41919	1012	1+
1163.48526	1268	1+
1175.88662	132	
1276.55647	183	
1377.63496	124	
END IONS

###FS:    #m/z: 667.32651 #charge   2
###MaxRes:#m/z:  0.00000 #charge-128
###MS: 1271
###MSMS: 1272
BEGIN IONS
TITLE=Cmpd 422, AutoMSn(667.3265), 21.5 min
RTINSECONDS=1290.94
SCANS=MS: 1271 MSMS: 1272
PEPMASS=667.32651	86091
CHARGE=2+
303.14150	393	
336.67963	653	
376.14935	597	
384.21695	530	
398.16884	877	
402.23339	7094	1+
459.19378	534	1+
476.21690	395	
479.74561	487	
496.24674	1146	1+
500.75492	480	
504.21931	1722	1+
514.74871	1144	
515.31087	2233	1+
517.25866	6535	1+
517.59443	4347	
517.92552	2484	
535.75600	579	
540.26580	703	
544.25629	357	
546.26781	2435	1+
546.60431	1606	1+
546.93980	933	
550.96406	633	1+
560.25398	559	1+
587.26001	3532	1+
595.28257	785	1+
605.27373	8265	1+
614.38282	868	1+
620.21917	706	
662.32272	394	
666.33586	489	1+
668.69998	603	
669.03432	666	
669.35570	608	
671.48960	894	
674.32734	648	1+
690.36009	4027	1+
700.33938	2909	1+
718.35199	15913	1+
718.36074	1300	1+
758.44782	373	
774.37547	490	
802.44408	1423	1+
853.42556	823	1+
864.40735	698	1+
881.41455	9958	1+
881.41819	2770	1+
930.53434	374	
1028.48498	2206	1+
1115.52217	3300	1+
1148.52334	650	
1289.63183	2616	1+
END IONS

###FS:    #m/z: 888.76257 #charge   3
###MaxRes:#m/z:  0.00000 #charge-128
###MS: 1271
###MSMS: 1273
BEGIN IONS
TITLE=Cmpd 423, AutoMSn(888.7626), 21.5 min
RTINSECONDS=1291.44
SCANS=MS: 1271 MSMS: 1273
PEPMASS=888.76257	43428
CHARGE=3+
402.23037	1072	
465.77373	464	
516.31201	174	
523.27772	144	
565.23257	195	
646.26432	416	
646.76232	258	
697.03003	341	
713.81434	169	
718.35457	335	
721.94275	172	
775.38246	515	
802.44951	421	1+
817.81215	172	
819.39183	254	
881.40783	192	
883.07828	554	1+
883.44238	335	1+
887.87675	382	
888.09008	412	
888.37441	343	
888.76870	4030	
889.09821	8607	1+
889.42929	6600	1+
889.76396	4529	1+
893.93311	149	
894.11986	296	
894.44865	179	
970.45255	141	
1028.47120	156	
1116.52979	145	
END IONS

###FS:    #m/z: 876.87585 #charge   2
###MaxRes:#m/z:  0.00000 #charge-128
###MS: 1271
###MSMS: 1274
BEGIN IONS
TITLE=Cmpd 424, AutoMSn(876.8759), 21.5 min
RTINSECONDS=1291.94
SCANS=MS: 1271 MSMS: 1274
PEPMASS=876.87585	25475
CHARGE=2+
347.09831	163	
357.15891	277	
358.12088	413	
368.15312	668	1+
375.16747	383	
376.13024	1117	1+
386.16841	1192	1+
432.15657	376	1+
442.15320	164	
458.20618	217	
459.16089	2248	1+
477.17231	1876	1+
506.20695	436	1+
528.22413	240	
534.87807	169	
544.25245	240	
546.22910	205	
554.22944	408	1+
562.25916	564	
572.24344	3256	1+
590.25791	1205	1+
622.24701	193	
718.31048	175	
725.32238	200	
735.31237	302	
736.30134	609	1+
753.32739	630	1+
766.32323	2630	1+
769.81739	191	
773.31707	180	
838.88374	355	
853.35549	4417	1+
868.36939	319	
877.90268	226	
882.39013	327	1+
900.40621	178	
1000.42305	2507	1+
1163.48220	3998	1+
1276.57074	324	
1277.57589	366	
1377.62052	290	
1378.60769	208	
END IONS

###FS:    #m/z: 666.82582 #charge   3
###MaxRes:#m/z:  0.00000 #charge-128
###MS: 1275
###MSMS: 1276
BEGIN IONS
TITLE=Cmpd 425, AutoMSn(666.8258), 21.6 min
RTINSECONDS=1294.96
SCANS=MS: 1275 MSMS: 1276
PEPMASS=666.82582	116989
CHARGE=3+
336.68077	515	
366.01074	719	
376.14569	691	
384.22070	669	
398.17161	591	
402.23426	8207	1+
427.21325	688	
438.11647	698	
476.20617	627	1+
496.24559	727	
501.25100	604	
504.21686	1901	1+
515.30552	2096	1+
517.26002	7532	1+
517.59367	5886	
517.92679	2995	
523.28073	515	
540.26791	605	
546.26970	3275	1+
546.60759	1802	
546.93956	1020	
561.23897	694	1+
587.25817	4629	1+
605.26981	9455	1+
614.38318	1121	1+
620.22318	555	
645.32727	1310	
645.82369	826	
649.65043	457	
662.31612	773	1+
671.33756	835	1+
674.33494	500	
690.36313	536	
690.36356	2198	1+
700.34231	3644	1+
718.35180	19548	1+
718.36269	1497	1+
748.31998	541	
802.44355	2112	1+
863.39980	1082	1+
881.41506	14367	1+
930.53925	689	
1028.52906	4797	1+
1115.52026	2066	1+
1115.52134	751	
1148.52531	534	
1452.71133	4631	1+
1549.75882	30789	1+
1636.78947	18916	1+
1783.85454	10429	1+
1946.92095	6444	1+
END IONS

###FS:    #m/z: 888.41056 #charge   2
###MaxRes:#m/z:  0.00000 #charge-128
###MS: 1275
###MSMS: 1277
BEGIN IONS
TITLE=Cmpd 426, AutoMSn(888.4106), 21.6 min
RTINSECONDS=1295.46
SCANS=MS: 1275 MSMS: 1277
PEPMASS=888.41056	57206
CHARGE=2+
366.13425	278	
402.23065	996	1+
572.24298	160	
718.33206	245	
775.37341	178	
803.44501	161	
819.38753	175	
876.88091	161	
881.41266	544	1+
883.76843	367	
884.87740	258	
885.41527	175	
887.39084	794	1+
887.85296	455	
888.09832	375	
888.76740	7444	1+
889.09846	8714	1+
889.42963	7171	1+
930.53562	591	1+
1291.52506	563	1+
END IONS

###FS:    #m/z: 876.87550 #charge   2
###MaxRes:#m/z:  0.00000 #charge-128
###MS: 1275
###MSMS: 1278
BEGIN IONS
TITLE=Cmpd 427, AutoMSn(876.8755), 21.6 min
RTINSECONDS=1295.97
SCANS=MS: 1275 MSMS: 1278
PEPMASS=876.87550	51320
CHARGE=2+
345.13214	193	
350.14067	232	1+
357.13284	922	1+
364.45713	346	
368.15030	1086	1+
373.17094	332	
375.16817	266	
376.13363	1140	1+
386.16549	2040	1+
391.17876	506	1+
432.15202	450	1+
442.14502	599	1+
458.20728	351	
459.16499	3085	1+
463.19528	327	
465.34079	163	
476.21653	165	
477.17575	2512	1+
481.24108	274	
506.21020	853	1+
511.22930	199	
518.22601	274	
526.23135	213	
538.23321	179	
544.25153	242	
546.23670	322	1+
554.22732	1099	1+
562.26498	605	1+
572.24384	4593	1+
580.53069	343	
590.25697	1539	1+
620.21887	160	
669.26702	258	1+
685.29772	271	1+
718.30025	344	1+
735.31057	618	
736.29704	1253	1+
748.32101	337	1+
753.31834	1176	1+
766.32436	3891	1+
822.37394	166	
822.85724	250	
853.35586	5416	1+
872.39791	214	
876.88461	277	
882.37180	854	1+
900.39040	398	1+
970.38874	377	1+
1000.41892	3997	1+
1011.03062	197	
1163.48562	5378	1+
1175.88139	719	
1276.56160	1279	1+
1377.60999	405	
1378.62246	323	
1537.61626	1427	1+
1734.73179	528	1+
END IONS

###FS:    #m/z: 653.86163 #charge   1
###MaxRes:#m/z:  0.00000 #charge-128
###MS: 1279
###MSMS: 1280
BEGIN IONS
TITLE=Cmpd 428, AutoMSn(653.8616), 21.6 min
RTINSECONDS=1298.99
SCANS=MS: 1279 MSMS: 1280
PEPMASS=653.86163	28125
CHARGE=1+
351.20379	236	
361.23512	132	
367.57022	273	
376.15270	174	
379.22805	332	1+
402.23199	986	1+
417.17257	129	
422.22630	218	
424.24718	254	
434.20470	141	
455.18371	137	
462.24216	239	
474.24775	183	
477.17473	246	
482.17002	134	
495.28821	244	
507.29660	358	1+
510.21277	164	
548.26171	175	
551.26186	150	
572.23655	276	1+
581.26701	202	
585.29499	551	1+
590.27949	124	
591.28079	249	1+
594.24014	125	
598.33681	285	1+
609.35448	138	
621.27164	138	
633.31255	238	1+
644.86698	396	
645.35068	401	
651.33465	312	1+
653.34855	233	
END IONS

###FS:    #m/z: 584.92260 #charge   3
###MaxRes:#m/z:  0.00000 #charge-128
###MS: 1279
###MSMS: 1281
BEGIN IONS
TITLE=Cmpd 429, AutoMSn(584.9226), 21.7 min
RTINSECONDS=1299.49
SCANS=MS: 1279 MSMS: 1281
PEPMASS=584.92260	22439
CHARGE=3+
347.15483	221	
357.15117	176	
368.15621	154	
373.18779	161	
376.13802	366	
391.17667	300	
398.16780	280	
428.18436	308	
439.23229	437	1+
457.72542	356	
459.17563	620	1+
471.19929	178	
477.18279	427	1+
481.22651	173	
493.21810	337	1+
506.20404	857	1+
510.26091	1208	1+
517.24982	328	1+
554.23332	264	1+
562.28744	290	1+
570.33433	171	
572.25015	2114	1+
580.29722	306	1+
582.31375	324	
582.91067	160	
583.27667	380	
584.29690	715	1+
586.30689	1376	1+
590.28330	2062	1+
616.32489	184	
620.21151	416	
630.33121	204	
669.28135	1530	1+
671.84108	153	
678.89675	400	
680.36897	1339	1+
691.29957	251	1+
697.30891	172	
703.33855	158	
712.14018	192	
725.32482	364	1+
735.30497	827	1+
753.32347	1287	1+
766.32731	9450	1+
835.34038	359	1+
853.35952	2964	1+
883.37639	154	
900.39868	167	
915.44463	583	1+
1000.43181	769	1+
1146.53555	964	1+
END IONS

###FS:    #m/z: 854.38918 #charge   2
###MaxRes:#m/z:  0.00000 #charge-128
###MS: 1279
###MSMS: 1282
BEGIN IONS
TITLE=Cmpd 430, AutoMSn(854.3892), 21.7 min
RTINSECONDS=1299.99
SCANS=MS: 1279 MSMS: 1282
PEPMASS=854.38918	24508
CHARGE=2+
409.21602	266	
418.16666	143	
432.21837	200	
446.24046	195	
496.25366	219	
541.24558	131	
548.27353	280	
553.27256	194	
558.27435	262	
559.74094	133	
569.24336	216	1+
573.24235	148	
576.28404	250	
610.29014	349	
635.31997	143	
663.29958	299	
670.29257	144	
697.32825	551	1+
725.82634	287	
763.50044	252	
782.87114	225	
844.37454	137	
845.38298	320	1+
852.36965	131	
902.43310	150	
958.43014	805	1+
1045.46899	469	
1046.48101	174	
1132.50288	921	1+
1144.70325	296	
1707.75690	1113	1+
END IONS

###FS:    #m/z: 653.86114 #charge   2
###MaxRes:#m/z:  0.00000 #charge-128
###MS: 1283
###MSMS: 1284
BEGIN IONS
TITLE=Cmpd 431, AutoMSn(653.8611), 21.7 min
RTINSECONDS=1303.02
SCANS=MS: 1283 MSMS: 1284
PEPMASS=653.86114	42897
CHARGE=2+
351.20386	324	
361.24161	413	1+
384.21560	155	
397.20533	308	1+
400.20461	201	1+
402.23274	824	1+
407.22319	318	
418.20440	206	
422.23319	683	1+
424.25605	622	1+
434.21349	152	
442.23330	191	
474.24213	156	
478.27317	153	
484.39396	212	
495.29095	697	1+
501.59399	166	
506.27509	246	1+
508.30949	228	
533.26539	226	
550.75312	229	
551.26004	392	1+
563.27112	205	1+
585.30251	722	1+
589.82431	224	1+
609.34884	363	1+
630.34122	159	
643.30564	146	
644.85625	902	1+
652.32591	145	
654.36269	357	1+
656.33314	1158	1+
658.34641	921	1+
661.32301	282	
664.33365	246	
694.33317	295	1+
703.36178	177	
729.39264	529	1+
737.42124	203	
751.36902	298	
751.87772	225	
767.37693	495	1+
784.39221	1502	1+
794.71711	533	
795.37690	194	
883.46001	2783	1+
982.52833	425	1+
1079.58896	11911	1+
1092.35147	186	
1289.69175	600	1+
1299.64645	395	1+
END IONS

###FS:    #m/z: 496.29755 #charge   2
###MaxRes:#m/z:  0.00000 #charge-128
###MS: 1283
###MSMS: 1285
BEGIN IONS
TITLE=Cmpd 432, AutoMSn(496.2975), 21.7 min
RTINSECONDS=1303.52
SCANS=MS: 1283 MSMS: 1285
PEPMASS=496.29755	13351
CHARGE=2+
377.22971	123	
387.74151	148	
390.22076	111	
421.26122	129	
475.27696	151	
477.25717	384	1+
492.28558	635	1+
494.28294	1033	1+
496.27757	1401	1+
500.29690	236	
506.25448	131	
522.30953	421	1+
579.32627	2331	1+
587.34833	416	1+
587.46301	148	
663.35096	106	
678.36182	104	
680.37332	3824	1+
689.03121	357	1+
761.44165	123	
779.43846	5428	1+
878.51701	196	
END IONS

###FS:    #m/z: 362.28679 #charge   1
###MaxRes:#m/z:  0.00000 #charge-128
###MS: 1283
###MSMS: 1286
BEGIN IONS
TITLE=Cmpd 433, AutoMSn(362.2868), 21.7 min
RTINSECONDS=1304.02
SCANS=MS: 1283 MSMS: 1286
PEPMASS=362.28679	13698
CHARGE=1+
342.24626	109	
344.27030	253	
360.25340	166	
362.28749	881	1+
END IONS

###FS:    #m/z: 496.30028 #charge   2
###MaxRes:#m/z:  0.00000 #charge-128
###MS: 1287
###MSMS: 1288
BEGIN IONS
TITLE=Cmpd 434, AutoMSn(496.3003), 21.8 min
RTINSECONDS=1307.05
SCANS=MS: 1287 MSMS: 1288
PEPMASS=496.30028	37204
CHARGE=2+
358.21500	167	
375.22658	290	
405.21615	298	
419.22941	187	
449.26552	138	
474.27361	212	
479.22954	130	
490.30085	154	
492.29601	768	1+
494.27084	1420	1+
498.29045	706	1+
500.29635	288	
500.63653	260	
504.78887	430	
505.38394	149	
522.29599	785	1+
579.32520	4094	1+
588.35542	629	
680.36999	8124	1+
690.05931	1392	
690.28596	233	
761.43423	388	1+
779.43935	10684	1+
789.95885	174	
790.70693	407	
878.51329	531	1+
END IONS

###FS:    #m/z: 653.86166 #charge   2
###MaxRes:#m/z:  0.00000 #charge-128
###MS: 1287
###MSMS: 1289
BEGIN IONS
TITLE=Cmpd 435, AutoMSn(653.8617), 21.8 min
RTINSECONDS=1307.56
SCANS=MS: 1287 MSMS: 1289
PEPMASS=653.86166	41552
CHARGE=2+
351.18888	192	
363.16557	191	
376.14859	157	
379.23209	252	1+
383.16067	140	
402.23398	943	1+
407.22725	379	1+
422.24270	440	
424.25285	400	
459.17096	144	
474.27271	227	
475.50239	160	
495.28512	578	1+
501.25316	146	
508.31888	228	
530.24290	178	
535.21097	151	
546.30345	141	
551.26953	193	
572.26148	273	
581.26339	194	
585.30658	650	1+
589.28391	279	1+
638.32528	238	1+
650.35066	281	1+
653.35292	174	
656.34244	1028	1+
658.34776	494	1+
660.33092	207	
729.39307	410	
767.38568	273	
784.39983	978	1+
793.37719	232	
854.88803	322	
876.45509	167	
883.46365	1719	1+
960.43274	285	1+
982.53447	403	
1079.58741	8325	1+
1288.69043	661	1+
END IONS

###FS:    #m/z: 629.96809 #charge   3
###MaxRes:#m/z:  0.00000 #charge-128
###MS: 1287
###MSMS: 1290
BEGIN IONS
TITLE=Cmpd 436, AutoMSn(629.9681), 21.8 min
RTINSECONDS=1308.06
SCANS=MS: 1287 MSMS: 1290
PEPMASS=629.96809	23846
CHARGE=3+
329.18139	1358	1+
357.17696	1002	1+
361.18233	700	
402.23035	215	
404.19587	546	1+
410.22425	440	1+
428.25308	592	
456.24625	801	
457.72584	281	
458.22682	308	
474.25684	2118	1+
476.73584	224	
496.22027	302	
504.26833	208	
524.23507	303	1+
542.25438	226	
583.27465	227	1+
586.31170	366	1+
589.29418	1874	1+
595.28907	212	
601.28356	272	
615.30183	383	
626.32827	245	
628.34307	509	1+
630.33037	537	1+
632.01215	348	
632.33196	909	1+
632.66565	287	
638.32236	224	1+
651.30752	243	
660.32950	3051	1+
668.86187	926	
807.39295	1615	1+
817.81973	389	
823.39752	358	
880.91132	254	
881.43681	390	
914.43564	352	
915.43598	757	1+
933.43509	345	1+
938.43777	848	1+
951.44468	663	1+
1009.48296	244	
1082.49598	367	
1247.59901	551	1+
1415.62080	1026	1+
1433.64991	4321	1+
1532.71605	5386	1+
END IONS

###FS:    #m/z: 496.30037 #charge   2
###MaxRes:#m/z:  0.00000 #charge-128
###MS: 1291
###MSMS: 1292
BEGIN IONS
TITLE=Cmpd 437, AutoMSn(496.3004), 21.9 min
RTINSECONDS=1311.08
SCANS=MS: 1291 MSMS: 1292
PEPMASS=496.30037	56024
CHARGE=2+
375.23240	410	
377.21460	272	
391.23703	239	
405.21083	371	
413.27561	234	
419.22853	210	
474.28488	237	
476.27628	266	
492.28309	749	1+
494.29524	1065	1+
496.28874	445	
497.28681	1041	1+
500.28875	339	
522.30946	705	
579.32304	5631	1+
588.35318	248	
636.34554	278	
662.36756	466	1+
680.37058	10741	1+
690.06176	710	
761.41746	707	1+
779.44105	16156	1+
878.50904	1380	1+
END IONS

###FS:    #m/z: 725.36236 #charge   2
###MaxRes:#m/z:  0.00000 #charge-128
###MS: 1291
###MSMS: 1293
BEGIN IONS
TITLE=Cmpd 438, AutoMSn(725.3624), 21.9 min
RTINSECONDS=1311.58
SCANS=MS: 1291 MSMS: 1293
PEPMASS=725.36236	50910
CHARGE=2+
315.17248	317	
335.14604	503	
353.24930	356	1+
371.26741	384	
381.24340	1190	1+
396.22839	225	
399.26153	386	
401.21309	282	1+
414.23192	1292	1+
450.26420	320	1+
464.18362	622	
468.28525	351	
475.48563	781	
478.26401	321	1+
485.31454	330	
495.28595	321	
496.27620	1169	1+
510.27295	332	1+
513.29990	2532	1+
520.85902	834	
526.23063	218	
527.30721	276	
564.26016	246	
565.23718	1575	1+
567.31999	222	
573.15584	1011	1+
573.22620	382	
582.77587	323	1+
594.35838	292	
595.35286	946	1+
612.37271	1438	1+
725.27372	5615	1+
736.23394	274	
838.35141	9477	1+
848.32766	225	
937.41840	2524	1+
1034.44053	217	
1051.46545	3777	1+
1062.32061	707	
1063.40460	217	
1164.54286	251	
1165.53916	546	
1175.88020	264	
1251.58880	2703	1+
END IONS

###FS:    #m/z: 841.38590 #charge   3
###MaxRes:#m/z:  0.00000 #charge-128
###MS: 1291
###MSMS: 1294
BEGIN IONS
TITLE=Cmpd 439, AutoMSn(841.3859), 21.9 min
RTINSECONDS=1312.08
SCANS=MS: 1291 MSMS: 1294
PEPMASS=841.38590	45521
CHARGE=3+
389.22029	304	
426.67489	482	
446.23343	868	1+
460.18746	707	1+
465.16102	400	
473.20333	443	1+
488.20583	357	1+
523.72502	365	
548.20898	561	
552.20028	393	1+
553.69697	713	1+
564.72821	379	
565.23634	549	1+
579.94972	1583	1+
580.28482	1707	1+
580.62056	932	1+
596.24132	385	
598.94935	491	
607.22359	803	1+
610.22682	314	
642.30974	295	1+
645.25004	334	
647.97750	532	
648.30141	460	
648.64226	476	
702.28499	765	1+
721.26806	329	
741.86441	337	
747.37104	364	1+
784.34091	441	
784.83415	342	
813.84591	322	
820.88743	338	
835.31473	1199	1+
838.89619	521	
883.37722	456	1+
946.35851	952	1+
963.36719	5481	1+
968.47987	312	1+
969.43731	333	1+
974.71767	355	
980.39371	2959	1+
1015.36521	1219	1+
1032.38778	5050	1+
1039.23479	335	
1123.38220	672	
1123.39786	7266	1+
1124.40322	442	
1145.47749	6801	1+
1208.49582	1175	1+
1236.47855	6295	1+
1290.49749	1580	1+
1307.51889	16304	1+
1319.47999	531	
1420.60563	3914	1+
1553.72180	984	1+
1737.82165	8538	1+
1794.84280	12423	1+
1941.90929	8209	1+
2054.99675	2383	1+
2126.02477	2264	1+
END IONS

###FS:    #m/z: 841.38557 #charge   3
###MaxRes:#m/z:  0.00000 #charge-128
###MS: 1295
###MSMS: 1296
BEGIN IONS
TITLE=Cmpd 440, AutoMSn(841.3856), 21.9 min
RTINSECONDS=1315.11
SCANS=MS: 1295 MSMS: 1296
PEPMASS=841.38557	77036
CHARGE=3+
345.15633	252	
389.20946	542	1+
395.78673	349	
426.17247	451	1+
442.20021	407	1+
446.23711	603	
456.22851	679	1+
460.18859	796	1+
473.19979	285	
523.71976	448	
540.19582	322	
564.72528	398	
579.95179	2316	1+
580.28591	1625	1+
580.62066	806	
596.23788	313	
598.94882	530	1+
599.28400	342	
607.22926	882	1+
640.78946	675	1+
642.30739	376	
645.29549	253	
645.74840	999	
646.25740	601	1+
647.97404	629	
648.31582	742	1+
648.64607	469	
661.29447	452	1+
685.67054	644	1+
686.00929	255	
690.33404	464	1+
701.29723	853	1+
701.79779	337	1+
721.26923	300	
771.31227	337	1+
786.70836	247	
818.29068	451	1+
835.31885	1573	1+
846.38863	269	1+
852.34287	985	1+
862.31759	411	
868.41024	299	
878.19087	316	
946.34133	1394	1+
963.36343	1055	1+
963.37155	4029	1+
968.45658	595	1+
980.39325	3262	1+
1015.36699	1338	1+
1032.39044	5969	1+
1095.40869	1398	1+
1106.37244	1524	1+
1123.39985	10056	1+
1145.46671	8394	1+
1208.48786	2048	1+
1216.49031	598	1+
1219.45464	740	1+
1236.48053	260	
1236.48498	6946	1+
1282.58423	348	
1307.51874	555	
1307.52077	14929	1+
1308.52318	327	
1420.60341	3435	1+
1482.70544	769	1+
1553.72967	889	1+
1567.66608	737	1+
1624.70413	641	1+
1737.82143	8748	1+
1794.84560	12612	1+
1941.91644	7798	1+
2055.00068	2674	1+
2126.05172	2541	1+
2239.12730	668	1+
END IONS

###FS:    #m/z: 724.85678 #charge   2
###MaxRes:#m/z:  0.00000 #charge-128
###MS: 1295
###MSMS: 1297
BEGIN IONS
TITLE=Cmpd 441, AutoMSn(724.8568), 21.9 min
RTINSECONDS=1315.61
SCANS=MS: 1295 MSMS: 1297
PEPMASS=724.85678	64570
CHARGE=2+
315.16319	261	
335.14886	524	
353.25532	213	
381.24683	1411	1+
386.24282	319	
389.15455	216	
395.21280	390	1+
399.25796	559	
414.23592	1464	1+
464.19064	725	
468.28164	371	
475.48632	492	
478.25865	365	
480.26548	542	1+
482.29379	272	
485.30524	424	1+
495.28241	372	
496.28089	1520	1+
509.28577	276	1+
513.30627	2126	1+
520.37096	284	
520.86171	987	
524.27406	278	1+
527.32391	401	1+
565.24046	1916	1+
567.35430	488	1+
573.15891	1348	1+
577.31206	278	1+
584.36701	204	
594.35758	281	
595.35188	859	1+
608.36963	350	1+
612.37593	1716	1+
615.27647	252	1+
617.78857	257	
626.36439	462	
634.60576	329	
680.40134	280	1+
708.43001	258	1+
722.34832	270	1+
725.26959	5206	1+
725.86571	391	1+
728.40156	336	1+
838.35138	9501	1+
850.10037	374	
937.42347	2486	1+
947.61288	623	
958.47708	240	
958.48941	711	1+
1051.46948	3615	1+
1062.31786	510	
1063.41268	213	
1164.56157	511	1+
1251.57803	2992	1+
1265.37210	329	
END IONS

###FS:    #m/z: 1121.50892 #charge   1
###MaxRes:#m/z:  0.00000 #charge-128
###MS: 1295
###MSMS: 1298
BEGIN IONS
TITLE=Cmpd 442, AutoMSn(1121.5089), 21.9 min
RTINSECONDS=1316.11
SCANS=MS: 1295 MSMS: 1298
PEPMASS=1121.50892	33687
CHARGE=1+
366.13805	246	
484.72888	115	
642.30948	164	
657.22404	299	1+
897.91052	210	
898.42381	109	
1034.15448	149	
1034.48820	146	
1034.83744	333	
1117.58675	112	
1117.99022	106	
1120.49616	172	
1120.78733	134	
1121.17584	3065	1+
1121.49879	2389	1+
END IONS

###FS:    #m/z: 851.39640 #charge   3
###MaxRes:#m/z:  0.00000 #charge-128
###MS: 1299
###MSMS: 1300
BEGIN IONS
TITLE=Cmpd 443, AutoMSn(851.3964), 22.0 min
RTINSECONDS=1319.13
SCANS=MS: 1299 MSMS: 1300
PEPMASS=851.39640	46863
CHARGE=3+
358.13331	306	
368.15317	333	
369.14883	717	1+
376.12715	1198	1+
386.16715	1514	1+
400.21765	225	
402.23564	2150	1+
449.25243	200	
458.20832	189	
459.16309	2512	1+
477.17674	1863	1+
481.24148	350	1+
482.71119	184	
484.39785	268	
515.30435	210	
538.23111	229	
544.24592	381	1+
546.23278	281	
554.22894	249	
555.22492	679	1+
562.24413	776	1+
572.24529	6177	1+
579.94654	182	
580.27995	327	
587.23635	192	
590.25816	2880	1+
606.23878	304	1+
613.76705	231	
622.26814	285	1+
628.61083	196	
647.97959	206	
662.30317	370	1+
678.79480	305	1+
691.29535	218	
725.31474	420	1+
735.31259	1161	1+
753.32513	1418	1+
779.70107	638	1+
780.04749	871	1+
780.38520	714	1+
794.90387	188	
809.38572	373	1+
813.39026	288	1+
815.06077	754	1+
815.38547	559	1+
815.72361	201	
818.43833	319	1+
821.36444	395	1+
830.77200	343	1+
834.68180	216	1+
845.39655	1656	1+
845.72408	1727	1+
846.06492	1280	1+
850.72943	183	
851.39691	2650	1+
851.73390	1858	1+
852.06465	1872	1+
865.34412	239	1+
866.19224	246	
868.41215	502	1+
872.39242	270	1+
882.38639	200	
883.37431	430	1+
910.42375	188	
969.42898	235	1+
987.43427	482	1+
1049.75816	281	
1263.51418	476	1+
1307.52562	828	1+
1501.70378	428	1+
1565.75171	3317	1+
1652.78589	6209	1+
1707.78245	1077	1+
1737.82612	813	1+
1794.84624	1398	1+
1799.83966	5485	1+
1899.87455	406	1+
1941.90054	607	1+
1962.91790	10213	1+
2076.00377	1969	1+
2177.05219	2369	1+
2337.08058	1476	1+
END IONS

###FS:    #m/z: 841.38539 #charge   3
###MaxRes:#m/z:  0.00000 #charge-128
###MS: 1299
###MSMS: 1301
BEGIN IONS
TITLE=Cmpd 444, AutoMSn(841.3854), 22.0 min
RTINSECONDS=1319.63
SCANS=MS: 1299 MSMS: 1301
PEPMASS=841.38539	64868
CHARGE=3+
345.15844	341	1+
432.18209	372	
446.24310	324	
450.19722	212	1+
458.24749	284	
460.18496	393	
495.24705	268	
508.18798	412	
515.21781	342	1+
523.73874	450	1+
539.67582	254	
540.19103	257	
548.21354	251	
548.70653	281	1+
564.72610	360	
565.24173	384	1+
579.62220	556	1+
579.95001	1385	1+
580.28041	999	
591.24869	412	1+
596.23401	434	1+
598.95714	308	
599.27856	254	1+
604.75058	762	1+
605.23613	465	
607.23975	705	1+
608.75627	369	1+
610.24246	250	
610.72900	431	1+
645.75766	415	
647.97138	498	1+
648.31848	379	
721.26547	435	1+
777.88083	326	
784.34576	289	
790.32746	233	1+
813.37283	331	
820.88212	291	
835.32450	1766	1+
840.44337	461	1+
846.05295	256	1+
852.33964	1120	1+
862.32822	299	1+
879.40543	381	
946.34230	596	1+
963.36184	824	1+
963.37671	2723	1+
975.42251	239	1+
980.39338	1725	1+
982.35480	240	
1032.38953	3186	1+
1032.39441	322	
1047.46455	422	1+
1106.38146	971	1+
1123.40084	7037	1+
1131.67271	624	
1145.47062	4623	1+
1236.48229	6039	1+
1282.59343	866	1+
1291.49162	897	1+
1307.51980	12368	1+
1319.47188	303	
1402.56187	668	1+
1420.60809	3157	1+
1482.70106	889	1+
1737.82408	6348	1+
1794.84009	7902	1+
1941.92062	5653	1+
2054.99249	1704	1+
2126.03946	1822	1+
END IONS

###FS:    #m/z: 925.19548 #charge   3
###MaxRes:#m/z:  0.00000 #charge-128
###MS: 1299
###MSMS: 1302
BEGIN IONS
TITLE=Cmpd 445, AutoMSn(925.1955), 22.0 min
RTINSECONDS=1320.13
SCANS=MS: 1299 MSMS: 1302
PEPMASS=925.19548	41264
CHARGE=3+
346.17233	260	
366.13721	256	
402.23815	1037	1+
409.19125	210	
437.18228	2161	1+
459.24736	380	
485.22041	162	
515.31818	205	
522.27258	532	1+
550.28321	354	
665.29533	697	1+
682.32428	309	
682.82030	313	
690.30907	246	1+
730.31969	180	
752.33459	450	1+
778.71100	1099	1+
779.04462	412	
779.38415	452	
796.88291	177	
797.35696	248	
810.84468	347	1+
821.36640	660	1+
839.35676	968	1+
851.42305	198	
856.64578	263	
859.86615	221	1+
892.43124	251	1+
897.43367	251	1+
898.81746	314	
915.90733	516	1+
921.19404	264	
923.43358	758	1+
929.19304	212	
930.54201	402	1+
953.46367	698	1+
953.78912	250	
1049.77652	608	
1050.15379	266	
1050.49177	161	
1140.85627	164	
1141.55667	164	
1500.74822	997	1+
1587.76860	1253	1+
1734.77595	783	1+
1750.83480	2254	1+
1839.84357	814	1+
1848.87546	5791	1+
1849.35345	1524	1+
1854.85703	583	1+
1857.89008	865	1+
1946.89427	712	1+
1962.97059	809	1+
2077.04277	1032	1+
END IONS

###FS:    #m/z: 851.06706 #charge   3
###MaxRes:#m/z:  0.00000 #charge-128
###MS: 1303
###MSMS: 1304
BEGIN IONS
TITLE=Cmpd 446, AutoMSn(851.0671), 22.1 min
RTINSECONDS=1323.16
SCANS=MS: 1303 MSMS: 1304
PEPMASS=851.06706	230429
CHARGE=3+
357.15781	691	
358.11717	2445	1+
368.15106	2280	1+
375.16434	723	
376.13003	4340	1+
386.16649	4839	1+
402.23300	8770	1+
432.15799	1066	1+
459.16230	7168	1+
473.77639	770	
477.17442	9206	1+
481.23802	957	
515.31727	1206	
521.78315	531	
538.22281	571	
544.25251	883	
546.23450	844	
554.23741	883	
555.22750	2049	1+
562.26173	2441	1+
570.24314	745	
572.24666	17740	1+
590.26158	8055	1+
595.80368	599	
725.32344	732	
735.30987	1638	
736.30251	2810	1+
753.32014	5508	1+
774.03453	545	
774.36646	773	
779.69921	4934	1+
780.03467	5672	1+
780.36991	3940	1+
807.71113	1419	1+
813.38342	1730	1+
813.71850	2126	1+
814.06201	1159	
815.05357	2062	1+
815.38913	2137	
815.73117	1413	
824.39052	687	1+
824.71635	680	1+
839.72645	516	
840.06663	769	
840.38906	846	
845.39234	11496	1+
845.72917	12476	1+
846.06075	10436	1+
851.07139	860	
851.39887	16875	1+
851.73232	16243	1+
852.06661	12946	1+
882.37107	2342	1+
897.94083	636	
946.53634	558	
970.41854	826	1+
987.42283	995	1+
1305.61009	1187	1+
1565.75005	16213	1+
1588.78953	1225	1+
1635.83836	1896	1+
1652.78389	27116	1+
1735.83949	2436	1+
1799.84591	26234	1+
1898.91254	1951	1+
1962.91863	45600	1+
2076.00259	13859	1+
2177.04906	11697	1+
2337.08510	9792	1+
END IONS

###FS:    #m/z: 992.44489 #charge   3
###MaxRes:#m/z:  0.00000 #charge-128
###MS: 1303
###MSMS: 1305
BEGIN IONS
TITLE=Cmpd 447, AutoMSn(992.4449), 22.1 min
RTINSECONDS=1323.66
SCANS=MS: 1303 MSMS: 1305
PEPMASS=992.44489	45108
CHARGE=3+
366.14610	246	
454.21301	467	1+
513.25195	251	
530.21212	239	
541.24740	644	
543.23632	219	
571.73756	590	1+
572.25691	352	1+
576.75047	206	
608.26864	244	
633.29678	197	
646.78971	350	
647.29864	263	
655.30423	230	
664.80835	570	1+
674.30718	449	1+
682.60568	200	
706.83009	359	1+
724.31445	378	1+
730.34349	299	1+
735.34386	220	
738.34574	356	
766.32604	313	1+
784.32993	1147	1+
794.70939	338	
814.40302	358	
855.36250	3438	1+
908.41126	231	
950.40687	421	1+
951.77427	223	
952.42678	217	
954.42711	1633	1+
957.78597	199	
983.63177	324	
991.58651	1184	1+
999.45539	334	1+
1055.47286	1821	1+
1066.28644	401	
1126.50659	467	1+
1172.47601	196	
1172.48193	1289	1+
1225.50801	1006	1+
1243.51783	5185	1+
1310.59809	8835	1+
1339.59506	1211	1+
1349.60110	656	1+
1356.60826	4703	1+
1367.62242	6369	1+
1390.59477	381	1+
1503.66704	3721	1+
1514.67438	300	
1514.69501	2057	1+
1542.67684	1031	1+
1560.69137	192	
1560.69201	3361	1+
1797.80496	912	1+
1915.85184	576	1+
END IONS

###FS:    #m/z: 925.69431 #charge   3
###MaxRes:#m/z:  0.00000 #charge-128
###MS: 1303
###MSMS: 1306
BEGIN IONS
TITLE=Cmpd 448, AutoMSn(925.6943), 22.1 min
RTINSECONDS=1324.16
SCANS=MS: 1303 MSMS: 1306
PEPMASS=925.69431	44059
CHARGE=3+
346.17911	169	
389.14868	245	
402.23287	842	1+
411.23460	191	
437.18630	2069	1+
459.26123	529	1+
481.23278	146	
515.31101	174	
550.27240	589	1+
584.29027	253	1+
665.28397	319	
673.80407	182	
731.83383	184	
735.31721	151	
739.33759	200	
778.71235	374	1+
779.03867	422	
779.37931	300	
796.86058	288	1+
839.35891	657	1+
915.92683	154	
920.66434	150	
921.19808	145	
923.42646	662	1+
954.13196	195	
981.97339	153	
999.00288	452	
1039.51723	334	
1049.86963	188	
1050.16720	166	
1050.49119	232	
1087.86943	164	
1088.51096	196	
1363.62166	145	
1363.62505	550	1+
1500.71680	1065	1+
1587.78090	1163	1+
1734.76924	655	1+
1750.83448	2187	1+
1839.89921	816	1+
1848.36293	1197	1+
1848.88154	5602	1+
1858.89785	911	1+
1946.88795	579	1+
END IONS

###FS:    #m/z: 851.39752 #charge   3
###MaxRes:#m/z:  0.00000 #charge-128
###MS: 1307
###MSMS: 1308
BEGIN IONS
TITLE=Cmpd 449, AutoMSn(851.3975), 22.1 min
RTINSECONDS=1327.19
SCANS=MS: 1307 MSMS: 1308
PEPMASS=851.39752	374640
CHARGE=3+
357.16166	697	
358.11697	4107	1+
364.45920	1501	
368.15057	2990	1+
375.16702	1033	
376.13026	5669	1+
386.16700	6305	1+
402.23470	8149	1+
432.15735	1052	1+
459.16213	9170	1+
473.77860	889	
477.17503	10193	1+
481.23957	1057	
483.48406	1110	1+
515.31693	1320	
534.87576	816	
544.25309	1866	1+
546.23349	1290	1+
554.24001	981	
555.22594	2349	1+
562.26066	3011	1+
572.24731	21071	1+
590.25884	10344	1+
725.33040	1291	1+
735.31681	1628	
736.30225	2916	1+
753.32295	5657	1+
763.50021	718	
771.69569	774	
773.70198	1175	1+
779.70288	7914	1+
780.03336	6803	1+
780.36984	5429	1+
794.89294	763	
802.04259	772	
807.37448	746	
807.71434	911	
813.37942	2384	1+
813.71829	2532	1+
814.05589	1568	
815.05333	2788	1+
815.38803	2752	
815.72645	2151	
818.43286	1599	1+
830.72158	744	
839.39053	1456	1+
839.72998	891	1+
840.05425	1319	1+
845.06617	721	
845.39124	16149	1+
845.72944	16625	1+
846.06123	13512	1+
850.73207	838	
851.06025	1046	
851.39656	23002	1+
851.73147	23116	1+
852.06753	17996	1+
854.38179	1030	1+
882.38643	1173	
883.37082	1933	1+
949.96484	857	
950.47031	1033	
970.43823	934	1+
987.42921	1285	1+
1565.75105	19491	1+
1652.78500	34826	1+
1735.85088	1809	1+
1799.84981	36431	1+
1944.90191	1432	1+
1962.91944	63825	1+
2076.00472	17437	1+
2177.04572	17957	1+
2337.08168	13833	1+
END IONS

###FS:    #m/z: 992.44569 #charge   3
###MaxRes:#m/z:  0.00000 #charge-128
###MS: 1307
###MSMS: 1309
BEGIN IONS
TITLE=Cmpd 450, AutoMSn(992.4457), 22.1 min
RTINSECONDS=1327.7
SCANS=MS: 1307 MSMS: 1309
PEPMASS=992.44569	53711
CHARGE=3+
414.19448	202	
432.21339	173	
454.21045	668	1+
495.25612	187	
530.19550	377	
541.23106	261	
578.22362	194	
578.72728	168	
586.74081	363	
587.24681	266	
611.76351	213	
664.81181	388	1+
669.80117	324	
674.29687	265	1+
686.29455	232	1+
695.78667	244	
696.28615	207	
706.83490	171	
724.31267	277	1+
738.34353	306	
784.32703	1377	1+
794.71236	368	
814.38716	196	
849.91973	279	1+
855.36477	2417	1+
954.43798	806	1+
958.11364	363	
958.93357	169	
959.44325	254	
991.58513	682	1+
1055.48221	1279	1+
1066.28660	181	
1126.51466	323	
1144.50666	387	1+
1225.50659	873	1+
1243.51464	210	
1243.51593	2988	1+
1244.49669	172	
1310.59908	7854	1+
1339.58080	663	1+
1356.60112	5064	1+
1367.63103	4106	1+
1485.66919	779	1+
1503.68064	3283	1+
1514.69563	2048	1+
1532.72734	505	1+
1541.66763	1073	1+
1560.69004	237	
1560.69275	3091	1+
1797.79441	787	1+
1997.93153	654	1+
END IONS

###FS:    #m/z: 1276.58812 #charge   2
###MaxRes:#m/z:  0.00000 #charge-128
###MS: 1307
###MSMS: 1310
BEGIN IONS
TITLE=Cmpd 451, AutoMSn(1276.5881), 22.1 min
RTINSECONDS=1328.2
SCANS=MS: 1307 MSMS: 1310
PEPMASS=1276.58812	37527
CHARGE=2+
366.13956	903	1+
402.22999	390	1+
657.23553	538	1+
1276.21807	141	
1276.58381	2625	1+
1277.08771	1447	
1278.08950	757	
END IONS

###FS:    #m/z: 649.55235 #charge   3
###MaxRes:#m/z:  0.00000 #charge-128
###MS: 1311
###MSMS: 1312
BEGIN IONS
TITLE=Cmpd 452, AutoMSn(649.5524), 22.2 min
RTINSECONDS=1331.22
SCANS=MS: 1311 MSMS: 1312
PEPMASS=649.55235	41084
CHARGE=3+
333.18620	640	1+
366.13981	172	
367.21036	177	
369.16071	210	1+
376.15516	465	1+
379.16674	233	1+
383.22058	804	1+
389.73036	257	
400.22013	197	
401.24336	505	
402.23372	3053	1+
432.21365	386	1+
442.14923	242	1+
448.21400	800	
456.24329	185	
458.19809	178	
459.16468	434	1+
471.17437	177	
479.20465	407	1+
492.23405	177	
498.27187	285	1+
501.25836	173	
501.58649	294	
501.93293	187	
515.32268	283	
536.26773	230	1+
539.76887	209	
546.28300	182	
548.26727	366	1+
554.25371	286	1+
561.30037	469	1+
564.23195	203	
566.26853	281	1+
572.24784	201	
573.23184	556	1+
583.28009	503	1+
590.27429	577	1+
618.31751	3058	1+
621.31396	320	
628.30415	534	1+
638.81802	455	1+
640.30680	231	
645.31524	1043	1+
650.35044	473	1+
652.31905	407	1+
655.80223	393	1+
678.32643	251	1+
703.34685	292	1+
733.34217	4548	1+
743.40222	212	
754.31058	257	1+
783.37356	297	1+
794.89498	310	1+
896.41203	3846	1+
965.42543	586	1+
983.43956	6490	1+
993.86154	1267	
1078.50164	174	
1096.52660	2795	1+
1107.63081	203	
1108.53521	896	
1501.75653	1259	1+
END IONS

###FS:    #m/z: 992.44530 #charge   3
###MaxRes:#m/z:  0.00000 #charge-128
###MS: 1311
###MSMS: 1313
BEGIN IONS
TITLE=Cmpd 453, AutoMSn(992.4453), 22.2 min
RTINSECONDS=1331.72
SCANS=MS: 1311 MSMS: 1313
PEPMASS=992.44530	38617
CHARGE=3+
454.20897	265	1+
541.24150	364	1+
550.98470	201	
572.24447	153	
572.74681	251	
586.74755	175	
612.25413	247	1+
613.75397	261	
628.78520	196	
647.27310	149	
658.27341	254	1+
665.30706	354	
665.80151	162	
673.78621	125	
675.80810	164	
678.80136	2050	1+
679.95051	359	
724.29525	127	
743.84787	188	
753.84137	294	
772.33874	421	1+
784.32572	611	1+
855.36716	1869	1+
899.90176	185	
954.43031	562	1+
957.79040	129	
958.43045	431	1+
991.58597	412	1+
999.98192	171	
1055.47689	1212	1+
1066.29141	331	
1080.30213	224	
1126.52230	182	
1172.46120	158	
1173.47886	129	
1243.53178	1891	1+
1310.58830	5229	1+
1338.57699	456	1+
1356.59344	185	
1357.61069	1072	1+
1367.63088	2974	1+
1412.61891	493	1+
1503.66972	1005	1+
1514.69610	1364	1+
1515.71319	179	
1560.68939	1657	1+
END IONS

###FS:    #m/z: 1276.58625 #charge   2
###MaxRes:#m/z:  0.00000 #charge-128
###MS: 1311
###MSMS: 1314
BEGIN IONS
TITLE=Cmpd 454, AutoMSn(1276.5863), 22.2 min
RTINSECONDS=1332.22
SCANS=MS: 1311 MSMS: 1314
PEPMASS=1276.58625	28594
CHARGE=2+
366.14325	583	1+
454.15511	142	
528.19807	122	
657.24137	424	1+
1276.58801	2028	1+
1277.08943	2119	1+
END IONS

###FS:    #m/z: 648.82452 #charge   2
###MaxRes:#m/z:  0.00000 #charge-128
###MS: 1315
###MSMS: 1316
BEGIN IONS
TITLE=Cmpd 455, AutoMSn(648.8245), 22.3 min
RTINSECONDS=1335.24
SCANS=MS: 1315 MSMS: 1316
PEPMASS=648.82452	49467
CHARGE=2+
314.20502	184	
333.18926	509	
346.17618	195	
365.22033	181	
366.13145	170	
373.23036	200	
377.17414	284	1+
383.22571	354	
388.13809	158	
401.23424	663	
402.23738	1943	1+
431.18138	206	
433.02109	240	
433.20179	241	
448.21952	1128	1+
459.16637	472	1+
472.22234	254	1+
477.18134	178	
479.20878	396	1+
501.24054	266	1+
515.31659	179	
517.26239	233	1+
536.29272	266	
539.25479	300	1+
546.29733	188	
554.23304	225	1+
561.30336	800	1+
564.29947	247	
572.24378	503	1+
590.25339	396	1+
596.35939	160	
602.26756	192	
618.31391	3487	1+
621.81898	218	
639.82286	313	
644.34773	302	1+
646.32156	444	1+
648.32786	857	1+
652.32812	562	1+
733.34623	5017	1+
743.41199	161	
878.38747	278	1+
882.53322	206	
896.40720	4122	1+
906.41718	309	1+
906.51514	643	1+
965.42342	366	1+
983.43749	6614	1+
993.86160	1181	
1096.52296	2685	1+
1108.53531	344	
END IONS

###FS:    #m/z: 626.67881 #charge   3
###MaxRes:#m/z:  0.00000 #charge-128
###MS: 1315
###MSMS: 1317
BEGIN IONS
TITLE=Cmpd 456, AutoMSn(626.6788), 22.3 min
RTINSECONDS=1335.74
SCANS=MS: 1315 MSMS: 1317
PEPMASS=626.67881	28284
CHARGE=3+
394.19505	369	
443.73374	490	
447.26179	470	
457.72189	256	
496.79042	301	
520.26599	379	
535.29088	895	1+
539.24224	556	1+
549.80303	286	
550.29409	275	
550.98678	268	
607.32915	397	1+
610.30304	342	1+
614.34557	222	
620.66974	764	1+
621.00913	818	1+
621.33335	1229	1+
623.30928	399	
624.32333	585	1+
625.99195	351	
626.33418	758	
626.68052	9465	1+
627.01327	6504	1+
627.34627	6029	1+
652.32410	369	1+
657.35746	330	1+
667.34351	1037	1+
667.81918	257	
672.35230	2331	1+
680.37857	229	
717.82421	237	
744.40309	523	
744.89918	351	
765.40217	202	
766.89065	211	
780.42947	2625	1+
787.38063	1569	1+
794.71875	261	
807.41084	373	1+
857.44923	215	
865.47627	335	1+
875.19166	257	
886.44185	1835	1+
893.51512	1737	1+
896.38159	584	
985.51264	1870	1+
992.58113	693	1+
1110.57307	393	
1586.87652	1415	1+
1749.91408	1584	1+
END IONS

###FS:    #m/z: 939.51247 #charge   2
###MaxRes:#m/z:  0.00000 #charge-128
###MS: 1315
###MSMS: 1318
BEGIN IONS
TITLE=Cmpd 457, AutoMSn(939.5125), 22.3 min
RTINSECONDS=1336.24
SCANS=MS: 1315 MSMS: 1318
PEPMASS=939.51247	22834
CHARGE=2+
350.14124	112	
366.14078	269	
391.22568	380	1+
402.22855	149	
437.18121	150	
473.22957	103	
505.27466	107	
520.27590	508	1+
535.29079	337	
572.24544	116	
639.33886	105	
667.34177	485	1+
672.35008	730	1+
681.01010	124	
752.43079	126	
780.42500	722	1+
787.37503	321	1+
865.46242	117	
875.46190	102	
886.42584	439	1+
893.50197	476	1+
932.01496	114	
939.02752	113	
942.53738	142	
950.76958	105	
985.50410	285	
992.58388	217	
1098.58359	202	
1099.60718	283	
1207.68259	154	
1211.67342	189	
1487.81998	101	
1878.02650	6709	1+
END IONS

###FS:    #m/z: 626.32169 #charge   3
###MaxRes:#m/z:  0.00000 #charge-128
###MS: 1319
###MSMS: 1320
BEGIN IONS
TITLE=Cmpd 458, AutoMSn(626.3217), 22.3 min
RTINSECONDS=1339.27
SCANS=MS: 1319 MSMS: 1320
PEPMASS=626.32169	60093
CHARGE=3+
376.18767	545	
391.22610	524	
392.17856	594	
394.19054	603	
489.26314	471	
520.26495	345	
535.28884	1527	1+
539.25761	615	
549.80739	727	
620.66851	2061	1+
621.00793	3270	1+
621.33569	2992	1+
624.33503	1155	1+
626.00578	501	
626.33025	834	
626.67919	23386	1+
627.01487	19482	1+
627.34388	12856	1+
632.01903	678	
667.33949	1677	1+
672.34953	3362	1+
680.37560	358	
681.00808	564	
744.39627	491	
744.90919	456	
766.41031	435	
780.42944	3326	1+
787.37456	2706	1+
816.43790	442	
866.45667	412	
886.44132	4921	1+
893.51160	3732	1+
896.38995	768	
985.51784	3916	1+
992.57995	957	1+
992.58609	807	
1098.58589	671	
1586.87056	2832	1+
1749.92701	2534	1+
END IONS

###FS:    #m/z: 938.99287 #charge   2
###MaxRes:#m/z:  0.00000 #charge-128
###MS: 1319
###MSMS: 1321
BEGIN IONS
TITLE=Cmpd 459, AutoMSn(938.9929), 22.3 min
RTINSECONDS=1339.77
SCANS=MS: 1319 MSMS: 1321
PEPMASS=938.99287	52645
CHARGE=2+
347.22857	178	
366.13742	173	
391.23034	445	1+
478.22274	109	
489.27462	166	
495.22408	109	
520.27879	635	1+
535.28516	287	1+
540.22223	116	
642.29736	164	
667.33671	598	1+
672.35168	723	1+
736.82582	118	
752.41879	113	
762.41461	119	
766.39113	218	1+
780.42718	1312	1+
783.40048	117	
787.38190	436	1+
790.71879	318	
815.93140	155	
866.95573	125	
868.41077	157	
875.49152	140	
886.43776	1049	1+
893.51044	604	1+
931.02326	139	
938.48477	156	
938.84256	122	
939.01650	189	
985.50346	600	1+
992.57017	505	1+
1098.59875	370	
1099.59389	233	
1211.67885	113	
1358.73558	124	
1488.77576	129	
END IONS

###FS:    #m/z: 415.25145 #charge   1
###MaxRes:#m/z:  0.00000 #charge-128
###MS: 1319
###MSMS: 1322
BEGIN IONS
TITLE=Cmpd 460, AutoMSn(415.2515), 22.3 min
RTINSECONDS=1340.27
SCANS=MS: 1319 MSMS: 1322
PEPMASS=415.25145	31590
CHARGE=1+
367.57533	165	
371.22160	107	
412.25159	124	
414.29008	102	
END IONS

###FS:    #m/z: 626.68058 #charge   3
###MaxRes:#m/z:  0.00000 #charge-128
###MS: 1323
###MSMS: 1324
BEGIN IONS
TITLE=Cmpd 461, AutoMSn(626.6806), 22.4 min
RTINSECONDS=1343.3
SCANS=MS: 1323 MSMS: 1324
PEPMASS=626.68058	85119
CHARGE=3+
336.67451	805	
376.18180	574	
391.23003	619	
394.19244	563	
447.26143	684	
496.79571	589	
520.27431	504	
535.28586	1204	
549.79988	568	
606.33345	677	
620.66955	1781	1+
621.01075	3391	1+
621.34344	2394	
623.32503	1124	1+
626.00886	638	
626.35226	1030	
626.68067	25511	1+
627.01552	26387	1+
627.34755	14748	1+
667.34619	1555	
672.35365	1365	
679.87238	558	
680.38665	535	
744.40427	791	
744.91188	659	
780.42853	4313	1+
787.37310	2968	1+
790.70290	489	
886.44439	5840	1+
893.50746	2757	1+
896.41055	523	
896.47588	490	
985.51609	3897	1+
992.58169	625	
1586.86088	3198	1+
1749.92092	3048	1+
END IONS

###FS:    #m/z: 939.51109 #charge   2
###MaxRes:#m/z:  0.00000 #charge-128
###MS: 1323
###MSMS: 1325
BEGIN IONS
TITLE=Cmpd 462, AutoMSn(939.5111), 22.4 min
RTINSECONDS=1343.8
SCANS=MS: 1323 MSMS: 1325
PEPMASS=939.51109	67145
CHARGE=2+
347.22864	139	
366.14452	198	
374.22500	119	
391.22994	383	
392.18989	108	
402.22204	159	
492.30323	119	
520.27178	549	1+
535.29112	262	
539.25040	120	
573.17958	257	
639.32832	109	
667.34285	525	1+
672.35111	1000	1+
681.01366	156	
752.42372	390	
766.41373	186	
780.42896	1169	1+
787.37226	267	
789.37063	117	
794.42375	108	
817.44352	130	
866.94986	139	
875.46178	170	
875.95867	243	
886.43624	688	1+
893.51492	595	1+
904.91178	126	
985.50022	753	1+
992.57891	484	1+
1098.58787	674	1+
1110.58789	161	
1212.67513	118	
1358.72838	144	
1860.96774	533	1+
1878.02227	11605	1+
END IONS

###FS:    #m/z: 415.25307 #charge   1
###MaxRes:#m/z:  0.00000 #charge-128
###MS: 1323
###MSMS: 1326
BEGIN IONS
TITLE=Cmpd 463, AutoMSn(415.2531), 22.4 min
RTINSECONDS=1344.3
SCANS=MS: 1323 MSMS: 1326
PEPMASS=415.25307	38680
CHARGE=1+
412.23420	143	
414.24294	115	
415.25541	257	1+
END IONS

###FS:    #m/z: 415.25213 #charge   1
###MaxRes:#m/z:  0.00000 #charge-128
###MS: 1327
###MSMS: 1328
BEGIN IONS
TITLE=Cmpd 464, AutoMSn(415.2521), 22.5 min
RTINSECONDS=1347.32
SCANS=MS: 1327 MSMS: 1328
PEPMASS=415.25213	45082
CHARGE=1+
398.24517	106	
400.27382	174	
END IONS

###FS:    #m/z: 557.36229 #charge   1
###MaxRes:#m/z:  0.00000 #charge-128
###MS: 1327
###MSMS: 1329
BEGIN IONS
TITLE=Cmpd 465, AutoMSn(557.3623), 22.5 min
RTINSECONDS=1347.82
SCANS=MS: 1327 MSMS: 1329
PEPMASS=557.36229	30456
CHARGE=1+
313.18775	396	1+
355.22566	1202	1+
398.26679	141	
426.26008	257	
469.26358	318	
536.29968	102	
539.30341	282	1+
542.29948	100	
553.29249	159	
554.29903	182	
555.30709	482	1+
END IONS

###FS:    #m/z: 1105.92199 #charge   2
###MaxRes:#m/z:  0.00000 #charge-128
###MS: 1327
###MSMS: 1330
BEGIN IONS
TITLE=Cmpd 466, AutoMSn(1105.9220), 22.5 min
RTINSECONDS=1348.32
SCANS=MS: 1327 MSMS: 1330
PEPMASS=1105.92199	21711
CHARGE=2+
366.13779	6382	1+
454.15151	619	1+
512.19296	287	
528.19163	790	
535.81996	348	
569.21938	270	
657.23500	7935	1+
665.69521	148	
666.77936	712	1+
674.25793	121	
690.23499	141	
731.26627	513	
803.30172	139	
819.28691	186	
891.73094	127	
893.33106	270	1+
904.30488	120	
1035.39435	130	
1106.55222	137	
END IONS

###FS:    #m/z: 888.10236 #charge   3
###MaxRes:#m/z:  0.00000 #charge-128
###MS: 1331
###MSMS: 1332
BEGIN IONS
TITLE=Cmpd 467, AutoMSn(888.1024), 22.5 min
RTINSECONDS=1351.34
SCANS=MS: 1331 MSMS: 1332
PEPMASS=888.10236	68431
CHARGE=3+
366.13951	1376	1+
389.16226	376	
409.19251	394	
427.21364	264	
439.22957	2552	1+
446.23631	315	
502.23501	189	
510.26547	4062	1+
525.76083	377	1+
539.26778	2503	1+
569.22103	621	1+
583.78858	1884	1+
612.29390	461	1+
617.26029	299	
623.34831	1107	1+
640.27797	262	
657.23896	439	
680.36885	9036	1+
689.04792	531	1+
734.36196	294	
734.88551	187	
739.86627	230	
768.32559	2399	1+
775.38339	236	
779.43664	2497	1+
784.37959	282	1+
796.88100	254	
825.91223	232	
826.39675	183	
876.41227	242	
880.48843	1082	
881.41535	6319	1+
882.09924	822	1+
882.76913	821	1+
885.34645	195	
887.39594	370	
887.81316	185	
888.10391	2775	1+
888.43940	3406	1+
888.76878	2743	1+
933.93807	297	
966.48303	822	1+
993.95286	289	
994.49698	6517	1+
1052.53516	3187	1+
1078.53069	1688	1+
1095.53521	3988	1+
1095.53688	292	
1148.55916	5561	1+
1167.56681	5549	1+
1249.60107	994	1+
1267.62069	2860	1+
1280.64458	2184	1+
1364.64131	1386	1+
1382.65330	10699	1+
1395.66971	414	
1396.65700	255	
1495.73403	5756	1+
1496.72030	527	1+
1610.75348	5180	1+
1667.78967	1882	1+
1763.86366	1592	1+
1781.81672	1875	1+
1883.85416	1512	1+
1964.90858	1191	1+
1982.92053	2085	1+
2039.94778	577	1+
2153.03426	1113	1+
2224.06872	786	1+
END IONS

###FS:    #m/z: 557.36372 #charge   1
###MaxRes:#m/z:  0.00000 #charge-128
###MS: 1331
###MSMS: 1333
BEGIN IONS
TITLE=Cmpd 468, AutoMSn(557.3637), 22.5 min
RTINSECONDS=1351.84
SCANS=MS: 1331 MSMS: 1333
PEPMASS=557.36372	41411
CHARGE=1+
313.18506	498	1+
355.22840	879	1+
381.23073	602	1+
400.68149	111	
410.23688	106	
426.26055	510	1+
437.21859	152	
454.25963	103	
469.25495	305	1+
540.31597	102	
553.30510	122	
554.30340	713	1+
END IONS

###FS:    #m/z: 1105.91985 #charge   2
###MaxRes:#m/z:  0.00000 #charge-128
###MS: 1331
###MSMS: 1334
BEGIN IONS
TITLE=Cmpd 469, AutoMSn(1105.9199), 22.5 min
RTINSECONDS=1352.34
SCANS=MS: 1331 MSMS: 1334
PEPMASS=1105.91985	31606
CHARGE=2+
366.13769	9373	1+
454.15289	1167	
512.19205	349	
528.18845	1027	1+
569.21499	936	1+
657.23313	11070	1+
666.78688	558	1+
731.27459	865	1+
803.28441	202	
819.31263	179	
893.31561	443	1+
1035.40568	286	
1035.92215	189	
END IONS

###FS:    #m/z: 888.10300 #charge   3
###MaxRes:#m/z:  0.00000 #charge-128
###MS: 1335
###MSMS: 1336
BEGIN IONS
TITLE=Cmpd 470, AutoMSn(888.1030), 22.6 min
RTINSECONDS=1355.36
SCANS=MS: 1335 MSMS: 1336
PEPMASS=888.10300	195754
CHARGE=3+
366.13829	1551	
389.15852	439	
409.18946	829	1+
439.22929	7190	1+
502.24242	484	
510.26623	11947	1+
516.22267	525	
526.26162	370	
569.22781	846	1+
583.79043	2427	
617.26651	575	
623.33549	4778	1+
625.81107	825	
640.25805	521	
657.24181	644	
680.36970	20489	1+
682.82624	2742	1+
734.37320	1054	
734.87414	720	
768.32207	5214	1+
779.43812	5688	1+
794.71741	400	
853.40548	679	1+
876.43622	441	
880.46513	4713	1+
881.41640	17820	1+
882.09712	4065	1+
882.76996	2487	
884.19528	398	
887.43704	473	
888.10118	11265	1+
888.43612	12187	1+
888.76831	8741	1+
966.49179	2255	1+
978.47359	383	
994.48973	16050	1+
1052.53153	8038	1+
1077.52699	8088	1+
1095.53339	564	
1095.53837	10930	1+
1096.52862	407	
1148.56432	14056	1+
1166.58255	602	
1167.56294	11557	1+
1178.99638	845	
1179.10005	711	
1222.59601	1189	1+
1267.62161	7412	1+
1280.64461	4065	1+
1365.64685	2775	1+
1382.64809	26378	1+
1395.66219	3509	1+
1408.07429	477	
1495.73053	15912	1+
1496.70535	536	
1567.76358	1062	1+
1610.75630	14594	1+
1667.78551	5683	1+
1765.83208	1985	1+
1782.82181	5739	1+
1865.84804	1929	1+
1883.85316	5283	1+
1964.91547	3278	1+
1982.92630	6836	1+
2039.93340	2408	1+
2153.02859	3562	1+
2224.07186	2558	1+
END IONS

###FS:    #m/z: 666.08375 #charge   3
###MaxRes:#m/z:  0.00000 #charge-128
###MS: 1335
###MSMS: 1337
BEGIN IONS
TITLE=Cmpd 471, AutoMSn(666.0837), 22.6 min
RTINSECONDS=1355.87
SCANS=MS: 1335 MSMS: 1337
PEPMASS=666.08375	191561
CHARGE=3+
389.15323	1907	
390.22049	2113	
427.20706	2669	
439.22788	17103	1+
502.23832	2341	
510.26546	34810	1+
583.79333	3509	
584.29025	2176	
617.26465	2985	
622.62259	1658	
622.95467	1759	
623.34240	17440	1+
634.31454	3618	
634.81369	1874	
640.26422	3776	
680.36894	117986	1+
682.82153	2868	
740.31017	4499	1+
748.37464	2683	
748.87041	2076	
768.31985	39616	1+
771.32070	1734	
779.43865	19779	1+
789.32729	1979	
805.88044	3224	
806.38301	2678	
872.36373	1853	
880.48806	4669	
881.40596	54060	1+
966.48385	3978	1+
994.48777	33506	1+
1020.47898	1593	
1020.97273	2117	
1052.53356	3021	
1077.52671	18844	1+
1095.53809	20870	1+
1148.56273	14845	1+
1167.56288	1996	
1382.64918	27199	1+
1782.80478	13943	1+
1865.85130	11522	1+
1883.85814	11656	1+
END IONS

###FS:    #m/z: 1331.64534 #charge   2
###MaxRes:#m/z:  0.00000 #charge-128
###MS: 1335
###MSMS: 1338
BEGIN IONS
TITLE=Cmpd 472, AutoMSn(1331.6453), 22.6 min
RTINSECONDS=1356.37
SCANS=MS: 1335 MSMS: 1338
PEPMASS=1331.64534	69451
CHARGE=2+
366.13836	155	
657.22761	253	
1331.13303	102	
1331.64357	2838	1+
1332.14852	2979	1+
END IONS

###FS:    #m/z: 666.33083 #charge   3
###MaxRes:#m/z:  0.00000 #charge-128
###MS: 1339
###MSMS: 1340
BEGIN IONS
TITLE=Cmpd 473, AutoMSn(666.3308), 22.7 min
RTINSECONDS=1359.4
SCANS=MS: 1339 MSMS: 1340
PEPMASS=666.33083	189167
CHARGE=3+
329.14860	1707	
389.15442	1820	
390.21958	1433	
409.19326	1321	
427.20553	2642	
439.22709	13921	1+
448.21333	1770	
502.24011	2116	
510.26573	29914	1+
516.21626	1443	
583.79339	2036	
584.29310	1775	
617.26135	2888	
622.62575	1756	
623.34251	14236	1+
634.31330	2536	
634.81680	1834	
640.26286	2465	
680.36951	94404	1+
682.81946	2584	
740.31577	5025	1+
768.32011	29737	1+
771.31539	1337	
779.43725	14661	1+
789.33866	1554	
805.88290	2814	
806.38461	2274	
872.36297	1367	
880.48631	3561	
881.40688	40871	1+
966.48337	3903	1+
994.48799	21950	1+
1020.47937	1460	
1052.53151	1949	
1077.52744	13976	1+
1095.53686	15139	1+
1148.56166	13034	1+
1167.55873	1659	
1382.64940	20259	1+
1495.73406	4752	1+
1782.80225	9502	1+
1865.84629	9112	1+
1883.85889	7617	1+
END IONS

###FS:    #m/z: 888.10311 #charge   3
###MaxRes:#m/z:  0.00000 #charge-128
###MS: 1339
###MSMS: 1341
BEGIN IONS
TITLE=Cmpd 474, AutoMSn(888.1031), 22.7 min
RTINSECONDS=1359.9
SCANS=MS: 1339 MSMS: 1341
PEPMASS=888.10311	174766
CHARGE=3+
366.13901	2019	1+
409.19992	294	
427.71034	570	
439.22995	4469	1+
440.74387	287	
446.23752	546	
504.75112	570	
510.26530	7321	1+
555.28178	415	
569.21696	301	
583.79480	1671	
617.25915	594	1+
623.34926	1854	1+
631.53152	285	
640.26863	389	
657.23291	756	1+
680.36675	14461	1+
690.05633	334	
768.32147	3589	1+
779.43593	4254	1+
880.46099	3257	1+
881.41246	10988	1+
882.10497	1632	1+
882.76356	1902	1+
887.44905	311	
888.10215	5560	1+
888.43482	5889	1+
888.76910	4424	1+
966.48833	725	1+
994.48967	11107	1+
1005.08748	571	
1005.20025	442	
1007.13665	422	
1052.53430	5311	1+
1064.02353	414	
1064.29776	561	
1065.31223	345	
1077.52101	6463	1+
1095.53569	508	
1095.53804	6876	1+
1148.56422	7904	1+
1166.56809	602	
1167.56548	7333	1+
1179.12013	305	
1222.59091	905	1+
1249.61389	1567	1+
1267.61958	5328	1+
1280.63406	2122	1+
1280.64517	666	
1281.64919	545	
1364.64564	2278	1+
1382.64631	16234	1+
1395.67094	2268	1+
1467.72680	1256	1+
1477.70866	786	1+
1495.73004	9292	1+
1496.70502	482	
1497.69322	302	
1610.75839	9132	1+
1667.79398	2629	1+
1782.81838	4037	1+
1865.84473	1218	1+
1883.85606	2631	1+
1964.90088	2210	1+
1982.92750	3627	1+
2039.94332	1613	1+
2153.02897	2388	1+
2224.05332	1437	1+
END IONS

###FS:    #m/z: 1332.14649 #charge   1
###MaxRes:#m/z:  0.00000 #charge-128
###MS: 1339
###MSMS: 1342
BEGIN IONS
TITLE=Cmpd 475, AutoMSn(1332.1465), 22.7 min
RTINSECONDS=1360.4
SCANS=MS: 1339 MSMS: 1342
PEPMASS=1332.14649	54342
CHARGE=1+
366.12807	136	
439.23054	108	
657.23600	113	
680.37182	126	
1331.63308	1872	1+
1332.13522	1016	
END IONS

###FS:    #m/z: 837.38741 #charge   2
###MaxRes:#m/z:  0.00000 #charge-128
###MS: 1343
###MSMS: 1344
BEGIN IONS
TITLE=Cmpd 476, AutoMSn(837.3874), 22.7 min
RTINSECONDS=1363.43
SCANS=MS: 1343 MSMS: 1344
PEPMASS=837.38741	123459
CHARGE=2+
345.15835	656	
395.77592	433	
423.66392	673	1+
444.19369	517	
446.23586	1128	
460.18901	1753	1+
485.24415	424	
500.18720	1064	
531.69885	555	
540.21471	424	
545.20260	810	1+
556.73246	478	
557.23658	974	1+
562.21473	441	
572.27649	426	
573.24184	1426	1+
579.94988	5179	1+
580.28099	5796	1+
580.61832	2251	
587.24919	871	1+
591.23166	2214	1+
598.27767	2013	1+
598.95047	1469	
599.62980	433	
601.23992	982	1+
637.26242	800	
647.97721	1797	1+
648.29665	1869	
648.64964	1185	
685.66881	1537	1+
686.00785	624	
686.30964	1596	1+
691.32756	804	
694.30109	919	1+
701.30122	506	
705.26340	1927	1+
755.31855	460	
819.31420	2267	1+
827.39155	425	
829.30416	615	1+
836.33347	1083	1+
846.31928	1335	1+
868.40244	509	
930.35162	2198	1+
947.36912	6915	1+
957.65262	676	
959.40602	550	1+
964.39889	4733	1+
968.46437	1127	1+
1016.39283	9155	1+
1029.14339	742	
1030.44372	3483	1+
1090.37802	2869	1+
1107.40357	14749	1+
1129.47688	12463	1+
1192.49000	3107	1+
1203.46638	1259	1+
1220.48964	13251	1+
1274.49489	3880	1+
1282.58163	2973	1+
1291.52006	28879	1+
1307.52519	1315	1+
1404.60626	10167	1+
1482.69254	2847	1+
1551.70543	3884	1+
1608.70388	1251	1+
1639.72764	1734	1+
END IONS

###FS:    #m/z: 666.58188 #charge   2
###MaxRes:#m/z:  0.00000 #charge-128
###MS: 1343
###MSMS: 1345
BEGIN IONS
TITLE=Cmpd 477, AutoMSn(666.5819), 22.7 min
RTINSECONDS=1363.93
SCANS=MS: 1343 MSMS: 1345
PEPMASS=666.58188	154651
CHARGE=2+
329.14888	1094	
389.15553	1707	
390.22304	1273	
391.66968	1424	
395.77307	1498	
427.20673	2387	
439.22997	10239	1+
448.21294	1533	
502.23741	1550	
510.26620	20212	1+
583.78739	1630	
584.28525	1086	
617.25857	1541	
623.34822	8257	1+
634.31251	1748	
634.81409	1422	
640.26291	2034	
680.36983	66653	1+
682.82372	1814	
698.84112	1076	
740.30686	2505	1+
748.86682	1046	
768.32046	19761	1+
779.43787	10469	1+
789.32768	1227	
805.88120	1879	
806.38393	1309	
872.36419	985	
880.48557	2660	
881.40904	29016	1+
890.37446	1010	
966.47694	2702	1+
994.49063	17394	1+
1052.53067	1377	
1077.53046	10040	1+
1095.53865	10932	1+
1148.56551	8287	1+
1167.56037	1086	
END IONS

###FS:    #m/z: 1116.17684 #charge   1
###MaxRes:#m/z:  0.00000 #charge-128
###MS: 1343
###MSMS: 1346
BEGIN IONS
TITLE=Cmpd 478, AutoMSn(1116.1768), 22.7 min
RTINSECONDS=1364.43
SCANS=MS: 1343 MSMS: 1346
PEPMASS=1116.17684	77202
CHARGE=1+
366.13842	1241	1+
446.23798	235	
460.18899	270	
484.73158	247	
573.22576	274	
591.21965	931	1+
657.23305	1263	1+
666.75492	305	
705.24807	287	
793.57401	188	
819.31193	185	
897.92566	581	
898.42858	397	
971.97154	220	
972.44476	215	
982.35193	175	
1028.48507	1791	1+
1028.82778	774	
1029.15052	1277	
1029.82210	940	
1030.15261	559	
1064.04460	209	
1110.17846	205	
1110.48819	502	
1111.19534	203	
1111.50103	190	
1115.27337	250	
1115.47321	283	
1115.84227	4809	
1116.17566	11440	1+
END IONS

###FS:    #m/z: 837.38715 #charge   2
###MaxRes:#m/z:  0.00000 #charge-128
###MS: 1347
###MSMS: 1348
BEGIN IONS
TITLE=Cmpd 479, AutoMSn(837.3871), 22.8 min
RTINSECONDS=1367.45
SCANS=MS: 1347 MSMS: 1348
PEPMASS=837.38715	185867
CHARGE=2+
345.15792	757	
389.21267	922	
395.77943	651	
446.23065	1851	1+
460.18803	2549	1+
500.18427	985	
500.68903	673	
516.20496	1569	1+
545.69317	1009	
546.20995	876	1+
550.98341	755	
556.72966	689	
557.23296	952	1+
572.24461	2633	1+
579.94748	6540	1+
580.28195	5456	1+
580.61589	3023	
587.25614	1392	1+
591.22462	2282	1+
593.27892	689	
598.95373	2736	1+
599.28956	2193	
599.62436	1090	
600.75349	905	1+
602.24483	679	
647.98258	2107	1+
648.64716	1561	
685.66810	897	
686.00579	1052	
686.29424	2289	1+
691.32056	656	
691.83494	692	
694.29538	760	
701.30223	993	1+
705.26367	2876	1+
776.34448	1042	
819.31754	4111	1+
820.89036	1340	1+
836.34363	1792	1+
846.32214	710	
930.35744	2043	1+
947.37056	8634	1+
964.39734	5383	1+
968.45759	959	
1016.38818	11032	1+
1029.43744	2877	1+
1030.43972	1193	
1079.40251	1727	1+
1107.40152	19284	1+
1129.47667	14151	1+
1192.49215	3409	1+
1220.47307	712	
1220.48299	15043	1+
1221.49525	697	
1273.49538	4810	1+
1282.58616	4084	1+
1291.52801	37369	1+
1404.61130	9651	1+
1482.69924	3396	1+
1552.71113	3910	1+
1608.69304	2069	1+
END IONS

###FS:    #m/z: 1116.17596 #charge   1
###MaxRes:#m/z:  0.00000 #charge-128
###MS: 1347
###MSMS: 1349
BEGIN IONS
TITLE=Cmpd 480, AutoMSn(1116.1760), 22.8 min
RTINSECONDS=1367.96
SCANS=MS: 1347 MSMS: 1349
PEPMASS=1116.17596	105644
CHARGE=1+
366.13570	1067	1+
442.17182	180	
573.21143	720	1+
591.22808	446	
641.79046	261	
642.29432	287	
657.23664	1382	1+
665.69156	180	
819.31328	303	
869.40455	277	
869.90829	224	
971.46618	477	1+
1028.00320	198	
1028.49042	1885	1+
1028.81293	1529	1+
1029.14986	1494	
1030.14973	474	
1110.17395	308	
1110.51883	347	
1110.83480	371	
1111.16583	279	
1115.44942	195	
1115.83912	10482	1+
1116.17103	13178	1+
END IONS

###FS:    #m/z: 1105.66710 #charge   2
###MaxRes:#m/z:  0.00000 #charge-128
###MS: 1347
###MSMS: 1350
BEGIN IONS
TITLE=Cmpd 481, AutoMSn(1105.6671), 22.8 min
RTINSECONDS=1368.46
SCANS=MS: 1347 MSMS: 1350
PEPMASS=1105.66710	44881
CHARGE=2+
366.13870	10183	1+
454.14763	858	1+
528.19230	1100	1+
535.81933	222	
569.21545	1020	
657.23363	11895	1+
666.76443	360	
690.22596	176	
731.26754	887	
803.28845	187	
819.27579	177	
893.31692	498	1+
2068.81105	715	1+
END IONS

###FS:    #m/z: 837.38755 #charge   2
###MaxRes:#m/z:  0.00000 #charge-128
###MS: 1351
###MSMS: 1352
BEGIN IONS
TITLE=Cmpd 482, AutoMSn(837.3875), 22.9 min
RTINSECONDS=1371.48
SCANS=MS: 1351 MSMS: 1352
PEPMASS=837.38755	171831
CHARGE=2+
408.84102	608	
444.19202	752	1+
446.23449	1061	
460.19100	1634	1+
500.18745	899	
500.69219	589	
515.72193	659	
516.21522	840	1+
531.69258	577	
572.26761	603	
573.24945	1785	1+
579.94753	7434	1+
580.28340	5874	1+
580.61881	2214	
587.24796	1365	1+
591.23095	2935	1+
598.95689	1492	
599.28967	1019	
599.62878	655	
602.24009	799	
641.79328	725	
642.31321	960	
647.97591	2236	1+
648.64294	1312	
685.67166	737	
686.00424	1076	1+
686.29523	2078	1+
691.32788	860	
691.82779	554	
701.30009	840	1+
705.26761	2370	1+
776.34219	1012	
819.31594	2233	1+
836.34379	1395	1+
846.31861	1621	1+
856.04624	709	
868.39571	566	
930.35463	1509	1+
947.37080	6056	1+
959.39997	783	1+
964.39663	5441	1+
968.45956	1093	1+
1016.39362	10337	1+
1029.81131	591	
1030.44812	1155	
1079.40557	1327	1+
1089.38576	1236	1+
1107.40214	17090	1+
1129.47735	13275	1+
1192.49783	3024	1+
1215.95587	809	
1220.48559	13856	1+
1274.50578	3224	1+
1291.52652	32925	1+
1404.58795	601	
1404.61117	8698	1+
1482.70454	3444	1+
1552.71768	2771	1+
1608.68126	1357	1+
1639.74154	1846	1+
END IONS

###FS:    #m/z: 1116.17665 #charge   1
###MaxRes:#m/z:  0.00000 #charge-128
###MS: 1351
###MSMS: 1353
BEGIN IONS
TITLE=Cmpd 483, AutoMSn(1116.1766), 22.9 min
RTINSECONDS=1371.98
SCANS=MS: 1351 MSMS: 1353
PEPMASS=1116.17665	95885
CHARGE=1+
366.13926	1331	1+
476.13680	139	
573.21825	392	1+
591.22821	543	1+
641.78905	301	
642.29143	147	
657.23287	1317	1+
665.79597	156	
666.77534	534	1+
705.26580	144	
819.30595	140	
869.41248	165	
869.92368	243	
915.98187	137	
947.34338	134	
982.35950	136	
1028.81344	744	
1029.15490	1053	
1029.48457	998	
1029.83050	1001	
1030.14672	209	
1109.87364	167	
1110.23439	299	
1110.87395	156	
1111.14710	240	
1111.54467	135	
1115.46802	219	
1115.63035	299	
1115.84104	8785	1+
1116.17372	9563	1+
END IONS

###FS:    #m/z: 684.36489 #charge   3
###MaxRes:#m/z:  0.00000 #charge-128
###MS: 1351
###MSMS: 1354
BEGIN IONS
TITLE=Cmpd 484, AutoMSn(684.3649), 22.9 min
RTINSECONDS=1372.48
SCANS=MS: 1351 MSMS: 1354
PEPMASS=684.36489	20336
CHARGE=3+
344.15202	266	
381.24656	223	
384.65966	140	
414.23634	530	
439.22225	163	
495.28917	497	1+
498.24081	156	
510.26852	681	1+
513.30593	338	1+
520.86174	657	
527.30627	326	
533.28553	213	
571.78245	146	
594.35299	373	1+
597.31676	143	
612.36610	615	1+
617.29052	201	
617.79577	191	
633.33801	162	
662.36956	149	
665.81870	312	1+
670.34270	161	
678.88307	188	
680.35200	2056	1+
685.34246	471	1+
688.99619	539	
694.88882	180	
720.36027	313	1+
725.41391	234	1+
743.42725	4669	1+
757.88232	145	
779.46058	173	
842.49145	155	
845.77438	314	1+
846.42919	323	
1203.65117	160	
1204.63009	175	
1530.75839	447	1+
2007.95543	871	1+
END IONS

###FS:    #m/z: 929.97923 #charge   2
###MaxRes:#m/z:  0.00000 #charge-128
###MS: 1355
###MSMS: 1356
BEGIN IONS
TITLE=Cmpd 485, AutoMSn(929.9792), 22.9 min
RTINSECONDS=1375.5
SCANS=MS: 1355 MSMS: 1356
PEPMASS=929.97923	58017
CHARGE=2+
329.18278	176	
339.16571	3159	1+
344.71901	189	
345.31396	215	
346.24674	692	1+
424.25533	2616	1+
452.24938	3384	1+
461.27018	1295	1+
468.41899	305	
469.20233	443	
507.27629	564	1+
518.25262	216	
525.29291	514	1+
535.28186	2774	1+
552.24934	167	
553.29786	8471	1+
574.34872	496	1+
626.26098	167	
634.59916	300	
715.29878	282	1+
737.41623	379	
761.39470	179	
779.30284	152	
779.83784	152	
834.39198	196	
838.45446	392	1+
922.50559	173	
926.45499	206	
929.47902	147	
933.46782	149	
940.74747	190	
961.42034	188	
966.51470	258	
1094.58615	290	
1095.58968	330	
1306.66063	7696	1+
1317.60287	166	
1407.69906	214	
1407.71166	1665	1+
1574.61895	918	1+
1840.93561	688	1+
1858.95573	17318	1+
END IONS

###FS:    #m/z: 620.32470 #charge   3
###MaxRes:#m/z:  0.00000 #charge-128
###MS: 1355
###MSMS: 1357
BEGIN IONS
TITLE=Cmpd 486, AutoMSn(620.3247), 22.9 min
RTINSECONDS=1376.01
SCANS=MS: 1355 MSMS: 1357
PEPMASS=620.32470	53945
CHARGE=3+
339.16429	13555	1+
407.22080	662	
424.25313	4955	1+
434.20869	843	
452.24679	4802	1+
461.27366	813	
494.23437	987	
508.27734	1121	
518.26047	724	
525.27473	647	
535.28294	1973	
536.27389	3574	1+
539.27397	671	
547.79551	1334	
548.30663	664	
553.29570	10290	1+
570.25489	784	
574.35509	1172	
605.31287	1208	
605.80760	658	
608.97919	703	
609.26266	1610	
614.31572	808	
614.64885	1008	
614.99654	949	
722.34847	1210	
737.41768	2087	1+
754.30832	946	
760.90697	941	
761.40081	1069	
838.46227	2081	1+
867.39463	972	
880.41351	2355	1+
979.49510	1101	1+
1288.65664	3068	1+
1306.66377	56261	1+
1389.70056	2262	1+
1407.71359	35106	1+
END IONS

###FS:    #m/z: 684.36614 #charge   2
###MaxRes:#m/z:  0.00000 #charge-128
###MS: 1355
###MSMS: 1358
BEGIN IONS
TITLE=Cmpd 487, AutoMSn(684.3661), 22.9 min
RTINSECONDS=1376.51
SCANS=MS: 1355 MSMS: 1358
PEPMASS=684.36614	22742
CHARGE=2+
363.21567	196	
381.24638	148	
386.23478	473	1+
393.75267	257	
399.23508	158	
414.22932	778	1+
421.74733	181	
439.24017	266	
448.18115	247	1+
460.22065	216	1+
468.27726	153	
469.71358	171	
510.27208	575	1+
513.30350	413	1+
526.28651	510	1+
533.29796	153	
576.78239	200	
577.29075	177	
595.36314	176	
597.32517	255	1+
612.35426	216	
623.34256	207	
646.37869	219	
652.82273	406	1+
666.81840	188	
680.36412	2461	1+
686.34372	230	
687.33802	486	1+
688.99653	208	
694.88478	161	
725.42782	148	
743.42634	4732	1+
765.89551	166	
779.43486	460	1+
825.36019	333	1+
845.79508	256	1+
846.10148	263	1+
925.48661	160	
939.43752	413	1+
1005.50659	211	
1062.02202	201	
1203.66775	194	
1203.67102	670	1+
1233.57120	464	1+
END IONS

###FS:    #m/z: 929.98107 #charge   2
###MaxRes:#m/z:  0.00000 #charge-128
###MS: 1359
###MSMS: 1360
BEGIN IONS
TITLE=Cmpd 488, AutoMSn(929.9811), 23.0 min
RTINSECONDS=1379.54
SCANS=MS: 1359 MSMS: 1360
PEPMASS=929.98107	127523
CHARGE=2+
339.16220	5604	1+
345.31040	363	
346.24352	1099	
424.25420	4097	1+
452.24864	5901	1+
461.27171	1410	1+
469.20008	719	
507.28039	1345	1+
515.76185	449	
518.25707	389	
525.30253	718	
535.27923	4414	1+
553.29657	16199	1+
574.34678	936	1+
737.41182	550	
760.90008	384	
761.39454	414	
787.82470	431	
788.31291	538	
838.45290	509	
929.49575	391	
961.42466	470	
966.52269	331	
1094.57857	430	
1306.66110	16381	1+
1317.58888	408	
1317.72354	649	
1407.70835	3836	1+
1840.94643	1773	1+
1858.95243	44630	1+
END IONS

###FS:    #m/z: 620.32529 #charge   3
###MaxRes:#m/z:  0.00000 #charge-128
###MS: 1359
###MSMS: 1361
BEGIN IONS
TITLE=Cmpd 489, AutoMSn(620.3253), 23.0 min
RTINSECONDS=1380.04
SCANS=MS: 1359 MSMS: 1361
PEPMASS=620.32529	109711
CHARGE=3+
339.16398	19668	1+
346.24370	1612	
424.25501	6994	1+
452.24945	7449	1+
461.27138	1661	
469.20134	1018	
507.28187	972	
508.27545	3318	1+
518.25888	1000	
534.26435	930	
535.28475	2890	
536.27114	6656	1+
539.28455	1195	
547.79782	1772	
548.29887	1143	
553.29683	15503	1+
574.35190	1909	
605.30880	1705	
605.80404	1026	
608.64977	1169	
608.98332	1179	
609.26571	1161	
614.32063	2390	
614.65975	2207	
614.98474	1414	
737.41776	3038	1+
838.46211	2382	
1288.65448	5152	1+
1306.66582	92035	1+
1389.69394	4039	1+
1407.71325	59460	1+
1520.79507	5027	1+
END IONS

###FS:    #m/z: 787.01665 #charge   3
###MaxRes:#m/z:  0.00000 #charge-128
###MS: 1359
###MSMS: 1362
BEGIN IONS
TITLE=Cmpd 490, AutoMSn(787.0167), 23.0 min
RTINSECONDS=1380.54
SCANS=MS: 1359 MSMS: 1362
PEPMASS=787.01665	23336
CHARGE=3+
389.72701	208	
461.15680	158	
479.17087	1675	1+
517.25480	152	
524.21233	221	1+
593.33210	258	
612.70114	342	
613.20414	139	
636.36060	335	1+
637.88039	306	
650.35619	1481	1+
655.32989	332	1+
655.65394	169	
657.73312	333	
658.90556	357	
679.95339	170	
684.01572	302	
684.33561	194	
689.00888	211	
689.34631	221	
689.67254	1897	1+
690.01007	1399	
690.33956	914	1+
698.09656	140	
727.34630	131	
730.40392	649	1+
757.90854	323	
763.43507	622	1+
772.91454	459	1+
775.67687	254	
781.02079	677	1+
781.34644	873	1+
781.68185	675	
784.42214	165	
785.40074	402	1+
787.01136	1334	1+
787.35347	1606	1+
787.67580	736	1+
789.77948	164	
790.05934	158	
794.71274	544	
841.38602	353	1+
864.48127	209	1+
1018.56699	3617	1+
1242.40775	535	1+
1295.46749	617	1+
1323.45066	804	1+
1341.46580	1364	1+
END IONS

###FS:    #m/z: 929.98023 #charge   2
###MaxRes:#m/z:  0.00000 #charge-128
###MS: 1363
###MSMS: 1364
BEGIN IONS
TITLE=Cmpd 491, AutoMSn(929.9802), 23.1 min
RTINSECONDS=1383.57
SCANS=MS: 1363 MSMS: 1364
PEPMASS=929.98023	146535
CHARGE=2+
329.17897	356	
339.16663	6063	1+
345.30847	336	
346.24187	726	
424.25477	3864	1+
452.24830	5955	1+
461.26814	1480	
469.20989	380	
507.28898	466	
508.27553	1138	1+
525.30253	788	
535.27859	4534	1+
553.29614	15936	1+
570.25247	434	
574.35618	691	
737.41379	623	
760.89373	425	
787.82157	616	
788.32983	568	
818.42506	347	
834.40090	518	
838.45915	453	
962.43194	355	
1094.57903	737	
1095.59563	379	
1306.66455	17645	1+
1407.70858	601	
1407.71845	3293	1+
1840.92440	1989	1+
1858.95430	44485	1+
END IONS

###FS:    #m/z: 620.32523 #charge   3
###MaxRes:#m/z:  0.00000 #charge-128
###MS: 1363
###MSMS: 1365
BEGIN IONS
TITLE=Cmpd 492, AutoMSn(620.3252), 23.1 min
RTINSECONDS=1384.07
SCANS=MS: 1363 MSMS: 1365
PEPMASS=620.32523	118807
CHARGE=3+
339.16424	20287	1+
346.24503	1331	
407.22450	1070	
424.25143	6940	1+
452.24820	6549	1+
461.26684	1270	
508.27572	1900	
518.26663	982	
535.28184	2756	
536.27266	6271	1+
539.28291	1309	
547.79311	1470	
548.29204	1037	
553.29525	14171	1+
574.35232	1770	
605.31140	1724	
608.65132	1042	
614.32029	2051	
614.65473	3001	
614.99000	1516	
695.85239	1807	
737.41763	3042	1+
760.90228	2145	
761.40508	1992	
838.46109	1885	
1288.64761	4961	1+
1306.66440	84050	1+
1407.71322	55092	1+
END IONS

###FS:    #m/z: 787.01545 #charge   3
###MaxRes:#m/z:  0.00000 #charge-128
###MS: 1363
###MSMS: 1366
BEGIN IONS
TITLE=Cmpd 493, AutoMSn(787.0154), 23.1 min
RTINSECONDS=1384.57
SCANS=MS: 1363 MSMS: 1366
PEPMASS=787.01545	29617
CHARGE=3+
446.25790	152	
479.17060	2662	1+
511.72901	182	
512.15313	196	
559.32289	343	
580.28314	436	1+
626.98813	321	
627.31083	188	
636.33749	483	1+
637.87075	327	
650.36481	1273	1+
655.32446	217	
655.65705	431	
658.74050	302	
665.66772	153	
674.98133	156	
683.32641	447	1+
683.68489	166	
684.00166	327	
689.00793	652	
689.33775	2015	1+
689.67664	3140	1+
690.00966	3497	1+
692.72826	174	
757.89947	410	
758.41008	400	
763.42908	1365	1+
764.91950	155	
775.33662	270	
775.66768	189	
780.99710	1541	1+
781.35466	1223	1+
781.68073	789	1+
786.37621	198	
787.01150	1790	1+
787.35535	1816	1+
787.68968	1410	
789.95304	173	
841.39305	701	1+
847.45953	274	
999.55040	414	1+
1018.56607	5451	1+
1224.38279	1246	1+
1242.38446	916	1+
1295.44787	1161	1+
1313.46360	985	1+
1323.45990	1698	1+
1341.46239	2511	1+
1459.79536	1270	1+
1543.82791	983	1+
1567.78863	945	1+
1578.58566	359	1+
1597.55851	433	1+
END IONS

###FS:    #m/z: 1301.87653 #charge   1
###MaxRes:#m/z:  0.00000 #charge-128
###MS: 1367
###MSMS: 1368
BEGIN IONS
TITLE=Cmpd 494, AutoMSn(1301.8765), 23.1 min
RTINSECONDS=1387.59
SCANS=MS: 1367 MSMS: 1368
PEPMASS=1301.87653	31804
CHARGE=1+
366.13999	7694	1+
454.15315	1340	1+
528.19262	928	1+
535.81941	402	
657.23225	14971	1+
667.81442	557	
819.31091	274	
869.90810	322	
897.91294	249	
898.41976	270	
930.48357	281	
END IONS

###FS:    #m/z: 787.01450 #charge   3
###MaxRes:#m/z:  0.00000 #charge-128
###MS: 1367
###MSMS: 1369
BEGIN IONS
TITLE=Cmpd 495, AutoMSn(787.0145), 23.1 min
RTINSECONDS=1388.09
SCANS=MS: 1367 MSMS: 1369
PEPMASS=787.01450	39635
CHARGE=3+
446.26558	168	
461.15121	412	1+
479.17248	3138	1+
500.27364	297	1+
512.17970	159	
524.21974	351	1+
559.32636	193	
580.27752	189	
593.32787	376	
607.29800	170	
612.70141	387	
613.19726	336	1+
627.31754	328	
627.67635	356	1+
636.34368	503	1+
641.64364	227	
650.36519	1326	1+
655.32857	418	1+
655.64542	343	1+
655.99250	164	
658.73581	219	
670.00673	169	
683.33015	354	1+
683.67051	274	
683.99683	511	
689.00877	416	
689.33950	877	
689.67679	4432	1+
690.00918	3848	1+
690.34582	1913	1+
701.89313	401	
761.69717	152	
763.46286	383	
775.01115	380	1+
775.67602	216	
780.99914	1389	1+
781.35186	1786	1+
781.69012	821	1+
786.38710	451	
787.00956	2255	1+
787.35627	2262	1+
787.68210	1284	1+
789.78454	152	
793.91494	228	1+
799.16777	170	
841.39123	503	1+
864.48637	174	
921.49890	153	
1018.56480	5670	1+
1242.39977	1032	1+
1295.45249	1443	1+
1313.47099	841	1+
1323.45863	1919	1+
1341.47424	2117	1+
1459.80285	1324	1+
1514.81392	700	1+
1527.83239	1061	1+
1542.82681	1291	1+
1568.80286	1234	1+
END IONS

###FS:    #m/z: 897.91054 #charge   2
###MaxRes:#m/z:  0.00000 #charge-128
###MS: 1367
###MSMS: 1370
BEGIN IONS
TITLE=Cmpd 496, AutoMSn(897.9105), 23.1 min
RTINSECONDS=1388.59
SCANS=MS: 1367 MSMS: 1370
PEPMASS=897.91054	16370
CHARGE=2+
359.15369	120	
366.13537	141	
390.22740	156	
402.23386	171	
428.20438	107	
447.25377	1495	1+
455.30135	370	
544.23655	105	
619.83855	124	
633.33746	501	1+
657.23349	113	
680.36067	147	
690.35232	1565	1+
706.31513	119	
760.35966	113	
765.30736	119	
774.25927	298	1+
777.38940	3666	1+
786.70659	675	
792.26105	700	1+
801.62836	509	
834.35383	117	
877.35558	231	
887.32364	147	
887.90349	704	1+
890.47271	1859	1+
895.47169	111	
900.43138	118	
905.34865	662	1+
990.43416	170	
1000.43149	122	
1003.57510	250	
1018.43152	782	1+
1030.08955	115	
1105.48220	156	
1776.81562	858	1+
1794.80904	2863	1+
END IONS

###FS:    #m/z: 1302.34903 #charge   1
###MaxRes:#m/z:  0.00000 #charge-128
###MS: 1371
###MSMS: 1372
BEGIN IONS
TITLE=Cmpd 497, AutoMSn(1302.3490), 23.2 min
RTINSECONDS=1391.62
SCANS=MS: 1371 MSMS: 1372
PEPMASS=1302.34903	31704
CHARGE=1+
366.13813	7569	1+
454.15442	882	
528.19090	867	
535.81814	358	
657.23176	12695	1+
666.75557	253	
819.28262	363	
869.90635	234	
893.30265	190	
971.95659	201	
END IONS

###FS:    #m/z: 897.43050 #charge   2
###MaxRes:#m/z:  0.00000 #charge-128
###MS: 1371
###MSMS: 1373
BEGIN IONS
TITLE=Cmpd 498, AutoMSn(897.4305), 23.2 min
RTINSECONDS=1392.12
SCANS=MS: 1371 MSMS: 1373
PEPMASS=897.43050	24560
CHARGE=2+
390.21588	122	
402.23816	201	
447.25450	1467	1+
545.20069	107	
611.77849	107	
633.33771	298	
680.38637	110	
690.35419	2100	1+
697.32416	103	
759.37558	132	
776.26516	110	
777.39203	4135	1+
785.57015	128	
786.71427	1180	
792.25762	495	1+
801.61129	332	
877.34097	218	
887.34494	178	
888.89925	761	1+
889.39568	163	
890.45855	1785	1+
905.35398	556	
915.34206	268	
990.44713	227	
1000.43106	185	
1003.55734	289	
1004.51402	123	
1018.42507	616	
1019.43061	294	
1030.08309	193	
1080.44018	118	
END IONS

###FS:    #m/z: 828.45075 #charge   2
###MaxRes:#m/z:  0.00000 #charge-128
###MS: 1371
###MSMS: 1374
BEGIN IONS
TITLE=Cmpd 499, AutoMSn(828.4507), 23.2 min
RTINSECONDS=1392.62
SCANS=MS: 1371 MSMS: 1374
PEPMASS=828.45075	19308
CHARGE=2+
325.18083	181	
331.09717	312	
343.19637	1826	1+
416.25302	277	
440.24693	207	
446.23783	154	
473.22546	110	
495.25027	102	
529.33786	541	
539.31480	351	
557.25385	144	
559.30519	228	
626.35364	691	1+
644.36850	916	1+
650.26386	130	
703.86301	183	
757.44535	416	1+
820.44212	143	
825.50807	114	
827.49084	119	
886.49735	293	
896.37570	204	
973.51649	287	1+
1030.54160	492	
1031.56086	245	
1100.56563	120	
1117.58223	1489	1+
1129.61704	271	
1217.62933	131	
1313.70727	7394	1+
1423.75073	1530	1+
1441.77182	1163	1+
1655.88525	931	1+
END IONS

###FS:    #m/z: 828.45086 #charge   2
###MaxRes:#m/z:  0.00000 #charge-128
###MS: 1375
###MSMS: 1376
BEGIN IONS
TITLE=Cmpd 500, AutoMSn(828.4509), 23.3 min
RTINSECONDS=1395.64
SCANS=MS: 1375 MSMS: 1376
PEPMASS=828.45086	53103
CHARGE=2+
325.18436	284	
343.19721	2410	1+
367.19784	265	1+
377.16947	129	
395.77846	561	
416.25835	525	1+
434.19471	147	
440.25086	311	
469.23269	141	
476.37245	152	
511.31960	253	
517.17339	124	
521.22601	123	
529.34059	958	1+
539.30864	922	1+
557.25712	214	
608.82232	210	
626.34975	630	1+
644.37133	714	1+
648.35609	214	
650.28081	289	1+
668.29294	197	
757.45261	777	1+
770.37348	164	
812.49078	132	
819.96088	181	
825.48322	155	
827.44229	720	1+
886.49198	459	1+
896.39660	210	
973.51771	518	1+
1030.54364	816	
1031.55330	625	
1041.22235	128	
1117.58075	2171	1+
1131.67806	185	
1216.67539	185	
1217.64378	146	
1313.70343	11177	1+
1423.75005	2181	1+
1441.76490	2457	1+
1655.88728	1289	1+
END IONS

###FS:    #m/z: 546.62559 #charge   3
###MaxRes:#m/z:  0.00000 #charge-128
###MS: 1375
###MSMS: 1377
BEGIN IONS
TITLE=Cmpd 501, AutoMSn(546.6256), 23.3 min
RTINSECONDS=1396.14
SCANS=MS: 1375 MSMS: 1377
PEPMASS=546.62559	30142
CHARGE=3+
340.12475	203	
357.15973	196	
365.66492	209	
385.24369	183	
389.23167	281	1+
395.16599	242	1+
402.27888	740	1+
413.19704	227	1+
416.26176	193	
429.20484	369	
480.25293	179	
504.21975	200	
510.25677	182	
517.30321	1392	1+
523.21574	183	
525.27984	289	1+
529.31093	508	1+
533.28919	343	1+
533.93561	265	
534.87231	249	
539.25150	232	1+
541.25525	213	
543.30473	528	
544.29885	1318	1+
546.31423	1698	1+
546.80428	241	1+
546.95753	201	
548.31053	1519	1+
550.31989	1097	1+
552.32704	288	
557.26719	492	
559.13092	1056	
630.39319	782	1+
644.35590	595	1+
645.83218	194	
667.83693	241	
668.34834	308	1+
702.84411	260	
725.36730	268	
725.86695	338	1+
730.32472	403	1+
757.45273	191	
777.44945	765	1+
786.71519	213	
864.49410	2666	1+
935.52467	2436	1+
945.74320	289	
1082.60434	2983	1+
1192.62997	913	1+
1210.66359	1070	1+
1324.71066	2024	1+
1421.73164	1637	1+
1438.74109	6155	1+
END IONS

###FS:    #m/z: 552.63943 #charge   3
###MaxRes:#m/z:  0.00000 #charge-128
###MS: 1375
###MSMS: 1378
BEGIN IONS
TITLE=Cmpd 502, AutoMSn(552.6394), 23.3 min
RTINSECONDS=1396.64
SCANS=MS: 1375 MSMS: 1378
PEPMASS=552.63943	19625
CHARGE=3+
325.17185	294	
340.17082	494	1+
343.19242	935	1+
357.19708	226	
361.13393	242	
379.22694	427	
381.21249	237	
410.20703	207	
416.25848	1735	1+
426.25522	244	
428.21499	221	
440.22978	558	1+
445.72177	201	
451.22657	318	1+
478.26366	235	
487.24609	283	
517.27771	355	1+
529.34008	3643	1+
533.93366	236	
538.27005	244	
539.29383	1516	1+
548.31629	1155	1+
550.30935	1608	1+
552.29990	1393	1+
554.30626	1107	1+
556.28996	580	
557.26275	1509	1+
559.13596	530	
560.26971	217	
626.34537	1033	1+
630.36924	204	
644.36838	11275	1+
657.35414	862	1+
667.29880	358	1+
670.32973	215	
683.36031	749	1+
685.31248	604	1+
703.85938	283	
720.38992	321	1+
752.38499	418	
757.45377	3486	1+
770.39322	550	1+
865.48410	185	
881.43802	810	1+
886.50053	593	1+
895.40464	195	
899.43915	1939	1+
1041.21292	357	
1041.34198	196	
1118.59008	310	
1423.75591	476	1+
END IONS

###FS:    #m/z: 828.45138 #charge   2
###MaxRes:#m/z:  0.00000 #charge-128
###MS: 1379
###MSMS: 1380
BEGIN IONS
TITLE=Cmpd 503, AutoMSn(828.4514), 23.3 min
RTINSECONDS=1399.66
SCANS=MS: 1379 MSMS: 1380
PEPMASS=828.45138	75654
CHARGE=2+
322.16912	132	
325.18730	483	
343.19458	3378	1+
367.19613	330	1+
395.20307	183	
397.24201	184	
402.23949	155	
412.22314	187	
416.25475	589	1+
440.24857	362	
453.21324	150	
529.34353	1278	1+
539.31175	1128	1+
559.30270	264	
559.80055	233	
591.29504	145	
608.33427	467	1+
626.34547	630	1+
644.37143	1262	1+
648.35530	207	
650.26982	134	
656.34348	140	
660.33518	134	
668.29052	191	
670.32617	191	
678.89349	260	
683.36183	327	1+
697.04370	165	
704.34827	171	
757.45082	1123	1+
790.70397	478	
886.49311	971	1+
896.38869	263	
973.52920	512	1+
1028.52061	135	
1030.54807	1664	1+
1041.21184	1141	
1117.57606	2425	1+
1216.66203	355	
1313.70522	14992	1+
1423.75111	2492	1+
1441.75880	2864	1+
1637.89854	516	1+
1655.89166	1246	1+
END IONS

###FS:    #m/z: 546.96035 #charge   3
###MaxRes:#m/z:  0.00000 #charge-128
###MS: 1379
###MSMS: 1381
BEGIN IONS
TITLE=Cmpd 504, AutoMSn(546.9604), 23.3 min
RTINSECONDS=1400.17
SCANS=MS: 1379 MSMS: 1381
PEPMASS=546.96035	28958
CHARGE=3+
357.15213	491	
402.27904	432	
416.25722	261	
429.21391	226	
432.75293	523	
435.19983	165	
438.11541	224	
438.21082	186	
470.16521	190	
480.25667	284	1+
480.58361	263	
487.20105	228	1+
517.30637	1081	1+
525.27869	276	1+
529.32055	349	1+
533.93600	244	
535.29472	212	
541.30151	1279	1+
544.31340	1212	1+
545.79526	230	1+
546.31103	1730	1+
548.31222	1676	1+
550.32170	1053	1+
557.26704	251	1+
559.11406	260	
597.32017	331	
597.82371	166	
605.82617	582	
606.33833	428	1+
630.39347	838	1+
638.70936	264	1+
644.37867	792	
654.34229	187	
654.83749	206	
702.83493	355	1+
711.36078	305	
711.86317	208	
725.36739	191	
727.38624	204	
757.43349	166	
777.45397	894	1+
781.88280	168	
864.48639	1094	1+
935.53267	1347	1+
945.72941	493	1+
1082.60108	2410	1+
1324.71604	1444	1+
1334.68462	605	1+
1438.74417	4760	1+
END IONS

###FS:    #m/z: 552.63897 #charge   3
###MaxRes:#m/z:  0.00000 #charge-128
###MS: 1379
###MSMS: 1382
BEGIN IONS
TITLE=Cmpd 505, AutoMSn(552.6390), 23.3 min
RTINSECONDS=1400.67
SCANS=MS: 1379 MSMS: 1382
PEPMASS=552.63897	23769
CHARGE=3+
343.19503	565	
358.19629	184	
361.13561	196	
364.45955	510	
377.20151	213	
410.20516	244	
416.26050	1954	1+
428.22571	255	
434.20198	193	
441.22410	393	1+
449.24575	720	1+
469.24724	224	
521.23952	201	
529.34059	3762	1+
536.26330	316	
539.29193	871	
548.31440	1549	1+
550.31994	1513	1+
552.31168	1538	1+
554.30457	1702	1+
557.26043	1619	1+
626.35039	1069	1+
642.33075	224	
644.37076	11161	1+
648.36289	233	
665.36029	196	
667.31017	183	
670.34056	339	
683.36840	472	
685.30830	659	1+
712.88387	187	
752.38804	362	
757.45580	4326	1+
765.80378	579	
770.40305	513	
785.36655	542	1+
794.71811	181	
868.47934	195	
881.42940	900	1+
886.49048	551	1+
899.43902	1430	1+
1117.57549	249	
1313.69491	994	1+
END IONS

###FS:    #m/z: 845.72327 #charge   3
###MaxRes:#m/z:  0.00000 #charge-128
###MS: 1383
###MSMS: 1384
BEGIN IONS
TITLE=Cmpd 506, AutoMSn(845.7233), 23.4 min
RTINSECONDS=1403.69
SCANS=MS: 1383 MSMS: 1384
PEPMASS=845.72327	90578
CHARGE=3+
358.11999	1879	1+
363.12335	470	
364.45997	710	
368.14968	1508	1+
375.17088	593	
376.12941	3343	1+
386.16416	4570	1+
393.75591	495	
402.23388	4992	1+
442.14343	630	
459.15998	5829	1+
477.17583	6557	1+
481.23965	862	
484.39684	525	
515.31997	1503	1+
528.21521	613	1+
544.24813	1388	1+
554.23842	466	
555.22426	1215	1+
562.26050	1543	1+
572.24473	13374	1+
587.81068	452	
590.25984	6164	1+
596.25859	524	
639.26178	686	1+
644.29691	545	1+
735.30169	3470	1+
753.32156	3396	1+
768.37183	626	1+
772.33400	633	1+
774.37011	2968	
774.70587	4178	1+
775.03816	2085	
802.05083	471	
802.42153	1827	1+
808.05475	1093	1+
808.38790	1170	
808.71177	904	
809.72666	2049	1+
810.06852	1298	
810.38718	792	
826.89649	538	
827.39648	450	
834.39253	465	
840.05999	8106	1+
840.39165	8190	1+
840.73143	6796	1+
845.39933	580	
845.71485	1045	
846.06278	11814	1+
846.39800	10063	1+
846.73391	8549	1+
850.42686	744	1+
851.73656	477	
852.06704	850	
882.37389	2040	1+
900.40598	2284	1+
970.41646	629	1+
987.42497	954	1+
1041.20135	534	
1549.75491	11477	1+
1636.78884	19047	1+
1783.85528	21031	1+
1794.83311	1139	1+
1928.88937	884	1+
1946.92188	35988	1+
1962.91347	1798	1+
2060.00995	10166	1+
2161.05629	8637	1+
2321.08427	6780	1+
END IONS

###FS:    #m/z: 597.82686 #charge   2
###MaxRes:#m/z:  0.00000 #charge-128
###MS: 1383
###MSMS: 1385
BEGIN IONS
TITLE=Cmpd 507, AutoMSn(597.8269), 23.4 min
RTINSECONDS=1404.19
SCANS=MS: 1383 MSMS: 1385
PEPMASS=597.82686	21312
CHARGE=2+
308.66188	220	
338.20454	2027	1+
355.16417	236	
386.14545	289	
389.18464	226	
395.78115	244	
409.28037	838	1+
414.21683	244	
420.21957	211	
430.22203	769	1+
433.23510	182	
437.27255	1192	1+
447.25193	2069	1+
457.71479	223	
499.23159	431	1+
522.25088	244	
538.31832	2406	1+
560.27634	402	1+
580.31365	224	
584.32497	172	
588.81823	182	
592.30547	228	
594.32529	619	1+
596.31905	1054	1+
599.32472	1109	1+
612.32549	189	
633.33690	671	1+
640.30318	525	1+
657.32919	12493	1+
667.80806	182	
680.37232	396	
683.35046	166	
690.34609	584	1+
714.35352	958	
726.35731	184	
740.35973	415	1+
752.39270	329	1+
758.37153	712	1+
758.37479	8588	1+
767.43852	665	
768.56524	360	
774.25405	175	
777.38956	1755	1+
786.70955	484	
857.44690	1115	1+
905.33273	169	
END IONS

###FS:    #m/z: 362.28630 #charge   1
###MaxRes:#m/z:  0.00000 #charge-128
###MS: 1383
###MSMS: 1386
BEGIN IONS
TITLE=Cmpd 508, AutoMSn(362.2863), 23.4 min
RTINSECONDS=1404.69
SCANS=MS: 1383 MSMS: 1386
PEPMASS=362.28630	21421
CHARGE=1+
326.25638	103	
344.28091	798	1+
360.28636	175	
362.28946	2048	1+
END IONS

###FS:    #m/z: 846.06482 #charge   3
###MaxRes:#m/z:  0.00000 #charge-128
###MS: 1387
###MSMS: 1388
BEGIN IONS
TITLE=Cmpd 509, AutoMSn(846.0648), 23.5 min
RTINSECONDS=1407.73
SCANS=MS: 1387 MSMS: 1388
PEPMASS=846.06482	658227
CHARGE=3+
357.15790	2020	
358.11755	7145	1+
368.15374	5599	1+
375.16440	2153	
376.12969	12713	1+
386.16579	16171	1+
402.23324	19351	1+
458.20452	2140	
459.16185	22354	1+
477.17579	27733	1+
481.23904	2081	
515.31683	4633	
544.25315	3212	
546.23320	2044	
554.22762	8137	1+
562.26352	7874	1+
572.24643	57549	1+
590.25847	29021	1+
645.32075	2507	
725.33031	2370	
735.31126	5066	
736.30225	8192	1+
753.31972	17684	1+
766.36532	2003	
768.69871	2457	
774.36635	19280	
774.70234	27469	1+
775.03440	19952	
796.70170	1851	
797.03825	2096	
802.42936	7481	1+
804.05627	2103	
808.04906	9208	1+
808.38234	11920	1+
808.71888	6308	
809.72265	13852	1+
810.05965	12695	1+
810.38934	11712	1+
834.05362	4256	1+
834.38008	4241	1+
834.71936	3293	
840.05973	67571	1+
840.39391	70546	1+
840.72665	59180	1+
845.39683	3139	
845.72497	3289	
846.06410	92467	1+
846.39875	93170	1+
846.73376	70313	1+
882.38062	3281	
883.37960	6560	1+
900.39422	7974	1+
973.45878	1892	
987.42602	2380	
1217.06383	1828	
1549.75266	69449	1+
1636.78757	117736	1+
1783.85731	123646	1+
1946.92015	249721	1+
2060.00576	75873	1+
2161.05170	75165	1+
2321.08046	55748	1+
END IONS

###FS:    #m/z: 1268.58719 #charge   2
###MaxRes:#m/z:  0.00000 #charge-128
###MS: 1387
###MSMS: 1389
BEGIN IONS
TITLE=Cmpd 510, AutoMSn(1268.5872), 23.5 min
RTINSECONDS=1408.23
SCANS=MS: 1387 MSMS: 1389
PEPMASS=1268.58719	134354
CHARGE=2+
366.14076	757	
402.23570	1955	
572.24486	637	
657.23534	1166	
1268.09950	613	
1268.59366	14360	
1269.09122	31780	1+
1269.59173	22620	1+
END IONS

###FS:    #m/z: 634.80253 #charge   3
###MaxRes:#m/z:  0.00000 #charge-128
###MS: 1387
###MSMS: 1390
BEGIN IONS
TITLE=Cmpd 511, AutoMSn(634.8025), 23.5 min
RTINSECONDS=1408.73
SCANS=MS: 1387 MSMS: 1390
PEPMASS=634.80253	39609
CHARGE=3+
357.15037	913	1+
368.15786	592	
376.14836	1481	1+
384.22773	629	
386.16136	1073	
402.23312	8425	1+
450.69681	553	
458.21059	470	
459.16428	2788	1+
477.17927	2250	1+
480.22932	834	1+
505.20014	642	
515.31555	2431	1+
516.58990	492	
517.25861	12693	1+
517.59487	5896	1+
517.92799	3339	
523.29955	508	
525.51062	497	
544.24846	605	1+
546.26746	2958	1+
546.60879	1836	
546.93493	1213	
554.24543	812	
562.25507	478	
572.25042	8374	1+
587.81273	457	
590.25705	4982	1+
614.38224	1722	1+
620.22646	1801	1+
632.34318	1093	1+
634.34550	1094	1+
636.33728	1357	1+
644.30880	609	
645.32210	4033	1+
645.82791	1353	
707.27562	658	1+
717.29552	565	1+
725.32663	1401	1+
735.31003	2339	
736.30489	3246	1+
745.42235	754	1+
748.31250	634	
753.31952	6728	1+
766.36724	502	
774.37505	477	
774.87382	421	
802.44323	2360	1+
882.38610	656	
883.38331	1237	1+
900.38754	1110	1+
910.42782	432	
930.54586	797	1+
969.41086	2329	1+
987.42893	1697	1+
1148.52266	629	
1452.71119	6912	1+
1549.76126	30750	1+
1618.75398	1166	1+
1636.78864	11359	1+
1783.85490	4596	1+
END IONS

###FS:    #m/z: 846.06692 #charge   3
###MaxRes:#m/z:  0.00000 #charge-128
###MS: 1391
###MSMS: 1392
BEGIN IONS
TITLE=Cmpd 512, AutoMSn(846.0669), 23.5 min
RTINSECONDS=1411.76
SCANS=MS: 1391 MSMS: 1392
PEPMASS=846.06692	1075289
CHARGE=3+
358.11941	8188	
368.15022	9522	1+
376.12967	19791	1+
386.16458	21996	1+
402.23308	29384	1+
459.16277	34747	1+
477.17559	37366	1+
481.24071	3550	
515.31678	6357	
544.25226	4017	
546.23436	3506	
554.22664	13230	1+
562.26469	8196	
572.24613	84677	1+
590.25747	41232	1+
645.31798	3968	
735.31203	8090	
736.30387	12231	1+
753.32119	24340	1+
768.36153	4125	
768.69667	5004	
769.03149	3953	
774.36901	28207	
774.70145	46144	1+
775.03710	29424	
802.42150	7426	
802.71516	3499	
804.39563	3491	
808.04817	16888	1+
808.38464	19468	1+
808.72023	11582	
809.72469	21268	1+
810.05978	18352	
810.39191	16884	
834.38049	7696	1+
834.72110	4652	
835.06112	4125	
840.05878	117582	1+
840.39448	124920	1+
840.72735	100030	1+
845.39514	4092	
845.72550	4649	
846.06448	157681	1+
846.39903	164569	1+
846.73315	123819	1+
882.38118	4795	
883.37921	9773	1+
900.39140	13684	1+
987.42338	3646	
1549.75345	107297	1+
1636.78769	189209	1+
1783.85709	213920	1+
1946.92056	441301	1+
2060.00358	135498	1+
2161.05178	135528	1+
2321.08250	106246	1+
END IONS

###FS:    #m/z: 1268.58932 #charge   2
###MaxRes:#m/z:  0.00000 #charge-128
###MS: 1391
###MSMS: 1393
BEGIN IONS
TITLE=Cmpd 513, AutoMSn(1268.5893), 23.5 min
RTINSECONDS=1412.26
SCANS=MS: 1391 MSMS: 1393
PEPMASS=1268.58932	305793
CHARGE=2+
366.13379	934	
402.23321	2540	
515.31658	885	
572.24844	702	
657.22936	779	
1268.09625	1118	
1268.59061	25439	
1269.09377	49319	1+
1269.59079	38405	1+
END IONS

###FS:    #m/z: 634.80255 #charge   3
###MaxRes:#m/z:  0.00000 #charge-128
###MS: 1391
###MSMS: 1394
BEGIN IONS
TITLE=Cmpd 514, AutoMSn(634.8026), 23.5 min
RTINSECONDS=1412.76
SCANS=MS: 1391 MSMS: 1394
PEPMASS=634.80255	81521
CHARGE=3+
357.14228	1085	1+
368.15287	941	
375.16495	900	
376.14526	2035	1+
384.22535	505	
386.16661	1361	1+
398.17414	666	
402.23264	8648	1+
442.17633	502	
459.16429	2501	1+
465.77408	980	
477.17933	2240	1+
494.21718	984	1+
504.20555	1022	1+
510.23842	434	
511.23499	919	1+
515.31392	3083	1+
517.25849	13222	1+
517.59546	8999	1+
517.92710	4543	
523.26518	428	
523.78790	460	
538.23594	420	
544.24813	1065	1+
546.27120	3729	1+
546.60546	2524	
546.93991	849	
554.23423	1067	1+
562.26039	1106	1+
572.24733	7985	1+
587.80852	746	
588.31272	424	
590.25780	5131	1+
601.74304	1003	
614.38239	2094	1+
620.22844	1158	1+
632.34967	1007	1+
634.33520	983	1+
636.34064	1467	1+
639.30676	968	1+
644.31716	724	
718.31679	545	
725.33065	1133	1+
735.30806	5403	1+
745.40281	426	
748.31737	1018	1+
753.32107	8848	1+
758.44152	525	
774.86664	489	
802.44236	2844	1+
805.32845	463	
882.37472	684	
883.39189	1248	1+
900.39335	3286	1+
930.54070	484	
960.44785	1158	1+
969.40152	1678	1+
1148.52771	758	
1289.64583	5792	1+
1452.70903	7517	1+
1531.75108	1432	1+
1549.75633	38383	1+
1636.79187	15542	1+
1783.85633	4513	1+
END IONS

###FS:    #m/z: 1268.58965 #charge   2
###MaxRes:#m/z:  0.00000 #charge-128
###MS: 1395
###MSMS: 1396
BEGIN IONS
TITLE=Cmpd 515, AutoMSn(1268.5897), 23.6 min
RTINSECONDS=1415.78
SCANS=MS: 1395 MSMS: 1396
PEPMASS=1268.58965	298963
CHARGE=2+
366.14008	1178	
402.23245	2147	
515.32344	612	
590.26138	596	
657.22861	793	
900.39048	601	
1267.58614	729	
1268.07521	718	
1268.59354	22431	
1269.09272	47289	1+
1269.59563	31813	1+
END IONS

###FS:    #m/z: 634.80319 #charge   3
###MaxRes:#m/z:  0.00000 #charge-128
###MS: 1395
###MSMS: 1397
BEGIN IONS
TITLE=Cmpd 516, AutoMSn(634.8032), 23.6 min
RTINSECONDS=1416.28
SCANS=MS: 1395 MSMS: 1397
PEPMASS=634.80319	83385
CHARGE=3+
357.15795	533	
368.15649	617	
376.15028	1751	1+
384.21627	1052	1+
386.16909	851	
398.16790	462	
402.23432	8801	1+
458.20249	442	
459.16491	3823	1+
477.17951	2692	1+
481.24202	492	
504.75652	600	
505.20295	489	
511.24006	704	1+
515.31492	2181	1+
517.25919	10383	1+
517.59663	6963	1+
517.92844	3755	
523.79472	340	
528.21135	322	
544.24902	678	1+
546.26483	3386	1+
546.60790	1413	
546.93975	1162	
554.23248	1175	1+
562.25655	733	
572.24901	6764	1+
587.80941	342	
588.30047	351	
590.25807	4394	1+
614.37878	1707	1+
620.22814	855	1+
628.51871	366	
632.34795	1064	1+
634.32841	921	1+
636.32120	1998	1+
644.31701	640	
708.29079	426	
718.29764	699	1+
725.32893	868	1+
735.30674	5104	1+
748.32370	516	
753.32406	5928	1+
763.49772	866	
783.38633	366	
802.44941	2151	1+
882.38081	673	
883.37425	1226	1+
900.39547	2437	1+
910.42411	400	
930.53315	379	
969.40966	2189	1+
987.42780	994	1+
1148.52567	1159	1+
1289.63924	4426	1+
1452.70682	6435	1+
1531.73672	1185	1+
1549.75634	27029	1+
1636.79075	11331	1+
1783.86242	4030	1+
END IONS

###FS:    #m/z: 883.89094 #charge   2
###MaxRes:#m/z:  0.00000 #charge-128
###MS: 1395
###MSMS: 1398
BEGIN IONS
TITLE=Cmpd 517, AutoMSn(883.8909), 23.6 min
RTINSECONDS=1416.79
SCANS=MS: 1395 MSMS: 1398
PEPMASS=883.89094	41776
CHARGE=2+
310.16908	269	
366.14258	318	
386.15827	366	
402.24247	229	
409.15208	191	
418.23865	426	1+
421.19287	2498	1+
437.15445	722	
438.22607	723	1+
444.09897	394	
449.23671	194	
459.20445	633	1+
522.23737	335	1+
539.24719	308	1+
549.23339	189	
550.22565	1716	1+
572.25014	201	
584.21791	210	
598.26395	788	1+
602.36601	224	
650.22116	190	
652.30101	340	1+
669.30605	543	1+
673.39516	212	
678.31148	572	1+
695.31433	10602	1+
704.02318	270	
704.29763	365	1+
705.10105	676	
713.23472	284	
730.41791	890	1+
745.30769	399	1+
767.30300	316	1+
794.29132	565	1+
803.36267	266	
811.32151	816	1+
842.38683	2627	1+
881.38815	348	1+
885.48751	414	1+
908.35987	797	1+
925.38254	544	1+
956.42917	1382	1+
971.56509	231	
1054.41360	195	
1055.42334	766	1+
1070.47370	818	
1071.46130	1510	1+
1217.53780	722	
1218.52944	330	
1346.55110	300	
1347.57422	235	
1506.62557	1671	1+
1749.76277	612	1+
1765.81907	1913	1+
END IONS

###FS:    #m/z: 883.88912 #charge   2
###MaxRes:#m/z:  0.00000 #charge-128
###MS: 1399
###MSMS: 1400
BEGIN IONS
TITLE=Cmpd 518, AutoMSn(883.8891), 23.7 min
RTINSECONDS=1419.82
SCANS=MS: 1399 MSMS: 1400
PEPMASS=883.88912	38588
CHARGE=2+
330.17982	291	
357.13243	323	1+
366.14030	331	
386.15276	327	
393.19030	259	
402.22999	628	1+
404.15844	310	1+
418.24286	204	
421.18953	1479	1+
437.15291	782	
438.23452	782	1+
441.21371	248	
459.22290	657	1+
488.19753	209	
489.28073	235	
522.23422	359	1+
533.19718	199	
548.24981	429	1+
550.22734	2013	1+
584.21169	283	
598.25860	1030	1+
652.29555	259	
665.23735	267	1+
669.30096	523	1+
678.27590	384	1+
680.34986	280	
687.92062	208	
695.31398	9244	1+
704.02430	215	
730.42093	1011	1+
794.29562	487	1+
811.33157	553	1+
827.85902	268	
842.39100	1964	1+
853.07519	249	
875.87934	188	
880.41046	368	1+
883.45642	1582	1+
883.91271	748	1+
892.38241	320	
908.34451	755	1+
918.41617	242	
925.36914	380	
956.42920	983	1+
1055.43500	335	
1070.45769	2584	1+
1217.54487	1022	1+
1346.58627	315	
1347.58094	241	
1506.60744	280	
1506.61246	1587	1+
END IONS

###FS:    #m/z: 589.59879 #charge   3
###MaxRes:#m/z:  0.00000 #charge-128
###MS: 1399
###MSMS: 1401
BEGIN IONS
TITLE=Cmpd 519, AutoMSn(589.5988), 23.7 min
RTINSECONDS=1420.33
SCANS=MS: 1399 MSMS: 1401
PEPMASS=589.59879	24208
CHARGE=3+
307.11768	4407	1+
359.14289	313	
376.17647	259	
386.15237	676	
418.23122	354	
421.19763	966	1+
437.14828	433	
438.22382	402	
440.68465	323	
459.22014	329	
463.20045	986	1+
489.27177	1053	1+
493.15950	254	
522.22677	517	1+
549.21286	426	
550.22253	1387	1+
574.28686	274	
577.32757	470	1+
584.21688	323	
585.31067	251	
586.31841	842	1+
588.31703	961	1+
590.32550	1425	1+
592.32478	789	
594.32592	247	
598.26761	1739	1+
612.38434	303	
648.20080	363	
669.30901	512	1+
678.29179	379	
690.40031	261	
695.31563	17847	1+
706.18151	555	
706.25705	274	
730.41797	1029	1+
789.46938	609	1+
794.31276	451	1+
811.34269	1152	1+
842.37638	770	
908.36987	537	
909.36457	780	1+
918.42356	822	
925.38596	2254	1+
989.56824	256	
END IONS

###FS:    #m/z: 808.05152 #charge   3
###MaxRes:#m/z:  0.00000 #charge-128
###MS: 1399
###MSMS: 1402
BEGIN IONS
TITLE=Cmpd 520, AutoMSn(808.0515), 23.7 min
RTINSECONDS=1420.83
SCANS=MS: 1399 MSMS: 1402
PEPMASS=808.05152	25991
CHARGE=3+
345.11972	536	
363.13279	842	1+
367.18304	135	
369.52885	217	
375.17005	131	
378.20211	128	
402.23354	774	
404.18750	138	
410.88498	128	
448.20224	118	
458.20611	763	
465.33699	580	
476.21870	921	1+
483.50591	222	
515.31962	198	
621.26576	349	1+
639.27571	648	1+
758.33400	114	
773.32796	150	
786.34687	218	
802.73246	119	
805.43639	131	
806.45324	305	1+
808.03484	238	
808.38896	234	
808.70315	276	
810.38872	200	
812.42317	254	1+
984.90301	186	
1030.48130	167	
1031.99451	159	
1549.75373	654	1+
1636.79487	834	1+
1783.86696	804	1+
1946.91594	1126	1+
2161.03266	634	1+
END IONS

###FS:    #m/z: 883.88853 #charge   2
###MaxRes:#m/z:  0.00000 #charge-128
###MS: 1403
###MSMS: 1405
BEGIN IONS
TITLE=Cmpd 521, AutoMSn(883.8885), 23.7 min
RTINSECONDS=1424.36
SCANS=MS: 1403 MSMS: 1405
PEPMASS=883.88853	31841
CHARGE=2+
310.17812	175	
386.15013	174	
392.18665	222	1+
402.22859	369	1+
421.19099	1146	1+
437.14722	358	
438.22715	161	
441.20041	340	
444.11143	301	
459.21969	708	1+
489.27776	197	
510.25063	224	
523.21583	192	
539.26192	244	
550.22440	1138	1+
572.25611	240	1+
598.26520	233	
602.35758	189	
652.31374	342	
669.30345	317	1+
678.28484	291	1+
678.90429	180	
680.36263	175	
695.31418	5255	1+
705.09392	186	
730.41548	418	
748.30516	151	
775.88994	152	
795.27274	166	
796.29373	307	1+
811.32012	315	1+
824.38322	155	
842.39342	1356	1+
853.06777	395	
883.45132	713	1+
908.36240	344	1+
918.42337	1260	
925.36837	396	1+
956.42403	629	1+
1055.42409	371	1+
1070.46303	1419	1+
1217.53406	367	
1218.53896	204	
1346.57807	403	1+
1489.58478	425	1+
1506.60439	1022	1+
END IONS

###FS:    #m/z: 459.27672 #charge   2
###MaxRes:#m/z:  0.00000 #charge-128
###MS: 1403
###MSMS: 1406
BEGIN IONS
TITLE=Cmpd 522, AutoMSn(459.2767), 23.7 min
RTINSECONDS=1424.86
SCANS=MS: 1403 MSMS: 1406
PEPMASS=459.27672	16183
CHARGE=2+
333.18884	193	
400.27188	103	
402.22463	101	
438.28334	145	
440.27984	226	
442.25488	112	
449.24948	196	
456.31760	118	
458.28034	449	1+
460.28892	605	1+
462.28439	246	
464.31440	350	1+
468.41497	165	
END IONS

###FS:    #m/z: 459.27845 #charge   1
###MaxRes:#m/z:  0.00000 #charge-128
###MS: 1407
###MSMS: 1409
BEGIN IONS
TITLE=Cmpd 523, AutoMSn(459.2784), 23.8 min
RTINSECONDS=1428.38
SCANS=MS: 1407 MSMS: 1409
PEPMASS=459.27845	29603
CHARGE=1+
333.19887	115	
344.18077	121	
385.25232	166	
398.26894	130	
411.22832	105	
414.26567	100	
416.25894	136	
439.28934	229	1+
442.25582	146	
444.26873	134	
446.28206	171	
449.25447	365	
456.24506	104	
458.26329	265	
END IONS

###FS:    #m/z: 454.74824 #charge   2
###MaxRes:#m/z:  0.00000 #charge-128
###MS: 1407
###MSMS: 1410
BEGIN IONS
TITLE=Cmpd 524, AutoMSn(454.7482), 23.8 min
RTINSECONDS=1428.88
SCANS=MS: 1407 MSMS: 1410
PEPMASS=454.74824	20272
CHARGE=2+
316.15747	220	
333.18890	2863	1+
339.28828	407	
344.19744	478	1+
355.23997	103	
376.17150	175	
390.19912	2241	1+
410.22120	281	1+
418.21053	121	
421.24924	161	
424.29124	138	
425.01653	108	
432.26616	137	
434.28298	366	1+
436.25286	646	1+
443.23549	188	
446.27577	2350	1+
450.28880	270	
451.23116	234	
452.27990	867	1+
454.27203	736	1+
456.28004	992	1+
458.28413	481	1+
461.40067	221	
463.20994	108	
472.28994	406	
548.28174	502	1+
557.30185	567	1+
571.34978	151	
575.30208	2259	1+
594.31114	131	
672.40310	134	
687.35438	108	
722.38442	6059	1+
732.36518	422	
821.46532	105	
END IONS

###FS:    #m/z: 454.74820 #charge   2
###MaxRes:#m/z:  0.00000 #charge-128
###MS: 1411
###MSMS: 1413
BEGIN IONS
TITLE=Cmpd 525, AutoMSn(454.7482), 23.9 min
RTINSECONDS=1432.4
SCANS=MS: 1411 MSMS: 1413
PEPMASS=454.74820	43400
CHARGE=2+
315.17357	114	
316.16796	599	1+
333.19121	3409	1+
361.70065	182	
372.20035	175	
376.19110	223	
390.20087	3373	1+
396.22100	127	
411.23453	314	1+
417.92255	148	
418.24190	463	1+
427.23974	114	
433.27866	154	
434.27037	539	1+
436.26561	235	
438.23218	110	
443.23919	149	
446.27422	3121	1+
450.28197	501	1+
452.28020	403	
453.26279	2297	1+
458.28321	860	1+
462.24070	617	1+
472.28450	472	1+
531.26388	107	
548.28359	740	1+
557.29935	888	1+
560.28210	111	
571.35015	179	
575.30892	2831	1+
672.42193	167	
722.38549	8566	1+
731.64497	293	
732.36155	1052	
821.44927	249	
END IONS

###FS:    #m/z: 459.27722 #charge   1
###MaxRes:#m/z:  0.00000 #charge-128
###MS: 1411
###MSMS: 1414
BEGIN IONS
TITLE=Cmpd 526, AutoMSn(459.2772), 23.9 min
RTINSECONDS=1432.9
SCANS=MS: 1411 MSMS: 1414
PEPMASS=459.27722	44672
CHARGE=1+
327.17324	114	
333.18693	292	1+
375.15833	147	
391.20996	141	
395.20147	150	
438.26938	247	1+
440.25278	170	
442.25783	167	
444.26386	158	
446.26356	114	
449.25796	236	
456.24868	105	
457.28973	520	1+
END IONS

###FS:    #m/z: 454.74819 #charge   2
###MaxRes:#m/z:  0.00000 #charge-128
###MS: 1415
###MSMS: 1416
BEGIN IONS
TITLE=Cmpd 527, AutoMSn(454.7482), 23.9 min
RTINSECONDS=1435.92
SCANS=MS: 1415 MSMS: 1416
PEPMASS=454.74819	59251
CHARGE=2+
316.16132	975	1+
333.19000	4288	1+
339.29040	412	
376.21229	159	
390.20199	3348	1+
416.24179	443	1+
423.17952	120	
429.21626	154	
432.27020	152	
433.34532	129	
434.26927	532	1+
436.26086	283	
440.28087	140	
443.23636	620	
445.20538	120	
446.27355	4019	1+
450.26444	600	1+
452.27007	434	
453.27097	380	
454.27446	689	1+
456.27317	898	1+
458.28472	737	1+
461.40382	451	
464.46128	238	
465.34425	300	
472.28411	135	
531.27767	373	1+
548.28255	577	1+
557.30738	1064	1+
571.35545	144	
575.31042	3823	1+
585.29299	239	
704.38189	225	
722.38611	10262	1+
732.35639	468	
END IONS

###FS:    #m/z: 908.48063 #charge   1
###MaxRes:#m/z:  0.00000 #charge-128
###MS: 1415
###MSMS: 1417
BEGIN IONS
TITLE=Cmpd 528, AutoMSn(908.4806), 23.9 min
RTINSECONDS=1436.42
SCANS=MS: 1415 MSMS: 1417
PEPMASS=908.48063	20352
CHARGE=1+
330.14023	150	
333.18344	1028	1+
359.17069	141	
387.18444	148	
390.20685	381	
402.23431	391	
404.17594	118	
411.21501	134	
417.20000	190	
429.21899	110	
432.19974	118	
435.21722	140	
445.19318	271	
446.26917	621	1+
459.21410	244	1+
463.21574	2278	1+
490.25627	128	
510.27285	113	
516.29664	146	
531.28821	279	1+
540.26554	117	
548.30232	367	
550.25135	172	
558.28190	288	1+
574.33379	122	
575.31548	333	
576.30183	1286	1+
620.26508	180	
663.28751	110	
695.32368	248	1+
710.30743	165	
722.39436	470	1+
744.39021	110	
751.34676	1097	1+
762.37786	206	
908.48308	3923	1+
END IONS

###FS:    #m/z: 722.38346 #charge   1
###MaxRes:#m/z:  0.00000 #charge-128
###MS: 1415
###MSMS: 1418
BEGIN IONS
TITLE=Cmpd 529, AutoMSn(722.3835), 23.9 min
RTINSECONDS=1436.92
SCANS=MS: 1415 MSMS: 1418
PEPMASS=722.38346	20485
CHARGE=1+
331.13556	103	
341.09027	120	
426.19372	126	
439.21061	159	
457.25081	100	
474.24979	102	
511.27462	173	
565.28274	136	
616.35684	101	
623.35046	108	
680.36573	157	
719.37443	109	
720.30126	111	
722.36769	120	
END IONS

###FS:    #m/z: 476.30362 #charge   1
###MaxRes:#m/z:  0.00000 #charge-128
###MS: 1419
###MSMS: 1420
BEGIN IONS
TITLE=Cmpd 530, AutoMSn(476.3036), 24.0 min
RTINSECONDS=1439.94
SCANS=MS: 1419 MSMS: 1420
PEPMASS=476.30362	19598
CHARGE=1+
382.26136	138	
415.24845	119	
442.26321	165	
444.25711	140	
454.28762	118	
456.30072	118	
458.28660	188	
460.29166	171	
462.26646	100	
473.27789	228	
474.28346	514	
476.28609	300	
END IONS

###FS:    #m/z: 908.48199 #charge   1
###MaxRes:#m/z:  0.00000 #charge-128
###MS: 1419
###MSMS: 1421
BEGIN IONS
TITLE=Cmpd 531, AutoMSn(908.4820), 24.0 min
RTINSECONDS=1440.45
SCANS=MS: 1419 MSMS: 1421
PEPMASS=908.48199	18604
CHARGE=1+
333.18390	736	1+
339.17192	165	
376.59853	168	
390.19856	277	1+
400.17455	126	
402.23503	252	1+
408.82839	268	
429.21656	137	
433.20823	174	
435.21912	233	
445.19904	133	
446.26989	533	
463.21601	1340	1+
485.23719	104	
502.20480	124	
548.30323	279	
558.27881	384	1+
570.24328	161	
575.32419	268	
576.30079	720	1+
604.26469	168	
607.26007	132	
680.35521	101	
722.38122	216	
751.34995	648	1+
789.32977	106	
908.48343	2728	1+
END IONS

###FS:    #m/z: 722.38273 #charge   1
###MaxRes:#m/z:  0.00000 #charge-128
###MS: 1419
###MSMS: 1422
BEGIN IONS
TITLE=Cmpd 532, AutoMSn(722.3827), 24.0 min
RTINSECONDS=1440.95
SCANS=MS: 1419 MSMS: 1422
PEPMASS=722.38273	18369
CHARGE=1+
341.08368	128	
371.14533	121	
391.19667	122	
472.23492	104	
474.27941	142	
500.28754	105	
519.26303	109	
533.94818	390	
654.73869	217	
671.34613	109	
688.98401	108	
721.37803	325	1+
END IONS

###FS:    #m/z: 493.79773 #charge   2
###MaxRes:#m/z:  0.00000 #charge-128
###MS: 1423
###MSMS: 1424
BEGIN IONS
TITLE=Cmpd 533, AutoMSn(493.7977), 24.1 min
RTINSECONDS=1443.97
SCANS=MS: 1423 MSMS: 1424
PEPMASS=493.79773	17657
CHARGE=2+
316.15637	197	
336.21190	101	
367.24665	170	
373.27445	463	1+
385.07280	574	
385.25432	123	
386.13538	105	
395.21534	164	
401.23960	486	1+
420.29110	151	
429.23937	495	1+
456.28686	118	
459.26895	374	1+
462.30195	103	
472.27957	316	1+
474.29671	242	
476.29005	710	1+
479.47952	120	
482.25369	125	
488.29583	668	1+
489.17523	122	
490.30366	1442	1+
492.28554	3285	1+
495.78837	117	
496.55263	104	
497.25090	1281	1+
499.72647	520	
504.27760	104	
542.32552	209	
575.33657	2350	1+
579.27417	274	
596.29970	927	1+
599.33382	125	
614.30733	145	
681.39013	129	
688.41050	1520	1+
699.39099	103	
709.38805	649	1+
801.51663	376	1+
858.50555	141	
968.57863	1415	1+
END IONS

###FS:    #m/z: 476.30342 #charge   1
###MaxRes:#m/z:  0.00000 #charge-128
###MS: 1423
###MSMS: 1426
BEGIN IONS
TITLE=Cmpd 534, AutoMSn(476.3034), 24.1 min
RTINSECONDS=1444.97
SCANS=MS: 1423 MSMS: 1426
PEPMASS=476.30342	20224
CHARGE=1+
330.17199	123	
346.15508	125	
388.23663	132	
403.22258	112	
444.28603	130	
454.24336	376	1+
458.30819	195	
460.28415	245	
462.27166	180	
472.28116	119	
474.26662	399	
476.33048	222	
END IONS

###FS:    #m/z: 493.79785 #charge   2
###MaxRes:#m/z:  0.00000 #charge-128
###MS: 1427
###MSMS: 1428
BEGIN IONS
TITLE=Cmpd 535, AutoMSn(493.7978), 24.1 min
RTINSECONDS=1448
SCANS=MS: 1427 MSMS: 1428
PEPMASS=493.79785	23039
CHARGE=2+
316.14762	360	
367.23024	117	
368.06575	144	
373.27904	308	
385.06912	375	
390.26682	134	
394.23167	282	1+
406.20708	144	
412.27179	133	
416.24035	119	
429.22881	403	1+
437.22281	136	
459.26171	239	1+
463.25411	162	
472.27710	299	1+
474.27422	582	1+
476.27323	698	1+
480.26583	151	
488.29966	917	1+
490.29451	1619	1+
492.28678	3664	1+
493.07035	148	
495.64867	166	
496.55735	152	
497.25452	1078	1+
499.72648	548	
500.63878	440	
514.32052	183	
542.31908	164	
557.31657	137	
575.33575	3576	1+
579.28308	226	
585.31174	125	
596.30085	1403	1+
688.42308	1889	1+
699.17651	319	
709.38558	974	1+
801.50248	397	1+
822.47750	140	
858.53382	210	
968.57002	1526	1+
END IONS

###FS:    #m/z: 476.30384 #charge   1
###MaxRes:#m/z:  0.00000 #charge-128
###MS: 1427
###MSMS: 1430
BEGIN IONS
TITLE=Cmpd 536, AutoMSn(476.3038), 24.2 min
RTINSECONDS=1449
SCANS=MS: 1427 MSMS: 1430
PEPMASS=476.30384	18708
CHARGE=1+
350.19323	105	
382.20528	110	
384.17152	103	
432.14136	137	
438.33232	130	
454.25095	131	
459.28663	110	
460.28566	224	
461.39525	119	
464.46065	245	
464.55379	144	
464.65870	101	
472.27318	239	
474.28876	418	
476.27668	686	1+
END IONS

###FS:    #m/z: 836.06880 #charge   3
###MaxRes:#m/z:  0.00000 #charge-128
###MS: 1431
###MSMS: 1432
BEGIN IONS
TITLE=Cmpd 537, AutoMSn(836.0688), 24.2 min
RTINSECONDS=1452.03
SCANS=MS: 1431 MSMS: 1432
PEPMASS=836.06880	39970
CHARGE=3+
306.61302	425	
371.13825	424	
389.16422	1144	
395.77607	1312	
401.17918	361	
408.82801	476	
420.20182	733	1+
439.22784	3742	1+
445.19204	320	
473.23342	367	1+
484.18539	370	
491.58090	888	
502.23892	643	1+
505.74234	573	
506.24171	412	
510.26399	6137	1+
516.20720	491	
533.75133	292	
612.23004	2864	1+
615.32197	468	
617.26593	877	1+
623.34946	1698	1+
661.32683	284	1+
670.31845	664	
670.82125	477	
680.36887	10054	1+
690.06980	1017	
697.32398	376	1+
700.28433	318	
718.83191	311	
725.29882	5309	1+
749.36061	305	
771.33182	295	
779.43907	2700	1+
781.57549	339	
789.32352	813	1+
838.38395	6389	1+
838.38714	1118	1+
846.37343	302	1+
880.48386	1994	1+
890.36613	683	1+
915.98534	354	
921.42689	4052	1+
939.43009	5706	1+
992.44585	531	1+
992.46194	6086	1+
995.50463	1136	1+
1010.47304	1955	1+
1052.52972	1910	1+
1093.51485	2161	1+
1107.41646	653	1+
1111.51454	439	
1111.51989	2344	1+
1167.55618	4391	1+
1208.54437	1625	1+
1226.54537	3452	1+
1280.65247	1989	1+
1395.67408	292	
1668.80425	860	1+
1709.75713	974	1+
1727.76100	1397	1+
1737.80003	590	1+
1808.81876	687	1+
1883.85071	736	1+
END IONS

###FS:    #m/z: 970.97246 #charge   2
###MaxRes:#m/z:  0.00000 #charge-128
###MS: 1431
###MSMS: 1433
BEGIN IONS
TITLE=Cmpd 538, AutoMSn(970.9725), 24.2 min
RTINSECONDS=1452.53
SCANS=MS: 1431 MSMS: 1433
PEPMASS=970.97246	26818
CHARGE=2+
366.13863	477	
389.21663	264	
393.20761	468	1+
395.77919	136	
429.15990	281	1+
437.20649	337	1+
521.26343	141	
543.25521	173	
551.25133	276	
558.22490	286	1+
576.24130	189	
632.32678	171	
636.34244	186	
650.31071	143	
664.33545	654	1+
672.30339	366	
680.37093	214	
689.32353	189	
705.28658	168	
761.87970	116	
765.35702	358	1+
779.38249	481	1+
784.35456	120	
818.35498	439	1+
821.37789	502	1+
835.37401	157	
839.40367	166	
839.86825	263	
855.91396	133	
878.44034	1408	1+
950.43305	140	
991.50651	942	1+
1054.54072	128	
1063.48261	293	
1120.56730	746	1+
1131.67361	729	
1177.57667	195	
1419.68188	601	1+
1548.72431	1184	1+
1695.81723	1646	1+
1808.86418	566	1+
1940.95471	607	1+
END IONS

###FS:    #m/z: 493.79883 #charge   2
###MaxRes:#m/z:  0.00000 #charge-128
###MS: 1431
###MSMS: 1434
BEGIN IONS
TITLE=Cmpd 539, AutoMSn(493.7988), 24.2 min
RTINSECONDS=1453.03
SCANS=MS: 1431 MSMS: 1434
PEPMASS=493.79883	25222
CHARGE=2+
316.14964	144	
373.28289	357	
385.07172	405	1+
387.22243	165	
393.22719	229	1+
396.21863	201	
401.24101	212	
429.22842	748	1+
456.27248	163	
459.24819	136	
472.31053	118	
473.23012	152	
474.27737	509	1+
476.28425	148	
477.27542	154	
478.26545	159	
479.26421	540	1+
484.78960	379	
487.53064	194	
488.30080	135	
489.30172	586	
489.77412	127	
490.30492	1470	1+
492.29774	2408	1+
493.08881	131	
495.26131	2712	1+
499.73169	218	
500.64192	136	
504.78696	286	
575.33625	2388	1+
579.28969	215	
596.29567	1236	1+
614.32753	130	
688.42357	1869	1+
690.05812	156	
709.38962	974	1+
801.49888	185	
858.50999	214	1+
969.57373	651	1+
END IONS

###FS:    #m/z: 836.06912 #charge   3
###MaxRes:#m/z:  0.00000 #charge-128
###MS: 1435
###MSMS: 1436
BEGIN IONS
TITLE=Cmpd 540, AutoMSn(836.0691), 24.3 min
RTINSECONDS=1456.05
SCANS=MS: 1435 MSMS: 1436
PEPMASS=836.06912	220295
CHARGE=3+
371.14495	1757	
389.16337	3652	
395.77696	1769	
439.22949	18560	1+
445.19415	2272	
484.18741	1924	
502.23951	2640	
510.26619	26790	1+
516.22023	2512	
599.24120	1252	
612.21812	9143	1+
617.26661	5356	1+
623.34910	8701	1+
640.83193	2209	
641.32972	1488	
661.81381	1242	
680.37100	57355	1+
688.27478	1389	
698.32320	1199	
718.82340	1626	
725.30396	3866	1+
725.30461	17678	1+
748.86902	1219	
771.32669	1160	
779.43822	15510	1+
789.33125	2404	
830.06648	4026	1+
830.40076	3370	
830.73440	2774	
834.90813	1196	
838.38595	31271	1+
838.38866	5574	1+
880.48740	8717	1+
921.42556	16907	1+
939.43352	26880	1+
992.45177	1278	
992.46309	29057	1+
995.51391	4772	1+
1010.47128	14318	1+
1034.49640	1158	
1052.53347	13114	1+
1093.50826	8728	1+
1111.51889	14213	1+
1167.56016	15124	1+
1208.53840	8865	1+
1226.54506	3172	
1226.55159	11042	1+
1227.55025	1900	
1280.64056	1506	
1339.62598	6578	1+
1453.63853	3807	1+
1709.74421	8897	1+
1727.75555	10423	1+
1808.81802	8422	1+
1883.84690	5110	1+
END IONS

###FS:    #m/z: 1253.59604 #charge   2
###MaxRes:#m/z:  0.00000 #charge-128
###MS: 1435
###MSMS: 1437
BEGIN IONS
TITLE=Cmpd 541, AutoMSn(1253.5960), 24.3 min
RTINSECONDS=1456.55
SCANS=MS: 1435 MSMS: 1437
PEPMASS=1253.59604	87478
CHARGE=2+
366.13746	811	1+
510.26984	194	
612.21904	164	
623.34558	149	
657.23620	516	1+
680.37706	309	1+
725.30122	368	1+
838.38728	470	1+
939.43440	138	
1053.53660	158	
1244.61648	213	
1245.08608	240	
1246.09578	158	
1251.65670	123	
1252.58765	132	
1253.05875	203	
1253.59628	10802	1+
1254.09765	9252	1+
1265.38004	437	
1266.84079	167	
END IONS

###FS:    #m/z: 970.96964 #charge   2
###MaxRes:#m/z:  0.00000 #charge-128
###MS: 1435
###MSMS: 1438
BEGIN IONS
TITLE=Cmpd 542, AutoMSn(970.9696), 24.3 min
RTINSECONDS=1457.05
SCANS=MS: 1435 MSMS: 1438
PEPMASS=970.96964	50099
CHARGE=2+
366.13573	207	
372.16655	277	1+
378.56883	156	
387.16424	302	1+
389.20339	259	
393.21381	1030	1+
411.15237	276	1+
429.17406	557	1+
437.21127	242	
439.22902	277	
470.22344	299	1+
503.24721	278	1+
510.26902	306	
521.26931	746	1+
523.25510	173	
541.19944	220	
551.26443	488	1+
558.21991	590	1+
575.28056	163	
576.24317	450	1+
612.21855	160	
628.29001	152	
632.30607	174	
650.31028	168	
657.24394	160	
664.33960	519	
671.30089	378	1+
680.36883	518	1+
687.28329	379	1+
689.30841	622	1+
705.27849	172	
725.31057	269	1+
765.35938	449	1+
779.37359	1088	1+
800.35415	333	1+
818.36807	341	1+
821.37878	585	1+
838.37920	225	
838.87811	639	1+
878.43436	2684	1+
897.42045	175	
931.44109	164	
950.41207	538	1+
962.45257	300	
962.95700	195	
991.51924	1975	1+
992.46624	310	1+
1063.51897	212	
1120.55611	677	
1121.56898	527	
1131.67716	361	
1420.67371	1474	1+
1437.68893	877	1+
1548.73152	2761	1+
1649.78571	435	1+
1667.82943	547	1+
1677.76620	1318	1+
1695.80326	3322	1+
1780.85716	575	1+
1808.88163	1090	1+
1940.94695	1402	1+
END IONS

###FS:    #m/z: 836.06974 #charge   3
###MaxRes:#m/z:  0.00000 #charge-128
###MS: 1439
###MSMS: 1440
BEGIN IONS
TITLE=Cmpd 543, AutoMSn(836.0697), 24.3 min
RTINSECONDS=1460.07
SCANS=MS: 1439 MSMS: 1440
PEPMASS=836.06974	589988
CHARGE=3+
363.15624	4448	
371.14965	3214	
389.16210	5578	
439.22858	34646	1+
445.19119	4723	
484.17575	3634	
502.23996	4734	
510.26569	58083	1+
516.21924	5009	
599.24681	2968	
612.22061	19293	1+
617.26742	11077	1+
623.34855	17155	1+
640.83202	4319	
641.32996	3251	
680.37084	116119	1+
688.28239	2585	
718.82451	3539	
719.32878	3147	
725.30270	39193	1+
748.86573	2517	
749.36593	2348	
756.34233	2343	
771.32341	2749	
779.43905	31296	1+
789.32673	6568	1+
824.39833	2507	
830.06929	13246	1+
830.40058	11844	1+
830.73661	8474	
834.90523	2429	
835.39808	4072	1+
838.38534	62762	1+
838.38887	10241	1+
872.36275	2908	
880.48506	21449	1+
891.41810	2324	
921.42493	33125	1+
933.92437	2471	
939.43449	54057	1+
992.46101	4310	1+
992.46169	57791	1+
995.51089	9563	1+
1010.47061	26722	1+
1052.53248	31283	1+
1093.50915	16734	1+
1111.51974	27480	1+
1167.56104	32694	1+
1208.53478	19915	1+
1226.54683	33172	1+
1280.64310	4043	
1281.64541	2729	
1339.63133	13876	1+
1453.63087	7460	1+
1709.74442	20954	1+
1727.75210	28366	1+
1808.81389	24088	1+
1883.84823	12701	1+
2067.98025	6039	1+
END IONS

###FS:    #m/z: 1253.59594 #charge   2
###MaxRes:#m/z:  0.00000 #charge-128
###MS: 1439
###MSMS: 1441
BEGIN IONS
TITLE=Cmpd 544, AutoMSn(1253.5959), 24.3 min
RTINSECONDS=1460.57
SCANS=MS: 1439 MSMS: 1441
PEPMASS=1253.59594	289685
CHARGE=2+
366.13661	443	
439.22646	173	
680.37510	237	
725.30148	230	
838.38629	265	
1052.53360	303	
1253.34770	184	
1253.60132	6054	
1254.10017	10797	1+
1254.59916	7627	1+
END IONS

###FS:    #m/z: 970.97128 #charge   2
###MaxRes:#m/z:  0.00000 #charge-128
###MS: 1439
###MSMS: 1442
BEGIN IONS
TITLE=Cmpd 545, AutoMSn(970.9713), 24.4 min
RTINSECONDS=1461.07
SCANS=MS: 1439 MSMS: 1442
PEPMASS=970.97128	61238
CHARGE=2+
389.21587	163	
393.20694	298	
407.15625	146	
429.17396	251	1+
437.21722	152	
470.22168	242	
472.24562	141	
510.27079	177	
521.26919	461	1+
546.21812	228	
551.25157	195	
558.21679	288	1+
576.24167	313	1+
654.81045	159	
664.33470	674	1+
671.29685	290	1+
680.36335	512	1+
689.31975	310	
710.84341	412	
711.34375	199	
779.35657	200	
804.34584	174	
821.37728	564	1+
831.37287	143	
838.38589	383	1+
878.43961	1444	1+
885.38334	138	
904.93738	270	
905.44616	171	
951.42713	244	
962.48476	153	
971.48403	148	
971.97769	327	
991.51782	678	1+
1120.56215	808	1+
1131.67578	343	
1291.62706	143	
1436.67716	400	1+
1531.72866	489	1+
1548.73426	976	1+
1677.78367	434	1+
1695.79735	1623	1+
END IONS

###FS:    #m/z: 1253.59563 #charge   2
###MaxRes:#m/z:  0.00000 #charge-128
###MS: 1443
###MSMS: 1444
BEGIN IONS
TITLE=Cmpd 546, AutoMSn(1253.5956), 24.4 min
RTINSECONDS=1464.09
SCANS=MS: 1443 MSMS: 1444
PEPMASS=1253.59563	196014
CHARGE=2+
366.13989	364	
439.22391	173	
510.26718	214	
612.21764	199	
657.22584	565	1+
680.36245	451	1+
725.29226	358	1+
838.38527	423	
838.87789	228	
1245.12004	166	
1253.59479	5939	
1254.09662	11484	1+
1254.60042	7944	1+
1260.59242	152	
1261.11166	363	
1261.59318	347	
END IONS

###FS:    #m/z: 840.74028 #charge   3
###MaxRes:#m/z:  0.00000 #charge-128
###MS: 1443
###MSMS: 1445
BEGIN IONS
TITLE=Cmpd 547, AutoMSn(840.7403), 24.4 min
RTINSECONDS=1464.59
SCANS=MS: 1443 MSMS: 1445
PEPMASS=840.74028	25094
CHARGE=3+
371.14510	1554	
389.16327	3232	
395.77802	893	
439.22921	17356	1+
445.19886	3294	1+
484.20344	1478	
502.24254	1697	
503.74216	2094	
504.24529	1417	
510.26616	24972	1+
516.22008	2542	
599.24502	1360	
612.22647	10721	1+
617.26689	5548	1+
623.34991	7888	1+
626.23367	911	
680.37051	52772	1+
688.27919	1423	
725.30110	2947	1+
725.30295	17057	1+
739.31971	1290	
748.85589	1018	
749.36867	995	
771.31782	1102	
779.43846	13233	1+
789.33001	1825	
830.06558	3294	1+
830.40442	2528	1+
830.73396	1517	
835.40655	926	
838.38632	31625	1+
843.40454	2791	1+
843.74088	2061	
844.06370	1789	
846.37071	915	
852.39352	3750	1+
872.35896	1957	1+
880.48462	9753	1+
921.42600	13180	1+
939.43284	25041	1+
992.46138	1864	1+
992.46157	23028	1+
995.50920	4164	1+
1007.14068	1356	
1010.46999	11797	1+
1034.51429	919	
1052.53308	14471	1+
1093.51116	6911	1+
1111.51470	1488	
1111.51952	8257	1+
1167.55956	14781	1+
1208.53381	6678	1+
1226.54267	12025	1+
1280.64668	5655	1+
1339.62381	3721	1+
1395.67707	993	
1453.63283	3831	1+
1709.74437	5880	1+
1727.75660	7357	1+
1808.81532	6827	1+
1883.85072	4053	1+
END IONS

###FS:    #m/z: 627.30925 #charge   2
###MaxRes:#m/z:  0.00000 #charge-128
###MS: 1443
###MSMS: 1446
BEGIN IONS
TITLE=Cmpd 548, AutoMSn(627.3092), 24.4 min
RTINSECONDS=1465.09
SCANS=MS: 1443 MSMS: 1446
PEPMASS=627.30925	25956
CHARGE=2+
306.61283	987	1+
371.13191	430	
373.16402	265	
389.15746	545	
395.77515	369	
422.20166	432	
439.22929	2107	1+
445.18779	374	
484.16329	691	
498.21884	259	
501.21868	857	1+
510.26547	6158	1+
547.25652	289	
556.26796	522	
597.30820	240	
599.23783	239	
600.33450	287	
604.77587	450	
605.26417	289	
612.22297	3990	1+
617.25838	916	1+
623.34295	3153	1+
626.32537	2181	1+
631.34371	440	1+
680.37087	13095	1+
690.05891	675	
697.30685	406	1+
725.30033	6872	1+
758.45208	240	
771.31897	363	
779.43996	1707	1+
789.32534	516	
810.40326	267	
838.38600	3383	1+
880.49273	514	
890.37290	291	
921.42848	1408	1+
939.42881	2407	1+
939.43865	563	
992.45393	1841	1+
1010.46770	242	
1167.55475	477	
END IONS

###FS:    #m/z: 840.74012 #charge   3
###MaxRes:#m/z:  0.00000 #charge-128
###MS: 1447
###MSMS: 1448
BEGIN IONS
TITLE=Cmpd 549, AutoMSn(840.7401), 24.5 min
RTINSECONDS=1468.12
SCANS=MS: 1447 MSMS: 1448
PEPMASS=840.74012	38539
CHARGE=3+
371.14645	1020	
389.15730	2673	
439.22798	14088	1+
445.19692	3607	1+
477.22844	1193	
484.19130	1109	
502.23955	1827	1+
503.74196	2130	
504.24540	1401	
510.26499	21717	1+
516.21957	3075	1+
599.25430	1388	
604.77219	3632	1+
605.27736	2421	
612.22090	6049	1+
617.26617	5344	1+
623.34922	7046	1+
626.23397	1117	
670.31536	2668	1+
670.82339	1103	
680.36968	45473	1+
688.29650	1357	1+
697.31206	1517	1+
700.27480	780	
718.82948	1035	
719.32706	839	
725.30306	2508	1+
725.30349	14228	1+
739.32366	2215	1+
748.86543	938	
779.43826	12599	1+
789.32483	1747	
830.06767	2100	1+
830.40032	1770	
830.73419	1505	
835.40521	997	
838.38399	26845	1+
843.39906	2198	1+
843.73448	1432	
844.07030	814	
852.39748	3756	1+
871.38054	1849	1+
880.48398	7679	1+
890.38119	1182	
921.42122	11535	1+
935.43903	1820	1+
939.43295	15887	1+
953.44721	922	
992.46039	18924	1+
992.46209	901	
995.51052	3900	1+
1006.34199	859	
1010.47236	11014	1+
1052.53454	11686	1+
1093.51193	6149	1+
1111.51820	8845	1+
1167.55963	12209	1+
1226.54277	9142	1+
1280.64225	5248	1+
1395.66288	1120	
1453.62378	2942	1+
1709.74502	6167	1+
1727.75433	7169	1+
1808.81850	5861	1+
1883.85058	3787	1+
END IONS

###FS:    #m/z: 739.69465 #charge   3
###MaxRes:#m/z:  0.00000 #charge-128
###MS: 1447
###MSMS: 1449
BEGIN IONS
TITLE=Cmpd 550, AutoMSn(739.6947), 24.5 min
RTINSECONDS=1468.62
SCANS=MS: 1447 MSMS: 1449
PEPMASS=739.69465	18901
CHARGE=3+
330.15720	287	
345.22217	299	
398.16000	211	
431.21356	891	
438.11591	317	
438.19842	354	1+
449.22250	295	1+
496.24633	190	
498.71059	207	
533.25269	258	
533.74868	342	
541.23785	393	1+
543.31794	1809	1+
545.75794	2338	1+
564.26554	531	1+
571.19483	561	
588.21253	218	
592.25695	229	
600.33865	5248	1+
611.79595	1708	1+
620.81064	229	
621.30932	251	
669.31723	275	1+
693.28791	240	
697.35421	296	1+
699.25427	2497	1+
699.26523	226	1+
703.87175	243	
704.36386	208	
715.36926	5289	1+
728.33741	311	1+
733.68104	406	1+
736.37260	542	1+
740.35077	375	1+
742.33706	214	
743.38645	571	1+
748.38983	203	
784.33811	268	
806.40140	258	1+
812.33298	7542	1+
855.36196	234	
862.43930	4049	1+
872.18527	927	
898.42922	361	1+
907.40606	311	1+
925.41659	6809	1+
959.44791	453	1+
977.46842	7191	1+
981.43400	785	1+
1008.44620	218	
1008.45401	2897	1+
1026.46585	3859	1+
1090.53385	1584	1+
1091.50390	5721	1+
1109.49472	604	
1109.50331	6707	1+
1110.50991	358	
1127.52063	598	1+
1191.59549	1747	1+
1204.58178	633	1+
1223.59165	2132	1+
1292.65683	944	1+
1319.61992	369	1+
1355.62096	898	1+
END IONS

###FS:    #m/z: 1260.60197 #charge   2
###MaxRes:#m/z:  0.00000 #charge-128
###MS: 1447
###MSMS: 1450
BEGIN IONS
TITLE=Cmpd 551, AutoMSn(1260.6020), 24.5 min
RTINSECONDS=1469.12
SCANS=MS: 1447 MSMS: 1450
PEPMASS=1260.60197	15420
CHARGE=2+
366.13652	508	
485.18509	124	
657.23735	334	
726.29928	129	
838.39167	253	
880.46875	262	1+
1159.27116	107	
1253.59975	1660	1+
1254.08971	1126	1+
1260.61774	319	
1261.10383	880	1+
1261.59624	150	
1265.32865	132	
1268.55527	121	
END IONS

###FS:    #m/z: 739.69395 #charge   3
###MaxRes:#m/z:  0.00000 #charge-128
###MS: 1451
###MSMS: 1452
BEGIN IONS
TITLE=Cmpd 552, AutoMSn(739.6939), 24.5 min
RTINSECONDS=1472.15
SCANS=MS: 1451 MSMS: 1452
PEPMASS=739.69395	106702
CHARGE=3+
330.16401	884	
345.22154	819	
378.12591	504	
392.67540	549	
398.15835	888	
431.21148	2329	
480.21274	586	
489.23762	642	
491.21658	1457	1+
498.71270	638	
541.25474	1132	1+
543.32053	7521	1+
545.75764	8112	1+
571.19425	2443	1+
588.21747	573	
592.25747	552	
600.34528	19040	1+
607.30626	545	
620.79905	947	
621.31436	543	
657.36916	514	
660.31254	967	1+
669.30821	770	
693.31382	1503	1+
697.35893	677	
699.25219	11377	1+
715.37093	15914	1+
727.69103	1725	1+
728.02181	1385	
728.34957	1025	
733.69140	793	
734.02791	1072	1+
751.85753	608	
784.34105	1048	1+
812.33524	22017	1+
862.44002	14421	1+
872.18605	593	
897.43491	1033	1+
908.40066	986	1+
925.41796	20380	1+
936.64916	643	
959.45419	1431	1+
977.46563	24368	1+
1008.45736	8606	1+
1008.45949	1043	
1009.46076	583	
1026.46788	13026	1+
1065.47910	1678	1+
1090.54685	4900	1+
1091.49678	18895	1+
1109.50677	29713	1+
1127.51724	4464	1+
1191.59520	5852	1+
1222.58838	10674	1+
1292.64426	5682	1+
1355.62759	3844	1+
END IONS

###FS:    #m/z: 840.73990 #charge   3
###MaxRes:#m/z:  0.00000 #charge-128
###MS: 1451
###MSMS: 1453
BEGIN IONS
TITLE=Cmpd 553, AutoMSn(840.7399), 24.5 min
RTINSECONDS=1472.65
SCANS=MS: 1451 MSMS: 1453
PEPMASS=840.73990	42457
CHARGE=3+
371.14517	980	
389.16254	2019	
395.77537	1284	
439.22948	10563	1+
445.20506	2144	1+
484.16969	1008	
502.24358	1493	
510.26563	16787	1+
516.22725	2305	1+
554.26410	982	
563.26744	989	
604.77988	1627	
605.27368	1656	
612.23158	5800	1+
615.32759	792	
617.27084	3503	1+
623.34957	5832	1+
626.22938	1488	1+
640.82802	1051	
680.37100	34396	1+
688.28619	775	
725.30413	9898	1+
725.30489	1910	1+
730.36591	766	
748.86598	868	
771.31758	1489	1+
779.43933	9105	1+
789.33046	1785	1+
830.07080	1357	1+
830.40941	1327	1+
830.74579	858	
835.40547	1186	1+
838.38537	18871	1+
843.41502	1572	1+
846.37401	1091	1+
852.39692	3643	1+
872.37127	1253	1+
880.48804	6100	1+
892.42745	860	
921.42136	937	
921.42569	6326	1+
935.44533	1775	1+
939.43459	12569	1+
942.42670	959	
942.92530	846	
953.45269	724	
953.45590	2190	1+
992.46018	12746	1+
995.50866	3442	1+
1006.47910	3750	1+
1007.13863	1006	
1010.47278	7534	1+
1024.47997	847	
1052.53214	8988	1+
1093.50728	4058	1+
1111.51608	804	
1111.52023	5187	1+
1167.56342	8376	1+
1222.47568	5027	1+
1226.54217	5932	1+
1280.63910	899	
1281.64033	751	
1339.63073	2548	1+
1477.65047	2995	1+
1709.74128	3942	1+
1727.75354	5149	1+
1808.81868	4055	1+
END IONS

###FS:    #m/z: 1109.03407 #charge   2
###MaxRes:#m/z:  0.00000 #charge-128
###MS: 1451
###MSMS: 1454
BEGIN IONS
TITLE=Cmpd 554, AutoMSn(1109.0341), 24.6 min
RTINSECONDS=1473.15
SCANS=MS: 1451 MSMS: 1454
PEPMASS=1109.03407	30114
CHARGE=2+
366.13876	676	1+
454.14900	168	
485.21618	112	
571.19122	105	
600.35136	637	1+
657.22842	562	1+
699.25069	216	
812.34358	238	
862.43300	293	1+
925.41274	237	
970.97314	128	
977.46921	249	1+
1026.47304	145	
1108.64734	125	
1127.52036	142	
1292.63884	140	
1405.72394	152	
2217.06532	6820	1+
END IONS

###FS:    #m/z: 739.69507 #charge   3
###MaxRes:#m/z:  0.00000 #charge-128
###MS: 1455
###MSMS: 1456
BEGIN IONS
TITLE=Cmpd 555, AutoMSn(739.6951), 24.6 min
RTINSECONDS=1476.18
SCANS=MS: 1455 MSMS: 1456
PEPMASS=739.69507	230801
CHARGE=3+
330.16430	1843	
345.22392	1274	
378.13128	1036	
392.67333	998	
431.21189	4069	
489.23443	968	
498.71165	1231	
543.31987	14114	1+
545.75691	18070	1+
571.19938	3112	1+
588.22633	1168	
592.26213	1032	
600.34432	36304	1+
620.80417	1154	
621.29800	909	
660.30792	1184	
669.31377	1248	
669.81294	992	
693.31761	1976	1+
699.25070	19591	1+
703.36789	878	
715.37151	26897	1+
727.68856	3760	1+
728.02014	3501	
728.35467	2577	
733.68898	2402	1+
734.02917	2232	
734.35419	1325	
751.85736	855	
752.35724	880	
784.33619	2096	1+
794.71477	1592	
812.33518	44740	1+
862.43929	24145	1+
897.43541	2067	1+
925.41877	40814	1+
959.45625	2259	1+
977.46673	49145	1+
981.43792	1917	1+
1008.44930	2012	
1008.45965	16082	1+
1009.46016	1419	
1026.46806	25646	1+
1065.47644	3417	1+
1081.50296	2235	1+
1090.54943	5525	
1091.50133	43757	1+
1109.50495	51413	1+
1127.51343	6971	1+
1191.59391	9290	1+
1204.58498	2521	1+
1222.59170	19727	1+
1292.64486	9936	1+
1355.62803	6521	1+
1617.72426	1995	1+
END IONS

###FS:    #m/z: 1109.03283 #charge   2
###MaxRes:#m/z:  0.00000 #charge-128
###MS: 1455
###MSMS: 1457
BEGIN IONS
TITLE=Cmpd 556, AutoMSn(1109.0328), 24.6 min
RTINSECONDS=1476.68
SCANS=MS: 1455 MSMS: 1457
PEPMASS=1109.03283	81665
CHARGE=2+
340.12975	160	
366.14005	702	1+
454.14658	115	
500.15721	138	
528.19675	155	
535.81771	160	
543.34202	167	
571.19278	157	
600.34017	1261	1+
657.23884	572	1+
667.80159	273	
699.24796	277	
812.33401	749	1+
855.36956	103	
862.44360	169	
918.42400	107	
925.41822	866	1+
977.45933	440	1+
1026.88134	107	
1108.16996	124	
1108.52116	130	
1127.49067	115	
1241.59566	120	
1266.59996	106	
1278.43725	132	
1292.65123	106	
1293.62995	104	
2217.06395	11859	1+
END IONS

###FS:    #m/z: 978.76986 #charge   3
###MaxRes:#m/z:  0.00000 #charge-128
###MS: 1455
###MSMS: 1458
BEGIN IONS
TITLE=Cmpd 557, AutoMSn(978.7699), 24.6 min
RTINSECONDS=1477.18
SCANS=MS: 1455 MSMS: 1458
PEPMASS=978.76986	31856
CHARGE=3+
345.15845	243	1+
366.13898	596	
389.21144	220	
395.77953	276	
396.18174	305	
414.19123	443	1+
442.21007	150	
454.21624	221	
460.21178	156	
490.70553	341	
495.24755	313	1+
527.26875	335	1+
541.24179	417	
548.27169	159	
566.28036	151	
607.23453	156	
608.76783	164	
610.23010	155	
645.28602	441	1+
645.76905	353	1+
680.37577	236	1+
702.31605	159	
721.26117	269	
855.36184	3060	1+
932.41476	157	
954.43590	762	1+
963.35886	411	1+
963.37080	153	
1055.47125	1504	1+
1066.28872	638	
1123.39984	1344	1+
1125.48819	458	1+
1145.47478	1635	1+
1208.47526	376	1+
1236.47882	2401	1+
1236.48475	166	
1237.45166	224	
1291.54428	525	1+
1307.52192	8180	1+
1310.58745	8056	1+
1319.49291	262	
1349.60515	453	1+
1367.62720	4276	1+
1379.97100	278	
1420.57663	168	
1420.60766	3781	1+
1422.60395	168	
1497.69579	509	1+
1514.69714	1774	1+
1567.65551	2484	1+
1623.69094	1086	1+
1626.73771	696	1+
END IONS

###FS:    #m/z: 1109.03375 #charge   2
###MaxRes:#m/z:  0.00000 #charge-128
###MS: 1459
###MSMS: 1460
BEGIN IONS
TITLE=Cmpd 558, AutoMSn(1109.0338), 24.7 min
RTINSECONDS=1480.2
SCANS=MS: 1459 MSMS: 1460
PEPMASS=1109.03375	122080
CHARGE=2+
366.14269	737	
462.13903	100	
470.21622	111	
479.74042	117	
500.15484	124	
543.32114	268	1+
569.22872	105	
571.20034	201	
600.33707	1293	1+
657.23206	344	
699.24330	422	1+
812.33066	534	1+
862.43729	452	1+
875.97743	129	
925.42293	691	1+
927.44322	222	
977.46455	645	1+
1026.49289	140	
1090.55220	124	
1101.01808	141	
1103.76688	105	
1107.55091	110	
1108.50893	140	
1111.30539	100	
1120.76447	152	
1191.61467	124	
1292.64873	264	
1293.66433	176	
1301.60288	103	
1355.67576	140	
2217.05576	13610	1+
END IONS

###FS:    #m/z: 583.98135 #charge   3
###MaxRes:#m/z:  0.00000 #charge-128
###MS: 1459
###MSMS: 1461
BEGIN IONS
TITLE=Cmpd 559, AutoMSn(583.9814), 24.7 min
RTINSECONDS=1480.7
SCANS=MS: 1459 MSMS: 1461
PEPMASS=583.98135	50444
CHARGE=3+
329.24042	149	
347.22421	435	
372.18903	314	
376.18524	890	1+
390.20129	2227	1+
392.18583	2235	1+
397.79798	300	
409.19793	280	1+
457.27593	415	1+
475.28258	144	
478.27364	193	
485.27407	582	1+
489.26693	1383	1+
503.27581	1883	1+
511.24984	235	
513.71808	226	
522.21267	143	
532.94948	209	1+
535.28805	1051	1+
539.24756	1471	1+
549.29662	152	
550.98285	271	
562.31646	361	1+
564.31321	682	1+
570.29432	164	
573.16085	180	
578.65831	146	
579.32115	243	
580.32072	1108	1+
582.33229	1153	1+
583.80535	283	1+
583.97721	560	1+
584.32582	3084	1+
584.64386	456	1+
588.32782	1172	1+
590.31899	421	
591.50356	169	
602.35515	1236	1+
611.32943	272	1+
639.28471	360	
652.33189	388	
657.36005	146	
672.34674	1733	1+
701.41989	364	1+
758.36422	220	
765.38807	176	
787.37636	2155	1+
868.43224	317	1+
886.44612	4224	1+
896.40305	333	
914.49320	240	1+
952.49237	212	1+
985.51232	6186	1+
998.99743	252	
1098.59562	6184	1+
1134.60833	420	1+
1211.66276	266	
1211.68780	3649	1+
1358.74783	4682	1+
1469.78116	1603	1+
1487.79348	11868	1+
1586.85623	1433	1+
END IONS

###FS:    #m/z: 875.46528 #charge   2
###MaxRes:#m/z:  0.00000 #charge-128
###MS: 1459
###MSMS: 1462
BEGIN IONS
TITLE=Cmpd 560, AutoMSn(875.4653), 24.7 min
RTINSECONDS=1481.2
SCANS=MS: 1459 MSMS: 1462
PEPMASS=875.46528	39461
CHARGE=2+
347.21881	145	
390.20235	263	
392.18194	1417	1+
463.20708	204	
478.26098	296	1+
480.20442	154	
482.21566	168	
489.27183	517	1+
511.24599	617	1+
535.28808	422	
539.25004	1970	1+
546.76105	149	
549.79987	140	
553.25622	452	1+
600.35627	372	1+
621.40254	249	
624.34059	593	1+
634.31048	142	
639.30877	159	
652.33161	1702	1+
672.35293	752	1+
680.38856	485	
680.87518	188	
699.23802	207	1+
701.30706	163	
715.36405	401	1+
738.39043	138	
744.40310	328	
744.90197	419	
751.40034	409	1+
753.98037	149	
765.41231	729	1+
787.37942	733	1+
812.33827	325	1+
864.48145	398	1+
873.44158	244	1+
885.44090	335	
886.44127	1202	1+
963.54715	196	
977.47419	327	
985.51222	1380	1+
999.00001	164	
1098.58984	1512	1+
1110.53428	152	
1211.67113	196	
1212.69008	197	
1749.92160	6749	1+
END IONS

###FS:    #m/z: 583.98134 #charge   3
###MaxRes:#m/z:  0.00000 #charge-128
###MS: 1463
###MSMS: 1464
BEGIN IONS
TITLE=Cmpd 561, AutoMSn(583.9813), 24.7 min
RTINSECONDS=1484.22
SCANS=MS: 1463 MSMS: 1464
PEPMASS=583.98134	66124
CHARGE=3+
326.24826	243	
336.67688	281	
372.19485	659	
374.23913	435	
376.18318	913	1+
390.20211	3250	1+
392.18189	2279	1+
394.18975	519	
427.25727	234	
432.74473	220	
473.30799	214	
475.29084	282	
478.27408	209	
485.27472	440	1+
489.26544	2070	1+
503.28645	1706	1+
510.69776	304	
511.25560	299	
529.95516	213	
535.28841	1537	1+
539.24305	1562	1+
564.32090	594	1+
571.20261	508	1+
573.16920	410	
573.35097	426	1+
578.33526	421	1+
580.33971	1229	1+
582.32104	1498	1+
583.97826	1238	1+
584.32200	4422	1+
584.65948	275	
588.33533	1799	1+
602.34987	833	
639.29935	447	1+
652.33615	622	
672.35164	1745	1+
701.40385	300	
765.41997	328	
787.38399	2166	1+
795.42864	424	
886.44021	6548	1+
896.37346	411	
899.41534	216	
985.51569	7976	1+
997.07976	250	
998.99635	449	
1098.60099	8739	1+
1211.66449	353	
1211.68545	4604	1+
1358.75430	5858	1+
1469.78570	2511	1+
1487.79473	16371	1+
1586.86428	2624	1+
END IONS

###FS:    #m/z: 875.46570 #charge   2
###MaxRes:#m/z:  0.00000 #charge-128
###MS: 1463
###MSMS: 1465
BEGIN IONS
TITLE=Cmpd 562, AutoMSn(875.4657), 24.7 min
RTINSECONDS=1484.72
SCANS=MS: 1463 MSMS: 1465
PEPMASS=875.46570	53064
CHARGE=2+
347.22760	137	
365.18330	139	
366.14466	296	
374.23344	134	
390.19913	638	1+
392.17962	1505	1+
440.18289	131	
463.70724	177	
483.49953	132	
489.27606	284	1+
503.28428	359	1+
511.24837	381	
523.26845	233	
535.27960	368	
539.24588	2511	1+
546.26203	200	
546.76315	327	1+
553.26140	250	
588.31479	232	1+
600.34609	860	1+
618.36081	154	
621.39570	207	
624.34350	662	1+
626.66906	196	
652.33319	1777	1+
657.24626	130	
672.35120	610	1+
701.43871	138	
737.41172	151	
752.39738	141	
765.41933	767	1+
787.37796	1234	1+
812.36313	298	1+
864.47209	481	1+
866.48133	269	
873.39269	131	
875.00926	193	
886.44330	1407	1+
895.54528	160	
896.36455	919	1+
977.47586	293	1+
979.54640	318	1+
985.50918	1760	1+
1098.59114	2058	1+
1211.65940	243	
1212.69138	207	
1358.76212	592	1+
1487.80711	856	1+
1749.91957	7748	1+
END IONS

###FS:    #m/z: 978.76935 #charge   3
###MaxRes:#m/z:  0.00000 #charge-128
###MS: 1463
###MSMS: 1466
BEGIN IONS
TITLE=Cmpd 563, AutoMSn(978.7694), 24.8 min
RTINSECONDS=1485.22
SCANS=MS: 1463 MSMS: 1466
PEPMASS=978.76935	40230
CHARGE=3+
339.15702	211	
346.15868	160	
366.14133	688	1+
396.18496	471	
414.20263	298	1+
449.25276	309	
458.24304	204	
486.24910	224	1+
495.26516	225	
516.70244	228	
517.18614	204	
541.23631	366	
543.25447	255	
550.98771	217	
572.25391	168	
604.74757	360	
608.75388	184	
642.30723	162	
645.77480	173	
674.30601	493	1+
680.37478	181	
770.32879	219	1+
812.85349	824	1+
855.36212	2508	1+
866.18720	208	
907.42480	371	1+
954.42341	816	1+
963.38902	302	1+
977.46572	298	
1055.47632	1210	1+
1066.29232	474	
1109.53235	400	1+
1123.39720	1238	1+
1145.47904	1535	1+
1236.48070	2480	1+
1291.53789	595	1+
1307.52452	5879	1+
1310.58955	6703	1+
1319.47948	438	
1367.62192	4313	1+
1379.98155	214	
1420.59660	236	
1420.60278	3150	1+
1514.68901	214	
1514.70354	1468	1+
1567.64204	166	
1567.66419	2681	1+
1625.73361	851	1+
END IONS

###FS:    #m/z: 583.98177 #charge   3
###MaxRes:#m/z:  0.00000 #charge-128
###MS: 1467
###MSMS: 1468
BEGIN IONS
TITLE=Cmpd 564, AutoMSn(583.9818), 24.8 min
RTINSECONDS=1488.25
SCANS=MS: 1467 MSMS: 1468
PEPMASS=583.98177	61078
CHARGE=3+
347.22554	406	
372.18746	698	1+
374.23670	503	
376.18385	645	
378.57208	341	
390.20142	2504	1+
392.18351	2307	1+
461.27493	395	
473.29912	366	
475.29075	348	
478.26447	229	
485.27593	637	1+
489.27095	1169	1+
503.29146	1445	1+
508.23835	211	
510.25539	183	
511.24738	382	1+
517.24475	351	1+
535.28306	1381	1+
539.24115	1159	1+
550.98846	272	
562.33317	366	1+
564.29751	602	1+
566.32198	452	1+
568.33353	316	
574.35017	224	
578.31047	358	1+
580.30705	1061	1+
582.32911	1664	1+
582.83390	289	1+
583.98228	893	1+
584.32467	3619	1+
584.64533	388	
587.32650	3154	1+
602.36032	1067	1+
606.34380	2634	1+
606.84399	1669	
621.32211	295	
624.34256	215	
639.30184	322	
652.33387	577	1+
672.34135	1699	1+
701.42319	504	1+
738.36274	251	
765.40721	458	1+
787.38316	2660	1+
851.44195	200	
886.44497	5233	1+
896.38643	833	
913.50697	310	1+
953.49553	218	
985.51248	6029	1+
1098.59819	7942	1+
1211.67805	270	
1212.64654	192	
1240.63753	183	
1358.75209	5549	1+
1469.77865	2504	1+
1487.79286	14657	1+
1586.87094	2129	1+
END IONS

###FS:    #m/z: 875.46580 #charge   2
###MaxRes:#m/z:  0.00000 #charge-128
###MS: 1467
###MSMS: 1469
BEGIN IONS
TITLE=Cmpd 565, AutoMSn(875.4658), 24.8 min
RTINSECONDS=1488.75
SCANS=MS: 1467 MSMS: 1469
PEPMASS=875.46580	48324
CHARGE=2+
347.23226	249	
390.20245	282	
392.18024	1164	1+
402.24008	147	
431.21178	147	
482.20863	126	
489.27609	466	1+
511.26047	422	1+
535.27795	249	
539.24765	1860	1+
546.27031	159	
547.80193	188	
553.26217	241	
555.75942	120	
583.31172	118	
600.33630	211	
606.34131	207	1+
621.40772	245	1+
624.33025	245	
652.33007	1153	1+
666.35324	134	
672.34570	464	
715.36749	184	
765.41904	537	1+
787.37525	660	1+
812.33274	309	1+
864.47079	154	
867.44684	151	
874.98721	202	
875.18811	132	
878.45150	151	
886.43582	1052	1+
985.51655	864	1+
1098.59332	1617	1+
1110.53241	186	
1211.67355	148	
1212.68658	171	
1359.73239	119	
1487.80156	663	1+
1749.92249	5103	1+
END IONS

###FS:    #m/z: 798.46809 #charge   1
###MaxRes:#m/z:  0.00000 #charge-128
###MS: 1467
###MSMS: 1470
BEGIN IONS
TITLE=Cmpd 566, AutoMSn(798.4681), 24.8 min
RTINSECONDS=1489.26
SCANS=MS: 1467 MSMS: 1470
PEPMASS=798.46809	17123
CHARGE=1+
311.16886	458	
327.12402	103	
329.17767	1314	1+
339.19219	554	1+
355.22698	135	
370.20650	114	
375.18072	104	
384.19949	113	
386.14196	105	
396.24524	440	1+
411.22745	218	1+
414.26778	124	
423.19376	162	
424.24308	949	1+
439.21446	476	1+
442.26713	2173	1+
449.25594	818	
452.25314	284	
457.23955	312	
459.29070	693	
485.24651	143	
524.31943	137	
542.32274	272
[truncated: 334,057 more chars]
