# Supplementary material for: Biochemical and proteomic analyses of venom from a new pit viper, Protobothrops kelomohy
Source: J Venom Anim Toxins Incl Trop Dis. 2022 Apr 11;28:e20210080. doi: 10.1590/1678-9199-JVATITD-2021-0080 (PMC9005077; doi:10.1590/1678-9199-JVATITD-2021-0080)
Supplement: Additional file 2. [file 1678-9199-jvatitd-28-e20210080-s2.zip › jvatitd-2021-0080_suppl2_20220324/Protobothrops replication2/Rep2_Protobothrops4_GD8_01_19259.mgf]

CHARGE=1+, 2+ and 3+
###	
###	\\10.11.12.207\(D) Data\Data\onrapak\2020\Feb-04-2020\Rep2_Protobothrops4_GD8_01_19259.d\analysis.baf
###	Rep2_Protobothrops4_GD8_01_19259.d
###	Instrument: micrOTOF-Q II
###    Rep2_Protobothrops4
###    PeakWidth 5.00, MiniumIntensity 100, S/N 1Apply threshold 0, Threshold 10
###    Retain Residuals no, Create neutrally no,
###    FullScan Parameters: AdductIon (+)+H (-)-H, LowMass 350, HighMass 3000, MaxCharge charge decon 4, MinPeaks 3
###    Perf. isotope decon yes, Max Charge Istopic decon 3, MW agreement 5.00, Abund. cutoff 3.00, Envelope cutoff 75.00
###    MaxRes   Parameters: AdductIon (+)+H (-)-H, LowMass 350, HighMass 3000 
###    Perf. isotope decon yes, Max Charge Istopic decon 3, Abund. cutoff 2.00
###    MSn      Parameters: AdductIon (+)+H (-)-H, LowMass 100, HighMass 2500 
###    Perf. isotope decon yes, Max Charge Istopic decon 2, Abund. cutoff 0.50
###    Global Charge Limit: yes 3, Prefer FullScan Result: yes, Export what: 2 (0=non deconv/1=deconv only/2=mixed), NoMSMSSignals: 25, Intensity threshold: 100, NoMSSignals (deconv): 2, NoMSSignals (non-deconv): 2, NormalizeData: no, SingleCharged: yes
###FS:    #m/z: 513.24672 #charge   2
###MaxRes:#m/z:  0.00000 #charge-128
###MS: 591
###MSMS: 592
BEGIN IONS
TITLE=Cmpd 1, AutoMSn(513.2467), 10.1 min
RTINSECONDS=604.815
SCANS=MS: 591 MSMS: 592
PEPMASS=513.24672	2886
CHARGE=2+
750.31634	125	
END IONS

###FS:    #m/z: 513.24776 #charge   2
###MaxRes:#m/z:  0.00000 #charge-128
###MS: 593
###MSMS: 594
BEGIN IONS
TITLE=Cmpd 2, AutoMSn(513.2478), 10.1 min
RTINSECONDS=606.856
SCANS=MS: 593 MSMS: 594
PEPMASS=513.24776	5219
CHARGE=2+
750.32086	421	1+
END IONS

###FS:    #m/z: 513.24707 #charge   2
###MaxRes:#m/z:  0.00000 #charge-128
###MS: 595
###MSMS: 596
BEGIN IONS
TITLE=Cmpd 3, AutoMSn(513.2471), 10.1 min
RTINSECONDS=608.894
SCANS=MS: 595 MSMS: 596
PEPMASS=513.24707	6270
CHARGE=2+
335.15813	105	
440.71540	133	
622.25915	127	
693.29026	163	
750.32043	1438	1+
END IONS

###FS:    #m/z: 513.24701 #charge   2
###MaxRes:#m/z:  0.00000 #charge-128
###MS: 597
###MSMS: 598
BEGIN IONS
TITLE=Cmpd 4, AutoMSn(513.2470), 10.2 min
RTINSECONDS=610.935
SCANS=MS: 597 MSMS: 598
PEPMASS=513.24701	7420
CHARGE=2+
439.72289	100	
513.26358	122	
622.26363	137	
693.29185	360	
750.31650	1274	1+
END IONS

###FS:    #m/z: 513.24643 #charge   2
###MaxRes:#m/z:  0.00000 #charge-128
###MS: 599
###MSMS: 600
BEGIN IONS
TITLE=Cmpd 5, AutoMSn(513.2464), 10.2 min
RTINSECONDS=612.975
SCANS=MS: 599 MSMS: 600
PEPMASS=513.24643	7926
CHARGE=2+
622.26565	164	
693.29894	126	
750.31851	1266	1+
END IONS

###FS:    #m/z: 513.24584 #charge   2
###MaxRes:#m/z:  0.00000 #charge-128
###MS: 601
###MSMS: 602
BEGIN IONS
TITLE=Cmpd 6, AutoMSn(513.2458), 10.3 min
RTINSECONDS=615.015
SCANS=MS: 601 MSMS: 602
PEPMASS=513.24584	7186
CHARGE=2+
440.21113	102	
750.31853	803	1+
END IONS

###FS:    #m/z: 549.26553 #charge   1
###MaxRes:#m/z:  0.00000 #charge-128
###MS: 656
###MSMS: 657
BEGIN IONS
TITLE=Cmpd 7, AutoMSn(549.2655), 11.2 min
RTINSECONDS=671.188
SCANS=MS: 656 MSMS: 657
PEPMASS=549.26553	4092
CHARGE=1+
335.13838	101	
END IONS

###FS:    #m/z: 549.26532 #charge   2
###MaxRes:#m/z:  0.00000 #charge-128
###MS: 658
###MSMS: 659
BEGIN IONS
TITLE=Cmpd 8, AutoMSn(549.2653), 11.2 min
RTINSECONDS=673.204
SCANS=MS: 658 MSMS: 659
PEPMASS=549.26532	4786
CHARGE=2+
335.14453	102	
763.36639	121	
794.33536	362	1+
1097.51746	1736	1+
END IONS

###FS:    #m/z: 549.26397 #charge   2
###MaxRes:#m/z:  0.00000 #charge-128
###MS: 661
###MSMS: 662
BEGIN IONS
TITLE=Cmpd 9, AutoMSn(549.2640), 11.3 min
RTINSECONDS=676.221
SCANS=MS: 661 MSMS: 662
PEPMASS=549.26397	8619
CHARGE=2+
335.15167	108	
763.36806	146	
794.33798	151	
1097.53281	1379	1+
END IONS

###FS:    #m/z: 549.26108 #charge   2
###MaxRes:#m/z:  0.00000 #charge-128
###MS: 666
###MSMS: 668
BEGIN IONS
TITLE=Cmpd 10, AutoMSn(549.2611), 11.4 min
RTINSECONDS=681.781
SCANS=MS: 666 MSMS: 668
PEPMASS=549.26108	5897
CHARGE=2+
549.25436	109	
750.31488	109	
END IONS

###FS:    #m/z: 434.54456 #charge   3
###MaxRes:#m/z:  0.00000 #charge-128
###MS: 677
###MSMS: 678
BEGIN IONS
TITLE=Cmpd 11, AutoMSn(434.5446), 11.5 min
RTINSECONDS=692.446
SCANS=MS: 677 MSMS: 678
PEPMASS=434.54456	4800
CHARGE=3+
811.73657	112	
END IONS

###FS:    #m/z: 434.54361 #charge   3
###MaxRes:#m/z:  0.00000 #charge-128
###MS: 680
###MSMS: 681
BEGIN IONS
TITLE=Cmpd 12, AutoMSn(434.5436), 11.6 min
RTINSECONDS=695.472
SCANS=MS: 680 MSMS: 681
PEPMASS=434.54361	5524
CHARGE=3+
400.27075	131	
END IONS

###FS:    #m/z: 462.73343 #charge   2
###MaxRes:#m/z:  0.00000 #charge-128
###MS: 680
###MSMS: 682
BEGIN IONS
TITLE=Cmpd 13, AutoMSn(462.7334), 11.6 min
RTINSECONDS=695.973
SCANS=MS: 680 MSMS: 682
PEPMASS=462.73343	2460
CHARGE=2+
406.19164	101	
664.30355	328	1+
811.39412	120	
END IONS

###FS:    #m/z: 392.87879 #charge   3
###MaxRes:#m/z:  0.00000 #charge-128
###MS: 683
###MSMS: 684
BEGIN IONS
TITLE=Cmpd 14, AutoMSn(392.8788), 11.6 min
RTINSECONDS=698.508
SCANS=MS: 683 MSMS: 684
PEPMASS=392.87879	10865
CHARGE=3+
324.17149	123	
341.18860	651	1+
364.14636	137	
381.18750	1160	1+
387.72096	105	
439.18082	150	
448.26808	226	
456.22244	500	1+
466.27694	803	1+
476.25647	165	
494.27340	1260	1+
549.24337	142	
566.26223	413	
567.24979	812	1+
576.28518	290	
584.28077	337	
593.33723	213	
595.24690	127	
683.36041	203	
END IONS

###FS:    #m/z: 462.73621 #charge   2
###MaxRes:#m/z:  0.00000 #charge-128
###MS: 683
###MSMS: 685
BEGIN IONS
TITLE=Cmpd 15, AutoMSn(462.7362), 11.7 min
RTINSECONDS=699.009
SCANS=MS: 683 MSMS: 685
PEPMASS=462.73621	6567
CHARGE=2+
362.13057	101	
664.31462	580	1+
811.38667	341	
END IONS

###FS:    #m/z: 588.81177 #charge   2
###MaxRes:#m/z:  0.00000 #charge-128
###MS: 683
###MSMS: 686
BEGIN IONS
TITLE=Cmpd 16, AutoMSn(588.8118), 11.7 min
RTINSECONDS=699.51
SCANS=MS: 683 MSMS: 686
PEPMASS=588.81177	3769
CHARGE=2+
341.19760	143	
579.82057	175	
580.30815	195	
588.83442	135	
589.30893	229	
683.34486	138	
853.45385	231	
952.52867	240	
1039.54847	214	
1040.54249	116	
END IONS

###FS:    #m/z: 392.87812 #charge   3
###MaxRes:#m/z:  0.00000 #charge-128
###MS: 687
###MSMS: 688
BEGIN IONS
TITLE=Cmpd 17, AutoMSn(392.8781), 11.7 min
RTINSECONDS=702.547
SCANS=MS: 687 MSMS: 688
PEPMASS=392.87812	53835
CHARGE=3+
318.12328	183	
323.17808	141	
324.16437	270	
336.13486	244	
338.13769	119	
341.19413	1619	1+
346.13882	130	
351.17680	131	
353.18960	182	
358.68721	121	
363.14844	1094	1+
377.19362	144	
381.18657	3238	1+
387.72003	731	
395.20250	300	
420.17474	186	
421.16864	473	1+
427.95805	117	
438.19403	243	
439.16347	472	
448.27122	335	
452.22175	110	
455.29986	180	
456.22392	1451	1+
466.28008	2093	1+
476.26138	1079	1+
494.27209	3792	1+
497.28236	153	
502.20441	137	
548.24503	187	
549.24857	377	1+
566.27148	968	
567.25612	3124	1+
576.28495	396	1+
584.27950	2036	1+
593.33576	450	1+
648.31163	463	1+
666.31674	118	
683.34875	1283	1+
853.45097	244	
END IONS

###FS:    #m/z: 588.81402 #charge   2
###MaxRes:#m/z:  0.00000 #charge-128
###MS: 687
###MSMS: 689
BEGIN IONS
TITLE=Cmpd 18, AutoMSn(588.8140), 11.7 min
RTINSECONDS=703.048
SCANS=MS: 687 MSMS: 689
PEPMASS=588.81402	15087
CHARGE=2+
324.17144	143	
341.19988	167	
456.24009	113	
524.77315	107	
579.80596	198	
580.30712	337	
683.34132	231	
836.41577	206	
853.45358	412	1+
952.52419	404	1+
1039.55491	224	
1176.61165	1380	1+
END IONS

###FS:    #m/z: 462.73641 #charge   2
###MaxRes:#m/z:  0.00000 #charge-128
###MS: 687
###MSMS: 690
BEGIN IONS
TITLE=Cmpd 19, AutoMSn(462.7364), 11.7 min
RTINSECONDS=703.549
SCANS=MS: 687 MSMS: 690
PEPMASS=462.73641	7233
CHARGE=2+
389.25800	113	
504.27978	157	
518.21057	170	
664.31265	609	1+
811.38467	285	
END IONS

###FS:    #m/z: 392.87882 #charge   3
###MaxRes:#m/z:  0.00000 #charge-128
###MS: 691
###MSMS: 692
BEGIN IONS
TITLE=Cmpd 20, AutoMSn(392.8788), 11.8 min
RTINSECONDS=706.578
SCANS=MS: 691 MSMS: 692
PEPMASS=392.87882	77955
CHARGE=3+
323.17522	574	1+
328.12334	166	
334.17204	205	1+
336.13539	447	
338.11355	173	
341.19024	2278	1+
346.12726	148	
353.20736	160	
363.14387	2013	1+
366.19442	256	1+
369.52167	223	
377.18772	523	1+
380.20413	142	
381.18574	5354	1+
387.72055	801	
395.19203	173	
396.73111	195	
403.13894	219	
420.17162	426	
421.15968	1102	1+
438.18402	901	1+
448.26096	765	1+
452.23072	206	
455.29772	335	
456.22004	2298	1+
466.27894	3361	1+
476.26164	1322	1+
480.22195	444	1+
492.25244	247	
494.27132	6207	1+
505.25356	233	
537.25381	269	
548.25756	190	
549.24238	732	1+
555.25870	226	
566.26992	1488	
567.25270	4198	1+
574.12068	311	
576.29635	415	1+
584.28051	3485	1+
593.34368	428	1+
622.32498	232	
647.32352	756	1+
648.31683	414	
656.80775	144	
665.34525	198	
683.35191	3284	1+
853.44854	418	1+
END IONS

###FS:    #m/z: 588.81182 #charge   2
###MaxRes:#m/z:  0.00000 #charge-128
###MS: 691
###MSMS: 693
BEGIN IONS
TITLE=Cmpd 21, AutoMSn(588.8118), 11.8 min
RTINSECONDS=707.079
SCANS=MS: 691 MSMS: 693
PEPMASS=588.81182	26248
CHARGE=2+
341.18855	280	
456.21276	139	
494.28219	188	
515.77403	151	
516.24737	109	
575.34163	125	
584.28756	285	
588.81672	757	1+
683.36166	123	
818.41133	109	
836.42592	359	1+
853.44417	638	1+
952.52030	435	1+
1039.55658	320	
1040.56969	125	
1158.60967	699	1+
END IONS

###FS:    #m/z: 410.75085 #charge   2
###MaxRes:#m/z:  0.00000 #charge-128
###MS: 691
###MSMS: 694
BEGIN IONS
TITLE=Cmpd 22, AutoMSn(410.7508), 11.8 min
RTINSECONDS=707.58
SCANS=MS: 691 MSMS: 694
PEPMASS=410.75085	6870
CHARGE=2+
411.20563	149	
495.26685	145	
692.39545	291	1+
END IONS

###FS:    #m/z: 392.87909 #charge   3
###MaxRes:#m/z:  0.00000 #charge-128
###MS: 699
###MSMS: 700
BEGIN IONS
TITLE=Cmpd 26, AutoMSn(392.8791), 11.9 min
RTINSECONDS=714.635
SCANS=MS: 699 MSMS: 700
PEPMASS=392.87909	53199
CHARGE=3+
303.12734	118	
324.17052	276	
336.13848	574	1+
341.19185	1957	1+
342.67782	140	
353.19940	140	
363.14620	1025	1+
369.51605	161	
381.18605	2883	1+
387.71822	520	
387.87982	153	
389.72344	177	
395.19800	248	
396.73518	127	
402.15298	108	
409.15891	102	
420.17523	180	
421.15591	549	1+
438.17931	777	1+
448.26115	548	1+
452.22452	134	
455.29899	240	
456.22064	1435	1+
464.24519	126	
466.27871	1580	1+
476.25799	1043	1+
480.21058	141	
483.48945	132	
494.27178	3816	1+
549.24529	619	1+
559.26078	176	
565.35203	116	
566.27491	1234	
567.25497	2285	1+
575.34260	137	
576.28897	941	1+
584.27743	1865	1+
593.34858	393	1+
595.26274	133	
648.30745	269	1+
665.34399	268	1+
683.34300	1872	1+
836.40504	121	
853.44277	103	
END IONS

###FS:    #m/z: 588.81441 #charge   2
###MaxRes:#m/z:  0.00000 #charge-128
###MS: 699
###MSMS: 701
BEGIN IONS
TITLE=Cmpd 27, AutoMSn(588.8144), 11.9 min
RTINSECONDS=715.137
SCANS=MS: 699 MSMS: 701
PEPMASS=588.81441	18221
CHARGE=2+
341.19113	213	
494.26949	161	
520.27749	106	
579.78706	162	
584.28646	104	
836.44123	127	
853.45616	216	
952.51789	353	1+
1039.56068	157	
1176.60980	793	1+
END IONS

###FS:    #m/z: 502.26158 #charge   3
###MaxRes:#m/z:  0.00000 #charge-128
###MS: 702
###MSMS: 703
BEGIN IONS
TITLE=Cmpd 28, AutoMSn(502.2616), 12.0 min
RTINSECONDS=717.661
SCANS=MS: 702 MSMS: 703
PEPMASS=502.26158	9051
CHARGE=3+
496.57163	108	
502.58954	180	
517.27553	204	
632.31874	124	
688.84845	124	
END IONS

###FS:    #m/z: 502.26142 #charge   3
###MaxRes:#m/z:  0.00000 #charge-128
###MS: 704
###MSMS: 705
BEGIN IONS
TITLE=Cmpd 29, AutoMSn(502.2614), 12.0 min
RTINSECONDS=719.677
SCANS=MS: 704 MSMS: 705
PEPMASS=502.26142	13890
CHARGE=3+
496.58198	127	
502.26117	189	
502.59771	294	
502.92739	428	
517.28113	240	
631.32830	159	
688.84130	171	
689.33469	128	
END IONS

###FS:    #m/z: 474.57861 #charge   3
###MaxRes:#m/z:  0.00000 #charge-128
###MS: 704
###MSMS: 706
BEGIN IONS
TITLE=Cmpd 30, AutoMSn(474.5786), 12.0 min
RTINSECONDS=720.178
SCANS=MS: 704 MSMS: 706
PEPMASS=474.57861	5468
CHARGE=3+
326.18568	120	
343.20300	127	
422.23756	181	
441.21554	109	
533.29118	119	
643.30903	115	
END IONS

###FS:    #m/z: 474.57732 #charge   3
###MaxRes:#m/z:  0.00000 #charge-128
###MS: 707
###MSMS: 708
BEGIN IONS
TITLE=Cmpd 31, AutoMSn(474.5773), 12.0 min
RTINSECONDS=722.695
SCANS=MS: 707 MSMS: 708
PEPMASS=474.57732	39536
CHARGE=3+
343.20733	517	
468.90494	342	
469.24327	360	
473.91088	334	
474.23610	436	
474.57724	16113	1+
474.90985	12190	1+
475.24525	6132	1+
482.28100	333	
509.24749	676	
533.28623	356	
540.26931	293	
559.77546	854	
560.28522	296	
642.31365	654	
659.34322	2358	1+
763.37563	702	
772.49631	293	
END IONS

###FS:    #m/z: 502.26169 #charge   3
###MaxRes:#m/z:  0.00000 #charge-128
###MS: 707
###MSMS: 709
BEGIN IONS
TITLE=Cmpd 32, AutoMSn(502.2617), 12.1 min
RTINSECONDS=723.196
SCANS=MS: 707 MSMS: 709
PEPMASS=502.26169	13245
CHARGE=3+
496.59185	133	
496.92043	175	
497.24391	121	
502.24608	245	
502.93192	234	
517.28324	549	1+
631.33074	261	
688.83540	150	
689.35739	115	
END IONS

###FS:    #m/z: 351.68326 #charge   2
###MaxRes:#m/z:  0.00000 #charge-128
###MS: 707
###MSMS: 710
BEGIN IONS
TITLE=Cmpd 33, AutoMSn(351.6833), 12.1 min
RTINSECONDS=723.697
SCANS=MS: 707 MSMS: 710
PEPMASS=351.68326	4778
CHARGE=2+
330.17326	430	
343.21194	318	
394.69281	238	
428.16088	163	
448.25059	339	1+
456.22511	110	
464.72546	255	
473.73199	132	
485.23167	105	
506.28758	110	
616.32001	112	
642.31422	288	
END IONS

###FS:    #m/z: 474.57621 #charge   3
###MaxRes:#m/z:  0.00000 #charge-128
###MS: 711
###MSMS: 712
BEGIN IONS
TITLE=Cmpd 34, AutoMSn(474.5762), 12.1 min
RTINSECONDS=726.725
SCANS=MS: 711 MSMS: 712
PEPMASS=474.57621	107890
CHARGE=3+
468.90298	899	
474.57694	49807	1+
474.91078	32129	1+
475.24555	16329	
509.24570	948	
559.77210	2007	
560.27410	1342	
659.34175	4078	1+
763.37313	1428	
END IONS

###FS:    #m/z: 351.68152 #charge   2
###MaxRes:#m/z:  0.00000 #charge-128
###MS: 711
###MSMS: 713
BEGIN IONS
TITLE=Cmpd 35, AutoMSn(351.6815), 12.1 min
RTINSECONDS=727.226
SCANS=MS: 711 MSMS: 713
PEPMASS=351.68152	14006
CHARGE=2+
317.14467	108	
343.20566	286	
377.22914	159	
405.22028	135	
428.16348	114	
449.25980	143	
476.25103	101	
509.24295	109	
533.28500	253	
642.30673	227	
659.34431	593	1+
END IONS

###FS:    #m/z: 711.35883 #charge   2
###MaxRes:#m/z:  0.00000 #charge-128
###MS: 711
###MSMS: 714
BEGIN IONS
TITLE=Cmpd 36, AutoMSn(711.3588), 12.1 min
RTINSECONDS=727.726
SCANS=MS: 711 MSMS: 714
PEPMASS=711.35883	10896
CHARGE=2+
633.30648	216	
1421.71584	1818	1+
END IONS

###FS:    #m/z: 351.68246 #charge   2
###MaxRes:#m/z:  0.00000 #charge-128
###MS: 715
###MSMS: 716
BEGIN IONS
TITLE=Cmpd 37, AutoMSn(351.6825), 12.2 min
RTINSECONDS=730.754
SCANS=MS: 715 MSMS: 716
PEPMASS=351.68246	12971
CHARGE=2+
330.17484	198	
343.21104	483	
377.21887	157	
473.72115	136	
476.26056	100	
482.29129	102	
505.28108	130	
533.27614	134	
616.32070	137	
642.31457	412	1+
END IONS

###FS:    #m/z: 711.35781 #charge   2
###MaxRes:#m/z:  0.00000 #charge-128
###MS: 715
###MSMS: 717
BEGIN IONS
TITLE=Cmpd 38, AutoMSn(711.3578), 12.2 min
RTINSECONDS=731.255
SCANS=MS: 715 MSMS: 717
PEPMASS=711.35781	10427
CHARGE=2+
712.84986	302	
1421.71318	1802	1+
END IONS

###FS:    #m/z: 474.57702 #charge   3
###MaxRes:#m/z:  0.00000 #charge-128
###MS: 715
###MSMS: 718
BEGIN IONS
TITLE=Cmpd 39, AutoMSn(474.5770), 12.2 min
RTINSECONDS=731.755
SCANS=MS: 715 MSMS: 718
PEPMASS=474.57702	102638
CHARGE=3+
321.66263	210	
325.18671	487	1+
332.20711	244	
343.20500	1595	1+
350.68208	179	
359.18819	208	
368.20117	218	
388.19844	192	
404.22069	293	1+
436.72610	161	
444.22301	424	1+
448.24683	276	1+
452.23303	196	
459.90608	266	
465.23959	160	
468.89727	362	
469.24145	249	
474.57471	4992	1+
474.91187	3811	1+
475.24781	2076	1+
482.28038	491	
485.22569	163	
505.27982	373	
531.27354	262	1+
533.28039	1139	1+
540.25219	392	
551.26282	346	
589.30754	308	1+
599.30492	171	
600.29922	316	1+
606.31340	764	1+
610.30876	215	
610.79938	248	
616.31825	779	1+
620.80469	182	
629.30430	653	1+
629.83011	257	
634.33507	1187	1+
642.31118	1243	1+
659.34269	3834	1+
719.34371	160	
735.37206	1187	1+
753.34428	308	1+
763.37299	1368	1+
771.35317	704	1+
799.34322	166	
872.39922	170	
946.44604	956	1+
1017.48726	1469	1+
1074.51878	602	1+
1118.53559	3803	1+
1247.58885	487	1+
END IONS

###FS:    #m/z: 474.57648 #charge   3
###MaxRes:#m/z:  0.00000 #charge-128
###MS: 719
###MSMS: 720
BEGIN IONS
TITLE=Cmpd 40, AutoMSn(474.5765), 12.2 min
RTINSECONDS=734.773
SCANS=MS: 719 MSMS: 720
PEPMASS=474.57648	71890
CHARGE=3+
322.19114	114	
326.18501	528	
332.20415	312	
343.20638	914	1+
359.16973	125	
377.21458	239	
388.19329	149	
405.22748	115	
448.26903	246	
457.23776	117	
459.23258	132	
465.26687	114	
470.22545	191	
476.25187	237	
501.17760	116	
503.24209	213	
505.28825	401	
533.28168	426	1+
559.12537	112	
559.76846	110	
562.32276	154	
588.31646	135	
590.32186	294	1+
599.30617	163	
606.33042	345	
616.31764	186	
642.31149	992	1+
735.38297	194	
771.34360	282	1+
873.39492	123	
END IONS

###FS:    #m/z: 573.26137 #charge-128
###MaxRes:#m/z:  0.00000 #charge-128
###MS: 719
###MSMS: 722
BEGIN IONS
TITLE=Cmpd 42, AutoMSn(573.2614), 12.3 min
RTINSECONDS=735.775
SCANS=MS: 719 MSMS: 722
PEPMASS=573.26137	3815

318.99775	125	
393.21749	103	
399.82452	100	
END IONS

###FS:    #m/z: 630.28699 #charge   2
###MaxRes:#m/z:  0.00000 #charge-128
###MS: 726
###MSMS: 728
BEGIN IONS
TITLE=Cmpd 46, AutoMSn(630.2870), 12.4 min
RTINSECONDS=742.334
SCANS=MS: 726 MSMS: 728
PEPMASS=630.28699	4279
CHARGE=2+
415.17473	152	
432.20005	237	
573.74439	367	
574.25012	260	
595.26877	288	1+
622.26260	102	
666.30394	247	1+
780.35019	277	1+
828.36923	106	
895.37525	285	1+
1009.40836	766	
1010.42363	396	
1012.42256	101	
1020.95196	168	
1259.55859	808	1+
END IONS

###FS:    #m/z: 573.25841 #charge   2
###MaxRes:#m/z:  0.00000 #charge-128
###MS: 726
###MSMS: 729
BEGIN IONS
TITLE=Cmpd 47, AutoMSn(573.2584), 12.4 min
RTINSECONDS=742.835
SCANS=MS: 726 MSMS: 729
PEPMASS=573.25841	5578
CHARGE=2+
322.18507	126	
824.33911	123	
937.42523	133	
END IONS

###FS:    #m/z: 432.20273 #charge   1
###MaxRes:#m/z:  0.00000 #charge-128
###MS: 730
###MSMS: 731
BEGIN IONS
TITLE=Cmpd 48, AutoMSn(432.2027), 12.4 min
RTINSECONDS=745.861
SCANS=MS: 730 MSMS: 731
PEPMASS=432.20273	42701
CHARGE=1+
415.18933	101	
END IONS

###FS:    #m/z: 630.28483 #charge   2
###MaxRes:#m/z:  0.00000 #charge-128
###MS: 730
###MSMS: 732
BEGIN IONS
TITLE=Cmpd 49, AutoMSn(630.2848), 12.4 min
RTINSECONDS=746.363
SCANS=MS: 730 MSMS: 732
PEPMASS=630.28483	42201
CHARGE=2+
335.15601	112	
347.17802	277	1+
365.19431	397	
367.14268	240	
415.17242	552	1+
432.20379	3121	1+
480.21282	492	1+
535.18948	132	
546.16281	117	
552.21985	162	
579.23691	532	1+
594.26742	174	
595.26640	972	1+
612.75991	270	
613.26265	309	1+
621.27968	596	1+
621.77030	624	
637.31781	121	
648.26425	135	
665.29967	406	
666.30519	714	1+
687.28349	120	
698.25355	138	
715.28216	193	
746.29262	108	
780.34632	1058	1+
800.35954	136	
828.36148	639	1+
895.37644	1478	1+
975.39007	115	
992.39192	524	1+
994.37495	173	
1002.84433	149	
1009.41693	5157	1+
1020.95126	218	
1129.45908	685	1+
1146.47729	4572	1+
1259.56371	5616	1+
END IONS

###FS:    #m/z: 432.20272 #charge   1
###MaxRes:#m/z:  0.00000 #charge-128
###MS: 734
###MSMS: 735
BEGIN IONS
TITLE=Cmpd 51, AutoMSn(432.2027), 12.5 min
RTINSECONDS=749.89
SCANS=MS: 734 MSMS: 735
PEPMASS=432.20272	90881
CHARGE=1+
283.02904	101	
432.21299	125	
END IONS

###FS:    #m/z: 630.28518 #charge   2
###MaxRes:#m/z:  0.00000 #charge-128
###MS: 734
###MSMS: 736
BEGIN IONS
TITLE=Cmpd 52, AutoMSn(630.2852), 12.5 min
RTINSECONDS=750.391
SCANS=MS: 734 MSMS: 736
PEPMASS=630.28518	90338
CHARGE=2+
348.16176	319	
365.19201	1003	1+
367.13432	346	
415.17263	1417	1+
432.20278	5076	1+
462.18349	139	
463.16096	311	1+
480.22316	530	
505.22402	126	
528.23730	120	
552.20966	135	
563.19319	183	
564.73757	492	1+
565.23095	814	
570.72942	188	
578.22682	429	
578.72668	368	1+
594.27143	148	
595.26514	1924	1+
621.27334	243	
637.30498	158	
648.26890	392	1+
665.29883	682	
666.30162	1151	1+
715.27665	584	1+
780.34571	2039	1+
790.69078	375	
811.31725	161	
828.36098	1478	1+
878.35027	119	
895.37070	2315	1+
906.52146	240	
992.39067	602	1+
1002.84167	192	
1009.41316	9843	1+
1020.09602	165	
1020.38016	120	
1020.94857	363	
1146.47858	9075	1+
1157.45280	1116	1+
1224.52224	945	1+
1242.53408	1952	1+
1259.56061	10025	1+
END IONS

###FS:    #m/z: 414.68616 #charge   2
###MaxRes:#m/z:  0.00000 #charge-128
###MS: 738
###MSMS: 740
BEGIN IONS
TITLE=Cmpd 55, AutoMSn(414.6862), 12.6 min
RTINSECONDS=754.41
SCANS=MS: 738 MSMS: 740
PEPMASS=414.68616	27158
CHARGE=2+
310.64014	117	
341.19068	158	
432.20783	809	1+
566.26974	124	
594.26021	141	
665.29684	165	
END IONS

###FS:    #m/z: 429.21175 #charge   3
###MaxRes:#m/z:  0.00000 #charge-128
###MS: 742
###MSMS: 743
BEGIN IONS
TITLE=Cmpd 57, AutoMSn(429.2118), 12.6 min
RTINSECONDS=757.934
SCANS=MS: 742 MSMS: 743
PEPMASS=429.21175	27453
CHARGE=3+
322.18197	393	
383.23578	460	
391.19758	195	
393.22117	503	1+
399.82300	594	
399.90743	460	
400.26612	4002	1+
404.68861	273	
405.53223	337	
409.21615	154	
415.18131	221	
429.18925	260	1+
432.19574	1140	1+
437.20019	163	
452.25032	238	
462.23933	664	
480.25358	1072	1+
492.73924	239	
497.26062	262	1+
515.28979	802	1+
517.18989	159	
522.23479	156	
557.25470	562	
557.75522	224	
592.76602	172	
593.27312	226	
594.27282	420	1+
611.28356	294	
648.27225	150	
665.30752	153	
675.32048	2802	1+
675.32669	272	1+
806.36717	922	1+
808.35136	222	
815.33551	163	
886.36941	243	1+
893.39659	1033	1+
893.39662	1674	1+
895.39768	417	
964.43888	2332	1+
1077.52450	650	1+
END IONS

###FS:    #m/z: 423.86354 #charge   3
###MaxRes:#m/z:  0.00000 #charge-128
###MS: 742
###MSMS: 744
BEGIN IONS
TITLE=Cmpd 58, AutoMSn(423.8635), 12.6 min
RTINSECONDS=758.435
SCANS=MS: 742 MSMS: 744
PEPMASS=423.86354	22294
CHARGE=3+
303.67908	913	
310.64271	1271	
318.12170	814	
335.15140	758	
341.19580	1452	
392.18221	819	
411.71804	880	
414.19557	799	
415.17005	5404	1+
432.20156	46050	1+
480.21212	3026	1+
547.24480	1483	
547.74746	865	
549.25425	737	
552.21270	2219	
566.27063	929	
577.24350	1159	
594.26189	5602	
595.26664	6819	1+
620.27554	927	
637.30379	2842	1+
648.27348	2219	
665.29989	16977	1+
982.45069	5699	1+
1111.49723	11895	1+
1182.53620	4349	1+
END IONS

###FS:    #m/z: 635.28807 #charge   2
###MaxRes:#m/z:  0.00000 #charge-128
###MS: 742
###MSMS: 745
BEGIN IONS
TITLE=Cmpd 59, AutoMSn(635.2881), 12.6 min
RTINSECONDS=758.936
SCANS=MS: 742 MSMS: 745
PEPMASS=635.28807	13931
CHARGE=2+
303.67514	207	
366.19154	135	
415.17279	411	1+
432.20316	1603	1+
463.20075	147	
480.22000	152	
492.22403	125	
547.72952	147	
563.18158	150	
566.22337	128	
570.27159	128	
579.73112	142	
594.26168	556	1+
606.33837	116	
612.79048	137	
613.26611	238	
613.77024	371	1+
621.76932	166	
622.27921	128	
626.77727	124	
627.16947	102	
630.28343	563	
634.93192	144	
665.29840	436	1+
667.30234	254	
780.34720	729	1+
801.34752	106	
828.35824	406	1+
895.35899	189	
896.37474	597	1+
965.41858	110	
993.38200	110	
1009.41029	2309	1+
1095.47332	146	
1146.47480	2548	1+
1260.55578	1744	1+
1269.56623	10016	1+
END IONS

###FS:    #m/z: 423.86240 #charge   3
###MaxRes:#m/z:  0.00000 #charge-128
###MS: 746
###MSMS: 747
BEGIN IONS
TITLE=Cmpd 60, AutoMSn(423.8624), 12.7 min
RTINSECONDS=761.958
SCANS=MS: 746 MSMS: 747
PEPMASS=423.86240	54883
CHARGE=3+
303.67790	1262	
310.64344	1158	
318.11951	1080	
335.14548	691	
341.19544	820	
361.18953	824	
365.18746	655	
392.17814	739	
415.17053	3721	1+
432.20153	31987	1+
450.24228	1214	
480.20961	1759	1+
483.22160	853	
549.24128	554	
552.21834	1302	
566.26237	694	
577.23322	644	
589.31991	524	
594.26193	7740	1+
620.28300	687	
637.30270	2254	1+
647.28612	550	
648.27509	1535	
665.29828	11794	1+
704.34629	633	
738.31717	1103	1+
805.39139	1445	1+
822.42125	2840	1+
982.45565	10285	1+
1093.48764	5610	1+
1111.49823	22684	1+
1182.53519	6979	1+
END IONS

###FS:    #m/z: 429.21246 #charge   3
###MaxRes:#m/z:  0.00000 #charge-128
###MS: 746
###MSMS: 748
BEGIN IONS
TITLE=Cmpd 61, AutoMSn(429.2125), 12.7 min
RTINSECONDS=762.459
SCANS=MS: 746 MSMS: 748
PEPMASS=429.21246	51524
CHARGE=3+
306.15983	116	
322.18569	895	1+
350.18100	149	
383.23848	401	
390.18863	141	
393.22162	435	
400.26695	4893	1+
403.22650	134	
405.52338	290	
405.86914	129	
409.22164	390	1+
424.15881	148	
429.20340	173	
432.20419	807	1+
435.23406	104	
445.20935	326	1+
452.25355	231	
462.23042	557	1+
474.21776	129	
480.25401	970	1+
484.21433	116	
492.23527	216	
498.25953	275	1+
515.29437	1139	1+
536.20840	111	
539.26312	413	1+
539.77284	108	
592.78166	388	
593.28621	627	1+
595.26253	159	
606.34951	258	1+
611.28495	271	
658.31253	252	
665.30038	241	1+
675.32354	2662	1+
675.32619	665	1+
705.35732	103	
806.36388	1361	1+
814.88678	112	
815.31685	125	
886.35353	258	
893.39709	2415	1+
964.43483	2486	1+
984.44874	492	1+
1095.49468	442	1+
1112.50142	1460	1+
END IONS

###FS:    #m/z: 635.28681 #charge   2
###MaxRes:#m/z:  0.00000 #charge-128
###MS: 746
###MSMS: 749
BEGIN IONS
TITLE=Cmpd 62, AutoMSn(635.2868), 12.7 min
RTINSECONDS=762.961
SCANS=MS: 746 MSMS: 749
PEPMASS=635.28681	30846
CHARGE=2+
416.18187	149	
432.19975	687	1+
450.23731	255	
480.20831	142	
483.22179	124	
491.72992	257	
592.25366	133	
595.26329	310	1+
606.35000	289	1+
606.35929	126	
621.77756	154	
627.28227	127	
665.28757	357	1+
704.34012	127	
780.35422	420	1+
805.39494	133	
820.31905	149	
895.37897	191	
896.36337	359	1+
992.39258	128	
1009.41575	1590	1+
1095.45331	157	
1096.44393	128	
1146.48322	951	1+
1259.56572	1384	1+
1269.56732	13031	1+
END IONS

###FS:    #m/z: 423.86281 #charge   3
###MaxRes:#m/z:  0.00000 #charge-128
###MS: 750
###MSMS: 751
BEGIN IONS
TITLE=Cmpd 63, AutoMSn(423.8628), 12.8 min
RTINSECONDS=765.99
SCANS=MS: 750 MSMS: 751
PEPMASS=423.86281	63249
CHARGE=3+
310.64556	603	
318.12367	461	
335.14207	291	
341.18772	387	
361.17740	496	
365.18283	460	
367.13952	354	
369.66389	325	
389.70415	338	
392.17518	293	
403.20503	440	
414.19243	529	
415.17147	1950	
432.20223	18141	1+
450.24734	1132	
480.21831	1416	1+
487.51471	484	
510.74446	317	
535.20821	460	
552.21508	1231	1+
566.27836	388	
573.76541	396	
577.24027	689	1+
589.32022	510	
594.26420	1928	
595.26666	2974	1+
606.34630	1475	1+
620.27429	537	
637.30032	1070	
648.27587	1485	1+
665.30089	5906	1+
704.34253	1227	1+
805.39731	1358	1+
822.42239	2737	1+
965.42866	991	1+
982.45454	12194	1+
1093.48577	6121	1+
1111.49791	22428	1+
1182.53331	8587	1+
END IONS

###FS:    #m/z: 478.25654 #charge   2
###MaxRes:#m/z:  0.00000 #charge-128
###MS: 750
###MSMS: 752
BEGIN IONS
TITLE=Cmpd 64, AutoMSn(478.2565), 12.8 min
RTINSECONDS=766.491
SCANS=MS: 750 MSMS: 752
PEPMASS=478.25654	32479
CHARGE=2+
344.21045	139	
END IONS

###FS:    #m/z: 635.28695 #charge   2
###MaxRes:#m/z:  0.00000 #charge-128
###MS: 750
###MSMS: 753
BEGIN IONS
TITLE=Cmpd 65, AutoMSn(635.2869), 12.8 min
RTINSECONDS=766.991
SCANS=MS: 750 MSMS: 753
PEPMASS=635.28695	33154
CHARGE=2+
304.17281	116	
349.14655	110	
415.17644	164	
432.19605	582	1+
489.23859	113	
491.72895	222	
548.25333	123	
565.21806	108	
615.29113	108	
622.26461	223	
627.77014	111	
666.30509	150	
704.35072	102	
781.33741	241	
895.38438	255	1+
965.42499	119	
1009.41917	658	1+
1146.47505	752	1+
1259.56145	600	1+
1269.56733	9044	1+
END IONS

###FS:    #m/z: 478.25580 #charge   2
###MaxRes:#m/z:  0.00000 #charge-128
###MS: 754
###MSMS: 755
BEGIN IONS
TITLE=Cmpd 66, AutoMSn(478.2558), 12.8 min
RTINSECONDS=770.022
SCANS=MS: 754 MSMS: 755
PEPMASS=478.25580	39082
CHARGE=2+
386.18084	110	
610.26164	106	
END IONS

###FS:    #m/z: 530.76946 #charge   2
###MaxRes:#m/z:  0.00000 #charge-128
###MS: 754
###MSMS: 756
BEGIN IONS
TITLE=Cmpd 67, AutoMSn(530.7695), 12.8 min
RTINSECONDS=770.523
SCANS=MS: 754 MSMS: 756
PEPMASS=530.76946	17775
CHARGE=2+
326.15083	186	
348.66680	143	
358.16252	149	
379.71313	186	
386.14929	1004	1+
408.22435	129	
421.23174	222	
423.22866	122	
461.23795	260	
471.24559	465	
477.25316	108	
492.21705	168	
499.23188	2080	1+
533.30947	102	
566.20517	135	
583.24126	871	1+
591.29976	333	1+
612.31184	601	1+
630.32989	123	
643.33703	125	
661.37920	144	
667.38452	117	
668.31359	959	1+
669.32790	119	
679.28305	217	
696.31934	1332	1+
705.08729	336	
706.16932	108	
756.40257	141	
758.42286	2563	1+
790.69474	204	
792.36735	114	
809.40860	416	1+
910.48431	482	1+
938.47573	943	1+
955.50639	5510	1+
END IONS

###FS:    #m/z: 429.21170 #charge   3
###MaxRes:#m/z:  0.00000 #charge-128
###MS: 754
###MSMS: 757
BEGIN IONS
TITLE=Cmpd 68, AutoMSn(429.2117), 12.9 min
RTINSECONDS=771.024
SCANS=MS: 754 MSMS: 757
PEPMASS=429.21170	23703
CHARGE=3+
322.18264	123	
338.16740	276	
341.18466	112	
383.23263	161	
400.26413	1332	1+
432.19955	145	
446.21331	774	1+
447.70535	228	
480.25191	106	
482.72009	231	
492.23648	156	
515.29807	516	1+
539.76786	165	
549.23549	129	
557.25726	273	
648.27557	102	
665.29831	112	
675.32099	608	1+
805.39808	147	
806.38321	265	1+
815.32346	130	
893.38105	216	
END IONS

###FS:    #m/z: 478.25597 #charge   2
###MaxRes:#m/z:  0.00000 #charge-128
###MS: 758
###MSMS: 759
BEGIN IONS
TITLE=Cmpd 69, AutoMSn(478.2560), 12.9 min
RTINSECONDS=774.046
SCANS=MS: 758 MSMS: 759
PEPMASS=478.25597	32773
CHARGE=2+
330.19078	103	
518.24458	127	
731.35645	352	
END IONS

###FS:    #m/z: 501.58305 #charge   3
###MaxRes:#m/z:  0.00000 #charge-128
###MS: 758
###MSMS: 760
BEGIN IONS
TITLE=Cmpd 70, AutoMSn(501.5830), 12.9 min
RTINSECONDS=774.547
SCANS=MS: 758 MSMS: 760
PEPMASS=501.58305	9045
CHARGE=3+
330.18023	103	
365.19006	131	
372.12563	102	
379.21306	232	1+
411.21261	106	
430.87860	131	
436.25657	118	
442.21384	104	
453.24162	137	
469.57778	107	
471.70887	106	
488.74965	123	
502.76976	114	
511.23764	115	
511.73563	128	
555.26614	540	1+
588.77378	157	
607.24055	136	
623.23864	144	
625.21408	108	
637.26796	201	
668.35019	162	
703.83897	188	
756.38423	111	
758.41297	548	1+
765.17345	135	
782.38505	374	
942.41815	117	
1039.47258	2193	1+
1290.58067	4761	1+
1403.66016	1066	1+
END IONS

###FS:    #m/z: 530.76938 #charge   2
###MaxRes:#m/z:  0.00000 #charge-128
###MS: 758
###MSMS: 761
BEGIN IONS
TITLE=Cmpd 71, AutoMSn(530.7694), 12.9 min
RTINSECONDS=775.048
SCANS=MS: 758 MSMS: 761
PEPMASS=530.76938	13409
CHARGE=2+
334.67662	325	
340.14171	101	
340.78092	116	
380.22382	149	
386.14807	769	1+
393.74312	100	
393.90641	220	
408.21391	211	
421.22477	169	
430.22332	130	
456.23714	116	
499.23158	722	1+
533.30700	190	
538.22002	128	
566.20686	131	
583.22414	941	1+
592.43312	172	
612.30965	554	
630.32842	106	
644.35740	115	
668.33662	114	
679.28481	108	
696.31876	581	1+
758.41741	1484	1+
775.35997	101	
938.50825	386	1+
955.50837	2122	1+
END IONS

###FS:    #m/z: 501.58405 #charge   3
###MaxRes:#m/z:  0.00000 #charge-128
###MS: 762
###MSMS: 763
BEGIN IONS
TITLE=Cmpd 72, AutoMSn(501.5841), 13.0 min
RTINSECONDS=778.072
SCANS=MS: 762 MSMS: 763
PEPMASS=501.58405	49231
CHARGE=3+
312.18004	383	
337.19974	257	
365.18671	298	1+
441.22233	305	
464.25023	117	
468.56006	365	
468.88514	171	
501.58018	196	
501.91673	208	
502.25363	135	
509.18898	120	
511.74360	124	
555.26526	1345	1+
566.22568	124	
574.12904	125	
617.28508	159	
623.24202	165	
629.28392	122	
636.28786	272	1+
637.76827	305	
644.77922	171	
668.35612	122	
693.82176	117	
694.34380	146	
736.30387	271	
758.41783	404	1+
782.38712	408	
835.38295	611	1+
905.47800	329	1+
921.87030	141	
943.43016	136	
1039.47531	4496	1+
1176.55383	445	1+
1290.58034	10046	1+
1403.66463	3269	1+
END IONS

###FS:    #m/z: 430.86525 #charge   3
###MaxRes:#m/z:  0.00000 #charge-128
###MS: 762
###MSMS: 764
BEGIN IONS
TITLE=Cmpd 73, AutoMSn(430.8653), 13.0 min
RTINSECONDS=778.572
SCANS=MS: 762 MSMS: 764
PEPMASS=430.86525	12939
CHARGE=3+
335.14369	104	
400.26574	642	
403.70152	127	
480.25412	154	
482.73021	145	
555.27013	124	
666.27665	108	
675.32225	399	1+
END IONS

###FS:    #m/z: 436.89177 #charge   3
###MaxRes:#m/z:  0.00000 #charge-128
###MS: 762
###MSMS: 765
BEGIN IONS
TITLE=Cmpd 74, AutoMSn(436.8918), 13.0 min
RTINSECONDS=779.073
SCANS=MS: 762 MSMS: 765
PEPMASS=436.89177	9455
CHARGE=3+
375.90120	102	
400.24152	126	
414.17893	106	
417.25892	523	1+
432.20126	1712	1+
530.34114	209	
533.76479	275	1+
595.25713	107	
651.27522	169	
722.32816	328	1+
774.41082	249	1+
END IONS

###FS:    #m/z: 501.58317 #charge   3
###MaxRes:#m/z:  0.00000 #charge-128
###MS: 766
###MSMS: 767
BEGIN IONS
TITLE=Cmpd 75, AutoMSn(501.5832), 13.0 min
RTINSECONDS=782.105
SCANS=MS: 766 MSMS: 767
PEPMASS=501.58317	44301
CHARGE=3+
312.18113	290	
337.19756	280	
365.19363	176	
430.85585	201	
436.26847	210	
441.21295	182	
453.23461	197	
464.26799	196	
487.58263	139	
498.58298	197	
502.24219	143	
502.59002	215	
511.73885	219	
555.25900	1213	1+
566.23484	145	
579.77377	166	
588.76181	218	
623.22798	151	
629.78460	140	
668.37024	148	
736.30687	181	
758.42153	143	
765.35774	144	
782.39415	249	1+
836.39461	130	
897.47643	521	1+
942.42193	136	
1039.47228	3340	1+
1051.05831	136	
1290.58162	8791	1+
1403.66182	2565	1+
END IONS

###FS:    #m/z: 430.86594 #charge   3
###MaxRes:#m/z:  0.00000 #charge-128
###MS: 766
###MSMS: 768
BEGIN IONS
TITLE=Cmpd 76, AutoMSn(430.8659), 13.0 min
RTINSECONDS=782.606
SCANS=MS: 766 MSMS: 768
PEPMASS=430.86594	9611
CHARGE=3+
400.26563	229	
432.19532	210	
447.20171	186	
465.19846	130	
476.17881	107	
498.21052	124	
527.26647	124	
645.28220	113	
675.32448	246	1+
END IONS

###FS:    #m/z: 350.23479 #charge   2
###MaxRes:#m/z:  0.00000 #charge-128
###MS: 766
###MSMS: 769
BEGIN IONS
TITLE=Cmpd 77, AutoMSn(350.2348), 13.1 min
RTINSECONDS=783.108
SCANS=MS: 766 MSMS: 769
PEPMASS=350.23479	5888
CHARGE=2+
437.30027	113	
455.30659	111	
498.31251	206	
515.35345	183	
END IONS

###FS:    #m/z: 358.53158 #charge   3
###MaxRes:#m/z:  0.00000 #charge-128
###MS: 770
###MSMS: 771
BEGIN IONS
TITLE=Cmpd 78, AutoMSn(358.5316), 13.1 min
RTINSECONDS=786.14
SCANS=MS: 770 MSMS: 771
PEPMASS=358.53158	20732
CHARGE=3+
386.15956	274	
423.19703	103	
END IONS

###FS:    #m/z: 537.28991 #charge   2
###MaxRes:#m/z:  0.00000 #charge-128
###MS: 770
###MSMS: 772
BEGIN IONS
TITLE=Cmpd 79, AutoMSn(537.2899), 13.1 min
RTINSECONDS=786.641
SCANS=MS: 770 MSMS: 772
PEPMASS=537.28991	8254
CHARGE=2+
340.15298	164	
444.73428	103	
585.33887	620	1+
692.36046	465	
714.37187	100	
766.37444	114	
783.39412	742	1+
854.44758	183	
END IONS

###FS:    #m/z: 589.80589 #charge   2
###MaxRes:#m/z:  0.00000 #charge-128
###MS: 770
###MSMS: 773
BEGIN IONS
TITLE=Cmpd 80, AutoMSn(589.8059), 13.1 min
RTINSECONDS=787.142
SCANS=MS: 770 MSMS: 773
PEPMASS=589.80589	7326
CHARGE=2+
349.69604	188	
385.23062	156	
403.20028	214	
441.75604	145	
516.28489	159	
558.29891	2541	1+
698.36137	511	
811.44114	1007	1+
974.54269	500	1+
1073.57677	13348	1+
END IONS

###FS:    #m/z: 358.53149 #charge   3
###MaxRes:#m/z:  0.00000 #charge-128
###MS: 774
###MSMS: 775
BEGIN IONS
TITLE=Cmpd 81, AutoMSn(358.5315), 13.2 min
RTINSECONDS=790.164
SCANS=MS: 774 MSMS: 775
PEPMASS=358.53149	77442
CHARGE=3+
355.19716	101	
492.20662	107	
END IONS

###FS:    #m/z: 589.80458 #charge   2
###MaxRes:#m/z:  0.00000 #charge-128
###MS: 774
###MSMS: 776
BEGIN IONS
TITLE=Cmpd 82, AutoMSn(589.8046), 13.2 min
RTINSECONDS=790.665
SCANS=MS: 774 MSMS: 776
PEPMASS=589.80458	29781
CHARGE=2+
349.68396	662	
406.22459	824	
441.75915	334	
523.29427	557	
541.27766	314	
558.29591	4707	1+
698.35743	936	1+
811.43314	626	1+
974.53693	975	1+
1073.57840	26849	1+
END IONS

###FS:    #m/z: 487.75847 #charge   2
###MaxRes:#m/z:  0.00000 #charge-128
###MS: 774
###MSMS: 777
BEGIN IONS
TITLE=Cmpd 83, AutoMSn(487.7585), 13.2 min
RTINSECONDS=791.166
SCANS=MS: 774 MSMS: 777
PEPMASS=487.75847	22606
CHARGE=2+
330.17942	157	
END IONS

###FS:    #m/z: 358.53159 #charge   3
###MaxRes:#m/z:  0.00000 #charge-128
###MS: 778
###MSMS: 779
BEGIN IONS
TITLE=Cmpd 84, AutoMSn(358.5316), 13.2 min
RTINSECONDS=794.203
SCANS=MS: 778 MSMS: 779
PEPMASS=358.53159	116496
CHARGE=3+
358.15400	105	
386.15236	159	
END IONS

###FS:    #m/z: 589.80477 #charge   2
###MaxRes:#m/z:  0.00000 #charge-128
###MS: 778
###MSMS: 780
BEGIN IONS
TITLE=Cmpd 85, AutoMSn(589.8048), 13.2 min
RTINSECONDS=794.704
SCANS=MS: 778 MSMS: 780
PEPMASS=589.80477	45769
CHARGE=2+
349.68303	659	
375.19607	353	
390.21375	418	
406.22963	635	
516.28086	296	
523.29616	495	
528.28634	310	
558.29940	4514	1+
698.35883	432	
811.43440	436	
917.45803	283	
974.52025	826	1+
1073.57820	26252	1+
END IONS

###FS:    #m/z: 537.29164 #charge   2
###MaxRes:#m/z:  0.00000 #charge-128
###MS: 782
###MSMS: 784
BEGIN IONS
TITLE=Cmpd 88, AutoMSn(537.2916), 13.3 min
RTINSECONDS=798.75
SCANS=MS: 782 MSMS: 784
PEPMASS=537.29164	24089
CHARGE=2+
360.21553	154	
383.19902	105	
439.22794	145	
538.22076	158	
585.33560	971	1+
698.37522	172	
766.38265	115	
783.39651	825	1+
794.70473	224	
805.44370	109	
854.42827	509	1+
961.45084	156	
END IONS

###FS:    #m/z: 406.22478 #charge   2
###MaxRes:#m/z:  0.00000 #charge-128
###MS: 782
###MSMS: 785
BEGIN IONS
TITLE=Cmpd 89, AutoMSn(406.2248), 13.3 min
RTINSECONDS=799.25
SCANS=MS: 782 MSMS: 785
PEPMASS=406.22478	16475
CHARGE=2+
558.30293	267	
END IONS

###FS:    #m/z: 537.29283 #charge   2
###MaxRes:#m/z:  0.00000 #charge-128
###MS: 786
###MSMS: 787
BEGIN IONS
TITLE=Cmpd 90, AutoMSn(537.2928), 13.4 min
RTINSECONDS=802.28
SCANS=MS: 786 MSMS: 787
PEPMASS=537.29283	16158
CHARGE=2+
340.16305	134	
360.21296	106	
439.22724	102	
484.27312	119	
585.33305	1034	1+
714.38051	161	
783.39611	802	1+
854.43317	483	1+
END IONS

###FS:    #m/z: 565.26211 #charge   2
###MaxRes:#m/z:  0.00000 #charge-128
###MS: 786
###MSMS: 788
BEGIN IONS
TITLE=Cmpd 91, AutoMSn(565.2621), 13.4 min
RTINSECONDS=802.781
SCANS=MS: 786 MSMS: 788
PEPMASS=565.26211	6063
CHARGE=2+
322.19021	500	1+
350.19337	118	
393.21516	204	
407.10669	164	
437.20024	110	
480.25667	145	
494.13167	182	
519.22012	189	
530.23892	106	
558.29813	238	
565.24577	429	1+
593.28421	146	
650.26044	104	
678.26248	294	
737.29964	442	
746.35749	167	
808.32909	1378	1+
816.30103	127	
817.79411	146	
859.43133	123	
886.36334	590	1+
921.41414	1314	1+
END IONS

###FS:    #m/z: 565.26166 #charge   2
###MaxRes:#m/z:  0.00000 #charge-128
###MS: 790
###MSMS: 791
BEGIN IONS
TITLE=Cmpd 93, AutoMSn(565.2617), 13.4 min
RTINSECONDS=806.3
SCANS=MS: 790 MSMS: 791
PEPMASS=565.26166	46308
CHARGE=2+
322.18632	1161	1+
328.14766	109	
341.17145	130	
350.18525	141	
359.18611	131	
379.11565	118	
393.22446	793	1+
399.82226	397	
407.10503	272	
437.20646	284	1+
462.25471	257	
474.16434	112	
480.25113	662	1+
494.13675	315	1+
501.54146	176	
519.22259	280	
529.74467	471	1+
547.73066	158	
558.30791	168	
574.11809	125	
583.30962	151	
587.24603	110	
593.29820	218	
611.30498	175	
650.26223	476	1+
678.25680	997	1+
687.91616	319	
737.28937	1114	1+
808.33189	3598	1+
815.31195	304	
817.80501	524	
825.95756	566	
868.34673	127	
878.19132	214	
886.35105	1651	1+
896.35310	120	
921.41590	2703	1+
1129.50761	1490	1+
END IONS

###FS:    #m/z: 519.22284 #charge   1
###MaxRes:#m/z:  0.00000 #charge-128
###MS: 790
###MSMS: 792
BEGIN IONS
TITLE=Cmpd 94, AutoMSn(519.2228), 13.4 min
RTINSECONDS=806.801
SCANS=MS: 790 MSMS: 792
PEPMASS=519.22284	18786
CHARGE=1+
518.18487	103	
END IONS

###FS:    #m/z: 565.26239 #charge   2
###MaxRes:#m/z:  0.00000 #charge-128
###MS: 794
###MSMS: 795
BEGIN IONS
TITLE=Cmpd 96, AutoMSn(565.2624), 13.5 min
RTINSECONDS=810.325
SCANS=MS: 794 MSMS: 795
PEPMASS=565.26239	60265
CHARGE=2+
322.18811	1196	1+
341.18449	113	
350.17804	140	
359.19310	288	
391.73570	148	
393.22765	879	1+
399.82348	393	
399.88079	205	
400.00081	116	
407.10132	291	
452.25027	126	
462.24508	202	
480.25442	199	
494.13303	300	
519.21846	270	
565.24865	786	
565.76803	544	1+
567.18380	142	
585.32021	118	
593.27615	328	
611.28479	294	1+
650.25860	397	
678.25537	730	1+
681.26076	156	
686.84580	173	
737.29378	1200	1+
790.29401	150	
795.34255	128	
808.33121	3894	1+
815.32745	277	
817.30240	162	
817.79572	927	
886.36087	1901	1+
921.41531	3174	1+
1058.47649	1062	1+
END IONS

###FS:    #m/z: 529.76959 #charge   2
###MaxRes:#m/z:  0.00000 #charge-128
###MS: 794
###MSMS: 797
BEGIN IONS
TITLE=Cmpd 98, AutoMSn(529.7696), 13.5 min
RTINSECONDS=811.327
SCANS=MS: 794 MSMS: 797
PEPMASS=529.76959	20385
CHARGE=2+
340.16243	2736	1+
345.15933	2318	
360.22332	2060	
361.11826	1125	
383.19040	677	
411.23467	872	
439.22817	4469	1+
446.21827	686	
451.19608	575	
471.25790	821	
488.28128	1034	
505.24559	541	
529.76934	572	
550.28002	660	
567.32224	559	
568.30371	2345	1+
585.33606	35362	1+
696.37063	3670	1+
714.37848	8638	1+
728.30226	1161	
799.34538	809	
856.39047	1938	1+
857.39331	899	
874.40960	23736	1+
884.22616	847	
945.44403	13810	1+
END IONS

###FS:    #m/z: 529.77091 #charge   2
###MaxRes:#m/z:  0.00000 #charge-128
###MS: 798
###MSMS: 799
BEGIN IONS
TITLE=Cmpd 99, AutoMSn(529.7709), 13.6 min
RTINSECONDS=814.351
SCANS=MS: 798 MSMS: 799
PEPMASS=529.77091	349617
CHARGE=2+
340.16250	4895	
345.15851	3957	
360.22573	4804	
361.11762	2082	
383.19001	1605	
411.23582	1847	
439.22761	9176	1+
471.25749	1520	
473.21888	3431	1+
488.27998	2492	
529.77145	2072	
550.27998	1640	
567.32587	1343	
568.30101	4177	
585.33522	84272	1+
629.23734	1428	
696.36760	9371	1+
714.37915	18833	1+
728.30644	2564	
799.33553	1540	
856.39714	5165	1+
857.38615	1534	
874.40812	54288	1+
945.44558	26261	1+
END IONS

###FS:    #m/z: 489.54615 #charge   3
###MaxRes:#m/z:  0.00000 #charge-128
###MS: 798
###MSMS: 800
BEGIN IONS
TITLE=Cmpd 100, AutoMSn(489.5462), 13.6 min
RTINSECONDS=814.851
SCANS=MS: 798 MSMS: 800
PEPMASS=489.54615	19622
CHARGE=3+
333.18778	242	
479.24120	116	
483.54459	107	
483.90829	107	
489.54434	258	
490.21397	132	
526.25117	109	
559.24379	244	
565.28855	107	
587.22118	110	
599.29698	227	1+
608.23219	103	
620.23145	100	
651.27375	126	
651.77799	164	
662.76960	115	
850.31533	141	
872.28894	130	
900.32469	105	
959.35550	273	1+
987.35704	234	1+
987.37326	205	
999.51716	1104	1+
1232.51457	1231	1+
1288.58035	945	1+
1319.54839	3590	1+
1359.63157	852	1+
END IONS

###FS:    #m/z: 1058.52931 #charge   1
###MaxRes:#m/z:  0.00000 #charge-128
###MS: 798
###MSMS: 801
BEGIN IONS
TITLE=Cmpd 101, AutoMSn(1058.5293), 13.6 min
RTINSECONDS=815.353
SCANS=MS: 798 MSMS: 801
PEPMASS=1058.52931	11896
CHARGE=1+
340.16498	381	1+
360.22865	132	
383.19428	127	
387.13584	111	
439.22638	488	1+
471.24761	120	
474.20290	129	
567.30262	427	1+
585.33783	2704	1+
714.37708	196	
813.35919	218	
815.35478	115	
874.40753	105	
896.39895	103	
912.43115	476	1+
1041.51859	183	
1058.52982	9378	1+
END IONS

###FS:    #m/z: 529.77216 #charge   2
###MaxRes:#m/z:  0.00000 #charge-128
###MS: 802
###MSMS: 803
BEGIN IONS
TITLE=Cmpd 102, AutoMSn(529.7722), 13.6 min
RTINSECONDS=818.381
SCANS=MS: 802 MSMS: 803
PEPMASS=529.77216	774027
CHARGE=2+
340.16177	10641	
345.16102	9334	
360.22416	9599	
361.11991	3785	
383.19246	4001	
411.23341	4978	
439.22858	18103	1+
471.25765	3707	
473.21740	9618	1+
488.28193	5335	
529.76975	4504	
550.28346	3428	
568.30178	8234	
585.33570	176909	1+
629.23692	3200	
696.36667	19712	1+
714.37902	44660	1+
728.30207	5161	
799.33629	3419	
856.39632	10148	1+
857.38517	3826	
874.40921	125200	1+
945.44485	65562	1+
END IONS

###FS:    #m/z: 1058.52863 #charge-128
###MaxRes:#m/z:  0.00000 #charge-128
###MS: 802
###MSMS: 804
BEGIN IONS
TITLE=Cmpd 103, AutoMSn(1058.5286), 13.6 min
RTINSECONDS=818.882
SCANS=MS: 802 MSMS: 804
PEPMASS=1058.52863	44842

340.15763	402	
360.22083	219	
439.23005	556	
550.27902	188	
552.31863	212	
568.30547	783	1+
585.33428	5500	1+
699.31405	247	
714.37808	239	
814.34517	220	
874.41158	378	
912.42191	982	1+
1041.50512	225	
1056.50769	208	
1058.52937	16489	1+
1068.26226	352	
END IONS

###FS:    #m/z: 540.76114 #charge   2
###MaxRes:#m/z:  0.00000 #charge-128
###MS: 802
###MSMS: 805
BEGIN IONS
TITLE=Cmpd 104, AutoMSn(540.7611), 13.7 min
RTINSECONDS=819.384
SCANS=MS: 802 MSMS: 805
PEPMASS=540.76114	17294
CHARGE=2+
338.15153	332	1+
345.17297	152	
383.18736	195	
389.71769	120	
418.17696	236	1+
437.69472	153	
446.22773	265	
474.19502	111	
499.25675	146	
531.75115	159	
532.26075	120	
550.26430	108	
583.31990	1209	1+
585.33835	1469	1+
589.30386	179	
599.34959	100	
601.32639	131	
607.31589	802	1+
715.36801	126	
736.37300	215	
783.39709	672	1+
821.30198	113	
835.34134	167	
837.34129	271	1+
854.43866	356	1+
877.41978	325	1+
878.38145	131	
890.39052	247	1+
896.38796	1409	1+
906.37810	331	1+
934.41199	122	
949.41971	234	1+
967.42741	1045	1+
1080.52010	2589	1+
END IONS

###FS:    #m/z: 1058.52854 #charge   1
###MaxRes:#m/z:  0.00000 #charge-128
###MS: 806
###MSMS: 807
BEGIN IONS
TITLE=Cmpd 105, AutoMSn(1058.5285), 13.7 min
RTINSECONDS=822.411
SCANS=MS: 806 MSMS: 807
PEPMASS=1058.52854	63342
CHARGE=1+
340.16390	289	
439.23157	840	1+
474.20045	239	
568.30973	823	1+
585.33675	5361	1+
699.31468	347	
714.37882	282	
813.36289	344	
874.40333	379	
912.43082	1049	1+
1041.49941	471	
1058.53016	16947	1+
END IONS

###FS:    #m/z: 540.75993 #charge-128
###MaxRes:#m/z:  0.00000 #charge-128
###MS: 806
###MSMS: 808
BEGIN IONS
TITLE=Cmpd 106, AutoMSn(540.7599), 13.7 min
RTINSECONDS=822.912
SCANS=MS: 806 MSMS: 808
PEPMASS=540.75993	18676

340.16561	125	
345.16269	343	
361.11200	141	
383.19844	102	
409.20986	100	
411.22978	154	
437.20807	128	
439.22043	211	
484.21615	219	
532.24518	154	
568.28534	108	
583.31691	876	1+
585.33159	1139	1+
591.29704	122	
601.32132	198	
607.31583	594	1+
714.37111	222	
736.35867	203	
783.38795	132	
835.33839	250	
840.33737	135	
854.42729	299	1+
874.42882	172	
888.41883	148	
890.40449	222	1+
896.39400	1059	1+
906.41013	222	
949.42642	104	
967.43971	538	1+
1080.50935	2025	1+
END IONS

###FS:    #m/z: 551.76886 #charge-128
###MaxRes:#m/z:  0.00000 #charge-128
###MS: 806
###MSMS: 809
BEGIN IONS
TITLE=Cmpd 107, AutoMSn(551.7689), 13.7 min
RTINSECONDS=823.414
SCANS=MS: 806 MSMS: 809
PEPMASS=551.76886	17244

345.15066	146	
360.21409	171	
371.14588	143	
418.75069	144	
427.14854	149	
435.15598	142	
439.23473	340	
459.70865	168	
484.69998	151	
500.17806	134	
543.25198	158	
548.74360	271	
549.23374	271	
551.74618	161	
583.32207	221	
585.33502	2787	1+
594.28819	138	
624.34579	152	
629.32111	690	1+
696.37570	174	
714.38847	322	
740.35468	132	
754.31792	123	
758.36514	358	1+
856.42309	228	1+
874.40049	315	
884.22796	321	
884.34652	208	
918.39351	362	1+
945.47098	336	1+
989.42035	196	
END IONS

###FS:    #m/z: 385.22272 #charge   2
###MaxRes:#m/z:  0.00000 #charge-128
###MS: 810
###MSMS: 811
BEGIN IONS
TITLE=Cmpd 108, AutoMSn(385.2227), 13.8 min
RTINSECONDS=826.443
SCANS=MS: 810 MSMS: 811
PEPMASS=385.22272	38654
CHARGE=2+
320.17131	245	
338.18163	1197	1+
363.16088	989	1+
369.52391	294	
375.17474	106	
381.18609	231	
393.16993	462	
411.18064	1169	1+
416.26907	230	
421.16108	113	
432.26415	386	
443.21202	102	
464.23693	255	
482.25756	318	1+
492.23122	105	
496.26970	119	
506.25126	130	
510.24445	546	1+
519.29807	1089	1+
524.26472	148	
526.90413	231	
528.26247	313	1+
576.28918	1096	1+
656.35074	654	1+
656.36077	129	
658.35897	105	
END IONS

###FS:    #m/z: 769.44122 #charge-128
###MaxRes:#m/z:  0.00000 #charge-128
###MS: 810
###MSMS: 812
BEGIN IONS
TITLE=Cmpd 109, AutoMSn(769.4412), 13.8 min
RTINSECONDS=826.944
SCANS=MS: 810 MSMS: 812
PEPMASS=769.44122	11637

338.17931	484	1+
378.64875	101	
407.21361	132	
432.26253	233	
462.24020	104	
494.26672	109	
496.27034	245	
506.24859	378	1+
510.26787	111	
519.29110	879	1+
524.26492	358	1+
526.89106	129	
595.34067	219	
605.31565	113	
607.31708	102	
623.33330	746	1+
656.35351	330	
764.36512	124	
769.43130	1717	1+
778.73353	129	
END IONS

###FS:    #m/z: 540.76021 #charge-128
###MaxRes:#m/z:  0.00000 #charge-128
###MS: 810
###MSMS: 813
BEGIN IONS
TITLE=Cmpd 110, AutoMSn(540.7602), 13.8 min
RTINSECONDS=827.445
SCANS=MS: 810 MSMS: 813
PEPMASS=540.76021	17352

340.16094	156	
345.15528	172	
418.17756	182	
484.22033	167	
583.31963	567	1+
585.33416	497	
607.31259	188	
714.40298	226	
722.25300	157	
737.36363	134	
783.39635	182	
839.31543	130	
872.37301	103	
879.36560	102	
896.38739	462	1+
935.41487	104	
967.42210	496	
969.42383	137	
1080.51890	1058	1+
END IONS

###FS:    #m/z: 385.22219 #charge   2
###MaxRes:#m/z:  0.00000 #charge-128
###MS: 814
###MSMS: 815
BEGIN IONS
TITLE=Cmpd 111, AutoMSn(385.2222), 13.8 min
RTINSECONDS=830.478
SCANS=MS: 814 MSMS: 815
PEPMASS=385.22219	75936
CHARGE=2+
338.18239	758	1+
347.16551	125	
353.19425	213	
363.15756	1458	1+
373.18665	339	
375.16770	144	
376.72041	148	
381.17531	542	1+
383.17666	396	1+
393.16883	578	1+
399.82221	128	
411.17716	1296	1+
417.92623	292	
432.25779	307	
439.18634	144	
448.25233	102	
464.23575	440	
478.26842	153	
482.25511	622	1+
488.25962	148	
492.24489	316	
496.27325	270	
507.25248	122	
510.24370	622	
519.29258	1426	1+
524.26044	124	
526.89165	105	
576.30006	423	1+
578.29156	188	
601.32460	108	
638.33778	658	1+
656.35210	847	1+
656.36045	352	
END IONS

###FS:    #m/z: 546.55951 #charge   3
###MaxRes:#m/z:  0.00000 #charge-128
###MS: 814
###MSMS: 816
BEGIN IONS
TITLE=Cmpd 112, AutoMSn(546.5595), 13.8 min
RTINSECONDS=830.979
SCANS=MS: 814 MSMS: 816
PEPMASS=546.55951	53509
CHARGE=3+
333.17934	128	
383.18517	133	
408.19923	128	
457.20622	117	
542.26521	148	
543.76985	111	
547.75339	579	1+
583.32082	174	
585.32864	440	
714.37836	237	
1096.49782	710	1+
END IONS

###FS:    #m/z: 581.56808 #charge   3
###MaxRes:#m/z:  0.00000 #charge-128
###MS: 814
###MSMS: 817
BEGIN IONS
TITLE=Cmpd 113, AutoMSn(581.5681), 13.9 min
RTINSECONDS=831.481
SCANS=MS: 814 MSMS: 817
PEPMASS=581.56808	43796
CHARGE=3+
333.18918	1372	
436.17235	1133	
493.20766	10185	1+
493.53262	3734	
493.86397	1714	
499.20093	19018	1+
499.53603	11106	1+
499.86765	7905	
507.67944	1538	
516.87712	9768	1+
517.21172	6184	
517.54423	2856	
522.87588	3100	
523.21491	2179	
523.55002	1410	
526.20726	3238	
526.54504	2534	
534.55439	2515	
534.87973	1998	
539.88949	1296	
540.55512	56114	1+
540.88982	38475	1+
541.22447	22321	1+
546.56126	5795	1+
546.88978	3685	
547.22964	2425	
606.30157	8321	1+
721.32588	4479	1+
747.28370	1141	
753.28534	1184	
753.78849	1420	
774.81178	1432	
775.29807	1693	
792.37139	1414	
890.27825	1169	
990.43501	5619	1+
1150.46495	12123	1+
1261.49487	7104	1+
1279.50438	25719	1+
1376.51666	3735	1+
1394.53492	50518	1+
1477.57108	7196	1+
1495.58088	104828	1+
1566.61934	13250	1+
END IONS

###FS:    #m/z: 546.55902 #charge   3
###MaxRes:#m/z:  0.00000 #charge-128
###MS: 818
###MSMS: 819
BEGIN IONS
TITLE=Cmpd 114, AutoMSn(546.5590), 13.9 min
RTINSECONDS=834.507
SCANS=MS: 818 MSMS: 819
PEPMASS=546.55902	195057
CHARGE=3+
408.18473	124	
488.27915	100	
493.24289	109	
499.25219	107	
548.73772	406	
549.26180	136	
583.34279	150	
585.33439	432	
750.33071	113	
END IONS

###FS:    #m/z: 581.56767 #charge   3
###MaxRes:#m/z:  0.00000 #charge-128
###MS: 818
###MSMS: 820
BEGIN IONS
TITLE=Cmpd 115, AutoMSn(581.5677), 13.9 min
RTINSECONDS=835.009
SCANS=MS: 818 MSMS: 820
PEPMASS=581.56767	154320
CHARGE=3+
493.20719	13263	1+
493.53176	4202	
493.86812	2642	
495.71958	1722	
499.19977	26332	1+
499.53369	19677	1+
499.86978	8250	
507.67733	1727	
516.87475	13188	1+
517.21058	7632	
517.54532	5109	
522.87975	4485	
523.21720	2755	
523.54573	2329	
526.21160	4269	
526.53847	2479	
526.87802	2182	
534.55252	2843	
534.88417	3065	
540.55525	74333	1+
540.88911	49849	1+
541.22328	30543	1+
546.55889	7624	1+
546.89110	5161	
547.22759	2742	
606.30134	12880	1+
688.76663	1691	
721.32845	4998	1+
753.28578	2437	
753.79358	1675	
774.81593	1760	
775.29622	1553	
792.36685	2724	
890.27774	1952	
990.42822	2629	
1150.46264	16726	1+
1261.49466	9753	1+
1279.50825	35603	1+
1394.53365	67848	1+
1477.57427	10230	1+
1495.58069	143690	1+
1566.62027	18350	1+
END IONS

###FS:    #m/z: 871.84445 #charge   2
###MaxRes:#m/z:  0.00000 #charge-128
###MS: 818
###MSMS: 821
BEGIN IONS
TITLE=Cmpd 116, AutoMSn(871.8445), 13.9 min
RTINSECONDS=835.51
SCANS=MS: 818 MSMS: 821
PEPMASS=871.84445	65327
CHARGE=2+
333.19128	277	
359.15619	256	
470.19559	201	
488.19342	307	
493.21918	614	
575.72710	216	
576.24310	202	
606.30541	1507	1+
631.74417	198	
640.25150	310	
640.75473	263	
648.22022	333	
698.26923	214	
721.33659	194	
739.28219	290	
748.29006	1031	
748.79427	407	
763.24907	218	
774.31907	232	
818.82205	272	
875.41500	418	1+
990.43499	731	1+
1032.35784	499	
1150.45255	492	
1151.46973	264	
1619.65333	1155	1+
1637.65363	25414	1+
END IONS

###FS:    #m/z: 546.55954 #charge   3
###MaxRes:#m/z:  0.00000 #charge-128
###MS: 822
###MSMS: 823
BEGIN IONS
TITLE=Cmpd 117, AutoMSn(546.5595), 14.0 min
RTINSECONDS=838.546
SCANS=MS: 822 MSMS: 823
PEPMASS=546.55954	184637
CHARGE=3+
459.20288	122	
488.29089	113	
496.21207	124	
508.85807	216	
547.27117	101	
548.75677	219	
549.27220	267	
585.33395	120	
END IONS

###FS:    #m/z: 581.56803 #charge   3
###MaxRes:#m/z:  0.00000 #charge-128
###MS: 822
###MSMS: 824
BEGIN IONS
TITLE=Cmpd 118, AutoMSn(581.5680), 14.0 min
RTINSECONDS=839.047
SCANS=MS: 822 MSMS: 824
PEPMASS=581.56803	154416
CHARGE=3+
333.18806	1709	
436.16726	1222	
493.20761	9856	1+
493.53086	3405	
493.86324	1989	
495.71818	1300	
499.19963	20576	1+
499.53522	14008	1+
499.86874	6882	
507.67579	2118	
516.87507	7873	1+
517.21119	6266	
517.54479	3295	
522.88025	3904	
523.22203	2616	
523.54679	1358	
526.21101	2948	
526.54423	1779	
534.55134	2395	
534.88610	1637	
535.22260	1257	
540.55540	55207	1+
540.89060	36329	1+
541.22230	22211	1+
546.55855	5961	1+
546.89395	3473	
547.22712	2339	
606.30328	9358	1+
688.76954	1664	
689.26608	1542	
721.32752	4440	1+
753.28542	1776	
774.81410	1650	
792.36932	1625	
890.27840	1352	
990.42783	3405	1+
1150.46506	11878	1+
1261.49857	7055	1+
1279.50704	24176	1+
1394.53251	53471	1+
1477.57493	6465	1+
1495.58091	107448	1+
1566.61730	13577	1+
END IONS

###FS:    #m/z: 651.62022 #charge   3
###MaxRes:#m/z:  0.00000 #charge-128
###MS: 822
###MSMS: 825
BEGIN IONS
TITLE=Cmpd 119, AutoMSn(651.6202), 14.0 min
RTINSECONDS=839.548
SCANS=MS: 822 MSMS: 825
PEPMASS=651.62022	113334
CHARGE=3+
343.14482	1401	
376.17512	1403	
419.69076	2620	
422.68188	1248	
490.26022	6086	1+
493.71807	2294	
501.23421	1362	
558.23868	2349	
558.74054	1438	
589.28093	1612	
591.30873	8997	1+
601.75791	1367	
634.21185	1594	
661.26125	1607	
747.29925	6690	1+
751.33871	8935	1+
767.42988	1163	
776.28690	44687	1+
818.33320	1361	
838.37081	19369	1+
861.37418	1621	
861.38172	8711	1+
871.35621	1315	
889.36970	44213	1+
967.41224	8044	1+
1046.45425	1294	
1046.45839	16412	1+
1064.46864	131001	1+
END IONS

###FS:    #m/z: 651.61900 #charge   3
###MaxRes:#m/z:  0.00000 #charge-128
###MS: 826
###MSMS: 827
BEGIN IONS
TITLE=Cmpd 120, AutoMSn(651.6190), 14.0 min
RTINSECONDS=842.592
SCANS=MS: 826 MSMS: 827
PEPMASS=651.61900	251197
CHARGE=3+
343.14305	1617	
376.17188	1656	
490.25990	6103	
501.22705	1539	
558.23951	3961	
558.74078	1836	
589.28137	2578	
591.30879	10865	1+
601.76058	1891	
619.20728	1932	
634.21347	2182	
651.95938	1353	
661.26286	1396	
747.29777	7818	1+
751.33808	8634	1+
776.28791	50920	1+
838.37175	24454	1+
861.37839	1490	
861.38021	10650	1+
871.36683	1892	
889.37171	49311	1+
967.41455	8079	1+
986.43448	3917	1+
1046.45695	1579	
1046.45706	16357	1+
1064.47048	145914	1+
END IONS

###FS:    #m/z: 617.78130 #charge   2
###MaxRes:#m/z:  0.00000 #charge-128
###MS: 826
###MSMS: 828
BEGIN IONS
TITLE=Cmpd 121, AutoMSn(617.7813), 14.1 min
RTINSECONDS=843.093
SCANS=MS: 826 MSMS: 828
PEPMASS=617.78130	103342
CHARGE=2+
310.17532	516	
363.15829	316	
375.13386	505	
379.15909	353	
381.20995	1467	
387.71924	515	
397.16818	1112	1+
419.66632	323	
458.18337	346	
463.20235	256	
474.20732	335	
512.19081	2193	1+
529.23339	266	
549.24760	401	
557.25135	313	
583.26829	273	
608.77976	479	
609.26730	378	
611.25902	1936	1+
624.29724	946	1+
723.36216	1087	1+
725.30736	2101	1+
838.38985	1808	1+
854.34866	3750	1+
925.38505	2867	1+
937.46183	3593	1+
1088.44543	324	
1097.48534	3433	1+
1108.51846	815	
1110.55649	279	
1234.55375	27029	1+
END IONS

###FS:    #m/z: 976.92018 #charge   2
###MaxRes:#m/z:  0.00000 #charge-128
###MS: 826
###MSMS: 829
BEGIN IONS
TITLE=Cmpd 122, AutoMSn(976.9202), 14.1 min
RTINSECONDS=843.594
SCANS=MS: 826 MSMS: 829
PEPMASS=976.92018	38223
CHARGE=2+
386.20415	183	
490.26489	202	
501.22653	270	
698.33073	367	
747.29195	232	1+
776.29114	584	1+
776.45807	108	
785.55287	623	
838.37518	109	
874.38802	106	
889.37336	953	1+
906.37536	134	
1064.46782	552	
1065.47483	357	
1952.83796	6625	1+
END IONS

###FS:    #m/z: 651.61916 #charge   3
###MaxRes:#m/z:  0.00000 #charge-128
###MS: 830
###MSMS: 831
BEGIN IONS
TITLE=Cmpd 123, AutoMSn(651.6192), 14.1 min
RTINSECONDS=846.632
SCANS=MS: 830 MSMS: 831
PEPMASS=651.61916	220145
CHARGE=3+
343.14571	1271	
376.17521	1780	
490.26130	5293	1+
501.22605	1044	
558.24159	2013	
558.73874	1141	
589.28631	2061	
591.30648	8044	1+
601.75106	1234	
619.20031	1118	
634.21600	1341	
661.26675	1467	
747.29645	6197	1+
751.33709	7303	1+
758.27760	1034	
767.45437	1110	
776.28700	38032	1+
838.37201	19491	1+
861.37516	1425	
861.38031	8173	1+
871.35845	1607	
889.37094	39881	1+
967.41406	5751	1+
986.42951	3006	1+
1046.45285	1224	
1046.46149	12831	1+
1064.46997	109248	1+
END IONS

###FS:    #m/z: 617.78204 #charge   2
###MaxRes:#m/z:  0.00000 #charge-128
###MS: 830
###MSMS: 832
BEGIN IONS
TITLE=Cmpd 124, AutoMSn(617.7820), 14.1 min
RTINSECONDS=847.133
SCANS=MS: 830 MSMS: 832
PEPMASS=617.78204	91694
CHARGE=2+
310.17480	639	
363.16760	268	
369.52091	270	
375.13501	422	
379.15627	538	1+
381.21510	1005	1+
387.72031	313	
397.16099	531	
419.16078	200	
489.26532	182	
510.25399	384	
512.19091	1918	1+
529.23247	253	
608.28706	176	
608.78299	216	
611.26192	1445	1+
624.29873	1332	1+
628.29753	181	
633.32803	387	
680.29109	183	
717.28652	176	
723.36494	470	
725.30271	1571	1+
732.32742	313	
785.55481	184	
838.39545	1192	1+
854.34675	2874	1+
897.38328	247	
909.36202	172	
925.37962	2950	1+
936.63315	468	
937.46337	2984	1+
1088.43987	289	
1089.43525	202	
1097.48954	2661	1+
1108.52217	1025	
1234.55591	19422	1+
END IONS

###FS:    #m/z: 349.67007 #charge   2
###MaxRes:#m/z:  0.00000 #charge-128
###MS: 830
###MSMS: 833
BEGIN IONS
TITLE=Cmpd 125, AutoMSn(349.6701), 14.1 min
RTINSECONDS=847.635
SCANS=MS: 830 MSMS: 833
PEPMASS=349.67007	55990
CHARGE=2+
318.12106	3817	1+
333.16403	177	
335.15056	1701	1+
357.22938	558	
361.15651	578	
382.20648	188	
413.19191	299	
426.24627	175	
431.20951	658	
444.25489	1475	1+
448.23104	3950	1+
455.30019	735	
505.25798	247	
517.24880	542	
518.24156	903	1+
535.26424	11880	1+
END IONS

###FS:    #m/z: 349.66919 #charge   2
###MaxRes:#m/z:  0.00000 #charge-128
###MS: 834
###MSMS: 835
BEGIN IONS
TITLE=Cmpd 126, AutoMSn(349.6692), 14.2 min
RTINSECONDS=850.66
SCANS=MS: 834 MSMS: 835
PEPMASS=349.66919	80308
CHARGE=2+
318.12242	3517	1+
324.10183	842	
335.15028	1987	1+
357.21533	471	
361.15436	207	
413.19011	711	1+
431.20828	962	1+
438.10716	336	
444.26128	1108	1+
448.23187	4509	1+
455.29939	946	
500.23013	245	
505.25934	374	
517.25529	465	
518.24377	1142	1+
535.26426	13348	1+
END IONS

###FS:    #m/z: 698.32692 #charge   1
###MaxRes:#m/z:  0.00000 #charge-128
###MS: 834
###MSMS: 836
BEGIN IONS
TITLE=Cmpd 127, AutoMSn(698.3269), 14.2 min
RTINSECONDS=851.161
SCANS=MS: 834 MSMS: 836
PEPMASS=698.32692	51538
CHARGE=1+
318.12529	835	
431.21366	394	
448.23221	252	
607.33405	374	
680.30497	1106	1+
683.31048	262	
689.00064	644	1+
698.32582	13674	1+
END IONS

###FS:    #m/z: 535.26461 #charge   1
###MaxRes:#m/z:  0.00000 #charge-128
###MS: 834
###MSMS: 837
BEGIN IONS
TITLE=Cmpd 128, AutoMSn(535.2646), 14.2 min
RTINSECONDS=851.663
SCANS=MS: 834 MSMS: 837
PEPMASS=535.26461	45650
CHARGE=1+
326.15474	129	
338.15273	161	
340.15491	1083	1+
343.19508	106	
360.21642	251	
375.13822	224	
411.22495	417	1+
422.19556	133	
439.21966	406	1+
469.21270	109	
471.25110	344	1+
END IONS

###FS:    #m/z: 349.66996 #charge   2
###MaxRes:#m/z:  0.00000 #charge-128
###MS: 838
###MSMS: 839
BEGIN IONS
TITLE=Cmpd 129, AutoMSn(349.6700), 14.2 min
RTINSECONDS=854.689
SCANS=MS: 838 MSMS: 839
PEPMASS=349.66996	76414
CHARGE=2+
318.12204	2940	1+
324.10487	292	
335.14878	1759	1+
357.22552	263	
391.73581	172	
431.21164	918	1+
444.25859	637	
448.23172	3505	1+
455.30113	556	
501.22308	383	1+
505.26014	288	
517.24010	905	1+
535.26446	10900	1+
END IONS

###FS:    #m/z: 617.30454 #charge   2
###MaxRes:#m/z:  0.00000 #charge-128
###MS: 838
###MSMS: 840
BEGIN IONS
TITLE=Cmpd 130, AutoMSn(617.3045), 14.3 min
RTINSECONDS=855.19
SCANS=MS: 838 MSMS: 840
PEPMASS=617.30454	43404
CHARGE=2+
316.12955	273	
342.15814	373	1+
355.13546	710	1+
366.15302	298	1+
371.19801	254	
373.14456	398	
381.20926	444	
382.17307	270	1+
394.14398	443	1+
397.17290	330	1+
408.81964	260	
412.15968	1018	1+
424.15969	307	
428.22115	500	
430.17772	284	1+
432.25969	648	
438.21166	341	
451.17289	211	
456.21455	222	
459.24078	247	
469.17824	1297	1+
487.19922	856	1+
489.27525	2007	1+
512.19255	534	1+
535.77099	353	1+
544.78269	613	
545.27865	282	
564.25433	384	1+
572.28004	1705	1+
573.77996	215	
576.30826	2525	1+
582.26231	1139	1+
590.29914	683	1+
600.27865	594	1+
611.26051	550	1+
616.30482	1134	1+
616.80362	1019	
624.28890	338	
631.31607	229	
633.33048	9027	1+
639.28857	214	
641.08132	218	
641.79601	533	1+
723.35671	217	
725.31561	499	1+
732.34579	450	
746.41085	1818	1+
803.44065	2676	1+
838.39666	713	1+
860.45616	2439	1+
917.47685	2554	1+
925.37856	919	1+
937.46520	1047	1+
974.49578	1765	1+
1031.51975	891	1+
1097.48756	460	
1098.48127	208	
1108.51931	354	
1214.58552	1308	1+
END IONS

###FS:    #m/z: 698.32850 #charge   1
###MaxRes:#m/z:  0.00000 #charge-128
###MS: 838
###MSMS: 841
BEGIN IONS
TITLE=Cmpd 131, AutoMSn(698.3285), 14.3 min
RTINSECONDS=855.691
SCANS=MS: 838 MSMS: 841
PEPMASS=698.32850	47427
CHARGE=1+
318.12210	425	
346.17522	229	
431.20424	213	
448.23265	133	
591.28883	129	
607.32854	184	
668.33607	121	
680.32415	260	
681.30783	736	1+
698.32804	8812	1+
END IONS

###FS:    #m/z: 669.27836 #charge   3
###MaxRes:#m/z:  0.00000 #charge-128
###MS: 842
###MSMS: 843
BEGIN IONS
TITLE=Cmpd 132, AutoMSn(669.2784), 14.3 min
RTINSECONDS=858.726
SCANS=MS: 842 MSMS: 843
PEPMASS=669.27836	160400
CHARGE=3+
538.71428	3627	
592.23048	2116	
597.23485	3102	
597.55973	2341	
597.90030	121871	1+
598.23431	83380	1+
598.56876	55298	1+
631.58402	4440	
631.92059	3832	
632.24958	2774	
663.27151	2077	
663.61407	2411	
847.81638	2011	
848.31806	2117	
1791.68096	43033	1+
END IONS

###FS:    #m/z: 616.80503 #charge   2
###MaxRes:#m/z:  0.00000 #charge-128
###MS: 842
###MSMS: 844
BEGIN IONS
TITLE=Cmpd 133, AutoMSn(616.8050), 14.3 min
RTINSECONDS=859.227
SCANS=MS: 842 MSMS: 844
PEPMASS=616.80503	72555
CHARGE=2+
355.13588	729	
371.20005	457	
375.22596	390	
381.20161	343	
382.14417	341	
399.19669	570	
411.20596	327	
412.15391	870	
428.22504	539	1+
430.17194	441	
432.25716	430	
438.20769	719	
441.20667	377	
451.17105	436	
469.17873	2024	1+
487.19881	861	1+
489.27686	2825	1+
516.26510	514	
544.77870	870	
545.27835	512	
564.26797	412	
572.27939	2702	1+
576.31151	2981	1+
582.26217	1323	1+
590.31026	402	
600.27304	826	1+
607.79788	1924	1+
608.29357	611	
615.31860	579	1+
616.80798	1923	
617.30563	1526	
629.31552	355	
633.33172	13683	1+
639.28940	326	
746.41318	2827	1+
803.43300	3116	1+
860.45503	2932	1+
917.48098	2772	1+
927.67396	548	1+
937.46834	540	1+
974.49865	2210	1+
984.89393	1075	
1031.51590	515	
END IONS

###FS:    #m/z: 498.58570 #charge   3
###MaxRes:#m/z:  0.00000 #charge-128
###MS: 842
###MSMS: 845
BEGIN IONS
TITLE=Cmpd 134, AutoMSn(498.5857), 14.3 min
RTINSECONDS=859.728
SCANS=MS: 842 MSMS: 845
PEPMASS=498.58570	31679
CHARGE=3+
373.20501	251	
379.16493	157	
417.25278	189	
421.17209	567	1+
462.17841	142	
463.57413	189	
477.57266	140	
477.90187	224	
484.77345	172	
485.26218	631	
492.91029	273	
493.57463	125	
498.60317	228	
502.27353	416	
502.78598	127	
528.28964	147	
532.20749	135	
534.24866	272	1+
545.30964	715	1+
549.27489	312	1+
555.25590	255	
596.72536	212	
601.21945	123	
621.25118	234	1+
631.29943	293	
650.77002	209	
674.35652	946	1+
727.37810	153	
730.40791	136	
745.39589	1349	1+
754.52086	378	
858.47957	849	1+
986.53362	559	1+
986.54311	142	
1115.58461	1729	1+
1278.64117	5691	1+
1389.68236	703	1+
END IONS

###FS:    #m/z: 504.57046 #charge   3
###MaxRes:#m/z:  0.00000 #charge-128
###MS: 846
###MSMS: 847
BEGIN IONS
TITLE=Cmpd 135, AutoMSn(504.5705), 14.4 min
RTINSECONDS=862.755
SCANS=MS: 846 MSMS: 847
PEPMASS=504.57046	382748
CHARGE=3+
312.17706	4902	
359.11835	3708	
441.22011	7854	
471.88182	3940	
519.15651	3810	
527.22857	4737	
527.73010	4686	
555.26308	42080	1+
593.75130	6368	
594.25591	3949	
622.26304	9086	
622.76450	4554	
633.23779	3873	
641.76649	8921	
668.34697	13510	1+
698.80563	3172	
746.27731	3710	
782.38991	17647	1+
942.42143	24611	1+
1071.46775	17821	1+
1283.51499	39714	1+
1300.53790	325713	1+
1413.62264	56764	1+
END IONS

###FS:    #m/z: 668.93937 #charge   3
###MaxRes:#m/z:  0.00000 #charge-128
###MS: 846
###MSMS: 848
BEGIN IONS
TITLE=Cmpd 136, AutoMSn(668.9394), 14.4 min
RTINSECONDS=863.255
SCANS=MS: 846 MSMS: 848
PEPMASS=668.93937	170858
CHARGE=3+
538.71158	2097	
591.89606	1762	
592.23381	1838	
597.23349	1981	
597.56223	2501	
597.90110	88056	1+
598.23401	62364	1+
598.56808	41484	1+
631.58727	2680	
631.91558	2570	
632.25243	2405	
663.27475	2593	
663.61070	1584	
669.27828	1656	
711.76165	1445	
1791.68077	31627	1+
END IONS

###FS:    #m/z: 756.84804 #charge   2
###MaxRes:#m/z:  0.00000 #charge-128
###MS: 846
###MSMS: 849
BEGIN IONS
TITLE=Cmpd 137, AutoMSn(756.8480), 14.4 min
RTINSECONDS=863.757
SCANS=MS: 846 MSMS: 849
PEPMASS=756.84804	97351
CHARGE=2+
312.17745	898	
359.12040	530	
441.22211	3040	1+
449.24306	616	
458.18108	399	
536.23602	586	
555.26329	5103	1+
571.26857	367	
593.75768	450	
622.25906	1360	
622.76777	597	
641.76567	365	
668.34442	1587	1+
698.80787	395	
755.34242	1155	1+
782.39243	2625	1+
845.37324	381	
942.41819	3735	1+
958.42273	748	1+
1071.46554	766	
1072.47591	614	
1186.48765	439	
1243.51235	459	
1283.51839	2135	1+
1300.53409	22974	1+
1313.55502	465	
1413.61748	6627	1+
1494.67044	3893	1+
1512.68813	42349	1+
END IONS

###FS:    #m/z: 504.90478 #charge   3
###MaxRes:#m/z:  0.00000 #charge-128
###MS: 850
###MSMS: 851
BEGIN IONS
TITLE=Cmpd 138, AutoMSn(504.9048), 14.4 min
RTINSECONDS=866.791
SCANS=MS: 850 MSMS: 851
PEPMASS=504.90478	632777
CHARGE=3+
312.17848	5297	
359.12101	5098	
441.22054	10638	
471.88005	5756	
527.23205	8810	
527.72858	4857	
555.26344	54835	1+
593.75088	7662	
594.25113	5453	
622.26261	13119	
622.76184	7983	
633.23522	5302	
641.76652	11102	
668.34786	18296	1+
746.28047	4861	
782.39087	23242	1+
942.42021	34807	1+
1071.46938	23208	1+
1283.51644	57802	1+
1300.53846	464222	1+
1413.62332	82573	1+
END IONS

###FS:    #m/z: 756.84934 #charge   2
###MaxRes:#m/z:  0.00000 #charge-128
###MS: 850
###MSMS: 852
BEGIN IONS
TITLE=Cmpd 139, AutoMSn(756.8493), 14.5 min
RTINSECONDS=867.292
SCANS=MS: 850 MSMS: 852
PEPMASS=756.84934	171118
CHARGE=2+
312.17933	1208	
359.11615	326	
441.22208	2834	1+
449.24686	385	
471.71155	335	
536.23591	851	
555.26469	4952	1+
571.26912	611	
593.74731	595	
622.26351	1493	
622.76699	940	
668.34742	1331	1+
698.80006	319	
699.30733	428	
739.32914	340	
746.26298	409	
782.38764	2626	1+
942.41999	2368	1+
958.42535	435	
1071.46322	800	
1072.47196	509	
1282.51532	2239	1+
1300.53627	23867	1+
1313.54881	632	
1413.62725	6172	1+
1494.66392	4166	1+
1509.67123	2162	1+
1512.69251	40143	1+
END IONS

###FS:    #m/z: 650.77312 #charge   2
###MaxRes:#m/z:  0.00000 #charge-128
###MS: 850
###MSMS: 853
BEGIN IONS
TITLE=Cmpd 140, AutoMSn(650.7731), 14.5 min
RTINSECONDS=867.793
SCANS=MS: 850 MSMS: 853
PEPMASS=650.77312	96789
CHARGE=2+
343.15105	140	
360.16305	128	
370.19867	152	
422.68226	141	
431.18536	140	
490.26504	302	
501.22251	207	
523.73150	119	
524.23820	199	
591.28755	191	
600.26991	165	
619.20230	153	
634.20602	157	
642.31490	140	
647.29655	185	
662.25892	168	
685.27723	117	
747.28321	296	
751.32816	409	
760.28649	140	
776.28616	1738	1+
785.01425	172	
785.56149	1106	
838.37309	884	1+
861.37280	162	
866.82863	140	
889.36726	1060	1+
899.40261	200	
967.40999	354	1+
1064.46895	2023	1+
END IONS

###FS:    #m/z: 504.90401 #charge   3
###MaxRes:#m/z:  0.00000 #charge-128
###MS: 854
###MSMS: 855
BEGIN IONS
TITLE=Cmpd 141, AutoMSn(504.9040), 14.5 min
RTINSECONDS=870.831
SCANS=MS: 854 MSMS: 855
PEPMASS=504.90401	560634
CHARGE=3+
312.17581	4284	
441.21922	8319	
471.87866	3415	
519.15509	3706	
527.23420	5540	
527.73070	4076	
555.26352	40214	1+
593.75252	5155	
594.25379	3833	
622.26237	9948	
622.76190	5566	
633.23646	3408	
641.76569	8091	
668.34701	14813	1+
746.27631	3360	
782.38703	19006	1+
942.42169	25557	1+
1071.46366	18548	1+
1283.51473	40681	1+
1300.53660	336925	1+
1413.62087	57141	1+
END IONS

###FS:    #m/z: 756.84806 #charge   2
###MaxRes:#m/z:  0.00000 #charge-128
###MS: 854
###MSMS: 856
BEGIN IONS
TITLE=Cmpd 142, AutoMSn(756.8481), 14.5 min
RTINSECONDS=871.332
SCANS=MS: 854 MSMS: 856
PEPMASS=756.84806	136462
CHARGE=2+
312.17324	410	
396.21696	186	
441.22304	1969	1+
449.24366	489	
458.18275	312	
519.14722	216	
527.22088	188	
543.27435	267	
555.26286	3314	1+
571.27233	268	
593.75032	393	
633.22954	181	
668.34801	1095	1+
731.29734	206	
739.32732	217	
749.85301	236	
755.34533	1112	1+
755.87004	216	
765.35343	192	
782.38545	1263	1+
845.34406	204	
920.49390	300	
942.41900	1503	1+
952.61039	804	
955.77110	281	
1071.46269	1464	1+
1243.49009	267	
1243.52110	1683	1+
1282.50466	1087	1+
1283.49518	212	
1300.53844	12697	1+
1313.37326	217	
1313.54714	258	
1413.61710	3781	1+
1494.67149	1793	1+
1512.68822	20417	1+
END IONS

###FS:    #m/z: 650.77203 #charge   2
###MaxRes:#m/z:  0.00000 #charge-128
###MS: 854
###MSMS: 857
BEGIN IONS
TITLE=Cmpd 143, AutoMSn(650.7720), 14.5 min
RTINSECONDS=871.833
SCANS=MS: 854 MSMS: 857
PEPMASS=650.77203	82784
CHARGE=2+
343.15144	153	
423.68577	140	
445.19799	105	
463.20538	241	
490.25385	219	
493.50842	100	
524.23889	102	
578.22591	122	
578.56748	106	
578.88975	160	
582.91849	105	
591.31546	270	
600.26012	149	
634.22643	105	
647.29528	132	
649.31335	103	
747.29040	237	1+
751.33941	189	
760.28409	159	
776.28394	821	1+
785.55692	281	
838.37403	631	1+
889.37248	665	1+
967.44990	127	
1064.46553	1888	1+
1067.48845	120	
END IONS

###FS:    #m/z: 685.29708 #charge   3
###MaxRes:#m/z:  0.00000 #charge-128
###MS: 858
###MSMS: 859
BEGIN IONS
TITLE=Cmpd 144, AutoMSn(685.2971), 14.6 min
RTINSECONDS=874.855
SCANS=MS: 858 MSMS: 859
PEPMASS=685.29708	191565
CHARGE=3+
335.15141	2815	
361.11698	1270	
370.23944	1261	
379.70303	1090	
383.71817	1173	
385.19533	1932	
418.13749	1017	
463.21037	8152	1+
498.29937	2411	
508.24993	1474	
513.25250	1301	
527.76888	1375	
531.22554	961	
587.30810	1977	
587.81322	1002	
602.26859	1272	1+
617.24246	1445	
626.36099	6329	1+
679.29262	4911	1+
679.62398	4817	1+
679.95882	2920	
684.62616	1179	
684.95577	975	
685.29748	36804	1+
685.63046	28522	1+
685.96418	21437	1+
721.23721	992	
729.34017	1960	1+
738.26467	34787	1+
738.26954	4943	1+
744.31134	1464	1+
778.79581	1517	
779.29989	1037	
786.38968	6037	1+
796.33844	1013	
829.43554	3508	1+
840.40350	1301	1+
857.42633	10165	1+
880.29213	2200	1+
881.27147	1165	
897.83602	1298	1+
898.29714	85121	1+
958.48262	3779	1+
968.45961	2478	1+
986.47320	19619	1+
1011.38302	2391	
1011.38347	10266	1+
1012.38390	1203	
1026.48816	3417	1+
1043.49800	26339	1+
1068.40232	27216	1+
1110.55717	3690	1+
1128.58685	25608	1+
1138.55965	4326	1+
1155.51877	24000	1+
1156.57522	6299	1+
1197.44462	9956	1+
1268.49016	4019	1+
1288.61443	4088	1+
1316.60830	8196	1+
1428.51081	6377	1+
1812.69485	3829	1+
END IONS

###FS:    #m/z: 565.24823 #charge   2
###MaxRes:#m/z:  0.00000 #charge-128
###MS: 858
###MSMS: 860
BEGIN IONS
TITLE=Cmpd 145, AutoMSn(565.2482), 14.6 min
RTINSECONDS=875.356
SCANS=MS: 858 MSMS: 860
PEPMASS=565.24823	82105
CHARGE=2+
318.12362	294	
335.14417	3325	1+
354.13907	851	
385.13930	369	
402.17295	223	
406.13529	935	1+
423.16195	1040	1+
430.17171	408	
440.18551	418	1+
450.17797	289	
451.15684	1018	1+
455.19498	252	
467.20391	315	
468.18271	1620	1+
476.36283	290	
481.18612	928	1+
484.19864	230	
498.21144	7549	1+
504.93305	639	
508.19355	786	1+
539.72435	388	1+
547.24300	412	
547.73596	1315	1+
551.24815	342	1+
553.20628	510	
561.99352	263	
565.24844	496	
585.31710	438	1+
587.26103	227	
598.22005	489	1+
614.26781	208	
615.25225	1133	
628.25162	291	
645.28033	6336	1+
716.26504	743	1+
725.28727	466	1+
733.29066	207	
742.29644	777	1+
759.32565	2760	1+
777.33534	271	
799.31649	1222	1+
816.34169	8566	1+
827.30921	296	
827.95882	208	
910.34783	244	
926.39332	1562	1+
927.38638	639	1+
944.39851	2771	1+
1001.42696	1848	1+
1011.87613	347	
1095.44851	1886	1+
1111.47247	13668	1+
END IONS

###FS:    #m/z: 1027.44015 #charge   2
###MaxRes:#m/z:  0.00000 #charge-128
###MS: 858
###MSMS: 861
BEGIN IONS
TITLE=Cmpd 146, AutoMSn(1027.4401), 14.6 min
RTINSECONDS=875.857
SCANS=MS: 858 MSMS: 861
PEPMASS=1027.44015	22255
CHARGE=2+
370.24128	128	
463.21288	536	1+
498.29693	192	
579.23731	114	
898.27264	156	
906.85172	258	1+
986.46431	115	
1026.93453	150	
1038.62388	186	
1068.41718	104	
2053.86831	11920	1+
END IONS

###FS:    #m/z: 685.29825 #charge   3
###MaxRes:#m/z:  0.00000 #charge-128
###MS: 862
###MSMS: 863
BEGIN IONS
TITLE=Cmpd 147, AutoMSn(685.2983), 14.6 min
RTINSECONDS=878.875
SCANS=MS: 862 MSMS: 863
PEPMASS=685.29825	452810
CHARGE=3+
335.14822	4052	
361.11853	2274	
370.23903	2236	
383.71526	1787	
385.19836	2572	
436.09715	1391	
440.64995	1552	
446.18755	1849	
463.20838	11796	1+
498.29719	4998	1+
508.24944	2286	
527.77239	2171	
555.79276	2206	
587.30782	2763	
587.80792	1581	
602.27628	2567	1+
609.34802	1361	
626.36052	8972	1+
634.74915	3025	
635.25083	1822	
650.30378	1512	
658.30447	6653	1+
679.29320	9261	1+
679.62703	9735	1+
679.95786	6140	
684.62941	1325	
685.29716	65222	1+
685.63172	52167	1+
685.96456	38864	1+
729.33363	2430	1+
738.26680	61950	1+
738.82341	2016	1+
745.30458	1590	
786.38717	9712	1+
829.43420	6019	1+
840.40076	2344	1+
857.41965	10395	1+
857.43042	7124	1+
873.38605	1365	
881.26857	1364	
881.28543	3298	1+
898.29683	136205	1+
915.40182	1423	
958.48702	4650	1+
969.45809	2932	1+
986.47470	30678	1+
1011.38570	22800	1+
1025.50008	7746	1+
1028.49678	1284	
1043.49767	39681	1+
1068.40339	43898	1+
1080.29227	1563	
1111.56302	5464	1+
1128.58533	40582	1+
1138.56312	7587	1+
1155.51683	39396	1+
1156.57624	11331	1+
1197.44748	16528	1+
1288.61587	6500	1+
1316.60775	14155	1+
1428.51848	11590	1+
1556.57257	4893	1+
1591.67690	5420	1+
1812.68702	7830	1+
END IONS

###FS:    #m/z: 565.24887 #charge   2
###MaxRes:#m/z:  0.00000 #charge-128
###MS: 862
###MSMS: 864
BEGIN IONS
TITLE=Cmpd 148, AutoMSn(565.2489), 14.7 min
RTINSECONDS=879.376
SCANS=MS: 862 MSMS: 864
PEPMASS=565.24887	92981
CHARGE=2+
318.12722	443	1+
335.14885	3757	1+
353.15382	243	
354.14006	868	
363.14564	306	
395.76915	312	
402.17521	249	
405.15064	228	
406.13548	649	
423.16275	1227	1+
434.13650	287	
437.17041	277	1+
450.17505	196	
451.15904	870	1+
455.18470	590	
467.19820	636	
468.17872	1196	1+
476.36387	282	
481.19281	577	1+
498.20971	6938	1+
504.93686	356	
505.64407	437	
508.19705	685	1+
511.23325	219	
547.24795	210	
553.21212	1006	1+
561.04146	411	
565.24538	351	1+
570.23557	346	1+
585.30209	380	1+
614.26170	406	
615.25732	1297	1+
627.25744	378	1+
645.27959	6994	1+
653.68556	223	
655.27677	856	1+
716.26899	821	1+
725.29793	298	
742.28736	857	1+
759.32277	2868	1+
777.32069	409	1+
799.31336	1586	1+
810.82980	220	
816.34261	8063	1+
825.95933	283	
827.32441	459	
910.37359	283	
926.39191	1367	1+
927.36728	664	1+
944.40304	2306	1+
950.35217	325	1+
955.75639	220	
1001.42400	2101	1+
1094.44340	3845	1+
1111.47551	11954	1+
END IONS

###FS:    #m/z: 1027.43810 #charge   2
###MaxRes:#m/z:  0.00000 #charge-128
###MS: 862
###MSMS: 865
BEGIN IONS
TITLE=Cmpd 149, AutoMSn(1027.4381), 14.7 min
RTINSECONDS=879.877
SCANS=MS: 862 MSMS: 865
PEPMASS=1027.43810	57008
CHARGE=2+
370.24247	101	
385.18869	112	
427.32052	106	
463.21223	405	
626.34603	140	
898.32067	177	
986.45682	170	
1026.42334	138	
1026.94804	148	
1068.40182	129	
1069.40584	118	
1080.29297	707	
2053.87048	10504	1+
END IONS

###FS:    #m/z: 685.29757 #charge   3
###MaxRes:#m/z:  0.00000 #charge-128
###MS: 866
###MSMS: 867
BEGIN IONS
TITLE=Cmpd 150, AutoMSn(685.2976), 14.7 min
RTINSECONDS=882.894
SCANS=MS: 866 MSMS: 867
PEPMASS=685.29757	393040
CHARGE=3+
335.15255	3770	
361.12022	1397	
370.23897	1800	
379.70346	1171	
385.20332	2041	
393.70550	2292	
420.71101	1069	
446.17945	1186	
453.13053	1892	
463.20915	8950	1+
489.17807	1111	
498.29854	4621	1+
508.24556	1548	
513.25902	1912	
527.77526	1245	
531.21829	1275	
587.30538	2338	
587.80608	1144	
609.33629	1328	
616.24292	1663	1+
626.35801	6923	1+
634.74635	2467	
635.24785	1695	
679.29035	6942	1+
679.62392	7879	1+
679.95997	4785	1+
684.63374	1331	
684.95119	1028	
685.29727	48164	1+
685.63185	38562	1+
685.96371	26304	1+
729.33524	1868	1+
738.26576	49120	1+
738.82310	1220	
745.29705	1765	
766.41540	2413	1+
786.38572	4890	1+
796.34113	1322	
829.43278	4908	1+
857.42778	11571	1+
880.28113	2500	1+
881.27443	2089	1+
898.29705	106083	1+
915.40204	1771	1+
958.48254	3944	1+
969.44845	2699	1+
986.47179	23380	1+
1011.38402	15529	1+
1026.48940	4992	1+
1043.49599	31787	1+
1068.40088	36218	1+
1080.28821	1965	
1110.56055	4389	1+
1128.58526	30744	1+
1138.56172	4802	1+
1155.51797	29300	1+
1156.57553	6678	1+
1197.44590	13658	1+
1288.61383	5229	1+
1298.58581	3443	1+
1316.60776	8999	1+
1428.51527	7707	1+
1556.57340	3302	1+
1792.67783	2782	1+
1812.68715	6254	1+
END IONS

###FS:    #m/z: 565.24773 #charge   2
###MaxRes:#m/z:  0.00000 #charge-128
###MS: 866
###MSMS: 868
BEGIN IONS
TITLE=Cmpd 151, AutoMSn(565.2477), 14.7 min
RTINSECONDS=883.395
SCANS=MS: 866 MSMS: 868
PEPMASS=565.24773	74933
CHARGE=2+
318.12398	387	
324.10815	163	
335.14759	2768	1+
353.15520	160	
354.13980	811	1+
402.16483	206	
406.13058	642	
423.16007	825	1+
430.15913	237	1+
434.14085	292	1+
437.18226	365	1+
440.18998	225	
451.15941	646	1+
455.67651	161	
463.18996	660	1+
467.19657	225	
468.18271	716	1+
472.70839	154	
481.19541	506	1+
484.20892	191	
491.57216	262	
498.21275	4827	1+
504.93109	261	
505.64524	463	
505.74111	289	
506.57363	242	
508.19431	865	1+
539.21129	274	
539.58147	160	
539.70699	177	
553.21223	378	1+
565.24969	263	
570.23217	168	
585.31098	270	1+
592.26709	164	
598.23088	461	1+
615.24918	1388	1+
645.27914	4936	1+
716.25905	701	1+
724.27076	224	1+
725.28882	392	1+
742.29767	501	
759.31935	2408	1+
799.31412	1153	1+
816.34457	5741	1+
825.95594	548	
827.32718	264	
910.35291	171	
926.38172	1667	1+
944.40052	1628	1+
1001.42818	1259	1+
1094.43737	2222	1+
1111.47558	8288	1+
END IONS

###FS:    #m/z: 509.57462 #charge   3
###MaxRes:#m/z:  0.00000 #charge-128
###MS: 866
###MSMS: 869
BEGIN IONS
TITLE=Cmpd 152, AutoMSn(509.5746), 14.7 min
RTINSECONDS=883.896
SCANS=MS: 866 MSMS: 869
PEPMASS=509.57462	36811
CHARGE=3+
312.17838	1194	1+
359.12327	642	
376.14326	305	
391.72870	330	
441.21672	1685	1+
463.20165	322	
470.20203	409	1+
471.71205	436	
512.18823	284	
519.15747	300	
521.21539	406	
533.21459	1643	1+
536.73554	370	
537.25158	447	
538.23096	935	1+
543.24506	912	
543.75186	451	
555.26197	7830	1+
565.23496	688	1+
592.76153	624	1+
594.25818	287	
600.76559	389	
601.25539	344	
622.25853	642	
622.76693	578	
633.23154	310	
640.25645	315	
648.76942	890	
661.75627	293	
668.34512	2686	1+
729.25291	286	
760.28884	342	
766.39023	560	1+
782.38852	3678	1+
942.41450	513	
943.41560	307	
943.42710	807	1+
956.43975	2503	1+
1053.45117	872	1+
1067.46116	1456	1+
1257.51961	1739	1+
1282.51285	2796	1+
1297.53894	2873	1+
1300.53348	16489	1+
1314.55260	21594	1+
1413.61941	2118	1+
1427.62869	3262	1+
END IONS

###FS:    #m/z: 509.57355 #charge   3
###MaxRes:#m/z:  0.00000 #charge-128
###MS: 870
###MSMS: 871
BEGIN IONS
TITLE=Cmpd 153, AutoMSn(509.5736), 14.8 min
RTINSECONDS=886.927
SCANS=MS: 870 MSMS: 871
PEPMASS=509.57355	52487
CHARGE=3+
312.17661	737	
359.11897	435	
423.21210	304	
441.21664	1448	1+
449.24696	317	
463.21719	298	
470.20557	365	
477.21811	338	
512.20478	281	
517.14507	305	
519.15575	286	
525.16984	390	
527.23856	343	
527.73899	286	
533.18503	611	1+
536.23420	1911	1+
543.24705	719	
543.74651	565	
555.26128	7161	1+
594.23142	290	
600.75665	304	
601.25126	324	
629.26842	731	
629.77122	651	1+
640.27206	269	
641.76767	304	
648.76532	436	
662.25875	321	
668.34354	2389	1+
747.27764	483	
760.28838	584	1+
782.38836	3542	1+
904.90141	482	
942.41880	2005	1+
956.44482	2087	1+
1243.52095	1180	1+
1283.51928	1912	1+
1297.51747	2912	1+
1300.53371	14020	1+
1314.54940	21512	1+
1413.61325	2330	1+
1427.63649	3694	1+
END IONS

###FS:    #m/z: 617.63870 #charge   3
###MaxRes:#m/z:  0.00000 #charge-128
###MS: 870
###MSMS: 872
BEGIN IONS
TITLE=Cmpd 154, AutoMSn(617.6387), 14.8 min
RTINSECONDS=887.428
SCANS=MS: 870 MSMS: 872
PEPMASS=617.63870	30667
CHARGE=3+
391.73603	152	
472.70434	145	
479.24489	138	
490.24866	269	
501.22311	310	
501.76710	372	
530.25988	230	
530.75964	140	
544.76561	185	
581.77953	186	
582.27547	226	
591.29082	137	
607.80654	173	
611.96671	345	
612.29590	405	1+
612.62278	290	
616.80239	1085	
616.95351	194	
617.08546	140	
617.29767	1119	
617.64071	6085	1+
617.97324	5394	1+
618.30064	2903	1+
623.76977	205	
625.92301	774	1+
629.32544	618	1+
633.31922	441	1+
689.35385	364	1+
701.26351	887	1+
764.39022	315	1+
774.37046	756	1+
781.56396	160	
785.55604	181	
786.69945	144	
791.37376	393	1+
792.38099	899	1+
796.86450	141	
849.38161	482	1+
860.44512	444	1+
877.48348	3278	1+
888.45480	392	1+
905.47220	3811	1+
916.60761	332	
946.43086	8987	1+
974.53534	416	1+
1605.71586	1912	1+
END IONS

###FS:    #m/z: 763.85433 #charge-128
###MaxRes:#m/z:  0.00000 #charge-128
###MS: 870
###MSMS: 873
BEGIN IONS
TITLE=Cmpd 155, AutoMSn(763.8543), 14.8 min
RTINSECONDS=887.928
SCANS=MS: 870 MSMS: 873
PEPMASS=763.85433	11026

449.25327	148	
555.26693	128	
657.78711	180	
956.44013	104	
1526.70472	646	1+
END IONS

###FS:    #m/z: 617.63974 #charge   3
###MaxRes:#m/z:  0.00000 #charge-128
###MS: 874
###MSMS: 875
BEGIN IONS
TITLE=Cmpd 156, AutoMSn(617.6397), 14.8 min
RTINSECONDS=890.965
SCANS=MS: 874 MSMS: 875
PEPMASS=617.63974	32682
CHARGE=3+
373.13396	149	
382.70036	338	
385.64389	141	
446.23191	145	
489.26535	360	1+
492.76599	139	
501.24119	398	1+
504.23012	220	
530.26195	217	
544.77835	191	
547.88707	254	1+
548.23032	267	1+
548.56094	143	
567.77690	144	
575.90740	138	
595.28557	265	1+
607.79513	138	
609.27192	160	
612.62873	151	
613.27078	177	
616.30105	594	1+
616.78635	1909	1+
617.63875	3523	1+
617.97445	3830	1+
620.91040	150	
622.29615	185	
625.91345	253	
629.32777	391	
633.33206	234	
664.28649	138	
689.34037	444	
701.25311	791	1+
742.39061	271	1+
774.37290	1319	1+
785.56074	160	
792.38051	978	1+
800.31809	173	
849.36976	468	1+
860.45431	477	1+
877.48145	2031	1+
888.43798	487	1+
905.47634	3858	1+
915.73481	443	1+
916.62306	145	
946.43126	6906	1+
974.55303	352	1+
1162.56185	601	1+
1235.59134	4198	1+
1605.71897	1213	1+
1722.79784	425	1+
END IONS

###FS:    #m/z: 509.57477 #charge   3
###MaxRes:#m/z:  0.00000 #charge-128
###MS: 874
###MSMS: 876
BEGIN IONS
TITLE=Cmpd 157, AutoMSn(509.5748), 14.9 min
RTINSECONDS=891.466
SCANS=MS: 874 MSMS: 876
PEPMASS=509.57477	41516
CHARGE=3+
312.17640	788	1+
331.12587	182	
334.67608	174	
357.14847	212	1+
359.11434	526	
376.15365	230	
441.21802	1567	1+
449.24728	176	
472.20312	429	
478.71762	427	
508.23944	176	
512.19811	255	1+
519.15722	174	
527.24917	182	
527.72983	212	
533.19860	387	1+
534.73673	298	
538.23331	411	1+
543.24733	521	
543.75203	189	
555.26047	4681	1+
593.75389	244	
594.24158	234	
600.75534	236	
614.24739	188	
629.77783	496	1+
633.23808	191	
640.25813	267	
642.26234	583	
648.77455	535	1+
661.76148	188	
662.25800	400	1+
668.34022	1808	1+
678.34552	259	1+
729.25086	164	
746.27956	246	
760.29497	296	1+
782.38631	2413	1+
794.70683	265	
801.36151	259	1+
943.42132	474	1+
956.43323	1014	1+
1071.47106	902	1+
1243.52605	576	1+
1284.50207	845	1+
1297.53509	1163	1+
1300.53186	7853	1+
1314.55045	10052	1+
1413.62369	1491	1+
1427.63053	1744	1+
END IONS

###FS:    #m/z: 533.26489 #charge   2
###MaxRes:#m/z:  0.00000 #charge-128
###MS: 874
###MSMS: 877
BEGIN IONS
TITLE=Cmpd 158, AutoMSn(533.2649), 14.9 min
RTINSECONDS=891.967
SCANS=MS: 874 MSMS: 877
PEPMASS=533.26489	14793
CHARGE=2+
335.15034	119	
346.20728	645	1+
360.22251	156	
397.82374	124	
397.85730	200	
403.16794	245	1+
408.14198	897	1+
411.19167	117	
439.22299	110	
454.23910	100	
459.29076	324	1+
478.25763	202	
479.17792	161	
493.23417	168	
519.17692	576	1+
531.25990	104	
574.31607	1309	1+
585.33119	969	1+
592.25890	110	
607.23586	279	1+
610.33207	100	
685.32380	259	1+
703.35597	1309	1+
713.27124	136	
714.38539	383	1+
720.30957	194	
856.41533	254	1+
866.42283	3637	1+
874.41090	658	1+
877.38093	181	
878.19007	281	
945.43466	487	1+
975.50015	514	1+
977.45367	500	1+
END IONS

###FS:    #m/z: 795.32491 #charge   3
###MaxRes:#m/z:  0.00000 #charge-128
###MS: 878
###MSMS: 879
BEGIN IONS
TITLE=Cmpd 159, AutoMSn(795.3249), 14.9 min
RTINSECONDS=895.004
SCANS=MS: 878 MSMS: 879
PEPMASS=795.32491	25450
CHARGE=3+
385.13537	139	
403.19480	352	1+
460.22712	293	
478.20733	175	
488.18401	439	1+
506.20224	521	1+
513.21066	211	
513.72261	130	
517.24595	856	1+
533.22404	157	
541.72746	171	
574.12757	145	
574.26513	1871	1+
632.24841	522	1+
642.27942	139	
642.77607	272	
650.25233	426	1+
653.26152	149	
661.29559	1037	1+
669.90257	120	
671.25247	118	
680.27356	125	
709.26850	228	1+
718.32676	3571	1+
743.30473	169	
752.28517	149	
767.27929	244	1+
776.46610	366	
798.30917	128	
851.31975	289	1+
881.38445	1633	1+
911.34480	148	
920.35385	168	
938.36451	277	
968.40383	169	
968.42380	254	1+
1025.43649	141	
1082.44690	170	
1083.41394	172	
END IONS

###FS:    #m/z: 533.26554 #charge   2
###MaxRes:#m/z:  0.00000 #charge-128
###MS: 878
###MSMS: 880
BEGIN IONS
TITLE=Cmpd 160, AutoMSn(533.2655), 14.9 min
RTINSECONDS=895.505
SCANS=MS: 878 MSMS: 880
PEPMASS=533.26554	28774
CHARGE=2+
346.20985	643	1+
358.15549	195	
363.16255	149	
408.13989	483	
416.21678	113	
428.20307	327	1+
433.71526	170	
438.21148	236	1+
442.27420	202	
459.29118	684	1+
475.18860	109	
478.75087	140	
479.17844	356	1+
493.22660	243	1+
519.18139	258	
521.23189	250	1+
524.75961	159	
557.28822	290	
564.27452	126	
573.19272	162	
574.32198	851	1+
585.33431	1817	1+
587.20605	116	
592.25536	426	1+
604.24768	112	
607.24206	258	1+
685.32337	159	
696.36006	164	
702.31974	141	
703.36083	1330	1+
712.12813	846	
713.21802	458	
714.37970	552	1+
720.31549	140	
849.40802	148	
866.42482	4000	1+
874.39830	608	1+
877.38029	188	
884.23271	443	
945.44211	183	
976.47603	538	1+
977.46605	553	1+
END IONS

###FS:    #m/z: 617.63905 #charge   3
###MaxRes:#m/z:  0.00000 #charge-128
###MS: 878
###MSMS: 881
BEGIN IONS
TITLE=Cmpd 161, AutoMSn(617.6391), 14.9 min
RTINSECONDS=896.006
SCANS=MS: 878 MSMS: 881
PEPMASS=617.63905	23087
CHARGE=3+
387.69841	119	
396.69689	135	
431.73088	112	
460.69254	118	
488.26050	175	
504.23044	106	
567.78600	149	
573.78399	111	
582.27381	130	
600.27236	110	
608.78142	188	
614.29783	178	
616.78239	1572	1+
617.30955	434	
617.63678	1309	1+
617.97330	707	1+
622.96570	163	
625.90919	274	
629.31797	166	
633.32268	200	
648.30834	109	
664.30678	155	
689.34400	442	1+
701.24456	333	
774.37245	147	
792.39869	181	
849.38768	139	
877.48021	1277	1+
888.44605	437	1+
905.46761	1627	1+
946.42905	3262	1+
1080.28804	415	
1080.37891	453	
1234.57402	2054	1+
1605.68788	461	1+
END IONS

###FS:    #m/z: 533.26554 #charge   2
###MaxRes:#m/z:  0.00000 #charge-128
###MS: 882
###MSMS: 883
BEGIN IONS
TITLE=Cmpd 162, AutoMSn(533.2655), 15.0 min
RTINSECONDS=899.036
SCANS=MS: 882 MSMS: 883
PEPMASS=533.26554	33682
CHARGE=2+
343.18467	126	
346.20556	824	
364.17166	124	
408.13936	902	1+
411.19091	204	
421.16158	114	
429.19094	180	
439.23179	168	
459.29267	581	1+
488.74082	265	
493.23194	327	1+
498.27010	110	
519.17439	454	
521.22046	407	1+
530.22183	124	
557.25868	124	
574.31957	1140	1+
585.32849	979	1+
592.25249	146	
607.23469	198	
617.31380	107	
632.24024	155	
675.30398	116	
685.35018	217	1+
696.36421	341	
703.36217	1720	1+
713.22105	192	
714.36326	223	1+
720.32936	143	
728.28393	136	
838.87698	257	
866.42462	3878	1+
874.41224	688	1+
884.24132	281	
945.46093	241	
977.44053	372	
END IONS

###FS:    #m/z: 795.32568 #charge   3
###MaxRes:#m/z:  0.00000 #charge-128
###MS: 882
###MSMS: 884
BEGIN IONS
TITLE=Cmpd 163, AutoMSn(795.3257), 15.0 min
RTINSECONDS=899.537
SCANS=MS: 882 MSMS: 884
PEPMASS=795.32568	25549
CHARGE=3+
331.14455	148	
347.14767	139	
350.65114	115	
359.66427	139	
403.20051	152	
441.19276	368	1+
460.22555	363	
478.21465	106	
479.19540	270	
488.18558	114	
504.28378	185	
513.22251	128	
517.24633	583	1+
521.20574	127	
541.73436	137	
563.21763	309	1+
574.26939	1219	1+
605.23112	123	
613.75988	325	1+
632.24854	157	
633.77390	113	
642.28133	218	
650.26170	282	1+
661.29621	1127	1+
680.25558	147	
689.27588	130	
699.76564	139	
700.29943	175	
718.32634	2130	1+
789.63960	172	
881.38395	822	1+
940.37948	103	
1101.43708	106	
1102.41945	133	
END IONS

###FS:    #m/z: 698.61930 #charge   2
###MaxRes:#m/z:  0.00000 #charge-128
###MS: 882
###MSMS: 885
BEGIN IONS
TITLE=Cmpd 164, AutoMSn(698.6193), 15.0 min
RTINSECONDS=900.038
SCANS=MS: 882 MSMS: 885
PEPMASS=698.61930	12684
CHARGE=2+
334.20318	126	
335.14604	169	
361.11500	135	
385.17700	124	
400.71283	178	
404.23391	173	
414.22675	293	
457.73324	149	
463.20633	129	
506.21985	162	
508.25722	121	
514.25869	290	
539.33121	248	1+
542.77164	542	
543.27000	228	
550.76377	171	
576.78522	125	
578.23137	287	
593.30765	143	
599.27990	268	
667.38445	127	
698.32995	392	1+
700.35162	192	
738.27591	967	1+
745.30319	129	
898.29218	1498	1+
898.32116	437	1+
1011.38062	171	
1027.50504	122	
1068.40153	305	
END IONS

###FS:    #m/z: 604.90286 #charge   3
###MaxRes:#m/z:  0.00000 #charge-128
###MS: 886
###MSMS: 887
BEGIN IONS
TITLE=Cmpd 165, AutoMSn(604.9029), 15.1 min
RTINSECONDS=903.062
SCANS=MS: 886 MSMS: 887
PEPMASS=604.90286	107010
CHARGE=3+
308.62903	758	
331.14291	456	
335.14798	2415	1+
361.12018	1075	
367.16120	2178	1+
376.58778	703	
385.18359	2147	1+
391.73384	645	
404.13064	446	
408.83408	598	
418.14577	776	
435.19395	555	
436.10141	595	
437.17838	552	
444.19417	842	1+
446.18357	1326	
463.20924	6231	1+
488.18463	1592	1+
508.21382	1641	1+
511.15613	479	
527.20626	651	
528.18678	4165	1+
531.21562	600	
535.78512	623	
538.21683	545	
545.21167	4794	1+
555.78193	548	
560.21681	1048	1+
578.23350	12953	1+
598.23700	521	
599.22596	3115	1+
616.24720	6939	1+
691.28096	564	
721.24174	1018	1+
727.27623	3848	1+
736.24499	1816	1+
738.26573	30043	1+
745.29277	9338	1+
784.29883	7372	1+
784.30168	1527	1+
802.31512	26084	1+
807.29311	460	
880.28100	1260	1+
880.28259	3479	1+
887.41199	756	
897.36812	1378	
898.29838	53434	1+
915.39795	9087	1+
1011.38507	4761	1+
1068.39791	7607	1+
1075.42497	540	
1080.29144	852	
END IONS

###FS:    #m/z: 906.84819 #charge   2
###MaxRes:#m/z:  0.00000 #charge-128
###MS: 886
###MSMS: 888
BEGIN IONS
TITLE=Cmpd 166, AutoMSn(906.8482), 15.1 min
RTINSECONDS=903.563
SCANS=MS: 886 MSMS: 888
PEPMASS=906.84819	60236
CHARGE=2+
335.14905	1135	
340.16978	261	
361.11777	442	
367.17500	649	
368.15329	2298	1+
385.18412	2545	1+
391.73522	379	
418.12981	320	
420.15014	264	
437.17713	1257	1+
463.20692	1905	1+
489.18410	398	1+
491.18219	392	
500.18197	297	
508.21306	3079	1+
511.15948	473	
528.18654	4802	1+
545.21161	1360	1+
571.22646	283	
578.23397	1951	1+
582.19012	262	
599.22194	2673	1+
616.25017	1246	1+
700.26534	219	
711.23865	222	
727.28221	399	
728.26576	2418	1+
737.29257	551	
738.26586	3053	1+
745.28964	2339	1+
768.25323	241	
770.28430	236	
770.77969	219	
785.28572	2074	1+
897.38010	333	
900.30679	578	
906.36444	235	
915.39792	1251	1+
1011.37393	1270	1+
1068.39760	6577	1+
1080.28619	412	
1081.27071	569	
1197.44240	2666	1+
1210.97329	225	
1268.47190	2063	1+
1428.52512	1785	1+
1556.56327	1683	1+
1627.60605	842	1+
1777.64579	836	1+
1794.64867	12777	1+
1812.68997	24274	1+
END IONS

###FS:    #m/z: 704.30144 #charge   3
###MaxRes:#m/z:  0.00000 #charge-128
###MS: 886
###MSMS: 889
BEGIN IONS
TITLE=Cmpd 167, AutoMSn(704.3014), 15.1 min
RTINSECONDS=904.064
SCANS=MS: 886 MSMS: 889
PEPMASS=704.30144	18475
CHARGE=3+
335.15332	165	
370.14451	161	
427.25872	172	
435.72949	138	
449.21948	178	
463.21075	209	
506.19793	181	
508.24209	183	
513.74249	254	1+
522.24807	420	
522.76213	135	
542.75440	129	
543.25168	159	
555.32693	268	
578.23088	526	1+
584.80256	115	
593.30850	308	
598.77967	225	1+
599.24550	165	
607.31340	247	
673.32316	264	1+
683.37169	460	1+
701.84896	233	1+
704.29847	142	
738.26659	1318	1+
747.28201	721	
886.46098	360	1+
898.29437	3256	1+
914.46575	400	1+
915.43046	282	1+
1043.48254	190	
1068.39960	1152	1+
1080.27168	526	
1100.51546	906	1+
1100.52815	122	
1197.45811	354	
1198.46265	140	
1214.59013	128	
END IONS

###FS:    #m/z: 604.90409 #charge   3
###MaxRes:#m/z:  0.00000 #charge-128
###MS: 890
###MSMS: 891
BEGIN IONS
TITLE=Cmpd 168, AutoMSn(604.9041), 15.1 min
RTINSECONDS=907.088
SCANS=MS: 890 MSMS: 891
PEPMASS=604.90409	300475
CHARGE=3+
335.14917	4420	
359.15585	997	
361.12157	2502	
364.14676	995	
367.16009	3883	1+
385.17913	5343	1+
404.13226	1100	
418.13592	1911	
436.09876	2457	
437.17382	1336	
440.64886	2265	
444.20320	1004	
446.18230	2378	
449.19888	1220	
463.20595	15081	1+
488.18415	2545	1+
492.71729	965	
508.21280	2885	
527.20213	1069	
528.18963	7766	1+
538.21995	967	
545.21012	9058	1+
561.20970	1583	
578.23437	26518	1+
598.23835	1487	
599.22753	6591	1+
616.24810	15898	1+
691.28020	1148	
721.23860	2946	1+
727.28475	2052	
728.27015	4214	1+
736.25767	1836	1+
738.26502	73882	1+
745.29468	21163	1+
767.27639	1788	1+
784.29695	15774	1+
784.30323	4107	1+
802.31628	61162	1+
807.29103	1066	
881.27515	8553	1+
887.40415	1611	
897.38227	3509	
898.29689	128219	1+
915.39536	23159	1+
1011.38620	12806	1+
1068.40154	18796	1+
1080.27406	1546	
1197.44712	1195	
END IONS

###FS:    #m/z: 906.84896 #charge   2
###MaxRes:#m/z:  0.00000 #charge-128
###MS: 890
###MSMS: 892
BEGIN IONS
TITLE=Cmpd 169, AutoMSn(906.8490), 15.1 min
RTINSECONDS=907.589
SCANS=MS: 890 MSMS: 892
PEPMASS=906.84896	201254
CHARGE=2+
335.15161	1556	
340.15956	533	
361.12073	1072	
367.17104	961	
368.15671	3442	
385.18371	4684	1+
391.73815	1268	
437.17411	2054	1+
463.20564	3718	1+
508.21348	4441	1+
511.16938	657	
528.18463	8091	1+
545.21523	1863	
578.23353	2611	1+
582.19848	733	
599.22433	5022	1+
616.24512	3051	1+
714.75903	1339	
715.25535	616	
727.27974	554	
728.26947	3821	1+
738.26281	5818	1+
745.29048	3949	1+
747.28600	1452	
778.78540	1078	
779.29128	779	
785.28697	4216	1+
814.31547	621	
889.33629	870	
889.83445	886	
897.38378	566	
900.30859	1736	
909.83465	558	
915.39865	2145	1+
1011.38294	1239	
1012.37310	763	
1068.39780	10834	1+
1197.44164	5077	1+
1268.47788	3303	1+
1281.32691	679	
1428.51709	951	
1794.65560	27857	1+
1812.69071	57522	1+
END IONS

###FS:    #m/z: 554.74875 #charge   2
###MaxRes:#m/z:  0.00000 #charge-128
###MS: 890
###MSMS: 893
BEGIN IONS
TITLE=Cmpd 170, AutoMSn(554.7487), 15.1 min
RTINSECONDS=908.09
SCANS=MS: 890 MSMS: 893
PEPMASS=554.74875	40756
CHARGE=2+
311.13355	165	
318.12239	295	
335.14835	710	1+
407.19904	202	
419.21182	189	
428.18376	211	
436.23021	445	
446.20273	1671	1+
460.20983	476	
464.21093	2590	1+
481.19046	736	1+
498.21279	4265	1+
504.92811	454	
505.64227	297	
506.55946	565	
515.23703	359	
526.24262	182	
546.23012	300	
565.26050	169	
583.27201	234	
611.28028	303	
628.25138	270	
645.28012	11929	1+
653.68439	165	
654.73294	950	1+
750.30257	170	
791.35038	159	
808.34125	9970	1+
817.80424	545	
819.12144	252	
936.44838	356	
936.45155	1946	1+
1108.49378	2917	1+
END IONS

###FS:    #m/z: 604.90427 #charge   3
###MaxRes:#m/z:  0.00000 #charge-128
###MS: 894
###MSMS: 895
BEGIN IONS
TITLE=Cmpd 171, AutoMSn(604.9043), 15.2 min
RTINSECONDS=911.115
SCANS=MS: 894 MSMS: 895
PEPMASS=604.90427	330221
CHARGE=3+
335.14927	4876	
361.11928	3451	1+
368.15710	3921	1+
385.18086	5609	1+
392.65539	2108	
393.15229	1664	
418.13947	1891	
436.09878	2018	
437.17149	1255	
440.64936	2113	
446.18115	2494	
449.20565	1156	
463.20721	14321	1+
488.18562	2805	1+
492.71323	1222	
508.21401	2854	
527.20136	1204	
528.18701	7457	1+
531.21954	1143	
538.22332	1154	
545.21050	9694	1+
561.20931	1736	
564.16088	1129	
578.23475	28614	1+
598.24110	1750	
599.22592	7106	1+
616.24821	17660	1+
674.24995	1420	
691.27088	1104	
721.24175	2353	
727.27560	7315	1+
738.26541	74926	1+
745.29518	21098	1+
767.27769	1736	1+
784.30435	6218	
785.29868	10601	1+
802.31497	62832	1+
807.29553	1153	
881.27432	7978	1+
887.40424	1475	
897.38504	3241	
898.29680	132324	1+
915.39671	22704	1+
1011.38320	13671	1+
1068.40378	19473	1+
1197.43927	1230	
END IONS

###FS:    #m/z: 906.84926 #charge   2
###MaxRes:#m/z:  0.00000 #charge-128
###MS: 894
###MSMS: 896
BEGIN IONS
TITLE=Cmpd 172, AutoMSn(906.8493), 15.2 min
RTINSECONDS=911.616
SCANS=MS: 894 MSMS: 896
PEPMASS=906.84926	230388
CHARGE=2+
335.14922	1358	
340.16261	615	
361.12003	541	
367.17489	904	
368.15671	3767	1+
374.61721	583	
374.69954	445	
385.18150	4842	1+
391.73464	377	
418.14152	448	
437.17582	1617	1+
463.20494	3450	1+
488.18352	1054	1+
508.21491	3929	1+
511.15976	593	
528.18735	6562	1+
535.80853	1969	
545.21260	1555	
560.21269	499	
578.23586	2346	1+
599.22428	3872	1+
616.24352	1712	1+
727.28048	442	
728.27103	3429	1+
738.26485	5501	1+
745.29313	3471	1+
748.39294	760	
768.26250	407	
769.79233	379	
770.29569	537	
778.79173	1471	
779.29397	1039	1+
785.29134	3863	1+
802.31579	455	
814.31965	387	
900.30338	2385	1+
905.83279	437	
915.39236	1599	1+
1011.37643	1905	1+
1068.39817	9242	1+
1080.27528	443	
1081.27662	417	
1197.43663	3741	1+
1210.97626	536	
1268.47640	2699	1+
1428.50930	4483	1+
1441.04878	634	
1777.65330	1313	1+
1794.65331	22600	1+
1812.69072	48144	1+
END IONS

###FS:    #m/z: 554.74904 #charge   2
###MaxRes:#m/z:  0.00000 #charge-128
###MS: 894
###MSMS: 897
BEGIN IONS
TITLE=Cmpd 173, AutoMSn(554.7490), 15.2 min
RTINSECONDS=912.117
SCANS=MS: 894 MSMS: 897
PEPMASS=554.74904	51557
CHARGE=2+
318.12387	337	
324.09339	144	
335.15158	251	
385.18752	131	
389.19181	200	
395.78135	200	
418.20622	195	
429.18283	225	
436.21844	799	1+
446.20512	1242	1+
464.21332	2500	1+
472.37431	209	
481.18834	392	
498.20916	3560	1+
504.94016	430	
505.45216	200	
505.64767	337	
505.73921	124	
515.24386	135	
546.25028	393	1+
554.25843	943	1+
583.28176	386	1+
611.29238	398	
628.25682	332	
645.27911	9061	1+
653.69973	157	
654.76392	484	1+
766.32808	126	
774.38438	141	
808.34281	9076	1+
819.00776	124	
819.12347	270	
919.41962	399	1+
936.44029	1926	1+
1090.48097	511	1+
1108.49963	2212	1+
END IONS

###FS:    #m/z: 554.75005 #charge   2
###MaxRes:#m/z:  0.00000 #charge-128
###MS: 898
###MSMS: 899
BEGIN IONS
TITLE=Cmpd 174, AutoMSn(554.7501), 15.3 min
RTINSECONDS=915.141
SCANS=MS: 898 MSMS: 899
PEPMASS=554.75005	40603
CHARGE=2+
318.12699	288	
335.15162	308	
361.18862	117	
407.19586	155	
428.19349	111	
435.19320	144	
436.20642	813	1+
446.20533	1074	1+
460.20574	139	
464.21009	1483	1+
472.35364	149	
498.21270	3120	1+
504.93646	240	
505.64689	245	
506.55592	225	
526.73816	152	
546.23901	192	
546.73201	117	
554.27018	137	
566.25607	127	
611.27498	193	
628.24799	327	1+
645.28066	7777	1+
653.68717	138	
654.77567	561	
654.81419	990	
717.33869	174	
774.36078	155	
808.34203	8024	1+
819.13489	206	
936.44166	1497	1+
936.44868	165	
1108.48667	2279	1+
END IONS

###FS:    #m/z: 468.51758 #charge   2
###MaxRes:#m/z:  0.00000 #charge-128
###MS: 898
###MSMS: 900
BEGIN IONS
TITLE=Cmpd 175, AutoMSn(468.5176), 15.3 min
RTINSECONDS=915.642
SCANS=MS: 898 MSMS: 900
PEPMASS=468.51758	22979
CHARGE=2+
360.19784	254	1+
367.23763	176	
379.19415	243	
381.18131	202	
387.70047	255	
398.20177	230	
428.76850	154	
432.19744	242	
443.18214	241	
449.24292	494	
451.25564	387	1+
462.22025	231	
469.28588	192	
480.24467	207	
487.51945	208	
488.27783	207	
495.33978	264	
495.63859	180	
497.27183	841	1+
518.20968	187	
543.31309	157	
549.25778	730	1+
567.29339	628	
567.80281	233	
610.34975	766	1+
636.30952	176	
640.36770	219	
646.30481	4144	1+
658.39171	190	
738.43737	261	
774.40406	410	1+
854.51257	271	1+
870.47076	173	
883.48940	322	1+
902.50059	357	1+
END IONS

###FS:    #m/z: 370.17070 #charge   3
###MaxRes:#m/z:  0.00000 #charge-128
###MS: 898
###MSMS: 901
BEGIN IONS
TITLE=Cmpd 176, AutoMSn(370.1707), 15.3 min
RTINSECONDS=916.144
SCANS=MS: 898 MSMS: 901
PEPMASS=370.17070	21076
CHARGE=3+
318.12309	1311	1+
324.10530	436	
335.14970	3873	1+
344.15550	144	
346.19915	119	
351.17156	405	
371.16369	341	1+
379.19017	182	
385.17778	280	
389.17397	835	1+
395.77163	416	
402.20499	151	
407.19431	876	1+
411.23886	238	1+
418.19643	401	1+
428.18527	263	1+
430.20322	412	1+
436.21852	615	1+
446.20593	1306	1+
448.21311	531	
455.29732	314	
460.22473	152	
463.17875	272	
464.21486	2476	1+
474.21868	192	
481.18575	849	1+
498.21123	7522	1+
505.64871	443	
506.57097	172	
554.25609	192	
566.26855	266	
582.23567	136	
583.28709	477	1+
593.26433	126	
611.28252	727	1+
628.26778	181	
645.27963	2627	1+
653.68519	120	
653.91591	148	
654.23560	116	
654.73328	1387	1+
808.33760	2260	1+
817.79969	791	
END IONS

###FS:    #m/z: 468.51567 #charge   2
###MaxRes:#m/z:  0.00000 #charge-128
###MS: 902
###MSMS: 903
BEGIN IONS
TITLE=Cmpd 177, AutoMSn(468.5157), 15.3 min
RTINSECONDS=919.16
SCANS=MS: 902 MSMS: 903
PEPMASS=468.51567	18941
CHARGE=2+
315.16186	173	
325.21973	126	
333.17539	219	
357.21063	200	
367.22760	215	1+
369.17920	193	
388.20609	236	1+
395.77214	136	
413.78391	143	
421.21055	136	
432.19696	172	
439.74255	211	
442.24532	265	1+
449.25521	200	
451.25759	315	1+
464.22922	166	
480.25069	446	1+
488.29348	129	
488.40014	152	
490.24780	153	
495.32402	354	
497.27232	249	
535.81785	153	
543.65365	126	
549.24902	587	1+
577.77854	132	
593.33130	145	
601.29228	131	
610.34719	398	1+
628.28568	150	
630.36394	205	1+
646.30127	2343	1+
646.30638	931	1+
654.76026	474	1+
658.39646	283	1+
738.45192	188	
774.39413	402	
854.52032	244	1+
END IONS

###FS:    #m/z: 806.83068 #charge   3
###MaxRes:#m/z:  0.00000 #charge-128
###MS: 902
###MSMS: 904
BEGIN IONS
TITLE=Cmpd 178, AutoMSn(806.8307), 15.3 min
RTINSECONDS=919.661
SCANS=MS: 902 MSMS: 904
PEPMASS=806.83068	12009
CHARGE=3+
405.21446	214	
462.23413	193	
470.70812	331	1+
500.71084	273	1+
514.23340	184	
525.30820	156	
529.24337	262	
529.74267	291	
549.74444	158	
557.74997	354	1+
582.27631	913	1+
614.25516	231	
622.27247	305	
653.36982	521	1+
666.76344	206	
667.26827	148	
673.24695	145	
682.30054	246	
702.29358	244	1+
710.33488	477	1+
739.34075	562	1+
796.36474	867	1+
801.65813	513	1+
801.99807	300	
802.31862	156	
808.32607	299	1+
839.36275	691	1+
883.38502	183	
940.42074	424	1+
942.42556	257	
999.40336	752	1+
1009.93660	337	
1010.06824	201	
1011.00424	148	
1027.42769	184	
1028.42252	164	
1159.43610	205	
1159.44181	1010	1+
1160.45191	204	
1244.52306	967	1+
1245.53812	148	
2133.80814	428	1+
END IONS

###FS:    #m/z: 597.77850 #charge   2
###MaxRes:#m/z:  0.00000 #charge-128
###MS: 902
###MSMS: 905
BEGIN IONS
TITLE=Cmpd 179, AutoMSn(597.7785), 15.3 min
RTINSECONDS=920.163
SCANS=MS: 902 MSMS: 905
PEPMASS=597.77850	11252
CHARGE=2+
384.20528	120	
450.19626	392	
512.25850	120	
525.30154	148	
544.24469	126	
582.27940	153	
590.29032	138	
654.37262	117	
664.23769	513	1+
729.28733	600	1+
738.27284	165	
751.26639	116	
800.32466	516	1+
879.35896	126	
897.37744	3775	1+
907.35080	1438	
996.44758	470	1+
1194.54613	489	1+
END IONS

###FS:    #m/z: 801.32947 #charge   3
###MaxRes:#m/z:  0.00000 #charge-128
###MS: 906
###MSMS: 907
BEGIN IONS
TITLE=Cmpd 180, AutoMSn(801.3295), 15.4 min
RTINSECONDS=923.181
SCANS=MS: 906 MSMS: 907
PEPMASS=801.32947	143566
CHARGE=3+
327.18787	307	
356.17863	351	
384.20223	291	
393.20605	323	
405.21159	895	1+
422.24362	2010	1+
525.31323	1405	1+
533.92871	395	
563.19338	330	
573.16271	473	
578.17820	329	
582.26713	7529	1+
630.77996	393	
636.22213	454	
653.37082	3424	1+
673.25856	2580	1+
673.75406	1010	
710.32769	6117	1+
719.21284	401	
736.80223	413	
737.30020	500	
768.29010	515	1+
788.29724	1909	1+
789.65531	338	
794.70238	728	
795.32547	3665	1+
795.66030	3335	1+
795.99280	2978	1+
800.67263	315	
801.32836	13063	1+
801.66368	14041	1+
801.99766	11104	1+
805.06149	352	
813.40506	2454	1+
821.34629	737	1+
839.36911	5169	1+
845.30838	552	1+
851.43680	730	1+
942.44515	4493	1+
974.34844	969	1+
982.37141	310	
999.40144	8650	1+
1009.93126	703	
1057.47498	5625	1+
1114.49547	753	
1114.50016	3227	1+
1128.43865	437	
1141.43366	1551	1+
1159.43367	16041	1+
1215.55203	1838	1+
1225.53103	1428	1+
1243.54019	14826	1+
1255.25220	1087	
1288.47643	2013	1+
1345.48668	400	
1375.57563	1458	1+
1385.57718	1683	1+
1403.57179	7240	1+
1460.51733	325	
1460.52788	1521	1+
1563.59737	2492	1+
1692.63861	3416	1+
1749.58426	1066	1+
1820.70549	2690	1+
1980.74903	1005	1+
2108.80057	1512	1+
2113.89245	2852	1+
2132.78742	5567	1+
END IONS

###FS:    #m/z: 508.95352 #charge   3
###MaxRes:#m/z:  0.00000 #charge-128
###MS: 906
###MSMS: 908
BEGIN IONS
TITLE=Cmpd 181, AutoMSn(508.9535), 15.4 min
RTINSECONDS=923.683
SCANS=MS: 906 MSMS: 908
PEPMASS=508.95352	13035
CHARGE=3+
345.71657	448	
360.13381	1177	
363.21107	1687	1+
403.22812	459	
423.25688	548	
431.22491	1121	1+
471.24870	714	1+
471.59587	568	
473.22640	1014	1+
508.28328	699	
508.62104	463	
508.95286	11078	1+
509.28665	7769	1+
509.62111	3566	1+
512.72591	548	
544.30530	404	
555.25526	1519	1+
562.31288	2001	1+
576.78985	552	
577.29276	408	
590.85168	641	
591.35079	444	
594.24152	748	1+
608.85087	416	
619.32287	367	
619.82823	397	
630.34327	650	1+
642.29552	423	
688.40355	387	
690.41703	8075	1+
699.16278	526	
705.35873	540	
705.86368	432	
722.34080	2993	1+
793.43239	493	
818.51026	2632	1+
835.42845	1106	1+
906.50901	389	
955.56888	987	1+
1052.62600	10435	1+
1052.62845	1261	
1053.61964	620	
1162.66926	1930	1+
1251.72466	15117	1+
1265.65692	1539	1+
1300.53278	4280	1+
1314.54956	1737	1+
1394.72636	2151	1+
1411.75287	28543	1+
END IONS

###FS:    #m/z: 597.77702 #charge   1
###MaxRes:#m/z:  0.00000 #charge-128
###MS: 906
###MSMS: 909
BEGIN IONS
TITLE=Cmpd 182, AutoMSn(597.7770), 15.4 min
RTINSECONDS=924.184
SCANS=MS: 906 MSMS: 909
PEPMASS=597.77702	13207
CHARGE=1+
341.15506	146	
350.68063	128	
361.20594	126	
371.85274	125	
386.14176	128	
400.12812	161	
401.17736	1354	1+
405.11649	135	
405.20512	162	
418.15973	126	
424.27533	215	
438.21140	300	
471.72405	123	
489.24943	138	
495.24050	122	
512.22722	152	
521.24713	338	
525.31320	117	
558.25306	118	
564.21158	148	
566.75528	213	
582.27234	361	
586.32252	122	
588.26842	129	
588.76708	206	
590.30189	394	1+
596.95597	862	1+
597.61892	534	
END IONS

###FS:    #m/z: 508.95312 #charge   3
###MaxRes:#m/z:  0.00000 #charge-128
###MS: 910
###MSMS: 911
BEGIN IONS
TITLE=Cmpd 183, AutoMSn(508.9531), 15.5 min
RTINSECONDS=927.213
SCANS=MS: 910 MSMS: 911
PEPMASS=508.95312	252210
CHARGE=3+
360.13560	4175	
363.21268	3567	
409.75980	2019	
423.25491	1559	
431.22753	2891	
471.25855	3470	
471.59402	2346	
471.92607	1297	
473.22751	3494	1+
508.28113	3731	
508.62302	2248	
508.95364	60804	1+
509.28787	41810	1+
509.62097	25301	
562.30922	6409	1+
576.78731	1764	
590.84468	1970	
593.36337	1449	
619.33039	1619	
619.83072	1772	
650.77608	2289	
651.27509	1420	
690.41715	29776	1+
697.37524	1611	
705.36958	2332	
705.87674	2332	
722.34231	9801	1+
793.43210	1616	
818.51079	5335	1+
835.42577	4793	1+
906.52625	1370	
955.57135	3826	1+
1052.62626	5165	
1052.62868	38354	1+
1053.63204	3722	
1162.67075	8424	1+
1251.72709	70849	1+
1265.65164	7794	1+
1394.73622	8057	1+
1411.75534	128881	1+
END IONS

###FS:    #m/z: 801.32957 #charge   3
###MaxRes:#m/z:  0.00000 #charge-128
###MS: 910
###MSMS: 912
BEGIN IONS
TITLE=Cmpd 184, AutoMSn(801.3296), 15.5 min
RTINSECONDS=927.714
SCANS=MS: 910 MSMS: 912
PEPMASS=801.32957	166731
CHARGE=3+
355.66590	416	
404.21628	807	1+
422.23836	1665	1+
424.26237	335	
491.69785	414	
525.31406	616	
548.74298	540	
549.24124	392	
565.72356	335	
582.26970	7906	1+
608.27374	1021	
608.77821	375	
630.78869	499	
653.37050	2901	1+
656.80541	420	
710.32947	5495	1+
788.29487	1783	1+
789.98933	499	
794.68619	349	
795.32496	1248	
795.66320	2845	1+
795.99055	2520	1+
796.33625	1730	1+
799.29510	368	
800.66181	487	
800.99043	469	
801.32844	13244	1+
801.66461	13000	1+
801.99856	8731	1+
813.40306	2724	1+
821.36011	614	1+
839.37333	4995	1+
851.44772	610	1+
855.34513	347	
901.85968	333	
942.44510	4614	1+
974.34324	798	1+
991.37634	320	
999.39965	8646	1+
1009.92438	550	
1057.46884	5796	1+
1114.49218	759	
1114.49648	3661	1+
1115.49427	549	
1141.42182	1575	1+
1159.43679	16218	1+
1225.52899	1343	1+
1243.53763	12539	1+
1255.25343	1177	
1258.17439	631	
1288.48189	1253	1+
1345.50012	4078	1+
1375.56744	1143	1+
1385.56872	1665	1+
1403.57271	6087	1+
1460.53983	1421	1+
1472.59754	760	1+
1563.60928	2363	1+
1692.65051	2704	1+
1820.70190	2371	1+
2108.79280	974	1+
2132.78861	5970	1+
2255.86122	724	1+
END IONS

###FS:    #m/z: 382.21798 #charge   2
###MaxRes:#m/z:  0.00000 #charge-128
###MS: 910
###MSMS: 913
BEGIN IONS
TITLE=Cmpd 185, AutoMSn(382.2180), 15.5 min
RTINSECONDS=928.215
SCANS=MS: 910 MSMS: 913
PEPMASS=382.21798	140442
CHARGE=2+
342.12015	949	1+
345.17818	674	
345.71465	1739	
346.16166	1306	1+
350.77674	599	
350.86043	588	
360.13589	3346	1+
363.20988	6432	1+
368.26159	661	
369.52350	532	
371.20359	575	
381.22771	796	1+
391.22581	556	
396.24172	1528	1+
401.23960	537	
403.23363	6750	1+
416.22577	846	1+
423.26107	3462	1+
429.22101	958	1+
431.23102	10965	1+
434.22087	566	
438.24168	1641	1+
446.23249	714	1+
474.24899	4175	1+
483.27347	723	
514.30080	1013	1+
516.30786	3648	1+
531.32692	1437	1+
533.31462	989	1+
536.33943	1109	
542.29917	944	1+
544.30522	4422	1+
549.22916	626	
550.02230	717	
554.27218	699	
559.31937	2815	1+
577.24106	580	
581.84187	805	
593.35887	3331	1+
594.25510	931	
602.37129	1784	1+
630.36899	2896	1+
638.69639	1181	
667.37367	2038	1+
672.41301	1889	1+
681.08186	1383	1+
688.39572	612	
690.41806	21601	1+
696.37901	1629	1+
698.64405	576	
700.24289	627	
705.33298	1058	1+
712.41226	891	1+
722.34791	568	
722.35413	816	1+
724.36931	564	
741.40724	545	
END IONS

###FS:    #m/z: 508.95371 #charge   3
###MaxRes:#m/z:  0.00000 #charge-128
###MS: 914
###MSMS: 915
BEGIN IONS
TITLE=Cmpd 186, AutoMSn(508.9537), 15.5 min
RTINSECONDS=931.25
SCANS=MS: 914 MSMS: 915
PEPMASS=508.95371	381877
CHARGE=3+
345.16015	1826	
360.13477	4051	
363.20941	3566	
409.75903	2069	
423.25275	1646	
431.22695	2003	
471.25812	4406	
471.59501	3730	
471.92435	2156	
473.22293	3280	1+
508.28251	2857	
508.61340	2808	
508.95311	67872	1+
509.28630	49162	1+
509.62172	26220	
510.75631	1610	
562.31056	7139	1+
576.79061	2079	
577.28134	1611	
590.84814	1548	
594.24272	1766	
619.33480	2123	
619.83654	1466	
625.35646	1864	
650.77126	1981	
690.41721	32632	1+
705.36609	2628	
705.87940	2725	
722.33941	10907	1+
758.42239	9671	1+
793.43509	2110	
818.51159	6831	1+
835.42740	5515	1+
906.51280	1905	
955.55633	5038	1+
1052.62870	53627	1+
1162.66469	9728	1+
1251.72715	76342	1+
1265.65205	7695	1+
1393.73536	8707	1+
1411.75537	148470	1+
END IONS

###FS:    #m/z: 382.21817 #charge   2
###MaxRes:#m/z:  0.00000 #charge-128
###MS: 914
###MSMS: 916
BEGIN IONS
TITLE=Cmpd 187, AutoMSn(382.2182), 15.5 min
RTINSECONDS=931.752
SCANS=MS: 914 MSMS: 916
PEPMASS=382.21817	231289
CHARGE=2+
342.11892	1045	1+
345.17619	623	
345.71550	739	
346.16071	1541	1+
351.24429	683	
351.54546	441	
357.20972	1043	
360.13333	3614	1+
363.21283	5726	1+
366.40351	600	
368.26769	836	
375.52475	419	
391.23652	554	
396.24239	1620	1+
403.23295	6274	1+
409.76301	873	
416.23095	623	1+
423.25927	4120	1+
430.22646	409	
431.23009	10026	1+
434.21755	533	
438.11762	450	
438.24381	772	
447.25290	748	1+
452.75163	1120	1+
472.75020	834	
474.24763	3849	1+
483.27924	530	
505.32163	547	
514.30290	1320	1+
516.30975	2884	1+
531.33338	1165	1+
533.32082	945	1+
536.33800	1163	1+
542.30538	764	1+
544.30576	3568	1+
549.23119	630	
559.32237	2417	1+
562.30909	2425	1+
562.79622	539	
566.24481	462	
576.77799	456	
593.36526	2095	
594.26340	1055	
602.37319	1866	1+
611.27847	485	
626.37407	545	1+
630.37242	2766	1+
644.40496	766	1+
667.37019	1279	1+
672.40671	1695	1+
688.39629	858	1+
690.41691	19320	1+
696.39136	897	
705.32737	1035	1+
722.35072	2205	1+
740.40012	1823	1+
END IONS

###FS:    #m/z: 801.33096 #charge   3
###MaxRes:#m/z:  0.00000 #charge-128
###MS: 914
###MSMS: 917
BEGIN IONS
TITLE=Cmpd 188, AutoMSn(801.3310), 15.5 min
RTINSECONDS=932.253
SCANS=MS: 914 MSMS: 917
PEPMASS=801.33096	125623
CHARGE=3+
355.67302	221	
393.21541	257	
405.21176	524	1+
422.23803	1624	1+
520.73734	199	
525.31535	616	
532.98422	229	
548.73934	212	
573.16255	281	1+
582.26754	4585	1+
590.30149	945	1+
591.17280	224	
599.26765	274	
644.75036	387	
653.37276	1955	1+
655.23994	266	1+
656.79210	329	
664.74416	465	1+
679.29227	205	
688.29526	339	
693.30258	888	1+
693.76744	282	
710.32993	2509	1+
719.22919	379	1+
721.76735	243	1+
732.26578	204	
768.30626	582	1+
781.79414	535	1+
788.29456	1748	1+
789.65983	211	
794.69824	1036	
795.32563	1519	1+
795.66089	1448	1+
795.97700	989	1+
799.95036	334	1+
801.33269	5920	1+
801.66409	6070	1+
801.99207	4123	1+
805.34200	394	1+
805.98535	474	1+
806.67150	223	
813.40945	1400	1+
821.36227	414	1+
839.36698	2840	1+
845.31994	512	1+
851.44186	829	1+
856.03128	200	
896.84577	302	1+
942.44620	2701	1+
946.35384	229	
974.34728	761	1+
981.40157	283	1+
999.40255	5043	1+
1009.92635	1192	
1057.47470	3311	1+
1078.26363	357	
1114.50167	2316	1+
1129.43186	205	
1129.48406	473	1+
1141.40850	1463	1+
1153.65287	551	
1159.43117	9039	1+
1215.54787	989	1+
1225.53542	972	1+
1243.53711	7668	1+
1255.25246	1009	
1260.55558	472	1+
1289.48329	877	1+
1345.50413	1948	1+
1345.50697	237	
1376.55852	754	1+
1403.56465	3672	1+
1460.51794	1030	1+
1563.59882	1715	1+
1674.65197	415	1+
1691.64233	1812	1+
1749.59741	499	1+
1820.71412	766	1+
1980.72968	481	1+
2108.81459	623	1+
2132.77608	3273	1+
END IONS

###FS:    #m/z: 382.21764 #charge   2
###MaxRes:#m/z:  0.00000 #charge-128
###MS: 918
###MSMS: 919
BEGIN IONS
TITLE=Cmpd 189, AutoMSn(382.2176), 15.6 min
RTINSECONDS=935.284
SCANS=MS: 918 MSMS: 919
PEPMASS=382.21764	189041
CHARGE=2+
342.11132	790	1+
345.17824	498	
345.70902	858	
346.16166	1427	1+
351.22970	559	1+
360.13531	3076	1+
363.21048	4588	1+
368.26560	486	
369.52367	1166	
389.72461	383	
396.23098	1048	1+
403.23093	5051	1+
409.75501	486	
423.25791	2715	1+
429.21914	495	1+
431.23019	8082	1+
434.21280	478	
438.10835	364	
438.24560	836	
449.24216	475	
464.23486	615	1+
474.24538	3552	1+
481.25648	1873	1+
491.27796	409	
508.79163	380	
514.30820	738	1+
516.30730	2849	1+
531.32375	1107	1+
533.31945	476	
536.33649	1055	1+
542.30437	740	1+
544.31079	2651	1+
549.22299	574	
554.27173	639	
559.32188	1861	1+
561.32192	593	
562.30760	2411	1+
562.77736	446	
566.25494	502	
577.23019	466	
593.36081	3295	1+
594.24639	1123	1+
602.37526	1442	1+
626.85740	457	
630.36805	2653	1+
667.37377	1541	1+
672.40411	1597	1+
680.35845	374	
690.41765	17463	1+
696.38502	618	
697.01137	548	
699.16460	360	
704.33374	474	1+
705.34065	862	1+
712.41659	1376	1+
722.34681	403	
722.35877	783	1+
741.40530	925	1+
END IONS

###FS:    #m/z: 762.92451 #charge   2
###MaxRes:#m/z:  0.00000 #charge-128
###MS: 918
###MSMS: 920
BEGIN IONS
TITLE=Cmpd 190, AutoMSn(762.9245), 15.6 min
RTINSECONDS=935.784
SCANS=MS: 918 MSMS: 920
PEPMASS=762.92451	51178
CHARGE=2+
345.15789	682	1+
360.13458	167	
362.17477	334	
423.24192	181	
431.23746	140	
473.22046	878	1+
551.77580	113	
570.27127	129	
582.28665	354	1+
590.30912	112	
626.37380	201	
653.37272	115	
673.36075	184	
676.36272	207	
679.31716	128	
689.86428	210	
690.41320	1792	1+
698.92401	117	
699.16314	292	
700.24014	136	
706.37398	122	
707.36024	328	1+
710.32556	175	
753.92896	132	
761.91186	177	
762.39928	194	
793.43395	188	
818.50344	228	
835.43136	665	1+
839.36117	258	
906.49986	125	
1052.62308	2244	1+
1524.84088	9343	1+
END IONS

###FS:    #m/z: 508.95303 #charge   3
###MaxRes:#m/z:  0.00000 #charge-128
###MS: 918
###MSMS: 921
BEGIN IONS
TITLE=Cmpd 191, AutoMSn(508.9530), 15.6 min
RTINSECONDS=936.285
SCANS=MS: 918 MSMS: 921
PEPMASS=508.95303	60175
CHARGE=3+
342.11602	895	1+
345.16793	1095	1+
345.71226	685	
360.13957	6885	1+
363.21151	6121	1+
386.15061	3241	1+
403.23376	2947	1+
408.22225	1349	
411.71804	762	
413.21807	704	
423.25734	2284	1+
430.05327	711	
430.14184	654	
431.23055	5625	1+
434.22214	1091	1+
438.23429	1337	1+
452.73208	816	
453.23043	1007	
471.23748	1757	1+
473.23654	617	
474.24322	1480	1+
495.27260	790	
499.23437	4400	1+
508.95623	582	
509.28788	950	1+
514.28839	705	1+
516.30542	2317	1+
525.80352	618	
533.30614	3190	1+
544.30808	2963	1+
554.27398	475	
554.78119	452	
559.31859	1515	1+
562.31473	2022	
566.23906	726	
576.78583	2377	1+
581.83980	1488	
584.31875	587	
593.36383	731	
594.25164	2209	1+
610.82125	787	1+
611.27529	526	
612.31472	2415	1+
630.36463	2539	1+
661.36555	1663	1+
672.40774	2175	1+
679.33399	760	1+
681.00039	867	
688.39386	502	
690.41656	22339	1+
696.36849	2870	1+
705.32904	722	
722.34297	7057	1+
740.40466	973	1+
758.42202	25441	1+
765.43977	2668	1+
793.43565	5493	1+
818.50983	6195	1+
841.45700	1727	1+
876.46186	1062	1+
878.50085	1527	1+
896.47189	1924	1+
906.50773	3643	1+
921.45513	6021	1+
938.47937	1857	1+
955.55525	7138	1+
964.51945	1026	1+
989.49581	561	
1052.62406	24480	1+
1124.58555	3368	1+
1134.53094	1346	1+
1152.54915	665	
1153.55688	2079	1+
1163.66464	4627	1+
1237.65288	2144	1+
1251.71792	7410	1+
1265.64218	2630	1+
1394.73292	3161	1+
1411.75649	21074	1+
END IONS

###FS:    #m/z: 461.57365 #charge   3
###MaxRes:#m/z:  0.00000 #charge-128
###MS: 922
###MSMS: 923
BEGIN IONS
TITLE=Cmpd 192, AutoMSn(461.5737), 15.7 min
RTINSECONDS=939.309
SCANS=MS: 922 MSMS: 923
PEPMASS=461.57365	15480
CHARGE=3+
365.17675	126	
367.70504	154	
388.17653	179	
405.20029	132	
432.21548	161	
438.10718	209	
447.23122	444	1+
451.25659	120	
453.72484	219	
461.57003	137	
467.24189	143	
471.24512	281	1+
475.23898	124	
490.23829	239	
496.26043	467	
502.25886	177	
537.26240	137	
552.27999	188	
568.28860	129	
569.79119	1774	
570.29744	983	1+
574.76371	184	
586.30823	743	1+
601.27954	204	
618.30941	477	1+
633.36241	346	
717.36631	121	
734.40299	765	1+
845.43059	192	
863.44766	1039	1+
878.46341	254	1+
906.45441	119	
973.50461	1000	1+
991.48298	150	
1251.66157	672	1+
END IONS

###FS:    #m/z: 596.59180 #charge   3
###MaxRes:#m/z:  0.00000 #charge-128
###MS: 922
###MSMS: 924
BEGIN IONS
TITLE=Cmpd 193, AutoMSn(596.5918), 15.7 min
RTINSECONDS=939.81
SCANS=MS: 922 MSMS: 924
PEPMASS=596.59180	27078
CHARGE=3+
361.19772	142	
378.71076	188	
401.18176	591	1+
438.20716	148	
509.29345	151	
543.31262	315	
543.65804	262	
566.74468	209	
580.36530	150	
586.31613	149	
588.27269	209	
588.78354	149	
593.23897	134	
594.32551	268	1+
596.58814	246	
596.95509	6053	1+
597.28698	3806	1+
597.62672	2625	
598.78293	144	
600.30406	167	
602.26895	427	
602.76977	172	
626.37021	165	
646.30183	1032	1+
687.89363	182	
711.31078	158	
756.41749	601	1+
822.36916	189	
897.38091	200	
897.39232	237	1+
899.38146	175	
1080.38177	156	
1388.68283	420	1+
1543.67611	2339	1+
END IONS

###FS:    #m/z: 517.26310 #charge   3
###MaxRes:#m/z:  0.00000 #charge-128
###MS: 922
###MSMS: 925
BEGIN IONS
TITLE=Cmpd 194, AutoMSn(517.2631), 15.7 min
RTINSECONDS=940.311
SCANS=MS: 922 MSMS: 925
PEPMASS=517.26310	9151
CHARGE=3+
345.16189	274	1+
360.15091	261	
363.21377	201	
392.18940	121	
403.15894	128	
423.25702	185	
429.20731	174	
431.22567	375	1+
457.72148	220	
494.24228	123	
498.21548	121	
515.75385	148	
516.27439	211	1+
520.23093	172	
521.25116	301	1+
525.79866	148	
526.80949	356	1+
538.29586	225	1+
560.28412	124	
566.24421	138	
577.25423	2141	1+
688.28821	249	
689.39694	170	
690.41467	786	1+
697.01039	550	
706.30091	2555	1+
713.37054	124	
713.88394	116	
793.43821	151	
817.34528	126	
818.49874	143	
819.38136	2896	1+
828.87994	625	
932.47048	141	
1080.96181	358	
END IONS

###FS:    #m/z: 523.28628 #charge   2
###MaxRes:#m/z:  0.00000 #charge-128
###MS: 926
###MSMS: 927
BEGIN IONS
TITLE=Cmpd 195, AutoMSn(523.2863), 15.7 min
RTINSECONDS=943.329
SCANS=MS: 926 MSMS: 927
PEPMASS=523.28628	65719
CHARGE=2+
322.68057	199	
357.18098	216	
359.16108	218	
363.20570	363	
365.21386	178	
369.69683	229	
376.19353	1553	1+
376.59043	173	
385.71541	208	
405.71090	258	
448.72764	277	
452.25814	177	
457.74053	234	
463.73715	235	
489.27882	2598	1+
521.26260	318	
526.82427	217	
553.84531	220	
555.28905	185	
572.30955	935	1+
588.30620	357	
590.32379	8480	1+
643.35312	933	1+
651.83433	172	
659.33969	324	
661.36080	6725	1+
669.92724	743	1+
671.35238	328	
690.41125	585	1+
740.40014	2962	1+
748.38452	187	
756.39987	1174	1+
758.41528	23261	1+
769.67788	309	
827.43727	4997	1+
843.41937	174	
845.45021	6760	1+
857.21925	189	
914.46176	486	1+
932.47709	3148	1+
942.46063	464	1+
END IONS

###FS:    #m/z: 510.25824 #charge   2
###MaxRes:#m/z:  0.00000 #charge-128
###MS: 926
###MSMS: 928
BEGIN IONS
TITLE=Cmpd 196, AutoMSn(510.2582), 15.7 min
RTINSECONDS=943.83
SCANS=MS: 926 MSMS: 928
PEPMASS=510.25824	88494
CHARGE=2+
342.11602	357	1+
345.16901	571	
360.14128	2075	1+
363.20753	1878	1+
383.21340	570	1+
386.15319	2717	1+
402.19131	240	
403.22942	1082	1+
408.22748	1519	1+
423.24686	377	
431.22907	1882	1+
434.22253	409	1+
438.23290	248	
455.74166	351	
470.23437	1347	1+
473.23485	852	1+
495.24843	283	
499.23441	3412	1+
514.30808	267	
516.30773	784	1+
533.31356	2545	1+
540.98630	686	1+
542.07177	458	
544.30595	959	1+
559.32071	353	
562.30710	1309	1+
562.78711	499	
566.25109	814	1+
574.13523	569	1+
584.32481	513	1+
591.29770	427	
593.36398	629	1+
594.25439	718	1+
612.31331	1264	1+
619.33591	430	
619.83218	235	
626.36901	1109	
626.86930	794	
630.36176	551	
633.31250	486	1+
643.35552	677	1+
661.36874	1197	1+
662.26703	284	
672.40534	570	1+
680.99311	261	
688.38863	475	1+
690.41858	8070	1+
696.35235	725	1+
697.87293	436	
699.16496	324	
705.32030	256	
722.34463	2461	1+
756.39383	268	
758.42332	15109	1+
758.42889	1984	1+
765.43708	295	
781.45452	581	1+
793.42546	1275	1+
809.41833	227	
818.51295	1731	1+
822.41623	678	1+
841.46495	642	1+
878.52489	235	
879.44854	524	1+
896.46280	1112	1+
905.47263	1032	1+
906.52105	722	1+
921.45296	3675	1+
938.46641	961	1+
955.54964	2557	1+
964.52705	533	1+
END IONS

###FS:    #m/z: 549.28344 #charge   2
###MaxRes:#m/z:  0.00000 #charge-128
###MS: 926
###MSMS: 929
BEGIN IONS
TITLE=Cmpd 197, AutoMSn(549.2834), 15.7 min
RTINSECONDS=944.331
SCANS=MS: 926 MSMS: 929
PEPMASS=549.28344	35446
CHARGE=2+
313.11251	3216	
318.99897	939	
381.17756	1877	
385.20977	3163	1+
398.20234	7592	1+
403.22834	1063	
408.19132	658	
425.21705	2299	
426.20023	6038	1+
443.22857	669	
464.21114	790	
474.26605	1874	
481.23261	1772	1+
492.20883	1067	
509.23485	2853	
510.22124	4345	1+
527.24593	11720	1+
540.28204	882	
540.77778	960	
554.29736	1411	
571.32021	43234	1+
672.36714	14807	1+
785.45787	702	
END IONS

###FS:    #m/z: 523.28741 #charge   2
###MaxRes:#m/z:  0.00000 #charge-128
###MS: 930
###MSMS: 931
BEGIN IONS
TITLE=Cmpd 198, AutoMSn(523.2874), 15.8 min
RTINSECONDS=947.35
SCANS=MS: 930 MSMS: 931
PEPMASS=523.28741	150903
CHARGE=2+
329.18556	322	
339.16649	395	
359.16393	618	
369.70108	444	
376.19688	2162	1+
422.22209	323	
448.72657	366	
472.24772	484	
489.27590	5460	1+
497.28055	347	
572.30959	832	1+
590.32556	16789	1+
643.33422	1314	1+
659.34994	375	
661.36138	14341	1+
669.92058	336	
670.96081	934	
671.33783	537	
740.41140	3933	1+
741.38857	729	
756.39813	2727	1+
758.41661	44377	1+
767.81651	354	
809.42046	1049	1+
827.44103	302	
827.44117	8486	1+
845.45107	14155	1+
914.46736	352	
932.47807	6251	1+
941.74009	338	
942.46404	455	
END IONS

###FS:    #m/z: 549.28524 #charge   2
###MaxRes:#m/z:  0.00000 #charge-128
###MS: 930
###MSMS: 932
BEGIN IONS
TITLE=Cmpd 199, AutoMSn(549.2852), 15.8 min
RTINSECONDS=947.851
SCANS=MS: 930 MSMS: 932
PEPMASS=549.28524	99453
CHARGE=2+
313.11548	4989	
381.17685	2410	
385.20737	5111	1+
398.20292	11800	1+
403.22862	2094	
425.21316	4025	
426.19838	9538	1+
443.22801	1213	
464.21535	1160	
474.26589	2948	
481.22958	3209	1+
492.20969	2420	
509.23419	3009	
510.22326	7166	1+
526.25939	1111	
527.24675	19410	1+
540.28053	1401	
554.29570	2566	
571.31936	70962	1+
672.36868	21591	1+
785.45322	1408	
END IONS

###FS:    #m/z: 773.65420 #charge   3
###MaxRes:#m/z:  0.00000 #charge-128
###MS: 930
###MSMS: 933
BEGIN IONS
TITLE=Cmpd 200, AutoMSn(773.6542), 15.8 min
RTINSECONDS=948.352
SCANS=MS: 930 MSMS: 933
PEPMASS=773.65420	21856
CHARGE=3+
324.64420	652	
361.15365	3514	1+
382.16021	577	
389.14847	1842	1+
395.76773	410	
458.17039	1102	1+
472.18870	472	
476.18015	4906	1+
488.24232	8287	1+
543.24520	918	1+
545.22205	546	
556.73942	400	
561.26803	3131	1+
571.25221	3335	1+
589.26477	5074	1+
607.24878	987	
607.75046	446	
625.23701	472	
634.25229	512	
634.75299	1222	1+
636.26128	586	1+
643.26211	1122	
643.75520	568	
648.27569	8685	1+
669.76792	832	1+
684.27733	446	
700.93180	1236	1+
701.28265	1800	1+
701.60574	964	1+
706.95021	8460	1+
707.28527	8173	1+
707.62168	5460	1+
734.30223	2114	1+
739.97664	854	1+
740.30933	1135	1+
740.63676	765	
761.30105	619	1+
762.65413	436	
763.30020	9877	1+
767.65290	2652	1+
767.98560	2704	1+
768.31970	2213	
772.98963	711	
773.33834	398	
773.65517	16888	1+
773.99010	13669	1+
774.32404	10863	1+
778.83039	977	
779.32352	912	
810.31622	1087	1+
816.31026	849	1+
834.33748	751	1+
834.34029	6545	1+
865.34446	388	
907.35262	479	
916.85370	454	
921.37468	16147	1+
1031.42209	1720	1+
1049.42974	2955	1+
1059.41017	527	
1106.45436	2782	1+
1198.46797	3165	1+
1207.50296	522	
1287.53841	2367	1+
1370.58289	1824	1+
1380.56915	1216	1+
1398.58326	5402	1+
1467.59740	2330	1+
1470.58239	1541	1+
1485.61708	2702	1+
1504.59070	3341	1+
1538.63787	2799	1+
1671.67919	2370	1+
1712.67180	1676	1+
1730.68892	28786	1+
1843.75795	9209	1+
1958.79719	8378	1+
2099.80322	3006	1+
2118.83216	29808	1+
END IONS

###FS:    #m/z: 773.65652 #charge   3
###MaxRes:#m/z:  0.00000 #charge-128
###MS: 934
###MSMS: 935
BEGIN IONS
TITLE=Cmpd 201, AutoMSn(773.6565), 15.9 min
RTINSECONDS=951.372
SCANS=MS: 934 MSMS: 935
PEPMASS=773.65652	306162
CHARGE=3+
324.64368	858	
361.15330	5275	1+
382.15805	962	
389.15384	4404	1+
417.67325	855	
458.16976	1224	
472.18689	1385	
476.18185	9743	1+
488.24255	15884	1+
543.25054	915	
553.73709	1462	
554.22732	864	
561.26779	5779	1+
571.25261	7718	1+
589.26437	10398	1+
634.25053	962	
635.76583	1194	
643.25552	1882	
643.75284	1555	
648.27552	15930	1+
669.76554	971	
684.26898	844	
684.78726	1813	1+
686.30223	944	
700.94403	3831	1+
701.28289	5720	1+
701.61020	3521	1+
706.95176	20381	1+
707.28651	19193	1+
707.61824	12382	1+
736.28763	809	
736.77441	983	
739.97618	2419	1+
740.31425	1502	
740.64457	1276	
763.30299	19944	1+
767.65247	5906	1+
767.98549	7164	1+
768.32047	5457	1+
772.99827	1146	
773.31646	1356	
773.65637	44021	1+
773.99106	35443	1+
774.32391	27225	1+
810.32244	1942	1+
816.31007	1632	1+
834.34026	14934	1+
916.35745	1021	
921.37614	30386	1+
1031.41905	2474	1+
1049.42875	995	
1049.43168	3678	1+
1087.44002	2822	1+
1106.45301	1654	
1107.46027	1062	
1198.46491	5417	1+
1213.48918	3751	1+
1287.54261	5464	1+
1380.56862	2366	1+
1398.57870	10552	1+
1467.60253	4711	1+
1485.60879	9097	1+
1503.59649	6444	1+
1537.63934	6117	1+
1556.64651	3929	1+
1671.67609	5479	1+
1712.66799	5328	1+
1730.68854	66254	1+
1843.76247	19839	1+
1958.79970	21889	1+
2100.80832	6830	1+
2118.83141	75365	1+
END IONS

###FS:    #m/z: 549.28436 #charge   2
###MaxRes:#m/z:  0.00000 #charge-128
###MS: 934
###MSMS: 936
BEGIN IONS
TITLE=Cmpd 202, AutoMSn(549.2844), 15.9 min
RTINSECONDS=951.873
SCANS=MS: 934 MSMS: 936
PEPMASS=549.28436	141761
CHARGE=2+
313.11541	7587	
381.17925	3755	
385.21019	6533	1+
398.20313	13705	1+
403.23028	3177	
408.18895	1586	
425.21492	5259	
426.20096	13332	1+
443.22571	1665	
464.21293	1697	
474.26585	5127	
481.23208	4314	1+
492.21138	2156	
509.23575	5115	
510.22293	9589	1+
527.24593	25034	1+
540.27924	2676	
540.77818	1695	
554.29715	3893	
571.31993	97686	1+
654.35761	1653	
672.36778	31464	1+
END IONS

###FS:    #m/z: 523.28745 #charge   2
###MaxRes:#m/z:  0.00000 #charge-128
###MS: 934
###MSMS: 937
BEGIN IONS
TITLE=Cmpd 203, AutoMSn(523.2874), 15.9 min
RTINSECONDS=952.374
SCANS=MS: 934 MSMS: 937
PEPMASS=523.28745	140146
CHARGE=2+
339.16312	305	
357.17641	629	1+
359.16410	515	
369.70260	325	
376.19163	1536	1+
378.70795	347	
405.21823	823	1+
452.24363	390	
457.73813	394	
489.28046	3711	1+
572.30385	662	1+
588.32888	236	
590.32699	11675	1+
643.35223	1174	1+
661.36228	11639	1+
669.92542	1319	1+
690.42237	323	
740.40077	3909	1+
756.40435	583	
758.41748	32423	1+
767.40704	317	
768.56159	604	
810.42045	607	1+
827.44237	7214	1+
828.42540	448	1+
845.45025	10873	1+
914.48620	320	
932.47916	5103	1+
942.48346	547	1+
942.48400	211	
942.56290	392	
944.74136	216	
END IONS

###FS:    #m/z: 773.65717 #charge   3
###MaxRes:#m/z:  0.00000 #charge-128
###MS: 938
###MSMS: 939
BEGIN IONS
TITLE=Cmpd 204, AutoMSn(773.6572), 15.9 min
RTINSECONDS=955.391
SCANS=MS: 938 MSMS: 939
PEPMASS=773.65717	511314
CHARGE=3+
361.15287	7533	1+
382.15755	1485	
389.14929	4545	1+
417.67693	1557	
458.16826	2104	
472.18545	1742	
476.18171	11456	1+
488.24335	18978	1+
516.21865	1827	
525.21807	2463	
525.72357	1649	
543.25055	1189	
544.22199	3266	1+
561.26689	6135	1+
571.25437	10367	1+
585.73618	1240	
589.26263	14264	1+
607.24902	2125	
607.76411	1198	
634.24966	1643	
634.75785	2584	1+
643.25219	2428	
643.75193	1972	
648.27471	19853	1+
669.76519	1453	
670.26687	1301	
678.77069	1250	
684.27261	1911	
700.94234	4698	1+
701.28316	6241	1+
701.60649	3964	
706.94992	29644	1+
707.28538	25028	1+
707.62196	18628	1+
736.28806	1358	
739.97182	3145	1+
740.30829	2363	
740.64509	1582	
763.30343	24080	1+
767.65385	8936	1+
767.98528	8636	1+
768.31854	8238	1+
772.99253	1257	
773.31402	2310	
773.65703	60188	1+
773.99088	52392	1+
774.32374	38343	1+
810.31815	3210	1+
834.33841	19139	1+
916.35997	2175	1+
921.37545	43008	1+
1106.45675	7674	1+
1198.46417	7355	1+
1207.49751	1229	
1287.53988	6441	1+
1370.58106	4396	1+
1380.57255	3695	1+
1398.58413	15445	1+
1467.59477	6644	1+
1485.61063	11747	1+
1503.59309	8932	1+
1537.63751	9626	1+
1556.64511	5226	1+
1671.67491	7003	1+
1712.66735	6925	1+
1730.68874	91391	1+
1843.76160	28321	1+
1958.79927	31221	1+
2100.81005	8575	1+
2118.83067	111940	1+
END IONS

###FS:    #m/z: 851.33193 #charge   2
###MaxRes:#m/z:  0.00000 #charge-128
###MS: 938
###MSMS: 940
BEGIN IONS
TITLE=Cmpd 205, AutoMSn(851.3319), 15.9 min
RTINSECONDS=955.893
SCANS=MS: 938 MSMS: 940
PEPMASS=851.33193	160915
CHARGE=2+
333.18807	4078	1+
341.14463	1183	
346.12619	1216	1+
359.15675	1444	1+
405.11181	632	
417.15999	616	
442.18493	901	1+
452.17671	646	1+
460.20359	1046	
470.18507	2455	1+
488.19650	4297	1+
493.21679	13270	1+
496.53967	345	
505.22982	575	
506.16805	515	
534.13423	398	
603.19236	382	
606.29574	8225	1+
621.18416	739	
630.22203	1187	1+
630.49007	325	
648.23141	2005	1+
721.32822	7665	1+
732.34878	454	
738.23160	599	1+
745.25237	387	
763.25715	2144	1+
792.36466	7890	1+
802.75126	642	
815.80509	500	
816.31584	825	1+
833.31136	359	
840.29433	488	1+
850.30574	332	
875.40385	790	1+
892.28911	622	1+
910.29033	1072	1+
939.40039	2744	1+
954.30780	387	
963.30845	537	1+
964.57517	419	
981.33132	987	1+
990.42520	721	1+
1054.42878	5220	1+
1096.35516	1631	1+
1150.46026	419	
1151.45357	327	
1203.91693	563	
1209.44616	643	
1210.42562	536	
1214.46530	7829	1+
1343.49957	3653	1+
1458.51575	346	
1458.54301	2045	1+
1495.58538	1106	1+
1541.57173	2278	1+
1559.57979	8239	1+
1619.63339	1342	1+
1637.65723	3829	1+
1683.64287	7232	1+
1701.65120	27146	1+
END IONS

###FS:    #m/z: 567.89290 #charge   3
###MaxRes:#m/z:  0.00000 #charge-128
###MS: 938
###MSMS: 941
BEGIN IONS
TITLE=Cmpd 206, AutoMSn(567.8929), 15.9 min
RTINSECONDS=956.394
SCANS=MS: 938 MSMS: 941
PEPMASS=567.89290	101572
CHARGE=3+
303.65679	749	
333.18940	4528	1+
346.12423	726	
359.15490	1015	
373.13261	850	
423.10203	957	
437.64352	749	
438.21955	2297	1+
449.13909	748	
470.19705	2386	1+
475.19388	1181	1+
488.19818	2202	1+
493.21837	26140	1+
507.68104	913	
539.68766	1121	
540.19396	1110	1+
540.55336	1225	
540.89444	892	
554.25864	767	
558.29269	3154	1+
568.26349	1739	
568.76143	950	
571.31693	1649	
606.30017	16936	1+
607.73602	2064	1+
609.17292	1038	
621.18476	1204	
630.23326	1721	1+
648.22552	684	
697.77219	908	
721.32753	16829	1+
738.23105	688	
745.24951	2820	1+
748.29940	1170	
762.35113	1893	
763.26204	4732	1+
768.21655	1126	
768.22774	1623	1+
772.50141	986	
774.35199	1165	1+
792.36500	9653	1+
875.43467	1666	1+
892.28214	6882	1+
892.28617	684	
910.29608	7899	1+
954.31513	1176	1+
1053.45237	1435	1+
1096.35447	4914	1+
1137.56706	3938	1+
1559.57921	2459	1+
END IONS

###FS:    #m/z: 851.33164 #charge   2
###MaxRes:#m/z:  0.00000 #charge-128
###MS: 942
###MSMS: 943
BEGIN IONS
TITLE=Cmpd 207, AutoMSn(851.3316), 16.0 min
RTINSECONDS=959.412
SCANS=MS: 942 MSMS: 943
PEPMASS=851.33164	159357
CHARGE=2+
333.18906	4500	1+
341.14963	801	
346.12562	1113	
359.15938	1628	1+
405.10422	310	
417.16363	950	1+
442.19812	313	
443.17289	647	1+
460.20325	899	1+
470.18827	1885	1+
488.20057	3296	1+
493.21857	10956	1+
500.63269	342	
505.22897	449	
506.16305	457	
606.29936	7235	1+
621.18709	661	1+
630.22413	994	1+
648.23020	2063	1+
663.74442	381	
697.76646	348	
721.32996	6657	1+
738.21201	463	
745.24635	345	
763.25812	2040	1+
768.21595	336	
792.36654	5899	1+
802.75141	990	
810.83141	584	
815.81829	347	
816.30297	481	1+
838.83003	595	1+
839.28722	732	1+
846.29450	331	
849.33127	589	1+
875.41844	330	
892.28228	415	
910.29239	1070	1+
939.40012	3304	1+
981.33702	1207	1+
990.42871	796	1+
1054.42603	3890	1+
1057.43225	312	
1078.35267	330	
1096.35501	1494	1+
1097.55760	321	
1150.45443	544	
1209.45100	520	
1214.46717	5832	1+
1228.02185	762	
1343.51117	3262	1+
1458.51654	326	
1458.52720	2808	1+
1495.58440	931	1+
1541.57089	1704	1+
1559.58007	6231	1+
1637.65108	2996	1+
1665.61084	819	1+
1678.60274	726	1+
1683.64279	6858	1+
1701.65227	21526	1+
END IONS

###FS:    #m/z: 567.89257 #charge   3
###MaxRes:#m/z:  0.00000 #charge-128
###MS: 942
###MSMS: 944
BEGIN IONS
TITLE=Cmpd 208, AutoMSn(567.8926), 16.0 min
RTINSECONDS=959.914
SCANS=MS: 942 MSMS: 944
PEPMASS=567.89257	105348
CHARGE=3+
303.65427	1046	
333.18620	4292	1+
376.22225	1010	
384.61622	653	
423.10210	936	
437.63519	718	
446.15354	1486	1+
470.19344	1524	1+
481.19508	895	1+
488.20195	1648	1+
493.21722	23742	1+
500.62892	758	
520.14222	696	
537.29047	869	
539.67655	723	
540.20997	1439	1+
548.68948	900	
554.75787	788	
558.29607	10722	1+
568.28524	9536	1+
568.78186	4480	1+
577.21222	917	1+
580.28002	2376	1+
606.29909	12867	1+
607.73795	1847	1+
609.16970	923	
621.18546	755	
630.50356	955	
648.23091	923	
698.34796	1428	1+
705.33625	2867	1+
721.32755	13187	1+
738.25129	1217	1+
745.25340	1298	
747.27896	1518	1+
748.79046	715	
762.35635	5846	
763.28283	4132	1+
768.21228	827	
777.59616	683	
792.36571	7462	1+
802.75661	673	
811.43554	1155	
875.44004	13521	1+
892.28608	4070	1+
892.28896	798	
910.29333	5964	1+
940.40610	812	1+
1038.50642	3462	1+
1096.35616	1526	
1097.35970	783	
1137.57675	10121	1+
1559.58332	2210	1+
END IONS

###FS:    #m/z: 377.71243 #charge   2
###MaxRes:#m/z:  0.00000 #charge-128
###MS: 942
###MSMS: 945
BEGIN IONS
TITLE=Cmpd 209, AutoMSn(377.7124), 16.0 min
RTINSECONDS=960.415
SCANS=MS: 942 MSMS: 945
PEPMASS=377.71243	56888
CHARGE=2+
315.20361	515	1+
348.17769	161	
355.16993	166	
362.26199	201	
363.18838	101	
377.20792	119	
380.26471	270	
390.20395	174	
431.23137	150	
441.67188	104	
443.22332	113	
461.24843	232	
471.22654	159	
478.26318	1108	1+
488.24659	139	
558.29509	293	
591.34158	167	
698.36610	136	
END IONS

###FS:    #m/z: 567.89159 #charge   3
###MaxRes:#m/z:  0.00000 #charge-128
###MS: 946
###MSMS: 947
BEGIN IONS
TITLE=Cmpd 210, AutoMSn(567.8916), 16.1 min
RTINSECONDS=963.439
SCANS=MS: 946 MSMS: 947
PEPMASS=567.89159	64032
CHARGE=3+
318.14468	603	
333.18542	2542	1+
346.12247	491	
389.20724	894	1+
395.77001	1270	
405.10077	665	
408.82206	654	
417.20650	465	
433.24877	695	
470.19323	764	
476.18912	689	
481.20795	852	
493.21700	13427	1+
503.21031	636	1+
507.68471	515	
516.28332	451	
534.13553	524	
537.29091	1159	
537.79616	515	
541.25864	571	
546.24182	464	
546.73948	479	
552.28081	483	
558.29774	18723	1+
571.30225	670	
580.26362	569	
606.30045	9979	1+
615.29532	615	1+
621.17664	841	
631.23342	440	
641.31694	524	
698.35510	5882	1+
703.30408	928	1+
705.33700	2847	1+
721.32897	7738	1+
745.24736	1521	1+
762.34879	11400	1+
768.22455	1432	1+
774.34630	784	1+
792.36706	5265	1+
811.43591	5927	1+
875.43215	1950	1+
875.43487	7934	1+
892.28206	1019	1+
974.48181	727	1+
1038.50571	1544	1+
1054.43342	433	
1135.51520	1478	1+
END IONS

###FS:    #m/z: 851.33156 #charge   2
###MaxRes:#m/z:  0.00000 #charge-128
###MS: 946
###MSMS: 948
BEGIN IONS
TITLE=Cmpd 211, AutoMSn(851.3316), 16.1 min
RTINSECONDS=963.94
SCANS=MS: 946 MSMS: 948
PEPMASS=851.33156	104136
CHARGE=2+
333.18559	2033	1+
341.14329	636	1+
346.12529	785	1+
359.15942	706	
384.18182	269	1+
405.10759	236	
417.15743	256	
442.17470	918	1+
460.20341	647	1+
470.18731	1142	1+
488.19854	2425	1+
493.21907	6317	1+
500.62637	538	
505.21995	251	
520.13055	268	
529.22573	205	
534.13514	189	
606.30157	3908	1+
607.73462	1250	1+
620.23355	270	
621.18493	508	1+
630.22110	857	1+
630.49405	232	
648.23272	1033	1+
663.26075	171	
692.22459	196	
721.32653	3617	1+
727.24564	249	1+
729.76505	418	
730.27161	567	1+
745.24764	192	
763.25979	1223	1+
792.36525	2906	1+
802.75361	280	
810.32246	188	
833.81551	225	
839.27650	221	
849.31719	490	1+
875.39420	556	1+
892.28043	250	
910.28847	712	1+
939.40598	1382	1+
942.40220	177	
954.29430	246	1+
981.33545	321	1+
990.41598	403	1+
1054.42385	2759	1+
1096.35390	863	1+
1150.44315	196	
1209.41978	432	
1210.43691	263	
1214.45585	2052	1+
1228.03056	341	
1343.49701	1433	1+
1458.51520	281	
1477.55911	412	1+
1541.56950	832	1+
1559.57394	2963	1+
1637.66301	1530	1+
1683.64365	2732	1+
1701.64854	8502	1+
END IONS

###FS:    #m/z: 690.80501 #charge   2
###MaxRes:#m/z:  0.00000 #charge-128
###MS: 946
###MSMS: 949
BEGIN IONS
TITLE=Cmpd 212, AutoMSn(690.8050), 16.1 min
RTINSECONDS=964.442
SCANS=MS: 946 MSMS: 949
PEPMASS=690.80501	35183
CHARGE=2+
361.15453	1327	
389.15124	1318	
464.74887	502	
476.18581	1832	1+
561.25953	904	
571.26237	841	
589.25898	963	
602.27036	1401	1+
615.35105	1027	1+
636.26768	542	
638.29121	643	
648.95134	1472	1+
649.27543	1645	1+
649.61543	638	
665.29196	950	
665.53993	706	
665.79424	734	
666.04248	850	
686.03832	554	
686.31080	1096	
686.80550	635	
688.41903	5893	1+
724.31274	10230	1+
724.64706	9804	1+
724.98093	6441	1+
745.33827	634	
752.29821	500	
762.00717	4404	1+
762.34309	2353	
762.67447	2362	
765.17214	648	
765.29623	544	
800.35146	5188	1+
800.68594	4311	1+
801.01875	3945	1+
847.68736	1300	1+
848.02416	2121	1+
848.35027	1518	1+
853.36751	644	
853.69351	26268	1+
854.02865	22324	1+
854.36264	17123	1+
886.71477	828	1+
1085.96381	618	
1086.46409	680	
1088.50894	10023	1+
1272.53725	1536	1+
1280.04063	9637	1+
1280.53736	6318	1+
1361.60857	4392	1+
1380.10192	9232	1+
1380.60821	8816	1+
END IONS

###FS:    #m/z: 690.80355 #charge   2
###MaxRes:#m/z:  0.00000 #charge-128
###MS: 950
###MSMS: 951
BEGIN IONS
TITLE=Cmpd 213, AutoMSn(690.8035), 16.1 min
RTINSECONDS=967.476
SCANS=MS: 950 MSMS: 951
PEPMASS=690.80355	149879
CHARGE=2+
308.17833	1200	
361.15252	1994	
389.14933	1571	
395.76942	840	
476.17911	2293	
571.25665	1187	
589.26355	1782	1+
636.27267	844	
636.78204	1658	1+
638.28821	882	
648.94826	2070	1+
649.28015	1142	
649.61865	915	
665.29671	1011	
665.54342	1503	
665.79486	1473	
686.30124	1475	
686.55137	857	
688.42300	4977	1+
690.30790	3494	1+
718.97741	967	
724.31229	13622	1+
724.64827	10603	1+
724.98171	7004	1+
762.01060	4782	1+
762.34235	3495	1+
762.67304	2585	
763.45671	987	
800.35474	5651	1+
800.68380	5695	1+
801.01811	3251	
824.37171	1529	
824.87060	900	
847.69287	1893	1+
848.01930	1635	
848.35383	1675	
853.35995	900	
853.69258	30783	1+
854.02738	32869	1+
854.36098	21426	1+
1085.96483	1099	
1088.50663	11068	1+
1280.03689	11216	1+
1280.53823	9299	1+
1361.60047	4791	1+
1380.09611	11535	1+
1380.61333	9297	1+
END IONS

###FS:    #m/z: 569.28922 #charge   2
###MaxRes:#m/z:  0.00000 #charge-128
###MS: 950
###MSMS: 952
BEGIN IONS
TITLE=Cmpd 214, AutoMSn(569.2892), 16.1 min
RTINSECONDS=967.976
SCANS=MS: 950 MSMS: 952
PEPMASS=569.28922	80870
CHARGE=2+
318.14450	405	
324.10268	365	
333.18122	1924	1+
387.10432	334	
390.20846	564	
395.77261	349	
417.21281	373	
433.24384	738	
446.64245	339	
460.21733	854	1+
470.19749	454	
476.19096	482	
481.20985	931	
488.24489	500	
493.21740	6653	1+
516.29348	433	
519.75777	1116	1+
537.29553	883	
537.78784	660	
541.26882	1029	1+
552.28513	364	
556.28374	669	
558.29910	17012	1+
568.28483	1636	1+
580.27468	612	
606.30048	5216	1+
621.18439	427	
641.32578	533	
698.35473	6064	1+
705.33488	2279	1+
721.33039	4325	1+
745.25276	422	
762.35619	11087	1+
771.75899	438	
792.36704	2661	1+
802.75022	439	
811.43848	6489	1+
820.96696	365	
875.43639	9918	1+
974.50202	328	
END IONS

###FS:    #m/z: 552.64395 #charge   1
###MaxRes:#m/z:  0.00000 #charge-128
###MS: 950
###MSMS: 953
BEGIN IONS
TITLE=Cmpd 215, AutoMSn(552.6439), 16.1 min
RTINSECONDS=968.477
SCANS=MS: 950 MSMS: 953
PEPMASS=552.64395	67444
CHARGE=1+
313.11563	2914	
318.99597	856	
389.15292	1569	
395.82816	927	
398.20214	7294	1+
403.23113	770	
426.19715	8757	1+
456.22121	1081	
474.26592	1263	
476.18266	1843	
481.22744	2822	1+
483.49158	1045	
490.21288	1787	1+
492.21505	1180	
499.24342	833	
509.22901	8310	1+
527.24643	20355	1+
531.76684	1138	
532.26541	794	
536.24159	1036	
544.25098	7118	1+
END IONS

###FS:    #m/z: 690.80352 #charge   2
###MaxRes:#m/z:  0.00000 #charge-128
###MS: 954
###MSMS: 955
BEGIN IONS
TITLE=Cmpd 216, AutoMSn(690.8035), 16.2 min
RTINSECONDS=971.505
SCANS=MS: 954 MSMS: 955
PEPMASS=690.80352	145797
CHARGE=2+
308.17819	1135	
361.15230	1452	
389.14878	1626	
476.17943	1727	
504.93399	602	
571.25263	923	
589.26317	1199	1+
602.27293	1281	1+
636.51701	647	
636.77808	1526	1+
638.28971	740	
648.95120	1499	1+
649.28278	1486	
649.61217	690	
665.29026	949	
665.54190	1057	
665.79122	999	
686.04204	498	
686.30021	1076	
686.55461	586	
686.79967	490	
688.41380	3030	1+
692.93886	490	
719.30293	474	
724.31452	10512	1+
724.64914	9084	1+
724.98114	6047	1+
745.33481	501	
762.00787	3646	1+
762.34199	2718	
762.67221	2394	
800.35139	4701	1+
800.68582	4366	1+
801.01862	2611	
847.68695	1783	1+
848.01960	1453	1+
848.35256	2005	1+
853.04132	467	
853.36071	696	
853.69447	24210	1+
854.02989	22455	1+
854.36242	16908	1+
928.47987	1457	1+
1088.50781	10306	1+
1270.52309	1903	1+
1280.04548	7851	1+
1280.54179	7824	1+
1361.60334	4544	1+
1380.09826	9628	1+
1380.61422	8110	1+
END IONS

###FS:    #m/z: 611.79395 #charge   2
###MaxRes:#m/z:  0.00000 #charge-128
###MS: 954
###MSMS: 956
BEGIN IONS
TITLE=Cmpd 217, AutoMSn(611.7940), 16.2 min
RTINSECONDS=972.006
SCANS=MS: 954 MSMS: 956
PEPMASS=611.79395	59147
CHARGE=2+
329.12677	964	
457.18452	1352	
490.24397	894	
586.22910	1758	
618.30605	1197	
689.34393	6364	1+
701.25342	11420	1+
800.32357	1234	
849.37744	5845	1+
946.43114	95372	1+
END IONS

###FS:    #m/z: 552.64476 #charge   1
###MaxRes:#m/z:  0.00000 #charge-128
###MS: 954
###MSMS: 957
BEGIN IONS
TITLE=Cmpd 218, AutoMSn(552.6448), 16.2 min
RTINSECONDS=972.507
SCANS=MS: 954 MSMS: 957
PEPMASS=552.64476	65314
CHARGE=1+
308.18050	542	
313.11641	1853	
361.15974	502	
363.51012	561	
364.16159	837	
381.17599	636	
386.20249	797	
389.14817	1142	
398.20424	5048	1+
403.23366	554	
416.21511	567	
419.16160	480	
425.21721	934	
426.19925	3820	1+
427.67427	683	
456.23079	673	
464.74250	12028	1+
474.26108	718	
476.17711	1519	
481.23202	1282	1+
489.87414	632	
490.20910	551	
492.20787	1043	
499.25226	743	
509.22446	6189	1+
527.24504	14100	1+
531.76691	667	
536.23752	571	
544.22800	757	
END IONS

###FS:    #m/z: 611.79466 #charge   2
###MaxRes:#m/z:  0.00000 #charge-128
###MS: 958
###MSMS: 959
BEGIN IONS
TITLE=Cmpd 219, AutoMSn(611.7947), 16.3 min
RTINSECONDS=975.532
SCANS=MS: 958 MSMS: 959
PEPMASS=611.79466	287135
CHARGE=2+
457.18514	2794	
490.25023	2366	
586.22823	3226	
618.30570	2677	
689.34488	14979	1+
701.25586	26428	1+
800.32262	3024	
849.37522	15148	1+
946.43126	235014	1+
END IONS

###FS:    #m/z: 552.64585 #charge   3
###MaxRes:#m/z:  0.00000 #charge-128
###MS: 958
###MSMS: 960
BEGIN IONS
TITLE=Cmpd 220, AutoMSn(552.6458), 16.3 min
RTINSECONDS=976.033
SCANS=MS: 958 MSMS: 960
PEPMASS=552.64585	42411
CHARGE=3+
313.11448	1161	
318.99629	616	
361.15133	463	
386.20338	473	
389.14894	1124	
398.20134	3911	1+
403.22729	507	
425.21096	508	
426.19360	3892	1+
456.21375	414	
474.25505	637	
476.18704	439	
482.22707	488	
490.20234	415	
491.21218	1120	1+
499.25221	553	
509.22919	3161	1+
527.24560	7430	1+
535.77070	940	
536.24840	476	
544.23216	638	
553.30091	960	1+
561.27730	605	
571.31804	24834	1+
589.26430	655	
607.26444	710	
634.24712	512	
634.74671	845	1+
637.78729	1519	
638.29804	943	
644.27932	766	
672.36293	7770	1+
681.00434	601	
699.28636	1009	1+
724.30662	857	1+
810.32462	510	
854.34944	1032	1+
928.48040	10334	1+
1079.54865	3449	1+
1088.50391	11492	1+
1203.53741	12385	1+
1361.60437	6366	1+
END IONS

###FS:    #m/z: 542.90417 #charge   3
###MaxRes:#m/z:  0.00000 #charge-128
###MS: 958
###MSMS: 961
BEGIN IONS
TITLE=Cmpd 221, AutoMSn(542.9042), 16.3 min
RTINSECONDS=976.534
SCANS=MS: 958 MSMS: 961
PEPMASS=542.90417	17976
CHARGE=3+
335.14186	556	
347.19253	160	
369.19756	1301	1+
391.20050	219	1+
403.20217	214	
420.22492	292	1+
431.17780	131	
448.22192	197	
468.27616	166	
475.47848	273	
477.76751	129	
499.69382	143	
508.21739	670	1+
524.24986	158	
525.28115	1601	1+
532.22705	139	
537.23992	375	
541.72572	127	
544.75885	249	1+
550.97363	190	
564.19426	143	
582.23525	294	
586.30383	134	
602.26798	251	
646.78582	429	
647.28159	289	
667.31108	253	1+
682.31162	164	
685.31798	431	1+
706.29271	126	
761.80706	268	1+
799.35851	472	1+
811.31618	152	
928.47523	425	1+
959.38419	124	
959.38885	618	1+
1016.41698	2885	1+
1089.52132	454	1+
1179.48072	3139	1+
1189.45835	143	
1349.59569	3547	1+
END IONS

###FS:    #m/z: 611.79488 #charge   2
###MaxRes:#m/z:  0.00000 #charge-128
###MS: 962
###MSMS: 963
BEGIN IONS
TITLE=Cmpd 222, AutoMSn(611.7949), 16.3 min
RTINSECONDS=979.562
SCANS=MS: 962 MSMS: 963
PEPMASS=611.79488	432960
CHARGE=2+
457.18405	4108	
490.25180	2734	
586.22791	3826	
618.31057	3685	
689.34488	18023	1+
701.25519	33908	1+
800.32102	3718	
849.37581	17395	1+
946.43095	300270	1+
END IONS

###FS:    #m/z: 542.90565 #charge   3
###MaxRes:#m/z:  0.00000 #charge-128
###MS: 962
###MSMS: 964
BEGIN IONS
TITLE=Cmpd 223, AutoMSn(542.9057), 16.3 min
RTINSECONDS=980.063
SCANS=MS: 962 MSMS: 964
PEPMASS=542.90565	19991
CHARGE=3+
329.16239	125	
335.13844	658	
369.19633	774	
377.18603	112	
395.76750	184	
402.19819	112	
406.15822	115	
443.24124	140	
468.25352	387	
471.68720	120	
480.18899	124	
485.74483	241	1+
489.19975	118	
490.24850	325	1+
505.24093	148	
514.18444	134	
524.21848	127	
525.28627	946	1+
532.23070	265	1+
542.26262	225	1+
544.32946	140	
544.75707	481	1+
545.21809	154	
558.30325	243	1+
582.25854	148	
586.29742	119	
602.26316	195	
646.77703	540	1+
666.80309	118	
667.28139	242	
685.31390	412	
758.37899	183	
758.39367	296	1+
799.35773	752	1+
928.48254	415	1+
954.48969	236	1+
960.40901	364	1+
1016.41243	1813	1+
1179.48336	3110	1+
1179.51553	118	
1349.58576	3072	1+
END IONS

###FS:    #m/z: 873.38770 #charge   1
###MaxRes:#m/z:  0.00000 #charge-128
###MS: 962
###MSMS: 965
BEGIN IONS
TITLE=Cmpd 224, AutoMSn(873.3877), 16.3 min
RTINSECONDS=980.564
SCANS=MS: 962 MSMS: 965
PEPMASS=873.38770	22723
CHARGE=1+
354.18464	129	
388.22926	719	1+
395.77223	149	
486.16103	687	1+
856.36303	132	
871.36374	217	
873.38387	8334	1+
END IONS

###FS:    #m/z: 445.23321 #charge   2
###MaxRes:#m/z:  0.00000 #charge-128
###MS: 966
###MSMS: 967
BEGIN IONS
TITLE=Cmpd 225, AutoMSn(445.2332), 16.4 min
RTINSECONDS=983.587
SCANS=MS: 966 MSMS: 967
PEPMASS=445.23321	18759
CHARGE=2+
314.19048	106	
322.18416	397	1+
361.20186	103	
371.20783	100	
375.18252	126	
388.22886	744	1+
403.20085	147	
421.20767	158	
452.22199	385	1+
469.25494	2231	1+
479.47659	100	
503.25574	1596	
551.26408	115	
585.27578	114	
590.29636	104	
602.32724	946	1+
615.29182	160	
632.31846	4080	1+
639.36256	256	1+
640.75168	107	
642.29786	270	
760.39980	122	
871.40934	226	1+
873.38235	293	1+
END IONS

###FS:    #m/z: 523.77853 #charge   2
###MaxRes:#m/z:  0.00000 #charge-128
###MS: 966
###MSMS: 968
BEGIN IONS
TITLE=Cmpd 226, AutoMSn(523.7785), 16.4 min
RTINSECONDS=984.088
SCANS=MS: 966 MSMS: 968
PEPMASS=523.77853	34648
CHARGE=2+
357.17617	231	
360.16073	153	
363.21524	124	
377.18068	1076	1+
379.70565	445	
383.22700	149	
386.15844	180	
414.21300	584	1+
423.23896	148	
467.24214	138	
489.27541	260	
490.25773	761	
495.73383	127	
499.23496	269	
514.77885	128	
515.27879	167	
521.77470	162	
522.30146	238	1+
567.27357	166	
590.31944	448	
591.31524	1873	1+
645.33899	131	
661.35305	361	
662.34841	2335	1+
670.96300	412	1+
672.34723	125	
730.40884	167	
741.39070	742	1+
756.39474	267	1+
758.41388	1437	
759.40376	7073	1+
767.81637	148	
828.42901	1562	1+
845.44590	164	
846.43715	2657	1+
915.45274	232	
933.46906	1340	1+
994.46793	218	1+
END IONS

###FS:    #m/z: 473.72162 #charge-128
###MaxRes:#m/z:  0.00000 #charge-128
###MS: 966
###MSMS: 969
BEGIN IONS
TITLE=Cmpd 227, AutoMSn(473.7216), 16.4 min
RTINSECONDS=984.589
SCANS=MS: 966 MSMS: 969
PEPMASS=473.72162	14889

443.70245	103	
448.22770	105	
458.20337	102	
473.24364	106	
671.32650	103	
679.94095	136	
692.26839	110	
710.26597	121	
END IONS

###FS:    #m/z: 587.78557 #charge   2
###MaxRes:#m/z:  0.00000 #charge-128
###MS: 970
###MSMS: 971
BEGIN IONS
TITLE=Cmpd 228, AutoMSn(587.7856), 16.5 min
RTINSECONDS=987.606
SCANS=MS: 970 MSMS: 971
PEPMASS=587.78557	33746
CHARGE=2+
329.12713	518	
335.17152	177	
341.14163	467	
361.19679	230	
412.18729	351	
436.22717	121	
440.21611	478	1+
464.75399	123	
471.22755	288	1+
493.21319	143	
511.23453	152	
526.25829	149	
554.23306	257	
568.29581	334	1+
586.31715	3809	1+
589.25259	130	
623.25350	161	
657.35740	1628	1+
669.26715	1745	1+
678.88235	128	
749.50538	198	
768.33641	528	1+
777.59255	168	
817.38706	1157	1+
823.41982	158	
890.39721	171	
914.43947	15003	1+
924.57430	471	
END IONS

###FS:    #m/z: 523.77796 #charge   2
###MaxRes:#m/z:  0.00000 #charge-128
###MS: 970
###MSMS: 972
BEGIN IONS
TITLE=Cmpd 229, AutoMSn(523.7780), 16.5 min
RTINSECONDS=988.108
SCANS=MS: 970 MSMS: 972
PEPMASS=523.77796	32865
CHARGE=2+
331.18419	102	
359.16127	118	
371.19528	170	
377.17425	666	1+
379.70626	913	1+
386.16224	132	
414.23096	139	
423.22403	376	1+
433.22434	107	
434.16440	108	
453.23029	164	
489.27457	170	
490.26616	927	1+
490.66879	164	
517.19542	101	
519.30997	112	
524.29329	110	
541.22680	107	
574.29478	151	
590.32427	325	
591.30625	2403	1+
644.34829	222	1+
661.36198	255	
662.34561	2066	1+
670.95399	241	
742.35495	140	
757.41534	108	
758.41545	648	
759.39884	2639	1+
759.40698	2231	1+
768.55148	177	
828.43347	788	1+
845.44274	144	
846.43178	2227	1+
933.46150	1075	1+
END IONS

###FS:    #m/z: 445.23252 #charge   2
###MaxRes:#m/z:  0.00000 #charge-128
###MS: 970
###MSMS: 973
BEGIN IONS
TITLE=Cmpd 230, AutoMSn(445.2325), 16.5 min
RTINSECONDS=988.609
SCANS=MS: 970 MSMS: 973
PEPMASS=445.23252	16999
CHARGE=2+
342.17022	130	
371.20839	115	
375.18159	132	
380.70980	120	
385.19352	195	
388.22583	844	1+
403.20073	151	
424.22352	115	
430.04542	100	
430.14772	151	
435.21149	222	1+
442.22825	138	
449.24284	639	
469.25474	1619	1+
503.25874	1399	1+
510.69122	204	
602.32195	857	1+
632.31815	2981	1+
640.75293	275	1+
642.29452	143	
873.38454	293	1+
END IONS

###FS:    #m/z: 587.78579 #charge   2
###MaxRes:#m/z:  0.00000 #charge-128
###MS: 974
###MSMS: 975
BEGIN IONS
TITLE=Cmpd 231, AutoMSn(587.7858), 16.5 min
RTINSECONDS=991.635
SCANS=MS: 974 MSMS: 975
PEPMASS=587.78579	88269
CHARGE=2+
329.12440	917	
341.14364	876	
361.21033	586	
412.18876	499	
440.21709	1077	
489.25999	366	
511.26267	244	
554.23346	1067	1+
555.78169	501	
559.12456	280	
568.30690	324	
586.31952	8225	1+
623.27328	239	
639.34246	284	
657.35594	3865	1+
669.26522	4201	1+
677.82466	321	
678.91682	992	1+
768.33768	1528	1+
777.59805	349	
777.67477	295	
785.56329	248	
800.37499	241	
817.38278	2232	1+
914.43921	34808	1+
1037.50326	311	
END IONS

###FS:    #m/z: 465.25242 #charge   3
###MaxRes:#m/z:  0.00000 #charge-128
###MS: 974
###MSMS: 976
BEGIN IONS
TITLE=Cmpd 232, AutoMSn(465.2524), 16.5 min
RTINSECONDS=992.136
SCANS=MS: 974 MSMS: 976
PEPMASS=465.25242	28831
CHARGE=3+
330.15512	130	
371.16029	212	
373.18608	140	
388.29571	386	1+
391.15223	185	
400.21505	178	
416.18246	279	
417.91619	376	
432.20442	191	
461.24523	296	1+
463.26474	156	
464.25578	520	1+
471.25089	291	1+
481.27732	220	
488.27584	130	
489.33222	2130	1+
495.63320	152	
502.19938	163	
514.28098	158	
530.21283	209	
545.30671	156	
546.23026	125	
554.32667	159	
581.29711	185	
588.40911	2511	1+
597.22113	171	
601.35236	405	1+
624.21818	425	1+
641.23994	181	
642.24562	541	1+
646.83934	345	
647.34944	135	
659.26746	931	1+
667.82162	272	1+
688.36092	438	1+
735.47224	964	1+
744.50331	182	
745.37757	132	
864.51574	289	1+
930.50969	258	1+
978.57472	1328	1+
1178.64332	1445	1+
1275.65662	495	1+
END IONS

###FS:    #m/z: 586.31183 #charge   1
###MaxRes:#m/z:  0.00000 #charge-128
###MS: 974
###MSMS: 977
BEGIN IONS
TITLE=Cmpd 233, AutoMSn(586.3118), 16.5 min
RTINSECONDS=992.637
SCANS=MS: 974 MSMS: 977
PEPMASS=586.31183	14313
CHARGE=1+
324.12472	407	1+
329.12826	1964	1+
335.16263	265	
341.14620	6130	1+
346.15239	118	
353.15561	148	
354.16332	581	1+
358.17682	171	
359.15839	381	1+
361.20724	1455	1+
364.45006	458	
381.17276	297	1+
398.19896	133	
412.20138	2475	1+
419.99484	132	
423.19614	392	
426.18777	332	1+
437.21613	142	
440.21358	2372	1+
443.20752	133	
457.20650	566	1+
462.24726	124	
465.20628	321	1+
467.30262	169	
470.23959	352	1+
472.24285	778	1+
475.23819	138	
478.29158	134	
479.47041	137	
482.19682	150	
483.25068	752	1+
489.26634	906	1+
491.17617	127	
494.23329	137	
495.29747	221	
499.24327	393	1+
511.24995	652	
512.31254	353	
525.23663	369	1+
532.23916	130	
551.28048	653	1+
554.22596	792	1+
559.12167	355	
567.28736	130	
568.30234	612	1+
572.21562	595	1+
578.25764	179	
586.32067	7499	1+
END IONS

###FS:    #m/z: 587.78622 #charge   2
###MaxRes:#m/z:  0.00000 #charge-128
###MS: 978
###MSMS: 979
BEGIN IONS
TITLE=Cmpd 234, AutoMSn(587.7862), 16.6 min
RTINSECONDS=995.664
SCANS=MS: 978 MSMS: 979
PEPMASS=587.78622	106508
CHARGE=2+
320.69880	270	
329.12500	1351	1+
341.14730	1105	
346.69747	378	
361.11384	355	
361.20338	506	
382.21143	605	
412.19388	784	
440.22151	742	
467.30842	307	
495.30122	670	
511.24794	576	
520.76192	349	
554.24544	736	1+
555.79150	508	
586.31827	8255	1+
595.37123	329	
623.35512	1618	1+
657.35626	3271	1+
669.26540	4998	1+
677.86251	796	1+
692.37579	269	
714.28625	376	
740.33971	433	
768.33908	1553	1+
777.59512	672	
783.39556	2042	1+
817.38596	2461	1+
854.42609	2306	1+
902.39272	1126	1+
912.44981	778	1+
914.44101	39019	1+
983.46997	2260	1+
1040.48538	270	
END IONS

###FS:    #m/z: 586.30523 #charge   2
###MaxRes:#m/z:  0.00000 #charge-128
###MS: 978
###MSMS: 980
BEGIN IONS
TITLE=Cmpd 235, AutoMSn(586.3052), 16.6 min
RTINSECONDS=996.165
SCANS=MS: 978 MSMS: 980
PEPMASS=586.30523	35006
CHARGE=2+
312.18427	358	
329.12775	1390	
335.16808	336	
341.14540	1426	1+
346.69311	594	
382.21754	663	
395.76448	355	
412.19268	373	
427.72042	730	
440.21064	1105	
489.24975	347	
495.30172	666	
511.25317	320	
520.74369	489	
554.23383	641	
555.78763	809	
556.27459	398	
568.30691	321	
586.31959	6935	1+
623.35736	1727	1+
657.35409	4214	1+
669.26773	4184	1+
677.83318	333	
692.36996	478	
714.28389	946	1+
755.40357	361	
768.33748	1322	1+
783.39130	2266	1+
817.38880	2645	1+
826.42714	712	
854.42993	1897	1+
902.39815	1605	1+
914.44073	37679	1+
924.57283	348	
955.48121	322	
983.46946	3062	1+
993.84598	520	
1040.49553	632	
END IONS

###FS:    #m/z: 544.92335 #charge   3
###MaxRes:#m/z:  0.00000 #charge-128
###MS: 978
###MSMS: 981
BEGIN IONS
TITLE=Cmpd 236, AutoMSn(544.9233), 16.6 min
RTINSECONDS=996.666
SCANS=MS: 978 MSMS: 981
PEPMASS=544.92335	15242
CHARGE=3+
328.65076	378	
335.16914	160	
337.15861	492	
341.14464	643	
361.20181	193	
381.17994	148	
397.18377	221	1+
420.21865	195	
426.20516	187	
434.18723	310	
440.21048	645	1+
471.19364	179	
480.21369	259	
489.26238	333	1+
508.74494	145	
509.22060	693	1+
527.24129	601	1+
533.28584	250	1+
536.23871	170	
543.27916	744	1+
550.97350	422	
554.23386	1707	1+
571.31440	1918	1+
586.31911	4848	1+
655.33761	158	
657.30935	554	1+
657.34451	2882	1+
669.27609	196	
672.32606	774	1+
675.80573	149	
676.29796	165	
691.31651	830	1+
691.31953	250	
701.29683	628	1+
701.30023	2829	1+
712.13898	218	
719.30696	1622	1+
725.33982	233	1+
758.38465	801	1+
798.35081	467	1+
799.37193	266	1+
804.32941	152	
815.36809	551	1+
817.38793	1039	1+
857.44372	691	1+
867.37514	339	1+
914.43741	2618	1+
924.58132	410	
928.46083	265	1+
958.38411	284	1+
1029.41795	208	
1040.53558	156	
1047.41413	149	
1083.58306	563	1+
END IONS

###FS:    #m/z: 586.30305 #charge   2
###MaxRes:#m/z:  0.00000 #charge-128
###MS: 982
###MSMS: 983
BEGIN IONS
TITLE=Cmpd 237, AutoMSn(586.3031), 16.7 min
RTINSECONDS=999.683
SCANS=MS: 982 MSMS: 983
PEPMASS=586.30305	65268
CHARGE=2+
329.12668	764	
341.14397	981	
371.17974	324	
412.20601	726	
440.21177	1073	1+
449.23813	477	
467.29936	483	
489.25883	408	
495.29621	1091	1+
511.25456	410	
520.75400	815	1+
549.22982	383	
554.23770	636	
555.78534	446	
556.27733	328	
558.28551	342	
568.29380	537	1+
577.28322	390	
586.31907	6594	1+
595.37287	435	
623.36008	2357	1+
657.35318	2664	1+
669.26284	3126	1+
677.82028	418	
678.89887	1062	1+
692.37847	388	
692.38862	1029	1+
714.28495	845	
755.39383	457	
763.42519	1580	1+
765.19150	495	
768.33866	1402	1+
771.31227	420	
783.39466	3481	1+
817.38371	2193	1+
826.43609	1744	1+
854.42866	4537	1+
902.40005	2219	1+
914.44214	32032	1+
955.47183	632	
983.47043	4626	1+
993.84710	373	
1037.49259	346	
1040.48472	565	
END IONS

###FS:    #m/z: 404.20528 #charge   2
###MaxRes:#m/z:  0.00000 #charge-128
###MS: 982
###MSMS: 984
BEGIN IONS
TITLE=Cmpd 238, AutoMSn(404.2053), 16.7 min
RTINSECONDS=1000.18
SCANS=MS: 982 MSMS: 984
PEPMASS=404.20528	17996
CHARGE=2+
322.18795	1503	1+
342.11489	108	
356.24404	100	
373.13463	144	
382.15701	124	
404.24927	108	
406.27137	147	
412.19874	113	
420.18153	288	1+
437.21314	953	1+
444.21323	103	
493.26538	114	
535.21581	199	
538.32274	109	
552.23508	273	
575.29210	112	
606.24983	146	
623.27597	1808	1+
639.38580	137	
676.40673	189	
677.28933	160	
679.35570	120	
694.30807	1564	1+
END IONS

###FS:    #m/z: 544.92249 #charge   3
###MaxRes:#m/z:  0.00000 #charge-128
###MS: 982
###MSMS: 985
BEGIN IONS
TITLE=Cmpd 239, AutoMSn(544.9225), 16.7 min
RTINSECONDS=1000.68
SCANS=MS: 982 MSMS: 985
PEPMASS=544.92249	16302
CHARGE=3+
341.14593	491	1+
346.15994	272	
351.15237	533	1+
361.21463	241	
367.56554	439	
377.17852	187	
395.18789	188	
398.19632	147	
412.21241	365	1+
417.18990	161	
440.20126	325	
443.20026	195	
465.70290	141	
471.23912	299	1+
474.71711	151	
479.23502	218	
488.69956	208	
489.26309	209	
494.22502	206	
509.21461	143	
510.22586	391	1+
525.28605	164	
527.24488	553	1+
540.28812	457	1+
554.23194	1651	1+
571.31413	1717	1+
586.31961	4633	1+
616.24808	140	
639.32641	157	
656.31670	380	1+
657.35299	1954	1+
669.25794	166	
672.34828	702	1+
673.31395	498	1+
691.32215	153	
701.30500	1603	1+
718.29839	153	
719.30990	1162	1+
752.37539	143	
758.38865	363	
798.34339	686	1+
815.37768	499	1+
817.38989	899	1+
850.34593	301	1+
857.43437	499	1+
867.38763	756	1+
914.43730	1888	1+
959.39133	140	
1087.61290	484	1+
END IONS

###FS:    #m/z: 753.31939 #charge   2
###MaxRes:#m/z:  0.00000 #charge-128
###MS: 986
###MSMS: 987
BEGIN IONS
TITLE=Cmpd 240, AutoMSn(753.3194), 16.7 min
RTINSECONDS=1003.71
SCANS=MS: 986 MSMS: 987
PEPMASS=753.31939	28666
CHARGE=2+
341.14474	631	
359.16352	253	
377.11443	256	
410.16535	165	
416.16648	418	1+
460.18775	287	1+
470.18941	345	
474.16201	230	1+
488.19904	607	1+
492.13734	501	
501.17766	372	1+
501.63462	255	
511.22736	188	
512.18124	285	1+
531.24387	275	
556.23389	242	1+
577.22625	275	1+
587.21584	249	1+
587.34547	360	1+
598.93490	175	
602.20795	357	1+
605.23475	583	1+
621.18383	399	1+
636.61289	442	1+
648.24071	425	1+
659.25680	464	1+
676.26128	194	
705.28368	759	1+
705.96976	284	1+
706.64467	342	
711.97802	1183	1+
712.30810	1433	1+
712.64508	1654	1+
716.26179	528	1+
729.34255	191	
729.82520	157	
732.28707	211	1+
734.27597	534	1+
738.33716	263	
745.25793	274	
747.29292	340	1+
749.87221	258	1+
754.41660	250	
763.25956	3616	1+
770.27246	193	
772.50325	537	
787.29215	264	
805.29015	355	1+
838.88376	256	
848.33668	1018	1+
858.31865	1052	1+
859.01057	177	
876.33855	3132	1+
900.46548	332	
1059.93931	160	
1102.43204	218	
1189.51951	491	1+
1260.57671	908	1+
1347.59318	1232	1+
1376.48535	420	1+
1413.55864	489	1+
END IONS

###FS:    #m/z: 713.78384 #charge   2
###MaxRes:#m/z:  0.00000 #charge-128
###MS: 986
###MSMS: 988
BEGIN IONS
TITLE=Cmpd 241, AutoMSn(713.7838), 16.7 min
RTINSECONDS=1004.21
SCANS=MS: 986 MSMS: 988
PEPMASS=713.78384	23065
CHARGE=2+
375.13136	251	
393.14496	156	
415.21984	155	
422.91557	172	
433.15669	282	
447.64685	164	
503.18136	133	
548.16930	261	
554.19835	378	1+
560.20287	140	
575.24504	212	
580.23229	127	
588.17341	160	
614.25724	130	
622.22837	239	1+
645.26683	198	
653.71102	329	1+
658.23050	130	
675.23668	170	
716.23432	535	1+
733.25925	368	1+
876.29633	227	
893.30281	137	
901.33731	195	
975.32967	155	
992.32546	297	1+
1002.83637	148	
1090.36618	136	
1107.39087	393	
1108.37304	205	
1206.43903	136	
END IONS

###FS:    #m/z: 510.25555 #charge   2
###MaxRes:#m/z:  0.00000 #charge-128
###MS: 986
###MSMS: 989
BEGIN IONS
TITLE=Cmpd 242, AutoMSn(510.2555), 16.7 min
RTINSECONDS=1004.72
SCANS=MS: 986 MSMS: 989
PEPMASS=510.25555	21260
CHARGE=2+
363.20900	238	
385.17101	167	
386.14949	1051	1+
408.22501	482	1+
412.20839	111	
423.26372	169	
426.72387	123	
461.22846	747	1+
469.74244	492	
471.23488	477	1+
498.23996	123	
499.23223	1215	1+
504.26378	112	
510.27982	175	
513.27440	134	
516.30104	112	
526.82519	216	
527.32181	111	
533.30862	397	1+
553.32709	153	
582.30263	134	
584.31830	246	
594.28284	207	1+
612.31543	581	1+
644.33231	155	
654.30887	110	
661.36976	468	1+
690.42503	678	1+
713.40062	110	
722.35234	126	
725.34816	127	
740.42121	134	
741.40698	262	1+
757.41349	117	
758.42179	4767	1+
758.43208	556	1+
768.56054	276	
793.42780	170	
896.44655	353	1+
955.50189	432	1+
END IONS

###FS:    #m/z: 753.06994 #charge   3
###MaxRes:#m/z:  0.00000 #charge-128
###MS: 990
###MSMS: 991
BEGIN IONS
TITLE=Cmpd 243, AutoMSn(753.0699), 16.8 min
RTINSECONDS=1007.75
SCANS=MS: 990 MSMS: 991
PEPMASS=753.06994	51691
CHARGE=3+
341.14867	955	1+
358.16782	537	1+
377.11368	200	
382.13246	528	1+
389.15757	324	
410.17008	212	
442.18825	305	1+
450.74577	252	1+
470.19041	493	1+
473.18072	344	
474.17841	466	1+
484.14079	188	
488.20714	674	1+
490.19978	199	
492.14415	1102	1+
495.63856	216	
496.54116	193	
501.18100	735	1+
511.20979	327	
545.58130	200	
557.22024	307	1+
577.22444	443	1+
586.21808	399	1+
595.27704	501	1+
598.59557	385	
599.25721	226	
602.21702	680	1+
605.21737	730	1+
621.19388	597	1+
630.24710	542	1+
630.93778	251	
635.94117	328	1+
636.61436	396	
642.23756	529	1+
648.21416	223	
659.24802	293	1+
672.25546	349	1+
675.62891	199	
676.26081	493	1+
684.72092	304	
688.75854	293	1+
693.78158	348	1+
700.29277	312	1+
705.96840	237	
706.29924	926	1+
706.64392	850	1+
706.96818	461	1+
711.97817	2526	1+
712.30912	2593	1+
712.64807	1437	1+
716.27052	465	1+
720.82471	272	1+
722.29157	203	
729.29692	299	1+
734.27298	245	
742.30565	272	1+
745.27610	938	1+
749.26141	627	1+
749.65889	286	1+
753.38266	359	1+
757.36090	414	1+
763.25494	3728	1+
772.49422	298	
787.30369	293	
805.29795	609	1+
808.87583	283	
830.33946	375	1+
848.34374	1936	1+
858.32049	1117	1+
862.33020	696	1+
876.33854	4604	1+
900.47032	416	
1060.49017	787	1+
1102.43390	242	
1260.56053	904	1+
1347.60427	2212	1+
1475.66763	1014	1+
1532.68895	3966	1+
1633.73780	2735	1+
1793.75958	1669	1+
1907.79996	1265	1+
2036.86382	502	1+
2116.91884	515	1+
2133.91017	1802	1+
END IONS

###FS:    #m/z: 700.30763 #charge   3
###MaxRes:#m/z:  0.00000 #charge-128
###MS: 990
###MSMS: 992
BEGIN IONS
TITLE=Cmpd 244, AutoMSn(700.3076), 16.8 min
RTINSECONDS=1008.25
SCANS=MS: 990 MSMS: 992
PEPMASS=700.30763	38508
CHARGE=3+
335.14901	4346	1+
346.69764	2720	1+
361.11884	609	
435.55585	446	
446.17954	494	
463.20467	9990	1+
467.30771	524	
483.72676	520	
495.30193	2133	1+
511.75460	572	
512.24467	969	
526.27840	501	
595.36277	420	
608.23416	731	1+
623.35677	7922	1+
623.73883	1340	1+
626.26983	9966	1+
635.61627	727	
648.30051	674	1+
666.33981	491	
691.82217	898	
692.37121	1343	1+
693.38575	1274	1+
694.30448	1315	1+
694.63159	1297	1+
694.97241	1205	
697.87200	424	
700.30865	5951	1+
700.64219	5583	1+
700.97582	3485	1+
714.28280	3141	1+
739.77785	497	
755.39461	1651	1+
763.42162	7275	1+
769.27226	505	
771.30734	2170	1+
773.85167	515	
783.39392	11441	1+
786.30235	17724	1+
786.30668	2743	1+
826.43319	2008	1+
854.42917	17146	1+
866.17645	550	
882.90478	428	
928.35856	1402	1+
929.32119	827	1+
944.33090	411	
946.33199	47892	1+
955.48190	1902	1+
956.77522	447	
983.47635	22376	1+
993.85991	979	
1040.49454	27279	1+
1059.41990	7828	1+
1070.27749	449	
1107.56797	1795	1+
1116.43460	17253	1+
1125.58169	14361	1+
1127.55726	1271	
1135.57898	1725	1+
1153.58101	23666	1+
1169.57869	1978	1+
1222.59857	1638	1+
1245.47910	2665	1+
1285.61831	2190	1+
1313.59889	9664	1+
1316.51812	441	
1473.62174	4287	1+
1636.70554	1537	1+
1765.76179	1630	1+
1829.72132	5898	1+
END IONS

###FS:    #m/z: 713.78381 #charge   2
###MaxRes:#m/z:  0.00000 #charge-128
###MS: 990
###MSMS: 993
BEGIN IONS
TITLE=Cmpd 245, AutoMSn(713.7838), 16.8 min
RTINSECONDS=1008.75
SCANS=MS: 990 MSMS: 993
PEPMASS=713.78381	31496
CHARGE=2+
312.18627	203	
346.11114	342	1+
346.69956	247	
375.13918	631	1+
382.20484	279	
395.77043	417	
399.18810	260	
408.82099	169	
417.19790	308	
433.14982	655	1+
435.19599	170	
463.20481	450	1+
474.20366	277	
477.23744	216	1+
485.16987	270	1+
499.71899	232	
503.19348	230	
514.19115	177	
520.74857	174	
545.68175	347	
548.17339	285	1+
563.29471	161	
575.23982	278	1+
588.16767	179	
622.21791	239	1+
623.36827	538	1+
626.27600	470	1+
642.25166	168	
645.22252	221	1+
648.24727	160	
658.26869	267	1+
667.32784	243	1+
675.26090	335	1+
692.38041	189	
694.30586	246	1+
709.37241	282	1+
716.23330	577	1+
733.26736	577	1+
761.28959	262	1+
783.38240	211	
783.40018	425	1+
786.30959	613	1+
802.28375	386	1+
825.31574	175	
861.32545	164	
875.32388	350	1+
893.28137	394	1+
946.33190	208	
947.33154	408	1+
975.33638	262	
983.45376	447	1+
1107.39150	790	1+
1127.57376	158	
END IONS

###FS:    #m/z: 700.30935 #charge   3
###MaxRes:#m/z:  0.00000 #charge-128
###MS: 994
###MSMS: 995
BEGIN IONS
TITLE=Cmpd 246, AutoMSn(700.3093), 16.9 min
RTINSECONDS=1011.78
SCANS=MS: 994 MSMS: 995
PEPMASS=700.30935	387569
CHARGE=3+
312.18633	2558	
320.69573	1936	
335.14927	11834	1+
354.17977	1590	
361.11705	1477	
378.20125	3372	
419.20209	1161	
446.17877	1539	
463.20512	25677	1+
495.30464	6754	1+
506.75110	1490	
511.74544	2627	1+
512.25929	1996	
526.27023	1878	
611.80216	1994	
612.30331	1207	
623.35604	18794	1+
623.74795	3684	
626.26859	30584	1+
648.30123	1872	
648.80434	1355	
686.28903	1201	
691.81946	4361	1+
692.37738	11782	1+
694.30365	8510	1+
694.63736	8788	1+
694.97404	5910	1+
699.97759	1265	
700.30799	33330	1+
700.64247	28140	1+
700.97758	18460	1+
714.28903	8237	1+
723.32303	1396	
723.83659	1344	
763.41898	20474	1+
769.27532	1224	
771.30240	4864	1+
773.33738	2011	
783.39209	32431	1+
786.30147	66343	1+
804.85101	1512	
826.42948	7948	1+
854.42911	48990	1+
884.39332	2121	
929.30202	1329	
946.33195	152524	1+
955.48341	5619	1+
966.45371	2166	1+
983.47431	64465	1+
1040.49353	88713	1+
1059.41807	25808	1+
1107.56379	5671	1+
1116.43786	53806	1+
1125.58464	44623	1+
1135.56684	5053	1+
1153.57838	75565	1+
1169.57014	5654	1+
1245.47596	9413	1+
1285.61443	7249	1+
1313.59889	32530	1+
1316.51388	1165	
1473.61819	14590	1+
1636.70733	6816	1+
1764.76591	6664	1+
1829.71922	29028	1+
END IONS

###FS:    #m/z: 1049.95577 #charge   2
###MaxRes:#m/z:  0.00000 #charge-128
###MS: 994
###MSMS: 996
BEGIN IONS
TITLE=Cmpd 247, AutoMSn(1049.9558), 16.9 min
RTINSECONDS=1012.29
SCANS=MS: 994 MSMS: 996
PEPMASS=1049.95577	27211
CHARGE=2+
564.21981	101	
1005.43981	119	
1048.57751	102	
2098.89661	7363	1+
END IONS

###FS:    #m/z: 753.32140 #charge   3
###MaxRes:#m/z:  0.00000 #charge-128
###MS: 994
###MSMS: 997
BEGIN IONS
TITLE=Cmpd 248, AutoMSn(753.3214), 16.9 min
RTINSECONDS=1012.79
SCANS=MS: 994 MSMS: 997
PEPMASS=753.32140	36747
CHARGE=3+
341.14566	383	
359.15665	264	
382.13863	182	
387.09472	175	
389.14213	237	
450.74530	226	
456.16333	338	1+
473.17385	576	1+
487.19925	203	
488.19838	648	1+
492.14563	624	1+
501.17167	333	1+
511.20789	304	1+
531.23905	221	1+
556.25274	232	1+
577.24166	396	1+
587.21106	182	
603.19646	255	
605.23859	443	
621.17294	307	
624.22669	269	1+
630.78193	246	
648.22530	448	1+
659.24216	230	1+
676.25812	191	
706.30822	412	1+
706.65280	489	1+
706.97330	235	1+
711.29728	173	
711.97927	1131	1+
712.31019	1270	1+
712.64437	1467	1+
716.27354	379	1+
720.84542	428	
729.29304	365	1+
734.25995	252	
738.83121	258	
745.26303	506	1+
749.26618	453	1+
754.40538	342	
755.81660	375	1+
758.41795	284	
763.25425	3181	1+
772.50149	656	
787.29413	450	1+
848.33981	1051	1+
858.33075	694	1+
859.00726	196	
862.32246	586	1+
876.33979	2857	1+
887.26207	202	
897.39959	240	
897.89560	240	
900.45703	281	1+
965.20751	232	
1347.60069	1061	1+
1532.68583	2551	1+
1633.74759	1534	1+
1907.81578	803	1+
2133.92750	593	1+
END IONS

###FS:    #m/z: 700.31016 #charge   3
###MaxRes:#m/z:  0.00000 #charge-128
###MS: 998
###MSMS: 999
BEGIN IONS
TITLE=Cmpd 249, AutoMSn(700.3102), 16.9 min
RTINSECONDS=1015.82
SCANS=MS: 998 MSMS: 999
PEPMASS=700.31016	567478
CHARGE=3+
312.18675	2627	
320.70206	1705	
335.14975	13032	1+
354.18132	1507	
361.11682	1738	
446.18327	2160	
463.20488	33100	1+
483.72952	1703	
495.30066	7396	1+
506.75765	1529	
511.74750	3360	1+
512.25286	2311	
526.27466	2096	
554.29316	2739	
554.79200	2486	
568.28562	2496	
568.78371	2719	
595.36708	1668	
611.80602	2333	
612.30160	1690	
623.35935	21063	1+
623.74752	5567	1+
626.27011	38778	1+
648.30112	1547	
665.82050	1531	
691.81976	5039	1+
692.37864	13474	1+
694.30340	12378	1+
694.63697	11576	1+
694.97345	6889	
699.97633	1658	
700.30939	43724	1+
700.64405	38158	1+
700.97589	25424	1+
714.28747	9265	1+
723.33102	1916	
755.40243	5289	1+
763.42196	23494	1+
771.31301	7512	1+
773.85647	2062	
783.39093	36973	1+
786.30182	80900	1+
804.85445	1604	
826.42933	10308	1+
854.42864	60089	1+
884.38920	2070	
928.34719	6383	1+
929.30473	2312	
946.33215	186157	1+
955.47737	6253	1+
983.47320	79904	1+
1040.49507	102822	1+
1059.41759	34135	1+
1116.43710	68201	1+
1125.58636	53620	1+
1153.58000	90135	1+
1169.57528	6651	1+
1245.47900	12314	1+
1285.61489	8647	1+
1313.59669	43139	1+
1473.61562	20944	1+
1636.70203	8697	1+
1764.76077	8234	1+
1829.71897	36487	1+
END IONS

###FS:    #m/z: 678.81149 #charge   2
###MaxRes:#m/z:  0.00000 #charge-128
###MS: 998
###MSMS: 1000
BEGIN IONS
TITLE=Cmpd 250, AutoMSn(678.8115), 16.9 min
RTINSECONDS=1016.33
SCANS=MS: 998 MSMS: 1000
PEPMASS=678.81149	167674
CHARGE=2+
322.13916	705	
327.16803	798	
335.15103	3558	
338.16970	2500	1+
356.19267	7422	1+
392.19886	628	
396.18643	927	
413.21347	2434	1+
430.23833	1758	
468.18636	907	
472.70450	671	
481.18722	902	
498.21130	11057	1+
505.01877	640	
507.20595	1119	1+
524.24631	1043	
541.26469	1027	
570.23583	1172	
570.74402	744	
613.28384	601	
615.25044	1283	
621.78570	2395	1+
626.27559	3724	1+
645.27956	7062	1+
661.28177	1324	1+
661.78915	577	
669.80747	949	
678.81241	1866	
679.31212	1435	
759.32502	4047	1+
765.27323	625	
786.30767	569	
799.31592	1526	1+
816.34427	20904	1+
925.39426	1145	1+
927.38321	938	
944.40453	6779	1+
984.40250	2447	1+
1001.42365	38511	1+
1011.40523	593	
1094.44583	4448	1+
1111.47568	16443	1+
1112.45760	4392	1+
1129.48165	23386	1+
1142.63095	560	
1190.50808	1790	1+
1207.52818	3556	1+
1234.53486	3772	1+
1243.59326	2485	1+
1252.55133	7421	1+
1339.58877	3460	1+
END IONS

###FS:    #m/z: 1049.95572 #charge   2
###MaxRes:#m/z:  0.00000 #charge-128
###MS: 998
###MSMS: 1001
BEGIN IONS
TITLE=Cmpd 251, AutoMSn(1049.9557), 16.9 min
RTINSECONDS=1016.83
SCANS=MS: 998 MSMS: 1001
PEPMASS=1049.95572	47686
CHARGE=2+
689.80720	117	
1048.96006	153	
1052.97077	154	
1062.28410	325	
1082.94162	156	
1129.58212	142	
2098.91092	7595	1+
END IONS

###FS:    #m/z: 678.81222 #charge   2
###MaxRes:#m/z:  0.00000 #charge-128
###MS: 1002
###MSMS: 1003
BEGIN IONS
TITLE=Cmpd 252, AutoMSn(678.8122), 17.0 min
RTINSECONDS=1019.86
SCANS=MS: 1002 MSMS: 1003
PEPMASS=678.81222	348037
CHARGE=2+
322.13900	1525	
327.15720	1325	1+
335.14856	5903	1+
338.17568	928	
339.16577	1844	
356.19173	12299	1+
396.19083	1040	
413.21747	2497	
430.23981	1595	
437.20293	939	
468.18304	2088	1+
481.18905	817	
498.21261	13979	1+
508.20712	818	
524.25083	1387	
541.27067	1577	
547.72661	3037	1+
549.04241	1334	1+
570.24005	1064	
595.76022	1065	
596.26484	789	
613.27590	1399	
615.25290	2955	1+
617.77900	865	
621.79120	2152	
622.29566	1513	
626.27621	4887	1+
645.28036	11399	1+
653.28254	789	
661.29125	1066	
742.29397	853	
759.32189	5943	1+
786.30320	842	
799.31756	1279	
816.34455	29539	1+
925.39333	2249	1+
927.37879	1233	
944.40037	9617	1+
984.39902	3478	1+
1001.42423	48739	1+
1011.41927	775	
1095.44428	4225	1+
1111.47442	24141	1+
1112.45828	5700	1+
1129.48508	31118	1+
1207.53052	4777	1+
1235.53693	3691	1+
1252.55340	9911	1+
1322.56565	2840	1+
1338.59952	5604	1+
1356.61606	5564	1+
END IONS

###FS:    #m/z: 1049.95637 #charge   2
###MaxRes:#m/z:  0.00000 #charge-128
###MS: 1002
###MSMS: 1004
BEGIN IONS
TITLE=Cmpd 253, AutoMSn(1049.9564), 17.0 min
RTINSECONDS=1020.36
SCANS=MS: 1002 MSMS: 1004
PEPMASS=1049.95637	37317
CHARGE=2+
1356.60828	215	
2098.90708	4071	1+
END IONS

###FS:    #m/z: 544.92271 #charge   3
###MaxRes:#m/z:  0.00000 #charge-128
###MS: 1002
###MSMS: 1005
BEGIN IONS
TITLE=Cmpd 254, AutoMSn(544.9227), 17.0 min
RTINSECONDS=1020.86
SCANS=MS: 1002 MSMS: 1005
PEPMASS=544.92271	32451
CHARGE=3+
341.14844	967	1+
343.79427	309	
346.16241	635	
357.89017	297	
360.16216	386	
361.21367	234	
377.16941	477	
412.20585	456	
426.18885	310	
440.20904	1106	1+
449.22664	293	
465.70167	468	
474.70212	292	
478.72060	277	
480.20032	233	
524.23159	348	
526.23819	490	1+
542.23871	252	
543.27549	1241	1+
554.23125	4878	1+
571.31887	792	
572.25020	303	
585.33028	268	
586.31756	13333	1+
590.26368	356	
656.28427	1131	1+
657.35514	4892	1+
669.26037	730	1+
672.31263	815	1+
673.31014	2525	1+
691.32257	289	
701.30057	9392	1+
712.12471	245	
719.31347	1562	1+
798.35537	1620	1+
800.37022	361	
815.37979	1207	1+
817.38749	2878	1+
867.38000	2901	1+
878.17936	494	
914.44081	8313	1+
924.57678	369	
938.41563	1012	1+
958.37620	1059	1+
976.43479	864	1+
1029.41650	370	
1503.71331	791	1+
END IONS

###FS:    #m/z: 678.81179 #charge   2
###MaxRes:#m/z:  0.00000 #charge-128
###MS: 1006
###MSMS: 1007
BEGIN IONS
TITLE=Cmpd 255, AutoMSn(678.8118), 17.1 min
RTINSECONDS=1023.89
SCANS=MS: 1006 MSMS: 1007
PEPMASS=678.81179	344025
CHARGE=2+
322.14557	1012	
327.16717	830	
335.14988	5928	1+
338.16871	2460	1+
356.19117	7930	1+
362.51597	592	
396.18792	809	
413.21395	3176	1+
420.18921	611	
423.16560	583	
430.23749	1054	
437.21151	866	
451.15790	761	
464.19806	1017	
468.18216	2083	1+
481.19095	642	
498.21201	11150	1+
524.24356	1430	
541.26656	973	
570.23989	1084	
570.74123	592	
596.25437	666	
598.26274	637	
613.27582	689	
615.25164	2641	1+
626.27457	3774	1+
645.27848	9705	1+
653.27163	738	
759.32383	5842	1+
786.29512	826	
799.31733	1147	
816.34333	28760	1+
825.95669	614	
925.39877	1326	1+
927.38017	1046	
944.40222	9934	1+
984.40232	2748	1+
1001.42344	44403	1+
1011.41144	615	
1094.44542	5071	1+
1111.47229	21173	1+
1111.47766	616	
1112.45713	5048	1+
1129.48391	31286	1+
1207.52822	4688	1+
1234.53480	3638	1+
1242.56750	3264	1+
1252.55586	9349	1+
1308.50306	1827	1+
1321.56694	3102	1+
1338.60447	4669	1+
1356.62041	3882	1+
END IONS

###FS:    #m/z: 544.92253 #charge   3
###MaxRes:#m/z:  0.00000 #charge-128
###MS: 1006
###MSMS: 1008
BEGIN IONS
TITLE=Cmpd 256, AutoMSn(544.9225), 17.1 min
RTINSECONDS=1024.39
SCANS=MS: 1006 MSMS: 1008
PEPMASS=544.92253	34832
CHARGE=3+
293.66487	268	
341.14332	835	
342.64073	208	
343.79071	281	
346.15989	607	
361.20649	394	
408.19426	510	
412.19412	452	
415.43509	233	
440.20979	949	
443.19853	419	1+
457.19636	221	
464.73712	270	
474.70306	337	
478.69929	573	1+
509.22826	667	1+
515.70769	269	
526.23666	496	1+
540.26701	424	1+
542.77430	263	
543.29966	530	1+
554.23033	5082	1+
571.31419	780	
572.24381	498	1+
586.31853	10647	1+
590.26349	676	1+
656.28343	1165	1+
657.35691	4403	1+
669.26875	330	
672.35927	275	
673.31340	2208	1+
684.28585	345	
701.30118	8789	1+
712.12738	223	
719.31565	1569	1+
752.35272	451	
753.32784	504	1+
798.35810	1329	1+
816.38457	786	1+
817.38407	3008	1+
827.96745	325	
850.35221	680	1+
867.37009	2549	1+
874.41140	208	
914.43766	7033	1+
924.57943	754	
930.39191	838	1+
938.40930	487	1+
958.37838	1503	1+
976.45108	758	1+
1029.42955	366	
END IONS

###FS:    #m/z: 866.34526 #charge   3
###MaxRes:#m/z:  0.00000 #charge-128
###MS: 1006
###MSMS: 1009
BEGIN IONS
TITLE=Cmpd 257, AutoMSn(866.3453), 17.1 min
RTINSECONDS=1024.89
SCANS=MS: 1006 MSMS: 1009
PEPMASS=866.34526	14820
CHARGE=3+
324.63811	193	
389.16591	260	
470.17900	276	1+
488.23751	2507	1+
492.13021	293	
493.19606	183	
495.63526	248	
500.19648	405	1+
520.74598	158	
523.22381	166	
531.22044	344	1+
560.74133	356	1+
605.22210	395	1+
611.24792	219	
611.74816	161	
648.26650	2406	1+
659.24637	384	1+
676.26096	514	1+
678.81863	153	
679.30530	226	1+
690.28500	403	1+
716.26210	232	1+
729.28187	162	
734.27045	235	
747.29546	674	1+
759.30861	184	
763.25113	2187	1+
770.28045	166	
772.59669	172	
777.31103	1616	1+
787.29918	975	1+
805.29666	251	
818.81196	191	
819.32381	220	
831.32386	228	
848.34487	2105	1+
858.33041	1634	1+
874.34120	464	1+
876.33887	7470	1+
884.21939	667	
886.26981	776	1+
886.42424	164	
928.36647	170	
935.38847	1622	1+
1063.44186	192	
1120.47990	256	
1203.46659	494	1+
1357.61428	179	
1703.67235	621	1+
1721.68498	6580	1+
1833.75153	342	1+
END IONS

###FS:    #m/z: 866.34626 #charge   3
###MaxRes:#m/z:  0.00000 #charge-128
###MS: 1010
###MSMS: 1011
BEGIN IONS
TITLE=Cmpd 258, AutoMSn(866.3463), 17.1 min
RTINSECONDS=1027.92
SCANS=MS: 1010 MSMS: 1011
PEPMASS=866.34626	39780
CHARGE=3+
324.64321	284	
341.14427	440	
389.14511	427	
470.18407	355	
473.17880	205	
488.24151	3421	1+
495.63698	615	
501.18235	378	
523.21879	341	
574.12309	197	
587.24694	190	
602.22715	416	1+
605.23249	274	
611.26359	358	1+
648.26712	2362	1+
659.24871	623	1+
676.26710	408	1+
678.80654	174	
691.27244	409	1+
691.76452	176	
716.26547	295	1+
734.27107	289	1+
745.24361	237	
747.29717	287	
748.29195	515	1+
759.32243	223	
763.25584	2489	1+
777.32046	1489	1+
779.31360	385	
787.30648	1219	1+
805.30140	454	1+
818.81864	182	
831.32420	242	
848.35128	2469	1+
858.03319	371	1+
858.32832	2243	1+
874.32833	394	
875.83800	175	
876.33970	9224	1+
887.25797	424	
927.36248	199	
935.38712	2509	1+
945.35416	362	1+
1074.41600	294	
1102.43131	330	
1120.46141	1215	1+
1703.68373	794	1+
1721.68277	8027	1+
END IONS

###FS:    #m/z: 379.68783 #charge   2
###MaxRes:#m/z:  0.00000 #charge-128
###MS: 1010
###MSMS: 1012
BEGIN IONS
TITLE=Cmpd 259, AutoMSn(379.6878), 17.1 min
RTINSECONDS=1028.43
SCANS=MS: 1010 MSMS: 1012
PEPMASS=379.68783	33874
CHARGE=2+
305.15395	198	
318.22681	182	
322.18591	722	
324.10397	808	1+
374.18632	331	
380.16090	192	
380.26029	939	1+
391.20503	306	
422.18346	180	
447.18744	696	1+
464.19861	206	
465.19093	2644	1+
472.36528	156	
482.21647	10224	1+
491.17292	320	1+
491.57372	962	
554.27116	902	1+
583.23072	161	
603.25430	170	
628.25373	602	1+
645.27953	7968	1+
654.78502	341	1+
END IONS

###FS:    #m/z: 544.92204 #charge   3
###MaxRes:#m/z:  0.00000 #charge-128
###MS: 1010
###MSMS: 1013
BEGIN IONS
TITLE=Cmpd 260, AutoMSn(544.9220), 17.1 min
RTINSECONDS=1028.93
SCANS=MS: 1010 MSMS: 1013
PEPMASS=544.92204	32571
CHARGE=3+
335.16030	169	
341.14693	873	1+
361.22113	186	
377.67490	168	
401.18383	176	
412.20801	220	
415.42362	176	
425.67398	195	
440.20264	821	1+
443.20051	344	
461.20155	203	
465.70374	399	1+
472.23621	300	1+
474.70145	160	
479.19612	383	1+
482.23427	346	1+
488.69216	286	
489.25389	237	
524.71912	197	
527.24695	427	1+
535.80837	184	
540.29887	153	
542.24960	151	
544.26930	761	1+
554.23289	2928	1+
571.31576	582	
572.24376	367	1+
586.31625	7441	1+
590.26518	373	1+
656.30083	503	1+
657.35756	2444	1+
669.26562	304	
672.37632	155	
673.30769	1598	1+
684.25879	164	
691.32211	749	1+
701.29996	5687	1+
701.30687	1230	1+
712.12290	164	
719.31312	1302	1+
752.37107	343	
798.35311	1175	1+
800.36212	311	1+
815.38175	707	1+
817.37912	1799	1+
867.36773	1519	1+
914.44052	1340	1+
914.44929	2327	1+
924.57503	190	
958.38170	584	1+
959.36675	417	1+
1029.41291	201	
1030.42436	241	
1084.56716	701	1+
END IONS

###FS:    #m/z: 379.68833 #charge   2
###MaxRes:#m/z:  0.00000 #charge-128
###MS: 1014
###MSMS: 1015
BEGIN IONS
TITLE=Cmpd 261, AutoMSn(379.6883), 17.2 min
RTINSECONDS=1031.95
SCANS=MS: 1014 MSMS: 1015
PEPMASS=379.68833	113521
CHARGE=2+
305.16302	586	
322.18374	1393	
324.10414	1182	
374.18520	635	
380.17583	378	
380.24659	396	
391.19866	371	
422.18495	355	
440.20171	559	
447.17835	1629	1+
465.19141	4768	1+
482.21813	21347	1+
491.57535	360	
554.27524	1662	1+
628.25545	1150	1+
645.27882	18815	1+
654.74454	1685	1+
END IONS

###FS:    #m/z: 634.30523 #charge   2
###MaxRes:#m/z:  0.00000 #charge-128
###MS: 1014
###MSMS: 1017
BEGIN IONS
TITLE=Cmpd 263, AutoMSn(634.3052), 17.2 min
RTINSECONDS=1032.95
SCANS=MS: 1014 MSMS: 1017
PEPMASS=634.30523	42924
CHARGE=2+
324.09990	789	
332.19686	188	
346.17349	1625	1+
389.15007	1224	1+
395.76993	244	
409.18551	380	1+
411.23385	258	
412.21249	789	
420.16556	204	
429.24486	6259	1+
432.19811	464	1+
437.18438	6409	1+
459.24999	455	
479.19534	187	
487.73235	251	
498.22973	235	
516.27665	1739	1+
522.27051	317	
535.79340	204	
545.21299	204	
550.26923	250	
563.22046	193	
585.27698	187	
603.30602	3700	1+
629.77578	522	1+
634.31737	430	
637.28967	220	
665.28846	252	
701.34083	305	
718.33477	11199	1+
727.39020	295	
731.31246	214	
813.40499	230	
831.41986	7609	1+
842.06991	275	
842.17765	201	
974.42944	474	1+
991.45351	11280	1+
1154.51167	2121	1+
END IONS

###FS:    #m/z: 379.68827 #charge   2
###MaxRes:#m/z:  0.00000 #charge-128
###MS: 1018
###MSMS: 1019
BEGIN IONS
TITLE=Cmpd 264, AutoMSn(379.6883), 17.3 min
RTINSECONDS=1035.97
SCANS=MS: 1018 MSMS: 1019
PEPMASS=379.68827	158461
CHARGE=2+
305.15722	568	
322.18799	2174	
324.10153	1219	
328.13924	488	
374.18525	419	
380.17061	657	
391.20516	604	
440.19528	614	
447.17871	2090	1+
464.20138	446	
465.19147	7059	1+
472.38467	497	
482.21688	26830	1+
554.27144	2092	1+
603.24974	442	
628.25165	2151	1+
645.28047	23409	1+
654.80505	597	
END IONS

###FS:    #m/z: 634.30501 #charge   2
###MaxRes:#m/z:  0.00000 #charge-128
###MS: 1018
###MSMS: 1020
BEGIN IONS
TITLE=Cmpd 265, AutoMSn(634.3050), 17.3 min
RTINSECONDS=1036.47
SCANS=MS: 1018 MSMS: 1020
PEPMASS=634.30501	94232
CHARGE=2+
324.10487	489	
332.18948	323	
346.17710	2188	1+
389.14621	1202	1+
394.20312	255	
395.76804	372	
409.18845	696	
411.23506	226	
412.22100	1032	
420.17596	241	
429.24472	8044	1+
432.20383	468	
437.18590	7029	1+
458.18607	294	
459.25935	980	1+
476.18224	209	
479.19274	313	
498.25244	676	1+
516.27359	2858	1+
522.28221	256	
527.19856	316	
545.19552	494	
550.26634	287	
563.21921	329	
586.28228	223	
603.30599	4426	1+
630.27147	315	
630.77264	221	
634.30688	737	
639.25979	208	
665.29444	571	1+
700.31305	672	1+
718.33475	14301	1+
814.40557	289	
831.42115	9936	1+
842.06648	380	
842.18315	477	
973.44493	951	1+
974.42454	660	1+
991.44991	18048	1+
1154.51427	2943	1+
END IONS

###FS:    #m/z: 482.21765 #charge   1
###MaxRes:#m/z:  0.00000 #charge-128
###MS: 1018
###MSMS: 1021
BEGIN IONS
TITLE=Cmpd 266, AutoMSn(482.2177), 17.3 min
RTINSECONDS=1036.97
SCANS=MS: 1018 MSMS: 1021
PEPMASS=482.21765	72321
CHARGE=1+
367.12290	118	
421.25176	122	
465.23472	110	
END IONS

###FS:    #m/z: 634.30443 #charge   2
###MaxRes:#m/z:  0.00000 #charge-128
###MS: 1022
###MSMS: 1023
BEGIN IONS
TITLE=Cmpd 267, AutoMSn(634.3044), 17.3 min
RTINSECONDS=1040.01
SCANS=MS: 1022 MSMS: 1023
PEPMASS=634.30443	108540
CHARGE=2+
324.09771	817	1+
332.18839	207	
346.17634	2111	1+
370.18467	199	
371.14016	207	
376.59114	272	
389.14784	674	
409.19085	581	
411.22403	262	
412.22043	1297	1+
429.24436	6715	1+
437.18330	7391	1+
458.18881	190	
459.25278	818	1+
476.16975	225	
499.25042	233	
516.27601	1776	1+
522.27226	199	
527.20282	195	
545.20642	572	
550.26799	547	1+
552.21584	381	
563.22158	250	
595.26326	410	1+
603.30844	4276	1+
634.30443	917	1+
665.29317	573	1+
700.31811	888	1+
712.12522	260	
712.23764	200	
718.33625	12762	1+
731.29200	237	
829.39095	198	
831.42111	9567	1+
973.43379	1553	1+
991.45009	15858	1+
1002.83520	386	
1154.51136	2712	1+
1166.80082	396	
END IONS

###FS:    #m/z: 482.21832 #charge   1
###MaxRes:#m/z:  0.00000 #charge-128
###MS: 1022
###MSMS: 1024
BEGIN IONS
TITLE=Cmpd 268, AutoMSn(482.2183), 17.3 min
RTINSECONDS=1040.51
SCANS=MS: 1022 MSMS: 1024
PEPMASS=482.21832	64933
CHARGE=1+
437.21217	126	
END IONS

###FS:    #m/z: 614.38569 #charge   1
###MaxRes:#m/z:  0.00000 #charge-128
###MS: 1022
###MSMS: 1025
BEGIN IONS
TITLE=Cmpd 269, AutoMSn(614.3857), 17.4 min
RTINSECONDS=1041.01
SCANS=MS: 1022 MSMS: 1025
PEPMASS=614.38569	48312
CHARGE=1+
402.23299	107	
429.19055	161	
444.16056	106	
595.23570	107	
END IONS

###FS:    #m/z: 579.78693 #charge   2
###MaxRes:#m/z:  0.00000 #charge-128
###MS: 1026
###MSMS: 1027
BEGIN IONS
TITLE=Cmpd 270, AutoMSn(579.7869), 17.4 min
RTINSECONDS=1044.04
SCANS=MS: 1026 MSMS: 1027
PEPMASS=579.78693	87516
CHARGE=2+
329.12814	2110	
341.14506	1646	
361.20605	797	
412.19373	1024	
440.21360	1464	
554.24118	932	
572.21013	571	
586.31978	10580	1+
623.26617	515	
657.35423	7333	1+
669.26462	7778	1+
678.88728	784	
768.33379	1762	1+
817.38462	6082	1+
914.44165	63142	1+
924.58006	544	
END IONS

###FS:    #m/z: 437.75448 #charge   2
###MaxRes:#m/z:  0.00000 #charge-128
###MS: 1026
###MSMS: 1028
BEGIN IONS
TITLE=Cmpd 271, AutoMSn(437.7545), 17.4 min
RTINSECONDS=1044.54
SCANS=MS: 1026 MSMS: 1028
PEPMASS=437.75448	46279
CHARGE=2+
324.15342	247	1+
330.18057	376	1+
342.17433	295	
348.18417	2847	1+
358.16187	161	
369.21535	308	
371.23111	189	
380.19836	204	1+
383.20768	144	
385.23465	129	
394.19365	116	
396.22608	169	
411.21559	172	
414.24234	257	1+
417.91359	269	
424.22664	136	
426.24118	308	1+
429.21062	182	
434.27892	146	
436.28055	180	
437.26609	497	1+
440.24690	447	1+
443.25448	457	1+
461.27152	3546	1+
468.40834	935	
471.26574	742	1+
503.25256	206	
511.25903	250	1+
516.27924	130	
540.26158	434	1+
557.31300	153	
558.28746	1386	1+
571.33349	126	
573.30579	170	
575.31282	4150	1+
586.28383	675	
656.36105	297	
657.35706	527	1+
672.37420	386	1+
674.38226	6506	1+
711.40489	194	
782.45053	132	
787.44164	189	
END IONS

###FS:    #m/z: 401.72820 #charge   2
###MaxRes:#m/z:  0.00000 #charge-128
###MS: 1026
###MSMS: 1029
BEGIN IONS
TITLE=Cmpd 272, AutoMSn(401.7282), 17.4 min
RTINSECONDS=1045.04
SCANS=MS: 1026 MSMS: 1029
PEPMASS=401.72820	39086
CHARGE=2+
305.17866	283	
366.22079	325	
384.22233	2330	1+
398.25291	345	
402.23459	16859	1+
482.21947	411	
497.30622	1129	1+
515.31791	4162	1+
614.38870	1531	
END IONS

###FS:    #m/z: 579.78688 #charge   2
###MaxRes:#m/z:  0.00000 #charge-128
###MS: 1030
###MSMS: 1031
BEGIN IONS
TITLE=Cmpd 273, AutoMSn(579.7869), 17.5 min
RTINSECONDS=1048.06
SCANS=MS: 1030 MSMS: 1031
PEPMASS=579.78688	183870
CHARGE=2+
329.12842	2798	
341.14374	3620	
361.21058	1039	
412.19583	1993	
440.21306	2430	
554.23559	1314	
586.31812	18617	1+
657.35666	13172	1+
669.26383	14237	1+
768.33495	3418	1+
817.38620	11584	1+
914.44145	126292	1+
END IONS

###FS:    #m/z: 588.28087 #charge   2
###MaxRes:#m/z:  0.00000 #charge-128
###MS: 1030
###MSMS: 1032
BEGIN IONS
TITLE=Cmpd 274, AutoMSn(588.2809), 17.5 min
RTINSECONDS=1048.56
SCANS=MS: 1030 MSMS: 1032
PEPMASS=588.28087	145902
CHARGE=2+
329.12655	2944	
341.14528	3951	
359.17304	1228	
361.20879	1528	
412.19243	2521	
440.21245	3275	
511.25122	1303	
531.25726	3040	1+
536.25405	1109	
554.23236	1377	
572.22314	1032	
586.31796	27588	1+
657.35514	15496	1+
669.26445	15827	1+
740.34257	1111	
768.32793	4386	1+
817.38387	15884	1+
914.44046	145429	1+
1071.49808	1331	
1072.50222	945	
END IONS

###FS:    #m/z: 421.75901 #charge   2
###MaxRes:#m/z:  0.00000 #charge-128
###MS: 1030
###MSMS: 1033
BEGIN IONS
TITLE=Cmpd 275, AutoMSn(421.7590), 17.5 min
RTINSECONDS=1049.06
SCANS=MS: 1030 MSMS: 1033
PEPMASS=421.75901	126959
CHARGE=2+
341.18286	4752	
368.22649	5663	
383.23161	3512	
385.25319	18239	1+
454.27130	5132	
470.27269	5886	
472.28712	213282	1+
569.33681	3635	
571.35529	85943	1+
628.37833	8933	
654.39541	5845	
670.38580	6060	
672.40273	149397	1+
682.38749	15020	1+
725.43102	34006	1+
741.41985	3437	
743.43935	88463	1+
END IONS

###FS:    #m/z: 421.76111 #charge   2
###MaxRes:#m/z:  0.00000 #charge-128
###MS: 1034
###MSMS: 1035
BEGIN IONS
TITLE=Cmpd 276, AutoMSn(421.7611), 17.5 min
RTINSECONDS=1052.1
SCANS=MS: 1034 MSMS: 1035
PEPMASS=421.76111	722923
CHARGE=2+
341.18322	6882	
368.22786	9666	
383.23132	5643	
385.25466	31637	1+
454.27175	8870	
470.27403	10647	
472.28739	358131	1+
569.34030	5596	
571.35575	144552	1+
628.37778	13672	
654.39275	9050	
670.38920	9599	
672.40304	270236	1+
682.38712	25445	1+
725.42986	62259	1+
741.42417	5649	
743.43974	151015	1+
END IONS

###FS:    #m/z: 588.28182 #charge   2
###MaxRes:#m/z:  0.00000 #charge-128
###MS: 1034
###MSMS: 1036
BEGIN IONS
TITLE=Cmpd 277, AutoMSn(588.2818), 17.5 min
RTINSECONDS=1052.6
SCANS=MS: 1034 MSMS: 1036
PEPMASS=588.28182	434913
CHARGE=2+
329.12708	7455	
341.14611	9681	
359.17125	2414	
361.20909	2852	
412.19647	4916	
440.21285	6119	
511.25141	2444	
531.26016	5914	
531.76171	3935	
536.25208	4218	
554.23678	3892	
568.30558	2308	
586.31939	59711	1+
657.35713	35928	1+
669.26576	33865	1+
768.33324	9391	1+
817.38468	32191	1+
914.44088	333493	1+
1071.49137	3110	
END IONS

###FS:    #m/z: 411.74604 #charge   2
###MaxRes:#m/z:  0.00000 #charge-128
###MS: 1034
###MSMS: 1037
BEGIN IONS
TITLE=Cmpd 278, AutoMSn(411.7460), 17.6 min
RTINSECONDS=1053.1
SCANS=MS: 1034 MSMS: 1037
PEPMASS=411.74604	320655
CHARGE=2+
327.18463	136	
341.16231	108	
343.13880	112	
345.23625	210	
351.20377	196	
361.13436	120	
368.21141	329	1+
383.22801	117	
385.24728	189	
396.23987	214	
402.24495	398	
408.26668	165	
410.24411	298	1+
412.21985	420	1+
419.99426	144	
421.20573	109	
432.25363	832	
440.25325	456	1+
446.22651	124	
449.23625	102	
454.26144	300	1+
458.28197	147	
471.25339	102	
472.28620	2786	1+
479.47240	192	
532.31099	252	
545.33910	589	1+
571.35622	812	1+
586.32315	238	1+
614.34850	427	1+
631.36163	178	
632.37216	3187	1+
640.27603	144	
640.75975	979	1+
654.40291	299	
670.37141	267	1+
672.40532	1004	1+
679.94232	140	
682.39545	137	
725.42225	335	1+
END IONS

###FS:    #m/z: 421.76296 #charge   2
###MaxRes:#m/z:  0.00000 #charge-128
###MS: 1038
###MSMS: 1039
BEGIN IONS
TITLE=Cmpd 279, AutoMSn(421.7630), 17.6 min
RTINSECONDS=1056.12
SCANS=MS: 1038 MSMS: 1039
PEPMASS=421.76296	1106027
CHARGE=2+
341.18277	10987	
368.22893	13064	
385.25522	36487	
454.27117	13391	
470.27126	11444	
472.28753	527723	1+
571.35620	216858	1+
628.37857	20276	
654.39186	14790	
670.38940	12772	
672.40354	402412	1+
682.38843	37180	1+
725.43064	90636	1+
741.42492	8610	
743.44030	229878	1+
END IONS

###FS:    #m/z: 412.75533 #charge   2
###MaxRes:#m/z:  0.00000 #charge-128
###MS: 1038
###MSMS: 1040
BEGIN IONS
TITLE=Cmpd 280, AutoMSn(412.7553), 17.6 min
RTINSECONDS=1056.63
SCANS=MS: 1038 MSMS: 1040
PEPMASS=412.75533	596598
CHARGE=2+
324.11341	130	
337.19751	261	1+
341.16038	246	
345.22335	353	
355.21755	140	
359.23380	139	
369.14283	113	
383.23393	152	
385.25290	466	1+
390.21628	299	1+
392.24906	194	
397.24203	159	
402.24635	110	
408.24637	444	1+
411.23374	751	1+
415.23117	313	1+
424.18820	173	
432.25618	2169	1+
440.24556	435	1+
449.24718	116	
454.26722	237	1+
456.26084	173	
470.26675	260	
472.28962	2749	1+
482.21544	137	
516.31783	115	
532.31014	181	
542.30532	127	
545.33730	782	
553.35071	110	
554.32344	313	1+
569.34380	201	1+
571.35395	785	1+
585.34461	113	
590.35564	142	
614.35143	340	1+
630.36273	453	1+
632.37104	6239	1+
640.76781	353	1+
642.37501	154	
654.37497	268	1+
670.38419	147	
672.40240	1246	1+
681.00564	186	
725.41928	267	1+
END IONS

###FS:    #m/z: 588.28207 #charge   2
###MaxRes:#m/z:  0.00000 #charge-128
###MS: 1038
###MSMS: 1041
BEGIN IONS
TITLE=Cmpd 281, AutoMSn(588.2821), 17.6 min
RTINSECONDS=1057.13
SCANS=MS: 1038 MSMS: 1041
PEPMASS=588.28207	610068
CHARGE=2+
329.12737	6962	
341.14611	9720	
359.16987	2595	
361.20599	3530	
412.19284	6122	
440.21425	7529	
511.24966	3288	
531.26028	5713	
531.76376	4126	
536.24933	3647	
554.23485	4115	
586.31954	68172	1+
657.35687	37587	1+
669.26604	37603	1+
768.33422	10099	1+
817.38677	36588	1+
914.44152	365393	1+
1071.49211	3028	
END IONS

###FS:    #m/z: 412.75571 #charge   2
###MaxRes:#m/z:  0.00000 #charge-128
###MS: 1042
###MSMS: 1043
BEGIN IONS
TITLE=Cmpd 282, AutoMSn(412.7557), 17.7 min
RTINSECONDS=1060.15
SCANS=MS: 1042 MSMS: 1043
PEPMASS=412.75571	585247
CHARGE=2+
328.19712	145	
339.19189	157	
345.22294	290	
353.22747	149	
362.51558	138	
369.21556	321	
383.23818	151	
385.24508	152	
394.22932	207	
397.23045	259	
408.26127	359	1+
410.24523	637	1+
415.22994	427	
422.08669	376	
432.25853	2365	1+
440.24806	218	
442.24181	162	
470.27332	411	
472.28449	2966	1+
482.21307	255	
545.34599	983	1+
556.34578	178	
571.35351	455	
590.35661	195	
602.38062	145	
612.36097	182	
614.35194	541	1+
630.36035	769	1+
632.37346	8425	1+
638.68870	200	
640.74984	785	
657.38839	143	
672.39988	1170	1+
743.44605	205	
END IONS

###FS:    #m/z: 842.50888 #charge   1
###MaxRes:#m/z:  0.00000 #charge-128
###MS: 1042
###MSMS: 1044
BEGIN IONS
TITLE=Cmpd 283, AutoMSn(842.5089), 17.7 min
RTINSECONDS=1060.66
SCANS=MS: 1042 MSMS: 1044
PEPMASS=842.50888	352798
CHARGE=1+
840.49197	10739	1+
842.50921	190137	1+
END IONS

###FS:    #m/z: 672.40366 #charge   1
###MaxRes:#m/z:  0.00000 #charge-128
###MS: 1042
###MSMS: 1045
BEGIN IONS
TITLE=Cmpd 284, AutoMSn(672.4037), 17.7 min
RTINSECONDS=1061.16
SCANS=MS: 1042 MSMS: 1045
PEPMASS=672.40366	260602
CHARGE=1+
342.15121	100	
392.18536	113	
413.21464	119	
463.19771	113	
496.30164	135	
586.31449	256	
623.36410	126	
657.36242	116	
669.26759	233	
672.40609	525	1+
END IONS

###FS:    #m/z: 672.40343 #charge   1
###MaxRes:#m/z:  0.00000 #charge-128
###MS: 1046
###MSMS: 1047
BEGIN IONS
TITLE=Cmpd 285, AutoMSn(672.4034), 17.7 min
RTINSECONDS=1064.18
SCANS=MS: 1046 MSMS: 1047
PEPMASS=672.40343	192245
CHARGE=1+
341.14652	182	
371.20183	106	
383.23368	103	
419.18020	109	
431.20414	102	
472.27341	127	
572.26362	132	
586.32601	210	
623.36401	176	
657.34532	111	
672.39343	443	1+
END IONS

###FS:    #m/z: 842.50865 #charge   1
###MaxRes:#m/z:  0.00000 #charge-128
###MS: 1046
###MSMS: 1048
BEGIN IONS
TITLE=Cmpd 286, AutoMSn(842.5087), 17.7 min
RTINSECONDS=1064.68
SCANS=MS: 1046 MSMS: 1048
PEPMASS=842.50865	215324
CHARGE=1+
553.33011	1274	
840.49019	5680	1+
842.50865	95713	1+
END IONS

###FS:    #m/z: 472.28703 #charge   1
###MaxRes:#m/z:  0.00000 #charge-128
###MS: 1046
###MSMS: 1049
BEGIN IONS
TITLE=Cmpd 287, AutoMSn(472.2870), 17.8 min
RTINSECONDS=1065.19
SCANS=MS: 1046 MSMS: 1049
PEPMASS=472.28703	126133
CHARGE=1+
335.15110	145	
472.27660	156	
END IONS

###FS:    #m/z: 441.74960 #charge   2
###MaxRes:#m/z:  0.00000 #charge-128
###MS: 1050
###MSMS: 1051
BEGIN IONS
TITLE=Cmpd 288, AutoMSn(441.7496), 17.8 min
RTINSECONDS=1068.22
SCANS=MS: 1050 MSMS: 1051
PEPMASS=441.74960	27726
CHARGE=2+
316.16563	568	1+
325.21046	487	1+
328.17372	201	
341.17880	582	1+
346.18253	225	1+
351.20615	245	
356.17408	350	1+
361.20249	416	1+
365.20008	811	1+
376.59155	603	
380.18092	237	1+
383.23465	730	1+
386.23712	344	1+
390.18377	365	1+
394.22214	234	1+
397.19613	271	1+
401.22069	304	1+
406.22174	211	1+
408.19926	1376	1+
411.22524	507	1+
413.22967	295	
421.22980	504	1+
424.25156	944	1+
429.24720	461	1+
432.25024	316	1+
436.25205	278	1+
438.25485	397	1+
440.25630	201	
441.25698	691	1+
449.23732	681	1+
452.25151	206	
454.26161	354	
465.24350	203	
470.27368	713	1+
472.28731	4709	1+
476.24880	276	
486.24945	275	
491.57211	509	
493.25862	333	1+
498.26249	403	1+
500.27489	536	1+
504.28017	351	1+
508.29278	224	
509.24262	2133	1+
511.29705	3245	1+
514.28077	1156	1+
516.27850	2849	1+
522.23920	261	1+
533.93161	200	
569.33993	402	
571.35431	1651	1+
597.33504	259	
604.30950	453	
608.34332	213	
610.36501	1779	1+
614.34872	283	
615.34866	1638	1+
622.31817	2789	1+
670.37666	641	1+
672.38811	1866	1+
681.02588	638	1+
681.36339	236	1+
698.38586	661	1+
709.40303	381	1+
711.40912	2855	1+
715.42662	305	
716.39432	2315	1+
720.28888	434	
721.40072	277	
725.37903	361	1+
727.39508	190	
741.42306	215	
743.43311	336	
764.45101	1288	1+
767.41182	324	1+
769.41881	3188	1+
777.42904	237	1+
782.45566	1950	1+
785.42908	479	1+
787.43517	1603	1+
791.83058	217	
820.42924	536	1+
862.45904	355	1+
END IONS

###FS:    #m/z: 569.29475 #charge   2
###MaxRes:#m/z:  0.00000 #charge-128
###MS: 1050
###MSMS: 1052
BEGIN IONS
TITLE=Cmpd 289, AutoMSn(569.2947), 17.8 min
RTINSECONDS=1068.72
SCANS=MS: 1050 MSMS: 1052
PEPMASS=569.29475	33063
CHARGE=2+
333.17930	504	1+
341.15993	198	
353.18315	197	
362.17662	191	
384.60830	165	
389.21696	334	1+
395.76763	410	
405.10801	221	1+
408.82774	208	
433.24674	306	
454.26790	227	
457.72026	192	
461.23839	361	
468.40664	178	
471.24592	266	1+
475.20957	271	1+
481.22384	425	1+
483.48849	220	
488.19986	210	1+
493.21886	2450	1+
500.62881	188	
502.22458	246	1+
516.28387	218	
519.75629	238	
537.28988	446	
541.26756	297	
552.29306	249	
556.28441	408	1+
558.29889	6989	1+
571.34789	301	1+
580.28392	211	
606.30549	1360	1+
622.16576	190	
641.31848	352	
679.93976	208	
698.35955	2469	1+
701.37600	222	1+
705.32583	634	1+
721.32839	1045	1+
745.23734	230	
762.35504	4233	1+
767.41993	367	
767.52113	165	
792.36022	856	1+
811.44277	1938	1+
875.43835	2971	1+
974.50843	239	1+
END IONS

###FS:    #m/z: 381.22440 #charge-128
###MaxRes:#m/z:  0.00000 #charge-128
###MS: 1050
###MSMS: 1053
BEGIN IONS
TITLE=Cmpd 290, AutoMSn(381.2244), 17.8 min
RTINSECONDS=1069.22
SCANS=MS: 1050 MSMS: 1053
PEPMASS=381.22440	11158

324.10421	194	
350.17995	121	
360.22757	106	
362.21994	136	
364.23198	200	
369.19582	116	
376.23649	283	1+
378.24703	448	1+
380.25327	620	
382.23182	344	1+
384.22032	254	1+
390.21306	216	
391.73761	176	
440.21650	132	
465.20081	101	
466.19670	201	
472.24211	113	
478.26241	131	
481.20320	112	
482.21767	2721	1+
487.74982	246	1+
537.24534	105	
541.28009	117	
554.25305	106	
558.29706	1027	1+
645.28349	2903	1+
654.72671	193	
690.41382	278	1+
END IONS

###FS:    #m/z: 502.25824 #charge   2
###MaxRes:#m/z:  0.00000 #charge-128
###MS: 1054
###MSMS: 1055
BEGIN IONS
TITLE=Cmpd 291, AutoMSn(502.2582), 17.9 min
RTINSECONDS=1072.25
SCANS=MS: 1054 MSMS: 1055
PEPMASS=502.25824	60615
CHARGE=2+
358.15731	598	
367.14391	320	
369.12970	315	
371.20288	442	
385.15332	439	
386.15089	6032	1+
393.74508	440	
393.90978	327	
395.76823	771	
402.17887	342	
408.22693	2264	1+
445.23826	347	
471.23711	1336	1+
499.23315	6225	1+
521.30926	351	
533.30879	3690	1+
540.99278	371	
584.32603	612	
612.31628	2548	1+
644.34089	1175	1+
661.36895	2369	1+
669.90521	349	
723.38986	423	
741.40385	322	
756.39861	312	
758.42203	33125	1+
899.44950	2309	1+
END IONS

###FS:    #m/z: 441.74840 #charge   2
###MaxRes:#m/z:  0.00000 #charge-128
###MS: 1054
###MSMS: 1056
BEGIN IONS
TITLE=Cmpd 292, AutoMSn(441.7484), 17.9 min
RTINSECONDS=1072.75
SCANS=MS: 1054 MSMS: 1056
PEPMASS=441.74840	23088
CHARGE=2+
325.22074	249	1+
344.18911	139	
351.21858	137	
353.20686	150	
357.16793	233	1+
359.19398	144	
362.20670	150	
375.17406	136	
376.59160	132	
385.24504	785	
391.73504	465	
408.19684	921	1+
411.21170	276	1+
422.23034	223	1+
425.27817	166	
429.23696	139	
440.26080	594	1+
442.27013	725	1+
449.24137	528	
472.28975	2198	1+
482.26296	161	
495.26574	139	
499.26967	154	
509.23927	1710	1+
511.28852	2134	1+
516.27945	1454	1+
520.85212	471	
553.31098	133	
569.33260	404	1+
571.34992	848	1+
575.31688	132	
593.34773	140	
597.34405	172	
604.32503	438	1+
607.32929	292	1+
610.36218	1207	1+
615.34525	487	1+
622.32195	1694	1+
632.34969	162	
670.37522	487	1+
672.39678	360	
711.41346	1819	1+
714.40082	422	1+
716.38866	1170	1+
720.28027	657	
721.39337	303	
743.44240	164	
764.43822	479	1+
769.39314	1628	1+
778.41740	499	1+
782.45512	1070	1+
787.43423	791	1+
802.41205	312	1+
880.48719	380	1+
END IONS

###FS:    #m/z: 469.25554 #charge   1
###MaxRes:#m/z:  0.00000 #charge-128
###MS: 1054
###MSMS: 1057
BEGIN IONS
TITLE=Cmpd 293, AutoMSn(469.2555), 17.9 min
RTINSECONDS=1073.26
SCANS=MS: 1054 MSMS: 1057
PEPMASS=469.25554	9882
CHARGE=1+
362.51765	140	
378.22568	121	
388.23167	252	
434.24965	122	
449.23624	105	
469.29135	299	1+
END IONS

###FS:    #m/z: 501.75503 #charge   2
###MaxRes:#m/z:  0.00000 #charge-128
###MS: 1058
###MSMS: 1059
BEGIN IONS
TITLE=Cmpd 294, AutoMSn(501.7550), 17.9 min
RTINSECONDS=1076.28
SCANS=MS: 1058 MSMS: 1059
PEPMASS=501.75503	227554
CHARGE=2+
358.15651	1354	
371.20172	1738	
385.16207	1009	
386.15019	19145	1+
402.18008	1176	
408.22398	6552	1+
471.23782	3477	
499.23329	17619	1+
533.30957	11907	1+
584.32120	2370	
612.31549	7946	1+
643.34522	3631	1+
661.36950	7461	1+
756.40360	1255	
758.42323	109113	1+
899.44650	8006	1+
END IONS

###FS:    #m/z: 416.24080 #charge   3
###MaxRes:#m/z:  0.00000 #charge-128
###MS: 1058
###MSMS: 1060
BEGIN IONS
TITLE=Cmpd 295, AutoMSn(416.2408), 17.9 min
RTINSECONDS=1076.78
SCANS=MS: 1058 MSMS: 1060
PEPMASS=416.24080	54924
CHARGE=3+
300.69596	238	
325.19709	255	
330.18175	983	1+
332.22885	2166	1+
351.20079	1290	1+
355.21677	325	
363.22062	747	1+
366.19923	425	1+
379.19680	496	
384.25398	593	1+
385.71482	348	
388.17553	1183	1+
396.24554	1067	1+
401.26840	661	1+
403.17888	282	1+
403.90224	285	
407.17589	574	
408.22754	307	1+
411.24476	941	1+
412.75565	798	1+
416.24769	582	1+
418.26031	902	1+
421.19259	2621	1+
427.13869	308	1+
429.24639	850	1+
432.25367	1268	1+
436.22976	422	1+
445.17700	419	
445.31358	1616	1+
452.26939	493	
453.27531	1406	1+
470.27358	1086	1+
472.28933	3428	1+
484.76808	375	
520.25525	476	
520.84534	237	
537.28610	244	
542.36744	3052	1+
545.34533	337	
563.34164	706	1+
569.33679	372	
571.35235	1101	
581.36079	966	1+
597.37938	475	1+
599.38601	8388	1+
630.36186	346	1+
632.37057	5014	1+
640.75693	892	1+
654.38095	440	1+
670.38738	1566	1+
672.39685	2279	1+
681.07541	707	
692.41068	239	
705.33592	335	
709.43450	674	
710.42115	809	1+
710.42140	5368	1+
720.29311	560	
723.41210	257	
727.44567	4303	1+
741.42530	808	1+
743.43919	1227	
791.48251	364	
792.47451	328	1+
808.48999	352	1+
826.51199	4752	1+
969.52826	1462	1+
986.54695	3624	1+
986.54769	493	1+
997.05009	246	
1133.61147	2651	1+
END IONS

###FS:    #m/z: 591.38512 #charge   1
###MaxRes:#m/z:  0.00000 #charge-128
###MS: 1058
###MSMS: 1061
BEGIN IONS
TITLE=Cmpd 296, AutoMSn(591.3851), 18.0 min
RTINSECONDS=1077.28
SCANS=MS: 1058 MSMS: 1061
PEPMASS=591.38512	39708
CHARGE=1+
313.11779	115	
324.13558	370	1+
329.12541	1198	1+
332.19603	4345	1+
335.17144	213	
341.14794	3378	1+
359.17283	158	
361.20608	1202	1+
367.56514	271	
371.25938	153	
373.27996	1478	1+
377.18522	215	
395.18180	142	
398.18271	167	
411.17719	157	
412.20149	1508	1+
417.27620	368	
426.17837	144	
440.21671	1738	1+
443.20068	239	1+
445.27036	262	
452.20327	118	
454.23267	228	1+
458.22829	121	
471.23826	149	
472.24225	371	1+
475.22898	127	
483.25297	382	1+
489.26718	168	
499.25333	139	
507.24598	136	
511.24935	304	
520.34613	761	1+
531.32814	109	
551.28152	399	
554.22678	598	1+
556.33158	160	
559.11229	367	
568.30248	403	1+
572.21986	199	
586.31926	4416	1+
591.38577	3060	1+
END IONS

###FS:    #m/z: 501.75593 #charge   2
###MaxRes:#m/z:  0.00000 #charge-128
###MS: 1062
###MSMS: 1063
BEGIN IONS
TITLE=Cmpd 297, AutoMSn(501.7559), 18.0 min
RTINSECONDS=1080.31
SCANS=MS: 1062 MSMS: 1063
PEPMASS=501.75593	380696
CHARGE=2+
358.15386	2526	
371.20008	1865	
386.14951	26550	1+
408.22415	9974	1+
471.23635	4336	
499.23314	29644	1+
533.31083	14951	1+
584.31932	2922	
612.31594	10481	1+
644.34536	3731	
661.37088	11017	1+
723.38342	1481	
756.40831	1727	
758.42295	160284	1+
899.44552	12013	1+
END IONS

###FS:    #m/z: 591.38610 #charge   1
###MaxRes:#m/z:  0.00000 #charge-128
###MS: 1062
###MSMS: 1064
BEGIN IONS
TITLE=Cmpd 298, AutoMSn(591.3861), 18.0 min
RTINSECONDS=1080.81
SCANS=MS: 1062 MSMS: 1064
PEPMASS=591.38610	121059
CHARGE=1+
314.16729	164	
316.12079	130	
324.11846	150	
329.12840	763	1+
332.19658	6641	1+
341.14523	2926	1+
360.15678	123	
361.20438	587	
373.28026	2395	1+
379.75290	330	
387.15236	150	
394.17860	230	1+
398.19287	120	
405.16577	122	
411.16578	150	
412.19669	1059	1+
417.28826	225	
417.91890	213	
419.99501	233	
423.19675	162	
429.19388	134	
440.21271	959	1+
445.28314	204	1+
458.21059	215	
471.24922	142	
472.24009	424	1+
481.21318	111	
483.26584	133	
489.27045	575	1+
499.26241	127	
511.24338	153	
520.34844	1182	1+
526.22203	145	
550.96898	108	
551.27905	462	1+
554.22580	382	1+
559.11716	529	
568.30331	418	1+
572.23376	170	
573.35802	347	1+
586.32022	3052	1+
591.38662	5240	1+
END IONS

###FS:    #m/z: 591.38571 #charge   1
###MaxRes:#m/z:  0.00000 #charge-128
###MS: 1066
###MSMS: 1067
BEGIN IONS
TITLE=Cmpd 300, AutoMSn(591.3857), 18.1 min
RTINSECONDS=1084.34
SCANS=MS: 1066 MSMS: 1067
PEPMASS=591.38571	175373
CHARGE=1+
314.19252	149	
324.11500	140	
329.14177	434	1+
332.19638	7027	1+
341.14628	1882	1+
346.17725	164	
348.32803	161	
361.20128	450	
371.25970	126	
373.28276	2969	1+
379.75119	547	
379.83262	276	
382.20617	122	
385.18036	155	
387.14433	124	
402.23109	241	
408.81646	305	
412.20265	975	1+
417.28544	601	1+
427.21018	118	
440.21105	1106	1+
443.21733	125	
445.27641	377	
450.23980	121	
472.22893	225	
483.25480	200	
489.26389	291	
511.25792	173	
520.34999	1702	1+
526.22951	119	
551.27180	214	
554.22323	390	1+
556.34592	262	
586.31969	3250	1+
590.35271	214	
591.38514	6825	1+
END IONS

###FS:    #m/z: 520.34859 #charge   1
###MaxRes:#m/z:  0.00000 #charge-128
###MS: 1066
###MSMS: 1069
BEGIN IONS
TITLE=Cmpd 302, AutoMSn(520.3486), 18.1 min
RTINSECONDS=1085.34
SCANS=MS: 1066 MSMS: 1069
PEPMASS=520.34859	111546
CHARGE=1+
334.12047	242	1+
358.14120	279	
369.13495	100	
384.15403	421	1+
386.14864	883	1+
391.73450	118	
466.19286	149	
471.22273	153	
480.25062	124	
490.24291	113	
497.22734	117	
517.27333	134	
520.28823	240	1+
END IONS

###FS:    #m/z: 520.34895 #charge   1
###MaxRes:#m/z:  0.00000 #charge-128
###MS: 1070
###MSMS: 1072
BEGIN IONS
TITLE=Cmpd 304, AutoMSn(520.3489), 18.1 min
RTINSECONDS=1088.87
SCANS=MS: 1070 MSMS: 1072
PEPMASS=520.34895	109892
CHARGE=1+
328.08920	178	
354.15555	109	
358.16152	124	
383.12125	103	
386.15394	334	1+
394.18996	125	
408.22942	121	
408.82104	327	
421.14158	100	
429.22830	100	
471.23342	101	
479.45842	132	
518.27790	100	
END IONS

###FS:    #m/z: 626.81384 #charge   2
###MaxRes:#m/z:  0.00000 #charge-128
###MS: 1070
###MSMS: 1073
BEGIN IONS
TITLE=Cmpd 305, AutoMSn(626.8138), 18.2 min
RTINSECONDS=1089.37
SCANS=MS: 1070 MSMS: 1073
PEPMASS=626.81384	60473
CHARGE=2+
326.14171	636	1+
344.15635	3034	1+
375.23194	2146	1+
398.69637	539	
402.24154	555	
412.21609	1068	
417.20460	400	
421.18981	1009	1+
429.24897	1227	1+
439.21974	1505	1+
455.23996	331	
457.23886	2758	1+
486.24743	713	1+
504.27914	4828	1+
510.26342	815	
510.76319	690	
530.25201	383	
539.26731	767	
539.77052	529	
590.31714	385	
592.29301	451	
599.27069	688	1+
599.37439	361	
615.30459	637	1+
618.29380	334	
620.29749	368	
623.84579	789	
624.36973	871	1+
630.38945	443	
632.31695	483	
633.31845	9482	1+
726.86682	353	
727.44704	595	
778.35514	789	1+
796.38346	20238	1+
826.52002	410	
909.46656	13760	1+
986.53490	486	
986.53970	629	1+
1037.53028	658	
1077.52214	360	
1078.52471	346	
1094.54481	2936	1+
END IONS

###FS:    #m/z: 626.81389 #charge   2
###MaxRes:#m/z:  0.00000 #charge-128
###MS: 1074
###MSMS: 1075
BEGIN IONS
TITLE=Cmpd 306, AutoMSn(626.8139), 18.2 min
RTINSECONDS=1092.38
SCANS=MS: 1074 MSMS: 1075
PEPMASS=626.81389	95548
CHARGE=2+
326.13549	669	1+
344.15570	3300	1+
375.23526	1673	
399.20221	318	
402.23340	751	
412.21913	940	
422.18483	490	
429.24102	1406	1+
439.22906	648	
440.21689	1697	1+
457.24029	2673	1+
476.35752	368	
504.27379	5191	1+
510.26522	1312	
510.76562	594	
530.26770	382	
539.26319	767	
539.75753	382	
599.27259	1021	1+
599.37182	463	
615.30364	497	
620.30425	606	
623.36178	1037	1+
623.85366	354	
626.81021	477	
627.32698	337	
630.39064	404	
632.32434	442	
633.31787	10796	1+
638.70724	462	
796.38331	23573	1+
807.93755	332	
909.46269	13394	1+
920.68375	322	
986.55478	649	1+
1037.51947	525	
1077.51820	479	
1094.54769	3736	1+
END IONS

###FS:    #m/z: 450.27021 #charge   2
###MaxRes:#m/z:  0.00000 #charge-128
###MS: 1074
###MSMS: 1076
BEGIN IONS
TITLE=Cmpd 307, AutoMSn(450.2702), 18.2 min
RTINSECONDS=1092.88
SCANS=MS: 1074 MSMS: 1076
PEPMASS=450.27021	69899
CHARGE=2+
341.19010	350	
363.22483	370	
368.21787	1140	1+
383.23007	510	
385.25376	712	
393.75106	253	
441.26573	582	1+
448.27546	243	
450.26603	510	1+
452.25852	333	
455.27579	711	
470.27656	372	
472.28724	6567	1+
571.35443	4115	1+
628.37211	1013	1+
654.39106	655	1+
670.38680	493	
672.40353	16599	1+
681.03164	755	1+
682.38328	373	
725.42845	2650	1+
729.30287	245	
741.42442	450	
743.43923	10995	1+
754.51311	353	
755.42898	328	
779.48698	655	1+
END IONS

###FS:    #m/z: 520.34905 #charge   1
###MaxRes:#m/z:  0.00000 #charge-128
###MS: 1074
###MSMS: 1077
BEGIN IONS
TITLE=Cmpd 308, AutoMSn(520.3491), 18.2 min
RTINSECONDS=1093.39
SCANS=MS: 1074 MSMS: 1077
PEPMASS=520.34905	83740
CHARGE=1+
360.16355	133	
362.18662	142	
386.15349	494	1+
395.77684	120	
402.22027	241	1+
423.18999	101	
457.20814	107	
489.27740	138	
501.24223	142	
518.26379	148	
END IONS

###FS:    #m/z: 626.81448 #charge   2
###MaxRes:#m/z:  0.00000 #charge-128
###MS: 1078
###MSMS: 1079
BEGIN IONS
TITLE=Cmpd 309, AutoMSn(626.8145), 18.3 min
RTINSECONDS=1096.41
SCANS=MS: 1078 MSMS: 1079
PEPMASS=626.81448	100165
CHARGE=2+
326.14250	669	1+
344.15433	2955	1+
375.23472	1442	
402.23056	407	
411.22849	331	
412.22491	717	
417.21432	355	
422.19980	644	
429.24501	1136	
439.22213	1507	1+
457.23657	2479	1+
488.23007	369	
493.77904	259	
504.27843	3820	1+
510.26140	1192	
510.75881	754	
519.27141	391	
550.97477	438	
575.28373	450	
588.29710	304	
592.30936	316	
599.26890	352	
599.37687	312	
615.29177	735	1+
624.36679	358	
627.30401	395	
630.36929	348	
632.31890	362	
633.31755	9445	1+
710.41487	281	
778.36649	787	1+
796.38285	20656	1+
909.46547	13032	1+
1020.50495	378	
1037.52858	513	
1077.53040	2162	1+
1094.54987	2740	1+
END IONS

###FS:    #m/z: 898.33556 #charge   2
###MaxRes:#m/z:  0.00000 #charge-128
###MS: 1078
###MSMS: 1080
BEGIN IONS
TITLE=Cmpd 310, AutoMSn(898.3356), 18.3 min
RTINSECONDS=1096.91
SCANS=MS: 1078 MSMS: 1080
PEPMASS=898.33556	37412
CHARGE=2+
335.14770	846	1+
340.15901	526	
343.11371	171	
360.12631	172	
361.11816	867	1+
368.15590	4332	1+
376.59379	156	
385.18029	2204	1+
391.73102	241	
418.14269	672	1+
420.14309	290	
437.18157	1712	1+
446.17714	159	
463.20484	1156	1+
489.16796	246	
491.18995	423	
500.19240	274	
508.21415	4615	1+
511.16430	419	
528.18673	6296	1+
535.81697	284	
546.19743	204	
571.22352	231	
578.23548	1162	1+
580.21930	504	1+
591.38886	210	
599.22318	3438	1+
711.23813	265	
728.26619	3446	1+
737.29969	216	
738.26557	2722	1+
747.29842	399	
768.27823	273	
779.29313	221	
785.28909	2864	1+
870.37499	454	1+
881.26008	348	1+
894.44078	241	1+
896.27210	154	
897.52003	279	
898.30241	6054	1+
899.52662	4158	1+
1011.37133	1197	1+
1068.39814	4823	1+
1080.27122	609	
1197.45168	1821	1+
1210.04072	160	
1210.97966	275	
1268.47831	888	1+
1428.50838	693	1+
END IONS

###FS:    #m/z: 450.27053 #charge   2
###MaxRes:#m/z:  0.00000 #charge-128
###MS: 1078
###MSMS: 1081
BEGIN IONS
TITLE=Cmpd 311, AutoMSn(450.2705), 18.3 min
RTINSECONDS=1097.41
SCANS=MS: 1078 MSMS: 1081
PEPMASS=450.27053	56478
CHARGE=2+
341.18336	380	1+
359.19714	149	
368.22708	661	1+
385.25372	456	
426.26122	170	
430.26096	134	
434.26093	169	
436.25624	183	
438.20616	135	
448.27454	365	
450.25310	481	1+
452.27166	782	1+
454.27138	803	1+
470.27587	171	
472.28589	4508	1+
571.35617	2368	1+
590.31008	339	
628.37365	603	1+
654.39114	558	1+
670.39406	509	1+
672.40353	10120	1+
681.02243	369	1+
682.37145	192	
683.11635	192	
697.01061	212	
699.42331	203	
725.42829	1781	1+
741.42014	487	1+
743.44008	6820	1+
753.42074	237	
754.46743	564	1+
764.60220	220	
765.87802	160	
779.48451	414	1+
830.35828	147	
END IONS

###FS:    #m/z: 898.33595 #charge   2
###MaxRes:#m/z:  0.00000 #charge-128
###MS: 1082
###MSMS: 1083
BEGIN IONS
TITLE=Cmpd 312, AutoMSn(898.3359), 18.3 min
RTINSECONDS=1100.43
SCANS=MS: 1082 MSMS: 1083
PEPMASS=898.33595	74644
CHARGE=2+
335.14659	960	
340.16321	446	
360.13797	214	
361.11577	1600	1+
368.15533	5726	1+
385.18140	2176	1+
391.73453	399	
418.13857	734	1+
420.15578	479	
437.17919	2930	1+
446.18639	299	
463.20419	2421	1+
489.18461	364	1+
491.19153	636	
500.20654	275	
503.21735	188	
508.21417	6966	1+
511.16166	965	1+
528.18789	9092	1+
535.81218	193	
546.19679	198	
550.97655	185	
578.23460	1748	1+
582.20366	526	1+
599.21969	4264	1+
700.27484	223	
711.24743	637	1+
728.26763	3241	1+
738.26433	3685	1+
747.29642	471	
767.27313	523	1+
770.26290	160	
785.28665	4149	1+
794.69753	265	
870.36922	212	
880.36170	185	
881.28710	354	1+
890.29969	176	
898.29953	8160	1+
899.52684	2409	1+
1011.37711	1472	1+
1068.40015	7520	1+
1080.28880	333	
1081.26760	547	
1179.43948	268	
1197.43833	3043	1+
1201.44338	263	
1268.48038	1615	1+
1281.32355	173	
1428.48298	218	
1428.51196	1082	1+
END IONS

###FS:    #m/z: 598.88976 #charge   2
###MaxRes:#m/z:  0.00000 #charge-128
###MS: 1082
###MSMS: 1084
BEGIN IONS
TITLE=Cmpd 313, AutoMSn(598.8898), 18.3 min
RTINSECONDS=1100.94
SCANS=MS: 1082 MSMS: 1084
PEPMASS=598.88976	62486
CHARGE=2+
335.14818	1556	1+
340.16050	692	
361.11832	1742	1+
364.64069	521	
368.15303	6124	1+
376.19957	408	
385.18001	1950	1+
391.73293	421	
393.14743	963	
418.13966	1910	1+
420.14912	598	
436.09543	729	
437.17731	1554	1+
440.66367	481	
446.18222	939	
463.20772	4171	1+
484.20738	659	1+
491.18738	471	
500.18032	328	
503.23539	754	
506.19303	1025	
508.21526	4417	1+
511.16442	832	1+
515.75644	552	
528.18685	9973	1+
535.80721	798	
546.20497	1054	1+
560.21331	925	1+
564.15627	409	
578.23293	8362	1+
596.30957	562	1+
599.23019	4184	1+
617.24193	363	
711.24447	416	
720.25348	354	
721.24857	1313	1+
728.26631	3465	1+
738.26633	20498	1+
748.38511	440	
767.27602	411	
768.26718	1216	1+
776.46192	647	
785.28724	8343	1+
794.70299	543	
881.27965	568	
881.28414	1611	1+
898.29889	25403	1+
918.42166	365	
1068.40547	2279	1+
END IONS

###FS:    #m/z: 556.73211 #charge   1
###MaxRes:#m/z:  0.00000 #charge-128
###MS: 1082
###MSMS: 1085
BEGIN IONS
TITLE=Cmpd 314, AutoMSn(556.7321), 18.4 min
RTINSECONDS=1101.44
SCANS=MS: 1082 MSMS: 1085
PEPMASS=556.73211	17130
CHARGE=1+
324.08509	122	
335.14913	2629	1+
343.03625	132	
354.14354	692	
371.18630	304	
372.26235	201	
373.16055	135	
380.18538	130	
389.20463	425	1+
395.76889	362	
396.17214	123	
404.14718	238	1+
406.15144	317	
412.75876	134	
423.16152	701	1+
434.13842	314	1+
437.18087	193	
440.21304	126	
442.16022	156	
450.18140	186	
451.16431	442	
455.20030	384	1+
462.69049	245	1+
466.24290	163	
468.17778	1282	1+
475.20045	139	
486.24255	122	
498.21254	4232	1+
504.92554	117	
505.64370	426	
505.73892	252	
506.56358	542	
508.19753	356	1+
538.27002	635	1+
539.72254	414	1+
551.24754	155	
552.27191	1219	1+
556.29724	1229	1+
556.62227	161	
END IONS

###FS:    #m/z: 897.82871 #charge   2
###MaxRes:#m/z:  0.00000 #charge-128
###MS: 1086
###MSMS: 1087
BEGIN IONS
TITLE=Cmpd 315, AutoMSn(897.8287), 18.4 min
RTINSECONDS=1104.46
SCANS=MS: 1086 MSMS: 1087
PEPMASS=897.82871	87943
CHARGE=2+
335.14959	1979	1+
340.16180	578	
343.10500	388	
361.11824	1750	1+
368.15677	5910	1+
385.18160	3072	1+
391.73260	512	
418.14144	906	1+
420.15325	278	
437.17680	3456	1+
446.17774	188	
463.20810	1399	1+
489.18579	268	1+
491.18449	984	1+
500.18712	596	1+
508.21500	6906	1+
511.16656	1160	1+
528.18599	9628	1+
535.81468	1332	
571.23561	303	
578.23200	2745	1+
582.20321	528	1+
599.22320	5265	1+
694.27676	181	
700.27776	511	1+
705.74796	203	
711.24753	425	
714.76347	1063	1+
715.26125	290	
721.24461	252	
728.26433	4252	1+
737.30442	937	
738.26516	3903	1+
747.29870	588	
767.25867	202	
768.27341	600	1+
785.28572	5442	1+
794.69854	538	
870.38665	297	
880.28772	428	1+
889.32625	310	1+
898.30176	10295	1+
899.51594	1908	1+
909.44625	222	
909.57014	401	
1011.38021	1625	1+
1068.39901	8777	1+
1079.92977	188	
1080.28589	1544	
1081.27630	1241	
1179.43815	227	
1197.43573	3400	1+
1268.47607	1456	1+
1428.50287	208	
1441.04688	192	
1537.55146	746	1+
1557.58488	427	1+
END IONS

###FS:    #m/z: 599.22813 #charge   3
###MaxRes:#m/z:  0.00000 #charge-128
###MS: 1086
###MSMS: 1088
BEGIN IONS
TITLE=Cmpd 316, AutoMSn(599.2281), 18.4 min
RTINSECONDS=1104.96
SCANS=MS: 1086 MSMS: 1088
PEPMASS=599.22813	81582
CHARGE=3+
335.14818	1055	
340.16518	784	1+
364.63893	753	
368.15422	5842	1+
385.17960	2233	1+
391.73530	542	
393.14730	597	
418.14038	2462	1+
437.17595	1809	1+
440.64918	375	
446.18218	1260	1+
449.23439	451	
463.20562	4669	1+
491.19301	662	
500.19060	326	
503.23522	337	
508.21411	4757	1+
511.17091	680	
528.18665	7917	1+
534.70994	1072	
535.21018	481	
535.79946	705	
546.19220	362	
561.20380	447	
578.23273	8512	1+
582.19872	755	1+
599.22406	5420	1+
617.23030	327	
706.25141	327	
711.25065	605	1+
716.26899	490	
721.23840	2615	1+
728.26759	2888	1+
738.26417	20899	1+
747.28755	313	
767.26191	383	
768.26746	1231	1+
776.46596	481	
785.28628	7875	1+
881.27537	569	
881.28232	1348	1+
898.29794	25201	1+
909.19151	335	
930.42500	768	1+
1011.37860	1840	1+
1068.40701	734	
1080.26448	726	
1268.49080	1494	1+
1428.51556	1736	1+
END IONS

###FS:    #m/z: 728.86577 #charge   2
###MaxRes:#m/z:  0.00000 #charge-128
###MS: 1086
###MSMS: 1089
BEGIN IONS
TITLE=Cmpd 317, AutoMSn(728.8658), 18.4 min
RTINSECONDS=1105.46
SCANS=MS: 1086 MSMS: 1089
PEPMASS=728.86577	14825
CHARGE=2+
379.15706	140	
385.19967	107	
431.21358	391	
434.22475	230	1+
436.21176	197	
454.23554	385	
463.22078	134	
464.21254	323	1+
478.73872	158	
482.23385	340	
499.25006	276	
528.26003	150	
536.76550	251	
537.27573	145	
578.27103	1016	1+
596.30184	104	
620.29047	230	
620.80301	116	
627.78476	102	
677.32477	266	1+
680.31207	268	1+
711.85985	104	
720.34348	121	
727.35462	122	
729.38627	150	
765.36995	138	
861.42673	1742	1+
940.46873	357	1+
958.47662	7644	1+
1073.51461	121	
1080.26609	208	
1160.53936	184	
1256.60458	5577	1+
1256.61907	160	
END IONS

###FS:    #m/z: 843.33303 #charge   2
###MaxRes:#m/z:  0.00000 #charge-128
###MS: 1090
###MSMS: 1091
BEGIN IONS
TITLE=Cmpd 318, AutoMSn(843.3330), 18.5 min
RTINSECONDS=1108.48
SCANS=MS: 1090 MSMS: 1091
PEPMASS=843.33303	102609
CHARGE=2+
333.18913	3475	1+
341.14785	724	1+
346.12396	1334	1+
359.15755	2003	1+
387.11009	474	
399.14859	418	
405.10619	633	
415.14836	351	
417.15604	1725	1+
442.17826	982	1+
452.17528	376	
460.19990	1169	1+
470.19023	2083	1+
478.15030	345	
488.19675	4622	1+
493.21646	10964	1+
500.62713	611	
505.23032	758	
506.15559	797	
520.13841	671	
557.21614	323	
575.16652	418	
577.20191	372	
603.17746	745	1+
606.30171	6839	1+
620.23109	386	
621.18771	1734	1+
630.22384	1109	1+
630.47753	519	
648.23271	1992	1+
721.32640	11905	1+
721.77517	377	
745.24256	1041	1+
752.22439	314	
763.26353	3949	1+
763.79084	313	
792.36865	13465	1+
802.75707	582	
807.81594	617	
818.29554	396	
823.26325	724	1+
842.50359	3356	1+
876.28417	1221	1+
894.28956	2275	1+
923.40294	5677	1+
947.31549	650	1+
965.33106	1693	1+
1038.43177	7109	1+
1080.36224	1701	1+
1193.44476	541	
1198.46193	7694	1+
1210.97709	584	
1327.50546	2465	1+
1442.56267	456	
1443.50671	435	
1543.58846	4986	1+
1667.64665	5530	1+
1685.65705	12890	1+
END IONS

###FS:    #m/z: 562.56022 #charge   3
###MaxRes:#m/z:  0.00000 #charge-128
###MS: 1090
###MSMS: 1092
BEGIN IONS
TITLE=Cmpd 319, AutoMSn(562.5602), 18.5 min
RTINSECONDS=1108.98
SCANS=MS: 1090 MSMS: 1092
PEPMASS=562.56022	45295
CHARGE=3+
303.65860	1261	
333.18763	5345	1+
336.62839	685	
346.12179	860	
359.15635	838	
361.16777	1306	
382.13758	746	
384.19557	743	
396.68958	1066	
405.10751	774	
407.10735	652	
433.14020	687	
462.21097	643	
470.18819	858	
476.18989	1190	
483.16539	826	
488.20077	3038	1+
493.21723	37597	1+
520.13511	1016	
593.16466	1084	
606.30121	15142	1+
621.18644	2851	1+
648.22822	1263	
703.32197	1149	
721.32901	25998	1+
745.24479	4057	1+
755.40131	701	
763.25401	17784	1+
774.34958	998	
792.36506	14772	1+
868.48801	635	
876.28906	1478	
894.29737	5401	1+
923.40727	1262	
1080.36313	4773	1+
1092.32744	821	
END IONS

###FS:    #m/z: 599.22878 #charge   3
###MaxRes:#m/z:  0.00000 #charge-128
###MS: 1090
###MSMS: 1093
BEGIN IONS
TITLE=Cmpd 320, AutoMSn(599.2288), 18.5 min
RTINSECONDS=1109.48
SCANS=MS: 1090 MSMS: 1093
PEPMASS=599.22878	71521
CHARGE=3+
331.13564	250	
335.14714	838	
340.16194	312	
361.12508	944	1+
368.15514	2914	1+
385.17766	1309	1+
391.73454	462	
418.13613	1721	1+
432.15001	246	
437.17596	858	
446.17568	695	1+
458.21481	327	1+
463.20838	2669	1+
484.20546	478	1+
491.18765	348	
493.21346	243	
500.19662	351	
503.22461	273	
506.19922	626	
506.69022	265	
508.21348	3371	1+
511.14986	371	
528.18888	6259	1+
534.70558	492	
535.20407	335	1+
535.81709	452	
546.19517	348	
561.21229	425	
578.23085	5444	1+
597.29833	460	1+
597.83848	262	
599.22842	3119	1+
599.73221	372	
693.26018	314	1+
711.24853	341	1+
721.24908	604	1+
728.26909	2732	1+
738.26600	12822	1+
768.26052	812	1+
785.28586	6055	1+
823.43804	490	1+
852.35968	231	
880.28926	1937	1+
898.29969	15451	1+
911.42217	401	
930.43198	697	1+
1011.37680	231	
1068.40574	519	
1069.39337	258	
1080.26713	588	
1268.48789	1126	1+
1428.50959	1522	1+
END IONS

###FS:    #m/z: 843.33372 #charge   2
###MaxRes:#m/z:  0.00000 #charge-128
###MS: 1094
###MSMS: 1095
BEGIN IONS
TITLE=Cmpd 321, AutoMSn(843.3337), 18.5 min
RTINSECONDS=1112.51
SCANS=MS: 1094 MSMS: 1095
PEPMASS=843.33372	389755
CHARGE=2+
333.18684	10046	1+
341.14496	2658	
346.12252	2946	
359.15503	6286	1+
387.12148	1090	
399.15049	934	
405.10636	2123	
417.16221	2753	
442.17837	3806	1+
460.20085	4626	1+
470.18576	7235	1+
478.15356	1126	
488.19711	14109	1+
493.21790	36096	1+
505.22274	1359	
506.16559	2009	
520.13518	1800	
577.19084	1075	
593.17164	906	
603.18694	1580	
606.30172	24003	1+
620.23493	1370	
621.18274	5638	1+
629.50101	2375	1+
630.21924	3711	1+
648.22962	6853	1+
692.22091	983	
721.32589	38479	1+
734.21776	931	
745.24409	2415	
752.22188	2458	1+
765.26582	1364	
792.36484	43266	1+
805.25248	1448	
807.81028	1764	
808.31588	1533	
812.80106	1360	1+
818.29274	2325	1+
823.25865	2370	1+
842.51270	2301	
876.28328	3396	1+
894.29508	7779	1+
923.40457	20121	1+
947.32573	1926	1+
965.33396	5324	1+
1038.43029	23088	1+
1080.35510	2524	
1081.37198	1619	
1193.44173	1737	
1198.46150	26202	1+
1327.50497	10711	1+
1442.59287	16429	1+
1525.52811	14958	1+
1543.58618	22611	1+
1649.62650	3139	1+
1667.64604	28156	1+
1685.65735	62994	1+
END IONS

###FS:    #m/z: 562.56026 #charge   3
###MaxRes:#m/z:  0.00000 #charge-128
###MS: 1094
###MSMS: 1096
BEGIN IONS
TITLE=Cmpd 322, AutoMSn(562.5603), 18.6 min
RTINSECONDS=1113.01
SCANS=MS: 1094 MSMS: 1096
PEPMASS=562.56026	168938
CHARGE=3+
303.65664	3035	
333.18850	14688	1+
359.15220	1747	
361.16723	2900	
382.13423	1710	
384.19788	1786	
387.10547	1532	
396.68910	2370	
405.10656	2353	
407.11091	1544	
447.65039	1583	
460.19488	1592	
470.18932	2801	
475.19420	3442	1+
483.17246	1778	
488.19950	7558	1+
493.21814	83636	1+
520.13603	3096	
593.16971	2996	
603.17704	1453	
606.30167	37564	1+
621.18375	4250	
630.21976	1563	
648.23158	3458	
703.31245	3914	1+
721.32806	69083	1+
745.24482	9681	1+
752.22313	1591	
763.25587	43625	1+
774.35614	2863	
792.36434	37654	1+
823.26056	1963	
876.28466	5350	1+
894.29648	13681	1+
923.40292	2400	
965.33251	1837	
1062.34960	1745	
1080.35785	12647	1+
END IONS

###FS:    #m/z: 827.86051 #charge   2
###MaxRes:#m/z:  0.00000 #charge-128
###MS: 1094
###MSMS: 1097
BEGIN IONS
TITLE=Cmpd 323, AutoMSn(827.8605), 18.6 min
RTINSECONDS=1113.51
SCANS=MS: 1094 MSMS: 1097
PEPMASS=827.86051	39190
CHARGE=2+
321.06594	1048	1+
324.09139	1392	1+
327.03590	380	
342.11055	5303	1+
348.33255	290	
424.26214	306	1+
484.12250	708	1+
491.18144	327	
492.23129	603	1+
495.30308	1195	1+
502.14215	10251	1+
511.61291	202	
514.20428	225	
531.21082	293	
611.80927	395	
612.30716	301	
615.22337	544	
623.36142	1968	1+
643.31601	286	
643.81725	485	
672.24966	1434	1+
678.32481	220	
714.29684	229	
721.32822	207	
723.31505	218	
723.82116	421	1+
755.39147	203	
783.39416	1520	1+
792.35539	268	
801.29205	892	1+
818.84559	221	
826.42165	309	
854.43028	1952	1+
872.32632	483	1+
884.39571	261	
983.47366	3587	1+
993.85495	233	
1040.49639	3213	1+
1125.57992	2214	1+
1153.57694	6557	1+
1170.58214	668	1+
1222.60556	464	
1223.59237	200	
1285.60639	227	
1313.61228	5300	1+
1327.58257	265	
1330.63947	974	1+
1381.59883	1350	1+
1385.53080	2098	1+
1473.63322	2630	1+
1654.72233	6638	1+
END IONS

###FS:    #m/z: 843.33387 #charge   2
###MaxRes:#m/z:  0.00000 #charge-128
###MS: 1098
###MSMS: 1099
BEGIN IONS
TITLE=Cmpd 324, AutoMSn(843.3339), 18.6 min
RTINSECONDS=1116.54
SCANS=MS: 1098 MSMS: 1099
PEPMASS=843.33387	625152
CHARGE=2+
333.18743	13607	1+
341.14569	4322	
346.12428	6785	1+
359.15534	8220	1+
387.10684	1605	
399.15286	1451	
405.10712	3075	
407.11158	1339	
417.16171	4694	1+
442.17302	6017	1+
452.17438	1781	
460.19830	5607	1+
470.18718	10215	1+
476.18511	1173	
478.15492	1230	
488.19740	20187	1+
493.21737	53277	1+
505.22315	2325	
506.15900	2761	
520.13402	3098	
577.19381	1726	
589.17552	1139	
593.16971	1913	
603.18400	2271	
606.30226	32877	1+
620.23031	1603	
621.18419	6444	1+
630.21626	5142	1+
648.22311	11955	1+
692.21611	1289	
721.32721	54204	1+
734.22031	1294	
745.24841	5728	1+
752.22415	3003	1+
763.26655	18979	1+
763.79005	4295	1+
792.36532	59184	1+
798.81315	1154	
805.25504	1640	
818.30287	2664	1+
823.26212	4356	1+
842.50599	2460	
866.30270	1087	
876.28829	5077	1+
894.29450	11100	1+
923.40702	29074	1+
938.29681	1435	
947.32275	2650	1+
965.33154	6828	1+
1038.43268	33915	1+
1062.34841	1301	
1080.35745	7140	1+
1193.44096	2000	
1198.46324	39364	1+
1327.51008	15699	1+
1442.60561	21456	1+
1543.58777	35918	1+
1614.62204	4773	1+
1649.62252	4191	1+
1667.64539	44042	1+
1685.66018	95552	1+
END IONS

###FS:    #m/z: 562.56003 #charge   3
###MaxRes:#m/z:  0.00000 #charge-128
###MS: 1098
###MSMS: 1100
BEGIN IONS
TITLE=Cmpd 325, AutoMSn(562.5600), 18.6 min
RTINSECONDS=1117.04
SCANS=MS: 1098 MSMS: 1100
PEPMASS=562.56003	280856
CHARGE=3+
303.65797	2947	
333.18779	16391	1+
346.12490	2224	
359.15415	1932	
361.16660	3163	
382.13367	3129	
384.19591	1908	
396.69104	2992	
405.10699	2202	
433.14228	1740	
447.65531	1709	
462.20393	1811	
470.18857	3222	
475.19532	5240	1+
478.15614	1668	
483.17103	2234	
488.19726	9498	1+
493.21807	105132	1+
520.13795	3104	
593.17117	4025	
599.73856	1793	
606.30216	47648	1+
621.18130	8218	1+
630.21781	2085	
648.22761	4102	
703.31406	5555	1+
721.32826	84134	1+
745.24680	13679	1+
752.22511	1922	
763.25548	57762	1+
774.34951	5626	1+
792.36601	50206	1+
818.30522	1832	
823.26106	2006	
876.28673	7385	1+
894.29537	18686	1+
923.40441	3139	
965.33153	3043	
1038.43584	1839	
1080.35903	17620	1+
END IONS

###FS:    #m/z: 827.86165 #charge   2
###MaxRes:#m/z:  0.00000 #charge-128
###MS: 1098
###MSMS: 1101
BEGIN IONS
TITLE=Cmpd 326, AutoMSn(827.8617), 18.6 min
RTINSECONDS=1117.54
SCANS=MS: 1098 MSMS: 1101
PEPMASS=827.86165	100186
CHARGE=2+
321.06738	1029	
324.09594	1291	1+
327.04813	655	
327.09063	318	
331.14546	424	
342.11042	7702	1+
460.19134	288	
484.12837	1062	1+
492.24133	644	1+
495.30282	1288	
502.14224	12461	1+
511.61240	398	
531.22445	299	
563.29516	1125	
563.80343	551	
585.81026	352	
615.23238	714	
623.36109	1796	1+
643.31827	409	
643.81580	325	
665.81670	546	
666.33122	445	
672.25394	1979	1+
714.29264	540	
771.31977	324	
783.39451	1093	1+
792.35531	307	
801.29169	1216	1+
819.36516	315	
826.40254	779	1+
845.94848	435	
854.42518	2804	1+
872.32469	571	1+
983.47016	5153	1+
993.84533	806	
1040.49592	4796	1+
1125.59010	623	
1126.59377	424	
1153.57768	10221	1+
1164.72771	472	
1222.59598	1637	1+
1313.61358	6352	1+
1382.65051	1847	1+
1385.51992	2222	1+
1445.64065	1128	1+
1473.64369	2997	1+
1654.71748	11942	1+
END IONS

###FS:    #m/z: 574.93748 #charge   3
###MaxRes:#m/z:  0.00000 #charge-128
###MS: 1102
###MSMS: 1103
BEGIN IONS
TITLE=Cmpd 327, AutoMSn(574.9375), 18.7 min
RTINSECONDS=1120.58
SCANS=MS: 1102 MSMS: 1103
PEPMASS=574.93748	99011
CHARGE=3+
333.17785	1126	
360.17228	2063	1+
375.16708	2907	1+
388.16176	4657	1+
401.11423	733	
412.18272	898	
428.20560	847	1+
442.24225	839	
446.20413	988	
449.19772	3797	1+
456.22351	991	1+
459.25689	619	
471.20471	852	
473.23688	2249	1+
478.21004	1183	1+
483.22345	745	1+
483.48998	858	
485.21946	3208	1+
486.70673	670	
489.20829	922	
493.22153	6258	1+
497.55616	981	
497.89947	717	
498.22067	1227	1+
501.24974	3243	1+
503.22893	4011	1+
506.21923	648	
532.22413	903	1+
550.24213	9103	1+
555.29451	1220	1+
557.27601	1955	1+
564.54955	777	
568.93241	889	
569.25652	978	
574.30421	3017	
575.21450	4055	1+
575.54514	2480	1+
575.87696	2230	
579.30011	708	
584.28653	8458	1+
602.29527	15382	1+
606.30592	2860	1+
629.29854	2985	1+
647.24975	1235	1+
665.26669	12634	1+
665.81319	912	
669.35969	716	1+
686.36167	2653	1+
697.36525	3618	1+
706.16969	990	
715.37858	10076	1+
721.32996	3447	1+
737.31878	738	
748.31257	4184	1+
763.26097	1463	1+
766.31256	7362	1+
783.28866	1485	1+
792.36471	1882	1+
805.32998	3639	1+
823.33459	6624	1+
843.41023	3610	1+
862.34506	12918	1+
871.19761	892	1+
880.35760	30518	1+
900.46257	2909	1+
910.41503	627	
914.44105	1123	1+
973.38211	5145	1+
990.40184	14561	1+
1001.96328	741	
1008.41720	9312	1+
1018.99640	627	
1085.45867	1985	1+
1103.47951	5602	1+
1121.50513	4324	1+
1139.57755	3096	1+
1490.64878	5757	1+
1508.67693	1483	1+
1566.57531	1862	1+
END IONS

###FS:    #m/z: 827.86118 #charge   2
###MaxRes:#m/z:  0.00000 #charge-128
###MS: 1102
###MSMS: 1104
BEGIN IONS
TITLE=Cmpd 328, AutoMSn(827.8612), 18.7 min
RTINSECONDS=1121.08
SCANS=MS: 1102 MSMS: 1104
PEPMASS=827.86118	108442
CHARGE=2+
321.06598	967	1+
324.09573	1786	1+
327.03900	228	
331.13778	405	
342.11128	6989	1+
391.73485	327	
477.21502	277	
484.13202	909	
491.19218	761	1+
495.30473	669	
502.14133	11665	1+
531.22264	353	1+
563.29206	1020	
563.79071	461	
585.80049	627	1+
611.80419	512	
612.30215	312	
615.22515	578	
623.36143	1898	1+
635.27834	232	
643.31580	390	
646.32024	262	
648.31262	222	
648.79629	455	1+
665.82289	750	
666.33413	245	
672.24630	1655	1+
714.28155	377	
783.39322	1181	1+
801.28923	1257	1+
818.86734	306	
819.36603	282	
826.44679	645	1+
854.42503	2690	1+
872.33206	637	1+
983.46658	3930	1+
993.86881	482	
1032.35348	322	
1040.49497	3259	1+
1125.58491	396	
1126.59171	254	
1153.57632	8153	1+
1222.58312	387	
1313.61069	5118	1+
1382.63928	1198	1+
1385.52473	2610	1+
1445.62801	759	1+
1473.64746	2608	1+
1654.71899	9647	1+
END IONS

###FS:    #m/z: 861.89930 #charge   2
###MaxRes:#m/z:  0.00000 #charge-128
###MS: 1102
###MSMS: 1105
BEGIN IONS
TITLE=Cmpd 329, AutoMSn(861.8993), 18.7 min
RTINSECONDS=1121.58
SCANS=MS: 1102 MSMS: 1105
PEPMASS=861.89930	94781
CHARGE=2+
355.19355	919	
357.16142	348	
360.17751	381	
372.14321	708	1+
375.16930	3233	1+
388.16512	1615	1+
428.19704	471	
442.24567	420	1+
446.20787	1915	1+
449.19428	1079	1+
456.22739	564	1+
458.22280	434	
471.20788	330	
485.21474	2505	1+
489.20838	682	1+
493.23040	814	1+
500.62949	860	
501.24549	1964	1+
503.22750	3024	1+
504.71144	301	
510.68814	627	
550.24111	2108	1+
556.27616	1209	1+
561.25834	307	
574.29739	3295	1+
584.28770	4342	1+
602.29712	7471	1+
606.30983	452	
629.30640	887	1+
665.26907	1311	1+
670.35503	730	1+
687.37874	1187	1+
697.36856	1969	1+
706.15934	470	
713.36652	463	1+
715.38260	3631	1+
721.33386	378	
732.40332	345	
746.32527	333	
766.31932	1004	1+
792.36760	507	
815.43277	446	1+
823.35331	3039	1+
843.43130	2205	1+
852.89230	443	
853.37766	511	
861.40452	301	
880.35716	12981	1+
890.28448	951	
892.47141	342	
900.46314	442	
991.38573	920	1+
1008.41448	7923	1+
1104.45948	336	
1121.49949	9075	1+
1220.55311	538	
1221.57497	320	
1277.58966	2419	1+
1348.61860	1406	1+
1508.65556	5318	1+
1722.77085	5602	1+
END IONS

###FS:    #m/z: 587.80179 #charge   2
###MaxRes:#m/z:  0.00000 #charge-128
###MS: 1106
###MSMS: 1107
BEGIN IONS
TITLE=Cmpd 330, AutoMSn(587.8018), 18.7 min
RTINSECONDS=1124.61
SCANS=MS: 1106 MSMS: 1107
PEPMASS=587.80179	163836
CHARGE=2+
329.12756	2460	
341.14699	3230	
412.18913	2195	
440.21451	3120	
517.30986	1141	
554.23319	1243	
586.31873	21273	1+
591.38257	1672	
657.35714	14089	1+
669.26674	14785	1+
768.33409	3922	1+
817.38453	13067	1+
887.48877	1275	
914.44155	139607	1+
1061.51190	7556	1+
END IONS

###FS:    #m/z: 861.89956 #charge   2
###MaxRes:#m/z:  0.00000 #charge-128
###MS: 1106
###MSMS: 1108
BEGIN IONS
TITLE=Cmpd 331, AutoMSn(861.8996), 18.8 min
RTINSECONDS=1125.11
SCANS=MS: 1106 MSMS: 1108
PEPMASS=861.89956	103331
CHARGE=2+
333.18611	270	
355.18819	1429	1+
360.17202	526	
372.14334	337	
375.16972	2858	1+
388.16183	2215	1+
395.76861	509	
424.25834	338	
428.19850	678	1+
442.25941	512	1+
446.20600	1053	
449.20052	949	
456.22578	282	
471.19913	250	
473.24581	315	
475.22930	329	
485.21870	1719	1+
489.20981	496	
493.24370	617	1+
501.24457	1142	1+
503.22992	2373	1+
510.68506	339	
550.24307	1770	1+
556.29214	612	1+
574.30336	2448	1+
584.28799	3352	1+
602.29727	6530	1+
629.30282	657	1+
665.26774	1374	1+
687.39100	895	1+
697.37063	1728	1+
706.17091	464	
706.24817	266	
713.35814	372	1+
715.38028	3147	1+
721.32543	525	
726.30750	650	
766.31373	933	
792.36979	298	
815.44879	351	
823.34468	2573	1+
826.42658	343	1+
843.43654	2398	1+
878.34782	337	1+
880.35587	11958	1+
892.35195	438	
893.55252	441	
899.40555	327	
900.45076	630	1+
991.39496	1152	1+
1008.41480	6645	1+
1020.95247	275	
1121.50020	7154	1+
1220.57167	438	
1277.58932	1943	1+
1348.62459	1903	1+
1490.63850	865	1+
1508.66078	4149	1+
1704.76399	1837	1+
1722.76773	4734	1+
END IONS

###FS:    #m/z: 574.93772 #charge   3
###MaxRes:#m/z:  0.00000 #charge-128
###MS: 1106
###MSMS: 1109
BEGIN IONS
TITLE=Cmpd 332, AutoMSn(574.9377), 18.8 min
RTINSECONDS=1125.61
SCANS=MS: 1106 MSMS: 1109
PEPMASS=574.93772	97605
CHARGE=3+
333.17588	774	
341.22573	508	
355.19572	694	
360.16838	1397	1+
375.16688	2316	1+
376.59027	614	
388.16304	3737	1+
395.76793	626	
403.16945	1557	1+
412.21236	1003	1+
428.20857	1374	1+
442.23154	650	
446.20748	949	
449.19783	3799	1+
456.24273	534	
458.21544	1236	1+
471.20475	884	
473.23678	1307	1+
485.22081	2376	1+
486.69790	673	
489.21591	545	
493.22579	3720	1+
497.56304	693	
497.89446	518	
498.23149	843	
500.63466	885	
501.24615	2651	1+
503.22739	2827	1+
550.24051	9299	1+
552.74431	816	
556.28683	1372	1+
558.29037	1252	1+
569.26854	852	
574.30025	4660	1+
575.54370	947	
575.87856	756	
579.30060	618	
584.28669	6705	1+
600.29855	655	1+
602.29648	12877	1+
606.31163	1568	1+
629.30795	853	
647.24445	871	1+
665.26838	8354	1+
665.81946	681	1+
687.37905	1743	1+
697.37031	2947	1+
715.38174	6851	1+
721.32927	1780	1+
748.31227	3883	1+
758.43082	710	
763.26696	635	
765.31849	1568	1+
766.31467	4989	1+
772.49835	1216	
787.33412	657	1+
792.35795	891	
799.34839	628	1+
805.32034	821	1+
823.33948	4808	1+
843.41609	1182	1+
862.34399	10075	1+
871.18318	1249	1+
871.37543	822	1+
880.35618	20533	1+
880.35964	1564	1+
900.45414	1781	1+
914.43829	679	1+
955.37445	1364	1+
973.39793	2993	1+
990.40622	10818	1+
1008.41821	6607	1+
1086.46426	1275	1+
1121.50595	2100	1+
1139.58038	2056	1+
1143.57015	1871	1+
1259.59374	1917	1+
1490.66090	3095	1+
1508.65429	1274	1+
1565.57555	990	1+
END IONS

###FS:    #m/z: 587.80257 #charge   2
###MaxRes:#m/z:  0.00000 #charge-128
###MS: 1110
###MSMS: 1111
BEGIN IONS
TITLE=Cmpd 333, AutoMSn(587.8026), 18.8 min
RTINSECONDS=1128.63
SCANS=MS: 1110 MSMS: 1111
PEPMASS=587.80257	277834
CHARGE=2+
329.12752	4041	
341.14608	5337	
404.22523	2300	
412.19357	3003	
422.15945	2212	
440.21516	3279	
517.30832	2574	
554.23900	2342	
586.32062	27370	1+
645.36762	3174	
657.35784	21243	1+
669.26629	22702	1+
768.33356	3993	
817.38523	19753	1+
887.49624	1940	
914.44287	213543	1+
1061.50916	12825	1+
END IONS

###FS:    #m/z: 561.29395 #charge   2
###MaxRes:#m/z:  0.00000 #charge-128
###MS: 1110
###MSMS: 1112
BEGIN IONS
TITLE=Cmpd 334, AutoMSn(561.2940), 18.8 min
RTINSECONDS=1129.13
SCANS=MS: 1110 MSMS: 1112
PEPMASS=561.29395	204201
CHARGE=2+
333.18048	10107	1+
345.17440	2324	
376.22054	2090	
389.21337	3871	1+
405.25009	1804	
414.23592	2866	
433.24435	6145	
437.21701	1771	
461.24378	3086	
465.21680	2157	
470.19045	2140	
488.27874	4485	
493.21852	30767	1+
536.28894	2240	
541.27383	7030	1+
558.30002	113379	1+
606.30441	15209	1+
621.18463	2907	
689.34058	14129	1+
721.33021	22783	1+
745.24961	2964	
746.36084	99305	1+
763.25406	10970	1+
792.36666	13946	1+
859.44451	79501	1+
1022.50859	3594	
1023.51086	1847	
END IONS

###FS:    #m/z: 715.36134 #charge   2
###MaxRes:#m/z:  0.00000 #charge-128
###MS: 1110
###MSMS: 1113
BEGIN IONS
TITLE=Cmpd 335, AutoMSn(715.3613), 18.8 min
RTINSECONDS=1129.64
SCANS=MS: 1110 MSMS: 1113
PEPMASS=715.36134	41948
CHARGE=2+
339.16562	235	
436.21701	408	
444.24789	295	
454.23257	1202	
472.23632	833	
514.25637	1069	
514.75659	414	
520.84960	273	
521.25468	359	
558.29740	242	
578.27396	1544	1+
606.29723	882	1+
606.80400	290	
614.79600	329	
615.30281	13835	1+
652.32260	252	
677.33880	466	
715.36447	222	
764.37634	335	
825.95991	350	
861.42627	3388	1+
958.48020	19806	1+
1045.51867	2625	1+
1056.33314	852	
1132.54119	1248	1+
1229.57028	327	
1230.60409	10060	1+
1230.60467	322	
END IONS

###FS:    #m/z: 561.29492 #charge   2
###MaxRes:#m/z:  0.00000 #charge-128
###MS: 1114
###MSMS: 1115
BEGIN IONS
TITLE=Cmpd 336, AutoMSn(561.2949), 18.9 min
RTINSECONDS=1132.66
SCANS=MS: 1114 MSMS: 1115
PEPMASS=561.29492	528873
CHARGE=2+
333.18611	3659	
334.17751	8125	
345.17413	2847	
376.22185	3988	
389.21330	5654	1+
414.23999	3591	
430.22604	3257	
433.24489	9146	
437.22025	2916	
461.24486	4697	
465.21764	2920	
488.28289	7187	
493.21890	19343	1+
541.27341	9564	
558.29951	179960	1+
606.30429	8333	
689.34009	21176	1+
721.32958	16306	1+
746.36088	154795	1+
763.25998	5882	
792.36617	9268	1+
859.44403	133799	1+
1022.50820	6126	
1023.50749	3090	
END IONS

###FS:    #m/z: 587.80252 #charge   2
###MaxRes:#m/z:  0.00000 #charge-128
###MS: 1114
###MSMS: 1116
BEGIN IONS
TITLE=Cmpd 337, AutoMSn(587.8025), 18.9 min
RTINSECONDS=1133.16
SCANS=MS: 1114 MSMS: 1116
PEPMASS=587.80252	282480
CHARGE=2+
329.12559	3420	
341.14660	3368	
404.22356	2418	
412.19538	2572	
422.15745	2254	
440.21262	3366	
517.30727	3445	
531.26062	6691	1+
531.75851	2936	
554.23870	1962	
558.30233	2726	
586.31904	24829	1+
637.30918	2714	
645.36832	3404	
657.35618	16528	1+
669.26439	18711	1+
746.35935	1490	
758.44866	2080	
765.36101	1630	
768.33360	4260	1+
817.38444	15004	1+
887.49223	4781	1+
914.44192	169713	1+
END IONS

###FS:    #m/z: 518.74993 #charge   2
###MaxRes:#m/z:  0.00000 #charge-128
###MS: 1114
###MSMS: 1117
BEGIN IONS
TITLE=Cmpd 338, AutoMSn(518.7499), 18.9 min
RTINSECONDS=1133.66
SCANS=MS: 1114 MSMS: 1117
PEPMASS=518.74993	142276
CHARGE=2+
303.17917	544	
314.13279	682	
341.13237	486	
342.10907	1376	
359.13868	3042	1+
393.11717	1304	1+
399.21697	710	
411.12159	1240	1+
416.19758	844	
427.21038	766	
433.21726	1440	
440.11448	1314	
450.24629	18235	1+
456.15867	1665	
457.14105	5340	1+
460.22931	612	
474.16816	3318	1+
493.21784	505	
500.73743	984	
518.26075	490	
546.30273	955	
559.26438	734	
563.32938	22168	1+
570.22464	983	
573.31834	627	
587.25075	921	
661.34005	539	
678.35699	22537	1+
688.33030	634	
735.38410	601	
761.39012	7029	1+
779.40354	34535	1+
789.38902	4673	1+
858.44468	2778	1+
876.45886	42360	1+
974.45176	971	1+
1001.45344	7432	1+
1018.47773	30332	1+
1036.49014	24240	1+
END IONS

###FS:    #m/z: 561.29504 #charge   2
###MaxRes:#m/z:  0.00000 #charge-128
###MS: 1118
###MSMS: 1119
BEGIN IONS
TITLE=Cmpd 339, AutoMSn(561.2950), 18.9 min
RTINSECONDS=1136.69
SCANS=MS: 1118 MSMS: 1119
PEPMASS=561.29504	670981
CHARGE=2+
334.17632	9537	
345.17470	3400	
376.22404	4009	
390.21190	3340	
414.23868	4899	
433.24311	11396	
461.24579	6115	
488.28583	8963	
493.21766	10315	
536.28777	4096	
541.27325	14523	1+
558.29970	219693	1+
606.30414	5586	
689.33927	26139	1+
721.33158	7606	
746.36137	190788	1+
763.26000	3675	
792.36837	4461	
859.44467	158935	1+
1022.50652	7447	
1023.51377	4036	
END IONS

###FS:    #m/z: 518.74966 #charge   2
###MaxRes:#m/z:  0.00000 #charge-128
###MS: 1118
###MSMS: 1120
BEGIN IONS
TITLE=Cmpd 340, AutoMSn(518.7497), 19.0 min
RTINSECONDS=1137.19
SCANS=MS: 1118 MSMS: 1120
PEPMASS=518.74966	256770
CHARGE=2+
314.13167	1011	
324.10107	640	
342.11356	1044	
359.14110	3943	1+
381.19950	1045	
393.12713	635	
399.21377	567	
411.12914	1820	1+
416.19377	1045	
427.21393	858	
429.15144	598	
433.21786	3778	1+
440.12237	1122	
450.24580	22751	1+
456.15374	1649	
457.14305	6144	1+
460.23135	1000	
474.16582	3706	1+
492.71615	567	
500.73627	1147	
546.30047	1247	
550.97323	951	
559.25419	894	
563.33037	28033	1+
570.22596	2118	1+
573.30598	1792	1+
587.24945	958	
661.33096	1110	
678.35584	29051	1+
704.34381	629	
734.34557	1177	1+
761.38839	6140	1+
779.40396	42900	1+
789.38594	4989	1+
858.43638	4737	1+
876.45758	47119	1+
1001.45138	8729	1+
1018.47589	36817	1+
1036.49147	29209	1+
END IONS

###FS:    #m/z: 1121.57632 #charge   2
###MaxRes:#m/z:  0.00000 #charge-128
###MS: 1118
###MSMS: 1121
BEGIN IONS
TITLE=Cmpd 341, AutoMSn(1121.5763), 19.0 min
RTINSECONDS=1137.69
SCANS=MS: 1118 MSMS: 1121
PEPMASS=1121.57632	46596
CHARGE=2+
541.27827	214	
1120.57608	155	
1121.57568	13410	1+
1133.71108	291	
END IONS

###FS:    #m/z: 518.75000 #charge   2
###MaxRes:#m/z:  0.00000 #charge-128
###MS: 1122
###MSMS: 1123
BEGIN IONS
TITLE=Cmpd 342, AutoMSn(518.7500), 19.0 min
RTINSECONDS=1140.72
SCANS=MS: 1122 MSMS: 1123
PEPMASS=518.75000	298537
CHARGE=2+
303.17564	724	
314.13097	719	
324.10370	676	
341.12817	550	
342.11329	1100	
359.13894	3417	1+
381.20327	975	
393.13093	603	
399.21625	672	
403.20564	607	
411.13188	941	
415.19850	1466	1+
427.22164	1111	
433.21734	2803	1+
440.11290	1363	
450.24517	21443	1+
456.15748	1835	
457.13988	5961	1+
458.32937	574	
460.23004	1452	
474.16660	4133	1+
500.73900	1439	
542.23427	721	
546.30675	972	
559.25554	725	
563.32986	27165	1+
570.22391	1536	1+
573.31462	1252	
587.24993	1090	
660.34102	603	
661.32944	1741	1+
678.35669	28164	1+
704.34467	656	
735.37101	1304	
761.38935	5803	1+
779.40320	41646	1+
789.38849	5518	1+
858.43699	4684	1+
876.45888	48021	1+
984.42809	1577	1+
1001.45087	8385	1+
1018.47750	36018	1+
1036.49229	27923	1+
END IONS

###FS:    #m/z: 491.60560 #charge   3
###MaxRes:#m/z:  0.00000 #charge-128
###MS: 1122
###MSMS: 1124
BEGIN IONS
TITLE=Cmpd 343, AutoMSn(491.6056), 19.0 min
RTINSECONDS=1141.22
SCANS=MS: 1122 MSMS: 1124
PEPMASS=491.60560	83269
CHARGE=3+
320.17364	310	
326.14655	554	
338.18366	863	1+
358.19184	671	1+
386.14694	385	
395.20674	389	
421.23185	375	
430.25193	385	
438.72971	492	
439.22821	2191	1+
449.24258	1345	1+
449.33058	367	
471.25445	499	1+
486.25441	436	1+
488.27525	403	
489.29901	1464	
491.61559	336	
491.93915	390	
492.26804	1562	1+
498.77063	3140	1+
541.75451	362	
552.31308	1094	1+
563.32525	435	
581.32422	513	1+
588.36716	830	1+
596.32957	511	1+
597.82554	837	
598.31336	389	
601.33809	389	
612.31502	351	
661.36965	386	
678.36135	424	
715.37415	1601	1+
756.41777	543	
758.42051	8836	1+
758.43537	1411	1+
767.42611	499	
778.40441	870	1+
779.39293	371	
824.37070	385	
859.46727	3065	1+
937.45562	306	
937.46812	578	1+
940.49226	508	1+
978.51751	4523	1+
996.52729	640	1+
997.52028	2576	1+
1065.56321	4571	1+
1083.56753	7938	1+
1178.63198	6870	1+
1196.64948	23681	1+
1291.71955	1939	1+
1309.73712	8679	1+
END IONS

###FS:    #m/z: 736.90166 #charge   2
###MaxRes:#m/z:  0.00000 #charge-128
###MS: 1122
###MSMS: 1125
BEGIN IONS
TITLE=Cmpd 344, AutoMSn(736.9017), 19.0 min
RTINSECONDS=1141.72
SCANS=MS: 1122 MSMS: 1125
PEPMASS=736.90166	32051
CHARGE=2+
368.16556	141	
371.18467	141	
376.21220	307	
390.22861	399	1+
395.77174	193	
408.22770	177	
439.23227	146	
459.25817	264	
477.25908	186	
479.27922	185	
489.30080	896	1+
518.25435	452	1+
533.28918	423	
533.77780	364	1+
535.30048	181	
541.27115	146	
550.76910	361	
551.28035	148	
556.25134	277	1+
580.27273	165	
586.33914	386	1+
588.38213	227	
589.81733	207	
590.33050	324	1+
596.29807	180	
598.82634	474	
614.31986	564	1+
646.32780	242	
655.35266	455	1+
655.85512	225	1+
687.38186	175	
697.35784	225	
715.37801	1585	1+
725.30793	333	1+
745.05909	144	
756.41037	220	1+
758.42181	1833	1+
830.45883	440	1+
859.47393	1149	1+
940.50724	217	1+
958.52997	302	1+
996.52125	1211	1+
1083.56570	2300	1+
1100.53491	201	
1196.67468	145	
1197.62868	885	1+
1213.60385	571	1+
1454.76779	1259	1+
1469.77861	878	1+
1472.79612	11994	1+
END IONS

###FS:    #m/z: 491.60557 #charge   3
###MaxRes:#m/z:  0.00000 #charge-128
###MS: 1126
###MSMS: 1127
BEGIN IONS
TITLE=Cmpd 345, AutoMSn(491.6056), 19.1 min
RTINSECONDS=1144.74
SCANS=MS: 1126 MSMS: 1127
PEPMASS=491.60557	81473
CHARGE=3+
320.17133	595	
326.15098	560	
338.18061	660	
358.18715	559	1+
386.14528	357	
390.22920	297	
411.23264	458	
412.69379	339	
430.24033	457	
439.22930	2680	1+
446.23632	571	
449.24559	419	
450.25153	855	1+
469.22508	397	
480.22700	769	1+
485.59867	507	1+
487.25463	336	
489.29553	875	
491.60570	803	
491.94333	533	
492.27340	1883	1+
552.31316	942	1+
570.33990	290	
576.81316	328	
580.81447	343	
588.36317	452	
597.82199	379	
598.32048	530	
661.36886	677	
715.37225	1037	1+
758.42069	10658	1+
779.39819	343	
824.38099	374	
859.46788	3336	1+
937.46687	960	1+
978.52231	4750	1+
996.52381	6284	1+
1050.53180	369	
1065.56717	5184	1+
1083.56405	8750	1+
1178.63955	7912	1+
1196.64987	23267	1+
1291.72024	2847	1+
1309.73490	8210	1+
END IONS

###FS:    #m/z: 736.90189 #charge   2
###MaxRes:#m/z:  0.00000 #charge-128
###MS: 1126
###MSMS: 1128
BEGIN IONS
TITLE=Cmpd 346, AutoMSn(736.9019), 19.1 min
RTINSECONDS=1145.25
SCANS=MS: 1126 MSMS: 1128
PEPMASS=736.90189	31521
CHARGE=2+
359.18152	160	
376.21681	260	
390.23449	298	1+
439.22682	168	
470.75247	200	
477.26240	386	1+
489.29935	242	
533.28606	324	
558.29501	166	
586.34060	210	
588.36966	147	
589.81959	172	
591.31315	171	
596.30567	255	
607.81071	236	1+
610.26069	152	
612.31548	136	
614.33395	300	
646.32657	336	1+
664.32827	126	
715.38155	1034	1+
726.30658	184	
735.90942	164	
736.39075	154	
746.34888	127	
758.41892	1332	1+
831.45574	128	
859.46579	802	1+
937.46166	182	
996.51769	964	1+
1083.56698	384	
1083.57275	1095	1+
1084.54796	133	
1196.65329	803	1+
1213.59875	137	
1454.79082	1036	1+
1472.79205	6955	1+
END IONS

###FS:    #m/z: 633.32314 #charge   2
###MaxRes:#m/z:  0.00000 #charge-128
###MS: 1126
###MSMS: 1129
BEGIN IONS
TITLE=Cmpd 347, AutoMSn(633.3231), 19.1 min
RTINSECONDS=1145.75
SCANS=MS: 1126 MSMS: 1129
PEPMASS=633.32314	15076
CHARGE=2+
343.14353	113	
361.24624	352	
371.15689	207	
388.18433	122	
395.77064	148	
399.15336	273	
416.17639	222	
441.21640	115	
460.31383	401	1+
483.22906	120	
573.28592	209	1+
583.29428	143	
583.78073	120	
605.29462	158	
607.37841	445	1+
616.28536	135	
630.32906	279	1+
632.32078	238	
633.33717	360	1+
635.33584	163	
638.70774	125	
641.26541	112	
659.28114	113	
736.41725	283	
741.32018	126	
766.31625	233	1+
850.46215	649	1+
860.20831	169	
979.50450	204	
1050.55103	502	
1051.55101	296	
1062.29403	329	
END IONS

###FS:    #m/z: 491.60571 #charge   3
###MaxRes:#m/z:  0.00000 #charge-128
###MS: 1130
###MSMS: 1131
BEGIN IONS
TITLE=Cmpd 348, AutoMSn(491.6057), 19.1 min
RTINSECONDS=1148.77
SCANS=MS: 1130 MSMS: 1131
PEPMASS=491.60571	57449
CHARGE=3+
320.16780	194	
326.14905	180	
338.18232	869	1+
354.14937	310	
373.27493	190	
386.14530	173	
389.21269	278	1+
393.21757	264	1+
395.20056	436	1+
408.22027	191	
411.23416	187	
423.21885	338	1+
429.22657	384	1+
437.22832	173	
439.22620	1718	1+
446.22992	552	1+
449.21501	190	
450.24604	458	1+
456.27160	493	1+
471.25572	528	1+
480.26643	227	
488.28000	847	1+
491.94462	399	
492.26759	1455	1+
518.25673	303	1+
524.29578	362	1+
551.26572	194	
552.30594	403	1+
570.34018	195	
581.81668	214	
586.34150	489	1+
594.24042	180	
595.30917	292	
612.31382	231	
654.34800	275	
661.36064	340	1+
678.35574	308	
715.36670	356	1+
715.37286	529	
756.38999	204	
758.41972	6787	1+
779.41341	482	1+
824.38356	883	1+
840.40022	335	1+
859.46632	2410	1+
868.19220	443	1+
908.44240	371	1+
937.44706	335	1+
940.49769	470	1+
978.52435	3195	1+
981.56592	828	1+
986.54007	448	1+
996.52455	3453	1+
996.52667	195	
1051.53285	207	
1065.55586	2634	1+
1083.55808	4549	1+
1083.57711	254	
1084.57018	171	
1178.63372	4339	1+
1193.63602	666	1+
1196.64968	14110	1+
1291.71575	1357	1+
1309.73186	5341	1+
END IONS

###FS:    #m/z: 736.90093 #charge   2
###MaxRes:#m/z:  0.00000 #charge-128
###MS: 1130
###MSMS: 1132
BEGIN IONS
TITLE=Cmpd 349, AutoMSn(736.9009), 19.2 min
RTINSECONDS=1149.27
SCANS=MS: 1130 MSMS: 1132
PEPMASS=736.90093	22731
CHARGE=2+
359.18584	150	
371.17851	128	
375.21492	327	1+
378.19164	166	
390.21025	144	
472.27496	131	
477.86706	102	
489.29794	464	1+
499.27103	136	
524.25122	116	
541.27659	447	1+
554.24644	100	
578.24998	112	
582.28585	221	1+
586.34661	149	
593.80142	106	
596.30653	143	
598.81873	288	1+
611.28582	106	
635.28429	107	
708.31198	113	
715.37671	390	
727.90591	234	
735.87742	149	
736.36993	151	
745.60969	104	
756.41413	103	
758.41809	545	1+
767.42268	181	
859.46199	780	1+
958.47969	110	
996.52817	210	
1083.55232	808	1+
1197.63261	401	1+
1472.79294	4615	1+
END IONS

###FS:    #m/z: 633.32316 #charge   2
###MaxRes:#m/z:  0.00000 #charge-128
###MS: 1130
###MSMS: 1133
BEGIN IONS
TITLE=Cmpd 350, AutoMSn(633.3232), 19.2 min
RTINSECONDS=1149.77
SCANS=MS: 1130 MSMS: 1133
PEPMASS=633.32316	12762
CHARGE=2+
361.24432	331	
371.16873	153	
384.15643	140	
388.16937	116	
399.15475	174	
402.20552	110	
409.19066	123	
424.17733	142	
444.25170	140	
449.25078	401	
457.22060	139	
460.30163	122	
473.71043	149	
556.31764	109	
570.56753	107	
605.25833	131	
607.38485	289	1+
632.31780	228	
633.31230	388	1+
635.31218	325	1+
638.32558	136	
642.24532	255	
696.28777	129	
718.34292	302	1+
736.43345	277	1+
804.34971	111	
833.43893	111	
850.46800	689	1+
860.19761	444	
979.51727	382	1+
1050.54132	159	
1051.56484	214	
END IONS

###FS:    #m/z: 394.57063 #charge   3
###MaxRes:#m/z:  0.00000 #charge-128
###MS: 1134
###MSMS: 1135
BEGIN IONS
TITLE=Cmpd 351, AutoMSn(394.5706), 19.2 min
RTINSECONDS=1152.79
SCANS=MS: 1134 MSMS: 1135
PEPMASS=394.57063	12028
CHARGE=3+
332.24063	208	
341.15299	136	
350.19385	146	
353.18354	214	
358.19887	161	
360.20073	261	1+
372.26058	140	
373.26514	365	1+
376.14965	204	
376.25470	188	
378.22426	311	1+
380.22586	163	
390.26790	1100	1+
392.26551	1124	1+
394.27085	2880	1+
394.64781	133	
396.24241	854	1+
398.24151	635	1+
399.82188	648	
400.64194	213	
401.86002	208	
432.24247	188	
440.21884	239	1+
456.32135	233	
460.28691	249	1+
471.24675	306	1+
484.28569	213	
489.23476	194	
491.57628	124	
520.30278	173	
527.22048	210	
532.97943	144	
551.26873	244	1+
554.29881	125	
586.31601	1021	1+
657.35740	169	
684.42916	319	
748.43300	149	
807.42588	391	1+
END IONS

###FS:    #m/z: 559.27091 #charge   2
###MaxRes:#m/z:  0.00000 #charge-128
###MS: 1134
###MSMS: 1136
BEGIN IONS
TITLE=Cmpd 352, AutoMSn(559.2709), 19.2 min
RTINSECONDS=1153.29
SCANS=MS: 1134 MSMS: 1136
PEPMASS=559.27091	12722
CHARGE=2+
334.17522	1268	
345.17539	539	
376.22242	1676	
395.77016	610	
433.24464	3188	1+
437.22080	501	
451.20455	797	
461.24317	724	
465.22100	984	
488.28613	3476	1+
493.21624	2201	
500.62822	992	
511.75432	1460	
512.26420	965	
536.28588	2054	1+
541.27221	525	
556.29297	915	
558.29889	32131	1+
561.29106	2973	
561.79854	1371	
564.28504	3467	1+
587.29263	474	
606.30195	945	
638.79281	587	
639.29691	617	
689.33918	3586	1+
721.33134	1688	
746.36093	23962	1+
763.25528	1154	
792.36901	782	
859.44284	21089	1+
859.44658	3969	1+
869.16959	523	
1022.48874	553	
END IONS

###FS:    #m/z: 806.14723 #charge   3
###MaxRes:#m/z:  0.00000 #charge-128
###MS: 1134
###MSMS: 1137
BEGIN IONS
TITLE=Cmpd 353, AutoMSn(806.1472), 19.2 min
RTINSECONDS=1153.79
SCANS=MS: 1134 MSMS: 1137
PEPMASS=806.14723	9625
CHARGE=3+
362.10611	236	
425.26666	119	
442.20097	133	
463.15460	156	
476.20794	120	
534.86350	148	
590.30586	113	
616.77010	309	
617.26282	176	
618.94550	255	
619.27343	233	
622.77454	115	
623.18860	163	
633.25729	138	
685.32987	123	
690.30725	316	
690.81974	184	
698.68514	112	
736.30798	111	
746.31966	169	
767.36637	266	1+
778.34688	112	
802.37179	149	
806.39971	152	
807.32810	525	1+
837.86077	116	
855.37536	122	
1507.66755	460	1+
1854.79837	870	1+
END IONS

###FS:    #m/z: 394.56967 #charge   3
###MaxRes:#m/z:  0.00000 #charge-128
###MS: 1138
###MSMS: 1139
BEGIN IONS
TITLE=Cmpd 354, AutoMSn(394.5697), 19.3 min
RTINSECONDS=1156.82
SCANS=MS: 1138 MSMS: 1139
PEPMASS=394.56967	26553
CHARGE=3+
332.24801	237	
341.14438	365	
343.20108	136	
350.22204	122	
358.19565	177	
360.21215	303	1+
372.24891	150	
373.25536	411	1+
376.24931	191	
377.22128	334	1+
380.23326	141	
390.25477	1197	1+
392.25891	1446	1+
394.25908	4511	1+
395.73283	116	
401.85882	249	
402.23064	124	
404.22199	175	
412.21897	359	1+
422.16287	154	
433.26050	124	
456.30552	137	
472.24089	215	
488.25701	348	1+
499.24539	127	
522.31589	129	
527.22532	349	1+
554.28052	112	
558.28425	204	1+
586.31421	535	
633.39572	156	
657.36680	123	
669.20984	109	
684.42331	209	
794.51575	595	1+
817.38500	135	
END IONS

###FS:    #m/z: 485.27027 #charge   2
###MaxRes:#m/z:  0.00000 #charge-128
###MS: 1138
###MSMS: 1140
BEGIN IONS
TITLE=Cmpd 355, AutoMSn(485.2703), 19.3 min
RTINSECONDS=1157.32
SCANS=MS: 1138 MSMS: 1140
PEPMASS=485.27027	13278
CHARGE=2+
321.17117	122	
385.25124	102	
389.72155	124	
391.73599	152	
405.22209	108	
466.27597	202	
480.25131	112	
481.25430	226	
482.26630	972	1+
486.27510	571	1+
488.28136	516	1+
491.16084	160	
491.56908	596	
495.63454	336	
537.22669	107	
620.29071	143	
715.37031	109	
END IONS

###FS:    #m/z: 615.34677 #charge   2
###MaxRes:#m/z:  0.00000 #charge-128
###MS: 1138
###MSMS: 1141
BEGIN IONS
TITLE=Cmpd 356, AutoMSn(615.3468), 19.3 min
RTINSECONDS=1157.82
SCANS=MS: 1138 MSMS: 1141
PEPMASS=615.34677	10746
CHARGE=2+
326.23739	242	
376.24060	136	
386.19231	196	
401.16955	144	
405.20973	138	
416.26321	548	1+
425.31539	198	
473.72488	217	
478.22963	254	1+
504.30276	224	
544.31759	562	
600.29511	129	
612.31331	129	
613.31783	397	1+
615.39454	144	
616.35651	469	1+
619.31223	281	
628.29669	137	
657.40110	568	1+
664.27854	131	
689.34261	234	1+
734.35364	721	1+
785.45234	572	1+
794.70264	286	
803.39213	174	
805.38629	2133	1+
814.88720	228	
902.46087	152	
904.45072	1604	1+
914.47643	477	1+
916.72407	208	
1015.53690	131	
1017.53523	436	
1018.54815	350	
1043.54736	335	
1044.53805	208	
END IONS

###FS:    #m/z: 602.31269 #charge   2
###MaxRes:#m/z:  0.00000 #charge-128
###MS: 1142
###MSMS: 1143
BEGIN IONS
TITLE=Cmpd 357, AutoMSn(602.3127), 19.3 min
RTINSECONDS=1160.85
SCANS=MS: 1142 MSMS: 1143
PEPMASS=602.31269	30683
CHARGE=2+
353.17693	166	
386.15196	1031	1+
403.16830	165	
408.22765	148	
422.15031	146	
432.25107	305	1+
454.23629	349	1+
463.21372	149	
499.23223	1861	1+
500.75326	245	
504.29195	154	
509.26649	259	
522.24318	198	
528.15826	152	
535.80649	397	
544.78280	173	
556.30317	159	
558.29405	242	1+
572.27866	300	
584.31736	222	
587.31667	265	1+
590.32092	471	1+
600.28561	309	1+
602.31694	284	
612.31222	1096	1+
641.31260	156	
659.37636	441	1+
668.83765	148	
677.31432	409	1+
713.21604	315	
726.35806	752	1+
738.24590	355	1+
746.37784	165	
752.35999	155	
762.37689	141	
762.40507	281	1+
772.41889	383	1+
775.37827	282	1+
780.36101	425	1+
790.38529	322	
791.38282	483	1+
797.39288	1590	1+
875.45626	313	1+
895.42657	260	
901.51716	180	
903.47312	581	1+
1017.51532	834	1+
1088.54631	725	1+
END IONS

###FS:    #m/z: 394.57076 #charge   3
###MaxRes:#m/z:  0.00000 #charge-128
###MS: 1142
###MSMS: 1144
BEGIN IONS
TITLE=Cmpd 358, AutoMSn(394.5708), 19.4 min
RTINSECONDS=1161.35
SCANS=MS: 1142 MSMS: 1144
PEPMASS=394.57076	23769
CHARGE=3+
313.85891	110	
324.13524	110	
332.24158	278	
339.18106	131	
341.15310	238	
347.19005	125	
351.16865	205	
356.26637	277	1+
361.19822	322	1+
372.25057	546	1+
376.24774	265	
378.23066	236	1+
384.25758	109	
387.72639	112	
390.26819	1188	1+
392.26903	1332	1+
394.26528	3777	1+
398.22153	122	
401.85893	513	
432.25470	163	
440.21729	118	
471.25155	299	1+
487.75339	137	
510.30287	103	
520.31300	209	
527.22870	236	1+
551.27629	221	1+
558.29327	133	
586.31237	522	1+
684.41476	163	
END IONS

###FS:    #m/z: 544.60282 #charge   3
###MaxRes:#m/z:  0.00000 #charge-128
###MS: 1142
###MSMS: 1145
BEGIN IONS
TITLE=Cmpd 359, AutoMSn(544.6028), 19.4 min
RTINSECONDS=1161.85
SCANS=MS: 1142 MSMS: 1145
PEPMASS=544.60282	13722
CHARGE=3+
329.18025	322	
341.14570	383	
346.17786	217	
350.67020	198	
361.20002	196	
407.71400	261	1+
412.21007	262	
424.70876	121	
441.21475	290	1+
449.23802	214	
472.24022	422	1+
478.22608	195	
480.23397	128	
486.22306	242	1+
489.23940	289	1+
510.25633	122	
511.73404	194	
514.74371	264	1+
519.24654	174	
525.27916	453	1+
530.26315	353	1+
533.92441	290	
537.25684	134	
540.29222	518	1+
542.29867	740	1+
544.29445	679	1+
546.28758	287	
547.29266	384	
548.30145	543	1+
549.03310	350	1+
549.14020	240	1+
553.27397	1972	1+
559.11339	168	
571.27516	297	1+
586.31973	4821	1+
589.32238	128	
657.35479	1638	1+
661.34813	119	
669.27455	488	1+
672.34301	142	
678.91175	612	1+
678.98801	233	
700.33885	3405	1+
718.34936	807	1+
752.34473	262	
755.37571	120	
797.38578	465	1+
800.34215	256	1+
815.40179	288	1+
817.38418	725	1+
866.42221	1075	1+
879.38070	894	1+
914.44043	2364	1+
937.46068	222	1+
957.42621	267	1+
1028.45936	122	
1046.49282	461	1+
1082.54925	591	1+
END IONS

###FS:    #m/z: 602.31471 #charge   2
###MaxRes:#m/z:  0.00000 #charge-128
###MS: 1146
###MSMS: 1147
BEGIN IONS
TITLE=Cmpd 360, AutoMSn(602.3147), 19.4 min
RTINSECONDS=1164.88
SCANS=MS: 1146 MSMS: 1147
PEPMASS=602.31471	39751
CHARGE=2+
368.18606	239	
386.15654	959	1+
395.77163	305	
397.21007	169	
402.17505	265	1+
408.22326	221	
422.15393	219	
434.20558	173	
438.24900	260	
471.23608	571	1+
488.23642	176	
493.22993	175	
499.23822	2060	1+
508.22605	177	
509.77135	183	
510.26969	196	
516.25923	262	1+
528.17461	179	
544.79102	176	
568.28056	277	1+
572.28823	289	1+
577.24137	434	1+
584.32638	223	
599.27535	269	1+
601.30957	1069	1+
612.30966	1135	1+
655.32382	164	
659.38159	158	
660.27830	202	
670.32232	280	1+
677.30459	404	
681.35087	166	
683.32733	269	1+
709.33932	223	
726.35899	1210	1+
738.27675	422	1+
743.36997	279	1+
762.40394	736	1+
768.40225	313	1+
775.38401	215	
780.37099	261	
790.38055	935	1+
797.39327	1187	1+
836.45066	232	1+
895.43122	314	
901.49707	286	1+
903.46523	535	1+
912.45950	177	
913.47744	759	1+
1017.51347	844	1+
1088.55196	818	1+
END IONS

###FS:    #m/z: 478.77286 #charge   2
###MaxRes:#m/z:  0.00000 #charge-128
###MS: 1146
###MSMS: 1148
BEGIN IONS
TITLE=Cmpd 361, AutoMSn(478.7729), 19.4 min
RTINSECONDS=1165.38
SCANS=MS: 1146 MSMS: 1148
PEPMASS=478.77286	27519
CHARGE=2+
351.19793	250	
368.22863	2300	1+
376.59113	571	
385.25388	2077	1+
387.20489	604	
393.74794	405	
394.17950	556	
439.26815	624	
456.28758	2971	1+
476.27698	681	1+
478.26999	762	1+
480.28126	446	
491.22507	2507	1+
553.31269	915	1+
568.33299	325	
570.33541	8096	1+
581.30338	736	
620.28403	239	
638.29305	1153	1+
666.39213	730	
681.40954	430	
683.41795	17500	1+
694.38235	553	
796.50765	802	1+
END IONS

###FS:    #m/z: 559.79782 #charge   2
###MaxRes:#m/z:  0.00000 #charge-128
###MS: 1146
###MSMS: 1149
BEGIN IONS
TITLE=Cmpd 362, AutoMSn(559.7978), 19.4 min
RTINSECONDS=1165.88
SCANS=MS: 1146 MSMS: 1149
PEPMASS=559.79782	24802
CHARGE=2+
333.18120	425	
334.17375	740	1+
357.16861	433	1+
364.45279	407	
372.18027	558	1+
374.17916	1036	1+
378.56271	254	
384.17314	216	
389.20616	241	
390.19801	1477	1+
391.73423	398	
395.77124	366	
402.18795	540	1+
405.24658	230	
413.22849	374	1+
433.23501	679	1+
451.21397	363	1+
453.72711	360	
470.23146	454	1+
476.20267	212	
485.22930	535	1+
488.27934	652	1+
491.57334	204	
493.21448	2008	1+
495.63585	768	
498.24113	376	1+
500.63187	421	
503.27971	1623	1+
508.25843	331	1+
513.20728	223	
521.76933	268	
540.30419	207	
541.28487	792	1+
556.28591	598	1+
558.29780	9255	1+
570.22826	339	
586.32211	236	
606.30482	883	1+
616.35414	381	
673.38714	2917	1+
682.05897	473	
689.33805	1491	1+
712.12971	253	
721.33206	1462	1+
728.33515	474	1+
744.41899	3275	1+
746.36050	7669	1+
756.42824	210	
757.31821	204	
763.26405	670	1+
792.36845	836	1+
854.51229	904	1+
859.44327	5485	1+
886.45158	291	1+
887.41515	213	
904.45174	5884	1+
904.45471	1842	1+
1022.48562	256	
END IONS

###FS:    #m/z: 478.77183 #charge   2
###MaxRes:#m/z:  0.00000 #charge-128
###MS: 1150
###MSMS: 1151
BEGIN IONS
TITLE=Cmpd 363, AutoMSn(478.7718), 19.5 min
RTINSECONDS=1168.9
SCANS=MS: 1150 MSMS: 1151
PEPMASS=478.77183	71499
CHARGE=2+
368.22674	2761	
374.61634	526	
385.25446	2943	1+
387.20859	800	
393.75145	492	
394.17858	517	
395.78078	629	
439.26826	939	
456.29009	4923	1+
480.28387	444	
491.22362	2354	1+
491.57028	1060	
553.30468	1548	1+
570.33406	14691	1+
581.30115	875	
638.30077	1259	1+
666.39265	1658	1+
681.40057	1156	1+
683.41914	26947	1+
693.39024	1365	1+
796.49895	1514	1+
END IONS

###FS:    #m/z: 559.79693 #charge   2
###MaxRes:#m/z:  0.00000 #charge-128
###MS: 1150
###MSMS: 1152
BEGIN IONS
TITLE=Cmpd 364, AutoMSn(559.7969), 19.5 min
RTINSECONDS=1169.4
SCANS=MS: 1150 MSMS: 1152
PEPMASS=559.79693	34336
CHARGE=2+
333.18922	334	
334.17173	547	1+
345.16443	296	
354.17883	411	1+
372.18426	512	1+
374.17260	844	1+
390.19519	1175	1+
402.17973	450	
414.23551	302	
433.24523	663	1+
437.20886	312	
449.24695	210	
451.20116	305	
461.23982	365	1+
465.21242	383	
476.19666	225	
488.27895	744	1+
493.21402	1755	1+
495.63334	348	
498.23848	298	
500.27228	180	
503.27821	2647	1+
509.25829	196	
510.69415	182	
513.27451	198	
515.26390	644	1+
541.27139	495	1+
556.27585	631	1+
558.29795	8850	1+
564.27703	384	
606.29744	727	1+
616.36551	407	
621.18916	214	
644.30705	532	1+
671.37327	335	1+
673.38535	3555	1+
679.92264	245	
682.06368	440	
689.34314	1092	1+
701.34126	301	1+
721.32556	1144	1+
729.32852	184	
744.42388	3795	1+
746.36036	7344	1+
758.39098	182	
763.25610	672	1+
792.36544	574	1+
854.51825	998	1+
859.44200	6259	1+
868.20319	380	1+
869.38902	488	1+
871.23021	329	
886.43923	281	1+
904.45605	6700	1+
915.85661	201	
916.59599	185	
END IONS

###FS:    #m/z: 830.34209 #charge   2
###MaxRes:#m/z:  0.00000 #charge-128
###MS: 1150
###MSMS: 1153
BEGIN IONS
TITLE=Cmpd 365, AutoMSn(830.3421), 19.5 min
RTINSECONDS=1169.9
SCANS=MS: 1150 MSMS: 1153
PEPMASS=830.34209	23078
CHARGE=2+
328.11912	390	1+
341.11116	264	1+
346.11793	404	
354.17307	1190	1+
358.12995	427	1+
370.17755	248	1+
375.12967	541	1+
381.17462	561	1+
383.19455	456	1+
389.72066	302	
391.73273	318	
393.17965	309	1+
399.17981	826	1+
402.21853	361	1+
415.14350	361	1+
417.16965	287	
418.27007	406	
428.15945	452	1+
433.15339	876	1+
437.19679	309	
440.17887	340	1+
445.17529	582	1+
447.20153	283	
452.20818	324	
455.21469	2049	1+
460.23558	284	1+
470.21920	1068	1+
474.19997	906	1+
481.22590	837	1+
484.16269	342	1+
489.23291	845	1+
498.24348	422	1+
502.17733	446	1+
516.24439	330	
519.17732	326	1+
529.18328	686	1+
532.20236	289	
533.28006	1172	1+
539.24676	578	1+
542.19426	329	1+
544.69641	289	
547.19506	1732	1+
550.97197	367	
557.22147	1104	1+
575.25312	739	1+
579.76182	498	1+
581.23447	427	1+
585.22726	299	1+
586.73836	485	1+
587.19283	662	1+
593.25685	282	1+
599.26193	336	1+
605.24948	384	1+
610.26088	379	1+
611.27978	1041	1+
617.29551	1117	1+
621.23206	498	1+
632.35080	841	
633.28480	659	1+
636.25050	693	1+
639.29529	278	
640.25082	1021	1+
644.76130	535	
652.26853	349	1+
653.75491	387	
656.23923	210	1+
658.28431	393	1+
660.26480	848	1+
668.78691	878	
673.27314	705	1+
677.28338	529	
681.28536	493	1+
692.27371	305	1+
697.23322	780	1+
701.29462	236	1+
704.32301	1089	1+
711.33597	257	1+
715.24236	815	
724.12108	415	
726.27673	308	1+
728.33706	390	
729.32198	787	1+
732.27177	1658	1+
737.31205	384	
742.32430	250	1+
744.30364	387	1+
761.33467	370	1+
763.39021	1002	1+
780.35851	330	1+
784.32607	326	1+
787.36687	849	1+
802.39950	423	1+
805.38913	1173	1+
811.33143	291	1+
813.85873	289	1+
818.40626	280	1+
820.41736	5703	1+
820.81060	338	1+
826.36538	558	1+
841.36650	229	1+
843.35058	348	1+
850.35804	265	1+
856.37600	621	1+
861.37110	295	1+
866.34186	217	1+
874.39894	1078	1+
892.38828	1446	1+
903.38474	608	1+
925.41380	255	1+
928.39873	255	1+
933.50187	1362	1+
938.43302	231	1+
948.50190	312	1+
957.35614	290	1+
974.36359	1508	1+
979.44810	1166	1+
990.32192	548	1+
991.37425	1088	1+
996.48956	285	1+
1048.54030	518	
1089.40071	2225	1+
1106.41102	4963	1+
1142.49334	394	1+
1145.58416	9132	1+
1174.44239	591	1+
1177.48158	1027	1+
1188.44551	1543	1+
1191.47437	451	1+
1205.46955	5216	1+
1226.52088	518	1+
1260.58437	596	1+
1280.50025	532	1+
1289.50232	1062	1+
1299.50908	443	1+
1307.52560	719	1+
1316.53701	514	1+
1318.55439	987	1+
1328.50048	432	1+
1336.57652	390	
1337.57264	2207	1+
1337.58596	416	
1344.52823	657	1+
1354.52105	1219	1+
1371.54680	4473	1+
1389.55882	2209	1+
1425.52704	638	1+
1431.52199	654	1+
1442.56058	575	1+
1459.58951	1313	1+
1513.63342	374	1+
1531.63760	479	1+
1653.70846	557	1+
END IONS

###FS:    #m/z: 830.34212 #charge   2
###MaxRes:#m/z:  0.00000 #charge-128
###MS: 1154
###MSMS: 1155
BEGIN IONS
TITLE=Cmpd 366, AutoMSn(830.3421), 19.5 min
RTINSECONDS=1172.93
SCANS=MS: 1154 MSMS: 1155
PEPMASS=830.34212	106714
CHARGE=2+
346.11658	753	1+
354.16678	1903	1+
358.12641	447	
364.45637	345	
375.12987	1267	1+
381.17929	1034	1+
388.15247	409	1+
393.18258	655	1+
397.21234	349	
399.18283	1486	1+
410.20840	354	
415.13945	447	1+
418.26399	1145	
419.19664	574	1+
428.14136	621	1+
433.14824	1847	1+
437.19423	969	1+
440.19221	412	1+
442.18448	616	1+
445.17099	1240	1+
449.20639	561	1+
452.20928	514	1+
455.21103	3437	1+
459.16448	363	1+
470.22117	1937	1+
481.21752	510	1+
486.18356	404	1+
488.22705	2348	1+
495.66128	333	1+
497.18998	320	
501.21181	306	
502.17114	1171	1+
506.24448	252	1+
512.15985	368	1+
517.20209	277	1+
526.21640	218	1+
528.19097	510	1+
530.19065	1397	1+
533.28515	1581	1+
536.69298	425	
537.21778	369	1+
539.24461	650	1+
543.20541	385	1+
547.19382	2385	1+
557.22591	843	1+
560.21660	678	1+
567.24122	254	1+
569.27072	483	1+
570.74540	515	1+
571.24134	454	1+
575.24558	1184	1+
580.73439	837	1+
585.23435	361	1+
587.19804	667	1+
593.23914	578	1+
596.25161	676	1+
600.26359	385	1+
602.26423	485	
605.22049	848	1+
613.28967	519	1+
615.26154	486	1+
617.29876	1297	1+
621.23424	1099	1+
626.23017	312	1+
629.26527	486	1+
632.35540	1019	
633.27466	812	1+
635.75702	314	1+
636.24253	657	
637.30813	744	1+
640.26340	1444	1+
642.76199	376	
644.24921	2414	1+
649.29968	241	1+
651.27285	1241	1+
656.25262	325	1+
658.27417	2241	1+
659.77997	415	
663.76438	284	1+
667.25810	362	1+
672.26719	490	1+
677.28024	666	
680.25535	715	1+
686.27556	2942	
692.26619	447	1+
698.22567	1169	1+
701.27969	265	1+
704.31944	762	1+
711.30090	290	1+
713.26686	634	1+
715.25092	1966	1+
718.29141	312	
720.27229	434	1+
725.24440	650	1+
728.31916	499	
729.32352	1034	1+
732.27160	3136	1+
742.32037	1193	1+
747.33396	414	
759.32217	280	1+
761.33649	396	1+
763.39472	1052	1+
765.39824	326	
768.34520	461	1+
774.85269	337	
781.57135	437	
787.36478	601	1+
800.32547	306	1+
805.38012	1748	1+
811.33636	284	1+
812.33117	829	1+
818.39376	539	1+
820.41883	8380	1+
825.33519	575	1+
829.39643	333	1+
830.10407	688	
835.39300	345	1+
838.37099	306	1+
840.29953	386	1+
841.39950	416	1+
843.35028	686	1+
848.34008	607	1+
856.35904	781	1+
858.25571	563	1+
860.36221	394	1+
875.32128	1956	1+
883.33514	602	1+
892.33037	463	1+
892.38644	1862	1+
899.37125	1536	1+
902.44188	509	
928.40180	521	1+
933.48022	385	1+
933.50071	1606	1+
939.38563	249	1+
946.38620	619	1+
948.50670	690	1+
957.36396	547	1+
959.47445	401	1+
962.41334	520	1+
964.38212	270	1+
974.35846	1463	1+
978.44784	702	1+
979.45497	1064	1+
991.36582	2122	1+
991.37167	810	1+
995.46753	878	1+
1027.44749	494	1+
1048.52488	1209	1+
1088.39983	2966	1+
1089.38678	757	1+
1106.41250	7447	1+
1145.58668	12674	1+
1153.65140	396	
1157.80443	528	
1159.45078	903	1+
1170.41999	376	1+
1177.48949	1266	1+
1187.44010	3474	1+
1205.46480	9090	1+
1221.53086	874	1+
1246.50970	407	1+
1260.58580	1744	1+
1272.61783	738	1+
1274.61877	701	1+
1278.54146	777	1+
1288.50053	4419	1+
1300.54415	1335	1+
1306.51751	2160	1+
1319.55604	1892	1+
1336.57020	1466	1+
1336.57151	3688	1+
1344.52113	723	1+
1347.50363	711	1+
1354.51720	1855	1+
1361.52900	558	1+
1372.54877	5463	1+
1389.55451	4225	1+
1408.60524	426	1+
1415.57550	559	1+
1442.58416	1454	1+
1459.59662	2462	1+
1483.63940	748	1+
1495.63581	467	1+
1513.62805	336	1+
1530.63456	522	1+
1551.69756	369	1+
1605.66453	585	1+
1625.67336	739	1+
END IONS

###FS:    #m/z: 478.77232 #charge   2
###MaxRes:#m/z:  0.00000 #charge-128
###MS: 1154
###MSMS: 1156
BEGIN IONS
TITLE=Cmpd 367, AutoMSn(478.7723), 19.6 min
RTINSECONDS=1173.43
SCANS=MS: 1154 MSMS: 1156
PEPMASS=478.77232	91908
CHARGE=2+
368.22903	3631	1+
385.25373	3369	1+
387.21031	573	
439.26859	910	
456.29097	5712	1+
469.76621	466	
476.26660	446	
478.26906	560	
480.26793	602	
482.27334	448	
491.23549	807	
553.30981	1490	
570.33378	14645	1+
581.30837	1064	
589.32347	475	
638.29498	607	
666.39311	1728	1+
681.40169	878	
683.41940	30117	1+
694.39127	1415	1+
796.49923	2106	1+
END IONS

###FS:    #m/z: 630.33400 #charge   2
###MaxRes:#m/z:  0.00000 #charge-128
###MS: 1154
###MSMS: 1157
BEGIN IONS
TITLE=Cmpd 368, AutoMSn(630.3340), 19.6 min
RTINSECONDS=1173.93
SCANS=MS: 1154 MSMS: 1157
PEPMASS=630.33400	42982
CHARGE=2+
359.19351	2323	1+
369.17563	344	
371.18372	257	
373.16832	732	1+
376.58702	524	
387.18732	4364	1+
393.75070	236	
395.77206	511	
399.21872	217	
404.22020	450	
440.23501	240	
441.23930	597	1+
455.24914	337	
458.26359	657	
459.26609	1717	1+
468.24874	456	
475.47861	389	
482.23156	340	
486.25268	3186	1+
517.31633	712	
533.29170	277	
574.29207	2229	1+
599.33962	403	
628.31927	797	1+
632.33252	799	1+
642.25953	249	
661.32695	8602	1+
669.95222	766	1+
756.40020	432	1+
763.40212	301	
774.40938	12553	1+
820.41069	475	1+
862.35145	598	1+
871.45185	241	
873.47783	7265	1+
884.22239	232	
909.45004	301	
986.57116	445	
1101.58557	328	
1102.58374	218	
1112.58515	338	
END IONS

###FS:    #m/z: 830.34305 #charge   2
###MaxRes:#m/z:  0.00000 #charge-128
###MS: 1158
###MSMS: 1159
BEGIN IONS
TITLE=Cmpd 369, AutoMSn(830.3431), 19.6 min
RTINSECONDS=1176.96
SCANS=MS: 1158 MSMS: 1159
PEPMASS=830.34305	201749
CHARGE=2+
333.17560	262	1+
346.11760	1144	
354.17109	2573	1+
358.13982	538	1+
372.17166	559	1+
375.13321	1723	1+
381.17703	1590	1+
388.14034	449	1+
391.12171	329	1+
393.18357	943	1+
397.20408	565	1+
399.18345	2446	1+
405.16723	422	1+
408.82010	604	
409.18998	333	1+
415.14327	847	1+
417.18381	608	
418.26307	1005	
419.19975	600	1+
428.16195	776	1+
433.14821	1686	1+
437.20302	1531	1+
440.18303	527	1+
445.18777	1207	1+
446.66733	480	1+
449.23954	703	
452.21694	593	1+
455.21171	5258	1+
460.19393	370	1+
462.25539	413	
470.22405	3951	1+
474.19620	1792	1+
478.18090	320	1+
485.16984	841	1+
488.23035	3747	1+
498.22898	942	1+
501.20667	496	
502.17951	1399	1+
511.20910	376	1+
514.19410	492	1+
516.25165	451	
518.21729	965	1+
523.20008	324	1+
526.24007	365	1+
529.17759	2493	1+
532.20056	868	
533.28885	1899	1+
538.22837	704	1+
540.98506	445	1+
542.20594	523	1+
544.69874	722	
547.19975	3477	1+
551.28733	322	1+
557.23326	1526	1+
560.21386	1046	1+
564.28410	399	
566.70848	378	1+
567.27341	380	1+
569.29734	507	
572.27528	432	
575.24341	1450	1+
580.23744	1097	1+
585.22194	952	1+
587.19860	1542	1+
597.23394	808	1+
600.25654	681	1+
602.26284	429	
602.76875	426	
606.24624	900	1+
610.77867	596	1+
615.25094	481	1+
617.28899	1832	1+
621.23763	1807	1+
627.24919	1432	1+
627.74391	639	1+
632.36220	1210	
633.26909	1175	1+
635.74298	405	
640.25921	2887	1+
648.25244	541	1+
653.76393	993	
657.28047	827	1+
659.27714	3083	1+
665.26881	990	1+
668.79543	1317	
672.26053	893	1+
676.27443	1201	1+
682.27153	644	1+
689.26038	395	1+
693.28579	355	1+
698.24087	2334	1+
704.31328	1274	1+
707.80996	494	1+
709.27468	564	1+
711.29986	723	1+
713.27602	1424	1+
715.25417	3647	1+
720.30046	414	1+
724.27343	493	1+
727.33429	367	1+
729.32255	1177	1+
732.27314	5032	1+
742.29169	1094	1+
747.31729	1411	1+
756.31729	526	1+
758.43141	780	
761.30146	618	1+
763.39886	1528	1+
765.30497	1779	1+
772.31294	602	1+
784.26786	347	1+
786.33652	1163	1+
801.29241	423	
805.37885	2281	1+
812.33752	1421	1+
818.40042	354	1+
820.41836	8918	1+
828.37138	628	1+
839.34930	490	1+
843.35107	789	1+
848.32584	400	1+
851.36814	308	1+
856.35079	550	1+
858.30163	1241	1+
865.30200	386	1+
874.34593	3051	1+
881.36450	336	1+
883.33740	1874	1+
884.22280	730	1+
892.34952	2273	1+
900.36083	1790	1+
903.46313	622	
914.39612	515	1+
928.40338	1170	1+
933.49775	1627	1+
939.36168	268	1+
944.41737	643	1+
946.37316	381	1+
956.66397	838	
957.34580	1186	1+
959.46903	457	1+
961.44217	661	1+
963.38618	594	1+
970.36482	369	1+
974.35316	2790	1+
978.46918	541	1+
979.44545	1274	1+
991.37291	5237	1+
996.46078	748	1+
1002.84043	462	
1015.44838	434	1+
1028.41443	989	1+
1044.42873	427	1+
1048.52839	1135	1+
1060.35837	653	1+
1072.39255	841	1+
1076.40836	453	1+
1089.38892	5970	1+
1094.44060	435	1+
1106.40793	15639	1+
1139.45519	1025	1+
1145.59028	14916	1+
1160.47189	1128	1+
1168.47029	723	1+
1170.42900	1192	1+
1177.46781	2522	1+
1187.45247	5679	1+
1205.46435	15285	1+
1221.54340	1274	1+
1225.53222	775	1+
1255.50184	1110	1+
1260.56995	1739	1+
1264.51486	1150	1+
1271.49895	3449	1+
1282.52738	1521	1+
1288.50415	1062	1+
1288.50496	5956	1+
1301.52470	1839	1+
1307.51107	2428	1+
1318.54315	2463	1+
1327.51590	1220	1+
1332.55078	451	1+
1336.57761	954	
1337.57210	3342	1+
1347.51765	1216	1+
1354.51730	4936	1+
1371.54407	15357	1+
1389.55039	9005	1+
1442.57602	1790	1+
1460.59333	3982	1+
1531.62867	1143	1+
1547.63901	1309	1+
1605.63785	1103	1+
1623.67964	1150	1+
1627.70129	518	1+
1653.72965	615	1+
END IONS

###FS:    #m/z: 978.72415 #charge   3
###MaxRes:#m/z:  0.00000 #charge-128
###MS: 1158
###MSMS: 1160
BEGIN IONS
TITLE=Cmpd 370, AutoMSn(978.7241), 19.6 min
RTINSECONDS=1177.46
SCANS=MS: 1158 MSMS: 1160
PEPMASS=978.72415	113883
CHARGE=3+
359.15776	663	
448.15030	925	
450.24419	1462	1+
470.18976	1359	1+
473.18645	566	1+
488.19663	2427	1+
534.19479	1813	1+
565.26894	3003	1+
575.22753	1050	1+
605.22142	1264	1+
621.23326	621	
623.24344	688	
648.22625	1777	1+
658.25562	631	
667.27212	685	
667.76876	499	
674.24908	548	
680.30212	2280	1+
692.25220	480	
716.26194	549	
718.27963	622	
727.30243	693	
732.26994	713	
734.27551	3411	1+
747.30188	492	
763.25740	4560	1+
781.34974	1362	1+
803.29957	1361	1+
805.30539	1399	
805.82553	1225	1+
821.31159	2535	1+
858.33662	3444	1+
874.32939	1338	1+
875.84032	640	
876.33901	13301	1+
878.39780	33721	1+
890.30014	628	
947.37204	7325	1+
956.78236	519	
957.88363	587	
973.04677	564	
981.33969	836	1+
1005.39103	674	
1020.40162	3162	1+
1038.43127	23839	1+
1076.41632	6993	1+
1163.45001	860	
1164.45832	751	
1167.47151	8159	1+
1181.42822	512	
1238.51158	4595	1+
1250.21277	759	
1325.53811	7943	1+
1510.61388	3045	1+
1611.66102	3073	1+
1678.63712	1274	1+
1695.65333	5068	1+
1771.69835	2039	1+
1857.73095	8277	1+
1987.77325	2175	1+
2040.78025	2011	1+
2058.81936	4689	1+
END IONS

###FS:    #m/z: 630.33346 #charge   2
###MaxRes:#m/z:  0.00000 #charge-128
###MS: 1158
###MSMS: 1161
BEGIN IONS
TITLE=Cmpd 371, AutoMSn(630.3335), 19.6 min
RTINSECONDS=1177.96
SCANS=MS: 1158 MSMS: 1161
PEPMASS=630.33346	46420
CHARGE=2+
328.16915	258	
359.19121	1519	1+
369.16060	341	1+
371.17106	334	
373.17039	724	
385.16677	168	
387.18881	3049	1+
398.20991	356	1+
404.22651	440	
418.26270	176	
425.84843	172	
437.22875	203	
440.24381	560	1+
458.25597	777	
459.26552	1513	1+
468.24541	438	
482.23096	375	1+
485.20869	198	
486.25381	2046	1+
491.57308	409	
500.25951	252	
515.75707	190	
517.30489	609	1+
533.27634	167	
554.29229	335	1+
558.19827	294	
571.34011	198	
574.29530	1756	1+
581.31557	222	
598.33005	173	
599.32409	361	1+
616.28505	176	
629.32995	810	1+
633.32899	371	1+
642.25922	477	
645.36217	195	
661.32869	6404	1+
756.39105	421	1+
773.38657	212	
774.40861	9399	1+
806.33435	265	1+
819.40942	390	1+
855.47288	186	
862.35303	257	
871.46150	386	1+
873.47435	5438	1+
986.54323	529	1+
END IONS

###FS:    #m/z: 978.72355 #charge   3
###MaxRes:#m/z:  0.00000 #charge-128
###MS: 1162
###MSMS: 1163
BEGIN IONS
TITLE=Cmpd 372, AutoMSn(978.7235), 19.7 min
RTINSECONDS=1180.98
SCANS=MS: 1162 MSMS: 1163
PEPMASS=978.72355	187883
CHARGE=3+
359.15025	741	
361.11798	514	
448.15266	1206	1+
450.24557	2255	1+
470.18917	1348	1+
473.17819	1157	1+
488.20026	2550	1+
510.71269	835	1+
534.19765	2211	1+
565.27263	3048	1+
574.24353	663	
589.20463	454	
603.22742	594	
605.22594	1247	1+
621.22444	734	
623.24292	598	
630.50222	1622	1+
648.22896	2349	1+
658.24911	636	
667.26885	923	
680.30104	2755	1+
688.98543	1123	
716.26771	492	
734.27147	3819	1+
742.29320	458	
745.25242	973	1+
747.29776	980	1+
750.28390	470	
763.25805	4909	1+
781.34492	1533	1+
803.30018	1342	1+
805.30099	1276	
805.82412	1234	1+
821.30453	3313	1+
832.98659	472	
834.30323	485	
858.33267	3371	1+
874.33518	1753	1+
875.83280	1557	1+
876.34069	15711	1+
878.39792	41287	1+
892.35295	474	
921.35840	449	
921.86306	464	
947.37383	9100	1+
956.64262	1077	1+
956.80689	758	
967.09133	473	
986.38759	479	
1038.43231	26795	1+
1076.41601	7758	1+
1110.37548	452	
1163.44933	1420	
1164.45170	564	
1167.47409	10086	1+
1238.51021	5348	1+
1325.54176	9206	1+
1453.59935	2164	1+
1463.53995	1507	1+
1510.62686	3938	1+
1611.65488	3155	1+
1678.64014	2367	1+
1695.64569	5024	1+
1771.70459	2690	1+
1857.72884	8966	1+
1987.77813	3198	1+
2041.78330	2738	1+
2058.80875	5331	1+
END IONS

###FS:    #m/z: 827.38391 #charge   2
###MaxRes:#m/z:  0.00000 #charge-128
###MS: 1162
###MSMS: 1164
BEGIN IONS
TITLE=Cmpd 373, AutoMSn(827.3839), 19.7 min
RTINSECONDS=1181.48
SCANS=MS: 1162 MSMS: 1164
PEPMASS=827.38391	47090
CHARGE=2+
346.12000	524	
354.16726	3785	1+
381.17895	738	
399.18720	1137	
417.19535	649	
433.15238	1722	1+
437.20300	803	1+
455.21399	9053	1+
470.22029	3344	1+
474.20352	868	1+
488.23428	3681	1+
529.17701	1317	1+
532.20341	726	1+
547.19748	3248	1+
557.24067	700	1+
575.25508	538	
586.20709	1278	1+
589.24111	827	
594.23669	1866	1+
594.72153	990	
617.29825	687	
621.23586	560	
630.80145	809	
631.31338	599	
632.33699	1481	1+
638.76348	688	1+
640.27194	1196	1+
644.75788	2739	
651.28126	1166	1+
658.28086	1319	1+
669.29994	5949	1+
677.27333	963	
698.23255	544	
700.27250	475	
708.78973	508	
715.24604	2127	
719.30444	566	1+
729.32768	1391	1+
733.27442	1772	1+
739.80987	607	
740.31196	541	
747.33076	714	
763.39764	945	1+
768.36799	1248	1+
805.38102	1245	1+
817.38007	763	1+
820.41331	6955	1+
827.73149	861	1+
828.05341	563	
828.38498	959	
875.29184	943	1+
883.33621	728	1+
892.32731	1767	1+
900.35399	835	1+
928.40881	2589	1+
933.50190	969	1+
974.35423	2052	1+
978.45447	570	1+
979.45806	664	1+
991.36899	5402	1+
995.47034	681	1+
1089.42598	1549	1+
1106.43596	8127	1+
1145.58573	12319	1+
1157.79403	533	
1187.44557	1410	1+
1205.46529	19287	1+
1221.55578	1510	1+
1271.47345	1927	1+
1288.50025	562	
1289.48808	554	
1289.50458	5140	1+
1306.51120	6742	1+
1319.55058	2062	1+
1336.58695	9100	1+
1345.53870	2313	1+
1354.52462	5062	1+
1361.53703	2297	1+
1371.54324	27350	1+
1389.55517	19107	1+
1407.56732	1547	1+
1425.54062	1652	1+
1431.55277	1877	1+
1442.57080	6505	1+
1460.58323	28716	1+
1531.62717	919	1+
1548.65413	1818	1+
1623.65552	2643	1+
1641.75832	3954	1+
END IONS

###FS:    #m/z: 553.89914 #charge   3
###MaxRes:#m/z:  0.00000 #charge-128
###MS: 1162
###MSMS: 1165
BEGIN IONS
TITLE=Cmpd 374, AutoMSn(553.8991), 19.7 min
RTINSECONDS=1181.98
SCANS=MS: 1162 MSMS: 1165
PEPMASS=553.89914	27474
CHARGE=3+
302.11362	310	1+
346.11823	721	1+
354.16564	346	1+
358.12890	874	
365.16203	359	1+
370.14467	267	1+
375.13445	1519	1+
381.17987	921	1+
397.19414	343	1+
399.18709	754	1+
413.18116	416	
419.18586	200	
422.17732	345	1+
424.16962	616	1+
433.15018	1233	1+
438.14849	286	
442.16129	343	1+
445.19622	380	1+
451.20643	198	
452.20924	519	1+
455.21852	396	
457.18191	280	1+
470.22445	1166	1+
474.20651	533	1+
480.24316	295	1+
483.17405	313	1+
486.16767	268	1+
488.23204	733	1+
498.24126	436	1+
502.18576	461	1+
514.21098	381	1+
516.26238	196	
529.18971	1175	1+
534.26760	405	1+
535.70022	445	1+
537.19642	307	
538.24108	516	1+
542.17987	299	1+
544.69506	662	1+
547.19814	1514	1+
550.28799	782	1+
550.97251	547	
552.27556	944	1+
555.28506	1421	1+
559.21482	653	1+
560.07602	692	
563.28190	194	
567.26027	245	1+
569.28766	212	
572.31526	233	1+
575.25478	626	1+
586.22789	209	
587.17223	216	1+
587.20324	1296	1+
594.25142	308	
595.25595	854	1+
596.31573	663	
598.24364	374	1+
604.21447	2276	1+
614.25415	362	1+
621.24253	724	1+
628.23442	260	1+
635.75476	239	
640.27672	1059	1+
651.28451	257	1+
658.27980	1173	1+
677.76865	497	
687.77672	226	
695.28719	204	
697.23069	433	1+
698.21910	627	1+
711.30439	306	
713.27399	304	1+
715.25176	1419	1+
724.12051	533	
725.29576	251	
729.31550	395	1+
732.26958	1524	1+
732.28434	478	1+
742.29926	638	
750.27525	465	1+
760.28491	288	1+
768.35898	298	1+
773.34085	265	1+
784.27051	458	1+
801.29865	406	1+
801.29968	374	
825.33535	307	1+
857.28700	389	1+
866.32570	478	1+
875.29089	387	1+
892.31227	1582	1+
902.38261	473	1+
946.38406	466	1+
958.47579	302	1+
973.33516	268	1+
974.35739	504	1+
991.37292	209	
991.38154	361	1+
1079.47539	378	1+
1089.38418	1863	1+
1106.42191	2714	1+
1159.49173	420	1+
1188.46624	1331	1+
1205.48311	986	1+
1271.48886	677	1+
1288.50708	623	1+
1306.53921	735	1+
1371.54466	806	1+
END IONS

###FS:    #m/z: 978.72241 #charge   3
###MaxRes:#m/z:  0.00000 #charge-128
###MS: 1166
###MSMS: 1167
BEGIN IONS
TITLE=Cmpd 375, AutoMSn(978.7224), 19.8 min
RTINSECONDS=1185
SCANS=MS: 1166 MSMS: 1167
PEPMASS=978.72241	168130
CHARGE=3+
359.14948	491	
447.16348	1303	1+
450.24687	1732	1+
470.18176	1210	1+
488.20062	2137	1+
534.19996	1147	
565.27406	2344	1+
574.24222	850	1+
589.21104	551	
603.19994	549	
605.22060	1002	1+
621.23352	727	
623.24626	433	
648.23329	1646	1+
660.26629	518	
667.26857	855	
674.24783	745	1+
676.26254	592	
680.30129	2231	1+
689.01003	1053	1+
692.25252	656	
717.26704	1111	1+
727.30338	1195	
727.80079	714	
732.28267	684	
734.27402	3055	1+
742.28248	517	
745.24803	425	
747.29338	870	1+
763.25897	3063	1+
766.08340	533	
781.34913	1577	1+
787.29589	488	
803.30569	1073	1+
805.29747	1113	
805.82962	1381	1+
821.30539	2676	1+
831.31884	455	
858.33555	3348	1+
874.33892	1869	1+
875.83945	834	
876.34015	14068	1+
878.39838	33404	1+
892.34666	616	1+
904.30487	604	
947.37697	7308	1+
957.66046	787	1+
981.34497	713	1+
1005.39715	728	
1020.39717	3380	1+
1038.43146	24195	1+
1058.42314	454	
1076.41868	7771	1+
1163.45004	780	
1167.47005	9407	1+
1181.44119	563	
1238.51549	4168	1+
1325.53720	7775	1+
1510.62649	3341	1+
1611.66154	2986	1+
1678.63441	2009	1+
1695.65423	4099	1+
1771.70532	2079	1+
1857.72602	6431	1+
1987.76306	2283	1+
2058.84228	5261	1+
END IONS

###FS:    #m/z: 387.55593 #charge   3
###MaxRes:#m/z:  0.00000 #charge-128
###MS: 1166
###MSMS: 1168
BEGIN IONS
TITLE=Cmpd 376, AutoMSn(387.5559), 19.8 min
RTINSECONDS=1185.5
SCANS=MS: 1166 MSMS: 1168
PEPMASS=387.55593	30252
CHARGE=3+
312.49449	339	
320.19114	277	1+
323.14015	401	1+
340.17131	368	
341.15795	545	1+
348.68187	311	1+
356.20985	493	1+
358.17996	974	1+
360.16597	1409	1+
364.45613	656	
365.23187	395	1+
367.17969	1341	1+
372.21678	223	
373.28033	2579	1+
377.15390	391	1+
383.21219	284	
384.22748	1018	1+
386.21755	914	1+
388.25287	1091	1+
390.26423	1231	1+
393.75081	324	
394.18460	202	
395.17446	608	
395.77566	544	
396.17513	929	1+
397.79509	246	
402.25019	309	1+
412.20117	1125	1+
419.99334	273	
426.22811	563	1+
429.23473	410	1+
443.25848	1282	1+
454.23841	710	1+
471.25925	744	1+
473.24398	1596	1+
479.26974	385	1+
481.23021	281	
482.21845	546	1+
484.31825	640	1+
489.22643	482	1+
491.57171	385	
492.22931	314	1+
498.25616	320	
499.23544	1311	1+
504.32217	3258	1+
504.93195	196	
509.21563	1292	1+
514.29468	263	1+
526.27181	278	
527.22686	5197	1+
534.85506	956	1+
544.25280	2132	1+
548.32033	340	1+
550.24340	243	
554.30100	516	1+
564.26232	405	1+
573.13663	304	1+
582.26517	190	
583.30057	585	1+
586.29996	272	
591.30724	254	
594.28201	419	1+
601.33754	320	
602.30562	915	1+
611.31141	1296	1+
612.31755	946	1+
617.41676	978	1+
622.29359	320	1+
629.33615	712	1+
637.67632	302	1+
640.30005	1412	1+
650.34637	458	1+
657.33309	842	1+
669.36946	383	1+
675.28703	186	
695.36106	424	1+
697.36935	280	1+
715.38045	605	1+
723.35069	502	1+
732.43280	2399	1+
742.40674	297	
771.36607	230	
778.48784	1333	1+
782.47144	663	1+
788.35678	234	
792.37183	308	1+
856.43765	517	1+
860.52914	404	1+
870.51246	1112	1+
939.51982	515	1+
974.55450	614	1+
END IONS

###FS:    #m/z: 580.82720 #charge   2
###MaxRes:#m/z:  0.00000 #charge-128
###MS: 1166
###MSMS: 1169
BEGIN IONS
TITLE=Cmpd 377, AutoMSn(580.8272), 19.8 min
RTINSECONDS=1186
SCANS=MS: 1166 MSMS: 1169
PEPMASS=580.82720	21590
CHARGE=2+
337.14853	152	
353.70781	147	
358.21512	218	
360.16265	335	1+
367.16721	223	
372.20147	147	
373.27925	449	1+
375.17505	147	
412.18763	449	1+
424.22704	251	
430.76813	319	
434.22111	182	
435.76496	171	
449.24400	266	1+
453.25992	258	
462.23653	163	
469.21157	187	
473.23528	567	1+
475.47407	280	
478.74671	507	1+
493.78684	248	
498.24508	277	1+
504.32246	720	1+
509.21309	241	1+
511.20313	194	
527.22180	428	
534.85321	156	
544.25855	775	1+
565.27821	347	1+
572.31557	949	1+
576.29791	407	1+
578.28254	743	1+
580.32216	493	
584.30612	871	1+
601.32400	738	1+
606.30592	155	
608.35204	538	1+
612.30483	245	1+
617.39768	924	1+
629.32861	163	
640.30763	475	1+
657.33301	646	1+
684.43443	151	
714.41872	220	
715.38638	454	1+
732.43078	1575	1+
743.36781	419	1+
764.36055	468	1+
771.34761	449	1+
788.37228	531	1+
812.48067	151	
841.47873	232	1+
860.52088	1632	1+
870.38409	168	
884.42596	326	1+
901.46789	634	1+
914.44334	704	1+
940.50627	322	1+
958.48283	561	1+
974.56120	2082	1+
985.56348	523	1+
1115.62917	1334	1+
1125.60703	894	1+
1144.62938	698	1+
1160.63914	4009	1+
END IONS

###FS:    #m/z: 939.44803 #charge   3
###MaxRes:#m/z:  0.00000 #charge-128
###MS: 1170
###MSMS: 1171
BEGIN IONS
TITLE=Cmpd 378, AutoMSn(939.4480), 19.8 min
RTINSECONDS=1189.03
SCANS=MS: 1170 MSMS: 1171
PEPMASS=939.44803	189658
CHARGE=3+
346.17555	1197	
389.14506	1886	
402.23453	7546	1+
437.18415	13654	1+
459.26123	2222	
550.26631	5175	1+
580.83552	889	
665.29604	4979	1+
752.32826	2357	1+
762.37624	1015	
762.71024	13901	1+
763.04461	12385	1+
763.37892	9576	1+
786.34206	2147	1+
793.36674	1472	1+
802.34410	1295	1+
821.34570	2023	
839.36731	5508	1+
912.45203	1469	
912.69104	2521	
915.92189	4264	1+
916.42388	1726	
932.44781	1036	
937.45158	10239	1+
937.81430	9169	1+
938.13761	6459	1+
965.43943	958	
966.46743	3819	1+
966.81141	2824	1+
967.14219	2452	1+
995.48299	2823	1+
995.82130	1895	
996.15721	1791	
1033.83047	2662	
1034.16489	4132	
1034.50568	3598	
1034.83553	2478	
1035.16595	1244	
1071.52261	1286	
1071.86471	2240	
1072.19369	1514	
1072.51976	1602	
1125.19952	1616	
1125.53770	1776	
1125.86808	1312	
1363.62856	10991	1+
1452.73715	7465	1+
1539.76421	10659	1+
1592.73007	3749	1+
1620.71493	7258	1+
1643.73328	3436	1+
1686.80303	7689	1+
1687.29788	6374	1+
1702.83253	30537	1+
1734.76067	8544	1+
1793.82496	2015	1+
1801.89914	37293	1+
1807.85683	2876	1+
1815.85500	17571	1+
1816.36328	11733	1+
1824.87430	62432	1+
1825.37774	57462	1+
1832.38368	3388	1+
1832.85916	5666	1+
1847.84799	20589	1+
1868.88228	2479	1+
1870.38254	3853	1+
1870.88148	3133	1+
1914.97577	7321	1+
1946.91203	7971	1+
2029.03166	9392	1+
2286.11861	3092	1+
END IONS

###FS:    #m/z: 751.56209 #charge   3
###MaxRes:#m/z:  0.00000 #charge-128
###MS: 1170
###MSMS: 1172
BEGIN IONS
TITLE=Cmpd 379, AutoMSn(751.5621), 19.8 min
RTINSECONDS=1189.53
SCANS=MS: 1170 MSMS: 1172
PEPMASS=751.56209	176525
CHARGE=3+
372.13239	3482	
377.69708	2166	
389.14835	3084	
402.23089	25483	1+
437.18491	11959	1+
484.91858	10724	1+
485.24244	8459	1+
485.59340	2771	
504.23832	4791	1+
510.57376	2583	
513.92975	4076	
514.27111	4452	1+
525.26538	3493	1+
544.22507	3094	1+
548.58835	6209	1+
548.92377	5989	
549.26107	6621	1+
568.28367	5087	
568.61418	4928	
568.95263	2349	
578.92517	5332	1+
579.25783	3503	
579.59324	2639	
601.29847	5305	1+
601.63461	4660	
601.96397	2740	
607.29284	2207	
616.62361	7036	1+
616.95729	5507	
617.28992	3321	
649.79313	2122	
650.30276	2324	
665.29678	5474	1+
699.32339	2977	1+
734.31623	4158	1+
752.35161	6457	1+
762.70805	3772	1+
763.04592	2489	
763.37243	2639	
803.34433	4703	1+
813.37781	3281	1+
821.36571	16116	1+
839.36459	10447	1+
850.90205	2549	
851.40433	2269	
881.46706	2430	1+
892.43973	2138	1+
896.40732	10084	1+
917.46564	3527	1+
936.41423	3135	1+
937.46351	6337	1+
937.80189	4716	
938.13431	4397	
981.49551	3608	1+
1008.47692	5597	1+
1363.63483	10826	1+
1405.70063	16928	1+
1406.19922	14374	1+
1449.70139	4593	1+
1452.73280	67424	1+
1458.62433	8435	1+
1521.74562	3298	1+
1529.70944	5753	1+
1539.76552	46967	1+
1571.70190	8151	1+
1620.71361	8403	1+
1643.74562	10407	1+
1684.80512	12250	1+
1688.76122	3602	1+
1702.82936	127794	1+
1717.75879	5872	1+
1734.75996	27991	1+
1801.89713	66062	1+
1847.84318	20084	1+
1914.98263	6371	1+
2029.03007	5314	1+
END IONS

###FS:    #m/z: 387.55759 #charge   3
###MaxRes:#m/z:  0.00000 #charge-128
###MS: 1170
###MSMS: 1173
BEGIN IONS
TITLE=Cmpd 380, AutoMSn(387.5576), 19.8 min
RTINSECONDS=1190.03
SCANS=MS: 1170 MSMS: 1173
PEPMASS=387.55759	58353
CHARGE=3+
312.49232	815	
313.18322	258	1+
323.12966	406	1+
338.17874	446	1+
340.15920	1066	1+
356.21105	688	1+
358.18650	1561	1+
360.16145	2533	1+
364.45532	662	
365.21381	356	1+
367.17473	1287	1+
370.17653	368	
371.25418	306	1+
373.27808	3516	1+
376.58501	635	
376.74802	264	1+
379.71553	445	1+
381.87685	289	
383.22491	825	1+
385.20887	1443	1+
388.25408	958	1+
390.26356	989	1+
394.18229	772	1+
396.17457	1150	1+
401.21899	379	1+
409.22671	357	1+
412.19656	1889	1+
422.25375	387	1+
426.23619	617	1+
437.21717	518	1+
443.25513	1373	1+
449.24141	324	1+
452.24718	342	1+
454.24466	982	1+
469.25052	381	1+
471.24893	1635	1+
473.24182	2065	1+
479.25258	862	1+
479.47251	366	
482.21875	470	
484.29874	430	1+
488.26833	935	1+
491.56791	384	
492.22044	626	1+
498.24369	1015	
499.23437	2128	1+
504.31917	6188	1+
509.22560	845	
510.20575	1514	1+
516.24820	439	
526.26188	417	
527.22412	7339	1+
534.86652	817	
535.80452	333	
540.26786	437	1+
544.25380	3776	1+
548.31575	556	1+
554.30210	260	
556.30419	471	1+
565.26548	1139	1+
573.14977	616	
573.32554	381	1+
577.27180	290	1+
582.27510	323	
583.31396	300	
584.30731	308	
585.30195	696	1+
593.29614	316	1+
595.28510	388	1+
601.33599	307	
602.30057	1256	1+
611.32128	812	
612.31410	2993	1+
617.40770	1479	1+
621.31894	300	1+
623.28300	457	1+
629.33718	597	1+
630.29854	321	1+
637.67774	687	1+
640.30444	1916	1+
650.33170	477	1+
657.33103	1301	1+
678.33185	798	1+
680.33139	294	1+
695.35363	403	1+
698.36266	448	1+
715.38335	1115	1+
725.37863	311	1+
732.43037	3574	1+
743.35130	412	1+
752.34396	670	1+
763.47320	297	
764.46182	518	1+
771.35426	364	
782.46296	1318	1+
785.42409	243	1+
788.36992	413	
837.38259	471	1+
856.43209	504	1+
860.51577	279	
860.53538	430	1+
870.51725	1398	1+
925.48509	433	1+
938.53744	382	1+
958.50558	472	1+
974.55999	1287	1+
END IONS

###FS:    #m/z: 939.44916 #charge   3
###MaxRes:#m/z:  0.00000 #charge-128
###MS: 1174
###MSMS: 1175
BEGIN IONS
TITLE=Cmpd 381, AutoMSn(939.4492), 19.9 min
RTINSECONDS=1193.06
SCANS=MS: 1174 MSMS: 1175
PEPMASS=939.44916	297188
CHARGE=3+
346.17737	1347	
389.14898	1676	
402.23387	7529	1+
437.18402	15694	1+
459.26001	2926	
550.26174	6229	1+
665.29431	6551	1+
752.32777	3247	1+
762.71052	15775	1+
763.04397	16093	1+
763.38087	9113	
786.35482	1308	
821.35091	2719	
839.36079	6945	1+
843.40511	5178	1+
908.45005	1658	
912.44614	1715	
912.68560	2759	
917.18199	1725	
935.44306	2447	1+
937.45693	11681	1+
937.80537	10580	1+
938.13550	8922	1+
966.47131	3770	1+
966.81017	3027	1+
967.14644	2195	
995.48854	2467	1+
995.82538	3489	1+
996.15669	2446	
1033.83357	3524	
1034.16817	5268	
1034.49971	4984	
1034.83120	3006	
1035.16322	1545	
1071.52404	1666	
1071.85806	2962	
1072.19503	2119	
1072.52100	2221	
1124.86677	1518	
1125.20347	2296	
1125.53504	2146	
1125.87591	1451	
1363.63322	12708	1+
1452.73537	8590	1+
1539.76626	11672	1+
1592.71527	5112	1+
1620.71642	8214	1+
1643.73751	3570	1+
1686.80332	9115	1+
1687.29344	7577	1+
1702.82944	35844	1+
1734.75879	10116	1+
1793.83586	2647	1+
1801.89850	44361	1+
1816.36496	16471	1+
1816.85852	19039	1+
1824.87663	76895	1+
1825.37761	71254	1+
1830.84553	11434	1+
1847.84770	23837	1+
1870.36619	4175	1+
1914.98526	8705	1+
1946.91068	8868	1+
2029.02512	10853	1+
2286.10628	3989	1+
END IONS

###FS:    #m/z: 751.56180 #charge   3
###MaxRes:#m/z:  0.00000 #charge-128
###MS: 1174
###MSMS: 1176
BEGIN IONS
TITLE=Cmpd 382, AutoMSn(751.5618), 19.9 min
RTINSECONDS=1193.56
SCANS=MS: 1174 MSMS: 1176
PEPMASS=751.56180	280218
CHARGE=3+
346.17672	2347	
372.13436	2827	
389.14890	3167	
402.23191	28173	1+
437.18496	13025	1+
484.91887	8656	
485.24896	8727	
485.58672	2668	
504.23698	6272	1+
513.93019	4307	
514.27316	4799	1+
525.27598	2455	
548.58889	6973	1+
548.92825	5499	
549.26272	6027	1+
563.22591	2712	1+
568.28454	7068	1+
568.61344	5631	1+
578.92773	6025	1+
579.26098	4103	
579.59701	2206	
584.28022	3329	1+
601.29915	5377	1+
601.62936	4360	
607.28767	3234	1+
616.62015	7948	1+
616.95757	4896	
617.28703	3495	
649.78938	2159	
650.29894	2408	
665.29228	6736	1+
682.31378	7855	1+
682.82739	3014	
699.33138	2714	1+
703.60535	7834	
704.10637	4429	
734.32108	4069	1+
752.33654	3914	1+
754.37723	3384	1+
763.04385	2729	
763.37554	3109	
803.35057	4627	1+
813.38269	3216	1+
821.36172	15007	1+
839.36386	10714	1+
844.39867	4006	1+
850.90245	2107	
851.39631	2230	
881.46219	4221	1+
881.77887	2194	
896.40692	11009	1+
905.45213	2534	1+
917.46695	3970	1+
937.46507	6709	1+
937.80236	6451	1+
938.13425	3850	
981.49390	3142	1+
1355.67379	4774	1+
1405.69920	16007	1+
1452.73437	61428	1+
1458.64033	7827	1+
1529.70752	6361	1+
1539.76799	46552	1+
1571.69593	7445	1+
1620.71319	8812	1+
1643.73640	10532	1+
1684.81300	7131	1+
1702.83087	124313	1+
1717.75141	6400	1+
1734.76160	27426	1+
1801.89748	63977	1+
1847.84708	16678	1+
1914.98387	5359	1+
2029.02929	5099	1+
END IONS

###FS:    #m/z: 925.19348 #charge   2
###MaxRes:#m/z:  0.00000 #charge-128
###MS: 1174
###MSMS: 1177
BEGIN IONS
TITLE=Cmpd 383, AutoMSn(925.1935), 19.9 min
RTINSECONDS=1194.06
SCANS=MS: 1174 MSMS: 1177
PEPMASS=925.19348	61999
CHARGE=2+
346.17691	375	
366.14035	340	
389.14342	463	1+
400.21460	322	1+
402.23307	958	1+
411.23148	300	1+
437.18756	4035	1+
459.26196	1013	1+
485.22252	255	
522.26647	374	1+
528.18710	237	
531.26995	221	1+
544.21476	264	1+
550.26595	1133	1+
601.28047	243	1+
640.27363	221	1+
658.80192	242	1+
665.30052	1444	1+
685.29076	299	1+
707.30545	338	1+
726.31787	294	1+
734.32287	378	1+
738.35729	213	1+
747.34639	287	1+
749.86528	236	
753.34134	338	1+
757.32794	263	1+
762.70331	375	
763.37532	230	
765.35087	436	1+
768.85794	246	1+
777.38286	292	1+
778.70568	2040	1+
779.05136	1642	1+
779.38040	1327	1+
782.35427	399	1+
788.35901	263	
802.37830	774	1+
821.35710	570	
829.87515	214	1+
836.88866	269	1+
854.37197	228	
860.39021	301	1+
881.41738	300	
882.89461	247	1+
897.67275	617	1+
898.17818	1237	1+
916.42661	898	1+
917.74801	258	1+
924.42551	1144	
924.69606	1572	1+
931.44800	251	
933.44265	243	1+
948.48565	261	1+
953.47598	886	1+
953.80100	775	
954.13148	761	1+
965.95349	224	1+
973.45203	607	1+
980.98106	436	1+
982.48935	604	1+
982.79278	314	1+
983.11438	271	
1011.48563	273	
1011.81683	287	
1012.14034	250	
1049.81148	432	
1050.16226	596	
1050.81990	423	
1087.87223	468	
1088.53519	242	
1141.89217	241	
1363.62320	309	
1363.62891	1688	1+
1459.64594	760	1+
1499.71345	2051	1+
1538.74932	723	1+
1571.70001	655	1+
1587.75561	2073	1+
1592.71136	978	1+
1604.71026	634	1+
1619.70345	1316	1+
1643.73509	856	1+
1677.72487	1275	1+
1702.82182	1518	1+
1710.81136	714	1+
1711.30111	766	1+
1717.77127	538	1+
1734.76894	1594	1+
1750.83550	4492	1+
1788.81690	1270	1+
1796.85149	1124	1+
1801.87420	1586	1+
1802.29894	509	1+
1819.85086	674	1+
1829.83531	1097	1+
1840.37456	891	1+
1840.85648	1543	1+
1844.86260	520	1+
1848.88746	11043	1+
1849.37151	3168	1+
END IONS

###FS:    #m/z: 939.44866 #charge   3
###MaxRes:#m/z:  0.00000 #charge-128
###MS: 1178
###MSMS: 1179
BEGIN IONS
TITLE=Cmpd 384, AutoMSn(939.4487), 20.0 min
RTINSECONDS=1197.08
SCANS=MS: 1178 MSMS: 1179
PEPMASS=939.44866	228261
CHARGE=3+
346.17781	875	
389.14557	1352	
402.23493	5728	1+
437.18481	10878	1+
441.77581	761	
459.26139	2703	1+
550.26343	4535	1+
665.29578	5629	1+
752.33509	2160	1+
762.37581	997	
762.70885	10250	1+
763.04691	10024	1+
763.37731	7170	1+
788.32607	1010	1+
793.37084	948	
802.34556	1211	1+
821.34620	1255	
839.35957	5428	1+
843.40470	4041	1+
843.68805	2562	1+
897.42844	780	
904.44143	686	
907.43011	1326	1+
908.43145	5619	1+
912.44636	1759	
912.69238	2098	
915.91538	3647	1+
937.46000	6984	1+
937.81484	7233	1+
938.13823	5070	1+
966.47239	1922	1+
966.81733	1937	1+
967.14960	1842	1+
995.48790	1723	1+
995.82955	1516	
996.15374	1293	
1033.83539	1450	
1034.16709	2939	
1034.50120	2928	
1034.83758	1392	
1035.17886	668	
1071.52943	916	
1071.85591	1676	
1072.19933	1201	
1072.52079	815	
1124.86491	772	
1125.20776	1412	
1125.53241	1016	
1125.87130	927	
1363.63519	9201	1+
1452.73780	5660	1+
1459.65855	1615	1+
1539.77034	8597	1+
1571.70330	1977	1+
1592.72448	3567	1+
1620.71837	5986	1+
1643.72254	2746	1+
1686.79915	5489	1+
1687.30343	4301	1+
1702.82945	23202	1+
1734.76099	7501	1+
1801.89894	27880	1+
1816.36452	8622	1+
1816.86451	10896	1+
1824.87742	43500	1+
1825.37696	42730	1+
1829.82378	4331	1+
1832.38062	2530	1+
1832.83764	4483	1+
1847.84948	15004	1+
1870.38931	2285	1+
1870.86574	1873	1+
1914.97890	5988	1+
1946.91548	6335	1+
2029.02664	7124	1+
2286.10321	2343	1+
END IONS

###FS:    #m/z: 751.56191 #charge   3
###MaxRes:#m/z:  0.00000 #charge-128
###MS: 1178
###MSMS: 1180
BEGIN IONS
TITLE=Cmpd 385, AutoMSn(751.5619), 20.0 min
RTINSECONDS=1197.58
SCANS=MS: 1178 MSMS: 1180
PEPMASS=751.56191	216786
CHARGE=3+
372.13522	2060	
389.15122	2891	
395.76576	1551	
402.23094	17779	1+
437.18474	9275	1+
440.19437	1563	
459.24512	2495	1+
484.91902	7294	1+
485.24806	5535	
485.58378	1999	
491.24592	1431	
504.23793	3930	1+
513.93215	3254	
514.27092	4635	1+
525.27330	2179	1+
548.59500	4783	1+
548.92684	3787	
549.25447	6100	1+
568.28295	4391	
568.61418	3862	1+
568.94470	2418	1+
578.92587	3958	1+
579.25986	2501	
601.29940	3838	1+
601.63664	2184	
601.96661	1612	
607.29238	2441	
607.62632	1397	
616.62034	4864	1+
616.95729	3144	
617.29148	1947	
665.29248	4086	1+
699.32806	2273	1+
703.10241	3125	1+
703.60367	4613	
706.32896	2449	1+
718.35568	1443	
734.31877	2668	1+
748.34937	1710	1+
752.33679	2832	1+
754.42093	1734	
761.37520	1534	1+
762.71100	1925	1+
763.04519	2002	
777.85033	1469	1+
803.34438	2795	1+
813.37991	2294	1+
821.36117	9798	1+
839.36685	7755	1+
850.90567	1679	
851.40128	1430	
881.48502	2679	1+
881.76919	1410	
896.40888	7011	1+
905.44483	1525	1+
910.42473	1442	1+
918.41986	2189	1+
936.41303	1961	1+
937.46026	3317	1+
937.79954	3703	1+
938.13490	2606	
1008.47953	4478	1+
1355.68496	2911	1+
1363.63405	7289	1+
1405.69859	9886	1+
1452.73591	42647	1+
1458.63826	5420	1+
1529.70666	3752	1+
1539.76653	32063	1+
1571.69498	5943	1+
1620.70663	6129	1+
1643.73676	7925	1+
1683.79756	6870	1+
1702.83108	79820	1+
1717.75010	4293	1+
1734.75795	17535	1+
1801.89983	43786	1+
1847.84232	11939	1+
1914.98009	3926	1+
1946.90997	2592	1+
2029.03236	3176	1+
END IONS

###FS:    #m/z: 565.32312 #charge   2
###MaxRes:#m/z:  0.00000 #charge-128
###MS: 1178
###MSMS: 1181
BEGIN IONS
TITLE=Cmpd 386, AutoMSn(565.3231), 20.0 min
RTINSECONDS=1198.08
SCANS=MS: 1178 MSMS: 1181
PEPMASS=565.32312	40329
CHARGE=2+
345.15850	1137	
355.22357	790	
367.23090	730	
371.20138	2567	
372.18895	5074	1+
374.18557	2875	
387.20404	6501	1+
389.21366	9351	1+
395.38236	674	
395.77546	934	
402.18205	5311	1+
424.25503	989	
467.26317	1123	
479.74860	687	
485.26706	890	
487.26722	2024	
493.21973	1045	
502.29705	18442	1+
509.78045	2438	
515.26093	5053	1+
558.29685	3138	1+
578.27490	884	
615.37743	4234	1+
628.34597	979	
643.32417	2098	1+
655.37271	722	
672.40296	32907	1+
700.34095	882	
721.32988	715	
726.40820	693	
741.42585	1192	
743.43565	37471	1+
747.36229	679	
754.52649	707	
859.44223	1719	1+
861.42449	1252	
885.45375	8122	1+
901.44660	843	
903.47088	69943	1+
1016.55628	10892	1+
END IONS

###FS:    #m/z: 565.32545 #charge   2
###MaxRes:#m/z:  0.00000 #charge-128
###MS: 1182
###MSMS: 1183
BEGIN IONS
TITLE=Cmpd 387, AutoMSn(565.3255), 20.0 min
RTINSECONDS=1201.1
SCANS=MS: 1182 MSMS: 1183
PEPMASS=565.32545	400007
CHARGE=2+
345.15881	2888	
355.23179	2349	
357.16210	1757	
359.21205	1568	
367.23144	2502	
371.20391	4621	
372.18832	10671	1+
374.18690	5720	
387.20448	16305	1+
389.21253	20805	1+
395.77278	1574	
402.18028	13166	1+
458.24265	1965	
467.26029	2663	
483.29157	1535	
485.26623	1698	
487.26949	4492	
502.29740	43692	1+
515.26491	10993	1+
558.29733	2279	
565.32401	1658	
600.35350	1716	
615.37670	11965	1+
628.34436	2293	
643.32158	3907	
670.39199	1775	
672.40263	79028	1+
700.34129	1732	
741.42142	2357	
743.44048	87629	1+
885.45982	11464	1+
886.44450	7290	1+
901.45526	2134	
903.47184	170760	1+
1016.55780	33760	1+
END IONS

###FS:    #m/z: 1129.63735 #charge   1
###MaxRes:#m/z:  0.00000 #charge-128
###MS: 1182
###MSMS: 1184
BEGIN IONS
TITLE=Cmpd 388, AutoMSn(1129.6374), 20.0 min
RTINSECONDS=1201.6
SCANS=MS: 1182 MSMS: 1184
PEPMASS=1129.63735	34448
CHARGE=1+
372.19669	427	
387.20357	321	
389.21359	1295	
395.77025	407	
408.81835	437	
502.29715	2530	1+
509.77161	1177	
515.26397	707	
600.35981	517	
615.38722	305	
628.34763	1470	1+
672.40092	661	
741.43653	781	
743.43663	685	
869.48262	661	
903.47839	413	
1127.62480	948	
1128.62601	808	
1129.63578	28210	1+
END IONS

###FS:    #m/z: 851.64488 #charge   2
###MaxRes:#m/z:  0.00000 #charge-128
###MS: 1182
###MSMS: 1185
BEGIN IONS
TITLE=Cmpd 389, AutoMSn(851.6449), 20.0 min
RTINSECONDS=1202.1
SCANS=MS: 1182 MSMS: 1185
PEPMASS=851.64488	30564
CHARGE=2+
446.23483	207	
455.21776	341	1+
491.72582	266	1+
493.22003	368	1+
516.19907	296	
516.70613	239	
564.24423	400	1+
571.73911	300	
576.73948	240	
579.94530	1153	1+
580.28308	965	
580.61619	462	
598.77509	295	1+
608.28013	283	
608.75198	232	
613.26507	488	
628.28797	256	1+
642.29332	391	1+
648.31439	367	
648.64580	183	
656.80208	181	
660.78762	295	1+
664.81228	412	
665.30173	369	
667.78234	266	1+
670.29470	957	1+
686.77894	450	1+
707.31348	341	1+
721.33131	357	
731.31592	253	1+
742.35619	287	1+
744.35042	190	
772.33542	261	
772.83581	189	
790.69493	256	
820.88422	190	
821.37813	201	
848.34222	1226	1+
850.52547	366	1+
855.97705	204	
860.92926	187	
898.37144	302	1+
916.38054	487	1+
951.36830	488	1+
968.42295	723	1+
1041.38034	602	1+
1059.40203	1307	1+
1081.47308	696	1+
1144.48094	1210	1+
1154.48061	737	1+
1172.48259	1490	1+
1197.54833	757	1+
1226.50721	1054	1+
1243.51903	5255	1+
1255.25273	268	
1338.58597	1094	1+
1356.60878	2816	1+
1503.66965	964	1+
1560.67480	600	1+
1697.64167	1771	1+
END IONS

###FS:    #m/z: 565.32828 #charge   2
###MaxRes:#m/z:  0.00000 #charge-128
###MS: 1186
###MSMS: 1187
BEGIN IONS
TITLE=Cmpd 390, AutoMSn(565.3283), 20.1 min
RTINSECONDS=1205.14
SCANS=MS: 1186 MSMS: 1187
PEPMASS=565.32828	982995
CHARGE=2+
345.15966	5292	
355.23212	6131	
367.23277	5888	
371.20374	11139	
372.18901	26199	1+
374.18589	14488	
387.20522	34407	1+
389.21249	45003	1+
402.17967	30668	1+
443.23560	11265	
467.25959	4799	
485.26640	3973	
487.26938	9922	
502.29778	98034	1+
515.26357	24669	1+
565.32202	5699	
600.34963	3818	
615.37664	25183	1+
628.34735	6102	
643.32378	8414	
672.40344	192279	1+
726.41793	3837	
741.42710	5311	
743.44057	208621	1+
885.45852	4015	
886.45163	34484	1+
901.45235	4385	
903.47114	419949	1+
1016.55570	81672	1+
END IONS

###FS:    #m/z: 1129.63797 #charge   1
###MaxRes:#m/z:  0.00000 #charge-128
###MS: 1186
###MSMS: 1188
BEGIN IONS
TITLE=Cmpd 391, AutoMSn(1129.6380), 20.1 min
RTINSECONDS=1205.64
SCANS=MS: 1186 MSMS: 1188
PEPMASS=1129.63797	110750
CHARGE=1+
389.21265	2124	
402.18270	1008	
502.29776	5835	1+
515.26410	2594	
600.35446	990	
628.34772	3798	1+
672.40207	1734	
741.42536	1593	
743.43392	1533	
869.49525	1579	
903.47141	1307	
1112.61079	781	
1127.61568	1973	
1128.62989	1407	
1129.63705	68536	1+
END IONS

###FS:    #m/z: 830.34409 #charge   2
###MaxRes:#m/z:  0.00000 #charge-128
###MS: 1186
###MSMS: 1189
BEGIN IONS
TITLE=Cmpd 392, AutoMSn(830.3441), 20.1 min
RTINSECONDS=1206.14
SCANS=MS: 1186 MSMS: 1189
PEPMASS=830.34409	115053
CHARGE=2+
346.11732	973	1+
354.16841	2467	1+
358.13604	254	1+
373.19975	306	1+
375.13779	1740	1+
381.17638	1453	1+
388.15542	487	1+
391.16141	327	1+
393.17306	393	
397.19228	465	1+
399.18603	1213	1+
402.21681	313	
415.14513	445	1+
415.20553	359	
417.18602	284	
419.19459	431	1+
422.92343	320	
433.15330	1895	1+
437.20334	536	1+
441.20704	349	1+
446.17102	986	1+
452.20367	755	1+
454.22074	283	
455.21386	4226	1+
458.17965	300	1+
460.14058	343	1+
470.22637	2573	1+
474.19799	830	1+
477.14759	526	1+
480.24664	334	1+
485.17762	370	1+
487.67653	282	
488.23051	2299	1+
502.17911	1423	1+
513.17054	340	1+
516.24262	259	1+
518.25686	330	1+
526.19560	223	1+
530.17235	1147	1+
542.19792	551	1+
546.18882	1225	1+
548.18028	3506	1+
553.69488	2168	1+
557.23410	567	1+
560.21102	1256	1+
568.26772	438	1+
573.26559	552	1+
575.23986	605	1+
586.23687	266	
587.18222	937	1+
593.72096	1014	1+
602.23463	928	1+
603.22225	4103	1+
618.22451	263	1+
622.23373	1170	1+
628.24730	453	1+
630.50491	601	
633.27997	610	1+
636.24436	396	
636.73865	342	
640.27154	1307	1+
647.24903	741	1+
651.28790	396	
654.25363	1942	1+
658.28264	709	
659.27483	1310	1+
667.79273	564	
669.29858	1106	1+
675.26500	745	1+
677.75725	652	
684.28281	285	1+
686.26281	351	
686.77130	4991	1+
695.27431	2146	1+
698.24325	1088	1+
705.26012	323	1+
705.62476	276	
714.31854	284	
715.24606	852	
716.24024	2169	1+
722.32618	421	1+
722.78339	615	1+
725.29748	389	1+
729.33029	797	1+
733.25891	4688	1+
742.31358	399	1+
744.26939	383	1+
747.33396	480	
757.28960	258	1+
760.30891	423	1+
762.26863	456	1+
768.35240	442	1+
774.30419	466	1+
786.35947	384	1+
801.29020	420	1+
806.40168	208	1+
820.40991	653	1+
827.37164	669	1+
831.81672	307	
843.34877	574	1+
859.30531	310	1+
861.33640	566	1+
866.30773	484	1+
874.31699	482	1+
876.27444	915	1+
884.33415	426	1+
893.29755	2710	1+
901.34201	1425	1+
914.38203	227	1+
928.40162	704	1+
934.50451	250	1+
949.44470	225	1+
957.35296	415	1+
964.36839	698	1+
974.35372	288	
975.33539	2124	1+
992.35789	4023	1+
1002.84428	395	
1045.41329	480	1+
1072.34529	678	1+
1089.36643	3411	1+
1107.38605	10517	1+
1141.46403	412	1+
1160.46212	928	1+
1178.47061	1490	1+
1189.43102	2577	1+
1206.44719	10191	1+
1229.51045	637	1+
1261.49600	443	1+
1273.50008	946	1+
1289.48794	4425	1+
1307.51106	381	
1308.49990	1724	1+
1319.45202	449	
1343.52484	538	1+
1346.52566	1092	1+
1355.51802	1747	1+
1362.51663	706	1+
1373.52973	4719	1+
1390.53893	5321	1+
1433.49038	789	1+
1461.57881	2819	1+
1607.61270	465	1+
1657.74537	422	1+
END IONS

###FS:    #m/z: 1129.63815 #charge   1
###MaxRes:#m/z:  0.00000 #charge-128
###MS: 1190
###MSMS: 1191
BEGIN IONS
TITLE=Cmpd 393, AutoMSn(1129.6381), 20.2 min
RTINSECONDS=1209.18
SCANS=MS: 1190 MSMS: 1191
PEPMASS=1129.63815	166149
CHARGE=1+
372.18865	1011	
389.21433	2663	
402.18335	940	
487.26603	883	
502.30058	7126	1+
509.77585	1364	
515.26318	3941	1+
600.35437	1216	
628.34845	4232	1+
672.40656	1808	
741.43144	1983	
743.43893	1646	
869.48863	1355	
903.46352	1580	
1127.62434	2447	
1128.62552	1805	
1129.63803	83239	1+
END IONS

###FS:    #m/z: 830.83510 #charge   2
###MaxRes:#m/z:  0.00000 #charge-128
###MS: 1190
###MSMS: 1192
BEGIN IONS
TITLE=Cmpd 394, AutoMSn(830.8351), 20.2 min
RTINSECONDS=1209.68
SCANS=MS: 1190 MSMS: 1192
PEPMASS=830.83510	154695
CHARGE=2+
346.11672	912	1+
354.16626	2367	1+
373.19785	462	1+
381.17445	1916	1+
388.13786	614	1+
395.76931	276	
399.18756	1849	1+
402.22795	278	
405.15509	429	1+
415.18135	349	1+
417.19854	610	1+
417.91664	317	
419.19057	457	
428.16521	312	1+
433.14914	2051	1+
437.20688	503	
438.63378	351	
445.17973	311	
446.17869	867	1+
452.19893	787	1+
455.21352	3953	1+
458.18419	479	1+
468.15380	336	1+
470.22377	2925	1+
474.19841	1569	1+
485.16187	523	1+
488.23317	2105	1+
491.54665	266	1+
495.65782	916	1+
500.21558	328	1+
502.18729	725	1+
512.15548	388	1+
528.21140	281	1+
530.17093	885	1+
532.19211	343	
537.17319	330	
538.22209	375	1+
542.18522	310	1+
545.19348	805	
548.17743	3980	1+
557.23068	1283	1+
560.21962	1028	1+
575.24038	933	1+
584.24426	273	1+
586.27036	629	1+
588.19461	567	1+
595.23156	963	1+
600.22067	295	1+
602.24452	764	1+
607.24459	260	1+
614.24349	356	1+
619.26967	283	1+
622.22948	1369	1+
629.22917	248	1+
636.25112	361	
638.29337	330	
640.26872	1410	1+
647.25398	806	1+
658.27303	495	
659.27490	1044	1+
662.22254	700	1+
667.27784	384	1+
669.29880	1463	1+
674.25396	1405	1+
677.76188	465	
682.27254	352	1+
685.27600	719	1+
698.22222	876	1+
704.28947	321	1+
706.27336	322	1+
709.27289	229	1+
711.30777	358	1+
715.25306	806	
716.23623	2475	1+
722.28960	503	
722.79088	735	1+
724.28952	261	1+
729.31895	941	1+
733.25489	4772	1+
742.31699	566	1+
744.26338	503	1+
747.33328	665	1+
749.26947	2426	1+
758.43202	548	
762.26867	689	1+
767.40491	887	1+
773.40673	385	1+
774.32317	272	
784.35040	456	1+
788.31792	265	1+
790.30322	353	1+
802.30131	693	1+
815.31712	341	1+
825.34556	425	1+
829.89751	520	1+
831.81261	427	
832.32552	253	1+
843.34775	493	1+
857.35207	292	1+
859.31053	319	1+
861.34963	510	1+
864.44716	257	1+
865.31629	237	1+
867.29340	389	1+
873.37040	287	1+
875.31833	357	
876.28151	1181	1+
883.33350	360	1+
885.30878	368	1+
893.30064	2331	1+
894.32729	281	1+
901.35291	1621	1+
903.46458	421	
904.28396	751	
914.39283	400	1+
928.37683	880	1+
958.34456	347	1+
959.47281	604	1+
964.37579	366	1+
973.35085	436	1+
975.33499	1576	1+
992.35551	4640	1+
1002.84274	1746	
1090.36971	369	
1090.37295	1871	1+
1106.39398	365	
1107.39057	9567	1+
1141.46404	865	1+
1145.56267	900	1+
1159.47153	953	1+
1178.46153	1807	1+
1190.47772	527	1+
1206.44782	2644	1+
1206.45003	8191	1+
1217.05090	828	1+
1272.47253	1062	1+
1289.48715	4942	1+
1307.49938	3549	1+
1346.50288	1310	1+
1355.52308	2251	1+
1372.52808	10024	1+
1390.53944	5821	1+
1461.56813	2706	1+
1639.81408	701	1+
END IONS

###FS:    #m/z: 536.81395 #charge   2
###MaxRes:#m/z:  0.00000 #charge-128
###MS: 1190
###MSMS: 1193
BEGIN IONS
TITLE=Cmpd 395, AutoMSn(536.8140), 20.2 min
RTINSECONDS=1210.19
SCANS=MS: 1190 MSMS: 1193
PEPMASS=536.81395	52090
CHARGE=2+
317.17079	256	
330.18314	815	
345.16178	878	
355.23090	305	
371.20530	618	
372.19296	1421	1+
389.21351	2054	1+
395.77630	486	
401.21588	373	1+
413.21990	291	
430.24267	545	
449.24007	372	
458.24119	1648	1+
473.23492	244	
484.26392	545	1+
502.29776	3370	1+
509.77014	1077	
510.67408	255	
532.29447	482	1+
533.92681	226	
534.28903	794	1+
536.28601	633	
538.29428	463	1+
540.30689	323	
540.99190	193	
571.32814	360	
580.29582	286	
586.30241	281	
615.37795	825	1+
643.32353	209	
672.40305	4945	1+
681.03482	1062	1+
681.07523	280	
743.43909	3329	1+
799.45713	351	1+
828.43394	483	1+
842.38868	265	
844.43028	1320	1+
846.44717	14412	1+
857.21337	236	
860.30285	260	
957.52811	230	
959.53547	2971	1+
END IONS

###FS:    #m/z: 830.83468 #charge   2
###MaxRes:#m/z:  0.00000 #charge-128
###MS: 1194
###MSMS: 1195
BEGIN IONS
TITLE=Cmpd 396, AutoMSn(830.8347), 20.2 min
RTINSECONDS=1213.21
SCANS=MS: 1194 MSMS: 1195
PEPMASS=830.83468	159551
CHARGE=2+
346.12083	942	
354.16866	2107	1+
363.13669	276	1+
373.18859	258	
375.13397	1249	1+
376.58654	316	
377.13153	329	
381.17483	1168	1+
388.14424	481	1+
393.17041	297	
395.76931	236	
399.18637	1675	1+
405.15598	434	1+
415.13941	383	1+
417.19127	646	1+
419.18200	280	
429.18519	250	1+
433.15013	1656	1+
437.19855	848	1+
442.67283	293	
444.18872	396	1+
446.17788	884	1+
452.22272	500	
455.21147	4047	1+
470.22277	2500	1+
474.19444	1199	1+
477.13789	381	1+
479.47414	418	
480.23506	388	1+
485.16221	356	1+
488.23426	1053	
493.19974	247	
495.66887	1344	1+
502.18209	850	1+
515.21089	375	1+
518.23147	304	1+
524.24344	238	1+
530.17755	920	1+
534.18688	309	1+
545.18805	1726	1+
548.17630	3904	1+
553.69930	1316	1+
556.20625	300	
557.23266	965	1+
560.20915	1147	1+
569.27350	320	1+
570.19828	211	1+
575.24148	660	1+
580.24133	551	1+
587.19994	523	
588.17785	748	1+
589.73639	694	
590.22903	673	1+
594.23001	1420	1+
601.24611	537	1+
603.22167	3508	1+
610.27219	262	1+
612.22780	239	
614.26342	230	
616.27268	265	1+
622.23083	976	1+
627.22238	708	1+
631.26065	717	1+
640.26759	1689	1+
648.29690	225	1+
651.28660	382	
658.27083	1603	1+
662.22425	459	1+
664.25776	316	1+
667.82545	333	1+
669.29956	940	1+
672.24784	338	1+
675.26469	1002	1+
677.75911	1375	1+
678.27003	702	
682.27551	398	1+
685.27004	580	1+
693.35236	288	1+
698.22683	927	1+
703.31689	237	1+
705.29335	335	1+
711.29702	655	1+
715.24552	804	
716.23753	2682	1+
729.31838	706	1+
733.25587	4911	1+
742.29922	407	
747.32629	600	1+
750.26699	313	1+
761.29385	293	
762.27859	446	1+
768.35135	589	1+
770.48864	425	
773.40168	310	1+
774.29480	574	1+
790.31410	282	1+
802.28800	527	1+
820.86925	245	1+
825.35550	555	1+
832.32904	458	1+
843.35436	419	1+
858.28889	431	1+
861.34037	425	1+
875.31264	288	
876.28595	1234	1+
883.32791	482	1+
893.29660	2657	1+
901.34270	1206	1+
903.31965	394	1+
928.39938	901	1+
947.33993	591	1+
956.33671	390	1+
958.34780	434	1+
964.35130	404	1+
975.34309	1722	1+
992.35947	4685	1+
1002.83504	450	
1078.45820	335	1+
1090.36060	2044	1+
1107.38735	9335	1+
1116.42059	460	1+
1133.42456	437	1+
1145.57941	731	1+
1188.44242	2535	1+
1191.47899	702	1+
1206.45072	9429	1+
1254.47517	379	1+
1262.48499	435	1+
1271.47093	1058	1+
1289.48840	4367	1+
1307.50210	2229	1+
1346.52795	1004	1+
1357.78555	608	1+
1372.51956	9225	1+
1390.53764	5167	1+
1398.56662	527	1+
1443.57778	959	1+
1461.58440	2778	1+
1641.74836	445	1+
END IONS

###FS:    #m/z: 536.81449 #charge   2
###MaxRes:#m/z:  0.00000 #charge-128
###MS: 1194
###MSMS: 1196
BEGIN IONS
TITLE=Cmpd 397, AutoMSn(536.8145), 20.2 min
RTINSECONDS=1213.71
SCANS=MS: 1194 MSMS: 1196
PEPMASS=536.81449	49262
CHARGE=2+
317.16279	243	
328.16775	183	
330.18379	372	
345.16117	695	1+
355.22565	209	
371.19559	413	
372.19192	1171	1+
389.21437	1205	1+
395.37886	186	
395.77959	317	
401.21281	343	1+
413.22474	209	
416.21478	175	
441.25505	274	1+
443.21702	268	
449.25126	177	
456.20802	227	
458.24382	1190	1+
467.25289	194	
485.26639	212	
502.30011	3224	1+
509.76686	579	
515.28498	349	1+
532.28503	392	1+
534.29607	860	1+
536.28923	2086	1+
550.97149	269	
557.25753	205	
580.29423	354	1+
586.30345	379	1+
613.35512	180	
615.38670	614	1+
643.32256	199	
656.33164	292	1+
672.40441	2998	1+
741.42800	183	
743.44192	2543	1+
763.48173	216	
787.41380	191	
829.43467	336	
844.42167	940	1+
846.44697	10782	1+
853.49382	178	
857.21295	252	
859.44561	581	1+
959.53234	2018	1+
END IONS

###FS:    #m/z: 573.32020 #charge   3
###MaxRes:#m/z:  0.00000 #charge-128
###MS: 1194
###MSMS: 1197
BEGIN IONS
TITLE=Cmpd 398, AutoMSn(573.3202), 20.2 min
RTINSECONDS=1214.21
SCANS=MS: 1194 MSMS: 1197
PEPMASS=573.32020	37119
CHARGE=3+
356.17481	300	1+
367.24065	264	
371.19825	393	
372.18958	780	1+
374.18992	270	
384.18699	330	1+
387.19632	659	1+
389.20826	1291	1+
395.77535	452	
399.17294	238	1+
402.18447	955	1+
407.22193	211	
424.24520	529	1+
437.20120	361	1+
441.23670	251	1+
458.23021	224	
463.23916	683	1+
467.25748	259	
482.25042	292	1+
485.26435	392	
487.26202	217	
491.57043	319	
500.27219	430	1+
502.29523	2846	1+
509.78270	357	
513.24006	344	1+
515.27002	631	1+
518.29035	409	
524.26888	439	1+
550.25024	319	
555.29663	349	1+
569.32144	444	1+
571.31450	562	1+
573.30068	302	
574.30501	532	1+
578.29954	242	
608.34060	309	1+
615.37816	974	1+
670.37455	489	1+
672.39698	4078	1+
677.33600	315	1+
679.93327	260	
681.02006	452	
681.07688	608	
681.22616	233	
688.39221	349	
741.42678	378	1+
743.43408	3050	1+
749.50323	679	
759.44194	688	1+
765.41360	442	1+
795.43297	224	
797.46533	265	1+
810.43446	302	1+
812.45752	2165	1+
828.45480	263	
843.44455	234	1+
846.44863	1367	1+
861.42884	405	1+
880.37879	210	1+
901.45327	789	1+
903.47299	2384	1+
905.50289	335	1+
913.50055	432	
917.48296	2030	1+
919.45990	1356	1+
925.46252	907	1+
929.52144	277	
958.47864	435	1+
1151.61973	1728	1+
END IONS

###FS:    #m/z: 453.26896 #charge   3
###MaxRes:#m/z:  0.00000 #charge-128
###MS: 1198
###MSMS: 1199
BEGIN IONS
TITLE=Cmpd 399, AutoMSn(453.2690), 20.3 min
RTINSECONDS=1217.23
SCANS=MS: 1198 MSMS: 1199
PEPMASS=453.26896	23554
CHARGE=3+
322.18444	353	
344.14998	237	1+
354.21741	157	
370.18043	154	
371.23637	1750	1+
373.17252	147	
374.20092	351	
399.23331	243	
401.16954	398	
402.27482	682	1+
405.21936	274	
425.20733	145	
434.25964	435	1+
437.21209	562	1+
440.22004	218	
448.26592	352	1+
450.26703	1259	1+
452.25936	1611	1+
454.26354	931	1+
456.27066	825	1+
461.39258	375	
504.29296	183	
514.25367	302	1+
516.28402	1177	1+
520.85001	165	
523.26426	271	
531.30655	175	
533.32108	2869	1+
541.00299	387	1+
541.98085	189	
551.27148	669	
552.24931	1239	1+
560.07828	309	
572.31992	211	
581.33786	409	1+
598.36262	901	1+
613.33727	219	1+
622.87104	233	
623.37090	201	
632.39101	2038	1+
640.75257	463	1+
665.32982	2375	1+
672.40335	216	
734.34283	187	
747.41871	1053	1+
766.37254	1697	1+
778.38290	853	1+
805.37760	471	1+
862.45322	3818	1+
891.46481	272	1+
904.46946	180	
915.51241	671	1+
933.48217	9252	1+
944.73194	458	1+
945.54732	262	
1032.55490	3513	1+
1145.64054	3457	1+
END IONS

###FS:    #m/z: 573.32206 #charge   3
###MaxRes:#m/z:  0.00000 #charge-128
###MS: 1198
###MSMS: 1200
BEGIN IONS
TITLE=Cmpd 400, AutoMSn(573.3221), 20.3 min
RTINSECONDS=1217.73
SCANS=MS: 1198 MSMS: 1200
PEPMASS=573.32206	35270
CHARGE=3+
353.19662	201	
355.23253	341	1+
371.20075	455	
372.19385	1084	1+
385.16140	204	
387.18909	688	1+
389.20679	1270	1+
393.74827	315	
395.76975	1655	
401.22442	288	
402.18658	481	1+
407.21864	212	
416.18330	185	
418.17186	192	
424.24182	298	
449.23894	254	
452.23707	311	
458.24519	1010	1+
462.23445	409	1+
467.26324	240	
483.28445	198	
499.26969	323	1+
501.26204	193	
502.29727	2419	1+
509.75625	451	1+
511.27642	321	1+
515.26190	683	1+
519.78346	221	1+
521.26783	204	
530.24822	340	1+
550.26670	531	1+
558.30041	321	1+
569.27751	314	1+
571.27088	293	
572.30023	256	
573.31502	747	1+
578.27825	185	
585.30233	316	1+
615.37953	766	1+
665.30526	281	1+
670.38017	294	1+
672.40198	2977	1+
682.06750	188	
686.36557	253	
688.38410	325	
741.41606	433	1+
743.44195	2867	1+
763.34239	240	1+
789.79505	674	1+
812.45667	1671	1+
846.44782	870	1+
880.37249	219	
901.44716	285	1+
903.46490	1267	1+
913.49779	447	
917.47653	2826	1+
917.49433	596	1+
925.45704	737	1+
958.49005	477	1+
1030.56392	193	
1151.63215	1658	1+
END IONS

###FS:    #m/z: 536.81463 #charge   2
###MaxRes:#m/z:  0.00000 #charge-128
###MS: 1198
###MSMS: 1201
BEGIN IONS
TITLE=Cmpd 401, AutoMSn(536.8146), 20.3 min
RTINSECONDS=1218.24
SCANS=MS: 1198 MSMS: 1201
PEPMASS=536.81463	34426
CHARGE=2+
328.14496	191	
330.17738	637	1+
345.15461	354	
348.16668	151	
354.20105	613	1+
371.20297	203	
372.19118	722	1+
389.21344	1240	1+
395.38322	408	
395.78548	671	
401.21733	355	1+
412.23407	251	1+
419.99446	132	
427.20637	155	
430.25787	161	
442.22002	208	
449.23828	131	
458.24082	855	1+
465.32947	129	
467.25050	188	
473.22804	263	1+
502.29571	1531	1+
509.77440	269	
515.27908	137	
518.31394	169	
525.29558	134	
532.30430	213	
533.30447	993	1+
536.28900	1725	1+
536.78675	127	
541.31730	315	1+
549.06308	201	
549.16411	165	
551.28912	134	
562.27433	303	1+
615.35040	423	1+
643.32288	144	
670.35399	262	1+
672.40320	2329	1+
682.06301	192	
743.44161	1291	1+
799.45818	251	1+
844.41433	948	1+
846.44765	6066	1+
856.44455	545	1+
857.22658	445	
957.52842	211	1+
959.53079	1414	1+
END IONS

###FS:    #m/z: 785.34606 #charge   2
###MaxRes:#m/z:  0.00000 #charge-128
###MS: 1202
###MSMS: 1203
BEGIN IONS
TITLE=Cmpd 402, AutoMSn(785.3461), 20.4 min
RTINSECONDS=1221.26
SCANS=MS: 1202 MSMS: 1203
PEPMASS=785.34606	62203
CHARGE=2+
402.24244	894	
447.18194	604	
454.21177	1144	1+
481.15215	514	
518.90216	915	
542.25018	716	1+
550.94501	489	
556.60360	1966	1+
556.93624	1342	
557.25589	1210	1+
560.21811	651	
562.27414	2743	1+
569.22569	852	
585.21441	1221	1+
594.29308	1178	1+
594.63573	521	
657.28406	1384	1+
671.30198	630	1+
675.36467	811	
689.30448	1269	1+
710.84512	614	
711.33616	888	1+
739.82534	688	
740.32147	944	
754.59937	756	
755.09484	644	
768.84545	776	
769.34952	956	
772.31653	1862	1+
777.37186	496	
822.35087	746	1+
823.85606	527	
825.37792	537	
833.42112	561	
858.36821	819	1+
878.42548	1747	1+
891.43397	653	1+
914.39057	765	1+
914.73578	551	
935.38919	1682	1+
970.48923	976	1+
991.51360	643	
1060.30169	735	
1120.55297	503	
1184.57307	2013	1+
1252.46945	8328	1+
1324.64136	4246	1+
1337.56373	4084	1+
1365.55519	5392	1+
1439.66784	7588	1+
1450.64652	1887	1+
1507.64964	2137	1+
1516.67279	9234	1+
1517.17611	6773	1+
1549.71021	2180	1+
1554.70066	27268	1+
1566.69763	7068	1+
END IONS

###FS:    #m/z: 622.80550 #charge   3
###MaxRes:#m/z:  0.00000 #charge-128
###MS: 1202
###MSMS: 1204
BEGIN IONS
TITLE=Cmpd 403, AutoMSn(622.8055), 20.4 min
RTINSECONDS=1221.76
SCANS=MS: 1202 MSMS: 1204
PEPMASS=622.80550	27787
CHARGE=3+
318.09499	264	
331.20574	220	
344.14439	270	
402.23532	708	1+
407.18700	184	
431.18149	355	1+
438.10880	336	
458.21351	339	
470.19685	235	1+
481.16329	291	
488.21409	272	1+
501.26481	284	1+
504.24784	331	1+
511.70427	258	
519.26059	184	
543.24684	211	1+
555.27041	210	
556.59926	211	
556.92673	271	
562.27253	1171	1+
584.26579	252	1+
594.27213	300	
608.28338	380	1+
619.31305	494	1+
621.32675	1345	1+
625.74494	277	1+
626.32119	686	1+
638.28130	260	1+
641.26602	582	1+
644.23642	291	1+
657.29721	274	
662.81757	185	
675.36507	221	
677.32504	263	1+
698.29968	195	
699.99563	299	
720.34039	371	
720.83690	269	
751.35586	489	1+
754.32282	520	1+
772.31450	1628	1+
776.34626	243	1+
777.85729	865	
778.34670	755	1+
787.81856	272	1+
800.31561	184	
833.42157	269	
861.33740	334	1+
907.38439	802	1+
913.43983	289	1+
935.37199	294	
935.41030	282	1+
969.47255	409	1+
970.48139	278	
981.48098	495	1+
994.45863	273	1+
1089.48134	443	1+
1174.63648	495	1+
1234.58414	481	1+
1667.77678	843	1+
END IONS

###FS:    #m/z: 628.30780 #charge   3
###MaxRes:#m/z:  0.00000 #charge-128
###MS: 1202
###MSMS: 1205
BEGIN IONS
TITLE=Cmpd 404, AutoMSn(628.3078), 20.4 min
RTINSECONDS=1222.26
SCANS=MS: 1202 MSMS: 1205
PEPMASS=628.30780	24588
CHARGE=3+
318.09045	1801	1+
331.20819	424	
344.14898	1705	1+
366.14450	743	1+
385.17742	418	
402.23501	2454	1+
407.19269	365	
411.20944	492	1+
413.16822	395	
419.99256	349	
431.17696	1821	1+
438.19191	791	1+
441.20242	565	1+
445.18493	496	
445.68436	957	
457.22112	575	1+
470.20585	614	1+
475.20533	517	1+
481.17393	2563	1+
485.24027	1111	1+
488.22304	427	
502.69609	371	
503.21616	515	1+
505.73510	310	1+
513.23514	428	1+
516.25892	551	1+
518.91014	1245	1+
519.57317	619	
523.24040	476	1+
525.24997	720	1+
542.26351	793	1+
544.25096	1205	1+
550.92996	604	
551.25275	462	1+
555.26567	572	1+
556.60393	3061	1+
556.93548	2979	1+
557.25264	1857	1+
560.22832	820	1+
562.27441	4985	1+
567.22652	433	1+
569.23443	989	1+
577.24337	416	1+
585.21278	1220	1+
590.25194	423	1+
593.29299	655	
594.29472	1584	1+
594.63238	815	
594.96435	562	
609.26283	2081	1+
616.25709	639	1+
622.30070	440	
624.30807	615	1+
626.29240	1900	1+
626.77194	961	1+
632.63564	1283	1+
632.97099	1241	1+
633.30356	1199	1+
633.77037	381	
637.24873	1034	1+
639.27509	778	1+
642.27512	367	
644.22035	595	
652.78127	488	1+
657.29228	1886	1+
665.29759	484	1+
670.98485	1184	1+
671.31304	1339	
671.64812	784	
675.35514	1014	1+
681.30416	364	1+
694.30834	692	1+
698.29836	789	1+
699.99744	1559	1+
700.32965	1463	1+
700.66150	862	
726.33691	974	1+
733.30416	398	1+
754.30296	1618	1+
772.31842	13906	1+
775.32801	726	1+
781.57354	892	
800.31490	443	1+
833.41459	765	
840.05987	366	
840.36643	519	1+
859.35415	640	1+
891.38013	1297	1+
907.37273	479	1+
907.39801	5377	1+
917.38689	1140	1+
935.37777	4161	1+
948.43684	383	
950.40180	449	1+
970.48067	2775	1+
976.41530	1240	1+
981.46992	759	1+
986.38613	400	1+
993.42648	991	1+
1022.41927	1607	1+
1037.46670	1304	1+
1145.56444	547	1+
1194.57200	788	1+
1236.51552	617	1+
1249.59803	1478	1+
1253.56445	1388	1+
1261.60212	733	1+
1324.64646	2680	1+
1337.56777	742	1+
1421.65583	699	1+
1439.66294	5317	1+
1450.68113	628	1+
1452.70068	966	1+
1536.69330	3264	1+
1554.69888	16764	1+
1649.78367	1070	1+
1667.78677	10172	1+
1779.83911	1205	1+
END IONS

###FS:    #m/z: 785.34727 #charge   2
###MaxRes:#m/z:  0.00000 #charge-128
###MS: 1206
###MSMS: 1207
BEGIN IONS
TITLE=Cmpd 405, AutoMSn(785.3473), 20.4 min
RTINSECONDS=1225.29
SCANS=MS: 1206 MSMS: 1207
PEPMASS=785.34727	97594
CHARGE=2+
402.24206	673	
430.16397	860	1+
454.20894	1729	1+
481.15778	736	
511.70758	627	
518.90827	670	
519.23595	672	
542.26084	859	1+
550.01710	1137	
556.60106	3234	1+
556.93747	2603	
557.27241	835	
562.27715	2375	1+
585.21736	966	
592.79692	552	
593.28999	1289	1+
594.63789	757	
625.80985	560	
644.22565	535	
657.29205	1316	1+
671.30672	586	
700.32111	536	
725.82310	596	
726.33296	713	
754.58796	894	
755.09755	624	
772.31683	1887	1+
776.82714	696	
782.35092	656	1+
797.34138	709	
802.37277	557	
833.41346	763	
878.42195	697	
890.94436	1596	1+
914.40703	1074	1+
914.73065	730	
935.38503	1523	1+
970.48095	1261	1+
1137.45108	1482	1+
1252.46948	9312	1+
1324.64787	5705	1+
1337.56189	5610	1+
1347.57448	1850	1+
1365.54739	7262	1+
1420.66789	2071	1+
1439.67106	8945	1+
1478.63365	2457	1+
1507.66645	2077	1+
1516.67143	12527	1+
1517.17509	10265	1+
1536.68286	3438	1+
1548.71491	2091	1+
1554.69947	34276	1+
1566.74554	3773	1+
1568.64955	3506	1+
END IONS

###FS:    #m/z: 622.80408 #charge   3
###MaxRes:#m/z:  0.00000 #charge-128
###MS: 1206
###MSMS: 1208
BEGIN IONS
TITLE=Cmpd 406, AutoMSn(622.8041), 20.4 min
RTINSECONDS=1225.79
SCANS=MS: 1206 MSMS: 1208
PEPMASS=622.80408	40774
CHARGE=3+
318.09248	377	
344.14795	328	1+
371.18468	204	
393.17144	230	1+
402.23443	1323	1+
431.18765	390	1+
458.21790	239	
468.19247	304	
481.15767	360	
482.22044	451	1+
485.24140	346	1+
485.58873	218	
488.22655	253	1+
491.24236	233	
501.26255	312	1+
501.92300	207	
504.24372	260	1+
524.25818	247	1+
542.23915	427	1+
544.25029	538	1+
550.96979	320	
556.28270	313	1+
556.59074	193	
556.93592	372	
562.26578	890	1+
568.24791	499	1+
585.25743	424	1+
590.28627	319	1+
594.28944	319	
599.24829	356	1+
606.27075	250	1+
609.24951	352	
611.29062	197	
616.26303	225	1+
618.30701	487	1+
620.29770	614	1+
622.29550	613	1+
624.31791	1083	1+
639.28840	205	
641.26597	809	1+
657.29636	585	1+
671.32088	191	
679.92311	304	
697.32145	280	1+
713.28709	233	1+
720.33083	366	
720.82344	215	
726.32730	311	1+
754.30205	283	1+
755.85309	282	1+
769.35473	205	
772.32358	2208	1+
781.56919	384	
787.35153	260	1+
801.85959	187	
804.33595	244	1+
831.35030	259	1+
861.34895	281	1+
872.34298	252	1+
879.35541	244	1+
890.36991	446	1+
907.37697	896	1+
913.44288	409	1+
935.38133	415	
958.43395	476	1+
970.46990	206	
976.39660	187	
977.40498	269	1+
993.43905	406	1+
1246.64875	794	1+
1323.64301	675	1+
1554.69185	1961	1+
1667.79783	1016	1+
END IONS

###FS:    #m/z: 628.29061 #charge   3
###MaxRes:#m/z:  0.00000 #charge-128
###MS: 1206
###MSMS: 1209
BEGIN IONS
TITLE=Cmpd 407, AutoMSn(628.2906), 20.4 min
RTINSECONDS=1226.29
SCANS=MS: 1206 MSMS: 1209
PEPMASS=628.29061	38616
CHARGE=3+
318.09478	1319	1+
342.19991	308	1+
344.14847	1604	1+
348.13879	438	1+
366.14281	614	1+
385.16737	747	1+
395.76875	690	
402.23739	1946	1+
407.19785	408	1+
413.17153	620	1+
431.17980	1936	1+
435.15855	395	1+
437.18067	426	1+
438.12116	425	
445.20226	566	
446.68950	376	
457.21801	692	1+
470.20429	496	1+
475.21399	412	1+
481.16245	1420	1+
485.23850	692	1+
488.21575	447	
498.23551	382	
516.27453	587	1+
518.91271	785	
519.24622	910	
525.24369	486	1+
542.25885	943	1+
544.24955	959	1+
550.03166	385	
550.25660	415	1+
550.59312	559	
550.92600	495	
553.78576	1273	1+
555.26902	426	1+
556.60041	2713	1+
556.93329	2845	
557.26596	1297	1+
560.21562	581	
560.73397	549	1+
562.27447	4763	1+
572.25433	509	1+
583.28373	319	1+
585.22224	1006	1+
594.29152	1916	1+
594.63300	1242	1+
594.97034	561	
600.26700	570	1+
609.25015	1012	1+
611.26914	848	1+
617.78461	562	1+
618.26387	1044	1+
625.80547	376	
628.31828	544	1+
630.32673	841	1+
632.64234	1058	1+
632.97168	643	
644.23044	398	
657.28068	1251	1+
661.29072	406	1+
669.27931	366	
670.64547	876	1+
670.98786	906	1+
671.31389	1821	1+
675.35606	1136	1+
693.99986	448	
694.31902	481	
698.29466	903	1+
699.99272	1235	1+
700.32897	1358	1+
700.67434	690	
728.33683	381	
743.33284	515	1+
746.32290	499	1+
754.30469	1234	1+
763.48129	376	
772.31698	1594	1+
772.31955	11157	1+
783.34237	520	1+
796.35666	355	1+
804.38738	622	1+
811.38307	347	1+
825.88810	545	
833.39655	5853	1+
839.37756	574	1+
859.35643	783	1+
880.39176	365	1+
890.37437	1541	1+
904.37373	347	1+
907.39211	5348	1+
917.36649	1193	1+
923.35806	572	1+
935.38084	4020	1+
961.30581	316	1+
970.48781	1979	1+
976.39710	1078	1+
981.45670	917	1+
993.42673	782	1+
1004.42500	908	1+
1022.41922	1371	1+
1050.49624	620	1+
1079.52712	539	1+
1086.50236	777	1+
1131.49644	623	1+
1137.45345	1046	1+
1184.59007	1889	1+
1229.52019	573	1+
1247.65220	517	1+
1251.53698	2058	1+
1252.46884	364	
1265.58569	1845	1+
1306.57223	428	1+
1324.64465	3871	1+
1421.66774	950	1+
1439.67198	5187	1+
1451.67175	948	1+
1536.68527	1840	1+
1551.75963	840	1+
1554.69748	16489	1+
1567.70237	472	1+
1575.61373	536	1+
1667.78154	8474	1+
1780.86811	820	1+
END IONS

###FS:    #m/z: 971.77581 #charge   3
###MaxRes:#m/z:  0.00000 #charge-128
###MS: 1210
###MSMS: 1211
BEGIN IONS
TITLE=Cmpd 408, AutoMSn(971.7758), 20.5 min
RTINSECONDS=1229.31
SCANS=MS: 1210 MSMS: 1211
PEPMASS=971.77581	128515
CHARGE=3+
346.17515	398	
372.13025	614	
389.15104	866	
391.18336	465	
409.18610	343	
411.23353	392	
437.18622	7163	1+
459.25719	1361	1+
485.21766	769	1+
506.20362	478	1+
522.27182	725	1+
533.74067	407	
550.26025	2504	1+
563.20750	366	1+
584.28178	689	1+
619.27253	549	1+
647.29188	466	
658.23995	363	
665.29461	3624	1+
717.30876	5757	1+
729.83196	872	1+
739.87558	374	
748.35773	396	1+
752.32573	928	1+
765.84853	382	1+
786.33380	1224	1+
804.33640	11603	1+
821.35159	1160	
832.86809	374	
833.36925	456	
836.38266	317	
839.36110	2938	1+
862.35375	458	1+
876.33911	1404	1+
879.72542	858	1+
880.05775	853	1+
880.39077	794	
897.40482	324	
919.40954	480	1+
950.39866	476	1+
958.48374	623	1+
965.44332	2454	1+
965.94134	1046	
966.09902	2455	1+
966.77313	1538	1+
967.39974	14447	1+
971.45639	695	
971.77619	8149	1+
972.10982	9251	1+
972.44305	7843	1+
1009.48807	435	
1066.46664	10963	1+
1137.13533	367	
1179.54906	724	
1180.55645	670	
1293.60272	1143	1+
1319.56584	508	
1320.09821	341	
1363.62873	4346	1+
1376.94040	512	
1459.66816	1434	1+
1550.68365	10903	1+
1592.72492	1282	1+
1602.67072	1463	1+
1620.72365	3418	1+
1626.71320	1101	1+
1643.73159	2140	1+
1689.73402	755	1+
1717.74003	1670	1+
1734.76064	5128	1+
1819.86371	1724	1+
1830.82322	2914	1+
1847.84544	13099	1+
1906.85455	927	1+
1945.90623	9707	1+
2074.95797	5184	1+
2092.94793	1081	1+
2109.97180	1945	1+
2161.96385	1800	1+
2197.02817	761	1+
2249.01508	1496	1+
2364.03522	3007	1+
2477.12729	1101	1+
END IONS

###FS:    #m/z: 785.34546 #charge   2
###MaxRes:#m/z:  0.00000 #charge-128
###MS: 1210
###MSMS: 1212
BEGIN IONS
TITLE=Cmpd 409, AutoMSn(785.3455), 20.5 min
RTINSECONDS=1229.81
SCANS=MS: 1210 MSMS: 1212
PEPMASS=785.34546	76513
CHARGE=2+
402.24735	629	
455.22515	572	
457.21823	416	1+
481.16607	582	
551.26532	349	
556.60193	2226	1+
556.93342	954	
557.25911	908	1+
562.27800	1337	1+
564.42085	384	
585.21007	659	
592.79562	521	
593.29650	889	1+
594.64216	583	1+
594.96595	425	
625.79646	516	
633.30541	634	1+
675.35412	783	1+
679.94042	346	
698.29160	652	1+
711.32792	367	
732.31923	380	
754.59083	692	
755.08792	395	
772.31666	1742	1+
775.85277	334	
782.86868	1350	1+
783.37434	1085	1+
784.05908	344	
785.32005	2618	1+
785.80472	1004	1+
797.34218	698	1+
823.35858	411	
833.41571	521	
890.93465	435	
891.45461	377	
914.40277	499	1+
914.73165	398	
915.06508	491	
935.39193	900	1+
948.95616	354	
970.48592	1603	1+
1022.40832	350	
1137.46035	1029	1+
1252.46935	7394	1+
1315.56643	935	1+
1319.53746	1019	1+
1324.64867	2587	1+
1337.56637	3610	1+
1365.54928	4075	1+
1439.67098	5029	1+
1450.64369	1232	1+
1478.62755	1103	1+
1507.68319	1275	1+
1516.67297	5877	1+
1517.17453	4128	1+
1536.69848	1803	1+
1547.66858	728	1+
1551.65586	1040	1+
1554.70133	21561	1+
1566.74796	1921	1+
END IONS

###FS:    #m/z: 729.33916 #charge   2
###MaxRes:#m/z:  0.00000 #charge-128
###MS: 1210
###MSMS: 1213
BEGIN IONS
TITLE=Cmpd 410, AutoMSn(729.3392), 20.5 min
RTINSECONDS=1230.31
SCANS=MS: 1210 MSMS: 1213
PEPMASS=729.33916	37301
CHARGE=2+
346.17751	447	
372.13194	1101	
389.15125	754	
437.18486	2692	1+
456.20700	564	1+
460.20564	438	
486.21309	846	1+
493.24096	467	
504.23104	883	
525.26411	665	
539.26658	375	
544.22839	430	1+
548.58775	1480	1+
548.92555	797	
549.26520	1352	1+
556.71874	460	
566.25241	525	1+
571.20681	697	1+
578.25761	985	1+
578.92566	631	
607.61790	388	
607.96416	374	
614.27940	600	1+
616.61735	1184	1+
616.95825	484	
617.28870	647	
620.25139	618	1+
636.29431	694	1+
649.80112	470	
658.27289	730	1+
665.29731	1352	1+
682.31715	1590	1+
682.82447	833	
692.32439	508	
699.30234	1140	1+
717.30731	10416	1+
726.36571	590	1+
728.32824	818	1+
729.81402	411	
734.31791	459	
752.32925	550	
802.33960	700	1+
804.35012	9532	1+
821.36629	3643	1+
839.36272	2039	1+
896.40684	3656	1+
913.48375	513	
917.45572	451	1+
936.41391	661	1+
949.38592	603	1+
958.48305	1144	1+
964.46097	614	1+
967.40202	18486	1+
978.94605	750	
979.79234	398	
981.49741	1229	1+
1008.47051	1886	1+
1066.46872	7127	1+
1078.25177	429	
END IONS

###FS:    #m/z: 971.77660 #charge   3
###MaxRes:#m/z:  0.00000 #charge-128
###MS: 1214
###MSMS: 1215
BEGIN IONS
TITLE=Cmpd 411, AutoMSn(971.7766), 20.6 min
RTINSECONDS=1233.33
SCANS=MS: 1214 MSMS: 1215
PEPMASS=971.77660	227347
CHARGE=3+
346.17573	986	
372.13368	535	
389.15599	1156	
411.23310	776	
431.25941	492	
437.18442	8748	1+
459.25671	2854	1+
485.21550	931	1+
506.21096	468	
522.28039	534	
533.73843	717	
550.27052	3046	1+
552.22124	494	
584.28340	1230	1+
665.29310	4344	1+
699.31727	582	1+
717.30610	7883	1+
726.31646	814	1+
734.31238	694	
739.35755	488	
747.35234	863	1+
752.33045	2044	1+
788.33620	518	
802.33843	1185	1+
804.33432	16970	1+
821.33594	1218	
839.36064	4541	1+
876.34051	496	
879.38718	1253	1+
879.72565	1318	1+
880.06420	1073	
901.90212	390	
953.92654	425	
954.43233	655	
960.75447	388	
965.43784	3901	1+
965.77299	2489	1+
966.10113	3190	1+
967.39852	22458	1+
971.43473	1305	
971.77621	16002	1+
972.11026	14483	1+
972.44479	11423	1+
1007.45712	408	
1009.48002	405	
1066.46571	16917	1+
1110.54791	729	
1179.54995	3622	1+
1249.59060	380	
1293.59220	3231	1+
1319.59263	434	
1363.62944	6240	1+
1459.66196	2108	1+
1550.68163	17182	1+
1571.67379	2116	1+
1592.72854	2607	1+
1620.71881	3678	1+
1643.74510	2737	1+
1664.72712	1479	1+
1670.75336	1548	1+
1689.73311	856	1+
1716.73831	1850	1+
1734.76210	9132	1+
1792.81780	1646	1+
1819.83613	2459	1+
1830.81756	5153	1+
1847.84246	21762	1+
1918.93239	1158	1+
1945.90165	15398	1+
2074.95595	9034	1+
2109.98072	4222	1+
2161.97753	2453	1+
2197.00481	1406	1+
2249.02887	2348	1+
2364.03598	4431	1+
2477.11625	2282	1+
END IONS

###FS:    #m/z: 729.33679 #charge   2
###MaxRes:#m/z:  0.00000 #charge-128
###MS: 1214
###MSMS: 1216
BEGIN IONS
TITLE=Cmpd 412, AutoMSn(729.3368), 20.6 min
RTINSECONDS=1233.83
SCANS=MS: 1214 MSMS: 1216
PEPMASS=729.33679	65461
CHARGE=2+
327.13077	437	
372.13807	1606	1+
394.18458	440	1+
395.76747	387	
402.19195	1141	1+
411.19789	417	
437.18845	2201	1+
439.18385	813	1+
456.19760	691	1+
459.23699	663	1+
475.18791	586	1+
493.24310	407	
504.23189	2043	1+
505.74640	754	
525.26215	500	
531.57908	420	
532.25697	477	
543.23829	488	1+
548.59157	820	
548.92072	1326	
549.25398	1758	1+
556.72350	582	
563.22450	649	1+
572.23641	821	1+
578.26488	1174	1+
578.93104	774	
584.28869	754	1+
593.25757	549	1+
607.61579	408	
614.27640	728	1+
616.62397	741	
616.95617	721	
617.28574	668	
620.25372	655	1+
624.88601	540	
650.30712	527	1+
665.29894	1075	1+
684.30734	453	
692.34500	460	
692.65671	406	
700.29827	691	1+
706.32631	475	
717.30642	10966	1+
728.32898	1889	1+
734.31723	772	1+
738.36370	630	1+
752.33403	1027	1+
765.35641	545	
772.34017	512	1+
776.30506	903	1+
799.36071	430	1+
802.32751	829	1+
804.34297	10212	1+
814.88907	861	
821.34190	891	
839.35707	2171	1+
896.40901	2610	1+
918.41019	755	1+
936.41943	647	1+
949.38488	762	1+
958.46489	827	1+
965.38439	454	1+
967.40107	18699	1+
981.49162	861	1+
992.44783	452	1+
1009.48414	477	
1066.46959	7485	1+
1363.62756	1891	1+
1451.73651	1197	1+
1457.64809	1617	1+
END IONS

###FS:    #m/z: 1015.47909 #charge   2
###MaxRes:#m/z:  0.00000 #charge-128
###MS: 1214
###MSMS: 1217
BEGIN IONS
TITLE=Cmpd 413, AutoMSn(1015.4791), 20.6 min
RTINSECONDS=1234.33
SCANS=MS: 1214 MSMS: 1217
PEPMASS=1015.47909	35800
CHARGE=2+
366.13763	2960	1+
431.22220	232	
434.22664	129	
437.19226	120	
471.73477	189	
487.24911	130	
521.24100	241	1+
523.25821	479	
523.75715	187	
528.19072	178	
550.58129	121	
565.34000	148	
570.21982	178	
578.26742	1304	1+
595.26623	125	
606.28744	204	
657.23261	1471	1+
660.24739	111	
672.32690	204	
677.34340	189	
731.28218	117	
764.34176	378	1+
765.21062	160	
859.39376	261	1+
861.42075	1508	1+
956.51416	509	1+
958.47792	10469	1+
1011.52665	135	
1045.52438	146	
1129.63801	116	
1229.59654	2697	1+
1229.60310	205	
1230.58451	111	
1351.67659	137	
1473.41242	146	
END IONS

###FS:    #m/z: 971.77621 #charge   3
###MaxRes:#m/z:  0.00000 #charge-128
###MS: 1218
###MSMS: 1219
BEGIN IONS
TITLE=Cmpd 414, AutoMSn(971.7762), 20.6 min
RTINSECONDS=1237.35
SCANS=MS: 1218 MSMS: 1219
PEPMASS=971.77621	198842
CHARGE=3+
346.17247	569	
372.13576	633	
389.14846	796	1+
391.17309	475	
411.23421	624	
431.25958	361	
437.18527	7329	1+
459.26219	1649	1+
479.74040	370	
485.21614	600	1+
506.21256	582	1+
522.27082	379	
533.74227	444	
545.20857	506	1+
550.26585	2265	1+
584.28414	1115	1+
647.30122	404	
665.29496	3017	1+
699.29991	653	1+
717.30171	7178	1+
734.32876	507	1+
739.34748	414	
748.34970	573	1+
752.32532	1435	1+
788.33813	363	
802.33887	550	1+
804.33516	12935	1+
821.35215	1185	
829.45600	360	
832.87598	404	
833.37109	689	1+
839.36135	3419	1+
861.37307	442	1+
876.34142	1075	
879.39465	1041	1+
879.73764	1300	1+
880.06018	699	
960.45181	345	
961.09770	355	
965.43549	2529	1+
966.09927	1954	1+
966.77857	1349	
967.40097	17969	1+
971.10693	525	
971.77587	10639	1+
972.11060	9574	1+
972.44226	8158	1+
1007.45916	373	
1009.48128	426	
1049.73353	806	
1066.46779	12308	1+
1179.55264	1333	1+
1293.59876	892	
1294.60586	492	
1363.63245	5134	1+
1459.66552	1416	1+
1550.68251	12355	1+
1571.67756	1529	1+
1592.72367	1585	1+
1620.72536	3318	1+
1627.72234	744	1+
1643.71350	1890	1+
1717.73467	1289	1+
1734.75681	7325	1+
1792.80427	1438	1+
1819.85137	1724	1+
1829.81422	2977	1+
1832.83722	1691	1+
1847.84476	15209	1+
1945.90151	11150	1+
2074.95828	6307	1+
2109.97791	2668	1+
2161.97802	2185	1+
2197.01440	1090	1+
2249.01141	2217	1+
2364.05076	2680	1+
2477.13265	1726	1+
END IONS

###FS:    #m/z: 559.80971 #charge   2
###MaxRes:#m/z:  0.00000 #charge-128
###MS: 1218
###MSMS: 1220
BEGIN IONS
TITLE=Cmpd 415, AutoMSn(559.8097), 20.6 min
RTINSECONDS=1237.86
SCANS=MS: 1218 MSMS: 1220
PEPMASS=559.80971	50069
CHARGE=2+
330.18058	985	
351.20193	665	
368.23593	462	
372.17759	1018	1+
375.13529	855	1+
388.16967	1665	1+
393.19376	531	
414.26908	3892	1+
421.19122	5194	1+
422.08503	1037	
429.24101	564	
436.21667	835	
445.18677	687	
449.24372	841	1+
452.24900	411	
453.24999	933	1+
456.21176	566	1+
469.25345	653	1+
471.29257	11296	1+
500.78431	494	
501.28192	1484	1+
520.26219	545	
535.22786	493	
541.24945	673	1+
556.28821	943	1+
558.29633	4460	1+
559.81185	847	
563.29535	634	1+
565.18066	598	
581.33536	1588	
582.32613	5733	1+
599.35040	9209	1+
627.33106	595	
650.36211	1842	1+
655.32834	411	
658.88936	551	
672.39774	952	
680.99733	390	
698.42020	10860	1+
707.25957	516	
716.24481	413	
743.43240	640	
746.35936	1210	1+
763.44169	921	1+
790.49358	865	1+
841.42875	845	1+
858.44868	25472	1+
903.46944	1427	
921.51453	1225	1+
1005.52040	6247	1+
1017.06373	769	
1018.56389	3110	1+
END IONS

###FS:    #m/z: 729.33679 #charge   2
###MaxRes:#m/z:  0.00000 #charge-128
###MS: 1218
###MSMS: 1221
BEGIN IONS
TITLE=Cmpd 416, AutoMSn(729.3368), 20.6 min
RTINSECONDS=1238.36
SCANS=MS: 1218 MSMS: 1221
PEPMASS=729.33679	59243
CHARGE=2+
346.17519	342	
372.13588	1127	1+
389.15612	465	
391.18261	351	
402.19910	1322	1+
411.21950	454	
437.18467	2001	1+
440.19862	343	
457.21411	376	1+
486.21564	438	1+
491.24807	394	
493.23637	352	
493.58870	358	
504.22482	539	
505.24325	1031	1+
523.25857	361	1+
525.27253	309	
533.74051	326	
534.24731	540	1+
543.24042	376	
545.20499	405	
548.59058	1085	
548.92234	541	
550.25283	901	1+
550.99012	557	
567.26698	563	1+
571.20585	412	
578.92198	890	1+
579.25869	401	
614.29197	302	1+
616.27950	625	1+
616.62139	731	1+
616.96969	418	
620.26553	520	
665.28930	746	1+
692.31757	485	1+
715.32665	346	1+
717.30701	5827	1+
717.31196	1168	1+
728.33346	653	1+
729.98907	458	1+
733.32521	667	1+
752.33316	557	1+
754.35596	453	1+
796.35518	448	1+
802.34446	339	1+
804.34961	6753	1+
813.38285	495	1+
814.87454	313	
821.34615	536	
837.09562	439	
839.36206	1040	1+
841.37954	300	
854.38513	344	1+
896.40389	1904	1+
917.46246	812	1+
949.37774	308	
950.40071	442	1+
958.47808	624	1+
967.40201	13816	1+
1066.46560	4301	1+
1107.52033	739	1+
1297.63512	765	1+
1363.63962	1586	1+
1451.66332	999	1+
1457.64936	1497	1+
END IONS

###FS:    #m/z: 559.80776 #charge   2
###MaxRes:#m/z:  0.00000 #charge-128
###MS: 1222
###MSMS: 1223
BEGIN IONS
TITLE=Cmpd 417, AutoMSn(559.8078), 20.7 min
RTINSECONDS=1241.39
SCANS=MS: 1222 MSMS: 1223
PEPMASS=559.80776	178855
CHARGE=2+
330.17869	3008	1+
351.20086	1672	
368.22341	954	
378.20614	1286	1+
388.16677	3263	1+
393.19489	810	
396.23957	1061	
407.17670	1014	
414.27154	7822	1+
421.19140	12005	1+
429.24511	1991	
445.18536	1027	
453.27553	1601	
469.27618	1051	
471.29273	24228	1+
509.79141	2152	
510.29234	998	
520.25929	1084	
535.23933	898	
537.27913	828	
558.30442	4242	1+
559.81214	1532	
565.19145	856	
581.33973	3971	
582.32510	12984	1+
599.35064	19875	1+
650.36247	1599	
655.32745	1491	
698.42052	23863	1+
705.33027	836	
743.43206	1118	
746.35405	1030	
841.42445	1541	
858.44906	56841	1+
903.46866	1171	
921.51799	759	
1005.51953	14338	1+
END IONS

###FS:    #m/z: 554.22982 #charge   3
###MaxRes:#m/z:  0.00000 #charge-128
###MS: 1222
###MSMS: 1224
BEGIN IONS
TITLE=Cmpd 418, AutoMSn(554.2298), 20.7 min
RTINSECONDS=1241.89
SCANS=MS: 1222 MSMS: 1224
PEPMASS=554.22982	55251
CHARGE=3+
308.91061	582	
346.11783	1173	1+
354.16141	1262	1+
362.14329	442	1+
366.63654	1152	1+
370.14064	716	1+
379.18525	243	1+
381.17620	1498	1+
384.66858	359	
388.15072	856	1+
396.20227	737	1+
399.18675	2505	1+
405.17407	487	1+
415.14881	1007	1+
419.18931	571	1+
421.18552	1361	1+
422.91892	324	
425.19644	474	1+
429.22367	816	1+
431.15233	273	1+
433.15428	4128	1+
437.17208	467	1+
440.17282	301	1+
442.22413	337	1+
444.20319	534	1+
447.52072	546	
452.21106	1365	1+
455.20730	1410	1+
458.18219	767	1+
458.51951	351	
460.22366	903	1+
469.28078	370	
471.28266	1688	
472.19869	378	1+
473.69214	350	1+
474.19424	1959	1+
480.23352	808	1+
484.17727	722	1+
486.17035	860	1+
487.68480	393	1+
491.22193	225	1+
492.47271	337	
498.24828	1112	1+
502.18465	653	
503.24492	1456	1+
509.79304	632	
513.72965	378	1+
514.20761	582	1+
516.25817	515	1+
518.22182	621	1+
520.24981	540	1+
524.24790	823	
525.25340	372	
528.69845	332	1+
531.19709	500	1+
535.27892	368	1+
536.67632	450	
537.25540	1340	1+
543.24534	442	1+
545.20469	739	
548.18299	1128	1+
549.29907	730	1+
550.79832	278	1+
551.29071	2234	1+
556.25095	368	
557.25515	1091	1+
559.31139	1234	
559.81164	2629	
560.21846	669	1+
567.21218	341	1+
569.28769	888	1+
571.22328	1304	1+
581.72518	413	
582.31667	671	
585.24790	273	1+
587.18940	2385	1+
595.24586	1942	1+
599.35248	2119	1+
602.25514	526	1+
604.19900	502	1+
605.20838	2705	1+
614.24366	763	1+
622.23146	2692	1+
627.22633	579	1+
630.27016	529	1+
633.29018	646	1+
640.26394	1821	1+
647.28294	809	1+
650.36057	293	
651.29485	342	1+
654.26308	1303	1+
658.27650	1144	1+
662.22271	492	1+
673.26827	509	1+
675.25800	1084	1+
677.75989	741	1+
683.31892	485	1+
687.22790	479	1+
695.77077	1469	1+
698.22845	375	
698.37415	3020	1+
699.23741	486	1+
703.30412	421	1+
705.29828	1261	1+
711.31712	498	1+
712.12645	309	
715.23956	5447	1+
718.33320	236	1+
723.33534	1349	1+
729.31410	1429	1+
733.26168	6296	1+
738.32767	638	1+
741.30506	1768	1+
744.27493	391	1+
747.32385	472	1+
749.27239	5128	1+
760.31800	559	1+
762.28472	822	1+
764.27411	406	1+
768.36319	627	1+
773.32934	371	1+
774.31256	466	1+
784.28594	1567	1+
794.38575	1319	1+
802.28336	3412	1+
808.32945	342	1+
824.40452	231	1+
832.38658	225	1+
840.41051	321	1+
848.34445	454	1+
856.40500	729	1+
858.44554	7457	1+
874.35004	417	1+
876.27916	2092	1+
884.36380	589	1+
891.41914	591	1+
893.29808	4987	1+
901.36050	1364	1+
903.45471	467	1+
923.42977	324	
928.40649	324	1+
939.44567	2063	1+
948.38707	511	1+
958.37341	444	1+
964.38159	359	1+
975.40445	2461	1+
977.44917	634	1+
992.35771	2885	1+
1002.83780	938	
1005.51132	853	
1020.47016	510	1+
1028.41716	458	1+
1050.50524	851	1+
1067.43673	433	1+
1090.36835	4411	1+
1096.37143	500	1+
1107.39203	8423	1+
1112.52476	941	1+
1114.52967	997	1+
1149.54447	1172	1+
1159.46010	1134	1+
1178.44238	1214	1+
1183.58361	411	1+
1188.44405	2318	1+
1206.44866	4346	1+
1247.59137	761	1+
1272.50354	1058	1+
1289.47903	2209	1+
1334.54352	441	1+
1337.54475	674	1+
1355.51590	1543	1+
1361.52526	462	1+
1372.53085	4306	1+
1391.55846	1593	1+
1434.68699	530	1+
END IONS

###FS:    #m/z: 841.82416 #charge   2
###MaxRes:#m/z:  0.00000 #charge-128
###MS: 1222
###MSMS: 1225
BEGIN IONS
TITLE=Cmpd 419, AutoMSn(841.8242), 20.7 min
RTINSECONDS=1242.39
SCANS=MS: 1222 MSMS: 1225
PEPMASS=841.82416	33221
CHARGE=2+
346.11784	217	
347.13674	379	1+
354.16974	730	1+
370.14732	357	1+
375.13981	451	1+
381.18044	695	1+
399.19222	621	1+
433.14951	1200	1+
442.16299	326	1+
446.21551	285	
452.20738	272	
455.21100	1099	1+
470.22620	940	1+
474.19846	288	
477.19686	1132	1+
480.23620	351	1+
488.22978	859	1+
492.23811	363	1+
520.20483	221	1+
529.18829	374	1+
545.69898	382	
548.18504	310	
553.69250	257	1+
554.20654	1336	1+
561.21538	385	1+
568.27000	273	1+
574.12224	549	
574.22219	368	
576.24942	319	
581.25133	240	1+
588.21039	222	1+
591.29485	243	1+
595.21804	205	
597.25205	209	1+
599.22894	362	1+
600.72915	210	
605.22026	736	1+
611.23468	310	1+
627.72729	265	1+
630.25112	286	1+
633.26180	220	1+
641.74260	391	1+
652.74914	286	1+
654.25292	260	
654.74420	210	
656.25352	330	
658.26376	334	1+
667.26275	257	1+
669.29482	450	1+
671.24562	396	1+
671.73582	246	
675.24534	489	1+
689.27279	369	1+
691.28815	503	1+
692.75835	210	
693.26358	203	
695.27198	617	1+
721.31068	453	1+
729.31922	245	
733.26565	986	1+
747.28122	325	
751.28735	393	1+
762.26360	480	1+
768.33968	219	1+
774.30232	280	1+
782.24201	232	
820.35940	462	1+
832.83920	385	1+
835.35544	268	1+
842.49673	324	1+
861.41752	244	1+
875.28053	298	1+
893.29584	467	1+
949.41546	219	1+
951.36561	315	1+
958.46884	241	1+
992.36905	502	1+
1002.84405	397	
1006.37546	197	
1107.38885	416	
1129.38056	791	1+
1206.45211	999	1+
1206.45935	231	
1228.44941	945	1+
1228.45597	247	
1289.47313	738	1+
1295.43721	456	1+
1312.47623	593	1+
1329.49494	811	1+
1355.52557	655	1+
1372.51941	1852	1+
1386.52917	602	1+
1390.53513	1317	1+
1394.49526	1274	1+
1412.52687	1586	1+
1429.49910	859	1+
1461.57762	871	1+
1473.55857	484	1+
1483.56466	958	1+
1682.64546	1439	1+
END IONS

###FS:    #m/z: 559.80814 #charge   2
###MaxRes:#m/z:  0.00000 #charge-128
###MS: 1226
###MSMS: 1227
BEGIN IONS
TITLE=Cmpd 420, AutoMSn(559.8081), 20.8 min
RTINSECONDS=1245.44
SCANS=MS: 1226 MSMS: 1227
PEPMASS=559.80814	313777
CHARGE=2+
330.18000	4875	1+
351.20345	2350	
368.22194	1275	
378.20340	2352	1+
388.16497	4086	1+
393.19570	1629	
396.23266	1303	
407.17537	1382	
414.26922	11031	1+
420.72693	1103	
421.19267	17233	1+
429.24271	2768	
436.21780	1134	
445.18697	1965	
453.27063	2350	
471.29174	38041	1+
492.26251	993	
509.78704	1798	
510.27952	1021	
520.25810	1651	
535.23466	1082	
537.26997	1618	
558.30225	2276	1+
559.81073	1975	
560.30925	1563	
581.33945	4777	
582.32538	18197	1+
599.35064	29027	1+
627.32560	1164	
650.36039	1166	
655.31995	1720	
698.41938	36542	1+
705.33504	1104	
746.35535	1000	
841.42300	4188	1+
858.45013	85336	1+
903.47091	1224	
1005.51714	22501	1+
END IONS

###FS:    #m/z: 554.22866 #charge   3
###MaxRes:#m/z:  0.00000 #charge-128
###MS: 1226
###MSMS: 1228
BEGIN IONS
TITLE=Cmpd 421, AutoMSn(554.2287), 20.8 min
RTINSECONDS=1245.94
SCANS=MS: 1226 MSMS: 1228
PEPMASS=554.22866	57961
CHARGE=3+
303.10717	529	
311.61563	538	1+
316.12507	528	1+
346.11430	1083	1+
354.16378	964	1+
358.12710	541	
366.63933	467	1+
371.16246	483	1+
373.14663	588	1+
381.17416	1872	1+
387.15437	614	
388.14659	1037	1+
390.18900	1398	1+
399.19055	1751	1+
403.15915	325	1+
405.16632	476	1+
414.26468	484	
415.20580	401	
417.19191	479	
419.18776	541	1+
421.18975	2122	1+
433.14838	3518	1+
441.18378	641	1+
444.20138	403	1+
452.21147	1522	1+
455.20750	1169	1+
458.18658	623	
462.20521	797	1+
468.25619	543	1+
471.28523	2654	1+
472.81242	537	
474.19348	1718	1+
480.22718	1003	1+
483.49018	655	
484.17671	415	1+
486.16602	571	1+
489.21556	547	1+
498.24772	932	1+
502.18985	587	
503.24760	1459	1+
508.25925	604	1+
509.77965	605	
510.69256	529	
514.19449	339	1+
516.23519	549	1+
520.24699	667	1+
524.25249	948	1+
527.83032	722	
531.17241	596	1+
532.31094	323	1+
535.25088	441	1+
537.26556	2518	1+
542.19131	330	1+
545.21171	829	
548.18332	1193	1+
551.28889	2207	1+
556.27431	426	
557.26844	1239	1+
558.79338	616	
559.30885	712	
559.80758	3427	
560.21335	715	1+
567.25275	374	1+
569.29415	962	1+
573.24888	648	1+
575.26309	1275	1+
580.29607	615	1+
580.72330	302	1+
582.31688	1092	1+
585.25370	319	1+
587.20166	663	
588.17471	825	1+
590.28018	754	1+
599.35061	2590	1+
605.20907	2302	1+
613.25843	412	1+
616.25490	338	1+
622.22761	1599	1+
630.26192	433	1+
630.49917	746	
633.27603	730	1+
640.26537	1589	1+
648.31146	868	1+
658.27935	941	1+
662.22388	733	1+
667.82542	384	1+
669.29408	752	1+
672.33539	315	1+
675.25315	1111	1+
685.29035	552	1+
686.77446	1062	
695.27662	845	1+
698.37113	4214	1+
701.29438	280	1+
703.29440	438	1+
705.28861	1077	1+
711.31284	551	1+
715.25401	694	
716.23895	3333	1+
719.31730	279	1+
723.34187	4370	1+
729.31679	870	1+
731.32101	717	1+
733.26332	5172	1+
741.39398	338	1+
742.28162	860	1+
749.27646	3434	1+
755.22535	474	1+
762.28299	679	1+
768.34755	1053	1+
774.30417	707	1+
784.27599	1103	1+
790.49865	317	1+
794.38079	3883	1+
802.28476	2689	1+
840.42539	383	1+
852.38878	290	1+
856.44629	1624	1+
858.45041	8569	1+
873.38508	279	1+
875.28315	2828	1+
884.37105	323	1+
891.40300	740	1+
893.29332	4768	1+
901.36078	1255	1+
905.40514	474	1+
914.45151	501	1+
923.42835	1832	1+
928.39518	453	1+
939.44306	2332	1+
958.38444	546	1+
963.36684	357	1+
964.38657	478	1+
975.39205	2013	1+
988.49095	250	1+
992.36112	1879	1+
994.47223	1025	1+
1002.83617	462	
1005.51870	647	
1055.44335	520	1+
1090.35639	448	
1090.38428	2574	1+
1098.57673	1120	1+
1107.39429	7564	1+
1141.44733	848	1+
1189.44174	2283	1+
1206.46093	3586	1+
1247.61785	944	1+
1271.49284	1304	1+
1289.48331	2379	1+
1301.53185	605	1+
1307.51636	1199	1+
1355.51103	874	1+
1373.53195	2383	1+
1390.54225	2100	1+
1535.72772	735	1+
END IONS

###FS:    #m/z: 1118.60239 #charge-128
###MaxRes:#m/z:  0.00000 #charge-128
###MS: 1226
###MSMS: 1229
BEGIN IONS
TITLE=Cmpd 422, AutoMSn(1118.6024), 20.8 min
RTINSECONDS=1246.44
SCANS=MS: 1226 MSMS: 1229
PEPMASS=1118.60239	28096

366.14080	387	
388.17547	140	
414.27588	678	1+
421.18881	364	1+
429.25009	278	
453.28522	257	1+
470.20625	149	
471.29036	2499	1+
492.26090	129	
520.26144	213	
559.80338	193	
582.33244	268	
590.30732	232	
599.34632	703	1+
622.22993	125	
648.31047	207	
650.32686	135	
675.28069	137	
688.30731	141	
691.30846	177	
698.41638	430	1+
705.33637	537	1+
745.30183	135	
762.25956	122	
858.44729	370	
915.47963	192	
968.58189	332	1+
1101.57709	178	
1117.63576	185	
1118.59931	11738	1+
END IONS

###FS:    #m/z: 1118.59863 #charge-128
###MaxRes:#m/z:  0.00000 #charge-128
###MS: 1230
###MSMS: 1231
BEGIN IONS
TITLE=Cmpd 423, AutoMSn(1118.5986), 20.8 min
RTINSECONDS=1249.47
SCANS=MS: 1230 MSMS: 1231
PEPMASS=1118.59863	29845

366.14702	191	
388.14613	170	
399.18627	126	
402.23138	124	
414.27117	706	1+
421.19192	293	
429.23672	294	1+
471.29087	1697	1+
479.51595	144	
520.24997	248	
537.27808	154	
581.33285	152	
582.32801	433	
599.35605	926	1+
648.31259	277	
654.72550	124	
656.80691	132	
676.24439	140	
698.41868	206	
705.33109	235	
715.26722	127	
733.25092	209	
783.28151	132	
850.32225	154	
858.44112	302	
893.28996	134	
972.49521	161	
1102.54388	154	
1117.61277	140	
1118.59879	10512	1+
END IONS

###FS:    #m/z: 554.22999 #charge   3
###MaxRes:#m/z:  0.00000 #charge-128
###MS: 1230
###MSMS: 1232
BEGIN IONS
TITLE=Cmpd 424, AutoMSn(554.2300), 20.8 min
RTINSECONDS=1249.97
SCANS=MS: 1230 MSMS: 1232
PEPMASS=554.22999	33953
CHARGE=3+
316.12337	584	
330.17606	1179	
346.12140	648	
354.16421	1009	1+
358.12400	546	
367.13960	577	
370.15481	1201	1+
373.16386	981	1+
375.13289	2982	1+
381.17695	988	
387.15591	796	
388.15810	1924	1+
390.19770	2130	1+
393.18249	737	
399.18155	1615	1+
414.26963	3102	1+
416.15833	933	1+
421.19186	4381	1+
429.24796	887	
433.14920	2552	1+
445.18964	1490	1+
451.18816	887	1+
453.26534	789	
456.19854	671	1+
470.23373	832	
471.29167	10019	1+
474.19636	803	
485.16926	1722	1+
502.18962	889	
503.26317	1909	
503.76939	627	
520.24588	1327	1+
530.17180	628	1+
537.26552	5464	1+
540.99357	667	1+
548.18750	692	
552.28716	1734	1+
557.25263	1276	1+
559.80409	666	
560.21303	829	1+
581.34261	1761	
582.32712	5391	1+
587.17172	1255	1+
599.34942	8350	1+
604.20348	1133	1+
622.23038	766	
647.27280	673	1+
650.35687	538	
655.32244	1190	1+
675.24826	924	1+
697.01187	660	
698.41761	9824	1+
705.32687	683	1+
706.32415	953	1+
715.24891	765	
716.23421	1740	1+
723.34312	4399	1+
733.25949	1697	1+
750.27052	1034	1+
761.27911	867	1+
794.38034	4854	1+
802.29088	946	1+
840.42427	1039	1+
856.42200	571	
858.44961	22411	1+
893.28644	720	
893.29385	1091	1+
923.42467	1791	1+
1005.51420	2320	
1069.50846	1311	1+
1107.38281	1717	1+
END IONS

###FS:    #m/z: 816.72641 #charge   3
###MaxRes:#m/z:  0.00000 #charge-128
###MS: 1230
###MSMS: 1233
BEGIN IONS
TITLE=Cmpd 425, AutoMSn(816.7264), 20.8 min
RTINSECONDS=1250.47
SCANS=MS: 1230 MSMS: 1233
PEPMASS=816.72641	18549
CHARGE=3+
372.13337	620	
402.23383	1993	1+
469.15331	573	
485.21418	424	
486.18297	1914	1+
554.22945	256	
571.26358	379	
582.23111	1140	1+
599.25822	2017	1+
614.38373	260	
681.30313	571	1+
698.33160	1868	1+
746.35771	666	1+
746.69804	533	
747.03218	363	
750.86618	1025	
751.37765	965	
778.70990	1010	
779.05112	1136	
779.37088	788	
802.45056	428	
805.36825	721	1+
805.71728	459	
806.04009	598	
810.71890	824	1+
811.05654	1202	1+
811.38096	1029	1+
815.72744	274	
816.05990	385	
816.38933	969	
816.72597	13124	1+
817.06088	12639	1+
817.39565	9008	1+
844.35947	288	
861.39231	313	
948.40551	283	
981.99979	410	
982.48636	427	
1039.53427	463	
1587.77070	3279	1+
1750.82980	3779	1+
1849.91331	4355	1+
END IONS

###FS:    #m/z: 816.72622 #charge   3
###MaxRes:#m/z:  0.00000 #charge-128
###MS: 1234
###MSMS: 1235
BEGIN IONS
TITLE=Cmpd 426, AutoMSn(816.7262), 20.9 min
RTINSECONDS=1253.49
SCANS=MS: 1234 MSMS: 1235
PEPMASS=816.72622	84096
CHARGE=3+
372.13385	1060	
402.23361	2806	1+
465.77002	510	
469.15303	583	
476.36333	668	
486.18131	1492	
554.24590	403	
571.24929	473	
582.24053	2239	1+
587.81369	444	
599.25937	3142	1+
681.30684	1006	
698.32659	2509	1+
746.36015	1300	1+
746.69516	628	
747.03051	761	
778.71102	3249	1+
779.05220	2304	
779.37856	1079	
802.44937	467	
805.38180	470	
805.71188	966	
806.04656	686	
810.72301	1688	1+
811.05797	2301	1+
811.38651	1788	
816.06443	807	
816.39268	726	
816.72660	22438	1+
817.06115	23237	1+
817.39554	16585	1+
861.38660	895	
982.00225	700	
982.50486	601	
1039.52639	919	
1056.33838	633	
1500.74310	3544	1+
1587.77027	5196	1+
1750.83464	6956	1+
1849.90389	7933	1+
END IONS

###FS:    #m/z: 555.24936 #charge   2
###MaxRes:#m/z:  0.00000 #charge-128
###MS: 1234
###MSMS: 1236
BEGIN IONS
TITLE=Cmpd 427, AutoMSn(555.2494), 20.9 min
RTINSECONDS=1253.99
SCANS=MS: 1234 MSMS: 1236
PEPMASS=555.24936	37495
CHARGE=2+
316.11820	579	
330.17927	965	
346.11871	398	
351.20917	536	
354.16560	731	1+
369.15378	716	1+
373.18419	556	
375.13700	1888	1+
378.20236	410	1+
381.17565	1115	1+
387.16252	849	
388.15837	1293	1+
390.19471	2574	1+
393.74731	796	
399.18080	638	1+
399.82326	491	
405.17218	444	
414.26920	2260	1+
415.12803	616	1+
419.18358	582	1+
420.71984	595	1+
422.19927	401	
429.23889	513	
433.15383	1722	1+
445.18029	1817	1+
452.24578	985	1+
459.21618	555	1+
470.23355	652	
471.28983	7065	1+
474.20469	477	
485.18235	757	1+
488.20980	674	1+
497.22632	477	1+
502.23272	1941	1+
507.24733	470	1+
520.24783	833	
532.32125	1422	1+
534.22816	535	1+
537.26537	6519	1+
548.19453	428	
552.29472	828	1+
554.25894	776	1+
556.28261	1420	1+
559.81337	448	
560.22043	786	1+
573.23371	511	
581.33720	1061	
582.32360	3613	1+
587.17891	1167	1+
599.35345	5450	1+
603.24113	485	1+
605.20389	739	
622.22817	869	1+
630.49617	836	
648.29522	394	
655.32533	384	
675.25827	997	1+
698.42165	5589	1+
705.30544	495	1+
706.32261	671	1+
708.38667	430	
716.23472	1322	1+
723.34346	5418	1+
732.27561	551	1+
733.26270	1470	1+
742.28030	728	
750.28813	706	1+
761.29089	466	1+
790.49564	1205	1+
794.38370	5564	1+
802.29528	971	1+
839.40777	711	1+
841.39212	3321	1+
856.39793	529	1+
858.44873	13724	1+
875.38489	398	
876.29712	826	1+
893.29306	1432	1+
901.35105	550	1+
905.41660	721	1+
923.42675	2987	1+
975.34149	591	1+
983.46838	494	1+
1005.51128	4205	1+
1069.53304	668	1+
1089.38485	933	1+
1107.38039	1632	1+
END IONS

###FS:    #m/z: 837.84143 #charge   2
###MaxRes:#m/z:  0.00000 #charge-128
###MS: 1234
###MSMS: 1237
BEGIN IONS
TITLE=Cmpd 428, AutoMSn(837.8414), 20.9 min
RTINSECONDS=1254.49
SCANS=MS: 1234 MSMS: 1237
PEPMASS=837.84143	29411
CHARGE=2+
346.11989	209	
347.13639	445	1+
354.16784	727	1+
368.14701	246	1+
375.13941	495	1+
381.17693	340	
385.18385	197	
389.14927	548	1+
395.77235	201	
399.17724	434	1+
402.23143	213	
415.14009	198	
433.15392	899	1+
437.19406	355	
454.15696	247	
455.21405	1395	1+
470.22967	1191	1+
479.47045	180	
486.19464	325	1+
488.22608	599	1+
514.19956	237	1+
533.32602	184	
549.20781	431	1+
553.23701	316	1+
555.19464	267	
556.21546	568	1+
571.25462	190	
590.23743	273	1+
596.73019	242	1+
602.22432	555	1+
647.22629	348	1+
652.25556	625	1+
652.76391	234	
654.75757	228	1+
656.28475	198	
658.26513	344	1+
661.27012	294	
669.30272	300	1+
677.28560	270	1+
680.28551	248	1+
685.27735	391	1+
693.77475	411	
697.27230	406	1+
707.28203	315	1+
714.23762	251	1+
716.23155	859	1+
720.32985	232	1+
729.28040	259	1+
731.27922	258	
731.79428	314	1+
733.26698	855	1+
738.30915	400	1+
747.30513	253	
785.55145	272	
820.37177	183	
838.40710	191	
875.32543	211	1+
896.35381	207	1+
902.36458	241	1+
907.30886	262	
958.47172	252	1+
976.34108	374	1+
989.36284	200	
989.37696	227	1+
992.35154	222	
994.34167	252	1+
1006.35735	330	
1107.38652	743	1+
1121.40373	1573	1+
1205.44604	644	1+
1208.44409	954	1+
1220.46644	1071	1+
1285.48339	448	1+
1372.54974	650	1+
1375.51777	822	1+
1387.53246	1532	1+
1404.55422	909	1+
END IONS

###FS:    #m/z: 929.19341 #charge   3
###MaxRes:#m/z:  0.00000 #charge-128
###MS: 1238
###MSMS: 1239
BEGIN IONS
TITLE=Cmpd 429, AutoMSn(929.1934), 21.0 min
RTINSECONDS=1257.52
SCANS=MS: 1238 MSMS: 1239
PEPMASS=929.19341	147432
CHARGE=3+
346.17960	851	
389.14919	1427	1+
402.23258	4484	1+
437.18524	12120	1+
459.26169	2367	1+
522.26743	1107	1+
550.26610	3744	1+
584.29172	656	1+
660.31881	590	1+
665.29620	5452	1+
699.31961	848	1+
734.31850	941	1+
748.34356	1010	1+
752.33329	2220	1+
765.35992	622	1+
778.35436	917	1+
784.04448	10273	1+
784.37155	12265	1+
784.71330	6361	1+
818.44916	846	1+
821.34562	2225	
822.05166	1022	1+
839.35905	4840	1+
856.15369	729	
858.40663	1323	1+
927.44986	1495	1+
928.69120	911	
932.43227	643	
932.95064	763	
933.19192	785	
953.11594	851	1+
958.80050	6002	1+
959.13600	5666	1+
959.46606	5212	1+
987.81107	1810	1+
988.14594	2001	1+
988.48627	2167	1+
1009.48478	649	
1016.82188	754	
1017.15587	1788	
1017.49140	1285	
1017.83514	882	
1055.16377	3588	1+
1055.49695	2991	
1055.83837	2952	
1056.50156	1322	
1087.50403	629	
1093.20181	1071	
1093.52689	1715	
1093.86638	852	
1094.18708	914	
1118.60803	3379	1+
1146.20360	685	
1146.52986	1383	
1146.87249	1421	
1147.20638	637	
1147.53018	705	
1345.60469	1460	1+
1363.63188	10016	1+
1451.64632	995	1+
1459.65833	3077	1+
1477.70544	1430	1+
1516.73118	7153	1+
1571.68784	2109	1+
1573.64833	2565	1+
1592.72463	3205	1+
1603.75121	11005	1+
1620.71987	5039	1+
1643.73458	4058	1+
1670.76842	1053	1+
1701.80354	1505	1+
1718.79144	5600	1+
1719.30198	3301	1+
1734.76320	8552	1+
1766.83202	26893	1+
1800.85632	3159	1+
1804.84502	1405	1+
1819.84355	2024	1+
1830.82765	5467	1+
1838.83778	1866	1+
1839.33937	1399	1+
1847.84876	23818	1+
1848.36526	7583	1+
1856.86419	31796	1+
1857.37470	24811	1+
1865.89595	29867	1+
1929.90122	1509	1+
1946.91367	6150	1+
1977.98053	6964	1+
2093.02795	7716	1+
2350.11929	2589	1+
END IONS

###FS:    #m/z: 816.72525 #charge   3
###MaxRes:#m/z:  0.00000 #charge-128
###MS: 1238
###MSMS: 1240
BEGIN IONS
TITLE=Cmpd 430, AutoMSn(816.7253), 21.0 min
RTINSECONDS=1258.02
SCANS=MS: 1238 MSMS: 1240
PEPMASS=816.72525	114543
CHARGE=3+
372.13419	1247	
388.15960	509	
402.23278	3164	1+
465.78018	766	
469.15038	926	
476.36267	564	
486.17873	2040	1+
554.23641	559	
571.25235	721	
582.23394	2339	1+
592.29145	616	
599.25737	4540	1+
681.30890	811	
698.32646	2435	1+
746.36195	1315	1+
746.69378	789	
747.03035	1102	
778.71240	3353	1+
779.05023	3198	1+
779.38208	2090	
802.44543	753	
805.38159	1354	1+
805.71502	637	
806.05363	515	
810.72546	2150	1+
811.05563	2977	1+
811.38705	2333	
816.05780	955	
816.37807	1277	
816.72696	28455	1+
817.06252	28323	1+
817.39482	20931	1+
861.39117	744	
1039.02730	887	
1039.52355	844	
1500.73730	3964	1+
1587.77214	6436	1+
1750.83832	7097	1+
1849.90277	10013	1+
1962.98390	2069	1+
END IONS

###FS:    #m/z: 555.24969 #charge   2
###MaxRes:#m/z:  0.00000 #charge-128
###MS: 1238
###MSMS: 1241
BEGIN IONS
TITLE=Cmpd 431, AutoMSn(555.2497), 21.0 min
RTINSECONDS=1258.52
SCANS=MS: 1238 MSMS: 1241
PEPMASS=555.24969	42127
CHARGE=2+
316.11619	682	1+
330.18121	457	
337.14886	291	1+
346.11432	528	1+
355.16182	269	
359.16544	235	1+
362.17305	302	1+
367.14425	224	
369.14891	439	1+
371.17847	368	1+
373.15687	1342	1+
375.13700	1051	1+
381.17448	270	
387.15876	549	
388.15526	733	1+
390.18862	2335	1+
396.21165	499	1+
399.18768	1084	1+
405.17245	273	1+
407.18533	250	1+
414.27070	854	
416.17745	311	1+
421.18931	1640	1+
422.91601	423	
428.20128	645	1+
433.14957	752	1+
443.21258	252	1+
446.18699	908	1+
451.18611	271	
453.25740	383	1+
456.17982	397	1+
467.21545	246	1+
470.21629	316	
471.28876	3421	1+
474.20653	290	
480.24281	248	1+
485.17028	360	1+
487.19021	347	1+
489.23385	233	
492.46579	299	
492.73085	629	1+
498.24746	311	
502.22967	981	1+
506.23757	470	1+
506.72192	213	
513.24161	246	
516.26379	481	1+
519.25327	375	
520.24261	925	1+
527.86376	471	1+
532.32253	1699	1+
535.24358	477	1+
537.26942	5706	1+
541.94331	308	
542.22269	237	1+
545.22000	1060	1+
550.28234	506	1+
552.29018	1358	1+
556.28315	503	1+
558.26939	317	
559.29914	334	
560.22281	471	1+
569.28630	372	1+
573.22242	243	
581.34435	565	
582.32515	2152	1+
586.20426	452	1+
588.18472	621	1+
590.30238	422	1+
593.28143	343	1+
596.29081	453	1+
599.34867	2703	1+
602.24186	312	1+
604.21537	372	
605.20429	713	1+
622.23084	584	1+
627.30983	361	1+
644.21288	353	1+
645.39977	368	1+
648.28153	611	1+
653.26979	203	1+
654.30300	592	1+
675.23880	463	1+
687.32485	230	1+
698.41818	3597	1+
706.31671	992	1+
716.23489	1051	1+
723.34413	5398	1+
732.29339	1479	1+
743.28098	261	1+
750.28927	372	1+
762.29267	318	1+
774.31282	294	1+
785.27693	337	1+
794.38416	5768	1+
802.29587	271	1+
803.31067	451	1+
841.41927	335	1+
858.44543	7119	1+
875.39322	337	
876.30144	835	1+
893.31708	1153	1+
905.41646	517	1+
923.42301	2414	1+
983.46506	604	1+
1005.51472	696	
1006.51114	237	
1107.39142	587	1+
END IONS

###FS:    #m/z: 929.19434 #charge   3
###MaxRes:#m/z:  0.00000 #charge-128
###MS: 1242
###MSMS: 1243
BEGIN IONS
TITLE=Cmpd 432, AutoMSn(929.1943), 21.0 min
RTINSECONDS=1261.55
SCANS=MS: 1242 MSMS: 1243
PEPMASS=929.19434	381031
CHARGE=3+
346.17605	1688	
389.15044	2616	
402.23316	5878	1+
437.18484	20731	1+
459.25918	4967	1+
544.22573	1437	1+
550.26240	6774	1+
665.29446	7694	1+
752.32725	3795	1+
784.04290	19807	1+
784.37270	21144	1+
784.71204	14101	1+
813.37286	1786	1+
821.35092	2880	
839.36325	7659	1+
864.75347	1528	1+
901.17089	1842	1+
924.68369	3661	
927.44562	2951	1+
928.69242	2488	
953.12628	1683	1+
958.79960	14304	1+
959.13500	12670	1+
959.46877	10620	1+
987.80951	3977	1+
988.14847	3908	1+
988.47959	2719	
1016.82646	1924	
1017.15764	2373	
1017.49085	3424	
1017.82931	1915	
1055.17164	3316	
1055.49581	6409	
1055.83393	5973	
1056.15928	4133	
1056.50007	2962	
1092.85625	1980	
1093.19650	3638	
1093.52673	3085	
1093.86688	2215	
1094.18259	1845	
1146.20862	1643	
1146.53737	2178	
1146.87225	2899	
1147.20428	2182	
1147.54614	1824	
1363.63344	16162	1+
1458.65192	4186	1+
1516.73172	14555	1+
1571.69913	3715	1+
1592.72178	4926	1+
1603.75390	21819	1+
1620.71810	10303	1+
1643.74109	5520	1+
1710.29459	2705	1+
1718.79205	10683	1+
1719.30511	9118	1+
1734.76056	14056	1+
1766.82810	52902	1+
1800.85241	7484	1+
1819.86033	3146	1+
1830.82303	9079	1+
1839.36605	2463	1+
1839.86610	2592	1+
1847.85161	46458	1+
1849.36897	15246	1+
1856.86783	68113	1+
1857.37768	57591	1+
1865.89663	61692	1+
1929.87779	3046	1+
1946.90978	14483	1+
1978.98174	10883	1+
2093.02553	15099	1+
2350.11848	4638	1+
END IONS

###FS:    #m/z: 1238.58534 #charge   1
###MaxRes:#m/z:  0.00000 #charge-128
###MS: 1242
###MSMS: 1244
BEGIN IONS
TITLE=Cmpd 433, AutoMSn(1238.5853), 21.0 min
RTINSECONDS=1262.05
SCANS=MS: 1242 MSMS: 1244
PEPMASS=1238.58534	62297
CHARGE=1+
366.14532	542	1+
402.23567	194	
531.79509	137	
708.27816	123	
917.42514	102	
1225.07529	101	
1226.06221	117	
1237.07730	134	
1237.56714	214	
1237.86934	242	
1238.25907	3044	1+
1238.58969	3470	1+
END IONS

###FS:    #m/z: 928.68905 #charge   2
###MaxRes:#m/z:  0.00000 #charge-128
###MS: 1242
###MSMS: 1245
BEGIN IONS
TITLE=Cmpd 434, AutoMSn(928.6891), 21.0 min
RTINSECONDS=1262.55
SCANS=MS: 1242 MSMS: 1245
PEPMASS=928.68905	381031
CHARGE=2+
324.10209	2374	
346.17649	7499	1+
372.13352	7821	1+
384.21652	3654	1+
389.14992	9111	1+
394.20542	1819	
395.76584	1354	
402.23403	41512	1+
409.19279	2441	
411.23052	6189	1+
414.16733	1016	
437.18456	25868	1+
456.19402	1055	
457.21968	7293	1+
476.18295	1687	
479.20716	1061	
485.21396	8117	1+
491.24992	1551	
497.27060	1919	1+
507.25646	4034	1+
515.31635	8640	1+
525.27471	6266	1+
527.19980	1278	
544.22242	2560	1+
552.22912	5192	1+
563.21354	1517	
571.22180	2936	1+
577.26191	1360	1+
584.28258	4675	1+
593.27131	3513	1+
599.25967	1622	
612.30993	1282	
614.38158	1515	
640.27392	1416	1+
660.31153	1760	1+
665.29549	3226	1+
682.31261	2922	1+
699.31980	5224	1+
706.31692	2055	1+
747.35165	1703	1+
749.85975	1000	
754.42323	3062	1+
786.34444	1548	
796.36355	1066	
797.35040	2444	1+
814.36780	4629	1+
818.44197	4066	1+
839.36813	1643	1+
851.91850	1056	
896.40566	5027	1+
927.45840	1996	1+
946.53537	1274	
946.53538	1920	1+
1009.48563	6281	1+
1051.49084	1348	
1087.48960	1414	
1095.50218	2730	1+
1108.54910	1149	
1115.50622	1770	
1116.50641	1169	
1298.58082	4513	1+
1452.73064	8616	1+
1458.62489	2984	1+
1516.72641	1050	
1516.73533	15758	1+
1539.76089	4272	1+
1603.76741	8345	1+
1766.83091	6115	1+
1801.87927	2390	1+
END IONS

###FS:    #m/z: 929.19340 #charge   3
###MaxRes:#m/z:  0.00000 #charge-128
###MS: 1246
###MSMS: 1247
BEGIN IONS
TITLE=Cmpd 435, AutoMSn(929.1934), 21.1 min
RTINSECONDS=1265.59
SCANS=MS: 1246 MSMS: 1247
PEPMASS=929.19340	336432
CHARGE=3+
346.17463	1563	
389.14798	2355	1+
402.23480	5132	1+
437.18530	18232	1+
459.26070	2953	
522.26978	1658	1+
550.26085	5684	1+
584.28469	1005	1+
660.32721	965	1+
665.29230	6863	1+
668.31992	1128	
673.30253	1158	1+
698.34024	1054	1+
752.33356	3439	1+
778.35846	1040	1+
784.04143	14000	1+
784.37314	16034	1+
784.70910	10289	1+
821.34615	2162	
839.36058	7345	1+
859.38325	1441	
903.44078	1143	
928.43858	1355	
928.69318	1812	
933.19733	1308	
953.13362	1289	1+
958.80034	10240	1+
959.13502	9918	1+
959.46926	8102	1+
987.81352	3392	1+
988.14100	2424	1+
988.47879	2248	
1016.82167	1634	
1017.15072	2407	
1017.49472	2389	
1017.83527	1139	
1055.16498	2097	
1055.49773	5045	
1055.83534	3930	
1056.16340	3083	
1056.50180	1961	
1092.85909	3325	1+
1093.18944	2609	
1093.52875	1996	
1146.19547	1203	
1146.52923	2300	
1146.87031	1854	
1147.19356	1594	
1363.63303	12783	1+
1459.66260	3875	1+
1477.70642	2017	1+
1516.73662	11332	1+
1571.69011	2674	1+
1575.66184	2522	1+
1592.72182	5634	1+
1603.75464	16842	1+
1620.71613	8283	1+
1643.74159	4722	1+
1718.79197	9684	1+
1719.31151	6725	1+
1734.75354	12020	1+
1766.83025	40772	1+
1800.86031	5204	1+
1819.84329	2857	1+
1829.81938	8043	1+
1840.33506	1863	1+
1847.85033	37120	1+
1848.35822	12347	1+
1856.86561	52697	1+
1857.37553	43108	1+
1862.86991	2775	1+
1865.89488	46909	1+
1929.89394	3132	1+
1946.91474	9548	1+
1978.98407	8761	1+
2093.02070	13037	1+
2350.10393	3926	1+
END IONS

###FS:    #m/z: 1238.25072 #charge   1
###MaxRes:#m/z:  0.00000 #charge-128
###MS: 1246
###MSMS: 1248
BEGIN IONS
TITLE=Cmpd 436, AutoMSn(1238.2507), 21.1 min
RTINSECONDS=1266.1
SCANS=MS: 1246 MSMS: 1248
PEPMASS=1238.25072	51055
CHARGE=1+
366.13961	124	
402.22335	134	
667.79146	108	
906.67416	112	
1233.24893	104	
1237.28775	116	
1238.25574	2644	1+
END IONS

###FS:    #m/z: 1076.18725 #charge   2
###MaxRes:#m/z:  0.00000 #charge-128
###MS: 1246
###MSMS: 1249
BEGIN IONS
TITLE=Cmpd 437, AutoMSn(1076.1873), 21.1 min
RTINSECONDS=1266.6
SCANS=MS: 1246 MSMS: 1249
PEPMASS=1076.18725	33098
CHARGE=2+
348.11819	132	
364.13111	113	
366.13919	3452	1+
402.23027	118	
437.17785	176	
442.23412	121	
479.74030	141	
528.19190	364	
535.80477	148	
569.22244	182	
615.31281	206	
657.23409	422	
690.24295	111	
731.27894	262	
759.34914	108	
817.78373	105	
821.38991	113	
924.92178	117	
926.40984	135	
928.93593	222	
929.44844	168	
933.96232	112	
1073.58683	119	
1077.46949	148	
1079.25661	110	
1313.20933	138	
END IONS

###FS:    #m/z: 712.30707 #charge   2
###MaxRes:#m/z:  0.00000 #charge-128
###MS: 1250
###MSMS: 1251
BEGIN IONS
TITLE=Cmpd 438, AutoMSn(712.3071), 21.2 min
RTINSECONDS=1269.63
SCANS=MS: 1250 MSMS: 1251
PEPMASS=712.30707	30537
CHARGE=2+
318.09090	390	
331.20659	277	
344.14701	236	
348.12071	317	
366.13091	449	
394.12694	308	
402.23750	686	1+
431.18352	359	1+
453.16350	242	
463.14125	580	1+
481.16116	1883	1+
518.91026	715	1+
519.24839	294	
544.25370	512	1+
556.59836	1050	1+
556.93391	865	
557.26857	321	
562.27785	2021	1+
570.22368	428	1+
572.24835	258	
585.21585	554	1+
594.29003	733	1+
598.22471	448	1+
616.22739	1013	1+
626.25507	310	1+
644.21878	775	1+
652.66777	930	1+
675.36012	401	
677.27061	227	
681.80242	331	
686.29409	766	
686.80261	390	
698.29722	318	1+
700.00072	693	1+
700.32369	735	1+
700.66792	381	
707.30979	472	1+
710.32924	233	
731.27022	463	1+
754.68268	300	
776.39066	270	1+
824.34378	507	1+
831.35421	445	1+
831.68768	283	
833.42270	511	
846.27722	442	1+
860.04939	339	1+
860.38537	442	1+
890.93661	239	
943.29596	249	
948.94931	407	1+
961.30269	2729	1+
970.48176	1232	1+
1049.99118	254	
1056.38638	250	
1074.39669	1907	1+
1184.58340	829	1+
1324.63916	2175	1+
1371.07987	1109	1+
1421.69703	824	1+
END IONS

###FS:    #m/z: 1076.18622 #charge   2
###MaxRes:#m/z:  0.00000 #charge-128
###MS: 1250
###MSMS: 1252
BEGIN IONS
TITLE=Cmpd 439, AutoMSn(1076.1862), 21.2 min
RTINSECONDS=1270.13
SCANS=MS: 1250 MSMS: 1252
PEPMASS=1076.18622	29038
CHARGE=2+
366.13613	2039	1+
479.74467	161	
528.19577	369	1+
657.23941	167	
731.27100	178	
802.89866	102	
1076.20840	105	
1076.49747	118	
1081.13247	123	
1179.01800	107	
1205.44059	106	
1313.20814	112	
1325.37029	149	
1366.82459	159	
1367.52836	141	
END IONS

###FS:    #m/z: 1238.25125 #charge   1
###MaxRes:#m/z:  0.00000 #charge-128
###MS: 1250
###MSMS: 1253
BEGIN IONS
TITLE=Cmpd 440, AutoMSn(1238.2513), 21.2 min
RTINSECONDS=1270.63
SCANS=MS: 1250 MSMS: 1253
PEPMASS=1238.25125	34133
CHARGE=1+
366.13431	234	
402.22423	102	
657.22568	380	
1238.25353	1132	1+
END IONS

###FS:    #m/z: 712.55827 #charge   2
###MaxRes:#m/z:  0.00000 #charge-128
###MS: 1254
###MSMS: 1255
BEGIN IONS
TITLE=Cmpd 441, AutoMSn(712.5583), 21.2 min
RTINSECONDS=1273.65
SCANS=MS: 1254 MSMS: 1255
PEPMASS=712.55827	44209
CHARGE=2+
318.09574	625	
348.12147	499	
366.13358	865	1+
394.12612	355	
402.23823	632	
431.18314	502	1+
435.14749	298	1+
453.16317	480	1+
463.14118	377	1+
480.56452	475	1+
482.16240	907	1+
518.90299	817	
519.24108	422	1+
544.26077	364	1+
550.59621	361	
556.60103	1243	1+
556.93984	517	
557.26141	536	
562.27381	2027	1+
564.44454	642	
568.19844	409	1+
585.20961	416	
594.24467	357	
594.75131	305	
598.21505	387	1+
616.23252	957	1+
633.30940	476	1+
644.22269	1252	1+
652.66291	416	1+
671.31917	316	
675.35772	585	1+
689.01453	380	1+
689.29635	310	1+
699.99559	1020	1+
700.32941	888	1+
700.66223	436	
707.36076	256	1+
711.21584	350	
711.32517	1175	1+
754.34718	811	1+
754.67730	663	1+
755.00738	362	
768.84325	461	
769.34233	629	1+
776.41339	334	1+
793.35677	480	1+
824.32924	495	1+
825.89512	305	
831.02325	445	1+
831.37203	777	1+
831.68459	496	
833.40955	333	
846.28087	445	1+
860.37273	428	1+
861.04058	299	
869.76495	386	
891.43894	393	
948.46924	330	
961.30612	5456	1+
970.49057	1288	1+
1074.38148	2648	1+
1086.29023	799	
1184.57970	1126	1+
1189.62282	1070	1+
1324.64444	2557	1+
1371.08984	1694	1+
1371.58051	1999	1+
1421.62819	864	1+
END IONS

###FS:    #m/z: 397.22039 #charge   3
###MaxRes:#m/z:  0.00000 #charge-128
###MS: 1254
###MSMS: 1256
BEGIN IONS
TITLE=Cmpd 442, AutoMSn(397.2204), 21.2 min
RTINSECONDS=1274.15
SCANS=MS: 1254 MSMS: 1256
PEPMASS=397.22039	25923
CHARGE=3+
329.21847	255	
339.20369	325	
341.14783	276	
348.66603	272	
357.20349	844	1+
359.15488	1705	1+
366.24179	273	
371.15516	385	
384.26043	461	
385.19222	472	
391.74050	753	
393.21242	7080	1+
396.25153	554	
397.18243	338	
398.25813	625	1+
399.81955	542	
401.28635	11446	1+
401.85734	523	
401.94399	384	
407.99934	594	
413.17926	1238	1+
419.99146	946	
429.21121	423	1+
444.25560	784	1+
472.24475	574	1+
482.24031	301	
500.21461	1084	1+
510.19606	645	
527.23950	533	
528.20883	4935	1+
532.32546	8510	1+
534.82682	1792	1+
540.98814	347	
545.23639	2986	1+
566.22704	475	1+
583.25357	298	
613.28775	333	
613.29527	1126	1+
630.32240	438	
638.68978	346	
641.29296	659	
645.41508	2705	1+
658.31663	1471	1+
760.43918	4548	1+
888.52835	485	1+
974.50434	392	1+
END IONS

###FS:    #m/z: 949.40607 #charge   3
###MaxRes:#m/z:  0.00000 #charge-128
###MS: 1254
###MSMS: 1257
BEGIN IONS
TITLE=Cmpd 443, AutoMSn(949.4061), 21.2 min
RTINSECONDS=1274.65
SCANS=MS: 1254 MSMS: 1257
PEPMASS=949.40607	21695
CHARGE=3+
346.18709	146	
348.11502	129	
366.13885	234	
389.15667	134	
402.23654	197	
437.17618	288	1+
480.25125	153	
481.16161	430	1+
528.18848	317	1+
595.33478	228	
616.22630	434	1+
644.21317	354	1+
671.59266	123	
682.31998	121	
720.32244	138	
731.25520	162	
777.85413	241	
818.42655	126	
834.39633	312	
909.65351	110	
913.70288	120	
914.39912	876	1+
914.73534	1062	1+
915.06512	1622	
945.06041	170	
945.42699	110	
945.72866	120	
946.45510	151	
947.56715	394	1+
949.45906	211	
949.70882	134	
952.45948	115	
1006.94745	110	
2097.94358	551	1+
END IONS

###FS:    #m/z: 712.55859 #charge   2
###MaxRes:#m/z:  0.00000 #charge-128
###MS: 1258
###MSMS: 1259
BEGIN IONS
TITLE=Cmpd 444, AutoMSn(712.5586), 21.3 min
RTINSECONDS=1277.68
SCANS=MS: 1258 MSMS: 1259
PEPMASS=712.55859	41182
CHARGE=2+
318.09074	582	
348.12211	320	1+
366.12500	479	1+
394.12512	347	
402.23200	613	1+
431.17563	480	1+
435.13569	298	1+
453.16472	340	
463.14274	378	
482.15228	771	
518.91863	270	
519.24195	457	
543.25721	593	1+
556.59737	1017	
556.94034	465	
557.26725	605	
562.27645	2285	1+
564.43468	419	
571.20394	456	
594.25502	265	
598.21697	504	1+
616.22176	762	1+
625.80046	493	1+
632.99592	205	1+
633.28991	261	1+
644.21760	1004	1+
653.69458	368	
662.82361	953	
663.32296	1169	1+
675.35744	781	1+
681.30058	281	1+
685.54931	749	1+
686.31820	263	
697.29904	423	1+
700.00149	699	1+
700.31981	649	1+
700.65550	460	1+
709.33620	592	1+
710.81789	368	1+
711.20735	310	
712.34934	863	1+
727.39016	546	
755.01227	288	
824.34855	407	1+
831.37950	422	
831.70241	300	
833.41857	381	
860.03766	460	1+
869.76183	579	
890.93757	277	
943.27862	279	1+
948.96468	324	1+
957.44714	243	1+
961.30914	4745	1+
970.48708	797	1+
1060.30511	358	
1074.38844	2079	1+
1184.58198	601	1+
1371.08565	1080	1+
1413.68195	538	1+
END IONS

###FS:    #m/z: 397.22123 #charge   3
###MaxRes:#m/z:  0.00000 #charge-128
###MS: 1258
###MSMS: 1260
BEGIN IONS
TITLE=Cmpd 445, AutoMSn(397.2212), 21.3 min
RTINSECONDS=1278.18
SCANS=MS: 1258 MSMS: 1260
PEPMASS=397.22123	32179
CHARGE=3+
326.15817	379	
341.15674	473	
357.21197	392	
359.15831	929	
368.17246	248	
371.14549	285	
376.23083	254	
384.26291	497	
385.18456	530	
392.28006	295	
393.21325	6095	1+
396.24065	1482	1+
399.83485	475	
401.28553	12258	1+
401.85556	350	
401.94650	309	
413.17607	1331	1+
444.24470	632	1+
456.23157	263	
472.23862	559	1+
498.27045	244	
500.21508	1368	1+
502.29028	337	
510.21502	316	
527.23369	500	
528.20958	4406	1+
532.32604	7539	1+
535.80621	865	
540.04284	253	
542.31047	349	
545.23437	2224	1+
566.23401	325	
613.29989	1243	1+
613.30529	283	
630.32523	650	1+
630.32647	554	
641.29201	334	
645.40775	2325	1+
658.31933	1321	1+
760.43942	3808	1+
888.51613	455	1+
END IONS

###FS:    #m/z: 595.32396 #charge   2
###MaxRes:#m/z:  0.00000 #charge-128
###MS: 1258
###MSMS: 1261
BEGIN IONS
TITLE=Cmpd 446, AutoMSn(595.3240), 21.3 min
RTINSECONDS=1278.68
SCANS=MS: 1258 MSMS: 1261
PEPMASS=595.32396	23644
CHARGE=2+
334.16088	116	
359.15378	127	
385.18080	192	
401.27922	433	1+
413.17094	120	
436.25883	156	
442.24201	208	
450.21186	124	
450.76228	117	
479.73800	197	
483.21145	181	
502.27713	201	
519.26678	116	
528.21318	288	1+
532.33322	694	1+
542.25230	147	
545.23283	486	1+
574.31195	162	
578.28309	253	
580.31400	281	1+
586.80700	323	
592.32884	362	1+
594.35543	191	
597.30935	337	1+
599.30868	176	
630.31651	116	
645.40915	1066	1+
658.32139	150	
667.31360	123	
732.34709	385	
760.43303	2446	1+
769.67796	205	
888.53380	1417	1+
977.46102	228	
1003.54998	408	
1189.63813	1831	1+
END IONS

###FS:    #m/z: 1130.31522 #charge   2
###MaxRes:#m/z:  0.00000 #charge-128
###MS: 1262
###MSMS: 1263
BEGIN IONS
TITLE=Cmpd 447, AutoMSn(1130.3152), 21.4 min
RTINSECONDS=1281.71
SCANS=MS: 1262 MSMS: 1263
PEPMASS=1130.31522	27781
CHARGE=2+
366.13985	6015	1+
431.21377	172	
454.15769	626	
528.19004	393	
578.27042	1713	1+
586.36495	974	
606.30047	161	
657.23505	4808	1+
677.35516	161	
861.42560	1418	1+
869.16504	331	
956.46709	554	1+
958.48244	14335	1+
1045.51310	1584	1+
1129.60925	1640	1+
1229.59758	3258	1+
1229.60040	212	
END IONS

###FS:    #m/z: 664.68467 #charge   3
###MaxRes:#m/z:  0.00000 #charge-128
###MS: 1262
###MSMS: 1264
BEGIN IONS
TITLE=Cmpd 448, AutoMSn(664.6847), 21.4 min
RTINSECONDS=1282.21
SCANS=MS: 1262 MSMS: 1264
PEPMASS=664.68467	25472
CHARGE=3+
357.71766	879	
366.72546	573	
415.24917	601	
431.21798	819	
449.76208	729	
458.76364	357	
478.74506	388	
493.27928	353	
498.26725	471	
506.78333	729	
507.28308	480	
515.78777	347	
521.23896	520	
532.32531	415	
536.75331	465	
537.26686	370	
563.30830	807	1+
564.81207	353	
578.27185	2953	1+
601.34598	1876	1+
619.34690	3059	1+
657.67293	645	1+
663.34814	427	
669.88951	464	
677.33246	1093	1+
704.44130	525	
714.42700	2860	1+
732.43904	11264	1+
764.37316	1031	1+
861.42469	6522	1+
916.52281	846	1+
958.48056	30665	1+
969.90850	586	
1012.55269	449	
1013.54765	426	
1030.56178	4277	1+
1041.19161	658	
1256.60279	374	
1256.60978	7313	1+
END IONS

###FS:    #m/z: 1097.90381 #charge   2
###MaxRes:#m/z:  0.00000 #charge-128
###MS: 1262
###MSMS: 1265
BEGIN IONS
TITLE=Cmpd 449, AutoMSn(1097.9038), 21.4 min
RTINSECONDS=1282.71
SCANS=MS: 1262 MSMS: 1265
PEPMASS=1097.90381	21443
CHARGE=2+
366.13980	7812	1+
434.22970	304	
454.15177	600	
478.73512	399	
523.26146	1535	
523.76351	801	
528.20119	420	
535.80396	499	
578.27139	2130	1+
657.23394	5241	1+
677.34337	422	
764.37046	283	
861.41546	3454	1+
958.48099	25949	1+
1229.59030	304	
1229.59924	5320	1+
END IONS

###FS:    #m/z: 1097.90496 #charge   2
###MaxRes:#m/z:  0.00000 #charge-128
###MS: 1266
###MSMS: 1267
BEGIN IONS
TITLE=Cmpd 450, AutoMSn(1097.9050), 21.4 min
RTINSECONDS=1285.75
SCANS=MS: 1266 MSMS: 1267
PEPMASS=1097.90496	73540
CHARGE=2+
366.13937	10871	1+
431.21450	594	
454.15282	701	
521.25493	428	
523.25942	2063	
523.76911	485	
528.18876	631	
535.80528	670	
578.27091	3010	1+
657.23373	8123	1+
764.37409	532	
861.42396	5031	1+
958.48081	38004	1+
1229.59522	563	
1229.59677	8844	1+
END IONS

###FS:    #m/z: 663.35509 #charge   3
###MaxRes:#m/z:  0.00000 #charge-128
###MS: 1266
###MSMS: 1268
BEGIN IONS
TITLE=Cmpd 451, AutoMSn(663.3551), 21.4 min
RTINSECONDS=1286.25
SCANS=MS: 1266 MSMS: 1268
PEPMASS=663.35509	62394
CHARGE=3+
357.72072	1241	
366.72640	751	
470.73765	654	
478.73542	670	
498.27272	906	
506.78389	992	
507.27987	881	
515.78822	609	
519.74164	890	
521.24719	767	
532.32173	983	
536.76366	1417	
537.26773	715	
564.31647	986	
564.81731	948	
578.27148	6179	1+
601.34629	3065	1+
619.35569	3494	
657.68252	1305	
658.01797	1135	
658.36024	616	
677.34053	1126	
704.43994	943	
714.42628	4478	1+
732.43935	18888	1+
764.37810	1297	
829.49122	1592	1+
861.42492	14898	1+
916.52427	1991	1+
958.48060	61251	1+
1012.54927	723	
1013.55045	655	
1030.56825	8038	1+
1238.60963	3532	1+
1256.60621	12640	1+
END IONS

###FS:    #m/z: 1130.31327 #charge   2
###MaxRes:#m/z:  0.00000 #charge-128
###MS: 1266
###MSMS: 1269
BEGIN IONS
TITLE=Cmpd 452, AutoMSn(1130.3133), 21.4 min
RTINSECONDS=1286.75
SCANS=MS: 1266 MSMS: 1269
PEPMASS=1130.31327	45603
CHARGE=2+
366.13968	6679	1+
451.21884	177	
454.15973	833	
521.25334	186	
523.26081	993	
523.75878	565	
528.19209	655	
578.26922	1458	1+
614.30651	194	
657.23461	5573	1+
677.33150	207	
764.38523	206	
859.40739	175	
861.42382	1657	1+
956.45573	443	1+
958.48098	17373	1+
1045.52453	240	
1129.63427	1185	1+
1136.05680	248	
1136.52735	184	
1229.59605	3541	1+
END IONS

###FS:    #m/z: 1097.90333 #charge   2
###MaxRes:#m/z:  0.00000 #charge-128
###MS: 1270
###MSMS: 1271
BEGIN IONS
TITLE=Cmpd 453, AutoMSn(1097.9033), 21.5 min
RTINSECONDS=1289.77
SCANS=MS: 1270 MSMS: 1271
PEPMASS=1097.90333	100171
CHARGE=2+
366.13857	11195	1+
431.21858	599	
454.15465	1091	
479.23717	506	
521.24910	506	
523.26227	2010	
523.75824	763	
528.18373	863	
578.26996	2660	1+
657.23488	9448	1+
677.33710	648	
764.36897	638	
861.42138	4865	1+
958.48051	43208	1+
1229.59263	724	
1229.59664	10914	1+
END IONS

###FS:    #m/z: 663.01649 #charge   2
###MaxRes:#m/z:  0.00000 #charge-128
###MS: 1270
###MSMS: 1272
BEGIN IONS
TITLE=Cmpd 454, AutoMSn(663.0165), 21.5 min
RTINSECONDS=1290.28
SCANS=MS: 1270 MSMS: 1272
PEPMASS=663.01649	76819
CHARGE=2+
402.23481	1043	
415.25437	917	
506.78354	1409	
515.78750	624	
519.74255	804	
521.24715	759	
532.32365	1128	
536.76645	1694	
537.26864	733	
564.31952	1175	
578.26980	6270	1+
601.34180	4036	1+
605.27466	867	
619.34374	4550	1+
620.79701	799	
657.68461	1690	
658.01343	1755	
658.35068	960	
677.33477	1168	
694.36590	1172	
694.87787	1431	
703.39603	1921	1+
714.42795	5889	1+
718.35573	1559	
732.44083	18398	1+
764.37245	1356	
819.40607	646	
861.42643	16797	1+
881.42092	779	
892.43880	631	
916.53265	1095	
958.48009	65349	1+
995.52121	2323	1+
1012.55908	692	
1030.56683	7715	1+
1256.61315	12507	1+
END IONS

###FS:    #m/z: 577.81344 #charge   2
###MaxRes:#m/z:  0.00000 #charge-128
###MS: 1270
###MSMS: 1273
BEGIN IONS
TITLE=Cmpd 455, AutoMSn(577.8134), 21.5 min
RTINSECONDS=1290.78
SCANS=MS: 1270 MSMS: 1273
PEPMASS=577.81344	44429
CHARGE=2+
324.19247	3245	1+
366.68803	797	
395.26170	1979	1+
407.22024	486	
414.21418	530	
423.25918	1653	
431.23532	2985	1+
506.29620	2928	1+
524.30702	2626	1+
560.27995	8146	1+
577.32320	1769	1+
582.26638	831	
586.36605	667	
614.30135	576	
631.31596	15692	1+
688.33059	577	
697.01942	424	
714.34820	1491	1+
732.36353	30075	1+
813.41967	450	
831.43164	8169	1+
END IONS

###FS:    #m/z: 577.81409 #charge   2
###MaxRes:#m/z:  0.00000 #charge-128
###MS: 1274
###MSMS: 1275
BEGIN IONS
TITLE=Cmpd 456, AutoMSn(577.8141), 21.6 min
RTINSECONDS=1293.81
SCANS=MS: 1274 MSMS: 1275
PEPMASS=577.81409	80744
CHARGE=2+
324.19388	3100	1+
366.68857	1321	
395.26380	1783	
401.85747	736	
407.22552	607	
423.26156	2461	1+
431.23435	4273	1+
506.29682	3390	1+
524.30661	3442	1+
543.25301	596	
560.28014	9897	1+
577.32348	1979	1+
582.26072	1249	
614.29368	680	
631.31501	20663	1+
714.34343	2314	1+
732.36307	40803	1+
813.42528	673	
831.43043	10464	1+
END IONS

###FS:    #m/z: 1106.10655 #charge   2
###MaxRes:#m/z:  0.00000 #charge-128
###MS: 1274
###MSMS: 1276
BEGIN IONS
TITLE=Cmpd 457, AutoMSn(1106.1066), 21.6 min
RTINSECONDS=1294.31
SCANS=MS: 1274 MSMS: 1276
PEPMASS=1106.10655	41996
CHARGE=2+
366.13987	11704	1+
431.22122	402	
454.15366	584	
478.73963	343	
521.24769	374	
528.19803	482	
578.26754	2398	1+
622.83980	455	
657.23463	8720	1+
667.79838	290	
677.34717	372	
764.36548	388	
859.40138	299	
861.42193	3475	1+
958.48164	27403	1+
1045.50788	2352	1+
1229.59037	436	
1229.59642	6997	1+
END IONS

###FS:    #m/z: 646.82949 #charge   2
###MaxRes:#m/z:  0.00000 #charge-128
###MS: 1274
###MSMS: 1277
BEGIN IONS
TITLE=Cmpd 458, AutoMSn(646.8295), 21.6 min
RTINSECONDS=1294.81
SCANS=MS: 1274 MSMS: 1277
PEPMASS=646.82949	43346
CHARGE=2+
330.16634	421	
345.22525	275	
369.18043	359	
376.17742	188	
378.13307	229	
395.77032	225	
402.22806	523	1+
413.20751	190	
429.18530	382	1+
431.21244	2230	1+
438.10594	189	
446.27366	248	
447.19364	396	1+
449.25397	183	
451.22885	178	
475.47734	188	
489.23828	224	
491.21339	590	1+
515.25815	366	1+
534.29320	316	1+
536.77950	231	
541.27200	322	1+
543.32289	2264	1+
550.01998	236	
550.27535	326	
560.27057	765	1+
582.31123	364	1+
600.34393	8208	1+
631.31756	177	
642.33676	412	1+
647.35071	342	1+
650.31780	277	
693.30982	491	1+
697.33718	290	1+
715.36858	6598	1+
725.93063	172	
726.30881	863	
737.30708	276	
810.41607	174	
844.42321	297	
844.46010	251	1+
862.43924	4814	1+
872.18285	250	
959.44692	462	1+
977.47108	7370	1+
1072.54431	233	
1090.55077	3712	1+
END IONS

###FS:    #m/z: 987.03678 #charge   3
###MaxRes:#m/z:  0.00000 #charge-128
###MS: 1278
###MSMS: 1279
BEGIN IONS
TITLE=Cmpd 459, AutoMSn(987.0368), 21.6 min
RTINSECONDS=1297.86
SCANS=MS: 1278 MSMS: 1279
PEPMASS=987.03678	159887
CHARGE=3+
554.22660	1331	
576.27502	2718	1+
577.15790	2100	1+
581.65491	1184	
590.64951	6421	1+
590.98181	4638	1+
591.31789	2452	
603.25415	11450	1+
603.58687	10405	1+
603.92016	5376	1+
632.26473	2641	1+
632.59218	1126	
632.93064	1171	
639.67416	4884	1+
640.00711	3599	1+
640.33767	1860	
672.69826	5104	1+
673.03076	4093	
673.36137	3204	1+
704.61548	3095	1+
704.94773	1992	
705.28623	1829	
715.71111	7767	1+
716.04495	7067	1+
716.37541	4351	
742.95813	1522	1+
748.73316	2725	1+
749.06711	3015	1+
749.40474	2173	
767.76659	4377	1+
768.07154	1830	
768.40474	1637	
796.30574	2583	1+
796.63690	3685	1+
796.97217	3029	1+
834.64004	3053	1+
834.97321	2137	
835.30989	2495	1+
853.54973	1289	1+
877.65629	1242	1+
877.98042	1180	
878.33934	1339	
881.54571	10254	1+
891.33738	1220	
896.66332	4040	1+
896.99504	3470	1+
897.33337	4105	1+
929.68631	3365	1+
930.01907	3438	1+
930.35743	3233	1+
940.58500	2476	1+
950.55334	3808	1+
968.57911	22453	1+
972.69943	1482	1+
994.10488	1074	1+
994.49534	1317	
1042.48154	1536	
1065.63015	4784	1+
1107.43345	1442	
1161.65159	3201	1+
1177.53332	4480	1+
1251.45431	1406	
1251.96382	1441	
1252.44690	1334	
1275.76458	12612	1+
1344.49320	4903	1+
1344.99442	2137	
1345.99926	1669	
1435.79948	7305	1+
1538.60452	3078	1+
1606.86665	11617	1+
1639.64709	5164	1+
1710.67616	2765	1+
1769.92795	21785	1+
1807.73612	71547	1+
1894.77158	9283	1+
1916.99700	22546	1+
1951.79055	25253	1+
1966.91762	8451	1+
2016.06670	16693	1+
2111.82130	13702	1+
2128.10341	1471	1+
2145.10786	28785	1+
2226.84936	10776	1+
2244.18140	11729	1+
2301.20135	3768	1+
2386.88449	5499	1+
2430.24273	3567	1+
END IONS

###FS:    #m/z: 716.04398 #charge   3
###MaxRes:#m/z:  0.00000 #charge-128
###MS: 1278
###MSMS: 1280
BEGIN IONS
TITLE=Cmpd 460, AutoMSn(716.0440), 21.6 min
RTINSECONDS=1298.36
SCANS=MS: 1278 MSMS: 1280
PEPMASS=716.04398	117952
CHARGE=3+
380.21289	2768	
389.21614	1841	
409.21795	4669	
431.21734	3154	
445.75816	3380	
519.73904	2404	
521.25318	1880	
528.78936	2899	
572.31528	1959	
577.30662	3243	
577.80043	1702	
578.27277	12174	1+
634.84570	1897	
643.35232	4638	
643.85277	4092	
677.34169	2504	
685.34959	1716	
685.85134	2220	
690.39162	5273	1+
704.36607	1827	
704.69565	2749	
705.03208	1754	
710.03502	9283	1+
710.37161	14420	1+
710.70408	10314	
759.41274	8131	1+
764.37087	3016	
777.42250	12955	1+
861.42767	35610	1+
872.49944	33520	1+
890.50891	42642	1+
958.48264	200134	1+
987.56395	5508	1+
1072.51728	2773	
1072.53901	16483	1+
1074.58252	2749	
1170.62681	14775	1+
1188.63691	23748	1+
1238.59520	13501	1+
1256.60667	2314	
1256.60977	85459	1+
END IONS

###FS:    #m/z: 1233.79432 #charge   2
###MaxRes:#m/z:  0.00000 #charge-128
###MS: 1278
###MSMS: 1281
BEGIN IONS
TITLE=Cmpd 461, AutoMSn(1233.7943), 21.6 min
RTINSECONDS=1298.86
SCANS=MS: 1278 MSMS: 1281
PEPMASS=1233.79432	94328
CHARGE=2+
366.14265	485	
533.31754	439	
576.27313	444	1+
657.23548	989	1+
704.94532	237	
718.40794	383	
718.90621	269	
849.43135	277	
881.53620	721	1+
943.21998	297	
968.57247	1997	1+
976.40307	242	
1019.65019	560	
1056.41870	268	
1154.61559	938	1+
1219.51518	299	
1227.29342	665	
1227.45968	346	
1227.85190	238	
1232.47299	269	
1232.73918	351	
1233.29351	558	
1236.39885	295	
1239.57562	495	
1240.56401	320	
1240.83922	261	
1245.68508	285	
1257.40931	410	
1270.10939	235	
1275.76769	1635	1+
1346.02060	239	
1606.87335	945	1+
1769.93179	1903	1+
1807.74846	2307	1+
1917.01632	1533	1+
2016.06837	1485	1+
2145.12385	1267	1+
2244.17829	1588	1+
2457.57532	1287	1+
2458.10909	1044	1+
2466.08075	24641	1+
2466.58538	24276	1+
END IONS

###FS:    #m/z: 987.43838 #charge   3
###MaxRes:#m/z:  0.00000 #charge-128
###MS: 1282
###MSMS: 1283
BEGIN IONS
TITLE=Cmpd 462, AutoMSn(987.4384), 21.7 min
RTINSECONDS=1301.89
SCANS=MS: 1282 MSMS: 1283
PEPMASS=987.43838	412510
CHARGE=3+
533.31752	7714	1+
533.82273	3019	
576.27879	4969	1+
577.15683	2853	
581.64996	2412	
590.65071	10478	1+
590.98698	8417	
591.32091	4771	
603.25163	24782	1+
603.58782	17632	1+
603.92017	13045	1+
632.26802	4216	1+
639.67421	8573	1+
640.00485	6992	
640.33901	5260	
672.69634	11498	1+
673.02984	8230	
673.36758	5236	
704.61034	5163	1+
704.94461	5807	1+
705.27898	3839	
715.71028	15394	1+
716.04402	15108	1+
716.37823	7288	
742.95984	2873	1+
748.73430	5168	1+
749.07002	4875	
749.40384	3024	
767.74132	4077	1+
768.07920	3641	
768.41170	2504	
796.29697	7638	1+
796.63438	6665	1+
796.96864	5079	
802.36147	2921	1+
834.64449	6331	1+
834.97723	6258	1+
835.31331	4023	
849.10054	2882	1+
877.65234	3132	1+
877.99171	3037	
878.32832	2429	
881.54629	16413	1+
890.65916	3044	1+
890.99586	3647	1+
896.66487	10295	1+
896.99908	8414	1+
897.33532	8677	1+
902.39911	2558	1+
902.81336	2647	1+
929.68747	8021	1+
930.01808	8728	1+
930.35478	8308	1+
940.78487	2941	1+
950.53597	3978	1+
968.58031	39468	1+
972.69436	2914	1+
973.03517	3056	1+
984.45419	7243	1+
984.96404	4879	1+
994.11508	2715	1+
1036.46294	2405	
1042.48107	2672	
1042.81221	2857	
1047.56068	4314	1+
1107.44090	2833	
1161.66148	6078	1+
1251.45572	7997	1+
1251.95714	4030	
1252.95427	2727	
1275.76322	25627	1+
1344.48846	12700	1+
1344.98864	11067	1+
1435.79871	14895	1+
1538.59609	6246	1+
1606.86173	23877	1+
1639.64848	11178	1+
1710.67773	5323	1+
1769.92956	51684	1+
1807.73695	157868	1+
1894.77092	19773	1+
1916.99509	49742	1+
1951.79102	62803	1+
1973.79231	3694	1+
2016.06505	42036	1+
2111.82004	29617	1+
2145.10786	66957	1+
2226.84893	25487	1+
2244.17855	28144	1+
2301.19844	10441	1+
2386.88502	14042	1+
2430.24319	8038	1+
END IONS

###FS:    #m/z: 846.74815 #charge   3
###MaxRes:#m/z:  0.00000 #charge-128
###MS: 1282
###MSMS: 1284
BEGIN IONS
TITLE=Cmpd 463, AutoMSn(846.7481), 21.7 min
RTINSECONDS=1302.39
SCANS=MS: 1282 MSMS: 1284
PEPMASS=846.74815	282393
CHARGE=3+
331.14182	9746	1+
348.19230	2309	
388.16813	3326	
390.10980	5245	
417.19203	1566	
441.75031	1515	
445.18676	3348	
477.14210	1961	
485.24405	6337	1+
498.28618	2245	
542.20594	2604	
560.21365	8909	1+
584.31494	4325	
590.82438	2240	
629.23919	1776	
647.25056	6559	1+
647.85329	2150	
704.26620	2369	
754.41446	8666	1+
761.28847	3401	
784.03655	6347	1+
784.38631	10590	1+
784.70832	5715	
789.71253	2319	
790.04705	84587	1+
790.38028	84255	1+
790.71527	53692	1+
828.07680	1551	
840.74559	8932	1+
841.07542	9925	1+
841.41334	6874	
844.69621	3902	1+
845.04524	5022	1+
845.38941	6147	1+
846.74868	71614	1+
847.08386	71402	1+
847.41726	52468	1+
882.47821	5532	1+
914.40568	2286	
971.42942	2187	
995.56033	2953	
1084.51203	3181	
1085.51547	1935	
1454.72313	23814	1+
1777.94155	13937	1+
1834.96271	12230	1+
1891.98336	25832	1+
1979.01561	24274	1+
2094.04874	10360	1+
2151.06951	15904	1+
2208.09183	51895	1+
2368.12507	17367	1+
END IONS

###FS:    #m/z: 716.04495 #charge   3
###MaxRes:#m/z:  0.00000 #charge-128
###MS: 1282
###MSMS: 1285
BEGIN IONS
TITLE=Cmpd 464, AutoMSn(716.0449), 21.7 min
RTINSECONDS=1302.89
SCANS=MS: 1282 MSMS: 1285
PEPMASS=716.04495	285005
CHARGE=3+
380.21192	3734	
389.21943	3204	
409.21964	7348	
431.21744	5123	
519.73804	3093	
521.25130	2834	
528.78957	3789	
572.31903	2781	
577.31289	4802	
577.81062	2631	
578.27501	19081	1+
634.84113	2926	
643.35033	8119	
643.85207	6041	
677.33961	4532	
685.34997	4207	
690.39353	8229	1+
704.36646	4780	
704.69861	4362	
705.03601	2996	
710.03663	17631	1+
710.37150	27623	1+
710.70550	22182	1+
716.04227	2597	
716.38062	3227	
759.41299	13403	1+
764.37523	4841	
777.42363	19735	1+
861.42645	56968	1+
872.49827	53113	1+
890.50908	78889	1+
958.48232	310122	1+
987.56449	8988	1+
1072.52242	3925	
1072.53656	25114	1+
1074.58544	3967	
1159.55933	2597	
1170.62531	23207	1+
1188.63803	39769	1+
1238.59420	19431	1+
1256.60597	3727	
1256.61089	138369	1+
END IONS

###FS:    #m/z: 846.74812 #charge   3
###MaxRes:#m/z:  0.00000 #charge-128
###MS: 1286
###MSMS: 1287
BEGIN IONS
TITLE=Cmpd 465, AutoMSn(846.7481), 21.8 min
RTINSECONDS=1305.91
SCANS=MS: 1286 MSMS: 1287
PEPMASS=846.74812	437703
CHARGE=3+
331.14102	12117	1+
348.18768	3691	
388.16459	4169	
390.10844	6497	
417.18932	2437	
441.74498	2536	
445.18511	3603	
485.24368	6290	
498.28616	2668	
542.20272	2412	
560.21409	9976	1+
584.31219	5400	
647.24497	5604	
647.84969	2346	
704.26464	3321	
754.41661	10789	1+
761.28586	4263	
784.03875	8188	1+
784.70942	5554	
789.39010	2140	
789.71409	2944	
790.04613	106395	1+
790.38041	103741	1+
790.71376	67105	1+
801.32146	1993	
840.74431	11999	1+
841.07813	10264	1+
841.41247	8183	
845.05381	4851	1+
845.39200	6653	1+
846.74911	89410	1+
847.08256	88803	1+
847.41689	67738	1+
882.47985	6796	1+
914.40305	2729	
971.42700	2584	
995.55967	2905	
1084.50945	3197	
1085.50172	2221	
1096.03835	2039	
1454.72121	25252	1+
1567.77471	17177	1+
1777.93944	18375	1+
1834.95875	14876	1+
1891.98476	30319	1+
1979.01473	31344	1+
2094.04189	11858	1+
2151.06090	20058	1+
2208.08645	63177	1+
2368.12252	21866	1+
END IONS

###FS:    #m/z: 987.23868 #charge   3
###MaxRes:#m/z:  0.00000 #charge-128
###MS: 1286
###MSMS: 1288
BEGIN IONS
TITLE=Cmpd 466, AutoMSn(987.2387), 21.8 min
RTINSECONDS=1306.41
SCANS=MS: 1286 MSMS: 1288
PEPMASS=987.23868	403858
CHARGE=3+
576.28155	3494	
577.15887	3429	1+
590.65042	9344	1+
590.98229	6479	
591.31953	4063	
603.25378	22888	1+
603.58756	16712	1+
603.92129	10329	1+
632.26772	4459	1+
632.59648	2213	
632.93159	2068	
639.67415	7999	1+
640.00611	4681	
640.33519	3474	
672.69675	7995	1+
673.02920	9168	1+
673.36826	5275	
704.61436	6843	1+
704.94739	4968	1+
705.28665	2607	
715.71098	10843	1+
716.04650	11221	1+
716.37784	7074	
748.73643	4470	1+
749.06687	4527	
749.40257	3390	
767.74228	3750	1+
768.07290	2976	
768.40533	2103	
796.29850	6176	1+
796.63260	5477	1+
796.97015	3924	
834.63955	4577	1+
834.97350	5172	1+
835.30524	3770	
849.43155	1978	
877.65798	2782	1+
877.98289	1987	
878.34803	2634	1+
881.54667	13774	1+
890.66684	2800	1+
896.66452	8278	1+
896.99920	8488	1+
897.33553	6665	1+
902.39242	2584	1+
929.68503	7383	1+
930.02119	6988	1+
930.35161	4917	
941.11453	1978	
950.53111	3189	1+
968.57742	37516	1+
972.70589	2243	1+
973.36879	2142	
1042.48470	2340	
1042.81107	2340	
1065.63262	8956	1+
1107.43788	2207	
1161.66178	6901	1+
1251.45681	6683	1+
1251.96115	3519	
1275.76849	23480	1+
1344.48737	10618	1+
1344.98889	9488	1+
1435.80203	13645	1+
1538.59979	4983	1+
1606.86307	18712	1+
1639.64733	9268	1+
1710.68244	4340	1+
1769.92974	40795	1+
1804.65674	4469	1+
1807.73667	136157	1+
1821.74879	3912	1+
1894.77532	19058	1+
1916.99565	42712	1+
1931.03473	3224	1+
1951.78935	52319	1+
1966.91890	12648	1+
2016.06390	35728	1+
2111.82039	24118	1+
2145.10562	59088	1+
2226.85213	21835	1+
2244.17777	25307	1+
2301.20177	7381	1+
2386.88017	12133	1+
2430.23418	7915	1+
END IONS

###FS:    #m/z: 716.04476 #charge   3
###MaxRes:#m/z:  0.00000 #charge-128
###MS: 1286
###MSMS: 1289
BEGIN IONS
TITLE=Cmpd 467, AutoMSn(716.0448), 21.8 min
RTINSECONDS=1306.91
SCANS=MS: 1286 MSMS: 1289
PEPMASS=716.04476	304676
CHARGE=3+
389.21554	2900	
409.21968	5925	
431.21664	4068	
519.74149	2392	
521.24997	2988	
528.78558	2820	
529.28561	2876	
572.31730	2413	
577.30825	5088	
577.80665	2437	
578.27422	16464	1+
634.84030	2333	
643.35069	5918	
643.84939	4260	
677.33884	3570	
685.35324	2470	
685.85010	2344	
690.39079	7209	1+
704.36597	2773	
704.69898	2902	
710.03496	13821	1+
710.37056	22413	1+
710.70540	17076	1+
716.37654	2585	
759.41535	16793	1+
764.36970	3901	
777.42484	17947	1+
861.42523	48896	1+
872.49862	45586	1+
890.50828	64430	1+
958.48178	267524	1+
987.56441	8174	1+
1072.52130	2838	
1072.53708	20480	1+
1074.58388	3257	
1159.55858	2387	
1170.62677	19539	1+
1188.64005	31379	1+
1238.59401	16802	1+
1256.60575	3047	
1256.60980	111103	1+
END IONS

###FS:    #m/z: 846.74808 #charge   3
###MaxRes:#m/z:  0.00000 #charge-128
###MS: 1290
###MSMS: 1291
BEGIN IONS
TITLE=Cmpd 468, AutoMSn(846.7481), 21.8 min
RTINSECONDS=1309.93
SCANS=MS: 1290 MSMS: 1291
PEPMASS=846.74808	397886
CHARGE=3+
331.14279	10457	1+
348.18739	2677	
388.16523	2586	
390.10930	5066	
417.19254	1903	
445.18703	2967	
477.14073	1577	
485.24734	4420	
498.28732	2494	
542.20337	1886	
560.21254	8475	1+
584.31314	4462	
590.82206	2157	
591.18414	1564	
647.24445	4330	
647.84847	2330	
648.34253	1940	
704.26314	2596	
754.41371	8361	1+
761.28970	4441	1+
784.03219	6482	1+
784.70737	4963	
789.38543	1950	
789.71567	2455	
790.04668	81460	1+
790.38100	77410	1+
790.71376	49089	1+
840.74068	8909	1+
841.07834	10166	1+
841.40748	6409	
845.04088	4283	1+
845.39464	4792	1+
846.74694	63841	1+
847.08307	65024	1+
847.41583	46480	1+
882.47708	5318	1+
914.39885	1655	
971.42271	1923	
995.56391	2237	
1084.51256	3067	
1085.50595	1849	
1454.72213	21920	1+
1567.78476	13895	1+
1777.93664	13522	1+
1834.96060	13846	1+
1891.98548	21523	1+
1979.01731	22218	1+
2094.04747	8588	1+
2151.06732	14621	1+
2208.08838	49494	1+
2368.11941	18149	1+
END IONS

###FS:    #m/z: 1233.79379 #charge   2
###MaxRes:#m/z:  0.00000 #charge-128
###MS: 1290
###MSMS: 1292
BEGIN IONS
TITLE=Cmpd 469, AutoMSn(1233.7938), 21.8 min
RTINSECONDS=1310.43
SCANS=MS: 1290 MSMS: 1292
PEPMASS=1233.79379	190875
CHARGE=2+
366.13884	822	1+
485.27221	243	
533.32249	637	1+
576.27707	314	1+
603.58633	257	
611.83908	204	
638.37948	612	1+
638.89738	190	
657.24003	966	1+
683.39542	265	1+
692.35903	186	
716.04612	241	
718.40506	398	1+
748.71942	362	1+
803.94251	185	
804.44988	242	
834.98201	194	
881.52590	517	1+
915.96198	317	
950.54892	187	
968.58551	874	1+
976.91245	420	
987.43891	210	
997.70630	381	
1107.41994	191	
1154.61008	250	
1155.62851	238	
1177.02913	194	
1232.63271	230	
1237.00593	197	
1239.53174	323	
1239.92942	204	
1244.49430	206	
1245.71683	196	
1270.13847	203	
1769.91486	1254	1+
1807.74126	1471	1+
1917.00536	1178	1+
2016.06470	855	1+
2145.10810	1533	1+
2244.18165	865	1+
2438.53765	388	1+
2457.08292	865	1+
2457.58217	712	1+
2462.77788	638	1+
2466.08941	14465	1+
2466.57340	14274	1+
END IONS

###FS:    #m/z: 1269.61410 #charge   2
###MaxRes:#m/z:  0.00000 #charge-128
###MS: 1290
###MSMS: 1293
BEGIN IONS
TITLE=Cmpd 470, AutoMSn(1269.6141), 21.8 min
RTINSECONDS=1310.93
SCANS=MS: 1290 MSMS: 1293
PEPMASS=1269.61410	75850
CHARGE=2+
348.18170	217	
366.13936	223	
479.72955	154	
657.23808	132	
754.39571	146	
873.37284	108	
885.96686	132	
969.58910	119	
1073.57865	186	
1074.03700	102	
1230.56066	101	
1233.99609	142	
1269.20005	226	
1269.61578	5265	1+
1270.11772	4752	1+
1283.50058	108	
END IONS

###FS:    #m/z: 764.38978 #charge   3
###MaxRes:#m/z:  0.00000 #charge-128
###MS: 1294
###MSMS: 1295
BEGIN IONS
TITLE=Cmpd 471, AutoMSn(764.3898), 21.9 min
RTINSECONDS=1313.95
SCANS=MS: 1294 MSMS: 1295
PEPMASS=764.38978	231843
CHARGE=3+
468.18398	3883	
514.25715	5813	
514.75599	3766	
578.27124	14020	1+
580.31091	4880	
580.81169	2908	
581.27393	9014	1+
606.29892	6212	
606.79734	4715	
614.81948	5075	
623.82570	2489	
624.32084	2261	
649.33711	4198	
649.83424	2559	
652.30795	24891	1+
667.34234	2805	
667.84570	2382	
677.33635	2917	
706.86319	2534	
752.38290	2511	
752.72200	3013	
758.38884	2615	
758.71716	3145	
764.37739	9002	1+
764.72715	2687	
861.42756	43988	1+
931.46298	44828	1+
949.47471	36682	1+
958.47912	235048	1+
1044.53605	75099	1+
1062.55695	67595	1+
1132.53769	4359	
1133.54103	2812	
1229.59739	207392	1+
1315.66913	20807	1+
1333.67139	4793	
1334.67620	3262	
1342.68014	12895	1+
END IONS

###FS:    #m/z: 1146.07546 #charge   2
###MaxRes:#m/z:  0.00000 #charge-128
###MS: 1294
###MSMS: 1296
BEGIN IONS
TITLE=Cmpd 472, AutoMSn(1146.0755), 21.9 min
RTINSECONDS=1314.45
SCANS=MS: 1294 MSMS: 1296
PEPMASS=1146.07546	66481
CHARGE=2+
366.14826	281	
468.18265	651	
479.74210	357	
578.26269	291	
581.26691	1457	1+
589.31499	656	1+
652.30124	2545	1+
657.23860	258	
688.97207	237	
958.48133	529	
1062.55468	414	
1063.55700	296	
1138.05603	250	
1140.55502	217	
1145.06510	478	
1145.58892	631	
1154.62409	244	
1229.58061	473	
1230.59634	254	
2291.15159	34236	1+
END IONS

###FS:    #m/z: 775.08764 #charge   2
###MaxRes:#m/z:  0.00000 #charge-128
###MS: 1294
###MSMS: 1297
BEGIN IONS
[truncated: 622,426 more chars]
