# Supplementary material for: Biochemical and proteomic analyses of venom from a new pit viper, Protobothrops kelomohy
Source: J Venom Anim Toxins Incl Trop Dis. 2022 Apr 11;28:e20210080. doi: 10.1590/1678-9199-JVATITD-2021-0080 (PMC9005077; doi:10.1590/1678-9199-JVATITD-2021-0080)
Supplement: Additional file 2. [file 1678-9199-jvatitd-28-e20210080-s2.zip › jvatitd-2021-0080_suppl2_20220324/Protobothrops replication2/Rep2_Protobothrops5_GE1_01_19260.mgf]

CHARGE=1+, 2+ and 3+
###	
###	\\10.11.12.207\(D) Data\Data\onrapak\2020\Feb-04-2020\Rep2_Protobothrops5_GE1_01_19260.d\analysis.baf
###	Rep2_Protobothrops5_GE1_01_19260.d
###	Instrument: micrOTOF-Q II
###    Rep2_Protobothrops5
###    PeakWidth 5.00, MiniumIntensity 100, S/N 1Apply threshold 0, Threshold 10
###    Retain Residuals no, Create neutrally no,
###    FullScan Parameters: AdductIon (+)+H (-)-H, LowMass 350, HighMass 3000, MaxCharge charge decon 4, MinPeaks 3
###    Perf. isotope decon yes, Max Charge Istopic decon 3, MW agreement 5.00, Abund. cutoff 3.00, Envelope cutoff 75.00
###    MaxRes   Parameters: AdductIon (+)+H (-)-H, LowMass 350, HighMass 3000 
###    Perf. isotope decon yes, Max Charge Istopic decon 3, Abund. cutoff 2.00
###    MSn      Parameters: AdductIon (+)+H (-)-H, LowMass 100, HighMass 2500 
###    Perf. isotope decon yes, Max Charge Istopic decon 2, Abund. cutoff 0.50
###    Global Charge Limit: yes 3, Prefer FullScan Result: yes, Export what: 2 (0=non deconv/1=deconv only/2=mixed), NoMSMSSignals: 25, Intensity threshold: 100, NoMSSignals (deconv): 2, NoMSSignals (non-deconv): 2, NormalizeData: no, SingleCharged: yes
###FS:    #m/z: 410.75223 #charge   1
###MaxRes:#m/z:  0.00000 #charge-128
###MS: 687
###MSMS: 688
BEGIN IONS
TITLE=Cmpd 1, AutoMSn(410.7522), 11.7 min
RTINSECONDS=703.059
SCANS=MS: 687 MSMS: 688
PEPMASS=410.75223	9223
CHARGE=1+
332.15661	121	
END IONS

###FS:    #m/z: 355.21014 #charge   3
###MaxRes:#m/z:  0.00000 #charge-128
###MS: 691
###MSMS: 692
BEGIN IONS
TITLE=Cmpd 2, AutoMSn(355.2101), 11.8 min
RTINSECONDS=707.094
SCANS=MS: 691 MSMS: 692
PEPMASS=355.21014	12116
CHARGE=3+
326.14398	127	
352.23998	113	
355.20727	110	
360.19961	539	
459.26923	1360	1+
464.27322	882	1+
475.24968	123	
492.26634	1695	1+
499.71840	136	
572.35075	386	1+
577.35080	118	
END IONS

###FS:    #m/z: 392.87736 #charge   3
###MaxRes:#m/z:  0.00000 #charge-128
###MS: 691
###MSMS: 693
BEGIN IONS
TITLE=Cmpd 3, AutoMSn(392.8774), 11.8 min
RTINSECONDS=707.595
SCANS=MS: 691 MSMS: 693
PEPMASS=392.87736	7013
CHARGE=3+
381.18932	393	
387.71456	108	
456.21651	198	
466.27364	294	
494.26833	855	1+
567.25026	281	
584.27335	169	
END IONS

###FS:    #m/z: 532.30981 #charge   2
###MaxRes:#m/z:  0.00000 #charge-128
###MS: 691
###MSMS: 694
BEGIN IONS
TITLE=Cmpd 4, AutoMSn(532.3098), 11.8 min
RTINSECONDS=708.096
SCANS=MS: 691 MSMS: 694
PEPMASS=532.30981	5456
CHARGE=2+
531.29108	105	
572.35112	137	
806.46259	164	
1063.60972	1644	1+
END IONS

###FS:    #m/z: 355.21114 #charge   3
###MaxRes:#m/z:  0.00000 #charge-128
###MS: 695
###MSMS: 696
BEGIN IONS
TITLE=Cmpd 5, AutoMSn(355.2111), 11.9 min
RTINSECONDS=711.135
SCANS=MS: 695 MSMS: 696
PEPMASS=355.21114	22867
CHARGE=3+
338.71865	105	
343.17292	160	
360.19912	837	1+
442.23927	183	
447.24710	125	
459.26598	2102	1+
464.27550	1110	1+
492.26688	2047	1+
555.31294	111	
572.35473	846	1+
577.37320	132	
605.34243	181	
710.39989	162	
719.40877	104	
END IONS

###FS:    #m/z: 532.31198 #charge   2
###MaxRes:#m/z:  0.00000 #charge-128
###MS: 695
###MSMS: 697
BEGIN IONS
TITLE=Cmpd 6, AutoMSn(532.3120), 11.9 min
RTINSECONDS=711.636
SCANS=MS: 695 MSMS: 697
PEPMASS=532.31198	9091
CHARGE=2+
510.30821	110	
524.30891	130	
564.78775	104	
806.46193	300	1+
1063.61354	2334	1+
END IONS

###FS:    #m/z: 392.87953 #charge   3
###MaxRes:#m/z:  0.00000 #charge-128
###MS: 695
###MSMS: 698
BEGIN IONS
TITLE=Cmpd 7, AutoMSn(392.8795), 11.9 min
RTINSECONDS=712.138
SCANS=MS: 695 MSMS: 698
PEPMASS=392.87953	6913
CHARGE=3+
381.18346	363	1+
438.19626	107	
456.22880	118	
466.28123	399	1+
494.27360	292	1+
566.25959	329	1+
683.35097	204	
END IONS

###FS:    #m/z: 532.31037 #charge   2
###MaxRes:#m/z:  0.00000 #charge-128
###MS: 699
###MSMS: 700
BEGIN IONS
TITLE=Cmpd 8, AutoMSn(532.3104), 11.9 min
RTINSECONDS=715.161
SCANS=MS: 699 MSMS: 700
PEPMASS=532.31037	9657
CHARGE=2+
524.29399	102	
806.45634	447	1+
1063.61256	2294	1+
END IONS

###FS:    #m/z: 462.22054 #charge   3
###MaxRes:#m/z:  0.00000 #charge-128
###MS: 699
###MSMS: 701
BEGIN IONS
TITLE=Cmpd 9, AutoMSn(462.2205), 11.9 min
RTINSECONDS=715.662
SCANS=MS: 699 MSMS: 701
PEPMASS=462.22054	4634
CHARGE=3+
400.26537	210	
457.21365	116	
515.28315	105	
575.77489	185	
664.30965	130	
675.30436	248	
893.41834	111	
END IONS

###FS:    #m/z: 502.26139 #charge   3
###MaxRes:#m/z:  0.00000 #charge-128
###MS: 703
###MSMS: 704
BEGIN IONS
TITLE=Cmpd 11, AutoMSn(502.2614), 12.0 min
RTINSECONDS=719.189
SCANS=MS: 703 MSMS: 704
PEPMASS=502.26139	15555
CHARGE=3+
448.15036	110	
496.58539	196	
496.91524	134	
502.26255	611	1+
502.59428	389	
502.92811	162	
517.28071	391	
603.78820	132	
631.33195	199	
653.31871	228	
653.82302	112	
688.83866	229	
689.33239	316	1+
END IONS

###FS:    #m/z: 532.31110 #charge   2
###MaxRes:#m/z:  0.00000 #charge-128
###MS: 703
###MSMS: 705
BEGIN IONS
TITLE=Cmpd 12, AutoMSn(532.3111), 12.0 min
RTINSECONDS=719.69
SCANS=MS: 703 MSMS: 705
PEPMASS=532.31110	7290
CHARGE=2+
531.29009	100	
531.78273	109	
533.61801	135	
806.46473	111	
1063.61403	3315	1+
END IONS

###FS:    #m/z: 502.26267 #charge   3
###MaxRes:#m/z:  0.00000 #charge-128
###MS: 706
###MSMS: 707
BEGIN IONS
TITLE=Cmpd 13, AutoMSn(502.2627), 12.0 min
RTINSECONDS=722.216
SCANS=MS: 706 MSMS: 707
PEPMASS=502.26267	26240
CHARGE=3+
348.18007	111	
380.22803	111	
496.59111	342	
496.91697	357	
497.26908	210	
502.25807	476	1+
502.58987	525	
502.93413	208	
517.28125	430	
553.26764	155	
603.81020	124	
609.77750	168	
631.32411	260	
653.32067	140	
688.84489	272	
746.35240	136	
759.43175	264	
945.48676	118	
1377.67661	630	1+
END IONS

###FS:    #m/z: 532.31230 #charge   2
###MaxRes:#m/z:  0.00000 #charge-128
###MS: 706
###MSMS: 708
BEGIN IONS
TITLE=Cmpd 14, AutoMSn(532.3123), 12.0 min
RTINSECONDS=722.717
SCANS=MS: 706 MSMS: 708
PEPMASS=532.31230	6188
CHARGE=2+
356.23960	116	
459.26225	135	
572.34349	109	
END IONS

###FS:    #m/z: 474.57609 #charge   3
###MaxRes:#m/z:  0.00000 #charge-128
###MS: 710
###MSMS: 711
BEGIN IONS
TITLE=Cmpd 15, AutoMSn(474.5761), 12.1 min
RTINSECONDS=726.248
SCANS=MS: 710 MSMS: 711
PEPMASS=474.57609	8474
CHARGE=3+
330.18773	116	
383.24487	154	
474.57016	428	
474.91237	486	
475.24674	157	
547.23948	122	
620.78347	107	
655.29209	105	
763.35825	122	
END IONS

###FS:    #m/z: 474.57531 #charge   3
###MaxRes:#m/z:  0.00000 #charge-128
###MS: 712
###MSMS: 713
BEGIN IONS
TITLE=Cmpd 16, AutoMSn(474.5753), 12.1 min
RTINSECONDS=728.282
SCANS=MS: 712 MSMS: 713
PEPMASS=474.57531	12261
CHARGE=3+
330.17797	146	
474.58637	678	
474.91138	679	1+
475.25533	113	
569.25475	105	
616.33216	116	
619.77970	176	
620.28849	105	
642.30731	106	
763.34910	127	
END IONS

###FS:    #m/z: 474.57768 #charge   3
###MaxRes:#m/z:  0.00000 #charge-128
###MS: 714
###MSMS: 715
BEGIN IONS
TITLE=Cmpd 17, AutoMSn(474.5777), 12.2 min
RTINSECONDS=730.316
SCANS=MS: 714 MSMS: 715
PEPMASS=474.57768	10873
CHARGE=3+
344.21451	138	
464.51735	105	
469.56838	114	
474.57958	501	1+
474.91370	624	
559.78489	171	
560.26963	113	
569.23705	177	
619.77194	358	
634.32001	149	
659.34165	451	1+
763.38395	147	
END IONS

###FS:    #m/z: 474.57760 #charge   3
###MaxRes:#m/z:  0.00000 #charge-128
###MS: 716
###MSMS: 717
BEGIN IONS
TITLE=Cmpd 18, AutoMSn(474.5776), 12.2 min
RTINSECONDS=732.355
SCANS=MS: 716 MSMS: 717
PEPMASS=474.57760	11872
CHARGE=3+
474.57289	403	1+
474.90673	404	
475.24045	256	1+
556.73693	129	
560.27154	156	
565.25331	101	
569.26038	125	
569.74738	132	
619.77492	340	
620.27149	305	1+
659.33187	529	1+
763.37054	122	
END IONS

###FS:    #m/z: 521.26905 #charge   3
###MaxRes:#m/z:  0.00000 #charge-128
###MS: 718
###MSMS: 719
BEGIN IONS
TITLE=Cmpd 19, AutoMSn(521.2691), 12.2 min
RTINSECONDS=734.388
SCANS=MS: 718 MSMS: 719
PEPMASS=521.26905	3482
CHARGE=3+
519.79377	184	
520.30716	145	
521.92345	106	
END IONS

###FS:    #m/z: 666.27749 #charge   2
###MaxRes:#m/z:  0.00000 #charge-128
###MS: 724
###MSMS: 725
BEGIN IONS
TITLE=Cmpd 20, AutoMSn(666.2775), 12.3 min
RTINSECONDS=740.505
SCANS=MS: 724 MSMS: 725
PEPMASS=666.27749	3542
CHARGE=2+
455.17607	104	
END IONS

###FS:    #m/z: 666.27500 #charge   2
###MaxRes:#m/z:  0.00000 #charge-128
###MS: 726
###MSMS: 727
BEGIN IONS
TITLE=Cmpd 21, AutoMSn(666.2750), 12.4 min
RTINSECONDS=742.545
SCANS=MS: 726 MSMS: 727
PEPMASS=666.27500	4694
CHARGE=2+
1080.44166	144	
1081.44436	174	
END IONS

###FS:    #m/z: 666.27929 #charge   2
###MaxRes:#m/z:  0.00000 #charge-128
###MS: 730
###MSMS: 731
BEGIN IONS
TITLE=Cmpd 23, AutoMSn(666.2793), 12.4 min
RTINSECONDS=746.577
SCANS=MS: 730 MSMS: 731
PEPMASS=666.27929	4898
CHARGE=2+
1080.42502	237	
1083.43627	120	
1331.54213	443	1+
END IONS

###FS:    #m/z: 630.28642 #charge   2
###MaxRes:#m/z:  0.00000 #charge-128
###MS: 730
###MSMS: 733
BEGIN IONS
TITLE=Cmpd 25, AutoMSn(630.2864), 12.5 min
RTINSECONDS=747.579
SCANS=MS: 730 MSMS: 733
PEPMASS=630.28642	2260
CHARGE=2+
415.16351	157	
END IONS

###FS:    #m/z: 374.21940 #charge   3
###MaxRes:#m/z:  0.00000 #charge-128
###MS: 734
###MSMS: 735
BEGIN IONS
TITLE=Cmpd 26, AutoMSn(374.2194), 12.5 min
RTINSECONDS=750.596
SCANS=MS: 734 MSMS: 735
PEPMASS=374.21940	5358
CHARGE=3+
360.20727	109	
425.21019	113	
459.26693	576	
504.27004	115	
521.29030	113	
549.27886	390	1+
572.36962	116	
END IONS

###FS:    #m/z: 665.29570 #charge   1
###MaxRes:#m/z:  0.00000 #charge-128
###MS: 734
###MSMS: 737
BEGIN IONS
TITLE=Cmpd 27, AutoMSn(665.2957), 12.5 min
RTINSECONDS=751.598
SCANS=MS: 734 MSMS: 737
PEPMASS=665.29570	3414
CHARGE=1+
269.75615	109	
END IONS

###FS:    #m/z: 445.57187 #charge   3
###MaxRes:#m/z:  0.00000 #charge-128
###MS: 738
###MSMS: 739
BEGIN IONS
TITLE=Cmpd 28, AutoMSn(445.5719), 12.6 min
RTINSECONDS=754.614
SCANS=MS: 738 MSMS: 739
PEPMASS=445.57187	5199
CHARGE=3+
335.15891	138	
448.25882	100	
478.14530	111	
495.17597	1497	1+
497.17955	179	
509.19097	196	
608.26430	271	
623.23632	190	
707.27148	108	
709.29025	105	
791.35140	228	1+
END IONS

###FS:    #m/z: 423.86124 #charge   3
###MaxRes:#m/z:  0.00000 #charge-128
###MS: 738
###MSMS: 740
BEGIN IONS
TITLE=Cmpd 29, AutoMSn(423.8612), 12.6 min
RTINSECONDS=755.116
SCANS=MS: 738 MSMS: 740
PEPMASS=423.86124	3681
CHARGE=3+
361.71032	138	
411.72166	181	
415.16959	399	1+
432.20132	2307	1+
460.25794	159	
480.22285	146	
483.22632	132	
513.32557	105	
547.24547	234	
552.21893	159	
594.27640	105	
621.29071	108	
648.27767	166	
665.29552	746	1+
704.36163	129	
805.40356	128	
982.45556	697	1+
1111.49896	1401	1+
1182.52809	469	1+
END IONS

###FS:    #m/z: 423.86243 #charge   3
###MaxRes:#m/z:  0.00000 #charge-128
###MS: 742
###MSMS: 743
BEGIN IONS
TITLE=Cmpd 31, AutoMSn(423.8624), 12.6 min
RTINSECONDS=758.642
SCANS=MS: 742 MSMS: 743
PEPMASS=423.86243	18257
CHARGE=3+
303.67531	745	1+
361.19156	205	
389.71464	120	
415.17065	275	1+
432.20070	1691	1+
450.25679	217	
470.72855	122	
531.25977	118	
549.24303	149	
558.75180	101	
559.11303	262	
589.31525	110	
591.77599	636	
592.27624	410	1+
594.26952	393	1+
665.29939	323	
704.33324	123	
805.38683	473	
809.33366	101	
822.43092	853	1+
965.41103	270	1+
982.45783	1912	1+
1093.48368	1201	1+
1111.49696	4189	1+
END IONS

###FS:    #m/z: 445.57109 #charge   3
###MaxRes:#m/z:  0.00000 #charge-128
###MS: 742
###MSMS: 744
BEGIN IONS
TITLE=Cmpd 32, AutoMSn(445.5711), 12.7 min
RTINSECONDS=759.143
SCANS=MS: 742 MSMS: 744
PEPMASS=445.57109	10215
CHARGE=3+
495.17432	829	1+
509.19108	183	
608.24834	101	
END IONS

###FS:    #m/z: 635.28727 #charge   2
###MaxRes:#m/z:  0.00000 #charge-128
###MS: 742
###MSMS: 745
BEGIN IONS
TITLE=Cmpd 33, AutoMSn(635.2873), 12.7 min
RTINSECONDS=759.644
SCANS=MS: 742 MSMS: 745
PEPMASS=635.28727	6566
CHARGE=2+
606.34014	113	
1009.41620	103	
1269.56862	2350	1+
END IONS

###FS:    #m/z: 423.86236 #charge   3
###MaxRes:#m/z:  0.00000 #charge-128
###MS: 746
###MSMS: 747
BEGIN IONS
TITLE=Cmpd 34, AutoMSn(423.8624), 12.7 min
RTINSECONDS=762.668
SCANS=MS: 746 MSMS: 747
PEPMASS=423.86236	27676
CHARGE=3+
373.11729	114	
389.70688	147	
393.16454	103	
402.70557	105	
411.71402	683	1+
415.17722	104	
432.20362	746	1+
450.24614	573	1+
466.69634	103	
470.70606	184	
488.14848	105	
491.73555	1135	
519.25805	120	
534.22672	106	
565.27422	107	
589.31671	202	
595.25936	147	
606.36015	560	1+
648.30632	108	
662.25400	198	
665.30295	206	
679.34139	101	
704.34196	332	1+
721.38085	370	1+
805.39468	410	1+
808.33974	250	1+
817.78434	109	
937.39131	145	
983.46123	1801	1+
1093.48885	1629	1+
1111.49394	5865	1+
1182.53347	1691	1+
END IONS

###FS:    #m/z: 635.28712 #charge   2
###MaxRes:#m/z:  0.00000 #charge-128
###MS: 746
###MSMS: 748
BEGIN IONS
TITLE=Cmpd 35, AutoMSn(635.2871), 12.7 min
RTINSECONDS=763.169
SCANS=MS: 746 MSMS: 748
PEPMASS=635.28712	12352
CHARGE=2+
109.97642	104	
491.72521	322	
805.39447	133	
1269.56604	3352	1+
END IONS

###FS:    #m/z: 635.28666 #charge   2
###MaxRes:#m/z:  0.00000 #charge-128
###MS: 750
###MSMS: 752
BEGIN IONS
TITLE=Cmpd 38, AutoMSn(635.2867), 12.8 min
RTINSECONDS=767.196
SCANS=MS: 750 MSMS: 752
PEPMASS=635.28666	11231
CHARGE=2+
1269.56512	2150	1+
END IONS

###FS:    #m/z: 478.25589 #charge   2
###MaxRes:#m/z:  0.00000 #charge-128
###MS: 754
###MSMS: 755
BEGIN IONS
TITLE=Cmpd 40, AutoMSn(478.2559), 12.8 min
RTINSECONDS=770.731
SCANS=MS: 754 MSMS: 755
PEPMASS=478.25589	10189
CHARGE=2+
330.16870	142	
END IONS

###FS:    #m/z: 520.59102 #charge   3
###MaxRes:#m/z:  0.00000 #charge-128
###MS: 758
###MSMS: 759
BEGIN IONS
TITLE=Cmpd 43, AutoMSn(520.5910), 12.9 min
RTINSECONDS=774.76
SCANS=MS: 758 MSMS: 759
PEPMASS=520.59102	8238
CHARGE=3+
1039.45537	151	
1347.60302	626	1+
END IONS

###FS:    #m/z: 501.58579 #charge   3
###MaxRes:#m/z:  0.00000 #charge-128
###MS: 758
###MSMS: 760
BEGIN IONS
TITLE=Cmpd 44, AutoMSn(501.5858), 12.9 min
RTINSECONDS=775.261
SCANS=MS: 758 MSMS: 760
PEPMASS=501.58579	5891
CHARGE=3+
312.16255	117	
337.20142	147	
365.19617	162	
441.20636	210	
520.24617	381	
538.29269	111	
555.26212	443	1+
595.25343	105	
645.79000	1965	1+
655.25876	371	
782.38991	132	
832.40879	175	
905.48739	360	1+
1039.47422	900	1+
1291.58056	1089	1+
1403.65300	821	1+
END IONS

###FS:    #m/z: 442.87319 #charge   3
###MaxRes:#m/z:  0.00000 #charge-128
###MS: 758
###MSMS: 761
BEGIN IONS
TITLE=Cmpd 45, AutoMSn(442.8732), 12.9 min
RTINSECONDS=775.762
SCANS=MS: 758 MSMS: 761
PEPMASS=442.87319	4417
CHARGE=3+
432.19774	165	
491.72882	345	
608.26576	101	
1111.50172	712	1+
END IONS

###FS:    #m/z: 501.58332 #charge   3
###MaxRes:#m/z:  0.00000 #charge-128
###MS: 762
###MSMS: 763
BEGIN IONS
TITLE=Cmpd 46, AutoMSn(501.5833), 13.0 min
RTINSECONDS=778.792
SCANS=MS: 762 MSMS: 763
PEPMASS=501.58332	27736
CHARGE=3+
337.20242	237	
441.21533	116	
453.24405	474	
464.25730	143	
501.92473	106	
502.25173	179	
555.26264	796	1+
579.76157	105	
588.76464	277	
645.33415	108	
668.38860	137	
693.81815	111	
782.37915	107	
835.38206	195	
1039.46816	2164	1+
1290.57859	5296	1+
1403.66404	1580	1+
END IONS

###FS:    #m/z: 442.86935 #charge   3
###MaxRes:#m/z:  0.00000 #charge-128
###MS: 762
###MSMS: 765
BEGIN IONS
TITLE=Cmpd 48, AutoMSn(442.8693), 13.0 min
RTINSECONDS=779.794
SCANS=MS: 762 MSMS: 765
PEPMASS=442.86935	7159
CHARGE=3+
411.71599	114	
432.19753	119	
450.23812	120	
491.73745	241	
495.16894	207	
591.77401	376	
592.27453	100	
1111.50647	644	1+
END IONS

###FS:    #m/z: 501.58364 #charge   3
###MaxRes:#m/z:  0.00000 #charge-128
###MS: 766
###MSMS: 767
BEGIN IONS
TITLE=Cmpd 49, AutoMSn(501.5836), 13.0 min
RTINSECONDS=782.824
SCANS=MS: 766 MSMS: 767
PEPMASS=501.58364	26514
CHARGE=3+
312.16353	124	
365.18344	117	
436.27274	124	
453.24579	363	
555.26018	363	1+
580.26428	122	
588.75889	152	
637.79659	139	
702.32763	259	
702.82330	324	
758.43152	119	
782.39149	105	
942.40661	118	
1022.47331	103	
1039.46719	2239	1+
1290.57217	3660	1+
END IONS

###FS:    #m/z: 442.86876 #charge   3
###MaxRes:#m/z:  0.00000 #charge-128
###MS: 766
###MSMS: 769
BEGIN IONS
TITLE=Cmpd 51, AutoMSn(442.8688), 13.1 min
RTINSECONDS=783.827
SCANS=MS: 766 MSMS: 769
PEPMASS=442.86876	5889
CHARGE=3+
411.73639	103	
432.19679	355	
556.24630	291	
592.27979	105	
982.44526	207	1+
END IONS

###FS:    #m/z: 459.56348 #charge   3
###MaxRes:#m/z:  0.00000 #charge-128
###MS: 770
###MSMS: 771
BEGIN IONS
TITLE=Cmpd 52, AutoMSn(459.5635), 13.1 min
RTINSECONDS=786.844
SCANS=MS: 770 MSMS: 771
PEPMASS=459.56348	9528
CHARGE=3+
460.21836	216	
517.27870	935	1+
631.30840	185	
658.28865	105	
690.28387	312	1+
945.49003	404	1+
955.74758	108	
1105.50950	454	1+
1206.55224	2077	1+
END IONS

###FS:    #m/z: 688.84021 #charge   2
###MaxRes:#m/z:  0.00000 #charge-128
###MS: 770
###MSMS: 772
BEGIN IONS
TITLE=Cmpd 53, AutoMSn(688.8402), 13.1 min
RTINSECONDS=787.345
SCANS=MS: 770 MSMS: 772
PEPMASS=688.84021	2342
CHARGE=2+
517.28211	152	
631.33410	100	
END IONS

###FS:    #m/z: 459.56264 #charge   3
###MaxRes:#m/z:  0.00000 #charge-128
###MS: 774
###MSMS: 775
BEGIN IONS
TITLE=Cmpd 54, AutoMSn(459.5626), 13.2 min
RTINSECONDS=790.868
SCANS=MS: 774 MSMS: 775
PEPMASS=459.56264	14166
CHARGE=3+
322.62308	100	
473.24341	161	
517.28001	958	1+
589.24384	217	
602.76282	166	
631.31618	198	
653.33124	153	
690.27367	146	
692.28890	108	
759.41748	131	
945.48576	397	1+
947.47737	226	
955.76000	144	
1105.51688	494	1+
1206.55990	2434	1+
END IONS

###FS:    #m/z: 688.83941 #charge   2
###MaxRes:#m/z:  0.00000 #charge-128
###MS: 774
###MSMS: 776
BEGIN IONS
TITLE=Cmpd 55, AutoMSn(688.8394), 13.2 min
RTINSECONDS=791.369
SCANS=MS: 774 MSMS: 776
PEPMASS=688.83941	3743
CHARGE=2+
517.27633	161	
553.28146	107	
631.31117	106	
1376.65121	510	1+
END IONS

###FS:    #m/z: 459.56288 #charge   3
###MaxRes:#m/z:  0.00000 #charge-128
###MS: 778
###MSMS: 779
BEGIN IONS
TITLE=Cmpd 56, AutoMSn(459.5629), 13.2 min
RTINSECONDS=794.898
SCANS=MS: 778 MSMS: 779
PEPMASS=459.56288	11565
CHARGE=3+
371.16519	129	
448.15255	141	
517.27626	527	
544.74634	124	
553.26194	198	
581.78983	106	
631.33236	209	
633.33732	115	
759.41196	116	
945.48852	208	
945.49193	350	1+
955.74338	112	
1206.56512	1662	1+
END IONS

###FS:    #m/z: 412.86989 #charge   3
###MaxRes:#m/z:  0.00000 #charge-128
###MS: 778
###MSMS: 781
BEGIN IONS
TITLE=Cmpd 58, AutoMSn(412.8699), 13.3 min
RTINSECONDS=795.899
SCANS=MS: 778 MSMS: 781
PEPMASS=412.86989	4010
CHARGE=3+
463.24630	100	
551.28399	162	
626.30365	105	
END IONS

###FS:    #m/z: 358.53359 #charge   3
###MaxRes:#m/z:  0.00000 #charge-128
###MS: 782
###MSMS: 783
BEGIN IONS
TITLE=Cmpd 59, AutoMSn(358.5336), 13.3 min
RTINSECONDS=798.934
SCANS=MS: 782 MSMS: 783
PEPMASS=358.53359	4444
CHARGE=3+
475.47365	128	
END IONS

###FS:    #m/z: 529.76870 #charge   2
###MaxRes:#m/z:  0.00000 #charge-128
###MS: 796
###MSMS: 797
BEGIN IONS
TITLE=Cmpd 60, AutoMSn(529.7687), 13.6 min
RTINSECONDS=813.221
SCANS=MS: 796 MSMS: 797
PEPMASS=529.76870	5500
CHARGE=2+
360.22942	122	
439.22199	187	
585.33611	1402	1+
696.35539	364	1+
714.37442	463	1+
874.40151	443	1+
884.21890	254	
945.45118	242	1+
END IONS

###FS:    #m/z: 500.23324 #charge   3
###MaxRes:#m/z:  0.00000 #charge-128
###MS: 796
###MSMS: 798
BEGIN IONS
TITLE=Cmpd 61, AutoMSn(500.2332), 13.6 min
RTINSECONDS=813.722
SCANS=MS: 796 MSMS: 798
PEPMASS=500.23324	2692
CHARGE=3+
441.22659	221	
496.22301	110	
555.24223	114	
END IONS

###FS:    #m/z: 529.77036 #charge   2
###MaxRes:#m/z:  0.00000 #charge-128
###MS: 799
###MSMS: 800
BEGIN IONS
TITLE=Cmpd 62, AutoMSn(529.7704), 13.6 min
RTINSECONDS=816.25
SCANS=MS: 799 MSMS: 800
PEPMASS=529.77036	28974
CHARGE=2+
340.15975	390	1+
345.16605	285	
360.20910	257	
361.11591	221	
383.19427	125	
411.23225	370	1+
429.20864	110	
439.22806	468	1+
446.21899	147	
470.26785	157	
473.22375	151	
474.19604	410	1+
488.28608	114	
499.24203	120	
515.18105	121	
551.30202	139	
568.27762	157	
585.33514	5124	1+
588.25342	113	
594.26901	145	
696.36926	223	
697.36607	363	1+
700.28323	247	
705.06181	117	
714.37850	1231	1+
728.29124	232	
874.41441	2944	1+
878.41926	103	
884.21889	321	
945.44187	1540	1+
955.73301	482	1+
END IONS

###FS:    #m/z: 500.23186 #charge   3
###MaxRes:#m/z:  0.00000 #charge-128
###MS: 799
###MSMS: 801
BEGIN IONS
TITLE=Cmpd 63, AutoMSn(500.2319), 13.6 min
RTINSECONDS=816.752
SCANS=MS: 799 MSMS: 801
PEPMASS=500.23186	9231
CHARGE=3+
312.17848	197	
441.21528	157	
498.21416	116	
539.23103	106	
555.26398	337	
700.31874	167	
702.83191	118	
718.29024	105	
782.38384	287	1+
942.40660	140	
1300.54457	615	1+
END IONS

###FS:    #m/z: 513.22885 #charge   2
###MaxRes:#m/z:  0.00000 #charge-128
###MS: 799
###MSMS: 802
BEGIN IONS
TITLE=Cmpd 64, AutoMSn(513.2288), 13.6 min
RTINSECONDS=817.253
SCANS=MS: 799 MSMS: 802
PEPMASS=513.22885	2886
CHARGE=2+
459.25882	248	
END IONS

###FS:    #m/z: 529.77048 #charge   2
###MaxRes:#m/z:  0.00000 #charge-128
###MS: 803
###MSMS: 804
BEGIN IONS
TITLE=Cmpd 65, AutoMSn(529.7705), 13.7 min
RTINSECONDS=820.283
SCANS=MS: 803 MSMS: 804
PEPMASS=529.77048	72734
CHARGE=2+
337.15970	147	
340.16116	417	
343.18732	281	
345.15839	554	
355.18725	158	
360.22356	187	
361.11160	271	
383.18510	151	
406.17568	154	
411.22561	332	
439.22480	1249	1+
446.22103	340	
470.26328	154	
471.25998	496	1+
474.19778	489	1+
488.28426	614	1+
495.62818	168	
498.26117	170	
550.27382	358	1+
567.31405	170	
568.30389	737	1+
583.31347	160	
585.33492	10601	1+
629.22757	328	1+
696.36230	1168	1+
706.15886	348	
714.37727	2449	1+
728.30685	529	1+
737.29664	157	
799.34873	387	1+
856.38883	436	1+
857.39275	157	
874.40714	5623	1+
874.42173	1274	1+
876.43126	1288	1+
884.23764	1030	
885.42828	427	
927.43288	151	
945.44254	4200	1+
955.72315	858	1+
END IONS

###FS:    #m/z: 500.23116 #charge   3
###MaxRes:#m/z:  0.00000 #charge-128
###MS: 803
###MSMS: 805
BEGIN IONS
TITLE=Cmpd 66, AutoMSn(500.2312), 13.7 min
RTINSECONDS=820.784
SCANS=MS: 803 MSMS: 805
PEPMASS=500.23116	8865
CHARGE=3+
441.21691	152	
498.21535	106	
555.25480	441	
650.77089	556	1+
700.32043	113	
700.81544	183	
782.39248	323	1+
817.37953	156	
END IONS

###FS:    #m/z: 520.59178 #charge   3
###MaxRes:#m/z:  0.00000 #charge-128
###MS: 803
###MSMS: 806
BEGIN IONS
TITLE=Cmpd 67, AutoMSn(520.5918), 13.7 min
RTINSECONDS=821.284
SCANS=MS: 803 MSMS: 806
PEPMASS=520.59178	3018
CHARGE=3+
372.12536	114	
669.32590	111	
END IONS

###FS:    #m/z: 520.58882 #charge   3
###MaxRes:#m/z:  0.00000 #charge-128
###MS: 807
###MSMS: 808
BEGIN IONS
TITLE=Cmpd 68, AutoMSn(520.5888), 13.7 min
RTINSECONDS=824.315
SCANS=MS: 807 MSMS: 808
PEPMASS=520.58882	5275
CHARGE=3+
520.24672	312	
645.81478	207	
646.29102	180	
679.28962	210	
702.31597	151	
END IONS

###FS:    #m/z: 540.75795 #charge-128
###MaxRes:#m/z:  0.00000 #charge-128
###MS: 807
###MSMS: 809
BEGIN IONS
TITLE=Cmpd 69, AutoMSn(540.7579), 13.7 min
RTINSECONDS=824.816
SCANS=MS: 807 MSMS: 809
PEPMASS=540.75795	3535

607.27452	116	
END IONS

###FS:    #m/z: 385.22307 #charge   2
###MaxRes:#m/z:  0.00000 #charge-128
###MS: 810
###MSMS: 811
BEGIN IONS
TITLE=Cmpd 70, AutoMSn(385.2231), 13.8 min
RTINSECONDS=827.332
SCANS=MS: 810 MSMS: 811
PEPMASS=385.22307	7961
CHARGE=2+
320.16772	132	
363.16348	146	
393.15865	150	
411.18662	132	
488.25524	119	
END IONS

###FS:    #m/z: 520.59081 #charge   3
###MaxRes:#m/z:  0.00000 #charge-128
###MS: 810
###MSMS: 812
BEGIN IONS
TITLE=Cmpd 71, AutoMSn(520.5908), 13.8 min
RTINSECONDS=827.833
SCANS=MS: 810 MSMS: 812
PEPMASS=520.59081	4095
CHARGE=3+
385.22439	148	
493.28850	138	
520.24194	146	
645.78114	239	
646.30552	120	
END IONS

###FS:    #m/z: 385.22238 #charge   2
###MaxRes:#m/z:  0.00000 #charge-128
###MS: 814
###MSMS: 815
BEGIN IONS
TITLE=Cmpd 73, AutoMSn(385.2224), 13.9 min
RTINSECONDS=831.366
SCANS=MS: 814 MSMS: 815
PEPMASS=385.22238	17541
CHARGE=2+
363.15727	178	
411.17917	370	1+
488.25256	224	
501.27268	163	
510.24226	185	
519.29672	396	
END IONS

###FS:    #m/z: 468.88837 #charge   3
###MaxRes:#m/z:  0.00000 #charge-128
###MS: 814
###MSMS: 816
BEGIN IONS
TITLE=Cmpd 74, AutoMSn(468.8884), 13.9 min
RTINSECONDS=831.867
SCANS=MS: 814 MSMS: 816
PEPMASS=468.88837	13418
CHARGE=3+
371.19622	106	
375.13085	173	
381.20903	208	
392.14911	113	
454.75510	117	
459.22772	104	
464.18825	120	
474.23217	112	
478.26602	1678	1+
507.24433	196	
536.24789	125	
556.24514	119	
564.77733	162	
593.29249	409	1+
612.78910	163	
621.30181	189	
621.79945	204	
650.28753	330	1+
722.33344	452	1+
764.32227	178	
1108.51038	140	
END IONS

###FS:    #m/z: 546.56371 #charge   3
###MaxRes:#m/z:  0.00000 #charge-128
###MS: 814
###MSMS: 817
BEGIN IONS
TITLE=Cmpd 75, AutoMSn(546.5637), 13.9 min
RTINSECONDS=832.368
SCANS=MS: 814 MSMS: 817
PEPMASS=546.56371	10840
CHARGE=3+
540.25002	161	
727.81519	106	
END IONS

###FS:    #m/z: 546.56020 #charge   3
###MaxRes:#m/z:  0.00000 #charge-128
###MS: 818
###MSMS: 819
BEGIN IONS
TITLE=Cmpd 76, AutoMSn(546.5602), 13.9 min
RTINSECONDS=835.399
SCANS=MS: 818 MSMS: 819
PEPMASS=546.56020	45698
CHARGE=3+
420.24231	106	
540.93180	117	
END IONS

###FS:    #m/z: 581.56742 #charge   3
###MaxRes:#m/z:  0.00000 #charge-128
###MS: 818
###MSMS: 820
BEGIN IONS
TITLE=Cmpd 77, AutoMSn(581.5674), 13.9 min
RTINSECONDS=835.9
SCANS=MS: 818 MSMS: 820
PEPMASS=581.56742	36931
CHARGE=3+
333.18728	403	
493.20848	2308	1+
493.52771	591	
499.20141	3103	1+
499.53141	1961	1+
499.86928	940	
516.87316	1924	1+
517.20855	692	1+
517.54418	680	
522.87731	599	
523.54117	344	
526.21207	431	
526.55337	344	
526.88387	261	
534.54597	630	
534.88319	406	
540.21643	347	
540.55606	8607	1+
540.88982	5974	1+
541.22302	3134	1+
546.55784	566	
546.89076	859	
547.22587	298	
606.29904	2228	1+
621.17778	235	
721.33319	1292	1+
739.29498	384	
739.79121	391	
753.28069	268	
753.78922	308	
774.79475	233	
792.36226	348	
802.35485	247	
890.28525	303	
986.40154	436	1+
990.42661	1483	1+
1000.89573	331	
1014.35445	830	1+
1150.46474	2385	1+
1261.50157	1525	1+
1279.50744	5073	1+
1376.52013	740	1+
1394.53579	9117	1+
1495.57863	19179	1+
1566.62234	2012	1+
END IONS

###FS:    #m/z: 385.22236 #charge   2
###MaxRes:#m/z:  0.00000 #charge-128
###MS: 818
###MSMS: 821
BEGIN IONS
TITLE=Cmpd 78, AutoMSn(385.2224), 13.9 min
RTINSECONDS=836.401
SCANS=MS: 818 MSMS: 821
PEPMASS=385.22236	15889
CHARGE=2+
329.17319	108	
338.17879	119	
363.16174	139	
464.23732	135	
519.29405	177	
END IONS

###FS:    #m/z: 546.56073 #charge   3
###MaxRes:#m/z:  0.00000 #charge-128
###MS: 822
###MSMS: 823
BEGIN IONS
TITLE=Cmpd 79, AutoMSn(546.5607), 14.0 min
RTINSECONDS=839.427
SCANS=MS: 822 MSMS: 823
PEPMASS=546.56073	44762
CHARGE=3+
707.79412	160	
END IONS

###FS:    #m/z: 651.62005 #charge   3
###MaxRes:#m/z:  0.00000 #charge-128
###MS: 822
###MSMS: 824
BEGIN IONS
TITLE=Cmpd 80, AutoMSn(651.6201), 14.0 min
RTINSECONDS=839.928
SCANS=MS: 822 MSMS: 824
PEPMASS=651.62005	35012
CHARGE=3+
376.17808	248	
386.20105	230	
490.26123	1453	1+
501.22314	240	
506.11748	181	
523.73137	1869	1+
544.21984	403	1+
558.23425	273	
589.28862	194	
591.30978	2296	1+
601.75132	218	
619.19911	220	
634.20556	418	
661.26607	333	
729.29802	372	1+
747.29636	1647	1+
751.33689	1378	1+
758.26429	256	
767.42170	345	
776.28907	9615	1+
785.56760	764	
786.68871	536	
818.34588	191	
838.37248	4817	1+
861.36179	374	
861.38120	1633	1+
871.35170	346	
889.36812	9181	1+
899.39201	389	
967.41392	1744	1+
986.41792	776	1+
1046.44645	196	
1047.44785	1398	1+
1064.46849	19885	1+
1115.47206	216	
END IONS

###FS:    #m/z: 581.56820 #charge   3
###MaxRes:#m/z:  0.00000 #charge-128
###MS: 822
###MSMS: 825
BEGIN IONS
TITLE=Cmpd 81, AutoMSn(581.5682), 14.0 min
RTINSECONDS=840.428
SCANS=MS: 822 MSMS: 825
PEPMASS=581.56820	37526
CHARGE=3+
346.12256	239	
437.18423	410	1+
493.21513	1407	1+
493.52404	310	
493.87295	189	
499.19842	1686	1+
499.53459	1345	1+
499.86863	600	
506.14481	557	1+
506.99527	421	
516.87758	1068	1+
517.21636	620	
517.54335	265	
522.88356	251	
523.21827	166	
523.56687	192	
526.18687	256	1+
526.87046	243	
534.89111	272	
535.21802	180	
539.20684	334	1+
540.55477	4725	1+
540.89100	3158	1+
541.22339	1535	
546.55702	769	
547.22147	204	
606.29977	1939	1+
621.18345	175	
631.25457	583	
631.76072	355	
689.25186	196	
720.78037	168	
721.32056	543	1+
747.29345	258	
774.78660	280	1+
792.37068	305	
802.34996	174	
858.37704	299	1+
871.30815	259	1+
890.28979	403	1+
990.42875	864	1+
1000.89605	213	
1013.30599	752	1+
1150.46122	1541	1+
1279.50302	3210	1+
1394.53410	6155	1+
1477.57015	840	1+
1495.58035	12714	1+
1566.61791	1242	1+
END IONS

###FS:    #m/z: 651.61802 #charge   3
###MaxRes:#m/z:  0.00000 #charge-128
###MS: 826
###MSMS: 827
BEGIN IONS
TITLE=Cmpd 82, AutoMSn(651.6180), 14.1 min
RTINSECONDS=843.454
SCANS=MS: 826 MSMS: 827
PEPMASS=651.61802	80502
CHARGE=3+
343.15749	310	
376.17453	361	
386.20606	301	
419.68798	965	
487.23139	250	
490.26441	1347	1+
501.23863	298	
514.72949	247	
532.24104	231	
558.24035	503	
558.74374	270	
589.28420	243	
591.31042	2825	1+
602.24608	284	
619.20503	499	
634.20968	805	1+
661.25424	359	
747.29778	1547	1+
751.33651	1986	1+
760.29709	235	
767.41054	395	
776.28935	11716	1+
785.56531	1196	
786.68523	404	
818.34101	245	
838.36888	4702	1+
861.38064	333	
861.38166	2146	1+
871.36708	724	1+
889.37145	11157	1+
955.44443	528	1+
967.41577	1655	1+
986.43007	1130	1+
1046.46843	2545	1+
1064.47082	27547	1+
END IONS

###FS:    #m/z: 581.56820 #charge   3
###MaxRes:#m/z:  0.00000 #charge-128
###MS: 826
###MSMS: 828
BEGIN IONS
TITLE=Cmpd 83, AutoMSn(581.5682), 14.1 min
RTINSECONDS=843.955
SCANS=MS: 826 MSMS: 828
PEPMASS=581.56820	28083
CHARGE=3+
333.18123	186	
436.16615	206	
488.19705	130	
493.21420	911	1+
493.52439	283	
499.20426	839	1+
499.53507	280	
499.86431	362	
500.62293	144	
507.68057	223	
517.20898	220	
517.55604	182	
517.86576	123	
522.88215	180	
523.21629	178	
526.54266	119	
534.55953	126	
540.24240	119	
540.55729	2310	1+
540.89388	1435	1+
541.22256	817	
546.56061	259	
546.88690	248	1+
547.24267	157	
606.29773	1354	1+
659.21125	120	
688.77386	147	
721.33182	429	
753.77898	191	
774.80480	124	
775.30253	333	1+
792.35624	445	1+
875.41901	263	1+
890.26963	147	
990.42031	304	1+
1150.47275	917	1+
1261.49270	698	1+
1279.51556	2186	1+
1394.53713	3342	1+
1477.56789	461	1+
1495.58008	6608	1+
1566.62080	560	1+
END IONS

###FS:    #m/z: 617.78067 #charge   2
###MaxRes:#m/z:  0.00000 #charge-128
###MS: 826
###MSMS: 829
BEGIN IONS
TITLE=Cmpd 84, AutoMSn(617.7807), 14.1 min
RTINSECONDS=844.456
SCANS=MS: 826 MSMS: 829
PEPMASS=617.78067	11868
CHARGE=2+
310.17702	174	
512.19681	118	
514.19108	116	
617.78210	392	
618.28544	336	
624.30313	115	
725.30623	248	
838.40321	134	
854.34544	113	
925.39208	160	
927.36704	117	
937.46289	186	
END IONS

###FS:    #m/z: 651.61791 #charge   3
###MaxRes:#m/z:  0.00000 #charge-128
###MS: 830
###MSMS: 831
BEGIN IONS
TITLE=Cmpd 85, AutoMSn(651.6179), 14.1 min
RTINSECONDS=847.486
SCANS=MS: 830 MSMS: 831
PEPMASS=651.61791	67178
CHARGE=3+
314.14082	237	
343.14154	260	
376.16820	186	
422.68300	228	
437.18066	410	1+
490.26742	1367	1+
501.22041	312	
544.25237	240	
558.23248	368	
580.28445	178	
589.28001	185	
589.77751	208	
591.30444	2151	1+
619.20365	204	
634.21907	501	
661.25753	378	
747.29558	1398	1+
751.34398	1386	1+
758.28374	184	
761.29525	209	
767.40792	259	
776.28313	6290	1+
776.29691	2579	1+
784.76549	224	
785.00316	437	
785.55027	1263	
818.32820	209	
838.36973	3986	1+
861.38155	248	
861.38215	1689	1+
871.36261	341	
889.37229	9090	1+
899.39103	797	1+
949.39792	194	
967.40943	1441	1+
986.41991	494	1+
1046.45511	295	
1046.46297	2180	1+
1064.47052	19960	1+
1115.47665	180	
END IONS

###FS:    #m/z: 558.28119 #charge   2
###MaxRes:#m/z:  0.00000 #charge-128
###MS: 830
###MSMS: 832
BEGIN IONS
TITLE=Cmpd 86, AutoMSn(558.2812), 14.1 min
RTINSECONDS=847.987
SCANS=MS: 830 MSMS: 832
PEPMASS=558.28119	15652
CHARGE=2+
340.15804	125	
402.17751	100	
411.23714	143	
412.18629	125	
439.24513	123	
446.22365	454	
506.76754	107	
585.33717	1345	1+
711.27507	130	
714.37956	244	
857.39536	195	
874.40568	1296	1+
884.22105	249	
945.44505	1023	1+
END IONS

###FS:    #m/z: 670.62265 #charge   3
###MaxRes:#m/z:  0.00000 #charge-128
###MS: 830
###MSMS: 833
BEGIN IONS
TITLE=Cmpd 87, AutoMSn(670.6226), 14.1 min
RTINSECONDS=848.488
SCANS=MS: 830 MSMS: 833
PEPMASS=670.62265	10621
CHARGE=3+
408.13471	136	
459.70152	124	
473.69882	175	
591.30857	116	
598.24617	102	
634.20834	146	
675.82973	251	
747.28640	298	
751.33332	135	
776.27751	166	
833.31457	1177	1+
838.37110	231	
889.37180	105	
898.34020	113	
946.39651	229	
967.40228	116	
1064.47349	1488	1+
END IONS

###FS:    #m/z: 688.28195 #charge   3
###MaxRes:#m/z:  0.00000 #charge-128
###MS: 834
###MSMS: 835
BEGIN IONS
TITLE=Cmpd 88, AutoMSn(688.2820), 14.2 min
RTINSECONDS=851.518
SCANS=MS: 834 MSMS: 835
PEPMASS=688.28195	7265
CHARGE=3+
370.18074	127	
371.24292	101	
532.75003	167	
533.23795	100	
616.92391	185	
617.23734	422	
617.58013	114	
686.38423	1443	1+
741.26619	109	
925.35001	104	
END IONS

###FS:    #m/z: 558.28068 #charge   2
###MaxRes:#m/z:  0.00000 #charge-128
###MS: 834
###MSMS: 836
BEGIN IONS
TITLE=Cmpd 89, AutoMSn(558.2807), 14.2 min
RTINSECONDS=852.019
SCANS=MS: 834 MSMS: 836
PEPMASS=558.28068	12062
CHARGE=2+
340.16158	138	
439.23189	148	
488.28017	107	
558.28102	105	
585.33868	870	1+
595.76281	100	
874.40798	577	1+
884.21753	112	
945.43589	603	1+
END IONS

###FS:    #m/z: 669.27944 #charge   3
###MaxRes:#m/z:  0.00000 #charge-128
###MS: 838
###MSMS: 839
BEGIN IONS
TITLE=Cmpd 91, AutoMSn(669.2794), 14.3 min
RTINSECONDS=855.553
SCANS=MS: 838 MSMS: 839
PEPMASS=669.27944	13321
CHARGE=3+
380.65079	117	
408.66405	122	
460.69187	153	
463.19920	149	
523.72639	124	
530.18301	105	
538.71180	277	
539.22669	135	
592.19522	107	
592.89950	111	
596.23048	173	
597.90013	3380	1+
598.23784	2472	1+
598.56543	1625	1+
601.23445	135	
631.58101	155	
634.22370	131	
670.82734	104	
672.27866	159	
711.75337	117	
712.26753	138	
716.26386	348	1+
760.27505	128	
773.28328	135	
833.30970	591	1+
833.31117	351	
838.37939	335	1+
848.31684	193	
872.35335	180	
896.33551	1458	1+
946.38381	285	1+
1046.44797	122	
1064.44876	156	
1064.47163	1562	1+
1792.67467	1407	1+
END IONS

###FS:    #m/z: 616.80217 #charge   2
###MaxRes:#m/z:  0.00000 #charge-128
###MS: 838
###MSMS: 840
BEGIN IONS
TITLE=Cmpd 92, AutoMSn(616.8022), 14.3 min
RTINSECONDS=856.054
SCANS=MS: 838 MSMS: 840
PEPMASS=616.80217	12749
CHARGE=2+
355.13352	101	
412.15718	230	1+
428.23604	139	
469.17737	173	
488.18495	105	
489.27833	364	
512.20577	110	
544.76754	111	
572.28015	294	1+
576.30995	682	
582.26544	167	
600.26300	293	
607.80511	125	
615.35407	102	
616.80154	559	1+
617.32084	187	
633.33007	2425	1+
746.41548	378	1+
803.43994	668	1+
860.46012	392	
917.48914	689	1+
974.49915	326	1+
END IONS

###FS:    #m/z: 523.90987 #charge   3
###MaxRes:#m/z:  0.00000 #charge-128
###MS: 838
###MSMS: 841
BEGIN IONS
TITLE=Cmpd 93, AutoMSn(523.9099), 14.3 min
RTINSECONDS=856.555
SCANS=MS: 838 MSMS: 841
PEPMASS=523.90987	11586
CHARGE=3+
369.19826	200	
463.20447	109	
498.24217	195	
500.22121	208	
520.73415	137	
551.28121	104	
556.24242	110	
564.74915	176	
595.27517	106	
612.28471	1193	1+
650.79184	145	
651.26579	281	
662.26785	125	
725.36856	185	
729.25266	141	
822.37517	100	
839.40298	600	1+
850.08377	100	
1339.53625	454	1+
1357.55520	5774	1+
1470.62971	1013	1+
END IONS

###FS:    #m/z: 669.27788 #charge   3
###MaxRes:#m/z:  0.00000 #charge-128
###MS: 842
###MSMS: 843
BEGIN IONS
TITLE=Cmpd 94, AutoMSn(669.2779), 14.3 min
RTINSECONDS=859.596
SCANS=MS: 842 MSMS: 843
PEPMASS=669.27788	65931
CHARGE=3+
460.67181	569	
532.74141	596	
538.71013	743	
539.21442	528	
592.23773	430	
597.23814	449	
597.55493	634	
597.89855	24445	1+
598.23517	18738	1+
598.56816	12835	1+
631.58263	966	
631.73489	441	
631.91583	708	
632.24457	1033	
663.27305	656	
663.61041	520	
663.93627	504	
716.26677	619	
760.29658	391	
1694.61581	1572	1+
1791.67459	9943	1+
END IONS

###FS:    #m/z: 616.80228 #charge   2
###MaxRes:#m/z:  0.00000 #charge-128
###MS: 842
###MSMS: 844
BEGIN IONS
TITLE=Cmpd 95, AutoMSn(616.8023), 14.3 min
RTINSECONDS=860.096
SCANS=MS: 842 MSMS: 844
PEPMASS=616.80228	19435
CHARGE=2+
338.10214	131	
355.12728	241	
412.15822	228	
428.21735	159	
432.25045	139	
449.24017	184	
451.17616	109	
469.17970	494	1+
485.24801	137	
487.18766	262	
489.27094	602	1+
516.25709	106	
545.27067	104	
572.28399	206	
576.30603	692	1+
582.26121	249	
600.26432	148	
607.79865	233	
608.28573	123	
615.33194	138	
616.79865	225	
617.29267	205	
633.33440	3154	1+
639.27606	198	
657.29794	128	
744.36878	125	
746.40382	729	1+
803.43037	665	1+
860.44602	719	1+
917.47860	980	1+
974.50545	247	
984.88049	149	
1032.51964	106	
END IONS

###FS:    #m/z: 523.91108 #charge   3
###MaxRes:#m/z:  0.00000 #charge-128
###MS: 842
###MSMS: 845
BEGIN IONS
TITLE=Cmpd 96, AutoMSn(523.9111), 14.3 min
RTINSECONDS=860.598
SCANS=MS: 842 MSMS: 845
PEPMASS=523.91108	19825
CHARGE=3+
369.19274	578	1+
472.19328	143	
498.24195	103	
499.23370	324	1+
519.16046	108	
555.74369	121	
564.75353	136	
612.28140	868	1+
617.16863	109	
622.25920	195	
650.77335	127	
651.27496	449	
725.36700	242	1+
746.26383	202	
839.39969	190	
845.32651	105	
999.43765	173	
1009.92478	148	
1339.51155	357	1+
1357.56073	5612	1+
1470.62893	1167	1+
END IONS

###FS:    #m/z: 504.90309 #charge   3
###MaxRes:#m/z:  0.00000 #charge-128
###MS: 846
###MSMS: 847
BEGIN IONS
TITLE=Cmpd 97, AutoMSn(504.9031), 14.4 min
RTINSECONDS=863.636
SCANS=MS: 846 MSMS: 847
PEPMASS=504.90309	77410
CHARGE=3+
312.17451	1137	
359.11874	799	
441.21843	2310	1+
449.24769	582	
519.14940	755	
527.23286	727	
527.73444	493	
536.23944	1582	
536.74209	640	
538.24433	493	
555.26073	8289	1+
566.22765	525	
633.21542	585	
641.76082	2952	1+
668.34594	2456	1+
729.25069	497	
746.27634	745	
782.38859	3342	1+
942.42534	3908	1+
1186.49440	2252	1+
1243.51948	3405	1+
1283.51300	7727	1+
1300.53578	48410	1+
1413.62159	7865	1+
END IONS

###FS:    #m/z: 669.27708 #charge   3
###MaxRes:#m/z:  0.00000 #charge-128
###MS: 846
###MSMS: 848
BEGIN IONS
TITLE=Cmpd 98, AutoMSn(669.2771), 14.4 min
RTINSECONDS=864.137
SCANS=MS: 846 MSMS: 848
PEPMASS=669.27708	65376
CHARGE=3+
463.21003	275	
532.73786	455	
533.24911	317	
538.71570	418	
539.20925	330	
592.56677	336	
596.22008	726	1+
597.57874	360	
597.90051	17604	1+
598.23515	13374	1+
598.56747	8590	1+
606.72518	434	
631.58113	760	
631.74671	277	
631.91842	760	
632.24110	444	
663.60427	456	
664.27411	292	
716.26389	631	
847.81828	340	
920.33338	407	
1422.52762	975	1+
1791.68393	6851	1+
END IONS

###FS:    #m/z: 756.84604 #charge   2
###MaxRes:#m/z:  0.00000 #charge-128
###MS: 846
###MSMS: 849
BEGIN IONS
TITLE=Cmpd 99, AutoMSn(756.8460), 14.4 min
RTINSECONDS=864.638
SCANS=MS: 846 MSMS: 849
PEPMASS=756.84604	17429
CHARGE=2+
312.17249	150	
359.11762	102	
441.21956	154	
442.21750	342	1+
449.24165	173	
450.10093	116	
519.13759	101	
536.23962	135	
550.97623	152	
555.25889	570	1+
639.30897	145	
650.76684	399	
651.26867	361	1+
668.33629	159	
707.33701	130	
707.82693	173	
748.34122	282	1+
755.34621	148	
765.16591	144	
765.33145	109	
782.39391	139	
942.42707	327	1+
1300.53495	343	
1301.52235	289	
1512.67630	1976	1+
END IONS

###FS:    #m/z: 504.90259 #charge   3
###MaxRes:#m/z:  0.00000 #charge-128
###MS: 850
###MSMS: 851
BEGIN IONS
TITLE=Cmpd 100, AutoMSn(504.9026), 14.5 min
RTINSECONDS=867.679
SCANS=MS: 850 MSMS: 851
PEPMASS=504.90259	129425
CHARGE=3+
312.17288	1191	
359.12035	882	
441.22094	2434	1+
471.87591	1059	
519.15349	712	
527.23438	1184	
527.73001	624	
536.23460	2419	
536.73634	1365	
538.23593	750	
555.26302	10068	1+
622.26040	2115	
622.76523	1227	
633.75373	781	
641.76468	2092	
668.34681	3551	1+
729.24055	647	
746.27283	957	
782.38643	4727	1+
942.41902	5479	1+
1186.49166	2812	1+
1283.51302	7499	1+
1300.53646	62117	1+
1413.62086	10617	1+
END IONS

###FS:    #m/z: 756.84723 #charge   2
###MaxRes:#m/z:  0.00000 #charge-128
###MS: 850
###MSMS: 852
BEGIN IONS
TITLE=Cmpd 101, AutoMSn(756.8472), 14.5 min
RTINSECONDS=868.18
SCANS=MS: 850 MSMS: 852
PEPMASS=756.84723	27667
CHARGE=2+
312.17355	157	
441.22155	243	1+
521.20666	103	
543.27935	116	
555.25920	559	1+
642.25393	181	
668.34883	114	
707.29294	135	
707.81264	111	
748.33734	160	
748.85665	115	
755.34471	124	
782.38299	116	
942.41084	358	1+
1300.53001	1380	1+
1512.68763	1999	1+
END IONS

###FS:    #m/z: 650.77126 #charge   2
###MaxRes:#m/z:  0.00000 #charge-128
###MS: 850
###MSMS: 853
BEGIN IONS
TITLE=Cmpd 102, AutoMSn(650.7713), 14.5 min
RTINSECONDS=868.682
SCANS=MS: 850 MSMS: 853
PEPMASS=650.77126	24158
CHARGE=2+
431.17602	190	
490.28325	142	
591.30731	116	
647.30385	117	
761.29912	101	
776.28922	237	
785.55603	133	
838.38174	226	
889.36928	276	1+
END IONS

###FS:    #m/z: 504.90272 #charge   3
###MaxRes:#m/z:  0.00000 #charge-128
###MS: 854
###MSMS: 855
BEGIN IONS
TITLE=Cmpd 103, AutoMSn(504.9027), 14.5 min
RTINSECONDS=871.709
SCANS=MS: 854 MSMS: 855
PEPMASS=504.90272	108997
CHARGE=3+
312.18032	749	
359.11859	794	
441.21636	1883	1+
502.27912	393	
502.78516	431	
519.16501	422	
527.22421	604	
527.72935	513	
536.23274	1379	
536.73394	647	
538.23824	490	
555.26295	7386	1+
566.24010	440	
593.75285	917	
594.25085	767	
633.23660	592	
641.77190	1475	
668.34593	2513	1+
718.28813	442	
729.24927	453	
746.27086	599	
782.38786	2914	1+
942.41908	3574	1+
1243.51338	2173	1+
1283.51537	6451	1+
1300.53584	41023	1+
1413.61642	6261	1+
END IONS

###FS:    #m/z: 756.84814 #charge   2
###MaxRes:#m/z:  0.00000 #charge-128
###MS: 854
###MSMS: 856
BEGIN IONS
TITLE=Cmpd 104, AutoMSn(756.8481), 14.5 min
RTINSECONDS=872.21
SCANS=MS: 854 MSMS: 856
PEPMASS=756.84814	21244
CHARGE=2+
441.22481	378	1+
449.24007	104	
555.26622	255	
650.77159	242	
651.26283	125	
707.29820	105	
748.31150	123	
782.39928	185	
943.43191	145	
1300.53414	268	
1301.55413	142	
1313.54155	120	
1512.69395	1583	1+
END IONS

###FS:    #m/z: 650.77077 #charge   2
###MaxRes:#m/z:  0.00000 #charge-128
###MS: 854
###MSMS: 857
BEGIN IONS
TITLE=Cmpd 105, AutoMSn(650.7708), 14.5 min
RTINSECONDS=872.712
SCANS=MS: 854 MSMS: 857
PEPMASS=650.77077	18911
CHARGE=2+
578.87828	117	
591.31236	163	
776.28399	198	
889.35485	137	
1065.49139	123	
END IONS

###FS:    #m/z: 685.29610 #charge   3
###MaxRes:#m/z:  0.00000 #charge-128
###MS: 858
###MSMS: 859
BEGIN IONS
TITLE=Cmpd 106, AutoMSn(685.2961), 14.6 min
RTINSECONDS=875.736
SCANS=MS: 858 MSMS: 859
PEPMASS=685.29610	34981
CHARGE=3+
335.15439	367	1+
370.23431	335	1+
376.58780	286	
379.69971	193	
385.17892	317	1+
391.73183	371	
393.70181	274	
427.26142	243	1+
429.21923	359	
437.21091	209	1+
441.13720	252	
446.18029	193	
463.20172	1148	1+
498.30078	376	1+
499.74539	223	
508.23630	258	
527.77853	286	1+
531.22193	170	
569.27963	391	1+
580.23988	168	
587.30394	193	
598.22356	410	1+
626.35583	711	1+
644.81039	255	
658.80828	405	
659.30161	227	
684.95377	578	1+
685.29190	876	1+
685.62889	826	1+
714.77927	185	
715.26302	437	1+
738.26974	3827	1+
745.30037	227	1+
747.27435	474	
786.39020	426	
829.43603	583	1+
857.42913	546	1+
896.32466	186	
898.29545	10078	1+
910.39721	157	
910.65352	241	
918.40699	328	
958.47791	638	1+
986.46990	2596	1+
1011.38927	1436	1+
1025.49511	525	1+
1043.49624	2910	1+
1068.40540	2896	1+
1080.27688	603	
1081.26409	245	
1128.58691	2267	1+
1155.50211	2788	1+
1156.57462	742	1+
1197.45424	259	
END IONS

###FS:    #m/z: 370.86060 #charge   3
###MaxRes:#m/z:  0.00000 #charge-128
###MS: 858
###MSMS: 861
BEGIN IONS
TITLE=Cmpd 108, AutoMSn(370.8606), 14.6 min
RTINSECONDS=876.737
SCANS=MS: 858 MSMS: 861
PEPMASS=370.86060	8843
CHARGE=3+
371.24139	185	
458.26965	924	1+
573.29788	969	1+
579.99051	132	
END IONS

###FS:    #m/z: 685.29708 #charge   3
###MaxRes:#m/z:  0.00000 #charge-128
###MS: 862
###MSMS: 863
BEGIN IONS
TITLE=Cmpd 109, AutoMSn(685.2971), 14.7 min
RTINSECONDS=879.768
SCANS=MS: 862 MSMS: 863
PEPMASS=685.29708	62592
CHARGE=3+
335.15200	623	1+
342.16510	240	1+
370.24013	216	
376.20539	235	
376.65038	321	
379.69375	300	
385.19811	495	
393.69436	379	1+
463.21268	1090	1+
498.30193	505	1+
508.22825	333	1+
513.26853	246	
531.22502	243	
556.28318	423	
556.77500	280	
570.29502	334	
580.22731	259	
587.29168	478	
598.90537	215	
599.22760	594	1+
602.26933	218	
626.36412	878	1+
679.28282	296	1+
679.62295	402	
685.29755	1248	1+
685.63238	1254	1+
685.97089	989	1+
687.41201	470	1+
695.44787	1071	
716.25160	203	
738.26463	6818	1+
744.31123	258	1+
747.29597	740	
766.42667	262	1+
786.39275	329	
796.33490	356	
829.43150	685	1+
840.38201	227	1+
857.42298	1603	1+
880.27730	627	1+
898.29551	13336	1+
959.47827	327	1+
970.89284	209	
986.46767	2502	1+
1011.38249	2024	1+
1026.49041	867	1+
1043.48839	918	
1043.49061	2234	1+
1044.48471	433	
1068.39996	4283	1+
1079.29684	1321	1+
1128.58678	3129	1+
1155.53108	3173	1+
1156.56673	427	
1157.57568	262	
1197.44793	664	1+
1268.47212	629	1+
1316.60794	954	1+
1428.51610	555	1+
1791.66643	1269	1+
1812.66677	497	1+
END IONS

###FS:    #m/z: 370.86083 #charge   3
###MaxRes:#m/z:  0.00000 #charge-128
###MS: 862
###MSMS: 864
BEGIN IONS
TITLE=Cmpd 110, AutoMSn(370.8608), 14.7 min
RTINSECONDS=880.269
SCANS=MS: 862 MSMS: 864
PEPMASS=370.86083	14951
CHARGE=3+
354.20881	147	
371.23431	287	
458.26807	624	
573.30207	563	1+
585.30920	122	
END IONS

###FS:    #m/z: 555.78607 #charge   2
###MaxRes:#m/z:  0.00000 #charge-128
###MS: 862
###MSMS: 865
BEGIN IONS
TITLE=Cmpd 111, AutoMSn(555.7861), 14.7 min
RTINSECONDS=880.77
SCANS=MS: 862 MSMS: 865
PEPMASS=555.78607	13019
CHARGE=2+
997.15345	127	
END IONS

###FS:    #m/z: 685.29546 #charge   3
###MaxRes:#m/z:  0.00000 #charge-128
###MS: 866
###MSMS: 867
BEGIN IONS
TITLE=Cmpd 112, AutoMSn(685.2955), 14.7 min
RTINSECONDS=883.794
SCANS=MS: 866 MSMS: 867
PEPMASS=685.29546	48838
CHARGE=3+
335.14706	536	
361.11903	194	
379.70491	205	
393.69668	227	
463.20929	638	
498.28934	175	
508.23852	191	
508.75674	260	
514.24284	185	
527.76478	218	
528.19496	319	
564.79689	987	1+
570.77645	180	
578.23723	1437	1+
578.79922	348	
597.89997	307	
598.23142	831	1+
626.35773	612	1+
644.81429	210	
679.29735	384	1+
683.30673	231	1+
685.29580	1105	1+
685.62424	562	
685.96138	474	
687.41279	358	
694.32926	541	
714.76171	395	1+
738.26520	3848	1+
738.28728	536	1+
747.30375	199	
748.38258	197	
768.41075	209	1+
786.37451	464	1+
857.43295	1377	1+
873.39439	170	
898.30022	8851	1+
907.34524	238	
915.38664	438	1+
958.48449	761	1+
986.46671	621	1+
986.47561	1494	1+
1011.40119	922	1+
1043.49479	2483	1+
1068.40352	2694	1+
1080.28383	728	
1129.58661	1140	1+
1156.56752	338	
1316.60514	501	1+
1429.51849	461	1+
1791.67416	1704	1+
END IONS

###FS:    #m/z: 509.57501 #charge   3
###MaxRes:#m/z:  0.00000 #charge-128
###MS: 866
###MSMS: 868
BEGIN IONS
TITLE=Cmpd 113, AutoMSn(509.5750), 14.7 min
RTINSECONDS=884.295
SCANS=MS: 866 MSMS: 868
PEPMASS=509.57501	7765
CHARGE=3+
341.09998	188	
404.12654	112	
431.22001	123	
441.21981	376	1+
449.24012	189	
471.71660	121	
479.23657	103	
519.14417	111	
543.24051	128	
555.25758	1501	1+
573.14289	132	
589.29129	148	
642.25406	194	
642.78852	155	
649.25598	223	
668.34216	486	1+
707.31276	125	
714.82809	202	
737.33409	101	
747.26212	109	
782.38768	515	1+
861.41731	496	1+
864.42842	116	
956.42752	162	
1015.49777	972	1+
1300.53456	1178	1+
1314.55616	1829	1+
END IONS

###FS:    #m/z: 688.28435 #charge   3
###MaxRes:#m/z:  0.00000 #charge-128
###MS: 866
###MSMS: 869
BEGIN IONS
TITLE=Cmpd 114, AutoMSn(688.2843), 14.7 min
RTINSECONDS=884.796
SCANS=MS: 866 MSMS: 869
PEPMASS=688.28435	10425
CHARGE=3+
335.15166	217	
369.63484	292	
370.23944	288	
385.19357	191	
415.21896	287	
463.20903	593	1+
466.73620	188	
493.74569	513	
506.19569	528	
506.69788	233	
508.24965	308	
513.73327	254	
542.41045	285	
556.28307	258	1+
564.79691	1112	1+
569.77790	278	1+
578.23448	1180	1+
578.81298	323	
587.27313	234	1+
597.89476	223	
598.22876	506	1+
599.71486	239	
626.36877	485	1+
644.80621	201	
658.79613	230	
659.30837	256	
685.29668	445	
685.63174	183	
685.95878	284	
687.40664	630	1+
738.26597	2999	1+
745.27872	326	
747.28801	816	
748.38270	278	
786.39523	547	1+
857.42641	447	1+
898.29660	6835	1+
986.46147	522	1+
1043.49872	1692	1+
1068.39752	1999	1+
1129.58772	515	1+
1156.56167	242	
1791.67062	1575	1+
1812.67810	597	1+
END IONS

###FS:    #m/z: 617.63827 #charge   3
###MaxRes:#m/z:  0.00000 #charge-128
###MS: 870
###MSMS: 871
BEGIN IONS
TITLE=Cmpd 115, AutoMSn(617.6383), 14.8 min
RTINSECONDS=887.814
SCANS=MS: 870 MSMS: 871
PEPMASS=617.63827	18100
CHARGE=3+
372.21009	104	
379.18020	225	
387.69514	118	
396.69802	150	
430.72370	135	
436.70386	109	
472.20447	148	
479.74634	100	
487.76614	130	
490.25221	146	
576.30418	102	
612.31168	130	
617.64515	875	1+
617.96934	846	
626.92675	337	
629.31454	144	
633.33047	149	
646.28484	111	
689.33189	234	
701.25553	158	
764.40187	285	1+
792.38671	243	
849.36313	156	
877.48167	761	1+
905.47682	1501	1+
916.72158	140	
946.42830	3684	1+
1235.57912	802	1+
1605.71130	494	1+
END IONS

###FS:    #m/z: 509.57482 #charge   3
###MaxRes:#m/z:  0.00000 #charge-128
###MS: 870
###MSMS: 872
BEGIN IONS
TITLE=Cmpd 116, AutoMSn(509.5748), 14.8 min
RTINSECONDS=888.315
SCANS=MS: 870 MSMS: 872
PEPMASS=509.57482	9604
CHARGE=3+
441.21654	166	
486.24532	124	
508.24938	444	1+
511.60618	124	
537.24439	107	
543.21482	128	
555.25781	754	1+
612.27008	128	
643.28324	117	
649.27550	160	
650.76196	472	1+
651.27747	388	
659.76585	127	
668.34157	284	1+
707.30975	104	
782.39419	307	
861.41564	120	
956.41847	121	
1127.41502	100	
1314.55772	1015	1+
END IONS

###FS:    #m/z: 430.24845 #charge   2
###MaxRes:#m/z:  0.00000 #charge-128
###MS: 870
###MSMS: 873
BEGIN IONS
TITLE=Cmpd 117, AutoMSn(430.2484), 14.8 min
RTINSECONDS=888.817
SCANS=MS: 870 MSMS: 873
PEPMASS=430.24845	6246
CHARGE=2+
373.16557	104	
402.18626	157	
420.20774	324	1+
501.28066	111	
519.24995	130	
565.30151	266	
616.30159	135	
633.31893	555	1+
676.34726	137	
746.41899	190	
END IONS

###FS:    #m/z: 617.63877 #charge   3
###MaxRes:#m/z:  0.00000 #charge-128
###MS: 874
###MSMS: 875
BEGIN IONS
TITLE=Cmpd 118, AutoMSn(617.6388), 14.9 min
RTINSECONDS=891.84
SCANS=MS: 874 MSMS: 875
PEPMASS=617.63877	16509
CHARGE=3+
382.69823	109	
430.73521	216	1+
440.74378	124	
453.23984	620	1+
501.75980	150	
530.26430	127	
566.78169	173	
617.29579	575	1+
617.63973	349	
617.97938	386	
629.32905	214	
701.25206	115	
775.35560	109	
792.38668	177	
792.38980	384	1+
803.41844	103	
803.86872	156	
877.47389	569	1+
905.47898	464	1+
906.48242	465	1+
946.42148	1915	1+
946.42681	1201	1+
END IONS

###FS:    #m/z: 795.32656 #charge   3
###MaxRes:#m/z:  0.00000 #charge-128
###MS: 874
###MSMS: 876
BEGIN IONS
TITLE=Cmpd 119, AutoMSn(795.3266), 14.9 min
RTINSECONDS=892.341
SCANS=MS: 874 MSMS: 876
PEPMASS=795.32656	7339
CHARGE=3+
441.69623	118	
460.21782	149	
488.18887	118	
506.19442	227	
517.25400	313	
548.20914	111	
574.26150	625	1+
632.23895	107	
661.29946	606	1+
718.32564	1327	1+
881.38510	202	
END IONS

###FS:    #m/z: 533.26627 #charge   2
###MaxRes:#m/z:  0.00000 #charge-128
###MS: 874
###MSMS: 877
BEGIN IONS
TITLE=Cmpd 120, AutoMSn(533.2663), 14.9 min
RTINSECONDS=892.842
SCANS=MS: 874 MSMS: 877
PEPMASS=533.26627	5669
CHARGE=2+
346.20592	146	
391.18335	112	
408.12935	208	
414.18052	107	
459.28786	139	
488.74401	142	
493.23780	104	
519.17431	130	
574.31197	276	1+
703.35457	226	
866.42387	736	1+
977.44886	138	
END IONS

###FS:    #m/z: 795.32676 #charge   3
###MaxRes:#m/z:  0.00000 #charge-128
###MS: 878
###MSMS: 879
BEGIN IONS
TITLE=Cmpd 121, AutoMSn(795.3268), 14.9 min
RTINSECONDS=895.864
SCANS=MS: 878 MSMS: 879
PEPMASS=795.32676	12505
CHARGE=3+
359.66504	109	
367.14261	110	
460.22252	151	
488.19621	119	
506.19594	137	
517.23737	264	
570.24393	159	
574.26936	378	
632.24920	102	
642.77444	173	
661.29932	331	1+
718.32056	1146	1+
797.34189	135	
881.38722	118	
920.34412	100	
968.40884	123	
END IONS

###FS:    #m/z: 533.26549 #charge   2
###MaxRes:#m/z:  0.00000 #charge-128
###MS: 878
###MSMS: 880
BEGIN IONS
TITLE=Cmpd 122, AutoMSn(533.2655), 14.9 min
RTINSECONDS=896.366
SCANS=MS: 878 MSMS: 880
PEPMASS=533.26549	9134
CHARGE=2+
346.21301	354	1+
408.13914	182	
479.18143	105	
493.22722	153	
574.32010	344	
612.27501	114	
632.24982	130	
685.34414	207	1+
703.36002	526	1+
712.13418	140	
866.42997	718	1+
977.43338	103	
END IONS

###FS:    #m/z: 617.63878 #charge   3
###MaxRes:#m/z:  0.00000 #charge-128
###MS: 878
###MSMS: 881
BEGIN IONS
TITLE=Cmpd 123, AutoMSn(617.6388), 14.9 min
RTINSECONDS=896.867
SCANS=MS: 878 MSMS: 881
PEPMASS=617.63878	10413
CHARGE=3+
466.20744	129	
501.23366	167	
629.31630	135	
701.27684	109	
792.40102	136	
946.42150	155	
END IONS

###FS:    #m/z: 680.54962 #charge   2
###MaxRes:#m/z:  0.00000 #charge-128
###MS: 882
###MSMS: 883
BEGIN IONS
TITLE=Cmpd 124, AutoMSn(680.5496), 15.0 min
RTINSECONDS=899.891
SCANS=MS: 882 MSMS: 883
PEPMASS=680.54962	10286
CHARGE=2+
463.19694	347	1+
483.20251	121	
495.18165	605	1+
506.18882	182	
540.72196	134	
555.22307	111	
597.60434	202	
597.96669	141	
598.26903	134	
608.26168	228	
650.27698	104	
680.05938	269	
680.32187	153	
709.31380	204	
823.35283	227	
898.25702	133	
927.38407	746	1+
END IONS

###FS:    #m/z: 795.32163 #charge   3
###MaxRes:#m/z:  0.00000 #charge-128
###MS: 882
###MSMS: 884
BEGIN IONS
TITLE=Cmpd 125, AutoMSn(795.3216), 15.0 min
RTINSECONDS=900.393
SCANS=MS: 882 MSMS: 884
PEPMASS=795.32163	11611
CHARGE=3+
488.20354	130	
506.21295	140	
517.25552	182	
541.73491	109	
574.27317	414	
661.28955	289	1+
718.32143	632	1+
881.38480	125	
920.35717	115	
END IONS

###FS:    #m/z: 533.26366 #charge   2
###MaxRes:#m/z:  0.00000 #charge-128
###MS: 882
###MSMS: 885
BEGIN IONS
TITLE=Cmpd 126, AutoMSn(533.2637), 15.0 min
RTINSECONDS=900.894
SCANS=MS: 882 MSMS: 885
PEPMASS=533.26366	9839
CHARGE=2+
346.20597	163	
404.13793	110	
408.14908	175	
460.29723	126	
557.27785	134	
574.31590	199	
576.27764	111	
592.27355	132	
689.36306	106	
703.35326	199	
712.12117	120	
866.42015	758	1+
977.46400	127	
END IONS

###FS:    #m/z: 523.90942 #charge   3
###MaxRes:#m/z:  0.00000 #charge-128
###MS: 886
###MSMS: 887
BEGIN IONS
TITLE=Cmpd 127, AutoMSn(523.9094), 15.1 min
RTINSECONDS=903.931
SCANS=MS: 886 MSMS: 887
PEPMASS=523.90942	26686
CHARGE=3+
312.16985	265	1+
334.67421	124	
349.16510	136	
376.15446	102	
441.21362	453	1+
463.19739	126	
519.14179	166	
523.92583	198	
524.22976	112	
527.23106	112	
527.73297	168	
536.23760	135	
538.23325	102	
555.26737	1541	1+
566.23379	154	
628.31196	116	
636.63263	148	
668.34479	713	1+
679.27901	200	1+
697.29239	343	1+
713.29696	139	
746.27117	110	
782.38146	615	1+
942.41237	935	1+
1243.51310	550	1+
1283.51538	683	1+
1300.53783	5717	1+
1413.60924	1592	1+
END IONS

###FS:    #m/z: 680.55106 #charge   2
###MaxRes:#m/z:  0.00000 #charge-128
###MS: 886
###MSMS: 888
BEGIN IONS
TITLE=Cmpd 128, AutoMSn(680.5511), 15.1 min
RTINSECONDS=904.432
SCANS=MS: 886 MSMS: 888
PEPMASS=680.55106	14962
CHARGE=2+
392.15707	121	
463.19735	234	1+
495.18740	353	
497.17762	132	
540.72593	271	
541.21434	176	
546.21272	108	
598.27030	154	
608.26249	203	
649.26369	102	
680.03963	225	
680.30039	136	
680.54180	308	
688.97926	160	
705.31975	116	
709.29735	147	
823.35576	418	1+
898.29850	107	
927.37658	794	1+
END IONS

###FS:    #m/z: 604.90247 #charge   3
###MaxRes:#m/z:  0.00000 #charge-128
###MS: 886
###MSMS: 889
BEGIN IONS
TITLE=Cmpd 129, AutoMSn(604.9025), 15.1 min
RTINSECONDS=904.933
SCANS=MS: 886 MSMS: 889
PEPMASS=604.90247	11706
CHARGE=3+
335.14461	322	
361.11632	130	
367.16119	248	1+
373.14776	138	
385.18756	237	
391.73007	324	
401.66930	383	
418.13157	190	
458.71894	143	
463.20673	655	1+
488.19316	159	
506.68622	200	
508.19716	170	
528.19006	436	
535.70366	192	
545.20539	514	1+
555.78271	118	
578.23676	1068	1+
599.23793	176	
603.33727	141	
616.24667	737	1+
691.26204	116	
738.26562	2995	1+
738.27562	470	1+
745.28513	341	1+
747.30263	329	
784.29414	1069	1+
802.31056	2661	1+
881.26550	182	
897.41195	165	
898.29084	4256	1+
907.34058	326	
915.39862	562	1+
918.40875	443	
1068.39789	181	
1069.40019	116	
1070.40442	175	
END IONS

###FS:    #m/z: 604.90411 #charge   3
###MaxRes:#m/z:  0.00000 #charge-128
###MS: 890
###MSMS: 891
BEGIN IONS
TITLE=Cmpd 130, AutoMSn(604.9041), 15.1 min
RTINSECONDS=907.963
SCANS=MS: 890 MSMS: 891
PEPMASS=604.90411	23646
CHARGE=3+
361.12961	173	
368.15897	196	
369.62828	235	
385.18641	417	
392.65431	118	
418.13895	185	
436.09122	146	
446.17858	399	1+
450.65769	343	
463.20470	977	1+
506.18864	189	
508.21339	240	
528.18935	424	1+
535.20802	155	
545.21565	558	
555.80879	161	
578.23276	1477	1+
599.23161	221	
616.24237	1027	1+
714.75169	117	
721.24915	153	
727.26384	285	1+
738.26313	3753	1+
745.28996	589	
745.29943	464	1+
747.29256	214	
748.38403	361	
784.28548	524	1+
802.31298	3643	1+
881.27782	170	
897.37451	206	
898.29722	4444	1+
900.28752	1077	1+
915.41095	430	1+
1011.41563	132	
1012.37519	175	
1068.39974	210	
1069.41240	149	
END IONS

###FS:    #m/z: 523.90968 #charge   3
###MaxRes:#m/z:  0.00000 #charge-128
###MS: 890
###MSMS: 892
BEGIN IONS
TITLE=Cmpd 131, AutoMSn(523.9097), 15.1 min
RTINSECONDS=908.464
SCANS=MS: 890 MSMS: 892
PEPMASS=523.90968	21991
CHARGE=3+
335.67280	119	
359.12207	160	
376.15028	189	
432.20154	139	
441.21654	401	1+
521.85698	116	
525.21528	100	
527.24482	104	
536.23421	228	
538.23325	146	
555.26352	1248	1+
566.22411	170	
623.26875	170	
644.27752	110	
668.34552	371	
680.26450	111	
698.79035	130	
767.41473	149	
782.38133	231	1+
788.31926	102	
942.41039	223	
942.43411	331	1+
1282.52694	539	1+
1300.53455	3769	1+
1413.62225	600	1+
END IONS

###FS:    #m/z: 906.84396 #charge   2
###MaxRes:#m/z:  0.00000 #charge-128
###MS: 890
###MSMS: 893
BEGIN IONS
TITLE=Cmpd 132, AutoMSn(906.8440), 15.1 min
RTINSECONDS=908.965
SCANS=MS: 890 MSMS: 893
PEPMASS=906.84396	10134
CHARGE=2+
368.15656	171	
385.18447	112	
463.20695	131	
508.20264	141	
528.18463	396	
545.20778	113	
578.23463	127	
599.21162	156	
616.25722	112	
738.27222	208	
746.28102	141	
785.28215	113	
891.73376	116	
897.84773	206	
898.29091	330	
1011.37679	100	
1068.40249	166	
1069.36947	158	
1080.26037	369	
1197.44297	131	
1811.72322	723	1+
END IONS

###FS:    #m/z: 604.90263 #charge   3
###MaxRes:#m/z:  0.00000 #charge-128
###MS: 894
###MSMS: 895
BEGIN IONS
TITLE=Cmpd 133, AutoMSn(604.9026), 15.2 min
RTINSECONDS=911.983
SCANS=MS: 894 MSMS: 895
PEPMASS=604.90263	26068
CHARGE=3+
335.14776	363	
369.63734	144	
385.18476	173	
401.67766	258	
418.13999	211	
436.09054	192	
440.64291	139	
446.18507	234	
458.20042	242	
463.20363	777	
490.19079	228	1+
506.69324	153	
508.21570	324	
528.18259	488	1+
534.70396	139	
535.20024	160	
545.22080	536	1+
578.23035	1462	1+
599.23467	144	
616.24567	855	1+
721.24317	278	
728.26876	267	1+
738.26259	3113	1+
745.29440	1009	1+
747.27233	936	
784.30244	353	
785.28982	536	1+
802.30948	2445	1+
897.40079	174	
898.29575	4670	1+
909.56701	120	
915.39492	676	1+
1012.38665	127	
1068.40626	351	
1069.39593	213	
1080.25405	144	
1148.13742	144	
END IONS

###FS:    #m/z: 554.75021 #charge   2
###MaxRes:#m/z:  0.00000 #charge-128
###MS: 894
###MSMS: 896
BEGIN IONS
TITLE=Cmpd 134, AutoMSn(554.7502), 15.2 min
RTINSECONDS=912.484
SCANS=MS: 894 MSMS: 896
PEPMASS=554.75021	10249
CHARGE=2+
335.16632	120	
446.19729	263	1+
498.21225	509	1+
554.74834	133	
555.26355	207	
611.28306	104	
645.27733	836	1+
653.69092	514	1+
684.78687	101	
808.33774	744	1+
817.79461	144	
END IONS

###FS:    #m/z: 906.84995 #charge   2
###MaxRes:#m/z:  0.00000 #charge-128
###MS: 894
###MSMS: 897
BEGIN IONS
TITLE=Cmpd 135, AutoMSn(906.8500), 15.2 min
RTINSECONDS=912.985
SCANS=MS: 894 MSMS: 897
PEPMASS=906.84995	9886
CHARGE=2+
335.15700	114	
361.11676	129	
385.17399	158	
528.19633	196	
728.29318	135	
785.28053	103	
898.30547	389	1+
906.74030	114	
1080.25559	223	
1080.36274	112	
1197.42780	122	
END IONS

###FS:    #m/z: 597.77954 #charge   2
###MaxRes:#m/z:  0.00000 #charge-128
###MS: 898
###MSMS: 899
BEGIN IONS
TITLE=Cmpd 136, AutoMSn(597.7795), 15.3 min
RTINSECONDS=916.015
SCANS=MS: 898 MSMS: 899
PEPMASS=597.77954	13010
CHARGE=2+
349.17329	120	
466.26716	175	
498.73444	112	
512.22945	157	
567.17476	108	
597.77228	289	1+
664.23822	396	1+
729.30554	126	
800.32041	109	
879.36535	313	1+
897.37757	4346	1+
907.34450	1119	
907.59097	168	
962.41620	112	
996.42699	143	
1080.27942	344	
END IONS

###FS:    #m/z: 526.52978 #charge   3
###MaxRes:#m/z:  0.00000 #charge-128
###MS: 898
###MSMS: 900
BEGIN IONS
TITLE=Cmpd 137, AutoMSn(526.5298), 15.3 min
RTINSECONDS=916.516
SCANS=MS: 898 MSMS: 900
PEPMASS=526.52978	6291
CHARGE=3+
370.49372	102	
378.18704	103	
440.22389	250	1+
506.18384	207	
506.68951	165	
509.68981	102	
523.78134	111	
524.25437	147	
555.25377	807	1+
599.28251	100	
629.26555	138	
633.17864	105	
638.24550	101	
642.26270	125	
642.76528	115	
668.33622	113	
707.32079	214	
707.81582	207	
782.39970	150	
875.31063	116	
1300.53895	1077	1+
END IONS

###FS:    #m/z: 806.58090 #charge   2
###MaxRes:#m/z:  0.00000 #charge-128
###MS: 898
###MSMS: 901
BEGIN IONS
TITLE=Cmpd 138, AutoMSn(806.5809), 15.3 min
RTINSECONDS=917.017
SCANS=MS: 898 MSMS: 901
PEPMASS=806.58090	4400
CHARGE=2+
385.15208	102	
462.23050	302	
540.21904	120	
667.27083	102	
682.31348	185	
739.32552	177	
796.35215	300	
END IONS

###FS:    #m/z: 597.77808 #charge   2
###MaxRes:#m/z:  0.00000 #charge-128
###MS: 902
###MSMS: 903
BEGIN IONS
TITLE=Cmpd 139, AutoMSn(597.7781), 15.3 min
RTINSECONDS=920.046
SCANS=MS: 902 MSMS: 903
PEPMASS=597.77808	37020
CHARGE=2+
386.14303	189	
496.14081	108	
498.72434	258	
512.24072	114	
521.20230	239	
547.75526	162	
549.20787	160	
567.19233	129	
596.74483	105	
597.77153	638	1+
598.28424	322	
664.23502	996	1+
729.28771	861	1+
738.25680	110	
751.26200	254	
769.28409	174	
800.31960	838	1+
809.66949	120	
879.36255	269	1+
897.37252	10313	1+
907.34351	1020	
907.59320	129	
963.44273	111	
996.44660	588	1+
1007.98649	572	
1094.46130	121	
END IONS

###FS:    #m/z: 806.58028 #charge   2
###MaxRes:#m/z:  0.00000 #charge-128
###MS: 902
###MSMS: 904
BEGIN IONS
TITLE=Cmpd 140, AutoMSn(806.5803), 15.3 min
RTINSECONDS=920.548
SCANS=MS: 902 MSMS: 904
PEPMASS=806.58028	6222
CHARGE=2+
405.20413	167	
462.23558	216	
532.71929	105	
549.72864	101	
739.33854	235	1+
796.35832	410	1+
940.42789	148	
1063.90462	111	
END IONS

###FS:    #m/z: 456.87802 #charge   3
###MaxRes:#m/z:  0.00000 #charge-128
###MS: 902
###MSMS: 905
BEGIN IONS
TITLE=Cmpd 141, AutoMSn(456.8780), 15.4 min
RTINSECONDS=921.049
SCANS=MS: 902 MSMS: 905
PEPMASS=456.87802	5859
CHARGE=3+
365.19319	201	
476.21704	159	
494.23099	323	
534.26713	108	
563.26856	118	
612.29608	108	
625.26230	295	
692.40242	116	
740.28492	199	
744.32816	131	
841.35133	142	
END IONS

###FS:    #m/z: 597.77718 #charge   2
###MaxRes:#m/z:  0.00000 #charge-128
###MS: 906
###MSMS: 907
BEGIN IONS
TITLE=Cmpd 142, AutoMSn(597.7772), 15.4 min
RTINSECONDS=924.077
SCANS=MS: 906 MSMS: 907
PEPMASS=597.77718	44057
CHARGE=2+
349.17533	119	
386.14729	205	
496.15478	116	
512.23602	470	
521.22218	147	
549.21735	287	
664.24279	1501	1+
692.72412	184	
729.28564	656	
731.27957	152	
763.30317	108	
769.28090	163	
800.32100	885	1+
862.33862	121	
879.35569	343	1+
897.37455	10338	1+
907.34176	1357	
907.59350	192	
909.43823	528	1+
910.54459	104	
910.66480	100	
961.40431	293	1+
996.44043	1323	1+
1194.54304	1648	1+
END IONS

###FS:    #m/z: 626.28852 #charge   2
###MaxRes:#m/z:  0.00000 #charge-128
###MS: 906
###MSMS: 908
BEGIN IONS
TITLE=Cmpd 143, AutoMSn(626.2885), 15.4 min
RTINSECONDS=924.579
SCANS=MS: 906 MSMS: 908
PEPMASS=626.28852	6795
CHARGE=2+
369.64213	122	
449.18295	223	
578.23288	130	
729.28020	167	
738.25984	294	
897.36856	1569	1+
END IONS

###FS:    #m/z: 801.32842 #charge   3
###MaxRes:#m/z:  0.00000 #charge-128
###MS: 906
###MSMS: 909
BEGIN IONS
TITLE=Cmpd 144, AutoMSn(801.3284), 15.4 min
RTINSECONDS=925.08
SCANS=MS: 906 MSMS: 909
PEPMASS=801.32842	5586
CHARGE=3+
422.25624	123	
529.73682	112	
582.26460	215	
653.37172	125	
710.33052	160	
788.26841	120	
998.89654	101	
END IONS

###FS:    #m/z: 801.32900 #charge   3
###MaxRes:#m/z:  0.00000 #charge-128
###MS: 910
###MSMS: 911
BEGIN IONS
TITLE=Cmpd 145, AutoMSn(801.3290), 15.5 min
RTINSECONDS=928.108
SCANS=MS: 910 MSMS: 911
PEPMASS=801.32900	7849
CHARGE=3+
582.27360	112	
622.26989	144	
702.28930	100	
710.31275	228	1+
795.32032	126	
839.35902	110	
999.41434	158	
END IONS

###FS:    #m/z: 626.28782 #charge   2
###MaxRes:#m/z:  0.00000 #charge-128
###MS: 910
###MSMS: 912
BEGIN IONS
TITLE=Cmpd 146, AutoMSn(626.2878), 15.5 min
RTINSECONDS=928.609
SCANS=MS: 910 MSMS: 912
PEPMASS=626.28782	8085
CHARGE=2+
355.20066	168	
442.20652	102	
482.24258	111	
578.23823	112	
729.28082	120	
738.26185	145	
800.32927	102	
897.37711	1202	1+
900.36743	137	
907.34592	330	
END IONS

###FS:    #m/z: 828.83714 #charge   3
###MaxRes:#m/z:  0.00000 #charge-128
###MS: 910
###MSMS: 913
BEGIN IONS
TITLE=Cmpd 147, AutoMSn(828.8371), 15.5 min
RTINSECONDS=929.11
SCANS=MS: 910 MSMS: 913
PEPMASS=828.83714	3840
CHARGE=3+
823.31729	113	
END IONS

###FS:    #m/z: 508.95178 #charge   3
###MaxRes:#m/z:  0.00000 #charge-128
###MS: 914
###MSMS: 915
BEGIN IONS
TITLE=Cmpd 148, AutoMSn(508.9518), 15.5 min
RTINSECONDS=932.14
SCANS=MS: 914 MSMS: 915
PEPMASS=508.95178	5977
CHARGE=3+
432.13216	105	
478.26771	154	
505.78589	100	
509.75948	139	
510.25080	315	1+
527.72497	139	
555.26121	218	1+
626.85882	256	
650.75883	155	
662.27950	100	
690.39556	155	
704.83378	153	
706.37773	438	1+
758.42703	1209	1+
END IONS

###FS:    #m/z: 801.32694 #charge   3
###MaxRes:#m/z:  0.00000 #charge-128
###MS: 914
###MSMS: 916
BEGIN IONS
TITLE=Cmpd 149, AutoMSn(801.3269), 15.5 min
RTINSECONDS=932.641
SCANS=MS: 914 MSMS: 916
PEPMASS=801.32694	6448
CHARGE=3+
407.70740	139	
558.25822	104	
580.71804	113	
582.28512	196	
688.97593	112	
801.65071	119	
999.38659	242	1+
1009.92284	179	
1255.24653	112	
END IONS

###FS:    #m/z: 597.77821 #charge   2
###MaxRes:#m/z:  0.00000 #charge-128
###MS: 914
###MSMS: 917
BEGIN IONS
TITLE=Cmpd 150, AutoMSn(597.7782), 15.6 min
RTINSECONDS=933.142
SCANS=MS: 914 MSMS: 917
PEPMASS=597.77821	21281
CHARGE=2+
358.15173	131	
521.21520	137	
588.26812	157	
664.23929	183	
672.26386	151	
730.27408	119	
800.30991	192	
897.37727	339	
907.34456	188	
END IONS

###FS:    #m/z: 508.95090 #charge   3
###MaxRes:#m/z:  0.00000 #charge-128
###MS: 918
###MSMS: 919
BEGIN IONS
TITLE=Cmpd 151, AutoMSn(508.9509), 15.6 min
RTINSECONDS=936.171
SCANS=MS: 918 MSMS: 919
PEPMASS=508.95090	6642
CHARGE=3+
360.12341	105	
380.21069	100	
411.71941	114	
419.21870	127	
453.22800	128	
461.23062	263	
472.26142	153	
478.26910	141	
499.23573	287	
505.26480	131	
510.25185	188	
527.31417	174	
527.80461	136	
555.26563	131	
626.85149	178	
650.76689	151	
690.41564	356	1+
706.87561	260	
758.42392	1882	1+
806.37285	100	
END IONS

###FS:    #m/z: 556.25285 #charge   2
###MaxRes:#m/z:  0.00000 #charge-128
###MS: 918
###MSMS: 920
BEGIN IONS
TITLE=Cmpd 152, AutoMSn(556.2529), 15.6 min
RTINSECONDS=936.672
SCANS=MS: 918 MSMS: 920
PEPMASS=556.25285	5950
CHARGE=2+
565.24718	104	
622.26317	339	1+
750.31794	888	1+
861.40123	348	1+
908.45358	246	
END IONS

###FS:    #m/z: 692.33624 #charge   3
###MaxRes:#m/z:  0.00000 #charge-128
###MS: 918
###MSMS: 921
BEGIN IONS
TITLE=Cmpd 153, AutoMSn(692.3362), 15.6 min
RTINSECONDS=937.173
SCANS=MS: 918 MSMS: 921
PEPMASS=692.33624	4187
CHARGE=3+
495.18006	162	
END IONS

###FS:    #m/z: 510.25612 #charge   2
###MaxRes:#m/z:  0.00000 #charge-128
###MS: 922
###MSMS: 923
BEGIN IONS
TITLE=Cmpd 154, AutoMSn(510.2561), 15.7 min
RTINSECONDS=940.206
SCANS=MS: 922 MSMS: 923
PEPMASS=510.25612	8779
CHARGE=2+
363.21259	205	
379.71560	186	
386.14965	302	
431.22903	101	
456.25384	107	
469.72938	103	
499.21842	237	
562.29143	135	
584.33062	107	
612.31424	195	
690.41537	357	1+
722.36102	104	
758.41434	1222	1+
END IONS

###FS:    #m/z: 461.57352 #charge   3
###MaxRes:#m/z:  0.00000 #charge-128
###MS: 922
###MSMS: 924
BEGIN IONS
TITLE=Cmpd 155, AutoMSn(461.5735), 15.7 min
RTINSECONDS=940.707
SCANS=MS: 922 MSMS: 924
PEPMASS=461.57352	6208
CHARGE=3+
331.20167	120	
427.70161	109	
453.72559	102	
487.24682	286	1+
501.25731	114	
549.76065	155	
569.81195	150	
570.28666	283	
582.30862	102	
586.31296	167	
616.29312	124	
626.32201	150	
626.82759	100	
633.35770	176	
639.33979	120	
734.39555	290	1+
845.42706	108	
863.45483	366	
END IONS

###FS:    #m/z: 523.28643 #charge   2
###MaxRes:#m/z:  0.00000 #charge-128
###MS: 922
###MSMS: 925
BEGIN IONS
TITLE=Cmpd 156, AutoMSn(523.2864), 15.7 min
RTINSECONDS=941.207
SCANS=MS: 922 MSMS: 925
PEPMASS=523.28643	6220
CHARGE=2+
314.14913	102	
342.14154	101	
359.17173	259	1+
376.19307	454	1+
405.77573	118	
427.20399	110	
489.27934	1144	1+
533.92420	116	
556.25065	119	
558.23743	105	
575.21929	112	
586.23164	101	
588.30097	142	
590.32302	4048	1+
643.34547	150	
661.36103	2607	1+
669.89588	449	
671.34074	231	
673.29911	127	
714.38955	113	
740.40071	885	1+
741.38195	175	
749.50280	168	
754.36648	106	
756.39545	377	1+
758.41639	9088	1+
768.54701	165	
827.43633	1119	1+
828.43694	106	
845.44918	3070	1+
932.47520	1518	1+
942.59006	214	
END IONS

###FS:    #m/z: 523.28594 #charge   2
###MaxRes:#m/z:  0.00000 #charge-128
###MS: 926
###MSMS: 927
BEGIN IONS
TITLE=Cmpd 157, AutoMSn(523.2859), 15.7 min
RTINSECONDS=944.239
SCANS=MS: 926 MSMS: 927
PEPMASS=523.28594	66137
CHARGE=2+
329.18394	180	
357.18870	197	
359.16553	195	
369.69270	134	
376.19531	1713	1+
419.98838	209	
426.19391	141	
452.24544	214	
457.73105	149	
470.25516	181	
471.73692	172	
489.27696	2456	1+
497.25797	192	
523.30057	149	
539.27344	183	
588.30549	242	
590.32484	7925	1+
643.33994	596	1+
660.35296	145	
661.36220	6898	1+
669.30452	194	
669.94026	1055	1+
670.57406	141	
672.35561	162	
680.99565	200	
740.40373	2292	1+
756.39932	548	1+
756.40415	349	
758.41637	19603	1+
765.17025	244	
809.42257	624	1+
827.43729	2951	1+
828.42706	352	1+
843.41336	237	
845.44499	7569	1+
896.45325	162	
930.46458	145	
932.48326	2805	1+
942.44732	291	
END IONS

###FS:    #m/z: 517.26393 #charge   2
###MaxRes:#m/z:  0.00000 #charge-128
###MS: 926
###MSMS: 928
BEGIN IONS
TITLE=Cmpd 158, AutoMSn(517.2639), 15.7 min
RTINSECONDS=944.741
SCANS=MS: 926 MSMS: 928
PEPMASS=517.26393	8690
CHARGE=2+
378.70346	135	
515.75954	110	
520.23095	169	
527.82654	104	
577.25519	1068	1+
590.32674	285	
654.72173	105	
706.30236	1434	1+
756.39991	147	
758.39751	100	
817.38350	109	
819.38357	1696	1+
828.87445	132	
830.20789	116	
END IONS

###FS:    #m/z: 549.78349 #charge   2
###MaxRes:#m/z:  0.00000 #charge-128
###MS: 926
###MSMS: 929
BEGIN IONS
TITLE=Cmpd 159, AutoMSn(549.7835), 15.8 min
RTINSECONDS=945.241
SCANS=MS: 926 MSMS: 929
PEPMASS=549.78349	5817
CHARGE=2+
313.12576	373	1+
363.17079	115	
379.16832	103	
381.18043	297	
385.22436	192	
397.21158	105	
398.20385	554	1+
401.71921	210	
407.20197	227	1+
425.21378	154	
426.19528	740	1+
464.20795	173	
474.26292	220	
483.21474	109	
484.73937	103	
489.27425	353	1+
492.21265	144	
497.18986	114	
498.26780	112	
509.22342	658	1+
527.24383	1337	1+
531.77013	122	
554.29686	128	
571.31633	4179	1+
590.31637	120	
634.31413	178	
646.32073	123	
661.35218	134	
672.36457	1294	1+
680.99453	184	
705.33612	198	
724.35128	105	
758.41598	296	
803.40838	113	
END IONS

###FS:    #m/z: 523.28672 #charge   2
###MaxRes:#m/z:  0.00000 #charge-128
###MS: 930
###MSMS: 931
BEGIN IONS
TITLE=Cmpd 160, AutoMSn(523.2867), 15.8 min
RTINSECONDS=948.266
SCANS=MS: 930 MSMS: 931
PEPMASS=523.28672	163508
CHARGE=2+
357.17326	399	
359.15867	548	
369.70416	413	
376.19148	3063	1+
379.43703	314	
395.76727	342	
472.25319	358	
489.27779	4791	1+
572.30924	685	1+
588.30823	335	
590.32408	15068	1+
643.34144	1184	1+
659.34996	382	
661.36257	14211	1+
670.94825	865	
671.33837	716	
679.93396	509	
740.40288	5983	1+
749.50192	535	
756.40440	2518	1+
758.41607	44535	1+
809.42967	918	1+
827.43083	360	
827.43762	7419	1+
845.44979	16075	1+
914.46097	414	
930.46661	339	
932.47915	7226	1+
942.45418	385	
END IONS

###FS:    #m/z: 612.30584 #charge   2
###MaxRes:#m/z:  0.00000 #charge-128
###MS: 930
###MSMS: 932
BEGIN IONS
TITLE=Cmpd 161, AutoMSn(612.3058), 15.8 min
RTINSECONDS=948.767
SCANS=MS: 930 MSMS: 932
PEPMASS=612.30584	31517
CHARGE=2+
375.16043	109	
404.22930	440	
418.24049	361	1+
446.23852	268	
454.19942	123	
476.20380	113	
488.25118	205	
516.25172	112	
518.25280	736	
518.74854	140	
527.24477	320	
533.26596	1665	1+
540.96675	284	1+
546.75392	317	1+
575.27032	123	
586.29581	212	
603.29140	286	
603.80240	292	
604.30077	2204	1+
612.81127	239	
639.28020	123	
673.33232	156	
691.33625	2919	1+
742.34323	188	
760.35176	358	1+
776.35046	248	1+
778.36881	6350	1+
817.79271	120	
907.43589	118	
925.43384	4365	1+
936.63614	448	
1036.48977	139	
1093.47879	150	
1110.52524	294	
1111.53638	173	
END IONS

###FS:    #m/z: 562.76316 #charge   2
###MaxRes:#m/z:  0.00000 #charge-128
###MS: 930
###MSMS: 933
BEGIN IONS
TITLE=Cmpd 162, AutoMSn(562.7632), 15.8 min
RTINSECONDS=949.268
SCANS=MS: 930 MSMS: 933
PEPMASS=562.76316	19859
CHARGE=2+
343.14363	193	
371.13355	426	1+
376.58696	197	
409.22017	153	
459.25506	113	
472.73300	178	
485.21892	193	
486.16568	906	1+
490.25152	120	
523.26089	1724	1+
534.22275	107	
539.24493	101	
544.28070	101	
556.29010	181	
561.29542	117	
584.30306	135	
593.30131	107	
622.33262	1533	1+
632.32025	140	
673.36273	105	
737.35215	3233	1+
836.42168	1982	1+
854.39368	318	1+
1106.49979	2649	1+
END IONS

###FS:    #m/z: 612.30648 #charge   2
###MaxRes:#m/z:  0.00000 #charge-128
###MS: 934
###MSMS: 935
BEGIN IONS
TITLE=Cmpd 163, AutoMSn(612.3065), 15.9 min
RTINSECONDS=952.294
SCANS=MS: 934 MSMS: 935
PEPMASS=612.30648	60357
CHARGE=2+
341.18226	135	
346.16227	241	1+
363.16662	159	
396.15935	299	1+
401.19574	648	1+
404.22203	1117	1+
410.87431	176	
418.24456	644	1+
420.17955	149	
446.23907	515	1+
458.19694	139	
489.26229	163	
500.72919	133	
501.21121	145	
515.25626	553	1+
518.25042	787	
518.75185	565	1+
527.25389	172	
527.76002	176	
529.72957	126	
533.26444	1836	1+
540.98832	475	
541.08761	355	
547.25093	291	
586.27801	309	1+
603.78903	278	
604.30505	2394	1+
673.31959	154	
691.33527	4637	1+
760.35246	536	1+
778.36762	7265	1+
908.40275	212	
925.43440	5799	1+
936.62674	923	1+
936.73832	899	
1036.49386	213	
1053.49210	141	
1093.53693	150	
1110.51492	437	
1111.51048	358	
1114.52584	127	
1223.62170	518	1+
END IONS

###FS:    #m/z: 562.76373 #charge   2
###MaxRes:#m/z:  0.00000 #charge-128
###MS: 934
###MSMS: 936
BEGIN IONS
TITLE=Cmpd 164, AutoMSn(562.7637), 15.9 min
RTINSECONDS=952.796
SCANS=MS: 934 MSMS: 936
PEPMASS=562.76373	25731
CHARGE=2+
344.13688	133	
370.15065	307	1+
391.09228	140	
392.20653	168	
395.76742	133	
409.22330	286	
442.22775	117	
449.23177	212	
472.75651	115	
485.19581	287	
486.17001	855	1+
505.72698	120	
506.12165	141	
506.21739	117	
515.75523	116	
523.25955	1800	1+
539.25296	113	
540.98151	180	
545.23661	204	1+
560.78518	153	
585.24790	114	
591.29599	226	
593.30247	146	
606.29429	233	
622.32707	1431	1+
632.30584	165	
673.37274	120	
721.32233	192	
737.35773	2642	1+
748.34036	114	
836.42298	1854	1+
996.45481	204	
1106.51607	2489	1+
END IONS

###FS:    #m/z: 549.28338 #charge   2
###MaxRes:#m/z:  0.00000 #charge-128
###MS: 934
###MSMS: 937
BEGIN IONS
TITLE=Cmpd 165, AutoMSn(549.2834), 15.9 min
RTINSECONDS=953.297
SCANS=MS: 934 MSMS: 937
PEPMASS=549.28338	20626
CHARGE=2+
313.11647	1483	1+
319.00161	351	
363.16752	233	
379.21189	173	
381.17533	539	
385.20763	1051	1+
398.20677	1357	
400.21577	183	
403.23077	595	
425.21587	564	
426.19718	1433	1+
474.26685	570	
481.23484	220	
482.23098	520	
492.20455	346	
509.22060	1415	1+
523.23442	206	
526.25218	205	
527.24421	3112	1+
531.76729	190	
540.28225	244	
540.77255	352	
554.29144	460	
571.31823	11634	1+
590.31085	304	
628.34243	190	
655.34081	195	
672.36851	3147	1+
680.99416	617	
758.41168	193	
785.44091	254	
802.40893	252	
END IONS

###FS:    #m/z: 612.30530 #charge   2
###MaxRes:#m/z:  0.00000 #charge-128
###MS: 938
###MSMS: 939
BEGIN IONS
TITLE=Cmpd 166, AutoMSn(612.3053), 15.9 min
RTINSECONDS=956.318
SCANS=MS: 938 MSMS: 939
PEPMASS=612.30530	59627
CHARGE=2+
346.16105	124	
351.16884	139	
387.18866	175	
397.15087	211	
401.21394	121	
404.21840	881	1+
418.24438	454	1+
422.22788	128	
446.23094	517	1+
456.19791	118	
473.21814	135	
486.21268	149	
488.25007	259	
498.23347	127	
509.73653	125	
515.25442	294	1+
527.25956	187	
533.26425	1449	1+
547.25230	306	
586.29724	203	
594.78894	175	
603.30214	171	
604.30485	1247	1+
612.31223	195	
612.80567	159	
625.91406	156	
674.31354	156	
691.33404	3567	1+
760.35629	411	1+
778.36898	6239	1+
907.43626	425	1+
925.43654	4820	1+
936.66573	172	
1035.47951	773	1+
1093.47701	208	
1104.44698	530	
1110.51325	356	
END IONS

###FS:    #m/z: 549.28371 #charge   2
###MaxRes:#m/z:  0.00000 #charge-128
###MS: 938
###MSMS: 940
BEGIN IONS
TITLE=Cmpd 167, AutoMSn(549.2837), 15.9 min
RTINSECONDS=956.82
SCANS=MS: 938 MSMS: 940
PEPMASS=549.28371	27669
CHARGE=2+
313.11317	1327	1+
381.17659	477	
385.22159	287	
386.20077	727	1+
398.19887	2261	1+
403.22153	270	
425.21380	647	
426.20183	1218	1+
464.21531	524	1+
474.26148	1048	1+
482.22640	564	
492.20817	671	1+
509.23539	639	
510.22375	1053	1+
527.24514	3461	1+
531.75997	191	
534.86523	276	
540.27969	315	
554.29520	420	
571.32008	12223	1+
590.32759	242	
628.32794	199	
654.35187	382	1+
672.36236	3882	1+
680.99315	241	
758.40833	223	
785.44221	199	
END IONS

###FS:    #m/z: 773.65569 #charge   3
###MaxRes:#m/z:  0.00000 #charge-128
###MS: 938
###MSMS: 941
BEGIN IONS
TITLE=Cmpd 168, AutoMSn(773.6557), 16.0 min
RTINSECONDS=957.321
SCANS=MS: 938 MSMS: 941
PEPMASS=773.65569	17444
CHARGE=3+
361.15918	122	
391.18677	130	
476.17833	360	
488.24488	345	
561.26754	145	
570.24653	266	1+
589.27353	182	
648.28520	425	1+
659.23127	103	
707.27566	196	
763.30666	401	1+
835.35993	106	
865.83488	371	1+
921.38122	456	1+
1059.91897	211	
END IONS

###FS:    #m/z: 549.28385 #charge   2
###MaxRes:#m/z:  0.00000 #charge-128
###MS: 942
###MSMS: 943
BEGIN IONS
TITLE=Cmpd 169, AutoMSn(549.2839), 16.0 min
RTINSECONDS=960.342
SCANS=MS: 942 MSMS: 943
PEPMASS=549.28385	28847
CHARGE=2+
313.11179	899	
318.99685	238	
329.18629	185	
369.18509	205	
379.71382	192	
381.17274	347	
385.21056	968	1+
391.73026	188	
398.20324	1984	1+
403.22762	319	
425.21760	414	
426.20092	1812	1+
464.20825	435	1+
474.26817	1041	1+
481.22825	418	1+
489.26432	260	
492.22007	191	
509.23678	421	
510.22534	1435	1+
527.24411	3004	1+
531.75881	223	
534.86479	584	
540.26779	189	
553.29189	823	1+
571.31859	11611	1+
654.34328	474	1+
672.36785	3628	1+
681.01986	1222	1+
681.07826	368	
681.21688	269	
758.41262	737	1+
785.44138	187	
845.44143	440	
END IONS

###FS:    #m/z: 773.65494 #charge   3
###MaxRes:#m/z:  0.00000 #charge-128
###MS: 942
###MSMS: 944
BEGIN IONS
TITLE=Cmpd 170, AutoMSn(773.6549), 16.0 min
RTINSECONDS=960.842
SCANS=MS: 942 MSMS: 944
PEPMASS=773.65494	16577
CHARGE=3+
324.64845	108	
395.76693	196	
476.17785	246	
488.24409	382	1+
495.62911	160	
589.27327	150	
648.27465	385	1+
763.29655	424	1+
774.65589	149	
834.33758	231	
866.35528	152	
921.35251	188	
1059.94911	130	
END IONS

###FS:    #m/z: 851.33248 #charge   2
###MaxRes:#m/z:  0.00000 #charge-128
###MS: 942
###MSMS: 945
BEGIN IONS
TITLE=Cmpd 171, AutoMSn(851.3325), 16.0 min
RTINSECONDS=961.343
SCANS=MS: 942 MSMS: 945
PEPMASS=851.33248	11549
CHARGE=2+
333.18398	231	
359.16013	125	
488.20409	147	
493.21955	467	1+
606.31187	144	
721.33407	474	1+
780.78679	141	
851.32667	213	
END IONS

###FS:    #m/z: 551.79666 #charge   2
###MaxRes:#m/z:  0.00000 #charge-128
###MS: 946
###MSMS: 947
BEGIN IONS
TITLE=Cmpd 172, AutoMSn(551.7967), 16.1 min
RTINSECONDS=964.367
SCANS=MS: 946 MSMS: 947
PEPMASS=551.79666	17847
CHARGE=2+
313.11530	657	1+
319.00126	161	
363.17634	177	
369.17734	186	
381.17262	178	
385.21771	335	
386.20161	547	1+
397.20927	146	
398.20416	1656	1+
403.22263	157	
424.22280	152	
425.21497	310	
426.19775	1076	1+
448.73210	196	
474.26672	301	
481.23088	443	1+
484.24530	162	
489.27847	153	
491.57077	384	
492.21549	227	
509.22319	1100	1+
512.20608	206	
527.24436	2414	1+
536.27564	169	
540.29116	234	
540.77918	155	
553.31053	220	
554.29639	694	1+
571.31873	8764	1+
590.32328	656	
661.36443	665	1+
672.36454	2779	1+
680.99343	156	
758.41642	3791	1+
785.44095	169	
827.43067	163	
845.44315	2005	1+
896.45882	189	
914.47232	287	1+
932.48113	1142	1+
END IONS

###FS:    #m/z: 773.65465 #charge   3
###MaxRes:#m/z:  0.00000 #charge-128
###MS: 946
###MSMS: 948
BEGIN IONS
TITLE=Cmpd 173, AutoMSn(773.6547), 16.1 min
RTINSECONDS=964.868
SCANS=MS: 946 MSMS: 948
PEPMASS=773.65465	10739
CHARGE=3+
476.17328	366	
571.24763	115	
589.25288	116	
648.28074	158	
699.79795	110	
708.28300	114	
763.29800	179	
772.49053	271	
773.63830	143	
774.31547	122	
834.33236	134	
921.37615	286	1+
1059.94502	122	
END IONS

###FS:    #m/z: 704.80719 #charge   2
###MaxRes:#m/z:  0.00000 #charge-128
###MS: 946
###MSMS: 949
BEGIN IONS
TITLE=Cmpd 174, AutoMSn(704.8072), 16.1 min
RTINSECONDS=965.369
SCANS=MS: 946 MSMS: 949
PEPMASS=704.80719	4633
CHARGE=2+
361.15304	154	
446.24094	121	
457.17161	108	
506.67314	109	
544.74944	100	
582.22564	115	
588.21475	103	
706.06235	101	
873.02212	133	
873.35295	203	
1388.24005	126	
END IONS

###FS:    #m/z: 551.79803 #charge   2
###MaxRes:#m/z:  0.00000 #charge-128
###MS: 950
###MSMS: 951
BEGIN IONS
TITLE=Cmpd 175, AutoMSn(551.7980), 16.1 min
RTINSECONDS=968.392
SCANS=MS: 950 MSMS: 951
PEPMASS=551.79803	30798
CHARGE=2+
313.12318	448	1+
327.15894	203	
329.18089	208	
359.14569	152	
371.21223	191	
376.18456	180	
380.72307	200	
385.22193	134	
386.20219	419	
398.20086	1224	1+
403.22568	276	
425.20252	214	
426.19927	1034	1+
443.20925	164	
449.23116	134	
457.23573	405	1+
464.24023	597	1+
469.24046	203	1+
471.92573	168	
474.26115	282	1+
476.17496	271	
489.27455	368	1+
492.21675	160	
509.23643	345	
510.22047	760	1+
527.23965	1649	1+
534.87109	156	
536.27997	155	
540.27157	171	
544.25586	680	1+
552.29988	249	1+
554.29671	477	1+
571.31958	6508	1+
579.98152	397	
590.32263	1044	1+
603.27861	353	1+
615.32984	158	
637.78727	148	
654.34045	243	1+
661.35657	851	1+
672.36838	2006	1+
681.01032	745	1+
699.29923	146	
725.30398	255	
758.41690	5845	1+
845.44749	3209	1+
846.44470	223	1+
896.43901	179	
914.45771	237	1+
928.48375	1103	1+
932.48050	2507	1+
942.47678	233	1+
963.49758	232	1+
1088.50083	1293	1+
END IONS

###FS:    #m/z: 691.05452 #charge   2
###MaxRes:#m/z:  0.00000 #charge-128
###MS: 950
###MSMS: 952
BEGIN IONS
TITLE=Cmpd 176, AutoMSn(691.0545), 16.1 min
RTINSECONDS=968.893
SCANS=MS: 950 MSMS: 952
PEPMASS=691.05452	19444
CHARGE=2+
65.47089	100	
308.17403	138	
361.15296	296	1+
476.17368	172	
488.18883	118	
561.26229	107	
571.24995	305	
602.76754	169	
681.29280	224	
681.83113	126	
688.41855	282	1+
690.82995	105	
697.02092	204	
724.29898	319	1+
724.63399	321	
724.97587	123	
752.29687	223	
773.85262	128	
774.34942	171	
800.68018	120	
853.68423	436	
854.02226	987	1+
854.36182	372	
1083.37762	125	
1088.51431	796	1+
END IONS

###FS:    #m/z: 465.26309 #charge   2
###MaxRes:#m/z:  0.00000 #charge-128
###MS: 950
###MSMS: 953
BEGIN IONS
TITLE=Cmpd 177, AutoMSn(465.2631), 16.2 min
RTINSECONDS=969.394
SCANS=MS: 950 MSMS: 953
PEPMASS=465.26309	5619
CHARGE=2+
344.69635	106	
353.19314	223	
371.20545	235	
400.21731	152	
448.25168	157	
466.27372	108	
475.48099	113	
541.29748	828	1+
550.02162	116	
670.34015	101	
688.38038	295	
689.37989	540	1+
799.41236	258	
END IONS

###FS:    #m/z: 551.79730 #charge   2
###MaxRes:#m/z:  0.00000 #charge-128
###MS: 954
###MSMS: 955
BEGIN IONS
TITLE=Cmpd 178, AutoMSn(551.7973), 16.2 min
RTINSECONDS=972.412
SCANS=MS: 954 MSMS: 955
PEPMASS=551.79730	28131
CHARGE=2+
310.14193	194	
313.11427	303	
327.16033	276	
365.69041	157	
370.70094	202	
376.18959	382	1+
380.73114	146	
381.17403	160	
385.19620	202	
389.14101	163	
397.19857	220	
398.19643	770	1+
423.22959	327	
425.20873	201	
426.20384	693	1+
448.72901	197	
472.19479	278	1+
474.24718	305	1+
476.17875	192	
481.23384	225	1+
483.48836	170	
489.28096	297	
492.21467	175	
508.22835	324	1+
510.23698	540	1+
527.24682	804	1+
536.73726	151	
544.75774	507	
545.25442	457	1+
553.30635	353	1+
571.31953	4029	1+
590.32467	771	1+
661.35838	730	1+
669.90425	331	1+
672.36604	1388	1+
680.99371	410	
681.29570	225	
681.80735	159	
699.29124	203	
758.40600	687	1+
758.41460	3772	1+
768.53977	177	
827.42835	807	1+
845.44405	3101	1+
896.43263	235	1+
928.47523	986	1+
932.47703	2231	1+
942.54303	148	
END IONS

###FS:    #m/z: 691.05374 #charge   2
###MaxRes:#m/z:  0.00000 #charge-128
###MS: 954
###MSMS: 956
BEGIN IONS
TITLE=Cmpd 179, AutoMSn(691.0537), 16.2 min
RTINSECONDS=972.913
SCANS=MS: 954 MSMS: 956
PEPMASS=691.05374	22913
CHARGE=2+
308.17496	118	
361.16017	140	
476.18217	191	
524.53275	100	
637.78305	123	
640.77179	100	
641.25789	144	
658.31988	108	
660.84582	173	
681.80650	288	
688.42281	157	
691.55063	105	
692.02891	108	
724.31742	238	
724.63703	340	
724.98757	119	
734.37309	113	
762.01553	159	
800.65638	124	
853.70547	812	1+
854.02932	424	
854.37235	477	
1087.49608	846	1+
END IONS

###FS:    #m/z: 465.26433 #charge   2
###MaxRes:#m/z:  0.00000 #charge-128
###MS: 954
###MSMS: 957
BEGIN IONS
TITLE=Cmpd 180, AutoMSn(465.2643), 16.2 min
RTINSECONDS=973.414
SCANS=MS: 954 MSMS: 957
PEPMASS=465.26433	11941
CHARGE=2+
371.20438	502	1+
400.21461	222	
427.24848	267	
455.23711	215	
462.23314	122	
464.28553	128	
503.25419	110	
541.30372	431	1+
670.36363	184	
688.37234	1342	1+
816.42384	118	
END IONS

###FS:    #m/z: 611.79471 #charge   2
###MaxRes:#m/z:  0.00000 #charge-128
###MS: 958
###MSMS: 959
BEGIN IONS
TITLE=Cmpd 181, AutoMSn(611.7947), 16.3 min
RTINSECONDS=976.436
SCANS=MS: 958 MSMS: 959
PEPMASS=611.79471	28720
CHARGE=2+
404.21820	205	
418.24516	121	
444.17632	116	
446.22721	110	
457.18604	210	
465.23087	101	
490.26354	151	
509.23781	116	
527.23879	125	
569.20748	188	
586.22459	450	1+
594.25876	345	1+
604.24422	134	
614.31883	119	
618.31706	415	1+
689.34579	1626	1+
698.08013	538	
701.25890	1691	1+
760.37114	143	
778.36342	323	
800.32473	469	1+
849.37227	1224	1+
925.44057	338	1+
946.42844	13040	1+
END IONS

###FS:    #m/z: 463.56182 #charge   3
###MaxRes:#m/z:  0.00000 #charge-128
###MS: 958
###MSMS: 960
BEGIN IONS
TITLE=Cmpd 182, AutoMSn(463.5618), 16.3 min
RTINSECONDS=976.937
SCANS=MS: 958 MSMS: 960
PEPMASS=463.56182	22075
CHARGE=3+
342.18343	123	
363.19059	109	
371.20326	197	
399.72002	100	
408.71795	155	
446.23682	108	
447.75470	108	
455.24172	147	
456.74335	130	
465.26726	410	
541.30119	521	1+
549.06642	443	
556.30102	112	
601.35860	190	
639.34297	167	
653.33960	118	
683.35867	137	
688.37531	1981	1+
799.38453	219	
816.43965	111	
825.95466	168	
END IONS

###FS:    #m/z: 542.90576 #charge   3
###MaxRes:#m/z:  0.00000 #charge-128
###MS: 958
###MSMS: 961
BEGIN IONS
TITLE=Cmpd 183, AutoMSn(542.9058), 16.3 min
RTINSECONDS=977.438
SCANS=MS: 958 MSMS: 961
PEPMASS=542.90576	15423
CHARGE=3+
335.13832	605	1+
343.17926	156	
369.19878	977	1+
379.20497	125	
414.19395	119	
448.21609	224	
468.26889	373	1+
486.18003	129	
495.17820	135	
525.28666	1362	1+
532.21644	174	
533.91801	153	
537.20797	130	
537.58190	125	
542.74722	182	
543.28595	318	1+
570.81366	187	
571.33036	158	
581.72821	210	
639.27988	125	
646.79666	141	
647.27605	491	1+
657.77444	168	
661.34073	381	1+
666.28626	167	
666.79470	140	
668.29920	260	1+
685.31727	551	1+
706.29785	163	
737.37291	139	
757.83842	122	
762.33672	164	
762.82989	127	
799.36886	632	1+
819.38753	233	
959.39848	320	1+
1016.41357	2117	1+
1179.47856	2965	1+
1349.58432	2855	1+
END IONS

###FS:    #m/z: 611.79353 #charge   2
###MaxRes:#m/z:  0.00000 #charge-128
###MS: 962
###MSMS: 963
BEGIN IONS
TITLE=Cmpd 184, AutoMSn(611.7935), 16.3 min
RTINSECONDS=980.459
SCANS=MS: 962 MSMS: 963
PEPMASS=611.79353	51971
CHARGE=2+
329.14811	145	
343.15623	135	
361.21095	319	
425.19133	169	
429.19163	166	
444.17972	146	
447.23371	138	
457.19517	256	
490.24134	396	
586.23087	369	
594.28405	208	
601.27729	150	
604.23023	216	
610.34846	200	
618.30588	484	1+
683.22746	160	
689.34400	2072	1+
698.08695	164	
701.25683	3243	1+
778.36202	204	
800.32546	304	
802.34286	157	
849.37610	1546	1+
946.43067	18998	1+
956.77965	317	
END IONS

###FS:    #m/z: 463.56065 #charge   3
###MaxRes:#m/z:  0.00000 #charge-128
###MS: 962
###MSMS: 964
BEGIN IONS
TITLE=Cmpd 185, AutoMSn(463.5606), 16.3 min
RTINSECONDS=980.96
SCANS=MS: 962 MSMS: 964
PEPMASS=463.56065	24036
CHARGE=3+
342.18179	301	1+
371.19925	254	1+
375.43029	115	
400.20289	102	
455.23662	264	1+
462.25644	1030	1+
541.31422	377	
556.29766	126	
586.31258	108	
601.36509	258	1+
683.33893	282	
688.37488	1150	1+
799.41475	130	
END IONS

###FS:    #m/z: 542.90399 #charge   3
###MaxRes:#m/z:  0.00000 #charge-128
###MS: 962
###MSMS: 965
BEGIN IONS
TITLE=Cmpd 186, AutoMSn(542.9040), 16.4 min
RTINSECONDS=981.461
SCANS=MS: 962 MSMS: 965
PEPMASS=542.90399	19727
CHARGE=3+
335.13793	269	1+
369.19964	968	1+
392.67098	131	
402.19461	267	1+
423.70651	163	
449.21254	133	
454.67356	141	
456.70585	140	
468.25793	264	
472.23523	170	
480.21687	143	
485.68038	132	
521.27300	155	
525.28014	984	1+
533.92175	389	
540.26227	147	
543.27747	304	1+
582.23213	177	
590.24965	1913	1+
590.74278	926	
632.26254	124	
646.78136	529	1+
651.26665	162	
685.31745	403	
757.35497	151	
761.82538	184	
762.33205	157	
799.36614	484	1+
819.37472	140	
828.87097	332	
959.39474	127	
1016.41493	1879	1+
1016.41523	215	
1189.46267	128	
1349.58137	2822	1+
END IONS

###FS:    #m/z: 611.79337 #charge   2
###MaxRes:#m/z:  0.00000 #charge-128
###MS: 966
###MSMS: 967
BEGIN IONS
TITLE=Cmpd 187, AutoMSn(611.7934), 16.4 min
RTINSECONDS=984.478
SCANS=MS: 966 MSMS: 967
PEPMASS=611.79337	47199
CHARGE=2+
331.12434	111	
361.19933	170	
456.19046	125	
457.18965	443	1+
472.22691	116	
489.16468	123	
490.23855	209	
586.22847	299	
588.20601	133	
594.25728	662	1+
604.32008	123	
618.31117	392	1+
635.60495	107	
655.26249	102	
679.93766	169	
683.23944	116	
689.34806	1622	1+
698.08089	677	
699.15462	117	
701.25306	3298	1+
711.03259	196	
711.28545	124	
712.11390	212	
778.37402	312	
800.33100	461	1+
849.37254	1509	1+
946.43061	16202	1+
956.76693	436	
957.62980	451	
958.87157	279	
END IONS

###FS:    #m/z: 445.23403 #charge   2
###MaxRes:#m/z:  0.00000 #charge-128
###MS: 966
###MSMS: 968
BEGIN IONS
TITLE=Cmpd 188, AutoMSn(445.2340), 16.4 min
RTINSECONDS=984.979
SCANS=MS: 966 MSMS: 968
PEPMASS=445.23403	29006
CHARGE=2+
305.17222	123	
312.18583	134	
320.16220	165	
322.18439	337	
373.19807	139	
375.19883	174	
380.71242	162	
385.18753	303	
403.19572	329	
408.20481	106	
426.20684	408	1+
434.22280	131	
436.23397	191	
443.23381	865	1+
448.25261	124	
452.23609	122	
469.25558	3268	1+
522.27745	267	1+
542.30525	270	1+
550.26301	159	
615.30278	271	1+
622.33525	100	
632.31703	5971	1+
639.35402	2727	1+
760.40991	219	1+
770.37966	125	
END IONS

###FS:    #m/z: 523.77967 #charge   2
###MaxRes:#m/z:  0.00000 #charge-128
###MS: 966
###MSMS: 969
BEGIN IONS
TITLE=Cmpd 189, AutoMSn(523.7797), 16.4 min
RTINSECONDS=985.48
SCANS=MS: 966 MSMS: 969
PEPMASS=523.77967	34904
CHARGE=2+
52.05703	112	
360.15077	243	
370.70059	325	1+
377.17558	926	1+
379.70956	700	
383.23282	174	
405.72017	142	
414.22774	457	
428.24526	131	
458.23938	221	
470.25750	164	
473.22750	107	
489.27424	110	
490.26319	956	1+
520.19046	109	
521.27019	178	
567.28012	146	
573.28321	325	1+
590.33141	306	
591.30758	2303	1+
644.34315	158	
661.36701	379	
662.34656	2041	1+
739.40113	258	1+
741.39357	805	1+
758.41165	625	
759.40145	6209	1+
767.80718	100	
768.56556	148	
768.65873	450	1+
769.89143	205	
828.42878	700	1+
845.44156	195	
846.43530	2212	1+
916.45321	104	
932.48670	244	
933.46459	1131	1+
END IONS

###FS:    #m/z: 445.23406 #charge   2
###MaxRes:#m/z:  0.00000 #charge-128
###MS: 970
###MSMS: 971
BEGIN IONS
TITLE=Cmpd 190, AutoMSn(445.2341), 16.5 min
RTINSECONDS=988.497
SCANS=MS: 970 MSMS: 971
PEPMASS=445.23406	32435
CHARGE=2+
320.16708	312	1+
322.18671	696	
328.13645	104	
368.20810	119	
372.71233	155	
375.20170	188	
385.19433	223	1+
391.72707	125	
403.19411	566	1+
422.21367	109	
426.22728	159	
436.23427	251	1+
443.23087	765	1+
452.23476	304	
462.19767	120	
469.25452	3573	1+
522.27153	125	
542.29343	416	1+
615.28270	182	
622.32872	103	
632.31913	5824	1+
639.34762	1839	1+
640.58998	127	
640.74565	424	
642.81306	177	
END IONS

###FS:    #m/z: 523.77945 #charge   2
###MaxRes:#m/z:  0.00000 #charge-128
###MS: 970
###MSMS: 972
BEGIN IONS
TITLE=Cmpd 191, AutoMSn(523.7795), 16.5 min
RTINSECONDS=988.998
SCANS=MS: 970 MSMS: 972
PEPMASS=523.77945	35609
CHARGE=2+
339.16396	152	
359.15771	107	
370.69267	102	
371.20708	287	
377.17713	798	1+
379.70425	1075	1+
383.23572	147	
389.71186	156	
406.21371	106	
414.22012	208	
429.24471	110	
489.28551	103	
490.25845	824	
498.26191	183	
574.28068	136	
590.32511	385	
591.31042	1770	1+
644.33336	121	
661.36014	305	
662.34639	2074	1+
669.99153	116	
742.36710	109	
758.41438	399	
759.39994	5176	1+
768.53885	405	
828.40712	102	
828.41642	875	1+
845.44341	176	
846.43820	1561	1+
932.46905	129	
933.46810	515	1+
END IONS

###FS:    #m/z: 587.78613 #charge   2
###MaxRes:#m/z:  0.00000 #charge-128
###MS: 974
###MSMS: 975
BEGIN IONS
TITLE=Cmpd 192, AutoMSn(587.7861), 16.5 min
RTINSECONDS=992.53
SCANS=MS: 974 MSMS: 975
PEPMASS=587.78613	18179
CHARGE=2+
329.13135	137	
341.14686	200	
361.20259	112	
440.21408	152	
554.23693	175	
586.31724	1489	1+
657.35505	715	1+
669.26020	745	1+
678.87652	109	
768.32176	148	
817.38163	320	1+
914.44052	5052	1+
924.57405	349	
952.38318	106	
END IONS

###FS:    #m/z: 445.23300 #charge   2
###MaxRes:#m/z:  0.00000 #charge-128
###MS: 974
###MSMS: 976
BEGIN IONS
TITLE=Cmpd 193, AutoMSn(445.2330), 16.6 min
RTINSECONDS=993.031
SCANS=MS: 974 MSMS: 976
PEPMASS=445.23300	24280
CHARGE=2+
322.18399	426	1+
329.19026	143	
381.21503	134	
385.19310	138	
391.73423	302	
403.20618	107	
434.21679	102	
443.23780	332	1+
446.26166	119	
449.24196	240	
452.22873	158	
469.25611	1791	1+
544.28633	124	
615.28518	159	
632.31658	3751	1+
639.35411	776	1+
640.74913	188	
END IONS

###FS:    #m/z: 465.25227 #charge   3
###MaxRes:#m/z:  0.00000 #charge-128
###MS: 974
###MSMS: 977
BEGIN IONS
TITLE=Cmpd 194, AutoMSn(465.2523), 16.6 min
RTINSECONDS=993.532
SCANS=MS: 974 MSMS: 977
PEPMASS=465.25227	11344
CHARGE=3+
364.21397	103	
388.29211	114	
410.19798	122	
432.76402	133	
446.21103	100	
456.19386	107	
464.26695	179	
466.28118	167	
489.33862	898	1+
513.19817	134	
542.29762	108	
588.40265	767	1+
589.83117	127	
590.34478	111	
624.21455	265	1+
639.35196	734	1+
643.22612	103	
659.25860	188	
735.48232	546	1+
752.45043	132	
789.30174	161	
END IONS

###FS:    #m/z: 587.78586 #charge   2
###MaxRes:#m/z:  0.00000 #charge-128
###MS: 978
###MSMS: 979
BEGIN IONS
TITLE=Cmpd 195, AutoMSn(587.7859), 16.6 min
RTINSECONDS=996.563
SCANS=MS: 978 MSMS: 979
PEPMASS=587.78586	24257
CHARGE=2+
329.15186	100	
341.14922	141	
440.21048	248	1+
554.24546	124	
555.80022	112	
582.28669	115	
586.32240	1071	1+
657.36101	733	1+
669.27237	888	1+
678.88122	124	
740.34034	103	
768.33391	129	
817.38744	433	1+
914.43993	5717	1+
924.57164	1083	
946.42170	114	
1037.51174	127	
END IONS

###FS:    #m/z: 342.71946 #charge   2
###MaxRes:#m/z:  0.00000 #charge-128
###MS: 978
###MSMS: 980
BEGIN IONS
TITLE=Cmpd 196, AutoMSn(342.7195), 16.6 min
RTINSECONDS=997.063
SCANS=MS: 978 MSMS: 980
PEPMASS=342.71946	10693
CHARGE=2+
346.25440	112	
END IONS

###FS:    #m/z: 404.20643 #charge   2
###MaxRes:#m/z:  0.00000 #charge-128
###MS: 978
###MSMS: 981
BEGIN IONS
TITLE=Cmpd 197, AutoMSn(404.2064), 16.6 min
RTINSECONDS=997.564
SCANS=MS: 978 MSMS: 981
PEPMASS=404.20643	9052
CHARGE=2+
322.18688	1270	1+
368.21349	126	
387.20651	106	
391.22998	117	
397.24344	130	
405.28277	314	1+
420.18669	285	1+
437.21279	425	
452.27962	108	
479.21284	105	
510.32231	202	
520.22410	100	
525.33766	125	
527.22816	122	
552.25115	176	
563.31913	108	
571.34523	118	
623.27422	987	1+
694.31522	1080	1+
END IONS

###FS:    #m/z: 371.55555 #charge   3
###MaxRes:#m/z:  0.00000 #charge-128
###MS: 982
###MSMS: 983
BEGIN IONS
TITLE=Cmpd 198, AutoMSn(371.5556), 16.7 min
RTINSECONDS=1000.6
SCANS=MS: 982 MSMS: 983
PEPMASS=371.55555	14232
CHARGE=3+
320.19691	136	
332.16517	107	
368.20738	105	
370.24149	118	
373.24552	226	1+
437.20998	102	
454.22580	111	
END IONS

###FS:    #m/z: 587.78455 #charge   2
###MaxRes:#m/z:  0.00000 #charge-128
###MS: 982
###MSMS: 984
BEGIN IONS
TITLE=Cmpd 199, AutoMSn(587.7845), 16.7 min
RTINSECONDS=1001.1
SCANS=MS: 982 MSMS: 984
PEPMASS=587.78455	19254
CHARGE=2+
329.11530	101	
341.14969	241	
412.20738	127	
455.25527	102	
526.24112	104	
567.29197	274	1+
572.21818	109	
585.33255	131	
586.32010	1067	1+
657.35052	291	
669.26733	476	1+
680.38634	104	
765.16995	100	
817.38709	267	1+
914.43912	3053	1+
END IONS

###FS:    #m/z: 342.71886 #charge   2
###MaxRes:#m/z:  0.00000 #charge-128
###MS: 982
###MSMS: 985
BEGIN IONS
TITLE=Cmpd 200, AutoMSn(342.7189), 16.7 min
RTINSECONDS=1001.6
SCANS=MS: 982 MSMS: 985
PEPMASS=342.71886	12390
CHARGE=2+
397.24648	152	
END IONS

###FS:    #m/z: 441.24764 #charge   2
###MaxRes:#m/z:  0.00000 #charge-128
###MS: 986
###MSMS: 987
BEGIN IONS
TITLE=Cmpd 201, AutoMSn(441.2476), 16.7 min
RTINSECONDS=1004.64
SCANS=MS: 986 MSMS: 987
PEPMASS=441.24764	19465
CHARGE=2+
312.17936	135	
320.18346	461	1+
326.66428	140	
329.19278	1924	1+
348.18347	126	
403.22884	120	
421.23184	107	
426.22209	118	
427.19690	341	
438.26270	138	
442.24289	255	1+
444.22351	2715	1+
449.23610	567	
469.24641	210	
484.22319	108	
503.24604	107	
542.30983	164	
543.29130	859	1+
622.32533	188	
624.31335	103	
632.32246	482	
638.34391	107	
639.35705	345	
640.34055	4728	1+
END IONS

###FS:    #m/z: 371.55520 #charge   3
###MaxRes:#m/z:  0.00000 #charge-128
###MS: 986
###MSMS: 988
BEGIN IONS
TITLE=Cmpd 202, AutoMSn(371.5552), 16.8 min
RTINSECONDS=1005.14
SCANS=MS: 986 MSMS: 988
PEPMASS=371.55520	17211
CHARGE=3+
368.22032	137	
374.22931	283	1+
414.16465	135	
517.31256	187	
555.31591	106	
END IONS

###FS:    #m/z: 753.31996 #charge   2
###MaxRes:#m/z:  0.00000 #charge-128
###MS: 986
###MSMS: 989
BEGIN IONS
TITLE=Cmpd 203, AutoMSn(753.3200), 16.8 min
RTINSECONDS=1005.64
SCANS=MS: 986 MSMS: 989
PEPMASS=753.31996	11394
CHARGE=2+
382.12616	103	
488.19782	277	
492.14149	153	
501.17914	126	
518.18088	129	
577.21809	154	
595.26377	117	
602.24431	133	
603.18800	120	
621.18084	125	
692.21234	135	
711.98490	185	
712.32830	121	
763.25631	538	1+
767.34941	225	
817.37346	119	
830.34278	100	
860.33415	142	
876.33751	700	1+
END IONS

###FS:    #m/z: 655.98143 #charge   3
###MaxRes:#m/z:  0.00000 #charge-128
###MS: 990
###MSMS: 991
BEGIN IONS
TITLE=Cmpd 204, AutoMSn(655.9814), 16.8 min
RTINSECONDS=1008.67
SCANS=MS: 990 MSMS: 991
PEPMASS=655.98143	17870
CHARGE=3+
373.67489	358	1+
409.22321	408	
431.67224	160	
440.68557	133	
449.20359	331	1+
465.76407	116	
479.75559	432	1+
533.25087	102	
535.24443	148	
543.79125	115	
545.29794	113	
550.23008	313	
552.24823	131	
561.25839	170	
561.75549	188	
572.30015	143	
657.88581	105	
665.26037	399	1+
689.33111	192	
746.36041	1356	1+
766.31656	236	
817.44268	261	
823.33571	433	1+
832.97831	124	
844.39640	108	
845.42609	3728	1+
862.35076	253	
880.35524	2207	1+
958.50623	875	1+
990.40421	394	1+
991.37522	371	
1008.41676	1366	1+
1121.52457	144	
END IONS

###FS:    #m/z: 441.24740 #charge   2
###MaxRes:#m/z:  0.00000 #charge-128
###MS: 990
###MSMS: 992
BEGIN IONS
TITLE=Cmpd 205, AutoMSn(441.2474), 16.8 min
RTINSECONDS=1009.17
SCANS=MS: 990 MSMS: 992
PEPMASS=441.24740	19256
CHARGE=2+
312.16433	128	
320.67956	340	
329.19224	1912	1+
366.18150	140	
376.19166	129	
393.74190	113	
426.21163	207	
427.19660	448	1+
432.92152	101	
440.31204	161	
443.22021	220	
444.22126	2210	1+
469.26600	104	
489.27379	151	
543.29024	1455	1+
557.36576	311	
590.31875	177	
622.32448	321	1+
632.31682	309	
638.33132	433	1+
640.34246	3348	1+
END IONS

###FS:    #m/z: 753.32280 #charge   2
###MaxRes:#m/z:  0.00000 #charge-128
###MS: 990
###MSMS: 993
BEGIN IONS
TITLE=Cmpd 206, AutoMSn(753.3228), 16.8 min
RTINSECONDS=1009.67
SCANS=MS: 990 MSMS: 993
PEPMASS=753.32280	12800
CHARGE=2+
303.11020	103	
336.62495	117	
341.14376	216	
358.17077	107	
389.14699	136	
488.18847	145	
492.14349	117	
556.25661	124	
587.34153	100	
630.21069	102	
698.96723	112	
712.65572	121	
744.32593	147	
763.25677	530	1+
765.18975	309	
768.35735	108	
805.31073	130	
848.33570	132	
859.00369	104	
862.31822	122	
876.34984	525	1+
956.91803	109	
1067.44458	194	
END IONS

###FS:    #m/z: 700.31042 #charge   3
###MaxRes:#m/z:  0.00000 #charge-128
###MS: 994
###MSMS: 995
BEGIN IONS
TITLE=Cmpd 207, AutoMSn(700.3104), 16.9 min
RTINSECONDS=1012.7
SCANS=MS: 994 MSMS: 995
PEPMASS=700.31042	44058
CHARGE=3+
313.63479	249	
335.15131	627	
354.17597	174	
371.19233	204	
378.21418	224	
413.71862	335	
446.22236	318	
463.20487	1981	1+
467.28828	239	1+
486.20659	198	
495.30677	296	
511.74035	375	1+
568.78193	392	
585.81147	300	
606.77240	183	
611.80573	196	
623.36018	1002	1+
623.75113	290	
626.26883	2596	1+
634.63160	630	1+
646.32588	164	
665.82156	263	
667.32510	261	
692.37959	1252	1+
694.96327	186	
696.35866	313	1+
700.31454	359	
700.63623	605	1+
700.97887	349	
714.28893	288	
725.20504	180	
763.41919	2243	1+
771.30791	298	
783.39202	1987	1+
786.30365	5081	1+
826.42609	238	
854.43101	3321	1+
928.38602	440	1+
946.33536	10470	1+
956.64018	750	1+
983.47733	4616	1+
1021.44652	433	1+
1040.49108	7033	1+
1059.43127	1351	1+
1107.56504	667	1+
1116.43341	3190	1+
1125.58005	2396	1+
1127.54642	213	
1153.57588	4063	1+
1245.47284	1020	1+
1285.61419	492	1+
1313.61436	1839	1+
1829.72070	781	1+
END IONS

###FS:    #m/z: 655.98403 #charge   3
###MaxRes:#m/z:  0.00000 #charge-128
###MS: 994
###MSMS: 996
BEGIN IONS
TITLE=Cmpd 208, AutoMSn(655.9840), 16.9 min
RTINSECONDS=1013.2
SCANS=MS: 994 MSMS: 996
PEPMASS=655.98403	17063
CHARGE=3+
345.16345	111	
373.67907	179	
449.19377	212	
458.28330	181	
469.27516	109	
495.70976	128	
504.70891	185	
505.21135	199	
529.80372	129	
535.80236	209	
543.79523	151	
550.23726	308	
572.29865	144	
618.29392	112	
657.89060	176	
665.25923	503	1+
689.34222	219	
717.32200	115	
746.36562	1209	1+
766.30650	203	
817.43258	398	1+
817.44571	124	
823.32649	640	1+
845.42961	2547	1+
862.33431	111	
862.37038	264	1+
880.35879	1733	1+
890.26850	448	
958.51169	434	1+
991.37779	215	
1008.41450	319	
1009.41701	209	
END IONS

###FS:    #m/z: 441.24788 #charge   2
###MaxRes:#m/z:  0.00000 #charge-128
###MS: 994
###MSMS: 997
BEGIN IONS
TITLE=Cmpd 209, AutoMSn(441.2479), 16.9 min
RTINSECONDS=1013.7
SCANS=MS: 994 MSMS: 997
PEPMASS=441.24788	15098
CHARGE=2+
329.19476	1301	1+
369.17172	137	
386.37889	104	
389.23636	107	
398.22494	189	
411.26066	129	
427.22271	126	
437.23005	127	
438.28920	129	
443.23922	193	
444.22481	1214	1+
446.23211	376	
539.35754	270	
542.29738	181	
543.28883	886	1+
557.36705	200	
590.32617	175	
623.31234	163	
632.30160	127	
639.35018	184	
640.33665	2951	1+
END IONS

###FS:    #m/z: 700.30780 #charge   3
###MaxRes:#m/z:  0.00000 #charge-128
###MS: 998
###MSMS: 999
BEGIN IONS
TITLE=Cmpd 210, AutoMSn(700.3078), 16.9 min
RTINSECONDS=1016.74
SCANS=MS: 998 MSMS: 999
PEPMASS=700.30780	55402
CHARGE=3+
312.18703	211	
313.63535	175	
335.15250	923	1+
391.70866	1161	1+
394.65851	225	
413.72648	517	1+
419.21308	190	
463.20620	2066	1+
495.30135	777	1+
511.74919	284	
512.24614	251	
526.27027	231	
530.21040	1087	1+
530.71287	310	
533.93715	197	
554.77927	178	
585.81286	229	
586.30201	159	
623.35959	1402	1+
623.73546	182	
626.27155	2234	1+
634.58576	523	
643.30704	405	
657.30609	576	
657.78199	527	1+
692.36301	194	
692.39286	664	1+
700.31089	468	1+
700.63522	552	1+
700.97764	161	
711.03462	152	
714.29092	767	1+
755.40523	310	1+
763.42465	1762	1+
771.30209	346	1+
783.38960	3025	1+
786.30264	4585	1+
818.85802	244	
854.42970	3962	1+
928.34943	424	1+
946.33205	9437	1+
956.65357	1256	1+
957.88315	212	
983.46996	4908	1+
1040.49430	6309	1+
1059.40388	348	
1116.43738	3759	1+
1125.58433	3504	1+
1153.57266	3625	1+
1245.48596	305	
1246.48297	227	
1316.53553	158	
1473.68664	490	1+
1829.71173	689	1+
END IONS

###FS:    #m/z: 678.81048 #charge   2
###MaxRes:#m/z:  0.00000 #charge-128
###MS: 998
###MSMS: 1000
BEGIN IONS
TITLE=Cmpd 211, AutoMSn(678.8105), 17.0 min
RTINSECONDS=1017.24
SCANS=MS: 998 MSMS: 1000
PEPMASS=678.81048	11833
CHARGE=2+
335.14394	225	
356.19348	451	1+
413.20824	186	
463.20319	130	
492.70420	141	
498.20660	562	1+
541.22244	140	
556.23720	114	
570.22688	100	
616.25653	103	
626.79235	153	
645.27328	340	
679.34993	236	1+
759.32398	133	
816.35402	797	1+
927.37326	104	
944.38975	164	
955.74416	368	
1001.42255	1514	1+
1001.64936	102	
1112.43267	167	
1129.48443	432	
1130.48472	137	
1236.47728	107	
END IONS

###FS:    #m/z: 577.29039 #charge   2
###MaxRes:#m/z:  0.00000 #charge-128
###MS: 998
###MSMS: 1001
BEGIN IONS
TITLE=Cmpd 212, AutoMSn(577.2904), 17.0 min
RTINSECONDS=1017.74
SCANS=MS: 998 MSMS: 1001
PEPMASS=577.29039	10468
CHARGE=2+
375.20326	225	
377.17256	218	
388.16738	139	
405.17626	298	
409.71040	121	
411.27610	164	
419.20768	108	
486.74749	128	
495.75556	451	1+
508.29330	100	
568.27611	127	
577.28255	309	
577.77913	248	1+
652.32977	188	
749.39307	1722	1+
758.42556	362	
837.43860	140	
882.50411	495	1+
893.45162	765	1+
991.49547	492	1+
END IONS

###FS:    #m/z: 700.30959 #charge   3
###MaxRes:#m/z:  0.00000 #charge-128
###MS: 1002
###MSMS: 1003
BEGIN IONS
TITLE=Cmpd 213, AutoMSn(700.3096), 17.0 min
RTINSECONDS=1020.76
SCANS=MS: 1002 MSMS: 1003
PEPMASS=700.30959	39606
CHARGE=3+
335.14623	791	
346.69454	654	
360.13640	347	1+
378.20579	215	
413.72055	152	
446.20310	181	
463.20037	1514	1+
475.23736	158	
475.67967	168	
478.24589	223	
483.72752	151	
495.29931	340	1+
609.26269	171	
623.36893	1000	1+
626.26634	1692	1+
634.59503	407	1+
643.32569	142	
657.30650	279	
657.81688	260	1+
692.38294	163	
695.29654	156	
699.96412	241	1+
700.31694	340	1+
700.63915	184	
714.29273	282	
737.32044	189	
737.83901	142	
763.43292	671	1+
769.26630	145	
782.35986	295	1+
783.39407	871	1+
784.28524	165	
786.29915	3270	1+
854.43154	1779	1+
946.33419	7840	1+
956.76744	190	
957.62840	420	
957.88162	204	
983.47083	2601	1+
1040.49143	4149	1+
1059.42382	979	1+
1116.44662	2025	1+
1125.57692	1739	1+
1127.54474	623	
1153.57845	3245	1+
1246.47516	196	
1829.72565	518	1+
END IONS

###FS:    #m/z: 678.81147 #charge   2
###MaxRes:#m/z:  0.00000 #charge-128
###MS: 1002
###MSMS: 1004
BEGIN IONS
TITLE=Cmpd 214, AutoMSn(678.8115), 17.0 min
RTINSECONDS=1021.27
SCANS=MS: 1002 MSMS: 1004
PEPMASS=678.81147	21215
CHARGE=2+
322.13257	134	
335.14383	260	
354.15336	102	
356.19559	408	
413.20709	102	
419.47210	104	
468.19994	136	
475.47270	193	
475.56047	182	
498.21040	515	1+
556.24555	420	
556.74048	282	
621.79651	133	
626.78912	133	
645.26741	428	
675.30260	102	
816.34001	1220	1+
927.38546	120	
944.40701	344	1+
1001.43126	999	
1002.43224	621	
1004.42033	175	
1129.48200	789	1+
END IONS

###FS:    #m/z: 577.29032 #charge   2
###MaxRes:#m/z:  0.00000 #charge-128
###MS: 1002
###MSMS: 1005
BEGIN IONS
TITLE=Cmpd 215, AutoMSn(577.2903), 17.0 min
RTINSECONDS=1021.77
SCANS=MS: 1002 MSMS: 1005
PEPMASS=577.29032	12313
CHARGE=2+
375.20569	203	
377.18352	176	
405.17739	268	
550.97279	200	
551.06969	108	
595.31343	105	
652.34813	118	
749.39703	908	1+
882.49047	262	1+
893.43193	470	1+
990.50557	471	1+
1153.56638	648	1+
END IONS

###FS:    #m/z: 678.81004 #charge   2
###MaxRes:#m/z:  0.00000 #charge-128
###MS: 1006
###MSMS: 1007
BEGIN IONS
TITLE=Cmpd 216, AutoMSn(678.8100), 17.1 min
RTINSECONDS=1024.79
SCANS=MS: 1006 MSMS: 1007
PEPMASS=678.81004	21070
CHARGE=2+
335.14164	214	
356.19040	418	1+
376.64293	107	
463.19768	147	
492.21189	145	
498.20958	434	
525.21278	132	
556.24833	248	1+
565.25206	125	
592.26468	236	1+
626.77303	206	
642.03175	100	
645.29157	251	
752.25760	261	1+
759.32599	162	
787.29613	132	
800.31583	130	
816.34140	927	1+
825.94601	164	
914.33314	143	
944.39590	179	
973.36452	120	
1001.42232	1620	1+
1112.44421	121	
1129.51602	139	
1130.47593	210	
END IONS

###FS:    #m/z: 320.24197 #charge-128
###MaxRes:#m/z:  0.00000 #charge-128
###MS: 1006
###MSMS: 1008
BEGIN IONS
TITLE=Cmpd 217, AutoMSn(320.2420), 17.1 min
RTINSECONDS=1025.29
SCANS=MS: 1006 MSMS: 1008
PEPMASS=320.24197	12693

302.23040	104	
320.24071	452	
END IONS

###FS:    #m/z: 577.28860 #charge   2
###MaxRes:#m/z:  0.00000 #charge-128
###MS: 1006
###MSMS: 1009
BEGIN IONS
TITLE=Cmpd 218, AutoMSn(577.2886), 17.1 min
RTINSECONDS=1025.8
SCANS=MS: 1006 MSMS: 1009
PEPMASS=577.28860	10318
CHARGE=2+
375.70681	137	
405.17496	173	
409.71447	128	
577.79325	109	
652.35489	108	
749.38738	689	1+
758.43145	184	
882.50412	136	
893.44473	467	1+
990.50149	407	1+
END IONS

###FS:    #m/z: 675.94855 #charge   3
###MaxRes:#m/z:  0.00000 #charge-128
###MS: 1010
###MSMS: 1011
BEGIN IONS
TITLE=Cmpd 219, AutoMSn(675.9485), 17.1 min
RTINSECONDS=1028.82
SCANS=MS: 1010 MSMS: 1011
PEPMASS=675.94855	26145
CHARGE=3+
335.14417	812	1+
352.15380	296	1+
356.19244	179	
362.67062	319	1+
365.64344	302	
370.16989	385	
376.65005	488	
408.81650	190	
446.17084	234	1+
463.20430	1674	1+
472.70441	186	
484.20526	299	1+
513.20840	579	1+
530.21339	316	
530.73286	182	
531.21565	613	1+
541.71401	528	
542.21271	311	
565.26604	783	1+
578.20684	220	
584.29902	617	1+
592.24606	1498	1+
601.23566	586	1+
606.23427	178	
677.30140	251	1+
730.28384	1225	1+
735.25790	274	
738.25191	496	1+
744.33587	574	1+
747.28183	231	
752.28022	3597	1+
769.28376	369	1+
787.29688	2689	1+
815.34512	906	1+
894.29478	657	1+
895.27343	257	
898.28912	1369	1+
900.37531	1609	1+
910.39247	437	
912.31034	7252	1+
918.39326	206	1+
926.38923	208	
944.40623	563	1+
1001.43317	2623	1+
1068.41583	616	1+
1080.26512	249	
1082.41893	325	
1083.40833	169	
1114.53112	292	
1115.52764	283	
1129.46134	264	
1130.46477	177	
1223.03061	205	
1355.64197	1036	1+
1799.72858	1022	1+
1811.68182	1044	1+
END IONS

###FS:    #m/z: 320.24263 #charge-128
###MaxRes:#m/z:  0.00000 #charge-128
###MS: 1010
###MSMS: 1012
BEGIN IONS
TITLE=Cmpd 220, AutoMSn(320.2426), 17.2 min
RTINSECONDS=1029.32
SCANS=MS: 1010 MSMS: 1012
PEPMASS=320.24263	24939

302.21959	128	
320.24243	648	1+
END IONS

###FS:    #m/z: 379.68874 #charge   2
###MaxRes:#m/z:  0.00000 #charge-128
###MS: 1010
###MSMS: 1013
BEGIN IONS
TITLE=Cmpd 221, AutoMSn(379.6887), 17.2 min
RTINSECONDS=1029.82
SCANS=MS: 1010 MSMS: 1013
PEPMASS=379.68874	10340
CHARGE=2+
318.22816	257	1+
322.18659	192	
324.10770	214	
363.26762	109	
376.26181	134	
377.24360	380	1+
380.25529	783	1+
383.71408	112	
387.71570	261	
447.18021	385	1+
465.19165	746	
467.18440	163	
482.21711	3992	1+
554.26762	490	1+
645.27910	2951	1+
654.72575	403	
END IONS

###FS:    #m/z: 675.94881 #charge   3
###MaxRes:#m/z:  0.00000 #charge-128
###MS: 1014
###MSMS: 1015
BEGIN IONS
TITLE=Cmpd 222, AutoMSn(675.9488), 17.2 min
RTINSECONDS=1032.85
SCANS=MS: 1014 MSMS: 1015
PEPMASS=675.94881	70269
CHARGE=3+
327.16289	253	
331.14136	347	
335.14799	1080	1+
353.67545	239	
361.12049	385	
365.64555	434	
370.17240	704	1+
418.14682	459	
439.17889	326	1+
446.18152	249	
447.66039	307	
456.23426	337	
459.20397	330	
463.20540	3895	1+
463.71879	381	1+
490.18441	253	1+
503.21231	421	1+
506.19681	396	1+
510.21828	318	1+
530.20281	1256	1+
533.71611	729	1+
535.21775	425	1+
547.74389	418	1+
550.48998	457	
556.24471	258	1+
565.23768	298	
565.77063	242	
566.28325	767	1+
574.24934	710	1+
578.21932	517	1+
584.29458	902	1+
592.24943	3933	1+
596.20093	221	1+
601.23706	1215	1+
619.24691	252	1+
641.75868	445	
646.29875	224	
669.29983	372	1+
670.61472	249	
712.27041	373	1+
724.34529	557	1+
726.32037	511	1+
730.27952	2350	1+
734.26195	1107	1+
738.25779	929	1+
744.32264	941	1+
752.27640	10694	1+
769.29690	544	1+
781.56684	424	
787.30264	5374	1+
797.37292	270	
815.37819	342	
816.35982	752	1+
872.39085	353	1+
880.34880	546	1+
882.36662	934	1+
894.29877	250	
895.28255	913	1+
898.29935	2555	1+
900.38176	4338	1+
912.31138	18643	1+
923.34021	333	
926.39713	304	1+
944.40120	856	1+
944.40626	806	
969.42070	426	1+
983.41893	1198	1+
993.83995	759	
1001.43185	5196	1+
1025.39772	385	
1025.39870	1773	1+
1060.41124	1132	1+
1082.41371	4518	1+
1095.50334	540	1+
1113.50592	799	1+
1114.51348	1547	1+
1211.45729	349	
1211.45961	1275	1+
1356.67405	2187	1+
1442.53576	1336	1+
1811.69349	4030	1+
END IONS

###FS:    #m/z: 379.68771 #charge   2
###MaxRes:#m/z:  0.00000 #charge-128
###MS: 1014
###MSMS: 1016
BEGIN IONS
TITLE=Cmpd 223, AutoMSn(379.6877), 17.2 min
RTINSECONDS=1033.35
SCANS=MS: 1014 MSMS: 1016
PEPMASS=379.68771	30559
CHARGE=2+
305.16426	270	1+
318.21955	205	
322.18696	433	
324.09774	311	1+
326.09730	196	
355.17694	104	
357.17204	104	
374.17562	198	
376.25464	512	1+
380.25359	748	1+
391.21045	116	
440.19381	136	
447.18629	356	1+
449.21149	389	1+
464.18813	159	
465.19210	1274	1+
472.36940	148	
480.20947	115	
482.21650	5884	1+
491.56742	471	
554.27207	491	1+
606.33378	105	
611.24420	111	
628.25459	106	
645.27967	4993	1+
653.68692	185	
653.75712	126	
654.72998	610	1+
END IONS

###FS:    #m/z: 320.24290 #charge-128
###MaxRes:#m/z:  0.00000 #charge-128
###MS: 1014
###MSMS: 1017
BEGIN IONS
TITLE=Cmpd 224, AutoMSn(320.2429), 17.2 min
RTINSECONDS=1033.85
SCANS=MS: 1014 MSMS: 1017
PEPMASS=320.24290	33248

320.24199	547	
END IONS

###FS:    #m/z: 675.94974 #charge   3
###MaxRes:#m/z:  0.00000 #charge-128
###MS: 1018
###MSMS: 1019
BEGIN IONS
TITLE=Cmpd 225, AutoMSn(675.9497), 17.3 min
RTINSECONDS=1036.87
SCANS=MS: 1018 MSMS: 1019
PEPMASS=675.94974	74837
CHARGE=3+
335.14866	1115	1+
361.11944	321	
362.68465	242	
369.19775	282	
370.17285	902	1+
408.18755	205	
418.14708	224	
426.70360	296	1+
438.20486	497	1+
446.18413	303	
456.25141	278	
459.20580	235	
463.20617	3345	1+
484.21566	469	1+
491.19713	502	1+
503.22271	380	
510.21935	289	1+
530.20398	1161	1+
566.28481	1002	1+
573.23739	270	1+
578.19539	360	1+
584.30269	1105	1+
592.25269	3416	1+
601.24346	1340	1+
606.23970	411	
606.73531	344	
678.82881	220	
691.25742	274	1+
702.30234	310	1+
726.32283	398	1+
730.28266	2209	1+
730.29024	718	1+
734.26364	873	1+
737.38139	234	
738.25439	508	1+
744.33240	966	1+
747.29606	346	
752.28078	10588	1+
763.46321	383	
769.28202	699	1+
787.30185	5327	1+
797.37122	205	
803.37608	218	
815.36690	1270	1+
880.35206	265	
882.37358	364	1+
894.29530	1035	1+
895.28744	274	
898.30347	1622	1+
900.38791	4159	1+
910.36453	299	1+
912.31282	18176	1+
923.33896	837	
926.39778	202	
944.41001	1298	1+
944.41179	621	1+
983.42509	817	1+
1001.43600	4438	1+
1025.38917	1490	1+
1025.40515	395	
1060.41660	310	
1082.41938	4503	1+
1094.32802	229	
1096.49177	207	
1114.51889	2038	1+
1282.50628	1250	1+
1357.71467	1149	1+
1442.53967	870	1+
1811.69299	4361	1+
END IONS

###FS:    #m/z: 379.68725 #charge   2
###MaxRes:#m/z:  0.00000 #charge-128
###MS: 1018
###MSMS: 1020
BEGIN IONS
TITLE=Cmpd 226, AutoMSn(379.6873), 17.3 min
RTINSECONDS=1037.37
SCANS=MS: 1018 MSMS: 1020
PEPMASS=379.68725	34624
CHARGE=2+
305.16436	111	
322.18683	807	1+
324.10631	422	
352.16196	102	
359.23666	256	1+
375.18487	131	
376.24766	283	
377.24711	607	1+
380.25036	232	
382.27517	104	
404.16751	121	
440.18989	196	
447.18708	279	
464.20332	166	
465.19105	912	1+
468.22069	140	
472.37398	244	
482.21662	4786	1+
491.57027	306	
538.23517	104	
554.26923	562	1+
611.21788	168	
628.24511	232	
645.27993	4885	1+
653.68310	224	
654.73832	791	1+
END IONS

###FS:    #m/z: 482.21884 #charge   1
###MaxRes:#m/z:  0.00000 #charge-128
###MS: 1018
###MSMS: 1021
BEGIN IONS
TITLE=Cmpd 227, AutoMSn(482.2188), 17.3 min
RTINSECONDS=1037.88
SCANS=MS: 1018 MSMS: 1021
PEPMASS=482.21884	19664
CHARGE=1+
462.21805	112	
END IONS

###FS:    #m/z: 437.75431 #charge   2
###MaxRes:#m/z:  0.00000 #charge-128
###MS: 1022
###MSMS: 1023
BEGIN IONS
TITLE=Cmpd 228, AutoMSn(437.7543), 17.3 min
RTINSECONDS=1040.91
SCANS=MS: 1022 MSMS: 1023
PEPMASS=437.75431	13698
CHARGE=2+
321.16810	107	
329.17945	275	1+
348.18478	1060	1+
358.17739	169	
416.21637	109	
420.23991	345	1+
433.25635	291	1+
436.25460	653	1+
440.24566	679	1+
444.22031	167	
447.22232	121	
461.27007	1029	1+
468.40857	310	
541.25525	132	
542.28012	277	1+
557.29368	180	
558.28800	589	
573.31270	102	
575.31333	1925	1+
586.28558	248	
639.34405	464	1+
656.37687	122	
674.38508	1415	1+
END IONS

###FS:    #m/z: 482.21893 #charge   1
###MaxRes:#m/z:  0.00000 #charge-128
###MS: 1022
###MSMS: 1024
BEGIN IONS
TITLE=Cmpd 229, AutoMSn(482.2189), 17.4 min
RTINSECONDS=1041.41
SCANS=MS: 1022 MSMS: 1024
PEPMASS=482.21893	16694
CHARGE=1+
418.22178	122	
END IONS

###FS:    #m/z: 649.63978 #charge   3
###MaxRes:#m/z:  0.00000 #charge-128
###MS: 1022
###MSMS: 1025
BEGIN IONS
TITLE=Cmpd 230, AutoMSn(649.6398), 17.4 min
RTINSECONDS=1041.91
SCANS=MS: 1022 MSMS: 1025
PEPMASS=649.63978	9431
CHARGE=3+
392.15562	100	
539.28310	121	
589.34135	133	
596.31626	137	
608.95949	134	
614.96188	117	
654.31285	120	
663.27647	123	
678.34331	101	
800.88341	101	
835.43954	119	
END IONS

###FS:    #m/z: 437.75367 #charge   2
###MaxRes:#m/z:  0.00000 #charge-128
###MS: 1026
###MSMS: 1027
BEGIN IONS
TITLE=Cmpd 231, AutoMSn(437.7537), 17.4 min
RTINSECONDS=1044.94
SCANS=MS: 1026 MSMS: 1027
PEPMASS=437.75367	18993
CHARGE=2+
320.67875	108	
329.19387	224	
348.18155	678	
398.22392	158	
434.25379	262	1+
436.28633	307	
437.22687	121	
438.26143	642	1+
442.23922	158	
443.23879	388	1+
446.23009	200	
449.23775	119	
461.27212	943	1+
468.40368	260	
471.26250	304	1+
528.29126	131	
543.29207	179	
550.96733	278	
558.28273	271	
573.28455	212	
575.31640	2135	1+
586.27719	159	
640.34828	482	1+
657.35862	104	
672.38626	124	
674.38445	2105	1+
797.43957	128	
END IONS

###FS:    #m/z: 719.31401 #charge   3
###MaxRes:#m/z:  0.00000 #charge-128
###MS: 1026
###MSMS: 1028
BEGIN IONS
TITLE=Cmpd 232, AutoMSn(719.3140), 17.4 min
RTINSECONDS=1045.44
SCANS=MS: 1026 MSMS: 1028
PEPMASS=719.31401	9405
CHARGE=3+
327.19877	303	
341.18707	121	
349.20438	114	
375.20918	151	
456.22246	173	
463.20946	379	
491.21151	101	
520.75163	231	
521.25294	159	
530.70800	105	
549.76298	178	
552.32648	242	
559.22825	123	
591.81173	167	
626.27241	359	1+
680.37076	136	
786.29966	343	
820.44686	290	1+
840.39502	122	
840.40956	278	1+
911.46316	158	
946.33185	1266	1+
1097.52280	107	
1098.53240	124	
END IONS

###FS:    #m/z: 420.74653 #charge   2
###MaxRes:#m/z:  0.00000 #charge-128
###MS: 1026
###MSMS: 1029
BEGIN IONS
TITLE=Cmpd 233, AutoMSn(420.7465), 17.4 min
RTINSECONDS=1045.95
SCANS=MS: 1026 MSMS: 1029
PEPMASS=420.74653	7292
CHARGE=2+
363.22176	459	
368.23421	724	
385.25359	2661	1+
454.27434	480	
470.27502	936	
472.28682	27409	1+
482.27056	442	
569.33994	816	
571.35499	11351	1+
628.38185	1003	
654.39135	835	
670.38476	1130	1+
672.40420	16119	1+
682.38404	1588	1+
725.43024	2790	1+
741.42302	528	
743.43845	9544	1+
END IONS

###FS:    #m/z: 421.75962 #charge   2
###MaxRes:#m/z:  0.00000 #charge-128
###MS: 1030
###MSMS: 1031
BEGIN IONS
TITLE=Cmpd 234, AutoMSn(421.7596), 17.5 min
RTINSECONDS=1048.98
SCANS=MS: 1030 MSMS: 1031
PEPMASS=421.75962	171538
CHARGE=2+
341.18205	2133	
368.23031	2232	
385.25452	6614	
454.26966	1769	
470.27136	2247	
472.28661	87719	1+
569.33882	1619	
571.35475	35406	1+
628.37539	3413	
654.39267	2338	
670.38875	3109	
672.40382	61310	1+
682.38704	6249	1+
725.43082	14367	1+
743.43996	34072	1+
END IONS

###FS:    #m/z: 412.75390 #charge   2
###MaxRes:#m/z:  0.00000 #charge-128
###MS: 1030
###MSMS: 1032
BEGIN IONS
TITLE=Cmpd 235, AutoMSn(412.7539), 17.5 min
RTINSECONDS=1049.48
SCANS=MS: 1030 MSMS: 1032
PEPMASS=412.75390	73189
CHARGE=2+
339.18516	100	
363.19513	115	
396.25413	148	
408.25312	109	
409.23932	306	1+
412.24025	401	
415.20936	104	
472.28460	726	1+
510.32295	122	
532.31441	164	
569.34397	116	
571.34708	189	
631.38045	234	1+
672.38860	277	1+
782.43177	337	1+
END IONS

###FS:    #m/z: 672.40140 #charge   1
###MaxRes:#m/z:  0.00000 #charge-128
###MS: 1030
###MSMS: 1033
BEGIN IONS
TITLE=Cmpd 236, AutoMSn(672.4014), 17.5 min
RTINSECONDS=1049.98
SCANS=MS: 1030 MSMS: 1033
PEPMASS=672.40140	38385
CHARGE=1+
335.14517	118	
352.15405	144	
359.10006	128	
370.15591	108	
463.21449	191	
530.19687	195	
592.25325	204	
601.23158	141	
670.31919	139	
672.38755	127	
END IONS

###FS:    #m/z: 421.76096 #charge   2
###MaxRes:#m/z:  0.00000 #charge-128
###MS: 1034
###MSMS: 1035
BEGIN IONS
TITLE=Cmpd 237, AutoMSn(421.7610), 17.6 min
RTINSECONDS=1053.01
SCANS=MS: 1034 MSMS: 1035
PEPMASS=421.76096	717560
CHARGE=2+
341.18263	6460	
368.22883	8716	
383.22890	4874	
385.25405	24704	1+
454.27128	6615	
470.27330	8839	
472.28726	302381	1+
569.33936	5195	
571.35511	123161	1+
628.37842	11584	
654.39352	7779	
670.38726	8831	
672.40302	220031	1+
682.38679	21362	1+
725.43008	53787	1+
743.43938	125281	1+
END IONS

###FS:    #m/z: 412.75487 #charge   2
###MaxRes:#m/z:  0.00000 #charge-128
###MS: 1034
###MSMS: 1036
BEGIN IONS
TITLE=Cmpd 238, AutoMSn(412.7549), 17.6 min
RTINSECONDS=1053.52
SCANS=MS: 1034 MSMS: 1036
PEPMASS=412.75487	318143
CHARGE=2+
326.17108	123	
353.18258	142	
355.24583	149	
362.20050	104	
367.24333	106	
392.26343	100	
396.23966	108	
399.23685	110	
408.26752	133	
409.24410	266	1+
411.24810	154	
412.25275	506	1+
424.16949	113	
432.25399	140	
439.26896	141	
441.25777	276	1+
446.22092	163	
449.24199	100	
458.28961	106	
472.28818	1591	1+
532.30801	186	
571.35636	369	1+
614.37716	115	
626.35665	119	
632.37542	1033	1+
640.74353	225	
652.37919	149	
654.37223	158	
672.40142	758	1+
680.99045	232	
682.38912	137	
END IONS

###FS:    #m/z: 672.40273 #charge   1
###MaxRes:#m/z:  0.00000 #charge-128
###MS: 1034
###MSMS: 1037
BEGIN IONS
TITLE=Cmpd 239, AutoMSn(672.4027), 17.6 min
RTINSECONDS=1054.02
SCANS=MS: 1034 MSMS: 1037
PEPMASS=672.40273	159033
CHARGE=1+
346.14376	143	
395.76862	375	
406.17365	114	
446.18105	188	
463.19925	284	
473.28790	116	
567.22493	149	
672.40263	371	1+
END IONS

###FS:    #m/z: 412.75486 #charge   2
###MaxRes:#m/z:  0.00000 #charge-128
###MS: 1038
###MSMS: 1039
BEGIN IONS
TITLE=Cmpd 240, AutoMSn(412.7549), 17.6 min
RTINSECONDS=1057.04
SCANS=MS: 1038 MSMS: 1039
PEPMASS=412.75486	538892
CHARGE=2+
310.21990	113	
316.09526	148	
345.22763	114	
365.20721	151	
385.25507	239	
396.22810	218	1+
408.25558	227	
410.24190	894	1+
415.25939	202	
422.08255	254	
432.25956	545	
436.25644	132	
456.25368	202	
470.27146	235	
472.28552	1926	1+
475.28381	171	
537.31349	106	
545.33723	394	
571.35405	409	
597.32829	103	
626.36824	121	
628.37468	107	
630.36540	241	1+
632.37291	2149	1+
640.74895	352	
672.40053	755	1+
682.05486	301	
684.42317	140	
726.41797	122	
728.42726	112	
END IONS

###FS:    #m/z: 842.50757 #charge   1
###MaxRes:#m/z:  0.00000 #charge-128
###MS: 1038
###MSMS: 1040
BEGIN IONS
TITLE=Cmpd 241, AutoMSn(842.5076), 17.6 min
RTINSECONDS=1057.54
SCANS=MS: 1038 MSMS: 1040
PEPMASS=842.50757	241643
CHARGE=1+
840.49124	8634	1+
842.50826	152269	1+
END IONS

###FS:    #m/z: 672.40265 #charge   1
###MaxRes:#m/z:  0.00000 #charge-128
###MS: 1038
###MSMS: 1041
BEGIN IONS
TITLE=Cmpd 242, AutoMSn(672.4026), 17.6 min
RTINSECONDS=1058.04
SCANS=MS: 1038 MSMS: 1041
PEPMASS=672.40265	247334
CHARGE=1+
422.15292	123	
446.18118	149	
458.24789	106	
672.42019	137	
END IONS

###FS:    #m/z: 842.50868 #charge   1
###MaxRes:#m/z:  0.00000 #charge-128
###MS: 1042
###MSMS: 1043
BEGIN IONS
TITLE=Cmpd 243, AutoMSn(842.5087), 17.7 min
RTINSECONDS=1061.07
SCANS=MS: 1042 MSMS: 1043
PEPMASS=842.50868	219979
CHARGE=1+
840.49124	6966	1+
842.50803	124175	1+
END IONS

###FS:    #m/z: 472.28754 #charge   1
###MaxRes:#m/z:  0.00000 #charge-128
###MS: 1042
###MSMS: 1044
BEGIN IONS
TITLE=Cmpd 244, AutoMSn(472.2875), 17.7 min
RTINSECONDS=1061.57
SCANS=MS: 1042 MSMS: 1044
PEPMASS=472.28754	165732
CHARGE=1+
470.27046	382	1+
END IONS

###FS:    #m/z: 571.35219 #charge   1
###MaxRes:#m/z:  0.00000 #charge-128
###MS: 1042
###MSMS: 1045
BEGIN IONS
TITLE=Cmpd 245, AutoMSn(571.3522), 17.7 min
RTINSECONDS=1062.07
SCANS=MS: 1042 MSMS: 1045
PEPMASS=571.35219	94022
CHARGE=1+
341.15481	102	
353.20736	242	
429.21413	110	
440.72495	146	
472.28535	133	
503.29069	102	
END IONS

###FS:    #m/z: 472.28635 #charge   1
###MaxRes:#m/z:  0.00000 #charge-128
###MS: 1046
###MSMS: 1047
BEGIN IONS
TITLE=Cmpd 246, AutoMSn(472.2863), 17.8 min
RTINSECONDS=1065.11
SCANS=MS: 1046 MSMS: 1047
PEPMASS=472.28635	118747
CHARGE=1+
397.79247	124	
468.28010	324	1+
472.28283	220	
END IONS

###FS:    #m/z: 842.50849 #charge   1
###MaxRes:#m/z:  0.00000 #charge-128
###MS: 1046
###MSMS: 1048
BEGIN IONS
TITLE=Cmpd 247, AutoMSn(842.5085), 17.8 min
RTINSECONDS=1065.61
SCANS=MS: 1046 MSMS: 1048
PEPMASS=842.50849	132650
CHARGE=1+
553.33087	788	
571.34818	855	
840.49103	3301	1+
842.50834	47491	1+
END IONS

###FS:    #m/z: 571.35115 #charge   1
###MaxRes:#m/z:  0.00000 #charge-128
###MS: 1046
###MSMS: 1049
BEGIN IONS
TITLE=Cmpd 248, AutoMSn(571.3512), 17.8 min
RTINSECONDS=1066.11
SCANS=MS: 1046 MSMS: 1049
PEPMASS=571.35115	68944
CHARGE=1+
359.17692	120	
404.71517	100	
472.26573	112	
552.29072	207	1+
571.33568	144	
END IONS

###FS:    #m/z: 381.21846 #charge-128
###MaxRes:#m/z:  0.00000 #charge-128
###MS: 1050
###MSMS: 1051
BEGIN IONS
TITLE=Cmpd 249, AutoMSn(381.2185), 17.8 min
RTINSECONDS=1069.14
SCANS=MS: 1050 MSMS: 1051
PEPMASS=381.21846	23493

318.22136	171	
338.64038	112	
360.25174	121	
362.24196	171	
364.20209	106	
376.24634	127	
377.26262	349	
378.24964	793	1+
380.23360	725	1+
382.23596	425	
384.24990	326	1+
411.25870	128	
472.23867	112	
482.21249	543	1+
554.27137	116	
645.27515	452	1+
647.28867	213	
END IONS

###FS:    #m/z: 364.26618 #charge-128
###MaxRes:#m/z:  0.00000 #charge-128
###MS: 1050
###MSMS: 1052
BEGIN IONS
TITLE=Cmpd 250, AutoMSn(364.2662), 17.8 min
RTINSECONDS=1069.64
SCANS=MS: 1050 MSMS: 1052
PEPMASS=364.26618	12728

345.23891	100	
346.25449	360	1+
364.26569	1440	1+
END IONS

###FS:    #m/z: 408.20203 #charge-128
###MaxRes:#m/z:  0.00000 #charge-128
###MS: 1050
###MSMS: 1053
BEGIN IONS
TITLE=Cmpd 251, AutoMSn(408.2020), 17.8 min
RTINSECONDS=1070.14
SCANS=MS: 1050 MSMS: 1053
PEPMASS=408.20203	8309

322.19046	135	
324.10044	245	
365.20039	144	
387.27883	223	1+
390.23559	110	
394.20911	100	
401.29012	108	
404.28157	125	
405.23215	123	
406.26095	612	1+
408.25058	824	
410.23242	672	1+
415.00298	301	
423.18797	101	
442.27770	132	
465.19995	381	1+
482.21759	980	
484.22112	109	
541.32544	139	
554.28469	127	
626.38899	104	
645.28133	1298	1+
653.71485	369	1+
657.27915	393	1+
END IONS

###FS:    #m/z: 469.25570 #charge   1
###MaxRes:#m/z:  0.00000 #charge-128
###MS: 1054
###MSMS: 1055
BEGIN IONS
TITLE=Cmpd 252, AutoMSn(469.2557), 17.9 min
RTINSECONDS=1073.17
SCANS=MS: 1054 MSMS: 1055
PEPMASS=469.25570	18831
CHARGE=1+
347.14595	103	
468.29544	125	
END IONS

###FS:    #m/z: 381.21895 #charge-128
###MaxRes:#m/z:  0.00000 #charge-128
###MS: 1054
###MSMS: 1056
BEGIN IONS
TITLE=Cmpd 253, AutoMSn(381.2190), 17.9 min
RTINSECONDS=1073.67
SCANS=MS: 1054 MSMS: 1056
PEPMASS=381.21895	17533

318.22238	298	1+
362.21159	165	
366.20860	124	
377.25182	166	
378.24783	1264	1+
380.23466	915	1+
382.23717	321	
384.24051	218	
386.24797	125	
387.71840	353	
411.26928	169	
434.25806	139	
482.22697	256	
512.31222	132	
645.28177	503	1+
654.71785	104	
712.44922	110	
END IONS

###FS:    #m/z: 408.20212 #charge   2
###MaxRes:#m/z:  0.00000 #charge-128
###MS: 1054
###MSMS: 1057
BEGIN IONS
TITLE=Cmpd 254, AutoMSn(408.2021), 17.9 min
RTINSECONDS=1074.18
SCANS=MS: 1054 MSMS: 1057
PEPMASS=408.20212	11296
CHARGE=2+
322.18639	144	
324.11751	152	
345.24167	103	
350.22473	104	
358.21014	115	
360.26656	110	
388.20994	146	
406.26344	546	
408.24755	837	1+
415.00578	362	
465.20041	153	
482.21785	1147	1+
491.56873	152	
645.28247	1232	1+
654.73980	501	1+
658.29488	129	
END IONS

###FS:    #m/z: 469.25544 #charge   1
###MaxRes:#m/z:  0.00000 #charge-128
###MS: 1058
###MSMS: 1059
BEGIN IONS
TITLE=Cmpd 255, AutoMSn(469.2554), 18.0 min
RTINSECONDS=1077.22
SCANS=MS: 1058 MSMS: 1059
PEPMASS=469.25544	42972
CHARGE=1+
348.18779	175	
432.22885	100	
434.26243	144	
453.21865	106	
461.26591	148	
466.27678	152	
469.29847	109	
END IONS

###FS:    #m/z: 632.32353 #charge   1
###MaxRes:#m/z:  0.00000 #charge-128
###MS: 1058
###MSMS: 1060
BEGIN IONS
TITLE=Cmpd 256, AutoMSn(632.3235), 18.0 min
RTINSECONDS=1077.72
SCANS=MS: 1058 MSMS: 1060
PEPMASS=632.32353	20393
CHARGE=1+
305.16287	232	
322.17617	114	
451.20258	160	
452.22498	333	
525.27558	112	
615.28690	273	1+
632.31533	4251	1+
END IONS

###FS:    #m/z: 469.25510 #charge   1
###MaxRes:#m/z:  0.00000 #charge-128
###MS: 1062
###MSMS: 1063
BEGIN IONS
TITLE=Cmpd 257, AutoMSn(469.2551), 18.0 min
RTINSECONDS=1081.25
SCANS=MS: 1062 MSMS: 1063
PEPMASS=469.25510	53516
CHARGE=1+
348.18818	118	
384.24436	138	
446.26520	119	
451.28157	106	
465.26434	101	
467.24896	261	1+
END IONS

###FS:    #m/z: 450.26929 #charge   2
###MaxRes:#m/z:  0.00000 #charge-128
###MS: 1062
###MSMS: 1064
BEGIN IONS
TITLE=Cmpd 258, AutoMSn(450.2693), 18.0 min
RTINSECONDS=1081.75
SCANS=MS: 1062 MSMS: 1064
PEPMASS=450.26929	40740
CHARGE=2+
337.21332	308	
341.17908	417	
359.18617	290	
368.21883	1288	1+
383.22961	310	
385.25330	1422	1+
390.23744	317	
410.23451	321	
448.26543	420	
450.24958	377	
452.27428	792	
454.26917	962	1+
461.39340	308	
470.26444	410	
472.28633	8949	1+
571.35559	5666	1+
628.37528	1395	1+
654.39087	649	1+
670.37697	1325	1+
672.40225	21102	1+
682.38876	365	
699.41601	366	
725.42816	3303	1+
734.52969	285	
737.42656	289	
741.42144	575	
743.43785	13067	1+
755.44046	665	
END IONS

###FS:    #m/z: 632.32239 #charge   1
###MaxRes:#m/z:  0.00000 #charge-128
###MS: 1062
###MSMS: 1065
BEGIN IONS
TITLE=Cmpd 259, AutoMSn(632.3224), 18.0 min
RTINSECONDS=1082.26
SCANS=MS: 1062 MSMS: 1065
PEPMASS=632.32239	25116
CHARGE=1+
311.13291	102	
452.23038	552	1+
468.24426	249	1+
615.28799	173	
632.31758	3297	1+
END IONS

###FS:    #m/z: 450.27025 #charge   2
###MaxRes:#m/z:  0.00000 #charge-128
###MS: 1066
###MSMS: 1067
BEGIN IONS
TITLE=Cmpd 260, AutoMSn(450.2703), 18.1 min
RTINSECONDS=1085.27
SCANS=MS: 1066 MSMS: 1067
PEPMASS=450.27025	203781
CHARGE=2+
341.18337	1368	
359.18988	879	
363.21791	904	
368.22493	2835	1+
376.59823	919	
383.23210	831	
385.25455	1906	
390.24555	2605	
454.26857	2219	1+
472.28574	20781	1+
571.35538	16004	1+
628.37701	3327	1+
654.38864	2034	1+
670.38703	3197	1+
672.40206	57137	1+
682.38899	1078	
725.42798	9793	1+
741.42455	1776	
743.43989	37194	1+
755.43809	891	
END IONS

###FS:    #m/z: 899.52925 #charge   1
###MaxRes:#m/z:  0.00000 #charge-128
###MS: 1066
###MSMS: 1068
BEGIN IONS
TITLE=Cmpd 261, AutoMSn(899.5293), 18.1 min
RTINSECONDS=1085.77
SCANS=MS: 1066 MSMS: 1068
PEPMASS=899.52925	18407
CHARGE=1+
410.24124	198	
497.26837	384	
515.28483	297	
610.36291	179	
641.26391	469	
897.51494	991	1+
899.52665	13642	1+
END IONS

###FS:    #m/z: 632.32706 #charge   1
###MaxRes:#m/z:  0.00000 #charge-128
###MS: 1066
###MSMS: 1069
BEGIN IONS
TITLE=Cmpd 262, AutoMSn(632.3271), 18.1 min
RTINSECONDS=1086.28
SCANS=MS: 1066 MSMS: 1069
PEPMASS=632.32706	23650
CHARGE=1+
452.22590	229	
469.24683	122	
597.27650	106	
615.29080	208	
632.31647	2915	1+
END IONS

###FS:    #m/z: 450.27029 #charge   2
###MaxRes:#m/z:  0.00000 #charge-128
###MS: 1070
###MSMS: 1071
BEGIN IONS
TITLE=Cmpd 263, AutoMSn(450.2703), 18.2 min
RTINSECONDS=1089.3
SCANS=MS: 1070 MSMS: 1071
PEPMASS=450.27029	392489
CHARGE=2+
329.17997	1404	
341.18141	2256	
359.19310	1281	
368.22183	6525	1+
383.23115	1562	
385.25309	3647	
454.26666	3722	1+
472.28702	35000	1+
571.35380	24450	1+
628.37672	5097	1+
654.39309	2360	
670.39103	4459	1+
672.40259	95673	1+
682.39075	1703	
725.42717	16414	1+
737.43573	5301	1+
741.42587	2204	
743.43993	62769	1+
755.43922	2169	
779.47770	4327	1+
END IONS

###FS:    #m/z: 441.26420 #charge   2
###MaxRes:#m/z:  0.00000 #charge-128
###MS: 1070
###MSMS: 1072
BEGIN IONS
TITLE=Cmpd 264, AutoMSn(441.2642), 18.2 min
RTINSECONDS=1089.8
SCANS=MS: 1070 MSMS: 1072
PEPMASS=441.26420	51028
CHARGE=2+
384.20125	108	
385.24615	353	1+
420.23189	121	
422.24406	110	
432.25399	201	
438.26456	448	1+
440.25473	321	
441.25857	822	1+
444.24154	230	
446.24458	116	
449.23910	435	
454.26919	443	1+
472.28013	588	1+
511.30596	333	
514.29365	1808	1+
545.34811	124	
553.34332	354	
571.35063	195	
610.35716	123	
613.36237	312	
616.33654	116	
632.37356	578	
636.35893	109	
639.41722	106	
640.74526	133	
654.39972	211	
672.39368	413	1+
711.41068	204	
713.41273	165	
714.40854	1353	1+
724.38188	123	
744.44580	268	1+
767.42407	132	
783.44360	133	
785.45238	588	1+
END IONS

###FS:    #m/z: 899.52904 #charge   1
###MaxRes:#m/z:  0.00000 #charge-128
###MS: 1070
###MSMS: 1073
BEGIN IONS
TITLE=Cmpd 265, AutoMSn(899.5290), 18.2 min
RTINSECONDS=1090.3
SCANS=MS: 1070 MSMS: 1073
PEPMASS=899.52904	36325
CHARGE=1+
410.23853	445	
497.27547	402	
515.27518	305	
897.50958	1331	1+
899.52861	20500	1+
END IONS

###FS:    #m/z: 441.26418 #charge   2
###MaxRes:#m/z:  0.00000 #charge-128
###MS: 1074
###MSMS: 1075
BEGIN IONS
TITLE=Cmpd 266, AutoMSn(441.2642), 18.2 min
RTINSECONDS=1093.32
SCANS=MS: 1074 MSMS: 1075
PEPMASS=441.26418	54836
CHARGE=2+
341.17072	104	
353.22908	104	
384.22674	126	
385.24820	314	
392.27147	111	
397.26119	131	
399.25162	120	
410.23452	165	
423.25216	268	1+
436.28506	112	
438.24418	335	
439.30592	170	
440.25107	1023	1+
445.25569	277	1+
449.24392	153	
454.26530	304	
472.29063	587	1+
511.28956	151	
514.29424	1690	1+
553.34090	180	
569.34170	130	
571.34339	299	
610.36185	228	
613.37314	457	1+
632.37725	479	
654.39411	208	
672.40704	174	
711.42316	127	
714.40300	1396	1+
726.42179	239	1+
782.45268	105	
785.44962	720	1+
880.50132	306	1+
END IONS

###FS:    #m/z: 899.52860 #charge   1
###MaxRes:#m/z:  0.00000 #charge-128
###MS: 1074
###MSMS: 1076
BEGIN IONS
TITLE=Cmpd 267, AutoMSn(899.5286), 18.2 min
RTINSECONDS=1093.82
SCANS=MS: 1074 MSMS: 1076
PEPMASS=899.52860	38460
CHARGE=1+
410.23891	340	
497.27252	435	
610.34856	373	
897.51421	1279	1+
899.52792	18369	1+
END IONS

###FS:    #m/z: 469.25475 #charge   2
###MaxRes:#m/z:  0.00000 #charge-128
###MS: 1074
###MSMS: 1077
BEGIN IONS
TITLE=Cmpd 268, AutoMSn(469.2548), 18.2 min
RTINSECONDS=1094.32
SCANS=MS: 1074 MSMS: 1077
PEPMASS=469.25475	18983
CHARGE=2+
326.18314	111	
338.21698	102	
365.20843	131	
367.16333	106	
400.19553	107	
408.22759	123	
423.22257	119	
472.27290	433	1+
516.25743	133	
571.36345	205	
782.46584	139	
786.43725	124	
803.41358	383	1+
END IONS

###FS:    #m/z: 899.53007 #charge   1
###MaxRes:#m/z:  0.00000 #charge-128
###MS: 1078
###MSMS: 1079
BEGIN IONS
TITLE=Cmpd 269, AutoMSn(899.5301), 18.3 min
RTINSECONDS=1097.34
SCANS=MS: 1078 MSMS: 1079
PEPMASS=899.53007	30508
CHARGE=1+
329.17517	177	
368.17041	272	
410.24420	390	
497.26946	504	1+
528.18853	270	
610.35082	222	
738.25902	300	
747.27055	165	
897.51549	661	1+
898.27525	154	
899.52877	11987	1+
END IONS

###FS:    #m/z: 441.26431 #charge   2
###MaxRes:#m/z:  0.00000 #charge-128
###MS: 1078
###MSMS: 1080
BEGIN IONS
TITLE=Cmpd 270, AutoMSn(441.2643), 18.3 min
RTINSECONDS=1097.84
SCANS=MS: 1078 MSMS: 1080
PEPMASS=441.26431	40177
CHARGE=2+
353.22253	147	
407.25298	117	
420.23701	223	1+
424.23447	101	
432.26159	132	
437.25752	480	1+
440.27223	382	1+
442.25497	230	
444.25663	451	1+
449.24068	251	
454.26975	117	
472.28377	654	
494.27044	118	
511.30446	155	
514.29164	1507	1+
569.32813	167	
604.32906	102	
610.36418	224	1+
613.35425	234	
628.34806	109	
632.36835	910	1+
640.74175	282	
654.40001	103	
672.39781	720	1+
711.42030	324	
714.41180	902	1+
716.39259	322	1+
720.29510	160	
726.29879	136	
783.46128	108	
785.45049	461	
787.41108	182	
END IONS

###FS:    #m/z: 336.23742 #charge-128
###MaxRes:#m/z:  0.00000 #charge-128
###MS: 1082
###MSMS: 1083
BEGIN IONS
TITLE=Cmpd 271, AutoMSn(336.2374), 18.4 min
RTINSECONDS=1101.37
SCANS=MS: 1082 MSMS: 1083
PEPMASS=336.23742	15484

336.24207	268	
END IONS

###FS:    #m/z: 672.40105 #charge   1
###MaxRes:#m/z:  0.00000 #charge-128
###MS: 1082
###MSMS: 1084
BEGIN IONS
TITLE=Cmpd 272, AutoMSn(672.4011), 18.4 min
RTINSECONDS=1101.87
SCANS=MS: 1082 MSMS: 1084
PEPMASS=672.40105	11363
CHARGE=1+
440.25025	119	
471.19066	206	
482.77693	117	
495.71269	105	
604.37043	172	
672.35855	105	
END IONS

###FS:    #m/z: 599.24072 #charge   3
###MaxRes:#m/z:  0.00000 #charge-128
###MS: 1082
###MSMS: 1085
BEGIN IONS
TITLE=Cmpd 273, AutoMSn(599.2407), 18.4 min
RTINSECONDS=1102.37
SCANS=MS: 1082 MSMS: 1085
PEPMASS=599.24072	6700
CHARGE=3+
321.08940	100	
361.12264	127	
368.16364	436	1+
369.63681	179	
393.14138	118	
418.13756	166	
437.18153	163	
463.21447	410	
473.71217	100	
508.22212	289	
528.18779	695	1+
578.23024	960	1+
598.30820	228	
599.26647	1007	1+
729.27523	131	
738.26326	1610	1+
747.27592	468	
785.28505	611	1+
808.33620	102	
898.30861	1539	1+
1119.47717	443	1+
END IONS

###FS:    #m/z: 336.23597 #charge-128
###MaxRes:#m/z:  0.00000 #charge-128
###MS: 1086
###MSMS: 1087
BEGIN IONS
TITLE=Cmpd 274, AutoMSn(336.2360), 18.4 min
RTINSECONDS=1105.4
SCANS=MS: 1086 MSMS: 1087
PEPMASS=336.23597	17588

316.21198	121	
336.23886	137	
END IONS

###FS:    #m/z: 598.88158 #charge   3
###MaxRes:#m/z:  0.00000 #charge-128
###MS: 1086
###MSMS: 1088
BEGIN IONS
TITLE=Cmpd 275, AutoMSn(598.8816), 18.4 min
RTINSECONDS=1105.9
SCANS=MS: 1086 MSMS: 1088
PEPMASS=598.88158	8003
CHARGE=3+
368.16516	440	1+
369.64061	124	
376.19648	111	
383.14270	140	
385.19014	134	
418.13490	209	
420.14424	131	
437.18076	174	
451.15444	130	
463.20919	294	
488.23162	119	
491.18565	124	
495.74699	107	
508.21251	379	1+
511.16004	122	
525.28176	147	
528.19155	497	
530.20097	221	
578.24388	391	1+
595.31672	114	
597.29633	285	1+
599.23364	331	
600.33218	291	1+
602.32359	400	1+
687.56368	150	
728.27622	158	
738.26778	1428	1+
747.28085	240	
748.39995	375	
748.63588	104	
785.28257	449	
898.29760	466	
898.31517	448	1+
END IONS

###FS:    #m/z: 364.26619 #charge   1
###MaxRes:#m/z:  0.00000 #charge-128
###MS: 1086
###MSMS: 1089
BEGIN IONS
TITLE=Cmpd 276, AutoMSn(364.2662), 18.4 min
RTINSECONDS=1106.41
SCANS=MS: 1086 MSMS: 1089
PEPMASS=364.26619	13174
CHARGE=1+
302.23365	232	
344.23471	108	
346.25549	378	
364.27153	659	1+
END IONS

###FS:    #m/z: 443.77204 #charge   2
###MaxRes:#m/z:  0.00000 #charge-128
###MS: 1090
###MSMS: 1091
BEGIN IONS
TITLE=Cmpd 277, AutoMSn(443.7720), 18.5 min
RTINSECONDS=1109.43
SCANS=MS: 1090 MSMS: 1091
PEPMASS=443.77204	39046
CHARGE=2+
326.14677	271	
344.15702	506	
361.18797	741	
367.56123	239	
426.24494	155	
440.24893	319	1+
442.25237	236	
444.26723	200	
446.25135	707	1+
457.23634	855	
472.27834	406	1+
474.26473	2074	1+
479.46250	153	
515.27862	234	
531.29029	297	
540.27915	283	
558.28333	447	1+
573.30301	245	
575.31293	5753	1+
585.29491	187	
630.35707	471	1+
632.37040	494	
639.34118	171	
640.74891	220	
656.36901	672	1+
672.38920	388	
674.38365	11460	1+
769.37857	171	
772.43414	174	
773.44586	2437	1+
783.43674	171	
783.89518	164	
783.99219	262	
END IONS

###FS:    #m/z: 728.86623 #charge   2
###MaxRes:#m/z:  0.00000 #charge-128
###MS: 1090
###MSMS: 1092
BEGIN IONS
TITLE=Cmpd 278, AutoMSn(728.8662), 18.5 min
RTINSECONDS=1109.93
SCANS=MS: 1090 MSMS: 1092
PEPMASS=728.86623	8529
CHARGE=2+
391.17414	128	
481.23891	126	
487.07160	201	
578.26972	272	
727.36417	115	
730.40139	203	
861.42966	247	
958.47969	1709	1+
1256.61374	775	1+
END IONS

###FS:    #m/z: 672.40184 #charge   1
###MaxRes:#m/z:  0.00000 #charge-128
###MS: 1090
###MSMS: 1093
BEGIN IONS
TITLE=Cmpd 279, AutoMSn(672.4018), 18.5 min
RTINSECONDS=1110.43
SCANS=MS: 1090 MSMS: 1093
PEPMASS=672.40184	10043
CHARGE=1+
426.19277	105	
470.20616	191	
END IONS

###FS:    #m/z: 443.77275 #charge   2
###MaxRes:#m/z:  0.00000 #charge-128
###MS: 1094
###MSMS: 1095
BEGIN IONS
TITLE=Cmpd 280, AutoMSn(443.7728), 18.6 min
RTINSECONDS=1113.47
SCANS=MS: 1094 MSMS: 1095
PEPMASS=443.77275	70380
CHARGE=2+
326.14431	448	
344.15472	934	
361.18101	1658	1+
391.73106	416	
440.23444	328	
457.24234	1195	
474.26572	3181	1+
481.25268	280	
531.28930	399	
557.29727	735	1+
575.31424	9459	1+
630.36041	466	
656.36741	1121	1+
672.37421	1019	1+
674.38277	19404	1+
771.42539	309	
773.44851	3944	1+
782.70030	666	
END IONS

###FS:    #m/z: 886.53297 #charge   1
###MaxRes:#m/z:  0.00000 #charge-128
###MS: 1094
###MSMS: 1096
BEGIN IONS
TITLE=Cmpd 281, AutoMSn(886.5330), 18.6 min
RTINSECONDS=1113.97
SCANS=MS: 1094 MSMS: 1096
PEPMASS=886.53297	18080
CHARGE=1+
395.26201	151	
413.28068	186	
457.23106	121	
506.11073	156	
679.93511	136	
869.49967	167	
884.52304	513	1+
886.53193	9020	1+
END IONS

###FS:    #m/z: 574.93813 #charge   3
###MaxRes:#m/z:  0.00000 #charge-128
###MS: 1094
###MSMS: 1097
BEGIN IONS
TITLE=Cmpd 282, AutoMSn(574.9381), 18.6 min
RTINSECONDS=1114.47
SCANS=MS: 1094 MSMS: 1097
PEPMASS=574.93813	16423
CHARGE=3+
341.19655	284	1+
360.17303	978	1+
372.14452	387	1+
383.14841	282	1+
388.16352	1463	
394.15923	192	
395.76932	206	
403.17106	752	1+
410.22262	279	1+
422.22306	212	
423.18981	305	1+
428.20115	669	1+
442.25587	200	
446.20776	485	1+
449.20487	858	1+
454.23207	294	1+
457.24845	376	1+
459.29720	287	
469.27099	197	
471.20211	269	
473.24582	393	
475.23204	193	
485.21643	889	1+
486.69891	339	
489.20908	505	
496.54852	447	1+
501.24931	853	
503.22441	1070	1+
506.76360	336	1+
510.68748	602	
534.72393	219	
535.24231	229	
543.22455	382	1+
550.24074	3869	1+
552.74320	651	1+
555.26701	357	1+
560.25176	235	
571.29655	209	
572.28907	496	1+
574.30227	2407	1+
584.28527	3089	1+
592.28533	365	
598.30731	195	
602.29479	6771	1+
616.32658	274	1+
629.29933	1116	1+
647.25871	452	1+
665.26659	4519	1+
665.81303	260	
670.34046	304	1+
686.36480	983	1+
697.37633	1096	1+
706.17002	484	
715.37890	2685	1+
748.31585	1365	1+
754.82602	349	1+
766.31762	3098	1+
805.31833	441	1+
823.33566	2685	1+
823.34807	424	1+
843.43764	483	1+
856.01608	212	
862.34720	5243	1+
878.33550	308	
880.35635	9995	1+
880.36688	715	1+
890.27454	388	
900.45064	700	1+
973.39283	1398	1+
990.40289	4019	1+
1008.41956	2968	1+
1121.49543	1187	1+
1490.65407	892	1+
END IONS

###FS:    #m/z: 574.93779 #charge   3
###MaxRes:#m/z:  0.00000 #charge-128
###MS: 1098
###MSMS: 1099
BEGIN IONS
TITLE=Cmpd 283, AutoMSn(574.9378), 18.6 min
RTINSECONDS=1117.5
SCANS=MS: 1098 MSMS: 1099
PEPMASS=574.93779	67538
CHARGE=3+
355.19256	563	1+
360.17473	1130	
364.45216	746	
375.16671	1676	1+
388.16573	2043	1+
424.24940	331	
430.19113	501	1+
442.24206	328	
446.20557	591	
449.19967	2660	1+
456.22349	701	1+
459.19669	337	
459.27332	331	
469.27387	434	
471.20510	1005	1+
473.24542	493	
475.23120	336	
485.21811	1723	1+
486.70128	653	
489.21092	440	
493.28374	354	
495.20325	1637	1+
501.24609	2005	1+
503.23051	1535	1+
530.25505	482	1+
543.22235	1168	1+
543.73856	319	
550.24362	6718	1+
552.74128	1044	1+
556.27647	687	1+
558.28113	415	
559.11742	873	
570.29147	520	1+
574.29691	3156	1+
584.28623	4759	1+
602.29726	9422	1+
629.29764	1669	1+
630.80291	314	
647.24658	515	1+
665.26739	8152	1+
665.83209	412	
686.35572	1207	1+
697.36824	1266	1+
706.16642	426	
715.37988	4954	1+
732.41108	630	1+
748.31412	2228	1+
754.84005	349	
755.34072	546	1+
766.31789	4551	1+
805.32676	1218	1+
805.32792	464	
823.33902	4762	1+
843.40559	2349	1+
845.94066	325	
862.34561	7713	1+
872.16089	612	
880.35693	15776	1+
880.35905	1069	1+
890.27201	402	
900.45015	999	1+
955.36705	861	1+
973.38594	2701	1+
990.40188	7207	1+
1008.41493	4557	1+
1121.49964	470	
1121.51182	1314	1+
1490.63579	1518	1+
END IONS

###FS:    #m/z: 861.89989 #charge   2
###MaxRes:#m/z:  0.00000 #charge-128
###MS: 1098
###MSMS: 1100
BEGIN IONS
TITLE=Cmpd 284, AutoMSn(861.8999), 18.6 min
RTINSECONDS=1118
SCANS=MS: 1098 MSMS: 1100
PEPMASS=861.89989	55507
CHARGE=2+
341.21699	201	
355.19562	607	1+
357.14768	320	1+
360.16848	191	
371.13963	388	1+
375.16923	1378	1+
388.15997	1057	1+
402.19294	204	
418.21216	279	
424.25082	307	
429.20997	254	
438.10641	228	
442.25715	241	
446.20711	1291	1+
449.19222	469	1+
456.22475	283	1+
471.20623	306	1+
473.24580	224	
485.21435	1387	1+
489.21550	300	
493.27580	410	1+
501.25068	1010	1+
503.23039	1807	1+
515.27196	193	
520.84233	213	
550.23884	1201	1+
556.27777	567	1+
574.30013	1854	1+
584.28619	2742	1+
598.30729	274	
600.29718	324	1+
602.29874	3579	1+
629.30311	556	
665.26374	449	1+
670.34639	337	1+
675.31997	196	
687.37711	627	1+
697.37592	1136	1+
706.16109	526	
715.37710	1722	1+
746.32679	244	
766.31347	564	1+
823.33274	1485	1+
825.41929	553	1+
843.43019	1282	1+
853.38859	398	
880.35630	6833	1+
890.28777	435	
900.45977	301	
991.38350	635	1+
1008.41250	4130	1+
1018.01031	643	1+
1018.09809	236	
1121.50077	4234	1+
1133.69747	403	
1220.58058	302	
1277.58414	1501	1+
1348.61675	439	
1349.63232	220	
1508.65277	2193	1+
1722.79212	2374	1+
END IONS

###FS:    #m/z: 443.77251 #charge   2
###MaxRes:#m/z:  0.00000 #charge-128
###MS: 1098
###MSMS: 1101
BEGIN IONS
TITLE=Cmpd 285, AutoMSn(443.7725), 18.6 min
RTINSECONDS=1118.5
SCANS=MS: 1098 MSMS: 1101
PEPMASS=443.77251	69887
CHARGE=2+
326.14366	366	
344.15291	1137	
361.18293	882	
442.25449	769	1+
446.26638	286	
448.25279	559	1+
457.23843	953	1+
474.26904	2224	1+
511.28672	215	
531.29002	321	
558.28594	356	
575.31364	8292	1+
630.35460	368	
632.35667	299	
656.35954	1000	1+
672.37313	845	1+
674.38044	15669	1+
683.11857	497	
773.45152	3068	1+
782.70082	219	
END IONS

###FS:    #m/z: 574.93730 #charge   3
###MaxRes:#m/z:  0.00000 #charge-128
###MS: 1102
###MSMS: 1103
BEGIN IONS
TITLE=Cmpd 286, AutoMSn(574.9373), 18.7 min
RTINSECONDS=1121.53
SCANS=MS: 1102 MSMS: 1103
PEPMASS=574.93730	114681
CHARGE=3+
360.17053	1753	1+
375.16426	2577	1+
388.16204	4638	1+
395.76493	753	
424.24873	678	
428.21370	916	1+
442.24231	780	
446.20360	977	
449.20189	4653	1+
471.20697	721	
475.23907	566	
485.21576	2776	1+
486.69999	728	
489.22060	607	
493.26861	614	
497.55247	611	
501.24943	2520	1+
503.22937	3793	1+
543.73140	681	
550.23843	9327	1+
552.74145	973	
556.29845	594	
557.27314	1250	1+
568.93408	555	
569.27934	645	
571.30241	848	1+
574.29782	4788	1+
584.28336	6996	1+
594.26695	590	
602.29561	16264	1+
629.30817	727	
647.24895	822	1+
665.26712	11155	1+
665.81334	653	
686.33583	685	
687.38033	1545	1+
697.36460	3006	1+
706.17333	877	
715.38196	6874	1+
748.31389	3552	1+
754.83684	698	
766.31567	6314	1+
805.31838	2009	1+
805.33001	944	
823.33760	6297	1+
843.40732	3363	1+
862.34737	10248	1+
880.35583	24712	1+
880.36269	1847	1+
890.27455	958	
900.45105	2062	1+
956.40953	775	1+
973.38485	4470	1+
990.40542	11830	1+
1000.89533	716	
1008.41559	7717	1+
1018.98998	854	
1121.50513	2051	1+
1259.58371	1800	1+
1490.64806	3410	1+
END IONS

###FS:    #m/z: 861.89912 #charge   2
###MaxRes:#m/z:  0.00000 #charge-128
###MS: 1102
###MSMS: 1104
BEGIN IONS
TITLE=Cmpd 287, AutoMSn(861.8991), 18.7 min
RTINSECONDS=1122.03
SCANS=MS: 1102 MSMS: 1104
PEPMASS=861.89912	92701
CHARGE=2+
355.19201	1387	1+
360.17883	561	
375.17019	1749	1+
388.16053	1864	1+
418.21148	198	
428.19932	555	1+
442.25989	334	
446.20804	1458	1+
449.20295	525	1+
459.28460	329	
471.20091	379	
473.24998	292	
475.24009	228	
485.21737	1644	1+
489.20159	229	
493.27566	343	
500.25027	244	
501.24900	1375	1+
503.22976	1849	1+
510.68291	369	
511.28535	234	
550.23917	1358	1+
555.34919	254	
557.27249	937	1+
561.25022	212	
574.30243	2068	1+
584.28441	3112	1+
592.27636	188	
602.29670	5105	1+
665.27241	822	1+
669.36475	517	1+
675.31574	264	
687.38103	676	1+
697.36859	1583	1+
706.16262	746	
715.37940	2182	1+
745.83218	191	
766.31069	678	
823.35770	2162	1+
843.43713	1748	1+
880.35552	8642	1+
900.44496	648	1+
990.40580	198	
991.39295	667	1+
1008.41445	5184	1+
1018.11242	516	
1018.99096	516	
1121.49629	5780	1+
1133.69150	359	
1220.56161	685	1+
1277.58000	1808	1+
1348.63295	491	
1349.65092	294	
1508.65948	2667	1+
1703.76092	613	1+
1722.78232	2558	1+
END IONS

###FS:    #m/z: 568.93431 #charge   3
###MaxRes:#m/z:  0.00000 #charge-128
###MS: 1102
###MSMS: 1105
BEGIN IONS
TITLE=Cmpd 288, AutoMSn(568.9343), 18.7 min
RTINSECONDS=1122.53
SCANS=MS: 1102 MSMS: 1105
PEPMASS=568.93431	26859
CHARGE=3+
340.16123	106	
383.65151	126	
400.70652	150	
402.15439	102	
412.18720	167	
423.16422	136	
446.21628	152	
449.23280	275	1+
482.22964	106	
485.22018	144	
493.22615	225	
502.22571	257	1+
535.27194	206	
550.24835	404	1+
553.28606	100	
564.32336	267	1+
566.28378	498	1+
568.29234	1231	1+
574.30945	137	
584.30340	104	
600.28784	114	
602.29206	246	
604.09900	106	
618.30551	103	
665.26581	224	1+
751.37078	110	
764.27604	126	
789.37104	114	
823.33599	206	
862.35837	134	
864.36139	118	
880.36124	316	1+
END IONS

###FS:    #m/z: 861.89955 #charge   2
###MaxRes:#m/z:  0.00000 #charge-128
###MS: 1106
###MSMS: 1107
BEGIN IONS
TITLE=Cmpd 289, AutoMSn(861.8995), 18.8 min
RTINSECONDS=1125.56
SCANS=MS: 1106 MSMS: 1107
PEPMASS=861.89955	89525
CHARGE=2+
355.19578	849	1+
360.17407	698	
373.15204	207	
375.16844	2473	1+
388.16464	1598	1+
390.14969	313	
395.76541	289	
428.19767	333	
442.26882	325	
446.20374	981	1+
449.20464	1132	1+
456.22270	196	
475.23563	232	
485.21904	1451	1+
493.27435	500	1+
500.25795	220	
501.24406	1114	1+
503.22326	1853	1+
510.68437	285	
550.23869	1174	1+
555.29703	486	1+
557.26748	498	1+
572.29420	201	
574.30085	2445	1+
584.28489	2875	1+
592.28747	329	
600.29077	274	1+
602.29491	5154	1+
629.30114	629	
665.27438	976	1+
671.34823	206	
687.38171	602	1+
697.36680	1809	1+
715.37591	2598	1+
732.39003	219	
754.34438	999	1+
766.30687	632	1+
823.34540	1989	1+
826.44626	228	
843.43693	1694	1+
852.88278	397	1+
880.35768	8731	1+
890.28036	1304	
900.45987	364	1+
991.39629	638	1+
1008.41569	4954	1+
1020.03010	236	
1104.48524	260	
1121.49967	5469	1+
1133.69436	240	
1220.57716	272	
1277.58745	876	
1278.58554	456	
1348.63296	472	
1349.64740	379	
1490.65154	497	1+
1508.65847	2218	1+
1705.76960	525	1+
1722.78995	2878	1+
END IONS

###FS:    #m/z: 568.93467 #charge   3
###MaxRes:#m/z:  0.00000 #charge-128
###MS: 1106
###MSMS: 1108
BEGIN IONS
TITLE=Cmpd 290, AutoMSn(568.9347), 18.8 min
RTINSECONDS=1126.06
SCANS=MS: 1106 MSMS: 1108
PEPMASS=568.93467	29811
CHARGE=3+
388.15926	120	
403.17328	118	
450.23032	101	
464.21920	102	
470.25284	117	
482.22856	130	
489.22391	103	
498.24029	114	
520.75902	124	
533.21155	155	
550.22479	213	
551.72440	115	
552.23057	113	
564.30855	201	
565.29463	213	
566.29890	196	
567.30882	522	1+
570.28252	186	
571.29432	557	1+
600.26887	116	
602.29789	213	
619.28927	110	
647.26003	101	
659.35593	102	
665.25922	344	
823.33661	176	
862.34146	125	
880.36773	548	1+
END IONS

###FS:    #m/z: 506.24581 #charge   2
###MaxRes:#m/z:  0.00000 #charge-128
###MS: 1106
###MSMS: 1109
BEGIN IONS
TITLE=Cmpd 291, AutoMSn(506.2458), 18.8 min
RTINSECONDS=1126.56
SCANS=MS: 1106 MSMS: 1109
PEPMASS=506.24581	21927
CHARGE=2+
302.12840	103	
343.14615	111	
359.16374	205	
368.16289	125	
403.19626	204	
423.21646	266	
431.18536	148	
438.10297	144	
456.27889	112	
487.27255	110	
490.25674	164	
494.23354	128	
502.30421	340	1+
504.29243	476	1+
506.28321	669	1+
509.24741	333	1+
515.75407	124	
524.27043	709	1+
550.23862	129	
555.27094	143	
560.23331	147	
578.25188	196	
596.24306	105	
635.29912	171	
653.31629	630	
706.33671	132	
724.35040	4947	1+
729.36389	112	
732.34675	103	
733.40228	285	1+
893.41844	318	1+
910.42813	307	1+
END IONS

###FS:    #m/z: 506.24530 #charge   2
###MaxRes:#m/z:  0.00000 #charge-128
###MS: 1110
###MSMS: 1111
BEGIN IONS
TITLE=Cmpd 292, AutoMSn(506.2453), 18.8 min
RTINSECONDS=1129.59
SCANS=MS: 1110 MSMS: 1111
PEPMASS=506.24530	24350
CHARGE=2+
359.17970	121	
360.16713	224	1+
378.15799	144	
403.19730	111	
416.20879	116	
421.22001	109	
423.22968	447	
425.27024	144	
431.19592	315	
438.10077	169	
442.25196	103	
455.71522	106	
486.26348	136	
490.23540	141	
502.25370	401	1+
504.27484	979	1+
508.26864	345	1+
509.76509	120	
510.30187	156	
524.27148	862	1+
529.20292	109	
550.24389	106	
553.27381	117	
555.28691	157	
560.22809	220	
581.26029	100	
635.29716	305	1+
653.31470	528	1+
706.31999	342	1+
724.34821	4765	1+
893.40604	349	1+
910.42562	488	1+
END IONS

###FS:    #m/z: 476.27995 #charge   2
###MaxRes:#m/z:  0.00000 #charge-128
###MS: 1110
###MSMS: 1112
BEGIN IONS
TITLE=Cmpd 293, AutoMSn(476.2799), 18.8 min
RTINSECONDS=1130.09
SCANS=MS: 1110 MSMS: 1112
PEPMASS=476.27995	20346
CHARGE=2+
345.15781	126	
349.20672	504	
391.18888	103	
405.17591	199	
409.19102	127	
417.20122	149	
419.24709	105	
458.26057	115	
472.26946	101	
474.27394	613	1+
476.29140	588	1+
478.27308	931	1+
479.46244	164	
495.63145	313	
512.27172	207	
551.27694	205	
569.29102	1828	1+
590.32200	107	
682.37550	1463	1+
795.45319	378	
852.48190	1210	1+
END IONS

###FS:    #m/z: 568.93399 #charge   3
###MaxRes:#m/z:  0.00000 #charge-128
###MS: 1110
###MSMS: 1113
BEGIN IONS
TITLE=Cmpd 294, AutoMSn(568.9340), 18.8 min
RTINSECONDS=1130.59
SCANS=MS: 1110 MSMS: 1113
PEPMASS=568.93399	21223
CHARGE=3+
344.17412	143	
355.19073	119	
358.19821	108	
375.16719	129	
384.22109	139	
423.16084	107	
449.19272	298	
475.25817	266	1+
485.21655	297	
487.21005	117	
503.23344	176	
542.80571	120	
550.24183	260	
552.26428	112	
566.28484	956	1+
570.30086	936	1+
574.10448	130	
574.28864	220	
584.27752	286	
602.28965	316	1+
641.29556	110	
665.26808	243	
688.32758	108	
715.39443	239	
766.31447	118	
823.33749	167	
862.37139	140	
880.35367	599	
991.39660	112	
END IONS

###FS:    #m/z: 518.74844 #charge   2
###MaxRes:#m/z:  0.00000 #charge-128
###MS: 1114
###MSMS: 1115
BEGIN IONS
TITLE=Cmpd 295, AutoMSn(518.7484), 18.9 min
RTINSECONDS=1133.62
SCANS=MS: 1114 MSMS: 1115
PEPMASS=518.74844	34975
CHARGE=2+
314.13349	197	
324.09727	139	
330.15943	135	
359.14448	539	1+
381.69973	172	
412.12912	134	
427.21595	187	
429.73737	200	
433.21856	365	
440.11871	221	
450.24549	2712	1+
456.15203	224	
457.13980	1141	1+
460.23221	154	
474.16560	380	
476.24481	313	
504.27625	274	
509.74329	709	
514.26129	138	
515.33478	173	
516.28071	782	1+
517.73893	148	
518.75083	1291	1+
519.26144	368	
520.27281	812	1+
559.26226	165	
563.33213	3059	1+
573.29953	209	
587.25649	149	
646.35791	269	
661.33137	164	
678.35727	2867	1+
734.34631	330	1+
761.38254	1459	1+
779.40119	4479	1+
789.38810	545	1+
790.68382	305	
874.45479	223	1+
876.45685	4483	1+
1001.46601	752	1+
1019.47234	1227	1+
END IONS

###FS:    #m/z: 590.30014 #charge   2
###MaxRes:#m/z:  0.00000 #charge-128
###MS: 1114
###MSMS: 1116
BEGIN IONS
TITLE=Cmpd 296, AutoMSn(590.3001), 18.9 min
RTINSECONDS=1134.12
SCANS=MS: 1114 MSMS: 1116
PEPMASS=590.30014	15624
CHARGE=2+
341.14852	128	
353.18988	142	
388.16915	147	
404.22357	1156	1+
409.21674	158	
422.15279	944	1+
431.68569	125	
475.22120	116	
488.22350	270	1+
500.21978	144	
507.23579	145	
517.30534	1013	1+
523.25399	279	1+
534.25911	312	1+
550.24132	144	
552.23429	167	
569.34953	132	
576.24879	141	
580.28529	310	1+
584.29836	154	
586.31762	178	
587.30318	468	1+
588.11110	244	
590.26965	126	
591.33782	112	
592.29950	533	1+
602.29675	322	1+
628.32848	233	
637.30261	1381	1+
645.36594	1659	1+
663.30270	124	
665.27142	152	
689.24213	147	
708.34331	330	
758.45129	853	1+
765.35825	665	1+
836.30322	237	1+
854.31370	170	
869.49475	137	
879.36608	289	1+
887.48456	1628	1+
914.45190	771	1+
1016.52936	119	
END IONS

###FS:    #m/z: 506.24538 #charge   2
###MaxRes:#m/z:  0.00000 #charge-128
###MS: 1114
###MSMS: 1117
BEGIN IONS
TITLE=Cmpd 297, AutoMSn(506.2454), 18.9 min
RTINSECONDS=1134.63
SCANS=MS: 1114 MSMS: 1117
PEPMASS=506.24538	19079
CHARGE=2+
423.22751	279	1+
431.18418	196	
437.19767	106	
447.20502	203	
449.21353	132	
456.13135	100	
487.25904	281	1+
490.24490	118	
495.62730	100	
502.28556	322	1+
504.28686	650	1+
506.27483	686	1+
509.28593	360	1+
514.81907	141	
524.27044	506	
555.26394	138	
560.21416	128	
626.31972	112	
635.30023	122	
653.32136	528	1+
724.35565	2319	1+
728.33975	102	
910.42510	136	
END IONS

###FS:    #m/z: 518.74822 #charge   2
###MaxRes:#m/z:  0.00000 #charge-128
###MS: 1118
###MSMS: 1119
BEGIN IONS
TITLE=Cmpd 298, AutoMSn(518.7482), 19.0 min
RTINSECONDS=1137.64
SCANS=MS: 1118 MSMS: 1119
PEPMASS=518.74822	57073
CHARGE=2+
314.14040	138	
324.10249	149	
342.11308	336	
359.14107	784	1+
395.76710	418	
411.13254	206	
433.22202	426	1+
437.73274	166	
440.12231	315	1+
449.25040	425	
450.24311	3763	1+
456.15916	231	
457.14038	1050	1+
457.93245	233	
458.33519	593	
459.22626	317	1+
474.16017	450	1+
476.23641	129	
492.71859	177	
496.24640	134	
500.23459	134	
500.72481	126	
501.22946	753	1+
515.30834	186	
516.27013	329	1+
518.25902	1776	1+
542.23177	149	
546.30544	134	
563.32718	4307	1+
570.21490	319	1+
573.27893	434	1+
587.24321	277	
646.34940	392	1+
661.32985	237	
678.35440	4810	1+
689.06650	148	
724.35559	128	
734.33838	297	1+
742.43070	129	
761.38259	2000	1+
773.61894	173	
779.40288	6392	1+
789.38711	850	1+
858.46332	450	1+
859.42846	287	1+
874.44389	144	
876.45983	6498	1+
1002.44728	556	1+
1018.47524	3639	1+
1036.49492	3670	1+
END IONS

###FS:    #m/z: 590.29951 #charge   2
###MaxRes:#m/z:  0.00000 #charge-128
###MS: 1118
###MSMS: 1120
BEGIN IONS
TITLE=Cmpd 299, AutoMSn(590.2995), 19.0 min
RTINSECONDS=1138.15
SCANS=MS: 1118 MSMS: 1120
PEPMASS=590.29951	12647
CHARGE=2+
391.15868	118	
404.22150	722	1+
422.15226	380	
457.71713	150	
473.26104	137	
479.72983	121	
482.20576	128	
484.26129	121	
517.30956	1024	1+
523.25762	184	
530.73026	133	
550.23214	153	
574.29388	123	
580.27974	498	1+
588.08896	312	
588.30264	125	
590.32463	194	
592.32610	185	
593.30966	541	1+
628.34079	181	
637.30152	1614	1+
645.36794	1320	1+
653.23111	119	
665.26389	120	
669.28699	221	1+
708.34419	161	
758.44647	492	
760.44183	124	
765.35442	790	1+
836.30456	237	
880.36680	159	
887.50057	417	
888.49594	578	1+
1016.53794	144	
END IONS

###FS:    #m/z: 601.33651 #charge   1
###MaxRes:#m/z:  0.00000 #charge-128
###MS: 1118
###MSMS: 1121
BEGIN IONS
TITLE=Cmpd 300, AutoMSn(601.3365), 19.0 min
RTINSECONDS=1138.65
SCANS=MS: 1118 MSMS: 1121
PEPMASS=601.33651	12425
CHARGE=1+
328.19499	1462	1+
376.19112	130	
428.22604	311	
435.12873	104	
443.26698	107	
457.24781	251	
470.26732	531	1+
511.21719	143	
514.27072	3843	1+
521.77814	237	
527.32717	708	1+
556.28024	110	
END IONS

###FS:    #m/z: 518.74791 #charge   2
###MaxRes:#m/z:  0.00000 #charge-128
###MS: 1122
###MSMS: 1123
BEGIN IONS
TITLE=Cmpd 301, AutoMSn(518.7479), 19.0 min
RTINSECONDS=1141.66
SCANS=MS: 1122 MSMS: 1123
PEPMASS=518.74791	63983
CHARGE=2+
303.18157	144	
314.13013	255	
341.13069	163	
359.14346	597	1+
395.19936	137	
410.17155	141	
416.18763	204	
427.21777	169	
433.21771	509	
440.12054	431	1+
447.08455	140	
448.25195	176	
450.24470	4245	1+
456.15241	514	
457.13915	1448	1+
467.26796	223	1+
474.16504	705	1+
476.24584	134	
500.20882	141	
504.25429	221	1+
509.22899	142	
509.74719	2610	1+
515.28514	662	1+
518.26426	1867	1+
522.29173	215	
529.26992	118	
546.29218	253	1+
559.23344	122	
563.32965	4344	1+
570.21105	452	1+
573.29543	270	1+
587.24459	144	
643.30449	123	
660.37204	135	
661.33693	308	1+
678.35627	5257	1+
688.31820	164	
704.36808	120	
735.38031	233	
745.38912	165	
761.38612	1435	1+
779.40313	5951	1+
789.39093	942	1+
858.42685	602	1+
858.42784	157	
876.45830	7460	1+
957.43607	258	1+
1001.47234	1054	1+
1019.48350	2738	1+
1036.49612	3777	1+
END IONS

###FS:    #m/z: 491.60606 #charge   3
###MaxRes:#m/z:  0.00000 #charge-128
###MS: 1122
###MSMS: 1124
BEGIN IONS
TITLE=Cmpd 302, AutoMSn(491.6061), 19.0 min
RTINSECONDS=1142.17
SCANS=MS: 1122 MSMS: 1124
PEPMASS=491.60606	7464
CHARGE=3+
379.19505	137	
381.69458	150	
385.25374	233	
386.15580	128	
389.20614	140	
397.26873	110	
430.21056	170	
457.28008	149	
471.27133	130	
487.29011	119	
488.28873	357	
489.29242	523	
489.76568	120	
490.27081	2007	1+
495.62764	144	
499.71615	596	
512.77754	113	
533.77993	131	
542.27709	251	
570.33369	865	1+
588.38236	249	
590.81822	120	
598.83202	183	
599.32215	293	1+
678.33193	191	
683.41457	240	
758.42575	507	
859.46029	143	
988.52869	254	1+
END IONS

###FS:    #m/z: 601.33535 #charge   1
###MaxRes:#m/z:  0.00000 #charge-128
###MS: 1122
###MSMS: 1125
BEGIN IONS
TITLE=Cmpd 303, AutoMSn(601.3353), 19.0 min
RTINSECONDS=1142.67
SCANS=MS: 1122 MSMS: 1125
PEPMASS=601.33535	12410
CHARGE=1+
328.19712	1252	1+
371.20815	101	
385.19817	247	1+
428.22800	176	
470.27257	382	1+
514.27215	3306	1+
521.77264	731	
527.33602	586	1+
598.29774	111	
END IONS

###FS:    #m/z: 933.81942 #charge   2
###MaxRes:#m/z:  0.00000 #charge-128
###MS: 1126
###MSMS: 1127
BEGIN IONS
TITLE=Cmpd 304, AutoMSn(933.8194), 19.1 min
RTINSECONDS=1145.69
SCANS=MS: 1126 MSMS: 1127
PEPMASS=933.81942	10131
CHARGE=2+
366.13912	2044	1+
454.14558	117	
528.18286	138	
657.23025	757	
END IONS

###FS:    #m/z: 491.60701 #charge   3
###MaxRes:#m/z:  0.00000 #charge-128
###MS: 1126
###MSMS: 1128
BEGIN IONS
TITLE=Cmpd 305, AutoMSn(491.6070), 19.1 min
RTINSECONDS=1146.19
SCANS=MS: 1126 MSMS: 1128
PEPMASS=491.60701	8482
CHARGE=3+
357.21589	111	
371.20592	116	
376.21689	115	
381.69218	156	
385.24958	248	
386.15487	189	
395.19401	107	
408.22580	109	
422.91188	233	
430.26645	133	
439.22661	133	
456.28530	178	
470.27406	184	
472.29965	157	
487.26833	160	
488.27738	388	
489.28353	1317	1+
492.27736	873	1+
494.28268	588	1+
495.62901	347	
533.29033	123	
542.27600	238	
553.30539	333	1+
570.34242	1034	1+
575.29720	116	
584.24907	103	
589.81596	114	
598.82989	270	
683.41194	260	
758.41519	276	
978.54799	567	1+
996.51303	251	1+
END IONS

###FS:    #m/z: 934.00424 #charge   3
###MaxRes:#m/z:  0.00000 #charge-128
###MS: 1130
###MSMS: 1131
BEGIN IONS
TITLE=Cmpd 306, AutoMSn(934.0042), 19.2 min
RTINSECONDS=1149.72
SCANS=MS: 1130 MSMS: 1131
PEPMASS=934.00424	12302
CHARGE=3+
366.13805	2691	1+
454.15133	206	
528.19229	125	
569.22757	154	
657.23038	1279	1+
731.27103	107	
END IONS

###FS:    #m/z: 453.99594 #charge   2
###MaxRes:#m/z:  0.00000 #charge-128
###MS: 1130
###MSMS: 1132
BEGIN IONS
TITLE=Cmpd 307, AutoMSn(453.9959), 19.2 min
RTINSECONDS=1150.22
SCANS=MS: 1130 MSMS: 1132
PEPMASS=453.99594	5480
CHARGE=2+
336.17535	100	
344.71701	313	
390.24730	115	
395.77486	269	
401.25370	273	
412.25306	107	
427.22284	180	
432.24231	187	
434.24524	389	1+
437.24290	338	1+
441.27167	120	
449.25110	702	1+
452.25762	995	1+
454.25561	843	1+
456.25164	938	1+
460.98050	145	
461.38983	757	
472.28429	463	1+
479.14071	119	
488.29531	187	
516.28055	269	
532.30637	153	
571.35188	540	1+
584.81208	100	
645.32995	142	
649.34280	180	
671.39630	203	
672.40621	1966	1+
679.94216	128	
681.01241	603	1+
681.07122	204	
688.41472	275	1+
725.41725	302	1+
743.43297	1059	1+
END IONS

###FS:    #m/z: 593.94373 #charge   3
###MaxRes:#m/z:  0.00000 #charge-128
###MS: 1134
###MSMS: 1135
BEGIN IONS
TITLE=Cmpd 308, AutoMSn(593.9437), 19.2 min
RTINSECONDS=1153.75
SCANS=MS: 1134 MSMS: 1135
PEPMASS=593.94373	8952
CHARGE=3+
341.20007	125	
360.17002	219	
388.16072	250	
422.16163	232	
449.19211	235	
487.20891	177	
501.24637	261	1+
503.22336	235	
504.70882	328	
517.28327	162	
531.31952	136	
535.24220	132	
550.23295	725	1+
560.24877	1925	1+
581.29174	231	1+
590.30570	163	
590.80300	147	
591.31905	255	
592.30684	253	
593.30221	491	1+
595.30667	292	
596.28807	1740	1+
631.32297	583	1+
634.31242	129	
641.28829	225	1+
659.31770	1927	1+
665.26035	459	1+
667.78586	128	
766.31510	150	
772.42503	278	1+
805.30934	146	
823.34465	480	1+
862.36014	667	1+
880.35602	1977	1+
890.26865	224	
896.40873	165	
902.51625	214	
990.41221	339	1+
991.37252	212	
1008.39139	256	
END IONS

###FS:    #m/z: 934.60777 #charge   1
###MaxRes:#m/z:  0.00000 #charge-128
###MS: 1134
###MSMS: 1136
BEGIN IONS
TITLE=Cmpd 309, AutoMSn(934.6078), 19.2 min
RTINSECONDS=1154.25
SCANS=MS: 1134 MSMS: 1136
PEPMASS=934.60777	10378
CHARGE=1+
366.14246	1670	1+
655.21372	122	
657.23899	796	1+
END IONS

###FS:    #m/z: 602.31388 #charge   2
###MaxRes:#m/z:  0.00000 #charge-128
###MS: 1138
###MSMS: 1139
BEGIN IONS
TITLE=Cmpd 310, AutoMSn(602.3139), 19.3 min
RTINSECONDS=1157.79
SCANS=MS: 1138 MSMS: 1139
PEPMASS=602.31388	24116
CHARGE=2+
328.19704	265	1+
364.44285	129	
373.18551	229	
386.21518	596	
388.16278	203	
396.19632	135	
400.20788	132	
409.19758	126	
423.15318	131	
430.19948	125	
470.23892	313	1+
499.23641	1597	1+
503.25689	171	
509.24776	151	
514.26921	2223	1+
522.26079	135	
527.31547	243	
584.30906	393	1+
587.31686	151	
598.29532	236	1+
600.33313	173	
601.33095	739	1+
604.30482	365	1+
612.30696	873	1+
627.33585	153	
629.35234	161	
655.33275	253	1+
677.31189	212	
680.31503	226	1+
709.31306	173	
726.35981	793	1+
780.36872	153	
790.38837	660	1+
797.39970	811	1+
864.42311	130	
879.37919	264	1+
895.44395	234	
903.47836	285	1+
918.40166	365	
1017.53699	249	
1018.52274	164	
1088.55591	684	1+
END IONS

###FS:    #m/z: 593.94538 #charge   3
###MaxRes:#m/z:  0.00000 #charge-128
###MS: 1138
###MSMS: 1140
BEGIN IONS
TITLE=Cmpd 311, AutoMSn(593.9454), 19.3 min
RTINSECONDS=1158.29
SCANS=MS: 1138 MSMS: 1140
PEPMASS=593.94538	14806
CHARGE=3+
360.19005	172	
384.16797	202	
388.15809	442	
412.20592	238	
422.15103	153	
432.19094	535	1+
449.20081	408	
450.73555	203	
459.23094	244	1+
479.23965	212	
501.25817	184	
503.22902	508	1+
504.72309	141	
505.21412	189	
517.24411	228	1+
520.21597	147	
531.31437	310	1+
542.22753	414	1+
550.24525	891	1+
552.23909	254	
560.24559	2499	1+
571.81276	185	
590.29963	339	1+
592.30282	410	1+
594.31189	455	1+
596.27775	1369	1+
630.28122	176	
631.32204	743	1+
639.71770	164	
642.28985	324	1+
659.31624	2549	1+
665.26272	996	1+
668.83997	124	
683.28820	268	
745.86184	122	
757.38601	145	
766.32624	384	1+
772.40265	1275	1+
823.33502	664	1+
832.96967	137	
862.34551	1151	1+
880.35437	3002	1+
880.36535	585	1+
890.27108	661	
896.40668	367	1+
972.38476	341	1+
990.40684	1025	1+
991.38305	260	1+
1008.42032	433	
1009.41819	223	
1050.45918	123	
END IONS

###FS:    #m/z: 602.31368 #charge   2
###MaxRes:#m/z:  0.00000 #charge-128
###MS: 1142
###MSMS: 1143
BEGIN IONS
TITLE=Cmpd 312, AutoMSn(602.3137), 19.4 min
RTINSECONDS=1161.83
SCANS=MS: 1142 MSMS: 1143
PEPMASS=602.31368	69187
CHARGE=2+
358.15614	178	
364.44315	269	
373.18719	238	
386.15779	2056	1+
397.20947	415	
405.24844	201	
408.22853	714	1+
427.73124	173	
430.21416	369	1+
432.20095	191	
438.23792	376	1+
444.21895	161	
452.23234	432	
463.74228	179	
465.24084	195	
471.24026	580	1+
496.26635	179	
499.23726	3332	1+
514.27159	1353	1+
517.27316	259	
542.26921	657	1+
544.77647	353	
572.28868	775	1+
583.31351	318	1+
585.30236	520	1+
590.31903	248	1+
593.30003	164	
601.32829	1039	1+
606.30418	205	
612.31375	2068	1+
629.34004	365	1+
638.68340	413	
655.32045	464	1+
658.32511	442	1+
670.32627	330	1+
677.31345	669	1+
681.33447	191	
683.30655	270	1+
699.38589	212	1+
709.33074	507	1+
726.35912	1734	1+
740.41275	236	
749.49708	497	
752.38426	201	
762.39637	1299	1+
769.39832	359	1+
780.36581	807	1+
790.39302	2050	1+
797.40045	2597	1+
806.78132	270	
854.45944	219	
858.43328	364	1+
860.41727	206	1+
889.43581	189	
895.42517	1075	1+
899.38475	168	
903.46422	1677	1+
912.47458	674	1+
925.49421	244	1+
1017.51869	2210	1+
1071.52588	491	1+
1088.55266	1704	1+
END IONS

###FS:    #m/z: 686.02631 #charge   3
###MaxRes:#m/z:  0.00000 #charge-128
###MS: 1142
###MSMS: 1144
BEGIN IONS
TITLE=Cmpd 313, AutoMSn(686.0263), 19.4 min
RTINSECONDS=1162.33
SCANS=MS: 1142 MSMS: 1144
PEPMASS=686.02631	16695
CHARGE=3+
330.14495	554	
471.26094	159	
489.25890	283	
495.25799	323	1+
520.84248	129	
523.24473	243	
540.27422	162	
562.31884	203	
564.31731	119	
576.65327	169	
576.99390	143	
604.29413	130	
618.84494	132	
636.32846	124	
645.82698	124	
653.35156	169	
679.43963	112	
682.33353	486	1+
685.34372	579	1+
686.01868	245	1+
686.69607	119	
689.33726	2510	1+
690.12573	228	
697.05612	673	1+
697.40628	199	
733.33535	215	
758.89389	480	
759.39678	138	
766.45111	126	
820.35891	1123	1+
949.50951	124	
949.99245	115	
993.50894	305	1+
1403.70189	802	1+
1726.91658	1599	1+
END IONS

###FS:    #m/z: 593.94496 #charge   3
###MaxRes:#m/z:  0.00000 #charge-128
###MS: 1142
###MSMS: 1145
BEGIN IONS
TITLE=Cmpd 314, AutoMSn(593.9450), 19.4 min
RTINSECONDS=1162.84
SCANS=MS: 1142 MSMS: 1145
PEPMASS=593.94496	17238
CHARGE=3+
360.18451	210	
383.65931	159	
386.70998	486	1+
388.16609	433	
403.16486	181	
432.18634	844	1+
449.18906	267	
479.23535	308	
495.71171	216	
501.23804	156	
503.22289	280	
504.72049	307	
520.23719	303	
531.31900	179	
542.22224	314	1+
550.23008	990	1+
550.96899	488	
552.74684	196	
560.24560	1778	1+
590.31462	231	
592.31117	473	1+
594.30720	687	1+
596.28998	579	
597.29364	776	1+
629.30296	335	1+
631.31939	894	1+
641.29655	374	1+
659.31564	2617	1+
665.26322	1503	1+
668.83760	156	
683.29308	149	
748.30319	260	1+
766.30631	167	
772.42429	167	
823.33556	637	1+
862.35618	1431	1+
880.35800	3055	1+
890.27220	474	
896.40175	385	1+
973.40853	284	1+
991.39519	782	1+
1008.42702	298	
1009.40217	196	
1018.99063	208	
1050.49162	192	
END IONS

###FS:    #m/z: 602.31463 #charge   2
###MaxRes:#m/z:  0.00000 #charge-128
###MS: 1146
###MSMS: 1147
BEGIN IONS
TITLE=Cmpd 315, AutoMSn(602.3146), 19.4 min
RTINSECONDS=1165.87
SCANS=MS: 1146 MSMS: 1147
PEPMASS=602.31463	109007
CHARGE=2+
339.18339	260	1+
354.20757	199	
358.15265	364	
369.12334	207	
372.19248	311	1+
386.15696	2526	1+
397.21881	201	
399.20278	344	1+
403.18018	251	
408.22324	823	1+
429.21599	285	1+
441.24995	209	
442.72905	217	1+
449.19754	241	1+
454.23327	188	
464.22483	265	1+
471.23593	456	
482.22348	284	1+
484.21652	254	
497.22557	332	1+
499.23497	3976	1+
514.25856	924	1+
517.27916	247	
522.27493	395	1+
525.23967	291	1+
542.25839	423	1+
572.28367	839	1+
584.32090	732	1+
589.32539	448	1+
595.28337	278	
600.32034	926	1+
604.34195	312	
612.31208	2952	1+
627.33035	251	1+
629.34274	410	1+
638.67474	280	
639.30877	218	1+
655.32051	369	1+
661.30611	271	1+
670.31066	494	1+
677.30880	1038	1+
678.30894	282	1+
681.32896	346	
698.35183	455	1+
709.33578	571	1+
726.35715	2413	1+
752.37155	246	
762.39807	1500	1+
768.39558	241	
769.39524	699	1+
773.37711	233	
780.36817	942	1+
790.39220	2565	1+
797.39380	3081	1+
800.82206	255	
806.79491	195	
806.88666	452	1+
858.43895	274	1+
862.40758	348	1+
875.49342	404	1+
879.42374	248	1+
884.44630	525	1+
895.42366	1241	1+
903.47440	2222	1+
907.46779	196	
912.46764	693	1+
915.43327	224	1+
953.48104	343	1+
972.51269	298	1+
975.46998	188	
1000.48791	248	
1017.51633	2698	1+
1019.51654	880	1+
1028.10146	1296	
1060.56730	254	
1071.52725	203	
1088.55296	2936	1+
END IONS

###FS:    #m/z: 686.02499 #charge   3
###MaxRes:#m/z:  0.00000 #charge-128
###MS: 1146
###MSMS: 1148
BEGIN IONS
TITLE=Cmpd 316, AutoMSn(686.0250), 19.4 min
RTINSECONDS=1166.37
SCANS=MS: 1146 MSMS: 1148
PEPMASS=686.02499	26657
CHARGE=3+
330.14262	707	1+
382.19195	118	
471.24645	142	
495.26248	176	
512.28196	155	
523.25565	138	
540.28581	198	
570.28722	118	
576.30970	325	
576.64846	139	
588.79137	136	
604.29463	158	
604.85784	257	
636.34819	142	
645.80670	270	1+
653.36126	351	1+
681.37414	135	
683.32456	141	
685.40643	158	
686.01610	222	
686.36961	552	1+
686.68582	178	
689.33682	2063	1+
698.08246	195	
733.33469	306	
766.43443	134	
820.36647	1787	1+
855.43907	130	
862.93885	159	
933.46450	317	1+
949.49421	117	
950.00440	220	
1123.61654	480	1+
1380.66822	366	1+
1403.69669	802	1+
1516.78234	665	1+
1726.92429	1692	1+
END IONS

###FS:    #m/z: 559.79852 #charge   2
###MaxRes:#m/z:  0.00000 #charge-128
###MS: 1146
###MSMS: 1149
BEGIN IONS
TITLE=Cmpd 317, AutoMSn(559.7985), 19.4 min
RTINSECONDS=1166.87
SCANS=MS: 1146 MSMS: 1149
PEPMASS=559.79852	21973
CHARGE=2+
355.19578	128	
372.19325	206	
375.18204	379	
383.73384	119	
390.19996	700	1+
402.17865	300	
404.21316	121	
429.17602	151	
431.23739	114	
440.19418	129	
443.73127	128	
459.72080	111	
470.24727	116	
492.46556	181	
503.28316	1435	1+
515.27890	133	
541.29587	186	
544.30376	118	
548.27587	295	1+
556.28900	402	1+
559.31112	135	
560.29188	388	1+
562.32895	283	
570.31807	246	
588.28740	130	
616.34277	418	1+
644.30458	112	
673.38790	2341	1+
682.05700	598	
744.42100	2305	1+
754.50424	375	
759.37569	114	
854.50267	556	1+
902.44529	115	
904.44865	876	1+
904.45482	4015	1+
END IONS

###FS:    #m/z: 559.79799 #charge   2
###MaxRes:#m/z:  0.00000 #charge-128
###MS: 1150
###MSMS: 1151
BEGIN IONS
TITLE=Cmpd 318, AutoMSn(559.7980), 19.5 min
RTINSECONDS=1169.9
SCANS=MS: 1150 MSMS: 1151
PEPMASS=559.79799	30324
CHARGE=2+
355.20527	162	
357.16424	141	
372.18014	841	1+
375.17026	501	
384.16902	154	
390.19881	888	1+
395.76676	140	
402.17576	245	
408.81773	796	
428.19941	278	1+
440.20747	254	1+
443.73033	237	
449.24768	156	
485.23904	452	1+
491.56887	229	
503.27691	1394	1+
515.27214	180	
538.29303	142	
541.28204	437	1+
548.29599	134	
550.01201	216	
556.28629	345	1+
558.30591	501	1+
559.11225	439	
559.21750	297	
560.29483	407	1+
562.30158	365	1+
570.22684	177	
570.31463	183	
598.29241	136	
616.35917	453	1+
644.32020	299	
673.39129	2802	1+
682.07047	578	1+
726.30762	213	
742.41094	147	
744.42795	2780	1+
854.50611	543	
886.44632	189	
902.46451	169	
904.45094	917	1+
904.45692	4603	1+
END IONS

###FS:    #m/z: 686.02653 #charge   3
###MaxRes:#m/z:  0.00000 #charge-128
###MS: 1150
###MSMS: 1152
BEGIN IONS
TITLE=Cmpd 319, AutoMSn(686.0265), 19.5 min
RTINSECONDS=1170.4
SCANS=MS: 1150 MSMS: 1152
PEPMASS=686.02653	21557
CHARGE=3+
330.14347	270	
398.21750	104	
410.16427	162	
437.30764	104	
446.18405	108	
540.28698	240	
553.27895	102	
562.30623	116	
562.80960	131	
576.98485	119	
587.36437	124	
589.30064	138	
604.29103	106	
604.84586	161	
608.34499	103	
636.33472	156	
653.35947	168	
662.35279	152	
670.34656	226	1+
681.35555	106	
684.35151	251	1+
686.04739	168	
686.34955	517	1+
689.34134	1643	1+
690.13677	134	
698.07754	242	
711.30974	116	
815.46710	150	
820.36095	729	1+
949.49115	262	1+
1048.47989	129	
1403.69274	582	1+
1516.77292	691	1+
1726.93167	1512	1+
END IONS

###FS:    #m/z: 487.26377 #charge   3
###MaxRes:#m/z:  0.00000 #charge-128
###MS: 1150
###MSMS: 1153
BEGIN IONS
TITLE=Cmpd 320, AutoMSn(487.2638), 19.5 min
RTINSECONDS=1170.9
SCANS=MS: 1150 MSMS: 1153
PEPMASS=487.26377	9127
CHARGE=3+
326.70937	110	
343.21023	170	
379.23921	102	
390.23627	461	1+
397.21025	142	
466.25004	122	
467.26087	249	
470.25707	426	1+
484.27180	970	1+
486.27862	963	1+
488.27999	690	1+
490.26350	739	1+
491.57246	265	
495.63118	714	
519.26843	744	1+
584.33968	222	
620.28852	209	1+
630.49524	200	
632.36769	411	1+
673.84115	123	
747.39289	549	1+
828.40594	200	
876.42919	363	1+
937.50928	313	1+
965.53819	509	1+
END IONS

###FS:    #m/z: 559.79888 #charge   2
###MaxRes:#m/z:  0.00000 #charge-128
###MS: 1154
###MSMS: 1155
BEGIN IONS
TITLE=Cmpd 321, AutoMSn(559.7989), 19.6 min
RTINSECONDS=1173.93
SCANS=MS: 1154 MSMS: 1155
PEPMASS=559.79888	29826
CHARGE=2+
372.18342	200	
374.17289	555	1+
390.19343	746	1+
400.19967	119	
402.17739	543	1+
444.23026	350	
451.24022	127	
468.25905	130	
472.24276	124	
475.48231	220	
485.28287	246	
487.26436	151	
503.27953	1489	1+
506.27888	119	
538.29237	126	
540.28706	139	
541.27600	166	
542.28316	418	1+
548.28655	180	
550.96985	240	
556.29805	397	1+
558.29835	758	1+
562.30441	327	
570.23150	334	
600.33215	138	
616.33555	300	1+
644.30810	119	
672.39092	190	
673.38538	2491	1+
682.05678	278	
744.42196	2425	1+
754.49677	379	
846.43821	121	
854.50955	655	1+
887.43815	152	
900.47261	128	
904.45357	5680	1+
END IONS

###FS:    #m/z: 472.28200 #charge   2
###MaxRes:#m/z:  0.00000 #charge-128
###MS: 1154
###MSMS: 1156
BEGIN IONS
TITLE=Cmpd 322, AutoMSn(472.2820), 19.6 min
RTINSECONDS=1174.43
SCANS=MS: 1154 MSMS: 1156
PEPMASS=472.28200	17969
CHARGE=2+
326.15061	102	
332.21337	100	
345.15759	129	
377.15416	129	
391.20650	109	
394.17634	212	
405.14766	156	
410.24545	107	
412.26823	105	
413.16109	115	
436.24922	119	
450.26909	119	
452.26257	270	1+
457.25276	456	1+
468.25432	331	1+
470.26478	485	1+
472.26575	527	1+
474.27329	963	1+
475.47245	540	
476.25764	352	
491.22449	1222	1+
575.31162	1120	1+
620.28903	173	
628.37611	142	
630.33761	130	
638.30159	969	1+
672.38186	408	1+
674.38213	4272	1+
771.42358	138	
773.44984	1390	1+
782.70749	104	
END IONS

###FS:    #m/z: 565.28777 #charge   2
###MaxRes:#m/z:  0.00000 #charge-128
###MS: 1154
###MSMS: 1157
BEGIN IONS
TITLE=Cmpd 323, AutoMSn(565.2878), 19.6 min
RTINSECONDS=1174.94
SCANS=MS: 1154 MSMS: 1157
PEPMASS=565.28777	10181
CHARGE=2+
359.09077	119	
361.24168	241	
365.21235	132	
367.55869	125	
375.16052	290	
393.15461	234	
401.26955	152	
434.25292	123	
453.72132	153	
457.23732	145	
467.29558	128	
472.24026	271	1+
475.25597	147	
479.22894	134	
508.31435	572	1+
512.31672	163	
548.28691	338	
548.77715	116	
561.31184	144	
562.32139	345	1+
564.31533	382	1+
566.27881	614	1+
570.23520	695	
572.17154	150	
580.28441	137	
605.24208	116	
609.35440	983	1+
673.39726	239	1+
720.40485	312	
737.41063	711	1+
745.43154	178	
854.50692	436	1+
900.46742	621	1+
904.46035	119	
905.46218	390	1+
1025.47822	277	
END IONS

###FS:    #m/z: 830.34364 #charge   2
###MaxRes:#m/z:  0.00000 #charge-128
###MS: 1158
###MSMS: 1159
BEGIN IONS
TITLE=Cmpd 324, AutoMSn(830.3436), 19.6 min
RTINSECONDS=1177.96
SCANS=MS: 1158 MSMS: 1159
PEPMASS=830.34364	14211
CHARGE=2+
354.16010	137	
366.13402	103	
433.15915	149	
446.65336	148	
452.19921	114	
455.20881	161	
470.21174	118	
474.20829	115	
502.17607	133	
529.17429	151	
545.22088	134	
547.19804	173	
554.26172	107	
603.23339	133	
603.73749	178	
677.75865	105	
678.24716	147	
680.80782	154	
695.28547	112	
715.24926	178	
732.26790	154	
747.34490	117	
864.28496	120	
1106.40027	212	
1108.42082	145	
END IONS

###FS:    #m/z: 472.28230 #charge   2
###MaxRes:#m/z:  0.00000 #charge-128
###MS: 1158
###MSMS: 1160
BEGIN IONS
TITLE=Cmpd 325, AutoMSn(472.2823), 19.6 min
RTINSECONDS=1178.46
SCANS=MS: 1158 MSMS: 1160
PEPMASS=472.28230	20487
CHARGE=2+
344.16106	245	
361.18108	242	
369.19500	106	
371.22517	125	
394.18879	208	
401.21391	123	
423.24573	151	
425.20612	104	
427.27583	132	
451.26574	310	1+
454.25054	225	
456.26898	112	
457.24713	372	1+
468.27292	423	1+
470.26929	1361	1+
474.27066	1318	1+
475.47417	276	
483.48902	361	
491.22648	927	1+
575.31464	1556	1+
613.33789	107	
632.32872	100	
638.29524	410	
656.36986	270	1+
672.36343	535	1+
674.38405	3950	1+
773.45024	1609	1+
782.70141	260	
782.81775	132	
794.69451	193	
END IONS

###FS:    #m/z: 565.28179 #charge   2
###MaxRes:#m/z:  0.00000 #charge-128
###MS: 1158
###MSMS: 1161
BEGIN IONS
TITLE=Cmpd 326, AutoMSn(565.2818), 19.6 min
RTINSECONDS=1178.97
SCANS=MS: 1158 MSMS: 1161
PEPMASS=565.28179	13953
CHARGE=2+
361.23940	202	
375.16283	125	
383.16579	130	
390.21738	156	
393.14839	170	
411.25933	167	
417.12973	117	
433.26143	122	
457.24324	243	
473.25369	118	
500.22283	127	
502.28150	271	1+
505.24437	115	
508.32171	440	
543.27603	229	
562.29365	139	
563.30321	515	1+
565.30380	270	
566.30971	965	1+
570.28285	155	
572.28402	273	1+
573.12968	265	1+
578.27653	133	
586.21681	130	
609.36061	763	1+
640.33951	526	1+
674.38732	166	
719.40698	140	
720.37121	370	1+
737.42750	990	1+
854.51729	292	1+
861.42328	148	
900.47258	454	1+
904.43730	165	
905.45295	303	1+
1025.50384	211	
1027.53405	118	
1095.53948	417	1+
END IONS

###FS:    #m/z: 830.34240 #charge   2
###MaxRes:#m/z:  0.00000 #charge-128
###MS: 1162
###MSMS: 1163
BEGIN IONS
TITLE=Cmpd 327, AutoMSn(830.3424), 19.7 min
RTINSECONDS=1181.98
SCANS=MS: 1162 MSMS: 1163
PEPMASS=830.34240	17974
CHARGE=2+
354.16478	124	
399.18223	174	
433.15052	110	
437.20528	106	
455.21225	253	
470.22191	240	
486.13713	117	
502.17567	199	
545.19299	112	
547.18573	206	
553.69724	144	
554.22612	213	1+
586.20515	242	1+
603.23792	480	1+
603.73778	139	
644.74123	113	
669.30189	115	
686.27548	189	
686.76381	107	
715.24149	122	
731.27315	360	1+
784.39838	119	
836.34994	111	
848.80466	120	
875.28746	191	
892.34604	123	
991.35137	132	
1106.40124	143	
1107.37864	166	
END IONS

###FS:    #m/z: 565.28302 #charge   2
###MaxRes:#m/z:  0.00000 #charge-128
###MS: 1162
###MSMS: 1164
BEGIN IONS
TITLE=Cmpd 328, AutoMSn(565.2830), 19.7 min
RTINSECONDS=1182.48
SCANS=MS: 1162 MSMS: 1164
PEPMASS=565.28302	14556
CHARGE=2+
352.21009	131	
361.24342	252	
369.21454	149	
390.21217	219	
393.13522	251	
410.18886	194	
446.23216	163	
450.73894	179	
508.30085	257	1+
524.25453	195	
543.27986	255	
548.26036	221	1+
556.26576	158	
561.30468	200	
562.30218	383	1+
564.30194	483	1+
566.30407	589	1+
573.14479	573	
579.34571	138	
581.29114	147	
588.30487	164	
609.35151	790	1+
640.34409	379	
672.42172	171	
674.40033	132	
684.32659	135	
702.36760	129	
719.40287	131	
720.38415	411	1+
737.41163	734	1+
744.43379	210	1+
855.50044	283	1+
900.46777	583	1+
904.44662	264	1+
1015.54016	131	
1025.48547	188	
1026.49065	149	
END IONS

###FS:    #m/z: 978.43164 #charge   2
###MaxRes:#m/z:  0.00000 #charge-128
###MS: 1162
###MSMS: 1165
BEGIN IONS
TITLE=Cmpd 329, AutoMSn(978.4316), 19.7 min
RTINSECONDS=1182.98
SCANS=MS: 1162 MSMS: 1165
PEPMASS=978.43164	9599
CHARGE=2+
470.17671	109	
488.20703	149	
519.71415	263	
565.26184	101	
619.75952	125	
644.24285	100	
648.21987	149	
663.76090	106	
735.28574	113	
763.24686	140	
781.35913	100	
876.33584	391	1+
878.40727	1469	1+
930.34940	126	
947.37198	239	
973.38075	101	
1038.41191	305	
1040.45233	107	
1076.39866	205	
1163.45141	122	
1167.49012	162	
END IONS

###FS:    #m/z: 830.34146 #charge   2
###MaxRes:#m/z:  0.00000 #charge-128
###MS: 1166
###MSMS: 1167
BEGIN IONS
TITLE=Cmpd 330, AutoMSn(830.3415), 19.8 min
RTINSECONDS=1186.02
SCANS=MS: 1166 MSMS: 1167
PEPMASS=830.34146	16447
CHARGE=2+
354.16390	348	1+
362.08865	101	
366.13558	150	
399.19138	133	
433.15221	121	
455.21664	510	1+
470.22362	220	
512.16894	107	
529.17595	112	
545.67424	122	
553.71392	109	
603.23679	338	1+
603.73290	123	
621.23678	109	
644.75964	104	
645.24864	135	
651.26535	151	
715.23268	100	
732.25827	286	
875.30534	100	
1106.40042	204	
END IONS

###FS:    #m/z: 548.63476 #charge   3
###MaxRes:#m/z:  0.00000 #charge-128
###MS: 1166
###MSMS: 1168
BEGIN IONS
TITLE=Cmpd 331, AutoMSn(548.6348), 19.8 min
RTINSECONDS=1186.52
SCANS=MS: 1166 MSMS: 1168
PEPMASS=548.63476	8820
CHARGE=3+
346.18059	155	
368.19499	108	
369.22339	225	
410.18656	137	
423.22231	130	
446.23822	299	
456.25840	433	
481.74777	109	
485.23990	130	
523.27085	318	
528.28169	117	
530.26976	101	
532.30725	455	1+
543.28754	1934	1+
546.29287	667	1+
548.29518	741	1+
550.29303	1335	1+
558.13111	673	1+
558.24934	296	
590.27295	105	
594.29737	1176	1+
598.78118	164	
622.32905	246	1+
624.32579	157	
638.32415	202	
640.33893	5460	1+
753.41114	112	
804.42690	323	1+
873.45515	1308	1+
891.48267	684	
893.45440	109	
987.55964	108	
1004.56094	297	
1015.10223	196	
1086.54603	843	1+
END IONS

###FS:    #m/z: 597.31186 #charge   3
###MaxRes:#m/z:  0.00000 #charge-128
###MS: 1166
###MSMS: 1169
BEGIN IONS
TITLE=Cmpd 332, AutoMSn(597.3119), 19.8 min
RTINSECONDS=1187.02
SCANS=MS: 1166 MSMS: 1169
PEPMASS=597.31186	9405
CHARGE=3+
387.21097	301	
431.69083	186	
434.20558	167	
446.21913	305	1+
478.74099	122	
492.24541	353	
498.23748	166	
499.24619	330	1+
509.26287	187	
509.76045	153	
536.76861	221	
544.77890	294	
576.27683	163	
583.30193	214	
592.32307	485	1+
594.27667	1071	1+
596.30067	690	1+
598.30372	610	1+
600.32354	596	1+
605.32987	301	
612.31018	274	
659.30773	397	1+
677.31392	560	1+
702.37775	4299	1+
709.32208	138	
713.21795	172	
726.35944	285	1+
749.87305	124	
762.39318	748	1+
773.39103	686	1+
790.38602	452	1+
799.86336	260	
861.41459	126	
876.46552	344	1+
880.35062	219	
887.45878	334	
888.44792	682	1+
899.41040	190	
903.47035	354	1+
958.48104	457	1+
1008.43064	127	
1017.51238	131	
1088.53961	146	
END IONS

###FS:    #m/z: 569.30715 #charge   3
###MaxRes:#m/z:  0.00000 #charge-128
###MS: 1170
###MSMS: 1171
BEGIN IONS
TITLE=Cmpd 333, AutoMSn(569.3071), 19.8 min
RTINSECONDS=1190.06
SCANS=MS: 1170 MSMS: 1171
PEPMASS=569.30715	20291
CHARGE=3+
304.67524	255	
353.20824	451	
395.73505	185	
443.76589	498	1+
452.24647	256	
478.21750	203	
500.80104	821	
501.30084	396	
506.55599	275	
509.30806	287	
527.28531	195	
537.30875	904	1+
548.28689	199	
565.29280	334	
565.77617	205	
566.30885	626	1+
568.29104	736	1+
570.31519	774	1+
572.30315	884	1+
578.27319	4147	1+
590.33648	316	1+
592.85403	526	
593.34042	364	
601.84336	347	
602.35277	255	
608.35084	2490	1+
620.31664	239	
640.34312	624	1+
646.34908	252	
649.86904	350	
650.33828	319	1+
677.34015	723	
709.39374	363	1+
764.37072	1918	1+
818.50604	839	1+
861.42103	5244	1+
872.16963	245	
887.51317	1564	1+
900.47491	411	
905.51727	2288	1+
940.46339	180	
940.46867	578	1+
956.48401	432	1+
958.47944	12797	1+
990.58260	411	1+
1000.58169	288	
1018.60672	2742	1+
1041.50428	919	1+
1256.60445	1015	1+
1316.72821	1447	1+
END IONS

###FS:    #m/z: 751.76121 #charge   3
###MaxRes:#m/z:  0.00000 #charge-128
###MS: 1170
###MSMS: 1172
BEGIN IONS
TITLE=Cmpd 334, AutoMSn(751.7612), 19.8 min
RTINSECONDS=1190.56
SCANS=MS: 1170 MSMS: 1172
PEPMASS=751.76121	17385
CHARGE=3+
346.17518	383	
372.13284	540	1+
378.55934	280	
384.21058	266	1+
389.15055	640	1+
395.76446	537	
402.23045	3157	1+
409.19996	251	
411.20014	325	
437.18448	1623	1+
457.22244	352	
459.24195	596	1+
467.71005	360	1+
484.91633	843	1+
485.23346	687	1+
496.74923	223	1+
504.24012	685	1+
513.92788	275	
514.28336	387	1+
525.25365	371	1+
545.20182	297	
548.58175	794	1+
549.25949	958	1+
552.21453	324	1+
563.21457	309	
568.27745	836	1+
568.62162	360	
568.94532	346	
576.55022	300	
578.92092	466	
579.26235	549	1+
584.28074	345	1+
593.27854	752	1+
601.28722	469	1+
601.63178	305	
607.28562	290	1+
613.36891	287	1+
616.28013	685	1+
616.95277	243	
665.29304	588	1+
673.29344	540	1+
682.31657	820	1+
698.32332	273	1+
706.30932	451	1+
711.32100	289	1+
731.32282	386	
733.32853	349	1+
748.35942	231	
750.39577	247	1+
752.34586	482	1+
754.38580	248	1+
755.36968	286	
762.04875	256	1+
762.37647	406	1+
765.35943	351	
765.85524	356	1+
773.34669	348	1+
786.35567	342	
801.83435	261	1+
806.42146	445	1+
807.37545	520	1+
814.36809	318	1+
821.36267	854	1+
822.87776	295	
839.36170	1061	1+
844.89432	233	1+
878.38077	379	1+
896.41008	1361	1+
906.42157	212	1+
918.41441	370	1+
924.43127	293	
924.92831	567	1+
927.05238	393	
937.42012	270	1+
958.46757	884	1+
981.50098	350	1+
997.54064	335	1+
1301.60370	296	
1313.53861	241	
1366.63023	397	1+
1381.64575	381	1+
1452.73027	5712	1+
1457.61486	666	1+
1505.72165	461	1+
1539.76978	3955	1+
1619.68972	744	1+
1683.80110	901	1+
1702.82861	8904	1+
1718.73844	517	1+
1734.75716	2467	1+
1801.88949	3069	1+
END IONS

###FS:    #m/z: 939.19503 #charge   3
###MaxRes:#m/z:  0.00000 #charge-128
###MS: 1170
###MSMS: 1173
BEGIN IONS
TITLE=Cmpd 335, AutoMSn(939.1950), 19.9 min
RTINSECONDS=1191.06
SCANS=MS: 1170 MSMS: 1173
PEPMASS=939.19503	16949
CHARGE=3+
346.17359	250	
366.14040	232	
372.13337	243	
395.76578	274	
402.23266	1029	1+
437.18459	3199	1+
441.76800	233	
459.25646	418	1+
550.26500	674	1+
552.22069	360	1+
566.25587	236	1+
617.29965	219	
658.81079	244	1+
665.29663	834	1+
729.82809	313	1+
731.33391	326	1+
752.31948	291	
757.38022	227	1+
762.36469	228	
762.70788	1305	1+
763.04047	1871	1+
763.37579	1252	1+
803.32981	256	1+
821.37031	270	
839.36447	996	1+
844.15966	395	
881.76720	246	
896.41445	417	1+
900.93771	230	
904.43303	615	1+
912.67781	302	
912.93444	1644	1+
913.45638	2138	
915.91264	301	1+
917.43090	282	
937.46071	1239	1+
937.80307	820	1+
938.15072	638	1+
943.54256	287	
966.46930	382	1+
966.81118	247	
974.47833	465	
995.50122	341	1+
1026.14449	409	
1034.16449	294	
1034.50779	289	
1034.82744	295	
1071.86209	223	
1072.50193	225	
1125.51673	278	
1363.63168	1558	1+
1452.73187	1413	1+
1539.76218	1359	1+
1592.72107	706	1+
1620.71097	1237	1+
1643.73390	746	1+
1687.76455	622	1+
1702.82312	4059	1+
1734.75376	1191	1+
1801.90464	5158	1+
1806.84798	610	1+
1815.84796	1361	1+
1816.34329	953	1+
1825.38025	3805	1+
1847.84310	3096	1+
1877.86119	459	1+
1914.98269	1154	1+
2029.04021	1306	1+
2286.13565	461	1+
END IONS

###FS:    #m/z: 939.44878 #charge   3
###MaxRes:#m/z:  0.00000 #charge-128
###MS: 1174
###MSMS: 1175
BEGIN IONS
TITLE=Cmpd 336, AutoMSn(939.4488), 19.9 min
RTINSECONDS=1194.08
SCANS=MS: 1174 MSMS: 1175
PEPMASS=939.44878	72577
CHARGE=3+
346.16307	391	1+
366.14277	410	
389.14525	383	1+
402.23338	2328	1+
437.18351	4274	1+
459.26109	824	1+
525.26555	338	1+
544.21948	275	1+
550.26983	815	
584.27879	279	1+
665.29447	884	1+
667.29309	259	
672.79926	311	1+
682.32365	837	
682.82553	673	
730.85277	301	
748.34603	362	1+
752.31909	496	1+
762.71438	2261	1+
763.04373	2238	1+
763.37787	1361	
786.85744	229	1+
793.38446	261	
801.05708	321	1+
803.34259	564	1+
813.36759	327	1+
821.34828	950	1+
821.88943	256	1+
835.89945	207	1+
839.36240	1314	1+
882.53709	294	1+
896.43579	317	1+
904.44170	226	1+
912.43424	334	
912.68402	401	
917.70866	308	
932.07817	206	1+
935.13222	413	1+
937.45938	1390	1+
937.80336	976	1+
938.14359	896	1+
939.93390	309	
966.49176	332	
966.80776	341	
995.47600	547	1+
995.81614	461	
996.16547	383	
1006.70442	261	
1033.84241	349	
1034.18654	571	
1034.48559	516	
1034.83930	301	
1072.26058	306	
1072.51657	405	
1125.19708	387	
1125.87299	292	
1363.62826	934	1+
1452.72929	1651	1+
1539.76598	2329	1+
1592.71017	982	1+
1620.71209	1328	1+
1686.80084	1316	1+
1687.27146	695	1+
1702.82953	5181	1+
1733.75766	2005	1+
1750.82727	387	1+
1793.84158	521	1+
1801.89680	6910	1+
1816.35660	1337	1+
1816.84822	2386	1+
1824.87456	6569	1+
1825.37515	7571	1+
1830.83062	1513	1+
1847.85013	3886	1+
1868.88490	665	1+
1892.90606	483	1+
1914.99246	1470	1+
1946.91573	1504	1+
2029.01925	1214	1+
2286.10492	710	1+
END IONS

###FS:    #m/z: 751.56053 #charge   3
###MaxRes:#m/z:  0.00000 #charge-128
###MS: 1174
###MSMS: 1176
BEGIN IONS
TITLE=Cmpd 337, AutoMSn(751.5605), 19.9 min
RTINSECONDS=1194.58
SCANS=MS: 1174 MSMS: 1176
PEPMASS=751.56053	67343
CHARGE=3+
346.17819	455	
372.13310	904	1+
389.14675	664	
402.23164	7340	1+
411.18748	833	
437.18391	2802	1+
440.18883	447	
459.25129	837	1+
459.70430	568	1+
482.22802	388	1+
484.91819	1877	1+
485.24174	1469	
485.58325	496	
491.24694	596	1+
493.24761	377	
493.57460	360	
504.23146	486	
510.91016	431	
513.92704	1004	1+
514.28315	941	1+
514.59798	397	
522.25986	654	1+
525.26076	1244	1+
532.26277	379	
544.22885	878	1+
548.26154	694	1+
548.59110	1203	
548.92876	675	
550.27266	848	1+
552.22372	442	1+
555.28202	372	1+
559.11592	416	
565.25393	383	1+
568.28591	1432	1+
568.61422	1129	1+
568.94591	429	
572.27216	449	1+
578.92765	873	1+
579.25621	972	1+
579.59330	794	
592.26902	938	1+
601.29792	1092	1+
601.63353	877	
607.28956	545	
616.61885	792	1+
616.95487	1361	1+
617.29118	965	1+
621.30430	555	1+
626.28125	428	1+
627.79488	437	1+
634.63872	400	1+
636.30386	551	1+
658.28522	362	1+
665.29603	1320	1+
676.32195	412	1+
679.32755	749	1+
690.31829	423	1+
699.32618	464	1+
702.33608	532	1+
703.60635	1045	
706.32221	505	1+
718.36064	339	1+
734.32599	658	1+
747.35023	548	1+
752.33157	944	1+
754.37737	1366	1+
763.04695	489	
763.35949	364	1+
788.36713	431	1+
793.35410	943	1+
803.34104	567	1+
806.42663	535	1+
814.39437	364	
821.34873	763	
822.36585	2135	1+
839.37054	2365	1+
850.90411	362	
896.41672	3149	1+
909.42327	522	1+
915.91321	364	
937.43988	1134	1+
956.44365	406	1+
964.46638	611	1+
1009.48758	1626	1+
1068.47546	608	1+
1298.60453	1097	1+
1355.69678	988	1+
1363.64152	1486	1+
1452.73502	10404	1+
1458.62958	966	1+
1511.69230	603	1+
1529.70728	1565	1+
1539.76001	8674	1+
1571.67864	1001	1+
1592.72167	884	1+
1620.71911	2734	1+
1643.73445	2267	1+
1683.81192	1555	1+
1702.83057	19432	1+
1717.75288	934	1+
1734.75453	4442	1+
1783.87764	697	1+
1801.90057	9353	1+
1847.84638	3471	1+
1914.97097	989	1+
END IONS

###FS:    #m/z: 569.56101 #charge   2
###MaxRes:#m/z:  0.00000 #charge-128
###MS: 1174
###MSMS: 1177
BEGIN IONS
TITLE=Cmpd 338, AutoMSn(569.5610), 19.9 min
RTINSECONDS=1195.08
SCANS=MS: 1174 MSMS: 1177
PEPMASS=569.56101	44888
CHARGE=2+
304.67793	535	
353.20514	576	
387.71726	368	
424.23593	567	
434.21879	487	
452.24582	336	
495.27835	622	1+
519.74386	322	
521.24810	862	
536.76397	302	
537.31020	806	
558.33281	288	
565.30061	575	1+
568.30148	614	1+
570.29914	1447	1+
578.27476	6281	1+
588.35003	361	
591.32424	654	1+
592.84155	607	
593.33632	808	1+
601.85211	620	
602.33964	592	
608.34969	4238	1+
619.79417	311	
649.86279	740	
650.36884	804	
658.87210	1525	
659.37690	1122	
677.34173	1622	1+
709.38846	394	
764.36988	3663	1+
790.47435	770	1+
818.47289	377	
818.48764	1225	1+
861.42393	9531	1+
872.16036	366	
887.50635	3157	1+
903.48541	361	
905.52044	3894	1+
913.47254	490	
940.46879	1084	1+
956.46203	877	1+
958.47876	24773	1+
972.53982	597	1+
1000.58612	3184	1+
1018.60258	5916	1+
END IONS

###FS:    #m/z: 751.76061 #charge   1
###MaxRes:#m/z:  0.00000 #charge-128
###MS: 1178
###MSMS: 1179
BEGIN IONS
TITLE=Cmpd 339, AutoMSn(751.7606), 20.0 min
RTINSECONDS=1198.12
SCANS=MS: 1178 MSMS: 1179
PEPMASS=751.76061	66977
CHARGE=1+
346.17488	445	
372.13261	535	
389.14447	1164	1+
402.23318	5832	1+
402.69549	584	1+
437.18387	2752	1+
456.21902	356	1+
471.23950	352	1+
484.92258	1346	
485.24095	2073	1+
485.59407	492	
490.24200	1036	1+
493.24246	588	
493.57955	370	
500.61717	368	
504.22793	569	
513.92987	466	
514.27409	960	1+
525.26545	736	1+
532.26178	356	1+
533.92217	406	
535.24080	273	1+
548.58733	1264	
548.93112	842	1+
550.26722	524	
552.20383	356	1+
554.78693	548	1+
568.28792	642	
568.61652	957	
572.23324	660	1+
578.92270	482	
579.26039	677	
584.28428	377	
592.26046	448	1+
595.28198	395	1+
601.29939	975	1+
601.63953	469	
607.63206	496	
607.95448	362	
611.27516	418	1+
616.60993	582	1+
616.95466	890	
617.28953	417	
621.31128	540	1+
624.88177	515	1+
627.80189	406	1+
636.30322	550	1+
640.25597	467	1+
658.28250	412	1+
665.29727	839	1+
673.29505	289	1+
676.30266	383	1+
682.30875	955	1+
682.81887	693	
698.33942	363	1+
718.35751	407	1+
726.32974	382	
732.33736	591	1+
734.31642	426	
748.35134	329	1+
END IONS

###FS:    #m/z: 939.44892 #charge   3
###MaxRes:#m/z:  0.00000 #charge-128
###MS: 1178
###MSMS: 1180
BEGIN IONS
TITLE=Cmpd 340, AutoMSn(939.4489), 20.0 min
RTINSECONDS=1198.62
SCANS=MS: 1178 MSMS: 1180
PEPMASS=939.44892	67480
CHARGE=3+
366.14460	215	
371.13668	238	1+
389.14603	392	
395.76781	212	
402.23298	1384	1+
437.18358	2323	1+
441.77401	275	
459.25546	598	
550.25966	1132	1+
665.29115	498	
672.79694	403	1+
677.34137	207	
682.30798	660	1+
682.82299	332	
752.32280	550	1+
762.38176	268	
762.70954	1644	1+
763.04351	1874	1+
763.38196	1516	1+
786.36606	205	
794.35962	287	1+
801.39254	222	1+
821.34361	249	
839.35933	925	1+
844.65197	244	
859.35720	415	1+
897.40627	210	
911.94846	600	1+
912.45383	210	
915.93527	249	
923.92788	1040	1+
931.76090	244	
934.45047	434	1+
937.46583	733	1+
937.79936	559	
938.14584	456	
944.46349	315	1+
961.48529	207	
968.35863	422	
1033.83242	250	
1034.17084	301	
1034.50755	223	
1249.56885	288	
1363.63771	375	
1451.72203	1377	1+
1459.64248	639	1+
1477.71241	348	1+
1539.76780	1418	1+
1592.71081	576	1+
1620.72101	860	1+
1643.73938	409	1+
1686.81141	824	1+
1702.83350	4461	1+
1734.77833	1597	1+
1801.89242	4894	1+
1815.84566	922	1+
1816.37809	918	1+
1817.85637	543	1+
1824.88022	3149	1+
1825.38618	3683	1+
1831.83940	947	1+
1847.85333	2528	1+
1869.84432	459	1+
1914.98913	952	1+
1946.90777	1345	1+
2029.03773	767	1+
END IONS

###FS:    #m/z: 569.56126 #charge   2
###MaxRes:#m/z:  0.00000 #charge-128
###MS: 1178
###MSMS: 1181
BEGIN IONS
TITLE=Cmpd 341, AutoMSn(569.5613), 20.0 min
RTINSECONDS=1199.12
SCANS=MS: 1178 MSMS: 1181
PEPMASS=569.56126	47241
CHARGE=2+
353.21162	477	
383.26259	224	
424.23463	292	
434.22356	446	
439.24643	235	
452.24198	381	
486.78825	580	1+
495.81299	394	
508.79292	230	
509.30050	398	
519.74584	295	
520.24025	282	
521.25067	853	
537.31313	1195	
562.26722	423	1+
565.31382	512	
566.30735	1587	1+
570.30196	698	1+
572.29541	751	1+
578.27491	3955	1+
587.32825	403	1+
601.85366	394	
602.34994	237	
608.34698	2507	1+
627.81201	686	1+
629.31048	266	
641.35092	312	
649.86462	440	
650.36593	486	
672.37676	687	1+
677.34095	1327	1+
709.38640	452	1+
764.36589	2213	1+
790.46943	584	1+
818.49059	1091	1+
859.40605	299	
861.42347	7004	1+
872.16147	227	
872.40101	246	
887.48959	459	
887.51101	1402	1+
903.47256	683	1+
905.51979	2179	1+
913.48075	279	
940.46803	713	1+
956.49158	569	1+
958.48019	15999	1+
973.56822	420	1+
1000.58360	1965	1+
1018.60072	4689	1+
1115.65205	642	1+
END IONS

###FS:    #m/z: 851.64392 #charge   3
###MaxRes:#m/z:  0.00000 #charge-128
###MS: 1182
###MSMS: 1183
BEGIN IONS
TITLE=Cmpd 342, AutoMSn(851.6439), 20.0 min
RTINSECONDS=1202.15
SCANS=MS: 1182 MSMS: 1183
PEPMASS=851.64392	24366
CHARGE=3+
366.13957	254	1+
446.22867	310	1+
449.21506	316	1+
510.24294	263	1+
516.20740	239	
516.70694	226	
521.22561	267	1+
527.25407	257	
533.24621	193	
541.24509	490	1+
550.01505	463	
550.75628	182	
557.20527	192	
565.72865	169	
568.24214	374	1+
572.24389	332	1+
572.75475	723	1+
577.74674	170	
579.95640	227	
580.28604	504	
580.62244	263	
608.26421	396	
608.76159	191	
628.28311	259	
638.27898	202	
648.30930	278	
656.79740	260	
665.30346	407	1+
691.34420	194	
738.35273	282	1+
743.35264	186	
772.33591	170	
916.40643	304	1+
968.40090	251	1+
982.40153	218	
1028.00889	212	
1028.50240	169	
1059.38744	223	
1059.41396	1607	1+
1172.48849	1244	1+
1197.51521	590	1+
1225.49883	1682	1+
1243.51762	3596	1+
1327.59806	671	1+
1338.58544	791	1+
1356.60977	2629	1+
1482.68515	501	1+
1503.67669	524	1+
1560.69006	731	1+
1737.84114	2156	1+
1794.84190	3135	1+
1941.91679	1673	1+
END IONS

###FS:    #m/z: 758.54909 #charge   3
###MaxRes:#m/z:  0.00000 #charge-128
###MS: 1182
###MSMS: 1184
BEGIN IONS
TITLE=Cmpd 343, AutoMSn(758.5491), 20.0 min
RTINSECONDS=1202.65
SCANS=MS: 1182 MSMS: 1184
PEPMASS=758.54909	19747
CHARGE=3+
372.12652	157	
389.14623	204	
402.23146	1077	1+
437.18225	546	
453.26445	392	
476.18760	208	
500.79938	317	
504.25280	268	1+
513.92167	155	
514.59264	170	
519.74083	242	
525.27151	220	
535.75692	368	1+
558.83470	247	
578.26898	251	
580.27440	242	
601.85594	213	
608.33939	235	
677.34112	261	1+
707.39464	189	
707.89703	233	
752.32024	165	
753.06329	234	1+
753.39477	338	1+
756.38198	181	
756.87931	198	
758.73928	273	
759.07801	323	1+
761.36282	261	1+
764.37282	193	
770.88409	171	
861.41553	1233	1+
879.41067	240	1+
897.94593	157	
905.53514	277	1+
958.48383	6014	1+
990.59599	242	1+
1000.60450	189	
1018.60327	1651	1+
1072.52176	503	1+
1238.59213	511	1+
1256.60339	3225	1+
1298.73981	906	1+
1316.74351	1566	1+
1452.73834	852	1+
1702.82510	1337	1+
1801.90666	492	1+
END IONS

###FS:    #m/z: 547.26404 #charge   2
###MaxRes:#m/z:  0.00000 #charge-128
###MS: 1182
###MSMS: 1185
BEGIN IONS
TITLE=Cmpd 344, AutoMSn(547.2640), 20.1 min
RTINSECONDS=1203.15
SCANS=MS: 1182 MSMS: 1185
PEPMASS=547.26404	7831
CHARGE=2+
314.13826	120	
321.15670	109	
390.21311	139	
398.20369	105	
422.19208	127	
430.23808	107	
438.73938	357	
446.23107	130	
450.24676	724	1+
483.30849	116	
487.73895	123	
501.23043	418	1+
510.23507	264	
510.74698	175	
523.26744	105	
524.75576	189	
525.27812	188	
527.26229	123	
529.73980	121	
530.29363	107	
531.22628	304	1+
534.29857	112	
543.30108	144	
544.30266	469	1+
546.28410	1635	1+
550.01721	120	
550.28882	394	1+
563.33066	951	1+
610.33056	106	
640.35191	577	1+
678.35034	1103	1+
761.38055	430	1+
779.40668	1401	1+
789.38168	109	
874.43205	178	
876.45611	2668	1+
885.42122	159	
888.46292	807	1+
END IONS

###FS:    #m/z: 851.64454 #charge   3
###MaxRes:#m/z:  0.00000 #charge-128
###MS: 1186
###MSMS: 1187
BEGIN IONS
TITLE=Cmpd 345, AutoMSn(851.6445), 20.1 min
RTINSECONDS=1206.18
SCANS=MS: 1186 MSMS: 1187
PEPMASS=851.64454	20969
CHARGE=3+
366.14341	147	
395.76543	226	
446.22067	243	
456.20076	236	1+
458.70495	195	
484.70361	226	
516.20709	257	
530.20556	751	1+
530.69556	164	
530.81468	177	
542.23603	234	
555.25568	150	
564.23773	161	
567.76371	172	
571.73921	612	1+
573.24302	377	1+
579.26211	258	1+
579.95310	286	
580.60897	152	
608.27247	469	
612.25065	639	1+
615.25879	196	
638.28897	173	
641.79508	178	
647.99786	148	
664.80610	302	
669.81917	153	
670.29479	236	
752.86561	197	
805.87050	151	
852.39893	174	
950.38232	262	1+
1172.48306	1484	1+
1199.48710	380	1+
1226.50128	697	1+
1243.52096	3078	1+
1356.62201	1484	1+
1482.69794	330	1+
1560.69011	441	1+
1737.83782	1240	1+
1794.83572	1630	1+
1941.90759	1080	1+
END IONS

###FS:    #m/z: 547.26206 #charge   2
###MaxRes:#m/z:  0.00000 #charge-128
###MS: 1186
###MSMS: 1188
BEGIN IONS
TITLE=Cmpd 346, AutoMSn(547.2621), 20.1 min
RTINSECONDS=1206.68
SCANS=MS: 1186 MSMS: 1188
PEPMASS=547.26206	15805
CHARGE=2+
314.12693	112	
390.20937	159	
395.77043	278	
397.01795	110	
417.20930	109	
429.13672	117	
430.21522	132	
433.21205	123	
450.24920	1158	1+
457.14020	115	
466.24825	238	1+
468.17765	116	
502.79751	111	
526.28966	158	
529.73718	152	
531.20902	273	1+
533.92068	307	
542.28004	192	
543.29197	381	1+
543.83330	117	
545.28829	294	
546.29211	958	1+
547.75601	333	
548.29935	842	1+
550.30732	770	1+
558.21427	108	
563.32924	1192	1+
571.28849	328	
594.29215	123	
640.35604	173	
678.35561	1443	1+
697.00881	148	
761.38620	263	1+
779.40159	2132	1+
858.42769	173	
874.46625	170	
876.45734	2622	1+
876.46936	1039	1+
888.45333	849	1+
1001.46289	713	1+
1019.47277	507	1+
1048.48748	522	1+
END IONS

###FS:    #m/z: 458.27562 #charge   2
###MaxRes:#m/z:  0.00000 #charge-128
###MS: 1186
###MSMS: 1189
BEGIN IONS
TITLE=Cmpd 347, AutoMSn(458.2756), 20.1 min
RTINSECONDS=1207.18
SCANS=MS: 1186 MSMS: 1189
PEPMASS=458.27562	11092
CHARGE=2+
320.16396	104	
336.18808	154	
345.23546	126	
368.21016	104	
370.28785	108	
376.20825	107	
403.20830	122	
439.27438	349	1+
454.25820	349	1+
456.27572	611	1+
458.28440	1969	1+
462.26111	354	
465.37714	136	
468.39740	292	
529.34768	1610	1+
672.35374	179	
687.34504	171	
689.37315	3831	1+
698.08274	377	
802.46244	897	1+
END IONS

###FS:    #m/z: 547.26024 #charge   2
###MaxRes:#m/z:  0.00000 #charge-128
###MS: 1190
###MSMS: 1191
BEGIN IONS
TITLE=Cmpd 348, AutoMSn(547.2602), 20.2 min
RTINSECONDS=1210.21
SCANS=MS: 1190 MSMS: 1191
PEPMASS=547.26024	24092
CHARGE=2+
303.17329	174	
346.17803	129	
416.18743	116	
427.22437	154	
434.23009	136	
448.22558	238	1+
450.24463	1252	1+
457.13083	262	1+
486.16566	258	
493.23071	120	
501.22794	251	
501.72554	240	
510.24722	285	
516.23373	136	
520.84543	349	
524.75033	679	1+
528.28129	567	1+
531.20418	476	1+
538.24718	299	1+
542.28920	263	1+
544.30568	473	1+
546.28877	453	
547.27166	528	
548.29095	1088	1+
552.28302	140	
559.09564	108	
563.32430	1599	1+
570.20172	478	1+
574.28863	108	
594.29349	107	
609.25491	159	
640.33230	284	
642.33610	109	
644.25679	281	1+
678.35981	1198	1+
746.31418	120	
761.39839	397	1+
779.40321	1771	1+
789.38596	123	
790.39470	274	1+
859.43266	261	
876.45255	4368	1+
885.44966	125	
888.46448	1478	1+
1049.49037	510	1+
END IONS

###FS:    #m/z: 458.27589 #charge   2
###MaxRes:#m/z:  0.00000 #charge-128
###MS: 1190
###MSMS: 1192
BEGIN IONS
TITLE=Cmpd 349, AutoMSn(458.2759), 20.2 min
RTINSECONDS=1210.71
SCANS=MS: 1190 MSMS: 1192
PEPMASS=458.27589	17266
CHARGE=2+
341.16898	108	
355.23162	109	
374.18090	184	
387.19401	196	
401.28251	128	
402.17386	122	
408.21749	131	
408.81664	124	
410.19671	187	
412.25047	102	
424.25120	115	
438.27621	743	1+
444.25451	168	
446.22462	471	
454.27196	471	1+
456.28056	531	1+
458.28168	3031	1+
468.39374	132	
512.32019	106	
515.26433	120	
529.34691	1675	1+
578.26295	189	
672.35743	194	
689.37346	4556	1+
698.08666	476	
698.64337	104	
699.17792	244	
802.46734	713	1+
END IONS

###FS:    #m/z: 642.85139 #charge   2
###MaxRes:#m/z:  0.00000 #charge-128
###MS: 1190
###MSMS: 1193
BEGIN IONS
TITLE=Cmpd 350, AutoMSn(642.8514), 20.2 min
RTINSECONDS=1211.21
SCANS=MS: 1190 MSMS: 1193
PEPMASS=642.85139	12118
CHARGE=2+
330.12985	283	
352.20109	144	
393.24274	227	
469.24386	214	1+
485.23153	114	
496.25966	161	
517.30014	122	
530.31907	149	
588.30961	2354	1+
588.80729	1265	
607.28300	134	
634.29885	133	
638.31782	610	1+
639.67535	129	
642.31899	568	1+
645.36247	312	
658.32944	225	1+
666.36136	241	
666.83669	147	
677.03341	130	
746.73725	342	
747.08047	229	
747.41607	126	
755.37874	239	
757.49495	491	1+
780.38565	115	
803.75019	203	
804.47535	146	
833.10555	166	
833.79569	152	
878.42639	150	
END IONS

###FS:    #m/z: 642.85122 #charge   2
###MaxRes:#m/z:  0.00000 #charge-128
###MS: 1194
###MSMS: 1195
BEGIN IONS
TITLE=Cmpd 351, AutoMSn(642.8512), 20.2 min
RTINSECONDS=1214.24
SCANS=MS: 1194 MSMS: 1195
PEPMASS=642.85122	21259
CHARGE=2+
330.13558	303	
376.58810	256	
379.24642	295	
393.24363	268	
482.26323	154	
495.25681	132	
500.79255	330	
512.30954	259	1+
523.24348	158	
530.32659	365	1+
562.29231	206	1+
575.18456	166	
584.32585	143	
606.33251	139	
622.82179	159	
635.33089	149	
639.01430	291	
639.32854	280	
640.32758	555	1+
642.32647	896	1+
642.96267	149	
658.32421	272	
666.34694	572	1+
680.43994	182	
746.75738	535	1+
747.09415	427	1+
747.44535	224	
755.32281	555	1+
756.20806	765	
780.40601	180	
780.89582	194	
803.89181	128	
804.10343	288	
901.47547	125	
1175.60671	4197	1+
END IONS

###FS:    #m/z: 458.27503 #charge   2
###MaxRes:#m/z:  0.00000 #charge-128
###MS: 1194
###MSMS: 1196
BEGIN IONS
TITLE=Cmpd 352, AutoMSn(458.2750), 20.2 min
RTINSECONDS=1214.74
SCANS=MS: 1194 MSMS: 1196
PEPMASS=458.27503	15785
CHARGE=2+
336.17814	117	
345.18523	152	
365.19076	107	
374.19367	306	
383.21010	153	
389.72015	108	
391.66152	101	
397.26112	128	
401.28390	105	
402.19173	172	
438.25602	239	1+
440.26400	434	1+
454.25405	367	1+
456.27492	548	1+
458.27696	2018	1+
463.26840	104	
475.74430	103	
482.27829	110	
529.34609	1154	1+
540.28055	156	
598.37408	137	
621.26503	127	
689.37472	3505	1+
698.08026	152	
800.46996	113	
802.45826	859	1+
END IONS

###FS:    #m/z: 953.70302 #charge   2
###MaxRes:#m/z:  0.00000 #charge-128
###MS: 1194
###MSMS: 1197
BEGIN IONS
TITLE=Cmpd 353, AutoMSn(953.7030), 20.3 min
RTINSECONDS=1215.25
SCANS=MS: 1194 MSMS: 1197
PEPMASS=953.70302	13594
CHARGE=2+
334.17431	108	
366.14023	380	
402.22829	329	1+
494.19556	244	
579.29849	100	
607.28570	109	
711.33668	101	
722.31511	122	
809.33256	100	
872.46147	123	
901.94265	171	
924.20590	128	
927.19820	211	
927.44929	230	
927.72006	185	
927.95041	123	
945.26694	100	
953.44678	199	
1047.32031	112	
1499.52729	128	
END IONS

###FS:    #m/z: 642.60125 #charge   3
###MaxRes:#m/z:  0.00000 #charge-128
###MS: 1198
###MSMS: 1199
BEGIN IONS
TITLE=Cmpd 354, AutoMSn(642.6013), 20.3 min
RTINSECONDS=1218.27
SCANS=MS: 1198 MSMS: 1199
PEPMASS=642.60125	17729
CHARGE=3+
330.14376	221	
378.19629	151	
379.25483	141	
393.24316	310	1+
402.22429	121	
451.22819	122	
471.26055	238	1+
490.31616	175	
492.29767	130	
500.80148	161	
530.30799	131	
558.30087	135	
588.30643	2255	1+
588.81309	693	
622.28477	130	
638.32604	364	1+
640.32547	424	1+
642.37592	264	
642.58672	158	
644.33762	573	1+
646.82023	293	1+
652.64188	188	
658.42846	136	
697.01263	269	
711.36328	126	
746.76133	441	1+
747.41795	189	
755.36668	247	
765.76928	124	
765.86141	149	
803.90553	128	
878.43630	157	
897.38643	140	
1331.66456	601	1+
END IONS

###FS:    #m/z: 783.87519 #charge   2
###MaxRes:#m/z:  0.00000 #charge-128
###MS: 1198
###MSMS: 1200
BEGIN IONS
TITLE=Cmpd 355, AutoMSn(783.8752), 20.3 min
RTINSECONDS=1218.77
SCANS=MS: 1198 MSMS: 1200
PEPMASS=783.87519	13316
CHARGE=2+
354.13025	133	
372.15122	115	
385.13857	106	
394.11669	274	1+
401.21777	267	1+
412.14484	589	1+
430.15891	177	
437.20695	119	
447.18193	238	
545.24769	107	
559.19266	139	
576.22346	312	
580.79039	127	
636.32245	100	
646.30650	272	1+
664.32991	380	
672.28276	254	
689.29928	137	
766.34135	144	
779.36689	555	1+
784.33942	151	
787.36609	215	1+
850.45456	242	1+
860.19715	108	
878.43927	847	1+
970.48240	113	
991.51266	570	1+
1120.55721	316	
1131.65106	113	
1291.62136	105	
END IONS

###FS:    #m/z: 584.97426 #charge   3
###MaxRes:#m/z:  0.00000 #charge-128
###MS: 1198
###MSMS: 1201
BEGIN IONS
TITLE=Cmpd 356, AutoMSn(584.9743), 20.3 min
RTINSECONDS=1219.28
SCANS=MS: 1198 MSMS: 1201
PEPMASS=584.97426	10793
CHARGE=3+
358.23103	121	
364.15153	409	1+
380.14951	189	
383.20813	196	
389.71630	193	
431.21022	264	1+
449.20251	122	
457.26125	131	
458.71248	125	
466.22478	211	
482.27245	332	
509.26646	167	
514.27948	277	1+
521.25312	138	
524.30404	231	1+
529.30073	327	1+
531.77592	371	
537.26628	149	
538.82095	142	
566.28587	341	1+
578.28186	713	1+
580.29616	1089	1+
584.30873	849	1+
586.31136	773	1+
590.30019	509	
594.34112	295	1+
603.79236	166	
625.34624	158	
630.83800	325	1+
665.36401	247	
673.37097	215	
744.42938	200	
750.89502	247	1+
752.39815	152	
759.40396	132	
764.37422	244	1+
812.40138	185	
861.42229	481	1+
904.45151	589	1+
949.46389	177	
949.46670	739	1+
958.47328	290	1+
958.48482	2201	1+
1075.62710	131	
1175.62464	1450	1+
1256.60653	379	1+
1276.68342	1187	1+
1389.75840	1358	1+
1518.80605	1537	1+
END IONS

###FS:    #m/z: 649.05813 #charge   3
###MaxRes:#m/z:  0.00000 #charge-128
###MS: 1202
###MSMS: 1203
BEGIN IONS
TITLE=Cmpd 357, AutoMSn(649.0581), 20.4 min
RTINSECONDS=1222.29
SCANS=MS: 1202 MSMS: 1203
PEPMASS=649.05813	20141
CHARGE=3+
357.14391	518	1+
368.14907	444	1+
375.16816	322	
376.15588	615	1+
377.72763	360	1+
379.19084	268	1+
386.17089	225	
400.21208	220	
402.23445	3694	1+
442.17069	258	
450.70032	436	
459.16194	1370	1+
477.17939	467	
480.24120	389	1+
495.91611	221	
500.92056	931	1+
501.25733	3361	1+
501.59377	2538	
524.23597	221	
530.27048	1293	1+
530.60303	904	1+
530.93427	639	1+
538.22596	244	
544.23664	482	1+
554.23735	518	1+
562.24933	446	1+
563.81574	395	
572.24287	2302	1+
578.23523	260	1+
590.25916	1876	1+
594.27799	411	1+
618.56097	192	
620.22072	355	
620.81864	677	1+
628.31176	251	
633.65541	198	
645.30575	264	
646.30984	844	1+
650.31871	818	1+
666.29864	265	1+
707.30175	507	1+
717.30546	373	1+
725.32456	188	
726.34113	358	1+
735.31062	2049	1+
749.35106	331	1+
753.32358	2418	1+
758.41538	1035	1+
763.48025	232	
764.59204	184	
765.76369	462	
765.86133	615	
786.30828	361	1+
840.40837	221	
875.17422	232	
879.39425	294	
882.42981	1242	1+
882.52418	309	1+
900.38420	384	1+
905.38238	294	1+
941.43092	331	1+
969.42449	1085	1+
987.46532	650	1+
1100.51839	259	
1225.55241	365	1+
1241.63768	1268	1+
1404.70721	1716	1+
1483.71374	419	1+
1501.75346	9020	1+
1588.78569	3522	1+
1735.85856	1120	1+
1898.93176	973	1+
END IONS

###FS:    #m/z: 623.30274 #charge   2
###MaxRes:#m/z:  0.00000 #charge-128
###MS: 1202
###MSMS: 1204
BEGIN IONS
TITLE=Cmpd 358, AutoMSn(623.3027), 20.4 min
RTINSECONDS=1222.79
SCANS=MS: 1202 MSMS: 1204
PEPMASS=623.30274	18710
CHARGE=2+
338.19945	116	
383.69982	102	
402.23746	264	
443.20233	103	
450.20983	112	
482.23386	105	
488.23895	103	
524.23200	122	
562.26901	157	
599.33632	106	
619.33242	125	
621.31985	191	
622.30094	1096	1+
640.27930	383	1+
767.35699	100	
772.33060	132	
981.46564	514	1+
END IONS

###FS:    #m/z: 783.87338 #charge   2
###MaxRes:#m/z:  0.00000 #charge-128
###MS: 1202
###MSMS: 1205
BEGIN IONS
TITLE=Cmpd 359, AutoMSn(783.8734), 20.4 min
RTINSECONDS=1223.3
SCANS=MS: 1202 MSMS: 1205
PEPMASS=783.87338	17865
CHARGE=2+
390.17427	167	
395.12888	160	
402.23171	335	
412.15913	187	
414.18425	142	
430.15708	433	
447.18147	397	1+
513.24449	144	
543.24070	281	1+
559.22479	350	1+
562.27279	480	
576.22594	735	1+
585.21125	270	
617.72528	137	
626.74685	158	
627.23647	124	
647.30450	281	1+
655.75670	124	
664.34984	528	1+
670.29688	137	
672.30170	188	
689.30753	371	1+
698.29146	181	
710.82596	187	
711.34087	194	
721.34040	143	
726.34770	130	
772.31661	434	1+
777.84169	707	1+
778.35608	807	1+
781.56522	458	
783.37793	338	1+
833.43323	226	
878.42882	1243	1+
935.39389	195	
970.48479	466	1+
991.52573	877	1+
1120.55155	213	
1121.56002	144	
END IONS

###FS:    #m/z: 649.05865 #charge   3
###MaxRes:#m/z:  0.00000 #charge-128
###MS: 1206
###MSMS: 1207
BEGIN IONS
TITLE=Cmpd 360, AutoMSn(649.0586), 20.4 min
RTINSECONDS=1226.33
SCANS=MS: 1206 MSMS: 1207
PEPMASS=649.05865	33905
CHARGE=3+
357.14755	501	1+
376.15048	1380	1+
384.21438	322	
386.16662	334	
398.17350	833	1+
402.23363	5968	1+
441.77344	462	
447.20898	400	1+
450.70162	684	
459.16268	1068	1+
463.19069	407	
477.18131	921	
480.23390	554	1+
495.24114	347	
495.58729	332	
499.27509	319	
501.25780	7575	1+
501.59389	5532	1+
501.92784	2422	
515.30164	532	1+
530.27155	2281	1+
530.60171	2378	1+
530.93735	1033	
538.23463	654	1+
550.76928	423	
554.25427	619	1+
562.26822	418	
563.81166	342	
564.30562	363	
572.24742	4519	1+
579.29394	847	1+
586.30877	388	1+
590.26046	2076	1+
594.29027	402	
614.37146	376	
620.22415	394	
633.62464	516	1+
633.98821	434	
634.31364	473	
644.31689	1266	1+
650.32045	546	1+
655.78202	1053	1+
692.30851	363	1+
708.29474	463	1+
735.30616	3253	1+
742.37621	369	
750.36167	344	
753.32700	3579	1+
754.43851	742	1+
758.70071	429	1+
882.40820	331	
883.37151	894	1+
900.39370	812	1+
969.40441	2549	1+
987.43195	334	
987.43413	701	1+
1047.50367	793	1+
1100.51805	477	
1241.62835	3377	1+
1404.69883	3768	1+
1501.75434	18574	1+
1515.72493	555	1+
1588.79026	7124	1+
1735.86286	2555	1+
1898.91471	1304	1+
END IONS

###FS:    #m/z: 622.80206 #charge   2
###MaxRes:#m/z:  0.00000 #charge-128
###MS: 1206
###MSMS: 1208
BEGIN IONS
TITLE=Cmpd 361, AutoMSn(622.8021), 20.4 min
RTINSECONDS=1226.83
SCANS=MS: 1206 MSMS: 1208
PEPMASS=622.80206	32803
CHARGE=2+
379.19244	119	
402.23410	361	
433.20710	181	
437.18683	101	
446.19809	100	
491.24691	247	
508.74250	108	
515.09976	107	
562.28272	174	
586.31828	150	
609.27856	145	
618.37210	129	
619.30190	127	
620.33827	397	1+
622.31402	483	1+
624.30964	650	1+
640.26602	276	1+
702.83880	106	
709.29227	117	
751.35339	154	
751.89821	114	
772.31130	125	
787.82686	122	
END IONS

###FS:    #m/z: 865.07321 #charge   3
###MaxRes:#m/z:  0.00000 #charge-128
###MS: 1206
###MSMS: 1209
BEGIN IONS
TITLE=Cmpd 362, AutoMSn(865.0732), 20.5 min
RTINSECONDS=1227.33
SCANS=MS: 1206 MSMS: 1209
PEPMASS=865.07321	26275
CHARGE=3+
366.13673	428	1+
368.15143	164	
376.12493	440	1+
386.16597	373	
402.22986	1323	1+
459.17420	461	1+
477.17580	935	1+
562.27757	207	
572.25099	1787	1+
590.24590	246	
615.29166	249	
631.29807	182	
650.77929	303	
707.30828	218	
735.31129	311	1+
751.37710	207	
753.33276	366	
754.42880	234	1+
758.70327	236	
759.06399	162	
824.37585	308	
824.71152	275	
830.06919	544	1+
830.38632	784	1+
830.74328	613	
861.41826	388	1+
869.94051	154	
883.38286	162	
897.91952	187	
958.48667	548	1+
996.48116	150	
1007.00959	162	
1007.49956	244	
1057.53132	227	
1064.42720	145	
1148.81223	390	
1187.03555	239	
1588.78282	1002	1+
1735.85252	947	1+
1898.91037	2481	1+
2273.11352	538	1+
END IONS

###FS:    #m/z: 649.05714 #charge   3
###MaxRes:#m/z:  0.00000 #charge-128
###MS: 1210
###MSMS: 1211
BEGIN IONS
TITLE=Cmpd 363, AutoMSn(649.0571), 20.5 min
RTINSECONDS=1230.36
SCANS=MS: 1210 MSMS: 1211
PEPMASS=649.05714	30422
CHARGE=3+
357.14593	478	1+
368.15362	481	1+
375.16948	331	
376.14940	807	1+
384.21755	344	
386.16641	374	
398.16562	390	
402.23477	4450	1+
441.16556	257	
458.20550	247	
459.16241	1067	1+
477.17914	916	1+
500.58997	243	
500.93876	380	
501.25732	5906	1+
501.59286	3594	
501.92874	2015	
505.19255	296	
510.23807	441	1+
524.26730	284	
530.27597	1655	1+
530.60157	1571	1+
530.93442	372	
538.23795	317	1+
554.24614	625	1+
572.24905	2893	1+
579.28377	409	1+
585.26762	281	1+
590.26187	1906	1+
633.65199	439	
634.29915	582	1+
639.27856	260	
644.33673	392	1+
646.31926	298	
647.31260	784	1+
650.32319	701	1+
718.28088	288	
735.30828	2751	1+
750.36181	497	
753.32796	3092	1+
754.43479	765	1+
755.40198	524	1+
758.37384	305	
763.47424	497	
790.36611	412	1+
790.72368	336	1+
882.37784	323	
882.52175	267	
882.54044	713	1+
883.38090	663	1+
900.39403	335	
900.39795	444	1+
969.41630	1277	1+
987.41404	1063	1+
997.58073	452	1+
1100.52267	455	
1101.50985	332	
1241.63107	2458	1+
1404.70017	3398	1+
1501.75540	15004	1+
1588.78655	4504	1+
1735.86465	2031	1+
1898.92861	1105	1+
END IONS

###FS:    #m/z: 1015.47696 #charge   2
###MaxRes:#m/z:  0.00000 #charge-128
###MS: 1210
###MSMS: 1212
BEGIN IONS
TITLE=Cmpd 364, AutoMSn(1015.4770), 20.5 min
RTINSECONDS=1230.86
SCANS=MS: 1210 MSMS: 1212
PEPMASS=1015.47696	21960
CHARGE=2+
366.13902	2885	1+
431.20581	127	
449.23245	100	
454.15198	214	
470.73250	135	
486.64274	377	
521.24863	254	
578.27124	776	1+
657.23824	1458	1+
764.36860	357	
782.97952	110	
859.40260	108	
861.41916	918	1+
956.46340	707	1+
958.46863	1033	1+
958.47937	8881	1+
1045.50255	865	1+
1045.51317	113	
1109.58296	107	
1229.59158	3037	1+
END IONS

###FS:    #m/z: 623.05240 #charge   2
###MaxRes:#m/z:  0.00000 #charge-128
###MS: 1210
###MSMS: 1213
BEGIN IONS
TITLE=Cmpd 365, AutoMSn(623.0524), 20.5 min
RTINSECONDS=1231.37
SCANS=MS: 1210 MSMS: 1213
PEPMASS=623.05240	28022
CHARGE=2+
400.26933	153	
408.18944	109	
421.22554	109	
468.86295	116	
477.26257	102	
480.25033	331	1+
483.48968	100	
491.23600	112	
556.61022	163	
593.23290	105	
602.26682	138	
604.31444	131	
619.31345	548	1+
621.81925	110	
622.32320	465	1+
624.32066	1070	1+
639.25887	132	
686.31044	121	
751.38585	129	
772.31077	164	
811.35936	115	
958.47124	233	1+
END IONS

###FS:    #m/z: 703.86875 #charge   2
###MaxRes:#m/z:  0.00000 #charge-128
###MS: 1214
###MSMS: 1215
BEGIN IONS
TITLE=Cmpd 366, AutoMSn(703.8688), 20.6 min
RTINSECONDS=1234.39
SCANS=MS: 1214 MSMS: 1215
PEPMASS=703.86875	41300
CHARGE=2+
320.15662	202	
336.16222	704	1+
373.18445	363	
390.18833	486	1+
395.77002	314	
400.17593	164	
407.19050	908	1+
419.22260	340	1+
423.23058	174	
437.21801	371	1+
441.23599	179	
455.22665	1531	1+
465.22485	386	1+
472.26667	390	1+
483.22493	892	1+
486.26419	407	1+
487.68177	251	
491.24085	223	1+
502.26111	206	
504.27512	226	
508.24852	203	
509.24609	384	1+
520.27766	270	
526.26749	648	1+
536.25649	691	1+
554.26069	1463	1+
569.32574	2716	1+
608.33609	248	
621.34572	325	1+
624.32548	277	1+
626.35153	3079	1+
639.35068	278	
649.34164	452	1+
667.34440	421	1+
691.32623	176	
695.34396	221	
700.34867	266	1+
704.35333	675	1+
708.34606	227	
718.36045	198	
723.36669	611	1+
732.33976	584	
740.39058	4736	1+
749.50042	565	
751.36489	301	
781.37371	221	
793.38965	206	
836.43722	258	
853.47373	3383	1+
924.51226	4242	1+
935.73452	338	
1087.57579	2232	1+
1158.61355	975	1+
1170.96769	298	
1405.73188	712	1+
END IONS

###FS:    #m/z: 1015.47738 #charge   2
###MaxRes:#m/z:  0.00000 #charge-128
###MS: 1214
###MSMS: 1216
BEGIN IONS
TITLE=Cmpd 367, AutoMSn(1015.4774), 20.6 min
RTINSECONDS=1234.89
SCANS=MS: 1214 MSMS: 1216
PEPMASS=1015.47738	23993
CHARGE=2+
366.14130	1616	1+
454.15874	186	
478.73585	218	
479.89560	105	
514.26079	131	
578.27230	779	1+
606.28988	192	
637.30576	114	
657.23079	1184	1+
667.78615	145	
677.33965	112	
690.23025	125	
764.36833	117	
861.41706	631	1+
864.43497	186	
958.47677	561	1+
958.48234	6960	1+
1010.46986	135	
1045.52784	624	1+
1229.59296	202	
1229.59853	1386	1+
1352.68430	122	
1405.99003	182	
END IONS

###FS:    #m/z: 1006.68651 #charge   2
###MaxRes:#m/z:  0.00000 #charge-128
###MS: 1214
###MSMS: 1217
BEGIN IONS
TITLE=Cmpd 368, AutoMSn(1006.6865), 20.6 min
RTINSECONDS=1235.4
SCANS=MS: 1214 MSMS: 1217
PEPMASS=1006.68651	15839
CHARGE=2+
366.13729	1696	1+
431.21627	123	
523.25948	269	
523.76291	172	
566.78972	129	
578.27213	421	
606.30793	134	
617.31247	108	
657.23052	403	
677.33602	116	
861.41645	501	1+
958.46358	401	
958.48132	3634	1+
981.66342	125	
1009.51045	227	
1229.58617	925	1+
1337.99283	119	
END IONS

###FS:    #m/z: 703.86951 #charge   2
###MaxRes:#m/z:  0.00000 #charge-128
###MS: 1218
###MSMS: 1219
BEGIN IONS
TITLE=Cmpd 369, AutoMSn(703.8695), 20.6 min
RTINSECONDS=1238.43
SCANS=MS: 1218 MSMS: 1219
PEPMASS=703.86951	48861
CHARGE=2+
320.16073	292	1+
336.15435	225	
346.17434	184	
373.18710	234	
389.17769	294	
395.76767	236	
407.19461	672	1+
419.21959	394	1+
423.21850	324	1+
437.20581	262	1+
441.22678	246	
455.23217	1556	1+
465.22472	371	1+
472.27253	582	
480.24559	378	1+
483.22027	970	1+
502.26347	310	
508.24220	394	1+
516.21147	204	
520.26194	422	1+
526.26310	741	1+
533.26893	243	
533.93101	289	
536.26377	815	1+
551.31024	251	
554.26043	1659	1+
559.11385	431	
569.32735	2619	1+
575.29464	239	
577.26169	182	
594.29593	315	1+
603.80608	307	1+
609.29733	223	
621.30144	666	1+
625.33521	279	
626.35275	3591	1+
631.31761	227	1+
649.34765	335	
667.32817	895	1+
687.33541	273	1+
695.37482	181	
702.37073	288	1+
707.31165	525	1+
717.24540	204	
723.36567	729	1+
740.39274	6026	1+
749.49807	538	
751.35864	242	1+
781.39001	398	1+
820.38799	356	1+
832.97458	224	
836.45394	393	1+
838.40684	477	1+
853.47450	3886	1+
863.18053	231	
882.43859	198	
907.48733	310	1+
923.48394	267	1+
924.51766	4184	1+
1087.57445	2331	1+
1158.61091	1810	1+
1170.96364	204	
1405.70079	597	1+
END IONS

###FS:    #m/z: 830.83305 #charge   2
###MaxRes:#m/z:  0.00000 #charge-128
###MS: 1218
###MSMS: 1220
BEGIN IONS
TITLE=Cmpd 370, AutoMSn(830.8331), 20.6 min
RTINSECONDS=1238.93
SCANS=MS: 1218 MSMS: 1220
PEPMASS=830.83305	29966
CHARGE=2+
346.12084	147	
354.16745	217	
362.12768	261	1+
375.13506	281	
381.17529	322	
388.14519	269	
399.18687	231	
415.15821	155	
419.17201	248	1+
433.14655	884	1+
447.15270	179	
451.67223	177	
455.20882	709	1+
470.22548	607	1+
482.67768	148	
488.23210	381	1+
545.67874	370	1+
548.17137	229	
575.24914	220	
645.23906	242	
651.24568	201	
654.25065	160	
669.30707	296	
675.23633	276	1+
686.80560	145	
695.75685	154	
696.25855	309	
715.24394	145	
716.22792	473	1+
733.26122	413	1+
771.29787	167	
774.30072	164	
876.29468	264	1+
893.28463	295	1+
975.33266	282	
992.34851	480	1+
1107.38661	1540	1+
1189.41357	148	
1206.43290	132	
1206.43974	1135	1+
1373.52101	755	1+
END IONS

###FS:    #m/z: 519.28094 #charge   3
###MaxRes:#m/z:  0.00000 #charge-128
###MS: 1218
###MSMS: 1221
BEGIN IONS
TITLE=Cmpd 371, AutoMSn(519.2809), 20.7 min
RTINSECONDS=1239.43
SCANS=MS: 1218 MSMS: 1221
PEPMASS=519.28094	22990
CHARGE=3+
351.19959	200	
379.20727	355	
381.21100	158	
388.21305	135	
401.18692	140	
409.18795	186	
418.20335	328	
423.19092	146	
434.24145	242	1+
450.24108	148	
466.24226	658	1+
492.29052	178	
498.27898	293	1+
500.28142	347	1+
502.28856	178	
503.25048	271	1+
509.76179	227	
515.28953	399	
516.29245	916	1+
518.30024	1174	1+
518.75517	335	
520.28292	2176	1+
535.75226	141	
544.76124	679	
545.26426	534	1+
547.24479	659	1+
563.26313	219	1+
573.27190	938	1+
620.81616	267	1+
656.32777	591	
656.82465	549	1+
660.33050	665	1+
670.33749	288	
713.37509	143	
765.18370	192	
779.38525	134	
783.39679	185	
807.40565	164	
864.42340	871	1+
951.45356	1331	1+
1027.48450	574	1+
1039.21293	193	
1145.53627	156	
1258.61168	1233	1+
1329.65572	7160	1+
1442.75214	1203	1+
END IONS

###FS:    #m/z: 830.83340 #charge   2
###MaxRes:#m/z:  0.00000 #charge-128
###MS: 1222
###MSMS: 1223
BEGIN IONS
TITLE=Cmpd 372, AutoMSn(830.8334), 20.7 min
RTINSECONDS=1242.46
SCANS=MS: 1222 MSMS: 1223
PEPMASS=830.83340	39347
CHARGE=2+
354.17076	683	1+
367.13726	157	
381.17994	258	1+
399.17965	211	
415.14425	194	
437.19089	177	
446.18757	286	1+
455.20849	1074	1+
470.22935	509	
474.19395	328	1+
488.23691	496	1+
491.56918	289	
503.19300	171	
545.68749	317	
546.19295	198	
548.18665	194	
559.20970	271	1+
589.73041	188	
595.22920	612	1+
622.21241	179	
645.23544	242	
647.23230	173	
654.25894	318	
669.29870	277	
678.26733	270	
695.77928	313	
696.27525	450	1+
714.25664	206	1+
716.23776	291	
722.76809	153	
731.29648	194	
733.25745	907	1+
771.28507	197	
865.29641	693	1+
893.26792	344	1+
975.32930	294	1+
992.36087	470	
1107.38923	1431	1+
1188.43826	164	
1206.45217	1414	1+
1206.45876	157	
1372.53318	1239	1+
END IONS

###FS:    #m/z: 703.86954 #charge   2
###MaxRes:#m/z:  0.00000 #charge-128
###MS: 1222
###MSMS: 1224
BEGIN IONS
TITLE=Cmpd 373, AutoMSn(703.8695), 20.7 min
RTINSECONDS=1242.96
SCANS=MS: 1222 MSMS: 1224
PEPMASS=703.86954	40482
CHARGE=2+
302.14273	150	
336.15766	281	
373.18680	257	
375.22158	193	
389.17950	232	
391.21171	300	
395.76659	148	
397.78366	164	
407.19463	626	1+
419.22133	240	1+
423.22751	212	
438.21027	352	1+
455.23079	1087	1+
465.22948	296	1+
472.27217	470	
483.22329	568	1+
502.26334	424	1+
516.67417	336	
520.27476	264	
526.26857	640	1+
533.27685	166	
536.25454	694	1+
540.98870	165	
544.22421	219	
551.30121	147	
554.25598	879	1+
569.32768	2331	1+
576.28564	362	1+
581.32480	147	
604.30568	228	
626.34540	2312	1+
639.34598	173	
649.32545	224	
667.34274	518	1+
682.36642	168	
700.34460	264	1+
702.34156	372	1+
704.34990	763	1+
723.36455	406	1+
736.37222	149	
740.38873	3922	1+
749.49421	435	
781.38671	303	1+
810.38711	165	
853.47066	2790	1+
863.19386	268	
924.51242	2628	1+
1017.48355	667	1+
1087.56903	1290	1+
1158.61481	1153	1+
1405.68317	581	1+
END IONS

###FS:    #m/z: 519.28093 #charge   3
###MaxRes:#m/z:  0.00000 #charge-128
###MS: 1222
###MSMS: 1225
BEGIN IONS
TITLE=Cmpd 374, AutoMSn(519.2809), 20.7 min
RTINSECONDS=1243.47
SCANS=MS: 1222 MSMS: 1225
PEPMASS=519.28093	24612
CHARGE=3+
303.19046	154	
351.20574	124	
379.20794	200	
383.20035	196	
389.71421	188	
418.19943	153	
435.22852	240	1+
450.25103	164	
464.28963	193	
466.23591	228	
486.23129	130	
491.25252	218	1+
498.26165	275	1+
500.27451	383	1+
503.25772	428	1+
505.77369	143	
509.75443	445	1+
514.28118	503	1+
516.29990	760	1+
520.29594	1038	1+
522.28468	952	1+
527.82729	310	
536.26158	168	
544.77083	175	
547.24071	599	1+
562.32274	140	
629.81880	158	
630.32439	123	
638.16185	139	
656.32635	305	
656.83115	313	
660.33840	203	
664.32199	162	
713.88868	125	
819.44713	746	1+
864.42105	599	1+
875.45398	234	1+
896.49206	177	
951.45594	1047	1+
1027.50941	181	
1035.53323	1950	1+
1145.53606	742	1+
1329.66012	6293	1+
1442.73118	990	1+
END IONS

###FS:    #m/z: 830.83332 #charge   2
###MaxRes:#m/z:  0.00000 #charge-128
###MS: 1226
###MSMS: 1227
BEGIN IONS
TITLE=Cmpd 375, AutoMSn(830.8333), 20.8 min
RTINSECONDS=1246.49
SCANS=MS: 1226 MSMS: 1227
PEPMASS=830.83332	39485
CHARGE=2+
346.11451	316	
354.16794	551	1+
375.13927	258	
381.17066	170	
399.18479	268	
415.13248	386	1+
417.18746	285	
433.14763	793	
446.20586	219	
455.21411	959	1+
470.22168	390	
474.20570	224	
488.22158	289	
545.69460	164	
554.21441	346	1+
554.70022	223	
571.22757	179	
575.24488	218	
587.29813	180	
605.18592	222	
645.24011	411	1+
645.75958	165	
654.25481	349	
675.23983	180	
716.23411	293	
731.29768	192	
733.26363	488	1+
742.26966	156	
771.29895	163	
884.33152	182	
893.29129	284	1+
958.37915	163	
974.33815	463	1+
992.35855	722	1+
1107.37656	650	1+
1189.41706	418	1+
1206.45195	1123	1+
1372.52041	992	1+
1390.55122	658	1+
END IONS

###FS:    #m/z: 1043.04557 #charge   2
###MaxRes:#m/z:  0.00000 #charge-128
###MS: 1226
###MSMS: 1228
BEGIN IONS
TITLE=Cmpd 376, AutoMSn(1043.0456), 20.8 min
RTINSECONDS=1246.99
SCANS=MS: 1226 MSMS: 1228
PEPMASS=1043.04557	21590
CHARGE=2+
366.13826	3216	1+
528.21355	112	
569.21813	189	
615.31221	130	
615.79642	173	
657.23656	2074	1+
958.48459	838	1+
1046.41730	107	
END IONS

###FS:    #m/z: 371.22724 #charge   1
###MaxRes:#m/z:  0.00000 #charge-128
###MS: 1226
###MSMS: 1229
BEGIN IONS
TITLE=Cmpd 377, AutoMSn(371.2272), 20.8 min
RTINSECONDS=1247.49
SCANS=MS: 1226 MSMS: 1229
PEPMASS=371.22724	24150
CHARGE=1+
186.52374	124	
END IONS

###FS:    #m/z: 371.22677 #charge   2
###MaxRes:#m/z:  0.00000 #charge-128
###MS: 1230
###MSMS: 1231
BEGIN IONS
TITLE=Cmpd 378, AutoMSn(371.2268), 20.8 min
RTINSECONDS=1250.52
SCANS=MS: 1230 MSMS: 1231
PEPMASS=371.22677	24764
CHARGE=2+
356.27626	147	
END IONS

###FS:    #m/z: 673.33781 #charge   3
###MaxRes:#m/z:  0.00000 #charge-128
###MS: 1230
###MSMS: 1232
BEGIN IONS
TITLE=Cmpd 379, AutoMSn(673.3378), 20.9 min
RTINSECONDS=1251.02
SCANS=MS: 1230 MSMS: 1232
PEPMASS=673.33781	15191
CHARGE=3+
331.15061	101	
400.17834	101	
415.15724	150	
481.15714	102	
526.77949	106	
555.21918	126	
557.77117	130	
570.27388	132	
575.29425	144	
624.82076	162	
632.31152	124	
654.05038	105	
669.33074	351	1+
670.85083	203	
671.36174	214	
672.35128	417	1+
673.57571	166	
673.86217	119	
674.07717	105	
674.34929	7955	1+
679.35652	104	
717.87056	152	
771.28603	139	
788.36229	110	
817.36701	176	
826.90941	105	
835.73641	134	
884.40696	118	
END IONS

###FS:    #m/z: 1043.64409 #charge   1
###MaxRes:#m/z:  0.00000 #charge-128
###MS: 1230
###MSMS: 1233
BEGIN IONS
TITLE=Cmpd 380, AutoMSn(1043.6441), 20.9 min
RTINSECONDS=1251.52
SCANS=MS: 1230 MSMS: 1233
PEPMASS=1043.64409	15464
CHARGE=1+
366.13661	3020	1+
555.27850	135	
657.23462	1330	1+
958.47370	126	
958.49241	706	1+
END IONS

###FS:    #m/z: 555.25278 #charge   2
###MaxRes:#m/z:  0.00000 #charge-128
###MS: 1234
###MSMS: 1236
BEGIN IONS
TITLE=Cmpd 382, AutoMSn(555.2528), 20.9 min
RTINSECONDS=1255.05
SCANS=MS: 1234 MSMS: 1236
PEPMASS=555.25278	12900
CHARGE=2+
316.11160	172	
373.17760	178	
375.14403	283	1+
381.16632	130	
387.15027	453	1+
390.20142	683	1+
399.18536	240	1+
433.16118	137	
444.21247	247	1+
448.21420	285	1+
452.23235	137	
488.28313	137	
501.20860	336	1+
506.72582	148	
507.23161	413	
513.30087	361	1+
515.28685	397	1+
517.22951	205	1+
520.23559	188	
520.84710	271	
521.76598	570	
523.22801	128	
532.32211	2778	1+
537.26767	1729	1+
541.94168	289	
548.19961	127	
549.76582	200	
550.29387	390	1+
552.30035	787	1+
554.29479	1770	1+
559.32411	265	1+
560.18668	314	1+
561.08590	236	
563.78294	221	
613.21770	160	
630.38854	137	
640.31242	306	1+
645.40069	387	1+
650.36086	156	
679.93583	276	
704.29985	272	1+
723.34841	1316	1+
729.33940	133	
738.33894	139	
760.36200	267	
794.38197	1806	1+
858.44389	157	
875.38560	947	1+
923.42675	336	1+
984.45044	773	1+
END IONS

###FS:    #m/z: 673.83233 #charge   3
###MaxRes:#m/z:  0.00000 #charge-128
###MS: 1234
###MSMS: 1237
BEGIN IONS
TITLE=Cmpd 383, AutoMSn(673.8323), 20.9 min
RTINSECONDS=1255.55
SCANS=MS: 1234 MSMS: 1237
PEPMASS=673.83233	13340
CHARGE=3+
349.13519	109	
415.16286	117	
496.20306	150	
515.21773	287	1+
555.24878	119	
557.75069	107	
569.23722	109	
624.83063	116	
625.30522	133	
641.56012	134	
653.33289	198	
654.84792	111	
665.34278	111	
670.07246	118	
670.34100	105	
671.33124	665	1+
672.99840	100	
674.35219	6217	1+
679.92873	184	
704.27025	148	
764.37665	128	
797.04255	106	
817.35472	318	
823.89560	107	
825.41255	152	
849.75853	101	
918.08714	107	
END IONS

###FS:    #m/z: 929.19141 #charge   3
###MaxRes:#m/z:  0.00000 #charge-128
###MS: 1238
###MSMS: 1239
BEGIN IONS
TITLE=Cmpd 384, AutoMSn(929.1914), 21.0 min
RTINSECONDS=1258.58
SCANS=MS: 1238 MSMS: 1239
PEPMASS=929.19141	16977
CHARGE=3+
346.17078	177	
366.14159	215	
389.13599	132	
402.23189	318	
437.18378	939	1+
459.24808	160	
550.26600	244	
657.24293	127	
665.29964	301	1+
668.31829	162	
682.32219	167	
752.32653	223	
758.88351	305	
784.05747	186	
784.37185	152	
784.70937	220	
796.86414	130	
802.38170	189	
802.90455	237	
818.43757	165	
822.36500	218	
839.35783	299	1+
929.19896	186	
973.96717	148	
1056.49769	136	
1093.17804	130	
1157.79510	181	
1364.63737	129	
1766.81349	1008	1+
1847.85439	841	1+
1857.85623	583	1+
1865.89876	885	1+
END IONS

###FS:    #m/z: 703.86507 #charge   2
###MaxRes:#m/z:  0.00000 #charge-128
###MS: 1238
###MSMS: 1240
BEGIN IONS
TITLE=Cmpd 385, AutoMSn(703.8651), 21.0 min
RTINSECONDS=1259.08
SCANS=MS: 1238 MSMS: 1240
PEPMASS=703.86507	27862
CHARGE=2+
336.15984	298	1+
373.18959	151	
391.19212	401	1+
397.79005	316	
401.15961	149	
407.18714	438	
438.21246	236	
455.23231	739	1+
467.23081	122	
472.26565	207	
483.22265	427	
502.26432	358	1+
509.23651	437	
511.25846	138	
520.26733	300	1+
526.26592	713	1+
533.92246	341	
536.25142	296	
544.78714	139	
551.30473	157	
554.25837	642	1+
569.32511	1230	1+
579.30788	225	1+
595.28078	305	1+
608.32474	127	
626.34639	1948	1+
667.34296	128	
702.34411	444	1+
704.35166	299	
740.39134	468	
741.37672	2955	1+
815.46403	132	
853.47908	335	
854.46889	1796	1+
924.53083	223	
925.49045	1702	1+
1088.56517	299	
1159.59846	584	
1160.59966	231	
1170.97451	370	
END IONS

###FS:    #m/z: 555.25109 #charge   2
###MaxRes:#m/z:  0.00000 #charge-128
###MS: 1238
###MSMS: 1241
BEGIN IONS
TITLE=Cmpd 386, AutoMSn(555.2511), 21.0 min
RTINSECONDS=1259.58
SCANS=MS: 1238 MSMS: 1241
PEPMASS=555.25109	15156
CHARGE=2+
358.18130	112	
375.12602	115	
387.15649	299	1+
390.19707	756	1+
400.21222	141	
410.21934	119	
449.24678	147	
459.18016	120	
460.24855	148	
484.21311	120	
492.73111	281	
515.27666	409	1+
519.25335	533	1+
532.31969	2590	1+
537.27310	986	1+
540.98923	136	
547.26209	131	
550.28877	243	1+
552.28901	416	
553.31309	493	
554.30454	1183	1+
559.09762	124	
560.29862	164	
583.30410	236	
645.39887	134	
653.35467	112	
686.29240	136	
697.00869	157	
723.34616	1116	1+
732.33672	346	
760.35567	222	
794.37928	1301	1+
802.27886	134	
875.39484	667	1+
923.42300	356	
925.43860	112	
1011.45118	917	1+
END IONS

###FS:    #m/z: 929.44410 #charge   2
###MaxRes:#m/z:  0.00000 #charge-128
###MS: 1242
###MSMS: 1243
BEGIN IONS
TITLE=Cmpd 387, AutoMSn(929.4441), 21.0 min
RTINSECONDS=1262.62
SCANS=MS: 1242 MSMS: 1243
PEPMASS=929.44410	32475
CHARGE=2+
366.14000	402	
389.14561	189	
402.23483	804	1+
409.19039	194	
437.18622	1716	1+
459.25808	501	1+
485.21864	153	
550.26733	299	
661.30545	123	
665.30460	437	1+
724.32753	171	
731.34306	160	
742.82706	131	
784.37443	480	1+
784.70886	133	
794.31561	153	
821.35996	509	1+
839.35580	713	1+
860.15244	143	
860.39365	128	
916.93090	184	
924.67143	219	
925.19527	184	
959.80004	172	
973.94749	123	
989.99050	158	
1047.02279	203	
1055.16166	185	
1056.14481	133	
1093.52488	183	
1093.86651	135	
1146.53648	135	
1363.64047	785	1+
1516.73136	663	1+
1592.69974	319	1+
1603.76043	845	1+
1734.76073	671	1+
1766.82512	1890	1+
1847.86095	1151	1+
1856.83691	1628	1+
1857.36324	896	1+
END IONS

###FS:    #m/z: 704.36116 #charge   2
###MaxRes:#m/z:  0.00000 #charge-128
###MS: 1242
###MSMS: 1244
BEGIN IONS
TITLE=Cmpd 388, AutoMSn(704.3612), 21.1 min
RTINSECONDS=1263.12
SCANS=MS: 1242 MSMS: 1244
PEPMASS=704.36116	28271
CHARGE=2+
320.15988	202	
336.15101	366	
373.18959	195	
389.17920	203	
391.18363	131	
407.18875	418	1+
446.22109	146	
455.22625	839	1+
466.22322	221	
472.27022	230	
483.22608	373	1+
491.56196	281	
492.27932	130	
509.23917	160	
526.26571	285	1+
536.24875	381	1+
545.27892	135	
554.25253	810	1+
569.32789	1281	1+
595.29055	141	
622.31572	195	
626.34684	1680	1+
667.32714	331	1+
698.36000	129	
700.34005	140	
702.37792	232	1+
704.36908	249	1+
708.33610	198	
712.12797	249	
740.38876	293	
741.37535	3079	1+
749.49534	261	
854.45802	1603	1+
907.49031	154	
924.50552	172	
925.49450	1753	1+
958.49750	228	1+
1088.55376	339	
1159.59842	350	
1160.59961	229	
END IONS

###FS:    #m/z: 652.81523 #charge   2
###MaxRes:#m/z:  0.00000 #charge-128
###MS: 1242
###MSMS: 1245
BEGIN IONS
TITLE=Cmpd 389, AutoMSn(652.8152), 21.1 min
RTINSECONDS=1263.62
SCANS=MS: 1242 MSMS: 1245
PEPMASS=652.81523	13838
CHARGE=2+
355.15717	137	
357.17616	240	
361.24660	195	
402.23170	445	1+
438.20306	135	
444.18996	129	
446.19520	203	
474.23521	146	
497.21626	135	
506.27213	125	
582.25862	127	
605.22884	161	
609.35368	480	1+
614.34001	135	
621.31337	127	
624.25268	291	
632.30763	127	
648.30578	289	1+
650.32148	529	1+
654.32385	129	
689.26368	158	
706.16434	298	
706.28762	180	
731.80196	164	
737.41589	445	1+
771.30244	515	1+
794.40844	126	
807.29374	147	
812.41172	160	
913.46040	168	
927.43763	163	
END IONS

###FS:    #m/z: 655.98427 #charge   3
###MaxRes:#m/z:  0.00000 #charge-128
###MS: 1246
###MSMS: 1247
BEGIN IONS
TITLE=Cmpd 390, AutoMSn(655.9843), 21.1 min
RTINSECONDS=1266.66
SCANS=MS: 1246 MSMS: 1247
PEPMASS=655.98427	38506
CHARGE=3+
348.18704	188	
361.24040	171	
373.15537	234	
463.22127	187	
473.21645	218	1+
508.31215	603	1+
530.25434	210	
537.24168	193	
601.77467	405	1+
605.23071	168	
609.35784	1187	1+
618.29945	306	1+
618.94446	416	1+
623.23615	401	1+
629.31975	262	1+
632.53913	369	
641.33970	251	
644.65006	155	
646.30729	247	1+
650.31327	1203	1+
650.66099	469	
651.01099	261	
652.82957	149	
655.32029	150	
655.98389	532	1+
656.31541	947	1+
656.65004	924	1+
658.33774	644	1+
665.26980	405	1+
672.83311	269	
679.78390	378	1+
737.40545	1072	1+
760.28637	182	
771.31279	281	
807.29867	341	
882.44108	209	1+
900.47153	482	1+
913.47428	278	1+
919.41433	147	
931.46339	165	
982.48839	160	
997.52040	273	1+
1015.50819	237	
1067.44510	784	1+
1073.50635	236	
1129.54594	251	
1130.57164	168	
1504.71713	1222	1+
1619.74005	1130	1+
1689.76238	825	1+
1706.77194	9329	1+
1853.84179	2323	1+
END IONS

###FS:    #m/z: 928.94315 #charge   3
###MaxRes:#m/z:  0.00000 #charge-128
###MS: 1246
###MSMS: 1248
BEGIN IONS
TITLE=Cmpd 391, AutoMSn(928.9431), 21.1 min
RTINSECONDS=1267.16
SCANS=MS: 1246 MSMS: 1248
PEPMASS=928.94315	26784
CHARGE=3+
366.13330	234	
372.12808	158	
402.22997	341	
437.18483	719	1+
459.25770	173	
473.77650	130	
522.26200	144	
550.26727	415	1+
626.40158	112	
657.24159	157	
665.30016	272	
717.35269	130	
784.03187	315	1+
787.81676	120	
788.34373	204	1+
796.86063	152	
802.38087	303	
810.85512	181	
821.36098	186	
839.34305	214	
924.92729	256	
925.18619	148	
925.45560	166	
928.94834	135	
929.17544	153	
929.42721	537	1+
929.69251	434	
959.13513	166	
1146.85695	205	
1363.59887	116	
1516.74615	681	1+
1766.82480	882	1+
1864.90297	957	1+
END IONS

###FS:    #m/z: 651.80034 #charge   3
###MaxRes:#m/z:  0.00000 #charge-128
###MS: 1246
###MSMS: 1249
BEGIN IONS
TITLE=Cmpd 392, AutoMSn(651.8003), 21.1 min
RTINSECONDS=1267.66
SCANS=MS: 1246 MSMS: 1249
PEPMASS=651.80034	13596
CHARGE=3+
360.20673	185	
361.23718	473	1+
363.11681	243	
374.17105	220	1+
395.76648	140	
402.24087	298	
429.23319	146	
450.13315	255	
457.24476	152	
508.31150	903	1+
521.19680	156	
534.22737	179	
550.96542	351	
591.25470	201	
591.72865	150	
609.34733	933	1+
613.34840	220	1+
624.25048	187	
629.33191	536	1+
648.28182	319	1+
650.32266	441	1+
652.37590	175	
654.31938	280	1+
656.32029	177	
658.33661	151	
692.26744	147	
699.36106	203	
720.39081	174	
723.29297	244	1+
737.41551	818	1+
741.35828	153	
771.30090	168	
807.29760	352	1+
810.38268	155	
830.40762	157	
900.47906	232	
982.50834	141	
1504.70836	536	1+
1706.77355	1852	1+
1853.84984	878	1+
END IONS

###FS:    #m/z: 656.31647 #charge   3
###MaxRes:#m/z:  0.00000 #charge-128
###MS: 1250
###MSMS: 1251
BEGIN IONS
TITLE=Cmpd 393, AutoMSn(656.3165), 21.2 min
RTINSECONDS=1270.69
SCANS=MS: 1250 MSMS: 1251
PEPMASS=656.31647	74122
CHARGE=3+
348.18733	378	
361.23866	546	1+
443.23485	247	
450.74721	287	
463.23446	247	
508.31035	827	1+
534.22164	535	
591.23509	246	
598.24218	220	
609.35547	2022	1+
613.28311	287	
618.62652	355	1+
618.95977	370	
624.25802	284	
644.64219	222	
650.30891	1221	1+
650.64612	1041	
650.97599	429	
654.34050	537	1+
655.76478	226	
656.32264	2807	1+
656.64421	1626	1+
656.97916	902	
664.78668	338	
672.84518	505	
679.78749	232	
720.41393	240	
730.81801	243	
737.41487	1886	1+
771.31068	261	
803.90879	375	
807.29580	386	
817.78488	281	
838.35967	345	1+
900.48280	859	1+
1129.53776	223	
1202.51506	1165	1+
1504.71256	2012	1+
1619.75373	1898	1+
1688.77003	1226	1+
1706.77017	20403	1+
1853.83894	4430	1+
END IONS

###FS:    #m/z: 673.82999 #charge   2
###MaxRes:#m/z:  0.00000 #charge-128
###MS: 1250
###MSMS: 1252
BEGIN IONS
TITLE=Cmpd 394, AutoMSn(673.8300), 21.2 min
RTINSECONDS=1271.19
SCANS=MS: 1250 MSMS: 1252
PEPMASS=673.82999	11563
CHARGE=2+
368.21347	218	1+
437.19887	173	
453.74181	106	
457.23527	115	
480.28042	101	
482.28014	136	
484.29551	123	
533.93048	160	
535.24424	172	
535.75936	138	
567.31453	135	
575.29183	137	
616.77775	105	
650.36135	130	
666.28125	107	
670.37848	123	
674.33676	934	1+
693.33836	122	
732.44957	109	
796.38060	575	1+
909.46759	381	1+
1052.49743	125	
1069.49144	577	
1070.49389	191	
1071.51297	245	
1341.66269	428	1+
END IONS

###FS:    #m/z: 983.96559 #charge   2
###MaxRes:#m/z:  0.00000 #charge-128
###MS: 1250
###MSMS: 1253
BEGIN IONS
TITLE=Cmpd 395, AutoMSn(983.9656), 21.2 min
RTINSECONDS=1271.69
SCANS=MS: 1250 MSMS: 1253
PEPMASS=983.96559	9191
CHARGE=2+
361.24311	109	
366.14070	300	
994.47347	304	
1966.91398	1338	1+
END IONS

###FS:    #m/z: 656.31593 #charge   3
###MaxRes:#m/z:  0.00000 #charge-128
###MS: 1254
###MSMS: 1255
BEGIN IONS
TITLE=Cmpd 396, AutoMSn(656.3159), 21.2 min
RTINSECONDS=1274.72
SCANS=MS: 1254 MSMS: 1255
PEPMASS=656.31593	78864
CHARGE=3+
348.19221	191	
360.22543	397	1+
362.22658	240	
450.11997	167	
463.21588	170	
508.30319	681	1+
534.22965	574	
534.73334	207	
592.76086	194	
601.76690	722	1+
609.35962	1580	1+
618.95288	208	
623.25845	542	1+
629.32974	366	
629.82023	248	
641.33460	261	
644.62776	258	
650.31121	734	1+
650.64346	1171	
650.97590	957	1+
653.33073	198	
654.32784	640	1+
655.99380	475	1+
656.31516	2975	1+
656.65263	1938	1+
658.83783	373	1+
672.83903	703	1+
673.35880	275	
680.28275	182	
692.29777	177	
713.30867	220	
719.41188	351	1+
737.41702	1745	1+
744.33622	218	
807.30502	255	
852.87960	189	
853.35590	229	
900.47658	341	
900.48318	589	1+
953.37035	342	1+
1015.51112	207	
1129.54605	208	
1329.54324	519	1+
1504.71385	1954	1+
1619.73987	1943	1+
1688.75314	1420	1+
1706.76875	17008	1+
1853.83848	3593	1+
END IONS

###FS:    #m/z: 983.96795 #charge   2
###MaxRes:#m/z:  0.00000 #charge-128
###MS: 1254
###MSMS: 1256
BEGIN IONS
TITLE=Cmpd 397, AutoMSn(983.9679), 21.3 min
RTINSECONDS=1275.22
SCANS=MS: 1254 MSMS: 1256
PEPMASS=983.96795	10338
CHARGE=2+
1966.92062	1302	1+
END IONS

###FS:    #m/z: 673.33072 #charge   2
###MaxRes:#m/z:  0.00000 #charge-128
###MS: 1254
###MSMS: 1257
BEGIN IONS
TITLE=Cmpd 398, AutoMSn(673.3307), 21.3 min
RTINSECONDS=1275.72
SCANS=MS: 1254 MSMS: 1257
PEPMASS=673.33072	11842
CHARGE=2+
361.23412	117	
381.20731	150	
415.21247	123	
437.18751	334	
480.27029	103	
535.25815	112	
625.32130	126	
651.36196	112	
669.31022	127	
670.33840	248	1+
673.36712	117	
674.34063	989	1+
681.37435	161	
737.41925	145	
752.34111	105	
796.38995	403	
823.38790	105	
909.46833	421	1+
1069.46773	248	
1070.50056	149	
END IONS

###FS:    #m/z: 663.34629 #charge   3
###MaxRes:#m/z:  0.00000 #charge-128
###MS: 1258
###MSMS: 1259
BEGIN IONS
TITLE=Cmpd 399, AutoMSn(663.3463), 21.3 min
RTINSECONDS=1278.76
SCANS=MS: 1258 MSMS: 1259
PEPMASS=663.34629	8531
CHARGE=3+
301.17122	188	
357.71456	252	
431.72374	170	
450.25844	113	
458.76668	125	
484.27298	124	
498.28413	106	
507.29945	118	
516.21019	127	
530.27495	118	
532.32218	258	1+
564.30176	166	
578.27196	839	1+
601.33258	484	1+
607.32738	105	
619.34997	560	1+
642.80614	128	
658.29606	103	
659.37412	158	
660.34509	645	1+
664.34001	900	1+
714.42582	579	1+
732.43726	2477	1+
742.34101	101	
751.37405	279	1+
764.35583	290	
810.34622	140	
861.42360	1442	1+
898.50863	219	
916.53011	180	
958.48108	5771	1+
1012.54146	118	
1014.53782	113	
1030.56427	977	1+
1041.18443	140	
1238.61334	550	1+
1256.61368	1128	1+
END IONS

###FS:    #m/z: 397.21968 #charge   3
###MaxRes:#m/z:  0.00000 #charge-128
###MS: 1258
###MSMS: 1260
BEGIN IONS
TITLE=Cmpd 400, AutoMSn(397.2197), 21.3 min
RTINSECONDS=1279.26
SCANS=MS: 1258 MSMS: 1260
PEPMASS=397.21968	9536
CHARGE=3+
342.15277	114	
359.15083	124	
366.24811	143	
376.27765	147	
379.21668	282	1+
382.21777	109	
384.26372	193	
392.27016	243	
393.21768	4849	1+
396.24668	1695	1+
399.82379	580	
400.24191	361	
401.28252	2274	1+
401.85489	802	
407.99320	331	
413.18266	236	
422.07784	196	
444.24102	101	
472.24368	146	
515.30206	153	
527.25146	169	
528.20608	730	1+
532.32989	1231	1+
540.04496	304	
545.23782	407	
566.22333	104	
630.32035	110	
641.29469	120	
645.41015	467	1+
760.43821	545	1+
END IONS

###FS:    #m/z: 663.34629 #charge   3
###MaxRes:#m/z:  0.00000 #charge-128
###MS: 1258
###MSMS: 1261
BEGIN IONS
TITLE=Cmpd 401, AutoMSn(663.3463), 21.3 min
RTINSECONDS=1279.76
SCANS=MS: 1258 MSMS: 1261
PEPMASS=663.34629	8405
CHARGE=3+
304.17749	282	
318.11686	287	
322.18873	438	1+
351.19717	586	1+
369.21213	182	
376.59331	128	
383.26970	193	
393.22841	242	1+
410.19547	139	
411.26356	274	
418.22077	534	1+
434.22834	252	
436.27976	172	
443.19580	122	
454.29758	233	
455.21955	254	1+
464.28524	423	
481.26373	387	1+
483.48612	160	
504.30847	146	
520.30129	274	1+
527.27042	141	
532.32266	713	1+
548.31022	323	1+
561.29306	121	
566.27864	123	
578.27308	1761	1+
586.33804	121	
591.35400	258	1+
601.33699	1178	1+
619.35063	1059	1+
663.34842	130	
677.34672	642	1+
704.43540	198	
714.41918	406	
732.43860	889	1+
764.37694	1137	1+
843.40133	336	1+
861.42332	2746	1+
861.42515	507	1+
918.42047	192	
942.43994	131	
958.47748	2483	1+
1012.52517	120	
1256.60125	169	
END IONS

###FS:    #m/z: 663.35355 #charge   3
###MaxRes:#m/z:  0.00000 #charge-128
###MS: 1262
###MSMS: 1263
BEGIN IONS
TITLE=Cmpd 402, AutoMSn(663.3536), 21.4 min
RTINSECONDS=1282.79
SCANS=MS: 1262 MSMS: 1263
PEPMASS=663.35355	56803
CHARGE=3+
366.72907	576	
506.77943	1034	
507.28344	561	
515.79609	554	
519.74427	723	
520.24777	1134	1+
532.32441	786	
536.77206	1413	
537.27462	516	
564.32171	997	
564.81617	594	
578.27031	4380	1+
601.34618	2251	1+
619.34379	2672	1+
619.79697	501	
657.67916	699	
658.02320	471	
677.34304	667	
704.44028	874	
714.42812	3921	1+
732.43954	12561	1+
764.36718	1036	
829.48862	1447	1+
861.42441	10290	1+
898.51539	705	
908.56480	471	
916.52639	1377	1+
958.47980	45020	1+
1012.54928	513	
1030.56847	5910	1+
1256.61029	8403	1+
END IONS

###FS:    #m/z: 994.52205 #charge   2
###MaxRes:#m/z:  0.00000 #charge-128
###MS: 1262
###MSMS: 1264
BEGIN IONS
TITLE=Cmpd 403, AutoMSn(994.5221), 21.4 min
RTINSECONDS=1283.29
SCANS=MS: 1262 MSMS: 1264
PEPMASS=994.52205	13642
CHARGE=2+
304.18131	214	
322.18717	140	
366.13693	222	
462.26239	399	
476.18035	108	
480.24269	124	
532.31995	288	1+
624.34519	137	
657.21663	123	
714.43648	194	
732.44637	374	
734.43367	144	
741.40016	121	
869.95423	100	
958.47057	349	1+
976.89204	106	
994.01831	101	
1030.56913	143	
1256.60248	267	
1257.62714	121	
1988.03949	3399	1+
END IONS

###FS:    #m/z: 1130.31930 #charge   2
###MaxRes:#m/z:  0.00000 #charge-128
###MS: 1262
###MSMS: 1265
BEGIN IONS
TITLE=Cmpd 404, AutoMSn(1130.3193), 21.4 min
RTINSECONDS=1283.79
SCANS=MS: 1262 MSMS: 1265
PEPMASS=1130.31930	12911
CHARGE=2+
335.15047	136	
366.14079	4016	1+
431.22697	172	
454.15502	448	1+
488.25463	129	
523.26211	604	
523.74969	134	
528.19064	423	1+
578.27496	808	1+
657.23315	3081	1+
820.29063	132	
861.42614	1335	1+
958.47905	12075	1+
1229.60034	2578	1+
1229.61881	137	
1602.31933	128	
END IONS

###FS:    #m/z: 663.35372 #charge   3
###MaxRes:#m/z:  0.00000 #charge-128
###MS: 1266
###MSMS: 1267
BEGIN IONS
TITLE=Cmpd 405, AutoMSn(663.3537), 21.4 min
RTINSECONDS=1286.81
SCANS=MS: 1266 MSMS: 1267
PEPMASS=663.35372	142282
CHARGE=3+
366.72446	1080	
415.25044	1750	
431.21923	2335	
434.21490	1004	
493.28271	938	
498.27691	1435	
506.78301	1654	
507.28135	1704	
519.73843	1198	
521.25067	1304	
532.32211	1193	
536.76698	2509	
537.26589	1732	
564.31110	2822	
564.81455	1225	
578.27245	8648	1+
601.34726	5743	1+
619.34720	6942	1+
619.79643	2515	1+
657.67862	2213	
658.01114	2229	
658.34977	1345	
677.33752	1682	
704.44396	1680	
714.42688	11363	1+
732.44009	31558	1+
764.37221	1745	
861.42315	20665	1+
898.50670	1355	
916.52096	2789	1+
958.47951	94156	1+
1012.55556	1072	
1030.56607	13354	1+
1159.55528	1124	
1256.60719	23002	1+
END IONS

###FS:    #m/z: 1097.90055 #charge   2
###MaxRes:#m/z:  0.00000 #charge-128
###MS: 1266
###MSMS: 1268
BEGIN IONS
TITLE=Cmpd 406, AutoMSn(1097.9006), 21.5 min
RTINSECONDS=1287.31
SCANS=MS: 1266 MSMS: 1268
PEPMASS=1097.90055	38333
CHARGE=2+
366.13945	7311	1+
431.21798	347	
454.15435	355	
470.74070	323	
523.25297	956	
523.76140	793	
528.19171	541	
535.80072	444	
578.27168	1905	1+
657.23333	5201	1+
764.37126	426	
861.42249	2949	1+
958.47906	26063	1+
1229.60195	5558	1+
END IONS

###FS:    #m/z: 994.01245 #charge   3
###MaxRes:#m/z:  0.00000 #charge-128
###MS: 1266
###MSMS: 1269
BEGIN IONS
TITLE=Cmpd 407, AutoMSn(994.0124), 21.5 min
RTINSECONDS=1287.81
SCANS=MS: 1266 MSMS: 1269
PEPMASS=994.01245	32728
CHARGE=3+
304.17725	281	
322.18204	231	
366.13162	385	
479.73549	192	
482.30019	111	
523.26731	126	
532.31090	435	1+
578.26856	235	
619.36888	121	
628.80726	121	
638.38900	104	
657.23063	158	
677.34308	133	
714.42487	200	
732.43887	962	1+
834.44695	194	
904.87304	118	
958.47149	1022	1+
993.53557	135	
994.01409	115	
1030.58034	227	
1107.41084	154	
1256.60056	766	1+
1666.84098	104	
1667.84842	111	
1737.92546	505	1+
1988.03754	10694	1+
END IONS

###FS:    #m/z: 1097.90435 #charge   2
###MaxRes:#m/z:  0.00000 #charge-128
###MS: 1270
###MSMS: 1271
BEGIN IONS
TITLE=Cmpd 408, AutoMSn(1097.9044), 21.5 min
RTINSECONDS=1290.83
SCANS=MS: 1270 MSMS: 1271
PEPMASS=1097.90435	57123
CHARGE=2+
366.13915	7203	1+
431.21201	369	
454.15193	644	
478.73357	280	
521.25370	379	
523.25757	1140	
523.76670	581	
528.19073	475	
578.26659	1476	
657.23455	5445	1+
764.37100	335	
819.28751	280	
861.42196	2832	1+
958.48017	26957	1+
1229.59424	6103	1+
1229.60325	329	
END IONS

###FS:    #m/z: 994.52343 #charge   2
###MaxRes:#m/z:  0.00000 #charge-128
###MS: 1270
###MSMS: 1272
BEGIN IONS
TITLE=Cmpd 409, AutoMSn(994.5234), 21.5 min
RTINSECONDS=1291.33
SCANS=MS: 1270 MSMS: 1272
PEPMASS=994.52343	43962
CHARGE=2+
304.17392	146	
322.18410	327	
366.14272	278	
479.73643	168	
482.28333	149	
495.17666	153	
532.33342	167	
578.26825	228	
601.34142	133	
619.35344	115	
657.24614	116	
714.43279	223	1+
732.44050	1161	1+
803.31863	108	
833.93203	115	
893.83892	120	
902.79635	115	
945.42702	102	
958.46889	824	1+
985.51528	133	
992.49323	293	1+
994.26203	115	
1006.05863	197	
1030.61227	182	
1031.56221	211	
1256.59509	252	
1257.59965	173	
1259.60260	101	
1737.89501	430	1+
1988.03775	10027	1+
END IONS

###FS:    #m/z: 1130.31245 #charge   2
###MaxRes:#m/z:  0.00000 #charge-128
###MS: 1270
###MSMS: 1273
BEGIN IONS
TITLE=Cmpd 410, AutoMSn(1130.3124), 21.5 min
RTINSECONDS=1291.83
SCANS=MS: 1270 MSMS: 1273
PEPMASS=1130.31245	24698
CHARGE=2+
335.14220	138	
366.14090	2904	1+
454.14635	181	
478.73522	222	
479.50033	123	
491.57367	128	
523.26195	511	
523.75182	205	
528.19397	363	1+
578.26406	537	1+
657.23200	2829	1+
667.84715	279	
671.84784	105	
677.32404	216	
764.36994	108	
819.30056	127	
861.42544	799	1+
862.43686	248	1+
863.42201	171	
895.10060	105	
958.48035	8686	1+
958.48416	706	1+
995.01733	106	
1055.43026	106	
1229.59886	1810	1+
1238.00472	108	
END IONS

###FS:    #m/z: 1097.90216 #charge   2
###MaxRes:#m/z:  0.00000 #charge-128
###MS: 1274
###MSMS: 1275
BEGIN IONS
TITLE=Cmpd 411, AutoMSn(1097.9022), 21.6 min
RTINSECONDS=1294.87
SCANS=MS: 1274 MSMS: 1275
PEPMASS=1097.90216	50670
CHARGE=2+
366.14031	5978	1+
454.15703	468	
478.73235	325	
521.25245	318	
523.25870	1128	
523.75267	309	
528.19849	278	
578.27182	1717	1+
657.23628	5544	1+
764.35952	298	
861.42259	2527	1+
958.47900	1548	1+
958.47923	21471	1+
1102.55964	314	
1229.59414	4306	1+
END IONS

###FS:    #m/z: 716.04429 #charge   3
###MaxRes:#m/z:  0.00000 #charge-128
###MS: 1274
###MSMS: 1276
BEGIN IONS
TITLE=Cmpd 412, AutoMSn(716.0443), 21.6 min
RTINSECONDS=1295.37
SCANS=MS: 1274 MSMS: 1276
PEPMASS=716.04429	35207
CHARGE=3+
380.21574	1603	1+
409.22085	2578	1+
434.22608	589	
478.73860	567	
521.25210	671	
528.78896	594	
550.96699	571	
572.31878	650	
577.31261	875	
577.79683	740	
578.27063	5119	1+
585.81802	2297	
586.31555	2365	
677.33786	913	
685.33915	668	
685.85123	738	
690.39061	1867	1+
710.37289	3056	1+
710.70006	1676	
711.03764	1007	
759.41078	3270	1+
764.37562	611	
777.42338	4627	1+
861.42567	13971	1+
872.49836	10092	1+
890.50808	15690	1+
958.48119	69076	1+
987.56093	2686	1+
1072.53634	4893	1+
1074.57483	1019	
1188.64050	7016	1+
1200.80342	734	
1238.59483	3736	1+
1256.60820	721	
1256.60845	25206	1+
1285.69460	3510	1+
END IONS

###FS:    #m/z: 754.39615 #charge   2
###MaxRes:#m/z:  0.00000 #charge-128
###MS: 1274
###MSMS: 1277
BEGIN IONS
TITLE=Cmpd 413, AutoMSn(754.3961), 21.6 min
RTINSECONDS=1295.87
SCANS=MS: 1274 MSMS: 1277
PEPMASS=754.39615	23567
CHARGE=2+
434.21580	164	
485.74227	205	
502.78218	214	
526.74416	276	
535.26577	254	
554.27927	197	
568.28496	356	
570.71574	212	
570.80968	204	
592.28807	1164	1+
625.31316	321	
626.80558	221	
627.80410	547	1+
629.31669	230	
691.35104	595	1+
723.39890	194	
732.33164	391	
750.38592	279	
752.37285	325	1+
765.17078	202	
765.40387	509	
767.43494	208	
779.37964	363	1+
861.42309	553	1+
874.45663	248	
875.43935	3747	1+
885.42830	397	
958.46847	373	
958.48760	1349	1+
972.49160	14435	1+
1004.53593	240	
1005.54878	255	
1012.52936	168	
1086.54765	162	
1086.55423	1182	1+
1253.59794	612	1+
1270.62620	2582	1+
1319.66449	1273	1+
END IONS

###FS:    #m/z: 716.04338 #charge   3
###MaxRes:#m/z:  0.00000 #charge-128
###MS: 1278
###MSMS: 1279
BEGIN IONS
TITLE=Cmpd 414, AutoMSn(716.0434), 21.6 min
RTINSECONDS=1298.9
SCANS=MS: 1278 MSMS: 1279
PEPMASS=716.04338	254301
CHARGE=3+
380.21010	3273	
389.21932	2441	
409.22004	5822	
478.73602	2004	
494.28076	4124	
519.73829	2727	
528.78877	3015	
572.31843	2099	
577.30886	3387	
577.80625	2088	
578.27432	15511	1+
634.34033	1993	
677.34133	2751	
685.35130	2000	
685.85163	2045	
690.39059	4434	
704.36882	3328	
704.70156	2512	
710.03475	11130	1+
710.37077	18628	1+
710.70476	14679	1+
759.41424	10128	1+
764.37626	3106	
777.42314	15688	1+
861.42572	45894	1+
872.49829	39355	1+
890.50746	57150	1+
958.48082	244092	1+
1072.52251	2696	
1072.53623	18011	1+
1074.57888	2794	
1159.54827	2228	
1170.62590	15737	1+
1188.63712	26712	1+
1238.59198	15177	1+
1256.60731	100509	1+
1256.61089	2445	
1285.69169	12249	1+
END IONS

###FS:    #m/z: 1073.55694 #charge   2
###MaxRes:#m/z:  0.00000 #charge-128
###MS: 1278
###MSMS: 1280
BEGIN IONS
TITLE=Cmpd 415, AutoMSn(1073.5569), 21.7 min
RTINSECONDS=1299.4
SCANS=MS: 1278 MSMS: 1280
PEPMASS=1073.55694	49165
CHARGE=2+
322.18757	143	
366.14082	545	
381.22221	167	
409.21970	1783	1+
479.74541	452	
480.25593	3848	1+
578.27978	461	1+
657.23932	232	
690.38941	507	1+
759.40383	135	
777.42542	457	1+
833.93798	142	
861.42745	329	1+
872.48775	551	1+
890.51016	1778	1+
958.47751	1805	1+
994.54369	364	1+
1065.05693	198	
1065.54003	210	
1072.56214	323	
1073.07336	339	
1075.85245	158	
1188.62726	173	
1189.63242	183	
1256.59683	1202	1+
1666.85116	174	
2146.10866	21497	1+
END IONS

###FS:    #m/z: 1106.90397 #charge   2
###MaxRes:#m/z:  0.00000 #charge-128
###MS: 1278
###MSMS: 1281
BEGIN IONS
TITLE=Cmpd 416, AutoMSn(1106.9040), 21.7 min
RTINSECONDS=1299.9
SCANS=MS: 1278 MSMS: 1281
PEPMASS=1106.90397	37634
CHARGE=2+
366.13938	5921	1+
431.21815	204	
434.23312	198	
454.15497	399	
471.24592	189	
478.72899	209	
521.24379	174	
528.20899	206	
578.27142	1167	1+
657.23045	5507	1+
677.34089	238	
764.36901	210	
861.42332	1986	1+
958.47938	16070	1+
1045.51215	1432	1+
1074.03981	217	
1229.59198	230	
1229.59226	4554	1+
2203.13662	3125	1+
END IONS

###FS:    #m/z: 716.04378 #charge   3
###MaxRes:#m/z:  0.00000 #charge-128
###MS: 1282
###MSMS: 1283
BEGIN IONS
TITLE=Cmpd 417, AutoMSn(716.0438), 21.7 min
RTINSECONDS=1302.93
SCANS=MS: 1282 MSMS: 1283
PEPMASS=716.04378	546834
CHARGE=3+
380.21170	4129	
409.21822	9041	
431.21673	5861	
519.74037	4101	
521.25146	3931	
528.78446	4413	
572.31388	4239	
577.31096	7300	
578.27240	25256	1+
634.83979	4624	
643.34799	11593	
643.85009	9429	
677.33873	5561	
685.35103	5381	
685.85011	3900	
690.38987	7929	
704.36525	6700	
704.69870	6270	
705.03342	4408	
710.03534	25482	1+
710.36899	40690	1+
710.70279	34000	1+
716.04740	3676	
716.37940	5232	
759.41271	19841	1+
764.37157	5892	
777.42422	27570	1+
861.42536	77304	1+
872.49682	72528	1+
890.50807	108441	1+
958.48020	434537	1+
987.56237	13740	1+
1072.51454	5441	
1072.53696	33213	1+
1074.58349	5724	
1159.54820	4067	
1170.62669	33394	1+
1188.63634	53287	1+
1238.58874	26922	1+
1256.60119	5499	
1256.60667	189062	1+
END IONS

###FS:    #m/z: 1073.55741 #charge   2
###MaxRes:#m/z:  0.00000 #charge-128
###MS: 1282
###MSMS: 1284
BEGIN IONS
TITLE=Cmpd 418, AutoMSn(1073.5574), 21.7 min
RTINSECONDS=1303.43
SCANS=MS: 1282 MSMS: 1284
PEPMASS=1073.55741	115491
CHARGE=2+
366.13811	448	
409.21687	2232	1+
479.73824	378	
480.25498	7795	1+
578.27237	789	
690.39611	380	
872.49244	857	1+
890.51138	2112	1+
958.47808	1618	1+
995.02564	434	
995.51524	434	
1072.55251	993	
1073.04399	783	
1188.62742	368	
1189.63041	363	
1200.41204	394	
1201.08772	675	
1256.60237	819	
1257.61541	581	
2146.11238	46497	1+
END IONS

###FS:    #m/z: 987.23675 #charge   3
###MaxRes:#m/z:  0.00000 #charge-128
###MS: 1282
###MSMS: 1285
BEGIN IONS
TITLE=Cmpd 419, AutoMSn(987.2368), 21.7 min
RTINSECONDS=1303.93
SCANS=MS: 1282 MSMS: 1285
PEPMASS=987.23675	51879
CHARGE=3+
366.14183	462	
391.08153	300	
401.16806	348	1+
553.20639	273	1+
576.27384	368	
581.31647	251	
581.84711	336	
590.31055	559	1+
590.64332	735	1+
590.98069	892	1+
598.72362	317	
603.25290	2039	1+
603.58319	1757	1+
603.92424	989	
611.75000	1747	1+
630.68243	228	
631.34573	243	1+
632.60132	265	
639.67115	709	1+
640.00347	679	
640.34564	393	
657.22037	253	1+
667.33647	236	1+
672.70005	523	1+
673.02416	397	
673.37419	329	
704.61650	394	1+
704.94053	641	
715.71516	908	1+
716.03689	623	
716.37365	446	1+
748.72579	388	
749.39497	297	
753.45218	207	1+
768.07992	358	
795.43552	292	1+
796.62588	481	1+
802.34967	248	1+
834.97523	319	
853.54597	265	1+
855.84007	391	1+
881.23587	222	
881.56026	1416	1+
896.66962	592	1+
896.98869	290	1+
897.32471	359	
929.68738	457	1+
930.04541	463	1+
930.35889	245	
940.56858	318	1+
950.55175	634	1+
958.47932	466	1+
960.79747	225	
968.57722	3846	1+
983.99408	299	
994.52741	449	
1065.62760	1316	1+
1177.55620	527	1+
1275.76140	2104	1+
1435.79451	1065	1+
1538.60720	457	1+
1606.87601	1340	1+
1639.64947	898	1+
1769.92575	2888	1+
1807.73988	8384	1+
1894.77603	1315	1+
1916.99220	2772	1+
1951.79576	3034	1+
1967.91825	8095	1+
2016.06872	1469	1+
2111.82452	1361	1+
2145.10901	2969	1+
2226.87599	762	1+
2244.18425	935	1+
2386.85587	507	1+
END IONS

###FS:    #m/z: 1073.55891 #charge   2
###MaxRes:#m/z:  0.00000 #charge-128
###MS: 1286
###MSMS: 1287
BEGIN IONS
TITLE=Cmpd 420, AutoMSn(1073.5589), 21.8 min
RTINSECONDS=1306.96
SCANS=MS: 1286 MSMS: 1287
PEPMASS=1073.55891	135178
CHARGE=2+
366.13924	560	
381.23163	286	
409.21651	2041	1+
479.73578	284	
480.25635	5814	1+
578.27941	327	
657.24161	264	
690.39045	859	1+
777.43735	302	
872.49838	788	1+
890.50688	1986	1+
958.47681	1413	1+
994.52970	314	
1065.06975	259	
1072.57391	403	
1073.05478	808	
1188.63552	479	
1256.59728	1708	1+
1667.83529	307	
2146.10939	37813	1+
END IONS

###FS:    #m/z: 735.05122 #charge   3
###MaxRes:#m/z:  0.00000 #charge-128
###MS: 1286
###MSMS: 1288
BEGIN IONS
TITLE=Cmpd 421, AutoMSn(735.0512), 21.8 min
RTINSECONDS=1307.46
SCANS=MS: 1286 MSMS: 1288
PEPMASS=735.05122	56215
CHARGE=3+
353.16132	484	
359.17169	493	
431.21707	806	
466.25532	969	
501.24556	496	
501.74209	734	
521.25003	585	
522.79913	615	
536.76486	2177	
537.27295	3360	1+
566.30527	587	
578.27670	3154	1+
583.31192	681	
606.32082	586	
614.33309	1004	
614.82670	986	
685.35868	530	
724.37955	479	
729.37164	772	
729.70861	859	
732.39839	873	1+
735.37651	522	
740.39508	747	
747.41073	602	
764.37772	636	
816.43344	3075	1+
834.44450	2506	1+
861.42091	7540	1+
873.49271	490	
890.50945	636	
929.51747	5766	1+
947.52844	10147	1+
956.46381	858	1+
958.47913	44017	1+
1238.58510	2861	1+
1245.65679	3905	1+
1256.60640	15685	1+
1256.60949	712	
1342.72187	1784	1+
END IONS

###FS:    #m/z: 987.63682 #charge   3
###MaxRes:#m/z:  0.00000 #charge-128
###MS: 1286
###MSMS: 1289
BEGIN IONS
TITLE=Cmpd 422, AutoMSn(987.6368), 21.8 min
RTINSECONDS=1307.96
SCANS=MS: 1286 MSMS: 1289
PEPMASS=987.63682	50538
CHARGE=3+
366.14002	486	1+
469.79771	336	1+
524.31445	276	
530.21096	208	
576.27835	412	1+
577.16928	268	1+
581.84986	246	
590.64679	666	1+
590.98169	283	
591.31995	504	
598.72380	233	
603.25243	1441	1+
603.59091	906	1+
603.92015	709	
611.75393	304	1+
632.27105	270	
639.67290	611	1+
640.00139	387	
657.24000	396	1+
672.69508	445	1+
673.02842	461	
673.35583	232	
676.20397	240	1+
715.71160	550	
716.04816	243	
716.37188	303	
727.38976	467	
748.74579	292	1+
749.06686	308	
796.63443	220	
835.31421	270	
853.56557	323	1+
872.46449	237	1+
881.53448	1472	1+
896.68469	296	1+
929.66323	210	
947.89410	344	
948.39614	345	1+
950.55419	550	1+
957.48920	302	1+
968.57217	2909	1+
984.00129	247	
991.49216	360	1+
994.49250	485	
1019.64682	252	
1065.63526	991	1+
1116.45881	212	
1275.75072	1818	1+
1344.48170	507	1+
1344.97088	209	
1434.79952	934	1+
1606.86318	1077	1+
1639.63188	698	1+
1769.93275	2041	1+
1807.73759	6162	1+
1916.98879	1442	1+
1951.79126	1928	1+
1967.91116	5644	1+
1973.04930	398	1+
2016.07270	1143	1+
2111.80618	863	1+
2145.11079	2247	1+
2226.88998	729	1+
2244.18133	1063	1+
END IONS

###FS:    #m/z: 636.29568 #charge   2
###MaxRes:#m/z:  0.00000 #charge-128
###MS: 1290
###MSMS: 1291
BEGIN IONS
TITLE=Cmpd 423, AutoMSn(636.2957), 21.8 min
RTINSECONDS=1310.98
SCANS=MS: 1290 MSMS: 1291
PEPMASS=636.29568	58772
CHARGE=2+
344.11009	615	1+
363.19227	700	
367.15343	438	
395.77224	512	
417.19811	782	
432.11645	451	
447.55912	451	
449.21978	567	
458.17555	437	
467.68950	465	
468.18591	586	
476.20830	978	1+
476.57370	824	
476.90947	621	
482.16780	467	
488.17766	773	
510.18601	821	
510.25343	1329	1+
530.26271	909	1+
530.92856	478	
544.21738	1054	1+
567.28249	614	1+
567.60908	677	
567.94396	894	
579.19200	1609	1+
597.20029	2906	1+
600.27557	1127	1+
600.61888	619	
611.63168	433	
632.32321	1021	1+
635.30534	1285	1+
639.32050	746	1+
647.32374	1686	1+
655.76558	614	
682.28763	1847	1+
692.27302	1743	1+
710.28349	3596	1+
718.28661	617	
761.36304	2699	1+
805.30846	987	1+
817.79189	713	
824.32680	4816	1+
841.35562	2748	1+
869.76068	459	
898.42119	4861	1+
935.35758	1446	1+
952.38619	6258	1+
962.66818	617	
1011.51305	3660	1+
1053.40241	1526	1+
1070.42926	1181	1+
1124.59015	3751	1+
1235.61387	1092	1+
1253.63576	3262	1+
END IONS

###FS:    #m/z: 735.05217 #charge   3
###MaxRes:#m/z:  0.00000 #charge-128
###MS: 1290
###MSMS: 1292
BEGIN IONS
TITLE=Cmpd 424, AutoMSn(735.0522), 21.9 min
RTINSECONDS=1311.49
SCANS=MS: 1290 MSMS: 1292
PEPMASS=735.05217	45074
CHARGE=3+
359.17560	963	1+
417.72836	473	
434.23496	530	
478.73270	371	
486.74222	384	
501.74023	475	
521.24743	388	
522.80383	583	
536.76807	864	
566.31394	391	
578.27581	1960	1+
583.32095	1019	
605.31758	721	1+
611.28215	797	1+
614.33255	589	
619.79986	482	
623.33205	572	
626.33793	373	
671.86410	398	
677.33189	516	
685.35177	358	
729.37257	823	1+
729.71401	866	1+
747.40206	438	
749.49227	558	
764.37064	519	
797.44258	665	1+
816.43838	2286	1+
834.44128	1444	1+
853.47930	411	
861.42281	5774	1+
890.51008	1205	1+
924.52873	429	
929.50990	3503	1+
947.52892	5499	1+
947.54115	981	1+
958.47911	26737	1+
1037.49842	796	1+
1073.54020	2775	1+
1158.57896	1025	1+
1228.63530	1488	1+
1239.59222	1545	1+
1245.65825	555	
1246.65602	428	
1256.60806	10066	1+
1256.60866	393	
1445.71184	980	1+
1463.76457	1377	1+
END IONS

###FS:    #m/z: 848.05783 #charge   3
###MaxRes:#m/z:  0.00000 #charge-128
###MS: 1290
###MSMS: 1293
BEGIN IONS
TITLE=Cmpd 425, AutoMSn(848.0578), 21.9 min
RTINSECONDS=1311.99
SCANS=MS: 1290 MSMS: 1293
PEPMASS=848.05783	25331
CHARGE=3+
350.13634	366	1+
441.73986	208	
449.71162	465	1+
458.16408	190	
482.17201	331	
485.23350	171	
506.26847	277	
510.16513	578	
511.27820	179	
560.21957	155	
562.79874	209	
583.31008	513	1+
597.18628	373	1+
647.31801	241	
692.27765	334	1+
710.29041	233	
728.35458	215	1+
731.67567	340	
732.01147	273	
762.35599	333	1+
765.19003	391	
765.26175	422	
770.03776	284	
790.04291	222	1+
790.70616	199	
799.36074	164	
824.32053	356	1+
842.05865	540	1+
842.37831	761	1+
842.71983	482	
846.41562	348	1+
846.73901	464	1+
847.08681	282	
848.05912	3572	1+
848.39061	3784	1+
848.72217	2728	1+
853.39181	361	1+
854.89396	217	
890.49529	342	1+
898.41280	328	
899.43201	459	1+
904.39228	182	
952.38573	288	1+
958.46635	376	1+
958.48872	911	1+
1028.10224	184	
1098.45785	172	
1256.60697	473	1+
1427.68631	1024	1+
1590.75350	1255	1+
1718.82039	1166	1+
1832.88024	2425	1+
1945.95467	699	1+
2032.99421	881	1+
END IONS

###FS:    #m/z: 716.04402 #charge   3
###MaxRes:#m/z:  0.00000 #charge-128
###MS: 1294
###MSMS: 1295
BEGIN IONS
TITLE=Cmpd 426, AutoMSn(716.0440), 21.9 min
RTINSECONDS=1315.01
SCANS=MS: 1294 MSMS: 1295
PEPMASS=716.04402	158208
CHARGE=3+
355.16155	5899	
371.23939	5942	
390.70904	2627	
409.21926	3765	
425.21818	2618	
431.22006	2698	
438.19854	5830	
456.21141	2568	
486.26809	3219	
494.28657	4451	
555.78350	4159	
556.28401	2471	
568.29707	6135	1+
578.27879	14763	1+
583.31832	122484	1+
611.30289	2532	
619.82008	8858	
667.33610	3357	
673.35100	3666	
673.68787	3701	
677.34025	2400	
685.33704	8103	1+
690.39272	3269	
696.38885	22722	1+
703.33912	4262	
704.35939	6321	1+
704.69933	3188	
710.03494	10188	1+
710.36705	16362	1+
710.70718	11745	
759.41179	7558	1+
764.37310	2700	
777.42286	11239	1+
780.40514	2672	
797.43890	29105	1+
861.42545	31069	1+
867.43887	18058	1+
872.49773	32765	1+
885.44504	34861	1+
890.50836	44667	1+
926.48845	18100	1+
958.48188	179428	1+
964.48443	3442	1+
1072.53660	12960	1+
1133.58789	15129	1+
1151.60505	2534	
1151.60902	94948	1+
1170.62817	14141	1+
1188.64007	21549	1+
1239.60828	32590	1+
1256.60877	80195	1+
1285.68638	10915	1+
1322.64320	35863	1+
1340.65073	20582	1+
1435.72613	18338	1+
END IONS

###FS:    #m/z: 636.05030 #charge   3
###MaxRes:#m/z:  0.00000 #charge-128
###MS: 1294
###MSMS: 1296
BEGIN IONS
TITLE=Cmpd 427, AutoMSn(636.0503), 21.9 min
RTINSECONDS=1315.51
SCANS=MS: 1294 MSMS: 1296
PEPMASS=636.05030	111868
CHARGE=3+
343.13759	811	1+
350.13093	909	
355.64794	698	
363.09493	1147	
417.19954	954	
476.19831	2198	1+
476.57558	1573	
476.90982	1563	
488.17691	645	
510.25174	1391	
527.20266	1723	
530.93136	896	
531.24985	1113	1+
535.71906	1015	
536.21893	639	
544.21383	1810	1+
558.22304	1153	1+
562.29000	3071	1+
567.61018	1531	1+
567.94758	1753	
568.27879	996	
573.62080	674	
573.94892	818	
579.19834	1970	1+
581.94692	1165	
597.19896	3880	1+
599.94997	1515	1+
600.27111	2184	1+
606.28503	685	
618.29688	1073	1+
632.03411	578	
632.31943	974	1+
634.32695	959	1+
636.33062	1125	1+
647.32610	2171	1+
682.29159	595	
692.27081	2534	1+
696.84988	583	
710.28197	3896	1+
718.28745	596	
761.35717	3998	1+
787.36450	1308	1+
805.31672	1496	1+
824.32651	6066	1+
841.35515	3068	1+
851.40573	1483	
851.90096	933	
898.42268	7773	1+
935.36541	1884	1+
952.38432	9876	1+
962.66282	1027	
1011.49891	5964	1+
1124.59898	5309	1+
1253.62856	4807	1+
1340.67154	15242	1+
1409.69753	2420	1+
1427.70770	39845	1+
1590.76831	18175	1+
1718.83707	2263	1+
1797.83248	2364	1+
1832.87011	2720	1+
END IONS

###FS:    #m/z: 848.05773 #charge   3
###MaxRes:#m/z:  0.00000 #charge-128
###MS: 1294
###MSMS: 1297
BEGIN IONS
TITLE=Cmpd 428, AutoMSn(848.0577), 21.9 min
RTINSECONDS=1316.01
SCANS=MS: 1294 MSMS: 1297
PEPMASS=848.05773	47366
CHARGE=3+
307.11757	177	
332.12243	218	1+
350.13779	278	
363.09373	222	
367.15978	235	
482.17314	414	1+
510.17128	589	1+
579.19390	191	
581.31372	184	
583.31954	1552	1+
591.30855	181	
597.20305	237	
627.32360	210	
647.31539	258	
654.76248	174	
670.83781	177	
671.33901	187	
682.29244	290	1+
710.29165	290	
714.35497	491	
714.86670	229	
761.35366	248	1+
770.02683	179	
770.34543	488	1+
790.37298	309	1+
799.35671	324	1+
842.39918	756	1+
842.70514	450	
843.05492	300	
846.40583	380	1+
846.77252	319	1+
848.05390	3151	1+
848.39204	3007	1+
848.72265	2792	1+
853.38406	362	1+
859.91124	204	
860.43073	524	1+
898.42284	1090	1+
952.39435	176	
958.49263	727	1+
1017.00974	363	
1017.49515	211	
1028.09487	176	
1108.50732	230	
1151.59859	586	1+
1590.77491	1096	1+
1832.86251	1779	1+
1945.96778	685	1+
END IONS

###FS:    #m/z: 714.36547 #charge   3
###MaxRes:#m/z:  0.00000 #charge-128
###MS: 1298
###MSMS: 1299
BEGIN IONS
TITLE=Cmpd 429, AutoMSn(714.3655), 22.0 min
RTINSECONDS=1319.03
SCANS=MS: 1298 MSMS: 1299
PEPMASS=714.36547	428614
CHARGE=3+
355.16234	11756	
371.23969	11904	
390.70765	6118	
425.21781	6060	
438.19805	10604	
456.20896	6437	
486.26754	6526	
525.23176	4505	
555.78395	8986	
556.28570	5422	
583.31864	258881	1+
611.30563	4520	
619.81981	15346	
667.33527	7061	
673.35141	7445	
673.68772	8566	
674.02202	4935	
685.33391	13109	1+
696.38937	46652	1+
703.34449	17242	1+
710.36788	8945	
710.70341	8671	
711.03537	4951	
727.37385	4699	
777.42389	4646	
780.40488	4527	
797.43933	66843	1+
861.42404	18613	1+
867.43742	39437	1+
872.49858	12115	1+
885.44522	76735	1+
890.50904	22401	1+
926.48807	39761	1+
958.47579	19460	1+
958.48202	79321	1+
1054.55422	4604	
1133.58810	30953	1+
1151.60328	6576	
1151.60766	194461	1+
1188.63573	5527	
1239.61292	52571	1+
1256.60928	46609	1+
1322.64294	79428	1+
1340.65395	44752	1+
1435.72592	39023	1+
END IONS

###FS:    #m/z: 1071.04080 #charge   2
###MaxRes:#m/z:  0.00000 #charge-128
###MS: 1298
###MSMS: 1300
BEGIN IONS
TITLE=Cmpd 430, AutoMSn(1071.0408), 22.0 min
RTINSECONDS=1319.54
SCANS=MS: 1298 MSMS: 1300
PEPMASS=1071.04080	86915
CHARGE=2+
366.14391	617	
371.23824	580	
398.21881	260	
409.21426	416	
479.74015	205	
480.25627	1171	1+
487.26577	237	
497.25175	199	
515.27142	203	
583.31383	3279	1+
598.28759	191	
616.29861	630	1+
667.31792	217	
685.33438	239	
696.40259	203	
697.36645	827	1+
703.33621	262	
706.16385	356	
797.44343	565	1+
885.44174	515	1+
926.44842	192	
938.22991	326	
958.48225	419	1+
1010.03600	198	
1017.50207	304	
1018.04535	213	
1086.47383	200	
1151.60037	729	
1152.60602	251	
1239.64643	310	
1339.67492	387	
1340.69143	249	
1853.93985	11914	1+
2036.04631	24601	1+
END IONS

###FS:    #m/z: 636.29676 #charge   2
###MaxRes:#m/z:  0.00000 #charge-128
###MS: 1298
###MSMS: 1301
BEGIN IONS
TITLE=Cmpd 431, AutoMSn(636.2968), 22.0 min
RTINSECONDS=1320.04
SCANS=MS: 1298 MSMS: 1301
PEPMASS=636.29676	97953
CHARGE=2+
341.64735	684	
343.13584	557	1+
355.64494	519	
363.18548	595	
412.16729	1160	1+
417.19292	803	
422.17762	452	
427.95015	526	
447.56871	648	
468.17241	533	
476.19496	1191	1+
476.58231	577	
476.91373	845	
510.18035	784	
510.25526	987	
530.26502	1132	1+
545.20605	743	1+
558.22028	709	
567.61148	985	1+
567.94347	1034	
568.25939	1190	1+
573.27010	540	1+
579.19217	1698	1+
597.19560	3315	1+
599.95129	617	
600.27461	1198	1+
600.62187	421	
606.28970	565	
618.29839	965	1+
632.30602	436	
633.31682	1124	1+
638.32896	418	
639.33128	806	1+
647.32201	1491	1+
654.75381	1434	1+
692.27170	2528	1+
696.35420	424	
710.28384	2274	1+
718.29119	789	1+
761.36224	2180	1+
786.89542	432	
787.36820	937	1+
805.32928	429	
806.31426	942	1+
824.32512	5005	1+
841.35661	1370	1+
851.40012	701	
851.89533	552	
898.42824	4975	1+
917.42393	621	
935.35406	1624	1+
952.38190	6376	1+
1011.49700	3796	1+
1053.40473	1696	1+
1069.42323	1709	1+
1124.59112	4127	1+
1253.62891	3590	1+
1263.06293	1106	1+
END IONS

###FS:    #m/z: 714.36475 #charge   3
###MaxRes:#m/z:  0.00000 #charge-128
###MS: 1302
###MSMS: 1303
BEGIN IONS
TITLE=Cmpd 432, AutoMSn(714.3647), 22.1 min
RTINSECONDS=1323.07
SCANS=MS: 1302 MSMS: 1303
PEPMASS=714.36475	490737
CHARGE=3+
355.16212	12187	
371.23871	11051	
390.70685	5132	
425.21877	4500	
438.19916	11607	
456.20913	6134	
486.26517	6981	
500.26700	4546	
525.23351	4526	
555.78440	7248	
556.28636	4754	
583.31797	250524	1+
611.30507	4256	
619.82166	13379	
667.33828	6783	
667.68135	4321	
673.35084	6728	
673.68612	6996	
685.33119	13137	1+
696.38788	46272	1+
703.34312	14513	1+
710.37088	5945	
710.70408	4081	
727.37082	4593	
797.43832	65270	1+
861.42091	7804	
867.43631	35679	1+
872.49463	4923	
885.44454	72919	1+
890.50838	12802	1+
926.49201	18222	
958.48007	62317	1+
1054.55369	4263	
1133.58648	31083	1+
1151.60433	5896	
1151.60864	185348	1+
1239.61327	49786	1+
1256.60840	28289	1+
1322.64091	72316	1+
1340.65100	43346	1+
1435.72377	39700	1+
1853.96055	22707	1+
END IONS

###FS:    #m/z: 1071.03995 #charge   2
###MaxRes:#m/z:  0.00000 #charge-128
###MS: 1302
###MSMS: 1304
BEGIN IONS
TITLE=Cmpd 433, AutoMSn(1071.0400), 22.1 min
RTINSECONDS=1323.57
SCANS=MS: 1302 MSMS: 1304
PEPMASS=1071.03995	95126
CHARGE=2+
366.13703	501	
371.23923	850	1+
387.72571	297	
402.18116	207	
409.21537	177	
480.25023	866	1+
487.26152	213	
497.24573	300	
515.26363	153	
578.27127	203	
583.31721	3123	1+
598.30231	172	
615.30575	319	1+
696.38878	550	1+
699.37511	211	
703.34034	403	1+
706.15783	196	
797.43908	448	1+
885.43878	344	1+
890.51627	223	
899.96990	162	
926.47065	357	
926.96977	153	
958.47770	175	
958.48697	1431	1+
1017.51027	196	
1018.01271	271	
1072.56039	141	
1151.60244	579	
1152.60633	335	
1238.63903	200	
1256.57795	221	
1339.69387	187	
1853.94061	9450	1+
1854.93459	155	
2036.04372	16953	1+
END IONS

###FS:    #m/z: 925.19251 #charge   3
###MaxRes:#m/z:  0.00000 #charge-128
###MS: 1302
###MSMS: 1305
BEGIN IONS
TITLE=Cmpd 434, AutoMSn(925.1925), 22.1 min
RTINSECONDS=1324.07
SCANS=MS: 1302 MSMS: 1305
PEPMASS=925.19251	66234
CHARGE=3+
346.17763	439	
366.13769	1023	1+
389.15021	587	1+
402.23324	1093	1+
437.18287	4413	1+
459.25792	1060	1+
479.73905	860	1+
515.31795	239	
522.27257	435	1+
525.27989	338	
544.23376	291	1+
550.25925	1883	1+
563.21349	365	1+
581.29122	230	
583.30536	342	1+
590.30913	442	
614.36416	309	1+
616.28894	422	1+
625.29367	300	
658.24785	334	1+
660.30117	306	1+
665.29387	1445	1+
726.27521	305	
729.82113	521	1+
749.34815	241	1+
752.33506	755	1+
778.71142	2535	1+
779.04880	2583	1+
779.38241	1773	1+
786.35414	1246	1+
786.86521	246	1+
796.86892	223	
797.36508	489	1+
814.36957	266	
816.71105	362	1+
817.38314	294	1+
821.35089	1070	1+
836.38258	229	
839.36728	1533	1+
845.38159	273	1+
851.38992	256	1+
859.86239	293	1+
897.43001	484	1+
910.42888	338	1+
920.45495	963	1+
924.42681	1376	
924.71297	273	
948.12543	239	
953.46730	1317	1+
953.80408	1581	1+
954.13953	1122	1+
958.48990	371	1+
959.48786	376	1+
982.82248	482	1+
983.13681	351	
1007.45958	403	1+
1011.81238	328	
1012.14461	300	
1049.84659	257	
1050.17961	608	
1050.48850	502	
1050.82995	269	
1086.85948	919	1+
1087.49236	307	
1088.21199	278	
1088.52021	235	
1141.20091	344	
1141.87636	448	
1363.62786	2050	1+
1459.65494	635	1+
1477.70886	520	1+
1500.75190	1395	1+
1573.70411	743	1+
1587.76047	2531	1+
1603.72105	556	1+
1620.71522	1557	1+
1643.74650	753	1+
1710.79861	871	1+
1711.32339	925	1+
1734.76021	1982	1+
1750.83001	6837	1+
1813.78326	421	1+
1830.82788	933	1+
1832.84584	833	1+
1840.36016	1043	1+
1840.89574	1471	1+
1848.88391	14206	1+
1849.36549	4261	1+
1855.89300	525	1+
1856.39937	354	1+
1859.84478	516	1+
1946.91824	1352	1+
1962.97604	1754	1+
2077.02918	2115	1+
2334.12340	864	1+
END IONS

###FS:    #m/z: 925.19396 #charge   3
###MaxRes:#m/z:  0.00000 #charge-128
###MS: 1306
###MSMS: 1307
BEGIN IONS
TITLE=Cmpd 435, AutoMSn(925.1940), 22.1 min
RTINSECONDS=1327.09
SCANS=MS: 1306 MSMS: 1307
PEPMASS=925.19396	75690
CHARGE=3+
366.14429	719	1+
372.13579	248	
389.14807	669	1+
395.76385	452	
402.23699	1492	1+
409.19531	244	1+
411.22821	337	
437.18450	3872	1+
459.26278	725	1+
465.77884	294	1+
479.22610	432	1+
485.20675	404	1+
515.30897	381	1+
522.26867	510	1+
525.27107	235	
545.21883	361	1+
550.26202	1509	1+
583.30216	600	1+
625.30666	264	
636.31398	358	1+
657.23466	358	
665.29856	1347	1+
682.82480	823	1+
752.33219	785	1+
777.36137	328	1+
778.71340	1942	1+
779.04401	2319	1+
779.37951	1659	1+
783.36098	213	1+
802.44105	342	
821.36499	995	1+
822.90873	257	1+
839.36235	1698	1+
845.38611	262	
851.91511	242	
852.14477	316	
854.40991	270	1+
856.16027	387	
856.65345	320	
859.39556	585	1+
897.43814	333	1+
910.92701	257	
924.42675	1351	
924.69200	2563	1+
928.43212	736	1+
929.91752	477	1+
953.47436	658	
953.80690	937	1+
954.14246	929	1+
954.48134	844	1+
958.47893	862	1+
982.81512	431	1+
983.12561	331	
1011.82313	315	
1012.81498	252	
1049.83242	814	1+
1050.16159	750	
1050.51309	498	
1087.86434	378	
1088.19873	242	
1088.53209	258	
1119.52329	365	1+
1141.21220	234	
1141.52614	388	
1363.62804	1935	1+
1459.67442	705	1+
1477.71951	619	1+
1500.72657	1751	1+
1571.70816	505	1+
1587.76813	2194	1+
1592.71677	1123	1+
1604.69979	474	1+
1620.70917	1501	1+
1709.80868	873	1+
1734.76872	2385	1+
1750.83153	5659	1+
1803.82890	353	1+
1830.82005	642	1+
1840.37023	1506	1+
1840.85864	1468	1+
1848.89019	14119	1+
1849.37838	4923	1+
1856.35851	427	1+
1859.84904	626	1+
1929.88600	519	1+
1946.91661	1615	1+
1962.99022	1734	1+
2077.03066	1740	1+
2334.09883	719	1+
END IONS

###FS:    #m/z: 1071.03804 #charge   2
###MaxRes:#m/z:  0.00000 #charge-128
###MS: 1306
###MSMS: 1308
BEGIN IONS
TITLE=Cmpd 436, AutoMSn(1071.0380), 22.1 min
RTINSECONDS=1327.6
SCANS=MS: 1306 MSMS: 1308
PEPMASS=1071.03804	67182
CHARGE=2+
366.13887	397	
371.23913	496	
422.20738	108	
497.25343	257	
515.24862	105	
581.31965	118	
583.31918	1567	1+
616.29399	180	
657.22639	176	
696.41377	134	
697.37846	596	1+
703.35096	121	
808.52293	189	
885.43395	330	1+
890.50486	193	
936.73677	108	
938.23759	190	
958.48470	987	1+
1017.52198	135	
1018.01122	190	
1028.14738	142	
1151.61317	249	
1152.59825	325	
1238.63343	157	
1239.63972	175	
1271.63163	143	
1340.67838	170	
1341.69206	133	
1853.93465	4884	1+
1854.89999	149	
2036.04784	7836	1+
END IONS

###FS:    #m/z: 764.38985 #charge   3
###MaxRes:#m/z:  0.00000 #charge-128
###MS: 1306
###MSMS: 1309
BEGIN IONS
TITLE=Cmpd 437, AutoMSn(764.3899), 22.1 min
RTINSECONDS=1328.1
SCANS=MS: 1306 MSMS: 1309
PEPMASS=764.38985	43989
CHARGE=3+
375.19686	171	
417.72887	241	
468.18925	294	
479.23206	350	
486.74489	353	
508.78010	237	
514.25686	328	
514.76060	279	
531.77973	449	1+
567.79608	191	
571.30473	213	
578.27661	1195	1+
580.81786	337	
581.28123	1309	1+
606.30471	488	
606.80273	233	
614.28135	172	
614.82198	281	
649.34355	292	
649.82887	220	
652.30717	1424	1+
667.83574	181	
677.33084	290	
752.71540	172	
761.40883	295	1+
764.35845	344	
765.40154	725	1+
776.45827	321	
861.42537	545	1+
861.43030	2883	1+
875.44651	233	
931.46340	2799	1+
949.47499	1922	1+
958.48057	15504	1+
1044.53417	4341	1+
1062.55494	3399	1+
1229.59606	10952	1+
1315.66252	1394	1+
1333.67671	213	
1334.66663	247	
END IONS

###FS:    #m/z: 735.05140 #charge   3
###MaxRes:#m/z:  0.00000 #charge-128
###MS: 1310
###MSMS: 1311
BEGIN IONS
TITLE=Cmpd 438, AutoMSn(735.0514), 22.2 min
RTINSECONDS=1331.13
SCANS=MS: 1310 MSMS: 1311
PEPMASS=735.05140	70270
CHARGE=3+
353.15755	841	
466.23613	1436	
474.26913	903	
522.79989	1205	
523.29211	732	
536.76485	1393	
537.27732	6058	1+
576.31293	1012	
576.81132	646	
578.27136	3915	1+
583.31755	2562	1+
605.82094	713	
606.30905	592	
614.33144	783	
614.81698	793	
619.80303	952	
623.33391	658	
628.80824	11984	1+
671.85886	1053	
672.35890	683	
677.33950	638	
685.34754	729	
729.37012	2127	1+
729.71082	700	
730.05491	764	
747.40933	1863	1+
764.37640	1067	1+
816.43622	5720	1+
834.44726	4097	1+
861.42301	9050	1+
929.51860	10027	1+
947.52881	11534	1+
958.47940	47594	1+
959.90638	576	
1072.51305	656	
1239.59694	3404	1+
1245.65476	1300	
1246.66238	1034	
1256.60270	865	
1257.61265	12138	1+
END IONS

###FS:    #m/z: 925.19480 #charge   3
###MaxRes:#m/z:  0.00000 #charge-128
###MS: 1310
###MSMS: 1312
BEGIN IONS
TITLE=Cmpd 439, AutoMSn(925.1948), 22.2 min
RTINSECONDS=1331.63
SCANS=MS: 1310 MSMS: 1312
PEPMASS=925.19480	58041
CHARGE=3+
346.16704	204	
366.13656	387	
372.13748	211	
389.15170	265	
402.23591	709	1+
409.18245	237	1+
411.23168	249	
437.18173	2671	1+
444.08603	253	
459.25529	890	1+
485.22251	318	1+
522.26138	308	1+
550.28038	428	
584.30079	314	1+
586.27340	211	
657.23418	271	
665.29596	1055	1+
682.31847	450	1+
739.85834	226	
752.32850	755	1+
778.71132	1347	1+
779.04335	1135	1+
779.38027	755	
786.86495	211	
803.35790	301	
821.35389	450	1+
839.35602	847	1+
897.42059	244	
910.42737	282	1+
915.89547	241	1+
916.69375	273	1+
919.67802	308	1+
921.17818	272	
924.42520	879	
928.43283	350	1+
953.47275	571	1+
953.80718	390	
954.13601	342	
958.48427	609	1+
982.82277	202	
1049.83114	209	
1050.16700	227	
1050.50549	475	
1087.86380	288	
1088.18601	307	
1363.64305	205	
1364.64438	461	1+
1459.66855	530	1+
1500.74782	1050	1+
1587.76413	1783	1+
1591.73365	747	1+
1620.70215	729	1+
1734.77696	959	1+
1750.83079	3761	1+
1839.84645	1003	1+
1848.88382	7678	1+
1849.38235	2259	1+
1946.91499	1136	1+
1962.97529	1224	1+
2077.01945	823	1+
END IONS

###FS:    #m/z: 682.35954 #charge   3
###MaxRes:#m/z:  0.00000 #charge-128
###MS: 1310
###MSMS: 1313
BEGIN IONS
TITLE=Cmpd 440, AutoMSn(682.3595), 22.2 min
RTINSECONDS=1332.13
SCANS=MS: 1310 MSMS: 1313
PEPMASS=682.35954	25585
CHARGE=3+
379.21431	298	1+
385.72031	429	1+
438.19205	229	1+
443.76262	344	
473.28004	177	
478.72997	178	
494.79220	177	
521.28838	176	
526.77713	205	
535.28424	318	
535.77957	492	1+
537.27743	248	
544.29172	244	1+
569.29439	512	1+
576.30937	354	
578.26642	1164	1+
583.30846	1619	1+
583.80067	230	
589.33824	557	1+
592.82675	298	
593.33037	283	
619.80414	300	1+
658.36399	1383	1+
676.37977	468	
676.83856	370	1+
677.01702	227	
677.35543	1042	1+
679.34788	1086	1+
682.35166	607	1+
684.34623	890	1+
685.84557	208	
735.87050	207	
760.41085	175	
761.46180	467	1+
770.42109	326	
771.45141	2017	1+
777.42086	222	1+
787.42724	227	
789.45879	5629	1+
797.44212	206	
799.85904	324	
861.42722	2874	1+
867.46997	1917	1+
872.48091	181	
890.50565	579	1+
955.50215	231	1+
958.48012	12363	1+
969.89637	242	
972.51608	375	1+
973.54916	232	
1072.51285	204	
1087.58975	1486	1+
1239.62276	378	1+
1256.60981	3025	1+
1354.69191	568	1+
1364.70891	555	1+
1371.71326	2849	1+
END IONS

###FS:    #m/z: 735.05100 #charge   3
###MaxRes:#m/z:  0.00000 #charge-128
###MS: 1314
###MSMS: 1315
BEGIN IONS
TITLE=Cmpd 441, AutoMSn(735.0510), 22.3 min
RTINSECONDS=1335.16
SCANS=MS: 1314 MSMS: 1315
PEPMASS=735.05100	87952
CHARGE=3+
353.15502	866	
431.21847	744	
466.24061	1917	
474.27282	736	
519.73589	854	
522.79504	1378	
523.28812	655	
536.76676	1371	
537.27508	7035	1+
576.30387	723	
578.27010	3820	1+
583.31886	2083	1+
605.81445	630	
606.31816	618	
611.28886	724	
619.80940	719	
623.34006	715	
677.33998	1035	
685.34579	965	
729.37402	1795	1+
729.71401	920	
730.04138	702	
747.40541	1587	1+
764.37232	607	
816.43556	5607	1+
834.44478	5767	1+
861.42437	8343	1+
929.51996	9011	1+
947.52801	10484	1+
958.48012	50421	1+
1072.52288	946	
1131.62159	584	
1227.64625	2679	1+
1239.59055	3738	1+
1245.65906	1505	
1246.66621	854	
1256.60173	843	
1256.60765	21461	1+
1257.61495	607	
1342.71553	2376	1+
END IONS

###FS:    #m/z: 754.05912 #charge   3
###MaxRes:#m/z:  0.00000 #charge-128
###MS: 1314
###MSMS: 1316
BEGIN IONS
TITLE=Cmpd 442, AutoMSn(754.0591), 22.3 min
RTINSECONDS=1335.66
SCANS=MS: 1314 MSMS: 1316
PEPMASS=754.05912	15243
CHARGE=3+
372.14650	182	
402.23954	181	
410.18998	142	
434.21051	138	
437.20599	304	1+
445.20574	127	
477.73517	236	1+
479.22912	149	
486.75279	369	1+
499.24175	133	
501.74910	280	1+
523.25440	193	
536.76704	365	
551.28578	128	
551.82998	216	
578.26824	359	1+
580.28282	186	
583.31111	339	1+
594.30512	690	1+
597.30322	136	
606.28540	161	
619.80717	395	1+
635.79095	153	
643.33644	192	
651.83277	128	
750.37272	140	
751.34116	324	1+
753.33558	302	1+
756.38807	447	1+
764.37257	129	
855.37703	147	
861.42075	1230	1+
872.47044	157	
873.45378	731	1+
891.47192	326	1+
930.50901	129	
954.42819	158	
958.48013	6410	1+
973.49162	382	1+
986.53907	868	1+
1004.55170	1437	1+
1015.10083	325	
1073.54041	639	1+
1237.57209	468	1+
1256.60308	2009	1+
1256.61067	215	
END IONS

###FS:    #m/z: 851.39779 #charge   3
###MaxRes:#m/z:  0.00000 #charge-128
###MS: 1314
###MSMS: 1317
BEGIN IONS
TITLE=Cmpd 443, AutoMSn(851.3978), 22.3 min
RTINSECONDS=1336.16
SCANS=MS: 1314 MSMS: 1317
PEPMASS=851.39779	14632
CHARGE=3+
331.13736	195	
366.13490	222	
376.12723	154	
402.24780	280	
459.17335	283	
477.17580	218	
481.25160	154	
572.25147	619	1+
583.31012	315	1+
590.26061	365	1+
595.76098	197	
622.28643	267	1+
728.36138	253	
728.86882	248	
753.32152	305	
782.36751	336	1+
783.87862	147	
790.71663	206	
801.29915	165	
846.07343	159	
848.04709	295	1+
848.39219	556	1+
851.73487	174	
852.07747	261	
852.39771	198	
854.89512	155	
855.39750	188	
900.42099	193	
900.92271	207	
958.48429	656	1+
1038.99602	151	
1089.53543	204	
1105.55692	197	
1652.78109	714	1+
1962.92891	651	1+
END IONS

###FS:    #m/z: 735.05098 #charge   3
###MaxRes:#m/z:  0.00000 #charge-128
###MS: 1318
###MSMS: 1319
BEGIN IONS
TITLE=Cmpd 444, AutoMSn(735.0510), 22.3 min
RTINSECONDS=1339.19
SCANS=MS: 1318 MSMS: 1319
PEPMASS=735.05098	77151
CHARGE=3+
353.15947	557	
417.73126	575	
431.21508	1022	
466.24949	1254	
478.73406	562	
520.26366	615	
522.80286	680	
536.76766	1083	
537.27473	5239	1+
578.26826	2506	1+
583.31452	809	
606.30204	524	
611.28484	532	
619.80251	793	
671.86559	682	
672.35627	632	
677.33698	553	
729.37858	734	
729.71373	812	
730.03697	485	
747.40911	1307	1+
764.37494	587	
816.43495	4185	1+
834.44471	3267	1+
861.42544	5763	1+
929.52020	7254	1+
947.53182	8207	1+
958.47950	37353	1+
958.87211	501	
1072.50705	599	
1159.55468	568	
1227.64437	1888	1+
1239.59226	2339	1+
1245.66623	910	
1246.65793	851	
1256.59147	716	
1256.60889	15063	1+
END IONS

###FS:    #m/z: 847.07480 #charge   3
###MaxRes:#m/z:  0.00000 #charge-128
###MS: 1318
###MSMS: 1320
BEGIN IONS
TITLE=Cmpd 445, AutoMSn(847.0748), 22.3 min
RTINSECONDS=1339.69
SCANS=MS: 1318 MSMS: 1320
PEPMASS=847.07480	18307
CHARGE=3+
331.14572	667	1+
388.17250	234	1+
390.10991	186	
417.19669	143	
458.20609	294	1+
485.24363	271	
560.21210	275	1+
572.25621	249	1+
578.26367	189	
583.31019	415	1+
590.27036	158	
590.82277	192	
591.20290	164	
628.80600	139	
647.24982	139	
648.34436	302	
704.26620	183	
728.34687	187	
728.85296	232	1+
754.40811	228	
761.28564	220	1+
790.37144	420	1+
790.70306	689	1+
791.04585	422	
826.90661	166	
841.40002	158	
844.37644	278	1+
847.07143	688	1+
847.40621	417	1+
847.73327	590	1+
850.67846	256	
853.05210	140	
882.47246	163	
889.96705	138	
900.41809	200	
958.48044	1034	1+
990.46487	149	
1084.50035	139	
1105.54396	153	
1106.03280	141	
END IONS

###FS:    #m/z: 415.25281 #charge   1
###MaxRes:#m/z:  0.00000 #charge-128
###MS: 1318
###MSMS: 1321
BEGIN IONS
TITLE=Cmpd 446, AutoMSn(415.2528), 22.3 min
RTINSECONDS=1340.19
SCANS=MS: 1318 MSMS: 1321
PEPMASS=415.25281	16811
CHARGE=1+
394.26074	125	
400.28905	100	
414.24121	111	
415.18529	100	
END IONS

###FS:    #m/z: 415.25323 #charge   1
###MaxRes:#m/z:  0.00000 #charge-128
###MS: 1322
###MSMS: 1323
BEGIN IONS
TITLE=Cmpd 447, AutoMSn(415.2532), 22.4 min
RTINSECONDS=1343.23
SCANS=MS: 1322 MSMS: 1323
PEPMASS=415.25323	25491
CHARGE=1+
344.21153	104	
399.29486	111	
412.24252	144	
414.27165	141	
END IONS

###FS:    #m/z: 847.07591 #charge   3
###MaxRes:#m/z:  0.00000 #charge-128
###MS: 1322
###MSMS: 1324
BEGIN IONS
TITLE=Cmpd 448, AutoMSn(847.0759), 22.4 min
RTINSECONDS=1343.73
SCANS=MS: 1322 MSMS: 1324
PEPMASS=847.07591	20186
CHARGE=3+
331.14297	138	
366.14080	235	
377.71801	186	
434.22491	130	
445.18250	152	
479.74956	186	
485.23367	228	1+
498.29294	234	
560.21200	273	1+
574.23164	128	
578.28696	159	
583.33417	165	
590.81366	169	
647.26437	170	
648.34411	210	
655.77417	161	
754.40496	392	1+
784.70595	163	
790.37745	309	1+
790.70669	267	
791.05567	210	
842.38918	126	
843.45915	352	1+
847.41471	653	1+
847.73870	484	1+
848.08487	412	
851.73759	127	
861.41836	377	1+
958.47049	196	
959.48414	680	1+
981.95351	146	
1105.04576	203	
1106.04698	198	
1185.54164	175	
1455.68932	530	1+
1979.98900	395	1+
END IONS

###FS:    #m/z: 437.23890 #charge   1
###MaxRes:#m/z:  0.00000 #charge-128
###MS: 1322
###MSMS: 1325
BEGIN IONS
TITLE=Cmpd 449, AutoMSn(437.2389), 22.4 min
RTINSECONDS=1344.23
SCANS=MS: 1322 MSMS: 1325
PEPMASS=437.23890	6064
CHARGE=1+
382.20679	111	
416.26622	117	
420.27629	169	
434.25309	485	1+
436.26884	292	
437.23656	5946	1+
END IONS

###FS:    #m/z: 733.37038 #charge   3
###MaxRes:#m/z:  0.00000 #charge-128
###MS: 1326
###MSMS: 1327
BEGIN IONS
TITLE=Cmpd 450, AutoMSn(733.3704), 22.5 min
RTINSECONDS=1347.27
SCANS=MS: 1326 MSMS: 1327
PEPMASS=733.37038	34038
CHARGE=3+
355.16239	2080	1+
371.24134	1049	
419.21375	566	
428.21623	422	
431.21516	566	
438.19893	2261	1+
455.21963	1511	1+
483.23665	510	
486.26323	690	
500.75314	781	
511.26450	487	
525.22925	744	
537.27396	2159	1+
543.23960	545	
568.29673	1239	1+
578.28132	968	
581.30279	599	
583.31802	24312	1+
584.79384	551	
611.30137	501	
626.29351	581	
641.30193	1186	1+
677.34007	717	
681.33324	423	
685.84846	462	
696.40092	2921	1+
733.37514	446	
736.37471	437	
754.38491	2561	1+
755.88842	456	
797.44964	4263	1+
816.43015	955	1+
834.43844	557	
837.42037	1407	1+
855.43324	2841	1+
861.42466	2352	1+
869.15913	482	
906.45770	1546	1+
924.46089	6354	1+
926.48494	3057	1+
929.50824	3520	1+
942.46523	6393	1+
947.53256	3332	1+
958.48123	15938	1+
1054.54926	480	
1133.58483	2932	1+
1151.60912	16710	1+
1238.62752	3021	1+
1245.64838	440	
1256.60880	7468	1+
1296.62417	4151	1+
1379.66522	6145	1+
1397.67749	2807	1+
1460.78570	6292	1+
1492.75454	4688	1+
END IONS

###FS:    #m/z: 415.25280 #charge   1
###MaxRes:#m/z:  0.00000 #charge-128
###MS: 1326
###MSMS: 1328
BEGIN IONS
TITLE=Cmpd 451, AutoMSn(415.2528), 22.5 min
RTINSECONDS=1347.77
SCANS=MS: 1326 MSMS: 1328
PEPMASS=415.25280	30669
CHARGE=1+
396.28187	107	
413.20675	124	
END IONS

###FS:    #m/z: 847.07450 #charge   3
###MaxRes:#m/z:  0.00000 #charge-128
###MS: 1326
###MSMS: 1329
BEGIN IONS
TITLE=Cmpd 452, AutoMSn(847.0745), 22.5 min
RTINSECONDS=1348.27
SCANS=MS: 1326 MSMS: 1329
PEPMASS=847.07450	15396
CHARGE=3+
366.14311	177	
390.11023	171	
431.19436	114	
485.24843	166	
489.77371	152	
498.79504	108	
546.82448	211	
560.20502	300	1+
578.26505	197	
583.31962	311	1+
585.21705	109	
590.82848	122	
615.29163	109	
648.83491	193	
728.35804	228	
728.86144	179	
765.74966	160	
765.85843	132	
785.37004	116	
790.37552	170	
790.73098	138	
791.03716	172	
843.44075	181	
847.07794	152	
848.06002	327	1+
861.42834	111	
890.41844	122	
958.47480	631	1+
958.48801	144	
1693.76445	662	1+
2209.06766	420	1+
END IONS

###FS:    #m/z: 733.37169 #charge   3
###MaxRes:#m/z:  0.00000 #charge-128
###MS: 1330
###MSMS: 1331
BEGIN IONS
TITLE=Cmpd 453, AutoMSn(733.3717), 22.5 min
RTINSECONDS=1351.3
SCANS=MS: 1330 MSMS: 1331
PEPMASS=733.37169	106812
CHARGE=3+
355.16143	4087	
371.24069	2884	
428.21911	1762	
438.19556	4047	
456.21082	1865	
483.23303	1139	
486.26462	1692	
543.24102	1137	
575.30206	1151	
583.31795	54568	1+
584.79734	1318	
619.82254	3300	
620.32172	2448	
628.80726	1956	
629.30517	1693	
641.30054	2483	1+
681.82980	1209	
692.35834	1233	
696.40099	7485	1+
706.17484	1137	
730.89963	2252	
731.40311	1942	
754.38450	6821	1+
797.45104	10552	1+
837.42500	5854	1+
847.11890	1207	
855.43224	5318	1+
861.41843	1323	
906.44201	1182	
906.44417	3035	1+
924.45965	13754	1+
926.48641	9570	1+
942.46559	16174	1+
947.52856	1091	
958.47497	1152	
958.48184	6802	1+
1133.59026	7325	1+
1151.59831	1291	
1151.60992	42207	1+
1296.62427	8673	1+
1379.66182	14906	1+
1397.67390	7837	1+
1492.74888	9617	1+
END IONS

###FS:    #m/z: 1099.54673 #charge   2
###MaxRes:#m/z:  0.00000 #charge-128
###MS: 1330
###MSMS: 1332
BEGIN IONS
TITLE=Cmpd 454, AutoMSn(1099.5467), 22.5 min
RTINSECONDS=1351.8
SCANS=MS: 1330 MSMS: 1332
PEPMASS=1099.54673	16696
CHARGE=2+
366.13863	908	1+
371.24437	106	
458.21045	101	
554.24704	134	
570.28186	106	
578.26600	104	
583.32351	384	
615.28810	182	
657.23653	422	1+
677.32582	143	
797.44500	121	
861.43589	114	
942.44419	104	
958.46916	893	1+
959.48718	180	
1059.81034	140	
1102.06964	249	
1103.08376	103	
1151.59957	119	
2093.06570	2557	1+
END IONS

###FS:    #m/z: 698.36045 #charge   3
###MaxRes:#m/z:  0.00000 #charge-128
###MS: 1330
###MSMS: 1333
BEGIN IONS
TITLE=Cmpd 455, AutoMSn(698.3604), 22.5 min
RTINSECONDS=1352.3
SCANS=MS: 1330 MSMS: 1333
PEPMASS=698.36045	13771
CHARGE=3+
342.13313	100	
395.76921	116	
438.20438	218	1+
461.12420	100	
464.25945	132	
480.24617	226	
484.38444	140	
486.26771	167	
516.19889	101	
540.28496	102	
572.21393	104	
575.29783	585	1+
576.79022	167	
578.29483	123	
583.31917	2726	1+
600.78710	150	
626.27721	218	
634.29429	106	
644.29992	194	
662.34894	146	
680.41335	134	
694.34428	351	1+
696.37745	607	1+
698.35142	844	1+
706.16230	124	
797.44774	319	
890.52177	126	
933.44962	100	
END IONS

###FS:    #m/z: 733.37142 #charge   3
###MaxRes:#m/z:  0.00000 #charge-128
###MS: 1334
###MSMS: 1335
BEGIN IONS
TITLE=Cmpd 456, AutoMSn(733.3714), 22.6 min
RTINSECONDS=1355.33
SCANS=MS: 1334 MSMS: 1335
PEPMASS=733.37142	148269
CHARGE=3+
355.15996	4374	1+
371.23996	3240	
428.21833	1515	
438.19803	6238	1+
442.19092	1273	
455.23555	1015	
456.21160	2277	
483.23798	982	
486.26722	1589	
525.23131	1214	
543.24271	1198	
583.31836	64677	1+
584.79873	1613	
619.82197	3810	
620.32322	2416	
628.80528	1018	
629.30563	1190	
641.30617	3110	1+
677.32699	1162	
681.82379	1162	
692.35038	1341	
692.69800	1374	
696.40364	8265	1+
730.89469	1468	
731.39855	2018	
754.38695	6249	1+
797.45082	12334	1+
837.42402	7245	1+
855.43741	7938	1+
906.44643	6111	1+
924.45867	17664	1+
926.48726	7729	1+
942.46661	20574	1+
947.52314	1248	
958.48551	1004	
958.48738	4535	1+
1054.55240	1287	
1133.58528	9481	1+
1151.60325	1719	
1151.60853	51368	1+
1296.62776	10696	1+
1379.66176	17700	1+
1397.67821	10240	1+
1492.74758	11501	1+
END IONS

###FS:    #m/z: 1099.54947 #charge   2
###MaxRes:#m/z:  0.00000 #charge-128
###MS: 1334
###MSMS: 1336
BEGIN IONS
TITLE=Cmpd 457, AutoMSn(1099.5495), 22.6 min
RTINSECONDS=1355.83
SCANS=MS: 1334 MSMS: 1336
PEPMASS=1099.54947	23877
CHARGE=2+
366.13850	931	1+
483.24384	172	
583.32146	344	
657.23599	427	1+
754.39014	190	
765.17195	100	
958.47229	727	1+
1058.29362	212	
2093.07656	3106	1+
END IONS

###FS:    #m/z: 698.36124 #charge   3
###MaxRes:#m/z:  0.00000 #charge-128
###MS: 1334
###MSMS: 1337
BEGIN IONS
TITLE=Cmpd 458, AutoMSn(698.3612), 22.6 min
RTINSECONDS=1356.33
SCANS=MS: 1334 MSMS: 1337
PEPMASS=698.36124	18761
CHARGE=3+
371.25334	120	
438.19940	167	
463.23093	111	
474.22825	102	
486.26428	148	
492.73366	129	
516.19164	104	
525.24730	106	
529.74705	122	
534.86139	357	
576.30651	113	
576.81823	152	
583.31852	1985	1+
590.30029	356	
620.31990	180	
645.31423	125	
694.36994	414	1+
696.38672	800	1+
698.39925	418	1+
700.36854	177	
701.35944	377	1+
703.34839	316	1+
765.17477	100	
765.30778	108	
797.45864	432	1+
916.44184	111	
926.49533	130	
933.43471	102	
END IONS

###FS:    #m/z: 803.35366 #charge   3
###MaxRes:#m/z:  0.00000 #charge-128
###MS: 1338
###MSMS: 1339
BEGIN IONS
TITLE=Cmpd 459, AutoMSn(803.3537), 22.7 min
RTINSECONDS=1359.36
SCANS=MS: 1338 MSMS: 1339
PEPMASS=803.35366	29649
CHARGE=3+
366.14169	207	
422.18236	646	
463.14496	338	
479.74547	362	
510.21763	217	
529.24728	446	
537.20600	2409	1+
560.74156	347	
564.73496	230	
565.26107	233	
578.28448	204	
583.30725	232	
596.26283	253	
601.75087	290	
609.24405	214	
620.29321	241	
624.23966	5150	1+
633.56229	881	
635.75779	210	
644.77285	2834	1+
687.31106	446	1+
687.82456	241	
696.31218	427	1+
753.31431	435	1+
757.85086	612	1+
771.30831	12084	1+
781.57077	1034	
803.42864	195	
810.82451	253	
859.39750	498	1+
884.39266	6483	1+
997.47081	1672	1+
1020.42307	199	
1084.50624	702	
1085.51687	251	
1148.47468	2865	1+
1148.48711	269	
1219.51012	2280	1+
1289.53727	2402	1+
1306.55105	3275	1+
1383.61116	599	1+
1401.61766	5263	1+
1419.63385	1969	1+
1532.70756	2418	1+
1679.79289	657	1+
END IONS

###FS:    #m/z: 608.33994 #charge   2
###MaxRes:#m/z:  0.00000 #charge-128
###MS: 1338
###MSMS: 1340
BEGIN IONS
TITLE=Cmpd 460, AutoMSn(608.3399), 22.7 min
RTINSECONDS=1359.86
SCANS=MS: 1338 MSMS: 1340
PEPMASS=608.33994	24659
CHARGE=2+
340.18524	2182	1+
375.22593	396	
390.16745	820	1+
403.20374	255	
446.76697	282	
474.28711	531	1+
482.26179	246	
503.25064	911	1+
532.23689	251	
536.30455	347	
554.33137	298	
571.35510	16239	1+
583.31745	371	
606.33499	1074	1+
609.31961	359	
645.32986	299	
684.44214	5464	1+
813.48491	3512	1+
823.02901	717	
908.52378	301	
910.53671	31968	1+
1073.59954	3834	1+
1074.59381	257	
END IONS

###FS:    #m/z: 747.37190 #charge   2
###MaxRes:#m/z:  0.00000 #charge-128
###MS: 1338
###MSMS: 1341
BEGIN IONS
TITLE=Cmpd 461, AutoMSn(747.3719), 22.7 min
RTINSECONDS=1360.36
SCANS=MS: 1338 MSMS: 1341
PEPMASS=747.37190	19279
CHARGE=2+
371.23897	223	
412.73901	210	
417.24811	218	
425.72105	220	
431.23659	229	1+
436.21472	215	1+
438.21032	216	
442.21148	259	
449.24004	235	
482.26479	247	
486.23928	926	1+
496.76499	244	
529.31225	379	1+
544.33616	366	1+
567.78990	199	
574.28133	195	
574.79957	180	
576.29933	970	1+
576.80812	558	
581.31728	405	1+
583.31933	1896	1+
599.32704	1265	1+
604.29221	623	1+
624.31769	202	
638.86382	197	
645.31679	390	1+
666.28992	370	1+
690.38610	559	1+
690.57754	198	
696.37696	308	1+
713.39988	326	
730.36834	447	1+
734.37456	215	1+
744.34526	337	1+
749.32856	199	
750.36407	714	1+
767.36471	224	1+
779.35322	305	
787.37311	214	1+
797.42757	265	1+
805.44327	568	1+
819.47020	379	1+
840.44791	549	1+
850.08639	310	
854.43233	186	
855.10302	469	1+
855.40876	488	1+
855.77583	344	
878.43525	1085	1+
878.44158	452	1+
910.52254	309	
910.53333	1119	1+
934.50927	189	
941.49675	1407	1+
947.49681	397	1+
958.47748	729	1+
991.50417	365	
1073.58332	644	1+
1120.55769	647	1+
1177.56240	495	1+
1215.67264	619	1+
1359.66135	337	1+
1420.70296	887	1+
1422.79879	1397	1+
1490.71757	434	1+
1492.75262	689	1+
END IONS

###FS:    #m/z: 608.34185 #charge   2
###MaxRes:#m/z:  0.00000 #charge-128
###MS: 1342
###MSMS: 1343
BEGIN IONS
TITLE=Cmpd 462, AutoMSn(608.3419), 22.7 min
RTINSECONDS=1363.39
SCANS=MS: 1342 MSMS: 1343
PEPMASS=608.34185	158706
CHARGE=2+
340.18692	6603	1+
342.72831	920	
375.23225	1219	
390.16507	2958	1+
446.77007	864	
474.28251	2741	1+
503.25014	1655	
554.33040	1085	
569.33730	884	
571.35566	47695	1+
617.32078	776	
684.44044	17916	1+
813.48073	13076	1+
823.03434	1252	
908.52405	922	
910.53595	121734	1+
1073.59745	995	
1073.60517	15777	1+
END IONS

###FS:    #m/z: 803.35334 #charge   3
###MaxRes:#m/z:  0.00000 #charge-128
###MS: 1342
###MSMS: 1344
BEGIN IONS
TITLE=Cmpd 463, AutoMSn(803.3533), 22.7 min
RTINSECONDS=1363.89
SCANS=MS: 1342 MSMS: 1344
PEPMASS=803.35334	55902
CHARGE=3+
377.12359	332	
386.16508	708	
422.18202	1748	1+
455.77430	323	
501.22142	392	
529.23495	852	
537.20492	3186	1+
565.73661	431	
578.26363	336	
587.74927	349	
601.25223	723	
615.29796	409	
624.24014	9711	1+
632.04537	320	
665.79452	377	
666.29571	398	
692.31106	469	
696.32136	845	1+
753.33944	332	
763.48042	342	
771.30927	19619	1+
859.40401	377	
884.39210	9538	1+
884.39663	993	1+
895.36315	1273	1+
895.50350	368	
997.47811	2418	1+
1007.99148	528	
1019.42764	417	
1030.06064	683	
1084.50578	1229	
1148.47070	3934	1+
1156.55526	356	
1166.79486	325	
1219.50944	5254	1+
1288.53253	9588	1+
1306.53890	7214	1+
1306.53954	321	
1373.63498	1289	1+
1401.61788	9794	1+
1419.63013	4842	1+
1514.70910	1132	1+
1532.70801	4027	1+
1679.77103	1022	1+
END IONS

###FS:    #m/z: 760.38005 #charge   3
###MaxRes:#m/z:  0.00000 #charge-128
###MS: 1342
###MSMS: 1345
BEGIN IONS
TITLE=Cmpd 464, AutoMSn(760.3800), 22.7 min
RTINSECONDS=1364.39
SCANS=MS: 1342 MSMS: 1345
PEPMASS=760.38005	29515
CHARGE=3+
328.22034	243	
365.16183	598	1+
375.18524	351	
408.23179	265	1+
436.22948	2434	1+
455.77695	312	
456.31257	1341	1+
491.23262	254	
491.56708	452	
494.20324	229	1+
501.28003	275	
513.73156	600	
514.23698	494	
539.34454	542	1+
578.27694	292	1+
601.34550	239	1+
607.31388	328	1+
608.84111	233	
622.35485	342	1+
627.31275	312	1+
635.30599	316	1+
636.78598	313	
640.38378	503	1+
644.79535	218	
645.28670	282	
662.32160	1514	1+
681.67144	330	
682.00730	341	
704.33524	286	1+
713.35991	331	1+
718.34784	1665	1+
719.69962	1094	
720.03248	840	
725.02270	296	
725.37542	6473	1+
725.70495	5518	1+
726.04004	3187	1+
731.34688	1373	1+
739.46478	1451	1+
740.46915	212	1+
749.36728	1541	1+
760.37094	515	1+
762.35989	226	
765.39101	253	1+
803.38048	271	1+
845.94313	217	
853.33296	225	
861.42506	263	
886.53450	1706	1+
894.40864	1092	1+
910.52495	453	1+
912.41877	1002	1+
935.45103	218	1+
958.47731	793	1+
1001.56559	806	
1002.56724	634	
1026.45619	683	
1073.58209	723	1+
1148.63275	231	
1148.64288	879	1+
1173.54508	1595	1+
1229.58940	480	1+
1237.66286	479	1+
1262.67173	1079	1+
1415.71798	429	1+
1417.67093	414	1+
1513.75627	458	1+
1738.86843	981	1+
1908.93988	482	1+
END IONS

###FS:    #m/z: 608.34245 #charge   2
###MaxRes:#m/z:  0.00000 #charge-128
###MS: 1346
###MSMS: 1347
BEGIN IONS
TITLE=Cmpd 465, AutoMSn(608.3425), 22.8 min
RTINSECONDS=1367.41
SCANS=MS: 1346 MSMS: 1347
PEPMASS=608.34245	461024
CHARGE=2+
340.18661	15674	1+
342.72575	2811	
375.23208	3131	
390.16470	4712	
474.28641	5673	1+
503.25005	6567	1+
536.30477	2578	
554.32886	3667	
571.35537	123246	1+
645.32223	2333	
684.43901	47425	1+
813.48097	31420	1+
892.52612	4940	1+
908.51869	2095	
910.53626	321770	1+
1073.59592	2901	
1073.60139	49926	1+
END IONS

###FS:    #m/z: 760.38115 #charge   3
###MaxRes:#m/z:  0.00000 #charge-128
###MS: 1346
###MSMS: 1348
BEGIN IONS
TITLE=Cmpd 466, AutoMSn(760.3811), 22.8 min
RTINSECONDS=1367.91
SCANS=MS: 1346 MSMS: 1348
PEPMASS=760.38115	50356
CHARGE=3+
366.16704	265	
370.23054	244	1+
377.14499	290	
408.23166	285	
436.23099	2313	1+
442.75180	404	1+
443.22549	546	
447.70598	338	
456.30746	1652	1+
468.23816	219	
501.27110	306	1+
505.23134	276	1+
509.28008	215	
539.34512	366	
574.82146	308	
575.32249	321	
587.27381	457	
587.77163	535	
591.23485	222	
605.36153	565	1+
608.33939	371	
608.84369	339	
619.81698	297	1+
631.84549	552	1+
640.39520	587	1+
662.32310	1401	1+
674.33392	357	1+
682.00563	308	
718.32330	366	
718.83142	267	
719.36255	1332	1+
719.70140	1045	1+
720.02996	1009	1+
724.75087	213	
725.04678	237	
725.37110	7289	1+
725.70765	6015	1+
726.04169	3608	1+
731.35456	1085	1+
739.46425	1521	1+
748.42304	233	
749.35893	2328	1+
758.40431	1885	1+
763.38691	314	1+
767.85821	214	
768.62532	223	
853.33643	299	1+
866.41342	298	1+
886.53133	1494	1+
895.42325	499	1+
910.57187	2665	1+
912.41557	1222	1+
955.48757	648	1+
958.47569	774	1+
1001.56844	1281	1+
1026.47235	2091	1+
1073.59652	1056	1+
1148.62478	360	
1149.64428	311	
1288.56630	1305	1+
1511.77335	410	1+
1738.88379	832	1+
END IONS

###FS:    #m/z: 803.35409 #charge   3
###MaxRes:#m/z:  0.00000 #charge-128
###MS: 1346
###MSMS: 1349
BEGIN IONS
TITLE=Cmpd 467, AutoMSn(803.3541), 22.8 min
RTINSECONDS=1368.41
SCANS=MS: 1346 MSMS: 1349
PEPMASS=803.35409	54482
CHARGE=3+
361.11785	220	
386.18369	317	
422.17842	1082	1+
448.13942	287	
479.73972	429	
501.72010	310	
529.22994	262	
537.21033	2352	1+
542.75345	281	
543.26194	305	
565.74527	385	1+
578.26660	503	1+
596.26387	260	
608.34362	345	
615.30715	502	
624.23968	7144	1+
631.27762	309	
632.52800	273	
635.76173	303	
636.27046	251	
664.79609	664	1+
666.28656	262	
692.29882	227	
692.80697	471	1+
753.32857	487	1+
771.30912	12409	1+
779.83313	555	1+
781.55816	336	
782.70098	631	
859.39922	836	1+
884.38979	1172	1+
884.39186	6910	1+
910.53674	1208	1+
997.47266	1940	1+
1008.00056	264	
1019.42358	244	
1030.06035	535	
1084.49219	685	
1085.51419	476	
1148.47595	2537	1+
1201.50136	1014	1+
1219.50494	3639	1+
1288.50924	224	
1288.53001	6446	1+
1306.55129	4037	1+
1373.63207	873	1+
1391.61876	1122	1+
1401.61341	8001	1+
1419.62791	3511	1+
1514.70431	613	1+
1532.70670	3329	1+
1679.78688	704	1+
END IONS

###FS:    #m/z: 1215.67061 #charge   2
###MaxRes:#m/z:  0.00000 #charge-128
###MS: 1350
###MSMS: 1351
BEGIN IONS
TITLE=Cmpd 468, AutoMSn(1215.6706), 22.9 min
RTINSECONDS=1371.44
SCANS=MS: 1350 MSMS: 1351
PEPMASS=1215.67061	42513
CHARGE=2+
366.13540	289	
684.43753	509	1+
1215.67262	17801	1+
1227.30735	295	
END IONS

###FS:    #m/z: 760.37960 #charge   3
###MaxRes:#m/z:  0.00000 #charge-128
###MS: 1350
###MSMS: 1352
BEGIN IONS
TITLE=Cmpd 469, AutoMSn(760.3796), 22.9 min
RTINSECONDS=1371.94
SCANS=MS: 1350 MSMS: 1352
PEPMASS=760.37960	46596
CHARGE=3+
366.16950	245	1+
408.22179	161	
436.22855	1767	1+
447.71355	463	1+
453.22937	231	1+
456.30317	1376	1+
463.21416	162	
500.26476	385	1+
504.73115	207	
571.34591	276	
574.81575	160	
575.31275	389	1+
578.24937	161	
586.79105	427	1+
587.27613	594	
591.24404	162	
605.33206	419	1+
608.35217	393	1+
615.32159	209	
629.32371	188	
631.84550	198	
632.34121	281	
640.39823	552	1+
662.32830	898	1+
696.32816	209	
714.37613	171	
718.32329	381	
719.36039	860	1+
719.71304	491	1+
720.02945	465	
725.37002	4169	1+
725.70372	3691	1+
726.04003	2560	1+
731.35613	936	1+
739.46626	869	1+
749.35494	1882	1+
755.40813	281	1+
758.40768	478	1+
761.38006	506	1+
764.36417	215	
767.84536	188	
803.88852	191	
854.34747	263	1+
869.93848	259	
870.42881	185	
884.43546	630	1+
886.54001	1017	1+
895.39943	312	1+
910.55585	2530	1+
912.41761	991	1+
955.00167	278	1+
958.49071	375	1+
1001.54901	1193	1+
1026.45986	1589	1+
1073.60904	817	1+
1148.62434	306	
1149.64094	298	
1159.86253	378	
1237.64811	1125	1+
1263.67118	190	
1288.57485	855	1+
1517.80215	702	1+
END IONS

###FS:    #m/z: 544.28247 #charge-128
###MaxRes:#m/z:  0.00000 #charge-128
###MS: 1350
###MSMS: 1353
BEGIN IONS
TITLE=Cmpd 470, AutoMSn(544.2825), 22.9 min
RTINSECONDS=1372.44
SCANS=MS: 1350 MSMS: 1353
PEPMASS=544.28247	35584

375.22890	106	
425.24124	101	
440.23926	144	
480.25504	163	
489.22512	100	
492.19611	161	
507.23784	143	
522.30946	180	
524.29585	294	1+
526.30375	139	
529.33407	149	
540.31420	1096	1+
542.29819	1362	1+
544.30670	3519	1+
548.13272	720	1+
549.07717	367	
549.32233	215	
550.01853	578	
553.39863	309	
554.79805	120	
583.30913	323	1+
592.30143	101	
END IONS

###FS:    #m/z: 1215.67058 #charge   2
###MaxRes:#m/z:  0.00000 #charge-128
###MS: 1354
###MSMS: 1355
BEGIN IONS
TITLE=Cmpd 471, AutoMSn(1215.6706), 22.9 min
RTINSECONDS=1375.47
SCANS=MS: 1354 MSMS: 1355
PEPMASS=1215.67058	49048
CHARGE=2+
366.13842	171	
684.43789	530	1+
1215.67192	15495	1+
1227.29832	216	
END IONS

###FS:    #m/z: 571.34691 #charge   2
###MaxRes:#m/z:  0.00000 #charge-128
###MS: 1354
###MSMS: 1356
BEGIN IONS
TITLE=Cmpd 472, AutoMSn(571.3469), 22.9 min
RTINSECONDS=1375.97
SCANS=MS: 1354 MSMS: 1356
PEPMASS=571.34691	19804
CHARGE=2+
305.13851	243	
323.14970	1031	1+
328.21827	286	
360.11030	234	
373.20315	292	
377.14059	278	
401.86092	172	
408.22610	1610	1+
412.25044	293	
418.23316	137	
431.19182	261	1+
436.22859	2286	1+
438.28767	286	1+
443.22183	359	
446.23601	502	1+
449.19421	263	
456.31851	1018	1+
460.24683	127	
464.21745	219	
466.30125	548	
474.26867	156	
509.31019	177	
523.18339	223	
539.35891	125	
540.22460	167	
559.31295	143	
568.31517	935	1+
573.28603	344	1+
596.36852	131	
605.36581	189	
608.36616	129	
662.32170	452	1+
674.34258	539	1+
731.33579	338	1+
739.45520	271	
753.41376	148	
886.53819	319	1+
1001.55937	142	
END IONS

###FS:    #m/z: 455.77655 #charge-128
###MaxRes:#m/z:  0.00000 #charge-128
###MS: 1354
###MSMS: 1357
BEGIN IONS
TITLE=Cmpd 473, AutoMSn(455.7766), 22.9 min
RTINSECONDS=1376.47
SCANS=MS: 1354 MSMS: 1357
PEPMASS=455.77655	13722

345.23264	108	
366.22538	103	
375.22715	154	
393.21260	119	
405.22165	124	
411.22681	105	
434.28891	223	
436.26786	351	1+
439.27550	366	1+
442.23965	161	
446.23302	238	
447.08523	261	
449.24424	349	
451.24929	787	1+
451.34378	101	
453.24063	2252	1+
458.27215	1130	1+
571.35835	177	
692.34617	108	
END IONS

###FS:    #m/z: 636.85217 #charge   2
###MaxRes:#m/z:  0.00000 #charge-128
###MS: 1358
###MSMS: 1359
BEGIN IONS
TITLE=Cmpd 474, AutoMSn(636.8522), 23.0 min
RTINSECONDS=1379.5
SCANS=MS: 1358 MSMS: 1359
PEPMASS=636.85217	115307
CHARGE=2+
340.18502	1828	1+
363.16827	2876	1+
369.51888	524	
390.16628	689	
554.33828	482	
571.35380	10352	1+
589.25697	423	
684.44138	3547	1+
813.47992	2574	1+
823.02882	598	
908.51730	587	
910.53479	45810	1+
1073.59990	11716	1+
1144.64371	487	
END IONS

###FS:    #m/z: 1215.67220 #charge-128
###MaxRes:#m/z:  0.00000 #charge-128
###MS: 1358
###MSMS: 1360
BEGIN IONS
TITLE=Cmpd 475, AutoMSn(1215.6722), 23.0 min
RTINSECONDS=1380
SCANS=MS: 1358 MSMS: 1360
PEPMASS=1215.67220	37404

366.13657	308	
657.22699	160	
1215.66850	8960	1+
1227.30174	198	
1228.31622	194	
1228.45561	274	
END IONS

###FS:    #m/z: 571.34933 #charge-128
###MaxRes:#m/z:  0.00000 #charge-128
###MS: 1358
###MSMS: 1361
BEGIN IONS
TITLE=Cmpd 476, AutoMSn(571.3493), 23.0 min
RTINSECONDS=1380.5
SCANS=MS: 1358 MSMS: 1361
PEPMASS=571.34933	17685

323.14237	471	
328.22138	156	
353.20091	110	
360.13670	121	
380.16682	167	
408.23585	1181	1+
412.25073	161	
417.23922	106	
419.20523	139	
431.18009	349	1+
436.23008	984	1+
456.32610	336	
466.30246	154	
468.21436	125	
480.22893	136	
509.29295	125	
534.36144	108	
553.31936	173	
556.31281	148	
559.30905	147	
567.30007	275	1+
569.29951	636	1+
574.34692	269	
592.25129	121	
605.36644	135	
656.36504	121	
660.30286	106	
662.33566	187	
739.46175	125	
886.51837	120	
END IONS

###FS:    #m/z: 636.85128 #charge   2
###MaxRes:#m/z:  0.00000 #charge-128
###MS: 1362
###MSMS: 1363
BEGIN IONS
TITLE=Cmpd 477, AutoMSn(636.8513), 23.1 min
RTINSECONDS=1383.52
SCANS=MS: 1362 MSMS: 1363
PEPMASS=636.85128	95733
CHARGE=2+
340.18836	977	
363.16648	2104	1+
369.51612	674	
390.16921	447	
446.23790	435	
463.13696	631	
554.32200	508	
571.35487	8613	1+
684.43891	3133	1+
813.48453	2311	1+
908.51253	401	
910.53705	37283	1+
1073.60241	10293	1+
END IONS

###FS:    #m/z: 771.08694 #charge   3
###MaxRes:#m/z:  0.00000 #charge-128
###MS: 1362
###MSMS: 1364
BEGIN IONS
TITLE=Cmpd 478, AutoMSn(771.0869), 23.1 min
RTINSECONDS=1384.02
SCANS=MS: 1362 MSMS: 1364
PEPMASS=771.08694	10846
CHARGE=3+
366.14202	157	
469.21358	125	
537.28492	142	
543.25351	305	1+
550.96744	192	
562.28883	245	
571.35018	129	
608.34664	202	
608.84980	238	
624.25965	124	
626.73715	376	
630.32802	230	1+
658.30723	146	
669.28484	180	
731.34468	162	
734.35378	185	
740.06432	293	
744.97264	217	1+
748.13368	124	
770.38985	203	
773.37234	170	
775.40850	147	
801.85346	1423	1+
802.36332	449	1+
833.41906	232	1+
910.52325	216	
910.54518	506	1+
911.34767	131	
918.39286	173	
935.37755	132	
972.49050	283	1+
1252.46592	203	
1365.51145	171	
1372.63851	736	1+
1487.68672	462	1+
1715.79455	571	1+
END IONS

###FS:    #m/z: 1021.15070 #charge-128
###MaxRes:#m/z:  0.00000 #charge-128
###MS: 1362
###MSMS: 1365
BEGIN IONS
TITLE=Cmpd 479, AutoMSn(1021.1507), 23.1 min
RTINSECONDS=1384.52
SCANS=MS: 1362 MSMS: 1365
PEPMASS=1021.15070	6378

366.14350	406	
394.18430	220	
465.22158	123	
479.74425	223	
486.73841	103	
534.26706	237	
536.25092	152	
541.25907	148	
657.23006	106	
945.83657	113	
971.35862	101	
1017.88375	131	
1019.72721	106	
1067.51876	119	
1099.38836	111	
1170.08166	104	
1196.54143	183	
1197.55808	144	
END IONS

###FS:    #m/z: 636.85084 #charge   2
###MaxRes:#m/z:  0.00000 #charge-128
###MS: 1366
###MSMS: 1367
BEGIN IONS
TITLE=Cmpd 480, AutoMSn(636.8508), 23.1 min
RTINSECONDS=1387.55
SCANS=MS: 1366 MSMS: 1367
PEPMASS=636.85084	66594
CHARGE=2+
340.18123	624	
363.16554	1877	1+
375.23287	252	
390.16434	382	
503.25438	495	
536.29044	285	
550.95771	277	
554.33102	274	
571.35420	4867	1+
632.32924	611	1+
634.33030	304	
635.33843	440	
636.34902	816	1+
638.35510	472	
641.35557	231	
684.43964	2529	1+
714.34332	218	
813.48318	1417	1+
908.52069	481	1+
910.53373	23503	1+
1073.60199	5707	1+
END IONS

###FS:    #m/z: 781.66748 #charge   3
###MaxRes:#m/z:  0.00000 #charge-128
###MS: 1366
###MSMS: 1368
BEGIN IONS
TITLE=Cmpd 481, AutoMSn(781.6675), 23.1 min
RTINSECONDS=1388.05
SCANS=MS: 1366 MSMS: 1368
PEPMASS=781.66748	8756
CHARGE=3+
421.20179	360	
466.23650	112	
476.21993	162	
481.24012	141	
493.24702	365	
494.75730	124	
523.26431	516	1+
538.29554	108	
557.23912	103	
562.27516	106	
578.27475	256	1+
580.28245	980	1+
589.31137	242	
608.84297	110	
636.86866	101	
645.27734	130	
661.29109	163	
680.27192	198	
688.99764	144	
710.25815	223	
719.33374	104	
727.35512	929	1+
733.36882	109	
744.35971	305	1+
744.70654	167	
747.35658	101	
778.39028	414	1+
782.40169	241	1+
784.38607	649	1+
806.35994	153	
841.39513	1486	1+
887.47422	123	
910.53900	906	1+
958.48264	470	1+
959.45899	166	
1069.52364	106	
1229.58051	584	1+
END IONS

###FS:    #m/z: 716.04327 #charge   3
###MaxRes:#m/z:  0.00000 #charge-128
###MS: 1366
###MSMS: 1369
BEGIN IONS
TITLE=Cmpd 482, AutoMSn(716.0433), 23.1 min
RTINSECONDS=1388.55
SCANS=MS: 1366 MSMS: 1369
PEPMASS=716.04327	8410
CHARGE=3+
371.24299	284	
394.20061	180	
432.22374	238	
438.19857	291	
455.24675	308	1+
473.27230	1179	1+
486.26458	172	
494.79536	159	
523.25557	200	
528.24261	156	
536.76003	243	
541.30277	217	1+
556.26554	155	
569.27563	287	1+
578.26406	635	1+
583.31815	3927	1+
585.81514	294	1+
587.30867	553	1+
619.82599	547	1+
634.84583	160	
643.35072	298	
670.83373	225	
671.31525	190	
679.93781	282	
696.39221	697	1+
712.37972	226	
714.35853	396	1+
716.34898	530	1+
720.35757	470	1+
726.36828	158	
750.37387	1748	1+
759.40130	339	1+
760.89118	169	
777.42283	566	1+
797.43245	921	1+
861.43126	760	1+
863.46416	512	1+
865.44445	159	
867.43468	248	
867.43485	341	1+
872.49560	1172	1+
885.45334	428	
886.43650	627	1+
890.50822	1437	1+
926.49549	672	1+
958.47854	4572	1+
958.48089	1214	1+
1003.00569	224	
1027.50878	157	
1133.58853	562	1+
1151.60436	2160	1+
1188.65344	210	
1189.64068	196	
1239.63076	841	1+
1256.60834	1989	1+
1322.62976	850	1+
1435.75059	685	1+
1840.91887	562	1+
END IONS

###FS:    #m/z: 897.90704 #charge   2
###MaxRes:#m/z:  0.00000 #charge-128
###MS: 1370
###MSMS: 1371
BEGIN IONS
TITLE=Cmpd 483, AutoMSn(897.9070), 23.2 min
RTINSECONDS=1391.59
SCANS=MS: 1370 MSMS: 1371
PEPMASS=897.90704	8368
CHARGE=2+
366.13503	126	
447.25009	437	
455.77994	127	
459.22065	114	
471.24937	100	
578.27641	113	
624.23960	135	
633.35000	227	1+
657.24087	181	
677.31391	119	
690.35674	750	1+
771.29389	118	
774.25773	158	
777.38897	1616	1+
861.42843	217	
890.46501	507	1+
899.40330	225	
906.34376	140	
910.40789	108	
910.65517	100	
958.48350	554	1+
1003.51927	162	
1004.55994	146	
1018.42265	135	
1794.83385	932	1+
END IONS

###FS:    #m/z: 546.96145 #charge   3
###MaxRes:#m/z:  0.00000 #charge-128
###MS: 1370
###MSMS: 1372
BEGIN IONS
TITLE=Cmpd 484, AutoMSn(546.9615), 23.2 min
RTINSECONDS=1392.09
SCANS=MS: 1370 MSMS: 1372
PEPMASS=546.96145	8036
CHARGE=3+
371.24368	136	
389.22846	197	
401.29589	160	
402.29081	318	1+
424.25001	165	
429.20479	161	
446.22759	305	1+
449.23951	273	
454.22814	137	
480.25106	193	
483.48589	152	
502.21002	156	
504.22389	150	
517.30390	550	1+
520.83851	221	
524.28121	532	1+
528.33746	246	
530.28491	367	1+
532.30897	287	1+
534.86130	238	
534.95531	177	
538.26269	361	1+
541.29470	149	
542.30450	1167	1+
544.31792	1481	1+
546.31304	1697	1+
548.31815	2782	1+
557.26946	429	1+
558.13388	389	1+
566.22894	154	
597.32132	174	
630.38968	254	
662.87076	437	
663.35218	285	
678.32034	286	1+
697.85201	169	
711.35855	255	
711.86895	515	
724.36670	298	1+
776.41960	396	1+
864.49413	417	1+
935.52903	1158	1+
1082.58852	1275	1+
1082.59114	192	
1438.74862	2212	1+
END IONS

###FS:    #m/z: 738.37916 #charge   2
###MaxRes:#m/z:  0.00000 #charge-128
###MS: 1370
###MSMS: 1373
BEGIN IONS
TITLE=Cmpd 485, AutoMSn(738.3792), 23.2 min
RTINSECONDS=1392.59
SCANS=MS: 1370 MSMS: 1373
PEPMASS=738.37916	9720
CHARGE=2+
316.13430	335	
363.20082	193	
412.17755	274	
429.21136	1233	1+
442.20213	161	
449.23469	224	
466.24141	132	
489.24032	188	
514.29539	173	
540.25698	132	
542.29140	346	1+
576.29593	137	
579.27694	959	1+
583.31443	381	
587.77294	130	
590.30741	125	
634.58612	160	
641.29502	151	
648.31749	152	
678.34283	975	1+
682.34091	167	
718.35961	141	
735.37440	315	1+
737.37441	183	
748.39501	165	
798.42872	125	
806.39599	753	1+
861.42576	294	1+
910.52901	134	
916.43867	286	1+
927.45506	276	1+
934.45322	1406	1+
958.47976	1150	1+
1047.53570	242	
1048.53104	494	1+
1160.61017	306	
1161.63875	218	
1458.72155	432	1+
1475.72480	599	1+
END IONS

###FS:    #m/z: 546.96268 #charge   3
###MaxRes:#m/z:  0.00000 #charge-128
###MS: 1374
###MSMS: 1375
BEGIN IONS
TITLE=Cmpd 486, AutoMSn(546.9627), 23.3 min
RTINSECONDS=1395.62
SCANS=MS: 1374 MSMS: 1375
PEPMASS=546.96268	23883
CHARGE=3+
315.16352	206	
340.12404	197	
357.15146	433	
384.18205	294	1+
389.23781	183	
390.19438	273	1+
402.28416	632	1+
413.21464	224	
446.22513	223	1+
449.23217	204	
459.19467	152	
475.47975	207	
480.25672	330	1+
517.31198	898	1+
521.25951	258	1+
524.30319	280	1+
526.30815	668	1+
530.28872	156	
532.30340	372	1+
539.26256	603	1+
544.30598	1146	1+
546.30789	1752	1+
546.97429	332	
547.61880	150	
548.30529	2075	1+
550.32020	1580	1+
557.25674	180	
559.10578	144	
578.25282	156	
584.30066	154	
630.38896	782	1+
645.81708	149	
654.35992	191	
679.30445	256	
697.85106	295	
725.36171	488	1+
759.41810	274	1+
767.39989	161	
777.46054	436	1+
781.90068	177	
844.39903	183	
864.49332	1978	1+
935.53005	2229	1+
945.71795	657	
1082.59037	384	
1082.59674	2605	1+
1083.59016	214	
1193.68329	562	1+
1210.67970	623	1+
1324.72070	1079	1+
1421.72026	961	1+
1438.75001	5085	1+
END IONS

###FS:    #m/z: 682.35953 #charge   3
###MaxRes:#m/z:  0.00000 #charge-128
###MS: 1374
###MSMS: 1376
BEGIN IONS
TITLE=Cmpd 487, AutoMSn(682.3595), 23.3 min
RTINSECONDS=1396.12
SCANS=MS: 1374 MSMS: 1376
PEPMASS=682.35953	15677
CHARGE=3+
330.19210	179	
379.20572	817	1+
386.23185	360	
387.72498	172	
395.22138	299	
449.24802	241	1+
478.28580	253	
499.24507	163	
519.73607	227	
521.25121	175	
521.78950	162	
526.78164	211	
535.28333	265	
535.77921	593	1+
537.26642	248	
578.28168	784	1+
586.35160	188	
589.33961	607	1+
592.82587	248	
619.81132	191	
620.29663	209	
658.36489	749	1+
671.99036	272	
676.36252	1652	1+
677.01748	252	1+
680.37466	307	
681.37014	873	1+
683.36138	976	1+
690.03705	174	
690.14518	226	1+
709.37971	174	
761.46362	316	1+
764.37507	390	1+
771.45303	2251	1+
789.46512	4009	1+
799.85753	373	
861.42272	3494	1+
886.52400	287	1+
958.47835	10834	1+
973.53308	614	1+
1072.51714	273	
1087.59066	863	
1088.59501	270	
1256.60827	199	
1256.61932	2194	1+
END IONS

###FS:    #m/z: 738.37965 #charge   2
###MaxRes:#m/z:  0.00000 #charge-128
###MS: 1374
###MSMS: 1377
BEGIN IONS
TITLE=Cmpd 488, AutoMSn(738.3796), 23.3 min
RTINSECONDS=1396.62
SCANS=MS: 1374 MSMS: 1377
PEPMASS=738.37965	15513
CHARGE=2+
316.12826	593	
353.16331	179	
356.34674	208	
412.20499	202	
429.21829	1353	1+
465.25450	296	1+
468.23878	171	
474.21690	151	
475.47873	160	
514.29627	174	
524.26835	159	
537.28613	336	
540.23957	338	
542.28217	272	1+
579.27146	848	1+
583.31690	818	1+
587.33220	149	
628.80286	149	
657.33230	257	
662.31919	165	
678.33939	1209	1+
729.86303	232	
730.36094	277	1+
734.38593	229	
736.36095	312	1+
738.37704	655	1+
758.37933	245	
806.40058	714	1+
861.42544	176	
880.42654	238	1+
930.51149	275	1+
934.45519	1406	1+
958.47625	955	1+
1008.46623	234	
1047.53399	480	
1048.56651	187	
1058.31137	567	
1160.61934	203	
1161.64371	192	
END IONS

###FS:    #m/z: 546.96086 #charge   3
###MaxRes:#m/z:  0.00000 #charge-128
###MS: 1378
###MSMS: 1379
BEGIN IONS
TITLE=Cmpd 489, AutoMSn(546.9609), 23.3 min
RTINSECONDS=1399.64
SCANS=MS: 1378 MSMS: 1379
PEPMASS=546.96086	36431
CHARGE=3+
357.15245	814	1+
389.73444	189	
395.76896	220	
402.28449	798	1+
429.21196	176	
432.75380	480	
446.23078	187	
448.16725	183	
468.90957	259	
487.19942	231	
504.23223	261	
517.30097	1271	1+
523.20976	195	
524.27626	187	
526.30107	1107	1+
531.30188	441	1+
540.25010	299	
541.62991	211	
542.30780	1646	1+
544.31934	1805	1+
546.30229	2205	1+
546.98684	281	1+
548.30920	1532	1+
550.32853	690	
551.28243	507	1+
557.24799	609	1+
559.11456	226	
583.32057	223	
596.83848	217	
605.83313	889	
606.33497	398	
630.38704	889	1+
654.35263	172	
654.85253	204	
659.32991	210	1+
667.86560	191	
679.31061	171	
693.84749	277	1+
724.36495	371	1+
725.84884	276	
777.45687	596	1+
864.49276	963	1+
935.52637	2521	1+
945.73250	177	
1082.60189	2882	1+
1193.63863	1184	1+
1324.70258	1850	1+
1421.72848	2066	1+
1438.74915	6561	1+
END IONS

###FS:    #m/z: 682.35995 #charge   3
###MaxRes:#m/z:  0.00000 #charge-128
###MS: 1378
###MSMS: 1380
BEGIN IONS
TITLE=Cmpd 490, AutoMSn(682.3600), 23.3 min
RTINSECONDS=1400.14
SCANS=MS: 1378 MSMS: 1380
PEPMASS=682.35995	28500
CHARGE=3+
329.69195	278	
335.13981	214	
362.18005	171	
379.20680	1143	1+
385.72651	427	1+
395.21352	323	
478.25906	192	
482.23990	206	
487.27414	247	
519.73844	376	
521.26728	278	
521.78442	259	
526.77848	299	
527.27579	169	
535.29198	310	
535.79809	198	
578.27247	1360	1+
589.33141	702	1+
593.33489	198	
658.36661	1672	1+
676.36351	2286	1+
676.68711	457	
680.37192	798	1+
682.33882	658	1+
684.35925	358	
685.36172	1239	1+
688.97554	390	
764.37160	321	
771.45317	3361	1+
789.46339	5616	1+
799.86128	599	
861.42820	4225	1+
872.16624	297	
886.51493	814	1+
955.52884	324	1+
958.48011	16719	1+
973.55221	384	
1070.59467	199	
1072.53215	995	1+
1087.59092	1835	1+
1159.56015	248	
1170.50974	189	
1238.58613	1052	1+
1256.60336	3960	1+
END IONS

###FS:    #m/z: 597.82985 #charge   2
###MaxRes:#m/z:  0.00000 #charge-128
###MS: 1378
###MSMS: 1381
BEGIN IONS
TITLE=Cmpd 491, AutoMSn(597.8298), 23.3 min
RTINSECONDS=1400.64
SCANS=MS: 1378 MSMS: 1381
PEPMASS=597.82985	17345
CHARGE=2+
338.20832	2193	1+
386.15092	586	
387.20871	172	
390.22948	281	
397.19213	215	
409.27482	1025	1+
413.21000	225	
420.22463	278	
431.23598	1010	1+
437.26720	1224	1+
447.25492	1368	1+
487.21241	171	
499.22242	409	
501.22183	221	
503.22067	177	
510.27337	733	1+
518.25545	181	
538.32196	2020	1+
560.27253	919	1+
573.28865	188	
576.30036	393	1+
578.29022	404	1+
589.31328	429	1+
594.31870	641	1+
596.32627	947	1+
598.31866	1737	1+
612.32267	284	
633.33607	419	
640.31154	232	
657.33184	12598	1+
663.26591	290	
680.37505	1400	1+
690.35681	859	1+
714.35107	1173	1+
726.35640	258	
741.34627	297	
758.38051	10027	1+
758.38841	807	1+
767.42071	1009	
767.80033	195	
768.54256	401	
776.34291	281	
777.38221	1305	1+
785.56567	270	
786.68650	170	
792.25959	251	
797.39511	500	1+
857.44963	1328	1+
END IONS

###FS:    #m/z: 597.82871 #charge   2
###MaxRes:#m/z:  0.00000 #charge-128
###MS: 1382
###MSMS: 1383
BEGIN IONS
TITLE=Cmpd 492, AutoMSn(597.8287), 23.4 min
RTINSECONDS=1403.66
SCANS=MS: 1382 MSMS: 1383
PEPMASS=597.82871	30076
CHARGE=2+
338.21053	2748	1+
386.15164	569	
399.20384	306	
408.22654	415	
409.27615	1094	1+
431.23031	705	
437.27383	1580	1+
439.22244	357	
445.20303	255	
447.25007	656	
476.77340	255	
499.22792	1049	1+
510.26531	832	1+
520.31271	601	1+
538.32235	2706	1+
560.27913	455	
572.27328	374	
582.30034	246	
584.30065	240	
594.32732	678	1+
596.33909	1007	1+
598.32056	1938	1+
633.32651	367	
640.30051	300	
655.30947	273	
657.33222	16609	1+
663.26467	688	1+
680.37139	2181	1+
690.04389	242	
690.36596	280	
714.35549	1158	1+
726.36354	504	
741.37253	268	
758.37830	11763	1+
758.38403	1045	1+
768.54505	754	
776.34298	602	
777.38573	1686	1+
785.55216	233	
797.39038	631	
857.44656	1868	1+
868.22809	394	
868.33139	322	
END IONS

###FS:    #m/z: 682.36087 #charge   3
###MaxRes:#m/z:  0.00000 #charge-128
###MS: 1382
###MSMS: 1384
BEGIN IONS
TITLE=Cmpd 493, AutoMSn(682.3609), 23.4 min
RTINSECONDS=1404.16
SCANS=MS: 1382 MSMS: 1384
PEPMASS=682.36087	26962
CHARGE=3+
329.69149	144	
379.20780	784	1+
385.71558	437	
399.16565	251	1+
469.21985	139	
471.23376	144	
513.26975	271	
519.73725	258	
520.25687	291	1+
526.78121	348	
527.26089	341	1+
535.29200	307	
535.79482	266	
544.30374	193	
578.27096	1503	1+
583.31591	189	
589.33272	525	1+
592.80773	196	
593.31606	285	1+
606.29166	144	
619.80968	494	1+
657.36274	164	
658.36048	1747	1+
675.39277	355	1+
676.37357	1851	1+
676.68908	214	
677.00277	260	
679.36769	282	
680.35126	1711	1+
685.34215	214	
686.34932	418	1+
691.38376	139	
720.36648	140	
758.42249	296	1+
761.46526	505	1+
764.35696	371	1+
771.45385	2839	1+
780.42501	232	
789.45761	4813	1+
861.42088	4021	1+
885.46542	261	1+
955.52353	690	1+
958.47982	12613	1+
965.83315	172	
973.55396	276	
1072.49800	163	
1072.53289	967	1+
1087.58978	1189	1+
1239.61667	631	1+
1256.60481	285	
1256.60622	2970	1+
END IONS

###FS:    #m/z: 362.28807 #charge   1
###MaxRes:#m/z:  0.00000 #charge-128
###MS: 1382
###MSMS: 1385
BEGIN IONS
TITLE=Cmpd 494, AutoMSn(362.2881), 23.4 min
RTINSECONDS=1404.66
SCANS=MS: 1382 MSMS: 1385
PEPMASS=362.28807	22412
CHARGE=1+
316.25069	114	
326.26231	114	
342.26578	187	
344.27825	505	
360.27275	366	1+
362.28587	2772	1+
END IONS

###FS:    #m/z: 597.82840 #charge   2
###MaxRes:#m/z:  0.00000 #charge-128
###MS: 1386
###MSMS: 1387
BEGIN IONS
TITLE=Cmpd 495, AutoMSn(597.8284), 23.5 min
RTINSECONDS=1407.68
SCANS=MS: 1386 MSMS: 1387
PEPMASS=597.82840	43806
CHARGE=2+
338.20601	3346	1+
386.14952	903	
395.76768	369	
399.19533	373	
409.28229	1651	1+
414.21127	286	
420.20831	304	
431.23127	815	
437.26298	2513	1+
445.18793	297	
447.25336	551	
456.23094	307	
471.23024	399	
489.26218	287	
499.23352	1425	1+
502.24117	1054	1+
510.26564	1548	1+
510.68395	1141	
520.30934	413	
538.32291	4530	1+
560.28051	815	
572.27036	354	
594.32984	1308	1+
597.31920	496	
598.31719	1326	1+
601.33325	771	1+
612.31486	551	
640.29640	614	
646.23199	425	
657.33172	20884	1+
663.25806	818	1+
680.36764	3782	1+
690.15173	350	
709.33153	627	1+
714.35235	1359	1+
726.35890	757	
741.35036	307	
758.37774	17970	1+
776.35533	1267	1+
779.42498	749	1+
797.39304	807	1+
806.77093	386	
857.44780	2184	1+
889.41598	295	
896.36332	269	
END IONS

###FS:    #m/z: 595.29201 #charge   2
###MaxRes:#m/z:  0.00000 #charge-128
###MS: 1386
###MSMS: 1388
BEGIN IONS
TITLE=Cmpd 496, AutoMSn(595.2920), 23.5 min
RTINSECONDS=1408.19
SCANS=MS: 1386 MSMS: 1388
PEPMASS=595.29201	30018
CHARGE=2+
307.12051	482	
314.20734	462	
338.20592	3226	1+
386.14892	862	
397.20329	305	
399.19812	328	
408.22940	273	
409.27586	1735	1+
431.23331	775	
437.27413	1785	1+
439.22801	673	
456.22008	298	
471.24000	296	
476.76592	323	
484.22540	304	
486.18627	310	
499.23244	1639	1+
502.23572	665	1+
510.26420	2306	1+
538.32027	3783	1+
560.27594	972	1+
572.26371	566	1+
576.30877	295	
590.35579	279	
592.32558	710	1+
594.31518	2638	1+
599.29136	291	
612.30982	1193	1+
623.34244	728	
640.31436	630	
654.73185	296	
657.33160	19091	1+
663.25328	858	1+
679.93434	445	
680.37178	4730	1+
697.00481	485	
714.34946	1288	1+
726.36351	720	1+
741.35835	343	
758.37874	14151	1+
768.54706	372	
776.34844	2327	1+
779.39973	666	1+
786.68754	692	
797.39156	1506	1+
806.78259	478	
857.44599	1335	1+
889.41640	691	1+
END IONS

###FS:    #m/z: 362.28745 #charge   1
###MaxRes:#m/z:  0.00000 #charge-128
###MS: 1386
###MSMS: 1389
BEGIN IONS
TITLE=Cmpd 497, AutoMSn(362.2874), 23.5 min
RTINSECONDS=1408.69
SCANS=MS: 1386 MSMS: 1389
PEPMASS=362.28745	26902
CHARGE=1+
304.17654	114	
326.27090	106	
340.23834	112	
342.26299	238	
344.27330	927	1+
358.22685	145	
360.25039	232	1+
362.28497	1969	1+
END IONS

###FS:    #m/z: 846.06536 #charge   3
###MaxRes:#m/z:  0.00000 #charge-128
###MS: 1390
###MSMS: 1391
BEGIN IONS
TITLE=Cmpd 498, AutoMSn(846.0654), 23.5 min
RTINSECONDS=1411.72
SCANS=MS: 1390 MSMS: 1391
PEPMASS=846.06536	44876
CHARGE=3+
332.10959	150	
358.12752	432	1+
364.44945	363	
366.13777	289	
368.15289	444	1+
375.16973	145	
376.13294	871	1+
386.16670	728	1+
402.23148	844	1+
442.15008	126	
458.19348	214	
459.16155	1340	1+
465.77893	150	
477.17299	1451	1+
515.31322	391	
538.25521	172	
545.24487	299	1+
554.23243	445	1+
562.27055	361	
572.24916	3148	1+
576.29977	139	
590.26441	1288	1+
603.25310	158	
645.32743	177	
657.32002	147	
735.30013	574	1+
753.32260	974	1+
758.38212	165	
774.38003	331	
774.73221	237	
775.00929	139	
802.46147	400	1+
808.04696	349	1+
809.73049	170	
840.06877	566	1+
840.40149	1037	1+
840.72970	911	1+
842.49901	239	
845.44056	174	
846.06380	658	1+
846.40148	1170	1+
846.73808	730	1+
850.36717	148	
882.37010	283	1+
884.38375	188	
900.39028	576	1+
958.48525	434	1+
987.42265	140	
1041.16306	170	
1549.74850	2040	1+
1636.78734	2773	1+
1783.87492	2103	1+
1946.93291	4343	1+
2060.00567	1288	1+
2161.04124	1446	1+
2321.10929	629	1+
END IONS

###FS:    #m/z: 595.29222 #charge   2
###MaxRes:#m/z:  0.00000 #charge-128
###MS: 1390
###MSMS: 1392
BEGIN IONS
TITLE=Cmpd 499, AutoMSn(595.2922), 23.5 min
RTINSECONDS=1412.22
SCANS=MS: 1390 MSMS: 1392
PEPMASS=595.29222	33386
CHARGE=2+
307.11620	863	1+
314.20642	372	
338.20897	2800	1+
374.68371	502	
386.15544	1434	1+
397.19473	341	
408.22454	460	
409.28081	1220	
420.21892	428	
431.23892	1016	1+
437.27410	2093	1+
439.21898	871	1+
456.21711	274	
477.26167	297	
491.57023	931	
499.22915	1352	
502.24806	371	
510.26577	2321	1+
520.30771	280	
538.32228	2486	1+
560.28239	1213	1+
572.28688	340	
591.35328	311	
592.32631	907	1+
594.32996	960	1+
596.31504	1996	1+
612.30954	1304	1+
623.34277	335	
640.30100	275	
657.33077	17221	1+
663.25911	573	
680.37483	4749	1+
685.34739	443	
714.34959	1238	1+
726.35762	698	1+
741.34240	387	
758.37851	14206	1+
767.42294	289	
767.89039	416	
776.34637	1161	1+
779.42607	787	1+
781.36589	278	
797.39402	1633	1+
806.78448	276	
857.44568	1910	1+
889.41912	331	
985.45450	367	
END IONS

###FS:    #m/z: 891.44980 #charge   2
###MaxRes:#m/z:  0.00000 #charge-128
###MS: 1390
###MSMS: 1393
BEGIN IONS
TITLE=Cmpd 500, AutoMSn(891.4498), 23.5 min
RTINSECONDS=1412.72
SCANS=MS: 1390 MSMS: 1393
PEPMASS=891.44980	27288
CHARGE=2+
366.13688	149	
369.20881	156	
387.22701	220	
439.22810	853	1+
446.22517	216	
466.22883	225	
480.25155	255	
484.24129	464	1+
491.56910	253	
502.24673	933	1+
510.26732	1286	1+
510.68315	194	
512.27479	296	1+
533.92348	144	
593.28790	135	
597.32632	519	
615.33479	624	1+
680.37208	2171	1+
688.97402	228	
697.00918	187	
730.36689	299	
779.43462	351	1+
784.39585	132	
787.37089	158	
826.39700	132	
880.47904	360	1+
886.50544	192	
902.43665	139	
1052.54029	522	
1053.54588	344	
1167.56202	549	
1168.56813	273	
1280.65417	156	
1281.66396	130	
1781.89235	1166	1+
END IONS

###FS:    #m/z: 846.06591 #charge   3
###MaxRes:#m/z:  0.00000 #charge-128
###MS: 1394
###MSMS: 1395
BEGIN IONS
TITLE=Cmpd 501, AutoMSn(846.0659), 23.6 min
RTINSECONDS=1415.75
SCANS=MS: 1394 MSMS: 1395
PEPMASS=846.06591	61734
CHARGE=3+
357.16178	258	
358.11835	628	1+
363.13275	160	
364.44893	346	
368.15799	550	1+
375.17371	156	
376.12856	1050	1+
386.16466	1190	1+
402.23318	1484	1+
404.71410	354	
433.16605	171	
442.15326	204	
459.16542	1354	1+
468.74040	173	
477.17432	2461	1+
481.22935	322	1+
483.48676	192	
495.21838	305	1+
515.31597	508	
523.28547	179	
538.76355	156	
544.23676	520	1+
554.23019	615	1+
562.27398	211	
572.24953	3591	1+
590.25994	1896	1+
710.29449	170	
735.30836	903	1+
753.32351	950	1+
774.36680	513	
774.71491	445	
775.03783	461	
802.42741	313	1+
808.03642	206	
809.39326	386	1+
810.05267	219	
823.36372	667	1+
840.05959	988	1+
840.40596	1568	1+
840.72550	417	
843.39034	319	1+
846.06310	1340	1+
846.40594	1778	1+
846.73301	1377	
853.05154	164	
882.39009	530	1+
900.39288	615	1+
958.48506	409	1+
987.40045	195	
1041.18257	742	
1173.82841	288	
1549.76025	2405	1+
1636.79353	4575	1+
1783.86059	4202	1+
1946.92588	5784	1+
2060.01484	1569	1+
2161.05731	1360	1+
2321.07237	919	1+
END IONS

###FS:    #m/z: 891.44988 #charge   2
###MaxRes:#m/z:  0.00000 #charge-128
###MS: 1394
###MSMS: 1396
BEGIN IONS
TITLE=Cmpd 502, AutoMSn(891.4499), 23.6 min
RTINSECONDS=1416.25
SCANS=MS: 1394 MSMS: 1396
PEPMASS=891.44988	21282
CHARGE=2+
366.13877	172	
369.21449	170	
373.16776	125	
387.21007	126	
389.16937	153	
439.23035	406	
456.26121	108	
484.23905	424	
491.57315	165	
502.25286	879	1+
510.26213	929	1+
576.29004	139	
597.32293	364	1+
615.33529	220	
623.35125	151	
660.29137	107	
680.36783	1299	1+
730.35715	385	1+
762.39313	130	
779.43933	153	
799.35446	110	
845.94276	208	
863.73638	112	
880.48838	449	1+
896.35159	133	
896.47351	125	
902.41939	178	
958.47327	320	1+
1052.53304	567	
1053.52637	228	
1167.56306	439	
1168.57019	379	
1781.90423	966	1+
END IONS

###FS:    #m/z: 595.29321 #charge   2
###MaxRes:#m/z:  0.00000 #charge-128
###MS: 1394
###MSMS: 1397
BEGIN IONS
TITLE=Cmpd 503, AutoMSn(595.2932), 23.6 min
RTINSECONDS=1416.75
SCANS=MS: 1394 MSMS: 1397
PEPMASS=595.29321	24581
CHARGE=2+
307.11267	1862	1+
329.17011	1175	
338.20588	1846	1+
379.69476	626	
386.14546	760	
397.20205	243	
408.22766	363	
409.27503	981	
420.22836	233	
431.24292	500	
437.27361	1322	1+
439.22970	438	
446.22738	208	
481.40552	190	
493.24965	197	
499.23292	904	1+
501.23177	221	
502.25514	700	1+
510.26708	1039	
520.28847	508	1+
538.32431	1735	1+
544.27820	210	
560.27752	574	
572.27643	513	1+
580.34178	260	
592.33092	765	1+
594.32723	904	1+
596.33225	410	
597.30698	811	1+
612.31023	505	1+
623.35457	338	
640.30317	266	
657.33246	11623	1+
663.25368	574	1+
680.36988	3236	1+
685.31712	285	
714.35166	685	1+
726.36447	287	
740.37062	189	
758.37965	7975	1+
768.53689	286	
776.33787	595	1+
779.43411	528	1+
797.39182	685	1+
857.44770	1246	1+
889.42811	446	1+
1003.44309	248	
END IONS

###FS:    #m/z: 846.06649 #charge   3
###MaxRes:#m/z:  0.00000 #charge-128
###MS: 1398
###MSMS: 1399
BEGIN IONS
TITLE=Cmpd 504, AutoMSn(846.0665), 23.7 min
RTINSECONDS=1419.78
SCANS=MS: 1398 MSMS: 1399
PEPMASS=846.06649	52661
CHARGE=3+
357.14906	143	
358.10997	411	1+
368.15456	561	1+
376.12743	632	
386.16670	821	1+
402.23165	1017	1+
459.16268	1247	1+
468.73103	218	
477.17924	1199	1+
479.74360	243	
481.22598	174	
510.26340	205	
515.30513	153	
519.25200	201	
519.75783	200	
544.24792	160	
546.23405	158	
553.23865	374	1+
555.22536	480	1+
560.25227	243	1+
562.26652	364	1+
572.24265	3013	1+
590.26196	1161	1+
604.30506	382	1+
618.31778	144	
710.29784	381	1+
721.30241	179	
728.34907	170	
735.31030	229	
736.30940	476	1+
753.32364	610	1+
774.37772	1318	1+
774.71244	278	
775.06356	157	
809.39546	256	1+
823.37319	881	1+
840.05777	525	1+
840.41044	757	
840.71240	286	1+
842.47093	467	1+
846.06881	1051	1+
846.40103	1482	1+
846.73977	446	
882.38037	406	1+
900.39510	253	
902.43596	622	
936.45156	176	
973.47754	155	
984.87763	432	
1041.18243	312	
1075.50365	496	1+
1549.75787	1266	1+
1636.79629	2752	1+
1783.85486	2742	1+
1946.92085	5378	1+
2059.01093	1606	1+
2161.04416	992	1+
2321.10101	811	1+
END IONS

###FS:    #m/z: 462.26305 #charge   3
###MaxRes:#m/z:  0.00000 #charge-128
###MS: 1398
###MSMS: 1400
BEGIN IONS
TITLE=Cmpd 505, AutoMSn(462.2630), 23.7 min
RTINSECONDS=1420.28
SCANS=MS: 1398 MSMS: 1400
PEPMASS=462.26305	16520
CHARGE=3+
306.18547	189	
312.17717	855	1+
334.17413	234	1+
348.22613	136	
358.17586	300	1+
384.21798	125	
385.24544	281	1+
400.21240	201	
411.22238	143	
427.21054	340	
440.22856	343	1+
442.27226	551	1+
444.27848	424	
446.26166	549	1+
449.23735	306	
457.29066	139	
458.27242	1315	1+
460.29049	2782	1+
461.76596	191	
462.29105	1677	
463.23564	1556	
464.27712	2252	1+
466.26824	1133	1+
468.40879	160	
471.48755	894	
471.66259	156	
472.28945	1382	1+
481.21055	136	
498.24102	1891	1+
504.93107	136	
505.64262	137	
526.30084	173	
526.81203	149	
531.27069	203	
571.35119	814	1+
576.30233	2198	1+
597.30820	2313	1+
631.36234	249	1+
672.40035	1486	1+
675.37037	696	1+
710.39932	1479	1+
720.29663	237	
741.39679	129	
743.44481	392	
809.46605	329	
902.51593	398	1+
END IONS

###FS:    #m/z: 692.88247 #charge   2
###MaxRes:#m/z:  0.00000 #charge-128
###MS: 1398
###MSMS: 1401
BEGIN IONS
TITLE=Cmpd 506, AutoMSn(692.8825), 23.7 min
RTINSECONDS=1420.78
SCANS=MS: 1398 MSMS: 1401
PEPMASS=692.88247	11379
CHARGE=2+
312.17531	120	
342.19767	100	
413.18642	288	1+
421.24656	155	
427.20138	120	
463.22302	791	1+
498.23737	167	
531.28378	104	
576.29930	602	1+
583.31794	337	1+
596.23559	101	
597.30808	477	1+
646.31169	103	
654.32835	115	
674.28689	101	
675.36840	453	1+
680.36187	212	1+
689.38894	122	
690.38300	353	1+
692.38161	283	
692.89129	179	
693.35263	573	1+
696.35555	331	1+
697.01199	116	
706.15865	112	
707.31055	116	
710.38942	870	1+
809.47076	453	1+
861.41154	143	
922.53998	414	1+
1051.57571	377	
1052.58843	238	
END IONS

###FS:    #m/z: 591.24211 #charge   1
###MaxRes:#m/z:  0.00000 #charge-128
###MS: 1402
###MSMS: 1403
BEGIN IONS
TITLE=Cmpd 507, AutoMSn(591.2421), 23.7 min
RTINSECONDS=1423.81
SCANS=MS: 1402 MSMS: 1403
PEPMASS=591.24211	13930
CHARGE=1+
307.11396	1889	1+
362.15666	119	
376.22136	110	
386.14717	473	
388.16054	103	
404.22810	126	
421.26009	106	
439.24698	215	1+
455.28778	125	
471.24585	115	
481.40085	496	
484.30714	110	
499.22613	132	
502.26095	100	
506.26210	150	
541.30097	120	
549.05972	200	
552.27412	125	
569.26745	105	
570.31545	236	1+
572.32452	219	
574.32157	105	
587.33708	114	
588.35384	259	1+
590.31233	410	1+
END IONS

###FS:    #m/z: 462.74862 #charge   2
###MaxRes:#m/z:  0.00000 #charge-128
###MS: 1402
###MSMS: 1405
BEGIN IONS
TITLE=Cmpd 508, AutoMSn(462.7486), 23.7 min
RTINSECONDS=1424.81
SCANS=MS: 1402 MSMS: 1405
PEPMASS=462.74862	13360
CHARGE=2+
312.18738	203	
334.17898	358	
340.16932	697	1+
350.16765	254	1+
356.21261	177	
358.16505	346	
359.21463	146	
361.16849	133	
385.25348	560	
394.20458	191	
399.19297	171	
400.20129	356	1+
412.23626	269	1+
415.24025	146	
427.20913	308	
439.23117	921	1+
442.28273	365	
444.30427	214	
445.27578	275	
446.28727	411	1+
449.24156	418	
454.27539	338	1+
458.27707	1529	1+
459.76572	154	
460.29134	2990	1+
461.77190	222	
462.27420	2717	1+
464.27336	3228	1+
470.16616	150	
472.28783	4361	1+
498.24555	1190	1+
504.93688	184	
509.22457	177	
526.80117	140	
571.35749	3273	1+
576.29948	1551	1+
597.31256	1850	1+
653.34753	180	
655.37945	505	1+
670.36895	409	1+
672.40232	4159	1+
675.37634	661	1+
681.06889	517	1+
709.41087	352	
710.39881	823	1+
725.41473	470	1+
738.38607	139	
743.44039	2415	1+
809.47788	187	
END IONS

###FS:    #m/z: 459.27725 #charge   1
###MaxRes:#m/z:  0.00000 #charge-128
###MS: 1406
###MSMS: 1408
BEGIN IONS
TITLE=Cmpd 509, AutoMSn(459.2773), 23.8 min
RTINSECONDS=1428.34
SCANS=MS: 1406 MSMS: 1408
PEPMASS=459.27725	14801
CHARGE=1+
306.19294	107	
312.17831	172	
323.21263	123	
360.20635	101	
380.23310	109	
392.15580	125	
398.30868	128	
426.25224	110	
428.33022	109	
439.26402	111	
440.25993	273	1+
440.32429	129	
442.27614	226	
444.28087	244	
449.23994	139	
456.26470	328	1+
458.30146	260	
459.23717	115	
END IONS

###FS:    #m/z: 928.51649 #charge   1
###MaxRes:#m/z:  0.00000 #charge-128
###MS: 1406
###MSMS: 1409
BEGIN IONS
TITLE=Cmpd 510, AutoMSn(928.5165), 23.8 min
RTINSECONDS=1428.84
SCANS=MS: 1406 MSMS: 1409
PEPMASS=928.51649	12832
CHARGE=1+
366.13511	122	
369.24155	139	
385.24086	155	
398.18953	141	
399.19448	418	1+
402.23776	139	
411.23090	315	1+
437.18196	122	
454.25293	124	
455.25425	317	
456.25877	444	1+
480.25853	309	
482.21767	126	
484.20529	124	
571.22548	169	
571.35625	492	
579.28031	137	
598.30194	349	
600.32324	518	
607.20978	215	
626.35841	319	1+
641.37440	130	
643.33802	121	
655.37225	1086	1+
671.36244	1302	1+
679.95407	385	1+
684.38153	152	
698.37407	320	1+
709.41261	512	
710.40370	628	1+
727.42203	1028	1+
759.41804	268	
769.41775	723	1+
777.38481	222	1+
811.45457	219	1+
826.47921	123	
854.50401	1173	
855.47222	6917	1+
890.44416	120	
928.51739	1437	1+
END IONS

###FS:    #m/z: 454.74913 #charge   2
###MaxRes:#m/z:  0.00000 #charge-128
###MS: 1410
###MSMS: 1412
BEGIN IONS
TITLE=Cmpd 511, AutoMSn(454.7491), 23.9 min
RTINSECONDS=1432.37
SCANS=MS: 1410 MSMS: 1412
PEPMASS=454.74913	35309
CHARGE=2+
316.16261	519	1+
333.19127	3521	1+
339.28118	193	
353.19598	116	
362.19851	151	
371.20767	120	
390.20388	2905	1+
394.24839	159	
397.81981	283	
401.20872	253	1+
408.27301	104	
411.21616	100	
417.21067	102	
418.18640	289	1+
425.00561	128	
429.21592	255	1+
432.27007	307	1+
434.27421	209	
435.26838	213	
436.25732	922	1+
446.27781	2998	1+
449.23845	268	
450.26319	576	1+
452.27469	1259	1+
454.28260	612	
455.28840	544	
456.27161	1701	1+
461.39889	327	
463.20869	101	
472.28227	411	1+
530.27691	103	
531.28329	397	1+
548.28918	688	1+
557.30299	968	1+
571.36769	135	
575.30796	2976	1+
672.39548	210	
686.35807	108	
722.38649	7505	1+
722.80650	114	
732.34335	451	
743.45438	160	
745.33144	227	1+
800.40426	229	1+
END IONS

###FS:    #m/z: 928.51549 #charge   1
###MaxRes:#m/z:  0.00000 #charge-128
###MS: 1410
###MSMS: 1413
BEGIN IONS
TITLE=Cmpd 512, AutoMSn(928.5155), 23.9 min
RTINSECONDS=1432.87
SCANS=MS: 1410 MSMS: 1413
PEPMASS=928.51549	23615
CHARGE=1+
332.20622	179	
356.18240	136	
385.22815	162	
389.14836	116	
398.18915	422	1+
400.20180	345	
402.23451	162	
447.24597	148	
455.25345	742	1+
480.25544	345	
515.29601	158	
555.34032	138	
571.35417	426	1+
598.30520	335	
600.31273	705	1+
611.30187	116	
626.37705	211	
641.37235	118	
643.31528	153	
655.37492	1539	1+
670.39671	124	
671.35828	2259	1+
679.96651	665	1+
680.36623	238	
683.37646	327	1+
694.39311	296	1+
699.39270	157	
709.41368	552	
710.41130	691	1+
712.40391	304	1+
727.41409	1218	1+
741.40683	271	1+
759.40928	677	1+
769.42045	765	1+
769.60639	114	
777.38090	316	1+
786.69068	128	
798.45433	124	
853.45563	163	
854.50736	1679	
855.47065	8907	1+
928.51911	1579	1+
END IONS

###FS:    #m/z: 454.74899 #charge   2
###MaxRes:#m/z:  0.00000 #charge-128
###MS: 1414
###MSMS: 1415
BEGIN IONS
TITLE=Cmpd 513, AutoMSn(454.7490), 23.9 min
RTINSECONDS=1435.89
SCANS=MS: 1414 MSMS: 1415
PEPMASS=454.74899	59694
CHARGE=2+
316.15960	479	
318.18285	147	
333.19083	5559	1+
338.75948	137	
354.18951	131	
360.23948	151	
376.19208	386	1+
385.19200	131	
389.21971	148	
390.20254	4065	1+
411.23186	135	
414.24193	162	
417.23137	185	
429.21880	252	
432.26805	174	
434.26844	519	1+
436.26890	458	1+
446.27364	3903	1+
450.27950	811	1+
452.27486	2342	1+
456.28001	1484	1+
465.33278	188	
472.29047	283	1+
531.27995	358	1+
540.27468	151	
548.28601	966	1+
557.30452	800	1+
571.35098	295	
575.30939	3780	1+
585.32391	151	
672.39579	696	1+
704.37461	203	
722.38634	11004	1+
722.41360	429	1+
731.61798	201	
732.35141	886	
743.43869	150	
821.45810	193	
END IONS

###FS:    #m/z: 459.27873 #charge   1
###MaxRes:#m/z:  0.00000 #charge-128
###MS: 1414
###MSMS: 1416
BEGIN IONS
TITLE=Cmpd 514, AutoMSn(459.2787), 23.9 min
RTINSECONDS=1436.39
SCANS=MS: 1414 MSMS: 1416
PEPMASS=459.27873	39589
CHARGE=1+
312.16698	117	
316.16631	141	
333.19277	546	1+
368.22956	124	
380.22876	111	
382.23635	150	
412.25986	155	
424.28962	118	
438.27720	338	1+
442.28865	162	
444.25882	294	
446.27994	148	
456.26286	321	1+
458.28334	269	
END IONS

###FS:    #m/z: 908.48557 #charge   1
###MaxRes:#m/z:  0.00000 #charge-128
###MS: 1414
###MSMS: 1417
BEGIN IONS
TITLE=Cmpd 515, AutoMSn(908.4856), 23.9 min
RTINSECONDS=1436.89
SCANS=MS: 1414 MSMS: 1417
PEPMASS=908.48557	21095
CHARGE=1+
298.57120	177	
307.12027	121	
327.16898	109	
333.18801	1248	1+
339.28164	444	
390.20363	337	
402.21606	191	
404.18025	153	
411.21888	116	
429.22972	135	
433.22339	238	
435.21966	531	1+
445.21084	297	
446.27688	1051	1+
453.19143	117	
457.22717	108	
459.24918	117	
463.22064	2297	1+
548.30925	228	
550.23774	139	
558.29356	279	
560.25876	106	
566.30223	124	
575.31661	218	
576.30050	1324	1+
583.32175	133	
637.27196	126	
694.32706	199	
717.36159	117	
722.38461	508	1+
751.34150	1069	1+
762.38443	360	1+
864.42487	315	1+
875.44409	107	
908.48550	4788	1+
END IONS

###FS:    #m/z: 454.74902 #charge   2
###MaxRes:#m/z:  0.00000 #charge-128
###MS: 1418
###MSMS: 1419
BEGIN IONS
TITLE=Cmpd 516, AutoMSn(454.7490), 24.0 min
RTINSECONDS=1439.9
SCANS=MS: 1418 MSMS: 1419
PEPMASS=454.74902	71598
CHARGE=2+
316.17507	588	1+
333.19016	4509	1+
346.23216	154	
369.19303	146	
376.18344	389	1+
390.20238	4275	1+
393.23339	154	
395.76711	139	
404.18085	146	
411.22104	415	1+
415.25246	172	
419.20279	154	
420.26303	152	
428.23109	430	1+
432.25366	232	
434.26018	609	1+
438.27112	247	
446.27629	3355	1+
450.26726	818	1+
452.26727	1236	1+
454.26418	984	1+
456.26855	1184	1+
458.28811	420	
459.22964	230	
460.29504	153	
460.97763	152	
461.39011	1105	
463.21244	238	
465.29844	172	
472.28356	260	
532.27071	189	
548.29171	576	
557.29857	1141	1+
575.31188	4376	1+
585.30187	142	
672.40916	431	1+
704.37243	197	
722.38521	11227	1+
722.40550	286	1+
732.35624	659	1+
821.44152	207	
END IONS

###FS:    #m/z: 459.27853 #charge   1
###MaxRes:#m/z:  0.00000 #charge-128
###MS: 1418
###MSMS: 1420
BEGIN IONS
TITLE=Cmpd 517, AutoMSn(459.2785), 24.0 min
RTINSECONDS=1440.4
SCANS=MS: 1418 MSMS: 1420
PEPMASS=459.27853	50976
CHARGE=1+
316.17232	251	
325.16351	103	
333.18852	541	
344.21699	111	
357.19216	111	
364.24601	143	
380.24716	119	
400.23269	116	
411.19269	154	
420.24346	113	
424.29866	120	
439.28511	140	
440.29315	255	
442.29987	110	
456.24429	210	
458.30180	284	
END IONS

###FS:    #m/z: 908.48433 #charge   1
###MaxRes:#m/z:  0.00000 #charge-128
###MS: 1418
###MSMS: 1421
BEGIN IONS
TITLE=Cmpd 518, AutoMSn(908.4843), 24.0 min
RTINSECONDS=1440.91
SCANS=MS: 1418 MSMS: 1421
PEPMASS=908.48433	25944
CHARGE=1+
333.18295	1198	1+
340.02616	200	
341.22198	131	
359.17068	110	
373.16028	127	
376.18124	109	
390.20203	563	1+
417.19988	159	
433.21965	211	
435.21712	351	1+
438.21442	159	
443.20000	102	
445.20380	241	
446.26814	829	1+
463.21790	2403	1+
472.13869	112	
480.23206	147	
530.29219	301	1+
540.28486	103	
548.30322	515	1+
558.28988	373	
575.30861	352	
576.30233	930	1+
589.24593	133	
591.25318	233	1+
616.29991	122	
631.23478	108	
637.29923	233	1+
654.72101	221	
694.32689	301	1+
717.36534	150	
722.38376	689	1+
734.37729	155	
751.34536	512	1+
762.38726	505	1+
823.33914	116	
829.35133	128	
875.42125	113	
877.42677	120	
908.48523	4314	1+
END IONS

###FS:    #m/z: 459.27922 #charge   1
###MaxRes:#m/z:  0.00000 #charge-128
###MS: 1422
###MSMS: 1423
BEGIN IONS
TITLE=Cmpd 519, AutoMSn(459.2792), 24.1 min
RTINSECONDS=1443.93
SCANS=MS: 1422 MSMS: 1423
PEPMASS=459.27922	59699
CHARGE=1+
316.17180	138	
326.19582	137	
333.19656	577	1+
348.17693	104	
385.25485	118	
394.21972	107	
411.22978	111	
414.24000	131	
421.26323	101	
423.30133	103	
440.27052	212	1+
442.24467	212	
444.27167	103	
449.24381	431	
456.29459	393	1+
458.29165	247	
END IONS

###FS:    #m/z: 552.31011 #charge   1
###MaxRes:#m/z:  0.00000 #charge-128
###MS: 1422
###MSMS: 1425
BEGIN IONS
TITLE=Cmpd 520, AutoMSn(552.3101), 24.1 min
RTINSECONDS=1444.93
SCANS=MS: 1422 MSMS: 1425
PEPMASS=552.31011	29308
CHARGE=1+
343.15963	156	
351.10621	146	
369.19101	288	1+
376.15176	200	
385.25166	234	
389.72005	148	
391.77668	267	1+
394.16657	726	1+
402.16480	421	
404.18282	390	1+
406.19664	488	
412.93934	148	
419.20678	153	
421.12818	221	1+
421.21693	155	
427.94883	172	
429.27342	296	
443.24796	152	
447.18696	215	
449.24276	218	1+
456.26270	467	1+
459.25890	146	
461.23576	258	1+
472.27412	170	
479.24833	261	1+
489.24201	343	
507.24599	526	
508.80139	155	
512.28936	165	
513.19997	886	1+
514.28054	152	
529.26849	158	
530.23205	531	1+
532.31280	453	
533.31118	1103	1+
536.28937	702	1+
538.77872	263	1+
541.95948	193	
542.29628	297	1+
547.34810	206	
548.31781	1908	1+
548.80352	310	1+
549.92819	245	1+
550.31987	3931	1+
END IONS

###FS:    #m/z: 646.01437 #charge   3
###MaxRes:#m/z:  0.00000 #charge-128
###MS: 1426
###MSMS: 1427
BEGIN IONS
TITLE=Cmpd 521, AutoMSn(646.0144), 24.1 min
RTINSECONDS=1447.95
SCANS=MS: 1426 MSMS: 1427
PEPMASS=646.01437	54601
CHARGE=3+
357.24511	719	1+
395.16434	218	
402.18066	235	
406.19671	1251	1+
451.77023	223	
489.22814	218	
507.23595	258	
513.34757	811	1+
531.20560	385	
560.26498	249	
565.34366	287	
578.28821	246	
592.28523	221	
608.31269	707	1+
608.65037	332	
622.83689	235	
628.31288	239	
634.58984	225	
640.01060	250	
640.33748	248	
641.36526	265	
642.33895	687	1+
644.34027	1175	1+
646.01467	983	1+
646.35289	1815	1+
646.69329	463	
648.37202	1050	1+
650.35138	413	
660.41838	1780	1+
694.25525	213	
757.40685	379	
773.49961	859	1+
774.86545	282	
775.39832	233	
807.36932	345	1+
848.89910	381	
878.43718	745	1+
902.53273	823	1+
910.48445	370	1+
972.47964	323	1+
991.51950	216	
1016.58030	1826	1+
1358.75359	2573	1+
1429.77934	3683	1+
1530.83096	8917	1+
1641.86509	2393	1+
1659.87548	19614	1+
1822.94797	7443	1+
END IONS

###FS:    #m/z: 552.31090 #charge   1
###MaxRes:#m/z:  0.00000 #charge-128
###MS: 1426
###MSMS: 1428
BEGIN IONS
TITLE=Cmpd 522, AutoMSn(552.3109), 24.1 min
RTINSECONDS=1448.45
SCANS=MS: 1426 MSMS: 1428
PEPMASS=552.31090	30554
CHARGE=1+
351.12779	202	
354.13434	201	
376.58544	164	
385.24843	180	
391.77964	208	
394.16337	314	1+
398.17969	186	
402.17066	199	
404.18613	188	
406.19060	363	
428.17643	271	1+
438.19745	157	
447.18102	229	
449.24973	163	
465.19078	200	
474.21269	226	1+
476.24779	161	
479.73708	135	
489.23312	219	
493.20030	138	
496.17358	141	
506.23678	512	1+
509.29138	173	
512.28313	144	
513.20337	296	
513.28948	424	1+
516.27136	229	1+
520.84651	188	
529.36675	137	
531.27527	1287	1+
533.30480	1356	1+
538.30551	282	
543.30873	193	
548.32591	1742	1+
550.31203	2321	1+
552.31389	2337	1+
END IONS

###FS:    #m/z: 968.50784 #charge   2
###MaxRes:#m/z:  0.00000 #charge-128
###MS: 1426
###MSMS: 1429
BEGIN IONS
TITLE=Cmpd 523, AutoMSn(968.5078), 24.1 min
RTINSECONDS=1448.95
SCANS=MS: 1426 MSMS: 1429
PEPMASS=968.50784	17411
CHARGE=2+
357.24503	313	
366.13563	308	
395.76785	144	
402.15998	167	
479.74336	389	1+
503.23950	217	
508.24552	151	
513.34698	140	
560.27132	154	
611.32654	123	
616.29427	139	
660.41699	194	
664.34007	204	
710.84270	148	
764.36781	153	
765.89843	214	
773.51487	162	
774.86766	209	
775.37567	383	
781.42342	259	1+
807.36133	189	
861.44266	174	
878.43959	177	
904.94019	217	1+
959.49245	371	1+
960.51498	198	
971.46998	153	
972.49920	302	1+
991.53041	227	
1016.58093	138	
1695.80915	785	1+
1936.01790	7048	1+
END IONS

###FS:    #m/z: 645.67561 #charge   3
###MaxRes:#m/z:  0.00000 #charge-128
###MS: 1430
###MSMS: 1431
BEGIN IONS
TITLE=Cmpd 524, AutoMSn(645.6756), 24.2 min
RTINSECONDS=1451.99
SCANS=MS: 1430 MSMS: 1431
PEPMASS=645.67561	117148
CHARGE=3+
357.25041	969	
406.19745	3023	1+
408.81762	557	
507.24324	771	
513.19565	587	
513.34882	1248	
531.20043	573	
550.01321	718	
565.34818	815	
602.31723	816	
602.64379	540	
608.31287	810	
608.65815	1074	
622.85012	782	
623.34466	604	
640.00288	1857	1+
640.33706	922	
640.67777	850	
644.34016	1499	1+
646.01582	4227	1+
646.34994	4964	1+
646.68522	1512	
660.41691	3353	1+
697.00453	644	
710.84219	604	
757.41333	581	
773.49678	1985	1+
779.36465	586	
807.34407	580	
848.40489	1464	1+
878.43482	1620	1+
902.52418	1473	1+
902.95915	1193	1+
991.52625	531	
1016.58709	1321	
1017.59186	741	
1358.75397	5711	1+
1429.78582	8460	1+
1530.82783	22619	1+
1548.73555	2796	1+
1641.86260	7445	1+
1659.87360	51507	1+
1822.93654	20643	1+
END IONS

###FS:    #m/z: 938.94839 #charge   2
###MaxRes:#m/z:  0.00000 #charge-128
###MS: 1430
###MSMS: 1432
BEGIN IONS
TITLE=Cmpd 525, AutoMSn(938.9484), 24.2 min
RTINSECONDS=1452.49
SCANS=MS: 1430 MSMS: 1432
PEPMASS=938.94839	64684
CHARGE=2+
355.19927	949	1+
374.18675	695	
375.17084	3016	1+
402.18263	929	1+
413.23222	385	1+
431.18856	308	1+
446.21016	1878	1+
455.23882	1079	1+
470.24900	269	1+
485.22380	1579	1+
503.23232	2438	1+
510.68620	703	
515.26611	552	1+
525.30650	371	1+
554.29688	881	1+
564.29781	292	1+
570.29817	654	1+
588.31522	1631	1+
598.30144	2865	1+
616.31203	5293	1+
644.30404	596	1+
667.37864	235	1+
701.37565	586	1+
711.37924	903	1+
724.40786	1036	1+
729.38877	2544	1+
729.85991	424	1+
734.69540	351	
830.44217	290	
834.41075	372	1+
840.43105	506	1+
852.46608	592	1+
858.43592	2065	1+
880.90710	273	1+
890.42927	459	1+
890.74189	295	
913.92119	309	
942.46415	363	1+
947.11156	825	1+
947.45891	423	
958.46551	473	1+
965.78719	1478	1+
966.11719	1688	1+
966.45832	1207	1+
972.48335	328	1+
999.53294	347	1+
1008.45350	910	1+
1008.80869	465	
1009.13563	910	
1009.79808	324	
1010.13266	378	
1046.50090	2346	1+
1046.83655	1200	
1047.15763	2216	
1047.81713	680	
1084.53843	373	
1084.85958	469	
1085.54281	316	
1103.19897	1074	1+
1103.52699	645	
1103.85953	1136	1+
1104.52653	382	
1126.88317	875	1+
1127.20777	597	
1127.54357	605	
1180.21100	345	
1180.54752	510	
1180.88547	602	
1181.22821	380	
1184.61315	370	1+
1451.77537	385	1+
1571.76750	590	1+
1769.82939	3262	1+
1770.33640	3035	1+
1829.90804	664	1+
1869.85053	529	1+
1876.89362	6187	1+
END IONS

###FS:    #m/z: 967.46534 #charge   2
###MaxRes:#m/z:  0.00000 #charge-128
###MS: 1430
###MSMS: 1433
BEGIN IONS
TITLE=Cmpd 526, AutoMSn(967.4653), 24.2 min
RTINSECONDS=1452.99
SCANS=MS: 1430 MSMS: 1433
PEPMASS=967.46534	37943
CHARGE=2+
357.24556	331	1+
393.21568	364	
447.20621	198	
503.25149	401	1+
513.35054	351	1+
518.25156	241	1+
521.27583	333	
551.25418	311	
559.22313	342	1+
576.23434	276	
578.27368	252	
615.29514	222	1+
632.30806	267	1+
654.31262	180	
660.41206	242	
664.34334	777	1+
671.30241	176	
689.32399	298	
719.34550	285	
773.50243	202	
779.37876	601	1+
790.37571	175	
807.34842	367	1+
818.35428	224	
821.37848	419	
861.40797	327	1+
878.43334	952	1+
891.45744	189	
896.44148	199	
904.95582	202	
905.45724	403	1+
915.93608	377	
950.43775	325	1+
958.48850	592	1+
958.49806	190	
960.00307	254	
960.49790	172	
967.51674	195	
991.53561	902	1+
1063.49342	252	
1064.53862	234	
1120.55521	645	1+
1419.66511	767	1+
1529.76487	358	1+
1548.73151	1758	1+
1667.80676	456	1+
1677.78245	618	1+
1695.80071	2794	1+
END IONS

###FS:    #m/z: 645.67300 #charge   3
###MaxRes:#m/z:  0.00000 #charge-128
###MS: 1434
###MSMS: 1435
BEGIN IONS
TITLE=Cmpd 527, AutoMSn(645.6730), 24.3 min
RTINSECONDS=1456.02
SCANS=MS: 1434 MSMS: 1435
PEPMASS=645.67300	134391
CHARGE=3+
357.24417	834	
390.18854	632	
406.19731	2344	1+
429.17359	605	
496.25864	605	
507.24546	684	
508.79720	602	
513.34589	1662	1+
558.21343	970	1+
560.78412	646	
565.33816	593	
608.31693	1086	
608.65312	727	
622.86082	531	
623.34528	556	
640.01426	717	
640.34921	3017	1+
644.32615	1362	1+
646.01550	3893	1+
646.34359	5074	1+
646.68115	2215	
660.41702	2748	1+
664.34004	718	
689.31807	562	
705.29072	551	
719.34808	1060	
719.85160	654	
757.39966	521	
757.90676	528	
773.49752	1817	1+
779.37191	2242	1+
829.94110	634	
878.43524	5119	1+
902.51063	1441	1+
991.52345	1455	1+
1016.58770	1243	
1017.58920	707	
1131.65216	624	
1358.75404	5715	1+
1420.68040	2982	1+
1429.77911	8019	1+
1530.82544	22161	1+
1548.73161	4820	1+
1641.85681	8061	1+
1659.87358	48006	1+
1695.80765	3870	1+
1804.92114	1553	1+
1822.93691	19991	1+
END IONS

###FS:    #m/z: 939.19919 #charge   2
###MaxRes:#m/z:  0.00000 #charge-128
###MS: 1434
###MSMS: 1436
BEGIN IONS
TITLE=Cmpd 528, AutoMSn(939.1992), 24.3 min
RTINSECONDS=1456.52
SCANS=MS: 1434 MSMS: 1436
PEPMASS=939.19919	103365
CHARGE=2+
318.17306	288	1+
355.19480	1383	1+
366.14301	300	1+
373.16673	803	1+
375.17015	2726	1+
402.17863	1384	1+
408.82134	418	
428.19774	403	1+
446.20644	2417	1+
455.24238	1015	1+
485.21918	1651	1+
503.22820	2571	1+
510.68686	584	
515.26228	1054	1+
554.30304	598	
571.29111	439	1+
588.31912	1889	1+
598.30054	2607	1+
606.26837	256	1+
616.31041	6043	1+
644.30872	694	1+
701.37701	434	
711.38933	1060	1+
724.39953	898	1+
738.40741	538	
765.38429	233	1+
840.42188	710	1+
851.71670	316	1+
852.44642	761	1+
858.43412	1935	1+
888.90069	225	1+
890.06753	226	1+
890.41899	484	1+
915.45254	640	1+
937.46991	328	1+
938.23347	401	
942.50956	713	1+
946.78024	668	1+
947.10365	447	1+
947.43606	522	1+
965.78329	1716	1+
966.12346	1278	1+
966.45569	1581	1+
972.48877	278	1+
983.47200	227	1+
998.52672	304	1+
999.52712	760	1+
1008.79712	1452	1+
1009.13792	1136	
1009.47214	868	
1046.48824	963	
1046.82887	2134	
1047.16314	2147	
1047.49766	1737	1+
1047.82926	791	
1103.18630	446	
1103.53965	1217	
1103.86403	931	
1104.19961	694	
1104.53535	486	
1127.20896	635	
1127.53871	1067	
1127.86668	542	
1180.20950	428	
1180.54881	471	
1180.89160	642	
1181.22683	710	
1181.53778	409	
1457.76118	3121	1+
1571.77873	513	1+
1769.82262	4031	1+
1770.32245	3537	1+
1867.88384	759	1+
1876.89766	5953	1+
1877.39395	5822	1+
END IONS

###FS:    #m/z: 970.97419 #charge   2
###MaxRes:#m/z:  0.00000 #charge-128
###MS: 1434
###MSMS: 1437
BEGIN IONS
TITLE=Cmpd 529, AutoMSn(970.9742), 24.3 min
RTINSECONDS=1457.02
SCANS=MS: 1434 MSMS: 1437
PEPMASS=970.97419	47737
CHARGE=2+
357.25359	264	
365.17141	236	1+
372.17067	236	1+
389.21827	333	
393.21076	1063	1+
395.76498	193	
399.82425	296	
405.17544	434	1+
411.14529	364	1+
417.91425	297	
429.16363	650	1+
503.24357	420	1+
513.34377	420	1+
518.25153	418	1+
520.84645	275	
521.26724	526	
535.80339	265	
541.20856	197	
543.24447	255	
551.25672	562	1+
558.22636	622	1+
576.25102	903	1+
616.32144	205	
632.29692	356	1+
636.34045	246	1+
646.32237	236	
646.82901	240	
650.31677	408	1+
654.27631	302	1+
660.41026	402	1+
664.33825	1690	1+
671.29527	872	1+
679.93519	349	
689.32052	902	1+
705.29120	536	1+
763.35057	261	1+
772.49608	420	1+
774.49632	228	
779.37011	1211	1+
804.37162	230	
818.36312	507	1+
821.38372	746	1+
861.43935	276	
878.43618	2974	1+
890.95154	257	
897.46252	199	
950.42427	795	1+
958.48147	652	1+
959.49981	264	1+
974.49951	235	1+
991.51778	2358	1+
1063.50485	590	
1120.56155	1975	1+
1131.65047	532	
1177.58336	265	
1292.60469	202	
1419.66431	1591	1+
1421.67459	236	
1436.67170	837	1+
1520.72208	591	1+
1529.73986	1371	1+
1548.73040	4028	1+
1548.73295	194	
1565.69837	669	1+
1582.70872	608	1+
1650.76510	740	1+
1659.86931	444	1+
1667.80215	1221	1+
1677.78132	1648	1+
1695.80506	5344	1+
1789.87902	715	1+
1808.88742	1796	1+
1922.93051	912	1+
1936.02203	9518	1+
1940.95674	3307	1+
END IONS

###FS:    #m/z: 970.97296 #charge   2
###MaxRes:#m/z:  0.00000 #charge-128
###MS: 1438
###MSMS: 1439
BEGIN IONS
TITLE=Cmpd 530, AutoMSn(970.9730), 24.3 min
RTINSECONDS=1460.04
SCANS=MS: 1438 MSMS: 1439
PEPMASS=970.97296	76152
CHARGE=2+
357.24515	221	
366.13674	281	
372.14845	352	1+
389.21495	215	1+
393.21255	1330	1+
399.82246	925	
405.17902	411	1+
412.15733	194	
429.17037	890	1+
437.21482	363	
480.24211	488	1+
500.24659	350	1+
503.24407	454	1+
513.34970	213	
518.23479	295	1+
521.26540	1127	1+
541.20191	374	1+
551.26067	576	1+
558.23125	1101	1+
576.24975	956	1+
616.28003	273	1+
632.31570	187	
646.31438	278	
646.81234	208	
650.31495	361	1+
654.28411	275	1+
660.41980	393	
664.33772	1350	1+
671.30458	343	
672.29905	684	1+
679.93360	555	
687.28167	353	1+
689.31700	760	1+
696.99950	215	
702.30828	334	1+
764.36715	306	1+
779.36504	1685	1+
798.87949	314	1+
801.35208	203	
804.36096	245	
818.36724	611	1+
821.38324	1155	1+
824.39858	228	1+
831.40957	252	
861.42025	220	1+
878.43487	3096	1+
882.43019	204	
896.41099	231	
896.92833	408	
931.44334	230	
933.39527	292	1+
950.41864	882	1+
958.48040	621	1+
963.47508	207	
991.52229	2387	1+
1063.51195	1138	1+
1120.55762	1675	1+
1131.64511	427	
1292.62980	230	
1420.68134	2309	1+
1437.69312	1292	1+
1520.75719	501	1+
1529.72628	1401	1+
1548.73096	3863	1+
1548.74349	347	
1549.72441	203	
1565.77011	499	1+
1581.70950	650	1+
1649.77896	495	1+
1667.80389	1232	1+
1677.79217	1901	1+
1695.79909	7347	1+
1780.89147	495	1+
1808.88986	1922	1+
1917.98259	482	1+
1922.92240	603	1+
1936.02201	9368	1+
1939.94616	3952	1+
END IONS

###FS:    #m/z: 939.19895 #charge   2
###MaxRes:#m/z:  0.00000 #charge-128
###MS: 1438
###MSMS: 1440
BEGIN IONS
TITLE=Cmpd 531, AutoMSn(939.1989), 24.3 min
RTINSECONDS=1460.55
SCANS=MS: 1438 MSMS: 1440
PEPMASS=939.19895	88344
CHARGE=2+
355.19933	584	
373.17194	525	1+
375.16966	2411	1+
402.17651	822	1+
446.20725	1931	1+
455.24275	881	1+
485.22268	1457	1+
503.22841	1717	1+
515.26404	620	1+
554.30158	637	
588.31693	1149	1+
598.29897	1901	1+
616.31343	3489	1+
629.31382	314	1+
649.84017	267	1+
711.37966	577	1+
724.40704	405	
840.41432	552	1+
852.46091	439	1+
858.44002	1180	1+
885.43723	484	
890.41387	393	1+
915.44682	377	1+
925.43796	265	1+
939.20166	1405	
939.70359	1308	1+
942.50383	327	1+
965.77922	1441	1+
966.12153	819	
966.45809	517	
972.48875	411	1+
999.52057	476	1+
1008.79415	544	
1009.12961	788	
1009.46380	763	
1009.80134	752	
1046.49132	548	
1046.82521	1742	
1047.16584	1163	
1047.51039	626	
1047.82171	629	
1048.16012	409	
1103.51109	665	
1103.86830	534	
1104.20324	419	
1126.87774	823	1+
1127.20451	417	
1127.53937	685	
1180.55342	489	
1180.88640	611	
1181.22557	523	
1457.75333	2051	1+
1770.32105	2498	1+
1770.82635	2200	1+
1868.39213	440	1+
1876.89756	3861	1+
END IONS

###FS:    #m/z: 507.78132 #charge   2
###MaxRes:#m/z:  0.00000 #charge-128
###MS: 1438
###MSMS: 1441
BEGIN IONS
TITLE=Cmpd 532, AutoMSn(507.7813), 24.4 min
RTINSECONDS=1461.05
SCANS=MS: 1438 MSMS: 1441
PEPMASS=507.78132	45822
CHARGE=2+
326.18097	2314	
332.20367	1024	
343.20815	13677	1+
397.22115	3829	1+
439.26684	1486	
456.29200	26887	1+
495.63102	943	
504.30766	873	
506.30559	3296	1+
510.29524	841	
642.37175	29916	1+
739.42586	93821	1+
886.48843	915	
886.50026	4127	1+
END IONS

###FS:    #m/z: 507.28798 #charge   2
###MaxRes:#m/z:  0.00000 #charge-128
###MS: 1442
###MSMS: 1443
BEGIN IONS
TITLE=Cmpd 533, AutoMSn(507.2880), 24.4 min
RTINSECONDS=1464.07
SCANS=MS: 1442 MSMS: 1443
PEPMASS=507.28798	201219
CHARGE=2+
326.18213	5586	
343.20815	23767	1+
397.22155	6552	1+
439.26662	2634	
456.29222	46139	1+
508.30004	1379	
642.37266	58938	1+
722.39733	1478	
739.42502	176075	1+
886.49153	7723	1+
886.49464	1532	
END IONS

###FS:    #m/z: 970.97385 #charge   2
###MaxRes:#m/z:  0.00000 #charge-128
###MS: 1442
###MSMS: 1444
BEGIN IONS
TITLE=Cmpd 534, AutoMSn(970.9739), 24.4 min
RTINSECONDS=1464.57
SCANS=MS: 1442 MSMS: 1444
PEPMASS=970.97385	81943
CHARGE=2+
372.16658	376	1+
375.20042	203	
376.18008	394	1+
389.21692	275	
393.20995	1313	1+
395.76538	478	
401.17687	387	1+
405.17102	241	1+
429.16511	678	1+
457.23162	175	
480.22916	279	
485.23465	424	1+
503.25003	453	1+
518.25232	193	
521.26682	793	1+
540.20744	388	1+
542.24919	343	1+
551.25634	420	1+
558.22039	893	1+
561.27810	211	
576.24866	872	1+
633.30348	254	1+
636.32876	175	
646.31720	334	
650.30788	323	
664.33660	1442	1+
671.29667	480	1+
687.28312	468	1+
689.32323	839	1+
697.00459	447	
698.08317	189	
705.27642	455	1+
718.32757	175	
761.37279	298	
764.35635	346	1+
765.36555	971	1+
779.37661	1151	1+
790.38221	296	1+
797.88392	214	1+
799.37355	170	
800.35785	351	1+
817.40519	188	
818.37603	612	1+
821.37633	739	1+
878.43589	3271	1+
896.43589	386	
896.93301	210	
913.46079	350	1+
932.41564	256	1+
950.41725	826	1+
973.50232	212	
975.47620	267	1+
991.52095	2417	1+
1063.49750	626	1+
1120.55370	1874	1+
1131.64724	763	
1177.57855	244	
1178.59851	173	
1291.63509	311	
1292.62877	183	
1401.65930	431	1+
1419.67212	1568	1+
1420.65169	173	
1437.69852	1248	1+
1530.72212	1913	1+
1548.73453	4268	1+
1581.71404	868	1+
1583.76016	621	1+
1650.79823	520	1+
1659.79216	498	1+
1667.81678	870	1+
1677.78653	1177	1+
1695.80959	5708	1+
1779.88731	666	1+
1808.89725	1518	1+
1923.93377	733	1+
1936.01894	4269	1+
1940.94176	3359	1+
END IONS

###FS:    #m/z: 647.65356 #charge   3
###MaxRes:#m/z:  0.00000 #charge-128
###MS: 1442
###MSMS: 1445
BEGIN IONS
TITLE=Cmpd 535, AutoMSn(647.6536), 24.4 min
RTINSECONDS=1465.07
SCANS=MS: 1442 MSMS: 1445
PEPMASS=647.65356	56120
CHARGE=3+
343.21149	757	1+
376.58803	399	
394.16170	469	1+
395.76920	579	
404.17810	269	1+
406.19703	1220	1+
425.21815	457	1+
429.16873	789	1+
437.21054	393	1+
456.28126	442	
474.23793	693	1+
480.23682	388	
482.26409	353	
498.77467	356	
502.25642	362	1+
504.23653	371	1+
511.23967	453	1+
513.19123	314	
513.34356	887	1+
516.23626	323	1+
521.26276	375	1+
531.24482	417	1+
540.19923	764	1+
543.26003	982	1+
551.25227	696	
558.23067	1276	1+
565.32761	360	
565.84755	303	
576.24576	872	1+
589.30537	356	
603.33161	323	1+
608.31808	292	
608.65448	337	
626.31270	318	1+
629.33339	423	1+
632.31779	294	
636.32454	456	1+
640.32574	322	
642.35996	1380	1+
644.34705	1647	1+
645.81457	483	1+
646.00774	760	1+
646.33783	3245	1+
646.68257	380	
650.34883	1813	1+
654.27766	389	1+
657.85178	547	
660.41334	1142	1+
664.33990	712	1+
666.28386	344	
669.26774	312	1+
671.31077	429	
672.32597	585	1+
687.26558	726	1+
689.32710	864	1+
701.83291	286	
705.28451	661	1+
710.34202	1248	1+
717.32135	477	1+
739.42479	13210	1+
765.36140	384	
773.49709	556	1+
774.36049	290	
779.36769	3300	1+
790.36968	348	
801.33875	419	
818.37747	1388	1+
850.44645	947	1+
878.43511	6463	1+
878.44492	1371	1+
886.49440	3423	1+
888.45210	520	1+
892.41425	288	1+
931.44310	366	1+
950.43176	541	1+
991.51828	3896	1+
1014.56213	1727	1+
1016.58557	959	1+
1120.56150	2742	1+
1131.68324	364	
1244.67716	570	1+
1358.73925	2066	1+
1420.67537	3215	1+
1429.77667	2620	1+
1437.69638	1639	1+
1512.80334	554	1+
1520.73584	1273	1+
1530.82214	7498	1+
1548.73761	4914	1+
1565.72395	480	1+
1582.72752	515	1+
1641.85285	2144	1+
1650.79212	711	1+
1659.87322	15676	1+
1667.78974	1134	1+
1677.79213	1071	1+
1695.80572	5062	1+
1807.93164	544	1+
1822.93427	5807	1+
END IONS

###FS:    #m/z: 507.78272 #charge   2
###MaxRes:#m/z:  0.00000 #charge-128
###MS: 1446
###MSMS: 1447
BEGIN IONS
TITLE=Cmpd 536, AutoMSn(507.7827), 24.5 min
RTINSECONDS=1468.09
SCANS=MS: 1446 MSMS: 1447
PEPMASS=507.78272	446121
CHARGE=2+
326.18350	10129	
343.20856	46692	1+
397.22376	11385	1+
439.26958	4765	
456.29260	86441	1+
642.37214	114714	1+
722.40308	2851	
739.42579	345706	1+
886.49634	3497	
886.49706	16263	1+
END IONS

###FS:    #m/z: 370.21743 #charge   2
###MaxRes:#m/z:  0.00000 #charge-128
###MS: 1446
###MSMS: 1448
BEGIN IONS
TITLE=Cmpd 537, AutoMSn(370.2174), 24.5 min
RTINSECONDS=1468.59
SCANS=MS: 1446 MSMS: 1448
PEPMASS=370.21743	72299
CHARGE=2+
296.22547	128	
343.20855	143	
350.21109	176	
352.26134	117	
354.24095	210	
356.27236	183	
366.24920	467	1+
369.22052	595	1+
372.25907	593	1+
374.61098	140	
376.58710	108	
456.28551	158	
734.47509	337	1+
END IONS

###FS:    #m/z: 1014.54975 #charge   1
###MaxRes:#m/z:  0.00000 #charge-128
###MS: 1446
###MSMS: 1449
BEGIN IONS
TITLE=Cmpd 538, AutoMSn(1014.5497), 24.5 min
RTINSECONDS=1469.09
SCANS=MS: 1446 MSMS: 1449
PEPMASS=1014.54975	52362
CHARGE=1+
672.34488	505	
1014.54953	30474	1+
END IONS

###FS:    #m/z: 370.21759 #charge   2
###MaxRes:#m/z:  0.00000 #charge-128
###MS: 1450
###MSMS: 1451
BEGIN IONS
TITLE=Cmpd 539, AutoMSn(370.2176), 24.5 min
RTINSECONDS=1472.11
SCANS=MS: 1450 MSMS: 1451
PEPMASS=370.21759	99273
CHARGE=2+
349.21884	102	
356.26115	168	
362.51317	152	
366.22861	312	1+
367.56772	136	
368.22385	1011	1+
372.25874	674	1+
374.27577	466	
376.58840	401	
432.71348	101	
456.28416	143	
END IONS

###FS:    #m/z: 536.29314 #charge   2
###MaxRes:#m/z:  0.00000 #charge-128
###MS: 1450
###MSMS: 1452
BEGIN IONS
TITLE=Cmpd 540, AutoMSn(536.2931), 24.5 min
RTINSECONDS=1472.62
SCANS=MS: 1450 MSMS: 1452
PEPMASS=536.29314	74921
CHARGE=2+
326.18255	2580	
343.20807	7080	1+
397.22675	1755	
431.20826	748	
439.26697	727	
456.29104	9191	1+
532.31564	1444	1+
534.31501	2416	1+
536.31143	3317	1+
642.37053	12427	1+
722.39440	969	
739.42512	71339	1+
886.49224	14204	1+
896.36876	679	
END IONS

###FS:    #m/z: 1014.55096 #charge   1
###MaxRes:#m/z:  0.00000 #charge-128
###MS: 1450
###MSMS: 1453
BEGIN IONS
TITLE=Cmpd 541, AutoMSn(1014.5510), 24.6 min
RTINSECONDS=1473.12
SCANS=MS: 1450 MSMS: 1453
PEPMASS=1014.55096	78307
CHARGE=1+
326.18402	476	
672.35043	446	
1014.55018	33067	1+
END IONS

###FS:    #m/z: 536.29229 #charge   2
###MaxRes:#m/z:  0.00000 #charge-128
###MS: 1454
###MSMS: 1455
BEGIN IONS
TITLE=Cmpd 542, AutoMSn(536.2923), 24.6 min
RTINSECONDS=1476.14
SCANS=MS: 1454 MSMS: 1455
PEPMASS=536.29229	114796
CHARGE=2+
326.18520	2055	
343.20804	8651	1+
397.22204	2221	
456.29188	10890	1+
532.31827	983	
534.32170	2714	1+
536.31055	1397	
538.31810	1125	
642.37191	14971	1+
739.42534	91322	1+
886.49478	18641	1+
END IONS

###FS:    #m/z: 370.21750 #charge   2
###MaxRes:#m/z:  0.00000 #charge-128
###MS: 1454
###MSMS: 1456
BEGIN IONS
TITLE=Cmpd 543, AutoMSn(370.2175), 24.6 min
RTINSECONDS=1476.64
SCANS=MS: 1454 MSMS: 1456
PEPMASS=370.21750	88433
CHARGE=2+
326.22154	116	
336.21631	115	
343.20585	188	
348.20934	239	
353.25289	102	
354.26564	111	
355.28913	294	1+
357.49477	213	
357.65481	152	
366.24007	132	
367.22995	379	1+
370.26624	317	1+
372.27690	612	1+
372.64675	200	
374.27840	336	
736.50462	278	1+
END IONS

###FS:    #m/z: 1014.55135 #charge   1
###MaxRes:#m/z:  0.00000 #charge-128
###MS: 1454
###MSMS: 1457
BEGIN IONS
TITLE=Cmpd 544, AutoMSn(1014.5513), 24.6 min
RTINSECONDS=1477.14
SCANS=MS: 1454 MSMS: 1457
PEPMASS=1014.55135	68188
CHARGE=1+
370.30550	320	
455.23507	341	
672.34180	701	
1014.54902	24530	1+
END IONS

###FS:    #m/z: 536.29247 #charge   2
###MaxRes:#m/z:  0.00000 #charge-128
###MS: 1458
###MSMS: 1459
BEGIN IONS
TITLE=Cmpd 545, AutoMSn(536.2925), 24.7 min
RTINSECONDS=1480.16
SCANS=MS: 1458 MSMS: 1459
PEPMASS=536.29247	130902
CHARGE=2+
326.18147	2142	
333.15470	1225	
343.20755	8902	1+
397.22449	2091	
431.21006	999	
456.29164	11486	1+
532.32512	1129	
534.31629	1622	
536.32453	2022	
538.31666	971	
642.37123	16122	1+
739.42603	93269	1+
886.49320	19465	1+
END IONS

###FS:    #m/z: 700.68803 #charge   3
###MaxRes:#m/z:  0.00000 #charge-128
###MS: 1458
###MSMS: 1460
BEGIN IONS
TITLE=Cmpd 546, AutoMSn(700.6880), 24.7 min
RTINSECONDS=1480.66
SCANS=MS: 1458 MSMS: 1460
PEPMASS=700.68803	48269
CHARGE=3+
355.16541	1819	1+
371.23789	2201	1+
431.71044	702	
438.19769	2087	
442.20010	521	
444.23699	489	
449.24273	790	
456.21884	997	1+
462.21484	656	
486.26714	1014	
490.21537	790	
515.24952	510	
525.23068	713	
543.23904	867	
583.31956	28753	1+
587.78438	583	
626.28371	622	
630.27340	1044	
644.29356	681	
648.28268	1856	1+
685.32789	497	
693.81532	1587	1+
694.32680	1401	
696.39476	4911	1+
700.36446	652	
702.83007	1052	
703.35072	1450	1+
739.41376	2946	1+
743.36402	750	
750.35930	819	
761.36376	3154	1+
797.44883	5198	1+
844.40253	3179	1+
862.41417	1849	1+
913.42871	1347	1+
926.49410	2727	1+
931.43581	5275	1+
941.72234	553	
949.44406	2995	1+
959.78084	499	
959.91310	490	
1133.59470	2663	1+
1151.60282	955	
1151.61043	17979	1+
1238.64081	3198	1+
1303.61210	2125	1+
END IONS

###FS:    #m/z: 739.42229 #charge   1
###MaxRes:#m/z:  0.00000 #charge-128
###MS: 1458
###MSMS: 1461
BEGIN IONS
TITLE=Cmpd 547, AutoMSn(739.4223), 24.7 min
RTINSECONDS=1481.16
SCANS=MS: 1458 MSMS: 1461
PEPMASS=739.42229	49629
CHARGE=1+
330.16898	398	
345.22307	252	
356.34606	217	
369.19468	378	1+
378.13633	209	
379.71685	269	
392.68363	212	
419.20131	218	1+
426.20501	415	1+
432.21972	787	1+
434.22024	226	
435.16307	180	
446.26456	214	
448.21803	336	1+
455.22505	249	1+
457.20228	252	1+
470.21584	183	
481.22399	504	1+
486.74597	669	1+
491.22232	490	1+
498.72719	244	1+
506.10113	896	
506.19467	510	
532.24688	328	1+
533.74919	227	
543.32623	2382	1+
545.75654	2687	1+
560.25621	217	
566.27385	238	
571.19496	699	1+
576.29245	197	
578.26824	587	1+
583.31142	564	1+
586.28373	346	1+
592.28267	405	1+
600.34639	6574	1+
603.27720	270	1+
611.79773	2968	1+
612.29290	790	
620.81104	519	1+
628.80953	524	
638.82046	260	1+
646.83753	383	
647.31989	399	1+
656.33864	282	1+
658.37370	179	
671.32671	254	1+
679.81364	196	
687.32919	218	1+
693.31903	497	1+
699.24830	3282	1+
715.37171	4700	1+
721.36288	357	1+
724.36236	182	
727.68298	248	
728.02539	395	
728.36548	216	1+
729.34897	669	1+
733.68417	257	1+
734.36070	476	1+
734.82813	296	1+
735.06847	187	
736.38404	2541	1+
739.41382	308	1+
END IONS

###FS:    #m/z: 700.69003 #charge   3
###MaxRes:#m/z:  0.00000 #charge-128
###MS: 1462
###MSMS: 1463
BEGIN IONS
TITLE=Cmpd 548, AutoMSn(700.6900), 24.7 min
RTINSECONDS=1484.19
SCANS=MS: 1462 MSMS: 1463
PEPMASS=700.69003	49151
CHARGE=3+
355.16152	1234	
370.21632	705	
371.23841	1537	
422.70414	1213	
431.71307	468	
438.19706	2164	1+
442.19215	539	
456.20900	1348	1+
462.21292	531	
486.26700	697	
490.20911	850	
525.22885	883	
543.25048	741	
550.96790	750	
568.29493	1066	1+
583.31915	23815	1+
619.81753	1555	
620.31542	1133	
626.27206	819	
630.27597	671	
644.29215	479	
648.28618	1882	1+
696.38903	4085	1+
700.38090	448	
701.37182	1011	1+
702.83153	738	
703.35385	1243	1+
739.40208	1119	1+
743.35525	854	
761.36781	2263	1+
797.44896	4380	1+
844.40270	787	
862.41524	1437	1+
913.42446	783	
926.49700	3305	1+
931.43623	5501	1+
949.44801	1803	1+
1014.54681	423	
1054.56601	444	
1133.58854	2047	1+
1151.60335	644	
1151.60735	15403	1+
1303.61719	2164	1+
1386.64160	2207	1+
1499.73341	1328	1+
END IONS

###FS:    #m/z: 739.42152 #charge   3
###MaxRes:#m/z:  0.00000 #charge-128
###MS: 1462
###MSMS: 1464
BEGIN IONS
TITLE=Cmpd 549, AutoMSn(739.4215), 24.7 min
RTINSECONDS=1484.69
SCANS=MS: 1462 MSMS: 1464
PEPMASS=739.42152	46560
CHARGE=3+
392.67521	362	
398.15544	275	
406.18033	1000	1+
431.21568	1230	1+
446.24397	377	
473.20936	248	1+
500.17818	348	1+
526.27774	320	1+
532.22810	343	1+
535.75411	473	1+
541.25868	501	1+
543.31417	1974	1+
545.80249	273	
560.25964	316	1+
566.27018	226	
571.19075	609	1+
579.27731	424	1+
583.29195	274	
588.22732	327	
596.30704	350	
596.79447	541	1+
599.32004	235	
600.34355	5624	1+
628.81370	617	
629.31162	787	
655.30927	283	1+
658.38749	228	1+
674.31050	369	1+
693.31650	547	1+
699.25205	3070	1+
704.36888	302	
715.37072	4781	1+
720.36358	255	1+
727.68568	432	1+
728.35386	203	1+
733.67422	339	1+
734.02182	265	
735.38258	318	
736.36705	619	1+
738.37765	440	
739.41699	1751	1+
741.38958	379	
742.38622	1081	1+
751.83274	235	
753.36412	224	1+
784.34625	262	1+
806.40046	270	1+
812.33822	7000	1+
822.46006	460	
844.43551	534	1+
860.19203	229	
862.43411	563	1+
862.44245	3821	1+
897.40982	250	1+
925.42429	5048	1+
958.47835	3923	1+
972.49003	938	1+
977.46814	6707	1+
981.46194	656	1+
996.44641	245	1+
1008.46185	2706	1+
1026.46879	438	
1026.47428	2567	1+
1027.46884	470	
1064.47628	459	1+
1073.49944	379	1+
1090.55184	1224	1+
1091.50439	4209	1+
1109.49917	529	
1109.50328	5442	1+
1110.50250	278	
1127.50904	1285	1+
1191.58929	463	
1192.60322	231	
1222.58972	2588	1+
1239.59625	481	1+
1274.65164	379	1+
1292.64488	1388	1+
1355.63885	1610	1+
1422.77445	852	1+
1476.79999	1213	1+
1563.77578	430	1+
END IONS

###FS:    #m/z: 1050.52593 #charge   2
###MaxRes:#m/z:  0.00000 #charge-128
###MS: 1462
###MSMS: 1465
BEGIN IONS
TITLE=Cmpd 550, AutoMSn(1050.5259), 24.8 min
RTINSECONDS=1485.19
SCANS=MS: 1462 MSMS: 1465
PEPMASS=1050.52593	34860
CHARGE=2+
366.13624	811	1+
371.23773	336	
399.18260	116	
438.10231	193	
462.23378	192	
479.74765	523	
487.07159	180	
487.26265	181	
490.21242	475	1+
547.22418	119	
583.32010	3397	1+
601.34572	109	
616.30532	151	
630.26088	303	1+
648.29534	103	
657.23132	237	
662.33486	107	
696.38973	322	1+
706.16159	140	
706.28417	113	
743.35361	521	1+
761.36464	987	1+
797.45877	130	
845.38267	132	
862.40973	645	1+
926.48739	325	1+
931.43021	290	1+
949.44930	646	1+
1019.02964	106	
1041.52297	148	
1048.59511	100	
1151.60728	856	1+
1238.62540	162	
1239.62163	332	
1339.67586	590	1+
1452.76693	112	
1610.85194	103	
1853.94132	437	1+
2100.04409	2281	1+
END IONS

###FS:    #m/z: 348.27256 #charge   3
###MaxRes:#m/z:  0.00000 #charge-128
###MS: 1466
###MSMS: 1467
BEGIN IONS
TITLE=Cmpd 551, AutoMSn(348.2726), 24.8 min
RTINSECONDS=1488.22
SCANS=MS: 1466 MSMS: 1467
PEPMASS=348.27256	23624
CHARGE=3+
330.25682	229	
334.22743	168	
346.23696	131	
348.27127	1123	1+
END IONS

###FS:    #m/z: 700.68941 #charge   3
###MaxRes:#m/z:  0.00000 #charge-128
###MS: 1466
###MSMS: 1468
BEGIN IONS
TITLE=Cmpd 552, AutoMSn(700.6894), 24.8 min
RTINSECONDS=1488.72
SCANS=MS: 1466 MSMS: 1468
PEPMASS=700.68941	34754
CHARGE=3+
348.71097	316	
355.16314	710	
371.24164	796	
431.71253	294	
438.19903	855	
456.20714	723	1+
486.27375	705	
490.20418	539	
525.23738	643	1+
543.24401	447	
565.27325	256	
583.32082	15998	1+
588.30237	355	
619.81687	646	
620.32155	637	
630.26901	445	
644.30175	296	
648.28747	552	
652.29776	640	
652.80740	421	
678.33458	273	
685.33439	614	1+
693.82167	772	1+
694.34068	304	
696.39213	3162	1+
699.35626	999	1+
701.36268	811	
706.38009	240	
739.41694	1428	1+
743.35690	861	1+
749.49695	393	
761.36132	1631	1+
797.44451	2080	1+
844.40549	792	1+
844.40653	498	
846.40034	279	
862.41088	1092	1+
913.42277	470	
926.49423	1796	1+
931.43236	2762	1+
949.45248	1136	1+
1133.58932	1533	1+
1151.60899	9233	1+
1403.70265	2448	1+
END IONS

###FS:    #m/z: 334.29393 #charge-128
###MaxRes:#m/z:  0.00000 #charge-128
###MS: 1466
###MSMS: 1469
BEGIN IONS
TITLE=Cmpd 553, AutoMSn(334.2939), 24.8 min
RTINSECONDS=1489.23
SCANS=MS: 1466 MSMS: 1469
PEPMASS=334.29393	32414

316.28199	405	
334.29090	462	
336.29460	139	
END IONS

###FS:    #m/z: 348.27287 #charge-128
###MaxRes:#m/z:  0.00000 #charge-128
###MS: 1470
###MSMS: 1473
BEGIN IONS
TITLE=Cmpd 554, AutoMSn(348.2729), 24.9 min
RTINSECONDS=1493.26
SCANS=MS: 1470 MSMS: 1473
PEPMASS=348.27287	23035

328.20821	100	
330.26285	283	1+
334.23452	275	
342.24425	108	
344.25935	119	
346.21518	109	
348.27270	1004	1+
END IONS

###FS:    #m/z: 1006.00086 #charge   1
###MaxRes:#m/z:  0.00000 #charge-128
###MS: 1474
###MSMS: 1476
BEGIN IONS
TITLE=Cmpd 556, AutoMSn(1006.0009), 24.9 min
RTINSECONDS=1496.78
SCANS=MS: 1474 MSMS: 1476
PEPMASS=1006.00086	19782
CHARGE=1+
366.13871	194	
389.20554	127	
464.24444	285	
479.73358	237	
486.74330	105	
503.25893	119	
559.21427	130	
576.28337	192	
578.28434	115	
592.31560	100	
598.31990	104	
622.81319	131	
636.32923	100	
639.28269	131	
657.24546	109	
664.35412	125	
719.84909	152	
774.87574	316	
779.36761	148	
818.35574	117	
848.41862	147	
848.91137	152	
876.40049	106	
878.43955	392	1+
904.98278	110	
991.52709	342	1+
END IONS

###FS:    #m/z: 1042.00950 #charge   2
###MaxRes:#m/z:  0.00000 #charge-128
###MS: 1478
###MSMS: 1479
BEGIN IONS
TITLE=Cmpd 557, AutoMSn(1042.0095), 25.0 min
RTINSECONDS=1500.31
SCANS=MS: 1478 MSMS: 1479
PEPMASS=1042.00950	39312
CHARGE=2+
366.13878	847	
375.19920	164	
388.21975	532	1+
429.17043	165	
446.23117	249	
518.25771	350	1+
535.28705	577	1+
551.26014	271	
632.31840	137	
646.83672	140	
657.23085	374	
663.34063	325	
664.34082	728	1+
711.34238	142	
766.34791	127	
779.36087	200	
818.36216	170	
834.40880	124	
861.42123	326	1+
878.44090	1527	1+
906.46906	174	
958.48001	1433	1+
963.44845	689	1+
989.48045	156	
991.50273	220	
992.52208	449	1+
1020.02990	123	
1033.52200	174	
1034.01647	192	
1092.50845	138	
1120.55722	391	
1121.56017	320	
1177.57923	197	
1205.59469	145	
1548.71274	930	1+
1695.80803	1086	1+
1808.90258	487	1+
1922.92143	629	1+
1993.96790	961	1+
2083.01448	2109	1+
END IONS

###FS:    #m/z: 695.01272 #charge   3
###MaxRes:#m/z:  0.00000 #charge-128
###MS: 1478
###MSMS: 1480
BEGIN IONS
TITLE=Cmpd 558, AutoMSn(695.0127), 25.0 min
RTINSECONDS=1500.81
SCANS=MS: 1478 MSMS: 1480
PEPMASS=695.01272	39635
CHARGE=3+
370.22512	260	
371.18681	831	1+
375.19368	440	
388.20428	477	1+
394.13054	436	1+
409.20079	223	
411.15831	469	1+
430.18861	622	1+
456.24164	343	1+
466.70988	439	1+
472.23710	331	1+
474.24048	550	1+
480.21171	253	1+
486.24552	252	1+
502.22528	336	
503.25204	760	1+
511.23758	252	1+
518.24624	879	1+
523.26349	381	1+
529.24265	231	1+
535.28437	376	
540.19769	310	1+
542.20822	346	1+
550.95858	280	
551.06466	220	
551.25820	652	1+
558.23028	1051	1+
566.27842	365	1+
574.29929	333	1+
576.26089	645	1+
583.32582	1050	1+
591.28940	202	
594.28159	340	1+
596.29138	517	1+
603.63211	217	
614.28500	390	1+
630.49204	234	
632.30826	407	
636.34108	236	
638.32135	225	1+
645.32291	418	1+
646.81709	432	1+
654.28109	378	1+
663.34371	298	
664.32755	1235	1+
668.30053	329	1+
671.29773	804	1+
677.32548	894	1+
679.92735	242	
685.32393	250	1+
687.27969	486	1+
688.96980	231	
689.33391	1230	1+
692.37495	1156	1+
693.87977	283	1+
694.36161	1150	1+
696.36604	1903	1+
698.07971	637	
703.32846	270	1+
705.28265	447	1+
707.31420	371	1+
739.40988	255	1+
746.34741	293	1+
757.36180	245	
761.39148	243	
762.32979	263	1+
779.36404	2477	1+
779.37889	1014	1+
792.37230	243	
799.36289	245	1+
801.34085	404	1+
803.37374	577	1+
817.37989	317	
818.37418	1046	1+
825.89339	375	
834.41631	601	1+
845.40639	413	1+
850.44697	1475	1+
857.38978	365	1+
861.40921	454	1+
874.40472	1193	1+
878.43333	9278	1+
914.39313	315	1+
931.43781	404	1+
946.42557	603	1+
961.96544	369	
962.46833	461	1+
963.53025	1334	1+
985.42882	251	1+
991.52311	5338	1+
1003.44601	602	
1007.48039	216	
1092.53772	1108	1+
1120.57051	3808	1+
1131.67368	213	
1177.59587	876	1+
1293.61478	744	1+
1401.69940	402	1+
1419.67260	1932	1+
1436.70656	517	1+
1529.71453	1733	1+
1548.73197	3071	1+
1677.77709	1306	1+
1695.80267	3000	1+
1808.87935	797	1+
END IONS

###FS:    #m/z: 970.97367 #charge   3
###MaxRes:#m/z:  0.00000 #charge-128
###MS: 1478
###MSMS: 1481
BEGIN IONS
TITLE=Cmpd 559, AutoMSn(970.9737), 25.0 min
RTINSECONDS=1501.31
SCANS=MS: 1478 MSMS: 1481
PEPMASS=970.97367	24633
CHARGE=3+
374.18169	711	
432.19707	188	
480.24140	195	
487.26375	980	1+
495.63402	398	
568.76970	195	
601.30612	1239	1+
622.31843	269	
622.79924	189	
657.28933	351	1+
667.79589	276	
673.35189	248	
697.01103	202	
713.29740	300	1+
716.80490	256	
750.31705	491	1+
766.39473	230	1+
787.37329	443	1+
805.83427	388	
806.33119	307	
842.48676	209	
848.36921	738	1+
884.43807	3504	1+
895.52271	319	
896.35116	237	
966.06909	188	
966.49028	334	1+
966.73675	334	
967.50978	862	1+
971.47048	325	
971.73333	1012	1+
972.05101	735	1+
972.46864	1595	1+
1001.42213	189	
1044.47753	2017	1+
1165.50078	189	
1216.52534	331	
1217.50093	213	
1303.55161	1421	1+
1305.56491	188	
1316.48719	201	
1488.64542	748	1+
1500.63291	566	1+
1589.68521	729	1+
1696.74988	576	1+
1869.73537	686	1+
1936.00566	1492	1+
END IONS

###FS:    #m/z: 1042.00957 #charge   2
###MaxRes:#m/z:  0.00000 #charge-128
###MS: 1482
###MSMS: 1483
BEGIN IONS
TITLE=Cmpd 560, AutoMSn(1042.0096), 25.1 min
RTINSECONDS=1504.34
SCANS=MS: 1482 MSMS: 1483
PEPMASS=1042.00957	55702
CHARGE=2+
366.14410	893	1+
375.19691	231	1+
388.21895	725	
437.21848	175	
446.24169	388	
503.24376	145	
518.25215	349	1+
535.28973	849	1+
551.26318	232	
615.30832	222	
657.23578	248	
663.34006	217	
664.33937	1137	1+
689.32390	416	
719.84246	172	
757.34760	168	
774.87712	403	
775.38779	486	
779.36849	722	1+
791.38243	277	1+
834.41935	179	
839.89652	311	
840.40106	250	
850.41438	164	
861.42908	168	
874.40544	374	1+
878.43550	1377	1+
904.93669	331	
905.44426	305	1+
958.48942	1228	1+
962.47207	402	
963.45974	752	1+
991.51814	1055	1+
1033.49561	308	
1092.49279	268	
1120.55987	1003	1+
1131.64229	737	
1205.60388	192	
1695.78065	163	
1695.79925	1424	1+
1993.95545	1784	1+
2083.01351	2398	1+
END IONS

###FS:    #m/z: 695.01060 #charge   3
###MaxRes:#m/z:  0.00000 #charge-128
###MS: 1482
###MSMS: 1484
BEGIN IONS
TITLE=Cmpd 561, AutoMSn(695.0106), 25.1 min
RTINSECONDS=1504.85
SCANS=MS: 1482 MSMS: 1484
PEPMASS=695.01060	56968
CHARGE=3+
371.18762	789	1+
375.20462	578	1+
381.17370	224	
387.19551	592	1+
394.12773	353	1+
395.76422	463	
402.17097	227	
409.22980	251	1+
412.15417	525	1+
424.21999	293	1+
429.17332	1073	1+
435.22333	270	
437.20352	412	1+
446.22637	784	1+
456.22804	270	
465.22200	262	1+
472.23355	262	1+
480.23053	301	
493.23273	266	1+
501.24061	664	1+
504.24328	668	1+
516.92509	274	1+
518.25076	817	1+
522.26018	499	1+
543.24461	287	
546.78715	428	
547.28637	284	
551.26094	687	1+
558.21077	1097	1+
565.93517	345	
566.27258	352	
574.30251	425	1+
576.26101	765	1+
581.31003	313	1+
583.32093	1362	1+
596.29003	356	
603.63818	249	
629.28463	289	1+
632.30045	534	1+
646.32620	925	1+
652.25649	237	1+
654.28008	504	1+
660.29816	233	1+
662.32705	356	1+
664.32314	1962	1+
671.27786	303	
672.31506	951	1+
679.35439	532	1+
679.93993	386	
687.26669	477	1+
689.33294	1497	1+
692.37519	1342	1+
694.37808	1210	1+
697.36903	1693	1+
700.31354	250	1+
705.27646	572	1+
706.16961	293	
765.35906	496	
770.35664	316	1+
779.37090	4171	1+
786.33719	248	
791.86356	243	
792.38983	387	1+
800.34607	547	1+
803.37995	392	1+
817.38052	1126	1+
850.44708	1256	1+
857.37469	397	
860.41216	550	1+
874.40468	1240	1+
878.44032	8564	1+
878.44082	2606	1+
888.43996	386	1+
931.44716	250	
932.42660	688	1+
936.42149	340	1+
946.43012	468	1+
963.51522	2796	1+
986.43958	255	
991.52170	5801	1+
1003.45646	459	
1007.46567	257	
1069.58049	784	1+
1120.56333	3917	1+
1131.64962	287	
1177.58988	1389	1+
1390.71163	865	1+
1403.65240	533	1+
1420.66415	2396	1+
1437.70805	596	1+
1520.72443	938	1+
1530.70761	1711	1+
1548.73925	3286	1+
1650.77281	353	1+
1667.80779	823	1+
1677.78486	1787	1+
1695.80931	4413	1+
1791.86216	504	1+
1807.87620	582	1+
1922.92408	919	1+
END IONS

###FS:    #m/z: 970.98420 #charge   3
###MaxRes:#m/z:  0.00000 #charge-128
###MS: 1482
###MSMS: 1485
BEGIN IONS
TITLE=Cmpd 562, AutoMSn(970.9842), 25.1 min
RTINSECONDS=1505.35
SCANS=MS: 1482 MSMS: 1485
PEPMASS=970.98420	39390
CHARGE=3+
374.18080	657	1+
433.19465	237	1+
447.17906	231	
471.25727	375	1+
487.26219	1039	1+
495.63221	267	
559.23359	260	1+
583.24955	181	
601.31026	1264	1+
643.78416	290	
657.33406	403	1+
667.79761	449	
668.26349	192	
673.32928	283	
698.27516	232	1+
704.78367	177	
716.30602	488	1+
771.37164	258	
787.38817	547	1+
848.37330	652	1+
875.36389	184	
875.87601	292	
877.85178	220	
884.43778	2368	1+
884.44050	1518	1+
965.74238	389	1+
966.06871	356	1+
966.48014	512	1+
967.96341	491	1+
970.96446	235	
971.47018	448	
971.74025	361	
972.06829	1248	1+
972.43803	1177	1+
972.74218	564	1+
982.33479	184	
1015.88228	193	
1044.47488	2473	1+
1159.48852	197	
1160.49900	219	
1164.49129	333	
1165.49726	247	
1175.84804	247	
1216.53525	332	
1217.51689	343	
1303.56302	2264	1+
1316.50632	278	
1324.54449	460	1+
1424.56774	556	1+
1488.61938	1031	1+
1499.61871	758	1+
1589.67819	1049	1+
1610.65005	1697	1+
1698.69165	735	1+
1869.73527	668	1+
1935.96227	1089	1+
2001.82987	656	1+
END IONS

###FS:    #m/z: 1042.00939 #charge   2
###MaxRes:#m/z:  0.00000 #charge-128
###MS: 1486
###MSMS: 1487
BEGIN IONS
TITLE=Cmpd 563, AutoMSn(1042.0094), 25.1 min
RTINSECONDS=1508.37
SCANS=MS: 1486 MSMS: 1487
PEPMASS=1042.00939	54368
CHARGE=2+
366.13954	532	1+
388.21169	1039	1+
395.76873	461	
446.24623	175	
479.73662	219	
518.26107	315	
535.28414	620	1+
551.24871	159	
574.31036	137	
576.23247	159	
578.28348	150	
646.33890	161	
663.34475	173	
664.33777	914	1+
711.34211	204	
764.39182	149	
774.86614	168	
775.37933	461	1+
779.36889	385	
801.35148	156	
834.42055	296	
850.43008	190	
861.41808	238	1+
874.40983	256	1+
878.43159	1875	1+
896.97841	179	
904.94070	385	
905.43883	502	1+
940.93641	158	
959.46695	435	1+
964.45700	164	
991.51467	1054	1+
1092.48389	168	
1120.54938	788	1+
1206.57275	151	
1420.66342	142	
1548.71769	179	
1677.78723	620	1+
1695.81878	1308	1+
1923.91707	687	1+
1993.98077	891	1+
2065.97177	729	1+
2083.00657	2258	1+
END IONS

###FS:    #m/z: 695.01168 #charge   3
###MaxRes:#m/z:  0.00000 #charge-128
###MS: 1486
###MSMS: 1488
BEGIN IONS
TITLE=Cmpd 564, AutoMSn(695.0117), 25.1 min
RTINSECONDS=1508.87
SCANS=MS: 1486 MSMS: 1488
PEPMASS=695.01168	50498
CHARGE=3+
336.13825	254	1+
371.18290	901	1+
388.20243	383	1+
395.76860	471	
409.21452	249	
412.15377	469	1+
414.19162	277	1+
423.21998	264	1+
429.18107	939	1+
446.23145	249	
485.23941	365	1+
494.22440	220	1+
503.25006	385	1+
511.24939	219	
516.25219	336	1+
518.25752	487	1+
533.26537	250	
535.27231	600	1+
540.20463	441	1+
543.23732	273	
546.79167	412	
550.97244	329	
551.26131	839	1+
556.26889	273	1+
558.22186	1265	1+
558.76246	289	1+
565.28562	256	1+
573.33831	467	
574.33974	822	1+
576.25046	599	1+
583.31159	876	1+
589.30345	855	1+
603.81530	282	
604.31162	484	
624.27351	227	1+
636.31624	362	1+
642.30646	387	1+
646.32175	1077	1+
646.81513	215	
650.29551	278	
654.29594	285	1+
660.32831	324	1+
663.33760	346	
664.32924	1061	1+
670.24265	270	1+
672.32387	1371	1+
677.33495	270	1+
686.30768	338	1+
688.28090	582	1+
690.35392	984	1+
692.36859	1457	1+
694.36862	2530	1+
697.00333	364	
699.33625	255	
705.28003	772	1+
710.34028	722	1+
718.33608	647	1+
758.38364	296	1+
760.43756	294	
765.35570	890	1+
779.37377	3093	1+
786.33675	228	
792.37175	416	1+
801.36390	375	1+
803.36074	979	1+
817.38007	294	
818.36822	842	1+
832.41634	295	1+
835.41606	221	1+
838.40738	301	1+
842.38026	218	
847.43621	386	1+
850.42168	376	
850.44394	1302	1+
857.37591	597	1+
861.40729	223	1+
874.41301	1185	1+
878.43726	9700	1+
904.94812	216	
905.46124	251	
913.46127	326	1+
930.48270	216	1+
932.42303	339	1+
935.46888	278	1+
945.48936	864	1+
963.51611	1583	1+
986.40902	424	1+
991.52172	4534	1+
1003.45519	490	
1042.54584	3381	1+
1120.56001	3327	1+
1131.65225	610	
1191.57467	1002	1+
1384.72757	1162	1+
1392.69900	784	1+
1403.68565	429	1+
1420.67001	1781	1+
1521.72000	656	1+
1530.70985	875	1+
1548.73574	2857	1+
1667.83119	485	1+
1677.79932	1088	1+
1695.79390	2392	1+
1922.92677	918	1+
1993.95964	371	1+
END IONS

###FS:    #m/z: 970.48561 #charge   2
###MaxRes:#m/z:  0.00000 #charge-128
###MS: 1486
###MSMS: 1489
BEGIN IONS
TITLE=Cmpd 565, AutoMSn(970.4856), 25.2 min
RTINSECONDS=1509.37
SCANS=MS: 1486 MSMS: 1489
PEPMASS=970.48561	38481
CHARGE=2+
374.18401	420	
432.19318	334	
471.25700	292	
478.72785	307	1+
487.26941	1101	1+
495.62820	236	
522.74442	562	
523.24753	468	1+
560.25836	290	
601.30912	722	1+
608.77710	183	
622.81621	187	
645.33876	211	1+
648.77011	220	1+
654.27497	198	
673.32398	272	1+
716.80688	184	
744.81650	238	
745.32400	395	1+
787.38331	214	
795.84763	200	
840.83084	253	1+
860.20085	229	
884.43938	3030	1+
895.40585	264	1+
895.51765	206	
935.39118	202	
966.07337	239	1+
966.47545	376	1+
966.73401	238	
971.77006	783	1+
972.07823	685	
972.43681	1234	1+
973.18036	349	
1044.46431	221	
1045.46707	243	
1159.49416	256	
1164.48630	413	
1165.50064	185	
1216.51903	639	1+
1303.56649	1892	1+
1324.51127	179	
1499.63032	724	1+
1591.64869	839	1+
1610.66299	940	1+
1697.70553	968	1+
1936.01245	738	1+
1938.92494	713	1+
END IONS

###FS:    #m/z: 503.30514 #charge   1
###MaxRes:#m/z:  0.00000 #charge-128
###MS: 1490
###MSMS: 1491
BEGIN IONS
TITLE=Cmpd 566, AutoMSn(503.3051), 25.2 min
RTINSECONDS=1512.4
SCANS=MS: 1490 MSMS: 1491
PEPMASS=503.30514	49544
CHARGE=1+
324.17583	132	
326.18033	262	1+
343.20169	240	
345.24729	127	
374.25648	132	
378.67248	102	
383.17696	108	
397.22477	140	
418.18197	111	
421.21721	366	1+
426.28302	146	
441.30263	116	
456.28519	544	
458.27326	128	
460.30632	190	
462.25446	170	
465.30497	109	
468.29336	153	
475.46832	108	
482.26508	451	1+
484.30868	383	1+
486.31390	184	
487.30442	344	1+
495.63464	108	
499.31599	182	
500.28132	445	1+
502.30265	950	1+
END IONS

###FS:    #m/z: 510.23895 #charge   2
###MaxRes:#m/z:  0.00000 #charge-128
###MS: 1490
###MSMS: 1492
BEGIN IONS
TITLE=Cmpd 567, AutoMSn(510.2390), 25.2 min
RTINSECONDS=1512.9
SCANS=MS: 1490 MSMS: 1492
PEPMASS=510.23895	31739
CHARGE=2+
324.10209	1058	1+
326.18734	268	
332.19757	231	
342.11171	1398	
343.21002	1294	1+
367.14456	901	1+
393.12382	1627	1+
397.21963	436	
411.13329	704	
413.11448	559	
415.19533	717	1+
429.15294	338	
431.20792	192	
433.22091	1631	1+
439.13102	3096	1+
443.75231	498	1+
450.24455	11996	1+
456.29323	3311	1+
457.13762	6679	1+
460.22835	449	
488.32424	304	
490.28612	1434	1+
501.73291	189	
505.32157	188	
506.31079	1854	1+
508.30553	2266	1+
510.30209	3364	1+
515.75366	229	
515.84776	201	
520.84750	360	
524.22282	319	
542.22734	215	
546.30481	600	
563.32783	6587	1+
570.21775	1377	1+
573.31474	479	
642.37424	3856	1+
660.32985	607	1+
671.29239	244	
678.35799	4758	1+
680.99094	241	
739.42500	11334	1+
749.49609	473	
761.38744	854	1+
779.40828	3625	1+
789.38969	366	
END IONS

###FS:    #m/z: 689.35158 #charge   2
###MaxRes:#m/z:  0.00000 #charge-128
###MS: 1490
###MSMS: 1493
BEGIN IONS
TITLE=Cmpd 568, AutoMSn(689.3516), 25.2 min
RTINSECONDS=1513.4
SCANS=MS: 1490 MSMS: 1493
PEPMASS=689.35158	24953
CHARGE=2+
336.14676	436	1+
341.15314	155	
360.17958	192	
370.20476	284	1+
380.19027	154	
383.20433	167	
433.20935	479	
447.21152	409	1+
449.22429	228	
470.21940	1161	1+
477.22987	180	
480.22875	177	
532.27261	153	
556.31831	287	
573.33536	6385	1+
583.32445	384	
617.27847	163	
633.29633	226	
642.31140	179	
669.38128	173	
670.35277	457	1+
679.95642	461	1+
684.35612	334	1+
686.36357	501	1+
688.36958	794	1+
690.37362	775	1+
692.37546	1159	1+
697.04565	331	1+
759.41388	3368	1+
765.18975	232	
765.26728	387	
768.54187	532	
769.67008	237	
787.35284	179	
805.36681	199	
878.44207	288	1+
935.45270	201	
945.50067	1971	1+
955.76402	576	
1042.54691	11033	1+
1054.35144	208	
1205.58945	251	
1205.61795	2073	1+
END IONS

###FS:    #m/z: 503.30604 #charge   1
###MaxRes:#m/z:  0.00000 #charge-128
###MS: 1494
###MSMS: 1495
BEGIN IONS
TITLE=Cmpd 569, AutoMSn(503.3060), 25.3 min
RTINSECONDS=1516.42
SCANS=MS: 1494 MSMS: 1495
PEPMASS=503.30604	61184
CHARGE=1+
324.13532	167	
325.16345	341	1+
335.18632	105	
343.21286	329	
346.22409	122	
395.19776	201	
400.20250	111	
412.23961	105	
426.25124	102	
437.21623	111	
440.31395	136	
455.29204	691	1+
460.27932	109	
468.27951	109	
469.28164	297	1+
475.45366	162	
482.29832	265	1+
484.31320	312	
486.31275	266	
488.30867	285	1+
491.56848	420	
498.30638	105	
499.23770	142	
500.28196	451	1+
502.30025	790	1+
END IONS

###FS:    #m/z: 689.35348 #charge   2
###MaxRes:#m/z:  0.00000 #charge-128
###MS: 1494
###MSMS: 1496
BEGIN IONS
TITLE=Cmpd 570, AutoMSn(689.3535), 25.3 min
RTINSECONDS=1516.92
SCANS=MS: 1494 MSMS: 1496
PEPMASS=689.35348	32759
CHARGE=2+
336.15261	359	1+
345.16536	131	
373.16933	181	
377.21454	193	
380.21592	133	
415.21272	217	
434.23073	125	
447.21191	230	
452.21151	259	1+
456.20902	146	
465.25538	197	
470.21998	1151	1+
473.24850	308	
476.28986	174	
505.23813	125	
511.60340	225	
551.24617	156	
571.26409	133	
573.33652	6813	1+
583.32736	336	1+
591.29858	166	
605.29176	336	1+
643.31475	136	
649.31501	160	
668.35016	372	1+
670.36435	253	
672.32991	286	
674.39647	135	
684.39008	398	1+
686.38245	760	1+
688.37263	753	1+
690.37365	1742	1+
697.00735	851	
759.41315	4039	1+
777.35975	124	
805.37495	355	1+
878.43178	131	
945.48830	1302	1+
955.76770	372	
1042.54774	11197	1+
1205.61404	2147	1+
END IONS

###FS:    #m/z: 729.04787 #charge   3
###MaxRes:#m/z:  0.00000 #charge-128
###MS: 1494
###MSMS: 1497
BEGIN IONS
TITLE=Cmpd 571, AutoMSn(729.0479), 25.3 min
RTINSECONDS=1517.43
SCANS=MS: 1494 MSMS: 1497
PEPMASS=729.04787	29083
CHARGE=3+
355.16042	209	
374.19143	394	1+
379.72739	299	1+
391.20293	300	
394.12961	183	
397.79089	393	
412.19477	396	1+
429.17056	365	1+
439.21995	527	1+
469.23001	261	1+
483.19962	240	1+
498.24019	282	1+
503.25455	231	1+
508.23029	219	
533.24704	187	
551.26746	327	1+
554.29595	518	1+
568.28625	808	1+
579.28446	1030	1+
583.31797	1434	1+
592.29903	330	1+
599.30797	249	1+
601.32014	482	1+
618.82306	499	1+
657.33209	275	1+
659.32495	193	
664.33727	475	1+
668.36081	280	
668.84848	211	
674.36247	341	1+
678.34768	237	
683.89663	1904	1+
688.33516	205	1+
692.35958	341	1+
696.37040	364	1+
702.35198	573	1+
708.35490	229	1+
723.33763	237	
724.39808	519	1+
724.91988	218	1+
728.36672	2024	1+
732.87920	1147	1+
733.34434	399	1+
737.31128	470	
754.90624	311	1+
758.41664	191	
774.88344	291	
775.37698	313	
779.37605	2337	1+
779.96581	425	1+
787.38841	183	
797.43893	350	1+
803.43106	223	
803.92929	322	
850.44928	621	1+
851.37676	180	
861.42461	518	1+
876.41902	279	1+
878.43769	6361	1+
884.43784	1208	1+
888.45036	769	1+
910.43330	252	1+
926.48612	188	
945.48276	333	1+
955.47544	189	
958.47994	327	1+
963.50797	916	1+
991.53086	2913	1+
1007.47931	196	
1008.51492	214	
1105.63271	1223	1+
1120.56867	1943	1+
1131.64167	283	
1134.57497	793	1+
1148.80663	184	
1151.60606	1598	1+
1177.59925	940	1+
1219.71342	2027	1+
1237.63723	608	1+
1245.59693	449	1+
1291.62135	1153	1+
1367.77859	1924	1+
1407.74131	415	1+
1419.68455	1563	1+
1451.75027	1134	1+
1465.78391	1670	1+
1477.79737	467	1+
1494.84217	2920	1+
1529.70215	810	1+
1623.88539	1174	1+
1737.91701	790	1+
1777.89160	760	1+
1794.93642	2012	1+
1905.97926	728	1+
1923.98447	853	1+
END IONS

###FS:    #m/z: 666.85275 #charge   2
###MaxRes:#m/z:  0.00000 #charge-128
###MS: 1498
###MSMS: 1499
BEGIN IONS
TITLE=Cmpd 572, AutoMSn(666.8527), 25.3 min
RTINSECONDS=1520.44
SCANS=MS: 1498 MSMS: 1499
PEPMASS=666.85275	49951
CHARGE=2+
314.13253	312	
381.21189	380	
399.22482	365	
409.21184	555	
427.21707	1260	
490.23841	1512	1+
561.27629	3268	1+
574.28040	424	
617.81839	485	
655.76537	332	
662.37774	370	
663.35570	1342	1+
666.38116	665	
668.36729	564	
670.35814	349	
708.34512	4524	1+
821.43639	1725	1+
908.46211	6973	1+
998.96883	297	
1037.50702	2681	1+
1116.54655	2704	1+
1134.56362	33204	1+
1146.74467	424	
END IONS

###FS:    #m/z: 503.30556 #charge   1
###MaxRes:#m/z:  0.00000 #charge-128
###MS: 1498
###MSMS: 1500
BEGIN IONS
TITLE=Cmpd 573, AutoMSn(503.3056), 25.3 min
RTINSECONDS=1520.95
SCANS=MS: 1498 MSMS: 1500
PEPMASS=503.30556	60646
CHARGE=1+
324.13171	235	
326.18038	128	
343.20238	132	
361.19686	115	
364.19108	253	1+
369.17064	103	
375.24906	112	
394.16927	114	
404.24676	125	
409.23409	114	
411.22784	261	1+
420.25099	102	
424.20759	100	
437.21124	166	
439.26314	109	
450.28923	106	
455.28851	443	1+
458.27410	131	
467.29332	132	
470.29937	162	
474.28890	167	
482.32474	270	1+
484.29795	352	1+
486.31388	197	
487.29342	398	1+
490.66768	132	
495.62796	270	
499.26621	152	
500.30672	572	1+
502.30321	705	1+
END IONS

###FS:    #m/z: 729.04247 #charge   3
###MaxRes:#m/z:  0.00000 #charge-128
###MS: 1498
###MSMS: 1501
BEGIN IONS
TITLE=Cmpd 574, AutoMSn(729.0425), 25.4 min
RTINSECONDS=1521.45
SCANS=MS: 1498 MSMS: 1501
PEPMASS=729.04247	26671
CHARGE=3+
355.17203	228	1+
371.23926	241	
380.20762	184	
387.15976	278	1+
412.17915	320	1+
429.16782	255	1+
438.19806	368	
441.20805	368	1+
442.72409	236	
445.21565	347	1+
472.26282	242	1+
482.25329	303	
486.75368	261	
488.25122	192	
504.24968	252	
546.29827	314	1+
553.82009	673	
554.31791	323	
574.28155	226	1+
575.79349	537	1+
576.30755	874	
579.28220	761	1+
583.31654	1281	1+
589.29317	310	
589.79799	183	
598.29831	257	1+
616.31638	291	1+
620.32480	187	
632.33532	287	1+
642.32224	197	
649.31983	233	1+
664.34158	257	
678.34765	287	
696.41292	453	1+
704.34822	225	
719.85430	209	
724.39913	238	1+
726.38253	711	1+
728.38402	769	1+
730.39009	729	1+
732.37881	936	1+
738.39636	512	1+
745.90065	185	
746.38883	321	1+
754.89008	321	
755.41885	506	1+
779.36987	1558	1+
779.94427	467	1+
803.44951	199	
806.38382	325	1+
827.37893	182	
850.44731	1122	1+
861.40547	284	1+
878.43638	4211	1+
884.43329	189	
885.42338	422	1+
916.45936	333	1+
926.49375	205	
928.43659	356	1+
958.46496	492	1+
964.51197	565	1+
991.52732	2131	1+
1120.56402	1570	1+
1219.71427	1789	1+
1291.64277	563	1+
1366.78104	2461	1+
1419.69484	1071	1+
1458.77645	747	1+
1460.71303	523	1+
1465.77236	1611	1+
1494.84629	2033	1+
1529.74161	417	1+
1622.86623	1284	1+
1775.90101	737	1+
1794.94512	1053	1+
1923.99769	645	1+
END IONS

###FS:    #m/z: 666.85396 #charge   2
###MaxRes:#m/z:  0.00000 #charge-128
###MS: 1502
###MSMS: 1503
BEGIN IONS
TITLE=Cmpd 575, AutoMSn(666.8540), 25.4 min
RTINSECONDS=1524.47
SCANS=MS: 1502 MSMS: 1503
PEPMASS=666.85396	96750
CHARGE=2+
314.13394	1204	
399.21852	988	
409.21312	810	
427.21852	1471	
490.24054	2232	
558.78247	2280	
559.28120	1227	
561.27758	3901	1+
574.28688	974	
617.31475	608	
664.36661	1166	1+
666.36595	632	
668.37911	551	
708.34734	7657	1+
719.18947	672	
821.43017	2761	1+
908.46222	11833	1+
918.40485	952	
1037.50593	2168	
1038.51309	1777	
1134.55573	9145	1+
1134.55989	47826	1+
1146.74936	608	
END IONS

###FS:    #m/z: 932.45536 #charge   3
###MaxRes:#m/z:  0.00000 #charge-128
###MS: 1502
###MSMS: 1504
BEGIN IONS
TITLE=Cmpd 576, AutoMSn(932.4554), 25.4 min
RTINSECONDS=1524.97
SCANS=MS: 1502 MSMS: 1504
PEPMASS=932.45536	16934
CHARGE=3+
366.14819	156	
384.26045	337	
410.20274	120	
412.25172	443	1+
429.27400	119	
471.20557	162	
491.28568	122	
498.27425	158	
540.31200	696	1+
549.16304	128	
588.30948	130	
611.34937	320	
655.33853	154	
657.24157	195	
719.31032	132	
729.33913	170	
756.32785	148	
852.40803	119	
927.05985	198	
928.49165	240	1+
931.43382	120	
932.46250	906	1+
932.78399	1038	1+
933.12603	918	1+
935.46254	137	
937.48191	163	
948.22175	184	
971.45095	125	
1064.49092	118	
1093.02027	248	
1093.51160	282	
END IONS

###FS:    #m/z: 360.30697 #charge   1
###MaxRes:#m/z:  0.00000 #charge-128
###MS: 1502
###MSMS: 1505
BEGIN IONS
TITLE=Cmpd 577, AutoMSn(360.3070), 25.4 min
RTINSECONDS=1525.47
SCANS=MS: 1502 MSMS: 1505
PEPMASS=360.30697	18437
CHARGE=1+
316.23962	109	
324.28798	1834	1+
340.28339	982	1+
342.29399	2067	1+
344.28529	662	1+
346.43510	156	
358.29189	545	
360.29539	769	1+
END IONS

###FS:    #m/z: 666.85324 #charge   2
###MaxRes:#m/z:  0.00000 #charge-128
###MS: 1506
###MSMS: 1507
BEGIN IONS
TITLE=Cmpd 578, AutoMSn(666.8532), 25.5 min
RTINSECONDS=1528.49
SCANS=MS: 1506 MSMS: 1507
PEPMASS=666.85324	116957
CHARGE=2+
314.13889	1172	
399.22613	1005	
409.21116	977	
427.21634	1605	
490.24446	1507	
546.28750	574	
558.78187	2284	
559.28719	1787	
561.27621	5293	1+
574.29129	613	
617.32647	948	
645.32808	797	
664.37043	813	
666.36679	651	
668.35777	1356	1+
708.34598	9937	1+
821.42826	2865	1+
908.45854	13643	1+
1037.50643	2614	
1038.50864	1448	
1134.56222	65645	1+
1146.74759	582	
END IONS

###FS:    #m/z: 932.45537 #charge   3
###MaxRes:#m/z:  0.00000 #charge-128
###MS: 1506
###MSMS: 1508
BEGIN IONS
TITLE=Cmpd 579, AutoMSn(932.4554), 25.5 min
RTINSECONDS=1528.99
SCANS=MS: 1506 MSMS: 1508
PEPMASS=932.45537	20182
CHARGE=3+
366.13946	129	
384.25704	210	
401.22598	123	
412.25295	228	
484.28179	159	
487.24389	169	
523.28078	156	
540.31445	438	1+
568.28631	126	
583.35892	141	
611.34718	328	1+
655.32978	296	
667.35539	129	
679.29497	127	
680.38216	133	
748.89348	149	
800.84466	167	
854.45467	117	
894.75682	162	
927.11133	116	
927.63715	117	
928.48928	327	1+
932.45567	1068	1+
932.79861	724	1+
933.12818	856	1+
935.43700	155	
958.39362	125	
1093.52249	137	
1132.33151	125	
1193.06394	120	
1278.10218	139	
END IONS

###FS:    #m/z: 360.30633 #charge   1
###MaxRes:#m/z:  0.00000 #charge-128
###MS: 1506
###MSMS: 1509
BEGIN IONS
TITLE=Cmpd 580, AutoMSn(360.3063), 25.5 min
RTINSECONDS=1529.49
SCANS=MS: 1506 MSMS: 1509
PEPMASS=360.30633	16784
CHARGE=1+
316.25116	122	
324.28847	1576	1+
340.28632	701	
342.29416	2055	1+
358.29383	216	
360.30283	635	1+
END IONS

###FS:    #m/z: 1090.32152 #charge   2
###MaxRes:#m/z:  0.00000 #charge-128
###MS: 1510
###MSMS: 1511
BEGIN IONS
TITLE=Cmpd 581, AutoMSn(1090.3215), 25.5 min
RTINSECONDS=1532.51
SCANS=MS: 1510 MSMS: 1511
PEPMASS=1090.32152	24500
CHARGE=2+
366.13903	263	
375.16656	563	1+
391.16713	202	
417.24118	169	
446.21420	649	1+
461.14979	328	
499.59115	204	
500.27266	229	
502.23717	267	1+
584.29060	566	1+
602.29488	1195	1+
645.30231	194	
651.32470	206	
651.65875	238	
651.98972	239	
657.24074	335	1+
678.37763	340	1+
697.37276	233	
700.33475	612	1+
700.67832	278	
707.31315	225	
715.36687	1038	1+
732.37203	297	1+
733.70582	201	
736.28415	462	1+
790.06987	371	1+
793.27872	225	1+
825.43309	170	
843.43513	1179	1+
882.43438	316	
893.92773	220	
987.45359	255	
1011.44861	206	
1021.54310	171	
1046.47442	184	
1062.28984	320	
1090.53351	668	1+
1093.57027	217	
1116.52752	178	
1249.12296	177	
1496.76522	1067	1+
1708.85490	3482	1+
1765.87209	5529	1+
1951.95495	2852	1+
2099.01090	1799	1+
END IONS

###FS:    #m/z: 325.22446 #charge-128
###MaxRes:#m/z:  0.00000 #charge-128
###MS: 1510
###MSMS: 1512
BEGIN IONS
TITLE=Cmpd 582, AutoMSn(325.2245), 25.6 min
RTINSECONDS=1533.01
SCANS=MS: 1510 MSMS: 1512
PEPMASS=325.22446	19029

305.20711	111	
END IONS

###FS:    #m/z: 932.45629 #charge   3
###MaxRes:#m/z:  0.00000 #charge-128
###MS: 1510
###MSMS: 1513
BEGIN IONS
TITLE=Cmpd 583, AutoMSn(932.4563), 25.6 min
RTINSECONDS=1533.51
SCANS=MS: 1510 MSMS: 1513
PEPMASS=932.45629	16546
CHARGE=3+
366.13806	101	
384.26695	158	
412.25313	393	
427.22278	184	
446.20371	114	
523.28719	105	
540.32179	200	
611.35278	213	
653.31170	101	
655.30261	151	
657.24098	228	
749.38574	131	
774.35735	131	
903.66835	311	
927.48907	478	1+
932.45075	882	1+
932.78886	453	1+
933.11757	345	
936.48751	289	1+
946.74769	113	
1192.54993	171	
1278.57830	137	
END IONS

###FS:    #m/z: 1090.72165 #charge   1
###MaxRes:#m/z:  0.00000 #charge-128
###MS: 1514
###MSMS: 1515
BEGIN IONS
TITLE=Cmpd 584, AutoMSn(1090.7216), 25.6 min
RTINSECONDS=1536.54
SCANS=MS: 1514 MSMS: 1515
PEPMASS=1090.72165	106034
CHARGE=1+
355.19662	572	1+
375.16607	904	
418.24233	385	
446.21791	988	1+
461.14310	1061	1+
499.59266	682	
499.92850	430	
501.24697	490	1+
503.23193	707	1+
570.29052	450	1+
570.62690	568	
570.95704	405	
574.26645	1054	1+
584.29239	1042	1+
597.74160	437	
602.29222	3332	1+
615.29686	379	1+
651.32814	1347	1+
651.66583	976	1+
678.37679	1156	1+
687.37706	534	1+
697.37115	676	1+
700.34452	1831	1+
700.68455	969	
701.01447	511	
715.37541	3069	1+
730.37734	511	1+
733.37190	1101	1+
733.71024	1152	1+
736.27629	1126	1+
771.06057	298	1+
771.39118	395	
781.01518	331	1+
782.37484	410	1+
832.76310	811	1+
833.08895	592	
833.42173	386	
843.43754	2763	1+
853.40290	380	1+
878.38283	446	1+
881.79641	814	1+
882.12009	1274	1+
882.44947	655	
893.92237	605	
900.44966	432	
906.38057	726	1+
924.43737	357	1+
935.75574	417	
953.92266	385	
982.44774	802	1+
984.78044	623	
985.09375	727	1+
991.45587	332	1+
1005.43676	375	
1040.55439	381	
1046.13158	1303	1+
1046.47542	1076	
1046.80509	1034	
1047.48241	568	
1084.17099	562	
1084.51011	382	
END IONS

###FS:    #m/z: 1090.52079 #charge   1
###MaxRes:#m/z:  0.00000 #charge-128
###MS: 1514
###MSMS: 1517
BEGIN IONS
TITLE=Cmpd 586, AutoMSn(1090.5208), 25.6 min
RTINSECONDS=1537.54
SCANS=MS: 1514 MSMS: 1517
PEPMASS=1090.52079	106034
CHARGE=1+
333.15218	1903	1+
350.11373	957	
353.21427	413	
355.19569	748	1+
356.34933	511	
357.16175	413	1+
360.16688	808	
363.20001	519	1+
372.14619	697	1+
375.16902	2017	1+
381.21670	392	1+
388.16063	2217	1+
391.17060	637	
393.20620	414	1+
395.76682	845	
398.23851	670	
402.20524	524	1+
411.21445	2296	1+
418.23759	853	1+
424.25528	401	
431.20900	657	1+
439.16046	452	1+
443.15547	836	1+
446.20340	1864	1+
456.19554	1201	
457.19977	2128	1+
461.15000	2348	1+
463.18743	583	1+
469.27865	427	
471.20014	617	
473.24503	901	1+
475.22647	430	
476.36183	512	
485.21595	2262	1+
490.24438	956	1+
491.56804	369	
500.26098	484	
501.24301	1555	1+
503.23336	1796	1+
510.68328	750	
511.26558	566	1+
514.25266	687	1+
517.27161	855	1+
524.29699	443	1+
528.27800	676	1+
531.27173	702	1+
540.23982	470	1+
545.29663	609	1+
555.27204	552	1+
557.25705	485	
558.27058	968	1+
571.26313	682	1+
574.29208	2315	1+
581.31969	748	1+
584.28182	4208	1+
590.19215	372	1+
598.25591	1151	1+
602.29384	4652	1+
608.22183	1556	1+
614.29567	645	1+
616.30964	420	
625.26452	390	
629.30575	632	1+
631.32148	465	1+
640.31054	334	1+
651.32026	604	1+
655.32121	467	1+
660.35669	734	1+
663.34778	434	1+
667.80596	611	1+
669.31302	689	1+
676.34238	442	1+
678.38009	10547	1+
685.32770	531	1+
687.37789	849	1+
691.31356	430	1+
697.36882	1520	1+
702.32673	813	1+
713.33190	482	1+
715.37029	2273	1+
726.29382	923	1+
730.36533	711	1+
736.27813	1068	1+
766.34203	361	1+
771.38084	353	1+
784.34745	435	1+
789.79367	309	1+
793.29982	633	
794.40026	323	1+
806.46893	2131	1+
815.42754	402	
817.91540	747	1+
819.39320	1981	1+
827.40123	413	1+
843.41441	1339	1+
847.36907	533	1+
860.37429	359	1+
872.41116	458	1+
874.41581	543	1+
878.37982	458	1+
889.38755	460	1+
893.90908	512	
894.45426	502	1+
900.46556	563	1+
903.40864	366	1+
[truncated: 372,971 more chars]
