# Supplementary material for: Biochemical and proteomic analyses of venom from a new pit viper, Protobothrops kelomohy
Source: J Venom Anim Toxins Incl Trop Dis. 2022 Apr 11;28:e20210080. doi: 10.1590/1678-9199-JVATITD-2021-0080 (PMC9005077; doi:10.1590/1678-9199-JVATITD-2021-0080)
Supplement: Additional file 2. [file 1678-9199-jvatitd-28-e20210080-s2.zip › jvatitd-2021-0080_suppl2_20220324/Protobothrops replication2/Rep2_Protobothrops6_GE2_01_19261.mgf]

CHARGE=1+, 2+ and 3+
###	
###	\\10.11.12.207\(D) Data\Data\onrapak\2020\Feb-04-2020\Rep2_Protobothrops6_GE2_01_19261.d\analysis.baf
###	Rep2_Protobothrops6_GE2_01_19261.d
###	Instrument: micrOTOF-Q II
###    Rep2_Protobothrops6
###    PeakWidth 5.00, MiniumIntensity 100, S/N 1Apply threshold 0, Threshold 10
###    Retain Residuals no, Create neutrally no,
###    FullScan Parameters: AdductIon (+)+H (-)-H, LowMass 350, HighMass 3000, MaxCharge charge decon 4, MinPeaks 3
###    Perf. isotope decon yes, Max Charge Istopic decon 3, MW agreement 5.00, Abund. cutoff 3.00, Envelope cutoff 75.00
###    MaxRes   Parameters: AdductIon (+)+H (-)-H, LowMass 350, HighMass 3000 
###    Perf. isotope decon yes, Max Charge Istopic decon 3, Abund. cutoff 2.00
###    MSn      Parameters: AdductIon (+)+H (-)-H, LowMass 100, HighMass 2500 
###    Perf. isotope decon yes, Max Charge Istopic decon 2, Abund. cutoff 0.50
###    Global Charge Limit: yes 3, Prefer FullScan Result: yes, Export what: 2 (0=non deconv/1=deconv only/2=mixed), NoMSMSSignals: 25, Intensity threshold: 100, NoMSSignals (deconv): 2, NoMSSignals (non-deconv): 2, NormalizeData: no, SingleCharged: yes
###FS:    #m/z: 518.59356 #charge   3
###MaxRes:#m/z:  0.00000 #charge-128
###MS: 618
###MSMS: 619
BEGIN IONS
TITLE=Cmpd 2, AutoMSn(518.5936), 10.5 min
RTINSECONDS=632.174
SCANS=MS: 618 MSMS: 619
PEPMASS=518.59356	3947
CHARGE=3+
611.29778	128	
669.81310	104	
678.81563	171	
END IONS

###FS:    #m/z: 537.92830 #charge   3
###MaxRes:#m/z:  0.00000 #charge-128
###MS: 633
###MSMS: 634
BEGIN IONS
TITLE=Cmpd 5, AutoMSn(537.9283), 10.8 min
RTINSECONDS=647.437
SCANS=MS: 633 MSMS: 634
PEPMASS=537.92830	4090
CHARGE=3+
879.41651	103	
END IONS

###FS:    #m/z: 518.92166 #charge   3
###MaxRes:#m/z:  0.00000 #charge-128
###MS: 637
###MSMS: 638
BEGIN IONS
TITLE=Cmpd 7, AutoMSn(518.9217), 10.9 min
RTINSECONDS=651.499
SCANS=MS: 637 MSMS: 638
PEPMASS=518.92166	4799
CHARGE=3+
612.28372	150	
678.80032	373	
679.30309	158	
728.83968	150	
END IONS

###FS:    #m/z: 518.92088 #charge   3
###MaxRes:#m/z:  0.00000 #charge-128
###MS: 639
###MSMS: 640
BEGIN IONS
TITLE=Cmpd 8, AutoMSn(518.9209), 10.9 min
RTINSECONDS=653.527
SCANS=MS: 639 MSMS: 640
PEPMASS=518.92088	7395
CHARGE=3+
612.28379	118	
728.33781	222	
1356.61018	832	1+
END IONS

###FS:    #m/z: 518.92226 #charge   3
###MaxRes:#m/z:  0.00000 #charge-128
###MS: 641
###MSMS: 642
BEGIN IONS
TITLE=Cmpd 9, AutoMSn(518.9223), 10.9 min
RTINSECONDS=655.553
SCANS=MS: 641 MSMS: 642
PEPMASS=518.92226	10393
CHARGE=3+
452.88766	118	
518.90947	122	
612.28173	168	
680.31822	161	
728.34286	272	1+
1356.60063	1037	1+
END IONS

###FS:    #m/z: 618.99747 #charge   3
###MaxRes:#m/z:  0.00000 #charge-128
###MS: 641
###MSMS: 643
BEGIN IONS
TITLE=Cmpd 10, AutoMSn(618.9975), 10.9 min
RTINSECONDS=656.054
SCANS=MS: 641 MSMS: 643
PEPMASS=618.99747	5202
CHARGE=3+
338.21787	152	
501.29667	161	
737.42740	116	
END IONS

###FS:    #m/z: 464.49798 #charge   2
###MaxRes:#m/z:  0.00000 #charge-128
###MS: 641
###MSMS: 644
BEGIN IONS
TITLE=Cmpd 11, AutoMSn(464.4980), 10.9 min
RTINSECONDS=656.555
SCANS=MS: 641 MSMS: 644
PEPMASS=464.49798	2568
CHARGE=2+
509.27967	137	
END IONS

###FS:    #m/z: 618.99621 #charge   3
###MaxRes:#m/z:  0.00000 #charge-128
###MS: 645
###MSMS: 646
BEGIN IONS
TITLE=Cmpd 12, AutoMSn(618.9962), 11.0 min
RTINSECONDS=659.589
SCANS=MS: 645 MSMS: 646
PEPMASS=618.99621	27813
CHARGE=3+
564.62392	108	
571.32098	256	
571.79169	130	
612.98358	332	1+
613.64680	135	
618.99673	5190	1+
619.32792	3639	1+
619.66305	1509	
627.96413	1060	
714.34293	209	
806.38168	131	
814.89993	135	
854.93713	135	
863.92858	120	
864.43288	211	
END IONS

###FS:    #m/z: 464.75076 #charge   2
###MaxRes:#m/z:  0.00000 #charge-128
###MS: 645
###MSMS: 647
BEGIN IONS
TITLE=Cmpd 13, AutoMSn(464.7508), 11.0 min
RTINSECONDS=660.09
SCANS=MS: 645 MSMS: 647
PEPMASS=464.75076	16090
CHARGE=2+
338.21335	316	1+
356.22524	269	
377.21938	235	1+
386.22610	147	
408.21900	181	
425.23493	138	
442.76940	507	
453.24046	681	1+
470.26647	569	1+
483.26095	133	
495.27636	130	
497.80259	128	
501.31526	135	
506.80022	306	
507.29485	597	
555.77018	144	
562.31196	177	
562.81442	288	
582.26429	127	
599.32273	224	1+
609.37721	132	
620.33331	144	
620.84725	198	
628.82665	430	
629.32485	368	
642.32061	171	
693.36070	134	
697.32789	226	1+
714.34936	180	
720.41107	133	
843.38911	184	
866.50236	251	1+
END IONS

###FS:    #m/z: 618.99603 #charge   3
###MaxRes:#m/z:  0.00000 #charge-128
###MS: 649
###MSMS: 650
BEGIN IONS
TITLE=Cmpd 14, AutoMSn(618.9960), 11.1 min
RTINSECONDS=663.614
SCANS=MS: 649 MSMS: 650
PEPMASS=618.99603	53927
CHARGE=3+
571.32487	440	
612.98354	739	1+
613.33772	650	
613.65836	614	
618.32226	324	
618.66161	320	
618.99600	10505	1+
619.32954	10754	1+
619.66524	5160	
627.96649	436	
790.41855	359	
814.90583	274	
863.93620	611	
864.42345	459	
END IONS

###FS:    #m/z: 464.49904 #charge   2
###MaxRes:#m/z:  0.00000 #charge-128
###MS: 649
###MSMS: 651
BEGIN IONS
TITLE=Cmpd 15, AutoMSn(464.4990), 11.1 min
RTINSECONDS=664.116
SCANS=MS: 649 MSMS: 651
PEPMASS=464.49904	31434
CHARGE=2+
338.21481	291	
355.11566	149	
356.22343	381	
360.70894	172	
375.20807	230	1+
375.54500	180	
436.21736	199	
453.24467	820	1+
460.24422	299	
464.74787	219	
470.26609	995	1+
496.29104	303	1+
501.30660	406	1+
532.25421	137	
553.82044	140	
555.79721	166	
556.29128	165	
565.28397	154	
581.29062	217	1+
598.31476	338	1+
610.32943	305	1+
623.30744	163	
641.32934	188	
677.83774	141	
684.35872	163	
693.33799	153	
697.33516	396	1+
714.33148	546	1+
742.37422	153	
750.38124	222	
755.87513	158	
759.55625	144	
765.78688	192	
765.86711	144	
771.43724	282	1+
771.46600	154	
866.48783	444	1+
884.52359	846	1+
END IONS

###FS:    #m/z: 618.99611 #charge   3
###MaxRes:#m/z:  0.00000 #charge-128
###MS: 657
###MSMS: 658
BEGIN IONS
TITLE=Cmpd 18, AutoMSn(618.9961), 11.2 min
RTINSECONDS=671.677
SCANS=MS: 657 MSMS: 658
PEPMASS=618.99611	46553
CHARGE=3+
501.28768	116	
571.31913	456	
599.32305	126	
612.98546	244	
613.32481	439	
613.65584	303	
618.35285	175	
618.65153	230	
618.99514	6868	1+
619.32896	5568	1+
619.66339	2372	
627.96916	509	
677.82898	134	
714.33495	219	
790.42107	273	
790.89364	164	
805.88353	138	
814.41427	278	
814.89575	170	
854.93064	270	1+
863.94599	335	
864.45121	259	
END IONS

###FS:    #m/z: 464.49941 #charge   2
###MaxRes:#m/z:  0.00000 #charge-128
###MS: 657
###MSMS: 659
BEGIN IONS
TITLE=Cmpd 19, AutoMSn(464.4994), 11.2 min
RTINSECONDS=672.178
SCANS=MS: 657 MSMS: 659
PEPMASS=464.49941	32598
CHARGE=2+
338.21349	392	1+
376.22096	103	
386.75174	155	
404.25349	100	
408.23210	253	
420.24401	106	
425.25196	230	
433.75508	292	1+
453.23727	632	1+
470.26917	676	1+
496.29766	273	1+
498.27887	306	
501.29414	128	
554.29888	129	
562.32756	187	
562.81530	106	
563.18812	128	
564.78370	129	
566.27971	131	
571.31505	493	
571.81858	732	
582.28537	234	
591.29621	108	
599.32026	226	1+
615.34809	174	
619.34273	270	1+
630.81821	103	
641.33175	129	
680.29936	141	
697.32850	306	1+
720.40424	236	1+
755.86066	181	
806.40068	132	
866.49187	128	
867.49599	266	1+
884.53712	558	1+
END IONS

###FS:    #m/z: 518.92090 #charge   3
###MaxRes:#m/z:  0.00000 #charge-128
###MS: 657
###MSMS: 660
BEGIN IONS
TITLE=Cmpd 20, AutoMSn(518.9209), 11.2 min
RTINSECONDS=672.679
SCANS=MS: 657 MSMS: 660
PEPMASS=518.92090	13715
CHARGE=3+
369.19069	165	
498.24479	133	
518.91031	224	
519.25497	143	
519.60395	173	
564.76421	111	
612.27771	780	1+
632.25302	131	
717.33867	156	
725.37966	137	
728.33487	491	1+
830.37060	114	
999.44429	115	
1339.57708	565	1+
1356.60744	3660	1+
END IONS

###FS:    #m/z: 389.44321 #charge   2
###MaxRes:#m/z:  0.00000 #charge-128
###MS: 663
###MSMS: 665
BEGIN IONS
TITLE=Cmpd 23, AutoMSn(389.4432), 11.3 min
RTINSECONDS=678.237
SCANS=MS: 663 MSMS: 665
PEPMASS=389.44321	3463
CHARGE=2+
334.15536	154	
END IONS

###FS:    #m/z: 452.87526 #charge   3
###MaxRes:#m/z:  0.00000 #charge-128
###MS: 667
###MSMS: 668
BEGIN IONS
TITLE=Cmpd 25, AutoMSn(452.8753), 11.4 min
RTINSECONDS=681.765
SCANS=MS: 667 MSMS: 668
PEPMASS=452.87526	8670
CHARGE=3+
520.24232	138	
END IONS

###FS:    #m/z: 389.44443 #charge   2
###MaxRes:#m/z:  0.00000 #charge-128
###MS: 667
###MSMS: 669
BEGIN IONS
TITLE=Cmpd 26, AutoMSn(389.4444), 11.4 min
RTINSECONDS=682.266
SCANS=MS: 667 MSMS: 669
PEPMASS=389.44443	4782
CHARGE=2+
369.19905	106	
517.21759	143	
END IONS

###FS:    #m/z: 499.91293 #charge   3
###MaxRes:#m/z:  0.00000 #charge-128
###MS: 667
###MSMS: 670
BEGIN IONS
TITLE=Cmpd 27, AutoMSn(499.9129), 11.4 min
RTINSECONDS=682.767
SCANS=MS: 667 MSMS: 670
PEPMASS=499.91293	3559
CHARGE=3+
312.17880	297	
391.15613	128	
472.20461	129	
518.20873	153	
538.23868	169	
555.25802	442	
651.32875	102	
668.35389	221	1+
782.37664	127	
942.41681	122	
END IONS

###FS:    #m/z: 499.91481 #charge   3
###MaxRes:#m/z:  0.00000 #charge-128
###MS: 671
###MSMS: 672
BEGIN IONS
TITLE=Cmpd 28, AutoMSn(499.9148), 11.4 min
RTINSECONDS=685.785
SCANS=MS: 671 MSMS: 672
PEPMASS=499.91481	52366
CHARGE=3+
312.18025	447	
409.17949	301	
441.21545	482	
466.88896	422	
467.55168	258	
499.91630	319	
500.25243	244	
500.58912	203	
518.20203	313	
555.26052	2792	1+
621.80256	339	
622.29209	254	
632.24964	295	
649.28950	413	
668.34108	532	
691.31344	207	
745.32906	244	
782.38513	1113	1+
830.37640	288	
942.41949	1876	1+
1070.51614	1568	1+
1282.55640	1722	1+
1299.58549	22119	1+
1398.64864	4493	1+
END IONS

###FS:    #m/z: 749.36691 #charge   2
###MaxRes:#m/z:  0.00000 #charge-128
###MS: 671
###MSMS: 674
BEGIN IONS
TITLE=Cmpd 30, AutoMSn(749.3669), 11.4 min
RTINSECONDS=686.787
SCANS=MS: 671 MSMS: 674
PEPMASS=749.36691	4515
CHARGE=2+
518.19317	113	
555.26974	155	
650.28444	219	
748.85955	105	
942.42816	314	1+
1300.56584	133	
1497.72190	2496	1+
END IONS

###FS:    #m/z: 499.91525 #charge   3
###MaxRes:#m/z:  0.00000 #charge-128
###MS: 675
###MSMS: 676
BEGIN IONS
TITLE=Cmpd 31, AutoMSn(499.9152), 11.5 min
RTINSECONDS=689.814
SCANS=MS: 675 MSMS: 676
PEPMASS=499.91525	191099
CHARGE=3+
441.22057	1821	
466.89118	3024	
467.22350	1754	
499.91550	5295	
500.24623	3077	
500.58245	2066	
518.19627	1256	
535.76453	2813	
555.26367	8750	1+
621.78850	2753	
622.28724	1683	
641.29301	1535	
668.34191	1881	
782.38645	3763	1+
942.42054	4710	1+
1282.56350	11199	1+
1299.58702	109712	1+
1398.65534	24369	1+
END IONS

###FS:    #m/z: 749.36498 #charge   2
###MaxRes:#m/z:  0.00000 #charge-128
###MS: 675
###MSMS: 678
BEGIN IONS
TITLE=Cmpd 33, AutoMSn(749.3650), 11.5 min
RTINSECONDS=690.816
SCANS=MS: 675 MSMS: 678
PEPMASS=749.36498	27099
CHARGE=2+
312.16645	109	
428.21071	150	
449.24817	120	
535.75751	253	
555.28038	353	1+
565.24596	107	
622.28967	116	
641.79420	121	
668.34697	143	
699.83346	316	
700.33975	173	
716.33689	112	
740.84541	134	
752.00944	111	
782.38030	338	1+
942.42895	561	1+
1070.48582	143	
1186.56581	123	
1299.58048	1241	1+
1497.72591	10081	1+
END IONS

###FS:    #m/z: 749.36464 #charge   2
###MaxRes:#m/z:  0.00000 #charge-128
###MS: 679
###MSMS: 681
BEGIN IONS
TITLE=Cmpd 35, AutoMSn(749.3646), 11.6 min
RTINSECONDS=694.359
SCANS=MS: 679 MSMS: 681
PEPMASS=749.36464	55493
CHARGE=2+
312.17844	322	
428.21660	210	
535.77071	317	
536.26168	303	
555.26876	757	1+
593.77660	164	
641.29574	201	
668.35425	191	
716.33184	174	
740.85292	393	
741.34189	247	
748.33266	163	
754.51582	305	
782.38533	522	
942.42814	630	1+
952.61011	196	
1070.51778	145	
1299.57110	177	
1299.59704	2012	1+
1398.65409	905	1+
1497.72457	16586	1+
END IONS

###FS:    #m/z: 375.18800 #charge   2
###MaxRes:#m/z:  0.00000 #charge-128
###MS: 679
###MSMS: 682
BEGIN IONS
TITLE=Cmpd 36, AutoMSn(375.1880), 11.6 min
RTINSECONDS=694.859
SCANS=MS: 679 MSMS: 682
PEPMASS=375.18800	24504
CHARGE=2+
312.17921	1646	1+
340.14917	496	1+
343.14944	254	
345.12960	441	1+
350.65538	276	
352.15877	302	
358.16527	449	
359.17107	845	1+
363.15567	548	1+
364.45055	316	
375.19937	411	
381.14945	675	
388.16347	289	
391.16176	330	
403.16498	499	1+
406.18160	974	1+
408.69571	246	
409.18057	1981	1+
421.18330	327	
423.20788	2002	1+
427.19253	728	1+
430.05505	372	
434.17867	348	
441.21800	4086	1+
451.20010	425	
454.19293	425	1+
460.19008	516	1+
471.23234	244	
472.19319	524	1+
483.48688	252	
490.21322	358	
495.22646	384	1+
500.19379	1383	1+
504.20581	354	
518.20746	3303	1+
521.21514	1142	1+
524.21034	300	
527.23994	323	
536.24958	869	1+
538.23419	2901	1+
541.23628	949	1+
548.21873	438	
555.26379	10748	1+
565.24513	951	
566.23380	3909	1+
569.20654	478	1+
574.12174	1244	
575.22475	752	1+
586.23672	514	1+
614.23142	1103	1+
617.26222	447	1+
632.24245	4382	1+
642.29023	470	1+
650.30115	1096	1+
661.29420	344	
668.34897	2003	1+
678.32805	1025	1+
717.35475	329	
731.31632	658	1+
745.33176	651	1+
END IONS

###FS:    #m/z: 375.18810 #charge   2
###MaxRes:#m/z:  0.00000 #charge-128
###MS: 683
###MSMS: 684
BEGIN IONS
TITLE=Cmpd 37, AutoMSn(375.1881), 11.6 min
RTINSECONDS=697.896
SCANS=MS: 683 MSMS: 684
PEPMASS=375.18810	34742
CHARGE=2+
312.17887	2402	1+
322.14708	254	
334.67328	251	
340.15380	734	
342.14390	390	1+
358.16661	944	1+
363.15629	293	
364.14016	973	1+
364.45299	405	
370.30032	320	
381.16748	843	1+
391.17189	545	1+
398.17051	419	1+
403.16455	603	1+
406.18473	740	1+
409.17804	2037	1+
423.20596	1954	1+
427.19138	490	1+
434.18416	296	
441.21554	3877	1+
449.21882	276	
451.20647	535	
461.19161	698	1+
463.20121	358	
478.20521	302	
495.22757	545	1+
500.19719	469	
502.20025	544	1+
510.67992	379	
518.20049	4315	1+
524.20857	292	
527.25219	289	
535.76694	407	
536.24803	517	1+
538.23928	3557	1+
541.24082	958	1+
555.26032	10649	1+
565.24415	1001	
566.23322	3473	1+
574.12618	349	
575.22301	571	
586.25643	652	1+
596.39015	296	
604.24280	266	
615.22619	1416	1+
632.24498	4568	1+
641.78231	293	
642.28383	542	1+
650.30654	1054	1+
650.79901	418	
652.64201	284	
668.34655	2301	1+
678.32005	909	1+
700.32466	257	
717.33556	422	1+
728.29712	391	1+
731.31324	840	1+
745.32736	682	1+
748.34765	361	1+
END IONS

###FS:    #m/z: 375.18783 #charge   2
###MaxRes:#m/z:  0.00000 #charge-128
###MS: 687
###MSMS: 688
BEGIN IONS
TITLE=Cmpd 40, AutoMSn(375.1878), 11.7 min
RTINSECONDS=701.93
SCANS=MS: 687 MSMS: 688
PEPMASS=375.18783	28755
CHARGE=2+
312.17667	1461	1+
328.14547	272	1+
340.16482	211	
341.14738	574	1+
352.16035	226	
358.16369	1194	1+
363.17768	330	
364.12591	308	
364.45091	214	
381.16130	654	1+
388.16807	282	
398.16681	225	
403.17150	496	1+
406.18370	496	
409.17746	1928	1+
421.18363	223	
423.21030	1299	1+
427.18257	294	1+
441.22065	3186	1+
449.22595	385	
451.20640	335	
461.18117	304	
471.23690	245	
478.20489	398	1+
495.22468	240	
500.18225	1323	1+
510.69581	268	
518.20290	3142	1+
523.21468	491	1+
536.24883	789	1+
538.23547	2351	1+
541.23862	297	
548.22168	460	1+
555.26239	8707	1+
565.25289	901	
566.23591	2094	1+
573.13066	1144	1+
575.22145	603	1+
586.25767	529	1+
604.24428	214	
615.22951	1036	1+
632.24539	3542	1+
633.25680	275	1+
641.78773	224	
642.26999	412	1+
650.29932	1266	1+
650.79610	333	
661.31055	209	
668.34399	1729	1+
678.33157	671	1+
699.31279	345	1+
717.33190	251	
728.30493	306	1+
731.30352	470	
745.33396	225	
748.33792	272	
END IONS

###FS:    #m/z: 533.28342 #charge   3
###MaxRes:#m/z:  0.00000 #charge-128
###MS: 687
###MSMS: 689
BEGIN IONS
TITLE=Cmpd 41, AutoMSn(533.2834), 11.7 min
RTINSECONDS=702.431
SCANS=MS: 687 MSMS: 689
PEPMASS=533.28342	18119
CHARGE=3+
378.23123	403	
514.31166	591	
527.61176	2602	
527.94510	1742	
528.27536	1150	
532.30241	393	
532.61429	654	
532.96524	503	
533.28413	19525	1+
533.61788	14946	1+
533.95117	7540	
621.81079	526	
622.31007	393	
676.84480	385	
677.32483	995	
714.33896	987	
884.49835	2456	1+
1354.66220	2774	1+
1370.66624	3718	1+
1469.73050	3482	1+
END IONS

###FS:    #m/z: 466.89232 #charge-128
###MaxRes:#m/z:  0.00000 #charge-128
###MS: 687
###MSMS: 690
BEGIN IONS
TITLE=Cmpd 42, AutoMSn(466.8923), 11.7 min
RTINSECONDS=702.933
SCANS=MS: 687 MSMS: 690
PEPMASS=466.89232	19655

628.83599	104	
END IONS

###FS:    #m/z: 533.28426 #charge   3
###MaxRes:#m/z:  0.00000 #charge-128
###MS: 691
###MSMS: 692
BEGIN IONS
TITLE=Cmpd 43, AutoMSn(533.2843), 11.8 min
RTINSECONDS=705.959
SCANS=MS: 691 MSMS: 692
PEPMASS=533.28426	138373
CHARGE=3+
527.61102	10810	
527.94300	8514	
528.27674	4874	
532.61196	3294	
532.94564	3037	
533.28368	104855	1+
533.61798	71942	1+
533.95246	33809	
621.80968	2573	
714.34096	2027	
884.49323	7265	1+
1353.65755	10171	1+
1370.66710	14132	1+
1469.73429	14532	1+
END IONS

###FS:    #m/z: 799.42026 #charge   2
###MaxRes:#m/z:  0.00000 #charge-128
###MS: 691
###MSMS: 693
BEGIN IONS
TITLE=Cmpd 44, AutoMSn(799.4203), 11.8 min
RTINSECONDS=706.46
SCANS=MS: 691 MSMS: 693
PEPMASS=799.42026	18033
CHARGE=2+
627.38600	115	
677.31325	131	
686.34432	140	
714.32796	160	
790.89953	202	
791.41502	111	
798.41178	102	
884.49180	243	
1597.82791	7278	1+
END IONS

###FS:    #m/z: 442.75181 #charge-128
###MaxRes:#m/z:  0.00000 #charge-128
###MS: 691
###MSMS: 694
BEGIN IONS
TITLE=Cmpd 45, AutoMSn(442.7518), 11.8 min
RTINSECONDS=706.962
SCANS=MS: 691 MSMS: 694
PEPMASS=442.75181	7344

496.25593	103	
END IONS

###FS:    #m/z: 533.28384 #charge   3
###MaxRes:#m/z:  0.00000 #charge-128
###MS: 695
###MSMS: 696
BEGIN IONS
TITLE=Cmpd 46, AutoMSn(533.2838), 11.8 min
RTINSECONDS=709.991
SCANS=MS: 695 MSMS: 696
PEPMASS=533.28384	271959
CHARGE=3+
442.75228	8227	
527.60823	22243	
527.94276	17605	
528.27648	9453	
532.61219	6178	
532.94796	6589	
533.28364	217332	1+
533.61776	151370	1+
533.95263	75522	
621.80804	4418	
714.33800	3782	
1353.65757	20034	1+
1370.66669	27829	1+
1469.73475	28950	1+
END IONS

###FS:    #m/z: 799.41832 #charge   2
###MaxRes:#m/z:  0.00000 #charge-128
###MS: 695
###MSMS: 697
BEGIN IONS
TITLE=Cmpd 47, AutoMSn(799.4183), 11.8 min
RTINSECONDS=710.492
SCANS=MS: 695 MSMS: 697
PEPMASS=799.41832	48811
CHARGE=2+
514.30631	230	
685.84796	220	
714.34655	178	
798.89549	222	
1242.59253	157	
1469.74477	483	1+
1579.79156	614	1+
1597.82850	13691	1+
END IONS

###FS:    #m/z: 499.91425 #charge   3
###MaxRes:#m/z:  0.00000 #charge-128
###MS: 695
###MSMS: 698
BEGIN IONS
TITLE=Cmpd 48, AutoMSn(499.9143), 11.8 min
RTINSECONDS=710.993
SCANS=MS: 695 MSMS: 698
PEPMASS=499.91425	106508
CHARGE=3+
312.17494	823	1+
340.16497	428	
358.17471	323	
382.17061	208	
404.15523	216	
409.18498	512	1+
420.22427	203	
423.19834	401	1+
441.21868	1184	1+
449.24025	352	
500.19302	288	
502.58997	239	1+
517.27756	1374	
518.20647	1390	1+
527.25414	505	
538.22445	439	1+
541.24406	187	
553.25383	218	
555.25984	4511	1+
566.25470	290	
568.23129	270	1+
576.24246	267	
593.28363	240	
593.77997	213	
596.28402	271	
603.78698	510	1+
613.27075	621	1+
617.28935	234	
619.28940	284	1+
631.31108	411	
632.26197	1069	1+
632.77860	196	
641.28843	367	
653.32140	354	1+
668.34264	1953	1+
678.32854	253	1+
688.84042	335	
689.33038	365	1+
717.32387	303	1+
731.31149	405	
745.33166	801	1+
765.36348	444	1+
782.38410	3196	1+
830.36909	246	
860.40060	205	
942.41739	4382	1+
942.42096	495	1+
952.60485	185	
954.75816	257	1+
970.45332	359	1+
1070.51266	2250	1+
1207.56837	671	1+
1242.54885	810	1+
1282.57237	2067	1+
1299.58723	9233	1+
1381.63181	520	1+
1398.65768	3594	1+
END IONS

###FS:    #m/z: 799.41922 #charge   2
###MaxRes:#m/z:  0.00000 #charge-128
###MS: 699
###MSMS: 700
BEGIN IONS
TITLE=Cmpd 49, AutoMSn(799.4192), 11.9 min
RTINSECONDS=714.023
SCANS=MS: 699 MSMS: 700
PEPMASS=799.41922	46792
CHARGE=2+
358.21678	116	
686.32990	133	
714.33931	184	
735.87837	251	
790.90261	147	
791.40783	166	
798.40275	247	
798.93187	133	
1354.66274	153	
1354.66566	381	1+
1597.83388	10289	1+
END IONS

###FS:    #m/z: 499.91430 #charge   3
###MaxRes:#m/z:  0.00000 #charge-128
###MS: 699
###MSMS: 701
BEGIN IONS
TITLE=Cmpd 50, AutoMSn(499.9143), 11.9 min
RTINSECONDS=714.524
SCANS=MS: 699 MSMS: 701
PEPMASS=499.91430	21775
CHARGE=3+
312.17966	444	
409.18875	222	
441.21541	826	1+
466.89338	406	
467.22249	713	1+
496.58257	1217	1+
496.91909	1234	
497.25593	561	
499.91822	370	
500.25032	802	
500.58036	257	
502.26248	4154	1+
502.59994	2408	1+
502.92702	1073	
509.77513	625	
517.27204	589	
535.76556	842	
536.27127	290	
538.24420	224	
555.26202	2495	1+
603.78175	449	
604.27820	280	
613.27153	340	
621.78325	428	
631.32046	498	
632.25456	346	
641.28597	1180	1+
641.79673	561	
653.32488	552	1+
668.34862	357	
688.83881	728	
689.33491	1160	1+
691.82065	238	
782.39331	885	1+
830.37927	277	
942.42423	1909	1+
1299.58606	22982	1+
1398.65249	5133	1+
END IONS

###FS:    #m/z: 499.91430 #charge   3
###MaxRes:#m/z:  0.00000 #charge-128
###MS: 699
###MSMS: 702
BEGIN IONS
TITLE=Cmpd 51, AutoMSn(499.9143), 11.9 min
RTINSECONDS=715.025
SCANS=MS: 699 MSMS: 702
PEPMASS=499.91430	90523
CHARGE=3+
312.18164	715	1+
340.16593	189	
358.16750	370	
409.17616	601	1+
441.22060	641	
485.23174	252	1+
494.74386	223	
496.58538	381	
502.24601	259	
502.60694	162	
517.27792	937	
518.20590	885	1+
527.25358	166	
538.23470	481	1+
555.26254	3099	1+
565.25950	357	1+
593.26317	341	
596.27884	178	
603.78723	379	
604.29240	278	
617.29306	301	
621.78149	282	
631.31311	477	
632.24642	645	1+
641.29172	445	1+
641.78864	361	
653.81826	257	
668.34462	1040	1+
678.32654	275	1+
688.84965	532	
690.29981	516	1+
699.83668	582	
700.32794	597	1+
728.32803	207	1+
746.34863	315	1+
759.41218	407	1+
765.35559	168	
782.38548	1880	1+
830.38004	206	
925.39404	249	
942.41583	2937	1+
945.44433	220	
952.60512	603	
970.47824	235	1+
1070.51756	1210	1+
1299.59208	3567	1+
END IONS

###FS:    #m/z: 499.91457 #charge   3
###MaxRes:#m/z:  0.00000 #charge-128
###MS: 703
###MSMS: 704
BEGIN IONS
TITLE=Cmpd 52, AutoMSn(499.9146), 12.0 min
RTINSECONDS=718.044
SCANS=MS: 703 MSMS: 704
PEPMASS=499.91457	20396
CHARGE=3+
312.18029	352	
441.21817	634	1+
449.25307	157	
466.88929	459	
467.23026	204	
472.22207	223	
485.74813	169	
496.58420	1407	1+
496.92223	861	
497.25706	226	
499.91632	525	
500.24797	499	
500.57684	169	
502.26153	2629	1+
502.59170	1603	1+
502.92688	1039	
517.27746	678	
518.21277	219	
555.26445	1174	1+
593.79021	229	
603.78168	479	1+
621.78018	279	
622.29072	447	1+
631.32139	199	
632.76721	165	
641.29050	752	1+
653.31890	390	
653.81698	159	
668.34338	367	
691.33534	176	
746.35398	214	
782.37830	430	
830.38617	262	
942.41837	1160	1+
1070.52894	1288	1+
1282.57554	1867	1+
1299.58645	15645	1+
1376.66568	1792	1+
1398.65262	3032	1+
END IONS

###FS:    #m/z: 500.76554 #charge   2
###MaxRes:#m/z:  0.00000 #charge-128
###MS: 703
###MSMS: 705
BEGIN IONS
TITLE=Cmpd 53, AutoMSn(500.7655), 12.0 min
RTINSECONDS=718.545
SCANS=MS: 703 MSMS: 705
PEPMASS=500.76554	60500
CHARGE=2+
312.16936	288	
343.15723	187	
347.09832	122	
358.17211	139	
372.12589	125	
381.15244	192	
388.15375	326	1+
391.17265	154	
409.17499	207	
412.17463	206	
419.16924	149	
420.22608	199	
429.20129	156	
434.17813	204	
441.24945	116	
459.18186	120	
495.22841	135	
517.27719	470	
521.20861	143	
538.23184	294	
541.24868	126	
555.25866	631	1+
565.25425	134	
633.22343	141	
668.35578	292	
678.32484	118	
765.34460	137	
782.39393	311	1+
942.41126	760	1+
END IONS

###FS:    #m/z: 576.29823 #charge   3
###MaxRes:#m/z:  0.00000 #charge-128
###MS: 703
###MSMS: 706
BEGIN IONS
TITLE=Cmpd 54, AutoMSn(576.2982), 12.0 min
RTINSECONDS=719.047
SCANS=MS: 703 MSMS: 706
PEPMASS=576.29823	8153
CHARGE=3+
480.25237	100	
502.31021	111	
507.27388	105	
537.60252	124	
537.94857	152	
543.26985	207	
543.60624	142	
546.28537	118	
547.92914	138	
564.61722	112	
564.94741	158	
570.29754	598	1+
570.95312	255	
571.82533	164	
575.60657	110	
576.29679	982	1+
576.63654	667	
576.95311	386	
628.83731	293	
629.32573	162	
693.34619	415	1+
693.83903	127	
741.86743	185	
742.36864	217	
752.53287	116	
796.88219	117	
814.41268	819	1+
814.90257	138	
1499.74823	4289	1+
1610.78618	583	1+
END IONS

###FS:    #m/z: 576.29719 #charge   3
###MaxRes:#m/z:  0.00000 #charge-128
###MS: 707
###MSMS: 708
BEGIN IONS
TITLE=Cmpd 55, AutoMSn(576.2972), 12.0 min
RTINSECONDS=722.069
SCANS=MS: 707 MSMS: 708
PEPMASS=576.29719	40398
CHARGE=3+
355.12114	197	
373.20264	141	
386.22162	121	
442.76659	177	
501.29714	123	
506.79713	178	
509.76395	182	
537.60007	507	
537.93540	392	
538.26304	129	
540.93187	161	
541.27523	120	
541.60457	164	
543.28522	338	1+
543.61069	251	
543.94056	111	
564.62105	477	1+
564.96006	230	
565.29103	137	
570.63831	209	
571.32190	774	1+
572.82233	107	
576.29572	2957	1+
576.62740	2031	1+
576.96742	904	
628.82696	482	
629.34167	160	
733.34791	142	
750.60139	120	
820.38371	226	
1385.70143	1217	1+
1482.73157	883	1+
1499.74722	7553	1+
1610.78149	1112	1+
1627.80977	1274	1+
END IONS

###FS:    #m/z: 388.54703 #charge   3
###MaxRes:#m/z:  0.00000 #charge-128
###MS: 707
###MSMS: 709
BEGIN IONS
TITLE=Cmpd 56, AutoMSn(388.5470), 12.0 min
RTINSECONDS=722.57
SCANS=MS: 707 MSMS: 709
PEPMASS=388.54703	21705
CHARGE=3+
322.17359	464	1+
339.20213	121	
340.19347	1138	1+
353.22393	456	1+
355.19255	270	
358.20105	194	
359.20928	580	1+
369.19515	2229	1+
372.21325	804	1+
378.56575	264	
382.19476	143	
383.14022	246	
387.20248	3821	1+
389.24100	1221	1+
393.75072	352	
395.76820	366	
399.21218	400	1+
405.21259	1264	1+
412.93920	136	
413.22243	108	
417.25090	121	
421.18463	218	
439.19361	139	
451.24753	270	1+
456.24438	192	
468.29752	303	
469.27623	1235	1+
472.28828	2060	1+
483.19514	475	1+
486.30229	6327	1+
490.28403	191	
491.56961	117	
500.27636	2518	1+
514.25304	133	
517.31644	517	
518.28646	724	1+
520.21618	366	
547.23815	143	
611.29845	116	
612.28060	259	1+
628.33688	249	
629.30874	1558	1+
637.67929	664	1+
646.33172	690	1+
646.33277	3111	1+
654.72394	172	
759.40731	573	1+
778.38992	140	
906.49417	567	1+
END IONS

###FS:    #m/z: 432.47502 #charge   2
###MaxRes:#m/z:  0.00000 #charge-128
###MS: 707
###MSMS: 710
BEGIN IONS
TITLE=Cmpd 57, AutoMSn(432.4750), 12.1 min
RTINSECONDS=723.072
SCANS=MS: 707 MSMS: 710
PEPMASS=432.47502	19227
CHARGE=2+
338.09987	173	
340.19121	130	
349.14531	112	
373.13235	138	
384.22523	115	
386.22619	154	
389.11072	164	
404.44868	122	
424.18724	111	
435.11395	210	
470.14817	166	
496.28310	322	1+
498.27434	302	
501.29618	228	
506.81417	278	
507.29874	260	
511.79071	171	
512.29709	144	
555.77409	119	
556.27822	147	
576.30208	296	1+
598.33705	147	
609.36417	202	
616.22075	114	
623.33423	209	
684.34796	230	
693.34523	294	
754.43086	275	1+
END IONS

###FS:    #m/z: 576.29654 #charge   3
###MaxRes:#m/z:  0.00000 #charge-128
###MS: 711
###MSMS: 712
BEGIN IONS
TITLE=Cmpd 58, AutoMSn(576.2965), 12.1 min
RTINSECONDS=726.109
SCANS=MS: 711 MSMS: 712
PEPMASS=576.29654	62412
CHARGE=3+
449.24224	160	
496.30028	165	
501.30366	205	
506.79348	138	
531.27272	312	1+
537.26605	745	1+
537.59661	568	
537.93134	655	
543.27291	1040	1+
543.61644	869	
543.93588	219	
555.79253	153	
563.29171	190	
564.61167	255	
564.96071	391	1+
565.28860	219	
570.61806	626	1+
570.95636	300	
571.31825	950	1+
571.82317	243	
576.30204	2905	1+
576.63255	2409	1+
576.96633	1478	
579.27814	145	
628.83258	706	1+
629.34261	248	
677.82904	178	
693.35336	1197	1+
693.85842	245	
749.37923	206	
749.88713	271	
797.87080	139	
805.40623	132	
819.88902	183	
820.38186	152	
1481.73241	939	1+
1499.74361	11058	1+
1610.77006	2184	1+
1627.81197	2081	1+
END IONS

###FS:    #m/z: 388.54724 #charge   3
###MaxRes:#m/z:  0.00000 #charge-128
###MS: 711
###MSMS: 713
BEGIN IONS
TITLE=Cmpd 59, AutoMSn(388.5472), 12.1 min
RTINSECONDS=726.61
SCANS=MS: 711 MSMS: 713
PEPMASS=388.54724	51908
CHARGE=3+
322.17182	774	1+
340.19499	1793	1+
353.21088	677	1+
358.20640	612	
359.20776	1010	1+
369.19277	2474	1+
372.21392	1118	1+
378.56560	285	
382.20362	196	
382.87949	195	
387.20048	4588	1+
389.24646	1987	1+
393.74175	342	
393.91138	282	
395.37723	177	
395.77154	435	
399.21722	617	1+
405.21440	2110	1+
417.24398	199	
436.20217	155	
452.26322	294	
456.20919	214	
468.29156	451	
469.27556	1653	1+
472.29184	3478	1+
475.47517	168	
486.30089	9501	1+
500.27462	3933	1+
509.76241	201	
517.31217	464	
518.26852	1162	1+
527.82873	172	
547.23335	293	
573.14486	221	
611.30315	222	
612.28177	397	1+
628.33001	475	
629.31035	1618	1+
637.67328	639	1+
646.32979	4633	1+
654.72828	712	
660.31008	237	
759.41032	680	1+
769.40575	164	
778.39760	161	
906.49530	661	1+
END IONS

###FS:    #m/z: 582.31536 #charge   2
###MaxRes:#m/z:  0.00000 #charge-128
###MS: 711
###MSMS: 714
BEGIN IONS
TITLE=Cmpd 60, AutoMSn(582.3154), 12.1 min
RTINSECONDS=727.111
SCANS=MS: 711 MSMS: 714
PEPMASS=582.31536	32070
CHARGE=2+
323.16755	172	
340.19830	227	
369.18707	302	
372.12846	230	
378.56202	213	
387.19885	577	
389.24941	183	
405.21197	910	1+
421.18261	136	
454.24505	199	
468.28958	101	
469.27436	226	
472.29153	229	
486.29748	1528	1+
490.31006	159	
500.24813	235	
501.31052	143	
509.28062	141	
517.78840	120	
518.27392	286	
572.81018	552	1+
582.31699	1982	1+
628.31477	540	1+
632.31968	213	
646.33212	1640	1+
660.32307	241	
678.32010	376	
759.42097	1111	1+
888.46788	104	
889.43660	257	1+
906.48310	2205	1+
917.45673	116	
917.57083	305	
1145.62036	1332	1+
END IONS

###FS:    #m/z: 388.54768 #charge   3
###MaxRes:#m/z:  0.00000 #charge-128
###MS: 715
###MSMS: 716
BEGIN IONS
TITLE=Cmpd 61, AutoMSn(388.5477), 12.2 min
RTINSECONDS=730.143
SCANS=MS: 715 MSMS: 716
PEPMASS=388.54768	53307
CHARGE=3+
337.19457	200	
340.19021	1584	1+
353.20523	803	1+
358.20984	804	1+
369.19210	2670	1+
372.21852	873	1+
373.12955	158	
376.58737	600	
382.20838	175	
382.53781	192	
387.20090	4644	1+
389.24790	1873	1+
393.74748	321	
395.38112	260	
395.76730	965	
399.20835	443	1+
405.21148	1823	1+
412.93730	249	
417.24015	276	
421.18400	324	
451.26337	683	1+
453.74032	562	1+
455.23702	351	1+
466.18487	173	
468.29315	387	
469.27413	1536	1+
472.29059	2907	1+
483.19975	397	
484.29762	165	
486.30224	9053	1+
500.27917	3420	1+
502.21905	196	
517.31124	297	
518.29211	1051	1+
547.23191	170	
611.29816	199	
613.27833	201	
628.32773	333	
629.30950	998	1+
632.32157	217	
637.67078	501	1+
645.33802	814	1+
646.33131	3093	1+
654.73134	201	
660.30585	265	
759.42194	456	1+
906.48907	237	
907.48236	584	1+
END IONS

###FS:    #m/z: 582.31602 #charge   2
###MaxRes:#m/z:  0.00000 #charge-128
###MS: 715
###MSMS: 717
BEGIN IONS
TITLE=Cmpd 62, AutoMSn(582.3160), 12.2 min
RTINSECONDS=730.644
SCANS=MS: 715 MSMS: 717
PEPMASS=582.31602	38674
CHARGE=2+
340.20878	277	
369.19089	155	
372.13009	113	
387.20241	574	1+
389.25232	174	
405.21446	622	1+
417.25652	121	
453.74662	231	
470.27330	100	
472.29272	182	
486.30372	840	
490.30528	196	
500.27384	315	
517.79393	204	
518.29771	174	
628.32962	343	1+
632.34407	100	
646.33393	1818	1+
655.75187	109	
678.31877	149	
759.41831	905	1+
906.48285	1703	1+
916.60891	141	
1145.62314	1090	1+
1163.62362	2097	1+
END IONS

###FS:    #m/z: 382.54365 #charge   3
###MaxRes:#m/z:  0.00000 #charge-128
###MS: 715
###MSMS: 718
BEGIN IONS
TITLE=Cmpd 63, AutoMSn(382.5437), 12.2 min
RTINSECONDS=731.145
SCANS=MS: 715 MSMS: 718
PEPMASS=382.54365	33014
CHARGE=3+
486.30468	136	
504.25273	137	
532.21805	168	
555.26877	458	
566.22279	159	
END IONS

###FS:    #m/z: 453.74697 #charge   2
###MaxRes:#m/z:  0.00000 #charge-128
###MS: 719
###MSMS: 720
BEGIN IONS
TITLE=Cmpd 64, AutoMSn(453.7470), 12.2 min
RTINSECONDS=734.17
SCANS=MS: 719 MSMS: 720
PEPMASS=453.74697	68708
CHARGE=2+
315.15302	134	
321.15825	118	
327.19681	147	
340.19452	822	1+
354.12111	344	1+
354.21399	123	
358.20212	236	
372.13010	1209	1+
372.21196	495	
378.55991	172	
380.20947	457	1+
389.24850	972	
393.18079	108	
395.77028	180	
399.23503	114	
421.18175	248	
465.19125	165	
466.17781	431	
468.29473	245	
469.27885	947	1+
482.22051	310	
483.20078	959	1+
486.30283	6037	1+
500.22012	1408	1+
518.24418	232	
538.29756	104	
611.28579	569	1+
628.31451	3175	1+
637.67744	288	1+
645.33238	1102	1+
646.32953	7164	1+
655.76044	160	
759.41234	1035	1+
906.47661	685	1+
END IONS

###FS:    #m/z: 486.30053 #charge   1
###MaxRes:#m/z:  0.00000 #charge-128
###MS: 719
###MSMS: 721
BEGIN IONS
TITLE=Cmpd 65, AutoMSn(486.3005), 12.2 min
RTINSECONDS=734.672
SCANS=MS: 719 MSMS: 721
PEPMASS=486.30053	20388
CHARGE=1+
483.19711	110	
END IONS

###FS:    #m/z: 582.31474 #charge   2
###MaxRes:#m/z:  0.00000 #charge-128
###MS: 719
###MSMS: 722
BEGIN IONS
TITLE=Cmpd 66, AutoMSn(582.3147), 12.3 min
RTINSECONDS=735.173
SCANS=MS: 719 MSMS: 722
PEPMASS=582.31474	25237
CHARGE=2+
340.19593	253	
369.19001	111	
387.19701	223	
405.21472	213	
421.18828	136	
469.27365	122	
486.30431	667	1+
490.29266	110	
500.24249	345	1+
517.80086	193	
518.28005	133	
564.78699	125	
573.31447	283	
573.81239	155	
582.31544	1083	1+
582.80633	153	
628.32192	173	
646.33320	607	1+
660.32634	105	
759.41345	460	1+
906.48171	940	1+
916.53949	200	
END IONS

###FS:    #m/z: 453.74788 #charge   2
###MaxRes:#m/z:  0.00000 #charge-128
###MS: 723
###MSMS: 724
BEGIN IONS
TITLE=Cmpd 67, AutoMSn(453.7479), 12.3 min
RTINSECONDS=738.197
SCANS=MS: 723 MSMS: 724
PEPMASS=453.74788	150840
CHARGE=2+
315.15511	288	
323.16979	763	
340.19592	2038	1+
354.11293	555	1+
358.19989	354	
372.13294	2154	1+
373.20828	226	
380.21645	240	
389.25055	1586	1+
395.76510	783	
400.22792	220	
421.18417	451	
451.26084	205	
466.18086	511	
468.28975	773	
469.28303	1561	1+
475.47672	710	
482.21788	480	
483.19997	1805	1+
486.30303	10778	1+
491.56854	557	
500.22365	3242	1+
518.24232	581	
611.29247	1235	1+
628.32001	1915	
629.30916	5054	1+
637.67083	982	1+
646.33116	1167	1+
646.33148	15229	1+
656.81751	250	
759.42275	1710	1+
768.63663	216	
906.49519	827	1+
END IONS

###FS:    #m/z: 486.30162 #charge   1
###MaxRes:#m/z:  0.00000 #charge-128
###MS: 723
###MSMS: 725
BEGIN IONS
TITLE=Cmpd 68, AutoMSn(486.3016), 12.3 min
RTINSECONDS=738.697
SCANS=MS: 723 MSMS: 725
PEPMASS=486.30162	30204
CHARGE=1+
446.26552	148	
486.29493	171	
END IONS

###FS:    #m/z: 302.83506 #charge   3
###MaxRes:#m/z:  0.00000 #charge-128
###MS: 723
###MSMS: 726
BEGIN IONS
TITLE=Cmpd 69, AutoMSn(302.8351), 12.3 min
RTINSECONDS=739.198
SCANS=MS: 723 MSMS: 726
PEPMASS=302.83506	19026
CHARGE=3+
310.08675	103	
320.16652	121	
323.16725	873	1+
327.19995	128	
336.19884	187	
337.18110	395	1+
340.19433	834	1+
354.21606	430	1+
355.10880	387	
358.21227	536	1+
365.17772	358	1+
372.22175	855	1+
374.12379	117	
382.20892	432	
389.25227	1227	1+
395.77802	388	
399.22462	582	1+
433.25630	128	
434.24210	312	
439.19168	123	
451.25676	661	1+
458.33855	141	
466.17659	329	
468.28566	190	
469.27349	1224	1+
475.47423	258	
483.19929	472	1+
486.30277	2835	1+
500.22586	190	
501.21785	409	1+
518.24196	306	
611.29507	349	1+
628.33857	209	
629.30799	667	1+
638.69212	453	
646.33645	938	1+
END IONS

###FS:    #m/z: 453.74818 #charge   2
###MaxRes:#m/z:  0.00000 #charge-128
###MS: 727
###MSMS: 728
BEGIN IONS
TITLE=Cmpd 70, AutoMSn(453.7482), 12.4 min
RTINSECONDS=742.216
SCANS=MS: 727 MSMS: 728
PEPMASS=453.74818	174074
CHARGE=2+
315.65740	285	
323.17243	898	
340.19393	2175	1+
355.11413	434	
358.20815	508	
372.13750	1798	1+
373.21036	373	
380.21328	542	
382.20872	407	
389.25099	2117	1+
395.76497	228	
399.22130	287	
421.18232	626	
451.26586	329	
454.24395	373	
465.18962	330	
466.17486	635	
468.28661	607	
469.27718	1716	1+
482.21890	476	
483.20454	1810	1+
486.30126	12328	1+
491.56827	492	
495.63836	1107	
500.22442	2558	1+
518.23876	477	
611.28736	1350	1+
628.32264	2009	
629.30794	5525	1+
637.66577	650	
638.69876	1872	1+
646.33280	16432	1+
646.33707	1533	1+
654.72099	368	
655.98976	264	
656.83015	683	1+
759.41849	2438	1+
765.18774	306	
769.67314	237	
END IONS

###FS:    #m/z: 486.30216 #charge   1
###MaxRes:#m/z:  0.00000 #charge-128
###MS: 727
###MSMS: 729
BEGIN IONS
TITLE=Cmpd 71, AutoMSn(486.3022), 12.4 min
RTINSECONDS=742.717
SCANS=MS: 727 MSMS: 729
PEPMASS=486.30216	35585
CHARGE=1+
394.17592	104	
END IONS

###FS:    #m/z: 380.21302 #charge   2
###MaxRes:#m/z:  0.00000 #charge-128
###MS: 727
###MSMS: 730
BEGIN IONS
TITLE=Cmpd 72, AutoMSn(380.2130), 12.4 min
RTINSECONDS=743.218
SCANS=MS: 727 MSMS: 730
PEPMASS=380.21302	25567
CHARGE=2+
312.17920	255	1+
427.19260	100	
441.21273	228	1+
512.24138	125	
555.25176	318	1+
642.26150	121	
END IONS

###FS:    #m/z: 380.21339 #charge   2
###MaxRes:#m/z:  0.00000 #charge-128
###MS: 731
###MSMS: 732
BEGIN IONS
TITLE=Cmpd 73, AutoMSn(380.2134), 12.4 min
RTINSECONDS=746.236
SCANS=MS: 731 MSMS: 732
PEPMASS=380.21339	19578
CHARGE=2+
323.16443	119	
373.15088	105	
555.26174	120	
633.24010	119	
642.27528	251	
END IONS

###FS:    #m/z: 302.83509 #charge   3
###MaxRes:#m/z:  0.00000 #charge-128
###MS: 731
###MSMS: 733
BEGIN IONS
TITLE=Cmpd 74, AutoMSn(302.8351), 12.4 min
RTINSECONDS=746.737
SCANS=MS: 731 MSMS: 733
PEPMASS=302.83509	16588
CHARGE=3+
315.16160	112	
322.18994	138	
323.16534	368	1+
337.18724	141	
340.19553	654	1+
354.20569	462	1+
355.11174	176	
358.21359	170	
372.12628	506	1+
372.22165	426	
375.18088	154	
378.56000	181	
381.22505	167	
389.24882	1212	1+
434.23686	119	
451.25670	210	
469.27842	614	1+
483.19634	349	1+
486.29712	1852	1+
500.21469	501	1+
518.22842	118	
611.25999	115	
628.32819	111	
629.30297	565	1+
637.66127	125	
646.33031	537	
END IONS

###FS:    #m/z: 421.99369 #charge   2
###MaxRes:#m/z:  0.00000 #charge-128
###MS: 735
###MSMS: 736
BEGIN IONS
TITLE=Cmpd 76, AutoMSn(421.9937), 12.5 min
RTINSECONDS=750.265
SCANS=MS: 735 MSMS: 736
PEPMASS=421.99369	21806
CHARGE=2+
318.12094	131	
335.13343	108	
341.19323	176	
391.20760	101	
414.17542	507	1+
417.17020	109	
432.20173	3127	1+
480.21684	149	
491.72664	268	
514.31023	145	
549.25134	133	
552.20955	192	
556.78280	101	
566.23436	100	
577.24903	153	
589.30736	138	
594.25968	330	
595.26172	726	1+
620.27395	145	
637.28996	252	
648.26286	107	
665.29896	1447	1+
680.28088	116	
END IONS

###FS:    #m/z: 397.88375 #charge   3
###MaxRes:#m/z:  0.00000 #charge-128
###MS: 735
###MSMS: 737
BEGIN IONS
TITLE=Cmpd 77, AutoMSn(397.8837), 12.5 min
RTINSECONDS=750.767
SCANS=MS: 735 MSMS: 737
PEPMASS=397.88375	12424
CHARGE=3+
329.16096	139	
343.78904	176	
355.10714	112	
359.20828	151	
368.20363	187	
369.19386	478	
376.59837	321	
386.21389	870	
387.20581	994	1+
392.21543	147	
393.74561	220	
393.90410	160	
395.76865	321	
400.23037	147	
405.20983	256	
417.25109	360	1+
421.18679	218	
433.74301	148	
442.73866	143	
472.29429	565	1+
480.28031	122	
490.28860	175	
495.28335	330	1+
497.27991	963	1+
500.27682	1029	1+
504.79339	440	
514.30912	4780	1+
518.30112	286	
518.99772	117	
546.24604	251	
627.38236	113	
658.32412	498	1+
674.33977	2195	1+
788.44327	112	
END IONS

###FS:    #m/z: 467.21183 #charge   3
###MaxRes:#m/z:  0.00000 #charge-128
###MS: 735
###MSMS: 738
BEGIN IONS
TITLE=Cmpd 78, AutoMSn(467.2118), 12.5 min
RTINSECONDS=751.268
SCANS=MS: 735 MSMS: 738
PEPMASS=467.21183	10268
CHARGE=3+
312.17353	162	
326.18209	102	
343.13828	225	1+
362.22421	101	
381.15105	100	
389.23252	120	
395.76788	148	
441.22293	304	
464.73573	242	
466.75797	124	
487.29878	123	
536.23702	118	
555.26588	1154	1+
565.25396	117	
613.26043	163	
622.25894	269	
668.33470	275	
757.32224	106	
782.39066	479	1+
942.41513	234	1+
1283.50604	626	1+
1300.54204	1003	1+
END IONS

###FS:    #m/z: 421.74203 #charge   2
###MaxRes:#m/z:  0.00000 #charge-128
###MS: 739
###MSMS: 740
BEGIN IONS
TITLE=Cmpd 79, AutoMSn(421.7420), 12.6 min
RTINSECONDS=754.308
SCANS=MS: 739 MSMS: 740
PEPMASS=421.74203	31457
CHARGE=2+
310.64219	111	
341.19331	191	
361.19271	174	
392.67942	103	
415.14577	223	
432.20177	2024	1+
436.22258	105	
491.57313	153	
547.27393	100	
591.77745	127	
592.27207	225	1+
594.26130	691	1+
597.25799	120	
637.31550	116	
648.26628	272	1+
665.30124	817	1+
END IONS

###FS:    #m/z: 397.88248 #charge   3
###MaxRes:#m/z:  0.00000 #charge-128
###MS: 739
###MSMS: 741
BEGIN IONS
TITLE=Cmpd 80, AutoMSn(397.8825), 12.6 min
RTINSECONDS=754.81
SCANS=MS: 739 MSMS: 741
PEPMASS=397.88248	12595
CHARGE=3+
328.66798	104	
337.66846	390	
353.20630	337	1+
359.20167	179	
368.19510	157	
369.19155	346	
378.23669	171	
386.21889	422	
387.20151	600	1+
400.21516	256	
417.25569	491	1+
433.74066	122	
467.75386	154	
472.29136	396	
486.29086	158	
495.27122	115	
497.28236	735	1+
500.27785	762	1+
514.30880	2766	1+
546.23611	382	1+
657.30109	239	
674.33686	1141	1+
787.42111	203	
884.50310	228	1+
END IONS

###FS:    #m/z: 490.25551 #charge   3
###MaxRes:#m/z:  0.00000 #charge-128
###MS: 743
###MSMS: 744
BEGIN IONS
TITLE=Cmpd 82, AutoMSn(490.2555), 12.6 min
RTINSECONDS=758.356
SCANS=MS: 743 MSMS: 744
PEPMASS=490.25551	80894
CHARGE=3+
378.22837	491	
434.23718	426	
451.55831	1752	
451.89378	1374	
452.22578	849	
457.56519	733	
457.89768	772	
458.23283	461	
484.91583	982	
485.24730	587	
485.58710	530	
490.58471	3674	
490.91797	2751	
491.25443	1506	
497.28508	625	
514.30696	1923	1+
555.77788	1082	
556.26795	687	
604.29278	413	
620.80639	487	
621.31224	662	
627.38202	980	
676.82450	7593	1+
691.33783	601	
738.43563	436	
755.44833	1022	1+
764.59987	677	
884.49074	4418	1+
999.51117	4274	1+
1009.92762	425	
1128.56394	4449	1+
1225.58494	3283	1+
1242.60758	41750	1+
1335.62473	1786	1+
1353.64151	17232	1+
1370.66497	13848	1+
END IONS

###FS:    #m/z: 421.99298 #charge   2
###MaxRes:#m/z:  0.00000 #charge-128
###MS: 743
###MSMS: 745
BEGIN IONS
TITLE=Cmpd 83, AutoMSn(421.9930), 12.6 min
RTINSECONDS=758.857
SCANS=MS: 743 MSMS: 745
PEPMASS=421.99298	31252
CHARGE=2+
361.19177	214	
415.16795	157	
432.19807	1229	1+
450.23961	165	
486.25822	117	
530.26726	101	
534.23012	104	
547.24213	175	
589.32351	100	
591.77491	281	
594.25897	393	1+
665.30102	302	
822.41443	418	1+
END IONS

###FS:    #m/z: 735.37046 #charge   2
###MaxRes:#m/z:  0.00000 #charge-128
###MS: 743
###MSMS: 746
BEGIN IONS
TITLE=Cmpd 84, AutoMSn(735.3705), 12.7 min
RTINSECONDS=759.358
SCANS=MS: 743 MSMS: 746
PEPMASS=735.37046	17899
CHARGE=2+
342.17137	261	
471.21250	199	
514.30326	510	
610.36646	175	
621.81141	453	
677.33101	227	
686.33700	203	
718.34661	280	
726.85985	188	
727.35010	203	
734.35827	205	
734.87245	256	
755.44331	355	1+
884.48305	241	
999.50021	212	
1113.50361	152	
1242.59553	161	
1243.61066	158	
1469.73226	16538	1+
END IONS

###FS:    #m/z: 490.58526 #charge   3
###MaxRes:#m/z:  0.00000 #charge-128
###MS: 747
###MSMS: 748
BEGIN IONS
TITLE=Cmpd 85, AutoMSn(490.5853), 12.7 min
RTINSECONDS=762.4
SCANS=MS: 747 MSMS: 748
PEPMASS=490.58526	293069
CHARGE=3+
451.55848	6936	
451.89050	5223	
452.22396	3282	
457.56144	4116	
457.89589	2943	
458.23205	1421	
484.91058	5229	
485.24345	2855	
485.58021	2024	
490.58580	13003	
490.91898	8310	
491.25397	5126	
500.26449	6412	
500.76727	2519	
514.30485	3229	
555.77915	2236	
556.27705	1689	
604.78421	1665	
612.79410	5048	1+
627.36986	2259	
676.82460	25819	1+
691.32007	2492	
755.44821	2204	
866.46953	2880	1+
884.48768	1653	
884.49428	7880	1+
999.50007	2648	
1128.56579	15218	1+
1225.58132	11557	1+
1242.60911	135718	1+
1335.62258	5446	1+
1353.64199	53835	1+
1370.66803	47194	1+
END IONS

###FS:    #m/z: 735.37087 #charge   2
###MaxRes:#m/z:  0.00000 #charge-128
###MS: 747
###MSMS: 749
BEGIN IONS
TITLE=Cmpd 86, AutoMSn(735.3709), 12.7 min
RTINSECONDS=762.901
SCANS=MS: 747 MSMS: 749
PEPMASS=735.37087	62195
CHARGE=2+
358.20638	327	
514.31151	703	
586.24786	412	
621.81693	394	
622.29891	318	
627.38040	362	
726.84908	369	
727.35257	541	
734.35793	550	
734.86742	314	
755.44760	473	
884.50948	396	
999.51054	301	
1242.61455	364	
1469.73310	30733	1+
END IONS

###FS:    #m/z: 467.75115 #charge   2
###MaxRes:#m/z:  0.00000 #charge-128
###MS: 747
###MSMS: 750
BEGIN IONS
TITLE=Cmpd 87, AutoMSn(467.7512), 12.7 min
RTINSECONDS=763.402
SCANS=MS: 747 MSMS: 750
PEPMASS=467.75115	18498
CHARGE=2+
366.17400	102	
369.20294	160	
386.21308	1386	1+
400.22440	288	
417.25459	321	
421.18393	203	
427.23233	129	
480.24706	114	
489.28804	114	
497.27480	210	
514.30892	4478	1+
528.22483	427	1+
546.24472	1223	1+
555.26010	155	
615.28917	108	
633.33641	327	
643.31359	196	
651.29620	122	
657.31951	1234	1+
668.35642	177	
674.33889	6738	1+
686.33977	105	
782.40430	107	
787.42203	898	1+
934.50007	264	1+
END IONS

###FS:    #m/z: 490.58520 #charge   3
###MaxRes:#m/z:  0.00000 #charge-128
###MS: 751
###MSMS: 752
BEGIN IONS
TITLE=Cmpd 88, AutoMSn(490.5852), 12.8 min
RTINSECONDS=766.429
SCANS=MS: 751 MSMS: 752
PEPMASS=490.58520	387743
CHARGE=3+
451.56041	5780	
451.88914	5218	
452.22454	3355	
457.56015	5408	
457.89712	3327	
484.91043	5816	
485.24151	4049	
485.57951	1976	
490.58571	16017	1+
490.91947	10274	
491.25415	5750	
500.26509	6616	
500.76605	3433	
514.30933	3937	
555.78271	2025	
556.27822	2027	
612.80386	1599	
620.79913	1525	
627.35954	1930	
668.31664	1693	
668.81314	2298	
676.82503	26838	1+
691.32466	1989	
691.82638	1886	
755.44903	1774	
884.49085	1538	
884.49531	8117	1+
999.49217	2341	
1128.56996	16235	1+
1225.58354	11436	1+
1242.61067	148982	1+
1353.64264	57429	1+
1370.66954	48973	1+
END IONS

###FS:    #m/z: 735.37174 #charge   2
###MaxRes:#m/z:  0.00000 #charge-128
###MS: 751
###MSMS: 753
BEGIN IONS
TITLE=Cmpd 89, AutoMSn(735.3717), 12.8 min
RTINSECONDS=766.93
SCANS=MS: 751 MSMS: 753
PEPMASS=735.37174	85517
CHARGE=2+
358.20514	312	
471.22364	282	
514.31170	543	
586.24461	306	
621.81561	476	
677.33378	280	
685.83578	282	
726.85533	690	
734.35353	419	
734.89217	280	
755.44840	275	
884.48308	389	
999.54133	304	
1242.59594	433	
1243.62704	330	
1469.73362	28745	1+
END IONS

###FS:    #m/z: 467.75101 #charge   2
###MaxRes:#m/z:  0.00000 #charge-128
###MS: 751
###MSMS: 754
BEGIN IONS
TITLE=Cmpd 90, AutoMSn(467.7510), 12.8 min
RTINSECONDS=767.432
SCANS=MS: 751 MSMS: 754
PEPMASS=467.75101	33711
CHARGE=2+
299.63424	114	
328.66915	250	
336.77635	117	
351.16608	101	
369.18335	150	
386.21592	1007	1+
394.20893	204	
400.22719	301	
417.25857	212	1+
421.18584	112	
467.74874	171	
483.21725	110	
496.29341	173	
497.28727	626	1+
512.29111	283	1+
514.30902	5102	1+
528.22773	507	1+
533.93145	224	
546.24246	1984	1+
555.26970	113	
576.31808	165	
615.27877	180	
633.32483	234	
643.28039	209	
657.31671	811	1+
659.31462	339	
674.33640	763	1+
674.33799	6263	1+
787.41978	606	1+
END IONS

###FS:    #m/z: 467.75084 #charge   2
###MaxRes:#m/z:  0.00000 #charge-128
###MS: 755
###MSMS: 756
BEGIN IONS
TITLE=Cmpd 91, AutoMSn(467.7508), 12.8 min
RTINSECONDS=770.449
SCANS=MS: 755 MSMS: 756
PEPMASS=467.75084	32423
CHARGE=2+
328.66724	113	
329.15781	317	
368.19120	521	1+
386.21230	986	1+
394.21714	103	
400.23125	266	
421.18910	143	
468.26825	108	
479.27283	135	
497.27536	332	1+
512.29614	130	
514.30823	4261	1+
528.24057	322	1+
546.24443	1226	1+
555.26536	219	
586.25442	122	
615.31472	114	
633.33018	331	1+
643.31099	117	
656.31551	658	1+
659.32685	142	
661.32677	101	
674.33883	5666	1+
674.34501	335	1+
787.42344	345	
END IONS

###FS:    #m/z: 501.58187 #charge   3
###MaxRes:#m/z:  0.00000 #charge-128
###MS: 755
###MSMS: 757
BEGIN IONS
TITLE=Cmpd 92, AutoMSn(501.5819), 12.8 min
RTINSECONDS=770.95
SCANS=MS: 755 MSMS: 757
PEPMASS=501.58187	7944
CHARGE=3+
312.16642	165	
339.15405	137	
365.19307	178	
378.23137	119	
441.21227	198	
442.74733	127	
462.21015	114	
497.56799	208	1+
497.91891	167	
498.25148	491	1+
514.30362	285	
555.26575	774	1+
560.24746	114	
579.78267	126	
588.77908	255	
593.77035	152	
617.27050	113	
621.80005	166	
637.78613	157	
641.78747	155	
643.80034	207	
650.30508	660	1+
655.31340	113	
655.79254	134	
700.33635	150	
704.81110	189	
782.38728	228	1+
832.40054	175	
835.40746	120	
905.47939	493	1+
942.42259	166	
1039.47123	2188	1+
1265.56880	369	1+
1290.58210	4754	1+
1300.62243	647	1+
1403.65667	1734	1+
END IONS

###FS:    #m/z: 501.58281 #charge   3
###MaxRes:#m/z:  0.00000 #charge-128
###MS: 759
###MSMS: 760
BEGIN IONS
TITLE=Cmpd 94, AutoMSn(501.5828), 12.9 min
RTINSECONDS=774.468
SCANS=MS: 759 MSMS: 760
PEPMASS=501.58281	31242
CHARGE=3+
320.68103	149	
337.19322	285	1+
365.18957	146	
436.27055	143	
441.20853	149	
457.23201	163	
498.24673	362	1+
498.58144	132	
498.90494	176	
501.59062	178	
502.24449	276	1+
503.56510	150	
512.22995	115	
536.27431	128	
538.22183	128	
555.26444	1112	1+
565.28651	119	
575.75019	126	
588.76788	193	
617.28604	161	
622.26266	232	1+
629.28018	116	
633.31177	128	
633.78017	177	
637.30977	190	
641.84767	164	
647.78005	277	
668.34822	289	
782.39691	405	
905.47039	459	1+
942.44294	123	
1039.47066	2869	1+
1290.57902	7100	1+
1299.57502	1642	1+
1403.65243	1867	1+
END IONS

###FS:    #m/z: 430.86617 #charge-128
###MaxRes:#m/z:  0.00000 #charge-128
###MS: 759
###MSMS: 761
BEGIN IONS
TITLE=Cmpd 95, AutoMSn(430.8662), 12.9 min
RTINSECONDS=774.969
SCANS=MS: 759 MSMS: 761
PEPMASS=430.86617	6765

386.21261	142	
401.27828	106	
506.78091	100	
532.34402	103	
END IONS

###FS:    #m/z: 490.58612 #charge   3
###MaxRes:#m/z:  0.00000 #charge-128
###MS: 759
###MSMS: 762
BEGIN IONS
TITLE=Cmpd 96, AutoMSn(490.5861), 12.9 min
RTINSECONDS=775.471
SCANS=MS: 759 MSMS: 762
PEPMASS=490.58612	20118
CHARGE=3+
433.74670	657	
440.20700	563	
451.55654	1730	
451.89297	1302	
452.22043	715	
457.56175	866	
457.89320	629	
484.90704	1476	
485.24333	1327	
490.58682	3985	1+
490.92038	2352	
491.25599	1262	
497.28437	703	
514.31260	1173	
569.77252	533	
604.77703	628	
613.29430	1304	
613.79828	877	
627.38337	864	
633.33101	770	
668.81374	827	
676.83811	1767	
691.32253	556	
730.32425	732	
755.44767	709	
765.78567	603	
884.49735	2423	1+
999.51619	4342	1+
1128.56198	4941	1+
1242.61024	43366	1+
1353.64349	14643	1+
1370.66998	13094	1+
END IONS

###FS:    #m/z: 501.58293 #charge   3
###MaxRes:#m/z:  0.00000 #charge-128
###MS: 763
###MSMS: 764
BEGIN IONS
TITLE=Cmpd 97, AutoMSn(501.5829), 13.0 min
RTINSECONDS=778.491
SCANS=MS: 763 MSMS: 764
PEPMASS=501.58293	24305
CHARGE=3+
365.17948	132	
372.14570	105	
387.72197	116	
441.21189	222	
453.23389	221	
471.71455	137	
485.22153	105	
497.54974	109	
498.25169	149	
498.62204	124	
500.25991	122	
514.31314	100	
555.25791	553	1+
588.76271	227	
605.26982	211	
617.77660	103	
623.24348	145	
628.29128	138	
637.28649	219	
650.30432	682	1+
650.79218	589	1+
668.34349	209	
693.82599	132	
705.31846	131	
1039.47927	1711	1+
1116.44488	115	
1290.57747	3970	1+
1403.65845	1307	1+
END IONS

###FS:    #m/z: 509.59213 #charge   3
###MaxRes:#m/z:  0.00000 #charge-128
###MS: 763
###MSMS: 765
BEGIN IONS
TITLE=Cmpd 98, AutoMSn(509.5921), 13.0 min
RTINSECONDS=778.993
SCANS=MS: 763 MSMS: 765
PEPMASS=509.59213	8603
CHARGE=3+
355.12758	102	
446.23367	108	
453.73945	346	
510.27003	101	
514.30758	156	
605.26129	162	
628.81720	106	
643.80834	133	
649.79193	100	
650.31852	114	
677.32425	145	
677.83993	100	
685.83511	172	
686.34357	405	1+
692.84921	103	
1242.62097	1006	1+
END IONS

###FS:    #m/z: 430.86620 #charge   3
###MaxRes:#m/z:  0.00000 #charge-128
###MS: 763
###MSMS: 766
BEGIN IONS
TITLE=Cmpd 99, AutoMSn(430.8662), 13.0 min
RTINSECONDS=779.494
SCANS=MS: 763 MSMS: 766
PEPMASS=430.86620	6964
CHARGE=3+
354.21737	102	
401.28220	103	
END IONS

###FS:    #m/z: 459.56214 #charge   3
###MaxRes:#m/z:  0.00000 #charge-128
###MS: 767
###MSMS: 768
BEGIN IONS
TITLE=Cmpd 100, AutoMSn(459.5621), 13.0 min
RTINSECONDS=782.529
SCANS=MS: 767 MSMS: 768
PEPMASS=459.56214	12706
CHARGE=3+
387.22331	137	
397.71455	106	
403.19640	130	
403.52068	154	
419.67632	110	
421.22933	145	
429.20158	242	1+
448.14983	124	
453.89738	122	
458.23919	147	
467.20873	111	
486.27806	158	
517.27993	1341	1+
553.26218	506	
553.77111	195	
558.77209	115	
572.25538	117	
577.23585	139	
586.27543	147	
608.76688	163	
631.31851	336	
647.33290	159	
660.34003	150	
669.32315	112	
690.27522	208	
720.37891	1271	1+
759.41466	224	
920.49939	331	1+
945.47650	767	1+
955.76094	298	
1206.55539	3611	1+
1305.62516	443	1+
END IONS

###FS:    #m/z: 509.59134 #charge   3
###MaxRes:#m/z:  0.00000 #charge-128
###MS: 767
###MSMS: 769
BEGIN IONS
TITLE=Cmpd 101, AutoMSn(509.5913), 13.1 min
RTINSECONDS=783.031
SCANS=MS: 767 MSMS: 769
PEPMASS=509.59134	14071
CHARGE=3+
443.23202	119	
453.24415	132	
491.22654	125	
500.26614	121	
503.91830	131	
504.58506	137	
509.92624	154	
514.30185	103	
555.25782	169	
564.78840	152	
605.26012	174	
613.79261	108	
646.30559	101	
677.31952	105	
677.82993	224	
691.31435	116	
705.82313	115	
851.41516	100	
1110.50704	107	
1242.61382	1161	1+
1370.65458	653	1+
END IONS

###FS:    #m/z: 688.83552 #charge   2
###MaxRes:#m/z:  0.00000 #charge-128
###MS: 767
###MSMS: 770
BEGIN IONS
TITLE=Cmpd 102, AutoMSn(688.8355), 13.1 min
RTINSECONDS=783.532
SCANS=MS: 767 MSMS: 770
PEPMASS=688.83552	4368
CHARGE=2+
603.78429	248	
688.83831	586	1+
689.33699	158	
759.41640	120	
945.47105	130	
END IONS

###FS:    #m/z: 459.56095 #charge   3
###MaxRes:#m/z:  0.00000 #charge-128
###MS: 771
###MSMS: 772
BEGIN IONS
TITLE=Cmpd 103, AutoMSn(459.5610), 13.1 min
RTINSECONDS=786.563
SCANS=MS: 771 MSMS: 772
PEPMASS=459.56095	17931
CHARGE=3+
398.21007	131	
405.22462	147	
420.16987	118	
430.21786	110	
448.15365	136	
448.21844	123	
453.57555	133	
458.23893	149	
460.19305	124	
460.75279	106	
460.89395	121	
487.25148	113	
517.27306	1506	1+
526.30268	136	
533.91845	145	
545.26752	138	
553.27006	755	1+
553.74333	263	
577.25861	104	
594.78052	182	
608.77888	122	
613.29753	176	
631.32056	611	1+
653.32352	191	
690.27814	180	
720.36610	190	
720.37360	1616	1+
759.40793	200	
856.36138	152	
945.47808	1764	1+
955.73029	711	1+
1206.56145	4974	1+
END IONS

###FS:    #m/z: 961.38608 #charge   2
###MaxRes:#m/z:  0.00000 #charge-128
###MS: 771
###MSMS: 773
BEGIN IONS
TITLE=Cmpd 104, AutoMSn(961.3861), 13.1 min
RTINSECONDS=787.063
SCANS=MS: 771 MSMS: 773
PEPMASS=961.38608	7716
CHARGE=2+
366.13558	1635	1+
657.23505	1248	1+
1326.09951	106	
END IONS

###FS:    #m/z: 383.87013 #charge   3
###MaxRes:#m/z:  0.00000 #charge-128
###MS: 771
###MSMS: 774
BEGIN IONS
TITLE=Cmpd 105, AutoMSn(383.8701), 13.1 min
RTINSECONDS=787.564
SCANS=MS: 771 MSMS: 774
PEPMASS=383.87013	7766
CHARGE=3+
360.19701	613	
407.20233	206	1+
459.26455	1454	1+
499.24816	138	
516.26316	736	
544.26175	1369	1+
606.33481	397	
691.32904	163	
END IONS

###FS:    #m/z: 459.56287 #charge   3
###MaxRes:#m/z:  0.00000 #charge-128
###MS: 775
###MSMS: 776
BEGIN IONS
TITLE=Cmpd 106, AutoMSn(459.5629), 13.2 min
RTINSECONDS=790.594
SCANS=MS: 775 MSMS: 776
PEPMASS=459.56287	14361
CHARGE=3+
347.11273	145	
351.68323	122	
359.09182	100	
360.69351	1900	1+
372.21786	146	
380.20308	140	
429.18703	117	
435.73326	134	
453.24064	148	
460.19343	151	
465.76480	111	
509.26855	276	1+
517.28092	781	1+
529.24542	140	
553.25767	770	1+
553.76119	171	
564.77907	151	
576.27009	102	
586.30122	113	
595.29529	126	
631.31583	174	
690.28659	333	1+
704.30671	119	
721.38378	831	1+
759.42091	170	
794.42493	343	1+
845.34301	106	
915.47471	284	1+
945.47134	972	1+
1206.55957	3501	1+
1305.64489	402	1+
END IONS

###FS:    #m/z: 383.87140 #charge   3
###MaxRes:#m/z:  0.00000 #charge-128
###MS: 775
###MSMS: 777
BEGIN IONS
TITLE=Cmpd 107, AutoMSn(383.8714), 13.2 min
RTINSECONDS=791.095
SCANS=MS: 775 MSMS: 777
PEPMASS=383.87140	10578
CHARGE=3+
343.17193	164	
346.16597	130	
360.19613	315	
459.26266	1118	1+
516.26815	640	1+
544.26373	1070	
606.33406	887	1+
END IONS

###FS:    #m/z: 961.38468 #charge   2
###MaxRes:#m/z:  0.00000 #charge-128
###MS: 775
###MSMS: 778
BEGIN IONS
TITLE=Cmpd 108, AutoMSn(961.3847), 13.2 min
RTINSECONDS=791.596
SCANS=MS: 775 MSMS: 778
PEPMASS=961.38468	7549
CHARGE=2+
366.13517	992	1+
454.15846	152	
529.20256	106	
657.23177	861	1+
END IONS

###FS:    #m/z: 519.24880 #charge   3
###MaxRes:#m/z:  0.00000 #charge-128
###MS: 779
###MSMS: 781
BEGIN IONS
TITLE=Cmpd 110, AutoMSn(519.2488), 13.3 min
RTINSECONDS=795.127
SCANS=MS: 779 MSMS: 781
PEPMASS=519.24880	9104
CHARGE=3+
388.21195	114	
443.77422	104	
612.28265	318	
665.29105	106	
680.46293	405	
688.98001	200	
728.83047	229	
729.31628	308	
1357.56273	1949	1+
END IONS

###FS:    #m/z: 635.33876 #charge   2
###MaxRes:#m/z:  0.00000 #charge-128
###MS: 779
###MSMS: 782
BEGIN IONS
TITLE=Cmpd 111, AutoMSn(635.3388), 13.3 min
RTINSECONDS=795.628
SCANS=MS: 779 MSMS: 782
PEPMASS=635.33876	5612
CHARGE=2+
580.26267	121	
635.32810	132	
END IONS

###FS:    #m/z: 389.71904 #charge   2
###MaxRes:#m/z:  0.00000 #charge-128
###MS: 783
###MSMS: 784
BEGIN IONS
TITLE=Cmpd 112, AutoMSn(389.7190), 13.3 min
RTINSECONDS=798.652
SCANS=MS: 783 MSMS: 784
PEPMASS=389.71904	19763
CHARGE=2+
369.19038	122	
405.20879	101	
495.26122	101	
END IONS

###FS:    #m/z: 570.80810 #charge   2
###MaxRes:#m/z:  0.00000 #charge-128
###MS: 783
###MSMS: 785
BEGIN IONS
TITLE=Cmpd 113, AutoMSn(570.8081), 13.3 min
RTINSECONDS=799.153
SCANS=MS: 783 MSMS: 785
PEPMASS=570.80810	13801
CHARGE=2+
441.22203	138	
442.75030	498	
455.77000	162	
465.22602	155	
500.26233	163	
500.76088	114	
514.30977	184	
519.79263	250	
533.95749	136	
534.28834	229	
538.96586	250	
546.29077	115	
570.80279	559	
571.05204	1183	1+
571.30472	537	
575.28572	305	
575.79845	121	
621.79811	196	
622.31339	162	
625.30878	114	
659.69217	132	
685.82567	157	
698.85272	268	
699.36469	258	1+
735.86613	150	
748.88706	122	
756.45109	131	
811.46095	412	1+
END IONS

###FS:    #m/z: 380.89117 #charge   3
###MaxRes:#m/z:  0.00000 #charge-128
###MS: 783
###MSMS: 786
BEGIN IONS
TITLE=Cmpd 114, AutoMSn(380.8912), 13.3 min
RTINSECONDS=799.654
SCANS=MS: 783 MSMS: 786
PEPMASS=380.89117	12403
CHARGE=3+
360.19613	156	
379.20747	115	
381.22578	113	
387.71784	236	
441.21359	164	
459.26368	132	
484.28939	101	
497.28315	119	
513.26317	112	
516.26629	151	
544.26217	412	1+
555.26213	148	
559.11593	108	
END IONS

###FS:    #m/z: 519.24480 #charge   3
###MaxRes:#m/z:  0.00000 #charge-128
###MS: 787
###MSMS: 788
BEGIN IONS
TITLE=Cmpd 115, AutoMSn(519.2448), 13.4 min
RTINSECONDS=802.693
SCANS=MS: 787 MSMS: 788
PEPMASS=519.24480	29129
CHARGE=3+
369.19735	651	1+
498.23602	366	
516.78477	177	
517.26178	120	
519.16721	126	
556.24117	209	
564.74110	404	
612.28313	1127	1+
622.27357	355	1+
642.26284	143	
665.82331	119	
670.28399	118	
678.28413	116	
720.28781	138	
725.36721	548	1+
727.81991	143	
728.31425	768	1+
746.26149	107	
839.40498	400	
999.45147	1013	1+
1300.51572	518	1+
1340.52226	1002	1+
1357.55192	10589	1+
1456.62832	2018	1+
END IONS

###FS:    #m/z: 571.05499 #charge   2
###MaxRes:#m/z:  0.00000 #charge-128
###MS: 787
###MSMS: 789
BEGIN IONS
TITLE=Cmpd 116, AutoMSn(571.0550), 13.4 min
RTINSECONDS=803.194
SCANS=MS: 787 MSMS: 789
PEPMASS=571.05499	24067
CHARGE=2+
358.20889	125	
406.22889	206	
519.78313	124	
520.28985	212	
534.29197	196	
537.61544	146	
538.28712	126	
538.95053	134	
547.27845	133	
564.79079	133	
566.55002	155	
567.30429	152	
567.77763	173	
570.80612	747	
571.06079	650	
571.30413	416	
571.55575	324	
575.30080	438	1+
610.36447	135	
622.30047	261	
627.38814	148	
659.67390	133	
660.34325	203	
680.01184	151	
685.83251	219	
735.36456	154	
755.45049	322	1+
881.51397	243	1+
884.48895	586	1+
910.51456	427	1+
END IONS

###FS:    #m/z: 380.89083 #charge   3
###MaxRes:#m/z:  0.00000 #charge-128
###MS: 787
###MSMS: 790
BEGIN IONS
TITLE=Cmpd 117, AutoMSn(380.8908), 13.4 min
RTINSECONDS=803.695
SCANS=MS: 787 MSMS: 790
PEPMASS=380.89083	17798
CHARGE=3+
360.18135	104	
369.14774	102	
425.22751	102	
459.26891	146	
467.28726	124	
495.26117	135	
544.26741	194	
691.34747	117	
END IONS

###FS:    #m/z: 500.23179 #charge   3
###MaxRes:#m/z:  0.00000 #charge-128
###MS: 791
###MSMS: 792
BEGIN IONS
TITLE=Cmpd 118, AutoMSn(500.2318), 13.4 min
RTINSECONDS=806.739
SCANS=MS: 791 MSMS: 792
PEPMASS=500.23179	43673
CHARGE=3+
312.17542	766	
359.11922	450	
441.21981	1950	1+
519.16724	490	
527.21823	705	
527.73120	466	
538.23967	443	
555.26240	6811	1+
565.23380	957	1+
593.74423	912	
622.26642	909	
622.75908	908	
641.78038	601	
645.79877	375	
650.27870	481	
668.34193	2562	1+
691.79770	348	
746.27701	410	
782.38980	2807	1+
925.38759	398	
942.42206	3109	1+
1071.46921	2422	1+
1265.47836	1327	1+
1283.51549	3938	1+
1300.53816	30802	1+
1399.60314	5922	1+
END IONS

###FS:    #m/z: 519.24135 #charge   3
###MaxRes:#m/z:  0.00000 #charge-128
###MS: 791
###MSMS: 793
BEGIN IONS
TITLE=Cmpd 119, AutoMSn(519.2413), 13.5 min
RTINSECONDS=807.24
SCANS=MS: 791 MSMS: 793
PEPMASS=519.24135	28497
CHARGE=3+
358.12602	119	
369.20059	743	1+
480.22584	145	
498.24370	486	
500.23424	287	
516.77232	111	
518.22895	102	
520.14602	105	
525.17557	130	
536.29118	133	
555.24800	344	1+
587.19425	106	
595.26056	248	
601.96084	124	
612.28315	1603	1+
633.19939	106	
655.34938	110	
672.76559	308	1+
678.25629	104	
679.28187	4903	1+
725.37238	327	1+
746.28188	134	
839.40928	463	1+
999.45113	277	1+
1128.47719	501	1+
1300.54776	590	1+
1339.54228	893	1+
1358.55494	4299	1+
1456.61882	1360	1+
END IONS

###FS:    #m/z: 437.74275 #charge   2
###MaxRes:#m/z:  0.00000 #charge-128
###MS: 791
###MSMS: 794
BEGIN IONS
TITLE=Cmpd 120, AutoMSn(437.7428), 13.5 min
RTINSECONDS=807.741
SCANS=MS: 791 MSMS: 794
PEPMASS=437.74275	18369
CHARGE=2+
301.64403	183	
341.14042	344	
358.16991	500	1+
361.88883	160	
365.19162	166	
378.22641	156	
385.87622	267	
391.55455	201	
395.86695	166	
401.28331	1543	1+
420.75588	223	1+
421.56827	253	
421.90522	173	
422.70886	176	
444.24301	276	1+
451.22601	269	1+
456.18231	147	
469.23921	604	
471.25581	285	1+
480.24423	151	
484.32518	1392	1+
486.26675	717	
510.29122	351	1+
510.78838	256	
513.27136	315	1+
519.28983	148	
527.27828	139	
542.31860	160	
544.27002	282	
548.32277	508	
574.32657	149	
578.29874	403	1+
583.26956	719	1+
592.29743	223	
597.40759	170	
600.31335	403	1+
687.36244	317	1+
688.36362	163	
712.42761	543	1+
770.41841	290	1+
776.43858	226	1+
798.42574	621	1+
842.46932	234	1+
END IONS

###FS:    #m/z: 500.23138 #charge   3
###MaxRes:#m/z:  0.00000 #charge-128
###MS: 795
###MSMS: 796
BEGIN IONS
TITLE=Cmpd 121, AutoMSn(500.2314), 13.5 min
RTINSECONDS=810.785
SCANS=MS: 795 MSMS: 796
PEPMASS=500.23138	232268
CHARGE=3+
312.17662	1925	
359.11756	2091	
441.21712	4300	
519.15609	1656	
527.23038	2948	
527.72976	1888	
538.23914	1411	
555.26096	21772	1+
593.74879	2691	
594.24868	1744	
622.26302	4570	
622.76225	2358	
633.22284	1420	
641.76955	3419	
668.34615	6892	1+
782.38925	9373	1+
942.42132	10690	1+
1071.46740	7938	1+
1283.51327	18052	1+
1300.53664	136426	1+
1399.60114	27521	1+
END IONS

###FS:    #m/z: 749.84063 #charge   2
###MaxRes:#m/z:  0.00000 #charge-128
###MS: 795
###MSMS: 797
BEGIN IONS
TITLE=Cmpd 122, AutoMSn(749.8406), 13.5 min
RTINSECONDS=811.287
SCANS=MS: 795 MSMS: 797
PEPMASS=749.84063	57064
CHARGE=2+
312.17154	538	
329.14336	133	
359.12445	126	
382.20904	176	
410.19379	127	
423.19959	108	
428.21918	354	
430.20224	148	
441.22406	458	
449.24283	144	
458.20471	174	
529.26354	131	
536.23734	162	
538.23537	148	
555.25804	1798	1+
576.73253	113	
593.73876	112	
594.24641	118	
622.26319	251	
622.76829	273	
668.34485	460	1+
691.29251	110	
732.31931	130	
749.34177	171	
765.37276	104	
782.39004	764	1+
927.40794	103	
942.41715	727	1+
1071.45780	734	1+
1282.52584	530	1+
1300.53674	4792	1+
1313.55159	237	
1399.61006	1492	1+
1480.64521	617	1+
1498.67517	9150	1+
END IONS

###FS:    #m/z: 500.23147 #charge   3
###MaxRes:#m/z:  0.00000 #charge-128
###MS: 799
###MSMS: 800
BEGIN IONS
TITLE=Cmpd 124, AutoMSn(500.2315), 13.6 min
RTINSECONDS=814.821
SCANS=MS: 799 MSMS: 800
PEPMASS=500.23147	287752
CHARGE=3+
312.17712	2119	
359.12047	1955	
441.22076	3827	
467.20801	1633	
519.15594	1721	
527.23167	2262	
527.73012	1683	
536.23607	4644	
536.73510	1808	
555.26139	18475	1+
593.74957	2968	
594.25354	1751	
622.26020	4027	
622.76090	3037	
641.76471	3726	
668.34714	7206	1+
691.79222	1378	
746.28029	1760	
782.38770	8482	1+
942.41748	10199	1+
1283.51197	16758	1+
1300.53493	131961	1+
1399.60330	26716	1+
END IONS

###FS:    #m/z: 749.84098 #charge   2
###MaxRes:#m/z:  0.00000 #charge-128
###MS: 799
###MSMS: 801
BEGIN IONS
TITLE=Cmpd 125, AutoMSn(749.8410), 13.6 min
RTINSECONDS=815.322
SCANS=MS: 799 MSMS: 801
PEPMASS=749.84098	67834
CHARGE=2+
312.17313	361	
330.14584	128	
359.11610	175	
424.18571	129	
428.22253	222	
441.22397	417	1+
519.14861	210	
536.24037	317	1+
538.24383	206	
555.26143	1906	1+
585.22366	111	
593.73605	153	
622.28732	148	
622.75624	278	
626.26866	129	
642.26143	213	
668.33933	333	
717.28657	288	
740.82028	460	1+
741.33178	190	
746.26405	351	1+
749.36258	113	
750.02849	101	
782.39290	764	1+
831.32829	108	
942.42159	853	1+
1071.47736	293	
1072.47798	175	
1243.49291	192	
1300.53242	4138	1+
1313.54471	334	
1399.59859	891	1+
1498.66828	7509	1+
END IONS

###FS:    #m/z: 749.84021 #charge   2
###MaxRes:#m/z:  0.00000 #charge-128
###MS: 803
###MSMS: 804
BEGIN IONS
TITLE=Cmpd 127, AutoMSn(749.8402), 13.6 min
RTINSECONDS=818.841
SCANS=MS: 803 MSMS: 804
PEPMASS=749.84021	47745
CHARGE=2+
428.20832	130	
441.21815	260	
536.23439	125	
536.73501	133	
555.25684	1068	1+
571.14772	103	
622.25778	252	
622.76182	181	
642.27293	135	
642.76033	101	
668.33985	318	
691.30947	164	
782.38561	319	1+
942.41266	584	1+
955.74850	144	
1071.47104	191	
1074.44605	133	
1300.51467	352	
1300.53370	1954	1+
1301.52703	201	
1313.54386	120	
1399.60276	998	1+
1481.64393	481	1+
1498.67557	3297	1+
END IONS

###FS:    #m/z: 529.76902 #charge   2
###MaxRes:#m/z:  0.00000 #charge-128
###MS: 803
###MSMS: 806
BEGIN IONS
TITLE=Cmpd 129, AutoMSn(529.7690), 13.7 min
RTINSECONDS=819.842
SCANS=MS: 803 MSMS: 806
PEPMASS=529.76902	21375
CHARGE=2+
340.15734	425	1+
345.15611	163	
360.21579	265	
361.11275	167	
383.19148	123	
403.17553	102	
411.23398	170	
437.70609	136	
439.22390	365	
447.72848	107	
451.19017	125	
473.21695	247	1+
488.27504	117	
568.30223	155	
585.33020	3037	1+
696.36967	348	
698.36244	104	
714.37849	633	1+
874.41255	1289	1+
884.22053	672	
945.44470	886	1+
955.76106	208	
END IONS

###FS:    #m/z: 529.76915 #charge   2
###MaxRes:#m/z:  0.00000 #charge-128
###MS: 807
###MSMS: 808
BEGIN IONS
TITLE=Cmpd 130, AutoMSn(529.7692), 13.7 min
RTINSECONDS=822.86
SCANS=MS: 807 MSMS: 808
PEPMASS=529.76915	20711
CHARGE=2+
340.15225	142	
360.22627	161	
411.23347	121	
428.69935	129	
437.70527	132	
439.22602	257	
488.28030	113	
495.63753	164	
520.23544	114	
568.31420	131	
585.33551	2842	1+
696.38641	108	
714.38007	664	1+
729.31165	102	
874.40173	934	1+
884.22135	466	
945.44449	973	1+
END IONS

###FS:    #m/z: 518.26711 #charge   2
###MaxRes:#m/z:  0.00000 #charge-128
###MS: 807
###MSMS: 809
BEGIN IONS
TITLE=Cmpd 131, AutoMSn(518.2671), 13.7 min
RTINSECONDS=823.361
SCANS=MS: 807 MSMS: 809
PEPMASS=518.26711	16238
CHARGE=2+
341.18291	229	
358.20876	941	1+
369.18541	225	
387.20226	240	
405.21335	286	
417.23812	107	
454.23526	248	1+
464.19782	135	
472.29604	178	
497.27365	362	1+
500.22563	470	1+
509.25811	260	
509.76008	175	
518.24276	1063	1+
547.22275	132	
555.26441	271	
612.27403	426	1+
622.26567	211	1+
631.31656	435	1+
642.26989	150	
679.81388	165	
778.38455	1488	1+
END IONS

###FS:    #m/z: 518.26772 #charge   2
###MaxRes:#m/z:  0.00000 #charge-128
###MS: 811
###MSMS: 812
BEGIN IONS
TITLE=Cmpd 133, AutoMSn(518.2677), 13.8 min
RTINSECONDS=826.882
SCANS=MS: 811 MSMS: 812
PEPMASS=518.26772	16392
CHARGE=2+
323.16061	134	
341.16772	224	
358.20107	978	1+
369.20027	249	
387.19357	159	
405.21013	224	
421.19046	141	
472.28959	187	
500.27780	162	
501.21154	372	
518.24343	781	
527.24457	124	
555.26205	157	
577.73501	107	
612.28844	371	1+
631.32193	586	1+
639.71945	104	
639.82934	108	
654.32069	121	
660.31139	164	
679.29368	132	
778.39517	883	1+
1017.49888	506	1+
END IONS

###FS:    #m/z: 370.55591 #charge   3
###MaxRes:#m/z:  0.00000 #charge-128
###MS: 811
###MSMS: 813
BEGIN IONS
TITLE=Cmpd 134, AutoMSn(370.5559), 13.8 min
RTINSECONDS=827.383
SCANS=MS: 811 MSMS: 813
PEPMASS=370.55591	10357
CHARGE=3+
336.22097	129	
381.25622	134	
398.28296	222	
417.74813	202	
455.31092	102	
552.35853	127	
679.93561	136	
END IONS

###FS:    #m/z: 385.22074 #charge   2
###MaxRes:#m/z:  0.00000 #charge-128
###MS: 811
###MSMS: 814
BEGIN IONS
TITLE=Cmpd 135, AutoMSn(385.2207), 13.8 min
RTINSECONDS=827.885
SCANS=MS: 811 MSMS: 814
PEPMASS=385.22074	7024
CHARGE=2+
411.18254	145	
478.25469	110	
519.29572	136	
END IONS

###FS:    #m/z: 504.90223 #charge   3
###MaxRes:#m/z:  0.00000 #charge-128
###MS: 815
###MSMS: 816
BEGIN IONS
TITLE=Cmpd 136, AutoMSn(504.9022), 13.8 min
RTINSECONDS=830.906
SCANS=MS: 815 MSMS: 816
PEPMASS=504.90223	17633
CHARGE=3+
312.18140	316	
341.11330	128	
359.12178	135	
431.21275	129	
441.21829	814	1+
449.24205	161	
471.70912	394	1+
472.54836	130	
502.59725	143	
504.23462	586	
505.78155	373	
506.26451	171	
520.21111	276	1+
525.15671	237	1+
533.16766	199	
534.23277	129	
536.23616	623	1+
543.24213	352	
550.97162	229	
555.26400	2931	1+
565.23828	280	1+
593.74746	133	
622.26303	147	
622.74526	161	
629.25670	242	
642.26365	305	
642.75007	313	
649.28040	629	1+
650.77162	1126	
654.32681	178	
668.34350	1100	1+
700.30931	270	
700.80595	323	
746.27773	315	1+
782.38688	1519	1+
824.43269	161	
942.42726	417	1+
956.43549	535	1+
1053.44922	479	1+
1296.54398	732	1+
1301.54078	2608	1+
1314.55375	4736	1+
1413.62909	827	1+
END IONS

###FS:    #m/z: 546.26788 #charge   3
###MaxRes:#m/z:  0.00000 #charge-128
###MS: 815
###MSMS: 817
BEGIN IONS
TITLE=Cmpd 137, AutoMSn(546.2679), 13.9 min
RTINSECONDS=831.407
SCANS=MS: 815 MSMS: 817
PEPMASS=546.26788	10727
CHARGE=3+
542.61232	102	
542.96248	102	
547.28444	153	
547.94814	110	
550.02071	140	
END IONS

###FS:    #m/z: 370.55447 #charge   3
###MaxRes:#m/z:  0.00000 #charge-128
###MS: 815
###MSMS: 818
BEGIN IONS
TITLE=Cmpd 138, AutoMSn(370.5545), 13.9 min
RTINSECONDS=831.908
SCANS=MS: 815 MSMS: 818
PEPMASS=370.55447	10645
CHARGE=3+
336.23724	110	
398.28672	149	
411.22782	162	
552.35915	166	
END IONS

###FS:    #m/z: 504.56783 #charge   3
###MaxRes:#m/z:  0.00000 #charge-128
###MS: 819
###MSMS: 820
BEGIN IONS
TITLE=Cmpd 139, AutoMSn(504.5678), 13.9 min
RTINSECONDS=834.933
SCANS=MS: 819 MSMS: 820
PEPMASS=504.56783	20959
CHARGE=3+
312.17538	356	
334.67994	116	
359.12321	151	
392.19458	144	
441.21699	636	1+
449.24639	120	
453.73316	136	
478.71592	222	
495.72208	113	
503.22953	596	1+
505.77152	185	
525.15877	117	
534.23143	286	1+
538.23999	228	
543.26003	171	
554.23355	123	
555.26048	2182	1+
593.75234	134	
600.75025	113	
611.26237	159	
629.26691	131	
629.77333	154	
634.20267	117	
640.75217	135	
649.27287	231	
649.78138	201	
657.28049	159	
662.27055	111	
668.35007	592	1+
700.79887	194	
782.38691	1189	1+
942.40698	357	1+
956.43634	405	1+
1283.51664	631	1+
1300.53540	3300	1+
1314.55012	4158	1+
1413.62248	1067	1+
END IONS

###FS:    #m/z: 651.27486 #charge   3
###MaxRes:#m/z:  0.00000 #charge-128
###MS: 819
###MSMS: 821
BEGIN IONS
TITLE=Cmpd 140, AutoMSn(651.2749), 13.9 min
RTINSECONDS=835.435
SCANS=MS: 819 MSMS: 821
PEPMASS=651.27486	11365
CHARGE=3+
386.19625	134	
436.19516	103	
490.25702	634	
522.73323	385	1+
524.24040	259	
544.25837	140	
589.28128	120	
591.30533	540	
593.31037	114	
619.19838	128	
646.61284	100	
747.29396	639	1+
751.33682	384	
776.29004	3242	1+
785.31602	327	
785.55212	368	
838.37006	1398	1+
844.35897	218	1+
861.39007	616	1+
889.37297	3430	1+
899.38738	232	
967.42674	426	1+
1046.45712	148	
1047.45614	121	
1064.46881	5696	1+
1115.48167	115	
END IONS

###FS:    #m/z: 546.56019 #charge   3
###MaxRes:#m/z:  0.00000 #charge-128
###MS: 819
###MSMS: 822
BEGIN IONS
TITLE=Cmpd 141, AutoMSn(546.5602), 13.9 min
RTINSECONDS=835.936
SCANS=MS: 819 MSMS: 822
PEPMASS=546.56019	12794
CHARGE=3+
475.72442	107	
END IONS

###FS:    #m/z: 651.61801 #charge   3
###MaxRes:#m/z:  0.00000 #charge-128
###MS: 823
###MSMS: 824
BEGIN IONS
TITLE=Cmpd 142, AutoMSn(651.6180), 14.0 min
RTINSECONDS=838.962
SCANS=MS: 823 MSMS: 824
PEPMASS=651.61801	29240
CHARGE=3+
343.64579	185	
422.67824	176	
433.24289	171	
474.17233	140	
478.22992	133	
490.25150	799	1+
501.22473	195	
532.33209	142	
558.24113	211	
574.28348	131	
589.27602	186	
591.30420	1309	1+
602.25373	116	
619.20096	136	
634.21104	322	
646.61151	137	
661.24863	257	1+
705.23245	139	
747.29496	637	1+
751.34062	832	1+
766.89538	145	
767.42383	270	
776.28678	4389	1+
785.55723	843	
820.35915	196	
838.37010	2209	1+
861.37269	562	1+
871.36301	189	
889.36858	3856	1+
889.37385	603	1+
899.39239	204	
951.41776	130	
967.41487	547	1+
986.43436	300	1+
1046.45613	127	
1046.45983	1164	1+
1064.46962	10371	1+
1115.46918	148	
1116.47301	158	
END IONS

###FS:    #m/z: 453.73352 #charge   2
###MaxRes:#m/z:  0.00000 #charge-128
###MS: 823
###MSMS: 825
BEGIN IONS
TITLE=Cmpd 143, AutoMSn(453.7335), 14.0 min
RTINSECONDS=839.463
SCANS=MS: 823 MSMS: 825
PEPMASS=453.73352	14717
CHARGE=2+
360.19570	299	
385.19987	167	
436.21950	175	
443.25024	103	
448.19963	183	
454.25917	120	
459.26474	797	
486.30118	103	
491.56637	108	
589.30070	104	
591.29446	116	
600.32277	126	
606.33273	3442	1+
627.36815	104	
659.34295	136	
743.39657	910	1+
END IONS

###FS:    #m/z: 504.90260 #charge   3
###MaxRes:#m/z:  0.00000 #charge-128
###MS: 823
###MSMS: 826
BEGIN IONS
TITLE=Cmpd 144, AutoMSn(504.9026), 14.0 min
RTINSECONDS=839.964
SCANS=MS: 823 MSMS: 826
PEPMASS=504.90260	14215
CHARGE=3+
341.11830	126	
372.19425	126	
391.69690	139	
441.21629	524	1+
449.21814	138	
468.87909	112	
494.77075	122	
501.57087	142	
504.25672	121	
536.24628	256	1+
543.77271	144	
554.23961	104	
555.25810	1330	1+
565.25397	111	
620.74738	102	
629.26720	240	
642.26153	304	
642.75654	151	
650.29574	100	
659.76704	170	
668.34212	542	1+
700.82815	130	
702.31749	112	
707.31114	205	
782.38768	477	
783.38854	619	1+
824.43735	109	
942.41247	311	1+
978.51924	252	
1300.52969	1124	1+
1314.56068	1595	1+
END IONS

###FS:    #m/z: 532.27281 #charge   2
###MaxRes:#m/z:  0.00000 #charge-128
###MS: 827
###MSMS: 828
BEGIN IONS
TITLE=Cmpd 145, AutoMSn(532.2728), 14.0 min
RTINSECONDS=842.981
SCANS=MS: 827 MSMS: 828
PEPMASS=532.27281	35638
CHARGE=2+
312.18603	150	
353.21566	138	
359.21114	429	1+
369.18675	1574	1+
376.59114	171	
386.21002	5408	1+
393.74123	214	
395.77635	184	
400.16684	191	
403.70429	213	
405.20864	1758	1+
417.24864	280	1+
421.18441	255	
439.21508	154	
459.23564	208	
467.74431	433	
471.21844	144	
472.28862	1027	1+
479.47124	132	
490.30902	181	
500.28077	789	1+
506.11193	252	
514.30522	150	
517.27651	431	1+
529.21636	621	1+
533.62228	217	
533.94894	352	
546.24381	7385	1+
577.27765	125	
585.32186	181	
621.81218	147	
627.39180	176	
659.32782	5890	1+
677.32192	356	1+
678.83902	196	
685.83034	209	
716.32048	133	
806.39586	9668	1+
935.49021	763	1+
1045.52969	2142	1+
1063.53913	3346	1+
END IONS

###FS:    #m/z: 651.61767 #charge   3
###MaxRes:#m/z:  0.00000 #charge-128
###MS: 827
###MSMS: 829
BEGIN IONS
TITLE=Cmpd 146, AutoMSn(651.6177), 14.1 min
RTINSECONDS=843.482
SCANS=MS: 827 MSMS: 829
PEPMASS=651.61767	29823
CHARGE=3+
314.14776	193	
317.14002	145	
343.64864	233	
376.17717	132	
388.14389	130	
420.20033	300	
438.10791	156	
438.18183	134	
440.17484	103	
490.25755	474	1+
493.70165	166	
515.72813	118	
562.23812	128	
589.27085	270	1+
591.31226	1009	1+
619.21071	181	
634.20454	155	
661.25931	127	
747.30275	576	1+
751.33825	800	1+
767.42457	228	
776.29212	3590	1+
785.55642	706	
838.37617	1238	1+
861.38459	642	1+
862.37763	105	
871.33970	121	
889.37414	3861	1+
967.40951	588	1+
1046.46035	727	1+
1046.47863	159	
1064.46877	6490	1+
END IONS

###FS:    #m/z: 532.27309 #charge   2
###MaxRes:#m/z:  0.00000 #charge-128
###MS: 831
###MSMS: 832
BEGIN IONS
TITLE=Cmpd 148, AutoMSn(532.2731), 14.1 min
RTINSECONDS=847.015
SCANS=MS: 831 MSMS: 832
PEPMASS=532.27309	98943
CHARGE=2+
359.20349	490	
368.19732	345	
369.18946	3126	1+
386.20937	8922	1+
393.90052	274	
395.76365	957	
400.16250	318	
405.21302	4942	1+
412.93811	652	
417.24894	378	
459.73992	320	
472.29193	1084	1+
490.30399	332	
500.28356	1247	1+
512.19349	241	
518.30485	560	
529.22090	1337	1+
533.92853	321	
546.24395	14401	1+
632.33570	274	
659.32761	13351	1+
678.32328	402	
789.37084	416	
806.39645	19838	1+
816.09987	360	
818.95122	536	
934.49372	3476	1+
1045.52431	5717	1+
1063.54319	6875	1+
END IONS

###FS:    #m/z: 517.31231 #charge   1
###MaxRes:#m/z:  0.00000 #charge-128
###MS: 831
###MSMS: 834
BEGIN IONS
TITLE=Cmpd 150, AutoMSn(517.3123), 14.1 min
RTINSECONDS=848.018
SCANS=MS: 831 MSMS: 834
PEPMASS=517.31231	13438
CHARGE=1+
358.12947	159	
364.12763	153	
364.45121	188	
END IONS

###FS:    #m/z: 532.27333 #charge   2
###MaxRes:#m/z:  0.00000 #charge-128
###MS: 835
###MSMS: 836
BEGIN IONS
TITLE=Cmpd 151, AutoMSn(532.2733), 14.2 min
RTINSECONDS=851.05
SCANS=MS: 835 MSMS: 836
PEPMASS=532.27333	101222
CHARGE=2+
359.20019	213	
369.18990	2452	1+
376.59000	499	
386.20909	8000	1+
395.76956	506	
400.15751	314	
405.21267	3733	1+
412.93656	305	
417.24193	489	
421.20036	258	
472.28431	840	
486.21093	211	
490.29868	289	
500.28119	1867	1+
512.19036	223	
514.76337	248	
518.30010	544	
529.21574	674	
546.24425	13741	1+
632.32429	310	
659.32690	11613	1+
669.91692	1109	
678.33541	209	
789.37019	215	
806.39616	17100	1+
934.49109	2977	1+
1045.51840	4598	1+
1063.53349	5592	1+
END IONS

###FS:    #m/z: 616.80316 #charge   2
###MaxRes:#m/z:  0.00000 #charge-128
###MS: 835
###MSMS: 838
BEGIN IONS
TITLE=Cmpd 153, AutoMSn(616.8032), 14.2 min
RTINSECONDS=852.052
SCANS=MS: 835 MSMS: 838
PEPMASS=616.80316	16767
CHARGE=2+
325.13593	118	
342.18159	108	
355.13342	789	1+
371.20029	189	
391.73423	136	
412.15696	233	
428.22241	324	1+
430.18483	157	
432.23045	251	1+
438.21174	139	
456.21667	123	
468.21891	130	
469.17957	769	1+
486.23796	104	
487.19602	517	1+
487.75255	165	
489.27933	733	1+
495.22547	287	1+
515.25955	357	1+
554.25191	260	1+
564.26313	161	
572.29599	267	1+
573.79930	132	
576.30819	950	1+
582.25953	507	1+
590.31064	152	
600.26536	302	
616.31166	591	1+
633.33189	4363	1+
639.29615	142	
657.29082	252	1+
677.84926	115	
746.40787	1145	1+
803.43574	1225	1+
860.46341	891	1+
917.47046	1211	1+
974.48617	468	1+
984.88012	260	
1031.51760	129	
1214.57660	612	1+
1232.60774	672	1+
END IONS

###FS:    #m/z: 616.80198 #charge   2
###MaxRes:#m/z:  0.00000 #charge-128
###MS: 839
###MSMS: 840
BEGIN IONS
TITLE=Cmpd 154, AutoMSn(616.8020), 14.3 min
RTINSECONDS=855.075
SCANS=MS: 839 MSMS: 840
PEPMASS=616.80198	33014
CHARGE=2+
316.12492	113	
328.12151	160	
355.14074	577	
373.14657	251	
375.22821	146	
394.15067	176	
411.18896	121	
412.15869	527	1+
428.21875	433	1+
432.24974	217	
438.20820	549	1+
452.16872	136	
456.22487	109	
469.17730	905	1+
485.25333	245	
487.20726	426	1+
489.27571	1235	1+
495.23668	239	1+
498.21681	135	
516.26199	241	
516.77306	123	
535.77532	115	
544.76858	334	
554.26850	236	
572.29528	493	1+
576.30461	1351	1+
582.26887	484	1+
600.27592	638	1+
607.79639	258	
608.29137	109	
616.33246	211	
616.79971	710	
617.31090	589	1+
629.31874	161	
633.33058	5514	1+
639.28104	256	1+
641.77825	169	
727.29636	119	
746.41282	927	1+
803.43701	1502	1+
860.45298	1223	1+
917.47805	1443	1+
974.50412	836	1+
1031.52958	259	
END IONS

###FS:    #m/z: 669.27807 #charge   3
###MaxRes:#m/z:  0.00000 #charge-128
###MS: 839
###MSMS: 841
BEGIN IONS
TITLE=Cmpd 155, AutoMSn(669.2781), 14.3 min
RTINSECONDS=855.576
SCANS=MS: 839 MSMS: 841
PEPMASS=669.27807	18603
CHARGE=3+
335.15026	158	
457.16193	118	
460.66864	437	
463.21079	189	
538.71225	547	1+
539.21850	167	
547.24001	203	
592.90331	170	
596.23576	100	
597.57597	100	
597.90243	4186	1+
598.23505	3619	1+
598.56428	2515	1+
606.73219	169	
619.24946	142	
631.74203	118	
632.25612	164	
651.74871	101	
669.28182	123	
671.32527	112	
678.64459	115	
705.29705	238	
711.75886	125	
716.26510	451	1+
760.29855	166	
847.83384	311	
848.32748	277	
920.33312	284	1+
1791.68603	2395	1+
END IONS

###FS:    #m/z: 498.58428 #charge   3
###MaxRes:#m/z:  0.00000 #charge-128
###MS: 839
###MSMS: 842
BEGIN IONS
TITLE=Cmpd 156, AutoMSn(498.5843), 14.3 min
RTINSECONDS=856.077
SCANS=MS: 839 MSMS: 842
PEPMASS=498.58428	8936
CHARGE=3+
205.12713	152	
366.11896	100	
373.20370	168	
405.50108	109	
421.16539	258	1+
429.75233	205	
441.23337	102	
448.37282	192	
494.27480	513	
496.20431	108	
498.92643	105	
530.31683	110	
532.28525	118	
545.31253	242	1+
555.24954	554	1+
558.29310	248	
558.79815	137	
565.24388	106	
633.25727	103	
639.83528	1123	1+
640.31369	996	1+
642.75020	134	
650.30081	386	
668.33342	252	1+
674.34762	341	1+
700.80934	152	
745.38573	719	1+
754.51599	120	
755.39263	109	
782.37464	165	
858.49119	194	
942.40683	319	1+
1300.53030	1689	1+
END IONS

###FS:    #m/z: 389.70048 #charge   2
###MaxRes:#m/z:  0.00000 #charge-128
###MS: 843
###MSMS: 844
BEGIN IONS
TITLE=Cmpd 157, AutoMSn(389.7005), 14.3 min
RTINSECONDS=859.1
SCANS=MS: 843 MSMS: 844
PEPMASS=389.70048	37562
CHARGE=2+
328.10253	104	
340.19772	147	
341.18225	613	1+
355.11075	206	
358.20603	2448	1+
372.12863	844	1+
378.56191	140	
421.16677	130	
465.19706	129	
483.20001	466	1+
500.22751	555	
501.21347	1526	1+
518.23726	2307	1+
631.31527	297	1+
END IONS

###FS:    #m/z: 669.27772 #charge   3
###MaxRes:#m/z:  0.00000 #charge-128
###MS: 843
###MSMS: 845
BEGIN IONS
TITLE=Cmpd 158, AutoMSn(669.2777), 14.3 min
RTINSECONDS=859.601
SCANS=MS: 843 MSMS: 845
PEPMASS=669.27772	29726
CHARGE=3+
417.16500	116	
461.68220	132	
463.20916	283	
532.26894	162	
532.71952	210	
538.71135	506	1+
547.21982	139	
592.22994	145	
592.89211	163	
597.23039	218	
597.90272	5126	1+
598.23740	3183	1+
598.56695	2281	1+
606.24399	146	
606.72678	375	
631.90788	152	
635.23594	115	
663.26556	328	1+
663.63147	133	
669.60877	121	
670.27547	139	
705.29131	439	1+
711.77166	113	
716.26230	330	
760.29453	192	
773.27326	162	
776.77775	115	
819.31687	144	
848.30676	110	
920.31096	139	
1076.40635	121	
1791.68064	3097	1+
END IONS

###FS:    #m/z: 616.80412 #charge   2
###MaxRes:#m/z:  0.00000 #charge-128
###MS: 843
###MSMS: 846
BEGIN IONS
TITLE=Cmpd 159, AutoMSn(616.8041), 14.3 min
RTINSECONDS=860.101
SCANS=MS: 843 MSMS: 846
PEPMASS=616.80412	33935
CHARGE=2+
343.13038	114	
355.13646	331	
371.20351	123	
384.15775	148	
394.13859	348	1+
412.15358	287	
428.22958	215	
430.16810	136	
441.19808	125	
469.18066	585	
476.36134	245	
485.23826	211	
487.18669	277	
489.27678	1150	1+
541.15757	134	
544.77672	276	
545.27562	163	
555.26129	117	
572.27686	699	1+
573.78867	122	
576.31808	837	1+
582.26762	296	
590.31109	136	
600.26410	296	
607.80598	313	1+
615.32855	116	
619.32906	120	
633.32946	4913	1+
639.28807	256	
746.40839	1005	1+
803.43084	958	1+
860.46232	1436	1+
917.48311	1065	1+
974.50276	540	1+
1031.52582	243	
1032.55418	156	
1232.61480	720	1+
END IONS

###FS:    #m/z: 561.95470 #charge   3
###MaxRes:#m/z:  0.00000 #charge-128
###MS: 847
###MSMS: 848
BEGIN IONS
TITLE=Cmpd 160, AutoMSn(561.9547), 14.4 min
RTINSECONDS=863.132
SCANS=MS: 847 MSMS: 848
PEPMASS=561.95470	33138
CHARGE=3+
386.21332	338	1+
393.74309	160	
499.27810	314	1+
507.24227	165	
514.30665	379	1+
526.92520	410	1+
537.28265	232	
546.62937	279	
546.95718	456	
561.29117	433	1+
562.62531	139	
564.78795	249	
592.29982	192	
604.78057	177	
613.30563	210	
621.80927	1063	1+
622.31148	197	
627.39888	150	
648.32167	181	
660.29449	241	
668.83155	158	
674.30002	181	
676.83698	496	
677.33322	661	
697.85109	149	
698.35063	442	
705.36431	207	
705.85915	200	
713.34224	222	
721.85941	174	
740.35048	373	1+
755.45295	384	1+
884.50302	834	1+
1053.52483	486	1+
1242.59517	161	
1296.61375	747	1+
1354.65435	1160	1+
1370.66917	3187	1+
1381.69074	622	1+
1396.69038	1125	1+
1438.69013	1840	1+
1469.73128	1415	1+
END IONS

###FS:    #m/z: 389.70050 #charge   2
###MaxRes:#m/z:  0.00000 #charge-128
###MS: 847
###MSMS: 849
BEGIN IONS
TITLE=Cmpd 161, AutoMSn(389.7005), 14.4 min
RTINSECONDS=863.634
SCANS=MS: 847 MSMS: 849
PEPMASS=389.70050	36733
CHARGE=2+
323.17210	122	
328.11009	140	
338.07500	173	
340.19460	146	
341.18122	527	
354.11641	302	1+
358.20734	2348	1+
364.46005	104	
372.12995	1452	1+
378.56724	164	
390.14801	358	
392.17034	109	
439.16254	137	
466.17763	130	
483.19420	422	1+
500.22609	779	
501.21594	1296	1+
518.23769	1921	1+
631.32737	266	
END IONS

###FS:    #m/z: 476.58967 #charge   3
###MaxRes:#m/z:  0.00000 #charge-128
###MS: 847
###MSMS: 850
BEGIN IONS
TITLE=Cmpd 162, AutoMSn(476.5897), 14.4 min
RTINSECONDS=864.135
SCANS=MS: 847 MSMS: 850
PEPMASS=476.58967	18991
CHARGE=3+
425.22125	133	
504.27328	201	
552.23759	190	
624.83325	116	
776.36788	145	
942.49975	761	1+
END IONS

###FS:    #m/z: 561.95567 #charge   3
###MaxRes:#m/z:  0.00000 #charge-128
###MS: 851
###MSMS: 852
BEGIN IONS
TITLE=Cmpd 163, AutoMSn(561.9557), 14.5 min
RTINSECONDS=867.167
SCANS=MS: 851 MSMS: 852
PEPMASS=561.95567	31066
CHARGE=3+
378.22380	190	
386.21179	170	
433.74387	198	
491.23618	266	1+
497.26907	185	
500.25995	308	
500.75490	139	
514.30035	142	
527.27636	255	1+
546.62949	136	
546.94520	380	
547.27989	220	
555.26650	238	1+
559.63754	212	
560.77713	133	
562.29219	252	
564.77766	138	
604.78295	223	
621.81258	481	
622.30174	248	
627.31498	237	
648.81371	392	
649.31068	242	
676.84739	240	
677.82797	881	1+
697.84569	862	1+
713.33505	232	
730.85050	164	
735.36250	487	
735.86521	452	
809.46335	307	1+
884.49111	373	1+
1353.64811	1307	1+
1370.66791	2140	1+
1395.68778	1438	1+
1397.65729	367	1+
1438.70577	1503	1+
END IONS

###FS:    #m/z: 389.70067 #charge   2
###MaxRes:#m/z:  0.00000 #charge-128
###MS: 851
###MSMS: 853
BEGIN IONS
TITLE=Cmpd 164, AutoMSn(389.7007), 14.5 min
RTINSECONDS=867.668
SCANS=MS: 851 MSMS: 853
PEPMASS=389.70067	33668
CHARGE=2+
323.15731	162	
340.18997	132	
341.18918	249	
354.12227	134	
355.11074	251	
358.20673	1626	1+
372.13099	733	1+
378.56032	394	
390.15551	139	
466.20294	100	
483.19722	272	1+
500.22229	346	
501.21825	923	1+
518.23971	1611	1+
631.32377	107	
END IONS

###FS:    #m/z: 357.69633 #charge   2
###MaxRes:#m/z:  0.00000 #charge-128
###MS: 851
###MSMS: 854
BEGIN IONS
TITLE=Cmpd 165, AutoMSn(357.6963), 14.5 min
RTINSECONDS=868.168
SCANS=MS: 851 MSMS: 854
PEPMASS=357.69633	16339
CHARGE=2+
304.16072	101	
329.22445	109	
352.19380	217	1+
359.20631	206	
368.19481	147	
369.19535	1162	1+
386.21219	3140	1+
393.75384	100	
401.28537	621	1+
405.21257	422	
456.18499	158	
470.23282	100	
472.28580	551	1+
500.27533	136	
518.29762	109	
529.22359	160	
543.24199	121	
546.23606	418	1+
560.27068	112	
END IONS

###FS:    #m/z: 433.74407 #charge   2
###MaxRes:#m/z:  0.00000 #charge-128
###MS: 855
###MSMS: 856
BEGIN IONS
TITLE=Cmpd 166, AutoMSn(433.7441), 14.5 min
RTINSECONDS=871.186
SCANS=MS: 855 MSMS: 856
PEPMASS=433.74407	58366
CHARGE=2+
341.14773	372	
344.18750	645	
357.51382	593	
357.84655	422	
358.16954	1051	1+
384.25611	812	1+
385.87352	1408	1+
386.19392	1152	1+
386.54613	397	
391.55309	637	
391.87652	498	
399.24575	723	1+
401.28739	10843	1+
403.89748	357	
408.00156	448	
413.21659	904	1+
413.56142	523	
413.89061	750	
416.23004	683	
419.23313	561	
419.56448	799	
435.22597	558	
444.23745	429	
469.23217	2798	1+
480.22272	429	
515.29007	407	1+
523.26326	400	
526.75719	452	
527.26346	925	1+
532.32704	9597	1+
535.28061	888	
542.29929	489	1+
563.27847	426	1+
570.22444	439	1+
578.30224	673	
583.29488	366	
584.26582	1074	1+
586.81455	644	
588.23866	478	1+
601.29320	1787	1+
645.40693	1067	1+
657.82819	350	
716.31601	830	1+
760.43780	734	1+
770.39748	1412	1+
831.34633	499	
844.41604	740	1+
END IONS

###FS:    #m/z: 577.98798 #charge   3
###MaxRes:#m/z:  0.00000 #charge-128
###MS: 855
###MSMS: 857
BEGIN IONS
TITLE=Cmpd 167, AutoMSn(577.9880), 14.5 min
RTINSECONDS=871.687
SCANS=MS: 855 MSMS: 857
PEPMASS=577.98798	29215
CHARGE=3+
457.72749	218	
486.26529	707	1+
502.28536	292	
532.32399	875	
535.28084	251	
535.76538	224	
540.04641	256	
544.26952	504	
544.77621	251	
565.25735	407	
565.74897	185	
571.98530	978	1+
572.29904	2336	1+
572.64922	1001	1+
576.97459	198	
577.31479	956	
577.65070	1341	
577.98964	10553	1+
578.32029	9417	1+
578.65505	4431	1+
580.96555	609	
582.65445	393	1+
600.82140	355	
601.28964	420	
623.84081	249	
624.35204	273	
645.41979	816	
666.83490	190	
743.31891	181	
760.44280	862	1+
769.67706	216	
802.43556	415	
802.94418	237	
844.42272	175	
972.51988	1369	1+
1131.65024	827	1+
1146.55782	1104	1+
1475.76458	1274	1+
END IONS

###FS:    #m/z: 561.95648 #charge   3
###MaxRes:#m/z:  0.00000 #charge-128
###MS: 855
###MSMS: 858
BEGIN IONS
TITLE=Cmpd 168, AutoMSn(561.9565), 14.5 min
RTINSECONDS=872.188
SCANS=MS: 855 MSMS: 858
PEPMASS=561.95648	23176
CHARGE=3+
386.21411	111	
442.74355	130	
497.28009	154	
514.32190	312	1+
527.26574	122	
546.58643	102	
546.93909	111	
558.26689	141	
564.78151	310	
621.81217	185	
622.28926	126	
669.32136	107	
691.86349	110	
698.34567	480	
698.85360	150	
719.83999	166	
735.37131	143	
755.43671	156	
999.50117	104	
1352.65258	525	1+
1370.66358	554	1+
END IONS

###FS:    #m/z: 433.74440 #charge   1
###MaxRes:#m/z:  0.00000 #charge-128
###MS: 859
###MSMS: 860
BEGIN IONS
TITLE=Cmpd 169, AutoMSn(433.7444), 14.6 min
RTINSECONDS=875.212
SCANS=MS: 859 MSMS: 860
PEPMASS=433.74440	72785
CHARGE=1+
301.64344	281	
341.14504	686	1+
351.51724	331	
351.84396	313	
357.50989	711	1+
357.84793	387	
358.17685	895	1+
363.19219	613	
365.19768	261	
366.25036	349	
377.19304	282	
384.26103	554	
385.87286	1065	
386.18708	1166	1+
386.54567	272	
391.55043	1128	
391.88681	717	
392.21498	471	
399.27224	317	
401.28741	13214	1+
413.54948	782	
413.89425	503	
414.21876	379	
416.23542	368	
416.56334	416	
416.90194	275	
419.22684	869	
419.56336	440	
419.89663	366	
429.53379	371	
END IONS

###FS:    #m/z: 577.98931 #charge   3
###MaxRes:#m/z:  0.00000 #charge-128
###MS: 859
###MSMS: 861
BEGIN IONS
TITLE=Cmpd 170, AutoMSn(577.9893), 14.6 min
RTINSECONDS=875.712
SCANS=MS: 859 MSMS: 861
PEPMASS=577.98931	36014
CHARGE=3+
401.28725	279	
478.26165	260	
486.25869	261	
492.01540	246	
532.32608	987	1+
544.27143	540	
557.31640	201	
566.31415	194	
566.84268	210	
571.98163	774	1+
572.30825	1791	1+
572.64936	672	
574.75881	212	
576.78004	214	
577.31687	871	
577.65375	1163	
577.98890	12262	1+
578.32502	9067	1+
578.65905	4991	1+
580.96066	302	
586.33427	268	
601.30381	419	
623.84795	395	
624.35228	495	
645.41229	943	
701.31876	236	
760.44502	862	1+
769.67718	283	
888.54077	843	1+
914.43318	539	1+
972.50816	1126	1+
1475.75518	1132	1+
1603.84138	1058	1+
END IONS

###FS:    #m/z: 685.29943 #charge   3
###MaxRes:#m/z:  0.00000 #charge-128
###MS: 859
###MSMS: 862
BEGIN IONS
TITLE=Cmpd 171, AutoMSn(685.2994), 14.6 min
RTINSECONDS=876.213
SCANS=MS: 859 MSMS: 862
PEPMASS=685.29943	19632
CHARGE=3+
342.17210	192	
361.12876	167	
385.20528	187	
393.69454	204	
449.65638	831	1+
463.21061	486	1+
489.16192	167	
493.73806	212	
498.29857	206	
506.18523	170	
522.25286	249	
534.70854	259	
555.79394	156	
564.79442	441	
565.29530	327	
578.24732	916	1+
578.79924	296	
626.35326	330	
685.30431	198	
685.63534	251	
685.96633	302	
688.82708	225	1+
738.26031	1800	1+
747.27865	466	
898.29536	2305	1+
899.31968	374	1+
986.46568	189	
987.47873	423	1+
1044.49024	203	
1068.39682	491	
1069.40918	216	
1080.26172	220	
1156.57589	209	
END IONS

###FS:    #m/z: 433.74348 #charge   1
###MaxRes:#m/z:  0.00000 #charge-128
###MS: 863
###MSMS: 864
BEGIN IONS
TITLE=Cmpd 172, AutoMSn(433.7435), 14.7 min
RTINSECONDS=879.236
SCANS=MS: 863 MSMS: 864
PEPMASS=433.74348	63549
CHARGE=1+
328.20281	397	1+
341.15097	358	
351.51712	238	
357.50473	268	
358.17283	1117	1+
365.19247	199	
366.24717	232	
371.24937	164	
375.17496	178	
376.70436	199	
382.19554	164	
384.25498	308	
385.20198	168	
385.87937	735	
386.54072	189	
390.87933	636	1+
391.54899	904	1+
399.24219	594	1+
400.88602	523	1+
401.28504	10316	1+
407.99484	727	
412.25487	201	
413.55340	662	
413.88456	577	
416.22948	346	
416.90145	323	
419.23632	649	
419.56518	388	
422.88475	190	
429.21187	210	
429.75061	365	1+
433.73958	217	
END IONS

###FS:    #m/z: 577.98893 #charge   3
###MaxRes:#m/z:  0.00000 #charge-128
###MS: 863
###MSMS: 865
BEGIN IONS
TITLE=Cmpd 173, AutoMSn(577.9889), 14.7 min
RTINSECONDS=879.737
SCANS=MS: 863 MSMS: 865
PEPMASS=577.98893	34116
CHARGE=3+
401.28899	279	
414.70441	145	
422.71845	177	
457.71608	280	
486.27064	134	
486.75741	447	
532.32944	545	1+
544.27249	448	
544.77029	168	
565.96283	244	1+
566.31027	225	
566.81341	151	
571.64159	904	1+
571.96728	355	
572.32062	755	
572.98230	540	1+
574.31040	182	
576.29668	679	1+
576.96964	159	
577.64690	691	
577.77101	236	
577.99078	6559	1+
578.32191	5182	1+
578.65645	2997	1+
581.29551	156	
586.35989	631	
600.81357	209	
601.29889	447	1+
624.34362	154	
645.41144	479	
729.37683	188	
760.43410	986	1+
802.42667	372	
802.92832	329	
844.40384	140	
888.53082	335	1+
973.51755	746	1+
1042.49532	1136	1+
1401.64542	790	1+
1475.73924	797	1+
END IONS

###FS:    #m/z: 685.29793 #charge   3
###MaxRes:#m/z:  0.00000 #charge-128
###MS: 863
###MSMS: 866
BEGIN IONS
TITLE=Cmpd 174, AutoMSn(685.2979), 14.7 min
RTINSECONDS=880.238
SCANS=MS: 863 MSMS: 866
PEPMASS=685.29793	19509
CHARGE=3+
322.19672	116	
335.15242	167	
385.21120	127	
415.72312	110	
463.22196	230	
493.74033	337	
498.29700	119	
500.25952	104	
507.17912	102	
522.25925	473	
522.75287	133	
534.69985	246	
564.78647	267	
565.30721	103	
578.23938	678	1+
626.35973	129	
634.75355	117	
647.26510	105	
685.62359	305	1+
712.35711	126	
738.26619	1254	1+
745.28537	115	
747.30530	666	
786.38198	165	
857.42760	288	
898.30379	1682	1+
900.29746	333	
986.46744	234	
1011.37798	106	
1068.39678	573	1+
END IONS

###FS:    #m/z: 403.70439 #charge   2
###MaxRes:#m/z:  0.00000 #charge-128
###MS: 867
###MSMS: 868
BEGIN IONS
TITLE=Cmpd 175, AutoMSn(403.7044), 14.7 min
RTINSECONDS=883.269
SCANS=MS: 867 MSMS: 868
PEPMASS=403.70439	110085
CHARGE=2+
352.16038	1711	
368.20304	640	
369.18652	6756	1+
372.13432	1562	
386.21412	15956	1+
421.18222	1124	
438.20898	873	
455.23582	743	
495.16142	646	
511.19810	2026	1+
528.23177	1197	
529.22218	6309	1+
535.80596	847	
546.24404	38191	1+
659.32916	7615	1+
END IONS

###FS:    #m/z: 546.24518 #charge   1
###MaxRes:#m/z:  0.00000 #charge-128
###MS: 867
###MSMS: 869
BEGIN IONS
TITLE=Cmpd 176, AutoMSn(546.2452), 14.7 min
RTINSECONDS=883.77
SCANS=MS: 867 MSMS: 869
PEPMASS=546.24518	40526
CHARGE=1+
385.18509	108	
END IONS

###FS:    #m/z: 806.39638 #charge   1
###MaxRes:#m/z:  0.00000 #charge-128
###MS: 867
###MSMS: 870
BEGIN IONS
TITLE=Cmpd 177, AutoMSn(806.3964), 14.7 min
RTINSECONDS=884.271
SCANS=MS: 867 MSMS: 870
PEPMASS=806.39638	16284
CHARGE=1+
352.15735	160	
369.18816	673	
386.20686	267	
421.18160	216	
529.21247	549	1+
789.36892	350	1+
806.39627	9039	1+
END IONS

###FS:    #m/z: 403.70437 #charge   2
###MaxRes:#m/z:  0.00000 #charge-128
###MS: 871
###MSMS: 872
BEGIN IONS
TITLE=Cmpd 178, AutoMSn(403.7044), 14.8 min
RTINSECONDS=887.302
SCANS=MS: 871 MSMS: 872
PEPMASS=403.70437	298519
CHARGE=2+
352.16062	3271	
368.20353	2123	
369.18782	15739	1+
372.13415	3240	
386.21466	39440	1+
421.18170	2386	
455.23419	1441	
486.21117	1678	
511.19852	4078	1+
528.23441	3277	
529.22009	15196	1+
546.24408	92187	1+
659.32900	15784	1+
END IONS

###FS:    #m/z: 546.24487 #charge   1
###MaxRes:#m/z:  0.00000 #charge-128
###MS: 871
###MSMS: 873
BEGIN IONS
TITLE=Cmpd 179, AutoMSn(546.2449), 14.8 min
RTINSECONDS=887.803
SCANS=MS: 871 MSMS: 873
PEPMASS=546.24487	110982
CHARGE=1+
367.19005	129	
END IONS

###FS:    #m/z: 806.39692 #charge   1
###MaxRes:#m/z:  0.00000 #charge-128
###MS: 871
###MSMS: 874
BEGIN IONS
TITLE=Cmpd 180, AutoMSn(806.3969), 14.8 min
RTINSECONDS=888.303
SCANS=MS: 871 MSMS: 874
PEPMASS=806.39692	44165
CHARGE=1+
369.19085	1085	
386.21579	246	
421.18572	464	
529.21930	720	
789.36671	582	
806.39601	18512	1+
END IONS

###FS:    #m/z: 403.70439 #charge   2
###MaxRes:#m/z:  0.00000 #charge-128
###MS: 875
###MSMS: 876
BEGIN IONS
TITLE=Cmpd 181, AutoMSn(403.7044), 14.9 min
RTINSECONDS=891.332
SCANS=MS: 875 MSMS: 876
PEPMASS=403.70439	448248
CHARGE=2+
326.17947	1888	
352.16189	4544	
368.20347	2795	
369.18833	20910	1+
372.13410	4929	
386.21403	55540	1+
421.18394	2856	
438.20860	2119	
486.21352	1863	
511.19757	6547	1+
528.23448	4674	
529.21973	21457	1+
546.24480	121576	1+
659.32914	21909	1+
END IONS

###FS:    #m/z: 546.24471 #charge   1
###MaxRes:#m/z:  0.00000 #charge-128
###MS: 875
###MSMS: 877
BEGIN IONS
TITLE=Cmpd 182, AutoMSn(546.2447), 14.9 min
RTINSECONDS=891.833
SCANS=MS: 875 MSMS: 877
PEPMASS=546.24471	162466
CHARGE=1+
352.15270	108	
369.18778	136	
491.20335	124	
498.24000	164	
END IONS

###FS:    #m/z: 806.39618 #charge   1
###MaxRes:#m/z:  0.00000 #charge-128
###MS: 875
###MSMS: 878
BEGIN IONS
TITLE=Cmpd 183, AutoMSn(806.3962), 14.9 min
RTINSECONDS=892.334
SCANS=MS: 875 MSMS: 878
PEPMASS=806.39618	71751
CHARGE=1+
369.18791	1411	
386.21634	406	
421.18824	492	
529.21541	1263	
718.32475	322	
789.36941	582	
806.39371	22226	1+
END IONS

###FS:    #m/z: 421.19278 #charge-128
###MaxRes:#m/z:  0.00000 #charge-128
###MS: 879
###MSMS: 880
BEGIN IONS
TITLE=Cmpd 184, AutoMSn(421.1928), 14.9 min
RTINSECONDS=895.364
SCANS=MS: 879 MSMS: 880
PEPMASS=421.19278	23741

369.18767	110	
END IONS

###FS:    #m/z: 795.32413 #charge   3
###MaxRes:#m/z:  0.00000 #charge-128
###MS: 879
###MSMS: 881
BEGIN IONS
TITLE=Cmpd 185, AutoMSn(795.3241), 14.9 min
RTINSECONDS=895.866
SCANS=MS: 879 MSMS: 881
PEPMASS=795.32413	15670
CHARGE=3+
403.19526	279	1+
441.19893	496	1+
460.21820	157	
478.19878	275	1+
488.18737	323	
506.19628	262	
517.24734	285	
531.18430	106	
574.27137	977	1+
579.72360	127	
632.23851	116	
633.79569	104	
635.22749	123	
642.77877	105	
661.29965	574	1+
718.32326	1857	1+
792.38504	191	
806.39834	104	
845.94648	193	
881.38103	344	
921.33629	133	
938.36195	174	
968.41130	211	1+
END IONS

###FS:    #m/z: 396.89017 #charge   3
###MaxRes:#m/z:  0.00000 #charge-128
###MS: 879
###MSMS: 882
BEGIN IONS
TITLE=Cmpd 186, AutoMSn(396.8902), 14.9 min
RTINSECONDS=896.366
SCANS=MS: 879 MSMS: 882
PEPMASS=396.89017	10839
CHARGE=3+
301.16335	157	
326.17375	120	
341.13265	103	
353.19394	425	1+
358.20126	149	
360.20101	145	
370.22240	122	
371.20382	794	1+
382.21918	136	
386.21478	198	
395.19971	272	
405.20767	121	
408.24898	114	
427.22393	355	1+
437.25895	113	
455.25424	320	1+
464.25546	109	
466.29012	146	
484.28372	379	1+
489.22272	152	
498.26525	236	1+
509.79471	102	
514.28791	104	
517.80565	167	
518.28534	116	
520.29517	143	
523.29691	297	1+
528.26221	357	1+
531.27269	357	1+
541.30143	1210	1+
546.24908	249	
549.05588	457	1+
559.32680	130	
640.35855	108	
644.37644	116	
670.36397	283	1+
688.37592	757	1+
703.36076	110	
798.41901	763	1+
END IONS

###FS:    #m/z: 528.58581 #charge   3
###MaxRes:#m/z:  0.00000 #charge-128
###MS: 883
###MSMS: 884
BEGIN IONS
TITLE=Cmpd 187, AutoMSn(528.5858), 15.0 min
RTINSECONDS=899.383
SCANS=MS: 883 MSMS: 884
PEPMASS=528.58581	36831
CHARGE=3+
312.17675	232	
425.68783	241	
441.21656	546	1+
456.88017	197	
466.89608	377	
473.86257	159	
479.55085	262	
479.88611	187	
480.22072	325	
490.23905	166	
503.91185	266	1+
504.22550	383	1+
504.57748	174	
518.23676	347	
520.22088	284	1+
522.92396	209	
523.25418	356	1+
523.57997	210	
527.60139	551	1+
527.94328	171	
535.76039	317	
536.26307	387	
555.26423	2054	1+
565.24120	224	1+
611.77142	213	1+
641.27488	580	1+
649.78938	261	
659.32645	194	
661.33605	153	
668.32109	1152	1+
669.80389	244	
678.33127	163	
683.30820	194	
684.30852	2038	1+
691.82003	390	
692.32874	443	
701.82744	198	
719.32657	314	1+
782.38138	743	1+
866.42900	539	1+
925.38959	296	1+
942.42331	1361	1+
1053.48798	519	1+
1063.54258	613	1+
1224.52845	664	1+
1242.55574	862	1+
1282.56883	1477	1+
1292.63691	981	1+
1299.58672	10183	1+
1324.60184	1217	1+
1368.62651	1305	1+
1398.65167	2490	1+
END IONS

###FS:    #m/z: 402.22330 #charge   2
###MaxRes:#m/z:  0.00000 #charge-128
###MS: 883
###MSMS: 885
BEGIN IONS
TITLE=Cmpd 188, AutoMSn(402.2233), 15.0 min
RTINSECONDS=899.884
SCANS=MS: 883 MSMS: 885
PEPMASS=402.22330	14304
CHARGE=2+
369.18830	6994	
386.21331	55038	1+
421.18684	3040	
528.23388	3777	
529.21790	15595	1+
546.24411	166343	1+
659.32875	24309	1+
END IONS

###FS:    #m/z: 396.89175 #charge   3
###MaxRes:#m/z:  0.00000 #charge-128
###MS: 883
###MSMS: 886
BEGIN IONS
TITLE=Cmpd 189, AutoMSn(396.8918), 15.0 min
RTINSECONDS=900.385
SCANS=MS: 883 MSMS: 886
PEPMASS=396.89175	11880
CHARGE=3+
309.18264	110	
325.18769	103	
335.19779	128	
371.20269	648	1+
375.22422	106	
386.21763	260	
391.20072	145	
399.20161	115	
427.24154	100	
434.23063	113	
455.24137	204	
464.25497	131	
484.28545	455	
489.22043	113	
504.26364	115	
512.28161	163	
517.79357	439	
518.31421	146	
529.28804	112	
531.28557	161	
538.28041	163	
541.30289	958	1+
546.25123	229	
549.03476	345	1+
553.30514	180	
644.36844	142	
688.37545	646	1+
799.40755	305	
800.42419	229	1+
816.43594	124	
871.50107	214	1+
END IONS

###FS:    #m/z: 528.58498 #charge   3
###MaxRes:#m/z:  0.00000 #charge-128
###MS: 887
###MSMS: 888
BEGIN IONS
TITLE=Cmpd 190, AutoMSn(528.5850), 15.1 min
RTINSECONDS=903.403
SCANS=MS: 887 MSMS: 888
PEPMASS=528.58498	74275
CHARGE=3+
312.17275	291	
433.86185	363	
441.21809	774	
456.54291	369	
466.89811	451	
467.21154	321	
471.71674	381	
479.55191	509	
479.88532	340	
480.21855	509	
503.90616	668	1+
504.23750	1301	1+
504.57405	483	
518.24121	453	
522.91283	701	
523.25047	489	
527.25020	511	1+
527.59655	706	1+
528.92602	297	
529.25968	348	
532.26803	509	
535.75781	576	
536.26135	967	1+
555.26296	3441	1+
613.27372	780	
613.78301	316	
632.27212	520	1+
646.81421	708	
647.33111	711	
656.29542	363	
668.34236	852	
691.31768	869	1+
719.82665	296	
782.39247	1249	1+
942.41800	1443	1+
1193.55495	872	1+
1242.55262	1476	1+
1282.56705	3894	1+
1299.58653	17557	1+
1324.59193	1415	1+
1337.58064	2356	1+
1367.61130	6446	1+
1382.62613	1343	1+
1398.65697	6694	1+
END IONS

###FS:    #m/z: 402.22344 #charge   3
###MaxRes:#m/z:  0.00000 #charge-128
###MS: 887
###MSMS: 889
BEGIN IONS
TITLE=Cmpd 191, AutoMSn(402.2234), 15.1 min
RTINSECONDS=903.904
SCANS=MS: 887 MSMS: 889
PEPMASS=402.22344	16140
CHARGE=3+
369.18864	3919	
386.21334	30354	1+
421.18859	1510	
528.23443	1870	
529.21891	9333	1+
546.24426	92733	1+
659.32888	13572	1+
END IONS

###FS:    #m/z: 547.24666 #charge   3
###MaxRes:#m/z:  0.00000 #charge-128
###MS: 887
###MSMS: 890
BEGIN IONS
TITLE=Cmpd 192, AutoMSn(547.2467), 15.1 min
RTINSECONDS=904.405
SCANS=MS: 887 MSMS: 890
PEPMASS=547.24666	20112
CHARGE=3+
435.75776	101	
475.54286	115	
483.22005	104	
489.22781	121	
523.24727	140	
537.25832	111	
544.25990	126	
556.26262	106	
612.28044	451	1+
621.78229	106	
650.29700	150	
670.30296	207	
691.31485	134	
701.31948	123	
706.29784	128	
712.82149	401	1+
728.34340	150	
840.40689	115	
1098.50432	444	1+
1356.62004	1778	1+
END IONS

###FS:    #m/z: 528.58547 #charge   3
###MaxRes:#m/z:  0.00000 #charge-128
###MS: 891
###MSMS: 892
BEGIN IONS
TITLE=Cmpd 193, AutoMSn(528.5855), 15.1 min
RTINSECONDS=907.434
SCANS=MS: 891 MSMS: 892
PEPMASS=528.58547	76569
CHARGE=3+
312.18154	443	
441.21799	695	1+
449.23976	500	
456.55632	275	
456.88234	373	
464.01100	279	
467.23687	242	
470.21502	490	
470.88226	261	
472.53934	321	1+
479.55978	276	
479.88049	233	
503.90730	510	1+
504.23678	635	1+
504.57144	618	
517.21169	426	1+
518.58432	301	
522.90771	664	1+
523.24374	457	1+
523.57546	379	
527.25544	987	1+
528.58008	587	
528.91597	377	
532.27200	398	
535.76300	661	
538.23836	240	
555.26215	2967	1+
566.23813	490	1+
593.27913	355	
604.78450	240	
613.26773	494	1+
620.77951	271	
634.26661	366	1+
641.28234	1202	1+
668.30876	1828	1+
669.79559	749	
691.33051	333	
718.82792	237	
719.31928	280	
782.38540	1215	1+
942.41948	1243	1+
1242.56321	1416	1+
1282.56719	2662	1+
1292.63053	1465	1+
1299.58590	15776	1+
1324.58858	1456	1+
1367.60982	6709	1+
1382.64278	1198	1+
1398.65668	5343	1+
END IONS

###FS:    #m/z: 792.37271 #charge   2
###MaxRes:#m/z:  0.00000 #charge-128
###MS: 891
###MSMS: 893
BEGIN IONS
TITLE=Cmpd 194, AutoMSn(792.3727), 15.1 min
RTINSECONDS=907.935
SCANS=MS: 891 MSMS: 893
PEPMASS=792.37271	8183
CHARGE=2+
478.20220	127	
517.24401	127	
647.30165	109	
661.29905	121	
792.88861	143	
1435.62160	704	1+
END IONS

###FS:    #m/z: 604.90878 #charge   3
###MaxRes:#m/z:  0.00000 #charge-128
###MS: 891
###MSMS: 894
BEGIN IONS
TITLE=Cmpd 195, AutoMSn(604.9088), 15.1 min
RTINSECONDS=908.436
SCANS=MS: 891 MSMS: 894
PEPMASS=604.90878	6370
CHARGE=3+
335.13908	163	
369.63785	293	
463.21437	141	
578.23012	648	1+
602.82243	335	
603.31788	186	
616.23364	109	
738.26292	830	1+
745.28684	138	
747.28353	229	
784.30183	107	
802.29637	557	1+
810.82403	124	
897.41475	143	
898.29180	385	
898.31077	439	1+
900.29773	136	
1068.39178	147	
1080.26350	124	
END IONS

###FS:    #m/z: 410.71075 #charge   2
###MaxRes:#m/z:  0.00000 #charge-128
###MS: 895
###MSMS: 896
BEGIN IONS
TITLE=Cmpd 196, AutoMSn(410.7107), 15.2 min
RTINSECONDS=911.465
SCANS=MS: 895 MSMS: 896
PEPMASS=410.71075	6992
CHARGE=2+
369.18337	369	
386.21126	1301	1+
412.22449	119	
438.21929	126	
489.22450	107	
526.20916	137	
541.34406	115	
543.24419	292	1+
546.22921	176	
550.97299	140	
560.25951	1997	1+
564.23185	106	
673.34072	348	
807.37456	108	
END IONS

###FS:    #m/z: 604.90673 #charge   3
###MaxRes:#m/z:  0.00000 #charge-128
###MS: 895
###MSMS: 897
BEGIN IONS
TITLE=Cmpd 197, AutoMSn(604.9067), 15.2 min
RTINSECONDS=911.966
SCANS=MS: 895 MSMS: 897
PEPMASS=604.90673	5917
CHARGE=3+
329.14153	112	
449.65385	396	
451.14904	114	
458.19958	102	
463.20746	143	
483.26264	101	
528.19225	129	
545.20403	121	
578.22898	395	1+
602.82600	249	
603.32880	349	1+
738.26423	741	1+
784.29671	261	1+
802.31541	692	1+
898.29106	597	1+
915.39192	200	
END IONS

###FS:    #m/z: 735.86450 #charge   2
###MaxRes:#m/z:  0.00000 #charge-128
###MS: 895
###MSMS: 898
BEGIN IONS
TITLE=Cmpd 198, AutoMSn(735.8645), 15.2 min
RTINSECONDS=912.467
SCANS=MS: 895 MSMS: 898
PEPMASS=735.86450	4333
CHARGE=2+
1470.72222	984	1+
END IONS

###FS:    #m/z: 409.89725 #charge   2
###MaxRes:#m/z:  0.00000 #charge-128
###MS: 899
###MSMS: 900
BEGIN IONS
TITLE=Cmpd 199, AutoMSn(409.8972), 15.3 min
RTINSECONDS=915.499
SCANS=MS: 899 MSMS: 900
PEPMASS=409.89725	16447
CHARGE=2+
324.11255	103	
352.16013	209	
369.18490	656	1+
386.21242	1949	1+
402.19809	124	
404.15844	115	
421.18372	278	
542.24776	173	
543.23691	557	1+
546.25022	119	
550.97509	233	
560.25926	3666	1+
570.22023	221	
673.34191	908	1+
END IONS

###FS:    #m/z: 1075.43706 #charge-128
###MaxRes:#m/z:  0.00000 #charge-128
###MS: 899
###MSMS: 901
BEGIN IONS
TITLE=Cmpd 200, AutoMSn(1075.4371), 15.3 min
RTINSECONDS=916
SCANS=MS: 899 MSMS: 901
PEPMASS=1075.43706	5811

1075.08291	272	
1075.47096	106	
1075.76610	151	
1076.12231	143	
1076.42505	125	
END IONS

###FS:    #m/z: 735.86417 #charge   2
###MaxRes:#m/z:  0.00000 #charge-128
###MS: 899
###MSMS: 902
BEGIN IONS
TITLE=Cmpd 201, AutoMSn(735.8642), 15.3 min
RTINSECONDS=916.501
SCANS=MS: 899 MSMS: 902
PEPMASS=735.86417	5799
CHARGE=2+
726.87856	110	
729.59272	164	
729.69101	181	
1470.71614	843	1+
END IONS

###FS:    #m/z: 410.70974 #charge   2
###MaxRes:#m/z:  0.00000 #charge-128
###MS: 903
###MSMS: 904
BEGIN IONS
TITLE=Cmpd 202, AutoMSn(410.7097), 15.3 min
RTINSECONDS=919.532
SCANS=MS: 903 MSMS: 904
PEPMASS=410.70974	19726
CHARGE=2+
352.16461	170	
361.20243	112	
368.19466	146	
369.18443	682	
371.20129	154	
376.58892	751	
386.20985	2352	1+
423.19310	140	
428.23419	140	
449.25382	483	
455.22684	103	
459.25252	180	
469.22044	111	
526.21423	235	
543.23551	571	1+
546.22973	153	
550.01890	361	
550.11427	278	
550.97213	807	
560.25962	4227	1+
612.30250	128	
673.33901	1000	1+
END IONS

###FS:    #m/z: 384.53471 #charge   3
###MaxRes:#m/z:  0.00000 #charge-128
###MS: 903
###MSMS: 905
BEGIN IONS
TITLE=Cmpd 203, AutoMSn(384.5347), 15.3 min
RTINSECONDS=920.034
SCANS=MS: 903 MSMS: 905
PEPMASS=384.53471	12031
CHARGE=3+
317.67414	112	
318.12574	233	
335.14723	1012	1+
371.19877	107	
376.59777	113	
386.69169	105	
389.26012	112	
408.18808	132	
410.24497	296	1+
426.19405	102	
428.20970	230	
431.21409	250	1+
448.23352	3335	1+
455.29769	942	
458.22396	159	
486.27742	105	
501.27727	110	
503.76346	122	
511.25274	115	
539.28442	365	
542.30947	109	
564.42341	200	
576.32577	457	1+
599.28399	127	
616.31607	188	
633.34733	2748	1+
646.33088	226	
744.37783	939	1+
762.39192	1328	1+
873.42856	1511	1+
891.43244	1038	1+
END IONS

###FS:    #m/z: 446.22154 #charge   2
###MaxRes:#m/z:  0.00000 #charge-128
###MS: 903
###MSMS: 906
BEGIN IONS
TITLE=Cmpd 204, AutoMSn(446.2215), 15.3 min
RTINSECONDS=920.534
SCANS=MS: 903 MSMS: 906
PEPMASS=446.22154	8932
CHARGE=2+
401.27829	365	
532.30946	127	
544.29080	109	
596.22845	135	
840.54811	141	
END IONS

###FS:    #m/z: 384.53544 #charge   3
###MaxRes:#m/z:  0.00000 #charge-128
###MS: 907
###MSMS: 908
BEGIN IONS
TITLE=Cmpd 205, AutoMSn(384.5354), 15.4 min
RTINSECONDS=923.561
SCANS=MS: 907 MSMS: 908
PEPMASS=384.53544	15989
CHARGE=3+
335.14792	1182	1+
382.21223	220	
388.20215	136	
389.25468	117	
395.78083	120	
408.21087	105	
410.25514	466	1+
426.20004	169	
428.22162	127	
431.20253	160	
447.22284	192	
448.23202	2907	1+
455.29582	1393	
474.17588	104	
477.25404	215	1+
483.19511	108	
503.24958	148	
512.30688	144	
539.26888	228	
576.32355	306	
599.28862	125	
616.34379	171	
633.35132	3173	1+
641.77908	136	
643.33736	102	
712.44691	126	
726.36511	112	
744.37631	174	
762.39001	1012	1+
873.41799	1490	1+
891.43423	1000	1+
END IONS

###FS:    #m/z: 446.22107 #charge   2
###MaxRes:#m/z:  0.00000 #charge-128
###MS: 907
###MSMS: 909
BEGIN IONS
TITLE=Cmpd 206, AutoMSn(446.2211), 15.4 min
RTINSECONDS=924.062
SCANS=MS: 907 MSMS: 909
PEPMASS=446.22107	10700
CHARGE=2+
333.50882	101	
401.28763	258	
424.21486	193	
532.30987	126	
586.31859	247	
684.41392	111	
END IONS

###FS:    #m/z: 576.29746 #charge   2
###MaxRes:#m/z:  0.00000 #charge-128
###MS: 907
###MSMS: 910
BEGIN IONS
TITLE=Cmpd 207, AutoMSn(576.2975), 15.4 min
RTINSECONDS=924.563
SCANS=MS: 907 MSMS: 910
PEPMASS=576.29746	9410
CHARGE=2+
390.20257	135	
400.18150	132	
437.21706	173	
503.26431	105	
532.31713	165	
573.39479	149	
576.29165	338	
576.79706	168	
633.34228	275	
635.33435	134	
762.38444	411	1+
891.43723	1183	1+
END IONS

###FS:    #m/z: 610.78522 #charge   2
###MaxRes:#m/z:  0.00000 #charge-128
###MS: 911
###MSMS: 912
BEGIN IONS
TITLE=Cmpd 208, AutoMSn(610.7852), 15.5 min
RTINSECONDS=927.589
SCANS=MS: 911 MSMS: 912
PEPMASS=610.78522	11074
CHARGE=2+
359.15474	197	
360.20540	168	
369.13904	136	
444.18186	100	
474.21714	110	
489.23853	632	1+
578.29550	154	
602.32015	727	1+
715.33854	109	
720.36023	109	
733.36697	687	1+
862.40265	632	1+
972.46459	325	1+
973.44546	147	
990.46273	493	1+
1000.89980	164	
END IONS

###FS:    #m/z: 384.53553 #charge   3
###MaxRes:#m/z:  0.00000 #charge-128
###MS: 911
###MSMS: 913
BEGIN IONS
TITLE=Cmpd 209, AutoMSn(384.5355), 15.5 min
RTINSECONDS=928.091
SCANS=MS: 911 MSMS: 913
PEPMASS=384.53553	10518
CHARGE=3+
317.17768	234	
335.15234	461	
386.20747	134	
388.18293	112	
395.76708	124	
411.26983	254	
428.70429	113	
431.20966	118	
446.22455	358	
448.23511	1234	1+
455.29768	498	
473.26301	181	
478.27955	145	
486.29534	117	
503.25442	172	
511.30311	215	1+
539.27734	109	
576.32759	368	1+
585.37541	141	
616.33056	209	
633.35009	1469	1+
642.89012	104	
690.39471	186	
699.15881	301	
699.26975	164	
744.39530	405	1+
762.39564	736	1+
873.42325	795	1+
876.41474	281	1+
891.41721	347	1+
END IONS

###FS:    #m/z: 476.23808 #charge   2
###MaxRes:#m/z:  0.00000 #charge-128
###MS: 911
###MSMS: 914
BEGIN IONS
TITLE=Cmpd 210, AutoMSn(476.2381), 15.5 min
RTINSECONDS=928.592
SCANS=MS: 911 MSMS: 914
PEPMASS=476.23808	6141
CHARGE=2+
331.17806	108	
411.26783	115	
433.20970	478	
453.26450	113	
467.21977	101	
637.29767	230	
661.34394	119	
694.33350	295	1+
751.34412	1763	1+
END IONS

###FS:    #m/z: 556.25794 #charge   2
###MaxRes:#m/z:  0.00000 #charge-128
###MS: 915
###MSMS: 916
BEGIN IONS
TITLE=Cmpd 211, AutoMSn(556.2579), 15.5 min
RTINSECONDS=931.613
SCANS=MS: 915 MSMS: 916
PEPMASS=556.25794	7765
CHARGE=2+
328.15486	136	
335.15332	189	
374.21743	116	
429.20234	103	
458.69928	181	
464.19944	173	
484.88618	117	
616.34123	246	
622.26507	343	1+
693.29142	164	
745.40111	170	
750.31590	893	1+
861.37674	356	
908.43671	250	
918.40855	220	
END IONS

###FS:    #m/z: 596.95460 #charge   3
###MaxRes:#m/z:  0.00000 #charge-128
###MS: 915
###MSMS: 917
BEGIN IONS
TITLE=Cmpd 212, AutoMSn(596.9546), 15.5 min
RTINSECONDS=932.114
SCANS=MS: 915 MSMS: 917
PEPMASS=596.95460	7918
CHARGE=3+
401.18198	134	
596.94132	385	1+
597.28785	393	
597.62437	159	
597.79323	120	
602.26861	103	
605.72598	156	
729.33030	107	
END IONS

###FS:    #m/z: 476.23815 #charge   2
###MaxRes:#m/z:  0.00000 #charge-128
###MS: 915
###MSMS: 918
BEGIN IONS
TITLE=Cmpd 213, AutoMSn(476.2381), 15.5 min
RTINSECONDS=932.615
SCANS=MS: 915 MSMS: 918
PEPMASS=476.23815	7056
CHARGE=2+
433.21870	469	1+
480.25230	124	
563.27774	139	
580.28524	142	
590.24602	101	
643.30578	116	
694.32802	109	
735.34426	110	
751.35322	1768	1+
END IONS

###FS:    #m/z: 556.25299 #charge   2
###MaxRes:#m/z:  0.00000 #charge-128
###MS: 919
###MSMS: 920
BEGIN IONS
TITLE=Cmpd 214, AutoMSn(556.2530), 15.6 min
RTINSECONDS=935.637
SCANS=MS: 919 MSMS: 920
PEPMASS=556.25299	12787
CHARGE=2+
335.14774	130	
426.20575	107	
447.15557	113	
458.69886	257	
464.19046	119	
565.22543	157	
622.25644	307	
630.49513	292	
693.30876	257	
750.31460	1302	1+
847.36275	109	
861.37997	265	
908.43368	276	
990.43055	365	1+
END IONS

###FS:    #m/z: 394.19641 #charge   1
###MaxRes:#m/z:  0.00000 #charge-128
###MS: 919
###MSMS: 921
BEGIN IONS
TITLE=Cmpd 215, AutoMSn(394.1964), 15.6 min
RTINSECONDS=936.138
SCANS=MS: 919 MSMS: 921
PEPMASS=394.19641	8761
CHARGE=1+
334.17073	133	
380.18251	246	1+
END IONS

###FS:    #m/z: 631.80106 #charge   2
###MaxRes:#m/z:  0.00000 #charge-128
###MS: 919
###MSMS: 922
BEGIN IONS
TITLE=Cmpd 216, AutoMSn(631.8011), 15.6 min
RTINSECONDS=936.639
SCANS=MS: 919 MSMS: 922
PEPMASS=631.80106	5495
CHARGE=2+
360.21418	116	
403.20241	138	
634.28393	338	1+
763.32335	103	
820.35873	420	1+
949.38338	237	
1063.49363	114	
END IONS

###FS:    #m/z: 523.28335 #charge   2
###MaxRes:#m/z:  0.00000 #charge-128
###MS: 923
###MSMS: 924
BEGIN IONS
TITLE=Cmpd 217, AutoMSn(523.2833), 15.7 min
RTINSECONDS=939.668
SCANS=MS: 923 MSMS: 924
PEPMASS=523.28335	21749
CHARGE=2+
359.16148	141	
376.19998	793	1+
378.69533	141	
386.21315	101	
413.21794	119	
430.05522	132	
430.13995	116	
456.21599	106	
457.73137	195	
475.48679	132	
489.28211	629	1+
514.93977	110	
521.25670	129	
555.28063	168	
573.28654	113	
589.30156	122	
590.32513	3285	1+
643.35273	203	
659.32133	136	
661.35963	2562	1+
669.91671	404	1+
671.36603	134	
740.40417	767	1+
741.37875	237	1+
751.36305	131	
756.39200	125	
758.41673	6545	1+
827.44442	1350	1+
829.42215	108	
845.44831	2739	1+
914.46768	108	
932.47177	1020	1+
942.45627	195	
END IONS

###FS:    #m/z: 394.19726 #charge   2
###MaxRes:#m/z:  0.00000 #charge-128
###MS: 923
###MSMS: 925
BEGIN IONS
TITLE=Cmpd 218, AutoMSn(394.1973), 15.7 min
RTINSECONDS=940.169
SCANS=MS: 923 MSMS: 925
PEPMASS=394.19726	13312
CHARGE=2+
343.23615	115	
351.17653	103	
382.21234	155	
394.32854	110	
398.21335	407	
408.21746	152	
465.22761	290	1+
481.25202	125	
495.26742	115	
538.24115	131	
592.27503	235	1+
END IONS

###FS:    #m/z: 556.25301 #charge   2
###MaxRes:#m/z:  0.00000 #charge-128
###MS: 923
###MSMS: 926
BEGIN IONS
TITLE=Cmpd 219, AutoMSn(556.2530), 15.7 min
RTINSECONDS=940.67
SCANS=MS: 923 MSMS: 926
PEPMASS=556.25301	12606
CHARGE=2+
335.15461	123	
431.21098	107	
459.19896	153	
464.22362	168	
495.71352	161	
516.26933	128	
547.21115	119	
551.27542	117	
554.29135	218	1+
572.18801	239	
622.24717	478	1+
693.29974	289	
750.32377	1369	1+
759.54603	109	
805.31923	123	
861.38412	508	1+
889.35759	102	
END IONS

###FS:    #m/z: 523.28623 #charge   2
###MaxRes:#m/z:  0.00000 #charge-128
###MS: 927
###MSMS: 928
BEGIN IONS
TITLE=Cmpd 220, AutoMSn(523.2862), 15.7 min
RTINSECONDS=943.7
SCANS=MS: 927 MSMS: 928
PEPMASS=523.28623	101224
CHARGE=2+
342.13856	262	
357.17577	222	
359.15682	282	
369.69871	219	
376.19704	1609	
378.70524	519	
405.21603	972	1+
472.24535	240	
489.27570	3453	1+
497.26436	195	
572.31052	459	1+
588.30755	204	
590.32380	10147	1+
643.35294	1012	1+
661.36062	8645	1+
671.34870	311	
740.40068	3053	1+
756.39555	798	1+
758.41552	27030	1+
827.43222	4802	1+
828.42452	248	
843.43492	278	
845.44648	10047	1+
914.46523	529	1+
932.47737	3542	1+
942.57829	410	
944.73962	260	
944.84515	304	
END IONS

###FS:    #m/z: 535.28909 #charge   3
###MaxRes:#m/z:  0.00000 #charge-128
###MS: 927
###MSMS: 929
BEGIN IONS
TITLE=Cmpd 221, AutoMSn(535.2891), 15.7 min
RTINSECONDS=944.201
SCANS=MS: 927 MSMS: 929
PEPMASS=535.28909	18965
CHARGE=3+
345.15247	123	
379.71539	189	
401.28254	341	
412.23454	130	
421.21595	135	
445.55863	132	
472.72823	227	
480.22758	236	
489.27042	216	
517.90957	148	
520.24666	146	
527.60735	132	
528.25159	229	
529.61601	508	
529.94808	225	
530.29036	186	
532.31079	1012	1+
533.60624	544	1+
534.27972	1644	
534.95299	1645	1+
535.28675	4911	1+
535.62425	2414	1+
566.32379	228	
590.32407	136	
623.83795	128	
645.41190	354	
660.77962	161	
705.34188	134	
716.33226	192	
716.33270	264	1+
756.39216	546	1+
760.43665	721	1+
774.42138	136	
827.40431	348	1+
844.40644	946	1+
888.52243	384	1+
941.42179	320	1+
956.48595	779	1+
1044.51602	463	1+
1068.56370	4968	1+
1072.51567	695	1+
1475.74764	853	1+
END IONS

###FS:    #m/z: 401.71952 #charge   2
###MaxRes:#m/z:  0.00000 #charge-128
###MS: 927
###MSMS: 930
BEGIN IONS
TITLE=Cmpd 222, AutoMSn(401.7195), 15.7 min
RTINSECONDS=944.702
SCANS=MS: 927 MSMS: 930
PEPMASS=401.71952	18322
CHARGE=2+
323.15418	154	
341.14329	214	
344.18952	269	
357.17259	267	1+
364.19578	214	1+
366.24574	162	
369.18832	330	
370.86237	302	
384.26568	165	
385.70071	176	
386.20739	1951	1+
393.74792	256	
398.21517	262	
401.28770	3308	1+
402.18561	171	
406.22455	978	1+
407.99660	221	
422.68787	151	
438.15783	154	
456.18304	511	1+
458.71730	174	
473.19318	343	1+
483.23041	312	1+
486.22962	394	1+
491.57266	248	
494.19973	177	
498.21792	627	1+
519.30507	192	
522.78155	208	
527.26480	256	1+
529.20935	190	
530.29448	214	
532.32469	1829	1+
540.03409	730	1+
546.24225	4925	1+
566.27176	498	1+
584.27503	1013	1+
588.22748	367	1+
592.28338	484	
600.30804	385	1+
645.27955	165	
645.40820	165	
659.33286	291	
699.30188	272	1+
716.31475	774	1+
END IONS

###FS:    #m/z: 523.28648 #charge   2
###MaxRes:#m/z:  0.00000 #charge-128
###MS: 931
###MSMS: 932
BEGIN IONS
TITLE=Cmpd 223, AutoMSn(523.2865), 15.8 min
RTINSECONDS=947.728
SCANS=MS: 931 MSMS: 932
PEPMASS=523.28648	171765
CHARGE=2+
339.16601	383	
357.17551	500	
359.16176	702	
369.70351	420	
376.19232	2575	1+
383.22693	320	
489.27816	4632	1+
572.30108	841	1+
588.30704	354	
590.32549	17279	1+
643.35250	1355	1+
659.35320	333	
661.36275	14511	1+
669.91399	411	
740.40347	5400	1+
741.39156	938	
756.40570	2729	1+
758.41656	44748	1+
809.41721	1966	1+
827.43995	8080	1+
845.44649	16825	1+
914.47791	445	
932.47623	7192	1+
942.46825	307	
END IONS

###FS:    #m/z: 562.76195 #charge   2
###MaxRes:#m/z:  0.00000 #charge-128
###MS: 931
###MSMS: 933
BEGIN IONS
TITLE=Cmpd 224, AutoMSn(562.7619), 15.8 min
RTINSECONDS=948.229
SCANS=MS: 931 MSMS: 933
PEPMASS=562.76195	16299
CHARGE=2+
343.17776	117	
371.13913	251	
409.21649	253	
427.68994	150	
485.22760	188	
486.16643	400	1+
506.23299	104	
523.26441	1320	1+
590.32721	115	
591.30631	249	1+
622.32977	1265	1+
655.34381	209	1+
690.42296	101	
720.32702	140	
737.35282	2537	1+
764.28615	111	
836.42875	687	1+
996.46036	242	
1106.50115	2008	1+
END IONS

###FS:    #m/z: 517.26233 #charge   2
###MaxRes:#m/z:  0.00000 #charge-128
###MS: 931
###MSMS: 934
BEGIN IONS
TITLE=Cmpd 225, AutoMSn(517.2623), 15.8 min
RTINSECONDS=948.731
SCANS=MS: 931 MSMS: 934
PEPMASS=517.26233	19023
CHARGE=2+
336.22213	103	
369.20307	110	
378.70093	303	1+
391.18179	347	
401.28744	112	
410.69902	159	
414.20880	248	
423.27945	101	
458.21740	104	
472.22369	105	
489.27097	120	
492.21178	120	
498.24294	146	
516.30191	100	
520.24450	112	
577.25899	2130	1+
586.31646	101	
590.31799	115	
627.25343	103	
661.37513	130	
671.24393	114	
688.28629	147	
706.29554	2484	1+
758.40286	136	
758.40884	272	1+
800.33947	111	
819.38175	3016	1+
828.88315	121	
830.04753	108	
932.46576	175	
END IONS

###FS:    #m/z: 497.92526 #charge   3
###MaxRes:#m/z:  0.00000 #charge-128
###MS: 935
###MSMS: 936
BEGIN IONS
TITLE=Cmpd 226, AutoMSn(497.9253), 15.9 min
RTINSECONDS=951.768
SCANS=MS: 935 MSMS: 936
PEPMASS=497.92526	13024
CHARGE=3+
401.28375	534	
407.99842	112	
419.01069	120	
441.22325	127	
459.91443	136	
473.23739	117	
484.31236	520	1+
487.28872	116	
493.27559	270	1+
497.92596	1301	
498.26494	692	1+
498.60561	229	
501.28237	125	
510.27708	156	
510.77958	125	
514.24116	145	
518.21289	128	
526.29161	113	
538.24679	180	
548.32076	580	
555.26766	531	1+
574.32067	170	
632.34336	158	
641.78542	226	
642.27068	131	
689.37016	168	
782.38020	173	
785.34489	353	
794.69994	168	
814.31970	220	1+
831.38387	215	1+
917.44411	460	1+
1299.58995	1900	1+
END IONS

###FS:    #m/z: 562.76330 #charge   2
###MaxRes:#m/z:  0.00000 #charge-128
###MS: 935
###MSMS: 937
BEGIN IONS
TITLE=Cmpd 227, AutoMSn(562.7633), 15.9 min
RTINSECONDS=952.269
SCANS=MS: 935 MSMS: 937
PEPMASS=562.76330	14781
CHARGE=2+
343.15721	131	
371.14866	174	
409.23005	134	
423.08390	114	
427.69773	141	
457.25827	102	
458.19699	150	
473.21741	132	
479.22410	103	
485.19522	328	1+
506.11655	208	
523.25729	929	1+
569.25562	229	
569.35668	184	
574.27980	136	
591.30573	173	
619.21101	105	
622.32945	1066	1+
737.35491	1627	1+
742.30538	116	
802.40415	109	
836.42672	1214	1+
996.49284	115	
1106.51523	1375	1+
END IONS

###FS:    #m/z: 517.26251 #charge   2
###MaxRes:#m/z:  0.00000 #charge-128
###MS: 935
###MSMS: 938
BEGIN IONS
TITLE=Cmpd 228, AutoMSn(517.2625), 15.9 min
RTINSECONDS=952.77
SCANS=MS: 935 MSMS: 938
PEPMASS=517.26251	16880
CHARGE=2+
376.19898	114	
410.23022	107	
420.21442	101	
449.23959	237	
458.28248	121	
489.26453	101	
502.23542	103	
565.24180	117	
577.25861	1642	1+
590.33656	113	
633.33056	145	
688.28295	271	
706.30210	1705	1+
758.41998	124	
817.35106	114	
819.38360	2228	1+
828.86865	140	
829.02520	392	1+
829.12562	238	
932.45196	105	
1031.52203	444	1+
END IONS

###FS:    #m/z: 773.65681 #charge   3
###MaxRes:#m/z:  0.00000 #charge-128
###MS: 939
###MSMS: 940
BEGIN IONS
TITLE=Cmpd 229, AutoMSn(773.6568), 15.9 min
RTINSECONDS=955.798
SCANS=MS: 939 MSMS: 940
PEPMASS=773.65681	12810
CHARGE=3+
488.23512	230	
589.27713	140	
648.29831	170	
763.30855	458	
770.32731	164	
778.36944	125	
865.84326	106	
921.38000	146	
923.36431	102	
1060.40719	144	
END IONS

###FS:    #m/z: 497.92295 #charge   3
###MaxRes:#m/z:  0.00000 #charge-128
###MS: 939
###MSMS: 941
BEGIN IONS
TITLE=Cmpd 230, AutoMSn(497.9230), 15.9 min
RTINSECONDS=956.299
SCANS=MS: 939 MSMS: 941
PEPMASS=497.92295	11870
CHARGE=3+
356.71992	107	
376.16177	114	
401.29472	178	
442.74946	114	
453.58148	117	
458.72333	122	
474.18513	104	
485.31280	127	
490.23256	119	
493.76794	150	
497.92436	471	
498.25561	446	1+
498.98731	146	
510.28439	200	
548.32471	276	
555.26112	475	
588.79440	140	
592.31901	108	
598.38015	119	
622.82127	104	
631.83454	129	
632.33212	159	
641.78645	104	
785.35700	211	
794.69696	116	
942.42427	112	
992.48970	421	1+
1299.60278	1491	1+
END IONS

###FS:    #m/z: 562.76315 #charge   2
###MaxRes:#m/z:  0.00000 #charge-128
###MS: 939
###MSMS: 942
BEGIN IONS
TITLE=Cmpd 231, AutoMSn(562.7632), 15.9 min
RTINSECONDS=956.8
SCANS=MS: 939 MSMS: 942
PEPMASS=562.76315	10979
CHARGE=2+
463.72719	114	
470.29969	106	
472.21578	243	1+
487.17018	101	
506.11121	129	
523.25584	370	1+
545.23316	128	
553.76118	397	
554.26431	478	1+
573.78906	103	
606.30355	114	
622.33349	393	
737.35799	703	1+
767.42728	284	
836.42539	542	1+
996.44843	165	
END IONS

###FS:    #m/z: 553.28103 #charge   3
###MaxRes:#m/z:  0.00000 #charge-128
###MS: 943
###MSMS: 944
BEGIN IONS
TITLE=Cmpd 232, AutoMSn(553.2810), 16.0 min
RTINSECONDS=959.818
SCANS=MS: 943 MSMS: 944
PEPMASS=553.28103	8426
CHARGE=3+
337.65718	307	
348.21007	196	
379.71248	200	
383.72864	144	
386.20900	1021	1+
398.19867	149	
418.24844	268	
426.23374	290	1+
452.20121	120	
499.29793	185	
509.22060	124	
514.26307	310	
521.29175	144	
527.24611	225	
545.25494	133	
551.27978	221	
552.76540	163	
555.27223	476	1+
571.31636	1092	1+
590.31602	181	
672.36751	235	
674.30475	1255	1+
680.99502	485	
695.41908	535	1+
722.34577	218	
722.84920	191	
750.33655	145	
758.42755	438	1+
766.46746	213	
805.34390	252	
845.45313	130	
853.48422	222	
853.50774	266	1+
892.39205	286	1+
928.46625	292	1+
END IONS

###FS:    #m/z: 773.65742 #charge   3
###MaxRes:#m/z:  0.00000 #charge-128
###MS: 943
###MSMS: 945
BEGIN IONS
TITLE=Cmpd 233, AutoMSn(773.6574), 16.0 min
RTINSECONDS=960.319
SCANS=MS: 943 MSMS: 945
PEPMASS=773.65742	10013
CHARGE=3+
476.19526	138	
488.23791	225	
571.23601	128	
648.29220	170	
699.77952	111	
763.28794	179	
769.84575	101	
921.37581	131	
1060.41378	114	
1555.75663	624	1+
END IONS

###FS:    #m/z: 454.22386 #charge   2
###MaxRes:#m/z:  0.00000 #charge-128
###MS: 943
###MSMS: 946
BEGIN IONS
TITLE=Cmpd 234, AutoMSn(454.2239), 16.0 min
RTINSECONDS=960.82
SCANS=MS: 943 MSMS: 946
PEPMASS=454.22386	6966
CHARGE=2+
333.67283	106	
351.18102	100	
359.19829	100	
371.22744	114	
372.14602	156	
384.13505	108	
387.19730	314	1+
390.15103	166	
400.16143	202	
405.20881	249	
421.18734	113	
472.28576	160	
500.28151	160	
532.32132	123	
547.23671	125	
548.26069	273	1+
646.30872	150	
660.30817	182	
678.32462	125	
END IONS

###FS:    #m/z: 778.37838 #charge   2
###MaxRes:#m/z:  0.00000 #charge-128
###MS: 947
###MSMS: 948
BEGIN IONS
TITLE=Cmpd 235, AutoMSn(778.3784), 16.1 min
RTINSECONDS=963.837
SCANS=MS: 947 MSMS: 948
PEPMASS=778.37838	19890
CHARGE=2+
442.76267	156	
514.31160	100	
557.28000	123	
573.26913	107	
655.81657	267	1+
698.84292	257	
699.33363	130	
719.85359	169	
779.57321	112	
1296.61615	1947	1+
1408.64197	479	1+
1481.70815	2634	1+
1555.75146	1935	1+
END IONS

###FS:    #m/z: 690.80408 #charge   2
###MaxRes:#m/z:  0.00000 #charge-128
###MS: 947
###MSMS: 949
BEGIN IONS
TITLE=Cmpd 236, AutoMSn(690.8041), 16.1 min
RTINSECONDS=964.338
SCANS=MS: 947 MSMS: 949
PEPMASS=690.80408	18437
CHARGE=2+
308.18452	177	
344.17741	245	
361.15344	291	
389.14325	158	
458.17629	125	
476.18159	268	
561.26178	230	
589.26390	286	1+
602.27104	136	
637.78563	196	
641.27081	134	
649.28239	175	
688.41570	139	
689.81916	332	1+
690.56140	195	
691.05743	215	
691.30822	339	1+
718.64257	196	
724.30918	520	1+
724.65028	412	
724.97909	247	
762.00107	279	1+
773.84131	272	
774.33587	131	
800.36201	143	
801.02416	134	
824.38117	175	
824.87562	143	
853.36355	144	
853.69568	1287	1+
854.02197	1674	1+
854.36324	1386	1+
1085.93598	140	
1088.50684	1863	1+
1361.60304	605	1+
END IONS

###FS:    #m/z: 519.25592 #charge   3
###MaxRes:#m/z:  0.00000 #charge-128
###MS: 947
###MSMS: 950
BEGIN IONS
TITLE=Cmpd 237, AutoMSn(519.2559), 16.1 min
RTINSECONDS=964.839
SCANS=MS: 947 MSMS: 950
PEPMASS=519.25592	7638
CHARGE=3+
353.17610	136	
384.69390	139	
405.21051	152	
410.19492	143	
441.24909	160	
442.75677	358	
476.24755	139	
479.24809	153	
489.27277	294	
503.24749	144	
504.25844	472	1+
514.27097	295	1+
517.26239	825	1+
519.90286	143	
523.28185	314	
527.27235	336	
527.78554	217	
555.27456	161	
564.77927	209	
577.25366	542	1+
590.33027	352	
591.79515	223	
592.29482	190	
613.31112	195	
621.81140	958	1+
648.31453	861	1+
661.35658	304	
706.30776	427	1+
745.31997	166	
758.41593	2546	1+
819.37727	730	1+
827.45220	2359	1+
845.44433	156	
845.44917	1097	1+
932.46474	180	
942.58720	170	
1243.60338	809	1+
1296.61751	1692	1+
1310.63366	788	1+
1352.64753	888	1+
1370.67254	796	1+
END IONS

###FS:    #m/z: 690.55166 #charge   2
###MaxRes:#m/z:  0.00000 #charge-128
###MS: 951
###MSMS: 952
BEGIN IONS
TITLE=Cmpd 238, AutoMSn(690.5517), 16.1 min
RTINSECONDS=967.864
SCANS=MS: 951 MSMS: 952
PEPMASS=690.55166	34948
CHARGE=2+
308.18238	335	
361.15683	200	
389.14962	354	
476.18897	307	
490.18607	150	
561.26420	168	
571.24555	208	
589.25792	423	1+
602.27310	181	
637.80544	226	
638.27392	149	
640.77921	400	
641.04139	241	1+
648.94317	302	1+
665.53479	189	
681.30735	613	1+
681.82562	164	
689.38023	143	
690.56129	174	
690.81925	145	
691.04085	258	
724.30696	909	1+
724.64959	856	1+
724.97278	603	
745.34264	137	
745.82544	155	
752.28970	208	
762.00131	255	1+
762.33508	197	
800.35236	363	
801.01598	397	
824.36854	379	1+
853.68385	1628	1+
854.02349	1804	1+
854.36274	1003	1+
1085.94608	184	
1088.50557	2531	1+
1370.59984	369	1+
END IONS

###FS:    #m/z: 778.37752 #charge   2
###MaxRes:#m/z:  0.00000 #charge-128
###MS: 951
###MSMS: 953
BEGIN IONS
TITLE=Cmpd 239, AutoMSn(778.3775), 16.1 min
RTINSECONDS=968.365
SCANS=MS: 951 MSMS: 953
PEPMASS=778.37752	32787
CHARGE=2+
405.23243	105	
442.74467	124	
514.29808	130	
527.27240	215	
572.77042	108	
592.29595	138	
613.79791	120	
641.81157	110	
648.30960	130	
655.81752	320	
656.31721	129	
677.81778	510	1+
704.83189	275	
705.32789	127	
706.16568	104	
720.36228	131	
733.84736	192	
738.41151	144	
741.38175	353	
744.53089	120	
770.37199	147	
1296.62406	3258	1+
1395.65882	356	1+
1482.69875	3703	1+
1555.74675	2534	1+
END IONS

###FS:    #m/z: 464.90054 #charge   2
###MaxRes:#m/z:  0.00000 #charge-128
###MS: 951
###MSMS: 954
BEGIN IONS
TITLE=Cmpd 240, AutoMSn(464.9005), 16.1 min
RTINSECONDS=968.866
SCANS=MS: 951 MSMS: 954
PEPMASS=464.90054	16576
CHARGE=2+
318.17044	146	
344.68002	103	
353.19345	425	
371.20250	652	
399.71287	287	
402.24141	115	
410.21318	160	
427.24313	832	1+
448.24160	142	
455.24042	609	1+
466.27754	190	
468.24049	106	
480.25063	109	
484.28619	102	
514.26256	184	
523.30205	110	
541.30351	981	1+
549.02656	554	1+
565.29717	101	
566.26808	271	1+
631.35313	180	
670.36515	585	1+
688.37672	2256	1+
781.38994	114	
799.41281	1120	1+
END IONS

###FS:    #m/z: 377.21677 #charge   1
###MaxRes:#m/z:  0.00000 #charge-128
###MS: 955
###MSMS: 956
BEGIN IONS
TITLE=Cmpd 241, AutoMSn(377.2168), 16.2 min
RTINSECONDS=971.892
SCANS=MS: 955 MSMS: 956
PEPMASS=377.21677	21448
CHARGE=1+
376.21052	106	
END IONS

###FS:    #m/z: 778.37959 #charge   2
###MaxRes:#m/z:  0.00000 #charge-128
###MS: 955
###MSMS: 957
BEGIN IONS
TITLE=Cmpd 242, AutoMSn(778.3796), 16.2 min
RTINSECONDS=972.393
SCANS=MS: 955 MSMS: 957
PEPMASS=778.37959	29732
CHARGE=2+
497.26554	152	
514.31439	140	
527.26779	205	
532.25292	112	
591.79902	216	
592.28913	188	
628.32290	131	
641.79528	137	
648.30054	150	
648.80771	744	
649.31262	704	1+
655.80689	152	
656.34141	156	
677.82400	304	
698.82513	281	
699.32642	114	
701.39072	116	
705.33254	310	
777.88629	963	1+
1481.69861	3279	1+
1555.74974	2538	1+
END IONS

###FS:    #m/z: 502.61810 #charge   3
###MaxRes:#m/z:  0.00000 #charge-128
###MS: 955
###MSMS: 958
BEGIN IONS
TITLE=Cmpd 243, AutoMSn(502.6181), 16.2 min
RTINSECONDS=972.894
SCANS=MS: 955 MSMS: 958
PEPMASS=502.61810	19875
CHARGE=3+
359.15770	117	
401.28530	204	
434.53627	100	
466.73032	146	
477.23828	144	
484.25903	117	
486.26185	121	
490.18993	107	
494.26596	126	
496.22997	115	
497.24860	241	1+
497.93014	274	
500.26366	147	
502.30263	103	
555.26069	424	1+
1299.56680	692	1+
END IONS

###FS:    #m/z: 377.46664 #charge   2
###MaxRes:#m/z:  0.00000 #charge-128
###MS: 959
###MSMS: 960
BEGIN IONS
TITLE=Cmpd 244, AutoMSn(377.4666), 16.3 min
RTINSECONDS=975.911
SCANS=MS: 959 MSMS: 960
PEPMASS=377.46664	45226
CHARGE=2+
363.14631	124	
375.27770	129	
376.20908	143	
378.24786	226	
379.66809	101	
380.26757	233	
401.28742	244	
453.21880	107	
555.29083	221	
END IONS

###FS:    #m/z: 501.94275 #charge   3
###MaxRes:#m/z:  0.00000 #charge-128
###MS: 959
###MSMS: 961
BEGIN IONS
TITLE=Cmpd 245, AutoMSn(501.9428), 16.3 min
RTINSECONDS=976.412
SCANS=MS: 959 MSMS: 961
PEPMASS=501.94275	38310
CHARGE=3+
381.14952	163	
401.28822	341	
416.16543	135	
423.20219	140	
430.56011	104	
434.23658	104	
437.19576	113	
452.20105	104	
460.76042	100	
464.20968	135	
485.24710	104	
493.74778	290	1+
498.24723	142	
501.27177	213	1+
504.29700	115	
505.79614	181	
506.30968	118	
506.92167	160	
554.28207	271	1+
574.29540	107	
641.82535	100	
685.83902	119	
942.41738	189	
1299.57401	661	1+
END IONS

###FS:    #m/z: 542.90652 #charge   3
###MaxRes:#m/z:  0.00000 #charge-128
###MS: 959
###MSMS: 962
BEGIN IONS
TITLE=Cmpd 246, AutoMSn(542.9065), 16.3 min
RTINSECONDS=976.913
SCANS=MS: 959 MSMS: 962
PEPMASS=542.90652	16545
CHARGE=3+
335.14236	276	
343.16053	221	
369.19629	1061	1+
381.14287	249	1+
395.76527	212	
407.24742	216	
444.91291	443	
448.21558	221	
452.22784	288	1+
468.24341	403	1+
487.26586	196	
491.21558	190	
492.27816	225	
500.25477	453	1+
500.60732	193	
502.62047	1718	1+
502.94690	1937	1+
503.28763	2044	1+
505.23115	395	1+
506.59139	257	1+
507.27040	341	1+
507.94731	475	
510.61724	228	
512.25381	268	1+
519.28421	287	1+
525.27369	1363	1+
531.55817	227	
532.92348	311	1+
534.25604	349	1+
537.24233	273	1+
537.94623	289	1+
540.28940	744	1+
542.61511	221	
546.27506	581	1+
546.60913	187	
570.81263	372	
577.28710	194	
579.27824	210	
585.31563	292	1+
592.24789	266	
610.29194	248	1+
611.80598	205	1+
628.37086	216	
646.78925	322	
647.27894	499	1+
667.29980	472	1+
677.29598	201	
684.86911	283	1+
685.32879	801	1+
694.31460	405	1+
760.24582	250	1+
799.36976	267	
801.37231	224	
927.55221	294	1+
937.45234	421	1+
959.38184	191	
959.40858	844	1+
969.55485	275	1+
1016.42054	2178	1+
1179.47321	2847	1+
1349.58805	3687	1+
END IONS

###FS:    #m/z: 377.46691 #charge   2
###MaxRes:#m/z:  0.00000 #charge-128
###MS: 963
###MSMS: 964
BEGIN IONS
TITLE=Cmpd 247, AutoMSn(377.4669), 16.3 min
RTINSECONDS=979.93
SCANS=MS: 963 MSMS: 964
PEPMASS=377.46691	42586
CHARGE=2+
360.18701	104	
381.15623	221	
398.21754	157	
401.28529	366	
END IONS

###FS:    #m/z: 502.61734 #charge   3
###MaxRes:#m/z:  0.00000 #charge-128
###MS: 963
###MSMS: 965
BEGIN IONS
TITLE=Cmpd 248, AutoMSn(502.6173), 16.3 min
RTINSECONDS=980.431
SCANS=MS: 963 MSMS: 965
PEPMASS=502.61734	35399
CHARGE=3+
340.17334	100	
401.28455	169	
421.19069	101	
427.21815	101	
435.20805	102	
468.40779	100	
472.84049	100	
485.31824	102	
497.91447	149	
498.27245	199	
498.57848	130	
499.27034	597	1+
532.32496	187	
555.26478	185	
559.78147	117	
650.28749	180	
1300.54714	639	1+
END IONS

###FS:    #m/z: 542.90788 #charge   3
###MaxRes:#m/z:  0.00000 #charge-128
###MS: 963
###MSMS: 966
BEGIN IONS
TITLE=Cmpd 249, AutoMSn(542.9079), 16.3 min
RTINSECONDS=980.933
SCANS=MS: 963 MSMS: 966
PEPMASS=542.90788	16015
CHARGE=3+
335.14079	330	
369.20115	640	
448.21415	323	1+
458.26068	288	1+
468.27084	203	
484.78457	147	
502.94999	649	1+
503.28906	429	
503.62558	531	
507.26364	326	1+
514.26008	189	
520.28993	535	
523.22513	149	
525.28554	1046	1+
531.55034	178	
533.92944	386	
539.24506	294	
540.27533	1231	1+
546.27578	391	
562.28552	370	1+
570.82103	337	
571.31678	355	
576.29174	242	1+
579.27444	170	
586.32586	167	
646.78363	186	
680.30177	161	
680.84887	157	
685.32818	271	
701.32872	155	
758.38937	337	1+
761.82606	426	
762.32774	241	
774.42311	299	1+
937.43050	214	1+
959.40516	546	1+
961.43923	274	1+
981.50993	320	1+
1016.41208	188	
1016.42682	1653	1+
1084.53172	942	1+
1179.48818	2124	1+
1349.59001	2405	1+
END IONS

###FS:    #m/z: 523.77974 #charge   2
###MaxRes:#m/z:  0.00000 #charge-128
###MS: 967
###MSMS: 968
BEGIN IONS
TITLE=Cmpd 250, AutoMSn(523.7797), 16.4 min
RTINSECONDS=983.95
SCANS=MS: 967 MSMS: 968
PEPMASS=523.77974	31397
CHARGE=2+
360.14157	140	
366.14410	121	
371.20152	343	1+
377.17448	1678	1+
379.71394	670	
405.70622	126	
414.21446	483	1+
423.23060	196	
440.19568	130	
480.21075	251	
490.25404	753	1+
508.23283	118	
520.28180	173	
522.30362	145	
535.74910	118	
539.27322	144	
557.28043	186	
579.28891	132	
585.26601	117	
590.31212	397	
591.30901	2010	1+
644.33473	248	1+
649.30649	266	1+
661.36524	212	
662.34695	1934	1+
672.32315	126	
695.33118	114	
699.35204	143	
756.42492	138	
758.41173	594	
759.39697	6052	1+
768.53654	192	
828.42286	1483	1+
845.42339	182	
846.42838	2808	1+
932.47418	114	
933.46532	1511	1+
END IONS

###FS:    #m/z: 611.79410 #charge   2
###MaxRes:#m/z:  0.00000 #charge-128
###MS: 967
###MSMS: 969
BEGIN IONS
TITLE=Cmpd 251, AutoMSn(611.7941), 16.4 min
RTINSECONDS=984.452
SCANS=MS: 967 MSMS: 969
PEPMASS=611.79410	11038
CHARGE=2+
339.16322	120	
364.14840	100	
369.19046	301	
411.20755	101	
468.26258	135	
496.23967	112	
525.28546	258	
553.28943	101	
569.29822	138	
590.30061	104	
609.83478	121	
610.33279	121	
618.30249	122	
666.36903	215	
689.34255	254	1+
701.26027	509	1+
850.36365	153	
946.43119	3184	1+
END IONS

###FS:    #m/z: 542.90612 #charge   3
###MaxRes:#m/z:  0.00000 #charge-128
###MS: 967
###MSMS: 970
BEGIN IONS
TITLE=Cmpd 252, AutoMSn(542.9061), 16.4 min
RTINSECONDS=984.953
SCANS=MS: 967 MSMS: 970
PEPMASS=542.90612	11523
CHARGE=3+
335.13155	158	
347.53337	136	
369.20069	503	1+
386.18243	159	
437.20988	124	
443.22656	140	
448.21946	140	
457.72288	256	
465.24354	209	
480.21426	419	1+
487.25284	220	1+
494.23039	174	
502.96086	178	
503.27834	520	1+
503.61297	246	
504.92487	222	1+
508.71184	596	
525.28771	478	
531.26744	132	
533.92105	136	
539.26539	310	1+
541.31193	260	1+
543.24495	171	
582.22085	130	
586.31472	516	
627.36681	175	
646.78003	261	
647.28025	173	
657.34965	244	1+
666.29347	220	1+
685.32961	255	1+
700.30426	236	1+
759.39079	186	
761.82018	167	
774.44443	134	
998.44159	327	1+
1017.42389	139	
1179.48751	1259	1+
1349.58689	1556	1+
END IONS

###FS:    #m/z: 449.77834 #charge   2
###MaxRes:#m/z:  0.00000 #charge-128
###MS: 971
###MSMS: 972
BEGIN IONS
TITLE=Cmpd 253, AutoMSn(449.7783), 16.5 min
RTINSECONDS=987.971
SCANS=MS: 971 MSMS: 972
PEPMASS=449.77834	11737
CHARGE=2+
311.18256	433	1+
328.20815	504	
353.21196	128	
362.52813	124	
376.58840	176	
376.65466	101	
380.16933	100	
391.23506	119	
436.24971	139	
441.28811	623	1+
450.27791	101	
452.25103	283	1+
454.26643	208	
486.28472	113	
527.31536	172	
528.32372	4558	1+
627.39055	1276	1+
632.29884	130	
647.33352	110	
711.41880	138	
728.44226	1771	1+
738.42253	253	
781.46175	117	
799.47596	709	1+
END IONS

###FS:    #m/z: 465.25176 #charge   3
###MaxRes:#m/z:  0.00000 #charge-128
###MS: 971
###MSMS: 973
BEGIN IONS
TITLE=Cmpd 254, AutoMSn(465.2518), 16.5 min
RTINSECONDS=988.472
SCANS=MS: 971 MSMS: 973
PEPMASS=465.25176	17857
CHARGE=3+
399.15191	164	
404.22785	122	
414.23209	130	
416.18729	170	
426.17440	117	
448.23161	113	
461.27031	188	
464.27553	366	1+
475.21200	131	
485.22833	109	
489.33570	1563	1+
497.16860	122	
530.22700	164	
535.28033	110	
536.78286	109	
545.79366	256	
546.23239	112	
588.40975	964	1+
589.82650	603	1+
590.35201	126	
601.37706	110	
624.22391	128	
638.33100	115	
638.83400	277	
642.24973	468	1+
652.28467	132	
659.26468	508	1+
661.25660	156	
669.34720	126	
688.37648	644	1+
735.47005	637	1+
789.33508	125	
930.49861	218	1+
979.55723	121	
1107.59339	568	1+
END IONS

###FS:    #m/z: 587.78472 #charge   2
###MaxRes:#m/z:  0.00000 #charge-128
###MS: 971
###MSMS: 974
BEGIN IONS
TITLE=Cmpd 255, AutoMSn(587.7847), 16.5 min
RTINSECONDS=988.973
SCANS=MS: 971 MSMS: 974
PEPMASS=587.78472	6591
CHARGE=2+
412.19106	120	
532.23564	144	
585.30817	104	
586.32656	676	1+
589.28217	127	
669.26391	367	1+
817.38479	126	
914.43610	2408	1+
952.40203	126	
END IONS

###FS:    #m/z: 449.77754 #charge   2
###MaxRes:#m/z:  0.00000 #charge-128
###MS: 975
###MSMS: 976
BEGIN IONS
TITLE=Cmpd 256, AutoMSn(449.7775), 16.5 min
RTINSECONDS=992
SCANS=MS: 975 MSMS: 976
PEPMASS=449.77754	21687
CHARGE=2+
311.18099	425	
325.21343	138	
328.21278	523	
341.17137	171	
388.22976	131	
391.74217	158	
424.25445	117	
441.29248	788	1+
448.25493	294	1+
454.26307	243	
486.27824	141	
526.31255	346	
528.32388	7025	1+
536.32104	100	
553.34744	137	
625.37914	264	
627.39759	1756	1+
646.33525	106	
684.40216	142	
726.43920	121	
728.43945	2534	1+
738.41457	554	
799.47427	1393	1+
END IONS

###FS:    #m/z: 465.25188 #charge   3
###MaxRes:#m/z:  0.00000 #charge-128
###MS: 975
###MSMS: 977
BEGIN IONS
TITLE=Cmpd 257, AutoMSn(465.2519), 16.5 min
RTINSECONDS=992.501
SCANS=MS: 975 MSMS: 977
PEPMASS=465.25188	20029
CHARGE=3+
368.73013	114	
399.14573	141	
416.17484	106	
422.17016	109	
444.17958	119	
456.21013	142	
464.26142	142	
465.25224	452	1+
468.25594	198	
471.30818	148	
472.28016	298	1+
481.26491	113	
489.33788	1468	1+
528.32186	134	
541.18460	106	
541.30371	126	
554.30804	239	
560.30828	114	
588.40874	971	1+
589.83381	363	
590.33520	307	
612.77018	103	
629.33730	127	
638.33834	147	
641.24654	406	1+
659.26108	342	
688.35679	542	1+
698.40807	106	
735.47165	889	1+
771.30304	163	
789.29789	111	
799.40143	224	1+
978.54400	232	
978.63782	486	1+
1334.66212	401	1+
END IONS

###FS:    #m/z: 587.78397 #charge   2
###MaxRes:#m/z:  0.00000 #charge-128
###MS: 975
###MSMS: 978
BEGIN IONS
TITLE=Cmpd 258, AutoMSn(587.7840), 16.6 min
RTINSECONDS=993.003
SCANS=MS: 975 MSMS: 978
PEPMASS=587.78397	9811
CHARGE=2+
329.12451	180	
376.59009	153	
398.17166	114	
440.21678	114	
531.75782	159	
567.30279	190	
571.22137	111	
586.31629	771	1+
657.34401	253	1+
669.27166	220	
768.31058	128	
817.39370	213	
914.44159	2599	1+
END IONS

###FS:    #m/z: 449.41597 #charge   2
###MaxRes:#m/z:  0.00000 #charge-128
###MS: 979
###MSMS: 980
BEGIN IONS
TITLE=Cmpd 259, AutoMSn(449.4160), 16.6 min
RTINSECONDS=996.031
SCANS=MS: 979 MSMS: 980
PEPMASS=449.41597	17588
CHARGE=2+
311.18191	300	
314.20104	122	
328.20836	620	1+
356.22243	105	
356.34654	124	
360.23672	115	
391.24239	238	1+
401.27763	104	
411.26495	115	
424.25876	101	
432.21712	231	1+
441.29200	583	1+
451.24986	286	1+
502.29351	102	
511.27953	114	
526.30510	344	
528.32202	5562	1+
534.01112	104	
538.33679	114	
541.29426	133	
627.39080	1331	1+
667.34783	106	
726.41961	106	
728.43908	1752	1+
738.42587	252	
781.46417	297	1+
799.48488	854	1+
END IONS

###FS:    #m/z: 404.20513 #charge   2
###MaxRes:#m/z:  0.00000 #charge-128
###MS: 979
###MSMS: 981
BEGIN IONS
TITLE=Cmpd 260, AutoMSn(404.2051), 16.6 min
RTINSECONDS=996.532
SCANS=MS: 979 MSMS: 981
PEPMASS=404.20513	13733
CHARGE=2+
322.18604	1641	1+
328.13731	268	
359.13973	101	
363.14235	329	1+
369.20277	105	
369.52198	120	
373.14506	186	
381.15116	463	1+
386.20810	464	
391.73085	132	
400.25796	112	
404.26868	140	
420.18662	324	1+
432.25215	141	
437.21593	446	
440.22526	135	
446.27686	165	
467.28139	148	
469.22162	109	
480.23274	337	1+
503.28353	101	
510.32883	125	
543.32514	452	1+
546.24480	535	
552.29738	368	1+
623.27506	882	1+
659.31934	109	
677.28567	100	
677.42844	143	
694.31417	1484	1+
END IONS

###FS:    #m/z: 587.78464 #charge   2
###MaxRes:#m/z:  0.00000 #charge-128
###MS: 979
###MSMS: 982
BEGIN IONS
TITLE=Cmpd 261, AutoMSn(587.7846), 16.6 min
RTINSECONDS=997.033
SCANS=MS: 979 MSMS: 982
PEPMASS=587.78464	9490
CHARGE=2+
341.14036	109	
477.19233	142	
586.32024	591	1+
595.25587	120	
657.35632	297	
669.26720	116	
681.36826	130	
914.44179	2336	1+
END IONS

###FS:    #m/z: 610.35281 #charge   1
###MaxRes:#m/z:  0.00000 #charge-128
###MS: 983
###MSMS: 984
BEGIN IONS
TITLE=Cmpd 262, AutoMSn(610.3528), 16.7 min
RTINSECONDS=1000.06
SCANS=MS: 983 MSMS: 984
PEPMASS=610.35281	14880
CHARGE=1+
433.20295	111	
599.35235	104	
END IONS

###FS:    #m/z: 576.83986 #charge   2
###MaxRes:#m/z:  0.00000 #charge-128
###MS: 983
###MSMS: 985
BEGIN IONS
TITLE=Cmpd 263, AutoMSn(576.8399), 16.7 min
RTINSECONDS=1000.56
SCANS=MS: 983 MSMS: 985
PEPMASS=576.83986	10548
CHARGE=2+
340.18756	258	
368.22706	138	
386.23894	198	
417.24081	117	
427.65839	169	
468.26351	231	
497.28568	200	
504.79928	203	
508.27718	169	
526.31178	131	
533.92646	201	
541.32147	281	
543.32393	2576	1+
567.28160	137	
575.82658	133	
576.33142	181	
578.27017	185	
590.29965	152	
610.36252	166	
656.40568	1015	1+
737.34118	194	
785.43955	485	
865.47451	117	
880.49210	757	1+
882.50388	10990	1+
892.48207	116	
1010.59770	1447	1+
1152.67350	2394	1+
END IONS

###FS:    #m/z: 380.26011 #charge   1
###MaxRes:#m/z:  0.00000 #charge-128
###MS: 983
###MSMS: 986
BEGIN IONS
TITLE=Cmpd 264, AutoMSn(380.2601), 16.7 min
RTINSECONDS=1001.06
SCANS=MS: 983 MSMS: 986
PEPMASS=380.26011	8723
CHARGE=1+
318.23309	721	
320.15365	129	
320.23421	119	
323.20580	110	
339.20344	232	1+
362.24931	349	1+
380.26067	607	
END IONS

###FS:    #m/z: 610.35455 #charge   1
###MaxRes:#m/z:  0.00000 #charge-128
###MS: 987
###MSMS: 988
BEGIN IONS
TITLE=Cmpd 265, AutoMSn(610.3545), 16.7 min
RTINSECONDS=1004.1
SCANS=MS: 987 MSMS: 988
PEPMASS=610.35455	133990
CHARGE=1+
321.15030	115	
351.19353	115	
438.19573	112	
483.28154	106	
487.19122	122	
526.30904	100	
543.33229	230	
606.30465	110	
END IONS

###FS:    #m/z: 576.84127 #charge   2
###MaxRes:#m/z:  0.00000 #charge-128
###MS: 987
###MSMS: 989
BEGIN IONS
TITLE=Cmpd 266, AutoMSn(576.8413), 16.7 min
RTINSECONDS=1004.61
SCANS=MS: 987 MSMS: 989
PEPMASS=576.84127	103807
CHARGE=2+
340.18541	1678	
497.28715	2039	
504.80121	924	
526.30221	946	
533.92323	928	
541.31399	1616	
543.32509	14594	1+
575.83024	1002	
576.33186	940	
610.35646	1761	
656.40770	6490	1+
785.44950	3960	1+
880.49001	4528	1+
882.50218	77885	1+
1010.60306	15344	1+
1152.67763	28120	1+
END IONS

###FS:    #m/z: 384.89780 #charge   3
###MaxRes:#m/z:  0.00000 #charge-128
###MS: 987
###MSMS: 990
BEGIN IONS
TITLE=Cmpd 267, AutoMSn(384.8978), 16.8 min
RTINSECONDS=1005.11
SCANS=MS: 987 MSMS: 990
PEPMASS=384.89780	66655
CHARGE=3+
337.18717	4900	
339.23061	4195	
340.18916	29991	1+
355.19672	10561	
357.20876	9638	1+
366.24588	5112	
368.21801	10497	1+
375.23383	37755	1+
380.26239	3976	
384.25722	7985	
423.25845	10415	
428.25314	7175	1+
440.28527	5548	
446.27097	80853	1+
454.22956	12743	
468.27818	26915	1+
479.26006	5636	
497.27116	67665	1+
525.31201	6506	
526.29907	15851	1+
541.30743	7496	
543.32368	228357	1+
567.31277	10375	
582.35871	8444	
592.34305	5448	
594.32439	4733	
610.35375	59533	1+
656.40494	5243	
882.50091	5745	
END IONS

###FS:    #m/z: 610.35395 #charge   1
###MaxRes:#m/z:  0.00000 #charge-128
###MS: 991
###MSMS: 992
BEGIN IONS
TITLE=Cmpd 268, AutoMSn(610.3540), 16.8 min
RTINSECONDS=1008.13
SCANS=MS: 991 MSMS: 992
PEPMASS=610.35395	365604
CHARGE=1+
338.17340	147	
339.24290	114	
340.18931	179	
355.19400	155	
358.21161	150	
367.19171	121	
373.21635	125	
377.19557	130	
383.24367	260	1+
394.18588	138	
424.20569	124	
440.26702	146	
449.23706	181	
468.27113	200	
480.24563	219	1+
500.26956	125	
508.26764	107	
512.24760	123	
526.29335	292	
539.31532	169	
541.30922	691	1+
543.32303	763	1+
549.06574	192	
571.30338	107	
575.31503	104	
585.30506	126	
587.31650	145	
597.32103	125	
610.36197	124	
END IONS

###FS:    #m/z: 576.84134 #charge   2
###MaxRes:#m/z:  0.00000 #charge-128
###MS: 991
###MSMS: 993
BEGIN IONS
TITLE=Cmpd 269, AutoMSn(576.8413), 16.8 min
RTINSECONDS=1008.63
SCANS=MS: 991 MSMS: 993
PEPMASS=576.84134	335368
CHARGE=2+
340.18493	2689	
497.28719	3843	
526.29977	2621	
541.31720	3247	
543.32340	34516	1+
575.83661	2970	
576.33743	2227	
610.35484	3517	
656.40905	14734	1+
785.45134	9993	1+
880.48638	10229	1+
882.50183	174217	1+
1010.60000	37793	1+
1152.67428	73687	1+
END IONS

###FS:    #m/z: 384.89757 #charge   3
###MaxRes:#m/z:  0.00000 #charge-128
###MS: 991
###MSMS: 994
BEGIN IONS
TITLE=Cmpd 270, AutoMSn(384.8976), 16.8 min
RTINSECONDS=1009.14
SCANS=MS: 991 MSMS: 994
PEPMASS=384.89757	202731
CHARGE=3+
337.18642	7076	
339.23157	6117	
340.18852	46097	1+
355.19638	16495	
358.20930	9277	
366.24635	6835	
368.22570	8743	
375.23381	53399	1+
384.25850	14376	
411.22620	5512	
423.25972	16334	
428.25075	11680	1+
440.28478	7801	
446.27095	124585	1+
454.23124	20749	
468.27865	39888	1+
479.26081	9064	
497.27155	102876	1+
525.30168	29055	1+
541.30713	9451	
543.32378	355816	1+
567.31395	14608	
582.35962	14122	
592.34565	9002	
594.32691	6117	
610.35454	98839	1+
656.40763	7375	
882.50018	9575	
END IONS

###FS:    #m/z: 384.89793 #charge   3
###MaxRes:#m/z:  0.00000 #charge-128
###MS: 995
###MSMS: 996
BEGIN IONS
TITLE=Cmpd 271, AutoMSn(384.8979), 16.9 min
RTINSECONDS=1012.17
SCANS=MS: 995 MSMS: 996
PEPMASS=384.89793	276682
CHARGE=3+
337.18828	7802	
339.23194	6712	
340.18897	46160	1+
355.19635	17124	
358.20989	7492	
366.24678	6682	
368.22017	14163	1+
375.23478	57897	1+
384.25802	14816	
411.22734	5538	
423.25959	15230	
429.24763	5746	
440.28542	7853	
446.27121	130420	1+
454.23127	21343	
468.27846	42242	1+
479.26131	7627	
497.27118	100883	1+
513.30492	5692	
525.31314	10283	
526.29993	24848	1+
539.31704	6618	
541.30788	9392	
543.32436	363429	1+
567.31437	15441	
582.35908	13551	
592.34346	9106	
594.32337	5634	
610.35507	100224	1+
656.40622	7698	
882.50296	10457	
END IONS

###FS:    #m/z: 497.27065 #charge   1
###MaxRes:#m/z:  0.00000 #charge-128
###MS: 995
###MSMS: 997
BEGIN IONS
TITLE=Cmpd 272, AutoMSn(497.2706), 16.9 min
RTINSECONDS=1012.67
SCANS=MS: 995 MSMS: 997
PEPMASS=497.27065	154696
CHARGE=1+
381.12836	113	
382.19197	101	
397.24481	108	
429.23812	113	
END IONS

###FS:    #m/z: 446.26978 #charge   1
###MaxRes:#m/z:  0.00000 #charge-128
###MS: 995
###MSMS: 998
BEGIN IONS
TITLE=Cmpd 273, AutoMSn(446.2698), 16.9 min
RTINSECONDS=1013.17
SCANS=MS: 995 MSMS: 998
PEPMASS=446.26978	121385
CHARGE=1+
446.27259	374	1+
END IONS

###FS:    #m/z: 497.27029 #charge   1
###MaxRes:#m/z:  0.00000 #charge-128
###MS: 999
###MSMS: 1000
BEGIN IONS
TITLE=Cmpd 274, AutoMSn(497.2703), 16.9 min
RTINSECONDS=1016.21
SCANS=MS: 999 MSMS: 1000
PEPMASS=497.27029	127486
CHARGE=1+
360.20953	104	
368.23465	114	
408.25417	119	
455.17571	168	
483.26469	118	
END IONS

###FS:    #m/z: 446.27093 #charge   1
###MaxRes:#m/z:  0.00000 #charge-128
###MS: 999
###MSMS: 1001
BEGIN IONS
TITLE=Cmpd 275, AutoMSn(446.2709), 16.9 min
RTINSECONDS=1016.71
SCANS=MS: 999 MSMS: 1001
PEPMASS=446.27093	98784
CHARGE=1+
345.22331	109	
446.29499	121	
END IONS

###FS:    #m/z: 497.27012 #charge   1
###MaxRes:#m/z:  0.00000 #charge-128
###MS: 1003
###MSMS: 1004
BEGIN IONS
TITLE=Cmpd 277, AutoMSn(497.2701), 17.0 min
RTINSECONDS=1020.23
SCANS=MS: 1003 MSMS: 1004
PEPMASS=497.27012	83665
CHARGE=1+
362.19468	106	
477.22639	112	
494.27497	185	
END IONS

###FS:    #m/z: 446.27067 #charge   1
###MaxRes:#m/z:  0.00000 #charge-128
###MS: 1003
###MSMS: 1005
BEGIN IONS
TITLE=Cmpd 278, AutoMSn(446.2707), 17.0 min
RTINSECONDS=1020.73
SCANS=MS: 1003 MSMS: 1005
PEPMASS=446.27067	65091
CHARGE=1+
428.25693	153	
END IONS

###FS:    #m/z: 700.30947 #charge   3
###MaxRes:#m/z:  0.00000 #charge-128
###MS: 1003
###MSMS: 1006
BEGIN IONS
TITLE=Cmpd 279, AutoMSn(700.3095), 17.0 min
RTINSECONDS=1021.23
SCANS=MS: 1003 MSMS: 1006
PEPMASS=700.30947	29350
CHARGE=3+
335.14584	599	
346.69437	441	
445.19846	231	1+
463.20127	867	1+
495.29848	262	
512.23021	186	
526.26926	168	
588.81015	162	
623.35266	660	1+
626.27309	1261	1+
634.58903	285	
646.78873	195	
657.80095	363	1+
691.83236	149	
692.36025	167	
694.30877	237	1+
697.86637	155	
700.33478	425	1+
700.63152	240	
706.70598	182	
712.13200	164	
714.27979	444	1+
737.82595	193	
763.41376	847	1+
771.32166	289	1+
783.38860	850	1+
783.38953	271	
784.30417	165	
786.29873	2131	1+
854.42847	1688	1+
915.36499	306	1+
946.33353	4466	1+
950.33886	195	
955.48083	321	1+
956.63509	209	1+
983.47427	2421	1+
993.83721	161	
1040.48446	446	
1040.49496	1854	1+
1041.48416	339	
1059.41393	191	
1116.43845	1348	1+
1125.58658	937	1+
1127.54799	405	
1153.58514	1878	1+
1245.47409	259	
1247.47352	216	
END IONS

###FS:    #m/z: 320.24053 #charge-128
###MaxRes:#m/z:  0.00000 #charge-128
###MS: 1007
###MSMS: 1008
BEGIN IONS
TITLE=Cmpd 280, AutoMSn(320.2405), 17.1 min
RTINSECONDS=1024.25
SCANS=MS: 1007 MSMS: 1008
PEPMASS=320.24053	17685

320.24636	483	1+
END IONS

###FS:    #m/z: 678.80971 #charge   2
###MaxRes:#m/z:  0.00000 #charge-128
###MS: 1007
###MSMS: 1009
BEGIN IONS
TITLE=Cmpd 281, AutoMSn(678.8097), 17.1 min
RTINSECONDS=1024.75
SCANS=MS: 1007 MSMS: 1009
PEPMASS=678.80971	13877
CHARGE=2+
356.18559	146	
396.16963	114	
468.20000	101	
498.20345	175	
502.22720	161	
556.24136	148	
556.74045	187	
609.82348	104	
615.25769	134	
621.77586	104	
626.77867	116	
636.59197	104	
670.30101	112	
676.32544	149	
738.26330	130	
756.30294	151	
759.34081	100	
816.33882	439	1+
913.33678	127	
973.37620	253	1+
984.40410	114	
1001.43107	881	1+
1112.45853	195	
1129.46755	249	
1130.50583	111	
END IONS

###FS:    #m/z: 356.72073 #charge   2
###MaxRes:#m/z:  0.00000 #charge-128
###MS: 1007
###MSMS: 1010
BEGIN IONS
TITLE=Cmpd 282, AutoMSn(356.7207), 17.1 min
RTINSECONDS=1025.25
SCANS=MS: 1007 MSMS: 1010
PEPMASS=356.72073	7313
CHARGE=2+
336.22346	123	
352.21708	262	
354.22310	147	
358.24581	109	
359.24171	415	1+
411.26368	169	
467.30835	197	
END IONS

###FS:    #m/z: 320.24214 #charge-128
###MaxRes:#m/z:  0.00000 #charge-128
###MS: 1011
###MSMS: 1012
BEGIN IONS
TITLE=Cmpd 283, AutoMSn(320.2421), 17.1 min
RTINSECONDS=1028.28
SCANS=MS: 1011 MSMS: 1012
PEPMASS=320.24214	25720

320.24399	861	
END IONS

###FS:    #m/z: 671.27727 #charge   3
###MaxRes:#m/z:  0.00000 #charge-128
###MS: 1011
###MSMS: 1013
BEGIN IONS
TITLE=Cmpd 284, AutoMSn(671.2773), 17.1 min
RTINSECONDS=1028.78
SCANS=MS: 1011 MSMS: 1013
PEPMASS=671.27727	17552
CHARGE=3+
306.14327	132	
352.64882	151	
362.69388	148	
364.65763	207	1+
376.59262	380	
399.20095	145	
456.25011	164	
463.20753	574	1+
501.21745	250	1+
506.19156	290	
506.69314	191	
530.72008	125	
534.69600	452	1+
566.26907	192	
573.25422	128	
578.23622	933	1+
584.28650	324	1+
599.72858	242	1+
601.24415	395	1+
635.24209	135	
638.26813	144	
653.31734	140	
667.37087	176	
670.83273	270	1+
672.35918	342	1+
730.27885	725	1+
738.26343	3005	1+
738.27674	427	1+
744.33699	347	1+
747.28544	336	
787.30377	1291	1+
815.36555	363	1+
880.28556	316	1+
883.33819	125	
898.30891	5297	1+
899.84032	147	
909.41040	386	1+
909.56730	166	
944.41663	260	1+
1001.41885	467	
1002.43071	230	
1068.40449	431	
1070.38775	170	
1114.51229	160	
1115.50288	163	
END IONS

###FS:    #m/z: 950.99575 #charge   1
###MaxRes:#m/z:  0.00000 #charge-128
###MS: 1011
###MSMS: 1014
BEGIN IONS
TITLE=Cmpd 285, AutoMSn(950.9958), 17.2 min
RTINSECONDS=1029.28
SCANS=MS: 1011 MSMS: 1014
PEPMASS=950.99575	7731
CHARGE=1+
366.13611	1686	1+
528.18810	126	
657.23480	690	1+
802.74356	208	
END IONS

###FS:    #m/z: 320.24210 #charge   3
###MaxRes:#m/z:  0.00000 #charge-128
###MS: 1015
###MSMS: 1016
BEGIN IONS
TITLE=Cmpd 286, AutoMSn(320.2421), 17.2 min
RTINSECONDS=1032.3
SCANS=MS: 1015 MSMS: 1016
PEPMASS=320.24210	31479
CHARGE=3+
302.23234	204	
320.24291	928	1+
END IONS

###FS:    #m/z: 671.27923 #charge   3
###MaxRes:#m/z:  0.00000 #charge-128
###MS: 1015
###MSMS: 1017
BEGIN IONS
TITLE=Cmpd 287, AutoMSn(671.2792), 17.2 min
RTINSECONDS=1032.81
SCANS=MS: 1015 MSMS: 1017
PEPMASS=671.27923	23243
CHARGE=3+
327.16365	198	
394.15559	353	
440.64872	152	
456.23443	123	
456.67274	127	
472.69978	126	
485.20832	129	
506.19073	120	
506.70374	176	
530.19891	269	
549.07240	120	
549.28983	125	
566.29155	270	1+
578.23039	886	1+
584.30286	382	1+
601.24007	442	
670.33368	176	
670.84380	184	
672.32600	344	1+
695.27902	123	
730.28347	699	1+
738.26711	2925	1+
744.33809	310	
747.27899	464	
748.54453	120	
752.29175	189	
769.27092	126	
787.30227	1004	1+
815.37394	324	1+
898.30583	6290	1+
899.85082	284	1+
911.42055	182	
925.39879	603	1+
944.41442	379	1+
983.40653	305	1+
993.84676	185	
1001.42999	697	1+
1068.40559	1048	1+
1080.26885	166	
1114.51578	303	
END IONS

###FS:    #m/z: 492.59110 #charge   3
###MaxRes:#m/z:  0.00000 #charge-128
###MS: 1015
###MSMS: 1018
BEGIN IONS
TITLE=Cmpd 288, AutoMSn(492.5911), 17.2 min
RTINSECONDS=1033.31
SCANS=MS: 1015 MSMS: 1018
PEPMASS=492.59110	19672
CHARGE=3+
359.15485	461	
401.28489	3581	1+
407.99233	464	
408.08918	290	
416.56753	189	
420.20787	163	
429.19767	200	
438.17994	164	
449.22199	298	1+
473.22603	537	1+
476.23753	177	
486.26651	216	
486.57958	569	1+
486.92080	466	
487.25695	749	1+
490.29455	235	
491.26629	743	1+
492.59416	1787	1+
492.93154	1131	
493.26397	1591	1+
500.23763	210	
502.26597	251	
524.23826	177	
529.74740	185	
532.32484	6254	1+
538.23324	293	
540.07775	180	
566.33726	377	
566.83725	232	
571.20401	231	
588.24258	347	
595.27149	189	
645.40979	1206	1+
686.35053	457	1+
726.31169	335	1+
760.43724	1065	1+
797.27782	192	
814.32061	1226	1+
831.35442	2187	1+
869.39391	300	1+
887.52671	361	1+
916.43592	1049	1+
927.41867	385	1+
944.43546	833	1+
1003.55530	200	
1246.67761	1688	1+
1361.70208	1279	1+
END IONS

###FS:    #m/z: 404.47420 #charge   2
###MaxRes:#m/z:  0.00000 #charge-128
###MS: 1019
###MSMS: 1020
BEGIN IONS
TITLE=Cmpd 289, AutoMSn(404.4742), 17.3 min
RTINSECONDS=1036.34
SCANS=MS: 1019 MSMS: 1020
PEPMASS=404.47420	70392
CHARGE=2+
322.19103	162	
337.17638	146	
340.17935	627	1+
343.19197	145	
357.20515	237	1+
363.14524	159	
366.24501	138	
375.23257	289	
381.15219	275	1+
384.23868	471	1+
386.22267	871	1+
401.27221	516	
402.24103	1586	1+
406.25607	198	
407.25105	447	1+
415.00652	136	
423.26986	220	
428.21064	140	
437.22922	121	
446.26547	758	
448.23371	207	1+
454.24655	326	1+
468.28039	194	
482.22960	601	1+
489.26045	129	
491.57056	479	
497.27348	225	
515.31570	409	1+
526.28972	325	1+
529.25296	208	1+
532.31640	224	
533.92288	320	
538.29635	313	1+
541.30998	351	
543.32224	2335	1+
546.24404	1497	1+
552.81209	119	
554.29192	721	1+
587.33871	155	
592.34549	141	
597.36330	158	
614.37784	345	1+
659.33521	157	
666.34716	580	1+
END IONS

###FS:    #m/z: 492.59153 #charge   3
###MaxRes:#m/z:  0.00000 #charge-128
###MS: 1019
###MSMS: 1021
BEGIN IONS
TITLE=Cmpd 290, AutoMSn(492.5915), 17.3 min
RTINSECONDS=1036.84
SCANS=MS: 1019 MSMS: 1021
PEPMASS=492.59153	39714
CHARGE=3+
359.15020	177	
398.66759	183	
399.17103	154	
401.28569	3755	1+
407.99639	179	
416.57333	266	
433.73194	139	
440.67855	413	1+
449.21722	637	1+
452.56464	144	
454.89823	141	
456.19299	248	1+
457.71610	628	1+
457.90399	156	
459.22323	594	1+
464.20735	280	
472.24067	152	
474.20808	320	1+
477.24442	342	1+
481.24405	259	1+
486.24661	154	
486.58897	376	1+
486.92360	646	1+
487.26209	471	1+
489.28056	461	1+
489.73890	333	1+
490.92489	348	1+
491.27126	654	1+
492.58781	3728	1+
492.92201	2062	1+
493.26769	2153	1+
503.30051	310	1+
515.28255	173	
530.30419	233	
532.32642	6544	1+
540.02296	445	1+
540.15285	151	
547.15895	345	
554.23598	286	1+
588.23264	282	
602.28884	277	
604.41818	155	
629.83665	140	
645.40725	1784	1+
655.37173	154	
681.33405	1396	1+
686.35062	729	1+
699.28316	146	
715.33770	407	1+
717.32144	450	1+
727.29664	144	
755.28907	254	1+
760.43042	1140	1+
797.28860	390	1+
812.34994	765	1+
814.31688	2168	1+
831.35155	2324	1+
840.37584	176	
887.51570	476	1+
899.42178	604	1+
916.43494	919	1+
927.39596	347	1+
944.43856	823	1+
963.45750	310	1+
974.50516	354	1+
982.53061	524	1+
998.45264	800	1+
1003.56421	159	
1003.57403	490	1+
1131.66481	926	1+
1246.67884	2250	1+
1343.67919	607	1+
1362.70752	907	1+
END IONS

###FS:    #m/z: 437.75384 #charge   2
###MaxRes:#m/z:  0.00000 #charge-128
###MS: 1019
###MSMS: 1022
BEGIN IONS
TITLE=Cmpd 291, AutoMSn(437.7538), 17.3 min
RTINSECONDS=1037.34
SCANS=MS: 1019 MSMS: 1022
PEPMASS=437.75384	25636
CHARGE=2+
315.15717	237	
327.19639	165	
330.16870	191	
342.17487	299	1+
348.18750	2728	1+
357.22085	182	
358.17402	522	1+
384.19512	265	1+
386.20349	169	
388.21490	154	
397.22857	393	1+
401.28662	727	1+
411.25538	562	1+
420.20209	203	
421.27089	216	
423.21909	243	1+
426.21800	263	1+
429.20138	162	
436.26447	523	1+
438.20893	209	
440.23580	465	1+
443.25005	414	1+
449.24178	387	
456.30415	188	
461.27063	2720	1+
467.29611	420	
468.39883	444	
471.25622	511	1+
473.23452	245	
478.27118	213	
492.23347	257	1+
510.27890	267	1+
512.30520	298	
532.31528	233	
540.27881	329	1+
543.31531	522	1+
557.31132	175	
558.28322	1013	1+
568.27270	191	
573.29235	170	
575.31277	5479	1+
586.28331	555	1+
597.40427	614	1+
655.35457	230	1+
657.35829	342	
670.38761	169	
672.35226	194	
674.38333	5436	1+
683.12122	262	
712.43126	567	1+
END IONS

###FS:    #m/z: 404.47451 #charge   2
###MaxRes:#m/z:  0.00000 #charge-128
###MS: 1023
###MSMS: 1024
BEGIN IONS
TITLE=Cmpd 292, AutoMSn(404.4745), 17.3 min
RTINSECONDS=1040.37
SCANS=MS: 1023 MSMS: 1024
PEPMASS=404.47451	85195
CHARGE=2+
340.17883	257	
345.20823	167	
355.20081	264	1+
363.14867	138	
371.19615	280	
375.24195	351	
381.16291	211	
383.22274	204	1+
386.21855	291	
388.25025	258	
400.25354	473	1+
402.24571	1598	1+
406.24666	636	1+
407.30793	184	
408.25837	396	1+
412.94121	279	
446.27055	445	
454.26303	219	1+
458.22325	141	
468.27935	216	
475.47617	178	
480.22452	194	
482.22293	429	1+
484.29309	209	
497.30372	191	
511.28238	234	1+
514.30458	377	1+
518.26996	142	
525.30170	170	
526.29195	303	1+
538.30819	379	1+
541.30603	503	1+
543.32272	2593	1+
546.24344	982	1+
554.29656	256	
595.27779	154	
610.36174	211	
614.36958	411	1+
659.31367	175	
666.35218	410	1+
688.38177	186	
695.32528	173	
END IONS

###FS:    #m/z: 437.75413 #charge   2
###MaxRes:#m/z:  0.00000 #charge-128
###MS: 1023
###MSMS: 1025
BEGIN IONS
TITLE=Cmpd 293, AutoMSn(437.7541), 17.3 min
RTINSECONDS=1040.87
SCANS=MS: 1023 MSMS: 1025
PEPMASS=437.75413	43599
CHARGE=2+
325.17144	223	1+
327.15766	173	
330.17183	360	
342.16709	264	1+
348.18728	3188	1+
355.17512	300	1+
358.15690	232	1+
376.20880	151	
385.23594	274	1+
396.21751	148	
401.28047	664	1+
401.85622	172	
407.99788	241	
408.81762	468	
410.87588	672	
412.22302	321	1+
422.22540	155	
424.22495	235	
436.25280	283	
437.23204	677	1+
440.23717	386	1+
442.23066	194	
444.25351	176	
449.24264	324	
461.27123	3391	1+
467.28425	376	1+
467.98459	204	
468.40847	483	
471.24971	665	1+
473.21498	184	
511.24404	236	1+
523.22814	188	
527.28788	157	
540.27250	630	1+
543.32170	362	1+
550.02120	202	
557.30304	155	
558.28956	1085	1+
575.31257	4734	1+
586.28021	606	
597.40529	604	1+
656.37088	300	
657.35941	585	1+
672.36594	400	1+
674.38206	6832	1+
683.12354	509	
686.33310	154	
712.42827	524	1+
820.49114	386	1+
END IONS

###FS:    #m/z: 492.59130 #charge   3
###MaxRes:#m/z:  0.00000 #charge-128
###MS: 1023
###MSMS: 1026
BEGIN IONS
TITLE=Cmpd 294, AutoMSn(492.5913), 17.4 min
RTINSECONDS=1041.37
SCANS=MS: 1023 MSMS: 1026
PEPMASS=492.59130	39344
CHARGE=3+
323.20698	148	
359.15647	283	1+
372.21577	176	
401.28585	3036	1+
407.17891	495	1+
407.99560	1083	
415.67630	571	1+
417.91432	216	
439.15973	154	
442.21308	161	
449.23872	335	
449.71746	285	1+
464.20418	225	
486.29742	146	
486.91293	475	1+
487.25567	1294	1+
492.59167	1702	1+
492.92541	867	
493.26333	1684	1+
499.71397	408	1+
500.23664	180	
502.28595	237	
502.78740	328	
532.32671	4274	1+
538.26184	148	
540.04513	268	
540.98089	263	
552.22178	299	1+
588.23249	296	
602.27668	306	
645.41389	1342	1+
681.35381	753	1+
681.87344	245	
686.36271	180	
686.85078	158	
695.93936	248	
699.31184	270	1+
716.33966	358	1+
760.42887	745	1+
796.29593	312	1+
797.28758	151	
814.33475	1971	1+
831.35909	1264	1+
887.51485	400	1+
899.41815	806	1+
916.43768	877	1+
927.40708	186	
944.42842	677	1+
982.53171	448	1+
1003.55403	148	
1131.64562	620	1+
1246.68175	1268	1+
END IONS

###FS:    #m/z: 404.22436 #charge   2
###MaxRes:#m/z:  0.00000 #charge-128
###MS: 1027
###MSMS: 1028
BEGIN IONS
TITLE=Cmpd 295, AutoMSn(404.2244), 17.4 min
RTINSECONDS=1044.4
SCANS=MS: 1027 MSMS: 1028
PEPMASS=404.22436	70559
CHARGE=2+
322.19015	172	
340.19002	207	
353.18126	164	
356.34441	144	
369.19084	216	
375.22308	262	
381.15851	264	1+
386.21388	674	1+
400.26681	381	1+
402.24609	875	1+
404.25343	584	1+
406.26921	656	1+
408.25156	460	
412.93682	216	
417.91687	269	
427.23324	133	
444.24884	195	
446.27629	421	
449.24206	376	
467.30489	152	
480.22033	327	1+
482.21768	276	
497.29079	184	
512.26597	216	1+
515.31100	164	
518.26431	144	
526.27947	213	
529.21434	138	
538.30838	286	1+
541.30458	577	1+
543.32188	1375	1+
546.24078	888	1+
549.06738	340	
554.28676	446	1+
560.30456	160	
610.35192	235	
642.32517	172	
667.34391	222	1+
688.37902	128	
END IONS

###FS:    #m/z: 437.75386 #charge   2
###MaxRes:#m/z:  0.00000 #charge-128
###MS: 1027
###MSMS: 1029
BEGIN IONS
TITLE=Cmpd 296, AutoMSn(437.7539), 17.4 min
RTINSECONDS=1044.9
SCANS=MS: 1027 MSMS: 1029
PEPMASS=437.75386	46886
CHARGE=2+
348.18795	2747	1+
359.15571	228	1+
372.18869	162	
382.20595	232	1+
393.18895	309	1+
397.23212	246	
400.20448	219	
401.27281	680	1+
406.18714	150	
411.26189	350	
412.20718	236	
412.94457	346	
416.24058	656	1+
422.08079	260	
424.23975	279	1+
426.22874	419	1+
434.25881	276	1+
436.27198	342	
438.25173	500	1+
441.23577	417	1+
443.24681	472	1+
449.24828	168	
461.27052	2960	1+
467.29471	321	
468.40696	423	
470.25007	236	1+
472.27534	340	
478.28178	151	
484.29721	178	
495.63096	360	
499.24270	249	1+
503.25256	256	
511.29303	450	1+
514.27863	149	
527.29490	183	
540.27954	381	1+
548.10981	228	
556.29438	397	1+
558.28696	874	1+
571.37814	189	
575.31261	3484	1+
578.31915	210	1+
586.28379	506	1+
597.40664	415	
610.35470	153	
656.35846	267	
657.35156	464	1+
672.37566	394	1+
674.37927	5365	1+
677.36766	282	1+
685.35850	275	1+
711.42203	609	1+
782.45214	303	
834.48866	280	1+
END IONS

###FS:    #m/z: 421.75834 #charge   2
###MaxRes:#m/z:  0.00000 #charge-128
###MS: 1027
###MSMS: 1030
BEGIN IONS
TITLE=Cmpd 297, AutoMSn(421.7583), 17.4 min
RTINSECONDS=1045.4
SCANS=MS: 1027 MSMS: 1030
PEPMASS=421.75834	26154
CHARGE=2+
341.18216	1462	
363.21754	2861	
368.23010	2140	
374.61540	1042	
383.23046	1151	
385.25224	6167	1+
454.27203	1140	
470.27265	1951	
472.28642	65229	1+
553.34315	1047	
569.33575	1144	
571.35421	26155	1+
628.37843	2678	
654.39299	1723	
670.38829	2004	
672.40157	45625	1+
682.05799	1178	
682.38911	4402	1+
725.42474	6185	1+
743.43941	23659	1+
END IONS

###FS:    #m/z: 421.75928 #charge   2
###MaxRes:#m/z:  0.00000 #charge-128
###MS: 1031
###MSMS: 1032
BEGIN IONS
TITLE=Cmpd 298, AutoMSn(421.7593), 17.5 min
RTINSECONDS=1048.43
SCANS=MS: 1031 MSMS: 1032
PEPMASS=421.75928	317328
CHARGE=2+
341.18232	3745	
368.22668	4535	
383.23001	2531	
385.25364	13650	1+
454.26780	4040	
470.27068	4474	
472.28677	161571	1+
569.34034	2558	
571.35510	66314	1+
628.37724	6592	
654.38839	4076	
670.38925	4754	
672.40220	115467	1+
682.38620	9811	1+
725.42935	26956	1+
743.43961	66349	1+
END IONS

###FS:    #m/z: 412.75415 #charge   2
###MaxRes:#m/z:  0.00000 #charge-128
###MS: 1031
###MSMS: 1033
BEGIN IONS
TITLE=Cmpd 299, AutoMSn(412.7542), 17.5 min
RTINSECONDS=1048.93
SCANS=MS: 1031 MSMS: 1033
PEPMASS=412.75415	143627
CHARGE=2+
323.14664	117	
343.22998	103	
359.16529	118	
362.20819	116	
368.21217	116	
375.22425	182	
386.23984	233	1+
395.22945	134	
398.21402	140	
400.21761	100	
401.27977	158	
408.25531	162	
410.23679	101	
412.24635	103	
416.21760	189	
423.22955	121	
424.74999	108	
470.24759	111	
472.28269	1100	1+
511.26568	138	
532.30917	292	
537.28189	290	1+
543.32827	116	
569.32990	112	
571.35296	347	1+
631.37303	933	1+
639.72528	445	1+
645.37923	113	
656.39728	103	
670.38004	179	
672.39417	455	1+
END IONS

###FS:    #m/z: 672.40102 #charge   1
###MaxRes:#m/z:  0.00000 #charge-128
###MS: 1031
###MSMS: 1034
BEGIN IONS
TITLE=Cmpd 300, AutoMSn(672.4010), 17.5 min
RTINSECONDS=1049.43
SCANS=MS: 1031 MSMS: 1034
PEPMASS=672.40102	66872
CHARGE=1+
369.20746	129	
443.22178	153	
491.56483	116	
534.86199	328	
655.25332	105	
672.38863	379	1+
END IONS

###FS:    #m/z: 421.76066 #charge   2
###MaxRes:#m/z:  0.00000 #charge-128
###MS: 1035
###MSMS: 1036
BEGIN IONS
TITLE=Cmpd 301, AutoMSn(421.7607), 17.5 min
RTINSECONDS=1052.46
SCANS=MS: 1035 MSMS: 1036
PEPMASS=421.76066	900456
CHARGE=2+
341.18218	8871	
368.22768	11048	
383.22927	6325	
385.25372	28340	
454.27009	10051	
470.27132	11534	
472.28683	392825	1+
571.35516	158205	1+
628.37645	15748	
654.39027	11448	
670.38893	11059	
672.40268	304086	1+
682.38692	27183	1+
725.42934	68854	1+
743.43930	175513	1+
END IONS

###FS:    #m/z: 412.75426 #charge   2
###MaxRes:#m/z:  0.00000 #charge-128
###MS: 1035
###MSMS: 1037
BEGIN IONS
TITLE=Cmpd 302, AutoMSn(412.7543), 17.5 min
RTINSECONDS=1052.96
SCANS=MS: 1035 MSMS: 1037
PEPMASS=412.75426	421140
CHARGE=2+
324.17025	120	
328.18785	184	
368.22019	308	1+
376.21513	166	
385.25523	179	
392.22227	148	
397.23822	135	
401.28630	434	1+
408.26080	130	
409.26133	263	1+
411.26763	179	
412.25311	363	1+
414.23346	724	1+
432.25424	1666	1+
436.25762	132	
438.28368	114	
441.24445	160	
461.24162	134	
470.26975	187	
472.28957	2410	1+
527.30292	127	
532.29614	138	
545.33807	845	1+
555.31671	113	
571.35205	381	
614.35197	353	1+
628.38382	114	
630.36208	240	1+
632.36868	4681	1+
640.75312	226	
645.40941	132	
656.38497	136	
670.38737	330	1+
672.40147	967	1+
681.00591	196	
681.68225	144	
682.13700	298	
743.40588	123	
END IONS

###FS:    #m/z: 842.50642 #charge   1
###MaxRes:#m/z:  0.00000 #charge-128
###MS: 1035
###MSMS: 1038
BEGIN IONS
TITLE=Cmpd 303, AutoMSn(842.5064), 17.6 min
RTINSECONDS=1053.46
SCANS=MS: 1035 MSMS: 1038
PEPMASS=842.50642	206717
CHARGE=1+
840.49058	13254	1+
842.50739	222869	1+
END IONS

###FS:    #m/z: 412.75462 #charge   2
###MaxRes:#m/z:  0.00000 #charge-128
###MS: 1039
###MSMS: 1040
BEGIN IONS
TITLE=Cmpd 304, AutoMSn(412.7546), 17.6 min
RTINSECONDS=1056.5
SCANS=MS: 1039 MSMS: 1040
PEPMASS=412.75462	552316
CHARGE=2+
310.20790	144	
328.19851	170	
332.22202	196	
356.21210	160	
368.20858	177	
378.20254	160	
385.24875	266	
397.21825	155	
408.25780	262	
410.25612	445	1+
412.23224	936	1+
432.25620	2380	1+
440.24519	451	1+
444.23063	146	
454.27337	158	
470.26829	222	
472.28365	2550	1+
510.30275	165	
532.31491	318	
540.04428	200	
545.33494	979	1+
569.35593	137	
571.35560	940	1+
602.36717	247	
614.35222	864	1+
628.36219	201	
630.36170	404	1+
632.37195	8438	1+
640.76931	523	1+
642.35937	230	
654.38880	218	
670.38431	201	
672.40525	962	1+
681.01308	643	1+
725.41205	176	
727.44720	176	
743.43125	150	
END IONS

###FS:    #m/z: 842.50789 #charge   1
###MaxRes:#m/z:  0.00000 #charge-128
###MS: 1039
###MSMS: 1041
BEGIN IONS
TITLE=Cmpd 305, AutoMSn(842.5079), 17.6 min
RTINSECONDS=1057
SCANS=MS: 1039 MSMS: 1041
PEPMASS=842.50789	288783
CHARGE=1+
840.48873	11301	1+
842.50743	203429	1+
END IONS

###FS:    #m/z: 672.40233 #charge   1
###MaxRes:#m/z:  0.00000 #charge-128
###MS: 1039
###MSMS: 1042
BEGIN IONS
TITLE=Cmpd 306, AutoMSn(672.4023), 17.6 min
RTINSECONDS=1057.5
SCANS=MS: 1039 MSMS: 1042
PEPMASS=672.40233	258945
CHARGE=1+
353.18241	121	
446.19915	115	
463.20585	158	
520.84724	110	
653.34143	116	
672.40326	269	
END IONS

###FS:    #m/z: 842.50732 #charge   1
###MaxRes:#m/z:  0.00000 #charge-128
###MS: 1043
###MSMS: 1044
BEGIN IONS
TITLE=Cmpd 307, AutoMSn(842.5073), 17.7 min
RTINSECONDS=1060.53
SCANS=MS: 1043 MSMS: 1044
PEPMASS=842.50732	247877
CHARGE=1+
840.48864	7799	1+
842.50660	155086	1+
END IONS

###FS:    #m/z: 672.40199 #charge   1
###MaxRes:#m/z:  0.00000 #charge-128
###MS: 1043
###MSMS: 1045
BEGIN IONS
TITLE=Cmpd 308, AutoMSn(672.4020), 17.7 min
RTINSECONDS=1061.03
SCANS=MS: 1043 MSMS: 1045
PEPMASS=672.40199	236194
CHARGE=1+
408.25116	101	
424.72294	103	
654.72216	184	
670.37682	108	
672.39902	270	
END IONS

###FS:    #m/z: 472.28615 #charge   1
###MaxRes:#m/z:  0.00000 #charge-128
###MS: 1043
###MSMS: 1046
BEGIN IONS
TITLE=Cmpd 309, AutoMSn(472.2861), 17.7 min
RTINSECONDS=1061.53
SCANS=MS: 1043 MSMS: 1046
PEPMASS=472.28615	162869
CHARGE=1+
397.20130	100	
424.20862	127	
449.23673	136	
451.23444	103	
469.29423	303	1+
END IONS

###FS:    #m/z: 672.40156 #charge   1
###MaxRes:#m/z:  0.00000 #charge-128
###MS: 1047
###MSMS: 1048
BEGIN IONS
TITLE=Cmpd 310, AutoMSn(672.4016), 17.7 min
RTINSECONDS=1064.55
SCANS=MS: 1047 MSMS: 1048
PEPMASS=672.40156	146451
CHARGE=1+
441.22848	123	
461.38517	116	
566.26169	122	
571.35152	133	
END IONS

###FS:    #m/z: 472.28582 #charge   1
###MaxRes:#m/z:  0.00000 #charge-128
###MS: 1047
###MSMS: 1049
BEGIN IONS
TITLE=Cmpd 311, AutoMSn(472.2858), 17.8 min
RTINSECONDS=1065.05
SCANS=MS: 1047 MSMS: 1049
PEPMASS=472.28582	105847
CHARGE=1+
327.16448	148	
351.14549	103	
378.23316	125	
383.18120	115	
440.25099	120	
472.29102	162	
END IONS

###FS:    #m/z: 792.84515 #charge   2
###MaxRes:#m/z:  0.00000 #charge-128
###MS: 1047
###MSMS: 1050
BEGIN IONS
TITLE=Cmpd 312, AutoMSn(792.8452), 17.8 min
RTINSECONDS=1065.55
SCANS=MS: 1047 MSMS: 1050
PEPMASS=792.84515	29786
CHARGE=2+
441.23173	208	
497.17940	126	
536.23922	207	
536.74527	134	
555.26523	650	
613.73954	184	
643.25484	131	
647.31558	167	
650.77413	476	1+
652.26699	165	
656.78249	151	
668.33077	426	1+
678.26973	194	
678.77574	151	
684.79419	256	
685.27494	226	
692.28483	340	
692.79575	196	
700.28955	211	1+
713.30954	199	
719.29706	210	
734.82236	155	
747.78712	167	
755.84817	256	
803.90043	157	
1300.52622	270	
1301.56002	159	
1313.54121	180	
1511.63279	2640	1+
1584.70390	1168	1+
END IONS

###FS:    #m/z: 792.84391 #charge   2
###MaxRes:#m/z:  0.00000 #charge-128
###MS: 1051
###MSMS: 1052
BEGIN IONS
TITLE=Cmpd 313, AutoMSn(792.8439), 17.8 min
RTINSECONDS=1068.57
SCANS=MS: 1051 MSMS: 1052
PEPMASS=792.84391	28388
CHARGE=2+
312.18689	135	
367.12257	115	
441.21470	124	
536.72436	165	
555.26517	497	
622.26218	134	
643.28372	134	
647.29511	198	
650.77418	161	
651.28039	143	
663.78813	129	
678.28458	148	
684.78946	735	1+
685.27869	378	
692.29606	543	
692.79489	129	
719.29036	130	
719.80105	164	
747.83290	119	
749.35413	175	
755.84438	188	
782.39071	258	
794.86436	157	
942.42447	142	
1300.51467	333	
1301.51013	118	
1511.63838	2221	1+
1584.70166	1256	1+
END IONS

###FS:    #m/z: 571.35027 #charge   1
###MaxRes:#m/z:  0.00000 #charge-128
###MS: 1051
###MSMS: 1053
BEGIN IONS
TITLE=Cmpd 314, AutoMSn(571.3503), 17.8 min
RTINSECONDS=1069.07
SCANS=MS: 1051 MSMS: 1053
PEPMASS=571.35027	21369
CHARGE=1+
321.17764	530	
341.17619	199	
354.17040	293	
358.16627	400	1+
364.16612	139	
369.19536	711	1+
383.19776	157	
387.19668	1032	1+
393.74555	558	
405.20748	809	1+
422.49384	221	
434.25692	509	1+
440.22801	275	1+
445.22366	143	
449.22730	195	
450.66557	191	
454.24950	253	
455.18079	687	1+
464.19161	405	
466.21755	132	
473.22842	144	
475.23516	132	
486.23878	278	1+
500.26552	255	1+
505.80284	291	
506.26417	264	
508.76459	203	
524.22011	166	
534.27717	284	1+
538.62452	148	
540.27556	210	1+
543.31761	239	
546.23239	156	
551.28936	221	
563.33677	184	
569.32792	154	
570.33258	516	1+
END IONS

###FS:    #m/z: 523.94963 #charge   3
###MaxRes:#m/z:  0.00000 #charge-128
###MS: 1051
###MSMS: 1054
BEGIN IONS
TITLE=Cmpd 315, AutoMSn(523.9496), 17.8 min
RTINSECONDS=1069.57
SCANS=MS: 1051 MSMS: 1054
PEPMASS=523.94963	18449
CHARGE=3+
370.17915	355	
376.58750	284	
381.15065	252	
383.22540	155	
386.21381	626	1+
388.18186	208	
414.21621	195	
421.21917	539	1+
431.20966	248	1+
438.74899	189	
453.22279	338	1+
464.23974	155	
473.27150	458	1+
480.21542	712	1+
489.23598	144	
493.89418	173	
496.25148	239	1+
502.62223	350	
517.75832	161	
517.93638	401	1+
518.60648	280	1+
519.27286	277	
520.28217	754	1+
520.76626	144	
522.27525	683	1+
523.61204	194	
523.95080	1788	1+
524.61903	948	
526.25575	874	1+
545.81450	299	
546.24020	1177	1+
548.22799	205	
553.27885	248	1+
555.25959	154	
566.27553	334	1+
579.29140	620	1+
599.78236	170	
650.78328	432	1+
655.83896	149	
680.99334	157	
694.32352	279	1+
716.89386	165	
748.42969	658	1+
806.39825	275	
862.40760	229	1+
866.50717	242	1+
876.51042	167	
890.44959	277	1+
916.41983	208	1+
937.45005	322	1+
995.50290	304	1+
1005.47208	411	1+
1046.52157	6837	1+
1317.66362	887	1+
END IONS

###FS:    #m/z: 573.28975 #charge   2
###MaxRes:#m/z:  0.00000 #charge-128
###MS: 1055
###MSMS: 1056
BEGIN IONS
TITLE=Cmpd 316, AutoMSn(573.2897), 17.9 min
RTINSECONDS=1072.6
SCANS=MS: 1055 MSMS: 1056
PEPMASS=573.28975	22731
CHARGE=2+
321.17625	397	
353.17615	151	
354.18196	280	
357.64854	191	
364.16276	168	
369.18699	533	1+
376.59976	152	
386.21898	157	
387.20094	481	1+
390.19396	214	
400.17844	169	
405.20513	820	1+
421.21252	180	
430.05724	295	
430.14760	209	
434.25966	645	1+
440.73336	279	1+
455.18047	405	
464.19050	543	
478.27988	255	1+
485.25061	276	1+
506.27766	376	1+
510.26946	156	
514.20539	214	
534.26891	403	1+
540.25386	194	
543.32985	251	
546.24581	807	1+
552.28205	216	1+
555.28095	257	1+
558.27212	179	
569.30203	194	
570.31302	598	1+
573.28715	1541	1+
573.79543	535	
576.83293	312	1+
594.28545	1215	1+
610.28341	157	
624.22280	894	1+
659.31272	462	1+
714.29915	193	
741.35935	1847	1+
771.31707	257	1+
794.31829	915	1+
806.39552	582	1+
870.42132	159	
882.48303	1809	1+
888.42406	2738	1+
899.39708	187	
923.37300	319	1+
1016.51623	777	1+
1127.55372	2253	1+
END IONS

###FS:    #m/z: 792.84630 #charge   2
###MaxRes:#m/z:  0.00000 #charge-128
###MS: 1055
###MSMS: 1057
BEGIN IONS
TITLE=Cmpd 317, AutoMSn(792.8463), 17.9 min
RTINSECONDS=1073.1
SCANS=MS: 1055 MSMS: 1057
PEPMASS=792.84630	22745
CHARGE=2+
441.22086	107	
555.26087	293	
647.28723	136	
651.27092	106	
663.29427	107	
668.34559	134	
677.30969	105	
692.28858	174	
700.29593	101	
776.31728	110	
782.37916	148	
791.42992	145	
1300.53514	221	
1368.55518	673	1+
1510.62847	1370	1+
1584.71452	546	1+
END IONS

###FS:    #m/z: 511.24679 #charge   2
###MaxRes:#m/z:  0.00000 #charge-128
###MS: 1055
###MSMS: 1058
BEGIN IONS
TITLE=Cmpd 318, AutoMSn(511.2468), 17.9 min
RTINSECONDS=1073.6
SCANS=MS: 1055 MSMS: 1058
PEPMASS=511.24679	11925
CHARGE=2+
333.18500	116	
370.17576	168	
376.59851	288	
387.17443	131	
400.23142	189	
408.21409	162	
426.19492	129	
444.19964	181	
446.22855	118	
449.26733	128	
454.23207	119	
460.69386	116	
462.21343	158	
484.32209	123	
491.28621	142	
500.26278	113	
507.29347	142	
508.27433	399	1+
510.27204	226	
510.78002	117	
514.31985	189	
532.28352	321	1+
555.27296	126	
560.26169	869	1+
648.35877	151	
656.80616	204	
661.31328	299	
686.35968	275	1+
689.30749	965	1+
740.32728	144	
774.38520	249	1+
790.35206	410	1+
818.34950	1138	1+
875.36556	364	1+
880.45238	273	1+
1021.48465	4283	1+
END IONS

###FS:    #m/z: 511.24462 #charge   2
###MaxRes:#m/z:  0.00000 #charge-128
###MS: 1059
###MSMS: 1060
BEGIN IONS
TITLE=Cmpd 319, AutoMSn(511.2446), 17.9 min
RTINSECONDS=1076.64
SCANS=MS: 1059 MSMS: 1060
PEPMASS=511.24462	13575
CHARGE=2+
312.17014	150	
340.03374	149	
396.22430	196	
404.19836	151	
419.18321	148	
425.70691	138	
434.19273	129	
444.20397	157	
468.25062	148	
490.24505	257	1+
504.74889	197	
507.29593	134	
508.28486	204	
509.27233	470	1+
514.27874	368	1+
514.83062	136	
532.26874	177	
542.23808	252	1+
550.01594	507	
555.26656	286	
559.28071	155	
560.27500	420	1+
571.26603	162	
580.31338	131	
620.26290	171	
648.34637	133	
661.30948	355	
672.40897	129	
686.33596	137	
689.30602	1250	1+
740.30826	147	
790.35095	646	1+
818.34948	850	1+
875.36513	494	1+
892.37956	427	1+
998.50444	246	1+
1003.49847	710	1+
1021.48239	4527	1+
END IONS

###FS:    #m/z: 573.28705 #charge   2
###MaxRes:#m/z:  0.00000 #charge-128
###MS: 1059
###MSMS: 1061
BEGIN IONS
TITLE=Cmpd 320, AutoMSn(573.2871), 18.0 min
RTINSECONDS=1077.14
SCANS=MS: 1059 MSMS: 1061
PEPMASS=573.28705	17898
CHARGE=2+
314.15578	142	
369.19384	676	1+
386.20887	729	1+
406.20123	212	1+
421.25857	154	
434.25365	234	
440.20435	142	
441.75624	208	
445.23728	169	
455.20388	151	
484.23956	240	1+
494.19496	141	
508.76202	234	
509.25863	171	
531.25748	150	
535.25333	152	
543.32491	228	
546.24163	935	1+
552.29441	149	
554.24842	228	1+
563.25230	132	
570.32168	189	
571.31378	345	1+
573.29730	772	1+
576.31355	276	
576.81810	220	
585.23487	144	
594.28704	907	1+
609.35268	167	
624.21733	645	
656.40025	165	
659.33183	756	1+
667.79315	166	
737.32945	140	
741.35412	1251	1+
771.28412	165	
794.31664	380	1+
806.39037	1121	1+
882.50213	1054	1+
888.42605	1647	1+
988.50071	326	1+
1127.55688	758	1+
END IONS

###FS:    #m/z: 350.25628 #charge-128
###MaxRes:#m/z:  0.00000 #charge-128
###MS: 1059
###MSMS: 1062
BEGIN IONS
TITLE=Cmpd 321, AutoMSn(350.2563), 18.0 min
RTINSECONDS=1077.65
SCANS=MS: 1059 MSMS: 1062
PEPMASS=350.25628	8308

332.24479	591	
350.25174	229	
END IONS

###FS:    #m/z: 450.26799 #charge   2
###MaxRes:#m/z:  0.00000 #charge-128
###MS: 1063
###MSMS: 1064
BEGIN IONS
TITLE=Cmpd 322, AutoMSn(450.2680), 18.0 min
RTINSECONDS=1080.69
SCANS=MS: 1063 MSMS: 1064
PEPMASS=450.26799	19866
CHARGE=2+
322.19530	187	
327.17496	134	
329.18085	170	
341.19164	132	
359.17668	182	
363.21037	120	
368.21267	533	1+
383.21921	154	
385.24709	233	
390.23862	258	
395.77608	269	
405.22044	220	1+
410.24011	158	
428.25981	164	
431.26667	279	1+
436.24804	199	
441.24891	239	1+
446.27249	141	
447.25382	504	1+
449.24981	972	1+
452.27748	991	1+
454.27683	590	1+
461.39148	149	
467.27883	134	
470.27003	223	
472.28068	2543	1+
497.26929	146	
529.30371	212	
532.32231	217	
540.04392	128	
554.33882	132	
571.35345	1660	1+
628.37200	827	1+
636.62717	241	
654.38345	320	1+
670.38526	417	1+
672.40129	6489	1+
681.04573	264	1+
682.38429	310	1+
725.42582	1243	1+
741.41797	407	1+
743.43802	4666	1+
749.49968	144	
755.43101	169	
END IONS

###FS:    #m/z: 511.24603 #charge   2
###MaxRes:#m/z:  0.00000 #charge-128
###MS: 1063
###MSMS: 1065
BEGIN IONS
TITLE=Cmpd 323, AutoMSn(511.2460), 18.0 min
RTINSECONDS=1081.19
SCANS=MS: 1063 MSMS: 1065
PEPMASS=511.24603	12126
CHARGE=2+
322.19550	149	
333.17361	167	
361.18159	122	
386.14384	146	
404.21353	120	
419.18831	126	
441.21629	144	
448.22720	152	
459.24690	126	
462.21413	164	
469.22684	169	
475.23414	130	
479.24933	140	
489.22950	216	1+
497.26913	152	
502.24814	129	
508.27435	165	
509.27495	440	1+
514.27639	387	1+
525.22729	128	
532.27000	310	
537.25206	147	
555.25663	468	1+
560.27343	176	
571.27180	123	
611.28675	120	
645.32920	132	
661.31822	359	1+
689.30359	522	1+
740.31000	153	
790.36545	366	1+
818.34877	496	1+
875.36548	258	
1021.47875	2953	1+
END IONS

###FS:    #m/z: 350.25462 #charge   2
###MaxRes:#m/z:  0.00000 #charge-128
###MS: 1063
###MSMS: 1066
BEGIN IONS
TITLE=Cmpd 324, AutoMSn(350.2546), 18.0 min
RTINSECONDS=1081.69
SCANS=MS: 1063 MSMS: 1066
PEPMASS=350.25462	10127
CHARGE=2+
332.24430	702	1+
350.25427	562	1+
END IONS

###FS:    #m/z: 450.26906 #charge   2
###MaxRes:#m/z:  0.00000 #charge-128
###MS: 1067
###MSMS: 1068
BEGIN IONS
TITLE=Cmpd 325, AutoMSn(450.2691), 18.1 min
RTINSECONDS=1084.74
SCANS=MS: 1067 MSMS: 1068
PEPMASS=450.26906	72353
CHARGE=2+
337.22511	337	
341.17697	496	
355.22324	314	
359.17969	356	
368.21859	1189	1+
369.72567	331	
383.22673	383	
385.25163	819	
390.24541	608	
401.29197	334	
436.25475	433	
441.26290	351	
452.27461	648	
454.26884	483	
472.28576	7767	1+
532.32554	321	
571.35388	5234	1+
628.37393	1471	1+
654.38969	850	1+
670.38666	1145	1+
672.40272	20476	1+
682.38354	401	
725.43050	3099	1+
741.43017	539	
743.43907	13057	1+
755.44424	369	
END IONS

###FS:    #m/z: 350.25266 #charge   2
###MaxRes:#m/z:  0.00000 #charge-128
###MS: 1067
###MSMS: 1069
BEGIN IONS
TITLE=Cmpd 326, AutoMSn(350.2527), 18.1 min
RTINSECONDS=1085.24
SCANS=MS: 1067 MSMS: 1069
PEPMASS=350.25266	12218
CHARGE=2+
314.26042	106	
332.24278	1102	1+
350.24649	545	
END IONS

###FS:    #m/z: 899.52889 #charge   1
###MaxRes:#m/z:  0.00000 #charge-128
###MS: 1067
###MSMS: 1070
BEGIN IONS
TITLE=Cmpd 327, AutoMSn(899.5289), 18.1 min
RTINSECONDS=1085.74
SCANS=MS: 1067 MSMS: 1070
PEPMASS=899.52889	7823
CHARGE=1+
366.14224	145	
387.19731	111	
405.21041	116	
515.28424	157	
576.27804	247	1+
897.50608	242	1+
899.52897	5716	1+
END IONS

###FS:    #m/z: 450.58269 #charge   2
###MaxRes:#m/z:  0.00000 #charge-128
###MS: 1071
###MSMS: 1072
BEGIN IONS
TITLE=Cmpd 328, AutoMSn(450.5827), 18.1 min
RTINSECONDS=1088.77
SCANS=MS: 1071 MSMS: 1072
PEPMASS=450.58269	107817
CHARGE=2+
329.17530	428	
337.21770	321	
341.17855	615	
368.21790	1283	1+
383.23839	318	
385.25880	859	
426.26664	467	
436.25751	383	
447.26995	334	
450.24803	409	
452.25908	588	
454.26783	1033	1+
470.26126	370	
472.28571	9414	1+
571.35486	6465	1+
628.37768	1383	1+
654.38786	795	1+
670.38647	1544	1+
672.40287	23470	1+
682.05805	843	
682.38909	365	
699.41515	383	
725.42490	4481	1+
741.41873	1220	1+
743.43769	16512	1+
755.43597	504	
765.86287	420	
779.47729	1463	1+
END IONS

###FS:    #m/z: 489.26828 #charge   1
###MaxRes:#m/z:  0.00000 #charge-128
###MS: 1071
###MSMS: 1073
BEGIN IONS
TITLE=Cmpd 329, AutoMSn(489.2683), 18.2 min
RTINSECONDS=1089.28
SCANS=MS: 1071 MSMS: 1073
PEPMASS=489.26828	16017
CHARGE=1+
317.18408	182	
330.18498	130	
335.15790	110	
350.68837	162	
357.21678	209	1+
373.25227	163	
374.84604	117	
382.20993	133	
402.20717	110	
403.70713	158	
406.72442	129	
410.22598	132	
421.75812	144	
424.21183	281	1+
428.22740	110	
431.76425	138	
446.21495	270	1+
448.23116	1044	1+
453.89383	126	
454.24287	168	
457.23233	161	
460.23923	135	
465.56202	123	
467.28390	114	
469.26391	341	1+
472.27782	305	1+
472.71153	150	
474.23595	659	1+
478.90442	112	
484.23176	215	
484.57794	1241	
484.90557	582	1+
485.25620	1380	1+
487.65599	117	
END IONS

###FS:    #m/z: 611.33417 #charge   2
###MaxRes:#m/z:  0.00000 #charge-128
###MS: 1071
###MSMS: 1074
BEGIN IONS
TITLE=Cmpd 330, AutoMSn(611.3342), 18.2 min
RTINSECONDS=1089.78
SCANS=MS: 1071 MSMS: 1074
PEPMASS=611.33417	19304
CHARGE=2+
376.18325	155	
421.19719	259	
450.22225	161	
457.21952	260	1+
460.76415	197	
468.27786	193	
472.22972	455	1+
474.25525	462	1+
475.47805	141	
483.23832	370	1+
488.28523	157	
500.22033	219	
504.31985	420	1+
504.74949	217	
520.28388	159	
534.86523	141	
536.20298	145	
551.27956	146	
558.22966	162	
575.80913	197	
581.31052	308	1+
587.33902	303	1+
592.26814	189	
601.32662	136	
610.28850	159	
611.31172	384	1+
614.30298	276	1+
617.40706	333	
661.80870	197	
674.36842	378	1+
674.72849	160	
702.34995	299	1+
728.05071	230	
732.41773	503	1+
782.88381	196	
860.50647	307	1+
879.40468	244	1+
882.51192	175	
975.53963	382	1+
991.48089	270	1+
1075.61034	160	
1106.51360	571	1+
END IONS

###FS:    #m/z: 484.23878 #charge   3
###MaxRes:#m/z:  0.00000 #charge-128
###MS: 1075
###MSMS: 1076
BEGIN IONS
TITLE=Cmpd 331, AutoMSn(484.2388), 18.2 min
RTINSECONDS=1092.81
SCANS=MS: 1075 MSMS: 1076
PEPMASS=484.23878	18719
CHARGE=3+
335.15127	307	
353.20824	198	
387.68809	146	
394.18227	128	
424.22953	239	1+
426.21204	279	1+
432.73848	180	
437.71941	135	
448.23117	2429	1+
455.29457	1347	
464.22461	127	
465.23847	352	1+
471.25759	205	
475.23701	161	
478.57032	133	
479.23936	132	
480.27983	539	1+
482.27173	785	1+
483.56921	286	
484.24586	5272	1+
484.57325	2819	1+
484.73973	248	1+
484.90907	1352	1+
491.12824	152	
491.57538	677	
497.28548	162	
504.75128	125	
525.74979	173	
560.26363	1054	1+
576.30985	510	1+
585.29189	128	
619.30560	143	
633.34982	2298	1+
647.79817	160	
661.29760	123	
689.30950	1468	1+
693.26576	129	
744.38396	742	1+
761.40412	324	1+
762.39866	417	1+
790.36132	155	
818.35517	579	1+
847.40492	121	
875.37201	416	1+
892.39058	409	1+
915.42985	275	1+
970.50611	483	1+
END IONS

###FS:    #m/z: 489.26919 #charge   1
###MaxRes:#m/z:  0.00000 #charge-128
###MS: 1075
###MSMS: 1077
BEGIN IONS
TITLE=Cmpd 332, AutoMSn(489.2692), 18.2 min
RTINSECONDS=1093.31
SCANS=MS: 1075 MSMS: 1077
PEPMASS=489.26919	17038
CHARGE=1+
317.17304	316	1+
335.15079	117	
338.18150	110	
344.17708	121	
363.14655	151	
372.16980	102	
373.27614	155	
373.89486	102	
378.56193	124	
380.21259	170	
382.20582	282	
389.72185	160	
413.19511	169	
416.19449	137	
418.18803	121	
421.19380	267	
425.23086	255	1+
437.20753	117	
444.25711	114	
445.20394	354	1+
448.23337	1102	1+
453.73896	175	
455.28729	234	1+
460.23512	129	
467.58202	107	
468.27125	315	1+
472.22926	612	1+
478.22319	103	
478.90621	116	
480.22215	444	1+
481.54583	108	
484.24780	716	1+
484.56928	1486	1+
484.91252	1052	
486.28345	1884	1+
487.74651	292	1+
488.73899	1132	1+
489.23212	376	
END IONS

###FS:    #m/z: 611.08568 #charge   2
###MaxRes:#m/z:  0.00000 #charge-128
###MS: 1075
###MSMS: 1078
BEGIN IONS
TITLE=Cmpd 333, AutoMSn(611.0857), 18.2 min
RTINSECONDS=1093.81
SCANS=MS: 1075 MSMS: 1078
PEPMASS=611.08568	18706
CHARGE=2+
357.21639	311	1+
373.28599	267	
402.17881	278	1+
421.21651	277	
430.75843	154	
460.25966	217	1+
473.24750	250	
474.24705	452	1+
483.23802	255	
491.24740	136	
491.57746	332	
497.28011	165	
504.31351	277	
505.24231	182	
523.78195	191	
524.29112	190	
535.25180	167	
545.75084	206	
554.25840	159	
581.29094	254	
587.33586	245	1+
608.27932	132	
609.30928	299	1+
611.30527	391	1+
615.35153	201	
617.39114	150	
628.31535	199	
702.34724	255	1+
727.71189	289	1+
728.06911	173	
731.41039	404	1+
748.37610	179	
829.43360	140	
846.45348	182	
946.47353	407	1+
975.53902	194	
END IONS

###FS:    #m/z: 484.23888 #charge   3
###MaxRes:#m/z:  0.00000 #charge-128
###MS: 1079
###MSMS: 1080
BEGIN IONS
TITLE=Cmpd 334, AutoMSn(484.2389), 18.3 min
RTINSECONDS=1096.84
SCANS=MS: 1079 MSMS: 1080
PEPMASS=484.23888	15678
CHARGE=3+
317.18050	570	
422.23674	131	
440.72332	134	
446.21576	209	
448.23058	1605	1+
455.29510	893	
460.24961	132	
463.24197	388	1+
466.27667	196	
469.26569	159	
473.72243	140	
480.26670	660	1+
482.26218	824	1+
483.73794	280	1+
484.24846	3398	1+
484.57248	1477	
484.90560	926	
488.28157	335	
490.23681	134	
491.57510	827	
495.62854	168	
504.32493	182	
532.26996	259	
560.26065	616	1+
576.32852	192	
616.31972	174	
633.35310	640	
636.33371	163	
661.30809	132	
674.35753	144	
689.30680	872	1+
700.36200	136	
744.38324	528	1+
762.38160	205	
762.41584	404	1+
818.34534	684	1+
875.37454	417	1+
END IONS

###FS:    #m/z: 611.08150 #charge   2
###MaxRes:#m/z:  0.00000 #charge-128
###MS: 1079
###MSMS: 1081
BEGIN IONS
TITLE=Cmpd 335, AutoMSn(611.0815), 18.3 min
RTINSECONDS=1097.34
SCANS=MS: 1079 MSMS: 1081
PEPMASS=611.08150	17692
CHARGE=2+
373.26831	126	
419.15302	141	
421.19172	397	
496.21985	165	
504.30868	284	1+
517.28006	124	
535.78381	144	
537.81784	170	
541.23254	142	
554.25962	144	
576.30776	143	
585.24133	154	
587.84432	138	
602.30173	354	1+
610.30345	1425	1+
610.92591	142	
611.83282	244	
614.66041	233	1+
615.33513	259	
617.40687	200	
619.81591	210	
661.84263	154	
674.39051	210	
674.72541	205	
684.85632	122	
686.33233	164	
727.71294	526	1+
728.05539	451	
728.37708	443	1+
732.42660	311	
791.89028	125	
1213.63012	533	1+
1221.17033	1063	1+
END IONS

###FS:    #m/z: 489.26800 #charge   1
###MaxRes:#m/z:  0.00000 #charge-128
###MS: 1079
###MSMS: 1082
BEGIN IONS
TITLE=Cmpd 336, AutoMSn(489.2680), 18.3 min
RTINSECONDS=1097.84
SCANS=MS: 1079 MSMS: 1082
PEPMASS=489.26800	14486
CHARGE=1+
323.66537	103	
340.19135	103	
357.22465	114	
369.69923	121	
373.29271	163	
391.87723	113	
398.23630	130	
407.18848	152	
433.23360	102	
440.22534	137	
448.23226	567	1+
450.21027	163	
452.23272	194	
460.19470	104	
461.28444	127	
467.21993	155	
468.26166	502	1+
471.25084	159	
472.24285	594	1+
475.47586	212	
479.47119	363	
484.26585	122	
484.57466	697	
484.90913	578	1+
485.25936	1343	1+
488.26920	788	1+
END IONS

###FS:    #m/z: 336.23575 #charge   2
###MaxRes:#m/z:  0.00000 #charge-128
###MS: 1083
###MSMS: 1084
BEGIN IONS
TITLE=Cmpd 337, AutoMSn(336.2358), 18.3 min
RTINSECONDS=1100.87
SCANS=MS: 1083 MSMS: 1084
PEPMASS=336.23575	12759
CHARGE=2+
316.24215	143	
318.21510	123	
336.24396	175	
END IONS

###FS:    #m/z: 364.26519 #charge   1
###MaxRes:#m/z:  0.00000 #charge-128
###MS: 1083
###MSMS: 1085
BEGIN IONS
TITLE=Cmpd 338, AutoMSn(364.2652), 18.4 min
RTINSECONDS=1101.37
SCANS=MS: 1083 MSMS: 1085
PEPMASS=364.26519	11520
CHARGE=1+
302.23075	144	
344.22134	107	
346.26577	182	
364.26404	791	1+
END IONS

###FS:    #m/z: 484.23808 #charge   3
###MaxRes:#m/z:  0.00000 #charge-128
###MS: 1083
###MSMS: 1086
BEGIN IONS
TITLE=Cmpd 339, AutoMSn(484.2381), 18.4 min
RTINSECONDS=1101.87
SCANS=MS: 1083 MSMS: 1086
PEPMASS=484.23808	12232
CHARGE=3+
317.17618	450	1+
335.14046	214	
360.14795	107	
376.19032	156	
381.69281	108	
387.18734	120	
390.21037	113	
422.23637	115	
437.23720	129	
446.25204	150	
448.22934	785	1+
472.18467	106	
480.26509	455	
481.28062	492	
482.26949	814	1+
483.89548	477	1+
484.26216	1923	1+
484.57717	619	1+
491.44026	331	
491.56458	1191	
532.26804	132	
555.27773	146	
581.28357	238	1+
594.29491	104	
601.27881	120	
633.34624	405	1+
674.33437	125	
689.31142	330	1+
731.40774	246	1+
818.34925	102	
875.35418	162	
878.42029	310	1+
END IONS

###FS:    #m/z: 566.26168 #charge   3
###MaxRes:#m/z:  0.00000 #charge-128
###MS: 1087
###MSMS: 1088
BEGIN IONS
TITLE=Cmpd 340, AutoMSn(566.2617), 18.4 min
RTINSECONDS=1104.9
SCANS=MS: 1087 MSMS: 1088
PEPMASS=566.26168	9330
CHARGE=3+
448.21929	579	1+
455.28818	139	
489.18887	127	
520.21164	128	
522.22839	122	
531.28873	143	
543.34331	462	1+
543.80308	111	
550.30657	147	
561.30609	968	1+
563.77683	122	
564.30765	467	1+
566.32289	278	
567.29565	506	1+
569.31139	157	
570.28033	350	1+
603.31057	154	
630.37380	134	
632.35677	1410	1+
667.84066	123	
721.32556	106	
731.42186	428	1+
749.49311	170	
756.34639	124	
761.41399	221	
765.29975	109	
802.44361	158	
813.36397	142	
813.86985	108	
871.32975	244	
896.39186	248	1+
938.36521	109	
938.36566	230	1+
966.34194	134	
1018.36551	109	
1494.69437	1038	1+
END IONS

###FS:    #m/z: 336.23595 #charge   2
###MaxRes:#m/z:  0.00000 #charge-128
###MS: 1087
###MSMS: 1089
BEGIN IONS
TITLE=Cmpd 341, AutoMSn(336.2359), 18.4 min
RTINSECONDS=1105.41
SCANS=MS: 1087 MSMS: 1089
PEPMASS=336.23595	13476
CHARGE=2+
334.23204	122	
336.23371	433	1+
END IONS

###FS:    #m/z: 364.26650 #charge   1
###MaxRes:#m/z:  0.00000 #charge-128
###MS: 1087
###MSMS: 1090
BEGIN IONS
TITLE=Cmpd 342, AutoMSn(364.2665), 18.4 min
RTINSECONDS=1105.91
SCANS=MS: 1087 MSMS: 1090
PEPMASS=364.26650	13651
CHARGE=1+
302.23395	117	
347.25970	209	
364.26878	857	1+
END IONS

###FS:    #m/z: 522.25849 #charge   2
###MaxRes:#m/z:  0.00000 #charge-128
###MS: 1091
###MSMS: 1092
BEGIN IONS
TITLE=Cmpd 343, AutoMSn(522.2585), 18.5 min
RTINSECONDS=1108.93
SCANS=MS: 1091 MSMS: 1092
PEPMASS=522.25849	11830
CHARGE=2+
358.17135	247	1+
418.21153	219	
440.68230	165	
450.19375	406	
473.23203	179	
480.21244	252	
489.22680	333	1+
502.27433	335	1+
513.28771	261	1+
518.28661	681	1+
520.27953	1015	1+
522.26843	851	1+
523.78439	564	
523.95534	276	
524.27038	872	1+
524.61212	197	
525.76723	202	
533.93200	230	
560.25961	462	
579.28713	265	1+
580.78638	170	
586.31011	246	1+
598.27847	157	
598.61655	268	
600.29037	199	
603.95682	188	
604.28942	369	1+
604.61932	314	1+
623.79030	314	
624.27517	145	
647.82109	207	
651.30985	219	1+
654.34312	168	
658.63501	272	
658.97279	196	
675.28736	506	1+
688.25201	158	
727.35310	167	
741.85576	207	
757.38791	348	1+
762.31864	1117	1+
875.48493	237	1+
900.37614	593	1+
912.41302	281	1+
936.47078	225	1+
END IONS

###FS:    #m/z: 696.00601 #charge   3
###MaxRes:#m/z:  0.00000 #charge-128
###MS: 1091
###MSMS: 1093
BEGIN IONS
TITLE=Cmpd 344, AutoMSn(696.0060), 18.5 min
RTINSECONDS=1109.43
SCANS=MS: 1091 MSMS: 1093
PEPMASS=696.00601	8032
CHARGE=3+
391.18233	230	
441.19294	162	
455.73356	139	
490.26965	120	
524.22091	132	
538.71728	116	
559.20594	115	
560.28416	143	
572.27975	131	
601.26940	122	
658.30160	238	
659.96464	120	
660.65124	111	
673.83342	141	
677.26845	114	
690.33794	214	
693.33540	500	1+
695.10400	115	
695.99935	1039	1+
696.33265	631	1+
696.66020	370	
724.34857	117	
742.38043	164	
762.32166	349	1+
774.30455	109	
799.38002	114	
861.40898	186	
876.39183	125	
888.33677	297	1+
896.81964	139	
END IONS

###FS:    #m/z: 336.23594 #charge   2
###MaxRes:#m/z:  0.00000 #charge-128
###MS: 1091
###MSMS: 1094
BEGIN IONS
TITLE=Cmpd 345, AutoMSn(336.2359), 18.5 min
RTINSECONDS=1109.94
SCANS=MS: 1091 MSMS: 1094
PEPMASS=336.23594	13613
CHARGE=2+
336.23762	230	
END IONS

###FS:    #m/z: 601.33781 #charge   1
###MaxRes:#m/z:  0.00000 #charge-128
###MS: 1095
###MSMS: 1096
BEGIN IONS
TITLE=Cmpd 346, AutoMSn(601.3378), 18.5 min
RTINSECONDS=1112.97
SCANS=MS: 1095 MSMS: 1096
PEPMASS=601.33781	18167
CHARGE=1+
328.19759	2595	1+
368.15426	160	
371.20072	155	
386.22355	683	1+
401.22590	146	
403.23588	218	
428.22425	763	1+
457.25022	325	
470.26400	828	1+
497.24196	448	
514.27012	9480	1+
527.32863	2076	1+
534.86375	156	
END IONS

###FS:    #m/z: 522.50776 #charge   2
###MaxRes:#m/z:  0.00000 #charge-128
###MS: 1095
###MSMS: 1097
BEGIN IONS
TITLE=Cmpd 347, AutoMSn(522.5078), 18.6 min
RTINSECONDS=1113.47
SCANS=MS: 1095 MSMS: 1097
PEPMASS=522.50776	16074
CHARGE=2+
400.21974	160	
427.22657	169	
441.21877	214	
448.22537	246	1+
450.19991	604	1+
465.21033	253	
488.25913	386	1+
503.24890	178	
506.25424	399	1+
514.75370	148	
518.27023	606	1+
520.27668	2024	1+
522.75399	851	1+
523.94846	714	
524.26955	1249	1+
526.26737	469	
533.58540	240	
533.92562	321	
554.26894	245	1+
560.26989	576	
566.29081	376	1+
579.28988	164	
590.30538	155	
603.62789	387	1+
603.95704	548	
604.28589	318	
623.79249	455	
624.28362	209	
633.30130	243	1+
646.32222	193	
654.33757	211	
658.30414	574	1+
675.28713	288	1+
694.32460	155	
702.38219	227	1+
741.84946	191	
742.36245	173	
746.39005	218	
758.40594	144	
758.41702	814	1+
761.38241	329	
762.32834	1226	1+
827.41947	296	1+
899.36494	472	1+
1031.53105	399	1+
END IONS

###FS:    #m/z: 696.00169 #charge   3
###MaxRes:#m/z:  0.00000 #charge-128
###MS: 1095
###MSMS: 1098
BEGIN IONS
TITLE=Cmpd 348, AutoMSn(696.0017), 18.6 min
RTINSECONDS=1113.97
SCANS=MS: 1095 MSMS: 1098
PEPMASS=696.00169	11817
CHARGE=3+
444.66757	168	
447.73411	120	
471.21338	126	
479.46303	300	
523.72056	123	
526.73016	218	
537.28560	139	
555.24750	125	
560.24892	225	1+
561.77065	163	
563.29670	172	
598.60392	139	
646.78629	152	
655.25546	120	
657.85219	372	
673.80739	121	
675.28834	148	
690.66413	138	
693.31545	235	1+
693.87357	154	
695.35736	199	
696.00294	757	1+
696.34445	699	1+
696.68399	244	
725.32995	144	
762.31120	253	
774.31751	123	
798.86713	141	
799.34908	125	
888.35681	284	1+
899.37271	350	1+
END IONS

###FS:    #m/z: 601.33956 #charge   1
###MaxRes:#m/z:  0.00000 #charge-128
###MS: 1099
###MSMS: 1100
BEGIN IONS
TITLE=Cmpd 349, AutoMSn(601.3396), 18.6 min
RTINSECONDS=1117
SCANS=MS: 1099 MSMS: 1100
PEPMASS=601.33956	39355
CHARGE=1+
328.19763	5561	1+
358.19743	256	
371.20324	265	
386.21802	471	
402.24797	920	1+
428.22044	1127	1+
457.24825	500	
470.27139	830	
497.23688	265	
514.27229	16973	1+
527.32640	3144	1+
END IONS

###FS:    #m/z: 522.25682 #charge   2
###MaxRes:#m/z:  0.00000 #charge-128
###MS: 1099
###MSMS: 1101
BEGIN IONS
TITLE=Cmpd 350, AutoMSn(522.2568), 18.6 min
RTINSECONDS=1117.5
SCANS=MS: 1099 MSMS: 1101
PEPMASS=522.25682	11465
CHARGE=2+
379.71159	257	
386.19907	159	
414.22371	186	
458.24455	158	
461.19877	255	1+
465.21099	203	1+
473.24091	180	
475.24680	374	1+
480.21898	686	1+
486.24883	235	1+
502.94047	174	
504.28283	567	1+
510.76133	374	1+
514.26465	327	1+
518.27542	332	
518.61545	707	1+
518.96073	375	
519.27793	1853	1+
519.74836	418	1+
522.27321	694	1+
523.94147	425	1+
524.26913	1864	1+
524.62919	247	
525.76828	158	
533.93080	244	
551.29066	154	
560.26032	710	1+
564.27364	165	
579.28229	297	1+
586.33155	268	1+
589.31356	252	
598.61306	298	
603.95531	523	1+
604.29202	208	
606.34725	282	1+
623.78444	339	1+
634.32897	156	
646.35484	207	
647.82497	265	
648.33792	163	
657.37436	176	
658.65201	178	
673.32051	234	
675.33038	309	1+
694.31352	443	1+
741.82956	193	
761.35622	2094	1+
772.49736	239	
876.50037	320	1+
899.39250	398	1+
912.44984	263	1+
937.44441	729	1+
975.55673	370	1+
1001.53934	346	1+
END IONS

###FS:    #m/z: 695.65557 #charge   3
###MaxRes:#m/z:  0.00000 #charge-128
###MS: 1099
###MSMS: 1102
BEGIN IONS
TITLE=Cmpd 351, AutoMSn(695.6556), 18.6 min
RTINSECONDS=1118
SCANS=MS: 1099 MSMS: 1102
PEPMASS=695.65557	9620
CHARGE=3+
391.18549	145	
400.21185	109	
428.23501	128	
490.26985	126	
526.22158	161	
532.13960	104	
534.86804	124	
545.24263	142	
554.24687	317	
562.22274	114	
602.30594	107	
604.28689	120	
606.28552	105	
654.72380	116	
658.30890	377	1+
684.36129	104	
690.36011	161	
693.60846	144	
695.33029	540	1+
695.67027	307	1+
695.99580	404	1+
698.33196	127	
700.35042	212	1+
703.81789	125	
742.34866	106	
769.12049	106	
774.31011	105	
855.45138	120	
888.36296	165	
910.48459	127	
END IONS

###FS:    #m/z: 601.34090 #charge   1
###MaxRes:#m/z:  0.00000 #charge-128
###MS: 1103
###MSMS: 1104
BEGIN IONS
TITLE=Cmpd 352, AutoMSn(601.3409), 18.7 min
RTINSECONDS=1121.02
SCANS=MS: 1103 MSMS: 1104
PEPMASS=601.34090	55273
CHARGE=1+
328.19809	8375	1+
358.19148	375	
386.23199	519	
402.24695	1280	
428.22372	1579	1+
440.22595	454	
457.24080	507	
470.26823	2022	1+
479.47091	345	
497.24740	445	
514.27284	23628	1+
527.32771	4503	1+
END IONS

###FS:    #m/z: 518.61761 #charge   3
###MaxRes:#m/z:  0.00000 #charge-128
###MS: 1103
###MSMS: 1105
BEGIN IONS
TITLE=Cmpd 353, AutoMSn(518.6176), 18.7 min
RTINSECONDS=1121.52
SCANS=MS: 1103 MSMS: 1105
PEPMASS=518.61761	23241
CHARGE=3+
373.27711	876	1+
381.15138	780	
460.22236	568	
473.24819	365	
475.47705	344	
476.24729	627	
480.22113	3113	1+
488.27785	701	
504.31286	756	
511.76779	566	
512.27161	1258	1+
512.61387	746	1+
512.94572	881	1+
514.27720	1105	
516.28123	1060	1+
517.94527	1331	
518.27526	1597	
518.61788	16020	1+
518.95348	11495	1+
519.28467	8509	1+
553.28696	359	
569.29796	345	
579.28596	2316	1+
582.29207	339	
587.34061	663	1+
591.29041	1237	1+
601.33134	529	
603.27599	332	
609.83699	336	
617.39672	1373	1+
633.82502	390	
634.32806	972	1+
642.83094	334	
646.35096	616	
660.99731	513	
690.37523	348	
694.31573	2225	1+
704.87237	424	
714.38175	315	
732.42694	2377	1+
761.37309	2458	1+
860.53076	2318	1+
874.45979	356	
937.44182	2571	1+
975.54615	952	1+
1050.52295	2001	1+
1153.55746	917	1+
1294.65020	2281	1+
1416.77429	2374	1+
END IONS

###FS:    #m/z: 559.96358 #charge   3
###MaxRes:#m/z:  0.00000 #charge-128
###MS: 1103
###MSMS: 1106
BEGIN IONS
TITLE=Cmpd 354, AutoMSn(559.9636), 18.7 min
RTINSECONDS=1122.02
SCANS=MS: 1103 MSMS: 1106
PEPMASS=559.96358	6413
CHARGE=3+
344.18659	158	
378.21446	191	
411.28765	151	
412.20349	166	
452.76351	387	1+
456.21780	309	
473.23877	392	1+
484.31185	342	
488.25983	182	
492.20091	151	
493.21938	622	1+
500.72627	249	
517.28745	544	1+
521.26054	376	1+
521.60906	199	
526.25777	294	1+
533.29110	197	
538.62867	232	
538.96437	234	
539.26162	296	1+
542.26152	157	
544.28548	362	1+
548.32721	390	
549.06587	149	
551.27535	258	1+
553.61435	716	1+
554.29364	482	1+
556.31031	522	1+
556.79412	231	1+
558.29137	772	1+
559.62354	204	
559.78349	244	
559.96047	3305	1+
560.30165	2950	1+
560.63999	764	1+
587.28864	150	
597.41617	185	
603.32518	291	
603.82163	295	
631.32135	296	1+
658.84222	223	
659.32669	405	1+
661.41121	244	1+
712.43018	179	
721.32528	439	1+
755.41274	160	
776.41541	647	1+
777.42433	286	1+
903.49883	421	1+
905.56934	298	1+
1017.48910	601	1+
1334.67854	1434	1+
1462.77239	717	1+
END IONS

###FS:    #m/z: 518.61869 #charge   3
###MaxRes:#m/z:  0.00000 #charge-128
###MS: 1107
###MSMS: 1108
BEGIN IONS
TITLE=Cmpd 355, AutoMSn(518.6187), 18.8 min
RTINSECONDS=1125.05
SCANS=MS: 1107 MSMS: 1108
PEPMASS=518.61869	75043
CHARGE=3+
381.15110	1189	
473.24495	719	
476.23864	629	
480.22018	4263	1+
504.31477	1354	
511.76842	962	
512.27640	642	
512.61442	960	
512.94650	1929	1+
513.27610	2067	1+
516.28006	1243	1+
517.95171	2035	
518.28067	2369	
518.61910	32051	1+
518.95332	19945	1+
519.28535	13121	1+
537.81725	540	
553.28827	725	
579.28942	3434	1+
587.34571	1722	1+
591.29205	1454	
591.78229	889	
617.40581	1173	
633.82863	1300	
634.32645	866	
651.87363	576	
652.37343	561	
694.31572	3311	1+
732.43242	3855	1+
761.37653	2779	1+
860.52309	2227	1+
937.44253	4382	1+
975.54184	846	
975.54920	1756	1+
1050.51640	3062	1+
1294.65519	3759	1+
1416.77878	3167	1+
END IONS

###FS:    #m/z: 420.47446 #charge   2
###MaxRes:#m/z:  0.00000 #charge-128
###MS: 1107
###MSMS: 1109
BEGIN IONS
TITLE=Cmpd 356, AutoMSn(420.4745), 18.8 min
RTINSECONDS=1125.55
SCANS=MS: 1107 MSMS: 1109
PEPMASS=420.47446	19928
CHARGE=2+
313.18349	234	
325.22491	231	
327.69950	392	
362.70652	733	1+
369.51538	351	
385.25026	669	1+
391.22974	410	
399.25008	311	
401.28400	2300	1+
404.24015	297	
407.99844	335	
411.26654	276	
416.22923	470	1+
417.91567	352	
418.26751	1060	1+
420.25340	1032	1+
422.25450	1506	1+
440.23792	387	
444.24040	237	
452.76578	249	
470.27640	377	
472.28576	10728	1+
484.31835	801	1+
491.57169	262	
530.31365	266	
548.31449	939	1+
555.27432	251	
571.35336	4328	1+
581.30826	241	
597.40327	929	1+
626.82956	218	
627.33456	276	
632.36116	454	
656.27956	238	
658.83773	230	
672.40322	9210	1+
682.38268	387	
712.43693	856	1+
725.42734	3545	1+
743.43558	4672	1+
776.42641	449	
824.49697	932	1+
END IONS

###FS:    #m/z: 559.96166 #charge   3
###MaxRes:#m/z:  0.00000 #charge-128
###MS: 1107
###MSMS: 1110
BEGIN IONS
TITLE=Cmpd 357, AutoMSn(559.9617), 18.8 min
RTINSECONDS=1126.05
SCANS=MS: 1107 MSMS: 1110
PEPMASS=559.96166	19487
CHARGE=3+
401.28458	475	1+
426.23263	176	
473.23560	237	
484.32016	521	1+
488.25850	185	
488.59702	276	
488.93501	201	
493.21782	332	1+
501.27060	357	1+
509.26301	836	1+
509.76451	377	1+
516.27161	277	1+
518.94931	251	1+
525.60631	480	1+
526.26779	348	
526.94738	312	1+
529.28094	290	1+
533.28403	201	
533.92174	213	
538.61959	441	1+
538.96711	455	
539.29918	276	1+
542.27000	501	1+
545.26675	197	
548.31569	778	1+
548.62022	259	
549.05157	393	1+
550.26543	241	1+
553.95059	730	1+
554.28314	921	1+
554.61724	625	
556.31157	596	1+
558.29948	1072	1+
558.62341	376	1+
559.80904	259	
559.96135	6142	1+
560.29917	6256	1+
560.63089	2093	1+
565.63148	205	
594.32273	204	
631.33534	242	1+
635.84256	179	
636.33945	169	
658.83053	314	
659.34836	355	1+
661.40344	451	
667.32596	212	
687.33439	192	
699.89156	233	
721.34292	463	1+
774.34120	220	
776.42937	238	
886.48249	246	1+
903.45854	295	
904.49347	742	1+
1112.58543	530	1+
1129.57149	741	1+
1205.63373	1238	1+
1334.68883	1321	1+
1462.77937	1492	1+
END IONS

###FS:    #m/z: 518.61929 #charge   3
###MaxRes:#m/z:  0.00000 #charge-128
###MS: 1111
###MSMS: 1112
BEGIN IONS
TITLE=Cmpd 358, AutoMSn(518.6193), 18.8 min
RTINSECONDS=1129.07
SCANS=MS: 1111 MSMS: 1112
PEPMASS=518.61929	86977
CHARGE=3+
363.14245	602	
373.28153	704	
381.15128	1253	
450.23643	550	
452.22543	567	
480.22042	4904	1+
504.31574	1487	
511.77122	656	
512.26944	2661	1+
512.61368	1729	1+
512.94552	1934	1+
516.28533	1461	1+
517.94961	2754	
518.27783	2751	
518.61975	33086	1+
518.95310	26158	1+
525.76556	1551	
526.26918	1059	
537.81542	597	
553.29268	939	
568.30411	571	
577.27856	799	
579.28580	4609	1+
582.30206	684	
582.79815	688	
587.34459	686	
591.28628	1833	
591.78617	1137	
617.40189	932	
633.83262	986	
646.33593	584	
694.31705	3653	1+
732.43033	4110	1+
761.37210	2445	1+
779.41958	605	
860.52636	3076	1+
937.44050	5365	1+
975.54785	688	
975.55351	1730	1+
1018.47240	2541	1+
1037.55055	19738	1+
1294.65368	3956	1+
1416.77511	3919	1+
END IONS

###FS:    #m/z: 590.30436 #charge   2
###MaxRes:#m/z:  0.00000 #charge-128
###MS: 1111
###MSMS: 1113
BEGIN IONS
TITLE=Cmpd 359, AutoMSn(590.3044), 18.8 min
RTINSECONDS=1129.57
SCANS=MS: 1111 MSMS: 1113
PEPMASS=590.30436	23911
CHARGE=2+
314.17579	123	
319.15545	132	
326.16023	130	
343.16633	139	
353.17747	323	1+
371.18954	346	1+
378.16447	142	
387.19777	160	
394.16689	229	
400.17102	155	
404.22131	2257	1+
422.15674	1545	1+
434.18849	123	
465.20350	231	1+
470.26671	150	
473.22210	234	1+
489.23589	232	1+
506.24066	294	1+
517.30677	2459	1+
523.26262	151	
535.23891	360	
552.27914	152	
569.26677	242	1+
580.28806	612	1+
581.79112	141	
586.31472	926	1+
588.09614	249	
590.09368	151	
591.30866	268	
592.31426	914	1+
628.33974	724	1+
637.30972	1969	1+
645.36529	3760	1+
663.29159	137	
708.34432	491	
758.44816	2196	1+
765.35668	823	1+
767.26396	175	
836.29983	439	1+
854.31099	126	
870.49476	129	
887.49285	2929	1+
914.44903	283	1+
915.42848	153	
1016.54490	217	
1017.54776	128	
END IONS

###FS:    #m/z: 777.42158 #charge   2
###MaxRes:#m/z:  0.00000 #charge-128
###MS: 1111
###MSMS: 1114
BEGIN IONS
TITLE=Cmpd 360, AutoMSn(777.4216), 18.8 min
RTINSECONDS=1130.07
SCANS=MS: 1111 MSMS: 1114
PEPMASS=777.42158	22740
CHARGE=2+
363.14725	149	
373.29638	157	
381.15247	260	
480.22223	322	
504.30679	125	
537.27821	110	
579.29833	409	1+
601.34056	194	
617.42071	120	
633.83613	110	
648.32082	175	
648.81818	106	
694.31669	538	1+
697.34193	109	
704.36427	132	
708.90487	118	
716.38738	182	
769.41326	176	
776.41311	184	
776.92559	192	
937.45352	313	1+
1553.83459	4612	1+
END IONS

###FS:    #m/z: 496.26525 #charge   2
###MaxRes:#m/z:  0.00000 #charge-128
###MS: 1115
###MSMS: 1116
BEGIN IONS
TITLE=Cmpd 361, AutoMSn(496.2652), 18.9 min
RTINSECONDS=1133.09
SCANS=MS: 1115 MSMS: 1116
PEPMASS=496.26525	53073
CHARGE=2+
340.19410	775	1+
346.17220	203	1+
355.18809	239	1+
359.19946	417	1+
365.66631	255	
372.13455	759	1+
374.61513	169	
377.20089	325	
378.56347	308	
387.20613	162	
389.25662	260	
401.28322	322	
431.19125	340	1+
434.22116	283	1+
439.21462	299	1+
443.22138	256	1+
449.24928	346	
451.25344	414	1+
459.25233	322	1+
466.18751	343	1+
468.28902	213	
469.27146	2165	1+
474.26228	198	
480.24426	508	1+
483.21459	677	1+
486.30351	3806	1+
489.28988	625	1+
491.56870	779	
492.29105	156	
494.26855	720	1+
495.63355	253	
496.28020	811	1+
498.29950	3504	1+
500.23618	735	1+
504.77824	360	
518.25067	193	
532.33066	706	1+
540.31236	652	1+
570.33133	769	1+
588.35472	519	1+
606.31596	240	1+
611.30651	306	
612.27953	833	1+
615.29003	435	1+
624.28347	181	
628.32517	292	
629.30486	2123	1+
637.35857	503	1+
637.67081	569	1+
645.33624	666	1+
646.33266	2673	1+
653.38782	399	1+
654.39065	296	1+
655.76922	700	1+
655.87023	371	
667.36107	512	1+
672.32595	332	1+
684.32559	216	
684.35006	262	1+
685.36339	1251	1+
699.39238	212	
714.36073	1482	1+
728.35830	160	
740.38934	262	1+
742.38232	497	1+
751.37879	298	1+
759.40591	231	
760.41497	426	1+
769.40211	3123	1+
779.39424	300	1+
781.41503	1339	1+
782.37003	197	
797.40066	3833	1+
806.78068	512	
849.45420	311	1+
855.40649	413	1+
871.44312	2480	1+
END IONS

###FS:    #m/z: 590.30326 #charge   2
###MaxRes:#m/z:  0.00000 #charge-128
###MS: 1115
###MSMS: 1117
BEGIN IONS
TITLE=Cmpd 362, AutoMSn(590.3033), 18.9 min
RTINSECONDS=1133.6
SCANS=MS: 1115 MSMS: 1117
PEPMASS=590.30326	29604
CHARGE=2+
303.17311	121	
323.18180	245	
353.17683	150	
377.15917	185	
389.18469	142	
404.22356	1994	1+
422.15573	1819	1+
440.21658	147	
447.19211	138	
466.24869	176	
490.21173	208	
500.27216	251	
507.22916	202	
511.25010	143	
517.30991	2687	1+
523.25974	302	1+
535.24396	657	1+
552.27210	151	
555.24986	237	1+
580.29145	898	1+
585.26197	120	
586.29653	232	1+
588.10000	319	
588.33212	1059	1+
590.08403	231	1+
592.29376	690	1+
627.35384	171	
628.33419	435	1+
637.30425	2133	1+
645.36781	3276	1+
663.29383	420	1+
708.33822	522	1+
758.44886	2479	1+
765.36415	730	1+
769.66774	156	
777.37544	146	
836.29816	349	1+
838.86370	144	
854.29961	367	1+
870.45805	305	
887.49538	2797	1+
897.56633	178	
899.39914	172	
913.44049	254	1+
914.44065	137	
998.50872	337	1+
1016.52625	402	
1017.52103	166	
END IONS

###FS:    #m/z: 559.96162 #charge   3
###MaxRes:#m/z:  0.00000 #charge-128
###MS: 1115
###MSMS: 1118
BEGIN IONS
TITLE=Cmpd 363, AutoMSn(559.9616), 18.9 min
RTINSECONDS=1134.1
SCANS=MS: 1115 MSMS: 1118
PEPMASS=559.96162	21392
CHARGE=3+
375.15935	298	1+
389.21782	337	1+
395.77243	164	
401.28146	271	
420.77825	154	
444.23657	267	1+
446.20626	334	1+
451.21230	170	
455.22681	415	1+
488.26436	170	
500.23931	306	1+
502.28877	507	1+
508.77131	482	1+
509.26621	626	1+
514.28323	241	1+
516.25653	155	
520.84502	160	
526.61076	149	
538.63369	268	
538.94596	174	
539.29182	392	1+
547.29138	181	
548.31035	748	1+
551.78316	169	
552.27669	378	1+
553.95855	524	1+
554.28064	576	1+
554.62421	285	
556.30518	679	1+
558.29647	1525	1+
558.79382	460	1+
559.96233	2984	1+
560.29532	3613	1+
560.62949	1052	
561.79657	170	
598.31556	179	
603.32285	148	
603.83253	212	
616.30583	191	
661.39902	177	
666.83611	490	1+
668.34159	279	
672.40523	1252	1+
680.99687	348	
712.43643	231	
743.43959	1350	1+
776.42172	359	1+
786.37310	208	1+
796.36045	148	
883.52464	160	
886.47261	259	1+
903.47250	5342	1+
912.47685	327	1+
982.48370	269	1+
END IONS

###FS:    #m/z: 496.93819 #charge   2
###MaxRes:#m/z:  0.00000 #charge-128
###MS: 1119
###MSMS: 1120
BEGIN IONS
TITLE=Cmpd 364, AutoMSn(496.9382), 19.0 min
RTINSECONDS=1137.12
SCANS=MS: 1119 MSMS: 1120
PEPMASS=496.93819	90945
CHARGE=2+
305.18038	296	
319.17378	437	1+
322.18375	270	
323.16714	534	
326.18245	400	1+
340.19115	1220	1+
347.17086	219	
351.18308	373	1+
354.19618	457	1+
355.10485	199	
358.18144	604	1+
368.22564	729	1+
372.14627	896	1+
376.20132	442	
383.22117	317	1+
386.16756	1005	1+
389.22102	922	1+
390.69443	260	
393.18136	351	1+
395.76529	926	
401.26478	413	
402.18831	211	1+
406.23640	235	1+
408.22303	256	1+
416.72023	549	1+
421.16979	203	
443.23090	350	1+
450.24361	409	1+
452.22971	645	1+
455.21399	277	
456.28464	1217	1+
465.19497	516	1+
468.28506	319	
469.27143	2263	1+
475.26433	430	1+
477.25573	198	
478.25053	622	1+
482.22783	879	1+
486.29675	6038	1+
487.52098	316	
491.56726	450	
492.26968	451	1+
494.26945	829	1+
496.26466	959	1+
498.29912	2896	1+
500.23731	1332	1+
515.22854	281	1+
532.31738	466	1+
538.28856	238	
540.31333	943	1+
542.25064	382	
549.03757	380	1+
553.31050	462	1+
555.29896	350	
568.29054	269	1+
570.33434	3682	1+
580.29423	278	1+
586.28575	353	1+
588.36285	306	1+
595.27619	319	1+
611.28779	346	
612.28815	1185	1+
615.30073	1084	1+
623.30276	251	1+
628.32173	523	
629.30214	2960	1+
637.36032	702	1+
637.67657	1161	1+
645.36218	251	
646.33094	5019	1+
650.30993	288	1+
651.36397	349	1+
653.39052	1367	1+
655.76635	521	
657.32838	406	1+
666.39145	198	
667.36570	687	1+
672.30778	241	
678.31676	308	1+
683.40143	1249	1+
684.36004	3139	1+
699.38014	384	1+
701.34142	535	1+
706.38869	482	1+
714.36011	2760	1+
723.37339	352	1+
728.36256	613	1+
736.41915	318	1+
742.38702	593	1+
752.38273	1086	1+
759.41567	1383	1+
762.40013	504	1+
769.41741	3890	1+
771.29681	256	1+
782.42345	936	1+
790.38578	410	1+
797.40076	7099	1+
806.79430	307	
814.39976	258	1+
833.39837	278	1+
855.42151	357	1+
871.44623	3640	1+
917.50093	334	1+
961.50676	346	1+
976.52012	277	1+
992.50990	554	1+
END IONS

###FS:    #m/z: 491.60869 #charge   3
###MaxRes:#m/z:  0.00000 #charge-128
###MS: 1119
###MSMS: 1121
BEGIN IONS
TITLE=Cmpd 365, AutoMSn(491.6087), 19.0 min
RTINSECONDS=1137.62
SCANS=MS: 1119 MSMS: 1121
PEPMASS=491.60869	31374
CHARGE=3+
325.15856	612	
339.16275	1527	1+
368.22601	834	
376.58654	792	
376.67263	526	
385.25292	4993	1+
386.15751	1926	1+
395.71311	432	
399.20382	890	
408.22685	420	
438.24722	1099	1+
456.29109	4552	1+
486.28344	833	1+
488.28106	659	
489.28183	2553	1+
492.26901	1976	1+
492.91362	521	
495.62900	620	
496.74993	453	
499.23986	1351	1+
532.32620	479	
542.25674	502	
553.30554	1307	1+
570.33327	18405	1+
581.30538	1092	
582.81662	449	
586.30406	456	
588.36483	495	
612.31058	556	
629.30031	961	
646.32187	610	
655.35520	716	
660.27962	566	
666.38853	1820	1+
677.30800	2634	1+
683.41977	5792	1+
694.38300	699	
745.37363	1735	1+
762.40149	4034	1+
773.36724	444	
790.38870	3557	1+
797.40444	760	
858.44277	718	1+
871.44538	2283	1+
903.47332	709	1+
978.53795	1258	1+
1181.65505	2206	1+
1196.65021	1100	1+
END IONS

###FS:    #m/z: 590.30285 #charge   2
###MaxRes:#m/z:  0.00000 #charge-128
###MS: 1119
###MSMS: 1122
BEGIN IONS
TITLE=Cmpd 366, AutoMSn(590.3028), 19.0 min
RTINSECONDS=1138.13
SCANS=MS: 1119 MSMS: 1122
PEPMASS=590.30285	21323
CHARGE=2+
353.18033	402	1+
371.18044	155	
404.22206	1155	1+
410.86994	164	
422.15457	1386	1+
427.17162	115	
435.20791	131	
457.72848	176	
466.24677	239	
470.26974	123	
482.21854	147	
490.25189	123	
500.22997	118	
508.24957	161	
517.30790	1013	1+
521.77569	121	
523.26995	274	1+
533.20526	152	
535.23883	304	1+
543.27315	105	
550.20760	129	
570.34203	157	
580.28135	430	1+
586.31892	171	
587.33051	166	
588.10930	205	
588.33542	297	1+
590.30659	460	1+
592.29868	840	1+
628.34313	356	1+
637.30549	1483	1+
645.36396	2103	1+
708.33585	434	1+
749.50071	124	
758.44531	1145	1+
765.36668	1115	1+
768.63806	109	
836.29625	235	1+
854.32960	114	
869.46738	141	
887.48864	1532	1+
914.41991	143	
1016.54861	134	
END IONS

###FS:    #m/z: 496.75379 #charge   2
###MaxRes:#m/z:  0.00000 #charge-128
###MS: 1123
###MSMS: 1124
BEGIN IONS
TITLE=Cmpd 367, AutoMSn(496.7538), 19.0 min
RTINSECONDS=1141.14
SCANS=MS: 1123 MSMS: 1124
PEPMASS=496.75379	107882
CHARGE=2+
305.18875	258	
315.16282	375	1+
323.16792	434	
340.18804	1417	1+
343.20405	378	1+
351.18486	380	1+
354.19526	368	1+
358.19017	751	1+
365.19201	248	
368.22148	1206	1+
372.14834	756	
373.21504	256	
374.61254	234	
378.57455	396	
383.21402	366	1+
387.15907	616	1+
388.24071	752	1+
388.71557	274	1+
391.73368	794	
395.38231	663	
395.77718	1397	
401.27638	285	
403.18141	334	1+
407.20842	246	1+
409.22334	310	
416.71909	337	1+
421.19058	339	1+
427.19502	234	1+
434.22567	389	1+
439.25336	726	1+
446.22762	538	
451.25836	289	
452.23718	1063	1+
456.28965	2026	1+
465.18839	434	1+
467.27860	381	1+
469.26662	3501	1+
475.25654	265	1+
478.25412	377	1+
482.22823	332	
483.21487	1226	1+
486.29967	5306	1+
489.29639	551	1+
492.27338	495	1+
494.27747	627	1+
495.63294	432	
495.74441	356	1+
496.26511	1037	1+
498.27632	2775	1+
501.22367	1030	1+
504.76639	252	
518.25673	595	1+
532.31338	460	1+
535.30310	315	
540.30223	1774	1+
553.30087	1414	1+
568.26631	281	1+
570.33282	6043	1+
581.30217	896	1+
585.33434	274	
586.30867	480	1+
594.26117	400	1+
603.30866	390	1+
611.30562	461	
612.29501	1341	1+
615.28431	1249	1+
627.32041	557	1+
628.33576	306	1+
629.30691	2929	1+
632.29452	316	1+
637.36268	815	1+
640.32201	287	1+
646.33053	6017	1+
650.32625	292	1+
653.37812	1003	1+
654.39162	575	1+
655.78141	810	1+
656.32191	251	
658.32277	359	
660.29579	467	1+
667.37693	562	1+
672.31466	310	
678.30965	548	1+
683.39070	3869	1+
692.18467	261	
693.36545	297	1+
694.37599	454	1+
699.40140	307	
701.34731	591	1+
712.33119	240	1+
714.35740	3901	1+
714.37499	434	1+
724.38375	361	1+
728.36684	460	1+
742.38482	722	1+
747.35431	279	1+
752.38700	1510	1+
759.41415	1997	1+
769.40092	4322	1+
770.33626	370	1+
777.46196	793	1+
779.37453	1376	1+
785.45737	694	1+
791.39817	399	1+
797.40147	7858	1+
833.44491	330	1+
855.40056	273	1+
871.43803	4626	1+
917.47893	1089	1+
942.43161	301	1+
956.52622	358	1+
961.48991	462	1+
975.48924	489	1+
992.50950	567	1+
END IONS

###FS:    #m/z: 491.60835 #charge   3
###MaxRes:#m/z:  0.00000 #charge-128
###MS: 1123
###MSMS: 1125
BEGIN IONS
TITLE=Cmpd 368, AutoMSn(491.6083), 19.0 min
RTINSECONDS=1141.64
SCANS=MS: 1123 MSMS: 1125
PEPMASS=491.60835	78380
CHARGE=3+
358.17078	933	1+
368.22814	1693	1+
385.25294	7737	1+
386.16113	3062	1+
399.20122	1246	
408.21818	591	
436.22747	1761	
443.72883	590	
452.23332	724	
456.29113	7861	1+
471.23705	870	
486.29185	710	
488.26199	735	
489.28110	2459	1+
493.26282	1131	1+
496.75106	838	
499.23662	3203	1+
542.24363	947	
553.30940	2548	1+
570.33356	28193	1+
581.30363	2173	1+
582.81465	878	
586.29868	636	
598.83018	893	
612.31055	925	
629.31026	1003	
646.35013	597	
649.31749	1875	1+
655.34633	1028	
660.27846	824	
662.30141	580	
666.39363	2177	1+
677.30942	6761	1+
683.41657	9078	1+
694.38781	706	
745.36462	2000	1+
762.39939	4710	1+
762.41292	594	
773.36824	724	
790.38807	5792	1+
796.49537	752	
797.39713	1050	
799.86158	607	
858.45020	986	1+
875.47968	2272	1+
978.52257	1065	1+
1181.65110	4423	1+
END IONS

###FS:    #m/z: 736.90474 #charge   2
###MaxRes:#m/z:  0.00000 #charge-128
###MS: 1123
###MSMS: 1126
BEGIN IONS
TITLE=Cmpd 369, AutoMSn(736.9047), 19.0 min
RTINSECONDS=1142.14
SCANS=MS: 1123 MSMS: 1126
PEPMASS=736.90474	23410
CHARGE=2+
382.13333	136	
385.24916	193	
386.14393	204	
461.23573	110	
489.28861	250	1+
499.23118	338	1+
532.32033	153	
542.79130	129	
570.33498	312	1+
583.31137	115	
588.36877	131	
590.32508	129	
590.81360	299	
591.32326	3925	1+
598.83001	207	
612.34892	192	
639.27408	108	
655.36912	409	1+
657.85915	109	
683.41092	778	1+
709.32208	123	
727.39457	119	
741.31976	110	
796.51153	176	
830.48866	182	
956.53304	613	1+
1085.60448	119	
1179.63551	151	
1181.64051	743	
1182.62992	371	
1182.65447	3418	1+
1194.05498	172	
1215.61907	119	
1469.76049	542	1+
1472.79999	5140	1+
END IONS

###FS:    #m/z: 491.60853 #charge   3
###MaxRes:#m/z:  0.00000 #charge-128
###MS: 1127
###MSMS: 1128
BEGIN IONS
TITLE=Cmpd 370, AutoMSn(491.6085), 19.1 min
RTINSECONDS=1145.17
SCANS=MS: 1127 MSMS: 1128
PEPMASS=491.60853	83647
CHARGE=3+
325.16413	688	
330.64647	623	
368.22676	1965	1+
385.25331	8403	1+
386.16582	2130	1+
389.70976	454	
399.20769	451	
401.29041	471	
456.29205	5095	1+
469.26795	688	
471.23479	1409	1+
486.30151	431	
488.27158	890	1+
490.27722	958	
492.27388	969	1+
492.93235	465	
494.29286	588	
499.23559	2718	1+
532.32355	561	
542.24380	1046	
553.30921	2213	1+
568.30960	901	1+
570.33342	25560	1+
581.30460	2671	1+
582.81288	772	
586.29968	1207	1+
598.83273	501	
612.32229	732	
629.31337	878	
646.34818	542	
655.34164	944	
660.28396	1749	1+
666.39108	1563	1+
677.30969	6829	1+
683.41730	8503	1+
694.38541	709	
745.37505	1970	1+
762.39631	6002	1+
773.36694	764	
790.39094	6541	1+
796.49322	636	
797.40116	577	
871.44641	1952	1+
875.48703	1695	1+
903.46828	571	
913.48234	524	
956.52634	509	
991.50050	1066	1+
1181.64445	3178	1+
END IONS

###FS:    #m/z: 736.90551 #charge   2
###MaxRes:#m/z:  0.00000 #charge-128
###MS: 1127
###MSMS: 1129
BEGIN IONS
TITLE=Cmpd 371, AutoMSn(736.9055), 19.1 min
RTINSECONDS=1145.67
SCANS=MS: 1127 MSMS: 1129
PEPMASS=736.90551	22949
CHARGE=2+
376.21962	147	
382.21466	139	
386.14148	128	
390.20104	146	
408.21524	135	
456.28655	149	
489.29494	272	1+
510.29871	108	
555.25501	146	
570.33403	388	1+
582.80653	147	
590.32154	193	
608.31203	165	
612.32418	138	
622.27616	155	
651.26803	132	
655.36811	205	
683.41675	330	1+
719.18753	108	
727.89293	218	1+
735.87780	167	
736.37934	229	
739.87877	109	
796.50034	121	
956.53447	430	
1181.64105	5199	1+
1181.64202	847	
1182.64650	227	
1194.06074	128	
1300.49827	117	
1472.80120	4610	1+
END IONS

###FS:    #m/z: 444.71955 #charge   2
###MaxRes:#m/z:  0.00000 #charge-128
###MS: 1127
###MSMS: 1130
BEGIN IONS
TITLE=Cmpd 372, AutoMSn(444.7195), 19.1 min
RTINSECONDS=1146.18
SCANS=MS: 1127 MSMS: 1130
PEPMASS=444.71955	13823
CHARGE=2+
308.10400	155	
321.17740	2245	1+
330.17158	473	1+
335.12264	132	
343.13562	773	1+
349.16417	146	
361.15381	966	1+
364.15902	515	1+
369.20976	133	
371.68177	128	
389.72208	209	
401.28639	127	
403.17784	134	
407.19799	133	
412.17729	145	
416.25396	278	
421.19658	935	1+
428.26252	297	
430.17283	263	
434.25937	2854	1+
440.25111	329	1+
442.26170	287	
443.26224	316	
444.25788	598	1+
446.25032	1380	1+
447.17855	160	
455.16949	172	
455.29910	138	
466.18396	161	
490.21517	157	
503.27597	173	
508.22254	271	
510.24558	157	
513.25822	152	
576.26960	1318	1+
594.29056	7172	1+
723.33665	180	
741.35783	3233	1+
END IONS

###FS:    #m/z: 444.71851 #charge   2
###MaxRes:#m/z:  0.00000 #charge-128
###MS: 1131
###MSMS: 1132
BEGIN IONS
TITLE=Cmpd 373, AutoMSn(444.7185), 19.2 min
RTINSECONDS=1149.21
SCANS=MS: 1131 MSMS: 1132
PEPMASS=444.71851	93999
CHARGE=2+
308.11049	284	
321.17704	4526	1+
330.17046	377	
343.14216	1582	1+
354.19046	197	
361.15408	2652	1+
364.16570	432	
385.15829	185	
390.20107	196	
412.16836	352	
416.24551	795	1+
421.19137	1431	1+
428.25578	204	
430.17243	871	
432.20872	209	
434.26160	5277	1+
442.26056	433	1+
444.24958	570	1+
446.24650	1535	1+
455.17085	757	1+
455.28756	586	
462.26437	239	
486.26600	311	
490.21502	284	
508.21599	324	
559.24892	280	
576.28728	709	
577.26597	1352	1+
594.28886	13965	1+
723.34600	372	
741.35997	7695	1+
END IONS

###FS:    #m/z: 888.42628 #charge   1
###MaxRes:#m/z:  0.00000 #charge-128
###MS: 1131
###MSMS: 1133
BEGIN IONS
TITLE=Cmpd 374, AutoMSn(888.4263), 19.2 min
RTINSECONDS=1149.71
SCANS=MS: 1131 MSMS: 1133
PEPMASS=888.42628	11699
CHARGE=1+
321.17072	555	1+
361.16036	395	
364.16628	637	1+
421.18488	218	
427.18465	217	
431.16490	131	
434.25864	618	1+
455.17394	2148	1+
462.26559	1296	
462.45162	144	
477.24757	258	
490.21044	218	
508.21534	209	
521.22268	111	
542.21395	115	
568.26991	272	
594.28720	1074	1+
637.29019	134	
655.27319	133	
706.30235	109	
742.32734	102	
870.41869	299	1+
878.18488	108	
886.41754	124	
888.42478	5541	1+
END IONS

###FS:    #m/z: 699.66184 #charge   3
###MaxRes:#m/z:  0.00000 #charge-128
###MS: 1131
###MSMS: 1134
BEGIN IONS
TITLE=Cmpd 375, AutoMSn(699.6618), 19.2 min
RTINSECONDS=1150.21
SCANS=MS: 1131 MSMS: 1134
PEPMASS=699.66184	11742
CHARGE=3+
409.22085	132	
423.18959	200	
436.18250	196	
460.24856	149	
469.24036	558	1+
472.24169	148	
483.24799	129	
517.74618	155	
518.24902	135	
523.22992	131	
526.75520	445	
534.39081	121	
556.27514	145	
561.28083	145	
567.25913	218	
610.30140	830	1+
618.30039	217	
669.30807	133	
686.31261	313	1+
691.81720	130	
695.83433	124	
696.24786	165	
697.33401	1918	1+
701.37365	184	
704.36763	186	
773.37201	120	
818.38407	400	
844.39804	299	1+
901.41181	460	1+
928.47211	263	1+
958.44770	701	1+
965.46803	333	1+
1045.46205	266	
1104.51141	488	1+
1132.50778	139	
1394.66132	835	1+
END IONS

###FS:    #m/z: 444.71876 #charge   2
###MaxRes:#m/z:  0.00000 #charge-128
###MS: 1135
###MSMS: 1136
BEGIN IONS
TITLE=Cmpd 376, AutoMSn(444.7188), 19.2 min
RTINSECONDS=1153.25
SCANS=MS: 1135 MSMS: 1136
PEPMASS=444.71876	239506
CHARGE=2+
308.10590	749	
321.17725	10135	1+
330.18350	1147	
343.14079	2513	1+
361.15371	5084	1+
364.16823	1017	
371.18903	668	
416.24754	1602	1+
421.19220	2699	1+
430.17810	1492	
434.25944	11815	1+
444.25514	539	
446.27916	575	
448.19729	524	
455.17334	1675	1+
462.26292	574	
490.21309	799	
508.22631	902	
558.25525	1112	1+
576.28013	1950	
577.26824	2794	1+
594.28870	31491	1+
723.34540	675	
741.35740	18019	1+
END IONS

###FS:    #m/z: 602.31665 #charge   2
###MaxRes:#m/z:  0.00000 #charge-128
###MS: 1135
###MSMS: 1137
BEGIN IONS
TITLE=Cmpd 377, AutoMSn(602.3167), 19.2 min
RTINSECONDS=1153.75
SCANS=MS: 1135 MSMS: 1137
PEPMASS=602.31665	92942
CHARGE=2+
328.19836	3383	1+
339.15904	761	
358.16877	776	1+
364.45247	472	
373.18845	1012	
386.15936	6574	1+
389.19002	502	
397.20864	1046	1+
399.19880	948	1+
402.25533	485	
403.17860	677	
408.22151	2764	1+
428.21762	1810	1+
438.24833	678	
455.24402	786	1+
457.24589	657	
470.26813	613	
471.24077	2212	1+
482.21437	826	1+
498.23060	473	
499.23533	11768	1+
514.27104	19599	1+
521.30905	625	
527.32411	2155	1+
542.24002	456	
543.29840	768	1+
570.28947	807	1+
572.28809	2211	1+
583.32497	512	
584.31922	1687	1+
586.31006	932	1+
590.31559	1652	1+
594.29506	1177	1+
601.33524	7621	1+
612.31441	8371	1+
627.32156	1198	1+
629.32904	532	
655.32383	1201	1+
660.27857	560	
670.31809	578	
677.31076	3046	1+
681.34028	1133	1+
683.32603	970	1+
699.37171	610	1+
709.33223	2026	1+
726.35667	7400	1+
740.41294	596	
743.38771	810	1+
751.36636	794	1+
754.52116	641	
762.39654	4611	1+
768.40100	2389	1+
773.37462	977	1+
775.36751	878	1+
779.39024	463	
780.37271	1863	1+
790.39021	7477	1+
790.67836	429	
797.39561	9318	1+
816.41417	607	1+
854.44163	1202	1+
854.44504	546	
862.41136	681	1+
876.48160	1304	1+
882.48416	878	1+
886.43592	720	1+
889.42215	591	
895.42993	2522	1+
899.42213	462	
903.46846	7146	1+
912.46690	2509	1+
923.72439	976	
924.51759	1428	1+
953.48182	782	1+
975.46682	586	1+
1000.48431	3979	1+
1017.51772	9828	1+
1043.53487	1693	1+
1060.56700	465	
1071.52719	1868	1+
1088.55310	10157	1+
END IONS

###FS:    #m/z: 888.42622 #charge   1
###MaxRes:#m/z:  0.00000 #charge-128
###MS: 1135
###MSMS: 1138
BEGIN IONS
TITLE=Cmpd 378, AutoMSn(888.4262), 19.2 min
RTINSECONDS=1154.25
SCANS=MS: 1135 MSMS: 1138
PEPMASS=888.42622	33744
CHARGE=1+
321.17718	1213	
343.14732	272	
361.16248	600	
364.16257	1775	1+
416.24083	215	
421.18937	200	
427.17670	359	
430.16951	254	
433.18513	188	
434.26069	1807	1+
449.25275	320	
455.17276	5148	1+
462.26664	625	
477.24691	609	
490.21309	186	
497.17952	219	
508.22575	276	
510.68534	300	
520.24901	223	
524.20320	194	
540.26178	258	
568.24950	802	
576.27387	209	
594.28892	3701	1+
610.27948	277	
627.28752	287	
655.29519	277	
724.32916	230	
741.35870	644	1+
870.40415	668	1+
888.42534	14556	1+
END IONS

###FS:    #m/z: 602.31494 #charge   2
###MaxRes:#m/z:  0.00000 #charge-128
###MS: 1139
###MSMS: 1140
BEGIN IONS
TITLE=Cmpd 379, AutoMSn(602.3149), 19.3 min
RTINSECONDS=1157.28
SCANS=MS: 1139 MSMS: 1140
PEPMASS=602.31494	503375
CHARGE=2+
328.19800	2401	1+
341.20161	1751	1+
350.19669	705	
358.17073	2099	1+
365.18280	721	
372.19139	753	
373.18877	2143	1+
379.21323	1356	1+
383.20438	1175	1+
385.15954	695	
386.15742	20207	1+
391.19893	715	
397.20408	2800	1+
403.17873	2605	1+
406.21074	1688	1+
409.22751	1922	1+
412.24477	1421	1+
414.22859	1204	
417.21901	817	1+
428.22892	1707	1+
430.21259	1825	1+
440.24343	840	1+
442.72606	2224	1+
448.22742	1027	1+
454.23228	1829	1+
457.22544	1650	1+
470.25631	874	
471.23904	5788	1+
474.25057	835	
477.24592	1185	1+
481.26300	728	
482.22230	2288	1+
497.23696	1597	1+
499.23493	31431	1+
514.26720	15430	1+
517.27567	3773	1+
521.30738	927	
527.30405	2018	1+
530.78850	1514	
531.28406	1259	
534.28990	1005	1+
542.26254	3711	1+
550.01781	1061	
554.25970	1263	1+
569.27188	1658	1+
572.28540	4989	1+
582.30457	996	1+
584.31753	4886	1+
590.32463	2784	1+
595.28784	1985	1+
601.33338	7792	1+
602.81158	779	
610.30229	1010	1+
612.31511	21077	1+
627.32377	2840	1+
629.33806	2620	1+
637.68376	1568	1+
638.29974	986	1+
655.32491	3745	1+
660.28462	1865	1+
662.29797	1837	1+
670.32314	2828	1+
677.31191	10823	1+
681.33208	6278	1+
698.36810	779	
699.36620	1947	1+
702.35457	1125	1+
706.38317	1106	1+
709.33240	6160	1+
726.35845	20125	1+
740.40740	2573	1+
743.37995	2625	1+
746.37220	1179	1+
747.35674	835	1+
750.37542	1035	1+
752.37857	2467	1+
762.39481	12292	1+
768.40739	1684	
769.40368	4062	1+
773.36354	2373	1+
774.35568	1435	1+
775.37085	2261	1+
779.38708	996	
780.37452	6260	1+
782.70702	838	
788.41094	1116	1+
790.39044	21141	1+
797.39335	28111	1+
797.39737	2873	1+
815.42913	7523	1+
844.39754	903	1+
854.45128	2118	1+
858.43187	2558	1+
861.41752	1664	1+
863.43026	1567	1+
865.43026	690	
872.40343	946	1+
875.47659	7843	1+
882.45340	2425	1+
885.43371	7128	1+
889.42023	1723	1+
894.44548	1145	1+
895.43275	8561	1+
899.41397	686	
901.48690	949	1+
902.47001	709	
903.46847	22081	1+
908.46064	856	1+
912.45766	6573	1+
925.49071	6498	1+
929.48174	2692	1+
936.62111	688	
943.43497	1189	1+
953.48301	2676	1+
960.45087	1315	1+
972.49975	2038	1+
975.47470	3399	1+
989.51709	2293	1+
1000.48748	11808	1+
1017.51644	31083	1+
1028.10493	860	
1043.54252	5623	1+
1060.55713	1302	
1061.55774	749	
1071.52990	5939	1+
1088.55395	34034	1+
1185.59696	3269	1+
END IONS

###FS:    #m/z: 888.42512 #charge   1
###MaxRes:#m/z:  0.00000 #charge-128
###MS: 1139
###MSMS: 1141
BEGIN IONS
TITLE=Cmpd 380, AutoMSn(888.4251), 19.3 min
RTINSECONDS=1157.78
SCANS=MS: 1139 MSMS: 1141
PEPMASS=888.42512	53991
CHARGE=1+
321.17413	1325	
343.13988	660	1+
361.15223	772	1+
364.16149	1819	1+
406.17812	214	
416.24519	373	
421.19427	357	
427.18224	405	
430.17316	420	
434.26076	2043	1+
449.24742	284	
455.17235	6560	1+
477.24725	1080	1+
490.20632	280	
497.18542	244	
540.26884	300	
568.25905	1042	1+
576.28932	310	
594.29071	3721	1+
637.27793	230	
655.29586	781	1+
741.34851	967	1+
750.05193	379	
853.40348	206	
870.41926	397	
887.42071	229	
888.42597	17304	1+
END IONS

###FS:    #m/z: 559.79735 #charge   2
###MaxRes:#m/z:  0.00000 #charge-128
###MS: 1139
###MSMS: 1142
BEGIN IONS
TITLE=Cmpd 381, AutoMSn(559.7973), 19.3 min
RTINSECONDS=1158.28
SCANS=MS: 1139 MSMS: 1142
PEPMASS=559.79735	39832
CHARGE=2+
347.17810	456	
355.20788	694	
357.16941	677	
372.18064	2443	1+
374.18224	1077	
375.17118	3130	1+
390.19726	5367	1+
402.17786	2200	
408.83462	530	
456.27913	419	
470.23864	397	
484.24346	1225	1+
487.26532	579	
491.57041	369	
503.28079	10153	1+
515.26671	1190	1+
531.22075	448	
558.30406	354	
560.30508	923	1+
588.31241	435	
598.30640	631	
616.35631	2632	1+
644.29958	1311	1+
673.38734	17655	1+
726.40860	478	
744.42408	19053	1+
886.43948	3757	1+
902.44787	940	1+
904.45417	37434	1+
1017.54491	2085	1+
END IONS

###FS:    #m/z: 602.31688 #charge   2
###MaxRes:#m/z:  0.00000 #charge-128
###MS: 1143
###MSMS: 1144
BEGIN IONS
TITLE=Cmpd 382, AutoMSn(602.3169), 19.4 min
RTINSECONDS=1161.3
SCANS=MS: 1143 MSMS: 1144
PEPMASS=602.31688	914991
CHARGE=2+
328.19644	1700	
341.20993	1285	
343.17821	1310	1+
358.16349	4223	1+
364.45380	1185	
365.18275	1939	1+
379.19149	1082	
380.22435	2027	1+
385.15790	1340	
386.15720	34099	1+
393.72636	1890	1+
397.20798	5111	1+
403.18647	4486	1+
406.21782	2311	1+
409.22122	3115	1+
412.25104	1934	
414.23044	1544	
431.70361	1255	
454.22442	1280	
455.23319	5286	1+
469.24867	1627	1+
471.23830	12360	1+
477.23979	4370	1+
482.22716	5252	1+
497.23450	2655	1+
499.23553	55997	1+
514.26474	14316	1+
517.27723	6233	1+
521.30433	1199	
527.28071	1970	1+
542.25798	6357	1+
555.26326	2148	1+
565.27698	1702	1+
568.26984	1812	1+
570.27858	2350	1+
572.28471	9430	1+
584.31566	9338	1+
590.32828	4640	1+
595.28818	3164	1+
599.32609	1070	
601.32094	6837	1+
602.81345	1199	
610.30057	1512	1+
612.31477	37232	1+
627.32621	4667	1+
629.33146	4010	1+
637.31666	1444	1+
655.32121	8561	1+
660.28445	3387	1+
662.29564	1393	
667.29318	1602	
670.32348	3830	1+
677.31182	18903	1+
679.93915	1235	
681.32724	10846	1+
686.35754	1655	1+
689.35588	1660	1+
698.35675	4596	1+
699.37314	2331	1+
702.36539	1949	1+
706.38683	1173	
709.33260	9768	1+
726.35767	34605	1+
740.40887	3959	1+
743.38584	4339	1+
745.36951	5312	1+
749.49789	1601	
752.37389	4260	1+
762.39393	26449	1+
768.40621	4041	
769.39737	8328	1+
773.36534	4495	1+
775.37535	4573	1+
779.38295	2004	
780.37203	10598	1+
790.39007	36396	1+
795.38896	1099	
797.39411	46784	1+
797.39904	4997	1+
815.43222	13471	1+
844.39912	1365	1+
846.40004	1093	
854.44736	5841	1+
858.43198	3791	1+
861.41781	1219	
862.40357	1445	
863.42845	3518	1+
872.40259	1310	
875.47675	11824	1+
880.46306	1446	1+
882.45604	1618	
884.45955	3431	1+
886.43619	7691	1+
889.42309	3376	1+
894.44015	1521	1+
895.43217	17018	1+
903.47067	39704	1+
912.45812	11212	1+
925.48896	9314	1+
930.47115	2351	1+
953.48531	5361	1+
958.45182	3545	1+
960.45971	2193	1+
972.49773	2791	1+
975.47642	7846	1+
989.52703	3810	1+
1000.48718	21830	1+
1017.51752	55626	1+
1043.54109	9724	1+
1060.55884	11002	1+
1071.53157	13051	1+
1088.55458	61090	1+
1186.59820	5868	1+
END IONS

###FS:    #m/z: 559.79916 #charge   2
###MaxRes:#m/z:  0.00000 #charge-128
###MS: 1143
###MSMS: 1145
BEGIN IONS
TITLE=Cmpd 383, AutoMSn(559.7992), 19.4 min
RTINSECONDS=1161.8
SCANS=MS: 1143 MSMS: 1145
PEPMASS=559.79916	198586
CHARGE=2+
355.20446	1628	
357.16139	1613	
372.18108	3434	1+
374.18676	2581	
375.17151	5556	1+
385.15531	892	
390.19735	10453	1+
402.17895	4984	1+
408.81567	1039	
443.72897	2212	
446.20641	970	
485.22902	2001	1+
487.26528	1937	
503.27936	23426	1+
509.27492	2072	
509.77628	1095	
515.26535	2324	
531.22133	963	
550.79532	1010	
559.79557	948	
616.35175	5369	1+
644.30083	2233	
673.38728	39672	1+
744.42309	42581	1+
886.44201	1038	
887.43619	6683	1+
896.36237	983	
902.44336	1021	
904.45362	88509	1+
END IONS

###FS:    #m/z: 1203.61710 #charge   1
###MaxRes:#m/z:  0.00000 #charge-128
###MS: 1143
###MSMS: 1146
BEGIN IONS
TITLE=Cmpd 384, AutoMSn(1203.6171), 19.4 min
RTINSECONDS=1162.3
SCANS=MS: 1143 MSMS: 1146
PEPMASS=1203.61710	73510
CHARGE=1+
366.14437	325	
386.14712	186	
402.21755	142	
499.22668	729	
501.21439	127	
612.32704	430	
655.32059	178	
657.25571	123	
678.30083	141	
726.37873	269	
780.36771	131	
790.38269	803	1+
797.39387	1011	1+
888.38513	130	
896.40793	147	
903.46892	719	1+
912.45823	2048	1+
1017.52200	426	
1018.51989	214	
1028.10273	136	
1071.53157	576	1+
1088.55430	3447	1+
1096.54170	128	
1118.58735	136	
1186.57087	240	
1201.60930	240	
1202.59244	141	
1203.61625	13069	1+
END IONS

###FS:    #m/z: 559.79928 #charge   2
###MaxRes:#m/z:  0.00000 #charge-128
###MS: 1147
###MSMS: 1148
BEGIN IONS
TITLE=Cmpd 385, AutoMSn(559.7993), 19.4 min
RTINSECONDS=1165.32
SCANS=MS: 1147 MSMS: 1148
PEPMASS=559.79928	385179
CHARGE=2+
355.20318	2132	
357.16795	1513	
372.18620	4222	
374.18626	4153	
375.17296	7477	1+
390.19712	15885	1+
402.17952	6571	1+
484.26298	2489	1+
487.26064	1546	
503.27912	31183	1+
509.27273	2152	
515.26374	3919	1+
531.22570	1355	
550.79143	1821	
616.35601	8152	1+
644.30673	2509	
673.38752	55727	1+
744.42402	54727	1+
886.43683	11907	1+
904.45511	120246	1+
END IONS

###FS:    #m/z: 1203.61688 #charge   1
###MaxRes:#m/z:  0.00000 #charge-128
###MS: 1147
###MSMS: 1149
BEGIN IONS
TITLE=Cmpd 386, AutoMSn(1203.6169), 19.4 min
RTINSECONDS=1165.82
SCANS=MS: 1147 MSMS: 1149
PEPMASS=1203.61688	85775
CHARGE=1+
366.13494	159	
382.21371	112	
386.15204	277	
499.23139	679	1+
514.24483	110	
517.27469	128	
612.30998	447	
726.35964	500	1+
780.37524	261	1+
787.43118	106	
790.38759	527	1+
797.39027	703	1+
806.77421	201	
875.48654	104	
903.47302	843	1+
912.46149	1871	1+
953.50573	161	
1017.51975	570	1+
1071.54861	209	
1072.53183	170	
1087.53072	106	
1088.54564	2316	1+
1118.60878	128	
1186.60717	154	
1201.58863	140	
1202.56981	144	
1203.61934	10903	1+
END IONS

###FS:    #m/z: 1118.58678 #charge-128
###MaxRes:#m/z:  0.00000 #charge-128
###MS: 1147
###MSMS: 1150
BEGIN IONS
TITLE=Cmpd 387, AutoMSn(1118.5868), 19.4 min
RTINSECONDS=1166.33
SCANS=MS: 1147 MSMS: 1150
PEPMASS=1118.58678	59713

366.13683	1510	
390.19658	558	
402.17571	249	
485.22346	703	1+
503.27156	2753	1+
510.68607	428	
588.31131	551	
598.30281	270	
616.31881	1090	1+
644.30445	260	
657.23990	599	
673.38898	718	
729.39336	472	
744.42850	326	
858.45410	344	
904.45737	739	
1116.57437	424	
1117.58229	515	
1118.58444	22544	1+
END IONS

###FS:    #m/z: 1118.58489 #charge   2
###MaxRes:#m/z:  0.00000 #charge-128
###MS: 1151
###MSMS: 1152
BEGIN IONS
TITLE=Cmpd 388, AutoMSn(1118.5849), 19.5 min
RTINSECONDS=1169.35
SCANS=MS: 1151 MSMS: 1152
PEPMASS=1118.58489	68477
CHARGE=2+
366.13733	2119	1+
390.19530	805	
503.27418	2354	1+
510.69196	273	
510.76494	261	
588.31995	478	
598.29826	440	
616.31693	1310	1+
657.23149	332	
673.37397	733	
711.38032	255	
729.40087	445	
744.41779	515	
840.42388	381	
858.42941	583	1+
904.45493	544	
1116.57033	386	
1117.57814	309	
1118.58315	23074	1+
1131.64907	393	
END IONS

###FS:    #m/z: 565.28056 #charge   2
###MaxRes:#m/z:  0.00000 #charge-128
###MS: 1151
###MSMS: 1153
BEGIN IONS
TITLE=Cmpd 389, AutoMSn(565.2806), 19.5 min
RTINSECONDS=1169.85
SCANS=MS: 1151 MSMS: 1153
PEPMASS=565.28056	55644
CHARGE=2+
330.10301	581	1+
334.10436	470	
339.17091	263	1+
343.21650	317	1+
348.12406	467	
355.19654	663	1+
357.15545	804	1+
359.15596	862	1+
361.23657	2639	1+
367.56320	453	
372.18258	2000	1+
375.16579	2719	1+
387.19364	302	
390.19725	3868	1+
393.14530	2278	1+
397.79441	357	
402.17624	1845	1+
410.18352	392	1+
414.21800	466	1+
417.14158	576	1+
424.25291	320	
445.23042	645	
452.73433	1781	1+
460.20872	412	1+
463.24972	669	1+
469.23834	630	1+
472.24462	338	
473.22691	762	1+
482.24440	368	1+
484.24840	1221	1+
494.22226	522	1+
496.53110	345	
499.25068	316	
500.18912	375	
503.27592	7231	1+
508.30619	4118	1+
509.77301	347	
510.68309	299	
512.26183	718	1+
515.26136	1012	1+
518.19741	568	1+
521.21953	466	1+
528.25647	404	1+
533.24734	401	1+
540.25889	393	1+
545.26738	317	1+
548.26853	1171	1+
556.28827	328	1+
556.77670	322	
561.31289	430	1+
563.28716	470	1+
565.28610	635	1+
568.29700	488	1+
570.31305	437	1+
573.31149	303	
574.29600	603	1+
587.21382	313	1+
591.31745	681	1+
595.25728	388	1+
598.31828	300	1+
605.22841	397	1+
609.35675	6863	1+
616.35415	492	
617.35501	1000	1+
622.24918	306	1+
635.31862	453	1+
643.32762	443	1+
645.29559	575	1+
647.25218	687	1+
672.37146	306	
673.38603	3728	
674.38773	6713	1+
682.13209	590	1+
701.37843	466	1+
712.42411	312	1+
717.26870	265	1+
719.40495	839	
720.39013	4665	1+
727.40110	403	1+
737.41664	7478	1+
744.42536	3448	
745.42689	6729	1+
752.30390	494	1+
754.50310	699	
758.38828	379	1+
769.67355	380	
813.43961	681	1+
847.42270	393	1+
854.50515	365	
882.47193	1167	1+
887.44749	2125	1+
900.47000	631	1+
900.47779	6619	1+
903.46825	562	1+
904.44838	2037	
905.45560	16224	1+
915.74532	365	
920.45665	356	1+
951.48552	451	1+
979.49691	974	1+
990.44580	325	1+
997.48235	360	1+
1015.50664	1625	1+
1025.49504	4270	1+
1077.50014	659	1+
END IONS

###FS:    #m/z: 525.29044 #charge   3
###MaxRes:#m/z:  0.00000 #charge-128
###MS: 1151
###MSMS: 1154
BEGIN IONS
TITLE=Cmpd 390, AutoMSn(525.2904), 19.5 min
RTINSECONDS=1170.35
SCANS=MS: 1151 MSMS: 1154
PEPMASS=525.29044	59652
CHARGE=3+
327.68519	335	
336.20094	332	
385.25941	389	
386.16496	1723	1+
389.24843	742	
392.73470	468	1+
393.90466	416	
408.22353	333	
469.26287	540	1+
471.23413	456	
484.28008	840	1+
486.30205	12271	1+
495.63750	371	
499.24112	2179	1+
500.75517	469	
516.26882	448	1+
519.61545	422	
521.26672	354	
522.27918	1733	1+
524.28073	1683	1+
526.28358	1063	1+
528.29541	923	1+
533.92269	635	
542.24297	461	
544.79369	462	
545.28205	395	
550.03060	525	
557.33830	4318	1+
570.33114	363	
584.32561	620	1+
586.29677	884	1+
612.31868	306	
613.30990	574	1+
627.34255	277	
654.34514	1721	1+
660.29800	445	1+
662.29600	434	
669.90189	307	
671.38241	12470	1+
677.31114	3486	1+
679.95987	763	1+
682.34591	688	1+
726.36775	888	1+
745.37592	1454	1+
762.39974	3876	1+
767.43656	1030	1+
773.37055	778	1+
777.59368	309	
784.46198	2863	1+
790.39111	5001	1+
795.43470	369	
796.41058	390	1+
797.39393	674	1+
817.80818	290	
875.48300	2020	1+
903.46591	2076	1+
928.47188	486	1+
946.49723	647	1+
1017.51695	386	
1017.52282	1193	1+
1282.69633	1866	1+
END IONS

###FS:    #m/z: 565.28113 #charge   2
###MaxRes:#m/z:  0.00000 #charge-128
###MS: 1155
###MSMS: 1156
BEGIN IONS
TITLE=Cmpd 391, AutoMSn(565.2811), 19.6 min
RTINSECONDS=1173.39
SCANS=MS: 1155 MSMS: 1156
PEPMASS=565.28113	108470
CHARGE=2+
330.10243	1118	1+
334.10147	837	1+
348.12456	907	1+
354.19652	413	1+
356.17772	658	1+
359.09031	981	
361.23854	3692	1+
364.45162	480	
372.18112	1283	1+
374.18380	970	
375.15700	3395	1+
390.19408	3187	1+
393.14403	4043	1+
397.79185	475	
402.17819	1935	1+
408.81537	476	
417.14093	583	1+
424.23416	484	1+
452.73389	604	
459.21145	1018	1+
463.25087	798	1+
473.23498	629	1+
485.25531	595	1+
487.25401	963	1+
490.26163	888	1+
498.24799	399	1+
503.27735	6095	1+
508.30670	4865	1+
513.25980	1135	1+
515.26564	955	1+
517.26198	572	
518.19547	596	
522.22410	916	1+
525.25144	1036	1+
539.24218	757	1+
547.76341	914	1+
550.97629	569	
556.28005	733	1+
560.28037	383	1+
563.30148	588	1+
565.29352	1324	1+
570.21226	386	
571.19078	1480	1+
571.27178	414	
573.31841	403	
574.29397	741	1+
587.21438	697	1+
591.33786	1444	1+
596.26474	529	
605.22094	623	1+
609.35739	12080	1+
616.33942	561	
617.33971	1206	1+
622.26197	646	1+
637.27360	445	
644.30655	729	1+
647.24779	565	1+
671.36861	409	1+
673.38673	3542	
674.38636	5850	1+
702.37286	745	1+
719.40534	1403	
720.39419	5249	1+
735.31333	450	1+
737.41888	10954	1+
744.42216	3292	
745.42141	6212	1+
751.30469	575	1+
753.78616	404	
754.51546	821	
813.44575	440	
883.45317	740	1+
883.45920	485	
887.44511	2203	1+
900.47879	8508	1+
900.48527	859	1+
904.45838	1537	
905.45692	13926	1+
916.56706	932	
920.45415	416	1+
980.49642	564	1+
997.49462	385	1+
1015.51294	2338	1+
1018.53789	1070	1+
1025.49110	5231	1+
1026.15030	425	
1095.50645	2222	1+
END IONS

###FS:    #m/z: 1118.58428 #charge   1
###MaxRes:#m/z:  0.00000 #charge-128
###MS: 1155
###MSMS: 1157
BEGIN IONS
TITLE=Cmpd 392, AutoMSn(1118.5843), 19.6 min
RTINSECONDS=1173.89
SCANS=MS: 1155 MSMS: 1157
PEPMASS=1118.58428	49762
CHARGE=1+
366.13626	1607	
375.18445	161	
390.20148	632	1+
402.18899	176	
485.21965	307	
503.27351	1328	1+
510.68853	220	
528.19313	280	
588.31414	249	
598.30080	279	
616.31867	568	
644.31445	162	
657.22434	338	
673.39497	391	1+
711.36912	231	
729.39752	311	
744.41418	467	1+
840.42738	188	
858.42801	460	1+
904.47405	188	
1116.56739	352	
1117.55613	440	
1118.58388	13499	1+
END IONS

###FS:    #m/z: 609.31910 #charge   1
###MaxRes:#m/z:  0.00000 #charge-128
###MS: 1155
###MSMS: 1158
BEGIN IONS
TITLE=Cmpd 393, AutoMSn(609.3191), 19.6 min
RTINSECONDS=1174.39
SCANS=MS: 1155 MSMS: 1158
PEPMASS=609.31910	29539
CHARGE=1+
354.19085	143	
372.17433	174	
375.22069	164	
379.19526	144	
382.19488	142	
386.15350	419	
395.77495	150	
397.20565	308	
400.16606	567	
404.19241	290	1+
408.22295	547	1+
410.86317	158	
412.24324	314	
414.21304	421	1+
417.21230	199	
436.73411	247	
442.73589	141	
444.21820	246	1+
471.23595	187	
475.70970	151	
478.26749	279	1+
483.71898	140	
497.20945	172	
499.23286	1182	1+
510.27213	167	
513.24770	1245	1+
517.26162	776	1+
529.26313	152	
533.26804	187	
533.91739	148	
536.77706	294	1+
542.27830	277	1+
551.27670	376	1+
556.25809	150	
568.30289	252	1+
573.29787	379	1+
586.29571	442	1+
604.31936	253	1+
606.31922	256	
607.32242	1203	1+
608.81265	154	
END IONS

###FS:    #m/z: 565.28097 #charge   2
###MaxRes:#m/z:  0.00000 #charge-128
###MS: 1159
###MSMS: 1160
BEGIN IONS
TITLE=Cmpd 394, AutoMSn(565.2810), 19.6 min
RTINSECONDS=1177.42
SCANS=MS: 1159 MSMS: 1160
PEPMASS=565.28097	130959
CHARGE=2+
330.10404	909	1+
334.10735	338	
348.12460	912	1+
359.09759	710	
360.18544	385	
361.23797	2791	1+
365.14042	340	
372.18129	1013	1+
374.18070	495	
375.15752	2198	1+
390.19417	2016	1+
393.14775	3497	1+
399.82228	753	
402.18777	382	
404.16606	438	1+
410.16750	638	1+
434.22142	363	
444.23795	882	1+
463.24040	836	1+
472.24138	1003	1+
487.17689	390	
488.25511	415	1+
491.22339	489	1+
498.23956	451	1+
500.18629	663	1+
503.27376	2982	1+
508.30556	4378	1+
510.68600	348	
513.25346	451	
516.25179	578	1+
518.19595	385	1+
522.22950	665	1+
525.25583	417	1+
530.22851	380	1+
539.74904	418	
540.24422	861	1+
545.22564	401	1+
547.25912	878	1+
556.27419	766	1+
563.29200	402	
564.29035	1527	1+
569.21720	424	1+
571.18813	851	1+
572.27920	468	1+
574.29731	606	1+
587.21555	517	1+
591.33421	1174	1+
605.25167	486	1+
609.35755	10786	1+
616.33525	1003	1+
623.25051	495	1+
625.32411	343	
637.25991	444	
644.32082	423	1+
647.25441	831	1+
653.32811	417	1+
655.76301	675	
665.25431	509	
673.38555	5331	1+
682.05740	423	
683.13606	426	
702.38159	1200	1+
719.40355	1268	
720.39149	5182	1+
734.26696	430	1+
737.41637	9510	1+
744.42685	1575	
745.42125	3829	1+
751.30861	542	1+
754.48988	390	
777.35521	377	1+
882.45544	357	
883.46945	620	1+
883.47310	328	
888.46332	947	1+
900.47738	9230	1+
900.48260	812	1+
904.45276	10403	1+
910.41879	797	1+
979.48041	890	1+
1015.50891	2617	1+
1025.48839	5136	1+
1026.15534	641	
1094.50680	1493	1+
END IONS

###FS:    #m/z: 517.28322 #charge   2
###MaxRes:#m/z:  0.00000 #charge-128
###MS: 1159
###MSMS: 1161
BEGIN IONS
TITLE=Cmpd 395, AutoMSn(517.2832), 19.6 min
RTINSECONDS=1177.92
SCANS=MS: 1159 MSMS: 1161
PEPMASS=517.28322	100497
CHARGE=2+
340.18588	6890	1+
356.21467	917	
389.23901	3429	
425.27290	1515	
453.26919	4477	1+
469.22896	800	
502.31844	5658	1+
509.76660	798	
554.31936	1054	
582.31210	4420	1+
588.34128	668	
600.32519	665	
613.35312	741	
616.33462	633	
631.36377	5117	1+
710.40630	847	
726.40318	928	
728.41865	63503	1+
891.48371	15040	1+
962.51765	600	
END IONS

###FS:    #m/z: 609.32027 #charge   2
###MaxRes:#m/z:  0.00000 #charge-128
###MS: 1159
###MSMS: 1162
BEGIN IONS
TITLE=Cmpd 396, AutoMSn(609.3203), 19.6 min
RTINSECONDS=1178.42
SCANS=MS: 1159 MSMS: 1162
PEPMASS=609.32027	24965
CHARGE=2+
371.19971	154	
379.20521	279	1+
386.14548	398	
397.19444	500	1+
400.17299	330	
408.21973	491	1+
446.22249	287	1+
471.25008	347	
480.26947	230	1+
485.25387	283	1+
492.24840	163	
499.24723	648	1+
501.24173	347	1+
504.31964	166	
513.24466	1213	1+
517.26555	496	1+
524.23763	155	
527.28023	432	1+
530.26541	169	
534.86068	245	
543.27823	207	
569.25560	146	
583.29199	299	1+
586.31252	168	
590.31790	162	
594.31801	171	
605.32198	271	
606.29960	457	1+
608.30585	965	1+
612.30172	845	1+
626.32138	427	1+
635.33628	205	1+
640.35342	240	1+
699.38163	279	1+
701.34950	246	
701.38818	344	1+
702.37431	1189	1+
715.36708	270	1+
726.36913	478	1+
740.38275	261	
742.37873	324	1+
745.37712	236	1+
773.41283	286	1+
776.37800	235	1+
777.38836	344	1+
785.55350	330	
790.38305	149	
792.38329	182	
795.38363	164	
797.41090	230	1+
804.41192	199	
805.39253	459	1+
811.41683	822	1+
856.02438	189	
887.45374	434	1+
902.46594	282	1+
917.49131	156	
918.47527	726	1+
926.47084	250	1+
934.43740	143	
1031.52727	390	1+
1103.56203	467	1+
END IONS

###FS:    #m/z: 517.28325 #charge   2
###MaxRes:#m/z:  0.00000 #charge-128
###MS: 1163
###MSMS: 1164
BEGIN IONS
TITLE=Cmpd 397, AutoMSn(517.2832), 19.7 min
RTINSECONDS=1181.44
SCANS=MS: 1163 MSMS: 1164
PEPMASS=517.28325	195147
CHARGE=2+
340.18666	10085	1+
389.23866	4338	
390.17850	1548	
425.27511	2120	
453.27062	6042	1+
469.23143	1206	
502.31871	9276	1+
509.76573	1111	
554.32114	1053	
582.31407	5443	1+
588.34240	888	
616.32790	995	
631.36563	7997	1+
710.40838	1192	
726.40105	1357	
728.41808	87377	1+
745.37272	1051	
891.48158	20200	1+
962.51602	897	
END IONS

###FS:    #m/z: 597.31647 #charge   3
###MaxRes:#m/z:  0.00000 #charge-128
###MS: 1163
###MSMS: 1165
BEGIN IONS
TITLE=Cmpd 398, AutoMSn(597.3165), 19.7 min
RTINSECONDS=1181.94
SCANS=MS: 1163 MSMS: 1165
PEPMASS=597.31647	70557
CHARGE=3+
386.15181	1864	
408.21984	950	
463.25025	840	
471.23873	756	
488.24219	1378	
492.23753	1750	
495.26652	806	
499.23740	3678	1+
500.74707	1736	
501.25295	1571	
514.25728	805	
517.27622	1120	
522.27304	1180	
522.76918	801	
536.27149	1843	
536.77422	937	
583.31345	3772	1+
593.80281	1280	
594.29123	1614	1+
597.30890	983	
601.32223	4898	1+
602.81197	666	
605.32656	5112	1+
612.31434	2007	
677.31148	6233	1+
684.35981	789	
700.36340	1908	1+
702.37734	65441	1+
726.35951	4001	1+
741.38655	967	
745.36868	2182	1+
762.39514	781	
762.39993	7335	1+
768.39764	1508	1+
773.40408	13634	1+
790.39185	12654	1+
797.39485	3955	1+
858.44507	1396	1+
870.42609	827	
875.48079	3863	1+
886.45330	2091	1+
887.45543	15768	1+
903.46845	8267	1+
912.47036	2246	1+
1000.53011	1842	
1017.51689	12757	1+
1060.56205	4454	1+
1071.54017	745	
1088.55530	18037	1+
1195.66557	2964	1+
1498.77261	5820	1+
END IONS

###FS:    #m/z: 895.46450 #charge   2
###MaxRes:#m/z:  0.00000 #charge-128
###MS: 1163
###MSMS: 1166
BEGIN IONS
TITLE=Cmpd 399, AutoMSn(895.4645), 19.7 min
RTINSECONDS=1182.44
SCANS=MS: 1163 MSMS: 1166
PEPMASS=895.46450	25081
CHARGE=2+
366.13024	151	
382.20804	162	
500.23696	190	
517.29342	169	
612.32891	308	1+
702.36906	1116	1+
740.38210	146	
749.40312	145	
773.41778	283	
778.91808	190	
787.43902	135	
790.38722	140	
813.93887	135	
814.43609	202	
835.93228	254	
836.44625	259	
842.45105	359	1+
886.95520	243	
887.46442	466	1+
894.44871	376	
894.97653	285	
1000.54616	308	
1001.53105	161	
1088.54599	165	
1379.70623	597	1+
1498.74360	375	
1498.77011	5484	1+
1499.81500	174	
1789.92968	18637	1+
END IONS

###FS:    #m/z: 517.28330 #charge   2
###MaxRes:#m/z:  0.00000 #charge-128
###MS: 1167
###MSMS: 1168
BEGIN IONS
TITLE=Cmpd 400, AutoMSn(517.2833), 19.8 min
RTINSECONDS=1185.47
SCANS=MS: 1167 MSMS: 1168
PEPMASS=517.28330	213151
CHARGE=2+
340.18534	9672	1+
356.21558	1082	
389.23759	5303	
390.17546	1073	
425.27442	2471	
453.27018	6991	1+
469.23067	1036	
502.32124	8342	1+
509.77228	1077	
554.31854	918	
582.30945	7610	1+
616.32923	1053	
631.36289	7406	1+
710.40335	1079	
726.40623	1016	
728.41870	91104	1+
891.48230	20180	1+
END IONS

###FS:    #m/z: 597.31621 #charge   3
###MaxRes:#m/z:  0.00000 #charge-128
###MS: 1167
###MSMS: 1169
BEGIN IONS
TITLE=Cmpd 401, AutoMSn(597.3162), 19.8 min
RTINSECONDS=1185.97
SCANS=MS: 1167 MSMS: 1169
PEPMASS=597.31621	153525
CHARGE=3+
339.15892	2233	
345.29915	925	
373.19188	1749	
386.14888	2864	
429.73446	909	
443.73374	977	
471.23303	1126	
488.24996	892	
492.24178	4094	1+
495.26844	970	
499.23956	6193	1+
500.76254	1534	
517.27072	987	
522.27157	2196	
522.77710	1171	
530.78753	2173	
531.28883	1030	
536.27108	1400	
542.24753	975	
583.32054	1792	
597.31635	1049	
601.32723	2762	1+
605.32256	7218	1+
612.31580	3565	1+
677.31115	5318	1+
684.37112	981	
700.35775	1358	
702.37816	87436	1+
726.36357	3704	1+
762.39763	8592	1+
773.40432	19983	1+
790.39115	15133	1+
797.39820	4837	1+
870.43100	1534	
875.48020	6434	1+
887.45602	26644	1+
903.47000	9909	1+
913.48421	1287	
1000.53437	2467	
1001.54309	1283	
1017.52142	14270	1+
1088.55946	16640	1+
1195.67014	4372	1+
1498.76694	8019	1+
END IONS

###FS:    #m/z: 895.46826 #charge   2
###MaxRes:#m/z:  0.00000 #charge-128
###MS: 1167
###MSMS: 1170
BEGIN IONS
TITLE=Cmpd 402, AutoMSn(895.4683), 19.8 min
RTINSECONDS=1186.47
SCANS=MS: 1167 MSMS: 1170
PEPMASS=895.46826	51749
CHARGE=2+
366.13644	223	
491.56888	184	
492.24086	176	
517.27561	180	
702.38562	702	
741.35987	221	
773.41089	199	
797.39834	242	
835.94220	427	
836.43078	386	
860.19821	429	
887.45143	792	1+
894.45462	398	
894.96283	644	
903.45605	192	
905.49460	693	
1000.53931	236	
1498.76988	7541	1+
1498.77548	262	
1499.77623	257	
1789.92577	23340	1+
END IONS

###FS:    #m/z: 597.31599 #charge   3
###MaxRes:#m/z:  0.00000 #charge-128
###MS: 1171
###MSMS: 1172
BEGIN IONS
TITLE=Cmpd 403, AutoMSn(597.3160), 19.8 min
RTINSECONDS=1189.51
SCANS=MS: 1171 MSMS: 1172
PEPMASS=597.31599	160411
CHARGE=3+
325.16200	973	
339.16045	1750	
373.18933	2271	
386.15106	2216	
444.22924	1120	
471.22958	1008	
492.23905	2428	
499.24285	5560	1+
500.75708	2133	
509.26152	5160	
509.76584	2831	
522.27816	1774	
530.78202	2235	
531.28528	1581	
536.26899	1141	
583.31633	2514	1+
594.29087	1030	
597.32928	2907	1+
598.84470	1086	
601.32571	3284	1+
605.32285	6945	1+
612.31483	1935	
677.30930	5038	1+
700.35527	1535	
702.37850	82074	1+
726.35915	2425	
762.39651	7557	1+
768.40398	1101	
773.40247	16653	1+
790.39053	14643	1+
797.39497	4076	1+
870.43296	1888	
875.48110	5736	1+
887.45519	20334	1+
903.47136	8861	1+
983.50755	1054	
1000.53743	1951	
1017.51835	1898	
1018.52074	1139	
1088.55888	14084	1+
1498.76667	8126	1+
END IONS

###FS:    #m/z: 554.63019 #charge   3
###MaxRes:#m/z:  0.00000 #charge-128
###MS: 1171
###MSMS: 1173
BEGIN IONS
TITLE=Cmpd 404, AutoMSn(554.6302), 19.8 min
RTINSECONDS=1190.01
SCANS=MS: 1171 MSMS: 1173
PEPMASS=554.63019	67239
CHARGE=3+
401.28473	2829	1+
451.72211	581	
452.73057	1750	
473.23278	1010	
500.23576	1006	
500.72851	906	
502.28702	755	
515.26217	596	
520.95203	772	
521.28032	617	
532.32462	8285	1+
539.99437	1648	1+
540.28171	583	
548.62427	1888	1+
548.95760	3357	1+
549.29089	2912	1+
551.77679	1171	
552.28382	2173	1+
553.96033	1528	
554.28920	2064	
554.63128	32470	1+
554.96404	22396	1+
555.29668	14616	1+
565.77601	1168	
566.27518	719	
580.28561	772	
595.32283	1304	
595.82560	926	
645.40983	3701	1+
650.83809	701	
673.38348	985	
693.36827	749	
744.42458	1152	
760.43309	4518	1+
774.33783	772	
780.91624	564	
786.39138	632	
888.53252	2431	1+
904.44951	2795	1+
1017.47167	4634	1+
1117.56645	1834	1+
1318.67925	3941	1+
1446.78221	5458	1+
END IONS

###FS:    #m/z: 416.47634 #charge   2
###MaxRes:#m/z:  0.00000 #charge-128
###MS: 1171
###MSMS: 1174
BEGIN IONS
TITLE=Cmpd 405, AutoMSn(416.4763), 19.8 min
RTINSECONDS=1190.51
SCANS=MS: 1171 MSMS: 1174
PEPMASS=416.47634	51339
CHARGE=2+
359.16335	1082	
366.25337	376	
372.18912	456	
384.25604	849	
389.71633	434	
399.26223	595	1+
401.28596	16004	1+
401.68988	451	
407.99569	475	
412.24180	875	1+
414.25522	1131	1+
416.24966	947	1+
418.26701	1160	1+
419.99053	429	
420.26178	624	
438.20119	390	
444.23840	1007	
455.21545	1297	1+
472.26474	490	
473.23363	1880	1+
491.71484	314	
500.23070	778	
517.24606	307	
519.73164	334	
528.24638	871	
532.32281	5793	1+
534.77232	417	
541.25765	701	1+
545.23331	457	
558.25976	690	1+
565.77267	465	
645.41123	1578	1+
656.27563	1452	1+
659.29979	492	
674.27614	1072	1+
712.29979	584	1+
759.36539	356	
760.43260	2072	1+
784.36360	390	
787.34899	378	
802.37532	580	
END IONS

###FS:    #m/z: 554.63084 #charge   3
###MaxRes:#m/z:  0.00000 #charge-128
###MS: 1175
###MSMS: 1176
BEGIN IONS
TITLE=Cmpd 406, AutoMSn(554.6308), 19.9 min
RTINSECONDS=1193.53
SCANS=MS: 1175 MSMS: 1176
PEPMASS=554.63084	62785
CHARGE=3+
401.28612	2096	
442.71199	580	
451.72766	609	
452.73534	1558	
473.23662	1119	
500.73218	802	
502.27585	1332	1+
520.94386	1107	
521.28730	820	
521.61600	595	
532.32504	7717	1+
540.28627	568	
542.94412	596	
543.27066	720	
548.62370	2517	1+
548.95612	2660	1+
549.28892	3049	1+
551.78145	852	
552.28757	1741	1+
553.95717	1403	
554.29986	1397	
554.63107	26862	1+
554.96622	18690	1+
555.29684	11638	1+
559.80304	570	
565.77980	899	
580.28671	1049	
595.31942	1094	
645.40895	2724	1+
650.84275	578	
673.38682	706	
693.36149	731	
744.43046	899	
760.43207	4302	1+
786.39364	642	
888.53287	2376	1+
904.45524	1517	
1017.47923	3962	1+
1318.68905	3181	1+
1446.78936	5035	1+
END IONS

###FS:    #m/z: 416.47584 #charge   2
###MaxRes:#m/z:  0.00000 #charge-128
###MS: 1175
###MSMS: 1177
BEGIN IONS
TITLE=Cmpd 407, AutoMSn(416.4758), 19.9 min
RTINSECONDS=1194.03
SCANS=MS: 1175 MSMS: 1177
PEPMASS=416.47584	45248
CHARGE=2+
327.16978	258	
341.14882	489	1+
359.16122	885	1+
366.25128	483	
384.24912	663	1+
399.25943	637	1+
401.28642	12400	1+
401.69559	330	
406.68068	291	
412.21641	899	1+
414.25351	1107	1+
416.25374	809	
418.25031	1925	1+
419.98847	388	
437.20535	572	1+
444.24137	1149	1+
450.20901	670	
455.21662	1281	1+
472.23466	400	
473.23871	1291	
483.23390	483	1+
502.78227	243	
527.24820	947	1+
530.28108	289	
532.32430	4532	1+
540.99301	297	
541.25468	244	
545.23400	595	
551.78555	466	
552.28295	746	
557.26607	259	
559.27045	333	
565.79121	353	
583.27060	277	
630.32812	522	1+
645.41145	1318	1+
656.26886	987	1+
659.31755	308	
674.28224	663	1+
757.33127	242	
760.43646	1364	1+
769.67539	309	
774.34486	438	
784.35697	536	1+
790.53450	479	1+
802.37161	440	
END IONS

###FS:    #m/z: 895.46638 #charge   2
###MaxRes:#m/z:  0.00000 #charge-128
###MS: 1175
###MSMS: 1178
BEGIN IONS
TITLE=Cmpd 408, AutoMSn(895.4664), 19.9 min
RTINSECONDS=1194.53
SCANS=MS: 1175 MSMS: 1178
PEPMASS=895.46638	35285
CHARGE=2+
366.14144	122	
460.23080	103	
543.23786	106	
657.28469	100	
702.38716	448	1+
773.42179	374	1+
797.39016	200	
871.39864	123	
884.32230	140	
886.94338	209	
887.44574	307	1+
892.92109	132	
894.46139	161	
894.93561	407	
898.97851	102	
1000.52472	105	
1498.78025	2682	1+
1499.75092	228	
1789.92941	7861	1+
END IONS

###FS:    #m/z: 577.33108 #charge   2
###MaxRes:#m/z:  0.00000 #charge-128
###MS: 1179
###MSMS: 1180
BEGIN IONS
TITLE=Cmpd 409, AutoMSn(577.3311), 20.0 min
RTINSECONDS=1197.56
SCANS=MS: 1179 MSMS: 1180
PEPMASS=577.33108	33427
CHARGE=2+
340.18815	274	
369.21029	269	
409.18824	219	
423.24924	344	1+
446.26017	286	
449.25514	406	
466.24222	170	
468.26017	221	
470.25257	165	
481.23712	215	
497.30020	151	
498.26492	283	
501.28294	167	
505.80411	720	
506.29495	712	1+
526.29938	242	
532.32524	252	
541.29650	193	
543.32266	3714	1+
560.26955	185	
570.32114	302	1+
573.29287	374	1+
575.30647	565	1+
576.84317	169	
579.30148	717	1+
582.34066	553	1+
598.33850	158	
611.35565	243	
645.39628	159	
656.40666	1686	1+
702.38393	642	1+
740.37666	158	
773.41250	213	
785.45063	1351	1+
846.44403	188	
880.49137	671	1+
882.50447	14792	1+
892.47569	419	
1153.65328	4699	1+
END IONS

###FS:    #m/z: 554.63015 #charge   3
###MaxRes:#m/z:  0.00000 #charge-128
###MS: 1179
###MSMS: 1181
BEGIN IONS
TITLE=Cmpd 410, AutoMSn(554.6302), 20.0 min
RTINSECONDS=1198.06
SCANS=MS: 1179 MSMS: 1181
PEPMASS=554.63015	45082
CHARGE=3+
375.16987	352	
401.28284	1588	1+
451.72153	611	
473.24225	751	
482.94191	278	
500.72663	303	
502.27245	669	1+
520.94860	369	
521.27151	300	
523.26518	556	
529.24691	413	
532.32172	3801	1+
539.28836	670	1+
540.00661	1521	1+
543.28712	366	
548.27004	390	
548.62019	1525	1+
548.95876	1187	1+
549.29357	2158	1+
551.77986	749	1+
553.96090	1116	
554.28923	1204	
554.63218	13176	1+
554.96469	9194	1+
555.29288	6676	1+
560.29207	413	
580.27616	358	
608.28590	491	
622.32618	311	
645.41034	1941	1+
651.34103	358	
659.84634	869	
660.34320	775	
673.38812	818	1+
693.36985	343	
737.37742	368	
743.41526	813	1+
760.43665	2666	1+
774.34086	683	
802.36968	285	
888.53309	1418	1+
904.45708	3153	1+
997.55098	290	
1017.46509	2652	1+
1100.56660	1078	1+
1103.58261	2038	1+
1130.53637	1293	1+
1189.63360	1383	1+
1446.78192	2904	1+
END IONS

###FS:    #m/z: 416.47611 #charge   2
###MaxRes:#m/z:  0.00000 #charge-128
###MS: 1179
###MSMS: 1182
BEGIN IONS
TITLE=Cmpd 411, AutoMSn(416.4761), 20.0 min
RTINSECONDS=1198.56
SCANS=MS: 1179 MSMS: 1182
PEPMASS=416.47611	35833
CHARGE=2+
329.20822	171	
340.20601	160	
344.19037	234	1+
358.17569	415	1+
366.24575	268	
372.18385	236	
382.27115	249	1+
383.18637	343	1+
396.25125	276	1+
398.18497	156	
399.26708	385	1+
401.28665	6676	1+
406.67862	160	
412.23863	585	1+
414.25359	1763	1+
418.26553	1201	1+
420.26451	927	1+
425.00582	757	
425.07129	157	
425.09381	738	
430.19114	185	
442.21889	252	1+
444.24071	768	1+
455.22056	1037	1+
464.19135	323	1+
472.24644	221	
473.22785	583	1+
475.70208	244	1+
477.72694	201	
486.25367	160	
488.25572	165	
490.22548	349	1+
515.26264	194	
525.24961	154	
527.25367	282	1+
530.25267	183	
532.32303	3083	1+
540.00595	222	1+
541.29051	327	1+
543.28973	416	1+
545.25539	196	
547.25387	310	1+
551.78458	503	1+
558.26009	361	1+
566.26002	165	
568.24878	268	1+
584.26831	156	
588.29099	185	
630.32681	560	1+
645.40725	959	1+
654.73204	161	
656.28434	1018	1+
674.28143	436	1+
759.38547	159	
760.43057	1384	1+
769.67298	192	
774.34952	373	1+
802.36167	236	
END IONS

###FS:    #m/z: 577.33265 #charge   2
###MaxRes:#m/z:  0.00000 #charge-128
###MS: 1183
###MSMS: 1184
BEGIN IONS
TITLE=Cmpd 412, AutoMSn(577.3327), 20.0 min
RTINSECONDS=1201.58
SCANS=MS: 1183 MSMS: 1184
PEPMASS=577.33265	39380
CHARGE=2+
340.18492	601	
369.21370	194	
391.73423	424	
401.28310	189	
466.25263	189	
475.26747	204	
505.80055	574	
506.30568	278	
508.27367	203	
515.74956	236	
526.29825	229	
532.32190	205	
533.92261	209	
542.29450	197	
542.71442	186	
543.32345	3638	1+
574.30048	565	1+
576.31477	426	
579.30897	218	
580.32496	478	1+
583.33528	394	1+
588.31959	352	
593.28063	206	
611.33828	711	1+
656.40805	1800	1+
702.38287	259	
767.44134	181	
785.44882	998	1+
794.69509	181	
855.37696	168	
866.46025	178	
880.48623	553	1+
882.50372	13798	1+
894.51198	279	
1153.66180	5230	1+
END IONS

###FS:    #m/z: 722.36624 #charge   2
###MaxRes:#m/z:  0.00000 #charge-128
###MS: 1183
###MSMS: 1185
BEGIN IONS
TITLE=Cmpd 413, AutoMSn(722.3662), 20.0 min
RTINSECONDS=1202.08
SCANS=MS: 1183 MSMS: 1185
PEPMASS=722.36624	21639
CHARGE=2+
369.17778	155	
436.21909	187	
444.24537	149	
454.23818	598	1+
462.26371	229	
472.23335	345	1+
493.24182	274	1+
515.20438	395	1+
525.20207	126	
535.26390	161	
543.22573	144	
550.96946	230	
553.26447	195	
592.28653	609	1+
608.27833	151	
613.81831	211	
619.29391	149	
621.30484	194	
621.81045	201	
633.27919	139	
673.31455	386	
673.81117	278	
713.39061	198	
721.36319	379	1+
778.38036	390	1+
792.39315	219	1+
875.43267	1771	1+
972.49017	10440	1+
1006.53916	170	
1031.40051	403	1+
1041.51671	1266	1+
1059.51087	1767	1+
1146.57715	255	
1147.54393	179	
1157.79386	322	
1243.61316	167	
1243.61358	10198	1+
1244.61580	258	
1255.24373	140	
END IONS

###FS:    #m/z: 528.25835 #charge   2
###MaxRes:#m/z:  0.00000 #charge-128
###MS: 1183
###MSMS: 1186
BEGIN IONS
TITLE=Cmpd 414, AutoMSn(528.2583), 20.0 min
RTINSECONDS=1202.58
SCANS=MS: 1183 MSMS: 1186
PEPMASS=528.25835	23568
CHARGE=2+
328.21501	236	
346.18177	1752	1+
357.15814	532	1+
434.19670	295	
434.86211	252	
443.23440	279	
454.24746	446	1+
473.19550	388	
486.30094	675	
487.19702	665	
493.25070	4755	1+
503.26411	332	1+
505.24922	1058	1+
508.27686	593	1+
524.28035	3047	1+
529.29014	332	
530.28680	2005	1+
530.78029	599	
543.72854	304	
573.23814	291	
590.28644	251	
591.25297	789	1+
600.76541	508	
601.26849	593	
605.23734	323	1+
608.27868	10758	1+
609.78562	437	
618.31451	1482	1+
641.80622	397	
650.80073	915	
659.80904	528	
660.30609	322	
671.36120	798	1+
677.30721	440	
721.35807	1242	1+
728.42245	355	1+
731.32800	238	
733.34395	3049	1+
743.38442	401	
792.40366	251	
809.38531	230	
846.43105	5389	1+
857.21663	443	
946.36404	1146	1+
960.49242	466	1+
963.38596	439	1+
974.36657	2457	1+
991.37659	1935	1+
END IONS

###FS:    #m/z: 619.84696 #charge   2
###MaxRes:#m/z:  0.00000 #charge-128
###MS: 1187
###MSMS: 1188
BEGIN IONS
TITLE=Cmpd 415, AutoMSn(619.8470), 20.1 min
RTINSECONDS=1205.6
SCANS=MS: 1187 MSMS: 1188
PEPMASS=619.84696	42205
CHARGE=2+
339.16740	181	
340.18364	608	1+
383.22499	179	
408.21459	626	1+
413.22322	178	
440.73851	174	
446.25490	189	
449.24590	340	
481.23503	179	
509.25126	183	
512.29301	175	
514.28651	292	
523.29399	403	1+
526.28481	375	
543.32052	4209	1+
550.96525	196	
574.32613	371	1+
585.32189	346	1+
596.84285	753	
617.31907	220	
619.31790	277	
620.32607	1506	1+
655.34507	171	
656.40606	2498	1+
702.38296	352	
710.41782	238	
713.36825	319	
769.42810	252	
785.44979	1259	1+
811.41710	321	1+
819.44522	170	
822.45560	195	
839.44878	342	1+
864.47761	527	1+
880.48954	1128	1+
882.50306	21578	1+
892.48282	208	
935.54429	374	1+
936.50682	199	
937.52310	1093	1+
993.57012	3148	1+
1006.59438	1058	1+
1007.56103	323	
1009.56130	2671	1+
1036.56613	926	1+
1065.61313	2235	1+
1097.60080	1001	1+
1107.60469	453	1+
1164.68184	3194	1+
1193.66894	1369	1+
1238.68078	1354	1+
END IONS

###FS:    #m/z: 722.36766 #charge   2
###MaxRes:#m/z:  0.00000 #charge-128
###MS: 1187
###MSMS: 1189
BEGIN IONS
TITLE=Cmpd 416, AutoMSn(722.3677), 20.1 min
RTINSECONDS=1206.1
SCANS=MS: 1187 MSMS: 1189
PEPMASS=722.36766	32275
CHARGE=2+
359.16720	244	
370.19657	190	
436.21538	401	
438.22106	380	1+
444.24279	211	
454.22473	508	
456.23312	178	
472.23877	353	
521.26100	657	
521.76492	495	
592.28859	1062	
612.32504	498	1+
613.79780	285	
652.33659	247	
673.31588	215	
691.34794	181	
719.34652	197	
722.35052	196	
727.32464	196	
732.32806	393	
778.38437	599	1+
875.44066	1836	1+
893.45226	196	
972.49346	11963	1+
981.97126	609	1+
984.00549	561	
984.88961	205	
1059.52583	2048	1+
1146.57040	360	
1157.79611	328	
1243.60974	318	
1243.61239	12948	1+
1244.61321	303	
END IONS

###FS:    #m/z: 577.33260 #charge   2
###MaxRes:#m/z:  0.00000 #charge-128
###MS: 1187
###MSMS: 1190
BEGIN IONS
TITLE=Cmpd 417, AutoMSn(577.3326), 20.1 min
RTINSECONDS=1206.6
SCANS=MS: 1187 MSMS: 1190
PEPMASS=577.33260	33366
CHARGE=2+
340.18412	405	1+
343.22481	168	
369.20151	348	1+
408.22266	156	
433.24908	140	
440.65862	240	
449.23076	202	
462.18113	169	
468.27500	606	1+
475.48647	336	
483.26775	130	
498.26383	218	
504.62309	263	1+
524.20981	160	
528.25860	123	
530.25136	179	
532.32858	323	1+
540.27950	142	
543.32318	2693	1+
559.27648	311	1+
563.28805	162	
566.34983	192	
570.30818	234	1+
573.34232	176	
574.29759	597	1+
576.30597	476	
577.32701	2723	1+
577.83063	872	
580.31459	315	
582.32287	328	1+
598.28775	230	1+
611.32604	260	1+
620.30217	151	
632.32835	236	1+
640.36979	150	
656.40695	1196	1+
681.38008	140	
702.37993	214	
760.40169	185	
785.44414	711	1+
864.49312	166	
880.48507	470	1+
882.49853	1751	1+
882.50100	8146	1+
1010.61022	793	1+
END IONS

###FS:    #m/z: 619.84696 #charge   2
###MaxRes:#m/z:  0.00000 #charge-128
###MS: 1191
###MSMS: 1192
BEGIN IONS
TITLE=Cmpd 418, AutoMSn(619.8470), 20.2 min
RTINSECONDS=1209.63
SCANS=MS: 1191 MSMS: 1192
PEPMASS=619.84696	118301
CHARGE=2+
340.18551	747	
383.22620	531	
389.72262	418	
468.27001	1663	1+
489.27433	461	
497.29427	1357	
508.27605	481	
511.78454	429	
512.30152	459	
513.79322	899	
514.28793	550	
518.79880	559	
519.29716	418	
524.30742	423	
526.29529	1071	1+
532.80980	2127	1+
541.30547	852	
543.32328	10558	1+
549.30871	1526	
549.81057	653	
554.31543	831	
554.81331	634	
575.83503	506	
596.84253	1278	
656.40758	5259	1+
710.41577	895	1+
713.36748	875	1+
769.43068	663	
785.45003	3374	1+
880.48809	4590	1+
882.50469	52260	1+
937.50393	689	
938.52129	1312	1+
950.54233	877	1+
991.57127	1117	1+
993.56463	1270	
994.56882	5313	1+
1004.12052	553	
1006.60488	3408	1+
1007.55623	448	
1009.56659	8793	1+
1065.62094	5942	1+
1164.67498	9189	1+
1193.67119	3290	1+
1238.68630	6928	1+
END IONS

###FS:    #m/z: 722.36612 #charge   2
###MaxRes:#m/z:  0.00000 #charge-128
###MS: 1191
###MSMS: 1193
BEGIN IONS
TITLE=Cmpd 419, AutoMSn(722.3661), 20.2 min
RTINSECONDS=1210.13
SCANS=MS: 1191 MSMS: 1193
PEPMASS=722.36612	32372
CHARGE=2+
368.16953	338	1+
436.20067	143	
444.24638	172	
454.22716	470	
472.24012	555	1+
493.25044	139	
515.27214	132	
521.26635	806	
521.76329	310	
530.26599	829	1+
533.28415	126	
543.24351	148	
545.75679	164	
572.25863	181	
583.30463	172	
592.28740	1202	1+
613.31847	129	
613.82390	165	
620.30157	395	1+
621.79855	161	
653.31771	236	1+
665.34434	181	
673.30783	300	
677.33487	129	
678.85282	135	
691.35003	219	
699.83018	135	
717.33794	261	1+
718.84921	225	
722.35611	263	1+
778.37666	364	1+
875.43872	1592	1+
972.49489	9076	1+
1059.51663	334	
1060.51264	124	
1060.51481	614	1+
1146.56811	628	1+
1243.61415	208	
1243.61610	9568	1+
END IONS

###FS:    #m/z: 530.78501 #charge   2
###MaxRes:#m/z:  0.00000 #charge-128
###MS: 1191
###MSMS: 1194
BEGIN IONS
TITLE=Cmpd 420, AutoMSn(530.7850), 20.2 min
RTINSECONDS=1210.63
SCANS=MS: 1191 MSMS: 1194
PEPMASS=530.78501	16884
CHARGE=2+
312.13080	188	
346.17965	433	
390.20506	891	1+
419.20472	162	
443.24354	227	
449.24016	655	
463.20292	230	
480.20882	241	1+
487.19473	347	
489.21685	250	1+
491.20468	176	
493.24315	1613	1+
497.70059	163	
500.43657	200	
505.23162	874	1+
510.27345	505	1+
514.31810	322	
520.83898	276	
526.35107	171	
527.28335	652	1+
529.28719	1336	1+
532.28279	1279	1+
540.04455	236	
544.23550	459	
552.73331	176	
564.27618	429	
572.17720	296	
600.28000	250	1+
605.25101	355	1+
608.27788	2954	1+
618.31459	1572	1+
650.79213	203	
651.29714	363	
677.30260	188	
685.82405	230	1+
704.34075	213	1+
721.36993	171	
733.34351	3114	1+
743.38567	320	
758.42630	229	
776.45648	269	
836.30741	230	1+
846.43017	3318	1+
944.36783	375	1+
946.36655	1010	1+
963.40052	473	1+
974.35881	650	1+
991.37142	636	1+
END IONS

###FS:    #m/z: 619.84746 #charge   2
###MaxRes:#m/z:  0.00000 #charge-128
###MS: 1195
###MSMS: 1196
BEGIN IONS
TITLE=Cmpd 421, AutoMSn(619.8475), 20.2 min
RTINSECONDS=1213.66
SCANS=MS: 1195 MSMS: 1196
PEPMASS=619.84746	200359
CHARGE=2+
340.17891	1305	
383.22813	571	
413.21953	612	
468.27420	2077	1+
469.76502	1877	
475.77638	805	
496.28372	933	
511.79946	793	
513.78985	1346	
514.28959	1110	
518.79202	1170	
526.30092	761	
541.30507	1177	
543.32351	14806	1+
554.31371	832	
554.81545	569	
568.83235	614	
575.83592	530	
596.83964	2243	
622.34889	635	
640.38910	521	
656.40721	6257	1+
710.41604	1295	1+
713.37096	1357	
769.43115	1372	1+
785.44874	5385	1+
795.84174	635	
880.48887	6983	1+
882.50431	76343	1+
937.51240	1525	1+
993.56744	13919	1+
1005.19129	578	
1006.59424	5486	1+
1007.55368	733	
1008.55102	547	
1009.56479	13459	1+
1064.61949	654	
1065.62304	9601	1+
1097.61340	4280	1+
1164.67239	13860	1+
1193.66325	5094	1+
1238.68237	10317	1+
END IONS

###FS:    #m/z: 783.87363 #charge   2
###MaxRes:#m/z:  0.00000 #charge-128
###MS: 1195
###MSMS: 1197
BEGIN IONS
TITLE=Cmpd 422, AutoMSn(783.8736), 20.2 min
RTINSECONDS=1214.16
SCANS=MS: 1195 MSMS: 1197
PEPMASS=783.87363	12280
CHARGE=2+
366.14345	103	
373.21019	104	
390.16763	139	
394.14155	125	
412.14934	275	
430.15748	314	
437.21351	117	
447.18545	393	
506.25634	101	
518.24930	109	
551.26313	226	
558.20566	376	1+
560.79315	105	
576.22517	281	
589.30502	119	
653.68722	145	
664.34688	267	
672.27963	231	
689.30268	328	1+
697.01252	168	
710.62940	109	
710.81582	105	
711.35022	388	
760.40051	107	
771.33416	104	
779.37506	970	1+
878.43496	989	1+
991.52542	325	1+
1120.53258	142	
1121.58302	249	
END IONS

###FS:    #m/z: 588.30739 #charge   2
###MaxRes:#m/z:  0.00000 #charge-128
###MS: 1195
###MSMS: 1198
BEGIN IONS
TITLE=Cmpd 423, AutoMSn(588.3074), 20.2 min
RTINSECONDS=1214.66
SCANS=MS: 1195 MSMS: 1198
PEPMASS=588.30739	12802
CHARGE=2+
359.19015	119	
367.20340	119	
372.18876	146	
374.18610	150	
390.20174	195	
402.17515	260	
404.22518	163	
416.20529	117	
418.20367	134	
433.19677	176	
440.22526	120	
475.23510	295	
503.27604	584	1+
517.30304	131	
543.33155	360	
561.25363	174	
570.33188	172	
582.29293	229	1+
584.28944	266	1+
586.33387	370	1+
588.30136	742	1+
590.31988	734	1+
616.31876	309	
645.34746	207	1+
656.39437	127	
670.29180	119	
673.38514	567	1+
685.36588	134	
744.42528	878	1+
754.51454	136	
785.42502	116	
812.39341	307	1+
822.48734	210	1+
882.49463	393	1+
887.46377	120	
904.45333	2517	1+
915.75140	139	
1017.53558	157	
END IONS

###FS:    #m/z: 783.87396 #charge   2
###MaxRes:#m/z:  0.00000 #charge-128
###MS: 1199
###MSMS: 1200
BEGIN IONS
TITLE=Cmpd 424, AutoMSn(783.8740), 20.3 min
RTINSECONDS=1217.69
SCANS=MS: 1199 MSMS: 1200
PEPMASS=783.87396	17379
CHARGE=2+
390.15660	223	
402.24843	148	
412.14329	505	1+
430.16384	526	1+
447.18460	395	
465.19108	275	1+
496.27119	142	
523.17392	179	
526.21562	144	
541.19160	137	
542.24577	295	1+
551.25445	301	
558.20459	334	1+
562.27527	205	
571.19817	154	
576.23297	268	
626.74701	149	
646.31178	353	1+
662.82363	171	
663.33388	369	1+
689.32508	392	
720.33707	223	
769.85555	130	
772.30905	264	1+
776.36592	134	
777.38071	375	1+
777.86845	256	1+
779.36190	952	1+
784.36803	199	
798.71713	141	
833.40782	480	1+
851.44010	143	
878.43584	1240	1+
882.49281	164	
991.53681	515	1+
1120.56087	340	
1121.56074	270	
1131.64791	386	
1420.65267	132	
1420.66645	463	1+
END IONS

###FS:    #m/z: 658.81271 #charge   2
###MaxRes:#m/z:  0.00000 #charge-128
###MS: 1199
###MSMS: 1201
BEGIN IONS
TITLE=Cmpd 425, AutoMSn(658.8127), 20.3 min
RTINSECONDS=1218.19
SCANS=MS: 1199 MSMS: 1201
PEPMASS=658.81271	14885
CHARGE=2+
356.15743	223	1+
371.15979	245	1+
373.14811	657	1+
385.24924	415	1+
388.14672	241	
402.23174	249	
406.19968	227	1+
413.19914	270	1+
414.27715	181	
437.22345	319	1+
442.24340	182	
449.24088	159	
453.20848	230	1+
459.19044	324	1+
489.23301	213	
513.19712	158	
517.30662	185	
524.20951	223	1+
526.26083	350	1+
533.93941	189	
538.27453	316	1+
549.22629	206	
554.25921	190	
556.31348	273	
562.28449	233	1+
572.25893	232	1+
584.28407	180	
613.26336	586	1+
639.32900	377	1+
654.32651	306	1+
656.32142	182	
657.34624	555	1+
659.32701	435	1+
697.01021	544	
702.26786	159	
704.24794	159	
712.32205	210	1+
720.25778	174	
726.35326	411	1+
754.33760	368	1+
773.28491	346	1+
791.35192	283	1+
795.40391	217	
797.36944	244	1+
843.42543	286	1+
875.16982	184	
878.42297	337	1+
882.48957	178	
908.43773	375	1+
926.46655	633	1+
944.48039	162	
946.48023	245	1+
1086.48436	174	
1087.45904	171	
1120.54548	255	
END IONS

###FS:    #m/z: 630.82761 #charge   2
###MaxRes:#m/z:  0.00000 #charge-128
###MS: 1199
###MSMS: 1202
BEGIN IONS
TITLE=Cmpd 426, AutoMSn(630.8276), 20.3 min
RTINSECONDS=1218.69
SCANS=MS: 1199 MSMS: 1202
PEPMASS=630.82761	15319
CHARGE=2+
318.09509	278	
344.15546	323	1+
349.18851	606	
357.16587	258	1+
384.16201	274	1+
386.15249	456	
395.76790	228	
397.20355	321	1+
403.18850	186	
410.20860	562	1+
430.18228	380	1+
448.20485	300	1+
454.20078	240	
457.21252	466	1+
465.21794	364	1+
471.23468	467	1+
474.24441	158	
481.23252	340	1+
499.23239	813	1+
503.22988	147	
509.23678	248	
515.26919	406	1+
516.78038	154	
524.27285	666	1+
541.30268	602	1+
543.29895	536	1+
549.25097	186	
557.27915	277	1+
562.27459	1096	1+
570.20963	351	1+
573.30064	564	1+
584.28658	280	1+
591.30555	180	
610.28914	224	1+
612.31315	681	1+
617.34964	186	
626.30508	153	
627.34115	784	1+
629.34426	722	1+
633.32623	399	1+
636.63957	268	
637.27966	166	
638.69090	285	
654.32191	222	1+
656.36997	422	1+
662.82744	182	
675.35270	228	
720.33830	167	
720.85293	242	1+
726.35501	431	1+
764.32759	221	1+
772.31703	874	1+
781.56417	650	
784.44520	341	1+
797.39974	650	1+
803.44826	457	1+
819.38939	341	1+
828.42268	233	1+
833.40746	228	
847.41419	974	1+
880.48747	434	1+
882.49986	1636	1+
895.42175	438	1+
902.46210	236	1+
912.48409	161	
918.40315	312	
960.47977	679	1+
970.47989	684	1+
994.49714	236	1+
1057.52102	498	1+
1074.53538	1351	1+
1145.57737	173	
1258.68036	526	1+
END IONS

###FS:    #m/z: 658.81226 #charge   2
###MaxRes:#m/z:  0.00000 #charge-128
###MS: 1203
###MSMS: 1204
BEGIN IONS
TITLE=Cmpd 427, AutoMSn(658.8123), 20.4 min
RTINSECONDS=1221.72
SCANS=MS: 1203 MSMS: 1204
PEPMASS=658.81226	41044
CHARGE=2+
314.20193	258	1+
355.14944	454	1+
364.18502	194	
373.15566	1042	
385.24720	536	
386.18134	273	1+
402.22873	451	1+
424.24206	384	1+
426.19677	276	1+
432.18905	201	
441.16824	194	
442.17256	344	1+
442.25291	195	
444.19351	241	
453.22864	263	1+
459.18321	654	1+
468.21445	247	1+
470.20674	279	
486.18581	316	1+
499.24429	257	
502.23393	237	1+
509.26587	193	
512.22455	227	
513.20299	349	1+
524.22808	428	1+
527.23450	239	
530.21676	783	1+
533.92461	193	
534.86126	318	
537.25940	220	1+
539.26482	397	1+
541.28066	270	
542.23107	734	1+
553.24718	246	1+
556.28931	557	1+
559.23997	495	1+
562.27290	255	
572.26108	524	1+
583.26506	285	1+
591.28563	273	1+
595.24301	341	1+
613.25461	821	1+
625.27057	207	
626.30404	502	1+
628.33552	269	
631.26656	370	1+
634.58650	394	
640.32162	281	1+
644.31184	356	1+
655.32894	587	1+
657.33963	1035	1+
660.34143	401	1+
663.23404	240	
664.31849	308	1+
683.27917	271	1+
702.26381	309	1+
712.31925	372	1+
726.33777	732	1+
737.34229	183	
755.30358	367	1+
760.32458	226	1+
769.36124	225	1+
772.37631	230	
773.28895	728	1+
781.56339	402	
791.29957	502	1+
795.38801	288	1+
797.40199	349	1+
813.35366	285	1+
825.40043	765	1+
843.41431	566	1+
877.42837	294	1+
887.37059	376	1+
904.40333	322	1+
909.41530	298	1+
915.47630	226	1+
926.45663	1614	1+
944.46129	311	1+
955.37147	306	1+
995.46283	308	1+
1069.46310	205	
1086.48677	933	1+
1104.48193	185	
END IONS

###FS:    #m/z: 702.59099 #charge   2
###MaxRes:#m/z:  0.00000 #charge-128
###MS: 1203
###MSMS: 1205
BEGIN IONS
TITLE=Cmpd 428, AutoMSn(702.5910), 20.4 min
RTINSECONDS=1222.22
SCANS=MS: 1203 MSMS: 1205
PEPMASS=702.59099	23959
CHARGE=2+
487.68575	304	
523.74944	231	
544.22887	201	
575.29764	542	
583.28024	232	
609.78112	185	
623.81307	280	
624.83015	1201	
625.32671	675	1+
645.82234	190	
655.28936	190	
662.32363	190	
670.31111	283	
672.82577	348	1+
692.32574	936	1+
694.06217	263	
694.58321	203	
698.01256	209	
698.33688	2408	1+
698.64727	903	1+
699.00164	665	1+
700.85466	654	1+
701.56893	199	
704.00813	1160	1+
704.67165	755	
705.34559	540	1+
732.34436	299	
825.39542	665	1+
832.05753	187	
874.42552	277	
874.75146	259	
878.18116	423	
882.47674	908	1+
882.94552	301	
888.41961	194	
893.44111	370	1+
933.39331	589	1+
1046.47785	215	
1386.64469	966	1+
1394.66579	1491	1+
1396.65719	1258	1+
1403.17610	2374	1+
1403.69975	19859	1+
END IONS

###FS:    #m/z: 630.82454 #charge   2
###MaxRes:#m/z:  0.00000 #charge-128
###MS: 1203
###MSMS: 1206
BEGIN IONS
TITLE=Cmpd 429, AutoMSn(630.8245), 20.4 min
RTINSECONDS=1222.72
SCANS=MS: 1203 MSMS: 1206
PEPMASS=630.82454	23430
CHARGE=2+
349.18710	1001	1+
367.65892	232	
386.14877	450	
395.76981	225	
397.20422	271	1+
402.23437	364	
403.17869	323	
410.21115	625	1+
431.31944	451	
449.23989	258	
455.23076	405	
463.25085	209	
466.75903	203	
472.24229	410	1+
483.23786	387	1+
491.57069	397	
491.66321	214	
499.23087	950	1+
507.69353	207	1+
508.25296	315	1+
516.25463	405	1+
524.27305	545	1+
536.22237	211	1+
537.77593	532	
538.27315	222	
541.27843	424	1+
543.32097	512	1+
550.01602	257	
562.26806	578	1+
568.26980	210	1+
572.29002	957	1+
576.30022	238	
609.29815	207	
612.31384	810	1+
616.24791	223	1+
626.33080	213	
627.32967	732	1+
630.32180	364	
635.30801	328	1+
654.72244	209	
662.81306	263	
671.32504	210	
675.36083	232	1+
682.33130	381	1+
709.34282	246	1+
720.33721	506	1+
726.35588	674	1+
734.34079	385	1+
737.30821	398	
772.32439	1210	1+
797.39463	1103	1+
810.93453	293	
833.42997	291	1+
847.41044	1306	1+
880.48671	264	1+
882.50561	880	1+
896.43672	351	1+
902.43518	261	1+
907.38197	318	1+
912.48010	409	1+
960.48365	1043	1+
1075.55061	214	
1145.58201	1133	1+
END IONS

###FS:    #m/z: 658.81320 #charge   2
###MaxRes:#m/z:  0.00000 #charge-128
###MS: 1207
###MSMS: 1208
BEGIN IONS
TITLE=Cmpd 430, AutoMSn(658.8132), 20.4 min
RTINSECONDS=1225.75
SCANS=MS: 1207 MSMS: 1208
PEPMASS=658.81320	65799
CHARGE=2+
314.19816	301	
343.14951	407	1+
355.15060	586	1+
366.20857	345	1+
370.14777	441	1+
373.15354	1731	1+
385.24063	750	1+
388.15519	398	1+
395.18001	236	1+
402.23019	342	
414.21332	250	1+
422.20681	351	1+
426.21161	244	1+
437.24081	253	1+
439.20574	614	1+
442.18566	457	1+
448.23873	564	1+
457.23398	284	
459.18110	878	1+
467.18360	235	
481.24657	255	1+
485.20837	464	1+
490.23841	220	1+
502.20587	433	1+
508.22740	217	1+
511.29383	266	
512.21336	432	1+
517.28397	249	
524.21791	483	1+
526.27954	291	
527.26278	480	1+
530.20783	972	1+
535.25237	623	1+
538.28052	571	1+
540.26087	780	1+
542.23754	1533	1+
549.22518	245	1+
550.02122	898	1+
550.96527	373	
555.23907	379	
556.30553	452	1+
560.23348	399	
562.26649	342	
572.25264	685	1+
577.25187	447	1+
582.31263	249	1+
586.24320	258	1+
595.24644	312	
596.24054	773	1+
613.25530	1271	1+
625.29804	596	1+
631.29185	548	1+
636.31900	256	1+
639.34740	248	
640.33150	834	1+
643.31397	244	
648.28083	315	
655.31640	627	1+
657.34441	1704	1+
681.30281	337	1+
684.25884	362	1+
700.28688	283	1+
702.24789	841	1+
709.32377	230	1+
712.32020	468	1+
717.31664	216	1+
720.27302	643	1+
722.38924	211	1+
725.33942	451	1+
727.32912	677	1+
744.33824	310	1+
754.37359	259	
755.33170	500	1+
763.47601	336	
768.36437	301	1+
772.37233	668	
773.29147	1324	1+
781.56309	240	
781.66998	284	1+
791.30043	241	
795.37355	697	1+
808.39247	338	1+
813.37275	456	1+
825.40396	357	
826.39356	1026	1+
830.41203	270	1+
843.41396	836	1+
868.35691	261	1+
878.42745	447	1+
882.40584	369	1+
887.35813	503	1+
903.36442	252	1+
909.44146	715	1+
926.45814	2705	1+
936.62702	257	
936.73746	297	
944.47718	411	1+
956.38762	315	1+
961.48781	347	1+
973.40140	313	1+
995.48642	954	1+
1068.47140	612	1+
1086.48721	772	1+
1089.46706	237	
1104.49968	294	
END IONS

###FS:    #m/z: 702.34852 #charge   1
###MaxRes:#m/z:  0.00000 #charge-128
###MS: 1207
###MSMS: 1209
BEGIN IONS
TITLE=Cmpd 431, AutoMSn(702.3485), 20.4 min
RTINSECONDS=1226.25
SCANS=MS: 1207 MSMS: 1209
PEPMASS=702.34852	33140
CHARGE=1+
409.65949	207	
438.20716	180	
451.19893	317	1+
453.19395	198	
457.19765	487	1+
482.21226	275	1+
487.24170	226	
512.26532	231	
522.26563	259	
522.75341	368	1+
526.25607	202	
544.24407	554	1+
544.72854	207	
552.73475	407	
553.26141	293	1+
555.27741	466	1+
565.25778	290	1+
577.28185	303	1+
580.76265	229	
583.28404	237	
600.76270	177	
601.26799	366	1+
603.81094	197	
604.29952	204	
623.82795	987	1+
625.32098	886	1+
653.33763	704	1+
659.80437	223	
660.32588	484	1+
666.28837	174	
668.31784	274	1+
669.81688	221	
670.34417	193	
674.82475	462	1+
676.30999	226	
686.29540	248	
687.30361	425	1+
690.32206	552	1+
692.98213	329	1+
693.32672	346	
693.58256	439	1+
697.83163	968	1+
698.07427	551	
698.34825	1095	
698.64555	2053	1+
699.00868	1835	1+
699.32958	1399	1+
701.34969	598	
701.87679	272	
END IONS

###FS:    #m/z: 630.82589 #charge   2
###MaxRes:#m/z:  0.00000 #charge-128
###MS: 1207
###MSMS: 1210
BEGIN IONS
TITLE=Cmpd 432, AutoMSn(630.8259), 20.4 min
RTINSECONDS=1226.75
SCANS=MS: 1207 MSMS: 1210
PEPMASS=630.82589	26012
CHARGE=2+
343.21110	207	
349.18620	636	1+
370.20523	212	
386.15732	748	1+
410.21697	391	
432.17760	711	1+
441.08785	190	
453.20173	436	1+
460.23208	165	
471.23892	278	
474.23712	162	
493.24527	300	1+
499.22672	1119	1+
506.22575	213	1+
516.76391	162	
529.78223	169	
541.29563	647	1+
554.24826	179	
556.61862	181	
562.26937	792	1+
568.22771	215	1+
573.29259	794	1+
573.78867	221	
581.27178	168	
584.32600	193	
585.22744	305	1+
593.27528	824	1+
609.25115	164	
611.31443	218	
612.31528	1247	1+
622.31984	161	
627.33851	246	
628.32022	637	1+
631.33783	713	1+
634.34176	237	
640.81300	173	
655.31743	288	1+
676.34300	164	
704.29114	214	1+
710.37339	277	1+
712.12418	381	
726.35902	825	1+
734.33382	924	1+
761.39271	170	
770.33342	161	
772.32267	446	1+
797.39270	332	
798.38953	569	1+
802.43488	484	1+
815.38647	254	1+
833.42086	317	1+
847.41515	1358	1+
882.48708	727	1+
883.49523	241	1+
895.42936	432	1+
915.43155	231	1+
932.49383	361	1+
960.49062	1078	1+
970.47290	299	1+
1074.54701	1062	1+
1145.57187	488	1+
END IONS

###FS:    #m/z: 702.34708 #charge   3
###MaxRes:#m/z:  0.00000 #charge-128
###MS: 1211
###MSMS: 1212
BEGIN IONS
TITLE=Cmpd 433, AutoMSn(702.3471), 20.5 min
RTINSECONDS=1229.77
SCANS=MS: 1211 MSMS: 1212
PEPMASS=702.34708	31982
CHARGE=3+
452.21756	270	
457.19936	267	
466.21403	679	1+
494.23472	233	
496.19485	433	
514.22086	249	1+
516.23731	311	1+
522.74189	351	1+
525.24519	470	1+
525.76002	219	
543.73593	231	
544.22879	1004	1+
551.28098	260	1+
570.29259	443	1+
572.76304	280	1+
600.28134	301	
600.77878	210	
607.27023	217	1+
616.26915	336	1+
626.32175	578	1+
641.29496	481	1+
645.30510	429	1+
650.79544	240	
652.55423	275	1+
658.32522	529	1+
667.33510	210	
669.56158	389	1+
676.31269	327	1+
678.31155	360	1+
684.32728	355	1+
688.31278	559	1+
692.59490	523	1+
693.33378	281	
694.08923	253	
695.56797	322	
696.09492	233	
696.82581	686	1+
698.07005	648	
698.65362	3325	1+
699.00043	2206	1+
699.32884	2190	1+
704.34123	1925	
704.66410	2674	1+
705.00258	1885	1+
705.34387	1086	
705.84333	575	1+
721.34573	419	1+
730.34836	281	1+
733.29252	234	1+
740.37620	308	
769.37092	271	1+
782.40100	272	1+
793.37978	508	1+
801.35990	379	1+
802.04747	404	1+
802.71919	595	1+
808.05332	294	1+
817.33822	1265	1+
830.38665	223	
838.39919	223	
841.06470	616	1+
850.71831	303	
854.41984	333	1+
863.74307	297	1+
864.09960	220	1+
873.75567	341	1+
874.08318	267	1+
874.40668	402	
884.22529	249	
893.44321	313	
894.43175	873	1+
901.44486	260	1+
915.38842	361	1+
931.41731	420	1+
933.40317	501	1+
945.38102	554	1+
972.49011	582	1+
974.37179	812	1+
1007.51641	384	
1105.49977	511	1+
1129.52681	353	1+
1149.59672	848	1+
1206.60139	445	1+
1217.55081	882	1+
1247.60836	1528	1+
1282.57784	748	1+
1296.61010	513	1+
1301.57249	616	1+
1305.67325	1106	1+
1317.63385	602	1+
1354.58462	477	1+
1371.63036	919	1+
1386.69364	671	1+
1389.64350	775	1+
1394.64890	2962	1+
1400.65786	942	1+
1403.19141	3497	1+
1403.70024	12745	1+
1411.66996	1150	1+
1433.73321	1139	1+
1491.75186	584	1+
1619.80524	489	1+
1649.80700	982	1+
1763.89607	1614	1+
END IONS

###FS:    #m/z: 688.08802 #charge   3
###MaxRes:#m/z:  0.00000 #charge-128
###MS: 1211
###MSMS: 1213
BEGIN IONS
TITLE=Cmpd 434, AutoMSn(688.0880), 20.5 min
RTINSECONDS=1230.27
SCANS=MS: 1211 MSMS: 1213
PEPMASS=688.08802	24350
CHARGE=3+
385.21753	177	
391.73192	476	
400.18216	365	1+
408.18197	260	1+
457.22131	252	1+
526.26131	168	
554.25781	226	1+
572.29418	491	1+
574.13409	316	
603.80532	604	
621.28901	235	1+
624.83499	376	
625.32644	508	
631.32883	230	
644.31293	226	1+
651.31602	270	1+
660.82590	402	1+
662.34919	175	
663.06246	216	
665.33620	300	1+
670.31867	344	1+
672.31443	176	
676.81695	225	
682.33978	360	1+
684.31010	526	1+
685.62577	184	
686.00178	254	1+
686.30090	621	1+
687.59411	200	
688.33704	2578	1+
691.67350	172	
704.27971	513	1+
723.38989	226	1+
732.33636	214	
761.31639	197	
784.70782	179	
799.34291	370	1+
807.39855	296	1+
817.36589	984	1+
822.06890	303	1+
822.39386	215	
845.41378	253	1+
854.42606	196	
855.39558	536	1+
862.44034	273	1+
874.43267	191	
880.09560	174	
882.43785	325	1+
903.43963	199	
910.95666	193	
930.44701	178	
1149.57882	664	1+
1280.64001	379	1+
1305.65972	1371	1+
1358.24472	490	1+
1365.66837	1014	1+
1366.14999	609	1+
1374.66123	3322	1+
1375.17630	1703	1+
1383.66733	1121	1+
1434.72536	1036	1+
1491.75083	1114	1+
1621.77865	326	1+
1742.91485	462	1+
END IONS

###FS:    #m/z: 562.27981 #charge   3
###MaxRes:#m/z:  0.00000 #charge-128
###MS: 1211
###MSMS: 1214
BEGIN IONS
TITLE=Cmpd 435, AutoMSn(562.2798), 20.5 min
RTINSECONDS=1230.77
SCANS=MS: 1211 MSMS: 1214
PEPMASS=562.27981	12694
CHARGE=3+
354.19121	335	1+
367.16630	205	
375.16813	384	
387.18891	209	
390.20073	244	
393.73593	235	
411.20517	262	1+
443.23488	289	1+
450.74697	186	
457.20080	203	
467.21445	412	1+
483.49008	357	
485.25202	308	1+
488.23217	286	
493.24272	246	1+
499.22934	334	1+
503.28403	476	1+
509.26775	226	
509.77837	489	1+
511.26880	249	
516.22255	415	1+
523.27085	230	
533.27214	413	1+
538.26969	274	1+
540.27882	305	1+
546.27118	1000	1+
550.78649	381	1+
555.91994	246	1+
556.26553	374	1+
558.30618	1366	1+
559.80800	1244	1+
560.29233	1647	1+
562.30081	984	1+
564.30474	383	
564.96756	260	1+
565.28891	1459	1+
565.77935	300	
567.08537	204	
568.32611	394	
570.22907	908	
574.79479	653	1+
580.27593	274	1+
582.79318	219	1+
586.80575	366	1+
598.25821	232	1+
601.30037	299	1+
609.29659	265	1+
616.29809	406	1+
624.83368	963	1+
625.32377	364	
650.36572	362	1+
673.38176	1148	1+
682.06208	201	
683.36641	284	1+
686.29761	248	1+
692.36091	228	1+
704.31034	336	1+
720.28912	216	
726.37089	258	1+
737.39874	311	
742.44320	203	1+
744.41486	1543	1+
754.51494	234	
765.18530	297	
776.37542	246	1+
798.36702	392	1+
802.34981	351	1+
817.37030	258	
818.32599	844	1+
846.43709	235	
892.43719	326	1+
900.47461	340	1+
904.45136	5728	1+
930.43043	480	1+
963.50789	272	1+
1050.51838	1334	1+
1107.54648	602	1+
1149.58273	1722	1+
1206.60683	738	1+
1244.60972	637	1+
1305.67790	648	1+
1433.72797	1083	1+
END IONS

###FS:    #m/z: 673.58123 #charge   2
###MaxRes:#m/z:  0.00000 #charge-128
###MS: 1215
###MSMS: 1216
BEGIN IONS
TITLE=Cmpd 436, AutoMSn(673.5812), 20.6 min
RTINSECONDS=1233.79
SCANS=MS: 1215 MSMS: 1216
PEPMASS=673.58123	22030
CHARGE=2+
466.23233	261	
504.85076	276	
543.30133	296	1+
556.27576	517	1+
567.30429	178	
573.78858	368	1+
583.29556	308	1+
595.29662	416	1+
612.28855	221	1+
617.28062	255	1+
622.81474	420	1+
623.31226	233	1+
624.82909	674	
625.32051	544	
629.30270	268	1+
637.06760	296	1+
640.31257	250	1+
640.84412	303	1+
642.08215	210	
646.33146	237	1+
654.31981	404	1+
659.34795	277	1+
660.82728	233	
662.56206	193	
667.07613	192	
668.83560	870	1+
669.57771	217	
670.08408	205	
673.31632	264	
675.36940	613	1+
686.28419	458	1+
704.28635	558	1+
726.37313	277	1+
729.34326	261	1+
731.03036	245	
740.38543	261	1+
764.04014	280	
764.71411	350	1+
772.33844	304	1+
773.33110	216	1+
781.88909	188	
782.37546	264	
793.40688	169	
799.37689	462	1+
803.05228	350	1+
817.36623	791	1+
821.06185	389	1+
821.73608	180	
826.06846	312	1+
826.74213	292	
827.39043	173	
831.39496	370	1+
849.42189	168	
854.41765	179	
855.75151	169	
865.41141	195	
930.45788	250	1+
1050.51532	573	1+
1126.48503	243	
1149.58881	1380	1+
1328.61738	657	1+
1337.64188	1755	1+
1340.68132	4630	1+
1345.16257	823	1+
END IONS

###FS:    #m/z: 688.08730 #charge   3
###MaxRes:#m/z:  0.00000 #charge-128
###MS: 1215
###MSMS: 1217
BEGIN IONS
TITLE=Cmpd 437, AutoMSn(688.0873), 20.6 min
RTINSECONDS=1234.29
SCANS=MS: 1215 MSMS: 1217
PEPMASS=688.08730	26559
CHARGE=3+
317.13206	351	
423.69820	181	
459.71011	212	
482.25963	207	1+
516.24481	365	1+
522.24060	185	
527.82225	425	
551.27215	192	
570.27225	336	1+
572.27488	490	1+
575.29180	530	1+
589.27103	214	
596.80126	246	1+
614.30835	274	1+
617.24671	222	
622.79871	299	1+
624.83112	286	
632.78951	185	
639.33049	263	1+
646.31404	224	1+
648.31141	403	1+
652.33350	261	
656.32540	197	
659.33372	503	1+
670.33687	379	1+
680.06038	279	
680.31504	209	
683.88277	365	
685.30938	919	1+
686.64161	278	1+
688.34040	2047	1+
690.12866	242	1+
704.27670	449	1+
707.34795	219	
745.36088	794	1+
781.88706	378	1+
784.38450	200	
784.72477	248	
798.31976	225	1+
799.35879	528	1+
806.92581	633	
807.71094	236	
809.91309	271	1+
811.41296	217	
812.04365	201	
817.36558	1231	1+
821.72644	283	1+
822.05978	213	
827.89273	389	1+
850.41894	234	1+
855.07378	176	
855.39450	573	1+
878.41685	213	1+
918.41142	180	
930.45328	904	1+
1107.51637	436	1+
1130.54907	582	1+
1206.58877	594	1+
1249.63360	1027	1+
1305.67959	743	1+
1320.66631	482	1+
1341.67093	427	1+
1356.67458	434	1+
1366.14666	1285	1+
1367.65407	1846	1+
1372.66875	1501	1+
1374.65865	2299	1+
1375.16468	1395	1+
1380.64158	407	1+
1382.65911	661	1+
1433.72608	942	1+
1491.73391	1104	1+
1527.77063	432	1+
1630.84753	796	1+
1649.83592	988	1+
1725.93506	1038	1+
1743.94344	1586	1+
1763.86298	730	1+
END IONS

###FS:    #m/z: 539.28028 #charge   1
###MaxRes:#m/z:  0.00000 #charge-128
###MS: 1215
###MSMS: 1218
BEGIN IONS
TITLE=Cmpd 438, AutoMSn(539.2803), 20.6 min
RTINSECONDS=1234.79
SCANS=MS: 1215 MSMS: 1218
PEPMASS=539.28028	20080
CHARGE=1+
330.17485	243	
344.20872	246	
347.16422	481	
351.18058	159	
384.19882	394	1+
391.71985	444	
400.18256	157	
401.21760	178	
402.18161	311	1+
409.18624	219	
418.20574	1501	1+
427.22903	399	1+
427.76912	215	
427.84148	206	
430.14609	143	
437.22053	186	
446.25090	282	1+
447.24507	957	1+
447.86760	167	
451.19990	344	1+
471.23498	145	
473.23830	319	
476.21674	318	1+
481.24599	393	1+
483.25322	166	
492.24530	395	1+
494.23805	1084	1+
499.20149	266	1+
502.25991	361	1+
502.95702	262	
510.24533	414	1+
511.78441	151	
512.76580	293	1+
516.21490	324	
517.29382	620	1+
520.27134	457	1+
522.26726	444	1+
524.28201	174	
525.25711	717	1+
528.27948	275	1+
530.27904	2505	1+
531.60794	160	
533.78937	159	
533.90848	185	
534.02464	163	
534.28661	627	1+
536.95516	599	1+
537.29082	1975	1+
537.59481	422	1+
538.28930	5134	1+
538.77814	285	
END IONS

###FS:    #m/z: 673.83103 #charge   3
###MaxRes:#m/z:  0.00000 #charge-128
###MS: 1219
###MSMS: 1220
BEGIN IONS
TITLE=Cmpd 439, AutoMSn(673.8310), 20.6 min
RTINSECONDS=1237.81
SCANS=MS: 1219 MSMS: 1220
PEPMASS=673.83103	35343
CHARGE=3+
470.23465	395	1+
523.26084	413	1+
526.26027	385	
548.24143	251	1+
556.26772	649	1+
570.75714	274	1+
574.79498	562	1+
575.29311	1175	1+
596.79907	217	1+
609.32805	237	1+
613.29306	599	1+
619.79425	235	1+
623.82814	331	
624.31882	736	1+
624.82529	1409	1+
639.84942	316	1+
641.57724	219	
645.33052	397	1+
649.31980	601	1+
653.81300	233	1+
658.33637	402	1+
662.82193	247	
665.07206	300	
665.31502	423	1+
665.59576	279	1+
668.06563	527	1+
670.85603	865	
673.33733	333	
674.98850	219	
675.36278	718	1+
676.56505	266	1+
679.32648	251	
682.05112	373	
686.27820	400	1+
698.32745	256	
704.27292	873	1+
714.34114	260	1+
731.02550	282	
741.02826	263	
760.37791	258	
763.70577	353	1+
764.02851	237	
764.34546	326	1+
769.70160	321	
771.34199	289	1+
781.89003	251	
787.37461	408	1+
787.72277	422	1+
793.40293	281	
793.71815	260	
798.72005	203	
799.36477	1122	1+
803.05775	430	
803.37583	359	1+
815.38373	213	1+
817.36700	1655	1+
821.05730	268	1+
821.71704	279	
824.39756	250	1+
826.07958	507	1+
826.40633	584	1+
836.39816	381	
854.42046	325	1+
854.75482	421	1+
859.42331	286	1+
859.74548	517	1+
860.09529	286	
881.92702	493	1+
882.44625	954	1+
930.45627	616	1+
1131.51939	585	1+
1249.64237	996	1+
1265.35789	216	
1328.64792	536	1+
1337.15146	1049	1+
1337.65119	1867	1+
1341.67775	2202	1+
1346.15167	1971	1+
1346.66953	2115	1+
1350.72896	738	1+
1352.65731	1731	1+
1433.71313	2126	1+
1649.78713	795	1+
1745.82611	482	1+
1764.86938	758	1+
END IONS

###FS:    #m/z: 539.28138 #charge   1
###MaxRes:#m/z:  0.00000 #charge-128
###MS: 1219
###MSMS: 1221
BEGIN IONS
TITLE=Cmpd 440, AutoMSn(539.2814), 20.6 min
RTINSECONDS=1238.31
SCANS=MS: 1219 MSMS: 1221
PEPMASS=539.28138	28379
CHARGE=1+
330.13849	325	
344.20033	369	1+
347.16822	281	
350.83824	193	
356.16781	282	1+
364.15589	194	
367.15821	227	
372.17058	300	
379.22651	162	
391.72135	354	
394.17809	233	1+
400.20122	460	1+
412.22936	343	1+
418.20770	702	1+
426.20717	253	1+
444.24031	244	1+
446.72132	211	
452.22707	375	1+
456.23014	282	1+
459.64618	175	
463.19437	205	
464.74899	719	1+
468.24935	300	1+
477.22819	254	
480.24302	188	
482.23865	933	1+
494.23970	805	1+
499.26144	233	
501.24172	1008	1+
502.61169	248	
502.95131	279	
508.22427	214	
510.23467	442	1+
513.76970	171	
515.73633	311	1+
518.26956	674	1+
522.26315	849	1+
525.26151	220	
529.27460	181	
530.27803	681	
530.78198	579	
530.94336	209	
531.28803	1851	1+
534.29269	731	1+
536.29693	841	
537.29059	1905	1+
537.63074	723	1+
537.94815	584	1+
538.79420	375	
539.28712	4109	1+
END IONS

###FS:    #m/z: 674.33263 #charge   3
###MaxRes:#m/z:  0.00000 #charge-128
###MS: 1223
###MSMS: 1224
BEGIN IONS
TITLE=Cmpd 442, AutoMSn(674.3326), 20.7 min
RTINSECONDS=1241.83
SCANS=MS: 1223 MSMS: 1224
PEPMASS=674.33263	33322
CHARGE=3+
385.22695	215	
400.19062	299	1+
409.18968	263	
443.21676	221	1+
471.22743	237	
556.27950	236	
557.27159	494	1+
566.28632	398	1+
569.74614	194	
574.79389	478	1+
581.29969	266	1+
591.31242	315	
617.24594	268	
624.32167	202	
631.30523	196	
638.06456	234	
641.81934	252	
644.82834	399	1+
652.31449	606	1+
662.28656	295	1+
665.38156	295	1+
668.83839	1585	1+
669.57624	421	
672.58630	1077	1+
673.37905	248	
673.83414	700	
674.33809	1520	1+
679.33267	208	
686.28540	509	1+
704.28315	599	1+
712.85165	214	1+
732.44244	250	1+
764.05094	187	
764.36095	320	1+
770.35442	394	1+
781.37005	280	1+
782.88739	188	
787.71552	239	
788.06971	201	
788.38822	350	1+
793.38071	430	1+
799.35719	743	1+
802.71663	204	
803.05476	291	
807.91191	264	
815.72985	229	1+
817.36572	1266	1+
825.40354	397	1+
826.07263	378	1+
826.74770	261	
835.74829	189	
838.40131	191	
849.07706	263	1+
855.41086	366	1+
865.40549	286	1+
930.44957	889	1+
1149.58024	1304	1+
1248.65619	1397	1+
1278.68560	443	1+
1307.66087	468	1+
1337.66365	2342	1+
1341.67916	1618	1+
1347.16972	1343	1+
1352.66442	1632	1+
1434.72853	1220	1+
1762.85785	1860	1+
END IONS

###FS:    #m/z: 645.33528 #charge   3
###MaxRes:#m/z:  0.00000 #charge-128
###MS: 1223
###MSMS: 1225
BEGIN IONS
TITLE=Cmpd 443, AutoMSn(645.3353), 20.7 min
RTINSECONDS=1242.33
SCANS=MS: 1223 MSMS: 1225
PEPMASS=645.33528	21123
CHARGE=3+
372.15149	275	
467.20789	214	1+
499.22812	448	1+
501.24797	662	1+
505.77554	433	1+
524.24784	358	1+
530.27145	367	1+
533.78827	209	1+
544.27936	257	
557.27012	335	1+
562.30636	234	
562.81960	206	
572.26509	254	1+
575.29505	335	
590.27362	473	1+
593.77357	232	
594.80514	645	
603.35414	181	
611.31199	234	1+
613.33400	329	1+
617.33483	486	1+
624.29141	245	
626.31459	489	1+
633.31151	391	1+
637.91678	345	1+
640.32240	247	
643.08420	666	1+
644.32872	3154	1+
644.62719	443	
644.85013	705	1+
649.31991	283	
650.64705	256	1+
657.83745	422	1+
702.85164	197	
704.37827	271	1+
723.33838	391	1+
724.62203	269	
724.86966	207	
739.38325	545	1+
748.40356	209	
748.63871	297	
749.51855	232	
752.63661	765	1+
775.89354	189	
778.40887	292	1+
790.71570	183	
792.42395	370	
831.82263	196	
836.39035	425	1+
850.37192	218	
850.37958	269	1+
878.49553	251	1+
882.50283	196	
895.51769	1867	1+
916.48421	187	
967.58257	231	1+
1236.68124	930	1+
1242.64970	696	1+
1266.62171	489	1+
1280.64771	705	1+
1283.64320	1087	1+
1365.74172	601	1+
1372.70437	562	1+
1479.78196	681	1+
1501.75686	548	1+
1504.77591	2038	1+
1505.27876	1606	1+
END IONS

###FS:    #m/z: 539.28036 #charge   2
###MaxRes:#m/z:  0.00000 #charge-128
###MS: 1223
###MSMS: 1226
BEGIN IONS
TITLE=Cmpd 444, AutoMSn(539.2804), 20.7 min
RTINSECONDS=1242.83
SCANS=MS: 1223 MSMS: 1226
PEPMASS=539.28036	26017
CHARGE=2+
299.18895	226	
343.18842	386	1+
347.16711	277	
400.19607	223	1+
418.19865	851	1+
426.21132	219	
435.21918	372	1+
442.23511	272	1+
445.26354	220	
453.21308	227	
457.24523	246	
462.22234	284	1+
468.25169	215	1+
472.24493	270	1+
478.21259	364	1+
483.48756	273	
488.23591	578	1+
494.23511	935	1+
498.23541	756	1+
502.62056	304	
504.24230	296	1+
509.23377	301	1+
517.26142	428	1+
520.28900	329	1+
522.27290	697	1+
530.26936	494	
531.28090	1211	1+
534.28446	707	1+
536.29781	1027	1+
536.60380	481	1+
537.95493	702	1+
538.29341	1359	
538.62675	377	
539.28735	4332	1+
539.78932	1454	1+
542.95960	273	1+
544.30435	521	
545.55254	230	1+
547.27967	510	1+
553.80935	277	
556.26744	417	1+
560.27242	359	1+
578.27977	244	1+
580.29959	315	1+
584.30954	276	1+
587.30893	326	1+
591.25251	368	1+
593.28333	360	1+
599.29176	503	1+
607.28447	336	1+
609.27001	1134	1+
616.26693	365	1+
618.86264	497	
622.29730	287	
629.31575	322	1+
640.31509	368	1+
645.37682	292	
649.06471	236	
650.65745	235	
655.31708	412	1+
657.32909	288	1+
659.34469	614	1+
678.79489	259	1+
683.35912	505	1+
687.62052	407	
694.34450	259	1+
698.34939	535	1+
698.66823	244	
702.42373	373	1+
704.29690	620	1+
706.82716	224	
716.36732	2983	1+
717.85978	518	1+
722.33877	327	1+
724.35708	237	
755.85642	356	1+
764.37995	255	1+
781.88950	314	
782.43590	959	1+
782.69754	290	
799.36005	375	1+
817.37084	586	1+
829.44997	3534	1+
840.04522	422	
854.51359	515	1+
865.47127	710	1+
876.44794	260	1+
879.48546	224	1+
892.45608	363	1+
895.51859	2525	1+
930.49668	370	1+
945.42341	253	1+
950.48896	315	1+
954.46256	344	1+
963.44654	574	1+
994.46262	401	1+
1005.44746	378	1+
1010.55554	2632	1+
1050.51818	2048	1+
1060.55766	1253	1+
END IONS

###FS:    #m/z: 652.31755 #charge   2
###MaxRes:#m/z:  0.00000 #charge-128
###MS: 1227
###MSMS: 1228
BEGIN IONS
TITLE=Cmpd 445, AutoMSn(652.3176), 20.8 min
RTINSECONDS=1245.86
SCANS=MS: 1227 MSMS: 1228
PEPMASS=652.31755	21601
CHARGE=2+
314.20630	180	
355.14850	288	1+
357.17343	313	
373.15662	607	1+
385.24091	729	1+
402.22997	515	1+
409.17512	341	1+
414.17320	282	1+
428.18928	418	
430.19357	262	1+
457.22732	610	1+
469.23720	278	1+
474.23711	506	1+
475.48629	244	
477.18187	216	
480.22029	334	1+
490.23710	272	1+
499.21112	310	1+
511.22604	222	
515.28705	296	1+
519.26825	264	1+
527.23970	302	1+
529.24318	487	1+
537.21624	436	1+
540.25263	736	1+
543.27753	242	1+
545.24991	193	
548.04591	254	1+
550.29085	227	1+
557.28299	885	1+
559.11696	210	
564.25470	256	
572.21924	247	1+
589.28905	420	1+
600.27784	661	1+
618.27669	345	
624.23489	907	1+
627.29399	309	1+
629.32536	566	1+
632.54196	292	
635.29960	517	1+
640.33113	334	
645.36747	477	1+
647.31734	557	1+
650.30898	456	1+
652.30858	412	1+
654.32817	273	
655.33614	732	1+
658.35074	356	
664.33278	244	
689.28005	385	1+
698.33371	429	1+
703.35462	189	
713.33274	558	1+
723.33962	282	1+
741.35798	1175	1+
744.35232	473	1+
752.35237	304	1+
753.85054	186	
757.43242	238	1+
759.33287	679	1+
768.53971	180	
771.30709	1164	1+
778.30812	466	1+
785.36355	248	1+
794.70144	184	
801.37332	248	1+
812.41019	463	1+
813.72350	245	
830.39993	331	1+
840.03255	189	
845.40181	334	1+
873.39008	209	
884.38732	244	
895.45896	360	1+
913.45955	1028	1+
931.47797	254	
944.48312	246	1+
984.44992	188	
END IONS

###FS:    #m/z: 371.22676 #charge   1
###MaxRes:#m/z:  0.00000 #charge-128
###MS: 1227
###MSMS: 1229
BEGIN IONS
TITLE=Cmpd 446, AutoMSn(371.2268), 20.8 min
RTINSECONDS=1246.36
SCANS=MS: 1227 MSMS: 1229
PEPMASS=371.22676	24005
CHARGE=1+
350.21319	106	
END IONS

###FS:    #m/z: 645.33715 #charge   3
###MaxRes:#m/z:  0.00000 #charge-128
###MS: 1227
###MSMS: 1230
BEGIN IONS
TITLE=Cmpd 447, AutoMSn(645.3371), 20.8 min
RTINSECONDS=1246.86
SCANS=MS: 1227 MSMS: 1230
PEPMASS=645.33715	19423
CHARGE=3+
364.73147	214	
418.69598	180	
447.74985	548	1+
474.25322	902	1+
477.18107	180	
501.25301	517	
505.78586	177	
511.22121	464	1+
518.25276	306	1+
539.30040	328	1+
545.25611	543	1+
555.26123	316	1+
562.31712	369	
562.81757	215	
570.28762	235	1+
589.27772	507	
600.73186	181	
609.31942	233	
616.32253	175	
617.84467	406	1+
621.82900	183	
624.31376	314	1+
630.30239	237	1+
638.53124	220	
640.33115	811	1+
640.85771	332	
643.33967	395	
644.10034	349	
644.32933	1972	1+
644.61028	199	
646.81105	214	
649.30764	571	1+
662.31601	272	1+
672.35654	240	1+
690.33360	895	1+
723.30462	393	
740.37343	394	1+
753.14128	519	
753.65076	402	
778.39957	338	
795.39814	184	
831.20972	192	
836.37803	1148	1+
844.92907	616	1+
850.35909	1471	1+
895.50728	1214	1+
997.44503	743	1+
998.41635	208	
1221.58351	368	1+
1282.68571	743	1+
1407.73198	375	1+
1447.71499	621	1+
1501.75923	546	1+
1503.76326	1369	1+
END IONS

###FS:    #m/z: 652.31457 #charge   2
###MaxRes:#m/z:  0.00000 #charge-128
###MS: 1231
###MSMS: 1232
BEGIN IONS
TITLE=Cmpd 448, AutoMSn(652.3146), 20.8 min
RTINSECONDS=1249.88
SCANS=MS: 1231 MSMS: 1232
PEPMASS=652.31457	90737
CHARGE=2+
314.19735	539	1+
327.12856	488	1+
343.16771	254	
345.14116	338	
353.14523	225	1+
355.14318	686	1+
357.17579	1394	1+
367.22866	313	
371.19495	338	
373.15594	3639	1+
383.16832	344	1+
385.23742	1472	1+
389.15688	321	1+
400.19101	291	1+
402.21038	324	
408.81751	566	
410.16772	699	1+
414.25709	420	1+
421.19793	440	1+
424.23249	410	1+
426.18584	481	
428.18029	1357	1+
434.15891	269	1+
436.18782	489	1+
442.25379	363	1+
444.18875	636	1+
446.19279	1084	1+
448.24009	378	1+
451.22221	337	1+
455.20981	391	1+
458.22817	338	
461.24715	210	1+
468.22694	205	1+
470.21381	386	1+
472.21776	603	1+
474.23089	1131	1+
481.21544	416	1+
483.21962	290	1+
487.21400	473	1+
497.21485	255	
499.20728	1581	1+
502.21344	420	1+
505.21143	619	1+
511.22828	662	1+
514.21976	325	1+
517.22825	1674	1+
523.24185	279	
525.26264	369	1+
527.23235	702	1+
529.23789	1335	1+
533.92450	362	
537.26841	316	1+
539.27507	953	1+
541.25530	688	1+
543.24014	272	
545.25615	577	1+
547.24841	595	1+
554.28407	277	1+
557.28386	2291	1+
564.25738	621	1+
568.29142	514	1+
571.27647	476	1+
574.27187	420	1+
582.26222	608	1+
584.26642	267	
588.27806	260	1+
592.27114	704	1+
598.26475	463	1+
600.26366	1723	1+
608.33928	273	1+
610.29341	680	1+
612.30878	488	1+
616.26728	538	1+
618.28697	715	1+
624.24094	544	1+
628.30403	1385	1+
630.30905	1092	1+
632.55392	366	1+
635.29521	777	1+
640.32800	919	1+
646.31041	939	1+
651.30441	1076	1+
654.72467	1081	
655.32825	653	1+
658.33085	1739	1+
667.79188	308	
669.30850	577	1+
671.27095	1148	1+
679.56173	362	
681.32182	522	
683.32864	432	1+
687.31703	342	1+
689.25836	1318	1+
695.33113	510	1+
697.35153	491	1+
699.32572	909	1+
705.33241	301	1+
707.27123	925	1+
711.35112	270	
713.34591	1816	1+
717.33422	732	1+
723.35326	1319	1+
730.34777	1125	1+
734.32281	356	1+
737.35479	242	1+
741.36043	2208	1+
747.35522	778	1+
748.35511	352	1+
754.34433	266	1+
759.34157	2172	1+
764.35042	320	1+
767.38103	343	1+
768.54838	339	
771.31299	847	1+
776.38417	319	1+
778.31903	1405	1+
782.36739	1247	1+
789.36091	303	1+
794.69620	528	
800.38780	993	1+
812.41388	2803	1+
818.39011	408	1+
821.86468	260	
830.42117	1607	1+
835.40757	272	1+
836.38109	270	1+
840.03659	527	
847.35386	391	1+
864.36480	232	1+
869.43785	384	1+
873.37111	1148	1+
882.45189	239	1+
884.38597	306	1+
886.45569	650	1+
891.38921	1069	1+
895.45056	963	1+
900.40616	415	1+
905.43479	275	1+
913.46366	3280	1+
919.39219	255	1+
931.46996	1257	1+
931.48689	401	1+
934.49257	206	1+
942.39796	534	1+
948.49613	276	1+
960.41447	718	1+
982.47482	1769	1+
990.41676	375	1+
1055.50120	256	
1073.48733	586	
1074.48559	921	1+
1091.50972	443	
END IONS

###FS:    #m/z: 371.22690 #charge   1
###MaxRes:#m/z:  0.00000 #charge-128
###MS: 1231
###MSMS: 1233
BEGIN IONS
TITLE=Cmpd 449, AutoMSn(371.2269), 20.8 min
RTINSECONDS=1250.39
SCANS=MS: 1231 MSMS: 1233
PEPMASS=371.22690	24876
CHARGE=1+
357.27633	109	
END IONS

###FS:    #m/z: 673.83115 #charge   3
###MaxRes:#m/z:  0.00000 #charge-128
###MS: 1231
###MSMS: 1234
BEGIN IONS
TITLE=Cmpd 450, AutoMSn(673.8312), 20.8 min
RTINSECONDS=1250.89
SCANS=MS: 1231 MSMS: 1234
PEPMASS=673.83115	18489
CHARGE=3+
344.13583	218	1+
373.16321	274	
417.27492	315	1+
458.24773	288	1+
463.22367	409	
486.24903	655	1+
491.57389	200	
498.21163	275	1+
564.33947	556	1+
572.26405	209	
577.30731	216	
592.28743	405	1+
601.30587	220	1+
601.75931	188	
620.29183	290	1+
623.29584	363	1+
631.29121	205	
639.85617	181	
640.35584	409	1+
644.83325	274	1+
665.38405	1151	1+
665.61053	180	
666.07640	266	1+
668.97790	440	1+
669.33228	384	
669.67747	191	
671.31345	605	
672.58888	447	1+
673.03015	1065	1+
673.32451	331	
674.32953	1743	1+
675.66548	453	
676.87052	323	
677.35379	828	1+
686.26495	329	1+
701.35015	274	1+
704.29317	481	1+
726.35623	294	1+
731.70032	214	
764.71775	331	
778.40262	198	
780.88543	446	1+
799.37589	289	
810.92703	276	
816.36178	567	1+
825.90508	274	
826.42265	316	
838.38659	288	
860.74856	233	
872.88473	235	
875.43713	843	1+
970.48164	264	1+
972.48957	1672	1+
1149.57545	1023	1+
1248.63950	860	1+
1338.63894	773	1+
1342.59001	1409	1+
1346.16366	750	1+
1346.64664	1494	1+
1357.62801	651	1+
1434.73055	829	1+
1762.81421	2839	1+
1909.90236	544	1+
END IONS

###FS:    #m/z: 652.31473 #charge   2
###MaxRes:#m/z:  0.00000 #charge-128
###MS: 1235
###MSMS: 1236
BEGIN IONS
TITLE=Cmpd 451, AutoMSn(652.3147), 20.9 min
RTINSECONDS=1253.9
SCANS=MS: 1235 MSMS: 1236
PEPMASS=652.31473	224427
CHARGE=2+
314.20228	1620	1+
327.12800	547	1+
329.17395	397	1+
332.20374	332	
339.13766	314	
343.14747	388	1+
345.13497	933	1+
355.14092	1347	1+
358.18971	338	
361.17176	389	1+
367.22088	563	1+
371.18689	302	1+
373.15344	6802	1+
383.16941	408	1+
385.23896	3083	1+
389.15098	394	1+
389.72026	337	
393.14176	465	1+
393.74261	440	
399.18574	437	1+
402.21455	462	1+
406.20719	233	1+
410.17904	1630	1+
414.27352	574	1+
417.19775	576	1+
422.21088	350	1+
424.25536	744	1+
425.85218	422	
426.18840	1081	1+
428.18067	2144	1+
434.15984	821	
437.20311	605	1+
440.20779	577	1+
442.26540	968	1+
444.19353	1031	1+
446.19827	1798	1+
447.52371	328	
452.23925	460	1+
455.25384	578	1+
458.22750	1277	1+
463.20517	462	1+
468.26246	586	1+
470.24376	612	1+
472.20610	1062	1+
474.22386	1555	1+
479.20241	285	1+
479.46605	435	
481.21047	1099	1+
484.22735	431	1+
490.21138	465	1+
493.21083	767	1+
497.20822	505	
499.21345	3582	1+
505.18398	506	1+
507.22290	374	
509.23039	571	1+
511.22387	1871	1+
515.23957	653	1+
517.21812	2758	1+
523.25407	762	1+
527.24218	1289	1+
529.23045	2497	1+
535.22020	629	1+
539.28048	1644	1+
541.26347	1101	1+
543.30327	435	
545.25596	1324	1+
547.24113	1299	1+
554.23712	577	1+
557.28012	3902	1+
564.25352	799	1+
566.26438	406	1+
568.28564	581	1+
572.25320	826	1+
575.25286	848	1+
582.25072	2427	1+
588.22720	362	
590.26337	679	1+
592.27012	730	1+
594.29223	971	1+
598.25146	693	1+
600.26707	4113	1+
604.25301	441	1+
606.27612	616	1+
610.28440	1339	1+
612.28635	1709	1+
616.27470	669	1+
618.27809	2415	1+
622.32255	627	1+
624.24790	586	1+
628.30187	2055	1+
630.29763	3073	1+
635.30153	676	1+
638.32967	277	1+
638.70969	561	1+
640.32090	2338	1+
646.29923	1641	1+
650.28605	434	1+
652.30940	607	1+
654.31226	1091	1+
658.33704	3473	1+
663.26937	397	1+
669.29440	803	1+
671.27697	1378	1+
677.30168	299	1+
678.90718	1990	1+
679.32075	383	1+
681.32075	1172	1+
684.33240	379	1+
687.30742	698	1+
689.25804	3216	1+
695.34593	991	1+
697.00910	1330	
697.33834	619	1+
699.32886	1858	1+
703.35901	462	1+
705.33253	794	1+
707.27343	2059	1+
711.32623	375	1+
713.34491	5913	1+
716.26296	315	
717.32965	1148	1+
723.35916	2836	1+
729.35738	833	1+
731.36486	673	
732.32509	1257	1+
736.33116	295	1+
738.35350	348	1+
741.36837	4240	1+
748.37272	919	1+
750.34261	334	
756.34010	651	1+
759.38747	1191	
760.29622	3710	1+
765.36617	466	1+
767.38319	750	1+
768.54025	541	
771.31490	385	1+
776.37357	446	1+
778.31077	2855	1+
782.37270	2717	1+
786.38397	360	1+
794.39685	2705	1+
800.38503	1641	1+
807.37205	276	1+
812.40850	5001	1+
816.38551	218	1+
818.39624	678	1+
828.36656	334	1+
830.41234	3660	1+
836.36168	364	1+
840.04046	724	
847.33700	684	1+
851.38902	731	1+
855.37124	1326	1+
863.38709	419	
865.35190	319	1+
869.42360	451	1+
871.37001	328	
873.37517	1674	1+
883.41427	603	1+
887.47280	479	1+
889.38564	484	1+
891.38231	1394	1+
895.44573	1783	1+
898.49937	256	1+
901.43534	624	1+
905.48172	316	1+
911.45433	407	1+
913.46529	5984	1+
917.43419	266	1+
919.41465	433	1+
923.76929	338	1+
924.57504	468	
930.48000	388	
931.45838	2463	1+
931.46592	843	1+
938.46448	220	1+
942.40267	724	1+
948.48931	832	1+
960.41403	1299	1+
964.47707	374	1+
982.47253	2816	1+
990.42855	888	1+
1037.47693	561	1+
1055.49062	502	
1056.47766	1331	1+
1066.29710	508	1+
1073.48505	3276	1+
1091.49716	1319	1+
END IONS

###FS:    #m/z: 798.09313 #charge   2
###MaxRes:#m/z:  0.00000 #charge-128
###MS: 1235
###MSMS: 1237
BEGIN IONS
TITLE=Cmpd 452, AutoMSn(798.0931), 20.9 min
RTINSECONDS=1254.4
SCANS=MS: 1235 MSMS: 1237
PEPMASS=798.09313	27183
CHARGE=2+
434.21116	270	
441.24563	239	
486.26079	256	
527.24714	276	
535.25830	689	
543.76645	481	
544.27246	566	
592.28717	2754	1+
635.81982	1075	
636.31005	838	
691.35321	806	1+
747.15327	311	
747.39582	289	
778.38229	1318	1+
793.39584	254	
798.41752	243	
799.42197	519	1+
820.69627	504	
820.93480	597	
824.94623	311	
848.45735	411	
849.21993	353	
853.22469	274	
853.98400	349	
875.44163	5636	1+
928.25435	232	
954.47907	885	1+
972.49501	23683	1+
995.53338	266	
995.85560	244	
996.19884	460	
END IONS

###FS:    #m/z: 1303.61343 #charge   1
###MaxRes:#m/z:  0.00000 #charge-128
###MS: 1235
###MSMS: 1238
BEGIN IONS
TITLE=Cmpd 453, AutoMSn(1303.6134), 20.9 min
RTINSECONDS=1254.91
SCANS=MS: 1235 MSMS: 1238
PEPMASS=1303.61343	19460
CHARGE=1+
373.15083	327	
385.23939	179	
517.20404	236	
529.26769	125	
545.22930	146	
549.06741	217	
557.28923	434	
600.27409	133	
618.27691	178	
646.29940	415	1+
654.72110	385	
658.33558	334	
699.33437	137	
707.26207	129	
723.35678	172	
731.34731	293	1+
741.38070	552	1+
759.38648	705	1+
768.54551	464	
778.29659	299	
794.40731	588	1+
812.40926	1495	1+
818.38709	182	
830.41352	1259	1+
891.36598	146	
896.43669	146	
901.41761	153	
913.45277	1058	1+
930.47994	166	
931.47096	1384	1+
941.75675	124	
948.49406	340	
1055.48080	1104	1+
1063.48357	195	
1066.29466	127	
1073.48600	2858	1+
1091.49490	2486	1+
1303.61483	1105	1+
END IONS

###FS:    #m/z: 798.25813 #charge   3
###MaxRes:#m/z:  0.00000 #charge-128
###MS: 1239
###MSMS: 1240
BEGIN IONS
TITLE=Cmpd 454, AutoMSn(798.2581), 21.0 min
RTINSECONDS=1257.92
SCANS=MS: 1239 MSMS: 1240
PEPMASS=798.25813	36659
CHARGE=3+
477.74456	1250	1+
535.26528	587	
543.76885	893	
544.27676	345	
592.28713	3427	1+
627.30902	393	
691.35317	1172	1+
747.15834	625	
747.40514	498	
778.07860	349	
778.38760	1604	1+
794.69277	564	
820.19940	346	
820.45188	664	
820.69786	801	
825.20376	387	
847.95669	757	1+
848.73090	665	
849.21623	355	
853.23892	770	
853.46985	577	
875.43668	7821	1+
927.50008	352	
927.74660	360	
927.99364	599	
934.48383	449	
972.49487	33803	1+
996.20825	538	
1270.63623	2661	1+
END IONS

###FS:    #m/z: 1303.61444 #charge   1
###MaxRes:#m/z:  0.00000 #charge-128
###MS: 1239
###MSMS: 1241
BEGIN IONS
TITLE=Cmpd 455, AutoMSn(1303.6144), 21.0 min
RTINSECONDS=1258.42
SCANS=MS: 1239 MSMS: 1241
PEPMASS=1303.61444	31698
CHARGE=1+
366.13917	181	
373.15139	641	
474.20778	222	
528.24531	138	
545.25738	207	
557.28285	274	
600.26208	182	
628.30431	296	1+
630.32352	160	
646.29921	225	
654.71926	400	
658.34383	551	1+
699.34808	218	
707.25400	145	
713.35845	143	
717.35481	145	
723.36712	252	
741.37764	532	1+
759.37554	719	1+
778.30975	304	1+
794.40273	475	1+
812.41157	1780	1+
830.42566	1724	1+
840.03912	344	
891.39913	147	
895.44385	147	
913.45934	1608	1+
930.49425	173	
931.47163	1847	1+
948.49976	449	1+
979.42536	142	
982.48319	596	1+
1037.47893	148	
1047.48919	231	
1055.48357	918	1+
1063.51716	341	
1064.48909	198	
1073.49314	3550	1+
1091.50305	3237	1+
1102.42102	743	
1303.62419	1038	1+
END IONS

###FS:    #m/z: 957.71065 #charge   3
###MaxRes:#m/z:  0.00000 #charge-128
###MS: 1239
###MSMS: 1242
BEGIN IONS
TITLE=Cmpd 456, AutoMSn(957.7107), 21.0 min
RTINSECONDS=1258.92
SCANS=MS: 1239 MSMS: 1242
PEPMASS=957.71065	25828
CHARGE=3+
366.13623	338	
592.29575	285	
692.35763	184	
692.86449	170	
778.36055	137	
820.45241	201	
847.95248	404	1+
849.23771	236	
853.22712	175	
853.45602	183	
873.39822	210	
875.44396	1484	1+
898.41537	239	1+
928.00958	183	
928.50078	127	
933.49676	153	
933.69584	322	
933.91972	124	
936.70365	154	
937.13172	151	
938.92177	209	
954.48630	322	1+
957.46367	345	1+
957.72865	126	
970.48503	216	1+
972.49526	6867	1+
1023.56381	161	
1086.52694	868	1+
1136.97137	140	
1137.63795	227	
1173.56561	142	
1236.99304	129	
1252.61141	486	1+
1270.62094	7626	1+
1283.49002	181	
1854.46757	436	1+
1872.76147	486	1+
END IONS

###FS:    #m/z: 656.31501 #charge   3
###MaxRes:#m/z:  0.00000 #charge-128
###MS: 1243
###MSMS: 1244
BEGIN IONS
TITLE=Cmpd 457, AutoMSn(656.3150), 21.0 min
RTINSECONDS=1261.95
SCANS=MS: 1243 MSMS: 1244
PEPMASS=656.31501	239188
CHARGE=3+
373.15531	7069	
385.24223	2970	
491.74986	2700	
508.31047	3331	
534.23075	3826	
557.28720	2806	
601.76013	3235	
609.35869	11417	1+
618.61941	3513	
618.95493	3942	
650.30905	17975	1+
650.64561	12502	
650.97863	9139	
656.31656	37645	1+
656.64928	27686	1+
656.98357	14952	
672.84116	3444	
707.26937	3258	
737.41726	12775	1+
741.37723	2784	
760.30171	2536	
778.30156	3085	
807.29469	2505	
812.40795	7394	1+
830.42092	3434	
900.47631	5035	1+
913.46138	8712	1+
919.40285	2643	
931.47360	3065	
1055.48426	2963	
1073.48964	12096	1+
1091.50197	4516	
1092.50831	2952	
1129.55347	2613	
1504.71280	17576	1+
1619.74001	19171	1+
1688.75027	15514	1+
1706.77201	227908	1+
1853.84349	54045	1+
END IONS

###FS:    #m/z: 983.96369 #charge   2
###MaxRes:#m/z:  0.00000 #charge-128
###MS: 1243
###MSMS: 1245
BEGIN IONS
TITLE=Cmpd 458, AutoMSn(983.9637), 21.0 min
RTINSECONDS=1262.45
SCANS=MS: 1243 MSMS: 1245
PEPMASS=983.96369	62357
CHARGE=2+
361.24248	963	
508.31419	599	
609.36167	509	
635.81977	992	
636.31334	703	
721.32319	457	
752.86126	460	
853.88884	759	
854.39873	615	
900.47663	555	
972.49538	1749	1+
972.49854	476	
982.95919	549	
983.45639	865	
1129.55500	470	
1949.90365	1616	1+
1966.92398	62105	1+
END IONS

###FS:    #m/z: 798.26058 #charge   3
###MaxRes:#m/z:  0.00000 #charge-128
###MS: 1243
###MSMS: 1246
BEGIN IONS
TITLE=Cmpd 459, AutoMSn(798.2606), 21.0 min
RTINSECONDS=1262.95
SCANS=MS: 1243 MSMS: 1246
PEPMASS=798.26058	44822
CHARGE=3+
526.75356	470	
535.26496	680	
543.77066	1035	
544.26889	493	
592.28723	4455	1+
691.35882	653	
746.89824	490	
747.15798	909	
747.40377	839	
778.38616	2162	1+
799.43109	479	
820.45045	728	
820.69766	1340	
820.93920	461	
824.94885	553	
848.72023	687	
848.96970	842	
853.46825	448	
875.43793	10375	1+
923.25392	506	
927.75769	537	
954.47250	1097	1+
970.49462	1123	1+
972.49404	38431	1+
995.53127	991	1+
996.19155	470	
1270.62352	3527	1+
END IONS

###FS:    #m/z: 656.31660 #charge   3
###MaxRes:#m/z:  0.00000 #charge-128
###MS: 1247
###MSMS: 1248
BEGIN IONS
TITLE=Cmpd 460, AutoMSn(656.3166), 21.1 min
RTINSECONDS=1265.97
SCANS=MS: 1247 MSMS: 1248
PEPMASS=656.31660	689312
CHARGE=3+
361.24494	5120	
373.15444	5167	
508.31103	7521	
534.22666	8010	
601.76234	7044	
602.26594	5530	
609.35941	25732	1+
618.62090	9171	
618.95389	7480	
619.28433	6091	
629.32804	4744	
650.31201	45776	1+
650.64471	41905	1+
650.97906	23326	
656.31487	86017	1+
656.64950	65457	1+
656.98385	39384	
672.84549	7983	
673.34602	5202	
737.41758	26950	1+
807.29269	5690	
900.48486	7743	
1073.49287	5057	
1129.55220	5486	
1504.71346	43811	1+
1619.74068	47384	1+
1688.75398	42061	1+
1706.77232	594137	1+
1835.82368	16788	1+
1853.84035	153123	1+
END IONS

###FS:    #m/z: 983.96600 #charge   2
###MaxRes:#m/z:  0.00000 #charge-128
###MS: 1247
###MSMS: 1249
BEGIN IONS
TITLE=Cmpd 461, AutoMSn(983.9660), 21.1 min
RTINSECONDS=1266.47
SCANS=MS: 1247 MSMS: 1249
PEPMASS=983.96600	205070
CHARGE=2+
361.24489	1484	
486.75217	1388	
508.30811	1384	
609.35483	1261	
752.85674	1271	
853.88823	1886	
854.39234	2293	
975.45941	2256	
975.96976	1431	
982.96776	1411	
983.46846	1378	
1966.92466	181815	1+
END IONS

###FS:    #m/z: 661.64703 #charge   3
###MaxRes:#m/z:  0.00000 #charge-128
###MS: 1247
###MSMS: 1250
BEGIN IONS
TITLE=Cmpd 462, AutoMSn(661.6470), 21.1 min
RTINSECONDS=1266.98
SCANS=MS: 1247 MSMS: 1250
PEPMASS=661.64703	30859
CHARGE=3+
361.24276	3059	
463.22160	1713	
486.74985	2746	
508.30849	5809	1+
534.23050	2202	
534.72893	2580	
602.26613	2150	
609.35934	13485	1+
612.95083	1773	
618.95496	3698	
619.28788	2789	
619.62775	2036	
650.31003	10032	1+
650.64585	14858	1+
650.97811	14829	1+
656.31139	4281	
656.65045	25129	1+
656.98424	23248	1+
657.31643	12741	1+
661.64676	2838	
661.98603	1611	
663.63810	4097	
663.97890	4253	
664.29888	4774	1+
737.41546	11977	1+
807.29264	2051	
808.88952	1629	
900.47665	5220	1+
918.91770	1770	
919.42090	2797	
1129.55061	1799	
1130.56033	2137	
1344.67370	5786	1+
1504.71047	18817	1+
1619.73649	21129	1+
1688.75464	16680	1+
1706.77000	228582	1+
1720.77099	17024	1+
1853.83685	59145	1+
END IONS

###FS:    #m/z: 656.31628 #charge   3
###MaxRes:#m/z:  0.00000 #charge-128
###MS: 1251
###MSMS: 1252
BEGIN IONS
TITLE=Cmpd 463, AutoMSn(656.3163), 21.2 min
RTINSECONDS=1269.99
SCANS=MS: 1251 MSMS: 1252
PEPMASS=656.31628	852519
CHARGE=3+
361.24297	5863	
508.31050	8611	
534.22902	8791	
601.76091	7884	
609.35903	30659	1+
618.62006	11336	
618.95370	9494	
650.31143	54173	1+
650.64523	42964	
650.97796	27925	
656.31444	100696	1+
656.64930	78351	1+
656.98384	42468	
672.84559	9793	
673.34476	6679	
737.41752	33339	1+
807.29184	6150	
853.38282	6189	
900.48051	8367	
918.41456	6018	
918.91862	7170	
1129.55032	5549	
1504.71120	47965	1+
1619.73705	54216	1+
1688.75121	42472	1+
1706.77153	688943	1+
1853.83961	175393	1+
END IONS

###FS:    #m/z: 983.96494 #charge   2
###MaxRes:#m/z:  0.00000 #charge-128
###MS: 1251
###MSMS: 1253
BEGIN IONS
TITLE=Cmpd 464, AutoMSn(983.9649), 21.2 min
RTINSECONDS=1270.5
SCANS=MS: 1251 MSMS: 1253
PEPMASS=983.96494	286782
CHARGE=2+
361.24275	1523	
508.30597	1351	
752.85644	1392	
753.36047	1350	
853.89053	2061	
854.38895	2106	
975.45893	1938	
975.95202	1416	
983.45406	1268	
1966.92338	162704	1+
END IONS

###FS:    #m/z: 660.98370 #charge   3
###MaxRes:#m/z:  0.00000 #charge-128
###MS: 1251
###MSMS: 1254
BEGIN IONS
TITLE=Cmpd 465, AutoMSn(660.9837), 21.2 min
RTINSECONDS=1271
SCANS=MS: 1251 MSMS: 1254
PEPMASS=660.98370	35032
CHARGE=3+
348.19115	1823	
361.24066	2100	
463.22319	1458	
508.30847	5023	1+
592.28138	1506	
601.76039	1741	
602.26158	2169	
609.35843	11642	1+
613.28354	1439	
618.95738	3412	
619.29117	2907	
629.32086	1483	
645.30767	1646	
650.30996	9648	1+
650.64764	13140	1+
650.97792	14311	1+
656.31184	16434	1+
656.64916	21964	1+
656.98361	20788	1+
660.98531	3533	1+
661.32178	2137	
661.65338	1855	
663.63967	3993	
663.97467	3225	
664.31244	1915	
737.41519	13845	1+
807.29338	2181	
900.48004	4828	1+
918.92312	1764	
919.42234	1786	
972.49802	5094	1+
1067.44932	4922	1+
1129.55377	1762	
1130.55167	1977	
1344.66788	6326	1+
1504.71336	15881	1+
1619.73812	18625	1+
1689.75556	15472	1+
1706.77019	198493	1+
1720.77788	14920	1+
1853.84012	49844	1+
END IONS

###FS:    #m/z: 776.91035 #charge   2
###MaxRes:#m/z:  0.00000 #charge-128
###MS: 1255
###MSMS: 1256
BEGIN IONS
TITLE=Cmpd 466, AutoMSn(776.9103), 21.2 min
RTINSECONDS=1274.01
SCANS=MS: 1255 MSMS: 1256
PEPMASS=776.91035	26437
CHARGE=2+
434.21902	292	
493.73816	303	
514.76513	503	
526.74294	322	
535.25923	584	
543.77664	324	
560.30516	365	
592.28740	2052	1+
656.31640	327	
668.84334	328	
669.35041	424	
691.35551	501	
714.87439	615	
715.37413	342	
777.40155	303	
778.38684	1610	1+
788.16669	471	
788.42037	456	
788.68355	331	
788.93392	277	
790.68280	280	
793.18504	476	
816.94433	266	
861.42978	623	1+
875.43939	5943	1+
885.42186	266	
891.47005	429	
952.84235	588	1+
953.17240	277	
954.49153	726	1+
958.46632	343	
958.48314	3771	1+
972.49240	1662	1+
972.49368	19028	1+
1270.62654	1323	1+
END IONS

###FS:    #m/z: 932.08989 #charge   2
###MaxRes:#m/z:  0.00000 #charge-128
###MS: 1255
###MSMS: 1257
BEGIN IONS
TITLE=Cmpd 467, AutoMSn(932.0899), 21.2 min
RTINSECONDS=1274.52
SCANS=MS: 1255 MSMS: 1257
PEPMASS=932.08989	24177
CHARGE=2+
366.13687	242	
437.19684	318	1+
543.76590	377	
544.27760	183	
549.07772	216	
592.28675	653	1+
627.30574	432	1+
635.30953	184	
784.37851	212	
788.43489	207	
792.91321	178	
793.16520	178	
816.68070	190	
817.18526	205	
821.43336	220	
830.64020	231	
848.94742	190	
861.41958	317	
875.43346	1518	1+
883.92066	463	1+
891.50314	192	
895.73701	205	
895.96442	237	
908.08116	255	
911.26961	174	
925.20154	174	
930.24255	195	
930.40770	452	1+
931.93167	726	1+
936.45986	267	
958.47270	2858	1+
972.49544	6208	1+
984.48302	264	
1094.92405	190	
1270.62064	6576	1+
1383.69400	980	1+
1847.81485	480	1+
1853.83680	443	1+
1855.90574	580	1+
END IONS

###FS:    #m/z: 660.98572 #charge   3
###MaxRes:#m/z:  0.00000 #charge-128
###MS: 1255
###MSMS: 1258
BEGIN IONS
TITLE=Cmpd 468, AutoMSn(660.9857), 21.3 min
RTINSECONDS=1275.02
SCANS=MS: 1255 MSMS: 1258
PEPMASS=660.98572	31780
CHARGE=3+
361.24262	2359	
508.31029	3645	1+
592.27488	1113	
602.26732	1435	
602.76604	991	
609.35797	8322	1+
618.95887	1755	
619.28722	1879	
619.62199	1137	
650.30869	5933	1+
650.64494	8284	1+
650.98030	7030	
655.30963	4168	1+
655.65268	1062	
655.97895	938	
656.65104	13074	1+
656.98397	13187	1+
657.31939	7109	1+
660.98192	2362	1+
661.32144	2516	1+
661.64754	1331	
663.64192	2404	
663.97529	2358	
664.29952	3033	1+
672.83561	1077	
673.34410	1337	
720.38544	1034	
737.41526	8643	1+
807.30036	1485	
875.43838	1457	
900.48319	2901	1+
918.92131	1411	
919.41742	1101	
972.49107	4934	1+
1067.45723	3751	1+
1129.54735	1097	
1130.55769	1381	
1504.71068	10431	1+
1619.73702	11904	1+
1689.74751	8309	1+
1706.77026	129193	1+
1720.78144	11887	1+
1853.84017	30113	1+
END IONS

###FS:    #m/z: 777.07826 #charge   2
###MaxRes:#m/z:  0.00000 #charge-128
###MS: 1259
###MSMS: 1260
BEGIN IONS
TITLE=Cmpd 469, AutoMSn(777.0783), 21.3 min
RTINSECONDS=1278.04
SCANS=MS: 1259 MSMS: 1260
PEPMASS=777.07826	22933
CHARGE=2+
425.27533	228	
435.22978	196	
483.48997	344	
486.21028	194	
486.38836	213	
523.27160	196	
526.74842	210	
535.26270	665	1+
543.77885	302	
544.26197	241	
560.29943	195	
578.27468	190	
592.28991	2125	1+
627.29202	211	
635.82348	399	
636.32105	420	
691.35836	780	1+
715.13087	360	
774.37642	222	
776.39626	903	1+
780.38039	367	1+
784.42576	212	
788.42177	383	
793.16881	424	
816.70942	374	
816.92911	285	
817.82915	220	
861.42234	625	
875.43760	4368	1+
891.45890	237	
953.51006	207	
954.48606	781	1+
958.46737	876	1+
958.47871	3005	1+
972.49166	1141	1+
972.49327	14488	1+
1552.80556	965	1+
END IONS

###FS:    #m/z: 932.09283 #charge   2
###MaxRes:#m/z:  0.00000 #charge-128
###MS: 1259
###MSMS: 1261
BEGIN IONS
TITLE=Cmpd 470, AutoMSn(932.0928), 21.3 min
RTINSECONDS=1278.54
SCANS=MS: 1259 MSMS: 1261
PEPMASS=932.09283	21038
CHARGE=2+
366.14211	222	
437.18059	315	
438.24077	221	
543.76294	378	
544.27985	160	
592.28476	515	
626.80857	158	
627.30828	285	1+
691.35356	373	1+
692.85489	180	
788.30195	186	
788.91208	169	
802.74793	168	
816.72483	139	
821.21328	250	
861.41478	276	
875.44222	1082	1+
895.75096	143	
895.96644	182	
907.73742	136	
908.30085	138	
912.08640	138	
932.45098	296	1+
934.95733	154	
952.85458	212	
958.48215	2484	1+
972.49515	6037	1+
982.95006	213	
1095.28209	289	
1270.61248	462	
1270.62313	4387	1+
1271.61773	249	
1814.02387	612	1+
1853.83356	430	1+
END IONS

###FS:    #m/z: 664.95949 #charge   3
###MaxRes:#m/z:  0.00000 #charge-128
###MS: 1259
###MSMS: 1262
BEGIN IONS
TITLE=Cmpd 471, AutoMSn(664.9595), 21.3 min
RTINSECONDS=1279.04
SCANS=MS: 1259 MSMS: 1262
PEPMASS=664.95949	14063
CHARGE=3+
361.24589	306	
425.26938	205	
434.20611	261	
438.22402	457	1+
462.22956	366	1+
477.75860	196	
501.26059	209	
520.25696	220	1+
535.27624	416	1+
543.26406	294	1+
554.28400	202	
559.25366	323	
563.74710	366	1+
565.30434	272	1+
570.24938	384	
578.27785	213	
590.31309	260	1+
592.28467	1892	1+
606.23072	185	
607.72751	238	
609.34997	1313	1+
614.29820	282	1+
623.28274	430	1+
623.95468	573	1+
626.62359	192	
626.78802	267	1+
629.32499	339	1+
631.16496	184	
631.31256	203	
633.59353	243	1+
635.80480	496	1+
644.28640	252	1+
655.65824	530	1+
655.97923	426	
660.84479	203	
660.98092	1235	1+
661.32778	1010	1+
661.65183	1027	1+
663.31642	611	
663.64222	1698	1+
663.97829	1754	1+
664.30849	2076	1+
667.00526	243	1+
668.97089	551	1+
669.30545	994	1+
669.63024	437	
671.79475	257	1+
691.34915	559	1+
719.38887	296	1+
732.43845	364	1+
737.40069	796	1+
778.38321	633	1+
788.41655	330	
817.38517	308	1+
825.38625	236	
851.89728	285	1+
857.41721	397	1+
859.39797	193	
870.37323	197	
872.90519	326	1+
875.43757	2623	1+
900.47310	465	1+
925.43718	334	1+
927.42267	486	1+
941.40042	260	1+
958.47925	2258	1+
972.49448	523	1+
972.49554	5691	1+
1066.49039	712	1+
1083.46244	391	1+
1114.47263	189	
1129.54626	193	
1215.44368	180	
1309.64529	531	1+
1334.66882	953	1+
1336.61552	1324	1+
1518.72882	543	1+
1615.76721	607	1+
1705.76296	2115	1+
1720.78266	5643	1+
1728.75143	938	1+
1733.77387	662	1+
1745.79225	965	1+
1867.84345	1263	1+
END IONS

###FS:    #m/z: 745.12799 #charge   2
###MaxRes:#m/z:  0.00000 #charge-128
###MS: 1263
###MSMS: 1264
BEGIN IONS
TITLE=Cmpd 472, AutoMSn(745.1280), 21.4 min
RTINSECONDS=1282.08
SCANS=MS: 1263 MSMS: 1264
PEPMASS=745.12799	70136
CHARGE=2+
402.23154	470	
430.25997	641	
449.19211	9232	1+
486.74815	1443	1+
517.30046	503	
521.24799	843	1+
523.27684	660	
527.25538	1421	1+
535.77930	1832	1+
536.27912	1677	1+
550.28911	692	1+
550.61547	698	
559.93580	496	
562.27525	10032	1+
566.96902	688	
573.26914	440	1+
587.29881	782	1+
590.29673	641	
592.29570	565	
597.30736	911	1+
597.63567	504	
597.97122	457	
604.26948	573	1+
630.32216	770	1+
630.66021	800	1+
643.32061	642	
643.56365	513	
661.32601	648	
663.31643	403	1+
668.67080	1123	1+
668.99992	735	
675.35771	3072	1+
684.31630	1035	1+
697.67764	558	1+
711.34751	468	
718.33947	2065	1+
722.35397	565	
728.39359	487	1+
729.69730	640	1+
733.33685	408	1+
735.68268	743	1+
736.35463	758	1+
740.35866	1171	1+
749.06430	560	
749.38377	1062	1+
759.37605	732	1+
765.20403	541	
765.26586	608	
772.41328	25537	1+
782.70935	504	
799.34177	2053	1+
802.45614	748	1+
815.40337	534	1+
817.39027	765	1+
827.37427	402	1+
829.43011	11556	1+
831.43199	6090	1+
846.37886	1251	1+
850.43744	547	1+
875.43007	489	1+
881.43763	485	
886.45211	8385	1+
912.42579	878	1+
932.42556	924	1+
944.50207	5328	1+
955.74508	476	
959.46647	1999	1+
963.30493	587	
973.48426	7667	1+
1072.56384	3396	1+
1088.51162	8200	1+
1100.39863	484	
1186.58031	1486	1+
END IONS

###FS:    #m/z: 514.27932 #charge   2
###MaxRes:#m/z:  0.00000 #charge-128
###MS: 1263
###MSMS: 1265
BEGIN IONS
TITLE=Cmpd 473, AutoMSn(514.2793), 21.4 min
RTINSECONDS=1282.58
SCANS=MS: 1263 MSMS: 1265
PEPMASS=514.27932	44693
CHARGE=2+
353.21325	331	
371.22995	1258	1+
382.17768	306	
387.19461	332	
389.23360	3093	1+
392.14620	269	
393.21178	1600	1+
405.22813	338	
413.22939	386	
421.20871	1873	
472.27211	512	
482.26768	376	
489.26382	385	
500.27447	1333	1+
502.31616	618	
506.29432	1273	
509.77028	573	
510.27391	301	
512.28396	851	1+
514.29581	1104	1+
516.28787	675	
520.84498	322	
521.77498	345	
534.28731	1138	1+
550.25005	807	
559.34250	5051	1+
628.36219	599	
635.34368	318	
646.37633	15357	1+
656.36027	284	
663.33681	763	1+
754.51291	389	
791.42204	1345	1+
809.43865	22334	1+
817.44257	958	1+
819.05386	270	
956.49703	897	1+
END IONS

###FS:    #m/z: 992.47543 #charge   3
###MaxRes:#m/z:  0.00000 #charge-128
###MS: 1263
###MSMS: 1266
BEGIN IONS
TITLE=Cmpd 474, AutoMSn(992.4754), 21.4 min
RTINSECONDS=1283.08
SCANS=MS: 1263 MSMS: 1266
PEPMASS=992.47543	31046
CHARGE=3+
366.13708	369	
449.19609	177	
593.28159	224	1+
643.83710	108	
657.23615	131	
661.34414	104	
692.85964	139	
715.37086	196	
748.43813	103	
831.44666	141	
863.95735	146	
875.41827	142	
886.45132	131	
896.43198	108	
938.97288	142	
952.96516	115	
963.48707	118	
972.48942	1308	1+
986.48708	132	
987.51106	316	1+
989.80496	105	
992.83349	4377	1+
993.16114	4608	1+
993.49759	3676	
999.16341	220	1+
999.53284	156	
1002.52415	117	
1016.97393	132	
1088.50677	232	
1270.62646	1239	1+
1966.96141	547	1+
1980.93482	1549	1+
1987.95291	1405	1+
1993.94597	550	1+
END IONS

###FS:    #m/z: 514.27849 #charge   2
###MaxRes:#m/z:  0.00000 #charge-128
###MS: 1267
###MSMS: 1268
BEGIN IONS
TITLE=Cmpd 475, AutoMSn(514.2785), 21.4 min
RTINSECONDS=1286.12
SCANS=MS: 1267 MSMS: 1268
PEPMASS=514.27849	220428
CHARGE=2+
343.22935	858	
353.21476	796	
371.22614	2760	
382.17762	963	
387.18749	830	
389.23794	8632	1+
393.21196	5451	1+
395.77536	1511	
421.20780	4294	1+
472.27114	1224	
489.26868	880	
500.27246	2598	
502.31840	2886	
506.29202	2846	
516.27347	1146	
534.29035	2519	1+
550.25014	1059	
559.34369	16181	1+
628.36388	1232	
635.33535	988	
645.33259	757	
646.37674	47473	1+
663.33148	1889	
791.42836	3545	1+
809.43527	2620	1+
809.43889	63388	1+
956.50588	2673	1+
END IONS

###FS:    #m/z: 754.39755 #charge   2
###MaxRes:#m/z:  0.00000 #charge-128
###MS: 1267
###MSMS: 1269
BEGIN IONS
TITLE=Cmpd 476, AutoMSn(754.3975), 21.4 min
RTINSECONDS=1286.62
SCANS=MS: 1267 MSMS: 1269
PEPMASS=754.39755	150851
CHARGE=2+
477.74585	2989	
526.74833	4086	
535.26394	4354	
538.29028	4150	
538.62318	3874	
543.77472	8083	
544.28184	6193	
568.27794	7661	
568.78056	4782	
575.98569	4303	
576.31349	5647	
592.28514	22194	1+
624.82071	6412	
625.32036	3861	
691.35426	8107	1+
713.71624	3826	
714.04840	3895	
745.64323	3295	
745.88942	3639	
750.14339	13621	
750.64028	7714	
778.38665	6145	
794.42796	2833	
850.45982	3378	
858.47284	3934	
875.43822	71538	1+
955.50431	3600	
956.00824	4165	
972.49358	278977	1+
1252.60364	15018	1+
1270.62332	67282	1+
1319.67336	40985	1+
1498.77610	25134	1+
END IONS

###FS:    #m/z: 745.12703 #charge   2
###MaxRes:#m/z:  0.00000 #charge-128
###MS: 1267
###MSMS: 1270
BEGIN IONS
TITLE=Cmpd 477, AutoMSn(745.1270), 21.5 min
RTINSECONDS=1287.12
SCANS=MS: 1267 MSMS: 1270
PEPMASS=745.12703	93151
CHARGE=2+
412.22343	529	1+
430.25258	519	
434.21622	393	
441.24168	500	1+
449.19210	8819	1+
457.74498	956	1+
481.27216	453	1+
513.26140	388	1+
521.25332	1537	1+
527.26546	681	1+
544.25708	1405	1+
550.27503	1267	
550.61231	668	
552.39240	494	
559.27010	455	1+
559.61085	638	
562.27605	7964	1+
565.80923	474	1+
566.96042	689	1+
567.30011	937	1+
572.26388	595	1+
587.28846	843	1+
587.97526	421	
590.29594	436	
592.29146	721	1+
593.78775	804	1+
598.29150	759	1+
616.34762	525	1+
626.31116	438	1+
630.32974	505	
630.65926	593	
643.05820	433	
643.31666	808	
643.82251	427	1+
651.32649	637	1+
660.33247	981	
660.83356	569	
661.33485	1573	1+
668.67336	978	1+
669.00866	708	1+
669.34831	483	
675.35807	3665	1+
684.31464	1214	1+
691.35019	420	1+
697.01939	561	1+
697.68170	742	1+
698.34357	435	
710.69211	409	1+
711.35894	659	1+
714.37331	518	1+
718.34326	2277	1+
722.36155	512	1+
729.38009	778	1+
735.67433	549	1+
736.03102	627	
736.35984	841	1+
739.36371	479	1+
743.36538	1238	1+
748.38954	1422	1+
749.03926	936	
754.38822	461	1+
755.40037	476	1+
759.38962	756	1+
768.37547	467	
772.41104	25567	1+
781.36442	712	1+
796.39222	466	1+
799.34149	3060	1+
802.44837	678	1+
817.39182	391	
818.40467	975	1+
829.43141	4659	1+
829.43283	6950	1+
829.88433	608	1+
831.43294	4673	1+
846.38589	1232	1+
850.45748	452	
857.42915	763	1+
875.43768	1016	1+
881.46020	422	
886.45170	7798	1+
912.42088	1495	1+
915.47412	2850	1+
927.46806	1373	1+
928.45904	418	1+
932.41109	916	1+
944.49865	3628	1+
944.77421	3898	1+
952.95189	420	
954.47165	748	1+
955.48182	472	1+
955.77276	597	
959.46902	1382	1+
972.48851	12190	1+
1069.49813	1224	1+
1072.55813	4415	1+
1086.95726	391	
1088.51372	8824	1+
1169.55650	749	1+
1187.57731	2242	1+
1213.60816	950	1+
1270.62540	2423	1+
1399.58794	1006	1+
1447.67927	938	1+
1479.70946	729	1+
END IONS

###FS:    #m/z: 754.39948 #charge   2
###MaxRes:#m/z:  0.00000 #charge-128
###MS: 1271
###MSMS: 1272
BEGIN IONS
TITLE=Cmpd 478, AutoMSn(754.3995), 21.5 min
RTINSECONDS=1290.14
SCANS=MS: 1271 MSMS: 1272
PEPMASS=754.39948	827827
CHARGE=2+
438.22508	15318	
526.74509	11133	
535.26565	11984	
538.28804	11136	
538.62259	9268	
543.77374	20034	
544.27964	16598	
568.27963	18836	
568.78051	11586	
575.98249	13162	
576.31743	14245	
592.28757	57290	1+
624.82176	18152	
625.32322	11235	
675.69214	8147	
691.35439	20862	1+
713.71571	10855	
714.04883	12605	
714.38434	8200	
745.63959	14540	
746.14092	10289	
749.64079	40091	1+
778.38651	23720	1+
850.46391	10286	
850.96466	8758	
858.47151	13010	
858.97838	10306	
875.43872	191900	1+
972.49432	716178	1+
1086.53392	7606	
1173.56307	8081	
1252.60300	38067	1+
1270.62416	196669	1+
1319.67286	124232	1+
1489.77197	30983	1+
1498.77716	112436	1+
1499.27699	94750	1+
END IONS

###FS:    #m/z: 514.27801 #charge   2
###MaxRes:#m/z:  0.00000 #charge-128
###MS: 1271
###MSMS: 1273
BEGIN IONS
TITLE=Cmpd 479, AutoMSn(514.2780), 21.5 min
RTINSECONDS=1290.65
SCANS=MS: 1271 MSMS: 1273
PEPMASS=514.27801	457069
CHARGE=2+
371.22898	6301	
387.18950	1849	
389.23921	18723	1+
393.21266	10545	1+
405.22317	3122	
421.20681	9656	1+
472.27202	2052	
489.27213	2125	
500.27227	5400	
502.31985	5305	1+
506.29447	6511	1+
516.28371	1678	
534.28852	6210	1+
550.25265	2257	
559.34503	30163	1+
628.36598	2332	
635.33944	2443	
646.37618	97573	1+
663.33218	3170	
791.42739	8069	1+
809.43909	134917	1+
956.50361	6570	1+
END IONS

###FS:    #m/z: 1005.19133 #charge   1
###MaxRes:#m/z:  0.00000 #charge-128
###MS: 1271
###MSMS: 1274
BEGIN IONS
TITLE=Cmpd 480, AutoMSn(1005.1913), 21.5 min
RTINSECONDS=1291.15
SCANS=MS: 1271 MSMS: 1274
PEPMASS=1005.19133	405677
CHARGE=1+
486.75170	5391	
568.28010	4152	
624.82059	5341	
625.32172	4311	
635.81610	8286	
636.31405	4772	
765.40698	4975	
765.90873	4766	
815.93318	4729	
847.94899	4361	
848.45332	4346	
972.49036	7805	
999.85931	5451	
1000.18301	5766	
1000.51679	4365	
1004.52095	7712	
1004.85509	11112	
1005.19200	241423	1+
END IONS

###FS:    #m/z: 754.40294 #charge   2
###MaxRes:#m/z:  0.00000 #charge-128
###MS: 1275
###MSMS: 1276
BEGIN IONS
TITLE=Cmpd 481, AutoMSn(754.4029), 21.6 min
RTINSECONDS=1294.17
SCANS=MS: 1275 MSMS: 1276
PEPMASS=754.40294	1159177
CHARGE=2+
526.74662	15959	
535.26392	16297	
538.28796	14673	
538.62274	12453	
543.77317	30260	
544.28085	23207	
568.27901	27925	
568.78082	16128	
575.98347	21295	
576.31683	19073	
592.28639	85106	1+
624.82177	25847	
625.32333	15791	
675.69431	12865	
691.35525	29717	1+
713.71390	16161	
714.04929	16687	
714.38519	11296	
745.63968	27754	
746.13937	15841	
749.64045	66156	1+
778.38666	37304	1+
794.42886	12420	
850.46312	16689	
850.96321	14022	
875.43948	326501	1+
972.49474	1052794	1+
998.50016	21409	1+
1008.04239	11150	
1086.53509	12718	
1173.56426	12957	
1252.60430	58401	1+
1270.61708	12834	
1270.62405	288584	1+
1319.67254	186340	1+
1489.76874	51735	1+
1498.77558	183611	1+
1499.27697	157753	1+
END IONS

###FS:    #m/z: 1005.19223 #charge   1
###MaxRes:#m/z:  0.00000 #charge-128
###MS: 1275
###MSMS: 1277
BEGIN IONS
TITLE=Cmpd 482, AutoMSn(1005.1922), 21.6 min
RTINSECONDS=1294.67
SCANS=MS: 1275 MSMS: 1277
PEPMASS=1005.19223	756135
CHARGE=1+
486.75123	7313	
568.27822	5496	
624.81921	7576	
625.32332	5850	
635.81751	8822	
636.31811	5554	
765.40846	7043	
815.92916	5069	
847.94973	5525	
848.44847	4743	
972.48984	14032	1+
999.51570	10803	1+
999.85410	6492	
1000.18553	6639	
1004.52215	8703	
1004.85174	11325	
1005.19130	283312	1+
END IONS

###FS:    #m/z: 1027.54376 #charge   1
###MaxRes:#m/z:  0.00000 #charge-128
###MS: 1275
###MSMS: 1278
BEGIN IONS
TITLE=Cmpd 483, AutoMSn(1027.5438), 21.6 min
RTINSECONDS=1295.18
SCANS=MS: 1275 MSMS: 1278
PEPMASS=1027.54376	198797
CHARGE=1+
389.23944	5620	
476.24941	1625	
486.75219	2540	
502.32125	2434	
508.21864	1926	
526.22605	2796	
559.34389	6484	1+
568.27712	2398	
582.78894	2237	
592.28963	1266	
594.29178	1658	
611.31775	6997	1+
621.30168	1707	
639.31453	11139	1+
646.37241	6914	1+
653.33725	2376	
653.83607	1518	
660.34286	1229	
724.39961	1748	
734.37745	1252	
752.39122	4943	1+
809.43825	2868	
835.43555	1369	
875.43395	1523	
881.43825	2698	1+
972.49111	2728	
998.48850	1505	
1027.54363	107733	1+
END IONS

###FS:    #m/z: 1005.19148 #charge   1
###MaxRes:#m/z:  0.00000 #charge-128
###MS: 1279
###MSMS: 1280
BEGIN IONS
TITLE=Cmpd 484, AutoMSn(1005.1915), 21.6 min
RTINSECONDS=1298.2
SCANS=MS: 1279 MSMS: 1280
PEPMASS=1005.19148	717921
CHARGE=1+
486.74931	5967	
624.81848	6657	
625.32155	5101	
635.81470	8350	
636.31629	5171	
765.40543	4446	
765.90865	4173	
815.93105	4522	
816.42952	4476	
847.94834	4591	
848.44583	4541	
972.48966	6796	
999.51361	8584	1+
999.85374	6412	
1000.18759	5328	
1004.52270	7218	
1004.85825	11720	
1005.19097	235892	1+
END IONS

###FS:    #m/z: 1027.54208 #charge   1
###MaxRes:#m/z:  0.00000 #charge-128
###MS: 1279
###MSMS: 1281
BEGIN IONS
TITLE=Cmpd 485, AutoMSn(1027.5421), 21.6 min
RTINSECONDS=1298.7
SCANS=MS: 1279 MSMS: 1281
PEPMASS=1027.54208	169833
CHARGE=1+
389.23741	5283	1+
476.24664	1308	
492.24341	910	
502.32079	2260	
508.22165	1604	
526.23066	2754	1+
559.34332	3760	
568.28030	1776	
582.78910	1241	
589.33068	924	
592.28518	985	
594.29413	1184	
611.31769	5294	1+
621.30117	1241	
635.81506	1027	
639.31334	8285	1+
646.37300	5909	1+
653.33053	1659	
653.83633	1245	
707.37850	960	
724.39969	1240	
752.39551	4010	1+
809.44076	3280	1+
818.95225	906	
835.43545	1065	
875.43732	1177	
881.43899	1898	
972.49011	6541	1+
998.48150	1138	
1027.54338	79859	1+
END IONS

###FS:    #m/z: 603.52102 #charge   3
###MaxRes:#m/z:  0.00000 #charge-128
###MS: 1279
###MSMS: 1282
BEGIN IONS
TITLE=Cmpd 486, AutoMSn(603.5210), 21.7 min
RTINSECONDS=1299.2
SCANS=MS: 1279 MSMS: 1282
PEPMASS=603.52102	120450
CHARGE=3+
335.15094	1457	
379.16564	1140	
396.18812	1519	
412.21114	1318	
412.53772	1330	
418.20779	4078	
418.54451	2749	
434.21844	5042	1+
440.56320	2178	
440.89624	1944	
472.91345	1595	
501.27328	1150	
526.74715	1246	
535.26451	8263	1+
538.28821	3393	
538.62315	2480	
538.96136	1734	
554.28145	2520	
554.78459	1765	
562.25778	4348	1+
574.28058	5498	1+
580.27515	4085	1+
592.28586	35113	1+
603.31697	1726	1+
606.32768	1896	
606.57780	1083	
610.81600	2055	
611.32845	1400	
646.81226	1164	
674.34503	1701	1+
691.35111	3287	
760.38461	1140	
778.38421	7606	1+
857.44148	2579	1+
875.44140	16736	1+
954.48642	11418	1+
972.49427	51529	1+
998.48827	3244	1+
1086.55731	5984	1+
1135.55143	19503	1+
1248.63159	12888	1+
1252.60996	10745	1+
1270.62467	43314	1+
1301.66532	3116	1+
1319.66232	1215	
1319.67080	69936	1+
1383.70653	7049	1+
1416.72867	5213	1+
1501.81544	3697	1+
1529.80711	23651	1+
1586.84160	4443	1+
1612.84481	48432	1+
1630.85401	23067	1+
1725.92987	7702	1+
1743.93828	9203	1+
END IONS

###FS:    #m/z: 603.52038 #charge   3
###MaxRes:#m/z:  0.00000 #charge-128
###MS: 1283
###MSMS: 1284
BEGIN IONS
TITLE=Cmpd 487, AutoMSn(603.5204), 21.7 min
RTINSECONDS=1302.24
SCANS=MS: 1283 MSMS: 1284
PEPMASS=603.52038	88155
CHARGE=3+
335.15429	1114	
337.17388	966	
396.18782	1502	
412.21086	1469	
418.21269	2126	
418.54622	1656	
434.21739	5853	1+
440.56508	1667	
440.90312	1396	
472.91354	1091	
473.24715	1163	
501.27806	1139	
526.74752	1023	
534.76105	1582	1+
535.26644	7226	1+
538.28666	3220	1+
538.62855	1877	
544.27409	3530	1+
544.63080	1035	
554.28170	1862	
554.78540	900	
562.25932	3046	1+
566.99066	887	
574.27758	4532	1+
580.27801	3787	1+
590.30621	1024	
592.28562	28340	1+
600.31164	1582	1+
602.31206	1433	1+
604.31837	1282	1+
606.58205	1321	
610.82431	1995	
611.32353	962	
646.81724	1256	
674.35241	2087	1+
691.35286	7444	1+
692.86042	1139	
778.38453	5802	1+
857.43723	2058	1+
875.44018	14916	1+
954.48540	8890	1+
972.49488	43033	1+
998.48293	2592	1+
1086.54619	4578	1+
1135.55264	17254	1+
1211.64646	2623	1+
1248.63067	1034	
1248.63367	13236	1+
1252.61143	10168	1+
1270.62536	35784	1+
1301.65761	2856	1+
1319.66296	1132	
1319.67069	55435	1+
1416.72659	4958	1+
1501.80762	3111	1+
1529.80920	18961	1+
1586.83796	4084	1+
1612.84705	36447	1+
1630.85958	19978	1+
1725.92515	7834	1+
1743.94324	6907	1+
END IONS

###FS:    #m/z: 754.14891 #charge   2
###MaxRes:#m/z:  0.00000 #charge-128
###MS: 1283
###MSMS: 1285
BEGIN IONS
TITLE=Cmpd 488, AutoMSn(754.1489), 21.7 min
RTINSECONDS=1302.74
SCANS=MS: 1283 MSMS: 1285
PEPMASS=754.14891	1015969
CHARGE=2+
526.74503	9964	
535.26497	10457	
538.28678	8686	
538.62333	8084	
543.77170	19453	
544.27869	13248	
568.27885	14570	
568.77972	7604	
575.98357	12546	
576.31692	12373	
576.65004	8270	
592.28602	52125	1+
624.82214	14176	
625.32063	8745	
675.69145	8318	
691.35376	17367	1+
713.71251	11414	
714.04828	12134	
714.38472	7309	
745.63929	14912	
746.13721	10120	
749.64008	37282	1+
778.38575	21998	1+
794.42974	6774	
850.45978	9224	
850.96152	7091	
875.43809	182815	1+
972.49338	642854	1+
1086.53262	7760	
1173.56329	6502	
1252.60178	33854	1+
1270.62279	183997	1+
1319.66586	6808	
1319.67192	84365	1+
1489.76871	29372	1+
1498.77526	92690	1+
1499.27455	87449	1+
END IONS

###FS:    #m/z: 768.65245 #charge   3
###MaxRes:#m/z:  0.00000 #charge-128
###MS: 1283
###MSMS: 1286
BEGIN IONS
TITLE=Cmpd 489, AutoMSn(768.6524), 21.7 min
RTINSECONDS=1303.24
SCANS=MS: 1283 MSMS: 1286
PEPMASS=768.65245	106903
CHARGE=3+
477.74935	1044	
485.74245	1000	
508.74665	967	
526.74587	1143	
535.26062	2052	
543.77344	2237	
544.27145	1878	
568.28153	1198	
592.28528	8235	1+
594.99441	1526	
595.31331	1228	
596.78880	1464	
627.29922	1505	
653.33859	1226	
691.35378	3000	1+
767.38997	2208	1+
767.64710	1329	
778.38152	3490	1+
793.91292	1470	
794.42656	2201	
803.90197	1222	
806.92094	1116	
807.42912	993	
815.92634	1008	
816.43419	983	
863.47193	1206	
863.96683	1205	
875.43725	23538	1+
972.49373	88899	1+
993.02906	1017	
1041.54086	1030	
1270.62480	19849	1+
1319.67123	4155	1+
1376.69500	6390	1+
1526.78351	6859	1+
1527.28214	4277	1+
1669.85801	8386	1+
1687.87718	10167	1+
1743.93181	5287	1+
1782.95265	10405	1+
1800.95787	21513	1+
2099.08791	9809	1+
END IONS

###FS:    #m/z: 906.47252 #charge   2
###MaxRes:#m/z:  0.00000 #charge-128
###MS: 1287
###MSMS: 1288
BEGIN IONS
TITLE=Cmpd 490, AutoMSn(906.4725), 21.8 min
RTINSECONDS=1306.26
SCANS=MS: 1287 MSMS: 1288
PEPMASS=906.47252	41280
CHARGE=2+
438.22794	350	
526.74879	520	
535.25950	357	
592.28388	1224	1+
691.65678	538	
760.90875	741	
789.18230	906	
789.67924	623	
831.34351	361	
847.95660	323	
848.44501	708	1+
856.46574	372	
859.21105	410	
859.71582	335	
861.41567	995	1+
873.45435	380	1+
875.43925	3568	1+
878.45712	615	1+
882.05859	746	
882.26685	371	
882.47174	515	
882.65237	387	
885.45063	531	1+
885.68114	326	
885.83800	477	1+
901.45414	325	1+
907.45882	614	1+
910.13695	558	1+
910.48309	358	
910.82105	516	
958.48229	6197	1+
972.49377	21143	1+
982.99993	663	1+
1051.55284	687	
1051.91553	591	
1052.22923	795	
1052.57147	566	
1086.53429	1727	1+
1086.53843	449	
1252.61613	1401	1+
1265.34802	305	
1270.62465	19362	1+
1383.70624	1638	1+
1469.76812	823	1+
1511.30726	1552	1+
1511.82118	1621	1+
1520.31665	1309	1+
1554.78445	884	1+
1567.83839	2249	1+
1568.34079	2415	1+
1576.85812	1666	1+
1668.87815	754	1+
1716.91194	966	1+
1725.91133	1695	1+
1726.41136	1477	1+
END IONS

###FS:    #m/z: 754.39955 #charge   2
###MaxRes:#m/z:  0.00000 #charge-128
###MS: 1287
###MSMS: 1289
BEGIN IONS
TITLE=Cmpd 491, AutoMSn(754.3995), 21.8 min
RTINSECONDS=1306.76
SCANS=MS: 1287 MSMS: 1289
PEPMASS=754.39955	369175
CHARGE=2+
526.74834	6838	
535.26564	6958	
538.28857	5444	
538.62177	5400	
543.77318	11510	
544.27858	8883	
568.28114	12539	
568.78053	6211	
575.98330	7157	
576.31580	9573	
576.65434	4521	
592.28731	38014	1+
624.82110	10231	
625.32375	6977	
675.69061	4602	
691.35454	12519	1+
713.71212	5270	
714.04651	7221	
714.38229	5190	
745.63958	6551	
746.13712	5263	
750.14286	26708	
750.64281	18596	
778.38568	15647	1+
850.46328	5724	
850.96420	4619	
875.43859	125853	1+
972.49466	432212	1+
1086.53636	4257	
1252.60165	22214	1+
1270.62368	112550	1+
1319.67088	4341	
1319.67441	59785	1+
1489.77287	14799	1+
1498.77922	52327	1+
END IONS

###FS:    #m/z: 716.04269 #charge   3
###MaxRes:#m/z:  0.00000 #charge-128
###MS: 1287
###MSMS: 1290
BEGIN IONS
TITLE=Cmpd 492, AutoMSn(716.0427), 21.8 min
RTINSECONDS=1307.26
SCANS=MS: 1287 MSMS: 1290
PEPMASS=716.04269	31017
CHARGE=3+
389.22075	250	
409.22324	476	
434.23312	278	
445.76682	545	
479.26177	255	
500.26302	233	
535.27771	223	
572.30453	354	
577.80417	465	
578.27680	1448	1+
583.31668	1110	1+
592.28574	419	1+
611.28191	353	
619.80658	389	
634.34792	233	
643.34095	315	
677.32610	343	
685.34586	231	
690.39002	335	
710.35932	981	1+
710.71266	607	
711.03362	563	
713.22892	297	
714.35409	627	1+
716.35751	305	
717.35183	993	1+
729.04281	269	
759.41288	1092	1+
777.40910	1428	1+
861.42856	3222	1+
872.49352	2978	1+
875.45568	504	1+
882.42477	272	
885.42709	233	
890.50997	3508	1+
955.46533	315	1+
958.48160	18803	1+
972.49353	1977	1+
987.55582	819	1+
1072.52042	248	
1072.53467	1138	1+
1151.59325	859	1+
1170.62940	1377	1+
1188.63209	2067	1+
1239.61308	985	1+
1256.60156	232	
1256.60977	6292	1+
END IONS

###FS:    #m/z: 906.87321 #charge   2
###MaxRes:#m/z:  0.00000 #charge-128
###MS: 1291
###MSMS: 1292
BEGIN IONS
TITLE=Cmpd 493, AutoMSn(906.8732), 21.8 min
RTINSECONDS=1310.28
SCANS=MS: 1291 MSMS: 1292
PEPMASS=906.87321	55943
CHARGE=2+
592.28406	1472	1+
626.80890	725	
683.10263	382	
756.39756	802	
756.89857	846	
760.65420	1238	1+
760.90827	984	
761.40922	395	
778.39299	733	1+
783.91213	1234	1+
784.16534	1164	1+
784.67151	1779	
789.17774	1074	
789.69160	865	
813.42937	383	
835.18196	449	
835.44503	514	
848.45323	443	1+
861.42186	950	1+
875.43934	4274	1+
881.24404	861	1+
881.45220	828	1+
881.66606	731	1+
881.85828	946	1+
882.05066	714	
888.24026	405	
910.46646	957	1+
910.80739	437	
958.47930	6784	1+
972.49534	24399	1+
1045.55921	362	
1051.56441	539	
1051.89307	1201	
1052.22479	865	
1052.56121	706	
1086.53611	2710	1+
1150.93593	403	
1151.62637	403	
1151.94142	403	
1253.59483	1542	1+
1265.35142	487	
1270.62281	21735	1+
1282.50935	512	
1383.70967	1848	1+
1511.30288	2287	1+
1567.83064	2717	1+
1576.83886	2175	1+
1716.90208	1674	1+
1717.39643	1181	1+
1724.89904	1503	1+
1726.40574	1861	1+
1769.84744	829	1+
END IONS

###FS:    #m/z: 754.39908 #charge   2
###MaxRes:#m/z:  0.00000 #charge-128
###MS: 1291
###MSMS: 1293
BEGIN IONS
TITLE=Cmpd 494, AutoMSn(754.3991), 21.8 min
RTINSECONDS=1310.78
SCANS=MS: 1291 MSMS: 1293
PEPMASS=754.39908	280538
CHARGE=2+
477.74733	2809	
526.74548	5240	
535.26436	5552	
538.28953	4069	
538.62084	3267	
543.77396	7751	
544.27667	5979	
568.28033	7510	
568.77822	3794	
575.98458	4415	
576.31883	5643	
592.28563	23889	1+
624.81910	5727	
625.32258	2819	
691.35255	8374	1+
713.71139	2871	
714.05015	3624	
723.40257	2715	
745.38964	2977	
745.63682	4557	
745.89084	3955	
750.14253	14600	
750.64277	8378	
756.40263	2925	
778.38661	10404	1+
794.43344	2745	
875.43958	81431	1+
955.50814	4123	
956.01097	3243	
972.49427	287372	1+
1252.59820	15046	1+
1270.62409	69736	1+
1319.67295	35269	1+
1498.77647	29121	1+
END IONS

###FS:    #m/z: 628.30001 #charge   3
###MaxRes:#m/z:  0.00000 #charge-128
###MS: 1291
###MSMS: 1294
BEGIN IONS
TITLE=Cmpd 495, AutoMSn(628.3000), 21.9 min
RTINSECONDS=1311.28
SCANS=MS: 1291 MSMS: 1294
PEPMASS=628.30001	24345
CHARGE=3+
335.15194	216	
337.16972	286	
342.65873	376	
350.14112	313	
368.15909	462	1+
420.21098	204	
434.21654	1424	1+
475.56618	347	
480.21898	331	1+
495.89893	374	
513.26008	329	1+
518.24004	295	1+
518.57988	225	
521.24842	3916	1+
526.23758	259	1+
536.24631	336	1+
569.29103	234	
573.26592	348	1+
580.22986	288	
582.26540	306	1+
592.29372	649	1+
607.31239	298	1+
609.31646	324	1+
620.76336	490	
624.30039	277	
625.32313	426	
626.33615	729	1+
628.32226	945	1+
632.33727	772	1+
635.60593	216	
635.81700	277	
660.33649	323	1+
663.29512	231	
666.29053	260	
672.31100	371	
679.30916	678	1+
684.31452	3525	1+
729.35114	314	
731.34056	293	1+
778.37817	223	
781.34383	317	1+
785.87306	303	
786.37901	425	1+
799.34279	10047	1+
799.87516	2367	1+
807.36739	474	1+
808.88015	247	
875.41916	220	
894.41850	337	1+
912.42211	3112	1+
913.92796	364	1+
914.42543	593	1+
915.95920	241	
972.47944	1035	1+
1025.52705	224	
1125.51878	560	1+
1258.53923	5211	1+
1353.61366	561	1+
1371.61357	3576	1+
1467.64720	1321	1+
1485.65470	8400	1+
1580.72122	732	1+
END IONS

###FS:    #m/z: 906.87427 #charge   2
###MaxRes:#m/z:  0.00000 #charge-128
###MS: 1295
###MSMS: 1296
BEGIN IONS
TITLE=Cmpd 496, AutoMSn(906.8743), 21.9 min
RTINSECONDS=1314.3
SCANS=MS: 1295 MSMS: 1296
PEPMASS=906.87427	42759
CHARGE=2+
535.26090	371	1+
543.77883	829	
544.27936	436	
592.28493	984	1+
683.36731	347	
692.35638	776	1+
756.41152	602	
756.90099	319	
760.90321	596	
782.17240	359	
784.67153	836	
785.17800	364	
832.35808	279	1+
859.46339	342	
859.70742	459	
861.43075	659	1+
864.19900	511	
875.44158	3032	1+
882.06640	362	
882.25390	419	
882.45929	510	
885.45687	437	
885.83223	388	1+
888.47532	348	
903.45085	286	1+
910.14130	363	
910.46857	612	1+
910.79866	399	
958.48050	5342	1+
970.49680	461	1+
972.49368	17000	1+
984.03097	341	
1051.55832	750	
1051.89195	338	
1052.23709	592	
1086.53477	308	
1252.60452	1248	1+
1270.62077	14019	1+
1282.50268	506	
1384.70125	687	1+
1511.30764	1031	1+
1520.29827	812	1+
1567.84933	1458	1+
1576.85762	1020	1+
1577.32213	1593	1+
1694.90661	554	1+
1725.89698	1344	1+
END IONS

###FS:    #m/z: 744.72135 #charge   3
###MaxRes:#m/z:  0.00000 #charge-128
###MS: 1295
###MSMS: 1297
BEGIN IONS
TITLE=Cmpd 497, AutoMSn(744.7213), 21.9 min
RTINSECONDS=1314.8
SCANS=MS: 1295 MSMS: 1297
PEPMASS=744.72135	23263
CHARGE=3+
324.11441	225	
334.14163	439	1+
336.13144	448	1+
354.14216	2180	1+
361.16639	220	1+
365.21142	267	
370.17645	275	1+
379.16798	361	1+
381.21025	521	1+
383.23136	359	
390.16482	209	
397.19933	278	1+
400.26359	418	
402.24862	207	
415.19383	495	1+
424.21146	288	
425.26777	575	
426.22382	407	1+
432.19602	233	1+
434.21813	347	
438.22628	472	
439.22675	1008	1+
441.23514	1154	1+
449.21187	858	1+
465.23318	264	1+
467.22566	2856	1+
475.47503	402	
479.23769	207	
484.21915	407	1+
488.24344	308	
499.18518	246	1+
501.25622	545	1+
508.27670	322	1+
510.26407	470	1+
513.27703	206	
520.26274	410	1+
520.83986	201	
523.25280	295	1+
535.25836	787	1+
538.26226	4743	1+
562.26172	725	1+
576.26659	219	1+
581.30682	312	1+
583.29060	366	1+
590.28581	423	1+
592.29267	2220	1+
596.30707	224	
600.31280	337	1+
609.35739	454	1+
619.32127	316	1+
624.31316	384	1+
634.30545	239	
635.30238	1107	1+
638.33790	305	1+
641.31112	253	1+
651.33066	300	1+
660.33883	737	1+
660.84504	303	
673.33662	392	1+
691.35882	845	1+
718.33766	327	
720.37940	369	1+
733.39089	263	1+
738.38101	254	1+
740.34539	212	
746.41787	226	1+
748.39995	935	1+
752.36928	289	1+
761.37085	217	1+
772.41392	356	1+
778.38133	1804	1+
783.40000	283	1+
784.42237	705	1+
801.39695	386	1+
818.40394	671	1+
829.41594	241	
831.42642	1998	1+
835.42703	238	1+
849.44153	446	1+
859.40466	439	1+
875.44293	3916	1+
876.44527	1260	1+
885.43058	333	1+
915.47542	523	1+
944.50936	472	1+
946.38162	262	1+
953.43256	533	1+
955.46076	448	1+
962.53041	494	1+
969.47479	349	1+
972.48894	6718	1+
984.04015	306	
984.88692	250	
998.49297	256	
1086.52134	283	
1107.53775	707	1+
1135.55433	1194	1+
1192.56681	745	1+
1270.62002	438	1+
1611.81112	450	1+
END IONS

###FS:    #m/z: 754.39893 #charge   2
###MaxRes:#m/z:  0.00000 #charge-128
###MS: 1295
###MSMS: 1298
BEGIN IONS
TITLE=Cmpd 498, AutoMSn(754.3989), 21.9 min
RTINSECONDS=1315.31
SCANS=MS: 1295 MSMS: 1298
PEPMASS=754.39893	181720
CHARGE=2+
438.22523	4811	
477.74414	1923	
479.74599	1846	
526.74873	3084	
527.24445	1749	
535.26679	2759	
538.62238	2360	
543.77232	4213	
544.27862	4155	
568.28030	3806	
568.77689	2065	
575.98673	2383	
576.31947	3372	
592.28689	14302	1+
624.82132	3494	
625.32273	2268	
691.35411	4660	1+
713.71434	1886	
714.04837	2373	
714.38054	1835	
745.89312	1871	
750.14466	6875	
750.64253	4282	
756.40244	1867	
778.38814	7028	1+
850.95467	1867	
875.43894	41708	1+
955.50440	1920	
956.01662	1767	
972.49486	174092	1+
1252.59933	8815	1+
1270.62410	41712	1+
1319.67187	19356	1+
1498.77664	13166	1+
END IONS

###FS:    #m/z: 788.58942 #charge   3
###MaxRes:#m/z:  0.00000 #charge-128
###MS: 1299
###MSMS: 1300
BEGIN IONS
TITLE=Cmpd 499, AutoMSn(788.5894), 22.0 min
RTINSECONDS=1318.33
SCANS=MS: 1299 MSMS: 1300
PEPMASS=788.58942	34249
CHARGE=3+
477.74593	1067	
526.74964	842	
535.25542	1694	1+
543.77532	886	
592.28577	6329	1+
691.35360	2220	1+
723.39832	693	
759.16891	794	
759.40748	854	
778.38165	2388	1+
785.92588	647	
786.24416	658	
832.18910	933	
832.45823	1424	
832.70334	1136	
832.95628	848	
836.70314	607	
836.95500	963	
837.20715	1048	
837.44401	618	
860.47691	638	
860.97084	735	
861.22230	678	
864.97717	802	
865.22281	693	
865.46210	677	
875.43790	14219	1+
939.75031	934	
940.01115	730	
940.24426	951	
972.49517	52864	1+
1270.62488	4733	1+
END IONS

###FS:    #m/z: 946.30558 #charge   3
###MaxRes:#m/z:  0.00000 #charge-128
###MS: 1299
###MSMS: 1301
BEGIN IONS
TITLE=Cmpd 500, AutoMSn(946.3056), 22.0 min
RTINSECONDS=1318.83
SCANS=MS: 1299 MSMS: 1301
PEPMASS=946.30558	26896
CHARGE=3+
438.22338	491	
486.25693	318	
592.28434	1053	1+
811.43194	436	1+
811.69780	331	
836.21368	634	1+
860.72278	916	
861.22333	448	
865.22713	1090	
865.72064	502	
875.43958	3423	1+
935.25257	357	
935.48575	600	1+
935.76073	400	
942.13715	574	1+
942.47584	409	
943.27673	674	1+
945.46314	1183	1+
946.09431	737	1+
946.29925	660	
946.69490	366	
958.48415	746	1+
971.51582	295	
972.49563	19965	1+
984.90629	377	
1011.54518	314	
1011.87099	381	
1086.53373	410	
1086.54338	1565	1+
1153.29885	800	
1153.62406	696	
1153.96635	641	
1173.56991	300	
1184.91985	346	
1252.65908	369	
1253.59901	1023	1+
1253.62384	300	
1270.62286	19727	1+
1283.49643	432	
1383.71510	1354	1+
1663.39359	1525	1+
1663.89601	1219	1+
1671.88707	1014	1+
1672.40649	965	1+
1694.89993	863	1+
1719.91912	1367	1+
1728.93802	1808	1+
1877.98947	1239	1+
1878.49161	1468	1+
1884.35771	1005	1+
1884.91300	1807	1+
1891.88557	967	1+
END IONS

###FS:    #m/z: 714.36213 #charge   3
###MaxRes:#m/z:  0.00000 #charge-128
###MS: 1299
###MSMS: 1302
BEGIN IONS
TITLE=Cmpd 501, AutoMSn(714.3621), 22.0 min
RTINSECONDS=1319.33
SCANS=MS: 1299 MSMS: 1302
PEPMASS=714.36213	25634
CHARGE=3+
355.16022	744	
371.23524	504	
438.20167	1030	1+
456.20614	291	
486.25502	985	1+
555.78329	446	
556.28668	412	
568.29199	742	1+
580.29270	588	1+
583.31824	13795	1+
592.27325	322	
611.29666	297	
611.80158	351	
619.81843	631	
627.28255	313	
628.80169	1042	
629.30731	774	
635.81802	355	
636.31277	266	
667.31774	497	
669.35249	588	1+
673.35355	302	
677.33788	258	
680.32938	248	
685.32885	676	1+
696.38871	3297	1+
703.33505	776	1+
710.34184	771	1+
712.42393	1557	1+
714.35220	749	1+
717.33757	827	
720.37550	266	
777.43635	249	
797.44926	1484	
798.42538	1990	1+
849.42646	609	1+
861.42324	267	
867.43566	2931	1+
875.44955	695	1+
885.44347	3551	1+
890.51470	712	1+
896.36339	436	
926.48352	2057	1+
958.47849	4287	1+
972.49501	2333	1+
1073.52288	759	1+
1133.58066	1739	1+
1151.59968	370	
1151.60268	8586	1+
1239.61126	2489	1+
1322.64076	2748	1+
1340.65232	2012	1+
1435.72836	1901	1+
END IONS

###FS:    #m/z: 788.26097 #charge   2
###MaxRes:#m/z:  0.00000 #charge-128
###MS: 1303
###MSMS: 1304
BEGIN IONS
TITLE=Cmpd 502, AutoMSn(788.2610), 22.0 min
RTINSECONDS=1322.35
SCANS=MS: 1303 MSMS: 1304
PEPMASS=788.26097	77004
CHARGE=2+
486.26273	1147	
535.26527	1678	
543.77546	1848	
592.28932	9631	1+
691.35521	3029	1+
758.90603	1881	
759.15844	2362	
759.41012	1693	
778.38891	3687	1+
832.45328	2851	
832.95850	1570	
836.70379	1774	
836.95627	1602	
837.20363	2236	
837.44889	1323	
860.48467	1077	
860.72319	1792	
860.97202	1779	
861.22169	1187	
864.97633	1085	
865.22658	1213	
865.47274	1663	
875.43856	21986	1+
935.26866	1170	
939.75894	1159	
940.00795	1507	
940.25800	1012	
954.48004	2649	1+
972.49452	79219	1+
1011.87216	1514	
1012.21122	1252	
1270.62453	6313	1+
END IONS

###FS:    #m/z: 946.30565 #charge   3
###MaxRes:#m/z:  0.00000 #charge-128
###MS: 1303
###MSMS: 1305
BEGIN IONS
TITLE=Cmpd 503, AutoMSn(946.3057), 22.0 min
RTINSECONDS=1322.85
SCANS=MS: 1303 MSMS: 1305
PEPMASS=946.30565	60553
CHARGE=3+
438.22950	457	
479.74140	566	
526.74706	565	1+
592.28643	1944	1+
811.93771	310	
832.45836	685	
832.95932	1133	
860.72743	984	
861.21866	1250	
869.71843	371	
875.43438	4937	1+
875.88172	358	
911.23530	319	
933.25634	372	
935.25136	923	1+
939.26810	956	1+
942.46336	514	
942.70423	722	1+
943.09635	1142	1+
945.47790	1146	1+
946.09320	687	1+
946.30559	677	
946.71400	774	
946.92269	315	
950.48263	569	1+
970.49435	510	1+
972.49371	22927	1+
981.97082	494	
1011.53631	349	
1011.86947	336	
1086.53923	2729	1+
1152.95593	566	
1153.30255	843	
1153.62532	872	
1153.96626	769	
1173.55816	435	
1252.60116	1592	1+
1252.99325	483	
1270.62337	23801	1+
1283.49582	476	
1383.70820	2015	1+
1663.38324	1780	1+
1672.39219	1405	1+
1672.89118	1864	1+
1694.87632	1198	1+
1719.92693	2664	1+
1728.93196	2618	1+
1729.44277	2568	1+
1868.98399	1610	1+
1878.01234	1985	1+
1878.49654	2271	1+
1884.84624	1951	1+
END IONS

###FS:    #m/z: 675.33090 #charge   3
###MaxRes:#m/z:  0.00000 #charge-128
###MS: 1303
###MSMS: 1306
BEGIN IONS
TITLE=Cmpd 504, AutoMSn(675.3309), 22.1 min
RTINSECONDS=1323.35
SCANS=MS: 1303 MSMS: 1306
PEPMASS=675.33090	50799
CHARGE=3+
425.27195	1088	
486.25945	972	
526.74942	1281	
535.26371	1515	
592.28769	11590	1+
607.31908	1645	1+
607.53069	1600	
607.72582	1563	
635.81774	1148	
636.32007	962	
665.96588	1583	
666.16690	1960	
666.36857	1532	
666.56698	1348	
669.57118	1411	
669.97813	965	
670.16347	977	
673.35862	1397	1+
675.33753	1756	1+
675.65343	1316	
691.36008	3396	1+
713.12578	2736	
713.62903	1401	
759.16313	1923	
759.66553	1435	
778.38506	7038	1+
836.95344	1952	
875.43947	21536	1+
904.81346	1199	
950.16626	1352	1+
954.49072	2636	1+
972.49561	48894	1+
972.49601	4092	1+
1011.54406	1035	
1011.88187	1388	
1012.19953	1188	
1424.74652	3768	1+
1516.80572	4584	1+
1663.39915	6611	1+
1663.89148	5386	1+
1672.39589	3309	1+
END IONS

###FS:    #m/z: 788.59116 #charge   3
###MaxRes:#m/z:  0.00000 #charge-128
###MS: 1307
###MSMS: 1308
BEGIN IONS
TITLE=Cmpd 505, AutoMSn(788.5912), 22.1 min
RTINSECONDS=1326.37
SCANS=MS: 1307 MSMS: 1308
PEPMASS=788.59116	95105
CHARGE=3+
477.74818	1812	
535.26157	1940	
543.77431	1622	
562.75283	1528	
592.28637	10936	1+
691.35303	3070	1+
758.90869	1632	
759.15946	2811	
759.41389	2257	
759.65874	1591	
778.38760	5576	1+
811.69629	1427	
832.45637	2916	
832.95695	1509	
836.96139	2036	
837.20316	2439	
860.72415	2352	
861.22312	1932	
864.97039	1336	
865.23292	1523	
865.47537	1903	
865.73171	1426	
875.43873	25416	1+
935.26308	1505	
935.49914	1528	
939.75719	2185	
940.25397	1723	
972.49446	86773	1+
1011.87216	1866	
1012.21148	1434	
1270.62193	6830	1+
1663.40307	6278	1+
1719.93332	4443	1+
1878.00270	5083	1+
END IONS

###FS:    #m/z: 946.30507 #charge   3
###MaxRes:#m/z:  0.00000 #charge-128
###MS: 1307
###MSMS: 1309
BEGIN IONS
TITLE=Cmpd 506, AutoMSn(946.3051), 22.1 min
RTINSECONDS=1326.87
SCANS=MS: 1307 MSMS: 1309
PEPMASS=946.30507	78109
CHARGE=3+
592.28677	1034	
691.34866	575	
759.15554	549	
832.45258	1034	
832.95300	653	
860.72245	1444	
861.21538	884	
864.72044	1000	1+
865.22346	1212	
875.43639	4888	1+
911.73516	577	
935.49266	1069	1+
939.75739	1333	
940.27488	586	
943.10319	1089	
943.31833	521	
943.46271	884	1+
946.29241	621	
946.49646	926	
946.70925	540	
946.89713	695	
947.11492	556	
972.49278	27789	1+
1012.19888	780	
1086.52930	548	
1086.52995	2763	1+
1108.51298	810	
1152.96989	584	
1153.30128	1095	
1153.63034	653	
1173.56175	666	
1253.59681	1501	1+
1270.62368	27883	1+
1383.70193	1972	1+
1663.40842	2071	1+
1671.89126	1831	1+
1672.39069	1663	1+
1694.89221	974	1+
1719.92788	2874	1+
1728.93993	2898	1+
1869.49166	1323	1+
1877.99912	2259	1+
1883.87197	1425	1+
END IONS

###FS:    #m/z: 391.54372 #charge   3
###MaxRes:#m/z:  0.00000 #charge-128
###MS: 1307
###MSMS: 1310
BEGIN IONS
TITLE=Cmpd 507, AutoMSn(391.5437), 22.1 min
RTINSECONDS=1327.37
SCANS=MS: 1307 MSMS: 1310
PEPMASS=391.54372	62157
CHARGE=3+
319.17743	206	
348.16600	1348	1+
354.17674	225	
366.17639	2824	1+
370.24560	431	1+
372.17341	785	1+
374.26523	250	
376.20464	527	1+
376.59994	285	
378.20939	213	
382.15270	1742	1+
387.24359	403	
388.25695	1594	1+
390.26774	2215	1+
391.71705	274	1+
392.27746	2648	1+
395.77124	724	
396.23040	740	1+
398.67488	239	
400.16217	5321	1+
412.93877	426	
415.19706	1656	1+
428.23409	421	1+
446.27371	2302	1+
463.19088	679	
467.24273	352	
468.22805	495	1+
471.23469	501	1+
481.20210	3604	1+
485.25322	688	1+
491.20259	236	
495.22806	476	1+
498.23822	450	1+
500.29042	299	
508.27730	380	
509.19977	394	
513.24319	1724	1+
524.26687	978	1+
549.25398	230	
552.25315	1777	1+
560.06014	437	1+
561.30334	2661	1+
570.23563	646	
580.24832	241	
593.23022	255	
610.26119	1715	1+
621.29225	317	1+
623.29489	453	1+
628.27242	8572	1+
636.65533	1238	1+
637.33525	457	
639.29270	1922	1+
651.29420	313	1+
655.31153	434	1+
665.33827	997	1+
667.28675	2282	1+
674.38691	4009	1+
685.28934	692	1+
695.29680	703	1+
701.26455	439	1+
727.34029	328	
752.35436	329	
768.35510	206	
769.34311	389	
770.36155	631	1+
780.36897	550	1+
786.37075	3450	1+
796.33886	419	
798.37109	627	1+
811.44346	7263	1+
814.35099	3538	1+
908.44432	602	1+
926.46732	4264	1+
994.49366	448	1+
1055.52670	1204	1+
1073.54389	2907	1+
END IONS

###FS:    #m/z: 391.54390 #charge   3
###MaxRes:#m/z:  0.00000 #charge-128
###MS: 1311
###MSMS: 1312
BEGIN IONS
TITLE=Cmpd 508, AutoMSn(391.5439), 22.2 min
RTINSECONDS=1330.4
SCANS=MS: 1311 MSMS: 1312
PEPMASS=391.54390	66275
CHARGE=3+
348.16531	1423	1+
351.37482	242	
354.17831	407	1+
366.17450	3106	1+
370.24426	391	1+
372.17263	346	
372.26492	403	1+
374.25989	300	
376.58859	653	
376.66973	357	
382.15197	1562	1+
387.24061	333	
387.71769	216	
388.25528	1503	1+
390.26332	1832	1+
393.22577	701	
393.69137	495	
393.91119	266	
394.26033	1584	1+
395.76597	1275	
396.20874	672	1+
397.78667	240	
399.82084	305	
400.16130	4935	1+
415.19606	1856	1+
446.27328	2065	1+
450.21809	396	1+
463.22316	1290	1+
471.22420	318	
481.20498	3980	1+
485.24831	1121	1+
495.23698	581	1+
499.24011	352	1+
509.19553	236	
513.24655	1624	1+
520.84447	269	
524.26283	841	1+
528.27450	564	
534.23712	257	1+
536.27286	249	
544.28241	287	
552.25731	1945	1+
555.25966	332	1+
560.06006	514	1+
561.30410	3031	1+
569.24043	1124	1+
580.27249	483	1+
610.26390	1435	1+
623.29836	303	1+
628.27338	7039	1+
636.64977	1317	1+
637.33797	499	1+
639.28564	1820	1+
649.27027	485	1+
651.30112	251	
665.33452	914	1+
667.28151	2302	1+
674.38660	4089	1+
683.12414	474	
683.20258	253	
683.22840	397	
685.28904	767	1+
727.34537	630	1+
735.35019	298	1+
752.37830	283	1+
768.34346	866	1+
770.36292	869	1+
777.58936	228	
780.36886	464	
783.55421	1974	1+
786.35908	2186	1+
796.33970	628	1+
798.37052	425	1+
811.44250	7054	1+
814.35612	2568	1+
820.98642	258	1+
823.01195	427	1+
899.44313	252	1+
908.46812	682	1+
926.46784	4000	1+
994.51966	341	1+
1073.54226	3293	1+
END IONS

###FS:    #m/z: 676.22525 #charge   3
###MaxRes:#m/z:  0.00000 #charge-128
###MS: 1311
###MSMS: 1313
BEGIN IONS
TITLE=Cmpd 509, AutoMSn(676.2253), 22.2 min
RTINSECONDS=1330.9
SCANS=MS: 1311 MSMS: 1313
PEPMASS=676.22525	72308
CHARGE=3+
535.26532	1691	
562.48222	1144	
570.90447	1095	
592.28714	10320	1+
607.32742	1137	
607.53105	1770	
607.72610	1585	
607.92697	1178	
635.81124	1063	
665.98005	1120	
666.16692	2276	
666.36120	2039	
666.55577	1460	
666.75662	967	
669.56846	1155	
669.96109	1256	
674.35609	1603	1+
677.35918	2031	1+
691.35732	2978	1+
713.12938	2268	
713.62286	1328	
758.90680	1571	
759.15709	2616	
759.41357	2069	
759.66151	1298	
778.38398	6489	1+
811.70862	919	
836.95932	1458	
875.43915	21398	1+
904.48022	1431	1+
905.15219	986	
954.48365	2980	1+
970.49825	1950	1+
972.49375	4433	1+
972.49563	51111	1+
1011.88262	1124	
1424.75634	4079	1+
1663.40338	5142	1+
1663.88881	5211	1+
1672.40182	3488	1+
END IONS

###FS:    #m/z: 586.81020 #charge   2
###MaxRes:#m/z:  0.00000 #charge-128
###MS: 1311
###MSMS: 1314
BEGIN IONS
TITLE=Cmpd 510, AutoMSn(586.8102), 22.2 min
RTINSECONDS=1331.4
SCANS=MS: 1311 MSMS: 1314
PEPMASS=586.81020	52094
CHARGE=2+
307.11252	174	
341.21814	176	
358.16189	247	1+
362.16933	217	
365.20123	201	
366.17844	563	
395.18538	265	1+
395.76917	219	
400.16958	344	1+
415.19262	386	
434.21398	554	1+
441.23809	271	1+
444.22426	324	1+
449.23257	172	
449.32772	187	
458.23001	262	
471.23513	1119	1+
474.20566	177	
481.21984	868	1+
486.25245	733	1+
497.26898	301	1+
499.24625	844	1+
501.27575	648	1+
513.25802	524	1+
532.29664	321	1+
535.25717	642	1+
549.27090	389	1+
552.25947	443	1+
561.29431	935	1+
566.29039	543	1+
570.29968	406	1+
574.27546	332	1+
580.29552	614	1+
583.31684	221	
584.29536	726	1+
586.29370	350	
589.28645	303	
590.32466	745	1+
592.28033	2352	1+
601.29092	176	
602.30015	903	1+
612.31233	821	1+
623.31253	164	
628.28378	701	1+
637.33342	210	
639.28972	872	1+
660.34631	477	1+
667.28388	456	1+
674.38165	1388	1+
691.36749	399	1+
717.34702	185	
727.34738	1955	1+
752.37347	328	1+
760.38108	293	1+
778.39344	502	1+
780.37793	430	1+
784.41141	189	
786.37907	306	1+
790.67991	186	
811.44748	3172	1+
814.35203	696	1+
830.39477	200	
857.43838	223	1+
865.10356	171	
868.43377	272	1+
875.43427	1701	1+
881.47176	234	1+
885.42378	1435	1+
891.53706	1130	1+
896.40132	239	1+
899.44371	236	1+
904.47173	290	
907.45104	244	1+
913.41972	1907	1+
924.56724	164	
926.47540	4695	1+
954.48660	891	1+
972.49875	1974	1+
994.51121	322	1+
1026.49612	767	1+
1073.53589	436	
1073.54471	5122	1+
1087.54173	521	1+
1136.58211	457	1+
1154.59119	777	1+
1172.61544	9544	1+
END IONS

###FS:    #m/z: 676.93247 #charge   3
###MaxRes:#m/z:  0.00000 #charge-128
###MS: 1315
###MSMS: 1316
BEGIN IONS
TITLE=Cmpd 511, AutoMSn(676.9325), 22.2 min
RTINSECONDS=1334.42
SCANS=MS: 1315 MSMS: 1316
PEPMASS=676.93247	63676
CHARGE=3+
486.26111	1012	
535.26653	1704	
592.28651	11462	1+
607.33005	1458	
607.52662	1742	
607.73514	1474	
607.92592	925	
665.74703	1656	1+
666.16282	2358	
666.36918	2002	
666.56150	1201	
669.77212	1049	
669.97103	1563	
673.35320	1348	1+
675.33715	1597	1+
678.36210	944	
678.86973	931	
691.35830	3520	1+
712.87849	1539	
713.13777	1596	
713.37744	1282	
713.62822	1463	
759.16009	2388	
759.65305	1464	
778.38542	5749	1+
836.95379	1288	
837.45382	1036	
875.44029	19561	1+
905.14268	1030	
954.47556	3043	1+
972.49334	3808	1+
972.49479	50269	1+
1011.53394	1240	
1011.87705	972	
1012.53054	932	
1516.80468	4061	1+
1663.39994	5598	1+
1663.89852	5424	1+
1672.40502	2825	1+
END IONS

###FS:    #m/z: 703.65845 #charge   3
###MaxRes:#m/z:  0.00000 #charge-128
###MS: 1315
###MSMS: 1317
BEGIN IONS
TITLE=Cmpd 512, AutoMSn(703.6585), 22.2 min
RTINSECONDS=1334.92
SCANS=MS: 1315 MSMS: 1317
PEPMASS=703.65845	37419
CHARGE=3+
489.18031	204	
493.24891	1294	1+
503.76006	223	
506.56026	200	
532.76223	207	
545.71888	284	
561.30430	197	
586.28504	402	1+
592.29163	454	
604.23325	207	
634.26918	193	
643.26819	210	
661.32136	790	1+
661.65040	422	
676.79676	533	1+
678.31636	478	
691.97937	772	1+
692.33390	483	
692.65135	299	
693.79827	893	1+
695.32912	334	
696.98550	382	
697.31087	254	
697.65701	12331	1+
697.99381	11465	1+
698.32368	10208	1+
702.85450	265	
703.00248	301	
703.37802	377	
703.65943	7556	1+
703.99444	7041	1+
704.33648	5409	1+
708.97902	238	
721.36209	1850	1+
744.86603	203	
778.39319	297	
792.39864	2146	1+
801.89712	499	1+
875.43338	738	1+
893.44886	3845	1+
944.34350	989	1+
947.36321	700	1+
962.38515	381	1+
972.37969	4301	1+
990.35728	2494	1+
1006.52940	2056	1+
1017.14138	644	
1085.42640	4145	1+
1103.44133	2070	1+
1119.61546	396	
1198.50565	3334	1+
1215.53501	3893	1+
1255.62513	883	1+
1281.54856	690	1+
1299.56557	2280	1+
1317.59569	1260	1+
1370.59775	1462	1+
1401.21275	697	1+
END IONS

###FS:    #m/z: 391.54345 #charge   3
###MaxRes:#m/z:  0.00000 #charge-128
###MS: 1315
###MSMS: 1318
BEGIN IONS
TITLE=Cmpd 513, AutoMSn(391.5435), 22.3 min
RTINSECONDS=1335.42
SCANS=MS: 1315 MSMS: 1318
PEPMASS=391.54345	48936
CHARGE=3+
320.14949	185	
348.16157	868	1+
354.15401	265	
366.17723	1775	1+
370.23381	366	1+
372.17423	188	
372.25732	496	1+
374.26199	589	1+
376.18743	262	
376.58534	160	
377.25367	165	
378.72297	148	
382.15556	885	1+
387.23974	171	
388.25320	1398	1+
390.27272	2207	1+
392.27351	1820	1+
393.68218	421	1+
394.24150	1049	1+
397.17105	160	
400.16295	2678	1+
415.19546	1181	1+
446.26953	1243	1+
463.18958	381	
467.24064	338	1+
471.23478	479	1+
481.20538	1865	1+
485.25130	324	
495.23228	166	
497.77168	188	
508.26454	152	
513.24468	1123	1+
524.25962	776	1+
528.26562	294	
536.26811	208	
537.27322	1210	
537.77119	496	
541.21393	237	1+
552.25194	905	1+
561.29901	1652	1+
570.23145	395	
610.27224	781	1+
628.27099	3724	1+
636.72970	298	
637.32500	165	
639.29472	681	1+
650.28830	207	
665.34542	603	1+
667.28196	1169	1+
674.38460	1928	1+
685.30425	278	1+
727.34420	353	1+
752.35454	432	1+
768.35313	206	
770.35991	211	
780.36707	380	1+
786.35221	1256	1+
790.49500	894	1+
790.69036	156	
797.34695	281	1+
811.43904	2872	1+
811.44662	842	1+
814.34779	1683	1+
926.46969	2329	1+
928.46228	405	1+
END IONS

###FS:    #m/z: 676.22526 #charge   3
###MaxRes:#m/z:  0.00000 #charge-128
###MS: 1319
###MSMS: 1320
BEGIN IONS
TITLE=Cmpd 514, AutoMSn(676.2253), 22.3 min
RTINSECONDS=1338.45
SCANS=MS: 1319 MSMS: 1320
PEPMASS=676.22526	64124
CHARGE=3+
434.21536	832	
509.76792	1380	
535.26492	1676	
543.77492	832	
592.28799	10560	1+
607.52975	1483	
607.73917	1272	
607.93855	1048	
636.31741	1104	
665.96882	1821	
666.36279	2153	
666.57057	1156	
669.77571	949	
675.34310	1621	1+
679.35949	1377	1+
691.36131	2922	1+
712.87911	923	
713.13000	1568	
713.37952	1660	
713.62477	1107	
759.15750	2471	
759.66424	1102	
778.38478	6166	1+
836.95434	1394	
837.46023	996	
875.43832	22149	1+
904.81482	950	
905.15161	879	
950.49964	929	
954.48405	2253	1+
970.50280	1578	1+
972.49051	3931	1+
972.49481	49710	1+
1011.86802	1527	
1012.19574	1249	
1330.39463	2528	1+
1516.81347	5406	1+
1663.38740	5853	1+
1663.89695	5630	1+
1672.40440	3151	1+
END IONS

###FS:    #m/z: 658.85637 #charge   2
###MaxRes:#m/z:  0.00000 #charge-128
###MS: 1319
###MSMS: 1321
BEGIN IONS
TITLE=Cmpd 515, AutoMSn(658.8564), 22.3 min
RTINSECONDS=1338.95
SCANS=MS: 1319 MSMS: 1321
PEPMASS=658.85637	34929
CHARGE=2+
350.13732	216	
358.15246	353	1+
373.18087	236	
381.23547	266	1+
386.15559	846	1+
395.76802	469	
427.23503	233	1+
442.23224	293	1+
447.23387	268	1+
449.24451	289	
456.23930	531	1+
463.24472	394	1+
471.22828	513	1+
477.23488	442	1+
479.45822	192	
481.23933	293	1+
486.24750	1443	1+
495.63608	461	
495.73484	351	
499.23628	1630	1+
508.30404	553	1+
509.75974	211	
516.28024	344	1+
522.25659	257	
524.25420	663	1+
531.27889	261	1+
535.26186	436	
536.77838	194	
544.78838	201	
555.27106	263	1+
564.27986	442	
570.29975	275	1+
572.27611	692	1+
578.25844	493	1+
582.30296	227	
584.33500	461	1+
587.31567	290	1+
590.28580	333	1+
592.28669	1257	1+
596.25428	300	1+
601.29886	279	1+
605.23521	291	1+
609.36286	731	1+
612.31610	542	1+
614.30224	354	1+
626.31757	532	1+
634.80139	219	1+
644.32564	214	1+
649.31236	389	1+
653.34383	290	1+
655.33086	999	1+
658.34992	406	
658.85003	212	
659.35704	2076	1+
673.09078	252	1+
673.33863	334	1+
677.34643	253	
683.37355	277	1+
692.26751	320	1+
709.33285	378	1+
719.36532	364	1+
725.31329	189	
726.35309	525	1+
737.41743	749	1+
742.36606	485	1+
762.39873	581	1+
769.39291	401	1+
778.39053	391	1+
780.36924	547	1+
790.68350	225	
797.38801	1948	1+
806.78408	475	
807.28362	276	1+
816.41411	533	1+
862.42620	412	1+
873.41411	198	
875.43975	2116	1+
881.48343	300	1+
894.42813	234	1+
900.47368	374	1+
903.46372	654	1+
916.61144	203	
936.44831	261	1+
958.47124	639	1+
972.49192	592	1+
972.49276	3042	1+
1016.50653	905	1+
1025.54801	237	
1071.53879	290	
1072.53680	187	
1088.55189	2628	1+
1129.54143	855	1+
1182.52502	1084	1+
END IONS

###FS:    #m/z: 698.32949 #charge   3
###MaxRes:#m/z:  0.00000 #charge-128
###MS: 1319
###MSMS: 1322
BEGIN IONS
TITLE=Cmpd 516, AutoMSn(698.3295), 22.3 min
RTINSECONDS=1339.45
SCANS=MS: 1319 MSMS: 1322
PEPMASS=698.32949	27397
CHARGE=3+
478.23457	246	
483.48689	535	
493.24607	997	1+
495.67445	357	
530.23112	305	
543.22557	321	
552.21028	241	
560.31369	254	
586.77226	395	
592.28126	630	
600.26593	1316	1+
608.27645	1510	1+
641.28629	714	1+
642.78358	412	
677.80093	296	
692.33454	1098	1+
692.66910	392	
692.99794	326	
695.34146	477	
696.34399	872	1+
697.65635	2439	
697.99114	2023	
698.33265	11077	1+
698.66199	8342	1+
698.99586	4736	1+
703.34066	548	1+
703.66333	1098	
703.99242	882	
721.36102	1738	1+
744.36976	325	
778.38319	260	
792.40378	1194	1+
837.30180	367	
875.43572	837	
893.45346	2583	1+
946.35619	1113	1+
972.48845	2297	1+
974.36612	3952	1+
1006.52621	914	
1007.53872	402	
1017.06453	381	
1087.43712	4346	1+
1200.52098	2832	1+
1301.57945	1425	1+
1371.61446	1306	1+
END IONS

###FS:    #m/z: 729.67286 #charge   3
###MaxRes:#m/z:  0.00000 #charge-128
###MS: 1323
###MSMS: 1324
BEGIN IONS
TITLE=Cmpd 517, AutoMSn(729.6729), 22.4 min
RTINSECONDS=1342.49
SCANS=MS: 1323 MSMS: 1324
PEPMASS=729.67286	57349
CHARGE=3+
340.10717	975	
358.12549	1458	1+
364.45403	922	
441.24526	944	
453.19092	1301	
471.20269	2801	1+
509.20634	721	
544.26232	615	
550.74713	877	
564.28007	522	
584.28676	3162	1+
600.28483	1111	
600.78886	733	
637.30113	809	
646.26655	2064	1+
698.32485	1878	1+
717.30273	2382	1+
723.67046	1883	1+
724.00668	2055	
724.34380	2185	1+
726.85511	553	
727.36108	1306	1+
728.86445	648	
729.00356	641	
729.35427	1273	
729.67397	25124	1+
730.00895	20632	1+
730.34448	16280	1+
732.67736	1100	
733.00862	1415	
733.33935	820	
745.32752	514	
788.33455	2275	1+
875.45268	464	
889.38305	5559	1+
914.40594	1402	
972.49633	1638	1+
977.44461	615	
977.94166	664	
988.45217	5144	1+
998.98274	1509	1+
1100.48281	1306	
1603.72033	4206	1+
1716.81064	4232	1+
1829.86058	2341	1+
1987.94759	2261	1+
END IONS

###FS:    #m/z: 415.25315 #charge   1
###MaxRes:#m/z:  0.00000 #charge-128
###MS: 1323
###MSMS: 1325
BEGIN IONS
TITLE=Cmpd 518, AutoMSn(415.2532), 22.4 min
RTINSECONDS=1342.99
SCANS=MS: 1323 MSMS: 1325
PEPMASS=415.25315	28736
CHARGE=1+
386.21289	187	
396.26923	134	
399.18189	109	
400.25852	138	
412.22242	145	
END IONS

###FS:    #m/z: 746.14031 #charge   3
###MaxRes:#m/z:  0.00000 #charge-128
###MS: 1323
###MSMS: 1326
BEGIN IONS
TITLE=Cmpd 519, AutoMSn(746.1403), 22.4 min
RTINSECONDS=1343.49
SCANS=MS: 1323 MSMS: 1326
PEPMASS=746.14031	26432
CHARGE=3+
422.21260	317	
425.25956	309	
448.22013	408	1+
509.21884	256	
510.73589	308	
535.25104	293	
538.28846	501	
538.62492	264	
538.95882	319	
544.28623	431	1+
560.25849	1019	
562.26626	665	1+
568.26878	919	
575.98530	256	
576.29728	397	
590.30943	372	
592.28429	453	1+
608.33454	510	1+
610.79840	365	
624.82348	482	
625.32401	465	
659.33261	2246	1+
676.34084	548	1+
684.72177	296	
690.33817	451	1+
723.38390	432	1+
729.38080	378	1+
738.36644	249	
741.95863	248	
742.13433	392	
742.36169	1219	1+
742.68535	1512	1+
742.97932	330	
743.99876	537	1+
746.36813	1688	1+
748.68357	2031	1+
749.01132	2022	1+
772.41095	573	1+
778.40172	306	
784.41831	798	1+
802.39494	622	1+
831.41923	573	1+
843.41017	4843	1+
858.42733	777	1+
875.43656	792	1+
881.48670	3359	1+
885.42108	349	1+
886.43330	391	1+
914.44047	1340	1+
940.46670	18387	1+
949.73881	251	
950.70668	629	1+
954.48934	630	1+
972.49161	4274	1+
972.49615	734	1+
1013.04105	250	
1040.53051	252	
1054.52436	881	1+
1221.60662	1296	1+
1238.59978	4446	1+
1319.67159	3089	1+
1437.70053	540	1+
1497.70220	1855	1+
1501.74603	800	1+
1529.81292	1915	1+
1604.74487	693	1+
1612.84257	3649	1+
1630.85021	3889	1+
1697.90979	668	1+
1716.85330	648	1+
1725.92477	3393	1+
1743.94225	6203	1+
1910.00319	675	1+
1928.00662	1178	1+
2042.06511	2407	1+
END IONS

###FS:    #m/z: 729.67280 #charge   3
###MaxRes:#m/z:  0.00000 #charge-128
###MS: 1327
###MSMS: 1328
BEGIN IONS
TITLE=Cmpd 520, AutoMSn(729.6728), 22.4 min
RTINSECONDS=1346.52
SCANS=MS: 1327 MSMS: 1328
PEPMASS=729.67280	80146
CHARGE=3+
340.10811	1070	
358.11761	1633	
443.20063	757	
453.18874	1587	
471.19999	4236	1+
508.77454	1039	
509.25498	912	
550.74880	835	
564.27668	1531	
584.28855	2733	1+
600.28084	996	
600.78399	634	
637.30648	901	
646.26292	1373	
677.35765	600	
698.33712	848	
700.34058	686	
717.30053	2843	1+
723.66951	2954	1+
724.01039	3156	1+
724.34175	2008	1+
726.85477	599	
727.35701	737	
728.99998	851	
729.33824	1375	
729.67447	34161	1+
730.00913	28632	1+
730.34026	22173	1+
735.33578	610	
788.33892	2367	1+
875.93034	711	
876.43140	742	
889.38318	8279	1+
914.39941	2186	
972.49543	2054	1+
988.45349	6003	1+
1087.50708	845	
1100.48081	1016	
1349.61789	2148	1+
1603.71710	4662	1+
1716.80433	4908	1+
1829.85994	3218	1+
1953.86936	2535	1+
1987.95707	3182	1+
END IONS

###FS:    #m/z: 746.14067 #charge   3
###MaxRes:#m/z:  0.00000 #charge-128
###MS: 1327
###MSMS: 1329
BEGIN IONS
TITLE=Cmpd 521, AutoMSn(746.1407), 22.5 min
RTINSECONDS=1347.02
SCANS=MS: 1327 MSMS: 1329
PEPMASS=746.14067	33516
CHARGE=3+
386.70752	447	
391.72764	347	1+
415.22814	290	
425.25966	320	
449.19988	276	
457.23635	620	1+
461.21485	319	1+
462.74943	485	1+
479.74781	279	
485.24482	640	1+
486.24365	2342	1+
519.25368	270	
527.76595	465	
528.25303	661	1+
538.28478	344	1+
544.27995	613	1+
560.26308	845	1+
562.26489	478	1+
568.28287	794	
568.78669	412	
574.60601	287	
575.98241	497	
576.30144	498	
584.28886	312	
590.31206	296	
592.28225	666	
599.32487	680	1+
607.31560	279	1+
611.29988	842	1+
614.34543	391	1+
627.30998	664	1+
634.31173	349	1+
636.32497	918	1+
653.68293	317	
675.35083	618	1+
675.69460	272	
679.35593	316	1+
711.37744	578	1+
714.06322	278	
716.35495	301	1+
721.88957	316	1+
723.37278	560	1+
726.35971	461	1+
729.35432	433	1+
730.01344	384	
735.36501	635	1+
742.12997	346	
742.35214	881	1+
742.67829	553	
743.01524	446	
743.67040	1357	1+
744.01936	703	1+
744.35241	1306	1+
745.87293	353	1+
746.37208	1846	1+
748.68168	1406	1+
749.01693	1961	1+
749.35306	1913	1+
773.39644	496	1+
784.39775	1093	1+
793.41640	501	1+
801.36897	476	1+
830.40916	380	1+
843.41386	4741	1+
849.44887	452	1+
852.01488	379	1+
875.43436	1004	1+
876.44522	417	1+
878.42843	284	
880.48658	543	1+
881.48667	2247	1+
889.39335	393	1+
916.47018	449	1+
940.46890	15659	1+
945.46289	348	1+
970.46933	816	1+
972.49241	788	1+
972.49484	4259	1+
998.48580	511	1+
1032.69970	268	
1107.53076	568	1+
1141.54203	338	
1220.59274	991	1+
1238.60073	4754	1+
1247.62516	789	1+
1269.62036	1433	1+
1319.66891	2891	1+
1490.29629	473	1+
1501.75949	612	1+
1529.82217	1423	1+
1602.77981	652	1+
1612.84282	3469	1+
1630.85669	3415	1+
1715.90085	790	1+
1725.92671	3613	1+
1743.93820	6105	1+
1909.99998	553	1+
1928.00609	846	1+
2024.06318	660	1+
2042.05915	2397	1+
END IONS

###FS:    #m/z: 760.39343 #charge   3
###MaxRes:#m/z:  0.00000 #charge-128
###MS: 1327
###MSMS: 1330
BEGIN IONS
TITLE=Cmpd 522, AutoMSn(760.3934), 22.5 min
RTINSECONDS=1347.52
SCANS=MS: 1327 MSMS: 1330
PEPMASS=760.39343	29218
CHARGE=3+
425.27549	869	
441.24530	889	
470.74101	1073	
485.73506	742	
526.74070	781	
535.26472	1357	
538.29137	788	
538.61913	1203	
543.77292	1940	
544.28028	1063	
554.26008	739	
575.98331	706	
576.31320	1288	
592.28651	5933	1+
611.27733	1052	
660.34386	2825	
676.02610	801	
691.35416	2116	1+
745.88540	700	
750.14302	1054	
750.64551	824	
756.89229	733	
778.38680	2399	1+
783.38743	781	
794.41531	842	
850.95728	960	
858.96844	943	
875.43946	18155	1+
894.41498	3930	1+
954.48565	1573	1+
972.49460	66286	1+
991.47128	2773	1+
991.47342	14447	1+
1013.02581	811	
1135.54004	4079	1+
1248.62666	4366	1+
1252.60423	2708	1+
1270.62180	13860	1+
1289.59722	4760	1+
1320.66651	7883	1+
1499.77077	2788	1+
1529.80519	4471	1+
1612.84338	12768	1+
1630.84863	11837	1+
1725.92232	13544	1+
1743.92936	24251	1+
1928.02548	2903	1+
2042.06316	12029	1+
END IONS

###FS:    #m/z: 729.67259 #charge   3
###MaxRes:#m/z:  0.00000 #charge-128
###MS: 1331
###MSMS: 1332
BEGIN IONS
TITLE=Cmpd 523, AutoMSn(729.6726), 22.5 min
RTINSECONDS=1350.54
SCANS=MS: 1331 MSMS: 1332
PEPMASS=729.67259	76509
CHARGE=3+
340.10770	921	
344.14811	1192	
358.12076	1245	
415.21728	602	
443.21080	843	
453.19347	1358	1+
471.20240	2176	
508.77406	2478	
509.25352	1569	
550.74641	1182	
564.27541	3313	1+
572.25767	729	
584.28795	3054	1+
592.28596	591	
600.27953	1365	
646.26154	1920	1+
650.31567	590	
677.35877	707	
691.33630	608	
698.32754	1280	1+
700.33866	1075	
717.30051	2167	1+
723.66955	2331	1+
724.00579	1869	1+
724.34753	3784	1+
729.01973	617	
729.34399	1113	
729.67485	29307	1+
730.00845	24878	1+
730.34316	18349	1+
734.34888	1427	1+
745.35027	640	
788.33797	2598	1+
794.69585	713	
889.38257	6025	1+
914.40072	1534	
972.49467	2444	1+
988.45373	4624	1+
998.97196	866	
1016.53918	637	
1100.49339	764	
1199.54529	794	
1349.62022	4121	1+
1451.71496	1823	1+
1603.73014	3213	1+
1716.81064	3853	1+
1749.84812	2523	1+
1829.86003	2826	1+
1953.86968	2374	1+
1987.96608	2277	1+
END IONS

###FS:    #m/z: 415.25263 #charge   1
###MaxRes:#m/z:  0.00000 #charge-128
###MS: 1331
###MSMS: 1333
BEGIN IONS
TITLE=Cmpd 524, AutoMSn(415.2526), 22.5 min
RTINSECONDS=1351.04
SCANS=MS: 1331 MSMS: 1333
PEPMASS=415.25263	39187
CHARGE=1+
372.25950	103	
400.26276	101	
END IONS

###FS:    #m/z: 758.64515 #charge   3
###MaxRes:#m/z:  0.00000 #charge-128
###MS: 1331
###MSMS: 1334
BEGIN IONS
TITLE=Cmpd 525, AutoMSn(758.6452), 22.5 min
RTINSECONDS=1351.54
SCANS=MS: 1331 MSMS: 1334
PEPMASS=758.64515	27568
CHARGE=3+
438.22492	3224	
477.74628	1321	
526.73866	1455	
535.26345	1857	
538.62063	1520	
543.77517	3506	
544.27481	2067	
568.77256	2851	
569.27243	1765	
576.31055	2124	
576.65063	1593	
592.28711	10819	1+
625.31590	2042	
625.80834	4960	1+
645.30564	2020	
660.34115	1850	
691.35342	1849	
760.13586	1313	
765.90211	2369	
766.40554	2210	
778.38741	4741	1+
783.40057	1385	
806.93008	1653	
858.97226	1326	
859.46269	1319	
875.43747	24468	1+
894.41980	1500	
965.01453	1960	
972.49429	109988	1+
991.47065	1685	
991.47640	9982	1+
1252.60728	5442	1+
1270.62234	23640	1+
1320.66020	13685	1+
1499.27224	5424	1+
1499.77719	5355	1+
1613.83893	16182	1+
1630.84470	16887	1+
1725.91759	22026	1+
1743.92662	35623	1+
2025.04231	4307	1+
2042.05846	18804	1+
END IONS

###FS:    #m/z: 754.39501 #charge   2
###MaxRes:#m/z:  0.00000 #charge-128
###MS: 1335
###MSMS: 1336
BEGIN IONS
TITLE=Cmpd 526, AutoMSn(754.3950), 22.6 min
RTINSECONDS=1354.57
SCANS=MS: 1335 MSMS: 1336
PEPMASS=754.39501	258565
CHARGE=2+
477.74284	2259	
526.74722	3294	
535.26410	3394	
538.61954	2189	
538.95144	2244	
543.77178	6983	
544.27435	3339	
568.77285	3918	
569.27641	2211	
576.31175	3710	
576.64358	3310	
592.28736	14961	1+
625.31588	3541	
625.80613	8977	1+
627.30503	5025	
660.33638	11108	1+
691.35478	5548	1+
714.04222	2612	
714.38032	2210	
745.64203	2280	
745.88557	2694	
778.38709	7103	1+
806.93022	2223	
815.93476	3175	
858.97218	2968	
859.46054	2150	
863.46734	3171	
872.46881	5927	
875.43965	53565	1+
956.00854	2474	
956.50039	2338	
972.49490	201565	1+
1270.62313	48263	1+
1320.66087	23012	1+
1498.77138	15376	1+
1499.27638	16462	1+
END IONS

###FS:    #m/z: 920.68855 #charge   1
###MaxRes:#m/z:  0.00000 #charge-128
###MS: 1335
###MSMS: 1337
BEGIN IONS
TITLE=Cmpd 527, AutoMSn(920.6886), 22.6 min
RTINSECONDS=1355.07
SCANS=MS: 1335 MSMS: 1337
PEPMASS=920.68855	37979
CHARGE=1+
477.74334	253	
526.74579	298	
592.29141	1226	1+
626.80606	482	
627.30203	465	
692.35683	763	1+
692.85202	514	
727.12142	204	
727.38247	283	
751.40141	210	
803.42497	222	
804.94546	352	
805.44870	267	
828.70412	973	
829.20258	732	
833.20234	832	
833.70195	648	
861.42554	340	
875.43096	440	1+
875.43533	3694	1+
902.98620	316	
907.74061	351	
908.22667	520	
914.45508	219	
915.93967	477	
916.47707	270	
916.69213	550	1+
917.06596	398	1+
917.27096	248	
920.47991	277	
920.65639	234	
END IONS

###FS:    #m/z: 767.40770 #charge   3
###MaxRes:#m/z:  0.00000 #charge-128
###MS: 1335
###MSMS: 1338
BEGIN IONS
TITLE=Cmpd 528, AutoMSn(767.4077), 22.6 min
RTINSECONDS=1355.57
SCANS=MS: 1335 MSMS: 1338
PEPMASS=767.40770	36655
CHARGE=3+
477.74652	1251	
526.75227	890	
535.25926	1652	
543.77470	1225	
592.28524	7417	1+
627.29246	862	
660.83201	880	
661.34422	844	
681.35257	903	
689.35166	834	
691.36141	1890	1+
726.87653	903	
727.12788	1360	
727.38145	1138	
764.38852	1375	
764.89612	1417	
778.38805	4033	1+
800.42561	1416	
800.93190	894	
804.92867	894	
828.69572	1035	
833.45664	1030	
844.93730	1183	
861.42393	1989	1+
873.44767	1641	1+
875.44027	2479	1+
875.44046	16005	1+
892.46865	1223	
907.48448	938	
958.47926	6300	1+
969.18400	905	
969.51592	1037	
970.49119	1450	1+
972.49582	63624	1+
1050.54084	1067	
1270.62588	7873	1+
1527.28641	2136	1+
1599.35214	2829	1+
1800.94911	5009	1+
END IONS

###FS:    #m/z: 754.64524 #charge   2
###MaxRes:#m/z:  0.00000 #charge-128
###MS: 1339
###MSMS: 1340
BEGIN IONS
TITLE=Cmpd 529, AutoMSn(754.6452), 22.6 min
RTINSECONDS=1358.59
SCANS=MS: 1339 MSMS: 1340
PEPMASS=754.64524	231406
CHARGE=2+
425.27551	1926	
438.22401	4562	
526.74722	2868	
535.26396	3524	
543.77339	5053	
544.27640	3565	
568.77445	4100	
576.31146	2295	
576.64907	2847	
592.28728	15402	1+
625.31736	3640	
625.80924	5972	1+
627.30556	3936	
660.33769	2489	
691.35552	4942	1+
714.37380	2401	
745.88979	2341	
778.38727	5799	1+
806.92774	1963	
815.93547	2174	
863.47144	2466	
872.47038	5334	
875.43960	39532	1+
956.00830	2143	
956.50974	1981	
965.00765	3359	
965.51343	3174	
972.49490	175187	1+
1013.02512	2094	
1013.52162	3195	
1021.54199	2308	
1270.62524	39474	1+
1320.66159	19518	1+
1498.76860	13166	1+
1499.26956	13128	1+
END IONS

###FS:    #m/z: 919.67694 #charge   1
###MaxRes:#m/z:  0.00000 #charge-128
###MS: 1339
###MSMS: 1341
BEGIN IONS
TITLE=Cmpd 530, AutoMSn(919.6769), 22.7 min
RTINSECONDS=1359.09
SCANS=MS: 1339 MSMS: 1341
PEPMASS=919.67694	45809
CHARGE=1+
434.22150	270	
523.25947	375	
523.75676	211	
527.25084	355	
578.26768	408	
592.28663	1374	1+
634.82066	202	
635.33111	225	
677.33736	229	
691.35725	239	
692.35496	829	
692.85427	362	
772.93812	259	
779.40932	242	
779.66545	310	
800.41841	711	
800.93094	315	
832.69769	536	1+
847.92946	530	1+
861.40891	1263	1+
866.72145	209	
873.42877	215	
875.22621	201	
875.43571	2985	1+
879.20702	207	
898.47804	359	1+
901.46546	194	
903.47439	339	
907.75069	381	
908.22519	217	
912.47813	224	
916.69410	616	1+
917.11043	449	1+
919.44638	701	1+
END IONS

###FS:    #m/z: 767.40583 #charge   3
###MaxRes:#m/z:  0.00000 #charge-128
###MS: 1339
###MSMS: 1342
BEGIN IONS
TITLE=Cmpd 531, AutoMSn(767.4058), 22.7 min
RTINSECONDS=1359.59
SCANS=MS: 1339 MSMS: 1342
PEPMASS=767.40583	42483
CHARGE=3+
486.24141	656	
535.27388	1061	
543.77215	1027	
578.27044	682	
592.28527	5561	1+
626.80697	696	
660.83877	680	
681.10580	611	
689.34459	665	
691.35560	1661	1+
726.88304	892	
727.13458	768	
727.38925	1161	
760.39268	877	
764.12145	1399	1+
764.38769	3131	1+
778.38794	3673	1+
800.43102	1358	
800.92719	573	
805.19294	666	
805.42678	670	
816.42985	656	
828.70952	933	
833.19150	590	
835.92891	845	
844.93630	684	
845.43783	591	
861.42598	2539	1+
873.45271	1304	1+
875.44066	13125	1+
875.44872	2153	1+
907.47565	1026	1+
954.47906	1647	1+
958.48125	12912	1+
969.17470	743	
969.51619	813	
972.49493	47160	1+
1051.05068	658	
1270.62286	5658	1+
1527.77692	2692	1+
1599.34328	2644	1+
1783.93830	1888	1+
1801.94099	3096	1+
END IONS

###FS:    #m/z: 897.03381 #charge   3
###MaxRes:#m/z:  0.00000 #charge-128
###MS: 1343
###MSMS: 1344
BEGIN IONS
TITLE=Cmpd 532, AutoMSn(897.0338), 22.7 min
RTINSECONDS=1362.62
SCANS=MS: 1343 MSMS: 1344
PEPMASS=897.03381	50274
CHARGE=3+
375.16778	810	1+
398.23190	409	1+
446.20425	589	
460.15440	686	
485.23997	310	1+
503.22469	532	1+
539.92712	805	1+
540.26538	484	
543.77531	572	
545.92869	1015	1+
546.26806	1041	1+
546.60543	468	1+
576.27146	595	
578.27241	1271	1+
578.96473	908	
592.28778	786	1+
598.29605	524	1+
616.30645	1216	1+
644.30231	355	1+
654.32910	619	1+
678.32090	374	1+
678.66707	390	1+
681.35650	360	1+
687.30861	521	1+
687.65500	474	
687.98710	464	1+
714.33441	1902	1+
716.01495	873	1+
716.70085	511	
725.35357	2626	1+
725.67338	1119	1+
726.00505	769	1+
729.38032	699	1+
732.00589	1349	1+
732.34103	1354	1+
732.67972	493	
751.64377	387	
761.37421	456	1+
763.04236	1026	1+
763.37246	757	1+
763.71813	661	1+
765.38050	481	
767.39188	621	1+
769.71002	406	
772.39778	960	
772.89064	530	
776.91114	506	
777.40079	849	1+
786.39479	406	1+
795.38458	488	1+
808.38506	503	1+
816.39759	567	1+
838.43078	540	1+
846.92637	383	1+
851.43821	480	
854.40380	375	1+
858.43047	626	1+
861.42557	1156	1+
873.41588	746	1+
873.73920	584	1+
874.07122	516	
874.95924	603	1+
875.43994	3297	1+
879.03603	537	1+
879.43938	792	1+
879.72835	701	
882.44702	384	1+
893.43737	619	1+
893.64754	785	1+
893.84888	871	1+
895.05997	653	1+
895.26318	723	
895.44485	928	1+
897.81470	346	1+
898.07089	357	1+
901.45651	500	1+
916.09448	716	1+
916.42675	531	1+
916.78072	477	
931.45726	1478	1+
931.81941	443	
943.10296	498	1+
949.45516	573	1+
949.77532	671	1+
956.41166	435	1+
958.48226	6869	1+
965.44332	1514	1+
972.49220	15493	1+
1068.00009	458	
1072.91306	426	
1073.55529	533	
1172.59667	521	1+
1173.28014	407	
1238.55498	3410	1+
1253.61327	795	1+
1270.62577	11308	1+
1337.61940	6332	1+
1383.71818	1050	1+
1450.71266	2557	1+
1507.72518	11724	1+
1543.30145	1348	1+
1552.29422	901	1+
1594.83969	563	1+
1599.85846	1335	1+
1600.35363	1032	1+
1608.85323	932	1+
1609.32824	1296	1+
1617.75551	2870	1+
1635.78445	12848	1+
1649.78812	635	1+
1734.85062	8756	1+
1749.39601	963	1+
1787.81908	1159	1+
1796.99800	779	1+
1845.85169	550	1+
1862.89806	1335	1+
1919.93383	2936	1+
1963.88981	1456	1+
2016.93989	599	1+
2033.98888	1991	1+
2072.97034	779	1+
2133.46672	664	1+
2174.01663	3750	1+
2194.00787	2076	1+
2287.11178	2149	1+
2448.14564	534	1+
END IONS

###FS:    #m/z: 897.03381 #charge   3
###MaxRes:#m/z:  0.00000 #charge-128
###MS: 1343
###MSMS: 1345
BEGIN IONS
TITLE=Cmpd 533, AutoMSn(897.0338), 22.7 min
RTINSECONDS=1363.12
SCANS=MS: 1343 MSMS: 1345
PEPMASS=897.03381	34512
CHARGE=3+
375.17244	441	1+
399.20399	230	1+
446.20458	513	
460.15665	646	
483.22136	370	
503.22697	627	1+
524.27412	358	1+
539.92622	563	1+
545.93171	1266	1+
546.26851	725	1+
559.23566	416	
578.28087	1016	1+
578.95746	901	1+
579.61961	387	
588.31674	540	1+
590.30017	377	1+
592.28844	1314	1+
614.28263	261	1+
616.30374	1180	1+
622.30758	457	
626.80959	423	
627.30417	422	1+
638.30494	264	1+
655.31411	375	1+
678.32037	552	1+
678.66807	543	1+
678.99180	459	
687.31044	601	1+
687.65759	828	1+
687.99012	712	1+
692.35717	909	1+
692.85338	444	
714.33621	1454	1+
716.01468	737	1+
716.34051	666	1+
716.68127	433	
720.66380	271	1+
725.34733	385	
725.67497	1173	1+
726.02046	447	
728.38295	588	1+
732.01246	1203	1+
732.34012	1219	1+
732.67313	802	
735.66587	305	1+
738.39715	379	1+
750.37568	910	1+
750.88169	450	1+
763.03844	923	1+
763.37485	782	1+
763.71472	702	1+
765.17856	384	
765.29021	554	1+
769.71173	458	1+
770.34566	463	1+
771.89114	570	1+
778.39341	778	1+
783.68509	240	1+
785.40743	443	1+
805.18061	424	
805.67173	397	
817.11277	441	1+
834.69382	253	1+
839.38393	382	1+
848.45857	349	1+
851.42948	467	
854.41143	324	1+
858.41125	628	1+
861.42911	1597	1+
866.42565	325	1+
868.75322	296	1+
872.44859	380	
873.41753	1093	1+
873.73287	978	1+
874.06587	469	
875.31264	897	1+
875.44562	3144	1+
875.94473	459	1+
879.16752	739	1+
879.72610	765	
887.41916	300	1+
890.02731	294	1+
892.64278	579	1+
893.42460	558	1+
893.83424	367	
894.04007	822	1+
894.87658	839	1+
895.44990	1151	1+
897.22281	521	1+
897.66990	410	1+
898.45183	933	1+
903.71401	285	1+
904.45826	405	1+
915.10287	447	1+
916.43023	769	1+
931.95666	957	1+
932.15416	529	1+
932.47143	1015	1+
943.44993	371	1+
949.12106	392	1+
949.46280	681	1+
954.47702	269	1+
958.47555	1141	1+
958.47719	5871	1+
965.43565	763	1+
969.50094	287	1+
970.51466	261	1+
972.49346	14078	1+
981.45087	1153	1+
986.48532	274	1+
1008.95750	389	
1028.91989	415	1+
1041.50268	391	1+
1066.50370	545	1+
1073.23496	494	
1073.57892	467	
1086.52309	3419	1+
1151.52773	1379	1+
1172.93590	385	
1238.55448	2963	1+
1270.62556	11131	1+
1337.61572	5731	1+
1450.69199	2681	1+
1501.75325	754	1+
1507.72222	11162	1+
1521.73663	626	1+
1543.29615	1502	1+
1543.78951	1493	1+
1552.29172	894	1+
1552.79945	711	1+
1586.31329	593	1+
1586.81275	590	1+
1599.82586	1249	1+
1600.34910	1392	1+
1608.84389	1165	1+
1617.75412	2507	1+
1635.78343	12765	1+
1646.78220	732	1+
1650.79859	674	1+
1734.84653	8259	1+
1757.86880	1466	1+
1760.77984	748	1+
1786.33047	801	1+
1795.01427	658	1+
1796.79651	420	1+
1798.90249	723	1+
1847.86709	488	1+
1902.92704	686	1+
1919.93212	2337	1+
1963.90921	1831	1+
2019.91918	421	1+
2033.97151	2091	1+
2133.98743	712	1+
2135.49057	552	1+
2174.02019	3815	1+
2194.01116	1779	1+
2287.11434	2122	1+
2447.09368	514	1+
END IONS

###FS:    #m/z: 1121.03741 #charge   2
###MaxRes:#m/z:  0.00000 #charge-128
###MS: 1343
###MSMS: 1346
BEGIN IONS
TITLE=Cmpd 534, AutoMSn(1121.0374), 22.7 min
RTINSECONDS=1363.62
SCANS=MS: 1343 MSMS: 1346
PEPMASS=1121.03741	24399
CHARGE=2+
366.13834	888	1+
449.24109	264	
454.14669	212	
590.80383	122	
622.31689	121	
635.82253	192	
636.30684	181	
657.23233	839	1+
692.36196	119	
703.40241	137	
714.32592	122	
883.95803	112	
972.49100	134	
972.50114	461	1+
974.52274	107	
1005.54383	113	
1055.96254	111	
1115.43115	106	
1116.86015	114	
1117.11488	115	
1117.57133	403	1+
1118.28871	102	
1120.26998	122	
1124.25703	107	
1124.79736	170	
1126.53333	105	
1135.75590	291	
2238.12078	725	1+
2240.57925	4199	1+
2241.06617	5170	1+
END IONS

###FS:    #m/z: 897.03273 #charge   3
###MaxRes:#m/z:  0.00000 #charge-128
###MS: 1347
###MSMS: 1348
BEGIN IONS
TITLE=Cmpd 535, AutoMSn(897.0327), 22.8 min
RTINSECONDS=1366.64
SCANS=MS: 1347 MSMS: 1348
PEPMASS=897.03273	44979
CHARGE=3+
375.16362	724	
446.20291	482	1+
460.16055	819	1+
485.23750	364	1+
493.75414	376	1+
521.26746	377	
523.25542	396	
535.26653	377	1+
543.77087	635	1+
545.26460	994	1+
545.93770	683	
578.27724	427	
578.95016	729	1+
579.28908	1196	1+
587.32000	557	1+
592.28492	911	
613.28997	337	1+
616.30889	791	1+
626.80656	537	1+
655.31496	392	1+
676.31484	462	1+
687.65531	779	1+
687.98650	807	1+
688.32093	577	1+
692.35543	761	1+
700.77267	469	
714.33822	1180	1+
716.01999	398	1+
716.34710	403	
725.34888	615	
725.66983	1178	1+
725.85647	1004	1+
726.00803	530	
726.34142	1320	1+
732.01219	878	1+
732.35756	986	1+
732.68103	565	
751.89114	403	
753.35591	367	
763.04477	773	1+
763.37350	1085	1+
765.17009	392	
766.37237	352	1+
769.70284	362	1+
770.38578	350	1+
777.39530	562	1+
788.39452	342	1+
800.66711	454	
801.16893	378	
805.17903	456	
805.43207	564	
823.37604	333	1+
836.38695	955	1+
859.42341	584	1+
861.42029	1526	1+
873.41109	966	1+
874.93914	712	1+
875.43554	4152	1+
879.70096	450	
893.43018	380	
893.63838	430	
893.85266	385	1+
894.06147	534	1+
894.44625	472	
895.26581	431	
897.43397	1076	1+
916.09757	390	1+
916.42919	521	1+
916.76177	412	
924.42287	336	1+
930.44907	386	1+
949.45113	586	1+
958.47951	8630	1+
965.44167	665	1+
972.49513	16850	1+
1073.54501	364	
1151.52154	1159	1+
1238.55137	2753	1+
1243.61267	3454	1+
1253.60039	923	1+
1270.62062	8345	1+
1337.61972	4553	1+
1507.72340	9329	1+
1521.74580	657	1+
1543.28707	1502	1+
1543.78730	1260	1+
1552.31025	860	1+
1587.77745	726	1+
1599.81171	1004	1+
1617.75838	2381	1+
1635.78447	10648	1+
1734.85681	6130	1+
1757.90333	1075	1+
1789.89246	1081	1+
1862.91039	1055	1+
1919.93154	1961	1+
1959.90987	780	1+
1962.88988	2114	1+
2009.04680	533	1+
2017.96580	661	1+
2032.98053	2095	1+
2143.72267	861	1+
2174.00950	3034	1+
2193.99703	1751	1+
2287.10703	1831	1+
END IONS

###FS:    #m/z: 897.03273 #charge   3
###MaxRes:#m/z:  0.00000 #charge-128
###MS: 1347
###MSMS: 1349
BEGIN IONS
TITLE=Cmpd 536, AutoMSn(897.0327), 22.8 min
RTINSECONDS=1367.14
SCANS=MS: 1347 MSMS: 1349
PEPMASS=897.03273	33069
CHARGE=3+
375.16076	572	
442.14220	378	1+
483.23405	390	1+
530.26515	668	
543.77550	520	
545.93095	488	
546.26758	688	
546.60751	436	
576.27305	454	
578.28388	1300	1+
578.96341	709	
592.28072	1528	1+
613.30597	468	
616.30114	1138	1+
676.30917	410	1+
691.34839	858	1+
700.76778	962	
714.33453	1547	1+
725.34837	456	
725.67843	1006	1+
725.85658	693	
729.38621	466	1+
732.01106	1036	1+
732.35055	860	1+
732.68184	852	
763.36754	816	1+
772.64984	498	
778.40038	544	1+
799.41693	736	1+
800.67140	602	
801.15645	414	1+
805.16723	459	
805.42845	568	
805.68446	491	
858.41987	656	1+
861.41625	962	1+
870.43295	463	1+
873.41435	624	1+
874.92923	657	1+
875.43685	4256	1+
879.15591	617	1+
879.69891	728	
895.07100	510	
895.46554	642	1+
897.43702	781	1+
906.77203	456	1+
915.43721	536	1+
916.08988	650	1+
949.12887	568	1+
949.45348	718	1+
958.48290	6328	1+
972.49443	21948	1+
982.44863	508	
982.95633	596	
1006.02955	496	
1073.55301	482	
1166.79981	504	
1238.55745	2344	1+
1243.61139	5344	1+
1252.59253	954	1+
1270.62192	7439	1+
1337.62021	4405	1+
1451.68831	1849	1+
1507.72486	8817	1+
1543.79077	1308	1+
1552.31938	645	1+
1599.85634	1011	1+
1617.75419	2388	1+
1635.78582	9509	1+
1734.84856	6398	1+
1785.83978	765	1+
1861.89949	1125	1+
1919.93426	1640	1+
2017.96186	1010	1+
2033.98636	1302	1+
2174.02300	2496	1+
2194.01650	2151	1+
2287.09934	1841	1+
END IONS

###FS:    #m/z: 608.34160 #charge   2
###MaxRes:#m/z:  0.00000 #charge-128
###MS: 1347
###MSMS: 1350
BEGIN IONS
TITLE=Cmpd 537, AutoMSn(608.3416), 22.8 min
RTINSECONDS=1367.64
SCANS=MS: 1347 MSMS: 1350
PEPMASS=608.34160	24712
CHARGE=2+
340.18276	1443	1+
342.72561	325	
364.45132	172	
376.22598	184	
390.17236	469	
403.18688	196	
423.22384	229	
449.23218	355	1+
472.25575	399	1+
474.27032	715	1+
486.75066	1122	1+
501.26758	226	
503.24722	484	
506.24880	177	
510.68644	345	
535.26986	352	
546.25645	305	1+
553.29444	630	1+
571.35705	8395	1+
574.28600	494	1+
580.27134	340	1+
588.33382	174	
592.29119	2072	1+
604.31708	642	1+
606.33141	816	1+
608.32548	679	1+
610.30685	1184	1+
625.31291	333	1+
636.32361	196	
640.37508	176	
645.32807	265	
660.34199	627	1+
684.43821	2821	1+
691.34518	258	
702.36298	182	
709.35317	366	1+
719.18902	204	
739.32442	187	
778.38057	460	1+
795.45590	227	
802.38023	191	
813.48217	2017	1+
823.06665	238	
875.43204	841	1+
908.52923	370	1+
910.53678	19416	1+
921.73766	333	1+
921.86664	280	
972.49142	232	
973.50301	658	1+
999.46290	197	
1073.60111	2763	1+
1135.53771	1543	1+
END IONS

###FS:    #m/z: 898.28968 #charge   3
###MaxRes:#m/z:  0.00000 #charge-128
###MS: 1351
###MSMS: 1352
BEGIN IONS
TITLE=Cmpd 538, AutoMSn(898.2897), 22.8 min
RTINSECONDS=1370.67
SCANS=MS: 1351 MSMS: 1352
PEPMASS=898.28968	47525
CHARGE=3+
530.26668	1000	
530.76682	847	
576.27267	586	
592.28908	2097	1+
613.30419	666	
616.30505	592	
619.78198	1191	
620.28254	554	
691.35494	1009	1+
725.67407	654	
726.35986	600	
772.64329	697	
777.38966	1243	1+
800.92565	640	
801.18026	615	
861.42785	848	1+
875.21291	615	
875.43799	8247	1+
895.45587	1114	1+
958.47517	3960	1+
958.48449	648	
960.46704	613	
972.49521	38746	1+
977.01570	825	
977.28063	746	
977.76865	559	
981.77363	943	
1005.27075	549	
1005.54974	663	
1088.00950	779	
1144.06592	627	
1144.54649	577	
1243.59859	558	
1243.61453	13185	1+
1270.62765	6469	1+
1337.62104	3056	1+
1507.73356	6221	1+
1618.74995	1697	1+
1635.78619	7358	1+
1734.85560	5404	1+
1962.01388	1589	1+
END IONS

###FS:    #m/z: 1137.01552 #charge   1
###MaxRes:#m/z:  0.00000 #charge-128
###MS: 1351
###MSMS: 1353
BEGIN IONS
TITLE=Cmpd 539, AutoMSn(1137.0155), 22.9 min
RTINSECONDS=1371.17
SCANS=MS: 1351 MSMS: 1353
PEPMASS=1137.01552	30789
CHARGE=1+
366.13978	3786	1+
436.14040	167	
454.16027	330	
486.75076	560	1+
528.18963	260	
622.30722	582	
622.79616	142	
657.23673	3279	1+
875.43876	151	
898.09959	139	
972.48369	204	1+
1074.29648	135	
1088.10663	174	
1088.54470	237	
1100.83494	117	
1103.17289	106	
1114.75842	100	
1116.05559	134	
1119.39892	112	
1120.57427	131	
1121.35471	230	
1131.67068	106	
1132.55121	580	1+
1135.29336	162	
1136.56320	136	
1136.84431	100	
END IONS

###FS:    #m/z: 608.33938 #charge   2
###MaxRes:#m/z:  0.00000 #charge-128
###MS: 1351
###MSMS: 1354
BEGIN IONS
TITLE=Cmpd 540, AutoMSn(608.3394), 22.9 min
RTINSECONDS=1371.67
SCANS=MS: 1351 MSMS: 1354
PEPMASS=608.33938	34162
CHARGE=2+
337.68375	194	
340.18700	1236	1+
369.17464	336	1+
375.22536	322	
376.58941	224	
390.16281	351	
403.18468	176	
438.72004	171	
448.23350	238	
452.27007	175	
455.25123	188	
474.30456	184	
475.25957	319	1+
476.75337	264	1+
491.22648	244	
491.57119	168	
503.25191	428	1+
535.25817	652	1+
553.29391	447	1+
555.28192	435	1+
568.77641	593	1+
571.35623	7951	1+
573.15777	171	
574.27451	469	1+
581.30336	308	1+
586.32994	531	1+
589.28818	231	
590.30163	397	1+
592.28676	2299	1+
604.32747	319	1+
606.32794	888	1+
608.32023	963	1+
610.30989	1399	1+
610.82140	202	
617.32495	287	
625.33607	239	
645.32359	410	1+
649.38211	180	
657.83934	240	
660.34100	656	1+
660.83657	224	
684.43865	3343	1+
691.35814	603	1+
748.37680	324	
751.34725	169	
778.37342	574	1+
807.41732	221	
813.47885	2583	1+
823.02699	326	
825.95518	184	
875.43632	1048	1+
892.53419	595	1+
910.53437	19164	1+
972.49161	2050	1+
1070.49024	496	1+
1073.60057	2846	1+
1135.55003	788	1+
END IONS

###FS:    #m/z: 770.11835 #charge   3
###MaxRes:#m/z:  0.00000 #charge-128
###MS: 1355
###MSMS: 1356
BEGIN IONS
TITLE=Cmpd 541, AutoMSn(770.1183), 22.9 min
RTINSECONDS=1374.7
SCANS=MS: 1355 MSMS: 1356
PEPMASS=770.11835	38934
CHARGE=3+
477.74493	1562	
521.76334	765	
530.26765	1713	
530.76856	928	
535.26463	1715	
592.28753	10385	1+
635.81758	1618	
636.32285	1200	
689.35115	787	
691.35418	3152	1+
726.18088	852	
778.38903	3706	1+
787.18053	1100	
787.42580	1115	
801.86470	984	
858.42212	804	
861.44443	995	
875.43940	22670	1+
892.46757	890	
901.47861	1083	
901.97665	1067	
907.47049	1061	
907.75249	769	
958.48437	3192	1+
972.49526	77471	1+
977.01632	915	
977.27281	1271	
977.51423	938	
977.77287	845	
1157.79591	903	
1243.61642	8950	1+
END IONS

###FS:    #m/z: 668.50257 #charge   3
###MaxRes:#m/z:  0.00000 #charge-128
###MS: 1355
###MSMS: 1357
BEGIN IONS
TITLE=Cmpd 542, AutoMSn(668.5026), 22.9 min
RTINSECONDS=1375.2
SCANS=MS: 1355 MSMS: 1357
PEPMASS=668.50257	33830
CHARGE=3+
318.12946	274	
335.14750	521	1+
341.11485	378	1+
358.14167	1198	1+
364.45293	331	
418.20122	1573	1+
429.22097	314	
442.22873	342	1+
448.23066	1048	1+
455.16476	416	
455.30009	279	
457.21094	492	1+
464.23256	855	1+
472.17899	1268	1+
477.74907	278	
482.26839	309	1+
502.26140	529	1+
506.25113	359	1+
512.26758	392	1+
515.26076	362	
517.25516	278	
523.77527	883	
524.25905	513	1+
530.25760	626	
531.28641	2494	1+
535.25929	2378	1+
537.77514	257	
538.26055	681	1+
543.24640	383	1+
553.25685	565	
554.22537	667	1+
566.27567	475	1+
569.28450	232	1+
571.25308	2196	1+
578.78544	601	1+
586.31975	525	1+
592.29081	6505	1+
592.65549	490	
592.98506	303	1+
603.32681	1721	1+
610.30461	375	1+
613.30987	334	
619.32693	297	1+
625.32301	558	1+
630.32583	543	1+
634.32325	485	1+
635.81560	879	1+
636.32642	548	
641.32566	632	1+
650.32162	383	1+
652.32070	1075	1+
657.00487	356	1+
657.33864	239	1+
657.66742	434	
658.85680	343	1+
659.33971	415	1+
659.34755	2010	1+
662.66426	1268	1+
663.00488	1527	1+
663.34777	614	
664.34669	469	
666.34721	1694	1+
668.67597	1696	1+
669.00452	1110	1+
669.33608	2331	1+
673.34872	1072	1+
679.91652	306	
680.36618	541	1+
681.01763	239	1+
689.33865	398	1+
691.34542	1298	1+
691.34881	482	1+
699.35614	674	1+
716.37346	11394	1+
722.37770	257	
726.17428	388	1+
737.38960	309	
753.42515	510	1+
768.31656	236	1+
771.40110	291	1+
778.38192	1544	1+
799.36483	469	1+
804.41207	217	1+
807.42713	250	1+
812.43199	355	1+
817.39635	342	1+
829.44936	2855	1+
834.45702	219	1+
839.26322	409	
839.40266	280	
843.42525	295	1+
857.43370	518	1+
861.43365	297	1+
875.44222	3674	1+
881.45192	727	1+
[truncated: 600,985 more chars]
