# Supplementary material for: Biochemical and proteomic analyses of venom from a new pit viper, Protobothrops kelomohy
Source: J Venom Anim Toxins Incl Trop Dis. 2022 Apr 11;28:e20210080. doi: 10.1590/1678-9199-JVATITD-2021-0080 (PMC9005077; doi:10.1590/1678-9199-JVATITD-2021-0080)
Supplement: Additional file 2. [file 1678-9199-jvatitd-28-e20210080-s2.zip › jvatitd-2021-0080_suppl2_20220324/Protobothrops replication2/Rep2_Protobothrops7_GE3_01_19263.mgf]

CHARGE=1+, 2+ and 3+
###	
###	\\10.11.12.207\(D) Data\Data\onrapak\2020\Feb-04-2020\Rep2_Protobothrops7_GE3_01_19263.d\analysis.baf
###	Rep2_Protobothrops7_GE3_01_19263.d
###	Instrument: micrOTOF-Q II
###    Rep2_Protobothrops7
###    PeakWidth 5.00, MiniumIntensity 100, S/N 1Apply threshold 0, Threshold 10
###    Retain Residuals no, Create neutrally no,
###    FullScan Parameters: AdductIon (+)+H (-)-H, LowMass 350, HighMass 3000, MaxCharge charge decon 4, MinPeaks 3
###    Perf. isotope decon yes, Max Charge Istopic decon 3, MW agreement 5.00, Abund. cutoff 3.00, Envelope cutoff 75.00
###    MaxRes   Parameters: AdductIon (+)+H (-)-H, LowMass 350, HighMass 3000 
###    Perf. isotope decon yes, Max Charge Istopic decon 3, Abund. cutoff 2.00
###    MSn      Parameters: AdductIon (+)+H (-)-H, LowMass 100, HighMass 2500 
###    Perf. isotope decon yes, Max Charge Istopic decon 2, Abund. cutoff 0.50
###    Global Charge Limit: yes 3, Prefer FullScan Result: yes, Export what: 2 (0=non deconv/1=deconv only/2=mixed), NoMSMSSignals: 25, Intensity threshold: 100, NoMSSignals (deconv): 2, NoMSSignals (non-deconv): 2, NormalizeData: no, SingleCharged: yes
###FS:    #m/z: 618.99145 #charge   3
###MaxRes:#m/z:  0.00000 #charge-128
###MS: 631
###MSMS: 632
BEGIN IONS
TITLE=Cmpd 1, AutoMSn(618.9915), 10.8 min
RTINSECONDS=645.648
SCANS=MS: 631 MSMS: 632
PEPMASS=618.99145	2741
CHARGE=3+
501.29301	118	
END IONS

###FS:    #m/z: 618.99973 #charge   3
###MaxRes:#m/z:  0.00000 #charge-128
###MS: 633
###MSMS: 634
BEGIN IONS
TITLE=Cmpd 2, AutoMSn(618.9997), 10.8 min
RTINSECONDS=647.686
SCANS=MS: 633 MSMS: 634
PEPMASS=618.99973	4571
CHARGE=3+
506.80679	109	
618.98394	183	
619.33211	148	
627.95752	245	
END IONS

###FS:    #m/z: 618.99706 #charge   3
###MaxRes:#m/z:  0.00000 #charge-128
###MS: 636
###MSMS: 637
BEGIN IONS
TITLE=Cmpd 4, AutoMSn(618.9971), 10.8 min
RTINSECONDS=650.715
SCANS=MS: 636 MSMS: 637
PEPMASS=618.99706	5833
CHARGE=3+
618.98080	184	
END IONS

###FS:    #m/z: 618.99584 #charge   3
###MaxRes:#m/z:  0.00000 #charge-128
###MS: 641
###MSMS: 642
BEGIN IONS
TITLE=Cmpd 7, AutoMSn(618.9958), 10.9 min
RTINSECONDS=655.746
SCANS=MS: 641 MSMS: 642
PEPMASS=618.99584	5375
CHARGE=3+
618.97593	112	
619.32491	161	
619.66473	117	
620.05139	135	
627.95788	184	
END IONS

###FS:    #m/z: 464.75135 #charge   1
###MaxRes:#m/z:  0.00000 #charge-128
###MS: 641
###MSMS: 643
BEGIN IONS
TITLE=Cmpd 8, AutoMSn(464.7513), 10.9 min
RTINSECONDS=656.247
SCANS=MS: 641 MSMS: 643
PEPMASS=464.75135	4710
CHARGE=1+
55.93502	117	
END IONS

###FS:    #m/z: 518.92287 #charge   3
###MaxRes:#m/z:  0.00000 #charge-128
###MS: 644
###MSMS: 645
BEGIN IONS
TITLE=Cmpd 9, AutoMSn(518.9229), 11.0 min
RTINSECONDS=658.764
SCANS=MS: 644 MSMS: 645
PEPMASS=518.92287	3412
CHARGE=3+
324.13773	156	
END IONS

###FS:    #m/z: 518.92047 #charge   3
###MaxRes:#m/z:  0.00000 #charge-128
###MS: 648
###MSMS: 649
BEGIN IONS
TITLE=Cmpd 11, AutoMSn(518.9205), 11.0 min
RTINSECONDS=662.793
SCANS=MS: 648 MSMS: 649
PEPMASS=518.92047	3744
CHARGE=3+
612.26659	104	
END IONS

###FS:    #m/z: 518.92001 #charge   3
###MaxRes:#m/z:  0.00000 #charge-128
###MS: 650
###MSMS: 651
BEGIN IONS
TITLE=Cmpd 12, AutoMSn(518.9200), 11.1 min
RTINSECONDS=664.808
SCANS=MS: 650 MSMS: 651
PEPMASS=518.92001	5513
CHARGE=3+
678.80885	307	
679.29618	351	
END IONS

###FS:    #m/z: 499.91328 #charge   3
###MaxRes:#m/z:  0.00000 #charge-128
###MS: 656
###MSMS: 658
BEGIN IONS
TITLE=Cmpd 15, AutoMSn(499.9133), 11.2 min
RTINSECONDS=671.356
SCANS=MS: 656 MSMS: 658
PEPMASS=499.91328	4075
CHARGE=3+
423.22220	109	
555.27713	125	
782.37502	101	
END IONS

###FS:    #m/z: 499.91403 #charge   3
###MaxRes:#m/z:  0.00000 #charge-128
###MS: 659
###MSMS: 660
BEGIN IONS
TITLE=Cmpd 16, AutoMSn(499.9140), 11.2 min
RTINSECONDS=673.872
SCANS=MS: 659 MSMS: 660
PEPMASS=499.91403	12685
CHARGE=3+
312.18844	107	
499.90808	125	
556.27038	110	
558.26020	102	
643.27812	110	
650.30430	717	1+
650.79109	313	
668.35052	150	
699.84370	186	
END IONS

###FS:    #m/z: 499.91422 #charge   3
###MaxRes:#m/z:  0.00000 #charge-128
###MS: 662
###MSMS: 663
BEGIN IONS
TITLE=Cmpd 17, AutoMSn(499.9142), 11.3 min
RTINSECONDS=676.89
SCANS=MS: 662 MSMS: 663
PEPMASS=499.91422	24720
CHARGE=3+
313.17898	106	
340.15910	116	
472.22812	126	
535.76664	146	
555.26639	651	1+
593.76875	122	
642.77733	120	
668.34042	134	
782.39369	295	1+
942.43129	280	
1299.58525	3120	1+
1398.68565	629	1+
END IONS

###FS:    #m/z: 749.36537 #charge   1
###MaxRes:#m/z:  0.00000 #charge-128
###MS: 668
###MSMS: 671
BEGIN IONS
TITLE=Cmpd 20, AutoMSn(749.3654), 11.4 min
RTINSECONDS=683.926
SCANS=MS: 668 MSMS: 671
PEPMASS=749.36537	2694
CHARGE=1+
457.23433	145	
END IONS

###FS:    #m/z: 392.87773 #charge   3
###MaxRes:#m/z:  0.00000 #charge-128
###MS: 672
###MSMS: 673
BEGIN IONS
TITLE=Cmpd 21, AutoMSn(392.8777), 11.4 min
RTINSECONDS=686.949
SCANS=MS: 672 MSMS: 673
PEPMASS=392.87773	5685
CHARGE=3+
381.18601	390	1+
456.20523	152	
466.27233	202	
494.27376	298	1+
567.25307	110	
584.28684	115	
593.34787	140	
683.34087	255	
END IONS

###FS:    #m/z: 392.87806 #charge   3
###MaxRes:#m/z:  0.00000 #charge-128
###MS: 675
###MSMS: 676
BEGIN IONS
TITLE=Cmpd 22, AutoMSn(392.8781), 11.5 min
RTINSECONDS=689.973
SCANS=MS: 675 MSMS: 676
PEPMASS=392.87806	6410
CHARGE=3+
341.18731	174	
381.18187	436	
466.28082	160	
476.25669	201	
494.27422	381	1+
549.24596	127	
567.25650	306	1+
END IONS

###FS:    #m/z: 392.87675 #charge   3
###MaxRes:#m/z:  0.00000 #charge-128
###MS: 677
###MSMS: 678
BEGIN IONS
TITLE=Cmpd 23, AutoMSn(392.8768), 11.5 min
RTINSECONDS=691.997
SCANS=MS: 677 MSMS: 678
PEPMASS=392.87675	7277
CHARGE=3+
324.16816	104	
363.16016	124	
381.19365	356	
456.21236	200	
466.27851	103	
494.27276	283	
496.27313	120	
567.24785	301	
584.28556	188	
END IONS

###FS:    #m/z: 499.91398 #charge   3
###MaxRes:#m/z:  0.00000 #charge-128
###MS: 677
###MSMS: 679
BEGIN IONS
TITLE=Cmpd 24, AutoMSn(499.9140), 11.5 min
RTINSECONDS=692.499
SCANS=MS: 677 MSMS: 679
PEPMASS=499.91398	25914
CHARGE=3+
449.23025	124	
555.26295	463	1+
622.28750	138	
641.79859	126	
782.39316	236	
830.40288	124	
943.39882	117	
1299.58691	2343	1+
1398.66373	525	1+
END IONS

###FS:    #m/z: 533.28247 #charge   3
###MaxRes:#m/z:  0.00000 #charge-128
###MS: 680
###MSMS: 681
BEGIN IONS
TITLE=Cmpd 25, AutoMSn(533.2825), 11.6 min
RTINSECONDS=695.025
SCANS=MS: 680 MSMS: 681
PEPMASS=533.28247	8507
CHARGE=3+
514.30578	157	
527.63420	106	
533.27740	233	
533.61903	431	
533.94903	317	
735.36679	101	
END IONS

###FS:    #m/z: 533.28430 #charge   3
###MaxRes:#m/z:  0.00000 #charge-128
###MS: 683
###MSMS: 684
BEGIN IONS
TITLE=Cmpd 27, AutoMSn(533.2843), 11.6 min
RTINSECONDS=698.043
SCANS=MS: 683 MSMS: 684
PEPMASS=533.28430	24074
CHARGE=3+
500.76071	101	
514.30971	125	
527.94317	220	
533.28330	1958	
533.61624	1576	1+
533.95634	482	
621.82214	210	
677.34661	117	
677.82653	379	1+
714.34023	190	
735.36975	375	
735.88245	231	
884.48856	648	1+
1370.65408	603	1+
END IONS

###FS:    #m/z: 499.91508 #charge   3
###MaxRes:#m/z:  0.00000 #charge-128
###MS: 683
###MSMS: 685
BEGIN IONS
TITLE=Cmpd 28, AutoMSn(499.9151), 11.6 min
RTINSECONDS=698.543
SCANS=MS: 683 MSMS: 685
PEPMASS=499.91508	8008
CHARGE=3+
496.58873	342	1+
496.92134	214	
497.24222	119	
502.25827	592	1+
502.58803	242	
502.93240	120	
506.12027	158	
517.27895	457	1+
535.75687	111	
536.24998	121	
537.78335	120	
551.24711	127	
555.26246	379	
603.76720	127	
604.27066	192	
617.28671	161	
617.80112	108	
631.30194	117	
642.27242	128	
653.32464	144	
653.80903	191	
667.86230	116	
668.32275	371	
688.83570	281	
689.34712	140	
699.83771	245	1+
746.33738	154	
782.40095	152	
942.42744	221	
1299.59396	1323	1+
END IONS

###FS:    #m/z: 533.28354 #charge   3
###MaxRes:#m/z:  0.00000 #charge-128
###MS: 686
###MSMS: 687
BEGIN IONS
TITLE=Cmpd 29, AutoMSn(533.2835), 11.7 min
RTINSECONDS=701.06
SCANS=MS: 686 MSMS: 687
PEPMASS=533.28354	38323
CHARGE=3+
326.17592	105	
378.22837	102	
406.86851	104	
451.87371	110	
470.18821	110	
498.28230	176	
500.24974	108	
514.30486	176	
516.27125	112	
527.61309	546	
527.94046	866	1+
530.75839	130	
532.63684	119	
532.95958	146	
533.28363	4621	1+
533.61895	2664	1+
533.95227	2109	
540.98962	148	
565.28747	100	
621.81564	264	
622.30018	302	
627.39375	237	1+
676.32560	108	
714.34364	329	1+
734.37298	141	
843.37661	258	
884.49646	816	1+
999.48434	104	
1353.65609	1020	1+
1370.67823	944	1+
1469.73502	1201	1+
END IONS

###FS:    #m/z: 502.26052 #charge   3
###MaxRes:#m/z:  0.00000 #charge-128
###MS: 686
###MSMS: 688
BEGIN IONS
TITLE=Cmpd 30, AutoMSn(502.2605), 11.7 min
RTINSECONDS=701.561
SCANS=MS: 686 MSMS: 688
PEPMASS=502.26052	32811
CHARGE=3+
372.17889	126	
380.20786	130	
395.77658	112	
473.25962	153	
485.22636	180	
496.58685	1602	1+
496.91952	1031	
497.25506	923	
499.90988	232	1+
500.22780	184	
502.25914	3828	1+
502.59189	2198	1+
502.93067	1155	
509.77144	346	
517.27584	1054	1+
536.27671	254	1+
543.77486	112	
553.27294	306	
594.78279	117	
609.80375	151	
614.29067	131	
617.30273	203	
631.32428	554	1+
667.83133	270	
668.34252	458	
679.81679	130	
680.33089	179	
691.34560	155	
694.30739	115	
700.83566	136	
746.34945	477	1+
759.42197	267	
782.39789	137	
988.48362	306	1+
1206.55822	1032	1+
1299.59229	1649	1+
1305.63287	1145	1+
1376.66248	2200	1+
END IONS

###FS:    #m/z: 502.26022 #charge   3
###MaxRes:#m/z:  0.00000 #charge-128
###MS: 690
###MSMS: 691
BEGIN IONS
TITLE=Cmpd 31, AutoMSn(502.2602), 11.8 min
RTINSECONDS=705.09
SCANS=MS: 690 MSMS: 691
PEPMASS=502.26022	65380
CHARGE=3+
380.20876	235	
420.22431	225	
448.14997	207	
473.24636	152	
490.57073	163	
495.91726	179	
496.24774	1524	1+
496.58492	4281	1+
496.91722	2933	1+
499.92060	197	
501.58541	284	
501.90951	243	
502.26112	8899	1+
502.59518	5981	1+
502.92804	3166	
517.28182	2297	1+
543.28319	196	
553.27634	264	
553.76249	177	
603.78521	642	
604.28255	692	
614.27509	153	
617.29820	367	
623.29340	167	
631.32177	1232	1+
644.32209	176	
667.83793	393	
668.32827	431	1+
679.84219	159	
680.32769	330	
746.34867	247	
874.42997	164	
945.47752	223	
988.49411	713	1+
1299.59359	1287	1+
1305.63368	1837	1+
1376.65867	5002	1+
END IONS

###FS:    #m/z: 752.88379 #charge   2
###MaxRes:#m/z:  0.00000 #charge-128
###MS: 690
###MSMS: 692
BEGIN IONS
TITLE=Cmpd 32, AutoMSn(752.8838), 11.8 min
RTINSECONDS=705.591
SCANS=MS: 690 MSMS: 692
PEPMASS=752.88379	7144
CHARGE=2+
517.27741	160	
744.33373	112	
1504.77459	1027	1+
END IONS

###FS:    #m/z: 473.24433 #charge   2
###MaxRes:#m/z:  0.00000 #charge-128
###MS: 690
###MSMS: 693
BEGIN IONS
TITLE=Cmpd 33, AutoMSn(473.2443), 11.8 min
RTINSECONDS=706.092
SCANS=MS: 690 MSMS: 693
PEPMASS=473.24433	6792
CHARGE=2+
473.71590	126	
END IONS

###FS:    #m/z: 473.24649 #charge   2
###MaxRes:#m/z:  0.00000 #charge-128
###MS: 694
###MSMS: 695
BEGIN IONS
TITLE=Cmpd 34, AutoMSn(473.2465), 11.8 min
RTINSECONDS=709.12
SCANS=MS: 694 MSMS: 695
PEPMASS=473.24649	7889
CHARGE=2+
343.20733	228	
474.57411	157	
475.22831	137	
642.31247	140	
659.34172	313	1+
735.37249	109	
END IONS

###FS:    #m/z: 752.88525 #charge   2
###MaxRes:#m/z:  0.00000 #charge-128
###MS: 694
###MSMS: 696
BEGIN IONS
TITLE=Cmpd 35, AutoMSn(752.8853), 11.8 min
RTINSECONDS=709.62
SCANS=MS: 694 MSMS: 696
PEPMASS=752.88525	7391
CHARGE=2+
517.27682	114	
631.31576	131	
752.90060	302	
753.38279	361	1+
END IONS

###FS:    #m/z: 474.24679 #charge   3
###MaxRes:#m/z:  0.00000 #charge-128
###MS: 694
###MSMS: 697
BEGIN IONS
TITLE=Cmpd 36, AutoMSn(474.2468), 11.8 min
RTINSECONDS=710.121
SCANS=MS: 694 MSMS: 697
PEPMASS=474.24679	5316
CHARGE=3+
469.57470	135	
474.57412	1110	
474.90832	756	
475.24796	200	
560.28377	118	
569.24401	230	
569.74674	115	
615.34823	100	
659.33191	611	1+
660.77153	107	
693.24663	125	
955.36632	132	
1238.54474	963	1+
END IONS

###FS:    #m/z: 474.57614 #charge   3
###MaxRes:#m/z:  0.00000 #charge-128
###MS: 698
###MSMS: 699
BEGIN IONS
TITLE=Cmpd 37, AutoMSn(474.5761), 11.9 min
RTINSECONDS=713.149
SCANS=MS: 698 MSMS: 699
PEPMASS=474.57614	14170
CHARGE=3+
330.17507	487	1+
343.21336	128	
383.22793	118	
450.20557	103	
463.86752	214	
470.20187	121	
470.54644	101	
474.57334	1691	1+
474.90632	895	
475.23886	408	
476.77786	130	
482.15971	173	
526.26234	144	
532.26577	281	1+
532.72881	129	
533.94327	181	
546.29788	107	
547.22796	167	
559.77130	318	1+
569.26078	347	
569.75985	190	
582.73244	101	
591.75094	128	
610.76654	266	1+
763.37587	122	
1238.53907	1758	1+
END IONS

###FS:    #m/z: 474.57614 #charge   3
###MaxRes:#m/z:  0.00000 #charge-128
###MS: 698
###MSMS: 700
BEGIN IONS
TITLE=Cmpd 38, AutoMSn(474.5761), 11.9 min
RTINSECONDS=713.649
SCANS=MS: 698 MSMS: 700
PEPMASS=474.57614	14170
CHARGE=3+
330.17861	233	
343.20746	208	
373.17428	128	
384.23515	116	
463.55484	102	
469.54141	103	
474.23888	543	1+
474.57379	624	
474.91035	967	
482.19399	117	
511.74242	157	
532.70854	118	
546.30843	201	
546.71616	112	
547.20961	182	
555.73814	145	
560.33388	111	
569.25122	231	
569.74762	272	
610.76839	161	
611.25693	106	
642.31523	162	
763.37584	270	1+
856.28980	106	
955.37308	110	
1238.54344	2485	1+
END IONS

###FS:    #m/z: 576.29489 #charge   3
###MaxRes:#m/z:  0.00000 #charge-128
###MS: 698
###MSMS: 701
BEGIN IONS
TITLE=Cmpd 39, AutoMSn(576.2949), 11.9 min
RTINSECONDS=714.151
SCANS=MS: 698 MSMS: 701
PEPMASS=576.29489	4299
CHARGE=3+
576.29895	159	
750.38608	178	
END IONS

###FS:    #m/z: 475.54457 #charge   3
###MaxRes:#m/z:  0.00000 #charge-128
###MS: 702
###MSMS: 703
BEGIN IONS
TITLE=Cmpd 40, AutoMSn(475.5446), 12.0 min
RTINSECONDS=717.188
SCANS=MS: 702 MSMS: 703
PEPMASS=475.54457	19083
CHARGE=3+
348.84219	129	
357.90343	116	
457.86294	101	
469.53960	168	
474.24159	627	1+
474.56881	1162	1+
474.91767	830	
511.74614	119	
555.73422	134	
559.76707	100	
560.26341	120	
615.33517	105	
615.76505	115	
624.29370	102	
642.32569	149	
656.30738	183	
656.78059	118	
659.33719	623	1+
706.31986	109	
763.37575	185	
927.39182	104	
955.37217	329	1+
1137.50220	862	1+
1238.54286	1998	1+
END IONS

###FS:    #m/z: 475.54457 #charge   3
###MaxRes:#m/z:  0.00000 #charge-128
###MS: 702
###MSMS: 704
BEGIN IONS
TITLE=Cmpd 41, AutoMSn(475.5446), 12.0 min
RTINSECONDS=717.688
SCANS=MS: 702 MSMS: 704
PEPMASS=475.54457	19083
CHARGE=3+
330.17807	196	
449.86466	181	
460.23984	143	
463.87040	119	
474.57644	770	
474.89358	510	1+
476.77003	116	
482.15017	274	
546.30406	150	
555.72669	208	
559.77133	238	
561.25692	164	
610.77545	147	
611.26212	235	1+
856.30266	103	
1137.50443	904	1+
1238.54804	2005	1+
END IONS

###FS:    #m/z: 388.54673 #charge   3
###MaxRes:#m/z:  0.00000 #charge-128
###MS: 702
###MSMS: 705
BEGIN IONS
TITLE=Cmpd 42, AutoMSn(388.5467), 12.0 min
RTINSECONDS=718.189
SCANS=MS: 702 MSMS: 705
PEPMASS=388.54673	8581
CHARGE=3+
359.20281	106	
369.18613	294	
372.17124	130	
376.59403	108	
387.20941	479	
389.23492	106	
395.77915	153	
405.21319	188	
469.27909	189	
472.29622	359	1+
475.29258	101	
483.20583	102	
486.30557	1355	1+
500.27424	206	
518.29214	128	
646.33508	554	1+
END IONS

###FS:    #m/z: 388.54771 #charge   3
###MaxRes:#m/z:  0.00000 #charge-128
###MS: 706
###MSMS: 707
BEGIN IONS
TITLE=Cmpd 43, AutoMSn(388.5477), 12.0 min
RTINSECONDS=721.216
SCANS=MS: 706 MSMS: 707
PEPMASS=388.54771	13107
CHARGE=3+
323.16660	173	
353.21912	127	
356.22688	149	
359.20049	144	
369.20305	200	
387.20076	844	1+
389.25471	263	
393.75381	180	
395.77162	254	
405.20528	206	
451.25501	123	
469.27665	133	
472.28953	500	1+
486.30068	1156	1+
500.27891	414	1+
517.30213	256	1+
646.32917	396	
654.73465	104	
END IONS

###FS:    #m/z: 453.74707 #charge   2
###MaxRes:#m/z:  0.00000 #charge-128
###MS: 710
###MSMS: 711
BEGIN IONS
TITLE=Cmpd 46, AutoMSn(453.7471), 12.1 min
RTINSECONDS=725.245
SCANS=MS: 710 MSMS: 711
PEPMASS=453.74707	10067
CHARGE=2+
340.19845	139	
372.14534	109	
399.24276	100	
451.26831	160	
458.22183	103	
486.30608	339	
629.31421	396	1+
646.34052	882	1+
END IONS

###FS:    #m/z: 388.54722 #charge   3
###MaxRes:#m/z:  0.00000 #charge-128
###MS: 710
###MSMS: 712
BEGIN IONS
TITLE=Cmpd 47, AutoMSn(388.5472), 12.1 min
RTINSECONDS=725.745
SCANS=MS: 710 MSMS: 712
PEPMASS=388.54722	10258
CHARGE=3+
323.17566	100	
340.19398	141	
369.19491	167	
387.20190	408	
393.75304	176	
405.20900	120	
472.29307	316	1+
486.30099	1112	1+
500.28977	519	
518.27538	124	
646.33107	227	
END IONS

###FS:    #m/z: 582.31635 #charge   2
###MaxRes:#m/z:  0.00000 #charge-128
###MS: 710
###MSMS: 713
BEGIN IONS
TITLE=Cmpd 48, AutoMSn(582.3163), 12.1 min
RTINSECONDS=726.246
SCANS=MS: 710 MSMS: 713
PEPMASS=582.31635	5425
CHARGE=2+
646.31332	179	
END IONS

###FS:    #m/z: 453.74884 #charge   2
###MaxRes:#m/z:  0.00000 #charge-128
###MS: 714
###MSMS: 715
BEGIN IONS
TITLE=Cmpd 49, AutoMSn(453.7488), 12.2 min
RTINSECONDS=729.273
SCANS=MS: 714 MSMS: 715
PEPMASS=453.74884	26817
CHARGE=2+
337.18212	119	
340.20203	127	
355.10274	130	
358.20215	106	
389.24516	122	
421.18599	109	
483.19961	290	1+
486.30239	1061	1+
500.21477	143	
594.27289	122	
611.28845	133	
628.33882	213	
629.31235	442	1+
637.67238	181	
645.34100	275	1+
646.33230	1706	1+
759.41039	239	
END IONS

###FS:    #m/z: 453.74715 #charge   2
###MaxRes:#m/z:  0.00000 #charge-128
###MS: 718
###MSMS: 719
BEGIN IONS
TITLE=Cmpd 51, AutoMSn(453.7472), 12.2 min
RTINSECONDS=733.295
SCANS=MS: 718 MSMS: 719
PEPMASS=453.74715	33921
CHARGE=2+
322.17785	309	1+
340.19506	241	
372.19141	117	
375.23695	225	1+
389.24797	381	
469.27538	110	
483.21116	238	1+
486.30150	2081	1+
500.22916	552	1+
549.24839	100	
612.28502	118	
628.31339	907	1+
638.69952	530	
646.33234	2361	1+
654.73469	337	
759.42792	316	1+
END IONS

###FS:    #m/z: 630.28423 #charge   2
###MaxRes:#m/z:  0.00000 #charge-128
###MS: 722
###MSMS: 725
BEGIN IONS
TITLE=Cmpd 54, AutoMSn(630.2842), 12.3 min
RTINSECONDS=738.326
SCANS=MS: 722 MSMS: 725
PEPMASS=630.28423	6135
CHARGE=2+
365.18650	105	
415.17083	115	
630.78497	102	
1009.39224	298	
1010.40439	176	
END IONS

###FS:    #m/z: 557.29923 #charge   2
###MaxRes:#m/z:  0.00000 #charge-128
###MS: 726
###MSMS: 728
BEGIN IONS
TITLE=Cmpd 56, AutoMSn(557.2992), 12.4 min
RTINSECONDS=741.856
SCANS=MS: 726 MSMS: 728
PEPMASS=557.29923	21140
CHARGE=2+
553.23366	101	
END IONS

###FS:    #m/z: 464.24893 #charge   2
###MaxRes:#m/z:  0.00000 #charge-128
###MS: 726
###MSMS: 729
BEGIN IONS
TITLE=Cmpd 57, AutoMSn(464.2489), 12.4 min
RTINSECONDS=742.357
SCANS=MS: 726 MSMS: 729
PEPMASS=464.24893	19373
CHARGE=2+
538.23178	107	
END IONS

###FS:    #m/z: 464.24939 #charge   2
###MaxRes:#m/z:  0.00000 #charge-128
###MS: 730
###MSMS: 733
BEGIN IONS
TITLE=Cmpd 60, AutoMSn(464.2494), 12.4 min
RTINSECONDS=746.389
SCANS=MS: 730 MSMS: 733
PEPMASS=464.24939	36702
CHARGE=2+
507.75827	101	
863.45648	127	
END IONS

###FS:    #m/z: 464.24904 #charge   2
###MaxRes:#m/z:  0.00000 #charge-128
###MS: 734
###MSMS: 736
BEGIN IONS
TITLE=Cmpd 62, AutoMSn(464.2490), 12.5 min
RTINSECONDS=749.92
SCANS=MS: 734 MSMS: 736
PEPMASS=464.24904	39712
CHARGE=2+
555.26101	264	1+
END IONS

###FS:    #m/z: 609.81195 #charge   2
###MaxRes:#m/z:  0.00000 #charge-128
###MS: 734
###MSMS: 737
BEGIN IONS
TITLE=Cmpd 63, AutoMSn(609.8119), 12.5 min
RTINSECONDS=750.421
SCANS=MS: 734 MSMS: 737
PEPMASS=609.81195	36316
CHARGE=2+
282.08646	115	
326.20574	108	
349.68550	100	
358.69287	119	
369.16516	130	
400.24179	128	
406.21364	164	
426.21402	275	
438.21469	100	
454.20153	149	
455.23978	789	1+
471.22152	212	
527.27414	114	
544.31016	374	1+
548.28149	258	1+
554.26095	211	
557.31000	282	
557.79999	286	
598.29612	120	
615.33897	951	1+
685.34828	114	
698.36738	160	
716.39147	981	1+
726.30404	395	
795.42141	934	1+
813.44366	7471	1+
823.04351	329	
892.45338	363	1+
910.45236	142	
910.46921	1811	1+
927.48647	4024	1+
937.61477	268	
938.45888	111	
1037.51212	109	
END IONS

###FS:    #m/z: 572.28964 #charge   3
###MaxRes:#m/z:  0.00000 #charge-128
###MS: 738
###MSMS: 739
BEGIN IONS
TITLE=Cmpd 64, AutoMSn(572.2896), 12.6 min
RTINSECONDS=753.446
SCANS=MS: 738 MSMS: 739
PEPMASS=572.28964	21557
CHARGE=3+
369.72758	167	
374.72562	188	
386.21627	1304	1+
453.28945	144	
477.26609	179	
497.25020	194	
499.29772	141	
506.93537	162	
511.79083	254	
512.29360	210	
531.27660	904	1+
531.60964	520	
531.96243	199	
537.27902	3855	1+
537.61671	2986	1+
537.94503	902	
552.33956	143	
557.28554	154	
557.79636	177	
574.25982	207	
612.82480	294	
667.42534	394	1+
674.30103	121	
695.41532	284	1+
695.41987	315	
698.34519	326	
698.84421	155	
757.34224	172	
764.42495	135	
766.45998	1262	1+
826.36255	2755	1+
835.93101	229	
844.37551	209	
END IONS

###FS:    #m/z: 490.58598 #charge   3
###MaxRes:#m/z:  0.00000 #charge-128
###MS: 738
###MSMS: 740
BEGIN IONS
TITLE=Cmpd 65, AutoMSn(490.5860), 12.6 min
RTINSECONDS=753.947
SCANS=MS: 738 MSMS: 740
PEPMASS=490.58598	14376
CHARGE=3+
378.72041	127	
399.20772	116	
433.74764	103	
442.75952	457	
500.26628	279	
564.78606	288	
586.23096	124	
613.29911	121	
627.38656	110	
685.82955	372	
686.33551	353	
884.48889	128	
999.48606	128	
1242.61799	2957	1+
1353.64561	900	1+
END IONS

###FS:    #m/z: 403.21405 #charge   2
###MaxRes:#m/z:  0.00000 #charge-128
###MS: 738
###MSMS: 741
BEGIN IONS
TITLE=Cmpd 66, AutoMSn(403.2141), 12.6 min
RTINSECONDS=754.447
SCANS=MS: 738 MSMS: 741
PEPMASS=403.21405	14347
CHARGE=2+
326.20539	251	
329.18902	126	
332.19118	133	
339.18731	100	
343.22862	119	
348.18926	110	
374.16701	109	
406.22271	154	
414.20196	188	
417.70154	195	
425.20569	157	
455.24495	102	
455.73225	205	
457.25948	207	
464.75327	258	1+
487.24535	161	
526.27854	394	1+
538.23870	102	
544.31000	1138	1+
572.26662	132	
597.32261	653	1+
615.34328	1914	1+
681.34778	119	
698.37812	224	
699.36379	390	1+
716.38838	2088	1+
726.38909	403	
740.34328	128	
795.42640	285	1+
796.40787	265	
END IONS

###FS:    #m/z: 490.58530 #charge   3
###MaxRes:#m/z:  0.00000 #charge-128
###MS: 742
###MSMS: 743
BEGIN IONS
TITLE=Cmpd 67, AutoMSn(490.5853), 12.6 min
RTINSECONDS=757.474
SCANS=MS: 742 MSMS: 743
PEPMASS=490.58530	41964
CHARGE=3+
434.23980	135	
446.21186	143	
447.52660	326	
451.55700	315	1+
451.89826	225	
452.20614	108	
475.22850	142	
485.57326	117	
490.57860	228	
490.92163	315	
491.74361	152	
514.30551	292	
555.78640	119	
604.29219	148	
620.30277	111	
620.78535	144	
627.37226	369	1+
627.80549	152	
631.33070	111	
669.32205	149	
676.82625	808	1+
691.32549	112	
736.21176	228	
755.47342	132	
765.77629	164	
765.87877	205	
884.50072	475	1+
999.48235	319	
999.53533	949	1+
1009.93606	319	
1128.56332	888	1+
1224.59560	767	1+
1242.61104	6720	1+
1353.64405	1960	1+
1370.66010	2112	1+
END IONS

###FS:    #m/z: 572.29074 #charge   3
###MaxRes:#m/z:  0.00000 #charge-128
###MS: 742
###MSMS: 744
BEGIN IONS
TITLE=Cmpd 68, AutoMSn(572.2907), 12.6 min
RTINSECONDS=757.975
SCANS=MS: 742 MSMS: 744
PEPMASS=572.29074	19544
CHARGE=3+
348.21076	132	
369.18057	121	
379.17766	129	
386.21219	1126	1+
420.42137	108	
453.29806	170	
475.21378	119	
477.28465	113	
497.24420	141	
499.28549	190	
511.79573	482	1+
531.27665	847	1+
531.61782	645	1+
531.95324	160	
537.28148	2377	1+
537.61671	1877	1+
537.95097	1154	1+
553.29959	100	
557.28206	109	
572.77045	115	
574.25506	105	
612.81266	272	
613.31427	136	
667.41564	232	
667.42714	311	1+
674.29627	149	
695.42017	258	
698.35661	135	
766.46289	1104	1+
826.36331	2468	1+
835.93091	132	
915.39392	130	
END IONS

###FS:    #m/z: 403.46448 #charge   2
###MaxRes:#m/z:  0.00000 #charge-128
###MS: 742
###MSMS: 745
BEGIN IONS
TITLE=Cmpd 69, AutoMSn(403.4645), 12.6 min
RTINSECONDS=758.476
SCANS=MS: 742 MSMS: 745
PEPMASS=403.46448	16484
CHARGE=2+
311.67307	100	
326.19738	192	
377.19713	106	
416.22175	109	
417.70590	230	
426.21994	411	
446.75183	135	
455.73531	206	
457.25539	105	
464.75370	149	
486.28193	133	
525.25315	109	
526.28212	390	1+
544.31226	845	1+
598.31264	238	
615.34012	1181	1+
695.32234	122	
699.36612	162	
716.38623	1172	1+
726.32381	466	
796.40384	184	
END IONS

###FS:    #m/z: 490.58520 #charge   3
###MaxRes:#m/z:  0.00000 #charge-128
###MS: 746
###MSMS: 747
BEGIN IONS
TITLE=Cmpd 70, AutoMSn(490.5852), 12.7 min
RTINSECONDS=761.502
SCANS=MS: 746 MSMS: 747
PEPMASS=490.58520	43947
CHARGE=3+
314.19164	108	
442.76460	210	
451.89090	243	
457.55174	123	
484.90998	226	
490.58797	126	
491.24968	156	
500.26553	454	
500.77333	125	
514.30161	309	1+
555.76840	136	
564.78031	637	
565.28314	582	1+
596.27497	110	
610.36712	128	
613.30189	333	
613.78823	128	
627.39955	282	
633.33543	151	
660.30050	109	
676.82267	816	1+
677.32835	1491	1+
691.32042	156	
738.42312	117	
738.42623	232	1+
755.45334	125	
756.35451	104	
765.77974	152	
866.49843	308	1+
896.36074	120	
999.50652	161	
1242.61183	5521	1+
1370.66933	1307	1+
END IONS

###FS:    #m/z: 403.21400 #charge   2
###MaxRes:#m/z:  0.00000 #charge-128
###MS: 746
###MSMS: 749
BEGIN IONS
TITLE=Cmpd 72, AutoMSn(403.2140), 12.7 min
RTINSECONDS=762.504
SCANS=MS: 746 MSMS: 749
PEPMASS=403.21400	11246
CHARGE=2+
292.80618	103	
426.22032	205	
447.22138	112	
455.24771	118	
486.28236	104	
544.31142	223	
615.36077	508	
699.35644	141	
716.39047	643	1+
726.38588	124	
795.41711	233	1+
END IONS

###FS:    #m/z: 501.58469 #charge   3
###MaxRes:#m/z:  0.00000 #charge-128
###MS: 750
###MSMS: 751
BEGIN IONS
TITLE=Cmpd 73, AutoMSn(501.5847), 12.8 min
RTINSECONDS=765.521
SCANS=MS: 750 MSMS: 751
PEPMASS=501.58469	8683
CHARGE=3+
337.20832	125	
416.71024	112	
426.66940	101	
449.25668	156	
502.24445	100	
555.26121	116	
645.79197	1169	1+
646.30980	434	
668.35296	127	
832.43411	159	
905.47563	1059	1+
1039.47185	547	1+
1403.65133	589	1+
END IONS

###FS:    #m/z: 390.87813 #charge   3
###MaxRes:#m/z:  0.00000 #charge-128
###MS: 750
###MSMS: 753
BEGIN IONS
TITLE=Cmpd 75, AutoMSn(390.8781), 12.8 min
RTINSECONDS=766.523
SCANS=MS: 750 MSMS: 753
PEPMASS=390.87813	6270
CHARGE=3+
623.24428	113	
END IONS

###FS:    #m/z: 501.58381 #charge   3
###MaxRes:#m/z:  0.00000 #charge-128
###MS: 754
###MSMS: 755
BEGIN IONS
TITLE=Cmpd 76, AutoMSn(501.5838), 12.8 min
RTINSECONDS=769.544
SCANS=MS: 754 MSMS: 755
PEPMASS=501.58381	24535
CHARGE=3+
334.67245	105	
337.18019	109	
441.21148	171	
445.86941	101	
509.18226	121	
555.26497	484	
588.77939	128	
832.41583	253	
905.46815	823	1+
1039.48266	1085	1+
1290.57748	2899	1+
1403.66628	1015	1+
END IONS

###FS:    #m/z: 390.87782 #charge   3
###MaxRes:#m/z:  0.00000 #charge-128
###MS: 754
###MSMS: 756
BEGIN IONS
TITLE=Cmpd 77, AutoMSn(390.8778), 12.8 min
RTINSECONDS=770.045
SCANS=MS: 754 MSMS: 756
PEPMASS=390.87782	11279
CHARGE=3+
441.21764	109	
END IONS

###FS:    #m/z: 430.86720 #charge   3
###MaxRes:#m/z:  0.00000 #charge-128
###MS: 754
###MSMS: 757
BEGIN IONS
TITLE=Cmpd 78, AutoMSn(430.8672), 12.8 min
RTINSECONDS=770.546
SCANS=MS: 754 MSMS: 757
PEPMASS=430.86720	7242
CHARGE=3+
370.19850	148	
386.21030	692	1+
399.24988	107	
404.72796	145	
413.68167	131	
456.25014	151	
497.24622	101	
552.32528	165	
615.34089	162	
684.29908	110	
717.40198	108	
739.42469	127	
END IONS

###FS:    #m/z: 501.58245 #charge   3
###MaxRes:#m/z:  0.00000 #charge-128
###MS: 758
###MSMS: 759
BEGIN IONS
TITLE=Cmpd 79, AutoMSn(501.5824), 12.9 min
RTINSECONDS=773.568
SCANS=MS: 758 MSMS: 759
PEPMASS=501.58245	22455
CHARGE=3+
312.17725	154	
528.77192	120	
555.25933	317	1+
589.27223	151	
636.79184	103	
905.47060	494	1+
942.40161	104	
1039.47819	1306	1+
1116.44611	119	
1290.58118	1832	1+
1403.67329	893	1+
END IONS

###FS:    #m/z: 459.56268 #charge   3
###MaxRes:#m/z:  0.00000 #charge-128
###MS: 758
###MSMS: 761
BEGIN IONS
TITLE=Cmpd 81, AutoMSn(459.5627), 12.9 min
RTINSECONDS=774.571
SCANS=MS: 758 MSMS: 761
PEPMASS=459.56268	5868
CHARGE=3+
361.19115	121	
394.20617	103	
403.19538	281	
409.65652	100	
420.16151	114	
421.69362	122	
427.26860	109	
448.15385	208	
457.24774	111	
509.21313	118	
515.26957	103	
517.27926	1770	1+
544.74617	289	
545.24856	171	
558.29245	128	
571.23072	113	
581.77915	158	
586.77459	169	
601.27514	115	
615.30604	111	
631.32486	664	1+
690.30438	279	1+
759.41580	220	
856.34958	110	
888.44869	119	
945.49293	1410	1+
955.76826	161	
1105.51596	1063	1+
1188.54493	591	1+
1206.56772	4891	1+
1305.63121	882	1+
END IONS

###FS:    #m/z: 459.56251 #charge   3
###MaxRes:#m/z:  0.00000 #charge-128
###MS: 762
###MSMS: 763
BEGIN IONS
TITLE=Cmpd 82, AutoMSn(459.5625), 13.0 min
RTINSECONDS=777.6
SCANS=MS: 762 MSMS: 763
PEPMASS=459.56251	39494
CHARGE=3+
347.09969	119	
360.69260	195	
380.20998	346	
402.86608	175	
403.53012	150	
420.22264	309	
448.14237	151	
453.88662	147	
517.27933	2851	1+
531.74215	133	
544.26466	166	
572.23522	141	
581.78483	180	
589.24599	196	
594.78525	338	1+
595.25929	147	
603.27350	164	
603.41096	135	
608.79829	147	
613.29926	126	
631.31647	1056	1+
644.31342	126	
653.31299	775	
653.81934	497	1+
658.30184	127	
672.26832	359	1+
690.27587	462	
759.42153	822	1+
799.37698	126	
888.46592	123	
919.38543	411	1+
945.48346	2466	1+
955.74623	1338	1+
1061.45445	140	
1088.49755	464	1+
1105.51287	3340	1+
1206.56623	11809	1+
END IONS

###FS:    #m/z: 688.83869 #charge   2
###MaxRes:#m/z:  0.00000 #charge-128
###MS: 762
###MSMS: 764
BEGIN IONS
TITLE=Cmpd 83, AutoMSn(688.8387), 13.0 min
RTINSECONDS=778.101
SCANS=MS: 762 MSMS: 764
PEPMASS=688.83869	11790
CHARGE=2+
517.27846	332	
553.25866	178	
604.28220	188	
687.83973	110	
860.38257	121	
945.47134	177	
1105.51807	102	
1376.65962	2267	1+
END IONS

###FS:    #m/z: 459.56260 #charge   3
###MaxRes:#m/z:  0.00000 #charge-128
###MS: 766
###MSMS: 767
BEGIN IONS
TITLE=Cmpd 85, AutoMSn(459.5626), 13.0 min
RTINSECONDS=781.63
SCANS=MS: 766 MSMS: 767
PEPMASS=459.56260	60454
CHARGE=3+
347.10587	220	
371.16072	181	
380.21870	183	
403.53308	214	
411.18072	156	
420.22623	380	
428.70242	181	
448.16043	315	
453.55576	164	
459.56682	153	
460.68518	171	
517.27798	3137	1+
536.25839	177	
544.74414	173	
546.24881	182	
549.77477	155	
558.28085	362	
558.77986	276	
577.25402	220	
581.77081	659	1+
589.24406	151	
594.78316	278	
595.28623	244	
602.76953	167	
631.32420	1470	1+
644.31134	360	1+
673.25793	184	
690.30017	802	1+
759.41182	1194	1+
768.55689	184	
888.44809	378	1+
945.48072	2696	1+
955.76526	468	
1105.51153	3456	1+
1206.56360	14514	1+
1305.62669	1889	1+
END IONS

###FS:    #m/z: 688.83813 #charge   2
###MaxRes:#m/z:  0.00000 #charge-128
###MS: 766
###MSMS: 768
BEGIN IONS
TITLE=Cmpd 86, AutoMSn(688.8381), 13.0 min
RTINSECONDS=782.131
SCANS=MS: 766 MSMS: 768
PEPMASS=688.83813	16207
CHARGE=2+
517.27852	230	
603.78936	281	
842.37978	136	
860.39662	139	
945.49185	165	
1376.65943	1448	1+
END IONS

###FS:    #m/z: 688.83774 #charge   2
###MaxRes:#m/z:  0.00000 #charge-128
###MS: 770
###MSMS: 771
BEGIN IONS
TITLE=Cmpd 88, AutoMSn(688.8377), 13.1 min
RTINSECONDS=785.658
SCANS=MS: 770 MSMS: 771
PEPMASS=688.83774	13305
CHARGE=2+
420.22059	132	
517.27125	152	
553.24901	139	
553.76444	191	
603.78858	307	
759.42928	121	
1206.55933	123	
1218.06960	112	
1376.67631	1355	1+
END IONS

###FS:    #m/z: 503.23206 #charge   3
###MaxRes:#m/z:  0.00000 #charge-128
###MS: 770
###MSMS: 773
BEGIN IONS
TITLE=Cmpd 90, AutoMSn(503.2321), 13.1 min
RTINSECONDS=786.659
SCANS=MS: 770 MSMS: 773
PEPMASS=503.23206	3732
CHARGE=3+
338.16868	100	
425.24936	108	
557.26765	128	
END IONS

###FS:    #m/z: 478.57035 #charge   3
###MaxRes:#m/z:  0.00000 #charge-128
###MS: 774
###MSMS: 775
BEGIN IONS
TITLE=Cmpd 91, AutoMSn(478.5704), 13.2 min
RTINSECONDS=789.685
SCANS=MS: 774 MSMS: 775
PEPMASS=478.57035	5953
CHARGE=3+
517.28617	242	
653.31850	143	
1206.56526	594	1+
END IONS

###FS:    #m/z: 389.71994 #charge   2
###MaxRes:#m/z:  0.00000 #charge-128
###MS: 774
###MSMS: 776
BEGIN IONS
TITLE=Cmpd 92, AutoMSn(389.7199), 13.2 min
RTINSECONDS=790.186
SCANS=MS: 774 MSMS: 776
PEPMASS=389.71994	4246
CHARGE=2+
487.76433	104	
558.29714	119	
END IONS

###FS:    #m/z: 500.88760 #charge   3
###MaxRes:#m/z:  0.00000 #charge-128
###MS: 777
###MSMS: 778
BEGIN IONS
TITLE=Cmpd 93, AutoMSn(500.8876), 13.2 min
RTINSECONDS=792.702
SCANS=MS: 777 MSMS: 778
PEPMASS=500.88760	27574
CHARGE=3+
322.65385	202	
329.13199	183	
332.18030	192	
337.14015	177	
348.66917	194	
371.20156	225	
372.18388	558	
380.17653	288	1+
389.18867	417	
390.18241	932	1+
395.77002	407	
416.16277	179	
428.68167	240	
432.17327	294	1+
436.16131	138	
459.21126	160	
487.23677	161	
514.20837	176	
532.21267	377	1+
541.23018	236	1+
545.22757	251	1+
549.23881	3564	1+
555.25340	258	1+
556.73396	235	
558.26462	829	1+
572.25515	158	
610.26541	130	
617.31017	132	
627.27967	312	
645.30435	1358	1+
679.28736	169	
696.31156	3726	1+
700.30536	265	1+
705.12040	603	1+
714.32636	197	
723.26493	149	
787.31181	170	
805.33549	921	1+
839.30451	151	
856.33617	901	1+
943.37131	588	1+
1271.52041	597	1+
END IONS

###FS:    #m/z: 750.82763 #charge   2
###MaxRes:#m/z:  0.00000 #charge-128
###MS: 777
###MSMS: 779
BEGIN IONS
TITLE=Cmpd 94, AutoMSn(750.8276), 13.2 min
RTINSECONDS=793.203
SCANS=MS: 777 MSMS: 779
PEPMASS=750.82763	6677
CHARGE=2+
372.16739	121	
390.18121	918	1+
416.16492	105	
549.24820	111	
636.25546	314	
752.33276	236	
943.37009	305	1+
1111.46193	673	1+
1271.49603	134	
1500.63968	819	1+
END IONS

###FS:    #m/z: 500.88744 #charge   3
###MaxRes:#m/z:  0.00000 #charge-128
###MS: 781
###MSMS: 782
BEGIN IONS
TITLE=Cmpd 96, AutoMSn(500.8874), 13.3 min
RTINSECONDS=796.728
SCANS=MS: 781 MSMS: 782
PEPMASS=500.88744	92371
CHARGE=3+
309.15862	288	
322.65065	235	
329.12816	797	1+
331.66304	468	
335.17901	250	
340.64787	338	
354.15617	362	1+
371.19982	459	
372.18878	1014	1+
385.14828	249	1+
389.19242	1049	
389.67006	438	
390.18324	1840	1+
395.38647	267	
395.77984	299	
398.14707	477	1+
414.18513	317	1+
416.15723	540	1+
420.16411	234	
422.18831	440	1+
431.20566	428	
433.18967	256	
436.16301	284	
442.18050	385	1+
454.18976	325	
457.21441	545	1+
472.18715	519	
485.22740	784	1+
514.20746	557	1+
532.21288	1067	1+
541.24084	653	1+
548.22759	286	
549.24106	8189	1+
554.24284	343	1+
558.26952	1369	
572.25644	455	
627.27528	1116	1+
636.24706	811	
645.30001	2411	1+
679.28639	853	1+
687.91931	253	
696.30237	1344	1+
696.31104	7711	1+
700.32301	322	
705.09024	403	
714.31303	634	1+
759.32175	519	1+
787.32578	945	1+
805.33030	2470	1+
856.34492	4174	1+
866.17861	360	
924.40524	537	1+
925.35844	431	1+
943.37137	2751	1+
952.41615	234	
952.41792	349	1+
1111.45588	1439	1+
1272.49354	1633	1+
END IONS

###FS:    #m/z: 750.82451 #charge   2
###MaxRes:#m/z:  0.00000 #charge-128
###MS: 781
###MSMS: 783
BEGIN IONS
TITLE=Cmpd 97, AutoMSn(750.8245), 13.3 min
RTINSECONDS=797.229
SCANS=MS: 781 MSMS: 783
PEPMASS=750.82451	25650
CHARGE=2+
317.12812	175	
329.13034	178	
372.17529	229	
390.18319	1267	1+
549.25236	280	1+
558.26984	295	1+
636.24869	287	1+
696.32457	115	
741.81865	257	1+
752.83070	175	
943.39863	163	
1014.41671	148	
1111.45569	1226	1+
1271.50030	187	
1500.64948	1478	1+
END IONS

###FS:    #m/z: 519.25149 #charge   1
###MaxRes:#m/z:  0.00000 #charge-128
###MS: 781
###MSMS: 784
BEGIN IONS
TITLE=Cmpd 98, AutoMSn(519.2515), 13.3 min
RTINSECONDS=797.73
SCANS=MS: 781 MSMS: 784
PEPMASS=519.25149	6407
CHARGE=1+
351.66395	173	
369.20240	131	
451.67978	110	
498.24750	123	
END IONS

###FS:    #m/z: 500.88759 #charge   3
###MaxRes:#m/z:  0.00000 #charge-128
###MS: 785
###MSMS: 786
BEGIN IONS
TITLE=Cmpd 99, AutoMSn(500.8876), 13.3 min
RTINSECONDS=800.759
SCANS=MS: 785 MSMS: 786
PEPMASS=500.88759	91391
CHARGE=3+
318.99909	286	
322.66079	389	
332.16403	389	1+
337.14370	221	
354.17122	363	1+
357.66386	226	1+
371.19189	365	
372.18476	1196	1+
380.16555	567	
386.12566	201	
389.20677	787	
390.18370	1888	1+
395.39131	398	
395.76937	1025	
398.14647	370	1+
404.13731	488	1+
414.17702	245	
416.16788	735	1+
433.18946	267	
453.68488	429	1+
459.21640	352	1+
467.69367	192	
468.14076	307	
485.22859	422	1+
487.22227	377	1+
494.88527	202	
495.22058	369	1+
497.19502	331	1+
501.24819	425	1+
504.27041	229	
514.20092	359	1+
523.22690	266	
526.24349	204	
530.24491	234	1+
532.21629	970	1+
536.26494	216	
541.24488	366	1+
547.20994	283	1+
549.23975	6833	1+
554.24673	379	1+
556.24177	1023	1+
558.26616	1602	1+
572.24223	286	
576.18761	197	
620.23108	280	1+
625.28013	419	1+
627.27689	1038	1+
627.74942	239	1+
637.25168	767	1+
645.29851	2482	1+
650.77289	195	
654.75434	443	1+
657.23391	743	1+
662.31142	193	
662.32448	470	1+
679.28943	337	
696.31153	9201	1+
700.31455	409	1+
714.31636	237	
787.32263	688	1+
805.32831	2153	1+
838.31673	358	1+
839.31655	404	1+
856.34309	3685	1+
925.37305	825	1+
943.37710	2492	1+
952.40378	941	1+
1014.40186	253	
1112.47856	520	1+
1271.49836	1767	1+
END IONS

###FS:    #m/z: 750.82513 #charge   2
###MaxRes:#m/z:  0.00000 #charge-128
###MS: 785
###MSMS: 787
BEGIN IONS
TITLE=Cmpd 100, AutoMSn(750.8251), 13.4 min
RTINSECONDS=801.26
SCANS=MS: 785 MSMS: 787
PEPMASS=750.82513	25603
CHARGE=2+
317.11843	107	
372.17704	202	
390.18012	1314	1+
556.72834	142	
636.25286	243	
636.75250	215	
659.50801	114	
856.34790	157	
1111.46325	911	1+
1124.50146	185	
1271.50128	166	
1500.64499	1746	1+
END IONS

###FS:    #m/z: 519.24399 #charge   3
###MaxRes:#m/z:  0.00000 #charge-128
###MS: 785
###MSMS: 788
BEGIN IONS
TITLE=Cmpd 101, AutoMSn(519.2440), 13.4 min
RTINSECONDS=801.761
SCANS=MS: 785 MSMS: 788
PEPMASS=519.24399	9266
CHARGE=3+
369.20027	130	
549.25017	175	
564.74139	127	
612.28005	343	1+
679.27150	634	
679.78825	258	
696.31705	139	
729.31530	136	
856.33022	108	
END IONS

###FS:    #m/z: 519.24284 #charge   3
###MaxRes:#m/z:  0.00000 #charge-128
###MS: 789
###MSMS: 790
BEGIN IONS
TITLE=Cmpd 102, AutoMSn(519.2428), 13.4 min
RTINSECONDS=804.789
SCANS=MS: 789 MSMS: 790
PEPMASS=519.24284	7746
CHARGE=3+
429.17175	141	
472.19383	100	
498.24337	196	
513.31027	116	
549.24549	151	
612.29373	157	
696.29287	112	
728.81996	120	
1357.56044	853	1+
END IONS

###FS:    #m/z: 500.23179 #charge   3
###MaxRes:#m/z:  0.00000 #charge-128
###MS: 793
###MSMS: 794
BEGIN IONS
TITLE=Cmpd 104, AutoMSn(500.2318), 13.5 min
RTINSECONDS=808.822
SCANS=MS: 793 MSMS: 794
PEPMASS=500.23179	61090
CHARGE=3+
312.17897	328	
348.66655	217	
359.12723	215	
371.18486	496	1+
380.17047	254	
386.12118	226	
388.16825	179	
390.17661	480	
404.13422	199	
416.16922	529	1+
423.20287	438	1+
441.21464	910	1+
462.70552	218	
514.20328	200	
519.14879	194	
520.20262	313	1+
527.22333	230	
532.22175	340	1+
549.24292	2430	1+
555.26020	3384	1+
558.26861	1028	1+
565.22791	516	1+
572.26132	304	1+
573.14062	306	1+
593.74573	350	
594.25738	213	
596.22536	193	
616.17199	205	
622.25703	582	1+
622.77989	224	
633.20402	191	
633.75605	248	
641.77140	484	
644.30073	1567	1+
650.28094	252	
668.34908	1406	1+
678.29597	466	1+
696.31368	2670	1+
714.32467	207	
765.36188	232	
777.36015	490	1+
782.39183	1565	1+
787.31135	589	1+
805.32903	491	
805.33294	370	1+
856.34263	1733	1+
925.38047	452	1+
942.39330	2515	1+
952.61568	442	
1071.47369	898	1+
1253.53680	847	1+
1271.48929	738	1+
1283.51365	1777	1+
1300.53635	12030	1+
1399.60151	2885	1+
END IONS

###FS:    #m/z: 750.34073 #charge   2
###MaxRes:#m/z:  0.00000 #charge-128
###MS: 793
###MSMS: 795
BEGIN IONS
TITLE=Cmpd 105, AutoMSn(750.3407), 13.5 min
RTINSECONDS=809.322
SCANS=MS: 793 MSMS: 795
PEPMASS=750.34073	12830
CHARGE=2+
390.17855	505	1+
555.26624	235	
650.75393	146	
651.26975	143	
741.32583	255	1+
749.82169	742	1+
942.41104	118	
1111.46457	186	
1300.54626	178	
1499.66518	686	1+
END IONS

###FS:    #m/z: 500.23051 #charge   3
###MaxRes:#m/z:  0.00000 #charge-128
###MS: 797
###MSMS: 798
BEGIN IONS
TITLE=Cmpd 107, AutoMSn(500.2305), 13.5 min
RTINSECONDS=812.848
SCANS=MS: 797 MSMS: 798
PEPMASS=500.23051	59247
CHARGE=3+
312.17258	404	
331.67184	219	
359.11674	208	
372.16627	172	
390.18076	258	
394.16809	204	
404.12075	222	1+
428.15152	228	1+
441.21815	722	
485.21573	175	
514.20092	225	1+
519.15138	314	
531.21834	260	1+
536.24527	712	1+
536.74533	402	
549.23905	2136	1+
555.26057	3874	1+
558.26838	305	
593.75348	207	
622.26810	488	
622.75912	297	
633.75767	175	
636.27091	183	
641.77790	237	
645.29938	454	1+
668.34699	952	1+
678.31276	341	1+
691.79139	184	
696.31029	1896	1+
700.31161	1204	
700.81233	546	
705.09151	584	
718.29159	206	
746.27599	294	
759.31815	461	1+
782.38962	1652	1+
805.33373	304	1+
856.34248	764	1+
925.37004	179	
942.40853	1409	1+
952.62617	277	
1053.44623	604	1+
1253.52805	391	1+
1283.51736	1717	1+
1300.53669	9980	1+
END IONS

###FS:    #m/z: 529.76924 #charge   2
###MaxRes:#m/z:  0.00000 #charge-128
###MS: 797
###MSMS: 799
BEGIN IONS
TITLE=Cmpd 108, AutoMSn(529.7692), 13.6 min
RTINSECONDS=813.349
SCANS=MS: 797 MSMS: 799
PEPMASS=529.76924	11885
CHARGE=2+
340.16369	165	
345.16370	100	
438.21593	214	1+
464.22976	146	
471.24445	141	
550.27182	131	
568.30157	122	
585.33760	1478	1+
697.36585	104	
714.37159	356	1+
874.40748	541	1+
945.45747	680	1+
955.75860	112	
END IONS

###FS:    #m/z: 500.23140 #charge   3
###MaxRes:#m/z:  0.00000 #charge-128
###MS: 801
###MSMS: 802
BEGIN IONS
TITLE=Cmpd 110, AutoMSn(500.2314), 13.6 min
RTINSECONDS=816.879
SCANS=MS: 801 MSMS: 802
PEPMASS=500.23140	40373
CHARGE=3+
312.17879	135	
348.65953	125	
359.11925	210	
372.18593	131	
389.17081	215	
428.68660	121	
435.57150	145	
441.21487	483	1+
470.70643	102	
472.21207	393	1+
476.70197	163	
519.16039	196	
521.21546	172	
532.19696	104	
538.24919	172	
549.24620	819	1+
555.26040	1950	1+
558.27115	256	
593.75457	206	
598.15513	117	
616.16677	111	
627.28432	130	
633.20760	134	
637.25127	124	
641.76158	229	
646.30074	108	
668.34374	767	1+
696.30833	1160	1+
711.26089	159	
729.25112	173	
746.27837	215	
782.39151	818	1+
856.34297	317	1+
942.41018	799	1+
1071.46416	459	1+
1243.51252	553	1+
1283.51746	937	1+
1300.53566	5804	1+
1399.60150	898	1+
END IONS

###FS:    #m/z: 529.76746 #charge   2
###MaxRes:#m/z:  0.00000 #charge-128
###MS: 801
###MSMS: 803
BEGIN IONS
TITLE=Cmpd 111, AutoMSn(529.7675), 13.6 min
RTINSECONDS=817.38
SCANS=MS: 801 MSMS: 803
PEPMASS=529.76746	14667
CHARGE=2+
340.16120	289	
360.22083	149	
361.11904	109	
437.69979	108	
464.21758	115	
585.33198	1380	1+
696.35997	125	
714.38390	352	1+
729.32136	106	
770.33518	134	
874.40272	571	1+
945.43391	486	1+
END IONS

###FS:    #m/z: 518.26653 #charge   2
###MaxRes:#m/z:  0.00000 #charge-128
###MS: 801
###MSMS: 804
BEGIN IONS
TITLE=Cmpd 112, AutoMSn(518.2665), 13.6 min
RTINSECONDS=817.881
SCANS=MS: 801 MSMS: 804
PEPMASS=518.26653	4825
CHARGE=2+
312.16871	105	
358.20471	315	
360.20638	132	
364.45007	184	
416.15507	126	
518.24891	326	1+
549.23195	199	
565.24041	161	
631.33108	124	
660.31328	216	1+
668.34587	116	
696.31770	193	
778.39653	376	1+
942.39942	116	
END IONS

###FS:    #m/z: 479.70669 #charge   2
###MaxRes:#m/z:  0.00000 #charge-128
###MS: 805
###MSMS: 806
BEGIN IONS
TITLE=Cmpd 113, AutoMSn(479.7067), 13.7 min
RTINSECONDS=820.917
SCANS=MS: 805 MSMS: 806
PEPMASS=479.70669	21773
CHARGE=2+
342.65515	192	
349.17841	1504	1+
386.13478	339	
486.23725	1031	1+
517.27287	112	
555.25502	303	1+
573.27561	1509	1+
582.23047	211	
592.21606	196	
684.29762	301	1+
702.31595	990	1+
940.40639	418	1+
958.40719	1865	1+
END IONS

###FS:    #m/z: 529.76911 #charge   2
###MaxRes:#m/z:  0.00000 #charge-128
###MS: 805
###MSMS: 807
BEGIN IONS
TITLE=Cmpd 114, AutoMSn(529.7691), 13.7 min
RTINSECONDS=821.418
SCANS=MS: 805 MSMS: 807
PEPMASS=529.76911	10251
CHARGE=2+
504.28020	113	
585.33132	943	1+
596.24330	112	
714.37697	176	
874.41964	377	1+
884.22769	261	
945.44021	216	
END IONS

###FS:    #m/z: 518.26502 #charge   2
###MaxRes:#m/z:  0.00000 #charge-128
###MS: 805
###MSMS: 808
BEGIN IONS
TITLE=Cmpd 115, AutoMSn(518.2650), 13.7 min
RTINSECONDS=821.918
SCANS=MS: 805 MSMS: 808
PEPMASS=518.26502	6045
CHARGE=2+
329.11456	100	
358.20890	285	1+
405.20362	173	
447.20105	353	
509.27058	122	
509.75612	165	
518.24062	388	
549.24524	193	
631.33340	102	
696.31723	172	
778.39118	333	1+
943.38937	113	
END IONS

###FS:    #m/z: 479.70680 #charge   2
###MaxRes:#m/z:  0.00000 #charge-128
###MS: 809
###MSMS: 810
BEGIN IONS
TITLE=Cmpd 116, AutoMSn(479.7068), 13.7 min
RTINSECONDS=824.948
SCANS=MS: 809 MSMS: 810
PEPMASS=479.70680	37070
CHARGE=2+
333.65575	111	
342.65664	330	1+
344.60319	118	
349.17998	1488	1+
358.14114	112	
386.13417	271	
449.69860	105	
468.22536	307	1+
473.18130	148	
475.49153	241	
485.20192	101	
486.23800	1964	1+
487.97436	144	
538.24284	112	
555.25710	377	1+
564.21000	294	1+
573.27242	2028	1+
582.23454	304	1+
610.24036	104	
667.27585	161	
684.29817	433	1+
702.31539	1659	1+
712.13454	275	
712.25268	308	
940.41473	603	1+
958.40353	3254	1+
END IONS

###FS:    #m/z: 546.26673 #charge   3
###MaxRes:#m/z:  0.00000 #charge-128
###MS: 809
###MSMS: 811
BEGIN IONS
TITLE=Cmpd 117, AutoMSn(546.2667), 13.8 min
RTINSECONDS=825.449
SCANS=MS: 809 MSMS: 811
PEPMASS=546.26673	20582
CHARGE=3+
392.24661	145	
420.24435	155	
427.66506	107	
427.74204	110	
475.16838	118	
489.24507	103	
498.67797	247	
506.12529	129	
525.50177	140	
533.32296	225	
534.94166	157	
535.25169	157	
540.25159	528	1+
540.60069	815	
540.92890	256	
546.26205	996	
546.62137	219	
546.93666	102	
587.28607	102	
606.23741	105	
631.32622	195	
646.40541	336	1+
651.27381	127	
652.79698	117	
696.30972	134	
702.35215	457	1+
712.13155	104	
831.39796	286	
928.44165	1171	1+
946.34318	328	1+
974.35608	500	1+
1092.51351	1568	1+
END IONS

###FS:    #m/z: 409.95419 #charge   2
###MaxRes:#m/z:  0.00000 #charge-128
###MS: 809
###MSMS: 812
BEGIN IONS
TITLE=Cmpd 118, AutoMSn(409.9542), 13.8 min
RTINSECONDS=825.951
SCANS=MS: 809 MSMS: 812
PEPMASS=409.95419	5415
CHARGE=2+
420.24911	243	
473.67882	138	
543.73368	115	
646.40095	103	
END IONS

###FS:    #m/z: 479.70733 #charge   2
###MaxRes:#m/z:  0.00000 #charge-128
###MS: 813
###MSMS: 814
BEGIN IONS
TITLE=Cmpd 119, AutoMSn(479.7073), 13.8 min
RTINSECONDS=828.974
SCANS=MS: 813 MSMS: 814
PEPMASS=479.70733	35063
CHARGE=2+
349.18263	1862	1+
351.65236	122	
426.20517	136	
468.23506	208	
473.17429	110	
486.23766	1487	1+
555.26915	168	
573.27449	1972	1+
582.24301	103	
592.20594	108	
684.29755	1086	1+
697.24219	124	
702.31618	1265	1+
712.14061	148	
802.30585	105	
940.40153	353	1+
958.40326	2625	1+
END IONS

###FS:    #m/z: 546.26734 #charge   3
###MaxRes:#m/z:  0.00000 #charge-128
###MS: 813
###MSMS: 815
BEGIN IONS
TITLE=Cmpd 120, AutoMSn(546.2673), 13.8 min
RTINSECONDS=829.475
SCANS=MS: 813 MSMS: 815
PEPMASS=546.26734	23422
CHARGE=3+
390.16741	156	
420.24158	100	
461.20344	105	
464.73078	733	1+
498.24233	103	
501.70850	109	
533.32869	195	
534.91974	131	
540.26297	864	1+
540.58841	436	1+
540.92043	563	
544.23913	107	
546.59947	325	
560.27722	154	
634.32451	118	
646.41450	388	1+
702.35214	240	1+
727.85218	113	
746.33370	104	
929.45214	348	1+
946.40270	287	1+
973.38034	538	1+
996.34732	357	1+
1091.51544	1780	1+
END IONS

###FS:    #m/z: 581.56772 #charge   3
###MaxRes:#m/z:  0.00000 #charge-128
###MS: 813
###MSMS: 816
BEGIN IONS
TITLE=Cmpd 121, AutoMSn(581.5677), 13.8 min
RTINSECONDS=829.976
SCANS=MS: 813 MSMS: 816
PEPMASS=581.56772	5949
CHARGE=3+
493.20951	384	
540.53982	195	
576.24416	159	
585.36671	150	
586.39456	409	
606.29226	283	
640.26017	254	1+
674.32753	128	
697.77235	182	
698.28667	147	
721.33400	130	
1495.56154	669	1+
END IONS

###FS:    #m/z: 651.61826 #charge   3
###MaxRes:#m/z:  0.00000 #charge-128
###MS: 817
###MSMS: 818
BEGIN IONS
TITLE=Cmpd 122, AutoMSn(651.6183), 13.9 min
RTINSECONDS=832.999
SCANS=MS: 817 MSMS: 818
PEPMASS=651.61826	40609
CHARGE=3+
343.15167	444	
368.19022	196	
376.16868	213	
386.20454	290	
422.67908	252	
474.17217	186	
490.25869	1185	1+
493.71462	308	
501.23051	307	
506.11469	182	
544.25292	239	
558.23579	443	
591.30847	1801	1+
602.25772	188	
619.20805	347	
634.21165	289	
661.25864	345	
747.29782	1497	1+
751.34248	1486	1+
758.27930	206	
767.44495	337	
776.28714	7206	1+
785.02412	221	
785.56376	1605	
818.33510	295	
838.37040	4150	1+
861.37389	2112	1+
871.36387	269	
873.34464	181	
889.37382	7818	1+
967.41510	1148	1+
1046.45745	2051	1+
1046.46960	212	
1064.46655	17483	1+
1075.37712	369	
1076.26089	171	
END IONS

###FS:    #m/z: 546.26592 #charge   3
###MaxRes:#m/z:  0.00000 #charge-128
###MS: 817
###MSMS: 819
BEGIN IONS
TITLE=Cmpd 123, AutoMSn(546.2659), 13.9 min
RTINSECONDS=833.5
SCANS=MS: 817 MSMS: 819
PEPMASS=546.26592	16394
CHARGE=3+
466.22079	100	
487.67721	270	
496.18940	134	
506.11488	124	
533.33227	189	
540.27309	320	1+
540.59547	264	
546.25627	688	
546.59280	112	
546.75176	186	
546.93159	147	
560.28654	109	
631.30599	118	
646.40499	127	
702.36327	157	
746.34101	107	
783.47546	121	
831.39161	186	
928.43812	508	1+
END IONS

###FS:    #m/z: 636.25357 #charge   2
###MaxRes:#m/z:  0.00000 #charge-128
###MS: 817
###MSMS: 820
BEGIN IONS
TITLE=Cmpd 124, AutoMSn(636.2536), 13.9 min
RTINSECONDS=834.001
SCANS=MS: 817 MSMS: 820
PEPMASS=636.25357	7506
CHARGE=2+
312.09361	171	
329.12367	502	1+
354.17063	100	
372.18888	167	
389.20921	361	1+
417.18024	110	
435.55912	143	
549.23383	295	
556.23230	288	
576.19434	125	
580.25544	109	
627.72961	157	
632.25834	119	
696.30911	392	1+
723.26650	112	
856.34634	519	1+
883.29474	101	
925.38189	104	
943.36866	863	1+
1014.40688	271	
1015.40940	188	
1111.46671	155	
1271.49027	1056	1+
END IONS

###FS:    #m/z: 651.28439 #charge   2
###MaxRes:#m/z:  0.00000 #charge-128
###MS: 821
###MSMS: 822
BEGIN IONS
TITLE=Cmpd 125, AutoMSn(651.2844), 14.0 min
RTINSECONDS=837.025
SCANS=MS: 821 MSMS: 822
PEPMASS=651.28439	82194
CHARGE=2+
376.17218	344	
386.19407	316	
419.69410	671	
438.11322	325	
490.25929	1377	1+
493.72549	409	
501.23506	395	
514.73209	409	
558.23493	501	
558.74224	543	
589.28186	382	
591.30905	2541	1+
619.19711	442	
647.24594	315	
661.25473	314	
747.29889	1904	1+
751.33959	2119	1+
758.26939	289	
767.43018	846	
776.28819	12425	1+
785.56790	585	
786.70377	499	
838.37170	4384	1+
861.37340	462	
861.38279	3202	1+
871.36922	460	
889.36750	11402	1+
889.37156	1869	1+
967.41489	1708	1+
1046.46091	2711	1+
1064.47000	29532	1+
1076.26819	424	
END IONS

###FS:    #m/z: 636.25279 #charge   2
###MaxRes:#m/z:  0.00000 #charge-128
###MS: 821
###MSMS: 823
BEGIN IONS
TITLE=Cmpd 126, AutoMSn(636.2528), 14.0 min
RTINSECONDS=837.526
SCANS=MS: 821 MSMS: 823
PEPMASS=636.25279	25132
CHARGE=2+
329.12747	1106	1+
335.18287	108	
371.18815	115	
389.21526	289	
399.14447	381	1+
412.15922	143	
416.16230	400	
468.13540	121	
548.22414	188	
549.23005	442	1+
558.17367	181	
562.21636	107	
576.19193	116	
619.23177	145	
627.25438	333	
679.26745	131	
696.31429	703	1+
705.09712	140	
705.24177	105	
723.25525	255	1+
752.31024	115	
839.29555	145	
856.35301	955	1+
883.27596	187	
943.37353	1653	1+
1014.41633	1031	1+
1111.45076	122	
1111.46953	1895	1+
1254.50469	780	1+
1271.50261	2589	1+
END IONS

###FS:    #m/z: 586.38971 #charge   1
###MaxRes:#m/z:  0.00000 #charge-128
###MS: 821
###MSMS: 824
BEGIN IONS
TITLE=Cmpd 127, AutoMSn(586.3897), 14.0 min
RTINSECONDS=838.027
SCANS=MS: 821 MSMS: 824
PEPMASS=586.38971	13881
CHARGE=1+
327.20096	111	
374.23671	607	1+
412.28155	137	
488.33081	141	
586.38714	737	1+
END IONS

###FS:    #m/z: 651.61819 #charge   3
###MaxRes:#m/z:  0.00000 #charge-128
###MS: 825
###MSMS: 826
BEGIN IONS
TITLE=Cmpd 128, AutoMSn(651.6182), 14.0 min
RTINSECONDS=841.053
SCANS=MS: 825 MSMS: 826
PEPMASS=651.61819	75266
CHARGE=3+
343.14070	446	
376.17039	459	
437.18187	306	
438.12819	283	
478.72036	280	
484.70901	266	
490.26214	992	
501.22507	341	
523.73269	1910	1+
558.23496	361	
589.27972	295	
591.30489	1729	1+
601.74193	267	
619.20290	494	1+
628.54154	236	
634.21284	494	
647.25924	398	
647.73487	389	
661.27804	377	
705.24400	251	
747.29666	1201	1+
751.33673	1994	1+
758.28794	372	
760.29231	224	
767.42669	555	
776.28628	8979	1+
785.56334	1121	
838.36589	4584	1+
861.38005	2147	1+
861.38423	276	
871.35979	433	
889.36995	1590	1+
889.37051	7705	1+
967.41569	1266	1+
986.43535	751	1+
1046.43898	371	
1047.45699	1827	1+
1048.45276	216	
1064.46844	24114	1+
END IONS

###FS:    #m/z: 636.25300 #charge   2
###MaxRes:#m/z:  0.00000 #charge-128
###MS: 825
###MSMS: 827
BEGIN IONS
TITLE=Cmpd 129, AutoMSn(636.2530), 14.0 min
RTINSECONDS=841.553
SCANS=MS: 825 MSMS: 827
PEPMASS=636.25300	50027
CHARGE=2+
329.12382	1741	1+
335.17884	228	
337.14406	232	1+
351.14137	141	
371.19685	646	1+
381.11652	152	
388.15782	200	
389.20543	377	
395.77485	192	
398.13961	677	1+
416.15715	494	1+
436.17468	132	
450.14203	143	
469.13477	151	
497.18637	238	
508.21212	136	
532.22512	120	
538.16888	117	
541.17823	142	
549.24649	1055	1+
555.18032	178	
558.20567	115	
576.18411	336	1+
619.23636	185	
696.30843	1150	1+
697.01239	252	
723.25671	641	1+
740.30034	192	
792.28490	130	
839.31298	138	
856.34322	1188	1+
883.28037	198	
943.36916	2346	1+
1011.33796	125	
1014.41536	1531	1+
1024.86295	196	
1026.41760	105	
1093.44950	391	1+
1111.46947	2664	1+
1253.48025	1782	1+
1271.50010	4994	1+
END IONS

###FS:    #m/z: 586.39108 #charge   1
###MaxRes:#m/z:  0.00000 #charge-128
###MS: 825
###MSMS: 828
BEGIN IONS
TITLE=Cmpd 130, AutoMSn(586.3911), 14.0 min
RTINSECONDS=842.054
SCANS=MS: 825 MSMS: 828
PEPMASS=586.39108	19028
CHARGE=1+
374.23390	852	1+
412.29325	154	
487.31979	401	
586.38885	1231	1+
END IONS

###FS:    #m/z: 586.39136 #charge   1
###MaxRes:#m/z:  0.00000 #charge-128
###MS: 829
###MSMS: 830
BEGIN IONS
TITLE=Cmpd 131, AutoMSn(586.3914), 14.1 min
RTINSECONDS=845.092
SCANS=MS: 829 MSMS: 830
PEPMASS=586.39136	16334
CHARGE=1+
327.20576	234	
374.24060	1030	1+
487.32257	169	
586.39317	933	1+
END IONS

###FS:    #m/z: 532.27041 #charge   2
###MaxRes:#m/z:  0.00000 #charge-128
###MS: 829
###MSMS: 832
BEGIN IONS
TITLE=Cmpd 132, AutoMSn(532.2704), 14.1 min
RTINSECONDS=846.094
SCANS=MS: 829 MSMS: 832
PEPMASS=532.27041	8551
CHARGE=2+
369.18532	178	
386.20545	783	1+
393.74902	168	
395.78188	100	
405.21603	234	
420.23643	104	
472.27496	101	
523.26357	211	
530.31201	106	
532.25012	181	
532.76059	107	
544.26288	143	
546.24387	966	1+
588.25798	107	
604.28712	106	
659.32914	890	1+
806.39553	1168	1+
END IONS

###FS:    #m/z: 688.28586 #charge   3
###MaxRes:#m/z:  0.00000 #charge-128
###MS: 833
###MSMS: 834
BEGIN IONS
TITLE=Cmpd 133, AutoMSn(688.2859), 14.2 min
RTINSECONDS=849.124
SCANS=MS: 833 MSMS: 834
PEPMASS=688.28586	10913
CHARGE=3+
616.90591	721	1+
617.26061	253	
617.56245	246	
624.74100	146	
925.37491	208	
END IONS

###FS:    #m/z: 498.58723 #charge   3
###MaxRes:#m/z:  0.00000 #charge-128
###MS: 833
###MSMS: 835
BEGIN IONS
TITLE=Cmpd 134, AutoMSn(498.5872), 14.2 min
RTINSECONDS=849.625
SCANS=MS: 833 MSMS: 835
PEPMASS=498.58723	8465
CHARGE=3+
353.18465	127	
417.24329	133	
429.73762	147	
477.23983	109	
492.91517	120	
494.27425	377	1+
501.71187	128	
545.31051	326	1+
555.25785	226	1+
558.29625	274	
558.78919	281	
572.20006	130	
651.26544	156	
674.35722	351	
703.85974	127	
728.35159	101	
745.38817	395	
968.52499	321	1+
986.54568	474	1+
1278.64228	2005	1+
1389.69573	366	1+
END IONS

###FS:    #m/z: 532.27157 #charge   2
###MaxRes:#m/z:  0.00000 #charge-128
###MS: 833
###MSMS: 836
BEGIN IONS
TITLE=Cmpd 135, AutoMSn(532.2716), 14.2 min
RTINSECONDS=850.126
SCANS=MS: 833 MSMS: 836
PEPMASS=532.27157	9766
CHARGE=2+
359.15786	132	
369.17156	165	
386.21557	317	
389.20105	136	
395.77372	178	
405.21123	132	
464.22004	116	
467.75081	153	
517.28111	524	1+
546.23884	740	1+
603.78530	145	
631.31586	180	
659.32702	554	
663.25663	107	
759.41893	148	
789.36366	134	
806.40494	699	1+
END IONS

###FS:    #m/z: 668.93646 #charge   3
###MaxRes:#m/z:  0.00000 #charge-128
###MS: 837
###MSMS: 838
BEGIN IONS
TITLE=Cmpd 136, AutoMSn(668.9365), 14.2 min
RTINSECONDS=853.144
SCANS=MS: 837 MSMS: 838
PEPMASS=668.93646	48989
CHARGE=3+
463.20294	417	
532.73879	509	
538.71588	514	
539.21645	563	
591.89754	534	
597.22914	623	
597.90092	20433	1+
598.23546	15848	1+
598.56903	8598	1+
631.58173	941	
631.74149	372	
632.25837	715	
663.26685	974	1+
663.61096	527	
669.27686	386	
711.77347	332	
716.26052	704	
760.30101	351	
819.30060	365	
847.82082	476	
848.32156	511	
907.35157	351	
920.31139	385	
920.33738	662	1+
1791.67793	8067	1+
END IONS

###FS:    #m/z: 498.58561 #charge   3
###MaxRes:#m/z:  0.00000 #charge-128
###MS: 837
###MSMS: 839
BEGIN IONS
TITLE=Cmpd 137, AutoMSn(498.5856), 14.2 min
RTINSECONDS=853.646
SCANS=MS: 837 MSMS: 839
PEPMASS=498.58561	20107
CHARGE=3+
417.24541	157	
421.17226	293	1+
477.22214	108	
496.59058	111	
505.20465	104	
526.26065	102	
528.27352	102	
533.94216	246	
545.30850	384	1+
549.26747	207	
549.77643	111	
558.29316	680	
558.79884	197	
642.26973	128	
645.29371	117	
669.33351	131	
674.35223	448	
695.33921	125	
695.84427	117	
745.38890	856	1+
858.47954	165	
968.50145	356	1+
986.53931	297	1+
1278.63611	2964	1+
END IONS

###FS:    #m/z: 425.17336 #charge   2
###MaxRes:#m/z:  0.00000 #charge-128
###MS: 837
###MSMS: 840
BEGIN IONS
TITLE=Cmpd 138, AutoMSn(425.1734), 14.2 min
RTINSECONDS=854.147
SCANS=MS: 837 MSMS: 840
PEPMASS=425.17336	17454
CHARGE=2+
353.66106	103	
375.18963	161	
383.23517	329	
400.20175	279	
425.16805	429	1+
546.30853	464	
561.26678	145	
END IONS

###FS:    #m/z: 669.27813 #charge   3
###MaxRes:#m/z:  0.00000 #charge-128
###MS: 841
###MSMS: 842
BEGIN IONS
TITLE=Cmpd 139, AutoMSn(669.2781), 14.3 min
RTINSECONDS=857.174
SCANS=MS: 841 MSMS: 842
PEPMASS=669.27813	88610
CHARGE=3+
463.20749	549	
538.71701	1186	
539.21918	556	
591.89602	487	
592.23142	499	
597.23535	689	
597.57042	641	
597.90043	30621	1+
598.23448	22925	1+
598.56890	14266	1+
631.57903	483	
631.92016	1409	
632.24888	750	
663.27279	544	
711.76441	601	
712.26085	603	
716.26454	731	
760.29801	476	
847.81652	939	
1791.67684	11383	1+
END IONS

###FS:    #m/z: 425.17284 #charge   1
###MaxRes:#m/z:  0.00000 #charge-128
###MS: 841
###MSMS: 843
BEGIN IONS
TITLE=Cmpd 140, AutoMSn(425.1728), 14.3 min
RTINSECONDS=857.675
SCANS=MS: 841 MSMS: 843
PEPMASS=425.17284	21061
CHARGE=1+
344.65849	125	
382.18891	100	
383.23948	356	
395.18127	118	
400.19877	692	1+
425.17392	108	
END IONS

###FS:    #m/z: 389.70085 #charge   2
###MaxRes:#m/z:  0.00000 #charge-128
###MS: 841
###MSMS: 844
BEGIN IONS
TITLE=Cmpd 141, AutoMSn(389.7008), 14.3 min
RTINSECONDS=858.176
SCANS=MS: 841 MSMS: 844
PEPMASS=389.70085	20250
CHARGE=2+
341.17853	213	
358.21020	834	1+
364.45578	521	
372.12352	446	1+
390.14909	113	
394.24616	105	
483.19648	123	
500.22947	258	
501.21165	643	1+
518.23745	1078	1+
END IONS

###FS:    #m/z: 669.27689 #charge   3
###MaxRes:#m/z:  0.00000 #charge-128
###MS: 845
###MSMS: 846
BEGIN IONS
TITLE=Cmpd 142, AutoMSn(669.2769), 14.4 min
RTINSECONDS=861.209
SCANS=MS: 845 MSMS: 846
PEPMASS=669.27689	70756
CHARGE=3+
463.20236	282	
538.71505	295	
539.20414	348	
592.23379	456	
592.56208	373	
597.56414	275	
597.90001	15529	1+
598.23574	11338	1+
598.56753	8542	1+
631.58477	851	1+
631.74026	236	
631.92985	291	
632.25389	403	
663.27174	418	
663.61960	263	
663.93685	248	
711.75981	252	
716.26191	466	
760.29476	295	
920.33197	626	1+
920.33850	353	
1694.62057	1239	1+
1791.68480	6467	1+
END IONS

###FS:    #m/z: 425.17525 #charge   2
###MaxRes:#m/z:  0.00000 #charge-128
###MS: 845
###MSMS: 847
BEGIN IONS
TITLE=Cmpd 143, AutoMSn(425.1752), 14.4 min
RTINSECONDS=861.711
SCANS=MS: 845 MSMS: 847
PEPMASS=425.17525	20140
CHARGE=2+
375.19726	103	
376.10249	113	
383.24049	336	1+
400.19460	223	
425.16638	110	
511.27082	111	
546.29406	160	
END IONS

###FS:    #m/z: 389.69924 #charge   2
###MaxRes:#m/z:  0.00000 #charge-128
###MS: 845
###MSMS: 848
BEGIN IONS
TITLE=Cmpd 144, AutoMSn(389.6992), 14.4 min
RTINSECONDS=862.212
SCANS=MS: 845 MSMS: 848
PEPMASS=389.69924	17294
CHARGE=2+
341.17985	337	
358.21106	628	
372.13780	241	
483.18681	263	1+
500.23607	176	
501.20934	610	1+
518.24049	834	1+
632.33016	101	
END IONS

###FS:    #m/z: 389.70085 #charge   2
###MaxRes:#m/z:  0.00000 #charge-128
###MS: 849
###MSMS: 850
BEGIN IONS
TITLE=Cmpd 145, AutoMSn(389.7009), 14.4 min
RTINSECONDS=865.242
SCANS=MS: 849 MSMS: 850
PEPMASS=389.70085	14282
CHARGE=2+
341.17952	189	
358.20812	788	1+
372.12779	422	1+
390.14316	205	
484.18730	137	
500.22634	122	
501.22139	328	
518.24159	545	1+
END IONS

###FS:    #m/z: 504.90324 #charge   3
###MaxRes:#m/z:  0.00000 #charge-128
###MS: 849
###MSMS: 851
BEGIN IONS
TITLE=Cmpd 146, AutoMSn(504.9032), 14.4 min
RTINSECONDS=865.743
SCANS=MS: 849 MSMS: 851
PEPMASS=504.90324	6891
CHARGE=3+
502.28509	285	
502.77505	188	
536.23969	113	
555.26582	482	1+
562.22890	102	
642.26005	254	
642.78168	128	
668.33925	214	1+
779.31597	721	1+
892.36777	242	1+
942.41677	132	
1299.53134	847	1+
END IONS

###FS:    #m/z: 466.90605 #charge   3
###MaxRes:#m/z:  0.00000 #charge-128
###MS: 849
###MSMS: 852
BEGIN IONS
TITLE=Cmpd 147, AutoMSn(466.9061), 14.4 min
RTINSECONDS=866.244
SCANS=MS: 849 MSMS: 852
PEPMASS=466.90605	10924
CHARGE=3+
498.18219	112	
END IONS

###FS:    #m/z: 555.78829 #charge   2
###MaxRes:#m/z:  0.00000 #charge-128
###MS: 853
###MSMS: 854
BEGIN IONS
TITLE=Cmpd 148, AutoMSn(555.7883), 14.5 min
RTINSECONDS=869.279
SCANS=MS: 853 MSMS: 854
PEPMASS=555.78829	4390
CHARGE=2+
386.21508	289	
474.19602	112	
517.28396	102	
674.30695	166	
800.35458	100	
END IONS

###FS:    #m/z: 663.27656 #charge   3
###MaxRes:#m/z:  0.00000 #charge-128
###MS: 853
###MSMS: 856
BEGIN IONS
TITLE=Cmpd 150, AutoMSn(663.2766), 14.5 min
RTINSECONDS=870.281
SCANS=MS: 853 MSMS: 856
PEPMASS=663.27656	3716
CHARGE=3+
464.69066	102	
END IONS

###FS:    #m/z: 555.78577 #charge   2
###MaxRes:#m/z:  0.00000 #charge-128
###MS: 857
###MSMS: 858
BEGIN IONS
TITLE=Cmpd 151, AutoMSn(555.7858), 14.6 min
RTINSECONDS=873.311
SCANS=MS: 857 MSMS: 858
PEPMASS=555.78577	12926
CHARGE=2+
357.27331	109	
440.19979	101	
590.29555	112	
695.42513	125	
END IONS

###FS:    #m/z: 685.29608 #charge   3
###MaxRes:#m/z:  0.00000 #charge-128
###MS: 857
###MSMS: 860
BEGIN IONS
TITLE=Cmpd 153, AutoMSn(685.2961), 14.6 min
RTINSECONDS=874.313
SCANS=MS: 857 MSMS: 860
PEPMASS=685.29608	8695
CHARGE=3+
335.16091	181	
369.63116	152	
415.21807	129	
429.21275	137	
463.21350	152	
535.21800	170	
564.79604	241	
597.88829	114	
598.57737	106	
626.36714	144	
738.26453	368	1+
747.29845	234	
896.32547	122	
898.29196	1345	1+
1043.47699	262	
1068.37562	168	
END IONS

###FS:    #m/z: 589.29831 #charge   2
###MaxRes:#m/z:  0.00000 #charge-128
###MS: 861
###MSMS: 862
BEGIN IONS
TITLE=Cmpd 154, AutoMSn(589.2983), 14.6 min
RTINSECONDS=877.331
SCANS=MS: 861 MSMS: 862
PEPMASS=589.29831	32987
CHARGE=2+
339.16556	161	
368.18871	102	
407.23464	187	
408.18854	137	
487.24351	240	
491.57721	152	
521.28686	283	1+
523.27263	181	
544.30318	164	
586.38845	185	
608.30467	1100	1+
615.34738	168	
617.33588	105	
679.34366	1131	1+
716.38773	252	
731.35333	100	
762.39212	136	
766.32663	109	
780.38807	996	1+
811.42967	116	
813.43704	1013	1+
859.42364	305	1+
877.44138	4346	1+
887.26656	121	
927.48106	120	
957.42855	460	1+
974.47509	582	1+
991.48207	1445	1+
993.49203	180	
1002.45083	158	
1003.45707	100	
1102.50006	111	
END IONS

###FS:    #m/z: 370.85895 #charge   3
###MaxRes:#m/z:  0.00000 #charge-128
###MS: 861
###MSMS: 863
BEGIN IONS
TITLE=Cmpd 155, AutoMSn(370.8589), 14.6 min
RTINSECONDS=877.832
SCANS=MS: 861 MSMS: 863
PEPMASS=370.85895	13324
CHARGE=3+
387.21777	103	
END IONS

###FS:    #m/z: 589.29911 #charge   2
###MaxRes:#m/z:  0.00000 #charge-128
###MS: 865
###MSMS: 866
BEGIN IONS
TITLE=Cmpd 157, AutoMSn(589.2991), 14.7 min
RTINSECONDS=881.359
SCANS=MS: 865 MSMS: 866
PEPMASS=589.29911	44997
CHARGE=2+
381.70504	102	
390.70574	107	
407.22155	226	
424.20879	103	
426.21118	100	
447.22852	195	
457.31588	108	
517.27215	193	
521.27788	320	
542.25718	155	
544.31234	214	
554.26322	131	
580.78030	119	
586.35340	123	
593.20740	120	
608.30688	815	1+
679.34528	1070	1+
681.33963	221	
703.34161	124	
716.38077	525	1+
762.36357	134	
780.39367	1156	1+
790.70127	220	
813.43787	1123	1+
859.43205	136	
877.44105	5547	1+
887.34806	500	
927.47832	139	
957.42810	596	1+
973.46731	977	1+
975.45982	137	
991.48423	2063	1+
1002.42997	138	
END IONS

###FS:    #m/z: 403.70311 #charge   2
###MaxRes:#m/z:  0.00000 #charge-128
###MS: 865
###MSMS: 867
BEGIN IONS
TITLE=Cmpd 158, AutoMSn(403.7031), 14.7 min
RTINSECONDS=881.86
SCANS=MS: 865 MSMS: 867
PEPMASS=403.70311	11962
CHARGE=2+
324.12885	171	
341.14376	382	
352.16012	184	
353.15966	351	
361.20022	312	
368.21089	112	
369.18695	572	1+
370.31309	160	
372.12936	167	
381.15806	503	1+
386.21128	1852	1+
395.19858	108	
407.71086	125	
421.18476	131	
438.20014	133	
440.20439	103	
442.21498	149	
452.19654	266	
454.21342	658	1+
472.23297	110	
489.26874	128	
511.19700	280	1+
525.23956	267	
528.25891	133	
529.22016	675	1+
546.24307	4044	1+
551.28210	217	
559.10109	264	1+
586.31803	431	
659.32507	832	1+
END IONS

###FS:    #m/z: 433.99341 #charge   2
###MaxRes:#m/z:  0.00000 #charge-128
###MS: 865
###MSMS: 868
BEGIN IONS
TITLE=Cmpd 159, AutoMSn(433.9934), 14.7 min
RTINSECONDS=882.361
SCANS=MS: 865 MSMS: 868
PEPMASS=433.99341	6153
CHARGE=2+
386.21623	146	
401.28666	675	1+
408.00303	120	
413.19481	103	
432.21319	107	
509.28237	121	
532.32650	319	
535.76074	113	
540.05358	363	
544.32730	107	
546.23359	311	
622.30168	131	
699.29977	108	
END IONS

###FS:    #m/z: 403.70282 #charge   2
###MaxRes:#m/z:  0.00000 #charge-128
###MS: 869
###MSMS: 870
BEGIN IONS
TITLE=Cmpd 160, AutoMSn(403.7028), 14.8 min
RTINSECONDS=885.385
SCANS=MS: 869 MSMS: 870
PEPMASS=403.70282	30403
CHARGE=2+
327.16916	110	
341.14657	216	
352.15615	537	1+
361.19433	166	
361.35444	153	
368.21131	260	
369.18940	1291	1+
372.13257	407	
381.15414	122	
386.21153	3406	1+
390.15234	118	
393.74931	603	
393.91465	169	
395.20316	104	
395.78141	148	
412.24292	105	
438.20218	161	
452.19769	436	1+
454.22164	440	1+
473.24227	136	
486.20720	311	1+
489.26663	119	
495.16390	180	
497.25448	108	
512.18095	266	
528.23508	295	
529.21949	1224	1+
546.24434	7020	1+
551.28023	258	
554.82383	128	
586.31571	217	
659.32735	1534	1+
END IONS

###FS:    #m/z: 589.29939 #charge   2
###MaxRes:#m/z:  0.00000 #charge-128
###MS: 869
###MSMS: 871
BEGIN IONS
TITLE=Cmpd 161, AutoMSn(589.2994), 14.8 min
RTINSECONDS=885.886
SCANS=MS: 869 MSMS: 871
PEPMASS=589.29939	34631
CHARGE=2+
358.16363	110	
400.18012	116	
407.23155	157	
430.20983	122	
440.22379	231	
446.23222	315	
450.21465	108	
479.22188	177	
496.25000	295	
521.27506	239	
544.30747	110	
608.30118	680	1+
615.34977	179	
679.34867	583	1+
716.37076	212	
780.38784	522	
813.43479	564	
859.42736	111	
877.44730	2533	1+
880.44005	212	
887.25441	112	
927.49421	323	1+
974.46165	328	1+
991.48451	258	1+
END IONS

###FS:    #m/z: 533.26477 #charge   2
###MaxRes:#m/z:  0.00000 #charge-128
###MS: 869
###MSMS: 872
BEGIN IONS
TITLE=Cmpd 162, AutoMSn(533.2648), 14.8 min
RTINSECONDS=886.387
SCANS=MS: 869 MSMS: 872
PEPMASS=533.26477	7757
CHARGE=2+
346.20778	170	
408.13812	192	
459.28526	298	
494.22151	102	
517.27528	105	
519.18087	108	
521.24723	119	
573.19415	101	
574.31839	385	1+
703.36246	288	
712.14806	240	
720.31787	102	
866.42019	1585	1+
977.45788	242	1+
END IONS

###FS:    #m/z: 403.20951 #charge   2
###MaxRes:#m/z:  0.00000 #charge-128
###MS: 873
###MSMS: 874
BEGIN IONS
TITLE=Cmpd 163, AutoMSn(403.2095), 14.8 min
RTINSECONDS=889.418
SCANS=MS: 873 MSMS: 874
PEPMASS=403.20951	46954
CHARGE=2+
352.16182	560	1+
354.12110	140	
368.19489	314	
369.18579	2059	1+
372.13152	374	
376.60323	308	
378.56950	268	
386.21324	4180	1+
421.17996	361	
438.20722	148	
452.19138	298	
454.20868	537	1+
469.19093	281	
486.21893	239	
495.17112	145	
511.20809	600	1+
528.23222	339	
529.21714	1408	1+
546.24392	8928	1+
659.32668	1872	1+
END IONS

###FS:    #m/z: 533.26538 #charge   2
###MaxRes:#m/z:  0.00000 #charge-128
###MS: 873
###MSMS: 875
BEGIN IONS
TITLE=Cmpd 164, AutoMSn(533.2654), 14.8 min
RTINSECONDS=889.919
SCANS=MS: 873 MSMS: 875
PEPMASS=533.26538	14983
CHARGE=2+
346.20618	203	
408.14246	255	
411.18815	128	
435.21772	141	
440.67464	104	
459.28894	272	1+
489.23480	104	
574.31650	682	1+
703.36364	514	1+
720.34344	133	
866.41767	1728	1+
977.45357	212	
END IONS

###FS:    #m/z: 795.32514 #charge   3
###MaxRes:#m/z:  0.00000 #charge-128
###MS: 873
###MSMS: 876
BEGIN IONS
TITLE=Cmpd 165, AutoMSn(795.3251), 14.8 min
RTINSECONDS=890.421
SCANS=MS: 873 MSMS: 876
PEPMASS=795.32514	4127
CHARGE=3+
506.21166	216	
574.26492	173	
718.31986	556	1+
881.37192	207	
END IONS

###FS:    #m/z: 533.26429 #charge   2
###MaxRes:#m/z:  0.00000 #charge-128
###MS: 877
###MSMS: 878
BEGIN IONS
TITLE=Cmpd 166, AutoMSn(533.2643), 14.9 min
RTINSECONDS=893.457
SCANS=MS: 877 MSMS: 878
PEPMASS=533.26429	18386
CHARGE=2+
346.20594	403	1+
385.67176	130	
408.14107	342	1+
459.29287	363	
519.17593	310	1+
572.18261	132	
574.31395	550	1+
592.25124	134	
632.25514	138	
703.36404	393	1+
866.42425	1731	1+
977.46842	298	1+
END IONS

###FS:    #m/z: 460.89968 #charge   1
###MaxRes:#m/z:  0.00000 #charge-128
###MS: 877
###MSMS: 880
BEGIN IONS
TITLE=Cmpd 168, AutoMSn(460.8997), 14.9 min
RTINSECONDS=894.46
SCANS=MS: 877 MSMS: 880
PEPMASS=460.89968	5670
CHARGE=1+
367.70520	154	
410.72609	135	
418.57255	110	
423.21082	214	
439.22989	109	
460.89355	149	
END IONS

###FS:    #m/z: 615.78875 #charge   2
###MaxRes:#m/z:  0.00000 #charge-128
###MS: 881
###MSMS: 882
BEGIN IONS
TITLE=Cmpd 169, AutoMSn(615.7888), 15.0 min
RTINSECONDS=897.49
SCANS=MS: 881 MSMS: 882
PEPMASS=615.78875	9185
CHARGE=2+
339.19228	100	
386.22021	307	
514.26099	103	
615.79516	143	
616.30904	187	
618.37040	100	
674.29841	202	
805.34498	263	
892.37276	409	1+
894.37813	235	
963.40257	657	1+
965.39780	238	
END IONS

###FS:    #m/z: 573.39450 #charge   1
###MaxRes:#m/z:  0.00000 #charge-128
###MS: 881
###MSMS: 883
BEGIN IONS
TITLE=Cmpd 170, AutoMSn(573.3945), 15.0 min
RTINSECONDS=897.992
SCANS=MS: 881 MSMS: 883
PEPMASS=573.39450	6043
CHARGE=1+
373.28832	115	
393.90816	102	
END IONS

###FS:    #m/z: 461.57189 #charge   3
###MaxRes:#m/z:  0.00000 #charge-128
###MS: 881
###MSMS: 884
BEGIN IONS
TITLE=Cmpd 171, AutoMSn(461.5719), 15.0 min
RTINSECONDS=898.493
SCANS=MS: 881 MSMS: 884
PEPMASS=461.57189	5744
CHARGE=3+
359.20264	128	
365.66837	110	
405.16586	105	
410.73616	151	
448.24244	103	
454.18632	105	
487.74232	201	
518.25093	267	
537.21455	292	
552.27626	116	
569.79606	394	
570.28345	108	
633.35466	167	
637.30922	124	
656.29126	123	
694.32688	344	
734.39462	155	
746.41513	155	
845.42934	103	
863.44299	154	
END IONS

###FS:    #m/z: 615.79085 #charge   2
###MaxRes:#m/z:  0.00000 #charge-128
###MS: 885
###MSMS: 886
BEGIN IONS
TITLE=Cmpd 172, AutoMSn(615.7909), 15.0 min
RTINSECONDS=901.518
SCANS=MS: 885 MSMS: 886
PEPMASS=615.79085	8493
CHARGE=2+
339.20139	102	
496.26803	103	
580.27578	118	
615.78500	114	
617.30508	138	
674.30300	402	
805.32580	155	
892.37507	455	1+
963.41320	280	
966.41259	101	
1062.46984	137	
END IONS

###FS:    #m/z: 573.39447 #charge   1
###MaxRes:#m/z:  0.00000 #charge-128
###MS: 885
###MSMS: 887
BEGIN IONS
TITLE=Cmpd 173, AutoMSn(573.3945), 15.0 min
RTINSECONDS=902.019
SCANS=MS: 885 MSMS: 887
PEPMASS=573.39447	5904
CHARGE=1+
373.27842	149	
END IONS

###FS:    #m/z: 600.96142 #charge   3
###MaxRes:#m/z:  0.00000 #charge-128
###MS: 885
###MSMS: 888
BEGIN IONS
TITLE=Cmpd 174, AutoMSn(600.9614), 15.0 min
RTINSECONDS=902.52
SCANS=MS: 885 MSMS: 888
PEPMASS=600.96142	4713
CHARGE=3+
386.20816	119	
449.65552	123	
458.20671	105	
534.92636	110	
541.60105	163	
565.94970	202	
566.29579	101	
602.82468	178	
603.34338	102	
632.32545	123	
738.25704	127	
828.35319	112	
898.29083	130	
END IONS

###FS:    #m/z: 893.37005 #charge   3
###MaxRes:#m/z:  0.00000 #charge-128
###MS: 889
###MSMS: 890
BEGIN IONS
TITLE=Cmpd 175, AutoMSn(893.3700), 15.1 min
RTINSECONDS=905.548
SCANS=MS: 889 MSMS: 890
PEPMASS=893.37005	34002
CHARGE=3+
327.12611	756	1+
345.13974	1005	1+
444.17576	1018	1+
458.23175	235	
462.19021	1066	1+
472.17945	560	1+
474.69795	165	
476.17908	224	
480.19236	345	
490.19489	2299	1+
508.20198	901	1+
535.70310	263	
559.21367	319	
577.22641	746	1+
583.73178	181	
591.23053	246	1+
595.23947	244	
633.28640	183	
646.26787	1177	1+
646.77526	853	
667.79812	193	
673.25746	287	1+
691.26375	396	1+
695.80058	261	
696.30287	168	
701.32084	629	1+
709.28788	151	
744.30761	265	
796.35723	160	
820.29516	205	
846.35756	383	1+
851.30033	172	
852.35150	643	1+
852.69066	561	
853.02325	356	
858.36560	1148	1+
858.69127	1162	1+
859.03377	667	
861.34419	446	1+
907.30031	205	
948.37400	473	1+
1035.41685	1438	1+
1045.12742	166	
1070.37141	225	
1145.48478	980	1+
1163.46645	1731	1+
1274.51608	880	1+
1282.52909	503	1+
1291.52472	275	
1538.68022	358	1+
1863.77648	498	1+
2065.87212	1294	1+
END IONS

###FS:    #m/z: 502.52433 #charge   3
###MaxRes:#m/z:  0.00000 #charge-128
###MS: 889
###MSMS: 891
BEGIN IONS
TITLE=Cmpd 176, AutoMSn(502.5243), 15.1 min
RTINSECONDS=906.049
SCANS=MS: 889 MSMS: 891
PEPMASS=502.52433	5930
CHARGE=3+
384.18772	143	
402.16569	106	
501.69808	108	
520.21649	147	
547.66060	123	
593.23071	101	
651.79234	109	
687.24967	123	
802.27223	248	
939.34762	262	1+
END IONS

###FS:    #m/z: 670.53173 #charge   1
###MaxRes:#m/z:  0.00000 #charge-128
###MS: 889
###MSMS: 892
BEGIN IONS
TITLE=Cmpd 177, AutoMSn(670.5317), 15.1 min
RTINSECONDS=906.55
SCANS=MS: 889 MSMS: 892
PEPMASS=670.53173	5915
CHARGE=1+
327.12638	344	
345.13634	546	1+
355.14305	151	
363.65410	176	
411.11953	189	
413.14758	270	1+
414.22417	175	
417.16287	281	1+
427.15161	308	1+
431.17581	310	
444.18318	165	
445.16708	908	1+
446.67266	189	
452.26478	192	
458.23770	214	
459.13063	236	1+
462.18918	518	1+
472.18266	594	1+
474.69320	188	
490.19083	724	1+
508.20550	502	1+
529.15555	145	
535.69599	358	
545.19540	180	
549.22931	167	
556.21768	161	
556.70836	155	
559.20128	155	
560.20167	265	1+
563.19036	355	1+
564.71539	185	
573.25232	352	
577.23362	337	
582.23115	455	1+
583.73458	261	
595.23941	236	
637.25604	252	
667.29824	220	
END IONS

###FS:    #m/z: 893.37095 #charge   3
###MaxRes:#m/z:  0.00000 #charge-128
###MS: 893
###MSMS: 894
BEGIN IONS
TITLE=Cmpd 178, AutoMSn(893.3709), 15.2 min
RTINSECONDS=909.588
SCANS=MS: 893 MSMS: 894
PEPMASS=893.37095	136292
CHARGE=3+
327.12935	2069	1+
345.14022	1627	
444.18419	515	
445.16861	998	1+
458.23652	354	
462.19343	3220	1+
465.33494	393	
472.17731	1510	1+
476.15623	430	1+
480.20474	654	1+
490.19082	5196	1+
508.20196	2023	1+
517.70156	973	1+
549.22514	453	1+
559.21374	343	
560.20684	533	1+
564.71142	288	1+
573.25063	615	
574.23132	960	1+
577.22186	2186	1+
595.23759	1227	1+
629.24218	436	1+
637.26629	1322	1+
641.26494	710	1+
673.25050	430	1+
679.94416	329	
691.26352	858	1+
701.31062	681	1+
705.79888	350	
706.28699	317	
709.27329	405	
733.26207	334	
741.27998	448	1+
743.64901	414	
743.97496	592	
744.31562	542	
758.30267	329	1+
767.42752	579	
769.83055	715	1+
771.32132	342	
775.32645	638	1+
777.32955	1247	1+
777.67212	446	
820.28290	406	
840.67485	560	1+
841.01293	382	
841.34189	570	1+
846.35713	406	
846.69453	1188	1+
847.02547	1237	1+
847.34165	642	1+
851.29654	335	
852.35696	1104	
852.69503	2438	1+
853.02544	3323	1+
853.35965	1446	1+
856.03325	538	
858.36249	7316	1+
858.69376	8216	1+
859.02541	5921	1+
861.34297	1755	1+
907.32504	1101	1+
924.87160	325	1+
930.38003	346	1+
948.37822	2559	1+
982.36134	420	1+
1035.40712	4737	1+
1052.37046	1658	1+
1070.38922	518	1+
1146.44948	1597	1+
1148.44193	317	
1163.46334	6417	1+
1183.46001	1656	1+
1255.50772	654	1+
1264.51230	1364	1+
1274.52327	2627	1+
1282.53188	2647	1+
1291.53561	6667	1+
1294.47327	484	
1374.57208	646	1+
1390.60029	2237	1+
1503.68606	1041	1+
1590.71917	1359	1+
1864.79765	1643	1+
1978.81939	2239	1+
2047.85700	857	1+
2065.85767	4429	1+
2228.92079	1438	1+
2330.93245	1109	1+
END IONS

###FS:    #m/z: 670.28199 #charge   2
###MaxRes:#m/z:  0.00000 #charge-128
###MS: 893
###MSMS: 895
BEGIN IONS
TITLE=Cmpd 179, AutoMSn(670.2820), 15.2 min
RTINSECONDS=910.089
SCANS=MS: 893 MSMS: 895
PEPMASS=670.28199	22636
CHARGE=2+
327.11987	359	
345.13852	610	1+
356.18930	215	
361.11698	240	1+
363.65842	254	
397.15781	280	1+
428.24659	179	
430.17696	518	1+
443.19915	639	1+
445.18113	699	1+
458.21257	227	
462.19525	873	1+
466.17414	293	1+
472.19362	194	
473.17291	331	1+
474.68548	235	
476.15328	377	
490.19117	1520	1+
508.19979	728	1+
509.68808	440	1+
517.69114	345	
531.22074	319	1+
535.69907	324	
536.20326	181	
544.20070	637	1+
556.24007	326	1+
560.21219	436	1+
563.18713	692	1+
569.23539	239	1+
573.25184	572	
577.22104	518	1+
582.23934	856	1+
595.23314	519	1+
631.25244	381	
637.26929	428	
646.27480	477	
646.77096	827	1+
670.35312	233	1+
673.25047	265	
683.30731	194	
691.26891	648	1+
701.31741	868	1+
709.27250	479	1+
727.30038	383	1+
733.25411	180	
778.29397	338	1+
796.36058	327	
820.28110	226	
822.29933	281	
834.27732	218	
851.29856	182	
861.34223	708	1+
869.30390	409	1+
907.33474	382	1+
931.34596	304	1+
948.38216	686	1+
983.32758	182	
1035.38807	1914	1+
1047.09683	196	
1052.37785	1329	1+
1146.46000	970	1+
1163.46170	623	1+
1164.45485	644	1+
1256.50183	887	1+
1274.50523	1673	1+
END IONS

###FS:    #m/z: 644.02493 #charge   2
###MaxRes:#m/z:  0.00000 #charge-128
###MS: 893
###MSMS: 896
BEGIN IONS
TITLE=Cmpd 180, AutoMSn(644.0249), 15.2 min
RTINSECONDS=910.59
SCANS=MS: 893 MSMS: 896
PEPMASS=644.02493	18824
CHARGE=2+
469.31134	120	
643.41405	2551	1+
END IONS

###FS:    #m/z: 893.37011 #charge   3
###MaxRes:#m/z:  0.00000 #charge-128
###MS: 897
###MSMS: 898
BEGIN IONS
TITLE=Cmpd 181, AutoMSn(893.3701), 15.2 min
RTINSECONDS=913.617
SCANS=MS: 897 MSMS: 898
PEPMASS=893.37011	152080
CHARGE=3+
327.12868	1802	1+
345.14014	1900	1+
362.12907	300	1+
444.18437	632	
445.17045	1573	1+
458.22568	372	
462.19377	2354	1+
472.18011	1739	1+
476.15177	295	
480.20248	507	
490.19187	4415	1+
508.20575	2101	1+
517.70794	854	1+
549.21846	345	1+
559.21023	681	1+
570.23165	296	1+
577.21976	2350	1+
595.23933	1322	1+
637.26407	460	
641.27859	745	1+
671.28177	297	1+
673.25183	573	1+
686.79954	251	
688.28280	713	1+
691.26594	864	1+
701.31601	1140	1+
705.79249	385	
709.27253	793	1+
743.64804	276	
743.98284	393	
757.33726	276	1+
770.32771	762	1+
771.99814	288	
775.34444	293	1+
777.32965	696	1+
777.66353	692	
777.99522	390	
804.31709	606	1+
805.00731	237	1+
820.28437	276	
821.31816	436	1+
834.31103	442	1+
840.38758	222	1+
840.68386	518	1+
841.01421	339	
844.34808	298	
846.35916	367	
846.67810	1418	1+
847.02122	1360	1+
847.34197	1052	1+
851.29424	416	
852.35210	1504	
852.68922	2400	1+
853.02404	2544	1+
853.36936	2168	1+
854.86333	247	
858.36148	7096	1+
858.69722	4935	
859.02984	4863	1+
861.34165	1517	1+
861.35475	423	1+
869.30994	326	
905.33973	228	1+
907.32633	547	1+
917.38782	329	1+
948.38032	1667	1+
948.38200	1186	1+
982.38678	241	1+
1017.38026	518	1+
1035.41215	5465	1+
1047.11345	520	
1052.36421	242	
1070.39096	1196	1+
1145.47119	2455	1+
1146.43131	912	1+
1163.46520	6028	1+
1183.46825	1486	1+
1256.48896	628	1+
1264.52793	1343	1+
1274.51763	2464	1+
1282.54136	2534	1+
1291.53006	366	
1291.53722	5466	1+
1292.53826	314	
1390.59732	2472	1+
1503.68767	886	1+
1590.71325	1148	1+
1625.69565	775	1+
1718.38375	1139	1+
1847.74069	670	1+
1864.77892	1867	1+
1978.84348	2284	1+
2047.82834	1343	1+
2065.87443	5059	1+
2228.93036	1372	1+
2329.92911	1227	1+
END IONS

###FS:    #m/z: 670.53202 #charge   3
###MaxRes:#m/z:  0.00000 #charge-128
###MS: 897
###MSMS: 899
BEGIN IONS
TITLE=Cmpd 182, AutoMSn(670.5320), 15.2 min
RTINSECONDS=914.118
SCANS=MS: 897 MSMS: 899
PEPMASS=670.53202	23077
CHARGE=3+
327.12531	589	
355.14041	384	
368.11809	184	
429.17917	287	1+
431.17387	558	1+
435.15768	272	
444.18707	320	
445.17088	661	1+
462.19581	963	1+
472.17309	716	1+
474.67106	264	
476.16180	406	
490.19239	1055	1+
508.19788	634	1+
510.19329	310	
522.13359	188	
535.69680	293	
536.19957	238	
544.19283	520	1+
556.21578	448	1+
559.21502	457	1+
562.19697	353	1+
573.24582	846	1+
577.21941	552	1+
582.74588	287	
583.24374	372	1+
595.24623	284	1+
597.89870	198	
629.26069	212	
631.25953	283	
637.26867	475	
646.26861	615	
646.77438	585	1+
673.24879	246	1+
690.26753	295	1+
691.25598	432	1+
701.31791	453	1+
709.27778	336	
726.30457	588	1+
778.31006	275	1+
778.31057	181	
851.30145	180	
858.32702	247	1+
861.34628	742	1+
892.33911	385	1+
930.34031	227	1+
948.37777	511	1+
972.29470	293	1+
974.70830	297	
1018.37246	228	
1034.36463	866	1+
1035.40281	462	
1036.43457	201	
1052.37859	876	1+
1146.46066	695	1+
1163.46055	188	
1274.51565	1007	1+
1390.60408	1531	1+
1503.67927	555	1+
1590.71860	587	1+
END IONS

###FS:    #m/z: 644.27576 #charge   3
###MaxRes:#m/z:  0.00000 #charge-128
###MS: 897
###MSMS: 900
BEGIN IONS
TITLE=Cmpd 183, AutoMSn(644.2758), 15.2 min
RTINSECONDS=914.619
SCANS=MS: 897 MSMS: 900
PEPMASS=644.27576	20371
CHARGE=3+
643.41015	1960	1+
END IONS

###FS:    #m/z: 602.80349 #charge   2
###MaxRes:#m/z:  0.00000 #charge-128
###MS: 901
###MSMS: 902
BEGIN IONS
TITLE=Cmpd 184, AutoMSn(602.8035), 15.3 min
RTINSECONDS=917.644
SCANS=MS: 901 MSMS: 902
PEPMASS=602.80349	9130
CHARGE=2+
376.12240	116	
386.21577	154	
389.69963	105	
413.68621	101	
548.28621	180	
635.31279	283	
706.36016	359	1+
777.41289	140	
807.40793	369	1+
818.37876	109	
904.45062	2053	1+
1018.48729	100	
1018.50523	508	1+
1020.48413	170	
1128.54788	123	
END IONS

###FS:    #m/z: 956.07747 #charge   3
###MaxRes:#m/z:  0.00000 #charge-128
###MS: 901
###MSMS: 903
BEGIN IONS
TITLE=Cmpd 185, AutoMSn(956.0775), 15.3 min
RTINSECONDS=918.146
SCANS=MS: 901 MSMS: 903
PEPMASS=956.07747	8209
CHARGE=3+
490.18846	186	
577.21227	192	
956.05627	112	
956.43473	323	
956.73468	256	
END IONS

###FS:    #m/z: 644.02418 #charge   2
###MaxRes:#m/z:  0.00000 #charge-128
###MS: 901
###MSMS: 904
BEGIN IONS
TITLE=Cmpd 186, AutoMSn(644.0242), 15.3 min
RTINSECONDS=918.647
SCANS=MS: 901 MSMS: 904
PEPMASS=644.02418	14692
CHARGE=2+
643.40785	1053	1+
END IONS

###FS:    #m/z: 602.80295 #charge   2
###MaxRes:#m/z:  0.00000 #charge-128
###MS: 905
###MSMS: 906
BEGIN IONS
TITLE=Cmpd 187, AutoMSn(602.8029), 15.4 min
RTINSECONDS=921.673
SCANS=MS: 905 MSMS: 906
PEPMASS=602.80295	20795
CHARGE=2+
386.22420	129	
395.20006	139	
447.15863	104	
493.73333	114	
500.74480	260	1+
509.75219	389	
510.25660	372	
548.27787	254	
594.28485	120	
605.30053	100	
618.29272	195	
635.31569	974	1+
644.24844	300	1+
668.82499	101	
706.34514	915	1+
807.40522	543	1+
904.45357	3382	1+
1001.48413	404	1+
1018.49699	242	
1019.49819	113	
END IONS

###FS:    #m/z: 554.27752 #charge   2
###MaxRes:#m/z:  0.00000 #charge-128
###MS: 905
###MSMS: 907
BEGIN IONS
TITLE=Cmpd 188, AutoMSn(554.2775), 15.4 min
RTINSECONDS=922.174
SCANS=MS: 905 MSMS: 907
PEPMASS=554.27752	8775
CHARGE=2+
374.21475	243	
487.30628	201	
616.34125	574	1+
745.37981	528	1+
908.44002	1570	1+
1020.48108	114	
END IONS

###FS:    #m/z: 448.21878 #charge   2
###MaxRes:#m/z:  0.00000 #charge-128
###MS: 905
###MSMS: 908
BEGIN IONS
TITLE=Cmpd 189, AutoMSn(448.2188), 15.4 min
RTINSECONDS=922.675
SCANS=MS: 905 MSMS: 908
PEPMASS=448.21878	7753
CHARGE=2+
401.18567	128	
424.22144	281	
440.20913	107	
486.73881	117	
495.24430	119	
521.23611	138	
586.32050	790	1+
875.41565	363	1+
END IONS

###FS:    #m/z: 602.80304 #charge   2
###MaxRes:#m/z:  0.00000 #charge-128
###MS: 909
###MSMS: 910
BEGIN IONS
TITLE=Cmpd 190, AutoMSn(602.8030), 15.4 min
RTINSECONDS=925.695
SCANS=MS: 909 MSMS: 910
PEPMASS=602.80304	21184
CHARGE=2+
366.17318	109	
377.13256	107	
379.16160	137	
434.23810	210	
500.75321	225	
501.24621	353	
509.75049	218	
510.26184	281	
541.60083	114	
548.28898	274	
607.28049	230	
635.31166	582	1+
645.26052	160	
706.35577	649	1+
742.29808	101	
807.41688	112	
808.39721	299	1+
904.45491	3438	1+
1018.49225	315	
1019.49785	263	
1128.52080	137	
END IONS

###FS:    #m/z: 554.27471 #charge   2
###MaxRes:#m/z:  0.00000 #charge-128
###MS: 909
###MSMS: 911
BEGIN IONS
TITLE=Cmpd 191, AutoMSn(554.2747), 15.4 min
RTINSECONDS=926.196
SCANS=MS: 909 MSMS: 911
PEPMASS=554.27471	9905
CHARGE=2+
335.15173	142	
374.21643	235	
422.17042	135	
464.19664	161	
487.28025	144	
510.25466	169	
616.33904	259	
622.26772	240	
630.50367	120	
693.30613	123	
745.38006	759	1+
750.31645	458	
752.30610	179	
861.37994	294	
908.44733	929	1+
918.41444	509	
1019.46637	160	
END IONS

###FS:    #m/z: 410.71463 #charge   2
###MaxRes:#m/z:  0.00000 #charge-128
###MS: 909
###MSMS: 912
BEGIN IONS
TITLE=Cmpd 192, AutoMSn(410.7146), 15.4 min
RTINSECONDS=926.697
SCANS=MS: 909 MSMS: 912
PEPMASS=410.71463	7352
CHARGE=2+
389.24097	157	
440.16229	112	
446.25762	246	
559.33638	527	1+
719.37811	326	
END IONS

###FS:    #m/z: 556.25467 #charge   2
###MaxRes:#m/z:  0.00000 #charge-128
###MS: 913
###MSMS: 914
BEGIN IONS
TITLE=Cmpd 193, AutoMSn(556.2547), 15.5 min
RTINSECONDS=929.725
SCANS=MS: 913 MSMS: 914
PEPMASS=556.25467	10775
CHARGE=2+
374.21264	149	
464.20424	106	
487.29646	251	
509.74226	130	
511.26715	122	
565.23551	114	
616.33282	201	
621.24665	108	
622.25648	656	1+
693.29612	289	
745.38537	465	1+
750.32201	1323	1+
819.34152	103	
861.38658	571	1+
908.44871	959	1+
918.41589	851	
990.44033	401	1+
1030.07779	112	
END IONS

###FS:    #m/z: 596.95799 #charge   3
###MaxRes:#m/z:  0.00000 #charge-128
###MS: 913
###MSMS: 915
BEGIN IONS
TITLE=Cmpd 194, AutoMSn(596.9580), 15.5 min
RTINSECONDS=930.225
SCANS=MS: 913 MSMS: 915
PEPMASS=596.95799	9828
CHARGE=3+
401.18178	130	
594.29200	110	
597.28467	255	
597.61620	125	
602.78988	107	
772.87918	134	
END IONS

###FS:    #m/z: 410.71684 #charge   2
###MaxRes:#m/z:  0.00000 #charge-128
###MS: 913
###MSMS: 916
BEGIN IONS
TITLE=Cmpd 195, AutoMSn(410.7168), 15.5 min
RTINSECONDS=930.726
SCANS=MS: 913 MSMS: 916
PEPMASS=410.71684	8987
CHARGE=2+
331.14319	131	
444.23107	100	
446.26085	498	
559.33548	393	1+
719.38178	211	
END IONS

###FS:    #m/z: 556.25307 #charge   2
###MaxRes:#m/z:  0.00000 #charge-128
###MS: 917
###MSMS: 918
BEGIN IONS
TITLE=Cmpd 196, AutoMSn(556.2531), 15.6 min
RTINSECONDS=933.766
SCANS=MS: 917 MSMS: 918
PEPMASS=556.25307	18624
CHARGE=2+
318.10911	125	
336.15022	140	
364.61493	103	
450.20016	100	
458.70565	205	
464.19552	267	1+
487.30062	130	
487.72151	126	
502.19615	145	
510.72187	105	
511.22874	126	
533.31488	104	
553.30883	239	1+
556.28988	123	
565.23593	115	
616.34179	153	
622.26065	694	1+
646.43544	178	
693.28982	726	1+
745.35015	121	
750.31910	2248	1+
804.35568	146	
861.38227	937	1+
890.40992	103	
894.30914	104	
908.44795	435	1+
990.44739	644	1+
END IONS

###FS:    #m/z: 631.29640 #charge   2
###MaxRes:#m/z:  0.00000 #charge-128
###MS: 917
###MSMS: 919
BEGIN IONS
TITLE=Cmpd 197, AutoMSn(631.2964), 15.6 min
RTINSECONDS=934.267
SCANS=MS: 917 MSMS: 919
PEPMASS=631.29640	9222
CHARGE=2+
331.19057	109	
359.10824	108	
377.12119	105	
397.15633	141	
428.12455	138	
428.19438	113	
446.17323	103	
459.28863	253	
490.23329	155	
574.31470	146	
634.28393	203	
661.37826	116	
774.44272	115	
820.34957	379	1+
931.39656	101	
949.37370	103	
END IONS

###FS:    #m/z: 596.95417 #charge   3
###MaxRes:#m/z:  0.00000 #charge-128
###MS: 917
###MSMS: 920
BEGIN IONS
TITLE=Cmpd 198, AutoMSn(596.9542), 15.6 min
RTINSECONDS=934.768
SCANS=MS: 917 MSMS: 920
PEPMASS=596.95417	8671
CHARGE=3+
492.71848	125	
509.75201	145	
596.95614	118	
597.28894	227	
597.62746	114	
902.42916	104	
END IONS

###FS:    #m/z: 523.28589 #charge   2
###MaxRes:#m/z:  0.00000 #charge-128
###MS: 921
###MSMS: 922
BEGIN IONS
TITLE=Cmpd 199, AutoMSn(523.2859), 15.6 min
RTINSECONDS=937.802
SCANS=MS: 921 MSMS: 922
PEPMASS=523.28589	21524
CHARGE=2+
339.16954	154	
370.70164	887	1+
376.19400	314	
378.70182	152	
404.21277	260	1+
405.71507	119	
409.22798	111	
442.25054	112	
487.24788	133	
489.27575	927	1+
572.32167	108	
590.32504	3119	1+
643.35564	358	
661.36003	2829	1+
669.90999	252	
671.35326	189	
741.40192	204	
756.39585	156	
758.41154	8128	1+
768.58445	171	
827.43505	1185	1+
845.44652	2616	1+
932.47785	669	1+
934.47516	214	
942.60159	141	
943.47600	125	
END IONS

###FS:    #m/z: 556.25318 #charge   2
###MaxRes:#m/z:  0.00000 #charge-128
###MS: 921
###MSMS: 923
BEGIN IONS
TITLE=Cmpd 200, AutoMSn(556.2532), 15.6 min
RTINSECONDS=938.303
SCANS=MS: 921 MSMS: 923
PEPMASS=556.25318	18664
CHARGE=2+
335.14000	117	
430.20253	128	
439.70798	203	
443.21600	109	
447.17246	137	
458.69872	343	
464.18862	193	
465.69024	103	
487.22846	137	
495.72663	213	
502.20349	108	
516.18700	134	
533.32353	152	
536.24767	119	
556.29103	111	
559.59582	101	
565.23646	205	
617.33154	123	
622.25543	591	1+
630.50019	301	
632.35168	132	
693.29204	326	
745.37740	163	
750.31133	1860	1+
758.39815	134	
805.32493	128	
861.38641	513	1+
910.44400	103	
991.44174	538	1+
END IONS

###FS:    #m/z: 550.26139 #charge   3
###MaxRes:#m/z:  0.00000 #charge-128
###MS: 921
###MSMS: 924
BEGIN IONS
TITLE=Cmpd 201, AutoMSn(550.2614), 15.6 min
RTINSECONDS=938.803
SCANS=MS: 921 MSMS: 924
PEPMASS=550.26139	10269
CHARGE=3+
398.19971	295	1+
420.24348	100	
423.73232	111	
426.19572	416	
427.75087	110	
464.21273	183	
485.57972	120	
489.25499	100	
500.24154	100	
510.23621	110	
527.24160	489	
533.32350	167	
534.87230	224	
539.92502	333	1+
540.27179	312	1+
545.92484	130	
546.27785	130	
546.59130	136	
552.77185	107	
554.27034	368	1+
554.76582	169	
571.31841	1581	1+
590.30899	158	
631.33146	320	1+
672.37172	279	
695.31285	102	
890.45011	108	
908.42844	234	1+
918.41136	200	
990.42594	291	1+
END IONS

###FS:    #m/z: 523.28670 #charge   2
###MaxRes:#m/z:  0.00000 #charge-128
###MS: 925
###MSMS: 926
BEGIN IONS
TITLE=Cmpd 202, AutoMSn(523.2867), 15.7 min
RTINSECONDS=941.837
SCANS=MS: 925 MSMS: 926
PEPMASS=523.28670	101799
CHARGE=2+
359.16604	318	
369.69355	199	
376.19255	2274	1+
378.70517	660	
389.72676	284	
452.25404	251	
457.73820	457	
489.27771	3210	1+
557.28352	231	
572.31694	252	
590.32390	10342	1+
643.34930	782	1+
659.34816	476	
661.36128	9480	1+
669.91973	1054	1+
671.34468	482	
740.39957	3262	1+
756.39845	552	
758.41526	30013	1+
767.43822	203	
809.41874	854	1+
827.43758	5696	1+
843.41060	215	
845.44609	9665	1+
914.46825	404	
932.47732	4098	1+
942.45720	212	
END IONS

###FS:    #m/z: 517.26140 #charge   2
###MaxRes:#m/z:  0.00000 #charge-128
###MS: 925
###MSMS: 927
BEGIN IONS
TITLE=Cmpd 203, AutoMSn(517.2614), 15.7 min
RTINSECONDS=942.337
SCANS=MS: 925 MSMS: 927
PEPMASS=517.26140	19391
CHARGE=2+
391.19173	115	
395.78062	132	
423.23365	145	
457.26203	179	
489.27003	107	
516.26747	380	1+
520.24548	237	
525.30044	108	
527.29129	109	
577.25763	2556	1+
590.33508	103	
688.28836	515	1+
697.02147	317	
706.29838	2920	1+
758.40393	178	
758.40852	242	1+
802.35333	142	
819.37962	4200	1+
828.88384	367	
830.11680	221	
830.18435	375	
END IONS

###FS:    #m/z: 540.59318 #charge   3
###MaxRes:#m/z:  0.00000 #charge-128
###MS: 925
###MSMS: 928
BEGIN IONS
TITLE=Cmpd 204, AutoMSn(540.5932), 15.7 min
RTINSECONDS=942.839
SCANS=MS: 925 MSMS: 928
PEPMASS=540.59318	15862
CHARGE=3+
376.18051	179	
392.24440	147	
433.73145	241	
439.22365	287	
442.73315	219	
489.26646	182	
507.77554	267	
508.27418	172	
522.77693	215	1+
533.31920	473	1+
535.74898	134	
536.20985	309	1+
537.76778	296	1+
539.27785	429	1+
540.59709	1370	1+
540.93569	590	
541.26157	1559	1+
542.78139	312	
544.22969	267	
545.29250	214	
560.27319	189	
565.78856	145	
577.25596	156	
590.32462	259	
606.21379	168	
631.31400	162	
634.31565	257	
646.41248	662	1+
661.35432	209	
728.32179	161	
756.39634	169	
756.39963	265	1+
758.41343	907	1+
797.43970	278	1+
798.41140	135	
800.38379	132	
837.28990	347	1+
863.37083	232	1+
946.35428	869	1+
974.35854	1062	1+
END IONS

###FS:    #m/z: 523.28663 #charge   2
###MaxRes:#m/z:  0.00000 #charge-128
###MS: 929
###MSMS: 930
BEGIN IONS
TITLE=Cmpd 205, AutoMSn(523.2866), 15.8 min
RTINSECONDS=945.88
SCANS=MS: 929 MSMS: 930
PEPMASS=523.28663	167339
CHARGE=2+
339.16515	434	
357.18062	783	1+
359.16903	560	
365.21823	346	
376.19065	3341	1+
413.21303	285	
462.74590	287	
472.24104	352	
489.27613	5539	1+
497.26541	386	
539.27654	313	
572.30510	808	1+
588.31597	395	
590.32315	16121	1+
643.34863	1304	1+
661.36101	13589	1+
669.92013	293	
671.33923	437	
740.40387	5208	1+
749.50655	467	
756.40021	716	
756.40445	1396	1+
758.41437	41285	1+
809.42601	1331	1+
827.43889	7960	1+
828.44646	289	
845.44604	16691	1+
914.46405	816	1+
932.47564	6565	1+
942.45738	336	
END IONS

###FS:    #m/z: 517.26228 #charge   2
###MaxRes:#m/z:  0.00000 #charge-128
###MS: 929
###MSMS: 931
BEGIN IONS
TITLE=Cmpd 206, AutoMSn(517.2623), 15.8 min
RTINSECONDS=946.381
SCANS=MS: 929 MSMS: 931
PEPMASS=517.26228	21472
CHARGE=2+
369.18588	107	
377.19530	112	
379.71779	287	
391.19409	215	
401.19871	125	
457.72212	150	
489.27219	228	
515.77431	148	
516.29296	177	
555.25259	101	
577.26060	2633	1+
590.31484	219	
661.35809	119	
688.27956	463	1+
697.02091	364	
706.29852	3023	1+
719.20277	207	
758.40661	171	
802.31466	156	
817.35493	101	
819.38171	3633	1+
828.88528	485	
932.46168	161	
END IONS

###FS:    #m/z: 540.59580 #charge   3
###MaxRes:#m/z:  0.00000 #charge-128
###MS: 929
###MSMS: 932
BEGIN IONS
TITLE=Cmpd 207, AutoMSn(540.5958), 15.8 min
RTINSECONDS=946.882
SCANS=MS: 929 MSMS: 932
PEPMASS=540.59580	14386
CHARGE=3+
376.18948	257	
392.74045	169	
423.22164	139	
426.71089	123	
433.73708	218	
442.73724	227	
473.68228	218	
488.68421	164	
489.25736	209	
520.25646	140	
520.75012	147	
526.24048	127	
527.25257	246	1+
533.31993	260	
536.26379	137	
536.76139	123	
538.29637	166	
538.76764	266	1+
540.59129	853	1+
540.93253	794	1+
541.26351	792	1+
542.78199	683	1+
544.21709	149	
544.72507	221	
577.25673	172	
590.31867	219	
646.40721	200	
651.27310	193	
661.34417	214	
675.34576	231	1+
756.39559	231	
757.40000	313	1+
758.38837	152	
837.30669	313	1+
974.36629	255	1+
END IONS

###FS:    #m/z: 652.81736 #charge   2
###MaxRes:#m/z:  0.00000 #charge-128
###MS: 933
###MSMS: 934
BEGIN IONS
TITLE=Cmpd 208, AutoMSn(652.8174), 15.8 min
RTINSECONDS=949.909
SCANS=MS: 933 MSMS: 934
PEPMASS=652.81736	16504
CHARGE=2+
342.12679	107	
370.12983	102	
387.16324	193	
455.74016	213	
464.23960	109	
470.24704	162	
527.26876	201	
532.78041	127	
533.26703	137	
541.77250	107	
544.30610	100	
563.29615	102	
569.79270	185	
571.29788	108	
600.29831	119	
607.31096	102	
615.35146	216	
699.36765	149	
716.39198	293	
795.42992	341	1+
796.42973	464	1+
813.44452	3631	1+
823.03115	133	
910.47077	217	
927.48700	805	1+
937.62264	116	
938.46162	120	
END IONS

###FS:    #m/z: 773.65445 #charge   3
###MaxRes:#m/z:  0.00000 #charge-128
###MS: 933
###MSMS: 935
BEGIN IONS
TITLE=Cmpd 209, AutoMSn(773.6544), 15.8 min
RTINSECONDS=950.41
SCANS=MS: 933 MSMS: 935
PEPMASS=773.65445	13293
CHARGE=3+
361.14946	144	
389.15760	125	
476.17968	584	1+
488.24771	639	1+
495.64191	254	
515.89282	112	
525.21560	100	
561.26282	125	
571.24239	165	
589.26785	260	
648.27264	410	
700.29266	160	
707.62848	109	
763.30935	702	1+
773.63808	156	
773.96196	139	
774.33331	161	
834.34310	383	1+
865.84293	214	
866.34006	274	
921.37374	598	1+
1059.92442	117	
END IONS

###FS:    #m/z: 517.26147 #charge   2
###MaxRes:#m/z:  0.00000 #charge-128
###MS: 933
###MSMS: 936
BEGIN IONS
TITLE=Cmpd 210, AutoMSn(517.2615), 15.8 min
RTINSECONDS=950.911
SCANS=MS: 933 MSMS: 936
PEPMASS=517.26147	19814
CHARGE=2+
359.14803	115	
379.71307	181	
391.18776	147	
509.24134	123	
515.75934	235	
525.28447	210	
577.26081	1741	1+
590.32745	178	
661.36981	294	
685.33150	106	
688.27949	165	
697.03392	128	
706.29909	1512	1+
747.30937	116	
756.39058	113	
758.41758	230	
819.38220	2516	1+
828.88441	402	
932.46962	161	
END IONS

###FS:    #m/z: 773.65482 #charge   3
###MaxRes:#m/z:  0.00000 #charge-128
###MS: 937
###MSMS: 938
BEGIN IONS
TITLE=Cmpd 211, AutoMSn(773.6548), 15.9 min
RTINSECONDS=953.934
SCANS=MS: 937 MSMS: 938
PEPMASS=773.65482	20561
CHARGE=3+
361.15795	199	
363.14920	126	
389.13786	138	
461.69395	102	
476.18605	310	
488.23473	664	1+
561.26041	381	1+
589.25883	431	1+
648.28039	524	1+
706.94625	164	
763.30227	465	
773.32183	399	1+
773.65317	122	
773.97390	122	
834.32974	310	
865.84624	438	1+
921.35743	402	1+
2118.80131	446	1+
END IONS

###FS:    #m/z: 652.81750 #charge   2
###MaxRes:#m/z:  0.00000 #charge-128
###MS: 937
###MSMS: 939
BEGIN IONS
TITLE=Cmpd 212, AutoMSn(652.8175), 15.9 min
RTINSECONDS=954.435
SCANS=MS: 937 MSMS: 939
PEPMASS=652.81750	16820
CHARGE=2+
370.13044	159	
387.15782	202	
398.23872	121	
407.22642	509	
441.25049	103	
532.77032	381	
569.80872	166	
570.30834	121	
607.30433	171	
615.34496	170	
667.33169	220	1+
716.38256	160	
796.41643	311	1+
813.44411	1848	1+
823.04173	449	
910.47167	192	
927.48309	929	1+
938.47121	141	
END IONS

###FS:    #m/z: 627.80937 #charge   2
###MaxRes:#m/z:  0.00000 #charge-128
###MS: 937
###MSMS: 940
BEGIN IONS
TITLE=Cmpd 213, AutoMSn(627.8094), 15.9 min
RTINSECONDS=954.936
SCANS=MS: 937 MSMS: 940
PEPMASS=627.80937	14544
CHARGE=2+
354.13505	116	
361.15170	176	
363.15575	126	
372.14955	222	
376.18345	168	
400.15369	114	
402.22912	100	
418.16928	106	
463.22256	719	1+
558.23195	200	
562.29807	1107	1+
570.26382	132	
576.23816	157	
594.24560	112	
615.32853	101	
661.36051	543	
732.40340	382	
819.42700	501	1+
876.45305	643	1+
963.46989	471	1+
1050.52899	160	
1051.51349	111	
END IONS

###FS:    #m/z: 773.65637 #charge   3
###MaxRes:#m/z:  0.00000 #charge-128
###MS: 941
###MSMS: 942
BEGIN IONS
TITLE=Cmpd 214, AutoMSn(773.6564), 16.0 min
RTINSECONDS=957.959
SCANS=MS: 941 MSMS: 942
PEPMASS=773.65637	17348
CHARGE=3+
361.14236	171	
389.14358	100	
476.18449	191	
488.24442	339	
525.22915	103	
571.24882	166	
589.26256	474	1+
648.28018	228	
650.26562	105	
707.29140	128	
763.30827	219	
774.31406	157	
834.33142	201	
836.34514	121	
865.85137	257	
866.34708	135	
921.37998	321	1+
1050.89486	136	
1060.42106	118	
1061.63742	169	
END IONS

###FS:    #m/z: 553.27982 #charge   3
###MaxRes:#m/z:  0.00000 #charge-128
###MS: 941
###MSMS: 943
BEGIN IONS
TITLE=Cmpd 215, AutoMSn(553.2798), 16.0 min
RTINSECONDS=958.46
SCANS=MS: 941 MSMS: 943
PEPMASS=553.27982	12770
CHARGE=3+
313.11410	229	
329.15496	139	
334.21365	273	
369.19284	176	
386.21218	1282	1+
398.20979	263	
403.18464	180	
409.22835	203	
418.24599	571	1+
425.20824	141	
426.22153	726	1+
442.22996	119	
444.21407	121	
446.68624	179	
497.25085	134	
498.25153	338	1+
509.22786	137	
510.23073	372	1+
514.26900	894	1+
527.24391	1095	1+
533.78766	177	
534.87065	316	
554.29780	169	
556.26459	161	
571.31751	2344	1+
661.34795	251	
672.36185	1008	1+
674.30713	2473	1+
681.00210	212	
695.41523	549	1+
722.34072	121	
722.85586	278	
758.41228	1699	1+
766.46477	1043	1+
768.65976	149	
805.34492	444	1+
845.44127	738	1+
853.48304	1226	1+
863.19041	176	
892.37060	586	1+
896.44460	201	
907.45710	247	1+
932.47607	331	1+
963.40272	234	
983.51708	277	1+
984.52068	315	1+
1101.54303	430	1+
END IONS

###FS:    #m/z: 627.80853 #charge   2
###MaxRes:#m/z:  0.00000 #charge-128
###MS: 941
###MSMS: 944
BEGIN IONS
TITLE=Cmpd 216, AutoMSn(627.8085), 16.0 min
RTINSECONDS=958.962
SCANS=MS: 941 MSMS: 944
PEPMASS=627.80853	12272
CHARGE=2+
376.18614	100	
408.17552	101	
433.22197	100	
463.21973	492	
489.22661	139	
505.24886	143	
562.30180	685	1+
566.26227	102	
570.25204	148	
618.77926	102	
630.41489	111	
661.35691	164	
669.90806	104	
732.39928	311	1+
819.43086	330	
876.44501	422	1+
963.51514	107	
1051.51703	143	
END IONS

###FS:    #m/z: 552.62531 #charge   3
###MaxRes:#m/z:  0.00000 #charge-128
###MS: 945
###MSMS: 946
BEGIN IONS
TITLE=Cmpd 217, AutoMSn(552.6253), 16.0 min
RTINSECONDS=961.983
SCANS=MS: 945 MSMS: 946
PEPMASS=552.62531	12917
CHARGE=3+
327.16650	529	1+
334.21370	276	
348.21165	195	
379.71459	673	
386.21208	1534	1+
398.20168	394	
409.23270	129	
423.21804	179	
426.19977	242	
453.28604	174	
475.20023	323	1+
483.29896	153	
489.26835	239	
499.29264	317	1+
509.23196	330	1+
514.27353	772	1+
527.24605	645	1+
534.89419	148	
540.27304	247	
540.76867	183	
543.74723	475	1+
545.26440	320	1+
551.30546	553	1+
554.27248	434	1+
554.77395	162	
561.26780	152	
571.31654	1843	1+
590.32841	208	
602.29415	237	
602.76420	244	
638.27925	144	
672.36794	673	1+
674.30578	2205	1+
681.00946	172	
681.32277	180	
681.79655	177	
695.43092	461	1+
756.39976	165	
758.41401	1975	1+
765.44653	231	1+
766.45618	665	1+
805.34536	668	1+
835.47112	302	1+
835.47471	170	
845.44811	1677	1+
853.49028	977	1+
863.19303	152	
892.36843	879	1+
928.47968	639	1+
932.47340	902	1+
963.42209	422	1+
984.52305	360	1+
1065.52942	375	1+
1102.59239	1223	1+
1443.69394	919	1+
END IONS

###FS:    #m/z: 551.79623 #charge   2
###MaxRes:#m/z:  0.00000 #charge-128
###MS: 945
###MSMS: 947
BEGIN IONS
TITLE=Cmpd 218, AutoMSn(551.7962), 16.0 min
RTINSECONDS=962.484
SCANS=MS: 945 MSMS: 947
PEPMASS=551.79623	9437
CHARGE=2+
369.20387	271	1+
376.18347	199	
379.70722	325	
386.20977	812	
398.20330	232	
414.21583	182	
423.22623	182	
426.18315	275	1+
453.29555	214	
464.74499	346	
471.29704	201	
474.27340	211	
481.27276	259	
492.20871	198	
496.25038	360	1+
499.29108	350	
514.27189	433	
527.24371	496	1+
533.94375	205	
544.75851	249	
545.26820	202	
571.32033	1616	1+
590.31871	590	1+
602.76876	236	
621.35935	149	
661.35484	312	1+
667.42526	276	
672.35258	368	1+
674.30062	1462	1+
695.40140	284	1+
722.34436	230	
722.85304	156	
758.41789	1273	1+
766.44643	703	1+
805.34032	464	1+
835.48107	292	1+
845.44583	1630	1+
853.47030	210	
863.18589	295	
892.36006	728	1+
911.45180	140	
932.47260	1007	1+
END IONS

###FS:    #m/z: 793.82983 #charge   2
###MaxRes:#m/z:  0.00000 #charge-128
###MS: 945
###MSMS: 948
BEGIN IONS
TITLE=Cmpd 219, AutoMSn(793.8298), 16.0 min
RTINSECONDS=962.985
SCANS=MS: 945 MSMS: 948
PEPMASS=793.82983	8111
CHARGE=2+
402.17079	148	
430.16943	122	
448.20084	105	
476.18890	284	
719.29358	128	
719.78741	216	
756.31688	338	1+
793.80038	150	
794.31870	236	
943.38701	199	
1095.45357	106	
1111.45160	297	
1112.46062	156	
END IONS

###FS:    #m/z: 691.30392 #charge   3
###MaxRes:#m/z:  0.00000 #charge-128
###MS: 949
###MSMS: 950
BEGIN IONS
TITLE=Cmpd 220, AutoMSn(691.3039), 16.1 min
RTINSECONDS=966.005
SCANS=MS: 949 MSMS: 950
PEPMASS=691.30392	25772
CHARGE=3+
308.18018	203	
361.15319	431	1+
389.14131	400	1+
472.16401	143	
476.17871	434	1+
490.18356	210	
571.24297	155	
589.25835	138	
599.76244	145	
602.76800	177	
638.28462	125	
640.52267	147	
641.02230	135	
641.23596	134	
665.78742	119	
681.30888	252	
681.80371	122	
687.31700	146	
688.41275	159	
688.82593	147	
689.31107	117	
690.80298	180	
691.31723	127	
724.30444	556	1+
724.64693	540	
724.95978	157	
762.00459	205	
800.69778	142	
853.68996	1117	1+
854.01912	1170	1+
854.36454	637	
1088.49596	1588	1+
1647.72983	482	1+
END IONS

###FS:    #m/z: 793.83099 #charge   2
###MaxRes:#m/z:  0.00000 #charge-128
###MS: 949
###MSMS: 951
BEGIN IONS
TITLE=Cmpd 221, AutoMSn(793.8310), 16.1 min
RTINSECONDS=966.506
SCANS=MS: 949 MSMS: 951
PEPMASS=793.83099	14013
CHARGE=2+
402.17756	122	
483.49442	116	
488.26010	123	
549.24881	140	
654.74273	136	
661.30136	107	
705.09129	152	
741.33892	115	
756.31738	381	
756.83147	283	
794.33958	276	
794.82336	148	
1111.45039	196	
1112.46439	262	
1271.50876	101	
END IONS

###FS:    #m/z: 551.49248 #charge   3
###MaxRes:#m/z:  0.00000 #charge-128
###MS: 949
###MSMS: 952
BEGIN IONS
TITLE=Cmpd 222, AutoMSn(551.4925), 16.1 min
RTINSECONDS=967.007
SCANS=MS: 949 MSMS: 952
PEPMASS=551.49248	13672
CHARGE=3+
308.17327	323	
368.19136	219	1+
370.71373	164	
379.71284	323	
386.21101	526	
389.14142	151	
398.20572	253	1+
433.86638	170	
471.28848	170	
476.19093	146	
483.28224	177	
497.25284	139	
506.22030	148	
514.26654	411	1+
524.18162	241	1+
527.24996	376	1+
534.87198	161	
536.23288	240	
544.75809	1148	1+
571.31675	885	1+
590.32536	183	
594.28301	158	
597.25205	177	
625.23688	138	
638.29282	149	
661.35374	205	
672.36291	274	
674.31094	708	1+
681.27779	388	1+
695.42101	307	1+
699.29078	219	1+
724.32053	134	
758.41139	1626	1+
766.45945	332	1+
805.33651	340	1+
845.44505	1225	1+
853.47911	384	1+
854.50723	313	1+
892.37068	411	1+
896.42828	150	
896.46004	263	1+
911.42205	143	
911.44295	264	1+
928.47605	875	1+
932.47439	839	1+
963.42994	221	
1089.49489	973	1+
1142.64106	144	
1203.53569	1066	1+
1443.67789	422	1+
END IONS

###FS:    #m/z: 690.80387 #charge   2
###MaxRes:#m/z:  0.00000 #charge-128
###MS: 953
###MSMS: 954
BEGIN IONS
TITLE=Cmpd 223, AutoMSn(690.8039), 16.2 min
RTINSECONDS=970.033
SCANS=MS: 953 MSMS: 954
PEPMASS=690.80387	27929
CHARGE=2+
361.15340	185	
389.14804	280	
463.15497	527	
476.18585	174	
544.22316	150	
544.75829	639	
545.25952	498	1+
571.24538	159	
615.33970	235	1+
640.77260	190	
641.27086	160	
681.31797	220	
681.80270	248	
687.30539	229	
690.80682	191	
694.36490	144	
699.79476	161	
724.32667	210	
724.64487	423	
745.32838	219	
762.32355	215	
774.34685	217	
800.68830	221	
848.00813	169	
848.70696	158	
853.69304	1225	1+
854.02398	773	1+
854.37474	482	
904.39366	164	
END IONS

###FS:    #m/z: 570.32632 #charge   3
###MaxRes:#m/z:  0.00000 #charge-128
###MS: 953
###MSMS: 955
BEGIN IONS
TITLE=Cmpd 224, AutoMSn(570.3263), 16.2 min
RTINSECONDS=970.534
SCANS=MS: 953 MSMS: 955
PEPMASS=570.32632	14995
CHARGE=3+
570.32160	149	
604.96295	114	
END IONS

###FS:    #m/z: 553.04460 #charge   3
###MaxRes:#m/z:  0.00000 #charge-128
###MS: 953
###MSMS: 956
BEGIN IONS
TITLE=Cmpd 225, AutoMSn(553.0446), 16.2 min
RTINSECONDS=971.035
SCANS=MS: 953 MSMS: 956
PEPMASS=553.04460	12368
CHARGE=3+
313.11974	169	
327.16127	141	
339.11806	161	
380.20324	202	
386.20891	395	1+
414.21757	261	
445.76120	140	
448.20473	189	
458.18111	361	1+
464.24900	425	1+
473.19138	163	
476.18428	205	
488.21349	136	
503.24645	174	
514.26976	446	1+
527.24835	332	
533.77925	162	
536.23417	331	1+
542.78365	153	
551.79294	418	
552.30732	255	
553.29854	474	1+
555.29489	232	
570.81147	230	
571.31488	773	1+
589.26546	261	1+
593.26505	254	1+
635.75573	155	
637.78371	428	
638.28570	342	
643.26347	301	1+
661.34256	273	
672.34288	167	
674.31064	561	1+
686.29453	192	
699.28135	276	1+
722.34635	294	1+
758.41730	1312	1+
831.41815	454	1+
845.44675	1301	1+
853.47608	407	1+
853.47943	167	
910.44628	291	1+
928.47400	1429	1+
932.48233	352	1+
1088.50454	1657	1+
1203.53418	1709	1+
1213.49319	522	1+
1361.61103	682	1+
END IONS

###FS:    #m/z: 542.90505 #charge   3
###MaxRes:#m/z:  0.00000 #charge-128
###MS: 957
###MSMS: 958
BEGIN IONS
TITLE=Cmpd 226, AutoMSn(542.9051), 16.2 min
RTINSECONDS=974.066
SCANS=MS: 957 MSMS: 958
PEPMASS=542.90505	54645
CHARGE=3+
335.13349	1244	
341.15954	496	
347.19788	2108	
347.53469	885	
369.19787	3477	1+
400.18283	413	
420.22977	402	
431.18228	511	1+
448.21705	897	1+
468.26536	1359	1+
480.20344	859	
484.77417	872	1+
501.21114	445	1+
502.61746	608	1+
502.95617	738	
503.27832	374	
504.89305	650	1+
505.22869	389	
508.21923	593	
515.74167	720	1+
515.99439	1816	
516.24589	1664	
516.49598	1296	
525.28427	3664	1+
531.55203	1430	1+
531.88286	1080	
537.22770	1233	1+
537.57607	370	
537.89198	426	
539.58132	951	1+
539.92137	597	1+
545.25964	649	1+
547.16128	478	
570.81906	2359	1+
571.31541	960	
627.35848	544	
644.26674	1001	1+
646.78249	2490	1+
661.34703	878	1+
666.28354	812	1+
666.78901	453	
685.32047	2266	1+
774.43357	414	
799.36391	1584	1+
808.24500	1056	1+
959.39160	375	
960.40460	1074	1+
970.55438	866	1+
993.39513	429	1+
1016.41569	11376	1+
1022.38016	814	
1039.57769	2207	1+
1063.41998	1087	1+
1161.45978	2142	1+
1179.48059	15893	1+
1189.45069	375	
1293.53792	2154	1+
1349.58704	21443	1+
1512.66766	787	1+
1522.63758	2653	1+
END IONS

###FS:    #m/z: 570.32720 #charge   1
###MaxRes:#m/z:  0.00000 #charge-128
###MS: 957
###MSMS: 959
BEGIN IONS
TITLE=Cmpd 227, AutoMSn(570.3272), 16.2 min
RTINSECONDS=974.567
SCANS=MS: 957 MSMS: 959
PEPMASS=570.32720	22240
CHARGE=1+
311.13215	112	
351.18299	101	
361.21033	107	
423.25837	573	1+
457.22188	108	
546.19556	102	
555.31007	124	
568.28141	122	
570.32840	398	1+
END IONS

###FS:    #m/z: 690.80367 #charge   2
###MaxRes:#m/z:  0.00000 #charge-128
###MS: 957
###MSMS: 960
BEGIN IONS
TITLE=Cmpd 228, AutoMSn(690.8037), 16.3 min
RTINSECONDS=975.068
SCANS=MS: 957 MSMS: 960
PEPMASS=690.80367	18848
CHARGE=2+
308.17327	113	
361.15973	161	
464.24016	114	
476.17657	255	
524.18375	132	
544.75142	326	
545.25460	464	
550.20316	119	
589.28055	119	
592.30298	279	
640.77003	124	
644.36646	342	
681.29199	157	
681.81813	175	
689.35780	134	
724.31428	122	
800.69071	127	
824.36129	104	
853.69243	380	1+
854.03347	246	
854.35410	205	
END IONS

###FS:    #m/z: 542.90414 #charge   3
###MaxRes:#m/z:  0.00000 #charge-128
###MS: 961
###MSMS: 962
BEGIN IONS
TITLE=Cmpd 229, AutoMSn(542.9041), 16.3 min
RTINSECONDS=978.097
SCANS=MS: 961 MSMS: 962
PEPMASS=542.90414	92734
CHARGE=3+
335.13858	1923	1+
343.16086	846	1+
347.19782	1369	
347.53361	440	
369.19617	4174	1+
400.19229	404	
444.91755	408	
448.21510	1183	1+
468.25515	1090	1+
475.48339	650	
481.20155	567	
499.19977	969	1+
502.95337	1129	
503.28411	648	
504.89344	712	
505.22511	413	
508.26349	543	
511.26510	472	1+
515.99967	1408	
516.24583	1164	
516.50542	760	
516.74160	607	
520.29266	1017	
520.78983	792	
525.28198	4380	1+
531.55337	1287	1+
531.88860	1402	1+
532.22285	625	
537.23466	1420	1+
537.56746	644	
541.26696	553	1+
582.25215	818	1+
627.35241	475	
646.78547	2231	1+
650.25203	434	1+
661.34934	871	
666.28626	497	
667.30728	610	1+
668.28298	694	1+
685.32630	2047	1+
799.35820	2098	1+
808.24459	646	
813.73189	670	
959.39312	3033	1+
969.54818	970	1+
1016.41229	14914	1+
1140.62789	2180	1+
1161.46843	1846	1+
1179.47863	20378	1+
1189.45048	485	
1293.55307	1876	1+
1332.56422	1989	1+
1349.58713	24608	1+
1512.65207	1713	1+
1522.63857	2857	1+
END IONS

###FS:    #m/z: 570.32639 #charge   1
###MaxRes:#m/z:  0.00000 #charge-128
###MS: 961
###MSMS: 963
BEGIN IONS
TITLE=Cmpd 230, AutoMSn(570.3264), 16.3 min
RTINSECONDS=978.598
SCANS=MS: 961 MSMS: 963
PEPMASS=570.32639	21973
CHARGE=1+
343.16694	110	
423.26424	224	
433.23459	117	
472.23868	108	
495.18273	128	
555.23353	101	
570.32438	375	
END IONS

###FS:    #m/z: 813.85043 #charge   2
###MaxRes:#m/z:  0.00000 #charge-128
###MS: 961
###MSMS: 964
BEGIN IONS
TITLE=Cmpd 231, AutoMSn(813.8504), 16.3 min
RTINSECONDS=979.099
SCANS=MS: 961 MSMS: 964
PEPMASS=813.85043	14118
CHARGE=2+
335.13485	339	
369.19625	261	
448.21198	245	
675.29880	109	
757.32239	155	
799.35123	154	
805.82216	124	
959.39006	100	
1016.41393	433	
1179.48381	191	
1180.45968	162	
1626.68239	656	1+
END IONS

###FS:    #m/z: 542.90451 #charge   3
###MaxRes:#m/z:  0.00000 #charge-128
###MS: 965
###MSMS: 966
BEGIN IONS
TITLE=Cmpd 232, AutoMSn(542.9045), 16.4 min
RTINSECONDS=982.135
SCANS=MS: 965 MSMS: 966
PEPMASS=542.90451	75874
CHARGE=3+
312.17265	316	
324.19058	379	
331.19138	369	
334.17198	399	
335.13442	1356	1+
347.20060	1641	
347.53511	760	
369.19724	3674	1+
391.20221	330	
399.17831	453	1+
403.17192	433	1+
418.57356	310	
440.19560	365	1+
448.22449	1270	1+
468.25758	1316	1+
475.49010	643	
484.77439	920	1+
499.20525	869	1+
502.61892	787	1+
502.95571	590	
503.27941	698	
504.88810	717	
505.22359	413	
507.24296	530	1+
508.55529	578	
525.28336	3668	1+
529.31074	304	
531.21478	879	1+
531.55759	1037	1+
531.89270	1264	1+
535.24923	533	1+
537.23214	1359	1+
537.57032	814	
537.89862	503	
540.25579	401	1+
545.25642	1189	1+
547.16307	580	
574.31791	456	1+
581.73441	992	
582.23600	553	
585.30541	484	1+
627.35828	873	1+
644.27560	392	
648.21675	732	
661.34392	712	
665.27313	982	1+
666.78712	864	1+
685.32412	1976	1+
774.43539	446	
782.33797	429	1+
799.36290	1650	1+
808.24354	732	1+
938.44955	383	1+
942.36540	487	1+
959.38686	608	1+
959.39087	1779	1+
970.55013	924	1+
1016.41733	10407	1+
1022.40694	1539	1+
1030.98826	3108	1+
1031.47871	2388	1+
1039.58272	2165	1+
1085.53587	932	1+
1140.62941	3215	1+
1179.48045	14850	1+
1179.48729	308	
1189.45995	777	1+
1292.57018	2560	1+
1349.58528	18873	1+
1512.65633	954	1+
1522.63332	2074	1+
END IONS

###FS:    #m/z: 583.26096 #charge   2
###MaxRes:#m/z:  0.00000 #charge-128
###MS: 965
###MSMS: 967
BEGIN IONS
TITLE=Cmpd 233, AutoMSn(583.2610), 16.4 min
RTINSECONDS=982.635
SCANS=MS: 965 MSMS: 967
PEPMASS=583.26096	20188
CHARGE=2+
312.12306	155	
329.14381	691	1+
342.17691	133	
344.16173	126	
359.20357	368	
378.13604	110	
476.21704	160	
479.20957	111	
482.18517	104	
486.22689	103	
488.24909	558	1+
490.20568	113	
534.17499	133	
557.25101	105	
575.27977	1764	1+
586.31326	304	1+
672.30073	126	
690.30431	1902	1+
837.37382	2074	1+
914.44271	155	
934.39519	212	
952.39997	5864	1+
962.68178	331	
1051.46210	117	
1061.44685	1247	1+
1072.26818	651	
END IONS

###FS:    #m/z: 523.77936 #charge   2
###MaxRes:#m/z:  0.00000 #charge-128
###MS: 965
###MSMS: 968
BEGIN IONS
TITLE=Cmpd 234, AutoMSn(523.7794), 16.4 min
RTINSECONDS=983.137
SCANS=MS: 965 MSMS: 968
PEPMASS=523.77936	36703
CHARGE=2+
329.19702	143	
359.19439	230	
377.17662	499	
378.69785	124	
379.70844	941	1+
414.22192	271	
423.21581	417	1+
450.23899	120	
452.24162	121	
467.24028	160	
489.26936	253	
490.26433	875	1+
498.24947	370	1+
522.26986	121	
526.31393	125	
575.27192	317	
585.29424	172	
590.32004	431	
591.30933	2182	1+
644.34629	299	1+
660.32119	143	
661.35982	500	
662.34709	2152	1+
669.94813	588	1+
670.58621	153	
690.30969	226	
741.38605	527	1+
757.41192	508	1+
758.42591	492	
759.40253	5395	1+
768.56089	180	
828.41681	903	1+
837.37308	360	
845.44815	141	
846.43093	2351	1+
915.44273	129	
933.45701	931	1+
943.45406	119	
952.40097	171	
END IONS

###FS:    #m/z: 583.26109 #charge   2
###MaxRes:#m/z:  0.00000 #charge-128
###MS: 969
###MSMS: 970
BEGIN IONS
TITLE=Cmpd 235, AutoMSn(583.2611), 16.4 min
RTINSECONDS=986.178
SCANS=MS: 969 MSMS: 970
PEPMASS=583.26109	57037
CHARGE=2+
312.10781	128	
329.14481	788	1+
335.17854	181	
342.17135	208	
359.20156	876	1+
372.16006	138	
446.24847	121	
448.20153	152	
459.19644	140	
488.24347	751	1+
517.22252	131	
531.22735	253	
566.72514	129	
575.27803	3806	1+
586.32972	359	
657.36529	123	
669.27005	324	
672.28495	368	1+
681.22654	124	
690.30130	3477	1+
817.39960	143	
837.37365	4001	1+
914.44566	2030	1+
924.58403	1008	
934.39115	468	1+
936.36648	300	
952.40078	11136	1+
962.68371	790	
963.35767	128	
1051.47884	123	
1052.45044	177	
1061.45661	740	
1062.44948	316	
1072.27992	439	
END IONS

###FS:    #m/z: 523.77934 #charge   2
###MaxRes:#m/z:  0.00000 #charge-128
###MS: 969
###MSMS: 971
BEGIN IONS
TITLE=Cmpd 236, AutoMSn(523.7793), 16.4 min
RTINSECONDS=986.678
SCANS=MS: 969 MSMS: 971
PEPMASS=523.77934	34341
CHARGE=2+
369.19281	115	
377.17515	650	1+
379.71723	580	
386.12584	260	
387.34039	188	
387.71179	112	
408.18805	150	
422.50166	152	
423.22996	122	
423.71937	540	
472.23588	159	
488.26862	335	1+
490.26421	619	1+
503.27026	133	
524.28088	115	
562.28017	111	
575.28890	379	1+
586.32651	131	
590.32021	225	
591.30842	2077	1+
645.31721	116	
660.33679	294	1+
662.35118	1237	1+
670.96337	334	
672.29969	118	
690.31767	213	
741.39058	429	1+
758.42584	522	
759.40370	4825	1+
768.55860	161	
810.40544	242	1+
828.42273	157	
828.43996	874	1+
837.36724	453	1+
845.44353	177	
846.42473	838	1+
932.46344	282	
933.45729	642	1+
942.60060	248	
END IONS

###FS:    #m/z: 587.78515 #charge   2
###MaxRes:#m/z:  0.00000 #charge-128
###MS: 969
###MSMS: 972
BEGIN IONS
TITLE=Cmpd 237, AutoMSn(587.7851), 16.5 min
RTINSECONDS=987.179
SCANS=MS: 969 MSMS: 972
PEPMASS=587.78515	11045
CHARGE=2+
329.13998	808	1+
341.15959	343	1+
359.19867	469	
361.20585	106	
385.17095	116	
412.19532	133	
440.20631	382	1+
472.21769	102	
487.19712	102	
488.24656	670	1+
531.22550	108	
531.75055	119	
554.24329	244	
566.21761	130	
569.31990	107	
575.27712	2871	1+
586.32252	1629	1+
640.33141	113	
657.35788	763	1+
662.32574	107	
669.27001	1108	1+
673.29667	148	
678.87618	133	
690.30336	2685	1+
768.31923	301	1+
817.37790	321	
819.37249	297	1+
837.36613	2351	1+
877.43248	125	
896.42254	109	
914.43973	6312	1+
934.37525	122	
936.38697	127	
952.39756	5998	1+
962.68466	536	
1037.49816	112	
1061.46731	426	
1062.46252	444	
1072.28695	440	
END IONS

###FS:    #m/z: 583.26180 #charge   2
###MaxRes:#m/z:  0.00000 #charge-128
###MS: 973
###MSMS: 974
BEGIN IONS
TITLE=Cmpd 238, AutoMSn(583.2618), 16.5 min
RTINSECONDS=990.207
SCANS=MS: 973 MSMS: 974
PEPMASS=583.26180	82949
CHARGE=2+
329.14340	727	
342.16686	172	
359.20080	1262	1+
372.15321	253	
440.21676	173	
448.16976	168	
487.18422	194	
488.24200	1125	1+
557.25833	247	
575.27776	5390	1+
586.32953	592	
657.34576	181	
672.29282	464	1+
690.30613	4849	1+
737.33515	199	
768.32349	194	
837.37250	4180	1+
914.43605	3715	1+
924.58495	553	
934.38145	1000	1+
951.38496	180	
952.39717	14763	1+
962.36862	168	
962.68183	261	
1051.46577	172	
1061.44994	2174	1+
1072.27994	599	
END IONS

###FS:    #m/z: 449.77864 #charge   2
###MaxRes:#m/z:  0.00000 #charge-128
###MS: 973
###MSMS: 975
BEGIN IONS
TITLE=Cmpd 239, AutoMSn(449.7786), 16.5 min
RTINSECONDS=990.708
SCANS=MS: 973 MSMS: 975
PEPMASS=449.77864	28507
CHARGE=2+
311.17749	331	
325.21833	376	
327.20250	176	
328.20795	1327	1+
383.23195	163	
391.22572	253	
423.25256	419	1+
436.24514	293	
441.29239	1513	1+
454.27724	177	
510.31550	228	
526.30753	762	1+
528.32429	10618	1+
533.94204	396	
627.39624	3215	1+
710.42379	162	
726.43486	401	
728.43944	4419	1+
738.42794	668	
781.46572	276	
797.46159	159	
799.47706	2045	1+
END IONS

###FS:    #m/z: 587.78542 #charge   2
###MaxRes:#m/z:  0.00000 #charge-128
###MS: 973
###MSMS: 976
BEGIN IONS
TITLE=Cmpd 240, AutoMSn(587.7854), 16.5 min
RTINSECONDS=991.209
SCANS=MS: 973 MSMS: 976
PEPMASS=587.78542	26934
CHARGE=2+
329.13363	656	1+
335.17580	188	
341.14509	554	1+
343.18786	153	
359.20151	643	
413.18156	117	
419.18286	149	
424.16206	145	
440.21451	158	
457.22289	117	
476.20478	130	
484.21374	125	
488.24238	539	1+
511.22766	126	
519.24270	123	
543.21570	144	
550.97230	162	
551.28210	125	
554.24244	152	
556.28879	206	
575.27523	2072	1+
586.31622	2030	1+
639.33612	127	
657.36202	1024	1+
669.26911	1342	1+
677.86397	437	1+
690.30295	2028	1+
740.32906	196	
768.34983	516	1+
817.38447	760	1+
837.37337	2607	1+
877.45382	146	
913.37070	122	
914.43570	9756	1+
924.58086	429	
934.37135	359	
952.39842	6699	1+
962.68529	1002	
1061.44521	1126	1+
1072.26860	676	
END IONS

###FS:    #m/z: 879.69434 #charge   3
###MaxRes:#m/z:  0.00000 #charge-128
###MS: 977
###MSMS: 978
BEGIN IONS
TITLE=Cmpd 241, AutoMSn(879.6943), 16.6 min
RTINSECONDS=994.244
SCANS=MS: 977 MSMS: 978
PEPMASS=879.69434	36927
CHARGE=3+
327.12845	258	
345.14690	411	
408.18822	439	
462.18736	190	
472.18582	217	
490.19157	758	1+
508.20292	548	
522.23712	471	
526.70145	235	
535.80938	243	
569.23251	177	
577.22440	693	1+
592.22686	166	
595.23775	496	
605.22667	388	1+
628.25610	186	
637.26417	808	1+
661.25884	298	
669.26392	316	
709.28595	168	
712.13679	214	
719.30043	410	1+
727.80697	342	
728.30734	516	1+
765.31990	722	1+
769.82864	214	
876.37509	202	
925.34508	1712	1+
1012.38037	1802	1+
1066.44926	166	
1070.38704	232	
1099.41009	2261	1+
1165.44857	846	1+
1166.43325	208	
1183.46742	267	
1210.45079	561	1+
1227.47347	1571	1+
1265.51242	220	
1282.53629	1479	1+
1338.52804	903	1+
1355.53299	2617	1+
END IONS

###FS:    #m/z: 587.78483 #charge   2
###MaxRes:#m/z:  0.00000 #charge-128
###MS: 977
###MSMS: 979
BEGIN IONS
TITLE=Cmpd 242, AutoMSn(587.7848), 16.6 min
RTINSECONDS=994.745
SCANS=MS: 977 MSMS: 979
PEPMASS=587.78483	34779
CHARGE=2+
329.13567	632	
341.15217	526	1+
359.21006	256	
361.20531	138	
372.15275	128	
412.21212	101	
440.20862	230	
472.23876	149	
488.25008	501	1+
514.77320	111	
533.94034	101	
555.78435	101	
566.23225	106	
566.72615	119	
573.24281	106	
575.28040	2177	1+
586.31726	1783	1+
634.21184	141	
657.36118	660	1+
660.30742	116	
669.26588	1272	1+
677.82174	166	
690.30203	1749	1+
768.33141	444	1+
787.34669	101	
817.37891	545	1+
837.37281	2177	1+
914.43916	8856	1+
924.61053	405	1+
934.36431	101	
952.39602	5621	1+
962.67960	284	
1061.45175	726	1+
1072.26323	420	
END IONS

###FS:    #m/z: 449.77784 #charge   2
###MaxRes:#m/z:  0.00000 #charge-128
###MS: 977
###MSMS: 980
BEGIN IONS
TITLE=Cmpd 243, AutoMSn(449.7778), 16.6 min
RTINSECONDS=995.245
SCANS=MS: 977 MSMS: 980
PEPMASS=449.77784	33161
CHARGE=2+
311.18072	463	
325.22020	235	
328.20923	1058	1+
347.70470	149	
359.18077	173	
424.26103	273	
427.27073	152	
436.24881	131	
441.29199	1095	1+
449.23864	167	
454.26395	396	
510.30990	284	1+
526.31109	143	
528.32279	8709	1+
625.39094	166	
627.39298	2627	1+
653.36213	128	
684.40593	150	
726.42358	407	1+
728.43698	4028	1+
738.41910	658	
738.65684	134	
781.46557	373	1+
781.47081	327	
799.47968	1616	1+
808.53104	177	
END IONS

###FS:    #m/z: 879.36560 #charge   2
###MaxRes:#m/z:  0.00000 #charge-128
###MS: 981
###MSMS: 982
BEGIN IONS
TITLE=Cmpd 244, AutoMSn(879.3656), 16.6 min
RTINSECONDS=998.279
SCANS=MS: 981 MSMS: 982
PEPMASS=879.36560	58436
CHARGE=2+
345.14051	462	1+
356.19129	246	
408.19618	852	1+
444.17626	326	1+
462.19621	650	1+
472.18619	219	
480.19770	265	1+
490.19481	777	1+
508.20669	789	1+
522.23093	592	
526.69006	200	
541.70504	172	
542.19139	172	
559.20662	184	
574.22959	261	
577.22429	659	1+
595.22834	457	
624.75803	165	
637.26494	1288	1+
641.77229	397	
669.28586	189	
676.27683	281	1+
691.25332	364	1+
697.79648	198	
702.28403	165	
706.33068	180	
709.28286	409	1+
719.27874	205	
761.31125	179	
765.31024	938	1+
769.82772	334	
775.34479	244	1+
776.46214	192	
784.35033	294	
834.30958	251	1+
852.29544	276	1+
869.31255	277	1+
925.34711	1362	1+
1012.38135	2187	1+
1033.37808	518	1+
1052.37750	197	
1070.38222	1169	1+
1099.41719	3052	1+
1165.45511	1426	1+
1183.46609	1813	1+
1209.45015	447	1+
1227.47318	2457	1+
1265.51211	855	1+
1282.53714	422	
1283.54596	739	1+
1283.55032	257	
1294.47432	188	
1320.46540	432	1+
1338.51140	1113	1+
1355.53395	184	
1355.53424	3759	1+
1454.60685	897	1+
1625.70358	602	1+
END IONS

###FS:    #m/z: 404.20468 #charge   2
###MaxRes:#m/z:  0.00000 #charge-128
###MS: 981
###MSMS: 983
BEGIN IONS
TITLE=Cmpd 245, AutoMSn(404.2047), 16.6 min
RTINSECONDS=998.781
SCANS=MS: 981 MSMS: 983
PEPMASS=404.20468	23522
CHARGE=2+
322.18674	2672	1+
328.14185	590	
363.14046	111	
370.23395	107	
373.13834	116	
376.19014	166	
381.15389	124	
390.21539	110	
402.26995	246	1+
406.25342	206	
421.17503	111	
437.21032	1319	1+
449.16735	122	
472.24414	104	
492.20714	174	
517.30078	113	
535.20133	250	1+
543.32007	160	
552.24105	575	1+
560.08352	217	
563.33138	238	
605.24862	300	1+
623.27995	2199	1+
676.41030	271	
677.28121	152	
694.31470	2080	1+
END IONS

###FS:    #m/z: 449.77796 #charge   2
###MaxRes:#m/z:  0.00000 #charge-128
###MS: 981
###MSMS: 984
BEGIN IONS
TITLE=Cmpd 246, AutoMSn(449.7780), 16.7 min
RTINSECONDS=999.282
SCANS=MS: 981 MSMS: 984
PEPMASS=449.77796	24247
CHARGE=2+
311.18431	243	
328.20402	519	1+
359.20811	103	
391.24412	212	
419.25325	143	
424.24761	113	
441.28918	602	1+
444.25901	103	
449.25178	390	1+
452.27090	123	
454.26331	147	
489.34241	303	1+
502.27938	144	
526.30986	529	
528.32373	5413	1+
533.93124	349	
589.42635	107	
627.39373	1680	1+
684.40937	100	
710.43677	108	
726.42011	326	1+
728.44250	2319	1+
738.42009	324	
781.47048	167	
799.47823	923	1+
END IONS

###FS:    #m/z: 879.69600 #charge   3
###MaxRes:#m/z:  0.00000 #charge-128
###MS: 985
###MSMS: 986
BEGIN IONS
TITLE=Cmpd 247, AutoMSn(879.6960), 16.7 min
RTINSECONDS=1002.31
SCANS=MS: 985 MSMS: 986
PEPMASS=879.69600	48028
CHARGE=3+
309.11893	237	
327.13307	302	
345.14123	314	
356.19170	268	
408.19173	815	1+
444.19466	322	1+
462.19625	186	
475.15313	219	1+
490.19197	591	1+
508.20293	262	
522.23646	879	1+
535.69973	248	
575.22895	190	
577.22863	585	1+
583.22953	346	
592.24591	327	
592.73247	256	
595.23170	430	1+
637.25732	1449	1+
669.26484	325	
676.26446	251	1+
691.26813	359	1+
709.27053	216	
727.80180	331	
728.30816	371	
765.31027	727	1+
770.32805	330	
775.31747	232	1+
880.01159	218	
925.35649	1639	1+
1012.38970	2182	1+
1052.36468	173	
1070.38850	492	1+
1081.23921	208	
1099.41241	1998	1+
1166.45396	260	
1183.44528	226	
1184.45900	194	
1209.45031	590	1+
1227.47926	2030	1+
1265.51472	456	1+
1282.53491	1154	1+
1282.53731	461	
1283.53942	266	
1338.51136	1010	1+
1355.53254	3063	1+
1355.55060	210	
1625.68405	572	1+
END IONS

###FS:    #m/z: 412.23383 #charge   3
###MaxRes:#m/z:  0.00000 #charge-128
###MS: 985
###MSMS: 987
BEGIN IONS
TITLE=Cmpd 248, AutoMSn(412.2338), 16.7 min
RTINSECONDS=1002.81
SCANS=MS: 985 MSMS: 987
PEPMASS=412.23383	15064
CHARGE=3+
316.15724	166	
324.20148	269	1+
342.21477	284	
359.23677	4583	1+
385.22113	154	
392.22504	183	
405.24935	212	
407.17191	313	
408.24326	490	1+
410.25964	1004	1+
415.23523	426	1+
422.22988	143	
426.24776	143	
445.21477	153	
449.21064	440	1+
456.29545	170	
458.30858	2194	1+
468.28392	217	
475.48245	164	
490.20612	342	1+
519.18994	144	
534.27076	351	1+
536.19759	450	1+
543.31857	282	1+
546.22058	136	
563.30413	153	
564.32717	424	1+
569.33444	308	1+
585.30059	136	
587.33859	536	1+
603.30469	288	1+
619.26352	173	
636.29125	136	
639.27057	197	
647.28619	158	
648.31805	471	1+
656.81367	184	
664.29345	214	
677.42792	145	
701.38201	284	
760.34365	428	1+
777.37536	577	1+
813.41764	255	1+
814.48311	411	1+
830.42580	146	
END IONS

###FS:    #m/z: 404.20530 #charge   2
###MaxRes:#m/z:  0.00000 #charge-128
###MS: 985
###MSMS: 988
BEGIN IONS
TITLE=Cmpd 249, AutoMSn(404.2053), 16.7 min
RTINSECONDS=1003.31
SCANS=MS: 985 MSMS: 988
PEPMASS=404.20530	18140
CHARGE=2+
305.16700	149	
322.18794	1663	1+
370.26138	106	
375.23117	119	
398.22755	105	
402.20365	104	
403.15779	117	
403.25842	111	
412.94434	180	
420.18010	151	
437.21413	991	1+
440.21239	106	
543.32215	617	1+
552.24811	230	
561.28821	118	
563.32787	738	1+
586.32416	164	
623.27904	874	1+
676.41534	368	1+
694.31443	956	1+
END IONS

###FS:    #m/z: 610.35308 #charge   1
###MaxRes:#m/z:  0.00000 #charge-128
###MS: 989
###MSMS: 990
BEGIN IONS
TITLE=Cmpd 250, AutoMSn(610.3531), 16.8 min
RTINSECONDS=1006.34
SCANS=MS: 989 MSMS: 990
PEPMASS=610.35308	24375
CHARGE=1+
525.28544	566	1+
533.93974	132	
543.30696	112	
601.31263	107	
END IONS

###FS:    #m/z: 576.84080 #charge   2
###MaxRes:#m/z:  0.00000 #charge-128
###MS: 989
###MSMS: 991
BEGIN IONS
TITLE=Cmpd 251, AutoMSn(576.8408), 16.8 min
RTINSECONDS=1006.84
SCANS=MS: 989 MSMS: 991
PEPMASS=576.84080	16381
CHARGE=2+
340.18546	353	
411.22248	134	
441.25278	476	1+
497.25903	154	
505.80730	535	
506.30282	259	
508.27350	109	
526.28574	131	
541.31065	250	1+
543.32518	1296	1+
554.31723	112	
575.28547	112	
576.33180	665	1+
610.34794	372	1+
656.41015	617	1+
749.39152	126	
767.42629	213	
785.44205	407	1+
794.71189	196	
878.45613	128	
880.48694	410	1+
882.49946	5515	1+
882.50461	603	1+
991.54349	211	1+
1152.66826	1240	1+
END IONS

###FS:    #m/z: 412.23431 #charge   3
###MaxRes:#m/z:  0.00000 #charge-128
###MS: 989
###MSMS: 992
BEGIN IONS
TITLE=Cmpd 252, AutoMSn(412.2343), 16.8 min
RTINSECONDS=1007.34
SCANS=MS: 989 MSMS: 992
PEPMASS=412.23431	14393
CHARGE=3+
324.20242	173	
328.17935	125	
357.21281	161	
359.24081	3256	1+
375.22512	281	
398.18634	127	
405.26012	188	
407.15018	252	
410.26301	902	1+
413.23961	347	1+
416.23931	196	
421.23816	212	1+
439.27400	132	
446.26045	402	
449.20270	372	1+
458.30754	2281	1+
469.19499	179	
475.48182	189	
497.25906	172	
509.27576	125	
535.23693	322	1+
541.30084	286	1+
543.32475	508	1+
550.99081	138	
561.30500	185	
563.31654	249	
564.32188	421	1+
569.33106	312	1+
582.34307	194	
587.33685	184	
590.26651	137	
664.31338	166	
700.36316	267	1+
718.36461	127	
760.35737	152	
777.39198	435	
977.47345	124	
END IONS

###FS:    #m/z: 700.30938 #charge   3
###MaxRes:#m/z:  0.00000 #charge-128
###MS: 993
###MSMS: 994
BEGIN IONS
TITLE=Cmpd 253, AutoMSn(700.3094), 16.8 min
RTINSECONDS=1010.36
SCANS=MS: 993 MSMS: 994
PEPMASS=700.30938	56387
CHARGE=3+
335.14933	1514	1+
354.17628	211	
361.11942	274	
371.19055	193	
446.18686	240	
463.20497	2747	1+
477.24739	341	1+
495.30136	428	
511.75808	261	1+
512.32911	283	
526.27484	212	
562.77572	192	
573.25472	283	1+
585.80123	211	
600.76880	421	1+
623.36054	1862	1+
623.73929	259	
626.27064	3574	1+
634.60194	677	1+
692.37868	1305	1+
694.63725	302	1+
695.29685	597	1+
697.36601	360	
698.97377	426	1+
699.30302	216	
700.31331	1523	1+
700.64856	973	1+
700.98449	341	
706.17552	277	
714.28850	933	1+
737.33998	300	
755.39577	431	1+
763.42237	2568	1+
771.29494	524	
783.38969	2984	1+
786.30353	7131	1+
826.43057	320	
826.44262	412	1+
854.42749	5257	1+
866.18017	250	
883.39263	332	1+
928.39064	676	1+
929.33414	227	
938.69771	298	
939.48455	619	
946.33372	13884	1+
955.49528	344	1+
956.63388	368	1+
983.47090	6795	1+
993.85544	693	
1040.49357	7262	1+
1059.40501	439	
1059.41562	1892	1+
1060.40451	256	
1107.56470	465	1+
1116.44300	4411	1+
1125.58080	3804	1+
1127.56112	498	
1135.56743	512	1+
1153.58167	5968	1+
1245.48161	1045	1+
1285.61552	786	1+
1313.61210	2160	1+
1476.55467	532	1+
1829.71371	1170	1+
END IONS

###FS:    #m/z: 610.35464 #charge   1
###MaxRes:#m/z:  0.00000 #charge-128
###MS: 993
###MSMS: 995
BEGIN IONS
TITLE=Cmpd 254, AutoMSn(610.3546), 16.8 min
RTINSECONDS=1010.86
SCANS=MS: 993 MSMS: 995
PEPMASS=610.35464	44308
CHARGE=1+
527.28140	122	
END IONS

###FS:    #m/z: 497.24139 #charge   3
###MaxRes:#m/z:  0.00000 #charge-128
###MS: 993
###MSMS: 996
BEGIN IONS
TITLE=Cmpd 255, AutoMSn(497.2414), 16.9 min
RTINSECONDS=1011.36
SCANS=MS: 993 MSMS: 996
PEPMASS=497.24139	41832
CHARGE=3+
421.72404	129	
444.23781	221	
475.20359	112	
494.26169	488	1+
499.27729	295	1+
END IONS

###FS:    #m/z: 497.23675 #charge   3
###MaxRes:#m/z:  0.00000 #charge-128
###MS: 997
###MSMS: 998
BEGIN IONS
TITLE=Cmpd 256, AutoMSn(497.2367), 16.9 min
RTINSECONDS=1014.39
SCANS=MS: 997 MSMS: 998
PEPMASS=497.23675	69118
CHARGE=3+
401.27852	115	
435.22667	121	
444.24697	166	
466.22370	155	
476.21900	161	
495.23757	171	
496.26217	418	1+
563.23200	104	
646.30805	101	
END IONS

###FS:    #m/z: 700.30916 #charge   3
###MaxRes:#m/z:  0.00000 #charge-128
###MS: 997
###MSMS: 999
BEGIN IONS
TITLE=Cmpd 257, AutoMSn(700.3092), 16.9 min
RTINSECONDS=1014.89
SCANS=MS: 997 MSMS: 999
PEPMASS=700.30916	63437
CHARGE=3+
312.19323	288	
320.70978	237	
335.14741	968	1+
346.69700	427	
446.17777	185	
463.20262	2673	1+
464.73495	221	
495.30329	514	
506.75156	212	
526.27028	253	
530.21854	223	
623.35502	1869	1+
623.76689	196	
624.23519	285	
626.27007	3186	1+
634.61540	185	
636.79801	410	
637.25653	214	1+
643.81169	214	
657.31094	942	1+
657.79262	701	1+
694.63967	589	1+
695.29876	200	
699.96974	667	1+
700.30859	785	1+
700.64117	653	
701.83655	182	
709.41862	204	
714.28999	809	1+
755.40724	575	1+
763.41931	1704	1+
771.30892	428	
783.39531	3858	1+
786.30099	6134	1+
826.44728	759	1+
854.43177	4866	1+
928.37008	347	1+
946.33279	11953	1+
955.47313	751	1+
956.79949	204	
957.65040	855	1+
983.47314	5787	1+
1023.47856	557	1+
1040.49743	6655	1+
1059.41506	380	
1060.42539	1263	1+
1070.26812	209	
1107.57010	510	1+
1116.43594	4478	1+
1125.58138	3014	1+
1127.56221	647	
1135.55722	414	1+
1153.57620	6087	1+
1245.45541	198	
1246.48429	267	
1383.69207	490	1+
1473.63244	840	1+
1829.70857	1257	1+
END IONS

###FS:    #m/z: 610.35437 #charge   1
###MaxRes:#m/z:  0.00000 #charge-128
###MS: 997
###MSMS: 1000
BEGIN IONS
TITLE=Cmpd 258, AutoMSn(610.3544), 16.9 min
RTINSECONDS=1015.39
SCANS=MS: 997 MSMS: 1000
PEPMASS=610.35437	42141
CHARGE=1+
369.18947	159	
379.19435	119	
468.24335	129	
470.18684	100	
472.25159	102	
525.28713	179	
END IONS

###FS:    #m/z: 497.23569 #charge   3
###MaxRes:#m/z:  0.00000 #charge-128
###MS: 1001
###MSMS: 1002
BEGIN IONS
TITLE=Cmpd 259, AutoMSn(497.2357), 17.0 min
RTINSECONDS=1018.41
SCANS=MS: 1001 MSMS: 1002
PEPMASS=497.23569	55060
CHARGE=3+
376.18710	125	
443.11324	131	
444.22248	138	
452.18118	137	
494.26839	128	
496.26540	145	
498.27729	169	
535.80994	100	
END IONS

###FS:    #m/z: 678.81096 #charge   2
###MaxRes:#m/z:  0.00000 #charge-128
###MS: 1001
###MSMS: 1003
BEGIN IONS
TITLE=Cmpd 260, AutoMSn(678.8110), 17.0 min
RTINSECONDS=1018.91
SCANS=MS: 1001 MSMS: 1003
PEPMASS=678.81096	31200
CHARGE=2+
314.14385	144	
322.14727	158	
335.14280	295	
339.15851	167	
356.19197	745	1+
413.20850	290	1+
430.22845	139	
472.70396	119	
498.21230	625	1+
508.20638	132	
541.27627	157	
548.22830	224	
565.23629	216	
587.82061	113	
593.24213	146	
604.76020	133	
615.24009	185	
626.77450	201	
645.27276	660	1+
654.73190	232	
670.29670	131	
675.31168	105	
678.82443	181	
681.29852	107	
756.31003	109	
759.32305	349	1+
816.35343	1737	1+
825.96421	205	
944.39252	515	1+
973.37209	178	
1001.42065	2566	1+
1111.48461	851	1+
1112.44426	152	
1113.44118	135	
1129.48194	799	1+
END IONS

###FS:    #m/z: 700.30886 #charge   3
###MaxRes:#m/z:  0.00000 #charge-128
###MS: 1001
###MSMS: 1004
BEGIN IONS
TITLE=Cmpd 261, AutoMSn(700.3089), 17.0 min
RTINSECONDS=1019.41
SCANS=MS: 1001 MSMS: 1004
PEPMASS=700.30886	45641
CHARGE=3+
335.15220	575	
347.19141	133	
405.21491	127	
413.71343	191	
418.13969	160	
463.20681	1489	1+
495.30187	335	
511.74315	135	
557.24508	146	
563.29543	844	
563.78682	666	1+
568.29658	297	
586.30460	133	
611.79987	148	
623.35754	1096	1+
623.75053	174	
626.27172	1587	1+
634.60516	932	1+
643.30318	256	1+
690.79821	249	1+
700.32081	388	1+
700.65585	155	
700.98571	254	
714.29181	462	1+
737.30710	258	
763.42098	748	1+
771.30848	142	
783.39172	303	
783.39402	874	1+
786.29911	3508	1+
854.42724	2465	1+
891.38629	208	1+
928.36823	297	1+
946.33285	7121	1+
956.66232	1096	1+
956.76667	160	
959.52966	144	
983.48164	2053	1+
1040.49139	3567	1+
1059.40257	176	
1059.42000	1230	1+
1116.44301	1376	1+
1127.56498	316	
1153.58517	428	
1153.59289	1820	1+
1154.57297	251	
1246.49968	161	
1313.61726	653	1+
1829.72622	506	1+
END IONS

###FS:    #m/z: 678.80946 #charge   2
###MaxRes:#m/z:  0.00000 #charge-128
###MS: 1005
###MSMS: 1006
BEGIN IONS
TITLE=Cmpd 262, AutoMSn(678.8095), 17.0 min
RTINSECONDS=1022.44
SCANS=MS: 1005 MSMS: 1006
PEPMASS=678.80946	24490
CHARGE=2+
335.14683	355	
338.17087	385	1+
354.14689	123	
356.19462	507	
413.21865	159	
437.19810	126	
472.69395	114	
483.49883	108	
491.22440	116	
495.29154	105	
498.21474	571	
500.25339	114	
503.20187	125	
523.22954	113	
556.73735	466	1+
593.26725	112	
604.27631	136	
615.24500	230	1+
627.78792	154	
645.27862	793	1+
654.73705	125	
679.35886	126	
679.84432	157	
759.33869	174	
816.34221	1237	1+
825.96538	205	
859.41805	138	
944.40253	201	
983.38489	228	1+
1001.41902	2410	1+
1111.46645	672	1+
1112.45667	143	
1113.46333	153	
1129.48142	1514	1+
END IONS

###FS:    #m/z: 906.37285 #charge   3
###MaxRes:#m/z:  0.00000 #charge-128
###MS: 1005
###MSMS: 1007
BEGIN IONS
TITLE=Cmpd 263, AutoMSn(906.3729), 17.0 min
RTINSECONDS=1022.94
SCANS=MS: 1005 MSMS: 1007
PEPMASS=906.37285	15453
CHARGE=3+
338.13564	586	1+
356.16062	236	
366.13695	633	1+
384.14956	1560	1+
458.15176	144	
502.19175	327	1+
518.20997	281	1+
529.20229	994	1+
547.21369	290	
573.24135	199	
606.25474	107	
634.24214	369	1+
637.27628	141	
646.25775	126	
646.76604	189	
676.27699	167	
695.80076	145	
865.35184	134	
865.70443	120	
866.01980	124	
948.38449	110	
948.38981	244	1+
1022.38455	116	
1033.94483	273	
1035.43466	100	
1115.45236	197	
1163.46772	374	1+
1163.47678	134	
END IONS

###FS:    #m/z: 320.24244 #charge-128
###MaxRes:#m/z:  0.00000 #charge-128
###MS: 1005
###MSMS: 1008
BEGIN IONS
TITLE=Cmpd 264, AutoMSn(320.2424), 17.1 min
RTINSECONDS=1023.44
SCANS=MS: 1005 MSMS: 1008
PEPMASS=320.24244	14075

320.24002	661	1+
END IONS

###FS:    #m/z: 581.30008 #charge   2
###MaxRes:#m/z:  0.00000 #charge-128
###MS: 1009
###MSMS: 1010
BEGIN IONS
TITLE=Cmpd 265, AutoMSn(581.3001), 17.1 min
RTINSECONDS=1026.46
SCANS=MS: 1009 MSMS: 1010
PEPMASS=581.30008	34918
CHARGE=2+
339.16845	284	1+
357.17091	146	
359.11221	144	
375.69674	193	
377.16899	142	
380.14476	149	
384.18643	167	
391.23078	245	
422.21897	182	
426.18881	266	1+
441.72356	151	
446.16656	136	
450.22025	293	
454.19997	286	
479.24733	200	
487.26065	150	
505.26731	637	1+
526.26451	279	
533.94260	592	
543.31809	330	1+
575.29291	149	
577.28501	141	
577.83239	181	
582.23501	142	
583.28612	249	1+
585.25563	238	
590.31028	184	
592.30408	1639	1+
602.26291	417	1+
663.34475	1593	1+
687.34089	193	
715.31444	427	1+
746.37677	423	1+
764.40185	1166	1+
774.38481	180	
843.43467	441	1+
861.44875	8345	1+
871.36589	144	
882.50319	616	1+
941.43736	1616	1+
952.40089	370	1+
958.47941	871	1+
975.49177	2401	1+
1085.52331	441	1+
END IONS

###FS:    #m/z: 320.24143 #charge-128
###MaxRes:#m/z:  0.00000 #charge-128
###MS: 1009
###MSMS: 1011
BEGIN IONS
TITLE=Cmpd 266, AutoMSn(320.2414), 17.1 min
RTINSECONDS=1026.96
SCANS=MS: 1009 MSMS: 1011
PEPMASS=320.24143	23156

320.24001	411	1+
END IONS

###FS:    #m/z: 379.68707 #charge   2
###MaxRes:#m/z:  0.00000 #charge-128
###MS: 1009
###MSMS: 1012
BEGIN IONS
TITLE=Cmpd 267, AutoMSn(379.6871), 17.1 min
RTINSECONDS=1027.46
SCANS=MS: 1009 MSMS: 1012
PEPMASS=379.68707	11690
CHARGE=2+
305.16351	145	
322.18818	474	
324.10350	221	
333.10620	188	
359.24876	114	
362.24379	114	
374.19966	302	1+
376.25099	174	
377.26010	504	1+
380.25444	542	
391.20361	100	
408.82407	232	
440.19010	208	
447.17968	332	1+
463.18320	130	
465.18890	1150	1+
472.37919	204	
482.21712	4970	1+
491.57559	589	
543.32861	124	
554.27519	267	
628.24278	274	
645.28155	3579	1+
653.76212	333	1+
END IONS

###FS:    #m/z: 581.30153 #charge   2
###MaxRes:#m/z:  0.00000 #charge-128
###MS: 1013
###MSMS: 1014
BEGIN IONS
TITLE=Cmpd 268, AutoMSn(581.3015), 17.2 min
RTINSECONDS=1030.49
SCANS=MS: 1013 MSMS: 1014
PEPMASS=581.30153	72937
CHARGE=2+
306.68740	336	
339.16038	203	
356.18942	383	1+
366.16964	216	
377.14478	239	
381.17304	271	
391.24025	744	1+
395.14783	267	
405.17551	202	
450.21944	308	
453.19793	587	1+
470.73347	238	
479.47527	552	
481.22628	341	1+
505.28151	1281	1+
509.20005	264	
517.24334	212	
526.27135	278	
541.26716	198	
543.33742	435	
575.27758	427	1+
582.31444	371	1+
584.25157	329	
585.25055	540	1+
592.30766	2749	1+
602.25515	887	1+
640.26312	225	
663.35240	2347	1+
682.25983	282	
699.27996	196	
713.43035	330	
715.33084	800	1+
746.38791	1027	1+
764.39692	2496	1+
773.63228	339	
774.37540	405	1+
801.61620	214	
843.43285	680	1+
859.44336	418	1+
861.44713	15956	1+
882.45230	1318	1+
900.43199	634	1+
941.44050	3530	1+
952.39917	220	
957.47496	1879	1+
958.48541	304	1+
975.48879	5827	1+
1022.36595	199	
1085.52014	208	
END IONS

###FS:    #m/z: 379.68776 #charge   2
###MaxRes:#m/z:  0.00000 #charge-128
###MS: 1013
###MSMS: 1015
BEGIN IONS
TITLE=Cmpd 269, AutoMSn(379.6878), 17.2 min
RTINSECONDS=1030.99
SCANS=MS: 1013 MSMS: 1015
PEPMASS=379.68776	33675
CHARGE=2+
305.15696	252	
322.18730	350	
324.09500	368	
332.19636	109	
359.25855	237	
362.23718	125	
374.18983	405	1+
376.26670	267	1+
378.22634	353	1+
380.25275	398	
440.19401	116	
447.19087	368	1+
465.18909	1506	1+
472.37872	311	
482.21687	7000	1+
491.57602	329	
554.27348	438	
603.24566	111	
611.23698	173	
628.25174	485	
645.28070	5856	1+
653.72469	1283	1+
END IONS

###FS:    #m/z: 320.24307 #charge-128
###MaxRes:#m/z:  0.00000 #charge-128
###MS: 1013
###MSMS: 1016
BEGIN IONS
TITLE=Cmpd 270, AutoMSn(320.2431), 17.2 min
RTINSECONDS=1031.49
SCANS=MS: 1013 MSMS: 1016
PEPMASS=320.24307	29339

320.24315	710	1+
END IONS

###FS:    #m/z: 581.30155 #charge   2
###MaxRes:#m/z:  0.00000 #charge-128
###MS: 1017
###MSMS: 1018
BEGIN IONS
TITLE=Cmpd 271, AutoMSn(581.3016), 17.2 min
RTINSECONDS=1034.54
SCANS=MS: 1017 MSMS: 1018
PEPMASS=581.30155	72362
CHARGE=2+
306.68749	271	
366.16310	279	1+
384.18605	193	
391.23426	319	
395.14953	199	
422.22291	337	1+
443.22447	182	
445.19408	247	1+
453.20024	468	1+
457.74003	201	
470.72790	982	1+
479.25479	538	
491.18846	235	
505.26910	512	1+
526.26458	334	
541.33906	231	
543.32697	552	1+
545.24343	373	1+
545.58700	245	
547.16735	349	1+
550.02622	193	
561.28348	225	1+
567.24746	512	1+
573.27903	288	1+
575.27855	292	
579.27939	205	
581.28542	240	1+
584.26335	191	
585.25931	381	1+
592.30727	1693	1+
602.26264	664	1+
612.36285	302	1+
630.19616	189	
640.24532	251	
644.26393	182	
648.20166	202	
663.34769	2128	1+
672.01275	261	
687.36770	252	1+
697.31394	574	1+
713.41470	583	1+
715.32224	711	1+
746.38073	835	1+
764.39580	2387	1+
764.40316	349	1+
774.37651	199	
801.60602	233	
808.25919	241	
843.41967	637	1+
861.44874	12807	1+
882.43455	1028	1+
899.42575	376	1+
924.41082	271	1+
939.44546	356	1+
941.44252	2187	1+
958.46863	218	
958.47640	1776	1+
975.49410	5223	1+
1022.38601	601	1+
1086.53691	189	
END IONS

###FS:    #m/z: 379.68729 #charge   2
###MaxRes:#m/z:  0.00000 #charge-128
###MS: 1017
###MSMS: 1019
BEGIN IONS
TITLE=Cmpd 272, AutoMSn(379.6873), 17.3 min
RTINSECONDS=1035.04
SCANS=MS: 1017 MSMS: 1019
PEPMASS=379.68729	48020
CHARGE=2+
305.16432	127	
316.12603	100	
322.18662	598	1+
324.11224	626	1+
333.10325	154	
360.25946	119	
362.24512	172	
374.18048	296	
376.25424	397	1+
378.22666	516	1+
380.24080	424	1+
391.21465	167	
404.21369	122	
408.13452	141	
430.15142	159	
440.19527	222	
447.18798	376	
464.19446	198	
465.18747	1971	1+
472.37918	543	
482.21690	7220	1+
491.57513	330	
538.26870	122	
554.27908	290	
610.23836	104	
628.25753	339	
645.27910	5865	1+
653.71607	910	1+
END IONS

###FS:    #m/z: 482.21830 #charge   1
###MaxRes:#m/z:  0.00000 #charge-128
###MS: 1017
###MSMS: 1020
BEGIN IONS
TITLE=Cmpd 273, AutoMSn(482.2183), 17.3 min
RTINSECONDS=1035.54
SCANS=MS: 1017 MSMS: 1020
PEPMASS=482.21830	22666
CHARGE=1+
480.26098	115	
482.26540	100	
END IONS

###FS:    #m/z: 437.75341 #charge   2
###MaxRes:#m/z:  0.00000 #charge-128
###MS: 1021
###MSMS: 1022
BEGIN IONS
TITLE=Cmpd 274, AutoMSn(437.7534), 17.3 min
RTINSECONDS=1038.57
SCANS=MS: 1021 MSMS: 1022
PEPMASS=437.75341	17913
CHARGE=2+
330.17541	121	
347.16402	104	
348.18893	1176	1+
358.18938	125	
376.59391	112	
378.21543	136	
394.18115	121	
401.28915	368	
411.27988	152	
418.27501	136	
422.09613	222	
423.20453	103	
427.24770	102	
434.28271	291	1+
436.24983	845	1+
440.25487	189	
449.24779	434	
459.25468	101	
461.27222	1219	
468.41509	893	
471.24399	114	
475.24339	115	
543.31472	107	
557.32213	146	
558.29274	510	1+
574.31787	100	
575.31465	2279	1+
586.27713	426	1+
639.35984	130	
656.35886	312	1+
666.32519	174	
674.38282	2840	1+
END IONS

###FS:    #m/z: 482.21962 #charge   1
###MaxRes:#m/z:  0.00000 #charge-128
###MS: 1021
###MSMS: 1023
BEGIN IONS
TITLE=Cmpd 275, AutoMSn(482.2196), 17.3 min
RTINSECONDS=1039.07
SCANS=MS: 1021 MSMS: 1023
PEPMASS=482.21962	17625
CHARGE=1+
317.16876	122	
425.20081	144	
480.25640	117	
END IONS

###FS:    #m/z: 404.22295 #charge   2
###MaxRes:#m/z:  0.00000 #charge-128
###MS: 1021
###MSMS: 1024
BEGIN IONS
TITLE=Cmpd 276, AutoMSn(404.2229), 17.3 min
RTINSECONDS=1039.57
SCANS=MS: 1021 MSMS: 1024
PEPMASS=404.22295	12949
CHARGE=2+
322.19361	127	
381.14098	106	
385.23300	251	1+
390.24281	100	
400.22799	331	1+
402.23539	1322	1+
406.24702	620	1+
408.25614	279	
412.94577	760	
482.21777	371	
526.31270	119	
543.31931	568	1+
546.25159	205	
552.23385	123	
595.30215	212	
614.38785	134	
623.29409	287	
666.33662	832	1+
694.31231	166	
737.36523	113	
END IONS

###FS:    #m/z: 437.97474 #charge   2
###MaxRes:#m/z:  0.00000 #charge-128
###MS: 1025
###MSMS: 1026
BEGIN IONS
TITLE=Cmpd 277, AutoMSn(437.9747), 17.4 min
RTINSECONDS=1042.59
SCANS=MS: 1025 MSMS: 1026
PEPMASS=437.97474	24786
CHARGE=2+
348.18967	758	1+
385.21762	109	
401.26945	184	
410.71184	102	
415.23133	141	
418.24757	116	
420.24577	146	
422.23615	196	
425.25268	107	
433.28296	123	
434.25185	354	1+
436.28825	142	
437.24884	341	1+
439.24474	609	1+
449.24729	122	
461.26955	1107	1+
468.41281	494	
471.26635	324	1+
491.24418	103	
503.26043	116	
513.31671	131	
520.85399	192	
528.26233	109	
540.26384	270	1+
546.30477	106	
557.32929	127	
558.28902	422	1+
571.34941	188	
575.31512	2002	1+
586.28457	349	1+
640.30642	110	
657.35171	226	
661.35229	217	1+
673.33332	124	
674.38342	3119	1+
END IONS

###FS:    #m/z: 421.48531 #charge   2
###MaxRes:#m/z:  0.00000 #charge-128
###MS: 1025
###MSMS: 1027
BEGIN IONS
TITLE=Cmpd 278, AutoMSn(421.4853), 17.4 min
RTINSECONDS=1043.09
SCANS=MS: 1025 MSMS: 1027
PEPMASS=421.48531	12230
CHARGE=2+
325.21640	359	
341.18403	310	
359.19220	304	
368.22661	670	
383.22905	319	
385.25068	1864	1+
391.22873	280	
422.26478	308	
426.26945	311	
454.26596	350	
470.26945	1212	1+
472.28745	17839	1+
569.34870	379	
571.35671	8772	1+
628.37114	1148	1+
654.39085	414	
670.38749	1021	1+
672.40406	12956	1+
682.06970	305	
682.38964	1130	1+
699.40666	434	
725.43032	1620	1+
743.43864	6378	1+
754.52759	657	
END IONS

###FS:    #m/z: 404.22384 #charge   2
###MaxRes:#m/z:  0.00000 #charge-128
###MS: 1025
###MSMS: 1028
BEGIN IONS
TITLE=Cmpd 279, AutoMSn(404.2238), 17.4 min
RTINSECONDS=1043.59
SCANS=MS: 1025 MSMS: 1028
PEPMASS=404.22384	13958
CHARGE=2+
320.19430	121	
344.19492	125	
387.20290	101	
400.25093	362	1+
402.24325	711	1+
404.25223	572	1+
406.25602	942	1+
410.88467	120	
412.94235	486	
415.01573	169	
442.27018	125	
482.21173	284	
489.26305	113	
498.28427	107	
515.31659	171	
543.32187	325	1+
623.28731	156	
666.34822	448	1+
694.32558	124	
713.43547	128	
END IONS

###FS:    #m/z: 421.75947 #charge   2
###MaxRes:#m/z:  0.00000 #charge-128
###MS: 1029
###MSMS: 1030
BEGIN IONS
TITLE=Cmpd 280, AutoMSn(421.7595), 17.4 min
RTINSECONDS=1046.61
SCANS=MS: 1029 MSMS: 1030
PEPMASS=421.75947	230563
CHARGE=2+
341.18404	2446	
368.22719	3329	
385.25444	9338	
454.27311	2534	
470.27011	3362	
472.28663	111948	1+
569.33860	2030	
571.35657	48164	1+
628.37982	4759	
654.39414	3254	
670.39042	3422	
672.40331	81583	1+
682.38860	7764	1+
725.43059	18389	1+
741.42177	2562	
743.43918	47838	1+
END IONS

###FS:    #m/z: 412.75414 #charge   2
###MaxRes:#m/z:  0.00000 #charge-128
###MS: 1029
###MSMS: 1031
BEGIN IONS
TITLE=Cmpd 281, AutoMSn(412.7541), 17.5 min
RTINSECONDS=1047.12
SCANS=MS: 1029 MSMS: 1031
PEPMASS=412.75414	89375
CHARGE=2+
323.20663	123	
327.18222	141	
362.18728	135	
385.25443	227	
408.25718	187	
410.27615	209	
412.24692	152	
413.25258	277	1+
416.23802	126	
423.17994	114	
428.25312	110	
439.24627	279	1+
446.27029	100	
449.24748	292	
458.31175	290	
472.28918	831	
532.30800	350	1+
571.35666	242	
631.37076	753	1+
672.40505	262	
681.00552	124	
743.42165	128	
END IONS

###FS:    #m/z: 672.40193 #charge   1
###MaxRes:#m/z:  0.00000 #charge-128
###MS: 1029
###MSMS: 1032
BEGIN IONS
TITLE=Cmpd 282, AutoMSn(672.4019), 17.5 min
RTINSECONDS=1047.62
SCANS=MS: 1029 MSMS: 1032
PEPMASS=672.40193	46389
CHARGE=1+
341.16159	103	
403.13846	111	
433.17895	115	
440.15798	108	
470.14088	123	
533.27092	112	
670.35790	106	
672.39936	329	1+
END IONS

###FS:    #m/z: 421.76102 #charge   2
###MaxRes:#m/z:  0.00000 #charge-128
###MS: 1033
###MSMS: 1034
BEGIN IONS
TITLE=Cmpd 283, AutoMSn(421.7610), 17.5 min
RTINSECONDS=1050.64
SCANS=MS: 1033 MSMS: 1034
PEPMASS=421.76102	820761
CHARGE=2+
341.18228	6961	
368.22771	9216	
383.22955	6323	
385.25435	31388	1+
454.27252	8271	
470.27057	9919	
472.28730	349525	1+
571.35518	156647	1+
628.37597	15151	
654.39305	9419	
670.38598	10031	
672.40333	269856	1+
682.38811	25147	1+
725.43044	64924	1+
741.42298	6492	
743.43973	152173	1+
END IONS

###FS:    #m/z: 412.75479 #charge   2
###MaxRes:#m/z:  0.00000 #charge-128
###MS: 1033
###MSMS: 1035
BEGIN IONS
TITLE=Cmpd 284, AutoMSn(412.7548), 17.5 min
RTINSECONDS=1051.14
SCANS=MS: 1033 MSMS: 1035
PEPMASS=412.75479	360202
CHARGE=2+
326.21395	130	
341.17330	119	
385.25617	298	
408.24679	183	
410.27491	197	
411.23194	716	1+
432.25557	371	
436.24898	117	
457.27589	144	
470.26438	223	
472.28745	2772	1+
532.30716	239	
545.33419	143	
571.35689	776	1+
628.35063	470	1+
632.37504	1931	1+
638.70453	204	
640.75985	515	1+
655.39820	112	
670.38485	268	1+
672.40022	1070	1+
681.00658	590	
726.45271	111	
743.43623	305	1+
END IONS

###FS:    #m/z: 842.50845 #charge   1
###MaxRes:#m/z:  0.00000 #charge-128
###MS: 1033
###MSMS: 1036
BEGIN IONS
TITLE=Cmpd 285, AutoMSn(842.5085), 17.5 min
RTINSECONDS=1051.64
SCANS=MS: 1033 MSMS: 1036
PEPMASS=842.50845	186895
CHARGE=1+
840.49349	12731	1+
842.50813	221223	1+
END IONS

###FS:    #m/z: 412.75476 #charge   2
###MaxRes:#m/z:  0.00000 #charge-128
###MS: 1037
###MSMS: 1038
BEGIN IONS
TITLE=Cmpd 286, AutoMSn(412.7548), 17.6 min
RTINSECONDS=1054.67
SCANS=MS: 1037 MSMS: 1038
PEPMASS=412.75476	569979
CHARGE=2+
345.21886	123	
353.22209	104	
359.21688	113	
363.21604	108	
364.20506	219	1+
368.21504	164	
376.21000	128	
384.23981	295	1+
389.72774	144	
408.26450	460	1+
411.23507	157	
413.25214	255	
414.23887	581	1+
432.25651	939	
441.25151	183	
454.27515	119	
456.27768	348	1+
470.27789	214	
472.28431	2875	1+
479.47383	172	
532.33212	208	
545.33179	628	1+
551.32615	162	
554.33404	137	
571.35375	679	1+
602.35581	102	
613.35378	224	1+
615.33624	168	
626.36707	129	
628.37181	112	
630.36258	257	1+
632.37165	3153	1+
640.76412	1018	1+
654.38374	192	
670.40666	166	
672.40027	1760	1+
681.00745	290	
725.42845	456	1+
743.43567	236	
814.52511	382	1+
END IONS

###FS:    #m/z: 842.50835 #charge   1
###MaxRes:#m/z:  0.00000 #charge-128
###MS: 1037
###MSMS: 1039
BEGIN IONS
TITLE=Cmpd 287, AutoMSn(842.5084), 17.6 min
RTINSECONDS=1055.17
SCANS=MS: 1037 MSMS: 1039
PEPMASS=842.50835	336433
CHARGE=1+
840.48952	14121	1+
842.50785	247177	1+
END IONS

###FS:    #m/z: 672.40339 #charge   1
###MaxRes:#m/z:  0.00000 #charge-128
###MS: 1037
###MSMS: 1040
BEGIN IONS
TITLE=Cmpd 288, AutoMSn(672.4034), 17.6 min
RTINSECONDS=1055.67
SCANS=MS: 1037 MSMS: 1040
PEPMASS=672.40339	285697
CHARGE=1+
332.21600	248	
354.18983	121	
407.21615	102	
550.97923	184	
670.38487	107	
671.29261	107	
672.39741	357	1+
END IONS

###FS:    #m/z: 842.50793 #charge   1
###MaxRes:#m/z:  0.00000 #charge-128
###MS: 1041
###MSMS: 1042
BEGIN IONS
TITLE=Cmpd 289, AutoMSn(842.5079), 17.6 min
RTINSECONDS=1058.71
SCANS=MS: 1041 MSMS: 1042
PEPMASS=842.50793	294966
CHARGE=1+
840.49050	11005	1+
842.50798	184707	1+
END IONS

###FS:    #m/z: 672.40274 #charge   1
###MaxRes:#m/z:  0.00000 #charge-128
###MS: 1041
###MSMS: 1043
BEGIN IONS
TITLE=Cmpd 290, AutoMSn(672.4027), 17.7 min
RTINSECONDS=1059.21
SCANS=MS: 1041 MSMS: 1043
PEPMASS=672.40274	266499
CHARGE=1+
422.68296	104	
465.63202	115	
672.40781	224	
END IONS

###FS:    #m/z: 472.28619 #charge   1
###MaxRes:#m/z:  0.00000 #charge-128
###MS: 1041
###MSMS: 1044
BEGIN IONS
TITLE=Cmpd 291, AutoMSn(472.2862), 17.7 min
RTINSECONDS=1059.71
SCANS=MS: 1041 MSMS: 1044
PEPMASS=472.28619	169084
CHARGE=1+
332.18816	101	
359.18466	159	
472.27652	425	1+
END IONS

###FS:    #m/z: 672.40241 #charge   1
###MaxRes:#m/z:  0.00000 #charge-128
###MS: 1045
###MSMS: 1046
BEGIN IONS
TITLE=Cmpd 292, AutoMSn(672.4024), 17.7 min
RTINSECONDS=1062.76
SCANS=MS: 1045 MSMS: 1046
PEPMASS=672.40241	189467
CHARGE=1+
378.17225	111	
426.16340	108	
435.20085	101	
463.20697	128	
568.27737	129	
672.38021	332	1+
END IONS

###FS:    #m/z: 472.28590 #charge   1
###MaxRes:#m/z:  0.00000 #charge-128
###MS: 1045
###MSMS: 1047
BEGIN IONS
TITLE=Cmpd 293, AutoMSn(472.2859), 17.7 min
RTINSECONDS=1063.26
SCANS=MS: 1045 MSMS: 1047
PEPMASS=472.28590	125585
CHARGE=1+
412.18471	109	
468.24467	145	
472.24107	111	
END IONS

###FS:    #m/z: 571.35115 #charge   1
###MaxRes:#m/z:  0.00000 #charge-128
###MS: 1045
###MSMS: 1048
BEGIN IONS
TITLE=Cmpd 294, AutoMSn(571.3512), 17.7 min
RTINSECONDS=1063.76
SCANS=MS: 1045 MSMS: 1048
PEPMASS=571.35115	75291
CHARGE=1+
315.12162	107	
323.16169	134	
341.15100	113	
345.15387	129	
358.16895	142	
369.14181	168	
383.18614	102	
389.20684	105	
398.14560	115	
413.18849	176	
416.25158	133	
442.16892	120	
450.12585	103	
452.00526	113	
461.21525	105	
472.22392	137	
482.21737	128	
489.23451	246	
497.06621	285	
510.26463	109	
514.25324	113	
525.05954	459	
534.26170	139	
541.24609	129	
560.29525	275	1+
565.13563	198	
571.33046	255	1+
END IONS

###FS:    #m/z: 552.06768 #charge-128
###MaxRes:#m/z:  0.00000 #charge-128
###MS: 1049
###MSMS: 1050
BEGIN IONS
TITLE=Cmpd 295, AutoMSn(552.0677), 17.8 min
RTINSECONDS=1066.79
SCANS=MS: 1049 MSMS: 1050
PEPMASS=552.06768	11052

344.10435	108	
378.60678	104	
383.19180	104	
389.72673	107	
408.21692	106	
412.75495	206	
440.73074	113	
452.24148	126	
459.23071	213	1+
463.24276	114	
472.28256	169	
480.82536	111	
489.25127	116	
513.28055	116	
532.28026	107	
548.29123	204	
549.33076	189	
550.30273	201	
551.29056	601	1+
551.76827	161	
554.32039	236	
555.30776	357	1+
559.12300	360	
672.39639	355	1+
703.31773	103	
727.34363	113	
759.40505	104	
783.34856	168	
842.51704	155	
843.43883	266	1+
918.44318	417	1+
961.46393	230	1+
END IONS

###FS:    #m/z: 539.20172 #charge-128
###MaxRes:#m/z:  0.00000 #charge-128
###MS: 1049
###MSMS: 1051
BEGIN IONS
TITLE=Cmpd 296, AutoMSn(539.2017), 17.8 min
RTINSECONDS=1067.3
SCANS=MS: 1049 MSMS: 1051
PEPMASS=539.20172	8304

331.18212	128	
412.76926	108	
432.74302	119	
436.18120	221	1+
446.69616	136	
449.25545	125	
464.19605	107	
472.27892	232	
489.24671	103	
498.27607	112	
505.64282	125	
506.12822	237	
516.28625	112	
522.26224	102	
525.78685	101	
535.28997	106	
537.32671	269	
538.27635	549	1+
540.28199	369	1+
543.30557	309	1+
549.07266	213	
560.29321	179	
569.30564	112	
586.32692	135	
638.18857	108	
743.42204	120	
END IONS

###FS:    #m/z: 716.34320 #charge-128
###MaxRes:#m/z:  0.00000 #charge-128
###MS: 1049
###MSMS: 1052
BEGIN IONS
TITLE=Cmpd 297, AutoMSn(716.3432), 17.8 min
RTINSECONDS=1067.8
SCANS=MS: 1049 MSMS: 1052
PEPMASS=716.34320	8274

450.66525	211	
475.16392	116	
475.57498	103	
489.25151	110	
496.26309	109	
509.21538	105	
553.73581	102	
559.20902	123	
626.23609	111	
654.33203	175	
660.79558	102	
684.00802	122	
689.57589	235	
689.82068	264	1+
690.06212	277	
698.64428	112	
699.37441	117	
717.09071	136	
717.84823	130	
718.37962	198	
720.31508	146	
788.28934	108	
868.41617	104	
918.36771	295	1+
999.43534	102	
END IONS

###FS:    #m/z: 694.31929 #charge   3
###MaxRes:#m/z:  0.00000 #charge-128
###MS: 1053
###MSMS: 1054
BEGIN IONS
TITLE=Cmpd 298, AutoMSn(694.3193), 17.8 min
RTINSECONDS=1070.82
SCANS=MS: 1053 MSMS: 1054
PEPMASS=694.31929	9939
CHARGE=3+
357.17646	298	
443.20572	344	1+
446.24223	170	
464.22857	247	1+
471.22155	120	
515.74102	162	
519.23880	153	
555.25461	240	1+
561.24796	220	
650.31832	139	
654.30310	193	
659.29515	190	
667.32895	223	
682.34477	124	
691.34629	236	
694.33339	227	
696.29429	195	
702.83824	142	
742.36105	208	
773.32523	254	
853.39758	127	
866.88784	149	
887.36530	333	
939.42169	188	
1033.41248	117	
1050.43403	202	
1068.48665	141	
1197.55155	120	
1291.58021	632	1+
1382.72581	556	1+
END IONS

###FS:    #m/z: 539.19856 #charge-128
###MaxRes:#m/z:  0.00000 #charge-128
###MS: 1053
###MSMS: 1055
BEGIN IONS
TITLE=Cmpd 299, AutoMSn(539.1986), 17.9 min
RTINSECONDS=1071.32
SCANS=MS: 1053 MSMS: 1055
PEPMASS=539.19856	10376

335.13660	170	
414.69043	131	
460.18088	134	
480.24418	101	
519.27750	121	
535.22026	102	
535.32993	143	
536.31302	367	1+
538.27426	288	
539.27284	968	1+
543.30615	427	1+
550.02720	192	
571.33911	162	
END IONS

###FS:    #m/z: 576.27504 #charge   3
###MaxRes:#m/z:  0.00000 #charge-128
###MS: 1053
###MSMS: 1056
BEGIN IONS
TITLE=Cmpd 300, AutoMSn(576.2750), 17.9 min
RTINSECONDS=1071.82
SCANS=MS: 1053 MSMS: 1056
PEPMASS=576.27504	9127
CHARGE=3+
312.49722	213	
315.13620	301	1+
327.68207	174	
353.20167	233	1+
372.17719	181	
375.19946	362	
380.16553	203	
390.18881	415	1+
393.09624	247	
403.15879	227	
472.22739	230	1+
475.69239	220	1+
485.22531	280	
488.24532	187	
489.23862	1728	1+
497.06503	210	
509.21672	296	1+
513.26407	196	
520.76333	279	1+
525.05720	324	
531.23165	372	1+
545.25964	213	
553.30050	223	
558.26299	220	
560.27566	2567	1+
571.93587	179	
575.33816	435	1+
576.81863	386	
577.29239	838	1+
578.77174	176	
597.36434	241	1+
631.31629	1709	1+
639.73157	433	
639.83370	264	
639.96793	220	
645.29828	270	
654.35084	345	1+
685.28947	172	
688.11973	1699	1+
702.34663	1251	1+
748.34021	289	1+
758.42329	259	
774.40360	468	1+
799.87413	199	
805.33250	627	1+
888.42018	290	1+
914.22241	1260	1+
924.39212	265	1+
985.24988	908	1+
1127.55311	1560	1+
1145.56847	2071	1+
1481.65761	935	1+
1595.72659	584	1+
END IONS

###FS:    #m/z: 576.27622 #charge   3
###MaxRes:#m/z:  0.00000 #charge-128
###MS: 1057
###MSMS: 1058
BEGIN IONS
TITLE=Cmpd 301, AutoMSn(576.2762), 17.9 min
RTINSECONDS=1074.85
SCANS=MS: 1057 MSMS: 1058
PEPMASS=576.27622	14456
CHARGE=3+
375.19807	458	
388.19610	160	
390.17804	480	
393.10618	251	
403.15309	168	
431.19759	159	
457.62020	205	
462.70785	209	
472.22014	208	1+
482.22328	164	
487.31969	315	1+
489.23876	1603	1+
494.23625	208	1+
499.21093	227	1+
509.28652	163	
525.06318	190	
543.26219	258	
545.25951	175	
553.30413	431	1+
558.26396	256	
560.27669	2022	1+
571.29679	303	1+
575.28379	1401	1+
576.83294	179	
578.77751	194	
594.30307	255	1+
615.06453	185	
615.35197	390	1+
627.29222	293	1+
631.31962	1556	1+
645.30295	345	
654.34874	242	
688.12386	1227	1+
702.34343	839	1+
712.14138	232	
747.83667	183	
750.81876	210	
775.41413	294	
841.15414	200	
888.42301	468	1+
914.22658	708	1+
952.38634	253	1+
952.39921	164	
970.45156	274	1+
985.25453	1143	1+
1127.53252	1032	1+
1145.57311	1806	1+
1159.55696	424	1+
1481.66915	787	1+
1595.72618	880	1+
END IONS

###FS:    #m/z: 694.32073 #charge   3
###MaxRes:#m/z:  0.00000 #charge-128
###MS: 1057
###MSMS: 1059
BEGIN IONS
TITLE=Cmpd 302, AutoMSn(694.3207), 17.9 min
RTINSECONDS=1075.35
SCANS=MS: 1057 MSMS: 1059
PEPMASS=694.32073	14442
CHARGE=3+
333.16845	119	
519.21342	368	1+
525.72044	120	
555.24250	196	
561.23921	205	
573.26865	144	
590.26241	148	
653.98980	129	
659.30872	506	1+
659.96968	213	1+
682.33255	115	
685.32649	144	
690.33204	151	
691.34544	354	1+
693.43435	155	
695.34209	134	
696.33971	389	1+
725.34873	155	
751.34311	136	
773.33740	133	
807.26091	153	
810.37947	296	1+
855.46136	181	
867.39389	115	
867.89069	155	
874.89050	115	
875.37677	154	
878.32376	138	
887.37843	627	1+
939.45378	158	
1050.41376	133	
1068.50162	161	
1291.58424	831	1+
1334.61384	382	1+
1404.65490	623	1+
END IONS

###FS:    #m/z: 626.62504 #charge   3
###MaxRes:#m/z:  0.00000 #charge-128
###MS: 1057
###MSMS: 1060
BEGIN IONS
TITLE=Cmpd 303, AutoMSn(626.6250), 17.9 min
RTINSECONDS=1075.85
SCANS=MS: 1057 MSMS: 1060
PEPMASS=626.62504	10229
CHARGE=3+
342.07444	275	
359.09472	784	1+
377.11010	703	1+
411.09354	299	
429.10676	388	1+
435.98106	278	
459.28840	392	1+
471.91801	372	
472.25183	591	
492.12638	276	
502.10791	958	1+
505.60269	438	1+
505.93283	295	
506.26986	188	
519.29077	162	
520.11393	1538	1+
529.29472	369	
529.79113	420	1+
534.28150	273	
542.19214	1233	1+
561.79205	199	
569.80645	175	
574.32032	242	
585.60696	290	
586.27638	200	
591.27288	187	
591.61091	3057	1+
591.95051	1653	1+
592.28170	1298	1+
605.20286	216	
622.29955	357	1+
625.34666	196	
626.85570	167	
629.35885	402	1+
633.20451	210	
638.69467	229	
661.35473	2150	1+
669.90964	221	
774.42893	1661	1+
803.26088	150	
871.33749	211	1+
971.39516	1184	1+
999.39648	812	1+
1009.94061	431	
1039.58252	5111	1+
1140.62758	7521	1+
1253.70387	3383	1+
1413.73651	1400	1+
END IONS

###FS:    #m/z: 450.26982 #charge   2
###MaxRes:#m/z:  0.00000 #charge-128
###MS: 1061
###MSMS: 1062
BEGIN IONS
TITLE=Cmpd 304, AutoMSn(450.2698), 18.0 min
RTINSECONDS=1078.87
SCANS=MS: 1061 MSMS: 1062
PEPMASS=450.26982	31220
CHARGE=2+
323.17583	149	
329.18928	137	
341.17141	164	
359.18981	145	
365.17795	141	
368.22156	644	1+
370.31601	400	
385.25268	666	1+
390.24010	242	
391.73639	142	
434.24045	166	
436.24013	322	1+
441.26034	169	
446.23751	164	
448.26316	573	1+
450.26493	573	1+
452.26207	769	1+
454.27700	802	1+
458.25110	236	
470.28287	228	
472.28447	4148	1+
515.26548	173	
529.30283	135	
569.32842	257	
571.35356	2356	1+
626.36515	133	
628.37183	697	1+
636.64461	198	
654.39829	253	1+
670.38535	494	1+
672.40498	8875	1+
681.02951	1410	1+
681.47019	135	
682.38233	345	1+
699.39749	263	
711.40374	160	
725.42465	1861	1+
741.42603	326	1+
743.43943	5860	1+
753.43699	144	
754.52267	337	
755.42988	193	
799.44848	146	
END IONS

###FS:    #m/z: 626.62299 #charge   3
###MaxRes:#m/z:  0.00000 #charge-128
###MS: 1061
###MSMS: 1063
BEGIN IONS
TITLE=Cmpd 305, AutoMSn(626.6230), 18.0 min
RTINSECONDS=1079.37
SCANS=MS: 1061 MSMS: 1063
PEPMASS=626.62299	18606
CHARGE=3+
331.18675	486	1+
342.07247	362	
359.10292	292	
360.08601	601	1+
375.17029	322	
377.10886	472	
411.09908	357	
429.10596	531	
435.98631	248	
444.22038	257	1+
459.29290	279	
471.24867	715	1+
471.92957	291	
472.59132	199	
476.21250	317	1+
485.78222	300	
492.12207	574	1+
497.26913	414	1+
500.21418	265	
502.10697	1333	1+
505.25806	455	1+
505.60988	467	1+
505.94230	337	
514.20272	243	1+
519.28373	292	
520.11429	1916	1+
529.28493	231	
542.19510	1225	1+
569.79873	282	
573.31900	276	1+
585.61575	453	
585.95264	213	
586.27629	379	
591.26785	217	
591.61698	3240	1+
591.95211	2382	1+
592.28092	1486	1+
599.75577	334	1+
605.19478	306	
611.31047	401	1+
624.34279	443	1+
626.33958	263	
626.85378	1179	1+
631.28876	341	1+
633.19710	352	1+
661.35101	1796	1+
669.92378	487	1+
758.39892	188	
774.43441	1678	1+
971.40354	1486	1+
999.39029	776	1+
1009.93641	316	
1039.58286	5160	1+
1057.57723	193	
1140.62829	8203	1+
1253.70834	3879	1+
1413.74013	2192	1+
END IONS

###FS:    #m/z: 591.61572 #charge   3
###MaxRes:#m/z:  0.00000 #charge-128
###MS: 1061
###MSMS: 1064
BEGIN IONS
TITLE=Cmpd 306, AutoMSn(591.6157), 18.0 min
RTINSECONDS=1079.87
SCANS=MS: 1061 MSMS: 1064
PEPMASS=591.61572	11802
CHARGE=3+
332.19863	306	1+
397.13536	121	
417.27602	173	
445.26090	108	
450.18518	102	
494.22417	178	
496.20465	128	
518.25690	118	
525.22464	106	
540.21515	137	
586.31128	121	
587.32837	107	
588.32013	126	
589.32550	328	1+
591.38235	3312	1+
594.31093	104	
595.30719	262	1+
914.43786	846	1+
END IONS

###FS:    #m/z: 450.27007 #charge   2
###MaxRes:#m/z:  0.00000 #charge-128
###MS: 1065
###MSMS: 1066
BEGIN IONS
TITLE=Cmpd 307, AutoMSn(450.2701), 18.0 min
RTINSECONDS=1082.91
SCANS=MS: 1065 MSMS: 1066
PEPMASS=450.27007	136559
CHARGE=2+
329.17724	602	
341.18416	1114	
359.19005	666	
363.21809	681	
368.22342	2088	1+
382.23525	1232	1+
385.25319	2214	1+
436.25644	547	
441.26402	645	
454.26411	681	
472.28623	14216	1+
571.35498	10507	1+
628.38019	2379	1+
654.39210	903	
670.38785	2557	1+
672.40207	40002	1+
682.37989	943	
699.41654	562	
725.42975	6437	1+
741.42236	1176	
743.43819	24457	1+
755.43704	931	
778.46009	1643	1+
END IONS

###FS:    #m/z: 632.35179 #charge   1
###MaxRes:#m/z:  0.00000 #charge-128
###MS: 1065
###MSMS: 1067
BEGIN IONS
TITLE=Cmpd 308, AutoMSn(632.3518), 18.1 min
RTINSECONDS=1083.41
SCANS=MS: 1065 MSMS: 1067
PEPMASS=632.35179	22995
CHARGE=1+
329.16589	102	
331.19236	482	
344.17986	107	
359.09520	131	
410.24210	116	
420.71048	106	
444.26011	115	
459.28788	126	
472.21255	117	
512.25035	350	1+
520.85570	169	
572.24483	147	
629.34603	246	1+
632.31443	330	1+
END IONS

###FS:    #m/z: 401.73356 #charge   2
###MaxRes:#m/z:  0.00000 #charge-128
###MS: 1065
###MSMS: 1068
BEGIN IONS
TITLE=Cmpd 309, AutoMSn(401.7336), 18.1 min
RTINSECONDS=1083.91
SCANS=MS: 1065 MSMS: 1068
PEPMASS=401.73356	17835
CHARGE=2+
345.15821	1228	1+
357.22406	283	
383.24108	220	
402.24923	455	1+
404.23493	364	
406.22225	224	
413.19182	569	1+
431.20485	2398	1+
438.11570	914	
448.23193	3864	1+
455.30437	1349	
470.29758	246	
541.34332	951	1+
544.29303	278	
549.07742	211	
561.31624	3702	1+
569.26807	228	
570.23961	790	
615.31948	265	
630.32943	362	
632.35420	12295	1+
638.70126	260	
640.75791	232	
642.35421	203	
731.41663	293	
END IONS

###FS:    #m/z: 450.27030 #charge   2
###MaxRes:#m/z:  0.00000 #charge-128
###MS: 1069
###MSMS: 1070
BEGIN IONS
TITLE=Cmpd 310, AutoMSn(450.2703), 18.1 min
RTINSECONDS=1086.94
SCANS=MS: 1069 MSMS: 1070
PEPMASS=450.27030	276462
CHARGE=2+
337.21597	997	
341.17851	1538	
359.19445	1035	
363.22034	1152	
368.22332	3350	1+
382.23204	2182	1+
385.25117	2387	
454.27145	1339	
470.27349	934	
472.28592	22607	1+
571.35557	18702	1+
628.38000	3560	1+
654.38981	2106	1+
670.38840	3229	1+
672.40279	64555	1+
682.38862	1120	
725.42708	12046	1+
741.42627	1801	
743.43995	42761	1+
755.43713	1208	
778.46751	3073	1+
END IONS

###FS:    #m/z: 899.52898 #charge   1
###MaxRes:#m/z:  0.00000 #charge-128
###MS: 1069
###MSMS: 1071
BEGIN IONS
TITLE=Cmpd 311, AutoMSn(899.5290), 18.1 min
RTINSECONDS=1087.44
SCANS=MS: 1069 MSMS: 1071
PEPMASS=899.52898	30789
CHARGE=1+
410.24342	350	
497.27711	340	
897.52470	1051	1+
899.52954	17658	1+
END IONS

###FS:    #m/z: 441.26283 #charge   2
###MaxRes:#m/z:  0.00000 #charge-128
###MS: 1069
###MSMS: 1072
BEGIN IONS
TITLE=Cmpd 312, AutoMSn(441.2628), 18.1 min
RTINSECONDS=1087.94
SCANS=MS: 1069 MSMS: 1072
PEPMASS=441.26283	38602
CHARGE=2+
330.16373	112	
341.17258	237	
349.69010	122	
372.23284	100	
395.21392	115	
420.26648	143	
422.22660	117	
424.23582	185	
437.24992	1150	1+
441.25664	667	1+
444.26524	162	
446.23292	257	
449.25192	300	
454.26207	139	
462.24568	104	
472.28433	694	1+
498.26158	100	
511.29265	585	1+
514.29468	1765	1+
516.27810	584	1+
520.85135	253	
553.34086	119	
557.35814	158	
569.34239	125	
571.35281	353	
610.35138	412	1+
613.35262	665	1+
622.33338	115	
632.36732	541	1+
654.38818	182	
670.39553	418	1+
711.41327	342	
714.40603	1007	1+
725.42177	108	
745.45154	150	
768.47094	344	1+
785.44308	403	1+
794.71181	311	
END IONS

###FS:    #m/z: 899.52945 #charge   1
###MaxRes:#m/z:  0.00000 #charge-128
###MS: 1073
###MSMS: 1074
BEGIN IONS
TITLE=Cmpd 313, AutoMSn(899.5295), 18.2 min
RTINSECONDS=1090.97
SCANS=MS: 1073 MSMS: 1074
PEPMASS=899.52945	31176
CHARGE=1+
410.22939	219	
497.26569	585	
515.27627	351	
610.35930	297	
897.51882	1183	1+
899.52801	16084	1+
END IONS

###FS:    #m/z: 441.26488 #charge   2
###MaxRes:#m/z:  0.00000 #charge-128
###MS: 1073
###MSMS: 1075
BEGIN IONS
TITLE=Cmpd 314, AutoMSn(441.2649), 18.2 min
RTINSECONDS=1091.48
SCANS=MS: 1073 MSMS: 1075
PEPMASS=441.26488	40587
CHARGE=2+
330.21884	125	
337.20915	136	
383.21415	123	
384.24378	511	1+
401.69343	114	
419.22840	182	
424.23176	115	
429.25450	113	
432.26419	232	
437.25573	584	1+
440.25669	462	1+
442.26094	461	1+
444.27332	320	
446.24835	272	
449.25032	374	
452.19973	108	
472.27717	710	1+
479.48265	180	
511.30242	502	1+
514.29020	1776	1+
545.34323	152	
553.34586	103	
571.35338	176	
575.31790	128	
613.38280	175	
614.35077	480	1+
632.37007	685	1+
654.39532	104	
672.39427	196	
711.40231	217	
714.40890	1062	1+
716.38997	376	1+
725.43676	159	
767.43315	125	
785.44622	542	1+
787.44078	260	
794.70780	208	
END IONS

###FS:    #m/z: 632.35212 #charge   1
###MaxRes:#m/z:  0.00000 #charge-128
###MS: 1073
###MSMS: 1076
BEGIN IONS
TITLE=Cmpd 315, AutoMSn(632.3521), 18.2 min
RTINSECONDS=1091.98
SCANS=MS: 1073 MSMS: 1076
PEPMASS=632.35212	24239
CHARGE=1+
331.19716	314	1+
347.17367	119	
360.08564	302	1+
369.17388	103	
381.15853	110	
384.14415	143	
411.09503	112	
426.19028	117	
459.28440	149	
475.12933	113	
513.26567	137	
632.32740	212	1+
END IONS

###FS:    #m/z: 899.52877 #charge   1
###MaxRes:#m/z:  0.00000 #charge-128
###MS: 1077
###MSMS: 1078
BEGIN IONS
TITLE=Cmpd 316, AutoMSn(899.5288), 18.3 min
RTINSECONDS=1095.01
SCANS=MS: 1077 MSMS: 1078
PEPMASS=899.52877	24191
CHARGE=1+
385.18274	153	
391.73558	440	
410.22675	163	
428.25068	157	
497.26512	233	
610.35995	159	
897.51476	787	1+
899.52822	11488	1+
END IONS

###FS:    #m/z: 626.62305 #charge   3
###MaxRes:#m/z:  0.00000 #charge-128
###MS: 1077
###MSMS: 1079
BEGIN IONS
TITLE=Cmpd 317, AutoMSn(626.6230), 18.3 min
RTINSECONDS=1095.51
SCANS=MS: 1077 MSMS: 1079
PEPMASS=626.62305	17038
CHARGE=3+
359.09413	809	1+
366.40437	1081	
375.17562	221	
377.11235	606	
411.09403	613	
429.11488	615	1+
435.98092	294	
436.67409	232	
459.29312	345	
471.91782	388	
472.25515	397	
472.59817	235	
492.11768	320	1+
497.26275	274	1+
500.20537	310	1+
502.10761	808	1+
505.60133	739	1+
505.94706	473	
506.26675	318	
511.28844	246	
514.19225	404	
518.27666	265	1+
520.11314	1839	1+
529.30283	276	
542.19235	1247	1+
550.97996	319	
569.79013	203	
574.31488	381	1+
585.60762	623	1+
585.94165	240	
586.27582	382	
591.26509	211	
591.61561	3755	1+
591.94967	2672	1+
592.28258	1562	
599.74720	679	1+
612.29538	238	1+
617.81399	283	1+
625.29744	332	1+
630.32402	585	1+
633.18909	320	
634.59101	381	
661.35425	2035	1+
774.43753	1678	1+
953.38883	389	1+
971.40618	842	1+
999.38699	662	1+
1009.93397	225	
1039.58177	5298	1+
1057.58588	238	
1140.62654	7742	1+
1253.70331	3989	1+
1413.74002	1605	1+
END IONS

###FS:    #m/z: 584.87238 #charge   3
###MaxRes:#m/z:  0.00000 #charge-128
###MS: 1077
###MSMS: 1080
BEGIN IONS
TITLE=Cmpd 318, AutoMSn(584.8724), 18.3 min
RTINSECONDS=1096.01
SCANS=MS: 1077 MSMS: 1080
PEPMASS=584.87238	8425
CHARGE=3+
369.19833	332	
376.01442	187	
431.73388	198	
475.49793	137	
508.70297	162	
509.22367	252	
525.28963	463	
533.93514	172	
535.27088	149	
550.01913	128	
581.30586	147	
582.72028	140	
583.31125	207	
584.29167	471	1+
586.34514	475	1+
588.29136	490	1+
591.23037	206	
593.29038	419	
630.50648	140	
653.67531	154	
675.30467	280	
675.81204	186	
685.33030	301	1+
690.30954	144	
799.35604	122	
825.25946	201	
862.44060	136	
914.44229	648	1+
1016.42504	156	
1017.39647	181	
1475.48347	549	1+
END IONS

###FS:    #m/z: 626.62152 #charge   3
###MaxRes:#m/z:  0.00000 #charge-128
###MS: 1081
###MSMS: 1082
BEGIN IONS
TITLE=Cmpd 319, AutoMSn(626.6215), 18.3 min
RTINSECONDS=1099.04
SCANS=MS: 1081 MSMS: 1082
PEPMASS=626.62152	20225
CHARGE=3+
331.18267	190	
359.09151	1296	1+
377.11869	594	
387.72447	370	
411.10127	588	1+
426.22372	190	
429.08783	637	1+
435.98248	607	
471.57823	379	1+
471.91737	428	
472.25004	437	
477.21136	208	
497.26741	229	
502.10135	998	1+
505.61272	334	
505.93322	408	
513.45030	487	
514.19205	181	
519.28783	186	
520.11504	1623	1+
529.29359	183	
534.28906	326	
542.19398	1101	1+
550.02251	207	
574.30292	182	
583.78718	260	1+
585.27798	511	1+
585.61046	894	1+
585.95028	296	
591.26590	224	
591.61214	4003	1+
591.94764	3192	1+
592.28119	2167	1+
599.75221	312	
605.21272	332	1+
617.73740	251	1+
623.32081	632	1+
626.81377	195	
630.32752	231	1+
633.20099	548	1+
661.35190	1383	1+
669.97446	368	1+
757.91613	177	
774.43959	989	1+
796.39123	181	
897.46062	258	1+
971.39838	1446	1+
982.19836	540	1+
999.38979	902	1+
1039.57712	4783	1+
1057.58862	265	
1121.60264	391	1+
1140.62481	8439	1+
1253.70051	3483	1+
1413.74201	2222	1+
END IONS

###FS:    #m/z: 336.23516 #charge   2
###MaxRes:#m/z:  0.00000 #charge-128
###MS: 1081
###MSMS: 1083
BEGIN IONS
TITLE=Cmpd 320, AutoMSn(336.2352), 18.3 min
RTINSECONDS=1099.55
SCANS=MS: 1081 MSMS: 1083
PEPMASS=336.23516	10075
CHARGE=2+
334.20867	116	
336.23599	138	
END IONS

###FS:    #m/z: 591.61509 #charge   3
###MaxRes:#m/z:  0.00000 #charge-128
###MS: 1081
###MSMS: 1084
BEGIN IONS
TITLE=Cmpd 321, AutoMSn(591.6151), 18.3 min
RTINSECONDS=1100.05
SCANS=MS: 1081 MSMS: 1084
PEPMASS=591.61509	11881
CHARGE=3+
416.14471	113	
439.71962	115	
457.71633	208	
462.26691	235	
464.71959	103	
587.30873	251	1+
589.26616	318	1+
591.34870	609	1+
594.29508	383	1+
595.39404	100	
661.34695	136	
702.37320	105	
842.38560	135	
915.41006	109	
END IONS

###FS:    #m/z: 364.26679 #charge   1
###MaxRes:#m/z:  0.00000 #charge-128
###MS: 1085
###MSMS: 1087
BEGIN IONS
TITLE=Cmpd 322, AutoMSn(364.2668), 18.4 min
RTINSECONDS=1103.58
SCANS=MS: 1085 MSMS: 1087
PEPMASS=364.26679	11830
CHARGE=1+
346.25637	253	
364.26563	771	1+
END IONS

###FS:    #m/z: 566.26372 #charge   3
###MaxRes:#m/z:  0.00000 #charge-128
###MS: 1085
###MSMS: 1088
BEGIN IONS
TITLE=Cmpd 323, AutoMSn(566.2637), 18.4 min
RTINSECONDS=1104.08
SCANS=MS: 1085 MSMS: 1088
PEPMASS=566.26372	6210
CHARGE=3+
363.11147	158	
404.15119	101	
448.22946	373	
450.12675	138	
474.67385	113	
511.75950	111	
533.19955	242	1+
542.34672	107	
558.25730	115	
560.27838	146	
561.29908	1468	1+
565.13875	164	
566.27178	133	
567.29260	783	1+
567.77472	144	
570.31642	332	
574.23790	107	
631.33060	128	
632.35429	1381	1+
659.30532	130	
660.98924	118	
668.31743	110	
727.88764	103	
761.40322	116	
764.25437	181	
767.37861	127	
966.36440	578	1+
1494.69281	1316	1+
END IONS

###FS:    #m/z: 385.70769 #charge   2
###MaxRes:#m/z:  0.00000 #charge-128
###MS: 1089
###MSMS: 1090
BEGIN IONS
TITLE=Cmpd 324, AutoMSn(385.7077), 18.5 min
RTINSECONDS=1107.11
SCANS=MS: 1089 MSMS: 1090
PEPMASS=385.70769	7767
CHARGE=2+
310.18434	151	
353.21271	100	
369.18420	119	
370.24194	100	
372.19770	102	
381.23274	290	1+
384.23790	300	1+
386.24400	172	
388.24617	338	
390.23242	137	
446.26746	175	
497.27931	136	
534.28375	125	
543.31609	109	
552.28643	242	
562.27559	151	
END IONS

###FS:    #m/z: 487.27194 #charge   2
###MaxRes:#m/z:  0.00000 #charge-128
###MS: 1089
###MSMS: 1091
BEGIN IONS
TITLE=Cmpd 325, AutoMSn(487.2719), 18.5 min
RTINSECONDS=1107.62
SCANS=MS: 1089 MSMS: 1091
PEPMASS=487.27194	8162
CHARGE=2+
312.16601	123	
338.11998	102	
339.19617	173	
376.19343	112	
385.21710	193	
402.24063	259	
484.26315	576	1+
486.27946	546	1+
488.27470	438	1+
490.28129	263	
491.57604	474	
495.63424	108	
496.23270	125	
531.29581	282	
601.28594	118	
618.32025	1615	1+
646.36241	121	
731.40127	1483	1+
842.43263	115	
860.44690	615	1+
END IONS

###FS:    #m/z: 694.32125 #charge   3
###MaxRes:#m/z:  0.00000 #charge-128
###MS: 1093
###MSMS: 1094
BEGIN IONS
TITLE=Cmpd 326, AutoMSn(694.3212), 18.5 min
RTINSECONDS=1111.16
SCANS=MS: 1093 MSMS: 1094
PEPMASS=694.32125	14844
CHARGE=3+
327.12737	149	
357.17490	189	
428.23070	275	
436.16690	189	
449.24329	161	
471.21426	204	
526.21455	447	
531.14399	225	
537.23329	270	
554.23920	465	1+
560.71982	279	1+
572.26136	448	1+
620.24513	204	1+
637.29345	155	
640.34449	158	
645.20567	153	
646.78937	272	
647.28080	227	
650.29990	300	1+
653.96843	257	
659.29610	806	1+
667.34735	183	
668.33120	344	1+
685.35495	282	
691.32628	195	
694.32628	269	1+
698.32130	282	1+
703.33251	218	
724.35034	414	1+
742.37833	293	
753.35170	244	1+
774.31487	695	1+
838.43452	150	
855.44666	203	
875.89721	220	
879.29664	301	1+
888.35429	1346	1+
908.46952	410	1+
926.48191	293	
1051.42264	259	
END IONS

###FS:    #m/z: 487.27127 #charge   2
###MaxRes:#m/z:  0.00000 #charge-128
###MS: 1093
###MSMS: 1095
BEGIN IONS
TITLE=Cmpd 327, AutoMSn(487.2713), 18.5 min
RTINSECONDS=1111.66
SCANS=MS: 1093 MSMS: 1095
PEPMASS=487.27127	11437
CHARGE=2+
355.22122	131	
357.19119	120	
368.19664	127	
385.19341	112	
402.24124	441	
458.21584	125	
466.28906	118	
468.27738	158	
482.26434	250	1+
484.26365	522	1+
486.26049	613	1+
489.28165	130	
490.26351	561	1+
491.57774	212	
531.28538	695	1+
616.31167	108	
618.31832	1874	1+
661.36446	100	
714.38279	196	
731.39920	2233	1+
860.45317	633	1+
END IONS

###FS:    #m/z: 548.28065 #charge   3
###MaxRes:#m/z:  0.00000 #charge-128
###MS: 1093
###MSMS: 1096
BEGIN IONS
TITLE=Cmpd 328, AutoMSn(548.2806), 18.5 min
RTINSECONDS=1112.16
SCANS=MS: 1093 MSMS: 1096
PEPMASS=548.28065	9859
CHARGE=3+
411.21824	325	1+
423.21159	158	
432.20037	108	
438.17760	108	
459.23266	218	
507.25804	120	
512.74106	112	
513.27333	110	
518.25907	114	
526.26158	263	
529.29363	232	1+
532.31022	132	
534.26478	388	1+
538.23279	131	
541.93083	105	
544.28547	530	1+
544.65904	112	
546.29957	608	1+
548.28658	1154	1+
552.27990	176	
559.12155	172	
578.27232	107	
586.31415	139	
586.78227	130	
620.23911	142	
631.30817	129	
660.33331	140	
666.31360	544	
666.79939	268	
697.32178	165	
715.84202	501	1+
786.89609	161	
787.36715	371	1+
991.51180	240	1+
1501.70341	1741	1+
END IONS

###FS:    #m/z: 601.33885 #charge   1
###MaxRes:#m/z:  0.00000 #charge-128
###MS: 1097
###MSMS: 1098
BEGIN IONS
TITLE=Cmpd 329, AutoMSn(601.3388), 18.6 min
RTINSECONDS=1115.2
SCANS=MS: 1097 MSMS: 1098
PEPMASS=601.33885	19491
CHARGE=1+
328.19756	3238	1+
332.21084	288	
371.19279	127	
402.24235	392	
423.19206	198	
428.22538	450	
449.24784	478	
457.25115	383	
469.25643	160	
470.26990	456	
485.29297	131	
497.25554	173	
514.27319	8629	1+
521.78218	415	
527.32931	1905	1+
534.87112	125	
END IONS

###FS:    #m/z: 637.00131 #charge   3
###MaxRes:#m/z:  0.00000 #charge-128
###MS: 1097
###MSMS: 1099
BEGIN IONS
TITLE=Cmpd 330, AutoMSn(637.0013), 18.6 min
RTINSECONDS=1115.7
SCANS=MS: 1097 MSMS: 1099
PEPMASS=637.00131	16506
CHARGE=3+
355.22768	125	
369.19560	117	
389.21729	163	
393.20487	128	
514.26791	147	
549.24571	176	
557.30663	144	
575.30046	133	
580.30894	305	
580.77486	178	
605.28093	149	
613.30467	254	
633.29758	359	1+
635.26325	184	
636.77635	169	
637.00412	477	
637.32114	843	1+
638.80711	119	
640.31817	504	1+
641.82645	146	
697.87379	189	
698.35896	222	
765.34842	182	
769.37260	341	
769.85400	133	
901.42855	121	
943.38006	151	
1085.54843	118	
1554.77092	1668	1+
1667.84346	995	1+
1738.87991	3681	1+
END IONS

###FS:    #m/z: 478.00482 #charge   1
###MaxRes:#m/z:  0.00000 #charge-128
###MS: 1097
###MSMS: 1100
BEGIN IONS
TITLE=Cmpd 331, AutoMSn(478.0048), 18.6 min
RTINSECONDS=1116.2
SCANS=MS: 1097 MSMS: 1100
PEPMASS=478.00482	14910
CHARGE=1+
309.67770	102	
327.68058	166	
336.21921	107	
345.15841	147	
358.20600	107	
362.20866	102	
370.22613	102	
376.18747	247	
379.70877	259	
385.19988	215	
389.16655	127	
390.22993	308	
395.77873	185	
407.21400	151	
414.22126	108	
415.21275	406	1+
425.77266	107	
430.22836	170	
436.23318	144	
439.22430	104	
440.27413	108	
441.73156	122	
451.21042	171	
457.23118	134	
458.25132	246	1+
461.27652	495	1+
471.77489	159	
474.27666	573	1+
476.27002	785	1+
END IONS

###FS:    #m/z: 601.34058 #charge   1
###MaxRes:#m/z:  0.00000 #charge-128
###MS: 1101
###MSMS: 1102
BEGIN IONS
TITLE=Cmpd 332, AutoMSn(601.3406), 18.7 min
RTINSECONDS=1119.23
SCANS=MS: 1101 MSMS: 1102
PEPMASS=601.34058	27172
CHARGE=1+
328.19531	4924	1+
358.19062	251	
371.19942	223	
386.21248	303	
402.24833	427	
428.21990	1041	1+
440.25040	370	1+
449.25350	204	
457.24538	446	1+
470.27104	452	
497.23893	246	
512.25163	154	
514.27428	10822	1+
525.29158	174	
527.32954	1932	1+
END IONS

###FS:    #m/z: 637.00144 #charge   3
###MaxRes:#m/z:  0.00000 #charge-128
###MS: 1101
###MSMS: 1103
BEGIN IONS
TITLE=Cmpd 333, AutoMSn(637.0014), 18.7 min
RTINSECONDS=1119.73
SCANS=MS: 1101 MSMS: 1103
PEPMASS=637.00144	22723
CHARGE=3+
333.69226	319	
355.22807	225	
371.14090	129	
395.77901	162	
399.13817	204	
426.69637	165	
458.23745	188	
472.20656	150	
491.83159	132	
512.24895	202	
515.26500	153	
549.24085	139	
556.96383	175	
580.29991	527	1+
580.63160	159	
595.22280	128	
613.32829	287	
614.75223	130	
627.71893	133	
632.31679	271	1+
636.32908	531	1+
636.99482	519	
637.66956	211	
638.28139	1019	1+
641.32428	427	
654.35422	354	1+
661.32485	130	
696.30498	193	
765.32857	289	1+
769.37858	287	1+
861.42328	128	
868.91918	146	
1554.75690	1063	1+
1667.84910	1173	1+
1738.88060	2445	1+
END IONS

###FS:    #m/z: 478.25621 #charge   2
###MaxRes:#m/z:  0.00000 #charge-128
###MS: 1101
###MSMS: 1104
BEGIN IONS
TITLE=Cmpd 334, AutoMSn(478.2562), 18.7 min
RTINSECONDS=1120.23
SCANS=MS: 1101 MSMS: 1104
PEPMASS=478.25621	20889
CHARGE=2+
345.16028	133	
349.20047	151	
376.19665	178	
390.22477	128	
398.73710	218	
402.24711	169	
456.24186	487	1+
471.76676	136	
474.28136	528	1+
476.27423	968	1+
478.27646	1254	1+
483.50086	349	
487.52451	172	
489.27024	171	
495.18851	197	
508.23581	162	
518.93096	129	
553.30316	168	
569.28597	449	1+
590.32017	440	1+
628.31069	270	
632.32373	146	
636.64769	140	
654.33884	966	1+
670.45165	177	
674.33050	217	
682.36566	534	1+
698.36105	246	
756.38027	138	
758.40056	137	
769.37008	992	1+
786.40183	388	1+
795.43659	143	
852.46767	324	
857.42980	402	1+
901.42154	371	
948.57418	325	1+
END IONS

###FS:    #m/z: 601.34064 #charge   1
###MaxRes:#m/z:  0.00000 #charge-128
###MS: 1105
###MSMS: 1106
BEGIN IONS
TITLE=Cmpd 335, AutoMSn(601.3406), 18.7 min
RTINSECONDS=1123.25
SCANS=MS: 1105 MSMS: 1106
PEPMASS=601.34064	34684
CHARGE=1+
328.19702	5565	1+
386.23304	595	
402.24269	781	
428.22343	511	
457.25862	548	
469.24834	227	
470.27284	1086	1+
497.24240	293	
514.27277	14804	1+
527.32967	2924	1+
END IONS

###FS:    #m/z: 519.76916 #charge   2
###MaxRes:#m/z:  0.00000 #charge-128
###MS: 1105
###MSMS: 1107
BEGIN IONS
TITLE=Cmpd 336, AutoMSn(519.7692), 18.7 min
RTINSECONDS=1123.75
SCANS=MS: 1105 MSMS: 1107
PEPMASS=519.76916	18131
CHARGE=2+
356.18476	128	
357.19579	244	1+
360.15533	156	
363.13248	153	
375.19694	212	
381.14776	403	1+
429.25479	245	1+
436.19372	222	
438.73844	172	
450.24699	372	1+
455.24945	155	
458.23528	224	1+
465.20822	148	
468.26698	134	
474.20902	277	1+
476.24749	797	1+
480.22116	1097	1+
502.26512	274	1+
504.30570	290	1+
505.79610	136	
506.27405	157	
509.74519	366	1+
516.28322	320	1+
518.26302	747	1+
518.74211	197	
520.27018	1196	1+
525.76827	221	
527.82334	190	
547.30448	141	
548.75971	126	
553.29580	181	
557.29031	146	
562.32363	419	1+
577.28341	133	
579.29487	382	1+
582.31148	135	
605.30345	135	
617.40943	141	
646.35268	1766	1+
648.33979	375	
678.35956	271	
694.31787	324	
710.36952	276	1+
716.35359	409	1+
732.43597	430	1+
761.37561	4485	1+
779.40974	587	1+
874.45924	1223	1+
937.44208	520	1+
END IONS

###FS:    #m/z: 637.00208 #charge   3
###MaxRes:#m/z:  0.00000 #charge-128
###MS: 1105
###MSMS: 1108
BEGIN IONS
TITLE=Cmpd 337, AutoMSn(637.0021), 18.7 min
RTINSECONDS=1124.26
SCANS=MS: 1105 MSMS: 1108
PEPMASS=637.00208	17570
CHARGE=3+
389.20256	161	
395.78262	108	
399.13492	225	
450.13917	120	
467.19423	110	
469.29118	256	
480.19127	109	
514.27128	142	
537.77330	108	
541.15956	134	
548.75476	212	
549.24749	247	
555.29330	115	
580.29801	160	
580.63388	133	
580.95946	121	
582.25756	167	
584.24632	109	
603.30143	462	1+
627.32400	129	
633.31454	417	1+
635.32157	379	1+
637.00609	350	
637.33301	233	
637.69234	120	
638.28280	724	1+
645.39957	368	
697.32738	224	1+
765.33667	216	
769.37380	333	1+
871.93181	143	
1279.64663	699	1+
1554.77573	631	1+
1667.81309	619	1+
1738.88352	1483	1+
END IONS

###FS:    #m/z: 519.26932 #charge   2
###MaxRes:#m/z:  0.00000 #charge-128
###MS: 1109
###MSMS: 1110
BEGIN IONS
TITLE=Cmpd 338, AutoMSn(519.2693), 18.8 min
RTINSECONDS=1127.28
SCANS=MS: 1109 MSMS: 1110
PEPMASS=519.26932	22919
CHARGE=2+
358.20915	203	
359.14793	228	
363.13677	188	
381.15106	489	1+
392.19040	171	
414.70756	169	
417.18058	192	
417.92237	232	
430.23495	384	1+
450.23809	1292	1+
452.22646	373	
457.14211	230	
458.21613	440	1+
468.28207	175	
472.24109	281	1+
474.16226	205	
475.48158	164	
476.24518	1022	1+
480.22616	986	1+
501.23483	165	
503.26634	163	
504.31868	513	1+
517.28239	501	1+
518.74681	584	
519.26973	981	1+
522.26600	657	1+
525.76817	379	
552.27692	246	1+
563.32742	1618	1+
571.20660	341	
571.31644	236	
573.33372	163	
579.30094	600	1+
585.31012	228	1+
587.32888	314	1+
589.33092	160	
596.33067	174	
617.41179	313	
646.35048	1918	1+
653.69626	204	
678.35291	1393	1+
694.31583	563	1+
732.42464	594	1+
761.37796	4581	1+
779.40811	1819	1+
789.39414	238	
839.41036	253	1+
874.46241	393	
876.46196	2202	1+
879.45781	275	1+
937.45033	1139	1+
1018.48314	1159	1+
END IONS

###FS:    #m/z: 738.39719 #charge   2
###MaxRes:#m/z:  0.00000 #charge-128
###MS: 1109
###MSMS: 1111
BEGIN IONS
TITLE=Cmpd 339, AutoMSn(738.3972), 18.8 min
RTINSECONDS=1127.78
SCANS=MS: 1109 MSMS: 1111
PEPMASS=738.39719	18479
CHARGE=2+
326.16616	106	
359.19869	134	
368.16019	198	
371.18728	237	1+
376.21789	436	1+
390.20607	562	1+
407.22088	219	
487.24012	102	
489.29916	1023	1+
518.25705	339	
534.78568	201	
535.28953	261	1+
544.31013	106	
581.26625	124	
588.37137	426	1+
608.83167	142	
646.31583	139	
665.36859	110	
665.87030	116	
716.42868	237	
738.38781	228	
738.89990	313	
796.40156	141	
830.47220	791	1+
840.04986	360	
958.52470	760	1+
970.47177	140	
987.48612	201	
999.00516	148	
1086.59643	426	
1087.59151	186	
1215.65606	121	
1216.64817	211	
END IONS

###FS:    #m/z: 590.30188 #charge   2
###MaxRes:#m/z:  0.00000 #charge-128
###MS: 1109
###MSMS: 1112
BEGIN IONS
TITLE=Cmpd 340, AutoMSn(590.3019), 18.8 min
RTINSECONDS=1128.28
SCANS=MS: 1109 MSMS: 1112
PEPMASS=590.30188	14364
CHARGE=2+
353.17689	308	1+
361.14200	174	
371.19714	141	
404.22368	1076	1+
422.15361	1150	1+
462.21830	110	
505.22380	111	
507.23651	153	
517.30770	1691	1+
520.29297	109	
523.24600	176	
535.22826	234	
556.28599	185	
560.26981	146	
570.72123	128	
572.22266	143	
572.34363	118	
574.21906	120	
580.28155	632	
582.26695	154	
585.33777	128	
586.33565	438	1+
588.10117	269	
590.32643	529	1+
593.31740	473	1+
628.33593	356	1+
637.30158	2400	1+
645.36717	2526	1+
657.35768	160	
664.28646	203	
692.23565	144	
708.34404	467	1+
758.45180	1130	1+
765.16255	109	
765.36261	989	1+
836.30063	205	
837.30221	386	1+
854.30292	145	
887.49251	1905	1+
914.43610	813	1+
1016.53240	176	
END IONS

###FS:    #m/z: 518.74826 #charge   2
###MaxRes:#m/z:  0.00000 #charge-128
###MS: 1113
###MSMS: 1114
BEGIN IONS
TITLE=Cmpd 341, AutoMSn(518.7483), 18.9 min
RTINSECONDS=1131.3
SCANS=MS: 1113 MSMS: 1114
PEPMASS=518.74826	34362
CHARGE=2+
323.68488	343	
359.14637	300	
375.54503	328	
392.19510	306	
420.22015	299	
448.75872	441	
450.24453	1969	1+
457.14062	654	
474.16579	519	
476.24689	530	
480.22905	435	
483.50063	309	
506.27605	776	
506.77007	551	
515.27126	323	
516.27749	720	1+
517.73923	570	
518.27352	743	
518.94765	1054	
523.27703	292	
562.31610	634	
587.25099	313	
590.31171	680	1+
596.33126	396	
619.35580	297	
646.35723	1170	1+
678.35777	2507	1+
694.32019	348	
732.42648	594	
761.37731	3835	1+
779.40285	3358	1+
839.42714	608	1+
874.45366	398	
876.45715	5714	1+
937.44235	944	1+
1001.46999	1428	1+
1018.47758	10180	1+
1036.49539	26548	1+
END IONS

###FS:    #m/z: 738.39682 #charge   2
###MaxRes:#m/z:  0.00000 #charge-128
###MS: 1113
###MSMS: 1115
BEGIN IONS
TITLE=Cmpd 342, AutoMSn(738.3968), 18.9 min
RTINSECONDS=1131.8
SCANS=MS: 1113 MSMS: 1115
PEPMASS=738.39682	22181
CHARGE=2+
358.21453	209	
368.15742	166	
376.21674	817	1+
390.19999	239	
407.22715	223	
425.17303	118	
466.22116	127	
474.24282	135	
489.30162	1035	1+
501.23310	177	
518.27310	225	
536.29786	173	
588.35874	495	1+
590.81031	124	
599.79793	126	
629.26901	164	
665.35557	172	
705.29632	126	
716.42903	223	
737.39366	493	1+
738.89662	170	
743.33395	156	
755.83094	129	
813.45577	120	
830.46569	872	1+
958.53873	540	1+
1070.56392	214	
1086.58071	250	
1087.59506	272	
1215.65895	180	
1216.63820	181	
END IONS

###FS:    #m/z: 590.30170 #charge   2
###MaxRes:#m/z:  0.00000 #charge-128
###MS: 1113
###MSMS: 1116
BEGIN IONS
TITLE=Cmpd 343, AutoMSn(590.3017), 18.9 min
RTINSECONDS=1132.3
SCANS=MS: 1113 MSMS: 1116
PEPMASS=590.30170	19864
CHARGE=2+
354.16640	379	1+
369.18839	117	
371.18536	367	1+
388.19701	171	
404.22326	1096	1+
418.64641	145	
422.15492	1278	1+
428.21605	201	
465.33375	181	
466.24281	227	
478.20055	178	
492.19830	128	
499.25751	114	
500.19989	284	1+
507.26932	116	
515.17406	225	
517.30797	1415	1+
523.26981	576	1+
533.17959	155	
535.24305	336	1+
537.26036	162	
573.28862	134	
580.28431	964	1+
586.33021	717	1+
590.31984	616	1+
594.32210	261	1+
602.27508	134	
620.27965	111	
629.33464	139	
637.30879	2248	1+
645.36693	2234	1+
672.36151	154	
679.94345	112	
708.33365	324	
739.26407	123	
758.45094	1162	1+
765.36279	1040	1+
836.30362	368	1+
845.95662	178	
887.49478	1847	1+
912.41762	141	
1016.54140	147	
1017.54328	189	
END IONS

###FS:    #m/z: 518.48412 #charge   3
###MaxRes:#m/z:  0.00000 #charge-128
###MS: 1117
###MSMS: 1118
BEGIN IONS
TITLE=Cmpd 344, AutoMSn(518.4841), 18.9 min
RTINSECONDS=1135.32
SCANS=MS: 1117 MSMS: 1118
PEPMASS=518.48412	60383
CHARGE=3+
324.10051	220	
337.18031	452	1+
342.11109	258	
355.17702	184	
357.18776	367	1+
359.14239	1137	1+
366.15894	241	1+
369.52314	228	
373.20341	575	1+
381.16079	293	
383.20984	546	1+
389.21237	220	
393.11414	404	1+
398.21517	262	1+
416.19724	390	1+
429.21104	357	1+
433.21754	527	1+
450.24320	5570	1+
455.29730	277	
456.16239	526	
457.14265	1135	1+
460.22137	443	1+
468.26082	1749	1+
473.25395	295	
474.16249	525	
475.48614	398	
476.24413	643	1+
479.47584	254	
480.21888	1021	1+
485.29579	307	1+
489.25579	289	1+
494.23964	185	
500.73031	789	1+
514.29936	325	
515.28526	1359	1+
521.27301	384	1+
525.77007	379	
531.33141	432	
546.30129	578	1+
552.29480	246	1+
553.81098	516	1+
561.32936	185	
562.32346	1787	
563.32575	5077	1+
568.27476	272	1+
570.23501	660	1+
573.32095	404	
579.29707	735	1+
582.30174	204	
585.27315	185	
587.26467	363	1+
593.28371	321	1+
596.33065	997	1+
628.35394	1093	1+
646.35519	1078	1+
661.32413	477	1+
676.33101	235	1+
678.35402	5134	1+
693.36122	236	
694.33900	427	1+
707.35409	242	1+
710.37469	847	1+
717.32036	181	
719.20567	180	
731.41003	379	1+
734.35239	384	1+
761.38102	2339	1+
765.39683	357	1+
766.41685	567	1+
779.40492	7153	1+
782.42035	646	1+
789.38589	1098	1+
811.42276	212	
822.40264	268	1+
839.41738	1081	1+
854.42369	241	1+
858.44886	912	1+
874.46703	291	1+
876.46082	9000	1+
895.51658	2879	1+
952.51598	251	1+
956.50372	417	1+
968.55818	372	1+
976.50411	300	1+
993.52253	886	1+
1001.45398	1895	1+
1010.54486	3055	1+
1018.48306	6008	1+
1036.49852	4869	1+
1107.58957	509	1+
1117.53810	444	1+
1124.63749	5733	1+
1153.57934	610	1+
1219.69842	335	1+
1236.72417	1342	1+
1479.79365	431	1+
END IONS

###FS:    #m/z: 559.30597 #charge   2
###MaxRes:#m/z:  0.00000 #charge-128
###MS: 1117
###MSMS: 1119
BEGIN IONS
TITLE=Cmpd 345, AutoMSn(559.3060), 18.9 min
RTINSECONDS=1135.82
SCANS=MS: 1117 MSMS: 1119
PEPMASS=559.30597	18158
CHARGE=2+
357.15420	203	
359.18159	220	1+
372.18075	443	1+
374.17933	195	
375.17493	495	1+
384.17061	273	1+
389.21362	793	1+
393.15125	128	
395.19133	340	1+
395.77869	632	
402.18419	476	1+
408.81737	144	
411.21945	305	1+
427.22120	136	
442.22603	282	1+
446.20438	228	
450.22409	156	
452.24508	679	1+
458.20417	158	
463.22170	130	
475.49344	396	
484.24927	300	1+
502.29811	1424	1+
508.27136	207	
509.77498	220	
531.72985	162	
555.27755	154	
556.28985	567	1+
558.29744	997	1+
562.30107	179	
588.30522	145	
615.36800	509	1+
624.28107	232	1+
672.40003	2163	1+
694.30179	156	
711.36864	133	
743.44067	1520	1+
781.57346	332	
859.44857	135	
885.44979	641	1+
903.47210	3505	1+
912.64237	148	
913.49344	1163	
913.75553	300	
998.55565	135	
1079.52856	384	1+
END IONS

###FS:    #m/z: 496.75315 #charge   2
###MaxRes:#m/z:  0.00000 #charge-128
###MS: 1117
###MSMS: 1120
BEGIN IONS
TITLE=Cmpd 346, AutoMSn(496.7532), 18.9 min
RTINSECONDS=1136.32
SCANS=MS: 1117 MSMS: 1120
PEPMASS=496.75315	14451
CHARGE=2+
340.17653	357	1+
355.11457	162	
368.22352	576	1+
372.23632	265	1+
374.61827	116	
386.14606	364	1+
386.24908	201	
399.70728	139	
434.25498	120	
436.24140	208	
439.23362	158	
452.24471	273	1+
456.25993	308	1+
469.27677	542	1+
471.24414	162	
475.25109	455	1+
483.49831	184	
486.29957	1001	1+
489.29220	690	1+
491.57834	453	
492.30062	329	1+
494.28691	482	1+
496.27579	985	1+
498.29124	1496	1+
505.82164	124	
512.27022	134	
536.28077	164	
564.34205	121	
570.33980	471	1+
588.37103	289	1+
601.26734	137	
611.29832	158	
624.26427	134	
629.30339	462	1+
631.30562	161	
646.33321	771	1+
654.43286	173	
685.37097	213	
714.35332	617	1+
717.34120	173	
727.45244	142	
758.42046	173	
759.41858	456	1+
769.38709	370	1+
771.30392	178	
797.39088	427	
END IONS

###FS:    #m/z: 519.54264 #charge   2
###MaxRes:#m/z:  0.00000 #charge-128
###MS: 1121
###MSMS: 1122
BEGIN IONS
TITLE=Cmpd 347, AutoMSn(519.5426), 19.0 min
RTINSECONDS=1139.34
SCANS=MS: 1121 MSMS: 1122
PEPMASS=519.54264	61849
CHARGE=2+
355.70041	881	
375.21868	1806	
375.55265	1038	
450.24671	4950	1+
457.14019	1087	
468.27275	3535	1+
485.30095	1262	
497.26139	1339	
501.23397	1428	
517.74182	841	
518.28046	1196	
518.94954	1886	
553.81444	1311	
554.31157	1121	
561.31433	1343	
561.81359	1201	
567.31090	820	
570.22302	838	
596.33790	3685	1+
678.35823	4560	1+
683.38180	1601	
683.88402	1016	
693.35690	1074	
710.37850	5362	1+
740.40477	1462	
740.90580	823	
761.38320	1184	
779.40759	5457	1+
782.44158	2341	1+
822.40209	1243	
822.41308	1699	1+
839.42544	10922	1+
876.45694	2111	1+
876.46276	10582	1+
889.47725	1834	1+
895.52209	11698	1+
907.49295	3701	1+
935.48278	895	
952.50474	1064	
1010.55244	21237	1+
1018.47700	20859	1+
1036.49455	58317	1+
END IONS

###FS:    #m/z: 491.60531 #charge   3
###MaxRes:#m/z:  0.00000 #charge-128
###MS: 1121
###MSMS: 1123
BEGIN IONS
TITLE=Cmpd 348, AutoMSn(491.6053), 19.0 min
RTINSECONDS=1139.84
SCANS=MS: 1121 MSMS: 1123
PEPMASS=491.60531	20362
CHARGE=3+
323.18249	212	1+
325.16274	330	
339.17424	275	1+
343.18967	275	1+
346.06511	213	
350.68959	168	
358.19271	320	1+
368.22962	199	
371.18203	357	1+
374.18882	158	
376.20367	284	1+
385.25193	1577	1+
385.69576	144	
386.15030	706	1+
389.19534	242	1+
403.18432	230	1+
407.21550	478	1+
430.22253	209	1+
436.21776	493	
438.25740	372	
439.24218	555	1+
448.26492	171	
449.24901	443	1+
456.29106	1171	1+
470.26883	339	1+
480.23283	245	1+
487.27828	777	1+
489.27929	2088	1+
492.27267	1828	1+
495.63933	204	
498.79470	335	1+
499.24191	695	1+
500.63541	221	
517.26260	301	1+
533.29393	726	1+
553.32176	385	
568.29438	275	1+
570.33678	4329	1+
581.29448	531	1+
588.36726	465	1+
589.82352	297	
590.32487	429	
591.32465	675	1+
591.83780	161	
596.30398	171	
612.30551	216	
646.33028	346	
657.38436	145	
661.33727	151	
666.39827	179	
677.31437	903	1+
683.41828	1380	1+
745.37418	564	1+
756.41948	172	
758.42098	1490	1+
761.33983	163	
762.39690	928	1+
775.40105	164	
790.40269	1128	1+
859.45509	509	1+
861.45573	254	
876.47478	569	1+
907.40184	223	1+
941.50380	316	1+
978.51983	1415	1+
986.52458	559	1+
1083.54194	971	1+
1196.64974	2389	1+
1309.72277	1203	1+
END IONS

###FS:    #m/z: 692.38178 #charge   3
###MaxRes:#m/z:  0.00000 #charge-128
###MS: 1121
###MSMS: 1124
BEGIN IONS
TITLE=Cmpd 349, AutoMSn(692.3818), 19.0 min
RTINSECONDS=1140.35
SCANS=MS: 1121 MSMS: 1124
PEPMASS=692.38178	18639
CHARGE=3+
464.74193	180	
468.27281	232	
520.25010	174	
526.71452	160	
545.71420	173	
556.72976	218	
562.82398	166	
618.85137	237	
649.68375	391	
650.01652	453	
650.36897	220	
659.97343	199	
675.71705	188	
686.37160	337	
686.71865	1169	1+
687.05137	1405	1+
687.37070	971	1+
689.34989	342	
690.31129	500	1+
691.72059	758	
692.05130	1072	
692.38160	10244	1+
692.72112	8932	1+
693.05309	4366	1+
694.64782	167	
694.83852	172	
696.25995	209	
697.39005	522	1+
697.72224	170	
729.34670	169	
804.94647	175	
895.51798	1041	1+
974.04271	313	
974.52557	197	
END IONS

###FS:    #m/z: 519.54202 #charge   2
###MaxRes:#m/z:  0.00000 #charge-128
###MS: 1125
###MSMS: 1126
BEGIN IONS
TITLE=Cmpd 350, AutoMSn(519.5420), 19.1 min
RTINSECONDS=1143.37
SCANS=MS: 1125 MSMS: 1126
PEPMASS=519.54202	104979
CHARGE=2+
359.13900	963	
375.21919	2819	
375.55037	1371	
406.21964	1166	
412.91002	963	
445.73940	887	
450.24698	3657	1+
457.14274	1029	
468.27192	3944	1+
485.29371	1398	
501.23543	842	
518.28799	793	
518.95659	1062	
553.81144	1488	
554.31392	1233	
561.30888	2067	
561.81779	1096	
596.33791	5333	1+
628.35129	1056	
674.37233	800	
678.35282	2600	
683.38458	2594	
683.88478	2007	
693.34828	2034	1+
710.38071	8340	1+
740.41061	2055	
740.90838	1863	
779.40517	4012	1+
782.44326	2946	1+
822.39994	2147	1+
822.39997	1661	
839.42535	15464	1+
876.45484	1188	
876.46576	7734	1+
895.52093	17458	1+
907.48702	4428	1+
952.50599	1492	
993.52174	2349	1+
1010.55209	29047	1+
1018.47863	15847	1+
1036.49209	43824	1+
END IONS

###FS:    #m/z: 692.03557 #charge   3
###MaxRes:#m/z:  0.00000 #charge-128
###MS: 1125
###MSMS: 1127
BEGIN IONS
TITLE=Cmpd 351, AutoMSn(692.0356), 19.1 min
RTINSECONDS=1143.87
SCANS=MS: 1125 MSMS: 1127
PEPMASS=692.03557	30690
CHARGE=3+
433.22705	183	
501.59552	180	
556.73815	291	
623.23775	393	
623.74116	214	
630.00209	192	
646.73507	203	
649.69871	488	
650.35551	279	
686.71864	679	1+
687.05259	662	1+
687.36620	672	1+
690.32451	612	1+
691.72403	713	
692.03762	1277	
692.38289	11275	1+
692.72200	9089	1+
693.05415	6061	1+
696.22654	399	
696.34564	411	
697.75610	208	
775.39568	188	
895.52027	878	1+
974.03008	178	
974.52168	304	
END IONS

###FS:    #m/z: 491.60623 #charge   3
###MaxRes:#m/z:  0.00000 #charge-128
###MS: 1125
###MSMS: 1128
BEGIN IONS
TITLE=Cmpd 352, AutoMSn(491.6062), 19.1 min
RTINSECONDS=1144.37
SCANS=MS: 1125 MSMS: 1128
PEPMASS=491.60623	26190
CHARGE=3+
327.16588	158	
339.16642	244	
368.23556	223	
373.18447	225	
376.59973	153	
379.71144	192	
385.24751	1220	1+
386.15807	431	1+
396.21876	166	
399.19573	254	
407.22072	165	
436.22049	177	
438.23925	905	1+
446.23881	175	
452.23371	232	
456.29131	1103	1+
470.22594	262	1+
472.27810	290	1+
478.22611	154	
484.75391	167	
487.28169	269	
488.28819	965	1+
489.78288	210	1+
490.26773	1006	1+
492.28123	1175	1+
494.26113	1054	1+
495.64305	156	
500.63612	411	
513.27724	275	1+
517.27267	276	1+
533.28587	522	1+
553.30369	418	1+
570.33562	4108	1+
581.31111	670	1+
584.30664	369	1+
588.36617	252	
591.32729	352	
591.82295	155	
597.82761	188	
612.31303	210	
650.31444	378	1+
666.39960	377	
677.30979	823	1+
683.41528	2060	1+
726.36446	169	
728.35334	252	1+
758.41712	998	1+
762.40026	825	1+
790.38981	509	1+
797.39284	182	
859.45586	431	1+
980.53906	438	1+
996.49886	911	1+
1083.55142	881	1+
1178.65104	394	1+
1196.65215	1878	1+
1309.71844	972	1+
END IONS

###FS:    #m/z: 519.54202 #charge   2
###MaxRes:#m/z:  0.00000 #charge-128
###MS: 1129
###MSMS: 1130
BEGIN IONS
TITLE=Cmpd 353, AutoMSn(519.5420), 19.1 min
RTINSECONDS=1147.39
SCANS=MS: 1129 MSMS: 1130
PEPMASS=519.54202	92685
CHARGE=2+
337.18731	509	
340.19243	542	
375.21523	1590	
375.55257	1146	
375.88078	547	
383.21278	1352	1+
403.19104	534	
406.21797	1218	
411.70311	1183	
447.25358	632	
450.24798	2539	1+
454.25279	2272	1+
468.27548	4684	1+
485.29913	913	
497.26506	1266	1+
518.30554	599	
518.94432	837	
553.80730	1163	
554.31036	954	
561.31236	1238	
561.81808	1030	
567.31533	763	
579.31055	698	
596.34055	4379	1+
628.35305	897	
674.88122	547	
678.35483	2655	1+
693.35037	1531	1+
709.37643	1446	1+
710.37781	5875	1+
740.41116	1482	
740.90910	831	
761.38832	709	
779.40768	2334	1+
782.43677	2628	1+
822.39958	1697	1+
839.42476	11058	1+
876.44449	701	
876.47086	4636	1+
889.48096	1482	1+
895.52125	10885	1+
908.49475	1603	1+
935.48108	618	
952.50745	1243	1+
1010.55058	22395	1+
1018.48208	8268	1+
1036.49608	25532	1+
END IONS

###FS:    #m/z: 627.73966 #charge   2
###MaxRes:#m/z:  0.00000 #charge-128
###MS: 1129
###MSMS: 1131
BEGIN IONS
TITLE=Cmpd 354, AutoMSn(627.7397), 19.1 min
RTINSECONDS=1147.89
SCANS=MS: 1129 MSMS: 1131
PEPMASS=627.73966	27707
CHARGE=2+
353.15449	402	1+
371.14674	907	
372.18172	1357	1+
377.12360	197	
378.63538	189	
381.12331	1230	1+
389.21484	764	1+
395.77637	649	
398.14975	783	
399.13580	2093	1+
403.12915	535	1+
405.54195	172	
416.16181	557	
423.18401	172	
436.16585	487	1+
450.14295	1539	1+
466.17117	239	1+
468.15682	736	1+
498.17588	248	1+
504.25288	174	
513.17026	767	1+
525.29105	183	
532.21252	1076	1+
534.86949	236	
541.15190	1850	1+
548.21438	184	
549.24340	5459	1+
555.19746	337	1+
559.16757	397	
568.25147	316	1+
593.27258	168	
597.19904	225	1+
610.33027	228	1+
615.22591	551	1+
624.34080	525	1+
627.30046	606	1+
631.32517	171	
638.69962	272	
661.36423	281	
679.29016	957	1+
696.31326	6582	1+
704.34309	165	
705.09546	922	
705.20552	704	1+
711.22979	182	
786.88827	162	
839.33618	794	1+
856.34040	5016	1+
861.99085	253	
863.18930	206	
866.27778	234	
925.36269	214	
926.34818	682	1+
943.38025	3252	1+
1014.42208	964	1+
1236.48148	383	1+
END IONS

###FS:    #m/z: 679.26126 #charge   2
###MaxRes:#m/z:  0.00000 #charge-128
###MS: 1129
###MSMS: 1132
BEGIN IONS
TITLE=Cmpd 355, AutoMSn(679.2613), 19.1 min
RTINSECONDS=1148.39
SCANS=MS: 1129 MSMS: 1132
PEPMASS=679.26126	24886
CHARGE=2+
385.12984	351	1+
389.21685	174	
395.77311	192	
399.12748	171	
415.14064	147	
436.13172	469	1+
443.21818	144	
455.15010	121	
518.20723	127	
532.20431	122	
533.92734	157	
549.23575	987	1+
566.22299	779	1+
566.73376	175	
574.14101	189	
574.20772	347	1+
581.95226	336	
583.74714	114	
603.29349	141	
618.24332	118	
627.73451	167	
628.26936	151	
634.23862	158	
678.25536	287	1+
679.42506	209	1+
680.29902	474	1+
696.31374	1788	1+
702.27923	115	
705.09951	120	
706.17617	160	
856.34508	703	1+
908.38241	128	
918.41071	146	
943.37460	1113	1+
1014.41992	169	
1015.40942	125	
1111.46548	1376	1+
END IONS

###FS:    #m/z: 627.74058 #charge   2
###MaxRes:#m/z:  0.00000 #charge-128
###MS: 1133
###MSMS: 1134
BEGIN IONS
TITLE=Cmpd 356, AutoMSn(627.7406), 19.2 min
RTINSECONDS=1151.42
SCANS=MS: 1133 MSMS: 1134
PEPMASS=627.74058	75349
CHARGE=2+
312.10180	352	
325.13846	280	
337.15036	244	
354.13691	538	1+
371.14605	1942	
372.18290	2298	1+
377.12377	388	
378.56433	240	
381.12248	2935	1+
387.10700	219	
389.21315	2410	1+
395.13902	329	
395.38752	433	
395.78474	1056	
398.14786	1867	
399.13351	4264	1+
403.13196	766	1+
408.82681	244	
416.15964	1156	1+
420.15966	528	1+
423.20051	248	
436.16819	402	
441.19784	275	
450.14267	2715	1+
468.14607	1402	1+
476.36711	454	
497.18482	834	1+
513.17467	1383	1+
520.28823	227	
531.22185	219	
532.21348	1685	1+
541.15383	3540	1+
549.23992	9351	1+
555.19153	531	1+
559.16424	1583	1+
568.21162	450	1+
596.19633	357	
598.20932	298	
615.22149	1738	1+
624.34256	231	
626.29991	464	1+
628.30024	241	
662.27787	439	1+
678.24321	232	
679.29034	1591	1+
688.99001	512	
696.31422	12390	1+
706.24053	662	1+
711.21627	583	1+
723.26452	419	1+
798.27644	387	1+
839.30977	1264	1+
856.34210	9722	1+
925.36289	396	
926.34392	1412	1+
943.36943	5993	1+
996.38514	351	1+
1014.40816	1937	1+
END IONS

###FS:    #m/z: 444.71886 #charge   2
###MaxRes:#m/z:  0.00000 #charge-128
###MS: 1133
###MSMS: 1135
BEGIN IONS
TITLE=Cmpd 357, AutoMSn(444.7189), 19.2 min
RTINSECONDS=1151.92
SCANS=MS: 1133 MSMS: 1135
PEPMASS=444.71886	40912
CHARGE=2+
308.10924	165	
321.17274	2157	1+
330.17416	292	
343.13951	381	
345.13303	101	
361.15475	798	1+
373.14619	150	
381.22114	244	1+
391.74119	196	
395.16972	107	
413.13021	106	
416.24139	194	
421.20152	494	1+
424.24173	139	
426.26632	384	1+
430.18646	301	
434.25940	1842	1+
440.27022	356	1+
442.25910	515	1+
444.24975	632	1+
446.24361	1223	1+
450.26186	177	
455.17951	289	
455.30348	225	
464.18570	107	
467.28168	136	
469.26144	135	
489.21756	104	
491.21349	133	
509.20783	106	
516.28600	145	
560.26929	128	
576.26734	858	1+
594.29006	6029	1+
741.35044	248	1+
741.35641	3192	1+
END IONS

###FS:    #m/z: 679.26072 #charge   2
###MaxRes:#m/z:  0.00000 #charge-128
###MS: 1133
###MSMS: 1136
BEGIN IONS
TITLE=Cmpd 358, AutoMSn(679.2607), 19.2 min
RTINSECONDS=1152.42
SCANS=MS: 1133 MSMS: 1136
PEPMASS=679.26072	27004
CHARGE=2+
344.10969	215	
369.11712	120	
372.19455	344	1+
389.21253	218	
395.77994	149	
408.13906	232	1+
415.14674	445	1+
436.13107	470	
443.82963	139	
518.20520	140	
532.21762	148	
536.21385	187	
549.24047	1265	1+
574.13656	177	
579.26882	107	
615.23907	223	
619.30774	130	
626.25707	109	
627.95463	156	
633.23471	161	
669.34718	107	
676.34963	151	
679.28912	190	
696.31420	1110	1+
856.34778	434	1+
866.18399	261	
908.39116	246	1+
918.42779	156	
943.36988	1337	1+
1014.42187	124	
1015.39581	282	
1048.44017	133	
1111.45411	123	
1111.46911	790	1+
1131.44488	854	1+
END IONS

###FS:    #m/z: 602.31513 #charge   2
###MaxRes:#m/z:  0.00000 #charge-128
###MS: 1137
###MSMS: 1138
BEGIN IONS
TITLE=Cmpd 359, AutoMSn(602.3151), 19.3 min
RTINSECONDS=1155.45
SCANS=MS: 1137 MSMS: 1138
PEPMASS=602.31513	194265
CHARGE=2+
328.19549	1798	1+
335.18764	368	1+
341.19703	540	1+
350.18372	603	1+
358.16739	825	1+
365.18628	470	
379.21071	535	1+
386.15741	8334	1+
393.75176	338	
394.19921	381	1+
397.20963	1406	1+
403.17537	1127	1+
405.21206	773	1+
406.70949	734	1+
409.21573	917	1+
414.22214	615	1+
417.21335	569	1+
431.69410	389	
444.21848	347	
447.73371	415	1+
451.73219	777	1+
455.23520	698	1+
457.21470	968	1+
460.21235	379	
462.24981	307	
464.24899	626	1+
465.73152	449	
470.26502	492	
471.24165	2214	1+
477.24197	673	1+
482.22542	1202	1+
497.23087	678	1+
499.23529	13121	1+
507.24670	350	1+
512.27843	486	1+
514.26891	7586	1+
517.27333	1011	
519.27847	339	
521.30571	474	
521.78455	635	
527.31510	1042	1+
535.79508	359	
542.25972	1981	1+
555.26737	424	1+
564.30179	496	1+
567.27717	555	1+
570.28890	363	1+
572.28414	2643	1+
584.30872	2110	1+
590.31652	1360	1+
595.27674	761	1+
597.29652	475	1+
599.32371	540	1+
601.33432	3919	1+
610.30869	640	1+
612.31699	8962	1+
618.30530	677	1+
627.32618	1050	1+
629.33187	628	
640.30867	349	
655.32740	1894	1+
660.29287	860	1+
662.29986	788	1+
664.30329	440	1+
667.30204	844	1+
670.32116	729	1+
677.30959	4718	1+
681.34452	1060	1+
683.32410	1786	1+
687.36341	685	1+
687.94701	1159	1+
692.31867	330	1+
699.37344	696	1+
703.39326	682	1+
709.33439	2669	1+
713.22203	552	
719.21774	530	
726.35763	6980	1+
740.40950	846	1+
743.38268	938	1+
745.37176	1081	1+
752.38593	747	1+
762.39468	6796	1+
768.40893	610	
769.40510	1664	1+
773.37131	2189	1+
778.41829	547	1+
779.38162	700	
780.36948	2730	1+
788.39220	400	1+
790.39200	8797	1+
790.69506	805	
795.39477	522	1+
797.39395	9869	1+
797.40383	1168	1+
813.40815	500	1+
815.42687	3185	1+
845.38282	904	1+
854.44832	1551	1+
858.44237	648	1+
862.41042	379	
863.41887	923	1+
870.39321	383	1+
875.47387	2532	1+
878.42928	562	1+
882.44459	750	1+
884.46367	743	1+
886.45518	374	
887.42771	558	1+
889.41546	326	
890.42183	706	1+
895.42827	3948	1+
895.43836	446	1+
901.48382	408	1+
903.47135	8192	1+
909.46424	380	1+
912.46428	1017	
913.47130	2336	1+
925.47929	2039	1+
930.49859	352	1+
943.42123	489	1+
947.49360	574	1+
953.49069	1324	1+
957.46234	481	1+
960.47086	1022	1+
972.49490	915	1+
975.47388	1898	1+
983.47623	471	1+
989.51842	1570	1+
1000.48646	4651	1+
1017.51839	10646	1+
1028.12057	331	
1043.52999	2107	1+
1060.55428	2637	1+
1071.53630	2291	1+
1088.55488	12774	1+
1186.59978	1121	1+
END IONS

###FS:    #m/z: 627.74054 #charge   2
###MaxRes:#m/z:  0.00000 #charge-128
###MS: 1137
###MSMS: 1139
BEGIN IONS
TITLE=Cmpd 360, AutoMSn(627.7405), 19.3 min
RTINSECONDS=1155.95
SCANS=MS: 1137 MSMS: 1139
PEPMASS=627.74054	127981
CHARGE=2+
312.09967	802	
337.14711	384	
354.13230	904	1+
371.15866	7224	1+
377.12828	332	
378.57317	373	
381.12345	3698	1+
386.13538	529	
389.21158	2832	1+
395.13695	457	
395.77531	499	
398.14932	2344	
399.13407	7243	1+
403.13128	1028	1+
416.16543	1782	1+
423.19983	855	1+
436.16605	565	
450.14352	4704	1+
468.14538	1836	1+
497.19596	564	1+
499.22207	696	
513.18204	2624	1+
524.12824	692	
531.21904	464	
532.20977	2463	1+
541.15311	6211	1+
549.24202	15279	1+
555.20789	1226	1+
559.17043	2090	1+
596.20112	1025	1+
612.31813	359	
615.22594	2982	1+
618.73642	681	1+
625.31424	618	1+
662.24885	431	
678.24529	414	
679.28702	2072	1+
688.98923	405	
696.31124	20470	1+
705.09370	369	
706.23654	1048	1+
711.22147	496	
723.26748	422	
797.39318	405	
798.26614	446	
806.78517	539	
838.31968	708	1+
839.31218	1649	1+
856.34249	15349	1+
925.35687	524	
926.34807	1617	1+
943.37566	11847	1+
1014.42191	1458	
1015.41765	978	
END IONS

###FS:    #m/z: 444.71886 #charge   2
###MaxRes:#m/z:  0.00000 #charge-128
###MS: 1137
###MSMS: 1140
BEGIN IONS
TITLE=Cmpd 361, AutoMSn(444.7189), 19.3 min
RTINSECONDS=1156.45
SCANS=MS: 1137 MSMS: 1140
PEPMASS=444.71886	68651
CHARGE=2+
308.09859	131	
321.17663	2780	1+
330.17831	197	
333.17358	157	
343.13568	984	1+
348.67505	121	
358.21289	133	
361.15462	1630	1+
364.16361	259	
369.52481	156	
376.18141	122	
386.15113	218	
393.74623	136	
395.77538	132	
405.17740	200	
416.24727	196	
421.19866	480	1+
426.24178	134	
428.22893	128	
430.18059	374	
434.26034	2526	1+
441.25689	453	1+
444.25939	539	1+
446.27304	546	1+
448.23818	455	1+
455.18075	242	
462.25947	142	
481.25014	140	
490.22010	265	
503.26463	188	
508.22076	233	
546.28864	135	
558.26256	340	1+
576.27242	1076	1+
594.29074	8637	1+
723.35977	260	1+
741.35961	4270	1+
748.40647	132	
829.38624	134	
END IONS

###FS:    #m/z: 602.31586 #charge   2
###MaxRes:#m/z:  0.00000 #charge-128
###MS: 1141
###MSMS: 1142
BEGIN IONS
TITLE=Cmpd 362, AutoMSn(602.3159), 19.3 min
RTINSECONDS=1159.47
SCANS=MS: 1141 MSMS: 1142
PEPMASS=602.31586	596312
CHARGE=2+
325.16051	951	
328.19216	1006	
341.19763	1690	1+
350.19428	693	
358.17007	2899	1+
364.18069	1166	1+
369.12791	968	
380.22042	974	1+
383.21259	1107	
385.15491	1121	
386.15671	21070	1+
397.20538	3302	1+
403.18001	2609	1+
406.22091	1041	1+
409.22502	2088	1+
412.25458	953	
414.23114	1001	
454.23288	2188	1+
457.22717	2254	1+
471.23642	5246	1+
474.25012	1365	1+
477.24063	2050	1+
482.23198	3008	1+
498.23877	1370	
499.23538	31998	1+
514.26376	7959	1+
517.27807	3633	1+
521.30258	1047	
525.24256	825	1+
527.29694	771	
536.27114	1408	1+
542.25411	3046	1+
555.25264	782	
565.26954	1186	1+
569.27610	1369	1+
572.28852	5482	1+
584.31564	6179	1+
590.32750	2854	1+
593.30752	1025	
595.28339	1929	1+
601.32215	4558	1+
610.29627	1074	1+
612.31545	22780	1+
627.32687	2786	1+
629.33718	2801	1+
655.32396	4553	1+
660.28090	1760	1+
662.29290	1268	
667.29949	1559	1+
670.32117	2965	1+
677.30817	12044	1+
681.33600	4598	1+
684.32375	2298	1+
689.35876	687	
698.37221	808	
699.36438	1750	1+
703.37521	1003	1+
706.38182	938	1+
709.33254	5215	1+
719.28045	659	
726.35890	21975	1+
740.40828	3116	1+
743.38823	1317	1+
745.37066	792	
745.37078	2860	1+
747.37686	1375	1+
751.37980	771	
752.37516	2271	1+
762.39461	15432	1+
768.40022	5850	1+
773.36347	2603	1+
774.35225	2077	1+
775.37446	2894	1+
779.38922	1502	
780.37207	6307	1+
781.44304	1604	1+
790.39326	21589	1+
790.70105	878	
795.39215	859	1+
797.39495	28484	1+
797.39912	3182	1+
815.43001	8147	1+
844.39797	973	1+
854.45391	3725	1+
858.43768	2115	1+
861.42118	1116	1+
863.43017	1911	1+
875.47376	1739	1+
875.47853	6839	1+
882.44710	1995	1+
884.46534	1346	1+
886.43851	5471	1+
889.42443	2626	1+
895.43399	9522	1+
899.41957	1139	
903.46797	22806	1+
908.47050	1272	1+
912.46200	6242	1+
925.49166	6466	1+
929.47003	1873	1+
929.49298	905	
936.46231	1108	1+
943.43609	1586	1+
953.48335	2760	1+
958.46412	1250	1+
960.45497	970	
972.49929	2459	1+
975.48471	3883	1+
989.52674	2424	1+
1000.48782	11934	1+
1017.51967	30700	1+
1028.11181	1036	
1043.53318	6431	1+
1060.56206	5211	1+
1071.52805	5444	1+
1088.55393	35256	1+
1186.59119	3460	1+
END IONS

###FS:    #m/z: 444.71912 #charge   2
###MaxRes:#m/z:  0.00000 #charge-128
###MS: 1141
###MSMS: 1143
BEGIN IONS
TITLE=Cmpd 363, AutoMSn(444.7191), 19.3 min
RTINSECONDS=1159.97
SCANS=MS: 1141 MSMS: 1143
PEPMASS=444.71912	72127
CHARGE=2+
321.17650	2191	1+
330.16851	162	
338.14375	105	
343.13670	512	1+
361.15254	870	
371.18686	328	1+
386.15702	261	
394.21239	119	
395.15433	116	
403.17800	130	
416.24446	224	
421.20185	1018	1+
426.26770	242	
429.17376	129	
430.19441	358	1+
434.26068	2305	1+
441.27482	255	
442.25809	507	1+
444.25573	848	1+
448.23102	301	
449.25134	631	1+
455.17976	283	1+
473.19342	118	
485.17337	114	
486.25008	107	
490.21414	246	
497.17570	104	
508.22026	166	
510.21144	108	
516.27357	162	
535.26464	123	
558.25545	319	1+
576.27957	481	
577.26865	734	1+
594.28786	7180	1+
723.34965	257	1+
741.35904	3550	1+
END IONS

###FS:    #m/z: 1203.61695 #charge-128
###MaxRes:#m/z:  0.00000 #charge-128
###MS: 1141
###MSMS: 1144
BEGIN IONS
TITLE=Cmpd 364, AutoMSn(1203.6170), 19.3 min
RTINSECONDS=1160.47
SCANS=MS: 1141 MSMS: 1144
PEPMASS=1203.61695	33727

386.14817	116	
499.23685	549	1+
612.33055	150	
677.31286	161	
726.33633	269	1+
762.40500	158	
780.36003	227	1+
790.38821	328	1+
797.40229	751	1+
903.47415	406	
912.46554	1060	1+
1017.50694	224	
1071.52374	153	
1088.55823	1988	1+
1096.56902	137	
1186.60268	120	
1201.56871	223	
1203.61526	8351	1+
1215.24315	454	
END IONS

###FS:    #m/z: 602.31698 #charge   2
###MaxRes:#m/z:  0.00000 #charge-128
###MS: 1145
###MSMS: 1146
BEGIN IONS
TITLE=Cmpd 365, AutoMSn(602.3170), 19.4 min
RTINSECONDS=1163.49
SCANS=MS: 1145 MSMS: 1146
PEPMASS=602.31698	800403
CHARGE=2+
328.19578	879	
341.20280	2071	1+
350.19211	844	
358.16016	2806	1+
365.18005	1235	
369.13145	810	
371.19691	1071	1+
379.20739	1657	1+
385.16091	1310	
386.15504	25006	1+
397.20959	3466	1+
403.17832	3117	1+
406.21416	1494	1+
409.21905	2955	1+
412.24815	2342	1+
414.22377	2172	1+
429.73563	971	
431.70608	995	
448.22857	1194	1+
454.22922	785	
455.24628	1968	1+
457.22166	2695	1+
469.24327	1094	1+
471.23786	6642	1+
477.24262	3145	1+
479.73097	1409	1+
482.22473	3625	1+
497.22799	1830	1+
499.23603	40539	1+
499.75129	3750	1+
513.76517	746	
514.26052	6534	1+
517.27747	4693	1+
521.30550	1276	
522.27463	5131	1+
522.77321	1981	
535.77859	808	
542.25877	4634	1+
555.26478	1497	1+
568.26917	2804	1+
572.28575	7761	1+
584.31484	6303	1+
590.32519	3176	1+
593.30199	900	
595.28440	3066	1+
601.32844	4019	1+
602.82094	850	
610.30318	1413	1+
612.31587	27759	1+
627.32826	3572	1+
629.33455	3413	1+
636.78292	767	
637.31755	1138	1+
649.31536	1126	1+
655.32251	5353	1+
660.28435	2526	1+
662.29919	2336	1+
667.30103	759	
670.32836	3460	1+
677.31350	10837	1+
677.32020	2756	1+
681.34107	3715	1+
683.32579	4539	1+
689.35921	902	
698.36028	1042	
699.37187	1884	1+
703.39178	1342	1+
706.38230	959	1+
709.33270	7617	1+
726.35898	27604	1+
740.41054	2997	1+
743.38179	3125	1+
745.36867	3916	1+
748.36346	1326	1+
752.37751	2916	1+
762.39706	17760	1+
768.39959	8005	1+
773.36745	3352	1+
774.34136	2369	1+
775.37701	2955	1+
779.38095	1436	
780.37190	8568	1+
790.39288	28054	1+
790.69209	1149	
795.38326	1535	1+
797.39750	38593	1+
815.42997	9832	1+
832.44883	1252	1+
846.40003	1321	1+
847.13356	813	
847.25527	740	
854.45348	4490	1+
859.42668	2735	1+
861.41254	2002	1+
863.43154	1861	1+
865.42601	796	
872.39697	891	
875.47554	8364	1+
875.47575	2190	1+
882.45433	1621	1+
884.46039	1326	1+
886.43345	6212	1+
889.42323	2667	1+
895.43039	12155	1+
903.47102	29885	1+
908.48020	3105	1+
912.46029	8913	1+
925.49085	6647	1+
929.48089	4364	1+
943.43871	825	
947.49266	1584	1+
953.47964	3896	1+
956.48086	1177	1+
958.44719	1295	1+
960.46362	3777	1+
972.49605	4662	1+
975.48382	4197	1+
983.47787	1274	1+
989.52734	2336	1+
1000.48832	15219	1+
1017.51799	38747	1+
1060.55969	7433	1+
1071.53047	8381	1+
1088.55448	43917	1+
1186.60472	3951	1+
END IONS

###FS:    #m/z: 559.79902 #charge   2
###MaxRes:#m/z:  0.00000 #charge-128
###MS: 1145
###MSMS: 1147
BEGIN IONS
TITLE=Cmpd 366, AutoMSn(559.7990), 19.4 min
RTINSECONDS=1163.99
SCANS=MS: 1145 MSMS: 1147
PEPMASS=559.79902	58321
CHARGE=2+
347.16994	325	
355.19714	535	1+
357.16366	433	
372.18047	995	1+
374.18886	421	
375.17051	1350	1+
385.14696	356	
389.72538	224	
390.19880	2573	1+
402.18163	1333	1+
408.83148	288	
410.87479	342	
442.25518	200	
443.74054	295	
456.25484	435	1+
472.27389	258	
487.26464	643	1+
502.29381	198	
503.27998	5291	1+
509.28086	423	1+
510.69182	644	
515.26757	507	
517.28347	293	
523.26428	190	
531.23229	190	
541.28809	190	
550.02664	442	
558.29627	542	1+
560.29616	727	1+
562.31616	339	
588.32216	193	
598.29929	411	1+
616.35010	1009	1+
644.31544	768	1+
655.37651	201	
671.36043	302	
673.38692	8814	1+
702.35210	453	1+
742.40724	426	1+
744.42389	8607	1+
754.52604	989	
854.50442	1051	1+
886.44307	185	
887.42841	346	
887.47145	779	1+
902.45091	535	1+
904.45619	18479	1+
END IONS

###FS:    #m/z: 1203.61782 #charge   1
###MaxRes:#m/z:  0.00000 #charge-128
###MS: 1145
###MSMS: 1148
BEGIN IONS
TITLE=Cmpd 367, AutoMSn(1203.6178), 19.4 min
RTINSECONDS=1164.49
SCANS=MS: 1145 MSMS: 1148
PEPMASS=1203.61782	53499
CHARGE=1+
386.14617	247	
499.23667	271	
572.27855	118	
612.32203	260	
677.30487	262	
709.32898	150	
726.35501	121	
768.40330	106	
773.36529	105	
780.36659	263	1+
790.39496	661	1+
797.40053	856	1+
806.78861	192	
903.47184	553	1+
912.46770	1144	1+
1017.52212	267	
1018.51926	208	
1071.52262	247	
1086.54590	114	
1088.55303	1808	1+
1096.59796	149	
1187.58570	139	
1202.59594	186	
1203.61989	7766	1+
END IONS

###FS:    #m/z: 559.79907 #charge   2
###MaxRes:#m/z:  0.00000 #charge-128
###MS: 1149
###MSMS: 1150
BEGIN IONS
TITLE=Cmpd 368, AutoMSn(559.7991), 19.5 min
RTINSECONDS=1167.51
SCANS=MS: 1149 MSMS: 1150
PEPMASS=559.79907	90525
CHARGE=2+
355.19880	379	
357.16158	621	1+
372.17837	1075	1+
374.18310	990	
375.17342	1479	1+
385.15990	316	
390.19709	3392	1+
402.17888	1592	1+
408.82215	298	
413.23195	239	
425.24049	223	
446.21070	396	
452.23078	220	
456.28382	296	
470.24560	294	
484.25252	971	1+
487.26762	733	1+
489.23954	673	
492.47592	332	
496.54162	338	
501.28491	465	1+
503.28066	6035	1+
509.27398	833	1+
510.71298	364	
515.26390	875	1+
531.21596	447	
544.27189	271	
558.29589	267	
560.28229	1156	1+
563.30375	311	
599.28379	249	
616.35572	1532	1+
631.31670	759	1+
644.30336	1057	1+
648.23172	443	
671.38175	797	1+
673.38885	9890	1+
682.09778	468	1+
702.35251	770	1+
743.41054	212	
744.42185	9642	1+
754.53112	219	
854.51340	975	1+
886.43586	2322	1+
902.45931	262	
904.45521	21361	1+
916.19219	372	
916.62253	393	
1018.53104	1175	1+
END IONS

###FS:    #m/z: 1203.61745 #charge-128
###MaxRes:#m/z:  0.00000 #charge-128
###MS: 1149
###MSMS: 1151
BEGIN IONS
TITLE=Cmpd 369, AutoMSn(1203.6175), 19.5 min
RTINSECONDS=1168.02
SCANS=MS: 1149 MSMS: 1151
PEPMASS=1203.61745	44710

386.14705	138	
499.23596	219	
612.31695	348	
677.28905	153	
780.36348	165	
797.39369	498	1+
806.78527	258	
903.48381	285	1+
912.45905	538	1+
1017.52978	222	
1088.55237	975	1+
1201.57069	128	
1203.61619	4603	1+
END IONS

###FS:    #m/z: 630.82535 #charge   2
###MaxRes:#m/z:  0.00000 #charge-128
###MS: 1149
###MSMS: 1152
BEGIN IONS
TITLE=Cmpd 370, AutoMSn(630.8254), 19.5 min
RTINSECONDS=1168.52
SCANS=MS: 1149 MSMS: 1152
PEPMASS=630.82535	31340
CHARGE=2+
314.18624	292	
325.14123	268	1+
331.16590	440	1+
336.15570	453	1+
339.16809	262	1+
354.13573	711	1+
364.45782	370	
367.66816	412	
371.16290	3289	1+
381.12230	2254	1+
386.16539	1048	1+
389.21298	1458	1+
395.13386	227	
395.37854	304	
395.78698	928	
397.20461	245	
398.15322	779	
399.14110	2504	1+
401.19296	428	1+
404.22114	1983	1+
408.22524	344	
410.21901	250	
410.89384	313	
414.21009	299	1+
416.17536	782	1+
423.20189	535	1+
433.21686	309	
436.16951	513	1+
450.14386	1590	1+
456.22802	256	
458.24389	278	
468.16061	671	1+
470.16285	341	
471.21124	1777	1+
481.24007	485	1+
487.21878	540	1+
490.21414	377	1+
497.20657	515	1+
499.23412	1724	1+
505.18846	247	1+
507.23255	336	1+
513.19054	1317	1+
517.30119	2305	1+
524.14673	226	
532.21406	1222	1+
539.59369	230	
541.15715	2409	1+
547.72672	381	1+
549.24385	6138	1+
559.18040	755	1+
568.25219	240	
571.28561	587	1+
573.28913	1230	1+
587.26050	388	1+
593.25241	708	1+
597.22395	472	1+
612.31854	1181	1+
615.24182	1181	1+
619.24676	258	
627.33395	361	
628.33193	1204	1+
631.33077	527	1+
634.30741	565	1+
643.30826	390	1+
645.36879	978	1+
653.69537	269	
661.28143	729	1+
679.28674	1604	1+
696.31399	9194	1+
703.32459	571	1+
704.32435	306	1+
705.08973	543	
705.22288	697	1+
712.23072	232	
726.35805	940	1+
734.33859	553	1+
743.40011	484	1+
752.37050	311	1+
774.38369	337	1+
790.37727	278	1+
795.38852	260	1+
797.39159	1677	1+
804.27949	473	1+
806.78984	746	
816.39311	738	1+
839.32883	436	
847.40134	539	1+
854.43292	280	1+
856.34219	1272	1+
856.34639	4926	1+
904.45231	290	1+
912.45363	401	1+
926.36586	891	1+
943.38355	5007	1+
961.49616	258	1+
978.44861	303	1+
1014.42557	1189	1+
1017.51917	567	1+
1075.52039	396	1+
1088.53499	461	1+
1111.47324	507	1+
1129.57544	449	1+
END IONS

###FS:    #m/z: 559.79911 #charge   2
###MaxRes:#m/z:  0.00000 #charge-128
###MS: 1153
###MSMS: 1154
BEGIN IONS
TITLE=Cmpd 371, AutoMSn(559.7991), 19.5 min
RTINSECONDS=1171.55
SCANS=MS: 1153 MSMS: 1154
PEPMASS=559.79911	86735
CHARGE=2+
347.17573	240	
355.19266	409	1+
357.16037	276	
372.18348	1041	1+
374.18250	637	
375.17620	1322	1+
390.19676	2970	1+
402.17707	1386	1+
408.82356	1011	
412.94721	288	
424.24838	226	
443.73943	331	
446.23074	414	
470.26469	285	
485.21197	312	
487.25890	414	
489.23228	895	1+
496.54424	434	
500.24860	410	1+
503.28094	5027	1+
509.27933	244	
515.26112	963	1+
551.28779	231	
556.29718	468	1+
558.30427	506	1+
560.28501	2097	1+
598.29558	390	1+
616.34926	1232	1+
631.31981	796	1+
644.31030	382	
648.24971	1000	1+
671.37251	505	1+
673.38801	9440	1+
681.47534	457	
682.89226	226	
701.33292	260	
702.34609	949	1+
730.36836	244	
737.42098	338	
742.41990	494	1+
744.42322	9681	1+
754.52223	439	
854.49694	757	1+
886.44777	301	
887.43907	1308	1+
900.48661	321	
902.44948	653	1+
904.45612	19306	1+
913.49040	238	
915.74728	957	
END IONS

###FS:    #m/z: 565.28299 #charge   2
###MaxRes:#m/z:  0.00000 #charge-128
###MS: 1153
###MSMS: 1155
BEGIN IONS
TITLE=Cmpd 372, AutoMSn(565.2830), 19.5 min
RTINSECONDS=1172.05
SCANS=MS: 1153 MSMS: 1155
PEPMASS=565.28299	44108
CHARGE=2+
319.00040	328	
331.08563	263	
334.10339	407	1+
348.12704	208	
358.14109	173	
359.10202	392	
360.19837	396	
361.23526	1349	1+
367.57040	385	
369.52158	461	
375.14859	622	1+
390.19717	665	1+
393.14164	1663	1+
417.16032	274	1+
444.22191	401	1+
447.23523	188	
456.17734	467	1+
462.25121	535	1+
472.22699	466	1+
479.47514	208	
485.16592	481	1+
489.23978	345	
490.24043	501	1+
500.19995	495	1+
503.27601	868	1+
508.30849	2061	1+
510.68999	188	
512.25448	244	1+
515.27670	187	
515.75701	889	
518.21485	324	1+
522.23560	326	1+
527.26858	258	1+
543.29501	333	1+
547.24492	185	
548.27774	406	1+
548.75192	249	
555.27538	360	1+
560.27811	876	1+
562.29542	1537	1+
567.29503	847	1+
570.20727	522	1+
572.17764	620	1+
587.19848	257	1+
591.32105	464	1+
604.22651	424	1+
609.35837	4411	1+
617.35584	263	1+
622.26379	237	1+
627.28135	252	1+
631.31121	602	
637.25952	372	1+
647.25345	400	1+
673.38435	653	
674.38877	922	1+
702.35616	765	1+
719.40264	579	
720.39791	2036	1+
737.41944	4251	1+
744.42699	483	
745.42833	1057	1+
754.52137	345	
765.88629	180	
777.37458	341	1+
844.34512	198	
854.51352	770	1+
866.44342	277	1+
883.45936	818	1+
900.48212	3598	1+
904.46196	282	
905.45427	2372	1+
916.59649	220	1+
916.74523	285	
928.48117	212	1+
990.43844	301	1+
1015.51675	730	1+
1025.49877	1905	1+
1077.48462	509	1+
END IONS

###FS:    #m/z: 626.07233 #charge   3
###MaxRes:#m/z:  0.00000 #charge-128
###MS: 1153
###MSMS: 1156
BEGIN IONS
TITLE=Cmpd 373, AutoMSn(626.0723), 19.5 min
RTINSECONDS=1172.55
SCANS=MS: 1153 MSMS: 1156
PEPMASS=626.07233	19476
CHARGE=3+
331.16011	216	1+
343.17406	246	1+
369.19703	359	1+
371.15640	1812	1+
381.12473	645	
386.18133	447	1+
389.21222	1163	1+
395.78387	693	
396.21463	272	1+
398.14818	725	
399.13882	2250	1+
404.22412	3495	1+
407.20690	247	1+
410.88341	449	
415.44027	387	
416.16368	389	
433.21684	495	1+
450.14409	1121	1+
468.15698	334	
497.23610	228	1+
499.23556	547	1+
510.25817	357	1+
513.17236	383	1+
515.28545	252	
517.30807	4078	1+
520.26725	581	1+
524.11985	276	
525.26562	394	1+
530.26120	376	1+
532.23090	784	1+
536.26047	492	1+
541.15103	2346	1+
544.78631	423	
545.25984	455	1+
549.24138	5257	1+
550.97711	348	
551.76438	300	1+
554.26259	306	1+
556.24921	589	1+
559.16340	1300	1+
564.29370	278	
564.76318	251	
573.28584	930	1+
573.79159	363	
591.62012	258	1+
593.24482	620	1+
606.29775	385	1+
612.30754	406	1+
614.32644	424	
615.24016	1776	1+
618.75868	277	
622.30661	1581	1+
625.81706	437	1+
627.75383	867	1+
628.31810	1805	1+
638.31694	421	1+
645.36229	1682	1+
661.28132	277	
663.31128	264	1+
678.23494	236	
679.28049	946	1+
687.93798	362	1+
694.29838	205	1+
696.31192	6453	1+
703.33002	985	1+
705.09118	1165	
706.24305	827	1+
723.24879	580	1+
741.41004	259	1+
747.31976	246	1+
756.31816	474	1+
765.34939	250	1+
770.37855	215	1+
795.36211	375	1+
797.38095	730	1+
806.78945	350	
815.41943	243	1+
816.40830	972	1+
831.41554	303	1+
834.40285	250	1+
839.31802	495	1+
844.31443	212	1+
856.34768	4295	1+
866.23410	327	
895.44098	274	
909.43759	347	1+
912.45584	495	1+
926.36514	1202	1+
941.47574	334	1+
943.38490	6203	1+
956.67053	347	
977.48957	354	1+
979.48151	665	1+
993.48232	302	
1014.42153	348	
1014.43738	712	1+
1042.50233	522	1+
1057.53337	778	1+
1073.54513	606	1+
1129.57431	1894	1+
1134.53277	558	1+
1219.44354	609	1+
1237.45105	1637	1+
1241.59625	2215	1+
1614.76729	651	1+
1743.81058	1495	1+
1855.87352	678	1+
END IONS

###FS:    #m/z: 517.28334 #charge   2
###MaxRes:#m/z:  0.00000 #charge-128
###MS: 1157
###MSMS: 1158
BEGIN IONS
TITLE=Cmpd 374, AutoMSn(517.2833), 19.6 min
RTINSECONDS=1175.6
SCANS=MS: 1157 MSMS: 1158
PEPMASS=517.28334	74258
CHARGE=2+
340.18527	4536	1+
356.21579	468	
389.23861	1951	
390.17965	549	
395.77186	946	
425.27694	1046	
448.26373	568	
453.26682	3108	1+
463.17058	788	
469.22184	581	
489.23844	657	
502.31613	4470	1+
509.77352	433	
516.29207	469	
520.28352	413	
554.31382	487	
560.28047	1477	1+
582.31214	2855	1+
588.33365	470	
600.31579	439	
613.35548	452	
616.34285	464	
626.22736	456	
631.35340	3523	1+
639.74560	1163	1+
702.35603	638	
710.40328	587	
726.40839	1237	1+
728.41851	41401	1+
738.41472	672	
891.48400	9376	1+
END IONS

###FS:    #m/z: 565.28189 #charge   2
###MaxRes:#m/z:  0.00000 #charge-128
###MS: 1157
###MSMS: 1159
BEGIN IONS
TITLE=Cmpd 375, AutoMSn(565.2819), 19.6 min
RTINSECONDS=1176.1
SCANS=MS: 1157 MSMS: 1159
PEPMASS=565.28189	64566
CHARGE=2+
331.10139	543	
334.10964	254	
348.12065	250	
358.10753	350	1+
359.17843	622	1+
361.23790	1365	1+
367.57074	703	
372.17125	548	1+
375.16900	309	
376.15591	829	1+
386.15154	251	1+
390.20819	532	1+
393.14160	1696	1+
402.17884	274	1+
406.18891	214	1+
417.13759	347	
427.22024	325	1+
444.22210	223	1+
452.22043	274	1+
463.24499	319	
468.26111	211	
472.26171	363	1+
475.23272	189	
489.23425	961	1+
498.28304	225	1+
500.19352	269	
503.26766	1100	1+
508.31163	2005	1+
512.25897	286	1+
515.75732	331	
518.20947	309	1+
523.21695	389	1+
525.28063	292	1+
530.23637	265	1+
545.29434	401	1+
548.25770	619	
553.27712	231	
555.27975	358	1+
560.28248	796	1+
562.28331	192	
563.29918	729	1+
566.28760	278	
567.28578	697	1+
574.28836	422	1+
588.21235	190	
591.33841	262	
609.36117	5078	1+
616.36265	367	1+
618.25059	244	
631.32114	546	1+
637.26150	545	1+
648.24311	545	1+
653.33515	742	1+
673.37494	669	1+
683.30627	215	1+
702.35668	642	1+
719.37090	466	1+
719.41050	460	
720.39532	2146	1+
728.42749	190	
734.26723	327	1+
737.41443	3962	1+
744.42382	950	1+
764.26908	211	
764.30137	272	1+
854.51304	490	
865.42145	336	1+
882.46218	368	1+
884.46859	513	1+
900.48094	3809	1+
905.45933	1284	1+
910.66563	619	
921.43491	399	1+
1015.49654	517	
1025.49856	2169	1+
1026.16347	212	
END IONS

###FS:    #m/z: 626.06914 #charge   3
###MaxRes:#m/z:  0.00000 #charge-128
###MS: 1157
###MSMS: 1160
BEGIN IONS
TITLE=Cmpd 376, AutoMSn(626.0691), 19.6 min
RTINSECONDS=1176.6
SCANS=MS: 1157 MSMS: 1160
PEPMASS=626.06914	17517
CHARGE=3+
371.16008	869	1+
381.12697	719	1+
386.17822	198	
389.21366	766	1+
395.77409	641	
398.13963	2249	1+
404.22196	2464	1+
416.16762	348	1+
433.21537	469	
436.16946	211	
440.21505	198	
450.14676	325	1+
468.17070	159	
486.24068	323	1+
490.24652	347	1+
499.24065	543	1+
508.24350	649	1+
513.16371	168	
517.30712	3334	1+
528.76991	439	1+
529.26797	261	
532.21865	329	1+
536.26194	166	
536.77903	253	1+
541.15760	2011	1+
544.27449	250	1+
549.24896	3238	1+
555.77022	214	
557.28046	430	1+
559.16275	556	
560.26582	259	1+
588.31866	267	1+
593.26762	828	1+
608.27948	170	
610.25946	202	
612.29434	525	1+
613.82458	293	1+
615.24736	1099	1+
623.30376	1006	1+
624.79918	196	
626.30232	649	1+
628.31824	1331	1+
629.81934	561	1+
636.28032	231	1+
645.36119	1173	1+
678.26944	326	1+
685.30506	329	1+
696.31306	2730	1+
703.32990	735	1+
705.08152	332	
706.23794	692	1+
726.36570	211	
743.35256	241	1+
753.37828	255	
756.32093	245	1+
764.34437	286	1+
769.36572	182	
774.41317	157	
797.38790	379	1+
816.40565	1088	1+
827.39146	333	1+
839.31676	382	1+
856.34306	2521	1+
856.35260	527	1+
866.24038	195	
878.41866	324	1+
903.42540	277	1+
920.43365	192	
926.36078	176	
926.40026	266	1+
943.37597	3679	1+
973.46731	308	1+
979.48737	161	
1014.40746	306	
1038.51104	523	1+
1088.54665	182	
1129.57338	1640	1+
1145.56609	671	1+
1236.47119	1506	1+
1242.59574	701	1+
1252.54297	646	1+
1654.79587	516	1+
1743.81212	633	1+
END IONS

###FS:    #m/z: 517.28350 #charge   2
###MaxRes:#m/z:  0.00000 #charge-128
###MS: 1161
###MSMS: 1162
BEGIN IONS
TITLE=Cmpd 377, AutoMSn(517.2835), 19.7 min
RTINSECONDS=1179.65
SCANS=MS: 1161 MSMS: 1162
PEPMASS=517.28350	201937
CHARGE=2+
340.18508	10206	1+
356.21670	1020	
389.23919	5256	
425.27565	2700	
453.26995	6829	1+
469.23085	1165	
502.32175	10059	1+
554.32068	1771	
582.31311	7831	1+
600.31936	1413	
613.35323	1105	
616.32786	1162	
631.36041	8023	1+
710.40092	1371	
726.40861	2967	1+
728.41879	102076	1+
745.37019	1224	
891.48414	23713	1+
962.52707	1139	
END IONS

###FS:    #m/z: 1078.09266 #charge   1
###MaxRes:#m/z:  0.00000 #charge-128
###MS: 1161
###MSMS: 1163
BEGIN IONS
TITLE=Cmpd 378, AutoMSn(1078.0927), 19.7 min
RTINSECONDS=1180.15
SCANS=MS: 1161 MSMS: 1163
PEPMASS=1078.09266	74498
CHARGE=1+
362.16925	760	
376.13063	347	
436.19516	650	
446.19666	347	
506.25322	700	
511.23509	654	
516.23840	441	
533.24903	27906	1+
539.74714	635	
541.96115	461	
596.76401	578	
597.26914	801	
617.29420	1582	1+
635.30307	5698	1+
647.29145	6971	1+
654.28215	530	
655.77651	1111	
686.30311	1271	1+
704.32290	2101	1+
722.33434	4861	1+
734.30298	607	
734.79074	472	
743.32872	410	
748.33820	4753	1+
761.34744	3063	1+
779.35606	6660	1+
791.80396	553	
792.31189	583	
858.40333	339	
908.36950	9125	1+
908.37481	1913	1+
918.42478	383	
1021.44244	604	
1022.45477	353	
1072.09695	408	
1072.42596	556	
1072.74919	615	
END IONS

###FS:    #m/z: 565.28212 #charge   2
###MaxRes:#m/z:  0.00000 #charge-128
###MS: 1161
###MSMS: 1164
BEGIN IONS
TITLE=Cmpd 379, AutoMSn(565.2821), 19.7 min
RTINSECONDS=1180.65
SCANS=MS: 1161 MSMS: 1164
PEPMASS=565.28212	57672
CHARGE=2+
330.10691	600	1+
348.12787	299	1+
357.16529	227	1+
359.08709	205	
361.24203	735	1+
367.56891	338	
369.52161	750	
375.14451	951	1+
385.18031	202	
393.14955	895	1+
395.77132	271	
403.19429	242	1+
417.18045	427	1+
427.19901	201	
428.25168	249	
444.22997	394	1+
455.18179	221	
462.25840	768	1+
472.24279	374	1+
475.25747	258	1+
481.22370	210	
483.49516	188	
489.23744	611	1+
497.23277	265	1+
500.17834	208	
502.28153	219	
503.27741	462	1+
508.30989	1697	1+
510.68894	338	
513.26509	187	
522.23660	346	1+
529.18549	206	
540.25653	325	1+
543.25857	282	1+
548.26872	541	1+
550.98427	313	
553.28066	268	1+
560.27973	266	
561.30379	241	
562.30933	656	1+
564.30715	701	1+
566.31358	315	
568.31294	197	
570.22994	296	1+
572.16512	668	1+
572.28442	356	1+
586.21807	230	1+
609.35473	3006	1+
622.27996	238	1+
631.31826	394	
636.28392	228	1+
648.24104	455	1+
654.33098	403	1+
673.38103	495	1+
702.37230	408	1+
719.39276	332	
720.39544	1627	1+
728.42055	444	
737.41603	3083	1+
745.42682	454	1+
769.36400	461	1+
854.52134	281	1+
882.45047	262	1+
888.44038	396	1+
900.48285	2376	1+
905.45805	1186	1+
910.42018	867	
926.51807	255	1+
1016.51785	211	
1025.49060	1256	1+
END IONS

###FS:    #m/z: 517.28293 #charge   2
###MaxRes:#m/z:  0.00000 #charge-128
###MS: 1165
###MSMS: 1166
BEGIN IONS
TITLE=Cmpd 380, AutoMSn(517.2829), 19.7 min
RTINSECONDS=1183.69
SCANS=MS: 1165 MSMS: 1166
PEPMASS=517.28293	255133
CHARGE=2+
340.18693	12230	1+
389.23287	6334	1+
425.27324	2889	
453.26916	7718	1+
502.31807	10973	1+
554.31891	1649	
582.31002	8276	1+
600.32642	1192	
613.35082	1346	
616.33380	1235	
631.36363	8866	1+
689.32213	1617	
710.40517	1300	
726.39982	3070	1+
728.41786	112005	1+
891.48032	24860	1+
962.51634	1371	
END IONS

###FS:    #m/z: 1078.09353 #charge   1
###MaxRes:#m/z:  0.00000 #charge-128
###MS: 1165
###MSMS: 1167
BEGIN IONS
TITLE=Cmpd 381, AutoMSn(1078.0935), 19.7 min
RTINSECONDS=1184.19
SCANS=MS: 1165 MSMS: 1167
PEPMASS=1078.09353	168802
CHARGE=1+
362.16756	1198	
376.12811	751	
436.19709	805	
506.25598	1423	
511.22929	834	
516.24450	1208	
533.25019	40671	1+
539.74985	794	
596.76322	1319	
597.26606	481	
617.29343	2421	1+
635.30121	8426	1+
647.29309	8031	1+
654.27703	558	
686.31136	1272	1+
704.32574	3472	1+
713.22639	498	
722.33630	8788	1+
732.35613	486	
748.34001	7643	1+
758.44611	1383	
761.34806	4369	1+
779.35804	10524	1+
791.80814	812	
792.31232	532	
858.41482	502	
875.83608	588	
876.40131	1873	1+
908.36472	2430	1+
908.37000	12903	1+
917.82463	829	
918.44320	1304	
1021.43965	900	
1022.43115	532	
1072.08658	595	
1072.43062	648	
1072.74975	832	
END IONS

###FS:    #m/z: 808.82407 #charge   3
###MaxRes:#m/z:  0.00000 #charge-128
###MS: 1165
###MSMS: 1168
BEGIN IONS
TITLE=Cmpd 382, AutoMSn(808.8241), 19.7 min
RTINSECONDS=1184.69
SCANS=MS: 1165 MSMS: 1168
PEPMASS=808.82407	67154
CHARGE=3+
362.16861	928	
374.67728	432	
430.15890	969	1+
436.19026	581	
472.37719	446	
506.23488	526	
515.20064	465	
516.24422	1088	1+
527.19236	767	1+
533.24955	14093	1+
539.74316	512	
540.24584	543	1+
541.00636	1173	1+
543.21004	504	1+
567.24758	536	
575.17276	640	
584.22137	539	
590.17992	520	
596.76725	526	
598.26103	835	1+
603.26741	414	
607.26787	536	1+
617.28876	1659	1+
635.30288	2929	1+
644.26570	595	
647.29133	4568	1+
653.27550	403	
655.78201	1617	1+
659.25172	637	1+
671.23061	408	
686.31200	642	1+
687.24236	983	1+
689.21880	778	1+
695.94199	430	
696.03611	641	1+
704.32845	1290	1+
722.33259	2248	1+
744.24298	1068	1+
746.24400	1317	1+
748.33748	6760	1+
758.43862	673	
759.31926	492	1+
761.34560	2827	1+
772.29112	600	1+
779.34884	3441	1+
799.34773	1868	1+
831.28368	685	
858.35835	831	1+
860.34346	610	
876.39628	1507	1+
891.31673	633	1+
908.37165	13000	1+
918.42366	739	
955.45913	548	1+
1021.43616	1886	1+
1032.40345	579	
1133.47872	464	
1192.46802	522	
1203.92261	668	
1431.46988	1133	1+
1465.58181	1065	1+
1748.65200	1164	1+
1766.68367	5239	1+
END IONS

###FS:    #m/z: 1078.09402 #charge   1
###MaxRes:#m/z:  0.00000 #charge-128
###MS: 1169
###MSMS: 1170
BEGIN IONS
TITLE=Cmpd 383, AutoMSn(1078.0940), 19.8 min
RTINSECONDS=1187.71
SCANS=MS: 1169 MSMS: 1170
PEPMASS=1078.09402	180760
CHARGE=1+
344.15943	493	
362.16993	682	
376.12401	648	
436.19246	663	
506.25466	1185	
516.24204	826	
533.24946	39247	1+
539.74735	765	
596.76085	1374	
597.26575	918	
617.28832	2525	1+
635.30106	7634	1+
647.29170	8303	1+
654.28662	516	
686.31581	597	
704.32080	3352	1+
722.33268	7544	1+
748.33791	7314	1+
761.34166	3760	1+
779.35677	10130	1+
791.80010	829	
792.31421	682	
875.33833	861	
875.83418	568	
876.39763	1814	1+
908.36808	14917	1+
918.42009	1761	
1021.44438	1017	
1022.43772	539	
1049.89606	694	
1050.39250	888	
1072.08648	573	
1072.42717	791	
1072.75925	939	
1073.09439	506	
1078.08557	674	
END IONS

###FS:    #m/z: 808.82479 #charge   2
###MaxRes:#m/z:  0.00000 #charge-128
###MS: 1169
###MSMS: 1171
BEGIN IONS
TITLE=Cmpd 384, AutoMSn(808.8248), 19.8 min
RTINSECONDS=1188.21
SCANS=MS: 1169 MSMS: 1171
PEPMASS=808.82479	69076
CHARGE=2+
344.15902	401	
362.16508	833	1+
374.67265	390	
376.13048	328	
392.17810	354	
400.18626	443	1+
408.82321	442	
429.69019	343	1+
436.19163	565	1+
445.19014	416	1+
486.75215	346	1+
506.23049	577	1+
510.20525	597	1+
516.23258	710	1+
527.19755	687	1+
533.24843	11741	1+
539.74050	399	
540.97232	1084	1+
544.22746	321	
567.24244	515	
575.17944	478	1+
584.22206	874	1+
588.26062	384	1+
598.26052	826	1+
601.24756	324	
617.29127	1089	1+
635.30228	2169	1+
644.26337	325	
647.29188	3475	1+
653.26301	401	1+
655.26967	313	
655.78987	533	
671.24042	441	
678.28440	357	1+
686.29496	727	1+
688.22699	852	1+
697.01522	548	
704.32277	1565	1+
722.32999	1789	1+
733.29702	505	1+
736.28309	555	1+
743.33437	379	
744.25298	940	1+
746.24487	964	1+
748.34018	4981	1+
758.43893	338	
761.34213	2894	1+
772.28472	313	
779.36149	2711	1+
799.34853	332	
800.35858	393	1+
803.28228	477	1+
831.28701	902	1+
859.32239	358	
860.35602	1070	1+
891.36434	417	1+
906.28432	434	1+
908.37042	13007	1+
918.41995	1938	
932.32852	360	1+
964.36826	343	
974.47064	483	1+
1021.44977	559	
1032.41360	404	
1078.47311	526	
1090.31816	371	
1431.46447	952	1+
END IONS

###FS:    #m/z: 597.31577 #charge   3
###MaxRes:#m/z:  0.00000 #charge-128
###MS: 1169
###MSMS: 1172
BEGIN IONS
TITLE=Cmpd 385, AutoMSn(597.3158), 19.8 min
RTINSECONDS=1188.71
SCANS=MS: 1169 MSMS: 1172
PEPMASS=597.31577	20023
CHARGE=3+
330.64718	170	
339.15451	277	
386.15879	825	1+
393.91104	223	
407.22438	451	1+
432.25529	194	
455.24096	209	
471.24052	232	
473.24988	343	1+
483.23374	375	1+
488.23049	289	1+
492.24307	496	1+
499.23751	648	
500.25129	379	
508.25973	301	
514.24943	374	1+
517.27069	352	
522.26788	483	
527.26104	420	1+
530.78069	602	
535.26367	654	1+
544.28190	920	1+
581.32352	276	1+
583.31353	466	1+
592.79661	497	1+
593.31546	255	
594.28728	799	1+
596.32062	379	
597.30774	1442	1+
601.31890	1409	1+
602.80719	217	
605.32100	873	1+
612.31254	614	1+
640.35603	234	1+
658.32570	167	
677.30774	1333	1+
683.35768	163	
685.35341	164	
700.36049	252	
700.37498	316	1+
702.37661	8340	1+
709.33193	241	1+
726.36883	1066	1+
749.91332	190	
750.39595	195	
762.40059	988	1+
771.38232	232	1+
773.40294	2373	1+
780.36653	351	1+
790.39301	2293	1+
793.40540	343	1+
794.38489	276	1+
797.39465	1064	1+
806.79214	168	
858.45592	372	1+
870.40326	182	
875.48288	521	1+
887.45349	2867	1+
895.41922	318	
903.46532	1567	1+
906.46362	295	1+
912.47293	980	1+
913.45600	290	1+
964.43553	262	1+
971.49781	711	1+
1000.48612	933	1+
1000.50756	257	
1017.51814	2150	1+
1071.52088	1206	1+
1088.55382	3928	1+
END IONS

###FS:    #m/z: 808.57367 #charge   3
###MaxRes:#m/z:  0.00000 #charge-128
###MS: 1173
###MSMS: 1174
BEGIN IONS
TITLE=Cmpd 386, AutoMSn(808.5737), 19.9 min
RTINSECONDS=1191.74
SCANS=MS: 1173 MSMS: 1174
PEPMASS=808.57367	53225
CHARGE=3+
327.16247	237	
362.17750	361	
381.17375	254	
400.18173	382	1+
436.18570	320	
446.15929	346	1+
449.19199	213	
463.21298	382	1+
478.23102	307	1+
506.24641	541	1+
511.23392	347	
514.21743	339	1+
516.23212	698	1+
527.19030	658	1+
533.25083	9685	1+
540.24637	308	1+
540.95880	497	1+
544.22842	589	1+
567.24321	261	
575.18153	433	1+
584.22201	567	
590.17008	243	
599.26622	407	1+
601.24758	256	
603.26826	383	1+
617.28786	889	1+
635.30113	2200	1+
644.26918	457	1+
647.29145	3391	1+
655.77513	783	
659.24647	586	1+
661.00424	479	
671.23948	430	
686.30370	496	1+
686.31243	359	
687.23359	357	
688.24824	724	1+
697.02168	258	
704.33005	630	1+
715.25832	376	1+
716.74032	403	1+
722.32312	1488	1+
734.28936	268	
743.31710	253	
744.24632	675	1+
746.24958	685	1+
748.33709	4912	1+
758.45265	1049	
761.34220	1479	1+
779.35998	2232	1+
806.33589	396	1+
831.29536	632	1+
842.32331	239	
859.33806	1350	1+
875.36132	1054	1+
876.40266	579	1+
891.33732	376	1+
901.24440	360	
906.28104	235	
908.36741	11459	1+
918.40247	2026	1+
969.33841	220	
973.48809	590	1+
1021.43154	297	
1078.47795	653	1+
1133.47885	281	
1192.49642	903	1+
1766.69219	2888	1+
END IONS

###FS:    #m/z: 610.97272 #charge   3
###MaxRes:#m/z:  0.00000 #charge-128
###MS: 1173
###MSMS: 1175
BEGIN IONS
TITLE=Cmpd 387, AutoMSn(610.9727), 19.9 min
RTINSECONDS=1192.24
SCANS=MS: 1173 MSMS: 1175
PEPMASS=610.97272	18773
CHARGE=3+
339.67844	153	
345.21922	469	1+
365.19650	348	
371.19373	179	
387.17474	146	
403.20147	263	1+
446.24137	210	
454.23501	232	1+
464.25441	948	1+
475.23047	588	1+
475.74305	198	
492.28506	1702	1+
504.24972	237	
509.24567	185	
515.25546	403	1+
532.76253	166	
533.28471	746	1+
539.27034	243	
547.27415	315	1+
551.29216	956	1+
556.26461	343	1+
559.13383	251	
559.26031	248	1+
565.29982	175	
588.29359	150	
590.28140	215	
593.31046	393	1+
605.32126	256	1+
607.31379	3686	1+
612.32323	382	
613.30182	1080	1+
636.36582	160	
636.37152	280	1+
637.29518	282	1+
640.81389	201	
646.36623	958	1+
664.38176	522	1+
667.80117	208	
678.35375	4093	1+
702.38342	402	1+
748.39662	222	1+
789.39595	338	1+
793.42134	2008	1+
797.39172	155	
806.80356	199	
807.40268	1264	1+
846.41053	218	
862.43053	279	
862.43385	674	1+
864.41759	2642	1+
880.45547	1486	1+
930.43660	389	1+
933.45678	359	1+
949.47160	197	
951.44977	1484	1+
958.38139	214	1+
962.68668	185	
967.48782	148	
997.46896	227	1+
1038.47535	1017	1+
1153.54835	515	1+
END IONS

###FS:    #m/z: 545.79299 #charge   2
###MaxRes:#m/z:  0.00000 #charge-128
###MS: 1173
###MSMS: 1176
BEGIN IONS
TITLE=Cmpd 388, AutoMSn(545.7930), 19.9 min
RTINSECONDS=1192.74
SCANS=MS: 1173 MSMS: 1176
PEPMASS=545.79299	24363
CHARGE=2+
340.18586	1113	1+
364.71752	611	
389.23551	390	
395.77283	611	
425.27196	354	
442.20346	202	
448.23225	261	1+
453.27179	571	
482.22123	457	1+
493.24779	258	
501.25819	186	
502.31740	485	
509.77851	191	
510.69253	929	
524.27413	546	1+
541.30763	209	
542.28876	460	1+
543.75519	297	
544.28410	1552	1+
548.27285	716	1+
549.08784	189	
550.02861	546	
560.27096	200	
574.27115	190	
582.31014	868	1+
585.33852	197	
588.30875	350	1+
608.29252	429	1+
616.34507	246	
631.33416	184	
645.28961	730	1+
702.33827	226	
726.41072	195	
728.41777	5385	1+
738.41573	514	1+
745.37725	233	1+
761.37766	325	
771.32038	194	
785.44262	428	1+
873.48898	232	1+
891.47942	2094	1+
930.48800	206	
948.48723	377	1+
962.51649	536	1+
END IONS

###FS:    #m/z: 851.39481 #charge   3
###MaxRes:#m/z:  0.00000 #charge-128
###MS: 1177
###MSMS: 1178
BEGIN IONS
TITLE=Cmpd 389, AutoMSn(851.3948), 19.9 min
RTINSECONDS=1195.76
SCANS=MS: 1177 MSMS: 1178
PEPMASS=851.39481	19137
CHARGE=3+
446.22954	286	1+
458.70390	200	
460.21103	178	
484.72197	214	
516.71244	215	
531.69749	292	
534.24866	212	
557.73406	286	1+
564.72422	433	1+
568.24171	368	1+
571.74177	1062	1+
576.23614	335	1+
576.73385	440	1+
578.23745	509	1+
579.94097	428	1+
580.28189	535	1+
580.62156	207	
586.23241	184	
588.34976	201	
598.95226	302	
599.26828	491	1+
607.27056	663	1+
613.26273	519	
628.78822	191	
641.79868	231	1+
647.97966	225	
648.30148	173	
650.31043	217	
656.80155	167	
664.80672	202	
665.31923	182	
669.79534	549	1+
670.30446	203	
678.80690	1775	1+
738.85445	218	
741.84393	175	
743.32498	245	
743.83704	158	
821.37929	180	
850.91586	286	1+
898.38023	313	1+
951.35665	356	1+
1041.39053	583	1+
1059.38670	1144	1+
1063.52067	171	
1081.47365	716	1+
1126.47612	464	1+
1144.48251	862	1+
1154.45409	589	1+
1172.48882	1202	1+
1226.50140	1051	1+
1243.52509	3996	1+
1357.61345	1098	1+
1503.67297	700	1+
1542.68192	437	1+
1560.69970	475	1+
1698.75757	394	1+
1737.82897	2619	1+
1794.84924	2365	1+
1941.91943	1712	1+
2054.96859	473	1+
END IONS

###FS:    #m/z: 610.97233 #charge   3
###MaxRes:#m/z:  0.00000 #charge-128
###MS: 1177
###MSMS: 1179
BEGIN IONS
TITLE=Cmpd 390, AutoMSn(610.9723), 19.9 min
RTINSECONDS=1196.26
SCANS=MS: 1177 MSMS: 1179
PEPMASS=610.97233	18946
CHARGE=3+
345.21687	447	
365.19981	274	
383.21659	179	
397.21231	251	
435.22625	296	1+
464.26007	831	
466.73304	285	1+
470.24407	160	
491.56802	199	
492.29165	971	1+
500.63798	256	
501.75265	159	
503.74464	250	
517.26084	262	1+
519.74235	183	
520.25065	196	
528.76556	465	1+
533.27468	373	1+
540.24633	169	
551.28970	846	1+
559.26266	346	1+
562.31067	174	
568.27006	240	1+
571.20992	783	
577.27624	251	
577.79568	160	
592.30390	356	1+
603.30184	204	
607.31733	2727	1+
610.30835	610	1+
612.31712	929	1+
613.79498	171	
636.38232	215	
646.35991	818	1+
664.37400	455	1+
678.35367	2800	1+
688.97654	160	
702.36976	604	1+
790.39129	151	
793.41902	1200	1+
802.87602	291	1+
807.40087	932	1+
826.36610	318	1+
862.43014	539	1+
862.44332	238	
864.42021	1802	1+
880.44241	491	1+
931.46019	309	1+
949.47623	428	1+
951.45930	1237	1+
1038.47323	414	
1039.48575	195	
END IONS

###FS:    #m/z: 574.05325 #charge   2
###MaxRes:#m/z:  0.00000 #charge-128
###MS: 1177
###MSMS: 1180
BEGIN IONS
TITLE=Cmpd 391, AutoMSn(574.0532), 19.9 min
RTINSECONDS=1196.76
SCANS=MS: 1177 MSMS: 1180
PEPMASS=574.05325	8984
CHARGE=2+
364.70811	107	
371.22748	146	
375.19682	142	
379.71682	140	
408.18884	165	
415.20824	129	
444.23177	197	
471.29973	120	
479.74384	124	
489.24043	226	
506.25277	136	
534.21783	116	
544.28681	153	
552.34276	113	
556.30238	377	1+
560.28647	158	
570.30019	295	1+
572.29974	809	1+
573.79297	142	
574.32196	801	1+
576.30885	632	1+
578.28500	377	1+
582.27960	143	
584.38441	393	1+
625.25125	128	
631.32842	289	1+
684.34116	108	
702.36017	174	
705.30097	124	
728.40807	270	1+
738.42179	149	
764.36804	140	
785.39175	110	
862.42317	129	
END IONS

###FS:    #m/z: 851.39544 #charge   3
###MaxRes:#m/z:  0.00000 #charge-128
###MS: 1181
###MSMS: 1182
BEGIN IONS
TITLE=Cmpd 392, AutoMSn(851.3954), 20.0 min
RTINSECONDS=1199.79
SCANS=MS: 1181 MSMS: 1182
PEPMASS=851.39544	20932
CHARGE=3+
450.19219	320	
520.19744	253	1+
527.23741	252	
530.20435	1093	1+
530.70674	186	
533.24424	278	1+
541.24121	560	1+
541.94700	252	
571.73454	242	
577.75269	319	
579.27228	596	1+
579.95903	364	
580.61244	195	
598.27975	342	1+
599.62699	214	
609.26128	446	1+
613.26092	445	
628.27272	191	
641.80627	313	1+
647.98524	245	
648.30549	182	
661.30758	196	
664.81659	280	
665.29846	230	
669.79492	387	
670.29460	264	
685.67748	182	
772.33937	337	1+
780.85235	332	
781.34703	231	
820.89214	256	
1028.01480	195	
1028.51202	233	
1031.40636	453	1+
1060.39181	174	
1134.48444	434	1+
1144.49265	752	1+
1172.48277	1857	1+
1197.54110	398	1+
1215.54109	645	1+
1226.51306	902	1+
1243.52042	4620	1+
1356.61103	2371	1+
1482.70607	524	1+
1503.66542	545	1+
1583.81499	506	1+
1695.85084	462	1+
1698.89551	2538	1+
1703.83231	445	1+
1737.82079	2126	1+
1794.83474	3389	1+
1941.93389	2142	1+
2126.02847	442	1+
END IONS

###FS:    #m/z: 566.96916 #charge   3
###MaxRes:#m/z:  0.00000 #charge-128
###MS: 1181
###MSMS: 1183
BEGIN IONS
TITLE=Cmpd 393, AutoMSn(566.9692), 20.0 min
RTINSECONDS=1200.29
SCANS=MS: 1181 MSMS: 1183
PEPMASS=566.96916	12566
CHARGE=3+
344.12705	180	
371.22721	252	
373.20808	291	1+
387.20310	212	
389.21389	306	
437.20257	272	1+
439.22225	852	1+
484.30540	347	
486.28356	818	1+
491.56793	300	
491.67636	206	
508.29192	202	
515.25811	197	
536.75839	230	
545.29776	481	1+
549.28362	272	1+
558.26780	330	1+
562.31366	340	1+
564.28740	517	
564.95076	406	1+
565.29309	2623	1+
570.30273	590	1+
574.14655	270	
586.28401	279	1+
589.80763	342	
593.80532	181	
597.80390	368	1+
599.36793	196	
607.31601	282	1+
609.36243	517	1+
612.31345	593	1+
627.32896	316	1+
631.34840	330	1+
636.32951	437	1+
645.33421	845	1+
658.34478	317	1+
663.34606	265	1+
670.35378	329	1+
672.39456	1011	1+
681.00856	338	
710.87597	408	
711.37454	2004	1+
715.36541	241	
720.84564	217	
737.40248	341	
743.44808	558	
759.40967	641	1+
792.42143	334	
792.90580	215	
829.45525	600	1+
851.43680	341	1+
869.44726	412	1+
900.47916	422	1+
903.46902	2204	1+
922.46640	272	1+
937.45980	287	1+
939.48168	362	1+
940.48639	192	
958.47738	370	1+
984.52834	384	1+
1016.55551	618	1+
1085.55514	180	
1100.54225	938	1+
1107.54596	762	1+
1128.59960	1175	1+
1290.65942	735	1+
1307.67863	3123	1+
1403.73808	765	1+
1422.74073	3706	1+
1535.81369	1061	1+
END IONS

###FS:    #m/z: 528.25706 #charge   2
###MaxRes:#m/z:  0.00000 #charge-128
###MS: 1181
###MSMS: 1184
BEGIN IONS
TITLE=Cmpd 394, AutoMSn(528.2571), 20.0 min
RTINSECONDS=1200.8
SCANS=MS: 1181 MSMS: 1184
PEPMASS=528.25706	10506
CHARGE=2+
346.18407	558	
369.17425	167	
390.20537	183	
400.22428	185	
434.19491	183	
443.25298	208	
476.22682	269	1+
480.22523	365	1+
486.29360	171	
487.23111	496	1+
490.22475	259	1+
493.25324	2121	1+
500.63559	325	
505.24908	912	1+
508.28271	372	1+
510.26619	275	
514.25552	282	1+
520.85364	213	
524.27787	2198	1+
528.28372	2857	1+
530.78418	421	
543.73088	240	
562.32313	175	
590.27959	192	
591.26709	409	1+
606.22808	175	
608.27719	5102	1+
618.31075	687	1+
631.31763	347	1+
642.28195	807	1+
642.78765	203	
659.80994	412	
660.30813	466	1+
677.30528	187	
677.79476	340	
695.32971	549	1+
695.83060	164	
702.34768	334	1+
704.35238	220	
721.35490	944	1+
728.42134	447	1+
731.33085	230	
733.34108	1787	1+
800.36437	177	
837.30829	230	
846.42964	2941	1+
856.04018	196	
907.49361	463	1+
945.36171	470	1+
974.38894	1016	1+
991.39425	1055	1+
END IONS

###FS:    #m/z: 566.97047 #charge   3
###MaxRes:#m/z:  0.00000 #charge-128
###MS: 1185
###MSMS: 1186
BEGIN IONS
TITLE=Cmpd 395, AutoMSn(566.9705), 20.1 min
RTINSECONDS=1203.82
SCANS=MS: 1185 MSMS: 1186
PEPMASS=566.97047	34680
CHARGE=3+
326.15540	217	
355.21736	236	1+
371.22275	523	
373.19724	832	1+
387.20259	671	1+
390.22654	445	1+
395.76909	256	
398.20371	225	1+
406.22112	239	1+
439.22974	864	1+
458.23357	481	1+
462.22778	204	1+
466.27788	256	1+
469.74605	716	1+
479.25804	309	
484.30117	497	1+
486.29149	1306	1+
491.57367	353	
492.26369	310	1+
499.24675	425	1+
502.28634	503	1+
505.26717	270	
508.28384	490	1+
508.77108	880	1+
515.26988	442	1+
525.27176	502	1+
536.76523	299	
537.26990	243	
542.27406	269	1+
545.27592	232	
547.27709	341	1+
550.77691	232	
561.28710	218	
562.29266	582	1+
564.28052	760	
565.30152	3638	1+
566.96743	762	1+
567.64158	238	
570.32831	268	
571.29204	430	1+
588.80939	806	1+
599.37588	512	1+
609.33633	539	1+
613.32835	382	1+
627.31809	304	1+
631.31319	414	1+
640.85046	222	
644.33778	316	
645.33185	1364	1+
654.33680	3540	1+
662.33131	247	1+
664.33064	465	1+
672.39757	1326	1+
680.99818	460	
702.36913	787	1+
710.88463	293	
711.38832	367	
715.36737	789	1+
719.38552	266	1+
737.39703	382	1+
740.40075	526	1+
742.33165	228	1+
743.43909	1287	1+
759.39272	1504	1+
770.41255	231	
772.40017	226	1+
777.40624	248	1+
786.45892	537	1+
791.42536	685	1+
792.90987	430	1+
824.37626	389	1+
829.44724	434	1+
869.44766	975	1+
900.47203	314	1+
903.47258	5225	1+
912.48112	578	1+
913.49752	914	
937.44920	414	
937.50154	475	1+
940.48632	1430	1+
958.49956	517	1+
970.50142	289	
984.51575	1507	1+
1016.54858	260	
1050.53524	248	
1103.55510	487	1+
1107.58725	472	1+
1124.56396	487	1+
1128.58370	1776	1+
1185.60639	426	1+
1194.58842	1025	1+
1222.62549	1057	1+
1271.66502	425	1+
1290.66141	1422	1+
1308.66350	3308	1+
1404.73034	1577	1+
1422.74538	7238	1+
1535.82511	1248	1+
END IONS

###FS:    #m/z: 849.95309 #charge   2
###MaxRes:#m/z:  0.00000 #charge-128
###MS: 1185
###MSMS: 1187
BEGIN IONS
TITLE=Cmpd 396, AutoMSn(849.9531), 20.1 min
RTINSECONDS=1204.33
SCANS=MS: 1185 MSMS: 1187
PEPMASS=849.95309	10832
CHARGE=2+
364.45540	288	
446.23341	367	1+
449.25069	152	
459.20877	285	1+
477.19301	286	1+
495.25048	157	
505.24224	157	
513.24548	163	
516.20255	192	
521.19343	167	
521.70303	148	
530.20861	275	
541.25038	334	1+
560.25484	290	1+
562.30190	159	
571.74383	364	1+
580.61704	131	
586.75150	223	
587.25004	184	
596.30288	267	1+
607.25959	371	1+
613.74891	203	
641.80252	203	
647.28398	197	
655.82097	177	
663.82659	205	1+
678.77685	156	
715.35771	208	
726.30821	175	
757.67069	175	
777.35970	178	
791.41627	733	1+
852.44487	150	
860.21007	276	
930.36792	239	1+
968.38389	527	1+
970.46535	313	1+
971.52907	271	1+
1064.00694	202	
1243.52418	1371	1+
1583.83751	1097	1+
1698.88843	2130	1+
END IONS

###FS:    #m/z: 1097.09681 #charge-128
###MaxRes:#m/z:  0.00000 #charge-128
###MS: 1185
###MSMS: 1188
BEGIN IONS
TITLE=Cmpd 397, AutoMSn(1097.0968), 20.1 min
RTINSECONDS=1204.83
SCANS=MS: 1185 MSMS: 1188
PEPMASS=1097.09681	11100

331.15745	147	
366.13926	433	
436.19675	151	
488.20929	110	
533.24922	1870	1+
540.99916	684	
541.09727	507	
541.19137	124	
541.94338	220	
591.27928	187	
647.29676	547	
674.33454	106	
692.33897	163	
748.32881	403	
761.35907	142	
779.35763	347	1+
818.37204	121	
836.37074	459	1+
845.95354	241	
908.37371	276	
918.42827	268	
END IONS

###FS:    #m/z: 1078.75513 #charge   1
###MaxRes:#m/z:  0.00000 #charge-128
###MS: 1189
###MSMS: 1190
BEGIN IONS
TITLE=Cmpd 398, AutoMSn(1078.7551), 20.1 min
RTINSECONDS=1207.85
SCANS=MS: 1189 MSMS: 1190
PEPMASS=1078.75513	149719
CHARGE=1+
362.17223	871	
376.13206	478	
436.20101	495	
506.25293	894	
511.23405	1052	
511.73011	534	
516.24072	2166	1+
533.24982	32778	1+
575.17275	473	
599.27620	447	
617.29046	2796	1+
635.30642	6616	1+
647.29187	7773	1+
654.76456	1506	1+
655.27940	635	
686.31425	1504	1+
704.32647	2820	1+
722.33464	7688	1+
732.34775	554	
748.34103	5848	1+
757.32577	605	
758.44393	958	
761.34559	3880	1+
779.35457	10206	1+
792.29912	919	
792.79854	583	
875.34044	735	
875.83356	452	
876.40853	1471	1+
883.83973	591	
908.36693	9480	1+
908.37746	1720	1+
918.42074	1923	
1021.45290	938	
1022.43909	585	
1061.65998	454	
1072.42412	465	
1072.74731	650	
1073.08056	544	
1078.46775	1107	
END IONS

###FS:    #m/z: 566.96909 #charge   3
###MaxRes:#m/z:  0.00000 #charge-128
###MS: 1189
###MSMS: 1191
BEGIN IONS
TITLE=Cmpd 399, AutoMSn(566.9691), 20.1 min
RTINSECONDS=1208.35
SCANS=MS: 1189 MSMS: 1191
PEPMASS=566.96909	45906
CHARGE=3+
326.14741	237	
338.18103	246	
358.20751	282	1+
367.22480	216	
371.22634	495	1+
373.20437	944	1+
387.20471	1031	1+
389.21137	696	1+
393.19293	335	1+
395.77166	318	
439.22993	1469	1+
446.23490	524	
449.74727	210	1+
454.24121	292	1+
458.23885	331	
479.26715	315	
484.31413	514	
486.29027	1199	1+
491.58918	366	
499.24068	519	1+
502.28890	768	1+
505.24994	434	1+
512.24496	319	1+
515.26798	652	1+
535.27896	206	1+
542.27119	316	1+
547.28286	276	1+
551.27347	464	1+
552.79743	228	1+
562.29923	733	1+
564.30221	4180	1+
564.75733	858	
566.96685	624	1+
567.63265	528	
569.29294	914	1+
580.81033	218	
588.79699	707	1+
590.32584	339	1+
597.80555	590	1+
598.33841	1064	1+
602.81566	230	1+
607.81706	292	1+
611.81869	230	
612.33273	520	1+
614.34672	397	1+
636.33057	485	1+
643.33919	422	1+
652.32848	238	1+
664.32876	576	1+
672.39262	1632	1+
681.00303	719	
691.33482	230	1+
701.86645	958	1+
702.36185	235	
710.87701	292	
711.39399	340	
715.37947	822	1+
737.42725	245	
740.39837	434	1+
743.43193	2078	1+
759.39065	351	1+
759.40083	1269	1+
786.46008	400	1+
824.37709	379	1+
829.46542	368	1+
851.42938	239	
869.45123	977	1+
885.44566	436	1+
901.45840	344	1+
903.47055	7096	1+
911.48192	359	1+
913.49004	945	
937.45856	753	1+
940.48542	1164	1+
970.49676	324	1+
984.52086	1325	1+
1016.54119	249	
1016.56371	1503	1+
1017.55120	233	
1050.54536	327	
1051.54613	264	
1072.53689	532	1+
1085.56288	240	
1099.53458	870	1+
1107.56133	925	1+
1129.61494	3358	1+
1138.57526	736	1+
1215.63080	440	1+
1289.65522	1733	1+
1307.67258	6150	1+
1404.72744	1710	1+
1422.74186	8545	1+
1438.73808	388	1+
1535.82009	2131	1+
1565.80003	388	1+
1583.82803	1451	1+
END IONS

###FS:    #m/z: 849.94711 #charge   2
###MaxRes:#m/z:  0.00000 #charge-128
###MS: 1189
###MSMS: 1192
BEGIN IONS
TITLE=Cmpd 400, AutoMSn(849.9471), 20.1 min
RTINSECONDS=1208.85
SCANS=MS: 1189 MSMS: 1192
PEPMASS=849.94711	13403
CHARGE=2+
373.19660	173	
390.23099	169	
446.22526	130	
477.20837	121	
486.28415	129	
516.21845	167	
530.20435	224	
533.25200	193	
538.22374	179	
550.75474	139	
580.27586	154	
580.60320	122	
586.74114	220	
613.27894	172	
622.25480	296	
642.28082	227	
678.80822	136	
679.32418	129	
715.37687	331	
771.32799	159	
773.40442	153	
848.91805	121	
849.94390	844	
850.44245	854	1+
860.21099	246	
897.94415	241	1+
1326.70017	137	
1583.81354	1099	1+
END IONS

###FS:    #m/z: 640.34929 #charge   3
###MaxRes:#m/z:  0.00000 #charge-128
###MS: 1193
###MSMS: 1194
BEGIN IONS
TITLE=Cmpd 401, AutoMSn(640.3493), 20.2 min
RTINSECONDS=1211.88
SCANS=MS: 1193 MSMS: 1194
PEPMASS=640.34929	23777
CHARGE=3+
313.66872	235	
375.22413	280	
463.22472	276	
477.26231	215	
489.27943	1138	1+
541.30623	279	
580.28170	265	
590.81690	233	
595.77869	254	
597.65616	355	
597.99014	218	
598.30984	533	
626.33557	1462	1+
634.34643	873	1+
634.68324	1139	1+
635.01799	1068	1+
636.34156	870	1+
637.15649	225	
638.32316	748	1+
639.67796	866	
640.00994	963	
640.35002	13057	1+
640.68770	10313	1+
641.01842	5900	1+
641.51422	262	
641.84738	213	
644.35309	233	
724.33096	320	
739.41772	344	
739.42779	1318	1+
757.34102	257	
757.66717	564	
839.42787	1785	1+
854.45704	1711	1+
952.51696	656	1+
967.52479	1426	1+
END IONS

###FS:    #m/z: 1078.42019 #charge   1
###MaxRes:#m/z:  0.00000 #charge-128
###MS: 1193
###MSMS: 1195
BEGIN IONS
TITLE=Cmpd 402, AutoMSn(1078.4202), 20.2 min
RTINSECONDS=1212.38
SCANS=MS: 1193 MSMS: 1195
PEPMASS=1078.42019	112286
CHARGE=1+
344.16066	291	
362.17482	460	
376.12327	276	
436.20016	296	
488.23373	311	
506.25090	590	
511.22594	417	
511.74252	259	
516.24146	717	
533.25070	21757	1+
541.96915	310	
547.25835	262	
575.18001	319	
617.29291	1593	
635.30347	4746	1+
647.28978	4579	1+
704.32648	1971	1+
722.33294	5014	1+
743.34793	261	
748.33959	3055	1+
761.34283	2745	1+
779.35861	6686	1+
792.29427	468	
792.80444	455	
858.39437	319	
876.39965	663	
883.83969	263	
908.37042	6971	1+
917.82790	325	
918.41393	1491	
1050.87024	295	
1051.38126	262	
1072.75814	271	
1078.46026	563	
END IONS

###FS:    #m/z: 480.51748 #charge   2
###MaxRes:#m/z:  0.00000 #charge-128
###MS: 1193
###MSMS: 1196
BEGIN IONS
TITLE=Cmpd 403, AutoMSn(480.5175), 20.2 min
RTINSECONDS=1212.88
SCANS=MS: 1193 MSMS: 1196
PEPMASS=480.51748	12225
CHARGE=2+
337.18772	956	1+
340.18521	304	
342.20197	386	
347.18392	261	
357.17880	597	
366.17638	251	
375.22613	829	
376.58849	225	
411.71633	333	
419.21141	679	1+
422.20780	235	
423.23051	500	1+
440.28316	628	
445.24290	957	
450.25515	1213	1+
468.27620	3932	1+
472.25485	274	
475.26877	1368	1+
475.49118	250	
478.26334	1458	1+
480.27075	1651	1+
482.26836	1650	1+
483.76590	248	
486.28957	327	
489.27759	4682	1+
549.26169	264	
578.31352	746	1+
592.31922	475	1+
596.33426	3352	1+
596.83070	291	
605.33056	271	
605.83692	530	
609.31624	241	
626.33672	5638	1+
653.83245	243	
662.35209	589	
693.35438	1188	1+
709.37321	1012	1+
710.38144	2648	1+
720.29247	723	
739.42230	6288	1+
749.50542	373	
811.42347	626	1+
822.40312	1468	1+
839.42331	3203	1+
845.95862	293	
854.44699	9720	1+
872.45159	844	1+
890.46741	1365	1+
907.49610	1568	1+
931.46466	735	1+
950.52816	909	1+
END IONS

###FS:    #m/z: 640.35185 #charge   3
###MaxRes:#m/z:  0.00000 #charge-128
###MS: 1197
###MSMS: 1198
BEGIN IONS
TITLE=Cmpd 404, AutoMSn(640.3518), 20.3 min
RTINSECONDS=1215.9
SCANS=MS: 1197 MSMS: 1198
PEPMASS=640.35185	56284
CHARGE=3+
313.67403	974	
420.21783	1114	
427.72826	647	
476.75438	674	
489.27553	2034	
540.81369	594	
597.65660	1163	
597.99336	858	
598.31924	761	
626.33452	2405	1+
634.34362	1015	
634.67958	3632	1+
635.01262	3062	1+
635.34373	2454	1+
639.31343	682	
639.69031	1531	
640.01949	2241	
640.35155	30882	1+
640.68738	25361	1+
641.02182	15077	1+
710.38137	563	
739.41753	670	
739.41930	2383	1+
839.42440	1780	1+
854.44218	2219	1+
875.18519	569	
895.97531	572	
896.46972	616	
952.50142	760	
967.53211	1066	
967.53285	1189	1+
END IONS

###FS:    #m/z: 480.76805 #charge   2
###MaxRes:#m/z:  0.00000 #charge-128
###MS: 1197
###MSMS: 1199
BEGIN IONS
TITLE=Cmpd 405, AutoMSn(480.7680), 20.3 min
RTINSECONDS=1216.4
SCANS=MS: 1197 MSMS: 1199
PEPMASS=480.76805	30204
CHARGE=2+
337.17546	1021	1+
340.18016	691	
342.20005	510	
348.16666	228	
355.19302	1351	1+
357.18236	373	
375.23368	742	
376.59549	736	
403.19080	266	
405.20178	952	1+
411.70224	482	
419.21945	1065	1+
423.18479	300	
440.27114	1021	1+
450.24940	1028	1+
453.24099	256	
461.24518	622	1+
467.27743	485	
468.27504	3813	1+
472.24679	438	
475.26386	597	
475.48095	273	
476.26514	1102	1+
478.27252	1990	1+
480.25989	1712	1+
482.26161	1363	1+
489.27775	5507	1+
491.57633	352	
578.32100	288	
579.29613	685	1+
592.31230	470	1+
596.33569	4016	1+
596.82719	360	
611.32685	239	
624.32564	252	
626.33677	7694	1+
662.34952	728	
662.85000	489	
693.35544	1274	1+
709.35305	232	
710.37585	2922	1+
719.24861	626	1+
739.41955	7274	1+
749.50497	408	
819.41357	735	1+
822.39601	1487	1+
836.43037	691	1+
837.42502	244	
839.42688	3291	1+
854.44771	12982	1+
872.45268	1116	1+
889.47475	2344	1+
900.48429	1082	1+
907.48876	2026	1+
935.48920	274	
950.52079	1366	1+
END IONS

###FS:    #m/z: 783.87465 #charge   2
###MaxRes:#m/z:  0.00000 #charge-128
###MS: 1197
###MSMS: 1200
BEGIN IONS
TITLE=Cmpd 406, AutoMSn(783.8747), 20.3 min
RTINSECONDS=1216.9
SCANS=MS: 1197 MSMS: 1200
PEPMASS=783.87465	17065
CHARGE=2+
395.12217	227	
402.23491	212	
412.14371	417	1+
430.15929	669	1+
437.21426	260	
447.18452	353	
534.24908	182	
551.24909	435	1+
557.21375	226	1+
561.27587	357	1+
569.23147	223	
576.23233	452	
585.22585	213	
593.29199	188	
626.74025	279	1+
647.30803	371	
655.76850	171	
657.29029	156	
664.33782	675	1+
669.29479	148	
670.79758	162	
671.27893	418	1+
674.38292	256	1+
685.34730	287	1+
689.30720	814	1+
702.83982	183	
720.36595	160	
720.84319	293	1+
766.39489	142	
772.31566	439	1+
779.36339	1014	1+
781.25683	219	
781.54478	172	
784.43241	590	1+
833.39316	576	1+
834.90082	301	
876.99138	152	
878.42951	1435	1+
970.48776	382	1+
991.51706	907	1+
1120.55422	591	
1121.57473	484	
1131.66772	502	
1252.47281	185	
1420.68582	624	1+
1549.73955	537	1+
1554.70157	1025	1+
END IONS

###FS:    #m/z: 640.35179 #charge   3
###MaxRes:#m/z:  0.00000 #charge-128
###MS: 1201
###MSMS: 1202
BEGIN IONS
TITLE=Cmpd 407, AutoMSn(640.3518), 20.3 min
RTINSECONDS=1219.92
SCANS=MS: 1201 MSMS: 1202
PEPMASS=640.35179	60968
CHARGE=3+
376.58925	557	
420.21498	839	
427.72934	776	
476.75594	681	
484.27382	764	
489.27208	1618	
597.65599	1100	
597.98604	1261	
598.31654	714	
626.33274	2037	1+
634.34404	2835	1+
634.67614	3299	1+
635.01115	2584	1+
639.68075	1452	
640.02025	1984	
640.35246	31535	1+
640.68640	27241	1+
641.02004	14362	1+
739.41558	2224	1+
739.42958	593	
839.42972	1433	1+
847.43638	531	
854.44090	1970	1+
895.96520	851	
896.48578	731	
952.50475	873	
967.53299	904	
END IONS

###FS:    #m/z: 630.82546 #charge   2
###MaxRes:#m/z:  0.00000 #charge-128
###MS: 1201
###MSMS: 1203
BEGIN IONS
TITLE=Cmpd 408, AutoMSn(630.8255), 20.3 min
RTINSECONDS=1220.42
SCANS=MS: 1201 MSMS: 1203
PEPMASS=630.82546	38042
CHARGE=2+
318.09296	376	1+
349.18466	1510	1+
359.15999	274	1+
379.18897	375	1+
386.14782	1394	1+
395.77280	371	
397.20186	257	1+
403.18494	596	1+
408.21846	352	
425.71161	241	
427.20928	372	1+
431.18489	235	
436.19248	287	1+
446.21984	242	1+
454.22137	959	1+
466.75394	237	
471.23040	429	
475.49361	236	
481.23910	1146	1+
489.25792	558	1+
492.26353	278	
499.23547	1641	1+
515.26072	793	1+
520.77400	249	1+
524.27323	225	
529.25646	371	
534.25998	475	1+
542.25368	425	1+
544.28931	202	
549.26290	367	1+
549.98248	461	1+
554.26487	466	1+
558.28833	277	1+
562.27534	1361	1+
568.30507	242	1+
570.24250	275	
571.24627	836	1+
584.29617	278	
585.23140	448	1+
589.26893	252	1+
592.26108	351	1+
596.32110	323	1+
597.79684	256	1+
612.31098	1493	1+
626.31038	627	1+
628.30036	294	
629.31343	1273	1+
634.69544	229	1+
635.34799	315	1+
638.28364	280	1+
641.28848	292	1+
643.32401	210	
644.23104	207	1+
655.31462	463	1+
660.32118	323	1+
662.82408	271	
675.34338	328	1+
681.32672	234	
684.32671	232	1+
688.32957	344	1+
696.33350	433	1+
709.31922	204	
710.33384	559	1+
719.20741	290	
720.35622	255	
720.83700	213	
726.35850	1416	1+
734.33116	1120	1+
739.39838	868	1+
765.88202	289	
769.39948	213	
772.31820	1309	1+
780.35584	223	
797.39818	2033	1+
802.40668	627	1+
819.41972	1136	1+
821.43074	585	1+
831.39691	287	1+
833.40586	726	1+
847.41390	2648	1+
854.43913	303	1+
856.34515	263	1+
887.44852	247	1+
895.42194	808	1+
900.39771	446	1+
908.43736	335	1+
912.46379	480	1+
925.46869	286	1+
935.44353	203	1+
939.38209	361	1+
952.45457	247	1+
960.47864	2812	1+
970.49592	540	1+
1074.53767	2037	1+
1145.57661	2600	1+
1149.58507	563	1+
1157.81144	310	
1258.64358	428	1+
END IONS

###FS:    #m/z: 622.12103 #charge   3
###MaxRes:#m/z:  0.00000 #charge-128
###MS: 1201
###MSMS: 1204
BEGIN IONS
TITLE=Cmpd 409, AutoMSn(622.1210), 20.3 min
RTINSECONDS=1220.92
SCANS=MS: 1201 MSMS: 1204
PEPMASS=622.12103	23763
CHARGE=3+
400.26299	287	
402.23708	388	
441.25690	374	1+
448.24666	268	1+
454.17621	226	1+
457.21292	250	1+
476.22443	219	1+
503.22679	248	1+
513.24457	201	1+
521.23165	425	1+
529.78469	232	
530.24614	225	
533.30982	507	
533.82313	188	
543.28192	456	1+
549.27721	556	1+
555.29142	199	
559.25815	250	1+
562.27454	472	1+
584.82263	165	
594.27995	167	
596.84328	198	
597.32991	361	1+
602.83056	182	
603.35450	159	
604.26057	499	1+
611.30737	405	1+
618.32918	323	1+
619.85304	1972	1+
620.33045	2501	1+
623.83844	180	
624.30279	1853	1+
626.84034	356	
639.78093	450	1+
641.30919	190	
656.38020	281	1+
659.80138	188	
668.32098	170	
674.36383	224	
683.37283	224	
686.33556	167	
695.81893	184	
696.29697	243	
702.32566	272	1+
747.35275	173	
751.89691	169	
753.34608	275	1+
772.31610	456	1+
777.86366	191	
794.35153	303	1+
803.37824	284	1+
882.50538	2030	1+
930.42085	261	1+
946.41516	250	1+
961.37830	246	1+
994.57951	490	1+
1009.55698	1004	1+
1043.47272	510	1+
1096.56512	604	1+
1139.61974	418	1+
1164.66470	529	1+
1277.56045	611	1+
1447.68736	1105	1+
END IONS

###FS:    #m/z: 630.82479 #charge   2
###MaxRes:#m/z:  0.00000 #charge-128
###MS: 1205
###MSMS: 1206
BEGIN IONS
TITLE=Cmpd 410, AutoMSn(630.8248), 20.4 min
RTINSECONDS=1223.94
SCANS=MS: 1205 MSMS: 1206
PEPMASS=630.82479	53442
CHARGE=2+
318.09143	477	
342.19250	261	1+
344.15047	277	
349.18462	2259	1+
373.44311	248	
378.17482	282	1+
382.19120	286	
388.15364	220	
394.14961	233	
395.77117	380	
397.19609	379	1+
402.22818	1045	1+
406.20508	211	1+
408.22478	268	
414.23718	249	
415.70081	347	1+
430.18853	387	1+
437.20406	250	1+
439.22312	470	1+
448.26533	214	
452.21269	229	1+
454.19928	224	
455.22871	659	1+
463.22040	379	1+
468.23580	307	1+
470.18449	350	
472.23595	590	1+
476.24099	324	1+
480.75326	1067	1+
481.16167	621	1+
483.24012	392	1+
494.24305	237	
496.22408	455	1+
499.23236	1736	1+
506.56391	233	
508.25150	357	1+
522.22602	364	1+
524.26670	321	1+
529.26074	666	1+
534.25880	302	1+
537.26928	755	1+
542.25558	968	1+
552.25719	317	1+
555.26092	333	1+
562.27585	1398	1+
572.28376	1598	1+
573.17075	344	
583.31158	273	1+
585.21626	577	1+
587.26519	265	1+
591.30145	328	
609.26692	455	1+
611.28624	301	
612.31278	1676	1+
622.30380	209	
626.32404	314	
627.31194	888	1+
630.31865	1399	1+
631.80032	290	1+
639.28495	304	1+
647.35563	241	
655.30125	497	1+
660.33051	345	1+
663.31030	355	1+
669.29174	258	1+
682.33770	517	1+
695.34680	318	1+
698.30951	215	
709.33173	575	1+
719.20453	246	
719.32461	535	1+
720.83839	274	1+
726.35397	1848	1+
731.40410	357	1+
734.32521	1649	1+
751.36909	253	1+
756.39613	505	1+
769.37989	319	1+
771.29754	1346	1+
772.32001	1072	1+
775.41491	327	1+
780.37132	503	1+
795.36446	213	1+
797.39029	2244	1+
802.39295	262	1+
805.35637	239	1+
806.37775	307	1+
806.79212	266	
819.42185	1316	1+
833.42761	546	1+
847.41024	3302	1+
854.44466	495	1+
882.45251	355	1+
895.43158	779	1+
901.42072	218	1+
912.44695	432	1+
925.48364	334	1+
932.48244	495	1+
935.40640	244	1+
941.47978	553	1+
944.44434	444	1+
952.45149	293	1+
960.49012	1588	1+
970.48298	971	1+
1031.47905	865	1+
1074.54427	2447	1+
1099.49605	936	1+
1145.57178	586	
1146.57499	757	1+
1146.57987	1960	1+
1157.80408	254	
1185.56436	462	1+
1195.56457	631	1+
END IONS

###FS:    #m/z: 649.05765 #charge   3
###MaxRes:#m/z:  0.00000 #charge-128
###MS: 1205
###MSMS: 1207
BEGIN IONS
TITLE=Cmpd 411, AutoMSn(649.0576), 20.4 min
RTINSECONDS=1224.45
SCANS=MS: 1205 MSMS: 1207
PEPMASS=649.05765	39780
CHARGE=3+
357.14745	749	1+
368.14623	693	1+
375.16646	520	
376.14826	845	1+
384.22341	496	
386.16380	552	
402.23394	6409	1+
448.25990	442	
450.20003	471	1+
459.16603	1189	1+
477.18042	1312	1+
495.25262	559	
499.28552	467	
501.25797	10715	1+
501.59267	8073	1+
501.92582	3610	
515.30942	457	
525.29513	492	1+
530.26944	4075	1+
530.60314	2521	
530.93744	987	
538.22827	603	1+
543.26723	454	1+
562.28652	1306	1+
562.81365	1266	1+
572.25007	4181	1+
579.29610	1284	1+
579.62425	436	
590.26277	1916	1+
594.78763	545	
612.30217	673	1+
614.29712	680	1+
618.55041	750	
626.32966	548	1+
633.66058	1085	1+
633.97876	662	
634.32572	1360	1+
638.68911	616	1+
639.28306	590	1+
642.31494	456	1+
644.31009	1073	1+
646.02775	799	1+
646.33620	1339	1+
648.33641	3258	1+
648.68280	2055	1+
648.84859	499	
650.00876	1072	1+
653.33572	826	1+
735.31338	3544	1+
742.87889	449	
750.36463	684	
750.85914	507	
752.64226	1747	1+
753.14589	669	
754.43031	711	1+
755.34384	500	
757.68427	1070	1+
758.36965	1290	1+
765.19037	443	
765.32505	489	
783.28820	656	
783.39785	516	
790.37847	686	1+
882.50949	678	1+
883.37305	1142	1+
896.51173	1473	1+
900.39644	2026	1+
969.42106	2267	1+
987.42947	900	1+
1100.52210	585	
1235.61077	1550	1+
1241.61989	5081	1+
1385.65794	768	1+
1404.70247	5190	1+
1447.72185	1278	1+
1501.75404	24061	1+
1504.70782	6427	1+
1588.78898	10738	1+
1735.84434	4856	1+
1898.90850	2819	1+
END IONS

###FS:    #m/z: 622.80162 #charge   3
###MaxRes:#m/z:  0.00000 #charge-128
###MS: 1205
###MSMS: 1208
BEGIN IONS
TITLE=Cmpd 412, AutoMSn(622.8016), 20.4 min
RTINSECONDS=1224.95
SCANS=MS: 1205 MSMS: 1208
PEPMASS=622.80162	38830
CHARGE=3+
393.75526	164	
400.27061	292	
402.23713	463	
420.00045	152	
454.26401	287	1+
476.22551	292	1+
488.18848	157	
502.44289	158	
503.80344	157	
520.28170	171	
522.74448	171	
533.31690	427	
533.81415	301	
536.24189	303	1+
542.29699	306	1+
549.28757	337	
549.81236	207	
559.26040	154	
561.28625	451	1+
582.84218	292	
583.32043	504	1+
591.63193	170	
595.80705	359	1+
604.27315	199	
605.30363	514	1+
614.30441	273	1+
618.34305	391	1+
619.32378	2091	1+
620.97414	166	
624.30829	1659	1+
629.63292	156	
651.31153	257	1+
675.31155	263	1+
683.86450	163	
695.31922	256	1+
730.34418	290	1+
772.32571	260	
778.35954	231	
803.36538	193	
815.36206	293	1+
817.39955	285	1+
834.39616	153	
882.49745	866	1+
895.42294	172	
895.53048	218	1+
914.42814	305	1+
930.42896	410	1+
993.54907	428	1+
1009.56838	589	1+
1123.59201	544	1+
1238.67603	2252	1+
1241.62401	1173	1+
1278.57563	915	1+
1357.60398	385	1+
1447.68118	828	1+
1587.71637	428	1+
END IONS

###FS:    #m/z: 645.33375 #charge   3
###MaxRes:#m/z:  0.00000 #charge-128
###MS: 1209
###MSMS: 1210
BEGIN IONS
TITLE=Cmpd 413, AutoMSn(645.3338), 20.5 min
RTINSECONDS=1227.97
SCANS=MS: 1209 MSMS: 1210
PEPMASS=645.33375	32793
CHARGE=3+
357.16049	534	1+
378.16282	395	1+
386.17037	282	1+
402.23323	2832	1+
440.24087	480	1+
459.16717	958	1+
468.24263	313	1+
477.19420	1548	1+
489.26187	849	1+
495.25480	442	1+
500.92468	1733	1+
501.25812	6811	1+
501.59081	5007	1+
504.21689	340	1+
506.24295	417	1+
525.29193	434	1+
530.28074	2997	1+
530.60321	1459	1+
530.94617	683	1+
537.26100	401	1+
539.24304	424	1+
544.27009	445	1+
552.28069	290	1+
555.25465	356	1+
562.29277	1127	1+
570.27197	436	1+
572.25143	2805	1+
579.29069	507	
590.26831	1722	1+
598.26322	800	1+
603.81843	480	1+
606.27897	444	1+
611.31449	429	1+
614.29468	431	
618.32244	1399	1+
618.55026	681	
618.81090	863	1+
622.80706	403	
624.51489	358	1+
626.32160	1754	1+
627.79882	496	
633.65844	1217	1+
635.00806	901	1+
635.32945	755	1+
637.30632	909	1+
638.52816	782	1+
638.74607	508	1+
638.92501	498	
639.12965	487	
640.35217	2221	
640.68396	5445	1+
641.02036	6421	1+
641.35283	2732	
644.32485	622	
645.02128	1047	1+
645.32577	582	
646.34027	3527	1+
646.83449	753	1+
648.60672	545	1+
658.33081	415	1+
661.34434	359	1+
674.32467	295	1+
683.87805	442	
687.62321	574	
687.85199	443	
688.11274	701	
693.35562	305	1+
718.33682	371	1+
720.36254	387	
722.35563	315	1+
724.63488	722	
725.11580	613	1+
735.31633	2103	1+
739.40156	1290	1+
752.62196	395	
753.36583	5381	1+
757.14147	350	1+
758.36100	427	
758.71246	429	
759.03697	480	
765.32295	413	
765.88160	450	
766.40824	347	1+
773.37294	320	1+
777.12719	479	1+
780.66176	864	1+
784.37536	347	1+
790.37466	1065	1+
790.71264	868	
791.04510	700	
805.43526	804	1+
840.41343	501	1+
854.40958	1057	1+
854.45152	391	1+
882.43792	1407	1+
896.50156	2228	1+
900.39384	1142	1+
916.46900	490	1+
935.46808	290	1+
941.44944	326	1+
958.42941	375	1+
967.50968	1168	1+
970.42132	766	1+
974.51402	325	1+
1124.61374	2327	1+
1180.57091	1011	1+
1217.55633	495	1+
1241.63280	2739	1+
1265.65246	657	1+
1282.61848	2316	1+
1293.10221	783	1+
1316.21768	772	1+
1404.70171	3005	1+
1447.72915	1774	1+
1479.78715	1415	1+
1482.75218	817	1+
1495.73244	1195	1+
1496.26065	1601	1+
1498.74408	1103	1+
1501.75452	14332	1+
1505.26961	6695	1+
1505.74050	6736	1+
1509.69346	715	1+
1517.72057	542	1+
1553.76155	747	1+
1559.79610	1172	1+
1561.79447	647	1+
1565.76576	515	1+
1571.78060	830	1+
1588.78758	6331	1+
1735.85506	2781	1+
1898.92354	2101	1+
END IONS

###FS:    #m/z: 630.82522 #charge   2
###MaxRes:#m/z:  0.00000 #charge-128
###MS: 1209
###MSMS: 1211
BEGIN IONS
TITLE=Cmpd 414, AutoMSn(630.8252), 20.5 min
RTINSECONDS=1228.48
SCANS=MS: 1209 MSMS: 1211
PEPMASS=630.82522	44277
CHARGE=2+
331.19342	223	
349.18304	1080	1+
364.70103	367	1+
367.18387	650	1+
378.56643	258	
386.16075	1335	1+
393.75015	228	
395.77029	587	
397.20845	283	
399.13762	228	
400.26056	334	
402.23787	708	
403.18642	391	1+
408.21180	414	1+
412.23857	192	
427.20923	301	1+
444.23967	219	1+
446.21621	274	1+
453.20896	412	1+
455.21444	404	1+
457.22881	636	1+
471.23481	947	1+
480.23262	774	1+
496.25707	209	1+
499.23335	1817	1+
507.75634	266	1+
515.25836	609	1+
521.27554	361	1+
525.24821	320	1+
529.27979	641	1+
529.76231	368	
533.24162	288	1+
542.17177	201	
542.24843	468	1+
549.24429	401	1+
550.98272	354	
551.27269	258	1+
554.25924	221	1+
557.26317	255	1+
562.28124	936	1+
572.28185	737	1+
574.29221	1014	1+
583.30847	223	1+
594.28077	416	1+
609.30682	600	1+
612.31445	1110	1+
616.24179	192	
626.31477	1284	1+
631.83288	231	
634.29761	291	1+
639.30775	268	1+
646.35081	384	1+
647.86346	213	
654.32436	256	1+
662.81571	298	
670.31917	304	1+
675.34290	272	1+
683.32290	315	1+
696.30904	204	
709.32421	398	1+
726.35641	1319	1+
730.36060	286	1+
734.32663	1157	1+
743.36156	224	1+
751.36803	249	
753.33751	274	1+
768.39764	474	1+
772.33398	893	1+
776.38290	302	1+
780.37178	266	
781.57298	617	
795.40760	247	1+
797.38932	2256	1+
819.40331	343	1+
819.41385	1116	1+
824.41654	254	1+
830.37612	547	1+
832.39689	655	1+
847.41424	1975	1+
854.44872	208	
895.41831	308	
896.43608	460	1+
912.44857	307	1+
916.44903	374	1+
918.42611	589	1+
929.40741	267	1+
935.42501	236	1+
944.43855	548	1+
952.53276	700	1+
960.48133	1974	1+
970.48430	791	1+
974.38999	298	1+
998.47853	430	1+
1032.47651	523	1+
1074.53875	1756	1+
1084.48403	542	1+
1144.56648	920	1+
1145.57793	304	
1146.55602	346	
1157.81756	256	
1179.61478	501	1+
1259.61525	696	1+
END IONS

###FS:    #m/z: 806.41153 #charge   2
###MaxRes:#m/z:  0.00000 #charge-128
###MS: 1209
###MSMS: 1212
BEGIN IONS
TITLE=Cmpd 415, AutoMSn(806.4115), 20.5 min
RTINSECONDS=1228.98
SCANS=MS: 1209 MSMS: 1212
PEPMASS=806.41153	28707
CHARGE=2+
323.67951	303	
329.13801	174	
448.25535	156	
454.69654	232	1+
476.22386	400	
516.24170	174	
533.24942	1220	1+
541.93413	339	
617.30324	177	
635.30314	483	1+
644.80620	156	
647.30816	560	1+
657.85989	330	
659.32676	229	1+
687.25350	229	1+
722.33087	261	
748.33896	647	1+
761.33279	184	
777.39839	238	1+
779.35196	334	1+
792.92707	140	
797.90130	279	1+
802.15137	534	
802.65690	440	
804.40533	379	1+
805.90480	575	
814.29117	165	
861.46606	191	
875.35302	380	1+
884.84969	159	
896.50797	1030	1+
908.36835	604	1+
916.48414	262	
918.41028	507	
928.43031	139	
997.82217	217	1+
1003.82848	548	
1004.17761	748	
1004.51226	545	
1004.83966	377	
1602.80422	1106	1+
1611.31483	5168	1+
1611.82780	5963	1+
END IONS

###FS:    #m/z: 656.54151 #charge   3
###MaxRes:#m/z:  0.00000 #charge-128
###MS: 1213
###MSMS: 1214
BEGIN IONS
TITLE=Cmpd 416, AutoMSn(656.5415), 20.5 min
RTINSECONDS=1232.01
SCANS=MS: 1213 MSMS: 1214
PEPMASS=656.54151	50612
CHARGE=3+
370.19896	326	1+
372.15667	649	1+
378.13565	318	
402.23168	460	1+
441.25001	298	1+
448.26697	336	
468.25695	527	1+
484.38054	400	
498.76180	273	1+
500.59068	411	1+
501.26302	517	1+
506.25960	413	1+
506.58442	328	
529.28412	525	1+
540.25217	1246	1+
544.26999	313	1+
555.28074	263	1+
561.29844	418	1+
563.29945	355	
566.29322	303	
570.25741	608	1+
579.27518	372	1+
601.80957	430	
603.31247	265	1+
609.29849	305	1+
614.29198	349	1+
620.31747	398	1+
622.30850	318	1+
627.32866	682	1+
632.54692	388	
632.99003	396	1+
634.32813	301	
635.75445	700	1+
636.31711	406	
638.32817	562	1+
640.87739	314	1+
641.73607	327	
642.29561	482	1+
645.33357	674	1+
645.90058	373	1+
649.54139	439	1+
649.74569	1185	1+
649.93667	1098	1+
650.12005	957	1+
650.33099	704	1+
653.12440	382	
653.32120	1535	1+
653.52759	490	
653.70728	644	1+
654.00714	989	1+
655.32329	2908	1+
655.68506	985	1+
656.95048	355	
659.35245	2888	1+
659.69772	1413	1+
660.02420	1311	1+
673.12252	780	
685.32238	314	1+
690.83487	264	1+
696.34747	383	1+
698.83866	268	1+
711.89789	609	1+
724.13202	354	
734.35302	480	1+
738.14024	811	1+
753.13968	474	
753.35803	1146	1+
760.08940	282	1+
766.63280	319	
766.89281	4694	1+
778.38472	411	1+
782.42389	327	1+
790.34326	348	1+
791.90612	319	
792.16719	298	
792.38291	439	1+
793.39959	1515	1+
794.66011	1082	
795.13235	619	1+
796.75878	423	1+
824.43959	632	1+
878.42247	289	1+
888.45315	504	1+
896.58347	1365	1+
897.14285	567	1+
897.47198	403	
926.44233	334	1+
935.15242	673	1+
935.47506	525	
935.81912	336	
943.48549	266	1+
952.54080	3460	1+
1067.56387	880	1+
1086.48821	316	
1122.62807	599	1+
1180.65599	2592	1+
1192.60432	436	1+
1236.68374	1034	1+
1260.62152	651	1+
1263.57024	748	1+
1293.72008	1811	1+
1314.65429	797	1+
1337.65735	447	1+
1343.69682	730	1+
1402.21182	1534	1+
1402.73178	1179	1+
1421.75319	724	1+
1451.72816	452	1+
1467.24924	460	1+
1475.75421	3000	1+
1476.27883	1737	1+
1479.77869	620	1+
1500.75125	1479	1+
1512.76072	631	1+
1515.75803	1027	1+
1524.26489	1826	1+
1524.77854	1849	1+
1529.74353	835	1+
1533.27904	10609	1+
1533.78409	11619	1+
1538.77181	1533	1+
1545.77187	488	1+
1587.81124	2417	1+
1663.87337	846	1+
END IONS

###FS:    #m/z: 820.67302 #charge   2
###MaxRes:#m/z:  0.00000 #charge-128
###MS: 1213
###MSMS: 1215
BEGIN IONS
TITLE=Cmpd 417, AutoMSn(820.6730), 20.5 min
RTINSECONDS=1232.51
SCANS=MS: 1213 MSMS: 1215
PEPMASS=820.67302	38589
CHARGE=2+
329.14838	441	
335.18313	253	
476.23142	175	
533.24759	1039	1+
591.24504	363	1+
653.69305	485	
678.26616	162	
703.79103	211	
748.33958	531	1+
767.39313	304	
777.42814	178	
795.13247	241	1+
802.38859	232	1+
806.16586	248	
806.39148	182	
806.94352	149	
812.65170	332	1+
819.40200	401	
819.91364	301	
820.17566	3485	1+
823.42158	965	1+
895.48669	356	1+
897.44630	177	
908.35903	299	
918.41226	180	
935.15873	157	
935.48866	195	
935.82441	205	
952.53936	941	1+
984.17332	294	1+
1022.51790	737	
1022.85754	661	
1023.18542	1199	
1023.52558	538	
1023.83737	200	
1059.56890	151	
1582.82394	472	1+
1621.77620	517	1+
1630.80467	2492	1+
1631.34577	1334	1+
1639.83604	9705	1+
1640.34249	7721	1+
END IONS

###FS:    #m/z: 645.33373 #charge   3
###MaxRes:#m/z:  0.00000 #charge-128
###MS: 1213
###MSMS: 1216
BEGIN IONS
TITLE=Cmpd 418, AutoMSn(645.3337), 20.6 min
RTINSECONDS=1233.01
SCANS=MS: 1213 MSMS: 1216
PEPMASS=645.33373	42657
CHARGE=3+
372.15077	503	
402.23914	1350	1+
501.25870	2839	1+
501.59138	2097	
506.26707	731	
530.28671	1534	1+
530.60258	1105	1+
538.24984	455	1+
562.31836	1001	
572.25475	1111	1+
579.28210	513	1+
590.26919	520	
604.31628	472	1+
609.75645	700	1+
618.54235	458	
618.86209	882	
624.51230	492	
624.72641	935	
625.12174	567	
625.31471	558	1+
627.32862	987	1+
633.99768	507	1+
634.31729	1174	1+
635.69218	597	1+
638.11577	740	1+
638.32505	882	1+
638.52368	1201	
638.72089	1022	
638.93172	1098	
640.34375	1343	
640.69173	3723	1+
641.01825	2912	
641.34939	2103	1+
641.54582	441	1+
641.93645	499	
643.32886	949	1+
645.33294	3020	1+
645.53390	499	
645.71148	811	1+
646.02937	607	1+
646.36161	595	1+
649.69357	530	1+
650.33826	928	1+
693.34235	416	1+
723.87341	1399	1+
730.36758	402	1+
735.32231	478	
736.32063	748	1+
739.40197	1091	1+
748.63465	2064	1+
749.13294	588	
752.63737	1210	
758.36012	516	1+
765.19318	573	
777.13568	1010	1+
782.42475	451	1+
790.37801	988	1+
790.71323	707	
806.11415	472	
854.44144	451	1+
877.83140	455	1+
878.14886	461	
878.45149	713	1+
895.51270	6410	1+
910.47232	491	1+
916.14451	715	1+
916.47337	689	
916.80880	823	1+
951.50134	398	1+
970.42236	390	1+
1124.62642	2394	1+
1237.70170	1797	1+
1241.63101	1361	1+
1315.70214	1426	1+
1316.20646	1658	1+
1365.74043	1257	1+
1373.71132	2440	1+
1374.21512	2398	1+
1404.69422	1522	1+
1447.25484	4153	1+
1447.74422	3523	1+
1479.79529	3428	1+
1495.75208	2029	1+
1497.73205	1475	1+
1501.76371	7270	1+
1504.76357	18377	1+
1505.26895	15992	1+
1509.73068	1325	1+
1512.76947	827	1+
1513.26257	1018	1+
1553.79216	1535	1+
1559.30440	2416	1+
1559.78195	2292	1+
1588.78907	3053	1+
1607.84474	1199	1+
1735.86575	1870	1+
1898.92498	1028	1+
END IONS

###FS:    #m/z: 645.33628 #charge   3
###MaxRes:#m/z:  0.00000 #charge-128
###MS: 1217
###MSMS: 1218
BEGIN IONS
TITLE=Cmpd 419, AutoMSn(645.3363), 20.6 min
RTINSECONDS=1236.04
SCANS=MS: 1217 MSMS: 1218
PEPMASS=645.33628	112478
CHARGE=3+
501.26024	1951	
501.59047	1707	
621.31257	1869	1+
624.32566	1615	
624.52507	1730	
624.72495	1697	
634.32527	1948	1+
638.33031	4021	1+
638.52639	5762	
638.72878	4418	
638.92524	3343	
639.12128	2054	
640.34271	3483	1+
640.69730	4609	1+
641.01907	3437	
641.53181	1829	1+
641.94242	2041	
642.12934	1983	
642.32742	2092	
645.33888	3449	1+
658.60567	2802	
658.85944	4049	
659.11203	2570	
683.37845	1937	
687.61701	3952	
688.11844	2409	
752.64060	3803	
777.13823	3404	1+
779.89497	4348	1+
804.42870	1547	
804.93867	1744	
878.13906	1921	
878.47005	1852	
895.52128	11821	1+
916.15102	3152	1+
916.47918	3882	1+
916.82258	2366	
1123.63057	9037	1+
1236.71609	6658	1+
1373.72189	8393	1+
1447.25404	15683	1+
1447.75769	14033	1+
1479.79915	8215	1+
1495.75913	6933	1+
1496.26569	6820	1+
1501.75685	8056	1+
1504.76868	73220	1+
1505.27112	64107	1+
1510.75630	3495	1+
1553.80853	4934	1+
1559.29696	11092	1+
1559.79554	10600	1+
1588.79636	3412	1+
END IONS

###FS:    #m/z: 806.41582 #charge   2
###MaxRes:#m/z:  0.00000 #charge-128
###MS: 1217
###MSMS: 1219
BEGIN IONS
TITLE=Cmpd 420, AutoMSn(806.4158), 20.6 min
RTINSECONDS=1236.54
SCANS=MS: 1217 MSMS: 1219
PEPMASS=806.41582	86837
CHARGE=2+
329.14369	1284	
777.90543	1044	
778.15366	1517	
798.14690	1023	
805.40903	986	
805.68743	1737	
805.76022	2181	
805.91904	3953	
810.41811	1201	
877.81159	982	
878.14289	1876	
878.47823	1250	
895.52068	4832	1+
916.15277	1146	
916.48145	2260	
916.82201	1451	
918.41905	872	
965.17061	2479	1+
965.50509	2245	
965.83648	1482	
1003.18177	890	
1003.51457	5743	
1003.84830	10202	
1004.17983	7703	
1004.51426	4577	
1004.85630	2513	
1005.20523	967	
1602.32343	9298	1+
1602.82152	9552	1+
1611.32414	79988	1+
1611.82764	74161	1+
END IONS

###FS:    #m/z: 537.94889 #charge   3
###MaxRes:#m/z:  0.00000 #charge-128
###MS: 1217
###MSMS: 1220
BEGIN IONS
TITLE=Cmpd 421, AutoMSn(537.9489), 20.6 min
RTINSECONDS=1237.04
SCANS=MS: 1217 MSMS: 1220
PEPMASS=537.94889	65513
CHARGE=3+
372.15351	2054	
375.21617	2542	
375.55138	1677	
383.21292	1911	
520.60814	1758	
531.29013	3786	1+
532.11016	1574	
532.44029	2124	
535.28376	2235	1+
579.51342	1620	
579.91525	1706	
604.58474	1841	
608.29854	1764	
610.33625	1780	1+
624.32319	2557	1+
628.33869	1988	
634.32477	2101	
651.29895	1899	
654.60660	1836	
658.85756	7835	
659.36419	2963	
682.85295	1819	
683.11491	4009	
683.62076	2652	
686.86070	1850	
687.11033	1741	
690.34061	2661	1+
724.13315	1592	
724.38285	2549	
724.63347	2024	
782.44018	6127	1+
878.49852	2195	1+
895.52023	29590	1+
993.52879	2934	1+
1010.55123	46313	1+
1105.59059	5529	1+
1123.63263	82425	1+
1236.71623	24481	1+
1316.21326	12275	1+
1365.73277	13326	1+
1373.72508	42217	1+
1374.22624	35852	1+
1395.68597	4685	1+
1479.79648	15950	1+
1509.72434	7821	1+
1607.85322	4810	1+
END IONS

###FS:    #m/z: 806.41765 #charge   2
###MaxRes:#m/z:  0.00000 #charge-128
###MS: 1221
###MSMS: 1222
BEGIN IONS
TITLE=Cmpd 422, AutoMSn(806.4176), 20.7 min
RTINSECONDS=1240.06
SCANS=MS: 1221 MSMS: 1222
PEPMASS=806.41765	277008
CHARGE=2+
329.14619	1947	
777.90640	2736	
778.15473	2241	
780.40468	1837	
801.65872	8603	1+
805.41762	2448	
805.67619	4524	
805.90732	7221	
810.17096	1876	
877.81053	2839	
878.14095	2821	
878.47692	2166	
895.52016	6546	1+
916.14751	4863	1+
916.47833	3825	
916.81791	3247	
965.17512	5478	1+
965.50425	3735	
965.83930	3421	
1003.51754	13175	
1003.84668	19439	
1004.18157	15340	
1004.51927	9258	
1004.84685	4731	
1602.81506	18767	1+
1603.31260	20091	1+
1611.32545	167645	1+
1611.82796	155598	1+
END IONS

###FS:    #m/z: 537.94992 #charge   3
###MaxRes:#m/z:  0.00000 #charge-128
###MS: 1221
###MSMS: 1223
BEGIN IONS
TITLE=Cmpd 423, AutoMSn(537.9499), 20.7 min
RTINSECONDS=1240.57
SCANS=MS: 1221 MSMS: 1223
PEPMASS=537.94992	232460
CHARGE=3+
372.15520	2209	
375.21680	3105	
383.21252	2942	1+
520.60321	2527	
520.77332	2148	
531.28608	5913	1+
532.10526	3124	
532.43600	2626	
537.28417	2497	1+
579.50961	2165	
579.70471	2087	
604.84099	2770	
618.86395	21421	1+
628.32573	2720	
651.30078	2101	
651.63164	2583	
654.84492	2137	
658.85835	10548	
659.35730	3776	
682.85603	3421	
683.11179	5898	
683.37060	10600	
683.61288	3921	
687.11395	2460	
691.34325	2238	
698.34874	2326	
724.12941	2769	
724.38685	4353	
724.63279	2691	
782.43900	9723	1+
895.52148	41008	1+
993.52823	4333	1+
1010.55102	61207	1+
1105.60066	7001	1+
1123.63353	107842	1+
1237.71887	18226	1+
1266.63730	5173	1+
1316.20807	18061	1+
1366.74208	9513	1+
1373.72312	62680	1+
1374.22665	53153	1+
1479.79876	21638	1+
1509.72274	11999	1+
1607.85651	6219	1+
END IONS

###FS:    #m/z: 622.32647 #charge   1
###MaxRes:#m/z:  0.00000 #charge-128
###MS: 1221
###MSMS: 1224
BEGIN IONS
TITLE=Cmpd 424, AutoMSn(622.3265), 20.7 min
RTINSECONDS=1241.07
SCANS=MS: 1221 MSMS: 1224
PEPMASS=622.32647	64840
CHARGE=1+
375.21569	214	
378.12665	402	
391.72237	281	
400.26812	329	
419.14948	240	
439.75095	389	
496.23018	485	1+
498.82118	230	
505.27148	735	1+
514.26925	383	1+
515.76080	440	
529.29355	824	1+
530.61926	263	
530.95046	265	
533.28035	223	
549.06772	277	
573.15470	537	
576.28671	386	1+
581.29087	322	1+
582.84453	237	
583.31691	323	
585.63484	290	
593.28843	213	
597.82503	273	1+
600.32740	445	1+
603.30912	637	1+
604.58885	384	
605.09179	279	
610.83322	220	
612.86575	208	
618.09301	353	
618.34884	383	
618.85637	2718	1+
619.33532	1907	1+
620.62034	250	
621.80748	222	
622.11633	651	1+
622.33090	1439	1+
END IONS

###FS:    #m/z: 806.41837 #charge   2
###MaxRes:#m/z:  0.00000 #charge-128
###MS: 1225
###MSMS: 1226
BEGIN IONS
TITLE=Cmpd 425, AutoMSn(806.4184), 20.7 min
RTINSECONDS=1244.09
SCANS=MS: 1225 MSMS: 1226
PEPMASS=806.41837	303132
CHARGE=2+
329.14582	2006	
753.14084	1829	
776.76500	1590	
777.66687	1584	
777.90650	2309	
778.15743	1595	
780.40643	1846	
805.41569	1830	
805.67555	3837	
805.91341	7934	
810.41461	1978	
877.80352	2370	
878.14532	2367	
878.47222	2563	
895.52188	6044	1+
916.15102	2947	
916.48340	3617	
916.81544	2797	
965.17506	4483	1+
965.50616	4036	
965.84173	2976	
1003.51486	11032	
1003.84821	17642	
1004.18455	14156	
1004.51355	8378	
1004.84635	3160	
1602.31313	16621	1+
1602.81306	20266	1+
1611.32432	143485	1+
1611.82773	134209	1+
END IONS

###FS:    #m/z: 537.95021 #charge   3
###MaxRes:#m/z:  0.00000 #charge-128
###MS: 1225
###MSMS: 1227
BEGIN IONS
TITLE=Cmpd 426, AutoMSn(537.9502), 20.7 min
RTINSECONDS=1244.59
SCANS=MS: 1225 MSMS: 1227
PEPMASS=537.95021	245541
CHARGE=3+
299.17891	1735	
372.15430	1922	
375.21716	2496	
375.54948	1703	
378.12948	1583	
520.60743	1768	
531.28172	4585	1+
532.10636	1640	
532.43976	2496	
534.27850	4224	1+
537.28736	2532	1+
561.31727	1524	
579.71377	2487	
579.91279	2149	
624.32201	2394	1+
628.33931	2182	
651.30262	1885	
651.63651	2378	
658.85779	9004	
659.36183	2930	
682.85784	3270	
686.85899	1612	
687.10875	1993	
698.34744	2373	
724.13766	2424	
724.37977	3362	
724.62918	2324	
724.88278	1540	
753.39037	1693	
782.43791	7687	1+
895.52167	31629	1+
993.52120	4008	1+
1010.55074	50349	1+
1105.59748	5244	1+
1123.63414	86549	1+
1236.71530	28786	1+
1266.62518	4006	1+
1316.20955	12825	1+
1365.21008	9397	1+
1365.73477	15262	1+
1373.72237	47981	1+
1374.22341	43348	1+
1381.67429	4009	1+
1479.79246	17578	1+
1510.72187	7694	1+
1607.85499	5319	1+
END IONS

###FS:    #m/z: 1074.54931 #charge   1
###MaxRes:#m/z:  0.00000 #charge-128
###MS: 1225
###MSMS: 1228
BEGIN IONS
TITLE=Cmpd 427, AutoMSn(1074.5493), 20.8 min
RTINSECONDS=1245.09
SCANS=MS: 1225 MSMS: 1228
PEPMASS=1074.54931	64447
CHARGE=1+
366.13737	137	
511.22756	149	
516.24418	135	
533.24707	1421	1+
585.26825	106	
635.29497	123	
647.29410	311	
655.77035	129	
657.24514	114	
713.21781	112	
722.34656	317	
748.34621	136	
761.33873	112	
779.36096	160	
794.71180	292	
876.34166	131	
884.33334	135	
908.37194	387	
918.42047	140	
1066.01144	155	
1068.53382	112	
1069.21814	110	
1069.84265	121	
1073.50347	133	
1073.88499	402	
1074.21580	222	
1074.55111	3642	1+
END IONS

###FS:    #m/z: 1074.88518 #charge-128
###MaxRes:#m/z:  0.00000 #charge-128
###MS: 1229
###MSMS: 1230
BEGIN IONS
TITLE=Cmpd 428, AutoMSn(1074.8852), 20.8 min
RTINSECONDS=1248.11
SCANS=MS: 1229 MSMS: 1230
PEPMASS=1074.88518	47116

376.12739	101	
448.81078	115	
506.27166	134	
533.25011	1210	1+
617.28998	240	1+
635.29952	266	
655.77017	214	
658.25036	109	
722.32234	237	
748.36043	132	
750.33799	148	
761.32664	116	
776.42617	101	
779.35683	333	
806.92315	175	
807.16983	122	
878.13464	103	
884.35688	196	
983.82189	105	
1073.87499	257	
1074.24114	231	
1074.54848	3060	1+
1074.88304	3125	1+
1075.21380	2294	
1076.24098	354	
1080.26118	144	
1080.51278	102	
END IONS

###FS:    #m/z: 622.32597 #charge   1
###MaxRes:#m/z:  0.00000 #charge-128
###MS: 1229
###MSMS: 1231
BEGIN IONS
TITLE=Cmpd 429, AutoMSn(622.3260), 20.8 min
RTINSECONDS=1248.61
SCANS=MS: 1229 MSMS: 1231
PEPMASS=622.32597	44354
CHARGE=1+
332.11673	166	
378.12455	293	
383.21103	276	1+
400.28574	164	
439.75866	175	
477.20682	218	
484.23559	357	1+
491.58134	219	
505.77242	591	1+
506.27872	171	
520.11612	236	
520.22920	191	
529.28227	347	1+
531.27797	184	
538.28850	233	1+
542.24759	176	
549.25617	278	
553.80333	178	
554.26703	160	
569.75911	188	
571.31787	152	
574.29267	147	
581.28117	317	1+
590.31006	361	1+
593.28004	387	1+
602.31714	357	1+
603.76234	186	
605.08293	148	
605.29970	357	1+
608.34839	147	
614.34113	209	1+
618.08279	1019	1+
618.33670	764	
618.58282	255	
619.67451	160	
621.35658	343	
621.90421	273	1+
622.05465	205	
622.31509	1367	1+
END IONS

###FS:    #m/z: 516.30227 #charge   2
###MaxRes:#m/z:  0.00000 #charge-128
###MS: 1229
###MSMS: 1232
BEGIN IONS
TITLE=Cmpd 430, AutoMSn(516.3023), 20.8 min
RTINSECONDS=1249.11
SCANS=MS: 1229 MSMS: 1232
PEPMASS=516.30227	20477
CHARGE=2+
340.17630	468	1+
344.17400	187	
358.16591	401	1+
361.23635	316	
367.57211	208	
383.20433	395	1+
389.72518	164	
415.18536	205	
423.20892	230	1+
425.22983	430	1+
439.25256	300	1+
441.20318	1094	1+
446.24343	202	
452.23764	381	1+
456.23871	191	
459.22159	498	1+
462.28909	990	1+
468.26438	352	1+
475.48899	172	
480.22922	232	1+
489.27665	317	1+
496.27540	362	1+
502.31969	381	1+
509.27425	160	
512.28626	479	1+
514.28847	1639	1+
518.28820	1318	1+
520.85234	378	
521.78022	370	
553.80003	189	
554.28605	602	1+
574.29166	165	
575.37022	573	
577.28331	296	1+
582.30570	243	
590.31304	175	
592.31141	173	
609.34340	184	
610.32148	499	1+
626.32556	304	1+
628.34899	792	1+
655.32815	333	1+
673.34893	310	1+
679.34870	158	
704.41108	1080	1+
713.22038	174	
721.43100	174	
728.42455	1631	1+
738.42985	239	1+
740.40229	296	
740.89474	182	
766.42846	223	1+
777.36425	180	
782.43426	653	1+
801.42052	563	1+
819.43929	4030	1+
828.11714	313	1+
878.49275	249	1+
891.47904	175	
895.51710	2931	1+
932.52238	1574	1+
999.46954	365	1+
1010.54552	1665	1+
END IONS

###FS:    #m/z: 652.31521 #charge   1
###MaxRes:#m/z:  0.00000 #charge-128
###MS: 1233
###MSMS: 1234
BEGIN IONS
TITLE=Cmpd 431, AutoMSn(652.3152), 20.9 min
RTINSECONDS=1252.14
SCANS=MS: 1233 MSMS: 1234
PEPMASS=652.31521	43593
CHARGE=1+
314.20705	225	
343.14592	185	
345.14745	358	1+
350.13481	285	1+
353.15616	275	1+
355.16109	392	1+
357.17118	427	1+
371.16099	287	1+
373.15680	1037	1+
376.19395	335	1+
378.13149	480	1+
382.24582	210	
383.19705	425	1+
385.23422	516	
401.13820	200	
402.23197	874	
404.20783	370	1+
410.16442	205	
410.88135	240	
418.72892	282	
419.16424	283	1+
424.23643	354	1+
426.19347	375	1+
428.17755	673	1+
440.21189	346	1+
442.25632	593	1+
444.18636	694	1+
447.23707	201	
454.23259	1072	1+
458.19557	616	1+
465.16779	217	
466.21254	320	1+
468.27243	594	1+
471.22569	455	1+
474.23936	1587	1+
475.54802	476	
479.18507	263	1+
481.20341	453	1+
488.26677	360	1+
499.21633	868	1+
504.20984	251	1+
511.21908	565	
514.28754	350	1+
517.23365	754	1+
521.25862	254	1+
523.25074	459	1+
524.95285	194	
527.23274	356	1+
529.23694	639	1+
531.30166	538	1+
537.23465	194	
539.27413	593	1+
539.79134	191	
541.25187	502	1+
545.25484	940	1+
550.02684	312	
552.30054	297	1+
554.27898	824	1+
557.27792	1078	1+
565.26985	331	1+
569.32694	219	
573.25107	681	1+
582.93179	261	
584.27085	516	1+
588.28753	293	1+
589.81776	449	1+
592.28199	680	1+
596.31408	222	
596.81191	254	1+
600.27678	1352	1+
605.73215	976	
606.27880	324	1+
608.34449	308	
610.31997	493	1+
612.29353	765	1+
616.26969	234	
618.26773	249	
623.82987	223	1+
624.31008	694	1+
628.32281	714	1+
630.31167	497	1+
634.29620	721	1+
637.32145	203	
638.35825	350	1+
640.33889	605	1+
645.33527	1066	1+
649.33599	488	1+
651.29469	1008	1+
651.84715	229	1+
END IONS

###FS:    #m/z: 516.30145 #charge   2
###MaxRes:#m/z:  0.00000 #charge-128
###MS: 1233
###MSMS: 1235
BEGIN IONS
TITLE=Cmpd 432, AutoMSn(516.3014), 20.9 min
RTINSECONDS=1252.64
SCANS=MS: 1233 MSMS: 1235
PEPMASS=516.30145	22355
CHARGE=2+
340.18569	373	1+
344.18354	139	
348.22604	147	
358.16492	287	
361.22636	262	
364.45804	604	
375.21101	161	
394.19242	146	
425.24081	180	
429.23020	151	
440.25174	191	
441.21226	603	1+
453.25243	484	1+
459.20811	668	1+
462.28995	772	
467.26199	170	
468.22675	304	1+
476.25079	219	
497.28834	230	
499.28782	289	1+
509.77100	335	
512.28808	808	1+
514.28744	1345	1+
516.29605	683	1+
518.28516	1194	1+
521.78770	188	
572.29093	140	
575.36657	539	1+
611.31729	228	1+
618.84710	168	
619.32217	316	1+
628.33824	231	
631.37663	187	
686.39272	154	
704.41218	897	1+
710.36937	166	
728.41809	1681	1+
740.91530	156	
765.41265	634	1+
782.43463	574	1+
810.83186	140	
819.44918	4001	1+
891.47571	170	
891.47637	291	1+
895.51898	1418	1+
932.52326	1248	1+
1010.53652	1128	1+
END IONS

###FS:    #m/z: 611.60891 #charge   3
###MaxRes:#m/z:  0.00000 #charge-128
###MS: 1233
###MSMS: 1236
BEGIN IONS
TITLE=Cmpd 433, AutoMSn(611.6089), 20.9 min
RTINSECONDS=1253.14
SCANS=MS: 1233 MSMS: 1236
PEPMASS=611.60891	18696
CHARGE=3+
365.68685	284	
391.71986	102	
400.70121	121	
433.71958	103	
448.19281	101	
459.21010	110	
472.22975	117	
479.47613	112	
491.22685	125	
493.24315	201	
504.24106	120	
520.78682	117	
529.29936	249	
542.20799	221	1+
551.27643	116	
554.23021	103	
559.88081	108	
575.29947	141	
602.80995	399	
603.28274	110	
607.31398	455	1+
609.30715	266	
610.16839	133	
610.32631	1026	1+
614.33321	1136	1+
632.34073	116	
659.86473	142	
678.36263	282	1+
774.46781	150	
861.33990	122	
970.54485	265	1+
END IONS

###FS:    #m/z: 652.31568 #charge   2
###MaxRes:#m/z:  0.00000 #charge-128
###MS: 1237
###MSMS: 1238
BEGIN IONS
TITLE=Cmpd 434, AutoMSn(652.3157), 20.9 min
RTINSECONDS=1256.16
SCANS=MS: 1237 MSMS: 1238
PEPMASS=652.31568	75051
CHARGE=2+
314.20719	312	
357.17389	1081	1+
364.45482	256	
367.23935	233	
372.16014	308	
373.15786	2680	1+
378.13183	456	1+
385.22920	973	1+
390.71757	535	1+
393.74425	345	
400.16615	315	1+
402.23326	651	
410.16894	396	
413.24803	373	1+
426.18439	297	
428.19292	863	1+
432.17478	244	1+
435.16481	250	1+
438.22464	247	1+
440.24630	308	
442.25520	477	1+
444.20692	319	1+
446.19119	448	1+
452.23068	249	1+
454.19798	291	
455.25266	292	1+
457.23328	746	1+
466.22055	220	1+
468.25336	869	1+
472.19997	502	1+
474.23931	1479	1+
481.21001	385	1+
486.25963	253	
489.24249	487	1+
490.74038	433	1+
493.19302	275	1+
497.24723	335	1+
499.22287	1226	1+
511.22455	516	
513.24250	260	1+
515.23070	312	1+
517.22618	1290	1+
527.24478	477	1+
529.23140	595	1+
533.22831	757	1+
537.24058	429	1+
539.27665	605	1+
541.25757	403	
545.25025	574	1+
547.25968	562	1+
552.26741	250	1+
554.26629	459	1+
557.28699	1104	1+
559.26591	630	1+
565.26201	674	1+
569.27385	552	1+
573.24808	697	1+
583.26568	916	1+
590.29149	1128	1+
594.30143	336	1+
600.26121	1478	1+
608.76962	323	1+
610.28388	388	1+
612.30714	702	1+
618.27428	529	
623.28394	689	1+
628.31570	821	1+
630.32197	718	1+
632.25709	491	1+
634.58258	273	
635.27958	448	1+
640.33666	674	
645.35062	1130	1+
650.29784	246	
651.30077	1311	1+
654.73604	226	
655.32171	461	1+
657.32974	273	
658.34143	973	1+
661.32162	268	1+
666.30448	288	1+
669.28872	278	1+
671.24940	555	1+
674.28740	223	1+
677.34624	333	1+
681.33659	378	
689.29203	1176	1+
695.34937	359	1+
697.02125	469	
697.35116	320	1+
699.32635	421	
702.36064	339	1+
705.32742	206	1+
707.26735	589	1+
711.36511	277	1+
713.34649	1655	1+
717.34011	527	1+
723.33811	1290	1+
729.32534	465	1+
731.37051	727	1+
734.30552	378	1+
738.71758	205	1+
740.38796	1099	1+
742.31398	670	1+
750.36690	374	1+
751.91407	228	1+
759.38104	449	
767.38173	363	1+
771.31780	450	1+
778.31336	1010	1+
782.39091	1132	1+
787.35867	362	1+
794.40514	1157	1+
794.91012	383	1+
800.37955	621	1+
803.41417	527	1+
807.44466	382	1+
808.42339	333	1+
812.41636	1956	1+
818.37519	328	1+
830.40853	1222	1+
837.38609	632	1+
845.38972	366	1+
850.35856	986	1+
854.40733	405	1+
860.99379	249	1+
868.44166	387	1+
873.36884	812	1+
877.45117	318	1+
886.42417	311	1+
891.37071	618	1+
895.50718	3472	1+
913.45336	1670	1+
914.45027	664	1+
927.43429	237	1+
931.47027	665	1+
934.48309	683	1+
947.47834	343	1+
951.42248	281	1+
952.50625	430	1+
960.40582	273	
964.45155	466	1+
983.45631	478	1+
998.45691	353	1+
1010.55110	805	1+
1048.55680	510	1+
1055.47059	232	
1064.48739	482	1+
1073.48848	995	1+
1123.63622	1417	1+
1231.57665	498	1+
1236.72606	1325	1+
1294.63708	610	1+
END IONS

###FS:    #m/z: 929.18984 #charge   3
###MaxRes:#m/z:  0.00000 #charge-128
###MS: 1237
###MSMS: 1239
BEGIN IONS
TITLE=Cmpd 435, AutoMSn(929.1898), 20.9 min
RTINSECONDS=1256.66
SCANS=MS: 1237 MSMS: 1239
PEPMASS=929.18984	11595
CHARGE=3+
402.23427	444	1+
437.18124	610	1+
457.19965	101	
459.26510	271	1+
487.23886	124	
550.25881	466	1+
563.23047	101	
665.29956	356	1+
683.32886	122	
752.32291	141	
759.36910	189	
802.88138	175	
821.34991	221	1+
840.39703	121	
868.89404	167	
883.91558	266	
884.41081	152	
929.45852	144	
929.64359	133	
930.18693	151	
932.94106	401	1+
999.62512	180	
1087.49358	104	
1847.82993	561	1+
1865.87694	594	1+
END IONS

###FS:    #m/z: 516.30125 #charge   2
###MaxRes:#m/z:  0.00000 #charge-128
###MS: 1237
###MSMS: 1240
BEGIN IONS
TITLE=Cmpd 436, AutoMSn(516.3013), 21.0 min
RTINSECONDS=1257.16
SCANS=MS: 1237 MSMS: 1240
PEPMASS=516.30125	19099
CHARGE=2+
358.15446	339	1+
364.45196	229	
383.22526	272	
392.22297	155	
441.19806	307	
453.27209	170	
457.25080	221	1+
459.20777	480	
462.29009	223	
469.21110	259	1+
475.48083	176	
485.25310	153	
495.28035	295	1+
497.27567	521	1+
502.29522	180	
505.78052	355	
506.27776	211	
509.78812	172	
512.28849	569	1+
514.29018	683	1+
516.29079	445	1+
518.28102	489	
520.30043	144	
520.85329	382	
554.29019	237	
556.27602	245	1+
562.32436	404	
562.82545	203	
582.31657	144	
628.34718	144	
645.36693	226	1+
667.35633	168	
704.41472	495	1+
714.30221	251	
728.41745	1403	1+
801.43049	154	
809.44452	213	
819.44274	2325	1+
895.51485	996	1+
932.51864	500	1+
END IONS

###FS:    #m/z: 652.31547 #charge   2
###MaxRes:#m/z:  0.00000 #charge-128
###MS: 1241
###MSMS: 1242
BEGIN IONS
TITLE=Cmpd 437, AutoMSn(652.3155), 21.0 min
RTINSECONDS=1260.18
SCANS=MS: 1241 MSMS: 1242
PEPMASS=652.31547	94288
CHARGE=2+
314.20918	360	
345.13851	433	
355.14234	555	1+
357.17586	1076	1+
361.23973	344	
372.15733	310	
373.15498	2966	1+
375.16140	959	1+
383.21205	363	
385.24068	1056	1+
400.17820	233	1+
404.21147	352	1+
410.16799	372	
413.23414	471	1+
421.17424	297	1+
426.19050	427	1+
428.18248	866	1+
436.20036	248	1+
444.19578	609	1+
446.20392	774	1+
452.26492	232	1+
454.19795	536	1+
457.23279	678	1+
463.21728	631	1+
470.22985	578	1+
474.24149	754	1+
479.22615	227	1+
481.22112	542	1+
487.20689	323	1+
490.21795	416	1+
493.21908	453	1+
497.23391	271	1+
499.21633	1659	1+
508.30419	822	1+
510.20030	780	1+
513.27886	241	1+
517.22677	960	1+
521.27980	298	1+
525.27754	302	1+
527.24677	478	
529.24464	687	1+
533.26055	342	
535.23889	533	1+
541.25636	780	1+
545.25454	539	1+
547.25381	446	1+
549.28342	276	1+
552.29385	492	1+
557.28601	1210	1+
559.26228	779	1+
564.26613	665	1+
567.27841	395	1+
569.30793	436	1+
573.24973	536	1+
576.78187	376	1+
578.22274	372	
582.24853	763	1+
590.27460	713	1+
595.26566	311	1+
598.25267	210	1+
600.26343	1867	1+
604.27065	559	1+
609.35772	1862	1+
612.30272	666	1+
616.27130	432	1+
618.31227	1260	1+
625.26874	247	1+
628.31311	361	
629.32220	467	
630.31612	638	1+
635.28894	815	1+
638.68903	311	
640.32921	897	1+
647.32119	381	1+
649.31600	511	1+
651.29104	1669	1+
654.73829	427	
656.33811	434	1+
658.33429	1589	1+
667.31795	236	1+
669.31416	333	1+
671.25781	385	
673.33430	436	1+
681.31586	638	1+
687.30771	208	1+
689.27752	1511	1+
697.35058	478	1+
699.33612	665	1+
702.86051	299	
704.34958	357	1+
707.26477	960	1+
713.34895	1819	1+
719.35183	823	1+
723.33646	1675	1+
731.36681	364	
732.35271	509	1+
735.28470	295	1+
737.40834	424	
740.40848	327	
741.36463	1306	1+
750.35235	344	1+
756.37786	294	1+
759.34286	1726	1+
759.91384	281	1+
767.38207	471	1+
770.37678	371	1+
778.30459	1106	1+
782.39974	984	1+
784.38492	442	1+
789.30350	253	1+
794.39997	927	1+
800.36812	1005	1+
807.35605	460	1+
810.39531	383	
810.87732	415	
812.42159	1540	1+
818.37953	512	1+
820.92018	276	1+
821.10443	511	1+
826.40986	239	1+
830.40549	1255	1+
835.43226	315	1+
837.37861	580	1+
840.04504	461	
850.36618	336	1+
854.37453	674	1+
869.41682	495	1+
873.37750	956	1+
878.48810	263	1+
883.47170	319	1+
884.38227	251	1+
891.39328	628	1+
895.50006	2555	1+
900.47277	598	1+
910.47353	318	1+
913.46770	1648	1+
931.47798	1041	1+
948.47358	524	1+
960.42141	518	1+
971.39713	237	1+
982.47931	540	1+
990.42829	305	1+
1015.50564	290	
1055.48933	314	
1073.49767	984	1+
1091.52007	286	
1123.61511	1341	1+
1129.53642	349	
1236.70659	1034	1+
END IONS

###FS:    #m/z: 655.98086 #charge   3
###MaxRes:#m/z:  0.00000 #charge-128
###MS: 1241
###MSMS: 1243
BEGIN IONS
TITLE=Cmpd 438, AutoMSn(655.9809), 21.0 min
RTINSECONDS=1260.68
SCANS=MS: 1241 MSMS: 1243
PEPMASS=655.98086	43839
CHARGE=3+
361.24100	685	
373.15186	1605	
385.24399	679	
491.74507	815	
508.30725	1059	
534.22782	1476	1+
557.29039	746	
600.26978	765	
601.76388	1046	
602.26389	632	
609.36035	3057	1+
618.61751	920	
618.94582	1007	
619.29599	777	
629.31640	876	1+
650.31036	5654	1+
650.64583	3677	1+
650.98271	1948	
654.75358	708	
654.81979	959	
656.32065	9423	1+
656.65133	4877	1+
656.98523	2383	
672.84749	964	
673.34520	615	
707.27948	1023	1+
737.41948	3429	1+
741.38010	589	
778.30037	733	
812.40893	1462	1+
830.42524	1434	1+
853.39937	700	
900.47297	1122	1+
913.46264	1795	1+
931.47521	1124	1+
1055.48224	652	
1073.49063	3351	1+
1091.49509	995	
1092.50183	663	
1130.53556	568	
1504.73283	4671	1+
1619.73507	3577	1+
1688.76274	2784	1+
1706.77455	47452	1+
1835.80370	1351	1+
1853.84282	10290	1+
END IONS

###FS:    #m/z: 929.18958 #charge   3
###MaxRes:#m/z:  0.00000 #charge-128
###MS: 1241
###MSMS: 1244
BEGIN IONS
TITLE=Cmpd 439, AutoMSn(929.1896), 21.0 min
RTINSECONDS=1261.19
SCANS=MS: 1241 MSMS: 1244
PEPMASS=929.18958	16741
CHARGE=3+
346.17784	136	
366.12574	182	
389.14333	129	
402.24121	124	
437.18583	328	
485.21363	108	
584.28135	127	
601.28528	156	
665.30980	113	
735.30308	106	
757.86165	108	
784.37321	129	
811.84658	103	
839.35427	126	
884.41657	125	
884.96620	142	
894.76052	112	
911.88505	113	
924.42679	265	1+
925.64792	128	
927.43225	281	1+
929.17475	131	
929.68838	246	
932.43117	202	
959.09418	114	
1017.46346	163	
1056.15677	130	
1603.70055	400	1+
1856.85838	462	1+
1865.87997	539	1+
END IONS

###FS:    #m/z: 656.31597 #charge   3
###MaxRes:#m/z:  0.00000 #charge-128
###MS: 1245
###MSMS: 1246
BEGIN IONS
TITLE=Cmpd 440, AutoMSn(656.3160), 21.1 min
RTINSECONDS=1264.21
SCANS=MS: 1245 MSMS: 1246
PEPMASS=656.31597	213267
CHARGE=3+
361.24439	1553	
373.15367	1543	
508.31033	2111	
534.23051	2165	
534.72926	1179	
578.22689	1081	
601.76572	1535	
602.26532	1186	
609.36206	7046	1+
618.61805	2544	
618.95358	2524	
619.29326	1138	
650.31297	9646	1+
650.64724	9289	1+
650.98139	5714	
656.31659	19075	1+
656.65187	15763	1+
656.98476	7879	
672.84637	1619	
673.34495	1738	
720.39470	1089	
737.41935	7020	1+
753.13802	1457	
807.29623	1803	
812.40426	1178	
853.38568	1394	
900.48418	1739	
918.91990	1327	
919.41212	1205	
1073.49332	1325	
1129.54710	1434	
1504.72425	12608	1+
1619.74581	9645	1+
1688.74950	9290	1+
1706.77218	128459	1+
1853.84323	30161	1+
END IONS

###FS:    #m/z: 983.96591 #charge   2
###MaxRes:#m/z:  0.00000 #charge-128
###MS: 1245
###MSMS: 1247
BEGIN IONS
TITLE=Cmpd 441, AutoMSn(983.9659), 21.1 min
RTINSECONDS=1264.71
SCANS=MS: 1245 MSMS: 1247
PEPMASS=983.96591	43435
CHARGE=2+
361.24013	449	
508.31022	418	1+
609.36580	277	
737.41755	184	
900.46103	241	
910.92098	188	
975.46326	181	
975.95863	228	
983.49166	170	
996.44120	534	
1130.54745	202	
1504.72452	558	1+
1706.76176	903	1+
1966.92596	22055	1+
END IONS

###FS:    #m/z: 674.58720 #charge   3
###MaxRes:#m/z:  0.00000 #charge-128
###MS: 1245
###MSMS: 1248
BEGIN IONS
TITLE=Cmpd 442, AutoMSn(674.5872), 21.1 min
RTINSECONDS=1265.21
SCANS=MS: 1245 MSMS: 1248
PEPMASS=674.58720	19667
CHARGE=3+
361.25126	194	
418.26526	171	
529.24189	190	
534.22284	187	
534.72629	169	
565.31750	296	
574.27858	288	1+
595.75246	196	
609.36307	343	
619.24043	336	1+
631.26847	238	1+
634.29575	258	
637.30167	289	1+
654.30728	162	
658.34161	254	1+
660.32921	167	
666.37452	295	
668.83815	810	
669.31677	396	1+
669.65321	267	
669.98344	607	1+
671.34270	1682	
674.31996	1061	1+
674.76268	184	
675.01115	489	1+
675.67895	344	
677.32808	1252	1+
677.85954	174	
679.77259	200	
718.36959	210	
737.41192	455	1+
781.85964	171	
794.42878	184	
817.91977	175	
838.37684	157	
860.38655	313	1+
876.38449	390	
990.40707	252	1+
1342.66611	3213	1+
1706.77266	1272	1+
1745.77169	1113	1+
1763.79041	4337	1+
1910.89001	837	1+
END IONS

###FS:    #m/z: 656.31556 #charge   3
###MaxRes:#m/z:  0.00000 #charge-128
###MS: 1249
###MSMS: 1250
BEGIN IONS
TITLE=Cmpd 443, AutoMSn(656.3156), 21.1 min
RTINSECONDS=1268.23
SCANS=MS: 1249 MSMS: 1250
PEPMASS=656.31556	353540
CHARGE=3+
361.23968	1949	
508.30956	2978	
534.23049	3222	
601.76433	2508	
602.26364	2006	
609.35736	10297	1+
612.61612	1487	
618.62224	3343	
618.95949	3327	
619.29031	1428	
650.31097	14283	1+
650.64660	12853	1+
650.97848	7198	
656.31552	27011	1+
656.64989	22031	1+
656.98349	12044	
672.84457	2393	
673.34514	1766	
737.41717	10140	1+
753.13990	1755	
807.29572	1915	
853.38212	1425	
900.47886	4487	1+
918.41471	1606	
1129.54999	1455	
1504.72205	15530	1+
1619.73897	16342	1+
1688.75083	13666	1+
1706.77289	174324	1+
1853.84100	44537	1+
END IONS

###FS:    #m/z: 983.96542 #charge   2
###MaxRes:#m/z:  0.00000 #charge-128
###MS: 1249
###MSMS: 1251
BEGIN IONS
TITLE=Cmpd 444, AutoMSn(983.9654), 21.1 min
RTINSECONDS=1268.73
SCANS=MS: 1249 MSMS: 1251
PEPMASS=983.96542	77294
CHARGE=2+
361.23945	555	
366.13088	198	
508.31221	416	
609.35956	303	
679.79840	209	
753.36694	283	
838.36213	282	
996.42462	438	
1706.75779	730	1+
1948.89688	825	1+
1966.92512	26101	1+
END IONS

###FS:    #m/z: 565.77475 #charge   2
###MaxRes:#m/z:  0.00000 #charge-128
###MS: 1249
###MSMS: 1252
BEGIN IONS
TITLE=Cmpd 445, AutoMSn(565.7748), 21.2 min
RTINSECONDS=1269.23
SCANS=MS: 1249 MSMS: 1252
PEPMASS=565.77475	16535
CHARGE=2+
348.11863	203	
356.35972	164	
361.24373	492	
362.20346	221	
388.15434	140	
393.15288	156	
394.12822	338	
442.22695	131	
447.25593	138	
449.24927	377	
454.21587	151	
463.25475	142	
473.24362	347	1+
479.24828	133	
490.26941	170	
505.20666	179	
508.30499	811	1+
512.24355	133	
515.76055	176	
521.24362	233	1+
523.23370	157	
526.25671	129	
544.28752	166	
561.31459	167	
562.29723	493	1+
564.28416	388	
565.30226	1218	1+
569.29242	438	1+
573.28742	226	1+
590.32517	245	1+
594.28712	226	1+
605.21796	300	1+
609.36169	2537	1+
702.37985	140	
719.40454	256	
720.39180	1329	1+
737.41580	2212	1+
882.46794	238	1+
900.48461	1331	1+
1026.48824	182	
END IONS

###FS:    #m/z: 983.96579 #charge   2
###MaxRes:#m/z:  0.00000 #charge-128
###MS: 1253
###MSMS: 1254
BEGIN IONS
TITLE=Cmpd 446, AutoMSn(983.9658), 21.2 min
RTINSECONDS=1272.25
SCANS=MS: 1253 MSMS: 1254
PEPMASS=983.96579	69145
CHARGE=2+
361.24842	301	
508.31379	376	
595.24437	227	
609.36493	344	
721.81134	147	
730.31317	145	
730.82279	157	
752.86443	208	
753.35252	159	
794.86262	140	
839.38760	147	
900.46561	316	1+
974.94917	234	
975.45919	440	1+
982.94830	180	
983.44517	314	
983.61592	144	
994.47696	294	
1129.52855	148	
1706.78301	969	1+
1966.93130	19912	1+
END IONS

###FS:    #m/z: 565.77458 #charge   2
###MaxRes:#m/z:  0.00000 #charge-128
###MS: 1253
###MSMS: 1255
BEGIN IONS
TITLE=Cmpd 447, AutoMSn(565.7746), 21.2 min
RTINSECONDS=1272.75
SCANS=MS: 1253 MSMS: 1255
PEPMASS=565.77458	25036
CHARGE=2+
330.09858	236	1+
348.11730	188	
360.21096	148	
361.22749	565	1+
367.56975	136	
375.15215	666	1+
394.12182	249	
399.73241	144	
445.23502	156	
448.26326	149	
452.26676	289	
490.26514	173	
500.18980	148	
508.30744	937	1+
520.86331	132	
522.20646	238	1+
533.26633	133	
539.24711	209	
543.29214	268	1+
547.76011	130	
548.29526	227	1+
556.27145	139	
561.32194	132	
562.29473	578	1+
564.31820	756	1+
566.30553	1165	1+
573.15770	173	
588.20896	169	
591.32421	198	
596.26343	165	
605.23969	249	
609.36003	3443	1+
624.24138	207	1+
702.38332	207	
712.14229	164	
719.41566	388	
720.39365	1806	1+
737.41695	2114	1+
882.45038	333	1+
900.47711	1427	1+
1025.48622	201	
END IONS

###FS:    #m/z: 660.98625 #charge   3
###MaxRes:#m/z:  0.00000 #charge-128
###MS: 1253
###MSMS: 1256
BEGIN IONS
TITLE=Cmpd 448, AutoMSn(660.9863), 21.2 min
RTINSECONDS=1273.26
SCANS=MS: 1253 MSMS: 1256
PEPMASS=660.98625	14544
CHARGE=3+
348.19068	385	
361.24269	894	
363.09833	379	
367.57235	703	
463.21735	375	
508.31225	1246	1+
534.73287	683	
578.22800	417	
581.95207	391	
591.22703	553	1+
601.76237	920	1+
602.27681	456	
609.35834	3183	1+
613.29829	369	
618.94341	557	
619.29003	940	
619.62902	630	1+
627.95374	393	
645.31414	413	
646.40618	438	
650.31344	2459	1+
650.64594	2999	1+
650.97939	1952	1+
656.31663	642	
656.64736	3615	1+
656.98213	3360	1+
657.31832	2279	1+
660.30819	482	
661.64915	827	1+
662.33051	1766	1+
662.82133	366	
663.63651	987	1+
663.97401	429	
664.30043	1589	1+
692.27782	474	
720.39848	406	
737.41700	3365	1+
807.28733	746	1+
809.36700	800	1+
860.88219	418	
900.48129	1136	1+
918.91544	398	
919.41670	583	
1016.51537	322	
1320.66540	2037	1+
1344.67763	1357	1+
1504.71767	3565	1+
1619.73712	3461	1+
1688.75359	2627	1+
1706.77318	33940	1+
1721.77971	2427	1+
1853.84738	7436	1+
END IONS

###FS:    #m/z: 565.77540 #charge   2
###MaxRes:#m/z:  0.00000 #charge-128
###MS: 1257
###MSMS: 1258
BEGIN IONS
TITLE=Cmpd 449, AutoMSn(565.7754), 21.3 min
RTINSECONDS=1276.28
SCANS=MS: 1257 MSMS: 1258
PEPMASS=565.77540	29096
CHARGE=2+
344.19354	122	
348.12869	360	1+
358.17242	145	
361.23772	343	1+
367.13155	142	
377.17708	232	1+
393.15721	406	1+
411.15315	257	
429.25660	119	
439.23987	114	
442.23474	128	
445.23976	308	1+
449.25840	149	
472.25953	188	
476.76579	134	
490.25809	203	
495.22093	199	
505.25093	265	1+
508.30829	1104	1+
522.18415	202	
529.18121	119	
544.22985	125	
545.29320	127	
546.29744	372	1+
550.29392	124	
561.32481	197	
562.32498	438	1+
564.31460	600	1+
566.30613	976	1+
570.34013	264	
573.28928	384	1+
591.33672	342	1+
605.21553	262	1+
609.36188	3405	1+
623.23357	156	
673.31503	113	
702.40640	264	1+
719.41471	590	
720.39183	1764	1+
732.40508	123	
737.41369	2169	1+
867.40808	203	1+
900.48486	1792	1+
910.42546	140	
1025.48547	117	
END IONS

###FS:    #m/z: 664.95501 #charge   3
###MaxRes:#m/z:  0.00000 #charge-128
###MS: 1257
###MSMS: 1259
BEGIN IONS
TITLE=Cmpd 450, AutoMSn(664.9550), 21.3 min
RTINSECONDS=1276.78
SCANS=MS: 1257 MSMS: 1259
PEPMASS=664.95501	17795
CHARGE=3+
361.23863	213	
367.57059	153	
393.13789	144	
458.26267	226	1+
463.22126	149	
479.74293	226	
516.24125	141	
553.29042	140	
556.29639	143	
562.30988	246	1+
571.27187	156	
574.26601	192	
609.33482	342	1+
618.82300	125	
623.28054	243	1+
631.25655	124	
651.62070	200	
660.85184	225	
661.33964	1619	1+
662.84995	296	
663.96874	566	1+
664.31505	1591	1+
665.84478	140	
669.30990	176	
732.43257	209	
737.39887	333	
753.41062	123	
814.39165	148	
853.92123	373	1+
855.40737	269	
865.37792	148	
874.38798	197	
884.22449	164	
1720.78117	1421	1+
END IONS

###FS:    #m/z: 699.96509 #charge   3
###MaxRes:#m/z:  0.00000 #charge-128
###MS: 1257
###MSMS: 1260
BEGIN IONS
TITLE=Cmpd 451, AutoMSn(699.9651), 21.3 min
RTINSECONDS=1277.28
SCANS=MS: 1257 MSMS: 1260
PEPMASS=699.96509	12276
CHARGE=3+
307.14843	233	
375.16201	560	
377.11266	710	1+
379.10536	186	
426.18278	207	
436.18246	513	
456.24549	557	
483.22385	330	
507.19737	217	
511.21439	845	1+
519.22489	185	
524.18093	487	1+
526.73981	363	
527.24294	526	
537.24270	623	1+
544.22664	338	1+
568.76777	250	
577.26367	569	
577.76988	269	
590.27819	351	1+
599.29270	193	
624.78142	433	1+
628.61077	519	1+
629.28211	261	
634.28665	9872	1+
680.27772	399	
687.30352	271	
697.33868	483	1+
699.33835	505	1+
701.35706	503	1+
723.30067	1901	1+
737.34769	224	
749.30945	2664	1+
808.37958	184	
818.37702	386	1+
836.37704	5362	1+
845.96193	310	
850.36012	3092	1+
901.37012	184	
983.44973	5047	1+
992.38148	462	1+
993.85379	566	
1010.39608	3612	1+
1020.95616	420	
1052.48171	223	
1143.49369	1559	1+
1157.47375	1168	1+
END IONS

###FS:    #m/z: 745.12858 #charge   2
###MaxRes:#m/z:  0.00000 #charge-128
###MS: 1261
###MSMS: 1262
BEGIN IONS
TITLE=Cmpd 452, AutoMSn(745.1286), 21.3 min
RTINSECONDS=1280.3
SCANS=MS: 1261 MSMS: 1262
PEPMASS=745.12858	67527
CHARGE=2+
415.22409	2730	
415.72389	1574	
430.26811	581	
449.19117	7507	1+
523.26980	392	
527.24450	441	
530.74288	419	
535.76696	379	
536.27816	715	1+
544.26865	360	
550.28006	804	
550.60892	438	
559.60570	754	
559.95072	707	
562.27679	7103	1+
566.96184	427	
567.29985	377	1+
571.21946	932	1+
575.25884	738	1+
590.30596	423	
597.30419	524	1+
597.96827	435	
630.32594	816	1+
630.66115	489	
638.70271	383	
640.32765	379	1+
658.33045	362	1+
661.33270	1104	1+
668.67438	568	
669.00320	861	1+
675.35881	2943	1+
696.82483	383	
697.32363	530	1+
700.33457	388	1+
710.33398	355	1+
710.69300	612	1+
718.34491	1675	1+
730.34441	376	1+
735.36473	399	1+
736.02341	389	
742.36685	1138	1+
748.37351	341	1+
749.88545	353	1+
772.41345	22089	1+
803.42823	339	1+
813.42395	431	1+
817.39055	688	1+
829.43339	2277	
830.43271	1188	
831.43469	5714	1+
842.04994	732	1+
886.45189	5550	1+
886.45599	1617	1+
886.94131	549	1+
905.50701	633	
916.52519	446	1+
932.41179	1083	1+
944.50298	2619	1+
944.78243	2822	1+
955.77173	575	
973.48969	4662	1+
1072.57365	3388	1+
1088.51628	6945	1+
1173.54765	656	1+
1187.58440	1397	1+
1198.98776	433	
1487.72712	690	1+
END IONS

###FS:    #m/z: 992.83279 #charge   3
###MaxRes:#m/z:  0.00000 #charge-128
###MS: 1261
###MSMS: 1263
BEGIN IONS
TITLE=Cmpd 453, AutoMSn(992.8328), 21.3 min
RTINSECONDS=1280.8
SCANS=MS: 1261 MSMS: 1263
PEPMASS=992.83279	21635
CHARGE=3+
430.25930	101	
449.19080	393	
590.29270	155	
661.32953	156	
772.39744	117	
786.37846	123	
831.43361	172	
944.49280	107	
944.99829	106	
973.49020	158	
973.97914	170	
975.47122	101	
987.79033	157	
991.43746	411	1+
991.95988	131	
992.83076	1109	
993.16079	3109	1+
993.50250	2298	1+
993.83443	1485	1+
994.96810	119	
998.48079	132	
998.99873	328	
1088.49489	190	
1089.53543	109	
1187.58470	193	
END IONS

###FS:    #m/z: 664.63851 #charge   3
###MaxRes:#m/z:  0.00000 #charge-128
###MS: 1261
###MSMS: 1264
BEGIN IONS
TITLE=Cmpd 454, AutoMSn(664.6385), 21.4 min
RTINSECONDS=1281.31
SCANS=MS: 1261 MSMS: 1264
PEPMASS=664.63851	25139
CHARGE=3+
413.16423	234	1+
418.05757	560	1+
433.20659	158	
448.28130	181	
459.16230	160	
463.22069	323	
491.21715	404	1+
499.22950	513	1+
508.30766	168	
572.22369	215	
572.71701	312	
599.77177	175	
601.23214	158	
612.31152	299	
614.27126	150	
620.31101	271	1+
637.28882	438	1+
651.29289	222	
657.25999	146	
662.32883	1108	1+
664.63847	144	
666.27190	248	
667.36511	196	
668.35052	219	
669.32580	422	1+
675.28213	173	
732.43318	223	1+
794.70870	256	
797.38809	465	1+
809.39223	221	1+
890.28548	156	
895.43490	178	
912.46116	160	
916.29637	173	
959.47896	358	1+
1030.58006	182	
1143.43110	171	
1214.46015	1272	1+
1320.68957	1228	1+
1324.65771	604	1+
1721.80224	518	1+
END IONS

###FS:    #m/z: 745.12907 #charge   2
###MaxRes:#m/z:  0.00000 #charge-128
###MS: 1265
###MSMS: 1266
BEGIN IONS
TITLE=Cmpd 455, AutoMSn(745.1291), 21.4 min
RTINSECONDS=1284.33
SCANS=MS: 1265 MSMS: 1266
PEPMASS=745.12907	125067
CHARGE=2+
430.26492	895	
449.19257	11616	1+
458.76182	673	
480.25821	787	1+
522.26274	659	1+
527.25351	964	1+
530.73946	605	
535.76063	617	
536.27642	1565	1+
544.26659	1432	1+
544.76255	1968	
550.27767	976	
553.61537	528	
559.61165	753	
560.27441	628	
562.27715	10673	1+
566.96916	578	
587.28281	977	1+
590.30024	733	
594.28861	591	
597.30900	847	1+
605.23658	520	
621.31339	535	1+
630.32453	919	1+
630.65846	796	
630.99778	550	
638.69197	849	
661.33016	1190	1+
668.67186	1186	1+
669.01837	673	
669.34110	513	
675.36020	4131	1+
697.00650	754	1+
697.68486	931	1+
718.33912	2436	1+
735.69022	763	1+
758.89500	537	
768.40233	542	
772.41251	35786	1+
803.43658	860	1+
829.42997	6301	1+
829.43347	9497	1+
831.43755	5547	1+
846.37578	915	1+
886.45770	10748	1+
932.41770	1787	1+
942.59937	780	
944.49682	5147	1+
944.77117	4425	1+
973.48783	8372	1+
1070.50362	653	
1071.56031	1238	1+
1072.57639	3311	1+
1075.01772	477	
1088.51334	8736	1+
1187.57806	522	
1198.98920	526	
END IONS

###FS:    #m/z: 992.83336 #charge   3
###MaxRes:#m/z:  0.00000 #charge-128
###MS: 1265
###MSMS: 1267
BEGIN IONS
TITLE=Cmpd 456, AutoMSn(992.8334), 21.4 min
RTINSECONDS=1284.83
SCANS=MS: 1265 MSMS: 1267
PEPMASS=992.83336	47066
CHARGE=3+
366.13267	129	
449.19664	249	
564.31280	121	
636.33745	120	
715.87102	110	
772.38935	102	
829.42174	141	
831.42759	130	
887.46039	164	
939.44137	114	
963.49731	128	
973.47278	433	1+
984.45668	138	
984.95735	101	
987.16641	152	
987.79174	114	
988.57608	112	
992.14493	113	
992.58078	178	
992.83595	1907	
993.17121	3556	1+
993.50306	2917	1+
993.83775	2284	1+
995.99647	151	
1002.54021	108	
1002.99917	111	
1073.56282	123	
1088.52034	232	
1980.95982	404	1+
END IONS

###FS:    #m/z: 514.27874 #charge   2
###MaxRes:#m/z:  0.00000 #charge-128
###MS: 1265
###MSMS: 1268
BEGIN IONS
TITLE=Cmpd 457, AutoMSn(514.2787), 21.4 min
RTINSECONDS=1285.33
SCANS=MS: 1265 MSMS: 1268
PEPMASS=514.27874	38122
CHARGE=2+
353.21875	322	
371.22825	849	
382.17473	480	
387.18758	254	
389.23872	3302	1+
393.21156	1600	1+
395.38517	271	
395.77268	1110	
395.93143	283	
405.21854	335	
421.20567	1110	
472.27087	312	
484.24037	241	
489.28041	249	
500.26948	684	
502.32182	950	
504.25190	300	
506.29323	632	
510.28504	501	1+
512.29029	707	1+
515.29453	727	1+
520.85414	316	
534.28776	606	
550.25237	311	
559.34418	4743	1+
628.36745	414	
645.32781	258	
646.37720	13374	1+
663.32602	604	
728.42001	240	
791.42464	1057	1+
809.44065	17734	1+
817.43862	574	
818.96471	1445	
956.50795	803	1+
END IONS

###FS:    #m/z: 754.14753 #charge   3
###MaxRes:#m/z:  0.00000 #charge-128
###MS: 1269
###MSMS: 1270
BEGIN IONS
TITLE=Cmpd 458, AutoMSn(754.1475), 21.5 min
RTINSECONDS=1288.36
SCANS=MS: 1269 MSMS: 1270
PEPMASS=754.14753	126494
CHARGE=3+
526.74640	1696	
535.26570	1750	
538.28917	1455	
538.62540	1476	
543.77434	3017	
544.28178	2795	
568.28133	2753	
568.78368	1815	
575.98449	1962	
576.32065	1589	
592.28794	7885	1+
624.82215	2632	
625.32348	1163	
691.35148	3252	1+
714.05359	1175	
749.89725	1808	
750.14235	2638	
750.39291	3271	
750.63659	1571	
753.12639	1365	
753.38794	1632	
778.38268	2459	
850.45806	1140	
858.47115	1292	
858.97462	1443	
875.43906	25507	1+
955.50993	1086	
972.49520	103750	1+
1013.03842	1184	
1252.60289	5442	1+
1270.62347	24075	1+
1319.68042	11999	1+
1529.80878	6940	1+
1612.84961	16743	1+
1630.85729	16430	1+
1725.93632	16255	1+
1743.94207	33609	1+
1928.03292	4300	1+
2042.06906	16998	1+
END IONS

###FS:    #m/z: 514.27818 #charge   2
###MaxRes:#m/z:  0.00000 #charge-128
###MS: 1269
###MSMS: 1271
BEGIN IONS
TITLE=Cmpd 459, AutoMSn(514.2782), 21.5 min
RTINSECONDS=1288.86
SCANS=MS: 1269 MSMS: 1271
PEPMASS=514.27818	110148
CHARGE=2+
353.21528	449	
371.22589	1287	
376.19138	508	
387.19359	488	
389.24006	4727	1+
393.21231	2685	1+
395.77617	447	
399.83122	689	
405.22132	668	
421.20483	1690	1+
472.28197	500	
489.26862	433	
500.27002	1502	
502.31887	1301	
506.29605	1587	1+
509.77352	977	
510.29830	437	
512.27721	503	
514.27740	391	
516.28478	527	
518.28549	557	
522.25320	414	
534.28441	1640	1+
550.25232	681	
559.34536	6075	1+
578.26900	353	
628.36803	443	
635.34549	406	
645.33343	381	
646.37518	21288	1+
663.33299	1163	1+
786.45139	717	1+
791.42678	1476	1+
809.43831	28652	1+
817.44312	475	
956.50739	1559	1+
END IONS

###FS:    #m/z: 744.87707 #charge   3
###MaxRes:#m/z:  0.00000 #charge-128
###MS: 1269
###MSMS: 1272
BEGIN IONS
TITLE=Cmpd 460, AutoMSn(744.8771), 21.5 min
RTINSECONDS=1289.36
SCANS=MS: 1269 MSMS: 1272
PEPMASS=744.87707	113028
CHARGE=3+
430.26509	582	1+
449.19278	7193	1+
480.25202	345	
486.75754	532	
522.25686	765	1+
527.25425	1090	1+
529.74104	518	1+
535.77357	345	
536.25801	519	
544.76166	502	
545.26535	962	1+
550.28085	415	
553.61948	438	1+
553.94205	428	
559.61816	904	1+
559.94965	541	
562.27661	6627	1+
567.30291	355	
567.78642	344	
571.19591	817	1+
572.27600	541	1+
576.25730	421	1+
587.29473	842	1+
590.29362	817	1+
597.29803	654	1+
597.96679	408	
607.30715	347	
621.32132	358	
627.30429	404	1+
630.31888	888	1+
640.32591	431	1+
643.31457	393	1+
661.32559	839	1+
668.67705	423	
669.00307	581	
675.35395	2960	1+
681.65005	344	
685.30333	382	1+
692.00145	370	
695.82593	350	1+
710.68888	442	1+
714.35796	402	1+
718.34059	1579	1+
729.36927	392	1+
735.70325	711	1+
736.04131	626	
741.09569	492	1+
746.36990	460	1+
747.85223	411	1+
749.35204	404	1+
758.88632	448	
772.41263	20810	1+
782.71300	744	
782.93969	391	
803.44824	605	1+
806.92356	526	1+
813.42144	361	
817.39192	882	1+
829.43154	6036	1+
829.43333	3264	1+
831.43513	4352	1+
846.37761	518	1+
860.20776	371	
886.45211	6783	1+
913.46672	392	1+
915.50254	1267	1+
928.47093	333	1+
932.40605	1044	1+
944.50639	4784	1+
954.78643	904	1+
954.89899	350	
959.47232	472	1+
973.48625	5243	1+
984.88938	613	
1072.58046	2703	1+
1088.51226	5577	1+
1186.59282	1154	1+
1447.67936	2187	1+
1471.70308	1239	1+
1585.78352	2479	1+
1676.81351	5560	1+
1761.88239	744	1+
1789.88995	7278	1+
1888.97138	3045	1+
2004.01441	1663	1+
2205.06581	2102	1+
END IONS

###FS:    #m/z: 754.39947 #charge   2
###MaxRes:#m/z:  0.00000 #charge-128
###MS: 1273
###MSMS: 1274
BEGIN IONS
TITLE=Cmpd 461, AutoMSn(754.3995), 21.5 min
RTINSECONDS=1292.38
SCANS=MS: 1273 MSMS: 1274
PEPMASS=754.39947	280808
CHARGE=2+
526.74440	2738	
535.26371	2780	
538.28861	2221	
538.62338	2244	
543.77025	5047	
544.27936	3830	
568.27889	5032	
568.78370	2504	
575.98549	3335	
576.31904	3105	
592.28589	12785	1+
624.82190	4699	
625.32986	2469	
691.35509	5270	1+
714.04471	2175	
745.64252	1800	
745.89283	1976	
750.14568	6285	
750.64476	3498	
753.37967	1969	
778.38818	5628	1+
794.43019	1820	
850.46613	2135	
850.96453	1769	
858.46978	2040	
858.97930	1953	
875.43917	45520	1+
955.50774	2022	
956.01322	2086	
972.49613	176958	1+
1252.60528	8610	1+
1270.62479	42307	1+
1319.67624	21022	1+
1498.77637	13830	1+
END IONS

###FS:    #m/z: 514.27825 #charge   2
###MaxRes:#m/z:  0.00000 #charge-128
###MS: 1273
###MSMS: 1275
BEGIN IONS
TITLE=Cmpd 462, AutoMSn(514.2783), 21.5 min
RTINSECONDS=1292.88
SCANS=MS: 1273 MSMS: 1275
PEPMASS=514.27825	154531
CHARGE=2+
353.22045	555	
371.22813	1185	
376.18241	625	
382.17799	509	
387.19403	475	
389.24016	4841	1+
393.21139	2881	1+
395.78865	841	
399.82817	540	
413.24345	508	
421.21228	2338	1+
455.24670	481	
472.27498	650	
489.27094	475	
500.27477	1397	
502.32158	1475	
506.29368	1902	1+
509.77282	455	
514.28788	471	
516.28708	927	
518.29892	512	
520.85185	534	
534.28782	1901	1+
550.25446	622	
559.34429	7750	1+
578.26754	468	
628.37580	641	
635.33507	641	
646.37667	24419	1+
656.35562	492	
663.32985	959	
791.42616	2189	1+
809.43670	1286	1+
809.43987	35097	1+
818.96364	515	
956.51206	1606	1+
END IONS

###FS:    #m/z: 1004.85626 #charge   2
###MaxRes:#m/z:  0.00000 #charge-128
###MS: 1273
###MSMS: 1276
BEGIN IONS
TITLE=Cmpd 463, AutoMSn(1004.8563), 21.6 min
RTINSECONDS=1293.38
SCANS=MS: 1273 MSMS: 1276
PEPMASS=1004.85626	105102
CHARGE=2+
568.28166	558	
692.33884	309	
806.92019	687	1+
815.93741	392	
816.42502	403	
972.49653	2644	1+
984.96354	284	
985.45860	256	
999.52176	424	
1000.22528	385	
1003.48030	350	
1003.89704	359	
1004.19461	393	
1004.49962	864	
1004.84979	749	
1005.19127	13684	1+
1005.52373	15648	1+
1005.86170	11182	
1006.87111	1506	
1010.51923	1238	1+
1021.53319	413	
1022.03568	392	
1023.03006	248	
1032.69005	398	
1248.64224	1820	1+
1270.62417	3133	1+
1319.67476	4436	1+
1529.81339	1698	1+
1694.89982	1108	1+
1725.93291	1861	1+
1743.94258	5658	1+
END IONS

###FS:    #m/z: 754.39849 #charge   2
###MaxRes:#m/z:  0.00000 #charge-128
###MS: 1277
###MSMS: 1278
BEGIN IONS
TITLE=Cmpd 464, AutoMSn(754.3985), 21.6 min
RTINSECONDS=1296.41
SCANS=MS: 1277 MSMS: 1278
PEPMASS=754.39849	269960
CHARGE=2+
438.22767	3693	
526.74869	2577	
527.24962	1849	
535.26184	2268	
538.62100	1813	
543.77252	4358	
544.28079	3380	
568.28071	4445	
568.78119	2447	
575.98537	2418	
576.31106	2587	
576.64988	1745	
592.28650	12416	1+
624.82035	3780	
625.32248	1981	
675.35564	1833	
675.69629	1667	
691.35464	4387	1+
745.63934	2266	
750.14721	5542	
750.64144	3473	
753.38169	1807	
778.39394	2932	
875.43828	32893	1+
955.50022	1960	
956.01288	1855	
972.49573	158825	1+
1012.53291	1978	
1013.02755	1655	
1252.60558	7852	1+
1270.62402	38505	1+
1319.67333	18866	1+
1498.77560	10579	1+
END IONS

###FS:    #m/z: 1005.19134 #charge   1
###MaxRes:#m/z:  0.00000 #charge-128
###MS: 1277
###MSMS: 1279
BEGIN IONS
TITLE=Cmpd 465, AutoMSn(1005.1913), 21.6 min
RTINSECONDS=1296.91
SCANS=MS: 1277 MSMS: 1279
PEPMASS=1005.19134	103427
CHARGE=1+
636.31793	857	1+
692.35161	256	
807.43427	179	
836.95346	191	
859.47272	199	
875.43312	348	1+
883.97566	192	
972.48924	2595	1+
984.46964	231	
984.95390	340	
999.49165	1098	1+
999.85369	521	1+
1000.18322	293	
1003.94084	317	
1004.14739	241	
1004.49523	659	
1004.85627	726	
1005.19137	9375	1+
END IONS

###FS:    #m/z: 983.96398 #charge   2
###MaxRes:#m/z:  0.00000 #charge-128
###MS: 1277
###MSMS: 1280
BEGIN IONS
TITLE=Cmpd 466, AutoMSn(983.9640), 21.6 min
RTINSECONDS=1297.41
SCANS=MS: 1277 MSMS: 1280
PEPMASS=983.96398	99295
CHARGE=2+
361.24279	653	
508.30799	497	
753.34362	551	
854.38208	712	
854.88101	821	
983.97045	1083	
END IONS

###FS:    #m/z: 767.39220 #charge   2
###MaxRes:#m/z:  0.00000 #charge-128
###MS: 1281
###MSMS: 1282
BEGIN IONS
TITLE=Cmpd 467, AutoMSn(767.3922), 21.7 min
RTINSECONDS=1300.43
SCANS=MS: 1281 MSMS: 1282
PEPMASS=767.39220	261295
CHARGE=2+
329.14647	1862	
489.27487	3515	
626.32655	4677	1+
635.81653	2257	
738.87920	2016	
739.13152	2231	
739.40192	2881	
739.42032	7243	1+
741.37544	2470	
748.75816	3158	
749.15441	2345	
753.75058	1975	
759.13470	1945	
762.63455	10100	1+
766.64077	2802	
766.88969	4560	
825.77257	4314	1+
826.10860	3062	
826.44178	2472	
854.44741	2981	
864.11813	6099	1+
864.44931	5203	
864.78475	3559	
875.43855	2187	
901.49036	2005	
913.13901	5446	1+
913.47311	6037	
913.80791	4352	
951.48231	29622	1+
951.81358	33960	1+
952.14919	24093	1+
967.52852	4432	1+
972.49446	2085	
972.49593	11656	1+
988.15984	2436	
988.49945	2458	
1495.80768	5814	1+
1524.76603	25608	1+
1525.26335	21283	1+
1533.27567	127603	1+
1533.77914	117264	1+
END IONS

###FS:    #m/z: 614.11700 #charge   1
###MaxRes:#m/z:  0.00000 #charge-128
###MS: 1281
###MSMS: 1283
BEGIN IONS
TITLE=Cmpd 468, AutoMSn(614.1170), 21.7 min
RTINSECONDS=1300.93
SCANS=MS: 1281 MSMS: 1283
PEPMASS=614.11700	199704
CHARGE=1+
372.15325	1799	
375.23544	1261	
378.13027	1368	
427.72938	2153	
489.27654	13057	1+
540.81598	2622	
541.31069	2059	
565.81717	1016	
592.29765	5080	1+
593.10635	2334	
593.50600	2862	
593.70925	1778	
593.90837	1471	
597.65177	979	
598.31764	1024	
605.33024	1499	
607.10579	5403	
607.30855	6714	
607.50605	5482	
607.70869	3204	
607.90223	2151	
610.31938	2030	1+
610.51749	1426	
610.71795	1612	
610.91313	1429	
614.11123	1063	
END IONS

###FS:    #m/z: 1022.85071 #charge   1
###MaxRes:#m/z:  0.00000 #charge-128
###MS: 1281
###MSMS: 1284
BEGIN IONS
TITLE=Cmpd 469, AutoMSn(1022.8507), 21.7 min
RTINSECONDS=1301.43
SCANS=MS: 1281 MSMS: 1284
PEPMASS=1022.85071	80343
CHARGE=1+
739.41121	394	
749.50979	409	
1003.22656	277	
1003.46182	388	
1003.92932	270	
1017.18165	418	
1017.52037	1038	1+
1017.82589	400	
1021.60406	236	
1021.84553	619	
1022.18955	594	
1022.51864	15188	1+
1022.85332	16131	1+
END IONS

###FS:    #m/z: 767.39402 #charge   2
###MaxRes:#m/z:  0.00000 #charge-128
###MS: 1285
###MSMS: 1286
BEGIN IONS
TITLE=Cmpd 470, AutoMSn(767.3940), 21.7 min
RTINSECONDS=1304.46
SCANS=MS: 1285 MSMS: 1286
PEPMASS=767.39402	294561
CHARGE=2+
329.14654	2147	
489.27779	2634	
626.33568	2401	
635.81755	2310	
738.63313	1699	
738.87836	2540	
739.13166	2047	
739.39785	2773	
739.42236	5617	1+
741.38765	2003	
741.63286	2085	
748.95330	2491	
762.64042	6926	1+
766.64340	2640	
766.89184	3417	
825.77639	2020	
826.10635	2848	
826.44052	2170	
854.44473	3727	1+
864.11657	5476	1+
864.45223	4075	
864.78573	2716	
875.43847	2286	
900.98604	2109	
901.48817	1712	
913.13621	5176	1+
913.47617	4645	
913.80643	3141	
951.48113	27829	1+
951.81616	28886	1+
952.14970	19294	1+
967.53085	4052	1+
972.49731	12640	1+
988.16992	2244	
988.49547	1836	
1524.76061	20711	1+
1525.26647	17567	1+
1533.27743	112900	1+
1533.77762	107882	1+
END IONS

###FS:    #m/z: 614.11750 #charge   1
###MaxRes:#m/z:  0.00000 #charge-128
###MS: 1285
###MSMS: 1287
BEGIN IONS
TITLE=Cmpd 471, AutoMSn(614.1175), 21.7 min
RTINSECONDS=1304.96
SCANS=MS: 1285 MSMS: 1287
PEPMASS=614.11750	227655
CHARGE=1+
329.14841	800	
372.15861	1120	
375.23110	1714	
378.12882	1122	
465.16537	732	
486.74657	919	
489.27494	11285	1+
540.81111	2673	
541.31233	1313	
565.81186	1271	
589.90086	742	
591.29390	1736	1+
593.10616	1873	
593.30946	3301	
593.50493	2678	
593.70676	1089	
598.32478	875	
605.33204	1593	
607.10475	5652	1+
607.30664	5932	
607.50810	6026	
607.70956	3197	
607.91467	1584	
610.31101	2144	1+
610.51022	1224	
610.71423	1731	
610.90489	1186	
613.30913	712	
613.92572	721	
END IONS

###FS:    #m/z: 1022.85165 #charge   1
###MaxRes:#m/z:  0.00000 #charge-128
###MS: 1285
###MSMS: 1288
BEGIN IONS
TITLE=Cmpd 472, AutoMSn(1022.8516), 21.8 min
RTINSECONDS=1305.46
SCANS=MS: 1285 MSMS: 1288
PEPMASS=1022.85165	88950
CHARGE=1+
739.43283	171	
984.94160	231	
1003.49028	319	
1003.72574	215	
1013.46053	220	
1016.84025	289	
1017.19606	157	
1017.49720	633	1+
1017.87750	253	
1018.15305	223	
1021.49631	166	
1021.86935	300	
1022.21880	298	
1022.51772	11707	1+
1022.85016	10516	1+
END IONS

###FS:    #m/z: 767.39278 #charge   2
###MaxRes:#m/z:  0.00000 #charge-128
###MS: 1289
###MSMS: 1290
BEGIN IONS
TITLE=Cmpd 473, AutoMSn(767.3928), 21.8 min
RTINSECONDS=1308.5
SCANS=MS: 1289 MSMS: 1290
PEPMASS=767.39278	219001
CHARGE=2+
329.14584	1669	
489.27567	2031	
592.28115	1126	
626.33445	3293	1+
635.81986	1723	
636.31416	1117	
738.63765	1635	
738.88927	1422	
739.13515	1290	
739.40751	1636	
739.41990	4794	1+
741.37993	1798	
748.94687	1396	
758.88504	1148	
766.64381	1603	
766.88336	2438	
825.77533	1312	
826.11221	1209	
826.44334	1305	
844.94183	1105	
854.43832	2505	1+
864.11750	2420	1+
864.45068	2853	
864.78441	2134	
875.43460	3249	1+
913.13793	3091	1+
913.47278	3593	
913.81068	2264	
951.48060	18290	1+
951.81452	18394	1+
952.15008	13912	1+
967.52365	2941	1+
972.49541	15196	1+
988.16698	1141	
988.49213	1427	
1050.54461	1329	
1524.77363	15740	1+
1525.27099	13226	1+
1533.27815	74226	1+
1533.77736	68214	1+
END IONS

###FS:    #m/z: 614.11612 #charge   1
###MaxRes:#m/z:  0.00000 #charge-128
###MS: 1289
###MSMS: 1291
BEGIN IONS
TITLE=Cmpd 474, AutoMSn(614.1161), 21.8 min
RTINSECONDS=1309
SCANS=MS: 1289 MSMS: 1291
PEPMASS=614.11612	172957
CHARGE=1+
329.14369	634	
372.15413	1638	
375.23260	1020	
378.13069	1033	
489.27641	7238	1+
540.81019	1700	
541.30734	807	
565.56352	588	
565.81324	713	
592.29983	1866	1+
593.10575	1142	
593.50275	1212	
593.70731	785	
597.65428	636	
598.32488	773	
605.32863	1007	
605.83609	654	
607.10761	1917	
607.30329	4069	
607.50569	2483	
607.71777	1272	
607.91590	693	
610.32063	654	
610.50693	801	
610.72412	724	
610.90360	522	
611.32628	705	
612.32170	1385	1+
END IONS

###FS:    #m/z: 1022.85086 #charge   1
###MaxRes:#m/z:  0.00000 #charge-128
###MS: 1289
###MSMS: 1292
BEGIN IONS
TITLE=Cmpd 475, AutoMSn(1022.8509), 21.8 min
RTINSECONDS=1309.5
SCANS=MS: 1289 MSMS: 1292
PEPMASS=1022.85086	59492
CHARGE=1+
476.21484	102	
487.25296	175	
542.42383	104	
572.26530	104	
739.38411	104	
900.97460	173	
1003.46951	342	
1003.70844	186	
1014.89591	116	
1017.50487	642	1+
1017.84294	190	
1019.13820	105	
1019.88144	103	
1021.87820	175	
1022.06317	244	
1022.51474	4583	1+
1022.85364	4024	1+
END IONS

###FS:    #m/z: 831.88219 #charge   2
###MaxRes:#m/z:  0.00000 #charge-128
###MS: 1293
###MSMS: 1294
BEGIN IONS
TITLE=Cmpd 476, AutoMSn(831.8822), 21.9 min
RTINSECONDS=1312.53
SCANS=MS: 1293 MSMS: 1294
PEPMASS=831.88219	24076
CHARGE=2+
345.08686	525	
357.17408	298	
363.09672	1551	1+
385.17249	1257	1+
415.21455	168	
449.19450	2667	1+
458.19815	195	
476.18043	2806	1+
483.49535	383	
486.75150	163	
488.21008	324	
532.21613	318	1+
546.24163	401	1+
557.23710	205	
562.27765	720	
567.82297	251	
575.24368	1517	1+
602.22848	189	
640.33851	265	1+
651.31370	184	
690.28619	284	
730.84975	186	
758.44244	456	
770.37339	161	
772.41462	1188	1+
775.36787	219	1+
777.31218	466	1+
781.56400	466	
823.36169	193	
829.43282	1327	1+
831.82510	224	
832.28928	198	
834.42590	149	
840.06513	188	
886.45298	1997	1+
896.39426	856	1+
973.47748	1248	1+
1022.37494	239	
1023.37079	241	
1088.51126	2954	1+
1102.49089	168	
1187.59127	1229	1+
END IONS

###FS:    #m/z: 362.28598 #charge   1
###MaxRes:#m/z:  0.00000 #charge-128
###MS: 1293
###MSMS: 1295
BEGIN IONS
TITLE=Cmpd 477, AutoMSn(362.2860), 21.9 min
RTINSECONDS=1313.03
SCANS=MS: 1293 MSMS: 1295
PEPMASS=362.28598	14754
CHARGE=1+
344.26991	265	
346.25933	131	
360.23147	113	
362.28535	1005	1+
END IONS

###FS:    #m/z: 823.77578 #charge   3
###MaxRes:#m/z:  0.00000 #charge-128
###MS: 1293
###MSMS: 1296
BEGIN IONS
TITLE=Cmpd 478, AutoMSn(823.7758), 21.9 min
RTINSECONDS=1313.53
SCANS=MS: 1293 MSMS: 1296
PEPMASS=823.77578	25856
CHARGE=3+
398.18301	230	
441.20587	406	1+
448.25632	279	
532.22310	441	1+
545.23943	551	1+
547.17106	247	
589.27527	362	1+
601.25775	230	1+
630.30819	372	1+
638.80317	245	
644.26363	187	
677.81816	221	
687.33358	256	1+
692.34667	376	1+
699.31627	297	1+
711.35990	194	
729.34733	366	1+
737.38298	277	1+
743.10335	220	1+
746.01677	192	
748.13419	451	
751.04914	251	1+
751.35609	977	1+
751.70228	486	
753.86249	205	
760.70254	228	
761.37161	197	
765.79184	229	
765.87295	239	1+
777.83289	259	1+
799.35272	593	1+
802.77293	1662	1+
802.96778	1162	1+
803.17812	1338	
803.38862	1791	1+
803.58419	848	
806.40028	298	
806.58471	266	
808.14736	248	1+
808.39280	313	1+
808.53975	201	
814.42636	196	
815.68171	353	1+
820.40462	721	1+
820.96472	342	1+
821.64370	250	1+
824.86162	298	1+
825.40075	332	1+
827.68015	355	
828.16450	268	
899.44145	416	1+
917.43908	299	
949.95939	342	1+
952.48909	274	1+
965.86489	215	1+
972.50227	660	1+
1003.50633	238	
1014.48024	259	
1459.67996	346	1+
1494.73567	622	1+
1601.67743	536	1+
1633.81557	1496	1+
1636.82659	733	1+
1640.38202	988	1+
1644.81871	1687	1+
1646.32791	1084	1+
1653.84361	761	1+
1967.93932	449	1+
2043.72933	1063	1+
END IONS

###FS:    #m/z: 831.88409 #charge   2
###MaxRes:#m/z:  0.00000 #charge-128
###MS: 1297
###MSMS: 1298
BEGIN IONS
TITLE=Cmpd 479, AutoMSn(831.8841), 21.9 min
RTINSECONDS=1316.55
SCANS=MS: 1297 MSMS: 1298
PEPMASS=831.88409	26555
CHARGE=2+
345.08602	758	1+
347.08283	185	
363.09156	1546	1+
373.18314	168	
383.13085	226	1+
385.16674	936	1+
391.72318	168	
395.76887	169	
431.20627	180	
448.19241	237	
448.76242	168	
449.19230	2913	1+
458.18401	335	1+
470.20552	225	1+
476.18093	2338	1+
476.76924	183	
483.49265	546	
484.23493	191	
488.22697	312	1+
529.25032	234	1+
532.20362	262	1+
547.26054	623	1+
557.24448	327	
562.27907	670	1+
575.24942	1995	1+
662.83294	252	
672.28499	252	1+
690.29425	480	1+
722.35244	213	1+
730.85756	170	
747.28726	265	
772.40755	1061	1+
777.32682	478	1+
823.38108	163	
827.43569	178	
829.42531	994	1+
831.30214	250	
831.78558	158	
832.40825	219	
834.36899	190	
841.21539	304	1+
886.45461	1578	1+
891.36585	180	
898.43804	164	
917.42306	247	
972.49082	244	1+
973.48777	1102	1+
1022.35674	253	
1088.51234	2633	1+
1187.58072	1185	1+
1198.97857	184	
END IONS

###FS:    #m/z: 672.40005 #charge   1
###MaxRes:#m/z:  0.00000 #charge-128
###MS: 1297
###MSMS: 1299
BEGIN IONS
TITLE=Cmpd 480, AutoMSn(672.4001), 22.0 min
RTINSECONDS=1317.05
SCANS=MS: 1297 MSMS: 1299
PEPMASS=672.40005	14175
CHARGE=1+
349.19214	142	
358.15789	278	1+
364.18065	175	
374.22871	261	1+
376.14454	128	
386.18799	255	1+
389.16638	136	
393.20520	249	1+
396.18315	117	
400.21544	226	1+
409.16784	157	
412.20820	507	1+
429.25415	575	1+
442.26542	4744	1+
448.77763	157	
449.24781	1345	
454.24434	151	
456.28304	458	
458.24312	136	
463.23296	1271	1+
471.29121	630	1+
487.32138	283	
488.27467	336	1+
491.23529	158	
494.19907	131	
495.63637	220	
497.29986	472	
504.22124	129	
507.28078	316	1+
513.30398	425	1+
515.75371	155	
516.20320	227	1+
521.20258	122	
525.30566	1637	1+
533.93102	152	
537.24388	231	1+
542.25272	221	1+
549.23960	167	
555.34161	353	
598.38986	1095	
599.35404	2972	1+
608.27550	117	
668.37319	341	1+
671.31858	263	
672.39633	572	1+
END IONS

###FS:    #m/z: 819.14868 #charge   3
###MaxRes:#m/z:  0.00000 #charge-128
###MS: 1297
###MSMS: 1300
BEGIN IONS
TITLE=Cmpd 481, AutoMSn(819.1487), 22.0 min
RTINSECONDS=1317.55
SCANS=MS: 1297 MSMS: 1300
PEPMASS=819.14868	12740
CHARGE=3+
355.15606	313	
441.20732	345	1+
450.21534	896	1+
456.21368	188	
458.19718	287	1+
484.75945	226	1+
486.75409	467	1+
579.76288	218	
616.26762	171	
633.06054	165	
636.29799	259	
662.33572	167	
686.83713	174	
692.35797	191	
711.36031	253	
726.30547	255	
729.36064	516	1+
735.33379	246	
747.83536	244	1+
751.35821	720	1+
751.70195	433	
752.03747	374	
759.34886	334	
765.19783	434	
765.28875	172	
767.64405	170	
780.71252	184	
803.38350	373	
809.36930	244	1+
814.39407	220	
815.44436	479	1+
816.70225	255	1+
816.89678	241	
820.66661	231	
823.73104	165	
824.41348	311	1+
830.39677	643	1+
882.41884	272	1+
895.53321	219	1+
917.44046	1168	1+
1013.98279	170	
1354.61884	503	1+
1633.81814	3207	1+
1640.80557	599	1+
1796.85736	590	1+
1798.87784	397	1+
1897.91508	703	1+
2252.07413	351	1+
END IONS

###FS:    #m/z: 851.39861 #charge   3
###MaxRes:#m/z:  0.00000 #charge-128
###MS: 1301
###MSMS: 1302
BEGIN IONS
TITLE=Cmpd 482, AutoMSn(851.3986), 22.0 min
RTINSECONDS=1320.57
SCANS=MS: 1301 MSMS: 1302
PEPMASS=851.39861	36036
CHARGE=3+
345.11567	171	
358.12619	341	
368.14865	328	1+
375.17186	225	
376.13268	953	1+
386.16885	943	1+
402.23407	992	1+
449.18773	194	
459.16378	991	1+
476.21327	284	
477.17823	1504	1+
515.31647	211	
526.25991	248	1+
528.21123	165	
544.25085	450	1+
547.23596	193	
555.23707	412	
562.25245	412	1+
572.24564	2541	1+
590.25882	1473	1+
618.26538	185	
622.24860	187	
735.30668	668	1+
753.33149	1013	1+
763.48630	364	
779.03579	410	1+
779.69711	452	1+
780.35997	242	
791.38141	226	1+
795.38893	175	
806.38100	259	1+
813.38955	166	
813.71931	339	
830.71763	143	
836.51319	173	
839.71214	159	
840.37980	164	
843.38982	151	
845.39019	1256	1+
845.72535	1150	1+
846.07140	958	1+
850.71046	143	
850.83198	144	
851.40707	1290	1+
851.73668	980	1+
852.07582	771	
853.88100	513	1+
868.40875	337	1+
882.37254	448	1+
946.54224	317	1+
969.42219	284	1+
987.42410	267	1+
1028.98489	151	
1565.75331	2032	1+
1652.78961	2941	1+
1693.79776	489	1+
1707.77939	1637	1+
1799.84958	2909	1+
1962.91584	4697	1+
2075.98652	1353	1+
2177.05301	973	1+
2337.09079	888	1+
END IONS

###FS:    #m/z: 672.39890 #charge   1
###MaxRes:#m/z:  0.00000 #charge-128
###MS: 1301
###MSMS: 1303
BEGIN IONS
TITLE=Cmpd 483, AutoMSn(672.3989), 22.0 min
RTINSECONDS=1321.07
SCANS=MS: 1301 MSMS: 1303
PEPMASS=672.39890	18235
CHARGE=1+
317.21730	153	
321.15910	153	
342.16410	131	
351.19397	200	
355.18908	298	1+
358.21493	189	
359.16780	133	
361.24499	155	
369.21468	252	1+
374.22662	259	1+
379.19012	236	
384.22287	146	
398.21331	150	
409.19919	280	1+
413.20488	117	
416.22208	326	1+
429.24289	574	1+
442.26512	5570	1+
443.63185	115	
446.19168	367	1+
448.82395	128	
449.25171	750	
456.27543	819	1+
463.22962	782	1+
471.29683	698	1+
477.16727	151	
483.49586	186	
487.33110	213	
490.22317	227	1+
497.29861	740	
507.28895	372	1+
513.29729	696	1+
520.84863	496	
522.19145	119	
525.30318	2276	1+
532.96281	741	1+
542.31371	245	1+
555.35346	288	1+
566.28584	152	
580.28727	155	
591.30547	122	
598.39063	1182	
599.35568	3707	1+
609.33095	244	1+
628.34971	291	1+
650.31144	171	
670.32531	348	1+
672.38998	453	1+
END IONS

###FS:    #m/z: 831.88460 #charge   2
###MaxRes:#m/z:  0.00000 #charge-128
###MS: 1301
###MSMS: 1304
BEGIN IONS
TITLE=Cmpd 484, AutoMSn(831.8846), 22.0 min
RTINSECONDS=1321.57
SCANS=MS: 1301 MSMS: 1304
PEPMASS=831.88460	21262
CHARGE=2+
340.11134	145	
345.08468	332	
357.16726	194	
363.09626	1089	1+
373.18665	171	
385.17160	993	1+
391.74807	148	
448.21071	220	
449.19425	1707	1+
456.20317	140	
476.18778	1828	1+
483.49554	386	
487.22271	409	1+
532.22321	144	
543.22863	162	
547.23314	153	
562.27952	685	1+
575.25190	777	1+
626.27207	167	
678.26904	150	
767.42695	323	
772.42080	745	1+
777.30920	210	
812.38571	183	
829.42975	955	1+
831.28133	198	
831.79198	263	1+
832.40671	287	1+
834.38525	277	1+
840.04650	236	
840.14465	213	
840.19088	176	
840.28045	347	
886.45310	1340	1+
896.37921	403	
962.05859	144	
972.49424	353	1+
973.49143	762	1+
984.91116	166	
1004.50220	140	
1088.50984	2107	1+
1187.57529	621	1+
1379.59884	469	1+
END IONS

###FS:    #m/z: 851.39760 #charge   3
###MaxRes:#m/z:  0.00000 #charge-128
###MS: 1305
###MSMS: 1306
BEGIN IONS
TITLE=Cmpd 485, AutoMSn(851.3976), 22.1 min
RTINSECONDS=1324.59
SCANS=MS: 1305 MSMS: 1306
PEPMASS=851.39760	61708
CHARGE=3+
332.10127	204	
357.15414	160	
358.12814	782	1+
368.14926	568	1+
376.13332	1091	1+
386.16778	1021	1+
402.23413	1781	1+
408.83911	168	
431.17857	216	1+
438.11116	157	
459.16192	1764	1+
473.77933	222	
477.17808	2204	1+
481.23431	247	
486.75566	155	
512.25942	255	1+
514.21377	176	
515.31505	351	
530.25936	244	1+
532.20377	159	
538.23039	185	
544.25668	214	
553.23563	267	1+
555.22444	481	1+
562.26425	584	1+
572.24640	4244	1+
590.25972	1802	1+
595.80995	230	
614.37756	169	
717.28356	227	1+
720.34643	210	1+
737.30005	162	
753.32038	1312	1+
773.34567	354	1+
774.68731	161	
779.37207	452	1+
779.69387	734	1+
780.04567	364	
788.99571	450	
813.73025	551	1+
815.05315	569	1+
815.38369	390	1+
818.41036	288	1+
825.88222	172	
835.36255	214	1+
840.05038	211	
845.40824	1329	1+
845.72574	1598	1+
846.06482	1243	1+
849.23594	212	1+
849.42948	305	1+
851.39450	2207	1+
851.74572	2439	1+
852.06758	1380	1+
854.38543	932	1+
882.39099	251	
883.37290	757	1+
898.41750	258	1+
970.40853	282	1+
984.46078	255	
987.43772	186	
1181.45335	331	
1181.59174	279	
1469.65208	641	1+
1565.75725	3043	1+
1652.78289	4593	1+
1708.77906	692	1+
1735.84560	482	1+
1799.85230	4826	1+
1944.90430	494	1+
1962.91825	6885	1+
2076.00766	2663	1+
2177.05037	1760	1+
2337.09440	1291	1+
END IONS

###FS:    #m/z: 992.44811 #charge   3
###MaxRes:#m/z:  0.00000 #charge-128
###MS: 1305
###MSMS: 1307
BEGIN IONS
TITLE=Cmpd 486, AutoMSn(992.4481), 22.1 min
RTINSECONDS=1325.09
SCANS=MS: 1305 MSMS: 1307
PEPMASS=992.44811	17219
CHARGE=3+
577.76370	130	
578.23604	164	
587.23853	235	
613.25893	151	
664.80829	183	
669.78085	155	
675.31369	122	
678.80829	1086	1+
681.31643	174	
757.84683	221	
758.33847	231	
772.83617	135	
776.78944	128	
784.33008	442	1+
838.31614	129	
855.36171	1143	1+
899.41031	243	1+
954.43264	315	1+
957.44265	139	
958.11762	164	
960.43874	136	
993.48554	155	
999.97436	139	
1055.48961	225	
1056.47821	285	
1092.94795	120	
1126.50921	135	
1243.51942	1043	1+
1243.54097	124	
1310.60161	2253	1+
1310.60697	331	
1311.61598	212	
1357.60409	948	1+
1367.63115	1678	1+
1503.67247	895	1+
1560.69392	660	1+
END IONS

###FS:    #m/z: 672.94587 #charge   2
###MaxRes:#m/z:  0.00000 #charge-128
###MS: 1305
###MSMS: 1308
BEGIN IONS
TITLE=Cmpd 487, AutoMSn(672.9459), 22.1 min
RTINSECONDS=1325.59
SCANS=MS: 1305 MSMS: 1308
PEPMASS=672.94587	17009
CHARGE=2+
351.20699	232	
358.21855	210	
359.11446	148	
361.21217	162	
373.23407	411	1+
386.22298	140	
389.72224	210	
394.18091	286	1+
412.19787	289	
421.24808	251	1+
428.18034	152	
429.24285	737	1+
442.26222	4955	1+
449.25008	798	
456.26610	686	1+
463.22715	602	1+
471.30002	621	
481.27775	175	
497.30602	281	
504.73951	141	
507.29470	549	1+
511.20647	179	
513.29724	387	1+
520.85749	140	
521.23479	160	
525.30159	2006	1+
532.94102	817	1+
541.31773	149	
550.28170	145	
555.35497	196	
561.19512	165	
575.27950	241	1+
598.39203	913	
599.35094	3948	1+
609.33793	497	1+
624.78646	144	
667.35617	579	1+
671.34593	317	1+
674.36662	180	
676.31268	197	
764.36936	142	
952.51718	240	1+
END IONS

###FS:    #m/z: 851.39750 #charge   3
###MaxRes:#m/z:  0.00000 #charge-128
###MS: 1309
###MSMS: 1310
BEGIN IONS
TITLE=Cmpd 488, AutoMSn(851.3975), 22.1 min
RTINSECONDS=1328.61
SCANS=MS: 1309 MSMS: 1310
PEPMASS=851.39750	57044
CHARGE=3+
358.12151	607	1+
368.15804	320	
376.13018	1228	1+
386.16730	916	1+
402.23472	1921	1+
459.16324	2029	1+
477.17529	1610	1+
487.24741	240	
497.30379	179	
515.32692	183	
533.25416	176	
544.24115	543	1+
554.22388	293	
555.22659	590	1+
562.26853	466	1+
572.24650	3156	1+
590.25653	2025	1+
640.26547	166	
735.31492	213	
736.30223	587	1+
753.31955	1140	1+
779.69925	639	1+
780.04415	847	1+
780.36271	709	
790.70546	195	
791.04394	191	
791.36713	175	
802.39227	168	
813.72537	194	
814.05191	286	1+
815.41430	237	
815.72311	228	
817.40268	240	
818.41653	357	1+
824.72421	255	1+
845.39906	1603	1+
845.72275	1485	1+
846.06596	1030	1+
848.40421	233	
850.44431	282	
851.38779	1132	
851.72641	2273	1+
852.06463	910	
868.41504	296	1+
878.19217	176	
883.35366	278	1+
898.92163	233	1+
946.52139	283	1+
949.96599	218	
950.44951	249	1+
955.76538	260	
958.46201	270	1+
969.41807	298	1+
1049.74920	351	
1565.76073	2569	1+
1652.78995	4493	1+
1703.77522	706	1+
1707.76860	937	1+
1799.84979	3635	1+
1941.88040	409	1+
1962.91570	5877	1+
2076.01812	1911	1+
2177.04663	1414	1+
2337.07540	1434	1+
END IONS

###FS:    #m/z: 580.23336 #charge   2
###MaxRes:#m/z:  0.00000 #charge-128
###MS: 1309
###MSMS: 1311
BEGIN IONS
TITLE=Cmpd 489, AutoMSn(580.2334), 22.2 min
RTINSECONDS=1329.12
SCANS=MS: 1309 MSMS: 1311
PEPMASS=580.23336	20333
CHARGE=2+
333.00979	144	
340.18382	774	
381.21494	140	
383.16434	157	
387.02248	134	
389.23567	798	1+
395.76533	203	
425.28183	291	1+
432.03962	172	
438.96396	244	
439.05389	137	
439.25608	199	
453.26959	702	1+
469.25240	143	
487.75110	150	
502.31557	1160	1+
516.06450	155	
523.64047	128	
543.29826	214	1+
554.32208	207	
560.29148	333	1+
562.30260	654	1+
572.17672	136	
575.33216	187	
576.30412	667	1+
578.31685	922	1+
580.31111	971	1+
582.31590	1702	1+
587.34716	228	1+
590.30740	452	1+
595.27920	124	
629.17367	161	
631.36805	1261	1+
639.72377	228	
704.36621	147	
714.25214	145	
728.42027	9365	1+
738.41840	858	
743.21336	156	
1017.38790	1240	1+
1088.40905	127	
END IONS

###FS:    #m/z: 698.32684 #charge   3
###MaxRes:#m/z:  0.00000 #charge-128
###MS: 1309
###MSMS: 1312
BEGIN IONS
TITLE=Cmpd 490, AutoMSn(698.3268), 22.2 min
RTINSECONDS=1329.62
SCANS=MS: 1309 MSMS: 1312
PEPMASS=698.32684	14281
CHARGE=3+
402.22324	159	
463.20812	170	
473.67710	527	1+
491.21239	285	1+
493.25250	950	1+
501.24969	264	1+
543.20567	328	
543.72580	909	1+
551.28154	299	1+
560.29805	153	
582.31703	235	1+
587.26920	161	
590.31947	173	
600.25768	689	1+
608.28581	870	1+
634.28975	399	1+
641.36369	197	
642.29892	295	
653.34358	244	1+
661.63886	204	
677.80771	373	
682.32869	312	1+
686.30427	542	1+
686.81933	230	
692.66564	290	1+
693.33120	440	1+
694.76579	221	1+
694.98813	335	
695.35762	509	1+
696.25276	229	
696.99182	561	1+
697.35986	373	
697.66379	830	
698.32918	4712	1+
698.66698	3607	1+
699.00262	2211	1+
701.98731	149	
703.34379	340	1+
703.64626	320	
703.99546	186	
721.36181	1040	1+
724.88581	151	
743.85846	247	1+
753.15232	189	
792.39451	1038	1+
802.77418	193	
837.31305	349	1+
893.45625	1103	1+
915.96162	269	
947.36767	332	1+
974.35435	2568	1+
1006.53058	740	
1007.54380	267	
1017.06519	181	
1059.45862	422	1+
1087.44570	2670	1+
1200.51956	1490	1+
1301.58435	806	1+
1764.79490	665	1+
END IONS

###FS:    #m/z: 580.23415 #charge   2
###MaxRes:#m/z:  0.00000 #charge-128
###MS: 1313
###MSMS: 1314
BEGIN IONS
TITLE=Cmpd 491, AutoMSn(580.2342), 22.2 min
RTINSECONDS=1332.64
SCANS=MS: 1313 MSMS: 1314
PEPMASS=580.23415	33036
CHARGE=2+
333.00886	204	
340.18421	1641	1+
359.02694	226	
387.01952	274	
389.24042	770	
425.26932	377	1+
432.04673	231	
453.26582	940	1+
476.36818	152	
499.31818	143	
502.32054	1170	1+
509.19216	673	1+
509.76119	494	
516.06181	352	
523.63836	148	
540.27587	155	
554.30295	180	
562.33451	151	
576.30882	859	1+
578.31335	1024	1+
580.31787	941	1+
582.31866	2131	1+
587.34464	240	
589.32515	228	
590.32413	1012	
629.14119	165	
631.37168	1238	1+
639.72593	472	
639.80320	255	
710.40329	148	
728.41900	12677	1+
737.41292	964	1+
742.25311	155	
871.26910	144	
1017.35938	774	
1018.38074	569	
1028.13686	156	
END IONS

###FS:    #m/z: 675.65172 #charge   3
###MaxRes:#m/z:  0.00000 #charge-128
###MS: 1313
###MSMS: 1315
BEGIN IONS
TITLE=Cmpd 492, AutoMSn(675.6517), 22.2 min
RTINSECONDS=1333.14
SCANS=MS: 1313 MSMS: 1315
PEPMASS=675.65172	26463
CHARGE=3+
361.24465	389	
405.20669	250	
442.26133	765	1+
449.25322	507	
471.30080	1508	1+
508.31071	337	
534.29420	228	
537.27153	253	
563.23490	240	
572.26423	222	
599.34891	1999	1+
609.34946	452	1+
618.84948	247	
627.31133	342	1+
633.05930	302	
636.72372	232	
644.76945	264	
647.36654	249	
655.31658	230	
658.32546	326	1+
660.00522	352	1+
660.64191	363	
661.32223	411	1+
666.37527	207	
669.64302	490	
669.97915	675	
670.32510	653	1+
672.39873	10162	1+
673.74421	311	1+
673.96735	481	1+
675.65291	3638	1+
675.98788	3844	1+
676.32063	3496	1+
711.87715	262	
737.41500	337	1+
749.50851	308	
767.36794	230	
811.87334	327	
853.90909	375	
861.42374	233	
875.40911	300	
900.48109	362	1+
958.48169	792	1+
972.51099	863	1+
1180.63455	900	1+
1505.70107	800	1+
1619.75645	832	1+
1707.75788	7162	1+
1763.80604	705	1+
1854.82705	3979	1+
END IONS

###FS:    #m/z: 656.31824 #charge   3
###MaxRes:#m/z:  0.00000 #charge-128
###MS: 1313
###MSMS: 1316
BEGIN IONS
TITLE=Cmpd 493, AutoMSn(656.3182), 22.2 min
RTINSECONDS=1333.64
SCANS=MS: 1313 MSMS: 1316
PEPMASS=656.31824	17210
CHARGE=3+
359.12315	200	
361.23756	642	1+
370.20600	304	
386.15317	420	1+
408.21848	179	
412.23004	207	
445.22282	234	1+
447.76004	665	1+
451.23831	226	
453.23407	390	1+
462.24500	309	1+
471.23930	233	
477.24207	255	1+
480.73838	212	
499.23294	510	1+
508.28992	686	1+
519.25370	176	
522.23648	286	1+
526.26301	201	1+
536.27471	258	1+
551.28036	173	
556.27887	206	
567.29734	237	1+
571.27099	410	1+
578.25852	227	
584.36774	1420	1+
591.73136	330	
592.23528	185	
594.23419	366	1+
598.26157	175	
600.74397	326	1+
605.25738	270	1+
609.34837	1290	1+
612.30987	753	1+
618.34036	598	1+
618.87686	274	1+
625.32201	292	1+
630.31566	246	1+
642.32474	264	1+
649.29879	334	1+
654.36104	364	1+
656.34864	490	1+
658.35532	453	
659.37154	2985	1+
661.32942	226	
668.84326	300	
669.94192	300	1+
683.37097	409	1+
693.25601	248	
708.35102	429	1+
712.14293	215	
719.41459	176	
720.39535	312	1+
726.34137	356	1+
732.37170	313	1+
737.41487	803	1+
768.39858	239	1+
797.40058	271	
798.39691	614	1+
808.31894	693	1+
816.39540	198	
861.41664	517	1+
875.44581	232	1+
878.45837	274	1+
882.42338	537	1+
895.52324	1231	1+
900.47806	433	1+
926.44035	372	1+
937.60872	226	
952.48567	239	1+
954.39092	245	1+
958.48127	635	1+
972.49241	379	1+
1010.54734	493	1+
1015.50417	174	
1016.51298	584	1+
1025.52720	344	1+
1088.54082	1915	1+
1123.61291	891	1+
1130.50931	196	
1257.64242	490	1+
1329.55990	584	1+
1505.69700	763	1+
1620.72969	436	1+
1689.73482	468	1+
1706.75294	5384	1+
1853.81645	1741	1+
END IONS

###FS:    #m/z: 580.23451 #charge   2
###MaxRes:#m/z:  0.00000 #charge-128
###MS: 1317
###MSMS: 1318
BEGIN IONS
TITLE=Cmpd 494, AutoMSn(580.2345), 22.3 min
RTINSECONDS=1336.68
SCANS=MS: 1317 MSMS: 1318
PEPMASS=580.23451	35069
CHARGE=2+
333.01043	287	
340.18759	1725	1+
356.21229	228	
371.08590	136	
387.02141	338	1+
389.22961	792	1+
395.78124	276	
420.20533	174	
425.26288	243	
432.04026	344	
438.96498	196	
451.22836	154	
453.26457	772	1+
463.21647	126	
469.22080	199	
478.23037	141	
485.27419	151	
502.32746	978	1+
516.06200	473	1+
526.24873	197	
550.98605	284	
561.28305	140	
562.30288	618	1+
570.27617	125	
576.30669	583	1+
578.30907	827	1+
580.30880	870	1+
582.30978	2002	1+
587.33296	147	
589.31739	132	
590.30381	1271	1+
613.34874	260	1+
629.14770	470	1+
631.36871	1179	1+
639.77568	310	1+
645.21356	126	
728.41924	11566	1+
738.43264	469	
742.23015	159	
815.20929	129	
928.31928	133	
1017.39196	1909	1+
1088.42429	202	
END IONS

###FS:    #m/z: 415.25280 #charge   1
###MaxRes:#m/z:  0.00000 #charge-128
###MS: 1317
###MSMS: 1319
BEGIN IONS
TITLE=Cmpd 495, AutoMSn(415.2528), 22.3 min
RTINSECONDS=1337.18
SCANS=MS: 1317 MSMS: 1319
PEPMASS=415.25280	20908
CHARGE=1+
375.25116	122	
394.29261	258	1+
398.28133	154	
412.27329	104	
414.21964	142	
END IONS

###FS:    #m/z: 656.32095 #charge   3
###MaxRes:#m/z:  0.00000 #charge-128
###MS: 1317
###MSMS: 1320
BEGIN IONS
TITLE=Cmpd 496, AutoMSn(656.3209), 22.3 min
RTINSECONDS=1337.68
SCANS=MS: 1317 MSMS: 1320
PEPMASS=656.32095	17778
CHARGE=3+
359.12247	335	
361.24278	388	
369.52398	499	
376.16113	348	1+
382.20420	238	1+
386.16604	415	1+
431.23127	254	1+
452.23908	256	1+
456.32494	343	
468.20804	230	
469.24502	296	1+
473.24073	276	1+
494.25578	217	1+
499.24430	658	1+
505.77546	280	
506.27292	259	
508.30581	587	1+
510.32110	337	1+
515.27506	259	1+
517.30276	227	
520.25221	301	1+
539.26254	280	1+
545.28251	353	
550.22087	283	1+
554.27048	461	1+
568.27907	433	1+
572.30174	513	1+
576.28080	262	1+
578.24934	222	
581.30311	336	1+
584.37452	2414	1+
586.28235	284	1+
590.30426	600	1+
593.27060	212	
601.25127	394	1+
609.35154	973	1+
612.30451	658	1+
618.86317	559	
619.35240	620	1+
629.31927	389	1+
637.32315	295	1+
644.32227	324	1+
647.30277	216	
654.35203	489	1+
656.31415	336	
657.33600	865	1+
659.37610	3015	1+
663.31497	311	1+
672.36394	246	1+
673.81046	312	1+
674.25711	276	1+
682.36720	550	1+
689.35270	427	1+
711.36383	308	1+
720.40788	262	1+
724.39976	298	
737.41203	831	1+
744.85239	265	1+
752.86039	447	1+
753.64155	244	
762.39151	290	1+
768.38842	246	1+
782.38318	383	1+
790.38289	406	1+
792.41515	212	
797.38839	819	1+
801.85700	220	1+
806.10835	265	
808.28832	207	
810.38027	288	
816.40339	277	
817.79899	249	
878.49385	344	1+
895.51895	2483	1+
913.48423	208	
916.43300	627	1+
916.82644	237	
958.47619	554	1+
972.51006	329	1+
1015.50981	550	1+
1088.54924	999	1+
1100.41326	208	
1123.62850	1523	1+
1129.52797	442	1+
1461.71610	376	1+
1479.78943	1047	1+
1505.72028	1268	1+
1589.80663	370	1+
1607.81961	584	1+
1620.74154	1005	1+
1689.76909	709	1+
1706.75774	3792	1+
1709.74806	1380	1+
1835.84158	396	1+
1854.82894	1426	1+
END IONS

###FS:    #m/z: 661.33847 #charge   3
###MaxRes:#m/z:  0.00000 #charge-128
###MS: 1321
###MSMS: 1322
BEGIN IONS
TITLE=Cmpd 497, AutoMSn(661.3385), 22.3 min
RTINSECONDS=1340.72
SCANS=MS: 1321 MSMS: 1322
PEPMASS=661.33847	29756
CHARGE=3+
398.12678	312	
399.20576	296	1+
410.15692	285	1+
450.24434	282	1+
455.30729	805	1+
483.49709	253	
490.24731	232	1+
505.77306	613	
509.26749	345	1+
524.23986	226	1+
531.30098	261	1+
537.24925	403	1+
544.78310	200	
554.26869	378	1+
577.23756	286	1+
583.32622	266	
584.37408	2307	1+
591.29539	413	1+
593.81296	275	1+
596.31394	277	1+
611.32096	401	1+
617.32110	316	1+
618.86749	1280	1+
628.34297	199	
633.31623	269	1+
636.12212	234	
636.32933	314	
637.10952	347	1+
638.73493	223	
639.32768	943	1+
643.31212	365	1+
645.35467	348	1+
647.34779	322	1+
649.72134	219	
651.63892	272	1+
652.83606	223	
653.33510	276	1+
655.33441	713	1+
658.35348	429	
658.60819	334	
659.11618	329	
659.37245	5825	1+
661.00725	277	1+
663.78080	227	1+
664.32579	1485	1+
664.63373	290	1+
668.33876	201	
668.86319	480	1+
672.32198	226	1+
673.84657	214	1+
676.33926	299	1+
678.11775	223	1+
682.36477	532	1+
686.38102	601	1+
690.34320	344	1+
709.35464	367	1+
741.64587	272	
748.86657	642	1+
749.14436	336	
749.64451	225	
752.63937	751	1+
765.35772	303	1+
771.30562	237	1+
776.42502	281	1+
778.38127	482	1+
782.43120	240	1+
790.36768	230	
797.38909	434	1+
813.37819	273	1+
816.41735	245	
825.96424	354	
845.42143	347	1+
862.39164	635	1+
877.80745	262	1+
887.42079	273	1+
895.51852	2117	1+
903.46623	227	
913.49171	305	
916.15473	242	1+
916.46878	560	1+
916.82908	253	
928.92791	325	1+
958.46869	821	1+
965.48741	244	
1088.55578	2057	1+
1123.62516	2606	1+
1220.68346	329	1+
1237.71789	984	1+
1272.64412	812	1+
1299.66528	554	1+
1312.64081	514	1+
1316.74678	4785	1+
1365.75010	600	1+
1373.74467	843	1+
1374.22900	789	1+
1447.26473	1777	1+
1447.75403	1251	1+
1479.79909	1450	1+
1504.76858	3592	1+
1505.26121	3198	1+
1510.70104	432	1+
1511.24863	366	1+
1538.31445	620	1+
1538.74384	1003	1+
1553.23988	578	1+
1553.80892	687	1+
1607.84115	578	1+
1708.77140	1671	1+
END IONS

###FS:    #m/z: 827.92202 #charge   3
###MaxRes:#m/z:  0.00000 #charge-128
###MS: 1321
###MSMS: 1323
BEGIN IONS
TITLE=Cmpd 498, AutoMSn(827.9220), 22.4 min
RTINSECONDS=1341.22
SCANS=MS: 1321 MSMS: 1323
PEPMASS=827.92202	29506
CHARGE=3+
415.15411	201	
486.75420	407	
596.33702	233	1+
724.35325	226	1+
751.69016	246	1+
753.11078	212	
770.15539	579	1+
770.91246	220	
773.40670	176	
773.65161	207	
776.76595	399	
777.43353	169	
784.14794	181	
784.40401	185	
787.09438	185	
803.17573	169	
805.16547	362	1+
809.41196	586	
809.91545	419	1+
816.43138	228	
823.41139	455	
823.65889	223	
823.90782	194	
824.17068	168	
824.41727	773	1+
827.15557	169	
827.40995	2264	1+
830.66385	216	
878.46278	191	
895.51656	562	1+
917.13606	170	
958.46574	267	1+
965.51101	230	
1003.51301	774	1+
1003.85541	418	
1004.20415	216	
1609.79843	1013	1+
1617.34885	639	1+
1632.80317	841	1+
1654.32625	4721	1+
1654.83113	3840	1+
1661.80038	497	1+
END IONS

###FS:    #m/z: 415.25278 #charge   1
###MaxRes:#m/z:  0.00000 #charge-128
###MS: 1321
###MSMS: 1324
BEGIN IONS
TITLE=Cmpd 499, AutoMSn(415.2528), 22.4 min
RTINSECONDS=1341.72
SCANS=MS: 1321 MSMS: 1324
PEPMASS=415.25278	27540
CHARGE=1+
364.46187	100	
379.21246	101	
382.26344	118	
402.23871	156	
412.24813	138	
END IONS

###FS:    #m/z: 415.25292 #charge   1
###MaxRes:#m/z:  0.00000 #charge-128
###MS: 1325
###MSMS: 1326
BEGIN IONS
TITLE=Cmpd 500, AutoMSn(415.2529), 22.4 min
RTINSECONDS=1344.76
SCANS=MS: 1325 MSMS: 1326
PEPMASS=415.25292	37530
CHARGE=1+
354.25375	122	
356.23007	142	
360.21186	106	
380.27469	129	
399.26116	285	1+
413.22476	111	
END IONS

###FS:    #m/z: 662.54136 #charge   3
###MaxRes:#m/z:  0.00000 #charge-128
###MS: 1325
###MSMS: 1327
BEGIN IONS
TITLE=Cmpd 501, AutoMSn(662.5414), 22.4 min
RTINSECONDS=1345.26
SCANS=MS: 1325 MSMS: 1327
PEPMASS=662.54136	33805
CHARGE=3+
456.32862	256	
505.77652	553	
506.27524	294	
522.25815	349	1+
536.28614	221	
544.26285	234	1+
556.27575	273	1+
562.32584	849	
569.27799	308	1+
581.28638	310	1+
582.85175	240	
583.09097	230	
584.37495	3274	1+
604.82074	262	
611.30958	274	1+
615.29187	363	1+
628.33320	334	1+
632.32604	250	1+
638.53112	295	1+
640.36627	259	1+
646.33685	475	1+
650.32332	377	1+
650.62494	307	1+
655.77137	315	
658.37248	277	
658.85337	1138	1+
659.12109	237	
659.39585	6129	1+
662.32530	936	1+
664.33981	1168	1+
669.90306	476	
675.33500	250	1+
683.37911	326	
686.34917	389	1+
687.61292	457	1+
687.85496	360	
701.36076	261	
722.34918	222	1+
724.38790	337	
724.87831	420	
726.35353	252	1+
750.38061	232	1+
752.63398	789	1+
753.13708	1516	
765.18882	275	
767.15070	274	
777.11662	393	1+
777.38279	336	1+
783.39129	244	1+
790.36275	242	1+
798.38814	278	1+
804.92413	231	
806.12564	246	1+
816.89837	233	1+
878.18235	301	1+
878.47859	272	
895.51868	2309	1+
916.47995	231	
958.47769	534	1+
972.48755	303	1+
1025.54384	337	
1088.54749	456	
1124.63438	1505	1+
1236.71387	1851	1+
1447.24820	1056	1+
1479.79784	853	1+
1504.77133	2801	1+
1510.71986	461	1+
1538.76976	835	1+
1708.76381	1164	1+
1720.84823	560	1+
END IONS

###FS:    #m/z: 827.91962 #charge   2
###MaxRes:#m/z:  0.00000 #charge-128
###MS: 1325
###MSMS: 1328
BEGIN IONS
TITLE=Cmpd 502, AutoMSn(827.9196), 22.4 min
RTINSECONDS=1345.76
SCANS=MS: 1325 MSMS: 1328
PEPMASS=827.91962	32570
CHARGE=2+
415.15325	345	
449.18627	165	
479.73837	158	
533.93254	240	
562.23627	162	
583.31639	226	1+
741.86849	193	
774.40868	165	
777.10122	186	
798.55722	226	1+
803.36259	256	1+
806.14240	176	
806.41594	481	1+
809.39182	270	
809.92622	187	
816.17607	166	
820.85059	174	
823.65040	266	
830.36301	197	
848.77467	180	
895.52145	588	1+
916.15839	200	
916.48577	240	
916.80337	173	
965.15403	218	
965.50422	168	
1003.51860	312	
1003.84748	215	
1004.17236	372	
1004.51324	182	
1531.75363	476	1+
1538.26363	441	1+
1617.30922	782	1+
1632.82069	570	1+
1643.79009	487	1+
1645.81069	810	1+
1653.81685	3304	1+
1654.34107	2771	1+
END IONS

###FS:    #m/z: 747.36726 #charge   3
###MaxRes:#m/z:  0.00000 #charge-128
###MS: 1329
###MSMS: 1330
BEGIN IONS
TITLE=Cmpd 503, AutoMSn(747.3673), 22.5 min
RTINSECONDS=1348.79
SCANS=MS: 1329 MSMS: 1330
PEPMASS=747.36726	37215
CHARGE=3+
343.20149	247	
361.13711	355	
369.17739	1129	1+
372.19913	492	1+
384.18012	722	1+
386.71011	400	
391.72787	343	1+
402.20505	248	1+
411.73235	228	
440.20898	349	1+
442.20100	293	
449.19637	485	1+
460.20577	481	
469.20043	635	1+
470.75390	584	1+
479.74756	253	
482.25161	297	
486.24233	1884	
508.25234	253	1+
525.74993	366	1+
527.24842	352	1+
530.75439	227	1+
548.24796	329	1+
552.26150	259	1+
554.25712	236	
558.27530	362	1+
562.27110	512	
564.29726	298	1+
564.43197	381	
568.26960	439	1+
574.25173	604	1+
585.30522	390	1+
597.26991	259	1+
599.32278	4986	1+
604.28537	254	1+
611.29305	297	
622.29729	204	1+
625.30349	431	1+
629.30656	674	1+
633.61677	320	1+
635.31017	245	1+
637.29273	474	1+
642.31895	334	1+
647.30688	473	1+
655.30281	339	1+
657.31133	376	1+
660.33672	416	1+
673.32074	1089	1+
682.33277	417	1+
683.83267	455	
688.32031	298	1+
690.62387	311	1+
692.35446	345	1+
702.01790	295	
702.37536	522	1+
710.36185	547	1+
714.35383	568	1+
720.65456	209	1+
721.38153	289	1+
726.83030	232	1+
735.05441	263	1+
736.36251	288	1+
742.36379	282	1+
744.38365	292	
745.35354	762	1+
746.89797	795	1+
747.38048	2007	1+
752.36993	472	1+
758.37919	481	1+
765.27875	238	
772.40903	380	1+
776.87012	301	1+
778.37142	552	1+
792.40323	980	1+
792.73523	774	1+
798.40306	294	
803.88706	216	1+
811.88771	285	
812.39351	421	1+
823.44141	1026	1+
826.08581	889	1+
826.42597	581	1+
826.75749	362	
829.40738	272	1+
832.42213	333	1+
840.46321	3601	1+
843.41186	669	1+
844.89965	296	1+
847.41193	342	1+
849.42678	610	1+
849.77140	495	1+
850.39806	211	1+
855.09812	2773	1+
855.43058	3165	1+
855.76758	1190	1+
875.42704	388	1+
878.42131	326	1+
881.44188	339	1+
891.44694	237	1+
902.43037	308	1+
908.41619	308	1+
917.43336	239	
918.43954	519	1+
923.50057	347	1+
924.48186	537	1+
926.46704	395	1+
936.97655	254	1+
941.51098	3286	1+
945.97129	227	
946.48192	283	
953.44474	579	1+
958.45206	211	1+
972.48553	1331	1+
983.45500	349	
992.46976	234	1+
1054.52799	997	1+
1070.48178	1062	1+
1141.51228	1635	1+
1169.61313	378	
1238.60917	435	1+
1370.67827	542	1+
1379.66284	517	1+
1389.69891	820	1+
1394.65705	801	1+
1422.77998	5507	1+
1424.77824	1868	1+
1434.67590	585	1+
1493.78319	1977	1+
1497.72056	969	1+
1508.69246	1562	1+
1517.72062	466	1+
1535.73280	681	1+
1561.75657	439	1+
1585.75812	569	1+
1667.76639	411	1+
1676.83035	562	1+
1705.79236	1014	1+
1722.82624	1671	1+
1744.89358	597	1+
1774.86141	577	1+
1789.90888	474	1+
2104.05892	567	1+
END IONS

###FS:    #m/z: 996.15467 #charge   3
###MaxRes:#m/z:  0.00000 #charge-128
###MS: 1329
###MSMS: 1331
BEGIN IONS
TITLE=Cmpd 504, AutoMSn(996.1547), 22.5 min
RTINSECONDS=1349.29
SCANS=MS: 1329 MSMS: 1331
PEPMASS=996.15467	19785
CHARGE=3+
366.13078	139	
408.18606	378	
479.22854	293	
486.23549	251	
507.76664	230	1+
534.25471	419	
541.25715	154	
591.17110	146	
598.77976	344	1+
599.31469	311	
622.76859	165	
648.30862	140	
648.84213	201	
676.82032	157	
677.81223	538	1+
678.32040	223	
741.33175	146	
840.47265	136	
841.37713	145	
855.39504	259	1+
872.96835	134	
895.26241	244	1+
920.42650	258	1+
926.13010	1395	1+
926.46773	1518	1+
926.80415	731	
954.43838	445	1+
967.65628	216	
992.96902	153	
994.91799	146	
1067.52598	259	
1068.53063	190	
1196.54955	167	
1282.66578	306	
1422.77381	1259	1+
1933.80341	357	1+
END IONS

###FS:    #m/z: 662.53901 #charge   3
###MaxRes:#m/z:  0.00000 #charge-128
###MS: 1329
###MSMS: 1332
BEGIN IONS
TITLE=Cmpd 505, AutoMSn(662.5390), 22.5 min
RTINSECONDS=1349.79
SCANS=MS: 1329 MSMS: 1332
PEPMASS=662.53901	27312
CHARGE=3+
441.22149	425	1+
455.30077	348	1+
486.75480	203	
497.75383	315	
505.77336	535	1+
510.27226	409	1+
516.25371	451	1+
539.26647	468	1+
584.37279	2942	1+
598.27829	255	1+
612.29995	329	1+
618.86405	437	
618.96465	253	
619.36631	363	
623.33003	453	1+
627.30942	373	1+
638.73456	187	
640.33246	289	1+
643.29862	282	1+
646.32430	327	1+
647.53154	195	
654.85259	236	
658.33806	324	
658.84624	316	
659.11730	352	
659.39466	6687	1+
659.72259	199	
662.66628	244	1+
663.27951	308	
664.35390	887	1+
680.36490	907	1+
683.36311	206	
683.88485	310	
687.34732	514	1+
720.36979	264	1+
724.37291	654	
740.38231	274	
740.90244	505	
748.62509	201	
768.32852	393	1+
770.39222	217	
770.64204	201	
776.41483	591	1+
797.39585	224	
804.43085	197	
806.40429	305	1+
855.89210	251	
861.43259	755	1+
895.53007	1546	1+
916.49182	318	1+
958.47772	720	1+
1088.55840	245	
1123.62580	1758	1+
1320.71653	709	1+
1374.23702	437	1+
1381.70460	508	1+
1447.24256	750	1+
1495.75198	558	1+
1504.28760	1393	1+
1504.76914	2017	1+
1553.81275	524	1+
1857.89333	380	1+
END IONS

###FS:    #m/z: 747.36762 #charge   3
###MaxRes:#m/z:  0.00000 #charge-128
###MS: 1333
###MSMS: 1334
BEGIN IONS
TITLE=Cmpd 506, AutoMSn(747.3676), 22.5 min
RTINSECONDS=1352.81
SCANS=MS: 1333 MSMS: 1334
PEPMASS=747.36762	50572
CHARGE=3+
361.12622	300	
367.15545	235	
369.17527	825	
372.19450	231	
384.18310	446	
386.18824	312	1+
449.19684	433	1+
454.25044	283	1+
460.20670	580	1+
469.21747	302	
470.75117	724	1+
482.25670	430	1+
496.24472	281	1+
510.76426	293	1+
536.25175	269	
540.27379	349	1+
544.28294	403	1+
553.25878	336	1+
555.32808	226	
560.26785	400	1+
560.79940	230	1+
562.26941	657	1+
565.29620	244	
574.94802	323	1+
577.25028	228	
583.29770	836	1+
589.28887	261	1+
597.29847	270	
599.32276	5208	1+
604.27949	258	1+
610.29913	363	1+
619.83732	247	1+
630.30065	293	1+
634.30656	793	1+
639.31056	379	1+
643.31430	292	1+
645.31598	312	
646.31001	734	1+
654.30046	333	1+
656.28183	528	1+
663.33780	332	1+
668.81113	211	1+
671.28976	261	1+
673.32220	1156	1+
677.37766	538	1+
677.82342	230	
682.32231	525	1+
684.33222	547	1+
686.10789	415	1+
689.34656	740	1+
689.86701	344	1+
690.59135	273	
695.34222	478	1+
697.83036	307	1+
701.69428	258	1+
707.34865	383	1+
710.87636	2766	1+
713.41214	1007	
714.38757	434	1+
721.05280	250	1+
724.84170	281	
727.36959	407	1+
730.39464	603	1+
734.05218	253	1+
734.39017	219	1+
737.37094	1009	1+
741.86819	326	1+
742.39364	464	1+
743.04221	274	1+
744.37912	422	
749.34303	898	1+
753.35329	348	1+
758.37745	450	1+
772.39717	652	1+
776.85685	400	1+
778.37355	1118	1+
784.38967	244	1+
792.40465	700	1+
792.74557	891	1+
793.07851	291	
800.37505	251	1+
804.41087	685	1+
819.43182	324	1+
823.44014	1163	1+
826.08563	589	1+
826.41208	669	
826.76045	369	
829.39313	264	1+
834.39744	348	1+
839.93361	460	1+
840.46472	3561	1+
843.11428	334	1+
843.41956	795	1+
849.10068	616	1+
849.42103	960	1+
849.75672	697	1+
852.89459	390	1+
853.06391	259	
855.10749	2563	1+
855.43108	3354	1+
855.77113	1210	1+
860.91951	355	1+
873.94922	223	1+
878.43140	349	
878.44249	508	1+
882.40052	438	1+
888.44680	256	1+
891.44614	432	1+
895.40556	373	1+
909.47744	265	1+
916.44229	451	1+
925.46146	447	1+
926.45254	296	
941.51905	3493	1+
953.44055	673	1+
969.46449	253	1+
971.47411	3121	1+
975.43222	314	1+
983.49055	269	
991.51662	264	
1054.59512	814	1+
1141.51453	1832	1+
1168.59477	693	1+
1321.63893	558	1+
1350.63461	430	1+
1404.70966	546	1+
1419.69469	973	1+
1422.77918	5670	1+
1473.68720	589	1+
1489.71768	1202	1+
1492.78361	2873	1+
1509.67909	1686	1+
1562.75692	489	1+
1607.77461	470	1+
1622.76541	1063	1+
1705.81647	556	1+
1722.83065	1273	1+
1815.83287	451	1+
1832.86455	712	1+
1890.98522	602	1+
END IONS

###FS:    #m/z: 996.15025 #charge   3
###MaxRes:#m/z:  0.00000 #charge-128
###MS: 1333
###MSMS: 1335
BEGIN IONS
TITLE=Cmpd 507, AutoMSn(996.1502), 22.6 min
RTINSECONDS=1353.31
SCANS=MS: 1333 MSMS: 1335
PEPMASS=996.15025	24312
CHARGE=3+
369.17541	139	
384.18586	136	
408.18995	222	
421.16741	128	
471.77009	128	
477.72701	184	
479.22986	266	1+
507.76064	226	
529.20538	119	
534.25082	156	
541.22560	128	
648.31766	164	
655.79189	123	
656.33407	125	
673.31839	254	1+
676.81919	480	1+
678.30857	454	1+
679.79879	148	
804.38498	123	
813.31808	121	
855.11527	273	1+
899.36449	133	
926.13178	1005	1+
926.47195	831	
926.79183	1020	
941.49363	154	
954.42352	164	
967.16158	164	
981.69944	136	
993.51331	120	
1196.57513	835	1+
1282.13014	131	
1422.77506	1020	1+
1932.85468	510	1+
END IONS

###FS:    #m/z: 721.36335 #charge   2
###MaxRes:#m/z:  0.00000 #charge-128
###MS: 1333
###MSMS: 1336
BEGIN IONS
TITLE=Cmpd 508, AutoMSn(721.3633), 22.6 min
RTINSECONDS=1353.81
SCANS=MS: 1333 MSMS: 1336
PEPMASS=721.36335	19052
CHARGE=2+
368.15947	212	1+
425.22962	148	
516.20352	153	
527.23954	131	
561.76245	126	
572.25503	190	
577.32359	132	
626.29258	283	1+
633.83784	158	
646.78034	145	
652.32521	123	
668.37907	187	
678.33591	254	1+
681.38363	147	
685.41086	145	
703.34691	132	
715.33599	167	
717.37518	152	
717.67373	218	1+
717.98722	385	1+
718.33688	677	1+
721.39228	209	
722.35907	1023	1+
722.66634	284	1+
722.91066	191	
726.40687	229	
727.94498	125	
731.24436	144	
731.34509	394	1+
786.84175	140	
816.35228	152	
849.44074	140	
875.41094	123	
958.48495	481	1+
972.48502	349	1+
1001.41626	126	
1345.60575	612	1+
END IONS

###FS:    #m/z: 747.06631 #charge   3
###MaxRes:#m/z:  0.00000 #charge-128
###MS: 1337
###MSMS: 1338
BEGIN IONS
TITLE=Cmpd 509, AutoMSn(747.0663), 22.6 min
RTINSECONDS=1356.83
SCANS=MS: 1337 MSMS: 1338
PEPMASS=747.06631	43341
CHARGE=3+
361.13154	305	
369.17166	992	1+
372.18662	511	1+
384.18562	543	1+
386.70543	357	1+
401.24030	269	1+
410.23517	321	1+
413.21912	248	1+
423.19467	221	1+
431.25733	465	
440.21072	856	1+
459.22085	362	1+
470.76013	610	1+
486.24134	2793	1+
523.25843	544	1+
530.30903	457	1+
535.75499	366	1+
544.34685	1187	1+
544.76176	270	
552.27361	421	1+
565.28822	650	1+
574.25637	556	1+
582.29610	591	1+
590.27320	397	1+
599.32530	3669	1+
605.29498	257	
611.28157	301	1+
621.85992	268	
622.28140	237	1+
623.80046	417	1+
625.30526	603	1+
628.96101	271	
629.29982	415	1+
634.29818	422	1+
637.31071	344	1+
640.31678	671	1+
648.30473	363	
655.30596	396	1+
664.33367	404	1+
673.31457	446	
677.38534	551	1+
682.32120	429	1+
685.84800	260	1+
690.62107	229	
690.84103	302	
691.40688	1419	1+
694.37681	439	1+
697.84380	301	
698.32980	457	1+
702.33345	228	
703.35770	467	1+
703.88132	229	
710.34431	858	1+
710.87914	2539	1+
726.37938	252	1+
730.36978	392	1+
736.37070	514	1+
738.35380	286	1+
741.71693	216	1+
745.36302	759	1+
747.39449	2090	1+
747.90953	491	1+
751.36622	874	1+
758.40535	453	1+
765.37298	379	1+
773.39832	891	1+
776.86037	360	1+
778.34550	252	
779.37221	857	1+
792.40019	478	1+
793.08072	233	
795.88669	234	1+
805.44502	312	1+
815.38922	372	1+
819.47075	783	1+
822.43022	1102	1+
826.08989	724	1+
826.42379	618	
826.75488	244	
831.41328	308	1+
839.89872	275	1+
840.46989	3013	1+
843.43889	273	
849.09454	909	1+
849.41835	488	1+
849.75799	533	1+
850.43757	298	1+
855.09689	1796	1+
855.42464	2414	1+
855.76961	1162	1+
860.20143	232	
871.43821	268	1+
878.43027	1592	1+
885.44324	313	1+
895.45702	241	1+
898.43566	351	1+
917.44750	414	1+
924.47420	407	1+
925.45274	245	1+
931.47589	238	1+
941.50794	3055	1+
946.46619	254	
953.44215	223	1+
955.45523	228	
958.46827	371	1+
964.50168	345	1+
972.48852	1128	1+
991.53304	228	
992.50932	424	1+
1054.56040	1123	1+
1070.49072	252	
1071.46099	247	
1120.56686	1043	1+
1123.53331	869	1+
1131.66581	664	
1141.51619	1045	1+
1169.62190	1242	1+
1177.56790	537	1+
1248.60407	539	1+
1291.61911	839	1+
1307.63860	538	1+
1319.63040	411	1+
1331.63719	477	1+
1349.64206	467	1+
1421.75868	5224	1+
1424.79345	1731	1+
1447.69489	440	1+
1485.72394	557	1+
1492.78723	1423	1+
1508.69508	1179	1+
1535.69631	352	1+
1563.78720	582	1+
1603.80403	558	1+
1611.83850	543	1+
1622.78170	739	1+
1645.82704	787	1+
1667.80031	665	1+
1704.77529	1205	1+
1723.81660	909	1+
END IONS

###FS:    #m/z: 827.92100 #charge   2
###MaxRes:#m/z:  0.00000 #charge-128
###MS: 1337
###MSMS: 1339
BEGIN IONS
TITLE=Cmpd 510, AutoMSn(827.9210), 22.6 min
RTINSECONDS=1357.34
SCANS=MS: 1337 MSMS: 1339
PEPMASS=827.92100	30015
CHARGE=2+
398.12846	275	1+
415.16062	291	
448.25539	341	
487.24710	186	
592.27966	162	
748.11639	178	
751.68832	178	
753.37457	193	
762.90913	154	
770.14215	259	1+
770.38914	241	
784.39453	201	
802.37959	331	1+
803.79683	157	
806.41449	227	1+
808.66494	458	1+
809.40447	300	
809.92586	192	
815.91231	262	1+
817.89855	174	
818.42943	265	1+
822.40510	226	1+
823.87967	178	
824.42576	627	1+
845.35973	211	1+
847.36805	163	
850.70603	153	
856.05460	152	
878.49800	155	
896.53039	549	1+
916.15035	164	
916.80223	230	
1003.51830	301	
1003.84755	343	
1004.50684	173	
1004.83119	185	
1617.32646	595	1+
1646.30927	438	1+
1654.32127	2409	1+
1654.82433	2691	1+
END IONS

###FS:    #m/z: 996.14937 #charge   3
###MaxRes:#m/z:  0.00000 #charge-128
###MS: 1337
###MSMS: 1340
BEGIN IONS
TITLE=Cmpd 511, AutoMSn(996.1494), 22.6 min
RTINSECONDS=1357.84
SCANS=MS: 1337 MSMS: 1340
PEPMASS=996.14937	20479
CHARGE=3+
384.19351	231	
402.18607	122	
408.18557	314	1+
415.18747	132	
460.20680	126	
486.24647	197	
514.23412	143	
534.28220	110	
534.76747	183	
541.26148	118	
574.25713	108	
595.76129	152	
599.33148	247	
636.31790	117	
642.30237	126	
655.80136	162	
677.81849	164	
877.87117	114	
920.80357	105	
926.13812	512	1+
926.47140	520	1+
926.80365	376	
941.50736	126	
954.46322	121	
967.15631	113	
967.41516	164	
1067.51698	134	
1110.19735	115	
1421.75475	744	1+
END IONS

###FS:    #m/z: 827.91868 #charge   2
###MaxRes:#m/z:  0.00000 #charge-128
###MS: 1341
###MSMS: 1342
BEGIN IONS
TITLE=Cmpd 512, AutoMSn(827.9187), 22.7 min
RTINSECONDS=1360.86
SCANS=MS: 1341 MSMS: 1342
PEPMASS=827.91868	29375
CHARGE=2+
415.15389	260	
448.25382	670	1+
487.25799	262	
506.56593	224	
510.69347	316	
561.27346	210	1+
592.27934	159	
635.79477	161	
649.81456	253	1+
661.32856	230	1+
724.36867	215	
746.13864	215	
763.15525	147	
765.88237	338	1+
770.12608	290	1+
770.38285	152	
774.40105	278	
777.10102	181	
783.28823	373	
783.40116	321	
802.97202	343	
803.17599	166	
803.41205	530	1+
806.14826	253	
809.66249	149	
811.43908	155	
816.41254	234	1+
819.43293	213	1+
832.44020	192	
896.52200	649	1+
916.15360	149	
916.45786	314	1+
918.41206	214	
997.83419	227	1+
1003.84610	190	
1004.15501	144	
1005.20037	142	
1609.86096	576	1+
1616.81894	760	1+
1645.84926	933	1+
1650.78487	484	1+
1654.32595	2542	1+
1654.83980	2912	1+
END IONS

###FS:    #m/z: 849.15853 #charge   2
###MaxRes:#m/z:  0.00000 #charge-128
###MS: 1341
###MSMS: 1343
BEGIN IONS
TITLE=Cmpd 513, AutoMSn(849.1585), 22.7 min
RTINSECONDS=1361.36
SCANS=MS: 1341 MSMS: 1343
PEPMASS=849.15853	12845
CHARGE=2+
448.23476	137	
449.24887	265	
532.21083	351	1+
540.21774	132	
547.17004	149	
555.94357	228	1+
679.94303	240	
752.69672	170	
777.86498	220	
778.36476	437	1+
779.84779	397	
801.82823	149	
813.73634	313	
816.80906	139	
818.39456	139	
826.92192	314	1+
827.74959	599	1+
828.15567	679	
828.34066	597	
828.55312	392	
834.36713	378	1+
843.49968	135	
844.48964	891	1+
844.97816	236	1+
845.37391	201	
845.69648	399	
848.37538	343	1+
849.70469	378	1+
849.91474	261	1+
851.41175	366	1+
852.05492	176	
864.99708	137	
950.43024	166	
973.49102	293	1+
981.96527	134	
991.35044	148	
1003.50077	142	
1022.36868	944	1+
1033.99375	361	
1558.22707	429	1+
END IONS

###FS:    #m/z: 742.37621 #charge   3
###MaxRes:#m/z:  0.00000 #charge-128
###MS: 1341
###MSMS: 1344
BEGIN IONS
TITLE=Cmpd 514, AutoMSn(742.3762), 22.7 min
RTINSECONDS=1361.86
SCANS=MS: 1341 MSMS: 1344
PEPMASS=742.37621	12929
CHARGE=3+
367.19538	354	1+
374.61917	168	
390.18923	293	
395.77178	336	
411.15791	282	1+
417.23956	465	1+
420.73823	158	
425.71776	194	
431.25735	419	1+
441.22457	270	1+
449.18995	247	
458.23508	252	1+
467.74042	186	
471.24681	254	
473.26366	264	1+
482.25514	249	
522.26133	262	1+
530.33273	698	1+
544.34612	699	
546.77255	168	
552.26645	262	1+
561.28292	716	1+
584.29508	240	1+
589.28674	360	1+
590.81000	177	
599.32474	1072	1+
602.30734	170	
604.29341	197	
624.79931	477	1+
629.29430	183	
634.29098	341	
646.31182	516	1+
655.78191	200	
664.32666	476	1+
674.33386	247	1+
677.39871	809	1+
686.82378	274	1+
688.32771	272	1+
691.40932	1081	1+
703.89351	162	
704.69239	322	1+
718.33303	532	1+
735.37049	227	1+
735.68705	420	1+
737.01105	385	1+
737.39226	326	1+
739.35850	396	1+
741.38296	287	
742.37459	337	
747.41373	339	1+
754.91672	248	1+
772.39794	271	1+
775.37099	164	
779.36179	784	1+
801.36136	242	1+
805.45568	642	1+
819.47009	569	1+
830.43186	280	1+
840.45470	439	1+
850.38513	241	1+
855.09252	178	
855.43226	476	1+
855.82473	226	
861.41056	640	1+
878.43378	2267	1+
886.47036	207	1+
934.49391	292	1+
941.50281	389	1+
958.49193	835	1+
971.48044	886	1+
991.51097	1443	1+
1048.54355	495	1+
1120.55621	327	
1120.55974	1202	1+
1122.57752	171	
1407.70544	417	1+
1420.70393	965	1+
1422.78909	1207	1+
1437.67742	739	1+
1485.72296	955	1+
1531.69498	504	1+
END IONS

###FS:    #m/z: 849.56310 #charge   2
###MaxRes:#m/z:  0.00000 #charge-128
###MS: 1345
###MSMS: 1346
BEGIN IONS
TITLE=Cmpd 515, AutoMSn(849.5631), 22.7 min
RTINSECONDS=1364.88
SCANS=MS: 1345 MSMS: 1346
PEPMASS=849.56310	14260
CHARGE=2+
456.17925	151	
477.17613	127	
487.24701	137	
516.22201	180	
525.23834	237	1+
532.19051	153	
547.17286	226	
572.24686	331	1+
736.29740	138	
740.39325	138	
748.36147	155	
751.70682	130	
765.19762	297	
774.33338	151	
777.84308	171	
778.40072	161	
779.61516	131	
779.89817	163	
783.35819	134	
809.67742	137	
827.35802	768	1+
827.76730	466	1+
827.96101	249	
828.55929	465	
843.49118	198	
844.45249	1157	1+
845.72042	144	
854.38531	188	
900.42603	158	
999.98942	139	
1022.38089	985	1+
1697.85633	499	1+
END IONS

###FS:    #m/z: 803.35223 #charge   3
###MaxRes:#m/z:  0.00000 #charge-128
###MS: 1345
###MSMS: 1347
BEGIN IONS
TITLE=Cmpd 516, AutoMSn(803.3522), 22.8 min
RTINSECONDS=1365.38
SCANS=MS: 1345 MSMS: 1347
PEPMASS=803.35223	11804
CHARGE=3+
422.18099	143	
443.20858	200	
448.77096	174	
479.75231	157	
501.22553	161	
529.22923	337	1+
533.24404	162	
537.21226	302	1+
624.23920	1794	1+
631.27787	199	
687.32184	161	
696.32017	194	
735.29744	150	
752.34866	511	1+
757.85639	210	
758.38757	176	
766.85750	389	
767.37143	378	
771.31219	3492	1+
781.57527	678	
801.88863	144	
803.36591	259	1+
806.15319	150	
806.42604	280	
806.68509	196	
809.86841	300	
810.35899	243	
860.40948	242	1+
866.41167	150	
884.38954	1652	1+
918.41015	337	
959.46752	396	1+
972.48577	612	1+
998.50941	171	
1084.48165	169	
1148.48819	1130	1+
1219.51318	746	1+
1288.53161	1537	1+
1306.54627	887	1+
1401.60902	1529	1+
1419.62528	1225	1+
1599.81840	418	1+
END IONS

###FS:    #m/z: 893.13949 #charge   3
###MaxRes:#m/z:  0.00000 #charge-128
###MS: 1345
###MSMS: 1348
BEGIN IONS
TITLE=Cmpd 517, AutoMSn(893.1395), 22.8 min
RTINSECONDS=1365.88
SCANS=MS: 1345 MSMS: 1348
PEPMASS=893.13949	9266
CHARGE=3+
402.23863	283	
444.14292	242	1+
454.16877	445	1+
462.13917	187	
472.17084	400	
486.75795	127	
502.26412	146	
534.18284	144	
540.26170	116	
545.18481	250	
563.17724	384	1+
574.26741	120	
578.25697	225	1+
581.09850	137	
658.26122	814	1+
669.31136	131	
669.80390	119	
688.34168	148	
754.35833	172	
754.86224	179	
786.37797	252	1+
818.41382	228	
834.40459	195	
861.42097	301	1+
863.16452	124	
886.88325	154	
888.45425	194	
889.86259	130	
892.46811	269	1+
896.38307	125	
958.47639	3177	1+
973.47288	114	
973.49508	380	1+
1006.49770	131	
1057.55420	238	
1501.74204	406	1+
1588.76968	561	1+
1734.83862	1074	1+
1898.92618	1034	1+
END IONS

###FS:    #m/z: 815.78153 #charge   2
###MaxRes:#m/z:  0.00000 #charge-128
###MS: 1349
###MSMS: 1350
BEGIN IONS
TITLE=Cmpd 518, AutoMSn(815.7815), 22.8 min
RTINSECONDS=1368.91
SCANS=MS: 1349 MSMS: 1350
PEPMASS=815.78153	12735
CHARGE=2+
420.41843	328	
424.67134	237	
469.67838	225	
476.77616	163	
522.23189	203	1+
531.25089	213	1+
534.69418	627	1+
578.72139	270	
658.87472	195	
701.34240	176	
717.31577	224	1+
727.80616	183	
730.86000	242	
751.39617	328	
764.37116	164	
766.88119	186	
777.34939	241	1+
785.39500	173	
786.12749	170	
794.39699	187	
794.66200	354	
794.89049	415	
809.24248	220	1+
811.37495	322	1+
813.63557	177	
814.40033	539	1+
815.78830	225	
815.96555	681	1+
816.10388	201	
816.57515	281	
818.24315	164	
819.43914	318	1+
910.35851	326	1+
918.43189	213	
958.44734	276	1+
972.49199	291	1+
974.16076	188	
1069.35909	187	
1624.77636	510	1+
1628.24877	387	1+
END IONS

###FS:    #m/z: 698.32918 #charge   3
###MaxRes:#m/z:  0.00000 #charge-128
###MS: 1349
###MSMS: 1351
BEGIN IONS
TITLE=Cmpd 519, AutoMSn(698.3292), 22.8 min
RTINSECONDS=1369.41
SCANS=MS: 1349 MSMS: 1351
PEPMASS=698.32918	12611
CHARGE=3+
448.26277	146	
456.18757	224	
468.18937	137	
494.23715	1071	1+
495.67165	182	
529.73689	138	
562.32300	323	
586.76635	185	
591.26094	302	1+
599.25262	300	1+
609.26948	630	1+
624.80032	146	
642.28966	477	1+
650.29854	439	1+
651.79835	241	
654.32717	146	
654.75049	178	
665.31979	231	
677.80224	199	
681.31740	148	
682.35736	375	1+
686.82679	363	1+
693.63446	163	
694.34172	387	1+
696.35805	529	1+
697.98150	470	
698.32372	550	
698.65756	3406	1+
698.99945	2309	1+
699.32371	2182	1+
701.89695	147	
703.99805	316	
704.33790	264	
712.85476	156	
722.35142	467	1+
740.40522	211	
770.37925	139	
793.37589	490	1+
856.03402	184	
894.43531	1221	1+
899.33472	223	1+
946.35640	331	1+
961.38085	277	1+
974.35623	251	1+
974.36467	1701	1+
1007.50628	266	
1087.43440	2034	1+
1103.44545	383	1+
1200.51917	1318	1+
1486.68413	426	1+
1600.71383	508	1+
END IONS

###FS:    #m/z: 848.03208 #charge   3
###MaxRes:#m/z:  0.00000 #charge-128
###MS: 1349
###MSMS: 1352
BEGIN IONS
TITLE=Cmpd 520, AutoMSn(848.0321), 22.8 min
RTINSECONDS=1369.91
SCANS=MS: 1349 MSMS: 1352
PEPMASS=848.03208	12782
CHARGE=3+
486.75179	245	
532.19616	188	
535.27319	133	
547.20755	125	
595.74492	152	
644.26588	134	
646.25982	158	
660.34218	146	
778.36130	158	
779.60673	192	
819.38723	124	
822.54261	144	
827.94853	407	1+
828.16534	776	1+
828.34857	820	1+
828.55514	528	
828.75834	640	
840.04862	219	
844.49537	216	
845.40448	561	1+
845.69235	166	
845.91021	163	
847.72785	145	
848.42872	247	1+
849.94423	234	
851.43481	163	
854.89782	150	
869.91195	124	
983.46983	135	
1022.37964	740	1+
1033.99394	176	
1557.67845	682	1+
END IONS

###FS:    #m/z: 815.77655 #charge   2
###MaxRes:#m/z:  0.00000 #charge-128
###MS: 1353
###MSMS: 1354
BEGIN IONS
TITLE=Cmpd 521, AutoMSn(815.7765), 22.9 min
RTINSECONDS=1372.94
SCANS=MS: 1353 MSMS: 1354
PEPMASS=815.77655	16068
CHARGE=2+
448.25409	303	
486.74557	302	1+
526.18622	267	1+
534.68445	771	1+
536.19572	425	1+
565.29932	138	
569.19877	146	
578.23331	135	
648.21259	140	
661.82850	209	
695.36244	138	
698.70921	157	
730.87276	181	
731.35655	134	
747.41131	136	
751.05972	134	
751.36333	532	1+
751.67323	407	1+
753.11474	202	
760.73048	148	
775.39748	140	
778.34330	318	1+
808.24852	433	
811.91859	214	
812.36657	476	1+
812.65099	596	1+
814.19378	409	1+
814.40647	1271	1+
815.79905	164	
816.17730	564	
816.67062	242	
825.27707	159	
901.46639	242	1+
921.32069	1022	1+
958.46102	425	1+
974.16669	258	
1003.15353	260	
1004.18814	131	
1069.37420	832	1+
1155.39439	152	
1156.42081	551	1+
1587.78654	810	1+
1588.32295	439	1+
1629.85802	1760	1+
END IONS

###FS:    #m/z: 698.65410 #charge   3
###MaxRes:#m/z:  0.00000 #charge-128
###MS: 1353
###MSMS: 1355
BEGIN IONS
TITLE=Cmpd 522, AutoMSn(698.6541), 22.9 min
RTINSECONDS=1373.44
SCANS=MS: 1353 MSMS: 1355
PEPMASS=698.65410	17239
CHARGE=3+
347.16495	232	
420.19582	294	1+
473.68714	789	1+
478.70841	282	1+
486.67526	1573	1+
494.23941	835	1+
495.66785	177	
543.71855	921	1+
552.24040	273	1+
562.29888	185	
586.76692	162	
606.24914	200	
608.77170	170	
609.27659	684	1+
618.85740	235	
641.29837	181	
677.80826	204	
678.32146	294	
687.61093	162	
688.31528	201	
692.29274	154	
692.63613	384	1+
692.99360	208	
693.33622	1108	1+
697.34315	1012	1+
698.00303	282	
698.65743	4135	1+
698.98997	2918	1+
699.33515	3016	1+
703.99495	359	
704.31893	300	
722.35062	673	1+
740.41305	162	
743.35319	156	
743.85750	354	1+
793.37873	846	1+
802.77284	336	
837.27962	225	1+
873.35776	155	
894.42342	1223	1+
916.83020	340	
917.34530	396	1+
947.36999	318	1+
974.33586	163	
975.35714	1496	1+
990.85229	208	
1007.51478	397	
1087.44758	2125	1+
1200.52570	1457	1+
1283.59557	503	1+
1301.58848	934	1+
1372.59486	468	1+
1601.72136	512	1+
END IONS

###FS:    #m/z: 1019.46796 #charge   2
###MaxRes:#m/z:  0.00000 #charge-128
###MS: 1353
###MSMS: 1356
BEGIN IONS
TITLE=Cmpd 523, AutoMSn(1019.4680), 22.9 min
RTINSECONDS=1373.94
SCANS=MS: 1353 MSMS: 1356
PEPMASS=1019.46796	8966
CHARGE=2+
952.93288	127	
1016.46329	120	
1022.51021	114	
1023.17531	174	
1023.53884	108	
1023.95591	119	
2037.90723	1223	1+
END IONS

###FS:    #m/z: 698.28923 #charge   3
###MaxRes:#m/z:  0.00000 #charge-128
###MS: 1357
###MSMS: 1358
BEGIN IONS
TITLE=Cmpd 524, AutoMSn(698.2892), 22.9 min
RTINSECONDS=1376.96
SCANS=MS: 1357 MSMS: 1358
PEPMASS=698.28923	22568
CHARGE=3+
355.17413	159	
463.21592	279	1+
487.68048	1890	1+
494.23585	474	
509.21243	153	
523.21108	236	1+
530.22651	534	1+
543.71416	830	1+
551.74306	224	1+
561.29284	268	1+
578.23956	205	
586.76937	352	
591.29029	176	
606.22224	256	1+
609.27820	676	1+
629.32749	277	
650.30000	308	1+
659.28086	263	
660.93734	173	
681.33213	213	1+
691.97576	467	1+
692.29352	806	1+
692.66184	222	
694.85984	177	
695.33156	279	
696.14696	159	
696.35316	289	
697.32322	1490	1+
697.98223	542	
698.65435	5307	1+
698.98730	4550	1+
699.32867	4200	1+
702.34473	613	1+
703.98251	232	
707.79648	317	
722.34270	393	
740.40904	218	1+
793.38838	507	1+
800.86781	218	
801.34240	162	
802.75360	325	
836.30777	472	1+
894.43409	1164	1+
932.41585	152	
946.36319	481	1+
952.41305	323	1+
975.35552	1352	1+
1007.49697	292	
1008.52127	181	
1026.35669	145	
1087.43890	2321	1+
1200.51977	1891	1+
1283.56961	637	1+
1301.57099	788	1+
1353.61311	785	1+
1372.62882	694	1+
1630.60690	437	1+
1745.64001	709	1+
1832.67273	4026	1+
1979.74641	877	1+
END IONS

###FS:    #m/z: 766.37064 #charge   3
###MaxRes:#m/z:  0.00000 #charge-128
###MS: 1357
###MSMS: 1359
BEGIN IONS
TITLE=Cmpd 525, AutoMSn(766.3706), 23.0 min
RTINSECONDS=1377.46
SCANS=MS: 1357 MSMS: 1359
PEPMASS=766.37064	10154
CHARGE=3+
359.08900	502	1+
377.11092	368	
411.10110	407	
429.09868	299	
442.65541	234	
449.67440	192	
492.12462	217	
502.10487	949	1+
520.11441	931	1+
524.18125	242	1+
542.20902	655	1+
550.97670	342	
592.28063	394	1+
609.34544	313	
615.29907	191	
625.27852	266	1+
635.83088	202	
636.28565	284	1+
657.31458	274	1+
677.33221	340	1+
694.35418	191	
697.01335	193	
701.85260	330	
731.33581	211	
737.41871	444	1+
741.54816	356	
745.33854	1170	1+
745.55143	633	
745.74799	625	
745.96975	307	1+
746.13107	252	
748.12060	514	
748.63450	296	
753.87342	331	1+
760.71631	340	1+
761.04576	243	
765.17111	522	
767.37466	1548	1+
772.35009	191	
772.90624	394	1+
801.89060	475	
819.47317	237	1+
841.41959	298	1+
854.38601	394	1+
861.41896	521	1+
870.38841	255	1+
875.42436	609	1+
900.46797	332	1+
901.95752	458	
952.13630	342	1+
958.47460	456	1+
958.47691	2115	1+
972.48612	2458	1+
1481.60521	1097	1+
1494.76198	871	1+
1521.76919	577	1+
1526.74240	597	1+
1528.69801	898	1+
1533.28292	1324	1+
1533.75924	1831	1+
1536.71684	587	1+
1545.27090	934	1+
1545.78349	1014	1+
END IONS

###FS:    #m/z: 958.44946 #charge   3
###MaxRes:#m/z:  0.00000 #charge-128
###MS: 1357
###MSMS: 1360
BEGIN IONS
TITLE=Cmpd 526, AutoMSn(958.4495), 23.0 min
RTINSECONDS=1377.96
SCANS=MS: 1357 MSMS: 1360
PEPMASS=958.44946	8117
CHARGE=3+
429.11510	162	
486.75115	205	
502.09987	273	1+
520.11373	641	1+
542.19403	715	1+
578.27023	338	
581.27527	230	
753.35973	296	1+
764.38350	275	1+
765.87590	246	1+
774.38792	273	
804.07260	374	
821.92388	214	
822.42549	298	
861.41895	831	1+
865.43757	300	
865.94494	264	1+
874.45722	218	1+
874.60923	226	
874.94459	443	
900.45971	194	
908.94796	191	
909.44869	177	
917.99245	368	1+
927.49265	192	
929.47500	272	1+
935.94409	291	1+
948.47145	252	
954.66196	217	
956.50291	643	1+
958.47667	13223	1+
960.12278	555	1+
960.81548	988	1+
964.51467	215	
997.50951	217	
1030.83747	208	
1045.50666	680	
1045.51653	1167	1+
1046.50969	305	
1132.53725	406	
1141.53711	257	
1219.57894	379	
1250.58413	635	1+
1270.61368	415	1+
1331.62688	357	1+
1432.76366	390	1+
1460.72116	614	1+
1629.84035	1000	1+
1660.86887	786	1+
1861.35918	4229	1+
1861.86684	4234	1+
1886.93120	504	1+
1903.94510	1680	1+
1907.92233	498	1+
1921.94214	2131	1+
END IONS

###FS:    #m/z: 960.15746 #charge   2
###MaxRes:#m/z:  0.00000 #charge-128
###MS: 1361
###MSMS: 1362
BEGIN IONS
TITLE=Cmpd 527, AutoMSn(960.1575), 23.0 min
RTINSECONDS=1380.98
SCANS=MS: 1361 MSMS: 1362
PEPMASS=960.15746	62692
CHARGE=2+
429.10940	365	
520.12012	623	
542.18779	514	
566.77877	422	
578.26874	2860	1+
610.29042	484	
610.79362	351	
625.80503	555	
666.82599	359	
710.35323	538	
730.86855	932	
731.37056	732	
861.42355	3134	1+
934.95314	393	
948.47877	714	1+
948.81298	543	
949.14939	534	
954.80492	335	
955.14342	493	
955.46163	786	1+
958.47702	52836	1+
960.81342	3111	
961.15035	3649	
1001.49517	333	
1045.50939	5782	1+
1132.53132	1243	
1133.55215	630	
1219.56835	999	
1220.56874	567	
1250.59929	815	
1251.59498	487	
1529.75109	1695	1+
1547.76566	2348	1+
1629.83498	3608	1+
1642.84098	3531	1+
1660.86060	2351	1+
1729.87555	1654	1+
1747.89392	4249	1+
1798.89583	1771	1+
1816.91007	1954	1+
1834.92247	2194	1+
1861.36655	7897	1+
1861.85922	7679	1+
1885.92479	2425	1+
1903.94567	7614	1+
END IONS

###FS:    #m/z: 957.44617 #charge   3
###MaxRes:#m/z:  0.00000 #charge-128
###MS: 1361
###MSMS: 1363
BEGIN IONS
TITLE=Cmpd 528, AutoMSn(957.4462), 23.0 min
RTINSECONDS=1381.49
SCANS=MS: 1361 MSMS: 1363
PEPMASS=957.44617	31009
CHARGE=3+
512.26751	915	
520.11049	584	
566.78292	511	
578.27133	3077	1+
610.29681	744	
654.33873	505	
677.32954	799	
730.87562	921	
748.38626	561	
764.37880	1905	1+
765.88378	1017	
774.38677	1287	
774.89735	1121	
861.42420	4596	1+
899.94587	571	
900.45555	539	
948.47980	929	
948.80575	652	
949.13261	502	
955.14661	846	
955.48464	551	
958.47587	72057	1+
960.81581	4817	
961.14885	4214	
1045.50908	6899	1+
1056.34552	612	
1132.53694	1918	
1133.53750	678	
1219.57128	2633	1+
1250.59772	1007	
1251.59183	718	
1629.83743	4273	1+
1642.84563	4155	1+
1660.85472	4095	1+
1729.87742	2425	1+
1747.88576	5544	1+
1816.90849	3431	1+
1834.94723	2994	1+
1861.36359	10142	1+
1861.86727	10275	1+
1885.93147	3103	1+
1903.94260	9779	1+
1921.95073	12291	1+
END IONS

###FS:    #m/z: 766.15656 #charge   3
###MaxRes:#m/z:  0.00000 #charge-128
###MS: 1361
###MSMS: 1364
BEGIN IONS
TITLE=Cmpd 529, AutoMSn(766.1566), 23.0 min
RTINSECONDS=1381.99
SCANS=MS: 1361 MSMS: 1364
PEPMASS=766.15656	31648
CHARGE=3+
332.08864	308	1+
359.09603	1563	1+
370.20567	236	
377.11733	850	1+
385.07806	267	
411.09735	992	1+
429.10575	771	1+
477.19323	252	
486.22482	997	1+
492.12171	401	1+
502.10291	1048	1+
504.10672	275	
507.28317	365	1+
514.21636	243	1+
520.11643	1759	1+
542.19133	1031	1+
545.21563	233	1+
575.30271	286	1+
592.28636	445	1+
599.30244	238	1+
602.29139	395	1+
605.20595	482	1+
609.35029	736	1+
612.30258	216	1+
624.80854	334	1+
633.21753	271	1+
640.31707	256	
646.43175	306	
650.28272	221	1+
653.31755	276	
663.00522	244	1+
673.33582	413	1+
673.54886	279	
673.73213	268	
676.31990	395	1+
682.32653	399	
690.35968	475	1+
693.75385	409	1+
693.94874	343	
698.36755	235	1+
711.35505	223	1+
726.33970	255	1+
730.85548	552	
737.41402	574	1+
741.93690	284	
742.14332	392	
743.62109	446	1+
744.86802	288	
745.15520	2552	1+
745.35426	2478	1+
745.54995	2801	1+
745.75545	2184	
745.95095	1336	1+
747.63279	880	1+
760.70096	548	1+
761.58330	457	1+
764.38226	253	
765.16425	288	1+
765.38841	490	1+
766.14265	769	1+
771.34538	278	1+
771.64095	229	1+
779.36541	274	1+
781.56262	326	
792.93854	227	1+
800.89004	562	1+
804.37572	340	1+
861.41994	370	1+
870.75778	454	1+
871.10466	281	
872.33372	391	1+
875.42343	494	1+
900.48063	605	1+
907.46412	254	1+
927.92339	288	
928.42209	238	
934.92540	273	1+
951.81382	373	1+
952.48285	242	
958.47901	347	
958.48379	2905	1+
972.47873	367	
972.49135	1642	1+
974.47922	238	
999.39994	345	1+
1460.20309	606	1+
1479.74197	422	1+
1482.62223	1332	1+
1494.74980	2999	1+
1495.24560	2074	1+
1502.72601	489	1+
1504.71635	841	1+
1507.73726	422	1+
1521.76362	1444	1+
1525.18701	479	1+
1533.27388	972	1+
1533.76714	2095	1+
1536.77243	878	1+
1545.26824	2864	1+
1545.78072	3089	1+
1548.42693	471	1+
1573.59817	643	1+
1601.81160	1039	1+
1602.30152	839	1+
1620.72985	631	1+
1681.73184	598	1+
1682.34092	399	1+
1707.77317	756	1+
END IONS

###FS:    #m/z: 960.48123 #charge   3
###MaxRes:#m/z:  0.00000 #charge-128
###MS: 1365
###MSMS: 1366
BEGIN IONS
TITLE=Cmpd 530, AutoMSn(960.4812), 23.1 min
RTINSECONDS=1385.01
SCANS=MS: 1365 MSMS: 1366
PEPMASS=960.48123	288257
CHARGE=3+
512.27172	1350	
521.25804	1149	
578.26913	7429	1+
625.80582	1203	
654.34647	1080	
666.83493	1019	
674.33174	1119	
677.33778	1582	
716.87053	1131	
730.87627	1937	
731.38077	2063	
861.42204	10480	1+
899.95507	1656	
900.45782	1710	
948.47884	3838	1+
948.81022	2606	
949.14095	2914	
954.81159	2203	
955.14239	1968	
955.46986	1453	
958.47618	176120	1+
960.81483	14667	
961.15025	13460	
1001.49782	999	
1045.50610	17742	1+
1132.53971	7662	1+
1219.57053	9007	1+
1250.59950	2730	
1251.60869	2022	
1529.76207	6599	1+
1547.76713	8152	1+
1629.83227	12862	1+
1642.84458	9625	1+
1660.85889	9796	1+
1729.87044	4785	1+
1747.88458	13604	1+
1816.90669	8293	1+
1834.91737	6692	1+
1861.36072	10397	1+
1861.86176	10761	1+
1885.92847	9034	1+
1903.93995	27502	1+
1921.95265	32711	1+
END IONS

###FS:    #m/z: 720.86497 #charge   2
###MaxRes:#m/z:  0.00000 #charge-128
###MS: 1365
###MSMS: 1367
BEGIN IONS
TITLE=Cmpd 531, AutoMSn(720.8650), 23.1 min
RTINSECONDS=1385.51
SCANS=MS: 1365 MSMS: 1367
PEPMASS=720.86497	69211
CHARGE=2+
470.74032	1189	
521.25043	894	
577.29879	1409	
578.26944	6650	1+
583.29489	961	
583.63818	972	
616.81607	1074	
625.80483	1027	
636.32531	872	
677.33516	1104	
716.87194	983	
717.65905	866	
718.33504	994	
764.36946	1669	
821.92960	876	
822.42139	931	
830.92361	990	
831.42929	910	
861.42287	15843	1+
943.96703	1071	
952.46952	1284	
958.47883	85989	1+
1045.50756	4384	1+
END IONS

###FS:    #m/z: 979.48530 #charge   3
###MaxRes:#m/z:  0.00000 #charge-128
###MS: 1365
###MSMS: 1368
BEGIN IONS
TITLE=Cmpd 532, AutoMSn(979.4853), 23.1 min
RTINSECONDS=1386.01
SCANS=MS: 1365 MSMS: 1368
PEPMASS=979.48530	44025
CHARGE=3+
512.26862	223	
540.25468	250	
578.26806	1446	1+
654.31869	473	1+
677.33749	661	1+
710.34338	261	
710.86136	210	
759.37691	647	1+
794.38663	320	
794.91173	191	
802.91051	253	
803.40372	246	
842.43675	218	
859.43082	371	
859.93889	615	
861.42730	1183	1+
894.46074	225	
937.46516	329	1+
957.18513	217	
957.44638	244	
958.47747	18425	1+
963.32765	281	
967.47603	304	1+
972.48035	822	1+
973.81074	225	
976.11269	191	
979.47838	1455	1+
979.82502	1768	1+
980.15014	1189	
984.45656	500	
984.96344	264	
1045.50650	2351	1+
1056.35040	546	
1132.54257	585	
1133.54966	330	
1219.57263	536	
1220.56995	324	
1307.61843	688	1+
1489.73215	596	1+
1629.83263	1289	1+
1699.87404	1290	1+
1804.89243	1377	1+
1891.90444	529	1+
1947.92923	485	1+
1959.95687	2305	1+
1978.97469	1658	1+
END IONS

###FS:    #m/z: 960.48073 #charge   3
###MaxRes:#m/z:  0.00000 #charge-128
###MS: 1369
###MSMS: 1370
BEGIN IONS
TITLE=Cmpd 533, AutoMSn(960.4807), 23.2 min
RTINSECONDS=1389.03
SCANS=MS: 1369 MSMS: 1370
PEPMASS=960.48073	418203
CHARGE=3+
512.27163	1632	
578.27074	9326	1+
610.29252	1559	
625.80659	1814	
666.83752	1324	
677.34101	1708	
710.35000	1287	
716.86835	1347	
717.37649	1269	
730.87698	3356	
731.37104	2022	
861.42460	13690	1+
948.47261	3747	1+
948.80952	2762	
949.14045	2475	
954.81120	3184	
955.13986	2701	
955.47728	1318	
958.47692	212915	1+
960.81874	23017	1+
961.14844	15997	
1001.51078	1205	
1045.51106	21601	1+
1132.53898	4882	
1133.54499	2719	
1219.57364	4694	
1220.57669	2952	
1250.59453	3160	
1251.59926	2226	
1529.75652	6721	1+
1547.77129	8934	1+
1629.83171	16199	1+
1642.84625	12061	1+
1660.85638	10636	1+
1729.87995	5999	1+
1747.88668	16797	1+
1798.90135	4819	1+
1816.90728	11388	1+
1834.92012	7818	1+
1861.36540	8818	1+
1861.86194	9956	1+
1885.92490	12072	1+
1903.94246	32030	1+
1921.95275	40314	1+
END IONS

###FS:    #m/z: 720.86371 #charge   2
###MaxRes:#m/z:  0.00000 #charge-128
###MS: 1369
###MSMS: 1371
BEGIN IONS
TITLE=Cmpd 534, AutoMSn(720.8637), 23.2 min
RTINSECONDS=1389.53
SCANS=MS: 1369 MSMS: 1371
PEPMASS=720.86371	100277
CHARGE=2+
431.21709	1854	
521.24827	1398	
523.26027	2570	
523.76125	1518	
548.28580	1076	
548.62830	955	
577.29380	1175	
578.27196	6592	1+
600.30358	1013	
616.81207	1294	
625.81151	1100	
626.30707	1144	
629.31166	1018	
677.33724	1400	
717.35914	2542	1+
764.37364	2111	
794.90388	1068	
821.93328	1456	
822.43241	948	
830.93230	1197	
861.42259	15415	1+
865.94094	957	
900.45311	997	
952.48025	1036	
952.97997	1035	
958.47947	96502	1+
END IONS

###FS:    #m/z: 811.39366 #charge   2
###MaxRes:#m/z:  0.00000 #charge-128
###MS: 1369
###MSMS: 1372
BEGIN IONS
TITLE=Cmpd 535, AutoMSn(811.3937), 23.2 min
RTINSECONDS=1390.03
SCANS=MS: 1369 MSMS: 1372
PEPMASS=811.39366	40561
CHARGE=2+
355.15985	2606	1+
402.17557	497	
438.19486	1720	1+
442.20532	948	1+
456.20893	1334	1+
479.74472	777	
491.75744	680	
497.24534	835	1+
500.26176	562	
515.25546	544	
525.23505	584	
543.24330	963	
545.27458	2861	1+
545.61736	1367	
545.94654	746	
566.27258	707	1+
584.27973	1994	1+
598.29876	747	
599.63109	818	
600.28404	1275	1+
616.30365	904	
619.27198	534	
630.34923	555	
657.32735	525	
667.32884	2304	1+
685.33085	2495	1+
697.36633	4599	1+
703.33792	3139	1+
745.36210	1773	1+
745.69753	2423	1+
746.02799	1853	
750.69699	472	
751.36741	15487	1+
751.70314	15148	1+
752.03582	7366	1+
774.36375	579	1+
780.39715	5403	1+
780.70724	1508	
781.05496	752	
798.40910	5819	1+
810.41083	1219	1+
813.42626	474	
814.38194	994	1+
816.40321	463	
816.87930	502	
849.41693	2171	1+
857.46456	471	
867.43630	9482	1+
885.44394	13857	1+
896.36895	809	
928.46829	1297	1+
964.49572	791	1+
1110.56310	2511	1+
1239.60256	4854	1+
1322.64320	743	
1322.64745	12433	1+
1340.65102	4685	1+
1421.73314	4076	1+
1485.70657	3276	1+
1550.74669	1194	1+
1615.76851	1617	1+
END IONS

###FS:    #m/z: 811.39528 #charge   2
###MaxRes:#m/z:  0.00000 #charge-128
###MS: 1373
###MSMS: 1374
BEGIN IONS
TITLE=Cmpd 536, AutoMSn(811.3953), 23.2 min
RTINSECONDS=1393.06
SCANS=MS: 1373 MSMS: 1374
PEPMASS=811.39528	123198
CHARGE=2+
355.15983	3399	1+
402.19224	929	1+
438.19587	1179	
442.20722	1543	1+
456.20680	1958	1+
479.74215	686	
482.75301	732	
500.26975	790	
515.26693	1102	1+
543.23781	1328	1+
545.27762	3678	1+
545.60935	1987	
545.94181	1612	
546.77600	651	
555.78345	1862	
556.28127	1097	
584.28240	2518	1+
598.29655	1088	
599.63151	695	
599.96500	740	
600.28256	1539	1+
616.31189	809	
630.35616	642	
667.32502	1735	1+
685.32644	4376	1+
697.36277	6297	1+
703.33429	4060	1+
745.36220	2025	1+
745.69239	3904	1+
746.02739	3056	
751.36645	20911	1+
751.70185	20273	1+
752.03415	12104	1+
768.88816	715	
769.37967	795	
776.13896	869	
780.39846	8129	1+
780.69848	2633	1+
781.05930	1793	
798.41118	7791	1+
809.38953	1407	1+
814.41320	647	
849.41482	650	
849.42108	3171	1+
857.45297	1035	1+
867.43675	11020	1+
885.44270	18764	1+
928.47577	797	
1078.51795	724	
1239.60519	6906	1+
1304.62757	1807	1+
1322.65129	845	
1322.65265	16972	1+
1323.65398	636	
1340.64769	5178	1+
1421.73004	6058	1+
1485.70116	3775	1+
END IONS

###FS:    #m/z: 921.12182 #charge   3
###MaxRes:#m/z:  0.00000 #charge-128
###MS: 1373
###MSMS: 1375
BEGIN IONS
TITLE=Cmpd 537, AutoMSn(921.1218), 23.2 min
RTINSECONDS=1393.56
SCANS=MS: 1373 MSMS: 1375
PEPMASS=921.12182	79485
CHARGE=3+
355.19205	750	
375.16894	2016	1+
402.18330	760	1+
415.21669	550	
446.20989	1629	1+
449.19133	12524	1+
479.74771	611	
485.21427	521	
503.22527	1632	1+
510.69310	782	
515.26865	473	
544.75728	861	
545.26540	390	
562.27649	3703	1+
571.29266	722	1+
585.29415	614	1+
588.32105	933	1+
598.29685	2265	1+
616.31027	6173	1+
650.84293	721	
675.34734	856	1+
685.84289	479	
711.37753	983	1+
718.32591	1410	1+
729.37502	6223	1+
738.38919	621	1+
747.40464	502	1+
772.41094	13058	1+
772.88500	1583	1+
817.38816	1202	1+
828.41096	578	
828.90600	508	
829.42977	7901	1+
840.02824	642	
844.07707	401	
846.38369	736	1+
847.13454	438	
847.26488	416	
849.75581	718	
850.07988	1100	1+
850.41680	897	
857.45311	4121	1+
886.45272	10632	1+
914.48240	546	
915.12400	1189	1+
915.45754	1883	1+
915.78872	1144	1+
918.49373	2112	1+
920.79054	373	
921.12667	5667	1+
921.45661	5474	1+
921.78351	3982	1+
944.44376	682	1+
959.47524	1650	1+
963.31465	635	
973.48857	8025	1+
984.91038	419	
1058.51556	651	1+
1088.51277	11846	1+
1160.07548	507	
1187.57901	5815	1+
1274.11411	388	
1274.59704	377	
1301.66484	2256	1+
1433.66920	1868	1+
1443.67947	1689	1+
1460.70133	5864	1+
1483.76317	2723	1+
1545.79271	4976	1+
1556.76609	1939	1+
1574.76654	8876	1+
1645.84786	1347	1+
1673.83572	9764	1+
1788.86245	7790	1+
1847.85233	1624	1+
1857.87979	954	1+
1875.89315	4944	1+
1904.91177	5253	1+
1914.90503	1973	1+
1932.90915	2710	1+
1989.94193	3456	1+
2032.95082	3229	1+
2146.03554	4716	1+
2200.07896	1710	1+
2259.10576	852	1+
2313.15037	4195	1+
2387.16977	1673	1+
END IONS

###FS:    #m/z: 546.96028 #charge   3
###MaxRes:#m/z:  0.00000 #charge-128
###MS: 1373
###MSMS: 1376
BEGIN IONS
TITLE=Cmpd 538, AutoMSn(546.9603), 23.2 min
RTINSECONDS=1394.06
SCANS=MS: 1373 MSMS: 1376
PEPMASS=546.96028	56586
CHARGE=3+
340.12454	309	
357.15285	1324	1+
364.45433	352	
384.18778	328	
395.78758	349	
402.27798	1255	1+
429.20353	519	1+
468.89402	539	
474.57972	471	
474.91922	337	
480.26633	446	
480.58910	781	
504.22880	1017	1+
511.26323	597	1+
517.30114	2904	1+
517.95377	719	
528.27305	722	1+
529.93792	301	
532.30840	428	1+
535.27557	492	1+
535.60530	469	
540.26761	1365	1+
540.95739	478	
541.62536	1032	
544.30685	2104	1+
546.30266	5827	1+
546.95642	1006	
547.63000	561	
551.30148	676	1+
557.25582	857	1+
559.11488	587	
559.19117	316	
575.25535	307	
630.38974	1897	1+
654.85324	310	
667.84367	1126	1+
668.35063	307	
702.85512	554	
703.34857	626	1+
777.45878	2147	1+
781.90686	336	
782.40295	637	
864.49039	4712	1+
935.53103	6079	1+
945.74878	531	
1082.60146	8830	1+
1192.64108	2911	1+
1210.66431	3133	1+
1324.69941	5650	1+
1421.72289	7328	1+
1438.74601	22649	1+
1449.70504	1407	1+
END IONS

###FS:    #m/z: 921.12192 #charge   3
###MaxRes:#m/z:  0.00000 #charge-128
###MS: 1377
###MSMS: 1378
BEGIN IONS
TITLE=Cmpd 539, AutoMSn(921.1219), 23.3 min
RTINSECONDS=1397.09
SCANS=MS: 1377 MSMS: 1378
PEPMASS=921.12192	248431
CHARGE=3+
355.19754	1759	1+
375.17134	3187	1+
402.17730	710	
446.20338	3472	1+
449.19167	20473	1+
485.21850	1471	1+
503.22685	2296	1+
510.69569	596	
515.26703	1200	1+
534.87068	614	
544.76339	1511	
545.26865	1025	
562.27387	6798	1+
570.29660	760	1+
588.31448	2279	1+
598.30051	4144	1+
616.31053	10741	1+
660.33819	593	
680.82172	986	
685.85459	667	
711.37840	2226	1+
717.34594	873	
717.85311	589	
718.32139	1546	1+
720.30427	784	
729.39247	5704	1+
744.36742	597	
772.40981	22866	1+
773.88861	1977	1+
817.38334	2279	1+
828.41558	1099	
828.91663	1240	1+
829.42761	1369	1+
829.42888	15261	1+
840.44036	613	
846.37626	609	
849.74170	2558	1+
850.08801	1965	
850.41366	1690	
857.45163	5655	1+
886.45129	16300	1+
886.46190	926	1+
914.46014	1034	
915.11720	2365	1+
915.45440	4200	1+
915.78419	2125	1+
918.49576	1382	
921.12259	9586	1+
921.45520	11390	1+
921.78828	8414	1+
932.41312	1014	1+
945.43774	955	1+
958.46864	4294	1+
971.47967	743	1+
973.48419	12811	1+
1008.45699	592	
1030.07422	910	
1088.51222	19589	1+
1130.55786	580	
1187.58508	11679	1+
1198.99435	1001	
1274.11319	575	
1274.61453	1114	
1300.66095	3830	1+
1443.67965	3380	1+
1460.69219	9627	1+
1483.75846	5437	1+
1556.75959	3122	1+
1559.74623	1490	1+
1574.76518	15327	1+
1645.83185	2589	1+
1673.83637	17742	1+
1775.88165	2837	1+
1788.86695	13857	1+
1837.95993	3069	1+
1847.87328	2395	1+
1857.88524	1828	1+
1875.89373	8658	1+
1904.89527	8742	1+
1914.91021	3057	1+
1932.90441	4141	1+
1989.94244	6279	1+
2032.95948	4858	1+
2146.03486	9071	1+
2200.07228	3066	1+
2313.14264	9629	1+
2387.18179	2253	1+
END IONS

###FS:    #m/z: 811.39576 #charge   2
###MaxRes:#m/z:  0.00000 #charge-128
###MS: 1377
###MSMS: 1379
BEGIN IONS
TITLE=Cmpd 540, AutoMSn(811.3958), 23.3 min
RTINSECONDS=1397.59
SCANS=MS: 1377 MSMS: 1379
PEPMASS=811.39576	126889
CHARGE=2+
355.16478	2892	1+
399.71099	733	
438.19968	1201	
442.20351	701	
456.21243	1099	
500.27108	676	
515.25306	541	
543.24072	909	1+
545.28025	2137	1+
545.61010	1590	
545.93668	829	
547.27950	535	
584.27856	2387	1+
592.28305	735	1+
598.30006	1091	1+
599.63653	681	
599.96914	1014	
600.29388	628	
616.30440	1072	
619.27493	751	
630.34448	538	
667.32158	1111	
675.33954	743	1+
679.34379	522	
685.33254	2593	1+
697.36655	4250	1+
703.33707	3008	1+
706.29067	655	
745.36450	1922	1+
745.69783	2877	1+
746.03156	1204	
751.01827	566	
751.36539	15346	1+
751.70190	13430	1+
752.03653	8467	1+
780.39730	5930	1+
780.70741	1820	
781.05784	1123	
798.41198	5037	1+
806.40271	1119	1+
809.39658	950	1+
813.39730	1324	1+
849.42159	3120	1+
857.45875	1044	1+
867.43473	10804	1+
885.44493	14476	1+
958.47911	578	1+
964.48426	979	1+
1088.98158	642	
1110.55616	2664	1+
1139.20189	614	
1239.60525	5335	1+
1304.62402	1571	1+
1322.64055	545	
1322.65129	13112	1+
[truncated: 462,100 more chars]
