# Supplementary material for: Biochemical and proteomic analyses of venom from a new pit viper, Protobothrops kelomohy
Source: J Venom Anim Toxins Incl Trop Dis. 2022 Apr 11;28:e20210080. doi: 10.1590/1678-9199-JVATITD-2021-0080 (PMC9005077; doi:10.1590/1678-9199-JVATITD-2021-0080)
Supplement: Additional file 2. [file 1678-9199-jvatitd-28-e20210080-s2.zip › jvatitd-2021-0080_suppl2_20220324/Protobothrops replication2/Rep2_Protobothrops8_GE4_01_19264.mgf]

CHARGE=1+, 2+ and 3+
###	
###	\\10.11.12.207\(D) Data\Data\onrapak\2020\Feb-04-2020\Rep2_Protobothrops8_GE4_01_19264.d\analysis.baf
###	Rep2_Protobothrops8_GE4_01_19264.d
###	Instrument: micrOTOF-Q II
###    Rep2_Protobothrops8
###    PeakWidth 5.00, MiniumIntensity 100, S/N 1Apply threshold 0, Threshold 10
###    Retain Residuals no, Create neutrally no,
###    FullScan Parameters: AdductIon (+)+H (-)-H, LowMass 350, HighMass 3000, MaxCharge charge decon 4, MinPeaks 3
###    Perf. isotope decon yes, Max Charge Istopic decon 3, MW agreement 5.00, Abund. cutoff 3.00, Envelope cutoff 75.00
###    MaxRes   Parameters: AdductIon (+)+H (-)-H, LowMass 350, HighMass 3000 
###    Perf. isotope decon yes, Max Charge Istopic decon 3, Abund. cutoff 2.00
###    MSn      Parameters: AdductIon (+)+H (-)-H, LowMass 100, HighMass 2500 
###    Perf. isotope decon yes, Max Charge Istopic decon 2, Abund. cutoff 0.50
###    Global Charge Limit: yes 3, Prefer FullScan Result: yes, Export what: 2 (0=non deconv/1=deconv only/2=mixed), NoMSMSSignals: 25, Intensity threshold: 100, NoMSSignals (deconv): 2, NoMSSignals (non-deconv): 2, NormalizeData: no, SingleCharged: yes
###FS:    #m/z: 358.52253 #charge   3
###MaxRes:#m/z:  0.00000 #charge-128
###MS: 599
###MSMS: 600
BEGIN IONS
TITLE=Cmpd 1, AutoMSn(358.5225), 10.2 min
RTINSECONDS=612.794
SCANS=MS: 599 MSMS: 600
PEPMASS=358.52253	8399
CHARGE=3+
497.27713	197	
END IONS

###FS:    #m/z: 498.60995 #charge   3
###MaxRes:#m/z:  0.00000 #charge-128
###MS: 660
###MSMS: 662
BEGIN IONS
TITLE=Cmpd 3, AutoMSn(498.6100), 11.3 min
RTINSECONDS=675.597
SCANS=MS: 660 MSMS: 662
PEPMASS=498.60995	2935
CHARGE=3+
375.23610	165	
488.30939	215	1+
492.94249	236	1+
495.73958	169	
498.61305	132	
498.94581	175	
504.76107	129	
677.31586	120	
END IONS

###FS:    #m/z: 498.61139 #charge   3
###MaxRes:#m/z:  0.00000 #charge-128
###MS: 663
###MSMS: 664
BEGIN IONS
TITLE=Cmpd 4, AutoMSn(498.6114), 11.3 min
RTINSECONDS=678.113
SCANS=MS: 663 MSMS: 664
PEPMASS=498.61139	16284
CHARGE=3+
357.22024	145	
375.22833	243	
409.24516	218	
488.31366	550	1+
492.94434	281	
493.26670	140	
498.28410	589	1+
498.60490	961	1+
498.94534	585	
503.75826	276	
504.27873	123	
506.11398	165	
601.85028	115	
603.32241	113	
616.40973	155	
650.29300	133	
677.34107	174	
699.82622	133	
878.39957	109	
1365.71602	591	1+
END IONS

###FS:    #m/z: 423.90439 #charge   3
###MaxRes:#m/z:  0.00000 #charge-128
###MS: 663
###MSMS: 665
BEGIN IONS
TITLE=Cmpd 5, AutoMSn(423.9044), 11.3 min
RTINSECONDS=678.614
SCANS=MS: 663 MSMS: 665
PEPMASS=423.90439	16504
CHARGE=3+
425.76127	158	
621.40872	119	
END IONS

###FS:    #m/z: 374.21113 #charge   2
###MaxRes:#m/z:  0.00000 #charge-128
###MS: 663
###MSMS: 666
BEGIN IONS
TITLE=Cmpd 6, AutoMSn(374.2111), 11.3 min
RTINSECONDS=679.116
SCANS=MS: 663 MSMS: 666
PEPMASS=374.21113	7608
CHARGE=2+
375.23224	1404	1+
395.78374	128	
474.74531	118	
477.26344	105	
482.76622	125	
488.31597	603	1+
495.64105	116	
498.29169	144	
570.21637	161	
608.26481	100	
698.30717	154	
END IONS

###FS:    #m/z: 498.61270 #charge   3
###MaxRes:#m/z:  0.00000 #charge-128
###MS: 667
###MSMS: 668
BEGIN IONS
TITLE=Cmpd 7, AutoMSn(498.6127), 11.4 min
RTINSECONDS=682.142
SCANS=MS: 667 MSMS: 668
PEPMASS=498.61270	31163
CHARGE=3+
375.23003	772	1+
383.20544	112	
409.24610	199	
431.90313	128	
439.70977	175	
487.59288	315	1+
488.31850	778	1+
492.93742	618	1+
493.27193	217	
493.60806	484	
495.26041	111	
498.27928	1034	1+
498.61232	2083	1+
498.94888	1399	1+
503.75404	694	1+
506.11035	244	
507.01536	164	
543.75849	121	
560.80229	123	
601.83428	211	
602.34253	200	
650.29888	452	
650.79560	256	
677.33943	144	
879.41292	116	
1365.73460	1032	1+
END IONS

###FS:    #m/z: 374.21194 #charge   2
###MaxRes:#m/z:  0.00000 #charge-128
###MS: 667
###MSMS: 669
BEGIN IONS
TITLE=Cmpd 8, AutoMSn(374.2119), 11.4 min
RTINSECONDS=682.643
SCANS=MS: 667 MSMS: 669
PEPMASS=374.21194	16592
CHARGE=2+
375.22919	1646	1+
389.18601	100	
395.77396	108	
456.18822	122	
482.74754	116	
487.73980	145	
488.31883	745	1+
495.64591	105	
499.29177	129	
549.23519	247	
570.22958	109	
572.19385	104	
608.32104	120	
616.40732	142	
636.28175	157	
698.30965	397	1+
715.33488	252	
END IONS

###FS:    #m/z: 369.95368 #charge   2
###MaxRes:#m/z:  0.00000 #charge-128
###MS: 667
###MSMS: 670
BEGIN IONS
TITLE=Cmpd 9, AutoMSn(369.9537), 11.4 min
RTINSECONDS=683.144
SCANS=MS: 667 MSMS: 670
PEPMASS=369.95368	3225
CHARGE=2+
375.23586	493	1+
406.24024	112	
449.22660	140	
488.31839	199	
653.30719	108	
705.29897	138	
715.34217	147	
END IONS

###FS:    #m/z: 374.46366 #charge   2
###MaxRes:#m/z:  0.00000 #charge-128
###MS: 671
###MSMS: 672
BEGIN IONS
TITLE=Cmpd 10, AutoMSn(374.4637), 11.4 min
RTINSECONDS=686.171
SCANS=MS: 671 MSMS: 672
PEPMASS=374.46366	16496
CHARGE=2+
203.32315	142	
330.66388	107	
331.21937	126	
340.20632	124	
357.20916	272	1+
375.23414	1396	1+
428.15731	111	
488.31200	756	1+
495.72197	132	
498.30217	146	
549.23680	178	
587.25290	108	
599.38448	125	
608.26598	236	
636.28502	124	
698.32039	272	
705.30059	107	
715.33342	201	
718.34316	128	
733.28609	123	
END IONS

###FS:    #m/z: 369.95457 #charge   2
###MaxRes:#m/z:  0.00000 #charge-128
###MS: 671
###MSMS: 673
BEGIN IONS
TITLE=Cmpd 11, AutoMSn(369.9546), 11.4 min
RTINSECONDS=686.672
SCANS=MS: 671 MSMS: 673
PEPMASS=369.95457	4248
CHARGE=2+
331.20508	109	
358.20623	134	
375.23537	871	1+
488.31249	372	
498.30361	158	
549.23311	196	
698.33018	152	
END IONS

###FS:    #m/z: 392.87458 #charge-128
###MaxRes:#m/z:  0.00000 #charge-128
###MS: 671
###MSMS: 674
BEGIN IONS
TITLE=Cmpd 12, AutoMSn(392.8746), 11.5 min
RTINSECONDS=687.173
SCANS=MS: 671 MSMS: 674
PEPMASS=392.87458	3369

421.15698	100	
END IONS

###FS:    #m/z: 392.87705 #charge   3
###MaxRes:#m/z:  0.00000 #charge-128
###MS: 675
###MSMS: 676
BEGIN IONS
TITLE=Cmpd 13, AutoMSn(392.8770), 11.5 min
RTINSECONDS=690.199
SCANS=MS: 675 MSMS: 676
PEPMASS=392.87705	6798
CHARGE=3+
324.16308	105	
331.66007	103	
341.18715	269	1+
363.16874	196	
364.12517	132	
367.17366	107	
375.22934	160	
381.18230	567	1+
456.23915	152	
466.27326	291	
476.25877	256	1+
494.27248	673	1+
549.24047	190	
566.24908	133	
567.25022	355	1+
584.27963	496	1+
683.35009	172	
END IONS

###FS:    #m/z: 588.80965 #charge   2
###MaxRes:#m/z:  0.00000 #charge-128
###MS: 675
###MSMS: 678
BEGIN IONS
TITLE=Cmpd 15, AutoMSn(588.8096), 11.5 min
RTINSECONDS=691.202
SCANS=MS: 675 MSMS: 678
PEPMASS=588.80965	2767
CHARGE=2+
363.12453	101	
END IONS

###FS:    #m/z: 392.87757 #charge   3
###MaxRes:#m/z:  0.00000 #charge-128
###MS: 679
###MSMS: 680
BEGIN IONS
TITLE=Cmpd 16, AutoMSn(392.8776), 11.6 min
RTINSECONDS=694.239
SCANS=MS: 679 MSMS: 680
PEPMASS=392.87757	13625
CHARGE=3+
341.18900	437	
363.14262	341	1+
375.22999	147	
381.17980	617	1+
387.72635	141	
420.17874	109	
438.19426	121	
456.21941	133	
466.27590	481	
476.25614	160	
494.27097	671	
549.24048	303	1+
566.26980	304	
567.25472	546	1+
584.27484	521	1+
683.34626	317	1+
END IONS

###FS:    #m/z: 588.81440 #charge   2
###MaxRes:#m/z:  0.00000 #charge-128
###MS: 679
###MSMS: 681
BEGIN IONS
TITLE=Cmpd 17, AutoMSn(588.8144), 11.6 min
RTINSECONDS=694.74
SCANS=MS: 679 MSMS: 681
PEPMASS=588.81440	3533
CHARGE=2+
56.14298	110	
588.81329	205	
END IONS

###FS:    #m/z: 532.92076 #charge   3
###MaxRes:#m/z:  0.00000 #charge-128
###MS: 686
###MSMS: 687
BEGIN IONS
TITLE=Cmpd 20, AutoMSn(532.9208), 11.7 min
RTINSECONDS=701.298
SCANS=MS: 686 MSMS: 687
PEPMASS=532.92076	7967
CHARGE=3+
422.89063	107	
514.30600	119	
533.28018	378	1+
533.61772	401	
677.31787	107	
685.84817	116	
END IONS

###FS:    #m/z: 502.26141 #charge   3
###MaxRes:#m/z:  0.00000 #charge-128
###MS: 686
###MSMS: 688
BEGIN IONS
TITLE=Cmpd 21, AutoMSn(502.2614), 11.7 min
RTINSECONDS=701.8
SCANS=MS: 686 MSMS: 688
PEPMASS=502.26141	7227
CHARGE=3+
323.19648	127	
375.23440	230	
488.30906	281	1+
493.26793	227	
493.61006	148	
495.24093	148	
496.58972	136	
496.92146	269	
498.61910	259	1+
498.95957	206	
499.27719	375	
502.26036	976	1+
502.59491	382	
502.93182	318	
503.74957	130	
506.11260	160	
507.01646	213	
517.28018	322	1+
604.79639	145	
631.33171	209	
645.37848	116	
650.32493	199	
653.31891	291	1+
653.83006	163	
667.83320	166	
668.34326	111	
679.84740	170	
683.37128	161	
683.87015	202	
764.34960	112	
993.46938	288	1+
1376.67509	653	1+
END IONS

###FS:    #m/z: 502.25958 #charge   3
###MaxRes:#m/z:  0.00000 #charge-128
###MS: 689
###MSMS: 690
BEGIN IONS
TITLE=Cmpd 22, AutoMSn(502.2596), 11.7 min
RTINSECONDS=704.315
SCANS=MS: 689 MSMS: 690
PEPMASS=502.25958	33668
CHARGE=3+
429.20841	169	
448.16113	134	
486.23985	279	
488.30851	153	
492.95333	261	1+
493.28558	187	
494.74614	539	1+
496.59061	1374	1+
496.92379	1283	1+
497.25333	935	1+
498.61366	537	
498.96082	456	
501.59082	283	
502.26137	3382	1+
502.59335	2620	1+
502.92908	1111	1+
509.77312	498	
510.70172	338	
517.27531	1018	1+
537.79676	142	
601.82906	151	
603.77729	376	
604.28464	405	
610.28436	146	
616.40074	181	
617.30335	176	
624.30143	148	
631.32171	1100	1+
650.30416	162	
650.78858	155	
673.25260	135	
679.83568	264	1+
686.28054	129	
688.83456	1604	1+
746.34480	280	
874.42372	153	
946.48181	130	
1305.63323	1119	1+
1334.66298	721	1+
1377.66805	1010	1+
END IONS

###FS:    #m/z: 533.28294 #charge   3
###MaxRes:#m/z:  0.00000 #charge-128
###MS: 689
###MSMS: 691
BEGIN IONS
TITLE=Cmpd 23, AutoMSn(533.2829), 11.7 min
RTINSECONDS=704.816
SCANS=MS: 689 MSMS: 691
PEPMASS=533.28294	14637
CHARGE=3+
442.76805	149	
497.28177	115	
514.32176	135	
533.28309	798	
533.61569	572	
533.93799	212	
540.99740	100	
627.38144	103	
677.33450	100	
685.85267	193	
686.34122	103	
714.34255	152	
735.36566	196	
843.37346	101	
END IONS

###FS:    #m/z: 752.88231 #charge   2
###MaxRes:#m/z:  0.00000 #charge-128
###MS: 689
###MSMS: 692
BEGIN IONS
TITLE=Cmpd 24, AutoMSn(752.8823), 11.8 min
RTINSECONDS=705.318
SCANS=MS: 689 MSMS: 692
PEPMASS=752.88231	3136
CHARGE=2+
372.15986	129	
END IONS

###FS:    #m/z: 502.26013 #charge   3
###MaxRes:#m/z:  0.00000 #charge-128
###MS: 693
###MSMS: 694
BEGIN IONS
TITLE=Cmpd 25, AutoMSn(502.2601), 11.8 min
RTINSECONDS=708.335
SCANS=MS: 693 MSMS: 694
PEPMASS=502.26013	78929
CHARGE=3+
380.21695	270	
437.71804	226	
445.89669	184	
486.23054	308	
488.31463	191	
490.92166	279	
492.58589	225	
493.26782	245	
496.24817	1924	1+
496.58504	4947	1+
496.92012	3479	1+
498.94666	1032	1+
499.27639	603	
501.59838	265	
501.92595	296	
502.26032	10826	1+
502.59452	7268	1+
502.92589	4031	1+
503.74997	258	
509.77193	425	
517.27539	1661	1+
534.76224	207	
551.78160	283	
553.27142	327	
617.31004	270	
623.28099	581	1+
631.32574	712	1+
650.79885	204	
666.31869	219	
667.83270	474	
679.82488	488	1+
683.36724	205	
688.84244	1884	
729.33945	209	
746.35435	350	
759.42763	251	
988.48121	761	1+
1206.56172	1754	1+
1305.63192	2806	1+
1377.66950	3631	1+
END IONS

###FS:    #m/z: 473.24691 #charge   2
###MaxRes:#m/z:  0.00000 #charge-128
###MS: 693
###MSMS: 695
BEGIN IONS
TITLE=Cmpd 26, AutoMSn(473.2469), 11.8 min
RTINSECONDS=708.837
SCANS=MS: 693 MSMS: 695
PEPMASS=473.24691	8093
CHARGE=2+
330.16887	272	
343.21301	256	
431.27198	185	
474.23425	110	
474.89120	102	
484.39840	120	
533.27373	198	
559.79274	188	
560.27647	161	
642.30805	237	1+
763.37978	179	
END IONS

###FS:    #m/z: 752.88283 #charge   2
###MaxRes:#m/z:  0.00000 #charge-128
###MS: 693
###MSMS: 696
BEGIN IONS
TITLE=Cmpd 27, AutoMSn(752.8828), 11.8 min
RTINSECONDS=709.338
SCANS=MS: 693 MSMS: 696
PEPMASS=752.88283	6852
CHARGE=2+
517.27425	124	
1504.76346	1106	1+
END IONS

###FS:    #m/z: 474.57631 #charge   3
###MaxRes:#m/z:  0.00000 #charge-128
###MS: 697
###MSMS: 698
BEGIN IONS
TITLE=Cmpd 28, AutoMSn(474.5763), 11.9 min
RTINSECONDS=712.357
SCANS=MS: 697 MSMS: 698
PEPMASS=474.57631	26152
CHARGE=3+
343.20551	323	
382.18977	128	
431.54327	154	
457.22964	313	1+
460.54878	123	
468.88483	295	1+
474.57628	6551	1+
474.91099	4573	1+
475.24450	2755	1+
477.57775	120	
482.27529	279	
509.74392	112	
511.73178	213	
533.28614	197	
547.22455	158	
559.77527	373	
569.25442	352	
569.74903	299	
610.78246	202	
611.28558	123	
624.79290	158	
629.30491	130	
634.33065	179	
642.30331	125	
655.29392	127	
659.33555	1521	1+
763.37210	618	1+
771.34547	162	
927.36820	133	
946.46155	312	1+
952.50791	583	1+
955.37253	202	
1119.52178	635	1+
1238.53724	2409	1+
END IONS

###FS:    #m/z: 466.76104 #charge   2
###MaxRes:#m/z:  0.00000 #charge-128
###MS: 697
###MSMS: 699
BEGIN IONS
TITLE=Cmpd 29, AutoMSn(466.7610), 11.9 min
RTINSECONDS=712.858
SCANS=MS: 697 MSMS: 699
PEPMASS=466.76104	9043
CHARGE=2+
323.13734	128	
357.22723	168	
365.73834	116	
375.23190	983	1+
382.18693	104	
400.73276	148	
405.73967	101	
409.25367	200	
414.73316	137	
428.19196	148	
449.74158	158	
458.23958	227	
488.31678	1699	1+
498.28669	137	
528.22072	103	
597.37015	121	
616.40892	556	1+
730.45737	367	
932.50956	436	1+
END IONS

###FS:    #m/z: 752.88402 #charge   2
###MaxRes:#m/z:  0.00000 #charge-128
###MS: 697
###MSMS: 700
BEGIN IONS
TITLE=Cmpd 30, AutoMSn(752.8840), 11.9 min
RTINSECONDS=713.359
SCANS=MS: 697 MSMS: 700
PEPMASS=752.88402	8741
CHARGE=2+
1504.76122	554	1+
END IONS

###FS:    #m/z: 474.57528 #charge   3
###MaxRes:#m/z:  0.00000 #charge-128
###MS: 701
###MSMS: 702
BEGIN IONS
TITLE=Cmpd 31, AutoMSn(474.5753), 11.9 min
RTINSECONDS=716.388
SCANS=MS: 701 MSMS: 702
PEPMASS=474.57528	48031
CHARGE=3+
413.51644	355	
437.20110	329	
468.88452	887	1+
469.54203	416	
470.20050	295	
474.57299	16624	1+
474.90893	12131	1+
475.24080	5937	1+
477.74645	729	
509.24283	357	
546.71535	365	
559.77765	1226	
560.26463	346	
610.77432	331	
634.32943	420	
655.29317	297	
659.33561	2027	1+
763.37112	922	1+
1137.50035	1391	1+
1238.54234	6236	1+
END IONS

###FS:    #m/z: 466.76156 #charge   2
###MaxRes:#m/z:  0.00000 #charge-128
###MS: 701
###MSMS: 703
BEGIN IONS
TITLE=Cmpd 32, AutoMSn(466.7616), 11.9 min
RTINSECONDS=716.89
SCANS=MS: 701 MSMS: 703
PEPMASS=466.76156	29312
CHARGE=2+
308.71271	126	
313.70829	138	
339.69714	132	
357.21336	171	
365.73237	276	
371.21340	117	
375.23333	1775	1+
381.73873	104	
391.73396	141	
400.72579	175	
409.75639	134	
411.15769	149	
427.18005	276	1+
440.73166	109	
444.28880	142	
449.23779	128	
457.75470	132	
470.30589	138	
488.31794	3447	1+
495.64512	181	
498.29619	229	
540.26967	214	1+
558.28773	104	
616.41187	1119	1+
659.32096	150	
686.45739	102	
696.38245	150	
713.43139	223	
730.45085	787	1+
915.48121	282	1+
932.51440	866	1+
END IONS

###FS:    #m/z: 466.76165 #charge   2
###MaxRes:#m/z:  0.00000 #charge-128
###MS: 705
###MSMS: 706
BEGIN IONS
TITLE=Cmpd 34, AutoMSn(466.7617), 12.0 min
RTINSECONDS=720.421
SCANS=MS: 705 MSMS: 706
PEPMASS=466.76165	35984
CHARGE=2+
313.14472	136	
313.70189	115	
340.19244	100	
357.21460	470	1+
371.21286	113	
375.23133	1217	1+
418.23750	107	
426.22349	137	
428.17497	113	
443.25484	142	
449.24666	217	
457.75105	109	
458.25337	623	
468.26958	100	
470.31104	103	
487.29117	117	
488.31857	4027	1+
495.64353	336	
498.30781	296	
513.26567	123	
599.37947	147	
616.41212	1666	1+
626.38621	150	
730.45268	602	
800.47099	323	1+
817.48139	365	1+
828.45367	135	
932.52550	906	1+
END IONS

###FS:    #m/z: 474.57621 #charge   3
###MaxRes:#m/z:  0.00000 #charge-128
###MS: 705
###MSMS: 707
BEGIN IONS
TITLE=Cmpd 35, AutoMSn(474.5762), 12.0 min
RTINSECONDS=720.921
SCANS=MS: 705 MSMS: 707
PEPMASS=474.57621	39971
CHARGE=3+
343.21232	236	
383.23924	307	
431.19050	327	1+
449.85750	223	
460.56833	205	
463.86252	523	
464.18576	196	
468.88473	504	1+
469.21217	471	1+
469.54060	372	
473.92060	166	
474.34861	197	
474.57637	8123	1+
474.91198	6118	1+
475.24326	3321	1+
476.75772	936	1+
509.24587	166	
509.73243	194	
511.73016	425	
532.72034	244	
540.78078	150	
546.30079	212	
551.25656	179	
555.73560	425	
561.24588	188	
569.75041	1075	1+
591.75097	160	
629.30599	200	
634.32367	355	1+
648.76284	182	
655.29717	468	
655.80799	342	
659.33633	1270	1+
660.79025	165	
763.37301	610	1+
954.49494	914	1+
955.35672	312	
1118.53123	918	1+
1137.49373	1783	1+
1219.52960	1079	1+
1238.54280	8707	1+
END IONS

###FS:    #m/z: 474.57500 #charge   3
###MaxRes:#m/z:  0.00000 #charge-128
###MS: 709
###MSMS: 710
BEGIN IONS
TITLE=Cmpd 37, AutoMSn(474.5750), 12.1 min
RTINSECONDS=724.447
SCANS=MS: 709 MSMS: 710
PEPMASS=474.57500	30402
CHARGE=3+
330.17291	999	1+
343.20575	139	
437.19890	161	
437.53328	167	
450.20132	168	
455.84990	131	
456.19791	142	
464.21324	235	
468.87723	349	1+
469.54273	279	
470.21504	173	
474.57422	5795	1+
474.90546	4199	1+
475.24222	2020	1+
509.25285	193	
511.74420	265	
512.24085	198	
532.72789	193	
533.25178	265	1+
546.29007	175	
551.28945	134	
555.73280	273	
569.24595	700	1+
569.75468	337	
628.46898	133	
642.31270	232	
655.79044	216	
660.33656	289	1+
693.23898	199	
735.36747	146	
763.38155	402	
878.34224	230	1+
927.38360	218	
952.53104	498	1+
954.50270	1034	1+
955.36337	414	
1118.54403	1115	1+
1220.52935	937	1+
1238.53833	4801	1+
END IONS

###FS:    #m/z: 388.54545 #charge   3
###MaxRes:#m/z:  0.00000 #charge-128
###MS: 709
###MSMS: 711
BEGIN IONS
TITLE=Cmpd 38, AutoMSn(388.5454), 12.1 min
RTINSECONDS=724.948
SCANS=MS: 709 MSMS: 711
PEPMASS=388.54545	5009
CHARGE=3+
341.18686	109	
369.19120	129	
387.19384	141	
395.78090	104	
469.28614	356	1+
472.28625	214	
486.29909	628	1+
518.25918	153	
646.32382	275	1+
END IONS

###FS:    #m/z: 474.57504 #charge   3
###MaxRes:#m/z:  0.00000 #charge-128
###MS: 713
###MSMS: 714
BEGIN IONS
TITLE=Cmpd 40, AutoMSn(474.5750), 12.1 min
RTINSECONDS=728.475
SCANS=MS: 713 MSMS: 714
PEPMASS=474.57504	21229
CHARGE=3+
330.17341	393	
343.20632	134	
346.67288	105	
413.52643	168	
437.20086	155	
437.53172	125	
450.52241	124	
463.54129	143	
469.55766	141	
474.57191	1661	1+
474.90585	1322	1+
475.24337	676	
476.75309	903	1+
477.23382	157	
482.17059	151	
503.24345	136	
511.74474	138	
533.26324	161	
546.71173	279	
547.22428	134	
556.22165	123	
559.77740	241	
560.24809	181	
561.72639	120	
569.25676	551	1+
642.31667	294	1+
660.29426	149	
763.36360	312	1+
854.35934	142	
927.37298	154	
955.36508	176	
1238.53519	3248	1+
END IONS

###FS:    #m/z: 453.74395 #charge   2
###MaxRes:#m/z:  0.00000 #charge-128
###MS: 713
###MSMS: 715
BEGIN IONS
TITLE=Cmpd 41, AutoMSn(453.7439), 12.1 min
RTINSECONDS=728.976
SCANS=MS: 713 MSMS: 715
PEPMASS=453.74395	3759
CHARGE=2+
375.24125	129	
434.22704	124	
END IONS

###FS:    #m/z: 455.91316 #charge   3
###MaxRes:#m/z:  0.00000 #charge-128
###MS: 717
###MSMS: 718
BEGIN IONS
TITLE=Cmpd 42, AutoMSn(455.9132), 12.2 min
RTINSECONDS=732.495
SCANS=MS: 717 MSMS: 718
PEPMASS=455.91316	37874
CHARGE=3+
315.15528	163	
331.21359	181	
357.21363	450	1+
375.23179	7697	1+
380.22106	173	
414.17949	360	1+
421.18963	395	1+
430.69842	1183	1+
434.21263	347	
438.15907	249	
444.27388	271	
444.57568	166	
444.90361	198	
449.90801	520	1+
450.24174	1704	1+
450.56782	507	
455.91464	3141	1+
456.24571	3035	1+
456.58037	907	
470.30442	317	
477.25667	167	
478.73100	380	
486.29993	771	
488.31584	7050	1+
495.64371	750	
498.29639	505	
545.31015	172	
549.24018	1994	1+
584.28329	481	1+
587.26997	442	1+
593.31278	310	
601.30154	218	
608.27411	270	
616.41254	1337	1+
618.27161	168	
629.30735	417	1+
636.26687	742	
646.32696	2173	1+
653.30467	611	1+
678.38277	389	1+
680.30107	357	1+
698.31283	1061	1+
715.33076	513	1+
722.32434	366	
733.29005	805	1+
742.29232	389	
742.40596	291	
750.31353	2243	1+
759.41461	274	1+
767.33413	853	1+
800.45380	581	1+
817.48967	1730	1+
843.37076	657	1+
861.38664	3122	1+
878.41124	2534	1+
906.48650	1654	1+
946.46372	490	1+
963.48720	902	1+
973.47828	1426	1+
991.49237	1729	1+
1202.66747	1164	1+
END IONS

###FS:    #m/z: 453.74572 #charge   2
###MaxRes:#m/z:  0.00000 #charge-128
###MS: 717
###MSMS: 719
BEGIN IONS
TITLE=Cmpd 43, AutoMSn(453.7457), 12.2 min
RTINSECONDS=732.995
SCANS=MS: 717 MSMS: 719
PEPMASS=453.74572	9365
CHARGE=2+
331.21069	437	
349.65738	204	
357.21438	734	1+
369.14538	172	
375.23310	7756	1+
386.17719	189	
400.73004	277	
410.16893	172	
428.18056	164	
434.21743	489	
443.24777	167	
444.30215	166	
445.19987	201	
450.22715	196	
452.23023	267	
456.19182	201	
470.29567	839	1+
473.21905	242	
477.24874	715	1+
483.19386	380	1+
486.29295	746	1+
487.73846	717	1+
488.31493	7779	1+
495.64091	603	
496.25564	543	1+
498.30219	1054	
532.22038	247	
549.24089	1580	1+
550.98152	390	
567.26521	300	
584.27830	727	1+
587.25270	326	1+
608.27170	1179	1+
616.40431	1077	1+
618.26689	225	
619.24845	481	1+
629.30567	369	1+
636.27213	1293	1+
646.33049	951	1+
653.30544	1194	1+
678.38391	420	1+
680.29887	503	1+
698.31677	2186	1+
705.28354	360	1+
715.33956	474	
722.32376	785	1+
730.39661	382	1+
731.24971	448	
733.29115	662	1+
750.31578	2625	1+
759.57819	180	
767.33016	1758	1+
844.36704	363	1+
860.38372	757	1+
861.39613	313	
878.40685	1558	1+
END IONS

###FS:    #m/z: 683.36311 #charge   2
###MaxRes:#m/z:  0.00000 #charge-128
###MS: 717
###MSMS: 720
BEGIN IONS
TITLE=Cmpd 44, AutoMSn(683.3631), 12.2 min
RTINSECONDS=733.496
SCANS=MS: 717 MSMS: 720
PEPMASS=683.36311	4833
CHARGE=2+
358.20995	105	
674.84911	112	
685.36323	139	
1365.72732	3840	1+
END IONS

###FS:    #m/z: 455.91413 #charge   3
###MaxRes:#m/z:  0.00000 #charge-128
###MS: 721
###MSMS: 722
BEGIN IONS
TITLE=Cmpd 45, AutoMSn(455.9141), 12.3 min
RTINSECONDS=736.524
SCANS=MS: 721 MSMS: 722
PEPMASS=455.91413	162913
CHARGE=3+
308.70841	528	
331.20023	676	
357.21089	1438	1+
375.23349	20418	1+
400.73205	1196	
422.19100	878	
430.70053	3420	1+
434.21136	691	
444.24379	1459	
444.56603	1516	
444.90477	802	
449.90491	5037	1+
450.23741	10580	1+
450.57300	6067	
455.23983	752	
455.57796	822	
455.91379	26336	1+
456.24853	20137	1+
456.58404	8178	
465.22929	581	
470.29810	1229	1+
473.22505	1465	1+
486.27500	2307	1+
488.31622	23702	1+
498.30148	1750	
536.29705	514	
544.81093	1043	
549.24041	5380	1+
584.27909	933	
593.31974	1519	
593.83006	679	
601.32046	2170	1+
608.28321	905	
616.41307	2756	1+
636.27221	3012	1+
646.33231	1448	
653.29816	1279	
678.38671	1253	1+
698.31739	4437	1+
715.33637	1170	
722.31977	963	
733.28700	2375	1+
750.31499	8409	1+
767.33936	2580	1+
817.48638	4619	1+
844.36301	2213	1+
861.38608	524	
861.38799	9505	1+
878.40933	7285	1+
906.48659	2648	1+
946.46746	2747	1+
963.49939	2586	1+
973.48534	4546	1+
991.49825	6685	1+
1202.65851	5007	1+
END IONS

###FS:    #m/z: 683.36529 #charge   2
###MaxRes:#m/z:  0.00000 #charge-128
###MS: 721
###MSMS: 723
BEGIN IONS
TITLE=Cmpd 46, AutoMSn(683.3653), 12.3 min
RTINSECONDS=737.024
SCANS=MS: 721 MSMS: 723
PEPMASS=683.36529	25732
CHARGE=2+
488.32255	119	
674.84079	120	
675.34594	224	
682.36019	141	
682.89486	105	
1365.72662	9887	1+
END IONS

###FS:    #m/z: 342.18698 #charge   2
###MaxRes:#m/z:  0.00000 #charge-128
###MS: 721
###MSMS: 724
BEGIN IONS
TITLE=Cmpd 47, AutoMSn(342.1870), 12.3 min
RTINSECONDS=737.525
SCANS=MS: 721 MSMS: 724
PEPMASS=342.18698	22323
CHARGE=2+
314.18572	204	
323.13890	322	1+
331.21177	673	1+
332.63831	272	
340.17661	453	1+
357.22369	234	
358.19393	777	1+
364.45688	321	
368.17121	165	
369.14745	411	
375.23461	6195	1+
383.20260	241	
385.21263	190	
386.17776	1034	1+
394.13745	239	1+
396.16629	178	
398.21321	246	
400.72089	611	
406.20678	650	
411.15431	595	1+
426.23787	235	1+
428.18721	663	1+
438.16643	365	1+
444.27870	294	
445.21263	1691	1+
448.15215	185	
455.19627	171	
456.17865	451	
470.29487	859	1+
473.20561	1649	1+
488.31480	4168	1+
490.23240	999	1+
495.65171	290	
498.30105	1021	1+
504.21556	216	1+
516.24396	214	
541.25767	153	
542.22704	800	1+
549.24156	271	
552.20208	344	1+
559.25591	1034	1+
561.04412	272	
567.23696	375	1+
570.22860	942	1+
584.27161	689	1+
587.25065	2253	1+
592.30236	161	
594.26243	615	1+
601.30109	161	
604.27491	1468	1+
608.28317	202	
616.41190	722	1+
636.26176	173	
639.29039	416	1+
681.29622	449	1+
END IONS

###FS:    #m/z: 455.91410 #charge   3
###MaxRes:#m/z:  0.00000 #charge-128
###MS: 725
###MSMS: 726
BEGIN IONS
TITLE=Cmpd 48, AutoMSn(455.9141), 12.3 min
RTINSECONDS=740.567
SCANS=MS: 725 MSMS: 726
PEPMASS=455.91410	212132
CHARGE=3+
308.70665	767	
358.20580	921	
375.23261	20125	1+
422.18725	874	
430.69781	3328	1+
434.21276	810	
444.23572	1639	
444.56639	2104	
444.90111	675	
449.90539	4681	1+
450.23996	11217	1+
450.57338	6359	
453.74768	1129	
455.24045	1035	
455.58397	643	
455.91419	27191	1+
456.24801	20165	1+
456.58202	9009	
477.25943	762	
486.29800	975	
487.74186	3612	1+
488.31516	23395	1+
498.29816	1814	1+
544.81357	756	
549.24149	6684	1+
584.28966	1207	
584.80643	632	
593.31854	1416	
601.32148	2472	1+
608.28263	747	
616.41018	3043	1+
619.24192	640	
636.26890	3072	1+
646.33266	1773	
653.29389	1628	
698.32066	3577	1+
715.33999	919	
722.31514	791	
733.28788	2335	1+
750.31293	9525	1+
767.33384	2753	1+
800.46725	1804	1+
817.48707	5952	1+
844.36283	2348	1+
861.38075	684	
861.38412	7874	1+
878.41231	7751	1+
946.47702	2660	1+
963.49776	3430	1+
973.48193	5261	1+
991.49947	5668	1+
1202.65609	5786	1+
END IONS

###FS:    #m/z: 342.18788 #charge   2
###MaxRes:#m/z:  0.00000 #charge-128
###MS: 725
###MSMS: 727
BEGIN IONS
TITLE=Cmpd 49, AutoMSn(342.1879), 12.4 min
RTINSECONDS=741.068
SCANS=MS: 725 MSMS: 727
PEPMASS=342.18788	36824
CHARGE=2+
331.20336	557	
340.19300	209	
349.17891	161	
352.13179	507	1+
357.22461	208	
358.20192	577	1+
369.16117	445	1+
369.51957	148	
375.23318	5888	1+
386.17629	741	1+
397.19562	285	1+
406.20572	519	1+
411.17135	518	1+
414.15926	171	
414.72454	283	
421.14358	216	
428.18473	482	1+
434.22310	173	
438.18022	162	
444.28750	250	
445.21509	1003	1+
447.21311	167	
456.18498	690	1+
466.17017	143	
470.29845	795	1+
473.20925	925	1+
480.27837	180	
488.31648	3868	1+
490.23734	899	1+
495.63876	301	
498.30298	964	1+
507.19271	331	1+
516.24850	371	
524.21212	296	1+
541.23770	547	1+
549.24992	176	
552.21755	191	
559.25414	1012	1+
569.26248	146	
570.22323	757	1+
584.27992	315	
587.24960	2336	1+
591.27914	442	1+
594.25487	340	
599.23902	137	
604.27390	1400	1+
608.28874	209	
616.41938	489	1+
626.38211	371	1+
636.27204	176	
639.28683	458	1+
664.26639	508	1+
680.31527	526	1+
681.28902	216	
END IONS

###FS:    #m/z: 683.36481 #charge   2
###MaxRes:#m/z:  0.00000 #charge-128
###MS: 725
###MSMS: 728
BEGIN IONS
TITLE=Cmpd 50, AutoMSn(683.3648), 12.4 min
RTINSECONDS=741.569
SCANS=MS: 725 MSMS: 728
PEPMASS=683.36481	37251
CHARGE=2+
434.20844	138	
547.67505	104	
674.85451	158	
675.34616	112	
682.85447	131	
1365.72091	7161	1+
END IONS

###FS:    #m/z: 371.86879 #charge   3
###MaxRes:#m/z:  0.00000 #charge-128
###MS: 729
###MSMS: 730
BEGIN IONS
TITLE=Cmpd 51, AutoMSn(371.8688), 12.4 min
RTINSECONDS=744.611
SCANS=MS: 729 MSMS: 730
PEPMASS=371.86879	58387
CHARGE=3+
375.22550	214	
488.31654	164	
497.28402	183	
879.38500	154	
END IONS

###FS:    #m/z: 609.81162 #charge   2
###MaxRes:#m/z:  0.00000 #charge-128
###MS: 729
###MSMS: 732
BEGIN IONS
TITLE=Cmpd 53, AutoMSn(609.8116), 12.4 min
RTINSECONDS=745.612
SCANS=MS: 729 MSMS: 732
PEPMASS=609.81162	26957
CHARGE=2+
326.21198	212	
349.69411	296	
366.15973	140	
403.20690	129	
433.72577	131	
438.70937	164	
446.73167	377	
455.24423	522	
470.23020	123	
471.21828	231	
488.25593	163	
497.27810	159	
519.26912	292	
527.27891	298	
544.30889	824	
553.26739	298	1+
585.26951	136	
615.34170	1489	1+
617.34822	288	
668.34505	167	
685.35377	223	
698.37111	586	1+
716.39188	2253	1+
795.42179	384	1+
796.41834	633	1+
809.40578	117	
813.44570	13914	1+
823.04421	126	
851.41972	1041	1+
893.44845	625	1+
909.49455	117	
910.46466	349	1+
910.47059	3055	1+
927.48740	6877	1+
936.62146	612	1+
937.86584	166	
938.44561	459	1+
1037.52573	159	
1038.52960	203	
1095.56409	601	1+
1113.58410	1652	1+
END IONS

###FS:    #m/z: 371.86935 #charge   3
###MaxRes:#m/z:  0.00000 #charge-128
###MS: 733
###MSMS: 734
BEGIN IONS
TITLE=Cmpd 54, AutoMSn(371.8693), 12.5 min
RTINSECONDS=748.644
SCANS=MS: 733 MSMS: 734
PEPMASS=371.86935	101468
CHARGE=3+
375.22776	163	
497.27824	271	1+
726.31014	268	
726.42410	172	
END IONS

###FS:    #m/z: 464.24842 #charge   2
###MaxRes:#m/z:  0.00000 #charge-128
###MS: 733
###MSMS: 736
BEGIN IONS
TITLE=Cmpd 56, AutoMSn(464.2484), 12.5 min
RTINSECONDS=749.647
SCANS=MS: 733 MSMS: 736
PEPMASS=464.24842	43980
CHARGE=2+
375.24071	222	
431.18324	107	
467.26184	101	
477.20182	126	
488.31851	486	1+
495.64240	108	
731.44404	150	
END IONS

###FS:    #m/z: 371.86936 #charge   3
###MaxRes:#m/z:  0.00000 #charge-128
###MS: 737
###MSMS: 738
BEGIN IONS
TITLE=Cmpd 57, AutoMSn(371.8694), 12.5 min
RTINSECONDS=752.681
SCANS=MS: 737 MSMS: 738
PEPMASS=371.86936	102509
CHARGE=3+
497.26874	115	
553.30949	120	
END IONS

###FS:    #m/z: 464.24943 #charge   2
###MaxRes:#m/z:  0.00000 #charge-128
###MS: 737
###MSMS: 740
BEGIN IONS
TITLE=Cmpd 59, AutoMSn(464.2494), 12.6 min
RTINSECONDS=753.683
SCANS=MS: 737 MSMS: 740
PEPMASS=464.24943	41455
CHARGE=2+
375.23497	304	
412.17123	105	
488.31209	618	1+
616.42453	124	
633.34240	177	
643.28545	242	
END IONS

###FS:    #m/z: 490.58506 #charge   3
###MaxRes:#m/z:  0.00000 #charge-128
###MS: 741
###MSMS: 742
BEGIN IONS
TITLE=Cmpd 60, AutoMSn(490.5851), 12.6 min
RTINSECONDS=756.715
SCANS=MS: 741 MSMS: 742
PEPMASS=490.58506	11405
CHARGE=3+
433.74210	111	
476.18718	128	
489.26221	270	
493.58114	287	
493.91401	177	
495.27802	115	
500.24548	125	
514.31164	114	
532.72514	124	
564.78807	195	
613.28082	159	
621.80597	1251	1+
622.30350	447	
677.31886	390	1+
677.82688	200	
685.84679	197	
686.33167	191	
730.30035	103	
884.47056	290	1+
885.48538	125	
END IONS

###FS:    #m/z: 439.52873 #charge   3
###MaxRes:#m/z:  0.00000 #charge-128
###MS: 741
###MSMS: 743
BEGIN IONS
TITLE=Cmpd 61, AutoMSn(439.5287), 12.6 min
RTINSECONDS=757.216
SCANS=MS: 741 MSMS: 743
PEPMASS=439.52873	10377
CHARGE=3+
310.66461	124	
386.14597	104	
407.70235	169	
432.19560	144	
433.85909	131	
439.53588	277	
439.85823	314	
457.22495	173	
491.71884	104	
505.72329	104	
513.21293	141	
516.24796	107	
521.74355	540	
530.73708	731	1+
531.25267	309	
546.18204	108	
583.25733	110	
670.28400	291	
678.89163	128	
690.32416	129	
707.34138	1028	1+
781.33213	116	
799.33684	102	
844.40328	270	1+
931.43535	1134	1+
END IONS

###FS:    #m/z: 351.24837 #charge   2
###MaxRes:#m/z:  0.00000 #charge-128
###MS: 741
###MSMS: 744
BEGIN IONS
TITLE=Cmpd 62, AutoMSn(351.2484), 12.6 min
RTINSECONDS=757.717
SCANS=MS: 741 MSMS: 744
PEPMASS=351.24837	9892
CHARGE=2+
331.19736	103	
424.28398	111	
449.24968	180	
472.33862	110	
END IONS

###FS:    #m/z: 439.52793 #charge   3
###MaxRes:#m/z:  0.00000 #charge-128
###MS: 745
###MSMS: 746
BEGIN IONS
TITLE=Cmpd 63, AutoMSn(439.5279), 12.7 min
RTINSECONDS=760.75
SCANS=MS: 745 MSMS: 746
PEPMASS=439.52793	23014
CHARGE=3+
307.20681	118	
311.15179	293	
311.47227	111	
348.15685	185	
387.16456	108	
414.18769	361	
432.20563	112	
433.52090	135	
439.52946	755	
439.85926	210	
447.52785	152	
447.62212	141	
448.72895	111	
513.23719	209	
516.25684	147	
521.74230	381	
522.23630	632	
528.21394	235	
566.22329	127	
583.24512	235	
592.20910	161	
603.27493	127	
670.29061	381	1+
690.31403	268	
707.33801	1008	1+
765.18040	124	
781.30583	141	
799.32073	413	1+
844.40804	860	1+
913.40500	344	1+
931.43091	2345	1+
1060.47039	1614	1+
END IONS

###FS:    #m/z: 351.24910 #charge   2
###MaxRes:#m/z:  0.00000 #charge-128
###MS: 745
###MSMS: 747
BEGIN IONS
TITLE=Cmpd 64, AutoMSn(351.2491), 12.7 min
RTINSECONDS=761.25
SCANS=MS: 745 MSMS: 747
PEPMASS=351.24910	21886
CHARGE=2+
373.28179	290	
398.27277	167	
414.31298	126	
424.29588	102	
428.19284	113	
472.34182	108	
573.38718	144	
END IONS

###FS:    #m/z: 490.58423 #charge   3
###MaxRes:#m/z:  0.00000 #charge-128
###MS: 745
###MSMS: 748
BEGIN IONS
TITLE=Cmpd 65, AutoMSn(490.5842), 12.7 min
RTINSECONDS=761.752
SCANS=MS: 745 MSMS: 748
PEPMASS=490.58423	16308
CHARGE=3+
334.14588	129	
375.22863	128	
443.24326	132	
478.92677	159	
488.31376	131	
489.28471	556	1+
493.59217	146	
493.91705	210	
497.28807	110	
514.30449	199	
564.78756	313	1+
576.30119	271	
613.78324	158	
615.31883	141	
629.28158	110	
633.32694	1403	1+
673.28792	178	
676.82517	220	
685.83121	193	
686.33364	117	
730.32285	1064	1+
843.38445	102	
1242.60589	1180	1+
END IONS

###FS:    #m/z: 351.24919 #charge   2
###MaxRes:#m/z:  0.00000 #charge-128
###MS: 749
###MSMS: 750
BEGIN IONS
TITLE=Cmpd 66, AutoMSn(351.2492), 12.7 min
RTINSECONDS=764.795
SCANS=MS: 749 MSMS: 750
PEPMASS=351.24919	26166
CHARGE=2+
314.20970	102	
373.28013	125	
397.27997	177	
403.90658	104	
424.28109	235	1+
573.39129	155	
END IONS

###FS:    #m/z: 439.52790 #charge   3
###MaxRes:#m/z:  0.00000 #charge-128
###MS: 749
###MSMS: 751
BEGIN IONS
TITLE=Cmpd 67, AutoMSn(439.5279), 12.8 min
RTINSECONDS=765.296
SCANS=MS: 749 MSMS: 751
PEPMASS=439.52790	25794
CHARGE=3+
311.48775	124	
312.13969	113	
336.14480	135	
348.49360	197	
386.13598	122	
417.25549	102	
424.21622	176	
427.52448	175	
429.17155	114	
432.20223	184	
434.17442	110	
439.53875	432	1+
439.86388	447	
440.18776	162	
445.20679	334	1+
513.19961	105	
516.25226	143	
528.22578	120	
566.22164	100	
583.26271	149	
598.30397	155	
603.29265	145	
647.30259	101	
670.28762	352	1+
690.30909	249	1+
707.33650	848	1+
799.33871	341	
844.40090	1153	1+
903.44827	255	1+
913.43820	499	1+
931.43675	2277	1+
1042.46503	597	1+
1060.48103	2295	1+
END IONS

###FS:    #m/z: 453.24025 #charge   2
###MaxRes:#m/z:  0.00000 #charge-128
###MS: 749
###MSMS: 752
BEGIN IONS
TITLE=Cmpd 68, AutoMSn(453.2402), 12.8 min
RTINSECONDS=765.797
SCANS=MS: 749 MSMS: 752
PEPMASS=453.24025	14997
CHARGE=2+
308.70622	108	
331.18986	145	
375.23523	1231	1+
434.21292	209	
487.73358	265	1+
488.31935	1618	1+
495.64711	354	
496.73700	136	
498.32437	126	
549.25353	225	
588.24947	211	
601.29697	343	1+
616.40286	322	
653.28113	322	1+
680.31300	146	
698.32335	122	
709.29442	106	
718.34891	107	
750.30221	470	1+
769.33482	154	
878.39722	159	
END IONS

###FS:    #m/z: 453.24026 #charge   2
###MaxRes:#m/z:  0.00000 #charge-128
###MS: 753
###MSMS: 755
BEGIN IONS
TITLE=Cmpd 70, AutoMSn(453.2403), 12.8 min
RTINSECONDS=769.326
SCANS=MS: 753 MSMS: 755
PEPMASS=453.24026	13995
CHARGE=2+
375.23532	253	
488.31217	104	
608.26505	140	
END IONS

###FS:    #m/z: 492.58235 #charge   3
###MaxRes:#m/z:  0.00000 #charge-128
###MS: 753
###MSMS: 756
BEGIN IONS
TITLE=Cmpd 71, AutoMSn(492.5824), 12.8 min
RTINSECONDS=769.828
SCANS=MS: 753 MSMS: 756
PEPMASS=492.58235	5607
CHARGE=3+
375.23572	148	
432.25199	107	
443.25585	111	
484.91143	102	
489.28928	251	1+
492.27054	148	
495.27800	178	
576.31878	175	
615.30210	251	1+
621.82247	488	1+
623.30782	130	
633.33277	1321	1+
685.85115	103	
730.32490	1244	1+
843.40439	104	
END IONS

###FS:    #m/z: 390.87580 #charge   3
###MaxRes:#m/z:  0.00000 #charge-128
###MS: 757
###MSMS: 758
BEGIN IONS
TITLE=Cmpd 72, AutoMSn(390.8758), 12.9 min
RTINSECONDS=772.856
SCANS=MS: 757 MSMS: 758
PEPMASS=390.87580	12180
CHARGE=3+
371.74279	103	
END IONS

###FS:    #m/z: 459.56228 #charge   3
###MaxRes:#m/z:  0.00000 #charge-128
###MS: 757
###MSMS: 759
BEGIN IONS
TITLE=Cmpd 73, AutoMSn(459.5623), 12.9 min
RTINSECONDS=773.357
SCANS=MS: 757 MSMS: 759
PEPMASS=459.56228	4267
CHARGE=3+
371.17194	113	
372.12221	133	
375.22944	921	
400.22306	113	
409.73909	114	
414.68017	117	
420.21862	194	
430.13521	111	
431.18991	356	1+
440.19787	207	
456.24844	197	
456.57430	182	
487.73832	134	
488.31091	980	1+
496.74588	144	
517.27683	1266	1+
549.23997	293	
558.28561	169	
577.75898	145	
595.27578	175	
602.32186	128	
622.81805	115	
631.32398	672	1+
653.34766	163	
655.27501	181	
690.30983	131	
751.30112	531	1+
759.41211	195	
879.37838	157	
888.46099	185	
945.47187	928	1+
955.75080	212	1+
1105.50871	1047	1+
1206.55740	3991	1+
END IONS

###FS:    #m/z: 453.23992 #charge   2
###MaxRes:#m/z:  0.00000 #charge-128
###MS: 757
###MSMS: 760
BEGIN IONS
TITLE=Cmpd 74, AutoMSn(453.2399), 12.9 min
RTINSECONDS=773.858
SCANS=MS: 757 MSMS: 760
PEPMASS=453.23992	9658
CHARGE=2+
375.23072	106	
390.18388	105	
410.16480	102	
488.31082	105	
END IONS

###FS:    #m/z: 459.56167 #charge   3
###MaxRes:#m/z:  0.00000 #charge-128
###MS: 761
###MSMS: 762
BEGIN IONS
TITLE=Cmpd 75, AutoMSn(459.5617), 12.9 min
RTINSECONDS=776.886
SCANS=MS: 761 MSMS: 762
PEPMASS=459.56167	39002
CHARGE=3+
347.09677	230	
375.23700	732	1+
402.68122	189	
420.21053	701	1+
441.20538	149	
448.15768	199	
453.57153	300	
453.89764	246	
456.24244	590	
456.57576	284	
487.73304	201	
488.30886	884	1+
517.27958	2880	1+
530.72564	215	
544.25536	349	1+
549.25445	183	
553.25642	2191	1+
553.76023	1049	
558.77833	212	
589.23582	281	
594.78242	173	
595.27519	534	
600.24117	180	
603.26799	228	
615.31444	230	
631.32325	929	1+
639.72300	220	
644.31032	157	
655.28355	175	
672.27974	209	
690.27975	882	1+
751.30423	320	
759.40473	801	1+
856.38954	424	1+
879.40233	157	
919.37025	319	1+
945.47214	3818	1+
955.74491	1558	1+
1206.55981	14004	1+
1305.62728	1770	1+
END IONS

###FS:    #m/z: 688.83427 #charge   2
###MaxRes:#m/z:  0.00000 #charge-128
###MS: 761
###MSMS: 763
BEGIN IONS
TITLE=Cmpd 76, AutoMSn(688.8343), 13.0 min
RTINSECONDS=777.387
SCANS=MS: 761 MSMS: 763
PEPMASS=688.83427	13534
CHARGE=2+
517.27360	394	
519.27408	106	
553.27358	108	
553.76085	139	
631.32808	108	
653.31501	180	
688.83948	834	
759.40364	125	
860.38088	269	1+
945.46050	133	
955.76773	112	
1206.55117	1077	1+
END IONS

###FS:    #m/z: 459.56202 #charge   3
###MaxRes:#m/z:  0.00000 #charge-128
###MS: 765
###MSMS: 766
BEGIN IONS
TITLE=Cmpd 78, AutoMSn(459.5620), 13.0 min
RTINSECONDS=780.919
SCANS=MS: 765 MSMS: 766
PEPMASS=459.56202	55375
CHARGE=3+
347.10027	224	
375.23513	613	
385.65817	193	
403.19112	230	
420.21499	248	
422.19572	254	
429.19858	262	
438.11329	180	
448.15190	358	
456.24553	359	
475.19907	244	
488.31767	535	
517.27719	3743	1+
544.76248	233	
545.24613	179	
558.28439	186	
558.75400	202	
571.22124	429	1+
576.25222	411	
594.77959	429	
595.28557	527	
602.76956	189	
613.30183	679	1+
631.31764	1266	1+
672.26706	433	1+
690.28858	1072	1+
750.31711	358	1+
759.40969	823	1+
768.55653	475	
846.31824	195	
861.39320	216	
888.44811	201	
912.10184	462	1+
945.46801	3684	1+
1060.43826	239	
1105.52102	3766	1+
1206.56068	18127	1+
1305.63014	2007	1+
END IONS

###FS:    #m/z: 688.83723 #charge   2
###MaxRes:#m/z:  0.00000 #charge-128
###MS: 765
###MSMS: 767
BEGIN IONS
TITLE=Cmpd 79, AutoMSn(688.8372), 13.0 min
RTINSECONDS=781.42
SCANS=MS: 765 MSMS: 767
PEPMASS=688.83723	18160
CHARGE=2+
517.27779	217	
553.26494	104	
590.73128	112	
595.75219	103	
631.32055	116	
688.83386	1558	1+
689.34906	501	
759.43155	133	
945.48663	317	1+
955.75978	112	
1206.54921	969	1+
1206.55712	102	
END IONS

###FS:    #m/z: 688.83745 #charge   2
###MaxRes:#m/z:  0.00000 #charge-128
###MS: 769
###MSMS: 770
BEGIN IONS
TITLE=Cmpd 81, AutoMSn(688.8374), 13.1 min
RTINSECONDS=784.952
SCANS=MS: 769 MSMS: 770
PEPMASS=688.83745	12277
CHARGE=2+
517.27867	200	
603.78780	193	
604.26439	101	
684.35979	133	
759.42739	124	
946.49667	117	
1376.66759	1533	1+
END IONS

###FS:    #m/z: 618.26883 #charge   2
###MaxRes:#m/z:  0.00000 #charge-128
###MS: 769
###MSMS: 772
BEGIN IONS
TITLE=Cmpd 83, AutoMSn(618.2688), 13.1 min
RTINSECONDS=785.955
SCANS=MS: 769 MSMS: 772
PEPMASS=618.26883	4321
CHARGE=2+
391.16548	112	
520.23804	153	
740.33547	101	
827.36917	160	
914.39527	141	
END IONS

###FS:    #m/z: 478.56946 #charge   3
###MaxRes:#m/z:  0.00000 #charge-128
###MS: 773
###MSMS: 774
BEGIN IONS
TITLE=Cmpd 84, AutoMSn(478.5695), 13.1 min
RTINSECONDS=788.986
SCANS=MS: 773 MSMS: 774
PEPMASS=478.56946	4698
CHARGE=3+
375.22507	155	
429.18406	101	
445.89470	109	
475.25181	102	
488.31274	239	
517.26644	236	1+
603.78104	319	
604.27951	145	
633.30926	101	
808.32949	124	
END IONS

###FS:    #m/z: 618.27026 #charge   2
###MaxRes:#m/z:  0.00000 #charge-128
###MS: 773
###MSMS: 775
BEGIN IONS
TITLE=Cmpd 85, AutoMSn(618.2703), 13.2 min
RTINSECONDS=789.487
SCANS=MS: 773 MSMS: 775
PEPMASS=618.27026	3927
CHARGE=2+
214.93780	137	
520.24026	196	
END IONS

###FS:    #m/z: 500.88746 #charge   3
###MaxRes:#m/z:  0.00000 #charge-128
###MS: 773
###MSMS: 776
BEGIN IONS
TITLE=Cmpd 86, AutoMSn(500.8875), 13.2 min
RTINSECONDS=789.988
SCANS=MS: 773 MSMS: 776
PEPMASS=500.88746	3257
CHARGE=3+
371.17956	127	
372.19039	392	
386.15668	156	
388.16663	235	
390.17549	290	
416.18761	112	
485.20493	119	
523.21767	100	
549.24039	217	
END IONS

###FS:    #m/z: 500.88603 #charge   3
###MaxRes:#m/z:  0.00000 #charge-128
###MS: 777
###MSMS: 778
BEGIN IONS
TITLE=Cmpd 87, AutoMSn(500.8860), 13.2 min
RTINSECONDS=793.034
SCANS=MS: 777 MSMS: 778
PEPMASS=500.88603	41118
CHARGE=3+
322.66008	410	
337.14755	207	
371.19566	449	
372.17896	1241	1+
389.19262	526	
390.17977	1354	1+
404.15121	188	
414.17940	297	1+
416.16594	542	1+
424.17789	155	
457.20797	187	
459.20430	150	
462.70939	410	
477.21341	163	
485.21500	554	1+
491.57807	181	
494.89593	282	1+
496.92935	154	
497.22454	238	
514.20819	390	1+
530.23627	267	1+
532.22280	475	
543.21768	180	
548.20935	265	
549.24287	5405	1+
556.23887	739	
556.73184	450	
558.26343	1274	1+
572.23947	232	
576.19108	165	
617.27432	155	
636.25254	1200	1+
636.75651	159	
645.30090	1675	1+
653.71224	436	1+
657.24632	649	1+
662.32400	495	1+
679.28520	487	1+
696.30692	5293	1+
696.31311	1039	1+
700.28638	215	
714.32932	260	
759.32980	482	1+
787.31319	1179	1+
805.32633	997	1+
839.31749	269	1+
856.33538	2500	1+
861.36045	220	1+
925.36507	273	1+
943.37496	1410	1+
943.39002	617	1+
953.39079	150	
1253.53466	1023	1+
END IONS

###FS:    #m/z: 750.82320 #charge   2
###MaxRes:#m/z:  0.00000 #charge-128
###MS: 777
###MSMS: 779
BEGIN IONS
TITLE=Cmpd 88, AutoMSn(750.8232), 13.2 min
RTINSECONDS=793.535
SCANS=MS: 777 MSMS: 779
PEPMASS=750.82320	12795
CHARGE=2+
317.12523	207	
372.17699	159	
390.17960	1739	1+
416.15098	173	
636.24901	293	
636.75488	268	
696.31323	185	
740.27850	115	
750.82271	1346	1+
751.31697	707	1+
1014.39921	111	
1094.42398	159	
1111.45593	907	1+
1271.49223	182	
1272.49191	134	
END IONS

###FS:    #m/z: 500.88720 #charge   3
###MaxRes:#m/z:  0.00000 #charge-128
###MS: 781
###MSMS: 782
BEGIN IONS
TITLE=Cmpd 90, AutoMSn(500.8872), 13.3 min
RTINSECONDS=797.08
SCANS=MS: 781 MSMS: 782
PEPMASS=500.88720	80954
CHARGE=3+
314.14845	317	
329.12955	648	
337.14419	296	
340.15066	316	
355.15667	310	
371.19630	415	
372.18286	1249	1+
381.16170	266	
385.12683	571	1+
389.19786	896	
390.18258	1898	1+
395.38629	314	
395.77771	441	
397.14919	333	1+
404.13216	294	
414.18204	288	1+
416.17089	537	1+
420.16256	332	
431.19199	402	1+
441.18472	310	1+
459.20515	326	
485.21116	852	1+
487.24497	378	1+
494.89400	238	
495.21865	257	
497.17440	262	
497.92287	357	1+
514.20963	603	1+
521.78205	563	
530.25049	338	1+
532.22107	653	1+
541.24592	343	1+
547.23071	605	1+
549.24244	7646	1+
554.23207	398	1+
558.26342	2126	1+
572.25091	837	1+
619.22761	293	
627.27476	1180	1+
636.25270	909	
644.31163	989	1+
645.29957	2068	1+
654.73530	395	
662.31381	878	1+
679.27881	669	1+
696.31148	9610	1+
700.29255	322	
705.09928	407	
706.19271	462	
714.32131	408	
715.28777	290	1+
759.32723	589	1+
787.31471	454	1+
787.33359	293	
798.35283	345	1+
805.32394	2363	1+
839.32494	335	1+
856.34260	3831	1+
924.40506	577	1+
926.34841	515	1+
934.36535	311	1+
943.36679	2430	1+
943.38597	648	1+
952.38785	442	1+
1111.46545	1289	1+
1272.49342	1616	1+
END IONS

###FS:    #m/z: 750.82377 #charge   2
###MaxRes:#m/z:  0.00000 #charge-128
###MS: 781
###MSMS: 783
BEGIN IONS
TITLE=Cmpd 91, AutoMSn(750.8238), 13.3 min
RTINSECONDS=797.581
SCANS=MS: 781 MSMS: 783
PEPMASS=750.82377	22247
CHARGE=2+
317.12544	146	
372.17339	101	
389.21669	104	
390.18170	1828	1+
416.16357	151	
455.88276	149	
549.23656	293	1+
696.31673	179	
856.33401	121	
943.36863	438	1+
1111.45910	1227	1+
1271.49244	969	1+
1271.49469	144	
1273.51347	103	
1500.63575	2057	1+
END IONS

###FS:    #m/z: 750.82300 #charge   2
###MaxRes:#m/z:  0.00000 #charge-128
###MS: 785
###MSMS: 786
BEGIN IONS
TITLE=Cmpd 93, AutoMSn(750.8230), 13.4 min
RTINSECONDS=801.119
SCANS=MS: 785 MSMS: 786
PEPMASS=750.82300	21585
CHARGE=2+
346.14959	117	
372.17157	184	
390.18173	1561	1+
558.26450	125	
636.25224	454	1+
637.74945	132	
943.36634	114	
1014.41094	266	
1111.46002	674	1+
1271.51249	145	
1500.63380	1400	1+
END IONS

###FS:    #m/z: 584.28202 #charge   3
###MaxRes:#m/z:  0.00000 #charge-128
###MS: 785
###MSMS: 787
BEGIN IONS
TITLE=Cmpd 94, AutoMSn(584.2820), 13.4 min
RTINSECONDS=801.62
SCANS=MS: 785 MSMS: 787
PEPMASS=584.28202	9158
CHARGE=3+
533.32943	113	
536.29522	110	
539.21048	105	
553.21345	137	
578.27842	326	1+
578.61043	279	
584.29177	360	
584.95166	107	
785.34394	226	
END IONS

###FS:    #m/z: 564.94638 #charge   3
###MaxRes:#m/z:  0.00000 #charge-128
###MS: 785
###MSMS: 788
BEGIN IONS
TITLE=Cmpd 95, AutoMSn(564.9464), 13.4 min
RTINSECONDS=802.121
SCANS=MS: 785 MSMS: 788
PEPMASS=564.94638	3848
CHARGE=3+
318.10802	110	
341.19131	117	
446.16950	116	
463.20264	201	
474.18307	127	
483.18328	119	
487.67805	275	
491.19790	144	
515.70358	135	
516.19540	117	
644.26487	109	
END IONS

###FS:    #m/z: 564.94653 #charge   3
###MaxRes:#m/z:  0.00000 #charge-128
###MS: 789
###MSMS: 790
BEGIN IONS
TITLE=Cmpd 96, AutoMSn(564.9465), 13.4 min
RTINSECONDS=805.159
SCANS=MS: 789 MSMS: 790
PEPMASS=564.94653	18076
CHARGE=3+
354.14244	107	
420.23468	113	
473.67691	206	
496.19542	157	
507.18715	108	
516.20110	237	
547.91473	132	
553.59497	111	
553.93282	139	
558.93809	911	1+
559.26697	980	1+
559.60344	1150	1+
562.29567	106	
565.28022	777	
565.61999	294	
565.94021	255	
567.26798	255	
567.80541	885	
589.35367	120	
593.80440	132	
606.21365	197	
651.29405	131	
670.78631	137	
686.30667	113	
706.82999	111	
737.85535	126	
766.33932	106	
775.43737	134	
974.35890	392	1+
END IONS

###FS:    #m/z: 584.28274 #charge   3
###MaxRes:#m/z:  0.00000 #charge-128
###MS: 789
###MSMS: 791
BEGIN IONS
TITLE=Cmpd 97, AutoMSn(584.2827), 13.4 min
RTINSECONDS=805.66
SCANS=MS: 789 MSMS: 791
PEPMASS=584.28274	9956
CHARGE=3+
484.68170	107	
533.32362	127	
547.25854	105	
578.27841	414	1+
578.61513	188	
583.28428	366	1+
583.99601	156	
584.61290	258	
584.93391	138	
586.30569	112	
586.74714	114	
600.25330	110	
601.73440	103	
634.29115	127	
662.34784	155	
691.30868	105	
712.14975	120	
794.34413	134	
END IONS

###FS:    #m/z: 529.76907 #charge   2
###MaxRes:#m/z:  0.00000 #charge-128
###MS: 789
###MSMS: 792
BEGIN IONS
TITLE=Cmpd 98, AutoMSn(529.7691), 13.4 min
RTINSECONDS=806.161
SCANS=MS: 789 MSMS: 792
PEPMASS=529.76907	5555
CHARGE=2+
340.16589	161	
345.15073	119	
357.89819	103	
375.22875	154	
385.67393	205	
429.19539	175	
435.21081	142	
439.22324	115	
464.22271	151	
488.29690	251	
492.59615	192	
568.29511	118	
573.26665	150	
585.33425	1909	1+
702.31796	148	
714.37639	398	1+
874.40352	462	1+
884.23701	237	
945.44765	454	1+
END IONS

###FS:    #m/z: 564.94903 #charge   3
###MaxRes:#m/z:  0.00000 #charge-128
###MS: 793
###MSMS: 794
BEGIN IONS
TITLE=Cmpd 99, AutoMSn(564.9490), 13.5 min
RTINSECONDS=809.197
SCANS=MS: 793 MSMS: 794
PEPMASS=564.94903	25460
CHARGE=3+
312.12209	118	
392.24269	118	
463.19362	121	
486.25817	129	
487.68426	223	
494.18892	121	
502.19002	228	
507.75328	168	
516.19225	294	
529.26729	146	
533.32243	232	
536.30119	138	
553.59220	173	
558.24571	117	
558.94873	238	
559.26878	2379	1+
559.60554	2815	1+
559.93418	2198	1+
565.27783	1044	1+
565.60935	595	
565.94554	584	1+
566.82160	398	1+
629.26975	198	
642.75817	128	
646.41224	218	
661.33520	358	1+
702.45169	140	
715.33158	234	
715.82046	177	
719.34783	319	
756.85124	175	
757.32965	162	
1143.46750	347	1+
END IONS

###FS:    #m/z: 529.76867 #charge   2
###MaxRes:#m/z:  0.00000 #charge-128
###MS: 793
###MSMS: 795
BEGIN IONS
TITLE=Cmpd 100, AutoMSn(529.7687), 13.5 min
RTINSECONDS=809.698
SCANS=MS: 793 MSMS: 795
PEPMASS=529.76867	17732
CHARGE=2+
340.16133	215	
345.15553	221	
360.22126	289	
376.23345	102	
411.22716	162	
429.18953	122	
439.23048	341	
453.24318	120	
474.19502	133	
488.30331	155	
550.26190	110	
585.33358	3413	1+
696.36413	166	
702.31828	102	
714.37421	625	
857.41261	109	
874.40337	1786	1+
874.40867	313	1+
884.23189	732	
927.42450	309	1+
945.44560	978	1+
955.74159	288	1+
END IONS

###FS:    #m/z: 578.78146 #charge   1
###MaxRes:#m/z:  0.00000 #charge-128
###MS: 793
###MSMS: 796
BEGIN IONS
TITLE=Cmpd 101, AutoMSn(578.7815), 13.5 min
RTINSECONDS=810.199
SCANS=MS: 793 MSMS: 796
PEPMASS=578.78146	14409
CHARGE=1+
331.18798	284	
387.71760	451	
397.16577	182	
403.84278	238	
412.86552	117	
420.24696	114	
435.86437	714	1+
436.20325	458	
436.52543	381	
441.27624	103	
445.19479	121	
459.29061	446	
476.68497	126	
478.21406	155	
485.21222	145	
490.24295	172	
511.29973	100	
520.29300	723	
534.25983	116	
547.25061	422	1+
550.30422	106	
552.26893	325	1+
552.77963	211	
562.26233	107	
562.92254	101	
570.82239	108	
574.30973	322	
575.24928	319	1+
578.26106	138	
END IONS

###FS:    #m/z: 529.76965 #charge   2
###MaxRes:#m/z:  0.00000 #charge-128
###MS: 797
###MSMS: 798
BEGIN IONS
TITLE=Cmpd 102, AutoMSn(529.7696), 13.6 min
RTINSECONDS=813.23
SCANS=MS: 797 MSMS: 798
PEPMASS=529.76965	27159
CHARGE=2+
340.16169	248	
345.15365	234	
360.21595	150	
361.11459	111	
386.18146	100	
387.12704	106	
411.23553	147	
437.70278	222	
439.22794	720	1+
446.22806	140	
472.28879	102	
488.28728	171	
494.22671	103	
495.64245	112	
568.30321	137	
585.33313	4226	1+
593.27256	168	
696.35115	377	
714.37657	749	1+
771.34312	121	
874.40068	1623	1+
884.24155	393	
927.41969	359	1+
945.43842	1113	1+
948.43194	195	
955.76773	128	
END IONS

###FS:    #m/z: 578.53218 #charge   2
###MaxRes:#m/z:  0.00000 #charge-128
###MS: 797
###MSMS: 799
BEGIN IONS
TITLE=Cmpd 103, AutoMSn(578.5322), 13.6 min
RTINSECONDS=813.731
SCANS=MS: 797 MSMS: 799
PEPMASS=578.53218	13034
CHARGE=2+
331.19144	631	1+
374.16297	141	
398.17041	140	
435.87025	430	
436.19734	464	
436.54263	215	
459.29034	285	
477.20826	254	1+
478.93092	128	
490.24218	163	
520.28836	374	
520.77617	180	
545.27564	129	
552.27278	287	
552.53723	202	
559.60180	143	
568.26555	209	1+
570.81196	162	
574.30638	489	1+
575.74652	275	1+
579.93982	130	
583.26510	142	
609.74900	192	
618.76568	402	1+
634.27910	131	
643.32388	183	
653.27943	195	
661.35046	2389	1+
667.27882	191	
669.91932	719	1+
692.29466	144	
716.81868	500	
717.32718	375	
774.42806	1965	1+
873.50789	438	1+
989.40170	251	1+
END IONS

###FS:    #m/z: 442.02359 #charge   1
###MaxRes:#m/z:  0.00000 #charge-128
###MS: 797
###MSMS: 800
BEGIN IONS
TITLE=Cmpd 104, AutoMSn(442.0236), 13.6 min
RTINSECONDS=814.231
SCANS=MS: 797 MSMS: 800
PEPMASS=442.02359	11917
CHARGE=1+
354.47788	114	
420.24892	160	
432.19883	217	
END IONS

###FS:    #m/z: 424.45944 #charge   2
###MaxRes:#m/z:  0.00000 #charge-128
###MS: 801
###MSMS: 802
BEGIN IONS
TITLE=Cmpd 105, AutoMSn(424.4594), 13.6 min
RTINSECONDS=817.262
SCANS=MS: 801 MSMS: 802
PEPMASS=424.45944	21163
CHARGE=2+
297.11152	354	
302.62133	160	
319.19718	199	
341.17757	246	1+
367.65351	400	
375.01437	177	
376.21156	154	
382.16955	198	
392.24093	216	
395.17571	225	1+
396.65675	166	
413.13818	177	
414.72393	170	
415.17432	288	
420.23794	1279	1+
422.89951	191	
424.19855	268	
432.19917	2067	1+
447.17907	184	
465.71251	274	
481.20497	252	1+
484.15993	480	1+
485.68060	159	
507.18884	359	1+
510.23607	209	
515.30971	174	
515.69556	596	
524.70302	179	
527.24505	237	1+
533.32673	965	1+
569.24080	255	
595.25592	524	1+
621.22683	756	1+
629.25845	246	
646.40967	626	1+
655.21780	174	
666.28043	722	1+
680.32116	233	1+
705.29299	227	1+
766.25748	184	
END IONS

###FS:    #m/z: 546.26851 #charge   3
###MaxRes:#m/z:  0.00000 #charge-128
###MS: 801
###MSMS: 803
BEGIN IONS
TITLE=Cmpd 106, AutoMSn(546.2685), 13.6 min
RTINSECONDS=817.763
SCANS=MS: 801 MSMS: 803
PEPMASS=546.26851	11275
CHARGE=3+
392.23905	1028	
420.23989	528	
473.19312	542	
487.18911	1157	
507.77050	715	
508.26642	460	
533.31072	1845	1+
534.59071	1951	1+
534.92825	1288	
535.25216	1205	
539.59157	592	
539.92691	742	
540.26313	16860	1+
540.59647	22224	1+
540.93078	15227	1+
543.72413	473	
545.59954	686	
546.26970	10084	1+
546.60294	6255	1+
546.93536	3278	
552.73603	577	
565.28541	651	
633.80621	693	
642.29030	686	
642.78557	507	
646.41128	1976	1+
686.81086	594	
690.84289	1056	
691.34280	633	
728.32548	637	
737.33793	546	
783.46351	469	
837.28874	452	
946.36243	2406	1+
974.35578	3344	1+
1087.44861	2239	1+
END IONS

###FS:    #m/z: 578.00830 #charge   3
###MaxRes:#m/z:  0.00000 #charge-128
###MS: 801
###MSMS: 804
BEGIN IONS
TITLE=Cmpd 107, AutoMSn(578.0083), 13.6 min
RTINSECONDS=818.264
SCANS=MS: 801 MSMS: 804
PEPMASS=578.00830	12031
CHARGE=3+
331.20201	259	
412.84246	140	
435.86452	345	1+
436.19758	281	
459.28572	324	
468.67821	138	
478.21868	180	
490.24574	184	
499.17140	161	
502.19455	166	
520.28870	523	
533.33756	195	
544.58649	176	
552.26982	452	
552.52665	227	
553.01584	188	
559.93793	148	
565.27983	138	
572.57335	181	
573.26468	148	
574.29269	364	1+
575.70176	161	
581.28229	189	
643.34670	141	
646.40670	199	
661.34765	1504	1+
669.91411	309	
716.82360	356	
717.31655	417	1+
774.43801	1111	1+
1167.49710	1871	1+
END IONS

###FS:    #m/z: 546.26831 #charge   3
###MaxRes:#m/z:  0.00000 #charge-128
###MS: 805
###MSMS: 806
BEGIN IONS
TITLE=Cmpd 108, AutoMSn(546.2683), 13.7 min
RTINSECONDS=821.302
SCANS=MS: 805 MSMS: 806
PEPMASS=546.26831	186379
CHARGE=3+
392.23783	3119	
473.68400	5433	
487.18928	3765	
496.19368	2679	
507.77620	3309	
533.32774	5089	
534.58910	11259	1+
534.92151	9943	
535.25548	6174	
539.92150	5555	
540.26253	118046	1+
540.59514	147032	1+
540.92884	96671	1+
544.22668	4675	
544.72596	2743	
546.26815	61257	1+
546.60234	46145	1+
546.93669	23375	
565.28864	2887	
600.76555	2584	
642.28033	2807	
646.41067	5164	
690.83821	5436	
691.34313	3527	
974.35987	12121	1+
END IONS

###FS:    #m/z: 410.20344 #charge   2
###MaxRes:#m/z:  0.00000 #charge-128
###MS: 805
###MSMS: 807
BEGIN IONS
TITLE=Cmpd 109, AutoMSn(410.2034), 13.7 min
RTINSECONDS=821.803
SCANS=MS: 805 MSMS: 807
PEPMASS=410.20344	59883
CHARGE=2+
315.79851	1232	
316.12262	1161	
319.19476	1462	1+
344.15368	288	1+
359.62837	536	1+
363.14936	669	1+
374.63227	437	
383.13810	772	
402.23331	1092	1+
404.68135	645	1+
415.14983	801	1+
418.66096	406	
420.24309	5813	1+
422.88908	529	
423.17037	1356	1+
427.12411	500	
429.15861	628	1+
441.18850	354	1+
446.18523	958	1+
449.20893	356	1+
460.14210	416	1+
460.89751	670	
461.22174	561	1+
463.20239	1279	1+
464.67741	3558	1+
470.67194	1349	1+
473.19097	3266	
476.18177	298	1+
484.15925	1270	1+
487.19031	3143	
490.21008	425	
491.19215	1698	1+
491.91285	458	1+
497.90844	655	
498.25872	683	1+
507.23469	380	
512.18456	541	1+
515.31226	1008	
527.18547	664	1+
529.22757	846	1+
529.72645	791	1+
533.32684	4671	1+
543.72229	906	
547.18315	411	
553.22664	317	1+
564.14031	468	
580.18578	476	1+
589.19892	1626	1+
592.23905	662	1+
597.24371	614	
598.20830	1034	1+
605.24679	869	
606.22283	2524	1+
618.23001	387	
621.20830	1304	1+
623.25675	892	1+
638.19649	712	1+
641.79202	519	
646.41349	2642	1+
667.81511	888	
673.24022	1463	1+
675.24995	541	1+
701.21905	647	1+
705.31227	552	1+
707.27293	1503	1+
709.24163	1596	1+
721.24087	361	
729.25972	783	1+
733.31188	644	1+
735.26151	2258	1+
737.26819	2965	1+
745.29877	1559	1+
747.28122	928	1+
749.22976	2148	1+
758.44659	384	
766.26209	2777	1+
783.28138	296	1+
783.45818	465	
783.46976	924	1+
792.28160	478	1+
801.27774	637	1+
803.25427	551	1+
808.29208	794	1+
810.38691	515	1+
818.30150	3574	1+
818.30321	341	1+
END IONS

###FS:    #m/z: 818.89560 #charge   2
###MaxRes:#m/z:  0.00000 #charge-128
###MS: 805
###MSMS: 808
BEGIN IONS
TITLE=Cmpd 110, AutoMSn(818.8956), 13.7 min
RTINSECONDS=822.304
SCANS=MS: 805 MSMS: 808
PEPMASS=818.89560	45430
CHARGE=2+
319.20302	317	
353.15700	165	
420.24094	980	1+
463.19778	143	
533.32601	637	1+
552.72490	178	
600.76675	184	
605.23133	382	1+
609.26108	168	
609.79045	147	
623.24991	216	
642.29341	183	
646.39907	328	
651.30848	170	
673.31292	162	
677.80745	273	
686.30924	223	
686.80833	140	
690.84585	278	
691.33226	393	
695.30895	228	
783.47207	213	
784.30127	145	
808.88523	226	
809.36341	210	
818.48427	169	
854.49753	163	
945.35563	293	1+
973.36396	539	1+
1014.53928	157	
1086.43478	562	1+
1472.67198	540	1+
1491.65562	542	1+
1600.73651	1496	1+
1618.76395	15247	1+
1636.78614	11794	1+
END IONS

###FS:    #m/z: 546.26892 #charge   3
###MaxRes:#m/z:  0.00000 #charge-128
###MS: 809
###MSMS: 810
BEGIN IONS
TITLE=Cmpd 111, AutoMSn(546.2689), 13.8 min
RTINSECONDS=825.337
SCANS=MS: 809 MSMS: 810
PEPMASS=546.26892	406747
CHARGE=3+
392.23907	4353	
487.18724	4979	
496.19376	5192	
507.77275	4957	
533.32502	7891	
534.58925	20424	1+
534.92193	16375	
535.25574	9961	
539.92275	9200	
540.26279	183572	1+
540.59509	236316	1+
540.92918	154949	1+
544.22609	7836	
544.72276	4208	
546.26822	97147	1+
546.60230	66124	1+
546.93704	34212	
565.28877	4509	
600.76394	4438	
646.41090	8559	
690.84132	7681	
691.33971	5453	
945.36373	12684	1+
974.35639	20097	1+
END IONS

###FS:    #m/z: 410.20409 #charge   2
###MaxRes:#m/z:  0.00000 #charge-128
###MS: 809
###MSMS: 811
BEGIN IONS
TITLE=Cmpd 112, AutoMSn(410.2041), 13.8 min
RTINSECONDS=825.838
SCANS=MS: 809 MSMS: 811
PEPMASS=410.20409	169528
CHARGE=2+
309.78182	473	1+
310.45216	599	
311.12219	762	1+
315.79551	997	
316.12362	1053	
319.19580	1780	1+
325.13325	749	1+
338.13534	510	
341.16048	374	1+
353.64098	853	1+
363.14864	464	
367.13998	1327	1+
369.14502	1956	1+
383.14616	1036	
385.19412	353	1+
387.21736	496	
395.77262	538	
400.64297	471	1+
402.23287	1852	1+
408.16203	732	1+
417.65880	1181	1+
420.24407	7498	1+
422.87788	494	
423.16450	2531	1+
428.18084	1419	1+
428.53087	670	
437.17343	552	1+
446.17825	1207	1+
447.65104	417	1+
449.54142	982	1+
449.87847	498	
450.19479	540	1+
461.22520	632	1+
463.20092	1674	1+
464.67599	3638	1+
470.17097	908	1+
470.66748	2355	1+
473.18938	4850	
478.17032	1036	
478.67353	4328	1+
484.16124	1048	1+
487.18861	4875	
491.20944	1618	1+
491.90394	683	1+
493.12826	567	1+
497.58071	423	1+
497.90437	927	
498.22355	898	1+
506.22290	1072	1+
512.18566	373	1+
515.31221	1425	1+
528.72814	1296	1+
530.23043	1454	1+
533.32505	6760	1+
535.71469	2521	1+
540.96743	603	1+
543.72569	1242	
547.18714	510	
556.27173	371	1+
560.23114	332	1+
570.22328	656	1+
577.75743	1134	1+
589.20086	2236	1+
592.23231	1266	1+
597.24992	573	
598.22648	1689	1+
605.24294	928	
606.22467	3191	1+
610.19590	650	1+
618.23548	694	1+
621.20420	821	1+
623.24830	679	1+
628.39244	526	
638.20195	1092	1+
641.78877	484	
646.41089	3536	1+
658.22226	638	1+
664.29881	356	1+
673.22701	1112	1+
675.24328	916	1+
678.31425	517	1+
690.23479	853	1+
691.20822	712	1+
701.22224	1705	1+
701.22929	467	1+
706.26819	749	1+
707.26930	2046	1+
709.25231	1168	1+
718.22539	497	1+
721.23099	801	1+
729.26312	709	1+
734.27988	2403	1+
738.27111	1992	1+
745.29681	726	1+
746.27998	666	
747.27245	1072	1+
749.23743	1465	1+
765.26523	535	
766.26265	4040	1+
783.46228	2195	1+
792.30516	877	1+
801.44500	1548	1+
803.24419	424	1+
808.31306	583	
809.30441	1462	1+
814.30297	702	1+
817.80385	852	
818.30387	5094	1+
END IONS

###FS:    #m/z: 818.89599 #charge   2
###MaxRes:#m/z:  0.00000 #charge-128
###MS: 809
###MSMS: 812
BEGIN IONS
TITLE=Cmpd 113, AutoMSn(818.8960), 13.8 min
RTINSECONDS=826.339
SCANS=MS: 809 MSMS: 812
PEPMASS=818.89599	92310
CHARGE=2+
319.18673	153	
420.24514	1143	1+
463.19577	129	
487.69058	246	
508.21517	233	
533.32614	724	1+
544.22864	172	
552.74510	124	
553.24543	122	
606.21643	412	
623.25514	165	
643.28517	231	
646.42410	146	
690.82790	295	
691.33547	175	
736.83846	351	1+
754.85069	136	
783.46465	347	
792.85771	181	
809.39428	228	
817.88060	164	
818.39832	319	
820.09244	141	
837.30408	267	1+
991.39745	245	1+
1014.53241	242	
1087.44011	216	
1104.45352	129	
1129.56148	162	
1130.54852	144	
1371.63483	698	1+
1473.61952	430	1+
1490.67843	476	1+
1601.74003	1615	1+
1618.76667	15450	1+
1636.78369	12383	1+
END IONS

###FS:    #m/z: 410.20364 #charge   2
###MaxRes:#m/z:  0.00000 #charge-128
###MS: 813
###MSMS: 814
BEGIN IONS
TITLE=Cmpd 114, AutoMSn(410.2036), 13.8 min
RTINSECONDS=829.365
SCANS=MS: 813 MSMS: 814
PEPMASS=410.20364	149822
CHARGE=2+
315.79398	1147	
316.12559	550	
319.19361	1422	1+
362.14714	694	1+
387.22945	383	
402.22729	1225	1+
404.66958	472	1+
409.15218	1619	1+
415.15121	1043	1+
418.66564	807	
420.24459	6610	1+
422.88758	386	
423.16941	2279	1+
428.17309	1185	1+
428.53759	519	
446.17678	1079	1+
449.19475	648	1+
449.54882	436	
460.89386	423	
463.20705	1323	1+
464.67724	4076	1+
470.18027	515	1+
473.18844	3748	
478.67522	3647	1+
484.16383	1299	1+
487.18700	3593	
491.21030	1576	1+
491.90426	423	
497.91124	1040	
498.24241	636	1+
506.21136	601	1+
507.77436	495	
515.31791	1248	1+
521.71371	400	
522.74111	1135	1+
527.19100	762	1+
529.73402	432	
533.32817	5152	1+
535.21033	1386	1+
543.72875	975	
546.19156	479	1+
551.24590	346	1+
563.16581	410	1+
565.27958	1333	1+
569.24598	573	1+
587.23729	712	1+
589.19684	1336	1+
592.24962	500	
593.21995	730	1+
597.23096	1514	1+
605.22936	4285	1+
610.19710	399	1+
618.22701	421	
621.20764	987	1+
623.24626	401	
628.39956	454	
638.20118	1103	1+
641.79486	448	
646.40767	3127	1+
651.30501	544	1+
658.21505	513	
673.22593	1170	1+
675.25129	654	1+
690.24863	749	1+
701.23851	889	1+
707.26821	2037	1+
709.25474	1125	1+
721.23245	716	1+
729.24893	910	1+
733.29375	520	1+
735.26737	2605	1+
737.26896	3044	1+
745.29194	682	1+
746.27573	1569	1+
749.22617	1854	1+
757.46630	421	1+
765.27707	1494	1+
766.25574	2514	1+
776.47708	630	
783.46023	1303	1+
792.30448	861	1+
800.88253	441	1+
801.29372	682	1+
801.61796	493	
802.75678	741	
809.30855	1304	1+
809.89918	398	1+
810.36709	489	1+
818.29405	746	1+
818.30801	3717	1+
END IONS

###FS:    #m/z: 818.89679 #charge   2
###MaxRes:#m/z:  0.00000 #charge-128
###MS: 813
###MSMS: 815
BEGIN IONS
TITLE=Cmpd 115, AutoMSn(818.8968), 13.8 min
RTINSECONDS=829.866
SCANS=MS: 813 MSMS: 815
PEPMASS=818.89679	78281
CHARGE=2+
319.18829	358	
353.16353	127	
371.16477	124	
420.24859	351	
487.67166	190	
491.20497	131	
508.23882	151	
533.32845	522	1+
544.21739	145	
544.72514	123	
605.22466	383	1+
609.26800	172	
642.78339	238	
646.40208	396	1+
651.28217	157	
659.80568	120	
686.81310	339	
690.83642	181	
691.31969	128	
728.81926	129	
731.84370	124	
736.82926	155	
745.85048	128	
809.36028	170	
818.40570	173	
855.51251	154	
974.35393	200	
1266.60771	137	
1600.76691	839	1+
1618.76436	9013	1+
1636.78431	8103	1+
END IONS

###FS:    #m/z: 405.69987 #charge   2
###MaxRes:#m/z:  0.00000 #charge-128
###MS: 813
###MSMS: 816
BEGIN IONS
TITLE=Cmpd 116, AutoMSn(405.6999), 13.8 min
RTINSECONDS=830.367
SCANS=MS: 813 MSMS: 816
PEPMASS=405.69987	34028
CHARGE=2+
311.11670	461	1+
315.80219	217	
319.19641	421	
328.22373	248	
337.11637	409	1+
368.13352	748	1+
368.63269	216	
383.13622	246	
409.17941	215	
415.14147	236	
416.66304	217	
420.24373	2107	1+
427.12908	493	1+
446.18596	264	
449.55283	322	
463.20486	515	1+
464.67861	1355	1+
473.19244	1001	
478.17187	2929	1+
478.67697	799	1+
484.16583	451	
487.18954	1325	
490.20915	472	1+
496.19265	477	
497.90715	290	
515.32035	505	1+
521.72244	258	1+
533.32345	1855	1+
535.71054	496	
536.21982	449	1+
541.94749	233	
565.28131	255	
578.24769	400	1+
589.20142	504	1+
592.24323	224	
597.23078	387	1+
605.23908	317	
606.22801	633	1+
610.20837	218	
623.25378	310	1+
628.38120	286	
638.18804	592	1+
642.29212	230	
646.40704	1433	1+
707.27635	361	1+
709.23536	406	
716.39154	428	1+
729.25151	328	1+
737.27406	525	1+
738.26457	237	
746.27109	636	1+
749.25003	430	1+
766.26834	1152	1+
783.47435	277	1+
792.29345	293	1+
802.25630	272	1+
808.30233	624	1+
END IONS

###FS:    #m/z: 428.69628 #charge   2
###MaxRes:#m/z:  0.00000 #charge-128
###MS: 817
###MSMS: 818
BEGIN IONS
TITLE=Cmpd 117, AutoMSn(428.6963), 13.9 min
RTINSECONDS=833.406
SCANS=MS: 817 MSMS: 818
PEPMASS=428.69628	16223
CHARGE=2+
332.11624	245	
335.10256	175	
338.15624	112	
350.13005	225	
359.11814	270	
363.10346	299	
375.24777	141	
382.66342	119	
394.17484	1285	1+
396.16394	200	
406.12493	100	
409.22691	228	1+
412.14244	102	
420.23746	175	
438.18678	104	
450.13830	110	
463.19965	117	
473.19783	168	
487.19738	106	
492.16556	168	
503.70356	109	
507.21466	130	
509.20575	601	
516.18119	134	
578.23430	326	1+
596.23564	2722	1+
606.22460	165	
725.29802	215	
743.30322	1433	1+
END IONS

###FS:    #m/z: 586.38984 #charge-128
###MaxRes:#m/z:  0.00000 #charge-128
###MS: 817
###MSMS: 819
BEGIN IONS
TITLE=Cmpd 118, AutoMSn(586.3898), 13.9 min
RTINSECONDS=833.907
SCANS=MS: 817 MSMS: 819
PEPMASS=586.38984	11282

311.61034	104	
323.60523	129	
327.19500	165	
333.19202	109	
367.14346	106	
374.23535	746	1+
395.13572	106	
412.28985	131	
420.23237	115	
476.18240	174	
481.70816	102	
484.69486	115	
487.31802	503	1+
522.19826	103	
530.70145	111	
541.17647	108	
545.15762	118	
586.38676	645	1+
606.29914	328	1+
608.28971	140	
687.24357	120	
755.28954	107	
792.35430	107	
858.35366	104	
END IONS

###FS:    #m/z: 540.26181 #charge   3
###MaxRes:#m/z:  0.00000 #charge-128
###MS: 817
###MSMS: 820
BEGIN IONS
TITLE=Cmpd 119, AutoMSn(540.2618), 13.9 min
RTINSECONDS=834.408
SCANS=MS: 817 MSMS: 820
PEPMASS=540.26181	20806
CHARGE=3+
369.12683	122	
392.23684	254	
420.24196	242	
463.22163	122	
465.17791	163	
482.18580	129	
507.76691	116	
522.26357	115	
531.28524	122	
533.31224	758	1+
534.58718	525	1+
534.92066	402	
535.24508	475	1+
537.77768	127	
539.92206	530	1+
540.26951	1020	1+
540.59206	761	1+
543.73843	187	
544.22814	163	
546.27609	261	
546.59658	138	
548.26465	124	
565.28829	128	
587.26917	109	
600.76468	107	
633.80942	142	
634.29886	117	
646.40099	550	1+
669.30792	107	
708.29789	107	
745.86986	140	
837.27366	111	
945.36783	293	1+
956.32756	391	1+
973.37173	336	1+
END IONS

###FS:    #m/z: 428.69646 #charge   2
###MaxRes:#m/z:  0.00000 #charge-128
###MS: 821
###MSMS: 822
BEGIN IONS
TITLE=Cmpd 120, AutoMSn(428.6965), 14.0 min
RTINSECONDS=837.447
SCANS=MS: 821 MSMS: 822
PEPMASS=428.69646	34556
CHARGE=2+
335.11751	151	
342.11074	115	
345.09158	104	
350.13588	323	
356.36014	116	
359.11943	508	1+
363.10225	482	
367.15176	208	
376.16580	362	1+
379.16442	121	
394.17268	2260	1+
420.22339	165	
429.65736	123	
445.18556	116	
450.13669	141	
475.48030	104	
482.16812	252	
485.17001	227	1+
487.21296	240	
490.54967	105	
494.17309	117	
506.21647	113	
509.19662	882	1+
533.32685	213	
546.33652	129	
578.21419	316	1+
589.17670	128	
596.23027	4734	1+
606.22377	340	1+
633.17486	116	
643.39327	157	
662.23682	286	1+
704.20659	109	
722.22808	108	
725.28813	324	1+
743.29619	2263	1+
END IONS

###FS:    #m/z: 636.25259 #charge   2
###MaxRes:#m/z:  0.00000 #charge-128
###MS: 821
###MSMS: 823
BEGIN IONS
TITLE=Cmpd 121, AutoMSn(636.2526), 14.0 min
RTINSECONDS=837.948
SCANS=MS: 821 MSMS: 823
PEPMASS=636.25259	27283
CHARGE=2+
329.12580	725	1+
371.20202	249	1+
389.21050	347	
398.13135	277	1+
416.15590	682	1+
446.26836	107	
497.17236	119	
515.20802	112	
541.14440	112	
547.22068	158	
549.24463	1000	1+
558.17640	121	
576.18259	175	
615.21171	122	
627.26122	288	
632.23664	156	
679.26816	171	
696.31062	904	1+
723.26951	186	
740.27403	154	
839.31424	137	
856.33879	942	1+
883.27962	140	
943.36755	1685	1+
997.39104	122	
1014.41333	1164	1+
1111.46935	2248	1+
1254.47779	877	1+
1271.49528	3421	1+
END IONS

###FS:    #m/z: 586.39063 #charge   1
###MaxRes:#m/z:  0.00000 #charge-128
###MS: 821
###MSMS: 824
BEGIN IONS
TITLE=Cmpd 122, AutoMSn(586.3906), 14.0 min
RTINSECONDS=838.449
SCANS=MS: 821 MSMS: 824
PEPMASS=586.39063	22533
CHARGE=1+
317.21423	129	
318.12213	134	
327.19134	212	
338.12891	173	
341.21845	236	1+
374.23605	1261	1+
399.26233	123	
412.27730	238	1+
487.32390	623	1+
493.20983	119	
506.63835	105	
508.17504	120	
513.17637	109	
533.32186	113	
547.22312	120	
586.38859	1949	1+
END IONS

###FS:    #m/z: 636.25222 #charge   2
###MaxRes:#m/z:  0.00000 #charge-128
###MS: 825
###MSMS: 826
BEGIN IONS
TITLE=Cmpd 123, AutoMSn(636.2522), 14.0 min
RTINSECONDS=841.475
SCANS=MS: 825 MSMS: 826
PEPMASS=636.25222	45337
CHARGE=2+
312.09898	263	
329.12455	1636	1+
335.18092	465	
354.17294	128	
371.13796	245	
372.18560	575	1+
388.16525	192	
389.21210	372	
398.14296	478	1+
404.12422	167	
416.16093	803	1+
428.67247	149	
435.57494	241	
467.14924	350	1+
472.20026	222	
527.17622	119	
532.21662	159	
547.72282	153	
548.18763	124	
549.23718	1459	1+
558.18405	226	
576.18442	187	
592.24972	137	
627.24483	1467	1+
632.24207	171	
635.81975	129	
661.33068	242	1+
696.30656	993	
705.09489	516	
705.21013	441	
723.25986	646	1+
839.32409	300	1+
856.33478	1342	1+
943.37078	2460	1+
946.36978	223	
1014.41209	1623	1+
1111.45908	235	
1111.46803	3052	1+
1113.47310	122	
1254.48399	1705	1+
1271.49457	4303	1+
END IONS

###FS:    #m/z: 428.69731 #charge   2
###MaxRes:#m/z:  0.00000 #charge-128
###MS: 825
###MSMS: 827
BEGIN IONS
TITLE=Cmpd 124, AutoMSn(428.6973), 14.0 min
RTINSECONDS=841.976
SCANS=MS: 825 MSMS: 827
PEPMASS=428.69731	42811
CHARGE=2+
322.19755	121	
332.11781	178	
337.62319	111	
341.11045	136	
350.14206	107	
359.10882	290	
363.08814	373	
367.16088	268	
375.18159	268	1+
377.14739	302	
379.14561	131	
394.17121	2194	1+
401.14116	140	
404.15245	108	
415.64932	123	
419.15658	113	
420.23461	233	
450.12817	139	
453.66470	118	
482.16275	206	
484.15497	112	
488.19096	115	
491.19487	204	
494.18131	107	
508.18675	141	
509.20271	1151	1+
578.21117	267	
596.22992	5702	1+
725.28335	387	
743.29962	2353	1+
END IONS

###FS:    #m/z: 586.39020 #charge   1
###MaxRes:#m/z:  0.00000 #charge-128
###MS: 825
###MSMS: 828
BEGIN IONS
TITLE=Cmpd 125, AutoMSn(586.3902), 14.0 min
RTINSECONDS=842.476
SCANS=MS: 825 MSMS: 828
PEPMASS=586.39020	29421
CHARGE=1+
317.22197	115	
327.19353	127	
341.20915	122	
374.23344	1128	1+
463.17833	127	
487.31791	707	1+
513.27715	123	
536.68596	143	
586.38784	1742	1+
END IONS

###FS:    #m/z: 636.25277 #charge   2
###MaxRes:#m/z:  0.00000 #charge-128
###MS: 829
###MSMS: 830
BEGIN IONS
TITLE=Cmpd 126, AutoMSn(636.2528), 14.1 min
RTINSECONDS=845.504
SCANS=MS: 829 MSMS: 830
PEPMASS=636.25277	49728
CHARGE=2+
329.12739	1906	1+
335.17916	472	
337.14240	179	
371.17083	121	
372.18027	257	
381.11641	141	
387.10402	150	
388.18570	355	1+
395.13132	387	1+
398.14162	360	1+
416.16000	608	1+
428.67994	137	
450.13909	127	
468.15133	144	
472.18729	151	
533.20683	159	
541.14925	174	
547.20776	317	1+
549.24378	942	1+
558.19044	144	
563.22483	173	
576.19011	217	
619.74427	120	
627.26064	366	
679.28927	140	
683.23473	128	
695.25612	153	
696.30186	1269	1+
705.09215	544	
705.20984	410	
723.25914	370	1+
839.29832	119	
856.33976	1005	1+
884.28806	120	
943.37371	2750	1+
1014.40772	1395	1+
1111.46577	2834	1+
1126.37930	162	
1254.48983	1353	1+
1271.49565	5021	1+
END IONS

###FS:    #m/z: 727.81564 #charge   2
###MaxRes:#m/z:  0.00000 #charge-128
###MS: 829
###MSMS: 831
BEGIN IONS
TITLE=Cmpd 127, AutoMSn(727.8156), 14.1 min
RTINSECONDS=846.005
SCANS=MS: 829 MSMS: 831
PEPMASS=727.81564	13684
CHARGE=2+
327.12105	278	
345.14246	397	
355.14375	146	
362.11464	207	
363.65843	268	
389.11703	158	
444.17085	309	1+
462.19005	477	1+
472.18081	346	1+
476.16252	246	
490.19452	652	1+
507.89734	170	
508.19645	475	1+
517.68310	176	
535.69500	419	
536.19385	380	1+
540.58885	189	
545.16837	295	1+
545.75069	149	
574.73064	155	
577.21299	290	1+
589.28226	220	
595.23450	160	
631.25121	158	
688.30769	298	
688.80492	189	
691.26717	223	
709.25404	195	
726.24880	197	
866.91283	261	
867.41902	286	
869.30324	246	1+
924.33755	238	1+
1052.37382	1489	1+
1070.39060	198	
1071.38341	149	
1165.45729	474	1+
1264.55040	992	1+
1392.63670	1116	1+
1444.68853	499	1+
END IONS

###FS:    #m/z: 616.80347 #charge   2
###MaxRes:#m/z:  0.00000 #charge-128
###MS: 833
###MSMS: 834
BEGIN IONS
TITLE=Cmpd 128, AutoMSn(616.8035), 14.2 min
RTINSECONDS=849.545
SCANS=MS: 833 MSMS: 834
PEPMASS=616.80347	20564
CHARGE=2+
373.22364	113	
375.22140	119	
385.15038	103	
394.14219	142	
412.15623	512	1+
430.72218	106	
432.25190	285	1+
452.16503	129	
456.20952	121	
469.17666	548	1+
476.36967	128	
487.19218	275	
489.26643	465	
516.77309	134	
544.76649	134	
572.27266	689	1+
576.30442	574	1+
582.25742	184	
600.26849	295	1+
607.80619	254	1+
615.33665	109	
616.80743	375	
617.31014	193	
633.33202	3435	1+
639.26754	107	
746.41991	841	1+
803.43514	661	1+
860.45733	1066	1+
917.47926	907	1+
974.49316	544	1+
1031.52082	167	
END IONS

###FS:    #m/z: 728.06572 #charge   2
###MaxRes:#m/z:  0.00000 #charge-128
###MS: 833
###MSMS: 835
BEGIN IONS
TITLE=Cmpd 129, AutoMSn(728.0657), 14.2 min
RTINSECONDS=850.047
SCANS=MS: 833 MSMS: 835
PEPMASS=728.06572	18135
CHARGE=2+
327.12728	395	
345.13102	153	
362.10879	238	
445.17057	242	
462.19459	522	1+
472.17162	230	
490.19420	476	1+
502.56888	194	
504.66801	134	
517.68949	219	
518.18680	324	1+
526.69698	575	1+
559.20998	222	1+
563.19060	269	
569.72955	190	
570.23586	140	
577.22035	177	
583.23463	185	
592.25162	141	
632.78092	454	
633.28345	466	
655.23159	184	
658.74063	134	
687.37352	207	
688.29682	358	
691.26018	304	
708.25558	305	1+
726.30186	450	1+
751.83641	190	
892.34541	269	1+
1052.36963	201	
1053.37081	190	
1070.37516	210	
1070.39014	662	1+
1177.49927	413	1+
1392.60699	989	1+
END IONS

###FS:    #m/z: 498.58465 #charge   3
###MaxRes:#m/z:  0.00000 #charge-128
###MS: 833
###MSMS: 836
BEGIN IONS
TITLE=Cmpd 130, AutoMSn(498.5846), 14.2 min
RTINSECONDS=850.548
SCANS=MS: 833 MSMS: 836
PEPMASS=498.58465	13456
CHARGE=3+
337.67319	108	
354.68665	112	
373.19824	257	
417.25737	120	
421.16597	194	
481.70767	118	
485.25104	128	
500.24559	229	1+
501.76191	172	
526.24331	160	
533.23900	119	
545.31201	220	
549.27423	209	
549.78372	176	
558.29607	426	
558.79786	183	
570.24778	108	
588.26230	117	
631.31123	113	
642.27772	138	
645.27467	116	
657.32436	117	
674.35857	443	1+
695.33759	144	
695.83651	122	
745.38821	876	1+
754.52638	321	
858.48340	173	
986.53132	527	1+
1278.64238	2520	1+
END IONS

###FS:    #m/z: 616.80386 #charge   2
###MaxRes:#m/z:  0.00000 #charge-128
###MS: 837
###MSMS: 838
BEGIN IONS
TITLE=Cmpd 131, AutoMSn(616.8039), 14.2 min
RTINSECONDS=853.577
SCANS=MS: 837 MSMS: 838
PEPMASS=616.80386	28566
CHARGE=2+
325.12504	139	
337.11222	334	1+
355.13473	393	
371.20220	177	
373.14990	174	
412.15715	365	
428.23091	115	
432.25017	133	
438.23647	110	
441.19159	115	
451.17748	126	
456.21360	206	
468.21273	125	
469.17267	391	
478.74596	110	
485.24410	154	
487.19966	296	
489.27209	716	1+
514.23182	170	
572.27327	679	1+
573.78921	109	
576.30530	1048	1+
582.25394	273	
600.27254	287	
607.79611	227	
633.32971	4033	1+
657.30275	102	
746.41713	719	1+
803.44268	1065	1+
860.45437	1196	1+
917.47372	902	1+
974.50087	527	
984.89619	161	
1031.51631	268	
1088.53903	488	1+
1232.60377	938	1+
END IONS

###FS:    #m/z: 663.82092 #charge   3
###MaxRes:#m/z:  0.00000 #charge-128
###MS: 837
###MSMS: 839
BEGIN IONS
TITLE=Cmpd 132, AutoMSn(663.8209), 14.2 min
RTINSECONDS=854.078
SCANS=MS: 837 MSMS: 839
PEPMASS=663.82092	17192
CHARGE=3+
353.15291	166	
408.18477	341	1+
417.17837	209	
432.20127	872	1+
497.17698	144	
502.19023	182	
520.17397	163	
547.22462	2099	1+
551.18171	172	
562.18813	147	
579.69948	359	
588.21631	652	1+
597.89848	243	
598.23293	341	
600.24644	352	1+
606.90528	298	
618.26766	1706	1+
626.70252	174	
635.21435	190	
643.72582	356	
678.23499	164	
678.72583	196	
687.23716	260	
695.95202	177	
702.28345	357	
705.29456	3755	1+
709.24566	157	
759.78865	195	
760.29598	204	
808.27663	151	
833.35408	309	
872.36122	299	1+
890.38093	589	1+
896.33687	235	
1632.60619	888	1+
END IONS

###FS:    #m/z: 728.06379 #charge   3
###MaxRes:#m/z:  0.00000 #charge-128
###MS: 837
###MSMS: 840
BEGIN IONS
TITLE=Cmpd 133, AutoMSn(728.0638), 14.2 min
RTINSECONDS=854.579
SCANS=MS: 837 MSMS: 840
PEPMASS=728.06379	16956
CHARGE=3+
459.28869	1001	
540.71981	776	
554.71765	641	
652.77902	754	
661.34286	794	
687.31941	1725	1+
687.66092	1489	
687.99510	1523	
692.65575	1510	
692.99231	1635	
693.33022	38254	1+
693.66406	33077	1+
694.00026	22322	1+
696.81892	580	
760.84035	1097	
761.33740	595	
774.43577	829	
1039.54648	14989	1+
1619.73559	3015	1+
END IONS

###FS:    #m/z: 520.50173 #charge   2
###MaxRes:#m/z:  0.00000 #charge-128
###MS: 841
###MSMS: 842
BEGIN IONS
TITLE=Cmpd 134, AutoMSn(520.5017), 14.3 min
RTINSECONDS=857.601
SCANS=MS: 841 MSMS: 842
PEPMASS=520.50173	100578
CHARGE=2+
315.59788	101	
331.17361	142	
347.20230	126	
377.10870	106	
427.17494	116	
459.29360	218	
507.16841	124	
513.27706	108	
516.20732	104	
517.76491	217	
518.26676	149	
519.35530	120	
522.26199	346	1+
529.27930	115	
555.27111	119	
570.80149	151	
661.35688	212	
679.29542	280	
774.43166	351	
776.44109	149	
970.55941	502	1+
END IONS

###FS:    #m/z: 728.33796 #charge   3
###MaxRes:#m/z:  0.00000 #charge-128
###MS: 841
###MSMS: 843
BEGIN IONS
TITLE=Cmpd 135, AutoMSn(728.3380), 14.3 min
RTINSECONDS=858.102
SCANS=MS: 841 MSMS: 843
PEPMASS=728.33796	88973
CHARGE=3+
459.28733	1548	
554.71430	1404	
652.77087	1155	
687.32997	3519	1+
687.65615	2454	
687.99391	2679	
692.66182	2283	
692.99627	2847	
693.33052	71895	1+
693.66417	61864	1+
693.99943	40561	1+
774.43346	1960	
810.36375	1267	
895.43134	1362	
1039.53407	25225	1+
END IONS

###FS:    #m/z: 416.40332 #charge   1
###MaxRes:#m/z:  0.00000 #charge-128
###MS: 841
###MSMS: 844
BEGIN IONS
TITLE=Cmpd 136, AutoMSn(416.4033), 14.3 min
RTINSECONDS=858.604
SCANS=MS: 841 MSMS: 844
PEPMASS=416.40332	79329
CHARGE=1+
331.19142	100	
398.19227	111	
END IONS

###FS:    #m/z: 520.24978 #charge   2
###MaxRes:#m/z:  0.00000 #charge-128
###MS: 845
###MSMS: 846
BEGIN IONS
TITLE=Cmpd 137, AutoMSn(520.2498), 14.4 min
RTINSECONDS=861.637
SCANS=MS: 845 MSMS: 846
PEPMASS=520.24978	118347
CHARGE=2+
360.07787	115	
364.12973	110	
368.63925	154	
442.91423	102	
444.75563	128	
447.53829	109	
487.20422	129	
517.26294	293	
520.28443	193	
520.79771	120	
522.26337	212	
524.26502	154	
529.29516	327	1+
570.83149	121	
607.25386	128	
644.35800	126	
661.35274	723	1+
679.27356	144	
679.76551	136	
688.31167	105	
774.42824	307	1+
970.54612	149	
970.54665	303	1+
END IONS

###FS:    #m/z: 728.33729 #charge   3
###MaxRes:#m/z:  0.00000 #charge-128
###MS: 845
###MSMS: 847
BEGIN IONS
TITLE=Cmpd 138, AutoMSn(728.3373), 14.4 min
RTINSECONDS=862.138
SCANS=MS: 845 MSMS: 847
PEPMASS=728.33729	106771
CHARGE=3+
459.29601	1319	
687.32575	2849	1+
687.65988	2581	
687.98795	1985	
692.66033	2054	
692.99460	2428	
693.33010	63013	1+
693.66269	52009	1+
693.99914	33655	1+
774.42742	1812	
810.35913	919	
810.86261	902	
1039.54120	23011	1+
END IONS

###FS:    #m/z: 416.40294 #charge   1
###MaxRes:#m/z:  0.00000 #charge-128
###MS: 845
###MSMS: 848
BEGIN IONS
TITLE=Cmpd 139, AutoMSn(416.4029), 14.4 min
RTINSECONDS=862.639
SCANS=MS: 845 MSMS: 848
PEPMASS=416.40294	94848
CHARGE=1+
331.18485	120	
END IONS

###FS:    #m/z: 520.25004 #charge   2
###MaxRes:#m/z:  0.00000 #charge-128
###MS: 849
###MSMS: 850
BEGIN IONS
TITLE=Cmpd 140, AutoMSn(520.2500), 14.4 min
RTINSECONDS=865.666
SCANS=MS: 849 MSMS: 850
PEPMASS=520.25004	106178
CHARGE=2+
329.15649	142	
331.19494	122	
364.45986	140	
367.13414	115	
434.16882	116	
480.24453	121	
485.27794	212	
490.98695	102	
517.27156	228	
517.76981	281	
519.26989	125	
519.51468	106	
524.27116	108	
529.30870	132	
571.83080	102	
574.30033	108	
607.26845	102	
661.35886	513	1+
679.28370	228	
751.28004	130	
774.42565	428	1+
END IONS

###FS:    #m/z: 693.32863 #charge   3
###MaxRes:#m/z:  0.00000 #charge-128
###MS: 849
###MSMS: 852
BEGIN IONS
TITLE=Cmpd 142, AutoMSn(693.3286), 14.4 min
RTINSECONDS=866.667
SCANS=MS: 849 MSMS: 852
PEPMASS=693.32863	16891
CHARGE=3+
459.29044	165	
484.76542	147	
501.78194	101	
689.62631	119	
690.29981	136	
694.21376	118	
695.33856	104	
END IONS

###FS:    #m/z: 685.29764 #charge   3
###MaxRes:#m/z:  0.00000 #charge-128
###MS: 853
###MSMS: 854
BEGIN IONS
TITLE=Cmpd 143, AutoMSn(685.2976), 14.5 min
RTINSECONDS=869.689
SCANS=MS: 853 MSMS: 854
PEPMASS=685.29764	12144
CHARGE=3+
335.14136	148	
385.18893	189	
415.73439	162	
429.20824	155	
463.20792	409	1+
485.76512	147	
493.73698	260	
498.30918	245	
506.19058	169	
522.24900	310	
522.75338	138	
534.71239	203	
556.28228	172	
564.79063	413	1+
565.30446	406	
570.27648	151	
578.24161	693	1+
587.80988	150	
626.35666	370	1+
680.29373	150	
683.36557	159	
685.65426	231	
685.95406	181	
738.26692	1442	1+
747.30590	226	
786.38515	239	
898.29179	3634	1+
986.46637	436	1+
1043.48124	200	
1044.49004	229	
1068.39727	225	
1069.39614	175	
END IONS

###FS:    #m/z: 693.32828 #charge   3
###MaxRes:#m/z:  0.00000 #charge-128
###MS: 853
###MSMS: 855
BEGIN IONS
TITLE=Cmpd 144, AutoMSn(693.3283), 14.5 min
RTINSECONDS=870.19
SCANS=MS: 853 MSMS: 855
PEPMASS=693.32828	17312
CHARGE=3+
498.17169	110	
661.35275	206	
695.79678	135	
774.41326	119	
970.53826	283	1+
END IONS

###FS:    #m/z: 708.32268 #charge   3
###MaxRes:#m/z:  0.00000 #charge-128
###MS: 853
###MSMS: 856
BEGIN IONS
TITLE=Cmpd 145, AutoMSn(708.3227), 14.5 min
RTINSECONDS=870.691
SCANS=MS: 853 MSMS: 856
PEPMASS=708.32268	10220
CHARGE=3+
329.18272	134	
414.13421	121	
419.18751	106	
424.68505	107	
469.68794	242	1+
519.28502	500	1+
529.30923	160	
529.77792	158	
556.32264	100	
569.72581	100	
578.72576	101	
640.36781	124	
661.34875	297	
661.61801	110	
672.97713	349	1+
674.67256	200	
705.33285	123	
707.32674	309	1+
708.67501	523	1+
709.31982	384	1+
709.99950	148	
712.11931	144	
712.23906	103	
774.43745	333	1+
779.80954	126	
938.34084	140	
968.57206	102	
970.55944	1217	1+
982.36418	153	
1057.60769	111	
END IONS

###FS:    #m/z: 589.29711 #charge   2
###MaxRes:#m/z:  0.00000 #charge-128
###MS: 857
###MSMS: 858
BEGIN IONS
TITLE=Cmpd 146, AutoMSn(589.2971), 14.6 min
RTINSECONDS=873.714
SCANS=MS: 857 MSMS: 858
PEPMASS=589.29711	17882
CHARGE=2+
430.22149	168	
432.19295	122	
447.73368	110	
449.70034	141	
470.22443	124	
475.48666	133	
496.24143	392	
517.23937	101	
520.26955	305	1+
544.29771	241	
547.21558	105	
570.83052	132	
573.26191	117	
581.25072	103	
586.39038	420	1+
608.30641	852	1+
615.33764	149	
618.26475	218	
656.22665	133	
661.34089	178	
679.34281	797	1+
705.30930	142	
716.39128	164	
726.31100	107	
762.37244	131	
780.38229	641	1+
790.70822	180	
813.45059	721	1+
877.44240	3406	1+
887.28046	196	
888.46120	154	
915.41878	292	1+
927.47082	231	1+
957.42677	510	1+
974.47722	562	1+
991.47023	302	
992.49294	585	1+
END IONS

###FS:    #m/z: 685.29673 #charge   3
###MaxRes:#m/z:  0.00000 #charge-128
###MS: 857
###MSMS: 859
BEGIN IONS
TITLE=Cmpd 147, AutoMSn(685.2967), 14.6 min
RTINSECONDS=874.215
SCANS=MS: 857 MSMS: 859
PEPMASS=685.29673	17763
CHARGE=3+
335.14544	297	
361.11795	168	
370.22684	135	
415.22096	308	
463.21000	183	
493.74783	308	
498.30356	245	1+
506.18533	164	
522.25619	246	
522.75911	207	
534.70273	384	
535.20561	234	
564.80306	303	
578.23661	508	
578.79745	303	
626.36628	170	
658.80337	145	
684.32498	283	1+
685.61896	316	
738.26801	1471	1+
747.29149	717	
774.43912	129	
786.37910	152	
857.42876	549	1+
898.29848	3150	1+
986.45973	357	1+
1043.48785	238	
1068.40770	308	
1069.39982	155	
1080.27695	452	
1156.57130	150	
END IONS

###FS:    #m/z: 693.32974 #charge   3
###MaxRes:#m/z:  0.00000 #charge-128
###MS: 857
###MSMS: 860
BEGIN IONS
TITLE=Cmpd 148, AutoMSn(693.3297), 14.6 min
RTINSECONDS=874.716
SCANS=MS: 857 MSMS: 860
PEPMASS=693.32974	14079
CHARGE=3+
485.79490	159	
520.80704	136	
661.35049	250	
678.30529	126	
682.26747	106	
683.62676	110	
774.42711	116	
970.55622	126	
END IONS

###FS:    #m/z: 589.29760 #charge   2
###MaxRes:#m/z:  0.00000 #charge-128
###MS: 861
###MSMS: 862
BEGIN IONS
TITLE=Cmpd 149, AutoMSn(589.2976), 14.6 min
RTINSECONDS=877.74
SCANS=MS: 861 MSMS: 862
PEPMASS=589.29760	33013
CHARGE=2+
339.16409	137	
349.12483	124	
366.18303	117	
381.69416	186	
420.17178	118	
437.16941	128	
449.23363	133	
458.22917	120	
478.23117	725	1+
478.72611	565	1+
521.27161	164	
544.31566	274	1+
547.22802	121	
550.98088	120	
574.30006	139	
586.37850	182	
608.30560	1082	1+
615.34089	220	
618.25933	140	
646.40724	132	
679.34151	1416	1+
688.99591	207	
716.39602	430	1+
749.35650	121	
762.38170	155	
780.39216	1341	1+
790.69880	214	
791.37194	136	
813.43810	696	1+
859.42037	489	1+
877.43889	6153	1+
887.26913	136	
927.49682	229	
957.44973	1025	1+
973.46399	637	1+
991.48768	1282	1+
991.49173	352	
993.49870	130	
END IONS

###FS:    #m/z: 685.29436 #charge   3
###MaxRes:#m/z:  0.00000 #charge-128
###MS: 861
###MSMS: 863
BEGIN IONS
TITLE=Cmpd 150, AutoMSn(685.2944), 14.6 min
RTINSECONDS=878.241
SCANS=MS: 861 MSMS: 863
PEPMASS=685.29436	14635
CHARGE=3+
335.14900	233	1+
387.71583	100	
404.63572	112	
463.19835	335	
485.22448	160	
493.74036	179	
513.72976	100	
520.79513	106	
564.79080	414	
565.28605	229	
578.22961	216	
578.78658	224	
626.36813	160	
683.83914	120	
685.62737	144	
685.95912	315	
738.26383	985	1+
747.29067	314	
774.43734	130	
858.41760	108	
881.25491	140	
898.29249	1078	1+
898.29364	1423	1+
986.48396	220	1+
1043.48621	124	
1044.49359	115	
1068.42320	154	
END IONS

###FS:    #m/z: 439.89377 #charge   3
###MaxRes:#m/z:  0.00000 #charge-128
###MS: 861
###MSMS: 864
BEGIN IONS
TITLE=Cmpd 151, AutoMSn(439.8938), 14.6 min
RTINSECONDS=878.743
SCANS=MS: 861 MSMS: 864
PEPMASS=439.89377	10101
CHARGE=3+
319.18225	185	
331.19433	1648	1+
333.11896	270	
336.13377	254	1+
341.63580	323	1+
347.18725	538	1+
347.53714	286	
375.16739	424	1+
393.17180	594	1+
399.14326	316	
410.18537	215	1+
413.13665	237	
415.19522	334	1+
426.21043	607	1+
434.20124	540	1+
434.88532	306	
437.74852	184	
441.24407	789	1+
449.16189	285	
452.19476	421	
459.29058	988	1+
462.19825	442	1+
466.22556	277	1+
476.21883	240	
476.37043	213	
480.20080	1397	1+
484.77629	523	1+
485.27155	195	
487.19936	297	1+
487.52770	418	
502.18797	293	1+
505.25609	420	1+
519.23715	341	1+
520.77717	260	1+
522.24930	758	1+
527.23195	353	1+
536.75956	272	1+
537.17606	209	
540.71248	305	
547.16556	199	
550.02620	355	
564.18939	476	1+
571.30769	260	1+
574.31420	961	1+
580.27961	822	1+
599.26749	371	
627.25746	415	
633.27505	188	
637.30210	853	1+
640.30974	323	
643.33800	613	1+
647.22874	326	1+
661.35088	3060	1+
665.24844	292	
669.93157	450	
681.27553	269	1+
694.32308	1106	1+
756.40754	301	1+
756.40949	214	
768.37009	376	1+
774.43302	2264	1+
786.34981	428	1+
807.26883	1134	1+
825.27251	620	1+
873.49818	359	1+
879.37229	196	
879.41667	246	1+
886.44171	331	1+
896.41700	293	1+
910.34896	265	1+
932.49493	213	1+
970.53830	585	1+
1063.41050	624	1+
1081.47184	634	1+
1090.42545	373	1+
1189.56023	845	1+
END IONS

###FS:    #m/z: 589.29726 #charge   2
###MaxRes:#m/z:  0.00000 #charge-128
###MS: 865
###MSMS: 866
BEGIN IONS
TITLE=Cmpd 152, AutoMSn(589.2973), 14.7 min
RTINSECONDS=881.774
SCANS=MS: 865 MSMS: 866
PEPMASS=589.29726	31082
CHARGE=2+
349.14208	224	1+
382.20054	113	
407.23624	195	
408.19468	117	
438.21839	165	
456.25737	213	1+
458.21526	148	
465.26902	102	
521.26238	309	1+
527.26515	122	
544.30859	156	
554.27140	115	
586.36195	250	1+
591.28846	149	
594.27685	120	
608.30313	640	1+
610.30534	211	
615.34866	189	
618.25272	102	
679.34162	1172	1+
716.38262	143	
771.37946	131	
780.39124	705	1+
813.44415	1172	1+
859.43044	114	
859.43253	283	1+
877.44827	4499	1+
887.25062	366	
927.47752	127	
957.44253	674	1+
973.46238	344	1+
991.49326	1498	1+
1002.44672	166	
END IONS

###FS:    #m/z: 439.89124 #charge   3
###MaxRes:#m/z:  0.00000 #charge-128
###MS: 865
###MSMS: 867
BEGIN IONS
TITLE=Cmpd 153, AutoMSn(439.8912), 14.7 min
RTINSECONDS=882.274
SCANS=MS: 865 MSMS: 867
PEPMASS=439.89124	15018
CHARGE=3+
319.16040	185	
331.19404	1093	1+
359.12737	192	
404.15905	357	1+
429.20530	298	
434.21327	251	
440.21897	285	
449.16477	379	
452.20178	337	
457.73156	198	
459.28999	457	1+
466.23025	237	
480.19612	1088	1+
485.78760	255	
487.52354	317	
488.18727	179	
504.25241	293	1+
515.22791	350	1+
517.23504	220	
520.29068	206	
522.24049	385	1+
536.76437	268	1+
537.15361	205	
540.72435	221	
541.22881	268	
545.70889	292	1+
547.19024	411	1+
555.21808	499	1+
564.19583	234	1+
574.31910	242	
580.27409	604	1+
627.25854	244	1+
633.29946	307	
637.29312	464	1+
640.30510	183	
643.32395	252	
661.34940	1962	1+
665.24493	212	
669.91572	803	
671.31823	222	
684.28289	238	1+
692.35999	241	1+
694.32433	851	1+
734.26087	180	
749.35211	370	1+
756.43813	437	1+
768.36862	416	1+
774.42530	1204	1+
796.37924	236	1+
886.48989	303	1+
1063.40158	491	1+
1189.56445	984	1+
END IONS

###FS:    #m/z: 403.70373 #charge   2
###MaxRes:#m/z:  0.00000 #charge-128
###MS: 865
###MSMS: 868
BEGIN IONS
TITLE=Cmpd 154, AutoMSn(403.7037), 14.7 min
RTINSECONDS=882.775
SCANS=MS: 865 MSMS: 868
PEPMASS=403.70373	10299
CHARGE=2+
341.15706	110	
352.15893	282	
355.09985	159	
368.21117	115	
369.18444	298	
372.12742	141	
386.21299	2245	1+
438.20482	171	
486.21193	148	
512.19251	244	
529.22108	520	1+
546.24163	4103	1+
659.32740	755	1+
END IONS

###FS:    #m/z: 573.39562 #charge   1
###MaxRes:#m/z:  0.00000 #charge-128
###MS: 869
###MSMS: 870
BEGIN IONS
TITLE=Cmpd 155, AutoMSn(573.3956), 14.8 min
RTINSECONDS=885.804
SCANS=MS: 869 MSMS: 870
PEPMASS=573.39562	39691
CHARGE=1+
314.19846	461	1+
366.11443	101	
373.27931	1374	1+
377.12799	107	
399.28433	138	
472.34071	393	
541.26273	100	
571.36230	154	
573.39466	1608	1+
END IONS

###FS:    #m/z: 403.70279 #charge   2
###MaxRes:#m/z:  0.00000 #charge-128
###MS: 869
###MSMS: 871
BEGIN IONS
TITLE=Cmpd 156, AutoMSn(403.7028), 14.8 min
RTINSECONDS=886.305
SCANS=MS: 869 MSMS: 871
PEPMASS=403.70279	21339
CHARGE=2+
309.16038	112	
352.15781	328	
354.13286	112	
368.20148	229	
369.18377	766	1+
371.15026	292	1+
373.12884	164	
386.21248	1968	1+
452.16680	139	
455.23205	129	
486.21530	133	
501.21910	124	
511.19739	402	1+
528.22630	263	
529.21282	615	1+
546.24230	6555	1+
659.32486	1224	1+
667.82255	507	1+
END IONS

###FS:    #m/z: 573.39543 #charge   1
###MaxRes:#m/z:  0.00000 #charge-128
###MS: 873
###MSMS: 874
BEGIN IONS
TITLE=Cmpd 157, AutoMSn(573.3954), 14.8 min
RTINSECONDS=889.841
SCANS=MS: 873 MSMS: 874
PEPMASS=573.39543	115069
CHARGE=1+
314.20491	881	1+
331.18945	245	
338.23424	128	
354.24319	194	
369.25541	109	
371.25899	170	
373.27807	3400	1+
379.75878	321	
399.29460	282	
427.29961	285	
472.34178	599	1+
530.36781	103	
571.37598	299	1+
573.39279	5201	1+
END IONS

###FS:    #m/z: 573.39544 #charge   1
###MaxRes:#m/z:  0.00000 #charge-128
###MS: 877
###MSMS: 878
BEGIN IONS
TITLE=Cmpd 159, AutoMSn(573.3954), 14.9 min
RTINSECONDS=893.871
SCANS=MS: 877 MSMS: 878
PEPMASS=573.39544	186370
CHARGE=1+
314.20778	2023	1+
320.08850	754	
328.21893	137	
331.18830	164	
359.10680	117	
371.25679	205	
373.27849	5921	1+
379.75743	429	
383.25410	172	
399.30623	229	
409.28423	138	
427.28837	456	1+
472.34652	1095	1+
529.37645	210	
555.38887	222	1+
571.36149	655	1+
573.39524	7273	1+
END IONS

###FS:    #m/z: 509.76791 #charge   2
###MaxRes:#m/z:  0.00000 #charge-128
###MS: 881
###MSMS: 882
BEGIN IONS
TITLE=Cmpd 161, AutoMSn(509.7679), 15.0 min
RTINSECONDS=897.891
SCANS=MS: 881 MSMS: 882
PEPMASS=509.76791	48045
CHARGE=2+
334.70860	300	
335.21180	383	1+
339.10407	138	
342.22421	261	1+
344.18949	132	
356.12106	135	
358.21333	1077	1+
368.17438	142	
373.20890	385	
375.23180	3022	1+
381.21095	160	
383.22090	366	1+
384.73768	167	
389.72845	213	
391.83006	138	
399.23730	226	1+
399.83111	294	
409.23562	325	1+
417.23295	166	
422.23221	373	
426.27242	156	
429.23024	276	1+
440.17707	230	
457.20499	177	
471.28424	303	1+
488.31582	4536	1+
495.64137	403	
498.30318	228	1+
508.23229	323	1+
542.33353	178	
570.28873	222	1+
597.37313	222	
599.37777	1349	1+
614.34111	190	
616.40653	754	
616.40757	546	1+
643.35973	216	
656.36126	257	1+
670.41686	1458	1+
713.42306	1668	1+
730.38192	165	
730.44734	311	1+
743.39842	273	1+
754.44237	241	1+
757.44157	251	
757.45676	3190	1+
769.43250	827	1+
782.45528	416	1+
783.43535	126	
784.44524	499	1+
784.47107	5029	1+
799.47956	231	1+
800.46560	449	1+
801.47193	850	1+
810.42090	229	1+
869.47986	302	1+
871.49811	651	1+
885.51806	535	1+
927.47319	257	1+
929.51428	995	1+
944.51798	2767	1+
END IONS

###FS:    #m/z: 560.76216 #charge   3
###MaxRes:#m/z:  0.00000 #charge-128
###MS: 881
###MSMS: 884
BEGIN IONS
TITLE=Cmpd 163, AutoMSn(560.7622), 15.0 min
RTINSECONDS=898.893
SCANS=MS: 881 MSMS: 884
PEPMASS=560.76216	14307
CHARGE=3+
311.11319	192	
332.20235	190	
346.16887	727	1+
370.14896	204	
375.16239	240	
377.10852	190	
412.17076	437	1+
412.83808	187	
433.13681	316	
459.28895	369	
471.91458	193	
472.34921	585	1+
485.27262	214	
511.28458	320	
515.29349	191	
534.28187	205	
541.28543	257	
548.71398	898	1+
549.22133	261	
556.37182	1746	1+
558.38222	4609	1+
559.92414	189	
560.73976	209	1+
562.28918	414	1+
565.28559	192	
566.35892	232	
574.30561	658	1+
597.63222	204	
621.21037	547	1+
643.31755	303	1+
661.35709	2544	1+
669.91560	264	
694.26798	385	1+
722.25460	328	
722.27183	473	1+
725.38123	196	
751.25668	201	
774.42692	1813	1+
791.27859	404	1+
836.27110	274	1+
854.28904	802	1+
882.28815	187	
882.29052	779	1+
925.46054	303	
970.55878	1028	1+
1015.48870	383	1+
1039.57942	2843	1+
1057.55923	645	1+
1068.03203	634	1+
1068.50677	1307	1+
1096.44207	480	1+
1140.63269	1805	1+
1253.70394	792	1+
1361.56562	1037	1+
1413.74826	544	1+
END IONS

###FS:    #m/z: 509.76747 #charge   2
###MaxRes:#m/z:  0.00000 #charge-128
###MS: 885
###MSMS: 886
BEGIN IONS
TITLE=Cmpd 164, AutoMSn(509.7675), 15.0 min
RTINSECONDS=901.91
SCANS=MS: 885 MSMS: 886
PEPMASS=509.76747	77595
CHARGE=2+
308.70785	304	
334.71354	1331	1+
335.20483	391	1+
339.11782	246	
342.20114	478	1+
356.21129	439	1+
356.71970	438	1+
358.21126	873	1+
364.21024	269	
373.20907	322	
375.23393	5402	1+
383.21207	961	1+
392.73743	5242	1+
398.22548	192	
400.26254	211	
400.73630	653	1+
410.23053	330	1+
422.18857	330	1+
428.24718	324	
430.23506	229	
436.25041	915	1+
440.17971	185	
442.23105	188	
448.23314	597	1+
463.74830	459	1+
464.25303	539	
470.29301	451	1+
472.28905	398	
472.76300	3883	1+
485.19902	215	
486.30162	218	
488.31763	6908	1+
495.64337	524	
498.29242	332	
509.76428	204	
557.34232	265	1+
582.35991	221	
597.36374	598	1+
599.38309	2553	1+
616.41585	794	1+
628.40170	363	1+
656.36894	406	1+
668.37885	213	
670.42563	1257	1+
696.40099	318	
713.42488	2247	1+
730.44964	413	1+
742.44798	253	1+
743.40259	188	
757.44734	244	
757.45568	5844	1+
768.44090	852	1+
782.45414	541	1+
785.45749	359	
785.46739	3145	1+
800.45290	405	
801.47841	1966	1+
811.44555	263	
825.44699	301	1+
837.41580	342	1+
885.52178	974	1+
929.51661	1668	1+
945.51676	1941	1+
END IONS

###FS:    #m/z: 893.36654 #charge   3
###MaxRes:#m/z:  0.00000 #charge-128
###MS: 885
###MSMS: 887
BEGIN IONS
TITLE=Cmpd 165, AutoMSn(893.3665), 15.0 min
RTINSECONDS=902.411
SCANS=MS: 885 MSMS: 887
PEPMASS=893.36654	12784
CHARGE=3+
327.12733	1125	1+
345.13507	864	1+
444.17439	584	1+
462.19980	1082	1+
472.18186	553	1+
480.20653	389	1+
490.19116	2007	1+
508.20875	534	
518.20795	465	
535.69453	223	
559.21479	199	
573.40377	394	1+
577.22376	760	1+
582.24644	421	
582.73488	446	1+
591.22973	298	1+
592.74159	177	
595.24228	432	1+
595.37901	202	
629.24625	245	
637.25770	433	1+
641.77284	306	
642.27505	203	
673.25168	315	1+
695.80713	244	
701.30598	236	
733.25900	197	
795.85892	344	
796.36376	204	
846.67677	183	
847.01643	180	
851.31421	429	1+
852.68197	666	1+
853.02394	524	
853.35615	470	1+
858.36362	1449	1+
858.68924	1167	1+
859.02926	1073	1+
861.35871	654	1+
907.32167	383	1+
923.36132	355	1+
933.40152	216	
948.37783	1016	1+
982.36943	245	1+
1031.44441	200	
1035.41675	666	
1036.39064	382	
1145.46904	984	1+
1163.46323	368	
1164.46364	252	
1165.45332	408	
1165.46057	742	1+
1291.54467	1086	1+
1978.84786	485	1+
2065.86693	1073	1+
END IONS

###FS:    #m/z: 560.76226 #charge   3
###MaxRes:#m/z:  0.00000 #charge-128
###MS: 885
###MSMS: 888
BEGIN IONS
TITLE=Cmpd 166, AutoMSn(560.7623), 15.0 min
RTINSECONDS=902.913
SCANS=MS: 885 MSMS: 888
PEPMASS=560.76226	11750
CHARGE=3+
339.12128	200	
347.19982	326	
347.54066	194	
361.14220	223	
412.16937	305	
412.50886	217	
418.62526	354	1+
458.28057	335	1+
472.35302	165	
485.27550	370	1+
492.02283	296	
511.28569	386	1+
529.27180	356	1+
534.50653	327	
534.75561	661	
535.26291	364	
536.92251	168	
541.28795	286	1+
545.26298	195	
556.36466	1324	1+
556.80384	221	1+
558.38584	3349	1+
558.59822	379	
558.92628	498	1+
561.32286	190	
564.26139	388	1+
570.81840	851	
571.31948	736	1+
574.32388	295	
574.70793	226	
575.20376	333	1+
583.22087	245	
621.20122	263	
627.35768	232	
643.31977	353	1+
661.35473	2314	1+
722.26540	174	
722.27146	411	1+
739.27579	389	1+
774.42771	1450	1+
781.57514	169	
837.26376	374	1+
854.31357	580	1+
864.27516	684	1+
882.29110	1016	1+
888.37549	218	1+
968.47932	449	1+
971.55918	295	1+
1039.57620	2303	1+
1057.58249	252	
1096.41125	355	
1096.42453	825	1+
1361.57621	986	1+
1413.74483	417	1+
END IONS

###FS:    #m/z: 893.36858 #charge   3
###MaxRes:#m/z:  0.00000 #charge-128
###MS: 889
###MSMS: 890
BEGIN IONS
TITLE=Cmpd 167, AutoMSn(893.3686), 15.1 min
RTINSECONDS=905.94
SCANS=MS: 889 MSMS: 890
PEPMASS=893.36858	120170
CHARGE=3+
327.12807	2509	1+
345.13930	1961	1+
444.17696	2551	1+
458.24051	440	
462.19158	2756	1+
472.17749	1959	1+
480.20764	402	
490.18915	6303	1+
508.20272	2114	1+
526.68880	634	1+
532.19701	315	1+
535.69385	461	
550.22393	392	1+
559.21154	869	1+
570.22805	351	1+
573.37746	357	
574.72348	580	1+
577.22280	2595	1+
582.23565	2390	1+
595.23332	1398	1+
637.26663	1020	
646.26984	4526	1+
659.25829	353	1+
673.24915	745	1+
688.29139	748	1+
691.25931	891	1+
697.79370	332	
701.31032	973	1+
705.78895	382	
706.29747	427	
709.27706	737	1+
733.25310	413	
743.64822	657	1+
743.97141	312	
744.31444	423	
747.29044	326	
757.33011	478	1+
761.82104	353	
770.33705	734	1+
775.33907	629	1+
777.33159	969	1+
777.66559	866	
777.99755	475	
813.34224	312	
813.84821	383	
816.33881	380	1+
820.28851	810	1+
834.31464	411	1+
840.33868	616	1+
841.00307	466	
846.36581	637	
846.68356	2195	1+
847.01802	1676	1+
847.34979	1237	1+
851.33960	1798	1+
852.69017	2813	
853.01755	3180	1+
858.36199	8942	1+
858.69631	8555	1+
859.02962	5939	1+
861.35025	1942	1+
869.31613	572	1+
903.38833	386	
907.32387	825	1+
917.41098	356	1+
923.38241	385	1+
948.37781	3283	1+
981.41310	327	
1035.41133	5671	1+
1052.35926	536	1+
1145.46199	1971	1+
1146.44875	2044	1+
1147.43378	855	1+
1163.46392	2130	1+
1164.46425	2879	1+
1183.47058	1736	1+
1255.49429	666	1+
1264.51435	1363	1+
1274.50719	2158	1+
1282.53695	402	
1282.54184	1877	1+
1283.53859	326	
1291.53716	608	
1292.53704	3560	1+
1390.59622	2962	1+
1503.66573	1317	1+
1590.71820	1411	1+
1705.73247	2919	1+
1706.36410	1162	1+
1864.78181	2316	1+
1978.83488	2746	1+
2047.85035	1221	1+
2065.86383	6050	1+
2228.93585	1699	1+
2329.93478	1670	1+
END IONS

###FS:    #m/z: 509.76815 #charge   2
###MaxRes:#m/z:  0.00000 #charge-128
###MS: 889
###MSMS: 891
BEGIN IONS
TITLE=Cmpd 168, AutoMSn(509.7682), 15.1 min
RTINSECONDS=906.441
SCANS=MS: 889 MSMS: 891
PEPMASS=509.76815	83593
CHARGE=2+
308.70754	485	
331.20303	322	
334.70636	261	
340.18409	441	1+
342.21441	355	1+
344.19940	217	
356.19810	508	1+
359.21249	658	
364.73249	523	1+
365.22376	431	1+
369.20615	277	1+
375.23220	4905	1+
381.20812	231	
386.72494	463	1+
392.23308	2737	1+
395.78025	443	
426.74406	277	
435.24583	235	
440.19492	307	1+
443.26766	778	1+
452.75175	204	
457.22361	288	1+
470.31858	199	
471.29383	553	1+
481.23407	206	
485.19237	254	
486.29148	319	1+
488.31655	7360	1+
495.64227	1478	
498.29783	401	1+
514.29906	254	
543.30955	221	
550.98012	606	
557.34518	195	
579.27790	459	1+
579.76879	301	
597.37066	593	1+
599.38621	2439	1+
616.40756	1183	1+
628.41261	274	1+
643.32469	333	1+
656.37410	310	
670.41957	271	1+
670.42072	1746	1+
690.35919	221	1+
696.39632	324	1+
706.18007	265	
713.42756	2570	1+
715.41940	836	1+
730.45888	597	1+
743.40874	498	
745.41184	1289	1+
757.43514	356	
757.45598	5870	1+
764.39163	260	1+
765.44233	809	1+
768.43825	1472	1+
774.45417	407	1+
783.43976	338	1+
784.46671	7980	1+
785.45304	289	
799.48539	386	1+
800.45225	448	1+
801.46974	1557	1+
810.43952	334	1+
810.84008	207	
817.47610	407	1+
826.43959	404	1+
843.44554	1088	1+
855.45627	438	1+
871.49746	549	1+
909.48028	232	1+
926.49292	553	1+
929.50742	1588	1+
942.56957	296	1+
944.51757	5641	1+
END IONS

###FS:    #m/z: 670.53043 #charge   3
###MaxRes:#m/z:  0.00000 #charge-128
###MS: 889
###MSMS: 892
BEGIN IONS
TITLE=Cmpd 169, AutoMSn(670.5304), 15.1 min
RTINSECONDS=906.942
SCANS=MS: 889 MSMS: 892
PEPMASS=670.53043	14881
CHARGE=3+
327.12984	1275	1+
345.13720	867	1+
355.16586	703	1+
364.16328	251	
404.12710	319	1+
410.13250	318	1+
412.53505	204	
421.16665	312	1+
425.17280	247	1+
428.14919	405	1+
431.17885	816	
435.17020	287	1+
444.19078	432	
445.17069	866	1+
446.67277	225	
459.12410	281	1+
462.19092	1430	1+
472.17605	570	1+
476.15972	525	1+
480.20417	258	
490.19116	1723	1+
508.19759	546	1+
518.19442	1237	1+
530.23168	267	1+
535.19537	446	1+
544.18071	531	1+
548.19455	242	1+
556.21291	733	1+
556.29442	236	
559.21529	539	1+
563.19371	469	1+
564.70904	415	1+
573.24634	923	
573.38927	1005	1+
577.22053	687	1+
595.23047	572	1+
614.23498	264	1+
628.75018	207	
629.24796	775	
637.26114	488	
641.23212	242	1+
666.33138	365	1+
673.24968	707	1+
678.29086	454	1+
683.28781	370	1+
687.30033	307	
691.25964	446	1+
701.31541	925	1+
709.28272	747	1+
757.34454	251	1+
767.43083	565	
777.26047	360	1+
778.29846	263	1+
787.83780	186	
821.27033	285	1+
834.29872	235	1+
844.33142	322	1+
851.30616	631	1+
852.88345	211	
861.35414	690	1+
869.31415	425	1+
907.33094	259	1+
921.36671	244	1+
948.37271	1551	1+
1034.37842	1428	1+
1035.40859	794	
1036.37604	391	
1045.13955	198	
1047.11704	531	
1052.36233	1791	1+
1052.37503	422	
1053.37342	272	
1070.38111	1479	1+
1081.23918	246	
1110.40807	596	1+
1138.46022	397	1+
1140.57357	256	
1146.45836	1840	1+
1163.45365	296	
1163.46212	1319	1+
1183.42263	205	
1274.52378	2200	1+
1291.53285	2044	1+
1354.55443	508	1+
1390.60110	2837	1+
1503.68025	778	1+
1590.72673	644	1+
END IONS

###FS:    #m/z: 893.36842 #charge   3
###MaxRes:#m/z:  0.00000 #charge-128
###MS: 893
###MSMS: 894
BEGIN IONS
TITLE=Cmpd 170, AutoMSn(893.3684), 15.2 min
RTINSECONDS=909.982
SCANS=MS: 893 MSMS: 894
PEPMASS=893.36842	184549
CHARGE=3+
327.13283	2045	1+
345.13752	2497	1+
444.18614	971	
445.17451	1524	1+
458.22370	434	
462.19516	3698	1+
472.17854	2337	1+
476.16273	379	
480.20418	1051	1+
490.19080	6616	1+
508.20119	2933	1+
517.70601	1041	1+
526.69371	375	
535.70335	496	
549.22364	539	1+
559.21327	1245	1+
577.22169	3011	1+
582.24119	3342	1+
592.23799	613	
595.23580	1705	1+
629.26353	461	
633.76833	415	
637.26732	780	
673.24670	762	1+
688.29778	916	1+
691.26302	927	1+
701.32036	1283	1+
706.29722	430	
709.27987	573	
743.64886	961	1+
743.97724	755	
758.30337	659	1+
771.32510	1130	1+
771.66011	654	
777.32629	1589	1+
777.66148	791	1+
804.32582	806	1+
820.28337	636	
840.68212	381	
840.99997	574	
841.32784	405	
844.35072	398	
846.35171	1772	1+
846.68383	2347	1+
847.01363	2058	1+
851.33147	2390	1+
852.68561	4581	1+
853.01882	3267	1+
853.35825	3319	1+
858.35983	13018	1+
858.69470	12577	1+
859.02925	9210	1+
861.34893	2599	1+
869.31788	389	
907.32544	801	1+
948.37954	4313	1+
1031.45087	466	
1035.41196	6251	1+
1047.11486	488	
1070.36842	543	
1081.24275	434	
1145.45853	2923	1+
1163.45875	4063	1+
1164.46856	2896	1+
1174.90770	420	
1183.47355	713	
1264.50090	1381	1+
1274.50623	3267	1+
1282.52893	3943	1+
1291.52993	9542	1+
1390.59391	3248	1+
1503.66909	1517	1+
1538.65550	1385	1+
1590.71038	1908	1+
1625.68360	1609	1+
1847.74453	713	1+
1864.78814	2962	1+
1978.82343	3608	1+
2031.84132	732	1+
2047.84594	1714	1+
2065.85990	7502	1+
2228.91303	1893	1+
2329.93750	1972	1+
END IONS

###FS:    #m/z: 670.53060 #charge   3
###MaxRes:#m/z:  0.00000 #charge-128
###MS: 893
###MSMS: 895
BEGIN IONS
TITLE=Cmpd 171, AutoMSn(670.5306), 15.2 min
RTINSECONDS=910.484
SCANS=MS: 893 MSMS: 895
PEPMASS=670.53060	25121
CHARGE=3+
327.12216	333	
345.14028	673	1+
362.11563	401	
388.65822	246	1+
413.19014	378	1+
417.15233	360	1+
429.16303	425	1+
431.18037	439	
437.15818	331	1+
444.18946	242	
445.16978	1195	1+
462.19420	964	1+
490.18668	1761	1+
508.19725	735	1+
509.69077	247	
517.68468	414	
526.18179	611	1+
530.23258	271	1+
534.70347	429	1+
536.20123	337	
544.20660	227	1+
546.17423	330	
556.24716	312	
559.20241	408	1+
563.19370	556	
573.24431	1463	1+
573.38965	881	1+
573.73095	383	
577.22773	1062	1+
582.24021	552	
595.23086	550	1+
625.27193	258	1+
629.26579	267	
637.26035	1529	1+
671.35626	250	1+
673.26371	253	
687.28346	530	1+
691.27142	243	
691.27238	603	1+
701.32202	1265	1+
709.28582	1060	1+
716.22304	233	1+
726.28701	498	1+
742.29383	222	
775.33367	237	1+
795.87046	344	
796.35900	304	
803.24928	286	
844.35169	287	
851.30255	458	1+
852.31057	232	1+
852.88458	360	1+
861.34255	485	
869.30894	645	1+
872.30634	303	1+
892.32959	332	1+
907.32614	295	
931.35742	267	1+
943.36473	706	1+
948.38275	1306	1+
984.34962	343	1+
1035.39036	2314	1+
1052.36431	1541	1+
1052.37450	381	
1053.34662	232	
1163.45175	398	
1164.46014	1191	1+
1274.52061	1781	1+
1291.54045	2147	1+
1390.60668	2479	1+
1503.68913	928	1+
END IONS

###FS:    #m/z: 644.27520 #charge   3
###MaxRes:#m/z:  0.00000 #charge-128
###MS: 893
###MSMS: 896
BEGIN IONS
TITLE=Cmpd 172, AutoMSn(644.2752), 15.2 min
RTINSECONDS=910.985
SCANS=MS: 893 MSMS: 896
PEPMASS=644.27520	22543
CHARGE=3+
345.15130	115	
377.11737	112	
485.77773	137	
520.28798	222	
520.78804	165	
597.95587	113	
604.61451	120	
610.26882	123	
641.38686	301	1+
643.40883	3288	1+
644.81453	109	
661.33984	197	
772.35182	123	
774.42603	189	
END IONS

###FS:    #m/z: 448.21934 #charge   2
###MaxRes:#m/z:  0.00000 #charge-128
###MS: 897
###MSMS: 898
BEGIN IONS
TITLE=Cmpd 173, AutoMSn(448.2193), 15.2 min
RTINSECONDS=914.022
SCANS=MS: 897 MSMS: 898
PEPMASS=448.21934	92515
CHARGE=2+
307.65154	132	
331.19188	337	
357.17756	122	
379.23093	115	
383.15884	117	
392.65830	115	
416.17889	172	
424.21528	219	
427.64395	206	
446.13899	128	
457.26702	115	
458.20603	143	
459.28597	281	1+
487.24956	117	
488.31582	248	
495.24794	336	1+
506.19490	113	
517.23850	113	
521.25897	201	
521.73879	168	
526.21566	277	1+
529.26799	113	
566.75502	197	
574.31061	235	
581.29020	125	
586.31978	644	1+
661.34657	507	
728.32604	343	1+
746.25160	112	
774.42139	162	
774.42996	385	1+
875.40809	1022	1+
END IONS

###FS:    #m/z: 631.95911 #charge   3
###MaxRes:#m/z:  0.00000 #charge-128
###MS: 897
###MSMS: 899
BEGIN IONS
TITLE=Cmpd 174, AutoMSn(631.9591), 15.2 min
RTINSECONDS=914.523
SCANS=MS: 897 MSMS: 899
PEPMASS=631.95911	53894
CHARGE=3+
331.19202	1842	
377.11137	2286	
410.65276	1803	
445.17742	1974	
459.28831	2472	
485.78062	2645	
508.71072	5652	
509.20578	2424	
511.28398	2408	
537.14336	2539	
570.81541	4908	
571.31537	2980	
591.28383	16808	1+
591.61718	17241	1+
591.95098	9779	
596.61772	3555	
596.95125	3249	
597.28820	111068	1+
597.62250	81927	1+
597.95670	47850	1+
627.35724	2484	
627.86397	2364	
650.22416	2617	
661.35043	8612	1+
707.37393	4006	
707.87999	2998	
751.27048	12031	1+
774.43265	10302	1+
815.41407	1960	
815.91053	2069	
1039.57970	41838	1+
1514.79012	16912	1+
END IONS

###FS:    #m/z: 484.58354 #charge   3
###MaxRes:#m/z:  0.00000 #charge-128
###MS: 897
###MSMS: 900
BEGIN IONS
TITLE=Cmpd 175, AutoMSn(484.5835), 15.3 min
RTINSECONDS=915.024
SCANS=MS: 897 MSMS: 900
PEPMASS=484.58354	43574
CHARGE=3+
324.18835	503	
331.18586	502	
347.19747	462	
361.86266	492	
362.17686	635	1+
375.23132	3509	1+
381.54591	441	
396.67186	497	
405.19286	484	
432.89565	1251	1+
433.22841	1700	
433.56222	1419	
438.90296	16608	1+
439.23669	12423	1+
439.57027	6028	
445.22840	701	1+
445.90656	593	
456.73490	413	
462.22733	660	
470.73031	776	
481.24871	421	
484.58370	1510	
484.91964	1133	
488.31588	4337	1+
498.20473	1165	
571.82363	988	
572.30862	477	
585.23807	721	
616.41345	536	
620.82128	1171	1+
621.31589	428	
661.34767	763	
699.28126	1425	1+
810.35001	1876	1+
817.48492	1923	1+
827.37598	464	
905.47244	1322	1+
969.51052	2128	1+
END IONS

###FS:    #m/z: 448.21947 #charge   2
###MaxRes:#m/z:  0.00000 #charge-128
###MS: 901
###MSMS: 902
BEGIN IONS
TITLE=Cmpd 176, AutoMSn(448.2195), 15.3 min
RTINSECONDS=918.07
SCANS=MS: 901 MSMS: 902
PEPMASS=448.21947	291327
CHARGE=2+
331.18638	410	
377.14768	105	
379.20488	140	
394.21843	104	
400.72027	108	
416.21681	139	
424.20757	220	
440.22505	137	
453.25019	120	
459.27762	131	
472.22397	102	
482.22022	156	
486.29476	187	
486.63337	107	
489.30579	127	
495.23938	232	
517.74702	146	
521.75495	178	
522.23924	122	
551.26823	143	
551.72310	123	
567.25443	106	
586.32037	741	1+
616.40026	113	
661.35050	439	1+
774.43717	591	1+
875.41677	642	1+
END IONS

###FS:    #m/z: 632.29673 #charge   3
###MaxRes:#m/z:  0.00000 #charge-128
###MS: 901
###MSMS: 903
BEGIN IONS
TITLE=Cmpd 177, AutoMSn(632.2967), 15.3 min
RTINSECONDS=918.571
SCANS=MS: 901 MSMS: 903
PEPMASS=632.29673	172915
CHARGE=3+
377.11280	3554	
387.71993	2824	
396.65453	2971	
410.65060	2902	
445.18353	2696	
459.28821	5085	
485.78012	3817	
508.71155	6424	
509.20874	3405	
511.28637	3260	
537.14327	3339	
565.25564	2914	
570.81513	6186	
571.31779	3851	
591.28095	25662	1+
591.61806	25840	1+
591.95044	18949	
596.62041	5136	
596.95095	5087	
597.28807	168839	1+
597.62205	137128	1+
597.95580	83103	1+
627.35909	4963	
627.85968	2894	
650.22547	3757	
661.34857	14057	1+
707.37248	6426	
707.87241	4248	
751.27135	17137	1+
774.43163	16736	1+
815.40927	3038	
815.91471	2791	
873.50033	3087	
1039.57645	64612	1+
1514.78976	25818	1+
END IONS

###FS:    #m/z: 597.28865 #charge   3
###MaxRes:#m/z:  0.00000 #charge-128
###MS: 901
###MSMS: 904
BEGIN IONS
TITLE=Cmpd 178, AutoMSn(597.2886), 15.3 min
RTINSECONDS=919.072
SCANS=MS: 901 MSMS: 904
PEPMASS=597.28865	106131
CHARGE=3+
331.18853	194	
401.16894	187	
410.25598	210	
440.22610	118	
459.29067	218	1+
473.71922	119	
509.74429	167	
519.28504	123	
528.74992	122	
529.30142	311	1+
540.92800	170	
547.29204	131	
570.81476	576	1+
573.24541	146	
574.31353	321	1+
584.94319	129	
591.26923	200	
592.27566	594	
593.93260	248	
596.95196	1374	1+
597.28689	1685	1+
597.62245	1096	1+
602.25687	191	
605.74043	136	
627.35125	275	1+
657.36181	133	
661.34416	551	1+
679.78503	150	
706.35081	121	
707.37845	306	1+
746.34995	321	
746.85364	142	
757.88517	321	1+
764.33328	238	1+
765.18955	193	
774.42862	717	1+
822.34296	122	
831.83073	184	
970.55809	773	1+
1039.56721	640	1+
1095.56339	810	1+
1184.57537	2251	1+
1543.66731	447	1+
END IONS

###FS:    #m/z: 448.21939 #charge   2
###MaxRes:#m/z:  0.00000 #charge-128
###MS: 905
###MSMS: 906
BEGIN IONS
TITLE=Cmpd 179, AutoMSn(448.2194), 15.4 min
RTINSECONDS=922.116
SCANS=MS: 905 MSMS: 906
PEPMASS=448.21939	300010
CHARGE=2+
290.85179	107	
324.19251	108	
331.19487	422	1+
341.15164	718	1+
341.52097	100	
361.20989	175	
387.71979	111	
401.17079	300	1+
412.20863	251	1+
438.21171	1874	1+
440.21150	581	1+
444.24579	281	1+
450.27682	126	
458.22240	151	
459.28123	167	
465.25319	116	
471.24689	300	1+
489.26700	139	
495.24787	396	
503.25307	129	
521.25220	758	1+
529.86830	102	
544.28131	136	
552.76133	132	
553.25069	133	
566.74752	374	1+
574.31616	112	
586.31082	1805	1+
588.77617	231	
641.32149	162	
657.35420	209	
661.33733	403	
728.33870	957	1+
774.42544	368	1+
847.40840	1091	1+
876.41075	738	1+
END IONS

###FS:    #m/z: 632.29664 #charge   3
###MaxRes:#m/z:  0.00000 #charge-128
###MS: 905
###MSMS: 907
BEGIN IONS
TITLE=Cmpd 180, AutoMSn(632.2966), 15.4 min
RTINSECONDS=922.617
SCANS=MS: 905 MSMS: 907
PEPMASS=632.29664	169268
CHARGE=3+
331.18951	2755	
377.11202	2768	
387.71622	2245	
396.65258	2131	
410.65105	2562	
459.28753	3783	
485.78315	3920	
494.71440	2309	
508.71351	6611	
509.20758	2991	
511.28973	2868	
537.13936	3493	
565.25408	2232	
570.81469	5807	
571.31432	3267	
591.28296	19151	1+
591.61636	21606	1+
591.95031	12167	
596.61510	4498	
596.95171	4207	
597.28798	135727	1+
597.62180	108905	1+
597.95627	62725	1+
627.35559	3719	
627.86517	2154	
650.22129	2928	
661.34967	10929	1+
751.27264	13604	1+
774.43062	14056	1+
815.41626	2324	
873.49626	2380	
1039.57711	50589	1+
1413.73818	11252	1+
1514.78997	21446	1+
END IONS

###FS:    #m/z: 597.28788 #charge   3
###MaxRes:#m/z:  0.00000 #charge-128
###MS: 905
###MSMS: 908
BEGIN IONS
TITLE=Cmpd 181, AutoMSn(597.2879), 15.4 min
RTINSECONDS=923.118
SCANS=MS: 905 MSMS: 908
PEPMASS=597.28788	114504
CHARGE=3+
341.14400	180	
401.17189	504	
459.28022	242	
484.77261	230	
485.77256	660	1+
498.24471	283	1+
510.26432	172	
520.29692	261	
520.80055	278	
540.60194	319	
547.27803	442	1+
548.78273	178	
559.25001	203	
563.59287	275	1+
569.30773	174	
569.60204	338	
569.93401	219	
570.81285	326	
574.32652	204	
577.26529	238	1+
583.27948	316	1+
591.61226	278	1+
592.27889	1284	
593.94840	455	1+
594.63007	182	
596.28849	194	
596.61311	214	
596.95249	6183	1+
597.28940	4969	1+
597.62428	2502	
600.85851	183	
601.95407	217	
602.27709	350	
602.77408	176	
605.74302	944	
661.34741	543	1+
774.42435	820	1+
1173.63362	387	1+
1184.54787	2662	1+
1187.58323	1008	1+
1388.67284	920	1+
1490.69852	966	1+
1543.67486	1984	1+
END IONS

###FS:    #m/z: 597.28843 #charge   3
###MaxRes:#m/z:  0.00000 #charge-128
###MS: 909
###MSMS: 910
BEGIN IONS
TITLE=Cmpd 182, AutoMSn(597.2884), 15.4 min
RTINSECONDS=926.155
SCANS=MS: 909 MSMS: 910
PEPMASS=597.28843	95974
CHARGE=3+
331.19529	165	
401.17764	269	
438.20293	144	
449.23093	135	
483.76519	280	1+
498.23679	350	1+
509.74739	255	
519.28122	440	1+
529.80887	206	
533.32691	173	
539.25355	287	1+
539.92377	373	1+
540.59694	739	1+
548.29329	265	
548.79136	193	
558.92308	386	1+
559.24477	158	
560.26065	310	1+
562.30014	179	
569.82105	452	1+
574.28769	232	
584.27143	541	1+
588.26912	185	
591.27378	3529	1+
591.61394	172	
593.60334	555	1+
593.94117	1093	1+
596.33774	178	
596.58894	219	
596.95363	7140	1+
597.28863	6539	1+
597.61974	3621	1+
600.27885	148	
627.35917	212	
646.40551	177	
661.34623	765	1+
669.90924	145	
694.85060	241	
758.39654	141	
774.41358	199	
775.40295	181	
821.87023	344	1+
904.44838	148	
970.55135	365	1+
1137.54777	365	1+
1140.63704	566	1+
1184.54314	4710	1+
1202.51149	840	1+
1491.68927	1117	1+
1543.67338	3187	1+
END IONS

###FS:    #m/z: 559.59997 #charge   3
###MaxRes:#m/z:  0.00000 #charge-128
###MS: 909
###MSMS: 911
BEGIN IONS
TITLE=Cmpd 183, AutoMSn(559.6000), 15.4 min
RTINSECONDS=926.656
SCANS=MS: 909 MSMS: 911
PEPMASS=559.59997	30587
CHARGE=3+
392.24053	808	
420.24681	468	
502.19410	1177	
502.69337	742	
507.78032	394	
508.26208	563	
520.28330	432	
533.31760	889	
544.59403	864	1+
544.93066	577	
546.26125	330	
547.61317	510	
552.91073	342	
553.59535	1691	1+
553.92866	1250	1+
554.25944	2008	1+
558.92424	1568	
559.26081	1680	
559.60040	17407	1+
559.93287	12041	1+
560.26955	6776	1+
564.92887	905	
565.27200	577	
570.81594	398	
571.31954	440	
572.72600	593	
573.23128	788	
629.27479	548	
629.77432	385	
646.41589	1073	1+
715.81804	512	
750.31689	487	
894.31140	423	
990.44560	829	1+
1031.36977	3328	1+
1340.57912	1194	1+
END IONS

###FS:    #m/z: 564.93408 #charge   3
###MaxRes:#m/z:  0.00000 #charge-128
###MS: 909
###MSMS: 912
BEGIN IONS
TITLE=Cmpd 184, AutoMSn(564.9341), 15.5 min
RTINSECONDS=927.157
SCANS=MS: 909 MSMS: 912
PEPMASS=564.93408	24980
CHARGE=3+
392.24295	284	
420.23565	365	
459.28074	287	
501.19095	681	
516.59102	658	1+
516.92369	333	
520.29349	743	
520.79280	402	
522.58991	836	1+
522.91589	444	
523.25015	395	
524.69355	465	
533.32239	1089	1+
534.76403	399	1+
538.25120	257	
540.25874	587	1+
544.92870	386	
546.25652	615	1+
553.25221	1450	1+
553.59203	665	1+
553.91844	716	1+
558.24873	326	
558.59581	549	
558.92872	14536	1+
559.26142	10326	1+
559.59843	6609	1+
564.26277	580	
564.57760	335	
564.93159	7657	1+
565.27044	5633	1+
565.59913	3503	1+
566.81269	412	
570.82007	492	
571.75743	321	
573.23048	329	
573.74362	260	
627.36338	290	
628.27376	474	
646.40741	1238	1+
661.33064	1186	1+
680.26641	436	1+
719.35763	415	
752.33400	338	
1029.37017	1431	1+
1032.40001	1806	1+
1058.54534	1014	1+
1338.55448	736	1+
1528.61662	748	1+
END IONS

###FS:    #m/z: 545.92389 #charge   3
###MaxRes:#m/z:  0.00000 #charge-128
###MS: 913
###MSMS: 914
BEGIN IONS
TITLE=Cmpd 185, AutoMSn(545.9239), 15.5 min
RTINSECONDS=930.202
SCANS=MS: 913 MSMS: 914
PEPMASS=545.92389	80407
CHARGE=3+
392.23773	1384	
420.24595	1619	
472.67295	1659	
481.67857	1492	
497.57408	4447	1+
497.90867	6376	
498.24157	4023	
503.58196	7202	1+
503.91655	5511	
504.25197	2476	
520.26625	2330	
520.50255	1840	
520.75927	1717	
533.32659	2934	
533.91120	2650	1+
534.25562	2824	
534.58390	2376	
539.24549	1827	
539.58496	1775	
539.92101	61133	1+
540.25382	44557	1+
540.58844	24082	1+
543.21530	1946	
545.25204	2135	
545.58425	1345	
545.92472	40763	1+
546.25776	33535	1+
546.59296	19754	1+
552.21826	1344	
565.28312	1828	
633.81433	1355	
646.40773	4287	1+
650.27525	1239	
690.83574	2817	
691.33471	2148	
972.33313	6182	1+
990.34760	5364	1+
END IONS

###FS:    #m/z: 559.59941 #charge   3
###MaxRes:#m/z:  0.00000 #charge-128
###MS: 913
###MSMS: 915
BEGIN IONS
TITLE=Cmpd 186, AutoMSn(559.5994), 15.5 min
RTINSECONDS=930.703
SCANS=MS: 913 MSMS: 915
PEPMASS=559.59941	47731
CHARGE=3+
392.23756	712	
420.23853	866	
495.71285	925	
502.19604	1908	
520.27694	686	
530.00463	839	
530.24682	1346	1+
530.49657	816	
533.32239	2081	
544.59327	1198	
544.92350	1454	
545.26478	755	
553.59223	2876	1+
553.92540	4346	1+
554.25654	2388	1+
556.26047	1779	
558.92851	2834	
559.26488	3055	
559.60030	36394	1+
559.93367	31207	1+
560.26868	14034	1+
564.92900	1618	
565.28048	774	
572.73319	1276	
573.23703	850	
629.78252	833	
646.41249	1328	
670.79067	1312	
671.28782	734	
706.31289	878	
750.31054	693	
894.32041	674	
1031.37756	6454	1+
END IONS

###FS:    #m/z: 564.93110 #charge   3
###MaxRes:#m/z:  0.00000 #charge-128
###MS: 913
###MSMS: 916
BEGIN IONS
TITLE=Cmpd 187, AutoMSn(564.9311), 15.5 min
RTINSECONDS=931.204
SCANS=MS: 913 MSMS: 916
PEPMASS=564.93110	31694
CHARGE=3+
331.19588	413	
420.24048	668	
441.88871	507	
485.78311	485	
501.19057	749	1+
502.69508	578	
508.26821	357	
510.22600	588	1+
516.57970	828	1+
516.69415	660	
516.91605	713	1+
517.22578	766	
520.29552	797	
520.79546	370	
522.58472	1172	1+
522.92077	545	
523.25564	762	
529.27465	901	1+
533.31679	1393	1+
535.25835	724	1+
539.92405	1095	1+
544.91828	356	
545.25771	1081	1+
545.59297	461	
545.91745	1006	1+
552.92237	902	1+
553.25762	1540	1+
553.58661	1192	1+
554.92445	581	
558.59578	676	
558.92987	18422	1+
559.26343	13163	1+
559.59560	9993	1+
564.26907	765	
564.58325	486	
564.78591	1500	1+
564.93078	8081	1+
565.26560	7752	1+
565.60156	3756	1+
570.80175	403	
571.73478	809	1+
573.25616	839	1+
627.30355	754	1+
627.85797	346	
633.75317	622	
646.40724	1750	1+
661.34402	2676	1+
670.28693	686	1+
682.28747	388	
715.32235	605	1+
719.34409	524	
748.33929	432	
749.51025	500	
774.42466	1847	1+
783.46962	921	1+
1029.36295	1567	1+
1047.39148	1330	1+
1256.52718	691	1+
1284.53710	1416	1+
1480.63896	1003	1+
END IONS

###FS:    #m/z: 545.92507 #charge   3
###MaxRes:#m/z:  0.00000 #charge-128
###MS: 917
###MSMS: 918
BEGIN IONS
TITLE=Cmpd 188, AutoMSn(545.9251), 15.6 min
RTINSECONDS=934.241
SCANS=MS: 917 MSMS: 918
PEPMASS=545.92507	125803
CHARGE=3+
392.23986	2892	
420.24543	2036	
472.67555	1960	
474.18732	1867	
481.67671	1882	
497.57427	5503	1+
497.91166	6063	
498.24213	4653	
503.58075	9982	1+
503.91866	6534	
504.25109	3685	
507.77226	1889	
515.99739	1736	
516.49950	1715	
520.50239	2545	
533.32866	4610	
533.91418	4564	1+
534.25567	7165	1+
534.58256	5390	1+
539.24648	1867	
539.58619	2574	
539.92221	91208	1+
540.25645	76810	1+
540.58994	47129	1+
545.25298	2354	
545.59001	1837	
545.92615	59023	1+
546.25955	43144	1+
546.59378	25349	1+
552.21986	2167	
565.28900	2426	
570.81335	2218	
571.31764	1839	
633.81692	2650	
634.31455	1966	
646.41182	7838	1+
650.28259	2137	
972.34243	11415	1+
990.35148	7323	1+
1039.51375	7882	1+
1085.43572	5257	1+
1380.66839	7836	1+
END IONS

###FS:    #m/z: 539.92306 #charge   1
###MaxRes:#m/z:  0.00000 #charge-128
###MS: 917
###MSMS: 919
BEGIN IONS
TITLE=Cmpd 189, AutoMSn(539.9231), 15.6 min
RTINSECONDS=934.742
SCANS=MS: 917 MSMS: 919
PEPMASS=539.92306	81539
CHARGE=1+
420.24545	2707	
533.32662	5653	
534.58753	8588	1+
534.92116	8746	
535.25332	6096	
539.92113	18339	
END IONS

###FS:    #m/z: 559.60081 #charge   3
###MaxRes:#m/z:  0.00000 #charge-128
###MS: 917
###MSMS: 920
BEGIN IONS
TITLE=Cmpd 190, AutoMSn(559.6008), 15.6 min
RTINSECONDS=935.244
SCANS=MS: 917 MSMS: 920
PEPMASS=559.60081	68431
CHARGE=3+
420.23987	1196	
502.19387	2323	
502.69867	1309	
516.19345	3561	
516.69287	2231	
530.00156	1314	
530.25107	1442	
530.74937	1025	
533.32662	1945	
539.92045	2210	1+
540.25649	1072	
540.59150	1286	
544.92419	1652	
545.25662	1148	
553.26032	1105	
553.59591	1853	
553.75766	1227	
553.92592	6821	1+
554.25686	7482	1+
554.59345	3406	1+
558.92743	4528	
559.26543	3595	
559.60026	57377	1+
559.93488	39715	1+
560.26923	22680	1+
564.26843	2436	1+
564.93373	1195	
572.73195	1844	
573.23856	1369	
642.77307	1022	
646.40498	3321	1+
661.34774	1593	
670.79532	1023	
715.32046	1258	
END IONS

###FS:    #m/z: 540.59335 #charge   3
###MaxRes:#m/z:  0.00000 #charge-128
###MS: 921
###MSMS: 922
BEGIN IONS
TITLE=Cmpd 191, AutoMSn(540.5933), 15.6 min
RTINSECONDS=938.268
SCANS=MS: 921 MSMS: 922
PEPMASS=540.59335	270502
CHARGE=3+
533.32594	9223	
534.58668	16853	1+
534.91990	17156	
535.25285	11249	
539.92235	24382	
540.25876	22153	
540.59333	256275	1+
540.92779	191457	1+
541.26101	98870	1+
544.22349	10210	
544.72754	5571	
545.92454	10265	
546.25620	4983	
565.28566	5052	
600.76393	5780	
642.28195	5730	
642.78453	5271	
646.41212	9365	
728.32180	4408	
837.28945	6622	
946.36165	19978	1+
974.35285	35449	1+
END IONS

###FS:    #m/z: 545.92510 #charge   3
###MaxRes:#m/z:  0.00000 #charge-128
###MS: 921
###MSMS: 923
BEGIN IONS
TITLE=Cmpd 192, AutoMSn(545.9251), 15.6 min
RTINSECONDS=938.769
SCANS=MS: 921 MSMS: 923
PEPMASS=545.92510	152422
CHARGE=3+
392.24216	2918	
420.24384	3515	
472.67622	5333	1+
474.18696	3350	
486.67452	11979	1+
497.57526	10293	1+
497.90989	9617	
498.24325	6985	
503.58176	13801	
503.91534	9491	
504.24764	5091	
520.27883	4682	
520.49757	6646	
520.75460	6223	
520.99656	3905	
533.32798	7212	
533.91601	3506	
534.25698	11620	1+
534.58311	9023	1+
534.91732	6175	1+
539.25581	2868	
539.58050	3904	
539.92216	162512	1+
540.25473	146995	1+
540.59037	81946	1+
545.24717	4589	
545.58996	3583	
545.92418	78386	1+
546.25938	54475	1+
546.59258	27811	
565.28634	3125	
570.81636	3960	
571.31642	3430	
633.81562	3007	
646.41113	11230	1+
690.83840	6114	
691.33445	4550	
973.34247	7138	1+
975.35615	8939	1+
990.34815	7038	1+
1086.44021	7528	1+
END IONS

###FS:    #m/z: 810.38361 #charge   2
###MaxRes:#m/z:  0.00000 #charge-128
###MS: 921
###MSMS: 924
BEGIN IONS
TITLE=Cmpd 193, AutoMSn(810.3836), 15.7 min
RTINSECONDS=939.27
SCANS=MS: 921 MSMS: 924
PEPMASS=810.38361	65623
CHARGE=2+
420.24232	1116	
463.19808	435	
487.68837	527	
491.20279	444	
533.32633	866	1+
544.22387	587	
600.76788	396	
606.22640	891	
633.81695	482	
642.78260	352	
646.41261	378	
677.80475	488	
686.81763	435	
809.37787	540	
809.88475	976	
854.50575	352	
974.35001	635	
1601.73600	3280	1+
1619.75958	40931	1+
END IONS

###FS:    #m/z: 540.59393 #charge   3
###MaxRes:#m/z:  0.00000 #charge-128
###MS: 925
###MSMS: 926
BEGIN IONS
TITLE=Cmpd 194, AutoMSn(540.5939), 15.7 min
RTINSECONDS=942.303
SCANS=MS: 925 MSMS: 926
PEPMASS=540.59393	338930
CHARGE=3+
533.32620	10662	
534.58825	17867	1+
534.92053	15841	
535.25570	13939	
539.92274	27257	
540.25872	27012	
540.59371	292587	1+
540.92799	212527	1+
541.26262	113957	1+
544.22292	12061	
544.72434	6465	
545.92402	10417	
546.25674	5186	
565.28799	5390	
600.76374	6382	
642.28618	7466	
642.78609	5452	
646.41190	10036	
837.29263	6829	
946.35993	21598	1+
974.35379	33008	1+
END IONS

###FS:    #m/z: 523.28428 #charge   2
###MaxRes:#m/z:  0.00000 #charge-128
###MS: 925
###MSMS: 927
BEGIN IONS
TITLE=Cmpd 195, AutoMSn(523.2843), 15.7 min
RTINSECONDS=942.804
SCANS=MS: 925 MSMS: 927
PEPMASS=523.28428	117885
CHARGE=2+
339.17424	456	
343.13798	317	
376.19126	2505	1+
452.23535	360	
472.24689	408	
489.27658	4906	1+
533.32814	313	
572.30799	850	1+
588.31416	440	
590.32298	14784	1+
643.35352	729	
659.34645	404	
661.36038	14681	1+
669.93142	295	
669.98304	337	
671.33931	524	
740.40290	4824	1+
756.39348	2616	1+
758.41550	42851	1+
809.42140	651	1+
827.43852	8357	1+
827.44375	379	
843.43123	326	
845.44601	14676	1+
914.46451	800	1+
932.47544	6396	1+
942.47652	455	
END IONS

###FS:    #m/z: 810.38314 #charge   2
###MaxRes:#m/z:  0.00000 #charge-128
###MS: 925
###MSMS: 928
BEGIN IONS
TITLE=Cmpd 196, AutoMSn(810.3831), 15.7 min
RTINSECONDS=943.305
SCANS=MS: 925 MSMS: 928
PEPMASS=810.38314	79973
CHARGE=2+
420.24488	1291	
491.19123	415	
533.33482	928	
544.22015	378	
600.76896	323	
606.23008	456	
633.81215	308	
642.28867	300	
642.79788	253	
646.41227	392	
651.78592	375	
677.80210	519	
678.30665	293	
686.81606	283	
687.30587	330	
737.82667	251	
809.37722	668	
809.87941	909	
837.28509	300	
974.35046	408	
974.36853	695	1+
1601.75163	2142	1+
1619.76017	29486	1+
END IONS

###FS:    #m/z: 523.28505 #charge   2
###MaxRes:#m/z:  0.00000 #charge-128
###MS: 929
###MSMS: 930
BEGIN IONS
TITLE=Cmpd 197, AutoMSn(523.2851), 15.8 min
RTINSECONDS=946.338
SCANS=MS: 929 MSMS: 930
PEPMASS=523.28505	126957
CHARGE=2+
331.19035	573	1+
339.16341	569	
359.16378	577	
369.70042	632	
376.19461	2122	
405.71389	414	
422.22196	304	
448.73585	303	
459.17070	359	
472.24495	346	
489.27364	4461	1+
497.25608	316	
541.94834	334	
546.30452	352	
572.30151	610	1+
584.30200	313	
588.30602	342	
590.32464	14278	1+
643.35410	871	1+
661.35892	12942	1+
671.34764	328	
740.40549	3439	1+
749.50804	805	
756.41019	1937	1+
758.41382	41745	1+
767.45189	272	
768.57330	580	
827.43026	324	
827.43850	8678	1+
845.44663	15373	1+
914.47477	406	
932.47569	5926	1+
942.45553	341	
END IONS

###FS:    #m/z: 574.93883 #charge   3
###MaxRes:#m/z:  0.00000 #charge-128
###MS: 929
###MSMS: 931
BEGIN IONS
TITLE=Cmpd 198, AutoMSn(574.9388), 15.8 min
RTINSECONDS=946.839
SCANS=MS: 929 MSMS: 931
PEPMASS=574.93883	70790
CHARGE=3+
331.18519	273	
372.26852	564	1+
403.22642	259	
420.24406	655	
478.89993	3429	1+
479.23013	2139	1+
479.56506	1389	
480.82272	393	
482.22266	279	
488.19293	644	1+
492.23870	424	1+
497.56486	484	1+
497.90962	317	
498.24668	476	
502.18609	475	
506.25161	418	1+
508.25053	564	1+
512.25231	1259	1+
512.57052	295	
515.91069	387	
516.23872	961	1+
521.58699	5297	1+
521.91925	3066	
522.25244	2115	1+
524.22640	742	1+
528.24527	577	1+
529.59711	358	1+
533.30507	1349	1+
539.22210	473	
539.92049	3944	1+
540.25691	3653	1+
540.59107	1784	1+
544.59272	477	
544.93398	1585	1+
545.60610	2556	1+
546.25782	1114	1+
547.93680	665	1+
549.59113	298	
550.26954	6015	1+
550.59940	4411	1+
550.93433	2443	1+
558.92840	473	1+
559.26470	822	1+
559.59799	512	1+
564.59753	1293	1+
564.93701	729	
566.92442	267	
569.27047	2497	1+
569.59881	1201	1+
569.93015	937	1+
570.82734	746	1+
572.58581	753	1+
572.75104	616	1+
573.39274	4835	1+
573.93756	369	
574.10554	371	
574.59613	605	
574.94087	10138	1+
575.27118	9519	1+
575.60400	5799	1+
578.60818	1087	1+
578.94074	664	
580.79915	500	1+
587.33660	734	1+
594.75048	534	1+
646.41347	1543	1+
665.31468	487	1+
683.33528	448	
690.81785	343	
732.84369	265	
738.37434	338	1+
774.43007	460	
783.46441	491	1+
908.52528	445	1+
984.46384	398	1+
1013.51906	854	1+
1039.53812	1031	1+
1062.46672	541	1+
1070.48415	815	1+
1087.52347	949	1+
1129.53733	1693	1+
1146.53889	1680	1+
1250.62377	1155	1+
1266.61963	1435	1+
1320.63964	2714	1+
1362.62414	816	1+
1381.63344	1011	1+
1403.65381	627	1+
1405.64619	908	1+
1416.64354	1591	1+
1434.68153	17781	1+
1448.69681	2823	1+
1491.68690	1314	1+
END IONS

###FS:    #m/z: 810.38416 #charge   2
###MaxRes:#m/z:  0.00000 #charge-128
###MS: 929
###MSMS: 932
BEGIN IONS
TITLE=Cmpd 199, AutoMSn(810.3842), 15.8 min
RTINSECONDS=947.34
SCANS=MS: 929 MSMS: 932
PEPMASS=810.38416	59044
CHARGE=2+
319.18654	176	
420.23941	586	
463.20988	309	
491.19691	378	
533.32503	531	1+
544.21592	288	
544.73743	153	
606.21806	383	
642.29039	180	
646.40407	312	
669.25716	127	
677.80723	174	
678.29709	143	
728.80539	134	
746.33252	180	
766.24862	170	
802.88871	270	
809.40224	251	
809.87520	438	
837.27786	211	
974.34006	298	
974.35706	415	1+
1014.52199	142	
1087.43409	150	
1200.49057	125	
1473.64234	621	1+
1600.72366	865	1+
1619.75943	13576	1+
END IONS

###FS:    #m/z: 523.28392 #charge   2
###MaxRes:#m/z:  0.00000 #charge-128
###MS: 933
###MSMS: 934
BEGIN IONS
TITLE=Cmpd 200, AutoMSn(523.2839), 15.8 min
RTINSECONDS=950.368
SCANS=MS: 933 MSMS: 934
PEPMASS=523.28392	100038
CHARGE=2+
331.19353	378	
339.16445	208	
357.17547	312	
359.16434	240	
369.69687	257	
376.19109	1734	
430.22413	201	
445.19369	191	
456.23658	246	
457.74224	213	
459.28478	253	
471.24141	193	
472.24440	432	
489.27430	3078	1+
512.26347	236	
514.28657	246	
520.27042	514	1+
533.31757	235	
572.30229	516	1+
590.32302	10143	1+
643.34805	1063	1+
659.34509	421	
661.36248	9087	1+
669.91123	700	
671.35022	192	
740.40332	3416	1+
756.40176	688	1+
756.40755	530	
758.41437	29628	1+
774.42675	200	
809.41911	999	1+
827.43703	5435	1+
845.44639	10121	1+
856.03782	424	
914.47400	273	
932.47619	4044	1+
942.46754	197	
942.56902	267	
END IONS

###FS:    #m/z: 574.59931 #charge   3
###MaxRes:#m/z:  0.00000 #charge-128
###MS: 933
###MSMS: 935
BEGIN IONS
TITLE=Cmpd 201, AutoMSn(574.5993), 15.8 min
RTINSECONDS=950.869
SCANS=MS: 933 MSMS: 935
PEPMASS=574.59931	60210
CHARGE=3+
347.19848	263	
392.23609	428	
461.24498	340	1+
478.89883	2390	1+
479.23129	2148	1+
479.56814	828	
482.21195	263	
486.18212	290	
487.22980	354	1+
497.57027	608	1+
497.91221	583	1+
498.24692	611	1+
502.21542	715	1+
503.57134	413	
503.91438	248	
507.77237	520	
508.26921	255	
512.25061	427	
512.57829	343	
516.25053	262	
520.26420	890	1+
521.58537	3612	1+
521.91865	3210	1+
529.25968	293	1+
533.31873	789	1+
534.92241	306	1+
535.25676	275	
537.25730	493	1+
539.19488	310	
539.68603	272	
539.92792	2537	1+
540.25499	1659	1+
540.58927	1183	1+
544.59863	644	
544.72654	248	
544.93128	798	1+
545.25578	784	1+
545.58647	921	1+
547.62183	862	1+
547.74465	565	
547.91019	323	1+
550.26607	3756	1+
550.60534	2869	1+
550.93211	1317	1+
552.73772	344	1+
559.26546	622	1+
559.58446	408	1+
563.93368	885	1+
564.60120	528	1+
569.26186	934	1+
569.59855	874	1+
570.82224	343	
573.38947	4374	1+
573.59944	531	1+
573.76991	712	1+
574.93871	7009	1+
575.27507	5186	1+
575.60479	3117	1+
578.61361	589	1+
578.94498	465	
580.78207	420	1+
587.33707	340	
595.24837	359	1+
602.27670	359	1+
627.33479	368	1+
630.33743	291	1+
646.40793	1114	1+
660.82375	831	1+
661.33598	1608	1+
679.95494	358	
681.83304	478	1+
682.31994	561	1+
690.83353	398	
707.36879	334	1+
709.81663	535	1+
716.83675	393	
728.28519	289	1+
732.82394	272	
736.34369	261	1+
738.35815	621	1+
774.42486	413	1+
901.36001	308	1+
975.40593	358	1+
1020.40265	943	1+
1043.48854	1634	1+
1129.55570	1025	1+
1138.87950	692	1+
1141.57856	1500	1+
1249.63773	484	1+
1266.64166	1118	1+
1269.55325	703	1+
1381.67937	957	1+
1401.66706	690	1+
1415.68552	550	1+
1434.67709	12947	1+
1448.68622	1685	1+
1491.70752	950	1+
END IONS

###FS:    #m/z: 773.65420 #charge   3
###MaxRes:#m/z:  0.00000 #charge-128
###MS: 933
###MSMS: 936
BEGIN IONS
TITLE=Cmpd 202, AutoMSn(773.6542), 15.9 min
RTINSECONDS=951.37
SCANS=MS: 933 MSMS: 936
PEPMASS=773.65420	30982
CHARGE=3+
361.14671	395	1+
389.15274	493	1+
472.18665	182	
476.17979	672	1+
488.23737	1148	1+
490.18897	154	
496.54695	141	
520.78338	174	
525.22364	157	
561.27498	163	
571.24378	423	1+
589.26253	519	1+
599.71873	143	
607.73321	181	
644.27329	189	
648.27112	936	1+
699.79221	161	
700.29430	297	
706.95396	409	
707.27202	149	
707.62560	419	
734.30280	142	
743.31280	241	1+
752.79530	203	
763.29736	1410	1+
772.60684	239	
773.65472	634	1+
773.99071	473	1+
810.30968	200	
817.29895	144	
834.34247	494	
857.34558	229	
921.37180	1790	1+
980.39917	174	
980.92181	262	
1072.28094	296	
1087.44476	360	1+
1106.45697	145	
1730.67676	1275	1+
1843.75736	725	1+
2118.82195	1665	1+
END IONS

###FS:    #m/z: 773.65655 #charge   3
###MaxRes:#m/z:  0.00000 #charge-128
###MS: 937
###MSMS: 938
BEGIN IONS
TITLE=Cmpd 203, AutoMSn(773.6566), 15.9 min
RTINSECONDS=954.397
SCANS=MS: 937 MSMS: 938
PEPMASS=773.65655	27463
CHARGE=3+
361.14948	183	
382.15320	110	
389.15240	190	
461.18295	159	
462.69418	107	
476.17860	719	1+
488.24484	1115	1+
495.63517	172	
520.29214	131	
520.79738	129	
524.17345	159	
525.72453	147	
528.31696	200	
535.70996	166	
543.23372	216	1+
571.26375	180	
589.26420	416	1+
648.26804	687	1+
685.33523	127	
699.80715	156	
700.29815	417	1+
700.93697	129	
706.61973	461	1+
706.95644	252	1+
707.28596	132	
740.99653	260	1+
743.30325	330	1+
750.07859	177	
763.30409	940	1+
772.50222	159	
773.66383	284	1+
773.97972	446	
774.32901	353	
777.38503	113	
834.33412	351	1+
867.33160	223	
921.37404	766	1+
980.40335	217	
980.89982	169	
1537.65793	612	1+
1730.68267	1184	1+
2118.83780	1379	1+
END IONS

###FS:    #m/z: 568.26079 #charge   2
###MaxRes:#m/z:  0.00000 #charge-128
###MS: 937
###MSMS: 939
BEGIN IONS
TITLE=Cmpd 204, AutoMSn(568.2608), 15.9 min
RTINSECONDS=954.899
SCANS=MS: 937 MSMS: 939
PEPMASS=568.26079	18069
CHARGE=2+
347.19705	2768	1+
347.53259	986	
352.61963	492	1+
374.15043	673	1+
377.11364	451	
379.22239	419	
387.71957	511	
404.71833	434	
418.57284	564	1+
428.18329	357	1+
437.23284	406	1+
445.16799	362	1+
456.23018	456	1+
459.28995	1901	1+
460.19979	560	1+
471.92872	434	
472.23578	852	1+
476.21978	830	1+
480.24821	445	1+
484.77415	2961	1+
485.25910	659	
489.16536	506	
493.23314	750	
493.99712	1066	1+
500.71474	463	1+
505.60311	603	
506.21967	377	1+
507.74509	980	1+
508.49738	1247	
511.28458	552	
513.22486	371	1+
518.98719	631	1+
519.26249	618	
519.75827	618	
521.58188	542	1+
526.23819	462	1+
527.71878	325	1+
529.25435	2457	1+
530.49975	721	
531.00405	419	
533.27933	1068	1+
534.00770	630	
534.77815	664	1+
537.50287	715	1+
542.25420	1261	1+
544.50110	377	1+
545.24708	758	1+
548.29450	343	1+
552.57944	451	1+
553.26345	984	1+
553.73914	647	1+
556.30021	534	1+
557.61143	1185	1+
557.94961	1011	
558.29406	741	
558.92638	2983	1+
559.26175	3254	1+
559.59220	1601	1+
562.95745	830	1+
563.27378	1376	1+
564.59173	1801	1+
564.93282	2620	1+
565.26576	2012	1+
568.26956	642	1+
569.60525	627	1+
570.30783	4200	1+
572.74382	330	1+
573.39181	527	
574.31080	1362	1+
581.26762	628	1+
590.26421	884	1+
590.62060	619	1+
597.28160	2184	1+
597.62633	1224	1+
597.96193	429	
604.18839	947	1+
604.64549	1023	1+
605.31731	1355	1+
608.81115	365	1+
609.29378	311	1+
615.29889	1482	1+
615.63410	845	
631.27454	763	1+
632.77864	525	1+
636.27753	329	1+
637.79155	347	1+
640.31969	465	1+
643.32115	1227	1+
650.23292	435	1+
652.64578	281	1+
653.29153	620	1+
659.23087	294	1+
661.35323	7429	1+
668.30999	342	1+
671.26469	326	1+
672.77587	487	
677.27168	1220	1+
677.66786	422	
681.30856	508	1+
687.22159	1037	1+
692.31118	349	1+
699.33231	542	1+
705.23391	1951	1+
713.22571	478	
717.35901	399	1+
721.29092	1108	1+
737.34327	481	1+
745.28052	282	1+
749.30602	602	1+
751.27124	691	1+
756.24791	421	1+
756.42903	319	1+
774.42554	3905	1+
783.43110	372	1+
792.29418	502	1+
842.90798	389	1+
865.26921	476	1+
874.50731	384	1+
880.40232	421	1+
902.37671	309	1+
928.43510	606	1+
934.39985	502	1+
952.49068	338	1+
970.55903	469	1+
971.53033	1632	1+
974.39715	298	1+
978.46513	1225	1+
986.47025	1943	1+
1005.44947	602	1+
1015.48696	2482	1+
1021.97991	885	1+
1022.51103	2140	1+
1029.38619	852	1+
1037.97199	797	1+
1039.57175	12595	1+
1045.47816	1279	1+
1060.48389	1944	1+
1066.51544	1581	1+
1074.49054	1157	1+
1082.49808	1307	1+
1108.51768	919	1+
1118.47210	915	1+
1126.53128	2007	1+
1128.51945	2151	1+
1134.52764	721	1+
END IONS

###FS:    #m/z: 757.01175 #charge   3
###MaxRes:#m/z:  0.00000 #charge-128
###MS: 937
###MSMS: 940
BEGIN IONS
TITLE=Cmpd 205, AutoMSn(757.0117), 15.9 min
RTINSECONDS=955.399
SCANS=MS: 937 MSMS: 940
PEPMASS=757.01175	13976
CHARGE=3+
329.13792	213	
331.19863	491	
459.29403	449	
570.81466	444	1+
597.71840	269	
599.24327	234	1+
627.34591	209	
650.21313	229	1+
652.30689	245	1+
652.64871	186	
657.97813	628	1+
658.31468	298	
658.65194	298	
661.34206	661	1+
677.32842	710	1+
677.66124	535	1+
677.99869	471	
681.99319	624	1+
682.33611	390	
682.65443	257	
691.98298	377	1+
692.31666	226	
697.33042	190	
700.65706	308	1+
700.98995	226	
701.32791	293	
706.66414	2657	1+
706.99337	2138	1+
707.33790	1210	1+
712.00140	188	
715.98662	185	
716.64032	259	1+
720.67201	367	1+
721.32892	274	
722.00072	4221	1+
722.33104	3479	1+
722.66681	2305	
726.34000	289	1+
732.40467	284	
752.66255	440	1+
754.40079	2521	1+
765.17875	323	
765.76436	461	
774.42951	888	1+
873.50053	517	1+
951.45266	330	1+
970.55992	1163	1+
1021.54934	667	1+
1039.57818	6663	1+
1079.37869	223	
1125.40085	188	
1126.41729	189	
1503.69092	470	1+
1512.70834	1147	1+
1629.82755	724	1+
1789.83123	1280	1+
1900.88315	433	1+
END IONS

###FS:    #m/z: 568.26072 #charge   2
###MaxRes:#m/z:  0.00000 #charge-128
###MS: 941
###MSMS: 942
BEGIN IONS
TITLE=Cmpd 206, AutoMSn(568.2607), 16.0 min
RTINSECONDS=958.417
SCANS=MS: 941 MSMS: 942
PEPMASS=568.26072	59412
CHARGE=2+
323.51994	587	1+
329.12358	1075	1+
331.18957	2930	1+
347.19678	3637	1+
347.53597	1511	
352.62867	610	
360.13529	453	1+
375.16080	763	1+
380.87762	851	
417.91595	752	1+
418.58027	990	1+
437.25290	632	
443.19570	425	1+
459.28982	2471	1+
460.17946	701	1+
471.91497	861	1+
472.25229	662	
479.21056	378	1+
481.23652	446	1+
484.25728	800	1+
484.77103	941	
485.78011	1965	
485.98248	537	1+
489.18381	1068	1+
493.23351	844	
493.49734	869	1+
497.20953	454	1+
507.99243	1150	1+
508.50224	2114	
510.26938	1073	1+
512.00287	1310	
515.49563	805	1+
516.23527	909	1+
518.74230	1272	1+
518.99351	892	1+
522.72475	713	1+
523.50045	708	
529.28401	874	
529.75736	2570	1+
530.24847	3822	1+
533.26943	1692	1+
540.23652	581	1+
541.75493	1345	
542.00526	890	
544.26691	632	
556.25842	560	1+
557.94663	798	
558.27921	875	
558.92737	2789	1+
559.26558	3210	1+
559.59759	1074	
562.59781	733	1+
562.93890	1256	1+
564.27725	1294	
564.59626	1816	1+
564.93725	1923	1+
565.26924	2295	1+
569.28099	1240	1+
569.58620	541	1+
573.39792	657	
573.74652	569	1+
574.31339	1335	1+
585.28552	567	1+
589.26244	422	1+
591.28016	798	1+
597.28465	3480	1+
597.62290	1753	1+
597.95903	1514	1+
602.26394	1066	1+
604.18589	1282	
604.64695	1366	1+
604.97906	1187	
605.30377	1552	1+
609.28959	579	1+
612.22829	686	1+
615.30220	2059	1+
615.63934	1547	1+
615.96772	814	1+
622.27156	557	1+
627.35443	4504	1+
633.96846	538	1+
640.33031	622	
643.32029	1169	1+
648.22151	489	1+
650.24228	1001	1+
652.65513	644	1+
661.34574	7391	1+
669.91958	857	1+
672.28340	1116	1+
677.23955	555	1+
681.32305	665	1+
684.30943	369	1+
686.28463	1240	1+
705.23584	2378	1+
720.31033	885	1+
722.25175	726	1+
729.81647	428	1+
735.26928	392	1+
751.27361	709	
756.23556	781	1+
756.39541	1261	1+
763.28342	808	1+
774.42979	6275	1+
791.29454	717	1+
801.27394	591	1+
820.25902	618	1+
865.26506	1041	1+
873.50236	1438	1+
887.36465	582	1+
928.46030	1093	1+
949.96162	718	1+
950.46334	1175	1+
971.54239	1710	1+
978.45529	1419	1+
978.96157	1070	1+
986.47806	3029	1+
986.98190	2181	1+
990.43399	472	1+
999.44970	785	1+
1005.46246	1788	1+
1005.97515	801	1+
1015.49230	4774	1+
1022.51814	3230	1+
1030.47687	1110	1+
1037.98496	1462	1+
1039.57460	16524	1+
1045.48564	2077	1+
1050.48264	1515	1+
1057.57695	643	
1059.99214	3208	1+
1067.53067	1579	1+
1072.44662	1044	1+
1078.45524	667	1+
1083.47573	1593	1+
1088.50296	1837	1+
1103.50120	596	1+
1107.50788	975	1+
1122.58456	1734	1+
END IONS

###FS:    #m/z: 365.23403 #charge   2
###MaxRes:#m/z:  0.00000 #charge-128
###MS: 941
###MSMS: 944
BEGIN IONS
TITLE=Cmpd 208, AutoMSn(365.2340), 16.0 min
RTINSECONDS=959.418
SCANS=MS: 941 MSMS: 944
PEPMASS=365.23403	46757
CHARGE=2+
311.17156	338	
347.22108	426	
359.26348	338	
366.24584	1564	1+
372.65533	360	
384.25682	3361	1+
396.25966	363	
399.27472	621	
401.28549	20326	1+
406.24046	551	
408.00273	425	
411.26488	440	
424.25505	1263	
483.32533	754	
498.33701	768	
500.35342	17230	1+
526.33580	326	
557.37768	722	
583.39268	465	
599.38496	332	
601.39989	5360	1+
611.38835	424	
711.44527	1761	1+
END IONS

###FS:    #m/z: 356.22909 #charge   2
###MaxRes:#m/z:  0.00000 #charge-128
###MS: 945
###MSMS: 946
BEGIN IONS
TITLE=Cmpd 209, AutoMSn(356.2291), 16.0 min
RTINSECONDS=962.436
SCANS=MS: 945 MSMS: 946
PEPMASS=356.22909	120303
CHARGE=2+
352.22996	146	
END IONS

###FS:    #m/z: 542.00305 #charge   3
###MaxRes:#m/z:  0.00000 #charge-128
###MS: 945
###MSMS: 947
BEGIN IONS
TITLE=Cmpd 210, AutoMSn(542.0031), 16.0 min
RTINSECONDS=962.937
SCANS=MS: 945 MSMS: 947
PEPMASS=542.00305	105729
CHARGE=3+
324.18415	4930	
331.19005	11507	
347.19828	38994	
347.53257	22619	
347.86644	7666	
380.88136	4905	
387.72090	4714	
418.57787	4956	
459.29119	7225	
511.28284	5009	
511.48980	14449	
511.99174	10943	
515.49721	7658	
515.74381	8846	
529.29565	5828	
532.20273	5650	
534.28238	5155	
537.19262	4888	
539.92075	31176	1+
540.25713	20778	1+
540.59171	27434	1+
546.18338	15036	1+
574.31744	6448	
597.28839	6788	
597.62555	5622	
630.21197	8056	
648.21124	14386	1+
661.34885	33393	1+
665.23771	9417	
707.37332	5442	
774.43324	18403	1+
790.22621	5225	
808.23849	27090	1+
968.54216	14045	1+
970.55450	25998	1+
1022.41901	59481	1+
1030.98050	341974	1+
1031.48236	257294	1+
1039.57471	73471	1+
1140.62547	100586	1+
1253.70835	31650	1+
1287.52620	37441	1+
END IONS

###FS:    #m/z: 365.23456 #charge   2
###MaxRes:#m/z:  0.00000 #charge-128
###MS: 945
###MSMS: 948
BEGIN IONS
TITLE=Cmpd 211, AutoMSn(365.2346), 16.1 min
RTINSECONDS=963.438
SCANS=MS: 945 MSMS: 948
PEPMASS=365.23456	100726
CHARGE=2+
347.22208	895	
366.24591	2121	1+
372.65638	504	
384.25930	5112	1+
396.25762	661	
399.26130	958	
401.28474	29394	1+
408.00474	841	
424.25663	1668	
483.32765	1246	
490.67475	780	
498.33909	638	
500.35403	22636	1+
508.86049	658	
510.33950	573	
557.37189	1024	
583.38881	1469	1+
601.40167	7836	1+
711.44972	2487	1+
END IONS

###FS:    #m/z: 516.24502 #charge   2
###MaxRes:#m/z:  0.00000 #charge-128
###MS: 949
###MSMS: 950
BEGIN IONS
TITLE=Cmpd 212, AutoMSn(516.2450), 16.1 min
RTINSECONDS=966.456
SCANS=MS: 949 MSMS: 950
PEPMASS=516.24502	399400
CHARGE=2+
331.19236	252	
347.19918	134	
350.10873	110	
369.19661	117	
387.71676	107	
411.29041	111	
437.73130	120	
445.25447	116	
469.19554	120	
473.58400	147	
484.77435	419	1+
488.30586	110	
493.22574	135	
495.62870	165	
499.27196	303	1+
513.28170	104	
515.26138	412	1+
516.92600	135	
519.28251	371	1+
520.78318	328	1+
522.21065	117	
522.71554	112	
527.23586	117	
529.29942	108	
542.26875	114	
577.25129	251	1+
590.29984	117	
607.28812	107	
643.30992	396	1+
644.78606	145	
656.31525	112	
661.34663	842	1+
665.24298	134	
706.30206	502	1+
774.43479	246	1+
819.36235	466	1+
970.54105	465	1+
END IONS

###FS:    #m/z: 542.50121 #charge   2
###MaxRes:#m/z:  0.00000 #charge-128
###MS: 949
###MSMS: 951
BEGIN IONS
TITLE=Cmpd 213, AutoMSn(542.5012), 16.1 min
RTINSECONDS=966.957
SCANS=MS: 949 MSMS: 951
PEPMASS=542.50121	343195
CHARGE=2+
324.18594	9484	
331.19173	20371	
347.19859	68621	
347.53279	37855	
347.86571	11035	
380.88255	10350	
387.72077	8358	
459.28896	11424	
511.28372	9327	
515.49638	13809	
515.74059	19493	
532.20231	9528	
534.28592	9283	
540.59237	15402	
540.92443	18518	
541.25660	10362	
546.18080	24323	1+
574.31764	11462	
597.29001	13573	
597.62168	11629	
630.21831	13433	
648.21078	18670	
661.34912	60267	1+
665.23760	16772	
707.37415	10381	
717.23176	9026	
774.43311	35744	1+
790.22813	11295	
808.23964	51258	1+
968.54176	28088	1+
970.55405	47811	1+
1021.97381	59267	1+
1022.41503	120484	1+
1030.98163	657957	1+
1031.48167	500400	1+
1039.57688	128038	1+
END IONS

###FS:    #m/z: 722.66352 #charge   3
###MaxRes:#m/z:  0.00000 #charge-128
###MS: 949
###MSMS: 952
BEGIN IONS
TITLE=Cmpd 214, AutoMSn(722.6635), 16.1 min
RTINSECONDS=967.457
SCANS=MS: 949 MSMS: 952
PEPMASS=722.66352	326135
CHARGE=3+
644.26174	8514	
661.35197	8605	
681.65169	12674	
681.98617	12271	
682.31847	9484	
686.98628	17683	
687.31784	19563	
687.65456	576927	1+
687.98914	486071	1+
688.32202	321062	1+
774.43173	13055	
1022.37161	22638	
1023.37244	10915	
1039.57851	101850	1+
END IONS

###FS:    #m/z: 516.24475 #charge   2
###MaxRes:#m/z:  0.00000 #charge-128
###MS: 953
###MSMS: 954
BEGIN IONS
TITLE=Cmpd 215, AutoMSn(516.2448), 16.2 min
RTINSECONDS=970.481
SCANS=MS: 953 MSMS: 954
PEPMASS=516.24475	413445
CHARGE=2+
347.19902	455	
383.18649	219	1+
412.90410	112	
460.70969	121	
471.23419	112	
480.24945	179	
484.77778	586	1+
485.27936	580	1+
488.23743	162	
496.26665	131	
508.73569	104	
515.20990	169	
516.29153	373	1+
520.81113	127	
529.79022	216	
553.28982	108	
559.21534	128	
570.81339	505	1+
577.25656	142	
582.30278	119	
597.31005	200	
616.25136	131	
644.29891	400	1+
648.32111	137	
652.31980	110	
661.34539	597	1+
685.81712	123	
708.34978	105	
774.43255	155	
819.37284	321	
828.88914	189	
915.95930	204	
967.51512	397	1+
970.55619	874	1+
1030.53838	380	1+
END IONS

###FS:    #m/z: 541.75446 #charge   3
###MaxRes:#m/z:  0.00000 #charge-128
###MS: 953
###MSMS: 955
BEGIN IONS
TITLE=Cmpd 216, AutoMSn(541.7545), 16.2 min
RTINSECONDS=970.982
SCANS=MS: 953 MSMS: 955
PEPMASS=541.75446	369203
CHARGE=3+
324.18610	8148	
331.18933	17251	
347.19860	58135	
347.53255	29321	
347.86670	9930	
380.88055	8312	
459.29157	10546	
515.49476	12445	
515.74066	15186	
529.29618	7954	
532.20589	8257	
534.28902	9640	
540.59135	12383	
540.92319	14132	
541.25754	8429	
546.18093	19858	1+
574.31516	9427	
597.28844	11504	
597.62384	9363	
630.21505	12058	
648.21086	16812	
661.34860	52115	1+
665.23642	14147	
675.29599	10398	
707.37241	9002	
717.22889	7305	
774.43360	29422	1+
790.22749	9111	
808.23923	43226	1+
968.53975	23545	1+
970.55340	39248	1+
1021.97190	48053	1+
1022.41282	91541	1+
1030.98061	551398	1+
1031.48145	411933	1+
1039.57499	109975	1+
1140.62598	155459	1+
1253.70698	53594	1+
1287.52318	65943	1+
END IONS

###FS:    #m/z: 722.32829 #charge   2
###MaxRes:#m/z:  0.00000 #charge-128
###MS: 953
###MSMS: 956
BEGIN IONS
TITLE=Cmpd 217, AutoMSn(722.3283), 16.2 min
RTINSECONDS=971.483
SCANS=MS: 953 MSMS: 956
PEPMASS=722.32829	353666
CHARGE=2+
459.29102	6272	
661.34887	8248	
681.65150	8715	
681.98686	9909	
682.32010	7460	
686.98747	12913	
687.31852	17137	
687.65447	442990	1+
687.98854	358678	1+
688.32184	239978	1+
774.43294	9732	
1022.36810	16403	
1023.37180	8764	
1039.57908	82004	1+
END IONS

###FS:    #m/z: 516.24554 #charge   2
###MaxRes:#m/z:  0.00000 #charge-128
###MS: 957
###MSMS: 958
BEGIN IONS
TITLE=Cmpd 218, AutoMSn(516.2455), 16.2 min
RTINSECONDS=974.506
SCANS=MS: 957 MSMS: 958
PEPMASS=516.24554	314794
CHARGE=2+
331.18381	186	
347.53236	137	
373.68637	127	
375.16428	119	
410.19044	243	
445.22263	122	
454.71858	114	
472.28633	111	
484.77601	640	1+
508.23586	354	1+
513.28118	795	1+
517.94050	128	
520.28461	293	
520.80358	131	
526.25881	140	
529.79515	116	
570.81337	325	
574.23903	139	
595.76956	134	
610.31285	136	
627.37221	118	
627.85037	112	
639.33776	115	
644.80382	270	
645.29930	112	
661.34042	532	1+
717.23961	130	
722.25429	126	
819.38195	235	1+
1022.36402	162	
1029.52604	660	1+
END IONS

###FS:    #m/z: 548.54895 #charge   2
###MaxRes:#m/z:  0.00000 #charge-128
###MS: 957
###MSMS: 959
BEGIN IONS
TITLE=Cmpd 219, AutoMSn(548.5490), 16.3 min
RTINSECONDS=975.007
SCANS=MS: 957 MSMS: 959
PEPMASS=548.54895	176480
CHARGE=2+
331.19374	2645	
347.19846	3819	
347.53333	2334	
420.24140	4987	1+
498.26420	3058	1+
506.92881	1929	
514.97279	4325	1+
515.49156	1860	
515.74483	1957	
519.49695	3615	
519.74973	3275	
519.99674	3366	
520.27359	6979	
525.99505	2653	1+
526.24597	3671	1+
533.31266	8678	1+
539.92422	6566	1+
540.25831	7518	1+
540.58911	5197	
544.56260	4949	1+
545.93179	4971	1+
546.25499	6295	1+
546.59587	3471	
548.04231	4023	
548.29212	16036	1+
552.28382	2116	1+
565.28804	2609	
582.96347	1892	1+
583.29223	2458	
588.96606	12504	1+
589.29985	11976	1+
589.63333	5650	
620.99138	1568	
625.31912	2098	1+
626.66091	15138	1+
626.99507	11902	1+
633.81524	1994	
646.40971	5622	1+
658.34621	2058	
658.68313	3242	
659.01095	2978	
661.34985	6061	1+
663.68709	3115	
664.01482	3511	
664.35557	52312	1+
664.69108	43099	1+
665.02413	23788	1+
681.31436	2148	1+
697.37511	3320	1+
697.71467	1988	
773.38548	1876	
774.42451	3601	1+
968.53571	2547	1+
970.55605	3210	1+
985.47459	4114	1+
985.97649	3577	1+
996.03167	10942	1+
996.53035	8849	1+
1013.52228	4349	1+
1031.49609	6517	1+
1039.97612	7891	1+
1040.53269	6364	1+
1044.52879	8165	1+
1046.03789	5731	1+
1049.49649	4015	1+
1051.98507	3319	1+
1087.08404	6888	1+
1087.55045	7899	1+
1096.09079	55586	1+
END IONS

###FS:    #m/z: 722.66395 #charge   3
###MaxRes:#m/z:  0.00000 #charge-128
###MS: 957
###MSMS: 960
BEGIN IONS
TITLE=Cmpd 220, AutoMSn(722.6640), 16.3 min
RTINSECONDS=975.509
SCANS=MS: 957 MSMS: 960
PEPMASS=722.66395	265061
CHARGE=3+
644.26412	5494	
661.35089	5573	
681.65265	7606	
681.98649	8582	
682.31875	6392	
686.98896	12888	
687.31595	14521	
687.65476	376277	1+
687.98883	299269	1+
688.32255	202392	1+
774.43258	7729	
1022.37051	13620	
1023.37263	7320	
1039.57959	72863	1+
END IONS

###FS:    #m/z: 548.54784 #charge   2
###MaxRes:#m/z:  0.00000 #charge-128
###MS: 961
###MSMS: 962
BEGIN IONS
TITLE=Cmpd 221, AutoMSn(548.5478), 16.3 min
RTINSECONDS=978.531
SCANS=MS: 961 MSMS: 962
PEPMASS=548.54784	137028
CHARGE=2+
331.19237	1853	
347.19828	4169	
347.53236	1746	
392.23794	1362	
420.24249	3137	1+
484.77679	4082	1+
489.24474	1484	1+
498.25305	2647	1+
505.93516	1699	1+
506.59084	1387	
515.49158	2265	
519.26935	1412	
519.49651	2914	
519.74855	3517	
522.50662	4392	1+
527.24837	1597	
533.31634	5038	1+
539.92198	5884	1+
540.25664	6076	1+
540.58778	3540	
544.03852	2868	1+
544.56084	3941	1+
545.92781	3876	1+
546.25578	6569	1+
546.58867	2603	
548.04438	2282	
548.28393	15101	1+
550.52385	3657	
551.01611	1940	
552.28416	2405	1+
552.60737	2092	1+
565.28626	1659	
582.95654	1517	1+
583.29648	2295	
588.96743	8580	1+
589.30025	8586	1+
589.63604	3777	
620.65570	1484	1+
620.98905	1421	1+
624.98632	1831	1+
625.31757	1916	1+
626.66086	11190	1+
626.99480	8919	1+
643.30473	2345	1+
646.40885	4133	1+
658.01460	3428	1+
658.35242	1830	
658.68628	3767	1+
661.34958	6191	1+
663.68755	2135	
664.01205	2777	
664.35643	37324	1+
664.69136	30666	1+
665.02493	17450	1+
673.32715	1814	
681.31170	1358	1+
697.38093	1684	
697.71814	1420	
773.38564	1319	
774.42646	3607	1+
872.47144	1241	1+
928.47516	1974	1+
970.55160	3815	1+
985.47985	4268	1+
985.98353	2728	1+
996.03645	8514	1+
996.52919	7538	1+
1013.52519	3408	1+
1023.48473	2470	1+
1030.48260	7088	1+
1030.95779	5379	1+
1033.50286	3090	1+
1038.98071	11928	1+
1039.53153	13888	1+
1044.52609	6543	1+
1046.02316	3894	1+
1050.48943	4630	1+
1050.98135	5019	1+
1087.55101	7205	1+
1096.09077	39162	1+
END IONS

###FS:    #m/z: 731.05903 #charge   3
###MaxRes:#m/z:  0.00000 #charge-128
###MS: 961
###MSMS: 963
BEGIN IONS
TITLE=Cmpd 222, AutoMSn(731.0590), 16.3 min
RTINSECONDS=979.032
SCANS=MS: 961 MSMS: 963
PEPMASS=731.05903	55081
CHARGE=3+
331.18912	635	
485.78525	750	
520.29369	2878	
520.79910	1277	
529.29795	662	
657.65222	786	
657.98017	662	
661.34893	949	
664.35074	1277	
664.68264	1469	
668.65371	674	
668.94641	1143	1+
686.31603	1991	1+
686.97902	1482	
687.65095	2120	
687.98039	2107	1+
692.32191	2230	
692.65994	2935	
692.98426	12737	1+
693.32283	5686	1+
693.66001	5479	1+
695.32153	5924	1+
695.64945	5003	1+
697.99118	773	
698.31226	4605	1+
698.65336	2247	1+
698.98507	1677	1+
700.65922	2294	1+
701.00053	925	
725.04864	1368	1+
725.37664	2945	1+
725.69209	3074	1+
729.45109	16087	1+
730.02044	728	
730.71931	3623	
731.05920	32602	1+
731.38954	34514	1+
731.72830	16823	1+
733.68490	4057	1+
734.01982	2605	
736.72825	569	
774.42590	854	
883.44606	534	
970.54899	727	
996.52215	588	
END IONS

###FS:    #m/z: 1083.48551 #charge   1
###MaxRes:#m/z:  0.00000 #charge-128
###MS: 961
###MSMS: 964
BEGIN IONS
TITLE=Cmpd 223, AutoMSn(1083.4855), 16.3 min
RTINSECONDS=979.533
SCANS=MS: 961 MSMS: 964
PEPMASS=1083.48551	59270
CHARGE=1+
331.20091	147	
459.29082	550	1+
547.16484	275	
661.33435	174	
774.42798	133	
1022.42941	127	
1022.97565	215	
1029.98739	125	
1030.07912	109	
1030.48442	348	
1039.58809	133	
END IONS

###FS:    #m/z: 583.25990 #charge   2
###MaxRes:#m/z:  0.00000 #charge-128
###MS: 965
###MSMS: 966
BEGIN IONS
TITLE=Cmpd 224, AutoMSn(583.2599), 16.4 min
RTINSECONDS=982.555
SCANS=MS: 965 MSMS: 966
PEPMASS=583.25990	31851
CHARGE=2+
329.15381	433	
331.18908	751	1+
342.17019	188	
359.20485	713	
388.22824	226	
400.80919	161	
431.17925	263	1+
444.20372	193	
459.29518	204	
466.26425	156	
487.17436	156	
488.23284	610	1+
515.23940	185	
537.18257	156	
557.26555	204	
565.75095	154	
571.27909	195	
574.12900	284	
574.26323	173	
575.27568	3318	1+
583.26869	264	1+
586.28625	434	1+
594.20678	244	
646.40614	197	
661.34257	951	1+
672.28351	289	1+
690.30086	3851	1+
758.42833	194	
765.20141	414	
774.42496	677	1+
837.37231	3238	1+
847.13357	292	
873.49682	197	
914.42046	180	
934.39363	271	1+
952.39677	10246	1+
962.68978	736	
970.54361	256	1+
1039.57547	737	1+
1061.45275	1775	1+
1072.27510	300	
END IONS

###FS:    #m/z: 687.65435 #charge   3
###MaxRes:#m/z:  0.00000 #charge-128
###MS: 965
###MSMS: 967
BEGIN IONS
TITLE=Cmpd 225, AutoMSn(687.6544), 16.4 min
RTINSECONDS=983.056
SCANS=MS: 965 MSMS: 967
PEPMASS=687.65435	56320
CHARGE=3+
329.16618	153	
331.19299	331	
335.18056	189	
476.18676	146	
486.78921	240	
520.29122	263	
520.78583	543	1+
527.28045	243	1+
529.29314	249	
544.74282	241	
547.22048	213	
594.81656	153	
631.25641	156	
637.78394	188	
649.64857	182	
654.31107	149	
657.32284	336	1+
657.65779	282	1+
657.99605	235	
661.33961	227	
669.91406	143	
679.82138	177	
682.97661	241	1+
684.33473	396	1+
684.64484	426	1+
684.97643	370	1+
686.98981	600	1+
687.32121	204	
687.66119	462	1+
688.33375	955	1+
689.83386	210	
691.34408	178	
691.83753	233	
692.65924	288	1+
697.03450	277	
774.43269	804	1+
853.67697	232	
854.04206	293	
968.53494	328	1+
970.55426	1226	1+
END IONS

###FS:    #m/z: 548.54722 #charge   2
###MaxRes:#m/z:  0.00000 #charge-128
###MS: 965
###MSMS: 968
BEGIN IONS
TITLE=Cmpd 226, AutoMSn(548.5472), 16.4 min
RTINSECONDS=983.558
SCANS=MS: 965 MSMS: 968
PEPMASS=548.54722	86904
CHARGE=2+
331.18804	1737	
346.86589	802	1+
347.19591	3082	
347.53034	1417	
360.19889	876	1+
380.88312	751	
381.21871	799	
420.23782	1283	1+
459.28989	1337	1+
480.20744	922	1+
491.73388	597	1+
492.98868	800	1+
500.73128	875	1+
502.24603	1146	1+
503.91762	704	
504.24596	1493	1+
506.59028	936	
506.92495	756	
510.24548	1645	1+
511.49809	1026	1+
513.98675	1089	1+
515.24642	864	
515.49380	1815	
516.24580	3572	1+
517.48980	1347	1+
518.48974	8243	1+
519.26911	7877	1+
519.75151	2520	
523.25720	3107	1+
523.77437	825	
525.49906	729	
525.74262	2921	1+
525.99682	1319	
526.24916	4701	1+
533.30293	3843	1+
534.59409	862	1+
536.76376	529	1+
537.18604	728	1+
539.78396	972	1+
539.91868	4752	1+
540.25198	5915	1+
540.58889	5265	1+
544.04513	1290	1+
544.27392	1872	1+
544.77180	668	
545.74965	1354	1+
545.92797	3517	1+
546.25647	6367	1+
546.58563	3147	1+
547.79488	723	
548.04040	1231	
548.29318	5336	1+
552.26625	2130	1+
561.28304	660	1+
565.28509	1039	
569.28878	923	1+
574.30665	1902	1+
581.29107	875	1+
582.96221	557	1+
583.29310	884	1+
583.62341	667	
584.80080	612	1+
586.30416	827	1+
588.96793	3551	1+
589.29832	4890	1+
589.63189	1239	1+
591.78350	1206	1+
597.27988	711	1+
597.61836	802	1+
602.27884	894	1+
608.27744	703	1+
610.32449	966	1+
620.98515	740	1+
625.32316	970	1+
626.65909	6120	1+
626.99087	4393	1+
631.28583	648	1+
640.33196	1080	1+
642.30245	1171	1+
643.74209	863	1+
646.40467	2357	1+
648.22116	891	
648.99150	522	1+
649.32970	710	1+
655.31877	515	1+
657.32821	1412	1+
658.68223	1633	1+
659.00941	1469	1+
659.33928	1778	1+
661.34849	4141	1+
663.68266	1197	
664.02785	830	
664.35230	15092	1+
664.69132	12988	1+
665.02338	7699	1+
666.26316	617	1+
669.02691	603	1+
673.31937	1039	1+
681.32580	995	1+
687.31024	594	1+
697.38332	780	
701.33588	586	1+
752.34445	546	1+
755.38713	1471	1+
773.38903	685	
774.43279	4124	1+
783.46019	991	1+
792.30064	575	1+
808.23994	1067	1+
873.48386	668	1+
962.39892	626	1+
968.53685	1756	1+
970.54933	3453	1+
973.44070	602	1+
977.48407	883	1+
980.41338	791	1+
985.47911	2204	1+
985.97851	1974	1+
990.39302	1022	1+
992.01930	1116	1+
994.47598	1743	1+
996.03674	4003	1+
996.52557	3894	1+
1014.50059	2461	1+
1022.37345	692	
1023.49446	1158	1+
1030.48177	4618	1+
1030.95603	3495	1+
1034.48237	1696	1+
1038.97290	9337	1+
1039.54504	8731	1+
1042.47832	2346	1+
1046.00423	3636	1+
1051.98749	3806	1+
1057.56077	1133	1+
1062.41411	1255	1+
1066.56256	1954	1+
1088.11911	1892	1+
1096.08885	17757	1+
END IONS

###FS:    #m/z: 583.26007 #charge   2
###MaxRes:#m/z:  0.00000 #charge-128
###MS: 969
###MSMS: 970
BEGIN IONS
TITLE=Cmpd 227, AutoMSn(583.2601), 16.4 min
RTINSECONDS=986.575
SCANS=MS: 969 MSMS: 970
PEPMASS=583.26007	50448
CHARGE=2+
327.12226	201	
329.14493	800	
331.19121	464	
335.17851	262	
342.17722	406	1+
354.13968	187	
359.20249	717	
375.16750	376	
378.13145	212	
419.18918	255	
459.28159	538	1+
476.23041	262	
483.49706	241	
488.24142	998	1+
497.21374	185	
515.23972	175	
531.20775	552	1+
557.22173	292	
566.22003	180	
570.81194	205	
575.27420	4705	1+
586.30238	176	
661.34646	745	1+
669.91292	300	
672.28983	423	1+
690.30082	4239	1+
697.02545	205	
774.43432	241	
819.34083	182	
837.36592	4905	1+
934.38263	547	1+
952.39619	14341	1+
962.38440	288	
962.69143	368	
962.94097	196	
1039.57836	701	1+
1061.45527	1673	1+
1072.27442	1035	
END IONS

###FS:    #m/z: 465.24956 #charge   3
###MaxRes:#m/z:  0.00000 #charge-128
###MS: 969
###MSMS: 971
BEGIN IONS
TITLE=Cmpd 228, AutoMSn(465.2496), 16.5 min
RTINSECONDS=987.076
SCANS=MS: 969 MSMS: 971
PEPMASS=465.24956	20989
CHARGE=3+
331.18958	232	1+
347.52746	213	
361.36082	185	
368.22775	216	
371.15629	216	
374.15064	303	1+
384.16065	197	
387.71715	162	
388.29034	269	
391.16587	245	
399.16609	237	1+
416.16924	162	
423.21259	312	1+
444.18862	161	
461.28569	233	1+
463.25827	170	
464.25934	350	
486.26629	198	
489.33338	2750	1+
492.19679	175	
513.19330	209	
530.20372	434	1+
545.81456	193	
546.29691	195	
573.24109	253	1+
588.40585	2298	1+
605.24463	228	1+
624.21941	479	1+
638.83671	198	
641.25155	247	
642.24033	517	1+
646.85470	242	
659.26430	853	1+
661.34798	324	
667.81968	318	1+
669.91201	216	
735.46927	1127	1+
744.49986	220	
761.30162	177	
846.50022	260	1+
942.50126	291	1+
978.59387	1554	1+
1107.59824	181	
1178.63245	1674	1+
END IONS

###FS:    #m/z: 548.54725 #charge   2
###MaxRes:#m/z:  0.00000 #charge-128
###MS: 969
###MSMS: 972
BEGIN IONS
TITLE=Cmpd 229, AutoMSn(548.5473), 16.5 min
RTINSECONDS=987.577
SCANS=MS: 969 MSMS: 972
PEPMASS=548.54725	15895
CHARGE=2+
324.19199	554	
347.19694	1935	
347.53178	1274	
360.86582	687	1+
361.19793	542	
375.18937	328	1+
380.87512	554	
391.73468	965	1+
403.13405	463	1+
420.24101	1120	1+
432.13948	515	1+
447.20939	437	1+
449.23000	488	1+
456.22653	700	1+
459.29542	1064	1+
461.24110	551	1+
470.24201	402	1+
471.91132	514	1+
475.22328	387	1+
478.21507	340	1+
492.23860	1046	1+
497.91659	560	
498.24605	2090	1+
502.91837	1052	1+
504.58082	915	1+
506.59299	655	
506.93173	529	
507.77253	731	
507.99603	584	1+
509.59214	313	1+
509.95012	425	1+
511.26349	1202	1+
513.96843	733	1+
514.24719	846	1+
514.48794	2887	1+
514.74133	1848	1+
518.49003	2981	1+
522.49662	675	
522.74594	922	
522.98606	654	
524.74675	1535	1+
525.48655	518	
525.99243	945	
533.29993	3286	1+
537.77739	449	1+
539.91910	1121	
540.25490	5869	1+
540.58758	3442	1+
540.92030	2273	1+
543.76533	1077	1+
544.03625	571	
544.26562	1606	1+
544.56979	807	1+
544.94105	1011	1+
546.00515	894	
546.25836	6452	1+
546.58166	2498	1+
546.92967	1480	1+
548.04472	4919	1+
552.28685	1197	1+
552.93537	591	1+
553.60863	515	
555.28840	1184	1+
558.26567	483	1+
568.80466	731	1+
574.30753	791	
577.26838	630	1+
581.27800	440	1+
582.96526	694	1+
585.28721	830	1+
588.96753	2830	1+
589.29949	2437	1+
589.64129	1113	1+
591.31692	1017	1+
592.79290	640	1+
594.28699	667	1+
597.26982	936	1+
601.78907	740	1+
602.28351	1705	1+
604.80977	503	1+
609.28700	696	1+
615.27758	909	1+
619.30576	1552	1+
619.67590	418	1+
625.32068	934	1+
626.66251	2518	1+
626.99523	1991	
633.32091	606	1+
642.27602	560	1+
642.64661	402	1+
646.40022	1864	1+
649.00322	388	1+
649.34614	546	
657.32214	717	1+
658.69299	883	1+
659.01160	884	1+
659.33605	1222	1+
661.35446	5956	1+
664.02708	646	
664.34816	9339	1+
664.69056	7596	1+
665.02483	4103	1+
669.01848	1012	1+
669.35502	1042	1+
673.31271	997	1+
677.31171	533	1+
682.32260	827	1+
688.13504	805	1+
689.26248	579	1+
690.84344	624	
697.71072	515	
698.34176	1052	1+
705.33081	694	1+
707.35974	1629	1+
713.33652	569	1+
717.22249	491	1+
727.30532	291	1+
744.33054	797	1+
755.38106	506	1+
758.39337	864	1+
764.35374	301	1+
772.41097	425	1+
773.88692	512	1+
774.42480	3181	1+
780.22963	416	1+
783.46216	997	1+
790.23808	396	1+
792.30624	448	1+
802.35945	326	1+
808.24887	860	1+
810.25681	484	1+
817.84647	1376	1+
818.37611	366	1+
849.28908	343	1+
884.44753	346	1+
910.42661	657	1+
928.46312	1188	1+
959.50672	733	1+
965.67420	614	1+
968.53778	1589	1+
970.54781	2367	1+
973.41987	1547	1+
984.49226	618	1+
985.99749	787	1+
986.48738	965	1+
991.40417	907	1+
996.03378	2045	1+
996.52616	1844	1+
1001.48362	1519	1+
1009.47789	786	1+
1015.50773	1407	1+
1022.36606	1051	
1026.47626	639	1+
1030.96314	3247	1+
1031.49017	2944	1+
1036.49816	2179	1+
1038.98416	4863	1+
1039.53698	9036	1+
1045.48731	1911	1+
1046.02388	2098	1+
1051.48739	7822	1+
1051.98433	7689	1+
1057.57229	1824	1+
1066.55659	2320	1+
1082.56073	905	1+
1088.50051	1424	1+
1092.51080	1835	1+
1096.08990	9725	1+
END IONS

###FS:    #m/z: 583.25969 #charge   2
###MaxRes:#m/z:  0.00000 #charge-128
###MS: 973
###MSMS: 974
BEGIN IONS
TITLE=Cmpd 230, AutoMSn(583.2597), 16.5 min
RTINSECONDS=990.594
SCANS=MS: 973 MSMS: 974
PEPMASS=583.25969	52337
CHARGE=2+
329.15322	1033	1+
341.18410	316	1+
359.20317	654	
378.11626	149	
457.72585	181	
459.18510	179	
472.19176	143	
476.20196	200	
487.18773	261	
488.23795	933	1+
522.21953	142	
522.70872	304	1+
524.70441	265	
530.70577	167	
533.33449	149	
548.20581	163	
557.22357	202	
566.21960	197	
566.73526	165	
572.23490	293	1+
575.27627	3812	1+
581.24437	183	
586.31754	203	
661.34128	421	
663.22086	172	
672.29404	415	1+
690.30491	3598	1+
737.86388	154	
774.41312	181	
837.37004	3948	1+
847.14409	193	
914.42598	434	1+
934.38810	848	1+
952.39736	12094	1+
962.68165	1099	1+
1017.07128	188	
1039.54536	499	1+
1061.44724	2093	1+
1072.26803	1065	
1073.36690	161	
END IONS

###FS:    #m/z: 465.25059 #charge   3
###MaxRes:#m/z:  0.00000 #charge-128
###MS: 973
###MSMS: 975
BEGIN IONS
TITLE=Cmpd 231, AutoMSn(465.2506), 16.5 min
RTINSECONDS=991.095
SCANS=MS: 973 MSMS: 975
PEPMASS=465.25059	23006
CHARGE=3+
355.12253	166	
369.23429	151	
371.14774	185	
373.13459	147	
375.21961	198	
388.29287	184	
397.20281	217	
416.17722	158	
423.76470	245	
425.24545	147	
432.19574	206	
461.26348	364	1+
464.26708	590	1+
467.09503	170	
487.21532	162	
513.19371	258	
530.21516	228	
536.28171	194	
554.30971	177	
554.79686	191	
571.80345	134	
588.40771	1299	1+
624.22962	141	
641.24879	143	
642.25078	578	1+
646.83456	153	
647.35648	228	
659.25677	639	1+
661.35294	446	1+
667.82659	515	1+
735.46772	763	1+
864.51591	153	
930.54934	239	1+
977.63992	2413	1+
978.53588	231	
1178.63442	1265	1+
1275.66785	429	1+
END IONS

###FS:    #m/z: 449.77751 #charge   2
###MaxRes:#m/z:  0.00000 #charge-128
###MS: 973
###MSMS: 976
BEGIN IONS
TITLE=Cmpd 232, AutoMSn(449.7775), 16.5 min
RTINSECONDS=991.596
SCANS=MS: 973 MSMS: 976
PEPMASS=449.77751	12834
CHARGE=2+
311.16825	180	
319.17386	165	
325.22362	140	
328.20401	422	1+
331.19245	187	
391.23753	217	
401.28665	242	
402.23105	112	
425.25190	116	
428.24214	148	
436.22906	146	
437.16111	112	
441.28041	680	1+
443.22539	112	
448.27781	453	1+
452.24266	133	
454.24609	159	
464.28650	112	
484.16342	141	
503.26473	131	
510.31868	129	
528.32224	4396	1+
534.21002	138	
618.31324	114	
627.39171	1440	1+
630.34713	552	1+
646.40837	126	
661.33791	280	1+
685.40115	117	
694.39469	110	
728.44075	2241	1+
738.42399	532	
758.45330	391	1+
782.45042	137	
799.48384	533	1+
END IONS

###FS:    #m/z: 879.69298 #charge   3
###MaxRes:#m/z:  0.00000 #charge-128
###MS: 977
###MSMS: 978
BEGIN IONS
TITLE=Cmpd 233, AutoMSn(879.6930), 16.6 min
RTINSECONDS=994.632
SCANS=MS: 977 MSMS: 978
PEPMASS=879.69298	21203
CHARGE=3+
327.12941	404	
356.18774	219	
408.18462	235	
444.18920	164	
463.18139	442	
490.19551	468	1+
506.68627	211	
508.20580	230	
522.23003	349	1+
526.69295	257	
550.21195	404	
577.22760	447	1+
583.23923	322	
583.73556	195	
595.23706	242	
605.75007	244	
637.26206	699	1+
641.77574	332	
642.27467	308	1+
661.24309	168	
709.27473	234	1+
765.31011	329	1+
770.32149	175	
813.35951	219	
813.84795	167	
822.46122	579	
925.34528	723	1+
1012.37675	1025	1+
1052.36221	175	
1099.41342	807	
1100.40687	192	
1183.46390	201	
1227.47491	189	
1227.50448	589	1+
1337.51017	917	1+
1355.51689	206	
1355.52426	1582	1+
1454.60397	641	1+
END IONS

###FS:    #m/z: 699.33189 #charge   2
###MaxRes:#m/z:  0.00000 #charge-128
###MS: 977
###MSMS: 979
BEGIN IONS
TITLE=Cmpd 234, AutoMSn(699.3319), 16.6 min
RTINSECONDS=995.133
SCANS=MS: 977 MSMS: 979
PEPMASS=699.33189	17466
CHARGE=2+
351.68480	206	
375.19466	389	1+
484.77967	981	1+
485.28225	362	1+
489.23628	1731	1+
546.25889	1045	1+
550.98057	517	
552.93408	259	
553.24332	242	1+
560.27636	1382	1+
570.21467	409	1+
589.94627	340	1+
614.29728	243	
630.78601	276	1+
631.31176	1415	1+
643.31364	365	
643.97535	259	
649.31456	1166	1+
649.66143	591	
649.98633	343	
654.33455	620	
654.81552	294	1+
661.34257	1036	1+
663.62759	350	1+
663.97281	375	
667.98276	525	1+
668.31747	286	
668.64909	507	1+
695.34432	421	1+
697.64701	266	1+
699.65412	507	1+
700.32728	405	1+
700.98026	226	
702.33936	2396	1+
702.98170	774	1+
703.65669	1373	1+
712.13419	237	
727.34159	318	
738.76344	256	
762.03718	487	
762.38192	646	
762.71124	519	
765.20176	299	
771.93815	245	
774.42602	561	1+
775.47372	203	1+
792.38300	238	1+
794.39324	285	1+
800.06158	785	1+
800.39736	639	
800.71826	591	
831.39517	662	1+
848.89736	208	
884.40434	213	1+
907.36306	287	1+
918.43462	284	
928.44731	9153	1+
970.55474	1307	1+
1039.57904	1381	1+
1091.51604	313	
1193.59049	843	1+
1327.64199	766	1+
1337.61995	779	1+
1356.66698	1629	1+
1393.71357	4172	1+
END IONS

###FS:    #m/z: 618.95537 #charge   3
###MaxRes:#m/z:  0.00000 #charge-128
###MS: 977
###MSMS: 980
BEGIN IONS
TITLE=Cmpd 235, AutoMSn(618.9554), 16.6 min
RTINSECONDS=995.634
SCANS=MS: 977 MSMS: 980
PEPMASS=618.95537	15494
CHARGE=3+
319.08540	333	1+
336.10254	200	
370.09373	175	
388.10164	320	
443.08301	361	
456.68606	460	1+
459.29247	362	1+
461.09718	1706	1+
471.92215	725	
472.24977	563	
472.59255	290	
475.49384	201	
479.10693	1410	1+
481.11809	354	1+
483.17998	280	1+
485.78806	402	
501.17753	988	1+
504.26675	356	1+
505.60176	257	
511.77849	248	
529.28837	296	1+
534.79559	244	1+
549.75706	225	1+
565.93234	263	
566.27843	321	1+
566.60323	179	
569.80388	180	
570.31864	210	
571.93437	2032	1+
572.27826	1552	1+
572.60680	1100	
574.17247	245	
574.31393	781	1+
576.93214	219	
577.28744	182	
577.94590	2087	1+
578.28187	1603	1+
578.60832	1389	1+
583.59685	271	1+
583.94020	212	1+
590.31639	275	
592.18317	312	1+
614.31021	255	1+
629.38360	213	
661.35128	2384	1+
669.90600	699	
774.43481	1448	1+
930.37579	388	1+
940.36308	238	
993.49251	195	
1039.58163	4164	1+
1057.60433	203	
1121.50068	391	1+
1140.62217	8214	1+
1230.63335	488	1+
1234.65965	3437	1+
1253.70353	3547	1+
1413.74477	1818	1+
END IONS

###FS:    #m/z: 879.69343 #charge   3
###MaxRes:#m/z:  0.00000 #charge-128
###MS: 981
###MSMS: 982
BEGIN IONS
TITLE=Cmpd 236, AutoMSn(879.6934), 16.6 min
RTINSECONDS=998.679
SCANS=MS: 981 MSMS: 982
PEPMASS=879.69343	23893
CHARGE=3+
327.13814	206	
345.14117	445	1+
408.19111	232	
490.18147	536	
492.18391	158	
508.20660	187	
522.22086	306	
535.69286	393	
541.69243	261	
573.23945	213	
577.22842	424	1+
583.23769	202	
583.73563	181	
592.23494	318	1+
595.22882	232	
614.23142	642	1+
633.26449	157	
637.25303	735	1+
660.75120	143	
669.25294	666	1+
706.29424	200	
709.27545	287	1+
719.30386	273	
728.30841	260	
765.31737	608	1+
785.56567	156	
813.34495	210	1+
875.34908	180	
925.34814	1080	1+
1012.38334	1118	1+
1052.36389	191	
1053.36164	144	
1099.41909	1299	1+
1184.45372	145	
1227.46728	162	
1228.46815	302	
1265.50844	190	
1282.53712	948	1+
1338.50958	934	1+
1355.54030	1427	1+
END IONS

###FS:    #m/z: 699.32902 #charge   3
###MaxRes:#m/z:  0.00000 #charge-128
###MS: 981
###MSMS: 983
BEGIN IONS
TITLE=Cmpd 237, AutoMSn(699.3290), 16.7 min
RTINSECONDS=999.18
SCANS=MS: 981 MSMS: 983
PEPMASS=699.32902	17977
CHARGE=3+
331.18683	200	
375.19513	358	1+
459.28528	237	
482.21562	253	1+
489.23857	1315	1+
490.91145	225	
529.30507	373	
560.28037	1177	1+
571.28612	278	1+
614.62905	200	
630.30137	177	
631.31445	1203	1+
640.30803	176	
643.31620	705	1+
649.31366	1071	1+
649.64880	669	
649.98353	688	
654.30949	376	
654.81466	318	1+
656.32385	207	
661.33534	637	1+
663.30724	287	
663.67252	251	1+
663.97856	854	1+
664.31168	453	1+
667.98622	977	1+
668.32196	270	
668.64073	538	
672.54356	423	
672.78883	247	
683.32649	252	1+
685.31175	207	
696.32757	330	
697.35562	2224	1+
697.87401	665	
699.66742	403	1+
701.35267	236	
702.33420	2603	1+
702.98235	579	1+
703.66154	905	1+
712.13193	473	
762.05180	854	1+
762.37539	439	
762.70507	380	
774.43937	439	1+
800.06290	658	1+
800.39810	470	1+
800.71698	346	
828.90550	207	
831.39097	643	1+
910.42184	312	1+
928.44631	9020	1+
970.55733	900	1+
1039.57181	1851	1+
1091.52022	793	1+
1193.59068	598	1+
1356.66206	1358	1+
1402.66650	1804	1+
1452.68912	392	1+
1470.69625	1191	1+
END IONS

###FS:    #m/z: 618.95385 #charge   3
###MaxRes:#m/z:  0.00000 #charge-128
###MS: 981
###MSMS: 984
BEGIN IONS
TITLE=Cmpd 238, AutoMSn(618.9538), 16.7 min
RTINSECONDS=999.682
SCANS=MS: 981 MSMS: 984
PEPMASS=618.95385	16435
CHARGE=3+
318.08554	282	1+
331.19284	390	
336.10118	309	
375.16556	227	
388.08641	216	
444.24725	152	
461.09629	917	1+
465.92030	144	
471.92116	361	
479.10611	718	1+
479.48250	150	
483.16150	211	
501.16561	384	1+
505.93010	156	
513.45907	208	
529.30639	362	
529.78498	295	
557.59834	250	1+
560.28479	573	1+
565.93376	183	
566.27475	233	
571.93397	1175	1+
572.27497	1052	
572.60043	420	
574.17234	307	
577.94313	1333	1+
578.27874	1501	1+
578.61071	529	
581.31205	297	1+
582.93391	161	
592.18431	409	1+
616.83658	238	
617.34161	200	
621.30377	324	1+
624.27632	246	
661.34374	1513	1+
774.43242	913	1+
780.32744	231	1+
912.39897	293	1+
942.48701	603	1+
993.48831	810	1+
1021.56566	485	1+
1039.57870	3798	1+
1057.56314	172	
1058.58005	146	
1121.59798	880	1+
1140.62702	6200	1+
1229.60142	329	1+
1234.67619	6003	1+
1253.70332	2714	1+
1413.74743	1251	1+
END IONS

###FS:    #m/z: 879.21025 #charge   2
###MaxRes:#m/z:  0.00000 #charge-128
###MS: 985
###MSMS: 986
BEGIN IONS
TITLE=Cmpd 239, AutoMSn(879.2103), 16.7 min
RTINSECONDS=1002.71
SCANS=MS: 985 MSMS: 986
PEPMASS=879.21025	17348
CHARGE=2+
345.14315	240	
356.18952	245	
408.19322	186	
445.17926	133	
490.19574	418	1+
506.70450	193	
508.20091	198	
522.23254	174	
524.23369	147	
526.69325	126	
535.69657	160	
550.98207	148	
575.22123	164	
577.21073	222	1+
592.23890	147	
614.23552	492	1+
624.26100	145	
637.25461	440	1+
641.24391	262	1+
691.26261	165	
727.79730	180	
765.31810	171	
841.39150	128	
925.35860	310	1+
926.34832	137	
1012.38527	189	
1099.40982	272	
1100.40660	236	
1166.41975	127	
1183.47893	263	
1227.47446	165	
1337.53535	500	1+
1355.52527	1103	1+
END IONS

###FS:    #m/z: 699.58938 #charge   2
###MaxRes:#m/z:  0.00000 #charge-128
###MS: 985
###MSMS: 987
BEGIN IONS
TITLE=Cmpd 240, AutoMSn(699.5894), 16.7 min
RTINSECONDS=1003.21
SCANS=MS: 985 MSMS: 987
PEPMASS=699.58938	14181
CHARGE=2+
335.15007	318	
463.20955	1189	1+
489.23491	945	1+
500.63715	220	
520.29224	713	
542.26886	247	1+
554.28593	233	1+
560.27332	1074	1+
577.29102	2068	1+
577.79296	497	
585.26880	225	1+
589.94145	237	
600.79944	235	1+
623.34556	728	1+
626.27751	1026	1+
628.27509	250	
629.62955	215	1+
631.31200	689	1+
643.30765	632	1+
643.64393	223	
649.31087	735	
649.65345	1360	1+
649.99158	417	
657.31096	590	1+
659.30224	310	
661.33572	731	1+
663.98705	606	
664.32740	283	
664.64251	542	1+
667.97708	820	1+
668.31018	408	1+
668.64847	337	
686.31942	225	1+
692.34008	665	1+
697.35145	1284	1+
697.84988	215	
698.97655	388	1+
700.30753	628	1+
700.64962	321	
700.96454	351	
702.33566	1538	1+
702.98001	235	
703.65213	550	1+
712.81993	333	1+
714.29314	404	1+
755.37847	253	1+
762.04242	546	1+
762.36987	416	1+
763.41679	761	1+
771.30467	214	
774.42957	418	1+
783.39154	1815	1+
786.30312	2181	1+
800.39322	361	
827.88507	284	1+
829.40141	243	
854.41874	1561	1+
854.42591	359	
907.35957	301	1+
928.44528	5723	1+
946.33055	5559	1+
954.48126	357	1+
956.67757	711	1+
956.91961	267	1+
970.53883	497	1+
983.46266	2201	1+
1040.48745	392	
1040.49663	2574	1+
1059.42002	916	1+
1091.51356	671	1+
1116.42732	1359	1+
1125.57714	1958	1+
1135.55424	491	1+
1153.56945	293	
1154.55723	274	
1245.48528	217	
1307.61601	755	1+
1314.59995	543	1+
1356.66109	1361	1+
1389.62451	541	1+
END IONS

###FS:    #m/z: 412.23298 #charge   3
###MaxRes:#m/z:  0.00000 #charge-128
###MS: 985
###MSMS: 988
BEGIN IONS
TITLE=Cmpd 241, AutoMSn(412.2330), 16.7 min
RTINSECONDS=1003.71
SCANS=MS: 985 MSMS: 988
PEPMASS=412.23298	9194
CHARGE=3+
356.16770	121	
357.21842	110	
359.23666	2590	1+
369.22188	152	
389.18910	162	
391.24082	316	1+
392.15115	136	
409.22092	153	
410.26035	661	1+
417.22567	138	
449.20746	169	
458.30520	1631	1+
473.20415	140	
478.22794	114	
504.25054	350	1+
518.23133	133	
522.24510	155	
534.29480	172	
536.21649	113	
563.31565	160	
575.32087	184	
587.35809	209	
603.29633	117	
618.26993	278	1+
623.31080	181	
648.32544	210	
664.28835	227	
677.41449	286	1+
692.27489	166	
701.40017	135	
760.36480	191	
777.36615	385	1+
831.41481	126	
934.51487	305	1+
END IONS

###FS:    #m/z: 700.30903 #charge   3
###MaxRes:#m/z:  0.00000 #charge-128
###MS: 989
###MSMS: 990
BEGIN IONS
TITLE=Cmpd 242, AutoMSn(700.3090), 16.8 min
RTINSECONDS=1006.75
SCANS=MS: 989 MSMS: 990
PEPMASS=700.30903	71951
CHARGE=3+
320.69250	416	
335.14933	2911	1+
424.25854	543	1+
463.20660	7440	1+
485.78048	424	
489.23044	517	
495.29699	1224	1+
511.74693	420	
520.28884	616	
526.27469	721	
546.76185	414	
561.27150	735	1+
585.25749	447	
623.35390	4489	1+
623.74808	992	1+
626.26929	7680	1+
631.31456	667	
634.33659	561	1+
635.62043	417	
647.29701	659	1+
649.31226	1382	1+
649.65939	450	
649.98655	616	
661.32626	622	1+
663.30684	972	1+
663.97940	968	1+
664.64653	411	
665.80277	791	1+
667.97792	1206	1+
668.30565	1234	1+
668.65036	448	
672.54874	499	
686.30100	591	1+
692.37019	2906	1+
694.30063	936	
694.64002	1582	1+
694.96552	1466	1+
695.30997	1499	1+
698.96966	611	1+
700.31185	8332	1+
700.64478	5540	1+
700.97614	4585	1+
703.64303	1215	1+
703.99876	938	1+
704.33413	622	
714.28486	2381	1+
723.82378	474	
755.39417	598	1+
762.03373	852	
762.36338	500	
762.71245	900	
763.41628	6257	1+
771.30230	1788	1+
774.40452	531	1+
783.38908	9026	1+
786.29962	14496	1+
786.30887	2182	1+
800.06339	414	
800.38144	688	
800.72081	505	
826.42503	2418	1+
854.42498	12005	1+
928.42227	4070	1+
928.43752	1067	1+
946.33068	34451	1+
955.47256	1657	1+
956.66103	1630	1+
965.44718	596	1+
983.46808	15126	1+
1023.47829	1454	1+
1040.49294	19028	1+
1059.41951	6831	1+
1108.55236	1099	1+
1116.43754	14756	1+
1125.58373	10537	1+
1127.55916	482	
1135.54945	1215	1+
1153.57819	16953	1+
1170.59195	1630	1+
1245.47481	1965	1+
1285.61845	1878	1+
1313.59431	7882	1+
1382.67345	1725	1+
1393.69116	1471	1+
1470.70855	865	1+
1473.62362	4012	1+
1545.72243	814	1+
1636.70917	1217	1+
1765.75842	1106	1+
1829.71180	4668	1+
END IONS

###FS:    #m/z: 497.23079 #charge   3
###MaxRes:#m/z:  0.00000 #charge-128
###MS: 989
###MSMS: 991
BEGIN IONS
TITLE=Cmpd 243, AutoMSn(497.2308), 16.8 min
RTINSECONDS=1007.25
SCANS=MS: 989 MSMS: 991
PEPMASS=497.23079	48706
CHARGE=3+
347.53567	124	
389.19548	133	
428.25493	121	
432.22425	141	
444.74054	165	
465.25582	113	
476.19799	135	
480.25478	102	
494.25743	429	1+
496.25604	360	1+
498.27951	157	
500.23952	137	
511.78752	107	
519.28767	129	
530.24511	101	
532.23069	114	
542.31814	104	
560.27176	262	
581.26657	134	
601.31837	131	
616.78632	111	
640.77531	101	
665.34706	110	
774.43236	155	
END IONS

###FS:    #m/z: 797.84973 #charge   2
###MaxRes:#m/z:  0.00000 #charge-128
###MS: 989
###MSMS: 992
BEGIN IONS
TITLE=Cmpd 244, AutoMSn(797.8497), 16.8 min
RTINSECONDS=1007.75
SCANS=MS: 989 MSMS: 992
PEPMASS=797.84973	12918
CHARGE=2+
326.10982	301	
371.16885	1278	1+
382.13923	302	1+
399.16509	2103	1+
461.17950	211	1+
489.17053	503	
500.60105	107	
534.23215	238	
546.23501	306	
559.21275	101	
560.27802	316	
562.22658	2557	1+
581.24299	107	
626.24688	124	
630.78062	377	
631.30994	385	
680.86749	112	
702.34994	385	1+
715.27063	136	
736.82051	106	
737.30547	138	
744.80970	156	
774.41840	112	
797.37213	110	
928.44854	4006	1+
1091.50758	1113	1+
1102.44979	152	
1260.56900	127	
1416.60781	2496	1+
1416.62058	316	
1418.60998	171	
1489.67573	7882	1+
END IONS

###FS:    #m/z: 700.30796 #charge   3
###MaxRes:#m/z:  0.00000 #charge-128
###MS: 993
###MSMS: 994
BEGIN IONS
TITLE=Cmpd 245, AutoMSn(700.3080), 16.8 min
RTINSECONDS=1010.78
SCANS=MS: 993 MSMS: 994
PEPMASS=700.30796	172851
CHARGE=3+
320.69580	710	
335.14827	4183	1+
354.18259	659	
446.17806	614	
463.20563	10541	1+
495.29778	3009	1+
520.28501	661	
526.27073	953	
526.76699	725	
585.80055	1200	
586.27774	702	
595.35173	598	
611.79564	856	
623.35766	7858	1+
623.74323	2007	1+
626.26948	12360	1+
634.61426	1156	1+
649.31233	1037	1+
649.65480	1077	
649.97979	798	
663.31353	1031	1+
668.97789	754	
689.30215	964	
691.81037	1177	1+
692.35280	1183	
692.38974	3369	1+
694.30444	2667	1+
694.63798	3485	1+
694.97603	2582	1+
699.31348	636	
699.64463	616	
700.30956	12894	1+
700.64267	8838	1+
700.97716	6435	1+
703.64725	1083	1+
703.98575	955	1+
714.28108	3251	1+
723.33084	624	
735.85806	630	
752.38043	683	
752.62304	813	
755.39505	1994	1+
763.42110	8114	1+
771.30508	2010	1+
773.34471	603	
783.39022	13504	1+
786.29811	20719	1+
786.30440	3562	1+
818.85881	1143	
819.36038	1201	1+
826.43474	1929	1+
854.42951	20550	1+
928.39651	2825	1+
929.30603	690	
946.32923	60091	1+
955.47075	2689	1+
970.48888	853	1+
983.47007	24586	1+
1022.48501	2567	1+
1040.49055	34073	1+
1059.41892	11581	1+
1070.27125	735	
1107.56370	2305	1+
1116.43349	22314	1+
1125.58243	16465	1+
1135.56794	2394	1+
1153.57791	26960	1+
1245.47567	3179	1+
1285.61395	3586	1+
1295.59953	1838	1+
1313.59634	11744	1+
1473.63995	4245	1+
1475.57931	3040	1+
1764.76528	2944	1+
1829.71809	9452	1+
END IONS

###FS:    #m/z: 497.23008 #charge   3
###MaxRes:#m/z:  0.00000 #charge-128
###MS: 993
###MSMS: 995
BEGIN IONS
TITLE=Cmpd 246, AutoMSn(497.2301), 16.9 min
RTINSECONDS=1011.28
SCANS=MS: 993 MSMS: 995
PEPMASS=497.23008	140030
CHARGE=3+
332.21324	131	
347.53016	171	
368.69469	174	
382.17769	139	
399.17252	147	
401.22851	198	
412.71696	165	
428.26045	153	
459.25098	130	
472.26402	126	
480.74300	129	
494.25040	194	
496.29672	217	
497.26482	366	1+
500.25945	264	1+
534.24993	141	
542.30131	219	
550.02653	987	
558.28584	123	
562.24403	298	1+
574.32348	165	
584.28128	123	
592.27920	129	
612.33554	148	
631.33623	137	
661.34646	190	
677.22474	121	
774.42337	147	
887.45477	953	1+
969.52070	219	1+
978.47939	351	1+
END IONS

###FS:    #m/z: 797.85071 #charge   2
###MaxRes:#m/z:  0.00000 #charge-128
###MS: 993
###MSMS: 996
BEGIN IONS
TITLE=Cmpd 247, AutoMSn(797.8507), 16.9 min
RTINSECONDS=1011.78
SCANS=MS: 993 MSMS: 996
PEPMASS=797.85071	36687
CHARGE=2+
326.11236	346	
371.17071	1904	1+
382.14929	137	
399.16320	2285	1+
461.18064	404	1+
489.17817	948	1+
496.55016	185	
517.21253	123	
520.27618	142	
534.23044	422	
545.22464	378	1+
560.27813	270	
562.23177	2666	1+
630.78757	435	
631.30732	668	
680.80985	148	
702.35124	426	1+
736.81514	215	
744.82939	196	
792.34913	125	
831.39452	237	
928.44312	6598	1+
1091.50532	1981	1+
1260.55874	183	
1261.54759	175	
1416.61446	382	
1416.61786	5305	1+
1417.61983	333	
1489.66876	13495	1+
END IONS

###FS:    #m/z: 532.25132 #charge   2
###MaxRes:#m/z:  0.00000 #charge-128
###MS: 997
###MSMS: 998
BEGIN IONS
TITLE=Cmpd 248, AutoMSn(532.2513), 16.9 min
RTINSECONDS=1014.81
SCANS=MS: 997 MSMS: 998
PEPMASS=532.25132	130590
CHARGE=2+
331.18503	3984	1+
351.68321	1568	
367.63291	1085	
371.16760	2794	1+
375.19410	6474	1+
377.12087	1505	
396.88013	1149	
397.23738	1497	
399.15322	12162	1+
415.18203	2392	1+
424.17418	2089	
437.25641	1042	
449.16028	1671	
459.28815	4927	1+
461.18172	3206	1+
472.21374	3079	
476.77678	1738	
484.77514	1433	
487.91501	1244	
489.23723	41819	1+
500.21427	5050	1+
512.26521	1067	
520.28939	1588	
520.79364	1370	
528.27816	1990	
532.50486	1310	
534.22339	2949	1+
543.24973	4950	1+
560.27554	47479	1+
562.22674	45042	1+
574.31484	2648	
585.81514	1983	
586.31073	1678	
614.28708	2818	1+
619.22484	1621	1+
631.31261	35402	1+
637.24030	2769	1+
640.35846	1548	1+
643.33974	1546	
647.22841	7614	1+
659.28068	6231	1+
661.34853	22863	1+
664.24436	3766	1+
665.23563	8377	1+
682.26397	4225	1+
685.32622	1142	
702.34942	19683	1+
715.26200	5711	1+
716.23626	3064	1+
734.26080	4598	1+
756.41724	1138	
760.33384	3463	1+
762.24989	1816	1+
774.43107	23394	1+
779.25841	4112	1+
786.30607	2054	1+
788.32178	39927	1+
798.28931	4834	1+
807.26210	11844	1+
813.35113	2687	1+
825.26865	26683	1+
831.38430	3304	1+
841.35190	1854	1+
859.36117	38406	1+
869.17644	1316	
873.50234	4611	1+
910.36672	5618	1+
920.34952	3178	1+
928.44768	2791	1+
930.40014	13842	1+
938.35119	9041	1+
970.55466	6436	1+
970.55820	53875	1+
1057.58808	38267	1+
1057.58861	1566	
1063.51115	3378	1+
END IONS

###FS:    #m/z: 497.22964 #charge   3
###MaxRes:#m/z:  0.00000 #charge-128
###MS: 997
###MSMS: 999
BEGIN IONS
TITLE=Cmpd 249, AutoMSn(497.2296), 16.9 min
RTINSECONDS=1015.31
SCANS=MS: 997 MSMS: 999
PEPMASS=497.22964	151986
CHARGE=3+
315.17166	122	
331.21303	189	
400.20851	130	
427.20965	148	
428.26028	300	
435.73746	130	
443.19931	181	
477.26061	136	
481.25811	163	
489.76248	205	
493.59573	151	
494.27328	798	1+
498.27726	256	
500.28749	372	1+
504.74368	157	
524.24794	243	1+
533.24179	143	
542.28824	262	
558.29372	136	
560.26649	163	
570.80568	116	
589.77809	172	
598.28056	204	
639.82316	151	
661.34346	179	
675.33927	124	
697.33258	162	
741.35340	218	1+
774.45150	122	
795.34397	282	1+
887.45920	1012	1+
968.54879	251	1+
988.51644	302	1+
998.54748	369	1+
END IONS

###FS:    #m/z: 700.30771 #charge   3
###MaxRes:#m/z:  0.00000 #charge-128
###MS: 997
###MSMS: 1000
BEGIN IONS
TITLE=Cmpd 250, AutoMSn(700.3077), 16.9 min
RTINSECONDS=1015.81
SCANS=MS: 997 MSMS: 1000
PEPMASS=700.30771	144239
CHARGE=3+
312.17957	634	1+
335.14668	3363	1+
354.17351	404	
361.11900	511	
446.18536	439	
463.20312	7075	1+
495.30290	2095	1+
506.74879	636	
514.20565	465	
520.27472	420	
526.77413	349	
568.79165	775	
585.26830	727	1+
595.36101	591	
603.29433	453	1+
606.24370	534	
608.24510	744	1+
623.35873	4557	1+
623.75205	1364	1+
626.27037	8473	1+
634.60957	610	1+
640.39010	761	1+
643.30715	1434	1+
643.81321	512	
648.30787	374	
648.79897	456	
649.31571	995	1+
649.64908	954	
649.99027	424	
661.32964	923	1+
662.97076	814	1+
664.31253	707	
664.65405	577	1+
665.82526	510	
668.31166	682	1+
668.64438	644	1+
668.99316	917	1+
686.30309	1034	1+
688.98113	658	1+
689.65231	472	
692.37746	2761	1+
693.65667	373	
694.30799	3330	1+
694.64649	2483	1+
694.97064	1723	1+
698.33036	1255	1+
698.65659	984	1+
698.97700	941	1+
700.31120	9596	1+
700.64496	6847	1+
700.97753	3966	1+
703.65940	1405	1+
703.99848	875	1+
714.28499	2268	1+
723.33075	473	
752.35859	610	1+
752.64184	491	
755.39251	898	1+
763.41836	6298	1+
771.31440	1609	1+
781.58018	576	
783.39018	7469	1+
786.30097	15532	1+
791.27687	392	
826.42824	2166	1+
854.42789	12829	1+
906.35679	534	1+
928.39767	1560	1+
929.30689	511	1+
946.33020	37431	1+
955.47733	1434	1+
957.70379	805	1+
967.47546	682	1+
970.55361	1669	1+
983.46871	16055	1+
1022.49386	1249	1+
1040.49627	21377	1+
1059.41461	6720	1+
1107.55647	1660	1+
1116.43732	13231	1+
1125.58488	10560	1+
1153.57501	14568	1+
1153.58537	3185	1+
1170.60183	1505	1+
1245.47582	2222	1+
1258.17083	1289	
1313.59312	390	
1313.59716	7914	1+
1382.66780	1931	1+
1473.64239	2067	1+
1475.57910	1414	1+
1545.75420	1206	1+
1636.69447	1664	1+
1764.75303	1989	1+
1829.71587	6302	1+
END IONS

###FS:    #m/z: 532.25194 #charge   2
###MaxRes:#m/z:  0.00000 #charge-128
###MS: 1001
###MSMS: 1002
BEGIN IONS
TITLE=Cmpd 251, AutoMSn(532.2519), 17.0 min
RTINSECONDS=1018.84
SCANS=MS: 1001 MSMS: 1002
PEPMASS=532.25194	158578
CHARGE=2+
316.15043	1170	
331.18593	4629	1+
332.62954	1617	
351.67308	1154	
371.17057	1794	
375.19322	4994	1+
377.11650	1520	
387.19130	1077	
397.23124	1227	
399.15025	11700	1+
407.18090	1194	
432.15843	1365	1+
437.25145	1298	
449.16439	1305	
459.28960	5423	1+
464.72068	1284	
472.21010	3121	1+
487.92154	1268	
489.23547	28607	1+
500.21302	2896	1+
520.29379	2609	
520.79940	1073	
528.27829	1400	
532.24926	3489	1+
532.49766	1646	
537.14378	1155	
543.25311	2625	
560.27598	31628	1+
562.22454	29855	1+
571.24814	1702	
574.31298	3116	1+
614.28669	1356	
631.31279	20814	1+
637.24362	3475	1+
640.36317	1896	1+
642.34187	2311	1+
647.22361	8625	1+
650.22262	1206	
659.28272	3570	1+
661.34878	22846	1+
665.23604	12868	1+
682.26519	4468	1+
702.34828	13755	1+
715.27491	1913	
716.24752	5490	1+
734.25924	8176	1+
761.27604	2447	1+
774.43224	24879	1+
779.26153	4690	1+
786.30894	1314	
788.32125	27922	1+
798.28340	4048	1+
807.24910	3219	1+
807.25991	8964	1+
817.80308	1216	
825.26707	28887	1+
829.35508	2727	1+
831.38303	2357	1+
847.33979	2479	1+
859.36016	27247	1+
873.50308	4328	1+
910.36709	7216	1+
920.35485	2201	1+
930.40054	8636	1+
938.35153	10822	1+
952.54548	2290	1+
968.53247	2168	1+
970.55323	7542	1+
970.55677	55133	1+
1057.58259	2362	
1057.58770	38999	1+
END IONS

###FS:    #m/z: 709.33194 #charge   3
###MaxRes:#m/z:  0.00000 #charge-128
###MS: 1001
###MSMS: 1003
BEGIN IONS
TITLE=Cmpd 252, AutoMSn(709.3319), 17.0 min
RTINSECONDS=1019.34
SCANS=MS: 1001 MSMS: 1003
PEPMASS=709.33194	128323
CHARGE=3+
331.18710	903	
387.71724	760	
404.13356	727	
424.17984	980	
455.68487	1371	
459.29187	2164	
564.72315	754	
574.32201	824	
594.82110	1812	
595.32311	885	
618.23242	793	
661.34789	4558	1+
676.78010	1134	
677.27780	1247	
703.32829	4495	1+
703.65782	3427	1+
703.99429	2274	
707.98548	3342	1+
708.32090	1312	
708.65332	2931	
709.33208	51909	1+
709.66573	38248	1+
709.99891	28959	1+
713.32482	1762	1+
714.01369	750	
774.43058	5702	1+
825.26794	6403	1+
873.51080	1421	
919.42675	764	
919.92229	747	
938.34681	9901	1+
970.55638	27954	1+
1057.58971	14830	1+
1069.39245	1215	
1069.39512	5194	1+
1138.41308	3595	1+
1156.42486	10201	1+
1188.61927	885	
END IONS

###FS:    #m/z: 618.62182 #charge   3
###MaxRes:#m/z:  0.00000 #charge-128
###MS: 1001
###MSMS: 1004
BEGIN IONS
TITLE=Cmpd 253, AutoMSn(618.6218), 17.0 min
RTINSECONDS=1019.84
SCANS=MS: 1001 MSMS: 1004
PEPMASS=618.62182	71698
CHARGE=3+
325.61692	413	
331.18425	1658	
359.09755	437	
377.11259	2027	
421.15422	484	
446.13036	764	1+
459.29114	2784	1+
461.10000	628	
472.24154	608	
476.77139	455	
482.17140	1589	1+
508.17596	603	1+
519.13095	945	1+
526.71636	970	1+
531.70554	417	
537.14442	2599	1+
540.70903	600	
541.20827	808	1+
559.21969	1009	
571.93865	1276	1+
572.27015	1096	
574.31384	1446	1+
577.94130	1572	1+
578.27938	1630	
578.60954	626	
582.94912	674	1+
591.61574	572	
591.95389	417	
597.28196	2175	1+
597.62545	1605	1+
597.95949	779	
607.28459	494	
612.61447	4511	1+
612.94838	4185	1+
613.28926	3665	1+
617.29823	1089	1+
617.84875	701	
617.95241	649	
618.62280	19426	1+
618.95429	14403	1+
619.28914	10084	1+
619.80827	476	
622.23847	808	
632.21366	874	1+
640.35984	838	1+
643.33733	691	1+
650.22629	4046	1+
661.34817	9384	1+
774.42955	1682	1+
774.43189	10708	1+
797.26328	7806	1+
856.31134	786	1+
866.28408	4462	1+
873.49488	2072	1+
884.29145	6251	1+
953.36938	1032	1+
970.55339	15362	1+
981.34735	1601	1+
1039.57642	3369	1+
1057.59000	8518	1+
1080.42058	739	
1081.41805	435	
1092.34084	774	
1140.61916	4645	1+
1204.62050	4517	1+
1253.70948	2546	1+
1317.70242	4576	1+
1413.73119	1707	1+
1477.74347	3781	1+
1578.78758	7335	1+
1693.80283	1344	1+
END IONS

###FS:    #m/z: 618.62080 #charge   3
###MaxRes:#m/z:  0.00000 #charge-128
###MS: 1005
###MSMS: 1006
BEGIN IONS
TITLE=Cmpd 254, AutoMSn(618.6208), 17.0 min
RTINSECONDS=1022.86
SCANS=MS: 1005 MSMS: 1006
PEPMASS=618.62080	98771
CHARGE=3+
311.61997	650	
331.19205	1918	
359.10138	572	
377.10810	2626	1+
459.28918	1488	
461.09995	539	
468.17582	541	
471.91582	537	
509.14866	638	
519.12736	947	1+
522.20145	552	
526.72114	796	
526.93720	592	
527.25165	602	
537.14453	2195	
541.21578	1252	1+
559.22316	1112	1+
570.81886	2078	
571.30581	1773	1+
571.93360	1225	1+
574.31629	1386	1+
577.94528	1492	
578.27536	1802	1+
585.28299	673	1+
591.27338	898	1+
597.28220	2038	1+
597.61978	1215	
597.95402	945	
606.94663	598	
612.61729	5571	1+
612.94804	4285	1+
613.28664	4240	1+
617.83989	628	
618.62246	18359	1+
618.95364	14096	1+
620.83381	1859	1+
627.35787	1316	
627.85685	602	
632.21081	785	1+
640.35873	621	
650.22237	4414	1+
661.34896	9687	1+
707.37782	719	
774.43311	13474	1+
779.24271	872	1+
797.26217	8851	1+
847.92009	552	
866.27959	4069	1+
873.50349	2055	1+
884.29537	5373	1+
953.36105	910	1+
963.33846	2560	1+
970.55613	16189	1+
1039.57872	3008	1+
1057.58738	7503	1+
1080.40899	644	
1204.62254	4596	1+
1237.57196	10547	1+
1317.70132	4299	1+
1477.74082	3916	1+
1578.78658	8158	1+
END IONS

###FS:    #m/z: 532.50313 #charge   2
###MaxRes:#m/z:  0.00000 #charge-128
###MS: 1005
###MSMS: 1007
BEGIN IONS
TITLE=Cmpd 255, AutoMSn(532.5031), 17.1 min
RTINSECONDS=1023.36
SCANS=MS: 1005 MSMS: 1007
PEPMASS=532.50313	120096
CHARGE=2+
316.15346	795	
332.63447	1138	
358.13395	1556	1+
371.16914	1030	
375.19616	1819	
377.11297	860	
380.64910	1168	1+
390.13909	1041	
397.23775	998	
407.17843	1023	
449.15950	804	
459.29058	3048	1+
461.18471	1267	1+
472.21264	1121	
489.23565	14100	1+
500.22015	2192	1+
512.26221	1127	1+
520.28931	1390	
520.78975	1079	
528.28451	1438	
534.22281	2220	1+
537.14493	839	
543.24812	1800	1+
560.27702	16113	1+
562.22276	17045	1+
571.24302	917	
574.31188	1979	
585.81563	1238	
586.31152	856	
614.28425	1015	
631.31271	10676	1+
637.24744	1887	1+
642.33335	1961	1+
647.22556	4883	1+
659.28354	2071	1+
661.35390	17837	1+
665.23860	6901	1+
667.79557	999	
682.26214	2293	1+
702.34928	7840	1+
715.26971	1315	
716.25367	3399	1+
731.37313	1405	
731.87234	901	
734.25657	4532	1+
774.43401	13680	1+
780.25065	2448	1+
788.32119	9791	1+
788.32496	4166	1+
797.29256	7072	1+
807.26178	6361	1+
825.26615	17997	1+
829.35934	1697	1+
831.38347	889	
847.34532	1498	1+
859.36112	15055	1+
873.49922	2785	1+
910.36732	4014	1+
920.35496	1420	1+
930.39859	4130	1+
938.35586	5005	1+
952.53070	1403	1+
968.55118	1038	1+
970.55670	38981	1+
982.01140	813	
1057.58729	26489	1+
1061.50826	4217	1+
END IONS

###FS:    #m/z: 709.33134 #charge   3
###MaxRes:#m/z:  0.00000 #charge-128
###MS: 1005
###MSMS: 1008
BEGIN IONS
TITLE=Cmpd 256, AutoMSn(709.3313), 17.1 min
RTINSECONDS=1023.86
SCANS=MS: 1005 MSMS: 1008
PEPMASS=709.33134	90716
CHARGE=3+
331.19218	745	
387.72408	497	
420.42612	527	
424.17428	924	1+
459.28815	756	
513.20435	475	
521.20254	624	
526.19559	461	
533.21701	491	
535.19955	2407	1+
535.69811	579	
574.31472	673	
594.82049	1255	
595.32493	474	
627.75018	453	
661.34531	3367	1+
665.23659	433	
676.77728	591	
677.27457	468	
679.33014	568	
703.32847	2197	1+
703.65834	1859	1+
703.99632	1580	1+
707.65517	1742	1+
707.98272	2314	1+
708.30786	791	
709.33064	25965	1+
709.66567	23205	1+
709.99890	15557	1+
774.43214	3055	1+
825.26629	4207	1+
873.49832	1246	1+
910.35344	2130	1+
919.41922	508	
919.93453	477	
938.34861	6069	1+
970.55422	17836	1+
1057.58970	8391	1+
1069.38900	838	
1080.29603	520	
1081.24279	463	
1138.41719	2901	1+
1156.42932	538	
1156.43054	5268	1+
1188.63097	714	
1425.67849	2464	1+
END IONS

###FS:    #m/z: 671.27743 #charge   3
###MaxRes:#m/z:  0.00000 #charge-128
###MS: 1009
###MSMS: 1010
BEGIN IONS
TITLE=Cmpd 257, AutoMSn(671.2774), 17.1 min
RTINSECONDS=1026.88
SCANS=MS: 1009 MSMS: 1010
PEPMASS=671.27743	78891
CHARGE=3+
335.14818	1149	
361.11697	787	
362.67887	712	1+
408.19301	546	
418.13462	500	
426.18918	538	
444.24609	645	
456.23898	536	
460.20694	528	1+
463.20341	3693	1+
472.71108	606	
483.20918	506	
485.20645	639	1+
520.28999	520	
530.20225	846	
531.21285	1478	1+
547.73051	493	
548.23882	733	1+
564.18405	462	1+
566.28401	1069	1+
578.23295	6192	1+
584.29960	1746	1+
593.24624	810	1+
593.89139	629	
599.23278	1863	1+
599.73337	531	
601.23721	2155	1+
638.30167	608	
638.63385	720	1+
646.06407	780	
646.57309	479	
673.33030	619	1+
674.65278	562	
679.36838	792	
679.87222	672	
695.28034	565	
730.28051	5002	1+
738.26733	18597	1+
747.04113	468	
747.28940	794	
769.28776	894	1+
787.30192	6030	1+
787.30317	2022	1+
797.35573	501	1+
815.36448	1701	1+
882.34639	1676	1+
887.47489	598	1+
898.30878	40634	1+
944.41429	1459	1+
983.42352	1968	1+
1001.43103	7712	1+
1011.37292	570	
1011.38176	3841	1+
1068.40105	8806	1+
1081.25451	539	
1114.51675	2870	1+
1268.48434	1618	1+
1290.62507	2319	1+
1338.65586	2256	1+
1428.50563	1983	1+
1486.69241	2351	1+
1779.66863	1143	1+
1797.65961	15203	1+
1800.69573	3641	1+
END IONS

###FS:    #m/z: 581.29981 #charge   2
###MaxRes:#m/z:  0.00000 #charge-128
###MS: 1009
###MSMS: 1011
BEGIN IONS
TITLE=Cmpd 258, AutoMSn(581.2998), 17.1 min
RTINSECONDS=1027.38
SCANS=MS: 1009 MSMS: 1011
PEPMASS=581.29981	61054
CHARGE=2+
331.19314	258	
382.70665	277	
404.18254	391	1+
408.82171	337	
436.18865	227	
449.22539	772	1+
453.19955	937	1+
470.72210	2117	1+
487.26348	231	
505.26516	1157	1+
509.19816	238	
515.21321	224	
520.27089	246	
520.75672	278	
526.26377	441	
534.28430	237	
546.24627	235	
551.22974	422	1+
567.23607	384	1+
572.29200	459	
575.28193	325	
582.27261	387	1+
584.24584	805	1+
590.28523	408	
592.31071	3520	1+
602.25620	909	1+
652.31012	588	1+
661.35318	540	1+
663.34451	3171	1+
681.25761	356	1+
687.34243	406	
689.32325	276	
697.33393	329	
698.30719	758	1+
715.34816	300	
716.31984	540	1+
746.38041	1306	1+
749.38345	1833	1+
758.44658	407	
764.39085	3307	1+
773.63236	319	
774.40866	788	1+
781.45828	870	1+
801.60447	613	
843.43040	390	
844.42877	683	1+
861.44724	22683	1+
882.41005	1128	1+
893.43337	726	1+
899.43313	715	1+
923.42088	487	1+
939.44101	553	1+
941.43487	6320	1+
952.40035	261	
957.47172	3877	1+
969.49306	448	1+
975.48890	7683	1+
986.46068	561	1+
990.50483	1104	1+
1085.52644	409	
1153.56168	652	1+
END IONS

###FS:    #m/z: 618.62265 #charge   3
###MaxRes:#m/z:  0.00000 #charge-128
###MS: 1009
###MSMS: 1012
BEGIN IONS
TITLE=Cmpd 259, AutoMSn(618.6227), 17.1 min
RTINSECONDS=1027.89
SCANS=MS: 1009 MSMS: 1012
PEPMASS=618.62265	77567
CHARGE=3+
325.62161	232	
359.08955	321	1+
364.20424	221	
377.11140	1403	1+
390.13551	344	
394.15655	352	1+
408.82785	475	
441.27108	286	1+
451.16520	237	
459.29062	1445	1+
512.27605	331	1+
519.13402	631	1+
522.20810	520	1+
526.70823	719	
526.93587	222	
527.26469	513	1+
531.21813	372	1+
537.14180	1021	1+
542.22354	606	1+
559.21551	1026	1+
561.72779	243	
566.25173	232	
571.93500	460	1+
572.60679	319	1+
574.31401	1246	1+
577.26868	735	1+
577.93240	593	1+
578.61895	443	
582.27586	543	1+
582.60050	363	1+
583.93036	1031	1+
584.28013	617	1+
593.80034	451	1+
597.28595	1437	1+
597.63144	623	
597.95639	444	
602.81244	1884	1+
603.32182	870	
605.32544	273	
605.75973	301	
606.62262	401	1+
606.95333	327	
612.61784	2716	1+
612.95134	2224	1+
613.28665	2211	1+
617.29887	871	1+
617.94450	257	
618.61978	9571	1+
618.95504	7195	1+
621.94836	905	
622.25407	782	1+
632.21410	381	1+
640.34264	551	1+
643.33700	231	
650.22448	2429	1+
661.34835	7257	1+
669.92172	526	
703.33841	261	1+
730.33552	291	
756.42153	331	
774.43300	7051	1+
781.37724	244	
797.25219	1340	1+
797.26055	4063	1+
799.29238	538	
839.28688	498	1+
856.25365	580	1+
866.28320	2093	1+
868.29665	331	
873.49582	1499	1+
884.29265	3535	1+
937.34587	305	1+
953.37012	744	1+
963.34292	1269	1+
970.55259	9632	1+
981.33335	890	1+
1015.37748	517	1+
1034.40950	551	1+
1039.58180	1632	1+
1057.58716	4434	1+
1080.41431	1784	1+
1140.61785	2552	1+
1237.56898	5650	1+
1253.70989	1261	1+
1317.70378	2806	1+
1413.73264	835	1+
1477.73226	2693	1+
1578.78166	4319	1+
1693.81153	1273	1+
END IONS

###FS:    #m/z: 671.27730 #charge   3
###MaxRes:#m/z:  0.00000 #charge-128
###MS: 1013
###MSMS: 1014
BEGIN IONS
TITLE=Cmpd 260, AutoMSn(671.2773), 17.2 min
RTINSECONDS=1030.91
SCANS=MS: 1013 MSMS: 1014
PEPMASS=671.27730	88991
CHARGE=3+
331.14499	395	
335.14684	1548	1+
352.16045	431	
369.17065	1739	1+
415.44246	597	
426.18064	844	1+
444.24988	385	
446.18348	688	1+
463.20490	3570	1+
476.20130	515	1+
534.20912	1704	1+
539.25810	464	1+
557.76310	683	
564.20203	484	1+
566.28025	717	1+
578.23273	6911	1+
581.94627	389	
584.30018	1558	1+
586.29300	375	
592.27792	409	
593.89986	469	
594.24533	384	
599.23034	1898	1+
599.88377	567	
601.24105	2360	1+
625.27603	492	1+
634.59929	377	
634.73207	991	1+
638.29965	1441	1+
638.64022	873	1+
641.81309	437	
646.07151	744	
670.97566	489	1+
672.32417	416	
674.31994	619	1+
679.37170	592	
721.23300	392	
725.33677	639	1+
730.27960	5080	1+
738.26882	18504	1+
744.34267	984	
746.34442	905	1+
769.29339	863	1+
787.30276	9015	1+
797.34505	713	1+
815.36641	1609	1+
872.40043	662	1+
881.30810	3124	1+
887.46140	372	
888.36655	383	
898.30900	36600	1+
926.39820	451	1+
944.41330	2093	1+
983.42240	1592	1+
1001.42839	7274	1+
1011.37484	3374	1+
1011.38242	549	
1039.55136	1190	1+
1059.40385	2646	1+
1068.40200	7211	1+
1080.28731	1721	
1081.27539	849	
1094.47001	1283	1+
1114.50860	896	
1197.43399	401	
1198.44514	1134	1+
1269.51282	1048	1+
1290.60743	1648	1+
1338.64247	2371	1+
1428.51145	1952	1+
1779.66410	1019	1+
1797.65034	13918	1+
1800.68816	3021	1+
END IONS

###FS:    #m/z: 581.29945 #charge   2
###MaxRes:#m/z:  0.00000 #charge-128
###MS: 1013
###MSMS: 1015
BEGIN IONS
TITLE=Cmpd 261, AutoMSn(581.2995), 17.2 min
RTINSECONDS=1031.41
SCANS=MS: 1013 MSMS: 1015
PEPMASS=581.29945	82090
CHARGE=2+
306.68355	435	
339.16687	449	1+
366.16360	554	1+
374.18897	551	1+
393.75110	407	
395.15573	320	
395.77503	252	
404.16211	500	1+
428.22928	520	1+
441.71471	632	
447.24473	385	1+
453.20895	551	1+
462.20175	690	1+
489.24113	818	
505.26868	1032	1+
509.18986	310	
515.21138	236	
517.24216	368	
526.25804	885	1+
532.19824	223	
557.27612	225	
560.26510	276	
567.24557	435	1+
572.78815	269	
573.29946	398	1+
576.28145	641	1+
585.25514	677	1+
592.30639	3333	1+
602.25925	934	1+
639.28306	455	1+
661.34456	544	1+
663.34628	3684	1+
687.33709	251	
698.30726	278	
713.41280	627	1+
715.32570	893	1+
736.35113	219	
746.38035	812	1+
749.41242	310	
758.45656	276	
764.39288	3408	1+
774.39580	614	
781.45258	681	1+
790.68958	241	
843.42931	1095	1+
845.41838	369	
859.44224	370	1+
861.44577	21425	1+
899.42746	850	1+
939.41467	402	1+
941.43808	5849	1+
957.47066	3203	1+
958.46854	330	
975.48792	2425	1+
975.48840	4095	1+
987.46560	267	
990.48318	373	1+
1039.54302	624	1+
1085.53274	423	
1086.51194	214	
END IONS

###FS:    #m/z: 1006.40649 #charge   2
###MaxRes:#m/z:  0.00000 #charge-128
###MS: 1013
###MSMS: 1016
BEGIN IONS
TITLE=Cmpd 262, AutoMSn(1006.4065), 17.2 min
RTINSECONDS=1031.91
SCANS=MS: 1013 MSMS: 1016
PEPMASS=1006.40649	29407
CHARGE=2+
370.17839	166	
376.59771	148	
390.16168	100	
463.19844	121	
584.29878	190	
697.03363	136	
730.27766	130	
738.26235	192	
744.32575	103	
748.39635	273	
815.37050	286	1+
882.13779	103	
898.29738	243	
902.34288	132	
944.42312	168	
957.97661	102	
997.88460	100	
1008.43688	178	
1068.40248	154	
1069.41766	187	
1080.28053	244	
1197.45008	111	
1797.67522	4128	1+
2011.80563	1490	1+
END IONS

###FS:    #m/z: 581.29943 #charge   2
###MaxRes:#m/z:  0.00000 #charge-128
###MS: 1017
###MSMS: 1018
BEGIN IONS
TITLE=Cmpd 263, AutoMSn(581.2994), 17.2 min
RTINSECONDS=1034.94
SCANS=MS: 1017 MSMS: 1018
PEPMASS=581.29943	63003
CHARGE=2+
333.11567	196	
391.23696	374	
393.22221	204	
394.16792	284	1+
409.21706	248	
450.21613	419	
453.21175	511	1+
459.28094	294	
462.21351	415	1+
470.71914	1547	1+
485.77866	206	
499.25861	200	
505.26774	833	
509.21861	299	
517.25066	247	
520.28129	261	
526.25965	610	1+
532.25908	197	
537.20277	242	
541.31650	338	1+
545.24290	391	1+
551.24452	728	1+
560.25807	340	1+
567.24972	422	1+
575.27792	366	
578.29799	317	1+
581.28446	508	1+
584.26211	464	1+
592.30563	2656	1+
600.27808	366	1+
602.25947	589	
612.36320	373	1+
628.31761	227	
640.24599	272	
660.34588	385	1+
663.34670	2966	1+
687.33052	261	
697.31952	552	1+
715.32168	912	1+
725.21417	256	
746.38754	314	
747.37292	512	1+
749.39274	240	
764.39342	3569	1+
773.63664	724	
774.82965	197	
843.42348	1663	1+
861.44691	17787	1+
882.40573	939	1+
884.23099	368	
900.41795	645	1+
941.43177	4479	1+
951.41788	465	1+
957.47457	2450	1+
975.48904	6274	1+
986.44178	655	1+
1085.58078	528	1+
END IONS

###FS:    #m/z: 671.27756 #charge   3
###MaxRes:#m/z:  0.00000 #charge-128
###MS: 1017
###MSMS: 1019
BEGIN IONS
TITLE=Cmpd 264, AutoMSn(671.2776), 17.3 min
RTINSECONDS=1035.44
SCANS=MS: 1017 MSMS: 1019
PEPMASS=671.27756	66620
CHARGE=3+
331.16910	267	
335.14940	739	
361.12205	678	1+
393.65911	429	1+
436.10320	264	
441.14752	276	
444.24446	312	
446.18690	354	
456.23775	266	
461.27224	363	1+
463.20556	1647	1+
485.20211	272	
503.22615	355	
510.23357	319	
530.20213	849	
548.25384	285	
566.26886	658	1+
570.81536	377	
573.22382	713	1+
574.12507	752	
576.28916	438	1+
578.23076	4409	1+
584.28819	1223	1+
593.88718	410	1+
594.24690	279	
597.27615	317	1+
599.23336	1394	1+
601.24018	1015	1+
605.26657	329	1+
612.25938	392	1+
623.32881	358	1+
626.30821	294	1+
634.73111	315	
638.30630	634	1+
638.97034	272	
645.29596	856	1+
645.81800	402	1+
646.06308	483	
653.31606	299	1+
661.34098	1047	1+
670.66004	455	
670.98549	632	1+
671.64645	662	1+
673.31932	481	1+
705.27913	342	1+
711.23999	275	1+
721.24152	370	
724.35425	627	1+
725.31871	509	1+
730.28247	2433	1+
738.26468	10937	1+
743.89359	288	
744.34158	765	1+
769.29423	421	1+
774.42226	836	1+
787.30290	5079	1+
797.35453	361	1+
815.36674	1140	1+
851.37065	385	1+
855.31944	773	1+
872.38200	296	
881.26757	379	
882.36947	516	1+
887.48240	422	1+
898.31063	20940	1+
943.40958	710	1+
944.39743	1372	1+
970.55397	1346	1+
983.40927	482	1+
984.43248	492	1+
993.85956	341	
1001.42844	4261	1+
1011.37444	1833	1+
1039.56984	846	1+
1060.42230	1081	1+
1068.39765	4822	1+
1080.28284	1126	
1114.51499	1719	1+
1269.54666	816	1+
1273.56909	750	1+
1337.63741	888	1+
1341.64635	1176	1+
1428.50581	831	1+
1779.66860	589	1+
1797.65920	8791	1+
END IONS

###FS:    #m/z: 709.33122 #charge   3
###MaxRes:#m/z:  0.00000 #charge-128
###MS: 1017
###MSMS: 1020
BEGIN IONS
TITLE=Cmpd 265, AutoMSn(709.3312), 17.3 min
RTINSECONDS=1035.94
SCANS=MS: 1017 MSMS: 1020
PEPMASS=709.33122	87987
CHARGE=3+
331.19094	532	
404.13388	545	
424.17525	913	
459.28943	1521	
513.19923	596	
521.20542	671	
564.71661	557	
594.81582	1317	
640.36162	723	
661.34852	3341	1+
665.24361	531	
676.76693	610	
677.28957	549	
679.32565	586	
703.32844	2206	1+
703.65830	2525	1+
703.99244	1904	1+
708.66686	2163	
708.98761	2643	
709.33082	36208	1+
709.66499	29337	1+
709.99928	18391	1+
713.33264	1607	1+
734.26986	535	
774.43511	3393	1+
825.26458	1544	
825.27505	2242	1+
873.49931	1352	
910.36275	2013	1+
919.43341	615	
919.92121	731	
938.35258	7695	1+
970.55312	19955	1+
1057.59041	9683	1+
1069.38583	3293	1+
1069.38646	683	
1080.28329	614	
1081.29398	553	
1138.41419	2969	1+
1156.41004	701	
1156.42421	4950	1+
1188.62080	595	
END IONS

###FS:    #m/z: 518.26552 #charge   2
###MaxRes:#m/z:  0.00000 #charge-128
###MS: 1021
###MSMS: 1022
BEGIN IONS
TITLE=Cmpd 266, AutoMSn(518.2655), 17.3 min
RTINSECONDS=1038.96
SCANS=MS: 1021 MSMS: 1022
PEPMASS=518.26552	34290
CHARGE=2+
325.15553	195	
331.18326	721	1+
339.15766	286	
358.15651	414	1+
369.12579	249	1+
374.18603	205	
381.70343	397	
386.16005	2278	1+
391.81842	256	
402.16554	307	1+
405.24387	211	
408.21657	728	1+
428.25663	167	
438.24546	333	1+
444.23947	194	
456.21958	441	1+
459.28652	299	
471.24193	528	1+
482.21973	226	
483.49669	202	
496.23436	340	1+
499.23555	2452	1+
514.24863	422	1+
516.28555	719	1+
519.27413	941	1+
527.83573	569	
528.26789	173	
529.28849	277	1+
542.25354	439	1+
565.28030	256	
584.31975	409	1+
586.30757	186	
595.29345	348	1+
608.21524	209	
612.31463	1240	1+
627.32379	203	1+
638.29607	251	
640.35887	284	
655.31965	745	1+
661.34323	725	1+
677.30817	1177	1+
727.34951	244	
740.39322	247	1+
744.36826	1030	1+
745.36280	436	1+
762.38246	310	
763.40291	708	1+
767.42463	198	
768.23328	252	
768.41014	313	1+
772.34750	455	1+
774.42559	1050	1+
781.44220	545	1+
790.38230	1352	1+
873.50228	172	
903.48641	199	
970.55569	288	
970.56223	809	1+
END IONS

###FS:    #m/z: 437.75235 #charge   2
###MaxRes:#m/z:  0.00000 #charge-128
###MS: 1021
###MSMS: 1023
BEGIN IONS
TITLE=Cmpd 267, AutoMSn(437.7524), 17.3 min
RTINSECONDS=1039.47
SCANS=MS: 1021 MSMS: 1023
PEPMASS=437.75235	29556
CHARGE=2+
313.14512	144	
348.18915	2089	1+
367.17864	174	
379.25037	135	
384.19929	262	1+
394.17151	242	1+
396.21060	392	1+
400.17462	159	
411.19774	310	1+
420.25216	206	
424.20832	148	
426.23576	275	
434.27845	235	
436.25725	1097	1+
441.23825	138	
442.24379	236	
443.25222	367	1+
448.23202	241	1+
461.26669	2607	1+
468.41141	770	
471.25887	510	
484.23209	145	
491.58133	158	
499.27370	248	1+
503.24531	215	
511.25817	156	
540.27603	436	1+
557.31490	219	
558.28418	896	1+
569.30946	118	
573.28032	148	
575.31099	4153	1+
586.27791	288	
591.31004	118	
638.36558	161	
656.36105	513	1+
661.33760	118	
672.36445	178	
674.38187	4920	1+
694.31900	127	
END IONS

###FS:    #m/z: 709.33006 #charge   3
###MaxRes:#m/z:  0.00000 #charge-128
###MS: 1021
###MSMS: 1024
BEGIN IONS
TITLE=Cmpd 268, AutoMSn(709.3301), 17.3 min
RTINSECONDS=1039.97
SCANS=MS: 1021 MSMS: 1024
PEPMASS=709.33006	77626
CHARGE=3+
331.19490	398	
399.14817	478	
459.28962	1399	1+
484.78514	402	
520.29347	376	
521.20871	652	
564.72569	542	
574.32709	348	
594.81902	1200	
595.32029	697	
630.51080	375	
640.36821	344	
661.34779	2470	1+
665.23831	491	
672.64432	381	
674.31516	636	
674.80658	392	
677.99143	528	
678.31745	1071	1+
678.67302	357	
703.33329	931	
703.65444	2479	1+
703.99376	1369	1+
704.32098	2296	1+
706.78222	423	
707.99155	1497	1+
708.66114	1476	
709.33039	20048	1+
709.66521	17677	1+
709.99802	12235	1+
713.33579	898	1+
713.99005	926	1+
774.43310	2644	1+
825.26485	2636	1+
847.34561	1315	1+
873.49882	824	1+
910.35432	1342	1+
919.43469	476	
919.92398	327	
938.35094	5332	1+
970.55507	12012	1+
1057.58632	6185	1+
1069.38719	3734	1+
1080.29781	606	
1081.25596	341	
1138.41213	1902	1+
1156.42430	4430	1+
1188.62595	490	
1352.55969	1058	1+
END IONS

###FS:    #m/z: 421.75878 #charge   2
###MaxRes:#m/z:  0.00000 #charge-128
###MS: 1025
###MSMS: 1026
BEGIN IONS
TITLE=Cmpd 269, AutoMSn(421.7588), 17.4 min
RTINSECONDS=1042.98
SCANS=MS: 1025 MSMS: 1026
PEPMASS=421.75878	55135
CHARGE=2+
325.22173	731	
341.17764	918	
359.18944	680	
363.22078	1239	
368.22693	1190	
383.22766	734	
385.25224	3307	1+
454.26950	910	
470.27281	797	
472.28528	41504	1+
569.33585	759	
571.35352	14879	1+
628.37753	1454	
654.38883	1431	
670.38618	876	
672.40116	28431	1+
682.38529	2595	1+
725.42638	3517	1+
741.41663	712	
743.43673	14465	1+
END IONS

###FS:    #m/z: 412.75289 #charge   2
###MaxRes:#m/z:  0.00000 #charge-128
###MS: 1025
###MSMS: 1027
BEGIN IONS
TITLE=Cmpd 270, AutoMSn(412.7529), 17.4 min
RTINSECONDS=1043.49
SCANS=MS: 1025 MSMS: 1027
PEPMASS=412.75289	21110
CHARGE=2+
331.18597	116	
352.22868	102	
362.20475	148	
368.20056	136	
385.21710	118	
390.29805	126	
393.25969	122	
396.21288	127	
397.26450	226	1+
408.24912	580	1+
412.23982	136	
414.24967	126	
416.26616	130	
440.24281	108	
453.22823	108	
472.28085	329	
475.26294	133	
532.30763	606	
631.38473	665	1+
672.39139	102	
END IONS

###FS:    #m/z: 437.75274 #charge   2
###MaxRes:#m/z:  0.00000 #charge-128
###MS: 1025
###MSMS: 1028
BEGIN IONS
TITLE=Cmpd 271, AutoMSn(437.7527), 17.4 min
RTINSECONDS=1043.99
SCANS=MS: 1025 MSMS: 1028
PEPMASS=437.75274	27396
CHARGE=2+
121.61438	131	
326.19610	229	1+
329.17669	305	1+
331.19154	297	
341.17152	281	1+
348.18331	1283	
353.19376	329	1+
373.69296	196	
376.59543	136	
383.21433	444	1+
385.24999	259	
388.24422	135	
396.21823	264	1+
399.19944	412	1+
412.19969	320	1+
418.23531	242	1+
422.24533	176	
424.20896	130	
432.21820	135	
436.26398	634	1+
438.23909	546	1+
440.24385	622	1+
449.24640	158	
454.25023	161	
461.26791	1792	1+
470.25656	400	1+
472.27995	1564	1+
483.26890	226	1+
492.22264	128	
503.28939	675	1+
511.28720	1633	1+
520.85324	553	
522.24836	262	1+
527.26644	587	1+
540.26625	182	
545.27803	133	
558.28280	733	1+
571.33416	831	1+
575.30980	2891	1+
586.28935	420	
590.31058	244	1+
601.35401	164	
603.34687	139	
610.35517	315	
615.31692	183	
656.36405	379	1+
668.38392	171	
670.37239	204	
672.39021	685	1+
674.37910	3429	1+
699.36805	166	
711.40623	1156	1+
757.42902	173	
782.43775	651	1+
865.49224	363	1+
END IONS

###FS:    #m/z: 421.75873 #charge   2
###MaxRes:#m/z:  0.00000 #charge-128
###MS: 1029
###MSMS: 1030
BEGIN IONS
TITLE=Cmpd 272, AutoMSn(421.7587), 17.5 min
RTINSECONDS=1047.01
SCANS=MS: 1029 MSMS: 1030
PEPMASS=421.75873	469448
CHARGE=2+
341.18160	5034	
368.22740	7090	
383.22945	3914	
385.25229	20158	1+
454.27036	5756	
470.27021	5445	
472.28588	236811	1+
571.35358	102818	1+
628.37736	9956	
654.39036	6242	
670.38732	5330	
672.40092	176605	1+
682.38436	16749	1+
725.42848	41773	1+
743.43811	96044	1+
END IONS

###FS:    #m/z: 412.75284 #charge   2
###MaxRes:#m/z:  0.00000 #charge-128
###MS: 1029
###MSMS: 1031
BEGIN IONS
TITLE=Cmpd 273, AutoMSn(412.7528), 17.5 min
RTINSECONDS=1047.51
SCANS=MS: 1029 MSMS: 1031
PEPMASS=412.75284	198710
CHARGE=2+
362.19971	237	
408.25029	461	1+
412.24502	341	1+
414.25626	219	
416.26398	148	
422.08930	128	
432.25698	137	
458.31059	152	
470.27830	147	
472.28750	1623	1+
532.30111	143	
554.30662	108	
571.35447	237	
631.37355	297	
632.36351	945	1+
640.75995	300	
672.40034	420	
681.00817	366	
726.42599	109	
END IONS

###FS:    #m/z: 842.50512 #charge   1
###MaxRes:#m/z:  0.00000 #charge-128
###MS: 1029
###MSMS: 1032
BEGIN IONS
TITLE=Cmpd 274, AutoMSn(842.5051), 17.5 min
RTINSECONDS=1048.01
SCANS=MS: 1029 MSMS: 1032
PEPMASS=842.50512	101877
CHARGE=1+
840.49066	7207	1+
842.50560	159025	1+
END IONS

###FS:    #m/z: 421.76032 #charge   2
###MaxRes:#m/z:  0.00000 #charge-128
###MS: 1033
###MSMS: 1034
BEGIN IONS
TITLE=Cmpd 275, AutoMSn(421.7603), 17.5 min
RTINSECONDS=1051.04
SCANS=MS: 1033 MSMS: 1034
PEPMASS=421.76032	942816
CHARGE=2+
325.22012	6812	
341.18292	9629	
368.22763	12558	
383.22816	7151	
385.25351	29565	
454.26996	9529	
470.26978	9537	
472.28594	434439	1+
571.35403	183712	1+
628.37530	18558	
654.38951	12165	
670.38533	10309	
672.40120	326775	1+
682.38500	32618	1+
725.42782	77930	1+
743.43771	184941	1+
END IONS

###FS:    #m/z: 412.75348 #charge   2
###MaxRes:#m/z:  0.00000 #charge-128
###MS: 1033
###MSMS: 1035
BEGIN IONS
TITLE=Cmpd 276, AutoMSn(412.7535), 17.5 min
RTINSECONDS=1051.54
SCANS=MS: 1033 MSMS: 1035
PEPMASS=412.75348	423546
CHARGE=2+
328.19705	130	
355.21930	101	
357.22179	114	
362.20526	122	
369.22562	129	
376.23337	140	
385.24549	115	
390.22218	131	
393.20932	124	
405.95196	184	
406.51931	106	
409.23506	345	1+
412.24992	396	1+
414.24383	176	
432.25554	1150	1+
442.25345	146	
470.26416	102	
472.28458	1718	1+
532.31080	204	
545.32745	367	
571.35903	417	
602.36722	115	
614.36324	167	
631.37089	166	
632.37143	3051	1+
640.76489	1505	1+
654.39169	208	
657.39461	128	
672.40485	879	1+
681.00866	126	
725.43529	163	
743.43695	139	
END IONS

###FS:    #m/z: 842.50626 #charge   1
###MaxRes:#m/z:  0.00000 #charge-128
###MS: 1033
###MSMS: 1036
BEGIN IONS
TITLE=Cmpd 277, AutoMSn(842.5063), 17.5 min
RTINSECONDS=1052.04
SCANS=MS: 1033 MSMS: 1036
PEPMASS=842.50626	251565
CHARGE=1+
840.48944	11701	1+
842.50634	236592	1+
END IONS

###FS:    #m/z: 842.50570 #charge   1
###MaxRes:#m/z:  0.00000 #charge-128
###MS: 1037
###MSMS: 1038
BEGIN IONS
TITLE=Cmpd 278, AutoMSn(842.5057), 17.6 min
RTINSECONDS=1055.06
SCANS=MS: 1037 MSMS: 1038
PEPMASS=842.50570	273763
CHARGE=1+
840.48915	9882	1+
842.50595	221059	1+
END IONS

###FS:    #m/z: 672.40051 #charge   1
###MaxRes:#m/z:  0.00000 #charge-128
###MS: 1037
###MSMS: 1039
BEGIN IONS
TITLE=Cmpd 279, AutoMSn(672.4005), 17.6 min
RTINSECONDS=1055.56
SCANS=MS: 1037 MSMS: 1039
PEPMASS=672.40051	210590
CHARGE=1+
331.19429	598	
336.13560	230	1+
358.12845	224	1+
372.18816	125	
375.18541	139	
378.14214	141	
385.16383	119	
389.17408	159	
390.11116	158	
395.77457	153	
397.21453	203	
419.15941	140	
421.22148	151	
427.14849	119	
428.23684	141	
450.17494	173	
452.20880	154	
459.28697	782	1+
463.21290	441	
465.21241	296	1+
479.20467	250	1+
485.77589	181	
517.21740	265	1+
530.20234	256	1+
543.27744	137	
550.17259	211	1+
566.21827	139	
571.35888	156	
574.29342	213	
578.24679	239	
594.28041	259	1+
621.27924	229	1+
634.29878	133	
640.34884	221	1+
661.35083	808	1+
669.91252	272	
672.40526	266	
END IONS

###FS:    #m/z: 472.28551 #charge   1
###MaxRes:#m/z:  0.00000 #charge-128
###MS: 1037
###MSMS: 1040
BEGIN IONS
TITLE=Cmpd 280, AutoMSn(472.2855), 17.6 min
RTINSECONDS=1056.06
SCANS=MS: 1037 MSMS: 1040
PEPMASS=472.28551	140991
CHARGE=1+
331.18155	115	
341.17289	102	
366.16351	225	1+
426.18020	102	
430.24230	119	
433.21289	109	
459.27951	131	
468.27326	172	
472.27811	315	1+
END IONS

###FS:    #m/z: 672.40060 #charge   1
###MaxRes:#m/z:  0.00000 #charge-128
###MS: 1041
###MSMS: 1042
BEGIN IONS
TITLE=Cmpd 281, AutoMSn(672.4006), 17.7 min
RTINSECONDS=1059.08
SCANS=MS: 1041 MSMS: 1042
PEPMASS=672.40060	161074
CHARGE=1+
314.16759	137	
331.19528	708	1+
352.15039	257	1+
358.15708	205	1+
364.13763	137	
365.18761	142	
377.12375	155	
394.67210	140	
399.18297	382	1+
410.87147	132	
412.94605	224	
422.18989	174	
432.16754	169	
438.11085	126	
444.24280	221	
446.19391	150	
453.19353	280	1+
459.28985	412	1+
461.14964	147	
476.77988	130	
480.20794	238	1+
490.19812	127	
497.18143	121	
504.27450	142	
512.22950	283	1+
559.23446	140	
574.28352	288	1+
578.23176	224	
584.25229	124	
591.31161	127	
594.26781	151	
597.26897	157	
609.36732	119	
611.31227	217	1+
643.30633	236	1+
661.34411	677	1+
668.33028	256	1+
672.39095	185	
END IONS

###FS:    #m/z: 660.96749 #charge   3
###MaxRes:#m/z:  0.00000 #charge-128
###MS: 1041
###MSMS: 1043
BEGIN IONS
TITLE=Cmpd 282, AutoMSn(660.9675), 17.7 min
RTINSECONDS=1059.58
SCANS=MS: 1041 MSMS: 1043
PEPMASS=660.96749	95445
CHARGE=3+
331.18928	1585	1+
343.11014	445	1+
375.16487	630	1+
431.11929	656	1+
443.26083	771	1+
459.29086	1715	
460.22117	2288	1+
463.12495	620	
471.91800	1055	
472.25231	577	
476.21271	591	
505.60080	2326	1+
505.93911	1220	
511.26846	1158	1+
527.22923	497	1+
529.27618	1243	1+
531.25146	1534	1+
539.58147	967	
543.94272	533	
550.59585	729	
555.27539	1244	1+
555.94998	715	
556.60574	5946	1+
556.93974	4222	1+
557.26937	2538	1+
561.61382	1245	1+
561.94542	1956	1+
565.28075	667	1+
570.29594	554	
570.81616	10825	1+
574.30134	672	
574.61578	1769	1+
575.27860	2559	1+
575.94468	976	1+
579.94639	1679	1+
580.28787	934	
580.60937	758	
581.28736	11933	1+
581.62307	9000	1+
581.95636	4357	
585.62334	3945	1+
585.95764	7631	1+
586.29125	6112	1+
590.28841	1024	1+
591.61394	6281	1+
591.94600	4849	1+
592.28238	3118	1+
595.28068	850	1+
595.61509	847	1+
595.95041	674	1+
599.27970	617	1+
601.28356	5551	1+
601.62142	3752	1+
601.95558	2411	
603.81830	712	1+
604.94207	611	1+
605.29730	718	1+
609.61405	537	
609.95184	1979	1+
610.28820	1490	1+
610.62082	1741	1+
614.28857	765	1+
615.62138	2629	1+
615.95669	2036	
616.28190	2227	1+
619.34796	576	
619.94050	558	
620.28770	3383	1+
620.62047	3192	1+
620.95890	1476	1+
623.30299	547	1+
625.95930	4500	1+
626.29634	3267	
626.62744	2182	
627.35288	5273	1+
633.33203	571	
642.32192	665	1+
644.32217	1444	1+
653.36051	581	1+
654.85816	724	1+
659.31372	488	1+
661.34854	5195	1+
699.35740	584	1+
703.88323	3296	1+
720.36940	2672	1+
742.87283	905	1+
748.37671	4405	1+
774.41853	6838	1+
798.89563	702	1+
800.40085	633	1+
968.51687	750	1+
970.54058	1913	1+
999.37817	896	1+
1022.55310	2274	1+
1039.57669	14854	1+
1057.57646	559	
1123.58088	2492	1+
1140.61520	638	
1141.62443	7648	1+
1254.71036	4495	1+
1407.75910	5656	1+
1413.74221	12443	1+
1437.70302	966	1+
1440.73615	5349	1+
1451.73799	1839	1+
1455.73384	1196	1+
1468.71782	1348	1+
1479.78195	5729	1+
1483.74461	2239	1+
1496.75331	7940	1+
1511.77777	1839	1+
1514.78813	15391	1+
1522.77744	4505	1+
1536.76660	1478	1+
1539.76272	2851	1+
1551.77987	4226	1+
1556.73622	947	1+
1568.79871	5817	1+
1583.76886	837	1+
1613.78811	1712	1+
1629.81378	6402	1+
1667.79254	4294	1+
1770.80741	2279	1+
END IONS

###FS:    #m/z: 472.28561 #charge   1
###MaxRes:#m/z:  0.00000 #charge-128
###MS: 1041
###MSMS: 1044
BEGIN IONS
TITLE=Cmpd 283, AutoMSn(472.2856), 17.7 min
RTINSECONDS=1060.08
SCANS=MS: 1041 MSMS: 1044
PEPMASS=472.28561	106420
CHARGE=1+
331.19248	118	
386.19783	119	
450.22778	111	
459.29504	120	
468.23463	152	
470.29160	101	
472.28233	244	
END IONS

###FS:    #m/z: 708.98701 #charge   3
###MaxRes:#m/z:  0.00000 #charge-128
###MS: 1045
###MSMS: 1046
BEGIN IONS
TITLE=Cmpd 284, AutoMSn(708.9870), 17.7 min
RTINSECONDS=1063.11
SCANS=MS: 1045 MSMS: 1046
PEPMASS=708.98701	118102
CHARGE=3+
331.19597	1474	
387.71972	2325	
459.28934	2479	
461.17034	1589	
529.29659	5104	
529.79961	3071	
547.16375	1782	
569.19370	1686	
578.20005	2737	
602.81513	2808	
603.31380	1910	
648.20726	1663	
661.34647	10806	1+
687.65848	4105	
687.98861	4818	
688.32146	3724	
702.98320	5834	1+
703.32079	5792	1+
703.64950	3235	
708.31859	4042	
708.65139	4072	
708.98680	105894	1+
709.32147	88117	1+
709.65554	64781	1+
774.43192	11100	1+
808.24317	2707	
873.49824	1797	
921.31882	3647	
970.55595	27442	1+
1057.58248	2310	
1058.58799	1762	
1068.35575	1460	
1068.36271	10862	1+
END IONS

###FS:    #m/z: 694.32057 #charge   3
###MaxRes:#m/z:  0.00000 #charge-128
###MS: 1045
###MSMS: 1047
BEGIN IONS
TITLE=Cmpd 285, AutoMSn(694.3206), 17.7 min
RTINSECONDS=1063.61
SCANS=MS: 1045 MSMS: 1047
PEPMASS=694.32057	72182
CHARGE=3+
357.17111	4150	1+
412.20538	1497	1+
440.21383	1186	
441.17191	2448	1+
454.19968	2056	1+
458.19539	2479	1+
471.21987	3637	1+
510.22336	1863	1+
517.20286	1294	
519.23095	3650	1+
530.16585	1426	
537.22506	3796	1+
544.27083	1593	1+
552.72733	1587	
554.25759	3598	
555.24398	6921	1+
572.26532	8314	1+
610.29201	3009	1+
615.94650	1204	
621.62121	1319	
621.95652	1463	
622.30302	2841	1+
628.30530	2209	1+
633.29661	1373	
640.32426	2074	1+
642.29450	1449	
644.20961	3115	
646.28881	27322	1+
647.63077	4739	1+
647.96415	5410	1+
650.30635	5490	1+
653.30674	9701	1+
653.64045	13244	1+
653.97286	9683	1+
657.33569	2508	1+
658.64215	1630	
658.97680	1631	
659.30667	40617	1+
659.64702	28865	1+
659.98059	18534	1+
667.33716	3595	
668.32624	5080	1+
682.33200	1362	
685.34557	5831	1+
690.31916	2460	1+
690.65032	2013	1+
690.99471	1319	
697.34119	1926	1+
699.35048	1105	
707.32166	1793	1+
724.35369	1723	
725.34227	4544	1+
742.37002	6215	1+
773.32288	8525	1+
796.37620	1404	
802.35695	1144	
807.26934	4122	1+
820.40207	2063	1+
838.42762	3946	1+
855.45066	6805	1+
865.89323	1492	
870.33908	1134	
878.30541	3989	1+
887.36182	4548	1+
887.36614	12089	1+
909.46850	3556	1+
926.48973	10270	1+
1048.40751	4698	
1049.41314	1882	
1050.43234	21530	1+
1121.46549	15077	1+
1234.55706	4395	1+
1274.54773	5305	1+
1291.56257	1638	
1292.57502	17259	1+
1387.62940	3403	1+
1404.65734	16573	1+
1505.69755	11792	1+
1619.74654	13165	1+
1697.73042	4161	1+
1714.74159	9443	1+
1731.75703	19896	1+
1748.78974	22925	1+
1845.81534	2860	1+
1862.83420	11818	1+
1873.80914	2859	1+
END IONS

###FS:    #m/z: 660.96719 #charge   3
###MaxRes:#m/z:  0.00000 #charge-128
###MS: 1045
###MSMS: 1048
BEGIN IONS
TITLE=Cmpd 286, AutoMSn(660.9672), 17.7 min
RTINSECONDS=1064.11
SCANS=MS: 1045 MSMS: 1048
PEPMASS=660.96719	90346
CHARGE=3+
331.19174	969	
345.12372	293	1+
375.16396	636	
442.26422	798	1+
447.20298	436	1+
459.28543	773	
460.22062	1880	1+
463.12700	598	
471.92072	903	
472.25077	524	
475.18345	437	1+
484.77564	996	1+
489.15447	548	1+
499.19810	702	1+
505.26423	718	1+
505.59926	874	
505.94377	680	1+
520.12368	454	1+
526.22780	324	1+
531.25582	1223	1+
543.93753	429	1+
550.60426	644	1+
551.25839	501	1+
554.26121	390	1+
555.94316	441	
556.27772	709	
556.60341	3701	1+
556.94005	3692	1+
557.27026	2405	1+
561.27893	643	
561.60980	956	1+
561.81058	1027	1+
561.94003	1640	1+
569.26810	555	1+
570.61138	530	1+
570.81548	8292	1+
573.28767	905	1+
573.94166	498	1+
575.27159	1838	1+
575.61382	992	1+
575.95277	654	1+
579.62054	682	1+
579.96010	1165	1+
580.28504	988	
581.28763	8671	1+
581.62353	6142	1+
581.95521	3682	1+
584.60888	892	1+
585.95760	6292	1+
586.29087	5044	1+
586.62405	2462	1+
589.31525	623	
589.62874	303	1+
589.79799	412	1+
590.29183	1640	1+
590.93731	437	
591.61161	4714	1+
591.94622	3387	1+
592.28196	2170	1+
594.96137	393	1+
595.28467	498	
595.61093	956	1+
596.27925	666	1+
599.27715	336	1+
600.74261	538	
601.28675	4065	1+
601.62258	2798	1+
601.95601	1944	1+
604.61039	471	
604.81724	1131	1+
604.95497	952	1+
605.13790	514	1+
609.61800	435	
609.94974	476	
610.61806	1541	1+
610.94777	1108	1+
611.28604	791	1+
615.62409	2603	1+
615.95697	1320	1+
616.28108	1520	1+
619.33623	552	
619.95027	677	
620.28205	2376	1+
620.62723	2019	1+
620.95556	1137	1+
623.28543	640	1+
624.61996	375	1+
625.96076	4445	1+
626.29571	2903	
626.62732	2467	
630.28800	465	1+
630.59857	386	1+
633.31714	500	
636.30417	533	1+
642.32778	620	1+
644.31931	1161	1+
657.29934	570	1+
659.33359	574	1+
661.34451	3578	1+
661.83182	537	1+
668.32361	482	1+
681.34189	466	1+
685.33291	329	1+
692.34366	569	1+
703.86827	421	
704.37837	2628	1+
726.36213	2085	1+
734.37501	419	1+
748.38100	3288	1+
769.88860	1472	1+
774.43091	3119	1+
778.37722	833	1+
808.90510	494	
810.41579	462	1+
813.39270	720	1+
872.32256	451	1+
873.49478	637	1+
940.39070	405	1+
968.50245	671	1+
970.55254	1973	1+
972.41234	397	1+
1021.54704	1967	1+
1039.57697	13123	1+
1057.55400	1749	1+
1083.41064	789	1+
1123.57579	2866	1+
1141.62207	7597	1+
1168.58414	864	1+
1253.70053	7696	1+
1279.67984	1048	1+
1307.66519	1291	1+
1318.63276	592	1+
1408.76651	5597	1+
1413.74054	9700	1+
1422.73188	730	1+
1433.64562	506	1+
1437.71597	713	1+
1440.74078	4141	1+
1451.72799	1903	1+
1454.71543	712	1+
1479.78692	4218	1+
1482.74854	3215	1+
1496.75273	5508	1+
1507.78084	773	1+
1511.77931	1654	1+
1514.78642	12172	1+
1522.76543	3545	1+
1536.75477	1253	1+
1539.75840	2429	1+
1551.78877	2532	1+
1557.74268	752	1+
1568.79843	5307	1+
1583.78189	793	1+
1595.77345	1345	1+
1612.78073	1765	1+
1629.81732	5283	1+
1667.79088	3315	1+
1770.80280	2080	1+
END IONS

###FS:    #m/z: 694.32116 #charge   3
###MaxRes:#m/z:  0.00000 #charge-128
###MS: 1049
###MSMS: 1050
BEGIN IONS
TITLE=Cmpd 287, AutoMSn(694.3212), 17.8 min
RTINSECONDS=1067.15
SCANS=MS: 1049 MSMS: 1050
PEPMASS=694.32116	449737
CHARGE=3+
357.17113	11556	1+
428.23250	5762	
440.18896	8969	1+
454.19242	3428	
458.19699	6641	1+
471.21663	7347	
519.22266	7550	1+
530.16582	3906	
537.22769	9789	1+
544.26877	4371	1+
554.25655	10110	
555.24355	15407	1+
572.26450	20183	1+
610.29282	5324	1+
615.94600	3879	
616.27398	3666	
617.78037	5810	
618.28438	3401	
621.62028	5451	
621.95358	5150	
622.29446	6976	1+
628.30451	4928	1+
642.29445	3441	
644.21056	9343	1+
647.63046	13178	1+
647.96277	16027	1+
648.29724	11295	
650.30678	14100	1+
653.30411	29909	1+
653.63817	41743	1+
653.97277	29981	1+
657.34046	6182	1+
658.64650	3576	
658.97189	3639	
659.30852	111758	1+
659.64706	88959	1+
659.98093	49654	1+
667.33803	7500	
668.32534	11733	1+
685.34764	14075	1+
694.32207	3706	
724.35879	4376	
725.34478	11680	1+
742.36359	19576	1+
773.32284	23270	1+
796.37364	3926	
801.85496	3960	
807.27232	11965	1+
838.42793	10563	1+
855.45166	10632	1+
865.88980	4631	
870.34117	5402	1+
878.30537	12156	1+
887.36445	40454	1+
908.47909	3688	
909.47002	9209	1+
926.49048	22093	1+
1048.41111	11802	
1049.41258	5970	
1050.43213	50998	1+
1121.46642	41143	1+
1274.54893	13063	1+
1291.57101	4331	
1291.57362	87803	1+
1404.65657	47996	1+
1487.68592	6807	1+
1505.70054	33865	1+
1619.74497	39809	1+
1697.72395	7944	1+
1714.73537	26537	1+
1731.75776	61720	1+
1748.79131	71217	1+
1845.80896	9870	1+
1862.83141	32018	1+
1873.79526	10272	1+
END IONS

###FS:    #m/z: 1040.97334 #charge   2
###MaxRes:#m/z:  0.00000 #charge-128
###MS: 1049
###MSMS: 1051
BEGIN IONS
TITLE=Cmpd 288, AutoMSn(1040.9733), 17.8 min
RTINSECONDS=1067.65
SCANS=MS: 1049 MSMS: 1051
PEPMASS=1040.97334	133303
CHARGE=2+
357.17549	688	
449.25452	667	
471.21911	1579	
537.22579	586	
554.25554	3733	1+
572.26643	4437	1+
640.32701	1057	1+
650.31042	1626	1+
658.90529	584	
659.27736	1357	
667.33423	6513	1+
685.35308	4501	1+
724.34425	1618	1+
742.37432	927	
773.32290	1001	
810.88900	503	
821.40851	583	
837.43837	558	
838.42852	2405	1+
849.17780	779	
855.45204	2514	1+
866.88906	651	
874.89823	551	
875.40901	697	
878.31324	645	
887.36566	2314	1+
908.46923	1248	1+
926.49019	2271	1+
942.95687	702	
943.45762	1007	
953.25022	705	
987.94103	924	
1048.41484	847	
1049.42223	535	
1050.42467	4803	1+
1121.46219	5233	1+
1234.54947	725	
1291.56651	5999	1+
1732.77310	540	
1733.75232	613	
1957.89827	6904	1+
1975.91812	61257	1+
END IONS

###FS:    #m/z: 708.98702 #charge   3
###MaxRes:#m/z:  0.00000 #charge-128
###MS: 1049
###MSMS: 1052
BEGIN IONS
TITLE=Cmpd 289, AutoMSn(708.9870), 17.8 min
RTINSECONDS=1068.15
SCANS=MS: 1049 MSMS: 1052
PEPMASS=708.98702	175389
CHARGE=3+
331.18994	1696	
387.72016	2732	
459.29341	2484	
529.29786	5288	
529.80215	2832	
534.68575	8017	1+
535.18314	2644	
569.19376	1661	
578.20376	2263	
602.81633	2702	
603.32172	1874	
659.32214	1887	
661.34492	9544	1+
667.31139	3827	1+
671.97060	4744	1+
672.30489	3630	
672.64336	2637	
678.31826	2002	
687.65322	4859	
687.98815	3919	
688.32317	3672	
702.98472	6495	1+
703.32188	5637	1+
703.65003	3110	
708.32269	4126	
708.65524	4176	
708.98714	113938	1+
709.32222	97285	1+
709.65586	70426	1+
774.43106	11684	1+
808.24443	2933	
873.50510	1636	
921.32303	5521	1+
970.55492	27520	1+
1057.58101	2471	
1058.58550	1640	
1155.38865	2106	
END IONS

###FS:    #m/z: 694.32190 #charge   3
###MaxRes:#m/z:  0.00000 #charge-128
###MS: 1053
###MSMS: 1054
BEGIN IONS
TITLE=Cmpd 290, AutoMSn(694.3219), 17.9 min
RTINSECONDS=1071.18
SCANS=MS: 1053 MSMS: 1054
PEPMASS=694.32190	671608
CHARGE=3+
357.17557	10391	
440.20247	6458	1+
454.19282	4368	
459.18539	4561	
471.21724	10301	1+
519.22530	8875	1+
530.16618	4789	
537.22694	12007	1+
544.26830	5200	1+
554.24720	29811	1+
572.26524	24838	1+
610.29626	7003	1+
617.77862	7717	
618.28224	4609	
621.61842	7376	
621.95126	6977	
622.29558	10692	1+
637.78083	7810	
638.28038	5864	
642.29417	4572	
644.21355	10373	1+
647.63192	16242	1+
647.96365	22820	1+
648.29735	15369	
650.31019	13220	1+
653.30501	36237	1+
653.63865	52208	1+
653.97182	42104	1+
657.34407	4374	
658.97888	4028	
659.30902	148288	1+
659.64649	107751	1+
659.98130	63295	1+
667.34026	9883	
668.32615	14096	1+
685.34885	16398	1+
694.32447	4235	
707.32814	5055	1+
724.35657	5096	
725.34616	13914	1+
742.36473	23693	1+
773.32116	24141	1+
796.37036	4066	
801.85951	4736	
807.27090	14318	1+
838.43015	12011	1+
855.45539	20765	1+
865.89262	5489	
870.34065	4245	
878.30695	16600	1+
887.36568	48364	1+
909.46566	10735	1+
926.49031	24932	1+
1033.40108	4118	
1048.41344	14991	
1049.41480	8008	
1050.43212	65797	1+
1121.46708	48453	1+
1291.56803	5876	
1291.57337	105308	1+
1404.65623	61076	1+
1487.68131	8486	1+
1505.70119	42036	1+
1619.74796	50263	1+
1697.71935	12285	1+
1714.73877	35761	1+
1731.75764	81673	1+
1748.78953	92852	1+
1845.81121	11493	1+
1862.83262	45174	1+
1873.80147	12408	1+
END IONS

###FS:    #m/z: 625.95655 #charge   3
###MaxRes:#m/z:  0.00000 #charge-128
###MS: 1053
###MSMS: 1055
BEGIN IONS
TITLE=Cmpd 291, AutoMSn(625.9565), 17.9 min
RTINSECONDS=1071.68
SCANS=MS: 1053 MSMS: 1055
PEPMASS=625.95655	206391
CHARGE=3+
331.18566	10192	
359.08992	22038	1+
377.11056	12436	
387.72207	8947	
411.09528	10899	
429.10671	10155	
459.28993	8458	
471.91980	26609	
472.25363	19989	
472.58824	9284	
492.11949	8011	
502.10378	19196	
505.60220	28106	
505.93736	21572	
506.26852	11670	
520.11504	40356	1+
529.29862	9704	
529.79959	5809	
542.18959	26659	1+
574.31689	7606	
585.60781	34901	1+
585.94362	28399	
586.27710	19158	
590.94180	10400	
591.27587	12426	
591.61238	340301	1+
591.94667	260752	1+
592.28043	162751	1+
633.19795	9453	
661.34933	57287	1+
757.89607	8922	
758.40034	6607	
774.43221	35543	1+
971.39960	30068	1+
999.38746	18279	1+
1039.57802	160010	1+
1057.58542	7106	
1140.62536	300477	1+
1253.70892	140405	1+
1413.74027	84275	1+
END IONS

###FS:    #m/z: 1040.97323 #charge   2
###MaxRes:#m/z:  0.00000 #charge-128
###MS: 1053
###MSMS: 1056
BEGIN IONS
TITLE=Cmpd 292, AutoMSn(1040.9732), 17.9 min
RTINSECONDS=1072.18
SCANS=MS: 1053 MSMS: 1056
PEPMASS=1040.97323	203144
CHARGE=2+
357.17417	626	
359.18599	551	
471.21991	1237	1+
537.22943	575	
554.25064	3559	1+
572.26442	5082	1+
622.31718	475	
639.33731	1003	1+
650.31286	1382	1+
657.35925	740	
659.27958	1726	1+
667.33011	5869	1+
667.81031	949	
685.34649	5278	1+
724.36564	426	
725.34651	1323	1+
742.36866	1414	1+
773.32340	1349	1+
810.39916	453	
810.87370	457	
827.46071	546	
837.45251	606	
838.43077	2648	1+
855.45302	2156	1+
866.88573	1021	1+
874.89393	492	
875.39665	533	
878.31432	551	
886.90675	403	
887.36434	2955	1+
908.46674	1305	1+
926.48018	1412	
971.43601	546	
987.45090	1002	
987.96914	536	
998.99471	590	
1048.41315	728	
1050.42107	4068	1+
1121.46180	4660	1+
1234.54840	543	
1291.57068	5963	1+
1404.64653	472	
1732.76160	556	
1733.75364	530	
1884.91852	1971	1+
1957.89773	7046	1+
1975.91583	54375	1+
END IONS

###FS:    #m/z: 626.62201 #charge   3
###MaxRes:#m/z:  0.00000 #charge-128
###MS: 1057
###MSMS: 1058
BEGIN IONS
TITLE=Cmpd 293, AutoMSn(626.6220), 17.9 min
RTINSECONDS=1075.21
SCANS=MS: 1057 MSMS: 1058
PEPMASS=626.62201	524268
CHARGE=3+
331.18728	16365	
359.09019	34493	1+
377.11156	17278	
387.72074	12854	
411.09544	16174	
429.10627	17121	
436.66755	8268	
459.29071	13458	
471.92100	35856	
472.25493	27408	
472.58872	16059	
492.12307	11280	
502.10485	27696	
505.60296	41798	
505.93697	33223	
506.26998	18536	
520.11518	62666	1+
529.29969	15096	
542.19007	40534	1+
574.31738	10412	
585.60959	59471	1+
585.94405	43777	
586.27692	28762	
590.94374	15498	
591.27522	17403	
591.61314	522336	1+
591.94757	409789	1+
592.28158	257624	1+
633.19715	12930	
661.34964	81314	1+
757.89766	12168	
758.39967	10058	
774.43231	54669	1+
971.40072	41901	1+
999.38675	29968	1+
1039.57881	238208	1+
1057.58607	12859	
1140.62624	451655	1+
1253.70949	215263	1+
1413.74097	143261	1+
END IONS

###FS:    #m/z: 591.61348 #charge   3
###MaxRes:#m/z:  0.00000 #charge-128
###MS: 1057
###MSMS: 1059
BEGIN IONS
TITLE=Cmpd 294, AutoMSn(591.6135), 17.9 min
RTINSECONDS=1075.71
SCANS=MS: 1057 MSMS: 1059
PEPMASS=591.61348	316017
CHARGE=3+
415.19977	226	1+
417.19714	203	
431.11772	187	
441.20817	188	
487.98774	290	
489.75787	243	1+
492.22042	456	1+
494.69035	201	1+
505.59845	208	
507.25836	205	
514.21998	180	
520.11729	207	
520.29322	462	
520.78724	292	
527.26751	256	1+
530.76225	177	
531.24833	303	
536.23166	191	
542.22161	233	1+
550.25677	255	
552.60929	281	1+
553.24621	317	1+
555.64250	228	
558.26444	348	1+
558.94743	173	
567.29723	207	
572.31203	428	
574.31742	216	
584.29503	166	
586.30502	805	1+
589.28827	473	1+
591.37967	763	1+
594.29611	1229	1+
594.81084	328	1+
601.76458	224	1+
636.65389	206	
644.30475	235	1+
661.34400	829	1+
678.88621	172	
736.31112	259	
736.84593	169	
768.32299	169	
771.33665	213	1+
774.44498	664	1+
905.45514	357	1+
914.43542	4366	1+
954.49785	251	1+
970.55898	622	1+
1057.58934	685	1+
1140.61717	1940	1+
1183.58162	404	1+
1253.69426	717	1+
END IONS

###FS:    #m/z: 939.42436 #charge   2
###MaxRes:#m/z:  0.00000 #charge-128
###MS: 1057
###MSMS: 1060
BEGIN IONS
TITLE=Cmpd 295, AutoMSn(939.4244), 17.9 min
RTINSECONDS=1076.21
SCANS=MS: 1057 MSMS: 1060
PEPMASS=939.42436	161616
CHARGE=2+
331.19375	2241	
459.28878	3349	
520.11522	3590	
520.29654	2785	
520.79430	1582	
542.19054	2319	
633.20209	1726	
661.35077	2244	
774.43175	1489	
885.91368	1858	
886.41124	2489	
1039.57506	3006	
1040.57479	1898	
1140.63004	1760	
1772.81770	194480	1+
END IONS

###FS:    #m/z: 626.62256 #charge   3
###MaxRes:#m/z:  0.00000 #charge-128
###MS: 1061
###MSMS: 1062
BEGIN IONS
TITLE=Cmpd 296, AutoMSn(626.6226), 18.0 min
RTINSECONDS=1079.24
SCANS=MS: 1061 MSMS: 1062
PEPMASS=626.62256	570105
CHARGE=3+
331.18645	14260	
359.09074	29623	1+
377.11129	16793	
387.72172	11656	
411.09526	15054	
429.10587	14639	
459.29210	11009	
471.92123	34747	
472.25461	26670	
472.58926	12455	
492.12243	10452	
502.10403	26854	
505.60292	42190	
505.93834	30540	
506.27005	14326	
511.28815	7857	
520.11519	54619	1+
529.29753	14585	
542.19008	38667	1+
574.31904	10394	
585.60949	53819	1+
585.94470	39771	
586.27848	26591	
590.94365	14099	
591.27264	16131	
591.61375	483122	1+
591.94746	375435	1+
592.28164	242189	1+
633.19864	12775	
661.35017	80748	1+
757.89818	9867	
758.40263	8294	
774.43294	47240	1+
971.40099	39952	1+
999.38802	26458	1+
1039.57910	222227	1+
1057.58512	11168	
1140.62697	425047	1+
1253.71005	197387	1+
1413.74055	132561	1+
END IONS

###FS:    #m/z: 591.61396 #charge   3
###MaxRes:#m/z:  0.00000 #charge-128
###MS: 1061
###MSMS: 1063
BEGIN IONS
TITLE=Cmpd 297, AutoMSn(591.6140), 18.0 min
RTINSECONDS=1079.74
SCANS=MS: 1061 MSMS: 1063
PEPMASS=591.61396	349263
CHARGE=3+
331.19131	407	1+
385.16409	152	
400.19255	154	
411.09678	230	
415.18106	143	
449.24901	242	
454.21921	220	1+
456.70960	174	
468.22369	167	
480.23001	189	
499.24451	360	1+
505.25739	333	1+
506.11166	168	
520.11677	209	
527.26916	285	1+
529.29286	752	1+
529.78953	170	
552.60733	383	1+
552.91784	342	1+
553.26293	168	
554.28376	422	1+
558.26423	374	1+
570.31498	723	1+
581.28274	253	1+
586.29494	450	1+
588.30825	285	
589.30790	859	1+
591.37408	1564	1+
591.60342	283	1+
591.94360	189	
592.78367	382	
595.29862	422	1+
602.74615	322	
618.32603	254	1+
624.27276	245	
627.35497	738	1+
627.84085	280	
644.28342	191	
657.34775	393	1+
661.35224	911	1+
676.34173	150	
707.34721	145	
756.37966	219	1+
774.42674	947	1+
807.42310	163	
817.37297	199	
819.38180	153	
914.43460	1619	1+
914.44052	797	1+
915.95212	163	
967.52341	208	1+
970.56321	714	1+
1039.57167	714	1+
1121.54799	418	1+
1140.61834	1712	1+
1185.66051	1698	1+
1197.59606	325	1+
1471.65548	470	1+
END IONS

###FS:    #m/z: 939.42622 #charge   2
###MaxRes:#m/z:  0.00000 #charge-128
###MS: 1061
###MSMS: 1064
BEGIN IONS
TITLE=Cmpd 298, AutoMSn(939.4262), 18.0 min
RTINSECONDS=1080.24
SCANS=MS: 1061 MSMS: 1064
PEPMASS=939.42622	169014
CHARGE=2+
331.19810	1502	
459.28705	2710	
502.10325	1012	
520.11559	2578	
520.29176	1956	
542.19187	1960	
633.20196	1147	
661.34466	1587	
757.89970	1232	
774.43432	1040	
878.40766	998	
885.90172	1594	
886.41166	1377	
1039.57285	2453	
1040.57525	1390	
1140.61814	1294	
1141.62606	976	
1772.81732	131374	1+
END IONS

###FS:    #m/z: 591.61312 #charge   3
###MaxRes:#m/z:  0.00000 #charge-128
###MS: 1065
###MSMS: 1066
BEGIN IONS
TITLE=Cmpd 299, AutoMSn(591.6131), 18.1 min
RTINSECONDS=1083.27
SCANS=MS: 1065 MSMS: 1066
PEPMASS=591.61312	271978
CHARGE=3+
390.17754	156	
403.16117	154	
411.09231	227	
422.05388	151	
447.52664	184	
457.23184	148	
459.27882	171	
485.78251	845	1+
496.23637	218	
502.13634	148	
502.90115	151	
528.34616	204	
529.29740	671	1+
539.25544	160	
546.25010	169	
554.25430	325	1+
558.25802	682	1+
558.93761	383	
561.80826	172	
562.31776	212	
565.80501	214	1+
570.25582	287	
573.28360	335	1+
585.31941	152	
587.31234	342	1+
589.31275	1092	1+
591.37729	1738	1+
592.59948	273	1+
602.82723	299	1+
627.34625	491	1+
633.31989	205	
647.83086	146	
650.31497	148	
657.32480	342	1+
659.89176	151	
661.34354	1122	1+
664.29537	180	
668.26044	219	1+
716.33784	246	1+
774.42293	575	1+
810.34292	164	
816.42743	236	1+
818.90205	154	
819.36942	255	1+
914.43562	3106	1+
962.43709	286	1+
971.55454	399	1+
1039.56781	534	1+
1140.62664	1553	1+
1165.56328	390	1+
1185.67634	6395	1+
END IONS

###FS:    #m/z: 450.26952 #charge   2
###MaxRes:#m/z:  0.00000 #charge-128
###MS: 1065
###MSMS: 1067
BEGIN IONS
TITLE=Cmpd 300, AutoMSn(450.2695), 18.1 min
RTINSECONDS=1083.77
SCANS=MS: 1065 MSMS: 1067
PEPMASS=450.26952	129298
CHARGE=2+
341.18463	852	
359.18940	1137	
368.22722	923	
369.21723	1849	
383.23451	948	
385.25417	1686	
390.24434	1460	
454.26473	1785	1+
472.28595	16769	1+
571.35503	12960	1+
628.37402	3308	1+
654.38605	2035	1+
670.38138	1743	
672.40106	50163	1+
682.37826	763	
725.42432	8045	1+
741.42240	998	
743.43716	30342	1+
755.43608	1396	
END IONS

###FS:    #m/z: 939.42495 #charge   2
###MaxRes:#m/z:  0.00000 #charge-128
###MS: 1065
###MSMS: 1068
BEGIN IONS
TITLE=Cmpd 301, AutoMSn(939.4249), 18.1 min
RTINSECONDS=1084.27
SCANS=MS: 1065 MSMS: 1068
PEPMASS=939.42495	119893
CHARGE=2+
331.19023	1063	
377.11026	497	
459.29403	2049	1+
502.10247	761	
520.11502	1867	
520.29074	1419	
542.18616	1102	
550.97802	520	
570.81088	648	
633.19248	855	
661.34762	789	
757.89745	667	
774.43908	613	
877.91205	547	
878.40557	621	
885.90194	1051	
886.40990	875	
970.55811	503	
1039.57294	1605	
1040.59085	537	
1140.62207	984	
1772.81908	69126	1+
END IONS

###FS:    #m/z: 450.26963 #charge   2
###MaxRes:#m/z:  0.00000 #charge-128
###MS: 1069
###MSMS: 1070
BEGIN IONS
TITLE=Cmpd 302, AutoMSn(450.2696), 18.1 min
RTINSECONDS=1087.32
SCANS=MS: 1069 MSMS: 1070
PEPMASS=450.26963	159693
CHARGE=2+
329.18054	1001	
341.17796	1101	
359.18972	958	
368.22033	2829	1+
383.23105	809	
385.25182	2131	
454.26731	1265	
461.39873	804	
472.28572	19381	1+
571.35382	13401	1+
628.37987	2579	1+
654.38689	2456	1+
670.38579	1540	
672.40244	55593	1+
682.38171	1111	
725.42747	8625	1+
741.42632	883	
743.43806	33871	1+
755.43226	1424	
779.47845	2739	1+
END IONS

###FS:    #m/z: 899.52572 #charge   1
###MaxRes:#m/z:  0.00000 #charge-128
###MS: 1069
###MSMS: 1071
BEGIN IONS
TITLE=Cmpd 303, AutoMSn(899.5257), 18.1 min
RTINSECONDS=1087.82
SCANS=MS: 1069 MSMS: 1071
PEPMASS=899.52572	30080
CHARGE=1+
410.22758	334	
435.98873	326	
436.07169	303	
497.26466	707	
515.29807	305	
533.15083	414	
554.71407	285	
575.34485	367	
576.27386	1518	1+
841.28327	571	
851.33688	333	
855.51048	298	
897.50331	821	1+
899.52628	23778	1+
END IONS

###FS:    #m/z: 688.64504 #charge   3
###MaxRes:#m/z:  0.00000 #charge-128
###MS: 1069
###MSMS: 1072
BEGIN IONS
TITLE=Cmpd 304, AutoMSn(688.6450), 18.1 min
RTINSECONDS=1088.32
SCANS=MS: 1069 MSMS: 1072
PEPMASS=688.64504	27608
CHARGE=3+
315.17343	229	1+
329.18133	329	
339.14768	261	1+
345.13292	273	
357.16693	1152	1+
369.16061	295	1+
394.19878	353	1+
399.18488	295	1+
406.19423	298	1+
409.16242	495	1+
427.71028	279	1+
440.21681	287	
441.18798	840	1+
459.17543	705	1+
468.18551	254	1+
470.15668	284	
472.23713	353	
476.21004	270	1+
481.25787	290	1+
489.23066	286	
497.23123	450	
506.18054	302	1+
509.23330	293	1+
510.69650	657	
512.23896	491	1+
519.23027	957	1+
524.23215	233	1+
527.24317	1010	1+
532.21683	304	1+
535.25749	485	1+
537.22712	855	1+
540.22175	201	1+
544.24346	393	1+
544.93319	291	
552.24821	812	1+
554.24993	3009	1+
560.25951	1389	1+
560.74042	391	1+
565.27325	311	1+
568.24874	300	1+
569.80210	489	1+
572.26366	2064	1+
583.24247	721	1+
587.29876	369	1+
591.60697	339	1+
591.95560	577	
592.27898	703	1+
595.26570	415	1+
603.62039	237	1+
604.27835	296	1+
606.27349	510	1+
609.27815	847	1+
610.60320	327	1+
611.28352	1352	1+
615.94209	518	1+
616.26886	318	
616.60582	269	1+
618.27956	345	1+
621.30608	480	1+
621.61407	298	1+
623.29346	695	1+
623.93210	326	1+
626.82286	291	1+
627.18282	671	
631.29933	1240	1+
633.62599	438	1+
636.60996	324	
640.31846	575	1+
641.95786	595	1+
642.28994	450	1+
642.60787	451	1+
644.21537	371	1+
647.63682	807	1+
647.97176	1456	1+
648.29958	1520	1+
650.31127	1318	1+
651.64382	343	1+
652.96331	312	
653.30400	641	
653.63663	3764	1+
653.96847	2812	1+
654.30681	1786	1+
657.97065	276	1+
659.30812	2523	
659.64438	1449	1+
659.97893	886	
665.30260	438	1+
667.32675	1493	1+
672.30990	742	1+
679.32173	813	1+
681.97101	337	1+
682.32757	810	1+
684.63268	658	1+
685.34089	2324	1+
686.80537	301	
686.97879	629	1+
687.65909	743	1+
688.32611	2492	1+
689.99449	1453	1+
690.65604	1070	1+
696.32974	402	1+
697.02589	297	
698.85251	223	1+
700.31746	287	1+
705.34094	267	1+
708.32724	386	1+
718.33126	248	1+
725.34993	1971	1+
736.34056	382	1+
740.37703	283	1+
742.37153	2519	1+
752.33782	992	1+
756.30133	1300	1+
764.87123	407	1+
774.41128	658	1+
779.35041	934	1+
783.04961	409	1+
783.36998	773	1+
783.73218	307	1+
790.24755	872	1+
794.37725	724	1+
797.87571	292	1+
799.40110	234	1+
807.28356	413	
810.40535	228	1+
813.41172	555	1+
819.39721	278	1+
821.38542	904	1+
821.71766	474	1+
831.38379	748	1+
837.42091	1770	1+
846.40022	311	1+
855.44264	2158	1+
860.39493	491	1+
861.28472	930	1+
864.39587	304	1+
870.33789	722	1+
870.34139	4088	1+
878.31268	480	1+
886.41292	476	1+
887.35814	1199	1+
893.42114	307	1+
897.48576	382	1+
898.31415	280	1+
907.38517	623	1+
909.46780	1961	1+
926.48912	2509	1+
928.44537	5912	1+
936.65005	315	
936.75491	422	
941.42400	1129	1+
959.42573	234	1+
970.55629	599	1+
996.48868	257	1+
1031.39832	674	
1033.40300	5476	1+
1049.39639	305	
1050.43251	1764	1+
1055.51350	651	1+
1091.51155	688	1+
1104.44488	3307	1+
1108.46613	1654	1+
1139.62478	635	1+
1152.50410	562	1+
1155.56445	814	1+
1179.52829	322	1+
1198.56521	426	1+
1216.53223	734	1+
1250.53563	534	1+
1257.55104	743	1+
1274.54862	290	
1274.55202	3432	1+
1291.57347	2411	1+
1313.63523	738	1+
1321.67671	1337	1+
1354.63867	467	1+
1378.63096	958	1+
1387.63851	1580	1+
1403.66100	1803	1+
1420.64490	1210	1+
1427.70668	506	1+
1446.68356	928	1+
1488.70626	746	1+
1499.72729	675	1+
1505.70237	1099	1+
1516.67909	553	1+
1534.69297	1468	1+
1544.66163	866	1+
1588.77599	517	1+
1602.71980	1552	1+
1616.74549	412	1+
1619.74184	1183	1+
1669.81566	469	1+
1675.83954	1339	1+
1697.70504	1215	1+
1705.87367	488	1+
1714.73691	2128	1+
1731.76643	2727	1+
1734.81587	401	1+
1748.78914	1621	1+
1781.85696	391	1+
1829.86026	829	1+
1845.80666	1074	1+
1862.81391	663	1+
1872.83177	409	1+
END IONS

###FS:    #m/z: 450.26945 #charge   2
###MaxRes:#m/z:  0.00000 #charge-128
###MS: 1073
###MSMS: 1074
BEGIN IONS
TITLE=Cmpd 305, AutoMSn(450.2694), 18.2 min
RTINSECONDS=1091.35
SCANS=MS: 1073 MSMS: 1074
PEPMASS=450.26945	131435
CHARGE=2+
311.17262	518	
341.18124	850	
359.18700	500	
368.22023	1998	1+
383.22637	580	
385.25463	1232	
426.26687	478	
451.25587	980	1+
454.26624	1116	1+
472.28666	13400	1+
571.35393	9367	1+
628.36936	2395	1+
654.38734	1548	1+
670.37953	1063	
672.40166	34145	1+
682.38286	685	
699.41069	548	
725.42841	6180	1+
737.42910	1571	1+
741.41860	871	
743.43879	22771	1+
755.43478	943	
779.47612	2081	1+
END IONS

###FS:    #m/z: 713.32761 #charge   3
###MaxRes:#m/z:  0.00000 #charge-128
###MS: 1073
###MSMS: 1075
BEGIN IONS
TITLE=Cmpd 306, AutoMSn(713.3276), 18.2 min
RTINSECONDS=1091.85
SCANS=MS: 1073 MSMS: 1075
PEPMASS=713.32761	50647
CHARGE=3+
331.18239	703	
400.20392	617	
414.19544	1149	
444.18717	789	
459.28770	1285	1+
525.72117	1164	
526.22497	751	
554.24849	1105	1+
561.23921	934	
561.73935	652	
572.26002	678	
578.20713	974	1+
591.61152	725	
591.94825	623	
602.82805	608	
603.31083	838	
611.27963	1524	1+
629.28721	2391	1+
659.28711	2029	1+
661.34399	4834	1+
667.31405	1074	1+
672.31045	636	
672.64311	3899	1+
672.97259	3842	1+
673.31398	2053	1+
678.31944	10016	1+
678.65550	8563	1+
678.98380	7200	1+
681.31220	1831	1+
681.63592	1072	1+
685.34276	765	1+
687.65715	1931	1+
687.98563	1166	1+
688.32849	794	
697.00925	1119	
702.98243	1779	1+
703.32267	2239	1+
703.65598	959	
707.33089	1201	1+
708.65210	962	
708.98801	32143	1+
709.32208	21675	1+
709.65629	16294	1+
713.66404	628	
713.98555	753	
714.32268	3041	1+
714.65962	2838	1+
714.98749	1818	1+
717.99095	4258	1+
718.32548	3903	1+
718.65463	1982	
724.34741	2617	1+
742.36877	790	
773.32448	1067	
774.42668	6156	1+
782.36882	757	
799.39213	3552	1+
808.24827	1778	1+
854.02921	1073	1+
873.50559	879	
878.31368	1156	1+
887.36498	3480	1+
912.47645	2652	1+
921.32812	1853	1+
970.55487	9121	1+
983.51380	3534	1+
1049.41814	2335	1+
1057.58018	5427	1+
1068.36673	2901	1+
1291.56890	2950	1+
1349.59280	2406	1+
1505.67987	1310	1+
1619.74471	1473	1+
1731.76727	1454	1+
1748.78229	2458	1+
1789.79605	3114	1+
1861.82256	2689	1+
END IONS

###FS:    #m/z: 688.64655 #charge   3
###MaxRes:#m/z:  0.00000 #charge-128
###MS: 1073
###MSMS: 1076
BEGIN IONS
TITLE=Cmpd 307, AutoMSn(688.6466), 18.2 min
RTINSECONDS=1092.35
SCANS=MS: 1073 MSMS: 1076
PEPMASS=688.64655	29054
CHARGE=3+
312.14746	228	1+
327.12882	531	
329.18069	703	1+
331.18996	358	
340.15485	457	1+
342.17117	363	1+
345.14386	561	1+
349.16098	290	1+
357.18198	1020	
358.15716	1142	1+
374.18135	295	1+
380.16738	269	1+
386.18949	669	1+
395.19179	401	1+
398.18417	267	1+
409.17808	715	1+
414.17178	427	1+
416.12270	437	
424.16912	442	1+
426.20109	415	1+
428.23101	568	1+
435.18690	401	1+
435.98609	317	
438.25669	370	1+
438.69793	248	1+
440.21553	545	
441.17066	1217	1+
443.19218	595	1+
447.19266	303	1+
449.23412	1101	
454.19941	700	1+
458.22326	335	
459.18198	994	1+
461.20347	310	1+
463.20176	374	1+
466.21456	538	1+
469.17043	503	1+
471.22063	1125	1+
476.21378	309	1+
479.21620	379	1+
481.24713	525	1+
483.25418	476	1+
487.20267	296	1+
489.23673	643	1+
492.21411	752	1+
497.24271	1356	1+
509.22520	1544	1+
511.75132	275	1+
515.23725	462	1+
519.22327	1651	1+
526.24073	524	
527.25078	1092	1+
529.76616	273	1+
530.15973	1006	1+
532.24777	408	1+
534.87002	470	
537.22469	1859	1+
541.26620	360	1+
544.25398	1055	1+
549.99518	501	1+
550.24969	469	1+
554.24534	3876	1+
560.26208	2057	1+
561.73044	638	1+
565.24203	555	1+
567.27177	1233	1+
572.26756	2608	1+
576.27348	843	1+
581.29292	305	1+
585.24577	635	1+
589.29530	235	1+
593.26642	1392	1+
602.25046	516	1+
609.27682	731	1+
611.28504	1306	1+
618.29673	403	1+
622.30037	382	
623.29208	988	1+
627.18381	1208	
629.29618	1144	1+
631.30890	1851	1+
637.77701	639	
640.31654	871	1+
641.94619	260	1+
643.30630	372	
645.19791	881	
646.29369	663	
648.29968	528	1+
650.30296	1023	1+
652.67049	528	1+
653.30759	474	1+
659.28399	1048	1+
661.34717	1540	1+
667.32557	1637	1+
672.82507	271	1+
676.84201	394	1+
679.33028	461	1+
681.31968	1237	1+
685.33203	1022	1+
689.31818	688	1+
690.65159	272	1+
691.01459	306	1+
691.32718	1126	1+
696.82810	625	1+
699.24930	500	1+
702.34969	1538	
702.84046	464	1+
707.32488	1724	1+
714.36186	486	1+
717.29523	499	1+
722.35742	328	1+
724.36213	847	
725.34764	2289	1+
728.34217	522	1+
732.35714	732	1+
736.33675	848	1+
736.35837	460	1+
742.36786	2984	1+
742.37746	519	1+
747.31987	324	
750.31391	397	1+
756.32061	1093	1+
759.33744	389	1+
763.35826	380	1+
765.34783	737	1+
771.34310	350	1+
773.33321	2476	1+
779.35055	807	1+
782.36299	979	1+
787.31793	316	1+
790.25519	1317	1+
795.40136	359	
796.37235	769	1+
798.37962	1072	1+
800.70901	320	1+
800.84585	513	1+
807.26115	1267	1+
809.39423	463	1+
813.38978	685	1+
819.38231	328	1+
821.38989	703	1+
825.39594	371	1+
827.43068	471	1+
831.39470	1314	1+
837.45036	339	
838.42605	1240	1+
842.41635	221	1+
849.41332	641	1+
852.34406	400	1+
855.44082	615	1+
861.27946	1257	1+
864.42427	273	1+
868.37845	319	1+
870.33842	3492	1+
878.31147	479	
879.28509	1239	1+
887.35253	3170	1+
891.43305	524	1+
895.37049	296	1+
898.32602	440	1+
898.47984	298	1+
908.46876	332	
909.46161	2028	1+
918.40456	404	
926.48187	1076	1+
928.44838	7211	1+
934.42026	230	1+
935.39359	286	1+
942.39663	558	1+
950.39898	304	1+
951.44015	295	1+
956.45367	268	1+
958.39211	723	1+
959.42659	408	1+
970.55270	1126	1+
974.45878	261	1+
977.45503	254	1+
991.39349	273	1+
1013.44257	986	1+
1030.39330	970	1+
1033.40057	3307	1+
1048.40596	1604	1+
1051.41377	1243	1+
1104.44652	2426	1+
1122.44474	719	
1140.60166	859	1+
1199.58177	470	1+
1209.52688	644	1+
1218.56848	618	1+
1229.58093	957	1+
1239.55864	805	1+
1254.59796	618	1+
1275.58036	1550	1+
1292.56232	2339	1+
1313.64088	575	1+
1329.58735	580	1+
1356.65786	608	1+
1376.64431	556	1+
1387.64817	809	1+
1393.67691	999	1+
1405.65944	1415	1+
1419.66581	1376	1+
1429.65077	360	1+
1465.74294	604	1+
1470.67796	883	1+
1487.69573	798	1+
1505.66977	1003	1+
1515.68592	412	1+
1534.72812	712	1+
1547.66036	1685	1+
1601.73688	517	1+
1603.71581	472	1+
1619.75991	799	1+
1645.76043	360	1+
1691.79171	431	1+
1697.76083	467	1+
1715.75234	452	1+
1730.75448	933	1+
END IONS

###FS:    #m/z: 694.32055 #charge   3
###MaxRes:#m/z:  0.00000 #charge-128
###MS: 1077
###MSMS: 1078
BEGIN IONS
TITLE=Cmpd 308, AutoMSn(694.3206), 18.3 min
RTINSECONDS=1095.37
SCANS=MS: 1077 MSMS: 1078
PEPMASS=694.32055	188812
CHARGE=3+
340.14800	1128	
345.13957	1070	
357.17377	3978	1+
409.16872	1131	
440.18824	3534	1+
444.17919	1689	1+
454.19945	2193	1+
459.18455	1623	
471.21832	3352	1+
509.22870	1377	1+
519.22810	2837	1+
525.71484	3817	1+
530.15993	1694	1+
537.22523	3912	1+
544.27800	1389	1+
554.25475	3911	
555.24532	5760	1+
561.23454	1794	
572.26444	9294	1+
591.29077	1492	1+
601.27736	1460	1+
611.29298	1632	1+
621.95370	3380	1+
622.28809	4121	1+
622.62572	1427	1+
628.30113	2575	1+
633.28637	2038	1+
645.19634	2489	
646.28450	4264	
647.63407	4075	1+
647.95972	5125	1+
648.29546	6025	1+
650.30753	5441	1+
653.31804	1777	
653.63704	9831	1+
653.96685	12201	1+
654.30128	9103	1+
657.33284	2083	1+
658.96676	1082	
659.29723	10718	
659.64215	33490	1+
659.97578	27070	1+
660.30653	16868	1+
667.33974	3038	
668.33075	5449	1+
682.33098	1340	1+
685.34390	5447	1+
693.32587	1464	1+
695.32680	1042	
697.34238	1322	1+
707.32549	2021	1+
724.36005	1844	
725.34870	4602	1+
742.37039	9138	1+
773.32370	1472	
774.31135	8086	1+
796.36960	2206	1+
808.25648	3716	1+
810.36927	1424	
813.39527	990	
837.43957	1186	
838.43081	4066	1+
855.45484	7969	1+
866.38545	1853	
874.89727	2102	
879.29706	4363	1+
887.36514	1668	
888.35162	15627	1+
908.47640	1353	
909.47278	3503	1+
926.49080	11489	1+
937.88863	1020	
1049.39763	4429	
1050.41265	2843	
1051.41951	18812	1+
1122.45374	13953	1+
1235.54135	3078	1+
1275.56553	2782	1+
1292.55889	27314	1+
1404.64485	16932	1+
1487.68650	2318	1+
1505.69295	11255	1+
1602.71298	2932	1+
1620.73455	12539	1+
1698.70577	2302	1+
1714.72476	9760	1+
1732.74724	19355	1+
1749.77669	20287	1+
1845.81102	2811	1+
1863.82249	10122	1+
END IONS

###FS:    #m/z: 713.32725 #charge   3
###MaxRes:#m/z:  0.00000 #charge-128
###MS: 1077
###MSMS: 1079
BEGIN IONS
TITLE=Cmpd 309, AutoMSn(713.3272), 18.3 min
RTINSECONDS=1095.87
SCANS=MS: 1077 MSMS: 1079
PEPMASS=713.32725	46499
CHARGE=3+
331.19338	1129	1+
387.71428	652	
414.19670	902	
440.19349	740	1+
459.28774	1036	1+
462.18159	564	1+
517.21246	449	
520.27991	539	
528.23733	456	
554.24779	1483	1+
569.20339	517	1+
570.81563	511	1+
572.26601	507	
574.30722	707	1+
578.20746	871	1+
590.70909	612	1+
591.94953	849	
592.27428	538	
611.26975	684	
612.27611	1087	1+
629.28360	2237	1+
637.77460	569	1+
640.31416	1313	1+
644.20909	581	
648.25478	664	1+
651.29201	758	1+
652.66296	483	1+
657.31026	517	1+
659.29447	1215	1+
661.33963	3600	1+
667.31266	1672	1+
667.95646	919	1+
672.31728	736	
672.64554	3775	1+
672.97267	2406	1+
673.31279	2253	1+
675.29575	1988	1+
678.31786	8440	1+
678.65304	7089	1+
678.98376	5603	1+
681.31959	1214	1+
681.64052	1027	1+
685.34063	897	1+
687.65398	1516	1+
687.99217	832	
696.33461	511	1+
702.98547	1153	1+
703.32541	1980	1+
707.34050	690	1+
708.65262	498	
708.98898	21157	1+
709.32539	13653	1+
709.65692	12335	1+
713.99367	432	
714.32951	2778	1+
714.65634	1960	1+
714.97917	1395	1+
717.32846	633	
717.65406	425	
717.98794	4904	1+
718.32679	4639	1+
718.65803	2054	
724.34239	2313	1+
724.97855	421	
742.36819	2107	1+
773.32997	717	
774.42975	2850	1+
782.35849	1042	1+
799.39231	3877	1+
807.26306	628	
808.24511	1567	1+
817.80576	1540	
830.32026	627	1+
831.33607	530	1+
838.42203	519	1+
854.40087	644	1+
873.50418	863	
878.31726	799	1+
886.88805	820	1+
887.36323	2891	1+
912.47603	743	
912.47831	2062	1+
921.32513	2510	1+
926.43448	664	1+
931.91956	713	
932.41338	836	1+
951.49072	492	1+
970.55460	7889	1+
983.51541	3311	1+
1048.40921	528	
1050.43329	4549	1+
1057.58267	4437	1+
1068.36207	2657	1+
1121.47006	1983	1+
1203.57808	1141	1+
1291.56787	3276	1+
1348.59781	1683	1+
1462.66175	804	1+
1505.69106	981	1+
1619.73040	1526	1+
1731.77514	864	1+
1748.79788	1657	1+
1789.80650	1497	1+
1806.79929	1338	1+
1845.74142	1071	1+
END IONS

###FS:    #m/z: 688.64672 #charge   3
###MaxRes:#m/z:  0.00000 #charge-128
###MS: 1077
###MSMS: 1080
BEGIN IONS
TITLE=Cmpd 310, AutoMSn(688.6467), 18.3 min
RTINSECONDS=1096.37
SCANS=MS: 1077 MSMS: 1080
PEPMASS=688.64672	27539
CHARGE=3+
329.17273	969	1+
345.13639	771	
357.17377	1554	1+
364.45831	804	
385.21104	289	1+
394.19939	323	1+
409.17074	571	1+
413.20847	465	1+
416.12395	512	
426.19693	402	1+
435.17574	794	1+
440.19086	1220	1+
444.18517	410	1+
454.21132	900	1+
458.21758	470	
459.18440	1066	1+
462.20846	384	1+
471.21969	1088	1+
476.21246	386	1+
480.22160	374	1+
489.23365	989	1+
497.23801	597	1+
509.22830	825	1+
512.23797	500	
515.23114	425	1+
519.23579	1369	1+
528.25446	621	1+
531.15934	425	
535.21819	262	1+
537.23091	1871	1+
542.27679	383	1+
544.26010	507	1+
552.23684	694	1+
554.25130	1062	
555.24329	2012	1+
560.25320	1751	1+
569.30269	867	1+
570.92253	284	1+
572.26445	2880	1+
578.25931	302	1+
581.94759	340	1+
582.27846	529	1+
588.29242	313	1+
590.30167	510	1+
591.61130	1070	1+
592.28059	1372	1+
598.27517	359	1+
605.29493	547	1+
608.60297	290	1+
610.93893	424	1+
611.29264	1039	1+
615.94714	683	1+
616.29651	847	1+
622.28949	1223	1+
625.79424	276	1+
625.91958	402	
628.32383	627	
629.29652	1092	1+
631.30807	1101	1+
633.29514	820	1+
636.27904	413	1+
639.95486	332	1+
640.31753	736	1+
641.95479	586	1+
642.29406	674	1+
642.62579	433	
644.20263	866	1+
647.64689	449	
647.95913	2067	1+
648.29924	1718	1+
648.62992	1022	1+
649.81938	524	1+
650.31083	1485	1+
651.09678	562	
653.31099	454	
653.63603	2768	1+
653.97025	3973	1+
654.30001	2396	1+
657.32369	1023	1+
657.97620	494	1+
659.30452	5530	1+
659.64034	6094	1+
659.97800	4535	
667.32792	1389	
668.32153	1755	1+
673.31784	489	1+
677.32002	369	1+
678.83170	325	1+
682.32780	898	1+
685.33160	4033	1+
685.64441	332	1+
687.00808	564	1+
689.64949	665	1+
690.31736	1552	1+
690.81990	1199	1+
690.98640	835	1+
699.34021	527	1+
700.83365	296	1+
702.35225	1071	
702.83246	1013	1+
706.33516	587	1+
708.32424	830	1+
715.35127	418	1+
724.35757	737	
724.85369	290	1+
725.34754	2106	1+
731.34086	672	1+
737.34241	827	1+
742.36903	3164	1+
756.31024	1025	1+
764.62585	507	
768.62207	442	
770.30841	362	1+
773.32711	643	
774.31161	1784	1+
779.35135	619	1+
783.06231	399	1+
783.37339	1754	1+
794.71192	621	
796.36116	838	1+
799.35840	337	1+
800.86356	648	1+
808.25494	1044	1+
809.39379	612	1+
813.39508	617	1+
821.38470	1589	1+
821.71354	692	
826.42312	342	1+
831.40045	576	1+
837.44070	586	
838.42852	1732	1+
848.39350	399	1+
853.33336	284	1+
855.44813	3102	1+
861.28481	691	1+
864.42388	424	1+
866.37691	987	
870.33951	2695	1+
879.29625	941	
880.42232	504	1+
886.38238	549	1+
888.34861	3820	1+
891.44034	467	1+
904.39968	243	1+
908.46222	2278	1+
913.91712	260	1+
915.39910	293	1+
926.49034	3349	1+
928.44611	7997	1+
928.90634	314	1+
942.40536	347	1+
970.53544	1084	1+
1033.40030	3677	1+
1048.40099	1792	1+
1050.42255	5923	1+
1090.50996	1182	1+
1104.44684	2611	1+
1122.45476	3040	1+
1139.61300	1234	1+
1165.53397	609	1+
1169.50518	815	1+
1199.56042	875	1+
1217.52474	1036	1+
1235.54736	731	1+
1256.56694	1155	1+
1258.62413	834	1+
1274.56479	2699	1+
1291.56380	6286	1+
1296.63753	557	1+
1300.62132	839	1+
1320.64727	848	1+
1370.65101	1622	1+
1374.64738	876	1+
1382.64250	856	1+
1387.63190	1232	1+
1393.66770	607	1+
1405.64647	3189	1+
1420.66436	1176	1+
1463.62937	427	1+
1487.67494	1232	1+
1505.69418	2852	1+
1517.68720	547	1+
1528.74100	1489	1+
1534.70802	1755	1+
1553.72422	446	1+
1579.45194	1034	1+
1585.67507	512	1+
1603.72709	791	1+
1619.74951	2621	1+
1643.75140	735	1+
1657.80801	408	1+
1697.72793	1479	1+
1715.72978	2857	1+
1732.75286	3686	1+
1748.78291	4212	1+
1845.79560	1122	1+
1857.86343	1407	1+
1862.82286	2051	1+
1873.76734	386	1+
END IONS

###FS:    #m/z: 1041.46654 #charge   2
###MaxRes:#m/z:  0.00000 #charge-128
###MS: 1081
###MSMS: 1082
BEGIN IONS
TITLE=Cmpd 311, AutoMSn(1041.4665), 18.3 min
RTINSECONDS=1099.41
SCANS=MS: 1081 MSMS: 1082
PEPMASS=1041.46654	59838
CHARGE=2+
357.17718	246	
358.13403	167	
417.92115	188	
458.20606	251	1+
471.21405	441	1+
527.24013	255	1+
537.22908	230	
554.25099	1170	1+
572.26800	1264	1+
629.28563	167	
640.32838	557	1+
650.30363	590	1+
657.34465	549	1+
659.28983	838	1+
667.34080	811	
667.81406	220	
668.33026	1318	1+
685.34785	1648	1+
724.34464	476	1+
742.37587	574	1+
774.30664	499	1+
795.38270	400	1+
808.26068	174	
837.44317	150	
838.43262	873	1+
855.45042	996	1+
875.88920	210	
879.29566	327	1+
886.91113	183	
888.35005	731	1+
908.47953	172	
909.47445	338	1+
926.49194	465	1+
943.45442	228	
943.96810	200	
988.45858	417	
1031.41829	271	
1040.47772	149	
1045.52727	170	
1049.38773	263	
1050.41943	271	
1051.40837	1006	1+
1104.46653	306	
1122.44353	1279	1+
1235.51566	154	
1292.55388	1681	1+
1305.48432	215	
1405.63148	147	
1734.73442	158	
1959.87519	1163	1+
1976.90359	10019	1+
END IONS

###FS:    #m/z: 569.92274 #charge   3
###MaxRes:#m/z:  0.00000 #charge-128
###MS: 1081
###MSMS: 1083
BEGIN IONS
TITLE=Cmpd 312, AutoMSn(569.9227), 18.3 min
RTINSECONDS=1099.91
SCANS=MS: 1081 MSMS: 1083
PEPMASS=569.92274	15601
CHARGE=3+
363.10019	392	
369.20619	364	1+
375.16586	290	1+
401.20186	398	1+
415.19351	439	1+
425.22278	642	1+
428.25295	421	1+
439.16798	267	1+
445.19090	296	1+
447.25050	289	
448.21477	864	1+
449.67991	612	
453.21291	426	1+
456.24405	256	1+
464.22876	236	1+
470.65879	284	1+
472.18017	907	1+
476.21908	864	1+
480.22931	315	1+
483.67808	385	
489.72934	531	1+
490.25868	387	1+
492.22316	408	1+
496.90237	537	1+
497.23832	307	1+
498.90527	681	1+
499.25126	545	1+
505.24183	367	1+
507.72978	353	1+
508.30226	1169	1+
512.25022	318	
514.26644	372	1+
520.26459	596	1+
522.23633	609	1+
526.25527	699	1+
529.28627	690	1+
532.24930	300	1+
532.92351	242	1+
535.92599	291	1+
539.54697	290	
542.27781	834	1+
542.92578	274	
544.76091	297	
546.26504	384	1+
548.55344	242	1+
549.25590	918	1+
550.03227	303	
550.93158	298	1+
555.26521	305	1+
556.26991	904	1+
557.57761	441	1+
558.92490	430	1+
561.30977	833	1+
563.92842	1008	1+
564.24752	1434	1+
564.58727	463	1+
566.77713	523	1+
567.28968	723	1+
568.01515	208	1+
569.27663	729	
569.92423	1218	1+
570.28703	2514	1+
570.58228	596	1+
572.51927	499	1+
582.29564	354	1+
583.77771	303	1+
587.29656	667	1+
588.76174	490	1+
590.28477	309	
591.29669	661	1+
595.09685	263	
597.28633	942	1+
600.29547	633	1+
600.74057	416	
603.29249	609	1+
603.50336	676	1+
603.72357	954	1+
603.90257	905	1+
604.10128	615	
609.35359	3312	1+
612.80363	258	1+
615.62333	205	1+
617.29500	260	1+
619.31669	1020	1+
624.30334	495	1+
625.65036	259	1+
630.32312	407	1+
632.34713	1916	1+
635.32035	340	
636.31015	752	1+
638.79983	332	1+
641.01203	323	1+
642.80996	313	1+
644.30210	389	1+
653.32546	913	1+
654.78590	361	1+
655.02619	270	1+
658.33651	625	1+
658.81999	422	1+
659.59486	303	1+
661.33592	471	1+
663.33127	355	
664.31841	1088	1+
664.81321	337	
665.01256	391	1+
669.01476	573	1+
670.34188	476	1+
680.31257	364	1+
682.32758	261	
683.32126	460	1+
690.60825	280	1+
693.30098	468	1+
696.27966	266	
697.31993	435	1+
699.34487	622	1+
700.85282	582	1+
706.33491	392	1+
713.35210	264	1+
715.34218	413	1+
720.35758	990	1+
720.44127	366	1+
726.33925	331	1+
730.38835	800	1+
736.40876	384	1+
737.40245	1463	1+
741.29821	826	1+
752.85257	277	
757.36781	222	1+
759.02116	268	1+
761.41968	377	1+
765.27571	414	
768.32229	379	1+
774.39680	477	1+
778.33806	236	1+
781.36245	238	1+
790.25424	263	
795.34162	482	1+
800.87643	237	1+
802.43609	363	1+
808.28136	1166	1+
817.80011	647	
821.36689	336	1+
832.98444	414	
865.43465	675	1+
867.40698	300	1+
876.39914	243	1+
883.45966	302	1+
894.40450	435	1+
900.44592	302	1+
923.42917	340	1+
933.46278	354	1+
935.38943	354	1+
944.34824	440	1+
951.43032	364	
954.38719	372	1+
960.49337	238	1+
963.34134	278	1+
966.34328	341	1+
971.38428	771	1+
973.39114	362	1+
988.38067	863	1+
998.46441	398	1+
1005.48362	530	1+
1032.50405	451	1+
1060.04943	331	1+
1070.51185	503	1+
1077.57265	697	1+
1099.43762	694	1+
1115.51834	584	1+
1134.55912	803	1+
1138.52585	1217	1+
1211.46790	598	1+
1236.62279	827	1+
1242.55313	538	1+
1253.62017	532	1+
1266.61873	612	1+
1272.63906	431	1+
1279.62578	646	1+
1293.61891	1275	1+
1310.57423	432	1+
1329.63654	743	1+
1335.62442	1055	1+
1340.65097	378	1+
1345.64075	2364	1+
1351.63465	662	1+
1401.70535	685	1+
1421.65992	460	1+
1442.66553	622	1+
1447.68551	487	1+
1487.67743	2296	1+
1494.68512	5268	1+
1499.74555	605	1+
1505.69589	5514	1+
1620.71939	1175	1+
END IONS

###FS:    #m/z: 713.32560 #charge   3
###MaxRes:#m/z:  0.00000 #charge-128
###MS: 1081
###MSMS: 1084
BEGIN IONS
TITLE=Cmpd 313, AutoMSn(713.3256), 18.3 min
RTINSECONDS=1100.41
SCANS=MS: 1081 MSMS: 1084
PEPMASS=713.32560	37656
CHARGE=3+
331.18851	552	
414.19624	881	1+
440.19892	437	1+
458.27658	1013	1+
461.16709	446	1+
471.20565	713	1+
482.22930	346	1+
528.27879	2004	1+
529.80251	778	
535.20190	1496	1+
547.17385	870	1+
554.23671	1352	1+
561.23744	635	1+
569.79148	553	1+
572.26267	1264	1+
574.31760	631	
579.49811	769	
591.25113	457	1+
591.94771	411	
611.28394	552	
627.27546	425	1+
629.28452	1230	1+
639.30971	759	1+
644.19137	542	1+
646.28822	618	
650.31476	984	1+
655.33106	389	1+
657.29151	697	1+
659.28432	1213	1+
661.34559	3079	1+
665.30146	598	1+
666.76760	610	1+
666.96132	1010	1+
667.31584	1868	1+
671.30180	447	1+
672.64181	3173	1+
672.97178	2876	1+
673.30933	1708	1+
674.79783	429	
676.64270	448	1+
677.97075	412	
678.31963	5991	1+
678.65178	5580	1+
678.98218	4541	1+
681.64654	572	1+
682.32428	668	1+
685.33920	966	1+
687.64993	853	1+
687.99879	447	
688.31606	698	
696.34347	489	1+
701.34118	508	1+
702.99022	582	
703.32174	2122	1+
703.65161	450	
703.97503	820	1+
708.34275	544	
708.98793	16813	1+
709.32088	11143	1+
709.65852	7837	1+
712.12404	542	
714.37386	2374	1+
714.65777	1677	1+
714.96637	1713	1+
717.31286	802	
717.98808	5768	1+
718.32561	3548	1+
718.65857	1644	
724.34386	1834	1+
739.35569	474	1+
742.37068	837	1+
757.37854	392	1+
765.34767	441	1+
773.32944	832	
774.42375	4014	1+
782.35917	570	
794.74118	743	
799.38725	1924	1+
808.25450	1719	1+
814.40710	493	1+
820.37564	373	1+
830.31871	1485	1+
838.39855	797	1+
844.77276	447	
855.41353	1043	1+
866.37941	808	1+
873.50440	847	1+
878.30610	632	1+
887.35956	2023	1+
888.37351	479	1+
893.33001	783	1+
904.90272	467	
912.46362	914	1+
912.47449	390	
921.32477	1560	1+
926.45935	676	1+
945.37289	560	1+
970.55382	2567	1+
970.55714	5160	1+
983.51185	674	1+
1050.42874	2215	1+
1057.58151	666	
1067.37598	2314	1+
1108.44973	1373	1+
1155.38310	455	
1223.51007	941	1+
1231.59434	554	1+
1234.51949	1093	1+
1273.58104	632	1+
1292.57242	1841	1+
1330.56505	691	1+
1334.58301	1076	1+
1349.57069	3187	1+
1461.66162	1476	1+
1619.72638	769	1+
1732.75480	945	1+
1748.79153	1342	1+
1772.74876	1258	1+
1789.79230	1901	1+
1861.82248	1107	1+
END IONS

###FS:    #m/z: 569.27412 #charge   3
###MaxRes:#m/z:  0.00000 #charge-128
###MS: 1085
###MSMS: 1086
BEGIN IONS
TITLE=Cmpd 314, AutoMSn(569.2741), 18.4 min
RTINSECONDS=1103.44
SCANS=MS: 1085 MSMS: 1086
PEPMASS=569.27412	18809
CHARGE=3+
331.18478	326	1+
358.18302	365	1+
361.23507	562	1+
363.10679	308	
369.52463	292	
376.18415	387	1+
380.18838	295	1+
384.21186	270	1+
400.71025	318	1+
407.15379	250	1+
421.19977	211	1+
423.21446	487	1+
428.25809	300	1+
428.68464	239	1+
434.21266	219	1+
438.53254	358	
443.70847	410	1+
446.22395	449	1+
448.22914	1199	1+
452.22972	351	1+
454.23609	504	1+
465.75943	282	
477.19215	448	1+
480.23269	337	1+
485.22995	473	1+
490.23235	610	1+
496.89928	513	1+
497.23643	416	
498.74778	301	1+
499.24399	904	1+
499.57946	348	1+
502.56807	508	1+
504.24116	596	1+
508.31378	1099	1+
510.72262	280	1+
512.25476	783	1+
514.74848	371	1+
517.24581	363	1+
519.24582	1045	1+
525.25325	834	1+
525.75432	699	1+
530.25030	293	1+
533.25832	379	1+
539.27020	943	1+
539.53417	263	
541.95836	638	1+
542.27827	684	1+
543.56768	393	1+
548.01614	227	1+
548.26158	392	1+
549.24851	1250	1+
550.94545	304	1+
553.91700	300	1+
556.59519	279	1+
557.27179	875	1+
557.91455	674	1+
558.58514	523	1+
558.78115	247	
560.25223	294	
560.46908	347	1+
560.75572	396	1+
561.30020	1127	1+
563.91754	901	1+
564.27098	2375	1+
564.44086	455	
564.59086	739	1+
566.05657	280	1+
568.79890	270	
569.30307	703	
569.92911	1330	1+
570.27537	2650	1+
570.57107	383	1+
570.80344	458	
572.04971	292	1+
572.48551	315	
577.27533	345	1+
582.28451	383	1+
585.28489	707	1+
588.90628	226	1+
589.76015	797	1+
590.30710	643	1+
594.27721	519	1+
597.27831	694	1+
598.78047	445	1+
600.08623	426	1+
600.27971	913	1+
600.71950	488	
603.28952	1647	1+
603.50593	681	1+
603.72338	1149	1+
603.88553	407	
604.10923	421	
609.35156	4074	1+
616.30589	418	1+
617.80966	522	1+
621.30477	376	1+
627.29228	617	1+
629.81433	1130	1+
632.34390	2593	1+
634.65408	311	1+
635.00634	241	1+
636.30251	487	
637.79647	404	1+
639.30782	571	1+
643.99417	299	1+
644.34233	933	1+
647.82773	788	1+
650.30985	933	1+
655.30789	830	1+
655.67096	266	
659.31065	269	
661.34008	511	1+
663.31315	1176	1+
667.84213	1245	1+
668.68537	562	1+
670.02966	310	
670.33600	334	
672.81939	274	
675.33796	635	1+
675.65677	255	1+
678.33471	270	1+
682.33931	372	1+
684.82105	482	1+
686.34505	564	1+
691.33799	376	1+
693.28159	772	1+
696.67841	418	1+
698.82526	417	1+
700.34512	749	1+
709.85555	393	1+
715.39918	292	1+
720.37907	1092	1+
720.43368	485	1+
731.40982	370	1+
737.40507	470	1+
737.40713	1741	1+
741.32633	375	1+
752.35268	297	
764.27351	851	1+
765.20475	699	
768.33528	428	1+
774.41914	326	1+
782.37685	337	1+
784.37865	401	1+
790.24562	248	
795.33858	313	1+
795.36440	702	1+
799.40701	356	1+
808.27379	402	1+
808.29787	1410	1+
824.31674	284	1+
863.39701	411	1+
878.37715	262	1+
881.43745	413	1+
894.40068	459	1+
897.40588	214	1+
906.45199	542	1+
923.42639	209	1+
926.40046	306	1+
933.42319	659	1+
943.36081	1774	1+
951.42451	405	1+
965.36863	489	1+
968.48698	801	1+
971.36362	952	1+
978.48181	597	1+
988.38742	1367	1+
998.49522	407	1+
1026.50643	551	1+
1034.45445	518	1+
1046.50199	428	1+
1069.51166	1244	1+
1078.52982	701	1+
1082.52145	889	1+
1087.46616	549	1+
1096.50002	540	1+
1098.44867	965	1+
1107.53142	725	1+
1159.54985	540	1+
1182.48222	961	1+
1194.54466	839	1+
1246.55372	323	1+
1259.64203	610	1+
1290.64957	440	1+
1295.62089	585	1+
1328.63390	1064	1+
1335.65130	1110	1+
1345.65890	2416	1+
1364.67040	411	1+
1370.65231	526	1+
1392.68909	407	1+
1403.69686	535	1+
1411.66952	531	1+
1420.68572	825	1+
1423.66231	428	1+
1431.70396	495	1+
1441.71712	516	1+
1449.70262	601	1+
1470.66475	668	1+
1472.78723	1418	1+
1487.67091	1998	1+
1494.68447	5105	1+
1499.70640	666	1+
1505.69410	4884	1+
1513.69983	454	1+
1569.79353	427	1+
1603.76691	821	1+
1618.71018	1340	1+
1625.71462	955	1+
END IONS

###FS:    #m/z: 659.31734 #charge   3
###MaxRes:#m/z:  0.00000 #charge-128
###MS: 1085
###MSMS: 1087
BEGIN IONS
TITLE=Cmpd 315, AutoMSn(659.3173), 18.4 min
RTINSECONDS=1103.94
SCANS=MS: 1085 MSMS: 1087
PEPMASS=659.31734	39594
CHARGE=3+
331.20222	330	1+
344.16756	300	1+
384.19167	260	1+
409.20283	259	1+
428.22354	507	1+
447.25778	383	1+
455.20952	255	1+
471.20061	332	1+
478.22815	218	1+
485.78097	285	
486.21036	280	1+
497.23829	270	1+
506.26407	249	
514.19739	329	1+
519.26124	398	
520.11179	263	
524.23696	268	1+
525.74922	312	
527.25550	418	1+
531.26310	298	
533.25827	546	1+
537.24607	306	
541.20186	388	1+
541.94187	251	
545.74294	379	1+
548.27460	283	1+
554.80541	309	1+
556.26122	268	
556.60357	363	1+
556.94676	449	1+
557.27293	524	1+
562.27386	579	1+
567.29337	358	1+
567.63306	282	1+
569.26660	268	
571.28767	1289	1+
576.28677	235	
576.79649	372	1+
577.28314	884	1+
581.27723	888	1+
581.61424	568	1+
581.97018	370	
585.28164	729	1+
585.60587	539	1+
585.96777	222	1+
590.28512	343	1+
590.94427	289	
591.61658	481	
591.94416	707	1+
592.27957	562	1+
595.30016	301	1+
596.61011	273	
598.61119	295	1+
598.93676	255	
599.28032	454	1+
605.28202	248	
605.60203	277	1+
607.94694	330	1+
608.30546	222	1+
609.96468	609	1+
610.30132	465	1+
614.60893	1010	1+
614.95851	302	1+
615.29516	494	1+
619.95187	328	
620.61623	454	1+
622.30965	390	1+
622.89196	459	1+
623.62865	238	
624.30702	785	1+
624.95658	304	
625.61901	487	1+
625.96554	575	1+
626.32003	1877	1+
628.95778	449	1+
629.60863	299	1+
630.30968	700	1+
631.82038	487	1+
633.32348	380	1+
640.31949	836	1+
650.31506	386	1+
653.63649	263	1+
654.83339	993	1+
655.32394	1509	1+
658.85405	3022	1+
659.33575	2089	1+
659.97780	370	
662.65198	292	1+
663.33311	591	1+
664.80669	310	1+
666.31589	262	1+
668.32989	455	1+
676.32888	765	1+
681.31044	222	1+
683.34780	340	1+
690.38829	260	
691.33177	428	1+
695.31689	359	1+
696.01613	307	1+
699.17546	241	
708.66878	248	1+
721.35686	262	1+
730.98749	243	
738.35625	267	1+
740.38106	748	1+
748.36093	1000	1+
756.36242	408	1+
765.35462	267	1+
774.40823	719	1+
777.68358	233	1+
782.43791	244	1+
784.40430	448	1+
787.38191	317	1+
792.98374	275	
793.40798	332	1+
795.35351	604	1+
809.36980	270	1+
813.38252	244	1+
818.38020	302	1+
828.38979	249	1+
838.41210	345	1+
854.42425	454	1+
865.37967	263	1+
868.43075	328	1+
894.40142	512	1+
951.46825	300	1+
1023.49817	517	1+
1039.56335	1391	1+
1070.51460	589	1+
1140.61299	1525	1+
1154.57690	693	1+
1168.55594	537	1+
1180.55168	503	1+
1182.59525	652	1+
1196.58129	459	1+
1201.56151	709	1+
1205.60202	464	1+
1236.56431	646	1+
1239.60191	997	1+
1248.59179	648	1+
1253.68042	1701	1+
1268.16460	2036	1+
1268.62842	1837	1+
1283.65368	533	1+
1291.61393	882	1+
1307.66270	1317	1+
1313.64545	928	1+
1316.20859	3593	1+
1339.62056	716	1+
1354.67063	909	1+
1369.66209	659	1+
1408.75819	593	1+
1413.72868	1024	1+
1435.71167	438	1+
1449.68664	628	1+
1467.71182	553	1+
1486.76759	438	1+
1506.73348	434	1+
1512.76858	1572	1+
1524.75670	584	1+
1543.73865	389	1+
1547.80134	581	1+
1618.76394	408	1+
1628.81631	755	1+
1737.86657	510	1+
1772.87829	682	1+
END IONS

###FS:    #m/z: 1041.46660 #charge   2
###MaxRes:#m/z:  0.00000 #charge-128
###MS: 1085
###MSMS: 1088
BEGIN IONS
TITLE=Cmpd 316, AutoMSn(1041.4666), 18.4 min
RTINSECONDS=1104.44
SCANS=MS: 1085 MSMS: 1088
PEPMASS=1041.46660	57305
CHARGE=2+
357.17754	371	
358.12816	279	
359.18946	209	
440.18634	637	1+
471.22054	918	1+
519.21538	434	
527.24718	422	1+
533.94209	198	
537.21897	313	1+
544.26377	258	
553.29003	202	
554.25035	1925	1+
572.26616	2157	1+
622.31018	237	
639.33520	541	1+
641.32949	393	
650.31527	871	1+
657.35237	533	1+
659.28476	1265	1+
667.33988	1297	
668.32870	2603	1+
685.35152	2925	1+
724.36454	332	
725.35727	621	1+
742.36210	917	1+
774.30552	543	
775.31018	724	1+
810.40914	319	1+
827.46107	197	
837.44038	249	
838.42631	1534	1+
855.45415	1133	1+
875.89433	268	
879.29292	355	
888.34492	1451	1+
908.46583	222	
909.46622	506	1+
926.49743	692	1+
932.40823	224	
943.45653	547	1+
987.45897	720	1+
1049.41871	400	
1050.39110	286	
1051.41041	1848	1+
1089.54634	287	
1122.44685	2261	1+
1235.53085	232	
1292.55327	2545	1+
1305.50377	398	
1405.62768	274	
1732.74726	993	1+
1735.74904	197	
1958.89265	2200	1+
1976.90627	18320	1+
END IONS

###FS:    #m/z: 1041.46709 #charge   2
###MaxRes:#m/z:  0.00000 #charge-128
###MS: 1089
###MSMS: 1090
BEGIN IONS
TITLE=Cmpd 317, AutoMSn(1041.4671), 18.5 min
RTINSECONDS=1107.47
SCANS=MS: 1089 MSMS: 1090
PEPMASS=1041.46709	116398
CHARGE=2+
357.16553	874	1+
440.19308	520	1+
459.19374	396	
471.21655	1033	
519.21672	365	
537.22943	675	1+
554.24788	2367	1+
572.26751	3154	1+
602.26218	397	
640.32675	766	1+
650.30701	901	1+
657.34549	1009	1+
659.27765	1737	1+
667.32930	3653	1+
667.80512	662	
685.34807	3718	1+
724.36212	536	
725.34969	956	1+
742.36492	985	1+
774.30625	2091	1+
808.24522	430	1+
810.88138	379	
827.46091	362	
837.43543	545	
838.43098	1685	1+
855.44525	1487	1+
867.89458	258	
879.28254	467	
887.40154	318	
888.34815	1917	1+
908.48827	297	
909.47095	796	1+
926.48641	1842	1+
987.94413	343	
988.45712	605	
1049.39452	483	
1050.39023	324	
1051.41360	2767	1+
1072.51915	312	
1089.56674	344	
1122.45191	2984	1+
1235.54622	277	
1292.55642	3314	1+
1305.46946	730	
1405.64144	271	
1406.64172	320	
1733.75146	326	
1734.74070	327	
1749.79326	974	1+
1885.88551	1146	1+
1958.87468	3264	1+
1976.90308	29343	1+
END IONS

###FS:    #m/z: 659.63961 #charge   3
###MaxRes:#m/z:  0.00000 #charge-128
###MS: 1089
###MSMS: 1091
BEGIN IONS
TITLE=Cmpd 318, AutoMSn(659.6396), 18.5 min
RTINSECONDS=1107.97
SCANS=MS: 1089 MSMS: 1091
PEPMASS=659.63961	81688
CHARGE=3+
344.17976	301	1+
358.17505	311	1+
386.69279	236	1+
388.21032	320	1+
393.19446	277	1+
435.56226	481	
444.22137	288	
447.24549	286	
448.25261	474	1+
455.22096	283	1+
460.24199	246	1+
462.22069	441	1+
468.22351	235	1+
484.23966	292	1+
486.20930	381	
497.72243	261	1+
500.21559	413	1+
504.26566	395	1+
505.66750	572	1+
506.22796	513	1+
509.24304	235	1+
511.24385	477	1+
514.19930	328	1+
519.26164	1371	1+
521.71688	248	1+
524.24775	335	1+
529.25428	295	1+
532.25175	249	1+
536.27606	369	
537.23023	240	1+
539.25848	523	1+
542.19279	294	1+
548.24522	378	1+
554.24523	568	1+
555.95470	368	1+
561.28666	500	1+
568.28310	677	1+
571.28383	1251	1+
576.28704	690	1+
578.76240	403	1+
579.91412	529	1+
581.27113	1103	1+
581.62413	717	1+
584.75920	542	1+
586.29143	296	
589.27634	461	1+
589.63091	306	1+
590.93223	672	1+
591.30048	1090	1+
591.62011	542	1+
596.28630	248	1+
599.28259	1241	1+
600.60141	408	1+
604.30721	899	1+
604.81404	309	
605.59093	359	1+
609.30431	794	1+
611.43744	258	1+
614.61503	945	1+
614.95002	688	1+
618.97230	312	1+
620.30363	503	
620.60252	583	1+
620.81585	414	1+
620.95005	396	1+
622.32488	282	
623.95147	489	1+
624.30437	571	1+
624.65351	311	1+
625.96994	452	
626.64140	298	
628.93096	301	
630.30314	760	1+
633.30533	462	1+
634.07221	281	
634.32151	1322	1+
639.32391	255	1+
641.31136	1109	1+
644.54135	252	1+
645.32107	402	1+
647.07496	294	1+
647.82123	427	1+
650.31085	568	1+
653.30991	271	
654.07727	371	1+
655.98035	368	1+
656.32684	626	1+
656.57883	580	1+
657.60634	2721	1+
657.82103	289	
658.32766	474	
659.97390	355	1+
660.31928	523	
661.33502	2377	1+
661.83175	746	1+
662.61317	603	1+
667.32375	474	1+
669.85001	266	
670.32476	329	
672.33056	457	1+
676.35647	291	1+
678.01253	230	1+
685.33866	698	1+
689.35700	339	1+
693.28102	242	1+
697.03252	723	
697.36179	326	1+
699.34110	410	1+
704.87861	324	
705.36187	529	1+
718.37360	613	1+
723.34436	322	1+
725.35682	878	1+
729.34445	300	
736.33703	346	1+
739.38072	482	1+
742.37934	633	1+
759.82667	219	1+
765.35934	299	1+
774.41007	334	
775.37326	818	1+
780.74886	243	1+
781.04694	286	1+
792.39013	300	1+
793.59041	277	
795.36393	538	1+
801.38137	322	
804.41371	337	1+
818.40182	227	1+
831.43139	247	1+
838.42247	367	1+
855.43616	396	1+
870.50616	229	1+
880.42494	257	1+
887.45428	622	1+
890.39284	363	1+
908.47251	381	1+
915.38823	372	1+
926.44895	303	1+
934.44446	229	1+
940.47031	414	1+
951.43699	214	1+
995.50146	249	1+
1039.55866	1163	1+
1053.46086	430	1+
1112.49908	695	1+
1130.57252	753	1+
1140.60267	1260	1+
1150.56552	625	1+
1157.51781	689	1+
1184.57014	593	1+
1198.57665	1177	1+
1210.61901	968	1+
1224.57729	561	1+
1227.58533	915	1+
1234.58528	998	1+
1251.60942	1306	1+
1254.64670	1531	1+
1258.17200	1978	1+
1262.63041	624	1+
1268.17452	2319	1+
1268.65325	2200	1+
1271.60670	609	1+
1291.14284	427	1+
1292.58589	831	1+
1307.68761	970	1+
1313.14617	954	1+
1316.21547	3189	1+
1316.68586	3187	1+
1323.22443	495	1+
1324.68400	877	1+
1340.64019	653	1+
1357.72233	1569	1+
1365.69377	567	1+
1399.64035	684	1+
1413.72108	1216	1+
1427.65581	516	1+
1438.71831	940	1+
1451.71616	672	1+
1467.74600	514	1+
1485.75295	1282	1+
1496.71257	923	1+
1505.76377	454	1+
1510.80022	343	1+
1514.78891	792	1+
1567.79217	958	1+
1597.78903	506	1+
1629.81057	557	1+
1667.79212	473	1+
1787.67590	357	1+
END IONS

###FS:    #m/z: 553.54702 #charge   3
###MaxRes:#m/z:  0.00000 #charge-128
###MS: 1089
###MSMS: 1092
BEGIN IONS
TITLE=Cmpd 319, AutoMSn(553.5470), 18.5 min
RTINSECONDS=1108.47
SCANS=MS: 1089 MSMS: 1092
PEPMASS=553.54702	27752
CHARGE=3+
340.67268	202	1+
359.11373	300	1+
372.19037	230	1+
398.17770	219	
400.21734	227	1+
412.20156	348	1+
413.70283	240	1+
437.22919	847	1+
444.20252	329	1+
449.21554	468	1+
456.21043	501	1+
470.22748	333	1+
472.22914	476	1+
477.21649	379	1+
485.25302	473	1+
489.23836	1281	1+
494.22975	264	1+
500.24733	432	1+
504.26194	368	1+
508.75270	526	1+
514.26928	259	
516.23466	413	1+
520.28313	323	
523.25917	535	1+
526.25520	720	1+
532.24562	198	
538.25459	604	1+
543.26932	296	1+
545.26869	471	1+
549.28432	549	1+
549.77951	560	1+
550.00534	468	1+
550.34292	206	
551.29246	816	1+
551.54251	460	1+
552.78745	749	1+
554.28517	1413	1+
555.61766	241	1+
556.78583	511	
557.96591	291	
558.28159	783	1+
558.61492	220	
568.29051	266	1+
569.78906	405	1+
571.30237	204	
572.27108	402	1+
574.32433	287	1+
577.26109	265	1+
582.30674	425	1+
585.29236	358	1+
591.27218	315	1+
595.79674	284	1+
598.28172	194	
599.79505	253	1+
602.29014	540	1+
602.77645	194	
604.80795	215	
605.32054	458	
610.28775	388	
612.31286	706	1+
619.25609	712	1+
624.96951	292	1+
631.31677	901	1+
637.29398	253	1+
639.30774	333	1+
640.81310	229	
641.32777	269	1+
643.29659	270	1+
651.62632	361	1+
657.32288	235	1+
661.33186	473	1+
664.31706	277	1+
664.68013	359	1+
671.35252	296	1+
674.31517	230	1+
677.30891	1063	1+
682.32940	243	1+
686.67934	291	1+
687.04263	234	
687.34693	349	1+
689.30704	413	1+
698.33111	200	
702.34476	305	1+
711.33646	643	1+
715.33611	286	1+
726.35675	212	
727.35717	445	1+
733.27627	318	1+
743.32866	236	1+
749.36412	456	1+
762.38874	457	1+
774.38862	264	1+
774.41859	240	
787.37579	277	
787.88445	255	
790.38050	534	1+
790.38738	694	1+
794.71216	551	
795.35803	256	
798.37336	1059	1+
815.39975	637	
817.40203	210	1+
846.32927	299	1+
849.39932	255	1+
855.39734	252	1+
876.47096	412	1+
877.40154	249	1+
893.44174	987	1+
903.46896	1179	1+
905.45276	322	1+
912.43028	212	1+
913.49595	591	
916.38991	407	1+
928.45146	477	1+
951.43512	370	1+
970.54668	474	1+
984.51621	290	1+
996.47285	395	1+
1000.48440	461	1+
1015.46835	471	1+
1048.50477	681	1+
1050.49506	888	1+
1059.50861	820	1+
1067.51426	746	1+
1093.57353	725	1+
1106.56910	1023	1+
1119.53755	1281	1+
1191.55058	453	1+
1293.58615	451	1+
1316.57774	421	1+
1331.61739	641	1+
1415.70585	365	1+
1430.67820	859	1+
1501.71125	1596	1+
END IONS

###FS:    #m/z: 659.64013 #charge   3
###MaxRes:#m/z:  0.00000 #charge-128
###MS: 1093
###MSMS: 1094
BEGIN IONS
TITLE=Cmpd 320, AutoMSn(659.6401), 18.5 min
RTINSECONDS=1111.5
SCANS=MS: 1093 MSMS: 1094
PEPMASS=659.64013	116647
CHARGE=3+
331.20512	298	1+
359.18396	348	1+
378.19320	251	1+
399.16691	337	1+
414.20519	276	1+
422.20339	299	1+
427.22275	463	1+
444.24641	479	1+
447.25250	708	1+
467.24446	320	
473.22231	371	1+
476.22842	399	
487.17286	296	
501.21829	271	1+
504.27921	360	
508.28269	273	
512.58630	225	1+
514.22522	936	1+
519.26432	926	1+
520.76316	370	1+
526.25138	231	1+
529.76691	227	1+
531.22347	279	1+
533.77718	245	1+
542.18887	243	
543.26228	467	1+
550.00140	372	1+
561.79726	462	1+
562.28004	614	1+
567.27183	630	1+
568.94797	272	1+
572.28536	301	
573.15777	758	
573.26451	744	1+
573.58270	216	1+
575.31148	379	1+
577.29017	474	1+
581.28108	1005	1+
581.62188	657	1+
581.95685	512	1+
584.94186	294	1+
588.29361	348	1+
591.29030	438	1+
591.61821	362	1+
591.93222	290	
593.30639	448	1+
598.27547	1020	1+
600.62032	475	1+
602.26146	359	
604.30212	403	1+
604.59753	283	1+
605.81919	527	1+
609.60403	387	1+
610.30457	526	1+
610.95218	405	
612.60188	291	1+
613.31928	479	1+
614.60605	918	1+
614.97747	571	1+
615.30735	702	1+
618.31520	415	1+
618.81771	556	1+
618.94068	238	1+
622.92281	490	1+
623.62163	580	1+
625.29822	501	1+
626.30867	1521	1+
626.63386	290	
628.94322	571	1+
629.61625	1370	1+
630.31303	1245	1+
633.07866	481	1+
634.30958	286	
634.59151	765	
636.31344	718	1+
636.55687	455	
638.06321	377	1+
640.31852	563	1+
648.32049	633	1+
649.06668	327	1+
649.81173	515	1+
653.30084	369	1+
654.06104	346	1+
654.84585	338	
655.33042	760	1+
656.84767	591	1+
657.84325	1951	1+
658.33450	433	
659.34068	2054	1+
660.01453	358	
661.33330	2119	1+
661.67209	348	1+
662.01643	236	1+
666.31647	247	1+
668.32105	394	1+
671.83102	274	
676.33986	262	
676.83120	356	1+
677.68170	410	1+
678.35680	672	1+
679.85586	332	1+
683.35398	391	1+
685.34316	827	1+
696.33577	491	1+
703.34992	313	1+
717.35363	294	1+
719.35182	660	1+
724.86235	526	1+
725.35718	987	1+
728.71779	242	1+
729.83569	202	1+
735.36121	635	1+
741.40611	355	
742.86661	731	1+
747.90207	397	1+
755.37594	300	1+
756.89885	811	1+
769.36047	283	
771.38024	550	1+
773.51571	541	1+
775.38281	632	1+
778.37214	510	1+
787.34834	233	1+
789.57955	262	
790.71063	339	
792.40651	456	1+
795.36375	292	1+
797.36273	325	1+
801.39542	291	1+
806.39967	504	1+
813.91155	243	1+
825.95660	337	
837.43167	409	1+
855.46631	271	1+
887.45014	643	1+
895.40196	299	1+
906.42861	444	1+
909.45783	319	1+
915.38337	1035	1+
926.48632	363	1+
971.39972	392	1+
995.46890	226	1+
1028.45821	424	1+
1034.43824	343	1+
1036.49416	651	1+
1069.53689	461	1+
1096.53422	973	1+
1107.54981	440	1+
1136.52902	512	1+
1140.61323	1263	1+
1168.54052	721	1+
1170.56206	775	1+
1196.58709	593	1+
1200.57213	658	1+
1210.14531	806	1+
1211.61212	1398	1+
1216.93328	327	1+
1224.59981	531	1+
1239.62180	1030	1+
1240.17418	623	1+
1243.64514	1015	1+
1247.81760	434	1+
1250.62006	677	1+
1254.64713	1787	1+
1260.64731	710	1+
1264.22091	589	1+
1264.64111	477	1+
1268.65559	2098	1+
1269.14583	1717	1+
1283.13684	377	1+
1287.54582	551	1+
1305.10599	468	1+
1316.21469	2600	1+
1316.69656	2980	1+
1322.67023	791	1+
1326.64712	878	1+
1338.67406	771	1+
1382.66477	586	1+
1397.62099	366	1+
1412.72080	1284	1+
1438.70332	997	1+
1450.72807	789	1+
1468.74827	562	1+
1478.77355	491	1+
1482.67389	714	1+
1485.74128	1027	1+
1497.73809	805	1+
1503.65080	346	1+
1514.78343	1226	1+
1524.79574	438	1+
1566.77865	533	1+
1569.77530	679	1+
1628.84275	482	1+
1635.79783	369	1+
1667.80314	407	1+
1733.77363	452	1+
END IONS

###FS:    #m/z: 485.06211 #charge   3
###MaxRes:#m/z:  0.00000 #charge-128
###MS: 1093
###MSMS: 1095
BEGIN IONS
TITLE=Cmpd 321, AutoMSn(485.0621), 18.5 min
RTINSECONDS=1112
SCANS=MS: 1093 MSMS: 1095
PEPMASS=485.06211	34920
CHARGE=3+
347.19570	174	
377.17473	134	
398.66931	127	
408.82607	148	
415.71733	135	
428.25431	261	1+
430.20969	134	
432.21352	146	
448.21619	258	1+
454.73492	146	
459.25187	128	
463.27519	255	1+
468.25929	411	1+
471.22797	274	1+
472.72668	121	
475.24182	219	1+
481.24542	235	
482.25956	1230	1+
486.26919	1428	1+
491.57839	680	
500.27000	124	
505.75692	126	
513.26539	167	
514.72537	129	
531.27800	336	1+
534.22872	127	
537.27816	131	
547.75110	122	
548.76188	368	1+
563.30790	125	
592.30725	233	1+
601.33526	151	
605.31131	157	
612.30134	126	
618.31873	963	1+
661.33825	128	
731.39345	1491	1+
774.44181	143	
854.44247	265	1+
860.44067	510	1+
880.40110	259	1+
929.45433	451	1+
940.38563	262	1+
968.53634	822	1+
970.53440	940	1+
976.51914	317	1+
END IONS

###FS:    #m/z: 606.07618 #charge   2
###MaxRes:#m/z:  0.00000 #charge-128
###MS: 1093
###MSMS: 1096
BEGIN IONS
TITLE=Cmpd 322, AutoMSn(606.0762), 18.5 min
RTINSECONDS=1112.5
SCANS=MS: 1093 MSMS: 1096
PEPMASS=606.07618	28174
CHARGE=2+
328.19319	474	
331.18062	207	
364.45640	223	
366.40411	256	
368.72861	187	
386.22182	1644	1+
393.91369	195	
409.21526	267	1+
428.22733	533	1+
435.98376	224	
444.22582	282	
459.28631	386	
467.22650	339	1+
481.22376	339	1+
499.26664	234	
500.24514	430	1+
508.24553	612	1+
508.75414	595	1+
511.26675	210	
514.27031	4222	1+
520.11038	322	1+
521.59806	271	
527.31587	629	1+
536.27306	210	
538.30655	203	
541.22598	508	1+
547.93614	224	
551.26297	317	1+
553.27387	835	1+
567.59641	444	1+
567.94240	373	1+
568.28566	548	1+
571.30059	1698	1+
574.96453	199	
583.31156	245	1+
584.78968	245	
588.30392	319	1+
590.31645	435	1+
593.80556	721	1+
594.30364	214	
601.33672	10023	1+
601.81092	996	1+
602.58690	311	1+
605.26581	228	
605.95076	300	1+
606.05462	250	1+
606.30217	673	1+
607.61704	324	1+
607.79666	268	
607.94569	323	1+
608.30219	619	1+
610.32688	424	1+
612.30073	541	1+
627.35706	344	
641.33603	327	1+
643.30861	287	1+
649.31403	340	1+
661.34749	941	1+
678.32643	272	1+
715.36307	406	1+
726.35998	195	
730.37213	300	1+
774.41407	1288	1+
781.37533	216	
790.37520	273	1+
797.39334	592	1+
829.43528	227	1+
895.42235	269	1+
903.46360	1013	1+
912.47008	578	1+
932.46232	254	1+
939.49052	579	1+
970.54894	251	
970.54938	1287	1+
974.46356	457	1+
1017.51246	1558	1+
1030.07995	210	
1039.56761	2630	1+
1057.58588	1768	1+
1088.55141	2663	1+
1093.53064	642	1+
1140.62174	2102	1+
1188.61876	979	1+
1204.64779	1909	1+
1205.11808	480	1+
END IONS

###FS:    #m/z: 613.29018 #charge   3
###MaxRes:#m/z:  0.00000 #charge-128
###MS: 1097
###MSMS: 1098
BEGIN IONS
TITLE=Cmpd 323, AutoMSn(613.2902), 18.6 min
RTINSECONDS=1115.53
SCANS=MS: 1097 MSMS: 1098
PEPMASS=613.29018	85962
CHARGE=3+
331.18891	2787	
359.10374	1050	
375.15262	1778	1+
377.11332	5663	1+
427.69754	743	
428.13097	871	
446.13289	1003	
459.29213	4477	1+
474.17400	4051	1+
490.19374	881	
492.18662	689	
506.20556	854	
509.15236	788	
512.27121	733	
519.13094	2363	1+
520.28948	1068	
520.80601	741	
521.60425	1023	
528.28748	837	
537.14154	6222	1+
541.20040	1090	1+
559.21540	4303	1+
570.80777	733	
574.30880	2920	1+
585.81582	765	
589.26017	700	
593.26231	1201	1+
601.27977	1409	1+
607.28409	9732	1+
607.61870	8248	1+
607.95208	6206	1+
610.31321	1168	1+
612.61292	1130	
612.94401	1446	
613.29127	33777	1+
613.62375	26900	1+
613.95758	17605	1+
617.07029	2946	1+
618.32724	2670	
622.22745	2820	1+
632.21217	2144	1+
643.34216	1270	
650.22603	12822	1+
661.34925	19901	1+
756.42676	708	
763.25769	1295	1+
774.43412	26652	1+
781.26541	2894	
781.26997	2487	1+
850.28565	13440	1+
868.29755	12015	1+
873.50222	5274	1+
948.34966	2023	1+
952.54460	1610	1+
965.35598	1989	1+
968.52276	1050	1+
970.55660	47076	1+
1057.58667	21285	1+
1064.41704	4374	1+
1076.27461	1031	
1188.62807	14070	1+
1188.63077	792	
1234.15273	4075	1+
1279.67350	2132	1+
1301.70837	8121	1+
1461.74392	10635	1+
1562.78812	14595	1+
1677.81028	2777	1+
END IONS

###FS:    #m/z: 842.77031 #charge   3
###MaxRes:#m/z:  0.00000 #charge-128
###MS: 1097
###MSMS: 1099
BEGIN IONS
TITLE=Cmpd 324, AutoMSn(842.7703), 18.6 min
RTINSECONDS=1116.03
SCANS=MS: 1097 MSMS: 1099
PEPMASS=842.77031	58816
CHARGE=3+
358.19543	457	
484.24642	466	
548.75945	699	
549.26306	480	
605.31474	683	
640.82966	848	
641.31907	786	
697.37035	624	
697.85969	607	
715.38384	448	
746.90475	326	
759.05941	316	
759.40634	462	
759.73597	283	
765.20266	495	
801.75233	730	1+
802.42388	640	
803.09713	317	
807.10922	442	
807.48130	414	
807.76431	14528	1+
808.09787	14645	1+
808.43324	9612	1+
837.41334	292	
838.09303	968	1+
838.43415	646	1+
838.77575	565	
842.48863	4623	1+
842.78841	1232	1+
843.10780	933	1+
853.94942	373	
854.38625	691	1+
854.43902	526	
929.46930	337	
END IONS

###FS:    #m/z: 485.26299 #charge-128
###MaxRes:#m/z:  0.00000 #charge-128
###MS: 1097
###MSMS: 1100
BEGIN IONS
TITLE=Cmpd 325, AutoMSn(485.2630), 18.6 min
RTINSECONDS=1116.53
SCANS=MS: 1097 MSMS: 1100
PEPMASS=485.26299	56412

331.19962	116	
346.15085	112	
349.18139	115	
409.20350	114	
412.70033	119	
416.18855	206	
430.22370	268	1+
435.23240	252	1+
444.22664	162	
464.24073	142	
465.24248	341	1+
468.24104	126	
470.24481	167	
480.25481	386	1+
482.25662	1601	1+
483.76036	110	
486.26720	1439	1+
491.57626	1338	
508.31364	159	
514.78248	136	
515.26058	247	
523.17306	126	
531.28306	132	
545.23822	121	
570.81323	242	1+
582.27763	114	
618.31689	854	1+
653.81396	112	
661.34874	421	1+
668.31067	115	
691.30500	207	1+
721.44648	114	
731.40023	1208	1+
785.38730	140	
830.41509	119	
854.40943	311	1+
860.44875	165	
970.52743	1523	1+
END IONS

###FS:    #m/z: 613.29027 #charge   3
###MaxRes:#m/z:  0.00000 #charge-128
###MS: 1101
###MSMS: 1102
BEGIN IONS
TITLE=Cmpd 326, AutoMSn(613.2903), 18.7 min
RTINSECONDS=1119.56
SCANS=MS: 1101 MSMS: 1102
PEPMASS=613.29027	268746
CHARGE=3+
331.18868	6329	
359.09582	4168	1+
375.16433	2597	
377.11251	10746	1+
428.12265	1799	
446.13587	2478	
459.29061	8467	1+
476.77919	1700	
509.15331	1982	
512.27211	1547	
519.12750	5323	1+
520.29215	1626	
521.60464	1683	
521.93909	1777	
532.71532	1953	
537.14008	14786	1+
542.19946	1692	
559.21648	7947	1+
574.31421	7344	1+
601.27688	2876	1+
601.61644	2404	
601.94489	1718	
607.28446	22877	1+
607.61793	18924	1+
607.95273	14958	1+
612.61987	2470	
612.96367	2461	
613.28987	90033	1+
613.62321	68669	1+
613.95852	47290	1+
618.08176	2311	
618.32706	2234	
621.23005	5180	1+
632.21103	4303	1+
640.35724	3614	1+
643.34076	1589	
650.22644	28643	1+
661.34953	44358	1+
756.42025	1736	
763.26043	2267	
774.43284	64020	1+
781.26471	7456	
781.27061	5849	1+
850.28597	28046	1+
868.29645	27049	1+
873.50355	10956	1+
947.34096	12342	1+
965.35479	4055	1+
970.55552	104037	1+
1057.58754	49572	1+
1064.41895	3758	
1065.41898	2035	
1188.62967	33548	1+
1188.63138	1957	
1301.70782	20826	1+
1461.74244	23569	1+
1562.78552	33074	1+
1677.80938	5729	1+
END IONS

###FS:    #m/z: 919.42774 #charge   2
###MaxRes:#m/z:  0.00000 #charge-128
###MS: 1101
###MSMS: 1103
BEGIN IONS
TITLE=Cmpd 327, AutoMSn(919.4277), 18.7 min
RTINSECONDS=1120.06
SCANS=MS: 1101 MSMS: 1103
PEPMASS=919.42774	51695
CHARGE=2+
331.19811	752	
359.10295	298	
377.11314	853	
446.13185	522	
459.29112	1870	1+
519.13188	557	
537.14494	1903	1+
559.21745	1657	1+
622.22837	621	
632.22170	346	
650.22040	2275	1+
654.73409	358	
661.35198	1888	1+
669.90901	296	
732.37607	299	
774.43046	544	
781.26786	806	
850.29103	332	
859.01447	637	
868.29894	688	
874.42897	318	
915.49227	375	
918.42555	586	
918.92298	587	
970.55376	2589	1+
998.99077	577	
1057.58562	2394	1+
1188.61849	2444	1+
1562.77926	1669	1+
1819.84606	1879	1+
1837.84914	42593	1+
END IONS

###FS:    #m/z: 842.77097 #charge   3
###MaxRes:#m/z:  0.00000 #charge-128
###MS: 1101
###MSMS: 1104
BEGIN IONS
TITLE=Cmpd 328, AutoMSn(842.7710), 18.7 min
RTINSECONDS=1120.56
SCANS=MS: 1101 MSMS: 1104
PEPMASS=842.77097	53546
CHARGE=3+
358.19450	568	
504.27942	295	
548.76561	453	
549.26961	402	
591.30247	197	
683.35998	183	
697.36672	325	
697.87258	289	
715.37749	360	
746.89262	208	
759.38555	322	
760.06692	195	
769.36445	191	
801.76270	244	
802.08786	312	
807.07385	397	
807.43892	544	
807.76408	8436	1+
808.09729	8800	1+
808.43361	5485	1+
813.41962	233	
837.92977	182	
838.12247	298	
838.43326	300	
838.77388	183	
842.49880	3302	1+
842.77363	216	
843.10707	474	
843.86943	327	
844.36784	575	1+
854.36962	385	1+
1209.59292	1114	1+
1280.63933	1514	1+
1677.86358	708	1+
END IONS

###FS:    #m/z: 613.29058 #charge   3
###MaxRes:#m/z:  0.00000 #charge-128
###MS: 1105
###MSMS: 1106
BEGIN IONS
TITLE=Cmpd 329, AutoMSn(613.2906), 18.7 min
RTINSECONDS=1123.58
SCANS=MS: 1105 MSMS: 1106
PEPMASS=613.29058	356146
CHARGE=3+
331.18855	5883	
359.09981	2838	
375.16723	2841	
377.11197	12110	1+
428.13213	1795	
446.13262	2986	
459.29055	10686	1+
476.77276	2387	
490.19455	1872	
509.14776	2389	
512.26716	1758	
519.13128	6195	1+
520.28940	2110	
532.71450	2058	
537.14092	16178	1+
559.21725	9986	1+
574.31563	9214	1+
601.27196	2923	1+
601.61417	2949	
601.94542	1681	
607.28387	28293	1+
607.61661	25447	1+
607.95286	16435	1+
612.62081	2891	
612.95344	2308	
613.28956	100089	1+
613.62341	77952	1+
613.95781	55163	1+
618.06884	2639	
618.31789	2408	
622.22949	5972	1+
632.21192	4440	1+
640.36083	4138	1+
643.33950	2497	
650.22519	32458	1+
661.34795	50329	1+
690.25631	1749	
719.24568	1811	
763.25975	2101	
774.43365	70347	1+
781.26479	5368	1+
781.26623	7909	
850.28568	31414	1+
868.29672	29510	1+
873.49804	11535	1+
947.34020	12103	1+
965.35773	5011	1+
970.55594	117769	1+
1057.59019	51956	1+
1064.42121	2845	
1065.41889	2065	
1188.62557	2061	
1188.62702	37371	1+
1301.70884	21337	1+
1461.74370	27412	1+
1562.78933	42070	1+
1677.81127	9110	1+
END IONS

###FS:    #m/z: 919.42718 #charge   2
###MaxRes:#m/z:  0.00000 #charge-128
###MS: 1105
###MSMS: 1107
BEGIN IONS
TITLE=Cmpd 330, AutoMSn(919.4272), 18.7 min
RTINSECONDS=1124.08
SCANS=MS: 1105 MSMS: 1107
PEPMASS=919.42718	66908
CHARGE=2+
331.19565	458	
359.10088	421	
377.11257	875	
446.12687	432	
447.25391	353	
459.28928	852	
519.12989	307	
537.14163	752	
559.21969	1389	1+
622.23374	434	
640.36065	321	
650.22442	1941	1+
661.35006	1619	1+
747.28959	369	
772.50238	281	
774.43956	567	
781.25766	496	
783.27059	236	
868.30262	731	1+
915.48383	610	
918.42096	701	
918.92757	705	
929.50923	293	
970.54963	2573	1+
982.00629	312	
1057.58509	2196	1+
1188.62112	2061	1+
1562.78788	1994	1+
1819.82624	2141	1+
1837.84534	34724	1+
END IONS

###FS:    #m/z: 601.33835 #charge   1
###MaxRes:#m/z:  0.00000 #charge-128
###MS: 1105
###MSMS: 1108
BEGIN IONS
TITLE=Cmpd 331, AutoMSn(601.3384), 18.7 min
RTINSECONDS=1124.58
SCANS=MS: 1105 MSMS: 1108
PEPMASS=601.33835	55288
CHARGE=1+
328.19577	13169	1+
331.18912	866	
386.20550	940	
402.24356	1159	
428.22383	1853	
440.21861	791	
457.25138	1118	
470.26768	2404	
513.30588	658	
514.27105	37104	1+
527.32708	7702	1+
560.08503	589	
END IONS

###FS:    #m/z: 601.33780 #charge   1
###MaxRes:#m/z:  0.00000 #charge-128
###MS: 1109
###MSMS: 1110
BEGIN IONS
TITLE=Cmpd 332, AutoMSn(601.3378), 18.8 min
RTINSECONDS=1127.61
SCANS=MS: 1109 MSMS: 1110
PEPMASS=601.33780	60214
CHARGE=1+
328.19547	14189	1+
331.19064	718	
358.18990	702	
386.20513	809	
402.24406	1489	
428.22427	1810	
440.22113	835	
457.24830	1140	
470.26485	2745	1+
497.25049	850	
513.30439	624	
514.27192	39921	1+
527.32714	7037	1+
END IONS

###FS:    #m/z: 918.41903 #charge   2
###MaxRes:#m/z:  0.00000 #charge-128
###MS: 1109
###MSMS: 1111
BEGIN IONS
TITLE=Cmpd 333, AutoMSn(918.4190), 18.8 min
RTINSECONDS=1128.11
SCANS=MS: 1109 MSMS: 1111
PEPMASS=918.41903	47686
CHARGE=2+
331.19239	301	
377.11679	449	
459.29199	637	
519.13987	431	
537.13915	686	
552.73720	476	
553.23431	277	
559.21415	729	
574.31359	298	
600.76113	307	
640.35098	259	
650.23920	1420	1+
661.34823	1356	1+
697.01972	250	
731.36395	296	
747.40171	285	
767.39398	420	1+
774.43341	253	
781.25716	294	
819.40620	263	
868.29573	386	
887.36502	487	1+
894.93145	260	
915.48506	758	1+
918.42954	519	
918.92503	445	
922.43672	310	
970.55689	1185	1+
991.38550	590	1+
1050.43939	341	
1051.42252	246	
1057.58560	1722	1+
1188.61293	463	
1562.77380	1236	1+
1819.83410	1419	1+
END IONS

###FS:    #m/z: 574.32770 #charge   1
###MaxRes:#m/z:  0.00000 #charge-128
###MS: 1109
###MSMS: 1112
BEGIN IONS
TITLE=Cmpd 334, AutoMSn(574.3277), 18.8 min
RTINSECONDS=1128.61
SCANS=MS: 1109 MSMS: 1112
PEPMASS=574.32770	23474
CHARGE=1+
329.19136	2259	1+
342.20926	2403	1+
344.19293	1494	
359.20785	485	
364.14204	340	
375.22182	540	
401.21001	782	
413.21196	776	
430.23987	547	
438.12496	490	
438.19874	359	
442.24092	326	
443.25691	1048	
447.25053	334	
449.24095	938	
487.26029	21172	1+
500.31406	2587	1+
550.22610	334	
END IONS

###FS:    #m/z: 740.55029 #charge   1
###MaxRes:#m/z:  0.00000 #charge-128
###MS: 1113
###MSMS: 1114
BEGIN IONS
TITLE=Cmpd 335, AutoMSn(740.5503), 18.9 min
RTINSECONDS=1131.64
SCANS=MS: 1113 MSMS: 1114
PEPMASS=740.55029	69661
CHARGE=1+
376.21839	496	
387.16837	753	
390.19736	575	
416.11686	629	
487.19497	776	
489.29834	542	
502.21352	456	1+
513.13865	502	1+
517.22220	1441	1+
519.22509	2016	1+
525.21652	1222	1+
530.17433	1766	1+
543.76551	635	
560.74098	1038	1+
561.23706	608	
585.25511	854	1+
588.35708	630	1+
590.29270	796	1+
599.27920	2282	1+
603.31184	1195	1+
603.64530	560	
608.32009	481	
608.77820	1216	1+
617.78234	853	1+
629.29652	556	1+
641.29022	672	1+
644.21335	1875	1+
646.29503	1915	1+
646.79123	456	
647.64725	453	
659.28975	4452	1+
673.32412	554	1+
677.32858	721	1+
679.95157	665	
682.33387	691	1+
685.32677	1300	1+
689.32243	666	1+
690.66654	941	1+
690.99255	703	1+
691.33469	1513	1+
694.66339	498	1+
694.97152	595	
696.97193	608	1+
697.32842	1220	1+
699.68921	499	1+
700.34061	1066	1+
701.65975	776	1+
702.00315	1102	1+
702.33388	675	
703.33483	1037	1+
705.00090	819	1+
706.66259	697	1+
707.31587	2105	1+
708.10601	450	1+
709.66772	985	1+
711.09801	890	1+
712.71562	1725	1+
712.96084	1708	1+
713.14041	1359	
713.33452	1956	1+
713.58155	886	1+
714.83697	552	
715.33769	805	
715.73728	3513	1+
715.94681	3120	1+
716.13986	5590	1+
716.34584	5130	1+
716.54773	3893	1+
718.70583	793	
719.02913	1282	
719.34012	1991	
719.54547	5060	1+
719.73477	5899	1+
719.95013	4171	1+
720.14751	3698	1+
720.34693	2659	1+
722.35203	880	1+
724.33834	468	
724.68195	1742	1+
725.00514	2129	1+
725.34954	3173	1+
728.34418	1067	1+
728.66888	569	1+
730.37695	1012	
730.68872	2632	1+
731.02191	2359	1+
731.36002	1501	1+
733.36310	462	
734.36622	2645	1+
734.70247	891	1+
734.86168	585	1+
735.03634	675	1+
739.70154	674	
740.05054	14976	1+
740.38450	12825	1+
END IONS

###FS:    #m/z: 925.17730 #charge   2
###MaxRes:#m/z:  0.00000 #charge-128
###MS: 1113
###MSMS: 1115
BEGIN IONS
TITLE=Cmpd 336, AutoMSn(925.1773), 18.9 min
RTINSECONDS=1132.14
SCANS=MS: 1113 MSMS: 1115
PEPMASS=925.17730	62710
CHARGE=2+
496.19975	420	
525.72377	594	
526.22245	435	
544.22207	411	
659.30173	792	1+
718.67163	557	1+
719.35359	407	1+
724.67636	786	1+
725.00702	774	
731.01543	561	
731.35336	429	1+
737.32446	673	1+
756.37156	400	1+
756.70639	488	1+
757.02552	464	
762.36540	691	1+
762.71412	1023	1+
763.03812	666	
768.37547	499	1+
773.32849	386	
781.37388	477	1+
781.71468	1104	1+
782.04673	555	
787.38689	1144	1+
787.71461	860	
788.05924	635	
819.07892	502	1+
819.40755	383	
819.74872	441	
825.08374	879	1+
825.40786	1017	1+
838.39400	367	1+
842.75248	465	1+
843.08010	422	
848.41529	889	1+
848.76223	807	1+
849.10786	774	1+
856.40157	535	1+
859.81686	404	
860.02888	469	
870.37739	622	1+
872.16406	408	1+
875.92156	616	1+
878.34629	556	1+
887.37020	1566	1+
890.72655	350	1+
891.41808	667	1+
892.75564	396	1+
894.67684	1069	
898.65044	423	
898.91619	677	
903.66227	610	1+
905.41224	345	1+
924.43773	516	1+
925.43103	2263	1+
925.92487	1534	1+
930.41033	757	1+
1050.42663	1420	
1051.42134	551	
1104.46238	1695	1+
1117.52408	415	
1117.85325	523	
1118.19037	461	
1121.46465	2249	1+
1199.53231	1214	1+
1217.55567	969	1+
1291.56941	1899	1+
1731.80790	509	1+
1742.80831	597	1+
1751.83257	816	1+
1757.79068	894	1+
1767.42167	642	1+
1788.83716	9505	1+
1789.34312	7324	1+
1793.70529	526	1+
1797.34769	16497	1+
1797.84501	15535	1+
1804.83970	1390	1+
1833.85021	1066	1+
1838.84292	6008	1+
END IONS

###FS:    #m/z: 601.33769 #charge   1
###MaxRes:#m/z:  0.00000 #charge-128
###MS: 1113
###MSMS: 1116
BEGIN IONS
TITLE=Cmpd 337, AutoMSn(601.3377), 18.9 min
RTINSECONDS=1132.64
SCANS=MS: 1113 MSMS: 1116
PEPMASS=601.33769	64650
CHARGE=1+
328.19706	3658	
358.19752	1136	
386.22436	7850	1+
428.22418	1418	
470.25769	3022	
485.77537	974	
514.27130	31325	1+
527.32567	4252	1+
571.31517	1030	
577.26466	1069	
580.47396	4386	1+
580.67481	3980	
580.87291	3661	
581.07166	3840	
581.27715	2638	
596.24925	1489	
599.32299	1027	
601.33757	70361	1+
END IONS

###FS:    #m/z: 519.53943 #charge   1
###MaxRes:#m/z:  0.00000 #charge-128
###MS: 1117
###MSMS: 1118
BEGIN IONS
TITLE=Cmpd 338, AutoMSn(519.5394), 18.9 min
RTINSECONDS=1135.67
SCANS=MS: 1117 MSMS: 1118
PEPMASS=519.53943	86885
CHARGE=1+
375.21477	2356	
375.55115	1629	
383.20857	1649	
411.70334	2568	
439.75017	1342	
449.92152	1290	
450.24703	2332	
468.27435	6557	1+
485.30139	1524	
515.28905	2464	
515.53856	1407	
515.77923	1343	
519.53939	1819	
END IONS

###FS:    #m/z: 740.37696 #charge   2
###MaxRes:#m/z:  0.00000 #charge-128
###MS: 1117
###MSMS: 1119
BEGIN IONS
TITLE=Cmpd 339, AutoMSn(740.3770), 18.9 min
RTINSECONDS=1136.17
SCANS=MS: 1117 MSMS: 1119
PEPMASS=740.37696	74287
CHARGE=2+
390.19325	642	
447.23678	442	1+
517.20835	762	
519.22257	1285	1+
530.16915	650	
543.73456	610	
569.22591	844	1+
599.27442	1812	1+
602.63934	595	1+
603.30716	1501	1+
603.97517	577	
617.79287	935	1+
636.79168	661	1+
638.28602	445	1+
642.30578	489	1+
644.20699	1774	1+
650.29780	739	1+
653.30556	539	1+
658.97834	705	1+
659.29086	2690	1+
679.32056	860	1+
682.32189	903	1+
684.33075	635	1+
687.97244	506	1+
691.33048	1238	1+
692.01701	708	1+
694.99752	724	1+
695.68218	513	1+
696.99034	940	1+
701.33902	630	
701.70059	508	1+
702.33502	618	
702.99356	795	1+
703.32913	1447	1+
705.69177	657	1+
706.02853	546	1+
707.32652	783	1+
709.32428	711	1+
709.63675	1334	1+
710.05076	1308	1+
712.73028	840	
712.95862	1260	1+
713.13807	834	
713.34110	1118	1+
714.58366	858	1+
715.32894	646	
715.74081	2083	1+
715.94326	1595	1+
716.14138	2968	1+
716.34517	4334	1+
716.54465	2169	1+
718.71324	568	
719.02253	859	
719.34789	1389	
719.54952	2413	1+
719.74687	3073	1+
719.95384	2172	1+
720.14574	2341	1+
720.34369	1531	
722.66194	611	1+
724.67651	1593	1+
725.01087	1550	1+
725.35102	2238	1+
727.84987	840	1+
728.34869	576	
730.68306	1629	1+
731.02685	1021	
731.35442	892	
734.05524	1039	1+
734.36137	1410	1+
734.70796	1021	1+
736.02434	596	
739.70281	811	
740.04976	14954	1+
740.38101	13198	1+
740.71693	7928	1+
742.83316	710	1+
743.72939	826	1+
744.03882	1418	1+
744.36279	984	1+
753.37987	604	1+
756.35286	841	1+
756.70642	794	1+
759.37168	596	1+
762.36050	893	1+
762.71874	642	
767.36948	795	1+
768.70571	1347	1+
773.32681	4617	1+
773.72845	426	1+
775.70847	873	1+
778.37185	573	1+
781.37785	2304	1+
781.71685	2826	1+
782.04648	1953	1+
787.38433	3051	1+
787.72623	1917	1+
788.05800	1610	1+
790.24205	597	1+
805.39860	742	1+
807.26505	1436	1+
811.40355	943	1+
815.41323	844	1+
817.80727	611	
819.07185	1550	1+
819.39798	1391	1+
819.75257	671	
825.07273	955	1+
825.40286	1193	1+
825.74421	556	
830.39937	957	1+
837.38324	1979	1+
842.75325	748	1+
843.08452	1152	1+
843.42023	1473	1+
848.40503	646	1+
848.75251	749	1+
849.09250	889	
870.34837	1367	1+
878.31597	1017	1+
887.37127	5617	1+
896.76544	544	1+
898.33601	738	1+
946.35524	848	1+
974.36098	1702	1+
991.37875	2258	1+
1013.49148	814	1+
1048.40297	855	
1050.44454	4264	1+
1087.44385	1840	1+
1104.46637	2908	1+
1121.47205	1196	1+
1181.62717	1854	1+
1199.54196	1760	1+
1217.54927	1848	1+
1273.58643	867	1+
1291.59830	1458	1+
1300.57621	1111	1+
1371.63249	1777	1+
1389.66202	1220	1+
1394.30030	877	1+
1420.65400	2397	1+
1422.12677	1566	1+
1441.67630	900	1+
1444.66977	925	1+
1456.69546	1273	1+
1472.77489	8877	1+
1474.19019	2195	1+
1474.75697	8674	1+
END IONS

###FS:    #m/z: 925.68583 #charge   2
###MaxRes:#m/z:  0.00000 #charge-128
###MS: 1117
###MSMS: 1120
BEGIN IONS
TITLE=Cmpd 340, AutoMSn(925.6858), 18.9 min
RTINSECONDS=1136.67
SCANS=MS: 1117 MSMS: 1120
PEPMASS=925.68583	61947
CHARGE=2+
359.18474	261	
538.74727	252	1+
544.23315	249	
599.76678	328	1+
637.16181	366	
637.29435	456	1+
659.28237	513	1+
676.34208	290	
715.30428	264	1+
718.98747	457	1+
724.67945	518	1+
725.34618	607	1+
729.99607	446	1+
730.67692	414	1+
731.35252	262	1+
738.33641	298	
753.36855	305	1+
756.69979	344	1+
757.36687	314	1+
762.70484	237	
763.04279	379	
768.04721	238	1+
768.71574	334	
773.33026	383	1+
777.68975	354	
781.04959	533	1+
781.38028	461	1+
781.72377	503	1+
787.39863	456	1+
787.71978	731	1+
788.04819	435	
807.75492	290	1+
810.37174	267	1+
816.09572	263	1+
819.40366	253	
819.74070	299	
824.41653	412	1+
824.73975	433	1+
825.08168	462	1+
831.83190	269	
840.75080	210	1+
843.42316	533	
843.75704	253	
849.08974	464	
849.42991	647	1+
859.83399	324	
860.02356	573	1+
868.38586	307	1+
869.77740	381	
876.41994	239	
878.41563	494	1+
880.63289	398	1+
883.25657	300	1+
883.41021	372	1+
887.36128	318	1+
887.37149	1416	1+
895.67666	1556	1+
897.43985	394	1+
898.66556	288	
898.91382	403	
901.92949	804	1+
903.19396	693	1+
905.41909	236	
906.82378	257	1+
908.22889	231	1+
915.95357	283	
919.41047	335	
991.38344	664	1+
1050.42824	2551	1+
1104.47027	732	1+
1117.85169	331	
1121.46402	1482	1+
1217.56096	663	1+
1291.56914	1488	1+
1730.84058	447	1+
1747.82471	357	1+
1757.80804	328	1+
1759.74204	370	1+
1779.83874	618	1+
1788.34528	3503	1+
1788.83591	4409	1+
1797.35068	7438	1+
1797.85483	7999	1+
1804.85703	730	1+
1807.38416	390	1+
1821.84064	492	1+
1838.85396	10509	1+
1850.31250	467	1+
END IONS

###FS:    #m/z: 519.79025 #charge   2
###MaxRes:#m/z:  0.00000 #charge-128
###MS: 1121
###MSMS: 1122
BEGIN IONS
TITLE=Cmpd 341, AutoMSn(519.7902), 19.0 min
RTINSECONDS=1139.7
SCANS=MS: 1121 MSMS: 1122
PEPMASS=519.79025	88867
CHARGE=2+
355.18563	1879	1+
375.21738	2687	
375.55050	1918	
383.20851	945	
406.21798	1262	
412.91749	1045	
440.26398	913	
450.25310	1368	
468.27087	5439	1+
485.29634	1330	
509.74732	1096	
510.25466	2163	1+
515.27902	1514	
515.53574	1336	
515.78434	1022	
519.53727	1221	
553.80645	2152	
554.30725	1615	
561.31683	1434	
561.80409	1331	
596.33814	6724	1+
610.34439	955	
628.34844	1075	
643.00242	960	
674.37457	959	
693.35362	1295	
710.37626	10219	1+
782.44164	4274	1+
822.39408	1778	
822.40207	3474	1+
839.42375	18443	1+
889.47325	2421	1+
895.51956	18720	1+
907.48830	4054	1+
935.48128	1164	
952.50427	1488	
993.51993	2696	1+
1010.54801	36125	1+
1036.50206	9626	1+
END IONS

###FS:    #m/z: 507.26741 #charge   2
###MaxRes:#m/z:  0.00000 #charge-128
###MS: 1121
###MSMS: 1123
BEGIN IONS
TITLE=Cmpd 342, AutoMSn(507.2674), 19.0 min
RTINSECONDS=1140.21
SCANS=MS: 1121 MSMS: 1123
PEPMASS=507.26741	70791
CHARGE=2+
358.20537	229	
380.68466	167	
384.22628	326	1+
391.73746	210	
394.20210	238	
398.18604	152	
401.23230	277	1+
410.21396	271	1+
413.70419	247	
426.24120	264	1+
432.18198	169	
434.55020	203	
435.19234	153	
441.91159	151	
442.23919	179	
449.23405	159	
453.22285	231	1+
456.25367	182	
461.23188	261	
469.24112	360	1+
486.27350	392	1+
488.28401	588	1+
492.23127	182	
498.25202	345	1+
504.29096	751	1+
506.28239	1028	1+
508.27118	948	1+
510.27572	1004	1+
510.75645	223	
514.27082	799	1+
519.24977	455	1+
526.75705	172	
528.28596	211	1+
532.27026	339	1+
546.26748	212	
570.32460	609	1+
573.27593	148	
579.30158	453	1+
590.29635	783	1+
597.78261	222	1+
620.30558	181	
627.33249	640	1+
640.31668	151	
640.82240	1290	1+
641.31346	974	1+
672.35195	307	1+
710.37855	156	
723.34741	237	1+
734.33947	274	1+
742.32775	146	
744.36869	152	
767.41576	170	
829.41064	337	1+
830.41518	595	1+
854.39517	767	1+
900.39772	230	1+
929.48152	1732	1+
942.48555	251	1+
968.47376	316	1+
970.55355	411	1+
974.54590	315	1+
992.50148	270	1+
1010.55038	1229	1+
END IONS

###FS:    #m/z: 1066.03195 #charge   2
###MaxRes:#m/z:  0.00000 #charge-128
###MS: 1121
###MSMS: 1124
BEGIN IONS
TITLE=Cmpd 343, AutoMSn(1066.0319), 19.0 min
RTINSECONDS=1140.71
SCANS=MS: 1121 MSMS: 1124
PEPMASS=1066.03195	56434
CHARGE=2+
366.15442	110	
391.19371	109	
450.22412	196	
574.31768	228	
587.28568	543	1+
590.28655	173	
700.34894	284	
702.33000	143	
799.39123	121	
801.39158	269	
829.39384	182	
900.46068	178	
912.45334	110	
942.45318	203	1+
1004.51442	223	
1005.50708	137	
1007.02630	113	
1008.46306	222	
1012.52591	238	
1012.94472	136	
1013.25519	156	
1037.99959	110	
1052.42891	149	
1066.07302	127	
1066.57330	157	
1067.54160	432	1+
1080.37884	252	
1126.57148	112	
2026.03919	10001	1+
2032.90024	494	1+
2124.96166	745	1+
END IONS

###FS:    #m/z: 507.26733 #charge   2
###MaxRes:#m/z:  0.00000 #charge-128
###MS: 1125
###MSMS: 1126
BEGIN IONS
TITLE=Cmpd 344, AutoMSn(507.2673), 19.1 min
RTINSECONDS=1143.74
SCANS=MS: 1125 MSMS: 1126
PEPMASS=507.26733	63094
CHARGE=2+
354.17452	201	
358.19729	235	
372.18777	150	
381.19090	212	
385.24520	160	
395.20368	253	1+
415.71570	164	
434.54274	150	
434.90009	171	
442.23212	330	1+
445.25147	173	
449.25079	494	
453.23193	395	1+
463.57916	290	
483.49316	338	
486.25475	442	1+
488.25736	192	
491.26732	430	1+
503.24895	284	
503.76254	168	
504.28425	1039	1+
505.78115	208	
506.30463	1116	1+
507.74898	709	1+
508.26567	1915	1+
525.24810	153	
537.27277	210	
562.30196	167	
568.24702	178	
570.32991	379	1+
570.80961	425	1+
574.77911	247	
616.81001	189	
628.33098	376	1+
640.31292	907	1+
676.30096	152	
683.41061	173	
717.34853	223	1+
749.34495	383	1+
755.32843	152	
788.36200	231	1+
826.41053	365	1+
831.41153	406	1+
854.39590	446	1+
866.43664	259	1+
882.45145	285	1+
893.46442	692	1+
911.47245	469	1+
929.49497	852	1+
931.49599	549	1+
940.44079	240	1+
967.49590	436	1+
END IONS

###FS:    #m/z: 519.53818 #charge   2
###MaxRes:#m/z:  0.00000 #charge-128
###MS: 1125
###MSMS: 1127
BEGIN IONS
TITLE=Cmpd 345, AutoMSn(519.5382), 19.1 min
RTINSECONDS=1144.24
SCANS=MS: 1125 MSMS: 1127
PEPMASS=519.53818	62423
CHARGE=2+
375.21464	1418	
375.55259	825	
383.20947	599	
440.26300	659	
450.25777	540	
453.24851	565	
468.26929	3590	1+
475.49215	780	
485.30020	919	
516.28358	1311	1+
518.28115	655	
519.26283	3501	1+
519.52958	571	
538.64330	721	
538.73505	497	
561.30616	707	
561.79104	511	
567.30065	803	
579.30096	617	
596.33895	3582	1+
617.85417	552	
628.34841	610	
629.26429	605	
693.35355	872	
710.37838	5253	1+
740.39850	1490	
740.90907	1004	
782.43041	1923	1+
811.43449	1279	1+
822.40106	1261	
822.40294	1774	1+
824.39574	545	
839.42440	11207	1+
889.47568	1942	1+
895.51866	10997	1+
907.48786	2642	1+
935.48723	664	
952.50813	1374	1+
993.52088	1789	1+
1010.54762	16733	1+
1019.49565	1784	1+
1029.55834	2517	1+
1036.50981	4615	1+
END IONS

###FS:    #m/z: 1066.03298 #charge   2
###MaxRes:#m/z:  0.00000 #charge-128
###MS: 1125
###MSMS: 1128
BEGIN IONS
TITLE=Cmpd 346, AutoMSn(1066.0330), 19.1 min
RTINSECONDS=1144.74
SCANS=MS: 1125 MSMS: 1128
PEPMASS=1066.03298	47118
CHARGE=2+
366.13583	156	
526.75173	110	
555.22794	159	
559.27549	126	
587.27570	563	1+
595.26724	104	
638.71256	112	
670.35842	116	
700.33353	305	
702.32670	106	
830.38918	106	
840.05167	108	
912.46490	114	
968.44852	134	
1004.52548	125	
1012.50359	111	
1012.83583	104	
1017.45630	159	
1017.96307	139	
1022.00029	121	
1066.51569	147	
1084.57510	130	
2026.03454	6102	1+
2125.95133	874	1+
END IONS

###FS:    #m/z: 602.31438 #charge   2
###MaxRes:#m/z:  0.00000 #charge-128
###MS: 1129
###MSMS: 1130
BEGIN IONS
TITLE=Cmpd 347, AutoMSn(602.3144), 19.1 min
RTINSECONDS=1147.76
SCANS=MS: 1129 MSMS: 1130
PEPMASS=602.31438	524602
CHARGE=2+
325.16287	1659	
328.19650	3720	
341.21103	1694	
343.17897	1996	1+
358.15697	6070	1+
365.18537	2011	
379.21079	2744	1+
385.15612	2038	
386.15742	42600	1+
395.20065	4909	1+
397.20795	7371	1+
402.18242	1587	
403.17745	5292	1+
406.21460	2464	1+
407.70964	2180	1+
409.22211	4179	1+
412.24578	2140	
414.22326	1795	
417.21270	2153	1+
431.70228	1715	
444.21655	3947	1+
455.25559	2021	
457.23287	2710	1+
470.25978	1727	
471.23697	15041	1+
477.24414	3732	1+
482.22307	6175	1+
497.23131	3183	1+
499.23490	76921	1+
514.26647	27092	1+
517.27744	9539	1+
521.30405	2321	
525.22877	1515	
527.30549	4117	1+
542.26026	8943	1+
555.26069	3669	1+
565.27822	2477	1+
569.27333	4005	1+
572.28744	14928	1+
576.27981	1580	
584.31089	13641	1+
584.78391	3461	1+
590.32740	5492	1+
593.30741	1968	
595.27003	7463	1+
601.32909	14509	1+
602.81180	1670	
612.31384	56555	1+
627.32596	7116	1+
629.33245	6998	1+
638.30543	3241	1+
649.30526	2496	1+
655.32244	10371	1+
660.29728	5168	1+
662.30252	2349	
664.29946	2872	1+
667.29572	2703	1+
670.32409	6414	1+
677.31177	27607	1+
681.32780	14659	1+
686.34978	2138	1+
689.35656	3005	1+
698.36609	1682	
699.36436	8549	1+
703.38997	2959	1+
706.37464	2965	1+
709.33258	13963	1+
726.35636	53016	1+
740.40348	6362	1+
743.36521	6157	1+
745.36364	6150	1+
750.36882	2652	1+
752.37395	7088	1+
762.39380	33821	1+
768.40250	4975	
769.39794	10543	1+
773.37146	6692	1+
774.34664	3078	1+
775.37602	6359	1+
779.38634	2870	
780.37022	15990	1+
788.41016	2707	1+
790.38792	55628	1+
795.39219	2341	1+
797.39416	77547	1+
815.42784	17683	1+
844.38280	2248	1+
846.40090	2476	1+
854.44508	10369	1+
858.43142	4019	1+
861.42678	1669	
862.40358	2154	
863.42182	3467	1+
865.42187	1527	
872.40676	2695	1+
875.47736	18594	1+
882.44533	2373	
884.45255	4813	1+
886.43596	11052	1+
889.42403	5085	1+
895.43241	20668	1+
903.46657	61082	1+
912.45354	16633	1+
925.48926	14315	1+
929.47761	7012	1+
936.46074	2599	1+
943.43828	3217	1+
953.48387	8088	1+
958.45796	2387	1+
960.45449	4622	1+
972.49175	1752	
972.49536	3209	1+
975.47210	11716	1+
983.46998	2283	1+
989.52341	5642	1+
1000.48516	29642	1+
1017.51648	80485	1+
1043.53875	13530	1+
1060.55899	13507	1+
1071.52842	20452	1+
1088.55317	91190	1+
1186.59192	7731	1+
END IONS

###FS:    #m/z: 1203.61448 #charge   1
###MaxRes:#m/z:  0.00000 #charge-128
###MS: 1129
###MSMS: 1131
BEGIN IONS
TITLE=Cmpd 348, AutoMSn(1203.6145), 19.1 min
RTINSECONDS=1148.26
SCANS=MS: 1129 MSMS: 1131
PEPMASS=1203.61448	79050
CHARGE=1+
386.14622	1595	
499.23345	3017	
612.31453	2971	
726.35573	1543	
780.36951	1458	
790.38898	5185	1+
797.39253	6810	1+
806.80286	1143	
903.47224	5465	1+
912.45971	13031	1+
1017.51383	2760	
1018.51733	1397	
1071.52235	1766	
1072.52241	1101	
1088.55000	23063	1+
1186.59286	1106	
1203.61344	106151	1+
END IONS

###FS:    #m/z: 610.31021 #charge   2
###MaxRes:#m/z:  0.00000 #charge-128
###MS: 1129
###MSMS: 1132
BEGIN IONS
TITLE=Cmpd 349, AutoMSn(610.3102), 19.1 min
RTINSECONDS=1148.76
SCANS=MS: 1129 MSMS: 1132
PEPMASS=610.31021	76015
CHARGE=2+
311.62015	1082	
331.19031	5350	1+
359.09737	2989	1+
365.18293	684	
372.18889	869	1+
375.16217	2260	1+
377.11305	5737	1+
379.20674	959	1+
382.20699	1378	
384.13775	668	
386.15449	3264	1+
391.14580	844	
394.15092	836	
395.19574	716	1+
397.21378	2523	1+
404.18015	1297	1+
406.20733	1649	1+
408.21991	6269	1+
414.21246	1508	1+
428.12204	1619	1+
437.23888	1190	1+
441.25860	1330	1+
444.23272	1577	1+
446.13338	3183	1+
453.14445	1068	
455.24327	1446	1+
457.23483	773	
459.28637	6518	1+
462.22940	887	1+
465.21047	750	1+
471.23404	807	
473.70156	784	1+
481.26211	2639	1+
483.24295	1842	1+
490.18429	2302	1+
497.22130	1661	1+
499.24399	7122	1+
506.21915	1132	1+
509.14902	2334	1+
512.25124	2641	1+
515.25053	1760	1+
519.13084	4054	1+
519.27431	1686	1+
521.28348	3085	1+
533.26816	2100	1+
537.14171	7294	1+
537.76280	1164	1+
539.26738	944	1+
543.30783	942	
548.29561	962	1+
559.22336	6042	1+
570.30082	683	
571.28759	1823	1+
574.30529	4103	1+
586.29605	2793	1+
590.32189	1311	1+
593.26557	1251	1+
594.81833	2965	1+
595.29818	2192	1+
599.31218	730	
600.30961	721	
601.29492	1768	1+
604.26281	1343	1+
607.29022	1949	1+
610.30810	1919	1+
612.30330	8662	1+
613.62624	807	
621.28269	1371	
622.23616	3693	1+
627.31693	730	
628.31110	2537	1+
632.21202	2314	1+
635.34464	2588	1+
640.35699	3211	1+
643.32898	3208	1+
650.22612	10491	1+
651.86127	829	
659.31403	757	1+
661.34898	18113	1+
670.35742	1174	1+
677.33807	919	1+
682.33891	1207	1+
684.34648	1092	1+
689.33951	1031	1+
693.30027	1004	1+
699.36623	4314	1+
706.37781	3956	1+
709.33373	1224	1+
719.24891	1126	
726.36681	5318	1+
740.38861	837	1+
742.34892	1635	1+
747.33262	838	1+
756.41315	2326	1+
763.26103	1357	1+
769.39538	827	1+
771.38520	1697	1+
774.42990	2700	1+
774.43317	23669	1+
778.38555	2366	1+
780.36957	779	
781.26746	2047	
784.47332	1101	1+
788.37497	1104	1+
790.38136	779	
791.37583	1299	1+
795.38781	2553	1+
797.39654	4668	1+
804.40974	1709	1+
806.38797	2409	1+
812.43633	4064	1+
821.44138	1711	1+
832.27265	1708	1+
842.43134	760	1+
850.28755	10692	1+
854.47341	816	1+
862.45994	713	1+
866.20262	868	
868.30592	6927	1+
869.43629	940	1+
873.50024	6070	1+
884.45253	1132	1+
892.45581	1128	1+
895.42625	978	
903.45404	979	1+
909.46191	2044	1+
912.46107	1125	1+
919.46553	2196	1+
926.50143	7608	1+
934.43770	9858	1+
936.74761	807	
945.46343	748	1+
947.34821	1869	1+
950.40472	2122	1+
952.51557	3155	1+
952.52225	929	1+
970.55399	33047	1+
980.51283	1158	1+
997.54207	5684	1+
998.51209	2632	1+
1016.49782	1725	1+
1033.51677	6572	1+
1040.57162	2640	1+
1057.58273	14307	1+
1061.49804	2205	1+
1076.53668	1248	1+
1081.47655	1833	1+
1087.53143	3252	1+
1104.54509	6072	1+
1110.55204	2585	1+
1167.60085	2228	1+
1188.62725	879	
END IONS

###FS:    #m/z: 602.31420 #charge   2
###MaxRes:#m/z:  0.00000 #charge-128
###MS: 1133
###MSMS: 1134
BEGIN IONS
TITLE=Cmpd 350, AutoMSn(602.3142), 19.2 min
RTINSECONDS=1151.79
SCANS=MS: 1133 MSMS: 1134
PEPMASS=602.31420	1269334
CHARGE=2+
341.21282	7917	
358.15342	19410	
365.18521	8208	
379.20620	12070	1+
386.15542	192404	1+
397.20739	28932	1+
403.17654	25996	1+
406.21493	11817	1+
409.22201	20925	1+
412.24932	10184	
414.23025	9499	
430.20793	19114	1+
431.69968	9525	
442.73095	16616	1+
454.23420	16561	1+
457.23364	7640	
471.23652	61536	1+
474.24672	8807	
477.24302	16027	1+
482.22204	22676	1+
498.24053	8103	
499.23499	347781	1+
514.25878	28951	1+
516.26052	12374	
517.27591	35345	1+
521.30301	10144	
542.25277	35832	1+
555.25743	8806	
568.27013	18102	1+
572.28554	65500	1+
584.31481	52975	1+
590.32678	27164	1+
595.28530	23097	1+
602.31934	15347	
602.81611	8221	
612.31446	256903	1+
627.32553	29285	1+
629.33527	28217	1+
655.32229	52443	1+
660.28542	23517	1+
662.29827	11522	
667.28878	8983	
670.32347	27038	1+
677.31054	118476	1+
681.32825	77573	1+
686.35172	10480	1+
689.35708	7520	
698.36144	30724	1+
702.36399	12846	1+
706.38533	7607	
709.33360	69393	1+
726.35723	266664	1+
740.40898	28202	1+
743.38327	30521	1+
745.37069	21388	1+
752.37586	29747	1+
762.39367	155817	1+
768.40559	26835	
769.39730	56179	1+
773.36229	34893	1+
774.34528	13870	1+
775.37411	34223	1+
779.38428	14388	
780.36986	87256	1+
790.38913	284168	1+
795.39544	9118	1+
797.39435	369656	1+
797.39938	25237	1+
815.42659	88805	1+
845.39402	12694	1+
854.44975	34134	1+
858.43027	18886	1+
861.40848	21307	1+
863.42712	28778	1+
872.39327	14382	1+
875.47562	85905	1+
882.44874	32876	1+
886.43746	51902	1+
889.42123	27980	1+
895.43140	128438	1+
903.46887	314358	1+
908.46426	12613	1+
912.45539	95560	1+
925.48733	74889	1+
929.48264	32481	1+
936.45850	8101	
943.43320	15625	1+
953.48388	46413	1+
958.44345	9593	
960.45488	23536	1+
972.49705	7865	
972.49961	21405	1+
975.47650	51871	1+
989.52096	7936	
989.52695	22301	1+
1000.48748	149817	1+
1017.51626	453354	1+
1043.53659	69960	1+
1060.55842	85556	1+
1070.53712	9633	
1071.52782	102377	1+
1088.55243	550959	1+
1185.59440	43953	1+
END IONS

###FS:    #m/z: 1203.61604 #charge   1
###MaxRes:#m/z:  0.00000 #charge-128
###MS: 1133
###MSMS: 1135
BEGIN IONS
TITLE=Cmpd 351, AutoMSn(1203.6160), 19.2 min
RTINSECONDS=1152.29
SCANS=MS: 1133 MSMS: 1135
PEPMASS=1203.61604	1019122
CHARGE=1+
386.14892	10959	
499.23261	19265	
612.31421	17592	
726.35940	12087	
790.38862	33757	1+
797.39496	46504	1+
903.47156	38543	1+
912.45820	82774	1+
1017.51390	21615	
1018.51825	13527	
1071.52608	13276	
1088.55106	182944	1+
1186.58824	10844	
1203.61434	1048568	1+
END IONS

###FS:    #m/z: 610.31032 #charge   2
###MaxRes:#m/z:  0.00000 #charge-128
###MS: 1133
###MSMS: 1136
BEGIN IONS
TITLE=Cmpd 352, AutoMSn(610.3103), 19.2 min
RTINSECONDS=1152.8
SCANS=MS: 1133 MSMS: 1136
PEPMASS=610.31032	164051
CHARGE=2+
318.16970	352	1+
331.18700	2812	1+
338.16509	631	1+
341.20570	694	
350.18232	1663	1+
356.14935	498	1+
359.10899	1183	1+
363.18809	739	1+
365.17648	1437	1+
371.19769	508	1+
373.18643	655	1+
375.15836	1048	1+
377.11151	2776	1+
378.20357	816	1+
380.21287	1295	1+
382.20537	2556	1+
384.14514	1510	1+
385.68790	489	1+
387.18126	1395	
389.18881	863	
393.73148	835	1+
395.18823	687	1+
395.75277	1021	
397.21271	2628	1+
401.19621	621	1+
402.18458	2969	1+
406.20836	1941	1+
408.21934	7988	1+
408.85194	1154	1+
409.69515	435	1+
412.23826	954	1+
414.22520	1017	
414.52858	3407	1+
414.86553	1714	1+
415.20427	1642	1+
420.21520	1775	1+
425.64800	2315	1+
428.12664	677	
429.20914	1758	1+
435.22753	1239	1+
444.22746	1331	1+
446.16101	1205	1+
449.21451	975	1+
449.74231	610	1+
452.22444	1913	1+
454.73469	1053	1+
457.23069	1601	1+
459.28647	2931	
460.24067	1305	
462.22938	1627	1+
478.23018	1400	1+
481.24593	4245	1+
482.74181	414	1+
485.27514	4398	1+
489.23745	864	1+
491.24169	1934	1+
497.22581	2822	1+
499.23990	12422	1+
504.25175	594	1+
506.23850	759	1+
508.26000	2694	1+
512.26253	1405	1+
514.23665	901	
515.24406	2427	1+
517.26553	6747	1+
519.13531	1703	1+
520.26045	1012	
521.28448	3244	1+
525.26016	688	1+
527.26893	873	1+
528.78359	2412	1+
532.26218	869	
533.26992	1802	1+
535.76639	611	1+
537.14290	3743	1+
540.24397	1119	1+
542.25882	2211	1+
543.76971	3625	1+
548.27144	2317	1+
548.77289	1036	1+
559.22966	3436	1+
570.28856	1282	1+
572.28500	6162	1+
577.30566	411	1+
579.30434	705	1+
581.28773	1010	1+
583.78160	645	1+
584.30887	1581	1+
586.29752	3749	1+
590.30014	3453	1+
593.80839	1871	1+
595.28255	1970	1+
599.31081	840	1+
601.29651	2510	1+
601.80095	693	
608.29491	753	1+
610.29837	2609	1+
612.30394	13522	1+
618.31222	1233	1+
622.23583	928	1+
625.31653	444	1+
627.32087	774	
628.31657	3786	1+
632.23439	1452	1+
635.33732	3426	1+
640.35889	2405	1+
643.33635	2947	1+
650.22881	5231	1+
651.85984	564	1+
653.33589	713	1+
655.33508	2301	1+
659.30046	889	1+
661.34600	11488	1+
665.30684	805	1+
667.31151	980	1+
669.33074	676	
669.93416	1223	1+
670.33792	2114	1+
671.37381	1230	1+
677.32200	2779	1+
677.34143	550	1+
678.95556	746	1+
682.34755	989	
683.33389	2737	1+
687.35970	909	1+
689.34617	1704	1+
693.30851	2746	1+
697.35098	897	1+
699.36555	4928	1+
700.35774	627	1+
704.34915	761	1+
706.38290	5839	1+
709.33844	3496	1+
714.36621	461	1+
715.31224	1226	1+
717.33126	507	1+
722.37050	589	1+
724.35041	1526	1+
726.35731	7933	1+
734.34193	954	1+
737.34201	1036	1+
740.39384	1286	1+
742.36052	3082	1+
748.34969	1046	1+
749.51290	700	
751.37562	1163	1+
753.37695	1118	1+
755.38491	787	
756.39367	2130	1+
760.37874	1378	1+
762.37206	1697	1+
768.40746	924	
769.39220	1525	1+
771.30567	7182	1+
773.38066	759	
774.42862	13967	1+
778.38949	3906	1+
780.34580	3281	1+
781.34846	1112	1+
781.89749	477	1+
784.43572	2134	1+
788.37755	1275	1+
790.38722	2008	
791.38263	3403	1+
795.38998	5292	1+
797.39293	12584	1+
804.42456	1347	
806.38775	6719	1+
810.40502	659	1+
812.42751	6595	1+
817.40341	529	1+
819.39470	848	1+
820.36654	849	1+
820.99981	1020	1+
821.43555	2588	1+
827.42647	672	1+
830.40288	1101	1+
834.44948	1875	1+
837.40816	1984	1+
840.04969	798	
842.42124	1401	1+
850.31307	3022	1+
851.33702	1641	1+
854.44173	1512	1+
860.38859	523	1+
861.16937	609	1+
862.41773	1803	1+
864.40997	459	1+
868.31307	3079	1+
870.44275	932	1+
871.42784	665	1+
873.46265	778	1+
873.48585	4407	1+
875.46389	974	1+
878.41043	1445	1+
880.45687	631	1+
882.45920	1255	1+
883.44275	3360	1+
888.42080	431	1+
890.43994	705	1+
891.44493	3807	1+
894.43113	949	1+
895.43552	3250	1+
901.45345	2199	1+
903.45761	3304	1+
904.43872	1228	1+
907.45763	574	1+
909.46736	4658	1+
912.46548	2825	1+
917.43195	1099	1+
919.46076	4285	1+
920.44186	1327	1+
924.47578	2360	1+
926.49398	10109	1+
929.47608	681	1+
931.40861	669	1+
934.44111	19342	1+
936.75521	1290	
941.46597	2644	1+
945.49223	1206	1+
947.42274	1393	1+
950.43959	7404	1+
953.49427	1302	1+
956.66515	721	1+
963.47922	445	1+
970.54808	17145	1+
975.45748	1973	1+
980.51271	707	
984.48025	805	1+
989.50225	963	1+
990.49294	439	1+
991.49059	932	1+
997.53451	6848	1+
998.60107	4524	1+
1016.50409	7586	1+
1033.50891	4424	1+
1034.52773	3099	1+
1040.54834	3543	1+
1044.51609	1244	1+
1054.50740	1044	1+
1057.55754	10801	1+
1071.54833	1610	1+
1075.55721	1568	1+
1077.51796	2272	1+
1082.51232	2677	1+
1087.54238	9956	1+
1104.54514	9723	1+
1110.53490	2692	1+
1113.55067	1097	1+
1128.55283	1529	1+
1134.58180	1077	1+
1150.54627	1037	1+
1168.58946	1132	1+
1184.57602	1983	1+
1188.62935	772	
1203.60709	3223	1+
1208.56249	1536	1+
END IONS

###FS:    #m/z: 1204.11313 #charge   1
###MaxRes:#m/z:  0.00000 #charge-128
###MS: 1137
###MSMS: 1138
BEGIN IONS
TITLE=Cmpd 353, AutoMSn(1204.1131), 19.3 min
RTINSECONDS=1155.82
SCANS=MS: 1137 MSMS: 1138
PEPMASS=1204.11313	1267085
CHARGE=1+
499.23228	31322	
612.31494	31979	
726.35926	20460	
790.38924	39663	
797.39429	78035	1+
903.47158	64424	1+
912.45679	153164	1+
1017.51396	39931	
1018.51665	21640	
1071.52440	24156	
1088.55068	322345	1+
1186.59062	20526	
1203.61484	1835783	1+
END IONS

###FS:    #m/z: 602.32234 #charge   2
###MaxRes:#m/z:  0.00000 #charge-128
###MS: 1137
###MSMS: 1139
BEGIN IONS
TITLE=Cmpd 354, AutoMSn(602.3223), 19.3 min
RTINSECONDS=1156.32
SCANS=MS: 1137 MSMS: 1139
PEPMASS=602.32234	1269359
CHARGE=2+
341.21365	13593	
358.15245	28557	
365.18103	11627	
379.20650	20911	1+
385.15726	11225	
386.15474	294663	1+
397.20688	50642	1+
402.18093	11134	
403.17716	31914	
406.21491	16896	1+
409.22256	32895	1+
412.24965	16470	
414.22827	14117	
431.69964	11547	
454.23287	24765	1+
457.23095	12614	
471.23593	94677	1+
474.24731	13216	
477.24393	25612	1+
482.22233	35480	1+
498.23849	12455	
499.23469	556022	1+
514.25443	36671	1+
516.25823	18458	
517.27576	56307	1+
521.30042	15059	
542.25323	56298	1+
555.26025	15059	
568.26969	28098	1+
572.28561	100978	1+
584.31453	86774	1+
590.32574	41668	1+
595.28498	36872	1+
612.31413	417699	1+
627.32528	46291	1+
629.33530	45286	1+
638.30522	26843	1+
655.32213	80722	1+
660.28651	35115	1+
662.29505	19301	
667.28855	12909	
670.32381	43334	1+
677.30934	199700	1+
681.32730	116656	1+
686.35311	17609	1+
689.35525	11681	
698.36046	51533	1+
702.36349	21629	1+
709.33202	113349	1+
726.35665	441836	1+
740.40864	47621	1+
743.38241	48181	1+
745.37031	34157	1+
747.35971	17960	1+
752.37602	39545	1+
762.39263	246475	1+
768.40385	44196	
769.39952	87098	1+
773.36222	58365	1+
774.35065	21717	1+
775.37405	56651	1+
779.38322	24234	
780.37021	141315	1+
790.38817	470711	1+
797.39369	618085	1+
797.39900	37599	1+
815.42594	140548	1+
844.38745	18059	1+
846.39927	23178	1+
854.44973	57474	1+
858.42902	30751	1+
861.42455	14865	
862.40145	19659	
863.42462	45386	1+
872.39302	24437	1+
875.47507	136630	1+
882.44759	57525	1+
884.45642	16121	1+
886.43497	86979	1+
889.42103	49479	1+
895.43076	225605	1+
903.46847	530780	1+
908.46331	20709	1+
912.45477	160237	1+
925.48729	124746	1+
929.48064	54258	1+
936.45856	14196	
943.43231	27288	1+
953.48251	80545	1+
958.44366	23454	1+
960.45518	39304	1+
972.49523	64924	1+
975.47196	78609	1+
989.51969	13188	
989.52450	34378	1+
1000.48624	249102	1+
1017.51564	771436	1+
1043.53761	110345	1+
1060.55662	146743	1+
1070.53986	15728	
1071.52706	180840	1+
1088.55165	972976	1+
1185.59454	66125	1+
1203.61986	44716	1+
END IONS

###FS:    #m/z: 630.82341 #charge   2
###MaxRes:#m/z:  0.00000 #charge-128
###MS: 1137
###MSMS: 1140
BEGIN IONS
TITLE=Cmpd 355, AutoMSn(630.8234), 19.3 min
RTINSECONDS=1156.82
SCANS=MS: 1137 MSMS: 1140
PEPMASS=630.82341	196746
CHARGE=2+
317.14419	787	1+
331.17781	749	
332.15970	7626	1+
335.14856	1013	1+
341.20497	917	
344.15120	570	1+
349.18263	3943	1+
358.15128	2123	1+
364.46015	873	
372.18388	1860	1+
382.19483	1916	1+
386.15064	12046	1+
389.21027	1725	1+
397.19890	2465	1+
399.16293	3404	1+
403.18617	3000	1+
409.21819	1239	
412.23364	901	1+
415.18956	2668	1+
420.21559	1042	1+
427.71411	670	
431.21586	764	1+
450.14847	1864	1+
454.22420	2448	1+
463.22820	2127	1+
469.22331	851	1+
471.23145	7369	1+
482.23197	3384	1+
490.74903	2836	1+
491.24500	1098	1+
495.23943	859	1+
497.22476	1209	1+
499.23284	21665	1+
500.74770	834	1+
506.25111	721	1+
509.26012	3080	1+
509.75840	1230	1+
514.23866	766	
515.25261	2862	1+
515.74345	1343	1+
517.25750	2448	1+
519.77389	1665	1+
522.26543	625	
522.76831	1219	1+
524.25302	1423	1+
528.76047	3051	1+
531.24333	1746	1+
534.26959	695	
541.15542	1624	
542.25701	3885	1+
549.25061	6417	1+
554.25646	1330	1+
556.26310	1145	
557.27768	2080	1+
557.76480	1332	1+
559.28089	2474	1+
563.28258	941	1+
567.27610	915	1+
569.27840	2264	1+
572.28878	20662	1+
575.78006	609	
581.28783	901	1+
584.31112	3518	1+
591.30463	1188	1+
595.28105	2257	1+
606.31029	584	
610.29407	797	1+
612.31019	16225	1+
618.28306	977	1+
621.82408	1075	
625.30721	898	1+
627.32963	2071	1+
629.31836	1992	1+
631.31818	2647	1+
643.31664	3818	1+
643.32587	666	1+
655.31052	2724	1+
661.33068	2298	1+
664.31543	901	1+
667.29801	660	
670.31878	1969	1+
677.30464	1274	1+
678.93236	1753	1+
679.28971	1334	1+
681.33177	1988	1+
683.33163	4166	1+
689.34159	1069	1+
696.31760	8447	1+
697.04522	865	1+
703.31846	947	1+
705.09333	1342	
705.21013	1250	
705.33455	672	
706.33884	4718	1+
709.33373	3922	1+
717.30208	3048	1+
719.29722	777	1+
721.31358	674	1+
724.34094	682	1+
726.35771	13534	1+
727.38527	992	1+
734.32381	15789	1+
740.34957	2482	1+
743.38056	2014	1+
752.37990	1311	1+
756.39545	5811	1+
760.30212	2481	1+
762.38531	3614	1+
769.40032	2534	1+
774.39076	3817	1+
780.37272	4609	1+
788.35270	897	1+
790.38513	3815	1+
795.38734	1674	1+
797.39264	22558	1+
798.37582	1118	1+
802.36907	990	1+
804.38387	648	1+
814.38800	870	1+
815.40724	5726	1+
819.41889	9513	1+
827.43011	2051	1+
829.39578	602	
830.38107	4567	1+
834.38624	2439	1+
845.95816	653	
847.40882	22666	1+
852.39038	709	1+
854.42845	711	
855.36527	7776	1+
864.40762	711	1+
870.41118	1374	1+
872.41709	2985	1+
875.45420	1196	1+
878.40863	615	1+
887.45458	1673	1+
889.41348	879	1+
891.44553	1829	1+
895.43001	5494	1+
903.46198	3896	1+
911.45732	669	
912.46378	5280	1+
912.47173	857	1+
915.46526	2132	1+
919.44640	1667	1+
925.46020	2032	1+
929.45665	828	1+
930.42515	606	1+
932.48131	6030	1+
942.48251	696	
943.42392	3279	1+
944.45426	2684	1+
947.45398	954	1+
948.45047	653	1+
952.46000	2995	1+
960.48701	15796	1+
966.48970	1959	1+
969.47917	1625	1+
970.52724	893	1+
974.43579	685	1+
982.50581	3533	1+
986.48984	1648	1+
992.44662	1063	1+
1004.48641	1552	1+
1014.45884	2998	1+
1017.50205	2920	1+
1039.56208	3903	1+
1053.52580	1381	1+
1057.51442	5915	1+
1057.52777	797	
1060.51937	1344	1+
1071.51759	2907	1+
1074.53794	16829	1+
1088.54839	7444	1+
1100.54956	2962	1+
1117.58634	642	
1127.55080	8651	1+
1140.60773	2600	1+
1145.57647	32617	1+
1157.81274	753	
1243.60892	3427	1+
1258.60037	2113	1+
END IONS

###FS:    #m/z: 703.65645 #charge   3
###MaxRes:#m/z:  0.00000 #charge-128
###MS: 1141
###MSMS: 1142
BEGIN IONS
TITLE=Cmpd 356, AutoMSn(703.6565), 19.3 min
RTINSECONDS=1159.84
SCANS=MS: 1141 MSMS: 1142
PEPMASS=703.65645	205078
CHARGE=3+
387.71927	5903	
447.16836	4431	
459.28876	6852	
461.16586	5899	
526.68767	4796	
561.19815	6627	
574.31708	4716	
594.81959	5974	
661.34911	30661	1+
697.65504	6943	
697.98984	7629	
698.32214	4795	
702.98988	4571	
703.32449	7660	
703.65614	280761	1+
703.98926	230320	1+
704.32348	157494	1+
774.43341	37028	1+
808.23837	16527	1+
873.50175	6499	
921.32169	32140	1+
970.55397	111454	1+
1052.35978	8967	
1053.36301	3905	
1057.58764	49890	1+
1139.39726	34367	1+
END IONS

###FS:    #m/z: 630.82429 #charge   2
###MaxRes:#m/z:  0.00000 #charge-128
###MS: 1141
###MSMS: 1143
BEGIN IONS
TITLE=Cmpd 357, AutoMSn(630.8243), 19.3 min
RTINSECONDS=1160.34
SCANS=MS: 1141 MSMS: 1143
PEPMASS=630.82429	227459
CHARGE=2+
331.18064	883	
332.15914	8306	1+
341.20083	1200	1+
349.18652	4450	1+
358.15246	2444	1+
363.68635	914	1+
366.40333	565	
370.17022	917	1+
372.17844	2403	1+
378.56656	800	
381.12897	1021	
384.15685	947	1+
386.15082	11194	1+
389.20046	1440	1+
392.19202	1037	1+
394.69538	963	1+
397.19929	2721	1+
402.17560	2646	1+
408.22123	3614	1+
412.24328	1446	1+
414.22493	1665	1+
418.19181	819	1+
423.20755	524	
430.19631	1022	1+
434.20806	1109	1+
437.21248	1806	1+
437.73093	726	1+
446.22563	1782	1+
450.15405	1086	1+
454.22332	1370	1+
459.21935	2025	1+
463.23527	2364	1+
471.23235	7866	1+
471.73003	1661	1+
477.23715	1139	1+
482.23326	2581	1+
497.22599	1317	1+
499.23305	21956	1+
500.74576	1628	1+
506.24103	777	1+
508.25314	3636	1+
514.24916	655	
515.25629	5146	1+
515.75719	1815	1+
520.27591	4514	1+
522.76333	1138	1+
525.24358	869	1+
531.24653	1798	1+
534.26634	743	1+
536.26286	1347	1+
536.76987	608	
541.15315	1142	
542.24662	2518	1+
543.77641	1608	1+
546.28217	891	1+
549.24739	5960	1+
554.24983	529	
555.26037	712	
557.27185	878	
559.27732	2464	1+
566.77841	567	
567.26597	2141	1+
572.28731	18939	1+
577.28759	668	1+
582.28574	627	1+
584.31185	3149	1+
590.31655	1266	1+
593.28479	756	1+
595.28431	1574	1+
605.28689	772	1+
610.30347	714	1+
612.31254	16456	1+
617.30478	690	1+
620.28540	687	1+
620.80329	1537	1+
627.32593	1611	1+
629.31688	4581	1+
629.80482	1784	1+
634.32193	972	1+
643.31641	2895	1+
647.32502	732	1+
653.80561	742	1+
655.32563	2304	1+
661.33321	2631	1+
664.30334	1114	1+
667.29281	1178	1+
670.31805	1477	1+
677.30468	1352	1+
679.31216	1172	1+
679.98896	1503	1+
681.33035	3328	1+
684.32659	3135	1+
689.35759	568	
691.32108	653	1+
696.31460	6877	1+
700.33723	857	1+
703.31624	785	1+
706.34620	3997	1+
709.32987	3900	1+
717.30982	2033	1+
721.32302	516	
726.35530	14664	1+
730.34799	537	
734.32802	14902	1+
740.38726	1260	1+
743.38175	2434	1+
752.19278	1085	1+
752.38350	2097	1+
756.38909	5113	1+
759.38838	704	1+
762.37500	1868	1+
762.39699	1299	1+
768.39727	639	
769.39179	3122	1+
774.42727	1080	
775.38580	2390	1+
778.38328	1326	1+
780.36943	5534	1+
790.38733	4287	1+
795.37852	1370	1+
797.39016	25289	1+
801.37701	935	1+
802.38532	518	
805.36245	2671	1+
814.89641	524	
816.37691	1457	1+
819.41603	9742	1+
829.39734	795	
830.37999	5136	1+
834.37647	1405	1+
844.40777	726	1+
847.40965	21668	1+
852.40091	817	1+
854.41054	2330	1+
856.36402	4104	1+
860.40011	571	1+
863.40209	1093	1+
868.39411	703	1+
872.43920	1097	1+
882.43031	591	
887.41642	714	1+
888.45480	592	1+
889.41958	1454	1+
894.43006	907	1+
895.42869	5179	1+
903.45404	4242	1+
908.45128	680	1+
911.46070	1831	1+
912.45916	1689	
913.45807	3099	1+
915.46487	964	1+
919.43762	2655	1+
925.46906	1159	1+
926.47279	974	1+
929.47055	1040	1+
932.47836	5258	1+
938.45006	583	1+
942.47722	605	
943.42247	3093	1+
944.44777	2024	1+
947.44985	986	1+
950.41698	698	1+
951.43781	1156	1+
953.47160	1797	1+
960.48958	14098	1+
966.47518	2466	1+
971.44994	1242	1+
976.47173	609	1+
981.49205	3370	1+
986.48687	1030	1+
990.51714	663	1+
1014.43712	1314	1+
1017.50621	4710	1+
1040.53322	3180	1+
1057.51551	7918	1+
1060.52382	1217	1+
1071.53880	692	
1072.52715	619	
1074.53304	16256	1+
1088.55146	8942	1+
1100.52733	3714	1+
1110.51628	1538	1+
1114.52969	1887	1+
1127.54980	6249	1+
1140.60638	2979	1+
1145.57605	29085	1+
1197.56388	1202	1+
1242.60549	2938	1+
1260.63161	2952	1+
END IONS

###FS:    #m/z: 601.81367 #charge   2
###MaxRes:#m/z:  0.00000 #charge-128
###MS: 1141
###MSMS: 1144
BEGIN IONS
TITLE=Cmpd 358, AutoMSn(601.8137), 19.3 min
RTINSECONDS=1160.84
SCANS=MS: 1141 MSMS: 1144
PEPMASS=601.81367	1269390
CHARGE=2+
325.15962	24190	
339.16575	30593	
341.13047	20565	
343.19631	29569	
357.15975	14195	
358.15482	125254	1+
365.18412	21077	
368.14300	16179	
369.12395	42572	
372.18522	36933	1+
380.22557	33533	
384.17738	14659	
385.15669	38533	
386.15044	796795	1+
402.18044	33626	
403.17641	71598	1+
408.22205	235277	1+
430.19819	18633	
452.20078	18924	
454.21516	50525	1+
469.22619	14758	
471.23657	189690	1+
482.21295	62274	1+
497.23528	41757	1+
499.23318	622109	1+
514.25224	98939	1+
521.30077	16964	
525.22953	16160	
534.29828	14625	
542.24309	88544	1+
555.26042	14190	
567.27244	46495	1+
572.28519	58708	1+
584.31480	126286	1+
595.28248	43008	1+
599.32798	19690	
612.31238	248619	1+
627.32462	77143	1+
638.30545	15778	
655.32234	73072	1+
660.28211	74029	1+
677.30727	137007	1+
681.33693	37320	1+
683.32372	42419	1+
709.33309	51027	1+
726.35676	154989	1+
740.40865	21545	
762.39370	156530	1+
768.40116	39840	1+
773.36155	54680	1+
780.37220	16134	
790.38774	132374	1+
797.39341	92890	1+
854.45156	16043	
903.46953	51048	1+
1017.51249	18256	
END IONS

###FS:    #m/z: 703.65579 #charge   3
###MaxRes:#m/z:  0.00000 #charge-128
###MS: 1145
###MSMS: 1146
BEGIN IONS
TITLE=Cmpd 359, AutoMSn(703.6558), 19.4 min
RTINSECONDS=1163.86
SCANS=MS: 1145 MSMS: 1146
PEPMASS=703.65579	310031
CHARGE=3+
331.18879	5065	
387.72194	6998	
459.29119	7657	
461.16658	6184	
526.68676	6306	
529.29805	27010	
529.79887	13485	
561.19926	8417	
574.31884	5967	
594.81815	6966	
661.34917	37103	1+
697.65682	8166	
697.98648	9838	
698.31946	7394	
702.99147	6181	
703.32039	9994	
703.65550	358264	1+
703.98963	292416	1+
704.32285	205479	1+
774.43316	43473	1+
808.23998	19702	1+
873.49973	7498	
921.32158	39433	1+
970.55446	137512	1+
1052.36581	9578	
1053.35984	5270	
1057.58550	12666	
1058.58931	6552	
1121.38418	5058	
1139.39540	43105	1+
END IONS

###FS:    #m/z: 630.82338 #charge   2
###MaxRes:#m/z:  0.00000 #charge-128
###MS: 1145
###MSMS: 1147
BEGIN IONS
TITLE=Cmpd 360, AutoMSn(630.8234), 19.4 min
RTINSECONDS=1164.36
SCANS=MS: 1145 MSMS: 1147
PEPMASS=630.82338	227340
CHARGE=2+
318.14699	534	
332.16169	6376	1+
341.22161	561	
342.17215	843	1+
345.16332	532	1+
349.18407	3367	1+
353.16995	975	1+
356.35295	604	
358.15647	2105	1+
364.46058	575	
370.17610	736	1+
372.18151	979	1+
377.12270	647	1+
382.20316	1322	1+
384.15910	973	1+
386.15079	10629	1+
389.20434	2234	1+
393.91655	807	
397.20060	2147	1+
399.16525	1446	1+
404.19394	1532	1+
408.21949	3482	1+
412.23774	1197	1+
414.22533	1412	1+
417.20497	730	1+
422.20328	736	1+
430.20084	1011	1+
433.21728	1569	1+
437.21653	1791	1+
443.21071	761	1+
445.22393	840	1+
450.15533	1118	1+
454.21815	1516	1+
456.23344	569	
459.24880	1061	1+
464.23229	1616	1+
471.23348	7494	1+
471.73274	1602	1+
477.24237	590	
484.22925	2196	1+
490.74710	2384	1+
497.23321	1426	1+
499.23294	17401	1+
500.74949	714	1+
504.25982	819	1+
507.24424	1097	1+
509.26166	2838	1+
513.24305	1116	1+
515.25903	1006	
516.26301	3054	1+
519.27403	613	
519.76518	1906	1+
520.27908	4150	1+
523.77088	617	
526.25016	994	1+
529.26015	1768	
531.19376	880	1+
535.25113	1272	1+
540.25576	1007	1+
541.16289	752	
542.24669	1423	1+
544.27992	805	
546.26591	1048	1+
548.76680	670	1+
549.24747	4704	1+
550.97123	612	
555.25523	1168	1+
559.28487	1331	1+
567.28211	1522	1+
572.28229	2870	
573.29078	13988	1+
584.30818	3570	1+
589.29462	651	1+
591.29373	953	1+
593.28412	928	1+
595.28277	1814	1+
605.29031	1082	1+
610.30407	859	1+
612.31032	13795	1+
617.29722	632	1+
625.30384	894	1+
627.32981	1817	1+
629.32089	3715	1+
630.82243	854	
634.32564	826	1+
639.30227	722	1+
641.30979	692	1+
643.32426	2318	1+
647.30567	1051	1+
655.32007	1738	1+
661.32555	2369	1+
664.30972	770	1+
668.31483	874	1+
670.32709	2185	1+
677.30589	2401	1+
681.33346	2082	1+
683.32567	2764	1+
689.33840	849	1+
690.05937	746	
694.32483	520	1+
696.32116	5772	1+
703.31650	989	1+
706.34166	3698	1+
709.33449	3880	1+
717.31885	1328	1+
719.31043	1716	1+
723.33180	987	1+
726.35621	12659	1+
728.38707	838	1+
732.35336	604	1+
734.32698	12525	1+
740.39263	1445	1+
743.37390	2099	1+
752.38318	1528	1+
756.39235	4793	1+
762.36595	2731	1+
762.39202	1831	1+
767.39543	1033	1+
769.39589	2089	1+
773.39592	1270	1+
774.37293	1094	1+
775.37525	2267	1+
778.40931	641	1+
779.37771	853	
780.37029	5014	1+
785.39675	1281	1+
789.38344	1103	1+
790.38392	3806	1+
795.37731	1494	1+
797.39328	20390	1+
798.38509	677	1+
802.36664	675	1+
805.36561	2480	1+
816.37880	1972	1+
819.41626	7303	1+
825.96810	872	
826.44005	1138	1+
829.40304	582	
830.38759	4211	1+
834.38683	1384	1+
845.39825	787	1+
847.40688	16395	1+
856.36104	2968	1+
863.42394	798	1+
872.40218	1707	1+
875.43393	902	1+
882.45006	730	1+
887.46296	717	1+
889.41877	987	1+
893.44568	1022	1+
894.43954	567	
895.43131	4100	1+
901.43496	613	1+
903.45829	954	1+
903.46592	3528	1+
910.44881	812	1+
912.45526	3333	1+
915.45383	947	1+
915.46697	593	
919.45312	1155	1+
923.45159	504	1+
925.48406	2884	1+
928.44361	898	1+
932.48837	3169	1+
938.47349	542	1+
943.44722	7260	1+
947.46063	891	1+
951.44717	1921	1+
953.46894	1663	1+
956.67514	732	
958.46893	1224	1+
960.48512	11790	1+
963.43613	1027	1+
966.46041	1005	1+
969.48489	2354	1+
970.49824	801	1+
975.46190	719	1+
982.50675	2233	1+
1016.49968	2198	1+
1017.50111	3598	1+
1030.49657	2270	1+
1040.54574	2381	1+
1057.53348	622	
1058.52278	3844	1+
1060.52897	1291	1+
1067.52748	1100	1+
1071.52098	3491	1+
1074.53622	11259	1+
1088.54910	8787	1+
1100.53641	3011	1+
1113.53938	2450	1+
1127.55008	7098	1+
1140.60797	2157	1+
1145.57360	3042	
1146.57680	12925	1+
1243.61341	2381	1+
END IONS

###FS:    #m/z: 1054.97592 #charge   2
###MaxRes:#m/z:  0.00000 #charge-128
###MS: 1145
###MSMS: 1148
BEGIN IONS
TITLE=Cmpd 361, AutoMSn(1054.9759), 19.4 min
RTINSECONDS=1164.86
SCANS=MS: 1145 MSMS: 1148
PEPMASS=1054.97592	84862
CHARGE=2+
331.19094	292	
459.29132	1034	
547.16492	615	
602.31376	278	
630.20617	359	
661.34877	621	
774.43787	274	
912.44061	424	
921.32351	266	
970.55988	607	1+
1046.48046	248	
1052.37449	404	
1054.47131	568	
1057.96189	362	
1058.55936	256	
1089.55054	253	
1203.60810	3143	1+
2108.94406	37595	1+
END IONS

###FS:    #m/z: 703.65586 #charge   3
###MaxRes:#m/z:  0.00000 #charge-128
###MS: 1149
###MSMS: 1150
BEGIN IONS
TITLE=Cmpd 362, AutoMSn(703.6559), 19.5 min
RTINSECONDS=1167.9
SCANS=MS: 1149 MSMS: 1150
PEPMASS=703.65586	294709
CHARGE=3+
387.72175	6015	
459.29231	6212	
461.16753	5429	
526.68730	4915	
529.29781	20297	
529.80022	11956	
561.19847	6659	
570.20575	10748	
570.70386	6903	
574.31556	4944	
594.81813	5859	
661.34895	30941	1+
697.65360	7359	
697.98545	8408	
698.31873	5551	
702.99322	6312	
703.32136	9559	
703.65580	300338	1+
703.98956	243293	1+
704.32321	163691	1+
774.43276	37956	1+
808.23982	15313	1+
873.50093	7323	
921.32096	33837	1+
970.55548	113512	1+
1052.36177	8056	
1057.58494	10523	
1058.58530	5172	
1121.38485	4071	
1139.39238	9277	
1140.39710	4851	
END IONS

###FS:    #m/z: 609.81949 #charge   3
###MaxRes:#m/z:  0.00000 #charge-128
###MS: 1149
###MSMS: 1151
BEGIN IONS
TITLE=Cmpd 363, AutoMSn(609.8195), 19.5 min
RTINSECONDS=1168.4
SCANS=MS: 1149 MSMS: 1151
PEPMASS=609.81949	123169
CHARGE=3+
308.15918	589	1+
324.16407	290	1+
331.18040	757	1+
336.17551	1378	1+
344.16342	605	1+
355.15874	599	1+
359.17134	749	1+
364.45945	1033	
365.18609	747	1+
368.13781	346	1+
372.17925	1505	1+
383.19833	669	
384.14156	1051	1+
384.70446	587	1+
386.15270	5429	1+
391.19548	1016	1+
395.19751	662	1+
395.38325	694	
395.77136	851	
396.69763	927	1+
400.16622	5292	1+
400.71055	587	1+
408.22172	6254	1+
408.53164	268	1+
408.85603	364	1+
412.24457	1150	1+
414.20881	2947	1+
414.52717	1788	
414.86268	999	
419.19328	1084	1+
424.22021	873	1+
427.71677	615	1+
429.20575	1411	1+
433.20419	1038	1+
435.72138	1466	1+
437.22637	2388	1+
441.73269	451	1+
442.21521	1358	1+
448.72910	533	1+
449.72477	1237	1+
452.22959	1335	1+
458.23205	2798	1+
458.73391	2090	1+
465.23004	1203	1+
469.23491	1209	1+
470.74295	317	1+
471.23651	3618	1+
476.22233	3517	1+
480.74183	562	1+
481.24288	2757	1+
484.76728	1066	1+
485.24752	3978	1+
490.23368	1085	1+
493.75153	929	1+
495.24291	1399	1+
497.22776	1998	1+
497.74801	388	1+
500.24435	6355	1+
501.75386	469	1+
505.23113	537	1+
507.26403	598	
509.26122	3842	1+
509.75679	745	1+
513.24750	8628	1+
514.76397	224	1+
516.26571	2545	
516.76448	811	
517.26326	5259	1+
520.77225	792	1+
521.27832	2935	1+
527.25579	903	1+
532.26834	2606	1+
536.26946	975	1+
536.77819	551	1+
537.16246	528	1+
540.25044	716	1+
542.26899	1616	1+
543.27125	3226	1+
543.77888	658	
548.27404	770	1+
551.78218	4725	1+
552.29154	1567	
554.24734	785	1+
558.27547	819	1+
560.25795	1524	1+
568.27638	2220	1+
572.28263	3519	1+
576.28302	1773	1+
581.30178	715	1+
584.30427	1149	1+
586.29720	3944	1+
590.31824	894	
591.30854	1589	1+
593.80124	317	1+
594.28128	1799	1+
598.31579	2107	1+
600.79719	1875	1+
601.29575	2385	1+
606.30835	1273	1+
609.31445	962	
609.81236	686	1+
610.30664	2162	1+
612.31399	3383	
613.30449	6746	1+
615.76963	481	1+
619.96235	209	1+
624.31926	576	1+
626.32366	8257	1+
632.32127	893	1+
635.32850	1136	1+
636.69020	481	1+
638.32062	537	1+
641.32465	2501	1+
645.82351	280	1+
646.30306	298	1+
646.30598	1284	1+
650.25872	1424	1+
653.35372	656	1+
655.31035	2016	1+
659.29889	1182	1+
661.33016	3027	1+
667.31084	728	1+
668.82814	342	1+
669.33417	2924	1+
673.31152	2109	1+
676.30662	3973	1+
679.96694	680	1+
681.34983	3691	1+
684.33841	2364	1+
687.35436	830	1+
688.38624	370	1+
689.34609	1402	1+
691.32069	6033	1+
697.04138	389	1+
697.33496	1515	1+
699.36231	4634	1+
704.35708	479	1+
705.15873	367	1+
706.37522	2513	1+
709.33567	1699	1+
712.36222	922	1+
715.32671	2063	1+
719.33899	502	1+
721.36251	542	1+
723.34638	2368	1+
725.38538	814	1+
726.35724	5705	1+
729.86112	272	1+
732.35407	1379	1+
738.37770	866	1+
740.37070	7338	1+
745.35168	561	1+
748.36235	1783	1+
752.37688	766	1+
754.39957	2081	1+
756.38419	825	1+
757.38944	597	
759.38858	2967	1+
759.88533	398	1+
762.38528	4036	1+
769.38577	2201	1+
773.35651	1004	
773.87757	338	1+
774.41226	2535	1+
776.39402	6038	1+
778.39953	1907	1+
780.38095	2343	1+
781.90037	279	1+
782.38611	405	1+
783.40834	3007	1+
787.37577	2003	1+
789.37916	907	
790.38122	2885	1+
793.39414	4586	1+
795.38535	4755	1+
797.39564	547	1+
797.39676	7191	1+
798.83574	499	1+
802.38961	2330	1+
802.75901	946	
804.39712	7582	1+
804.88667	233	1+
806.38955	3627	1+
806.89789	340	1+
811.40783	12265	1+
816.40493	817	1+
819.37891	490	1+
820.40246	441	1+
820.92962	328	1+
821.41118	1474	1+
824.40761	577	1+
828.43085	405	1+
829.40751	3352	1+
834.44436	694	1+
837.42325	527	1+
838.41925	473	1+
839.41351	879	1+
842.39398	322	1+
843.39926	479	1+
846.41054	331	1+
848.41815	549	1+
850.36486	1079	1+
852.41212	429	1+
855.43247	1538	1+
858.40162	427	1+
859.40591	2042	1+
864.41266	967	1+
868.43339	2102	1+
872.45196	2221	1+
875.45456	1771	1+
877.42024	1260	1+
881.46175	439	1+
884.44219	1379	1+
887.37649	708	
889.48042	2310	1+
891.45405	3506	1+
895.43179	708	
896.44016	2622	1+
897.45051	773	1+
901.44172	2024	1+
903.45135	3137	1+
907.46248	1730	1+
909.45428	5922	1+
912.46273	2796	1+
913.47535	629	1+
917.47292	11569	1+
922.47243	1396	1+
925.48336	6604	1+
928.73368	1039	1+
930.44422	1204	1+
931.67455	685	
932.43908	628	1+
934.44167	10285	1+
939.49965	1168	1+
943.47586	564	1+
944.47461	1377	1+
946.44936	911	1+
950.42239	4186	1+
953.47975	1077	1+
954.47561	544	1+
960.45431	631	1+
962.47479	1239	1+
963.46651	604	1+
968.50438	559	1+
970.52984	3235	1+
974.46304	2275	1+
980.49429	1538	1+
984.94010	212	1+
989.47651	1024	1+
997.48723	8144	1+
1003.50024	827	1+
1006.66191	1099	1+
1014.49835	4197	1+
1017.50897	1873	1+
1021.52074	799	1+
1031.52957	2956	
1032.53193	1725	
1033.51439	3478	1+
1034.52754	2109	1+
1038.51982	556	1+
1042.53542	1565	1+
1050.45720	993	1+
1057.54110	5582	1+
1068.52154	1158	1+
1070.53583	1892	1+
1075.55769	2643	1+
1082.52203	1990	1+
1085.53566	2251	1+
1088.54543	4673	1+
1092.56653	738	
1098.49993	713	1+
1102.55697	10517	1+
1104.55427	4101	1+
1111.53511	1947	1+
1114.62454	641	
1120.52770	336	1+
1129.56464	1182	1+
1134.56997	1276	1+
1148.54473	811	1+
1203.59297	2271	1+
1208.57553	1072	1+
1220.60900	940	1+
1226.59032	4233	1+
1232.58458	707	1+
1235.60463	1056	1+
1241.56280	3904	1+
1408.70367	451	1+
1414.70564	685	1+
1456.66649	921	1+
1460.71431	655	1+
1529.76401	1741	1+
1612.72531	1388	1+
1627.80120	1800	1+
1657.83082	909	1+
1663.86985	615	1+
END IONS

###FS:    #m/z: 622.82377 #charge   2
###MaxRes:#m/z:  0.00000 #charge-128
###MS: 1149
###MSMS: 1152
BEGIN IONS
TITLE=Cmpd 364, AutoMSn(622.8238), 19.5 min
RTINSECONDS=1168.9
SCANS=MS: 1149 MSMS: 1152
PEPMASS=622.82377	69554
CHARGE=2+
316.16350	3497	1+
331.19312	839	1+
333.18972	525	
335.16868	662	1+
339.15734	613	1+
341.17965	1251	1+
379.20278	660	1+
382.20075	924	1+
384.16108	791	1+
386.15632	4389	1+
394.70372	671	1+
397.19597	2180	1+
403.90853	513	
404.21133	2683	1+
410.20830	634	1+
412.23596	1012	1+
414.22141	1034	1+
420.20680	484	1+
422.19860	529	1+
428.20116	1513	1+
441.21169	1131	1+
445.20266	645	1+
447.23516	1231	1+
454.22639	1145	1+
461.23767	474	1+
463.23273	1020	1+
468.21924	1018	1+
472.23966	674	
478.23221	542	1+
481.23541	1803	1+
487.23285	1327	1+
497.22498	1077	1+
499.23314	6712	1+
505.25100	508	1+
507.25793	2723	1+
508.75410	1505	1+
514.76184	809	1+
515.25798	1074	1+
517.29072	2550	1+
519.77118	2029	1+
520.27674	4218	1+
525.22807	585	1+
527.25230	970	1+
528.76693	577	
532.24585	1211	1+
536.25056	631	1+
538.25069	1183	1+
541.25956	890	1+
542.77824	2024	1+
543.26515	664	
544.23442	668	
545.26588	991	1+
549.26146	2974	1+
549.76842	1688	1+
555.27538	1302	1+
555.77361	1930	1+
558.29147	3233	1+
563.27093	1267	1+
568.25674	453	
569.27017	1138	1+
572.28215	3475	1+
572.75331	1860	1+
578.24091	512	1+
581.27215	909	1+
586.28201	818	1+
589.30735	578	1+
592.29042	869	1+
595.28415	1077	1+
603.30118	977	1+
610.30195	1130	1+
612.30603	5298	1+
616.29987	1394	1+
619.30469	1071	1+
626.32757	496	
627.32499	4646	1+
627.33222	493	1+
632.33053	363	1+
637.29746	715	1+
641.31791	549	1+
643.31379	715	1+
645.34033	1219	1+
651.31672	1330	1+
652.68333	450	1+
655.31443	1311	1+
659.28408	714	1+
661.33859	2083	1+
666.31618	411	1+
670.33312	881	1+
673.32036	453	1+
677.29964	1159	1+
679.94672	875	
681.33502	503	
682.32288	2073	1+
688.32236	648	1+
690.33635	2554	1+
696.32154	1082	1+
698.32961	2347	1+
703.31961	901	1+
705.09554	558	
707.35863	959	1+
709.33290	1248	1+
712.36776	1350	1+
715.32078	1308	1+
716.32884	651	1+
718.33118	11679	1+
723.34826	754	1+
726.35395	4030	1+
734.33999	425	1+
738.35192	449	1+
740.39977	2481	1+
743.37911	2014	1+
750.34554	449	1+
752.36435	743	1+
755.38300	843	1+
763.37419	723	1+
765.36592	1477	1+
769.36830	2016	1+
774.41675	1989	1+
777.38733	767	1+
778.35907	502	1+
780.36804	673	
781.38465	1096	1+
781.57599	804	
784.40098	558	1+
786.39075	985	1+
790.38190	2321	1+
790.41524	705	1+
795.36859	1693	1+
797.39085	5682	1+
803.41280	8285	1+
806.39950	830	1+
806.79609	983	
812.39410	1166	1+
814.39168	540	
815.40934	2860	1+
819.38597	1022	1+
824.38061	448	1+
827.39226	634	1+
829.39699	946	1+
831.40879	15338	1+
836.39751	1722	1+
836.43894	443	1+
841.39592	1012	1+
842.21723	635	1+
849.41217	1103	1+
854.41497	1573	1+
856.37935	825	1+
857.43850	994	1+
871.38870	492	1+
875.46928	635	1+
877.41668	722	1+
882.42567	407	1+
887.40416	717	1+
895.44439	3122	1+
900.45510	1255	1+
903.44676	3893	1+
906.44437	816	1+
908.46460	449	1+
910.43276	644	1+
912.45789	500	
913.45210	2334	1+
916.49393	4016	1+
924.46812	592	1+
926.45197	859	1+
927.46292	1282	1+
932.43106	509	1+
934.44165	882	1+
936.45108	1743	1+
936.63735	464	
941.46441	2326	1+
943.45055	467	
944.48914	14365	1+
950.44851	2193	1+
953.47211	1380	1+
954.77343	826	
955.77975	1239	
958.45218	733	1+
966.49985	802	1+
970.52268	2590	1+
982.41458	384	1+
988.50527	753	1+
992.43638	856	1+
998.48133	1891	1+
999.47270	510	1+
1000.47798	1767	1+
1008.01022	624	
1017.51686	3475	1+
1023.51687	797	1+
1026.18838	1471	1+
1030.52449	1880	1+
1040.54009	2281	1+
1041.19869	601	
1042.49799	837	1+
1049.49234	745	1+
1056.53164	573	
1057.56437	461	
1058.53737	14381	1+
1088.54056	1313	1+
1094.50991	1014	1+
1101.57199	2818	1+
1112.55801	3715	1+
1126.54131	1707	1+
1127.56345	661	
1129.57801	27036	1+
1140.61510	2311	1+
1150.55660	1376	1+
1167.61411	1197	1+
1224.58342	1878	1+
1241.57460	11835	1+
END IONS

###FS:    #m/z: 1203.61586 #charge   1
###MaxRes:#m/z:  0.00000 #charge-128
###MS: 1153
###MSMS: 1154
BEGIN IONS
TITLE=Cmpd 365, AutoMSn(1203.6159), 19.5 min
RTINSECONDS=1171.93
SCANS=MS: 1153 MSMS: 1154
PEPMASS=1203.61586	953818
CHARGE=1+
386.14720	3283	
499.23309	6122	
612.31556	6061	
726.35700	4282	
780.36747	3567	
790.38729	11374	1+
797.39477	16068	1+
903.47035	11718	1+
912.45959	30961	1+
1017.51555	6890	
1018.51756	4040	
1071.52184	4187	
1088.55108	56772	1+
1186.59063	3239	
1203.61388	294406	1+
END IONS

###FS:    #m/z: 609.31863 #charge   2
###MaxRes:#m/z:  0.00000 #charge-128
###MS: 1153
###MSMS: 1155
BEGIN IONS
TITLE=Cmpd 366, AutoMSn(609.3186), 19.5 min
RTINSECONDS=1172.44
SCANS=MS: 1153 MSMS: 1155
PEPMASS=609.31863	132968
CHARGE=2+
312.16171	259	1+
318.15462	341	1+
331.17974	823	1+
339.17338	402	1+
342.17522	651	1+
350.18393	1069	1+
359.17785	799	1+
363.18420	393	1+
365.18106	1065	1+
372.17429	1329	1+
379.19804	528	
384.15472	733	1+
386.15537	3292	1+
391.18415	571	1+
395.38627	720	
400.16784	4861	1+
400.72193	336	1+
405.21142	474	
406.20875	1332	1+
408.21914	5660	1+
412.24078	865	1+
414.52829	863	
414.85995	1217	1+
417.19393	1807	1+
426.23624	432	1+
431.20682	807	1+
438.21210	1534	1+
448.21344	699	1+
449.73711	440	1+
457.21792	640	1+
462.22787	1542	1+
463.74599	593	
467.21685	1407	1+
470.24461	500	
471.23908	1470	1+
472.72637	632	1+
474.23252	719	1+
476.76074	352	1+
481.24464	2212	1+
481.75500	538	1+
487.24303	1305	1+
491.25228	1164	1+
491.57681	688	
496.75610	921	1+
497.22464	1269	1+
499.23906	7506	1+
499.75223	668	1+
506.75543	1166	1+
507.26065	926	1+
509.26352	2130	1+
512.74419	352	1+
513.24548	7929	1+
516.26415	5587	1+
523.25664	1354	1+
528.26631	2408	1+
528.76967	1805	1+
532.25920	1495	1+
534.77325	517	1+
536.27321	752	1+
537.16297	416	1+
537.78097	1330	1+
539.25713	1195	1+
542.27486	1072	1+
550.25738	495	1+
551.78783	2122	
556.26049	1877	1+
563.25811	445	1+
565.27489	465	1+
566.77683	413	1+
569.27189	1076	1+
572.28503	2073	1+
576.27539	1674	1+
581.26472	431	1+
584.27868	1145	1+
586.29747	3268	1+
590.31970	1308	1+
591.78732	240	1+
592.30971	702	1+
593.81094	444	1+
594.28093	584	1+
596.28582	562	1+
598.32521	1424	1+
601.29620	1561	1+
605.29171	803	1+
607.31105	729	1+
609.32641	989	
610.30777	1495	1+
611.78922	280	1+
612.31143	2256	
613.30205	5240	1+
618.31767	926	1+
622.26626	274	1+
624.29762	541	1+
626.32520	7909	1+
626.96624	571	1+
630.51871	980	1+
631.32907	364	1+
633.27282	335	1+
635.33868	1036	1+
638.30968	549	1+
641.34167	1103	1+
643.33972	1101	1+
644.22330	1054	1+
650.24776	788	1+
653.33752	1001	1+
655.31867	1512	1+
659.28858	976	1+
661.34241	1862	1+
664.31233	1051	1+
667.29499	665	1+
669.32904	2203	1+
671.37180	501	1+
673.30633	1237	1+
676.31291	1916	1+
681.35366	2521	1+
684.33921	2133	1+
689.35046	864	1+
691.31760	2901	1+
691.32660	496	1+
695.34828	1477	1+
698.35161	515	
699.35900	1984	1+
700.37319	571	1+
706.38145	1947	1+
707.39502	293	1+
709.35027	1102	1+
713.35473	486	1+
715.33932	1878	1+
720.39171	733	1+
722.84639	215	1+
723.34878	1669	1+
726.35680	3826	1+
735.34389	473	1+
738.37433	338	1+
740.37384	7424	1+
744.37259	431	1+
748.35528	503	1+
749.50848	503	
752.36995	705	1+
755.39965	464	
756.40555	1239	1+
759.38863	2884	1+
762.37198	555	
763.41364	2220	1+
764.61234	600	
766.38983	713	1+
768.38751	1691	1+
771.37899	730	1+
773.37831	561	
774.40189	2776	1+
776.39446	3500	1+
776.39951	1219	1+
778.37473	2367	1+
782.40692	2193	1+
785.39385	408	1+
785.74309	420	1+
787.37704	2565	1+
789.38310	711	
790.37934	2560	1+
793.39644	2935	1+
795.38315	4503	1+
797.39175	5565	1+
803.90062	806	
804.39064	9273	1+
809.38712	491	1+
811.41405	8983	1+
812.42391	865	1+
818.42162	254	1+
822.43171	663	1+
826.42703	1089	1+
829.39563	1110	1+
830.41510	1095	1+
834.37645	640	1+
836.39762	327	1+
838.40307	1119	1+
843.40072	258	1+
845.42723	1602	1+
850.29560	331	1+
852.43638	395	1+
854.42367	956	1+
854.99814	339	1+
856.41902	1246	1+
859.38299	1280	1+
862.38841	340	1+
866.42473	554	1+
867.43510	2390	1+
871.38958	321	1+
871.45335	1099	1+
873.45676	985	1+
877.41617	2478	1+
882.44054	455	1+
885.44884	1309	1+
887.41130	1371	1+
887.41480	600	1+
889.47477	2963	1+
892.44885	656	1+
895.43832	1925	1+
899.43634	2500	1+
901.62392	516	
903.45471	3190	1+
907.46489	720	1+
909.45937	4566	1+
912.44817	667	
913.48932	2436	1+
917.47583	9176	1+
922.46366	1270	1+
926.48288	984	
927.48385	2424	1+
928.45435	481	1+
928.70239	489	
932.45322	333	1+
934.43893	6581	1+
936.61417	539	1+
936.77451	822	
939.48854	1492	1+
940.46445	1378	1+
945.46889	2072	1+
950.43214	2223	1+
953.49167	1313	1+
954.77365	216	1+
955.46313	724	1+
956.46405	344	1+
958.45051	1492	1+
963.45846	467	1+
968.49334	536	1+
969.50912	4532	1+
975.45893	701	1+
980.50396	1022	1+
986.50999	1430	1+
989.49545	1125	1+
991.49524	1284	1+
997.53874	1361	1+
1003.51661	519	1+
1006.51628	851	1+
1014.50467	3292	1+
1017.50648	1069	1+
1022.48874	706	1+
1024.50195	382	1+
1031.52013	6745	1+
1032.52715	4403	1+
1038.51347	885	1+
1041.55966	1661	1+
1042.28231	505	
1049.47486	990	1+
1058.54645	2609	1+
1062.52055	1349	1+
1066.50678	786	1+
1069.50853	431	1+
1074.57456	781	1+
1082.54050	1108	1+
1084.53890	1890	1+
1086.53304	2593	1+
1088.53717	1778	1+
1091.51835	1137	1+
1092.55349	711	1+
1097.50576	899	1+
1102.55935	8317	1+
1103.56245	4268	1+
1110.51892	1376	1+
1114.62537	809	
1121.49153	519	1+
1127.52776	928	1+
1133.56538	782	1+
1168.52304	685	1+
1184.60331	525	1+
1200.60618	1091	1+
1202.60540	1480	1+
1208.56266	656	1+
END IONS

###FS:    #m/z: 622.82545 #charge   2
###MaxRes:#m/z:  0.00000 #charge-128
###MS: 1153
###MSMS: 1156
BEGIN IONS
TITLE=Cmpd 367, AutoMSn(622.8254), 19.5 min
RTINSECONDS=1172.94
SCANS=MS: 1153 MSMS: 1156
PEPMASS=622.82545	88916
CHARGE=2+
316.16229	3101	1+
331.19260	707	1+
336.15873	620	1+
341.21061	575	
359.10900	607	
365.18419	442	1+
379.21074	680	1+
382.19659	834	1+
384.14066	492	1+
386.15726	2924	1+
393.70303	581	1+
394.18945	895	1+
397.19792	1920	1+
404.22008	1620	1+
406.20808	716	1+
409.21763	614	1+
411.09304	484	
414.22247	723	1+
418.16141	655	1+
424.17990	449	1+
429.21885	976	1+
437.22833	1099	1+
441.21452	616	1+
444.21152	561	1+
447.23205	1233	1+
454.22341	1452	1+
463.22271	1345	1+
472.23705	3624	1+
481.23801	718	1+
482.75172	829	1+
488.18159	430	
489.25150	710	1+
490.75145	443	1+
497.22508	786	1+
499.23398	5265	1+
507.25503	2819	1+
507.76979	443	
512.25069	930	1+
513.45311	606	
514.22886	504	
515.25279	1174	1+
517.28301	2252	1+
519.77051	1807	1+
520.28480	1439	
526.26615	458	1+
527.76066	732	1+
529.26804	3893	1+
535.25610	1482	1+
542.78461	868	1+
543.26785	1358	1+
545.25548	969	1+
548.25561	775	1+
549.76690	1266	1+
550.26248	1836	1+
554.26345	908	1+
556.26305	477	
558.28530	3258	1+
564.28562	584	
569.27553	770	1+
575.31321	399	
576.28682	741	1+
581.26811	376	1+
584.29732	745	1+
586.29757	478	
590.30801	886	1+
595.27965	1382	1+
601.28755	850	1+
604.27872	738	1+
608.31906	482	1+
610.30342	1149	1+
612.31264	1937	
612.79809	1321	1+
613.29919	983	
614.30823	1055	
617.30853	539	1+
619.29401	950	1+
623.29612	508	
624.30905	848	1+
626.34532	421	
627.32427	3322	1+
627.32517	650	1+
640.32044	580	1+
644.32680	844	1+
650.29866	467	1+
655.31956	1158	1+
659.32227	478	1+
661.34063	2351	1+
665.34766	1605	1+
668.32152	579	1+
670.32757	1361	1+
675.31216	550	1+
677.32444	545	1+
679.31307	718	1+
681.33041	459	
682.33002	977	1+
688.33038	512	1+
690.33416	2546	1+
693.30724	410	
696.31152	1507	1+
699.35992	663	1+
701.34016	614	1+
703.33063	747	1+
705.34517	487	1+
709.34522	1140	1+
712.38900	669	1+
713.34439	425	1+
716.31693	529	1+
718.33306	10325	1+
724.36605	499	1+
726.35684	3861	1+
740.40100	2725	1+
744.36036	1169	1+
749.49677	434	
752.36804	615	1+
755.37837	589	1+
758.36015	505	1+
761.36333	521	1+
762.38309	552	1+
765.36174	575	1+
767.40635	961	1+
769.35443	1586	1+
774.41524	2111	1+
778.36064	570	1+
780.37721	908	1+
781.57591	828	
790.38682	1489	1+
792.38432	554	1+
797.39124	4915	1+
803.41514	7564	1+
807.38637	480	
811.38384	739	1+
815.41587	1959	1+
818.39053	981	1+
823.39218	583	1+
829.40720	1718	1+
831.41291	13647	1+
836.38961	1640	1+
841.39342	614	1+
842.06906	443	
847.42533	449	1+
854.39959	1486	1+
854.40335	569	1+
858.41687	589	1+
859.41584	741	1+
868.22242	689	1+
868.37460	725	1+
876.44113	473	1+
885.42678	625	1+
888.39434	627	1+
893.41685	477	1+
895.42818	1553	1+
900.45694	961	1+
903.44549	3290	1+
908.45940	690	1+
911.44733	577	1+
913.46209	1569	1+
916.50473	2805	1+
919.46192	1046	1+
922.42727	349	1+
928.45232	1255	1+
935.44463	1471	1+
941.46732	912	1+
942.44547	785	1+
944.49027	12568	1+
950.43757	1412	1+
952.46030	645	1+
953.44681	1023	1+
955.74098	1034	1+
958.44572	394	1+
961.50968	411	1+
967.50789	1314	1+
970.52410	1690	1+
989.47826	473	1+
995.46392	614	1+
999.47161	669	1+
1000.48152	1301	1+
1016.50097	3915	1+
1030.52188	1653	1+
1041.52225	3227	1+
1049.50330	711	1+
1055.53089	1467	1+
1056.52193	398	
1058.54081	13084	1+
1081.48897	867	1+
1088.53860	1964	1+
1092.53011	605	1+
1101.57789	2766	1+
1112.55889	3363	1+
1127.57528	399	
1129.57838	22072	1+
1140.61319	2130	1+
1143.53806	2456	1+
1228.60817	1386	1+
1241.57123	7942	1+
END IONS

###FS:    #m/z: 602.31768 #charge   2
###MaxRes:#m/z:  0.00000 #charge-128
###MS: 1157
###MSMS: 1158
BEGIN IONS
TITLE=Cmpd 368, AutoMSn(602.3177), 19.6 min
RTINSECONDS=1175.95
SCANS=MS: 1157 MSMS: 1158
PEPMASS=602.31768	1262798
CHARGE=2+
325.15980	2382	
341.21093	3353	
358.15853	10250	1+
365.18145	3567	
369.12929	2847	
372.19129	2424	
379.20749	5321	1+
385.15472	3459	
386.15436	80552	1+
397.20644	12887	1+
402.18012	3150	
403.17669	7926	
406.21605	5119	1+
409.22353	8931	1+
412.24883	4106	
414.22697	4412	
417.21421	2451	
430.20644	5904	1+
454.23063	6408	1+
457.22614	2471	
459.21374	3551	1+
471.23694	27473	1+
477.23947	11639	1+
482.22029	11427	1+
497.23145	5704	1+
499.23482	141515	1+
514.25422	10606	1+
516.25829	5186	
517.27565	14847	1+
521.30174	3409	
524.25550	3456	1+
542.25087	14314	1+
555.26133	3897	
565.28286	2812	
570.28173	4761	1+
572.28539	26725	1+
584.31161	22632	1+
590.32680	10755	1+
593.30447	2548	
595.28340	9181	1+
610.30675	3997	1+
612.31456	103514	1+
627.32444	11938	1+
629.33477	12479	1+
649.31230	2402	
655.32267	20129	1+
660.28536	10115	1+
662.29950	8249	1+
667.29104	5371	1+
670.32218	11711	1+
677.31212	48002	1+
681.32806	30358	1+
686.34445	4319	1+
689.35524	3078	
698.36733	3970	
699.36249	7787	1+
702.36783	5147	1+
709.33236	27422	1+
726.35662	104923	1+
740.40711	10895	1+
743.38180	11619	1+
745.36840	8625	1+
752.37645	9608	1+
762.39482	60562	1+
768.40280	9265	
769.39638	24207	1+
773.36265	11953	1+
774.34540	5974	1+
775.37350	12590	1+
779.38293	5340	
780.37003	31889	1+
788.41512	4542	1+
790.38893	107594	1+
795.39388	3802	1+
797.39375	149694	1+
815.42617	33500	1+
837.42484	2411	
846.39738	4898	1+
854.45076	16631	1+
858.42849	7913	1+
861.40658	7570	1+
862.40144	5471	1+
863.42563	10097	1+
872.39558	5685	1+
875.47374	32342	1+
882.44909	12312	1+
884.45635	4649	1+
886.43500	19279	1+
889.41979	9079	1+
895.43089	44785	1+
903.46684	114027	1+
908.46323	4018	1+
912.45501	32761	1+
925.48642	27974	1+
929.48007	13594	1+
936.45535	4506	1+
943.42780	5718	1+
953.48139	15680	1+
958.44377	3251	
958.45190	3941	1+
960.45755	6626	1+
972.49590	13589	1+
975.47468	19632	1+
983.47420	3764	1+
989.52159	9318	1+
1000.48607	57240	1+
1017.51635	162017	1+
1043.53752	25158	1+
1053.50874	5738	1+
1060.55682	29764	1+
1070.54046	2830	
1071.52885	37740	1+
1088.55201	186525	1+
1186.59605	14067	1+
1203.62334	10405	1+
END IONS

###FS:    #m/z: 609.31921 #charge   2
###MaxRes:#m/z:  0.00000 #charge-128
###MS: 1157
###MSMS: 1159
BEGIN IONS
TITLE=Cmpd 369, AutoMSn(609.3192), 19.6 min
RTINSECONDS=1176.46
SCANS=MS: 1157 MSMS: 1159
PEPMASS=609.31921	113179
CHARGE=2+
329.14829	282	1+
331.18144	877	1+
333.13724	234	1+
339.19194	529	1+
343.19157	477	1+
358.14890	859	1+
361.23459	757	1+
363.19534	425	
365.18743	398	1+
369.52314	709	
372.17444	1016	1+
375.13488	806	1+
382.19333	822	1+
384.14779	610	1+
386.15884	2631	1+
387.70137	1820	1+
389.19752	534	
401.19589	942	1+
401.70621	1284	1+
405.21043	1399	1+
408.22004	3941	1+
408.84573	343	1+
412.23764	857	1+
413.67311	486	1+
414.21366	853	1+
417.18672	1133	1+
420.72246	555	1+
424.21757	295	1+
440.23020	807	1+
442.72795	434	1+
444.22814	1767	1+
449.20982	292	1+
454.24029	1422	1+
454.72404	347	1+
463.22717	1499	1+
471.23888	1210	1+
482.23774	1226	1+
487.24216	612	1+
488.73856	370	1+
490.20690	469	1+
491.57521	622	
493.24881	640	1+
494.11115	283	1+
495.24548	835	1+
496.76383	290	1+
497.22071	984	1+
500.24216	1956	1+
500.76859	329	1+
502.24984	2038	1+
506.74586	873	1+
508.27254	2671	1+
513.24953	5428	1+
513.76068	265	1+
516.26131	5225	1+
521.26375	1764	1+
524.72167	491	1+
527.26335	678	1+
529.27350	2789	1+
535.27227	796	1+
540.76482	682	1+
541.24835	739	1+
548.27337	767	1+
549.99876	651	1+
555.78014	433	1+
559.23442	697	1+
561.24610	461	1+
563.27011	421	1+
569.27662	755	1+
571.29265	450	
572.29098	607	
572.75888	227	1+
573.28486	1898	1+
575.75743	388	1+
578.27652	621	1+
581.28257	573	1+
583.75733	887	1+
586.30857	2120	1+
587.73503	436	1+
591.30732	1677	1+
594.77270	861	1+
598.32338	1071	1+
600.81774	461	
601.29331	459	
601.79871	442	
604.28411	571	1+
606.27509	815	1+
608.76423	267	1+
609.34296	1063	
610.30539	1436	1+
610.79967	459	1+
612.31525	1395	
616.29858	1400	1+
618.77867	1044	1+
621.29749	1348	1+
625.33134	398	1+
626.32514	5564	1+
631.30187	672	1+
635.33443	562	1+
639.33496	406	1+
641.33786	612	1+
643.32811	1063	1+
646.32103	503	1+
650.23433	459	
651.31499	505	1+
653.31274	576	1+
656.31460	860	1+
659.30198	838	1+
661.32684	1446	1+
665.30997	691	1+
666.31832	253	1+
667.29744	638	1+
669.32521	1956	1+
674.30575	485	1+
676.29645	686	1+
678.32525	912	1+
682.33980	1086	1+
684.33254	1559	1+
689.33326	798	1+
691.31332	3642	1+
698.35190	1309	1+
699.38491	609	1+
703.35913	603	1+
705.09308	733	
706.36675	1028	1+
707.39966	324	1+
709.33633	1529	1+
715.83434	850	1+
719.35866	424	1+
721.37381	688	1+
723.35091	1126	1+
726.35883	2287	1+
729.36299	644	1+
732.35375	306	1+
735.32355	374	1+
738.36022	322	1+
740.36611	4282	1+
740.39545	379	1+
744.36313	398	1+
746.37225	547	1+
748.31727	909	1+
749.50835	1315	
751.35237	568	1+
753.38906	331	1+
754.40367	857	1+
757.38998	664	1+
759.37465	2582	1+
764.35723	973	1+
769.39231	615	1+
771.39165	653	1+
772.87765	365	1+
773.35901	596	
774.40360	2738	1+
778.38387	3005	1+
782.40331	1385	1+
784.37996	479	1+
786.69821	450	
787.37811	1246	1+
788.37993	811	1+
790.38342	1770	1+
790.69509	561	1+
793.39382	2659	1+
795.37832	2695	1+
797.39362	1698	
798.40028	851	
799.34376	3946	1+
799.86897	724	1+
802.87264	610	1+
804.39993	4645	1+
806.39434	2592	1+
807.37784	455	1+
811.40965	6347	1+
811.41843	906	1+
813.41410	877	1+
817.80888	642	
819.38097	419	1+
820.95155	656	
821.08578	344	1+
821.42972	391	1+
828.21956	2110	1+
837.39509	963	1+
841.39781	457	1+
844.40696	1041	1+
847.39971	443	1+
851.44355	646	1+
853.45679	1141	1+
857.45770	317	1+
858.40667	1845	1+
865.42681	318	1+
867.44132	1536	1+
869.35646	264	1+
871.42905	1008	1+
873.47253	330	1+
874.43725	1702	1+
878.41767	886	1+
880.40954	330	1+
885.43639	784	1+
887.38166	438	
888.38352	511	
889.46293	1968	1+
892.44695	450	1+
895.43607	1137	1+
899.44610	1769	1+
903.45207	2729	1+
909.45998	2942	1+
912.46330	1692	1+
917.47257	7011	1+
921.46112	586	1+
926.48126	3026	1+
930.46324	701	1+
931.43867	352	1+
934.43382	5089	1+
936.77515	487	
940.48956	548	1+
944.48132	1095	1+
947.47116	796	1+
950.43502	1765	1+
953.48114	1054	1+
955.43292	957	1+
960.49468	1067	1+
967.49897	645	1+
969.50831	2435	1+
970.53204	1010	1+
974.44911	1054	1+
977.46262	503	1+
980.48823	1155	1+
986.50717	1194	1+
989.41071	998	1+
994.47538	477	1+
997.48400	3718	1+
1006.49198	758	1+
1014.52875	2086	1+
1016.50029	775	1+
1018.51949	2246	1+
1031.52507	4852	1+
1032.52154	3764	1+
1038.48276	800	1+
1040.54565	1217	1+
1046.49739	441	1+
1058.53352	1345	1+
1074.54908	1175	1+
1075.55839	535	1+
1082.51746	966	1+
1084.53927	1054	1+
1085.53344	2660	1+
1088.54678	1316	1+
1096.52471	589	1+
1102.56580	1511	
1102.56620	5478	1+
1103.56903	1313	
1104.55114	2490	1+
1108.50441	542	1+
1111.52737	1203	1+
1129.55973	527	1+
1133.53251	649	1+
1167.51256	2208	1+
1190.51852	676	1+
1203.57081	934	1+
1208.57098	592	1+
END IONS

###FS:    #m/z: 622.82554 #charge   2
###MaxRes:#m/z:  0.00000 #charge-128
###MS: 1157
###MSMS: 1160
BEGIN IONS
TITLE=Cmpd 370, AutoMSn(622.8255), 19.6 min
RTINSECONDS=1176.96
SCANS=MS: 1157 MSMS: 1160
PEPMASS=622.82554	74442
CHARGE=2+
313.15337	400	1+
316.16237	2468	1+
325.16094	407	1+
332.22431	470	
341.19032	557	1+
344.18857	306	1+
354.19627	335	1+
356.18055	282	1+
359.11026	342	
363.18693	269	1+
368.13842	253	1+
375.17109	476	1+
377.11793	621	1+
378.20278	402	1+
378.56407	305	
380.19990	391	1+
384.15524	332	1+
386.15998	2573	1+
392.70128	296	1+
394.19171	692	1+
395.79073	813	
399.19662	399	1+
404.20570	1596	1+
412.24554	559	1+
414.20548	794	1+
418.16989	330	1+
420.18669	829	1+
425.20435	649	1+
427.70897	853	1+
430.18193	390	1+
440.12627	302	1+
444.20350	459	1+
448.23115	432	1+
454.21271	474	1+
456.21465	891	1+
462.24230	264	1+
465.23704	475	1+
469.23230	485	1+
472.24308	2557	1+
480.23333	461	1+
487.21137	560	1+
489.23725	709	1+
494.23818	584	1+
497.22815	822	1+
499.23454	3848	1+
499.73892	330	1+
504.24831	660	1+
507.75280	1247	1+
511.28505	515	
512.26177	819	1+
514.24372	1077	1+
517.29069	1505	1+
523.23844	279	1+
524.24635	1059	1+
529.25772	2510	1+
533.25055	378	
534.26490	570	1+
536.26916	320	
537.23070	1284	1+
543.27220	486	
548.24877	1821	1+
555.27282	765	1+
555.77793	1332	1+
558.28972	2778	1+
564.28001	425	
568.76080	324	1+
569.28002	927	1+
572.29116	2250	1+
577.27426	360	1+
581.27779	337	1+
584.28011	505	1+
586.27746	416	1+
588.28265	270	1+
590.30226	963	1+
591.61116	292	1+
594.28480	428	1+
597.27730	614	1+
601.29291	649	1+
604.29263	1311	1+
609.34696	505	
612.29944	2858	1+
617.79380	797	1+
619.31302	825	1+
624.31017	856	1+
627.32709	3029	1+
627.85649	325	
631.33416	323	
633.28968	342	1+
636.29951	456	1+
639.31722	325	1+
641.30767	732	1+
643.30198	351	
644.32270	1308	1+
651.32857	394	1+
653.69915	519	
656.31691	417	1+
659.30326	503	1+
661.33197	2301	1+
661.36586	796	1+
668.88881	493	1+
670.32259	635	1+
675.29615	290	1+
678.31700	641	1+
681.31524	451	1+
684.33695	569	1+
687.32634	466	1+
690.34025	1889	1+
693.28872	357	1+
696.31284	733	1+
697.01508	343	
698.34026	1147	1+
703.33898	335	1+
705.35817	412	1+
709.32710	950	1+
712.14683	344	1+
713.34505	504	1+
716.31445	861	1+
718.33079	7354	1+
718.83589	314	1+
723.35091	525	1+
726.36019	1778	1+
730.36259	391	1+
734.34564	422	1+
740.38194	2413	1+
743.38034	521	1+
745.35400	1213	1+
750.32450	345	1+
752.36059	650	1+
759.35294	878	1+
765.37282	743	1+
766.43127	264	1+
772.35471	336	1+
774.40862	2707	1+
779.36737	327	
780.37447	347	
781.42645	491	1+
786.40046	776	1+
790.38287	690	1+
792.38529	381	
793.39815	1610	1+
795.36766	1375	1+
797.38998	2782	1+
802.75172	357	
803.41696	5253	1+
807.37944	579	1+
808.31331	478	1+
812.40053	1219	1+
814.38962	542	1+
815.40602	2509	1+
822.39310	607	1+
826.38955	2210	1+
829.40487	1621	1+
831.41138	8925	1+
836.39904	1095	1+
838.38180	304	1+
840.05501	388	
840.40669	658	1+
842.39269	252	1+
844.38045	449	1+
849.38201	237	1+
852.38775	295	1+
853.39331	1367	1+
855.40071	576	1+
857.43254	1250	1+
861.37778	869	1+
867.41938	291	1+
870.40482	284	1+
871.39771	1238	1+
874.44806	892	1+
878.42316	426	1+
881.41528	241	1+
883.45290	417	1+
886.41771	866	1+
893.44347	932	1+
895.43027	1414	1+
900.45094	613	1+
903.43970	2213	1+
908.44979	884	1+
913.45935	700	1+
916.49914	3145	1+
926.45685	328	
927.46178	1130	1+
929.46145	659	1+
933.45633	2035	1+
938.44615	523	1+
941.45813	1103	1+
944.48919	10329	1+
950.43757	1905	1+
953.47001	636	1+
954.77929	578	1+
954.89221	310	
955.45169	665	1+
958.44393	419	1+
961.83496	311	
963.40263	672	1+
966.50059	516	1+
966.50747	1257	1+
970.51403	1337	1+
974.45330	326	1+
978.46497	475	1+
980.46776	754	1+
988.47844	500	1+
997.52271	288	1+
999.42259	612	1+
1013.51047	1043	1+
1016.50521	2596	1+
1030.51866	1216	1+
1038.53141	391	1+
1039.54878	4349	1+
1040.51738	465	1+
1049.48537	2081	1+
1055.51153	1142	1+
1056.52938	374	
1057.53093	312	
1058.53258	9107	1+
1082.51608	856	1+
1087.48987	1742	1+
1097.49507	2024	1+
1101.57044	2530	1+
1108.51714	780	1+
1112.56173	2479	1+
1121.53130	747	1+
1129.57472	15241	1+
1140.61288	2901	1+
1144.52214	1300	1+
1150.56645	813	1+
1209.58312	997	1+
1218.60523	859	1+
1228.57166	681	1+
1236.59823	1082	1+
1241.56989	6376	1+
END IONS

###FS:    #m/z: 602.31732 #charge   2
###MaxRes:#m/z:  0.00000 #charge-128
###MS: 1161
###MSMS: 1162
BEGIN IONS
TITLE=Cmpd 371, AutoMSn(602.3173), 19.7 min
RTINSECONDS=1179.98
SCANS=MS: 1161 MSMS: 1162
PEPMASS=602.31732	1164851
CHARGE=2+
325.16047	1604	
341.19508	4280	1+
358.15813	6509	1+
363.19575	1561	
369.12388	1714	
372.19200	1855	
379.20500	4194	1+
384.15158	4338	1+
386.15455	53531	1+
394.69973	10946	1+
395.19781	5767	1+
397.20527	8912	1+
402.18207	1619	
403.18180	9193	1+
406.21732	3147	1+
409.22342	5610	1+
412.24886	2736	
414.22716	2641	
427.73143	1624	
430.20303	5254	1+
431.70153	2281	
455.24321	3830	1+
457.23159	2398	
459.22039	2563	1+
471.23639	19749	1+
477.24199	4170	1+
478.73159	2375	1+
482.22045	7958	1+
489.26025	1591	
497.23003	5075	1+
499.23411	94590	1+
514.25560	6232	1+
516.25930	3416	
517.27385	10308	1+
521.30113	3091	
527.26297	3471	1+
542.25296	9655	1+
555.26071	3639	1+
565.27534	1754	
568.26910	2969	1+
570.26780	3810	1+
572.28549	17525	1+
584.31004	16205	1+
590.32382	6381	1+
593.30313	2273	
595.28462	7376	1+
612.31360	65248	1+
627.32330	7231	1+
629.33523	9148	1+
638.30610	4236	1+
649.31037	1819	
655.32313	13318	1+
660.28550	5996	1+
662.29590	3171	
667.28901	3518	1+
670.32383	6964	1+
677.31043	29609	1+
681.32760	18336	1+
686.35815	2927	1+
689.35007	2775	1+
698.36204	2808	
699.35644	8142	1+
703.38282	3531	1+
706.37839	2925	1+
709.33200	16776	1+
726.35518	65867	1+
740.40531	7519	1+
743.38192	7640	1+
745.36477	7595	1+
751.37699	2018	
752.37492	7750	1+
762.39349	40743	1+
768.40423	6344	
769.39690	13794	1+
773.36505	7482	1+
774.35050	3725	1+
775.37328	7644	1+
779.38391	3725	
780.37073	19647	1+
790.38823	66436	1+
795.39174	3844	1+
797.39402	92956	1+
812.44051	2271	1+
815.42947	22224	1+
846.39369	2586	1+
854.44458	8671	1+
858.42566	4847	1+
861.41763	1972	
862.40471	2314	
863.42765	6273	1+
871.38264	4191	1+
875.47484	21089	1+
882.44877	4222	1+
884.45329	6601	1+
885.43435	19389	1+
889.41876	7947	1+
895.43049	28295	1+
903.46560	73391	1+
908.46294	2640	1+
912.45594	20096	1+
925.48388	16070	1+
929.48302	7669	1+
936.46090	1532	
943.43452	3215	1+
953.48437	10004	1+
958.44484	3058	1+
960.45660	5004	1+
972.49491	9642	1+
975.47173	12437	1+
989.51947	6821	1+
1000.48602	35423	1+
1017.51586	99540	1+
1043.53446	16094	1+
1060.55694	17894	1+
1070.53051	1810	
1071.52520	22507	1+
1088.55117	112527	1+
1186.59403	9595	1+
1203.61657	6915	1+
END IONS

###FS:    #m/z: 1077.75648 #charge   2
###MaxRes:#m/z:  0.00000 #charge-128
###MS: 1161
###MSMS: 1163
BEGIN IONS
TITLE=Cmpd 372, AutoMSn(1077.7565), 19.7 min
RTINSECONDS=1180.48
SCANS=MS: 1161 MSMS: 1163
PEPMASS=1077.75648	99327
CHARGE=2+
362.16909	737	
436.19650	840	
454.68996	1880	1+
506.25677	948	
516.24201	972	
533.24814	41161	1+
541.95039	870	
596.76033	989	
617.29325	2438	1+
635.30187	7064	1+
647.29253	9009	1+
655.77297	1073	
686.31397	1282	1+
704.32485	3923	1+
722.33359	8830	1+
734.29144	1327	
734.79930	727	
748.33758	8976	1+
758.44891	917	
761.34520	3385	1+
779.35520	9842	1+
792.31018	746	
908.36736	13557	1+
918.42233	1625	
1021.44328	936	
1049.88411	765	
1050.38575	829	
1072.42375	1241	
1072.76002	910	
1078.08565	839	
1078.46319	1766	
1079.46517	974	
1105.90319	815	
1133.48855	1166	
1255.96355	938	
1305.53034	759	
1307.53143	768	
1465.57724	2640	1+
1749.70656	2180	1+
1766.68394	12820	1+
1926.72422	3632	1+
END IONS

###FS:    #m/z: 517.28177 #charge   2
###MaxRes:#m/z:  0.00000 #charge-128
###MS: 1161
###MSMS: 1164
BEGIN IONS
TITLE=Cmpd 373, AutoMSn(517.2818), 19.7 min
RTINSECONDS=1180.98
SCANS=MS: 1161 MSMS: 1164
PEPMASS=517.28177	44550
CHARGE=2+
340.18364	2525	1+
356.21221	291	
389.23885	1290	
390.18534	315	
395.77446	450	
425.25690	590	
438.11813	289	
453.26978	2366	1+
469.22881	448	
502.32231	2687	1+
509.78119	1322	
510.69618	906	
514.27733	339	
515.27869	613	1+
518.30312	475	
520.28748	444	
526.25808	1378	1+
533.94131	333	
554.31193	447	
560.27574	830	
582.30812	1776	1+
590.31255	488	
600.32259	395	
608.21219	714	
626.23427	324	
631.35422	2166	1+
639.74629	813	1+
639.83426	344	
661.34759	312	
689.32235	1850	1+
702.34812	515	
710.39400	441	
728.41843	26967	1+
745.37166	413	
802.40713	737	1+
891.47822	7031	1+
895.51020	921	1+
917.43081	669	1+
962.50171	322	
END IONS

###FS:    #m/z: 1077.75714 #charge   2
###MaxRes:#m/z:  0.00000 #charge-128
###MS: 1165
###MSMS: 1166
BEGIN IONS
TITLE=Cmpd 374, AutoMSn(1077.7571), 19.7 min
RTINSECONDS=1184.01
SCANS=MS: 1165 MSMS: 1166
PEPMASS=1077.75714	143399
CHARGE=2+
362.17130	778	
376.12510	809	
436.19519	648	
454.68744	1819	
506.25723	1041	
516.23916	1883	1+
533.24920	44847	1+
596.76024	2237	1+
599.27985	645	
617.28914	3237	1+
635.29998	9040	1+
647.28996	9073	1+
686.31325	909	
704.32245	4250	1+
722.33201	9327	1+
748.33623	8024	1+
758.44570	835	
761.34233	4740	1+
779.35531	13225	1+
791.81390	973	
875.38126	2513	1+
908.36662	15614	1+
918.41849	1615	
1021.44079	1045	
1072.07977	1313	
1072.41927	1098	
1072.75466	692	
1078.46600	3874	1+
1105.91415	728	
1106.41186	903	
1133.48845	1621	
1134.49594	703	
1192.49444	677	
1255.46830	838	
1255.96461	879	
1256.46397	673	
1299.48021	673	
1305.54104	779	
1306.53921	654	
1465.57013	2819	1+
1467.58481	3195	1+
1766.68540	16228	1+
1926.72014	3756	1+
2098.76370	2691	1+
END IONS

###FS:    #m/z: 808.82215 #charge   3
###MaxRes:#m/z:  0.00000 #charge-128
###MS: 1165
###MSMS: 1167
BEGIN IONS
TITLE=Cmpd 375, AutoMSn(808.8222), 19.7 min
RTINSECONDS=1184.51
SCANS=MS: 1165 MSMS: 1167
PEPMASS=808.82215	44891
CHARGE=3+
344.16063	846	
362.16974	785	
400.18725	508	1+
449.19835	399	
487.23091	854	1+
499.20364	451	
506.23593	732	
510.21603	763	1+
516.23423	1062	1+
527.19407	415	
533.24924	15600	1+
540.23981	573	
541.99314	380	
542.01458	424	
550.25158	517	1+
567.25119	403	
575.17863	830	
584.21649	851	1+
590.17015	380	
598.25395	707	1+
604.31503	409	
607.28107	613	
617.29317	1770	1+
635.30059	2963	1+
647.29085	4460	1+
653.27343	540	1+
655.77985	398	
671.23488	975	1+
686.31468	510	
687.24230	988	1+
689.22458	731	
704.32660	1970	1+
722.32589	2284	1+
735.30453	404	
743.33296	389	
744.25079	890	1+
746.23988	1108	1+
748.33986	6489	1+
761.34205	2650	1+
765.28004	589	
772.28384	635	1+
779.35575	4165	1+
789.73499	481	1+
797.39194	527	1+
799.36237	590	1+
814.31511	403	
831.30631	980	1+
841.30699	411	1+
845.96020	435	
860.34455	1710	1+
875.37072	1802	1+
889.37448	546	1+
890.33867	723	1+
908.36936	15714	1+
917.40963	1465	1+
932.32125	653	1+
969.33969	598	1+
974.46229	688	1+
1021.43191	412	
1032.41843	427	
1088.54665	2180	1+
1192.51200	946	1+
1203.61287	7179	1+
1203.93036	419	
1217.62632	1463	1+
1225.59487	1288	1+
1287.52963	1067	1+
1432.47543	1288	1+
1447.58659	839	1+
1748.67522	1349	1+
1766.68447	7166	1+
1926.72374	834	1+
END IONS

###FS:    #m/z: 517.28120 #charge   2
###MaxRes:#m/z:  0.00000 #charge-128
###MS: 1165
###MSMS: 1168
BEGIN IONS
TITLE=Cmpd 376, AutoMSn(517.2812), 19.8 min
RTINSECONDS=1185.01
SCANS=MS: 1165 MSMS: 1168
PEPMASS=517.28120	46239
CHARGE=2+
340.18470	2154	
389.23209	1301	1+
391.18291	254	
395.78233	290	
425.26211	658	
453.26757	1510	1+
469.22689	265	
489.23615	289	
502.31580	1814	1+
506.27426	355	
509.76507	700	1+
513.29377	283	
514.28830	1436	1+
518.29583	666	1+
520.26247	386	
520.85701	575	
521.78377	545	
526.25920	893	1+
527.83052	787	
533.90149	489	1+
554.31448	459	
560.27672	289	
562.31731	398	
582.31179	1684	1+
590.31687	771	
600.33089	444	
616.33877	291	
618.85311	269	
631.35401	1702	1+
639.73930	404	
640.90268	346	
689.32699	1761	1+
702.34353	291	
726.39827	257	
728.41827	19804	1+
738.42321	548	
739.52513	516	
802.41302	543	1+
891.48213	5031	1+
895.48903	960	1+
917.43447	735	1+
END IONS

###FS:    #m/z: 1078.08889 #charge   2
###MaxRes:#m/z:  0.00000 #charge-128
###MS: 1169
###MSMS: 1170
BEGIN IONS
TITLE=Cmpd 377, AutoMSn(1078.0889), 19.8 min
RTINSECONDS=1188.04
SCANS=MS: 1169 MSMS: 1170
PEPMASS=1078.08889	123771
CHARGE=2+
362.16664	832	
376.12763	558	
436.19417	749	
506.25459	814	
516.24049	1015	
533.24759	38362	1+
539.72933	625	
596.76840	1146	
597.25770	574	
617.28906	2542	1+
635.30183	7010	1+
647.29008	7696	1+
654.27007	652	
686.31423	889	
704.32427	3687	1+
722.33044	7095	1+
734.29595	1334	
734.79629	586	
748.33548	6018	1+
761.34534	4613	1+
779.35455	11170	1+
791.80507	803	
876.40345	2104	1+
908.36959	14200	1+
917.42092	1458	1+
1021.43685	796	
1072.08148	805	
1072.41576	1136	
1078.07722	619	
1078.45271	1719	
1079.47634	1164	
1133.48491	2803	1+
1203.92665	1045	
1255.47781	603	
1255.97256	698	
1256.47904	599	
1305.52967	647	
1307.53333	557	
1465.57393	2753	1+
1766.68462	10916	1+
1926.70800	3301	1+
2098.76223	2297	1+
END IONS

###FS:    #m/z: 808.82075 #charge   3
###MaxRes:#m/z:  0.00000 #charge-128
###MS: 1169
###MSMS: 1171
BEGIN IONS
TITLE=Cmpd 378, AutoMSn(808.8207), 19.8 min
RTINSECONDS=1188.55
SCANS=MS: 1169 MSMS: 1171
PEPMASS=808.82075	39499
CHARGE=3+
344.15748	377	
362.17678	490	
413.70529	328	
430.16204	529	1+
436.19439	384	
488.22328	641	1+
499.20141	362	
506.23929	436	
511.23810	473	
515.22822	854	1+
527.19885	950	1+
533.24862	12698	1+
534.87300	330	
541.94601	440	
550.24725	390	
575.17755	437	
584.22204	801	1+
590.19285	321	
600.25391	741	1+
607.29812	415	
613.30014	831	1+
617.28883	1302	1+
635.30203	3023	1+
647.29056	4338	1+
658.24148	799	1+
671.24180	640	1+
686.27465	554	1+
688.24418	692	1+
704.32118	1581	1+
722.31899	1832	1+
729.21780	314	
733.29897	987	1+
743.34748	341	
744.25654	811	1+
746.24804	1304	1+
748.33877	6254	1+
758.43970	606	
761.34003	2034	1+
765.31904	472	
769.39109	452	1+
770.73672	369	
779.35694	3505	1+
785.56595	542	
800.36852	492	1+
807.38348	615	1+
813.34260	357	1+
831.29646	1302	1+
859.33079	859	1+
876.39353	1171	1+
890.35327	890	1+
908.36743	12667	1+
917.44087	821	1+
917.56239	331	
917.82624	420	
918.24925	399	
969.35298	378	
1021.43370	685	1+
1078.47018	421	
1088.55523	1436	1+
1192.45533	333	
1203.61335	4468	1+
1432.46449	1004	1+
1447.55691	926	1+
1748.68468	1054	1+
1766.68969	4194	1+
END IONS

###FS:    #m/z: 800.07152 #charge   3
###MaxRes:#m/z:  0.00000 #charge-128
###MS: 1169
###MSMS: 1172
BEGIN IONS
TITLE=Cmpd 379, AutoMSn(800.0715), 19.8 min
RTINSECONDS=1189.05
SCANS=MS: 1169 MSMS: 1172
PEPMASS=800.07152	23729
CHARGE=3+
427.70194	853	
484.24139	709	
530.78830	455	
544.78131	1366	
545.28312	918	
548.76295	1147	
549.26492	1055	
587.28925	973	
605.30298	1155	
605.81109	606	
697.36325	924	
697.87467	702	
702.32662	567	
759.06068	579	
759.40531	616	
759.72471	687	
764.39340	481	
764.72783	775	
765.06358	23097	1+
765.40044	24190	1+
765.73543	13803	1+
797.39515	1118	1+
800.07517	775	
800.39904	639	
801.39538	1547	1+
853.94202	464	
900.44649	668	
912.46516	1023	1+
1017.51409	510	
1088.54987	1403	
1089.55844	873	
1203.61350	18327	1+
1280.63885	4200	1+
1491.69148	2037	1+
END IONS

###FS:    #m/z: 574.05139 #charge   2
###MaxRes:#m/z:  0.00000 #charge-128
###MS: 1173
###MSMS: 1174
BEGIN IONS
TITLE=Cmpd 380, AutoMSn(574.0514), 19.9 min
RTINSECONDS=1192.07
SCANS=MS: 1173 MSMS: 1174
PEPMASS=574.05139	72619
CHARGE=2+
331.21006	383	1+
358.05438	426	1+
366.19182	311	1+
376.06277	358	1+
390.17197	320	1+
400.21585	440	1+
410.22142	368	1+
421.08326	947	1+
422.21666	322	1+
427.95730	495	
428.24232	382	1+
429.70031	330	1+
447.25944	511	
448.20875	363	1+
459.24858	528	1+
462.22257	555	1+
465.22553	721	1+
483.22157	350	1+
487.25536	986	1+
491.22633	231	1+
491.58796	321	
495.63679	303	
501.25735	360	1+
503.25699	802	1+
508.25265	863	1+
515.75906	380	
518.91318	220	1+
519.77954	471	1+
524.26470	295	
528.58078	252	1+
532.61009	259	1+
534.16580	402	
536.26906	609	1+
537.03954	235	1+
539.61856	1189	1+
539.96002	1363	1+
540.27524	1221	1+
544.95628	233	1+
545.25676	386	
546.65227	498	1+
547.77776	294	
550.28231	831	1+
553.28380	422	1+
555.28482	359	
556.03936	256	1+
560.27338	461	1+
567.28489	279	
569.27694	420	
569.78634	1388	1+
570.30140	754	
571.30001	1417	1+
573.29682	788	
574.30443	3024	1+
574.56157	430	1+
574.77329	950	1+
576.06972	269	1+
578.27581	1450	1+
583.29689	292	1+
585.28534	281	1+
586.78682	349	1+
588.29873	498	1+
590.30009	940	1+
591.52014	252	1+
591.80871	290	1+
596.30692	477	1+
598.29665	272	
602.31266	355	1+
603.66762	367	1+
603.96943	243	1+
604.30355	531	1+
607.28626	367	1+
609.33800	730	1+
615.29578	489	1+
619.31654	898	1+
620.63803	485	1+
626.31866	283	
626.80580	367	1+
627.00400	448	1+
627.30145	537	1+
631.80493	282	
632.31886	341	1+
634.29902	394	1+
637.30458	489	1+
644.28958	434	1+
648.06076	289	1+
650.85721	357	1+
654.80992	322	1+
658.68210	360	1+
659.00850	653	1+
661.33749	1271	1+
663.68414	696	1+
664.34072	710	1+
665.02565	509	1+
665.83373	233	1+
667.33906	419	1+
670.84080	444	1+
672.68523	270	1+
675.33477	454	1+
677.32591	584	1+
681.05386	210	1+
682.66094	324	1+
684.02850	242	1+
684.34179	259	1+
685.84305	460	1+
686.34794	692	1+
687.69884	304	1+
691.02588	291	1+
691.33981	854	1+
691.68982	269	1+
695.34824	361	1+
697.32011	451	1+
700.35440	313	1+
709.35813	474	1+
710.02990	318	1+
713.34581	252	1+
715.34415	679	1+
723.32858	398	1+
729.35001	524	1+
734.36777	238	1+
737.35397	486	1+
740.33959	414	
746.35708	401	1+
749.50935	1129	
750.34681	645	1+
754.34031	275	1+
759.36222	465	1+
764.37244	302	1+
768.33247	285	1+
774.22571	344	
774.41848	337	
778.34256	527	1+
780.39281	297	1+
782.38838	403	1+
783.44907	352	1+
786.37532	319	1+
786.70491	296	
794.71062	782	
803.34092	363	1+
808.90626	227	1+
828.40333	231	1+
838.40562	393	1+
854.43219	281	1+
861.42146	455	1+
877.39148	573	1+
882.43407	419	1+
882.93870	249	1+
886.44149	557	1+
894.39645	430	1+
894.41358	302	
896.40030	275	
906.46601	266	1+
924.45944	265	1+
934.45493	300	1+
938.42168	303	1+
940.47301	399	1+
952.48514	331	1+
958.47788	2683	1+
958.49100	277	1+
960.47923	526	1+
966.47645	404	1+
970.55568	1092	1+
974.49554	487	1+
978.46491	290	1+
992.49571	216	1+
995.48301	345	1+
1018.50667	831	1+
1025.49023	412	1+
1031.52546	1068	1+
1037.53104	502	1+
1043.53765	659	1+
1052.51738	691	1+
1057.59252	1599	1+
1064.54981	577	1+
1090.52854	641	1+
1095.54863	1785	1+
1101.58334	1229	1+
1102.09775	1264	1+
1110.56881	563	1+
1115.51447	459	1+
1125.57690	516	1+
1130.54266	881	1+
1138.08958	909	1+
END IONS

###FS:    #m/z: 800.07227 #charge   3
###MaxRes:#m/z:  0.00000 #charge-128
###MS: 1173
###MSMS: 1175
BEGIN IONS
TITLE=Cmpd 381, AutoMSn(800.0723), 19.9 min
RTINSECONDS=1192.57
SCANS=MS: 1173 MSMS: 1175
PEPMASS=800.07227	54820
CHARGE=3+
427.69780	1230	
544.78579	687	
545.29054	670	
548.76424	2483	
549.26443	1829	
587.29591	961	
605.30181	1870	
605.80219	1256	
640.82340	2561	
641.32584	1905	
697.36743	1272	
697.86370	1047	
717.33361	572	
746.88460	720	
759.06699	805	
759.39516	1134	
759.72234	667	
764.41200	631	
764.73938	967	
765.06563	29831	1+
765.39916	31668	1+
765.73602	18052	1+
796.73613	786	
797.39766	584	
800.39849	1837	1+
854.42230	588	
900.46313	727	
967.47478	1599	1+
1203.61450	11515	1+
END IONS

###FS:    #m/z: 1199.59771 #charge   2
###MaxRes:#m/z:  0.00000 #charge-128
###MS: 1173
###MSMS: 1176
BEGIN IONS
TITLE=Cmpd 382, AutoMSn(1199.5977), 19.9 min
RTINSECONDS=1193.07
SCANS=MS: 1173 MSMS: 1176
PEPMASS=1199.59771	32466
CHARGE=2+
587.29650	240	
912.46016	295	
1088.55163	626	
1089.55685	208	
1096.55585	228	
1201.59554	369	
1202.59993	253	
1203.61233	17992	1+
2293.18371	2223	1+
END IONS

###FS:    #m/z: 574.05124 #charge   1
###MaxRes:#m/z:  0.00000 #charge-128
###MS: 1177
###MSMS: 1178
BEGIN IONS
TITLE=Cmpd 383, AutoMSn(574.0512), 19.9 min
RTINSECONDS=1196.1
SCANS=MS: 1177 MSMS: 1178
PEPMASS=574.05124	78329
CHARGE=1+
345.18018	253	1+
358.05514	380	
358.19381	307	1+
364.45950	454	
370.72780	240	
374.18625	251	1+
376.05528	408	
378.18121	321	1+
387.19087	233	1+
389.19349	321	1+
393.08872	237	
393.18545	301	1+
395.77533	493	
397.19811	363	1+
401.21509	258	1+
403.06739	324	
421.07960	883	1+
421.23418	297	1+
424.20295	351	1+
428.24458	328	1+
434.20393	288	1+
439.19955	356	1+
447.23921	896	1+
452.21962	516	1+
454.72386	281	1+
455.29850	395	
456.23234	778	1+
463.21982	325	1+
467.21409	469	1+
474.25257	245	1+
476.24147	630	1+
479.24349	334	
481.23418	793	1+
485.27052	642	1+
487.26094	1195	1+
492.23263	262	1+
497.26651	913	1+
501.27365	380	1+
503.24942	333	
503.57282	248	1+
505.73188	757	1+
506.57781	231	
507.25510	474	1+
510.24624	704	1+
513.25862	347	
515.76586	1179	1+
517.26675	331	
519.27553	364	
520.86773	297	
522.02354	342	1+
522.25989	932	1+
523.58307	335	1+
527.84025	398	
528.28319	1955	1+
528.78287	835	1+
531.62926	278	1+
533.51714	336	1+
533.94193	612	1+
534.26669	287	
534.76577	852	1+
535.26531	550	1+
537.26088	955	1+
539.61812	1338	1+
539.94381	1056	1+
540.27760	879	1+
543.29140	284	
546.27868	917	1+
546.58032	272	1+
547.01056	314	1+
547.27739	2064	1+
551.29312	567	
552.94106	287	1+
554.27821	1140	1+
560.26809	1100	1+
564.61271	257	1+
565.28349	293	
566.03731	331	
566.53368	216	
569.31092	343	
570.04552	922	1+
570.57019	816	1+
571.96946	365	
572.29991	1066	1+
574.04897	427	
END IONS

###FS:    #m/z: 800.07254 #charge   3
###MaxRes:#m/z:  0.00000 #charge-128
###MS: 1177
###MSMS: 1179
BEGIN IONS
TITLE=Cmpd 384, AutoMSn(800.0725), 19.9 min
RTINSECONDS=1196.6
SCANS=MS: 1177 MSMS: 1179
PEPMASS=800.07254	58803
CHARGE=3+
427.69825	819	
484.24720	566	
544.78553	523	
545.28081	773	
587.29307	723	
605.29951	1520	
605.80991	816	
697.36859	1044	
697.86691	828	
746.88877	730	
759.05656	623	
759.38577	985	
759.72811	529	
764.39574	747	
764.77041	502	
765.06466	21587	1+
765.39794	25213	1+
765.73120	16101	1+
796.40224	1049	1+
797.06332	464	
800.39934	534	
800.72674	463	
801.38912	1408	1+
854.41805	495	
900.45121	809	
1013.53148	535	
1088.54651	468	
1096.52555	2935	1+
1203.61490	6854	1+
1203.61742	1140	
1204.61384	1117	
1280.64281	3914	1+
END IONS

###FS:    #m/z: 551.29197 #charge   2
###MaxRes:#m/z:  0.00000 #charge-128
###MS: 1177
###MSMS: 1180
BEGIN IONS
TITLE=Cmpd 385, AutoMSn(551.2920), 20.0 min
RTINSECONDS=1197.1
SCANS=MS: 1177 MSMS: 1180
PEPMASS=551.29197	50700
CHARGE=2+
345.16936	375	1+
350.66974	417	1+
376.19400	440	1+
397.21062	509	1+
406.19303	558	1+
409.20710	787	1+
412.19922	953	1+
421.18668	476	1+
422.50194	486	
425.20511	386	1+
427.23725	1339	1+
449.21941	810	1+
450.22003	1548	1+
455.22639	492	1+
466.22435	963	1+
479.23026	621	1+
481.24920	869	1+
486.16499	894	1+
493.25257	848	1+
496.26765	460	1+
505.77000	452	
506.01832	754	
506.25912	2421	1+
510.52437	1993	
511.01911	689	
517.01798	739	
517.26687	1416	1+
517.52096	512	
520.26403	854	1+
521.52270	3719	
523.26274	1797	1+
524.75385	913	1+
532.29263	495	1+
533.92762	524	
534.28358	519	1+
541.25796	1000	1+
544.59914	407	1+
546.54040	1115	1+
547.28874	4074	1+
551.03824	3141	1+
551.28711	9847	1+
554.62764	866	1+
554.78014	566	1+
555.28529	2542	1+
560.25861	684	1+
569.28102	1595	1+
577.27404	896	1+
580.29885	907	1+
584.99241	772	1+
585.31344	1320	1+
585.65164	742	1+
587.28006	3506	1+
591.98174	957	1+
592.30465	1802	1+
592.64357	764	
597.97603	1198	1+
598.32011	1773	1+
598.65129	749	
599.83281	773	
601.28804	733	1+
603.81620	376	1+
604.26673	850	1+
608.32004	965	1+
613.32635	467	
614.00302	1908	1+
614.32654	2236	1+
614.65981	1014	1+
617.79709	482	1+
619.30135	649	1+
620.99527	880	1+
621.32510	1895	1+
625.65574	442	1+
626.32842	1352	
626.98857	3814	1+
627.32821	4598	1+
627.66844	2480	
630.31805	746	
630.66337	1408	1+
630.84052	1737	
630.99058	1052	1+
633.81345	423	
634.33029	439	1+
636.30011	917	1+
639.30054	870	1+
644.31512	1455	1+
645.00301	527	1+
649.31552	421	1+
650.68117	3407	1+
651.00974	3650	1+
651.34194	2550	1+
655.34665	555	1+
656.68354	3636	1+
657.02073	3246	1+
657.34343	1474	1+
661.34244	766	1+
664.33292	1902	1+
668.34465	471	
674.33198	649	1+
679.69438	1883	1+
680.02983	1618	1+
680.35988	1368	1+
682.31954	2844	1+
683.00554	367	1+
685.69500	11305	1+
686.03014	9512	1+
686.36408	8920	1+
689.02782	803	1+
692.36376	963	1+
695.34827	702	1+
700.34677	913	1+
702.32132	2626	1+
706.37382	623	1+
708.35918	646	1+
712.15633	435	
726.34707	412	1+
737.36139	1089	1+
745.38220	354	1+
750.37343	374	1+
758.37980	408	1+
761.37660	569	1+
763.39216	4220	1+
763.39258	1675	1+
765.38125	946	1+
773.37497	419	1+
777.35582	406	1+
779.39389	1033	1+
783.36981	435	1+
795.38945	1783	1+
801.38837	4774	1+
810.94058	865	
812.41243	516	1+
829.38747	4536	1+
849.40900	392	1+
858.42486	383	1+
866.43214	4556	1+
874.45133	436	1+
878.40833	3964	1+
883.45567	374	1+
886.40910	875	1+
892.47041	978	1+
896.38369	581	
896.43663	807	1+
900.45262	3165	1+
915.47385	542	1+
926.49710	722	
927.45497	762	1+
934.44666	438	1+
936.63155	376	1+
942.45507	574	1+
942.46143	1401	1+
951.45467	485	1+
951.47758	1201	1+
962.43698	465	1+
969.53010	669	1+
977.48339	4015	1+
977.48409	1889	1+
979.51504	1802	1+
990.00907	437	
996.53394	995	1+
997.53792	1526	1+
999.48926	1973	1+
1013.50598	770	
1013.52398	2595	1+
1019.52107	4679	1+
1034.54094	568	1+
1042.54333	6666	1+
1043.04723	5473	1+
1051.55120	985	1+
1059.53370	1275	1+
1070.53039	2201	1+
1076.54793	6663	1+
1077.57255	822	1+
1084.56600	2040	1+
1092.56304	5155	1+
1093.07094	2347	1+
1098.59571	1552	1+
END IONS

###FS:    #m/z: 556.80795 #charge   2
###MaxRes:#m/z:  0.00000 #charge-128
###MS: 1181
###MSMS: 1182
BEGIN IONS
TITLE=Cmpd 386, AutoMSn(556.8079), 20.0 min
RTINSECONDS=1200.14
SCANS=MS: 1181 MSMS: 1182
PEPMASS=556.80795	64558
CHARGE=2+
320.15721	327	1+
326.15686	344	1+
330.10932	457	
332.24266	404	1+
340.15941	380	1+
343.17042	977	1+
348.12360	792	1+
352.16913	310	1+
354.20634	539	1+
356.20045	351	1+
360.19586	268	1+
363.17525	383	1+
365.18927	630	1+
367.19084	313	1+
371.14900	294	
375.15146	493	1+
379.19207	754	1+
382.20408	2359	1+
388.17554	399	1+
390.20176	862	1+
393.20525	723	1+
397.21042	1162	1+
405.21558	443	1+
408.21774	2351	1+
410.22665	2366	1+
414.22262	454	1+
420.21309	690	1+
429.22898	731	1+
434.23070	552	1+
437.23719	395	1+
440.20023	900	1+
445.21185	343	1+
447.24534	1231	1+
450.20475	460	1+
452.23082	706	1+
454.24126	966	1+
457.23825	992	1+
460.21518	269	
465.23752	283	
466.23155	682	1+
472.36759	401	
474.25327	537	1+
478.23806	422	1+
480.23854	262	
481.26375	3844	1+
486.17662	625	1+
488.25670	391	1+
490.25921	1437	1+
497.25245	334	1+
500.25433	1893	1+
505.24445	343	1+
507.26459	636	1+
510.27474	307	1+
514.27417	448	1+
515.75928	473	
517.26706	1662	1+
521.29122	869	1+
523.26275	1928	1+
526.25781	473	
528.27311	360	1+
529.77894	322	1+
531.28270	353	1+
534.25710	470	1+
536.30313	511	1+
538.29324	664	1+
538.75445	678	1+
541.00118	273	
541.26932	1173	1+
544.25473	313	1+
545.75557	298	1+
547.29973	398	1+
549.27619	261	
550.21720	211	1+
552.27473	265	
553.28350	558	
554.29682	1921	1+
558.28493	848	1+
558.93459	232	1+
560.10377	269	
560.28142	372	
561.28463	960	1+
564.29346	802	1+
565.82039	543	1+
567.26649	293	1+
569.29263	1465	1+
573.29413	1663	1+
579.29093	639	1+
583.30303	323	1+
586.29372	1617	1+
590.32146	1561	1+
593.28811	574	1+
595.28768	739	1+
601.27276	279	1+
604.29397	873	1+
609.35325	1056	1+
611.29085	523	1+
616.29569	433	1+
618.30847	755	1+
626.31873	845	1+
632.31408	563	1+
635.33364	2299	1+
644.32220	309	1+
648.31027	763	1+
652.35645	750	1+
654.34679	270	1+
655.34334	379	1+
659.40413	326	
661.34138	389	1+
665.31085	405	1+
667.32446	343	1+
671.34345	1383	1+
671.38027	347	1+
676.36289	413	1+
678.38035	300	
680.32549	299	1+
682.33699	2030	1+
687.38396	282	1+
689.09148	314	
689.35056	1431	1+
697.34421	435	1+
699.35929	2231	1+
706.37537	2762	1+
712.13824	517	
720.37040	704	1+
724.86321	229	1+
727.35753	564	1+
737.36818	2022	1+
744.39460	810	1+
750.34536	866	1+
753.37960	340	
754.52938	340	
755.39396	513	1+
763.39441	1053	1+
764.61298	655	
764.73202	329	
768.36730	559	1+
770.35174	290	1+
772.42424	876	1+
776.32763	242	1+
778.35900	650	1+
784.39309	760	1+
784.43006	618	1+
793.38159	287	1+
795.39576	1565	1+
798.41016	518	1+
801.39935	272	
802.36503	524	1+
804.40805	1056	1+
804.42077	298	1+
812.44839	1501	1+
812.47270	295	1+
818.40731	287	1+
821.44449	1099	1+
829.38027	478	1+
830.37943	354	1+
831.39225	277	
834.46850	628	1+
836.42546	1211	1+
839.43943	608	1+
853.46090	652	1+
862.43909	812	1+
866.43869	1377	1+
868.45516	275	1+
878.42072	1027	1+
884.45448	910	1+
894.40736	494	1+
900.47259	271	1+
904.40722	402	1+
906.42466	261	1+
909.47991	1382	1+
923.41630	744	1+
926.49541	4127	1+
930.43599	390	1+
935.45161	229	1+
936.63894	1008	1+
943.46837	353	1+
949.46421	220	1+
952.47446	1207	1+
964.47724	486	1+
969.53648	813	1+
978.49599	1103	1+
980.52373	758	1+
997.54091	3570	1+
1008.01136	413	
1078.51112	932	1+
END IONS

###FS:    #m/z: 659.33376 #charge   2
###MaxRes:#m/z:  0.00000 #charge-128
###MS: 1181
###MSMS: 1183
BEGIN IONS
TITLE=Cmpd 387, AutoMSn(659.3338), 20.0 min
RTINSECONDS=1200.64
SCANS=MS: 1181 MSMS: 1183
PEPMASS=659.33376	57682
CHARGE=2+
316.16153	287	1+
324.67589	644	
331.20734	233	1+
344.15953	683	1+
356.35452	402	
357.16474	425	1+
364.45950	406	
371.17669	225	1+
373.66703	386	1+
378.17984	692	1+
384.16805	262	1+
386.15189	2133	1+
389.17952	3375	1+
393.19831	789	1+
395.78052	816	
398.21213	267	
401.21122	296	1+
403.18725	468	1+
406.20994	4927	1+
412.94916	283	
414.22754	306	
425.19950	260	1+
447.24672	429	
448.24003	710	1+
451.22117	236	1+
455.22236	375	1+
463.22728	407	1+
468.25173	266	
472.24958	595	1+
485.24464	274	1+
492.22711	272	1+
498.73327	392	1+
499.23212	2971	1+
501.23895	1238	1+
504.26159	354	1+
512.26323	291	1+
515.25125	689	1+
522.23908	805	1+
535.76493	398	1+
537.24647	356	1+
541.25165	320	1+
544.26960	1228	1+
552.26528	370	1+
555.27029	942	1+
560.26268	337	1+
563.28151	423	1+
568.23808	253	
569.26947	799	1+
572.29045	1210	1+
577.27990	379	1+
581.27427	329	1+
585.28965	509	1+
590.28575	579	1+
594.29879	604	1+
596.29270	350	
598.79805	310	1+
600.29088	369	1+
608.33660	325	1+
612.30927	2213	1+
613.64727	212	1+
615.30239	450	1+
617.30710	403	1+
622.29799	270	1+
626.29316	395	1+
627.81079	529	1+
629.30880	489	1+
631.31927	1168	1+
634.29835	578	1+
641.28662	750	1+
646.31863	305	1+
648.31308	918	1+
658.37409	252	
659.34779	532	1+
659.68210	398	
661.32230	1120	1+
689.34688	270	1+
692.33087	492	1+
696.31733	298	1+
698.35553	390	1+
700.33356	741	1+
700.34200	1659	1+
706.38292	317	1+
709.33747	274	
712.13619	313	
712.33929	735	1+
723.34070	288	1+
725.35621	256	
725.84560	234	1+
726.35233	2368	1+
735.36582	285	1+
739.36875	220	1+
741.37781	391	
745.35598	863	1+
748.35589	282	1+
750.07553	273	
751.34622	501	1+
755.36017	609	1+
763.35304	1840	1+
767.33737	307	1+
769.35236	709	1+
775.38019	479	1+
780.36551	640	1+
784.37906	401	1+
791.35216	7870	1+
796.41187	479	1+
797.39310	5201	1+
802.38801	214	1+
806.79565	915	
810.40080	260	1+
813.42321	771	1+
814.42722	1357	1+
817.41442	277	1+
828.38684	249	1+
830.40497	333	1+
836.39978	517	1+
841.41155	312	1+
854.41890	831	1+
859.40135	1558	1+
865.41794	224	1+
867.37289	260	
870.42185	294	1+
872.41481	330	1+
876.43959	2018	1+
876.44674	370	
881.42367	318	1+
884.44922	250	1+
887.40170	587	1+
889.41484	553	1+
895.41719	942	1+
904.42836	9447	1+
912.46541	293	1+
924.45631	349	1+
929.45180	386	1+
932.41784	220	1+
938.41823	386	1+
941.43908	496	1+
944.46415	274	1+
952.51316	466	1+
960.45717	416	1+
968.48617	586	1+
972.48502	904	1+
975.46337	373	1+
979.80271	323	
989.50288	860	1+
998.45761	762	1+
1011.51458	404	1+
1017.51717	5993	1+
1028.12175	265	
1030.08362	273	
1039.54407	1549	1+
1050.48596	539	1+
1057.52608	543	1+
1061.52332	504	1+
1068.52112	677	1+
1086.53778	1001	1+
1112.55409	961	1+
1128.55992	448	1+
1131.57028	3067	1+
1139.57825	1080	1+
1157.57541	2398	1+
1168.90404	555	
1173.58110	683	1+
1184.56951	1075	1+
1202.59562	7285	1+
1255.61097	840	1+
1271.59492	653	1+
1298.63686	682	1+
1311.60138	615	1+
END IONS

###FS:    #m/z: 680.32358 #charge   3
###MaxRes:#m/z:  0.00000 #charge-128
###MS: 1181
###MSMS: 1184
BEGIN IONS
TITLE=Cmpd 388, AutoMSn(680.3236), 20.0 min
RTINSECONDS=1201.14
SCANS=MS: 1181 MSMS: 1184
PEPMASS=680.32358	56690
CHARGE=3+
327.12354	364	
329.17859	329	
345.13705	435	1+
349.15693	292	1+
357.16729	530	1+
359.18833	676	1+
362.15623	306	1+
364.45829	436	
371.18950	276	1+
387.18300	386	1+
394.19880	274	1+
405.21412	411	1+
423.16238	347	1+
432.16114	287	1+
440.21372	323	
441.17077	697	1+
459.17023	641	1+
463.22567	1563	1+
471.21440	1033	1+
474.20583	257	1+
481.24399	302	1+
483.23002	343	1+
487.19841	400	1+
491.57820	361	
492.23354	327	1+
497.24120	400	
501.22169	329	1+
510.23653	661	1+
514.25228	318	1+
517.23121	302	1+
519.23225	2087	1+
527.24617	829	1+
533.93303	235	1+
535.25500	297	1+
535.77170	455	1+
537.24082	694	1+
540.69864	1111	1+
542.22862	252	1+
544.26480	837	1+
548.73002	840	1+
553.28591	340	
554.25329	2951	1+
560.26751	419	1+
563.25922	603	1+
572.26488	3112	1+
575.73072	399	1+
576.22536	621	1+
580.28716	604	1+
583.24331	379	1+
590.28615	395	1+
595.25790	1043	1+
599.27671	663	1+
602.30000	408	
602.79865	345	
605.28269	1151	1+
609.33846	628	1+
611.30328	990	1+
613.27512	436	1+
616.30341	537	1+
619.29954	232	1+
620.77640	617	1+
621.29215	2147	1+
626.31599	428	1+
629.29229	401	
630.27775	383	
631.29857	1551	1+
636.31184	519	1+
637.96729	254	1+
640.30894	1494	1+
644.00003	300	1+
645.29097	584	1+
645.63527	287	1+
648.29189	433	1+
650.30255	1441	1+
653.01757	366	1+
653.30796	792	1+
657.33277	858	1+
657.57430	441	1+
659.30826	1022	1+
663.32617	516	1+
665.29486	1040	1+
667.32100	3902	1+
669.62847	362	1+
672.32075	387	1+
674.97542	859	1+
675.31216	871	1+
675.63321	686	1+
677.07136	256	1+
677.80709	1267	1+
680.32928	1161	1+
680.98162	339	
682.33213	2167	1+
683.97348	706	1+
684.64888	1213	1+
685.34545	2414	1+
687.00802	288	1+
691.18321	535	
691.67417	368	
695.35011	317	1+
699.34823	555	1+
706.33719	326	
707.35110	362	
708.21206	849	1+
708.31592	647	1+
714.35936	1316	1+
717.83258	250	1+
723.28196	4878	1+
723.67648	213	1+
725.33815	4067	1+
732.29958	499	1+
736.55381	250	1+
736.95686	380	
737.39495	461	1+
742.37016	6582	1+
749.36461	518	1+
751.37264	357	
753.37695	596	1+
760.37928	249	1+
768.36017	425	1+
771.36227	340	1+
773.36128	818	1+
776.67245	536	1+
778.00283	256	1+
778.37685	711	1+
781.37952	602	1+
784.73557	262	1+
784.89709	753	1+
792.40055	269	1+
796.38915	753	1+
800.88937	223	1+
807.35203	289	1+
811.41100	410	1+
813.40312	966	1+
820.34086	342	
821.39953	561	1+
825.95820	448	1+
827.45050	696	1+
837.33792	5999	1+
837.34199	761	1+
837.91821	239	1+
847.41461	391	1+
855.45253	4554	1+
865.41796	311	1+
869.39007	355	1+
871.27380	809	1+
873.40939	272	1+
880.48358	302	1+
882.45325	394	1+
887.35937	472	1+
891.45521	581	1+
898.44132	1319	1+
907.45176	508	1+
908.49155	674	
909.46607	3010	1+
916.35197	611	1+
917.30572	247	1+
926.48792	7197	1+
934.34159	3070	1+
936.65326	604	
942.30852	607	1+
951.36147	9920	1+
961.70271	1460	1+
961.83272	668	
962.33179	836	1+
970.54885	578	1+
1022.45362	366	1+
1049.49720	653	1+
1061.51485	502	1+
1071.52259	1082	1+
1079.37619	1341	1+
1089.55829	551	1+
1097.40503	3223	1+
1114.42921	8265	1+
1140.59287	606	1+
1158.55522	489	1+
1168.45688	2333	1+
1171.56085	460	1+
1185.46019	396	
1185.47862	3525	1+
1186.46098	574	
1196.88457	483	
1205.59826	667	1+
1227.57182	550	1+
1232.58837	519	1+
1246.55901	727	1+
1278.61844	729	1+
1298.57943	1434	1+
1314.63239	704	1+
1316.61657	959	1+
1318.61732	719	1+
1321.60053	1083	1+
1328.23174	384	1+
1328.62756	819	1+
1338.58389	1296	1+
1355.61174	3608	1+
1358.29716	548	1+
1362.66903	1361	1+
1370.69977	863	1+
1383.65850	419	1+
1451.65644	2001	1+
1457.72884	411	1+
1468.66866	1471	1+
1552.73443	554	1+
1561.75082	431	1+
1569.77609	838	1+
1587.81332	475	1+
1617.81037	575	1+
1657.81168	406	1+
1661.77553	493	1+
1681.72331	431	1+
1697.76419	376	1+
1707.44121	671	1+
1775.76989	457	1+
1795.77675	722	1+
1811.76273	475	1+
END IONS

###FS:    #m/z: 659.33477 #charge   2
###MaxRes:#m/z:  0.00000 #charge-128
###MS: 1185
###MSMS: 1186
BEGIN IONS
TITLE=Cmpd 389, AutoMSn(659.3348), 20.1 min
RTINSECONDS=1204.17
SCANS=MS: 1185 MSMS: 1186
PEPMASS=659.33477	62266
CHARGE=2+
341.21208	270	
344.15686	1043	1+
361.19702	355	
364.14411	229	1+
367.16432	260	1+
368.15512	712	1+
373.66356	420	
375.17241	285	1+
386.15182	1968	1+
389.18161	2818	1+
395.77362	1407	
397.19858	1154	1+
403.18812	399	1+
406.20881	6246	1+
410.20594	367	1+
414.21621	524	1+
422.20213	378	1+
426.19528	297	1+
429.23170	309	
436.21379	239	1+
444.21841	526	1+
447.24017	1507	1+
455.21662	326	1+
457.21998	367	1+
462.22321	297	1+
469.22033	278	
473.24244	375	1+
476.22042	527	1+
479.23348	278	1+
481.21078	607	1+
487.23285	442	1+
489.24725	519	1+
492.73832	247	1+
499.23276	3506	1+
505.24363	618	1+
516.24727	406	1+
519.26721	1428	1+
525.22883	314	
529.77539	352	1+
531.25573	411	1+
534.25097	280	
535.24305	959	1+
548.25789	786	1+
552.27352	635	1+
555.27528	437	1+
570.27475	1162	1+
574.29920	835	1+
586.31328	308	
588.30408	280	
595.28622	907	1+
600.30342	453	1+
605.31114	285	1+
610.30087	380	1+
612.30639	2511	1+
617.30135	508	1+
618.81326	550	1+
622.31388	301	
626.29825	555	1+
627.80990	270	
628.31031	1086	1+
631.32108	2244	1+
639.30229	572	1+
642.32501	488	1+
645.29763	809	1+
652.29047	507	1+
655.30209	517	1+
659.34754	899	1+
659.68947	505	
660.01374	341	
661.33938	1075	1+
661.81337	225	1+
666.29404	423	1+
667.85573	335	1+
670.32671	647	1+
681.32690	493	1+
683.32782	932	1+
697.33750	650	1+
700.34664	1710	1+
700.36175	576	1+
709.33970	591	1+
711.33487	321	1+
718.34768	344	1+
720.36495	382	1+
726.35349	2304	1+
726.86653	247	1+
741.36697	588	1+
745.35100	563	1+
751.35163	731	1+
756.36071	319	1+
763.35544	2018	1+
768.36273	900	1+
774.35458	265	1+
775.38493	618	1+
777.35735	346	1+
779.37828	312	
780.37003	728	1+
785.38096	321	
789.81049	466	1+
791.35116	8478	1+
797.39492	6241	1+
801.38665	325	
803.37541	775	1+
813.41770	464	
814.41862	2578	1+
817.39679	608	1+
818.39294	405	1+
823.38612	231	1+
825.37599	288	1+
832.40995	562	1+
839.40474	645	1+
854.40951	656	1+
859.40501	1837	1+
865.38813	314	1+
876.43587	4174	1+
881.41779	265	1+
887.41003	884	1+
893.38678	336	1+
895.41779	902	1+
899.42192	406	
902.45105	228	1+
904.42712	9057	1+
910.45158	259	1+
913.46600	566	1+
916.41269	543	1+
922.45698	231	1+
926.46635	289	1+
929.45519	718	1+
933.45180	814	1+
938.42683	972	1+
941.45049	699	1+
943.44054	365	1+
[truncated: 759,557 more chars]
