# Supplementary material for: Biochemical and proteomic analyses of venom from a new pit viper, Protobothrops kelomohy
Source: J Venom Anim Toxins Incl Trop Dis. 2022 Apr 11;28:e20210080. doi: 10.1590/1678-9199-JVATITD-2021-0080 (PMC9005077; doi:10.1590/1678-9199-JVATITD-2021-0080)
Supplement: Additional file 2. [file 1678-9199-jvatitd-28-e20210080-s2.zip › jvatitd-2021-0080_suppl2_20220324/Protobothrops replication2/Rep2_Protobothrops9_GE5_01_19265.mgf]

CHARGE=1+, 2+ and 3+
###	
###	\\10.11.12.207\(D) Data\Data\onrapak\2020\Feb-04-2020\Rep2_Protobothrops9_GE5_01_19265.d\analysis.baf
###	Rep2_Protobothrops9_GE5_01_19265.d
###	Instrument: micrOTOF-Q II
###    Rep2_Protobothrops9
###    PeakWidth 5.00, MiniumIntensity 100, S/N 1Apply threshold 0, Threshold 10
###    Retain Residuals no, Create neutrally no,
###    FullScan Parameters: AdductIon (+)+H (-)-H, LowMass 350, HighMass 3000, MaxCharge charge decon 4, MinPeaks 3
###    Perf. isotope decon yes, Max Charge Istopic decon 3, MW agreement 5.00, Abund. cutoff 3.00, Envelope cutoff 75.00
###    MaxRes   Parameters: AdductIon (+)+H (-)-H, LowMass 350, HighMass 3000 
###    Perf. isotope decon yes, Max Charge Istopic decon 3, Abund. cutoff 2.00
###    MSn      Parameters: AdductIon (+)+H (-)-H, LowMass 100, HighMass 2500 
###    Perf. isotope decon yes, Max Charge Istopic decon 2, Abund. cutoff 0.50
###    Global Charge Limit: yes 3, Prefer FullScan Result: yes, Export what: 2 (0=non deconv/1=deconv only/2=mixed), NoMSMSSignals: 25, Intensity threshold: 100, NoMSSignals (deconv): 2, NoMSSignals (non-deconv): 2, NormalizeData: no, SingleCharged: yes
###FS:    #m/z: 502.26090 #charge   3
###MaxRes:#m/z:  0.00000 #charge-128
###MS: 683
###MSMS: 684
BEGIN IONS
TITLE=Cmpd 1, AutoMSn(502.2609), 11.6 min
RTINSECONDS=698.609
SCANS=MS: 683 MSMS: 684
PEPMASS=502.26090	4799
CHARGE=3+
444.95016	115	
667.82065	185	
688.82609	132	
END IONS

###FS:    #m/z: 502.26101 #charge   3
###MaxRes:#m/z:  0.00000 #charge-128
###MS: 685
###MSMS: 686
BEGIN IONS
TITLE=Cmpd 2, AutoMSn(502.2610), 11.7 min
RTINSECONDS=700.645
SCANS=MS: 685 MSMS: 686
PEPMASS=502.26101	16881
CHARGE=3+
316.17143	110	
323.19022	264	
365.15083	111	
473.25725	145	
496.58167	691	1+
496.90854	202	
502.25834	639	1+
502.59489	593	
502.93720	322	
517.28122	869	1+
603.78354	318	1+
604.30754	115	
617.33139	151	
631.32056	250	
667.81844	151	
668.33125	247	
746.34658	131	
759.39671	126	
1305.62293	420	1+
1376.68070	433	1+
END IONS

###FS:    #m/z: 501.92237 #charge   3
###MaxRes:#m/z:  0.00000 #charge-128
###MS: 687
###MSMS: 688
BEGIN IONS
TITLE=Cmpd 3, AutoMSn(501.9224), 11.7 min
RTINSECONDS=702.688
SCANS=MS: 687 MSMS: 688
PEPMASS=501.92237	44925
CHARGE=3+
380.21903	148	
475.20246	119	
483.27998	111	
486.23894	195	
495.28702	297	1+
495.91982	153	
496.59129	1753	1+
496.92156	1073	1+
497.25403	996	
498.94663	148	
500.26948	151	
501.93683	135	
502.26050	3805	1+
502.59606	2679	1+
502.77770	124	
502.92971	1868	
517.28103	1445	1+
537.28489	130	
552.79416	129	
603.78468	410	
614.77524	236	1+
616.29807	148	
617.80822	102	
618.29824	151	
623.27787	133	
631.32819	755	1+
645.38691	104	
658.30831	119	
667.33119	641	1+
679.83090	227	
691.34168	143	
746.35965	131	
759.41591	279	
874.44413	335	1+
945.46873	113	
1207.56354	992	1+
1305.63697	1496	1+
1334.65736	1218	1+
1376.66892	2747	1+
END IONS

###FS:    #m/z: 752.88605 #charge   2
###MaxRes:#m/z:  0.00000 #charge-128
###MS: 691
###MSMS: 693
BEGIN IONS
TITLE=Cmpd 7, AutoMSn(752.8861), 11.8 min
RTINSECONDS=707.223
SCANS=MS: 691 MSMS: 693
PEPMASS=752.88605	6775
CHARGE=2+
1504.75451	1176	1+
END IONS

###FS:    #m/z: 521.27023 #charge   3
###MaxRes:#m/z:  0.00000 #charge-128
###MS: 691
###MSMS: 694
BEGIN IONS
TITLE=Cmpd 8, AutoMSn(521.2702), 11.8 min
RTINSECONDS=707.724
SCANS=MS: 691 MSMS: 694
PEPMASS=521.27023	5080
CHARGE=3+
496.91547	114	
517.26881	149	
622.78475	101	
END IONS

###FS:    #m/z: 475.54472 #charge   3
###MaxRes:#m/z:  0.00000 #charge-128
###MS: 695
###MSMS: 696
BEGIN IONS
TITLE=Cmpd 9, AutoMSn(475.5447), 11.8 min
RTINSECONDS=710.741
SCANS=MS: 695 MSMS: 696
PEPMASS=475.54472	10658
CHARGE=3+
383.23893	109	
511.72970	146	
532.72582	104	
560.25112	110	
569.25708	275	
927.37934	123	
1238.54655	1575	1+
END IONS

###FS:    #m/z: 473.24592 #charge   2
###MaxRes:#m/z:  0.00000 #charge-128
###MS: 695
###MSMS: 697
BEGIN IONS
TITLE=Cmpd 10, AutoMSn(473.2459), 11.9 min
RTINSECONDS=711.242
SCANS=MS: 695 MSMS: 697
PEPMASS=473.24592	10674
CHARGE=2+
551.22817	133	
602.24439	126	
665.23663	108	
828.31603	124	
856.32938	110	
927.38252	111	
END IONS

###FS:    #m/z: 752.88586 #charge   2
###MaxRes:#m/z:  0.00000 #charge-128
###MS: 695
###MSMS: 698
BEGIN IONS
TITLE=Cmpd 11, AutoMSn(752.8859), 11.9 min
RTINSECONDS=711.743
SCANS=MS: 695 MSMS: 698
PEPMASS=752.88586	9976
CHARGE=2+
517.27646	129	
631.33218	116	
1504.77700	690	1+
END IONS

###FS:    #m/z: 475.54320 #charge   3
###MaxRes:#m/z:  0.00000 #charge-128
###MS: 699
###MSMS: 700
BEGIN IONS
TITLE=Cmpd 12, AutoMSn(475.5432), 11.9 min
RTINSECONDS=714.76
SCANS=MS: 699 MSMS: 700
PEPMASS=475.54320	23340
CHARGE=3+
383.24374	328	
417.15770	117	
437.19596	248	
464.19894	120	
469.53718	321	
472.57966	105	
511.74766	144	
513.22732	133	
525.20802	132	
533.22700	119	
539.60585	136	
555.71856	139	
560.23724	154	
610.76874	165	
611.28266	197	
624.74991	120	
655.28767	160	
655.80343	132	
829.33353	113	
856.32847	176	
861.31997	217	1+
927.36974	240	
955.36141	402	1+
1137.49215	862	1+
1238.54545	2983	1+
END IONS

###FS:    #m/z: 712.80946 #charge   2
###MaxRes:#m/z:  0.00000 #charge-128
###MS: 699
###MSMS: 701
BEGIN IONS
TITLE=Cmpd 13, AutoMSn(712.8095), 11.9 min
RTINSECONDS=715.261
SCANS=MS: 699 MSMS: 701
PEPMASS=712.80946	3988
CHARGE=2+
1424.61771	645	1+
END IONS

###FS:    #m/z: 475.54325 #charge   3
###MaxRes:#m/z:  0.00000 #charge-128
###MS: 703
###MSMS: 704
BEGIN IONS
TITLE=Cmpd 15, AutoMSn(475.5433), 12.0 min
RTINSECONDS=718.784
SCANS=MS: 703 MSMS: 704
PEPMASS=475.54325	34005
CHARGE=3+
431.16280	153	
449.18608	261	1+
449.86147	122	
458.19836	140	
463.53947	140	
463.86355	215	
464.20939	153	
469.89193	157	
470.19444	139	
476.55101	168	
484.39015	128	
511.74463	205	
512.23802	130	
532.71993	167	
533.23958	162	
546.30700	301	
546.72290	239	
560.24346	123	
569.24736	899	1+
569.75300	600	
610.76950	210	
611.27243	159	
618.76421	155	
655.29650	210	
655.77711	123	
826.33668	209	
827.34582	225	1+
854.33494	129	
856.30103	306	1+
955.37954	571	1+
1238.54376	5393	1+
END IONS

###FS:    #m/z: 712.80924 #charge   2
###MaxRes:#m/z:  0.00000 #charge-128
###MS: 703
###MSMS: 705
BEGIN IONS
TITLE=Cmpd 16, AutoMSn(712.8092), 12.0 min
RTINSECONDS=719.285
SCANS=MS: 703 MSMS: 705
PEPMASS=712.80924	5281
CHARGE=2+
1424.60932	1005	1+
END IONS

###FS:    #m/z: 712.81061 #charge   2
###MaxRes:#m/z:  0.00000 #charge-128
###MS: 707
###MSMS: 708
BEGIN IONS
TITLE=Cmpd 17, AutoMSn(712.8106), 12.0 min
RTINSECONDS=722.809
SCANS=MS: 707 MSMS: 708
PEPMASS=712.81061	5221
CHARGE=2+
1424.60136	684	1+
END IONS

###FS:    #m/z: 475.54338 #charge   3
###MaxRes:#m/z:  0.00000 #charge-128
###MS: 709
###MSMS: 710
BEGIN IONS
TITLE=Cmpd 18, AutoMSn(475.5434), 12.1 min
RTINSECONDS=724.823
SCANS=MS: 709 MSMS: 710
PEPMASS=475.54338	32952
CHARGE=3+
383.24867	111	
437.85298	133	
469.54502	119	
475.53687	126	
511.74277	165	
528.28513	122	
533.21817	107	
546.31707	248	
546.72153	301	1+
560.76424	181	
597.76878	118	
611.27577	248	
619.36945	104	
622.27214	101	
640.23561	111	
640.74608	100	
655.28573	103	
655.81286	145	
665.25123	100	
693.24481	108	
828.29227	108	
856.29839	107	
927.37778	114	
955.36209	492	1+
1137.50096	683	1+
1238.54582	3039	1+
END IONS

###FS:    #m/z: 475.54263 #charge   3
###MaxRes:#m/z:  0.00000 #charge-128
###MS: 711
###MSMS: 712
BEGIN IONS
TITLE=Cmpd 19, AutoMSn(475.5426), 12.1 min
RTINSECONDS=726.839
SCANS=MS: 711 MSMS: 712
PEPMASS=475.54263	26599
CHARGE=3+
327.15594	117	
444.19534	135	
469.54443	147	
469.87964	123	
476.21152	275	
511.73863	201	
533.21026	181	
569.25454	451	1+
595.22807	101	
610.78222	119	
611.26586	128	
661.27186	138	
706.31585	151	
955.37847	198	
1238.55033	2020	1+
END IONS

###FS:    #m/z: 468.57729 #charge   3
###MaxRes:#m/z:  0.00000 #charge-128
###MS: 713
###MSMS: 714
BEGIN IONS
TITLE=Cmpd 20, AutoMSn(468.5773), 12.1 min
RTINSECONDS=728.853
SCANS=MS: 713 MSMS: 714
PEPMASS=468.57729	2885
CHARGE=3+
643.38775	179	
END IONS

###FS:    #m/z: 720.36724 #charge   2
###MaxRes:#m/z:  0.00000 #charge-128
###MS: 727
###MSMS: 729
BEGIN IONS
TITLE=Cmpd 25, AutoMSn(720.3672), 12.4 min
RTINSECONDS=743.613
SCANS=MS: 727 MSMS: 729
PEPMASS=720.36724	3091
CHARGE=2+
631.32393	260	1+
659.83933	131	
667.84694	123	
668.36200	153	
END IONS

###FS:    #m/z: 720.36170 #charge   2
###MaxRes:#m/z:  0.00000 #charge-128
###MS: 730
###MSMS: 732
BEGIN IONS
TITLE=Cmpd 27, AutoMSn(720.3617), 12.4 min
RTINSECONDS=746.641
SCANS=MS: 730 MSMS: 732
PEPMASS=720.36170	5807
CHARGE=2+
631.32470	205	
631.82257	145	
659.34583	255	
667.85201	101	
668.35375	183	
END IONS

###FS:    #m/z: 720.36633 #charge   2
###MaxRes:#m/z:  0.00000 #charge-128
###MS: 734
###MSMS: 735
BEGIN IONS
TITLE=Cmpd 29, AutoMSn(720.3663), 12.5 min
RTINSECONDS=750.169
SCANS=MS: 734 MSMS: 735
PEPMASS=720.36633	4755
CHARGE=2+
631.33283	163	
631.82880	135	
659.83362	106	
667.84767	123	
END IONS

###FS:    #m/z: 563.27656 #charge   2
###MaxRes:#m/z:  0.00000 #charge-128
###MS: 738
###MSMS: 739
BEGIN IONS
TITLE=Cmpd 31, AutoMSn(563.2766), 12.6 min
RTINSECONDS=754.195
SCANS=MS: 738 MSMS: 739
PEPMASS=563.27656	7588
CHARGE=2+
454.18929	109	
495.16452	134	
554.27390	221	
769.37661	274	
882.44882	181	
END IONS

###FS:    #m/z: 563.27584 #charge   2
###MaxRes:#m/z:  0.00000 #charge-128
###MS: 742
###MSMS: 744
BEGIN IONS
TITLE=Cmpd 34, AutoMSn(563.2758), 12.6 min
RTINSECONDS=758.721
SCANS=MS: 742 MSMS: 744
PEPMASS=563.27584	7357
CHARGE=2+
498.75338	103	
553.30260	102	
563.27375	122	
654.34225	266	1+
769.36567	234	
END IONS

###FS:    #m/z: 597.91401 #charge   3
###MaxRes:#m/z:  0.00000 #charge-128
###MS: 742
###MSMS: 745
BEGIN IONS
TITLE=Cmpd 35, AutoMSn(597.9140), 12.7 min
RTINSECONDS=759.222
SCANS=MS: 742 MSMS: 745
PEPMASS=597.91401	3072
CHARGE=3+
385.14342	136	
491.18729	119	
520.24032	172	
577.26137	605	1+
766.69562	109	
END IONS

###FS:    #m/z: 597.91669 #charge   3
###MaxRes:#m/z:  0.00000 #charge-128
###MS: 746
###MSMS: 748
BEGIN IONS
TITLE=Cmpd 37, AutoMSn(597.9167), 12.7 min
RTINSECONDS=762.74
SCANS=MS: 746 MSMS: 748
PEPMASS=597.91669	8512
CHARGE=3+
370.67629	159	
377.15542	128	
463.22240	395	1+
485.35002	118	
503.18015	102	
520.24184	433	1+
548.21893	147	
577.26418	1756	1+
605.23676	115	
681.27199	102	
740.32964	232	
797.36030	151	
1052.41023	182	
1053.40623	149	
END IONS

###FS:    #m/z: 492.58478 #charge   3
###MaxRes:#m/z:  0.00000 #charge-128
###MS: 746
###MSMS: 749
BEGIN IONS
TITLE=Cmpd 38, AutoMSn(492.5848), 12.7 min
RTINSECONDS=763.241
SCANS=MS: 746 MSMS: 749
PEPMASS=492.58478	6467
CHARGE=3+
308.66498	100	
337.16205	235	
342.18023	104	
357.16294	119	
365.66896	317	
489.27988	940	1+
560.26907	111	
576.30874	777	1+
615.30668	432	1+
633.33221	2397	1+
673.30840	178	
702.33048	239	1+
712.13304	100	
730.32321	1673	1+
900.41953	153	
END IONS

###FS:    #m/z: 492.58740 #charge   3
###MaxRes:#m/z:  0.00000 #charge-128
###MS: 750
###MSMS: 751
BEGIN IONS
TITLE=Cmpd 39, AutoMSn(492.5874), 12.8 min
RTINSECONDS=766.259
SCANS=MS: 750 MSMS: 751
PEPMASS=492.58740	9162
CHARGE=3+
432.25669	143	
441.70846	110	
489.27725	781	1+
502.24124	109	
559.25979	109	
576.30180	653	1+
615.30966	323	1+
633.33506	2428	1+
646.29831	161	
730.32223	2379	1+
746.41356	112	
843.40019	157	
END IONS

###FS:    #m/z: 597.91692 #charge   3
###MaxRes:#m/z:  0.00000 #charge-128
###MS: 750
###MSMS: 752
BEGIN IONS
TITLE=Cmpd 40, AutoMSn(597.9169), 12.8 min
RTINSECONDS=766.76
SCANS=MS: 750 MSMS: 752
PEPMASS=597.91692	8220
CHARGE=3+
452.17080	102	
463.21668	115	
485.35642	143	
520.24687	465	1+
527.84462	148	
577.27063	1533	1+
680.47721	200	
740.33941	350	1+
1052.38982	138	
END IONS

###FS:    #m/z: 436.89261 #charge   3
###MaxRes:#m/z:  0.00000 #charge-128
###MS: 750
###MSMS: 753
BEGIN IONS
TITLE=Cmpd 41, AutoMSn(436.8926), 12.8 min
RTINSECONDS=767.261
SCANS=MS: 750 MSMS: 753
PEPMASS=436.89261	4578
CHARGE=3+
321.68396	117	
417.25376	313	
533.75422	129	
535.23834	153	
537.17398	121	
602.79732	117	
END IONS

###FS:    #m/z: 492.58488 #charge   3
###MaxRes:#m/z:  0.00000 #charge-128
###MS: 754
###MSMS: 755
BEGIN IONS
TITLE=Cmpd 42, AutoMSn(492.5849), 12.8 min
RTINSECONDS=770.294
SCANS=MS: 754 MSMS: 755
PEPMASS=492.58488	7401
CHARGE=3+
343.67092	108	
365.66794	264	
489.27907	658	
576.30570	508	
615.30698	230	1+
633.33220	1747	1+
645.31380	116	
673.29868	205	
730.31951	1191	1+
END IONS

###FS:    #m/z: 501.58311 #charge   3
###MaxRes:#m/z:  0.00000 #charge-128
###MS: 754
###MSMS: 757
BEGIN IONS
TITLE=Cmpd 44, AutoMSn(501.5831), 12.9 min
RTINSECONDS=771.297
SCANS=MS: 754 MSMS: 757
PEPMASS=501.58311	2900
CHARGE=3+
645.79130	196	
832.41570	255	
905.47717	880	1+
END IONS

###FS:    #m/z: 459.56269 #charge   3
###MaxRes:#m/z:  0.00000 #charge-128
###MS: 758
###MSMS: 759
BEGIN IONS
TITLE=Cmpd 45, AutoMSn(459.5627), 12.9 min
RTINSECONDS=774.34
SCANS=MS: 758 MSMS: 759
PEPMASS=459.56269	36389
CHARGE=3+
371.17432	360	1+
402.68105	221	
411.19485	189	
420.21337	199	
429.20061	185	
448.15118	411	
453.56203	215	
453.89102	229	
454.22433	199	
499.25983	162	
507.75092	219	
517.27940	2970	1+
549.28096	176	
549.78082	302	
558.27992	316	1+
558.76662	188	
576.25057	187	
581.76650	279	
589.24696	162	
594.77050	664	1+
595.27595	275	
600.24555	170	
613.31105	363	1+
631.32988	1104	1+
639.73352	425	
643.29944	407	1+
644.81116	192	
653.31860	1043	1+
672.27158	316	
690.28758	646	
742.39839	220	
759.41173	524	1+
824.35276	302	1+
888.42913	195	
919.37689	689	1+
945.48118	3057	1+
955.74911	1080	1+
1060.43926	170	
1087.51304	536	1+
1105.51387	3229	1+
1206.56758	14238	1+
1306.63489	972	1+
END IONS

###FS:    #m/z: 688.83844 #charge   2
###MaxRes:#m/z:  0.00000 #charge-128
###MS: 758
###MSMS: 760
BEGIN IONS
TITLE=Cmpd 46, AutoMSn(688.8384), 12.9 min
RTINSECONDS=774.841
SCANS=MS: 758 MSMS: 760
PEPMASS=688.83844	9430
CHARGE=2+
517.27183	201	
520.25521	102	
553.26968	109	
603.79076	245	
604.29009	606	1+
618.24240	105	
631.33301	180	
860.40808	122	
945.48872	347	1+
955.77490	100	
1105.48744	152	
1376.67034	2800	1+
END IONS

###FS:    #m/z: 603.78562 #charge   2
###MaxRes:#m/z:  0.00000 #charge-128
###MS: 758
###MSMS: 761
BEGIN IONS
TITLE=Cmpd 47, AutoMSn(603.7856), 12.9 min
RTINSECONDS=775.342
SCANS=MS: 758 MSMS: 761
PEPMASS=603.78562	7013
CHARGE=2+
485.36621	143	
END IONS

###FS:    #m/z: 459.56274 #charge   3
###MaxRes:#m/z:  0.00000 #charge-128
###MS: 762
###MSMS: 763
BEGIN IONS
TITLE=Cmpd 48, AutoMSn(459.5627), 13.0 min
RTINSECONDS=778.38
SCANS=MS: 762 MSMS: 763
PEPMASS=459.56274	71447
CHARGE=3+
371.18341	299	
402.68687	325	
420.22615	669	
429.20299	285	
448.14831	546	
453.56142	767	
460.19300	600	
464.24027	246	
517.27792	4822	1+
544.74540	600	1+
558.28539	293	
577.25937	247	
581.76518	275	
589.23831	406	
601.24830	258	
602.77714	262	
608.77491	325	
631.32300	2046	1+
644.31758	388	
653.32148	1260	
690.28648	1208	1+
759.41695	934	1+
799.37287	371	
945.47941	4383	1+
955.76081	2211	1+
1060.45231	248	
1105.52072	6079	1+
1188.54623	1613	1+
1206.56668	26041	1+
1306.63569	2190	1+
END IONS

###FS:    #m/z: 688.83786 #charge   2
###MaxRes:#m/z:  0.00000 #charge-128
###MS: 762
###MSMS: 764
BEGIN IONS
TITLE=Cmpd 49, AutoMSn(688.8379), 13.0 min
RTINSECONDS=778.88
SCANS=MS: 762 MSMS: 764
PEPMASS=688.83786	19776
CHARGE=2+
420.21192	114	
487.73609	110	
517.27866	386	1+
549.77663	105	
553.25411	162	
553.76519	194	
613.30504	114	
631.31256	136	
653.29872	105	
759.41595	125	
945.47934	250	
1105.49036	166	
1206.56051	1195	1+
1206.57861	102	
1376.66747	3064	1+
END IONS

###FS:    #m/z: 459.56296 #charge   3
###MaxRes:#m/z:  0.00000 #charge-128
###MS: 766
###MSMS: 767
BEGIN IONS
TITLE=Cmpd 51, AutoMSn(459.5630), 13.0 min
RTINSECONDS=782.41
SCANS=MS: 766 MSMS: 767
PEPMASS=459.56296	62561
CHARGE=3+
347.10375	258	
371.17319	265	
380.20688	198	
402.68990	212	
402.86579	341	
408.82680	197	
420.23187	543	
448.14680	424	
460.19424	312	
517.27762	3276	1+
531.23085	191	
558.78515	230	
576.23466	246	
590.25206	205	
602.76872	360	
603.30492	211	
631.32834	900	1+
644.31701	269	
673.27023	254	
690.28353	771	1+
759.41026	535	
888.44750	288	
945.48075	2902	1+
956.69371	614	
1105.51488	4310	1+
1188.53967	1110	1+
1206.56455	18996	1+
1305.63868	2277	1+
END IONS

###FS:    #m/z: 688.84029 #charge   2
###MaxRes:#m/z:  0.00000 #charge-128
###MS: 766
###MSMS: 768
BEGIN IONS
TITLE=Cmpd 52, AutoMSn(688.8403), 13.0 min
RTINSECONDS=782.911
SCANS=MS: 766 MSMS: 768
PEPMASS=688.84029	17949
CHARGE=2+
382.87712	102	
517.27905	234	
553.26615	172	
553.75712	106	
603.80789	123	
631.32290	144	
679.81901	118	
759.41506	112	
860.41028	228	
945.48976	115	
1376.68167	2250	1+
END IONS

###FS:    #m/z: 618.26940 #charge   2
###MaxRes:#m/z:  0.00000 #charge-128
###MS: 766
###MSMS: 769
BEGIN IONS
TITLE=Cmpd 53, AutoMSn(618.2694), 13.1 min
RTINSECONDS=783.412
SCANS=MS: 766 MSMS: 769
PEPMASS=618.26940	11395
CHARGE=2+
363.17059	137	
405.17627	123	
463.22585	167	
483.72782	103	
520.24285	904	1+
683.31155	379	1+
740.33525	845	1+
827.35983	495	1+
914.40654	141	
1001.42035	191	
1002.42465	149	
1088.44790	117	
END IONS

###FS:    #m/z: 618.27044 #charge   2
###MaxRes:#m/z:  0.00000 #charge-128
###MS: 770
###MSMS: 771
BEGIN IONS
TITLE=Cmpd 54, AutoMSn(618.2704), 13.1 min
RTINSECONDS=786.43
SCANS=MS: 770 MSMS: 771
PEPMASS=618.27044	11517
CHARGE=2+
463.23425	103	
520.24472	1088	1+
683.30445	223	
740.32900	443	1+
827.36406	619	1+
914.38905	300	1+
1001.46133	189	
1002.43199	234	
END IONS

###FS:    #m/z: 618.27111 #charge   2
###MaxRes:#m/z:  0.00000 #charge-128
###MS: 774
###MSMS: 775
BEGIN IONS
TITLE=Cmpd 57, AutoMSn(618.2711), 13.2 min
RTINSECONDS=790.459
SCANS=MS: 774 MSMS: 775
PEPMASS=618.27111	7554
CHARGE=2+
520.24926	269	
740.33591	139	
827.35406	133	
914.39891	132	
1001.42918	160	
END IONS

###FS:    #m/z: 419.70370 #charge   2
###MaxRes:#m/z:  0.00000 #charge-128
###MS: 776
###MSMS: 778
BEGIN IONS
TITLE=Cmpd 59, AutoMSn(419.7037), 13.2 min
RTINSECONDS=792.996
SCANS=MS: 776 MSMS: 778
PEPMASS=419.70370	4071
CHARGE=2+
497.27550	127	
END IONS

###FS:    #m/z: 476.56143 #charge   3
###MaxRes:#m/z:  0.00000 #charge-128
###MS: 776
###MSMS: 779
BEGIN IONS
TITLE=Cmpd 60, AutoMSn(476.5614), 13.2 min
RTINSECONDS=793.497
SCANS=MS: 776 MSMS: 779
PEPMASS=476.56143	3887
CHARGE=3+
307.64393	827	
361.66200	265	
376.59459	370	
397.19229	328	
406.21255	293	
411.18972	244	
419.70054	277	
431.18443	1031	
438.11554	399	
493.21758	487	
499.25817	235	
528.23731	292	
546.24802	273	
573.24365	450	
590.27127	16367	1+
597.25196	1281	1+
614.29026	266	
642.27835	12227	1+
739.33268	1829	1+
786.38547	345	
END IONS

###FS:    #m/z: 476.42169 #charge   2
###MaxRes:#m/z:  0.00000 #charge-128
###MS: 780
###MSMS: 782
BEGIN IONS
TITLE=Cmpd 62, AutoMSn(476.4217), 13.3 min
RTINSECONDS=797.027
SCANS=MS: 780 MSMS: 782
PEPMASS=476.42169	16304
CHARGE=2+
299.12956	873	
307.64461	920	
361.65386	460	
405.70204	513	
431.18150	2014	1+
493.21514	574	
528.23670	344	
573.24889	574	
590.27183	24216	1+
614.27768	427	
642.27873	16948	1+
739.32854	3010	1+
786.38441	662	
END IONS

###FS:    #m/z: 590.27161 #charge   1
###MaxRes:#m/z:  0.00000 #charge-128
###MS: 784
###MSMS: 785
BEGIN IONS
TITLE=Cmpd 64, AutoMSn(590.2716), 13.3 min
RTINSECONDS=800.559
SCANS=MS: 784 MSMS: 785
PEPMASS=590.27161	19055
CHARGE=1+
486.71371	106	
END IONS

###FS:    #m/z: 476.56119 #charge   3
###MaxRes:#m/z:  0.00000 #charge-128
###MS: 784
###MSMS: 786
BEGIN IONS
TITLE=Cmpd 65, AutoMSn(476.5612), 13.4 min
RTINSECONDS=801.06
SCANS=MS: 784 MSMS: 786
PEPMASS=476.56119	16434
CHARGE=3+
295.63522	411	
299.13315	744	
307.64939	595	
397.19383	382	
405.70815	464	
419.71374	325	
431.18378	1322	
438.11509	457	
493.21852	702	
528.23632	330	
572.24663	827	1+
590.26969	21300	1+
614.28828	348	
625.25237	367	
642.27766	13226	1+
739.33025	2470	1+
786.39365	406	
END IONS

###FS:    #m/z: 438.72683 #charge   2
###MaxRes:#m/z:  0.00000 #charge-128
###MS: 788
###MSMS: 789
BEGIN IONS
TITLE=Cmpd 67, AutoMSn(438.7268), 13.4 min
RTINSECONDS=804.592
SCANS=MS: 788 MSMS: 789
PEPMASS=438.72683	6484
CHARGE=2+
342.17507	408	1+
359.20022	803	1+
377.19943	225	
420.71272	126	
472.28823	1275	1+
587.31453	608	1+
688.36966	916	1+
END IONS

###FS:    #m/z: 995.80204 #charge   3
###MaxRes:#m/z:  0.00000 #charge-128
###MS: 788
###MSMS: 790
BEGIN IONS
TITLE=Cmpd 68, AutoMSn(995.8020), 13.4 min
RTINSECONDS=805.092
SCANS=MS: 788 MSMS: 790
PEPMASS=995.80204	5009
CHARGE=3+
456.19818	120	
463.21998	107	
499.73400	139	
520.24036	153	
557.23675	115	
577.26911	440	
740.33975	136	
798.34316	106	
911.39801	104	
992.15066	101	
END IONS

###FS:    #m/z: 714.33759 #charge   2
###MaxRes:#m/z:  0.00000 #charge-128
###MS: 788
###MSMS: 791
BEGIN IONS
TITLE=Cmpd 69, AutoMSn(714.3376), 13.4 min
RTINSECONDS=805.593
SCANS=MS: 788 MSMS: 791
PEPMASS=714.33759	5573
CHARGE=2+
1427.66960	1003	1+
END IONS

###FS:    #m/z: 438.72772 #charge   2
###MaxRes:#m/z:  0.00000 #charge-128
###MS: 792
###MSMS: 793
BEGIN IONS
TITLE=Cmpd 70, AutoMSn(438.7277), 13.5 min
RTINSECONDS=808.622
SCANS=MS: 792 MSMS: 793
PEPMASS=438.72772	7063
CHARGE=2+
342.17055	291	
359.20729	580	1+
377.19999	133	
472.28385	899	1+
479.48222	112	
587.30866	498	1+
688.36251	837	1+
697.03643	225	
END IONS

###FS:    #m/z: 438.72778 #charge   2
###MaxRes:#m/z:  0.00000 #charge-128
###MS: 794
###MSMS: 795
BEGIN IONS
TITLE=Cmpd 71, AutoMSn(438.7278), 13.5 min
RTINSECONDS=810.665
SCANS=MS: 794 MSMS: 795
PEPMASS=438.72778	5832
CHARGE=2+
359.20002	302	
472.28760	252	
END IONS

###FS:    #m/z: 438.72638 #charge   2
###MaxRes:#m/z:  0.00000 #charge-128
###MS: 796
###MSMS: 797
BEGIN IONS
TITLE=Cmpd 72, AutoMSn(438.7264), 13.5 min
RTINSECONDS=812.699
SCANS=MS: 796 MSMS: 797
PEPMASS=438.72638	5243
CHARGE=2+
341.17597	248	1+
359.19132	119	
472.29176	172	
END IONS

###FS:    #m/z: 670.84407 #charge   2
###MaxRes:#m/z:  0.00000 #charge-128
###MS: 798
###MSMS: 800
BEGIN IONS
TITLE=Cmpd 74, AutoMSn(670.8441), 13.6 min
RTINSECONDS=815.227
SCANS=MS: 798 MSMS: 800
PEPMASS=670.84407	2879
CHARGE=2+
1125.53470	101	
END IONS

###FS:    #m/z: 420.56412 #charge   3
###MaxRes:#m/z:  0.00000 #charge-128
###MS: 812
###MSMS: 813
BEGIN IONS
TITLE=Cmpd 78, AutoMSn(420.5641), 13.8 min
RTINSECONDS=828.894
SCANS=MS: 812 MSMS: 813
PEPMASS=420.56412	4067
CHARGE=3+
378.22341	163	
END IONS

###FS:    #m/z: 637.77596 #charge   2
###MaxRes:#m/z:  0.00000 #charge-128
###MS: 812
###MSMS: 814
BEGIN IONS
TITLE=Cmpd 79, AutoMSn(637.7760), 13.8 min
RTINSECONDS=829.396
SCANS=MS: 812 MSMS: 814
PEPMASS=637.77596	3447
CHARGE=2+
488.23473	107	
END IONS

###FS:    #m/z: 420.56382 #charge   3
###MaxRes:#m/z:  0.00000 #charge-128
###MS: 815
###MSMS: 816
BEGIN IONS
TITLE=Cmpd 80, AutoMSn(420.5638), 13.9 min
RTINSECONDS=831.911
SCANS=MS: 815 MSMS: 816
PEPMASS=420.56382	7475
CHARGE=3+
322.19358	119	
643.38568	152	
755.44669	538	1+
END IONS

###FS:    #m/z: 637.52684 #charge   2
###MaxRes:#m/z:  0.00000 #charge-128
###MS: 815
###MSMS: 817
BEGIN IONS
TITLE=Cmpd 81, AutoMSn(637.5268), 13.9 min
RTINSECONDS=832.412
SCANS=MS: 815 MSMS: 817
PEPMASS=637.52684	4782
CHARGE=2+
565.76689	112	
638.31309	443	
638.80306	297	
END IONS

###FS:    #m/z: 502.58716 #charge   3
###MaxRes:#m/z:  0.00000 #charge-128
###MS: 815
###MSMS: 818
BEGIN IONS
TITLE=Cmpd 82, AutoMSn(502.5872), 13.9 min
RTINSECONDS=832.914
SCANS=MS: 815 MSMS: 818
PEPMASS=502.58716	4396
CHARGE=3+
438.19402	247	
453.24848	100	
502.91560	163	
517.27793	366	1+
546.73294	119	
590.27079	186	
653.29711	106	
731.29695	167	
END IONS

###FS:    #m/z: 482.24248 #charge   3
###MaxRes:#m/z:  0.00000 #charge-128
###MS: 819
###MSMS: 820
BEGIN IONS
TITLE=Cmpd 83, AutoMSn(482.2425), 13.9 min
RTINSECONDS=835.943
SCANS=MS: 819 MSMS: 820
PEPMASS=482.24248	7123
CHARGE=3+
391.17766	120	
466.27649	149	
476.23109	213	
478.76146	110	
480.24555	247	1+
482.19409	122	
483.27052	116	
487.26053	489	
536.76188	118	
591.26584	142	
594.36524	105	
709.40848	194	
872.45925	339	1+
1088.53257	1038	1+
1201.63145	813	1+
END IONS

###FS:    #m/z: 415.73632 #charge   1
###MaxRes:#m/z:  0.00000 #charge-128
###MS: 819
###MSMS: 821
BEGIN IONS
TITLE=Cmpd 84, AutoMSn(415.7363), 13.9 min
RTINSECONDS=836.443
SCANS=MS: 819 MSMS: 821
PEPMASS=415.73632	4888
CHARGE=1+
371.22245	113	
END IONS

###FS:    #m/z: 502.59182 #charge   3
###MaxRes:#m/z:  0.00000 #charge-128
###MS: 819
###MSMS: 822
BEGIN IONS
TITLE=Cmpd 85, AutoMSn(502.5918), 13.9 min
RTINSECONDS=836.945
SCANS=MS: 819 MSMS: 822
PEPMASS=502.59182	4598
CHARGE=3+
332.13657	100	
517.27530	122	
562.74861	100	
600.24898	125	
826.32726	117	
END IONS

###FS:    #m/z: 482.24367 #charge   3
###MaxRes:#m/z:  0.00000 #charge-128
###MS: 823
###MSMS: 824
BEGIN IONS
TITLE=Cmpd 86, AutoMSn(482.2437), 14.0 min
RTINSECONDS=839.974
SCANS=MS: 823 MSMS: 824
PEPMASS=482.24367	14593
CHARGE=3+
338.17468	262	1+
355.19755	274	
365.17454	131	
391.16082	275	1+
454.19895	111	
466.27519	304	
478.24182	126	
479.70351	193	
481.26783	104	
535.77672	152	
536.27055	178	
544.77483	901	1+
549.77682	175	
594.36617	248	1+
594.38497	140	
663.82742	126	
709.40616	229	
872.46374	142	
872.48254	600	1+
973.50523	1047	1+
1089.54270	670	1+
1201.62483	1096	1+
END IONS

###FS:    #m/z: 504.21404 #charge   3
###MaxRes:#m/z:  0.00000 #charge-128
###MS: 823
###MSMS: 825
BEGIN IONS
TITLE=Cmpd 87, AutoMSn(504.2140), 14.0 min
RTINSECONDS=840.475
SCANS=MS: 823 MSMS: 825
PEPMASS=504.21404	7288
CHARGE=3+
502.58930	130	
502.91757	146	
611.76370	126	
619.77213	117	
620.26602	112	
646.22908	104	
677.29084	217	
731.29873	163	
732.30334	373	1+
761.34833	101	
END IONS

###FS:    #m/z: 616.80172 #charge   2
###MaxRes:#m/z:  0.00000 #charge-128
###MS: 823
###MSMS: 826
BEGIN IONS
TITLE=Cmpd 88, AutoMSn(616.8017), 14.0 min
RTINSECONDS=840.976
SCANS=MS: 823 MSMS: 826
PEPMASS=616.80172	4408
CHARGE=2+
345.15354	143	
355.13984	121	
371.20424	232	
394.14735	109	
399.19976	131	
412.16001	259	
428.23065	109	
456.21771	132	
469.17726	767	1+
476.36788	124	
487.77877	125	
489.27324	717	
544.77903	229	
545.26522	118	
572.27417	310	
576.30942	731	1+
582.26434	272	
590.32118	256	
600.27226	181	
607.79306	204	
616.79004	291	
617.30780	315	1+
633.32693	2867	1+
746.42421	613	1+
803.43760	866	1+
860.45787	530	1+
917.48214	498	1+
974.50176	323	1+
1031.54037	140	
END IONS

###FS:    #m/z: 616.80448 #charge   2
###MaxRes:#m/z:  0.00000 #charge-128
###MS: 827
###MSMS: 828
BEGIN IONS
TITLE=Cmpd 89, AutoMSn(616.8045), 14.1 min
RTINSECONDS=843.998
SCANS=MS: 827 MSMS: 828
PEPMASS=616.80448	29585
CHARGE=2+
338.11034	170	
342.18146	225	
355.13460	388	
367.13617	111	
371.19853	171	
381.17514	177	
384.16995	122	
394.13912	197	
402.20135	143	
412.15582	490	1+
417.92329	120	
428.21924	320	1+
432.23788	160	
438.21113	278	
469.18183	461	1+
485.24733	113	
487.20385	434	1+
489.27663	1079	1+
513.23255	108	
516.25975	171	
535.77524	229	
544.76694	215	
564.26951	147	
572.28279	811	1+
576.30716	876	
582.26295	820	1+
590.32267	223	
600.26712	490	1+
615.30539	147	
633.33105	5318	1+
639.28787	113	
746.41741	1078	1+
803.43742	1185	1+
860.45670	1138	1+
917.47850	1123	1+
974.49555	667	1+
1031.54235	211	
1088.53816	114	
1089.54175	168	
1214.58721	746	1+
1232.59788	1037	1+
END IONS

###FS:    #m/z: 530.93072 #charge   3
###MaxRes:#m/z:  0.00000 #charge-128
###MS: 827
###MSMS: 829
BEGIN IONS
TITLE=Cmpd 90, AutoMSn(530.9307), 14.1 min
RTINSECONDS=844.499
SCANS=MS: 827 MSMS: 829
PEPMASS=530.93072	12657
CHARGE=3+
465.25276	108	
473.24462	199	
478.22638	127	
489.27067	127	
496.24289	156	
515.60060	200	
515.91967	104	
517.27894	833	1+
523.26037	120	
527.74824	133	
528.28557	286	1+
532.26793	176	
553.26629	145	
572.29199	114	
603.78724	374	
604.28917	267	
631.32966	478	1+
635.81313	113	
636.32941	302	
637.78996	142	
638.28745	113	
644.83533	110	
651.82145	221	
688.83510	391	
689.32899	310	1+
746.36295	178	
759.44572	110	
786.35685	236	
789.35806	113	
945.48673	305	1+
1305.61426	1146	1+
END IONS

###FS:    #m/z: 482.24205 #charge   3
###MaxRes:#m/z:  0.00000 #charge-128
###MS: 827
###MSMS: 830
BEGIN IONS
TITLE=Cmpd 91, AutoMSn(482.2420), 14.1 min
RTINSECONDS=845
SCANS=MS: 827 MSMS: 830
PEPMASS=482.24205	11786
CHARGE=3+
297.69052	106	
338.18037	107	
392.16270	103	
436.74010	220	
466.28136	166	
535.76358	132	
601.30073	116	
601.80819	131	
973.52360	360	1+
1088.54727	708	1+
END IONS

###FS:    #m/z: 616.80430 #charge   2
###MaxRes:#m/z:  0.00000 #charge-128
###MS: 831
###MSMS: 832
BEGIN IONS
TITLE=Cmpd 92, AutoMSn(616.8043), 14.1 min
RTINSECONDS=848.023
SCANS=MS: 831 MSMS: 832
PEPMASS=616.80430	68617
CHARGE=2+
355.13614	901	
367.14090	237	
371.20079	412	
373.14392	275	
399.20418	220	
412.15475	999	
428.22261	475	
432.25446	615	
438.21281	458	
451.16323	280	
456.22051	347	
469.18197	1374	1+
485.24028	250	
489.27504	2343	1+
498.22233	294	
516.26471	459	
535.76292	339	
544.77846	560	
545.28189	350	
554.25757	304	
564.26028	547	
572.28120	663	
576.30967	2214	1+
582.26518	1349	1+
600.27206	1013	1+
607.79979	640	
608.30200	371	
616.30428	1153	1+
633.33252	10917	1+
639.30636	267	
746.41155	1734	1+
803.43792	2951	1+
860.45838	2163	1+
917.47908	2624	1+
973.41794	848	1+
974.50053	1723	1+
984.90657	414	
1031.51671	265	
1145.55981	1104	1+
1232.60406	3085	1+
END IONS

###FS:    #m/z: 530.93260 #charge   3
###MaxRes:#m/z:  0.00000 #charge-128
###MS: 831
###MSMS: 833
BEGIN IONS
TITLE=Cmpd 93, AutoMSn(530.9326), 14.1 min
RTINSECONDS=848.524
SCANS=MS: 831 MSMS: 833
PEPMASS=530.93260	20066
CHARGE=3+
414.17624	119	
420.22660	165	
430.23060	119	
466.87375	110	
476.20633	126	
490.91093	242	
517.27701	886	1+
550.77686	167	
563.26404	126	
573.24632	101	
597.77348	109	
631.32305	198	
645.31020	214	
651.82275	205	
652.33965	174	
690.34596	137	
759.42899	194	
786.38666	486	1+
945.48936	151	
1105.50993	685	1+
1206.56109	922	1+
1270.64896	624	1+
1305.62732	841	1+
1376.66493	859	1+
END IONS

###FS:    #m/z: 498.58466 #charge   3
###MaxRes:#m/z:  0.00000 #charge-128
###MS: 831
###MSMS: 834
BEGIN IONS
TITLE=Cmpd 94, AutoMSn(498.5847), 14.2 min
RTINSECONDS=849.024
SCANS=MS: 831 MSMS: 834
PEPMASS=498.58466	9424
CHARGE=3+
373.20104	107	
427.19197	127	
478.22636	130	
485.25979	153	
493.77414	178	
495.27602	116	
532.18963	107	
549.29086	129	
639.82964	801	1+
674.35670	464	1+
677.28768	218	1+
731.33055	112	
745.39648	438	1+
767.44029	122	
1115.56551	407	1+
1279.62996	686	1+
END IONS

###FS:    #m/z: 556.27114 #charge   2
###MaxRes:#m/z:  0.00000 #charge-128
###MS: 835
###MSMS: 836
BEGIN IONS
TITLE=Cmpd 95, AutoMSn(556.2711), 14.2 min
RTINSECONDS=852.047
SCANS=MS: 835 MSMS: 836
PEPMASS=556.27114	17829
CHARGE=2+
295.63759	107	
326.14024	106	
389.14217	100	
392.16776	197	
406.17178	167	
408.22332	128	
418.20512	292	
477.24995	189	
483.19441	105	
493.21677	167	
539.23336	150	
548.27435	108	
556.27135	109	
573.24783	243	
590.27032	3996	1+
674.30556	119	
676.31688	103	
689.34290	236	
766.44516	123	
786.38576	268	1+
786.39108	4127	1+
900.43507	735	1+
997.49824	330	1+
END IONS

###FS:    #m/z: 425.17537 #charge   2
###MaxRes:#m/z:  0.00000 #charge-128
###MS: 835
###MSMS: 837
BEGIN IONS
TITLE=Cmpd 96, AutoMSn(425.1754), 14.2 min
RTINSECONDS=852.548
SCANS=MS: 835 MSMS: 837
PEPMASS=425.17537	16772
CHARGE=2+
306.62834	115	
322.20379	104	
376.09548	270	
382.18478	119	
383.23805	210	
400.19657	334	
425.16565	218	
546.30489	636	1+
551.93767	100	
END IONS

###FS:    #m/z: 530.93260 #charge   3
###MaxRes:#m/z:  0.00000 #charge-128
###MS: 835
###MSMS: 838
BEGIN IONS
TITLE=Cmpd 97, AutoMSn(530.9326), 14.2 min
RTINSECONDS=853.049
SCANS=MS: 835 MSMS: 838
PEPMASS=530.93260	18288
CHARGE=3+
420.24181	133	
491.60936	105	
515.60281	108	
517.27922	712	1+
531.24817	115	
533.24590	109	
547.24688	115	
586.30750	104	
590.28086	176	
595.29972	103	
618.29582	151	
631.34041	132	
635.82336	236	
653.30945	474	1+
673.32140	138	
688.84175	202	
694.83035	134	
746.36956	327	1+
786.40008	644	1+
1206.55802	891	1+
1304.61656	581	1+
1377.67080	473	1+
END IONS

###FS:    #m/z: 556.27105 #charge   2
###MaxRes:#m/z:  0.00000 #charge-128
###MS: 839
###MSMS: 840
BEGIN IONS
TITLE=Cmpd 98, AutoMSn(556.2711), 14.3 min
RTINSECONDS=856.072
SCANS=MS: 839 MSMS: 840
PEPMASS=556.27105	31478
CHARGE=2+
309.12927	220	
326.14835	232	
347.13942	194	
378.17049	119	
392.16823	126	
393.69613	238	
406.17118	215	
408.21137	178	
418.22514	128	
460.21190	343	1+
477.23642	135	
493.21777	256	
500.63812	185	
505.25952	202	
522.26405	131	
530.23849	187	
539.24033	194	
539.73093	146	
547.75257	178	
548.26712	149	
556.26734	212	
556.76301	132	
590.27095	6437	1+
598.25475	216	
689.33459	478	
786.38858	5846	1+
798.73326	172	
900.42773	460	1+
902.44038	253	
997.48209	960	1+
END IONS

###FS:    #m/z: 664.25636 #charge   3
###MaxRes:#m/z:  0.00000 #charge-128
###MS: 839
###MSMS: 841
BEGIN IONS
TITLE=Cmpd 99, AutoMSn(664.2564), 14.3 min
RTINSECONDS=856.573
SCANS=MS: 839 MSMS: 841
PEPMASS=664.25636	21573
CHARGE=3+
353.15079	258	
359.13753	134	
408.17425	239	
417.18351	172	
428.17235	111	
432.20247	530	1+
446.19392	111	
473.18182	123	
542.69511	131	
547.22364	1166	1+
558.20993	120	
579.69018	267	
588.21798	285	1+
601.58047	149	
618.26751	1157	1+
635.22295	311	1+
658.31232	166	
658.59270	116	
660.30641	289	1+
667.31015	173	
678.23856	108	
687.27464	134	
687.74818	122	
697.03947	120	
705.29636	2993	1+
714.25511	132	
759.79545	110	
760.28449	131	
808.82269	119	
816.81614	262	
833.35913	224	
890.39256	235	1+
991.42497	118	
END IONS

###FS:    #m/z: 425.17479 #charge   2
###MaxRes:#m/z:  0.00000 #charge-128
###MS: 839
###MSMS: 842
BEGIN IONS
TITLE=Cmpd 100, AutoMSn(425.1748), 14.3 min
RTINSECONDS=857.074
SCANS=MS: 839 MSMS: 842
PEPMASS=425.17479	22885
CHARGE=2+
376.09495	170	
383.23134	195	
400.20430	250	
418.21103	228	
425.66358	153	
546.30991	435	1+
END IONS

###FS:    #m/z: 556.27124 #charge   2
###MaxRes:#m/z:  0.00000 #charge-128
###MS: 843
###MSMS: 844
BEGIN IONS
TITLE=Cmpd 101, AutoMSn(556.2712), 14.3 min
RTINSECONDS=860.103
SCANS=MS: 843 MSMS: 844
PEPMASS=556.27124	33996
CHARGE=2+
295.62954	228	
309.12069	134	
326.14521	157	
369.19831	103	
378.17050	153	
392.16645	176	
398.68452	101	
406.17163	282	1+
412.69347	213	1+
418.21963	283	
425.01576	140	
433.69374	159	
452.24671	111	
477.23972	264	
482.23733	109	
486.24667	109	
488.20743	111	
493.21489	295	1+
499.25325	397	1+
505.24022	105	
522.25738	319	
539.23978	372	
547.76964	154	
548.26302	248	
573.23847	262	
590.26898	5360	1+
689.34457	454	1+
695.43651	120	
786.39250	5622	1+
900.43695	807	1+
911.42397	109	
1111.53290	404	1+
END IONS

###FS:    #m/z: 664.25614 #charge   3
###MaxRes:#m/z:  0.00000 #charge-128
###MS: 843
###MSMS: 845
BEGIN IONS
TITLE=Cmpd 102, AutoMSn(664.2561), 14.3 min
RTINSECONDS=860.604
SCANS=MS: 843 MSMS: 845
PEPMASS=664.25614	17300
CHARGE=3+
432.21126	207	
434.19941	173	
473.16796	100	
547.22908	992	1+
588.22411	147	
601.23261	107	
618.26388	955	1+
635.22889	124	
638.70347	124	
644.21677	116	
653.23422	100	
705.29844	1750	1+
705.77236	105	
817.29679	108	
817.85066	110	
890.38686	145	
END IONS

###FS:    #m/z: 425.17570 #charge   2
###MaxRes:#m/z:  0.00000 #charge-128
###MS: 843
###MSMS: 846
BEGIN IONS
TITLE=Cmpd 103, AutoMSn(425.1757), 14.4 min
RTINSECONDS=861.105
SCANS=MS: 843 MSMS: 846
PEPMASS=425.17570	19170
CHARGE=2+
376.08739	100	
383.23746	260	
400.19661	269	
425.17628	137	
426.25907	101	
546.29815	435	1+
END IONS

###FS:    #m/z: 314.18603 #charge   3
###MaxRes:#m/z:  0.00000 #charge-128
###MS: 847
###MSMS: 848
BEGIN IONS
TITLE=Cmpd 104, AutoMSn(314.1860), 14.4 min
RTINSECONDS=864.133
SCANS=MS: 847 MSMS: 848
PEPMASS=314.18603	11302
CHARGE=3+
322.18567	259	
328.19919	170	
346.22485	584	
364.24195	114	
433.21679	956	1+
450.27023	563	1+
544.28798	339	1+
561.32032	431	1+
569.24719	842	1+
578.33651	318	
674.41573	119	
691.43645	143	
END IONS

###FS:    #m/z: 450.90237 #charge   3
###MaxRes:#m/z:  0.00000 #charge-128
###MS: 847
###MSMS: 849
BEGIN IONS
TITLE=Cmpd 105, AutoMSn(450.9024), 14.4 min
RTINSECONDS=864.635
SCANS=MS: 847 MSMS: 849
PEPMASS=450.90237	11506
CHARGE=3+
369.19884	103	
395.20756	124	
440.27698	107	
450.29878	134	
453.67905	122	
525.27791	239	1+
596.29951	100	
658.29692	168	
797.34640	467	1+
1067.49991	1647	1+
1180.59170	1048	1+
1237.61656	3649	1+
END IONS

###FS:    #m/z: 471.28868 #charge   2
###MaxRes:#m/z:  0.00000 #charge-128
###MS: 847
###MSMS: 850
BEGIN IONS
TITLE=Cmpd 106, AutoMSn(471.2887), 14.4 min
RTINSECONDS=865.135
SCANS=MS: 847 MSMS: 850
PEPMASS=471.28868	8985
CHARGE=2+
347.22228	141	
415.20852	112	
447.26483	116	
561.30382	111	
563.32174	399	1+
578.34828	219	
592.26740	128	
639.30092	119	
676.40928	473	1+
691.42930	1189	1+
700.25253	164	
804.50793	656	1+
813.46612	427	1+
941.57027	445	1+
END IONS

###FS:    #m/z: 314.52811 #charge   3
###MaxRes:#m/z:  0.00000 #charge-128
###MS: 851
###MSMS: 852
BEGIN IONS
TITLE=Cmpd 107, AutoMSn(314.5281), 14.5 min
RTINSECONDS=868.161
SCANS=MS: 851 MSMS: 852
PEPMASS=314.52811	16725
CHARGE=3+
322.18361	465	1+
346.22302	765	1+
415.19867	153	
433.23685	426	
450.25305	479	1+
460.26375	135	
526.28165	130	
544.28353	339	
546.30406	155	
561.31044	417	
563.33094	324	1+
578.33798	379	
586.37659	164	
665.32047	100	
674.40418	116	
692.43679	107	
END IONS

###FS:    #m/z: 471.28917 #charge   2
###MaxRes:#m/z:  0.00000 #charge-128
###MS: 851
###MSMS: 853
BEGIN IONS
TITLE=Cmpd 108, AutoMSn(471.2892), 14.5 min
RTINSECONDS=868.662
SCANS=MS: 851 MSMS: 853
PEPMASS=471.28917	11636
CHARGE=2+
450.25985	103	
471.78955	412	
563.33571	283	
567.26929	112	
640.34348	184	
676.40045	361	1+
691.42319	1303	1+
804.50650	540	1+
814.48891	259	1+
END IONS

###FS:    #m/z: 450.90138 #charge   3
###MaxRes:#m/z:  0.00000 #charge-128
###MS: 851
###MSMS: 854
BEGIN IONS
TITLE=Cmpd 109, AutoMSn(450.9014), 14.5 min
RTINSECONDS=869.164
SCANS=MS: 851 MSMS: 854
PEPMASS=450.90138	11190
CHARGE=3+
394.16044	100	
453.68037	321	
475.23025	107	
505.22380	120	
534.25020	472	
534.75098	154	
576.26435	167	
590.80041	229	
591.29508	205	
619.30243	1378	1+
619.81177	383	
677.31366	105	
END IONS

###FS:    #m/z: 314.52999 #charge   3
###MaxRes:#m/z:  0.00000 #charge-128
###MS: 855
###MSMS: 856
BEGIN IONS
TITLE=Cmpd 110, AutoMSn(314.5300), 14.5 min
RTINSECONDS=872.203
SCANS=MS: 855 MSMS: 856
PEPMASS=314.52999	13811
CHARGE=3+
322.18183	305	
346.22028	208	
416.19618	108	
433.22642	609	1+
450.26058	233	
544.29380	342	1+
561.31045	276	
578.34437	104	
END IONS

###FS:    #m/z: 733.65490 #charge   3
###MaxRes:#m/z:  0.00000 #charge-128
###MS: 855
###MSMS: 857
BEGIN IONS
TITLE=Cmpd 111, AutoMSn(733.6549), 14.5 min
RTINSECONDS=872.704
SCANS=MS: 855 MSMS: 857
PEPMASS=733.65490	7432
CHARGE=3+
520.24742	205	
733.64896	226	
734.32278	223	
740.32462	123	
END IONS

###FS:    #m/z: 471.28962 #charge   2
###MaxRes:#m/z:  0.00000 #charge-128
###MS: 855
###MSMS: 858
BEGIN IONS
TITLE=Cmpd 112, AutoMSn(471.2896), 14.6 min
RTINSECONDS=873.206
SCANS=MS: 855 MSMS: 858
PEPMASS=471.28962	8969
CHARGE=2+
471.28210	191	
563.32740	273	1+
676.41863	168	
691.43157	604	1+
700.25413	120	
804.51067	403	1+
END IONS

###FS:    #m/z: 733.65541 #charge   3
###MaxRes:#m/z:  0.00000 #charge-128
###MS: 859
###MSMS: 860
BEGIN IONS
TITLE=Cmpd 113, AutoMSn(733.6554), 14.6 min
RTINSECONDS=876.241
SCANS=MS: 859 MSMS: 860
PEPMASS=733.65541	8816
CHARGE=3+
373.13985	129	
391.16488	113	
463.23516	102	
520.24822	152	
895.88261	108	
END IONS

###FS:    #m/z: 439.89375 #charge   3
###MaxRes:#m/z:  0.00000 #charge-128
###MS: 859
###MSMS: 861
BEGIN IONS
TITLE=Cmpd 114, AutoMSn(439.8938), 14.6 min
RTINSECONDS=876.742
SCANS=MS: 859 MSMS: 861
PEPMASS=439.89375	5633
CHARGE=3+
319.16184	130	
384.68779	154	
405.16277	166	
423.15891	134	
449.19801	123	
452.19640	118	
466.23243	358	1+
480.19256	1301	1+
487.52694	145	
505.25834	141	
523.25868	387	
542.25403	147	
580.28197	496	
595.28025	140	
599.27629	165	
609.28749	129	
627.26330	206	
633.31444	127	
637.31243	279	1+
694.32393	1261	1+
741.29852	110	
897.39753	103	
END IONS

###FS:    #m/z: 505.92272 #charge   3
###MaxRes:#m/z:  0.00000 #charge-128
###MS: 859
###MSMS: 862
BEGIN IONS
TITLE=Cmpd 115, AutoMSn(505.9227), 14.6 min
RTINSECONDS=877.243
SCANS=MS: 859 MSMS: 862
PEPMASS=505.92272	4863
CHARGE=3+
355.22956	106	
451.22355	107	
502.74650	222	
END IONS

###FS:    #m/z: 439.89442 #charge   3
###MaxRes:#m/z:  0.00000 #charge-128
###MS: 863
###MSMS: 864
BEGIN IONS
TITLE=Cmpd 116, AutoMSn(439.8944), 14.7 min
RTINSECONDS=880.264
SCANS=MS: 863 MSMS: 864
PEPMASS=439.89442	17103
CHARGE=3+
319.17053	197	
399.19686	100	
405.18844	119	
439.88877	132	
452.19740	162	
462.18253	177	
466.23114	127	
468.21875	103	
480.19462	1034	1+
501.27761	116	
505.27502	521	1+
523.25802	462	1+
529.24614	109	
551.26366	137	
580.27558	548	1+
586.77088	159	
590.24038	113	
595.28756	240	
595.78886	353	
599.26008	288	1+
633.30917	176	
637.31525	339	1+
668.34628	227	1+
694.32871	661	1+
697.36176	108	
755.36224	163	
765.18683	136	
768.34394	269	1+
786.34192	130	
796.37321	143	
897.42418	161	
907.36577	120	
914.41821	118	
END IONS

###FS:    #m/z: 795.32525 #charge   3
###MaxRes:#m/z:  0.00000 #charge-128
###MS: 867
###MSMS: 868
BEGIN IONS
TITLE=Cmpd 119, AutoMSn(795.3253), 14.7 min
RTINSECONDS=884.283
SCANS=MS: 867 MSMS: 868
PEPMASS=795.32525	14538
CHARGE=3+
359.67099	253	
403.19397	134	
434.15888	108	
441.19620	360	
460.21490	103	
488.19316	166	
506.21168	142	
513.25219	128	
517.24556	686	1+
545.20956	203	
563.22074	112	
566.21566	122	
570.24005	157	
574.26485	1215	1+
605.22867	145	
614.75029	122	
632.25465	137	
642.78206	106	
650.24864	149	
661.30001	494	
707.27355	140	
718.32139	1867	1+
724.30715	115	
743.28875	130	
764.30613	107	
881.38107	734	1+
968.44079	111	
1025.44653	119	
1158.44899	118	
END IONS

###FS:    #m/z: 439.89372 #charge   3
###MaxRes:#m/z:  0.00000 #charge-128
###MS: 867
###MSMS: 869
BEGIN IONS
TITLE=Cmpd 120, AutoMSn(439.8937), 14.7 min
RTINSECONDS=884.784
SCANS=MS: 867 MSMS: 869
PEPMASS=439.89372	17975
CHARGE=3+
317.15365	116	
325.67061	220	
378.16088	106	
448.25171	103	
466.23613	153	
480.19532	732	1+
504.21446	103	
505.26720	374	1+
522.24602	256	1+
549.30254	142	
564.25786	111	
580.28026	267	
595.78952	245	
627.26087	120	
633.30375	147	
637.30241	347	1+
685.28487	144	
694.33354	639	1+
742.30789	106	
768.34834	113	
786.33978	196	
896.40548	246	1+
898.44633	100	
972.42581	105	
END IONS

###FS:    #m/z: 533.26447 #charge   2
###MaxRes:#m/z:  0.00000 #charge-128
###MS: 867
###MSMS: 870
BEGIN IONS
TITLE=Cmpd 121, AutoMSn(533.2645), 14.8 min
RTINSECONDS=885.284
SCANS=MS: 867 MSMS: 870
PEPMASS=533.26447	10467
CHARGE=2+
346.20024	253	1+
408.14684	223	
429.19509	120	
459.29305	236	1+
517.27375	194	
574.32891	410	1+
631.32292	162	
653.34767	103	
703.35755	517	1+
705.36310	164	
712.14055	373	
866.42787	1300	1+
976.47848	283	1+
978.44828	131	
END IONS

###FS:    #m/z: 795.32448 #charge   3
###MaxRes:#m/z:  0.00000 #charge-128
###MS: 871
###MSMS: 872
BEGIN IONS
TITLE=Cmpd 122, AutoMSn(795.3245), 14.8 min
RTINSECONDS=888.316
SCANS=MS: 871 MSMS: 872
PEPMASS=795.32448	42351
CHARGE=3+
325.12181	149	
346.16312	348	1+
385.13814	171	
403.20170	299	
460.22145	759	1+
478.20959	288	
484.71893	310	
488.18729	690	1+
506.19924	547	
513.21833	311	
517.24477	901	1+
541.74322	232	
542.23063	167	
548.21226	162	
561.22785	217	
563.21112	484	1+
574.26771	2678	1+
613.77289	153	
632.24542	617	1+
633.76161	147	
650.25294	513	1+
661.30100	1798	1+
689.26977	301	
700.31162	379	1+
718.32407	5247	1+
743.28315	155	
743.77061	163	
752.28598	266	
789.66181	322	
799.31089	155	
854.32225	244	
881.38745	2382	1+
920.34156	318	
939.37630	256	1+
968.41127	227	
1082.46056	177	
1102.42536	203	
1139.47594	579	1+
1283.52211	979	1+
1485.54675	168	
END IONS

###FS:    #m/z: 533.26622 #charge   2
###MaxRes:#m/z:  0.00000 #charge-128
###MS: 871
###MSMS: 873
BEGIN IONS
TITLE=Cmpd 123, AutoMSn(533.2662), 14.8 min
RTINSECONDS=888.818
SCANS=MS: 871 MSMS: 873
PEPMASS=533.26622	14512
CHARGE=2+
346.21291	159	
408.13472	283	1+
429.19692	135	
459.29506	108	
493.23764	149	
517.29382	101	
519.16713	286	
530.27408	117	
553.24079	133	
574.31971	366	1+
607.22823	101	
631.30116	119	
667.82560	128	
686.31242	110	
703.34471	628	1+
866.42458	1721	1+
977.45447	362	1+
END IONS

###FS:    #m/z: 460.90028 #charge   1
###MaxRes:#m/z:  0.00000 #charge-128
###MS: 871
###MSMS: 874
BEGIN IONS
TITLE=Cmpd 124, AutoMSn(460.9003), 14.8 min
RTINSECONDS=889.318
SCANS=MS: 871 MSMS: 874
PEPMASS=460.90028	6172
CHARGE=1+
367.69895	139	
372.20446	121	
385.18673	101	
390.18660	100	
410.22551	167	
445.20958	221	1+
448.24378	238	
454.21753	195	
455.30546	221	
460.90048	200	
END IONS

###FS:    #m/z: 795.32512 #charge   3
###MaxRes:#m/z:  0.00000 #charge-128
###MS: 875
###MSMS: 876
BEGIN IONS
TITLE=Cmpd 125, AutoMSn(795.3251), 14.9 min
RTINSECONDS=892.351
SCANS=MS: 875 MSMS: 876
PEPMASS=795.32512	39234
CHARGE=3+
343.13956	143	
403.20679	307	
422.16942	173	
432.19359	302	1+
460.22692	340	1+
478.20476	246	1+
484.71038	294	
488.19277	480	1+
504.20938	132	
506.19789	401	
513.21516	221	
513.71521	158	
517.24341	1347	1+
530.19249	141	
532.73984	167	
541.74479	152	
563.21423	301	1+
566.21320	166	
570.25783	159	
574.26989	1719	1+
632.24828	225	1+
642.26283	462	1+
642.77851	133	
661.30262	1413	1+
669.92464	136	
718.32578	4234	1+
765.28304	311	
767.30687	175	
789.66026	169	
851.32324	272	1+
881.38065	1811	1+
911.36412	135	
921.35195	169	
938.37089	328	1+
968.42795	306	1+
1025.42981	303	
1082.44919	234	
1083.43556	176	
1101.42698	275	
1139.47413	232	
1226.47640	450	1+
END IONS

###FS:    #m/z: 533.26613 #charge   2
###MaxRes:#m/z:  0.00000 #charge-128
###MS: 875
###MSMS: 877
BEGIN IONS
TITLE=Cmpd 126, AutoMSn(533.2661), 14.9 min
RTINSECONDS=892.851
SCANS=MS: 875 MSMS: 877
PEPMASS=533.26613	16011
CHARGE=2+
340.14669	120	
346.21167	362	
408.13963	138	
475.17841	111	
489.74743	113	
493.21824	154	
497.74421	123	
517.26270	109	
519.17467	108	
537.21819	143	
573.18097	114	
574.31872	284	
703.35700	335	1+
866.42157	1234	1+
END IONS

###FS:    #m/z: 460.90039 #charge   1
###MaxRes:#m/z:  0.00000 #charge-128
###MS: 875
###MSMS: 878
BEGIN IONS
TITLE=Cmpd 127, AutoMSn(460.9004), 14.9 min
RTINSECONDS=893.352
SCANS=MS: 875 MSMS: 878
PEPMASS=460.90039	9848
CHARGE=1+
368.20366	150	
448.23781	111	
460.89707	124	
END IONS

###FS:    #m/z: 461.57120 #charge   3
###MaxRes:#m/z:  0.00000 #charge-128
###MS: 879
###MSMS: 880
BEGIN IONS
TITLE=Cmpd 128, AutoMSn(461.5712), 14.9 min
RTINSECONDS=896.383
SCANS=MS: 879 MSMS: 880
PEPMASS=461.57120	8628
CHARGE=3+
367.70565	242	
372.19042	143	
405.18111	106	
448.24143	348	1+
453.87952	134	
457.23456	117	
460.64756	101	
460.90590	205	
461.24615	249	1+
461.56221	110	
480.23592	128	
510.22730	140	
517.25278	373	1+
520.24928	161	
523.26676	106	
537.22105	150	
552.25874	119	
569.79148	554	
570.28645	208	
590.29527	219	
626.33696	165	
633.35695	353	1+
647.29748	228	
655.77699	274	
664.30193	235	
694.32686	413	1+
734.39857	370	
743.41257	122	
746.41593	104	
819.46312	329	1+
863.44333	173	
973.48721	688	1+
991.50979	476	1+
END IONS

###FS:    #m/z: 563.27782 #charge   2
###MaxRes:#m/z:  0.00000 #charge-128
###MS: 879
###MSMS: 881
BEGIN IONS
TITLE=Cmpd 129, AutoMSn(563.2778), 14.9 min
RTINSECONDS=896.884
SCANS=MS: 879 MSMS: 881
PEPMASS=563.27782	6462
CHARGE=2+
525.26241	200	
725.37907	448	
854.44929	135	
925.46901	316	1+
END IONS

###FS:    #m/z: 502.24277 #charge   3
###MaxRes:#m/z:  0.00000 #charge-128
###MS: 882
###MSMS: 884
BEGIN IONS
TITLE=Cmpd 131, AutoMSn(502.2428), 15.0 min
RTINSECONDS=899.915
SCANS=MS: 882 MSMS: 884
PEPMASS=502.24277	3116
CHARGE=3+
380.17177	117	
534.23008	148	
END IONS

###FS:    #m/z: 445.90224 #charge   3
###MaxRes:#m/z:  0.00000 #charge-128
###MS: 882
###MSMS: 885
BEGIN IONS
TITLE=Cmpd 132, AutoMSn(445.9022), 15.0 min
RTINSECONDS=900.417
SCANS=MS: 882 MSMS: 885
PEPMASS=445.90224	3103
CHARGE=3+
628.33791	145	
END IONS

###FS:    #m/z: 502.52190 #charge   3
###MaxRes:#m/z:  0.00000 #charge-128
###MS: 886
###MSMS: 887
BEGIN IONS
TITLE=Cmpd 133, AutoMSn(502.5219), 15.1 min
RTINSECONDS=903.452
SCANS=MS: 886 MSMS: 887
PEPMASS=502.52190	13481
CHARGE=3+
352.63462	258	
367.19510	221	
384.20176	135	
410.62784	136	
449.24440	121	
468.13239	123	
497.19169	185	
498.25973	330	
502.52827	255	
502.87224	238	
504.29436	282	
505.78261	413	
506.29709	126	
509.31499	136	
519.71108	253	
520.22404	142	
527.22419	344	1+
567.20706	145	
590.26983	279	
673.76322	123	
674.26318	116	
687.28208	134	
714.26539	123	
750.41684	257	
754.34077	184	
802.28372	427	1+
804.28318	179	
939.34673	1384	1+
1185.47953	656	1+
END IONS

###FS:    #m/z: 685.97909 #charge   3
###MaxRes:#m/z:  0.00000 #charge-128
###MS: 886
###MSMS: 889
BEGIN IONS
TITLE=Cmpd 135, AutoMSn(685.9791), 15.1 min
RTINSECONDS=904.453
SCANS=MS: 886 MSMS: 889
PEPMASS=685.97909	6592
CHARGE=3+
369.19689	215	
400.18862	130	
480.20417	183	
508.26123	114	
508.70782	299	
509.20563	117	
525.27696	238	
548.77908	107	
556.70568	106	
590.23709	469	1+
590.74629	165	
655.19239	155	
674.28519	121	
680.29690	202	
685.97589	642	1+
686.30558	546	1+
686.64146	420	
689.34263	153	
813.84778	120	
860.43346	104	
877.42803	317	1+
1016.40106	290	
1368.62294	856	1+
END IONS

###FS:    #m/z: 526.52835 #charge   3
###MaxRes:#m/z:  0.00000 #charge-128
###MS: 890
###MSMS: 891
BEGIN IONS
TITLE=Cmpd 136, AutoMSn(526.5284), 15.1 min
RTINSECONDS=907.488
SCANS=MS: 890 MSMS: 891
PEPMASS=526.52835	27366
CHARGE=3+
321.07124	203	
352.64627	271	
410.15164	201	
433.22494	183	
439.21776	193	
468.13988	454	
470.13816	213	1+
490.84123	270	
496.18525	271	1+
499.20003	142	
508.23583	228	1+
520.51739	425	1+
520.86541	280	1+
526.26204	204	
526.52827	2649	1+
526.85788	1298	1+
527.19585	1405	
532.32385	204	
537.22485	416	1+
567.20049	179	
570.18530	177	
570.67094	244	
599.24718	286	
618.76214	177	
619.26889	194	
633.35866	280	1+
646.30661	149	
654.75236	149	
711.27165	218	
729.30472	143	
746.33483	173	
759.27586	683	1+
819.28898	295	1+
874.30452	1043	1+
883.46641	303	
957.35167	287	1+
1011.36144	270	
1011.37147	2471	1+
1013.38111	170	
1016.43193	532	1+
1046.52837	2324	1+
1110.43175	1489	1+
1257.50259	2812	1+
1417.53929	1587	1+
END IONS

###FS:    #m/z: 685.97887 #charge   3
###MaxRes:#m/z:  0.00000 #charge-128
###MS: 890
###MSMS: 892
BEGIN IONS
TITLE=Cmpd 137, AutoMSn(685.9789), 15.1 min
RTINSECONDS=907.989
SCANS=MS: 890 MSMS: 892
PEPMASS=685.97887	17563
CHARGE=3+
369.20176	324	
373.67902	107	
400.18823	109	
430.70719	106	
439.21438	113	
480.19436	109	
509.69218	122	
520.76275	112	
525.28290	276	
535.27993	141	
549.24590	145	
557.77367	168	
578.23331	125	
583.27320	105	
590.23516	348	1+
679.96928	118	
680.30393	140	
680.67208	191	
684.81125	463	
685.31354	1154	1+
685.97593	885	1+
686.64616	301	
689.30758	128	
746.33630	104	
799.34394	108	
877.44908	326	1+
1016.40411	177	
1179.47102	114	
END IONS

###FS:    #m/z: 502.26220 #charge   3
###MaxRes:#m/z:  0.00000 #charge-128
###MS: 890
###MSMS: 893
BEGIN IONS
TITLE=Cmpd 138, AutoMSn(502.2622), 15.1 min
RTINSECONDS=908.49
SCANS=MS: 890 MSMS: 893
PEPMASS=502.26220	12646
CHARGE=3+
410.14735	111	
433.21163	142	
449.24007	111	
468.14141	181	
490.16904	121	
496.85542	119	
498.50534	107	
502.52889	259	1+
503.18656	209	
504.29906	328	
505.79127	215	
519.71541	182	
524.68719	101	
554.26102	125	
590.27229	140	
633.33423	108	
662.86809	102	
673.24492	129	
673.76797	125	
687.24466	169	
697.02556	349	
745.27099	113	
750.42772	189	
754.32465	125	
802.28032	656	1+
939.33807	145	
939.34323	832	1+
949.49348	168	
1185.47396	678	1+
END IONS

###FS:    #m/z: 526.52853 #charge   3
###MaxRes:#m/z:  0.00000 #charge-128
###MS: 894
###MSMS: 895
BEGIN IONS
TITLE=Cmpd 139, AutoMSn(526.5285), 15.2 min
RTINSECONDS=911.518
SCANS=MS: 894 MSMS: 895
PEPMASS=526.52853	42498
CHARGE=3+
317.14290	135	
321.06432	167	
338.63849	187	
356.13676	154	
379.17009	344	1+
398.72804	143	
439.21940	439	
441.22927	208	1+
453.14469	167	
468.14137	633	1+
484.84499	137	
485.51436	164	
490.16769	313	1+
490.85302	135	
508.23624	175	
515.25467	149	
520.52112	586	1+
520.85440	281	
521.20403	703	1+
525.19999	239	
526.52844	3514	1+
526.86258	2160	1+
527.19546	1517	1+
534.73131	139	
538.21691	266	1+
567.20419	364	
570.17941	355	1+
599.24370	180	
618.75232	167	
619.25358	272	1+
631.27221	214	
633.35576	556	1+
637.71649	288	1+
700.75540	241	
704.27079	714	1+
728.33769	144	
759.27442	657	1+
796.43519	317	1+
819.28010	224	
819.29223	517	1+
874.30404	1027	1+
883.45585	426	1+
884.24043	469	
933.30563	290	1+
951.34789	272	1+
980.34655	345	1+
996.39448	395	1+
1011.36869	3604	1+
1011.37178	468	
1046.52594	3358	1+
1110.41934	2481	1+
1140.35474	144	
1257.50841	3364	1+
1417.53032	2389	1+
END IONS

###FS:    #m/z: 806.82930 #charge   2
###MaxRes:#m/z:  0.00000 #charge-128
###MS: 894
###MSMS: 896
BEGIN IONS
TITLE=Cmpd 140, AutoMSn(806.8293), 15.2 min
RTINSECONDS=912.019
SCANS=MS: 894 MSMS: 896
PEPMASS=806.82930	16525
CHARGE=2+
370.18066	190	
398.68221	132	
405.20979	171	
461.72187	139	
462.23084	525	
501.70767	115	
514.21901	260	
514.73069	113	
549.74603	150	
559.23751	130	
623.24265	197	
623.75531	260	
625.29073	337	
658.25951	114	
666.76854	162	
667.26274	127	
682.31838	358	
695.26553	122	
709.26477	112	
734.29454	162	
739.33380	779	1+
748.40864	108	
762.64115	107	
793.06350	120	
796.35189	1363	1+
883.39592	1103	1+
940.41203	1316	1+
1002.39930	132	
1027.43219	342	
END IONS

###FS:    #m/z: 685.97768 #charge   3
###MaxRes:#m/z:  0.00000 #charge-128
###MS: 894
###MSMS: 897
BEGIN IONS
TITLE=Cmpd 141, AutoMSn(685.9777), 15.2 min
RTINSECONDS=912.52
SCANS=MS: 894 MSMS: 897
PEPMASS=685.97768	15680
CHARGE=3+
369.19756	284	
508.70919	207	
509.21337	188	
525.29171	175	
590.25078	105	
675.29619	163	
677.30547	127	
679.97555	250	1+
680.63244	178	
685.97161	425	1+
686.31221	251	
686.64691	230	
689.33026	118	
799.36593	215	
859.43696	236	1+
877.43947	106	
1016.40194	168	
1368.59835	637	1+
END IONS

###FS:    #m/z: 806.82926 #charge   2
###MaxRes:#m/z:  0.00000 #charge-128
###MS: 898
###MSMS: 899
BEGIN IONS
TITLE=Cmpd 142, AutoMSn(806.8293), 15.3 min
RTINSECONDS=915.56
SCANS=MS: 898 MSMS: 899
PEPMASS=806.82926	23529
CHARGE=2+
442.20341	321	1+
462.22873	644	1+
470.70691	171	
487.70125	123	
505.21362	119	
514.22854	197	
540.21643	147	
549.74049	100	
558.75342	176	
596.23454	145	
623.24396	291	
625.29543	303	
666.75673	229	
682.31782	177	
739.33247	1200	1+
748.40573	268	
749.29280	100	
767.44758	136	
790.28258	100	
796.36141	1495	1+
848.81917	101	
855.32114	123	
883.39861	584	1+
907.34586	119	
940.41603	756	1+
1027.44238	396	
1028.42758	204	
1098.92476	119	
1142.91053	106	
END IONS

###FS:    #m/z: 526.52833 #charge   3
###MaxRes:#m/z:  0.00000 #charge-128
###MS: 898
###MSMS: 900
BEGIN IONS
TITLE=Cmpd 143, AutoMSn(526.5283), 15.3 min
RTINSECONDS=916.061
SCANS=MS: 898 MSMS: 900
PEPMASS=526.52833	31411
CHARGE=3+
321.06875	255	
353.63391	154	
407.18215	135	
410.15265	268	
417.92492	272	
439.22015	176	
468.13574	400	
490.24138	130	
490.66809	169	
498.68493	182	
509.22019	166	
514.76594	207	1+
520.85020	265	1+
521.19703	364	1+
521.51974	155	
525.67716	119	
526.52857	998	1+
526.86130	1353	1+
527.19672	1027	1+
535.81036	153	
537.73340	148	
544.30227	158	
561.17469	121	
567.20770	325	1+
573.23724	117	
599.24491	227	
637.71359	153	
659.25243	124	
700.77101	130	
702.26173	126	
717.23686	125	
759.27770	422	1+
874.30497	928	1+
883.46350	342	1+
1011.35026	264	
1011.37727	2019	1+
1046.53158	2262	1+
1110.42944	1457	1+
1257.49643	1973	1+
1417.54242	1102	1+
END IONS

###FS:    #m/z: 1075.10207 #charge   1
###MaxRes:#m/z:  0.00000 #charge-128
###MS: 898
###MSMS: 901
BEGIN IONS
TITLE=Cmpd 144, AutoMSn(1075.1021), 15.3 min
RTINSECONDS=916.562
SCANS=MS: 898 MSMS: 901
PEPMASS=1075.10207	13118
CHARGE=1+
1075.08671	153	
END IONS

###FS:    #m/z: 714.82843 #charge   2
###MaxRes:#m/z:  0.00000 #charge-128
###MS: 902
###MSMS: 903
BEGIN IONS
TITLE=Cmpd 145, AutoMSn(714.8284), 15.3 min
RTINSECONDS=919.602
SCANS=MS: 902 MSMS: 903
PEPMASS=714.82843	12020
CHARGE=2+
432.16764	134	
590.25526	113	
600.26010	101	
713.82341	128	
714.34286	108	
786.40280	113	
1428.64862	5127	1+
END IONS

###FS:    #m/z: 806.83051 #charge   2
###MaxRes:#m/z:  0.00000 #charge-128
###MS: 902
###MSMS: 904
BEGIN IONS
TITLE=Cmpd 146, AutoMSn(806.8305), 15.3 min
RTINSECONDS=920.103
SCANS=MS: 902 MSMS: 904
PEPMASS=806.83051	14386
CHARGE=2+
390.17473	135	
405.20692	137	
442.70597	101	
462.23204	327	
505.21935	144	
614.25205	134	
623.24234	256	
625.28455	137	
667.25831	142	
682.29535	231	
695.28294	109	
733.28218	120	
739.33642	530	1+
748.40289	116	
796.35183	672	1+
855.31915	110	
883.38772	319	1+
940.42125	310	
1027.42987	118	
END IONS

###FS:    #m/z: 828.83292 #charge   2
###MaxRes:#m/z:  0.00000 #charge-128
###MS: 902
###MSMS: 905
BEGIN IONS
TITLE=Cmpd 147, AutoMSn(828.8329), 15.3 min
RTINSECONDS=920.604
SCANS=MS: 902 MSMS: 905
PEPMASS=828.83292	5611
CHARGE=2+
539.25012	203	
566.22015	115	
653.23912	179	
770.33906	137	
851.34116	143	
922.90025	165	
END IONS

###FS:    #m/z: 689.62928 #charge   3
###MaxRes:#m/z:  0.00000 #charge-128
###MS: 906
###MSMS: 907
BEGIN IONS
TITLE=Cmpd 148, AutoMSn(689.6293), 15.4 min
RTINSECONDS=923.631
SCANS=MS: 906 MSMS: 907
PEPMASS=689.62928	9577
CHARGE=3+
335.15304	106	
369.19937	134	
393.21229	179	
442.73640	118	
463.20814	115	
525.30443	138	
528.74301	112	
529.25465	176	
562.76914	127	
571.28646	316	
576.28140	109	
578.22418	288	1+
585.30580	154	
620.27497	119	
653.37494	296	
686.32037	108	
686.65362	206	
730.29741	148	
738.26381	601	
747.30629	273	
813.39740	484	1+
813.40736	104	
885.45488	106	
898.29005	1856	1+
1056.49609	221	
1068.39835	138	
END IONS

###FS:    #m/z: 714.82893 #charge   2
###MaxRes:#m/z:  0.00000 #charge-128
###MS: 906
###MSMS: 908
BEGIN IONS
TITLE=Cmpd 149, AutoMSn(714.8289), 15.4 min
RTINSECONDS=924.132
SCANS=MS: 906 MSMS: 908
PEPMASS=714.82893	12552
CHARGE=2+
566.21070	123	
643.25379	113	
659.36338	117	
706.82266	104	
714.33201	167	
1428.64771	3584	1+
END IONS

###FS:    #m/z: 828.83632 #charge   3
###MaxRes:#m/z:  0.00000 #charge-128
###MS: 906
###MSMS: 909
BEGIN IONS
TITLE=Cmpd 150, AutoMSn(828.8363), 15.4 min
RTINSECONDS=924.634
SCANS=MS: 906 MSMS: 909
PEPMASS=828.83632	8287
CHARGE=3+
509.20502	129	
915.37959	106	
END IONS

###FS:    #m/z: 683.93073 #charge   3
###MaxRes:#m/z:  0.00000 #charge-128
###MS: 910
###MSMS: 911
BEGIN IONS
TITLE=Cmpd 151, AutoMSn(683.9307), 15.5 min
RTINSECONDS=927.656
SCANS=MS: 910 MSMS: 911
PEPMASS=683.93073	12272
CHARGE=3+
361.72231	121	
470.16651	249	
556.22332	158	
632.26323	289	1+
645.57862	105	
645.91050	117	
683.92516	1071	1+
684.28408	922	1+
684.60732	198	
686.95698	122	
693.24640	106	
695.95297	157	
712.15029	100	
738.27285	113	
803.30108	103	
898.32272	217	
END IONS

###FS:    #m/z: 397.70349 #charge   2
###MaxRes:#m/z:  0.00000 #charge-128
###MS: 910
###MSMS: 912
BEGIN IONS
TITLE=Cmpd 152, AutoMSn(397.7035), 15.5 min
RTINSECONDS=928.157
SCANS=MS: 910 MSMS: 912
PEPMASS=397.70349	10862
CHARGE=2+
322.17730	214	
331.14018	121	
333.10699	114	
423.16534	111	
440.20058	113	
465.19949	716	1+
482.21736	1543	
484.20979	158	
490.27789	108	
581.28385	1881	1+
590.32051	357	
652.32251	2218	1+
723.36410	481	1+
END IONS

###FS:    #m/z: 513.45137 #charge   2
###MaxRes:#m/z:  0.00000 #charge-128
###MS: 910
###MSMS: 913
BEGIN IONS
TITLE=Cmpd 153, AutoMSn(513.4514), 15.5 min
RTINSECONDS=928.658
SCANS=MS: 910 MSMS: 913
PEPMASS=513.45137	8842
CHARGE=2+
356.13989	146	
369.19945	254	1+
376.59634	132	
422.22570	119	
470.67173	114	
472.27611	632	1+
489.20034	114	
493.23628	136	
499.93715	212	
501.75864	139	
502.24656	127	
504.44480	115	
508.70652	111	
510.75671	203	
511.25422	279	
519.70650	141	
531.21813	198	
559.29246	468	1+
569.25612	127	
582.26471	116	
592.91320	122	
626.89079	155	
628.21709	117	
673.76391	126	
687.25726	136	
719.33333	186	
802.28859	170	
806.36955	1611	1+
907.40849	307	1+
939.34125	170	
END IONS

###FS:    #m/z: 510.75731 #charge   2
###MaxRes:#m/z:  0.00000 #charge-128
###MS: 914
###MSMS: 915
BEGIN IONS
TITLE=Cmpd 154, AutoMSn(510.7573), 15.5 min
RTINSECONDS=931.68
SCANS=MS: 914 MSMS: 915
PEPMASS=510.75731	10945
CHARGE=2+
339.23540	127	
349.17352	108	
362.20778	107	
367.18715	132	
375.22814	106	
375.63552	110	
385.14063	124	
422.21123	175	
426.25863	166	
470.67511	114	
472.27486	930	1+
479.48521	168	
488.31666	133	
492.20793	106	
512.30788	108	
527.22585	139	
559.30983	560	1+
673.33123	231	
687.24016	176	
689.24378	125	
691.43676	124	
697.01812	120	
711.28047	110	
719.33981	328	
802.28599	218	
806.36231	855	1+
810.33860	112	
871.43900	341	1+
907.41826	442	1+
939.35834	153	
END IONS

###FS:    #m/z: 683.92971 #charge   3
###MaxRes:#m/z:  0.00000 #charge-128
###MS: 914
###MSMS: 916
BEGIN IONS
TITLE=Cmpd 155, AutoMSn(683.9297), 15.5 min
RTINSECONDS=932.181
SCANS=MS: 914 MSMS: 916
PEPMASS=683.92971	12162
CHARGE=3+
492.68433	140	
632.74333	108	
645.92183	137	
679.30816	161	
683.33407	160	
683.93657	905	1+
684.26779	619	1+
684.59431	231	
END IONS

###FS:    #m/z: 397.70224 #charge   2
###MaxRes:#m/z:  0.00000 #charge-128
###MS: 914
###MSMS: 917
BEGIN IONS
TITLE=Cmpd 156, AutoMSn(397.7022), 15.5 min
RTINSECONDS=932.682
SCANS=MS: 914 MSMS: 917
PEPMASS=397.70224	9648
CHARGE=2+
322.18181	145	
396.26120	119	
465.19006	470	
467.19838	167	
482.21731	1556	1+
572.19126	148	
581.28122	1322	1+
589.32476	405	1+
632.34838	100	
652.32326	1372	1+
723.35883	296	1+
END IONS

###FS:    #m/z: 550.26117 #charge   3
###MaxRes:#m/z:  0.00000 #charge-128
###MS: 918
###MSMS: 919
BEGIN IONS
TITLE=Cmpd 157, AutoMSn(550.2612), 15.6 min
RTINSECONDS=935.704
SCANS=MS: 918 MSMS: 919
PEPMASS=550.26117	18354
CHARGE=3+
448.22865	112	
465.33715	120	
503.93966	106	
527.25003	111	
571.32023	252	
632.33697	122	
719.85111	105	
908.43802	215	
1107.53904	354	1+
END IONS

###FS:    #m/z: 523.28407 #charge   2
###MaxRes:#m/z:  0.00000 #charge-128
###MS: 918
###MSMS: 920
BEGIN IONS
TITLE=Cmpd 158, AutoMSn(523.2841), 15.6 min
RTINSECONDS=936.206
SCANS=MS: 918 MSMS: 920
PEPMASS=523.28407	15120
CHARGE=2+
343.14771	111	
359.17744	146	
376.20218	351	
378.70895	212	
386.13854	102	
389.72410	124	
405.70126	119	
416.24992	100	
457.73057	129	
470.26063	245	
471.73193	121	
489.27680	1494	1+
556.30322	117	
572.31220	344	1+
590.32183	4317	1+
643.36454	235	
653.66131	118	
661.36330	3261	1+
669.93322	789	1+
740.40937	808	1+
741.38812	303	1+
756.40460	223	
758.41575	8661	1+
768.56597	116	
827.43281	1513	1+
845.45055	3545	1+
914.44553	125	
932.47879	1152	1+
942.59481	272	
END IONS

###FS:    #m/z: 510.75556 #charge   2
###MaxRes:#m/z:  0.00000 #charge-128
###MS: 918
###MSMS: 921
BEGIN IONS
TITLE=Cmpd 159, AutoMSn(510.7556), 15.6 min
RTINSECONDS=936.707
SCANS=MS: 918 MSMS: 921
PEPMASS=510.75556	16766
CHARGE=2+
339.24060	129	
345.12266	103	
349.19131	109	
375.23259	173	
408.08253	103	
426.26716	231	
472.28041	728	1+
503.25972	101	
527.22960	120	
534.87397	100	
559.30445	532	1+
673.32509	277	
719.35439	156	
774.37846	112	
802.29310	151	
806.36788	946	1+
907.42990	414	1+
939.33671	135	
END IONS

###FS:    #m/z: 523.28578 #charge   2
###MaxRes:#m/z:  0.00000 #charge-128
###MS: 922
###MSMS: 923
BEGIN IONS
TITLE=Cmpd 160, AutoMSn(523.2858), 15.7 min
RTINSECONDS=939.727
SCANS=MS: 922 MSMS: 923
PEPMASS=523.28578	88497
CHARGE=2+
339.16465	203	
349.18197	210	
359.17551	455	
369.69728	252	
376.19110	2297	1+
378.69957	597	
383.23220	242	
387.72529	248	
414.22383	4250	1+
430.22445	191	
434.14157	215	
452.24510	288	
457.75012	305	
472.24687	200	
489.27562	3889	1+
514.26987	212	
521.26273	227	
572.30224	437	1+
588.31430	300	
590.32156	10888	1+
643.35197	727	1+
659.34743	202	
661.35935	9795	1+
669.92176	1593	1+
671.34823	308	
740.40110	3787	1+
749.51579	349	
756.40074	523	
758.41567	27335	1+
809.43275	736	1+
828.43437	1765	1+
843.43286	194	
845.44820	9298	1+
856.04403	828	
914.45341	344	
932.48000	4282	1+
942.46222	364	
945.74074	202	
958.92043	212	
END IONS

###FS:    #m/z: 576.26545 #charge   3
###MaxRes:#m/z:  0.00000 #charge-128
###MS: 922
###MSMS: 924
BEGIN IONS
TITLE=Cmpd 161, AutoMSn(576.2655), 15.7 min
RTINSECONDS=940.228
SCANS=MS: 922 MSMS: 924
PEPMASS=576.26545	37148
CHARGE=3+
388.19659	380	1+
395.78066	164	
443.19855	172	
450.11609	375	
451.69340	274	
460.70047	160	
484.22188	208	
500.21459	170	
517.23208	376	
517.75045	202	
531.73684	356	
532.24219	365	
553.25349	270	
565.13374	265	
567.25578	874	1+
570.93605	383	
571.26935	916	1+
571.59651	263	
574.30963	180	
575.94077	491	
576.32421	187	
576.60758	8569	1+
576.94429	5960	1+
577.27521	3851	1+
584.90915	158	
595.29919	1981	1+
606.28155	279	
632.33671	323	1+
666.33896	2594	1+
670.81331	166	
702.33031	174	
737.37319	3163	1+
747.83668	188	
792.29549	1550	1+
808.40810	2428	1+
863.32441	178	
920.39380	385	1+
936.51715	579	1+
963.43977	2006	1+
973.41736	1250	1+
991.43489	2067	1+
1051.52211	164	
1500.63754	2160	1+
1599.70643	1251	1+
END IONS

###FS:    #m/z: 550.25964 #charge   3
###MaxRes:#m/z:  0.00000 #charge-128
###MS: 922
###MSMS: 925
BEGIN IONS
TITLE=Cmpd 162, AutoMSn(550.2596), 15.7 min
RTINSECONDS=940.73
SCANS=MS: 922 MSMS: 925
PEPMASS=550.25964	20651
CHARGE=3+
398.21422	148	
401.70666	205	
424.21249	149	
436.72608	218	
482.24685	173	
489.25118	177	
505.19916	138	
509.23188	300	1+
527.24701	671	1+
533.26567	167	
536.78212	173	
540.28870	215	
545.27363	134	
545.76684	114	
550.77962	146	
553.25979	270	1+
554.76098	190	
571.31928	1873	1+
584.22912	124	
590.31980	320	1+
632.36272	180	
634.34669	116	
636.24818	137	
669.93323	179	
670.27892	209	
672.36371	691	1+
680.97272	144	
737.33722	119	
758.40405	356	1+
758.41096	154	
802.43792	123	
851.36234	291	1+
875.33109	116	
889.41703	238	1+
END IONS

###FS:    #m/z: 523.28667 #charge   2
###MaxRes:#m/z:  0.00000 #charge-128
###MS: 926
###MSMS: 927
BEGIN IONS
TITLE=Cmpd 163, AutoMSn(523.2867), 15.7 min
RTINSECONDS=943.756
SCANS=MS: 926 MSMS: 927
PEPMASS=523.28667	167759
CHARGE=2+
322.18239	358	
339.16076	461	
357.17776	476	
359.16711	531	
376.19087	3129	1+
383.22371	359	
472.25766	414	
479.48162	420	
489.27653	6734	1+
523.29273	364	
572.32128	467	
588.31721	436	
590.32419	19781	1+
643.34404	1678	1+
659.33885	491	
661.36143	16145	1+
669.92860	1259	1+
671.35065	453	
740.40370	4816	1+
741.39311	728	
756.39677	2679	1+
758.41525	50281	1+
809.42617	1114	1+
827.43859	8401	1+
843.43641	432	
845.44587	18114	1+
914.46848	793	1+
932.47625	7466	1+
942.49276	362	
942.59991	984	
END IONS

###FS:    #m/z: 576.60745 #charge   3
###MaxRes:#m/z:  0.00000 #charge-128
###MS: 926
###MSMS: 928
BEGIN IONS
TITLE=Cmpd 164, AutoMSn(576.6075), 15.7 min
RTINSECONDS=944.257
SCANS=MS: 926 MSMS: 928
PEPMASS=576.60745	40236
CHARGE=3+
333.67033	174	
369.19297	221	1+
388.19668	219	
450.09304	195	
451.68907	252	
468.74200	250	
477.70311	289	1+
482.22143	1606	1+
487.22940	481	1+
489.22646	144	
509.24460	208	1+
514.21082	137	
528.24999	228	
534.27665	312	
553.25739	299	
565.13735	149	
567.25728	164	
567.75435	184	
569.26444	139	
570.92839	619	1+
571.26495	484	1+
575.92821	175	
576.28323	305	
576.60911	6115	1+
576.94266	3559	1+
577.27344	3053	1+
584.91163	268	
595.30219	1038	1+
606.29097	269	
632.35760	233	
666.34125	2007	1+
670.81302	283	
677.26747	189	
717.84684	214	
737.37444	2534	1+
746.26335	214	1+
747.85252	164	
764.28473	230	
792.30441	946	1+
808.40443	1914	1+
920.40637	295	
945.44602	285	1+
964.44422	739	1+
974.43395	432	1+
991.42983	1943	1+
1033.48129	799	1+
1062.47264	1374	1+
1500.64655	986	1+
1599.73078	1054	1+
END IONS

###FS:    #m/z: 757.34294 #charge   2
###MaxRes:#m/z:  0.00000 #charge-128
###MS: 926
###MSMS: 929
BEGIN IONS
TITLE=Cmpd 165, AutoMSn(757.3429), 15.7 min
RTINSECONDS=944.758
SCANS=MS: 926 MSMS: 929
PEPMASS=757.34294	31073
CHARGE=2+
396.23251	113	
439.22991	142	
482.24843	137	
499.17303	101	
590.27262	226	
597.29565	156	
633.80728	199	
634.31021	146	
636.37997	141	
689.32237	134	
705.82182	207	
713.31358	166	
740.65314	108	
754.41753	500	1+
785.38974	278	1+
794.71380	104	
1008.01743	109	
1051.49231	150	
1165.54142	212	
1166.53546	153	
1207.60469	697	1+
1251.61667	933	1+
1293.60667	852	1+
1321.65178	2008	1+
1379.65936	8671	1+
1393.66541	2492	1+
1439.66741	2014	1+
1513.67614	3933	1+
END IONS

###FS:    #m/z: 705.82388 #charge   2
###MaxRes:#m/z:  0.00000 #charge-128
###MS: 930
###MSMS: 931
BEGIN IONS
TITLE=Cmpd 166, AutoMSn(705.8239), 15.8 min
RTINSECONDS=947.784
SCANS=MS: 930 MSMS: 931
PEPMASS=705.82388	83389
CHARGE=2+
1410.64056	122212	1+
END IONS

###FS:    #m/z: 712.60984 #charge   3
###MaxRes:#m/z:  0.00000 #charge-128
###MS: 930
###MSMS: 932
BEGIN IONS
TITLE=Cmpd 167, AutoMSn(712.6098), 15.8 min
RTINSECONDS=948.285
SCANS=MS: 930 MSMS: 932
PEPMASS=712.60984	46446
CHARGE=3+
506.18849	653	
506.68267	240	
513.69948	263	
631.76259	238	
660.32262	355	
674.60547	324	
706.92743	374	
712.21315	282	
712.60853	16983	1+
712.94296	11809	1+
713.27780	9354	
716.81083	337	
717.32833	299	
759.28041	353	
874.30495	400	
1413.63679	2847	1+
1427.59638	2556	1+
END IONS

###FS:    #m/z: 757.34311 #charge   2
###MaxRes:#m/z:  0.00000 #charge-128
###MS: 930
###MSMS: 933
BEGIN IONS
TITLE=Cmpd 168, AutoMSn(757.3431), 15.8 min
RTINSECONDS=948.786
SCANS=MS: 930 MSMS: 933
PEPMASS=757.34311	41810
CHARGE=2+
439.24441	365	1+
499.25925	109	
573.26397	177	
581.30855	166	
590.27855	132	
597.28169	117	
604.30511	438	
604.80322	236	
617.27543	145	
626.32754	156	
626.81406	283	
635.34843	248	
642.31032	164	
645.28923	130	
647.30946	389	
647.82603	131	
673.31459	130	
689.32091	140	
705.83124	130	
742.83821	140	
754.40571	607	1+
786.39938	116	
995.49595	185	
997.48521	112	
1051.47729	114	
1165.50864	119	
1166.54808	107	
1321.64146	1597	1+
1379.66680	7705	1+
1393.67844	1740	1+
1439.65229	1177	1+
1513.67574	3134	1+
END IONS

###FS:    #m/z: 705.82439 #charge   2
###MaxRes:#m/z:  0.00000 #charge-128
###MS: 934
###MSMS: 935
BEGIN IONS
TITLE=Cmpd 169, AutoMSn(705.8244), 15.9 min
RTINSECONDS=951.808
SCANS=MS: 934 MSMS: 935
PEPMASS=705.82439	157136
CHARGE=2+
1410.64092	202785	1+
END IONS

###FS:    #m/z: 590.27154 #charge   1
###MaxRes:#m/z:  0.00000 #charge-128
###MS: 934
###MSMS: 936
BEGIN IONS
TITLE=Cmpd 170, AutoMSn(590.2715), 15.9 min
RTINSECONDS=952.309
SCANS=MS: 934 MSMS: 936
PEPMASS=590.27154	33940
CHARGE=1+
588.31079	112	
END IONS

###FS:    #m/z: 712.61028 #charge   3
###MaxRes:#m/z:  0.00000 #charge-128
###MS: 934
###MSMS: 937
BEGIN IONS
TITLE=Cmpd 171, AutoMSn(712.6103), 15.9 min
RTINSECONDS=952.81
SCANS=MS: 934 MSMS: 937
PEPMASS=712.61028	37524
CHARGE=3+
421.14884	142	
422.92630	116	
454.18428	118	
506.18584	192	
506.70305	144	
513.70062	126	
514.19471	139	
536.78254	112	
555.72509	143	
556.22689	115	
631.75766	155	
633.26168	112	
660.82913	145	
674.60251	315	
682.28935	132	
707.33560	324	
711.95598	236	
712.30453	131	
712.61308	5768	1+
712.93608	5302	1+
713.28480	4468	1+
714.82867	874	1+
759.27586	124	
850.81704	117	
875.30162	179	
931.34993	142	
995.35085	235	1+
1011.35758	171	
1012.36148	173	
1125.45543	143	
1377.59309	454	1+
1414.63596	2798	1+
1432.63625	1032	1+
END IONS

###FS:    #m/z: 705.82430 #charge   2
###MaxRes:#m/z:  0.00000 #charge-128
###MS: 938
###MSMS: 939
BEGIN IONS
TITLE=Cmpd 172, AutoMSn(705.8243), 15.9 min
RTINSECONDS=955.833
SCANS=MS: 938 MSMS: 939
PEPMASS=705.82430	156286
CHARGE=2+
1410.64009	164357	1+
END IONS

###FS:    #m/z: 712.60988 #charge   3
###MaxRes:#m/z:  0.00000 #charge-128
###MS: 938
###MSMS: 941
BEGIN IONS
TITLE=Cmpd 174, AutoMSn(712.6099), 15.9 min
RTINSECONDS=956.835
SCANS=MS: 938 MSMS: 941
PEPMASS=712.60988	27867
CHARGE=3+
506.18638	345	
506.69476	162	
512.70147	100	
674.60258	164	
689.29022	102	
706.83809	337	
711.93663	122	
712.30544	174	
712.60991	2264	1+
712.93415	1692	1+
713.29245	1585	1+
713.81740	663	1+
716.80507	219	
717.31842	431	
760.27122	126	
874.30880	127	
1011.35840	218	
1125.44845	119	
1413.63300	3748	1+
END IONS

###FS:    #m/z: 590.27287 #charge   1
###MaxRes:#m/z:  0.00000 #charge-128
###MS: 942
###MSMS: 943
BEGIN IONS
TITLE=Cmpd 175, AutoMSn(590.2729), 16.0 min
RTINSECONDS=959.857
SCANS=MS: 942 MSMS: 943
PEPMASS=590.27287	22449
CHARGE=1+
587.32831	107	
END IONS

###FS:    #m/z: 411.19279 #charge   2
###MaxRes:#m/z:  0.00000 #charge-128
###MS: 942
###MSMS: 944
BEGIN IONS
TITLE=Cmpd 176, AutoMSn(411.1928), 16.0 min
RTINSECONDS=960.358
SCANS=MS: 942 MSMS: 944
PEPMASS=411.19279	12961
CHARGE=2+
410.24969	137	
END IONS

###FS:    #m/z: 569.28949 #charge   2
###MaxRes:#m/z:  0.00000 #charge-128
###MS: 942
###MSMS: 945
BEGIN IONS
TITLE=Cmpd 177, AutoMSn(569.2895), 16.0 min
RTINSECONDS=960.859
SCANS=MS: 942 MSMS: 945
PEPMASS=569.28949	4299
CHARGE=2+
312.15506	100	
358.20974	107	
422.17773	105	
541.28287	216	
558.29113	452	1+
698.37213	225	
811.45299	188	
END IONS

###FS:    #m/z: 570.31876 #charge   1
###MaxRes:#m/z:  0.00000 #charge-128
###MS: 946
###MSMS: 947
BEGIN IONS
TITLE=Cmpd 178, AutoMSn(570.3188), 16.1 min
RTINSECONDS=963.877
SCANS=MS: 946 MSMS: 947
PEPMASS=570.31876	6429
CHARGE=1+
369.18882	130	
425.24246	103	
556.28628	101	
558.28982	224	1+
570.32328	273	1+
END IONS

###FS:    #m/z: 505.22933 #charge   3
###MaxRes:#m/z:  0.00000 #charge-128
###MS: 946
###MSMS: 948
BEGIN IONS
TITLE=Cmpd 179, AutoMSn(505.2293), 16.1 min
RTINSECONDS=964.378
SCANS=MS: 946 MSMS: 948
PEPMASS=505.22933	4783
CHARGE=3+
383.17131	112	
403.20295	109	
502.27127	109	
590.27903	167	
595.27510	142	
END IONS

###FS:    #m/z: 570.32478 #charge   1
###MaxRes:#m/z:  0.00000 #charge-128
###MS: 950
###MSMS: 951
BEGIN IONS
TITLE=Cmpd 181, AutoMSn(570.3248), 16.1 min
RTINSECONDS=967.907
SCANS=MS: 950 MSMS: 951
PEPMASS=570.32478	14931
CHARGE=1+
334.18009	154	
558.28954	118	
570.31848	207	
END IONS

###FS:    #m/z: 542.90314 #charge   3
###MaxRes:#m/z:  0.00000 #charge-128
###MS: 950
###MSMS: 952
BEGIN IONS
TITLE=Cmpd 182, AutoMSn(542.9031), 16.1 min
RTINSECONDS=968.408
SCANS=MS: 950 MSMS: 952
PEPMASS=542.90314	8677
CHARGE=3+
335.13467	512	
347.53389	117	
369.19945	1005	1+
381.12205	176	
392.22768	111	
400.69170	112	
431.19718	133	
448.22159	322	1+
461.16436	113	
468.26691	451	1+
471.68439	144	
475.49465	169	
495.17304	114	
499.87816	111	
525.28752	1447	1+
533.94244	124	
537.23775	121	
538.30720	115	
543.79921	139	
577.24940	138	
581.23491	177	
581.73028	183	
644.26351	149	
668.30569	124	
674.29128	299	
685.31812	687	1+
761.81663	179	
799.36469	598	1+
903.39238	212	1+
959.38191	247	
959.38248	533	1+
1016.41346	407	
1016.41816	1687	1+
1017.44088	163	
1179.48107	3295	1+
1292.58416	408	1+
1349.59336	3253	1+
END IONS

###FS:    #m/z: 561.91364 #charge   3
###MaxRes:#m/z:  0.00000 #charge-128
###MS: 950
###MSMS: 953
BEGIN IONS
TITLE=Cmpd 183, AutoMSn(561.9136), 16.1 min
RTINSECONDS=968.909
SCANS=MS: 950 MSMS: 953
PEPMASS=561.91364	7472
CHARGE=3+
335.13680	230	
369.19693	259	1+
422.10210	148	
426.22487	402	1+
431.20219	109	
448.22489	237	
455.30606	134	
479.25574	280	
508.25836	145	
508.72593	177	
525.28696	166	
536.19448	111	
550.28476	136	
558.30891	146	
560.27528	291	1+
565.28271	162	
578.31548	119	
582.30726	383	1+
586.34396	167	
607.31414	325	1+
611.28628	113	
638.29136	117	
675.32551	150	
742.33029	172	
790.84342	144	
803.43978	1093	1+
805.43810	272	
857.37012	187	
1073.43933	164	
1073.44179	1176	1+
1236.50049	1862	1+
1406.60690	1520	1+
END IONS

###FS:    #m/z: 542.90579 #charge   3
###MaxRes:#m/z:  0.00000 #charge-128
###MS: 954
###MSMS: 955
BEGIN IONS
TITLE=Cmpd 184, AutoMSn(542.9058), 16.2 min
RTINSECONDS=971.948
SCANS=MS: 954 MSMS: 955
PEPMASS=542.90579	49093
CHARGE=3+
312.18116	254	
318.10840	338	
335.13816	1506	1+
343.16423	315	1+
369.20080	2564	1+
376.59682	273	
395.77944	176	
400.19456	245	
408.23885	196	
420.20875	242	1+
448.22128	533	
468.25712	756	1+
496.23649	185	
504.88486	315	
505.21842	413	1+
507.24488	438	1+
520.29445	187	
525.28576	3656	1+
528.79171	184	
531.55410	454	
531.88895	394	
533.93722	562	
537.23211	677	1+
537.56208	232	
539.59543	206	
543.25130	224	
545.26233	261	1+
594.26943	286	1+
620.26728	310	1+
646.78871	770	
647.28930	884	1+
666.79372	443	
667.29946	814	1+
685.32238	1459	1+
697.02141	404	
697.13495	298	
703.27953	232	
781.36879	449	1+
799.36225	1267	1+
924.37191	279	1+
942.37812	450	1+
959.40304	1590	1+
959.40768	301	
999.40640	668	1+
1016.41542	7837	1+
1162.45954	833	1+
1179.47596	307	
1179.48290	11004	1+
1180.49921	194	
1189.45315	644	1+
1349.58927	11920	1+
1512.65448	534	1+
1522.63121	1115	1+
END IONS

###FS:    #m/z: 570.32602 #charge   1
###MaxRes:#m/z:  0.00000 #charge-128
###MS: 954
###MSMS: 956
BEGIN IONS
TITLE=Cmpd 185, AutoMSn(570.3260), 16.2 min
RTINSECONDS=972.449
SCANS=MS: 954 MSMS: 956
PEPMASS=570.32602	25930
CHARGE=1+
423.25365	187	
570.32880	434	
END IONS

###FS:    #m/z: 561.91109 #charge   3
###MaxRes:#m/z:  0.00000 #charge-128
###MS: 954
###MSMS: 957
BEGIN IONS
TITLE=Cmpd 186, AutoMSn(561.9111), 16.2 min
RTINSECONDS=972.95
SCANS=MS: 954 MSMS: 957
PEPMASS=561.91109	15409
CHARGE=3+
318.10972	110	
335.13292	386	
369.19761	161	
372.17025	156	
414.17534	120	
426.21688	641	
433.02149	136	
448.20090	166	
508.71867	203	
525.29020	192	
536.27985	130	
557.25284	144	
559.28717	229	1+
564.77879	124	
582.31313	269	1+
591.25028	155	
607.31355	117	
646.74202	168	
675.30001	353	
675.79442	186	
677.29453	114	
685.33521	107	
742.35055	198	
790.83517	145	
791.32805	123	
803.42719	696	1+
829.45410	171	
1073.42024	118	
1073.44135	848	1+
1236.50361	1670	1+
1406.61982	2137	1+
END IONS

###FS:    #m/z: 542.56135 #charge   3
###MaxRes:#m/z:  0.00000 #charge-128
###MS: 958
###MSMS: 959
BEGIN IONS
TITLE=Cmpd 187, AutoMSn(542.5613), 16.3 min
RTINSECONDS=975.987
SCANS=MS: 958 MSMS: 959
PEPMASS=542.56135	68260
CHARGE=3+
312.18057	202	
334.18172	242	
335.13577	1449	1+
362.16866	323	
369.19919	2509	1+
376.59809	221	
381.12201	399	
400.18611	325	
403.18132	352	1+
436.71377	276	
438.13068	292	
448.21907	511	
455.30004	284	
468.26873	787	1+
492.13007	190	
495.18854	352	1+
500.20265	552	
505.21489	377	1+
508.22240	299	
525.28283	3442	1+
531.55636	601	
531.88890	358	
532.21308	200	
533.93697	290	
537.22448	418	
537.54974	353	
539.25980	369	1+
542.26655	461	1+
545.25940	557	1+
550.97871	234	
666.28928	261	
666.77751	422	
667.27962	791	1+
685.31803	2265	1+
782.33739	191	
799.35968	1717	1+
942.38074	791	1+
959.39489	2647	1+
1016.41642	9322	1+
1161.44597	1317	1+
1179.47129	344	
1179.47604	11862	1+
1180.47634	193	
1189.46148	719	1+
1292.56399	2211	1+
1349.58611	15669	1+
1512.64960	896	1+
1522.62976	1958	1+
END IONS

###FS:    #m/z: 570.32704 #charge   1
###MaxRes:#m/z:  0.00000 #charge-128
###MS: 958
###MSMS: 960
BEGIN IONS
TITLE=Cmpd 188, AutoMSn(570.3270), 16.3 min
RTINSECONDS=976.488
SCANS=MS: 958 MSMS: 960
PEPMASS=570.32704	26225
CHARGE=1+
416.21891	101	
423.25636	326	1+
570.33038	286	
END IONS

###FS:    #m/z: 560.79383 #charge   3
###MaxRes:#m/z:  0.00000 #charge-128
###MS: 958
###MSMS: 961
BEGIN IONS
TITLE=Cmpd 189, AutoMSn(560.7938), 16.3 min
RTINSECONDS=976.989
SCANS=MS: 958 MSMS: 961
PEPMASS=560.79383	13313
CHARGE=3+
335.13642	137	
366.55015	107	
379.13273	116	
402.21203	231	
408.83598	150	
426.22727	478	
448.21641	235	1+
508.71228	248	
516.94943	103	
517.24122	119	
525.28502	149	
537.22883	648	1+
552.77096	141	
559.75338	160	
559.93835	110	
560.27915	229	1+
563.31293	246	1+
582.30149	328	1+
590.25035	100	
593.81653	192	
618.75427	814	1+
619.26545	143	
674.18593	137	
675.27629	124	
695.28778	162	
713.78975	104	
790.83598	179	
803.42659	393	
856.37438	165	
1074.44737	359	1+
1207.61535	401	1+
1405.61332	1586	1+
END IONS

###FS:    #m/z: 550.52329 #charge   2
###MaxRes:#m/z:  0.00000 #charge-128
###MS: 962
###MSMS: 963
BEGIN IONS
TITLE=Cmpd 190, AutoMSn(550.5233), 16.3 min
RTINSECONDS=980.024
SCANS=MS: 962 MSMS: 963
PEPMASS=550.52329	23817
CHARGE=2+
374.23559	221	
395.77789	406	
450.11174	285	
464.24162	220	
469.58577	244	
470.24059	590	1+
482.23916	317	
489.24632	304	1+
517.24368	410	
517.73528	219	
533.28487	546	1+
545.76185	578	
548.28238	331	1+
549.03136	480	1+
549.76408	345	
550.27275	6253	1+
553.26952	667	1+
553.76226	260	
559.24269	240	
561.27838	275	
565.13517	247	
567.26069	235	
641.63963	242	
646.96466	768	1+
647.30583	659	1+
647.63181	340	
657.63636	931	1+
657.96422	857	
658.30945	396	
664.68612	252	
674.30471	751	1+
685.00054	265	
685.29620	446	1+
685.65169	235	
690.66387	1082	1+
690.99934	724	1+
691.32165	294	
700.32678	248	
764.26786	225	
792.30573	996	1+
952.45620	400	1+
956.38234	331	1+
973.43071	418	1+
991.45614	1274	1+
1061.49970	648	1+
1091.01925	3045	1+
1091.52572	2755	1+
1100.04117	8715	1+
END IONS

###FS:    #m/z: 523.77893 #charge   2
###MaxRes:#m/z:  0.00000 #charge-128
###MS: 962
###MSMS: 964
BEGIN IONS
TITLE=Cmpd 191, AutoMSn(523.7789), 16.3 min
RTINSECONDS=980.525
SCANS=MS: 962 MSMS: 964
PEPMASS=523.77893	37518
CHARGE=2+
357.17780	111	
359.16534	106	
365.20651	113	
368.18819	105	
370.70139	304	1+
376.20523	122	
376.59656	116	
377.17331	601	
379.70765	848	1+
405.71540	144	
414.21838	727	1+
423.22648	221	
452.24550	165	
458.23031	152	
489.28454	127	
490.26226	702	1+
498.24288	183	
568.27074	162	
574.27713	192	
590.33331	305	
591.31186	2360	1+
661.34262	370	
662.34902	2104	1+
670.96624	323	
672.34930	238	
741.38681	563	1+
742.38432	116	
757.40384	1117	1+
759.40237	5948	1+
768.56290	489	
768.81276	128	
783.29515	128	
828.42111	1606	1+
845.44983	174	
846.43385	2587	1+
932.47836	132	
933.46731	976	1+
END IONS

###FS:    #m/z: 733.35889 #charge   3
###MaxRes:#m/z:  0.00000 #charge-128
###MS: 962
###MSMS: 965
BEGIN IONS
TITLE=Cmpd 192, AutoMSn(733.3589), 16.4 min
RTINSECONDS=981.026
SCANS=MS: 962 MSMS: 965
PEPMASS=733.35889	12656
CHARGE=3+
497.23047	107	
505.89995	102	
531.75020	173	
565.14358	131	
567.26479	238	
604.79885	118	
609.66803	103	
640.82008	114	
704.39320	105	
715.02564	116	
727.34845	360	1+
727.67434	168	
730.47715	114	
731.33535	429	1+
731.68622	325	1+
732.01999	569	1+
732.81593	225	
733.35651	5364	1+
733.69007	4402	1+
734.02347	3493	1+
739.01548	140	
745.06156	197	
952.46975	134	
985.96009	160	
996.44443	299	
1065.54784	132	
END IONS

###FS:    #m/z: 549.76896 #charge   3
###MaxRes:#m/z:  0.00000 #charge-128
###MS: 966
###MSMS: 967
BEGIN IONS
TITLE=Cmpd 193, AutoMSn(549.7690), 16.4 min
RTINSECONDS=984.054
SCANS=MS: 966 MSMS: 967
PEPMASS=549.76896	71170
CHARGE=3+
374.24104	554	
469.59745	860	
469.93011	696	
531.74235	518	
532.25750	465	
536.01773	521	
536.26406	602	
545.77331	1299	
549.76343	1110	
550.02004	1433	
553.27064	1840	1+
561.60995	528	
567.26621	635	
608.94948	649	
646.97274	1104	
647.29842	1161	
647.63728	542	
654.73083	522	
657.63491	3430	1+
657.97384	2682	
658.30682	1421	
675.30850	539	
684.65477	608	
685.31913	561	
690.66136	2365	1+
690.99887	2147	1+
691.32701	1895	
792.29761	1332	
952.47575	464	
973.41642	1947	1+
991.44276	1838	1+
1033.47521	1460	1+
1065.53761	1698	1+
1091.02297	9622	1+
1091.52899	7186	1+
1099.53545	38904	1+
1100.03962	29556	1+
1107.53825	2379	1+
1136.59191	3138	1+
1207.62667	6450	1+
1278.66520	7257	1+
END IONS

###FS:    #m/z: 733.35894 #charge   3
###MaxRes:#m/z:  0.00000 #charge-128
###MS: 966
###MSMS: 968
BEGIN IONS
TITLE=Cmpd 194, AutoMSn(733.3589), 16.4 min
RTINSECONDS=984.555
SCANS=MS: 966 MSMS: 968
PEPMASS=733.35894	37123
CHARGE=3+
503.24283	167	
531.74175	114	
533.27749	185	
542.77267	110	
567.25616	240	
609.82527	103	
623.80890	158	
679.28082	115	
690.99723	119	
691.33042	121	
703.88480	123	
704.39068	134	
709.35884	107	
713.37118	108	
727.34901	505	1+
727.68369	312	
728.02049	350	1+
730.34929	139	
731.34798	537	1+
731.69050	599	1+
732.80411	313	
733.01305	633	
733.35785	7196	1+
733.69649	5773	1+
734.02386	3804	1+
738.37148	138	
747.29995	204	
792.31974	118	
792.41529	138	
841.90893	237	
986.46435	191	
1469.65630	530	1+
END IONS

###FS:    #m/z: 465.25271 #charge   3
###MaxRes:#m/z:  0.00000 #charge-128
###MS: 966
###MSMS: 969
BEGIN IONS
TITLE=Cmpd 195, AutoMSn(465.2527), 16.4 min
RTINSECONDS=985.057
SCANS=MS: 966 MSMS: 969
PEPMASS=465.25271	10779
CHARGE=3+
359.23670	227	1+
370.22113	146	
388.29066	350	1+
391.16723	209	
449.24963	173	
452.75759	147	
462.22089	126	
464.28032	207	
465.25713	563	1+
470.23370	130	
487.32098	133	
489.33313	1976	1+
530.21141	173	
544.27925	261	1+
571.81176	140	
586.39110	188	
588.40520	1272	1+
591.24191	188	
595.31045	131	
624.22636	160	
642.23224	272	
644.24150	140	
646.84333	225	
647.34243	158	
659.27071	510	1+
667.80888	129	
686.33880	188	
735.48034	938	1+
744.51589	367	
783.40394	129	
788.33934	192	
865.51583	145	
919.57044	252	1+
978.56133	143	
978.61209	747	1+
1107.61646	587	1+
1178.62702	1015	1+
1275.64953	616	1+
END IONS

###FS:    #m/z: 549.77256 #charge   3
###MaxRes:#m/z:  0.00000 #charge-128
###MS: 970
###MSMS: 971
BEGIN IONS
TITLE=Cmpd 196, AutoMSn(549.7726), 16.5 min
RTINSECONDS=988.084
SCANS=MS: 970 MSMS: 971
PEPMASS=549.77256	74779
CHARGE=3+
469.58921	604	
469.93288	539	
517.24103	778	1+
527.77505	385	
531.73955	430	
532.24608	420	
541.76047	780	1+
545.76249	2562	1+
546.01580	4855	1+
548.25084	717	1+
549.76648	888	
550.01925	7395	1+
553.27349	654	1+
559.23278	321	
561.28055	722	
565.13739	353	
567.26137	534	
568.79824	1002	
569.30264	748	
623.81149	435	
639.83632	3570	1+
646.96110	1274	1+
647.29198	919	
647.62631	441	
657.63975	2427	1+
657.97563	2460	
658.31355	1267	
675.32365	336	
677.27860	328	
684.65340	455	
684.98758	573	
685.31482	349	
690.65505	1904	1+
690.99119	1399	
691.32762	1461	
792.30191	1376	1+
952.45942	719	
973.43010	1077	1+
991.44742	1938	1+
1065.52533	1578	1+
1091.52306	6646	1+
1092.03740	4088	1+
1099.53668	27134	1+
1100.03753	21855	1+
1108.55405	1784	1+
1207.61970	4393	1+
1279.66398	3780	1+
END IONS

###FS:    #m/z: 733.35777 #charge   3
###MaxRes:#m/z:  0.00000 #charge-128
###MS: 970
###MSMS: 972
BEGIN IONS
TITLE=Cmpd 197, AutoMSn(733.3578), 16.5 min
RTINSECONDS=988.585
SCANS=MS: 970 MSMS: 972
PEPMASS=733.35777	37500
CHARGE=3+
374.24153	224	
517.24772	133	
531.76600	109	
567.25873	248	1+
677.26829	115	
686.61342	101	
691.00573	114	
708.85009	113	
709.35398	247	
727.35397	303	1+
728.02622	229	
729.69843	108	
732.36784	205	
732.66872	260	
732.80629	150	
733.02717	179	
733.35902	3664	1+
733.69590	3619	1+
734.02377	2251	1+
773.31651	102	
1008.46489	115	
END IONS

###FS:    #m/z: 465.25291 #charge   3
###MaxRes:#m/z:  0.00000 #charge-128
###MS: 970
###MSMS: 973
BEGIN IONS
TITLE=Cmpd 198, AutoMSn(465.2529), 16.5 min
RTINSECONDS=989.086
SCANS=MS: 970 MSMS: 973
PEPMASS=465.25291	20936
CHARGE=3+
271.65945	149	
326.19279	125	
364.12754	128	
364.45977	185	
372.13538	352	1+
388.29437	142	
399.17396	118	
401.17363	119	
423.75239	163	
439.15551	157	
459.21547	131	
459.90321	133	
464.24644	309	1+
489.33653	1659	1+
490.78384	152	
505.26832	141	
545.28743	163	
546.80359	124	
554.31030	166	
554.80759	162	
588.40213	1711	1+
595.28544	214	
596.75689	168	
629.31090	124	
641.25233	408	1+
646.83806	214	
647.36554	128	
659.26837	546	1+
667.80998	148	
735.47814	1228	1+
767.44734	145	
789.30268	221	
864.51112	390	1+
978.55836	346	1+
1178.63867	626	1+
END IONS

###FS:    #m/z: 465.25051 #charge   3
###MaxRes:#m/z:  0.00000 #charge-128
###MS: 974
###MSMS: 975
BEGIN IONS
TITLE=Cmpd 199, AutoMSn(465.2505), 16.5 min
RTINSECONDS=992.114
SCANS=MS: 974 MSMS: 975
PEPMASS=465.25051	19891
CHARGE=3+
342.18590	113	
359.19469	279	1+
372.15696	158	
388.28587	270	1+
398.21106	150	
423.75143	156	
444.24587	292	1+
462.27344	185	
463.28323	504	1+
466.25211	260	
468.24245	121	
472.74553	143	
489.33795	1887	1+
489.78610	153	
495.17783	112	
524.16435	141	
528.32439	172	
530.21804	240	
536.29208	114	
545.29019	205	
554.30948	159	
578.80159	113	
588.40498	1072	1+
589.82675	560	
590.30223	483	1+
601.27597	113	
624.23252	131	
642.25057	520	1+
659.26970	272	
667.80745	385	
735.47653	581	1+
744.50804	165	
864.51952	134	
978.53752	123	
END IONS

###FS:    #m/z: 449.77875 #charge   2
###MaxRes:#m/z:  0.00000 #charge-128
###MS: 974
###MSMS: 976
BEGIN IONS
TITLE=Cmpd 200, AutoMSn(449.7788), 16.5 min
RTINSECONDS=992.615
SCANS=MS: 974 MSMS: 976
PEPMASS=449.77875	16654
CHARGE=2+
311.17717	444	1+
325.21795	102	
327.20242	107	
328.20788	455	
424.26317	156	
441.30141	393	
446.26051	112	
449.26348	223	1+
452.27574	172	
487.25101	132	
526.31091	304	
528.32452	4953	1+
609.37165	100	
618.31858	129	
627.39783	1335	1+
672.84736	101	
684.41452	103	
726.41340	131	
728.44115	1683	1+
738.42216	172	
781.44960	138	
799.47812	558	1+
801.47548	200	
END IONS

###FS:    #m/z: 404.20513 #charge   2
###MaxRes:#m/z:  0.00000 #charge-128
###MS: 974
###MSMS: 977
BEGIN IONS
TITLE=Cmpd 201, AutoMSn(404.2051), 16.6 min
RTINSECONDS=993.116
SCANS=MS: 974 MSMS: 977
PEPMASS=404.20513	11479
CHARGE=2+
305.15876	110	
322.18512	1713	1+
332.16086	180	
373.13849	188	
404.24024	158	
406.24844	157	
416.20117	130	
420.18545	166	
437.21479	894	1+
450.25163	138	
552.24134	220	
562.22891	111	
563.33275	871	1+
571.22987	188	
623.27741	1293	1+
676.41615	947	1+
694.31452	1290	1+
END IONS

###FS:    #m/z: 407.23916 #charge   2
###MaxRes:#m/z:  0.00000 #charge-128
###MS: 978
###MSMS: 979
BEGIN IONS
TITLE=Cmpd 202, AutoMSn(407.2392), 16.6 min
RTINSECONDS=996.143
SCANS=MS: 978 MSMS: 979
PEPMASS=407.23916	15781
CHARGE=2+
322.18599	1796	1+
328.14315	213	
346.22713	155	
355.23426	144	
359.25008	119	
387.26408	115	
390.26051	107	
392.25402	266	
404.28349	216	1+
406.23951	307	1+
409.26248	102	
410.27113	545	
412.94364	112	
415.20397	324	1+
420.18830	178	
433.22326	232	
437.21218	453	
450.24682	326	
528.28348	228	1+
535.21633	138	
552.23852	503	1+
563.32530	2558	1+
571.21109	434	1+
572.27145	323	
574.28665	115	
623.27959	997	1+
632.55594	100	
641.37910	173	
676.41235	2258	1+
694.31912	1420	1+
END IONS

###FS:    #m/z: 404.20524 #charge   2
###MaxRes:#m/z:  0.00000 #charge-128
###MS: 978
###MSMS: 980
BEGIN IONS
TITLE=Cmpd 203, AutoMSn(404.2052), 16.6 min
RTINSECONDS=996.644
SCANS=MS: 978 MSMS: 980
PEPMASS=404.20524	11708
CHARGE=2+
305.16243	121	
322.18796	2024	1+
328.14530	152	
346.21981	202	
372.19157	101	
389.23678	114	
408.26047	146	
415.20297	425	1+
433.22778	206	
437.21668	637	1+
450.24251	643	1+
460.23396	107	
492.26048	104	
546.29373	150	
553.24770	110	
563.32710	2217	1+
571.20982	529	
623.28133	1329	1+
676.41393	1710	1+
694.31310	1163	1+
END IONS

###FS:    #m/z: 449.77745 #charge   2
###MaxRes:#m/z:  0.00000 #charge-128
###MS: 978
###MSMS: 981
BEGIN IONS
TITLE=Cmpd 204, AutoMSn(449.7775), 16.6 min
RTINSECONDS=997.145
SCANS=MS: 978 MSMS: 981
PEPMASS=449.77745	12623
CHARGE=2+
311.18828	127	
328.21319	204	
346.16958	103	
370.18586	111	
404.21117	106	
441.29635	327	
449.30423	112	
450.24748	268	1+
452.25756	472	1+
484.21865	108	
526.28884	100	
528.32512	2829	1+
538.29901	114	
627.38285	681	1+
728.43699	1105	1+
738.41097	172	
799.46577	530	1+
END IONS

###FS:    #m/z: 407.24137 #charge   2
###MaxRes:#m/z:  0.00000 #charge-128
###MS: 982
###MSMS: 983
BEGIN IONS
TITLE=Cmpd 205, AutoMSn(407.2414), 16.7 min
RTINSECONDS=1000.17
SCANS=MS: 982 MSMS: 983
PEPMASS=407.24137	44309
CHARGE=2+
305.15800	118	
318.22662	122	
322.18606	1218	1+
332.18014	113	
346.22262	469	
355.21450	138	
373.16103	298	1+
390.25978	190	
391.20605	122	
404.28847	114	
407.25998	391	1+
410.27648	464	1+
415.20661	654	
416.19820	889	1+
420.18967	117	
433.22122	547	
435.22198	100	
437.21232	327	
450.24535	665	1+
458.30773	115	
461.21071	109	
492.27789	129	
529.26866	148	
535.21451	335	1+
546.30388	270	1+
552.22911	250	1+
557.27827	135	
561.32480	113	
563.32797	4725	1+
571.20535	583	1+
571.31200	472	
573.32023	123	
623.28141	1024	1+
659.39142	214	
674.39345	135	
676.41082	5095	1+
686.40087	154	
694.31723	729	
END IONS

###FS:    #m/z: 380.26351 #charge   1
###MaxRes:#m/z:  0.00000 #charge-128
###MS: 982
###MSMS: 984
BEGIN IONS
TITLE=Cmpd 206, AutoMSn(380.2635), 16.7 min
RTINSECONDS=1000.67
SCANS=MS: 982 MSMS: 984
PEPMASS=380.26351	10653
CHARGE=1+
318.22828	820	
362.24703	177	
380.25828	577	1+
END IONS

###FS:    #m/z: 731.84396 #charge   2
###MaxRes:#m/z:  0.00000 #charge-128
###MS: 982
###MSMS: 985
BEGIN IONS
TITLE=Cmpd 207, AutoMSn(731.8440), 16.7 min
RTINSECONDS=1001.18
SCANS=MS: 982 MSMS: 985
PEPMASS=731.84396	8505
CHARGE=2+
430.21709	107	
434.69976	106	
468.26020	101	
486.21026	105	
497.21405	118	
517.27224	274	1+
553.26690	226	
553.78084	104	
591.28997	145	
600.80178	110	
603.78540	181	
622.76370	184	
631.34448	107	
645.30910	152	
652.31568	146	
666.31800	137	
694.33308	114	
696.35245	186	
708.85925	225	1+
731.84328	387	1+
743.40149	164	
1274.59565	720	1+
1388.66104	519	1+
END IONS

###FS:    #m/z: 407.24070 #charge   2
###MaxRes:#m/z:  0.00000 #charge-128
###MS: 986
###MSMS: 987
BEGIN IONS
TITLE=Cmpd 208, AutoMSn(407.2407), 16.7 min
RTINSECONDS=1004.2
SCANS=MS: 986 MSMS: 987
PEPMASS=407.24070	53511
CHARGE=2+
305.16140	132	
322.19105	944	1+
346.22793	634	1+
355.22257	281	
372.20952	129	
395.77436	778	
397.79863	300	
406.24888	162	
407.24109	706	1+
410.26826	344	
415.20088	1205	1+
420.17166	146	
432.22998	109	
433.21598	443	
437.21426	444	1+
450.24782	985	
458.29580	190	
490.21302	112	
492.28761	231	
521.29663	116	
529.27591	183	
546.30957	542	1+
563.32919	5181	1+
571.21690	872	
574.30497	171	
623.27668	588	
659.38002	261	
674.39297	115	
676.41228	5041	1+
694.32030	395	
696.32257	136	
END IONS

###FS:    #m/z: 731.84439 #charge   2
###MaxRes:#m/z:  0.00000 #charge-128
###MS: 986
###MSMS: 988
BEGIN IONS
TITLE=Cmpd 209, AutoMSn(731.8444), 16.7 min
RTINSECONDS=1004.7
SCANS=MS: 986 MSMS: 988
PEPMASS=731.84439	9419
CHARGE=2+
517.27883	191	
559.24205	120	
595.26062	233	
600.31575	176	
622.76137	121	
645.31453	122	
675.30743	107	
731.83973	203	
732.35172	473	1+
759.40953	106	
772.51541	322	
1273.58997	734	1+
1388.66368	658	1+
END IONS

###FS:    #m/z: 648.57698 #charge   2
###MaxRes:#m/z:  0.00000 #charge-128
###MS: 986
###MSMS: 989
BEGIN IONS
TITLE=Cmpd 210, AutoMSn(648.5770), 16.8 min
RTINSECONDS=1005.2
SCANS=MS: 986 MSMS: 989
PEPMASS=648.57698	8531
CHARGE=2+
437.20777	108	
582.27835	120	
624.28635	114	
648.33879	154	
648.56967	133	
648.83090	173	
650.34279	124	
756.84480	105	
792.29985	217	1+
END IONS

###FS:    #m/z: 560.95747 #charge   3
###MaxRes:#m/z:  0.00000 #charge-128
###MS: 990
###MSMS: 991
BEGIN IONS
TITLE=Cmpd 211, AutoMSn(560.9575), 16.8 min
RTINSECONDS=1008.23
SCANS=MS: 990 MSMS: 991
PEPMASS=560.95747	11106
CHARGE=3+
431.19318	107	
464.73053	103	
541.28467	100	
561.29540	265	1+
721.33889	111	
END IONS

###FS:    #m/z: 595.28761 #charge   1
###MaxRes:#m/z:  0.00000 #charge-128
###MS: 990
###MSMS: 992
BEGIN IONS
TITLE=Cmpd 212, AutoMSn(595.2876), 16.8 min
RTINSECONDS=1008.73
SCANS=MS: 990 MSMS: 992
PEPMASS=595.28761	7269
CHARGE=1+
338.19503	126	
357.20693	198	
386.70812	345	
388.24083	140	
398.25190	155	
411.22239	115	
418.21201	211	
428.22397	259	
432.20805	205	
437.22895	125	
448.19230	119	
454.24964	192	
477.22673	126	
485.26938	219	
489.73644	151	
505.28758	129	
509.27458	136	
523.28153	213	
528.29135	115	
556.30820	1065	1+
560.95829	522	
561.28779	229	
561.62406	220	
563.47683	156	
576.28816	118	
594.33394	119	
END IONS

###FS:    #m/z: 595.28761 #charge   1
###MaxRes:#m/z:  0.00000 #charge-128
###MS: 990
###MSMS: 993
BEGIN IONS
TITLE=Cmpd 213, AutoMSn(595.2876), 16.8 min
RTINSECONDS=1009.23
SCANS=MS: 990 MSMS: 993
PEPMASS=595.28761	7269
CHARGE=1+
328.19685	187	
352.18897	206	
355.16901	108	
388.25405	169	
404.22766	114	
407.20083	155	
409.73713	124	
426.19853	128	
443.24608	108	
454.25563	327	1+
471.28056	133	
473.24063	116	
481.28219	120	
485.27470	200	
499.28700	139	
509.27126	461	1+
523.27907	179	
528.29965	100	
538.27544	383	1+
538.75557	111	
556.30922	1202	1+
594.31698	102	
END IONS

###FS:    #m/z: 420.86416 #charge   3
###MaxRes:#m/z:  0.00000 #charge-128
###MS: 994
###MSMS: 995
BEGIN IONS
TITLE=Cmpd 214, AutoMSn(420.8642), 16.9 min
RTINSECONDS=1012.26
SCANS=MS: 994 MSMS: 995
PEPMASS=420.86416	7489
CHARGE=3+
342.67502	114	
380.22747	102	
389.70879	105	
398.21950	502	
402.26248	159	
404.23782	260	1+
407.21366	120	
409.20515	113	
417.24585	261	1+
419.24344	557	1+
422.26963	497	1+
424.28390	1310	1+
424.50625	105	
471.29230	331	1+
476.73359	122	
522.23818	124	
563.31748	364	1+
568.30815	180	
579.33098	166	
671.42783	155	
683.33613	195	
743.44429	191	
798.37224	452	
798.41727	259	1+
909.41475	395	1+
END IONS

###FS:    #m/z: 560.95582 #charge   3
###MaxRes:#m/z:  0.00000 #charge-128
###MS: 994
###MSMS: 996
BEGIN IONS
TITLE=Cmpd 215, AutoMSn(560.9558), 16.9 min
RTINSECONDS=1012.76
SCANS=MS: 994 MSMS: 996
PEPMASS=560.95582	9454
CHARGE=3+
391.19560	105	
452.70704	168	
506.22931	117	
550.98248	410	
558.30000	370	1+
561.28218	325	1+
562.75161	108	
564.28555	114	
END IONS

###FS:    #m/z: 404.71228 #charge   2
###MaxRes:#m/z:  0.00000 #charge-128
###MS: 994
###MSMS: 997
BEGIN IONS
TITLE=Cmpd 216, AutoMSn(404.7123), 16.9 min
RTINSECONDS=1013.26
SCANS=MS: 994 MSMS: 997
PEPMASS=404.71228	8694
CHARGE=2+
305.15252	107	
322.18896	550	
345.16962	150	
346.22847	192	
357.15929	124	
391.21845	160	
397.79823	176	
404.25347	215	
406.25065	164	
408.26885	182	
415.20779	116	
416.18935	242	1+
433.21654	234	
440.19566	123	
447.17300	380	1+
465.18966	1964	1+
472.38253	168	
482.21874	4674	1+
491.58218	473	
504.28321	182	
513.30749	104	
532.29653	108	
563.32819	1384	1+
571.21575	253	
575.32150	247	
578.28198	110	
595.29959	2936	1+
623.27214	154	
649.32005	103	
666.33713	4987	1+
676.40419	1294	1+
677.82366	106	
694.31023	171	
737.37640	1133	1+
END IONS

###FS:    #m/z: 404.71158 #charge   2
###MaxRes:#m/z:  0.00000 #charge-128
###MS: 998
###MSMS: 999
BEGIN IONS
TITLE=Cmpd 217, AutoMSn(404.7116), 16.9 min
RTINSECONDS=1016.29
SCANS=MS: 998 MSMS: 999
PEPMASS=404.71158	27134
CHARGE=2+
322.18630	821	1+
325.16420	113	
326.11544	114	
328.14531	353	
345.16681	462	1+
373.18574	326	1+
395.78624	189	
398.17978	142	
401.22041	131	
404.25344	146	
406.25740	631	1+
412.94779	357	
415.20756	131	
416.20364	255	
422.18254	122	
433.22152	122	
437.22378	129	
440.19072	113	
447.17675	621	1+
450.24633	363	
465.19068	1805	1+
472.38144	350	
482.21671	7390	1+
491.57904	620	
504.29683	128	
546.30442	212	
563.32735	1049	1+
571.21217	256	
575.33207	274	
578.26752	186	
595.30164	5061	1+
623.28141	133	
666.33779	7040	1+
676.41415	1055	1+
735.35125	121	
737.37368	1534	1+
END IONS

###FS:    #m/z: 724.29865 #charge   2
###MaxRes:#m/z:  0.00000 #charge-128
###MS: 998
###MSMS: 1001
BEGIN IONS
TITLE=Cmpd 219, AutoMSn(724.2986), 17.0 min
RTINSECONDS=1017.29
SCANS=MS: 998 MSMS: 1001
PEPMASS=724.29865	12022
CHARGE=2+
434.16212	108	
576.23368	176	
583.92402	136	
677.28397	387	1+
723.29963	495	1+
724.81280	252	
726.31777	100	
728.33556	165	
776.36579	223	1+
883.99916	115	
884.34070	318	
995.86608	115	
996.32606	125	
1447.06913	899	1+
END IONS

###FS:    #m/z: 404.71139 #charge   2
###MaxRes:#m/z:  0.00000 #charge-128
###MS: 1002
###MSMS: 1003
BEGIN IONS
TITLE=Cmpd 220, AutoMSn(404.7114), 17.0 min
RTINSECONDS=1020.31
SCANS=MS: 1002 MSMS: 1003
PEPMASS=404.71139	38230
CHARGE=2+
305.16184	268	
318.12499	157	
322.18868	834	
345.15690	332	
374.18351	225	
391.20184	607	1+
404.22543	343	1+
407.25872	292	1+
416.19937	161	
421.19107	371	1+
447.18112	832	1+
465.19119	2932	1+
472.26965	150	
472.38383	1204	
482.21638	8721	1+
491.58398	140	
504.29270	408	1+
563.32960	670	1+
571.21385	408	
575.32632	738	1+
578.27362	335	
595.30047	6367	1+
649.31315	169	
666.33756	8147	1+
676.41124	560	1+
737.37287	1717	1+
END IONS

###FS:    #m/z: 666.33755 #charge   1
###MaxRes:#m/z:  0.00000 #charge-128
###MS: 1002
###MSMS: 1004
BEGIN IONS
TITLE=Cmpd 221, AutoMSn(666.3376), 17.0 min
RTINSECONDS=1020.81
SCANS=MS: 1002 MSMS: 1004
PEPMASS=666.33755	16294
CHARGE=1+
404.13334	113	
439.20378	128	
497.23186	109	
507.23891	108	
509.70436	107	
556.19875	133	
578.23469	122	
644.23457	114	
666.33824	120	
END IONS

###FS:    #m/z: 320.24228 #charge-128
###MaxRes:#m/z:  0.00000 #charge-128
###MS: 1002
###MSMS: 1005
BEGIN IONS
TITLE=Cmpd 222, AutoMSn(320.2423), 17.0 min
RTINSECONDS=1021.31
SCANS=MS: 1002 MSMS: 1005
PEPMASS=320.24228	17127

320.24551	802	1+
END IONS

###FS:    #m/z: 671.27812 #charge   3
###MaxRes:#m/z:  0.00000 #charge-128
###MS: 1006
###MSMS: 1007
BEGIN IONS
TITLE=Cmpd 223, AutoMSn(671.2781), 17.1 min
RTINSECONDS=1024.35
SCANS=MS: 1006 MSMS: 1007
PEPMASS=671.27812	35171
CHARGE=3+
335.15062	878	1+
361.12062	236	
426.17627	215	
441.15683	456	1+
446.17316	231	1+
459.18632	258	1+
463.20793	1521	1+
487.21451	185	
506.20300	470	
506.69796	195	
509.23861	248	1+
529.19998	893	1+
547.72484	250	
548.23721	271	
561.21037	177	
566.28365	419	1+
578.23351	2235	1+
583.24352	189	
584.29813	880	1+
592.29896	186	
593.88884	218	
594.22876	194	
599.22416	885	1+
599.72767	256	
601.24644	1061	1+
631.24294	229	1+
653.32307	186	
668.30761	254	1+
669.83849	447	1+
671.30390	382	1+
673.34734	362	1+
714.76514	236	
715.25167	289	
726.33514	226	1+
730.28505	2156	1+
738.26678	5623	1+
738.28502	1773	1+
743.90458	229	
744.38256	415	
747.30708	1135	
769.28351	318	1+
787.30519	4149	1+
815.37329	681	1+
880.29170	613	1+
881.31948	581	1+
887.48101	232	
890.33447	217	
898.31322	14942	1+
899.84244	1002	1+
910.43162	183	
944.41365	486	
944.42346	551	1+
966.42529	241	1+
983.41799	776	1+
1001.42955	2276	1+
1059.40239	719	1+
1068.40012	4133	1+
1080.29061	649	
1081.29355	390	
1114.51206	1264	1+
1223.50156	422	1+
1268.48079	649	1+
1337.65427	516	1+
1339.66071	735	1+
1357.74464	413	1+
END IONS

###FS:    #m/z: 320.24220 #charge-128
###MaxRes:#m/z:  0.00000 #charge-128
###MS: 1006
###MSMS: 1008
BEGIN IONS
TITLE=Cmpd 224, AutoMSn(320.2422), 17.1 min
RTINSECONDS=1024.85
SCANS=MS: 1006 MSMS: 1008
PEPMASS=320.24220	30563

302.22713	181	
320.24597	786	1+
END IONS

###FS:    #m/z: 533.91055 #charge   3
###MaxRes:#m/z:  0.00000 #charge-128
###MS: 1006
###MSMS: 1009
BEGIN IONS
TITLE=Cmpd 225, AutoMSn(533.9106), 17.1 min
RTINSECONDS=1025.35
SCANS=MS: 1006 MSMS: 1009
PEPMASS=533.91055	17922
CHARGE=3+
389.15764	166	
396.65547	162	
404.16044	219	
418.16924	564	1+
446.17598	162	
482.21765	2417	1+
500.89158	283	
501.22164	203	
501.54474	217	
526.25522	140	
526.77247	142	
532.29888	377	1+
533.90689	986	1+
534.26703	1217	1+
534.58176	293	
534.77879	173	
547.74001	194	
560.27064	197	
565.13331	206	
565.81405	170	
576.28595	212	
595.30006	1886	1+
612.25912	170	
664.21638	201	
666.33630	2862	1+
693.23880	178	
737.37355	2228	1+
746.27233	505	1+
747.53747	223	
748.39899	218	
764.27652	316	
774.27257	233	1+
788.30941	273	1+
792.30170	267	1+
808.41183	1292	1+
818.97431	176	
845.35797	315	1+
863.34333	1129	1+
906.40159	464	1+
934.36267	156	
934.39523	1465	1+
966.42402	350	1+
1005.45883	537	1+
1051.52484	154	
1059.52783	443	1+
1211.57963	1522	1+
1322.60214	1383	1+
1340.60857	4772	1+
1483.60750	499	1+
1500.63853	6727	1+
END IONS

###FS:    #m/z: 671.27764 #charge   3
###MaxRes:#m/z:  0.00000 #charge-128
###MS: 1010
###MSMS: 1011
BEGIN IONS
TITLE=Cmpd 226, AutoMSn(671.2776), 17.1 min
RTINSECONDS=1028.37
SCANS=MS: 1010 MSMS: 1011
PEPMASS=671.27764	70471
CHARGE=3+
335.14902	995	1+
376.59521	457	
408.18898	384	
440.65450	328	
441.14163	625	
463.20516	2083	1+
483.20748	371	
503.21890	330	
508.29594	282	
530.20877	1271	1+
530.71091	416	
534.21160	1408	1+
547.73370	330	
548.25214	523	1+
557.76184	258	
561.20907	264	
566.28813	419	1+
578.23277	4228	1+
584.29432	998	1+
592.27640	271	
593.89002	405	
599.22908	1034	1+
599.74711	313	
601.23670	1423	1+
612.24982	310	
634.74149	485	1+
645.81687	385	
646.05886	271	
646.31406	291	
670.32740	1063	1+
671.86015	257	
712.27646	536	1+
714.75639	511	1+
721.22964	344	
730.28150	2771	1+
738.27094	11426	1+
769.28560	700	1+
787.30421	5381	1+
797.34323	376	1+
807.30540	260	
815.37074	639	1+
851.36534	751	1+
882.36634	1095	1+
887.48264	1672	1+
898.31291	23779	1+
926.40111	580	1+
944.41213	1513	1+
966.40576	550	1+
983.42030	361	
1001.42705	3920	1+
1011.38876	2306	1+
1068.40312	5450	1+
1114.51681	549	
1115.52669	248	
1179.42996	585	1+
1197.43568	259	
1338.65609	1058	1+
1357.74383	1540	1+
1486.72941	1216	1+
1797.66381	7525	1+
END IONS

###FS:    #m/z: 533.90964 #charge   3
###MaxRes:#m/z:  0.00000 #charge-128
###MS: 1010
###MSMS: 1012
BEGIN IONS
TITLE=Cmpd 227, AutoMSn(533.9096), 17.1 min
RTINSECONDS=1028.88
SCANS=MS: 1010 MSMS: 1012
PEPMASS=533.90964	38065
CHARGE=3+
322.19022	258	
333.67718	207	
369.18838	203	
386.15235	198	
389.14942	388	1+
396.64753	190	
404.14895	406	1+
432.17253	245	
445.18026	240	
450.11525	177	
458.69016	163	
475.19529	182	
482.21421	3871	1+
500.88568	535	
501.22222	282	
516.24610	445	1+
526.28402	198	
531.26806	215	
532.29873	529	1+
533.91116	1267	1+
534.23879	1068	1+
534.57185	507	
541.98462	189	
547.23041	333	1+
565.13879	482	
575.29592	291	1+
586.23835	385	
595.29689	1984	1+
604.24341	528	1+
606.29595	366	
664.21951	529	
666.33770	2841	1+
705.82381	163	
737.37629	1917	1+
742.30303	183	
765.28985	190	
808.41435	1473	1+
817.81504	160	
835.31487	159	
835.32951	1039	1+
863.34750	289	1+
906.37029	441	1+
920.50144	326	1+
934.38350	952	1+
936.48646	538	1+
977.43783	382	1+
1005.40220	1043	1+
1212.56330	881	1+
1322.60400	935	1+
1340.60793	5343	1+
1500.63035	6783	1+
END IONS

###FS:    #m/z: 320.24236 #charge-128
###MaxRes:#m/z:  0.00000 #charge-128
###MS: 1010
###MSMS: 1013
BEGIN IONS
TITLE=Cmpd 228, AutoMSn(320.2424), 17.2 min
RTINSECONDS=1029.38
SCANS=MS: 1010 MSMS: 1013
PEPMASS=320.24236	35106

302.23702	113	
320.23826	948	
END IONS

###FS:    #m/z: 671.27809 #charge   3
###MaxRes:#m/z:  0.00000 #charge-128
###MS: 1014
###MSMS: 1015
BEGIN IONS
TITLE=Cmpd 229, AutoMSn(671.2781), 17.2 min
RTINSECONDS=1032.41
SCANS=MS: 1014 MSMS: 1015
PEPMASS=671.27809	67552
CHARGE=3+
304.15439	288	
335.14640	956	1+
362.68341	403	
365.64664	707	1+
418.14168	327	1+
436.09543	258	
439.20040	322	
444.24268	380	
446.18411	314	1+
456.23515	254	
463.20978	1708	1+
483.70656	261	
501.22460	785	1+
530.20697	889	1+
533.73855	282	
534.21469	812	1+
547.72665	328	
564.15118	228	1+
565.79084	327	
566.29714	478	
578.23367	3412	1+
582.21446	292	1+
584.30642	911	1+
599.22445	424	
599.72266	449	1+
601.24006	1353	1+
612.25872	498	1+
622.34549	250	
646.06872	206	
647.26123	292	1+
653.28344	246	1+
669.83731	273	
671.85537	392	
672.34460	364	1+
675.26684	257	1+
679.37048	702	
679.87834	389	
702.28950	558	1+
714.75284	372	
715.25831	262	
720.24005	533	1+
726.31714	285	
730.28146	2040	1+
735.24192	304	1+
738.26799	10045	1+
747.30904	360	
751.21077	571	1+
769.28139	520	1+
787.30278	4235	1+
797.35973	280	1+
815.36795	747	1+
852.37915	652	1+
872.38466	377	1+
880.26185	363	1+
880.29078	1416	1+
882.35647	717	1+
887.48053	658	1+
890.84030	298	1+
898.30746	19658	1+
910.40393	206	
917.41416	218	1+
919.37999	396	1+
926.40127	246	1+
944.41244	735	1+
983.41972	656	1+
1001.42969	2283	1+
1011.38539	2788	1+
1060.42287	702	1+
1068.39932	4067	1+
1080.27944	337	
1095.48159	583	1+
1096.49508	208	
1114.51565	1556	1+
1268.48757	1279	1+
1339.65655	1043	1+
1486.72686	1262	1+
1797.65280	5930	1+
1800.69822	1321	1+
END IONS

###FS:    #m/z: 437.75416 #charge   2
###MaxRes:#m/z:  0.00000 #charge-128
###MS: 1014
###MSMS: 1016
BEGIN IONS
TITLE=Cmpd 230, AutoMSn(437.7542), 17.2 min
RTINSECONDS=1032.91
SCANS=MS: 1014 MSMS: 1016
PEPMASS=437.75416	34288
CHARGE=2+
327.19889	341	1+
342.18292	307	
348.18601	3218	1+
358.16500	152	
368.20000	268	1+
394.16937	146	
404.21463	235	1+
412.19062	289	
415.24696	140	
426.23038	173	
429.21626	155	
430.21446	301	1+
435.24712	220	
436.25226	722	1+
441.23618	184	
443.25599	470	
449.25162	690	
453.24600	258	1+
459.24645	137	
461.27164	3280	1+
468.41990	536	
471.25099	362	
482.25565	254	1+
493.24043	213	
498.27597	168	
513.27268	199	
540.28166	304	
557.29617	284	
558.28480	1164	1+
573.29224	137	
575.31285	5630	1+
578.24012	261	1+
586.28147	642	1+
628.28141	133	
656.36941	262	
657.35893	531	1+
666.33506	227	1+
672.37666	280	
674.38055	7176	1+
680.29910	130	
681.01478	252	
684.37176	274	1+
END IONS

###FS:    #m/z: 533.91073 #charge   3
###MaxRes:#m/z:  0.00000 #charge-128
###MS: 1014
###MSMS: 1017
BEGIN IONS
TITLE=Cmpd 231, AutoMSn(533.9107), 17.2 min
RTINSECONDS=1033.41
SCANS=MS: 1014 MSMS: 1017
PEPMASS=533.91073	33756
CHARGE=3+
404.15860	317	
465.19812	146	
467.69972	334	
468.77518	154	
482.21895	1635	1+
485.75856	235	1+
489.22717	305	1+
498.23082	146	
500.89145	198	
503.21942	246	
529.31633	414	1+
532.25785	277	1+
532.81698	144	
533.90279	762	1+
534.27286	691	1+
534.58516	294	
536.29322	485	1+
541.81751	168	
541.94772	236	
565.13732	354	
586.22286	185	
594.28061	469	
595.29637	1710	1+
632.34524	148	
661.80085	402	
662.30753	404	
664.21376	163	
666.33907	1750	1+
693.22868	271	1+
737.37591	1333	1+
741.80788	158	
747.27997	168	
764.26786	196	
774.29910	216	1+
808.41488	1083	1+
817.29332	171	
835.33110	667	1+
863.34075	681	1+
906.32851	151	
906.36805	381	1+
1005.41652	195	
1006.41897	155	
1211.56535	1350	1+
1340.61050	3013	1+
1500.63876	3822	1+
END IONS

###FS:    #m/z: 437.75398 #charge   2
###MaxRes:#m/z:  0.00000 #charge-128
###MS: 1018
###MSMS: 1019
BEGIN IONS
TITLE=Cmpd 232, AutoMSn(437.7540), 17.3 min
RTINSECONDS=1036.44
SCANS=MS: 1018 MSMS: 1019
PEPMASS=437.75398	87777
CHARGE=2+
327.19502	317	
330.17596	408	
339.19393	308	
342.16975	217	
348.18545	5888	1+
358.16886	241	
394.18087	226	
396.22439	219	
401.19527	286	
411.19174	497	1+
426.23682	238	
429.21354	363	
435.23792	212	
436.25643	665	1+
443.26279	297	
446.23836	261	
453.24683	266	
459.25248	265	
461.27003	6439	1+
468.43075	1565	
471.25793	731	
493.22905	218	
510.25345	467	1+
527.29267	471	1+
540.27628	482	
541.26927	747	1+
550.02973	368	
557.30485	254	
558.29203	1965	1+
568.27045	213	
573.29642	359	
575.31305	11641	1+
586.28759	768	1+
656.36451	1088	1+
672.36336	449	
674.38270	13044	1+
787.46584	190	
END IONS

###FS:    #m/z: 673.31196 #charge   2
###MaxRes:#m/z:  0.00000 #charge-128
###MS: 1018
###MSMS: 1020
BEGIN IONS
TITLE=Cmpd 233, AutoMSn(673.3120), 17.3 min
RTINSECONDS=1036.94
SCANS=MS: 1018 MSMS: 1020
PEPMASS=673.31196	18628
CHARGE=2+
327.05187	303	
335.14586	410	1+
342.16040	253	
352.16224	486	1+
370.17336	281	
387.19135	252	
404.13771	199	
427.19412	218	
429.16104	510	1+
435.12038	283	1+
439.18651	365	
445.20840	155	
446.17620	615	1+
461.27201	265	1+
463.20828	1959	1+
465.33528	256	
469.28335	164	
485.21029	149	
502.20289	380	1+
530.20015	264	1+
541.26811	164	
550.98654	300	
565.19998	261	1+
573.23421	208	
574.13412	341	
578.23488	714	
580.23421	159	
584.21574	198	
593.25549	153	
601.24099	523	1+
712.26448	149	
721.26377	240	
730.28555	261	
738.26283	2508	1+
747.33421	365	1+
752.29870	199	
787.30077	467	1+
807.28676	270	
887.47593	203	
898.29653	2016	1+
END IONS

###FS:    #m/z: 426.89437 #charge   3
###MaxRes:#m/z:  0.00000 #charge-128
###MS: 1018
###MSMS: 1021
BEGIN IONS
TITLE=Cmpd 234, AutoMSn(426.8944), 17.3 min
RTINSECONDS=1037.44
SCANS=MS: 1018 MSMS: 1021
PEPMASS=426.89437	15387
CHARGE=3+
345.16040	310	
374.24065	737	1+
396.71850	199	
424.27153	409	1+
426.25582	327	
428.25461	534	1+
430.26572	223	
431.72408	149	
461.26227	207	
468.22237	412	
468.42399	192	
489.26034	251	1+
524.26190	275	1+
560.29590	158	
562.21058	173	
567.78444	183	
572.34142	163	
575.31537	563	1+
579.23264	345	1+
596.27363	251	1+
604.31643	2434	1+
604.81995	748	
628.32898	173	
645.34980	669	1+
655.77317	152	
665.30535	528	1+
674.38757	615	1+
691.34444	297	1+
693.27656	1428	1+
710.31818	155	
763.34441	713	1+
774.41981	555	1+
778.36914	518	1+
779.34027	219	1+
780.36335	233	
792.43268	1831	1+
806.36331	1650	1+
823.37138	176	
824.36879	712	1+
834.37373	363	1+
849.38393	182	
877.39531	1823	1+
887.26268	478	
891.43497	228	
891.44958	266	1+
917.40958	212	1+
919.43282	259	1+
934.46302	326	
935.43864	1671	1+
946.73224	190	
948.44286	456	1+
950.44355	324	1+
952.46410	8091	1+
961.69401	329	1+
962.48257	1486	1+
990.47963	622	1+
1033.53244	172	
1065.54447	228	
1065.54852	5058	1+
1136.58991	8226	1+
END IONS

###FS:    #m/z: 437.75472 #charge   2
###MaxRes:#m/z:  0.00000 #charge-128
###MS: 1022
###MSMS: 1023
BEGIN IONS
TITLE=Cmpd 235, AutoMSn(437.7547), 17.3 min
RTINSECONDS=1040.47
SCANS=MS: 1022 MSMS: 1023
PEPMASS=437.75472	100950
CHARGE=2+
315.17173	357	
327.18936	271	
330.17814	348	
342.18558	299	
348.18726	6799	1+
354.43869	428	
369.21519	221	
384.21270	257	
396.22733	411	
411.21424	1318	1+
424.21676	232	
426.23282	215	
428.79720	281	
429.21106	249	
435.23518	202	
437.26185	553	1+
440.25500	255	
442.23080	289	
443.26097	857	1+
459.25047	306	
461.27147	6857	1+
468.42378	203	
471.25750	947	
483.25035	253	
493.24224	216	
510.26844	548	1+
540.27333	1141	1+
557.30647	513	
558.28749	2610	1+
568.26695	596	1+
573.30881	400	
575.31257	11369	1+
586.27858	1174	1+
656.37070	420	
657.35349	979	1+
672.36353	828	1+
674.38190	14601	1+
685.35692	235	
787.45686	288	
END IONS

###FS:    #m/z: 426.89524 #charge   3
###MaxRes:#m/z:  0.00000 #charge-128
###MS: 1022
###MSMS: 1024
BEGIN IONS
TITLE=Cmpd 236, AutoMSn(426.8952), 17.3 min
RTINSECONDS=1040.97
SCANS=MS: 1022 MSMS: 1024
PEPMASS=426.89524	51597
CHARGE=3+
345.15472	416	
374.23535	1026	1+
424.25165	586	1+
426.25303	401	
430.27252	367	
468.23113	878	1+
472.28376	1052	
473.28470	1869	1+
479.47692	275	
482.22642	283	
488.27888	306	
489.26270	785	1+
532.28345	286	
532.77803	288	
567.80371	368	
571.36056	425	
572.36956	621	1+
579.22856	869	1+
611.31255	358	1+
628.34068	278	
645.36425	1136	1+
664.31826	563	1+
672.40739	573	
673.40325	2356	1+
692.32764	279	
693.27796	2114	1+
726.44124	456	1+
743.43809	284	
744.44379	897	1+
754.53181	446	
763.34911	910	1+
772.51023	275	
774.42282	267	
775.40416	746	1+
778.37164	1466	1+
792.43256	2840	1+
806.35935	1931	1+
824.37195	854	1+
834.39421	463	
849.40563	626	1+
877.40106	2002	1+
891.44700	552	1+
918.42351	592	1+
920.48594	577	1+
934.44943	544	
935.43872	2142	1+
946.72298	806	
948.43476	966	1+
952.46681	13622	1+
962.49157	451	
990.47839	1108	1+
1033.50388	273	
1065.53839	331	
1065.55342	7630	1+
1066.54787	306	
1136.59248	15075	1+
1207.62697	5674	1+
END IONS

###FS:    #m/z: 568.80023 #charge   2
###MaxRes:#m/z:  0.00000 #charge-128
###MS: 1022
###MSMS: 1025
BEGIN IONS
TITLE=Cmpd 237, AutoMSn(568.8002), 17.4 min
RTINSECONDS=1041.47
SCANS=MS: 1022 MSMS: 1025
PEPMASS=568.80023	30628
CHARGE=2+
386.13627	105	
404.15896	141	
405.67672	101	
446.67541	112	
448.23470	386	1+
451.16766	115	
459.68037	173	
466.27479	122	
472.28829	127	
477.24393	111	
508.15175	134	
560.27390	130	
561.31533	863	1+
568.28488	207	1+
570.30381	408	1+
590.28215	114	
614.30123	103	
632.35456	1208	1+
694.24368	135	
712.15632	143	
725.09303	124	
731.41509	520	
747.85031	103	
802.46257	262	1+
939.34111	108	
END IONS

###FS:    #m/z: 421.75948 #charge   2
###MaxRes:#m/z:  0.00000 #charge-128
###MS: 1026
###MSMS: 1027
BEGIN IONS
TITLE=Cmpd 238, AutoMSn(421.7595), 17.4 min
RTINSECONDS=1044.5
SCANS=MS: 1026 MSMS: 1027
PEPMASS=421.75948	146382
CHARGE=2+
325.22412	1614	
341.18241	1997	
368.22989	1689	
385.25454	6229	1+
454.27017	2281	
470.26825	2360	
472.28721	77525	1+
571.35479	32393	1+
628.37893	2851	
654.39508	2213	
670.39089	2121	
672.40242	53484	1+
682.38831	4509	1+
725.43171	12837	1+
741.42193	1210	
743.43979	29978	1+
END IONS

###FS:    #m/z: 412.75533 #charge   2
###MaxRes:#m/z:  0.00000 #charge-128
###MS: 1026
###MSMS: 1028
BEGIN IONS
TITLE=Cmpd 239, AutoMSn(412.7553), 17.4 min
RTINSECONDS=1045
SCANS=MS: 1026 MSMS: 1028
PEPMASS=412.75533	57312
CHARGE=2+
329.16989	137	
363.22147	106	
408.26795	218	
410.25076	285	1+
412.25067	175	
414.23748	170	
416.25384	148	
432.24702	129	
436.25372	100	
472.28559	760	1+
479.48631	120	
532.31375	342	
571.35218	119	
631.37723	588	1+
672.40551	251	
END IONS

###FS:    #m/z: 426.89457 #charge   3
###MaxRes:#m/z:  0.00000 #charge-128
###MS: 1026
###MSMS: 1029
BEGIN IONS
TITLE=Cmpd 240, AutoMSn(426.8946), 17.4 min
RTINSECONDS=1045.5
SCANS=MS: 1026 MSMS: 1029
PEPMASS=426.89457	64426
CHARGE=3+
325.22725	1351	1+
327.69885	1535	1+
337.20918	659	
342.19282	624	
353.21741	1214	1+
374.24120	636	
385.25144	3347	1+
412.75756	1811	1+
426.25384	896	
430.26631	555	
436.24634	702	
454.26473	1404	1+
468.23155	638	
472.28726	20487	
473.28990	29041	1+
486.27446	722	
488.27966	2055	1+
571.35568	5975	
572.35758	13022	1+
587.34841	643	
628.37035	1310	1+
645.37236	551	
654.38906	1475	1+
655.39528	2689	1+
670.38933	511	
672.40091	10595	
673.40647	32883	1+
682.39455	859	
683.38307	2221	1+
686.38149	974	
688.39815	1585	
693.27749	1604	1+
725.43199	13917	1+
743.44010	3489	
744.44301	15840	1+
757.41126	517	
759.42941	556	
775.40044	524	
778.36225	636	
781.46303	1897	1+
792.43045	2369	1+
806.35811	1005	
825.50804	3791	1+
877.39789	1867	1+
935.44834	782	
952.46642	10701	1+
990.48330	529	
1065.55496	6783	1+
1136.59018	13183	1+
1207.62741	4316	1+
END IONS

###FS:    #m/z: 421.76095 #charge   2
###MaxRes:#m/z:  0.00000 #charge-128
###MS: 1030
###MSMS: 1031
BEGIN IONS
TITLE=Cmpd 241, AutoMSn(421.7610), 17.5 min
RTINSECONDS=1048.52
SCANS=MS: 1030 MSMS: 1031
PEPMASS=421.76095	718067
CHARGE=2+
341.18336	6576	
368.23007	7283	
383.22919	5202	
385.25435	24556	1+
454.27249	7258	
470.27364	7811	
472.28781	298188	1+
571.35593	126625	1+
628.37689	11245	
654.39223	8132	
670.38920	7806	
672.40360	215823	1+
682.38971	19542	1+
725.43093	51239	1+
741.42743	6234	
743.44048	124784	1+
END IONS

###FS:    #m/z: 412.75485 #charge   2
###MaxRes:#m/z:  0.00000 #charge-128
###MS: 1030
###MSMS: 1032
BEGIN IONS
TITLE=Cmpd 242, AutoMSn(412.7548), 17.5 min
RTINSECONDS=1049.02
SCANS=MS: 1030 MSMS: 1032
PEPMASS=412.75485	313174
CHARGE=2+
341.20960	129	
363.71949	131	
365.20238	122	
369.21006	263	1+
383.22949	155	
385.24912	288	1+
394.22701	446	1+
398.21357	118	
408.23093	185	
409.25149	565	1+
413.21831	235	1+
415.24872	328	1+
422.08276	111	
432.25719	928	1+
442.24087	137	
449.25162	100	
472.28661	2162	1+
545.34483	539	1+
555.33119	110	
571.35734	603	1+
614.35427	188	
630.36220	416	1+
632.37255	4634	1+
640.80036	125	
640.83672	204	
670.37449	131	
672.40094	941	1+
681.01219	136	
681.10759	160	
725.41819	241	1+
743.43954	305	1+
END IONS

###FS:    #m/z: 672.40294 #charge   1
###MaxRes:#m/z:  0.00000 #charge-128
###MS: 1030
###MSMS: 1033
BEGIN IONS
TITLE=Cmpd 243, AutoMSn(672.4029), 17.5 min
RTINSECONDS=1049.52
SCANS=MS: 1030 MSMS: 1033
PEPMASS=672.40294	154195
CHARGE=1+
313.17145	106	
354.16042	108	
370.16858	117	
420.20446	119	
447.18180	117	
463.21227	344	
502.21336	195	
517.22773	103	
578.22580	165	
584.20985	172	
628.34945	121	
640.29867	102	
659.25337	109	
667.80789	116	
671.39263	611	1+
END IONS

###FS:    #m/z: 421.76248 #charge   2
###MaxRes:#m/z:  0.00000 #charge-128
###MS: 1034
###MSMS: 1035
BEGIN IONS
TITLE=Cmpd 244, AutoMSn(421.7625), 17.5 min
RTINSECONDS=1052.55
SCANS=MS: 1034 MSMS: 1035
PEPMASS=421.76248	1092019
CHARGE=2+
341.18276	9122	
368.22788	13365	
383.22958	8218	
385.25535	31026	
454.27044	12380	
470.27184	12572	
472.28729	513087	1+
571.35534	216099	1+
628.37753	21045	
654.39173	13969	
670.38788	12600	
672.40287	378634	1+
682.38741	36220	1+
725.43009	90861	1+
743.43929	222689	1+
END IONS

###FS:    #m/z: 412.75512 #charge   2
###MaxRes:#m/z:  0.00000 #charge-128
###MS: 1034
###MSMS: 1036
BEGIN IONS
TITLE=Cmpd 245, AutoMSn(412.7551), 17.6 min
RTINSECONDS=1053.05
SCANS=MS: 1034 MSMS: 1036
PEPMASS=412.75512	554271
CHARGE=2+
328.19583	293	
341.21694	211	
369.21617	515	
385.25102	277	
396.21385	210	
408.26778	232	
412.24026	212	
415.22770	492	
432.25663	2959	1+
440.25060	211	
449.25066	208	
470.27273	417	
472.28818	2458	1+
545.34111	1915	
571.35300	486	
602.36221	376	
614.36546	532	1+
628.37255	218	
630.35693	514	
632.37171	12848	1+
638.69955	214	
640.76812	334	
654.39421	220	
672.40189	862	1+
743.44951	228	
END IONS

###FS:    #m/z: 842.50785 #charge   1
###MaxRes:#m/z:  0.00000 #charge-128
###MS: 1034
###MSMS: 1037
BEGIN IONS
TITLE=Cmpd 246, AutoMSn(842.5078), 17.6 min
RTINSECONDS=1053.55
SCANS=MS: 1034 MSMS: 1037
PEPMASS=842.50785	298869
CHARGE=1+
840.49177	12397	1+
842.50848	234280	1+
END IONS

###FS:    #m/z: 842.50846 #charge   1
###MaxRes:#m/z:  0.00000 #charge-128
###MS: 1038
###MSMS: 1039
BEGIN IONS
TITLE=Cmpd 247, AutoMSn(842.5085), 17.6 min
RTINSECONDS=1056.58
SCANS=MS: 1038 MSMS: 1039
PEPMASS=842.50846	312271
CHARGE=1+
840.49219	11577	1+
842.50797	202514	1+
END IONS

###FS:    #m/z: 672.40288 #charge   1
###MaxRes:#m/z:  0.00000 #charge-128
###MS: 1038
###MSMS: 1040
BEGIN IONS
TITLE=Cmpd 248, AutoMSn(672.4029), 17.6 min
RTINSECONDS=1057.08
SCANS=MS: 1038 MSMS: 1040
PEPMASS=672.40288	265459
CHARGE=1+
369.52854	115	
427.22504	163	
464.20690	109	
539.19534	101	
578.23413	235	
640.28282	100	
672.39199	298	
END IONS

###FS:    #m/z: 472.28684 #charge   1
###MaxRes:#m/z:  0.00000 #charge-128
###MS: 1038
###MSMS: 1041
BEGIN IONS
TITLE=Cmpd 249, AutoMSn(472.2868), 17.6 min
RTINSECONDS=1057.58
SCANS=MS: 1038 MSMS: 1041
PEPMASS=472.28684	181945
CHARGE=1+
368.22893	200	
391.74163	136	
395.77696	116	
415.18372	123	
468.30693	124	
472.28058	246	
END IONS

###FS:    #m/z: 672.40304 #charge   1
###MaxRes:#m/z:  0.00000 #charge-128
###MS: 1042
###MSMS: 1043
BEGIN IONS
TITLE=Cmpd 250, AutoMSn(672.4030), 17.7 min
RTINSECONDS=1060.61
SCANS=MS: 1042 MSMS: 1043
PEPMASS=672.40304	188954
CHARGE=1+
385.15065	118	
463.19901	240	
640.30237	144	
672.39461	271	1+
END IONS

###FS:    #m/z: 842.50852 #charge   1
###MaxRes:#m/z:  0.00000 #charge-128
###MS: 1042
###MSMS: 1044
BEGIN IONS
TITLE=Cmpd 251, AutoMSn(842.5085), 17.7 min
RTINSECONDS=1061.11
SCANS=MS: 1042 MSMS: 1044
PEPMASS=842.50852	193116
CHARGE=1+
553.33236	1365	
840.49024	4946	1+
842.50882	95052	1+
END IONS

###FS:    #m/z: 472.28668 #charge   1
###MaxRes:#m/z:  0.00000 #charge-128
###MS: 1042
###MSMS: 1045
BEGIN IONS
TITLE=Cmpd 252, AutoMSn(472.2867), 17.7 min
RTINSECONDS=1061.62
SCANS=MS: 1042 MSMS: 1045
PEPMASS=472.28668	130499
CHARGE=1+
395.78009	137	
472.28242	197	
END IONS

###FS:    #m/z: 832.48648 #charge   1
###MaxRes:#m/z:  0.00000 #charge-128
###MS: 1046
###MSMS: 1047
BEGIN IONS
TITLE=Cmpd 253, AutoMSn(832.4865), 17.7 min
RTINSECONDS=1064.64
SCANS=MS: 1046 MSMS: 1047
PEPMASS=832.48648	53526
CHARGE=1+
814.46823	333	
827.49977	884	1+
830.46921	760	1+
832.48834	20852	1+
END IONS

###FS:    #m/z: 441.74939 #charge   2
###MaxRes:#m/z:  0.00000 #charge-128
###MS: 1046
###MSMS: 1048
BEGIN IONS
TITLE=Cmpd 254, AutoMSn(441.7494), 17.8 min
RTINSECONDS=1065.14
SCANS=MS: 1046 MSMS: 1048
PEPMASS=441.74939	34463
CHARGE=2+
316.15704	347	1+
328.16958	375	1+
340.18804	359	1+
348.18729	356	1+
351.19800	194	
357.16486	540	1+
362.19885	669	1+
367.21316	310	1+
381.20302	372	1+
385.24369	1162	1+
398.20799	262	1+
408.19379	1884	1+
411.21521	216	
419.23130	274	1+
424.24476	189	
429.24079	368	1+
433.23482	284	1+
436.25423	306	1+
438.25293	485	1+
440.25003	1302	1+
446.24942	265	
449.25132	514	
461.25835	193	
470.26751	638	1+
472.28785	2544	1+
480.25506	239	
483.50150	360	
486.26951	177	
491.23301	373	1+
498.27125	345	1+
500.28804	223	
503.22830	235	1+
509.23922	3037	1+
511.29087	2036	1+
513.30050	641	1+
515.29446	795	
516.27885	2539	1+
519.22046	252	
527.28388	276	1+
545.30296	163	
569.34438	281	
571.35778	1115	1+
575.30335	602	1+
597.33342	183	
604.31125	614	1+
610.36466	1534	1+
614.20786	176	
614.35717	176	
615.34452	1059	1+
622.32229	3542	1+
667.36696	303	1+
670.38720	566	1+
672.40407	847	1+
674.38804	499	1+
676.37664	385	
681.03333	392	1+
682.35831	167	
686.39942	165	
699.39611	361	1+
704.37659	274	1+
709.38201	234	1+
711.41124	2995	1+
715.40620	512	
716.39631	2044	1+
720.30039	874	
726.40700	248	1+
741.42846	234	
743.43798	296	1+
751.36365	294	
764.44883	983	1+
767.44365	351	1+
769.39328	2431	1+
782.44969	1899	1+
786.43959	289	
787.43710	1072	1+
802.41010	290	1+
819.40533	363	1+
836.43544	285	1+
END IONS

###FS:    #m/z: 552.06916 #charge-128
###MaxRes:#m/z:  0.00000 #charge-128
###MS: 1046
###MSMS: 1049
BEGIN IONS
TITLE=Cmpd 255, AutoMSn(552.0692), 17.8 min
RTINSECONDS=1065.64
SCANS=MS: 1046 MSMS: 1049
PEPMASS=552.06916	16768

382.13938	105	
385.24767	123	
412.75643	257	
415.19140	124	
435.22214	105	
481.24509	100	
498.18376	127	
547.26161	106	
550.31168	414	1+
550.51443	122	
552.30787	516	1+
554.28785	225	
558.16867	152	
559.10558	176	
595.32447	112	
604.31789	108	
622.30591	200	
632.35642	119	
639.83711	120	
654.35652	131	
672.40050	117	
694.26504	101	
903.48386	263	1+
917.45905	734	1+
962.48193	393	1+
991.48029	457	1+
1095.58682	630	1+
END IONS

###FS:    #m/z: 441.74623 #charge   2
###MaxRes:#m/z:  0.00000 #charge-128
###MS: 1050
###MSMS: 1051
BEGIN IONS
TITLE=Cmpd 256, AutoMSn(441.7462), 17.8 min
RTINSECONDS=1068.67
SCANS=MS: 1050 MSMS: 1051
PEPMASS=441.74623	30308
CHARGE=2+
316.16467	292	
327.17794	164	
348.18352	184	
353.21152	167	
357.17089	429	1+
362.20998	352	1+
367.21285	167	
369.19545	242	1+
379.17613	326	1+
383.20950	303	
385.24469	917	1+
390.17088	307	1+
391.74411	578	
400.22463	235	
407.23668	178	
408.19229	1391	1+
413.21729	249	1+
422.23680	235	
424.26980	229	
437.25358	335	1+
440.25564	1039	1+
445.24536	334	1+
461.26957	221	
470.27356	243	
472.28658	2479	1+
480.25568	197	
491.21789	247	1+
509.24236	2032	1+
511.29027	2067	1+
515.29839	205	
516.27798	1878	1+
571.35850	1169	1+
576.26373	219	
587.28485	178	
597.33735	237	1+
604.30538	305	1+
610.36285	994	1+
614.35271	267	
615.34211	910	1+
622.32150	3154	1+
628.35754	187	
632.35937	207	
670.38704	447	1+
672.39804	656	1+
674.38107	419	1+
676.36424	452	1+
681.01279	169	
698.38749	269	1+
711.41794	1820	1+
714.39502	426	1+
716.39438	1300	1+
720.31004	996	1+
741.42011	212	
743.41229	290	
765.43542	270	1+
769.39313	1882	1+
778.74347	404	
782.45772	860	1+
786.43212	203	
787.42549	761	1+
820.43963	426	1+
862.47170	476	1+
880.48682	502	1+
END IONS

###FS:    #m/z: 599.27875 #charge   2
###MaxRes:#m/z:  0.00000 #charge-128
###MS: 1050
###MSMS: 1052
BEGIN IONS
TITLE=Cmpd 257, AutoMSn(599.2788), 17.8 min
RTINSECONDS=1069.17
SCANS=MS: 1050 MSMS: 1052
PEPMASS=599.27875	8447
CHARGE=2+
336.67222	106	
369.19661	306	
393.70652	119	
403.18469	111	
415.21206	118	
464.17937	125	
468.27489	173	
476.17559	116	
501.18568	140	
508.24594	288	1+
525.29994	439	1+
528.25296	113	
556.23618	101	
563.27298	107	
571.20840	100	
590.27460	2001	1+
594.24598	119	
597.34211	101	
600.36195	109	
601.33178	364	1+
633.38135	115	
647.28722	194	
685.31868	129	
712.13547	172	
748.34811	163	
786.38958	1631	1+
799.36558	219	
802.43175	113	
807.39420	101	
997.49005	359	1+
1016.43818	149	
END IONS

###FS:    #m/z: 552.06671 #charge-128
###MaxRes:#m/z:  0.00000 #charge-128
###MS: 1050
###MSMS: 1053
BEGIN IONS
TITLE=Cmpd 258, AutoMSn(552.0667), 17.8 min
RTINSECONDS=1069.67
SCANS=MS: 1050 MSMS: 1053
PEPMASS=552.06671	11434

356.20306	100	
400.19576	123	
412.76687	168	
452.77175	107	
474.26371	122	
487.21417	132	
489.25008	216	1+
513.26742	127	
518.27143	230	
534.37028	106	
548.77301	113	
549.31310	225	
550.27977	288	
551.28583	1174	1+
668.31781	100	
917.46460	368	1+
961.48089	459	1+
991.48176	360	1+
END IONS

###FS:    #m/z: 598.88375 #charge   2
###MaxRes:#m/z:  0.00000 #charge-128
###MS: 1054
###MSMS: 1055
BEGIN IONS
TITLE=Cmpd 259, AutoMSn(598.8838), 17.9 min
RTINSECONDS=1072.7
SCANS=MS: 1054 MSMS: 1055
PEPMASS=598.88375	15669
CHARGE=2+
350.10461	162	
367.13980	158	
369.19937	307	
371.19953	194	
386.17026	214	1+
392.16965	149	
393.69314	158	
395.12597	267	
412.16426	265	
448.23589	131	
460.21727	158	
464.17763	128	
468.26703	485	1+
486.25406	236	1+
493.21088	143	
508.71549	188	
509.19964	141	
517.24045	221	1+
525.28382	682	1+
573.26408	186	
590.27304	3094	1+
590.76828	163	
595.30558	139	
597.31074	301	1+
600.32282	500	1+
617.25555	127	
666.33871	141	
673.29757	182	
687.31089	130	
689.36685	145	
786.39108	2043	1+
799.36553	209	
802.44652	197	
911.40834	259	1+
959.39673	146	
998.47103	310	1+
END IONS

###FS:    #m/z: 605.30446 #charge   3
###MaxRes:#m/z:  0.00000 #charge-128
###MS: 1054
###MSMS: 1056
BEGIN IONS
TITLE=Cmpd 260, AutoMSn(605.3045), 17.9 min
RTINSECONDS=1073.2
SCANS=MS: 1054 MSMS: 1056
PEPMASS=605.30446	12974
CHARGE=3+
343.15824	194	
345.16001	107	
349.14959	110	
360.14952	257	1+
378.17405	763	1+
388.16079	393	1+
406.17153	575	1+
412.74348	132	
419.19159	132	
455.68059	122	
505.23177	160	
510.22490	161	
525.28713	329	
527.18103	111	
557.75289	118	
580.28328	250	
582.74736	154	
589.30790	115	
592.26482	149	
601.32382	272	1+
603.30464	380	1+
605.31300	414	1+
605.63702	126	
608.33441	133	
632.34676	364	1+
649.28903	113	
693.36153	167	
696.35429	120	
778.36795	151	
778.90557	232	
806.92830	118	
807.41443	581	1+
832.43559	150	
864.45826	112	
935.50822	218	1+
1234.66402	1728	1+
1321.69622	1537	1+
1408.73117	4445	1+
1669.81831	437	1+
END IONS

###FS:    #m/z: 694.32330 #charge   3
###MaxRes:#m/z:  0.00000 #charge-128
###MS: 1054
###MSMS: 1057
BEGIN IONS
TITLE=Cmpd 261, AutoMSn(694.3233), 17.9 min
RTINSECONDS=1073.7
SCANS=MS: 1054 MSMS: 1057
PEPMASS=694.32330	8849
CHARGE=3+
353.18400	111	
357.17786	202	
412.23448	104	
429.54889	101	
538.72787	113	
561.23122	124	
572.27890	129	
589.75655	131	
617.78444	106	
646.29575	295	1+
646.78301	119	
650.32562	126	
659.30464	182	
659.63402	125	
668.32138	174	
690.65833	484	1+
690.81199	174	
691.34498	397	1+
691.94259	252	1+
694.31364	101	
694.84131	117	
773.32056	243	
874.85556	105	
887.34961	187	
1107.45030	451	1+
END IONS

###FS:    #m/z: 581.26867 #charge   3
###MaxRes:#m/z:  0.00000 #charge-128
###MS: 1058
###MSMS: 1059
BEGIN IONS
TITLE=Cmpd 262, AutoMSn(581.2687), 17.9 min
RTINSECONDS=1076.73
SCANS=MS: 1058 MSMS: 1059
PEPMASS=581.26867	17987
CHARGE=3+
322.18747	192	
333.68614	332	
369.18313	310	1+
385.15291	728	1+
404.15864	174	
465.18735	138	
482.21613	1685	1+
485.20522	228	
500.88184	319	
501.23410	164	
503.21838	199	
514.20599	345	1+
521.22271	140	
530.22040	530	1+
551.23540	169	
565.13266	268	
568.25767	275	1+
571.26389	146	
575.26441	2138	1+
575.60385	1098	1+
575.93805	692	1+
577.28700	775	1+
581.28991	689	1+
581.58861	275	
581.92804	176	
583.22930	192	
583.99362	222	
584.30737	527	1+
586.78090	155	
589.32628	366	1+
595.30108	2052	1+
606.29286	515	1+
617.27399	180	
632.34639	245	
661.80782	202	
666.33512	2176	1+
737.37313	1682	1+
749.85277	134	
788.26715	445	1+
806.30734	160	
807.85696	151	
808.40326	1222	1+
817.80732	181	
917.34309	658	1+
936.51033	444	1+
987.40013	1234	1+
988.38457	221	
1030.46470	435	1+
1129.50378	333	1+
1210.55334	545	1+
1340.61177	1074	1+
1500.63972	2556	1+
END IONS

###FS:    #m/z: 605.30601 #charge   3
###MaxRes:#m/z:  0.00000 #charge-128
###MS: 1058
###MSMS: 1060
BEGIN IONS
TITLE=Cmpd 263, AutoMSn(605.3060), 18.0 min
RTINSECONDS=1077.23
SCANS=MS: 1058 MSMS: 1060
PEPMASS=605.30601	19834
CHARGE=3+
343.13767	170	
349.15550	134	
369.20582	234	
378.17407	636	1+
388.16238	317	1+
406.17085	698	1+
465.20938	123	
468.25712	191	
475.18832	245	1+
493.19821	148	
500.25914	141	
516.22019	274	1+
525.29667	242	
532.94118	132	
540.69756	173	
560.24692	136	
580.25724	155	
582.28321	120	
591.25329	192	
594.60015	159	
599.62048	204	
599.95265	279	1+
600.33964	257	1+
602.31835	209	
604.35056	136	
605.29445	784	1+
610.28926	169	
652.85018	134	
704.35533	172	
718.34788	117	
788.40533	210	
835.41825	283	
835.93830	149	
1177.62736	453	1+
1234.66716	1652	1+
1321.70399	1869	1+
1408.72991	5295	1+
1515.70629	426	1+
1555.79582	877	1+
1612.83992	559	1+
END IONS

###FS:    #m/z: 599.27947 #charge   2
###MaxRes:#m/z:  0.00000 #charge-128
###MS: 1058
###MSMS: 1061
BEGIN IONS
TITLE=Cmpd 264, AutoMSn(599.2795), 18.0 min
RTINSECONDS=1077.74
SCANS=MS: 1058 MSMS: 1061
PEPMASS=599.27947	20521
CHARGE=2+
346.17944	144	
367.13875	300	
369.19833	701	
385.16187	165	
392.16660	197	
393.70985	148	
395.12829	381	
395.77625	148	
412.17076	229	
468.27296	244	
475.48603	240	
491.20578	306	1+
509.21628	274	1+
516.68567	152	
525.29029	1152	1+
534.01587	165	
535.27316	157	
539.74575	176	
546.22796	183	
560.08110	152	
562.25582	229	1+
574.24026	178	
590.27110	2995	1+
595.29997	144	
597.30392	229	1+
599.28872	147	
600.33451	331	1+
634.28003	150	
666.33537	144	
685.31714	378	1+
786.39317	2845	1+
810.32514	172	
817.80669	428	
911.41024	190	
997.47487	227	1+
END IONS

###FS:    #m/z: 581.26958 #charge   3
###MaxRes:#m/z:  0.00000 #charge-128
###MS: 1062
###MSMS: 1063
BEGIN IONS
TITLE=Cmpd 265, AutoMSn(581.2696), 18.0 min
RTINSECONDS=1080.76
SCANS=MS: 1062 MSMS: 1063
PEPMASS=581.26958	24455
CHARGE=3+
322.17978	171	
328.14457	178	
384.16363	197	
385.15131	764	1+
404.16807	179	
437.08137	172	
465.18957	178	
468.75908	342	1+
482.21429	2161	1+
485.23201	176	
491.58306	216	
494.20268	240	
497.21168	221	
503.22813	156	
529.72330	199	
530.21833	322	
531.22655	486	1+
533.94119	244	
565.13249	279	
565.24055	186	
573.16901	202	
575.26746	1053	1+
575.60170	703	
575.93672	717	1+
579.31932	432	1+
581.28394	437	
581.94265	220	
582.27169	1152	1+
590.30921	164	
595.30142	1552	1+
604.25841	152	
661.80394	278	1+
666.33899	1899	1+
672.29081	149	
673.23030	303	1+
737.37246	1463	1+
788.27208	487	1+
805.29405	162	
808.41023	1031	1+
817.80856	364	
916.34298	248	1+
917.36969	439	1+
988.39185	995	1+
1029.44025	386	1+
1153.54446	596	1+
1211.56320	1156	1+
1340.60186	706	1+
1500.64304	1681	1+
END IONS

###FS:    #m/z: 401.73569 #charge   2
###MaxRes:#m/z:  0.00000 #charge-128
###MS: 1062
###MSMS: 1064
BEGIN IONS
TITLE=Cmpd 266, AutoMSn(401.7357), 18.0 min
RTINSECONDS=1081.27
SCANS=MS: 1062 MSMS: 1064
PEPMASS=401.73569	17820
CHARGE=2+
339.16830	169	
340.21737	184	
345.15829	921	1+
357.22573	255	
386.24267	183	
399.22488	355	1+
402.23611	260	
404.25837	235	
406.22436	248	
413.18798	424	1+
431.20889	2277	1+
438.11399	858	
448.23245	4380	1+
455.30655	245	
458.24164	160	
470.30494	254	
482.21837	336	
541.33980	516	
559.30570	225	
561.31761	2784	1+
569.25034	875	1+
569.36800	217	
598.33969	168	
632.35354	11956	1+
640.77322	425	1+
731.42446	297	
END IONS

###FS:    #m/z: 450.26908 #charge   2
###MaxRes:#m/z:  0.00000 #charge-128
###MS: 1062
###MSMS: 1065
BEGIN IONS
TITLE=Cmpd 267, AutoMSn(450.2691), 18.0 min
RTINSECONDS=1081.77
SCANS=MS: 1062 MSMS: 1065
PEPMASS=450.26908	18850
CHARGE=2+
326.22143	118	
329.19071	127	
338.21542	111	
341.18107	179	
359.21078	247	1+
369.21424	154	
383.23070	196	
385.25347	716	1+
390.23288	200	
401.23746	140	
434.28034	110	
435.24668	315	1+
445.25274	137	
448.25923	286	
449.24271	304	
450.24557	573	1+
452.27484	789	1+
454.26822	616	1+
457.76597	107	
470.26371	126	
472.28565	3076	1+
479.48494	248	
498.27841	133	
528.31349	123	
571.35589	1682	1+
626.36806	109	
628.36933	355	1+
654.37682	203	
670.38730	455	1+
672.40329	7028	1+
681.10269	275	
682.36523	202	
699.40777	120	
723.40881	112	
725.42878	1309	1+
735.43282	279	1+
741.41696	209	
743.43758	4838	1+
754.52777	184	
END IONS

###FS:    #m/z: 450.26967 #charge   2
###MaxRes:#m/z:  0.00000 #charge-128
###MS: 1066
###MSMS: 1067
BEGIN IONS
TITLE=Cmpd 268, AutoMSn(450.2697), 18.1 min
RTINSECONDS=1084.79
SCANS=MS: 1066 MSMS: 1067
PEPMASS=450.26967	40304
CHARGE=2+
299.19100	115	
337.21669	182	
341.18360	180	
356.22814	145	
359.19740	133	
362.52115	128	
368.22986	114	
369.72227	284	
382.24568	126	
383.22765	341	
385.25703	538	
390.23368	161	
391.74014	206	
412.23513	140	
418.73929	181	
430.27009	114	
434.24293	151	
435.25359	388	1+
442.27579	191	
446.24295	239	
448.27177	527	1+
450.24778	674	1+
452.27168	874	1+
454.26149	631	1+
472.28650	3231	1+
569.34245	171	
571.35573	2374	1+
628.37806	879	1+
638.70332	173	
670.38871	498	1+
672.40444	8593	1+
681.01295	351	
682.16574	160	
682.36222	146	
725.42629	1760	1+
742.43652	127	
743.44373	5542	1+
755.43668	287	1+
END IONS

###FS:    #m/z: 401.73457 #charge   2
###MaxRes:#m/z:  0.00000 #charge-128
###MS: 1066
###MSMS: 1068
BEGIN IONS
TITLE=Cmpd 269, AutoMSn(401.7346), 18.1 min
RTINSECONDS=1085.29
SCANS=MS: 1066 MSMS: 1068
PEPMASS=401.73457	23605
CHARGE=2+
339.17279	199	
345.16304	533	
402.23229	245	
404.23794	266	
406.25341	524	
431.20634	2353	1+
438.11573	835	
446.22626	199	
448.23104	3295	1+
455.30628	958	
456.17524	471	
470.30496	216	
541.34447	585	1+
544.28822	290	
561.31891	3425	1+
569.25311	719	1+
615.33766	293	
630.34985	230	
632.35346	13595	1+
731.41547	301	
END IONS

###FS:    #m/z: 632.35554 #charge   1
###MaxRes:#m/z:  0.00000 #charge-128
###MS: 1066
###MSMS: 1069
BEGIN IONS
TITLE=Cmpd 270, AutoMSn(632.3555), 18.1 min
RTINSECONDS=1085.79
SCANS=MS: 1066 MSMS: 1069
PEPMASS=632.35554	30796
CHARGE=1+
631.29232	342	1+
END IONS

###FS:    #m/z: 450.26955 #charge   2
###MaxRes:#m/z:  0.00000 #charge-128
###MS: 1070
###MSMS: 1071
BEGIN IONS
TITLE=Cmpd 271, AutoMSn(450.2696), 18.1 min
RTINSECONDS=1088.82
SCANS=MS: 1070 MSMS: 1071
PEPMASS=450.26955	43619
CHARGE=2+
337.22098	147	
341.18336	366	
359.20737	144	
368.22151	345	1+
383.23723	237	
385.25338	486	
426.26627	164	
433.22804	190	
446.23937	167	
447.29204	162	
448.25982	316	1+
450.22403	184	
451.25510	293	
452.27162	577	1+
454.28013	694	1+
472.28555	3606	1+
534.29875	128	
571.35608	2333	1+
597.32109	211	
628.37201	693	1+
654.38584	415	1+
670.38473	476	
672.40179	8682	1+
681.02717	1284	1+
681.24542	184	
723.42922	144	
725.42993	1581	1+
737.42203	398	1+
741.42108	396	1+
743.43935	5469	1+
755.43764	280	
779.47408	656	1+
END IONS

###FS:    #m/z: 586.93676 #charge   3
###MaxRes:#m/z:  0.00000 #charge-128
###MS: 1070
###MSMS: 1072
BEGIN IONS
TITLE=Cmpd 272, AutoMSn(586.9368), 18.2 min
RTINSECONDS=1089.32
SCANS=MS: 1070 MSMS: 1072
PEPMASS=586.93676	14036
CHARGE=3+
365.14290	266	
367.19716	158	
376.01313	254	
397.15701	318	1+
404.01244	138	
414.16518	266	1+
482.22179	206	
484.19696	278	1+
494.29737	321	
502.20171	261	1+
508.70043	312	
509.21423	197	
525.29141	236	
532.56530	213	
543.26525	314	1+
543.58184	178	
550.24714	209	1+
568.29204	169	
575.60421	143	
575.91990	153	
576.27134	137	
581.26733	318	
581.60761	179	
584.32107	605	1+
586.93544	160	
587.28241	634	1+
590.25847	203	
590.74783	213	
629.30353	810	1+
631.35750	600	1+
653.20103	156	
666.33684	233	1+
672.82691	463	
685.31619	305	1+
732.40322	488	1+
738.24654	266	1+
747.30919	268	
799.37538	182	
813.74059	217	
833.44527	681	1+
934.49435	997	1+
1094.52944	1816	1+
1258.60893	711	1+
1345.61977	1234	1+
1349.59607	589	1+
1440.64159	1135	1+
1458.66647	3169	1+
1654.72795	660	1+
END IONS

###FS:    #m/z: 401.73301 #charge   2
###MaxRes:#m/z:  0.00000 #charge-128
###MS: 1070
###MSMS: 1073
BEGIN IONS
TITLE=Cmpd 273, AutoMSn(401.7330), 18.2 min
RTINSECONDS=1089.82
SCANS=MS: 1070 MSMS: 1073
PEPMASS=401.73301	18911
CHARGE=2+
339.17162	283	
345.15857	708	
355.24481	126	
365.21575	228	
367.21938	191	
381.25287	131	
383.24128	162	
388.20822	130	
389.72404	128	
395.77968	132	
398.24922	364	1+
401.24415	234	
402.26712	442	1+
404.24990	396	
406.25733	382	
412.94791	501	
413.19061	493	1+
431.20794	1400	1+
448.23259	2060	1+
456.17428	244	
458.23699	133	
541.33712	277	
544.28685	188	
561.31977	2725	1+
570.26521	287	1+
605.29007	125	
615.34283	193	
630.33505	205	
632.35297	8428	1+
641.79487	197	
END IONS

###FS:    #m/z: 586.93747 #charge   3
###MaxRes:#m/z:  0.00000 #charge-128
###MS: 1074
###MSMS: 1075
BEGIN IONS
TITLE=Cmpd 274, AutoMSn(586.9375), 18.2 min
RTINSECONDS=1092.85
SCANS=MS: 1074 MSMS: 1075
PEPMASS=586.93747	47942
CHARGE=3+
347.14340	273	1+
365.14988	470	1+
369.19640	221	
376.01814	203	
393.24715	331	
398.14741	381	
404.00914	210	
415.17173	509	1+
417.73289	198	
494.29999	561	1+
502.21045	231	
511.19596	191	
525.26517	460	1+
526.87952	238	1+
537.89444	304	
538.24501	377	1+
543.24305	473	1+
543.58399	491	
548.92065	524	1+
550.97444	746	
555.92268	185	
566.25200	241	1+
568.25675	214	
575.24504	554	1+
575.58440	555	1+
575.92344	533	
581.25952	754	1+
581.59249	377	
581.92833	279	
584.30742	417	1+
586.93964	443	1+
587.28333	804	1+
603.21552	254	
631.34928	738	1+
653.18329	219	
653.69463	246	
665.31418	363	1+
675.31469	297	
702.30651	214	
732.40065	780	1+
774.30040	290	1+
789.34948	233	
817.81313	317	
833.44687	562	1+
934.50032	1421	1+
945.73829	265	
959.38268	240	1+
1015.41965	515	1+
1094.52688	2441	1+
1094.53887	414	
1179.50699	667	1+
1257.59994	1877	1+
1344.62107	2471	1+
1440.65058	1544	1+
1458.67113	6768	1+
1467.62690	451	1+
1475.48991	530	1+
1595.68570	438	1+
1654.73884	1478	1+
END IONS

###FS:    #m/z: 903.67956 #charge   3
###MaxRes:#m/z:  0.00000 #charge-128
###MS: 1074
###MSMS: 1076
BEGIN IONS
TITLE=Cmpd 275, AutoMSn(903.6796), 18.2 min
RTINSECONDS=1093.36
SCANS=MS: 1074 MSMS: 1076
PEPMASS=903.67956	17408
CHARGE=3+
309.16137	208	
427.15178	141	
542.17414	134	
560.17881	106	
576.27737	441	
590.69212	114	
660.28395	150	
801.30126	290	1+
899.52736	1121	1+
903.67909	451	1+
904.00675	714	1+
904.34759	438	
1108.41935	2745	1+
1162.35274	117	
1275.42934	612	1+
1293.46934	169	
1416.56837	1672	1+
END IONS

###FS:    #m/z: 336.23632 #charge   2
###MaxRes:#m/z:  0.00000 #charge-128
###MS: 1074
###MSMS: 1077
BEGIN IONS
TITLE=Cmpd 276, AutoMSn(336.2363), 18.2 min
RTINSECONDS=1093.86
SCANS=MS: 1074 MSMS: 1077
PEPMASS=336.23632	12514
CHARGE=2+
336.24482	266	1+
END IONS

###FS:    #m/z: 586.93769 #charge   3
###MaxRes:#m/z:  0.00000 #charge-128
###MS: 1078
###MSMS: 1079
BEGIN IONS
TITLE=Cmpd 277, AutoMSn(586.9377), 18.3 min
RTINSECONDS=1096.89
SCANS=MS: 1078 MSMS: 1079
PEPMASS=586.93769	46925
CHARGE=3+
365.13821	178	
376.01603	322	1+
393.24758	437	
398.14343	292	
415.18466	213	
417.20970	413	1+
441.20202	293	1+
467.75254	404	1+
484.21228	463	1+
494.29779	319	
496.68288	186	
502.21150	172	
508.71796	366	
509.22339	186	
525.17235	262	
525.27566	183	
532.23380	310	1+
532.56539	174	
537.78277	272	
543.23126	638	1+
547.76372	1567	
548.27328	624	
548.91923	350	
556.27357	179	
560.26232	254	1+
567.24721	328	1+
575.57317	438	
575.92505	309	
581.26546	584	1+
581.59469	321	
581.93116	249	
585.31559	371	1+
586.94541	265	1+
587.30067	564	1+
590.30742	315	1+
594.27558	247	1+
620.27141	241	1+
631.35371	1171	1+
639.74569	358	1+
653.19577	255	1+
732.39673	730	1+
754.84823	171	
789.34288	303	1+
819.36097	201	
833.44814	1002	1+
934.50389	881	1+
1094.52669	555	
1095.53192	239	
1257.59640	2604	1+
1344.61962	3707	1+
1349.60207	588	1+
1440.64585	1950	1+
1458.67474	6054	1+
1475.47191	433	1+
1654.73517	1639	1+
END IONS

###FS:    #m/z: 903.67792 #charge   3
###MaxRes:#m/z:  0.00000 #charge-128
###MS: 1078
###MSMS: 1080
BEGIN IONS
TITLE=Cmpd 278, AutoMSn(903.6779), 18.3 min
RTINSECONDS=1097.39
SCANS=MS: 1078 MSMS: 1080
PEPMASS=903.67792	19157
CHARGE=3+
404.18874	122	
427.14202	238	1+
542.15862	126	
562.17850	105	
576.27448	823	1+
624.23854	163	
744.27697	106	
787.87692	101	
792.81520	140	
801.31484	143	
801.80325	116	
826.35771	133	
851.32821	110	
872.98497	101	
899.51793	803	1+
899.87671	166	
903.50385	110	
903.68204	479	1+
904.01215	454	
904.34163	405	
1108.40617	330	
1108.41608	1856	1+
1109.43508	155	
1110.41647	272	
1275.45090	196	
1277.41961	104	
1416.57077	1997	1+
END IONS

###FS:    #m/z: 336.23587 #charge   2
###MaxRes:#m/z:  0.00000 #charge-128
###MS: 1078
###MSMS: 1081
BEGIN IONS
TITLE=Cmpd 279, AutoMSn(336.2359), 18.3 min
RTINSECONDS=1097.89
SCANS=MS: 1078 MSMS: 1081
PEPMASS=336.23587	15923
CHARGE=2+
336.24020	240	
END IONS

###FS:    #m/z: 903.36341 #charge   2
###MaxRes:#m/z:  0.00000 #charge-128
###MS: 1082
###MSMS: 1083
BEGIN IONS
TITLE=Cmpd 280, AutoMSn(903.3634), 18.3 min
RTINSECONDS=1100.91
SCANS=MS: 1082 MSMS: 1083
PEPMASS=903.36341	19238
CHARGE=2+
309.15254	142	
366.14622	105	
427.14725	150	
576.28125	571	1+
591.17133	101	
648.22981	134	
660.79169	119	
695.75641	123	
747.34206	105	
851.32718	227	
891.98770	104	
897.07853	102	
898.32976	107	
898.99307	156	
899.52059	358	1+
901.14413	118	
902.40321	115	
903.67910	470	1+
903.99662	474	
904.35163	730	1+
907.90811	114	
918.42213	224	
1108.41167	2805	1+
1275.42915	122	
1276.42314	141	
1293.44857	210	
1416.57200	2411	1+
1601.58356	390	1+
END IONS

###FS:    #m/z: 336.23557 #charge   2
###MaxRes:#m/z:  0.00000 #charge-128
###MS: 1082
###MSMS: 1084
BEGIN IONS
TITLE=Cmpd 281, AutoMSn(336.2356), 18.4 min
RTINSECONDS=1101.41
SCANS=MS: 1082 MSMS: 1084
PEPMASS=336.23557	16511
CHARGE=2+
336.23690	109	
END IONS

###FS:    #m/z: 605.28057 #charge   3
###MaxRes:#m/z:  0.00000 #charge-128
###MS: 1082
###MSMS: 1085
BEGIN IONS
TITLE=Cmpd 282, AutoMSn(605.2806), 18.4 min
RTINSECONDS=1101.91
SCANS=MS: 1082 MSMS: 1085
PEPMASS=605.28057	11765
CHARGE=3+
376.18502	118	
386.21983	314	
428.18509	118	
457.17642	161	
459.23686	150	
482.21748	455	1+
486.20857	203	1+
488.25084	131	
494.29176	119	
503.19879	134	
514.26629	791	1+
525.28522	371	1+
533.94523	254	
534.01935	124	
557.24640	121	
576.27854	144	
595.29710	596	1+
598.27660	135	
601.33221	2370	1+
608.29540	498	1+
618.32466	220	
618.79553	125	
666.33721	701	1+
670.81796	215	
714.31193	286	
737.36499	717	1+
746.38111	161	
754.36740	121	
763.34027	184	
763.83080	171	
778.32065	120	
784.82842	153	
800.83775	119	
808.40817	405	
1211.59508	480	1+
1408.70257	495	1+
1493.69287	824	1+
1500.64686	631	1+
END IONS

###FS:    #m/z: 548.60247 #charge   3
###MaxRes:#m/z:  0.00000 #charge-128
###MS: 1086
###MSMS: 1087
BEGIN IONS
TITLE=Cmpd 283, AutoMSn(548.6025), 18.4 min
RTINSECONDS=1104.94
SCANS=MS: 1086 MSMS: 1087
PEPMASS=548.60247	16527
CHARGE=3+
411.22248	743	1+
417.92103	248	
444.54520	146	
445.21555	136	
452.23725	156	
459.24132	276	
477.57384	262	
477.89005	152	
481.24885	294	
487.69979	231	
496.22892	321	1+
526.25919	237	
528.25785	296	1+
530.27999	333	1+
535.93132	163	
536.24946	182	
544.31041	143	
545.29552	1541	1+
545.76343	182	
548.92885	143	
549.28446	1416	1+
558.14500	533	1+
568.81203	162	
604.31604	149	
632.34282	147	
639.83614	176	
640.33197	173	
657.63002	153	
710.35654	169	
719.83020	209	1+
750.86656	183	
793.26977	157	
962.47954	535	1+
1091.48237	177	
1099.55642	1080	1+
1171.57511	981	1+
1331.61063	4407	1+
1430.68079	2195	1+
1501.71096	6398	1+
1572.75857	1115	1+
END IONS

###FS:    #m/z: 566.26203 #charge   3
###MaxRes:#m/z:  0.00000 #charge-128
###MS: 1086
###MSMS: 1088
BEGIN IONS
TITLE=Cmpd 284, AutoMSn(566.2620), 18.4 min
RTINSECONDS=1105.44
SCANS=MS: 1086 MSMS: 1088
PEPMASS=566.26203	11286
CHARGE=3+
382.63811	122	
386.13941	131	
414.21676	117	
426.90125	125	
431.21876	207	
448.23844	386	
476.22750	130	
484.19190	307	1+
487.75172	125	
499.23299	135	
499.90594	117	
504.27460	128	
513.74081	214	1+
517.25562	126	
521.22322	164	
533.22648	147	
537.74146	189	
558.27448	118	
561.30926	1049	1+
564.28942	1340	1+
570.31588	393	1+
572.18825	210	
573.15830	471	1+
573.23636	439	1+
573.25775	178	
632.35193	1930	1+
658.81857	208	
668.33805	190	
685.80175	128	
710.35776	122	
731.41882	399	
749.84308	197	
802.46019	511	1+
966.33909	358	1+
976.62782	132	
1135.59385	715	1+
1205.60055	492	1+
1494.69116	2145	1+
END IONS

###FS:    #m/z: 364.26671 #charge   1
###MaxRes:#m/z:  0.00000 #charge-128
###MS: 1086
###MSMS: 1089
BEGIN IONS
TITLE=Cmpd 285, AutoMSn(364.2667), 18.4 min
RTINSECONDS=1105.94
SCANS=MS: 1086 MSMS: 1089
PEPMASS=364.26671	16384
CHARGE=1+
302.23362	488	1+
319.23122	110	
346.25511	406	1+
362.24534	104	
364.26411	938	1+
END IONS

###FS:    #m/z: 548.60226 #charge   3
###MaxRes:#m/z:  0.00000 #charge-128
###MS: 1090
###MSMS: 1091
BEGIN IONS
TITLE=Cmpd 286, AutoMSn(548.6023), 18.5 min
RTINSECONDS=1108.96
SCANS=MS: 1090 MSMS: 1091
PEPMASS=548.60226	41874
CHARGE=3+
411.22468	928	1+
440.21562	205	
477.22941	380	1+
477.56714	362	
484.84254	530	
495.57045	159	
501.24032	801	1+
501.58600	195	
513.26140	173	
518.26793	210	
524.24860	398	1+
524.92670	170	
526.24503	597	1+
528.27551	277	
542.93309	159	
544.29391	568	1+
544.75617	159	
546.27941	952	1+
548.29159	898	1+
550.28067	1110	1+
551.02308	159	
559.12788	168	
579.25049	209	
586.29768	768	
586.79615	883	
657.80296	263	
665.29574	277	
706.82402	297	1+
714.83358	177	
715.32811	173	
719.32748	216	
750.34420	460	
750.85258	188	
786.36664	185	
917.47410	637	1+
921.38853	299	
961.49334	458	1+
991.47810	640	1+
1331.60820	10353	1+
1430.67858	6513	1+
1501.71271	15840	1+
1572.74959	3716	1+
END IONS

###FS:    #m/z: 601.33990 #charge   1
###MaxRes:#m/z:  0.00000 #charge-128
###MS: 1090
###MSMS: 1092
BEGIN IONS
TITLE=Cmpd 287, AutoMSn(601.3399), 18.5 min
RTINSECONDS=1109.46
SCANS=MS: 1090 MSMS: 1092
PEPMASS=601.33990	32525
CHARGE=1+
328.19748	8477	1+
371.20185	363	
386.22664	655	
402.24088	781	
423.19670	352	
428.22662	1274	
440.23940	750	1+
457.24663	598	
470.27194	1772	1+
514.27183	22648	1+
527.32947	3627	1+
END IONS

###FS:    #m/z: 571.77573 #charge   3
###MaxRes:#m/z:  0.00000 #charge-128
###MS: 1090
###MSMS: 1093
BEGIN IONS
TITLE=Cmpd 288, AutoMSn(571.7757), 18.5 min
RTINSECONDS=1109.96
SCANS=MS: 1090 MSMS: 1093
PEPMASS=571.77573	12202
CHARGE=3+
372.12425	213	1+
396.72103	196	
406.71515	153	
472.71010	168	
502.79071	154	
509.23158	186	
523.30001	177	
532.28273	354	1+
549.26162	175	
551.26979	236	1+
554.28221	145	
559.26217	277	1+
560.51208	221	
565.14861	149	
568.30349	455	1+
570.30988	2675	1+
570.91997	328	1+
575.28960	343	1+
592.30069	156	
604.63791	185	
622.28725	186	
632.34370	170	
655.97466	163	
657.63899	247	
657.96850	316	
658.30482	330	1+
660.47599	182	
665.30683	482	1+
677.34347	210	1+
680.32204	144	
681.97743	160	
709.33987	156	
713.22602	545	
731.41220	165	
800.86416	227	
802.47769	200	
808.40560	355	1+
862.36824	296	1+
880.35507	216	1+
952.44909	297	1+
1136.58639	625	1+
1138.62164	1021	1+
1207.61871	857	1+
1278.65674	853	1+
1501.67866	355	1+
END IONS

###FS:    #m/z: 601.33980 #charge   1
###MaxRes:#m/z:  0.00000 #charge-128
###MS: 1094
###MSMS: 1095
BEGIN IONS
TITLE=Cmpd 289, AutoMSn(601.3398), 18.5 min
RTINSECONDS=1112.98
SCANS=MS: 1094 MSMS: 1095
PEPMASS=601.33980	77217
CHARGE=1+
328.19695	13512	1+
358.19728	621	
386.22545	732	
402.24515	1517	
428.22317	1611	
440.22512	725	
457.24859	1144	
470.26928	2565	1+
514.27302	35442	1+
527.32994	7161	1+
END IONS

###FS:    #m/z: 548.60215 #charge   3
###MaxRes:#m/z:  0.00000 #charge-128
###MS: 1094
###MSMS: 1096
BEGIN IONS
TITLE=Cmpd 290, AutoMSn(548.6021), 18.6 min
RTINSECONDS=1113.49
SCANS=MS: 1094 MSMS: 1096
PEPMASS=548.60215	38629
CHARGE=3+
411.21942	671	1+
425.19949	160	
431.69143	159	
445.23487	156	
464.21864	151	
477.57310	154	
487.24043	150	
501.25918	292	
501.57789	262	
509.72422	220	1+
513.25318	436	1+
526.25057	417	
528.24480	237	1+
533.27825	199	
544.29052	1003	1+
546.29601	807	1+
548.29072	905	1+
548.62025	149	
550.28500	1075	1+
562.28452	184	
572.19732	160	
574.13391	209	
578.24075	153	
604.31322	297	1+
638.32411	208	1+
640.32090	173	
665.82047	200	
693.30301	283	1+
715.33325	191	
750.35304	175	
750.85088	285	
754.37153	170	
765.21855	539	
792.38322	293	
878.20413	152	
917.47513	772	1+
961.47991	726	1+
991.48256	457	1+
1022.47061	709	1+
1091.48052	185	
1171.57248	1513	1+
1331.60682	7358	1+
1430.67089	5264	1+
1501.71311	11035	1+
1572.74962	2920	1+
END IONS

###FS:    #m/z: 571.77327 #charge   1
###MaxRes:#m/z:  0.00000 #charge-128
###MS: 1094
###MSMS: 1097
BEGIN IONS
TITLE=Cmpd 291, AutoMSn(571.7733), 18.6 min
RTINSECONDS=1113.99
SCANS=MS: 1094 MSMS: 1097
PEPMASS=571.77327	16280
CHARGE=1+
358.18528	130	
376.22175	108	
405.13295	115	
422.23527	110	
424.23275	112	
446.22554	150	
451.17448	136	
468.23827	126	
469.59560	215	
469.88096	124	
470.27072	141	
475.19137	118	
476.73882	123	
479.18958	108	
480.31134	113	
497.28977	111	
497.46471	115	
499.26334	109	
523.23257	106	
532.27140	202	1+
538.27209	119	
545.00069	119	
545.75399	129	
549.24575	256	1+
552.84759	110	
555.27242	219	1+
560.27734	482	1+
566.31180	126	
567.29891	777	1+
568.79345	390	
570.30919	1084	1+
570.93533	347	1+
END IONS

###FS:    #m/z: 601.34043 #charge   1
###MaxRes:#m/z:  0.00000 #charge-128
###MS: 1098
###MSMS: 1099
BEGIN IONS
TITLE=Cmpd 292, AutoMSn(601.3404), 18.6 min
RTINSECONDS=1117.02
SCANS=MS: 1098 MSMS: 1099
PEPMASS=601.34043	116789
CHARGE=1+
328.19665	20536	1+
386.22857	1657	
402.24554	1646	
428.22593	3651	1+
440.22446	1064	
457.25055	1485	
470.27283	4008	1+
513.30419	942	
514.27317	55897	1+
527.32841	9981	1+
END IONS

###FS:    #m/z: 402.24502 #charge   1
###MaxRes:#m/z:  0.00000 #charge-128
###MS: 1098
###MSMS: 1100
BEGIN IONS
TITLE=Cmpd 293, AutoMSn(402.2450), 18.6 min
RTINSECONDS=1117.52
SCANS=MS: 1098 MSMS: 1100
PEPMASS=402.24502	19750
CHARGE=1+
368.22099	117	
382.17687	113	
END IONS

###FS:    #m/z: 637.00231 #charge   3
###MaxRes:#m/z:  0.00000 #charge-128
###MS: 1098
###MSMS: 1101
BEGIN IONS
TITLE=Cmpd 294, AutoMSn(637.0023), 18.6 min
RTINSECONDS=1118.02
SCANS=MS: 1098 MSMS: 1101
PEPMASS=637.00231	16250
CHARGE=3+
458.73482	132	
487.25779	137	
509.21623	145	
515.27031	201	
525.27983	161	
543.29314	403	
553.27434	187	
556.60700	135	
558.29681	201	
580.63085	320	
583.31206	130	
584.24378	122	
595.30755	171	
600.75715	118	
601.32576	386	1+
613.31240	134	
633.30570	489	1+
636.34244	334	
637.00143	468	
637.32827	884	1+
637.70702	119	
640.34153	916	1+
641.82296	119	
645.51280	144	
654.34865	200	
769.38693	172	
795.39120	126	
861.43900	143	
866.42980	271	1+
1086.53061	1246	1+
1159.59481	2099	1+
1554.75488	1125	1+
1578.13006	116	
1667.84768	667	1+
1738.87946	1884	1+
END IONS

###FS:    #m/z: 402.24618 #charge   1
###MaxRes:#m/z:  0.00000 #charge-128
###MS: 1102
###MSMS: 1103
BEGIN IONS
TITLE=Cmpd 295, AutoMSn(402.2462), 18.7 min
RTINSECONDS=1121.05
SCANS=MS: 1102 MSMS: 1103
PEPMASS=402.24618	21783
CHARGE=1+
344.17728	113	
386.24703	114	
END IONS

###FS:    #m/z: 832.29556 #charge   2
###MaxRes:#m/z:  0.00000 #charge-128
###MS: 1102
###MSMS: 1104
BEGIN IONS
TITLE=Cmpd 296, AutoMSn(832.2956), 18.7 min
RTINSECONDS=1121.55
SCANS=MS: 1102 MSMS: 1104
PEPMASS=832.29556	10648
CHARGE=2+
599.22340	102	
628.27987	106	
645.31847	122	
693.75317	401	1+
723.25232	149	
736.28513	209	
772.28835	286	1+
795.78257	231	1+
832.48515	286	
1011.34756	189	
1311.50340	672	1+
1529.57291	1415	1+
1663.59055	563	1+
END IONS

###FS:    #m/z: 478.25489 #charge   2
###MaxRes:#m/z:  0.00000 #charge-128
###MS: 1102
###MSMS: 1105
BEGIN IONS
TITLE=Cmpd 297, AutoMSn(478.2549), 18.7 min
RTINSECONDS=1122.05
SCANS=MS: 1102 MSMS: 1105
PEPMASS=478.25489	14252
CHARGE=2+
320.67277	389	
376.20041	265	1+
390.21406	121	
394.21349	121	
402.17700	111	
429.21503	231	
449.24966	262	
451.21087	144	
456.26505	179	
458.24589	238	
460.28005	209	
468.25857	159	
474.27015	559	1+
476.26886	1029	1+
478.26647	880	1+
480.28415	748	1+
482.25935	289	
519.24572	114	
543.28749	366	1+
553.28205	284	1+
569.29114	167	
590.30542	117	
609.30264	112	
639.35537	118	
640.33745	1096	1+
654.34278	317	
673.29900	150	
682.38046	125	
697.85552	118	
741.38200	173	
769.36151	446	1+
776.88116	114	
786.40965	164	
857.43906	256	1+
901.39346	117	
END IONS

###FS:    #m/z: 402.24511 #charge   1
###MaxRes:#m/z:  0.00000 #charge-128
###MS: 1106
###MSMS: 1107
BEGIN IONS
TITLE=Cmpd 298, AutoMSn(402.2451), 18.8 min
RTINSECONDS=1125.08
SCANS=MS: 1106 MSMS: 1107
PEPMASS=402.24511	27764
CHARGE=1+
384.23519	107	
395.77620	467	
END IONS

###FS:    #m/z: 590.30134 #charge   2
###MaxRes:#m/z:  0.00000 #charge-128
###MS: 1106
###MSMS: 1108
BEGIN IONS
TITLE=Cmpd 299, AutoMSn(590.3013), 18.8 min
RTINSECONDS=1125.58
SCANS=MS: 1106 MSMS: 1108
PEPMASS=590.30134	19193
CHARGE=2+
353.17376	376	1+
372.17967	127	
380.22348	173	
393.74988	192	
404.22529	1363	1+
422.15802	1265	1+
438.26127	123	
442.21870	123	
470.24960	151	
490.21055	141	
500.24401	131	
507.22957	173	
508.71116	142	
515.29920	130	
517.30732	2418	1+
523.27044	201	
534.24103	347	1+
567.32829	206	
572.79046	154	
580.28904	388	1+
586.33124	424	1+
588.33220	298	
589.09145	139	
589.31536	813	1+
628.34558	691	1+
637.30488	1136	1+
645.36160	2916	1+
648.32725	178	
656.32792	170	
667.80546	261	
708.34226	330	1+
732.40991	145	
758.44983	1941	1+
765.35900	384	
836.29890	280	
869.47066	353	1+
887.49532	2079	1+
914.43015	333	1+
934.49336	135	
1016.52417	211	
1017.56163	143	
END IONS

###FS:    #m/z: 738.39609 #charge   2
###MaxRes:#m/z:  0.00000 #charge-128
###MS: 1106
###MSMS: 1109
BEGIN IONS
TITLE=Cmpd 300, AutoMSn(738.3961), 18.8 min
RTINSECONDS=1126.08
SCANS=MS: 1106 MSMS: 1109
PEPMASS=738.39609	17042
CHARGE=2+
358.20709	116	
359.18469	263	
369.19008	107	
373.14379	104	
376.21851	598	
390.20359	365	1+
455.25620	109	
489.30244	1036	1+
518.26924	319	1+
534.78340	260	
535.28864	274	
543.80355	201	
559.25766	128	
581.26679	128	
583.25545	106	
588.37249	506	1+
600.31957	338	1+
608.81634	124	
628.27218	113	
646.32276	156	
655.37604	111	
716.42806	534	1+
738.37926	141	
739.90974	110	
814.43522	133	
830.48199	705	1+
840.05659	285	
941.49393	164	
958.52602	618	1+
1086.59935	258	
1215.60946	153	
END IONS

###FS:    #m/z: 590.30291 #charge   2
###MaxRes:#m/z:  0.00000 #charge-128
###MS: 1110
###MSMS: 1111
BEGIN IONS
TITLE=Cmpd 301, AutoMSn(590.3029), 18.8 min
RTINSECONDS=1129.1
SCANS=MS: 1110 MSMS: 1111
PEPMASS=590.30291	29466
CHARGE=2+
353.17713	276	
360.20097	241	1+
371.19642	316	1+
387.19520	256	
404.22093	2372	1+
410.88494	261	
413.65921	146	
422.15566	2155	1+
439.27311	133	
466.23506	159	
482.22494	128	
499.29559	202	
500.26434	383	1+
505.21482	125	
507.25432	263	
515.27971	126	
517.31091	2480	1+
523.25711	237	1+
534.24369	365	1+
549.28306	226	1+
561.22400	123	
568.31341	146	
580.28161	489	1+
586.30237	140	
587.34005	851	1+
588.09683	346	
590.30707	451	
592.27686	622	1+
627.33745	675	1+
630.31007	137	
637.30910	1360	1+
645.36425	3898	1+
654.73683	200	
663.30375	262	
665.30377	127	
708.34163	310	
741.42721	156	
758.44749	2343	1+
765.36265	895	1+
836.29356	302	1+
869.46240	156	
870.48315	260	1+
887.49602	3236	1+
1016.53333	425	
1017.54549	189	
END IONS

###FS:    #m/z: 738.39468 #charge   2
###MaxRes:#m/z:  0.00000 #charge-128
###MS: 1110
###MSMS: 1112
BEGIN IONS
TITLE=Cmpd 302, AutoMSn(738.3947), 18.8 min
RTINSECONDS=1129.6
SCANS=MS: 1110 MSMS: 1112
PEPMASS=738.39468	16477
CHARGE=2+
358.21473	105	
371.19135	195	
376.21688	442	
386.16973	142	
390.20404	365	1+
397.79940	132	
472.27371	159	
489.30240	1353	1+
514.26725	137	
518.26203	148	
524.26330	119	
543.79922	113	
586.33480	107	
588.36554	598	1+
598.26153	107	
601.32389	205	1+
608.32293	108	
624.32321	113	
646.32023	204	
716.43702	521	1+
830.47058	699	1+
840.06153	104	
888.41112	117	
958.53367	520	1+
1086.58646	262	
1215.60862	114	
1475.76246	516	1+
END IONS

###FS:    #m/z: 590.30443 #charge   2
###MaxRes:#m/z:  0.00000 #charge-128
###MS: 1114
###MSMS: 1115
BEGIN IONS
TITLE=Cmpd 303, AutoMSn(590.3044), 18.9 min
RTINSECONDS=1133.12
SCANS=MS: 1114 MSMS: 1115
PEPMASS=590.30443	28070
CHARGE=2+
353.18022	270	
360.18002	113	
371.20371	121	
404.22430	2041	1+
413.64824	113	
422.15184	1927	1+
428.23557	116	
459.19019	284	1+
490.22732	142	
500.25964	130	
507.24554	301	1+
515.28289	146	
517.30940	2311	1+
523.25911	219	
535.25061	348	
537.22257	128	
550.18581	190	
554.25711	125	
571.26572	116	
580.28442	498	1+
582.29000	189	
587.34543	363	
588.09236	238	1+
588.32084	755	1+
590.29199	627	1+
593.27856	403	1+
627.36574	160	
628.35417	500	1+
635.30919	118	
637.30241	1685	1+
645.36738	3153	1+
664.29055	164	
708.34343	350	1+
758.45153	1736	1+
765.36453	1092	1+
836.29375	286	
838.30703	116	
854.31426	135	
886.49674	125	
887.49650	2173	1+
1016.53022	418	
1017.53311	217	
END IONS

###FS:    #m/z: 518.74335 #charge-128
###MaxRes:#m/z:  0.00000 #charge-128
###MS: 1114
###MSMS: 1116
BEGIN IONS
TITLE=Cmpd 304, AutoMSn(518.7433), 18.9 min
RTINSECONDS=1133.62
SCANS=MS: 1114 MSMS: 1116
PEPMASS=518.74335	13824

334.19632	112	
358.19763	106	
372.14024	104	
389.54310	102	
420.21149	106	
432.26934	149	
436.15395	116	
456.22211	102	
459.71766	145	
465.27689	112	
471.22689	114	
476.24856	271	1+
504.29376	150	
514.27991	391	1+
516.29891	786	1+
518.29145	906	1+
519.77327	162	
520.28654	966	1+
522.28870	436	1+
568.28732	118	
590.31971	104	
598.72725	101	
634.30616	101	
646.35647	451	1+
662.32884	164	
761.38226	929	1+
END IONS

###FS:    #m/z: 472.25261 #charge   2
###MaxRes:#m/z:  0.00000 #charge-128
###MS: 1118
###MSMS: 1119
BEGIN IONS
TITLE=Cmpd 305, AutoMSn(472.2526), 19.0 min
RTINSECONDS=1137.15
SCANS=MS: 1118 MSMS: 1119
PEPMASS=472.25261	38459
CHARGE=2+
331.14099	326	
344.71475	244	
347.14615	325	
388.29159	1016	1+
396.67791	233	
407.24988	214	1+
409.21773	352	1+
416.21096	250	1+
432.19851	270	1+
434.22238	423	1+
439.21395	468	1+
451.25558	284	1+
454.25929	249	
468.26548	970	1+
468.49348	321	
470.26641	2154	1+
474.25932	1472	1+
479.48599	264	
488.27018	325	1+
503.22852	382	
506.29249	448	1+
510.24465	544	1+
511.72309	321	
516.27839	232	1+
519.25360	197	
524.94044	619	1+
525.26412	211	
525.60663	374	
533.24477	212	
551.35328	1292	1+
551.94572	280	
557.62371	299	1+
557.95689	509	
558.28805	445	
560.08997	1016	
579.24421	261	
581.63123	237	
581.97615	264	
582.30541	285	
590.29390	627	1+
603.31748	220	
618.30936	270	1+
621.31993	539	1+
632.34118	560	1+
652.40443	3040	1+
670.41467	223	1+
677.32501	279	1+
693.27934	1490	1+
710.35071	221	1+
749.39945	458	1+
761.34813	1159	1+
767.43043	3413	1+
776.47916	257	
777.89021	545	1+
778.38067	1712	1+
790.40967	238	1+
792.34126	577	1+
806.36511	212	
806.36802	424	1+
818.39292	207	1+
827.42790	226	
863.38084	581	1+
879.46214	627	1+
880.51040	243	1+
921.39151	1471	1+
921.39332	643	1+
936.53228	706	1+
942.53144	663	1+
END IONS

###FS:    #m/z: 628.99625 #charge   3
###MaxRes:#m/z:  0.00000 #charge-128
###MS: 1118
###MSMS: 1120
BEGIN IONS
TITLE=Cmpd 306, AutoMSn(628.9962), 19.0 min
RTINSECONDS=1137.65
SCANS=MS: 1118 MSMS: 1120
PEPMASS=628.99625	34323
CHARGE=3+
369.20361	262	
388.28782	210	
427.70271	188	
432.19880	268	1+
440.74430	282	
471.27385	182	
503.23660	243	
524.27245	504	1+
524.93747	211	
534.87559	377	
544.24810	245	1+
546.25326	328	1+
551.33192	484	1+
557.96327	815	
558.29449	354	
573.62767	211	1+
581.63450	1799	1+
581.97230	998	
590.24756	338	1+
601.29733	271	1+
603.31192	280	1+
604.64838	428	1+
604.99355	627	1+
605.31983	1056	1+
617.28052	252	
623.99085	463	1+
624.33091	1915	1+
628.32281	801	
628.70085	186	
628.99775	3150	1+
629.33058	3790	1+
629.66425	1560	
635.64026	486	1+
652.39697	850	1+
668.31198	227	1+
677.29656	240	1+
693.26951	187	
698.35877	184	
761.33707	229	
765.19383	200	
765.32345	284	
767.42964	1623	1+
786.39213	251	
799.37333	223	
850.45260	344	
860.21416	226	
920.39731	291	1+
979.50485	454	1+
994.54922	262	1+
1050.55191	202	
1163.59882	1205	1+
1248.61125	725	1+
1265.65843	1933	1+
1411.75072	2215	1+
1426.68765	437	1+
1555.76971	646	1+
1572.78436	8676	1+
1671.85147	4130	1+
1724.87196	534	1+
1742.89679	6170	1+
1813.92696	1319	1+
END IONS

###FS:    #m/z: 518.74146 #charge   2
###MaxRes:#m/z:  0.00000 #charge-128
###MS: 1118
###MSMS: 1121
BEGIN IONS
TITLE=Cmpd 307, AutoMSn(518.7415), 19.0 min
RTINSECONDS=1138.15
SCANS=MS: 1118 MSMS: 1121
PEPMASS=518.74146	28657
CHARGE=2+
331.68999	147	
340.09809	107	
375.20872	114	
380.23724	132	
384.21656	133	
412.94770	164	
418.70913	163	
433.22605	136	
451.20368	230	1+
460.24955	102	
463.20971	104	
474.26753	117	
477.22474	121	
495.24108	247	1+
506.19518	231	
514.27819	196	
515.27262	628	1+
517.30240	385	
518.27669	763	1+
520.27009	1219	1+
527.84233	128	
533.75758	149	
543.28546	122	
596.32493	125	
618.84721	141	
629.25477	113	
641.33476	121	
653.34386	108	
657.98962	137	
662.36192	277	
761.38458	589	1+
895.53773	333	1+
1030.53059	567	1+
END IONS

###FS:    #m/z: 471.99904 #charge   2
###MaxRes:#m/z:  0.00000 #charge-128
###MS: 1122
###MSMS: 1123
BEGIN IONS
TITLE=Cmpd 308, AutoMSn(471.9990), 19.0 min
RTINSECONDS=1141.19
SCANS=MS: 1122 MSMS: 1123
PEPMASS=471.99904	57208
CHARGE=2+
362.13824	190	
370.26093	337	1+
375.19380	273	1+
383.20221	318	1+
388.28963	503	
395.67557	625	1+
401.19335	216	1+
418.18793	451	1+
440.76575	203	
452.23222	523	1+
452.69087	225	
464.22655	414	1+
467.26882	281	
468.27473	1013	1+
468.77154	512	1+
470.26263	2872	1+
475.49955	464	
476.28613	287	
479.48575	407	
487.74078	411	1+
503.22513	196	
506.29420	390	
510.23365	513	1+
513.59015	277	1+
519.26065	281	
524.60363	470	1+
524.93924	781	
525.26900	807	1+
533.26129	386	1+
534.86720	275	
550.96001	506	1+
551.35880	1119	1+
553.28280	207	
557.94971	470	
558.28911	416	
558.64353	230	
569.25898	237	1+
579.26281	570	1+
581.64174	380	1+
581.97194	429	
587.29313	220	1+
589.27979	391	1+
621.32031	430	1+
652.40147	3357	1+
678.32271	211	
688.42650	600	1+
693.27383	1443	1+
698.37686	203	
749.36865	280	1+
758.42208	202	
761.35740	665	1+
763.37808	259	
765.37162	221	1+
767.42183	3282	1+
776.89297	884	1+
777.38829	1275	1+
785.89374	310	
786.38681	387	
789.35134	426	1+
792.35241	381	1+
794.38664	352	1+
806.35945	288	
806.36361	256	1+
835.42960	975	1+
846.36596	242	1+
863.38102	1421	1+
877.42637	510	1+
887.36931	256	1+
905.41766	676	1+
919.49340	279	1+
921.39924	2534	1+
938.52409	1044	1+
942.53445	730	1+
END IONS

###FS:    #m/z: 628.99504 #charge   3
###MaxRes:#m/z:  0.00000 #charge-128
###MS: 1122
###MSMS: 1124
BEGIN IONS
TITLE=Cmpd 309, AutoMSn(628.9950), 19.0 min
RTINSECONDS=1141.69
SCANS=MS: 1122 MSMS: 1124
PEPMASS=628.99504	46815
CHARGE=3+
361.24282	276	
367.57441	256	
369.19995	236	
384.21117	370	
399.16397	314	1+
432.19233	231	1+
445.21838	298	1+
453.21637	254	
471.28127	455	
473.21484	404	1+
484.21656	221	1+
492.47923	333	
503.24659	238	
525.28388	614	
545.77341	291	
546.26565	489	1+
551.33879	283	1+
557.28317	599	1+
557.95506	541	
576.29615	256	
579.21602	213	
581.63630	1774	1+
581.97028	1507	1+
582.30562	1154	1+
589.27987	250	1+
592.26125	240	
600.33038	344	1+
605.30819	1026	1+
605.65749	409	
605.98449	394	
617.31098	440	1+
621.97682	241	1+
622.32516	341	1+
623.99975	284	1+
624.33198	1417	1+
624.67494	525	1+
628.32410	420	
628.65834	1572	1+
628.99307	3010	1+
629.33304	3633	1+
652.40451	497	
657.27100	214	1+
675.30931	295	1+
736.42672	249	
767.42317	970	1+
785.89331	238	
806.37720	295	1+
850.46978	363	
860.21616	293	
863.43444	284	1+
870.94064	338	
879.47903	243	1+
934.44829	346	1+
979.51470	221	
1050.54337	212	
1248.66439	656	1+
1262.66015	640	1+
1265.64577	2102	1+
1334.60758	474	1+
1412.74448	2163	1+
1555.74909	650	1+
1572.78408	8959	1+
1671.85702	4071	1+
1742.89142	5182	1+
1813.93382	552	1+
END IONS

###FS:    #m/z: 518.74042 #charge   2
###MaxRes:#m/z:  0.00000 #charge-128
###MS: 1122
###MSMS: 1125
BEGIN IONS
TITLE=Cmpd 310, AutoMSn(518.7404), 19.0 min
RTINSECONDS=1142.19
SCANS=MS: 1122 MSMS: 1125
PEPMASS=518.74042	30560
CHARGE=2+
412.19078	115	
420.21703	128	
430.14711	107	
456.19638	115	
462.22851	136	
468.27368	208	
475.49495	172	
482.22750	146	
486.17405	126	
500.28669	112	
502.30472	288	1+
505.77352	107	
506.19144	678	1+
514.27264	270	
515.27410	277	
516.29422	558	1+
516.74833	106	
518.28613	847	1+
520.28716	1333	1+
521.78687	150	
548.72696	118	
555.71863	189	
556.22077	109	
562.31337	290	
562.82434	199	
596.32171	106	
618.85878	147	
662.35565	352	
710.37634	156	
761.38396	193	
END IONS

###FS:    #m/z: 780.77295 #charge   2
###MaxRes:#m/z:  0.00000 #charge-128
###MS: 1126
###MSMS: 1127
BEGIN IONS
TITLE=Cmpd 311, AutoMSn(780.7730), 19.1 min
RTINSECONDS=1145.22
SCANS=MS: 1126 MSMS: 1127
PEPMASS=780.77295	34370
CHARGE=2+
304.04199	160	
360.10560	539	
366.40633	204	
403.19139	128	
423.11806	263	
439.21141	414	
451.10950	1588	1+
475.49661	133	
502.16130	144	
522.19869	153	
525.28926	134	
550.17589	360	
555.71966	699	
556.21219	360	1+
590.22464	176	
629.24533	167	
629.75967	242	
659.23979	382	
667.80187	196	
687.23156	1098	1+
759.28371	638	1+
772.78135	143	
802.26126	591	1+
804.26352	202	
874.30191	1543	1+
884.23468	519	
962.29072	132	
1011.36869	4658	1+
1110.43788	237	
1122.33734	238	
1123.32361	154	
1285.37043	137	
1560.53614	17020	1+
END IONS

###FS:    #m/z: 472.25147 #charge   2
###MaxRes:#m/z:  0.00000 #charge-128
###MS: 1126
###MSMS: 1128
BEGIN IONS
TITLE=Cmpd 312, AutoMSn(472.2515), 19.1 min
RTINSECONDS=1145.72
SCANS=MS: 1126 MSMS: 1128
PEPMASS=472.25147	43646
CHARGE=2+
331.14074	242	
352.18114	149	
388.28945	349	
403.67985	153	
440.74685	175	
454.23631	476	1+
461.22100	359	1+
468.26741	827	1+
470.26909	1388	1+
472.26795	998	1+
473.73766	423	1+
474.27737	1837	1+
488.25775	311	1+
503.22441	340	1+
506.30213	145	
508.24905	228	1+
510.73757	235	1+
515.26867	137	
516.28179	251	1+
521.26050	145	
524.93579	201	
525.26256	182	
533.25305	264	1+
551.35154	970	1+
557.95722	318	
558.29857	285	
559.12255	365	
559.23067	163	
570.28201	340	1+
579.24139	331	
590.27957	219	1+
593.31647	220	1+
596.25913	137	
603.31404	148	
614.29622	254	
621.31654	315	1+
635.37288	141	
652.39669	1753	1+
657.30376	230	
665.30995	177	
676.27655	362	1+
693.28279	291	1+
693.28644	500	
698.37874	204	
713.83072	276	
761.34864	550	1+
767.43625	2084	1+
778.38333	343	1+
785.90511	148	
792.35808	333	1+
805.36461	352	1+
863.37304	651	1+
877.42718	364	1+
903.42827	415	1+
921.39256	683	1+
942.52313	873	1+
END IONS

###FS:    #m/z: 628.99576 #charge   3
###MaxRes:#m/z:  0.00000 #charge-128
###MS: 1126
###MSMS: 1129
BEGIN IONS
TITLE=Cmpd 313, AutoMSn(628.9958), 19.1 min
RTINSECONDS=1146.22
SCANS=MS: 1126 MSMS: 1129
PEPMASS=628.99576	35814
CHARGE=3+
326.70138	140	
371.16031	290	1+
428.21824	149	
449.24728	148	
470.27634	327	1+
474.23061	352	1+
503.24671	148	
517.20911	142	
525.27688	282	
527.25018	182	
541.14830	213	
549.23670	188	
551.33968	294	
581.63443	786	1+
581.96900	405	
582.29592	282	
599.32689	283	1+
604.98220	373	1+
605.32510	856	1+
606.58433	139	
615.24412	271	
617.77801	367	1+
623.81772	481	1+
624.33744	1014	1+
624.68241	189	
627.31333	721	1+
627.98053	164	
628.99121	943	1+
629.32580	1487	1+
629.65989	586	
632.32806	393	
636.79802	296	
637.26440	235	1+
652.38449	146	
685.33625	233	1+
696.31380	364	1+
703.29470	141	
767.42553	805	1+
777.89044	198	
793.38635	147	
797.39250	146	
850.45470	284	1+
862.93900	147	
943.38723	370	1+
1248.64256	720	1+
1265.64841	1098	1+
1412.76374	1125	1+
1572.79258	3105	1+
1577.76389	327	1+
1671.85448	1674	1+
1742.88781	2725	1+
END IONS

###FS:    #m/z: 780.77414 #charge   2
###MaxRes:#m/z:  0.00000 #charge-128
###MS: 1130
###MSMS: 1131
BEGIN IONS
TITLE=Cmpd 314, AutoMSn(780.7741), 19.2 min
RTINSECONDS=1149.25
SCANS=MS: 1130 MSMS: 1131
PEPMASS=780.77414	59369
CHARGE=2+
360.09669	908	
423.12064	364	
439.22707	387	
451.11015	2688	1+
490.16537	294	
508.18127	269	
516.15561	258	
525.28142	230	
550.18052	583	
599.24661	449	
629.25775	351	
629.74495	264	
659.23837	497	
687.23990	1313	1+
695.95272	696	
759.27654	1090	
779.76610	249	
783.78845	219	
802.26170	580	
865.26332	229	
874.30545	2571	1+
884.23276	483	
1011.36549	5774	1+
1110.43330	1062	1+
1122.32378	306	
1560.54418	31073	1+
END IONS

###FS:    #m/z: 438.75178 #charge   2
###MaxRes:#m/z:  0.00000 #charge-128
###MS: 1130
###MSMS: 1132
BEGIN IONS
TITLE=Cmpd 315, AutoMSn(438.7518), 19.2 min
RTINSECONDS=1149.75
SCANS=MS: 1130 MSMS: 1132
PEPMASS=438.75178	21286
CHARGE=2+
323.20646	102	
326.20239	142	
328.13264	144	
332.20299	311	
341.20919	178	
344.19212	131	
345.14981	106	
360.18100	221	
365.22668	295	1+
372.16500	208	
373.16818	532	1+
375.24032	271	1+
377.18524	131	
386.70897	116	
389.20424	190	
390.18868	818	1+
395.77766	160	
401.20094	268	1+
405.24128	111	
408.22090	2521	1+
411.17631	119	
418.23107	887	1+
423.24628	246	1+
434.24207	656	1+
436.25632	749	1+
438.24645	1315	1+
443.23740	545	
453.24194	104	
472.28618	147	
484.22858	317	1+
495.25616	305	1+
500.24759	212	
501.24262	602	1+
514.27338	112	
518.27166	778	
519.25764	1368	1+
536.28113	825	1+
546.26633	400	1+
563.33028	172	
575.31623	139	
614.33039	230	1+
618.31886	108	
632.34457	288	1+
649.36728	2388	1+
657.87526	465	1+
659.38031	123	
676.41227	611	1+
772.42875	951	1+
END IONS

###FS:    #m/z: 744.76378 #charge   2
###MaxRes:#m/z:  0.00000 #charge-128
###MS: 1130
###MSMS: 1133
BEGIN IONS
TITLE=Cmpd 316, AutoMSn(744.7638), 19.2 min
RTINSECONDS=1150.25
SCANS=MS: 1130 MSMS: 1133
PEPMASS=744.76378	17199
CHARGE=2+
304.04466	130	
360.11119	357	1+
367.19310	237	
390.21771	114	
399.09839	148	
423.11312	139	
447.25537	254	1+
451.10696	880	1+
460.18499	130	
480.16898	117	
519.70019	169	
520.21119	204	
522.18243	160	
531.27840	157	
550.17764	158	
600.31518	310	1+
610.81018	119	
647.28648	117	
687.24666	684	1+
706.32558	154	
719.21532	202	
720.34808	116	
736.22907	171	
742.38838	143	
743.86014	143	
747.35152	132	
802.28162	1049	1+
939.33971	2437	1+
962.29209	129	
1038.40700	154	
1122.33041	131	
1124.34326	117	
1206.61057	582	1+
1488.51361	8384	1+
END IONS

###FS:    #m/z: 780.77359 #charge   2
###MaxRes:#m/z:  0.00000 #charge-128
###MS: 1134
###MSMS: 1135
BEGIN IONS
TITLE=Cmpd 317, AutoMSn(780.7736), 19.2 min
RTINSECONDS=1153.28
SCANS=MS: 1134 MSMS: 1135
PEPMASS=780.77359	60049
CHARGE=2+
360.09935	1038	1+
366.40562	588	
423.11327	391	
439.21814	418	
451.10762	1939	1+
490.17327	251	
522.18644	309	
550.17940	291	
555.71545	711	
556.22472	332	
599.24121	232	
629.26328	353	
659.25033	263	
687.23141	840	
695.95349	344	
708.22142	227	
759.27416	891	1+
771.75496	252	
772.26887	229	
780.33774	256	
783.75919	261	
802.25756	600	
874.30332	1757	1+
962.28800	234	
1011.36327	6630	1+
1122.31617	234	
1560.53895	28365	1+
END IONS

###FS:    #m/z: 438.75195 #charge   2
###MaxRes:#m/z:  0.00000 #charge-128
###MS: 1134
###MSMS: 1136
BEGIN IONS
TITLE=Cmpd 318, AutoMSn(438.7519), 19.2 min
RTINSECONDS=1153.78
SCANS=MS: 1134 MSMS: 1136
PEPMASS=438.75195	47749
CHARGE=2+
307.16057	385	
329.15189	311	1+
341.21557	272	
344.15573	124	
355.17126	344	1+
360.20559	155	
364.20638	343	1+
371.19149	407	1+
373.17317	557	1+
376.25140	150	
377.18473	328	
383.22131	339	1+
389.21934	414	
390.18795	1188	1+
393.18160	132	
397.79923	124	
401.26614	236	1+
403.21801	239	
405.22620	364	1+
408.22340	3510	1+
413.71025	142	
416.21122	282	1+
418.22017	646	1+
425.02388	122	
434.25177	429	1+
436.26300	833	1+
438.26001	676	1+
440.24445	922	1+
449.25461	529	
458.23977	142	
466.25365	239	1+
483.24084	167	
484.21901	479	
486.25419	159	
500.25411	296	
501.24107	1438	1+
512.28368	391	1+
518.26390	1294	
519.25895	3452	1+
527.84163	474	
529.24148	313	
536.28148	2328	1+
546.25032	380	1+
563.31671	133	
575.31509	131	
614.32389	472	1+
632.34496	299	1+
649.36566	4682	1+
657.88416	140	
659.34967	379	1+
676.42542	462	1+
754.27804	140	
755.40602	286	1+
762.42757	397	1+
772.43231	1691	1+
790.53029	594	1+
842.46089	340	1+
END IONS

###FS:    #m/z: 744.76300 #charge   2
###MaxRes:#m/z:  0.00000 #charge-128
###MS: 1134
###MSMS: 1137
BEGIN IONS
TITLE=Cmpd 319, AutoMSn(744.7630), 19.2 min
RTINSECONDS=1154.28
SCANS=MS: 1134 MSMS: 1137
PEPMASS=744.76300	20895
CHARGE=2+
359.21809	104	
360.10911	458	1+
424.13038	120	
451.11454	694	1+
490.66141	171	
519.70939	274	
520.24345	142	
524.17042	105	
527.21999	126	
550.16767	168	
572.27058	120	
593.24556	141	
593.77710	199	
601.31996	253	
603.80639	242	
604.29928	205	
618.31666	112	
646.30315	163	
659.25404	167	
687.25065	817	1+
699.24818	176	
711.39679	105	
736.26506	138	
746.77166	503	
789.40045	142	
802.28162	1557	1+
918.35271	274	1+
939.34203	2440	1+
962.29282	129	
1122.33333	110	
1123.32839	136	
1488.51487	6431	1+
END IONS

###FS:    #m/z: 438.75149 #charge   2
###MaxRes:#m/z:  0.00000 #charge-128
###MS: 1138
###MSMS: 1139
BEGIN IONS
TITLE=Cmpd 320, AutoMSn(438.7515), 19.3 min
RTINSECONDS=1157.31
SCANS=MS: 1138 MSMS: 1139
PEPMASS=438.75149	68758
CHARGE=2+
307.16767	184	
341.21463	573	1+
355.21623	317	1+
365.21901	300	
372.17133	513	
373.17026	852	1+
376.60734	220	
384.21200	187	
389.19941	968	1+
391.19938	878	1+
395.77698	696	
400.18763	285	1+
401.27139	426	1+
403.21104	241	1+
407.21458	255	
408.22448	4390	1+
418.21745	1053	1+
422.22759	359	1+
435.23187	241	
436.25638	968	1+
438.27458	1369	1+
446.23999	370	
469.21739	187	
484.22764	363	
486.23268	178	
491.57982	931	
500.27264	371	
501.24246	985	1+
512.29071	242	
518.27576	959	
519.25584	4445	1+
536.28211	3030	1+
546.25622	752	1+
563.33045	353	1+
597.31295	183	
614.31980	349	
616.32184	182	
632.34923	232	
642.31755	180	
649.36393	4931	1+
657.87737	664	
659.34636	343	
674.37919	228	
755.41669	237	
762.46758	311	1+
772.42935	1668	1+
END IONS

###FS:    #m/z: 602.32034 #charge   2
###MaxRes:#m/z:  0.00000 #charge-128
###MS: 1138
###MSMS: 1140
BEGIN IONS
TITLE=Cmpd 321, AutoMSn(602.3203), 19.3 min
RTINSECONDS=1157.81
SCANS=MS: 1138 MSMS: 1140
PEPMASS=602.32034	54438
CHARGE=2+
328.19629	4634	1+
358.18282	453	
382.20235	429	
386.21830	3467	1+
397.20751	349	
418.22017	403	
428.22331	966	1+
457.24725	272	
470.25996	1618	1+
499.23775	2136	1+
509.25592	287	
513.30975	260	
514.26933	17520	1+
520.85868	679	
521.79189	1172	
527.32950	2907	1+
544.78709	467	
599.31451	304	
601.33750	9211	1+
612.31292	1471	1+
677.30672	334	
726.35864	1502	1+
780.36171	392	
790.38710	893	1+
797.39373	1872	1+
903.47188	1240	1+
912.46607	707	1+
1017.51941	460	
1018.52186	425	
1028.12566	319	
1088.54753	658	
1089.54799	540	
END IONS

###FS:    #m/z: 646.97852 #charge   2
###MaxRes:#m/z:  0.00000 #charge-128
###MS: 1138
###MSMS: 1141
BEGIN IONS
TITLE=Cmpd 322, AutoMSn(646.9785), 19.3 min
RTINSECONDS=1158.31
SCANS=MS: 1138 MSMS: 1141
PEPMASS=646.97852	25320
CHARGE=2+
312.15440	268	
330.16014	696	1+
333.12694	308	
355.19666	164	
357.18658	188	
373.19820	204	
375.23211	866	1+
383.19512	585	
389.72662	165	
400.18241	232	1+
418.22556	152	
420.14919	215	
437.21003	303	1+
448.14022	163	
456.21717	181	
474.30213	714	
482.73337	226	
524.26149	543	1+
547.21432	382	
550.98191	415	
561.23076	219	
568.25556	336	1+
571.30949	213	
616.30328	185	
622.27100	141	
634.33223	4070	1+
641.31856	266	1+
647.31009	886	1+
647.82724	148	
650.33906	285	1+
660.29473	312	1+
691.30120	164	
733.40152	2471	1+
743.40027	205	
757.37972	434	1+
769.26995	138	
893.43411	817	1+
893.43491	3524	1+
964.46852	1840	1+
1065.51594	1840	1+
1180.56680	417	
1182.54568	176	
1275.63003	1068	1+
END IONS

###FS:    #m/z: 602.31816 #charge   2
###MaxRes:#m/z:  0.00000 #charge-128
###MS: 1142
###MSMS: 1143
BEGIN IONS
TITLE=Cmpd 323, AutoMSn(602.3182), 19.4 min
RTINSECONDS=1161.33
SCANS=MS: 1142 MSMS: 1143
PEPMASS=602.31816	73833
CHARGE=2+
328.19729	3127	1+
358.19344	711	
365.17157	278	
386.21598	2958	1+
395.69894	244	
397.20428	250	
399.20706	229	
408.21969	329	
412.94749	264	
418.21264	328	
423.19133	275	
428.22331	931	1+
457.24224	357	
470.25825	1071	1+
499.23818	2512	1+
514.27187	15201	1+
521.78705	229	
527.32608	2303	1+
542.23952	268	
571.29219	496	1+
574.29255	220	
590.33057	264	
600.32337	301	
601.33720	7620	1+
612.31864	1367	1+
677.31471	431	
709.32839	488	
726.36576	1321	1+
762.38889	267	
762.39207	685	1+
768.40336	247	
770.40118	288	
780.38759	689	1+
790.38847	1316	1+
790.70291	285	
797.39575	1562	1+
806.80024	512	
895.43766	308	
903.47138	1149	1+
913.48935	381	
926.50440	240	
1017.52078	2484	1+
1088.55292	2244	1+
END IONS

###FS:    #m/z: 647.31918 #charge   2
###MaxRes:#m/z:  0.00000 #charge-128
###MS: 1142
###MSMS: 1144
BEGIN IONS
TITLE=Cmpd 324, AutoMSn(647.3192), 19.4 min
RTINSECONDS=1161.83
SCANS=MS: 1142 MSMS: 1144
PEPMASS=647.31918	42237
CHARGE=2+
312.15725	276	
330.16569	706	1+
355.19481	360	1+
357.14887	140	
373.20677	150	
375.23843	698	
383.18975	877	1+
386.18798	128	
400.19743	360	1+
420.15019	259	1+
432.18489	338	1+
448.16490	303	
456.21387	391	1+
461.23568	140	
470.21726	151	
474.30243	1086	1+
480.24306	134	
524.25874	379	1+
529.20886	246	1+
541.29628	184	
543.21526	230	1+
547.22544	127	
561.24688	126	
569.29989	125	
584.26241	128	
627.30604	209	1+
631.30444	357	1+
634.33180	5239	1+
638.32018	350	
638.79871	156	
643.29779	161	
644.34071	305	1+
647.32991	522	1+
731.37911	136	
733.39842	3620	1+
743.38651	239	
757.38341	180	
780.32301	148	
893.43173	3798	1+
893.43487	1036	1+
904.30638	189	
964.47149	1942	1+
964.47655	445	1+
1065.51538	1924	1+
1180.55272	465	
1181.53447	277	
1191.97002	200	
END IONS

###FS:    #m/z: 646.80830 #charge   2
###MaxRes:#m/z:  0.00000 #charge-128
###MS: 1146
###MSMS: 1147
BEGIN IONS
TITLE=Cmpd 325, AutoMSn(646.8083), 19.4 min
RTINSECONDS=1165.36
SCANS=MS: 1146 MSMS: 1147
PEPMASS=646.80830	39798
CHARGE=2+
312.15352	218	
330.16614	288	
355.19867	232	
365.19695	165	
375.22772	1042	1+
383.18769	608	1+
389.72710	197	
399.21870	269	1+
401.20204	402	
403.21218	222	1+
406.21504	159	
420.14705	228	
432.19932	505	1+
437.19457	271	1+
447.21753	691	1+
470.21773	144	
474.30596	685	1+
499.26390	143	
514.23193	286	1+
517.29291	348	
529.21803	232	
543.20981	293	1+
550.98457	464	
561.22416	434	
581.76968	367	
590.78193	164	
593.24852	626	1+
597.80552	159	
615.29796	406	1+
620.78892	151	
624.32867	176	
628.32349	383	1+
631.52631	189	
632.30554	381	1+
634.33181	4713	1+
638.31888	799	
642.33637	323	1+
645.31837	296	1+
646.31990	893	1+
660.28722	159	
733.39713	3370	1+
743.38637	174	
780.35555	203	
893.43005	3970	1+
964.46467	388	1+
964.46638	1562	1+
1047.50421	617	1+
1065.51383	1968	1+
1180.54831	355	
END IONS

###FS:    #m/z: 602.31639 #charge   2
###MaxRes:#m/z:  0.00000 #charge-128
###MS: 1146
###MSMS: 1148
BEGIN IONS
TITLE=Cmpd 326, AutoMSn(602.3164), 19.4 min
RTINSECONDS=1165.86
SCANS=MS: 1146 MSMS: 1148
PEPMASS=602.31639	65153
CHARGE=2+
328.19444	2042	1+
358.18538	239	
386.20941	1621	1+
388.16420	194	
395.69772	182	
408.22595	382	
418.21216	192	
428.21911	999	1+
457.25917	236	
470.26870	333	
472.29517	179	
499.23675	2183	1+
509.76276	334	
510.26633	218	
514.26926	10974	1+
521.78324	834	
527.32413	1575	1+
545.28779	190	
584.31216	199	
594.28872	338	1+
597.29976	398	1+
600.30573	249	
601.33432	4876	1+
606.31133	459	1+
612.31299	951	1+
627.32736	182	
677.30767	617	1+
709.33645	328	
712.24101	316	1+
726.35574	1506	1+
740.41446	182	
762.39501	998	1+
773.36230	181	
779.37197	411	1+
790.38887	634	
793.40614	183	
797.40171	1423	1+
806.79725	401	
895.43765	377	1+
903.46414	929	1+
913.48130	523	
1017.50807	1340	1+
1028.14274	337	
1071.53187	184	
1072.53639	194	
1088.54560	1195	1+
END IONS

###FS:    #m/z: 626.07076 #charge   3
###MaxRes:#m/z:  0.00000 #charge-128
###MS: 1150
###MSMS: 1151
BEGIN IONS
TITLE=Cmpd 327, AutoMSn(626.0708), 19.5 min
RTINSECONDS=1169.38
SCANS=MS: 1150 MSMS: 1151
PEPMASS=626.07076	19558
CHARGE=3+
314.19147	306	
328.18676	256	
343.16486	192	
368.18268	257	1+
376.19820	352	
381.11362	190	
405.22552	741	1+
414.22563	358	1+
416.21928	339	1+
433.21447	3374	1+
472.23808	434	1+
476.24995	260	1+
487.22244	352	1+
490.23965	299	1+
499.27185	383	1+
502.25567	371	1+
517.30803	4170	1+
523.26407	210	
525.26919	422	1+
529.76560	283	
550.26176	592	1+
563.27374	398	1+
565.29203	654	
565.81398	603	1+
568.72996	197	
571.30956	284	1+
574.26732	332	1+
582.28304	234	1+
590.27799	293	1+
593.24984	4456	1+
614.27683	284	1+
616.29289	451	1+
622.31705	455	1+
623.63722	205	
624.32056	648	1+
626.31971	679	1+
628.32713	1841	1+
630.51161	272	
637.33235	227	
645.36586	1478	1+
654.33598	213	
654.80597	324	1+
655.37156	774	1+
658.33408	191	
685.32662	341	
688.31385	382	1+
696.32505	531	1+
696.86701	331	1+
703.33105	986	1+
712.14159	321	
743.36728	206	
748.86762	246	
749.37444	400	1+
756.31768	2159	1+
767.42128	235	
780.45124	290	1+
781.38278	240	1+
807.44364	3366	1+
807.89131	197	
808.38936	245	
816.40469	1210	1+
818.40500	263	1+
829.38815	373	
864.43242	279	1+
878.43442	351	1+
895.47958	186	
916.34837	779	1+
944.45268	220	1+
973.37785	223	
978.48664	285	1+
979.46795	725	1+
993.97684	201	
1110.53756	660	1+
1246.64836	686	1+
1258.62468	948	1+
1276.68207	1146	1+
1438.72185	709	1+
1565.75821	505	1+
1628.75658	359	1+
1653.78022	691	1+
1743.82419	806	1+
1855.86316	589	1+
END IONS

###FS:    #m/z: 602.31715 #charge   2
###MaxRes:#m/z:  0.00000 #charge-128
###MS: 1150
###MSMS: 1152
BEGIN IONS
TITLE=Cmpd 328, AutoMSn(602.3171), 19.5 min
RTINSECONDS=1169.89
SCANS=MS: 1150 MSMS: 1152
PEPMASS=602.31715	16163
CHARGE=2+
328.20173	624	
358.19027	154	
386.22028	1231	1+
396.19967	417	1+
402.25891	203	
408.23178	173	
414.23711	209	
428.21929	324	1+
430.20503	249	1+
457.23477	277	1+
470.27496	375	1+
499.26981	497	1+
501.24364	213	
501.74731	161	
513.31370	294	
514.26742	5055	1+
519.28156	188	
520.83549	425	1+
527.32881	551	1+
530.78032	260	
531.27808	189	
543.25034	181	
572.29303	391	1+
583.32283	236	1+
587.33166	188	
600.32392	216	
601.33156	9571	1+
601.82217	380	1+
602.03136	160	
604.81162	190	
606.31413	902	1+
612.30913	323	
616.28745	161	
634.28222	202	
677.29851	155	
726.35901	540	1+
758.43832	258	
790.38987	455	1+
797.39275	924	1+
889.41455	201	
895.44600	498	1+
903.47088	1048	1+
912.47739	818	1+
938.56470	382	1+
960.46310	177	
1017.52085	2262	1+
1028.12363	237	
1070.53874	550	1+
1071.55188	176	
1088.55980	3187	1+
1185.58471	857	1+
END IONS

###FS:    #m/z: 602.31675 #charge   2
###MaxRes:#m/z:  0.00000 #charge-128
###MS: 1154
###MSMS: 1155
BEGIN IONS
TITLE=Cmpd 329, AutoMSn(602.3168), 19.6 min
RTINSECONDS=1173.42
SCANS=MS: 1154 MSMS: 1155
PEPMASS=602.31675	29033
CHARGE=2+
328.19431	698	1+
358.19410	146	
386.21691	680	1+
412.94861	462	
428.21572	589	1+
449.26583	174	
499.23612	265	
500.74615	198	
501.25683	181	
509.25533	242	
509.76766	134	
514.26877	4223	1+
525.27695	355	1+
527.32118	569	1+
531.28878	349	
535.76200	293	1+
544.27414	596	1+
551.78382	144	
572.28008	145	
585.31747	179	
594.28771	315	1+
599.32085	583	1+
601.33057	7581	1+
604.81087	165	
606.31126	337	1+
612.31664	432	
634.29983	268	
677.32210	140	
726.34183	268	
728.33675	136	
762.40557	310	1+
790.39547	440	1+
794.71868	220	
797.39704	826	1+
806.81167	245	
889.39741	134	
895.43100	223	
903.46894	442	1+
912.46229	623	1+
975.47802	271	1+
1017.50304	199	
1018.53493	134	
1019.51082	172	
1042.54879	606	1+
1088.55168	2388	1+
END IONS

###FS:    #m/z: 839.71002 #charge   3
###MaxRes:#m/z:  0.00000 #charge-128
###MS: 1154
###MSMS: 1156
BEGIN IONS
TITLE=Cmpd 330, AutoMSn(839.7100), 19.6 min
RTINSECONDS=1173.92
SCANS=MS: 1154 MSMS: 1156
PEPMASS=839.71002	15326
CHARGE=3+
367.57548	233	
376.18654	180	
378.66917	190	
433.21737	727	1+
458.24549	132	
465.75837	138	
469.22611	229	1+
514.77563	575	1+
520.77266	341	1+
529.78349	153	
551.81084	166	
556.28682	139	
556.78964	449	1+
589.80132	164	
593.24497	831	1+
602.31375	137	
608.33155	124	
611.29036	218	
624.83817	295	
629.82085	252	
697.03659	157	
706.85996	237	
709.39214	148	
711.85574	156	
749.36079	140	
749.88348	164	
756.30521	787	1+
805.04056	259	
805.36579	285	
808.45845	759	1+
835.10892	255	
835.36464	414	1+
842.50075	568	1+
916.33576	230	
916.34358	450	1+
928.44594	153	
973.36490	2116	1+
1129.59305	1652	1+
1136.43628	1598	1+
1276.65522	709	1+
1283.49274	931	1+
1439.70488	562	1+
END IONS

###FS:    #m/z: 626.06906 #charge   3
###MaxRes:#m/z:  0.00000 #charge-128
###MS: 1154
###MSMS: 1157
BEGIN IONS
TITLE=Cmpd 331, AutoMSn(626.0691), 19.6 min
RTINSECONDS=1174.42
SCANS=MS: 1154 MSMS: 1157
PEPMASS=626.06906	18669
CHARGE=3+
297.12287	342	
314.17832	182	
324.10452	186	
376.19034	456	1+
404.22351	2208	1+
408.71070	168	
433.21659	4426	1+
438.20319	255	1+
451.22671	235	1+
466.23946	180	
470.25786	308	1+
490.22982	181	
506.26112	283	1+
514.76516	256	1+
516.28530	218	
517.30552	3018	1+
523.26912	214	
525.26478	431	1+
549.23713	183	
556.29663	283	1+
558.28712	317	1+
572.26227	317	1+
576.20689	183	
588.30597	355	1+
593.24784	5165	1+
616.29621	272	
618.29323	295	1+
621.29180	206	
623.30658	341	
623.65189	174	
624.32970	1338	1+
645.36801	1267	1+
655.38001	413	1+
663.31576	223	
678.30603	202	1+
685.31820	388	1+
703.31604	454	1+
705.09614	208	
720.36656	315	
720.84995	236	
742.34812	350	1+
756.31289	2838	1+
765.78584	200	
767.43029	860	
769.37062	243	1+
778.38614	172	
786.89982	301	1+
808.39230	261	
816.41494	867	1+
829.39395	288	
856.33101	167	
857.45928	231	1+
878.41886	175	
916.34006	722	1+
973.36093	685	1+
996.52568	228	1+
1057.52149	490	1+
1129.58487	1442	1+
1255.64373	1864	1+
1259.64015	722	1+
1276.66926	1684	1+
1321.63986	348	1+
1394.70724	725	1+
1412.74072	451	1+
1496.74084	696	1+
1513.64523	947	1+
1565.76500	460	1+
1653.80423	899	1+
1742.83075	1464	1+
END IONS

###FS:    #m/z: 517.28247 #charge   2
###MaxRes:#m/z:  0.00000 #charge-128
###MS: 1158
###MSMS: 1159
BEGIN IONS
TITLE=Cmpd 332, AutoMSn(517.2825), 19.6 min
RTINSECONDS=1177.45
SCANS=MS: 1158 MSMS: 1159
PEPMASS=517.28247	19523
CHARGE=2+
340.18484	617	
356.19415	110	
363.24281	146	
389.24026	329	
390.17020	165	
395.77737	221	
425.26581	460	1+
451.22803	146	
453.26396	624	
455.26404	119	
496.24434	121	
498.27755	113	
500.30469	309	1+
502.31211	568	1+
504.25760	294	
514.29847	773	1+
516.29885	727	1+
518.29788	947	1+
521.78364	619	
522.29156	201	
526.26181	546	1+
527.82098	217	
533.94051	120	
582.31526	772	1+
600.30165	147	
613.36060	127	
631.36231	483	1+
689.32857	1027	1+
692.42017	145	
698.09669	177	
726.40911	233	1+
728.41649	1483	1+
728.41985	5056	1+
738.04520	220	
738.44372	497	
745.35597	181	
802.41479	262	
891.48784	1511	1+
917.45705	334	1+
962.51983	113	
END IONS

###FS:    #m/z: 602.31599 #charge   2
###MaxRes:#m/z:  0.00000 #charge-128
###MS: 1158
###MSMS: 1160
BEGIN IONS
TITLE=Cmpd 333, AutoMSn(602.3160), 19.6 min
RTINSECONDS=1177.95
SCANS=MS: 1158 MSMS: 1160
PEPMASS=602.31599	23488
CHARGE=2+
328.19768	265	
358.20047	244	1+
386.22300	709	1+
394.67511	148	
395.77988	137	
418.20751	210	
470.25351	319	1+
499.24284	636	1+
509.26167	320	
509.77001	150	
514.26926	2134	1+
522.28107	144	
522.75607	142	
524.92319	189	
526.25787	569	1+
527.83473	168	
536.76878	162	
544.77712	290	
545.27793	149	
551.77494	268	
553.27911	147	
564.60478	145	
567.28340	168	
594.30272	214	
599.31960	376	1+
601.33300	5854	1+
602.80537	183	
606.28757	196	
607.31099	374	1+
634.30120	203	
726.35655	240	1+
795.37325	238	1+
845.90911	139	
903.50592	318	1+
913.48639	186	
999.48447	592	1+
1088.55152	169	
1089.58108	154	
END IONS

###FS:    #m/z: 702.33394 #charge   3
###MaxRes:#m/z:  0.00000 #charge-128
###MS: 1158
###MSMS: 1161
BEGIN IONS
TITLE=Cmpd 334, AutoMSn(702.3339), 19.6 min
RTINSECONDS=1178.45
SCANS=MS: 1158 MSMS: 1161
PEPMASS=702.33394	14407
CHARGE=3+
483.67801	401	
519.20562	184	
533.20952	274	
550.03318	128	
556.94923	139	
567.72590	126	
569.24193	172	
569.72660	163	
580.64325	147	
641.32986	144	
645.28460	126	
654.34900	274	1+
695.33329	158	
697.34163	301	1+
699.32753	1072	1+
699.91927	137	
701.57130	173	
701.82716	260	1+
702.07608	152	
703.99853	271	
705.84110	172	
706.32965	254	1+
769.37766	189	
777.88065	289	
814.38633	162	
867.73703	197	
868.06266	234	
869.95171	232	
870.42848	140	
919.48246	150	
938.35784	215	1+
966.33677	297	1+
1667.82217	683	1+
END IONS

###FS:    #m/z: 517.28368 #charge   2
###MaxRes:#m/z:  0.00000 #charge-128
###MS: 1162
###MSMS: 1163
BEGIN IONS
TITLE=Cmpd 335, AutoMSn(517.2837), 19.7 min
RTINSECONDS=1181.49
SCANS=MS: 1162 MSMS: 1163
PEPMASS=517.28368	25803
CHARGE=2+
340.18762	1442	1+
389.23466	729	
390.16123	438	
395.77504	308	
404.17049	148	
425.23862	657	1+
451.23733	220	
453.26192	1178	1+
469.23515	372	1+
476.26154	252	
488.23605	149	
498.27589	167	
500.26558	156	
502.31447	1300	1+
507.23102	148	
508.24208	313	1+
509.78344	365	
513.27403	205	
514.28675	2448	1+
520.29405	903	1+
520.85963	200	
526.26578	1618	1+
533.94246	188	
534.73532	234	
534.87510	1042	
546.28100	161	
554.30452	164	
582.31216	671	1+
588.33492	255	1+
616.32944	315	
631.36242	737	1+
658.34030	180	
689.32114	2517	1+
698.10303	210	
728.41700	11192	1+
737.31351	142	
738.43400	501	
761.39026	171	
802.40147	1066	1+
819.35405	158	
891.48832	2730	1+
917.43348	1020	1+
END IONS

###FS:    #m/z: 701.58220 #charge   3
###MaxRes:#m/z:  0.00000 #charge-128
###MS: 1162
###MSMS: 1164
BEGIN IONS
TITLE=Cmpd 336, AutoMSn(701.5822), 19.7 min
RTINSECONDS=1181.99
SCANS=MS: 1162 MSMS: 1164
PEPMASS=701.58220	13994
CHARGE=3+
363.10697	148	
433.21778	146	
486.28222	142	
517.23668	108	
531.19566	124	
569.23904	120	
593.23370	144	
646.28689	116	
646.81279	108	
668.33764	183	
672.32550	112	
691.67298	119	
697.06412	125	
697.33595	347	1+
697.86641	122	
699.33029	1117	1+
701.61846	168	
702.09511	164	
703.98220	119	
704.34625	472	1+
704.68037	149	
765.36970	109	
769.36530	298	
778.39011	195	
834.42641	313	1+
859.38525	128	
867.74225	338	1+
868.05663	254	1+
868.42058	146	
870.43801	200	
921.32553	106	
966.35468	244	1+
1065.42226	546	1+
1401.66728	609	1+
1409.66253	610	1+
END IONS

###FS:    #m/z: 1078.09217 #charge   2
###MaxRes:#m/z:  0.00000 #charge-128
###MS: 1162
###MSMS: 1165
BEGIN IONS
TITLE=Cmpd 337, AutoMSn(1078.0922), 19.7 min
RTINSECONDS=1182.49
SCANS=MS: 1162 MSMS: 1165
PEPMASS=1078.09217	8347
CHARGE=2+
367.14526	115	
533.24906	2138	1+
535.81359	116	
617.29130	217	1+
635.30574	436	1+
647.28068	444	1+
657.23200	125	
694.35684	105	
722.33852	400	1+
748.33734	259	1+
779.36022	498	1+
875.83111	100	
885.34494	128	
908.36039	476	1+
918.41257	237	
1072.40221	106	
1078.46777	103	
END IONS

###FS:    #m/z: 829.39912 #charge   2
###MaxRes:#m/z:  0.00000 #charge-128
###MS: 1166
###MSMS: 1167
BEGIN IONS
TITLE=Cmpd 338, AutoMSn(829.3991), 19.8 min
RTINSECONDS=1185.53
SCANS=MS: 1166 MSMS: 1167
PEPMASS=829.39912	20023
CHARGE=2+
346.13843	116	
361.15534	195	
378.17074	541	
388.15759	228	
406.16528	400	
430.17648	181	
457.18112	180	
465.19858	154	
466.23778	468	
472.17693	185	
493.20680	573	1+
526.27259	122	
527.18361	157	
544.20578	355	1+
552.25140	114	
562.24917	251	1+
580.27831	1469	1+
595.25217	177	
619.26479	172	
637.26782	139	
688.28734	164	
693.36405	1408	1+
725.28461	181	
756.32967	123	
777.30665	218	
803.36953	122	
863.46606	1159	1+
934.49436	493	
965.43074	121	
1078.56088	800	1+
1165.58879	552	1+
1252.62915	423	
1253.63744	183	
1639.80189	344	1+
1657.79187	1127	1+
END IONS

###FS:    #m/z: 517.28213 #charge   2
###MaxRes:#m/z:  0.00000 #charge-128
###MS: 1166
###MSMS: 1168
BEGIN IONS
TITLE=Cmpd 339, AutoMSn(517.2821), 19.8 min
RTINSECONDS=1186.03
SCANS=MS: 1166 MSMS: 1168
PEPMASS=517.28213	25706
CHARGE=2+
340.18386	939	
342.19909	185	
356.22274	106	
389.23806	490	
391.21654	117	
395.77896	192	
411.21467	134	
425.24606	437	1+
453.27303	372	
469.23946	301	1+
475.24764	174	
498.28876	117	
500.29846	304	1+
502.31215	671	1+
509.78124	456	
513.27916	133	
514.29811	851	1+
516.29205	761	1+
518.29023	937	1+
526.25805	1264	1+
526.91684	112	
527.83069	141	
533.93259	313	
534.87608	228	
562.30225	114	
582.31306	629	1+
590.32143	111	
600.31897	274	1+
613.36632	120	
631.35628	1017	1+
639.74228	309	1+
671.30477	386	1+
689.32619	2575	1+
698.09692	546	
710.40240	190	
726.41744	196	
728.41764	7235	1+
737.89151	197	
738.43118	281	
802.40656	846	1+
891.48257	1464	1+
901.39283	117	
917.42879	719	1+
END IONS

###FS:    #m/z: 553.27139 #charge   3
###MaxRes:#m/z:  0.00000 #charge-128
###MS: 1166
###MSMS: 1169
BEGIN IONS
TITLE=Cmpd 340, AutoMSn(553.2714), 19.8 min
RTINSECONDS=1186.53
SCANS=MS: 1166 MSMS: 1169
PEPMASS=553.27139	14910
CHARGE=3+
338.67334	169	
347.68647	563	1+
353.63940	142	
378.17859	166	
389.16590	185	
398.17055	273	
406.17124	190	
447.19532	534	1+
466.23860	1476	1+
474.21891	243	1+
483.23260	274	1+
493.20782	219	
529.21242	207	1+
532.29266	320	1+
534.26029	185	
537.27634	347	1+
542.22997	441	1+
549.29124	262	
550.28923	2036	1+
550.96539	232	1+
554.29898	1527	1+
560.08518	637	
560.28130	165	
562.24891	222	
563.25609	717	1+
566.25684	153	
577.25514	234	
580.28292	5570	1+
588.33709	785	1+
591.24964	510	
637.27093	168	
654.35384	298	1+
660.29837	274	1+
676.34549	290	1+
688.28631	383	1+
693.36521	5638	1+
693.36960	756	1+
704.32519	339	1+
706.28151	419	1+
716.31562	153	
724.29072	202	
749.32609	184	
777.30653	161	
803.32219	181	
806.45300	347	1+
816.32757	377	1+
834.34263	831	1+
852.34572	2065	1+
862.37201	243	1+
863.46881	1649	1+
929.39299	206	
937.43213	181	
947.41617	347	
965.43510	478	1+
967.43809	222	
1197.54299	365	1+
END IONS

###FS:    #m/z: 829.40258 #charge   2
###MaxRes:#m/z:  0.00000 #charge-128
###MS: 1170
###MSMS: 1171
BEGIN IONS
TITLE=Cmpd 341, AutoMSn(829.4026), 19.8 min
RTINSECONDS=1189.56
SCANS=MS: 1170 MSMS: 1171
PEPMASS=829.40258	31501
CHARGE=2+
378.17635	1210	1+
388.16048	342	1+
395.77479	172	
404.19280	124	
406.17273	910	1+
447.20965	192	
448.18646	381	1+
457.16635	251	1+
465.21035	383	
466.23843	680	1+
475.18958	400	
493.20496	644	1+
544.21342	288	
552.24412	220	
562.21996	448	1+
580.27485	1715	1+
588.32033	138	
619.25302	332	
638.27803	147	
688.27295	129	
693.36249	1770	1+
706.28984	350	1+
724.27743	265	1+
741.29848	120	
757.36031	127	
759.28999	122	
764.32286	203	1+
777.31321	220	
795.31979	183	
806.45339	372	1+
820.39476	329	1+
831.94415	118	
832.44987	288	1+
863.46820	1715	1+
934.50851	823	1+
965.43259	228	
1021.53907	210	
1060.50243	134	
1078.54919	618	
1079.56167	371	
1165.58872	400	
1166.60601	247	
1177.03071	121	
1252.63100	876	1+
1657.79810	1809	1+
END IONS

###FS:    #m/z: 553.27207 #charge   3
###MaxRes:#m/z:  0.00000 #charge-128
###MS: 1170
###MSMS: 1172
BEGIN IONS
TITLE=Cmpd 342, AutoMSn(553.2721), 19.8 min
RTINSECONDS=1190.06
SCANS=MS: 1170 MSMS: 1172
PEPMASS=553.27207	19687
CHARGE=3+
338.67223	323	
348.64891	193	
353.64938	299	
357.17293	188	
361.15114	252	
378.17082	359	
389.17567	598	1+
398.17942	298	1+
406.17866	451	1+
432.22894	272	
447.19655	417	1+
459.21474	284	1+
466.23467	1527	1+
469.23075	173	
475.19547	374	1+
495.65079	281	
496.24786	186	
532.26593	539	1+
536.26833	397	1+
545.25799	321	1+
549.27226	339	
550.28015	2157	1+
555.29251	1345	1+
559.11156	563	1+
559.24120	421	1+
563.25414	895	1+
572.18556	173	
580.28250	5824	1+
589.33129	478	
589.43666	293	
591.25221	733	1+
619.25212	483	1+
637.26084	331	1+
654.31095	251	
662.82615	184	
676.34033	318	
679.94830	220	
687.27920	263	1+
690.31612	195	
693.36413	6104	1+
704.33106	236	
706.27689	778	1+
724.29583	421	1+
742.39194	229	1+
778.31223	259	1+
806.44000	512	1+
816.32392	242	
834.33665	938	1+
852.34292	1572	1+
862.00565	625	
862.08945	176	
862.25619	269	
863.47016	1889	1+
947.40263	332	
965.42615	801	1+
978.43848	236	1+
END IONS

###FS:    #m/z: 610.97244 #charge   3
###MaxRes:#m/z:  0.00000 #charge-128
###MS: 1170
###MSMS: 1173
BEGIN IONS
TITLE=Cmpd 343, AutoMSn(610.9724), 19.8 min
RTINSECONDS=1190.56
SCANS=MS: 1170 MSMS: 1173
PEPMASS=610.97244	13010
CHARGE=3+
318.69316	277	
345.21779	230	
365.18066	229	
383.21521	156	
404.72182	117	
436.26652	193	
440.73049	140	
448.22100	133	
455.29811	310	
464.25966	401	
466.73463	123	
492.29086	895	1+
502.23351	201	
511.24426	190	
519.72169	338	1+
533.27969	343	1+
545.27435	117	
547.76039	127	
551.29150	534	1+
577.28771	118	
589.29013	252	1+
591.28494	306	1+
604.81953	118	
605.35163	326	1+
607.31481	2506	1+
612.30937	1175	1+
640.83011	165	
646.36963	648	1+
661.32896	249	1+
664.37465	410	1+
676.34484	161	
678.35758	2093	1+
793.42015	1092	1+
802.76150	184	
807.39775	618	1+
862.41246	400	1+
864.42073	1454	1+
875.19206	132	
880.44508	256	
882.42275	126	
950.46723	318	1+
951.46802	652	1+
988.47347	398	1+
1038.49475	165	
1039.47248	173	
END IONS

###FS:    #m/z: 829.40118 #charge   2
###MaxRes:#m/z:  0.00000 #charge-128
###MS: 1174
###MSMS: 1175
BEGIN IONS
TITLE=Cmpd 344, AutoMSn(829.4012), 19.9 min
RTINSECONDS=1193.59
SCANS=MS: 1174 MSMS: 1175
PEPMASS=829.40118	31067
CHARGE=2+
361.15193	232	
378.17809	846	1+
406.18006	702	1+
415.15411	155	
448.18687	196	
457.18375	241	
465.21324	257	
466.24121	625	1+
475.20199	436	1+
493.20217	506	1+
517.20166	186	
544.20318	242	
549.24813	161	
560.27107	305	1+
562.22204	231	
580.28181	1777	1+
589.32963	213	
619.26788	217	1+
637.25199	281	
693.35977	1657	1+
697.02275	200	
706.27781	298	
724.28787	168	
757.37769	154	
759.30864	147	
795.31660	281	1+
806.43267	366	1+
820.38955	329	
829.10090	243	1+
863.47239	1277	1+
934.51331	686	1+
947.42024	264	
965.42975	487	1+
1021.55710	173	
1078.55909	546	
1079.54759	322	
1165.58805	470	
1166.62713	139	
1252.62539	434	
1253.62602	154	
1657.77927	1451	1+
END IONS

###FS:    #m/z: 553.27110 #charge   3
###MaxRes:#m/z:  0.00000 #charge-128
###MS: 1174
###MSMS: 1176
BEGIN IONS
TITLE=Cmpd 345, AutoMSn(553.2711), 19.9 min
RTINSECONDS=1194.1
SCANS=MS: 1174 MSMS: 1176
PEPMASS=553.27110	19354
CHARGE=3+
366.16258	259	1+
378.16723	380	1+
382.20350	199	
406.17999	166	
429.17223	332	1+
448.19787	460	1+
457.18241	155	
459.23051	149	
466.23515	1158	1+
491.24395	170	
493.21953	523	1+
532.24701	179	
534.25324	275	1+
542.23805	224	1+
544.20642	364	1+
548.27144	441	1+
550.29529	1132	1+
550.98157	476	
552.29005	1036	1+
554.29404	978	1+
556.28788	777	1+
558.29848	307	
559.15243	512	1+
559.19532	639	1+
560.08467	488	
560.24697	207	
580.28225	4317	1+
589.32163	973	1+
591.26379	488	1+
595.28647	149	
617.28617	178	
619.24002	146	
620.26067	307	1+
630.84103	165	
676.32330	210	
688.27830	146	
693.35985	4741	1+
697.02924	172	
705.32774	158	
706.27898	392	1+
721.33768	236	1+
724.29825	211	
749.30333	201	
777.30465	193	
806.44361	463	1+
816.31746	383	1+
834.34206	950	1+
846.42845	151	
852.34855	1508	1+
863.46981	863	1+
869.78236	148	
934.52380	254	
937.42357	215	
947.41575	342	1+
965.43554	598	1+
977.43898	271	1+
END IONS

###FS:    #m/z: 610.97448 #charge   3
###MaxRes:#m/z:  0.00000 #charge-128
###MS: 1174
###MSMS: 1177
BEGIN IONS
TITLE=Cmpd 346, AutoMSn(610.9745), 19.9 min
RTINSECONDS=1194.6
SCANS=MS: 1174 MSMS: 1177
PEPMASS=610.97448	13400
CHARGE=3+
361.13803	132	
388.70610	144	
397.21740	202	
415.23157	125	
424.22001	147	
439.23508	137	
464.25902	413	
466.24823	281	1+
475.12148	130	
476.74514	207	
492.28713	560	
520.24787	219	
533.26990	139	
551.29399	416	1+
557.30775	132	
588.54833	128	
589.29673	245	1+
593.28385	131	
606.33215	176	
607.31849	1648	1+
609.76919	153	
610.30789	1080	1+
613.81866	139	
614.32423	348	1+
640.82565	143	
646.36280	510	1+
664.37398	374	1+
678.35527	2142	1+
793.41081	397	
807.39518	533	1+
862.44524	214	
862.45508	272	1+
864.41886	1045	1+
875.19090	128	
950.46379	279	1+
951.43945	188	
1003.45225	312	1+
1005.48405	440	1+
1024.51509	140	
1038.48139	176	
END IONS

###FS:    #m/z: 503.20722 #charge   2
###MaxRes:#m/z:  0.00000 #charge-128
###MS: 1178
###MSMS: 1179
BEGIN IONS
TITLE=Cmpd 347, AutoMSn(503.2072), 20.0 min
RTINSECONDS=1197.63
SCANS=MS: 1178 MSMS: 1179
PEPMASS=503.20722	15326
CHARGE=2+
307.14917	146	
334.15427	135	
358.14824	186	
377.16149	107	
381.18646	102	
386.13360	398	
387.18643	152	
396.22531	109	
404.19534	2332	1+
410.88385	611	
423.20671	298	1+
433.21666	124	
452.22593	277	1+
481.22811	105	
482.25269	252	1+
489.31495	165	
491.22858	2478	1+
498.29647	233	
499.29165	388	
500.31231	698	1+
502.30216	706	1+
504.28059	721	1+
506.29450	475	1+
509.77934	372	
515.17419	133	
549.19062	105	
602.26009	952	1+
620.26770	1252	1+
630.50280	104	
713.30258	275	
731.30015	448	1+
749.31355	403	
751.32585	224	1+
758.45472	140	
END IONS

###FS:    #m/z: 637.27806 #charge   2
###MaxRes:#m/z:  0.00000 #charge-128
###MS: 1178
###MSMS: 1180
BEGIN IONS
TITLE=Cmpd 348, AutoMSn(637.2781), 20.0 min
RTINSECONDS=1198.13
SCANS=MS: 1178 MSMS: 1180
PEPMASS=637.27806	8251
CHARGE=2+
398.17089	112	
434.22257	103	
458.18919	114	
464.24326	105	
470.51732	111	
500.27468	150	
531.79547	102	
535.26890	100	
580.93895	106	
606.32830	125	
617.30737	152	
634.33039	771	1+
635.85439	116	
636.32521	558	1+
638.32169	827	1+
642.30098	261	
681.58449	104	
688.81356	123	
731.36850	269	1+
757.32673	569	1+
758.01031	157	
892.91028	231	1+
901.40787	126	
1263.58566	405	1+
END IONS

###FS:    #m/z: 574.30369 #charge   2
###MaxRes:#m/z:  0.00000 #charge-128
###MS: 1178
###MSMS: 1181
BEGIN IONS
TITLE=Cmpd 349, AutoMSn(574.3037), 20.0 min
RTINSECONDS=1198.63
SCANS=MS: 1178 MSMS: 1181
PEPMASS=574.30369	8544
CHARGE=2+
419.18620	113	
452.23660	130	
462.22026	133	
482.22518	134	
491.22801	135	
491.58243	237	
509.22509	134	
516.26114	101	
522.25144	101	
541.90453	100	
553.27750	291	1+
557.26219	105	
558.32471	214	1+
559.23773	132	
570.29939	421	1+
570.92954	102	
572.30126	1614	1+
576.30553	697	1+
578.29408	411	
578.83665	103	
580.28135	118	
588.33643	103	
590.27941	267	1+
694.35665	111	
765.38423	106	
END IONS

###FS:    #m/z: 565.32340 #charge   2
###MaxRes:#m/z:  0.00000 #charge-128
###MS: 1182
###MSMS: 1183
BEGIN IONS
TITLE=Cmpd 350, AutoMSn(565.3234), 20.0 min
RTINSECONDS=1201.65
SCANS=MS: 1182 MSMS: 1183
PEPMASS=565.32340	24396
CHARGE=2+
357.16752	208	
371.19641	636	1+
387.20352	679	1+
389.21711	757	
393.75638	351	
395.39317	400	
395.77790	1316	
400.20230	281	1+
402.17548	587	
426.22567	123	
434.23429	135	
440.19636	136	
453.24121	359	
458.23557	218	1+
470.23318	142	
483.28691	235	1+
485.25003	216	1+
502.29455	1426	1+
508.78061	124	
509.77527	724	
515.25898	675	1+
547.26051	230	1+
562.28585	295	
563.34837	182	
564.32033	638	1+
566.30325	599	1+
568.28894	235	
569.28775	521	1+
571.19221	523	1+
572.29824	251	
580.28641	122	
615.36974	412	1+
643.33114	202	
655.37947	177	
672.40362	3194	1+
681.07256	368	1+
693.36401	136	
743.43634	2616	1+
896.39177	164	
896.48099	141	
903.46862	4081	1+
903.47926	823	1+
912.65541	168	
913.51222	909	
1016.54836	522	1+
END IONS

###FS:    #m/z: 502.71019 #charge   2
###MaxRes:#m/z:  0.00000 #charge-128
###MS: 1182
###MSMS: 1184
BEGIN IONS
TITLE=Cmpd 351, AutoMSn(502.7102), 20.0 min
RTINSECONDS=1202.15
SCANS=MS: 1182 MSMS: 1184
PEPMASS=502.71019	15558
CHARGE=2+
307.14611	137	
313.18877	185	
357.14815	122	
358.14522	285	
364.47188	117	
382.15576	139	
386.14905	491	1+
404.19471	2175	1+
410.88237	411	
448.24108	129	
461.21228	115	
464.25347	146	
468.28911	114	
486.29147	190	
488.25096	349	1+
491.22752	2243	1+
498.29906	193	
499.29095	988	1+
502.27762	599	1+
504.27725	700	1+
506.27607	515	1+
509.77725	140	
510.69830	156	
552.24576	113	
558.17332	106	
571.26235	111	
584.25419	242	
602.25853	1024	1+
620.27476	1251	1+
713.29068	442	1+
731.29992	589	1+
749.31706	874	1+
758.45376	217	
END IONS

###FS:    #m/z: 530.78501 #charge   2
###MaxRes:#m/z:  0.00000 #charge-128
###MS: 1182
###MSMS: 1185
BEGIN IONS
TITLE=Cmpd 352, AutoMSn(530.7850), 20.0 min
RTINSECONDS=1202.65
SCANS=MS: 1182 MSMS: 1185
PEPMASS=530.78501	11718
CHARGE=2+
342.19876	114	
346.18122	110	
377.71137	187	
386.13949	104	
390.21085	639	1+
424.19906	111	
431.19297	129	
443.21720	221	1+
448.23001	100	
461.21893	302	
466.28230	249	1+
482.20311	105	
484.24118	109	
488.30726	122	
491.58199	239	
493.25882	303	1+
505.23012	814	1+
511.27700	618	1+
516.28105	213	
520.86038	108	
526.26929	420	1+
528.30380	521	1+
530.29711	682	1+
532.29944	667	1+
534.28533	529	1+
541.95653	553	
549.24483	127	
608.27728	489	1+
618.31570	1134	1+
733.34394	2498	1+
837.38550	148	
841.37641	108	
846.43154	3369	1+
END IONS

###FS:    #m/z: 565.32466 #charge   2
###MaxRes:#m/z:  0.00000 #charge-128
###MS: 1186
###MSMS: 1187
BEGIN IONS
TITLE=Cmpd 353, AutoMSn(565.3247), 20.1 min
RTINSECONDS=1205.68
SCANS=MS: 1186 MSMS: 1187
PEPMASS=565.32466	38783
CHARGE=2+
355.22698	308	
359.20153	149	
369.19910	246	1+
371.20960	193	
372.17739	723	1+
374.17904	577	1+
387.20741	712	
389.21301	1610	1+
393.75206	362	
393.91675	136	
395.78215	1002	
402.18405	1038	1+
422.20995	121	
424.24541	126	
443.23649	324	1+
467.24723	198	
485.26085	134	
487.27135	624	1+
502.29706	2664	1+
509.79578	267	
510.26136	198	
515.26064	661	1+
522.18059	122	
548.28944	140	
561.30543	392	1+
563.29505	1876	1+
568.32011	605	1+
571.21008	503	1+
574.23583	120	
599.35865	208	1+
614.35183	128	
615.37221	640	1+
628.33531	413	1+
638.32759	150	
643.34086	202	
645.74438	130	
670.39501	132	
672.40428	4159	1+
681.08212	486	1+
681.24119	160	
741.42031	273	
743.44134	4596	1+
885.44157	288	1+
901.45242	358	1+
903.46972	8152	1+
912.65627	124	
913.49718	604	
1016.56130	1340	1+
END IONS

###FS:    #m/z: 648.55781 #charge   3
###MaxRes:#m/z:  0.00000 #charge-128
###MS: 1186
###MSMS: 1188
BEGIN IONS
TITLE=Cmpd 354, AutoMSn(648.5578), 20.1 min
RTINSECONDS=1206.18
SCANS=MS: 1186 MSMS: 1188
PEPMASS=648.55781	11960
CHARGE=3+
297.63280	123	
376.19218	397	
378.65744	307	
415.19890	242	1+
433.21171	1918	1+
450.11856	145	
458.69359	164	
470.25796	220	1+
492.77549	140	
534.29677	124	
543.26612	136	
562.27951	155	
568.70851	163	
570.21805	155	
575.23736	187	
593.24548	2692	1+
616.29342	142	
618.32626	145	
632.33335	128	
643.31593	419	1+
645.33393	290	
646.34487	279	
647.33054	678	1+
649.84253	192	
650.33043	590	1+
653.35558	267	
653.83485	223	1+
655.81220	377	1+
675.34409	198	
712.90008	143	
713.37983	162	
733.38285	142	
756.30610	1321	1+
776.34369	147	
837.41648	141	
878.43677	308	1+
916.36359	276	1+
973.35394	619	1+
1452.76150	1169	1+
END IONS

###FS:    #m/z: 530.78712 #charge   2
###MaxRes:#m/z:  0.00000 #charge-128
###MS: 1186
###MSMS: 1189
BEGIN IONS
TITLE=Cmpd 355, AutoMSn(530.7871), 20.1 min
RTINSECONDS=1206.68
SCANS=MS: 1186 MSMS: 1189
PEPMASS=530.78712	12925
CHARGE=2+
373.17920	111	
390.20876	393	
437.21208	104	
443.24329	155	
454.27265	240	1+
461.20970	135	
493.26023	185	
505.23678	565	1+
509.26717	295	1+
512.27874	164	
514.32554	111	
515.28197	228	1+
526.28517	181	
527.28668	774	1+
530.30961	596	1+
530.78062	116	
532.27990	1173	1+
574.28185	114	
608.27932	249	
618.31800	1379	1+
677.29414	119	
733.34781	2296	1+
737.34429	119	
742.41680	100	
846.43308	2673	1+
END IONS

###FS:    #m/z: 565.32423 #charge   2
###MaxRes:#m/z:  0.00000 #charge-128
###MS: 1190
###MSMS: 1191
BEGIN IONS
TITLE=Cmpd 356, AutoMSn(565.3242), 20.2 min
RTINSECONDS=1209.72
SCANS=MS: 1190 MSMS: 1191
PEPMASS=565.32423	39565
CHARGE=2+
355.23306	354	1+
367.23205	236	
369.21005	262	1+
371.20441	465	
372.18923	719	1+
374.18214	428	1+
387.19994	867	1+
389.21252	837	
393.75815	310	
395.39109	447	
395.79832	1071	
402.17845	782	1+
419.18051	140	
443.22940	330	
458.23709	302	1+
470.24664	218	1+
482.27051	164	
484.29694	152	
487.27628	278	
500.25546	146	
502.30090	2608	1+
508.77461	454	1+
515.26165	628	1+
548.27617	225	1+
562.30846	427	1+
564.31924	320	
565.30836	288	
566.28906	1094	1+
570.29462	358	
571.21312	285	
573.13576	521	1+
615.38054	660	1+
628.33753	169	
643.33094	316	1+
672.40063	3539	1+
681.00764	643	
743.43910	4302	1+
886.44700	826	1+
896.37071	212	
903.47262	7212	1+
912.55407	172	
912.70670	412	1+
912.91891	221	
913.49872	1191	
1016.55901	268	
1017.57680	143	
1018.54265	193	
END IONS

###FS:    #m/z: 407.73340 #charge   2
###MaxRes:#m/z:  0.00000 #charge-128
###MS: 1190
###MSMS: 1192
BEGIN IONS
TITLE=Cmpd 357, AutoMSn(407.7334), 20.2 min
RTINSECONDS=1210.22
SCANS=MS: 1190 MSMS: 1192
PEPMASS=407.73340	12687
CHARGE=2+
346.22883	217	
351.18074	138	
355.20937	108	
386.23795	207	
388.22413	748	1+
391.91575	113	
395.79127	100	
404.25683	710	1+
406.27148	1502	1+
407.73805	114	
408.24845	927	1+
410.25995	1037	1+
412.94994	701	
415.02676	116	
415.20936	155	
416.19039	310	1+
417.91941	358	
433.22228	185	
450.23420	449	1+
546.29388	117	
563.32764	2037	1+
571.21202	475	
676.40879	761	1+
782.46824	393	1+
END IONS

###FS:    #m/z: 458.27507 #charge   2
###MaxRes:#m/z:  0.00000 #charge-128
###MS: 1190
###MSMS: 1193
BEGIN IONS
TITLE=Cmpd 358, AutoMSn(458.2751), 20.2 min
RTINSECONDS=1210.72
SCANS=MS: 1190 MSMS: 1193
PEPMASS=458.27507	12530
CHARGE=2+
322.63112	100	
330.02066	117	
345.18304	145	
371.18509	158	
422.25802	122	
427.14244	106	
437.26302	404	1+
440.26710	459	1+
450.24478	135	
454.26746	632	1+
456.26049	592	1+
458.27900	1351	1+
461.23639	207	
462.27415	440	1+
468.41635	104	
473.25342	120	
529.35081	641	1+
542.30682	113	
672.34215	170	
689.37635	2602	1+
698.13111	286	1+
698.18281	157	
743.42749	100	
802.46021	489	1+
END IONS

###FS:    #m/z: 783.87422 #charge   2
###MaxRes:#m/z:  0.00000 #charge-128
###MS: 1194
###MSMS: 1195
BEGIN IONS
TITLE=Cmpd 359, AutoMSn(783.8742), 20.2 min
RTINSECONDS=1213.75
SCANS=MS: 1194 MSMS: 1195
PEPMASS=783.87422	15292
CHARGE=2+
412.14206	390	1+
429.16452	413	1+
437.21164	102	
447.19085	276	
455.30858	120	
496.26119	109	
506.18729	186	
508.25451	101	
524.16317	129	
541.17638	110	
543.25226	106	
551.25888	301	
559.20256	321	1+
576.21369	289	
640.31810	116	
646.81501	142	
647.28811	739	1+
655.77168	160	
664.35072	142	
672.29049	129	
689.29348	689	1+
710.84942	190	
711.33993	164	
774.85159	138	
779.36661	568	1+
784.35397	277	
790.72083	112	
861.39924	114	
878.43705	1094	1+
991.52310	583	1+
1120.56175	134	
1121.54987	125	
1421.66359	125	
END IONS

###FS:    #m/z: 407.73424 #charge   2
###MaxRes:#m/z:  0.00000 #charge-128
###MS: 1194
###MSMS: 1196
BEGIN IONS
TITLE=Cmpd 360, AutoMSn(407.7342), 20.2 min
RTINSECONDS=1214.25
SCANS=MS: 1194 MSMS: 1196
PEPMASS=407.73424	14428
CHARGE=2+
322.19987	102	
334.20212	104	
346.22393	108	
360.22861	132	
363.23612	110	
365.20866	161	
372.20124	399	1+
375.71020	130	
386.26719	144	
388.23563	811	1+
392.22521	146	
395.77589	964	
403.25568	154	
404.25694	741	1+
406.26570	1578	1+
408.24860	1135	1+
412.95072	900	
415.01407	341	
415.20692	393	1+
433.21778	245	
450.24260	570	
493.27194	106	
511.25791	106	
546.29549	113	
563.33060	2706	1+
571.21369	396	
676.40711	670	1+
END IONS

###FS:    #m/z: 414.97108 #charge   2
###MaxRes:#m/z:  0.00000 #charge-128
###MS: 1194
###MSMS: 1197
BEGIN IONS
TITLE=Cmpd 361, AutoMSn(414.9711), 20.2 min
RTINSECONDS=1214.75
SCANS=MS: 1194 MSMS: 1197
PEPMASS=414.97108	5903
CHARGE=2+
316.65581	103	
320.17211	116	
327.19871	139	
340.19263	151	
347.16607	167	
365.22577	105	
368.11404	102	
374.27744	100	
382.14597	104	
392.22589	328	1+
396.24252	163	
398.25121	169	
399.25550	447	1+
410.26757	536	1+
412.23581	652	1+
414.26497	597	1+
416.25997	972	1+
418.26469	1100	1+
424.59261	108	
425.02107	128	
427.12345	113	
497.16757	147	
504.26393	106	
514.30625	170	
517.31311	375	
527.30091	107	
532.31587	230	1+
568.24987	112	
596.23632	116	
632.35821	261	
649.32439	225	
649.82218	106	
671.39643	279	
688.42120	967	1+
826.50920	428	1+
END IONS

###FS:    #m/z: 574.76724 #charge   2
###MaxRes:#m/z:  0.00000 #charge-128
###MS: 1198
###MSMS: 1199
BEGIN IONS
TITLE=Cmpd 362, AutoMSn(574.7672), 20.3 min
RTINSECONDS=1217.78
SCANS=MS: 1198 MSMS: 1199
PEPMASS=574.76724	17741
CHARGE=2+
333.19490	448	
338.12523	140	
374.15624	164	
420.22525	934	1+
433.19924	143	
473.21076	157	
475.23813	132	
475.49037	132	
478.20754	302	1+
483.18522	174	
488.24416	124	
497.23540	146	
502.19022	129	
513.22343	151	
516.23614	156	
536.27617	156	
554.28277	143	
555.26407	321	1+
559.27714	175	
570.29540	207	
571.31069	735	1+
573.32157	357	
574.32153	907	1+
576.31012	922	1+
583.28638	743	1+
587.35853	402	
603.79829	139	
652.31405	238	1+
659.27243	188	
670.31921	3084	1+
678.93832	1513	1+
678.96576	184	
679.11899	204	
807.35005	131	
815.36284	398	1+
833.38044	4374	1+
842.99946	925	
946.46454	978	1+
END IONS

###FS:    #m/z: 783.87381 #charge   2
###MaxRes:#m/z:  0.00000 #charge-128
###MS: 1198
###MSMS: 1200
BEGIN IONS
TITLE=Cmpd 363, AutoMSn(783.8738), 20.3 min
RTINSECONDS=1218.29
SCANS=MS: 1198 MSMS: 1200
PEPMASS=783.87381	19366
CHARGE=2+
363.14080	146	
372.15155	232	1+
394.14133	224	
402.16043	218	1+
412.14427	131	
429.15979	684	1+
437.20968	272	
447.17970	455	1+
492.73213	119	
506.22868	144	
526.21773	141	
540.19194	110	
542.21269	250	1+
551.26073	350	1+
558.20648	343	1+
560.78055	198	
576.22298	688	1+
608.30251	108	
624.29190	136	
636.36757	127	
647.29827	727	1+
655.77732	320	
664.33843	461	1+
672.27778	326	1+
689.31135	519	1+
696.27691	105	
710.33575	326	1+
753.99345	120	
761.35557	133	
775.37115	136	
779.37466	527	1+
780.75782	109	
781.30247	245	
784.34713	660	1+
850.45066	182	
878.43969	1297	1+
939.42167	115	
991.51462	831	1+
1120.57147	316	
1121.56414	189	
1131.67314	137	
1291.61675	120	
END IONS

###FS:    #m/z: 407.73229 #charge   2
###MaxRes:#m/z:  0.00000 #charge-128
###MS: 1198
###MSMS: 1201
BEGIN IONS
TITLE=Cmpd 364, AutoMSn(407.7323), 20.3 min
RTINSECONDS=1218.79
SCANS=MS: 1198 MSMS: 1201
PEPMASS=407.73229	16198
CHARGE=2+
322.19077	232	1+
328.14673	608	
365.21544	113	
370.23621	170	
373.19349	113	
386.24755	316	
388.23416	340	1+
390.24940	203	
391.24552	404	1+
395.77954	182	
403.25254	195	
404.24865	830	1+
406.24459	2247	1+
410.24905	626	1+
412.95129	771	
415.19917	358	1+
450.24960	548	1+
493.28187	230	1+
528.28486	233	1+
546.29374	126	
563.32588	2703	1+
571.20054	918	1+
676.41929	921	1+
814.47364	796	1+
END IONS

###FS:    #m/z: 574.76881 #charge   2
###MaxRes:#m/z:  0.00000 #charge-128
###MS: 1202
###MSMS: 1203
BEGIN IONS
TITLE=Cmpd 365, AutoMSn(574.7688), 20.4 min
RTINSECONDS=1221.82
SCANS=MS: 1202 MSMS: 1203
PEPMASS=574.76881	43890
CHARGE=2+
316.15696	275	
333.19319	1029	1+
338.13631	390	
372.99922	190	
402.18479	184	
408.82787	260	
414.16646	227	
420.22162	2157	1+
433.20519	169	
435.20437	179	
451.22428	277	
479.22321	252	
483.19321	514	1+
483.50145	386	
488.23762	179	
501.20283	452	1+
509.23165	241	
511.62272	210	
516.23528	320	1+
538.26762	311	1+
552.29228	274	1+
556.31282	232	
571.30333	429	1+
573.31219	413	
574.29971	1244	1+
578.38806	202	
579.30653	278	
583.28760	1922	1+
591.31011	516	
627.27846	365	1+
652.33085	338	1+
653.84396	277	
659.27721	370	1+
667.80238	217	
669.26679	180	
670.31754	6337	1+
679.95236	240	
684.34924	268	1+
703.38110	769	1+
815.37517	508	1+
833.37979	9629	1+
842.21536	388	1+
843.00354	856	
946.46296	2661	1+
1011.41380	574	1+
1061.47911	233	
END IONS

###FS:    #m/z: 716.84554 #charge   2
###MaxRes:#m/z:  0.00000 #charge-128
###MS: 1202
###MSMS: 1204
BEGIN IONS
TITLE=Cmpd 366, AutoMSn(716.8455), 20.4 min
RTINSECONDS=1222.32
SCANS=MS: 1202 MSMS: 1204
PEPMASS=716.84554	16656
CHARGE=2+
315.15694	187	
409.66436	137	
443.20292	129	
458.19381	126	
466.20624	282	
516.22352	179	
522.75250	146	
524.73630	129	
575.30590	136	
599.29861	136	
603.80438	376	
618.29570	309	1+
624.81610	126	
639.80983	226	1+
653.34795	326	
664.67915	157	
679.85493	150	
682.35666	130	
708.33775	261	1+
708.59752	257	1+
712.58834	182	
713.06755	232	
714.35062	842	1+
715.86810	835	1+
720.33931	413	1+
722.36210	257	
746.39546	265	1+
827.72548	134	
882.44406	153	
885.06711	140	
893.44470	132	
893.75928	126	
910.94943	228	1+
915.39034	162	
1423.74448	989	1+
1432.19029	929	1+
1432.68661	1092	1+
END IONS

###FS:    #m/z: 505.27171 #charge   2
###MaxRes:#m/z:  0.00000 #charge-128
###MS: 1202
###MSMS: 1205
BEGIN IONS
TITLE=Cmpd 367, AutoMSn(505.2717), 20.4 min
RTINSECONDS=1222.82
SCANS=MS: 1202 MSMS: 1205
PEPMASS=505.27171	16342
CHARGE=2+
318.67562	319	
354.20346	173	
356.14548	269	1+
373.21323	127	
390.18107	440	1+
397.17412	116	
404.19917	463	1+
409.21024	223	
417.21512	130	
426.23005	128	
437.19859	397	1+
453.20030	171	
462.20400	241	
465.24248	110	
480.21554	249	
484.25426	245	
486.26999	320	1+
488.27933	337	1+
491.22252	404	
491.58194	456	
495.64364	253	
501.26839	240	
502.28800	860	1+
504.28805	841	1+
506.27220	1705	1+
509.78206	345	
515.76361	302	
534.24012	137	
551.26249	597	1+
603.25741	185	
620.27351	184	
636.34469	350	1+
647.31085	262	1+
664.33761	697	1+
666.29998	252	
731.29338	123	
762.37162	154	
779.36676	2176	1+
850.42559	170	
878.44515	317	1+
END IONS

###FS:    #m/z: 574.76741 #charge   2
###MaxRes:#m/z:  0.00000 #charge-128
###MS: 1206
###MSMS: 1207
BEGIN IONS
TITLE=Cmpd 368, AutoMSn(574.7674), 20.4 min
RTINSECONDS=1225.85
SCANS=MS: 1206 MSMS: 1207
PEPMASS=574.76741	59225
CHARGE=2+
316.15443	501	
333.19188	931	
339.29046	200	
352.19134	566	
364.46598	188	
396.15982	270	
401.21666	420	1+
419.17741	245	
420.22344	2063	1+
429.22286	235	
433.21543	189	
434.18331	480	1+
437.18986	278	1+
452.19756	308	1+
479.22177	337	
483.19069	767	1+
495.21533	230	
501.20043	221	
506.21033	435	
509.22183	296	1+
520.29553	306	
526.25865	241	
536.74574	210	
554.27705	330	
556.30021	264	
557.29190	601	1+
565.26521	436	1+
571.30997	872	1+
574.33593	364	
575.30163	1272	1+
583.29091	2000	1+
604.28382	443	1+
606.31263	398	1+
641.26636	226	
652.30219	520	1+
659.28181	549	1+
668.28345	566	1+
670.31944	8567	1+
678.90426	788	1+
679.59751	197	
681.01271	426	
686.29442	324	1+
703.37966	2302	1+
815.36740	714	1+
833.38371	11021	1+
843.92053	197	
863.41166	341	
885.43920	311	1+
900.40021	271	1+
928.47289	408	1+
946.46103	3296	1+
1062.48976	195	
END IONS

###FS:    #m/z: 702.59185 #charge   3
###MaxRes:#m/z:  0.00000 #charge-128
###MS: 1206
###MSMS: 1208
BEGIN IONS
TITLE=Cmpd 369, AutoMSn(702.5919), 20.4 min
RTINSECONDS=1226.35
SCANS=MS: 1206 MSMS: 1208
PEPMASS=702.59185	14672
CHARGE=3+
371.20708	188	
443.21415	175	
488.20579	272	1+
553.27947	237	1+
566.26779	144	
566.84916	314	
575.29753	454	
585.75901	312	1+
607.29463	178	
631.30125	493	1+
644.04832	140	
653.84662	157	
661.34008	321	1+
667.33844	246	1+
670.01687	159	
671.57184	215	
674.82959	152	
686.32733	384	1+
691.08393	145	
697.31847	155	
698.05755	174	
698.34416	1355	1+
698.98029	501	1+
699.60025	173	
700.56495	259	1+
702.35097	1734	1+
702.83387	586	1+
705.01170	174	
705.85385	475	
706.36029	478	
708.35190	191	
716.87377	357	1+
718.36770	257	1+
737.33743	171	
746.87730	147	
767.42696	140	
770.38112	144	
799.36211	316	1+
818.33962	242	1+
858.41756	244	1+
881.92990	371	1+
903.41148	166	
911.42744	152	
931.40504	249	1+
1206.60127	513	1+
1248.63267	837	1+
1265.57862	379	1+
1396.68482	649	1+
1399.69842	713	1+
1402.16673	1241	1+
1763.87713	541	1+
END IONS

###FS:    #m/z: 716.59942 #charge   3
###MaxRes:#m/z:  0.00000 #charge-128
###MS: 1206
###MSMS: 1209
BEGIN IONS
TITLE=Cmpd 370, AutoMSn(716.5994), 20.4 min
RTINSECONDS=1226.86
SCANS=MS: 1206 MSMS: 1209
PEPMASS=716.59942	16169
CHARGE=3+
409.66716	156	
443.21056	286	1+
465.21220	294	1+
480.22684	140	
521.23222	146	
525.75236	258	
554.28060	209	
579.78094	147	
580.97652	482	
604.30215	379	1+
610.79664	231	1+
614.77884	218	1+
622.30010	326	1+
623.81140	302	1+
632.79949	154	
634.27132	162	
675.32508	238	1+
680.33774	220	1+
681.82490	154	
684.34597	254	1+
690.32549	175	
695.32453	295	
706.32781	168	
708.33602	277	1+
711.87157	1192	1+
713.68076	140	
715.67929	173	
719.33966	927	1+
719.66689	407	
719.84541	228	1+
719.98605	151	
746.36416	268	
820.29957	156	
821.75080	160	
882.42606	168	
884.22925	185	
896.39754	145	
903.39445	244	1+
910.94598	160	
912.43718	156	
930.42276	278	1+
931.41439	366	1+
1148.56991	439	1+
1305.65905	710	1+
1423.15094	393	1+
1423.76571	1495	1+
1426.71156	1277	1+
1431.69940	2503	1+
1432.17406	1581	1+
1443.71910	1120	1+
END IONS

###FS:    #m/z: 688.34034 #charge   2
###MaxRes:#m/z:  0.00000 #charge-128
###MS: 1210
###MSMS: 1211
BEGIN IONS
TITLE=Cmpd 371, AutoMSn(688.3403), 20.5 min
RTINSECONDS=1229.89
SCANS=MS: 1210 MSMS: 1211
PEPMASS=688.34034	19925
CHARGE=2+
371.19279	208	
436.76411	201	
523.26346	162	
566.76890	214	
567.26756	187	
572.28663	905	1+
603.81497	169	
624.81454	206	
625.31729	322	1+
653.33643	394	
653.84881	270	
677.84139	178	
679.31186	226	
682.87415	265	
683.36600	277	
683.60258	164	
683.88145	6065	
685.99185	199	
686.34639	736	1+
687.58098	239	
688.08083	413	
688.35146	836	1+
704.28795	206	
746.40282	265	
746.87585	318	
799.32599	200	
817.36956	355	
822.37264	180	
845.43936	234	
968.58092	2502	1+
1107.49532	539	1+
1367.76571	11611	1+
1374.69026	1119	1+
END IONS

###FS:    #m/z: 703.34425 #charge   3
###MaxRes:#m/z:  0.00000 #charge-128
###MS: 1210
###MSMS: 1212
BEGIN IONS
TITLE=Cmpd 372, AutoMSn(703.3443), 20.5 min
RTINSECONDS=1230.39
SCANS=MS: 1210 MSMS: 1212
PEPMASS=703.34425	20845
CHARGE=3+
401.20186	180	
453.19538	245	
487.67148	164	
572.27668	242	1+
575.29710	179	
575.80516	184	
581.31326	245	1+
603.80840	388	1+
611.74677	250	1+
623.31841	604	1+
624.81427	456	1+
626.32191	292	1+
632.30457	151	
649.31832	550	1+
653.33601	241	
654.33788	472	1+
669.30734	255	1+
676.32551	191	
679.32210	162	
681.86296	396	1+
682.34275	278	1+
686.30825	791	1+
691.59338	152	
694.89830	369	
694.97711	204	
697.35344	239	
697.84508	165	
698.08161	173	
698.34441	1742	1+
698.62317	417	1+
699.01361	217	
704.00498	262	1+
704.66340	526	1+
717.88072	299	
718.35873	313	
721.67081	164	
773.91094	246	1+
799.33727	683	1+
808.38682	165	
817.36580	462	1+
818.33140	241	1+
826.39173	260	1+
831.38985	251	1+
832.71503	169	
853.92723	204	
859.02943	498	
859.37955	298	1+
870.43469	174	
881.43052	529	1+
903.08449	217	1+
919.93793	187	
930.43546	234	1+
1243.60200	442	1+
1247.64449	665	1+
1299.63212	486	1+
1306.65654	642	1+
1398.69143	1397	1+
1402.67605	2804	1+
1403.18181	1670	1+
1409.69192	1477	1+
1491.75910	514	1+
1763.87649	613	1+
1819.84955	364	1+
END IONS

###FS:    #m/z: 683.88186 #charge   2
###MaxRes:#m/z:  0.00000 #charge-128
###MS: 1210
###MSMS: 1213
BEGIN IONS
TITLE=Cmpd 373, AutoMSn(683.8819), 20.5 min
RTINSECONDS=1230.89
SCANS=MS: 1210 MSMS: 1213
PEPMASS=683.88186	18862
CHARGE=2+
323.20427	194	
353.18144	167	
371.19139	826	1+
381.17765	302	
399.18651	634	1+
402.20258	133	
428.24865	193	
460.30458	563	
483.79048	278	
509.27321	149	
544.29940	135	
553.27099	304	1+
572.28589	382	1+
575.35448	156	
581.28254	135	
622.35952	178	
625.32856	168	
636.29070	141	
644.82303	165	
646.37676	256	
653.34819	356	1+
675.35313	136	
679.35697	541	1+
682.88181	451	
683.36004	289	
686.31282	391	1+
691.37188	304	1+
704.27481	158	
709.37464	609	1+
745.39129	179	
774.46985	256	
779.38766	162	
792.63063	149	
801.62251	261	
822.47664	369	1+
871.53040	1237	1+
907.45873	475	1+
968.58256	7052	1+
1366.75619	13056	1+
END IONS

###FS:    #m/z: 683.88253 #charge   2
###MaxRes:#m/z:  0.00000 #charge-128
###MS: 1214
###MSMS: 1215
BEGIN IONS
TITLE=Cmpd 374, AutoMSn(683.8825), 20.6 min
RTINSECONDS=1233.91
SCANS=MS: 1214 MSMS: 1215
PEPMASS=683.88253	29517
CHARGE=2+
335.16686	198	
371.19254	714	
399.18392	752	1+
460.30890	378	
484.27241	204	
509.26496	314	
525.76271	155	
572.29347	164	
604.30674	187	
604.80586	190	
622.35852	313	
624.82574	245	
646.38360	171	
653.35145	156	
653.84119	305	
674.89023	229	
680.34214	485	1+
682.88209	522	
683.36669	339	
686.29482	534	1+
704.29657	159	
709.38548	580	1+
746.37529	197	
774.45431	229	
810.75833	163	
822.46126	434	
845.40882	168	
871.52521	1857	1+
907.44059	229	
950.56065	154	
968.57452	2564	1+
968.57530	6295	1+
1366.75965	16823	1+
END IONS

###FS:    #m/z: 719.33223 #charge   3
###MaxRes:#m/z:  0.00000 #charge-128
###MS: 1214
###MSMS: 1216
BEGIN IONS
TITLE=Cmpd 375, AutoMSn(719.3322), 20.6 min
RTINSECONDS=1234.41
SCANS=MS: 1214 MSMS: 1216
PEPMASS=719.33223	23068
CHARGE=3+
598.80900	193	
599.32241	305	
603.30053	499	1+
621.62906	797	1+
622.29609	1666	1+
622.96696	649	
625.83768	161	
633.65001	260	1+
634.28602	228	
647.28955	1018	1+
647.62535	829	1+
647.95949	613	
652.31594	404	1+
664.98077	194	
666.31196	609	1+
666.63465	474	
670.30093	626	1+
670.62507	235	
670.95281	317	
679.33066	239	1+
680.58389	175	
681.33383	403	1+
683.63336	169	
687.80450	235	1+
688.99751	630	1+
689.31824	617	1+
694.64734	1525	1+
694.97725	2645	1+
695.32134	1575	1+
704.00240	571	
704.64199	429	1+
709.32314	174	
709.67097	261	
711.07317	461	1+
711.80480	297	1+
714.31216	279	1+
714.67536	242	1+
715.84797	674	1+
716.35900	415	
717.34414	1288	1+
718.06097	387	
718.64565	261	
719.33102	7188	1+
719.66489	5254	1+
719.99738	3340	1+
721.86929	1497	1+
723.66601	292	1+
724.31948	208	
729.63065	206	
732.34448	393	
746.88559	198	
749.29123	231	1+
753.36673	170	
818.35751	229	
854.43564	249	1+
896.42369	505	1+
910.42677	314	1+
915.97576	188	
931.41601	297	1+
969.42609	585	1+
1206.61251	679	1+
1212.63143	509	1+
1310.59190	558	1+
1369.69474	1024	1+
1407.65427	657	1+
1420.65157	365	1+
1423.19301	725	1+
1432.18279	1238	1+
1443.73312	3891	1+
1793.81074	704	1+
1863.84290	1020	1+
1939.85529	835	1+
1953.84227	391	1+
END IONS

###FS:    #m/z: 688.34048 #charge   2
###MaxRes:#m/z:  0.00000 #charge-128
###MS: 1214
###MSMS: 1217
BEGIN IONS
TITLE=Cmpd 376, AutoMSn(688.3405), 20.6 min
RTINSECONDS=1234.91
SCANS=MS: 1214 MSMS: 1217
PEPMASS=688.34048	25646
CHARGE=2+
371.19124	353	
460.31386	447	
466.22769	258	
554.29472	322	
572.28858	354	
575.29124	527	1+
603.80085	376	
604.30876	235	
624.82389	446	
625.32697	233	
630.79753	206	
653.33420	273	
653.85804	260	
680.28677	225	
683.35249	518	
683.55304	268	
683.88318	16945	1+
687.34278	506	
687.84533	673	
688.09472	290	
688.34227	1658	1+
691.34237	751	1+
697.01963	269	
704.27714	369	
746.37403	366	
798.73547	345	
816.37757	212	
817.38305	578	1+
832.99231	207	
968.57285	443	
968.58028	2434	1+
1367.75669	18495	1+
END IONS

###FS:    #m/z: 719.33152 #charge   3
###MaxRes:#m/z:  0.00000 #charge-128
###MS: 1218
###MSMS: 1219
BEGIN IONS
TITLE=Cmpd 377, AutoMSn(719.3315), 20.6 min
RTINSECONDS=1237.93
SCANS=MS: 1218 MSMS: 1219
PEPMASS=719.33152	33111
CHARGE=3+
374.23513	259	
517.25960	243	1+
533.19906	245	1+
581.29400	184	
603.80870	223	
607.82943	281	
617.27500	273	1+
622.30459	899	1+
622.63521	1040	1+
622.96989	507	
627.31045	326	1+
633.33480	216	
639.81777	212	
645.32535	317	1+
647.28755	1625	1+
647.62759	1243	1+
647.95629	628	
652.32172	393	1+
652.62239	178	
655.78469	558	
656.64217	222	1+
664.97937	361	1+
666.30053	546	1+
666.63476	475	
666.96606	356	
670.30036	831	1+
670.62746	344	
670.96577	407	
678.89202	329	
678.99909	280	
681.32879	181	
685.31794	469	1+
685.86327	219	
689.66656	273	1+
694.65549	1870	1+
694.98216	2648	1+
695.31658	2662	1+
703.96930	478	1+
704.34061	249	
704.65899	415	1+
707.31607	650	1+
711.63499	216	1+
713.04416	397	1+
713.33807	193	
718.97752	179	
719.33014	7769	1+
719.66403	6257	1+
719.99623	3512	1+
724.38030	192	
817.36063	228	1+
833.37893	294	1+
836.39691	224	1+
841.42885	181	
892.39904	258	1+
893.93165	257	
898.90455	178	
977.43600	214	1+
1196.65732	502	1+
1207.62441	770	1+
1279.63674	532	1+
1424.22841	479	1+
1427.67384	613	1+
1431.68227	1750	1+
1432.18928	2478	1+
1433.72101	1255	1+
1443.72657	3033	1+
1491.75954	428	1+
1793.84138	571	1+
1820.85522	479	1+
1863.82487	1192	1+
1939.85192	933	1+
END IONS

###FS:    #m/z: 683.88301 #charge   2
###MaxRes:#m/z:  0.00000 #charge-128
###MS: 1218
###MSMS: 1220
BEGIN IONS
TITLE=Cmpd 378, AutoMSn(683.8830), 20.6 min
RTINSECONDS=1238.43
SCANS=MS: 1218 MSMS: 1220
PEPMASS=683.88301	33216
CHARGE=2+
323.20295	200	
371.19179	862	1+
399.19148	805	1+
402.18274	194	
436.26528	532	
460.31440	1054	1+
475.78385	245	
483.79301	220	
575.32221	191	
622.34920	263	
637.35532	211	
646.37336	233	
674.88431	212	
679.33925	505	1+
682.37043	905	1+
682.87326	517	
686.30891	195	
691.37833	199	
704.28062	238	
709.38860	498	
817.35403	250	
822.47951	525	1+
849.11638	190	
871.52758	1350	1+
907.43812	193	
968.57834	10428	1+
1366.76060	20458	1+
END IONS

###FS:    #m/z: 857.70957 #charge   3
###MaxRes:#m/z:  0.00000 #charge-128
###MS: 1218
###MSMS: 1221
BEGIN IONS
TITLE=Cmpd 379, AutoMSn(857.7096), 20.6 min
RTINSECONDS=1238.93
SCANS=MS: 1218 MSMS: 1221
PEPMASS=857.70957	16983
CHARGE=3+
343.23714	314	
371.22786	1271	1+
439.30226	119	
456.32629	461	1+
465.33316	129	
484.31222	1705	1+
579.23228	115	
616.33672	107	
622.51878	104	
644.33734	519	1+
701.32759	106	
739.24700	218	
772.00251	232	1+
772.33697	143	
831.40167	108	
852.33849	102	
852.99103	125	
857.03535	222	
857.37783	118	
857.70728	763	1+
858.03801	1203	1+
858.39234	871	1+
863.13336	122	
863.39408	160	
867.37866	108	
871.36069	388	1+
988.45117	106	
1927.79564	756	1+
2087.79617	1454	1+
2200.89105	921	1+
2313.96286	448	1+
END IONS

###FS:    #m/z: 857.71094 #charge   3
###MaxRes:#m/z:  0.00000 #charge-128
###MS: 1222
###MSMS: 1223
BEGIN IONS
TITLE=Cmpd 380, AutoMSn(857.7109), 20.7 min
RTINSECONDS=1241.96
SCANS=MS: 1222 MSMS: 1223
PEPMASS=857.71094	26427
CHARGE=3+
343.22886	599	1+
371.22523	1434	1+
456.31470	420	1+
484.31115	1713	1+
503.26506	103	
554.75956	170	
555.23855	113	
619.27219	105	
626.32685	161	
644.33722	589	
697.59416	121	
700.28275	122	
739.23924	246	
751.36499	102	
830.39430	139	
852.02438	207	
853.33871	114	
856.41627	357	1+
857.71220	1023	1+
858.04092	764	1+
858.37858	818	1+
862.42654	132	
1111.91919	201	
1157.50223	124	
1741.73488	497	1+
1927.76855	933	1+
2087.80892	1207	1+
2200.88106	634	1+
END IONS

###FS:    #m/z: 719.33047 #charge   3
###MaxRes:#m/z:  0.00000 #charge-128
###MS: 1222
###MSMS: 1224
BEGIN IONS
TITLE=Cmpd 381, AutoMSn(719.3305), 20.7 min
RTINSECONDS=1242.46
SCANS=MS: 1222 MSMS: 1224
PEPMASS=719.33047	29279
CHARGE=3+
374.23446	170	
523.75654	352	1+
533.27379	173	
554.25711	261	1+
610.26240	163	
618.29875	211	1+
622.31597	223	
622.63457	470	
622.95666	397	
634.28152	403	1+
647.29730	789	1+
647.62699	474	
647.95912	467	
653.34245	199	
655.32578	189	
663.28581	220	1+
666.29542	353	
666.64065	356	1+
669.31064	423	1+
669.64921	263	1+
670.96079	266	
676.23909	202	
678.31554	320	1+
679.96116	370	1+
683.34708	256	1+
688.32019	161	
690.08698	175	
694.65149	674	1+
694.98105	1637	1+
695.31112	1607	1+
702.32675	272	1+
703.98211	375	1+
704.35477	308	1+
704.66372	370	1+
713.61680	229	1+
713.98626	250	
714.31857	312	1+
715.85165	792	1+
716.07994	401	1+
717.35859	1094	1+
718.88815	276	
719.33135	4409	1+
719.66433	4058	1+
719.99670	2364	1+
833.40229	184	
836.37646	178	
883.40363	161	
897.41934	226	
897.92128	207	
932.94059	305	
933.42774	510	1+
970.43216	291	
977.47161	161	
1197.64807	452	1+
1206.59170	761	1+
1278.65203	502	1+
1369.72721	532	1+
1431.70049	1531	1+
1432.18876	597	1+
1443.73370	2328	1+
END IONS

###FS:    #m/z: 673.83212 #charge   3
###MaxRes:#m/z:  0.00000 #charge-128
###MS: 1222
###MSMS: 1225
BEGIN IONS
TITLE=Cmpd 382, AutoMSn(673.8321), 20.7 min
RTINSECONDS=1242.96
SCANS=MS: 1222 MSMS: 1225
PEPMASS=673.83212	20217
CHARGE=3+
525.75663	152	
561.24691	175	
566.76048	159	
575.29960	390	1+
609.35237	179	
620.56349	140	
623.93715	212	
661.35763	142	
669.33678	520	1+
669.56900	199	
669.85023	937	1+
673.61673	214	
673.83656	158	
674.08721	182	
674.33911	663	1+
676.00080	213	
677.32739	641	1+
679.94957	222	
704.28353	329	1+
772.30567	138	
788.35771	137	
799.34835	166	
801.34339	161	
817.36895	270	
822.74544	137	
826.73353	169	
849.85429	206	
859.77590	141	
863.44765	154	
882.92861	148	
899.38018	321	1+
930.44468	150	
1150.59148	405	1+
1247.62175	630	1+
1309.60866	369	1+
1336.67536	589	1+
1340.67570	2025	1+
1868.79506	310	1+
END IONS

###FS:    #m/z: 611.60901 #charge   3
###MaxRes:#m/z:  0.00000 #charge-128
###MS: 1226
###MSMS: 1227
BEGIN IONS
TITLE=Cmpd 383, AutoMSn(611.6090), 20.8 min
RTINSECONDS=1245.99
SCANS=MS: 1226 MSMS: 1227
PEPMASS=611.60901	29316
CHARGE=3+
312.13239	113	
388.17738	111	
389.13343	111	
393.66472	150	
414.18221	168	
431.73050	111	
461.17263	124	
467.17290	146	
479.24276	178	
499.21639	153	
524.74920	149	
533.27152	119	
533.73516	112	
561.27404	111	
567.25480	151	
574.27897	172	
579.32267	311	1+
596.25627	112	
607.34180	178	
608.30920	254	
609.31940	261	
610.31569	1231	1+
610.99888	117	
615.31512	485	1+
632.32614	119	
672.32517	1571	1+
681.00570	321	
707.29677	114	
858.43664	260	1+
915.42231	260	
END IONS

###FS:    #m/z: 915.64132 #charge   3
###MaxRes:#m/z:  0.00000 #charge-128
###MS: 1226
###MSMS: 1228
BEGIN IONS
TITLE=Cmpd 384, AutoMSn(915.6413), 20.8 min
RTINSECONDS=1246.49
SCANS=MS: 1226 MSMS: 1228
PEPMASS=915.64132	19664
CHARGE=3+
533.20789	388	
597.76727	157	
612.91733	142	
627.97501	284	
679.78618	348	
693.28753	299	
725.31542	135	
729.82408	148	
730.31098	173	
734.81524	450	
735.31357	361	
743.82088	533	
744.31799	587	1+
747.36939	143	
759.33708	160	
797.33164	138	
825.34237	234	1+
825.95613	278	
846.35206	153	
868.85587	189	
869.36719	197	
911.41130	215	1+
915.64523	126	
916.81761	175	
917.11650	323	1+
917.40303	1142	1+
917.90450	628	1+
972.81045	205	
1087.45611	143	
1088.96355	138	
1137.98101	146	
1222.51138	613	1+
1386.58284	748	1+
1631.68155	542	1+
1707.72461	996	1+
1835.81300	974	1+
1923.81176	1159	1+
2010.85192	1131	1+
END IONS

###FS:    #m/z: 857.71148 #charge   3
###MaxRes:#m/z:  0.00000 #charge-128
###MS: 1226
###MSMS: 1229
BEGIN IONS
TITLE=Cmpd 385, AutoMSn(857.7115), 20.8 min
RTINSECONDS=1246.99
SCANS=MS: 1226 MSMS: 1229
PEPMASS=857.71148	22099
CHARGE=3+
343.24182	241	
371.22734	1161	1+
456.31093	192	
467.30853	115	
468.25738	101	
484.31158	1003	1+
491.58374	548	
553.32310	110	
586.28605	107	
644.32814	470	1+
693.81809	106	
739.25345	110	
796.50890	100	
805.70920	126	
819.85233	102	
854.37330	124	
856.44967	109	
856.72008	100	
857.35802	459	1+
857.72073	330	1+
858.03767	718	
859.17899	114	
867.38680	116	
964.40151	168	
1045.41372	193	
1100.94918	101	
1101.47351	108	
1170.34067	120	
END IONS

###FS:    #m/z: 611.29008 #charge   2
###MaxRes:#m/z:  0.00000 #charge-128
###MS: 1230
###MSMS: 1231
BEGIN IONS
TITLE=Cmpd 386, AutoMSn(611.2901), 20.8 min
RTINSECONDS=1250.01
SCANS=MS: 1230 MSMS: 1231
PEPMASS=611.29008	48873
CHARGE=2+
324.18271	101	
421.21966	108	
433.23434	110	
467.18904	135	
503.71141	110	
510.77232	102	
523.25697	131	
535.74593	103	
580.33619	131	
591.31593	118	
595.29550	189	
608.30949	254	
609.31645	311	
610.30510	1368	1+
615.29438	290	1+
637.36485	104	
672.32420	616	1+
678.31670	134	
694.30926	123	
730.33731	101	
858.42062	110	
915.43929	147	
END IONS

###FS:    #m/z: 916.88989 #charge   2
###MaxRes:#m/z:  0.00000 #charge-128
###MS: 1230
###MSMS: 1232
BEGIN IONS
TITLE=Cmpd 387, AutoMSn(916.8899), 20.8 min
RTINSECONDS=1250.51
SCANS=MS: 1230 MSMS: 1232
PEPMASS=916.88989	20869
CHARGE=2+
333.08374	113	
374.19918	151	
533.20747	399	1+
589.27767	110	
597.78204	218	
611.76580	607	1+
643.75029	106	
659.27161	254	1+
679.30000	294	1+
690.33175	112	
692.34343	106	
712.34895	119	
725.63055	222	
747.36600	164	
803.33423	107	
816.34493	282	
816.84847	317	
859.87604	132	
911.63969	167	
912.13141	132	
912.88703	114	
917.10259	323	1+
918.88261	108	
919.42819	138	
921.40781	128	
1087.45560	273	
1087.93642	120	
1215.96034	192	
1222.54041	298	
1223.53592	120	
1385.58269	923	1+
1468.61213	1117	1+
1486.62610	1323	1+
1707.74159	969	1+
1830.82091	904	1+
END IONS

###FS:    #m/z: 646.61723 #charge   3
###MaxRes:#m/z:  0.00000 #charge-128
###MS: 1230
###MSMS: 1233
BEGIN IONS
TITLE=Cmpd 388, AutoMSn(646.6172), 20.9 min
RTINSECONDS=1251.01
SCANS=MS: 1230 MSMS: 1233
PEPMASS=646.61723	14549
CHARGE=3+
362.15924	370	
371.18302	273	
377.18075	395	
395.69776	379	
418.69862	432	
433.20510	382	
456.24916	400	
459.18279	579	1+
474.25550	7008	1+
483.21895	405	
490.21391	489	
511.21895	1626	1+
524.18446	409	
526.74247	582	
527.24249	305	
575.26704	612	1+
575.60450	513	
575.93494	407	
577.27173	482	
589.28049	4540	1+
608.28067	406	1+
644.37249	775	1+
646.33174	360	
647.31249	596	1+
661.80866	381	
690.33012	10000	1+
723.29847	7272	1+
732.35801	295	
741.33696	956	1+
792.36601	332	
808.38955	1716	1+
817.81082	348	
818.36930	553	1+
832.35933	428	
833.33888	608	1+
836.38084	14501	1+
850.36175	18681	1+
888.39965	343	
888.41043	1138	1+
983.44873	5557	1+
993.24903	351	
993.86305	1475	
997.43373	9072	1+
1008.01387	535	
1143.51402	1040	1+
END IONS

###FS:    #m/z: 611.60928 #charge   3
###MaxRes:#m/z:  0.00000 #charge-128
###MS: 1234
###MSMS: 1235
BEGIN IONS
TITLE=Cmpd 389, AutoMSn(611.6093), 20.9 min
RTINSECONDS=1254.04
SCANS=MS: 1234 MSMS: 1235
PEPMASS=611.60928	48790
CHARGE=3+
475.48295	116	
476.22319	138	
510.27101	105	
518.30611	169	
523.28934	124	
572.19965	104	
580.22838	105	
587.47824	106	
593.27696	106	
595.77711	113	
607.31665	521	1+
609.83372	260	1+
610.30841	331	
611.31324	383	
612.31804	1392	1+
623.32446	109	
634.74865	114	
659.41874	106	
672.33973	228	
678.35828	103	
807.39812	159	
END IONS

###FS:    #m/z: 646.61868 #charge   3
###MaxRes:#m/z:  0.00000 #charge-128
###MS: 1234
###MSMS: 1236
BEGIN IONS
TITLE=Cmpd 390, AutoMSn(646.6187), 20.9 min
RTINSECONDS=1254.54
SCANS=MS: 1234 MSMS: 1236
PEPMASS=646.61868	12853
CHARGE=3+
326.17873	202	
328.15307	194	
336.65936	204	
345.66798	299	
371.17814	226	
377.10901	356	
377.18436	209	
404.70462	232	
418.69426	459	
456.24310	288	
459.19120	428	1+
474.25377	5160	1+
477.20954	640	1+
478.73826	191	
483.21385	473	1+
483.50226	199	
489.23225	357	1+
490.71411	242	
511.21924	1160	1+
572.26359	704	
575.24569	210	
589.28240	3438	1+
607.78662	266	
643.33846	532	1+
645.32495	804	1+
648.33751	577	1+
661.79875	415	
673.31247	565	1+
690.33111	8649	1+
704.27560	405	1+
719.34076	197	
723.29745	5343	1+
737.34696	558	1+
741.34368	656	1+
759.34691	187	
790.38029	285	1+
790.39002	188	
794.71083	183	
808.38517	400	
818.36672	582	1+
832.34273	1528	1+
836.38067	11636	1+
845.96096	711	
850.35950	15389	1+
864.35471	190	
888.41673	769	1+
983.44764	3939	1+
993.85264	826	1+
997.42875	6292	1+
1051.47424	420	1+
1052.45901	234	
END IONS

###FS:    #m/z: 915.89222 #charge   3
###MaxRes:#m/z:  0.00000 #charge-128
###MS: 1234
###MSMS: 1237
BEGIN IONS
TITLE=Cmpd 391, AutoMSn(915.8922), 20.9 min
RTINSECONDS=1255.04
SCANS=MS: 1234 MSMS: 1237
PEPMASS=915.89222	17538
CHARGE=3+
533.19827	392	
591.23021	116	
611.76268	214	
670.29846	133	
679.79939	117	
692.80386	131	
709.27479	127	
768.32885	108	
816.35429	349	1+
854.37149	231	
854.89480	109	
860.85879	129	
868.88999	127	
870.87935	106	
911.67456	108	
912.42336	141	
916.40331	124	
917.11954	618	1+
920.42326	137	
927.08031	164	
962.92089	188	
1017.07858	108	
1044.75839	105	
1059.44798	108	
1087.45230	176	
1129.96313	122	
1154.45458	106	
1385.59271	601	1+
1468.63110	541	1+
1486.63487	918	1+
1833.77337	490	1+
1835.79552	474	1+
2010.82376	694	1+
END IONS

###FS:    #m/z: 805.37243 #charge   2
###MaxRes:#m/z:  0.00000 #charge-128
###MS: 1238
###MSMS: 1239
BEGIN IONS
TITLE=Cmpd 392, AutoMSn(805.3724), 21.0 min
RTINSECONDS=1258.08
SCANS=MS: 1238 MSMS: 1239
PEPMASS=805.37243	36244
CHARGE=2+
326.20535	200	
343.23203	677	1+
357.24194	148	
371.22757	2301	1+
385.25142	215	
387.19841	131	
418.16613	290	1+
436.18688	724	1+
439.27997	192	
456.31948	1229	1+
466.30985	240	
480.17885	141	
484.31401	1216	1+
491.59131	195	
531.25515	418	
535.31189	113	
545.28400	218	1+
616.34385	143	
621.28780	126	
622.26550	859	1+
626.34371	126	
630.50936	225	
644.33730	584	1+
677.30243	113	
717.32962	200	
723.30506	326	
780.32580	1718	1+
796.37693	146	
801.46194	124	
801.85246	128	
830.42666	178	
909.36905	285	
966.39948	2448	1+
1126.43171	3793	1+
1130.39624	116	
1138.52883	128	
1239.51408	2026	1+
1352.59255	206	
1609.72802	1485	1+
END IONS

###FS:    #m/z: 762.37836 #charge   3
###MaxRes:#m/z:  0.00000 #charge-128
###MS: 1238
###MSMS: 1240
BEGIN IONS
TITLE=Cmpd 393, AutoMSn(762.3784), 21.0 min
RTINSECONDS=1258.58
SCANS=MS: 1238 MSMS: 1240
PEPMASS=762.37836	9578
CHARGE=3+
314.17475	117	
383.19222	142	
404.22221	658	1+
488.20518	252	
517.31093	928	1+
518.19109	101	
520.26255	143	
544.26114	129	
561.23670	131	
583.27744	183	
601.27410	220	
645.36173	898	1+
698.37179	136	
709.30797	126	
758.43100	399	1+
761.90488	138	
762.39773	193	
765.36410	252	
765.83879	129	
843.43215	205	
887.49979	165	
1016.53690	119	
1044.04309	107	
1107.51305	101	
1525.71496	509	1+
END IONS

###FS:    #m/z: 552.95646 #charge   3
###MaxRes:#m/z:  0.00000 #charge-128
###MS: 1238
###MSMS: 1241
BEGIN IONS
TITLE=Cmpd 394, AutoMSn(552.9565), 21.0 min
RTINSECONDS=1259.08
SCANS=MS: 1238 MSMS: 1241
PEPMASS=552.95646	12496
CHARGE=3+
316.11467	160	
362.17859	166	
373.17919	249	
382.71963	219	
387.15961	194	
390.18940	411	
398.18375	131	
462.20800	157	
480.21649	184	
495.25876	253	1+
497.72163	220	
516.27941	332	1+
517.93447	156	
526.26548	154	
530.29219	140	
532.32091	3273	1+
536.29294	234	
537.26316	1220	1+
541.00240	459	
546.73720	130	
548.28119	424	1+
550.29788	943	1+
552.29308	1463	1+
552.77867	236	
552.95448	1354	1+
553.63498	354	
554.29110	2222	1+
554.78322	276	1+
559.10733	463	1+
572.19344	134	
599.35050	614	1+
604.30493	128	
604.80158	342	1+
645.39660	506	1+
666.80032	160	
704.28106	219	1+
723.34211	1043	1+
732.35561	196	
779.36105	235	
794.37842	1229	1+
817.33688	172	
875.39496	537	1+
897.49029	338	1+
923.42295	463	1+
965.46714	247	1+
984.46617	479	1+
1012.43923	143	
1012.45497	2342	1+
1096.56997	464	1+
1125.53645	713	1+
1149.57668	388	1+
END IONS

###FS:    #m/z: 805.37175 #charge   2
###MaxRes:#m/z:  0.00000 #charge-128
###MS: 1242
###MSMS: 1243
BEGIN IONS
TITLE=Cmpd 395, AutoMSn(805.3717), 21.0 min
RTINSECONDS=1262.11
SCANS=MS: 1242 MSMS: 1243
PEPMASS=805.37175	62746
CHARGE=2+
326.20977	218	
343.23426	1506	1+
347.11268	179	
353.20817	297	1+
367.22635	216	
371.22824	3732	1+
383.26229	141	
385.24098	302	
387.21320	188	
391.73879	348	
418.17704	258	
436.18686	1334	1+
439.28019	835	1+
456.31400	1675	1+
466.29906	557	1+
484.31030	2452	1+
503.25509	149	
531.25679	725	1+
535.31123	238	1+
545.26839	162	
563.72151	415	
564.21774	181	
599.32706	140	
616.34266	395	
622.26210	951	1+
625.30521	262	1+
628.32944	147	
644.33675	815	1+
701.35898	228	
717.33456	223	1+
723.32155	671	1+
726.82660	203	
733.32867	148	
763.33158	143	
780.33417	2244	1+
796.35300	151	
804.86841	143	
830.41081	385	1+
841.36801	169	
909.37575	813	1+
948.39200	155	
966.39590	4522	1+
999.00101	367	
1109.38837	164	
1126.42729	4846	1+
1239.51373	3611	1+
1352.59585	2029	1+
1609.72418	1960	1+
END IONS

###FS:    #m/z: 762.71600 #charge   3
###MaxRes:#m/z:  0.00000 #charge-128
###MS: 1242
###MSMS: 1244
BEGIN IONS
TITLE=Cmpd 396, AutoMSn(762.7160), 21.0 min
RTINSECONDS=1262.61
SCANS=MS: 1242 MSMS: 1244
PEPMASS=762.71600	14532
CHARGE=3+
398.16852	109	
404.22107	587	
417.15621	112	
507.24507	118	
517.30540	763	1+
525.26007	112	
554.72670	156	
583.27878	301	1+
592.28862	115	
601.27711	285	
603.34129	144	
634.27164	129	
645.36279	717	1+
697.28548	109	
697.87102	149	
758.42786	155	
759.45098	268	1+
760.33590	102	
761.90187	129	
762.37837	169	
763.05587	101	
765.33747	455	1+
843.43530	167	
END IONS

###FS:    #m/z: 656.31345 #charge   3
###MaxRes:#m/z:  0.00000 #charge-128
###MS: 1242
###MSMS: 1245
BEGIN IONS
TITLE=Cmpd 397, AutoMSn(656.3135), 21.1 min
RTINSECONDS=1263.11
SCANS=MS: 1242 MSMS: 1245
PEPMASS=656.31345	13751
CHARGE=3+
348.18771	122	
361.25094	267	1+
404.22541	473	1+
433.21604	245	
491.73624	211	
508.22429	193	
517.30055	275	
525.74572	177	
560.20541	148	
593.25095	330	
594.28469	499	1+
603.26027	127	
609.35556	703	1+
645.35283	235	
650.31958	602	1+
650.63875	245	
655.33579	207	
656.31603	430	
656.65601	274	
656.98432	151	
657.32716	814	1+
659.84147	158	
710.33084	118	
720.42451	172	
737.41654	586	1+
756.31117	261	1+
810.39237	182	
810.88091	305	
837.36828	153	
845.39247	156	
856.37151	203	
875.18504	128	
1015.49558	134	
1067.45108	501	1+
1304.63847	777	1+
1319.67512	618	1+
1504.70880	487	1+
1706.76829	4183	1+
1853.82601	1207	1+
END IONS

###FS:    #m/z: 805.37137 #charge   2
###MaxRes:#m/z:  0.00000 #charge-128
###MS: 1246
###MSMS: 1247
BEGIN IONS
TITLE=Cmpd 398, AutoMSn(805.3714), 21.1 min
RTINSECONDS=1266.16
SCANS=MS: 1246 MSMS: 1247
PEPMASS=805.37137	67337
CHARGE=2+
326.21168	143	
328.21727	144	
343.23421	1185	1+
347.11347	137	
353.21557	348	
371.22597	3933	1+
383.26143	231	
385.24065	346	
387.19854	192	
418.17282	456	1+
436.18757	869	
439.28130	753	1+
456.31489	1472	1+
461.19712	147	
466.30173	456	
484.31050	2470	1+
491.58842	181	
501.33501	193	
531.25768	803	1+
535.31541	140	
545.27241	227	
550.98303	559	
553.33311	224	
590.24756	133	
616.35097	393	1+
622.26718	1117	1+
626.33734	260	
630.50726	289	
644.34394	1024	1+
701.35959	305	1+
723.32381	593	1+
726.32874	187	
780.32996	2506	1+
786.36972	134	
830.40498	481	1+
842.40181	150	
909.36980	707	1+
966.39298	4149	1+
976.62521	134	
1109.40356	240	
1126.42672	5724	1+
1156.53421	132	
1239.50684	4122	1+
1352.60147	1477	1+
1609.73909	2075	1+
END IONS

###FS:    #m/z: 656.31307 #charge   3
###MaxRes:#m/z:  0.00000 #charge-128
###MS: 1246
###MSMS: 1248
BEGIN IONS
TITLE=Cmpd 399, AutoMSn(656.3131), 21.1 min
RTINSECONDS=1266.66
SCANS=MS: 1246 MSMS: 1248
PEPMASS=656.31307	33946
CHARGE=3+
348.18475	250	
361.25305	183	
367.57196	455	
404.23343	316	1+
433.20073	205	
450.12686	137	
463.21818	272	1+
508.30430	247	
517.30416	254	
534.23097	309	
534.74968	136	
545.21333	233	1+
593.25158	208	
601.75829	183	
602.27162	148	
603.24965	378	1+
609.35561	947	1+
616.26019	160	
629.33092	172	
637.28672	143	
650.30688	489	
650.64515	624	
650.97559	307	1+
653.31618	218	
653.79834	155	
654.34063	592	1+
656.32084	1475	1+
656.63816	1028	1+
656.98585	362	1+
660.32448	633	1+
673.85300	135	
682.37639	134	
737.41507	896	1+
781.32999	135	
838.37058	195	
900.49227	213	
1015.51216	137	
1504.70136	876	1+
1619.74712	929	1+
1706.76642	7408	1+
1853.83557	1795	1+
END IONS

###FS:    #m/z: 762.71614 #charge   3
###MaxRes:#m/z:  0.00000 #charge-128
###MS: 1246
###MSMS: 1249
BEGIN IONS
TITLE=Cmpd 400, AutoMSn(762.7161), 21.1 min
RTINSECONDS=1267.16
SCANS=MS: 1246 MSMS: 1249
PEPMASS=762.71614	11914
CHARGE=3+
366.13894	129	
391.73718	130	
401.18096	170	
404.22739	386	
517.30644	692	1+
576.28303	177	
584.26368	123	
592.60860	120	
601.28330	126	
634.10537	262	
645.35840	371	
674.33828	106	
691.31211	101	
753.35580	102	
758.43313	217	
760.36074	121	
762.36375	216	1+
764.86848	164	
765.32136	197	
843.41995	163	
1019.67383	108	
END IONS

###FS:    #m/z: 655.96997 #charge   3
###MaxRes:#m/z:  0.00000 #charge-128
###MS: 1250
###MSMS: 1251
BEGIN IONS
TITLE=Cmpd 401, AutoMSn(655.9700), 21.2 min
RTINSECONDS=1270.2
SCANS=MS: 1250 MSMS: 1251
PEPMASS=655.96997	40461
CHARGE=3+
359.11828	172	
361.24599	229	
369.20406	163	
404.22071	160	
508.29497	315	1+
511.21782	192	
517.29616	157	
525.24327	220	1+
534.22231	184	
534.76294	337	1+
578.24119	167	
609.35908	1153	1+
615.77324	152	
618.95091	314	
629.34535	189	
634.09496	414	
644.36226	420	1+
650.32622	926	1+
650.65119	662	1+
650.97974	177	
653.84008	161	
654.33527	624	1+
656.32826	1506	1+
656.64751	774	1+
656.97915	470	
672.83488	369	1+
692.27727	168	
720.39265	154	
737.41541	1153	1+
807.30308	302	
810.38073	281	
810.87899	210	
845.39018	219	
845.87437	245	
900.48083	291	
925.38719	252	1+
1015.50515	182	
1129.54931	211	
1200.48906	547	1+
1317.66060	647	1+
1504.72090	962	1+
1706.76470	9573	1+
1853.83738	2016	1+
END IONS

###FS:    #m/z: 664.95268 #charge   3
###MaxRes:#m/z:  0.00000 #charge-128
###MS: 1250
###MSMS: 1252
BEGIN IONS
TITLE=Cmpd 402, AutoMSn(664.9527), 21.2 min
RTINSECONDS=1270.7
SCANS=MS: 1250 MSMS: 1252
PEPMASS=664.95268	21807
CHARGE=3+
399.20361	132	
432.23285	326	1+
453.24473	110	
526.23425	118	
542.27728	102	
565.29567	110	
593.25394	451	
596.30724	130	
612.84356	117	
630.37794	114	
637.32461	114	
660.84937	264	1+
662.33224	226	
663.33507	268	
664.32260	265	
665.33774	618	1+
668.32537	342	1+
668.85926	110	
757.32845	102	
765.76977	128	
993.48062	145	
END IONS

###FS:    #m/z: 699.96300 #charge   3
###MaxRes:#m/z:  0.00000 #charge-128
###MS: 1250
###MSMS: 1253
BEGIN IONS
TITLE=Cmpd 403, AutoMSn(699.9630), 21.2 min
RTINSECONDS=1271.2
SCANS=MS: 1250 MSMS: 1253
PEPMASS=699.96300	16894
CHARGE=3+
359.10159	989	
377.11020	2536	
436.18376	1582	1+
456.24525	2043	1+
483.21882	570	
500.74136	802	
501.25093	591	
511.21649	2551	1+
524.18195	2841	1+
537.23425	2222	1+
558.24452	513	
568.25683	536	
590.28449	748	
616.27689	1073	1+
623.27640	539	
625.76567	599	
628.61168	1994	1+
628.94313	1085	
629.27904	729	
634.28453	31498	1+
680.28906	589	
680.78977	457	
687.30463	592	
719.33442	503	
723.29873	5509	1+
737.35285	813	1+
741.80934	597	
742.31531	557	
749.31215	11952	1+
758.44838	1655	
759.57076	455	
808.38199	987	1+
808.38275	693	
836.38124	19776	1+
845.96543	726	
849.33441	532	
850.35961	13227	1+
901.37159	1104	1+
901.37675	693	
983.45018	15770	1+
992.38103	963	1+
1010.39150	12644	1+
1052.47117	582	
1052.47465	3600	1+
1143.49205	4896	1+
1153.51812	3360	1+
1157.46167	4346	1+
END IONS

###FS:    #m/z: 664.95298 #charge   3
###MaxRes:#m/z:  0.00000 #charge-128
###MS: 1254
###MSMS: 1255
BEGIN IONS
TITLE=Cmpd 404, AutoMSn(664.9530), 21.2 min
RTINSECONDS=1274.23
SCANS=MS: 1254 MSMS: 1255
PEPMASS=664.95298	92442
CHARGE=3+
400.23710	129	
404.72609	102	
432.24859	111	
433.21890	241	
484.24731	101	
511.24659	113	
525.03997	180	
553.29715	101	
569.76826	109	
593.24304	487	1+
628.24885	105	
635.31267	106	
660.32866	207	
660.84045	485	1+
661.35999	307	
662.33217	965	1+
667.33960	463	1+
668.83676	226	1+
670.35316	104	
756.29417	121	
838.89247	116	
910.48676	104	
END IONS

###FS:    #m/z: 699.96129 #charge   3
###MaxRes:#m/z:  0.00000 #charge-128
###MS: 1254
###MSMS: 1256
BEGIN IONS
TITLE=Cmpd 405, AutoMSn(699.9613), 21.2 min
RTINSECONDS=1274.73
SCANS=MS: 1254 MSMS: 1256
PEPMASS=699.96129	65029
CHARGE=3+
359.09832	1232	
377.11226	3177	
436.18746	2446	
456.24299	3625	1+
483.21985	1307	
500.74274	1628	
501.24248	1083	
511.21731	4242	1+
524.17994	2930	
537.22988	3237	1+
558.74947	913	
568.26116	1977	
568.76177	917	
571.26806	944	
590.27502	1578	
616.27371	2099	1+
625.77423	1606	
628.61084	5347	1+
628.94613	4126	
629.28143	2575	
634.28559	57558	1+
659.28207	1124	
671.27905	1158	
680.28127	1364	
719.33905	918	
723.29849	9831	1+
737.35056	1021	
749.31247	19136	1+
808.38144	959	
818.37014	987	
832.35236	1020	
836.37967	37575	1+
849.34149	1121	
850.35834	25497	1+
901.37611	3023	1+
983.44912	29773	1+
992.37741	2899	1+
1010.39069	23657	1+
1052.47408	918	
1052.47651	5438	1+
1143.48983	10415	1+
1153.51298	5514	1+
1157.45916	9819	1+
END IONS

###FS:    #m/z: 1049.43354 #charge   2
###MaxRes:#m/z:  0.00000 #charge-128
###MS: 1254
###MSMS: 1257
BEGIN IONS
TITLE=Cmpd 406, AutoMSn(1049.4335), 21.3 min
RTINSECONDS=1275.23
SCANS=MS: 1254 MSMS: 1257
PEPMASS=1049.43354	18433
CHARGE=2+
348.15545	176	
436.17644	159	
467.19659	161	
483.22400	348	
511.22133	581	
634.28714	1408	1+
658.22338	143	
723.29389	250	
749.32038	122	
823.31851	102	
836.37824	370	1+
849.32952	248	1+
865.38647	267	
873.88049	118	
1008.01682	101	
1046.54291	194	
1158.45556	106	
1359.56605	138	
1482.62406	697	1+
1992.84005	5022	1+
END IONS

###FS:    #m/z: 664.95312 #charge   3
###MaxRes:#m/z:  0.00000 #charge-128
###MS: 1258
###MSMS: 1259
BEGIN IONS
TITLE=Cmpd 407, AutoMSn(664.9531), 21.3 min
RTINSECONDS=1278.25
SCANS=MS: 1258 MSMS: 1259
PEPMASS=664.95312	161012
CHARGE=3+
317.64912	120	
432.26646	134	
433.22071	264	
541.29207	105	
545.23313	105	
593.24520	316	1+
629.30506	135	
634.28544	230	
660.84490	403	1+
662.33137	787	1+
663.96655	186	
667.31811	150	
667.59016	212	
668.33489	351	1+
808.91109	117	
END IONS

###FS:    #m/z: 699.96084 #charge   3
###MaxRes:#m/z:  0.00000 #charge-128
###MS: 1258
###MSMS: 1260
BEGIN IONS
TITLE=Cmpd 408, AutoMSn(699.9608), 21.3 min
RTINSECONDS=1278.76
SCANS=MS: 1258 MSMS: 1260
PEPMASS=699.96084	109573
CHARGE=3+
359.10222	1394	
377.11139	5101	
418.69706	1406	
436.18678	2133	
451.19318	1861	
456.24713	4605	1+
483.21937	1510	
496.69850	1311	
500.74113	2202	
501.24571	1338	
511.21764	6032	1+
524.18367	5327	1+
537.23341	5160	1+
558.24535	1531	
568.26075	2530	
568.76148	1407	
570.24440	2201	1+
590.28159	1972	
616.27183	3042	1+
625.77393	1535	
626.27444	1343	
628.61176	8573	1+
628.94736	6165	
629.27912	3839	
634.28490	64708	1+
634.28620	12584	1+
658.95100	1694	
659.28681	2180	
671.29435	2996	1+
680.29040	1493	
680.78219	1439	
723.29865	12827	1+
737.35094	1374	
749.31228	25882	1+
808.38054	1326	
832.34532	2422	1+
836.38028	47742	1+
849.34416	1573	
850.35949	32936	1+
983.44887	39446	1+
1010.39038	35265	1+
1052.46782	1423	
1052.47687	8035	1+
1143.48961	13127	1+
1153.51926	8235	1+
1157.46509	11763	1+
END IONS

###FS:    #m/z: 1049.43475 #charge   2
###MaxRes:#m/z:  0.00000 #charge-128
###MS: 1258
###MSMS: 1261
BEGIN IONS
TITLE=Cmpd 409, AutoMSn(1049.4348), 21.3 min
RTINSECONDS=1279.26
SCANS=MS: 1258 MSMS: 1261
PEPMASS=1049.43475	32655
CHARGE=2+
307.12912	124	
348.14635	125	
366.14426	194	
418.17924	108	
483.21710	389	1+
491.59778	113	
494.19720	124	
511.21523	1308	1+
634.28521	1824	1+
724.31185	117	
741.81527	340	
742.31951	321	1+
836.38975	391	1+
849.35408	318	1+
873.85934	147	
874.36839	118	
1008.00825	246	
1046.53719	130	
1047.57645	182	
1157.46087	145	
1728.70660	656	1+
1992.83368	6648	1+
END IONS

###FS:    #m/z: 826.03116 #charge   3
###MaxRes:#m/z:  0.00000 #charge-128
###MS: 1262
###MSMS: 1263
BEGIN IONS
TITLE=Cmpd 410, AutoMSn(826.0312), 21.4 min
RTINSECONDS=1282.28
SCANS=MS: 1262 MSMS: 1263
PEPMASS=826.03116	31197
CHARGE=3+
376.19617	256	
422.72797	153	
433.21407	1130	1+
436.17703	152	
469.20080	269	1+
480.24655	811	1+
487.18262	439	1+
507.24801	168	
538.77285	318	1+
561.77957	1120	1+
562.26736	855	1+
583.29721	429	
583.80700	209	
593.24518	1254	1+
596.78054	147	
604.27032	194	
632.26681	143	
670.33257	756	1+
677.77479	229	
738.87926	202	
753.86972	220	
756.30721	983	1+
767.43329	374	
773.38757	492	1+
781.37291	155	
823.35324	330	1+
828.40208	544	1+
847.38777	141	
872.45251	1080	1+
884.24282	206	
884.36937	142	
916.34174	1039	1+
918.33580	231	
926.27240	180	
926.45211	626	
941.45908	211	
941.48700	765	1+
959.48408	407	1+
973.35819	5315	1+
983.62955	342	
1044.50338	147	
1094.54597	940	1+
1104.53571	1535	1+
1136.42559	3904	1+
1175.57916	907	1+
1193.58608	7067	1+
1283.49754	1944	1+
1297.40931	157	
1312.65627	665	1+
1340.66201	205	
1340.67028	2020	1+
1503.72185	806	1+
END IONS

###FS:    #m/z: 1049.43430 #charge   2
###MaxRes:#m/z:  0.00000 #charge-128
###MS: 1262
###MSMS: 1264
BEGIN IONS
TITLE=Cmpd 411, AutoMSn(1049.4343), 21.4 min
RTINSECONDS=1282.78
SCANS=MS: 1262 MSMS: 1264
PEPMASS=1049.43430	36516
CHARGE=2+
348.15081	162	
456.24902	206	
483.22121	337	
493.20237	156	
511.21377	842	1+
537.21887	115	
634.28996	1539	1+
723.29257	303	1+
749.31291	145	
836.37514	341	
850.35735	112	
856.34835	181	
864.84374	142	
865.35577	133	
874.37202	118	
1008.01422	266	
1010.39063	167	
1046.54172	561	1+
1101.56524	106	
1157.48150	155	
1482.63333	782	1+
1992.83921	6645	1+
END IONS

###FS:    #m/z: 680.95493 #charge   3
###MaxRes:#m/z:  0.00000 #charge-128
###MS: 1262
###MSMS: 1265
BEGIN IONS
TITLE=Cmpd 412, AutoMSn(680.9549), 21.4 min
RTINSECONDS=1283.28
SCANS=MS: 1262 MSMS: 1265
PEPMASS=680.95493	10357
CHARGE=3+
317.63980	154	
343.16324	126	
396.15232	219	
434.13330	122	
456.24341	233	1+
484.79750	166	
485.18161	127	
489.22969	171	
499.22771	139	
505.70940	269	
516.22336	241	
524.18789	201	
533.94857	160	
541.21879	143	
563.26612	138	
575.28680	170	
577.26511	310	1+
592.25980	243	1+
602.28458	129	
634.28308	1795	1+
676.34636	265	1+
678.35825	183	
679.31151	151	
680.33705	831	1+
686.31962	370	1+
692.73874	381	
749.30754	587	1+
771.31067	366	1+
818.36783	130	
836.37920	505	1+
849.33881	151	
850.35385	934	1+
884.38213	207	
968.55511	159	
969.57619	294	1+
996.43748	124	
1010.40028	207	
1363.70686	609	1+
1366.75692	4516	1+
END IONS

###FS:    #m/z: 825.69306 #charge   2
###MaxRes:#m/z:  0.00000 #charge-128
###MS: 1266
###MSMS: 1267
BEGIN IONS
TITLE=Cmpd 413, AutoMSn(825.6931), 21.4 min
RTINSECONDS=1286.3
SCANS=MS: 1266 MSMS: 1267
PEPMASS=825.69306	41371
CHARGE=2+
368.15900	209	
371.23334	159	
387.20265	168	
422.09064	204	
422.73825	165	
433.21307	1522	1+
466.24588	199	
469.20999	209	
489.74687	298	1+
507.75336	164	
516.76918	149	
543.76995	184	
544.25019	210	
545.26564	341	1+
565.25648	201	
573.27604	203	1+
580.29195	203	
583.30780	236	
588.29118	1018	1+
588.78775	471	1+
593.24506	2361	1+
614.25704	150	
632.27755	186	
657.32618	390	1+
661.81976	199	
662.32155	540	1+
676.78500	379	1+
678.27531	193	
756.31132	1329	1+
765.78052	252	
773.38924	746	1+
821.35975	461	1+
837.10068	204	
872.45420	1118	1+
916.33983	626	1+
916.34042	1834	1+
926.43698	558	
941.47056	1462	1+
959.48452	1536	1+
973.35725	6104	1+
973.36355	667	1+
1094.53259	762	1+
1104.53781	4052	1+
1122.53210	180	
1122.54795	2212	1+
1136.42341	3948	1+
1193.57938	476	
1193.58793	7456	1+
1194.59325	208	
1206.05451	152	
1283.49770	2891	1+
1340.66455	2990	1+
1503.71391	1326	1+
1560.75257	394	1+
END IONS

###FS:    #m/z: 745.12529 #charge   2
###MaxRes:#m/z:  0.00000 #charge-128
###MS: 1266
###MSMS: 1268
BEGIN IONS
TITLE=Cmpd 414, AutoMSn(745.1253), 21.4 min
RTINSECONDS=1286.8
SCANS=MS: 1266 MSMS: 1268
PEPMASS=745.12529	13970
CHARGE=2+
361.14394	120	
400.26391	114	
416.22565	195	
435.18670	118	
443.73482	340	
449.18964	902	1+
472.74748	159	
487.24127	250	1+
495.64396	294	
562.28721	635	1+
577.24077	138	
587.29103	146	
604.26714	124	
634.29191	368	1+
640.29733	120	
668.99429	143	
671.97730	121	
675.36384	284	
706.89077	129	
711.30255	132	
718.33932	132	
732.33059	141	
740.36420	290	1+
741.89412	174	
744.39429	128	
745.37084	322	1+
746.49426	130	
748.36427	312	1+
772.41497	2819	1+
822.81819	120	
829.43603	1749	1+
886.45443	705	1+
895.45475	277	
895.95091	214	
944.49039	144	
972.47260	220	1+
973.50413	300	1+
1088.51593	584	1+
1447.67610	671	1+
END IONS

###FS:    #m/z: 820.02710 #charge   3
###MaxRes:#m/z:  0.00000 #charge-128
###MS: 1266
###MSMS: 1269
BEGIN IONS
TITLE=Cmpd 415, AutoMSn(820.0271), 21.5 min
RTINSECONDS=1287.3
SCANS=MS: 1266 MSMS: 1269
PEPMASS=820.02710	9881
CHARGE=3+
364.19351	141	
376.19015	142	
387.19831	136	
421.22846	129	
427.72025	234	
433.21502	780	1+
436.73183	171	
458.67032	201	
471.23860	248	
538.78395	159	
539.28328	131	
545.25551	186	
547.25819	183	
561.77600	185	
562.24062	369	1+
574.28641	250	1+
580.27201	148	
583.29217	192	
588.29318	887	1+
593.24241	611	1+
597.30821	397	
597.80679	302	
634.26704	218	
642.24787	512	1+
648.83727	159	
670.83565	159	
743.35371	453	1+
756.33322	610	1+
771.86248	213	
820.01743	495	1+
820.36891	618	1+
820.70205	487	1+
853.40766	238	1+
856.46947	143	
916.33422	446	1+
973.35588	2914	1+
1104.54561	1052	1+
1136.43364	1679	1+
1176.58301	1021	1+
1193.57438	180	
1283.49457	280	
1284.50669	130	
1322.65622	930	1+
END IONS

###FS:    #m/z: 826.03173 #charge   3
###MaxRes:#m/z:  0.00000 #charge-128
###MS: 1270
###MSMS: 1271
BEGIN IONS
TITLE=Cmpd 416, AutoMSn(826.0317), 21.5 min
RTINSECONDS=1290.32
SCANS=MS: 1270 MSMS: 1271
PEPMASS=826.03173	37756
CHARGE=3+
376.18245	174	
422.72591	179	
433.21512	1042	1+
436.71892	227	
438.10358	178	
458.68283	616	1+
538.77251	212	
583.79429	233	
593.24443	1140	1+
596.28881	201	
621.30978	171	
634.30427	211	
642.25429	851	1+
642.75025	378	
656.84397	301	
657.32755	230	
670.82946	868	
677.76929	300	
748.39573	168	
756.31198	1278	1+
773.38136	509	
803.30780	183	
808.46250	197	
828.90176	175	
829.38361	188	
872.44585	872	1+
916.34749	929	1+
941.47033	1241	1+
959.49404	1214	1+
973.35882	4520	1+
973.37346	650	1+
1087.50965	527	1+
1094.54006	695	1+
1104.54373	3151	1+
1122.53960	216	
1122.56040	1618	1+
1136.42888	3577	1+
1175.58104	1200	1+
1193.59038	6018	1+
1193.60072	361	
1283.50018	457	
1284.48367	418	
1340.68513	206	
1341.66765	1421	1+
1503.71751	565	1+
END IONS

###FS:    #m/z: 771.89945 #charge   2
###MaxRes:#m/z:  0.00000 #charge-128
###MS: 1270
###MSMS: 1272
BEGIN IONS
TITLE=Cmpd 417, AutoMSn(771.8995), 21.5 min
RTINSECONDS=1290.82
SCANS=MS: 1270 MSMS: 1272
PEPMASS=771.89945	17458
CHARGE=2+
367.19526	243	
375.17338	153	
385.20985	259	
391.73980	224	
411.25781	252	
436.20998	159	
454.23812	144	
472.24160	224	
498.28635	181	
514.25607	219	
514.75016	197	
523.26562	457	
523.75702	266	
525.28522	140	
531.27959	370	1+
549.30132	704	1+
567.30658	986	1+
578.27110	669	1+
585.32482	655	1+
597.29346	145	
606.28556	197	
606.77460	139	
634.30008	364	1+
640.30590	146	
667.81489	149	
677.32537	148	
751.27401	320	1+
764.36036	247	
861.42479	911	1+
958.48139	5940	1+
1045.50564	309	
1046.49223	192	
1132.54190	148	
1133.52183	208	
1229.59687	11159	1+
1342.68537	914	1+
1542.77916	1023	1+
END IONS

###FS:    #m/z: 820.02642 #charge   3
###MaxRes:#m/z:  0.00000 #charge-128
###MS: 1270
###MSMS: 1273
BEGIN IONS
TITLE=Cmpd 418, AutoMSn(820.0264), 21.5 min
RTINSECONDS=1291.32
SCANS=MS: 1270 MSMS: 1273
PEPMASS=820.02642	17511
CHARGE=3+
364.18845	245	
433.21188	526	1+
450.72581	118	
458.67497	282	
462.22581	114	
497.73879	143	
539.28238	213	1+
544.76130	236	
545.26941	167	
552.77519	894	1+
554.28227	168	
565.28402	152	
574.13103	112	
583.31553	130	
583.79245	113	
588.29446	925	1+
593.24021	751	1+
648.84041	131	
653.82804	118	
656.32820	112	
670.83160	302	
671.33875	251	
733.42074	131	
744.85512	286	
756.32213	772	1+
799.32095	139	
816.42100	185	
820.02016	821	1+
820.35923	837	1+
820.69764	511	
826.46033	302	1+
841.39629	231	1+
854.44730	116	
854.44938	635	1+
916.33958	649	1+
941.47555	526	1+
959.48152	399	1+
973.35751	1964	1+
1136.42067	1247	1+
1147.58225	472	1+
1157.55574	365	1+
1176.58017	1433	1+
1193.59959	873	1+
1193.61970	115	
1283.49840	1294	1+
1322.64423	1142	1+
1354.51860	113	
1485.73859	617	1+
END IONS

###FS:    #m/z: 771.90248 #charge   2
###MaxRes:#m/z:  0.00000 #charge-128
###MS: 1274
###MSMS: 1275
BEGIN IONS
TITLE=Cmpd 419, AutoMSn(771.9025), 21.6 min
RTINSECONDS=1294.35
SCANS=MS: 1274 MSMS: 1275
PEPMASS=771.90248	43361
CHARGE=2+
367.19550	261	
369.17508	157	
385.20548	457	1+
391.74450	245	
418.20349	226	
436.22251	265	
454.21795	303	
472.24442	152	
486.75360	430	1+
498.29128	280	
514.26346	532	
514.75201	486	
521.24338	187	
549.30048	1024	1+
557.31791	409	1+
567.30920	1631	1+
578.26911	1398	1+
585.32058	1465	1+
606.29628	469	
606.80900	225	
614.29925	186	
614.81717	168	
677.32729	268	
763.37870	395	1+
861.42426	1427	1+
958.47703	12911	1+
986.19162	160	
1045.50736	1820	1+
1132.53940	669	1+
1229.59315	17234	1+
1342.67745	3139	1+
1542.79534	2280	1+
END IONS

###FS:    #m/z: 854.39050 #charge   2
###MaxRes:#m/z:  0.00000 #charge-128
###MS: 1274
###MSMS: 1276
BEGIN IONS
TITLE=Cmpd 420, AutoMSn(854.3905), 21.6 min
RTINSECONDS=1294.85
SCANS=MS: 1274 MSMS: 1276
PEPMASS=854.39050	25120
CHARGE=2+
316.16842	137	
354.17024	284	
372.18193	182	
406.17991	158	
409.22440	135	
411.20219	153	
429.20973	290	
496.24662	214	
516.23810	187	
530.25971	267	1+
541.24227	254	
548.27614	445	1+
553.28190	205	
558.28124	655	1+
576.27416	561	1+
593.29399	150	
610.29315	629	1+
635.30995	218	
641.29252	148	
645.29764	294	
663.29088	233	
697.32844	994	1+
706.17431	298	
714.32254	147	
732.33441	142	
844.40018	207	1+
901.41804	616	1+
958.44044	1199	1+
973.36137	228	1+
1011.45012	193	
1045.47790	646	
1046.47993	384	
1132.49155	661	
1133.51162	266	
1336.59700	262	
1450.63776	666	1+
1563.71121	582	1+
1689.77180	457	1+
1707.77674	2226	1+
END IONS

###FS:    #m/z: 868.37742 #charge   3
###MaxRes:#m/z:  0.00000 #charge-128
###MS: 1274
###MSMS: 1277
BEGIN IONS
TITLE=Cmpd 421, AutoMSn(868.3774), 21.6 min
RTINSECONDS=1295.35
SCANS=MS: 1274 MSMS: 1277
PEPMASS=868.37742	16287
CHARGE=3+
432.73851	134	
433.21455	518	
458.67845	226	
482.25477	138	
491.25381	228	1+
514.27466	154	
544.78929	135	
557.79480	133	
568.72181	577	
569.22578	297	
572.78010	312	
593.26528	545	
593.80579	192	
666.83936	175	
667.34532	275	
672.82445	246	1+
677.76669	219	
681.83863	498	
682.34604	229	
739.35928	169	
748.36365	388	
748.86666	149	
754.85106	144	
756.31332	649	1+
823.37357	236	1+
823.70245	325	1+
824.04671	171	
870.40720	371	1+
973.36212	2312	1+
1136.42994	372	
1137.43598	178	
1139.41194	137	
1215.60082	1164	1+
1283.50195	1062	1+
1724.76728	938	1+
1727.76965	698	1+
END IONS

###FS:    #m/z: 771.90138 #charge   2
###MaxRes:#m/z:  0.00000 #charge-128
###MS: 1278
###MSMS: 1279
BEGIN IONS
TITLE=Cmpd 422, AutoMSn(771.9014), 21.6 min
RTINSECONDS=1298.37
SCANS=MS: 1278 MSMS: 1279
PEPMASS=771.90138	51915
CHARGE=2+
367.19644	336	
411.25899	223	
436.21959	301	
454.23301	240	
472.24254	258	
498.28143	233	
514.25679	643	
514.75731	398	
523.25627	974	
523.75405	409	
549.30504	568	
567.31188	1687	1+
578.27056	1520	1+
585.32212	1135	1+
606.28936	341	
606.80647	265	
614.28954	218	
751.28310	202	
762.90796	200	
764.38063	350	
861.42110	1010	1+
958.47935	11329	1+
1045.51236	494	
1046.50844	331	
1132.53346	522	
1229.59814	20362	1+
1342.69165	2321	1+
1542.78612	2771	1+
END IONS

###FS:    #m/z: 854.39170 #charge   2
###MaxRes:#m/z:  0.00000 #charge-128
###MS: 1278
###MSMS: 1280
BEGIN IONS
TITLE=Cmpd 423, AutoMSn(854.3917), 21.6 min
RTINSECONDS=1298.87
SCANS=MS: 1278 MSMS: 1280
PEPMASS=854.39170	27432
CHARGE=2+
372.18666	188	
401.20344	143	
409.21839	233	
484.21875	159	
530.28901	238	1+
532.21956	128	
548.28216	326	
558.26712	758	1+
576.28129	378	
593.23996	140	
595.30499	128	
610.29469	910	1+
617.32393	128	
627.27511	284	
635.29482	193	
645.29291	332	
663.31332	127	
668.80305	142	
697.31757	955	1+
725.83378	275	
726.32141	256	
732.32621	354	1+
750.33279	237	
765.19028	144	
782.37097	209	
782.88788	131	
789.34989	156	
844.39049	351	1+
855.87189	182	
901.43055	488	1+
958.43825	1099	1+
974.33953	205	
1045.46972	941	1+
1132.50559	1073	1+
1450.65677	129	
1707.78765	1446	1+
END IONS

###FS:    #m/z: 738.32433 #charge   3
###MaxRes:#m/z:  0.00000 #charge-128
###MS: 1278
###MSMS: 1281
BEGIN IONS
TITLE=Cmpd 424, AutoMSn(738.3243), 21.7 min
RTINSECONDS=1299.37
SCANS=MS: 1278 MSMS: 1281
PEPMASS=738.32433	18856
CHARGE=3+
366.16114	177	
377.11435	220	
418.18048	188	
456.23941	204	
473.25380	255	1+
505.70636	622	
514.75525	321	
515.24311	254	
524.18466	235	1+
571.24915	267	1+
588.28130	227	
602.27724	370	
602.78105	430	
616.27480	322	1+
634.28117	3425	1+
682.28862	351	1+
683.80727	210	
687.29789	211	
703.32986	248	1+
723.32636	276	1+
731.31415	1857	1+
734.32779	811	1+
738.37404	209	
740.38058	231	
742.33273	242	
748.33677	250	
749.31635	1302	1+
758.45484	457	
849.34459	207	
850.35896	1663	1+
879.38850	213	
943.39103	1937	1+
1010.39354	911	
1011.39764	420	
1020.97395	581	
1056.48364	3260	1+
1068.28677	226	
1157.46921	857	1+
1157.47833	316	
1203.54315	266	
END IONS

###FS:    #m/z: 738.32335 #charge   3
###MaxRes:#m/z:  0.00000 #charge-128
###MS: 1282
###MSMS: 1283
BEGIN IONS
TITLE=Cmpd 425, AutoMSn(738.3234), 21.7 min
RTINSECONDS=1302.4
SCANS=MS: 1282 MSMS: 1283
PEPMASS=738.32335	20195
CHARGE=3+
352.16805	274	
357.14895	166	
366.67153	155	
377.10916	247	
397.15587	161	
415.19779	172	
425.69130	152	
443.17549	155	
456.24369	180	
515.23937	161	
521.25191	150	
524.17660	182	
524.72401	207	
537.24310	206	
568.24546	482	1+
633.28180	224	
634.28382	3320	1+
682.79329	180	
683.30614	200	
724.33919	327	1+
731.32249	2164	1+
736.36058	763	1+
740.88602	189	
742.34702	262	
749.31292	1266	1+
756.82099	156	
758.46241	313	
833.33094	150	
850.35677	1663	1+
879.40517	151	
943.40291	2246	1+
1010.39167	2365	1+
1020.96932	465	
1056.48025	3015	1+
1068.27941	741	
1157.47444	2403	1+
1203.55851	1392	1+
1465.65649	446	1+
END IONS

###FS:    #m/z: 362.28700 #charge   1
###MaxRes:#m/z:  0.00000 #charge-128
###MS: 1282
###MSMS: 1284
BEGIN IONS
TITLE=Cmpd 426, AutoMSn(362.2870), 21.7 min
RTINSECONDS=1302.9
SCANS=MS: 1282 MSMS: 1284
PEPMASS=362.28700	14442
CHARGE=1+
344.28002	270	
346.24941	105	
360.26608	268	1+
362.28352	1255	1+
END IONS

###FS:    #m/z: 656.64466 #charge   3
###MaxRes:#m/z:  0.00000 #charge-128
###MS: 1282
###MSMS: 1285
BEGIN IONS
TITLE=Cmpd 427, AutoMSn(656.6447), 21.7 min
RTINSECONDS=1303.4
SCANS=MS: 1282 MSMS: 1285
PEPMASS=656.64466	22838
CHARGE=3+
332.13313	294	
341.12297	249	
343.17197	1323	1+
350.13048	281	
356.36391	176	
359.15147	429	1+
361.22990	1048	1+
363.09330	439	
367.57539	329	
375.15317	498	1+
386.21305	179	
387.18515	1569	1+
393.75566	1042	
393.91880	216	
400.18309	690	1+
407.15869	301	1+
415.20357	419	1+
422.21408	227	
428.22330	363	
443.24054	526	1+
446.19527	325	
450.12558	207	
458.25947	409	1+
466.16978	235	1+
480.21263	213	
485.24210	549	1+
505.24786	358	1+
508.30507	551	1+
514.26131	477	1+
520.86373	240	
521.21629	394	1+
527.28919	447	
534.87741	181	
539.26228	178	
551.24733	638	1+
554.25626	336	
557.22383	277	1+
571.29409	7562	1+
584.34966	1775	1+
588.20876	216	
605.22387	335	
606.21594	571	1+
609.35937	936	1+
623.23117	263	
628.30466	300	1+
654.73311	236	
657.34328	389	1+
664.33532	374	1+
675.24270	181	
720.38806	211	
737.40294	307	1+
793.37721	428	1+
808.27848	499	1+
900.47911	501	1+
979.37992	471	1+
END IONS

###FS:    #m/z: 362.28454 #charge   1
###MaxRes:#m/z:  0.00000 #charge-128
###MS: 1286
###MSMS: 1287
BEGIN IONS
TITLE=Cmpd 428, AutoMSn(362.2845), 21.8 min
RTINSECONDS=1306.43
SCANS=MS: 1286 MSMS: 1287
PEPMASS=362.28454	18426
CHARGE=1+
344.27329	395	
360.26472	112	
362.28710	1937	1+
END IONS

###FS:    #m/z: 530.74208 #charge   1
###MaxRes:#m/z:  0.00000 #charge-128
###MS: 1286
###MSMS: 1288
BEGIN IONS
TITLE=Cmpd 429, AutoMSn(530.7421), 21.8 min
RTINSECONDS=1306.93
SCANS=MS: 1286 MSMS: 1288
PEPMASS=530.74208	13418
CHARGE=1+
337.15251	116	
341.17830	101	
360.15787	290	1+
390.21694	101	
404.19645	106	
408.19052	532	1+
426.85881	102	
429.68576	106	
436.19047	236	
446.52547	113	
450.20040	166	
453.57242	378	
457.25764	152	
473.20286	286	1+
476.77279	100	
480.76399	104	
482.23081	231	
507.23222	367	1+
510.24885	554	1+
514.30123	209	
515.76414	106	
516.29117	129	
517.24173	440	
517.56665	466	
517.75168	116	
517.90134	121	
521.78420	145	
523.25047	117	
526.29000	698	1+
526.86991	156	
528.31103	1058	1+
530.29201	1160	1+
530.75922	348	1+
END IONS

###FS:    #m/z: 846.40472 #charge   3
###MaxRes:#m/z:  0.00000 #charge-128
###MS: 1286
###MSMS: 1289
BEGIN IONS
TITLE=Cmpd 430, AutoMSn(846.4047), 21.8 min
RTINSECONDS=1307.44
SCANS=MS: 1286 MSMS: 1289
PEPMASS=846.40472	12931
CHARGE=3+
331.13744	127	
560.21896	194	
570.22772	110	
647.24562	156	
652.84483	133	
681.83295	115	
784.38693	134	
790.39108	138	
790.72111	302	
823.39101	123	
838.89594	104	
842.04526	113	
843.66006	118	
844.39228	216	
846.74591	315	1+
850.70371	108	
856.03938	108	
856.29390	125	
916.32791	105	
1693.87580	498	1+
END IONS

###FS:    #m/z: 566.29296 #charge   2
###MaxRes:#m/z:  0.00000 #charge-128
###MS: 1290
###MSMS: 1291
BEGIN IONS
TITLE=Cmpd 431, AutoMSn(566.2930), 21.8 min
RTINSECONDS=1310.47
SCANS=MS: 1290 MSMS: 1291
PEPMASS=566.29296	21477
CHARGE=2+
327.04174	156	
336.20207	152	
356.17596	820	1+
362.16427	258	1+
375.23291	322	
376.19698	798	1+
395.24374	148	
400.21874	238	
409.22820	249	
413.23116	301	1+
423.23483	263	
426.22325	210	
432.17617	256	
438.23013	158	
472.23750	325	1+
474.30188	844	1+
484.25420	149	
487.26248	154	
489.27312	1192	1+
497.28167	266	1+
510.26953	313	1+
526.25732	173	
539.25400	270	1+
546.30050	276	
548.28882	267	1+
550.28436	207	
553.28360	233	1+
561.26765	164	
562.30970	506	1+
564.30774	1022	1+
566.29987	720	1+
568.31320	479	
569.29037	1260	1+
572.18544	157	
573.29705	388	1+
590.32243	1985	1+
598.29625	324	1+
625.32478	215	
634.32987	2377	1+
643.34457	379	1+
645.36527	499	1+
661.36002	1310	1+
666.33831	255	1+
669.94533	499	1+
697.31834	454	1+
733.39811	739	1+
740.40407	1152	1+
746.41445	408	1+
756.40490	507	1+
758.41716	9193	1+
789.45209	163	
802.76385	519	
817.45692	830	1+
827.44276	560	1+
829.43663	167	
845.44036	1264	1+
886.47012	302	1+
893.44442	187	
895.45444	221	
900.44055	368	1+
906.38978	215	1+
932.48022	1085	1+
956.51529	216	1+
977.50154	328	
END IONS

###FS:    #m/z: 570.27354 #charge   3
###MaxRes:#m/z:  0.00000 #charge-128
###MS: 1290
###MSMS: 1292
BEGIN IONS
TITLE=Cmpd 432, AutoMSn(570.2735), 21.8 min
RTINSECONDS=1310.97
SCANS=MS: 1290 MSMS: 1292
PEPMASS=570.27354	16352
CHARGE=3+
356.15777	562	
359.71456	310	
367.20982	298	
375.22738	2273	1+
400.22625	376	
408.74932	323	1+
411.20396	262	1+
417.25039	285	
442.23862	247	1+
443.74217	1071	1+
462.22882	209	
469.24709	191	
474.29851	3286	1+
475.49214	200	
477.24845	199	
480.24233	302	
482.24278	180	
495.27978	212	
524.24756	384	1+
525.78087	355	1+
537.26365	376	1+
538.76761	357	
539.25379	704	1+
546.74161	188	
548.29117	928	1+
548.77535	186	
553.28663	580	1+
559.11609	202	
566.30704	640	1+
568.29863	2440	1+
568.80243	178	
572.30850	1441	1+
574.31131	1259	1+
580.97556	228	
581.31784	234	1+
590.32411	1443	1+
610.29833	582	1+
616.29212	286	1+
634.33128	8203	1+
634.33606	492	1+
645.37261	641	1+
653.34190	202	
657.03641	325	
657.37148	264	
661.36398	951	1+
673.32782	273	1+
697.32494	667	1+
728.40417	688	1+
733.40081	2803	1+
740.39874	1037	1+
746.41228	1604	1+
758.41453	10788	1+
768.59338	256	
789.47698	978	1+
817.45362	3426	1+
828.40714	478	1+
834.47613	770	1+
845.44033	2657	1+
886.47184	1490	1+
887.46916	636	1+
893.43146	2393	1+
896.43766	188	
897.48608	758	1+
900.45378	398	1+
932.47520	786	1+
942.46000	284	1+
964.46840	498	1+
977.49809	4015	1+
985.52683	427	1+
1076.55446	457	
1077.55924	249	
1146.60474	1473	1+
END IONS

###FS:    #m/z: 362.28719 #charge   1
###MaxRes:#m/z:  0.00000 #charge-128
###MS: 1290
###MSMS: 1293
BEGIN IONS
TITLE=Cmpd 433, AutoMSn(362.2872), 21.9 min
RTINSECONDS=1311.47
SCANS=MS: 1290 MSMS: 1293
PEPMASS=362.28719	19262
CHARGE=1+
316.24908	109	
344.26519	126	
362.28788	1627	1+
END IONS

###FS:    #m/z: 854.88136 #charge   2
###MaxRes:#m/z:  0.00000 #charge-128
###MS: 1294
###MSMS: 1295
BEGIN IONS
TITLE=Cmpd 434, AutoMSn(854.8814), 21.9 min
RTINSECONDS=1314.51
SCANS=MS: 1294 MSMS: 1295
PEPMASS=854.88136	33002
CHARGE=2+
383.20330	161	
497.25981	110	
553.27258	106	
559.27357	126	
604.79814	113	
645.36350	480	1+
697.04100	168	
811.41014	116	
833.38441	114	
833.92807	146	
845.40334	116	
847.39431	108	
852.35211	164	
854.38934	367	
854.86027	208	
958.44479	135	
1045.46498	141	
1132.48885	119	
END IONS

###FS:    #m/z: 570.63363 #charge   3
###MaxRes:#m/z:  0.00000 #charge-128
###MS: 1294
###MSMS: 1296
BEGIN IONS
TITLE=Cmpd 435, AutoMSn(570.6336), 21.9 min
RTINSECONDS=1315.01
SCANS=MS: 1294 MSMS: 1296
PEPMASS=570.63363	30207
CHARGE=3+
356.16461	1338	1+
359.18114	275	
370.70639	306	
373.70997	610	
375.22139	3156	1+
381.71789	291	
408.21325	550	1+
438.20748	371	1+
446.53833	419	
454.20430	466	1+
468.24874	406	1+
471.23787	477	1+
474.29606	4224	1+
475.75277	615	
480.24134	374	
482.24193	731	1+
497.21963	267	
505.23322	488	1+
505.96993	448	
506.47733	306	
539.24071	1004	1+
548.27335	361	
549.26827	1016	1+
552.28341	313	
566.29988	828	1+
568.30542	575	
569.29361	1775	1+
572.31326	921	
573.30895	1961	1+
573.79712	366	
575.79075	268	
590.32430	2565	1+
595.77500	382	
609.27702	569	1+
618.79127	271	
634.33090	11956	1+
634.34444	483	1+
645.36651	763	1+
656.69488	694	1+
657.03075	432	
661.36141	1653	1+
694.72883	291	
725.37355	310	
728.40930	1094	1+
733.39942	1268	1+
733.40133	4807	1+
740.40155	375	1+
746.42980	1859	1+
758.41772	15096	1+
765.33039	265	
767.43532	287	
789.45746	363	
789.46063	719	1+
800.44732	443	1+
816.44162	619	1+
817.45417	3723	1+
831.82742	547	
834.49381	687	1+
845.44592	3889	1+
886.47805	3744	1+
893.42994	4094	1+
900.44416	530	1+
932.48017	1268	1+
936.48207	358	1+
964.49595	408	1+
977.50038	5444	1+
985.54238	815	1+
1076.51951	2077	1+
1096.54356	1278	1+
END IONS

###FS:    #m/z: 566.29286 #charge   2
###MaxRes:#m/z:  0.00000 #charge-128
###MS: 1294
###MSMS: 1297
BEGIN IONS
TITLE=Cmpd 436, AutoMSn(566.2929), 21.9 min
RTINSECONDS=1315.51
SCANS=MS: 1294 MSMS: 1297
PEPMASS=566.29286	31178
CHARGE=2+
339.15593	206	
356.16461	873	1+
359.17032	378	1+
375.21135	1126	1+
400.20334	324	1+
426.20073	320	
428.22221	212	
435.19712	328	1+
444.22349	1002	1+
448.22905	199	
452.25708	230	
453.21178	520	1+
459.20791	285	
472.22397	929	1+
474.29808	1434	1+
480.23465	310	
489.27493	2261	1+
516.23027	300	1+
530.22014	298	
531.24570	465	1+
539.22623	1499	1+
546.30761	188	
548.30370	200	
550.02968	191	
562.35984	278	
563.29699	321	
564.30606	2151	1+
569.29835	590	1+
572.18514	196	
572.28864	227	
573.29434	538	1+
581.27943	431	1+
590.32495	3337	1+
598.28613	704	1+
608.27265	531	1+
628.32820	249	
634.33436	3630	1+
642.33321	362	1+
645.36729	647	1+
661.35903	2993	1+
669.31292	284	1+
669.92235	736	
684.31388	597	1+
727.30731	179	
728.40406	512	
733.40683	1122	1+
740.39324	1615	1+
743.40308	431	
746.41805	843	1+
756.39894	738	1+
758.41473	14644	1+
771.29932	206	
789.44872	913	1+
817.45184	839	1+
821.34150	188	
827.43934	429	1+
831.36736	245	
834.45039	431	1+
845.44533	4179	1+
865.43163	326	1+
886.46461	1889	1+
893.43205	955	1+
899.44381	241	
900.44350	1077	1+
932.48390	1767	1+
949.47571	189	
950.45669	397	1+
977.48562	595	1+
1078.45070	978	1+
END IONS

###FS:    #m/z: 566.29307 #charge   2
###MaxRes:#m/z:  0.00000 #charge-128
###MS: 1298
###MSMS: 1299
BEGIN IONS
TITLE=Cmpd 437, AutoMSn(566.2931), 22.0 min
RTINSECONDS=1318.55
SCANS=MS: 1298 MSMS: 1299
PEPMASS=566.29307	37984
CHARGE=2+
338.13574	599	1+
356.15921	563	1+
358.17923	677	1+
370.19339	574	1+
375.23133	575	
376.18992	1683	1+
386.15969	455	
395.23479	274	
414.23020	519	
424.22938	284	
444.22693	2165	1+
450.20519	450	
450.70504	300	
454.19951	271	
472.21920	1793	1+
474.29865	1655	1+
475.75265	344	
479.47456	253	
489.27717	2656	1+
496.24406	464	1+
506.23625	430	1+
517.24599	321	
537.23753	513	1+
549.27834	402	1+
562.31536	689	1+
564.31189	1675	1+
568.31374	501	
569.28386	2122	1+
571.20174	1169	1+
574.29938	271	
581.27467	438	
590.32219	4395	1+
595.76798	821	
596.26988	450	1+
598.28846	533	
609.26309	1026	1+
634.33104	4343	1+
634.60643	387	
643.32991	262	
645.36626	604	1+
661.35880	3063	1+
674.30515	298	
684.30186	1095	1+
697.04101	268	
733.39937	1437	1+
740.39614	2098	1+
746.41714	640	
756.39273	925	1+
758.41587	17417	1+
767.82760	335	
789.33159	381	1+
789.46965	272	
817.45832	1025	1+
821.35263	629	1+
828.41028	514	1+
845.44829	3295	1+
886.46755	657	1+
893.42921	439	1+
899.44041	395	
900.45288	893	1+
917.41973	307	
917.42712	573	1+
922.43658	396	1+
932.48303	1614	1+
977.47675	820	1+
1059.44466	1209	1+
1077.45462	3155	1+
END IONS

###FS:    #m/z: 570.63648 #charge   3
###MaxRes:#m/z:  0.00000 #charge-128
###MS: 1298
###MSMS: 1300
BEGIN IONS
TITLE=Cmpd 438, AutoMSn(570.6365), 22.0 min
RTINSECONDS=1319.05
SCANS=MS: 1298 MSMS: 1300
PEPMASS=570.63648	30651
CHARGE=3+
356.15832	883	
358.18050	586	1+
367.20158	772	
370.70318	737	1+
373.71403	295	
375.22255	2902	1+
395.23051	517	
417.25801	318	
434.21760	349	1+
446.54375	904	1+
446.87553	387	
459.21170	549	1+
472.22842	576	
474.29212	4266	1+
483.25566	352	1+
483.49698	600	
485.24429	366	1+
497.27133	390	1+
511.23084	327	1+
517.24043	474	
532.25157	494	1+
536.25137	579	1+
538.75214	1166	1+
540.50374	297	
541.23620	299	
546.53965	438	1+
547.27623	628	1+
550.31234	423	1+
566.29634	624	1+
568.30816	640	
569.29491	1985	1+
572.30038	762	
573.30862	2166	1+
590.32063	2094	1+
609.26933	1030	1+
627.30036	273	
632.29674	312	1+
634.33184	12094	1+
645.37401	605	
651.02935	431	1+
656.70033	737	
657.02843	563	
657.35135	499	1+
661.36280	1532	1+
684.29940	290	
728.39190	530	1+
733.40195	3903	1+
746.41789	1657	1+
758.41577	14013	1+
775.34387	271	
799.44699	347	1+
817.45535	4343	1+
821.35969	321	
828.89529	426	
834.48182	1218	1+
845.44233	2717	1+
856.04235	325	
864.39763	537	1+
879.41209	436	
886.47016	3565	1+
893.42890	3888	1+
900.44728	469	1+
932.47577	923	1+
950.50468	608	1+
959.46894	829	1+
977.50014	5606	1+
985.54933	632	1+
987.50215	446	1+
1002.45074	750	1+
1010.95491	1753	1+
1011.45653	1876	1+
1048.53085	502	1+
1076.55406	599	
1077.46647	2902	1+
1077.55332	294	
1095.55144	957	1+
1190.55328	1534	1+
1338.73294	1090	1+
END IONS

###FS:    #m/z: 855.44301 #charge   2
###MaxRes:#m/z:  0.00000 #charge-128
###MS: 1298
###MSMS: 1301
BEGIN IONS
TITLE=Cmpd 439, AutoMSn(855.4430), 22.0 min
RTINSECONDS=1319.55
SCANS=MS: 1298 MSMS: 1301
PEPMASS=855.44301	31876
CHARGE=2+
434.13467	167	
451.16427	101	
520.23688	120	
555.21118	112	
558.26340	193	
645.38340	104	
647.30853	105	
851.71694	106	
854.40155	141	
854.91427	179	
1709.88750	8018	1+
END IONS

###FS:    #m/z: 540.49334 #charge   2
###MaxRes:#m/z:  0.00000 #charge-128
###MS: 1302
###MSMS: 1303
BEGIN IONS
TITLE=Cmpd 440, AutoMSn(540.4933), 22.0 min
RTINSECONDS=1322.6
SCANS=MS: 1302 MSMS: 1303
PEPMASS=540.49334	21159
CHARGE=2+
339.17777	150	
376.16188	117	
436.19157	105	
443.23746	126	
451.21027	133	
468.26431	100	
472.24697	103	
485.24756	134	
490.24347	131	
505.18755	102	
516.21795	127	
518.29236	313	1+
521.27343	334	1+
524.27868	173	
527.83517	124	
536.30890	1404	1+
536.74546	104	
538.30125	769	
539.30071	2211	1+
542.28625	1401	1+
542.75021	101	
544.76356	126	
547.28433	111	
549.07645	200	
549.17634	241	
549.99499	797	1+
583.30002	265	1+
585.29623	157	
590.27351	274	1+
685.32455	104	
736.43732	105	
END IONS

###FS:    #m/z: 754.70132 #charge   3
###MaxRes:#m/z:  0.00000 #charge-128
###MS: 1302
###MSMS: 1304
BEGIN IONS
TITLE=Cmpd 441, AutoMSn(754.7013), 22.1 min
RTINSECONDS=1323.1
SCANS=MS: 1302 MSMS: 1304
PEPMASS=754.70132	13150
CHARGE=3+
459.21167	155	
580.24951	177	
603.74390	156	
609.26508	286	1+
624.31756	147	
634.28047	390	1+
639.78334	159	
645.61645	247	
649.62460	644	1+
649.95266	707	1+
650.29420	297	
661.32089	155	
667.81070	141	
669.30407	213	
674.30885	1389	1+
674.64026	674	
674.97157	436	
679.31656	235	1+
679.96282	214	
690.96015	144	
696.32797	189	
716.32570	295	1+
719.98988	2050	1+
720.31989	1742	1+
720.65449	1572	1+
724.82966	257	
729.08764	161	
748.35339	200	
750.37354	145	
752.86837	183	
757.34997	453	1+
760.37395	274	1+
763.48289	140	
765.30505	144	
767.43043	627	
790.33030	220	
821.35591	252	
958.48098	956	1+
972.48806	687	1+
1507.89890	455	1+
1549.68684	1030	1+
END IONS

###FS:    #m/z: 855.44245 #charge   2
###MaxRes:#m/z:  0.00000 #charge-128
###MS: 1302
###MSMS: 1305
BEGIN IONS
TITLE=Cmpd 442, AutoMSn(855.4424), 22.1 min
RTINSECONDS=1323.6
SCANS=MS: 1302 MSMS: 1305
PEPMASS=855.44245	22165
CHARGE=2+
534.24728	109	
553.26736	110	
712.14059	124	
828.37842	120	
1709.88447	4082	1+
END IONS

###FS:    #m/z: 540.24539 #charge   2
###MaxRes:#m/z:  0.00000 #charge-128
###MS: 1306
###MSMS: 1307
BEGIN IONS
TITLE=Cmpd 443, AutoMSn(540.2454), 22.1 min
RTINSECONDS=1326.63
SCANS=MS: 1306 MSMS: 1307
PEPMASS=540.24539	19764
CHARGE=2+
358.17398	110	
412.73208	105	
434.20711	115	
457.27945	122	
472.25748	111	
474.26036	100	
480.22954	108	
488.23162	107	
500.23914	130	
503.22473	109	
518.30035	221	1+
521.29263	145	
522.28324	283	1+
532.29240	114	
536.29814	1489	1+
538.30255	1705	1+
539.74868	133	
540.29350	2633	1+
545.30586	160	
549.06729	570	1+
550.97529	168	
583.30615	468	1+
622.37508	136	
705.88979	107	
815.41557	103	
821.37609	114	
END IONS

###FS:    #m/z: 754.69117 #charge   3
###MaxRes:#m/z:  0.00000 #charge-128
###MS: 1306
###MSMS: 1308
BEGIN IONS
TITLE=Cmpd 444, AutoMSn(754.6912), 22.1 min
RTINSECONDS=1327.13
SCANS=MS: 1306 MSMS: 1308
PEPMASS=754.69117	11796
CHARGE=3+
466.21702	148	
472.22824	235	1+
479.74454	404	
489.27707	131	
501.21913	136	
586.25663	153	
609.26466	226	
649.60752	430	1+
649.94808	440	
650.28804	477	
660.66699	124	
669.31831	128	
674.29176	500	1+
674.64453	596	
674.96655	374	
677.32791	158	
691.32612	168	
717.02350	166	
719.98371	1246	1+
720.31666	1077	1+
720.64972	840	
724.30528	221	1+
729.62574	484	
729.70527	293	
733.33510	137	
750.36331	155	
752.37266	248	
753.37125	501	1+
756.39571	188	
757.39665	428	1+
765.86648	285	
767.43146	351	
775.35528	368	1+
776.85229	131	
END IONS

###FS:    #m/z: 724.34311 #charge   2
###MaxRes:#m/z:  0.00000 #charge-128
###MS: 1306
###MSMS: 1309
BEGIN IONS
TITLE=Cmpd 445, AutoMSn(724.3431), 22.1 min
RTINSECONDS=1327.63
SCANS=MS: 1306 MSMS: 1309
PEPMASS=724.34311	10864
CHARGE=2+
434.21355	164	
519.24081	128	
540.77196	127	
564.26669	161	
575.03696	124	
582.30931	222	1+
588.28216	264	
639.78668	157	
648.30337	179	
648.79649	120	
652.81686	154	
681.82134	163	
686.31658	164	
688.47424	165	
697.31015	121	
699.82123	129	
709.86686	120	
711.33847	118	
712.88177	124	
716.84657	230	
719.34667	412	1+
721.36017	352	1+
723.37623	285	
726.36090	768	1+
732.35184	226	
779.37792	116	
794.71881	297	
837.41198	122	
892.43356	218	1+
969.42692	129	
1246.63812	340	1+
1447.72469	815	1+
END IONS

###FS:    #m/z: 883.86750 #charge   2
###MaxRes:#m/z:  0.00000 #charge-128
###MS: 1310
###MSMS: 1311
BEGIN IONS
TITLE=Cmpd 446, AutoMSn(883.8675), 22.2 min
RTINSECONDS=1330.67
SCANS=MS: 1310 MSMS: 1311
PEPMASS=883.86750	24894
CHARGE=2+
373.16974	148	
389.14012	216	
401.12816	150	
417.13258	410	1+
505.24232	2426	1+
512.19987	151	
530.22250	157	
533.19490	807	1+
619.28671	973	1+
638.20787	168	
679.30233	372	1+
683.28015	173	
704.28133	233	1+
729.82371	227	
789.31387	155	
791.33515	3262	1+
802.34739	378	1+
816.34522	360	1+
826.36947	154	
865.03337	145	
867.34224	152	
868.86209	275	
880.40728	497	1+
882.42985	255	
884.40340	151	
898.36324	156	
903.36440	238	
920.37631	1810	1+
942.38086	196	
967.40380	274	1+
1062.40758	625	1+
1063.40333	166	
1080.41000	5734	1+
1092.35837	250	
1120.45394	242	
1179.45988	2173	1+
1179.48146	326	
1180.47252	232	
1222.51166	717	1+
1222.51622	172	
1227.01568	143	
1385.58991	928	1+
1467.59863	1196	1+
1485.65324	962	1+
1708.65118	403	1+
END IONS

###FS:    #m/z: 415.25242 #charge   1
###MaxRes:#m/z:  0.00000 #charge-128
###MS: 1310
###MSMS: 1312
BEGIN IONS
TITLE=Cmpd 447, AutoMSn(415.2524), 22.2 min
RTINSECONDS=1331.17
SCANS=MS: 1310 MSMS: 1312
PEPMASS=415.25242	13072
CHARGE=1+
400.22765	100	
END IONS

###FS:    #m/z: 1177.82295 #charge   2
###MaxRes:#m/z:  0.00000 #charge-128
###MS: 1310
###MSMS: 1313
BEGIN IONS
TITLE=Cmpd 448, AutoMSn(1177.8230), 22.2 min
RTINSECONDS=1331.67
SCANS=MS: 1310 MSMS: 1313
PEPMASS=1177.82295	13719
CHARGE=2+
505.24531	1340	1+
533.20109	600	
619.27738	124	
693.80306	110	
743.82530	127	
790.80408	104	
791.33238	465	1+
816.83771	162	
920.37281	262	1+
1080.40120	296	
1081.43187	226	
1178.15098	490	
1178.47782	990	1+
1179.14816	174	
END IONS

###FS:    #m/z: 883.86947 #charge   2
###MaxRes:#m/z:  0.00000 #charge-128
###MS: 1314
###MSMS: 1315
BEGIN IONS
TITLE=Cmpd 449, AutoMSn(883.8695), 22.2 min
RTINSECONDS=1334.7
SCANS=MS: 1314 MSMS: 1315
PEPMASS=883.86947	40212
CHARGE=2+
389.14707	251	
401.16834	222	
417.13027	361	
434.13449	262	
462.13238	309	1+
467.17386	228	1+
500.24107	224	
504.16164	201	
505.23962	3268	1+
533.20676	1452	1+
543.19928	315	1+
568.23055	410	1+
576.16874	275	
581.23140	228	
598.25655	291	1+
619.28394	1215	1+
630.24060	181	
676.28064	155	
679.29811	239	
704.27385	308	
716.31338	176	
754.24963	303	1+
759.36928	185	
767.41738	153	
774.34423	362	1+
789.31320	252	1+
790.80832	246	1+
791.33292	4328	1+
802.76682	700	
803.33108	266	
805.30463	165	
855.33730	570	1+
871.42734	225	1+
880.41245	511	1+
885.37608	181	
898.36366	192	
902.36963	593	1+
920.37500	2852	1+
966.39925	253	1+
968.40632	481	1+
976.90816	186	
1059.45923	152	
1062.39169	1447	1+
1080.40963	9918	1+
1091.31090	155	
1092.34477	326	
1179.46665	3671	1+
1189.90291	353	1+
1191.01795	264	
1222.53605	940	1+
1385.58923	1125	1+
1467.61749	2028	1+
1486.62276	1900	1+
1631.69188	764	1+
1649.70988	602	1+
1736.72970	814	1+
END IONS

###FS:    #m/z: 1178.15087 #charge   1
###MaxRes:#m/z:  0.00000 #charge-128
###MS: 1314
###MSMS: 1316
BEGIN IONS
TITLE=Cmpd 450, AutoMSn(1178.1509), 22.3 min
RTINSECONDS=1335.2
SCANS=MS: 1314 MSMS: 1316
PEPMASS=1178.15087	23689
CHARGE=1+
366.14248	123	
408.18682	117	
505.24443	1271	1+
533.20587	808	1+
619.28160	500	1+
658.22867	109	
744.33151	105	
790.31116	113	
791.33894	402	
825.35121	189	
903.38065	239	1+
920.38487	270	
1080.40041	1048	1+
1177.85424	195	
1178.16102	493	
END IONS

###FS:    #m/z: 847.07515 #charge   3
###MaxRes:#m/z:  0.00000 #charge-128
###MS: 1314
###MSMS: 1317
BEGIN IONS
TITLE=Cmpd 451, AutoMSn(847.0751), 22.3 min
RTINSECONDS=1335.7
SCANS=MS: 1314 MSMS: 1317
PEPMASS=847.07515	22910
CHARGE=3+
331.14351	375	
338.16874	148	
388.16012	143	
390.11443	137	
417.20025	160	
445.17603	203	
485.24596	505	1+
560.22205	148	
584.31664	263	
590.81572	327	
591.18712	128	
591.31964	298	1+
647.24401	329	
648.34192	213	
648.83804	148	
704.26839	162	
753.33365	127	
754.40861	391	1+
763.49528	177	
790.37643	643	1+
790.71086	726	1+
791.04537	406	
802.31754	169	
843.49015	3990	1+
846.73982	691	1+
847.08405	637	1+
847.41232	680	
849.42825	363	1+
854.25082	162	
882.46953	167	
914.39613	273	1+
991.01812	129	
1084.50389	152	
1116.66679	203	
1185.07336	125	
1455.70440	1015	1+
1835.96434	484	1+
2210.06809	677	1+
END IONS

###FS:    #m/z: 883.86863 #charge   2
###MaxRes:#m/z:  0.00000 #charge-128
###MS: 1318
###MSMS: 1319
BEGIN IONS
TITLE=Cmpd 452, AutoMSn(883.8686), 22.3 min
RTINSECONDS=1338.72
SCANS=MS: 1318 MSMS: 1319
PEPMASS=883.86863	42310
CHARGE=2+
389.15338	286	1+
396.16813	179	
398.11962	306	1+
401.17314	210	
408.18521	187	
417.14847	519	1+
443.67264	163	
460.70100	343	
462.13314	288	
500.23637	431	1+
505.24157	3374	1+
512.20491	345	
533.20595	1551	1+
577.16898	164	
581.22681	407	1+
592.21654	339	1+
597.78074	288	1+
599.23907	255	
611.25413	591	1+
619.28489	1326	1+
679.30685	303	
679.79093	184	
689.31645	261	1+
693.29104	401	1+
704.28390	257	
734.29949	579	
734.81069	301	1+
791.33352	4607	1+
803.34234	242	
818.33673	178	
825.35646	373	1+
854.84488	270	
855.37892	271	
859.86940	281	1+
881.40326	167	
883.47712	190	
902.37077	259	1+
920.38282	3119	1+
941.86621	178	
966.40613	462	1+
977.36183	164	
1023.39421	188	
1062.38800	884	1+
1080.40846	9207	1+
1092.36060	419	
1094.41654	164	
1179.46830	3231	1+
1222.50564	1049	1+
1385.62038	164	
1386.58070	642	1+
1469.62685	1083	1+
1486.62977	1254	1+
1488.63084	691	1+
1631.68826	763	1+
END IONS

###FS:    #m/z: 415.25369 #charge   1
###MaxRes:#m/z:  0.00000 #charge-128
###MS: 1318
###MSMS: 1320
BEGIN IONS
TITLE=Cmpd 453, AutoMSn(415.2537), 22.3 min
RTINSECONDS=1339.22
SCANS=MS: 1318 MSMS: 1320
PEPMASS=415.25369	25598
CHARGE=1+
378.24979	253	
398.26470	169	
400.27467	155	
412.25860	118	
414.28624	113	
END IONS

###FS:    #m/z: 847.07498 #charge   3
###MaxRes:#m/z:  0.00000 #charge-128
###MS: 1318
###MSMS: 1321
BEGIN IONS
TITLE=Cmpd 454, AutoMSn(847.0750), 22.3 min
RTINSECONDS=1339.72
SCANS=MS: 1318 MSMS: 1321
PEPMASS=847.07498	26536
CHARGE=3+
331.14150	221	
377.71878	154	
445.18028	144	
485.24695	152	
498.26895	130	
560.21044	209	
579.28760	119	
609.78133	120	
647.24551	179	
648.34705	136	
648.83055	134	
704.28817	109	
743.32061	111	
754.41641	135	
790.36796	353	
790.71351	310	
791.05638	346	
840.43370	284	1+
843.49057	6118	1+
845.67524	121	
847.07562	624	1+
847.41919	686	1+
847.75022	161	
853.07141	192	
854.27022	132	
889.94251	212	
990.99760	120	
1084.52789	171	
1105.03866	149	
1455.69409	593	1+
END IONS

###FS:    #m/z: 415.25197 #charge   1
###MaxRes:#m/z:  0.00000 #charge-128
###MS: 1322
###MSMS: 1323
BEGIN IONS
TITLE=Cmpd 455, AutoMSn(415.2520), 22.4 min
RTINSECONDS=1342.74
SCANS=MS: 1322 MSMS: 1323
PEPMASS=415.25197	31760
CHARGE=1+
352.20774	125	
372.23607	124	
400.22888	165	
414.23696	219	
END IONS

###FS:    #m/z: 847.07833 #charge   3
###MaxRes:#m/z:  0.00000 #charge-128
###MS: 1322
###MSMS: 1324
BEGIN IONS
TITLE=Cmpd 456, AutoMSn(847.0783), 22.4 min
RTINSECONDS=1343.24
SCANS=MS: 1322 MSMS: 1324
PEPMASS=847.07833	19480
CHARGE=3+
331.14159	235	
388.15854	116	
529.19962	114	
543.77682	108	
584.31780	224	
647.24985	261	
704.27366	127	
728.36462	286	
754.40530	142	
765.18846	234	
773.81929	151	
776.47574	111	
790.38638	304	
790.70805	384	
791.04383	316	
814.43528	169	
836.33608	111	
842.43214	133	
843.49171	6564	1+
844.00673	108	
844.70911	138	
847.07669	242	1+
847.43209	787	1+
847.75064	320	
860.21340	192	
882.46662	111	
918.98152	107	
990.49659	134	
END IONS

###FS:    #m/z: 1178.15423 #charge   2
###MaxRes:#m/z:  0.00000 #charge-128
###MS: 1322
###MSMS: 1325
BEGIN IONS
TITLE=Cmpd 457, AutoMSn(1178.1542), 22.4 min
RTINSECONDS=1343.74
SCANS=MS: 1322 MSMS: 1325
PEPMASS=1178.15423	17819
CHARGE=2+
408.19565	156	
505.24260	770	1+
533.21398	409	
619.28998	253	
657.23141	104	
791.33230	382	1+
1080.40154	317	
1177.45405	128	
1177.82645	230	
1178.16318	146	
1178.51094	182	
1178.82787	265	
1180.47101	171	
END IONS

###FS:    #m/z: 415.25281 #charge   1
###MaxRes:#m/z:  0.00000 #charge-128
###MS: 1326
###MSMS: 1327
BEGIN IONS
TITLE=Cmpd 458, AutoMSn(415.2528), 22.4 min
RTINSECONDS=1346.76
SCANS=MS: 1326 MSMS: 1327
PEPMASS=415.25281	37128
CHARGE=1+
334.21217	114	
368.20872	100	
398.29596	100	
414.24819	104	
END IONS

###FS:    #m/z: 747.62274 #charge   2
###MaxRes:#m/z:  0.00000 #charge-128
###MS: 1326
###MSMS: 1328
BEGIN IONS
TITLE=Cmpd 459, AutoMSn(747.6227), 22.5 min
RTINSECONDS=1347.26
SCANS=MS: 1326 MSMS: 1328
PEPMASS=747.62274	13548
CHARGE=2+
361.13910	178	
369.17502	408	1+
384.17833	372	1+
389.72920	181	
440.23772	245	1+
460.19978	224	
463.22319	183	
469.20705	173	
482.24412	176	
486.24152	1923	1+
519.24430	291	1+
527.80085	276	
557.25187	196	
582.29533	459	1+
585.29074	464	1+
599.32237	2855	1+
603.79250	275	
611.29129	287	1+
634.29626	197	
640.31933	205	
652.33678	257	1+
655.28520	356	1+
673.30461	609	1+
688.32493	210	1+
698.34163	222	
702.34819	321	1+
711.36454	202	
712.40079	2470	1+
724.83758	172	
743.84326	394	1+
745.36620	473	1+
751.35597	411	1+
755.35009	291	
767.34081	294	1+
783.40281	269	1+
804.38430	177	
811.89136	263	
823.42806	293	1+
840.45709	395	1+
840.46527	1353	1+
849.42156	250	
849.75310	193	
853.40742	172	
855.10056	717	1+
855.43201	968	1+
855.76789	440	
882.40991	185	
924.48285	184	
941.51542	1858	1+
1054.58477	172	
1055.59383	181	
1141.52003	882	1+
1357.60668	448	1+
1422.78511	2803	1+
1492.74801	1712	1+
END IONS

###FS:    #m/z: 843.48854 #charge   3
###MaxRes:#m/z:  0.00000 #charge-128
###MS: 1326
###MSMS: 1329
BEGIN IONS
TITLE=Cmpd 460, AutoMSn(843.4885), 22.5 min
RTINSECONDS=1347.76
SCANS=MS: 1326 MSMS: 1329
PEPMASS=843.48854	9428
CHARGE=3+
441.23473	206	
459.24415	140	
485.24251	299	
525.30297	154	
554.32324	204	
584.31722	204	
662.23647	128	
754.41025	209	
799.44698	229	
838.88101	134	
842.48404	169	
843.49286	9141	1+
854.26362	612	
END IONS

###FS:    #m/z: 747.36724 #charge   3
###MaxRes:#m/z:  0.00000 #charge-128
###MS: 1330
###MSMS: 1331
BEGIN IONS
TITLE=Cmpd 461, AutoMSn(747.3672), 22.5 min
RTINSECONDS=1350.78
SCANS=MS: 1330 MSMS: 1331
PEPMASS=747.36724	40118
CHARGE=3+
369.17559	1270	1+
372.19937	315	
384.18308	721	1+
442.19603	276	
456.23854	227	1+
460.20630	410	1+
468.21081	395	1+
486.23974	2419	1+
493.74055	210	1+
496.24390	400	1+
525.75476	244	1+
556.26366	620	1+
565.29005	341	1+
568.78497	225	1+
571.26158	265	
574.25116	591	1+
582.29312	275	1+
585.29830	329	1+
590.32911	319	
599.32269	3428	1+
610.27643	464	1+
628.29900	296	
640.31307	281	
640.64271	401	
647.29378	347	1+
654.31492	564	1+
666.31952	273	1+
673.31278	544	1+
677.32641	501	1+
682.30672	307	1+
689.85973	285	1+
693.37693	307	1+
697.83352	330	1+
698.33929	226	
700.33569	233	1+
710.34251	485	1+
713.40441	1133	1+
722.33639	246	1+
727.34617	209	1+
729.99088	243	
730.20781	256	
731.35469	350	1+
739.38726	241	1+
741.35933	305	1+
743.35951	459	1+
745.39410	229	
745.88418	924	1+
746.39229	416	
750.37836	300	
751.36149	639	1+
754.37013	599	1+
761.35247	224	1+
768.35829	245	1+
792.40205	345	
792.73866	374	
822.45906	447	1+
826.09244	279	1+
826.44539	324	
839.95492	353	1+
840.46287	2509	1+
840.46618	451	1+
843.09305	312	1+
849.09882	274	1+
849.43793	578	1+
849.76042	554	
855.09271	1989	1+
855.43379	2387	1+
855.77132	919	
882.40985	520	1+
917.93648	363	1+
924.46950	837	1+
936.41420	371	1+
941.51611	2503	1+
946.49076	288	
954.41467	384	1+
983.46923	286	
988.43739	253	1+
993.86343	346	
1070.46922	240	
1123.49968	387	1+
1141.49892	323	
1142.49664	300	
1169.62241	350	
1379.67396	408	1+
1405.73463	760	1+
1422.78121	4436	1+
1492.76639	1559	1+
1508.70721	975	1+
1618.75324	481	1+
1645.85378	445	1+
1705.81106	657	1+
1722.80265	1324	1+
1761.86527	538	1+
1849.92071	453	1+
END IONS

###FS:    #m/z: 996.15450 #charge   3
###MaxRes:#m/z:  0.00000 #charge-128
###MS: 1330
###MSMS: 1332
BEGIN IONS
TITLE=Cmpd 462, AutoMSn(996.1545), 22.5 min
RTINSECONDS=1351.28
SCANS=MS: 1330 MSMS: 1332
PEPMASS=996.15450	15263
CHARGE=3+
385.19950	111	
391.74442	184	
486.23550	110	
574.24611	117	
599.32200	156	
640.82443	140	
677.82459	160	
711.88981	147	
712.39158	342	
747.91891	104	
920.80031	136	
926.14417	353	
926.48875	478	
926.80935	510	
END IONS

###FS:    #m/z: 721.36080 #charge   2
###MaxRes:#m/z:  0.00000 #charge-128
###MS: 1330
###MSMS: 1333
BEGIN IONS
TITLE=Cmpd 463, AutoMSn(721.3608), 22.5 min
RTINSECONDS=1351.78
SCANS=MS: 1330 MSMS: 1333
PEPMASS=721.36080	12456
CHARGE=2+
460.25612	114	
468.26230	117	
483.22147	186	
516.17903	114	
575.28071	126	
575.80529	126	
621.40106	113	
623.36491	121	
629.78828	123	
633.31455	119	
638.26642	117	
657.60288	123	
671.30713	119	
683.31993	178	
686.34187	136	
690.30566	142	
695.36287	166	
699.38240	137	
701.77516	142	
705.31470	272	1+
707.81536	158	
716.35735	238	1+
717.98857	148	
720.35373	522	1+
722.36823	696	1+
724.00627	161	
725.37837	302	1+
754.35509	116	
782.87928	135	
790.36880	127	
1435.70528	839	1+
END IONS

###FS:    #m/z: 747.36633 #charge   3
###MaxRes:#m/z:  0.00000 #charge-128
###MS: 1334
###MSMS: 1335
BEGIN IONS
TITLE=Cmpd 464, AutoMSn(747.3663), 22.6 min
RTINSECONDS=1354.81
SCANS=MS: 1334 MSMS: 1335
PEPMASS=747.36633	45684
CHARGE=3+
361.13399	322	
369.17999	657	
372.19442	672	
384.18828	353	
403.23492	235	
412.21529	352	1+
431.23777	347	1+
440.20619	465	1+
469.20987	288	1+
482.25903	387	
486.24124	1988	1+
528.29616	269	
530.32101	401	
536.23814	237	
539.27716	278	1+
556.23648	596	1+
561.27069	375	1+
568.29689	270	
574.25894	673	1+
583.29305	209	
590.33638	316	1+
599.32293	4554	1+
634.29849	316	
636.29312	313	1+
639.29727	241	1+
639.77362	214	
645.30077	352	1+
673.32959	535	1+
676.36816	584	1+
677.82497	270	1+
689.31460	291	1+
691.38488	487	1+
711.34348	505	
711.88482	1855	1+
712.39762	3878	1+
712.40537	460	1+
726.39187	328	1+
735.70043	305	1+
745.36532	666	1+
746.37865	2089	1+
746.89897	897	1+
750.89475	271	
751.37143	487	1+
767.37098	393	1+
792.41565	365	1+
792.74291	440	
793.07871	393	
796.43123	289	1+
803.87725	235	1+
810.86283	474	1+
819.44443	279	1+
822.43567	328	1+
825.43312	482	1+
826.10576	219	
826.76321	210	
840.46582	2576	1+
840.47256	627	1+
849.40524	667	1+
852.27123	284	
852.89283	399	1+
855.09798	1450	1+
855.43729	1600	
855.77403	1154	
878.44077	736	1+
882.39485	238	
924.44778	352	1+
926.45822	338	1+
941.50758	2629	1+
945.96617	216	
953.43622	282	1+
958.28778	250	
983.48720	400	1+
991.50580	378	1+
1053.53246	344	1+
1141.51528	1403	1+
1169.61974	957	1+
1355.70808	378	1+
1394.66485	784	1+
1404.72727	683	1+
1476.76393	490	1+
1493.79018	1933	1+
1509.67563	957	1+
1561.76703	346	1+
1573.72834	380	1+
1705.79872	708	1+
1722.81432	1448	1+
END IONS

###FS:    #m/z: 996.15247 #charge   3
###MaxRes:#m/z:  0.00000 #charge-128
###MS: 1334
###MSMS: 1336
BEGIN IONS
TITLE=Cmpd 465, AutoMSn(996.1525), 22.6 min
RTINSECONDS=1355.31
SCANS=MS: 1334 MSMS: 1336
PEPMASS=996.15247	20717
CHARGE=3+
486.24119	234	
574.23055	128	
599.33023	209	
619.29191	102	
673.30694	132	
677.83103	170	
711.88410	214	
712.39416	242	
717.16741	102	
840.45887	110	
926.14429	530	1+
926.47894	704	
926.80309	661	
975.50211	100	
1282.60811	232	
END IONS

###FS:    #m/z: 843.49057 #charge   3
###MaxRes:#m/z:  0.00000 #charge-128
###MS: 1334
###MSMS: 1337
BEGIN IONS
TITLE=Cmpd 466, AutoMSn(843.4906), 22.6 min
RTINSECONDS=1355.81
SCANS=MS: 1334 MSMS: 1337
PEPMASS=843.49057	21561
CHARGE=3+
372.21862	476	
441.23222	584	
459.24629	407	
554.32686	307	
841.47947	649	1+
843.49263	22746	1+
END IONS

###FS:    #m/z: 843.49092 #charge   1
###MaxRes:#m/z:  0.00000 #charge-128
###MS: 1338
###MSMS: 1339
BEGIN IONS
TITLE=Cmpd 467, AutoMSn(843.4909), 22.6 min
RTINSECONDS=1358.83
SCANS=MS: 1338 MSMS: 1339
PEPMASS=843.49092	25712
CHARGE=1+
354.20447	292	
441.23139	830	
459.24815	291	
554.33252	283	
564.43057	292	
799.46302	398	
843.49236	19749	1+
END IONS

###FS:    #m/z: 742.37251 #charge   3
###MaxRes:#m/z:  0.00000 #charge-128
###MS: 1338
###MSMS: 1340
BEGIN IONS
TITLE=Cmpd 468, AutoMSn(742.3725), 22.7 min
RTINSECONDS=1359.33
SCANS=MS: 1338 MSMS: 1340
PEPMASS=742.37251	12144
CHARGE=3+
317.64412	344	
369.17635	263	
403.22951	214	
417.24738	376	
431.26789	415	
451.19253	212	
472.24606	258	1+
486.23771	562	1+
505.70199	193	
524.18492	237	
530.32510	419	1+
544.32890	356	1+
571.27732	265	1+
576.26889	246	1+
589.29194	249	
591.28835	204	
599.32169	1275	1+
616.79576	217	1+
632.30941	240	
634.28761	1622	1+
636.79441	350	1+
664.33718	471	1+
673.31369	420	1+
677.39421	747	1+
679.94406	408	
691.10665	189	
691.40985	528	1+
704.35739	353	1+
736.02049	396	1+
736.70842	270	
738.35781	330	1+
740.35278	1544	1+
746.38428	220	
749.31998	769	1+
755.34599	215	
758.44575	371	
765.18381	241	
779.36636	1015	1+
792.39131	279	1+
805.44327	765	1+
814.90246	292	
819.45279	225	
840.45230	739	1+
848.40132	259	1+
849.19699	353	1+
850.37445	886	1+
854.43117	402	1+
855.10403	403	
855.77169	208	
878.43220	2116	1+
882.41114	221	1+
916.45343	231	1+
934.49619	258	1+
941.52521	329	1+
946.52433	272	1+
962.28261	830	1+
991.51855	1071	1+
1010.36404	268	
1020.96905	216	
1105.55847	528	1+
1109.36591	204	
1120.57408	1270	1+
1169.60379	466	1+
1291.63608	600	1+
1363.65746	358	1+
1403.68987	540	1+
1420.71350	1354	1+
1422.77322	1685	1+
1485.71561	864	1+
1488.71843	521	1+
1493.83259	504	1+
END IONS

###FS:    #m/z: 996.15212 #charge   3
###MaxRes:#m/z:  0.00000 #charge-128
###MS: 1338
###MSMS: 1341
BEGIN IONS
TITLE=Cmpd 469, AutoMSn(996.1521), 22.7 min
RTINSECONDS=1359.83
SCANS=MS: 1338 MSMS: 1341
PEPMASS=996.15212	15616
CHARGE=3+
499.22949	123	
597.30140	107	
673.31512	137	
711.88060	220	
712.40829	118	
747.40897	124	
886.42478	145	
926.14546	273	
926.48058	145	
926.80281	237	
939.41715	122	
992.42483	116	
1282.67160	143	
END IONS

###FS:    #m/z: 843.48972 #charge   1
###MaxRes:#m/z:  0.00000 #charge-128
###MS: 1342
###MSMS: 1343
BEGIN IONS
TITLE=Cmpd 470, AutoMSn(843.4897), 22.7 min
RTINSECONDS=1362.85
SCANS=MS: 1342 MSMS: 1343
PEPMASS=843.48972	30929
CHARGE=1+
441.23130	855	
459.24617	276	
785.45458	318	
843.49113	19830	1+
END IONS

###FS:    #m/z: 415.25284 #charge   1
###MaxRes:#m/z:  0.00000 #charge-128
###MS: 1342
###MSMS: 1344
BEGIN IONS
TITLE=Cmpd 471, AutoMSn(415.2528), 22.7 min
RTINSECONDS=1363.35
SCANS=MS: 1342 MSMS: 1344
PEPMASS=415.25284	48548
CHARGE=1+
372.25562	119	
390.75352	117	
398.26061	132	
414.26159	103	
END IONS

###FS:    #m/z: 743.37478 #charge   2
###MaxRes:#m/z:  0.00000 #charge-128
###MS: 1342
###MSMS: 1345
BEGIN IONS
TITLE=Cmpd 472, AutoMSn(743.3748), 22.7 min
RTINSECONDS=1363.85
SCANS=MS: 1342 MSMS: 1345
PEPMASS=743.37478	11843
CHARGE=2+
317.64394	271	
390.18808	262	1+
403.21665	210	
412.22217	227	
417.24935	319	1+
425.72198	224	
431.26367	357	1+
456.23336	272	1+
471.25218	369	1+
486.24652	237	
487.24669	367	1+
505.69729	331	
530.32746	704	1+
544.33505	538	1+
555.17684	255	
560.79153	256	
561.27929	644	1+
579.25219	422	1+
583.26034	247	1+
589.26913	271	1+
592.29694	177	
599.32006	849	1+
618.30591	168	
634.28601	1821	1+
655.31087	246	1+
664.35901	247	
677.39151	504	
679.96232	169	
691.41060	654	1+
701.28398	232	1+
703.37476	184	
705.04283	216	
710.86526	563	1+
711.37532	734	1+
724.33456	352	1+
738.35238	473	1+
741.36936	456	1+
743.36212	1112	1+
747.90124	176	
749.31183	605	1+
768.56374	253	
774.86953	164	
779.35994	221	
801.37086	238	
805.43580	613	1+
819.46702	216	
840.45834	376	1+
850.36924	489	1+
854.42908	300	1+
878.43181	1166	1+
962.27972	515	1+
963.51467	278	1+
991.52150	1075	1+
1010.39104	326	
1020.96425	221	
1021.10040	172	
1105.55821	175	
1346.68168	472	1+
END IONS

###FS:    #m/z: 415.25230 #charge   1
###MaxRes:#m/z:  0.00000 #charge-128
###MS: 1346
###MSMS: 1347
BEGIN IONS
TITLE=Cmpd 473, AutoMSn(415.2523), 22.8 min
RTINSECONDS=1366.87
SCANS=MS: 1346 MSMS: 1347
PEPMASS=415.25230	40485
CHARGE=1+
394.25960	104	
414.26293	148	
END IONS

###FS:    #m/z: 699.95201 #charge   3
###MaxRes:#m/z:  0.00000 #charge-128
###MS: 1346
###MSMS: 1348
BEGIN IONS
TITLE=Cmpd 474, AutoMSn(699.9520), 22.8 min
RTINSECONDS=1367.37
SCANS=MS: 1346 MSMS: 1348
PEPMASS=699.95201	12761
CHARGE=3+
335.15221	186	
428.17793	227	1+
463.21100	321	
475.21589	285	1+
496.68625	181	
505.70816	263	
506.20414	296	
530.20454	170	
534.70991	304	
542.26333	311	1+
578.23980	397	1+
583.32253	267	1+
594.77842	173	
596.25658	176	
600.76492	254	1+
601.24703	315	
608.74794	206	
609.27273	280	
613.25852	220	1+
627.95687	177	
634.28546	1830	1+
651.29357	523	1+
688.99713	190	
690.34580	201	
694.33851	225	1+
696.34584	480	1+
698.33452	1105	1+
698.65314	1482	1+
698.98988	915	
701.33554	477	1+
703.36289	567	1+
703.98130	307	1+
713.22858	186	
722.32140	570	1+
730.29681	374	1+
738.26586	664	1+
740.27388	196	
749.32060	393	1+
770.40542	171	
785.58792	517	
787.30507	256	
793.36786	191	
836.38041	1022	1+
850.35841	389	1+
894.42590	458	1+
898.32265	4020	1+
934.38732	203	1+
946.35806	397	1+
974.36891	920	1+
983.45027	1194	1+
993.88110	219	
1010.39952	178	
1068.41350	218	
1087.44733	1004	1+
1103.46650	376	1+
1135.51851	366	1+
1361.67245	392	1+
1797.68050	3585	1+
END IONS

###FS:    #m/z: 425.19115 #charge   1
###MaxRes:#m/z:  0.00000 #charge-128
###MS: 1346
###MSMS: 1349
BEGIN IONS
TITLE=Cmpd 475, AutoMSn(425.1911), 22.8 min
RTINSECONDS=1367.88
SCANS=MS: 1346 MSMS: 1349
PEPMASS=425.19115	6305
CHARGE=1+
320.18278	113	
358.25397	118	
386.25226	106	
387.25285	285	1+
404.27058	189	
406.25978	142	
408.23203	111	
422.25296	297	
424.30494	159	
END IONS

###FS:    #m/z: 699.64957 #charge   3
###MaxRes:#m/z:  0.00000 #charge-128
###MS: 1350
###MSMS: 1351
BEGIN IONS
TITLE=Cmpd 476, AutoMSn(699.6496), 22.8 min
RTINSECONDS=1370.9
SCANS=MS: 1350 MSMS: 1351
PEPMASS=699.64957	14578
CHARGE=3+
335.14546	155	
463.19773	147	
473.68032	506	
487.68727	805	1+
494.23432	439	1+
526.22622	230	1+
530.22040	211	
556.21584	158	
578.23879	359	1+
595.28214	238	1+
600.25066	558	1+
609.26329	494	1+
628.32824	173	
631.30206	144	
634.29038	1537	1+
641.78055	232	1+
650.30413	281	1+
651.80168	247	
675.33435	151	
686.81736	364	
692.65543	179	
695.33880	238	
696.35231	715	1+
697.96790	242	
698.34128	504	
698.65510	1283	1+
698.98783	1427	1+
699.33189	1390	1+
702.30919	252	
703.36414	439	1+
722.32915	692	1+
730.29160	225	
738.27141	1263	1+
747.29673	490	
749.32125	252	
787.29366	311	
793.38923	296	1+
836.37833	556	
845.97021	177	
850.34904	429	1+
894.42976	494	1+
898.30020	617	1+
898.32496	3470	1+
910.44977	150	
971.46380	275	1+
974.34240	187	
983.44541	341	1+
993.87003	275	
1007.50720	206	
1010.39371	1078	1+
1068.41556	823	1+
1087.44589	756	1+
1200.51702	1130	1+
1354.57299	561	1+
1392.67339	588	1+
1797.66710	3408	1+
END IONS

###FS:    #m/z: 699.64957 #charge   3
###MaxRes:#m/z:  0.00000 #charge-128
###MS: 1350
###MSMS: 1352
BEGIN IONS
TITLE=Cmpd 477, AutoMSn(699.6496), 22.9 min
RTINSECONDS=1371.4
SCANS=MS: 1350 MSMS: 1352
PEPMASS=699.64957	14578
CHARGE=3+
370.16463	144	
394.17629	149	
449.64992	756	1+
463.20791	396	1+
470.19443	216	1+
485.21482	147	
492.22930	269	
494.22258	465	1+
506.19028	208	
506.74884	158	
510.23498	205	1+
530.21440	143	
578.24078	506	1+
591.32904	134	
600.25848	551	1+
609.27598	385	1+
634.28146	1126	1+
651.29192	510	
678.84363	142	
681.33991	130	
687.30896	258	1+
692.98093	192	
695.34467	1372	1+
698.65286	1566	1+
698.99076	887	1+
700.35770	370	1+
702.35759	320	
704.32919	187	
722.33526	257	1+
730.27303	501	1+
738.27175	652	1+
747.28857	190	
749.32094	320	1+
769.40214	139	
787.30720	439	
793.37998	275	1+
836.36665	667	1+
838.35418	259	1+
845.97376	228	
894.43893	344	
898.33049	2627	1+
946.35232	581	1+
974.35191	1094	1+
974.35894	146	
983.44503	552	1+
993.86190	393	
998.99538	221	
1007.50818	164	
1008.50099	164	
1068.40558	806	1+
1080.42841	158	
1087.44060	1290	1+
1200.52115	1196	1+
1371.58815	376	1+
1797.68584	3113	1+
END IONS

###FS:    #m/z: 425.19092 #charge   1
###MaxRes:#m/z:  0.00000 #charge-128
###MS: 1350
###MSMS: 1353
BEGIN IONS
TITLE=Cmpd 478, AutoMSn(425.1909), 22.9 min
RTINSECONDS=1371.9
SCANS=MS: 1350 MSMS: 1353
PEPMASS=425.19092	7560
CHARGE=1+
404.24352	144	
406.24200	164	
416.25467	135	
422.27448	340	
424.29292	110	
END IONS

###FS:    #m/z: 698.65290 #charge   3
###MaxRes:#m/z:  0.00000 #charge-128
###MS: 1354
###MSMS: 1355
BEGIN IONS
TITLE=Cmpd 479, AutoMSn(698.6529), 22.9 min
RTINSECONDS=1374.92
SCANS=MS: 1354 MSMS: 1355
PEPMASS=698.65290	13371
CHARGE=3+
317.65184	316	
394.16518	171	
436.18223	217	
463.21048	605	1+
473.67889	259	
491.19641	211	
494.22528	371	
509.22665	182	
530.20900	390	1+
534.70319	175	
550.24288	234	1+
553.23140	242	1+
578.25106	256	1+
583.32297	213	
609.25255	466	1+
634.29101	966	1+
642.26727	230	1+
677.79329	182	
678.32477	382	1+
688.30897	283	1+
694.33785	189	
695.34381	675	1+
698.35238	317	
698.65013	1961	1+
698.98641	1755	1+
699.34606	1571	1+
703.98744	199	
707.80975	192	
722.33237	512	1+
730.29227	355	1+
738.27234	1052	1+
747.30634	412	
748.39996	175	
749.30472	487	1+
787.31215	240	1+
793.38200	275	
802.75881	370	
802.88469	341	
836.38380	583	
845.95590	226	
850.35296	366	1+
891.30573	213	1+
894.42735	1011	1+
898.32068	2878	1+
974.35767	1576	1+
983.43482	260	
993.87337	204	
1007.51026	188	
1068.40222	203	
1087.43700	1198	1+
1200.52278	998	1+
1301.55773	654	1+
1401.73569	656	1+
1797.68696	2603	1+
END IONS

###FS:    #m/z: 637.71693 #charge   2
###MaxRes:#m/z:  0.00000 #charge-128
###MS: 1354
###MSMS: 1356
BEGIN IONS
TITLE=Cmpd 480, AutoMSn(637.7169), 22.9 min
RTINSECONDS=1375.42
SCANS=MS: 1354 MSMS: 1356
PEPMASS=637.71693	6541
CHARGE=2+
272.78888	102	
333.19469	146	
365.19435	103	
404.21157	102	
433.21391	130	
438.14574	208	1+
443.18713	124	
489.26994	107	
491.24690	106	
499.21782	107	
519.27789	197	
522.05730	124	
535.25853	108	
584.27793	120	
589.30259	289	1+
617.35257	235	1+
623.31842	111	
627.09516	116	
633.35479	121	
634.33306	1164	1+
638.33566	302	
639.35641	475	1+
641.33778	497	1+
670.32273	594	1+
672.33191	243	
679.94972	298	
682.34307	122	
754.38715	114	
796.21618	200	
820.51426	106	
824.36755	124	
959.28185	777	1+
1072.36278	105	
END IONS

###FS:    #m/z: 595.28862 #charge   2
###MaxRes:#m/z:  0.00000 #charge-128
###MS: 1354
###MSMS: 1357
BEGIN IONS
TITLE=Cmpd 481, AutoMSn(595.2886), 22.9 min
RTINSECONDS=1375.92
SCANS=MS: 1354 MSMS: 1357
PEPMASS=595.28862	7892
CHARGE=2+
344.14747	118	
351.18768	103	
369.17384	162	
380.25193	110	
391.19877	104	
397.21595	106	
399.18286	132	
417.17007	120	
443.21771	107	
467.25057	107	
471.24873	134	
486.23785	144	
493.75650	119	
499.23283	124	
502.24449	104	
514.75977	101	
517.26156	116	
519.30807	125	
576.25549	148	
577.28897	342	1+
580.30448	215	1+
590.32840	420	1+
591.83303	107	
592.31465	716	1+
594.32007	862	1+
596.32876	681	1+
598.31451	846	1+
613.33437	135	
683.30172	109	
685.32790	135	
776.35076	196	
797.40109	214	
END IONS

###FS:    #m/z: 698.65044 #charge   3
###MaxRes:#m/z:  0.00000 #charge-128
###MS: 1358
###MSMS: 1359
BEGIN IONS
TITLE=Cmpd 482, AutoMSn(698.6504), 23.0 min
RTINSECONDS=1378.95
SCANS=MS: 1358 MSMS: 1359
PEPMASS=698.65044	14392
CHARGE=3+
317.65514	173	
484.24522	191	
491.21086	330	1+
494.23403	309	
500.74773	169	
501.24793	197	
506.20477	164	
506.69636	174	
530.22985	322	1+
577.75710	158	
578.25298	442	1+
585.28634	239	1+
609.26699	290	
634.28951	923	1+
677.32845	278	1+
692.37393	284	1+
693.65242	182	
694.37680	233	
695.38749	255	
696.35498	590	1+
697.99380	211	
698.34583	356	
698.65879	1420	1+
698.98387	1219	
699.33537	1533	1+
712.14440	162	
722.34260	614	1+
730.28627	258	
738.27807	344	
743.36772	194	
747.29733	368	
749.30826	185	
787.30790	326	1+
793.36934	299	1+
836.38873	507	1+
850.37381	162	
851.35664	311	1+
894.43584	696	1+
898.32410	2043	1+
946.35710	512	1+
974.36213	1562	1+
983.44308	264	1+
1007.51418	273	
1008.51079	230	
1080.30390	208	
1087.44135	1072	1+
1143.49563	351	1+
1200.52566	837	1+
1283.56153	534	1+
1300.59716	470	1+
1797.68408	1815	1+
1832.67228	614	1+
END IONS

###FS:    #m/z: 766.36395 #charge   3
###MaxRes:#m/z:  0.00000 #charge-128
###MS: 1358
###MSMS: 1360
BEGIN IONS
TITLE=Cmpd 483, AutoMSn(766.3639), 23.0 min
RTINSECONDS=1379.45
SCANS=MS: 1358 MSMS: 1360
PEPMASS=766.36395	10066
CHARGE=3+
359.09175	369	1+
375.17175	135	
377.11337	170	
411.09102	173	
429.10159	151	
449.26693	164	
488.26698	132	
502.10405	299	
511.78671	149	
520.11561	285	
542.21164	179	
590.30032	113	
615.28346	114	
633.23175	152	
696.38357	113	
708.26128	126	
728.26793	169	
729.58707	151	
760.69935	243	1+
762.36487	358	1+
763.89253	150	
764.38668	573	1+
766.90207	288	1+
768.36143	397	1+
773.40171	155	
773.87365	152	
774.13171	167	
781.58852	120	
841.64883	128	
854.38065	167	
928.43772	134	
958.48262	385	1+
1493.72762	351	1+
END IONS

###FS:    #m/z: 637.71590 #charge   2
###MaxRes:#m/z:  0.00000 #charge-128
###MS: 1358
###MSMS: 1361
BEGIN IONS
TITLE=Cmpd 484, AutoMSn(637.7159), 23.0 min
RTINSECONDS=1379.95
SCANS=MS: 1358 MSMS: 1361
PEPMASS=637.71590	9146
CHARGE=2+
344.12243	316	1+
369.17359	130	
371.19265	203	
377.18561	161	
395.20313	161	
420.22215	217	
457.24425	268	1+
475.22457	132	
475.48585	148	
491.23481	133	
500.26260	135	
516.30341	183	
541.27485	221	1+
550.03104	236	
565.31680	238	1+
583.28678	185	
598.30319	229	1+
618.32608	275	1+
624.30683	246	1+
634.33282	1014	1+
637.34064	1650	1+
642.34182	136	
648.35292	187	
657.34763	130	
660.34770	308	1+
670.32134	787	1+
679.94832	170	
682.35805	308	1+
690.36723	228	1+
691.88581	132	
734.88173	198	
735.38707	193	
758.41746	157	
771.38916	282	1+
789.39923	289	
796.20604	153	
805.63383	148	
959.26851	983	1+
1072.35612	343	
1073.36595	151	
END IONS

###FS:    #m/z: 960.48395 #charge   3
###MaxRes:#m/z:  0.00000 #charge-128
###MS: 1362
###MSMS: 1363
BEGIN IONS
TITLE=Cmpd 485, AutoMSn(960.4840), 23.0 min
RTINSECONDS=1382.97
SCANS=MS: 1362 MSMS: 1363
PEPMASS=960.48395	27223
CHARGE=3+
512.27122	191	
520.11763	367	1+
542.19749	248	1+
567.30068	261	1+
578.26701	1082	
599.30496	211	1+
677.32299	300	1+
682.33397	171	
730.87984	320	
731.37082	231	
765.89426	251	
821.91858	244	
830.90937	298	1+
831.43554	531	1+
861.41913	1097	1+
865.43781	142	
865.94236	178	
900.47089	267	
918.46764	146	
930.43191	641	1+
936.19635	173	
941.98926	429	
943.97457	254	
954.16098	365	1+
957.51326	278	
958.48186	19141	1+
960.80871	633	
961.15792	484	
965.50470	241	1+
969.91357	572	
970.04064	560	
971.16645	184	
1045.51368	1878	1+
1132.54049	392	
1133.54895	244	
1219.58484	316	
1220.57260	277	
1250.60443	268	
1547.76522	540	1+
1629.82774	1009	1+
1747.87283	605	1+
1816.91005	701	1+
1861.36767	1079	1+
1861.86128	971	1+
1903.93988	1587	1+
1921.98479	2811	1+
END IONS

###FS:    #m/z: 800.16684 #charge   2
###MaxRes:#m/z:  0.00000 #charge-128
###MS: 1362
###MSMS: 1364
BEGIN IONS
TITLE=Cmpd 486, AutoMSn(800.1668), 23.1 min
RTINSECONDS=1383.47
SCANS=MS: 1362 MSMS: 1364
PEPMASS=800.16684	13482
CHARGE=2+
436.18353	131	
506.73993	115	
559.31511	196	
564.43852	228	
600.76118	116	
623.31287	219	
623.82075	146	
656.89176	117	
660.35023	139	
665.87769	119	
666.38116	130	
670.37639	112	
679.81605	124	
734.89256	244	
746.26363	444	
746.75505	242	
795.37985	376	1+
795.93207	126	
798.43128	404	1+
799.90079	350	
800.17122	654	
800.43012	511	1+
803.46732	124	
805.40351	182	
810.84502	172	
855.46512	187	
919.98106	173	
920.48375	227	
END IONS

###FS:    #m/z: 640.33452 #charge   3
###MaxRes:#m/z:  0.00000 #charge-128
###MS: 1362
###MSMS: 1365
BEGIN IONS
TITLE=Cmpd 487, AutoMSn(640.3345), 23.1 min
RTINSECONDS=1383.97
SCANS=MS: 1362 MSMS: 1365
PEPMASS=640.33452	13703
CHARGE=3+
342.17514	161	
375.06252	197	
407.22594	154	
420.22648	218	
445.21797	264	1+
458.23504	384	1+
482.22668	239	
490.25186	417	1+
502.77198	153	
505.27470	155	
509.24978	257	
536.69522	198	
541.29320	252	
549.07962	198	
550.27065	215	
556.26023	156	
559.29542	384	1+
565.29928	296	1+
570.32097	203	1+
583.28796	217	
607.32969	266	1+
607.67340	375	1+
607.99900	373	
613.64825	236	1+
614.00145	202	
620.29751	167	
623.30807	666	1+
635.34458	461	1+
637.33792	844	1+
639.33719	827	1+
640.85797	242	1+
641.33282	1610	1+
660.34193	340	1+
670.32134	708	1+
678.33676	271	
678.89315	172	
727.38145	155	
753.37746	161	
760.39490	173	
771.38455	374	1+
771.39226	154	
789.38592	275	1+
789.39955	1586	1+
902.46616	312	1+
919.98965	177	
959.27930	1292	1+
969.64051	220	
1278.64963	624	1+
1468.79698	879	1+
1581.84525	547	1+
END IONS

###FS:    #m/z: 960.48438 #charge   3
###MaxRes:#m/z:  0.00000 #charge-128
###MS: 1366
###MSMS: 1367
BEGIN IONS
TITLE=Cmpd 488, AutoMSn(960.4844), 23.1 min
RTINSECONDS=1386.99
SCANS=MS: 1366 MSMS: 1367
PEPMASS=960.48438	59061
CHARGE=3+
512.26829	260	
520.11570	269	
521.24686	313	
542.20079	258	
578.27132	1388	1+
610.28769	493	
654.35183	266	
673.34529	334	1+
730.87884	334	
731.36826	265	
765.38021	609	1+
861.42385	2111	1+
865.43357	262	
899.48945	821	1+
909.46454	400	
917.96758	412	
918.46767	270	
931.43069	538	
931.93487	293	
958.47684	7935	1+
958.48035	14220	1+
958.96275	342	
960.50364	5064	
960.80367	908	
961.13392	901	
966.50963	256	
1045.51346	3229	1+
1056.35698	495	
1132.54800	1237	1+
1144.70989	480	
1219.57814	548	
1220.57732	273	
1250.60219	286	
1251.60953	366	
1547.76574	841	1+
1629.83610	1538	1+
1642.84452	1087	1+
1660.85212	1337	1+
1747.89298	1521	1+
1861.35824	893	1+
1885.93634	947	1+
1903.93538	2643	1+
1921.98506	5052	1+
END IONS

###FS:    #m/z: 546.96164 #charge   3
###MaxRes:#m/z:  0.00000 #charge-128
###MS: 1366
###MSMS: 1368
BEGIN IONS
TITLE=Cmpd 489, AutoMSn(546.9616), 23.1 min
RTINSECONDS=1387.49
SCANS=MS: 1366 MSMS: 1368
PEPMASS=546.96164	12794
CHARGE=3+
340.12722	412	
357.15721	586	1+
383.19379	258	1+
389.23730	180	
402.27918	664	1+
411.19992	223	1+
417.18479	166	
462.27106	175	
469.18105	219	1+
474.58358	155	
480.58084	152	
487.19261	147	
504.21258	164	
512.25328	175	
517.30681	776	1+
524.25629	202	1+
526.28265	335	1+
528.28782	228	
530.31203	183	
532.28589	303	
540.27411	518	1+
540.79548	959	1+
541.61594	236	
542.31131	1846	1+
544.30191	1463	1+
546.30683	1963	1+
546.81262	162	
546.96376	155	
548.31795	1602	1+
548.79064	224	
550.32280	1061	1+
552.30539	383	
557.26865	242	
596.81195	566	1+
630.38638	796	1+
645.31678	145	
654.36453	239	
667.85626	259	
679.94861	242	
745.45381	190	
777.45773	448	1+
781.90601	166	
864.48914	1963	1+
935.53157	2357	1+
945.73746	383	
1082.59602	2610	1+
1193.62072	1028	1+
1210.65445	936	1+
1324.71084	1800	1+
1421.71221	1579	1+
1438.75404	4019	1+
1449.74409	364	1+
END IONS

###FS:    #m/z: 720.61947 #charge   2
###MaxRes:#m/z:  0.00000 #charge-128
###MS: 1366
###MSMS: 1369
BEGIN IONS
TITLE=Cmpd 490, AutoMSn(720.6195), 23.1 min
RTINSECONDS=1387.99
SCANS=MS: 1366 MSMS: 1369
PEPMASS=720.61947	14377
CHARGE=2+
521.25289	269	
523.26611	348	
523.76501	268	
533.30995	200	
547.80441	322	1+
577.63751	305	
578.26542	1179	1+
583.64158	237	
599.30605	349	1+
616.80239	252	
617.30955	220	
656.85454	212	
677.31952	200	
701.59008	220	
701.77604	486	
713.35375	716	1+
714.01794	405	
714.67413	224	
716.88100	189	
716.98821	450	1+
717.36328	1095	1+
717.65962	653	1+
720.02354	184	
720.36280	665	1+
722.36256	823	1+
725.34665	359	
730.87048	178	
749.40116	243	
751.41990	202	
764.37117	257	
774.39089	268	
774.89687	202	
821.93753	182	
861.42125	514	1+
861.42567	2584	1+
952.46714	191	
958.48187	12942	1+
END IONS

###FS:    #m/z: 960.48730 #charge   3
###MaxRes:#m/z:  0.00000 #charge-128
###MS: 1370
###MSMS: 1371
BEGIN IONS
TITLE=Cmpd 491, AutoMSn(960.4873), 23.2 min
RTINSECONDS=1391.01
SCANS=MS: 1370 MSMS: 1371
PEPMASS=960.48730	57571
CHARGE=3+
512.25758	447	1+
567.28401	235	
578.27041	1261	1+
610.29941	204	
730.88258	284	
764.37145	445	1+
765.89070	289	
771.43033	218	
819.93913	246	
821.94356	288	
822.43693	304	
861.42028	1621	1+
865.45228	199	
874.45556	424	
874.93696	589	
886.47958	215	
899.48872	1433	1+
931.44562	570	
931.69495	485	
948.46939	423	1+
948.80104	247	
957.53077	208	
958.47464	7330	1+
958.47790	13395	1+
958.95254	317	
960.50203	13335	1+
960.81264	826	
961.14711	694	
961.97513	988	1+
969.92188	454	
971.95950	229	
1045.51362	2594	1+
1056.35870	433	
1132.54613	505	
1133.54761	232	
1219.57122	454	
1250.60033	726	1+
1547.76743	1317	1+
1629.84412	1077	1+
1660.85095	910	1+
1816.92786	841	1+
1834.92738	1001	1+
1885.93306	1076	1+
1903.94424	1754	1+
END IONS

###FS:    #m/z: 546.96171 #charge   3
###MaxRes:#m/z:  0.00000 #charge-128
###MS: 1370
###MSMS: 1372
BEGIN IONS
TITLE=Cmpd 492, AutoMSn(546.9617), 23.2 min
RTINSECONDS=1391.51
SCANS=MS: 1370 MSMS: 1372
PEPMASS=546.96171	45484
CHARGE=3+
340.13149	361	
357.14917	1115	1+
402.27910	1406	1+
411.20207	353	1+
429.20239	524	1+
468.89241	515	
474.57332	515	
480.25659	911	
504.22868	591	1+
506.59438	334	
517.30454	2514	1+
517.94822	588	1+
528.27455	458	1+
530.22602	588	1+
531.31935	485	1+
535.27049	397	1+
535.61977	378	
535.93996	308	
540.27896	1452	1+
541.62433	460	
543.31067	624	
544.30892	1532	1+
546.32038	1348	
546.79715	369	1+
546.95799	570	
547.29859	1483	
547.61843	340	
548.30940	3784	1+
548.77990	323	
553.85256	576	
557.24717	586	1+
559.12403	369	
596.82401	811	
630.39156	2530	1+
639.73676	456	
654.34600	295	
654.83264	320	
725.35768	759	
725.87140	445	
777.45401	1442	1+
781.89531	339	
782.40036	515	
786.70822	324	
864.49441	4002	1+
935.52631	4802	1+
1082.60431	7282	1+
1193.63992	2057	1+
1210.65542	3112	1+
1289.63408	689	1+
1324.69650	5776	1+
1335.66481	1160	1+
1403.70059	1425	1+
1421.71700	4500	1+
1438.74538	15898	1+
END IONS

###FS:    #m/z: 811.14561 #charge   3
###MaxRes:#m/z:  0.00000 #charge-128
###MS: 1370
###MSMS: 1373
BEGIN IONS
TITLE=Cmpd 493, AutoMSn(811.1456), 23.2 min
RTINSECONDS=1392.01
SCANS=MS: 1370 MSMS: 1373
PEPMASS=811.14561	20718
CHARGE=3+
355.15691	578	1+
399.70257	182	
413.21364	159	
442.21077	251	1+
456.21232	297	1+
477.75799	168	
487.26831	246	
545.27737	298	
545.62600	228	
555.79842	282	
556.28107	259	
583.26936	310	1+
598.31017	212	
601.27698	243	1+
611.29589	179	
616.29390	226	1+
630.33665	205	1+
649.31348	174	
652.30461	262	1+
657.32180	161	
661.83091	1127	
662.32750	1271	1+
670.82974	379	
671.32830	486	1+
679.34630	208	
685.32726	789	1+
697.36283	1173	1+
703.33509	719	1+
706.18846	325	
734.35755	331	1+
743.36165	556	1+
751.37699	1032	1+
751.69879	1387	1+
752.05623	634	
780.39891	1299	1+
780.69807	181	
790.69165	162	
798.40617	1088	1+
808.43183	260	1+
809.21746	168	
814.41466	419	1+
849.42341	811	1+
867.43520	2046	1+
885.44128	3119	1+
896.38992	240	
936.48186	243	1+
964.48564	379	1+
1013.99391	281	
1014.46457	294	
1126.53636	231	
1239.59932	1328	1+
1322.65427	225	
1421.73611	813	1+
1617.83531	406	1+
1623.84278	825	1+
1633.80903	5752	1+
1796.87961	1875	1+
1897.93445	1044	1+
END IONS

###FS:    #m/z: 546.96119 #charge   3
###MaxRes:#m/z:  0.00000 #charge-128
###MS: 1374
###MSMS: 1375
BEGIN IONS
TITLE=Cmpd 494, AutoMSn(546.9612), 23.3 min
RTINSECONDS=1395.03
SCANS=MS: 1374 MSMS: 1375
PEPMASS=546.96119	72011
CHARGE=3+
357.15324	1039	
389.23935	627	
395.78966	555	
402.28441	1242	1+
474.58201	634	
475.24120	546	
480.25228	1118	1+
480.59442	495	
504.22522	962	1+
512.26631	427	
517.30324	2760	1+
523.21277	499	
526.30368	942	1+
535.27393	687	1+
535.60926	641	
540.26589	1794	1+
541.62078	976	
544.30508	1856	1+
546.31762	1250	
546.96502	752	
547.30245	1136	
547.62849	448	
548.31068	1957	1+
550.31626	1288	1+
557.25602	813	1+
575.24987	492	
596.82153	591	
630.38792	1998	1+
654.34213	366	
654.84641	424	
667.85429	534	
710.87672	345	
777.45552	1783	1+
781.89850	513	
782.39387	345	
864.49242	5504	1+
875.19309	376	
935.52870	5795	1+
1082.59184	841	
1082.59809	7220	1+
1083.59910	527	
1193.63002	2669	1+
1210.65859	2933	1+
1289.65415	795	1+
1324.70072	6027	1+
1335.68247	1140	1+
1403.70385	1665	1+
1421.72684	6317	1+
1438.74605	21349	1+
1449.72975	1475	1+
END IONS

###FS:    #m/z: 811.14208 #charge   3
###MaxRes:#m/z:  0.00000 #charge-128
###MS: 1374
###MSMS: 1376
BEGIN IONS
TITLE=Cmpd 495, AutoMSn(811.1421), 23.3 min
RTINSECONDS=1395.53
SCANS=MS: 1374 MSMS: 1376
PEPMASS=811.14208	30947
CHARGE=3+
355.16192	613	
390.70494	570	
425.21274	776	1+
438.20179	362	
442.20537	257	1+
456.20515	382	
500.25159	181	
524.25444	252	1+
543.23562	183	
545.27499	264	
545.61520	202	
546.78754	273	
555.77721	489	
556.28373	286	
584.27738	402	
598.29274	227	
630.33791	245	1+
657.34692	205	
661.82932	676	
666.32071	365	1+
669.34847	188	
685.33112	840	1+
697.36924	1071	1+
703.33115	550	1+
712.14222	198	
745.36058	290	1+
745.68719	218	
746.02611	222	
751.36967	1796	1+
751.70171	663	1+
752.04268	691	
756.35655	174	
780.39000	494	1+
798.40805	1103	1+
799.41616	253	1+
809.37612	242	
812.41705	411	1+
814.40313	361	
850.42687	308	1+
867.43607	1405	1+
867.44022	351	
885.44434	3231	1+
896.37950	360	
1239.60373	1164	1+
1323.64518	1707	1+
1340.64737	1320	1+
1421.73273	722	1+
1485.68616	529	1+
1621.83539	721	1+
1633.81726	5022	1+
1796.85772	1391	1+
1897.94283	923	1+
2026.97414	567	1+
2252.06798	429	1+
END IONS

###FS:    #m/z: 597.82934 #charge   2
###MaxRes:#m/z:  0.00000 #charge-128
###MS: 1374
###MSMS: 1377
BEGIN IONS
TITLE=Cmpd 496, AutoMSn(597.8293), 23.3 min
RTINSECONDS=1396.03
SCANS=MS: 1374 MSMS: 1377
PEPMASS=597.82934	25459
CHARGE=2+
308.65805	252	
314.20748	315	
338.20750	2597	1+
355.16348	247	
386.14659	239	
409.27641	1249	
431.24064	798	
437.27470	2086	1+
447.25262	1533	1+
455.22457	302	
483.23479	237	
499.23295	288	
520.29778	243	
538.32085	3287	1+
560.27502	734	
588.81140	364	
590.32389	381	
594.33748	590	1+
596.33106	328	
597.32876	1471	1+
633.33753	388	
640.30160	442	
657.33066	19771	1+
663.26476	337	
690.35779	317	
714.35808	1168	1+
742.36910	253	
758.37965	16388	1+
777.38398	996	1+
786.70853	394	
797.39870	325	
857.44501	1894	1+
915.34891	260	
END IONS

###FS:    #m/z: 597.82865 #charge   2
###MaxRes:#m/z:  0.00000 #charge-128
###MS: 1378
###MSMS: 1379
BEGIN IONS
TITLE=Cmpd 497, AutoMSn(597.8286), 23.3 min
RTINSECONDS=1399.07
SCANS=MS: 1378 MSMS: 1379
PEPMASS=597.82865	43417
CHARGE=2+
338.20710	3798	1+
355.16767	328	
386.14800	411	
409.27946	1880	
414.21600	442	
431.23514	1847	1+
437.27521	3084	1+
447.26130	628	
476.77397	360	
499.23097	431	
538.32342	4159	1+
543.26022	335	
560.27864	820	
596.31730	2407	1+
600.33037	893	1+
633.33471	369	
640.30489	676	
657.33040	26407	1+
714.35309	2107	1+
741.36371	376	
758.37808	19115	1+
768.56320	464	
776.33454	339	
777.38096	1135	1+
786.70801	428	
797.40613	338	
857.44705	2815	1+
END IONS

###FS:    #m/z: 918.49849 #charge   1
###MaxRes:#m/z:  0.00000 #charge-128
###MS: 1378
###MSMS: 1380
BEGIN IONS
TITLE=Cmpd 498, AutoMSn(918.4985), 23.3 min
RTINSECONDS=1399.57
SCANS=MS: 1378 MSMS: 1380
PEPMASS=918.49849	38263
CHARGE=1+
375.18402	314	
402.18310	214	
415.22470	606	1+
428.17996	228	
446.21242	260	
449.19713	1150	1+
485.21194	519	
500.28381	274	
503.21944	349	
505.24241	869	1+
515.26847	221	
529.32058	231	
534.87517	484	
562.27695	717	1+
588.30053	227	
598.31390	606	1+
605.23497	202	
615.34614	295	
616.31895	661	1+
667.33324	224	
687.37559	2394	1+
699.41338	215	
700.39909	7158	1+
711.41903	613	1+
714.41422	686	
729.43340	1570	1+
738.42582	756	
758.44127	238	
771.43378	542	
772.41976	1031	1+
791.35367	236	
829.43324	639	1+
844.48541	6896	1+
854.26718	307	
856.48051	276	
857.48462	16140	1+
868.24061	242	
886.44755	1099	1+
918.49533	3630	1+
END IONS

###FS:    #m/z: 362.28797 #charge   1
###MaxRes:#m/z:  0.00000 #charge-128
###MS: 1378
###MSMS: 1381
BEGIN IONS
TITLE=Cmpd 499, AutoMSn(362.2880), 23.3 min
RTINSECONDS=1400.07
SCANS=MS: 1378 MSMS: 1381
PEPMASS=362.28797	23573
CHARGE=1+
342.26169	326	1+
344.27286	698	1+
360.25673	194	
362.29053	2923	1+
END IONS

###FS:    #m/z: 597.82904 #charge   2
###MaxRes:#m/z:  0.00000 #charge-128
###MS: 1382
###MSMS: 1383
BEGIN IONS
TITLE=Cmpd 500, AutoMSn(597.8290), 23.4 min
RTINSECONDS=1403.1
SCANS=MS: 1382 MSMS: 1383
PEPMASS=597.82904	59029
CHARGE=2+
338.20615	4997	1+
386.15436	448	
409.27866	2659	1+
420.22227	408	
431.23176	2156	1+
437.27433	2540	1+
438.11956	419	
447.25546	514	
499.23218	670	
520.30411	510	
538.32429	5556	1+
560.28259	1853	
594.31237	2097	1+
598.32127	1527	1+
640.31389	545	
657.33083	31278	1+
667.81192	472	
714.34891	2126	1+
740.36105	402	
758.38029	22008	1+
768.55728	624	
776.33965	451	
797.40223	416	
857.44985	2705	1+
END IONS

###FS:    #m/z: 918.49781 #charge   1
###MaxRes:#m/z:  0.00000 #charge-128
###MS: 1382
###MSMS: 1384
BEGIN IONS
TITLE=Cmpd 501, AutoMSn(918.4978), 23.4 min
RTINSECONDS=1403.6
SCANS=MS: 1382 MSMS: 1384
PEPMASS=918.49781	50481
CHARGE=1+
375.16880	327	
449.18534	543	
485.22086	288	
500.28179	236	
503.23064	240	
505.23909	402	
510.69770	326	
562.28846	540	
570.31447	311	
598.29264	283	
614.35238	234	
615.34011	776	1+
685.38674	235	
687.37887	2402	1+
700.39882	5998	1+
714.41735	459	
729.43835	1088	1+
738.41460	308	
763.48308	234	
771.42782	1569	1+
829.43394	272	
843.48383	314	
844.48799	7697	1+
856.49245	252	
857.48373	18363	1+
886.45789	666	
896.37841	327	
918.49804	3190	1+
END IONS

###FS:    #m/z: 362.28787 #charge   1
###MaxRes:#m/z:  0.00000 #charge-128
###MS: 1382
###MSMS: 1385
BEGIN IONS
TITLE=Cmpd 502, AutoMSn(362.2879), 23.4 min
RTINSECONDS=1404.1
SCANS=MS: 1382 MSMS: 1385
PEPMASS=362.28787	30591
CHARGE=1+
342.25044	297	1+
344.27695	963	1+
348.23930	109	
360.26415	152	
362.28977	2793	1+
END IONS

###FS:    #m/z: 918.49763 #charge   1
###MaxRes:#m/z:  0.00000 #charge-128
###MS: 1386
###MSMS: 1387
BEGIN IONS
TITLE=Cmpd 503, AutoMSn(918.4976), 23.5 min
RTINSECONDS=1407.12
SCANS=MS: 1386 MSMS: 1387
PEPMASS=918.49763	50374
CHARGE=1+
375.16797	237	
402.17966	256	
408.82780	457	
440.20626	232	
449.19908	582	
485.20562	285	
488.25131	277	
503.22672	347	
505.24033	681	
550.98465	216	
583.22955	214	
588.31744	213	
615.34870	216	
616.31871	790	1+
685.38678	386	
687.37747	2783	1+
690.35559	230	
700.39871	6983	1+
711.41931	525	1+
714.39701	1108	1+
729.42863	1373	1+
738.42342	357	
745.46264	328	
771.43522	1172	1+
791.34106	343	
800.46610	224	
808.53631	330	
829.43694	520	1+
844.48729	7850	1+
854.26053	553	
856.47287	260	
857.48136	16306	1+
868.25518	648	
886.46016	255	
918.50081	2821	1+
END IONS

###FS:    #m/z: 362.28748 #charge   1
###MaxRes:#m/z:  0.00000 #charge-128
###MS: 1386
###MSMS: 1388
BEGIN IONS
TITLE=Cmpd 504, AutoMSn(362.2875), 23.5 min
RTINSECONDS=1407.63
SCANS=MS: 1386 MSMS: 1388
PEPMASS=362.28748	29107
CHARGE=1+
326.25613	151	
342.25730	107	
344.27417	1138	1+
360.21091	100	
362.28874	2379	1+
END IONS

###FS:    #m/z: 378.28461 #charge   1
###MaxRes:#m/z:  0.00000 #charge-128
###MS: 1386
###MSMS: 1389
BEGIN IONS
TITLE=Cmpd 505, AutoMSn(378.2846), 23.5 min
RTINSECONDS=1408.13
SCANS=MS: 1386 MSMS: 1389
PEPMASS=378.28461	18992
CHARGE=1+
316.25746	101	
342.26780	185	
356.27535	124	
358.27996	144	
360.27248	3069	1+
374.25282	137	
376.22721	104	
378.28445	3359	1+
END IONS

###FS:    #m/z: 378.28300 #charge   1
###MaxRes:#m/z:  0.00000 #charge-128
###MS: 1390
###MSMS: 1391
BEGIN IONS
TITLE=Cmpd 506, AutoMSn(378.2830), 23.5 min
RTINSECONDS=1411.15
SCANS=MS: 1390 MSMS: 1391
PEPMASS=378.28300	19376
CHARGE=1+
334.26439	127	
358.24716	100	
360.27614	2934	1+
364.25420	171	
374.26422	293	1+
378.28373	2896	1+
END IONS

###FS:    #m/z: 925.01884 #charge   3
###MaxRes:#m/z:  0.00000 #charge-128
###MS: 1390
###MSMS: 1392
BEGIN IONS
TITLE=Cmpd 507, AutoMSn(925.0188), 23.5 min
RTINSECONDS=1411.65
SCANS=MS: 1390 MSMS: 1392
PEPMASS=925.01884	16668
CHARGE=3+
449.19414	496	1+
465.18013	531	1+
472.38597	172	
505.23920	1271	1+
511.63142	275	
562.27895	208	
573.16330	241	1+
576.18127	157	
588.31805	161	
600.24628	201	
616.30811	195	
619.28570	524	1+
628.24896	260	
688.27943	206	
694.89569	265	
697.02723	476	
711.27328	219	1+
727.43535	288	1+
729.30203	243	
734.31882	256	1+
772.40534	256	
790.33130	193	
791.33217	1855	1+
798.32726	176	
829.41405	161	
855.47216	1163	1+
865.34396	331	1+
866.18882	217	
886.44672	239	
892.34978	454	1+
898.39167	164	
898.81684	165	
919.99357	160	
920.44565	1688	1+
925.46142	471	1+
928.51785	5399	1+
953.47237	180	
979.39518	233	1+
1080.40964	3732	1+
1088.50850	286	
1089.49899	188	
1092.34665	346	
1179.47890	1701	1+
1852.88631	464	1+
END IONS

###FS:    #m/z: 915.34803 #charge   2
###MaxRes:#m/z:  0.00000 #charge-128
###MS: 1390
###MSMS: 1393
BEGIN IONS
TITLE=Cmpd 508, AutoMSn(915.3480), 23.5 min
RTINSECONDS=1412.15
SCANS=MS: 1390 MSMS: 1393
PEPMASS=915.34803	11215
CHARGE=2+
505.24527	800	
533.20067	401	
540.71177	895	
541.21722	306	
700.40305	376	
729.43733	1159	1+
738.42256	350	
791.34555	682	
793.33038	285	
844.48720	964	1+
857.48182	2386	1+
917.50878	989	
918.50013	20615	1+
919.98612	606	
923.34827	305	
1080.41028	1122	
1081.41441	303	
1092.34276	415	
END IONS

###FS:    #m/z: 928.51672 #charge   1
###MaxRes:#m/z:  0.00000 #charge-128
###MS: 1394
###MSMS: 1395
BEGIN IONS
TITLE=Cmpd 509, AutoMSn(928.5167), 23.6 min
RTINSECONDS=1415.17
SCANS=MS: 1394 MSMS: 1395
PEPMASS=928.51672	21627
CHARGE=1+
326.17561	301	
398.19428	412	
399.19053	815	1+
408.19063	196	
455.25998	302	
456.26109	786	1+
465.17803	712	1+
480.25477	341	
505.23952	2100	1+
515.24697	214	
543.22143	236	
550.98632	341	
555.33212	426	
571.34818	669	
598.29950	512	
600.31043	1111	1+
619.28956	312	
626.35975	572	
641.35319	201	
643.33295	188	
655.37527	2387	1+
671.35817	2389	1+
679.96323	1037	1+
680.36043	203	
683.37052	369	1+
694.37596	251	
698.39703	276	
709.40779	1394	1+
711.27732	197	
720.30372	449	
727.42334	1418	1+
730.30030	192	
742.42407	277	
759.41130	601	1+
769.42101	1040	1+
791.33821	876	1+
812.47439	195	
840.49157	224	
854.50740	2208	
855.47169	13702	1+
928.51814	2614	1+
END IONS

###FS:    #m/z: 918.50016 #charge   1
###MaxRes:#m/z:  0.00000 #charge-128
###MS: 1394
###MSMS: 1396
BEGIN IONS
TITLE=Cmpd 510, AutoMSn(918.5002), 23.6 min
RTINSECONDS=1415.68
SCANS=MS: 1394 MSMS: 1396
PEPMASS=918.50016	36685
CHARGE=1+
373.16833	335	
399.11662	186	
401.17120	314	1+
408.19283	210	
417.12826	223	
434.12786	241	
449.18645	351	1+
468.13579	180	
488.19853	178	
496.19137	212	
502.23138	407	1+
504.16296	298	
505.24627	1619	1+
527.26519	166	
533.19202	453	1+
572.30164	178	
600.34015	189	
602.28332	173	
615.34137	580	1+
619.28344	480	1+
685.38115	268	
687.37471	1784	1+
697.03117	221	
700.39987	4481	1+
711.42106	468	1+
714.41214	217	
728.42610	171	
729.43492	559	1+
734.31293	185	
749.36870	204	
767.42793	231	
771.44500	964	1+
782.43098	200	
791.33184	584	1+
843.48087	281	
844.48641	5371	1+
854.26082	1032	
856.47997	309	
857.48112	11562	1+
868.35321	473	
918.48953	1956	1+
END IONS

###FS:    #m/z: 464.27168 #charge   2
###MaxRes:#m/z:  0.00000 #charge-128
###MS: 1394
###MSMS: 1397
BEGIN IONS
TITLE=Cmpd 511, AutoMSn(464.2717), 23.6 min
RTINSECONDS=1416.18
SCANS=MS: 1394 MSMS: 1397
PEPMASS=464.27168	9965
CHARGE=2+
323.14150	358	
326.17240	805	1+
340.16150	2134	1+
358.17192	422	
369.21579	662	1+
385.24895	2944	1+
398.19586	1135	1+
400.21095	1501	
412.22792	338	
424.19474	471	
432.26057	434	
439.24749	1209	1+
444.28017	514	
446.25681	444	
449.25136	510	
454.27510	348	
455.27007	881	1+
460.31146	1120	1+
462.27566	1912	1+
464.28132	1535	1+
466.28057	2729	1+
471.49957	419	
472.28670	19752	1+
475.48517	638	
480.25561	450	
527.28922	380	
540.30998	674	
554.33885	710	1+
571.35486	18475	1+
598.30398	326	
626.36550	1177	1+
628.37773	603	
632.37239	1162	1+
639.37593	506	
641.36452	500	
653.36998	802	1+
655.38244	1607	1+
670.37281	1489	1+
672.39985	18054	1+
680.36755	949	1+
681.02512	331	
694.38387	1103	1+
698.39163	892	1+
709.40997	747	
710.41699	1983	1+
712.39862	647	
725.43520	785	
727.43255	381	
741.40810	421	
743.43995	11110	1+
END IONS

###FS:    #m/z: 928.51913 #charge   1
###MaxRes:#m/z:  0.00000 #charge-128
###MS: 1398
###MSMS: 1399
BEGIN IONS
TITLE=Cmpd 512, AutoMSn(928.5191), 23.7 min
RTINSECONDS=1419.21
SCANS=MS: 1398 MSMS: 1399
PEPMASS=928.51913	107689
CHARGE=1+
326.18093	847	
398.18999	2487	1+
400.20368	1532	
455.26338	4022	1+
480.25584	1314	
505.25270	781	
555.33481	1556	
571.35721	3203	1+
598.30518	1693	
600.31979	3946	1+
626.35798	2788	1+
655.37709	8961	1+
671.35860	10780	1+
680.37388	902	
698.38414	1252	
709.41310	6190	1+
712.40034	1044	
727.42443	7413	1+
759.41257	1931	
769.41995	4726	1+
811.46307	869	
853.45270	903	
854.50782	11144	
855.47173	59904	1+
928.51835	11884	1+
END IONS

###FS:    #m/z: 464.76550 #charge   2
###MaxRes:#m/z:  0.00000 #charge-128
###MS: 1398
###MSMS: 1400
BEGIN IONS
TITLE=Cmpd 513, AutoMSn(464.7655), 23.7 min
RTINSECONDS=1419.71
SCANS=MS: 1398 MSMS: 1400
PEPMASS=464.76550	46498
CHARGE=2+
326.18042	1302	
329.19652	931	
340.16307	4081	1+
358.17482	1217	
368.22649	2065	1+
376.60708	894	
385.25557	6952	1+
389.74033	889	
398.19555	879	
399.20187	4319	1+
412.22505	908	
439.24499	2500	1+
454.27109	893	
455.27077	2773	1+
462.28616	2174	1+
464.27515	1480	
466.28433	1398	
472.28730	49924	1+
480.25496	2013	
527.28818	1304	
540.31102	1672	
553.34314	977	
555.33363	898	
569.34003	952	
571.35629	42241	1+
600.32274	1230	
626.36192	2658	1+
628.37803	1705	
633.37299	844	
639.37998	985	
641.36427	833	
653.37291	2581	1+
655.37399	3964	1+
670.37428	3324	1+
672.40238	40608	1+
680.37426	1433	
684.37383	840	
694.38565	2988	1+
709.41187	1954	
710.41575	6354	1+
725.43179	1501	
743.44008	26061	1+
END IONS

###FS:    #m/z: 455.75981 #charge   2
###MaxRes:#m/z:  0.00000 #charge-128
###MS: 1398
###MSMS: 1401
BEGIN IONS
TITLE=Cmpd 514, AutoMSn(455.7598), 23.7 min
RTINSECONDS=1420.21
SCANS=MS: 1398 MSMS: 1401
PEPMASS=455.75981	28024
CHARGE=2+
316.15972	306	1+
329.20623	192	
333.19208	1174	1+
341.18466	290	1+
343.16385	307	1+
345.22518	166	
348.19976	152	
362.21945	288	1+
376.60753	175	
385.25423	321	
390.20152	1042	1+
397.21411	247	1+
400.18530	139	
420.25564	163	
425.24281	132	
432.25043	1743	1+
437.23289	470	1+
440.24650	432	1+
446.27503	1255	1+
451.26347	243	
452.26442	1931	1+
456.26952	1106	1+
458.27933	1470	1+
462.27199	246	
465.33477	173	
472.29022	1571	1+
532.30881	262	
540.05828	153	
545.34672	587	
548.29330	194	
553.34517	158	
557.30616	193	
571.35803	1018	1+
575.30638	914	1+
581.31532	132	
630.36328	337	1+
632.37275	2715	1+
640.76926	453	
672.39438	1305	1+
681.01310	157	
685.37603	141	
687.38116	127	
694.38053	134	
700.40536	223	
722.38337	3230	1+
732.35686	324	
743.44146	490	1+
END IONS

###FS:    #m/z: 928.52077 #charge   1
###MaxRes:#m/z:  0.00000 #charge-128
###MS: 1402
###MSMS: 1403
BEGIN IONS
TITLE=Cmpd 515, AutoMSn(928.5208), 23.7 min
RTINSECONDS=1423.24
SCANS=MS: 1402 MSMS: 1403
PEPMASS=928.52077	291934
CHARGE=1+
398.19281	6279	1+
400.20647	3338	
455.26151	8789	1+
480.25415	3370	
555.33572	3488	
571.35561	7343	
598.30561	3906	
600.32237	10855	1+
626.36381	5117	
655.37902	24540	1+
671.36023	26137	1+
680.37213	2265	
694.38517	3116	
698.38411	2899	
709.41187	18642	1+
712.40438	2824	
727.42128	18769	1+
759.40981	4008	
769.42102	13097	1+
811.46384	2195	
854.50844	28523	
855.47115	167256	1+
928.51895	27897	1+
END IONS

###FS:    #m/z: 464.76612 #charge   2
###MaxRes:#m/z:  0.00000 #charge-128
###MS: 1402
###MSMS: 1404
BEGIN IONS
TITLE=Cmpd 516, AutoMSn(464.7661), 23.7 min
RTINSECONDS=1423.74
SCANS=MS: 1402 MSMS: 1404
PEPMASS=464.76612	110304
CHARGE=2+
326.18410	2705	
329.19128	2280	
340.16244	7877	1+
358.17182	2769	
368.22555	4128	1+
385.25394	13430	1+
398.19792	4026	1+
400.20586	5176	
412.22350	1621	
417.74481	1723	
439.24948	5221	1+
454.27028	1946	
455.26443	4528	1+
462.28468	1542	
464.28064	1812	
472.28708	93249	1+
480.25675	3679	
527.28722	2237	
540.31139	3205	
553.34419	1488	
555.33654	1804	
569.33771	1693	
571.35614	78220	1+
600.32287	2358	
626.36084	4402	1+
628.37187	2808	
639.37245	2164	
653.36681	4358	1+
655.37856	7997	1+
670.37338	6293	1+
672.40277	79600	1+
680.37674	2523	
694.39009	6223	1+
698.38258	1591	
709.41306	4692	
710.41354	11924	1+
725.42746	5296	1+
743.43978	53494	1+
END IONS

###FS:    #m/z: 455.76004 #charge   2
###MaxRes:#m/z:  0.00000 #charge-128
###MS: 1402
###MSMS: 1405
BEGIN IONS
TITLE=Cmpd 517, AutoMSn(455.7600), 23.7 min
RTINSECONDS=1424.24
SCANS=MS: 1402 MSMS: 1405
PEPMASS=455.76004	72376
CHARGE=2+
315.17900	314	
316.17006	1150	1+
333.19032	6658	1+
339.28778	389	
345.20753	248	
348.18111	242	
361.70231	395	
369.22190	233	
376.18663	295	
385.25433	416	
390.20285	4991	1+
395.78295	267	
400.20638	222	
408.82514	316	
417.92957	216	
418.17917	281	
429.22029	496	
432.25090	1279	1+
434.25672	583	1+
438.29035	215	
439.25292	443	1+
446.27418	6973	1+
451.28455	343	
452.27635	771	1+
454.26762	1195	1+
456.28301	2569	1+
460.27978	929	1+
462.27618	422	
463.21477	341	
472.28790	2834	1+
532.29486	315	
545.33536	478	
548.28597	1232	1+
557.30790	1890	1+
571.35322	1790	1+
575.31106	5202	1+
585.30348	224	
632.37172	2457	1+
640.76790	398	
654.38784	632	1+
672.40790	1780	1+
681.01471	281	
700.40701	272	
722.38593	15467	1+
743.43973	809	1+
821.46421	422	
END IONS

###FS:    #m/z: 455.75961 #charge   2
###MaxRes:#m/z:  0.00000 #charge-128
###MS: 1406
###MSMS: 1407
BEGIN IONS
TITLE=Cmpd 518, AutoMSn(455.7596), 23.8 min
RTINSECONDS=1427.27
SCANS=MS: 1406 MSMS: 1407
PEPMASS=455.75961	119085
CHARGE=2+
316.16524	1553	
333.19102	10272	1+
361.69886	368	
376.18659	417	
385.24647	595	
390.20180	8422	1+
397.80685	544	
411.21723	396	
429.22032	367	
432.25545	343	
434.25659	365	
436.25487	308	
443.24092	480	
446.27389	8760	1+
450.27291	823	1+
452.27665	796	
454.26710	1238	1+
456.26926	1046	1+
458.28660	574	
472.28538	3899	1+
479.48012	380	
532.29980	418	
548.28310	1952	1+
557.30576	2309	1+
571.35671	1985	1+
575.31063	8307	1+
585.29448	305	
632.37288	997	
672.40463	2556	1+
704.37533	501	
722.38726	24311	1+
743.44501	1352	1+
782.44340	1143	1+
821.45391	367	
END IONS

###FS:    #m/z: 902.39624 #charge   3
###MaxRes:#m/z:  0.00000 #charge-128
###MS: 1406
###MSMS: 1408
BEGIN IONS
TITLE=Cmpd 519, AutoMSn(902.3962), 23.8 min
RTINSECONDS=1427.77
SCANS=MS: 1406 MSMS: 1408
PEPMASS=902.39624	107703
CHARGE=3+
376.19033	1547	
433.21637	6510	1+
445.18500	1151	
454.75216	1014	
463.19598	2313	1+
476.23450	1397	
555.27231	705	
580.28496	2626	1+
598.79128	1283	
637.30370	5369	1+
665.26628	3280	1+
683.27855	6824	1+
694.32650	11165	1+
722.38298	1005	
751.34665	37062	1+
755.81016	1216	
757.85047	756	
770.31438	2639	1+
789.81966	1234	
790.31432	874	
798.81973	886	
799.33025	1143	
834.35069	1025	
834.84282	990	
864.42921	12915	1+
877.86725	801	
878.38222	821	
886.91349	1014	
887.39727	856	
896.37122	1439	1+
899.51815	1533	1+
903.46649	3596	1+
903.86764	731	
908.48547	14711	1+
912.37422	668	
912.87265	827	
915.36089	2107	1+
933.37867	2329	1+
951.46482	4309	1+
990.38829	842	
1038.48905	7801	1+
1109.52956	1082	
1196.55878	777	
1649.66370	4619	1+
1935.82425	2597	1+
END IONS

###FS:    #m/z: 672.40257 #charge   1
###MaxRes:#m/z:  0.00000 #charge-128
###MS: 1406
###MSMS: 1409
BEGIN IONS
TITLE=Cmpd 520, AutoMSn(672.4026), 23.8 min
RTINSECONDS=1428.27
SCANS=MS: 1406 MSMS: 1409
PEPMASS=672.40257	96095
CHARGE=1+
318.65719	109	
333.17252	107	
346.16044	127	
375.18962	103	
383.19102	100	
385.20030	166	
387.20613	127	
406.24425	114	
409.19517	115	
416.18501	272	1+
421.19873	119	
430.24305	110	
447.26394	107	
466.22418	149	
506.22582	102	
525.26608	101	
567.28515	147	
569.32528	115	
573.27047	101	
600.29710	113	
635.32047	159	
638.37428	129	
668.37892	184	
670.33190	334	1+
672.34248	270	1+
END IONS

###FS:    #m/z: 454.74978 #charge   2
###MaxRes:#m/z:  0.00000 #charge-128
###MS: 1410
###MSMS: 1411
BEGIN IONS
TITLE=Cmpd 521, AutoMSn(454.7498), 23.9 min
RTINSECONDS=1431.3
SCANS=MS: 1410 MSMS: 1411
PEPMASS=454.74978	259500
CHARGE=2+
315.18094	726	
316.16704	2370	
333.19079	17932	1+
348.19125	595	
372.19265	556	
376.18684	1067	
385.25510	725	
390.20188	17539	1+
411.20898	695	
418.19248	618	
429.21765	664	
446.27408	17207	1+
450.29400	1022	
452.28505	588	
454.26919	578	
455.28519	698	
456.26501	2145	1+
463.20977	842	
472.28697	3197	1+
531.27876	1316	1+
548.28748	3174	1+
557.30790	4735	1+
571.35872	1779	1+
575.31026	16462	1+
632.36959	657	
672.40235	2631	1+
722.38705	44322	1+
722.39828	1327	1+
732.36358	657	
743.44071	1061	
821.45693	918	
END IONS

###FS:    #m/z: 902.39599 #charge   3
###MaxRes:#m/z:  0.00000 #charge-128
###MS: 1410
###MSMS: 1412
BEGIN IONS
TITLE=Cmpd 522, AutoMSn(902.3960), 23.9 min
RTINSECONDS=1431.8
SCANS=MS: 1410 MSMS: 1412
PEPMASS=902.39599	154344
CHARGE=3+
376.19251	1365	
433.21352	7437	1+
445.18109	1130	
454.74976	1571	
463.19643	2288	
476.23323	909	
502.21539	896	
555.27459	743	
580.28247	3034	1+
598.78670	1370	
637.30092	5778	1+
655.28130	1093	
665.26614	3402	1+
681.76971	751	
683.27689	8103	1+
694.32616	13156	1+
722.38606	2978	1+
741.30363	736	
751.34564	40315	1+
770.30742	3306	1+
789.81729	1363	
790.31955	1093	
816.33524	730	
834.34086	736	
834.83762	788	
864.42582	14384	1+
875.19071	753	
886.90262	1148	
887.39801	1130	
899.52183	1903	1+
903.46396	5008	1+
903.86804	1420	
908.48591	25023	1+
912.37170	1136	
912.86827	865	
915.36175	1362	
933.37726	2511	1+
951.46515	4829	1+
1038.49440	7752	1+
1109.53110	1067	
1196.55893	971	
1509.61043	2974	1+
1596.64409	2790	1+
1649.67245	5773	1+
1754.72307	2377	1+
1936.82281	2181	1+
END IONS

###FS:    #m/z: 908.48514 #charge   1
###MaxRes:#m/z:  0.00000 #charge-128
###MS: 1410
###MSMS: 1413
BEGIN IONS
TITLE=Cmpd 523, AutoMSn(908.4851), 23.9 min
RTINSECONDS=1432.3
SCANS=MS: 1410 MSMS: 1413
PEPMASS=908.48514	94271
CHARGE=1+
316.16291	780	
333.18540	6613	1+
376.18829	753	
390.20200	2614	
404.17352	507	
411.22201	574	
416.18438	518	
418.18894	413	
429.22848	552	
433.21024	978	
435.22219	2274	1+
445.20832	1646	
446.27391	5905	1+
459.22439	636	
463.21719	14581	1+
477.23450	506	
502.21486	579	
530.28286	964	1+
548.29874	2156	1+
558.29011	3889	1+
575.31844	2654	
576.30279	7532	1+
580.29037	446	
637.29324	1317	1+
654.73286	476	
665.26306	647	
683.27498	474	
694.32578	2892	1+
717.36997	561	
722.38861	5542	1+
734.36701	771	
751.34567	10497	1+
762.38546	1716	1+
864.43594	1823	1+
903.47924	1018	1+
908.48623	32095	1+
END IONS

###FS:    #m/z: 454.74998 #charge   2
###MaxRes:#m/z:  0.00000 #charge-128
###MS: 1414
###MSMS: 1415
BEGIN IONS
TITLE=Cmpd 524, AutoMSn(454.7500), 23.9 min
RTINSECONDS=1435.33
SCANS=MS: 1414 MSMS: 1415
PEPMASS=454.74998	344631
CHARGE=2+
315.18371	847	
316.16552	2519	
333.19155	23997	1+
361.69811	1042	
376.19153	720	
390.20287	18933	1+
418.18104	684	
429.22398	1005	
446.27508	20486	1+
454.27011	719	
456.26976	932	
463.20901	777	
472.28901	2649	
531.27321	1759	1+
548.28769	3255	1+
557.30577	5151	1+
571.35876	1717	
575.30985	19005	1+
672.40230	2824	1+
722.38662	53868	1+
743.45055	985	
821.45625	746	
END IONS

###FS:    #m/z: 908.48596 #charge   1
###MaxRes:#m/z:  0.00000 #charge-128
###MS: 1414
###MSMS: 1416
BEGIN IONS
TITLE=Cmpd 525, AutoMSn(908.4860), 23.9 min
RTINSECONDS=1435.83
SCANS=MS: 1414 MSMS: 1416
PEPMASS=908.48596	131974
CHARGE=1+
316.15432	444	
333.18612	7732	1+
376.18496	1094	
390.20099	2786	1+
400.17556	642	
404.18570	514	
411.21536	651	
417.18335	648	
429.21425	610	
433.20737	563	
435.21784	2121	1+
445.20322	2051	
446.27459	5396	1+
459.22301	634	
463.21781	13179	1+
502.20552	636	
531.27749	567	
548.29994	2821	1+
557.30558	450	
558.29164	2704	1+
575.31689	2166	
576.29998	7244	1+
580.28137	442	
604.26372	544	
637.30040	1263	1+
694.32104	2050	1+
717.35360	506	
722.38480	4973	1+
726.32259	411	
732.35540	540	
734.38388	566	
743.39317	458	
751.34605	8196	1+
762.37879	2123	1+
864.43402	1465	1+
903.47552	1019	1+
908.48760	33143	1+
END IONS

###FS:    #m/z: 902.39589 #charge   3
###MaxRes:#m/z:  0.00000 #charge-128
###MS: 1414
###MSMS: 1417
BEGIN IONS
TITLE=Cmpd 526, AutoMSn(902.3959), 23.9 min
RTINSECONDS=1436.33
SCANS=MS: 1414 MSMS: 1417
PEPMASS=902.39589	139739
CHARGE=3+
376.19561	1144	
433.21487	4085	1+
445.18889	623	
463.19779	1971	
476.23285	676	
486.75410	601	
519.75802	1395	
520.23100	883	
555.77418	583	
580.28758	1920	1+
598.78945	981	
637.30276	3669	1+
655.28695	590	
665.26852	2844	1+
683.27627	4942	1+
694.32477	8842	1+
722.38250	2084	1+
732.34318	848	
751.34716	25998	1+
770.31106	1912	1+
789.81670	740	
798.82061	707	
799.32432	860	
834.34603	631	
864.42535	9378	1+
878.36296	616	
886.90672	697	
887.40149	626	
896.38928	654	
898.51693	1790	1+
903.47453	4013	1+
908.48749	28780	1+
912.36370	596	
913.49603	780	
915.36360	1206	1+
933.38295	2226	1+
951.46493	2705	1+
968.93254	854	
1038.49780	2543	
1039.49507	1153	
1196.55984	744	
1509.60511	1937	1+
1649.67189	3367	1+
END IONS

###FS:    #m/z: 908.48552 #charge   1
###MaxRes:#m/z:  0.00000 #charge-128
###MS: 1418
###MSMS: 1419
BEGIN IONS
TITLE=Cmpd 527, AutoMSn(908.4855), 24.0 min
RTINSECONDS=1439.37
SCANS=MS: 1418 MSMS: 1419
PEPMASS=908.48552	112399
CHARGE=1+
316.15264	490	
333.18797	6715	1+
376.18723	605	
390.20038	3171	1+
404.16956	347	
429.22645	523	
433.21255	852	
435.21887	1671	
445.20794	1731	
446.27364	3590	1+
459.22169	375	
463.21976	10612	1+
484.19895	335	
531.27825	424	
548.30609	2276	1+
557.31358	383	
558.29386	2238	1+
575.32041	1257	
576.30430	5585	1+
604.27851	454	
637.30494	560	
694.32434	1556	1+
717.35324	432	
722.38650	3509	1+
732.35237	518	
734.36839	485	
751.34814	5569	1+
762.37995	1858	1+
864.43610	1264	1+
903.48287	824	1+
908.48693	27054	1+
END IONS

###FS:    #m/z: 722.38587 #charge   1
###MaxRes:#m/z:  0.00000 #charge-128
###MS: 1418
###MSMS: 1420
BEGIN IONS
TITLE=Cmpd 528, AutoMSn(722.3859), 24.0 min
RTINSECONDS=1439.87
SCANS=MS: 1418 MSMS: 1420
PEPMASS=722.38587	93930
CHARGE=1+
435.19155	127	
437.06285	104	
437.22765	133	
445.65983	112	
450.18470	143	
471.20732	121	
472.28717	160	
476.25134	105	
482.23775	111	
527.27686	128	
549.07672	108	
591.27189	105	
610.29942	103	
657.29057	122	
705.31058	121	
720.35436	147	
721.36459	167	
722.37179	692	1+
END IONS

###FS:    #m/z: 459.27826 #charge   1
###MaxRes:#m/z:  0.00000 #charge-128
###MS: 1422
###MSMS: 1423
BEGIN IONS
TITLE=Cmpd 529, AutoMSn(459.2783), 24.1 min
RTINSECONDS=1443.41
SCANS=MS: 1422 MSMS: 1423
PEPMASS=459.27826	60508
CHARGE=1+
315.17974	122	
316.16622	431	1+
326.17535	247	
329.19437	131	
333.18668	1450	1+
344.20944	165	
361.18923	119	
366.18821	141	
372.19185	138	
376.18776	159	
383.24027	134	
385.24999	455	
390.19293	605	1+
391.74035	304	
396.25685	134	
398.27799	149	
400.21422	140	
402.25285	103	
411.21491	122	
428.28702	112	
432.26207	145	
438.26018	153	
439.26360	216	
440.24990	377	1+
442.28444	163	
444.27235	146	
446.27246	720	1+
454.26906	265	1+
456.27387	376	1+
458.30193	604	1+
END IONS

###FS:    #m/z: 722.38578 #charge   1
###MaxRes:#m/z:  0.00000 #charge-128
###MS: 1422
###MSMS: 1424
BEGIN IONS
TITLE=Cmpd 530, AutoMSn(722.3858), 24.1 min
RTINSECONDS=1443.91
SCANS=MS: 1422 MSMS: 1424
PEPMASS=722.38578	73714
CHARGE=1+
352.16057	111	
376.16270	109	
381.10955	131	
396.16800	204	1+
401.16639	126	
439.21548	192	
447.24965	146	
449.25214	201	
471.68844	228	1+
482.18305	135	
483.50266	220	
494.23404	134	
496.19851	118	
498.25367	107	
541.21190	107	
546.25564	143	
564.28243	114	
602.77762	133	
624.32712	127	
626.27303	122	
647.37118	134	
681.34215	126	
700.33507	112	
704.38122	128	
713.46195	138	
714.30701	174	
719.38075	259	1+
721.36172	238	
722.36246	874	1+
END IONS

###FS:    #m/z: 459.27831 #charge   1
###MaxRes:#m/z:  0.00000 #charge-128
###MS: 1426
###MSMS: 1427
BEGIN IONS
TITLE=Cmpd 531, AutoMSn(459.2783), 24.1 min
RTINSECONDS=1447.44
SCANS=MS: 1426 MSMS: 1427
PEPMASS=459.27831	63550
CHARGE=1+
316.16492	549	1+
326.17763	179	
328.17486	229	1+
333.18920	793	1+
341.20356	106	
344.22431	149	
345.17825	105	
354.18304	165	
359.19253	187	
376.24884	133	
383.24016	104	
384.22810	281	1+
390.19072	229	
408.24429	137	
430.23917	112	
436.28646	109	
438.24755	244	1+
440.27189	218	
442.28742	134	
444.26451	156	
446.26864	424	
456.26125	405	1+
458.26939	352	1+
END IONS

###FS:    #m/z: 970.46990 #charge   2
###MaxRes:#m/z:  0.00000 #charge-128
###MS: 1426
###MSMS: 1429
BEGIN IONS
TITLE=Cmpd 532, AutoMSn(970.4699), 24.1 min
RTINSECONDS=1448.44
SCANS=MS: 1426 MSMS: 1429
PEPMASS=970.46990	13823
CHARGE=2+
372.17395	147	
389.21480	123	
393.21250	705	1+
395.77506	164	
429.18053	176	
521.27389	204	
551.25276	136	
558.23083	167	
576.23068	210	
664.34170	596	1+
672.31146	235	1+
689.30507	253	1+
706.29923	134	
710.86532	165	
711.32102	131	
719.35810	265	
765.86875	168	
779.37374	421	1+
818.36013	262	1+
821.38702	384	1+
826.40280	132	
839.90990	158	
878.43984	1140	1+
905.45690	278	
905.95573	221	
928.49778	148	
950.42736	186	
952.43162	169	
967.52758	136	
970.98108	247	
971.47706	486	1+
991.51612	851	1+
1120.55364	403	
1121.57009	233	
1131.67480	300	
1548.77119	870	1+
1695.80003	1097	1+
END IONS

###FS:    #m/z: 970.97337 #charge   2
###MaxRes:#m/z:  0.00000 #charge-128
###MS: 1430
###MSMS: 1431
BEGIN IONS
TITLE=Cmpd 533, AutoMSn(970.9734), 24.2 min
RTINSECONDS=1451.47
SCANS=MS: 1430 MSMS: 1431
PEPMASS=970.97337	39759
CHARGE=2+
393.21160	685	
412.15179	130	
429.17110	574	1+
503.26417	142	
504.25051	316	1+
521.27096	619	1+
541.21662	156	
543.24554	215	
550.98646	205	
551.26325	564	1+
558.21838	578	1+
576.24109	307	1+
646.31073	132	
650.32660	154	
654.30178	214	
664.34107	1151	1+
671.30368	370	1+
679.95060	313	
689.32449	556	1+
697.33764	121	
705.28016	216	
710.86355	190	
711.34001	285	
718.34898	365	1+
719.85562	187	
756.35148	270	1+
765.35918	308	1+
766.85298	173	
779.37158	912	1+
783.85390	166	
802.35720	344	1+
818.35577	149	
821.38763	491	1+
825.88653	156	
878.43465	1932	1+
889.48284	204	
896.44235	247	1+
917.42824	216	1+
950.41991	401	1+
961.41947	211	1+
972.48044	274	
991.51596	1182	1+
1063.51537	253	
1120.56913	1118	1+
1131.67508	1045	
1177.59935	151	
1548.74053	1869	1+
1549.72673	158	
1667.80501	599	1+
1678.78503	752	1+
1695.79712	2362	1+
1808.87498	962	1+
1923.93290	479	1+
1940.95137	942	1+
END IONS

###FS:    #m/z: 647.65395 #charge   3
###MaxRes:#m/z:  0.00000 #charge-128
###MS: 1430
###MSMS: 1432
BEGIN IONS
TITLE=Cmpd 534, AutoMSn(647.6540), 24.2 min
RTINSECONDS=1451.97
SCANS=MS: 1430 MSMS: 1432
PEPMASS=647.65395	25160
CHARGE=3+
369.17673	209	
387.16483	216	
393.21096	317	
412.14687	226	
414.18193	230	1+
429.17576	371	
430.16577	587	1+
496.26149	591	
499.21976	362	1+
504.23497	331	1+
517.26060	360	1+
534.22297	216	1+
540.20139	612	1+
543.24038	228	
548.25159	277	1+
551.26026	356	
555.25154	232	1+
558.21996	841	1+
560.78729	473	
561.28842	412	
572.26757	211	1+
576.24855	487	1+
589.29469	500	1+
628.30317	631	1+
643.32969	422	
644.34489	855	1+
645.82445	549	1+
646.35642	580	
647.35070	3460	1+
652.35097	319	
655.75540	239	
657.87457	375	1+
664.33583	607	1+
671.30506	788	1+
688.27229	212	
689.31976	891	1+
698.09451	257	
705.29614	216	
706.29572	349	1+
718.84720	431	1+
722.38082	230	1+
760.88000	266	
765.34820	410	
765.86580	255	1+
766.35766	709	1+
779.37181	2881	1+
784.35402	305	1+
791.35074	336	1+
801.35180	420	1+
813.74062	378	
818.36985	781	1+
837.37195	392	1+
840.41300	331	
850.39889	303	
850.43622	449	1+
860.41131	328	1+
878.44103	3636	1+
908.49015	270	
946.48905	308	1+
950.43011	236	1+
963.53177	453	1+
972.47966	408	1+
991.51879	1411	1+
1120.56419	441	
1131.67144	558	
1263.63421	671	1+
1307.58490	479	1+
1403.63172	579	1+
1420.67155	1844	1+
1437.69392	903	1+
1548.73514	3124	1+
1667.81423	565	1+
1695.79312	2071	1+
END IONS

###FS:    #m/z: 970.97284 #charge   2
###MaxRes:#m/z:  0.00000 #charge-128
###MS: 1434
###MSMS: 1435
BEGIN IONS
TITLE=Cmpd 535, AutoMSn(970.9728), 24.3 min
RTINSECONDS=1455.49
SCANS=MS: 1434 MSMS: 1435
PEPMASS=970.97284	73896
CHARGE=2+
372.15189	344	1+
378.56820	377	
389.20941	433	1+
393.21386	1042	1+
395.78320	349	
399.83139	246	
429.16675	1030	1+
437.21452	317	1+
504.25576	372	1+
519.22050	368	1+
521.26525	855	1+
540.20561	325	1+
551.24898	418	
558.20691	231	
559.22777	657	1+
576.24265	919	1+
589.30738	187	
636.33296	193	
646.32267	533	1+
661.80252	178	
664.34078	1616	1+
671.29449	515	1+
679.95905	257	
687.27980	417	1+
689.32029	807	1+
697.02752	240	
701.82506	272	1+
705.28531	429	1+
757.34545	181	
760.88127	242	
764.35226	1089	1+
770.36580	197	
779.37309	870	1+
792.36261	179	
801.34091	251	
803.37022	271	1+
818.37362	328	1+
821.39700	841	1+
826.38404	369	1+
831.35547	197	
878.43081	2895	1+
891.44422	198	
896.43544	366	1+
931.43496	230	
933.41258	218	
950.42560	886	1+
991.52720	2040	1+
1063.50657	389	
1120.54580	1516	1+
1131.67259	619	
1177.57801	189	
1291.60189	178	
1292.60631	201	
1419.68055	1414	1+
1420.68546	188	
1437.69186	1075	1+
1531.71619	812	1+
1548.73004	3330	1+
1667.81141	1392	1+
1677.77761	1576	1+
1695.80376	4548	1+
1808.87952	1324	1+
1923.92062	834	1+
1940.94093	2283	1+
END IONS

###FS:    #m/z: 647.65449 #charge   3
###MaxRes:#m/z:  0.00000 #charge-128
###MS: 1434
###MSMS: 1436
BEGIN IONS
TITLE=Cmpd 536, AutoMSn(647.6545), 24.3 min
RTINSECONDS=1455.99
SCANS=MS: 1434 MSMS: 1436
PEPMASS=647.65449	47617
CHARGE=3+
372.15394	240	
376.18742	274	1+
393.21152	387	
394.14486	282	
410.19022	246	1+
412.14688	337	
417.19486	228	
429.17646	410	
430.16609	654	1+
456.22399	278	1+
472.26041	240	1+
474.24301	459	1+
482.26482	437	1+
501.19755	227	
502.25612	505	1+
518.24116	470	1+
540.21433	275	
541.19493	466	1+
543.23559	408	
548.23845	301	
550.98461	1009	
551.25576	790	1+
554.30925	276	1+
558.21686	393	
559.22096	767	1+
561.28696	765	1+
569.27481	296	1+
576.25345	1085	1+
589.28675	311	
608.28054	340	1+
615.31098	397	1+
624.31878	257	1+
626.30496	292	1+
628.34457	273	1+
643.34843	370	
644.34771	1047	1+
646.33472	3061	1+
646.81662	448	
650.35560	1520	1+
654.28391	247	
656.84363	299	1+
660.30173	310	1+
664.34025	867	1+
666.29748	285	
671.29759	1267	1+
679.94971	546	
687.27878	351	
688.27946	477	
689.32181	1053	1+
697.02523	834	
702.33513	334	1+
705.28221	697	1+
710.34461	1095	1+
757.33787	280	1+
761.36265	385	
763.36674	276	1+
765.37235	228	
766.36415	1024	1+
773.35456	300	1+
779.36937	2904	1+
790.36955	230	
800.34487	704	1+
818.37038	954	1+
821.38829	366	1+
838.38756	281	1+
848.40371	3170	1+
850.43788	853	1+
860.42303	430	1+
878.43795	6977	1+
904.97653	352	1+
908.46461	261	1+
915.97486	257	
931.43260	448	1+
946.48680	545	1+
952.43267	227	1+
959.47392	371	1+
964.53539	356	1+
973.47374	389	1+
991.52012	3087	1+
1120.56225	2446	1+
1263.64570	763	1+
1271.64830	385	1+
1420.68554	2664	1+
1437.70489	1561	1+
1530.71167	1400	1+
1548.73504	5107	1+
1650.78948	651	1+
1667.81377	621	1+
1677.76856	669	1+
1695.80094	3817	1+
1790.84738	471	1+
END IONS

###FS:    #m/z: 686.28901 #charge   3
###MaxRes:#m/z:  0.00000 #charge-128
###MS: 1434
###MSMS: 1437
BEGIN IONS
TITLE=Cmpd 537, AutoMSn(686.2890), 24.3 min
RTINSECONDS=1456.49
SCANS=MS: 1434 MSMS: 1437
PEPMASS=686.28901	37423
CHARGE=3+
359.10631	290	
377.11282	829	
394.14418	788	
409.16071	246	
412.15440	999	1+
418.17466	300	
433.21806	277	
436.18687	874	1+
456.24987	1248	1+
489.24325	425	1+
496.69355	346	
529.21127	551	
532.73838	253	
537.23607	1054	1+
544.22330	278	
547.22038	937	1+
557.21341	1737	1+
558.74952	318	
571.25392	626	1+
575.22002	2207	1+
590.27712	364	
593.24778	330	
604.26521	523	1+
609.77054	235	
616.28248	578	1+
634.28494	1837	1+
634.28601	11373	1+
650.27644	299	
672.35054	317	
682.38240	326	
683.35827	787	1+
685.35838	1785	1+
688.34294	1784	1+
697.05360	785	1+
704.25806	547	
737.32737	331	
741.81053	355	
749.30932	4525	1+
750.30529	393	1+
758.45112	420	
787.29724	4416	1+
832.34228	636	1+
836.38155	443	1+
845.96996	358	
849.34669	597	
850.36023	6377	1+
850.36685	765	1+
861.19203	308	
872.37965	1340	1+
882.36964	2716	1+
900.37987	8516	1+
910.43326	623	1+
992.37359	396	1+
1010.39320	7229	1+
1020.96762	425	
1029.43991	969	1+
1047.43229	4796	1+
1157.46576	3317	1+
END IONS

###FS:    #m/z: 686.28784 #charge   3
###MaxRes:#m/z:  0.00000 #charge-128
###MS: 1438
###MSMS: 1439
BEGIN IONS
TITLE=Cmpd 538, AutoMSn(686.2878), 24.3 min
RTINSECONDS=1459.51
SCANS=MS: 1438 MSMS: 1439
PEPMASS=686.28784	53347
CHARGE=3+
359.10122	396	
375.16284	325	
377.10972	1068	
395.14905	306	
412.15015	1231	1+
418.17587	442	
445.24043	385	1+
456.24207	852	1+
473.24823	500	
477.19665	307	
529.20021	676	1+
531.18625	325	
537.23124	1145	1+
544.23059	294	
547.22323	1197	1+
557.20915	2175	1+
558.73642	770	
570.25017	813	1+
575.21770	3844	1+
599.24821	510	1+
609.27149	458	
616.27023	508	
632.26293	453	1+
634.28571	13703	1+
634.29219	2143	1+
650.28343	475	
682.36133	652	1+
684.34695	1925	1+
688.34111	1458	1+
697.04031	663	
704.25957	658	
719.32692	784	1+
722.28910	471	1+
737.31722	465	
741.82243	286	
749.31398	4999	1+
758.45164	1541	
769.30212	292	
787.29377	6773	1+
832.35233	1346	1+
836.37930	410	
849.34522	680	
849.34855	605	1+
850.35572	7128	1+
855.36691	444	1+
860.21285	482	
871.36590	1533	1+
872.37793	798	1+
882.37153	2579	1+
900.37720	10198	1+
992.37303	558	1+
1010.39025	8157	1+
1020.97639	642	
1029.43602	521	
1030.44036	319	
1047.43619	4785	1+
1157.46433	4828	1+
END IONS

###FS:    #m/z: 1028.92245 #charge   2
###MaxRes:#m/z:  0.00000 #charge-128
###MS: 1438
###MSMS: 1440
BEGIN IONS
TITLE=Cmpd 539, AutoMSn(1028.9225), 24.3 min
RTINSECONDS=1460.01
SCANS=MS: 1438 MSMS: 1440
PEPMASS=1028.92245	50787
CHARGE=2+
311.10442	771	1+
344.18583	152	
348.14851	230	
366.13582	221	
368.14689	204	
394.14458	1691	1+
412.15345	2861	1+
422.14224	144	
436.18749	232	
456.24878	158	
473.23456	168	
503.20344	291	
511.22007	147	
529.21345	919	1+
531.20117	475	
537.23655	135	
547.22204	2227	1+
554.70927	151	
557.20594	3317	1+
575.21751	4066	1+
634.28415	3031	1+
689.30427	131	
705.26726	158	
749.31874	608	
758.45481	358	
787.29388	188	
789.29007	152	
823.35031	148	
823.83210	165	
849.35051	320	
850.35910	756	1+
872.41211	140	
882.36776	367	1+
900.38709	978	1+
1010.40759	783	1+
1020.41202	190	
1020.93324	210	
1047.43418	677	1+
1157.45727	1055	1+
1423.55263	373	1+
1482.62403	3084	1+
2056.83301	4245	1+
END IONS

###FS:    #m/z: 647.65452 #charge   3
###MaxRes:#m/z:  0.00000 #charge-128
###MS: 1438
###MSMS: 1441
BEGIN IONS
TITLE=Cmpd 540, AutoMSn(647.6545), 24.3 min
RTINSECONDS=1460.51
SCANS=MS: 1438 MSMS: 1441
PEPMASS=647.65452	52595
CHARGE=3+
369.18706	428	1+
372.15141	449	1+
387.17060	296	1+
391.19784	257	
393.20120	336	1+
402.20036	186	
412.14571	511	1+
414.19821	360	
429.17287	1224	1+
437.20829	254	1+
474.24321	436	
479.90084	181	
480.22859	248	1+
490.25140	354	1+
500.25049	216	1+
504.24834	427	1+
520.25085	446	1+
540.20147	703	1+
543.24344	308	
546.78933	235	
548.26025	297	1+
550.98296	194	
551.26511	413	1+
558.23751	1324	1+
576.24492	834	1+
597.27139	202	
609.30278	317	1+
626.32478	741	1+
630.31309	221	
632.31553	232	
634.60876	381	1+
636.33644	326	1+
638.71861	213	
638.80031	178	
643.35992	239	
644.33791	1220	1+
645.80768	288	1+
646.33908	3097	1+
650.34664	1645	1+
654.28990	190	
654.76026	308	1+
657.87553	576	1+
664.31048	1258	1+
671.29926	1510	1+
679.94939	654	
687.26962	651	1+
689.31563	988	1+
696.82742	201	
697.05770	353	1+
701.84694	408	1+
705.28886	697	1+
761.36640	428	1+
764.36208	475	1+
774.34437	190	
779.36977	2865	1+
790.39530	189	
801.35163	383	1+
821.39038	544	1+
825.89603	275	
826.40583	248	
840.38684	528	1+
850.44756	1157	1+
861.40890	196	
878.43650	6551	1+
892.42472	383	1+
950.41989	503	1+
963.53356	630	1+
991.52162	2903	1+
1120.56221	681	
1120.57393	1214	1+
1121.58220	218	
1131.67564	470	
1177.59392	616	1+
1420.66841	2951	1+
1437.69946	1228	1+
1530.73456	1364	1+
1548.73694	3885	1+
1635.74142	949	1+
1667.83896	922	1+
1695.80380	2381	1+
END IONS

###FS:    #m/z: 1028.92158 #charge   2
###MaxRes:#m/z:  0.00000 #charge-128
###MS: 1442
###MSMS: 1443
BEGIN IONS
TITLE=Cmpd 541, AutoMSn(1028.9216), 24.4 min
RTINSECONDS=1463.53
SCANS=MS: 1442 MSMS: 1443
PEPMASS=1028.92158	57347
CHARGE=2+
307.14188	163	
311.10249	818	
348.16769	185	
368.12949	247	
394.14446	1819	1+
412.15387	3570	1+
417.92339	435	
418.00680	305	
422.13499	140	
436.18051	247	
456.23960	315	
493.19952	268	1+
503.19889	735	1+
529.20546	917	1+
531.19303	540	1+
537.22890	281	
547.22298	2045	1+
557.20668	3383	1+
575.21793	3701	1+
634.28778	3345	1+
672.32259	150	
737.31342	223	1+
749.30868	441	
751.32037	187	
823.34269	139	
832.33647	188	
849.33644	213	
850.36252	518	1+
873.87488	172	
874.37279	165	
882.37722	477	1+
900.38645	999	1+
910.42582	180	
998.42887	145	
1010.39028	1068	1+
1031.94113	174	
1040.56176	236	
1047.44017	176	
1048.46452	278	
1157.45884	832	1+
1271.52556	156	
1482.62626	3249	1+
2038.82903	1025	1+
2056.84325	3743	1+
END IONS

###FS:    #m/z: 686.28710 #charge   3
###MaxRes:#m/z:  0.00000 #charge-128
###MS: 1442
###MSMS: 1444
BEGIN IONS
TITLE=Cmpd 542, AutoMSn(686.2871), 24.4 min
RTINSECONDS=1464.03
SCANS=MS: 1442 MSMS: 1444
PEPMASS=686.28710	54601
CHARGE=3+
307.13485	389	
311.11111	294	
375.16307	605	1+
377.11553	776	
382.14901	306	
394.14893	1102	1+
412.15448	1151	1+
418.17702	316	
433.21816	419	1+
436.18217	1180	1+
456.24735	1011	
473.24301	287	
489.24433	396	1+
502.20627	431	1+
529.20895	702	1+
537.23179	755	1+
541.22842	349	1+
547.22392	1364	1+
557.21010	2561	1+
558.74177	620	
570.27079	416	1+
572.27254	264	
575.21553	2904	1+
578.23294	366	
590.27400	397	
604.26046	512	1+
609.26901	618	
616.27397	429	1+
634.28503	12412	1+
634.29554	1627	1+
642.33274	343	
650.29334	294	
650.61361	294	
672.32015	366	1+
683.33664	552	
684.35073	1783	1+
688.35110	2264	1+
697.02585	290	
704.27195	621	1+
722.28433	498	1+
737.33038	701	1+
749.31219	5175	1+
787.29614	3574	1+
832.34558	623	1+
849.34697	946	1+
849.35454	685	
850.35606	7550	1+
859.02355	369	
861.07624	757	
872.38938	659	1+
882.36833	2742	1+
884.35715	485	1+
900.37713	10366	1+
910.43872	319	
992.37443	451	1+
1010.39013	8475	1+
1019.45317	280	
1020.98343	285	
1029.44274	491	
1030.08421	538	
1047.43715	5198	1+
1157.46165	4088	1+
1482.61159	898	1+
END IONS

###FS:    #m/z: 836.06920 #charge   3
###MaxRes:#m/z:  0.00000 #charge-128
###MS: 1442
###MSMS: 1445
BEGIN IONS
TITLE=Cmpd 543, AutoMSn(836.0692), 24.4 min
RTINSECONDS=1464.53
SCANS=MS: 1442 MSMS: 1445
PEPMASS=836.06920	23708
CHARGE=3+
389.16870	170	
395.77660	305	
419.69926	418	1+
439.22527	780	
445.19251	185	
496.73428	1046	1+
505.74067	176	
510.26581	1647	1+
547.76119	204	
556.26673	289	
556.75706	341	
604.76878	290	
605.26805	181	
612.23103	944	1+
617.28321	350	1+
623.35136	662	
680.37370	3282	1+
688.28930	153	
688.99045	430	
700.27483	159	
703.36857	182	
725.30663	898	1+
731.36376	154	
779.43478	606	1+
789.32419	160	
834.44650	164	
835.45021	309	1+
838.39692	1964	1+
864.40129	219	
872.36992	162	
880.48361	657	1+
904.89668	183	
921.42278	713	1+
939.44734	956	1+
993.48049	562	1+
995.51135	205	
1052.51894	333	
1167.55795	371	
1168.55626	198	
1679.82658	753	1+
END IONS

###FS:    #m/z: 1028.92117 #charge   2
###MaxRes:#m/z:  0.00000 #charge-128
###MS: 1446
###MSMS: 1447
BEGIN IONS
TITLE=Cmpd 544, AutoMSn(1028.9212), 24.5 min
RTINSECONDS=1467.56
SCANS=MS: 1446 MSMS: 1447
PEPMASS=1028.92117	45449
CHARGE=2+
307.15194	153	
311.10655	165	
366.14661	255	1+
368.13751	198	
384.15426	166	
394.14200	1173	1+
412.15226	2273	1+
422.12704	127	
436.18060	192	
456.24214	150	
483.23265	150	
497.17603	152	
504.20132	139	
511.20527	123	
529.20936	636	1+
531.20696	317	
547.22178	1303	1+
557.20613	2351	1+
575.21934	2516	1+
634.28659	2515	1+
719.31788	117	
749.32399	328	
758.45298	204	
787.28897	238	
850.35387	423	1+
854.36290	115	
864.90226	119	
865.36602	129	
874.36657	113	
882.37625	235	1+
900.37378	922	1+
1010.39254	259	
1011.40316	202	
1020.41588	260	
1020.94860	288	
1157.46857	692	1+
1423.55176	134	
1482.61193	1564	1+
2056.83261	2878	1+
END IONS

###FS:    #m/z: 334.29188 #charge-128
###MaxRes:#m/z:  0.00000 #charge-128
###MS: 1446
###MSMS: 1448
BEGIN IONS
TITLE=Cmpd 545, AutoMSn(334.2919), 24.5 min
RTINSECONDS=1468.06
SCANS=MS: 1446 MSMS: 1448
PEPMASS=334.29188	19358

316.28168	282	1+
318.22002	109	
334.29380	542	1+
END IONS

###FS:    #m/z: 507.77992 #charge   2
###MaxRes:#m/z:  0.00000 #charge-128
###MS: 1446
###MSMS: 1449
BEGIN IONS
TITLE=Cmpd 546, AutoMSn(507.7799), 24.5 min
RTINSECONDS=1468.56
SCANS=MS: 1446 MSMS: 1449
PEPMASS=507.77992	15806
CHARGE=2+
326.17727	284	
332.20496	118	
339.20769	106	
343.20715	1411	1+
358.18114	112	
362.21214	169	
376.59733	217	
397.21923	186	
399.22300	136	
429.26364	133	
441.25343	132	
443.77257	111	
448.25858	117	
450.23633	136	
454.26810	157	
456.28762	2574	1+
472.26793	184	
485.29640	154	
486.27560	306	1+
488.27894	740	1+
490.30060	573	1+
492.26901	573	1+
495.64375	430	
503.31388	280	
504.30949	1466	1+
504.83021	106	
506.30632	2460	1+
508.30290	1924	1+
508.84628	108	
510.30071	1643	1+
514.83716	188	
515.76976	144	
577.24722	125	
642.36942	3090	1+
672.36124	111	
739.42663	8751	1+
749.52211	293	
887.50709	251	1+
END IONS

###FS:    #m/z: 334.29334 #charge-128
###MaxRes:#m/z:  0.00000 #charge-128
###MS: 1450
###MSMS: 1451
BEGIN IONS
TITLE=Cmpd 547, AutoMSn(334.2933), 24.5 min
RTINSECONDS=1471.59
SCANS=MS: 1450 MSMS: 1451
PEPMASS=334.29334	30334

314.27108	152	
316.28287	141	
332.22700	132	
334.28947	820	1+
END IONS

###FS:    #m/z: 507.78083 #charge   2
###MaxRes:#m/z:  0.00000 #charge-128
###MS: 1450
###MSMS: 1452
BEGIN IONS
TITLE=Cmpd 548, AutoMSn(507.7808), 24.5 min
RTINSECONDS=1472.09
SCANS=MS: 1450 MSMS: 1452
PEPMASS=507.78083	14931
CHARGE=2+
319.68253	163	
326.17573	235	
343.20428	1089	1+
349.14013	119	
354.20721	211	1+
363.20404	186	
396.23214	271	1+
410.24233	102	
437.21059	104	
442.26199	147	
449.28217	107	
454.27903	125	
456.29335	2865	1+
460.28037	101	
472.29863	182	
474.27185	112	
486.30034	273	1+
488.28074	961	1+
492.30636	239	
494.27597	125	
496.54617	281	
499.76733	116	
503.28964	425	
504.31787	1643	1+
505.78150	121	
506.30633	2666	1+
508.30815	1871	1+
510.29723	1557	1+
510.70549	222	
513.90134	173	
515.76870	529	
611.29491	110	
642.37128	2571	1+
722.40225	105	
739.42709	7048	1+
748.53411	378	1+
886.50973	297	1+
END IONS

###FS:    #m/z: 739.38932 #charge   3
###MaxRes:#m/z:  0.00000 #charge-128
###MS: 1450
###MSMS: 1453
BEGIN IONS
TITLE=Cmpd 549, AutoMSn(739.3893), 24.5 min
RTINSECONDS=1472.59
SCANS=MS: 1450 MSMS: 1453
PEPMASS=739.38932	12413
CHARGE=3+
379.70965	309	
398.16446	154	
431.21220	534	1+
447.21812	154	
449.21512	159	
455.20572	160	
463.21666	743	1+
487.25686	280	1+
504.74012	632	1+
505.21598	151	
533.93245	228	
543.31824	922	1+
564.25644	164	
593.29233	225	1+
596.80386	337	
600.34739	1421	1+
634.31005	176	
647.33050	218	1+
669.81682	162	
678.81256	199	
699.25702	843	1+
715.36600	1848	1+
719.35499	208	
722.36831	159	
727.86151	146	
734.33119	278	1+
736.39775	392	
737.36225	405	
738.38519	1263	1+
741.38255	629	1+
743.37255	583	1+
749.50821	244	
759.41108	207	
783.36453	257	1+
812.33578	1906	1+
822.47321	157	
862.43464	1054	1+
872.29279	166	
925.40793	276	
926.44097	767	1+
936.65304	377	
977.47285	2141	1+
1026.46998	1172	1+
1065.45572	451	1+
1090.54316	438	1+
1091.49931	1146	1+
1109.51046	1713	1+
1191.59203	191	
1192.61212	178	
1203.62787	498	1+
1222.57758	1270	1+
END IONS

###FS:    #m/z: 334.29386 #charge   3
###MaxRes:#m/z:  0.00000 #charge-128
###MS: 1454
###MSMS: 1455
BEGIN IONS
TITLE=Cmpd 550, AutoMSn(334.2939), 24.6 min
RTINSECONDS=1475.61
SCANS=MS: 1454 MSMS: 1455
PEPMASS=334.29386	38863
CHARGE=3+
314.26599	152	
316.28345	249	
332.27102	269	1+
334.29604	780	1+
END IONS

###FS:    #m/z: 739.69814 #charge   3
###MaxRes:#m/z:  0.00000 #charge-128
###MS: 1454
###MSMS: 1456
BEGIN IONS
TITLE=Cmpd 551, AutoMSn(739.6981), 24.6 min
RTINSECONDS=1476.11
SCANS=MS: 1454 MSMS: 1456
PEPMASS=739.69814	18400
CHARGE=3+
392.68071	192	
431.21145	984	1+
438.11368	532	
498.72510	221	1+
510.24658	294	1+
513.23486	164	
533.25206	170	
543.31701	848	1+
555.25899	1627	1+
588.22661	193	
596.30127	168	
596.81329	242	
600.33838	2534	1+
611.80536	630	
612.29915	450	1+
634.28333	269	
655.77868	180	
660.32157	173	
699.25418	1079	1+
715.36980	1836	1+
722.35650	276	1+
728.01233	157	
735.36565	357	
736.37765	575	1+
736.68172	154	
738.40039	629	1+
740.37716	995	1+
745.40490	235	1+
749.30710	387	
812.33423	2495	1+
816.27261	154	
816.95489	182	
839.42573	240	1+
850.35277	162	
862.43696	1114	1+
872.18506	190	
897.43255	386	1+
925.42351	2041	1+
977.47077	2631	1+
1008.44404	792	1+
1026.47224	1191	1+
1026.47448	250	
1027.45925	201	
1090.54860	367	
1091.49845	1760	1+
1091.54830	206	
1109.50404	203	
1110.51335	1673	1+
1110.53904	199	
1355.64439	493	1+
END IONS

###FS:    #m/z: 1012.42596 #charge   2
###MaxRes:#m/z:  0.00000 #charge-128
###MS: 1454
###MSMS: 1457
BEGIN IONS
TITLE=Cmpd 552, AutoMSn(1012.4260), 24.6 min
RTINSECONDS=1476.61
SCANS=MS: 1454 MSMS: 1457
PEPMASS=1012.42596	9354
CHARGE=2+
358.14067	324	
364.46119	108	
366.13576	136	
369.16296	107	
385.18330	101	
416.15183	117	
442.17706	109	
474.26046	483	1+
483.19632	104	
496.19336	146	
549.22020	122	
569.24774	223	1+
597.23411	929	1+
662.30369	169	
662.79374	140	
690.34412	104	
735.33055	118	
751.33674	158	
784.84416	111	
850.34352	338	1+
891.39618	124	
997.44163	360	1+
1012.95673	108	
1014.55379	254	
1015.53711	177	
1236.50886	117	
1322.58764	705	1+
1707.72371	931	1+
1918.81951	993	1+
END IONS

###FS:    #m/z: 1011.88500 #charge   2
###MaxRes:#m/z:  0.00000 #charge-128
###MS: 1458
###MSMS: 1459
BEGIN IONS
TITLE=Cmpd 553, AutoMSn(1011.8850), 24.7 min
RTINSECONDS=1479.63
SCANS=MS: 1458 MSMS: 1459
PEPMASS=1011.88500	19542
CHARGE=2+
358.14364	208	
432.19968	316	1+
442.17148	138	
460.18368	121	
474.25541	666	
529.26397	125	
552.19818	212	1+
569.23527	703	1+
579.22594	294	
597.22672	1437	1+
661.80230	122	
662.30715	300	1+
683.29434	132	
776.32408	149	
784.86932	191	
785.35612	194	
836.40050	119	
850.36621	303	
852.34840	212	
864.39659	122	
891.91831	207	
892.39187	111	
920.38881	135	
997.42346	306	
999.41811	134	
1014.55958	183	
1016.51661	177	
1225.52643	113	
1322.58005	361	
1323.58482	352	
1707.71525	1571	1+
1918.82127	1494	1+
END IONS

###FS:    #m/z: 348.27241 #charge   3
###MaxRes:#m/z:  0.00000 #charge-128
###MS: 1458
###MSMS: 1460
BEGIN IONS
TITLE=Cmpd 554, AutoMSn(348.2724), 24.7 min
RTINSECONDS=1480.13
SCANS=MS: 1458 MSMS: 1460
PEPMASS=348.27241	20846
CHARGE=3+
328.28115	101	
330.27183	253	
348.27296	798	1+
END IONS

###FS:    #m/z: 739.69680 #charge   3
###MaxRes:#m/z:  0.00000 #charge-128
###MS: 1458
###MSMS: 1461
BEGIN IONS
TITLE=Cmpd 555, AutoMSn(739.6968), 24.7 min
RTINSECONDS=1480.63
SCANS=MS: 1458 MSMS: 1461
PEPMASS=739.69680	18821
CHARGE=3+
369.17858	281	1+
376.59529	180	
431.21490	285	1+
460.21421	169	
474.22757	204	1+
479.74399	224	
490.73548	167	
504.73159	954	1+
533.24574	309	
541.24616	493	1+
543.31775	591	1+
545.75096	731	1+
590.32497	326	1+
598.97363	163	
600.34322	2638	1+
602.79368	189	
634.29042	230	
646.81943	345	
647.32999	211	1+
661.35242	240	1+
669.31749	180	
673.31149	272	1+
678.32165	218	
693.33347	258	1+
695.96494	187	
699.25708	964	1+
715.36679	1286	1+
726.32648	184	
728.32885	162	
735.35015	289	
736.38925	1061	1+
739.38697	1119	1+
742.39528	721	1+
745.37069	371	1+
747.39768	447	1+
749.51433	176	
758.41929	281	
775.34433	184	
775.84076	184	
812.33472	2634	1+
816.43463	172	
862.43779	1058	1+
872.18957	267	
925.42572	2062	1+
977.47135	2070	1+
1009.45183	793	1+
1026.46716	1596	1+
1090.58088	219	
1091.49625	1794	1+
1109.50125	251	
1109.50762	2061	1+
1191.60023	324	
1222.58188	1084	1+
1292.64536	205	
1422.77711	932	1+
1474.77586	626	1+
END IONS

###FS:    #m/z: 1012.42532 #charge   2
###MaxRes:#m/z:  0.00000 #charge-128
###MS: 1462
###MSMS: 1463
BEGIN IONS
TITLE=Cmpd 556, AutoMSn(1012.4253), 24.7 min
RTINSECONDS=1483.66
SCANS=MS: 1462 MSMS: 1463
PEPMASS=1012.42532	29316
CHARGE=2+
358.13263	645	1+
415.17972	117	
425.14457	108	
442.23146	112	
443.16431	143	
460.18404	205	
474.25632	834	1+
477.18738	117	
523.21104	108	
539.23912	207	
553.20485	206	
569.23655	537	1+
589.27380	169	
597.23115	1839	1+
690.33418	266	1+
711.29140	226	
743.82365	161	
811.87390	186	
832.36829	106	
835.36777	133	
836.89560	124	
850.36127	513	1+
859.35200	154	
879.43714	107	
891.90271	123	
892.40435	192	
909.90535	100	
923.39924	101	
997.42919	694	1+
1014.56087	175	
1015.53321	121	
1110.51410	116	
1322.58881	2252	1+
1568.70477	815	1+
1707.72291	2492	1+
1918.81831	2405	1+
END IONS

###FS:    #m/z: 348.27288 #charge-128
###MaxRes:#m/z:  0.00000 #charge-128
###MS: 1462
###MSMS: 1464
BEGIN IONS
TITLE=Cmpd 557, AutoMSn(348.2729), 24.7 min
RTINSECONDS=1484.16
SCANS=MS: 1462 MSMS: 1464
PEPMASS=348.27288	28097

330.25475	747	1+
348.27141	963	1+
END IONS

###FS:    #m/z: 348.27210 #charge   3
###MaxRes:#m/z:  0.00000 #charge-128
###MS: 1466
###MSMS: 1467
BEGIN IONS
TITLE=Cmpd 558, AutoMSn(348.2721), 24.8 min
RTINSECONDS=1487.69
SCANS=MS: 1466 MSMS: 1467
PEPMASS=348.27210	29732
CHARGE=3+
330.26327	447	
348.27146	1027	1+
END IONS

###FS:    #m/z: 320.24238 #charge-128
###MaxRes:#m/z:  0.00000 #charge-128
###MS: 1470
###MSMS: 1471
BEGIN IONS
TITLE=Cmpd 560, AutoMSn(320.2424), 24.9 min
RTINSECONDS=1491.71
SCANS=MS: 1470 MSMS: 1471
PEPMASS=320.24238	25269

322.24409	150	
END IONS

###FS:    #m/z: 1006.48884 #charge   2
###MaxRes:#m/z:  0.00000 #charge-128
###MS: 1470
###MSMS: 1473
BEGIN IONS
TITLE=Cmpd 561, AutoMSn(1006.4888), 24.9 min
RTINSECONDS=1492.71
SCANS=MS: 1470 MSMS: 1473
PEPMASS=1006.48884	15977
CHARGE=2+
449.26278	249	
464.25342	224	
474.24898	189	
551.24060	108	
597.23498	226	
671.29723	122	
688.25094	113	
762.35085	105	
780.35766	170	
785.34530	127	
798.81479	114	
812.34695	114	
854.37645	187	
854.86644	115	
878.43690	575	1+
892.41196	167	
959.90763	155	
960.42789	179	
991.51395	164	
997.43418	214	1+
998.97954	129	
1006.46313	202	
1007.02161	135	
1008.52288	142	
1120.56401	185	
1131.67707	349	
1291.58697	122	
1548.72812	395	1+
1695.77432	776	1+
END IONS

###FS:    #m/z: 695.01229 #charge   3
###MaxRes:#m/z:  0.00000 #charge-128
###MS: 1474
###MSMS: 1475
BEGIN IONS
TITLE=Cmpd 562, AutoMSn(695.0123), 24.9 min
RTINSECONDS=1495.73
SCANS=MS: 1474 MSMS: 1475
PEPMASS=695.01229	33035
CHARGE=3+
371.18270	612	1+
375.20294	390	
387.19528	306	1+
401.17184	258	1+
408.19762	279	1+
412.14671	358	
429.17197	400	1+
434.19498	232	1+
437.19961	234	1+
473.24597	376	1+
486.24924	223	1+
504.25223	278	
505.20732	220	1+
518.25154	533	1+
541.20767	232	1+
543.25749	540	1+
546.79394	191	
551.25546	385	1+
558.22516	621	1+
575.25955	486	1+
589.30189	244	
597.29344	183	
601.29135	235	1+
634.28704	490	
636.33327	242	1+
645.32344	206	
646.32060	523	1+
653.98318	229	1+
654.76510	437	1+
663.32250	195	
664.34207	688	1+
666.30102	233	
669.33251	181	
672.32658	326	1+
674.35106	608	1+
679.34668	257	1+
688.30147	836	1+
691.38329	461	
692.37436	1109	1+
694.36102	1294	1+
696.36414	2268	1+
697.01650	195	
705.28221	445	1+
710.83421	278	
711.34044	325	
719.36055	268	
758.33894	266	
760.86553	257	
765.34293	530	
774.35988	189	
779.36653	2017	1+
779.37103	885	1+
786.33608	227	1+
801.35028	586	1+
818.37430	351	1+
837.38357	249	1+
850.44329	1197	1+
857.37031	530	1+
874.40067	669	1+
878.43418	4338	1+
878.43697	1492	1+
891.46533	549	1+
915.96579	341	
958.45434	293	1+
962.47782	205	
963.49994	675	1+
991.51851	3180	1+
997.46658	181	
1021.48776	387	1+
1120.55817	443	
1120.56328	2339	1+
1121.55942	197	
1530.71091	835	1+
1548.73347	1982	1+
1678.76297	1036	1+
1695.80409	1878	1+
1809.85443	436	1+
END IONS

###FS:    #m/z: 320.24286 #charge-128
###MaxRes:#m/z:  0.00000 #charge-128
###MS: 1474
###MSMS: 1476
BEGIN IONS
TITLE=Cmpd 563, AutoMSn(320.2429), 24.9 min
RTINSECONDS=1496.23
SCANS=MS: 1474 MSMS: 1476
PEPMASS=320.24286	32824

320.23467	239	1+
END IONS

###FS:    #m/z: 1042.01032 #charge   2
###MaxRes:#m/z:  0.00000 #charge-128
###MS: 1474
###MSMS: 1477
BEGIN IONS
TITLE=Cmpd 564, AutoMSn(1042.0103), 24.9 min
RTINSECONDS=1496.74
SCANS=MS: 1474 MSMS: 1477
PEPMASS=1042.01032	27107
CHARGE=2+
375.20325	255	
388.22033	342	
412.16113	122	
429.18273	217	
446.23179	203	
535.27854	341	
543.25628	146	
551.25244	147	
558.21646	245	1+
663.34528	221	
664.34370	770	1+
711.36093	146	
719.83376	158	
766.35990	123	
779.36604	371	
803.39025	119	
839.90843	157	
850.45678	128	
878.43821	1380	1+
896.92104	139	
915.96974	188	
962.48664	263	1+
988.96669	224	
991.51138	684	1+
1045.51950	127	
1092.50905	148	
1104.48173	317	
1120.57441	308	
1121.56328	213	
1131.67388	258	
1548.72844	556	1+
1695.81110	961	1+
1808.88816	779	1+
1993.98538	871	1+
2065.98223	524	1+
2083.01264	1902	1+
END IONS

###FS:    #m/z: 695.01015 #charge   3
###MaxRes:#m/z:  0.00000 #charge-128
###MS: 1478
###MSMS: 1479
BEGIN IONS
TITLE=Cmpd 565, AutoMSn(695.0102), 25.0 min
RTINSECONDS=1499.76
SCANS=MS: 1478 MSMS: 1479
PEPMASS=695.01015	53113
CHARGE=3+
371.18560	979	1+
375.19927	307	
387.19128	254	1+
389.19138	779	1+
411.17367	310	1+
429.18274	716	1+
432.60081	294	
485.23664	259	1+
501.25787	206	
502.23300	450	1+
504.24087	519	1+
516.91688	337	1+
517.24693	324	
518.24636	665	1+
529.24189	225	1+
535.28212	591	1+
540.19439	280	1+
543.23484	429	1+
550.96602	257	
551.25709	807	1+
558.22699	416	
559.23020	755	1+
565.58924	217	1+
576.25679	876	1+
586.28787	333	1+
597.26520	289	1+
615.27113	221	
632.29467	345	
634.29214	608	1+
642.27727	244	
645.32117	289	
646.31348	936	1+
655.27523	221	1+
661.30617	224	
663.34708	269	
664.33245	1142	1+
665.65883	365	1+
668.87025	563	1+
671.29539	1078	1+
675.33885	239	
676.35082	480	1+
679.95084	953	
680.34376	335	1+
686.83732	263	1+
687.27200	451	1+
689.08224	282	1+
689.32810	893	1+
691.36307	359	
692.36397	1971	1+
695.09170	202	1+
696.38193	836	1+
696.81683	372	
698.36879	1148	1+
702.33121	460	1+
705.28942	656	
719.36650	682	
719.84891	584	1+
764.35665	545	1+
779.36865	3162	1+
782.36098	213	
792.36856	235	
795.38684	241	1+
801.34104	627	1+
803.36886	544	1+
817.37632	1140	1+
833.39430	512	1+
836.38502	231	
850.43627	268	
850.44297	1459	1+
856.38768	461	1+
860.42064	664	1+
874.41037	829	1+
878.43650	9443	1+
886.38997	276	1+
888.45472	416	1+
892.43222	713	1+
895.43572	357	1+
914.42071	321	1+
932.41612	798	1+
946.50198	479	1+
947.43805	345	1+
963.46108	544	
963.52382	1509	1+
985.42920	588	1+
991.51744	4192	1+
998.47965	278	1+
1003.45606	413	
1004.44299	199	
1047.48146	406	1+
1092.55145	965	1+
1120.55822	4233	1+
1177.59837	1029	1+
1337.72748	682	1+
1420.67556	2020	1+
1519.77764	405	1+
1530.70581	1935	1+
1548.73320	2886	1+
1565.70828	422	1+
1667.80533	528	1+
1677.77569	1613	1+
1695.80414	3108	1+
1808.89334	972	1+
1922.91874	980	1+
END IONS

###FS:    #m/z: 1042.00986 #charge   2
###MaxRes:#m/z:  0.00000 #charge-128
###MS: 1478
###MSMS: 1480
BEGIN IONS
TITLE=Cmpd 566, AutoMSn(1042.0099), 25.0 min
RTINSECONDS=1500.26
SCANS=MS: 1478 MSMS: 1480
PEPMASS=1042.00986	48659
CHARGE=2+
388.21795	488	
437.22388	187	
446.24135	306	
483.26050	135	
518.24950	257	
535.29147	720	1+
551.26534	300	
557.25517	276	1+
646.31415	334	1+
663.34211	237	
664.33889	998	1+
671.30019	128	
689.33184	336	1+
697.02258	138	
705.26988	132	
710.82491	133	
779.36109	405	1+
792.38504	161	
834.41311	220	
834.90969	146	
850.45347	153	
874.39654	132	
878.43453	1206	1+
897.43031	141	
963.44869	332	
991.52009	822	1+
1033.52546	144	
1044.52096	163	
1092.50375	174	
1093.50507	130	
1120.56251	610	1+
1291.62971	131	
1420.68919	135	
1548.73829	918	1+
1677.79606	457	1+
1695.76816	136	
1695.80539	1520	1+
1808.86716	800	1+
1922.92891	420	1+
1975.94171	539	1+
1993.96328	1138	1+
2083.00033	2249	1+
END IONS

###FS:    #m/z: 503.30421 #charge   1
###MaxRes:#m/z:  0.00000 #charge-128
###MS: 1478
###MSMS: 1481
BEGIN IONS
TITLE=Cmpd 567, AutoMSn(503.3042), 25.0 min
RTINSECONDS=1500.76
SCANS=MS: 1478 MSMS: 1481
PEPMASS=503.30421	21570
CHARGE=1+
332.25289	112	
393.16784	110	
397.24429	288	1+
439.27153	104	
444.27747	257	1+
468.27275	148	
475.48191	121	
482.31938	287	1+
484.30647	445	1+
486.29919	326	
488.30025	312	
499.28545	265	
500.28351	684	1+
502.30570	989	1+
END IONS

###FS:    #m/z: 1042.01039 #charge   2
###MaxRes:#m/z:  0.00000 #charge-128
###MS: 1482
###MSMS: 1483
BEGIN IONS
TITLE=Cmpd 568, AutoMSn(1042.0104), 25.1 min
RTINSECONDS=1503.78
SCANS=MS: 1482 MSMS: 1483
PEPMASS=1042.01039	57462
CHARGE=2+
371.18778	245	1+
375.20010	236	
388.21672	720	1+
429.17579	225	
446.22675	261	1+
535.28148	657	1+
576.23699	197	
646.32980	233	
663.34104	230	
664.34591	993	1+
671.29785	354	1+
679.97804	158	
719.34074	195	
719.85834	160	
774.88184	279	
775.36720	176	
779.37106	335	
792.37226	250	1+
834.42155	166	
839.89347	180	
878.43428	1105	1+
896.91920	213	
905.45040	506	
905.95059	169	
931.42718	237	1+
962.45743	252	
962.96850	156	
963.46278	558	1+
980.42642	157	
991.51979	632	1+
1008.01137	340	
1033.49015	240	
1033.99549	268	
1092.49138	271	
1120.55629	705	1+
1131.67551	285	
1548.70988	158	
1695.79576	1421	1+
1993.95535	1067	1+
2083.02387	2287	1+
END IONS

###FS:    #m/z: 695.01096 #charge   3
###MaxRes:#m/z:  0.00000 #charge-128
###MS: 1482
###MSMS: 1484
BEGIN IONS
TITLE=Cmpd 569, AutoMSn(695.0110), 25.1 min
RTINSECONDS=1504.28
SCANS=MS: 1482 MSMS: 1484
PEPMASS=695.01096	60155
CHARGE=3+
371.18594	710	1+
375.19448	469	1+
388.20909	473	1+
396.19537	315	1+
401.20196	202	
405.17438	200	
409.19031	632	1+
424.21782	336	1+
429.17204	470	1+
446.23530	301	
455.23907	290	1+
500.23736	300	1+
504.25728	357	1+
518.25998	752	1+
535.27902	440	
540.22081	227	
550.05196	452	1+
550.97487	269	
557.25050	239	
558.22035	418	
565.94703	231	
573.28905	237	1+
576.25735	445	1+
603.96002	237	
604.30556	219	
628.29840	276	1+
634.28389	357	1+
646.31804	1267	1+
653.28296	402	1+
654.78537	232	
664.33307	1249	1+
671.30360	1040	1+
676.35231	202	
678.37145	296	1+
680.35616	570	1+
686.31057	345	1+
688.26335	312	
688.99233	482	
689.34850	913	1+
692.37146	1050	1+
694.36173	2945	1+
695.98444	335	1+
699.36475	1028	1+
705.29259	389	
706.18700	1036	
745.34736	283	1+
751.37816	217	1+
774.37333	216	
779.36727	3325	1+
783.37167	324	1+
786.34080	391	1+
801.35624	377	1+
803.36845	500	1+
818.36675	502	1+
830.88695	219	1+
834.42170	245	
834.92125	247	
836.39493	227	
839.38925	803	1+
850.43191	1621	1+
857.39078	372	1+
860.41445	443	1+
873.41256	278	1+
874.40139	847	1+
878.43569	7751	1+
896.43379	284	1+
913.41026	221	1+
946.50692	355	1+
963.45704	208	
963.52044	1543	1+
986.43497	414	1+
991.51759	4429	1+
1003.44839	943	1+
1008.48193	435	1+
1043.53818	486	1+
1092.55061	521	1+
1101.50997	642	1+
1116.46654	646	1+
1120.56400	2229	1+
1120.56818	614	
1121.58080	361	
1131.67899	494	
1177.58986	1324	1+
1336.61794	487	1+
1401.69378	385	1+
1420.68434	1923	1+
1437.70306	667	1+
1520.73037	503	1+
1529.70365	1560	1+
1548.72620	2823	1+
1678.77777	1053	1+
1695.81018	2580	1+
1808.86945	1131	1+
1922.93893	540	1+
END IONS

###FS:    #m/z: 503.30500 #charge   1
###MaxRes:#m/z:  0.00000 #charge-128
###MS: 1482
###MSMS: 1485
BEGIN IONS
TITLE=Cmpd 570, AutoMSn(503.3050), 25.1 min
RTINSECONDS=1504.78
SCANS=MS: 1482 MSMS: 1485
PEPMASS=503.30500	33718
CHARGE=1+
409.17702	121	
415.22100	123	
430.25141	103	
435.23114	124	
449.24988	118	
454.23624	227	1+
458.31450	118	
462.27291	100	
471.29789	145	
475.49499	128	
482.29874	399	1+
484.27205	314	1+
486.31027	494	1+
488.31580	195	
491.57939	304	
499.23163	122	
500.30450	554	1+
502.29803	569	1+
END IONS

###FS:    #m/z: 1092.44168 #charge   2
###MaxRes:#m/z:  0.00000 #charge-128
###MS: 1486
###MSMS: 1487
BEGIN IONS
TITLE=Cmpd 571, AutoMSn(1092.4417), 25.1 min
RTINSECONDS=1507.8
SCANS=MS: 1486 MSMS: 1487
PEPMASS=1092.44168	42338
CHARGE=2+
307.13769	176	
358.14615	358	
386.13757	228	
388.14173	120	
405.17303	139	
434.16142	170	
436.18275	214	
459.19115	474	1+
553.19986	376	1+
561.05083	289	
569.23580	968	1+
572.26037	173	
579.22437	162	
597.22989	3571	1+
634.28326	2705	1+
711.29514	344	1+
749.32376	471	1+
758.45420	124	
809.31984	164	
833.34234	170	
850.38005	156	
856.86430	254	1+
875.18567	204	
915.39026	365	1+
918.42256	140	
922.39911	285	1+
962.88990	135	
989.41221	146	
989.92683	121	
1002.92610	122	
1010.40046	549	1+
1024.93353	128	
1031.41816	159	
1051.67810	134	
1069.47636	151	
1157.46199	289	
1482.62420	2129	1+
1728.73011	1523	1+
1782.73087	331	1+
1867.75052	4051	1+
1941.81155	804	1+
2078.85562	6153	1+
END IONS

###FS:    #m/z: 503.30551 #charge   1
###MaxRes:#m/z:  0.00000 #charge-128
###MS: 1486
###MSMS: 1488
BEGIN IONS
TITLE=Cmpd 572, AutoMSn(503.3055), 25.1 min
RTINSECONDS=1508.3
SCANS=MS: 1486 MSMS: 1488
PEPMASS=503.30551	47255
CHARGE=1+
344.22351	115	
357.15491	113	
426.24197	156	
428.24100	174	
440.27994	103	
442.26474	133	
449.25559	296	
454.27444	109	
468.28459	167	
481.28886	353	1+
484.28555	402	1+
486.32087	279	
488.30020	495	1+
491.58471	252	
495.64561	301	
499.28725	440	1+
501.30076	335	
502.30568	1054	1+
END IONS

###FS:    #m/z: 729.63556 #charge   2
###MaxRes:#m/z:  0.00000 #charge-128
###MS: 1486
###MSMS: 1489
BEGIN IONS
TITLE=Cmpd 573, AutoMSn(729.6356), 25.1 min
RTINSECONDS=1508.81
SCANS=MS: 1486 MSMS: 1489
PEPMASS=729.63556	37762
CHARGE=2+
358.11663	909	1+
375.16350	706	
377.11264	2065	1+
390.18980	693	
436.18377	1207	
451.18451	660	
456.24623	1492	
537.23353	1549	1+
543.75112	576	
544.23949	871	
553.81877	654	
569.23676	676	
569.74772	1512	
572.26994	795	
586.91971	901	
587.25424	733	
597.23058	6460	1+
610.36890	1136	
611.27023	906	
615.24467	914	
616.26375	1866	1+
634.28449	26044	1+
657.28468	1251	
657.61319	1208	
657.94744	629	
672.29152	700	1+
726.38161	884	1+
728.39908	637	
730.36313	1463	1+
749.31247	7494	1+
758.45522	752	
779.36458	1659	1+
785.33969	860	1+
809.30905	5080	1+
812.94690	664	
850.36105	11385	1+
858.37362	951	1+
878.43830	6218	1+
889.47829	864	
894.39580	1131	1+
898.48014	737	
922.39340	12177	1+
922.40189	868	1+
962.50195	729	1+
991.49703	3519	1+
1010.39401	11009	1+
1020.97621	731	
1047.38726	1785	1+
1069.46699	9392	1+
1139.48712	2848	1+
1157.45609	5326	1+
1239.53488	2502	1+
1366.78412	3114	1+
1420.64713	1975	1+
END IONS

###FS:    #m/z: 1092.44069 #charge   2
###MaxRes:#m/z:  0.00000 #charge-128
###MS: 1490
###MSMS: 1491
BEGIN IONS
TITLE=Cmpd 574, AutoMSn(1092.4407), 25.2 min
RTINSECONDS=1511.83
SCANS=MS: 1490 MSMS: 1491
PEPMASS=1092.44069	73733
CHARGE=2+
358.14811	407	
364.46273	192	
386.13184	197	
433.17375	316	1+
436.17714	255	
456.24647	207	
459.17828	170	
460.19127	448	1+
539.23131	347	
553.20572	375	
569.24012	1822	1+
579.21171	458	1+
597.23074	6245	1+
616.24858	144	
634.28572	3605	1+
711.30216	518	1+
719.32816	287	
749.31029	774	1+
809.28813	235	
832.34889	247	1+
850.36022	476	1+
858.36277	310	1+
862.37142	143	
915.93170	151	
916.40064	306	
922.40920	851	1+
943.91146	184	
963.37598	179	
973.41784	177	
989.39120	177	
996.93790	149	
1003.43643	160	
1010.38926	1006	1+
1016.90076	331	1+
1020.97333	469	
1025.42295	178	
1069.44180	166	
1080.28588	201	
1157.45797	1150	1+
1482.62572	3580	1+
1496.40755	158	
1645.68237	465	1+
1711.70841	808	1+
1728.72321	3133	1+
1782.72588	607	1+
1867.75558	6742	1+
1941.79996	1156	1+
2034.78487	420	1+
2060.83411	428	1+
2078.85045	13187	1+
END IONS

###FS:    #m/z: 729.63436 #charge   2
###MaxRes:#m/z:  0.00000 #charge-128
###MS: 1490
###MSMS: 1492
BEGIN IONS
TITLE=Cmpd 575, AutoMSn(729.6344), 25.2 min
RTINSECONDS=1512.33
SCANS=MS: 1490 MSMS: 1492
PEPMASS=729.63436	56705
CHARGE=2+
307.14162	807	
328.14870	1211	
358.12412	2313	1+
377.11382	1570	
390.19001	739	
415.16610	951	1+
436.19242	2008	1+
439.72720	651	
442.17249	1243	1+
451.19216	904	
456.24213	3696	1+
459.18676	652	
460.18880	1157	1+
473.24318	1173	1+
524.18611	1047	
535.23430	1442	1+
537.23135	2625	1+
544.25471	1211	1+
551.24240	1058	1+
553.21193	672	
569.23734	1206	
569.74546	681	
570.24997	2326	1+
572.26996	2166	1+
597.22784	11495	1+
616.27501	1903	1+
634.28569	30250	1+
655.77713	667	
666.28878	647	
672.28505	909	1+
683.30635	1376	
683.89532	2150	1+
684.38479	959	
711.29755	3749	1+
719.34497	646	
727.36118	858	1+
730.34532	1005	1+
747.93469	832	
748.42369	829	
749.31255	6637	1+
758.41794	735	
779.36658	2735	1+
785.34821	1359	1+
809.30701	7813	1+
820.37514	717	1+
832.34717	1345	1+
850.36131	9365	1+
858.36178	1193	1+
860.21621	968	
860.31165	698	
860.34419	724	
878.43110	4799	1+
894.39950	1227	1+
901.36829	722	
922.39370	11091	1+
991.51278	1354	1+
1010.39662	9418	1+
1069.46495	1325	
1070.46530	883	
1157.46106	2273	1+
1219.70469	2483	1+
END IONS

###FS:    #m/z: 694.29555 #charge   3
###MaxRes:#m/z:  0.00000 #charge-128
###MS: 1490
###MSMS: 1493
BEGIN IONS
TITLE=Cmpd 576, AutoMSn(694.2956), 25.2 min
RTINSECONDS=1512.83
SCANS=MS: 1490 MSMS: 1493
PEPMASS=694.29555	27471
CHARGE=3+
336.15916	301	
371.19098	292	
375.19864	270	1+
388.21233	310	1+
390.19329	244	
426.20662	271	1+
439.22866	394	1+
449.26077	286	
455.26345	268	1+
479.23384	366	1+
482.27807	304	
483.49236	184	
502.24572	244	
502.72292	220	1+
543.23813	287	1+
550.98620	257	
551.25784	193	
573.32820	1410	1+
584.25809	192	
632.29339	249	1+
634.30613	522	1+
642.30883	224	1+
664.34082	392	1+
672.31257	417	1+
676.37211	351	1+
689.34998	678	
689.86349	199	
690.35533	1295	1+
692.36852	2419	1+
696.39012	926	1+
697.03502	472	1+
698.34653	570	1+
703.33369	240	1+
710.83657	314	
711.33662	233	
719.35282	220	
759.41192	1028	1+
765.34719	487	1+
766.85607	227	
774.87378	582	
775.37249	679	
779.37152	602	1+
801.34823	291	1+
817.38669	324	1+
848.42271	248	
848.90207	468	1+
874.40217	222	
878.43234	3658	1+
905.44713	197	
918.44927	225	
932.40158	254	
945.49127	717	1+
962.47882	262	1+
991.52493	1770	1+
997.49351	235	1+
1042.54859	5461	1+
1120.54811	231	
1120.56225	1156	1+
1131.67867	430	
1205.61023	1901	1+
1678.78571	474	1+
END IONS

###FS:    #m/z: 1092.44163 #charge   2
###MaxRes:#m/z:  0.00000 #charge-128
###MS: 1494
###MSMS: 1495
BEGIN IONS
TITLE=Cmpd 577, AutoMSn(1092.4416), 25.3 min
RTINSECONDS=1515.86
SCANS=MS: 1494 MSMS: 1495
PEPMASS=1092.44163	91605
CHARGE=2+
307.14279	154	
358.14225	587	1+
364.45793	180	
386.13783	249	
432.18668	183	
434.16183	262	
436.18825	352	
442.16896	403	1+
460.17839	328	
537.23723	198	
539.23335	456	
553.19967	535	
569.23909	1336	1+
572.26984	551	
579.21934	530	1+
597.22850	6106	1+
600.74511	200	
634.28612	3782	1+
711.29836	406	1+
749.31615	740	1+
785.57307	217	
809.31573	189	
823.84099	172	
849.34278	1233	1+
922.39013	958	1+
949.41771	177	
957.92806	201	
962.90446	276	1+
1003.41982	157	
1010.39151	990	1+
1017.92804	272	
1020.97418	154	
1025.43805	203	
1042.14220	215	
1069.45673	209	
1080.28838	302	
1157.45775	976	1+
1446.53638	149	
1482.62047	3622	1+
1710.70551	1111	1+
1728.73380	3483	1+
1782.74976	436	1+
1867.75302	8422	1+
1941.79672	1857	1+
2060.82227	639	1+
2078.85145	16504	1+
END IONS

###FS:    #m/z: 728.63045 #charge   3
###MaxRes:#m/z:  0.00000 #charge-128
###MS: 1494
###MSMS: 1496
BEGIN IONS
TITLE=Cmpd 578, AutoMSn(728.6304), 25.3 min
RTINSECONDS=1516.36
SCANS=MS: 1494 MSMS: 1496
PEPMASS=728.63045	70666
CHARGE=3+
307.14086	758	
359.10617	907	
377.11293	2141	
436.18654	1488	1+
439.72206	933	
451.19159	752	
456.24557	1980	1+
524.18698	2006	1+
537.23711	2087	1+
544.24748	740	
553.82550	639	
560.78410	1017	
571.27011	1751	1+
586.91263	1240	1+
587.25886	977	
597.23220	7794	1+
610.35873	974	
615.25661	3332	1+
615.76099	620	
634.28589	4830	1+
634.28608	27326	1+
657.28945	1877	1+
657.61165	1116	
657.94579	772	
678.34255	711	
682.60623	651	
683.89873	1708	1+
684.38628	1276	
687.29622	896	1+
711.30890	2286	1+
725.39292	1516	1+
731.35399	946	1+
749.31395	10539	1+
758.43341	733	
779.36324	1628	1+
785.34572	743	
809.30896	6111	1+
825.96455	700	
832.34844	691	
849.34673	635	
850.36436	13984	1+
858.36194	1697	1+
878.43054	4281	1+
889.46859	1034	1+
894.41168	795	
897.98795	703	
898.48543	754	
922.39376	16894	1+
991.52688	1195	1+
992.40436	1387	1+
1010.39215	15469	1+
1069.46415	12136	1+
1138.48719	4220	1+
1157.46895	812	
1157.47409	6432	1+
1239.54085	3705	1+
1494.84158	3433	1+
1923.99010	1423	1+
END IONS

###FS:    #m/z: 656.33889 #charge   1
###MaxRes:#m/z:  0.00000 #charge-128
###MS: 1494
###MSMS: 1497
BEGIN IONS
TITLE=Cmpd 579, AutoMSn(656.3389), 25.3 min
RTINSECONDS=1516.86
SCANS=MS: 1494 MSMS: 1497
PEPMASS=656.33889	44223
CHARGE=1+
315.14303	257	
320.16576	343	
327.20239	178	
340.15943	931	
344.15462	347	
348.15403	818	
364.18715	240	
369.15761	250	
392.18887	212	
395.77768	288	
398.19973	171	
407.23629	1445	1+
417.25092	1514	1+
423.26124	570	
433.24042	2681	1+
443.22883	3910	1+
461.23983	5720	1+
468.42216	532	
535.28657	11763	1+
582.32729	979	1+
652.37448	887	1+
656.34681	586	1+
END IONS

###FS:    #m/z: 656.33945 #charge   1
###MaxRes:#m/z:  0.00000 #charge-128
###MS: 1498
###MSMS: 1499
BEGIN IONS
TITLE=Cmpd 580, AutoMSn(656.3394), 25.3 min
RTINSECONDS=1519.9
SCANS=MS: 1498 MSMS: 1499
PEPMASS=656.33945	67204
CHARGE=1+
315.18725	284	
320.15827	290	
340.16617	1365	1+
344.16978	359	
348.15775	730	
364.18273	405	
395.78157	367	
407.24247	1817	1+
415.22622	534	1+
417.24647	1620	1+
423.25565	1216	1+
433.24074	3139	1+
443.22787	3993	1+
449.23738	267	
461.23843	6549	1+
468.42435	493	
535.28680	16186	1+
568.31157	315	
582.32696	743	
654.36168	558	1+
656.35443	931	1+
END IONS

###FS:    #m/z: 978.18011 #charge   3
###MaxRes:#m/z:  0.00000 #charge-128
###MS: 1498
###MSMS: 1500
BEGIN IONS
TITLE=Cmpd 581, AutoMSn(978.1801), 25.3 min
RTINSECONDS=1520.4
SCANS=MS: 1498 MSMS: 1500
PEPMASS=978.18011	39833
CHARGE=3+
363.20110	128	
389.18494	143	
390.20078	371	
464.25133	456	1+
472.38220	371	
518.25786	467	1+
579.26886	700	
580.80793	178	
601.30937	124	
646.30971	278	
656.34128	189	
660.35205	135	
678.34397	1039	1+
679.95344	225	
730.89046	123	
787.37741	119	
802.92819	119	
806.40054	1094	1+
813.40258	137	
852.95543	300	
853.42013	199	
887.45146	304	1+
934.45022	705	1+
943.48990	126	
944.00275	158	
972.48851	497	1+
977.81491	150	
978.18337	1477	1+
978.51500	2539	1+
978.84753	1886	1+
987.48750	379	1+
1001.57109	229	
1047.54642	477	1+
1087.58298	133	
1100.57051	200	
1160.63852	128	
1290.68931	151	
1832.94171	468	1+
1946.00584	666	1+
1999.05959	476	1+
END IONS

###FS:    #m/z: 734.13983 #charge   2
###MaxRes:#m/z:  0.00000 #charge-128
###MS: 1498
###MSMS: 1501
BEGIN IONS
TITLE=Cmpd 582, AutoMSn(734.1398), 25.3 min
RTINSECONDS=1520.9
SCANS=MS: 1498 MSMS: 1501
PEPMASS=734.13983	21352
CHARGE=2+
307.13795	264	1+
358.12385	797	1+
371.17614	297	1+
375.16740	481	1+
377.11315	610	
389.20420	501	
394.70114	319	
395.39140	361	
395.77567	759	
411.19237	290	1+
413.18571	464	1+
418.16770	371	1+
420.19126	374	1+
436.18682	844	1+
442.19175	229	1+
456.24391	824	1+
458.72823	492	
460.20041	407	1+
474.23661	327	1+
499.25977	363	1+
504.70659	1434	1+
514.24236	536	1+
518.24959	315	1+
524.20361	758	1+
537.23121	1062	1+
542.27441	274	1+
545.26873	484	1+
553.83309	329	
555.25162	327	
557.27851	372	1+
569.74759	397	
570.25147	1081	1+
572.26890	434	1+
579.27033	5498	1+
584.29746	275	1+
586.91333	220	1+
587.25333	460	
590.28358	428	1+
594.26178	272	1+
597.23424	2630	1+
610.35350	458	
610.90075	370	1+
614.76967	483	1+
616.26430	880	1+
624.27575	223	1+
628.28234	393	1+
630.59611	651	1+
630.92633	504	
631.25784	346	
633.68188	342	
634.28518	9566	1+
646.31644	784	1+
657.29557	406	1+
663.31417	442	1+
668.77964	407	1+
672.31015	340	1+
678.34226	3279	1+
683.89502	702	1+
684.37455	679	1+
688.33806	291	1+
691.36351	268	1+
698.35067	283	1+
701.28484	368	1+
710.84517	345	
711.31341	997	1+
715.35663	312	1+
719.35287	399	1+
724.37125	207	1+
726.31631	413	
729.38567	324	
730.39589	818	1+
732.40598	558	
733.38362	552	
734.37286	2318	1+
747.92422	472	
749.31262	2998	1+
758.44768	914	
760.36114	723	1+
765.33622	437	1+
779.36631	1762	1+
785.36909	553	1+
789.36495	310	1+
806.39605	3158	1+
809.31105	1798	1+
833.35365	337	1+
848.36831	316	1+
850.36320	3774	1+
850.37869	573	1+
859.39762	330	1+
860.19137	407	1+
878.43599	1856	1+
888.42515	2697	1+
893.40399	239	1+
897.98133	457	1+
900.49171	419	
901.37268	579	1+
908.97835	283	1+
917.43926	1230	1+
922.38303	505	1+
922.39414	4617	1+
927.45712	940	1+
934.46464	2193	1+
941.46236	459	1+
968.50296	312	1+
987.48713	1275	1+
991.52342	754	1+
1002.85623	436	
1010.39383	5200	1+
1020.96963	600	
1029.49086	456	1+
1069.46556	3563	1+
1080.31045	485	
1121.55242	736	1+
1158.50423	1901	1+
1229.51417	942	1+
1239.52806	789	1+
1308.52109	559	1+
1328.65870	390	1+
1466.75525	1062	1+
END IONS

###FS:    #m/z: 656.33975 #charge   1
###MaxRes:#m/z:  0.00000 #charge-128
###MS: 1502
###MSMS: 1503
BEGIN IONS
TITLE=Cmpd 583, AutoMSn(656.3398), 25.4 min
RTINSECONDS=1523.94
SCANS=MS: 1502 MSMS: 1503
PEPMASS=656.33975	89120
CHARGE=1+
320.15567	480	
340.16539	1914	1+
344.15447	428	
348.15470	1173	1+
364.19041	839	
395.77617	738	
407.23706	1665	
417.24683	2045	1+
423.25720	1413	1+
433.24388	3915	1+
443.22986	5185	1+
449.23734	477	
461.23905	9439	1+
468.42513	448	
535.28662	20336	1+
582.32490	1127	
653.37635	753	1+
656.35576	1141	1+
END IONS

###FS:    #m/z: 978.17960 #charge   3
###MaxRes:#m/z:  0.00000 #charge-128
###MS: 1502
###MSMS: 1504
BEGIN IONS
TITLE=Cmpd 584, AutoMSn(978.1796), 25.4 min
RTINSECONDS=1524.44
SCANS=MS: 1502 MSMS: 1504
PEPMASS=978.17960	40457
CHARGE=3+
388.12354	121	
390.19355	300	
464.23586	435	1+
518.27054	457	1+
524.28426	123	
535.29421	118	
579.28133	440	
580.80429	133	
606.23634	110	
646.31747	222	
655.33114	345	1+
658.35856	125	
671.42355	116	
678.34246	497	1+
760.35651	185	
806.39900	581	1+
848.79616	122	
886.97808	134	
887.44637	285	1+
891.78493	167	
892.13279	112	
896.97373	265	
899.46753	124	
916.99020	182	
934.45540	808	1+
947.79333	134	
972.50690	316	1+
972.83386	201	
974.48759	275	1+
977.38205	113	
978.18106	1961	1+
978.50819	2769	1+
978.85315	2060	1+
987.48822	248	1+
1000.52275	123	
1047.53054	217	
1058.33757	112	
1161.62354	115	
END IONS

###FS:    #m/z: 734.13873 #charge   3
###MaxRes:#m/z:  0.00000 #charge-128
###MS: 1502
###MSMS: 1505
BEGIN IONS
TITLE=Cmpd 585, AutoMSn(734.1387), 25.4 min
RTINSECONDS=1524.94
SCANS=MS: 1502 MSMS: 1505
PEPMASS=734.13873	23603
CHARGE=3+
358.14915	224	
363.19644	360	
377.11149	320	
380.68522	251	
409.19551	312	1+
436.19118	363	
443.17620	235	
449.22697	368	1+
456.24502	299	
457.24844	410	1+
459.23084	527	1+
464.24978	1136	1+
467.22971	389	1+
479.22972	239	1+
495.26135	441	1+
496.69314	261	
508.24185	291	1+
518.25449	454	1+
525.21348	285	1+
537.23110	439	1+
543.83732	496	
544.26227	309	1+
554.26256	236	1+
560.77228	217	1+
562.26517	222	1+
569.24485	453	1+
572.27877	604	1+
579.27323	4720	1+
587.45559	235	
587.58098	261	
587.92964	289	
590.28810	235	1+
597.23261	1051	1+
599.31643	362	1+
610.85283	222	1+
615.24479	211	1+
617.29901	387	1+
620.27051	278	
630.57164	310	1+
634.28545	4959	1+
646.32299	281	
658.34061	219	
665.35753	480	1+
670.38183	277	
672.31075	293	1+
678.33940	2588	1+
698.34037	502	1+
711.32274	764	1+
729.39522	226	
730.38856	732	1+
732.36482	1011	1+
734.38176	1097	1+
736.40594	514	
739.39146	448	1+
741.53527	592	1+
742.29663	349	
742.40482	876	1+
749.31474	867	1+
751.32141	219	
758.43727	320	
777.38974	628	1+
779.34618	245	
789.36392	423	1+
806.39779	2155	1+
809.31770	724	1+
850.36247	1756	1+
860.41080	235	1+
877.45951	231	1+
878.43595	1060	1+
886.95721	536	1+
888.42908	1162	1+
899.49496	492	1+
916.46057	558	1+
917.46909	318	
922.37547	264	1+
922.39482	2470	1+
934.46253	1296	1+
943.99971	403	1+
959.49743	251	1+
970.45324	236	1+
987.48172	265	
987.50737	496	1+
991.52930	433	1+
1010.39791	2454	1+
1020.96908	269	
1069.47317	1494	1+
1138.48751	724	1+
1366.78512	952	1+
1473.80680	844	1+
1494.79736	554	1+
1889.00149	328	1+
END IONS

###FS:    #m/z: 826.47948 #charge   1
###MaxRes:#m/z:  0.00000 #charge-128
###MS: 1506
###MSMS: 1507
BEGIN IONS
TITLE=Cmpd 586, AutoMSn(826.4795), 25.5 min
RTINSECONDS=1527.97
SCANS=MS: 1506 MSMS: 1507
PEPMASS=826.47948	49080
CHARGE=1+
336.18760	467	
405.21414	454	
423.22323	1241	
441.23163	675	
684.40300	635	
781.46217	556	
825.48084	30244	1+
END IONS

###FS:    #m/z: 687.52895 #charge   3
[truncated: 348,507 more chars]
