# Supplementary material for: Biochemical and proteomic analyses of venom from a new pit viper, Protobothrops kelomohy
Source: J Venom Anim Toxins Incl Trop Dis. 2022 Apr 11;28:e20210080. doi: 10.1590/1678-9199-JVATITD-2021-0080 (PMC9005077; doi:10.1590/1678-9199-JVATITD-2021-0080)
Supplement: Additional file 2. [file 1678-9199-jvatitd-28-e20210080-s2.zip › jvatitd-2021-0080_suppl2_20220324/Protobothrops replication3/Rep3_Protobothrops1_BC3_01_19297.mgf]

CHARGE=1+, 2+ and 3+
###	
###	\\10.11.12.207\(D) Data\Data\onrapak\2020\Feb-04-2020\Rep3_Protobothrops1_BC3_01_19297.d\analysis.baf
###	Rep3_Protobothrops1_BC3_01_19297.d
###	Instrument: micrOTOF-Q II
###    Rep3_Protobothrops1
###    PeakWidth 5.00, MiniumIntensity 100, S/N 1Apply threshold 0, Threshold 10
###    Retain Residuals no, Create neutrally no,
###    FullScan Parameters: AdductIon (+)+H (-)-H, LowMass 350, HighMass 3000, MaxCharge charge decon 4, MinPeaks 3
###    Perf. isotope decon yes, Max Charge Istopic decon 3, MW agreement 5.00, Abund. cutoff 3.00, Envelope cutoff 75.00
###    MaxRes   Parameters: AdductIon (+)+H (-)-H, LowMass 350, HighMass 3000 
###    Perf. isotope decon yes, Max Charge Istopic decon 3, Abund. cutoff 2.00
###    MSn      Parameters: AdductIon (+)+H (-)-H, LowMass 100, HighMass 2500 
###    Perf. isotope decon yes, Max Charge Istopic decon 2, Abund. cutoff 0.50
###    Global Charge Limit: yes 3, Prefer FullScan Result: yes, Export what: 2 (0=non deconv/1=deconv only/2=mixed), NoMSMSSignals: 25, Intensity threshold: 100, NoMSSignals (deconv): 2, NoMSSignals (non-deconv): 2, NormalizeData: no, SingleCharged: yes
###FS:    #m/z: 423.86234 #charge   3
###MaxRes:#m/z:  0.00000 #charge-128
###MS: 718
###MSMS: 719
BEGIN IONS
TITLE=Cmpd 2, AutoMSn(423.8623), 12.2 min
RTINSECONDS=734.728
SCANS=MS: 718 MSMS: 719
PEPMASS=423.86234	4464
CHARGE=3+
303.67582	282	
361.18993	132	
411.71570	236	
432.20610	219	
483.22220	119	
492.75151	138	
572.28786	117	
591.76873	307	1+
598.34355	101	
665.26723	161	
982.44828	404	1+
1111.49322	1187	1+
END IONS

###FS:    #m/z: 423.86247 #charge   3
###MaxRes:#m/z:  0.00000 #charge-128
###MS: 720
###MSMS: 721
BEGIN IONS
TITLE=Cmpd 3, AutoMSn(423.8625), 12.3 min
RTINSECONDS=736.744
SCANS=MS: 720 MSMS: 721
PEPMASS=423.86247	5988
CHARGE=3+
303.68107	345	
432.20126	308	
450.25184	201	
483.71001	120	
547.27001	100	
547.74512	162	
705.35023	115	
805.40121	179	
822.43253	410	1+
982.44876	656	1+
1111.50568	1541	1+
END IONS

###FS:    #m/z: 635.28701 #charge   2
###MaxRes:#m/z:  0.00000 #charge-128
###MS: 722
###MSMS: 723
BEGIN IONS
TITLE=Cmpd 4, AutoMSn(635.2870), 12.3 min
RTINSECONDS=738.758
SCANS=MS: 722 MSMS: 723
PEPMASS=635.28701	3013
CHARGE=2+
450.23939	102	
523.42263	106	
END IONS

###FS:    #m/z: 423.86275 #charge   3
###MaxRes:#m/z:  0.00000 #charge-128
###MS: 724
###MSMS: 725
BEGIN IONS
TITLE=Cmpd 5, AutoMSn(423.8627), 12.3 min
RTINSECONDS=740.774
SCANS=MS: 724 MSMS: 725
PEPMASS=423.86275	8204
CHARGE=3+
304.18088	119	
361.18276	133	
411.72169	241	
450.25778	102	
547.24748	389	
547.74357	219	
556.25414	1115	
556.75971	383	
805.37569	170	
982.45917	1027	1+
1182.52960	1039	1+
END IONS

###FS:    #m/z: 423.86143 #charge   3
###MaxRes:#m/z:  0.00000 #charge-128
###MS: 726
###MSMS: 727
BEGIN IONS
TITLE=Cmpd 6, AutoMSn(423.8614), 12.4 min
RTINSECONDS=742.79
SCANS=MS: 726 MSMS: 727
PEPMASS=423.86143	6886
CHARGE=3+
303.66525	114	
361.19363	152	
411.72223	146	
450.25425	135	
805.40301	160	
937.38744	105	
982.46052	779	1+
1093.48802	750	1+
1111.50365	1790	1+
1182.53782	509	1+
END IONS

###FS:    #m/z: 492.58498 #charge   3
###MaxRes:#m/z:  0.00000 #charge-128
###MS: 732
###MSMS: 733
BEGIN IONS
TITLE=Cmpd 7, AutoMSn(492.5850), 12.5 min
RTINSECONDS=748.894
SCANS=MS: 732 MSMS: 733
PEPMASS=492.58498	2794
CHARGE=3+
431.21191	125	
489.26600	120	
568.28358	110	
633.33943	372	1+
702.32931	587	1+
730.33099	148	
816.39138	107	
END IONS

###FS:    #m/z: 492.58464 #charge   3
###MaxRes:#m/z:  0.00000 #charge-128
###MS: 734
###MSMS: 735
BEGIN IONS
TITLE=Cmpd 8, AutoMSn(492.5846), 12.5 min
RTINSECONDS=750.909
SCANS=MS: 734 MSMS: 735
PEPMASS=492.58464	3960
CHARGE=3+
489.29353	127	
576.29477	166	
633.32840	407	
645.31636	116	
702.33518	490	1+
730.31690	264	
END IONS

###FS:    #m/z: 492.58396 #charge   3
###MaxRes:#m/z:  0.00000 #charge-128
###MS: 736
###MSMS: 737
BEGIN IONS
TITLE=Cmpd 9, AutoMSn(492.5840), 12.5 min
RTINSECONDS=752.925
SCANS=MS: 736 MSMS: 737
PEPMASS=492.58396	6137
CHARGE=3+
317.16547	110	
337.65645	115	
356.67058	141	
365.66826	184	
422.69323	101	
432.25810	188	
485.23438	101	
489.27437	824	1+
496.80666	163	
559.24152	113	
576.30369	667	1+
615.31385	406	1+
633.33569	1703	1+
673.29572	165	
730.32186	2146	1+
746.40839	208	
815.41135	309	1+
815.42235	111	
843.39968	248	
END IONS

###FS:    #m/z: 618.26903 #charge   2
###MaxRes:#m/z:  0.00000 #charge-128
###MS: 753
###MSMS: 754
BEGIN IONS
TITLE=Cmpd 11, AutoMSn(618.2690), 12.8 min
RTINSECONDS=770.226
SCANS=MS: 753 MSMS: 754
PEPMASS=618.26903	3936
CHARGE=2+
520.25828	163	
683.31646	172	
740.32491	205	
827.36748	179	
914.40137	114	
END IONS

###FS:    #m/z: 618.26886 #charge   2
###MaxRes:#m/z:  0.00000 #charge-128
###MS: 755
###MSMS: 756
BEGIN IONS
TITLE=Cmpd 12, AutoMSn(618.2689), 12.9 min
RTINSECONDS=772.267
SCANS=MS: 755 MSMS: 756
PEPMASS=618.26886	3400
CHARGE=2+
520.25009	194	
740.33463	233	1+
1001.42556	129	
END IONS

###FS:    #m/z: 529.76839 #charge   1
###MaxRes:#m/z:  0.00000 #charge-128
###MS: 776
###MSMS: 777
BEGIN IONS
TITLE=Cmpd 13, AutoMSn(529.7684), 13.2 min
RTINSECONDS=793.661
SCANS=MS: 776 MSMS: 777
PEPMASS=529.76839	3317
CHARGE=1+
340.16194	233	
472.28985	112	
END IONS

###FS:    #m/z: 529.76826 #charge   2
###MaxRes:#m/z:  0.00000 #charge-128
###MS: 778
###MSMS: 779
BEGIN IONS
TITLE=Cmpd 14, AutoMSn(529.7683), 13.3 min
RTINSECONDS=795.676
SCANS=MS: 778 MSMS: 779
PEPMASS=529.76826	6153
CHARGE=2+
428.67809	101	
435.58099	100	
437.71595	100	
439.23402	256	
488.27728	105	
585.33503	1435	1+
712.29222	103	
714.38577	176	
746.35952	108	
748.36558	101	
874.41029	418	
884.25720	144	
945.44987	255	
955.78084	108	
END IONS

###FS:    #m/z: 529.77066 #charge   2
###MaxRes:#m/z:  0.00000 #charge-128
###MS: 780
###MSMS: 781
BEGIN IONS
TITLE=Cmpd 15, AutoMSn(529.7707), 13.3 min
RTINSECONDS=797.691
SCANS=MS: 780 MSMS: 781
PEPMASS=529.77066	11288
CHARGE=2+
360.21616	194	
437.70169	107	
439.22996	345	
550.29944	100	
585.33269	2001	1+
697.38552	109	
714.38291	513	
874.40145	618	1+
884.25922	100	
945.44182	587	1+
END IONS

###FS:    #m/z: 529.76927 #charge   2
###MaxRes:#m/z:  0.00000 #charge-128
###MS: 782
###MSMS: 783
BEGIN IONS
TITLE=Cmpd 16, AutoMSn(529.7693), 13.3 min
RTINSECONDS=799.706
SCANS=MS: 782 MSMS: 783
PEPMASS=529.76927	14414
CHARGE=2+
340.16482	210	
345.15282	185	
360.22193	253	
474.19270	110	
568.30701	269	1+
585.33109	2438	1+
696.35803	261	
700.30982	148	
714.38248	465	1+
874.41145	1331	1+
884.24901	856	
945.44631	851	1+
END IONS

###FS:    #m/z: 529.77030 #charge   2
###MaxRes:#m/z:  0.00000 #charge-128
###MS: 784
###MSMS: 785
BEGIN IONS
TITLE=Cmpd 17, AutoMSn(529.7703), 13.4 min
RTINSECONDS=801.721
SCANS=MS: 784 MSMS: 785
PEPMASS=529.77030	19876
CHARGE=2+
340.16337	248	
345.16062	129	
360.22544	238	
411.23845	140	
437.70943	191	
439.22729	289	
457.23433	161	
469.20974	121	
488.28439	128	
568.30704	208	
585.33528	2614	1+
629.23934	101	
696.37091	169	
714.37768	912	1+
728.30463	102	
799.33264	143	
874.40980	1112	1+
884.25299	432	
945.44843	790	1+
END IONS

###FS:    #m/z: 529.76893 #charge   2
###MaxRes:#m/z:  0.00000 #charge-128
###MS: 786
###MSMS: 787
BEGIN IONS
TITLE=Cmpd 18, AutoMSn(529.7689), 13.4 min
RTINSECONDS=803.736
SCANS=MS: 786 MSMS: 787
PEPMASS=529.76893	19984
CHARGE=2+
340.16389	498	1+
345.15338	138	
360.22419	304	
361.11328	136	
437.70954	218	
439.22705	317	
585.33496	2391	1+
696.36255	105	
714.37862	437	1+
729.31384	102	
874.40184	1301	1+
877.42457	102	
884.25382	358	
945.44751	814	1+
END IONS

###FS:    #m/z: 529.77075 #charge   2
###MaxRes:#m/z:  0.00000 #charge-128
###MS: 788
###MSMS: 789
BEGIN IONS
TITLE=Cmpd 19, AutoMSn(529.7708), 13.4 min
RTINSECONDS=805.752
SCANS=MS: 788 MSMS: 789
PEPMASS=529.77075	18041
CHARGE=2+
323.12535	104	
340.16286	261	1+
360.22897	257	
411.24219	289	1+
439.22627	231	
457.23805	105	
469.19482	121	
471.27694	116	
476.37718	104	
488.27882	192	
585.33739	2171	1+
696.36057	244	
700.32373	108	
714.37658	291	
716.38259	136	
857.37085	130	
874.41117	1566	1+
884.26588	192	
945.45396	415	
END IONS

###FS:    #m/z: 529.77027 #charge   2
###MaxRes:#m/z:  0.00000 #charge-128
###MS: 790
###MSMS: 791
BEGIN IONS
TITLE=Cmpd 20, AutoMSn(529.7703), 13.5 min
RTINSECONDS=807.767
SCANS=MS: 790 MSMS: 791
PEPMASS=529.77027	14878
CHARGE=2+
340.16143	182	
360.21703	140	
437.71504	153	
439.22771	160	
471.26014	102	
551.31616	105	
568.30423	115	
585.33673	1873	1+
696.34898	163	
714.37762	312	
728.29691	186	
874.40631	860	1+
884.25614	554	
945.45016	529	1+
END IONS

###FS:    #m/z: 529.76909 #charge   2
###MaxRes:#m/z:  0.00000 #charge-128
###MS: 792
###MSMS: 793
BEGIN IONS
TITLE=Cmpd 21, AutoMSn(529.7691), 13.5 min
RTINSECONDS=809.782
SCANS=MS: 792 MSMS: 793
PEPMASS=529.76909	14033
CHARGE=2+
340.16124	192	
342.17235	124	
360.22942	122	
394.20632	100	
406.17926	160	
439.23733	112	
488.28292	101	
493.23402	100	
585.34249	190	
714.36814	113	
END IONS

###FS:    #m/z: 546.56454 #charge   3
###MaxRes:#m/z:  0.00000 #charge-128
###MS: 800
###MSMS: 801
BEGIN IONS
TITLE=Cmpd 23, AutoMSn(546.5645), 13.6 min
RTINSECONDS=817.885
SCANS=MS: 800 MSMS: 801
PEPMASS=546.56454	4609
CHARGE=3+
456.18407	104	
END IONS

###FS:    #m/z: 581.56957 #charge   3
###MaxRes:#m/z:  0.00000 #charge-128
###MS: 800
###MSMS: 802
BEGIN IONS
TITLE=Cmpd 24, AutoMSn(581.5696), 13.6 min
RTINSECONDS=818.386
SCANS=MS: 800 MSMS: 802
PEPMASS=581.56957	4014
CHARGE=3+
493.21073	188	
540.56095	249	
541.23252	160	
575.73422	192	
606.30232	209	
640.24820	204	
697.77094	278	
704.27655	106	
1495.58233	564	1+
END IONS

###FS:    #m/z: 581.56789 #charge   3
###MaxRes:#m/z:  0.00000 #charge-128
###MS: 803
###MSMS: 805
BEGIN IONS
TITLE=Cmpd 26, AutoMSn(581.5679), 13.7 min
RTINSECONDS=821.414
SCANS=MS: 803 MSMS: 805
PEPMASS=581.56789	5005
CHARGE=3+
395.79553	132	
439.22693	104	
493.20473	188	
575.73858	164	
606.30103	170	
631.25330	129	
697.77302	368	1+
748.29120	250	
748.79485	242	
END IONS

###FS:    #m/z: 651.61663 #charge   3
###MaxRes:#m/z:  0.00000 #charge-128
###MS: 806
###MSMS: 807
BEGIN IONS
TITLE=Cmpd 27, AutoMSn(651.6166), 13.7 min
RTINSECONDS=823.94
SCANS=MS: 806 MSMS: 807
PEPMASS=651.61663	4502
CHARGE=3+
490.25602	133	
747.29390	100	
751.33145	234	
776.29308	440	1+
785.58552	200	
838.36520	189	
889.37245	551	1+
1064.46609	1200	1+
END IONS

###FS:    #m/z: 753.33510 #charge   3
###MaxRes:#m/z:  0.00000 #charge-128
###MS: 806
###MSMS: 808
BEGIN IONS
TITLE=Cmpd 28, AutoMSn(753.3351), 13.7 min
RTINSECONDS=824.441
SCANS=MS: 806 MSMS: 808
PEPMASS=753.33510	2648
CHARGE=3+
691.31694	120	
END IONS

###FS:    #m/z: 581.56835 #charge   3
###MaxRes:#m/z:  0.00000 #charge-128
###MS: 806
###MSMS: 809
BEGIN IONS
TITLE=Cmpd 29, AutoMSn(581.5683), 13.7 min
RTINSECONDS=824.943
SCANS=MS: 806 MSMS: 809
PEPMASS=581.56835	4284
CHARGE=3+
606.29235	415	1+
END IONS

###FS:    #m/z: 651.61932 #charge   3
###MaxRes:#m/z:  0.00000 #charge-128
###MS: 810
###MSMS: 811
BEGIN IONS
TITLE=Cmpd 30, AutoMSn(651.6193), 13.8 min
RTINSECONDS=827.974
SCANS=MS: 810 MSMS: 811
PEPMASS=651.61932	6773
CHARGE=3+
388.64494	112	
523.75119	104	
591.30938	156	
751.34429	268	1+
776.28856	717	1+
785.57941	446	
838.39307	413	
889.37044	983	1+
1064.46946	1666	1+
END IONS

###FS:    #m/z: 753.33584 #charge   3
###MaxRes:#m/z:  0.00000 #charge-128
###MS: 810
###MSMS: 812
BEGIN IONS
TITLE=Cmpd 31, AutoMSn(753.3358), 13.8 min
RTINSECONDS=828.475
SCANS=MS: 810 MSMS: 812
PEPMASS=753.33584	3760
CHARGE=3+
557.22910	141	
634.28055	115	
691.30385	240	
1112.46043	118	
END IONS

###FS:    #m/z: 651.61845 #charge   3
###MaxRes:#m/z:  0.00000 #charge-128
###MS: 813
###MSMS: 814
BEGIN IONS
TITLE=Cmpd 32, AutoMSn(651.6185), 13.9 min
RTINSECONDS=831.005
SCANS=MS: 813 MSMS: 814
PEPMASS=651.61845	7026
CHARGE=3+
388.65125	202	
432.19398	102	
591.30755	134	
747.30095	134	
751.33403	357	1+
776.29102	481	
838.37184	338	
861.35846	151	
889.38044	462	
967.41152	139	
1064.47241	305	
1064.48528	637	1+
END IONS

###FS:    #m/z: 616.80389 #charge   2
###MaxRes:#m/z:  0.00000 #charge-128
###MS: 813
###MSMS: 815
BEGIN IONS
TITLE=Cmpd 33, AutoMSn(616.8039), 13.9 min
RTINSECONDS=831.506
SCANS=MS: 813 MSMS: 815
PEPMASS=616.80389	5058
CHARGE=2+
325.12116	129	
355.12412	201	
438.19628	104	
469.17939	250	
489.29109	260	
545.28156	103	
572.29105	105	
576.30861	233	
600.25220	142	
633.33137	859	1+
746.42601	214	
803.43751	271	
860.45827	383	1+
917.48290	322	
974.49827	241	1+
END IONS

###FS:    #m/z: 616.80579 #charge   2
###MaxRes:#m/z:  0.00000 #charge-128
###MS: 816
###MSMS: 817
BEGIN IONS
TITLE=Cmpd 34, AutoMSn(616.8058), 13.9 min
RTINSECONDS=834.023
SCANS=MS: 816 MSMS: 817
PEPMASS=616.80579	13142
CHARGE=2+
355.13460	166	
412.16523	293	
428.22360	120	
456.21779	143	
469.17827	385	
476.38159	104	
489.27662	323	1+
564.79087	105	
572.27457	399	1+
576.30877	300	
582.26113	587	1+
590.33519	180	
601.26287	119	
607.79655	134	
615.79261	230	1+
617.30981	274	
633.32994	1929	1+
746.41177	486	1+
803.43913	693	1+
860.45485	683	1+
917.48906	505	1+
974.50293	194	
1088.55423	118	
END IONS

###FS:    #m/z: 616.80560 #charge   2
###MaxRes:#m/z:  0.00000 #charge-128
###MS: 818
###MSMS: 819
BEGIN IONS
TITLE=Cmpd 35, AutoMSn(616.8056), 13.9 min
RTINSECONDS=836.037
SCANS=MS: 818 MSMS: 819
PEPMASS=616.80560	20291
CHARGE=2+
355.13515	436	1+
367.14586	108	
385.13708	110	
395.13901	147	
412.16171	377	1+
428.22499	340	
438.21890	148	
469.17547	339	
485.25059	151	
487.19139	143	
489.27059	703	1+
495.22532	124	
513.23999	129	
516.25723	106	
535.77885	113	
545.27488	107	
572.28360	369	1+
576.31735	778	
582.26128	198	
600.27314	256	
607.81262	104	
608.29744	114	
616.80781	342	
617.32980	124	
633.33006	3458	1+
639.28707	138	
746.41073	765	1+
803.44187	839	1+
860.46017	890	1+
917.48013	732	1+
974.49522	483	1+
1031.52175	157	
END IONS

###FS:    #m/z: 573.29102 #charge   2
###MaxRes:#m/z:  0.00000 #charge-128
###MS: 818
###MSMS: 820
BEGIN IONS
TITLE=Cmpd 36, AutoMSn(573.2910), 13.9 min
RTINSECONDS=836.539
SCANS=MS: 818 MSMS: 820
PEPMASS=573.29102	2801
CHARGE=2+
382.14855	119	
576.31893	126	
633.33279	373	1+
END IONS

###FS:    #m/z: 498.58516 #charge   3
###MaxRes:#m/z:  0.00000 #charge-128
###MS: 821
###MSMS: 822
BEGIN IONS
TITLE=Cmpd 37, AutoMSn(498.5852), 14.0 min
RTINSECONDS=839.067
SCANS=MS: 821 MSMS: 822
PEPMASS=498.58516	4682
CHARGE=3+
421.17849	187	
493.77095	156	
534.26005	142	
558.79194	191	
674.36115	124	
745.39724	298	1+
858.50971	100	
1278.65322	684	1+
END IONS

###FS:    #m/z: 498.58540 #charge   3
###MaxRes:#m/z:  0.00000 #charge-128
###MS: 823
###MSMS: 824
BEGIN IONS
TITLE=Cmpd 38, AutoMSn(498.5854), 14.0 min
RTINSECONDS=841.094
SCANS=MS: 823 MSMS: 824
PEPMASS=498.58540	8545
CHARGE=3+
421.16995	236	
467.20110	104	
499.23830	131	
558.26632	101	
674.34992	205	
695.35429	133	
745.39023	232	
858.52337	122	
1278.64408	989	1+
END IONS

###FS:    #m/z: 573.28826 #charge   2
###MaxRes:#m/z:  0.00000 #charge-128
###MS: 823
###MSMS: 825
BEGIN IONS
TITLE=Cmpd 39, AutoMSn(573.2883), 14.0 min
RTINSECONDS=841.595
SCANS=MS: 823 MSMS: 825
PEPMASS=573.28826	3277
CHARGE=2+
394.15687	106	
576.30094	166	
633.33497	167	
803.42752	119	
END IONS

###FS:    #m/z: 498.58695 #charge   3
###MaxRes:#m/z:  0.00000 #charge-128
###MS: 826
###MSMS: 827
BEGIN IONS
TITLE=Cmpd 40, AutoMSn(498.5870), 14.1 min
RTINSECONDS=844.111
SCANS=MS: 826 MSMS: 827
PEPMASS=498.58695	8517
CHARGE=3+
404.14700	113	
539.26667	132	
558.30114	163	
619.23112	102	
639.82901	461	
640.32275	247	
674.35139	299	
858.46180	271	
END IONS

###FS:    #m/z: 669.27799 #charge   3
###MaxRes:#m/z:  0.00000 #charge-128
###MS: 826
###MSMS: 828
BEGIN IONS
TITLE=Cmpd 41, AutoMSn(669.2780), 14.1 min
RTINSECONDS=844.612
SCANS=MS: 826 MSMS: 828
PEPMASS=669.27799	5644
CHARGE=3+
112.72721	148	
463.21954	128	
598.24732	324	
631.92140	100	
896.34175	139	
END IONS

###FS:    #m/z: 669.27865 #charge   3
###MaxRes:#m/z:  0.00000 #charge-128
###MS: 830
###MSMS: 831
BEGIN IONS
TITLE=Cmpd 43, AutoMSn(669.2787), 14.1 min
RTINSECONDS=848.138
SCANS=MS: 830 MSMS: 831
PEPMASS=669.27865	6446
CHARGE=3+
573.16652	104	
597.90703	368	
598.57481	136	
896.84671	171	
END IONS

###FS:    #m/z: 685.30137 #charge   3
###MaxRes:#m/z:  0.00000 #charge-128
###MS: 842
###MSMS: 843
BEGIN IONS
TITLE=Cmpd 48, AutoMSn(685.3014), 14.3 min
RTINSECONDS=860.332
SCANS=MS: 842 MSMS: 843
PEPMASS=685.30137	2748
CHARGE=3+
385.18482	148	
436.08961	110	
446.17868	102	
463.20604	207	
578.22461	121	
738.26443	129	
898.31037	129	
END IONS

###FS:    #m/z: 685.29399 #charge   3
###MaxRes:#m/z:  0.00000 #charge-128
###MS: 844
###MSMS: 845
BEGIN IONS
TITLE=Cmpd 49, AutoMSn(685.2940), 14.4 min
RTINSECONDS=862.351
SCANS=MS: 844 MSMS: 845
PEPMASS=685.29399	8662
CHARGE=3+
379.69653	108	
385.19575	106	
415.21992	132	
463.20924	295	1+
494.72985	100	
522.25714	154	
534.69758	136	
564.78791	144	
578.24850	366	1+
626.35512	144	
659.29046	101	
685.95014	131	
738.26401	792	1+
741.26559	134	
747.30808	149	
881.24724	119	
898.29937	1536	1+
986.44342	147	
1043.50531	115	
1068.40304	184	
1156.58104	104	
END IONS

###FS:    #m/z: 685.29679 #charge   3
###MaxRes:#m/z:  0.00000 #charge-128
###MS: 846
###MSMS: 847
BEGIN IONS
TITLE=Cmpd 50, AutoMSn(685.2968), 14.4 min
RTINSECONDS=864.368
SCANS=MS: 846 MSMS: 847
PEPMASS=685.29679	13534
CHARGE=3+
369.63433	238	
385.18943	181	
393.69096	128	
415.22473	174	
463.22114	171	
499.30067	121	
506.19196	221	
522.24925	205	
534.71614	183	
555.77525	131	
564.79738	349	
578.24174	567	1+
578.82088	132	
626.35444	197	
634.74564	170	
658.81412	262	1+
685.64451	274	1+
694.35134	208	
738.26359	1031	1+
747.30543	218	
786.41422	181	
857.43239	116	
898.29229	2455	1+
986.46499	552	1+
986.47691	173	
1011.35818	120	
1043.48811	142	
1044.51737	115	
1068.39824	336	
1070.40264	127	
1080.31783	160	
END IONS

###FS:    #m/z: 640.83877 #charge   2
###MaxRes:#m/z:  0.00000 #charge-128
###MS: 853
###MSMS: 855
BEGIN IONS
TITLE=Cmpd 55, AutoMSn(640.8388), 14.5 min
RTINSECONDS=871.948
SCANS=MS: 853 MSMS: 855
PEPMASS=640.83877	2808
CHARGE=2+
424.20633	117	
692.37518	145	
END IONS

###FS:    #m/z: 616.80179 #charge   2
###MaxRes:#m/z:  0.00000 #charge-128
###MS: 856
###MSMS: 857
BEGIN IONS
TITLE=Cmpd 56, AutoMSn(616.8018), 14.6 min
RTINSECONDS=874.469
SCANS=MS: 856 MSMS: 857
PEPMASS=616.80179	3057
CHARGE=2+
457.18808	109	
633.32366	154	
END IONS

###FS:    #m/z: 640.83555 #charge   2
###MaxRes:#m/z:  0.00000 #charge-128
###MS: 856
###MSMS: 858
BEGIN IONS
TITLE=Cmpd 57, AutoMSn(640.8356), 14.6 min
RTINSECONDS=874.97
SCANS=MS: 856 MSMS: 858
PEPMASS=640.83555	2785
CHARGE=2+
654.32050	104	
END IONS

###FS:    #m/z: 533.26607 #charge   2
###MaxRes:#m/z:  0.00000 #charge-128
###MS: 859
###MSMS: 860
BEGIN IONS
TITLE=Cmpd 58, AutoMSn(533.2661), 14.6 min
RTINSECONDS=877.492
SCANS=MS: 859 MSMS: 860
PEPMASS=533.26607	4802
CHARGE=2+
89.26972	109	
408.13919	120	
END IONS

###FS:    #m/z: 640.84008 #charge   2
###MaxRes:#m/z:  0.00000 #charge-128
###MS: 859
###MSMS: 862
BEGIN IONS
TITLE=Cmpd 60, AutoMSn(640.8401), 14.6 min
RTINSECONDS=878.494
SCANS=MS: 859 MSMS: 862
PEPMASS=640.84008	3267
CHARGE=2+
442.18167	102	
END IONS

###FS:    #m/z: 795.32232 #charge   3
###MaxRes:#m/z:  0.00000 #charge-128
###MS: 863
###MSMS: 864
BEGIN IONS
TITLE=Cmpd 61, AutoMSn(795.3223), 14.7 min
RTINSECONDS=881.511
SCANS=MS: 863 MSMS: 864
PEPMASS=795.32232	9065
CHARGE=3+
385.14417	117	
403.19424	142	
460.22594	121	
506.19511	218	
517.24344	336	
574.27310	621	1+
642.77203	147	
661.30572	255	
700.32549	102	
718.32048	1196	1+
881.36854	250	
1025.41347	130	
END IONS

###FS:    #m/z: 533.26496 #charge   2
###MaxRes:#m/z:  0.00000 #charge-128
###MS: 863
###MSMS: 865
BEGIN IONS
TITLE=Cmpd 62, AutoMSn(533.2650), 14.7 min
RTINSECONDS=882.012
SCANS=MS: 863 MSMS: 865
PEPMASS=533.26496	8409
CHARGE=2+
408.15268	115	
574.31824	126	
697.04594	104	
703.35936	273	
866.42729	838	1+
END IONS

###FS:    #m/z: 668.29563 #charge   2
###MaxRes:#m/z:  0.00000 #charge-128
###MS: 863
###MSMS: 866
BEGIN IONS
TITLE=Cmpd 63, AutoMSn(668.2956), 14.7 min
RTINSECONDS=882.513
SCANS=MS: 863 MSMS: 866
PEPMASS=668.29563	2813
CHARGE=2+
327.12607	136	
END IONS

###FS:    #m/z: 795.32451 #charge   3
###MaxRes:#m/z:  0.00000 #charge-128
###MS: 867
###MSMS: 868
BEGIN IONS
TITLE=Cmpd 64, AutoMSn(795.3245), 14.8 min
RTINSECONDS=885.534
SCANS=MS: 867 MSMS: 868
PEPMASS=795.32451	11735
CHARGE=3+
359.66634	106	
441.20068	304	
478.21744	137	
484.71136	100	
488.18951	157	
517.25178	279	
574.27285	940	1+
632.23976	173	
661.28703	360	1+
707.26337	103	
718.32318	1257	1+
881.37884	253	
920.34536	111	
END IONS

###FS:    #m/z: 533.26568 #charge   2
###MaxRes:#m/z:  0.00000 #charge-128
###MS: 867
###MSMS: 869
BEGIN IONS
TITLE=Cmpd 65, AutoMSn(533.2657), 14.8 min
RTINSECONDS=886.035
SCANS=MS: 867 MSMS: 869
PEPMASS=533.26568	8142
CHARGE=2+
408.13588	110	
459.29717	117	
575.31512	179	
703.37422	112	
866.42920	578	1+
END IONS

###FS:    #m/z: 472.28445 #charge   1
###MaxRes:#m/z:  0.00000 #charge-128
###MS: 867
###MSMS: 870
BEGIN IONS
TITLE=Cmpd 66, AutoMSn(472.2844), 14.8 min
RTINSECONDS=886.536
SCANS=MS: 867 MSMS: 870
PEPMASS=472.28445	2874
CHARGE=1+
442.29172	108	
END IONS

###FS:    #m/z: 795.32678 #charge   3
###MaxRes:#m/z:  0.00000 #charge-128
###MS: 871
###MSMS: 872
BEGIN IONS
TITLE=Cmpd 67, AutoMSn(795.3268), 14.8 min
RTINSECONDS=889.567
SCANS=MS: 871 MSMS: 872
PEPMASS=795.32678	9757
CHARGE=3+
403.24823	120	
441.19940	170	
517.24699	323	
574.27205	411	
586.87905	120	
661.31776	301	
718.31743	970	1+
789.30700	107	
881.40039	211	1+
END IONS

###FS:    #m/z: 795.32455 #charge   3
###MaxRes:#m/z:  0.00000 #charge-128
###MS: 873
###MSMS: 874
BEGIN IONS
TITLE=Cmpd 68, AutoMSn(795.3245), 14.9 min
RTINSECONDS=891.6
SCANS=MS: 873 MSMS: 874
PEPMASS=795.32455	7511
CHARGE=3+
346.17285	110	
403.19766	204	
506.19290	104	
517.23276	216	
574.26103	506	1+
661.30314	269	
718.32501	901	1+
END IONS

###FS:    #m/z: 604.91250 #charge   3
###MaxRes:#m/z:  0.00000 #charge-128
###MS: 875
###MSMS: 876
BEGIN IONS
TITLE=Cmpd 69, AutoMSn(604.9125), 14.9 min
RTINSECONDS=893.632
SCANS=MS: 875 MSMS: 876
PEPMASS=604.91250	2576
CHARGE=3+
457.17597	107	
463.21420	178	
738.25069	145	
898.30362	144	
END IONS

###FS:    #m/z: 604.90375 #charge   3
###MaxRes:#m/z:  0.00000 #charge-128
###MS: 877
###MSMS: 878
BEGIN IONS
TITLE=Cmpd 70, AutoMSn(604.9038), 14.9 min
RTINSECONDS=895.661
SCANS=MS: 877 MSMS: 878
PEPMASS=604.90375	4612
CHARGE=3+
450.71056	109	
578.22831	397	
738.26351	586	1+
747.30314	230	
802.30464	267	
804.31056	112	
898.28811	215	
END IONS

###FS:    #m/z: 604.90849 #charge   3
###MaxRes:#m/z:  0.00000 #charge-128
###MS: 879
###MSMS: 880
BEGIN IONS
TITLE=Cmpd 71, AutoMSn(604.9085), 15.0 min
RTINSECONDS=897.693
SCANS=MS: 879 MSMS: 880
PEPMASS=604.90849	4712
CHARGE=3+
450.65431	118	
545.21190	196	
578.23506	309	
728.26708	121	
738.26928	508	1+
745.28062	140	
747.31444	370	
784.30082	217	
802.33047	333	
881.26878	106	
898.29043	529	1+
END IONS

###FS:    #m/z: 604.90415 #charge   3
###MaxRes:#m/z:  0.00000 #charge-128
###MS: 881
###MSMS: 882
BEGIN IONS
TITLE=Cmpd 72, AutoMSn(604.9042), 15.0 min
RTINSECONDS=899.726
SCANS=MS: 881 MSMS: 882
PEPMASS=604.90415	5100
CHARGE=3+
463.20729	212	
578.24104	115	
617.23567	163	
738.26607	557	1+
746.31299	231	1+
802.31413	299	1+
804.32290	171	
898.30240	668	1+
1068.38124	102	
END IONS

###FS:    #m/z: 604.90546 #charge   3
###MaxRes:#m/z:  0.00000 #charge-128
###MS: 883
###MSMS: 884
BEGIN IONS
TITLE=Cmpd 73, AutoMSn(604.9055), 15.0 min
RTINSECONDS=901.753
SCANS=MS: 883 MSMS: 884
PEPMASS=604.90546	4496
CHARGE=3+
463.20869	217	
721.24178	112	
898.28753	114	
END IONS

###FS:    #m/z: 492.23416 #charge   3
###MaxRes:#m/z:  0.00000 #charge-128
###MS: 885
###MSMS: 886
BEGIN IONS
TITLE=Cmpd 74, AutoMSn(492.2342), 15.1 min
RTINSECONDS=903.772
SCANS=MS: 885 MSMS: 886
PEPMASS=492.23416	4306
CHARGE=3+
402.24626	251	
500.25914	144	
END IONS

###FS:    #m/z: 806.58353 #charge   2
###MaxRes:#m/z:  0.00000 #charge-128
###MS: 885
###MSMS: 887
BEGIN IONS
TITLE=Cmpd 75, AutoMSn(806.5835), 15.1 min
RTINSECONDS=904.273
SCANS=MS: 885 MSMS: 887
PEPMASS=806.58353	2949
CHARGE=2+
462.24032	194	
602.09510	108	
739.33198	132	
796.35060	293	1+
883.40207	129	
1028.44148	117	
END IONS

###FS:    #m/z: 806.82831 #charge   2
###MaxRes:#m/z:  0.00000 #charge-128
###MS: 888
###MSMS: 889
BEGIN IONS
TITLE=Cmpd 76, AutoMSn(806.8283), 15.1 min
RTINSECONDS=906.79
SCANS=MS: 888 MSMS: 889
PEPMASS=806.82831	6558
CHARGE=2+
462.22894	198	
514.22991	128	
682.31884	166	
739.34396	278	1+
796.35987	197	
798.33955	162	
883.38350	190	
940.41256	309	1+
1027.45181	144	
END IONS

###FS:    #m/z: 1075.43069 #charge   1
###MaxRes:#m/z:  0.00000 #charge-128
###MS: 888
###MSMS: 890
BEGIN IONS
TITLE=Cmpd 77, AutoMSn(1075.4307), 15.1 min
RTINSECONDS=907.291
SCANS=MS: 888 MSMS: 890
PEPMASS=1075.43069	3430
CHARGE=1+
1075.09290	146	
END IONS

###FS:    #m/z: 492.23602 #charge   1
###MaxRes:#m/z:  0.00000 #charge-128
###MS: 888
###MSMS: 891
BEGIN IONS
TITLE=Cmpd 78, AutoMSn(492.2360), 15.1 min
RTINSECONDS=907.792
SCANS=MS: 888 MSMS: 891
PEPMASS=492.23602	4691
CHARGE=1+
402.23073	226	
END IONS

###FS:    #m/z: 806.82929 #charge   2
###MaxRes:#m/z:  0.00000 #charge-128
###MS: 892
###MSMS: 893
BEGIN IONS
TITLE=Cmpd 79, AutoMSn(806.8293), 15.2 min
RTINSECONDS=910.809
SCANS=MS: 892 MSMS: 893
PEPMASS=806.82929	6420
CHARGE=2+
514.72632	106	
682.31097	159	
739.33228	221	
796.36372	602	1+
883.37784	110	
END IONS

###FS:    #m/z: 1075.43333 #charge   1
###MaxRes:#m/z:  0.00000 #charge-128
###MS: 892
###MSMS: 894
BEGIN IONS
TITLE=Cmpd 80, AutoMSn(1075.4333), 15.2 min
RTINSECONDS=911.31
SCANS=MS: 892 MSMS: 894
PEPMASS=1075.43333	3319
CHARGE=1+
462.21116	119	
940.40167	163	
1027.44109	125	
END IONS

###FS:    #m/z: 554.27601 #charge   2
###MaxRes:#m/z:  0.00000 #charge-128
###MS: 895
###MSMS: 896
BEGIN IONS
TITLE=Cmpd 81, AutoMSn(554.2760), 15.2 min
RTINSECONDS=913.825
SCANS=MS: 895 MSMS: 896
PEPMASS=554.27601	4711
CHARGE=2+
442.23811	100	
487.29440	117	
616.33816	130	
745.35062	148	
908.43635	112	
END IONS

###FS:    #m/z: 476.23523 #charge   2
###MaxRes:#m/z:  0.00000 #charge-128
###MS: 895
###MSMS: 897
BEGIN IONS
TITLE=Cmpd 82, AutoMSn(476.2352), 15.2 min
RTINSECONDS=914.326
SCANS=MS: 895 MSMS: 897
PEPMASS=476.23523	4396
CHARGE=2+
376.19198	173	
433.21215	467	
580.28514	102	
751.34723	1981	1+
END IONS

###FS:    #m/z: 476.23705 #charge   3
###MaxRes:#m/z:  0.00000 #charge-128
###MS: 898
###MSMS: 899
BEGIN IONS
TITLE=Cmpd 83, AutoMSn(476.2370), 15.3 min
RTINSECONDS=916.842
SCANS=MS: 898 MSMS: 899
PEPMASS=476.23705	7111
CHARGE=3+
377.69828	104	
405.19775	139	
433.21333	188	
694.33299	133	
751.34627	194	
END IONS

###FS:    #m/z: 554.27860 #charge   2
###MaxRes:#m/z:  0.00000 #charge-128
###MS: 898
###MSMS: 900
BEGIN IONS
TITLE=Cmpd 84, AutoMSn(554.2786), 15.3 min
RTINSECONDS=917.343
SCANS=MS: 898 MSMS: 900
PEPMASS=554.27860	4477
CHARGE=2+
357.18569	115	
487.30132	100	
616.33748	428	1+
745.37862	399	1+
750.30943	149	
908.44701	818	1+
918.44105	188	
END IONS

###FS:    #m/z: 476.23739 #charge   2
###MaxRes:#m/z:  0.00000 #charge-128
###MS: 901
###MSMS: 902
BEGIN IONS
TITLE=Cmpd 85, AutoMSn(476.2374), 15.3 min
RTINSECONDS=919.86
SCANS=MS: 901 MSMS: 902
PEPMASS=476.23739	7279
CHARGE=2+
433.21961	327	
580.27245	101	
637.30059	227	
694.33265	232	
734.33836	102	
751.34582	1846	1+
END IONS

###FS:    #m/z: 631.80444 #charge   2
###MaxRes:#m/z:  0.00000 #charge-128
###MS: 901
###MSMS: 903
BEGIN IONS
TITLE=Cmpd 86, AutoMSn(631.8044), 15.3 min
RTINSECONDS=920.361
SCANS=MS: 901 MSMS: 903
PEPMASS=631.80444	4070
CHARGE=2+
490.24178	108	
532.23983	107	
577.28908	102	
634.29244	508	1+
820.35940	582	1+
949.40887	252	
END IONS

###FS:    #m/z: 554.27421 #charge   2
###MaxRes:#m/z:  0.00000 #charge-128
###MS: 901
###MSMS: 904
BEGIN IONS
TITLE=Cmpd 87, AutoMSn(554.2742), 15.3 min
RTINSECONDS=920.861
SCANS=MS: 901 MSMS: 904
PEPMASS=554.27421	3870
CHARGE=2+
374.21578	156	
750.30964	105	
891.93158	149	
END IONS

###FS:    #m/z: 631.80463 #charge   2
###MaxRes:#m/z:  0.00000 #charge-128
###MS: 905
###MSMS: 906
BEGIN IONS
TITLE=Cmpd 88, AutoMSn(631.8046), 15.4 min
RTINSECONDS=923.894
SCANS=MS: 905 MSMS: 906
PEPMASS=631.80463	6107
CHARGE=2+
490.22575	166	
634.28887	210	
763.35549	146	
820.34782	595	1+
949.38645	484	1+
END IONS

###FS:    #m/z: 556.25692 #charge   2
###MaxRes:#m/z:  0.00000 #charge-128
###MS: 905
###MSMS: 907
BEGIN IONS
TITLE=Cmpd 89, AutoMSn(556.2569), 15.4 min
RTINSECONDS=924.395
SCANS=MS: 905 MSMS: 907
PEPMASS=556.25692	3838
CHARGE=2+
254.38925	144	
622.27367	144	
750.32165	263	1+
END IONS

###FS:    #m/z: 631.80394 #charge   2
###MaxRes:#m/z:  0.00000 #charge-128
###MS: 908
###MSMS: 909
BEGIN IONS
TITLE=Cmpd 90, AutoMSn(631.8039), 15.4 min
RTINSECONDS=926.927
SCANS=MS: 908 MSMS: 909
PEPMASS=631.80394	5750
CHARGE=2+
486.20004	146	
490.22387	200	
531.73429	107	
634.28834	548	
763.34250	105	
820.35319	672	1+
949.38792	574	1+
END IONS

###FS:    #m/z: 556.25530 #charge   2
###MaxRes:#m/z:  0.00000 #charge-128
###MS: 908
###MSMS: 910
BEGIN IONS
TITLE=Cmpd 91, AutoMSn(556.2553), 15.5 min
RTINSECONDS=927.428
SCANS=MS: 908 MSMS: 910
PEPMASS=556.25530	4215
CHARGE=2+
616.35440	102	
622.25927	133	
END IONS

###FS:    #m/z: 517.26183 #charge   2
###MaxRes:#m/z:  0.00000 #charge-128
###MS: 908
###MSMS: 911
BEGIN IONS
TITLE=Cmpd 92, AutoMSn(517.2618), 15.5 min
RTINSECONDS=927.928
SCANS=MS: 908 MSMS: 911
PEPMASS=517.26183	3477
CHARGE=2+
577.26010	244	
688.28459	164	
706.30368	317	
819.38616	203	
END IONS

###FS:    #m/z: 523.28715 #charge   2
###MaxRes:#m/z:  0.00000 #charge-128
###MS: 912
###MSMS: 913
BEGIN IONS
TITLE=Cmpd 93, AutoMSn(523.2871), 15.5 min
RTINSECONDS=930.946
SCANS=MS: 912 MSMS: 913
PEPMASS=523.28715	30337
CHARGE=2+
357.17293	154	
359.17383	213	
376.19630	798	1+
378.69590	208	
405.71121	168	
434.21725	135	
489.27761	1595	1+
544.30650	103	
573.29374	109	
590.32685	4298	1+
602.29218	105	
643.34657	333	1+
659.33936	208	
661.36283	3457	1+
669.93735	432	
671.34848	165	
740.40130	919	1+
756.39227	306	1+
758.41669	7874	1+
765.20594	116	
767.45082	284	
768.57228	173	
827.44079	930	1+
845.44741	3117	1+
914.45403	126	
932.48317	1800	1+
942.62580	185	
943.43720	104	
END IONS

###FS:    #m/z: 517.26243 #charge   2
###MaxRes:#m/z:  0.00000 #charge-128
###MS: 912
###MSMS: 914
BEGIN IONS
TITLE=Cmpd 94, AutoMSn(517.2624), 15.5 min
RTINSECONDS=931.447
SCANS=MS: 912 MSMS: 914
PEPMASS=517.26243	11079
CHARGE=2+
402.22460	113	
410.19881	156	
515.76653	164	
516.30260	128	
520.22851	170	
577.25817	1236	1+
642.35704	109	
688.28146	115	
706.29563	1904	1+
817.35834	215	1+
819.38431	2177	1+
828.90274	312	
829.15444	112	
932.46279	102	
END IONS

###FS:    #m/z: 523.28687 #charge   2
###MaxRes:#m/z:  0.00000 #charge-128
###MS: 916
###MSMS: 917
BEGIN IONS
TITLE=Cmpd 96, AutoMSn(523.2869), 15.6 min
RTINSECONDS=934.965
SCANS=MS: 916 MSMS: 917
PEPMASS=523.28687	98473
CHARGE=2+
339.16903	250	
359.16492	558	
370.20156	1079	1+
376.19242	2183	1+
385.20714	215	
452.23350	230	
456.23165	180	
489.27359	3732	1+
514.27793	230	
556.27126	186	
572.30220	371	1+
588.30743	210	
590.32323	11409	1+
598.27610	189	
643.34304	814	1+
659.34781	400	1+
661.36166	8393	1+
669.92859	997	
671.33728	585	1+
738.37412	411	1+
740.40356	3145	1+
756.40170	1790	1+
758.41489	24367	1+
765.21184	420	
767.82410	216	
769.70041	196	
809.41858	392	1+
827.42713	331	
827.44100	3629	1+
843.41795	246	
845.44616	8947	1+
932.48015	3648	1+
942.45361	198	
942.62431	450	
END IONS

###FS:    #m/z: 517.26267 #charge   2
###MaxRes:#m/z:  0.00000 #charge-128
###MS: 916
###MSMS: 918
BEGIN IONS
TITLE=Cmpd 97, AutoMSn(517.2627), 15.6 min
RTINSECONDS=935.466
SCANS=MS: 916 MSMS: 918
PEPMASS=517.26267	15625
CHARGE=2+
379.71267	209	
410.20054	141	
489.27983	359	
515.76747	233	
516.29590	165	
577.25602	2449	1+
590.32992	205	
661.34400	120	
688.28213	207	
697.03942	164	
706.29986	2656	1+
756.39621	161	
758.40641	288	
817.37848	117	
819.38036	3318	1+
828.90534	264	
830.23272	120	
932.47689	133	
END IONS

###FS:    #m/z: 545.27726 #charge   2
###MaxRes:#m/z:  0.00000 #charge-128
###MS: 916
###MSMS: 919
BEGIN IONS
TITLE=Cmpd 98, AutoMSn(545.2773), 15.6 min
RTINSECONDS=935.967
SCANS=MS: 916 MSMS: 919
PEPMASS=545.27726	5058
CHARGE=2+
359.16724	147	
376.19796	105	
422.20425	104	
489.26243	114	
533.25883	120	
590.31406	160	
634.32007	116	
661.36119	246	
705.35058	201	1+
758.41034	115	
END IONS

###FS:    #m/z: 523.28712 #charge   2
###MaxRes:#m/z:  0.00000 #charge-128
###MS: 920
###MSMS: 921
BEGIN IONS
TITLE=Cmpd 99, AutoMSn(523.2871), 15.6 min
RTINSECONDS=938.992
SCANS=MS: 920 MSMS: 921
PEPMASS=523.28712	141988
CHARGE=2+
339.16098	276	
342.14755	289	
359.16462	288	
369.69483	372	
376.19459	1979	1+
378.70596	1101	
452.23906	294	
457.73823	383	
472.24475	326	
489.27539	4285	1+
546.28198	310	
566.29020	247	
572.30555	738	1+
588.30804	339	
590.32473	14912	1+
643.34598	945	1+
659.34425	403	
661.36146	12480	1+
669.92975	420	
671.34582	347	
679.96224	372	
740.40514	4256	1+
756.39937	1107	1+
758.41620	35170	1+
809.42395	697	1+
827.43717	6629	1+
845.44771	11287	1+
856.05730	469	
915.46141	341	
930.45986	274	
932.47601	4662	1+
942.49103	395	
942.60656	600	
END IONS

###FS:    #m/z: 562.76251 #charge-128
###MaxRes:#m/z:  0.00000 #charge-128
###MS: 920
###MSMS: 922
BEGIN IONS
TITLE=Cmpd 100, AutoMSn(562.7625), 15.7 min
RTINSECONDS=939.493
SCANS=MS: 920 MSMS: 922
PEPMASS=562.76251	6667

422.71473	105	
472.21030	224	
523.26353	314	
553.26477	210	1+
606.30425	110	
622.32730	522	1+
737.35361	603	1+
765.20347	128	
836.42546	371	1+
END IONS

###FS:    #m/z: 545.27893 #charge-128
###MaxRes:#m/z:  0.00000 #charge-128
###MS: 920
###MSMS: 923
BEGIN IONS
TITLE=Cmpd 101, AutoMSn(545.2789), 15.7 min
RTINSECONDS=939.994
SCANS=MS: 920 MSMS: 923
PEPMASS=545.27893	5165

313.10768	108	
376.19343	173	
379.70578	102	
385.19573	265	1+
398.20958	192	
401.70625	384	
423.23187	136	
482.22001	151	
489.29361	142	
509.22761	121	
527.23957	226	
536.27553	101	
542.04169	120	
571.31140	527	
590.32772	180	
618.31272	104	
634.31080	349	1+
661.35058	173	
671.36560	319	1+
758.40702	272	1+
797.41538	104	
802.40112	417	1+
810.87973	104	
845.43895	112	
976.47004	108	
END IONS

###FS:    #m/z: 851.33088 #charge   2
###MaxRes:#m/z:  0.00000 #charge-128
###MS: 924
###MSMS: 925
BEGIN IONS
TITLE=Cmpd 102, AutoMSn(851.3309), 15.7 min
RTINSECONDS=943.034
SCANS=MS: 924 MSMS: 925
PEPMASS=851.33088	8615
CHARGE=2+
333.18021	126	
359.14494	187	
449.15997	100	
489.19856	115	
493.21983	545	1+
606.28709	173	
610.70609	108	
763.29040	159	
780.28123	103	
792.37489	188	
981.30604	133	
1215.45665	131	
1701.64282	514	1+
END IONS

###FS:    #m/z: 627.80591 #charge   2
###MaxRes:#m/z:  0.00000 #charge-128
###MS: 924
###MSMS: 926
BEGIN IONS
TITLE=Cmpd 103, AutoMSn(627.8059), 15.7 min
RTINSECONDS=943.534
SCANS=MS: 924 MSMS: 926
PEPMASS=627.80591	6927
CHARGE=2+
373.15287	109	
376.19222	152	
390.17065	107	
463.22046	480	
562.29403	748	
661.36189	311	
732.39461	411	1+
819.42624	142	
820.34801	175	
876.45657	416	1+
963.46831	115	
1050.48595	213	
1051.50172	156	
END IONS

###FS:    #m/z: 567.88889 #charge   3
###MaxRes:#m/z:  0.00000 #charge-128
###MS: 924
###MSMS: 927
BEGIN IONS
TITLE=Cmpd 104, AutoMSn(567.8889), 15.7 min
RTINSECONDS=944.035
SCANS=MS: 924 MSMS: 927
PEPMASS=567.88889	6224
CHARGE=3+
333.18428	307	
476.17963	104	
488.19747	109	
493.22489	1334	1+
500.64901	309	
606.30402	669	1+
608.73988	125	
721.32994	891	1+
731.48570	156	
737.35606	129	
745.24761	122	
763.25058	233	
768.20909	108	
792.37417	538	1+
END IONS

###FS:    #m/z: 851.32910 #charge   2
###MaxRes:#m/z:  0.00000 #charge-128
###MS: 928
###MSMS: 929
BEGIN IONS
TITLE=Cmpd 105, AutoMSn(851.3291), 15.8 min
RTINSECONDS=947.08
SCANS=MS: 928 MSMS: 929
PEPMASS=851.32910	10400
CHARGE=2+
333.18668	244	
460.19321	111	
488.19621	272	
493.21952	589	1+
500.64961	100	
501.55338	184	
606.30537	296	
630.21847	186	
721.33901	356	1+
792.37861	340	
820.83386	101	
842.30933	122	
851.32799	254	1+
940.42694	108	
1055.43579	135	
1458.51314	102	
END IONS

###FS:    #m/z: 567.89141 #charge   3
###MaxRes:#m/z:  0.00000 #charge-128
###MS: 928
###MSMS: 930
BEGIN IONS
TITLE=Cmpd 106, AutoMSn(567.8914), 15.8 min
RTINSECONDS=947.581
SCANS=MS: 928 MSMS: 930
PEPMASS=567.89141	8623
CHARGE=3+
333.20422	148	
341.14362	133	
346.12329	126	
493.21736	1002	1+
577.24984	109	
606.30460	646	1+
648.24113	133	
721.32919	687	1+
745.23277	194	
763.25775	122	
792.36447	280	
892.28211	341	1+
1080.30887	108	
END IONS

###FS:    #m/z: 627.80815 #charge   2
###MaxRes:#m/z:  0.00000 #charge-128
###MS: 928
###MSMS: 931
BEGIN IONS
TITLE=Cmpd 107, AutoMSn(627.8081), 15.8 min
RTINSECONDS=948.082
SCANS=MS: 928 MSMS: 931
PEPMASS=627.80815	7454
CHARGE=2+
376.19591	182	
463.22218	436	1+
523.18763	119	
562.29060	640	1+
600.81058	103	
661.35798	450	1+
675.31073	108	
732.39816	277	
819.42838	158	
876.46188	288	
964.47350	102	
1050.49572	192	
END IONS

###FS:    #m/z: 567.89298 #charge   3
###MaxRes:#m/z:  0.00000 #charge-128
###MS: 932
###MSMS: 933
BEGIN IONS
TITLE=Cmpd 108, AutoMSn(567.8930), 15.9 min
RTINSECONDS=951.112
SCANS=MS: 932 MSMS: 933
PEPMASS=567.89298	6872
CHARGE=3+
333.18724	310	
408.10015	103	
455.65412	125	
488.20451	104	
493.21737	905	1+
500.64791	100	
501.55902	576	
540.17845	155	
549.18090	107	
569.25410	137	
606.30390	358	
721.33213	534	1+
763.25977	105	
792.35722	289	
END IONS

###FS:    #m/z: 851.33169 #charge   2
###MaxRes:#m/z:  0.00000 #charge-128
###MS: 932
###MSMS: 934
BEGIN IONS
TITLE=Cmpd 109, AutoMSn(851.3317), 15.9 min
RTINSECONDS=951.614
SCANS=MS: 932 MSMS: 934
PEPMASS=851.33169	7602
CHARGE=2+
333.17820	104	
346.11628	103	
488.19363	129	
493.22058	382	1+
721.33730	302	1+
792.36863	139	
851.34580	114	
851.84350	134	
939.39286	115	
END IONS

###FS:    #m/z: 521.28205 #charge   1
###MaxRes:#m/z:  0.00000 #charge-128
###MS: 932
###MSMS: 935
BEGIN IONS
TITLE=Cmpd 110, AutoMSn(521.2821), 15.9 min
RTINSECONDS=952.115
SCANS=MS: 932 MSMS: 935
PEPMASS=521.28205	4410
CHARGE=1+
342.16276	119	
359.17396	187	
376.19476	278	
380.21578	149	
472.25875	121	
489.28042	514	
END IONS

###FS:    #m/z: 521.28273 #charge   2
###MaxRes:#m/z:  0.00000 #charge-128
###MS: 936
###MSMS: 937
BEGIN IONS
TITLE=Cmpd 111, AutoMSn(521.2827), 15.9 min
RTINSECONDS=955.138
SCANS=MS: 936 MSMS: 937
PEPMASS=521.28273	4329
CHARGE=2+
342.14812	104	
359.16712	353	
376.18639	271	
468.22419	107	
472.25400	131	
489.28226	472	1+
572.30524	210	
590.32256	800	1+
643.35683	214	
661.35265	1264	1+
669.92665	342	
758.41190	764	1+
845.44849	176	
932.50102	150	
942.61668	180	
END IONS

###FS:    #m/z: 690.55507 #charge   3
###MaxRes:#m/z:  0.00000 #charge-128
###MS: 936
###MSMS: 938
BEGIN IONS
TITLE=Cmpd 112, AutoMSn(690.5551), 15.9 min
RTINSECONDS=955.639
SCANS=MS: 936 MSMS: 938
PEPMASS=690.55507	2521
CHARGE=3+
389.14276	160	
442.18670	106	
END IONS

###FS:    #m/z: 690.80300 #charge   1
###MaxRes:#m/z:  0.00000 #charge-128
###MS: 939
###MSMS: 940
BEGIN IONS
TITLE=Cmpd 113, AutoMSn(690.8030), 16.0 min
RTINSECONDS=958.16
SCANS=MS: 939 MSMS: 940
PEPMASS=690.80300	6972
CHARGE=1+
389.15639	187	
476.18129	237	1+
END IONS

###FS:    #m/z: 690.80306 #charge   2
###MaxRes:#m/z:  0.00000 #charge-128
###MS: 942
###MSMS: 943
BEGIN IONS
TITLE=Cmpd 115, AutoMSn(690.8031), 16.0 min
RTINSECONDS=961.178
SCANS=MS: 942 MSMS: 943
PEPMASS=690.80306	8107
CHARGE=2+
361.15124	108	
476.17083	135	
506.12143	144	
544.75673	226	
545.24572	105	
853.66673	124	
854.33609	178	
END IONS

###FS:    #m/z: 553.25229 #charge   1
###MaxRes:#m/z:  0.00000 #charge-128
###MS: 942
###MSMS: 944
BEGIN IONS
TITLE=Cmpd 116, AutoMSn(553.2523), 16.0 min
RTINSECONDS=961.678
SCANS=MS: 942 MSMS: 944
PEPMASS=553.25229	3478
CHARGE=1+
364.15809	135	
373.17060	107	
415.85453	112	
442.22228	114	
454.19839	131	
460.24642	111	
END IONS

###FS:    #m/z: 611.79308 #charge   2
###MaxRes:#m/z:  0.00000 #charge-128
###MS: 949
###MSMS: 950
BEGIN IONS
TITLE=Cmpd 119, AutoMSn(611.7931), 16.1 min
RTINSECONDS=968.215
SCANS=MS: 949 MSMS: 950
PEPMASS=611.79308	2718
CHARGE=2+
457.18562	108	
489.94518	134	
640.76509	129	
701.26100	141	
END IONS

###FS:    #m/z: 542.90748 #charge   3
###MaxRes:#m/z:  0.00000 #charge-128
###MS: 949
###MSMS: 951
BEGIN IONS
TITLE=Cmpd 120, AutoMSn(542.9075), 16.1 min
RTINSECONDS=968.716
SCANS=MS: 949 MSMS: 951
PEPMASS=542.90748	2664
CHARGE=3+
525.26741	124	
534.88469	112	
687.31144	108	
END IONS

###FS:    #m/z: 461.59272 #charge   3
###MaxRes:#m/z:  0.00000 #charge-128
###MS: 949
###MSMS: 952
BEGIN IONS
TITLE=Cmpd 121, AutoMSn(461.5927), 16.2 min
RTINSECONDS=969.217
SCANS=MS: 949 MSMS: 952
PEPMASS=461.59272	2375
CHARGE=3+
405.24128	215	1+
408.21754	109	
460.30564	106	
462.22863	162	
470.26241	262	1+
488.28679	496	
495.65221	326	
556.31350	367	
601.36466	413	1+
712.40461	114	
730.43233	101	
782.39097	160	
END IONS

###FS:    #m/z: 523.77997 #charge   2
###MaxRes:#m/z:  0.00000 #charge-128
###MS: 953
###MSMS: 954
BEGIN IONS
TITLE=Cmpd 122, AutoMSn(523.7800), 16.2 min
RTINSECONDS=972.24
SCANS=MS: 953 MSMS: 954
PEPMASS=523.77997	23699
CHARGE=2+
357.17714	136	
359.15750	125	
370.20271	163	
377.17862	684	1+
381.20995	319	
422.51485	180	
452.22901	112	
456.25129	153	
490.26535	554	
498.24034	129	
522.29958	104	
590.32663	204	
591.31029	1492	1+
643.34656	101	
661.34938	335	
662.34658	1357	1+
740.39510	615	1+
757.39450	136	
758.40017	4798	1+
765.20876	136	
768.59375	144	
828.42748	855	1+
845.44900	273	
846.43218	1805	1+
933.46588	752	1+
END IONS

###FS:    #m/z: 611.79256 #charge   2
###MaxRes:#m/z:  0.00000 #charge-128
###MS: 953
###MSMS: 955
BEGIN IONS
TITLE=Cmpd 123, AutoMSn(611.7926), 16.2 min
RTINSECONDS=972.741
SCANS=MS: 953 MSMS: 955
PEPMASS=611.79256	4461
CHARGE=2+
356.12945	123	
701.25420	156	
END IONS

###FS:    #m/z: 461.59124 #charge   3
###MaxRes:#m/z:  0.00000 #charge-128
###MS: 953
###MSMS: 956
BEGIN IONS
TITLE=Cmpd 124, AutoMSn(461.5912), 16.2 min
RTINSECONDS=973.242
SCANS=MS: 953 MSMS: 956
PEPMASS=461.59124	3372
CHARGE=3+
355.15156	100	
END IONS

###FS:    #m/z: 523.77897 #charge   2
###MaxRes:#m/z:  0.00000 #charge-128
###MS: 957
###MSMS: 958
BEGIN IONS
TITLE=Cmpd 125, AutoMSn(523.7790), 16.3 min
RTINSECONDS=976.265
SCANS=MS: 957 MSMS: 958
PEPMASS=523.77897	26824
CHARGE=2+
343.16960	123	
360.15118	123	
365.22722	113	
370.20227	368	1+
376.19596	141	
376.60286	312	
377.18371	552	1+
379.71541	497	
452.26163	166	
480.24372	116	
489.28451	130	
490.25782	512	
498.25113	196	
500.16248	111	
521.32177	114	
533.94484	201	
589.30754	107	
590.32234	318	
591.31016	1699	1+
661.36013	330	
662.34912	1244	1+
669.92123	132	
671.52634	157	
757.40208	440	1+
759.39745	4050	1+
768.58293	269	
828.41230	463	1+
846.43182	1644	1+
933.47460	550	1+
END IONS

###FS:    #m/z: 465.24906 #charge   3
###MaxRes:#m/z:  0.00000 #charge-128
###MS: 957
###MSMS: 959
BEGIN IONS
TITLE=Cmpd 126, AutoMSn(465.2491), 16.3 min
RTINSECONDS=976.766
SCANS=MS: 957 MSMS: 959
PEPMASS=465.24906	2892
CHARGE=3+
391.16976	101	
END IONS

###FS:    #m/z: 465.25098 #charge   3
###MaxRes:#m/z:  0.00000 #charge-128
###MS: 961
###MSMS: 962
BEGIN IONS
TITLE=Cmpd 128, AutoMSn(465.2510), 16.3 min
RTINSECONDS=980.292
SCANS=MS: 961 MSMS: 962
PEPMASS=465.25098	12244
CHARGE=3+
315.12897	106	
325.18390	140	
388.28995	172	
423.73947	143	
432.76400	145	
444.22423	103	
450.16320	132	
453.58050	100	
460.29623	103	
461.27730	273	1+
464.25770	168	
471.26749	158	
479.75844	101	
487.29965	248	1+
489.33567	1869	1+
528.31704	134	
530.22086	191	
554.28673	110	
556.31081	212	
588.40959	1191	1+
601.36785	315	1+
614.24313	119	
624.22106	278	1+
638.31911	117	
638.83438	104	
640.87345	101	
642.23097	350	1+
646.84071	125	
659.26500	373	
735.47061	702	1+
761.29808	101	
783.40754	130	
788.34437	104	
789.31793	215	1+
864.50673	266	1+
978.60991	832	1+
1178.63080	631	1+
END IONS

###FS:    #m/z: 449.77881 #charge   2
###MaxRes:#m/z:  0.00000 #charge-128
###MS: 961
###MSMS: 963
BEGIN IONS
TITLE=Cmpd 129, AutoMSn(449.7788), 16.3 min
RTINSECONDS=980.793
SCANS=MS: 961 MSMS: 963
PEPMASS=449.77881	4962
CHARGE=2+
311.18407	158	
328.20577	141	
343.19710	118	
370.21300	108	
391.24160	283	
441.28667	274	
449.26338	446	
451.26562	137	
526.29348	131	
528.32178	2239	1+
533.94425	146	
627.39119	913	1+
728.43460	813	1+
781.46602	118	
799.48086	597	1+
END IONS

###FS:    #m/z: 404.20690 #charge   2
###MaxRes:#m/z:  0.00000 #charge-128
###MS: 961
###MSMS: 964
BEGIN IONS
TITLE=Cmpd 130, AutoMSn(404.2069), 16.4 min
RTINSECONDS=981.293
SCANS=MS: 961 MSMS: 964
PEPMASS=404.20690	3242
CHARGE=2+
322.19407	102	
END IONS

###FS:    #m/z: 465.25253 #charge   3
###MaxRes:#m/z:  0.00000 #charge-128
###MS: 965
###MSMS: 966
BEGIN IONS
TITLE=Cmpd 131, AutoMSn(465.2525), 16.4 min
RTINSECONDS=984.327
SCANS=MS: 965 MSMS: 966
PEPMASS=465.25253	20680
CHARGE=3+
321.61715	121	
353.14484	219	
371.16040	138	
373.14765	136	
388.29421	263	
389.67303	118	
399.14865	230	
433.72648	133	
442.26615	214	1+
444.17380	211	
450.15841	177	
462.29144	272	
465.23718	161	
466.23031	416	1+
489.33456	2210	1+
502.20286	111	
528.31718	144	
530.20738	207	
545.30924	166	
569.32557	113	
588.40423	1097	1+
589.82716	188	
590.34040	196	
624.22422	212	
631.32484	117	
638.33214	123	
641.24282	384	1+
646.85057	151	
659.26723	651	1+
667.81731	301	
668.36235	137	
735.47718	718	1+
879.36596	259	1+
978.60579	1127	1+
END IONS

###FS:    #m/z: 449.77754 #charge   2
###MaxRes:#m/z:  0.00000 #charge-128
###MS: 965
###MSMS: 967
BEGIN IONS
TITLE=Cmpd 132, AutoMSn(449.7775), 16.4 min
RTINSECONDS=984.828
SCANS=MS: 965 MSMS: 967
PEPMASS=449.77754	9852
CHARGE=2+
311.18483	219	
328.20982	568	
365.21889	107	
371.20866	150	
393.24246	109	
414.24435	110	
425.25839	124	
441.29749	418	
449.25135	266	1+
454.27030	277	
510.30983	129	
526.31078	276	
528.32766	3701	1+
533.94584	132	
625.38286	169	
627.39120	1006	1+
684.40759	161	
711.42777	108	
726.42586	105	
728.43736	1626	1+
738.43633	418	
781.45734	116	
798.43129	103	
799.47675	364	1+
END IONS

###FS:    #m/z: 404.20707 #charge   2
###MaxRes:#m/z:  0.00000 #charge-128
###MS: 965
###MSMS: 968
BEGIN IONS
TITLE=Cmpd 133, AutoMSn(404.2071), 16.4 min
RTINSECONDS=985.329
SCANS=MS: 965 MSMS: 968
PEPMASS=404.20707	5845
CHARGE=2+
322.18866	183	
END IONS

###FS:    #m/z: 449.77778 #charge   2
###MaxRes:#m/z:  0.00000 #charge-128
###MS: 969
###MSMS: 970
BEGIN IONS
TITLE=Cmpd 134, AutoMSn(449.7778), 16.5 min
RTINSECONDS=988.356
SCANS=MS: 969 MSMS: 970
PEPMASS=449.77778	10365
CHARGE=2+
311.18572	228	
325.21921	245	
328.20613	283	
441.29001	541	1+
446.26641	202	1+
449.26761	104	
454.27660	139	
526.31562	368	1+
528.32588	3740	1+
533.95181	318	
627.38749	1156	1+
710.44649	252	1+
728.43925	1190	1+
738.43797	166	
781.47235	172	
799.47849	621	1+
END IONS

###FS:    #m/z: 404.20617 #charge   2
###MaxRes:#m/z:  0.00000 #charge-128
###MS: 969
###MSMS: 971
BEGIN IONS
TITLE=Cmpd 135, AutoMSn(404.2062), 16.5 min
RTINSECONDS=988.857
SCANS=MS: 969 MSMS: 971
PEPMASS=404.20617	8957
CHARGE=2+
322.18959	1029	1+
373.13226	115	
402.27121	151	
403.17182	102	
406.23023	173	
437.21323	409	1+
552.23779	141	
623.27753	636	
694.31507	1098	1+
END IONS

###FS:    #m/z: 566.26467 #charge   2
###MaxRes:#m/z:  0.00000 #charge-128
###MS: 969
###MSMS: 972
BEGIN IONS
TITLE=Cmpd 136, AutoMSn(566.2647), 16.5 min
RTINSECONDS=989.358
SCANS=MS: 969 MSMS: 972
PEPMASS=566.26467	5144
CHARGE=2+
404.22974	108	
622.29198	247	
721.32582	403	1+
769.35514	176	
943.42104	119	
END IONS

###FS:    #m/z: 380.26295 #charge   1
###MaxRes:#m/z:  0.00000 #charge-128
###MS: 973
###MSMS: 974
BEGIN IONS
TITLE=Cmpd 137, AutoMSn(380.2630), 16.5 min
RTINSECONDS=992.383
SCANS=MS: 973 MSMS: 974
PEPMASS=380.26295	5164
CHARGE=1+
318.23526	400	1+
362.23442	168	
380.26054	197	
END IONS

###FS:    #m/z: 837.28724 #charge   3
###MaxRes:#m/z:  0.00000 #charge-128
###MS: 973
###MSMS: 975
BEGIN IONS
TITLE=Cmpd 138, AutoMSn(837.2872), 16.5 min
RTINSECONDS=992.884
SCANS=MS: 973 MSMS: 975
PEPMASS=837.28724	4133
CHARGE=3+
574.26236	130	
661.30468	115	
694.90458	397	
718.32249	286	1+
783.31675	268	
881.38321	128	
END IONS

###FS:    #m/z: 566.25973 #charge   2
###MaxRes:#m/z:  0.00000 #charge-128
###MS: 973
###MSMS: 976
BEGIN IONS
TITLE=Cmpd 139, AutoMSn(566.2597), 16.6 min
RTINSECONDS=993.385
SCANS=MS: 973 MSMS: 976
PEPMASS=566.25973	4409
CHARGE=2+
550.28459	116	
622.30309	206	
END IONS

###FS:    #m/z: 753.31699 #charge   2
###MaxRes:#m/z:  0.00000 #charge-128
###MS: 977
###MSMS: 978
BEGIN IONS
TITLE=Cmpd 140, AutoMSn(753.3170), 16.6 min
RTINSECONDS=996.432
SCANS=MS: 977 MSMS: 978
PEPMASS=753.31699	3376
CHARGE=2+
470.18117	122	
763.26295	120	
876.34751	327	1+
END IONS

###FS:    #m/z: 412.23307 #charge   3
###MaxRes:#m/z:  0.00000 #charge-128
###MS: 977
###MSMS: 979
BEGIN IONS
TITLE=Cmpd 141, AutoMSn(412.2331), 16.6 min
RTINSECONDS=996.933
SCANS=MS: 977 MSMS: 979
PEPMASS=412.23307	3256
CHARGE=3+
392.26294	124	
410.25891	132	
END IONS

###FS:    #m/z: 617.83908 #charge   2
###MaxRes:#m/z:  0.00000 #charge-128
###MS: 977
###MSMS: 980
BEGIN IONS
TITLE=Cmpd 142, AutoMSn(617.8391), 16.6 min
RTINSECONDS=997.434
SCANS=MS: 977 MSMS: 980
PEPMASS=617.83908	3099
CHARGE=2+
522.23815	139	
551.25641	101	
701.39651	119	
END IONS

###FS:    #m/z: 412.23235 #charge   3
###MaxRes:#m/z:  0.00000 #charge-128
###MS: 981
###MSMS: 982
BEGIN IONS
TITLE=Cmpd 143, AutoMSn(412.2323), 16.7 min
RTINSECONDS=1000.48
SCANS=MS: 981 MSMS: 982
PEPMASS=412.23235	5285
CHARGE=3+
347.19700	112	
359.23751	1576	1+
387.22673	121	
408.24421	172	
410.27522	473	
412.22733	144	
440.28352	107	
449.19783	134	
458.31023	1105	1+
459.19767	105	
543.22830	123	
569.34224	121	
587.34069	189	
603.29148	112	
648.33165	213	
677.41368	117	
760.34129	171	
777.38514	306	1+
830.44088	121	
END IONS

###FS:    #m/z: 446.24842 #charge   3
###MaxRes:#m/z:  0.00000 #charge-128
###MS: 981
###MSMS: 983
BEGIN IONS
TITLE=Cmpd 144, AutoMSn(446.2484), 16.7 min
RTINSECONDS=1000.98
SCANS=MS: 981 MSMS: 983
PEPMASS=446.24842	4347
CHARGE=3+
328.20814	192	
430.15650	124	
443.27101	175	
444.24770	571	1+
448.23963	255	1+
488.27255	114	
489.34176	481	1+
528.32724	599	
588.40564	220	
627.40129	219	
659.33555	107	
688.40621	290	1+
728.44486	159	
END IONS

###FS:    #m/z: 617.84771 #charge   2
###MaxRes:#m/z:  0.00000 #charge-128
###MS: 981
###MSMS: 984
BEGIN IONS
TITLE=Cmpd 145, AutoMSn(617.8477), 16.7 min
RTINSECONDS=1001.49
SCANS=MS: 981 MSMS: 984
PEPMASS=617.84771	4317
CHARGE=2+
362.13277	100	
520.80640	165	
616.33033	102	
617.84503	300	
619.31611	102	
622.33693	109	
701.39455	113	
782.43100	147	
830.42477	178	
993.48088	222	
END IONS

###FS:    #m/z: 521.28515 #charge   2
###MaxRes:#m/z:  0.00000 #charge-128
###MS: 985
###MSMS: 986
BEGIN IONS
TITLE=Cmpd 146, AutoMSn(521.2852), 16.7 min
RTINSECONDS=1004.51
SCANS=MS: 985 MSMS: 986
PEPMASS=521.28515	10137
CHARGE=2+
342.11903	100	
342.21117	149	
343.19024	299	1+
391.70258	142	
412.19794	119	
424.25385	102	
437.71022	121	
441.28109	435	1+
467.22486	119	
471.26401	109	
505.19695	102	
520.28606	238	
522.30026	168	
524.29433	131	
539.31581	100	
554.28440	169	
556.31923	733	1+
568.31256	122	
569.29799	408	1+
590.31620	262	1+
653.36331	257	1+
682.37742	314	
759.40437	218	
765.37354	124	
782.40562	1832	1+
827.45222	241	1+
828.43835	169	
845.44844	110	
895.49335	454	1+
932.45383	109	
END IONS

###FS:    #m/z: 700.31144 #charge   3
###MaxRes:#m/z:  0.00000 #charge-128
###MS: 985
###MSMS: 987
BEGIN IONS
TITLE=Cmpd 147, AutoMSn(700.3114), 16.8 min
RTINSECONDS=1005.01
SCANS=MS: 985 MSMS: 987
PEPMASS=700.31144	5144
CHARGE=3+
335.14462	237	
382.21492	270	
393.65618	121	
463.20153	242	
555.29455	100	
577.28941	155	
577.79035	242	
623.35573	347	
626.27590	270	
657.30322	176	
695.30500	147	
697.86134	203	
700.30912	110	
783.40582	221	1+
786.30108	600	1+
854.41550	235	1+
854.42367	166	
946.32995	1433	1+
983.47100	737	1+
993.91093	144	
1040.47744	161	
1040.48070	484	1+
1116.45963	176	
1117.42469	100	
1127.58340	140	
END IONS

###FS:    #m/z: 446.24629 #charge   3
###MaxRes:#m/z:  0.00000 #charge-128
###MS: 985
###MSMS: 988
BEGIN IONS
TITLE=Cmpd 148, AutoMSn(446.2463), 16.8 min
RTINSECONDS=1005.52
SCANS=MS: 985 MSMS: 988
PEPMASS=446.24629	5554
CHARGE=3+
443.24320	108	
444.25069	608	1+
449.24500	134	
483.29049	128	
488.29142	143	
489.33844	314	
528.32175	401	1+
548.24959	114	
558.36000	105	
588.40137	157	
688.39592	127	
728.43964	134	
END IONS

###FS:    #m/z: 521.28441 #charge   2
###MaxRes:#m/z:  0.00000 #charge-128
###MS: 989
###MSMS: 990
BEGIN IONS
TITLE=Cmpd 149, AutoMSn(521.2844), 16.8 min
RTINSECONDS=1008.53
SCANS=MS: 989 MSMS: 990
PEPMASS=521.28441	18240
CHARGE=2+
342.12851	170	
342.19775	333	1+
380.20750	146	
423.25854	107	
441.27286	730	1+
449.25847	133	
486.25770	232	
488.27522	101	
490.27406	107	
518.29615	125	
520.31268	237	1+
522.27421	294	1+
525.26403	143	
550.28909	117	
554.27441	123	
556.30322	1305	1+
568.31790	132	
569.29239	397	1+
572.29707	108	
653.40184	102	
669.37711	122	
681.37706	115	
682.37591	654	1+
752.44603	104	
780.44908	128	
782.40571	1656	1+
828.44448	236	
895.47695	557	1+
END IONS

###FS:    #m/z: 700.30918 #charge   3
###MaxRes:#m/z:  0.00000 #charge-128
###MS: 989
###MSMS: 991
BEGIN IONS
TITLE=Cmpd 150, AutoMSn(700.3092), 16.8 min
RTINSECONDS=1009.03
SCANS=MS: 989 MSMS: 991
PEPMASS=700.30918	10796
CHARGE=3+
335.14197	166	
378.19679	101	
392.20668	140	
427.71986	480	1+
446.17276	120	
463.21294	162	
473.68135	225	
492.23716	376	
512.74529	118	
520.75045	443	1+
521.25764	113	
558.72754	125	
563.27786	124	
563.79914	168	
623.36723	101	
626.26992	369	
634.60752	156	
634.72273	120	
657.20457	124	
657.29332	111	
657.80891	106	
668.33740	102	
763.42720	365	1+
786.30204	676	1+
854.41836	120	
915.36783	108	
946.33077	972	1+
983.47170	301	1+
1040.49617	189	
1117.45217	117	
1153.57896	510	1+
END IONS

###FS:    #m/z: 642.79318 #charge   2
###MaxRes:#m/z:  0.00000 #charge-128
###MS: 989
###MSMS: 992
BEGIN IONS
TITLE=Cmpd 151, AutoMSn(642.7932), 16.8 min
RTINSECONDS=1009.54
SCANS=MS: 989 MSMS: 992
PEPMASS=642.79318	5064
CHARGE=2+
492.23225	110	
580.29357	121	
630.25563	127	
637.31187	293	
642.79367	111	
708.32089	189	
765.36396	547	1+
912.42384	146	
END IONS

###FS:    #m/z: 521.28328 #charge   2
###MaxRes:#m/z:  0.00000 #charge-128
###MS: 993
###MSMS: 994
BEGIN IONS
TITLE=Cmpd 152, AutoMSn(521.2833), 16.9 min
RTINSECONDS=1012.56
SCANS=MS: 993 MSMS: 994
PEPMASS=521.28328	15881
CHARGE=2+
325.20294	115	
327.18561	141	
342.13094	168	
343.19562	115	
378.20655	117	
423.24731	122	
430.07117	197	
441.27650	585	1+
455.21886	129	
486.26767	136	
518.34550	106	
554.30911	124	
556.31153	1085	1+
566.32606	161	
568.31499	102	
569.29214	540	1+
653.37321	278	1+
661.36704	125	
677.32453	104	
682.36367	281	1+
696.35399	117	
736.40996	101	
758.40344	154	
781.41129	145	
782.40231	2213	1+
867.50279	122	
895.49530	439	1+
END IONS

###FS:    #m/z: 700.31177 #charge   3
###MaxRes:#m/z:  0.00000 #charge-128
###MS: 993
###MSMS: 995
BEGIN IONS
TITLE=Cmpd 153, AutoMSn(700.3118), 16.9 min
RTINSECONDS=1013.06
SCANS=MS: 993 MSMS: 995
PEPMASS=700.31177	8459
CHARGE=3+
335.14807	176	
346.69986	178	
382.21562	131	
393.66513	133	
463.21202	148	
495.29751	104	
520.76445	166	
558.73048	169	
563.29558	161	
577.29059	153	
623.36611	127	
626.27515	427	
634.61103	148	
657.32484	132	
714.28858	113	
786.29946	446	1+
854.42269	576	1+
946.33423	442	1+
946.33436	314	
948.34576	149	
983.47937	641	1+
1040.48537	148	
1041.50806	176	
END IONS

###FS:    #m/z: 416.25043 #charge   2
###MaxRes:#m/z:  0.00000 #charge-128
###MS: 1001
###MSMS: 1002
BEGIN IONS
TITLE=Cmpd 154, AutoMSn(416.2504), 17.0 min
RTINSECONDS=1020.61
SCANS=MS: 1001 MSMS: 1002
PEPMASS=416.25043	3705
CHARGE=2+
400.28222	139	
END IONS

###FS:    #m/z: 453.24576 #charge   3
###MaxRes:#m/z:  0.00000 #charge-128
###MS: 1001
###MSMS: 1003
BEGIN IONS
TITLE=Cmpd 155, AutoMSn(453.2458), 17.0 min
RTINSECONDS=1021.11
SCANS=MS: 1001 MSMS: 1003
PEPMASS=453.24576	3021
CHARGE=3+
208.07755	144	
484.29117	146	
598.32931	111	
END IONS

###FS:    #m/z: 416.24939 #charge   2
###MaxRes:#m/z:  0.00000 #charge-128
###MS: 1004
###MSMS: 1005
BEGIN IONS
TITLE=Cmpd 156, AutoMSn(416.2494), 17.1 min
RTINSECONDS=1023.64
SCANS=MS: 1004 MSMS: 1005
PEPMASS=416.24939	8354
CHARGE=2+
332.17243	102	
340.19507	123	
359.20829	118	
362.20671	505	
364.20092	108	
412.25958	107	
415.27023	288	1+
418.27264	103	
420.24687	143	
458.28524	167	
475.28643	496	
491.58547	141	
496.27048	259	1+
514.28773	163	
530.28175	177	
532.31313	2190	1+
540.03129	313	1+
595.35145	108	
613.35452	249	
629.34974	165	
631.37667	2086	1+
END IONS

###FS:    #m/z: 453.24634 #charge   3
###MaxRes:#m/z:  0.00000 #charge-128
###MS: 1004
###MSMS: 1006
BEGIN IONS
TITLE=Cmpd 157, AutoMSn(453.2463), 17.1 min
RTINSECONDS=1024.14
SCANS=MS: 1004 MSMS: 1006
PEPMASS=453.24634	6259
CHARGE=3+
308.19021	126	
422.25045	437	
436.23883	109	
447.23870	380	
447.90588	139	
449.26892	166	
450.24807	425	1+
452.25166	287	1+
454.26228	150	
457.26212	623	1+
484.29933	246	
505.28101	203	
521.78237	429	1+
571.82187	215	
572.33102	261	
598.35845	130	
612.26183	378	1+
615.33866	218	
615.82503	141	
713.37920	124	
728.46175	838	1+
911.50204	296	1+
914.51744	1502	1+
1025.55047	630	1+
1043.56147	1768	1+
END IONS

###FS:    #m/z: 631.36785 #charge   1
###MaxRes:#m/z:  0.00000 #charge-128
###MS: 1004
###MSMS: 1007
BEGIN IONS
TITLE=Cmpd 158, AutoMSn(631.3678), 17.1 min
RTINSECONDS=1024.64
SCANS=MS: 1004 MSMS: 1007
PEPMASS=631.36785	3890
CHARGE=1+
434.93436	100	
END IONS

###FS:    #m/z: 416.25188 #charge   2
###MaxRes:#m/z:  0.00000 #charge-128
###MS: 1008
###MSMS: 1009
BEGIN IONS
TITLE=Cmpd 159, AutoMSn(416.2519), 17.1 min
RTINSECONDS=1027.67
SCANS=MS: 1008 MSMS: 1009
PEPMASS=416.25188	17741
CHARGE=2+
311.16739	111	
340.20584	208	
344.18696	153	
358.20730	150	
362.20376	1911	1+
368.19212	183	
378.23016	126	
384.22328	103	
386.20846	229	
400.26054	114	
414.26916	194	
416.24482	478	1+
420.28927	142	
457.28181	261	
467.25781	246	
475.28911	1005	1+
482.61378	148	
485.27998	142	
497.27735	232	
514.30741	332	
530.30073	137	
532.30815	4133	1+
541.01196	108	
613.36811	393	
629.35010	240	1+
631.37402	3677	1+
639.75343	575	1+
639.82916	116	
639.96427	220	
END IONS

###FS:    #m/z: 437.75377 #charge   2
###MaxRes:#m/z:  0.00000 #charge-128
###MS: 1008
###MSMS: 1010
BEGIN IONS
TITLE=Cmpd 160, AutoMSn(437.7538), 17.1 min
RTINSECONDS=1028.17
SCANS=MS: 1008 MSMS: 1010
PEPMASS=437.75377	10765
CHARGE=2+
326.17726	111	
327.18740	251	1+
330.18121	151	
342.23448	152	
348.18566	1838	1+
354.43805	124	
359.17116	130	
362.21366	111	
371.17643	108	
396.23726	153	
401.20699	101	
412.21415	105	
418.22756	102	
429.20576	151	
434.27124	184	
436.24792	243	1+
439.24833	217	1+
443.25435	220	1+
454.23414	150	
459.24368	119	
461.26847	1606	1+
468.42174	415	
471.24624	171	
528.27168	124	
532.32617	150	
540.28273	209	
542.27921	120	
557.31050	157	
558.29088	442	1+
573.30628	148	
575.31302	2647	1+
586.27974	317	
631.36832	223	1+
672.36195	115	
674.38688	2928	1+
END IONS

###FS:    #m/z: 631.37632 #charge   1
###MaxRes:#m/z:  0.00000 #charge-128
###MS: 1008
###MSMS: 1011
BEGIN IONS
TITLE=Cmpd 161, AutoMSn(631.3763), 17.1 min
RTINSECONDS=1028.67
SCANS=MS: 1008 MSMS: 1011
PEPMASS=631.37632	8478
CHARGE=1+
312.12717	100	
END IONS

###FS:    #m/z: 437.75399 #charge   2
###MaxRes:#m/z:  0.00000 #charge-128
###MS: 1012
###MSMS: 1013
BEGIN IONS
TITLE=Cmpd 162, AutoMSn(437.7540), 17.2 min
RTINSECONDS=1031.7
SCANS=MS: 1012 MSMS: 1013
PEPMASS=437.75399	34294
CHARGE=2+
313.15539	151	
327.19594	167	
330.17977	217	
337.15965	133	
348.18638	3843	1+
367.18355	159	
378.22069	184	
396.22328	224	
400.19934	258	1+
413.24034	247	1+
429.21265	220	
434.27111	492	1+
438.27040	207	
439.25360	338	1+
441.23880	243	
443.25119	232	
446.24683	143	
461.27107	3113	1+
465.24522	173	
468.42720	628	
471.25743	595	1+
511.25908	159	
523.26395	155	
532.31093	137	
540.27150	362	1+
557.28469	148	
558.28777	1315	1+
571.32322	147	
573.30842	147	
575.31321	5538	1+
586.29139	564	
639.34536	241	1+
656.36355	895	1+
672.37084	324	
674.38241	7063	1+
681.02259	204	
686.35436	159	
787.46341	135	
END IONS

###FS:    #m/z: 674.38290 #charge   1
###MaxRes:#m/z:  0.00000 #charge-128
###MS: 1012
###MSMS: 1014
BEGIN IONS
TITLE=Cmpd 163, AutoMSn(674.3829), 17.2 min
RTINSECONDS=1032.2
SCANS=MS: 1012 MSMS: 1014
PEPMASS=674.38290	10267
CHARGE=1+
453.20131	115	
671.32673	121	
END IONS

###FS:    #m/z: 437.75435 #charge   2
###MaxRes:#m/z:  0.00000 #charge-128
###MS: 1016
###MSMS: 1017
BEGIN IONS
TITLE=Cmpd 165, AutoMSn(437.7543), 17.3 min
RTINSECONDS=1035.72
SCANS=MS: 1016 MSMS: 1017
PEPMASS=437.75435	64102
CHARGE=2+
325.15337	163	
327.20503	253	
330.16934	327	
333.18413	178	
348.18686	4619	1+
362.20547	172	
384.20988	232	
396.22498	291	
406.20011	174	
412.19153	350	
416.25760	188	
429.21919	279	
434.27630	216	
436.26232	218	
441.24497	327	
443.25894	752	1+
459.25811	274	
461.27534	5188	1+
468.43192	413	
471.25323	486	
473.20868	200	
482.26487	352	1+
527.31344	215	
532.31039	262	
540.28085	502	
556.29027	518	1+
558.28037	1178	1+
571.32058	181	
573.29129	211	
575.31407	7250	1+
586.28362	1037	1+
656.37108	387	
657.36308	714	1+
672.37887	634	1+
674.38311	10682	1+
685.37027	203	
END IONS

###FS:    #m/z: 874.49649 #charge   1
###MaxRes:#m/z:  0.00000 #charge-128
###MS: 1016
###MSMS: 1019
BEGIN IONS
TITLE=Cmpd 167, AutoMSn(874.4965), 17.3 min
RTINSECONDS=1036.73
SCANS=MS: 1016 MSMS: 1019
PEPMASS=874.49649	9301
CHARGE=1+
348.17914	209	
461.28066	233	
575.31109	548	
577.28304	104	
674.37498	283	1+
873.49977	148	
874.49816	2637	1+
END IONS

###FS:    #m/z: 421.75862 #charge   2
###MaxRes:#m/z:  0.00000 #charge-128
###MS: 1020
###MSMS: 1021
BEGIN IONS
TITLE=Cmpd 168, AutoMSn(421.7586), 17.3 min
RTINSECONDS=1039.75
SCANS=MS: 1020 MSMS: 1021
PEPMASS=421.75862	26993
CHARGE=2+
341.17862	393	
363.21773	679	
368.23307	459	
374.63099	357	
383.22997	326	
385.25253	1392	
454.27332	813	
470.27279	726	
472.28479	17937	1+
479.49694	309	
553.34246	375	
569.34182	352	
571.35562	6078	1+
628.37695	723	
654.38746	511	
670.39532	1037	1+
672.40213	12192	1+
682.38540	879	
725.43171	1247	1+
732.36474	357	
741.41906	823	1+
743.43472	7080	1+
END IONS

###FS:    #m/z: 674.38076 #charge   1
###MaxRes:#m/z:  0.00000 #charge-128
###MS: 1020
###MSMS: 1022
BEGIN IONS
TITLE=Cmpd 169, AutoMSn(674.3808), 17.3 min
RTINSECONDS=1040.25
SCANS=MS: 1020 MSMS: 1022
PEPMASS=674.38076	18826
CHARGE=1+
455.21227	119	
484.25394	117	
END IONS

###FS:    #m/z: 412.75384 #charge   2
###MaxRes:#m/z:  0.00000 #charge-128
###MS: 1020
###MSMS: 1023
BEGIN IONS
TITLE=Cmpd 170, AutoMSn(412.7538), 17.3 min
RTINSECONDS=1040.75
SCANS=MS: 1020 MSMS: 1023
PEPMASS=412.75384	12031
CHARGE=2+
341.18223	120	
359.23259	252	1+
362.20123	488	1+
392.21464	146	
410.23238	379	1+
413.24800	366	1+
438.22064	101	
472.29126	459	1+
475.28151	428	
514.28098	157	
530.29391	105	
532.30683	1431	1+
569.31426	117	
571.35739	159	
631.38024	905	1+
672.39560	350	1+
END IONS

###FS:    #m/z: 421.75920 #charge   2
###MaxRes:#m/z:  0.00000 #charge-128
###MS: 1024
###MSMS: 1025
BEGIN IONS
TITLE=Cmpd 171, AutoMSn(421.7592), 17.4 min
RTINSECONDS=1043.77
SCANS=MS: 1024 MSMS: 1025
PEPMASS=421.75920	258218
CHARGE=2+
325.22168	2282	
341.18123	2336	
363.21989	5791	
368.22827	4051	
385.25405	10708	
454.26819	5683	1+
470.27002	4808	
472.28680	130261	1+
553.34655	2142	
569.33859	2547	
571.35516	57640	1+
628.37987	7250	1+
654.38992	3751	
670.38974	6839	1+
672.40301	99853	1+
682.38798	8820	1+
725.42963	13818	1+
741.42576	2708	
743.43967	55993	1+
END IONS

###FS:    #m/z: 412.75408 #charge   2
###MaxRes:#m/z:  0.00000 #charge-128
###MS: 1024
###MSMS: 1026
BEGIN IONS
TITLE=Cmpd 172, AutoMSn(412.7541), 17.4 min
RTINSECONDS=1044.27
SCANS=MS: 1024 MSMS: 1026
PEPMASS=412.75408	105089
CHARGE=2+
340.19923	115	
344.19274	100	
362.20560	279	
368.20525	220	1+
385.25339	117	
390.26540	122	
408.25266	675	1+
412.23298	287	
414.24341	273	1+
432.25013	215	
440.26031	295	1+
457.27910	129	
458.27546	240	
472.28736	1878	1+
475.29477	101	
532.30194	865	
571.34736	295	
630.37784	109	
631.36908	705	
632.37296	943	1+
639.75963	486	1+
666.34067	127	
670.38407	204	
672.40034	450	1+
680.38737	100	
682.08140	249	
END IONS

###FS:    #m/z: 672.40178 #charge   1
###MaxRes:#m/z:  0.00000 #charge-128
###MS: 1024
###MSMS: 1027
BEGIN IONS
TITLE=Cmpd 173, AutoMSn(672.4018), 17.4 min
RTINSECONDS=1044.78
SCANS=MS: 1024 MSMS: 1027
PEPMASS=672.40178	64042
CHARGE=1+
376.61453	240	
672.39042	173	
END IONS

###FS:    #m/z: 421.76079 #charge   2
###MaxRes:#m/z:  0.00000 #charge-128
###MS: 1028
###MSMS: 1029
BEGIN IONS
TITLE=Cmpd 174, AutoMSn(421.7608), 17.5 min
RTINSECONDS=1047.8
SCANS=MS: 1028 MSMS: 1029
PEPMASS=421.76079	752894
CHARGE=2+
341.18046	8189	
363.21946	16341	
368.22584	9775	
383.23040	5832	
385.25480	30377	1+
454.27218	8191	
470.27220	11162	
472.28720	356559	1+
569.33972	6142	
571.35553	150796	1+
628.37672	13703	
654.39348	8700	
670.38772	10038	
672.40319	266314	1+
682.38835	25481	1+
725.42908	39463	1+
741.42323	5789	
743.43997	148021	1+
END IONS

###FS:    #m/z: 411.74592 #charge   2
###MaxRes:#m/z:  0.00000 #charge-128
###MS: 1028
###MSMS: 1030
BEGIN IONS
TITLE=Cmpd 175, AutoMSn(411.7459), 17.5 min
RTINSECONDS=1048.3
SCANS=MS: 1028 MSMS: 1030
PEPMASS=411.74592	340363
CHARGE=2+
337.18027	104	
341.19844	239	1+
344.19497	256	1+
362.19653	106	
368.21802	394	1+
381.20995	119	
383.22980	103	
385.26013	293	
392.22094	143	
394.21453	135	
410.21124	163	
410.29981	142	
411.24106	492	1+
414.23787	522	1+
432.25870	1811	1+
436.23992	231	1+
440.24272	126	
441.25109	356	1+
449.26229	494	
454.27544	183	
456.27075	263	1+
470.27026	210	1+
472.28655	2888	1+
479.49398	180	
527.31545	124	
532.31139	662	
545.33610	1053	1+
569.35288	142	
571.35145	959	1+
602.36848	113	
614.35975	369	1+
630.36520	497	1+
632.37351	4481	1+
640.77058	360	
642.36309	142	
654.39618	150	
670.37810	157	
672.40633	1163	1+
681.02306	221	
681.10786	120	
725.42442	182	
743.44161	182	
END IONS

###FS:    #m/z: 672.40327 #charge   1
###MaxRes:#m/z:  0.00000 #charge-128
###MS: 1028
###MSMS: 1031
BEGIN IONS
TITLE=Cmpd 176, AutoMSn(672.4033), 17.5 min
RTINSECONDS=1048.8
SCANS=MS: 1028 MSMS: 1031
PEPMASS=672.40327	202659
CHARGE=1+
625.77448	106	
672.39572	697	1+
END IONS

###FS:    #m/z: 842.50752 #charge   1
###MaxRes:#m/z:  0.00000 #charge-128
###MS: 1032
###MSMS: 1033
BEGIN IONS
TITLE=Cmpd 177, AutoMSn(842.5075), 17.5 min
RTINSECONDS=1051.82
SCANS=MS: 1032 MSMS: 1033
PEPMASS=842.50752	271148
CHARGE=1+
840.48978	14088	1+
842.50826	223878	1+
END IONS

###FS:    #m/z: 672.40285 #charge   1
###MaxRes:#m/z:  0.00000 #charge-128
###MS: 1032
###MSMS: 1034
BEGIN IONS
TITLE=Cmpd 178, AutoMSn(672.4029), 17.5 min
RTINSECONDS=1052.32
SCANS=MS: 1032 MSMS: 1034
PEPMASS=672.40285	279890
CHARGE=1+
385.21553	118	
672.40914	201	
END IONS

###FS:    #m/z: 472.28679 #charge   1
###MaxRes:#m/z:  0.00000 #charge-128
###MS: 1032
###MSMS: 1035
BEGIN IONS
TITLE=Cmpd 179, AutoMSn(472.2868), 17.5 min
RTINSECONDS=1052.83
SCANS=MS: 1032 MSMS: 1035
PEPMASS=472.28679	179196
CHARGE=1+
359.19184	127	
451.22093	120	
472.29070	218	
END IONS

###FS:    #m/z: 842.50825 #charge   1
###MaxRes:#m/z:  0.00000 #charge-128
###MS: 1036
###MSMS: 1037
BEGIN IONS
TITLE=Cmpd 180, AutoMSn(842.5082), 17.6 min
RTINSECONDS=1055.86
SCANS=MS: 1036 MSMS: 1037
PEPMASS=842.50825	250536
CHARGE=1+
840.49125	10914	1+
842.50792	171514	1+
END IONS

###FS:    #m/z: 472.28715 #charge   1
###MaxRes:#m/z:  0.00000 #charge-128
###MS: 1036
###MSMS: 1038
BEGIN IONS
TITLE=Cmpd 181, AutoMSn(472.2872), 17.6 min
RTINSECONDS=1056.36
SCANS=MS: 1036 MSMS: 1038
PEPMASS=472.28715	176215
CHARGE=1+
400.25552	100	
470.26804	183	
472.29587	228	
END IONS

###FS:    #m/z: 571.35184 #charge   1
###MaxRes:#m/z:  0.00000 #charge-128
###MS: 1036
###MSMS: 1039
BEGIN IONS
TITLE=Cmpd 182, AutoMSn(571.3518), 17.6 min
RTINSECONDS=1056.86
SCANS=MS: 1036 MSMS: 1039
PEPMASS=571.35184	106716
CHARGE=1+
341.17629	182	
354.18417	215	1+
383.23623	125	
385.23922	111	
411.21806	124	
455.26807	191	
472.29294	219	
481.23592	127	
488.28849	113	
554.31782	107	
571.35462	407	1+
END IONS

###FS:    #m/z: 842.50761 #charge   1
###MaxRes:#m/z:  0.00000 #charge-128
###MS: 1040
###MSMS: 1041
BEGIN IONS
TITLE=Cmpd 183, AutoMSn(842.5076), 17.7 min
RTINSECONDS=1059.88
SCANS=MS: 1040 MSMS: 1041
PEPMASS=842.50761	160134
CHARGE=1+
840.48852	6964	1+
842.50867	90033	1+
END IONS

###FS:    #m/z: 472.28734 #charge   1
###MaxRes:#m/z:  0.00000 #charge-128
###MS: 1040
###MSMS: 1042
BEGIN IONS
TITLE=Cmpd 184, AutoMSn(472.2873), 17.7 min
RTINSECONDS=1060.38
SCANS=MS: 1040 MSMS: 1042
PEPMASS=472.28734	127773
CHARGE=1+
411.24512	106	
441.30571	107	
457.27348	122	
468.25986	111	
472.27390	178	
END IONS

###FS:    #m/z: 832.48715 #charge   1
###MaxRes:#m/z:  0.00000 #charge-128
###MS: 1040
###MSMS: 1043
BEGIN IONS
TITLE=Cmpd 185, AutoMSn(832.4871), 17.7 min
RTINSECONDS=1060.88
SCANS=MS: 1040 MSMS: 1043
PEPMASS=832.48715	42732
CHARGE=1+
827.49578	1059	1+
830.46551	1056	1+
832.48722	18137	1+
END IONS

###FS:    #m/z: 832.48586 #charge   1
###MaxRes:#m/z:  0.00000 #charge-128
###MS: 1044
###MSMS: 1045
BEGIN IONS
TITLE=Cmpd 186, AutoMSn(832.4859), 17.7 min
RTINSECONDS=1063.91
SCANS=MS: 1044 MSMS: 1045
PEPMASS=832.48586	28588
CHARGE=1+
814.48110	419	
827.50118	733	1+
830.46079	873	1+
832.48813	13762	1+
END IONS

###FS:    #m/z: 632.37213 #charge-128
###MaxRes:#m/z:  0.00000 #charge-128
###MS: 1044
###MSMS: 1046
BEGIN IONS
TITLE=Cmpd 187, AutoMSn(632.3721), 17.7 min
RTINSECONDS=1064.41
SCANS=MS: 1044 MSMS: 1046
PEPMASS=632.37213	24465

318.18479	100	
410.70518	112	
428.18082	157	
446.21114	117	
463.22296	203	
562.29748	224	
573.30368	168	
629.33146	160	
661.37103	161	
764.44034	115	
END IONS

###FS:    #m/z: 416.74824 #charge   2
###MaxRes:#m/z:  0.00000 #charge-128
###MS: 1044
###MSMS: 1047
BEGIN IONS
TITLE=Cmpd 188, AutoMSn(416.7482), 17.7 min
RTINSECONDS=1064.91
SCANS=MS: 1044 MSMS: 1047
PEPMASS=416.74824	18971
CHARGE=2+
341.18957	549	
359.19776	415	
363.21837	495	
368.22362	943	1+
376.61220	484	
383.23153	670	
385.25670	1861	
389.73663	868	
391.74850	990	
432.25589	3346	1+
454.26332	461	
470.27074	2237	1+
472.28679	17414	1+
545.34067	1149	
569.33577	949	
571.35604	8218	1+
597.33913	353	
614.35923	394	
628.37323	827	
632.37069	10057	1+
640.77551	385	
670.39065	2828	1+
672.40395	11932	1+
681.02497	1233	
682.38831	1258	
725.43375	1833	
741.42667	1578	1+
743.44011	6721	1+
END IONS

###FS:    #m/z: 861.06135 #charge   3
###MaxRes:#m/z:  0.00000 #charge-128
###MS: 1048
###MSMS: 1049
BEGIN IONS
TITLE=Cmpd 189, AutoMSn(861.0613), 17.8 min
RTINSECONDS=1067.93
SCANS=MS: 1048 MSMS: 1049
PEPMASS=861.06135	9000
CHARGE=3+
421.14586	194	
544.14336	113	
571.35253	114	
652.20768	171	
790.16275	100	
855.75394	172	
856.48157	433	1+
858.50415	1143	1+
861.06634	308	
861.40913	599	1+
861.71466	281	
864.48968	185	
866.51801	236	
868.26422	128	
966.49571	100	
END IONS

###FS:    #m/z: 472.28591 #charge   1
###MaxRes:#m/z:  0.00000 #charge-128
###MS: 1048
###MSMS: 1050
BEGIN IONS
TITLE=Cmpd 190, AutoMSn(472.2859), 17.8 min
RTINSECONDS=1068.43
SCANS=MS: 1048 MSMS: 1050
PEPMASS=472.28591	27669
CHARGE=1+
297.17204	178	
321.18023	111	
324.13042	106	
343.15753	142	
357.19331	139	
368.19237	133	
374.26724	184	
375.23504	1180	1+
377.18586	111	
380.21319	121	
384.17324	154	
401.69194	118	
404.25174	199	
407.16612	186	
410.71455	148	
412.75987	141	
425.20259	296	1+
428.25124	531	1+
436.91592	141	
437.21243	211	
439.24262	102	
446.27005	2631	1+
450.22799	117	
462.25396	177	
468.25199	589	1+
470.27310	624	1+
472.27468	898	1+
END IONS

###FS:    #m/z: 628.99935 #charge-128
###MaxRes:#m/z:  0.00000 #charge-128
###MS: 1048
###MSMS: 1051
BEGIN IONS
TITLE=Cmpd 191, AutoMSn(628.9993), 17.8 min
RTINSECONDS=1068.94
SCANS=MS: 1048 MSMS: 1051
PEPMASS=628.99935	6715

324.13393	111	
372.17943	134	
425.17299	123	
484.68922	174	
486.68667	106	
490.67034	111	
509.79262	105	
552.25713	102	
562.30510	175	
576.26215	100	
611.29544	109	
617.81441	109	
622.67794	257	
622.98497	156	
624.33180	135	
625.32161	652	1+
628.31968	611	1+
628.66482	596	1+
628.99234	646	
632.32018	231	1+
633.47909	110	
638.70328	124	
650.36211	529	1+
730.40253	164	
763.44287	117	
780.93027	206	
781.41632	159	
866.40041	231	1+
END IONS

###FS:    #m/z: 628.66353 #charge   3
###MaxRes:#m/z:  0.00000 #charge-128
###MS: 1052
###MSMS: 1053
BEGIN IONS
TITLE=Cmpd 192, AutoMSn(628.6635), 17.9 min
RTINSECONDS=1071.96
SCANS=MS: 1052 MSMS: 1053
PEPMASS=628.66353	11783
CHARGE=3+
376.18549	106	
446.26614	279	1+
482.23104	134	
484.69655	126	
509.78387	135	
562.27122	136	
566.29693	115	
622.67384	164	
623.00485	168	
623.33429	221	1+
626.34703	116	
627.30938	256	1+
627.97604	141	
628.66479	824	1+
628.99953	1000	1+
629.33943	490	
629.81953	109	
633.33414	112	
650.36997	518	1+
730.40300	131	
749.38411	114	
780.93433	168	
781.45187	139	
866.39109	105	
1018.58531	135	
END IONS

###FS:    #m/z: 472.28413 #charge   1
###MaxRes:#m/z:  0.00000 #charge-128
###MS: 1052
###MSMS: 1054
BEGIN IONS
TITLE=Cmpd 193, AutoMSn(472.2841), 17.9 min
RTINSECONDS=1072.46
SCANS=MS: 1052 MSMS: 1054
PEPMASS=472.28413	17489
CHARGE=1+
324.13285	139	
340.15735	242	
343.16992	182	
346.06647	120	
353.50773	206	
374.27848	176	
375.23206	1051	
380.22898	156	
384.17554	162	
403.25631	102	
407.17381	131	
412.25312	139	
425.19075	226	1+
430.23036	120	
433.71131	169	
436.21325	272	1+
440.23424	162	
444.74740	108	
446.27085	2425	1+
450.21267	190	
454.25154	154	
456.23976	337	1+
459.90329	250	
460.25482	128	
465.21871	120	
467.27649	130	
468.26484	851	1+
468.73362	127	
471.24595	295	
472.26452	761	1+
END IONS

###FS:    #m/z: 861.05863 #charge   3
###MaxRes:#m/z:  0.00000 #charge-128
###MS: 1052
###MSMS: 1055
BEGIN IONS
TITLE=Cmpd 194, AutoMSn(861.0586), 17.9 min
RTINSECONDS=1072.96
SCANS=MS: 1052 MSMS: 1055
PEPMASS=861.05863	7701
CHARGE=3+
421.13416	110	
636.23167	100	
857.47164	381	1+
860.45468	116	
861.06074	315	1+
861.39496	103	
877.02316	145	
END IONS

###FS:    #m/z: 628.66638 #charge   3
###MaxRes:#m/z:  0.00000 #charge-128
###MS: 1056
###MSMS: 1057
BEGIN IONS
TITLE=Cmpd 195, AutoMSn(628.6664), 17.9 min
RTINSECONDS=1075.98
SCANS=MS: 1056 MSMS: 1057
PEPMASS=628.66638	11342
CHARGE=3+
361.16164	124	
407.15209	150	
425.17654	229	
446.26529	187	
484.70846	179	
489.30433	110	
552.28248	122	
561.27346	149	
561.78137	203	
567.31137	224	
617.80880	107	
622.67062	287	1+
622.98189	202	
623.32401	320	1+
626.77693	111	
627.32007	317	1+
627.99781	869	1+
628.67187	488	1+
629.34062	586	1+
632.29396	172	
634.29115	136	
637.31930	100	
637.82374	127	
650.35618	480	1+
730.40914	114	
730.90548	124	
781.42935	121	
END IONS

###FS:    #m/z: 472.28369 #charge   1
###MaxRes:#m/z:  0.00000 #charge-128
###MS: 1056
###MSMS: 1058
BEGIN IONS
TITLE=Cmpd 196, AutoMSn(472.2837), 17.9 min
RTINSECONDS=1076.48
SCANS=MS: 1056 MSMS: 1058
PEPMASS=472.28369	13209
CHARGE=1+
334.64275	108	
343.15155	167	
353.17083	142	
357.22322	119	
359.16637	151	
375.23335	889	1+
395.78345	360	
397.19695	120	
422.08861	116	
428.23812	333	1+
433.70814	238	
446.27065	2277	1+
451.22571	167	
454.23630	386	1+
467.27479	220	
468.26224	1385	1+
470.85901	109	
472.26624	698	1+
END IONS

###FS:    #m/z: 350.25568 #charge-128
###MaxRes:#m/z:  0.00000 #charge-128
###MS: 1056
###MSMS: 1059
BEGIN IONS
TITLE=Cmpd 197, AutoMSn(350.2557), 17.9 min
RTINSECONDS=1076.98
SCANS=MS: 1056 MSMS: 1059
PEPMASS=350.25568	7758

332.24298	599	1+
348.22330	122	
350.25609	220	
END IONS

###FS:    #m/z: 450.26850 #charge   2
###MaxRes:#m/z:  0.00000 #charge-128
###MS: 1060
###MSMS: 1061
BEGIN IONS
TITLE=Cmpd 198, AutoMSn(450.2685), 18.0 min
RTINSECONDS=1080
SCANS=MS: 1060 MSMS: 1061
PEPMASS=450.26850	16544
CHARGE=2+
329.17896	114	
341.18074	162	
363.22150	218	
365.21124	130	
368.22220	191	
369.22239	322	1+
376.61218	116	
385.25464	579	1+
390.23950	167	
393.23813	167	
402.28191	158	
434.24615	188	
446.26297	286	
448.26097	405	1+
450.27585	460	1+
452.26543	570	1+
465.27395	108	
470.27031	288	
472.28730	1988	1+
483.27102	131	
569.35221	211	
571.35794	1250	1+
628.36249	346	
670.39230	508	1+
672.40303	5189	1+
681.02941	546	1+
682.40046	200	1+
725.42038	804	1+
741.40597	370	1+
743.43818	3080	1+
754.52729	108	
756.44056	100	
798.43499	100	
END IONS

###FS:    #m/z: 350.25371 #charge-128
###MaxRes:#m/z:  0.00000 #charge-128
###MS: 1060
###MSMS: 1062
BEGIN IONS
TITLE=Cmpd 199, AutoMSn(350.2537), 18.0 min
RTINSECONDS=1080.5
SCANS=MS: 1060 MSMS: 1062
PEPMASS=350.25371	8297

332.23741	301	
348.21296	113	
350.25509	439	1+
END IONS

###FS:    #m/z: 435.76448 #charge   2
###MaxRes:#m/z:  0.00000 #charge-128
###MS: 1060
###MSMS: 1063
BEGIN IONS
TITLE=Cmpd 200, AutoMSn(435.7645), 18.0 min
RTINSECONDS=1081
SCANS=MS: 1060 MSMS: 1063
PEPMASS=435.76448	8924
CHARGE=2+
355.22976	265	
359.18585	121	
385.24654	109	
398.29107	109	
438.26165	131	
572.35812	110	
END IONS

###FS:    #m/z: 450.27018 #charge   2
###MaxRes:#m/z:  0.00000 #charge-128
###MS: 1064
###MSMS: 1065
BEGIN IONS
TITLE=Cmpd 201, AutoMSn(450.2702), 18.1 min
RTINSECONDS=1084.02
SCANS=MS: 1064 MSMS: 1065
PEPMASS=450.27018	31272
CHARGE=2+
329.17556	105	
337.20543	109	
341.17867	177	
359.19558	251	
368.22543	700	1+
376.60055	116	
382.23065	411	1+
385.25529	308	
391.74384	201	
395.20182	107	
430.23552	155	
433.24382	349	1+
436.24607	202	
446.26700	143	
448.27190	454	1+
450.25061	500	1+
452.25356	811	1+
454.26375	808	1+
458.35195	120	
461.40502	249	
465.24496	135	
470.26022	140	
472.28986	2946	1+
475.27802	112	
479.26027	150	
569.33614	145	
571.35677	2232	1+
610.34193	111	
628.38125	609	1+
654.38486	489	1+
670.38445	581	1+
672.40099	8047	1+
681.03408	878	1+
681.49011	132	
682.16490	120	
682.39437	113	
725.42956	1217	1+
738.41935	123	
741.42156	434	1+
743.44005	4978	1+
754.54466	272	
755.42882	178	
778.46994	475	1+
END IONS

###FS:    #m/z: 435.76758 #charge   2
###MaxRes:#m/z:  0.00000 #charge-128
###MS: 1064
###MSMS: 1066
BEGIN IONS
TITLE=Cmpd 202, AutoMSn(435.7676), 18.1 min
RTINSECONDS=1084.53
SCANS=MS: 1064 MSMS: 1066
PEPMASS=435.76758	11783
CHARGE=2+
330.18579	139	
348.18557	122	
385.25759	225	
416.28880	102	
418.23083	122	
420.25512	162	
421.20167	128	
427.23728	132	
432.26758	281	
433.25744	877	1+
436.24676	1012	1+
440.25328	220	
454.27259	184	
472.28571	495	
483.25834	110	
498.25907	121	
500.27958	585	1+
511.29405	108	
553.34450	130	
571.35158	402	1+
575.29525	277	1+
599.34263	122	
654.39318	347	1+
672.38841	129	
674.37825	171	
682.37123	164	
698.38186	206	1+
700.39912	396	1+
725.43512	413	1+
741.42994	209	
743.43833	2687	1+
771.42440	360	1+
END IONS

###FS:    #m/z: 350.25366 #charge-128
###MaxRes:#m/z:  0.00000 #charge-128
###MS: 1064
###MSMS: 1067
BEGIN IONS
TITLE=Cmpd 203, AutoMSn(350.2537), 18.1 min
RTINSECONDS=1085.03
SCANS=MS: 1064 MSMS: 1067
PEPMASS=350.25366	8120

332.24463	281	
350.25291	399	
END IONS

###FS:    #m/z: 450.26992 #charge   2
###MaxRes:#m/z:  0.00000 #charge-128
###MS: 1068
###MSMS: 1069
BEGIN IONS
TITLE=Cmpd 204, AutoMSn(450.2699), 18.1 min
RTINSECONDS=1088.05
SCANS=MS: 1068 MSMS: 1069
PEPMASS=450.26992	38926
CHARGE=2+
329.18162	306	
337.20613	182	
359.19030	164	
363.22917	166	
368.22635	443	1+
383.24184	257	
385.24347	626	
389.73266	136	
391.74938	265	
429.24862	370	1+
432.22839	166	
434.23944	155	
436.25584	134	
441.26078	130	
446.26839	211	
448.26081	506	1+
450.26057	509	1+
452.26911	721	1+
454.27405	668	1+
470.27562	246	
472.28761	3438	1+
479.48971	332	
569.33386	165	
571.35875	2243	1+
628.37308	392	
630.38395	190	
636.66182	189	
670.38572	542	1+
672.40141	8178	1+
680.51361	169	
681.11484	566	1+
682.17804	356	
682.39026	671	1+
723.40508	143	
725.43307	1098	1+
741.44233	260	
743.44271	5289	1+
753.42499	152	
754.53775	305	
755.44361	336	1+
779.47749	347	1+
END IONS

###FS:    #m/z: 435.76764 #charge   2
###MaxRes:#m/z:  0.00000 #charge-128
###MS: 1068
###MSMS: 1070
BEGIN IONS
TITLE=Cmpd 205, AutoMSn(435.7676), 18.1 min
RTINSECONDS=1088.55
SCANS=MS: 1068 MSMS: 1070
PEPMASS=435.76764	11961
CHARGE=2+
341.17772	103	
359.18787	105	
432.28708	250	
436.25475	298	1+
456.26954	103	
472.28459	290	1+
END IONS

###FS:    #m/z: 802.42496 #charge   1
###MaxRes:#m/z:  0.00000 #charge-128
###MS: 1068
###MSMS: 1071
BEGIN IONS
TITLE=Cmpd 206, AutoMSn(802.4250), 18.2 min
RTINSECONDS=1089.05
SCANS=MS: 1068 MSMS: 1071
PEPMASS=802.42496	3805
CHARGE=1+
383.23339	118	
408.19309	101	
452.23970	130	
515.29187	222	
521.27222	100	
540.29027	108	
802.45140	106	
END IONS

###FS:    #m/z: 498.29403 #charge   1
###MaxRes:#m/z:  0.00000 #charge-128
###MS: 1072
###MSMS: 1074
BEGIN IONS
TITLE=Cmpd 207, AutoMSn(498.2940), 18.2 min
RTINSECONDS=1092.58
SCANS=MS: 1072 MSMS: 1074
PEPMASS=498.29403	3587
CHARGE=1+
397.22952	121	
477.23551	113	
480.27606	102	
487.53968	184	
498.30240	616	1+
END IONS

###FS:    #m/z: 498.29877 #charge   1
###MaxRes:#m/z:  0.00000 #charge-128
###MS: 1075
###MSMS: 1076
BEGIN IONS
TITLE=Cmpd 208, AutoMSn(498.2988), 18.3 min
RTINSECONDS=1095.1
SCANS=MS: 1075 MSMS: 1076
PEPMASS=498.29877	4275
CHARGE=1+
496.26774	101	
498.29410	847	1+
END IONS

###FS:    #m/z: 655.31256 #charge   2
###MaxRes:#m/z:  0.00000 #charge-128
###MS: 1075
###MSMS: 1077
BEGIN IONS
TITLE=Cmpd 209, AutoMSn(655.3126), 18.3 min
RTINSECONDS=1095.6
SCANS=MS: 1075 MSMS: 1077
PEPMASS=655.31256	3015
CHARGE=2+
537.26846	130	
999.02979	121	
END IONS

###FS:    #m/z: 364.26494 #charge   1
###MaxRes:#m/z:  0.00000 #charge-128
###MS: 1075
###MSMS: 1078
BEGIN IONS
TITLE=Cmpd 210, AutoMSn(364.2649), 18.3 min
RTINSECONDS=1096.1
SCANS=MS: 1075 MSMS: 1078
PEPMASS=364.26494	5904
CHARGE=1+
346.25191	126	
364.26406	421	
END IONS

###FS:    #m/z: 556.29295 #charge   2
###MaxRes:#m/z:  0.00000 #charge-128
###MS: 1079
###MSMS: 1080
BEGIN IONS
TITLE=Cmpd 211, AutoMSn(556.2930), 18.3 min
RTINSECONDS=1099.14
SCANS=MS: 1079 MSMS: 1080
PEPMASS=556.29295	4484
CHARGE=2+
322.17835	109	
441.17394	137	
510.21561	102	
534.27040	146	
798.38167	320	1+
END IONS

###FS:    #m/z: 572.31430 #charge   2
###MaxRes:#m/z:  0.00000 #charge-128
###MS: 1079
###MSMS: 1081
BEGIN IONS
TITLE=Cmpd 212, AutoMSn(572.3143), 18.3 min
RTINSECONDS=1099.64
SCANS=MS: 1079 MSMS: 1081
PEPMASS=572.31430	5722
CHARGE=2+
145.08391	246	
458.30367	194	
497.75172	100	
569.28959	319	1+
572.33224	183	
574.30711	310	1+
658.41316	500	1+
787.45660	123	
844.49076	608	1+
915.51334	282	1+
END IONS

###FS:    #m/z: 364.26448 #charge   1
###MaxRes:#m/z:  0.00000 #charge-128
###MS: 1079
###MSMS: 1082
BEGIN IONS
TITLE=Cmpd 213, AutoMSn(364.2645), 18.3 min
RTINSECONDS=1100.14
SCANS=MS: 1079 MSMS: 1082
PEPMASS=364.26448	7211
CHARGE=1+
302.23265	119	
346.26243	125	
364.26883	443	
END IONS

###FS:    #m/z: 556.29297 #charge   2
###MaxRes:#m/z:  0.00000 #charge-128
###MS: 1083
###MSMS: 1084
BEGIN IONS
TITLE=Cmpd 214, AutoMSn(556.2930), 18.4 min
RTINSECONDS=1103.17
SCANS=MS: 1083 MSMS: 1084
PEPMASS=556.29297	8942
CHARGE=2+
322.17987	129	
401.22985	102	
466.23615	124	
491.24485	250	1+
512.31651	102	
523.26604	433	
533.27097	120	
554.28405	135	
556.28866	302	1+
558.27882	330	
560.28945	139	
610.28818	887	1+
627.34735	121	
708.35341	101	
711.33751	650	1+
755.40332	663	1+
765.78742	105	
765.89868	168	
798.37004	1997	1+
810.85534	280	
810.96352	104	
868.48366	163	
911.45056	474	
921.51587	128	
998.47504	486	1+
END IONS

###FS:    #m/z: 476.27852 #charge   3
###MaxRes:#m/z:  0.00000 #charge-128
###MS: 1083
###MSMS: 1085
BEGIN IONS
TITLE=Cmpd 215, AutoMSn(476.2785), 18.4 min
RTINSECONDS=1103.67
SCANS=MS: 1083 MSMS: 1085
PEPMASS=476.27852	6205
CHARGE=3+
362.20425	107	
376.19352	729	1+
383.29986	125	
412.24308	252	1+
420.01060	306	
420.09499	268	
420.18584	128	
446.27382	168	
450.22243	100	
458.28445	166	
461.29144	141	
472.27753	338	1+
474.27248	788	1+
475.77413	113	
476.28305	797	1+
478.26168	1059	1+
483.50598	484	
487.26122	104	
487.54062	124	
489.28137	1328	1+
496.37495	150	
567.31100	115	
572.31814	198	
583.43090	174	
590.32594	2784	1+
642.45269	112	
643.34903	359	1+
652.43971	1001	1+
661.35844	1233	1+
668.42859	321	
670.44430	2208	1+
740.39157	142	
740.40657	433	1+
758.40652	164	
758.41028	665	1+
767.49555	308	1+
838.55198	251	
939.57566	151	
END IONS

###FS:    #m/z: 601.33693 #charge   1
###MaxRes:#m/z:  0.00000 #charge-128
###MS: 1083
###MSMS: 1086
BEGIN IONS
TITLE=Cmpd 216, AutoMSn(601.3369), 18.4 min
RTINSECONDS=1104.17
SCANS=MS: 1083 MSMS: 1086
PEPMASS=601.33693	5537
CHARGE=1+
328.19666	1895	1+
359.19808	123	
371.20212	203	
402.24273	169	
430.22408	120	
441.27036	144	
470.28009	340	1+
496.10828	132	
514.27563	4672	1+
521.79222	975	
527.33417	659	1+
578.22746	106	
END IONS

###FS:    #m/z: 601.34014 #charge   1
###MaxRes:#m/z:  0.00000 #charge-128
###MS: 1087
###MSMS: 1088
BEGIN IONS
TITLE=Cmpd 217, AutoMSn(601.3401), 18.5 min
RTINSECONDS=1107.19
SCANS=MS: 1087 MSMS: 1088
PEPMASS=601.34014	15981
CHARGE=1+
328.19664	2492	1+
381.16568	101	
386.23490	165	
402.24401	131	
428.22735	467	
440.21911	112	
457.25523	120	
470.26720	502	1+
497.25757	170	
512.24806	134	
514.27281	6640	1+
521.79823	282	
527.32514	1548	1+
533.95424	212	
END IONS

###FS:    #m/z: 556.29248 #charge   2
###MaxRes:#m/z:  0.00000 #charge-128
###MS: 1087
###MSMS: 1089
BEGIN IONS
TITLE=Cmpd 218, AutoMSn(556.2925), 18.5 min
RTINSECONDS=1107.69
SCANS=MS: 1087 MSMS: 1089
PEPMASS=556.29248	11973
CHARGE=2+
353.17893	101	
371.19125	104	
378.20401	171	
438.21453	145	
466.24731	107	
496.26750	112	
512.31598	348	1+
520.86574	168	
523.27084	199	
535.24781	147	
552.28092	255	1+
554.31781	407	1+
556.31469	499	1+
561.06876	188	
592.26194	199	
610.29330	729	1+
626.35628	219	
711.34318	706	1+
727.40712	618	1+
755.40822	1318	1+
765.21538	104	
765.89305	224	
780.43273	106	
798.37448	1789	1+
817.83811	100	
840.47668	101	
868.49414	1071	1+
911.45666	352	1+
998.48659	559	1+
END IONS

###FS:    #m/z: 476.27909 #charge   3
###MaxRes:#m/z:  0.00000 #charge-128
###MS: 1087
###MSMS: 1090
BEGIN IONS
TITLE=Cmpd 219, AutoMSn(476.2791), 18.5 min
RTINSECONDS=1108.19
SCANS=MS: 1087 MSMS: 1090
PEPMASS=476.27909	7868
CHARGE=3+
335.73046	159	
360.23678	118	
371.20843	375	1+
375.75032	162	
376.18861	786	1+
379.70978	252	
414.20809	105	
446.23805	156	
470.29095	248	1+
472.26820	249	
473.27284	889	1+
475.76079	142	
476.28283	1687	1+
479.48874	175	
480.25943	448	1+
483.50618	904	
487.71260	128	
489.28011	692	1+
496.37817	167	
517.30465	194	
546.30311	113	
553.31015	118	
565.40583	122	
583.42255	370	1+
588.29788	152	
590.32262	1837	1+
634.43453	210	
642.92258	159	
643.35170	274	1+
652.43851	755	1+
656.41793	159	
661.36215	602	1+
668.44123	130	
670.44543	1191	1+
740.41199	436	1+
755.40579	126	
758.40265	265	
765.21965	117	
767.50025	329	1+
838.53435	367	
END IONS

###FS:    #m/z: 601.34077 #charge   1
###MaxRes:#m/z:  0.00000 #charge-128
###MS: 1091
###MSMS: 1092
BEGIN IONS
TITLE=Cmpd 220, AutoMSn(601.3408), 18.5 min
RTINSECONDS=1111.21
SCANS=MS: 1091 MSMS: 1092
PEPMASS=601.34077	27693
CHARGE=1+
328.19611	3979	1+
386.22470	238	
402.24183	498	
428.22367	727	
440.22537	208	
457.25335	473	
470.26766	796	1+
514.27275	11557	1+
527.33027	1939	1+
END IONS

###FS:    #m/z: 556.29087 #charge   2
###MaxRes:#m/z:  0.00000 #charge-128
###MS: 1091
###MSMS: 1093
BEGIN IONS
TITLE=Cmpd 221, AutoMSn(556.2909), 18.5 min
RTINSECONDS=1111.71
SCANS=MS: 1091 MSMS: 1093
PEPMASS=556.29087	9272
CHARGE=2+
378.20085	196	
379.70849	156	
462.27508	100	
466.23537	145	
496.26907	150	
523.25442	408	
554.30172	138	
555.31757	426	1+
557.31574	446	1+
562.29547	114	
610.29177	660	1+
626.35156	227	
711.34074	601	1+
727.40277	559	1+
739.36705	102	
755.39927	2192	1+
762.35685	144	
798.37512	1423	1+
840.49415	466	1+
868.48868	739	1+
911.45557	329	
996.54272	141	
998.47267	255	
1008.47913	103	
END IONS

###FS:    #m/z: 476.27538 #charge   3
###MaxRes:#m/z:  0.00000 #charge-128
###MS: 1091
###MSMS: 1094
BEGIN IONS
TITLE=Cmpd 222, AutoMSn(476.2754), 18.5 min
RTINSECONDS=1112.22
SCANS=MS: 1091 MSMS: 1094
PEPMASS=476.27538	6385
CHARGE=3+
322.18360	108	
359.16990	100	
370.70964	294	
376.19342	527	
383.28915	109	
387.15559	138	
454.23969	287	1+
458.28233	158	
460.27646	121	
471.29426	101	
472.27439	515	1+
474.26439	836	1+
476.28487	1105	1+
478.28300	984	1+
483.50822	253	
489.27487	698	1+
496.39441	157	
517.30742	142	
537.29620	106	
567.28331	132	
583.41934	221	
590.32436	1090	1+
642.45650	104	
643.34120	181	
652.43844	466	
661.01134	200	
661.35325	281	
663.35459	102	
670.44360	805	1+
684.41680	103	
740.38490	107	
838.53465	135	
852.47770	107	
END IONS

###FS:    #m/z: 558.30612 #charge   2
###MaxRes:#m/z:  0.00000 #charge-128
###MS: 1095
###MSMS: 1096
BEGIN IONS
TITLE=Cmpd 223, AutoMSn(558.3061), 18.6 min
RTINSECONDS=1115.24
SCANS=MS: 1095 MSMS: 1096
PEPMASS=558.30612	8325
CHARGE=2+
361.20462	116	
364.71008	106	
378.20003	120	
512.30991	166	
523.26855	207	
538.29141	134	
542.25644	107	
544.30179	116	
550.99581	100	
556.31667	367	1+
558.25833	127	
559.29041	158	
560.29691	285	1+
570.24935	114	
596.29089	122	
610.29186	284	
626.36059	326	
711.34040	386	1+
753.37957	195	
755.40184	1569	1+
764.62958	152	
765.40076	245	
765.50400	104	
765.80405	268	
798.38104	854	1+
851.47185	110	
868.48785	586	1+
911.45949	186	
998.49727	359	1+
END IONS

###FS:    #m/z: 402.24535 #charge   1
###MaxRes:#m/z:  0.00000 #charge-128
###MS: 1095
###MSMS: 1097
BEGIN IONS
TITLE=Cmpd 224, AutoMSn(402.2454), 18.6 min
RTINSECONDS=1115.74
SCANS=MS: 1095 MSMS: 1097
PEPMASS=402.24535	6739
CHARGE=1+
336.22695	111	
386.24211	130	
END IONS

###FS:    #m/z: 579.29847 #charge   2
###MaxRes:#m/z:  0.00000 #charge-128
###MS: 1095
###MSMS: 1098
BEGIN IONS
TITLE=Cmpd 225, AutoMSn(579.2985), 18.6 min
RTINSECONDS=1116.24
SCANS=MS: 1095 MSMS: 1098
PEPMASS=579.29847	5243
CHARGE=2+
382.15610	271	1+
408.77732	105	
449.27199	105	
451.23911	117	
453.19909	104	
459.26724	289	
523.28754	103	
570.30562	103	
570.81015	134	
572.34422	388	1+
576.28453	244	1+
578.30641	210	
580.30992	579	1+
687.37164	160	
730.28678	108	
758.40762	294	
873.43316	303	
1029.52898	115	
END IONS

###FS:    #m/z: 519.26737 #charge   2
###MaxRes:#m/z:  0.00000 #charge-128
###MS: 1099
###MSMS: 1100
BEGIN IONS
TITLE=Cmpd 226, AutoMSn(519.2674), 18.7 min
RTINSECONDS=1119.27
SCANS=MS: 1099 MSMS: 1100
PEPMASS=519.26737	5870
CHARGE=2+
375.19116	123	
439.23648	137	
476.25497	141	
504.27402	119	
517.26691	108	
646.34894	581	1+
761.38531	240	
END IONS

###FS:    #m/z: 558.30699 #charge   2
###MaxRes:#m/z:  0.00000 #charge-128
###MS: 1099
###MSMS: 1101
BEGIN IONS
TITLE=Cmpd 227, AutoMSn(558.3070), 18.7 min
RTINSECONDS=1119.77
SCANS=MS: 1099 MSMS: 1101
PEPMASS=558.30699	7674
CHARGE=2+
366.16752	109	
395.79309	117	
524.26793	106	
562.30154	145	
626.36575	268	
727.40727	631	1+
755.41192	421	1+
765.20242	136	
END IONS

###FS:    #m/z: 402.24404 #charge   1
###MaxRes:#m/z:  0.00000 #charge-128
###MS: 1099
###MSMS: 1102
BEGIN IONS
TITLE=Cmpd 228, AutoMSn(402.2440), 18.7 min
RTINSECONDS=1120.27
SCANS=MS: 1099 MSMS: 1102
PEPMASS=402.24404	6222
CHARGE=1+
380.22602	105	
385.23527	134	
391.74634	233	
399.23723	102	
END IONS

###FS:    #m/z: 590.30399 #charge   2
###MaxRes:#m/z:  0.00000 #charge-128
###MS: 1103
###MSMS: 1104
BEGIN IONS
TITLE=Cmpd 229, AutoMSn(590.3040), 18.7 min
RTINSECONDS=1123.3
SCANS=MS: 1103 MSMS: 1104
PEPMASS=590.30399	7982
CHARGE=2+
355.17204	140	
366.12628	116	
404.22468	443	
408.19439	123	
421.22219	160	
422.15222	447	1+
463.21153	102	
500.26289	100	
517.30519	667	1+
523.25696	130	
528.25639	146	
536.26071	114	
578.23724	125	
580.28458	316	1+
586.32129	164	
587.34193	511	1+
590.28714	175	
591.32906	479	1+
614.34802	149	
637.30376	973	1+
645.36842	823	1+
657.34541	106	
708.34135	162	
758.44780	514	1+
765.37159	638	1+
836.30364	118	
887.49144	660	1+
END IONS

###FS:    #m/z: 738.39789 #charge   2
###MaxRes:#m/z:  0.00000 #charge-128
###MS: 1103
###MSMS: 1105
BEGIN IONS
TITLE=Cmpd 230, AutoMSn(738.3979), 18.7 min
RTINSECONDS=1123.8
SCANS=MS: 1103 MSMS: 1105
PEPMASS=738.39789	6554
CHARGE=2+
371.16600	121	
376.21183	225	
390.20391	161	
480.75380	134	
489.30309	425	
518.25120	141	
588.37144	268	
630.27359	101	
645.30056	282	1+
651.32129	137	
716.43379	158	
743.49784	101	
830.46994	352	1+
959.53629	131	
1215.59656	211	
END IONS

###FS:    #m/z: 402.24540 #charge   1
###MaxRes:#m/z:  0.00000 #charge-128
###MS: 1103
###MSMS: 1106
BEGIN IONS
TITLE=Cmpd 231, AutoMSn(402.2454), 18.7 min
RTINSECONDS=1124.3
SCANS=MS: 1103 MSMS: 1106
PEPMASS=402.24540	8730
CHARGE=1+
339.22660	123	
365.23889	122	
402.24379	101	
END IONS

###FS:    #m/z: 590.30341 #charge   2
###MaxRes:#m/z:  0.00000 #charge-128
###MS: 1107
###MSMS: 1108
BEGIN IONS
TITLE=Cmpd 232, AutoMSn(590.3034), 18.8 min
RTINSECONDS=1127.34
SCANS=MS: 1107 MSMS: 1108
PEPMASS=590.30341	11674
CHARGE=2+
374.17764	196	
404.22542	566	
406.17193	116	
409.65081	104	
420.42859	164	
422.15635	1256	1+
442.81556	108	
456.23169	147	
464.15623	150	
466.23982	341	
476.14797	104	
481.19726	108	
492.20727	336	1+
506.22266	113	
517.30946	1195	1+
523.26801	392	
535.23635	285	
575.20091	115	
577.23027	152	
580.28297	1237	1+
587.33585	517	1+
590.33439	436	1+
593.34040	166	
614.33480	104	
624.30572	119	
637.30152	3157	1+
645.36446	1487	1+
653.70794	196	
677.84536	224	
708.33322	811	1+
748.34843	164	
749.26381	183	
758.44488	570	1+
765.36537	1295	1+
767.28173	310	1+
836.30016	415	1+
850.38201	133	
854.30928	377	1+
887.49176	834	1+
1016.50962	106	
END IONS

###FS:    #m/z: 738.39682 #charge   2
###MaxRes:#m/z:  0.00000 #charge-128
###MS: 1107
###MSMS: 1109
BEGIN IONS
TITLE=Cmpd 233, AutoMSn(738.3968), 18.8 min
RTINSECONDS=1127.84
SCANS=MS: 1107 MSMS: 1109
PEPMASS=738.39682	10214
CHARGE=2+
358.21261	132	
376.21961	317	
390.20020	131	
489.30085	350	
499.23083	118	
588.35559	107	
601.33431	111	
646.34466	155	
709.34866	100	
716.43057	157	
724.37514	104	
738.37300	118	
830.46812	207	
840.07321	202	
958.52839	359	1+
1087.59619	103	
1215.62918	155	
END IONS

###FS:    #m/z: 883.37149 #charge   2
###MaxRes:#m/z:  0.00000 #charge-128
###MS: 1107
###MSMS: 1110
BEGIN IONS
TITLE=Cmpd 234, AutoMSn(883.3715), 18.8 min
RTINSECONDS=1128.34
SCANS=MS: 1107 MSMS: 1110
PEPMASS=883.37149	7021
CHARGE=2+
319.16921	112	
464.17048	129	
482.17269	125	
533.19069	101	
637.30484	484	
640.25647	106	
708.34987	154	
765.35433	709	1+
766.80216	128	
886.52786	106	
893.95649	100	
999.47029	163	
1285.58615	156	
1765.75182	821	1+
END IONS

###FS:    #m/z: 590.30149 #charge   2
###MaxRes:#m/z:  0.00000 #charge-128
###MS: 1111
###MSMS: 1112
BEGIN IONS
TITLE=Cmpd 235, AutoMSn(590.3015), 18.9 min
RTINSECONDS=1131.37
SCANS=MS: 1111 MSMS: 1112
PEPMASS=590.30149	12366
CHARGE=2+
319.16761	349	
323.19870	126	
353.17464	175	
354.67514	233	
374.19190	126	
383.18668	211	
404.22246	980	1+
413.67083	154	
422.15477	964	1+
466.23808	297	
484.27001	126	
487.20961	134	
492.19577	141	
501.19667	415	1+
507.22554	132	
517.30702	1147	1+
523.26399	563	1+
529.70668	391	1+
530.22275	134	
535.24165	294	
562.26936	131	
576.34084	140	
580.29113	1145	1+
586.31994	254	
588.32571	414	1+
592.31654	184	
637.30385	4320	1+
645.36310	1812	1+
663.29862	372	1+
708.34201	1318	1+
749.34108	122	
758.45358	912	1+
765.36233	1899	1+
776.37382	196	
818.28533	159	
836.30117	1215	1+
854.31004	684	1+
887.49167	1354	1+
914.42972	466	1+
914.48253	224	
924.60761	286	
1040.39095	144	
1058.40047	357	
1179.60110	1666	1+
END IONS

###FS:    #m/z: 883.37387 #charge   2
###MaxRes:#m/z:  0.00000 #charge-128
###MS: 1111
###MSMS: 1113
BEGIN IONS
TITLE=Cmpd 236, AutoMSn(883.3739), 18.9 min
RTINSECONDS=1131.87
SCANS=MS: 1111 MSMS: 1113
PEPMASS=883.37387	10151
CHARGE=2+
464.15855	214	
523.25678	109	
580.29295	127	
596.20870	145	
637.30601	422	1+
708.31782	100	
765.35412	631	1+
893.36130	159	
1228.53954	100	
1765.73581	714	1+
END IONS

###FS:    #m/z: 536.31999 #charge   2
###MaxRes:#m/z:  0.00000 #charge-128
###MS: 1111
###MSMS: 1114
BEGIN IONS
TITLE=Cmpd 237, AutoMSn(536.3200), 18.9 min
RTINSECONDS=1132.37
SCANS=MS: 1111 MSMS: 1114
PEPMASS=536.31999	6980
CHARGE=2+
404.74857	101	
447.28759	123	
460.29389	100	
483.50670	140	
504.32725	137	
514.29638	107	
520.28396	113	
532.28921	426	1+
534.28718	323	
537.31364	846	1+
541.97571	370	
555.35920	103	
557.36901	536	
569.26013	102	
600.35440	256	1+
646.36529	110	
660.34736	103	
723.43745	133	
725.44891	580	1+
798.50526	174	
808.49462	707	1+
826.51266	712	1+
829.49947	228	
939.58167	148	
END IONS

###FS:    #m/z: 589.25699 #charge   3
###MaxRes:#m/z:  0.00000 #charge-128
###MS: 1115
###MSMS: 1116
BEGIN IONS
TITLE=Cmpd 238, AutoMSn(589.2570), 18.9 min
RTINSECONDS=1135.4
SCANS=MS: 1115 MSMS: 1116
PEPMASS=589.25699	11992
CHARGE=3+
319.16837	479	
354.67946	174	
404.22108	792	1+
404.65512	132	
422.15430	787	1+
427.65230	114	
444.25051	159	
456.72145	282	1+
458.22949	113	
466.25110	138	
478.18548	165	
492.20398	108	
501.19493	177	
507.23898	158	
516.21845	109	
517.30864	938	1+
523.26811	430	1+
529.70345	366	1+
535.22986	233	
567.30122	173	
572.27487	149	
580.28091	946	1+
587.30938	543	1+
590.30327	925	1+
590.80402	152	
595.28266	104	
637.30079	3784	1+
645.36906	837	1+
663.29526	250	
708.34656	757	1+
758.46309	492	
765.36059	1745	1+
801.30204	109	
826.29496	108	
836.29929	717	1+
845.97626	220	
854.30671	433	
887.49942	1087	1+
965.35647	109	
1017.53255	154	
1039.40772	325	1+
END IONS

###FS:    #m/z: 883.37433 #charge   2
###MaxRes:#m/z:  0.00000 #charge-128
###MS: 1115
###MSMS: 1117
BEGIN IONS
TITLE=Cmpd 239, AutoMSn(883.3743), 18.9 min
RTINSECONDS=1135.91
SCANS=MS: 1115 MSMS: 1117
PEPMASS=883.37433	10064
CHARGE=2+
523.25143	117	
637.31988	216	
674.27570	100	
710.29030	139	
722.75887	129	
723.27686	105	
765.35863	433	1+
883.36681	113	
883.88141	318	
899.43133	232	
912.42305	229	
1056.49028	160	
END IONS

###FS:    #m/z: 521.30531 #charge   2
###MaxRes:#m/z:  0.00000 #charge-128
###MS: 1115
###MSMS: 1118
BEGIN IONS
TITLE=Cmpd 240, AutoMSn(521.3053), 18.9 min
RTINSECONDS=1136.41
SCANS=MS: 1115 MSMS: 1118
PEPMASS=521.30531	6714
CHARGE=2+
300.68055	127	
339.15594	103	
399.22567	105	
446.27159	188	
449.24521	258	1+
498.25074	107	
501.24994	163	
503.28027	430	1+
510.23696	156	
511.72889	104	
517.23309	125	
517.31642	131	
520.27289	1222	1+
525.29549	119	
533.32929	100	
563.34421	134	
589.33776	112	
600.34650	1404	1+
646.35594	127	
655.35286	152	
657.36233	2871	1+
678.34784	552	1+
761.37257	266	
770.44671	843	1+
779.39966	704	1+
841.48194	614	1+
876.46271	695	1+
928.52089	576	1+
930.53132	200	
1035.53530	677	1+
END IONS

###FS:    #m/z: 521.30553 #charge   2
###MaxRes:#m/z:  0.00000 #charge-128
###MS: 1119
###MSMS: 1120
BEGIN IONS
TITLE=Cmpd 241, AutoMSn(521.3055), 19.0 min
RTINSECONDS=1139.43
SCANS=MS: 1119 MSMS: 1120
PEPMASS=521.30553	12466
CHARGE=2+
300.67517	154	
324.10537	132	
329.18324	235	
372.20811	134	
433.23735	106	
446.27181	149	
450.24518	338	1+
457.14105	103	
499.27690	802	1+
503.28605	329	1+
506.28532	119	
518.28835	190	
519.28595	854	1+
522.27386	391	1+
524.28422	348	1+
527.85071	181	
540.31079	125	
562.81860	102	
563.32750	411	1+
598.33411	133	
600.34819	1805	1+
639.34152	394	1+
646.35137	120	
655.35565	131	
657.36864	3312	1+
678.34703	128	
761.38421	334	1+
770.44664	967	1+
779.40652	425	1+
841.48521	974	1+
926.49349	126	
928.52453	1070	1+
END IONS

###FS:    #m/z: 633.32157 #charge   2
###MaxRes:#m/z:  0.00000 #charge-128
###MS: 1119
###MSMS: 1121
BEGIN IONS
TITLE=Cmpd 242, AutoMSn(633.3216), 19.0 min
RTINSECONDS=1139.94
SCANS=MS: 1119 MSMS: 1121
PEPMASS=633.32157	7422
CHARGE=2+
361.24743	330	
367.58208	376	
371.15959	143	
388.18233	174	
460.31321	189	
508.26623	129	
515.76152	164	
580.27906	100	
607.37258	268	1+
629.32168	125	
632.33284	131	
633.34267	279	1+
636.33688	292	1+
656.36683	118	
661.28337	127	
736.42477	102	
782.40253	114	
804.33204	106	
850.46216	524	1+
962.47933	124	
979.51707	220	
981.50014	186	
1050.54502	308	
1051.52440	153	
END IONS

###FS:    #m/z: 699.66507 #charge   3
###MaxRes:#m/z:  0.00000 #charge-128
###MS: 1119
###MSMS: 1122
BEGIN IONS
TITLE=Cmpd 243, AutoMSn(699.6651), 19.0 min
RTINSECONDS=1140.44
SCANS=MS: 1119 MSMS: 1122
PEPMASS=699.66507	5052
CHARGE=3+
349.16805	154	
408.20414	202	1+
414.22600	148	
436.17988	155	
442.20930	185	
445.17538	116	
465.21232	145	
470.71924	148	
479.72051	168	
483.24093	397	1+
487.19527	141	
496.24598	174	
517.74580	511	1+
526.74458	248	
527.24941	169	
552.27069	180	
553.26280	574	1+
561.27211	159	
566.75360	184	
590.77228	116	
598.77514	126	
610.28614	1476	1+
627.28457	135	
647.32587	371	1+
686.83236	260	1+
696.34208	126	
697.32325	2554	1+
701.32736	315	1+
704.35439	345	1+
706.18878	157	
744.35100	139	
767.44767	235	
818.39869	750	1+
844.39791	1175	1+
901.42230	679	1+
937.47700	385	1+
958.43364	406	
959.43835	642	1+
965.48749	336	1+
1045.46702	215	
1132.48391	286	
END IONS

###FS:    #m/z: 699.66446 #charge   3
###MaxRes:#m/z:  0.00000 #charge-128
###MS: 1123
###MSMS: 1124
BEGIN IONS
TITLE=Cmpd 244, AutoMSn(699.6645), 19.1 min
RTINSECONDS=1143.46
SCANS=MS: 1123 MSMS: 1124
PEPMASS=699.66446	17344
CHARGE=3+
413.69356	155	
479.72169	161	
496.25609	234	
517.75601	643	
535.25871	218	
552.27548	159	
553.26924	1341	1+
561.27164	374	
566.76445	360	
567.25841	303	1+
589.77604	194	
592.28646	162	
610.29218	2649	1+
613.79375	196	
618.28334	162	
627.27374	142	
629.33802	165	
647.33620	352	
675.29436	151	
678.30028	200	
686.82324	261	
687.33383	231	
691.85733	286	1+
693.98166	167	
697.30092	250	1+
697.32541	3772	1+
701.32340	334	
703.35755	333	1+
706.18892	341	
713.23533	210	
817.42346	227	1+
818.40170	1003	1+
844.39468	621	1+
901.41592	1004	1+
937.47216	937	1+
958.43941	1268	1+
965.46549	1194	1+
1006.50771	502	1+
1045.46445	1270	1+
1052.50248	635	1+
1052.50821	242	
1132.50808	391	
END IONS

###FS:    #m/z: 521.30547 #charge   2
###MaxRes:#m/z:  0.00000 #charge-128
###MS: 1123
###MSMS: 1125
BEGIN IONS
TITLE=Cmpd 245, AutoMSn(521.3055), 19.1 min
RTINSECONDS=1143.96
SCANS=MS: 1123 MSMS: 1125
PEPMASS=521.30547	13206
CHARGE=2+
329.17981	224	
408.22104	142	
446.26494	157	
449.27497	108	
451.24206	161	
469.22259	100	
484.29869	109	
503.28519	499	1+
507.25716	115	
509.74987	234	1+
517.27469	169	
518.27171	497	1+
520.27568	1050	1+
525.30766	130	
527.84374	413	
563.33168	184	
593.36570	113	
597.34162	127	
600.34298	1361	1+
655.35444	188	
657.36966	2786	1+
678.37704	146	
761.37467	122	
770.45029	747	1+
779.39144	291	1+
841.48864	739	1+
928.52414	605	1+
END IONS

###FS:    #m/z: 699.66364 #charge   3
###MaxRes:#m/z:  0.00000 #charge-128
###MS: 1127
###MSMS: 1128
BEGIN IONS
TITLE=Cmpd 246, AutoMSn(699.6636), 19.1 min
RTINSECONDS=1147.48
SCANS=MS: 1127 MSMS: 1128
PEPMASS=699.66364	22977
CHARGE=3+
372.17492	135	
408.19115	206	
409.21320	519	1+
436.18374	134	
442.19910	358	
469.23378	393	
479.72458	151	
496.23813	228	
518.24980	328	
534.25944	214	
547.74950	279	1+
552.26162	150	
553.26842	884	1+
561.26177	232	
610.29506	2037	1+
618.28321	296	1+
629.32052	179	
640.79942	145	
647.33073	691	1+
655.85558	262	1+
686.83978	138	
687.33630	243	
693.66094	148	
696.34889	310	
697.32305	3374	1+
697.82433	141	
699.65372	167	
702.33805	190	
704.34087	224	
706.19340	250	
721.83762	134	
772.84801	136	
818.39801	856	1+
844.39212	1108	1+
901.40982	850	1+
938.47026	627	1+
940.44541	381	1+
958.43360	1110	1+
965.46683	1308	1+
1045.46516	1508	1+
1052.49728	197	
1052.51791	760	1+
1132.49429	1331	1+
1195.52727	344	1+
1253.59087	476	1+
1399.63865	672	1+
1487.67081	472	1+
END IONS

###FS:    #m/z: 680.34528 #charge   2
###MaxRes:#m/z:  0.00000 #charge-128
###MS: 1131
###MSMS: 1133
BEGIN IONS
TITLE=Cmpd 247, AutoMSn(680.3453), 19.2 min
RTINSECONDS=1152
SCANS=MS: 1131 MSMS: 1133
PEPMASS=680.34528	8908
CHARGE=2+
369.17088	142	
387.19302	187	
400.19738	100	
414.23137	107	
487.23050	125	
491.59116	112	
515.25916	227	
517.27837	261	1+
573.30560	105	
604.29975	320	
680.30572	105	
732.35914	894	1+
845.44752	471	1+
916.47804	143	
973.50929	656	1+
1044.55124	181	
END IONS

###FS:    #m/z: 680.34515 #charge   2
###MaxRes:#m/z:  0.00000 #charge-128
###MS: 1135
###MSMS: 1136
BEGIN IONS
TITLE=Cmpd 248, AutoMSn(680.3451), 19.3 min
RTINSECONDS=1155.53
SCANS=MS: 1135 MSMS: 1136
PEPMASS=680.34515	10482
CHARGE=2+
369.17886	167	
383.19939	125	
387.18133	140	
402.25385	162	
414.22212	103	
417.17914	102	
444.19901	122	
498.24534	111	
515.25190	913	1+
573.30247	135	
573.79256	119	
604.30594	542	
715.32952	102	
732.35975	959	1+
738.42253	100	
845.45239	793	1+
973.51114	966	1+
1044.55827	406	
1080.31481	228	
END IONS

###FS:    #m/z: 601.33921 #charge   1
###MaxRes:#m/z:  0.00000 #charge-128
###MS: 1135
###MSMS: 1137
BEGIN IONS
TITLE=Cmpd 249, AutoMSn(601.3392), 19.3 min
RTINSECONDS=1156.03
SCANS=MS: 1135 MSMS: 1137
PEPMASS=601.33921	8842
CHARGE=1+
328.19630	1290	1+
358.15369	196	
364.46456	264	
383.16924	130	
386.15497	958	1+
402.23154	213	
428.21589	136	
440.22899	149	
470.26549	351	1+
499.23174	206	
513.31738	112	
514.27328	3527	1+
521.79220	112	
527.32110	834	1+
END IONS

###FS:    #m/z: 614.33428 #charge   2
###MaxRes:#m/z:  0.00000 #charge-128
###MS: 1135
###MSMS: 1138
BEGIN IONS
TITLE=Cmpd 250, AutoMSn(614.3343), 19.3 min
RTINSECONDS=1156.54
SCANS=MS: 1135 MSMS: 1138
PEPMASS=614.33428	3331
CHARGE=2+
387.16027	114	
525.27673	126	
544.31322	257	
613.32498	285	1+
615.34780	204	
END IONS

###FS:    #m/z: 602.31904 #charge   2
###MaxRes:#m/z:  0.00000 #charge-128
###MS: 1139
###MSMS: 1140
BEGIN IONS
TITLE=Cmpd 251, AutoMSn(602.3190), 19.3 min
RTINSECONDS=1159.57
SCANS=MS: 1139 MSMS: 1140
PEPMASS=602.31904	17754
CHARGE=2+
328.19742	539	
344.16013	149	
382.20871	113	
386.21095	671	1+
418.22816	104	
428.21724	280	1+
437.20963	111	
457.25154	132	
470.26355	148	
471.25016	371	1+
474.23374	124	
496.27077	102	
499.23972	716	1+
514.26928	4244	1+
521.79169	283	
527.32271	571	1+
531.27135	100	
572.30775	106	
599.30307	125	
601.33881	2185	1+
612.31485	227	
615.30550	102	
627.33205	100	
677.29183	135	
726.36161	342	1+
762.38312	226	1+
769.42369	100	
790.39354	260	1+
797.38746	224	
895.47051	144	
903.45171	140	
925.47468	102	
1017.51471	315	
1018.51640	131	
1028.13931	140	
1088.56942	398	1+
END IONS

###FS:    #m/z: 680.34754 #charge   2
###MaxRes:#m/z:  0.00000 #charge-128
###MS: 1139
###MSMS: 1141
BEGIN IONS
TITLE=Cmpd 252, AutoMSn(680.3475), 19.3 min
RTINSECONDS=1160.07
SCANS=MS: 1139 MSMS: 1141
PEPMASS=680.34754	9573
CHARGE=2+
369.17023	338	
402.24228	154	
412.18478	118	
414.23656	122	
426.18200	170	
458.15811	106	
487.25163	205	
497.23042	135	
520.88509	133	
528.79905	100	
573.31805	118	
583.30882	101	
604.29724	552	1+
628.35444	106	
649.29275	110	
664.31829	114	
679.33583	240	
681.35645	150	
732.36340	722	1+
757.33817	148	
845.44895	496	
847.44788	127	
916.48727	161	
973.51500	638	1+
1145.59307	150	
END IONS

###FS:    #m/z: 685.33158 #charge   1
###MaxRes:#m/z:  0.00000 #charge-128
###MS: 1139
###MSMS: 1142
BEGIN IONS
TITLE=Cmpd 253, AutoMSn(685.3316), 19.3 min
RTINSECONDS=1160.57
SCANS=MS: 1139 MSMS: 1142
PEPMASS=685.33158	4025
CHARGE=1+
389.73402	136	
408.14142	276	
436.19637	131	
440.17109	104	
END IONS

###FS:    #m/z: 602.31635 #charge   2
###MaxRes:#m/z:  0.00000 #charge-128
###MS: 1143
###MSMS: 1144
BEGIN IONS
TITLE=Cmpd 254, AutoMSn(602.3163), 19.4 min
RTINSECONDS=1163.6
SCANS=MS: 1143 MSMS: 1144
PEPMASS=602.31635	23696
CHARGE=2+
328.19496	584	
373.19804	117	
386.20887	692	1+
395.70553	116	
420.24141	103	
428.22717	164	
439.23735	109	
449.26250	124	
457.24491	172	
470.26249	265	1+
476.22492	103	
482.23968	288	1+
499.23143	496	
501.26616	153	
514.26909	2876	1+
527.32498	425	1+
569.28016	102	
572.29076	128	
583.80406	106	
584.29812	128	
587.30604	232	1+
599.32300	311	1+
601.33504	2106	1+
606.35149	107	
612.31767	683	1+
655.32645	145	
660.38290	121	
677.29347	168	
726.37268	545	1+
743.38893	121	
752.37577	127	
762.39544	205	
780.37654	164	
790.37862	413	1+
797.39835	267	
903.46620	424	1+
912.49386	507	1+
1000.48803	190	
1017.51026	374	1+
1088.55305	469	1+
END IONS

###FS:    #m/z: 687.33697 #charge   3
###MaxRes:#m/z:  0.00000 #charge-128
###MS: 1143
###MSMS: 1145
BEGIN IONS
TITLE=Cmpd 255, AutoMSn(687.3370), 19.4 min
RTINSECONDS=1164.1
SCANS=MS: 1143 MSMS: 1145
PEPMASS=687.33697	5969
CHARGE=3+
381.14870	107	
408.13372	121	
686.33973	120	
688.33689	108	
688.84598	126	
690.13763	102	
697.03613	386	
832.40472	173	
864.46403	128	
1377.68043	741	1+
END IONS

###FS:    #m/z: 487.26438 #charge   3
###MaxRes:#m/z:  0.00000 #charge-128
###MS: 1143
###MSMS: 1146
BEGIN IONS
TITLE=Cmpd 256, AutoMSn(487.2644), 19.4 min
RTINSECONDS=1164.6
SCANS=MS: 1143 MSMS: 1146
PEPMASS=487.26438	5488
CHARGE=3+
161.88690	155	
343.17047	113	
390.23478	329	
440.29054	111	
466.25605	238	1+
468.25949	163	
470.25540	128	
471.28022	133	
472.26681	264	1+
483.25792	123	
484.26083	738	1+
486.26683	1762	1+
490.29198	443	
491.23048	106	
491.59210	146	
495.64812	172	
501.27607	118	
519.27773	558	1+
526.91685	164	
584.34373	264	
632.35877	262	
747.37928	309	
828.40032	185	
858.40688	126	
END IONS

###FS:    #m/z: 626.07189 #charge   2
###MaxRes:#m/z:  0.00000 #charge-128
###MS: 1147
###MSMS: 1148
BEGIN IONS
TITLE=Cmpd 257, AutoMSn(626.0719), 19.5 min
RTINSECONDS=1167.63
SCANS=MS: 1147 MSMS: 1148
PEPMASS=626.07189	10398
CHARGE=2+
314.18288	139	
387.19119	118	
404.22367	2848	1+
410.89062	548	
425.71724	115	
442.22111	108	
457.19870	134	
489.22353	112	
500.27429	102	
510.27630	140	
517.30981	2675	1+
556.32258	118	
616.30170	177	
622.30308	410	1+
624.29282	346	1+
624.85925	105	
626.30003	257	
627.32853	1206	1+
634.60892	180	
636.66369	306	1+
637.79827	122	
645.36517	1044	1+
662.34374	105	
697.85666	195	
703.32091	487	1+
712.15732	216	
727.31298	158	
799.37798	117	
816.41440	518	1+
825.98289	796	
872.42011	360	
872.91124	113	
874.41183	131	
928.41661	244	1+
979.47648	127	
END IONS

###FS:    #m/z: 834.07892 #charge   3
###MaxRes:#m/z:  0.00000 #charge-128
###MS: 1147
###MSMS: 1149
BEGIN IONS
TITLE=Cmpd 258, AutoMSn(834.0789), 19.5 min
RTINSECONDS=1168.13
SCANS=MS: 1147 MSMS: 1149
PEPMASS=834.07892	6236
CHARGE=3+
517.29646	118	
603.25252	104	
834.09525	403	1+
834.43782	340	1+
834.75814	403	
840.09326	103	
END IONS

###FS:    #m/z: 725.82044 #charge   2
###MaxRes:#m/z:  0.00000 #charge-128
###MS: 1147
###MSMS: 1150
BEGIN IONS
TITLE=Cmpd 259, AutoMSn(725.8204), 19.5 min
RTINSECONDS=1168.64
SCANS=MS: 1147 MSMS: 1150
PEPMASS=725.82044	6129
CHARGE=2+
378.16632	132	
388.16485	133	
553.26392	123	
563.29240	159	
567.27105	102	
578.29656	114	
610.29177	153	
697.32936	245	
717.47855	100	
725.36764	220	1+
726.54390	123	
901.42882	154	
958.43492	390	1+
1045.47676	188	
1046.44885	102	
1132.48006	104	
END IONS

###FS:    #m/z: 626.07343 #charge   3
###MaxRes:#m/z:  0.00000 #charge-128
###MS: 1151
###MSMS: 1152
BEGIN IONS
TITLE=Cmpd 260, AutoMSn(626.0734), 19.5 min
RTINSECONDS=1171.66
SCANS=MS: 1151 MSMS: 1152
PEPMASS=626.07343	19214
CHARGE=3+
314.17944	169	
360.18934	157	
387.18459	178	
395.20536	160	
404.22559	3053	1+
422.15238	185	
469.23828	244	1+
487.89069	147	
490.23675	159	
499.26711	279	1+
517.30709	4376	1+
551.27404	241	1+
554.28604	168	
584.23738	147	
588.29187	180	
616.30032	329	
623.30989	252	
624.30157	304	
625.31146	254	
626.33302	541	1+
628.33132	1184	1+
634.62297	332	1+
645.36084	1271	1+
661.32865	259	1+
677.34505	163	
685.31352	280	
701.41166	271	
703.33193	452	
712.15184	355	
712.26391	315	
770.86798	238	1+
798.38000	384	1+
816.40706	990	1+
878.41715	163	
929.46268	179	
979.43531	159	
993.50363	176	
1108.52886	152	
1653.81228	711	1+
1743.81963	986	1+
END IONS

###FS:    #m/z: 834.42396 #charge   3
###MaxRes:#m/z:  0.00000 #charge-128
###MS: 1151
###MSMS: 1153
BEGIN IONS
TITLE=Cmpd 261, AutoMSn(834.4240), 19.5 min
RTINSECONDS=1172.16
SCANS=MS: 1151 MSMS: 1153
PEPMASS=834.42396	10508
CHARGE=3+
416.22547	139	
488.23959	103	
628.31291	115	
654.35771	106	
833.75457	538	1+
834.42276	311	1+
835.08542	210	
944.91168	106	
END IONS

###FS:    #m/z: 737.35957 #charge   3
###MaxRes:#m/z:  0.00000 #charge-128
###MS: 1151
###MSMS: 1154
BEGIN IONS
TITLE=Cmpd 262, AutoMSn(737.3596), 19.5 min
RTINSECONDS=1172.66
SCANS=MS: 1151 MSMS: 1154
PEPMASS=737.35957	8011
CHARGE=3+
422.70420	155	
457.23982	102	
479.72428	166	
496.24888	281	1+
525.78707	193	
526.27151	143	
533.95372	108	
553.26299	233	1+
567.25679	129	
574.30287	181	
583.29736	189	
583.80010	144	
610.29218	551	1+
627.29634	103	
647.32837	168	
697.32990	1173	1+
716.37230	101	
736.32612	250	1+
740.36312	183	
757.86484	107	
760.40920	101	
801.91516	126	
818.40218	114	
844.39673	339	1+
901.39751	349	1+
931.48155	146	
958.45136	256	1+
1045.48235	151	
1133.51344	193	
END IONS

###FS:    #m/z: 737.35688 #charge   3
###MaxRes:#m/z:  0.00000 #charge-128
###MS: 1155
###MSMS: 1156
BEGIN IONS
TITLE=Cmpd 263, AutoMSn(737.3569), 19.6 min
RTINSECONDS=1175.68
SCANS=MS: 1155 MSMS: 1156
PEPMASS=737.35688	12296
CHARGE=3+
418.17736	106	
505.26831	103	
517.74308	109	
523.23516	177	
525.79521	157	
530.76815	101	
540.28426	159	
553.28638	159	
566.75096	193	
573.28724	101	
610.29492	628	1+
613.86787	108	
617.81380	214	
646.33193	335	1+
654.74887	210	
697.31790	1416	1+
706.19203	141	
734.87932	167	
735.35765	149	
736.38860	197	
737.35259	329	1+
741.35843	119	
757.37928	107	
760.44690	108	
787.32714	126	
844.37929	368	1+
874.46221	111	
901.41771	493	1+
931.48007	237	
958.43472	847	1+
1045.47245	666	1+
1078.56665	141	
1133.52047	106	
END IONS

###FS:    #m/z: 626.07353 #charge   3
###MaxRes:#m/z:  0.00000 #charge-128
###MS: 1155
###MSMS: 1157
BEGIN IONS
TITLE=Cmpd 264, AutoMSn(626.0735), 19.6 min
RTINSECONDS=1176.18
SCANS=MS: 1155 MSMS: 1157
PEPMASS=626.07353	15490
CHARGE=3+
314.18489	427	
360.19718	131	
379.72741	152	
386.19733	234	1+
394.72454	182	
404.22650	2593	1+
486.26196	257	1+
490.23421	144	
517.30897	2889	1+
536.23056	240	1+
593.26269	145	
612.31504	138	
616.28667	314	
623.31564	999	1+
623.65003	203	
623.98434	166	
627.32001	306	
628.33018	959	1+
636.66265	241	
639.85189	137	
645.36556	1243	1+
661.31174	146	
702.33870	246	1+
703.33256	403	
712.15383	133	
712.84791	278	1+
750.36507	269	1+
761.89838	157	
770.86683	266	
771.37288	152	
774.40287	239	
798.37889	366	1+
808.39098	152	
816.40491	672	1+
818.90076	142	
843.43316	166	
843.93800	132	
928.95430	289	1+
979.46361	218	1+
993.49052	173	
1504.74993	508	1+
1653.79739	1554	1+
1743.82077	718	1+
END IONS

###FS:    #m/z: 623.31756 #charge   3
###MaxRes:#m/z:  0.00000 #charge-128
###MS: 1155
###MSMS: 1158
BEGIN IONS
TITLE=Cmpd 265, AutoMSn(623.3176), 19.6 min
RTINSECONDS=1176.68
SCANS=MS: 1155 MSMS: 1158
PEPMASS=623.31756	10606
CHARGE=3+
399.70532	116	
404.22334	1664	1+
410.89113	237	
444.31440	150	
517.30928	2199	1+
524.76475	146	
552.27266	128	
572.37657	127	
573.75720	157	
604.32617	129	
606.29303	165	
616.30587	262	1+
620.31356	304	1+
622.33476	210	
623.31929	1063	1+
623.64913	214	
623.97386	249	
628.33260	313	
637.28030	171	
645.36025	830	1+
662.34038	119	
685.31380	372	1+
701.42442	213	1+
703.32316	220	
712.84709	167	
770.38665	206	1+
790.31428	138	
795.91111	125	
816.41186	508	1+
825.98436	134	
828.88704	304	
864.47769	322	1+
872.40837	361	
872.90375	205	
884.25031	120	
928.43760	119	
1251.63224	361	1+
1653.79804	2111	1+
END IONS

###FS:    #m/z: 623.31809 #charge   3
###MaxRes:#m/z:  0.00000 #charge-128
###MS: 1159
###MSMS: 1160
BEGIN IONS
TITLE=Cmpd 266, AutoMSn(623.3181), 19.7 min
RTINSECONDS=1179.71
SCANS=MS: 1159 MSMS: 1160
PEPMASS=623.31809	14269
CHARGE=3+
323.19450	141	
404.22648	1655	1+
490.23359	138	
497.24992	131	
503.22599	225	
506.91925	115	
517.30865	1438	1+
561.76596	117	
572.36377	148	
606.28421	206	1+
617.65415	129	
619.33977	161	
620.32750	359	1+
622.32766	268	
623.31415	1265	1+
623.63961	247	
623.80481	127	
628.33308	372	
637.29632	154	
640.35679	121	
643.35000	210	
645.36849	520	1+
685.30640	164	
702.43037	126	
703.32897	187	
712.86782	135	
743.86617	246	1+
761.37218	145	
770.37732	312	1+
790.30371	188	
816.41454	200	
820.37269	135	
864.46781	307	
872.90795	269	1+
1653.78955	2172	1+
END IONS

###FS:    #m/z: 737.35871 #charge   3
###MaxRes:#m/z:  0.00000 #charge-128
###MS: 1159
###MSMS: 1161
BEGIN IONS
TITLE=Cmpd 267, AutoMSn(737.3587), 19.7 min
RTINSECONDS=1180.21
SCANS=MS: 1159 MSMS: 1161
PEPMASS=737.35871	10490
CHARGE=3+
409.21638	227	
436.16949	116	
525.77881	155	
533.94887	172	
539.78324	191	
553.25345	122	
583.29331	157	
593.83319	104	
610.29559	412	
637.32742	119	
646.30725	167	
697.32383	1098	1+
734.88045	147	
735.35265	148	
737.35238	232	1+
740.37251	172	
743.37256	157	
760.41103	115	
844.38508	226	
901.41416	325	1+
931.46941	112	
958.43763	357	1+
1045.45452	249	
1078.53821	109	
1133.49484	113	
END IONS

###FS:    #m/z: 362.24867 #charge   1
###MaxRes:#m/z:  0.00000 #charge-128
###MS: 1159
###MSMS: 1162
BEGIN IONS
TITLE=Cmpd 268, AutoMSn(362.2487), 19.7 min
RTINSECONDS=1180.71
SCANS=MS: 1159 MSMS: 1162
PEPMASS=362.24867	4264
CHARGE=1+
362.26110	304	
END IONS

###FS:    #m/z: 623.31797 #charge   3
###MaxRes:#m/z:  0.00000 #charge-128
###MS: 1163
###MSMS: 1164
BEGIN IONS
TITLE=Cmpd 269, AutoMSn(623.3180), 19.7 min
RTINSECONDS=1183.73
SCANS=MS: 1163 MSMS: 1164
PEPMASS=623.31797	12138
CHARGE=3+
404.22243	794	
476.20807	102	
502.72040	159	
511.25832	158	
517.30444	760	1+
580.26594	108	
612.29371	133	
614.28442	119	
616.29513	116	
620.30762	368	1+
621.81138	113	
622.33876	230	
623.32204	945	1+
623.65731	147	
623.97178	145	
627.31493	250	1+
631.53628	104	
645.36494	305	1+
650.36104	119	
662.33554	103	
679.36536	106	
701.41367	379	1+
703.32870	302	
712.15561	180	
753.39319	133	
816.42114	148	
838.89693	148	
864.47800	135	
872.39743	181	
993.53110	103	
1246.64049	469	1+
1653.79763	1911	1+
END IONS

###FS:    #m/z: 362.24683 #charge   1
###MaxRes:#m/z:  0.00000 #charge-128
###MS: 1163
###MSMS: 1165
BEGIN IONS
TITLE=Cmpd 270, AutoMSn(362.2468), 19.7 min
RTINSECONDS=1184.23
SCANS=MS: 1163 MSMS: 1165
PEPMASS=362.24683	5223
CHARGE=1+
344.23738	334	
360.25289	116	
362.24547	206	
END IONS

###FS:    #m/z: 939.44449 #charge   2
###MaxRes:#m/z:  0.00000 #charge-128
###MS: 1166
###MSMS: 1167
BEGIN IONS
TITLE=Cmpd 271, AutoMSn(939.4445), 19.8 min
RTINSECONDS=1186.75
SCANS=MS: 1166 MSMS: 1167
PEPMASS=939.44449	5209
CHARGE=2+
402.23155	280	
437.18258	352	
459.25387	149	
770.38213	129	
913.45266	134	
END IONS

###FS:    #m/z: 751.76030 #charge   2
###MaxRes:#m/z:  0.00000 #charge-128
###MS: 1166
###MSMS: 1168
BEGIN IONS
TITLE=Cmpd 272, AutoMSn(751.7603), 19.8 min
RTINSECONDS=1187.25
SCANS=MS: 1166 MSMS: 1168
PEPMASS=751.76030	4415
CHARGE=2+
397.18931	109	
402.23328	395	
437.18056	235	
449.22068	100	
517.31504	118	
578.90731	115	
636.30576	103	
665.28667	240	1+
726.87215	129	
731.31064	146	
748.37290	250	1+
770.41109	116	
770.90719	105	
851.92902	254	
852.41225	174	
855.38621	100	
868.39638	175	
901.96006	127	
936.43482	217	1+
END IONS

###FS:    #m/z: 829.40247 #charge   2
###MaxRes:#m/z:  0.00000 #charge-128
###MS: 1166
###MSMS: 1169
BEGIN IONS
TITLE=Cmpd 273, AutoMSn(829.4025), 19.8 min
RTINSECONDS=1187.75
SCANS=MS: 1166 MSMS: 1169
PEPMASS=829.40247	3766
CHARGE=2+
378.17541	179	
406.17837	140	
416.15944	115	
580.27486	477	1+
693.37570	365	1+
702.75492	106	
748.41574	136	
832.46829	100	
863.46812	135	
1079.53958	103	
END IONS

###FS:    #m/z: 751.35314 #charge   3
###MaxRes:#m/z:  0.00000 #charge-128
###MS: 1170
###MSMS: 1171
BEGIN IONS
TITLE=Cmpd 274, AutoMSn(751.3531), 19.8 min
RTINSECONDS=1190.78
SCANS=MS: 1170 MSMS: 1171
PEPMASS=751.35314	8154
CHARGE=3+
371.12649	105	
389.16674	110	
391.67442	149	
394.68847	108	
400.21294	158	
402.22737	787	1+
420.17622	108	
437.18030	153	
504.23516	107	
513.22480	108	
550.26620	123	
665.29063	138	
703.83533	201	
750.33401	113	
770.39123	198	
821.33813	220	1+
821.35344	109	
839.35605	218	1+
850.90506	116	
901.96999	209	
924.40941	127	
1452.72526	566	1+
1505.75504	718	1+
1702.81975	746	1+
END IONS

###FS:    #m/z: 939.44983 #charge   2
###MaxRes:#m/z:  0.00000 #charge-128
###MS: 1170
###MSMS: 1172
BEGIN IONS
TITLE=Cmpd 275, AutoMSn(939.4498), 19.9 min
RTINSECONDS=1191.28
SCANS=MS: 1170 MSMS: 1172
PEPMASS=939.44983	7837
CHARGE=2+
402.23517	116	
437.18782	597	1+
459.25002	205	1+
550.27135	109	
665.28304	152	
840.36065	143	
852.43036	123	
901.46559	102	
913.84850	114	
924.93451	119	
966.78931	103	
1825.36678	401	1+
END IONS

###FS:    #m/z: 829.40127 #charge   2
###MaxRes:#m/z:  0.00000 #charge-128
###MS: 1170
###MSMS: 1173
BEGIN IONS
TITLE=Cmpd 276, AutoMSn(829.4013), 19.9 min
RTINSECONDS=1191.78
SCANS=MS: 1170 MSMS: 1173
PEPMASS=829.40127	5499
CHARGE=2+
378.17261	174	
406.17485	103	
466.23565	100	
475.17888	127	
580.26669	164	
670.64320	119	
693.36826	185	
820.89944	107	
829.39196	173	
829.91388	122	
863.45683	329	1+
1078.52692	157	
END IONS

###FS:    #m/z: 939.19738 #charge   2
###MaxRes:#m/z:  0.00000 #charge-128
###MS: 1174
###MSMS: 1175
BEGIN IONS
TITLE=Cmpd 277, AutoMSn(939.1974), 19.9 min
RTINSECONDS=1194.81
SCANS=MS: 1174 MSMS: 1175
PEPMASS=939.19738	7173
CHARGE=2+
346.17302	173	
402.22530	359	
437.19171	227	
852.92594	101	
894.39975	110	
912.96215	115	
913.17254	161	
END IONS

###FS:    #m/z: 751.35880 #charge   3
###MaxRes:#m/z:  0.00000 #charge-128
###MS: 1174
###MSMS: 1176
BEGIN IONS
TITLE=Cmpd 278, AutoMSn(751.3588), 19.9 min
RTINSECONDS=1195.31
SCANS=MS: 1174 MSMS: 1176
PEPMASS=751.35880	6915
CHARGE=3+
372.14337	107	
402.23015	422	1+
437.18112	132	
446.24885	127	
568.61678	102	
617.31445	111	
673.28441	123	
726.86575	185	
727.37112	182	
733.31684	118	
749.37916	281	1+
753.37576	234	
771.37662	102	
839.35121	173	
864.29365	125	
868.87793	115	
901.44394	110	
901.95461	103	
907.38177	108	
1051.52030	126	
1702.83844	484	1+
END IONS

###FS:    #m/z: 829.40177 #charge   2
###MaxRes:#m/z:  0.00000 #charge-128
###MS: 1174
###MSMS: 1177
BEGIN IONS
TITLE=Cmpd 279, AutoMSn(829.4018), 19.9 min
RTINSECONDS=1195.81
SCANS=MS: 1174 MSMS: 1177
PEPMASS=829.40177	5884
CHARGE=2+
406.17802	101	
466.23515	126	
580.28854	216	
784.10826	113	
807.94415	101	
829.38780	110	
838.88946	301	
838.99004	120	
1078.55069	151	
END IONS

###FS:    #m/z: 530.78651 #charge   2
###MaxRes:#m/z:  0.00000 #charge-128
###MS: 1178
###MSMS: 1179
BEGIN IONS
TITLE=Cmpd 280, AutoMSn(530.7865), 20.0 min
RTINSECONDS=1198.83
SCANS=MS: 1178 MSMS: 1179
PEPMASS=530.78651	7174
CHARGE=2+
390.20822	379	
408.28446	112	
458.22565	101	
470.20020	124	
505.23437	718	
508.27496	160	
511.27516	103	
512.29059	247	1+
526.28435	313	1+
528.29552	512	1+
530.29789	550	1+
532.30019	342	
534.29146	418	1+
541.96507	406	
542.02801	149	
618.32115	979	1+
733.34743	1757	1+
841.39500	104	
846.43123	1934	1+
856.05676	331	
907.47763	104	
END IONS

###FS:    #m/z: 610.97393 #charge   3
###MaxRes:#m/z:  0.00000 #charge-128
###MS: 1178
###MSMS: 1180
BEGIN IONS
TITLE=Cmpd 281, AutoMSn(610.9739), 20.0 min
RTINSECONDS=1199.33
SCANS=MS: 1178 MSMS: 1180
PEPMASS=610.97393	5701
CHARGE=3+
352.16185	133	
424.21110	110	
463.19415	131	
492.29801	317	
531.28000	128	
533.27761	101	
543.26204	117	
610.29217	139	
613.37177	125	
633.34149	158	
678.36029	181	
875.20125	108	
END IONS

###FS:    #m/z: 740.37130 #charge   2
###MaxRes:#m/z:  0.00000 #charge-128
###MS: 1178
###MSMS: 1181
BEGIN IONS
TITLE=Cmpd 282, AutoMSn(740.3713), 20.0 min
RTINSECONDS=1199.83
SCANS=MS: 1178 MSMS: 1181
PEPMASS=740.37130	4875
CHARGE=2+
55.44894	121	
344.14982	113	
697.32675	121	
702.85146	110	
703.35918	156	
740.35256	106	
785.58205	121	
END IONS

###FS:    #m/z: 530.78549 #charge   2
###MaxRes:#m/z:  0.00000 #charge-128
###MS: 1182
###MSMS: 1183
BEGIN IONS
TITLE=Cmpd 283, AutoMSn(530.7855), 20.0 min
RTINSECONDS=1202.85
SCANS=MS: 1182 MSMS: 1183
PEPMASS=530.78549	12463
CHARGE=2+
390.21327	761	1+
405.22965	166	
443.24427	192	
458.20807	127	
488.21191	114	
494.27209	102	
505.23610	624	1+
514.28011	292	1+
516.23439	206	
516.33265	139	
526.25948	247	1+
528.27901	413	1+
530.29327	524	1+
532.31111	660	1+
534.28884	289	
536.29789	102	
616.29947	181	
618.31982	1099	1+
733.34891	2344	1+
765.19132	104	
846.42963	3492	1+
856.05382	269	
END IONS

###FS:    #m/z: 335.24851 #charge   2
###MaxRes:#m/z:  0.00000 #charge-128
###MS: 1182
###MSMS: 1184
BEGIN IONS
TITLE=Cmpd 284, AutoMSn(335.2485), 20.1 min
RTINSECONDS=1203.35
SCANS=MS: 1182 MSMS: 1184
PEPMASS=335.24851	6596
CHARGE=2+
316.25309	110	
330.21128	142	
334.25677	196	
END IONS

###FS:    #m/z: 530.78891 #charge   2
###MaxRes:#m/z:  0.00000 #charge-128
###MS: 1185
###MSMS: 1186
BEGIN IONS
TITLE=Cmpd 285, AutoMSn(530.7889), 20.1 min
RTINSECONDS=1205.86
SCANS=MS: 1185 MSMS: 1186
PEPMASS=530.78891	13668
CHARGE=2+
342.21485	102	
390.21002	306	
443.25883	272	
474.67379	106	
485.25111	106	
505.24376	882	1+
512.30062	115	
514.26378	249	1+
522.27319	109	
526.29184	382	1+
528.30805	561	1+
530.29140	593	1+
532.29401	963	1+
616.30095	159	
618.32071	1822	1+
731.33634	103	
733.34589	2772	1+
743.38179	384	
846.42600	3730	1+
959.50648	130	
END IONS

###FS:    #m/z: 783.87277 #charge   2
###MaxRes:#m/z:  0.00000 #charge-128
###MS: 1185
###MSMS: 1187
BEGIN IONS
TITLE=Cmpd 286, AutoMSn(783.8728), 20.1 min
RTINSECONDS=1206.36
SCANS=MS: 1185 MSMS: 1187
PEPMASS=783.87277	5514
CHARGE=2+
394.13555	275	1+
397.15126	107	
413.14088	140	
429.16166	101	
430.16702	231	
447.20011	143	
551.25109	253	1+
559.20293	140	
576.23963	305	
664.32758	213	
689.30535	328	
701.02781	113	
779.36634	259	
878.42414	298	
991.51942	279	1+
1120.57009	251	
1121.61841	105	
1131.69513	200	
END IONS

###FS:    #m/z: 565.31887 #charge   3
###MaxRes:#m/z:  0.00000 #charge-128
###MS: 1185
###MSMS: 1188
BEGIN IONS
TITLE=Cmpd 287, AutoMSn(565.3189), 20.1 min
RTINSECONDS=1206.86
SCANS=MS: 1185 MSMS: 1188
PEPMASS=565.31887	4083
CHARGE=3+
374.18530	116	
402.19481	150	
500.22753	106	
502.29173	245	1+
560.31374	208	
562.31554	112	
563.29066	167	
564.29227	301	1+
566.31144	332	1+
569.29158	234	1+
573.16811	116	
END IONS

###FS:    #m/z: 783.87410 #charge   2
###MaxRes:#m/z:  0.00000 #charge-128
###MS: 1189
###MSMS: 1190
BEGIN IONS
TITLE=Cmpd 288, AutoMSn(783.8741), 20.2 min
RTINSECONDS=1209.89
SCANS=MS: 1189 MSMS: 1190
PEPMASS=783.87410	16294
CHARGE=2+
373.14552	107	
384.16064	106	
386.20569	113	
412.13665	550	1+
414.19793	144	
429.18710	119	
430.15957	316	
438.17821	112	
447.18591	437	
507.23569	113	
541.17674	106	
543.23262	223	1+
551.25178	121	
554.20897	115	
559.20288	132	
576.21820	473	
579.27570	112	
636.34784	115	
664.33639	434	1+
672.29845	157	
689.30081	334	1+
711.32989	107	
718.82992	106	
775.36979	138	
779.37567	482	1+
782.39098	125	
861.38913	105	
878.43363	1203	1+
991.52538	717	1+
1120.54731	534	
1121.55360	195	
1131.69583	367	
END IONS

###FS:    #m/z: 522.91976 #charge   3
###MaxRes:#m/z:  0.00000 #charge-128
###MS: 1189
###MSMS: 1191
BEGIN IONS
TITLE=Cmpd 289, AutoMSn(522.9198), 20.2 min
RTINSECONDS=1210.39
SCANS=MS: 1189 MSMS: 1191
PEPMASS=522.91976	4168
CHARGE=3+
367.12470	109	
412.14546	126	
414.23055	281	1+
480.21297	129	
496.76646	134	
503.25131	135	
505.26172	251	1+
518.28569	391	1+
520.28604	936	1+
522.29559	1034	1+
524.28170	1317	1+
526.91959	146	
527.83834	391	
533.94142	396	
551.26655	224	
559.21504	107	
560.79504	166	
664.33983	114	
689.31362	150	
693.18827	176	
721.34926	111	
755.40270	105	
779.36619	817	1+
878.43431	926	1+
END IONS

###FS:    #m/z: 565.32023 #charge   2
###MaxRes:#m/z:  0.00000 #charge-128
###MS: 1189
###MSMS: 1192
BEGIN IONS
TITLE=Cmpd 290, AutoMSn(565.3202), 20.2 min
RTINSECONDS=1210.89
SCANS=MS: 1189 MSMS: 1192
PEPMASS=565.32023	5467
CHARGE=2+
372.17279	129	
376.19262	124	
383.22678	104	
386.19172	279	1+
402.18684	190	
449.25620	193	
458.21944	154	
502.30490	334	1+
526.29022	112	
533.94320	132	
548.31732	111	
561.29339	231	1+
563.26979	164	
564.30975	577	1+
567.28755	733	1+
572.19844	173	
572.29198	141	
574.16156	104	
672.40871	315	
743.43464	555	1+
903.48671	282	
905.46961	110	
913.52639	140	
END IONS

###FS:    #m/z: 783.87389 #charge   2
###MaxRes:#m/z:  0.00000 #charge-128
###MS: 1193
###MSMS: 1194
BEGIN IONS
TITLE=Cmpd 291, AutoMSn(783.8739), 20.2 min
RTINSECONDS=1213.91
SCANS=MS: 1193 MSMS: 1194
PEPMASS=783.87389	30454
CHARGE=2+
343.15217	113	
373.14029	127	
390.15791	197	
394.12079	208	1+
412.14229	740	1+
429.17217	212	
430.16131	566	1+
437.21945	167	
447.18272	884	1+
506.21838	153	
541.19377	307	
543.21879	226	
550.99201	208	
551.24461	227	
558.21343	666	1+
576.22845	497	
632.30810	126	
636.31748	114	
646.33236	285	1+
663.31885	129	
664.34083	617	1+
672.27957	500	1+
689.31216	761	1+
710.84667	195	
711.33261	186	
765.21794	397	
765.33965	646	1+
775.36962	375	1+
779.36909	689	1+
783.87112	111	
784.40688	157	
788.36588	131	
850.43245	223	
878.43289	2166	1+
991.52259	1210	1+
1120.56764	1346	1+
1131.69337	631	
1177.59082	149	
1291.62984	135	
1292.61722	142	
END IONS

###FS:    #m/z: 505.26850 #charge   1
###MaxRes:#m/z:  0.00000 #charge-128
###MS: 1193
###MSMS: 1195
BEGIN IONS
TITLE=Cmpd 292, AutoMSn(505.2685), 20.2 min
RTINSECONDS=1214.41
SCANS=MS: 1193 MSMS: 1195
PEPMASS=505.26850	5609
CHARGE=1+
409.21391	154	
438.16666	115	
463.18412	104	
480.21851	153	
484.29324	206	1+
488.25654	202	
495.65538	144	
503.29804	107	
504.28460	501	1+
END IONS

###FS:    #m/z: 522.92109 #charge   3
###MaxRes:#m/z:  0.00000 #charge-128
###MS: 1193
###MSMS: 1196
BEGIN IONS
TITLE=Cmpd 293, AutoMSn(522.9211), 20.2 min
RTINSECONDS=1214.91
SCANS=MS: 1193 MSMS: 1196
PEPMASS=522.92109	5401
CHARGE=3+
318.67709	142	
390.18450	319	
412.14226	274	1+
412.75903	102	
414.24435	107	
423.20165	106	
426.24802	111	
430.16342	287	1+
437.22019	115	
482.25920	147	
501.29365	354	1+
504.27772	147	
506.25709	319	
509.78023	108	
511.77377	124	
513.79719	117	
518.30672	422	1+
520.29022	1189	1+
522.28452	1278	1+
524.27503	1318	1+
534.84932	285	1+
559.20602	100	
576.23060	171	
662.35608	100	
689.31297	113	
713.31941	102	
730.39614	179	
779.36448	508	
878.43652	1121	1+
992.52591	121	
END IONS

###FS:    #m/z: 504.27745 #charge   2
###MaxRes:#m/z:  0.00000 #charge-128
###MS: 1197
###MSMS: 1198
BEGIN IONS
TITLE=Cmpd 294, AutoMSn(504.2775), 20.3 min
RTINSECONDS=1217.95
SCANS=MS: 1197 MSMS: 1198
PEPMASS=504.27745	11623
CHARGE=2+
303.64615	112	
318.67322	139	
416.71611	131	
431.22028	113	
437.19432	350	1+
448.28760	113	
450.26383	113	
480.20780	199	
484.28749	182	
486.27656	303	1+
488.22857	191	
488.33107	185	
490.28109	152	
500.26992	249	1+
502.29196	663	1+
504.28173	878	1+
506.27836	1072	1+
509.78899	130	
509.88005	100	
510.31048	217	
515.77428	290	
530.27525	138	
534.23951	128	
551.25614	599	1+
559.13266	389	
577.29794	103	
609.27346	133	
636.36200	112	
664.34461	394	1+
666.28362	436	1+
761.35552	109	
763.34581	100	
765.34306	303	
779.36879	2666	1+
850.43236	121	
878.43000	466	1+
END IONS

###FS:    #m/z: 670.84846 #charge   2
###MaxRes:#m/z:  0.00000 #charge-128
###MS: 1197
###MSMS: 1199
BEGIN IONS
TITLE=Cmpd 295, AutoMSn(670.8485), 20.3 min
RTINSECONDS=1218.45
SCANS=MS: 1197 MSMS: 1199
PEPMASS=670.84846	8051
CHARGE=2+
432.26128	211	
531.31917	159	
539.24280	113	
616.33864	188	
661.86452	102	
666.31697	246	1+
669.85052	120	
670.34485	1852	1+
674.36483	165	
683.27277	127	
728.44744	609	1+
914.51813	376	1+
1340.69377	3636	1+
END IONS

###FS:    #m/z: 522.92072 #charge   3
###MaxRes:#m/z:  0.00000 #charge-128
###MS: 1197
###MSMS: 1200
BEGIN IONS
TITLE=Cmpd 296, AutoMSn(522.9207), 20.3 min
RTINSECONDS=1218.95
SCANS=MS: 1197 MSMS: 1200
PEPMASS=522.92072	6690
CHARGE=3+
346.18368	103	
367.12125	163	
409.21859	121	
437.18895	340	1+
480.20569	194	
489.21743	149	
501.27867	132	
504.22583	143	
506.26176	143	
520.28319	174	
522.27917	351	1+
524.28033	744	1+
534.22884	120	
551.27594	129	
560.09437	144	
602.32032	145	
664.34572	106	
667.29202	127	
713.33398	112	
779.36810	270	1+
END IONS

###FS:    #m/z: 505.27152 #charge   2
###MaxRes:#m/z:  0.00000 #charge-128
###MS: 1201
###MSMS: 1202
BEGIN IONS
TITLE=Cmpd 297, AutoMSn(505.2715), 20.4 min
RTINSECONDS=1221.99
SCANS=MS: 1201 MSMS: 1202
PEPMASS=505.27152	20398
CHARGE=2+
346.20994	116	
368.18750	126	
391.19429	182	
409.21812	244	
425.71562	142	
437.21358	418	
471.23006	106	
480.22028	509	
484.28370	536	1+
487.54117	124	
489.21527	128	
490.25945	294	1+
491.58889	120	
501.26869	219	
502.27024	521	1+
504.28967	727	1+
506.29668	1122	1+
510.70292	264	
515.77076	129	
515.84926	114	
523.25370	213	1+
534.23710	317	
551.26094	993	1+
560.09640	397	
561.29010	116	
591.24342	163	
609.26055	353	1+
634.32565	120	
636.30798	156	
636.33406	249	1+
647.31249	117	
664.33250	614	1+
666.29054	703	1+
761.35879	124	
762.34634	393	1+
765.34913	264	
779.36682	3248	1+
790.72384	152	
878.44521	746	1+
END IONS

###FS:    #m/z: 371.22761 #charge   1
###MaxRes:#m/z:  0.00000 #charge-128
###MS: 1201
###MSMS: 1203
BEGIN IONS
TITLE=Cmpd 298, AutoMSn(371.2276), 20.4 min
RTINSECONDS=1222.5
SCANS=MS: 1201 MSMS: 1203
PEPMASS=371.22761	13091
CHARGE=1+
356.27630	178	
370.22795	112	
END IONS

###FS:    #m/z: 670.84811 #charge   2
###MaxRes:#m/z:  0.00000 #charge-128
###MS: 1201
###MSMS: 1204
BEGIN IONS
TITLE=Cmpd 299, AutoMSn(670.8481), 20.4 min
RTINSECONDS=1223
SCANS=MS: 1201 MSMS: 1204
PEPMASS=670.84811	10706
CHARGE=2+
364.73471	539	1+
371.10774	101	
402.23616	192	
427.18403	131	
457.77816	145	
498.21839	118	
502.26819	104	
531.30922	113	
535.28312	179	
644.32825	115	
659.37326	123	
662.31711	224	
668.31802	172	
670.37680	121	
673.30834	112	
1340.69278	4197	1+
END IONS

###FS:    #m/z: 371.22770 #charge   1
###MaxRes:#m/z:  0.00000 #charge-128
###MS: 1205
###MSMS: 1206
BEGIN IONS
TITLE=Cmpd 300, AutoMSn(371.2277), 20.4 min
RTINSECONDS=1226.03
SCANS=MS: 1205 MSMS: 1206
PEPMASS=371.22770	19142
CHARGE=1+
338.26952	167	
354.25601	109	
END IONS

###FS:    #m/z: 670.84874 #charge   2
###MaxRes:#m/z:  0.00000 #charge-128
###MS: 1205
###MSMS: 1207
BEGIN IONS
TITLE=Cmpd 301, AutoMSn(670.8487), 20.4 min
RTINSECONDS=1226.53
SCANS=MS: 1205 MSMS: 1207
PEPMASS=670.84874	9840
CHARGE=2+
373.67966	108	
395.25403	111	
427.18707	110	
432.25431	126	
457.75881	149	
480.22669	100	
494.75451	119	
618.29397	105	
628.33084	106	
658.27724	101	
668.84274	109	
669.32821	234	1+
672.88304	196	
673.36263	250	
679.95721	100	
728.44667	690	1+
1340.70087	3013	1+
END IONS

###FS:    #m/z: 559.31989 #charge   2
###MaxRes:#m/z:  0.00000 #charge-128
###MS: 1209
###MSMS: 1211
BEGIN IONS
TITLE=Cmpd 303, AutoMSn(559.3199), 20.5 min
RTINSECONDS=1230.56
SCANS=MS: 1209 MSMS: 1211
PEPMASS=559.31989	7526
CHARGE=2+
337.18229	120	
349.18447	100	
369.21862	101	
375.42085	173	
408.20335	101	
429.23381	243	1+
440.20259	134	
446.27112	186	
458.23606	195	
509.78624	943	
510.29144	634	
514.26935	100	
537.28966	133	
540.26225	107	
543.30728	161	
555.30818	143	
556.30693	476	1+
558.29864	1357	1+
559.81949	274	
562.28661	496	1+
564.28491	192	
572.20384	107	
575.27988	120	
593.32500	261	
650.35687	1509	1+
676.27311	101	
763.44401	495	1+
864.49605	228	
921.51468	1035	1+
1000.55788	420	1+
1018.59025	136	
END IONS

###FS:    #m/z: 559.32185 #charge   2
###MaxRes:#m/z:  0.00000 #charge-128
###MS: 1213
###MSMS: 1214
BEGIN IONS
TITLE=Cmpd 304, AutoMSn(559.3218), 20.6 min
RTINSECONDS=1234.08
SCANS=MS: 1213 MSMS: 1214
PEPMASS=559.32185	15268
CHARGE=2+
340.20212	100	
341.21051	406	1+
351.18525	133	
355.20061	318	1+
368.14409	140	
408.20730	239	1+
411.21459	118	
446.27262	166	
452.19738	142	
456.18394	118	
484.26886	101	
495.26064	104	
501.42581	141	
516.22602	141	
522.27863	206	1+
525.75534	141	
526.27890	103	
540.29506	143	
550.32163	246	1+
555.29173	782	1+
558.30085	300	
559.31126	1097	1+
559.82344	379	
562.30578	550	1+
570.23973	449	1+
571.31914	199	
580.27350	106	
593.33893	571	1+
650.35827	2671	1+
658.91697	327	
736.23002	124	
763.44766	681	1+
864.49463	623	1+
903.49617	138	
921.51220	1627	1+
1000.55113	1239	1+
1018.54639	179	
1018.56812	3701	1+
1019.53215	120	
END IONS

###FS:    #m/z: 702.34010 #charge   2
###MaxRes:#m/z:  0.00000 #charge-128
###MS: 1213
###MSMS: 1215
BEGIN IONS
TITLE=Cmpd 305, AutoMSn(702.3401), 20.6 min
RTINSECONDS=1234.58
SCANS=MS: 1213 MSMS: 1215
PEPMASS=702.34010	8179
CHARGE=2+
370.21002	104	
381.65636	108	
454.24619	101	
459.19318	107	
516.22747	109	
523.74187	191	
559.81701	111	
575.29795	181	
575.79902	122	
586.26185	100	
615.80364	103	
634.34451	103	
645.82284	110	
697.82109	108	
698.34815	196	
699.36347	895	1+
702.84235	313	1+
703.10683	139	
705.36183	256	1+
706.86372	114	
820.31544	193	
874.39681	118	
882.42231	124	
933.40012	233	1+
END IONS

###FS:    #m/z: 559.32131 #charge   2
###MaxRes:#m/z:  0.00000 #charge-128
###MS: 1217
###MSMS: 1218
BEGIN IONS
TITLE=Cmpd 306, AutoMSn(559.3213), 20.6 min
RTINSECONDS=1238.1
SCANS=MS: 1217 MSMS: 1218
PEPMASS=559.32131	20272
CHARGE=2+
351.19984	165	
355.18687	125	
369.21132	244	
375.23471	162	
394.21469	129	
424.23061	140	
440.28381	214	
446.25710	253	
458.24929	124	
475.49982	129	
500.78577	724	1+
501.29523	386	
509.26870	148	
521.79246	180	
525.75571	174	
537.26950	308	1+
538.16558	130	
544.27001	138	
550.33307	124	
554.29337	280	1+
556.30381	300	
557.29622	726	1+
558.82305	534	1+
559.31062	2198	1+
564.32762	169	
572.19654	228	
573.29382	137	
575.29963	218	
593.33989	724	1+
650.36160	3296	1+
658.91678	805	
763.44915	1416	1+
773.64571	144	
864.49575	644	1+
921.51826	1740	1+
1018.53712	290	
1018.57367	4171	1+
END IONS

###FS:    #m/z: 702.59310 #charge   2
###MaxRes:#m/z:  0.00000 #charge-128
###MS: 1217
###MSMS: 1219
BEGIN IONS
TITLE=Cmpd 307, AutoMSn(702.5931), 20.6 min
RTINSECONDS=1238.61
SCANS=MS: 1217 MSMS: 1219
PEPMASS=702.59310	10154
CHARGE=2+
418.27360	126	
476.19716	104	
500.27985	107	
558.28536	142	
575.30444	204	
598.81437	126	
615.28490	101	
624.27632	126	
624.81302	124	
641.96369	118	
666.30487	143	
681.28851	129	
698.34065	190	
702.09089	311	1+
702.34123	257	
702.84009	223	
704.35056	212	
705.83694	104	
706.36639	147	
717.88284	100	
718.37710	123	
752.36195	113	
818.91446	101	
856.37423	122	
915.37435	152	
933.38875	127	
1397.69080	504	1+
1404.14465	416	1+
END IONS

###FS:    #m/z: 577.79696 #charge   2
###MaxRes:#m/z:  0.00000 #charge-128
###MS: 1217
###MSMS: 1220
BEGIN IONS
TITLE=Cmpd 308, AutoMSn(577.7970), 20.7 min
RTINSECONDS=1239.11
SCANS=MS: 1217 MSMS: 1220
PEPMASS=577.79696	6281
CHARGE=2+
383.18049	145	
405.21650	106	
413.20276	127	
457.22455	110	
463.92206	124	
483.25344	133	
488.24411	104	
490.15131	102	
516.21475	116	
531.28522	105	
537.26701	108	
556.33547	147	
559.29023	104	
573.28958	137	
574.31425	318	
575.30197	1564	1+
580.31811	831	1+
588.34243	425	1+
594.30250	140	
604.28128	117	
625.33272	112	
633.32827	104	
653.85641	103	
656.31805	143	
711.33438	117	
763.40209	112	
824.35437	106	
876.44555	160	
1150.57534	616	1+
END IONS

###FS:    #m/z: 516.30031 #charge   2
###MaxRes:#m/z:  0.00000 #charge-128
###MS: 1221
###MSMS: 1222
BEGIN IONS
TITLE=Cmpd 309, AutoMSn(516.3003), 20.7 min
RTINSECONDS=1242.13
SCANS=MS: 1221 MSMS: 1222
PEPMASS=516.30031	6682
CHARGE=2+
340.21661	114	
358.16475	123	
389.17468	107	
393.20447	103	
402.23697	123	
420.22313	118	
441.20660	178	
460.23506	102	
461.20929	202	
462.29497	195	
466.23416	112	
475.50052	156	
482.29282	123	
494.19638	114	
498.26766	165	
500.26998	146	
512.28991	447	1+
514.29259	1976	1+
518.28512	812	1+
521.78746	112	
545.77344	116	
547.22248	125	
554.27940	158	
611.26448	103	
704.40111	132	
819.44366	1216	1+
864.41566	106	
932.53003	176	
951.44026	137	
END IONS

###FS:    #m/z: 688.33897 #charge   2
###MaxRes:#m/z:  0.00000 #charge-128
###MS: 1221
###MSMS: 1223
BEGIN IONS
TITLE=Cmpd 310, AutoMSn(688.3390), 20.7 min
RTINSECONDS=1242.63
SCANS=MS: 1221 MSMS: 1223
PEPMASS=688.33897	6908
CHARGE=2+
525.77446	117	
575.29233	106	
580.27234	107	
589.26645	124	
633.33682	124	
645.32627	122	
671.33800	123	
673.58371	142	
683.85656	269	1+
684.07451	118	
684.30240	282	1+
687.85123	131	
688.35307	151	
688.57398	221	
689.05988	101	
689.34621	330	1+
692.74768	456	
692.85689	225	
718.34786	104	
765.20242	100	
779.81855	110	
817.36395	212	1+
1157.84230	176	
END IONS

###FS:    #m/z: 702.33912 #charge   2
###MaxRes:#m/z:  0.00000 #charge-128
###MS: 1221
###MSMS: 1224
BEGIN IONS
TITLE=Cmpd 311, AutoMSn(702.3391), 20.7 min
RTINSECONDS=1243.13
SCANS=MS: 1221 MSMS: 1224
PEPMASS=702.33912	7458
CHARGE=2+
449.25920	204	
526.24688	141	
535.29220	121	
550.26820	120	
564.25146	119	
575.29331	141	
575.80237	160	
618.29576	127	
622.25873	123	
623.82253	139	
625.31842	120	
625.82961	108	
644.25783	143	
686.24333	109	
695.33352	124	
700.33127	207	
702.34959	602	1+
703.11296	112	
704.27469	163	
705.34267	310	1+
711.05578	181	
712.23536	125	
765.81276	108	
782.40661	120	
826.41575	134	
860.41218	154	
933.39507	114	
1395.73142	372	1+
END IONS

###FS:    #m/z: 516.29901 #charge   2
###MaxRes:#m/z:  0.00000 #charge-128
###MS: 1225
###MSMS: 1226
BEGIN IONS
TITLE=Cmpd 312, AutoMSn(516.2990), 20.8 min
RTINSECONDS=1246.16
SCANS=MS: 1225 MSMS: 1226
PEPMASS=516.29901	11525
CHARGE=2+
330.17509	102	
358.17206	117	
361.24819	168	
365.24518	109	
413.26445	118	
416.25073	126	
441.19063	219	
449.25755	250	
454.24968	122	
457.25747	111	
462.27542	142	
482.17832	115	
496.27011	256	1+
498.33239	105	
500.27958	143	
512.29217	563	1+
514.29103	2101	1+
518.29782	1074	1+
521.78755	248	1+
554.26742	133	
556.30659	119	
575.36529	319	
582.32685	119	
673.34712	104	
704.41470	217	
817.42895	101	
819.44587	1835	1+
828.90321	345	
829.03047	294	
829.15374	183	
914.51891	131	
932.53505	271	1+
END IONS

###FS:    #m/z: 673.83230 #charge   2
###MaxRes:#m/z:  0.00000 #charge-128
###MS: 1225
###MSMS: 1227
BEGIN IONS
TITLE=Cmpd 313, AutoMSn(673.8323), 20.8 min
RTINSECONDS=1246.66
SCANS=MS: 1225 MSMS: 1227
PEPMASS=673.83230	7851
CHARGE=2+
364.71674	106	
407.24858	110	
525.78318	124	
532.31595	107	
534.27529	121	
545.29114	110	
548.78419	105	
557.26133	100	
575.31910	104	
575.40581	104	
598.98714	109	
616.29392	124	
625.33623	124	
629.29123	114	
633.31289	131	
671.33783	1044	1+
673.81154	158	
675.33718	421	1+
678.31313	120	
707.32036	110	
717.86445	179	
718.38560	109	
782.39278	101	
817.36907	161	
817.37339	224	1+
819.39212	100	
930.43787	157	
1050.50728	102	
1338.65952	625	1+
1340.67618	895	1+
END IONS

###FS:    #m/z: 688.08646 #charge   3
###MaxRes:#m/z:  0.00000 #charge-128
###MS: 1225
###MSMS: 1228
BEGIN IONS
TITLE=Cmpd 314, AutoMSn(688.0865), 20.8 min
RTINSECONDS=1247.16
SCANS=MS: 1225 MSMS: 1228
PEPMASS=688.08646	6964
CHARGE=3+
321.14959	131	
400.18498	159	
423.69757	129	
505.73361	116	
563.26932	119	
570.29063	117	
575.29515	178	
615.29235	162	
618.80933	133	
624.83931	118	
634.04287	103	
643.34996	102	
685.41039	177	
685.83691	103	
686.32802	173	
687.34599	537	1+
689.21975	101	
690.32109	127	
691.34521	353	1+
697.04225	389	
766.37380	121	
817.35867	161	
846.36834	104	
882.93984	156	
930.44271	104	
END IONS

###FS:    #m/z: 673.83424 #charge   2
###MaxRes:#m/z:  0.00000 #charge-128
###MS: 1229
###MSMS: 1230
BEGIN IONS
TITLE=Cmpd 315, AutoMSn(673.8342), 20.8 min
RTINSECONDS=1250.19
SCANS=MS: 1229 MSMS: 1230
PEPMASS=673.83424	10688
CHARGE=2+
384.21284	150	
407.16857	128	
411.20931	149	
517.30686	195	
529.23169	107	
552.27427	115	
554.26216	117	
581.29716	172	
624.82738	211	
625.33339	221	
637.29611	128	
641.31872	107	
659.34081	160	
670.34089	322	
671.33365	1517	1+
676.35216	403	1+
676.88091	160	
679.34447	162	
686.29122	187	
686.78424	138	
704.26922	111	
717.83561	110	
799.36248	163	
817.38224	425	1+
829.33791	124	
877.41444	116	
882.93311	130	
1050.53741	143	
1340.68173	1140	1+
END IONS

###FS:    #m/z: 516.30186 #charge   2
###MaxRes:#m/z:  0.00000 #charge-128
###MS: 1229
###MSMS: 1231
BEGIN IONS
TITLE=Cmpd 316, AutoMSn(516.3019), 20.8 min
RTINSECONDS=1250.69
SCANS=MS: 1229 MSMS: 1231
PEPMASS=516.30186	10763
CHARGE=2+
361.25026	121	
364.46163	132	
364.72679	116	
366.17969	123	
441.19605	219	
459.21681	148	
462.29014	188	
470.28011	106	
496.28166	287	1+
499.29242	118	
512.29933	511	1+
514.29108	1927	1+
518.29678	714	1+
520.86695	256	1+
532.28387	112	
554.27288	139	
566.99207	102	
572.30536	141	
593.28555	111	
656.34481	101	
704.41921	259	
713.23504	192	
765.20981	104	
817.42439	182	
819.44431	1653	1+
932.53194	670	1+
END IONS

###FS:    #m/z: 364.26471 #charge   1
###MaxRes:#m/z:  0.00000 #charge-128
###MS: 1229
###MSMS: 1232
BEGIN IONS
TITLE=Cmpd 317, AutoMSn(364.2647), 20.9 min
RTINSECONDS=1251.19
SCANS=MS: 1229 MSMS: 1232
PEPMASS=364.26471	6398
CHARGE=1+
346.25923	582	
361.24782	111	
364.26343	232	
END IONS

###FS:    #m/z: 929.19059 #charge   3
###MaxRes:#m/z:  0.00000 #charge-128
###MS: 1233
###MSMS: 1234
BEGIN IONS
TITLE=Cmpd 318, AutoMSn(929.1906), 20.9 min
RTINSECONDS=1254.22
SCANS=MS: 1233 MSMS: 1234
PEPMASS=929.19059	22483
CHARGE=3+
389.15186	218	
402.23569	421	
437.18321	1309	1+
459.25448	255	
550.26418	576	1+
682.31324	179	
682.81789	326	
758.87297	182	
759.36095	143	
784.05711	205	
784.37194	241	
784.71028	377	
797.37581	138	
821.36873	325	1+
839.35607	363	
853.90412	210	
868.39379	214	
893.93564	188	
916.41085	161	
928.68874	545	1+
929.19813	265	
959.14598	164	
959.78630	148	
974.46409	242	
1055.49728	200	
1093.19293	144	
1146.18152	137	
1147.19150	153	
1363.61107	248	
1603.75718	663	1+
1620.70577	370	1+
1766.82719	1532	1+
1847.84822	1479	1+
1856.86128	1143	1+
1865.90011	2081	1+
END IONS

###FS:    #m/z: 673.83389 #charge   2
###MaxRes:#m/z:  0.00000 #charge-128
###MS: 1233
###MSMS: 1235
BEGIN IONS
TITLE=Cmpd 319, AutoMSn(673.8339), 20.9 min
RTINSECONDS=1254.72
SCANS=MS: 1233 MSMS: 1235
PEPMASS=673.83389	12246
CHARGE=2+
328.07683	105	
331.12739	144	
404.21967	155	
459.71416	106	
463.22249	148	
469.23932	106	
562.29281	115	
575.30683	276	
575.81225	127	
616.27247	134	
624.82778	136	
625.33372	120	
641.56780	130	
660.28691	113	
669.07993	152	
670.36767	129	
670.84589	1253	1+
672.99890	109	
674.32421	688	1+
679.35752	177	
682.61824	141	
686.27465	110	
704.28339	117	
787.68349	125	
799.35204	138	
817.35886	303	
859.72974	124	
882.42630	220	1+
1341.67656	2421	1+
END IONS

###FS:    #m/z: 762.36836 #charge   3
###MaxRes:#m/z:  0.00000 #charge-128
###MS: 1233
###MSMS: 1236
BEGIN IONS
TITLE=Cmpd 320, AutoMSn(762.3684), 20.9 min
RTINSECONDS=1255.22
SCANS=MS: 1233 MSMS: 1236
PEPMASS=762.36836	5276
CHARGE=3+
323.18205	132	
358.13903	103	
360.20827	106	
401.16176	115	
404.21781	344	1+
517.31231	556	
564.25612	107	
601.28253	259	
645.36183	702	1+
698.37026	126	
762.38955	142	
763.38729	178	
764.34965	327	1+
767.43602	549	
1016.52164	120	
1043.51220	174	
END IONS

###FS:    #m/z: 929.19165 #charge   3
###MaxRes:#m/z:  0.00000 #charge-128
###MS: 1237
###MSMS: 1238
BEGIN IONS
TITLE=Cmpd 321, AutoMSn(929.1916), 21.0 min
RTINSECONDS=1258.26
SCANS=MS: 1237 MSMS: 1238
PEPMASS=929.19165	50053
CHARGE=3+
346.17599	323	
389.14997	238	
402.23163	720	1+
411.23427	217	
437.18349	2780	1+
459.25677	612	1+
550.26264	528	1+
585.29191	149	
660.31216	147	
665.29887	869	1+
674.30145	167	
676.30671	161	
707.31560	150	
730.84401	154	
731.34707	190	
752.34339	213	
765.85250	218	
783.36087	152	
784.04572	1177	1+
784.37148	872	1+
784.71120	595	
821.34813	310	
823.36744	309	1+
839.35549	1117	1+
860.14773	157	
860.40151	167	
901.93665	199	
916.39803	387	1+
924.14412	388	1+
931.43496	218	1+
936.42567	146	
958.80259	284	1+
959.13026	867	1+
959.46523	499	
989.99056	322	
990.49012	591	1+
1055.49151	414	
1055.82697	226	
1056.16085	244	
1093.85474	265	
1363.64180	1344	1+
1516.73296	1536	1+
1592.71555	542	1+
1603.76689	1517	1+
1620.71755	889	1+
1734.75311	1193	1+
1766.82862	4159	1+
1847.86258	2327	1+
1856.87192	1552	1+
1857.35840	1781	1+
1865.88580	4039	1+
1946.92439	664	1+
2093.02499	718	1+
2291.56869	358	1+
END IONS

###FS:    #m/z: 762.71360 #charge   3
###MaxRes:#m/z:  0.00000 #charge-128
###MS: 1237
###MSMS: 1239
BEGIN IONS
TITLE=Cmpd 322, AutoMSn(762.7136), 21.0 min
RTINSECONDS=1258.76
SCANS=MS: 1237 MSMS: 1239
PEPMASS=762.71360	9883
CHARGE=3+
379.73269	117	
401.16845	130	
404.22414	513	1+
488.21676	110	
507.24138	111	
517.30528	744	1+
645.36419	776	1+
666.36737	108	
698.36880	130	
700.28587	109	
700.81832	104	
758.44920	323	1+
762.37465	108	
764.36196	338	1+
767.43977	524	1+
END IONS

###FS:    #m/z: 657.54735 #charge   3
###MaxRes:#m/z:  0.00000 #charge-128
###MS: 1237
###MSMS: 1240
BEGIN IONS
TITLE=Cmpd 323, AutoMSn(657.5473), 21.0 min
RTINSECONDS=1259.26
SCANS=MS: 1237 MSMS: 1240
PEPMASS=657.54735	7260
CHARGE=3+
324.18820	124	
391.75067	229	
404.22088	1199	1+
410.88515	176	
517.30951	847	1+
616.29646	152	
628.33355	123	
637.30134	117	
645.36524	451	1+
654.32339	327	1+
656.35229	755	1+
660.29550	118	
667.81905	128	
703.31619	122	
712.16120	204	
758.44707	184	
816.38656	167	
END IONS

###FS:    #m/z: 929.19152 #charge   3
###MaxRes:#m/z:  0.00000 #charge-128
###MS: 1241
###MSMS: 1242
BEGIN IONS
TITLE=Cmpd 324, AutoMSn(929.1915), 21.0 min
RTINSECONDS=1262.3
SCANS=MS: 1241 MSMS: 1242
PEPMASS=929.19152	44604
CHARGE=3+
346.18129	222	
389.14976	222	
402.23054	288	1+
411.24432	200	
437.18337	2583	1+
459.25491	511	1+
485.21009	296	1+
550.26878	829	1+
563.20712	132	
585.30652	164	
665.29928	541	1+
731.35765	141	
752.32343	272	
758.86715	329	
759.36507	465	
784.03752	452	1+
784.35948	839	1+
784.71846	240	
794.34981	153	
796.86013	236	
797.37240	168	
818.43868	148	
821.34759	195	
822.36373	441	1+
839.35534	417	1+
910.42160	255	1+
916.42435	188	
925.18988	178	
928.45050	876	1+
932.45071	1498	1+
932.65244	137	
958.79183	253	1+
959.14202	365	1+
959.45456	402	
974.45172	214	
1055.15082	137	
1055.49143	184	
1056.16669	151	
1146.86228	190	
1147.21812	155	
1363.63119	1138	1+
1603.74538	1175	1+
1620.70979	449	1+
1734.77137	567	1+
1766.83427	2580	1+
1847.85615	1699	1+
1856.89103	1262	1+
1857.37219	1212	1+
1865.91383	2368	1+
1978.96424	639	1+
2093.00302	407	1+
END IONS

###FS:    #m/z: 563.32558 #charge   3
###MaxRes:#m/z:  0.00000 #charge-128
###MS: 1241
###MSMS: 1243
BEGIN IONS
TITLE=Cmpd 325, AutoMSn(563.3256), 21.0 min
RTINSECONDS=1262.8
SCANS=MS: 1241 MSMS: 1243
PEPMASS=563.32558	9150
CHARGE=3+
345.20727	113	
398.20053	185	
432.25105	637	1+
440.69596	121	
468.26800	119	
471.28539	152	
491.25243	112	
498.22340	111	
499.31577	201	
509.78306	148	
510.29367	113	
517.28984	133	
522.30805	112	
527.32781	150	
544.34742	316	1+
548.27285	171	
552.81817	193	
558.31316	510	1+
559.81682	169	
559.96735	182	
560.31106	864	1+
562.32027	816	1+
564.29963	1311	1+
567.19087	140	
571.19698	343	1+
572.31305	112	
630.39083	205	
632.36836	1006	1+
640.76949	216	
694.89062	579	
695.40700	384	
721.36387	113	
832.48071	304	1+
955.80130	229	
1161.66368	1663	1+
1274.71828	554	1+
1487.86694	847	1+
END IONS

###FS:    #m/z: 762.71390 #charge   3
###MaxRes:#m/z:  0.00000 #charge-128
###MS: 1241
###MSMS: 1244
BEGIN IONS
TITLE=Cmpd 326, AutoMSn(762.7139), 21.1 min
RTINSECONDS=1263.3
SCANS=MS: 1241 MSMS: 1244
PEPMASS=762.71390	10304
CHARGE=3+
401.16227	138	
404.22053	412	
517.30151	606	1+
583.28177	213	
601.28633	192	
645.36837	489	1+
753.87678	107	
758.46061	132	
761.34512	116	
766.38878	302	1+
943.47865	132	
END IONS

###FS:    #m/z: 563.32768 #charge   3
###MaxRes:#m/z:  0.00000 #charge-128
###MS: 1245
###MSMS: 1246
BEGIN IONS
TITLE=Cmpd 327, AutoMSn(563.3277), 21.1 min
RTINSECONDS=1266.33
SCANS=MS: 1245 MSMS: 1246
PEPMASS=563.32768	14847
CHARGE=3+
316.69155	163	
345.21025	116	
429.23164	118	
432.26100	438	
487.30637	119	
509.79006	163	
510.27806	155	
518.30010	157	
525.77938	158	
527.32588	413	1+
544.30843	466	1+
551.94419	189	
554.75936	144	
559.29305	317	
559.81755	174	
560.32228	879	1+
562.31301	832	1+
564.31569	913	1+
566.31597	401	1+
568.35601	167	
569.27640	160	
572.19503	353	
572.29516	120	
614.35340	120	
632.37193	1084	1+
637.87984	412	
640.77073	258	
721.41279	135	
725.40609	130	
736.41658	164	
832.48034	462	1+
898.46884	266	1+
943.51784	154	
1143.62139	123	
1161.65586	2064	1+
1388.78282	1669	1+
1487.86549	1073	1+
END IONS

###FS:    #m/z: 844.48872 #charge   2
###MaxRes:#m/z:  0.00000 #charge-128
###MS: 1245
###MSMS: 1247
BEGIN IONS
TITLE=Cmpd 328, AutoMSn(844.4887), 21.1 min
RTINSECONDS=1266.83
SCANS=MS: 1245 MSMS: 1247
PEPMASS=844.48872	8105
CHARGE=2+
836.45123	118	
844.50501	253	
844.99330	266	
END IONS

###FS:    #m/z: 414.11335 #charge   1
###MaxRes:#m/z:  0.00000 #charge-128
###MS: 1245
###MSMS: 1248
BEGIN IONS
TITLE=Cmpd 329, AutoMSn(414.1133), 21.1 min
RTINSECONDS=1267.33
SCANS=MS: 1245 MSMS: 1248
PEPMASS=414.11335	7647
CHARGE=1+
396.10375	245	
414.11409	339	1+
END IONS

###FS:    #m/z: 563.32802 #charge   3
###MaxRes:#m/z:  0.00000 #charge-128
###MS: 1249
###MSMS: 1250
BEGIN IONS
TITLE=Cmpd 330, AutoMSn(563.3280), 21.2 min
RTINSECONDS=1270.37
SCANS=MS: 1249 MSMS: 1250
PEPMASS=563.32802	11401
CHARGE=3+
369.20582	175	
413.24946	121	
414.23539	274	1+
418.21496	128	
428.24405	122	
431.16546	122	
432.25189	712	1+
509.30905	132	
509.78944	146	
515.28267	362	1+
526.27828	172	
527.28535	378	1+
530.29607	125	
534.87762	191	
545.34025	234	
559.30997	352	
560.30897	1068	1+
562.30487	535	
563.29735	1221	1+
566.30823	651	1+
571.22165	224	
575.30100	123	
581.33833	849	
581.83944	524	
631.40283	134	
632.36614	858	1+
638.36744	204	
640.74377	276	
694.89814	503	
695.39588	546	
832.49179	281	
943.53374	121	
1056.57877	122	
1487.85816	1128	1+
END IONS

###FS:    #m/z: 414.11252 #charge   1
###MaxRes:#m/z:  0.00000 #charge-128
###MS: 1249
###MSMS: 1251
BEGIN IONS
TITLE=Cmpd 331, AutoMSn(414.1125), 21.2 min
RTINSECONDS=1270.87
SCANS=MS: 1249 MSMS: 1251
PEPMASS=414.11252	9641
CHARGE=1+
394.27524	103	
396.10306	312	
400.24186	115	
412.22645	143	
414.12052	358	
END IONS

###FS:    #m/z: 433.39907 #charge   1
###MaxRes:#m/z:  0.00000 #charge-128
###MS: 1249
###MSMS: 1252
BEGIN IONS
TITLE=Cmpd 332, AutoMSn(433.3991), 21.2 min
RTINSECONDS=1271.37
SCANS=MS: 1249 MSMS: 1252
PEPMASS=433.39907	7849
CHARGE=1+
328.32280	333	
371.36123	106	
413.38564	101	
415.38660	717	1+
416.24075	171	
417.31363	107	
422.09411	345	
432.24548	498	1+
433.39865	1838	1+
END IONS

###FS:    #m/z: 414.11228 #charge   1
###MaxRes:#m/z:  0.00000 #charge-128
###MS: 1253
###MSMS: 1254
BEGIN IONS
TITLE=Cmpd 333, AutoMSn(414.1123), 21.2 min
RTINSECONDS=1274.41
SCANS=MS: 1253 MSMS: 1254
PEPMASS=414.11228	11879
CHARGE=1+
304.08983	143	
414.11658	221	
END IONS

###FS:    #m/z: 433.40067 #charge   1
###MaxRes:#m/z:  0.00000 #charge-128
###MS: 1253
###MSMS: 1255
BEGIN IONS
TITLE=Cmpd 334, AutoMSn(433.4007), 21.2 min
RTINSECONDS=1274.91
SCANS=MS: 1253 MSMS: 1255
PEPMASS=433.40067	7366
CHARGE=1+
328.31888	211	
415.39215	662	
416.23933	254	1+
432.24768	331	1+
432.39500	150	
433.39792	2165	1+
END IONS

###FS:    #m/z: 677.35819 #charge   2
###MaxRes:#m/z:  0.00000 #charge-128
###MS: 1253
###MSMS: 1256
BEGIN IONS
TITLE=Cmpd 335, AutoMSn(677.3582), 21.3 min
RTINSECONDS=1275.41
SCANS=MS: 1253 MSMS: 1256
PEPMASS=677.35819	3847
CHARGE=2+
387.17774	113	
398.18892	100	
438.21745	127	
486.34277	109	
503.26567	119	
530.32983	107	
533.95610	104	
537.25123	116	
560.24856	121	
585.29839	105	
676.41706	103	
END IONS

###FS:    #m/z: 539.04275 #charge   1
###MaxRes:#m/z:  0.00000 #charge-128
###MS: 1257
###MSMS: 1258
BEGIN IONS
TITLE=Cmpd 336, AutoMSn(539.0428), 21.3 min
RTINSECONDS=1278.44
SCANS=MS: 1257 MSMS: 1258
PEPMASS=539.04275	5486
CHARGE=1+
391.61292	101	
419.23541	110	
421.75626	141	
440.75781	131	
460.25093	120	
462.74950	135	
492.28313	108	
505.23534	142	
517.31356	387	1+
519.24518	118	
521.32332	145	
523.27659	155	
525.76553	118	
528.79115	180	
534.28929	2467	1+
538.29634	926	1+
538.77696	112	
539.03844	111	
END IONS

###FS:    #m/z: 515.29616 #charge   2
###MaxRes:#m/z:  0.00000 #charge-128
###MS: 1257
###MSMS: 1259
BEGIN IONS
TITLE=Cmpd 337, AutoMSn(515.2962), 21.3 min
RTINSECONDS=1278.94
SCANS=MS: 1257 MSMS: 1259
PEPMASS=515.29616	5452
CHARGE=2+
371.17755	126	
376.23929	105	
405.24091	102	
441.19815	211	
460.28832	333	1+
478.30228	110	
491.59214	180	
514.27163	182	
516.30391	194	
817.43735	260	1+
END IONS

###FS:    #m/z: 433.39844 #charge   1
###MaxRes:#m/z:  0.00000 #charge-128
###MS: 1257
###MSMS: 1260
BEGIN IONS
TITLE=Cmpd 338, AutoMSn(433.3984), 21.3 min
RTINSECONDS=1279.44
SCANS=MS: 1257 MSMS: 1260
PEPMASS=433.39844	7649
CHARGE=1+
328.32004	279	
371.37519	102	
382.25135	102	
389.37480	158	
413.22186	139	
415.38769	789	1+
416.25348	255	
418.25656	140	
430.25791	166	
432.25468	285	
433.39726	2185	1+
END IONS

###FS:    #m/z: 539.04127 #charge   2
###MaxRes:#m/z:  0.00000 #charge-128
###MS: 1261
###MSMS: 1262
BEGIN IONS
TITLE=Cmpd 339, AutoMSn(539.0413), 21.4 min
RTINSECONDS=1282.47
SCANS=MS: 1261 MSMS: 1262
PEPMASS=539.04127	7184
CHARGE=2+
320.21975	125	
379.21943	119	
421.19509	104	
447.18101	102	
452.73413	126	
460.24344	108	
479.25600	105	
481.21194	116	
498.22050	115	
500.28631	142	
510.28963	123	
517.30058	426	1+
522.26172	143	
525.78433	100	
531.29329	142	
534.31805	773	1+
536.30750	1074	1+
538.30319	748	1+
540.28429	1161	1+
541.95006	190	
550.98796	149	
591.30270	113	
596.99643	159	
618.86122	127	
630.38601	172	
697.34641	102	
837.42981	103	
END IONS

###FS:    #m/z: 718.04576 #charge   3
###MaxRes:#m/z:  0.00000 #charge-128
###MS: 1261
###MSMS: 1263
BEGIN IONS
TITLE=Cmpd 340, AutoMSn(718.0458), 21.4 min
RTINSECONDS=1282.97
SCANS=MS: 1261 MSMS: 1263
PEPMASS=718.04576	7606
CHARGE=3+
330.15031	109	
391.68853	116	
543.22999	120	
693.98922	108	
694.33048	119	
714.37782	177	
716.38412	364	1+
718.03593	142	
718.37841	546	1+
718.73035	232	
719.88606	169	
722.38624	100	
767.45797	180	
END IONS

###FS:    #m/z: 334.28883 #charge-128
###MaxRes:#m/z:  0.00000 #charge-128
###MS: 1261
###MSMS: 1264
BEGIN IONS
TITLE=Cmpd 341, AutoMSn(334.2888), 21.4 min
RTINSECONDS=1283.47
SCANS=MS: 1261 MSMS: 1264
PEPMASS=334.28883	6363

316.28119	326	
END IONS

###FS:    #m/z: 854.38875 #charge   2
###MaxRes:#m/z:  0.00000 #charge-128
###MS: 1265
###MSMS: 1266
BEGIN IONS
TITLE=Cmpd 342, AutoMSn(854.3888), 21.4 min
RTINSECONDS=1286.49
SCANS=MS: 1265 MSMS: 1266
PEPMASS=854.38875	7827
CHARGE=2+
417.21559	121	
450.17226	103	
496.24206	115	
531.26787	107	
540.25300	136	
548.27695	305	
556.30052	113	
558.26562	162	
576.28379	223	
578.28447	107	
610.29304	140	
645.35060	129	
697.32223	240	
725.82852	169	
726.32997	156	
782.84289	111	
845.40174	233	1+
854.90636	231	
855.38471	194	
901.41271	291	1+
958.44489	254	
960.43668	157	
1045.46744	242	
1046.47127	113	
1132.50381	424	
1133.49204	126	
END IONS

###FS:    #m/z: 551.82167 #charge   2
###MaxRes:#m/z:  0.00000 #charge-128
###MS: 1265
###MSMS: 1267
BEGIN IONS
TITLE=Cmpd 343, AutoMSn(551.8217), 21.4 min
RTINSECONDS=1287
SCANS=MS: 1265 MSMS: 1267
PEPMASS=551.82167	6489
CHARGE=2+
364.46643	180	
429.21582	124	
457.28975	125	
459.20139	208	
461.22773	130	
504.28622	109	
517.30774	117	
533.31538	353	1+
536.30116	267	1+
547.32119	180	
548.29606	525	1+
548.46479	102	
550.31288	706	1+
552.29871	759	1+
554.30762	943	1+
559.12140	429	1+
775.45251	151	
890.48188	616	1+
1003.55390	171	
END IONS

###FS:    #m/z: 334.28951 #charge-128
###MaxRes:#m/z:  0.00000 #charge-128
###MS: 1265
###MSMS: 1268
BEGIN IONS
TITLE=Cmpd 344, AutoMSn(334.2895), 21.5 min
RTINSECONDS=1287.5
SCANS=MS: 1265 MSMS: 1268
PEPMASS=334.28951	8071

314.26177	199	
316.27552	175	
334.29616	126	
END IONS

###FS:    #m/z: 854.39205 #charge   2
###MaxRes:#m/z:  0.00000 #charge-128
###MS: 1269
###MSMS: 1270
BEGIN IONS
TITLE=Cmpd 345, AutoMSn(854.3920), 21.5 min
RTINSECONDS=1290.52
SCANS=MS: 1269 MSMS: 1270
PEPMASS=854.39205	35949
CHARGE=2+
337.14450	277	
372.18601	231	
384.18962	164	
394.17482	250	
409.21494	332	
411.19767	221	
417.93033	153	
429.20589	247	
493.22011	160	
496.25064	185	
523.23277	152	
530.26716	152	
548.28331	445	
553.27362	427	
558.26704	1273	1+
576.27838	644	1+
610.29607	922	1+
627.29060	173	
635.31150	337	1+
645.29596	497	1+
663.30662	641	1+
697.32465	1794	1+
716.81723	150	
725.82702	498	
726.32152	298	
732.33654	310	
750.35424	295	1+
782.36447	333	
782.84458	240	
836.37218	172	
844.40111	573	1+
901.41190	913	1+
958.43178	1791	1+
1045.46400	1343	1+
1132.49794	1640	1+
1279.55717	294	
1393.59569	152	
1450.64147	159	
1707.78235	3342	1+
END IONS

###FS:    #m/z: 569.93370 #charge   3
###MaxRes:#m/z:  0.00000 #charge-128
###MS: 1269
###MSMS: 1271
BEGIN IONS
TITLE=Cmpd 346, AutoMSn(569.9337), 21.5 min
RTINSECONDS=1291.02
SCANS=MS: 1269 MSMS: 1271
PEPMASS=569.93370	9535
CHARGE=3+
340.18321	136	
366.16251	237	1+
395.18991	155	
406.17314	317	1+
409.21768	341	
432.24794	126	
432.69606	147	
436.18301	183	
492.25347	136	
496.25430	541	1+
510.21302	142	
540.73218	130	
553.27526	1577	1+
558.26633	249	
566.31021	350	
567.30122	328	
568.28960	374	
569.30500	1666	1+
574.28162	207	
575.10220	140	
576.27500	148	
610.29356	3479	1+
632.28666	132	
644.31479	299	1+
679.30814	501	1+
684.32057	124	
697.32825	4235	1+
717.30605	176	
720.32728	122	
727.30805	160	
844.38880	172	
846.37715	749	1+
864.39303	640	1+
901.41438	390	1+
958.45700	211	
1011.47800	239	
1045.45235	122	
END IONS

###FS:    #m/z: 334.28990 #charge-128
###MaxRes:#m/z:  0.00000 #charge-128
###MS: 1269
###MSMS: 1272
BEGIN IONS
TITLE=Cmpd 347, AutoMSn(334.2899), 21.5 min
RTINSECONDS=1291.52
SCANS=MS: 1269 MSMS: 1272
PEPMASS=334.28990	9712

316.28342	403	
334.28583	101	
END IONS

###FS:    #m/z: 854.39163 #charge   2
###MaxRes:#m/z:  0.00000 #charge-128
###MS: 1273
###MSMS: 1274
BEGIN IONS
TITLE=Cmpd 348, AutoMSn(854.3916), 21.6 min
RTINSECONDS=1294.55
SCANS=MS: 1273 MSMS: 1274
PEPMASS=854.39163	61024
CHARGE=2+
354.16890	317	
372.18848	191	
383.19428	230	1+
394.16513	214	
401.20932	350	1+
404.22990	276	
409.21930	541	
411.20096	536	
417.92806	738	
429.20582	390	
432.21748	225	
436.17164	192	
456.22755	257	
463.20040	191	
474.23295	245	
484.21284	292	1+
493.20628	266	1+
496.24576	508	
501.24617	410	1+
519.24285	404	1+
530.26774	838	1+
540.25815	350	1+
548.27599	1210	1+
553.27097	775	1+
558.26813	1946	1+
566.75553	274	
576.27927	1464	1+
610.29334	2082	1+
618.28247	404	1+
627.27971	322	1+
635.32667	243	
645.29410	532	1+
663.30847	618	1+
697.32498	2778	1+
697.81511	284	
706.19211	492	
714.32927	307	
732.33771	749	1+
750.34024	549	1+
759.58033	396	
844.38748	1568	1+
864.38770	322	1+
901.41590	1223	1+
958.43080	2988	1+
993.44379	291	1+
1045.46755	2651	1+
1132.50201	3175	1+
1279.57018	280	
1280.58081	280	
1336.59458	245	
1393.61885	266	
1450.62928	250	
1450.63531	1624	1+
1563.72662	1472	1+
1671.74618	529	1+
1689.77387	1027	1+
1707.77446	6573	1+
END IONS

###FS:    #m/z: 569.93166 #charge   3
###MaxRes:#m/z:  0.00000 #charge-128
###MS: 1273
###MSMS: 1275
BEGIN IONS
TITLE=Cmpd 349, AutoMSn(569.9317), 21.6 min
RTINSECONDS=1295.05
SCANS=MS: 1273 MSMS: 1275
PEPMASS=569.93166	20275
CHARGE=3+
357.66380	139	
391.18338	137	
395.18318	200	
409.21896	717	1+
418.16021	165	
429.20309	146	
436.17118	271	
447.20265	169	
484.20788	182	
493.21449	139	
496.25588	823	1+
524.22094	226	1+
548.29293	254	
550.25245	145	
552.26607	187	
553.27069	2478	1+
557.74817	144	
560.29851	263	1+
561.06027	193	
565.26432	412	1+
566.75648	169	
567.29659	735	1+
569.30201	1713	1+
574.28902	179	
589.22990	140	
610.29186	5328	1+
645.30289	201	
663.30830	291	1+
679.29236	329	1+
679.31118	232	
697.32501	5676	1+
716.82018	138	
726.30775	155	
732.33615	165	
758.40644	264	1+
807.36837	217	
844.39594	822	1+
846.37647	760	1+
856.05765	462	
864.38281	1133	1+
901.41740	378	1+
958.42441	602	1+
994.44653	299	1+
1132.48439	171	
END IONS

###FS:    #m/z: 754.15053 #charge   2
###MaxRes:#m/z:  0.00000 #charge-128
###MS: 1273
###MSMS: 1276
BEGIN IONS
TITLE=Cmpd 350, AutoMSn(754.1505), 21.6 min
RTINSECONDS=1295.55
SCANS=MS: 1273 MSMS: 1276
PEPMASS=754.15053	6428
CHARGE=2+
502.17547	102	
544.26444	187	
627.31779	120	
636.30927	102	
752.33431	112	
754.37250	321	1+
757.34429	200	
765.21651	860	
815.93554	103	
873.47909	116	
875.43265	440	1+
972.49491	1736	1+
END IONS

###FS:    #m/z: 569.93104 #charge   3
###MaxRes:#m/z:  0.00000 #charge-128
###MS: 1277
###MSMS: 1278
BEGIN IONS
TITLE=Cmpd 351, AutoMSn(569.9310), 21.6 min
RTINSECONDS=1298.58
SCANS=MS: 1277 MSMS: 1278
PEPMASS=569.93104	21588
CHARGE=3+
380.21663	192	
389.73820	228	
395.17767	200	
408.19178	216	
409.21457	460	1+
418.18643	171	
429.20060	247	1+
449.28035	190	
475.20850	307	1+
496.25760	580	1+
506.22911	160	
514.21655	249	
523.23496	235	
535.27900	262	1+
548.29082	198	
550.24993	477	1+
553.27250	2358	1+
558.24994	180	
561.05994	527	
565.28038	192	
566.30851	673	1+
566.78984	184	
568.30619	449	
569.29749	2409	1+
574.32894	360	
576.27463	402	1+
580.00540	249	
589.29513	232	1+
592.30142	200	
610.29296	5290	1+
645.29491	168	
663.31203	357	1+
679.31474	488	1+
697.32663	5381	1+
706.19285	549	
716.81059	162	
758.41443	417	1+
828.39258	177	
844.40475	382	1+
846.37798	1146	1+
864.38086	1091	1+
901.40863	249	
958.42772	304	1+
984.42243	270	1+
993.43426	192	
1011.44544	205	
END IONS

###FS:    #m/z: 987.44097 #charge   1
###MaxRes:#m/z:  0.00000 #charge-128
###MS: 1277
###MSMS: 1279
BEGIN IONS
TITLE=Cmpd 352, AutoMSn(987.4410), 21.7 min
RTINSECONDS=1299.08
SCANS=MS: 1277 MSMS: 1279
PEPMASS=987.44097	6771
CHARGE=1+
401.16421	115	
484.79637	287	
577.16458	143	
624.39569	102	
640.01701	101	
881.54098	250	1+
904.36998	279	1+
968.58085	212	
979.25636	108	
984.03008	125	
985.46963	110	
END IONS

###FS:    #m/z: 754.39219 #charge   2
###MaxRes:#m/z:  0.00000 #charge-128
###MS: 1277
###MSMS: 1280
BEGIN IONS
TITLE=Cmpd 353, AutoMSn(754.3922), 21.7 min
RTINSECONDS=1299.58
SCANS=MS: 1277 MSMS: 1280
PEPMASS=754.39219	7316
CHARGE=2+
491.18532	108	
501.26651	122	
592.28505	228	
636.80790	100	
714.02653	101	
752.32862	118	
753.35051	294	1+
765.20916	100	
765.40256	145	
765.90989	120	
767.45813	205	
806.92976	136	
815.94981	126	
875.43517	366	1+
972.49593	228	
972.49995	1687	1+
END IONS

###FS:    #m/z: 656.02800 #charge   3
###MaxRes:#m/z:  0.00000 #charge-128
###MS: 1281
###MSMS: 1282
BEGIN IONS
TITLE=Cmpd 354, AutoMSn(656.0280), 21.7 min
RTINSECONDS=1302.61
SCANS=MS: 1281 MSMS: 1282
PEPMASS=656.02800	9601
CHARGE=3+
453.73347	163	
458.23659	116	
463.20722	111	
486.74610	116	
506.12377	172	
518.75861	183	
530.80570	113	
552.27823	120	
571.29647	170	
586.27023	166	
587.34086	130	
596.26966	135	
609.35307	173	
632.31458	149	
637.30979	108	
640.31388	116	
641.82109	114	
651.33131	211	
652.34700	425	1+
654.33654	681	1+
654.83324	115	
656.02361	913	1+
656.34933	1035	1+
656.70092	482	1+
658.35709	1830	1+
664.35767	115	
690.42068	209	
766.39760	116	
793.38058	514	1+
818.46028	167	
931.53224	118	
1035.52559	118	
1707.78987	615	1+
END IONS

###FS:    #m/z: 987.63364 #charge   1
###MaxRes:#m/z:  0.00000 #charge-128
###MS: 1281
###MSMS: 1283
BEGIN IONS
TITLE=Cmpd 355, AutoMSn(987.6336), 21.7 min
RTINSECONDS=1303.11
SCANS=MS: 1281 MSMS: 1283
PEPMASS=987.63364	8496
CHARGE=1+
484.78622	192	
638.39076	126	
803.93743	126	
881.52054	103	
885.97267	103	
904.35498	177	
904.86287	255	1+
968.56912	422	1+
983.80486	138	
984.51556	136	
END IONS

###FS:    #m/z: 362.28405 #charge   1
###MaxRes:#m/z:  0.00000 #charge-128
###MS: 1281
###MSMS: 1284
BEGIN IONS
TITLE=Cmpd 356, AutoMSn(362.2840), 21.7 min
RTINSECONDS=1303.61
SCANS=MS: 1281 MSMS: 1284
PEPMASS=362.28405	7716
CHARGE=1+
332.25858	102	
344.27351	428	
362.28636	689	
END IONS

###FS:    #m/z: 656.02613 #charge   3
###MaxRes:#m/z:  0.00000 #charge-128
###MS: 1285
###MSMS: 1286
BEGIN IONS
TITLE=Cmpd 357, AutoMSn(656.0261), 21.8 min
RTINSECONDS=1306.64
SCANS=MS: 1285 MSMS: 1286
PEPMASS=656.02613	15004
CHARGE=3+
329.19021	114	
348.19898	117	
399.23632	109	
421.81133	105	
453.73657	142	
459.19812	114	
466.27322	126	
479.73929	108	
518.24244	154	
551.25911	308	
569.32360	128	
571.29674	227	
587.35736	107	
588.26388	114	
640.35164	231	1+
652.29448	356	1+
654.34898	486	1+
656.02864	1272	1+
656.36648	1303	1+
656.69055	509	
657.25650	126	
658.36228	1408	1+
660.73604	143	
661.31662	115	
664.34450	200	
690.41123	542	1+
772.34291	279	1+
793.37778	604	1+
802.77502	339	
818.47356	437	1+
831.83369	535	
855.38688	278	
906.45390	161	
915.50329	130	
1060.60943	112	
END IONS

###FS:    #m/z: 362.28437 #charge   1
###MaxRes:#m/z:  0.00000 #charge-128
###MS: 1285
###MSMS: 1287
BEGIN IONS
TITLE=Cmpd 358, AutoMSn(362.2844), 21.8 min
RTINSECONDS=1307.14
SCANS=MS: 1285 MSMS: 1287
PEPMASS=362.28437	10955
CHARGE=1+
344.28045	200	
362.28647	894	1+
END IONS

###FS:    #m/z: 496.29617 #charge   2
###MaxRes:#m/z:  0.00000 #charge-128
###MS: 1285
###MSMS: 1288
BEGIN IONS
TITLE=Cmpd 359, AutoMSn(496.2962), 21.8 min
RTINSECONDS=1307.64
SCANS=MS: 1285 MSMS: 1288
PEPMASS=496.29617	7688
CHARGE=2+
344.16185	116	
373.17335	114	
377.19916	128	
422.20901	103	
423.20951	253	
430.07330	168	
430.15630	100	
447.20886	119	
475.30347	123	
476.28389	781	1+
482.27365	115	
483.50510	266	
492.28246	824	1+
494.29757	1109	1+
496.27440	1833	1+
500.64562	381	
551.25198	608	1+
570.30874	121	
579.32199	1361	1+
588.35151	121	
680.36998	1904	1+
690.40177	395	
761.42661	133	
779.43444	2453	1+
878.50339	181	
END IONS

###FS:    #m/z: 496.54934 #charge   2
###MaxRes:#m/z:  0.00000 #charge-128
###MS: 1289
###MSMS: 1290
BEGIN IONS
TITLE=Cmpd 360, AutoMSn(496.5493), 21.8 min
RTINSECONDS=1310.68
SCANS=MS: 1289 MSMS: 1290
PEPMASS=496.54934	15709
CHARGE=2+
371.22510	144	
372.17246	215	
375.22867	118	
377.22645	143	
395.23387	121	
402.20107	100	
406.19928	121	
422.23177	247	
442.26687	110	
457.24815	104	
475.28951	415	1+
478.28877	299	1+
480.28595	292	1+
492.28894	1000	1+
494.27883	1012	1+
496.27214	873	1+
498.29297	770	1+
500.64745	164	
517.30054	107	
522.29924	621	1+
551.26332	270	
579.32505	1872	1+
588.36809	315	
636.33888	119	
662.37243	111	
664.31898	120	
680.36776	2744	1+
689.02195	602	1+
690.41257	156	
736.41274	114	
779.44030	3785	1+
801.44785	124	
818.44324	104	
878.49911	297	1+
END IONS

###FS:    #m/z: 362.28525 #charge   1
###MaxRes:#m/z:  0.00000 #charge-128
###MS: 1289
###MSMS: 1291
BEGIN IONS
TITLE=Cmpd 361, AutoMSn(362.2853), 21.9 min
RTINSECONDS=1311.18
SCANS=MS: 1289 MSMS: 1291
PEPMASS=362.28525	12911
CHARGE=1+
344.27535	189	
346.21714	100	
362.29285	872	1+
END IONS

###FS:    #m/z: 656.03207 #charge   3
###MaxRes:#m/z:  0.00000 #charge-128
###MS: 1289
###MSMS: 1292
BEGIN IONS
TITLE=Cmpd 362, AutoMSn(656.0321), 21.9 min
RTINSECONDS=1311.68
SCANS=MS: 1289 MSMS: 1292
PEPMASS=656.03207	12691
CHARGE=3+
397.19172	107	
422.21317	144	
432.21696	100	
537.28139	105	
544.27874	101	
548.22749	103	
570.28915	313	1+
575.30443	201	
584.31352	144	
587.34262	138	
592.27950	108	
642.83429	265	
646.39521	139	
652.32931	174	
653.33337	346	1+
655.36062	331	
656.02193	462	1+
656.35975	1449	1+
656.69996	464	
658.36480	1443	1+
664.33904	259	
690.41063	216	1+
793.39518	342	
855.38902	130	
906.44594	111	
915.01422	111	
1035.51645	105	
END IONS

###FS:    #m/z: 496.30039 #charge   2
###MaxRes:#m/z:  0.00000 #charge-128
###MS: 1293
###MSMS: 1294
BEGIN IONS
TITLE=Cmpd 363, AutoMSn(496.3004), 21.9 min
RTINSECONDS=1314.71
SCANS=MS: 1293 MSMS: 1294
PEPMASS=496.30039	19160
CHARGE=2+
357.21912	102	
375.23594	118	
394.22103	112	
401.26121	147	
446.24925	131	
460.26914	115	
474.26258	260	1+
476.28117	470	1+
482.25955	237	1+
483.50753	395	
490.30875	112	
492.28839	797	1+
494.27833	1875	1+
498.29163	962	1+
522.31337	233	
551.25542	169	
579.32452	2100	1+
588.36369	185	
662.34314	367	1+
678.35623	104	
680.37437	3006	1+
684.39116	102	
690.06987	228	
690.18082	141	
779.43821	3917	1+
784.45225	116	
790.71395	117	
878.51594	310	
932.53411	104	
END IONS

###FS:    #m/z: 566.29382 #charge   2
###MaxRes:#m/z:  0.00000 #charge-128
###MS: 1293
###MSMS: 1295
BEGIN IONS
TITLE=Cmpd 364, AutoMSn(566.2938), 21.9 min
RTINSECONDS=1315.21
SCANS=MS: 1293 MSMS: 1295
PEPMASS=566.29382	11976
CHARGE=2+
356.15389	194	
370.71452	138	
376.19366	227	
407.25801	147	
455.21847	159	
458.18726	116	
462.27885	230	
474.27037	111	
489.27964	234	
517.21863	127	
546.29660	227	1+
549.30625	132	
551.29220	113	
553.26645	144	
561.34627	111	
562.29605	623	1+
564.33927	491	
565.30907	511	
566.10383	125	
566.31963	1151	1+
569.29667	827	1+
572.28488	306	1+
590.32530	940	1+
610.28424	380	1+
644.38315	108	
661.37131	553	
697.33897	462	1+
740.40581	301	1+
749.53151	116	
756.40470	248	
758.41435	3741	1+
765.20238	120	
767.46670	406	
768.57402	144	
845.44209	701	1+
900.46575	345	1+
932.48082	469	1+
942.62047	220	
END IONS

###FS:    #m/z: 764.06780 #charge   3
###MaxRes:#m/z:  0.00000 #charge-128
###MS: 1293
###MSMS: 1296
BEGIN IONS
TITLE=Cmpd 365, AutoMSn(764.0678), 21.9 min
RTINSECONDS=1315.71
SCANS=MS: 1293 MSMS: 1296
PEPMASS=764.06780	8033
CHARGE=3+
373.14741	210	1+
408.18812	188	
466.73610	148	
514.75257	131	
522.77087	246	
523.27334	291	
578.26440	401	1+
589.32734	100	
635.29317	100	
652.30003	362	
658.33957	164	
667.34303	108	
682.31520	121	
731.40191	280	
756.86707	107	
759.39365	103	
762.38426	468	1+
768.67908	109	
769.39450	158	
798.34464	200	
861.42341	394	1+
931.44909	159	
936.43982	108	
949.46668	111	
949.50485	251	1+
958.48763	2836	1+
1044.53293	166	
1046.53645	120	
1062.55979	412	
1063.55656	258	
1229.58827	155	
1229.61030	1321	1+
1529.79723	407	1+
END IONS

###FS:    #m/z: 566.29262 #charge   2
###MaxRes:#m/z:  0.00000 #charge-128
###MS: 1297
###MSMS: 1298
BEGIN IONS
TITLE=Cmpd 366, AutoMSn(566.2926), 22.0 min
RTINSECONDS=1318.74
SCANS=MS: 1297 MSMS: 1298
PEPMASS=566.29262	12962
CHARGE=2+
356.15539	432	1+
358.21596	114	
376.18467	337	
380.71550	281	
423.23910	113	
430.22307	109	
459.22191	107	
466.25306	111	
489.28010	555	
498.25626	142	
504.28331	108	
520.24963	109	
545.32706	326	1+
548.32782	145	
549.27586	369	1+
552.30202	128	
562.31483	480	1+
564.31843	1022	1+
566.30500	766	1+
568.29428	892	1+
571.31090	163	
572.19718	383	
572.29854	409	1+
590.32315	1054	1+
610.29587	216	
642.31897	110	
661.36844	743	1+
697.34664	107	
743.42776	129	
756.40473	118	
758.41762	4054	1+
767.83941	136	
768.57839	237	
828.42622	148	
845.43926	658	1+
852.46511	121	
932.46435	229	
END IONS

###FS:    #m/z: 764.08133 #charge   3
###MaxRes:#m/z:  0.00000 #charge-128
###MS: 1297
###MSMS: 1299
BEGIN IONS
TITLE=Cmpd 367, AutoMSn(764.0813), 22.0 min
RTINSECONDS=1319.24
SCANS=MS: 1297 MSMS: 1299
PEPMASS=764.08133	9653
CHARGE=3+
391.15035	134	
408.18902	394	1+
478.73686	138	
523.28057	342	1+
531.76523	113	
552.76476	100	
578.27146	143	
581.27384	137	
652.30679	512	1+
682.33286	194	
728.40178	156	
748.46620	104	
758.40585	128	
764.37669	331	1+
768.41859	223	1+
798.32658	165	
861.41609	507	1+
931.46515	606	1+
949.46008	112	
949.47256	335	1+
958.47643	2536	1+
1044.54973	186	
1045.56849	151	
1062.56127	436	
1063.56112	121	
1132.50058	106	
1229.57660	165	
1229.60016	1671	1+
END IONS

###FS:    #m/z: 640.98848 #charge   3
###MaxRes:#m/z:  0.00000 #charge-128
###MS: 1297
###MSMS: 1300
BEGIN IONS
TITLE=Cmpd 368, AutoMSn(640.9885), 22.0 min
RTINSECONDS=1319.74
SCANS=MS: 1297 MSMS: 1300
PEPMASS=640.98848	7630
CHARGE=3+
353.17212	123	
373.13827	117	
395.78271	252	
402.22844	140	
457.25394	327	1+
479.28768	136	
484.22541	128	
488.27614	129	
496.25082	171	
503.24559	126	
557.26620	198	
559.28491	130	
571.31373	186	
586.23572	185	
594.30610	179	
623.32018	192	
625.34367	199	
636.34256	318	1+
637.83250	127	
638.32992	458	1+
640.32572	612	1+
642.32948	701	1+
645.31947	177	
654.33566	119	
657.84858	147	
660.35642	154	
741.33551	139	
789.39664	682	1+
827.40021	234	
840.87470	153	
841.39567	162	
1597.76922	657	1+
END IONS

###FS:    #m/z: 960.42674 #charge   2
###MaxRes:#m/z:  0.00000 #charge-128
###MS: 1301
###MSMS: 1302
BEGIN IONS
TITLE=Cmpd 369, AutoMSn(960.4267), 22.0 min
RTINSECONDS=1322.76
SCANS=MS: 1301 MSMS: 1302
PEPMASS=960.42674	13005
CHARGE=2+
402.23546	141	
437.22448	144	
458.25154	394	1+
563.24755	141	
808.37779	153	
826.34761	100	
828.37739	106	
864.93403	134	
865.45557	174	
879.97806	101	
905.42216	132	
932.38571	104	
956.95937	121	
960.43405	131	
960.70363	114	
END IONS

###FS:    #m/z: 528.76745 #charge   2
###MaxRes:#m/z:  0.00000 #charge-128
###MS: 1301
###MSMS: 1303
BEGIN IONS
TITLE=Cmpd 370, AutoMSn(528.7675), 22.1 min
RTINSECONDS=1323.26
SCANS=MS: 1301 MSMS: 1303
PEPMASS=528.76745	10907
CHARGE=2+
340.15942	511	1+
342.12687	244	
343.15966	918	
358.15498	276	
411.22420	282	
427.20151	136	
427.96604	141	
437.20079	121	
455.23350	1175	1+
462.27262	163	
486.25767	569	1+
489.27759	126	
506.24415	182	
507.28105	673	1+
512.30952	165	
514.29089	174	
515.77042	501	
520.86889	153	
524.31113	506	1+
526.31492	394	
527.29737	1054	1+
530.28345	1235	1+
553.28781	196	
555.24946	178	
566.24860	133	
570.36006	119	
571.27325	706	1+
580.29130	131	
584.25995	287	
602.27882	127	
668.32008	227	
679.40133	129	
697.34240	165	
797.36949	791	1+
863.49282	295	1+
END IONS

###FS:    #m/z: 415.25239 #charge   1
###MaxRes:#m/z:  0.00000 #charge-128
###MS: 1301
###MSMS: 1304
BEGIN IONS
TITLE=Cmpd 371, AutoMSn(415.2524), 22.1 min
RTINSECONDS=1323.77
SCANS=MS: 1301 MSMS: 1304
PEPMASS=415.25239	13014
CHARGE=1+
400.23874	101	
412.28167	201	
END IONS

###FS:    #m/z: 415.25314 #charge   1
###MaxRes:#m/z:  0.00000 #charge-128
###MS: 1305
###MSMS: 1306
BEGIN IONS
TITLE=Cmpd 372, AutoMSn(415.2531), 22.1 min
RTINSECONDS=1326.79
SCANS=MS: 1305 MSMS: 1306
PEPMASS=415.25314	19510
CHARGE=1+
380.26944	155	
412.25188	131	
414.29154	110	
END IONS

###FS:    #m/z: 528.76479 #charge   2
###MaxRes:#m/z:  0.00000 #charge-128
###MS: 1305
###MSMS: 1307
BEGIN IONS
TITLE=Cmpd 373, AutoMSn(528.7648), 22.1 min
RTINSECONDS=1327.29
SCANS=MS: 1305 MSMS: 1307
PEPMASS=528.76479	16197
CHARGE=2+
340.16211	305	
342.13277	635	
343.15823	1462	1+
358.16091	233	
397.23861	112	
409.22764	127	
411.21873	231	1+
421.21993	117	
427.22519	182	
437.20533	509	1+
451.26595	110	
453.22806	255	1+
455.20844	283	
456.23998	619	1+
467.22688	1029	1+
486.25001	855	1+
506.28338	163	
507.28936	303	1+
509.32116	150	
510.28756	341	1+
512.28015	324	
524.29410	762	1+
526.30216	1119	1+
528.30515	1017	1+
530.29632	1081	1+
532.32092	498	
532.99758	176	
533.25022	148	
533.92051	1420	1+
534.32961	128	
553.27700	116	
555.26601	344	1+
569.26683	168	
571.27392	983	1+
578.27378	156	
584.25314	368	
601.26298	128	
668.32993	395	1+
679.37410	139	
697.34061	144	
706.29348	117	
797.37276	549	1+
856.05703	152	
END IONS

###FS:    #m/z: 960.41798 #charge   2
###MaxRes:#m/z:  0.00000 #charge-128
###MS: 1305
###MSMS: 1308
BEGIN IONS
TITLE=Cmpd 374, AutoMSn(960.4180), 22.1 min
RTINSECONDS=1327.79
SCANS=MS: 1305 MSMS: 1308
PEPMASS=960.41798	15357
CHARGE=2+
346.17587	185	
372.11781	146	
375.04935	151	
389.16205	168	
402.23865	820	1+
417.19670	100	
437.19194	289	
439.18622	143	
458.26051	146	
485.21745	189	
500.29032	112	
515.31893	162	
521.74016	108	
563.08361	230	
640.29162	100	
665.83442	124	
753.36727	153	
758.85467	118	
808.39214	118	
826.32940	173	
841.37389	118	
844.42819	128	
902.49621	149	
960.96763	116	
961.47181	216	1+
1001.78225	114	
1235.20232	108	
END IONS

###FS:    #m/z: 415.25315 #charge   1
###MaxRes:#m/z:  0.00000 #charge-128
###MS: 1309
###MSMS: 1310
BEGIN IONS
TITLE=Cmpd 375, AutoMSn(415.2531), 22.2 min
RTINSECONDS=1330.82
SCANS=MS: 1309 MSMS: 1310
PEPMASS=415.25315	25573
CHARGE=1+
394.23913	139	
400.25443	109	
413.25798	106	
414.24038	224	1+
END IONS

###FS:    #m/z: 528.76583 #charge   2
###MaxRes:#m/z:  0.00000 #charge-128
###MS: 1309
###MSMS: 1311
BEGIN IONS
TITLE=Cmpd 376, AutoMSn(528.7658), 22.2 min
RTINSECONDS=1331.32
SCANS=MS: 1309 MSMS: 1311
PEPMASS=528.76583	17899
CHARGE=2+
326.13866	123	
340.17084	316	
342.13750	358	
343.15794	1407	1+
358.15508	332	1+
371.18993	120	
389.73633	180	
389.81899	128	
413.22326	213	1+
427.21469	166	
434.23604	137	
437.20283	246	
439.22067	121	
440.21835	422	1+
454.22458	140	
455.21183	408	
456.23926	1209	1+
467.23267	769	1+
486.25735	633	1+
495.65352	280	
504.22699	132	
508.28109	465	1+
512.30594	504	1+
524.30410	647	1+
526.28983	1985	1+
530.28708	798	1+
532.28781	815	1+
532.78733	114	
533.91145	615	1+
536.27057	114	
553.25580	408	1+
556.26384	181	
561.06265	140	
569.26942	328	1+
571.27020	996	1+
574.15008	112	
584.24963	267	
586.27774	140	
601.26998	356	1+
639.33386	166	
668.32536	434	1+
679.36923	302	1+
697.36229	140	
797.36675	528	1+
806.80269	137	
950.52529	133	
END IONS

###FS:    #m/z: 960.93498 #charge   2
###MaxRes:#m/z:  0.00000 #charge-128
###MS: 1309
###MSMS: 1312
BEGIN IONS
TITLE=Cmpd 377, AutoMSn(960.9350), 22.2 min
RTINSECONDS=1331.82
SCANS=MS: 1309 MSMS: 1312
PEPMASS=960.93498	15132
CHARGE=2+
437.18816	309	
477.23337	103	
485.23222	139	
551.28737	166	
637.31021	109	
665.29919	124	
947.36028	106	
959.47496	137	
960.67216	149	
960.91772	350	
961.48781	245	1+
965.37240	123	
1098.11963	113	
END IONS

###FS:    #m/z: 916.95193 #charge   2
###MaxRes:#m/z:  0.00000 #charge-128
###MS: 1313
###MSMS: 1314
BEGIN IONS
TITLE=Cmpd 378, AutoMSn(916.9519), 22.2 min
RTINSECONDS=1334.84
SCANS=MS: 1313 MSMS: 1314
PEPMASS=916.95193	12440
CHARGE=2+
444.24546	101	
532.31053	109	
572.78457	134	
573.26584	140	
581.29274	123	
619.35074	102	
646.31062	125	
696.33139	119	
760.36972	109	
790.75120	183	
897.69166	104	
913.48540	368	1+
918.46798	191	
919.05584	128	
1107.50704	127	
1831.90051	1254	1+
1832.37859	1149	1+
END IONS

###FS:    #m/z: 733.56341 #charge   2
###MaxRes:#m/z:  0.00000 #charge-128
###MS: 1313
###MSMS: 1315
BEGIN IONS
TITLE=Cmpd 379, AutoMSn(733.5634), 22.3 min
RTINSECONDS=1335.34
SCANS=MS: 1313 MSMS: 1315
PEPMASS=733.56341	8712
CHARGE=2+
339.16545	124	
392.21448	308	
409.67700	193	
427.70929	139	
430.21736	238	
438.71806	198	
444.22504	114	
453.17746	126	
502.24159	170	
503.24861	441	1+
520.26734	760	1+
554.26793	183	
561.24289	148	
566.24360	113	
576.32091	131	
619.33882	958	1+
633.34075	138	
645.80353	208	
661.28670	450	1+
662.15320	123	
694.33459	173	
716.38718	221	1+
717.83608	124	
723.27886	157	
727.46939	115	
730.36431	587	1+
733.38236	379	1+
736.34236	322	1+
743.41760	118	
748.38814	820	1+
760.85934	133	
817.37858	117	
859.40811	110	
870.42761	118	
898.40452	251	1+
916.43760	205	1+
END IONS

###FS:    #m/z: 648.82826 #charge   2
###MaxRes:#m/z:  0.00000 #charge-128
###MS: 1313
###MSMS: 1316
BEGIN IONS
TITLE=Cmpd 380, AutoMSn(648.8283), 22.3 min
RTINSECONDS=1335.84
SCANS=MS: 1313 MSMS: 1316
PEPMASS=648.82826	9687
CHARGE=2+
336.12102	105	
397.19846	105	
440.16819	119	
445.20799	121	
482.70617	104	
506.22388	109	
551.25079	101	
618.31557	341	
628.35292	108	
644.34962	325	1+
645.23981	131	
646.32396	415	1+
648.32099	513	1+
650.34564	570	1+
652.32891	187	
654.75730	116	
657.89289	365	1+
733.34061	358	
896.41440	266	
966.44018	121	
983.44190	625	1+
993.87794	561	
1036.50987	174	
1096.52092	137	
END IONS

###FS:    #m/z: 916.95114 #charge   2
###MaxRes:#m/z:  0.00000 #charge-128
###MS: 1317
###MSMS: 1318
BEGIN IONS
TITLE=Cmpd 381, AutoMSn(916.9511), 22.3 min
RTINSECONDS=1338.87
SCANS=MS: 1317 MSMS: 1318
PEPMASS=916.95114	13991
CHARGE=2+
392.20919	119	
572.76493	107	
645.81115	172	
703.85268	133	
761.35902	131	
767.43013	102	
817.38094	121	
912.30286	108	
913.49430	294	1+
913.91614	117	
914.16270	133	
915.44822	1013	1+
918.73415	129	
1020.47730	125	
1831.37372	1098	1+
1831.88144	1653	1+
END IONS

###FS:    #m/z: 733.56413 #charge   2
###MaxRes:#m/z:  0.00000 #charge-128
###MS: 1317
###MSMS: 1319
BEGIN IONS
TITLE=Cmpd 382, AutoMSn(733.5641), 22.3 min
RTINSECONDS=1339.37
SCANS=MS: 1317 MSMS: 1319
PEPMASS=733.56413	9457
CHARGE=2+
392.21681	419	
429.72258	171	
438.71226	202	
444.23101	116	
458.73119	248	
467.23742	134	
502.25260	378	1+
514.25976	207	
518.26566	141	
520.26963	536	1+
521.79644	188	
579.30133	162	
581.28423	160	
615.30329	123	
619.34120	521	
651.30628	114	
661.78887	124	
687.34735	134	
696.83559	131	
717.83251	215	
718.32348	176	
728.36563	268	1+
730.06022	221	1+
731.33757	234	
731.83666	125	
732.36123	491	1+
735.35390	196	
736.36106	435	1+
747.32416	269	
748.38265	898	1+
758.45782	343	
818.38913	132	
875.41220	219	1+
END IONS

###FS:    #m/z: 583.37177 #charge   1
###MaxRes:#m/z:  0.00000 #charge-128
###MS: 1317
###MSMS: 1320
BEGIN IONS
TITLE=Cmpd 383, AutoMSn(583.3718), 22.3 min
RTINSECONDS=1339.87
SCANS=MS: 1317 MSMS: 1320
PEPMASS=583.37177	5964
CHARGE=1+
339.19503	633	1+
372.16538	114	
384.20176	114	
465.22099	149	
499.26937	153	
562.30296	206	
567.28554	143	
569.29035	107	
579.27099	113	
580.29871	259	1+
582.33206	196	
583.29964	481	1+
END IONS

###FS:    #m/z: 583.37528 #charge   1
###MaxRes:#m/z:  0.00000 #charge-128
###MS: 1321
###MSMS: 1322
BEGIN IONS
TITLE=Cmpd 384, AutoMSn(583.3753), 22.4 min
RTINSECONDS=1342.89
SCANS=MS: 1321 MSMS: 1322
PEPMASS=583.37528	12721
CHARGE=1+
339.19493	538	1+
345.21022	135	
350.16658	123	
402.28023	101	
419.20574	114	
440.23493	117	
452.23469	103	
499.26283	197	
525.30531	103	
545.28147	100	
563.31640	184	
567.32872	150	
570.24911	380	
580.31316	157	
582.31987	214	
583.30332	328	1+
END IONS

###FS:    #m/z: 916.69826 #charge   2
###MaxRes:#m/z:  0.00000 #charge-128
###MS: 1321
###MSMS: 1323
BEGIN IONS
TITLE=Cmpd 385, AutoMSn(916.6983), 22.4 min
RTINSECONDS=1343.39
SCANS=MS: 1321 MSMS: 1323
PEPMASS=916.69826	11135
CHARGE=2+
307.10792	129	
514.29965	107	
712.12568	110	
748.39455	135	
914.49748	107	
1831.87090	781	1+
1832.37691	723	1+
END IONS

###FS:    #m/z: 437.23817 #charge   1
###MaxRes:#m/z:  0.00000 #charge-128
###MS: 1321
###MSMS: 1324
BEGIN IONS
TITLE=Cmpd 386, AutoMSn(437.2382), 22.4 min
RTINSECONDS=1343.89
SCANS=MS: 1321 MSMS: 1324
PEPMASS=437.23817	8255
CHARGE=1+
329.19098	122	
370.22602	109	
372.22727	119	
418.28224	383	1+
433.28131	238	1+
435.25498	391	1+
437.23852	7208	1+
END IONS

###FS:    #m/z: 583.37930 #charge   1
###MaxRes:#m/z:  0.00000 #charge-128
###MS: 1325
###MSMS: 1326
BEGIN IONS
TITLE=Cmpd 387, AutoMSn(583.3793), 22.4 min
RTINSECONDS=1346.92
SCANS=MS: 1325 MSMS: 1326
PEPMASS=583.37930	16812
CHARGE=1+
334.22253	126	
339.20182	542	1+
350.17162	103	
355.23570	102	
371.12969	119	
391.20041	121	
435.23356	100	
497.25978	108	
499.25924	147	
564.30487	259	1+
579.31356	122	
580.34752	338	1+
582.31989	335	1+
END IONS

###FS:    #m/z: 737.34782 #charge   3
###MaxRes:#m/z:  0.00000 #charge-128
###MS: 1325
###MSMS: 1327
BEGIN IONS
TITLE=Cmpd 388, AutoMSn(737.3478), 22.5 min
RTINSECONDS=1347.42
SCANS=MS: 1325 MSMS: 1327
PEPMASS=737.34782	6431
CHARGE=3+
353.14273	120	
403.22227	274	
420.72157	151	
439.72947	191	
446.21534	157	
453.18372	116	
457.25870	129	
491.59159	141	
496.26721	237	
516.31395	264	
560.78130	151	
561.29227	241	1+
598.76407	134	
611.30409	125	
613.78541	142	
619.33480	356	1+
663.36807	452	1+
666.31353	154	
720.31038	124	
721.95344	499	
733.35835	168	
736.38172	234	
737.36677	670	1+
745.32473	133	
748.37755	306	1+
761.86773	131	
774.40869	137	
791.43473	400	1+
878.44287	582	1+
920.49850	130	
958.32337	144	
958.40662	119	
963.47755	237	1+
991.51632	360	1+
END IONS

###FS:    #m/z: 557.35737 #charge   1
###MaxRes:#m/z:  0.00000 #charge-128
###MS: 1325
###MSMS: 1328
BEGIN IONS
TITLE=Cmpd 389, AutoMSn(557.3574), 22.5 min
RTINSECONDS=1347.92
SCANS=MS: 1325 MSMS: 1328
PEPMASS=557.35737	6172
CHARGE=1+
313.19045	224	
355.23327	315	
396.21101	107	
424.26704	117	
446.26802	110	
448.22699	139	
469.24594	327	1+
496.29799	108	
538.32009	169	
540.33194	206	
542.31957	161	
554.31549	198	
555.30429	516	1+
END IONS

###FS:    #m/z: 747.62003 #charge   2
###MaxRes:#m/z:  0.00000 #charge-128
###MS: 1329
###MSMS: 1330
BEGIN IONS
TITLE=Cmpd 390, AutoMSn(747.6200), 22.5 min
RTINSECONDS=1350.94
SCANS=MS: 1329 MSMS: 1330
PEPMASS=747.62003	9840
CHARGE=2+
369.17575	295	
372.19663	197	
411.73669	118	
429.18390	136	
478.25260	192	
482.26986	194	
486.24304	699	1+
492.23023	114	
560.28901	146	
560.76664	142	
562.75784	177	
599.32556	924	1+
609.78740	132	
626.34781	166	
683.31867	120	
712.40369	767	1+
729.63278	165	
731.36439	165	
742.36990	134	
744.37048	843	1+
748.37114	439	1+
758.46125	227	
767.45163	157	
836.55422	122	
840.46488	353	
855.11125	198	
855.43129	307	1+
855.74736	177	
875.41425	121	
878.44864	132	
941.49995	184	
1422.77888	818	1+
END IONS

###FS:    #m/z: 557.35990 #charge   1
###MaxRes:#m/z:  0.00000 #charge-128
###MS: 1329
###MSMS: 1331
BEGIN IONS
TITLE=Cmpd 391, AutoMSn(557.3599), 22.5 min
RTINSECONDS=1351.44
SCANS=MS: 1329 MSMS: 1331
PEPMASS=557.35990	10455
CHARGE=1+
313.18078	158	
355.22557	311	1+
426.19696	114	
469.24481	561	1+
480.22818	103	
496.25688	147	
514.30671	143	
536.29591	365	1+
542.31627	184	
550.03423	112	
553.33200	110	
554.30404	294	
556.30719	312	1+
END IONS

###FS:    #m/z: 737.71097 #charge   3
###MaxRes:#m/z:  0.00000 #charge-128
###MS: 1329
###MSMS: 1332
BEGIN IONS
TITLE=Cmpd 392, AutoMSn(737.7110), 22.5 min
RTINSECONDS=1351.94
SCANS=MS: 1329 MSMS: 1332
PEPMASS=737.71097	8600
CHARGE=3+
403.23554	248	1+
417.21487	198	
454.22728	109	
480.25150	108	
482.77067	108	
516.31722	204	
518.24722	112	
526.27336	117	
530.31557	254	1+
560.78732	207	
589.29774	186	
610.28819	118	
610.78869	131	
619.32408	138	
636.79134	119	
663.37105	689	1+
677.38680	107	
710.84101	194	
712.40279	136	
718.34423	153	
734.34626	155	
735.36393	450	1+
737.06339	113	
738.34151	572	1+
741.37261	159	
748.39459	184	
791.43792	376	1+
805.45961	240	
878.44836	1086	1+
902.46225	148	
920.47148	159	
991.52178	643	1+
1091.52464	113	
END IONS

###FS:    #m/z: 415.25314 #charge   1
###MaxRes:#m/z:  0.00000 #charge-128
###MS: 1333
###MSMS: 1334
BEGIN IONS
TITLE=Cmpd 393, AutoMSn(415.2531), 22.6 min
RTINSECONDS=1354.96
SCANS=MS: 1333 MSMS: 1334
PEPMASS=415.25314	58886
CHARGE=1+
356.23178	144	
372.26977	133	
395.25724	130	
399.26025	113	
402.32178	153	
412.24917	139	
414.28736	104	
END IONS

###FS:    #m/z: 557.36216 #charge   1
###MaxRes:#m/z:  0.00000 #charge-128
###MS: 1333
###MSMS: 1335
BEGIN IONS
TITLE=Cmpd 394, AutoMSn(557.3622), 22.6 min
RTINSECONDS=1355.46
SCANS=MS: 1333 MSMS: 1335
PEPMASS=557.36216	13026
CHARGE=1+
313.18142	119	
321.91835	133	
343.19622	101	
355.23872	219	
378.27743	101	
426.26226	150	
435.17337	106	
469.25957	192	
481.20521	115	
537.29729	112	
538.30190	392	1+
540.30466	280	
542.29429	106	
553.29778	334	1+
555.32318	636	1+
END IONS

###FS:    #m/z: 747.62420 #charge   2
###MaxRes:#m/z:  0.00000 #charge-128
###MS: 1333
###MSMS: 1336
BEGIN IONS
TITLE=Cmpd 395, AutoMSn(747.6242), 22.6 min
RTINSECONDS=1355.97
SCANS=MS: 1333 MSMS: 1336
PEPMASS=747.62420	11111
CHARGE=2+
369.18068	273	
401.23147	219	
417.24205	179	
420.75207	153	
426.22616	135	
431.26039	628	1+
441.21918	351	1+
457.24578	153	
473.74788	219	1+
486.23956	502	1+
530.33425	186	
531.77429	181	
535.25943	241	1+
544.34453	621	1+
560.79237	439	
561.26875	391	1+
587.75872	139	
589.30566	247	
599.32050	977	1+
646.32351	238	
646.82091	249	
648.80393	134	
664.33862	268	
672.31259	283	1+
677.39844	358	1+
691.41032	1411	1+
712.40112	615	1+
719.34019	143	
740.86115	147	
741.72779	176	
744.42729	300	1+
747.38000	611	1+
754.54433	153	
758.45665	260	
774.85155	167	
779.37457	521	1+
805.45085	284	1+
819.47821	587	1+
840.45984	333	1+
848.91460	156	
878.44321	1278	1+
941.51126	377	1+
948.51839	254	1+
991.53179	1063	1+
997.01692	198	
1120.56067	232	
1141.48923	150	
1420.69343	751	1+
END IONS

###FS:    #m/z: 747.38127 #charge   2
###MaxRes:#m/z:  0.00000 #charge-128
###MS: 1337
###MSMS: 1338
BEGIN IONS
TITLE=Cmpd 396, AutoMSn(747.3813), 22.6 min
RTINSECONDS=1358.99
SCANS=MS: 1337 MSMS: 1338
PEPMASS=747.38127	19307
CHARGE=2+
385.19775	135	
390.18478	148	
417.24693	289	
431.26058	411	
449.25519	141	
468.42307	142	
482.26363	147	
486.24327	475	1+
496.26873	328	1+
530.32864	347	1+
531.77056	212	
544.34862	1033	1+
553.78130	159	
560.79042	496	
561.29560	297	
589.30856	500	
589.80110	218	
599.32537	636	1+
611.28002	137	
664.33995	253	
677.38620	312	
691.40695	1312	1+
712.39788	623	1+
745.40458	133	
746.37932	219	
747.36514	905	1+
765.35193	380	1+
775.37163	249	
779.38315	336	1+
803.39857	136	
805.45323	355	1+
819.47536	848	1+
825.41791	140	
840.46199	322	
850.11623	369	
855.41854	168	
878.44071	1566	1+
941.53191	305	1+
948.50515	339	1+
991.51546	786	1+
993.53232	280	1+
1120.55717	332	
1291.61367	394	1+
1419.68240	658	1+
1493.74477	520	1+
END IONS

###FS:    #m/z: 415.25308 #charge   1
###MaxRes:#m/z:  0.00000 #charge-128
###MS: 1337
###MSMS: 1339
BEGIN IONS
TITLE=Cmpd 397, AutoMSn(415.2531), 22.7 min
RTINSECONDS=1359.49
SCANS=MS: 1337 MSMS: 1339
PEPMASS=415.25308	54468
CHARGE=1+
353.21048	125	
398.25138	125	
400.21072	112	
415.25409	344	1+
END IONS

###FS:    #m/z: 742.38036 #charge   3
###MaxRes:#m/z:  0.00000 #charge-128
###MS: 1337
###MSMS: 1340
BEGIN IONS
TITLE=Cmpd 398, AutoMSn(742.3804), 22.7 min
RTINSECONDS=1359.99
SCANS=MS: 1337 MSMS: 1340
PEPMASS=742.38036	12569
CHARGE=3+
390.19775	298	
404.22185	128	
417.24899	385	
429.17388	211	1+
431.24969	495	1+
482.76417	140	
494.28471	224	
504.75022	122	
516.27578	163	
518.24945	207	1+
523.27575	198	
525.29951	208	
530.32576	838	1+
544.33823	644	1+
547.27539	122	
551.26051	194	
589.81228	160	
609.27507	390	1+
624.28621	136	
632.30224	127	
664.32825	246	
674.86934	121	
677.39154	826	1+
681.33507	150	
691.40402	678	1+
709.83352	427	1+
711.36723	518	1+
738.36451	292	1+
741.37292	286	1+
744.33040	190	
748.36186	167	
755.89768	129	
765.34875	251	1+
779.35909	287	1+
788.41279	127	
805.46154	525	1+
819.47537	264	1+
850.43580	490	1+
851.42904	162	
878.44000	1809	1+
934.50282	389	1+
991.53109	1008	1+
1105.55749	149	
1106.58403	153	
1120.57059	1180	1+
1131.69002	140	
1490.76200	662	1+
END IONS

###FS:    #m/z: 742.37958 #charge   3
###MaxRes:#m/z:  0.00000 #charge-128
###MS: 1341
###MSMS: 1342
BEGIN IONS
TITLE=Cmpd 399, AutoMSn(742.3796), 22.7 min
RTINSECONDS=1363.01
SCANS=MS: 1341 MSMS: 1342
PEPMASS=742.37958	12748
CHARGE=3+
403.23313	328	1+
412.14676	264	1+
417.24596	186	
430.16340	143	
431.25424	775	1+
438.19654	140	
446.72157	145	
467.74351	136	
482.25890	155	
496.25709	221	
524.25584	254	1+
530.32333	805	1+
543.24314	164	
544.34459	648	1+
544.77325	149	
550.99381	501	
553.26805	266	1+
558.22054	253	1+
560.79257	431	1+
576.25838	157	
597.31720	137	
609.29196	179	
634.61773	217	
646.33419	216	
648.29923	142	
664.34434	155	
668.27684	136	
677.39295	1422	1+
691.41185	803	1+
741.35566	993	1+
741.72042	132	
746.36580	213	1+
757.33661	294	
766.86211	135	
775.36636	166	
779.37162	233	
781.37175	169	
805.45982	634	1+
819.46002	374	1+
878.43782	1982	1+
991.51321	960	1+
1105.55393	197	
1119.55367	525	1+
1420.67906	599	1+
END IONS

###FS:    #m/z: 843.49033 #charge   1
###MaxRes:#m/z:  0.00000 #charge-128
###MS: 1341
###MSMS: 1343
BEGIN IONS
TITLE=Cmpd 400, AutoMSn(843.4903), 22.7 min
RTINSECONDS=1363.51
SCANS=MS: 1341 MSMS: 1343
PEPMASS=843.49033	14058
CHARGE=1+
372.20412	140	
435.22153	104	
441.23637	189	
459.23607	102	
497.24069	101	
692.32564	107	
785.43858	128	
825.48577	144	
842.50366	144	
843.49142	7228	1+
END IONS

###FS:    #m/z: 413.24365 #charge   2
###MaxRes:#m/z:  0.00000 #charge-128
###MS: 1341
###MSMS: 1344
BEGIN IONS
TITLE=Cmpd 401, AutoMSn(413.2437), 22.7 min
RTINSECONDS=1364.01
SCANS=MS: 1341 MSMS: 1344
PEPMASS=413.24365	11944
CHARGE=2+
350.23496	102	
354.20608	213	1+
376.20583	113	
391.24200	117	
392.22912	284	1+
396.18338	126	
398.21089	277	1+
400.29164	124	
402.68924	185	
409.27488	266	
410.23592	905	1+
414.26105	706	1+
416.26084	626	
418.27111	140	
432.24634	136	
498.27854	142	
632.38048	100	
END IONS

###FS:    #m/z: 522.29010 #charge   3
###MaxRes:#m/z:  0.00000 #charge-128
###MS: 1345
###MSMS: 1346
BEGIN IONS
TITLE=Cmpd 402, AutoMSn(522.2901), 22.8 min
RTINSECONDS=1367.04
SCANS=MS: 1345 MSMS: 1346
PEPMASS=522.29010	5734
CHARGE=3+
448.22274	151	
460.27377	138	
470.23971	108	
490.29088	117	
503.28076	350	1+
518.27584	311	1+
520.31486	279	
521.28630	293	
521.44393	297	
522.30290	497	1+
524.28863	228	
525.29399	334	1+
END IONS

###FS:    #m/z: 341.21437 #charge-128
###MaxRes:#m/z:  0.00000 #charge-128
###MS: 1345
###MSMS: 1347
BEGIN IONS
TITLE=Cmpd 403, AutoMSn(341.2144), 22.8 min
RTINSECONDS=1367.54
SCANS=MS: 1345 MSMS: 1347
PEPMASS=341.21437	7714

344.22432	108	
END IONS

###FS:    #m/z: 742.38030 #charge   3
###MaxRes:#m/z:  0.00000 #charge-128
###MS: 1345
###MSMS: 1348
BEGIN IONS
TITLE=Cmpd 404, AutoMSn(742.3803), 22.8 min
RTINSECONDS=1368.04
SCANS=MS: 1345 MSMS: 1348
PEPMASS=742.38030	8553
CHARGE=3+
371.14820	104	
386.19153	103	
389.17234	109	
390.19270	216	
398.19325	103	
409.20722	168	
429.18444	125	
431.26363	152	
437.21413	265	
476.22045	127	
480.21619	217	
489.29181	122	
506.23836	112	
530.31578	256	1+
543.25078	104	
544.35218	183	
551.25891	404	1+
567.78977	117	
590.31132	123	
627.31464	103	
639.28071	116	
664.34731	112	
666.27981	192	
677.39332	336	1+
691.41457	191	
738.39182	266	1+
765.35527	187	
779.38213	475	1+
878.43049	496	1+
END IONS

###FS:    #m/z: 522.28872 #charge   3
###MaxRes:#m/z:  0.00000 #charge-128
###MS: 1349
###MSMS: 1350
BEGIN IONS
TITLE=Cmpd 405, AutoMSn(522.2887), 22.9 min
RTINSECONDS=1371.07
SCANS=MS: 1349 MSMS: 1350
PEPMASS=522.28872	6121
CHARGE=3+
425.21657	104	
431.18357	115	
434.15779	102	
438.12445	208	
449.16825	110	
458.25918	107	
468.19903	123	
477.18887	115	
489.29393	213	1+
500.28733	310	1+
502.27205	373	1+
504.30690	416	1+
506.29034	334	1+
514.76558	112	
518.29541	1483	1+
520.29854	2192	1+
521.44661	440	
521.72524	103	
522.29942	2088	1+
523.77645	109	
524.28438	1888	1+
525.15827	128	
526.91777	203	
527.02047	627	1+
527.83781	1433	1+
533.93835	697	
559.34143	110	
END IONS

###FS:    #m/z: 886.88014 #charge   1
###MaxRes:#m/z:  0.00000 #charge-128
###MS: 1349
###MSMS: 1351
BEGIN IONS
TITLE=Cmpd 406, AutoMSn(886.8801), 22.9 min
RTINSECONDS=1371.57
SCANS=MS: 1349 MSMS: 1351
PEPMASS=886.88014	4216
CHARGE=1+
408.14851	122	
505.24902	101	
536.19463	100	
572.19494	113	
621.41887	124	
752.50645	116	
886.49734	135	
END IONS

###FS:    #m/z: 711.37450 #charge   1
###MaxRes:#m/z:  0.00000 #charge-128
###MS: 1349
###MSMS: 1352
BEGIN IONS
TITLE=Cmpd 407, AutoMSn(711.3745), 22.9 min
RTINSECONDS=1372.07
SCANS=MS: 1349 MSMS: 1352
PEPMASS=711.37450	4022
CHARGE=1+
368.15126	113	
401.21395	142	
402.27391	109	
404.22694	416	1+
417.19299	162	
454.24370	103	
518.29462	208	
519.18192	103	
526.25407	105	
602.28687	125	
611.34076	110	
621.40835	221	
628.35004	138	
708.37863	120	
710.35140	323	1+
END IONS

###FS:    #m/z: 782.89653 #charge   1
###MaxRes:#m/z:  0.00000 #charge-128
###MS: 1353
###MSMS: 1354
BEGIN IONS
TITLE=Cmpd 408, AutoMSn(782.8965), 22.9 min
RTINSECONDS=1375.11
SCANS=MS: 1353 MSMS: 1354
PEPMASS=782.89653	4160
CHARGE=1+
469.20709	110	
523.26647	184	
576.29628	125	
580.28181	565	1+
590.32913	478	
606.79871	102	
639.28239	112	
710.25431	114	
727.35478	192	
760.34464	152	
766.30280	129	
778.40828	117	
780.37710	106	
END IONS

###FS:    #m/z: 534.79247 #charge   2
###MaxRes:#m/z:  0.00000 #charge-128
###MS: 1353
###MSMS: 1355
BEGIN IONS
TITLE=Cmpd 409, AutoMSn(534.7925), 22.9 min
RTINSECONDS=1375.62
SCANS=MS: 1353 MSMS: 1355
PEPMASS=534.79247	4437
CHARGE=2+
344.16373	130	
358.18447	112	
374.14683	117	
402.28247	229	
472.27776	146	
474.27633	115	
479.24665	136	
500.29259	177	
504.30554	115	
512.27859	279	1+
514.28299	279	1+
516.28763	268	
517.29076	588	1+
520.29180	311	1+
521.79285	238	
529.34148	117	
530.28535	583	1+
532.09976	110	
532.30299	1692	1+
532.80329	141	
534.30889	2280	1+
534.82365	116	
536.31415	1779	1+
538.29535	895	1+
540.23793	225	
540.36547	110	
540.99046	275	1+
541.15688	108	
575.28809	112	
597.81372	107	
630.40790	147	
646.33988	123	
838.94854	113	
879.51592	213	1+
903.51607	113	
913.51084	105	
END IONS

###FS:    #m/z: 666.84935 #charge   2
###MaxRes:#m/z:  0.00000 #charge-128
###MS: 1353
###MSMS: 1356
BEGIN IONS
TITLE=Cmpd 410, AutoMSn(666.8493), 22.9 min
RTINSECONDS=1376.12
SCANS=MS: 1353 MSMS: 1356
PEPMASS=666.84935	4313
CHARGE=2+
454.20048	234	1+
540.90498	103	
571.24098	104	
609.33425	117	
652.36245	127	
662.35671	316	1+
664.35689	412	1+
666.38887	228	
667.34431	506	1+
669.35261	391	1+
671.37200	146	
677.85927	144	
679.98604	112	
680.36874	128	
902.42312	166	
1001.50560	126	
END IONS

###FS:    #m/z: 781.67117 #charge   3
###MaxRes:#m/z:  0.00000 #charge-128
###MS: 1357
###MSMS: 1358
BEGIN IONS
TITLE=Cmpd 411, AutoMSn(781.6712), 23.0 min
RTINSECONDS=1379.16
SCANS=MS: 1357 MSMS: 1358
PEPMASS=781.67117	12739
CHARGE=3+
337.14294	108	
364.18379	189	
386.14757	111	
421.20489	162	
466.24181	113	
523.26274	399	
534.76359	113	
534.87563	160	
534.97735	144	
548.20174	141	
556.70963	159	
566.22277	289	1+
574.16027	132	
580.28261	2111	1+
589.34417	116	
619.23783	108	
673.32006	118	
680.26587	206	
710.25879	315	1+
727.34917	581	1+
749.24349	126	
767.27695	144	
776.50969	108	
781.36544	400	1+
784.37615	1354	1+
788.86327	136	
794.72551	692	
794.96422	140	
827.33002	115	
841.39751	3084	1+
954.46874	377	1+
1011.49185	206	
1068.49863	138	
1389.52266	729	1+
1559.66233	534	1+
END IONS

###FS:    #m/z: 534.78824 #charge   2
###MaxRes:#m/z:  0.00000 #charge-128
###MS: 1357
###MSMS: 1359
BEGIN IONS
TITLE=Cmpd 412, AutoMSn(534.7882), 23.0 min
RTINSECONDS=1379.66
SCANS=MS: 1357 MSMS: 1359
PEPMASS=534.78824	6188
CHARGE=2+
364.17707	114	
402.27646	165	
431.20222	100	
437.06824	210	
453.76221	110	
472.27985	118	
476.32420	125	
500.25279	312	1+
509.79101	132	
510.27538	128	
514.29983	102	
515.30382	291	
516.29337	1143	1+
527.84749	105	
530.29832	701	1+
532.30813	1673	1+
532.80724	108	
534.31226	2223	1+
536.30959	1455	1+
538.30925	1326	1+
540.97555	663	1+
577.25784	202	
596.63356	102	
630.39279	109	
707.29188	115	
793.45246	102	
838.96187	225	
END IONS

###FS:    #m/z: 712.35916 #charge   3
###MaxRes:#m/z:  0.00000 #charge-128
###MS: 1357
###MSMS: 1360
BEGIN IONS
TITLE=Cmpd 413, AutoMSn(712.3592), 23.0 min
RTINSECONDS=1380.16
SCANS=MS: 1357 MSMS: 1360
PEPMASS=712.35916	5102
CHARGE=3+
353.14587	112	
369.13418	141	
404.22266	360	
431.22148	147	
441.19244	114	
471.25884	120	
490.28843	116	
507.23328	110	
517.30251	137	
527.01745	118	
562.28355	105	
621.39457	129	
649.32487	250	1+
675.35297	177	
690.37335	104	
694.29287	101	
709.37150	149	
710.36941	206	
711.35835	466	1+
712.84453	145	
713.04333	292	
713.36217	737	1+
718.33890	151	
719.22829	407	
1427.76616	422	1+
END IONS

###FS:    #m/z: 781.67011 #charge   3
###MaxRes:#m/z:  0.00000 #charge-128
###MS: 1361
###MSMS: 1362
BEGIN IONS
TITLE=Cmpd 414, AutoMSn(781.6701), 23.1 min
RTINSECONDS=1383.19
SCANS=MS: 1361 MSMS: 1362
PEPMASS=781.67011	23091
CHARGE=3+
409.22084	184	
461.24000	150	
466.24289	266	
477.73778	202	
505.24281	350	1+
523.25226	871	1+
534.76957	380	
574.14283	133	
580.28271	2742	1+
616.30161	198	
623.23333	270	1+
638.24422	139	
662.26466	143	
680.26597	249	1+
682.26103	175	
692.25143	170	
695.26217	391	
695.77486	135	
710.25627	569	1+
727.34717	1450	1+
749.28043	199	
766.31152	227	1+
778.35364	264	1+
781.30865	137	
782.39451	161	
784.37034	1570	1+
794.70904	187	
824.31723	163	
841.39868	4603	1+
852.15282	334	
852.28468	389	
918.45221	200	
954.47646	399	1+
1068.52050	198	
1112.41295	247	
1123.49737	270	
1389.51131	147	
END IONS

###FS:    #m/z: 640.33807 #charge   3
###MaxRes:#m/z:  0.00000 #charge-128
###MS: 1361
###MSMS: 1363
BEGIN IONS
TITLE=Cmpd 415, AutoMSn(640.3381), 23.1 min
RTINSECONDS=1383.69
SCANS=MS: 1361 MSMS: 1363
PEPMASS=640.33807	9883
CHARGE=3+
381.71355	134	
387.19053	124	
395.19351	160	
411.21232	141	
415.24700	514	
429.22362	142	
458.26625	135	
493.21002	241	1+
501.55928	231	
502.27832	202	
524.22272	118	
541.27508	304	1+
550.03908	272	
550.13728	162	
559.29476	221	
569.77758	134	
608.32933	152	
613.99681	193	
618.36999	139	
623.80401	198	
624.32201	129	
636.31857	795	1+
639.35270	833	1+
641.29683	389	
642.34218	1093	1+
734.89513	192	
735.37595	214	
789.39431	906	1+
798.73732	196	
902.48569	124	
919.97062	172	
END IONS

###FS:    #m/z: 800.16851 #charge   2
###MaxRes:#m/z:  0.00000 #charge-128
###MS: 1361
###MSMS: 1364
BEGIN IONS
TITLE=Cmpd 416, AutoMSn(800.1685), 23.1 min
RTINSECONDS=1384.19
SCANS=MS: 1361 MSMS: 1364
PEPMASS=800.16851	8104
CHARGE=2+
443.25066	109	
474.92974	125	
623.29506	185	
679.84168	151	
742.33773	101	
744.34981	115	
784.37944	221	1+
795.63697	133	
796.39912	110	
798.36431	109	
799.46465	112	
799.92667	148	
800.16304	371	
800.62620	111	
803.41582	109	
804.38770	226	1+
809.84687	103	
END IONS

###FS:    #m/z: 800.16705 #charge   2
###MaxRes:#m/z:  0.00000 #charge-128
###MS: 1365
###MSMS: 1366
BEGIN IONS
TITLE=Cmpd 417, AutoMSn(800.1670), 23.1 min
RTINSECONDS=1387.22
SCANS=MS: 1365 MSMS: 1366
PEPMASS=800.16705	10033
CHARGE=2+
356.19386	141	
381.20447	108	
458.24825	150	
490.58811	104	
512.18362	132	
559.30115	157	
609.32329	107	
623.30648	201	
623.80392	107	
680.35932	102	
716.30882	108	
734.88288	167	
796.42642	129	
798.39592	300	1+
800.68202	171	
803.40376	132	
809.86376	237	1+
841.38936	108	
999.02336	109	
1598.82927	520	1+
END IONS

###FS:    #m/z: 546.96104 #charge   3
###MaxRes:#m/z:  0.00000 #charge-128
###MS: 1365
###MSMS: 1367
BEGIN IONS
TITLE=Cmpd 418, AutoMSn(546.9610), 23.1 min
RTINSECONDS=1387.72
SCANS=MS: 1365 MSMS: 1367
PEPMASS=546.96104	8451
CHARGE=3+
357.15673	156	
389.22087	379	1+
395.78228	140	
402.28351	426	
416.25039	142	
446.22441	140	
468.27250	448	
480.22678	209	
504.23032	164	
510.70905	224	
517.31252	861	1+
526.30509	258	1+
528.28677	214	
529.35530	142	
530.29231	368	
531.22183	226	1+
533.94082	290	
543.32405	415	
544.31330	1786	1+
546.31345	1747	1+
548.30962	1670	1+
550.32126	1574	1+
557.25780	358	1+
597.81006	222	
605.83434	311	
606.32852	118	
630.39902	326	1+
637.31193	115	
662.85959	331	
663.36212	174	
668.35896	142	
719.38779	136	
777.45594	437	1+
781.91734	117	
782.39479	125	
864.49660	889	1+
935.52754	537	1+
1082.58993	160	
1082.60725	1380	1+
1421.72108	471	1+
1438.75119	2582	1+
END IONS

###FS:    #m/z: 640.33705 #charge   3
###MaxRes:#m/z:  0.00000 #charge-128
###MS: 1365
###MSMS: 1368
BEGIN IONS
TITLE=Cmpd 419, AutoMSn(640.3371), 23.1 min
RTINSECONDS=1388.22
SCANS=MS: 1365 MSMS: 1368
PEPMASS=640.33705	10322
CHARGE=3+
321.67293	137	
331.16494	160	
367.16278	156	
387.16952	107	
395.20263	253	
415.24924	400	
431.19227	130	
436.17559	155	
455.17750	160	
509.25457	113	
528.29144	122	
544.77553	112	
550.27087	109	
557.27688	103	
571.29935	147	
585.29926	108	
597.27598	125	
608.30924	132	
619.31715	288	1+
623.28379	104	
624.36581	125	
635.36151	117	
636.33331	600	1+
638.33291	515	1+
640.35583	1546	1+
644.35727	632	1+
660.35656	199	
734.89869	237	
735.41364	238	
771.39022	133	
789.39974	880	1+
END IONS

###FS:    #m/z: 546.96138 #charge   3
###MaxRes:#m/z:  0.00000 #charge-128
###MS: 1369
###MSMS: 1370
BEGIN IONS
TITLE=Cmpd 420, AutoMSn(546.9614), 23.2 min
RTINSECONDS=1391.25
SCANS=MS: 1369 MSMS: 1370
PEPMASS=546.96138	36701
CHARGE=3+
323.10062	233	
340.14018	347	1+
357.14927	463	
366.16215	242	1+
389.23004	298	
395.79203	237	
402.27801	810	1+
412.18385	310	1+
425.16002	229	1+
429.20443	486	1+
449.25920	641	
463.19983	224	1+
480.24676	627	1+
504.22029	361	
505.59860	224	1+
512.27577	312	
512.94576	266	
517.30654	1612	1+
526.27657	844	1+
530.29932	254	
532.30164	236	1+
534.90021	305	1+
535.61631	240	
540.24947	661	1+
541.62435	404	
542.30562	2291	1+
544.30889	1700	1+
546.31864	1955	1+
546.95360	512	1+
547.63573	317	
548.31010	1724	1+
550.30937	1517	1+
550.98230	296	
554.81410	709	
557.27050	341	
558.16215	906	1+
596.82941	299	
597.31733	568	
597.81870	660	1+
605.82970	914	
606.34279	375	
630.38920	1403	1+
638.72210	298	1+
644.29035	412	1+
645.83739	295	
654.34268	243	
662.85659	950	
703.34354	247	1+
725.35256	251	
725.86754	502	
777.46321	903	1+
786.71735	236	
864.49669	2322	1+
935.53137	3355	1+
945.74178	500	1+
1082.59440	4148	1+
1325.69715	1728	1+
1334.67604	683	1+
1421.72027	2697	1+
1438.74260	9502	1+
END IONS

###FS:    #m/z: 828.44828 #charge   2
###MaxRes:#m/z:  0.00000 #charge-128
###MS: 1369
###MSMS: 1371
BEGIN IONS
TITLE=Cmpd 421, AutoMSn(828.4483), 23.2 min
RTINSECONDS=1391.75
SCANS=MS: 1369 MSMS: 1371
PEPMASS=828.44828	13309
CHARGE=2+
325.18788	226	
343.19580	844	1+
367.18467	112	
402.24054	103	
434.19517	168	
443.67204	124	
462.28304	145	
465.21496	130	
529.35252	164	
539.31866	193	
559.30308	126	
608.31676	109	
626.33979	210	
644.36211	147	
704.36891	123	
712.36657	172	
712.88870	103	
721.38999	427	
758.45845	107	
828.44567	154	
1030.55114	305	
1031.55696	142	
1041.22055	252	
1041.36104	156	
1117.59024	691	1+
1313.70547	2077	1+
END IONS

###FS:    #m/z: 819.93673 #charge   2
###MaxRes:#m/z:  0.00000 #charge-128
###MS: 1369
###MSMS: 1372
BEGIN IONS
TITLE=Cmpd 422, AutoMSn(819.9367), 23.2 min
RTINSECONDS=1392.25
SCANS=MS: 1369 MSMS: 1372
PEPMASS=819.93673	10838
CHARGE=2+
353.16232	145	
401.21500	111	
402.27252	173	
412.18076	151	
446.23819	109	
497.26965	107	
517.32061	145	
540.25570	112	
660.33336	109	
688.84390	109	
704.32839	150	
765.21780	1155	
811.40395	168	
819.31383	132	
832.06806	103	
862.37411	161	
864.47585	384	1+
1082.58482	273	
1638.86361	2111	1+
END IONS

###FS:    #m/z: 546.96055 #charge   3
###MaxRes:#m/z:  0.00000 #charge-128
###MS: 1373
###MSMS: 1374
BEGIN IONS
TITLE=Cmpd 423, AutoMSn(546.9605), 23.3 min
RTINSECONDS=1395.28
SCANS=MS: 1373 MSMS: 1374
PEPMASS=546.96055	67984
CHARGE=3+
340.12039	408	
357.15273	1097	1+
389.23820	443	
390.17337	371	
402.28278	824	
412.18502	292	
442.18134	303	
446.22454	367	1+
468.90617	457	
474.58324	332	
474.91648	306	
480.25366	848	
480.59700	308	
500.27763	340	
506.93603	339	
517.30543	2256	1+
517.94795	563	
523.21752	473	1+
527.30488	657	1+
535.60452	467	
539.24604	511	1+
541.27925	854	
541.62056	756	
541.80546	2820	
544.31132	2202	1+
546.31247	2660	1+
546.96014	679	
548.31198	1965	1+
550.30607	1017	1+
557.26070	827	1+
597.32248	2041	1+
630.39194	1958	1+
645.83989	285	
654.33812	375	
702.85321	506	
703.35477	385	
777.45743	1123	1+
864.49658	4251	1+
935.52609	6083	1+
945.73235	1262	1+
1082.60042	946	
1083.59523	436	
1083.60432	4372	1+
1192.63745	2549	1+
1210.65604	2678	1+
1324.70322	4854	1+
1334.68345	1393	1+
1421.71989	4475	1+
1438.74408	17040	1+
1449.72715	1408	1+
1562.79155	767	1+
END IONS

###FS:    #m/z: 828.44793 #charge   2
###MaxRes:#m/z:  0.00000 #charge-128
###MS: 1373
###MSMS: 1375
BEGIN IONS
TITLE=Cmpd 424, AutoMSn(828.4479), 23.3 min
RTINSECONDS=1395.78
SCANS=MS: 1373 MSMS: 1375
PEPMASS=828.44793	23198
CHARGE=2+
343.19972	1084	1+
367.20442	150	
377.16809	128	
416.25969	178	
434.20462	160	
440.23261	105	
529.34201	253	
539.31517	290	
557.24623	102	
615.24405	109	
626.33724	317	1+
644.36181	428	1+
657.16517	128	
712.37496	398	
712.86233	195	
757.46221	256	
820.44359	109	
824.49368	114	
825.33044	129	
827.42719	537	1+
831.43498	151	
886.50004	175	
973.55671	133	
1030.55011	433	
1031.54565	209	
1041.22116	926	
1117.58420	508	
1118.56166	180	
1216.65302	110	
1313.71072	3358	1+
1441.76593	795	1+
1655.88701	469	1+
END IONS

###FS:    #m/z: 819.93428 #charge   2
###MaxRes:#m/z:  0.00000 #charge-128
###MS: 1373
###MSMS: 1376
BEGIN IONS
TITLE=Cmpd 425, AutoMSn(819.9343), 23.3 min
RTINSECONDS=1396.28
SCANS=MS: 1373 MSMS: 1376
PEPMASS=819.93428	21383
CHARGE=2+
402.27447	161	
446.25031	121	
517.30448	154	
542.30128	102	
557.26609	191	
611.60116	117	
700.87319	115	
711.85796	174	
719.87792	332	1+
765.31872	110	
811.42720	124	
811.94139	109	
816.42175	122	
817.89567	101	
830.66469	127	
865.48913	109	
935.52365	305	1+
1082.58487	280	
1638.86610	3403	1+
END IONS

###FS:    #m/z: 828.14037 #charge   2
###MaxRes:#m/z:  0.00000 #charge-128
###MS: 1377
###MSMS: 1378
BEGIN IONS
TITLE=Cmpd 426, AutoMSn(828.1404), 23.3 min
RTINSECONDS=1399.3
SCANS=MS: 1377 MSMS: 1378
PEPMASS=828.14037	26279
CHARGE=2+
325.18941	173	
341.17080	113	
343.19259	912	1+
416.26425	183	
440.22993	102	
453.23893	113	
506.22964	138	
514.18435	159	
529.34181	358	1+
539.31522	229	
549.27336	103	
557.25811	166	
635.30103	132	
644.36103	437	1+
683.35048	132	
712.37395	277	
712.88752	177	
721.37771	180	
721.87643	394	
757.42259	107	
824.39988	131	
828.45129	244	
886.47593	123	
906.34466	105	
973.51587	195	
1030.55485	372	
1117.58539	359	
1118.56526	191	
1313.70267	3156	1+
END IONS

###FS:    #m/z: 819.93416 #charge   2
###MaxRes:#m/z:  0.00000 #charge-128
###MS: 1377
###MSMS: 1379
BEGIN IONS
TITLE=Cmpd 427, AutoMSn(819.9342), 23.3 min
RTINSECONDS=1399.8
SCANS=MS: 1377 MSMS: 1379
PEPMASS=819.93416	20970
CHARGE=2+
357.12728	105	
402.28386	127	
429.20368	146	
483.21470	100	
493.20007	100	
505.24611	102	
557.26096	293	
657.36073	109	
687.29957	128	
720.38230	185	
758.34127	113	
811.41820	102	
817.42739	107	
819.43074	950	1+
862.41386	115	
864.48877	212	1+
935.52084	290	1+
1083.60008	100	
1638.86378	2829	1+
END IONS

###FS:    #m/z: 597.82950 #charge   2
###MaxRes:#m/z:  0.00000 #charge-128
###MS: 1377
###MSMS: 1380
BEGIN IONS
TITLE=Cmpd 428, AutoMSn(597.8295), 23.3 min
RTINSECONDS=1400.3
SCANS=MS: 1377 MSMS: 1380
PEPMASS=597.82950	16772
CHARGE=2+
308.65683	128	
314.19969	123	
338.20557	1331	1+
386.15367	209	
397.19295	125	
408.23129	173	
409.28077	673	1+
431.23015	321	1+
434.23232	155	
437.27775	661	1+
447.25459	571	
486.25750	214	
499.23379	329	1+
535.24526	143	
538.32276	1613	1+
542.25282	179	
560.28094	287	
576.32648	139	
578.35017	150	
580.33261	207	
582.29503	144	
594.32662	324	
595.31892	1442	1+
600.31662	715	1+
612.31113	193	
633.33234	155	
640.32280	224	
657.33269	8507	1+
675.29175	136	
680.35067	127	
690.36467	341	1+
714.35433	382	1+
742.36700	145	
758.37780	5611	1+
776.34043	126	
777.38346	635	1+
785.59472	164	
797.39644	163	
857.43710	725	1+
END IONS

###FS:    #m/z: 613.32795 #charge   3
###MaxRes:#m/z:  0.00000 #charge-128
###MS: 1381
###MSMS: 1382
BEGIN IONS
TITLE=Cmpd 429, AutoMSn(613.3279), 23.4 min
RTINSECONDS=1403.33
SCANS=MS: 1381 MSMS: 1382
PEPMASS=613.32795	23575
CHARGE=3+
329.17211	156	
332.21917	168	
347.22076	330	
372.17974	196	
376.18908	153	
422.20972	516	1+
440.21077	259	1+
446.24260	224	1+
475.28376	409	1+
489.27171	272	1+
523.79929	194	
526.27085	286	1+
551.26170	2572	1+
562.31743	2205	1+
571.28991	284	1+
572.18987	248	
575.32537	147	
588.33047	159	
590.30529	159	
591.30195	698	1+
598.33163	351	1+
608.32657	177	
608.80710	327	
609.32171	1313	1+
612.32082	2202	1+
616.32749	1002	1+
618.84652	164	
636.33326	157	
638.83635	162	
646.32664	285	1+
657.88480	157	
664.34128	2460	1+
673.35355	708	1+
682.33905	222	
690.37620	3561	1+
699.18104	208	
758.42427	153	
765.37465	405	1+
775.36480	174	
785.41529	271	1+
793.38356	5356	1+
802.77306	1368	
803.45466	2584	1+
906.45978	1879	1+
913.48924	325	1+
915.48424	284	1+
917.43901	221	1+
932.50501	1905	1+
942.62157	241	
1035.51657	2060	1+
1045.57643	386	
1056.37116	240	
1148.60336	160	
END IONS

###FS:    #m/z: 362.28609 #charge   1
###MaxRes:#m/z:  0.00000 #charge-128
###MS: 1381
###MSMS: 1383
BEGIN IONS
TITLE=Cmpd 430, AutoMSn(362.2861), 23.4 min
RTINSECONDS=1403.83
SCANS=MS: 1381 MSMS: 1383
PEPMASS=362.28609	21157
CHARGE=1+
319.25415	113	
326.27400	194	
342.25542	359	1+
344.27819	577	1+
358.22065	105	
360.26058	376	1+
362.28715	1835	1+
END IONS

###FS:    #m/z: 597.82845 #charge   2
###MaxRes:#m/z:  0.00000 #charge-128
###MS: 1381
###MSMS: 1384
BEGIN IONS
TITLE=Cmpd 431, AutoMSn(597.8284), 23.4 min
RTINSECONDS=1404.33
SCANS=MS: 1381 MSMS: 1384
PEPMASS=597.82845	18125
CHARGE=2+
311.14720	122	
338.20637	1334	1+
386.14848	244	
388.66724	104	
391.19263	278	1+
399.18619	108	
409.27348	610	1+
414.21214	145	
431.23172	197	
437.27094	444	
447.25289	368	1+
483.21343	112	
503.27448	113	
523.21275	160	
538.32123	1524	1+
550.99183	160	
558.23232	107	
560.26732	384	1+
575.33895	120	
576.41153	163	
578.30305	124	
580.33153	245	1+
582.32935	313	1+
588.82686	187	
593.35751	204	
594.32221	1509	1+
597.13234	103	
598.32574	1372	1+
602.36103	333	
612.30606	395	1+
630.36386	157	
640.28900	138	
657.32806	6472	1+
663.23269	111	
665.72018	200	
690.36388	238	1+
714.34593	434	1+
758.37230	671	1+
758.37847	4788	1+
767.95996	104	
768.57138	232	
776.36840	370	1+
857.45364	754	1+
END IONS

###FS:    #m/z: 613.32732 #charge   3
###MaxRes:#m/z:  0.00000 #charge-128
###MS: 1385
###MSMS: 1386
BEGIN IONS
TITLE=Cmpd 432, AutoMSn(613.3273), 23.5 min
RTINSECONDS=1407.36
SCANS=MS: 1385 MSMS: 1386
PEPMASS=613.32732	25868
CHARGE=3+
318.67600	204	
327.14795	175	
347.23015	288	
353.18243	197	
371.17736	266	1+
376.19401	281	1+
379.71213	179	
393.73166	244	1+
440.21237	158	
457.25151	454	1+
475.28344	529	
534.22416	263	1+
551.26246	2653	1+
562.31716	2217	1+
570.24844	1149	1+
574.80582	197	
586.28810	147	
590.33340	371	1+
593.29824	400	1+
596.35015	195	
608.33782	513	1+
609.83934	166	
610.35646	883	1+
612.31956	557	
613.33071	2816	1+
618.35407	432	1+
633.35450	283	1+
636.33850	235	
647.33835	228	
664.34148	2081	1+
664.34229	491	1+
672.36215	757	1+
690.37296	3540	1+
699.18516	276	
699.37942	172	
700.28170	396	1+
700.37249	209	
704.87363	319	
765.21241	160	
765.36543	336	1+
775.36292	159	
776.38201	286	1+
786.43909	211	
793.38006	5994	1+
802.77945	248	
803.45793	3177	1+
843.41758	427	1+
906.46677	2029	1+
914.48279	431	1+
924.60658	292	
932.50084	2417	1+
942.62267	330	
1035.51062	2313	1+
1045.57628	1139	1+
1056.38543	146	
END IONS

###FS:    #m/z: 362.28536 #charge   1
###MaxRes:#m/z:  0.00000 #charge-128
###MS: 1385
###MSMS: 1387
BEGIN IONS
TITLE=Cmpd 433, AutoMSn(362.2854), 23.5 min
RTINSECONDS=1407.86
SCANS=MS: 1385 MSMS: 1387
PEPMASS=362.28536	23376
CHARGE=1+
316.23595	182	
318.23493	115	
342.25881	404	1+
344.27485	714	
346.26359	141	
360.28102	145	
362.28726	1817	1+
END IONS

###FS:    #m/z: 597.82703 #charge   2
###MaxRes:#m/z:  0.00000 #charge-128
###MS: 1385
###MSMS: 1388
BEGIN IONS
TITLE=Cmpd 434, AutoMSn(597.8270), 23.5 min
RTINSECONDS=1408.36
SCANS=MS: 1385 MSMS: 1388
PEPMASS=597.82703	17903
CHARGE=2+
309.11757	148	
338.19982	1315	1+
368.12960	201	1+
371.19346	171	
390.22509	145	
409.27153	272	
414.19625	238	
425.18360	139	
431.22112	170	
437.27587	306	
447.25266	231	
499.23517	136	
501.25300	133	
510.26900	118	
538.31944	723	
547.19355	344	
560.27632	387	
571.21844	256	1+
576.28441	360	1+
579.30923	291	1+
582.31773	204	1+
584.29133	172	
593.32191	152	
594.33752	744	1+
596.33162	791	1+
598.33497	858	1+
600.15052	129	
600.33719	906	1+
612.31441	134	
640.30415	129	
657.32664	5166	1+
709.31209	122	
714.34712	404	
726.35532	126	
741.36512	145	
758.37676	4324	1+
768.57808	136	
777.38159	237	1+
857.45143	497	1+
END IONS

###FS:    #m/z: 613.32724 #charge   3
###MaxRes:#m/z:  0.00000 #charge-128
###MS: 1389
###MSMS: 1390
BEGIN IONS
TITLE=Cmpd 435, AutoMSn(613.3272), 23.5 min
RTINSECONDS=1411.39
SCANS=MS: 1389 MSMS: 1390
PEPMASS=613.32724	23271
CHARGE=3+
327.14702	209	
329.16447	235	
347.23165	312	
372.17025	205	
379.71258	194	
422.21552	272	
440.23295	258	
466.73498	234	1+
475.29363	276	
518.26874	343	
518.75451	313	
523.30441	491	1+
550.27337	299	
551.26082	1888	1+
559.13607	823	
561.32326	175	
562.31820	1861	1+
570.27784	568	1+
575.31279	226	
590.31584	317	1+
592.34348	248	
595.31127	393	1+
608.40154	193	
610.33798	886	1+
612.32075	1638	1+
615.33613	986	1+
617.29818	344	1+
621.31149	199	
647.84303	207	
664.34184	2007	1+
673.35191	580	1+
690.37361	2539	1+
793.38086	5426	1+
802.77632	497	
802.89267	382	
803.45806	2594	1+
906.46624	1556	1+
914.50137	309	1+
932.50115	1594	1+
1035.51255	396	
1036.50692	312	
1045.58205	531	
1046.60659	273	
1056.36803	220	
1216.63430	585	1+
END IONS

###FS:    #m/z: 362.28531 #charge   1
###MaxRes:#m/z:  0.00000 #charge-128
###MS: 1389
###MSMS: 1391
BEGIN IONS
TITLE=Cmpd 436, AutoMSn(362.2853), 23.5 min
RTINSECONDS=1411.89
SCANS=MS: 1389 MSMS: 1391
PEPMASS=362.28531	21236
CHARGE=1+
326.26857	124	
342.25715	456	1+
344.27556	409	
361.26611	104	
362.28155	1413	1+
END IONS

###FS:    #m/z: 591.24242 #charge   1
###MaxRes:#m/z:  0.00000 #charge-128
###MS: 1389
###MSMS: 1392
BEGIN IONS
TITLE=Cmpd 437, AutoMSn(591.2424), 23.5 min
RTINSECONDS=1412.4
SCANS=MS: 1389 MSMS: 1392
PEPMASS=591.24242	15793
CHARGE=1+
307.11406	1796	1+
362.53476	149	
483.24777	112	
493.27690	122	
514.20091	101	
570.35218	124	
576.33031	106	
588.32049	335	1+
590.33976	440	1+
END IONS

###FS:    #m/z: 928.51175 #charge   1
###MaxRes:#m/z:  0.00000 #charge-128
###MS: 1393
###MSMS: 1394
BEGIN IONS
TITLE=Cmpd 438, AutoMSn(928.5117), 23.6 min
RTINSECONDS=1415.42
SCANS=MS: 1393 MSMS: 1394
PEPMASS=928.51175	15830
CHARGE=1+
326.18181	113	
329.19395	150	
358.19372	162	
385.25215	139	
398.19174	739	1+
405.09634	128	
424.22288	135	
440.26212	126	
455.26498	273	
456.26187	428	1+
466.24429	116	
480.25484	165	
555.32415	189	
571.35077	781	1+
598.30036	298	
600.31646	679	
626.35142	303	1+
654.37419	207	
655.38287	784	1+
671.35900	1206	1+
679.96094	518	
680.36348	255	1+
684.35942	118	
685.35654	224	1+
694.39112	149	
698.38059	273	1+
709.41174	832	1+
713.38634	118	
727.41540	669	1+
759.40129	348	1+
769.41115	554	1+
781.41462	125	
811.46748	103	
840.47283	115	
853.45427	114	
854.50360	1348	
855.46943	7285	1+
865.39228	253	
928.52093	528	
END IONS

###FS:    #m/z: 459.27667 #charge   2
###MaxRes:#m/z:  0.00000 #charge-128
###MS: 1393
###MSMS: 1395
BEGIN IONS
TITLE=Cmpd 439, AutoMSn(459.2767), 23.6 min
RTINSECONDS=1415.92
SCANS=MS: 1393 MSMS: 1395
PEPMASS=459.27667	15122
CHARGE=2+
370.17993	116	
372.24878	114	
390.27135	117	
420.28255	144	
432.25866	177	
438.27608	399	1+
440.27872	332	1+
442.27849	201	
444.27225	345	1+
456.26969	350	1+
458.27838	513	1+
460.29875	577	1+
462.28832	509	1+
464.26797	178	
501.25348	112	
571.34657	235	
632.36825	199	
END IONS

###FS:    #m/z: 591.24264 #charge   1
###MaxRes:#m/z:  0.00000 #charge-128
###MS: 1393
###MSMS: 1396
BEGIN IONS
TITLE=Cmpd 440, AutoMSn(591.2426), 23.6 min
RTINSECONDS=1416.42
SCANS=MS: 1393 MSMS: 1396
PEPMASS=591.24264	17041
CHARGE=1+
307.11458	1401	1+
354.17584	103	
402.17806	120	
476.20760	145	
483.50770	277	
490.26562	112	
499.23594	133	
551.30366	112	
554.30894	107	
572.32337	168	
574.27796	108	
576.31819	149	
587.31085	113	
588.34223	466	1+
590.32099	348	
591.32208	1318	1+
END IONS

###FS:    #m/z: 928.51595 #charge   1
###MaxRes:#m/z:  0.00000 #charge-128
###MS: 1397
###MSMS: 1398
BEGIN IONS
TITLE=Cmpd 441, AutoMSn(928.5159), 23.7 min
RTINSECONDS=1419.46
SCANS=MS: 1397 MSMS: 1398
PEPMASS=928.51595	46944
CHARGE=1+
326.18246	524	
369.21425	639	1+
385.24673	345	
398.19366	795	1+
400.20806	478	
454.25556	290	
455.26117	1282	1+
480.25164	912	1+
555.34062	358	
571.35227	1635	1+
598.30826	542	
600.31791	1269	1+
626.35909	515	
655.37288	3994	1+
671.36083	3497	1+
679.99008	1125	1+
684.36221	352	
694.38098	402	
698.37441	539	
709.41131	2387	1+
712.39625	293	
727.41531	2732	1+
759.40710	1015	1+
769.41908	1543	1+
811.46095	483	
853.45484	354	
854.50686	3886	
855.46965	22246	1+
863.20679	322	
928.51986	3912	1+
END IONS

###FS:    #m/z: 919.48745 #charge   2
###MaxRes:#m/z:  0.00000 #charge-128
###MS: 1397
###MSMS: 1399
BEGIN IONS
TITLE=Cmpd 442, AutoMSn(919.4875), 23.7 min
RTINSECONDS=1419.96
SCANS=MS: 1397 MSMS: 1399
PEPMASS=919.48745	25332
CHARGE=2+
369.21338	249	
383.22848	388	
389.73401	185	
401.24011	294	1+
438.23178	587	1+
452.23887	216	
456.25801	473	1+
470.25785	414	
488.26934	226	
493.25128	186	
509.27885	278	
527.29681	269	
533.31078	194	
541.32340	189	
545.28655	242	1+
550.27978	561	
551.30458	1096	1+
559.13821	196	
569.32809	568	1+
621.32639	947	1+
630.37992	270	
640.36956	378	
687.36216	220	
692.34591	195	
700.40317	284	
729.43887	491	
749.37027	425	
758.46072	333	
844.48428	350	1+
857.48218	1008	1+
917.49769	435	
918.49343	2812	1+
919.97032	422	1+
926.48610	210	
953.44250	217	
1068.50773	204	
1181.53882	1274	1+
1252.57607	1154	1+
END IONS

###FS:    #m/z: 464.76515 #charge   2
###MaxRes:#m/z:  0.00000 #charge-128
###MS: 1397
###MSMS: 1400
BEGIN IONS
TITLE=Cmpd 443, AutoMSn(464.7651), 23.7 min
RTINSECONDS=1420.46
SCANS=MS: 1397 MSMS: 1400
PEPMASS=464.76515	21627
CHARGE=2+
326.18261	842	
329.19580	738	
332.21935	776	
340.16086	1931	1+
358.17007	546	
364.46795	508	
368.22977	531	
369.21317	1009	1+
385.25284	3577	1+
391.74953	419	
398.19011	592	
399.20163	2122	1+
417.74892	402	
439.24808	1234	1+
444.28860	450	
446.27907	439	
449.25951	502	
454.26904	597	
455.25945	1134	1+
460.29528	615	
462.29142	1928	1+
464.27015	1808	1+
466.27693	2821	1+
472.28575	22427	1+
480.25374	822	
527.28299	803	
540.31324	1274	1+
554.33285	994	1+
569.33068	459	
571.35360	19916	1+
597.33064	533	
626.35857	1027	
628.37716	506	
639.36911	693	
653.37260	1129	1+
655.37667	2103	1+
670.37262	1708	1+
672.40136	19340	1+
680.37615	1234	1+
694.38851	1308	1+
698.37890	606	
709.41044	831	
710.41369	2890	1+
725.42631	864	
741.41130	452	
743.43916	13164	1+
END IONS

###FS:    #m/z: 928.51725 #charge   1
###MaxRes:#m/z:  0.00000 #charge-128
###MS: 1401
###MSMS: 1402
BEGIN IONS
TITLE=Cmpd 444, AutoMSn(928.5172), 23.7 min
RTINSECONDS=1423.5
SCANS=MS: 1401 MSMS: 1402
PEPMASS=928.51725	92397
CHARGE=1+
398.19065	1847	1+
400.20679	1070	
449.25806	546	
454.24470	585	
455.25823	1991	1+
480.25615	1067	
555.33137	1045	
571.35234	1852	
598.30537	993	
600.32408	2589	1+
626.36307	1383	
655.37571	5463	1+
671.35883	6466	1+
679.98282	2448	1+
694.38549	899	
709.40636	1515	
710.41166	2826	1+
727.42168	4167	1+
759.41676	930	
768.56965	666	
769.41671	3195	1+
811.46367	659	
853.45247	725	
854.50397	6858	
855.46927	39638	1+
928.51846	7272	1+
END IONS

###FS:    #m/z: 464.76546 #charge   2
###MaxRes:#m/z:  0.00000 #charge-128
###MS: 1401
###MSMS: 1403
BEGIN IONS
TITLE=Cmpd 445, AutoMSn(464.7655), 23.7 min
RTINSECONDS=1424
SCANS=MS: 1401 MSMS: 1403
PEPMASS=464.76546	43542
CHARGE=2+
326.18247	1040	
329.18890	922	
340.16245	3145	1+
358.17828	1188	1+
368.22707	540	
369.21681	1332	1+
376.60219	535	
385.25344	5334	1+
391.75137	579	
398.19305	2033	1+
400.20973	2365	1+
413.21890	526	
439.25176	1791	1+
446.28587	525	
454.26925	551	
455.26670	1482	1+
460.29990	762	
462.28269	2242	1+
464.29136	1902	1+
466.27771	2400	1+
470.27007	506	
472.28645	31613	1+
475.49138	513	
480.25131	910	
527.28876	793	
540.31149	1082	
555.33829	679	
569.34173	679	
571.35483	29030	1+
600.31862	691	
626.35986	1611	1+
628.37816	1084	
639.38149	606	
641.36307	575	
653.36179	1298	1+
655.37552	2847	1+
670.37530	2174	1+
672.40091	26550	1+
680.36943	1374	1+
683.15623	804	
694.38699	2500	1+
698.38992	1035	1+
709.41646	1356	
710.41436	4551	1+
725.42882	1679	1+
743.43965	17216	1+
754.53958	764	
END IONS

###FS:    #m/z: 459.27780 #charge   1
###MaxRes:#m/z:  0.00000 #charge-128
###MS: 1401
###MSMS: 1404
BEGIN IONS
TITLE=Cmpd 446, AutoMSn(459.2778), 23.7 min
RTINSECONDS=1424.5
SCANS=MS: 1401 MSMS: 1404
PEPMASS=459.27780	37385
CHARGE=1+
362.22174	114	
368.23145	138	
385.25277	232	
398.25362	117	
400.24490	108	
413.21394	111	
424.30058	109	
425.23870	142	
432.24727	217	
438.27446	109	
440.24847	280	1+
442.27526	270	1+
444.27741	141	
449.25864	144	
452.27376	100	
456.28549	301	
458.28441	320	1+
459.19826	136	
END IONS

###FS:    #m/z: 464.76551 #charge   2
###MaxRes:#m/z:  0.00000 #charge-128
###MS: 1405
###MSMS: 1406
BEGIN IONS
TITLE=Cmpd 447, AutoMSn(464.7655), 23.8 min
RTINSECONDS=1427.53
SCANS=MS: 1405 MSMS: 1406
PEPMASS=464.76551	58283
CHARGE=2+
326.18314	1332	
329.19075	713	
340.16383	3280	1+
358.17524	1810	1+
368.22943	1705	1+
385.25360	5567	1+
394.20438	670	
398.19133	1878	1+
400.20798	2649	1+
439.24423	1989	1+
446.25026	905	
449.26478	607	
454.27073	690	
455.26021	1556	1+
460.28834	690	
462.28910	2471	1+
464.29232	1146	
466.28733	1180	
472.28602	37985	1+
480.25098	1778	1+
527.28648	1056	
540.31578	1264	
549.08612	620	
555.33359	997	
569.33594	1115	
571.35447	34121	1+
598.32066	760	
600.32860	592	
626.36132	1501	
628.37365	958	
639.37112	811	
653.36540	1518	1+
655.37586	3197	1+
670.37551	2558	1+
672.40212	32723	1+
680.37059	1259	
681.02565	772	
682.38749	632	
694.38676	2582	1+
709.40750	1502	
710.41126	4855	1+
725.42685	1873	1+
743.43954	22090	1+
753.42672	601	
754.54350	934	
END IONS

###FS:    #m/z: 459.27863 #charge   1
###MaxRes:#m/z:  0.00000 #charge-128
###MS: 1405
###MSMS: 1407
BEGIN IONS
TITLE=Cmpd 448, AutoMSn(459.2786), 23.8 min
RTINSECONDS=1428.03
SCANS=MS: 1405 MSMS: 1407
PEPMASS=459.27863	53258
CHARGE=1+
309.19976	108	
329.19046	102	
368.21817	147	
385.25279	337	
398.25688	124	
399.23667	276	1+
414.24720	186	
432.24376	105	
440.27125	285	
442.28069	159	
444.30067	197	
446.27329	180	
449.26150	289	
455.26961	135	
456.29665	351	1+
458.27577	508	1+
END IONS

###FS:    #m/z: 902.39507 #charge   3
###MaxRes:#m/z:  0.00000 #charge-128
###MS: 1405
###MSMS: 1408
BEGIN IONS
TITLE=Cmpd 449, AutoMSn(902.3951), 23.8 min
RTINSECONDS=1428.53
SCANS=MS: 1405 MSMS: 1408
PEPMASS=902.39507	41034
CHARGE=3+
376.19538	411	
433.21268	2324	1+
445.18626	1056	1+
463.19737	632	
502.20509	283	
519.74768	369	
520.22564	672	1+
580.28347	527	
598.78585	196	
599.28981	305	
626.43016	217	
637.29930	1558	1+
655.28231	391	
665.26483	970	1+
672.31876	242	
683.28049	2003	1+
694.32714	3369	1+
751.34651	12260	1+
755.31461	232	
755.80781	213	
770.31784	591	1+
789.81446	245	
790.33317	266	
798.82120	250	
825.33109	334	
825.83537	355	
834.35119	202	
864.42934	4466	1+
878.38476	236	
886.90463	257	
899.51887	720	1+
902.43521	192	
903.46989	1297	1+
913.50921	305	
915.36447	537	1+
933.37104	931	1+
951.46406	2374	1+
1038.49228	870	
1039.48590	338	
1196.55239	242	
END IONS

###FS:    #m/z: 459.27872 #charge   1
###MaxRes:#m/z:  0.00000 #charge-128
###MS: 1409
###MSMS: 1411
BEGIN IONS
TITLE=Cmpd 450, AutoMSn(459.2787), 23.9 min
RTINSECONDS=1432.06
SCANS=MS: 1409 MSMS: 1411
PEPMASS=459.27872	65144
CHARGE=1+
321.17531	108	
322.24427	162	
326.18839	182	
385.25100	248	
394.22426	231	1+
423.28736	143	
442.28262	346	
444.27115	197	
446.24429	110	
449.25957	517	
456.27346	298	1+
457.18857	240	
458.28177	509	1+
END IONS

###FS:    #m/z: 902.39453 #charge   3
###MaxRes:#m/z:  0.00000 #charge-128
###MS: 1409
###MSMS: 1412
BEGIN IONS
TITLE=Cmpd 451, AutoMSn(902.3945), 23.9 min
RTINSECONDS=1432.56
SCANS=MS: 1409 MSMS: 1412
PEPMASS=902.39453	49989
CHARGE=3+
371.13544	201	
376.18298	290	
434.20234	350	1+
445.18349	625	1+
463.19897	534	
476.23331	345	
483.50664	168	
502.20968	283	
555.27019	164	
580.28613	1337	1+
598.78829	235	
599.27906	241	
637.30254	1306	1+
655.28163	413	
665.26427	1040	1+
683.27771	1573	1+
694.32792	3082	1+
741.28728	165	
751.34600	11003	1+
755.29847	171	
770.31055	795	1+
798.82889	238	
799.32811	225	
825.84679	408	
826.34446	215	
834.33756	181	
864.42965	4188	1+
886.89751	391	1+
898.50109	510	1+
903.47368	1205	1+
907.45675	210	
913.35082	172	
915.35594	512	1+
933.37333	546	
951.45941	1773	1+
968.40936	409	1+
985.38453	164	
990.40608	358	1+
1012.45974	186	
1038.48350	2032	1+
1109.52920	245	
1191.47763	164	
1196.57659	328	
1578.63206	724	1+
END IONS

###FS:    #m/z: 902.39442 #charge   3
###MaxRes:#m/z:  0.00000 #charge-128
###MS: 1413
###MSMS: 1415
BEGIN IONS
TITLE=Cmpd 452, AutoMSn(902.3944), 23.9 min
RTINSECONDS=1436.1
SCANS=MS: 1413 MSMS: 1415
PEPMASS=902.39442	46110
CHARGE=3+
376.17926	530	
432.72741	161	
433.20842	1496	1+
445.18413	665	1+
463.20234	513	1+
502.21645	238	
555.28029	153	
580.27784	547	1+
598.78387	336	
599.28317	350	
637.29925	832	
654.75799	350	
655.28458	274	1+
665.26338	887	1+
683.27809	1623	1+
694.32170	2280	1+
717.29204	161	
746.79402	157	
751.34527	7375	1+
755.31220	278	1+
770.31810	363	
799.32740	172	
825.33952	285	
825.82620	168	
827.33048	166	
831.84253	165	
864.42921	1298	1+
890.37573	231	1+
890.72777	160	
896.36253	189	
898.49542	496	1+
901.52417	154	
903.45126	1427	1+
912.36555	147	
914.36406	148	
915.35680	535	1+
933.37146	510	1+
951.45674	1405	1+
969.42355	265	
986.40981	145	
1038.49273	1168	1+
1196.55101	182	
1197.55897	165	
END IONS

###FS:    #m/z: 672.40244 #charge   1
###MaxRes:#m/z:  0.00000 #charge-128
###MS: 1413
###MSMS: 1416
BEGIN IONS
TITLE=Cmpd 453, AutoMSn(672.4024), 23.9 min
RTINSECONDS=1436.6
SCANS=MS: 1413 MSMS: 1416
PEPMASS=672.40244	35306
CHARGE=1+
353.17894	136	
362.22663	118	
369.18413	123	
385.19133	101	
430.11568	103	
441.23361	141	
457.18707	108	
613.32407	101	
630.32285	100	
638.30602	127	
653.33182	255	1+
668.33195	247	1+
671.36649	546	1+
END IONS

###FS:    #m/z: 459.27901 #charge   1
###MaxRes:#m/z:  0.00000 #charge-128
###MS: 1417
###MSMS: 1419
BEGIN IONS
TITLE=Cmpd 454, AutoMSn(459.2790), 24.0 min
RTINSECONDS=1440.14
SCANS=MS: 1417 MSMS: 1419
PEPMASS=459.27901	77401
CHARGE=1+
341.17564	123	
344.19279	110	
385.25064	125	
394.20119	106	
439.27695	345	1+
442.27277	255	1+
444.28723	296	
446.27697	129	
449.26226	154	
455.26596	466	1+
458.27403	531	1+
END IONS

###FS:    #m/z: 476.29796 #charge   2
###MaxRes:#m/z:  0.00000 #charge-128
###MS: 1417
###MSMS: 1420
BEGIN IONS
TITLE=Cmpd 455, AutoMSn(476.2980), 24.0 min
RTINSECONDS=1440.64
SCANS=MS: 1417 MSMS: 1420
PEPMASS=476.29796	16951
CHARGE=2+
404.21225	146	
406.23726	105	
412.23936	117	
414.27241	126	
439.23143	153	
446.24365	169	
454.26313	104	
458.29339	221	
460.27778	821	1+
472.28836	510	1+
474.28263	650	1+
476.29189	823	1+
478.29411	791	1+
481.26318	2184	
483.50481	137	
487.53518	108	
571.35118	302	
672.39471	120	
855.46441	324	1+
944.56121	454	1+
END IONS

###FS:    #m/z: 459.27818 #charge   1
###MaxRes:#m/z:  0.00000 #charge-128
###MS: 1421
###MSMS: 1422
BEGIN IONS
TITLE=Cmpd 456, AutoMSn(459.2782), 24.1 min
RTINSECONDS=1443.69
SCANS=MS: 1421 MSMS: 1422
PEPMASS=459.27818	69327
CHARGE=1+
326.15995	118	
346.23408	106	
356.23856	102	
372.18094	119	
385.24642	128	
389.25738	155	
398.27849	113	
416.28167	113	
440.25748	262	1+
442.28679	432	1+
443.22120	109	
444.30728	160	
449.25837	370	
455.31142	159	
456.28595	434	1+
458.27269	374	1+
END IONS

###FS:    #m/z: 970.47892 #charge   2
###MaxRes:#m/z:  0.00000 #charge-128
###MS: 1421
###MSMS: 1423
BEGIN IONS
TITLE=Cmpd 457, AutoMSn(970.4789), 24.1 min
RTINSECONDS=1444.19
SCANS=MS: 1421 MSMS: 1423
PEPMASS=970.47892	8942
CHARGE=2+
389.20163	137	
393.21023	103	
521.26516	137	
552.27706	132	
558.20866	158	
576.23279	147	
634.30610	113	
664.34553	417	
689.31366	113	
711.32628	104	
762.88274	100	
780.36163	119	
848.41766	151	
848.90581	146	
862.39634	100	
878.42955	341	
923.46142	100	
970.97601	122	
991.51531	120	
1062.54198	106	
1120.58131	148	
1121.54091	125	
1131.69175	196	
END IONS

###FS:    #m/z: 647.32644 #charge   3
###MaxRes:#m/z:  0.00000 #charge-128
###MS: 1421
###MSMS: 1424
BEGIN IONS
TITLE=Cmpd 458, AutoMSn(647.3264), 24.1 min
RTINSECONDS=1444.69
SCANS=MS: 1421 MSMS: 1424
PEPMASS=647.32644	7127
CHARGE=3+
367.17237	218	1+
391.66278	130	
425.71578	259	
429.16692	341	1+
437.21524	181	
504.24036	116	
543.22601	124	
551.26318	309	1+
558.20880	395	1+
560.79709	203	
561.26941	123	
629.34275	262	1+
633.31688	144	
642.34834	385	1+
644.33704	1023	1+
646.34737	2060	1+
650.33662	963	1+
654.74500	652	
664.34076	149	
671.29108	201	
688.28554	223	1+
705.28195	171	
710.83619	185	
711.32918	125	
719.86067	159	
746.31693	118	
758.85710	117	
779.37277	612	1+
794.73017	212	
818.36650	226	
834.40389	156	
848.40781	317	
848.91791	253	
861.40323	219	
878.43592	1468	1+
991.52807	774	1+
1120.54693	143	
1131.69297	208	
1548.72415	449	1+
END IONS

###FS:    #m/z: 970.97088 #charge   2
###MaxRes:#m/z:  0.00000 #charge-128
###MS: 1425
###MSMS: 1427
BEGIN IONS
TITLE=Cmpd 459, AutoMSn(970.9709), 24.1 min
RTINSECONDS=1448.22
SCANS=MS: 1425 MSMS: 1427
PEPMASS=970.97088	24967
CHARGE=2+
389.21789	182	
393.20703	575	
395.78371	401	
405.17544	233	1+
430.16520	262	
518.25702	160	
521.26731	759	1+
548.25147	187	
551.25918	339	
558.22354	337	1+
576.23349	349	1+
664.34071	878	1+
672.31047	177	
688.25185	146	
690.30359	262	
697.04749	333	
710.84876	192	
719.34787	161	
719.87283	205	
766.36163	303	
779.35570	598	1+
783.86561	221	1+
801.34664	223	1+
818.37708	262	
821.37866	458	1+
834.40350	159	
838.42817	204	1+
839.89872	303	
848.39427	298	
848.90435	533	
878.43148	1247	1+
896.42441	149	
904.93485	294	
950.41323	379	1+
962.46996	220	
991.51341	1024	1+
1063.49481	278	
1120.56101	801	1+
1131.69347	513	
1548.75614	1079	1+
1940.94171	796	1+
END IONS

###FS:    #m/z: 647.31973 #charge   3
###MaxRes:#m/z:  0.00000 #charge-128
###MS: 1425
###MSMS: 1428
BEGIN IONS
TITLE=Cmpd 460, AutoMSn(647.3197), 24.1 min
RTINSECONDS=1448.72
SCANS=MS: 1425 MSMS: 1428
PEPMASS=647.31973	18365
CHARGE=3+
336.15303	145	
372.15562	284	
383.18559	152	
394.13281	178	
412.15237	516	1+
429.16902	251	
430.16915	524	1+
437.20553	188	
474.24042	154	
474.56126	208	
480.23265	296	
482.26479	589	1+
487.27118	318	1+
520.25285	389	1+
541.19433	215	
542.21410	690	1+
550.99248	575	
551.25574	329	
558.22353	753	1+
561.28476	320	1+
576.23716	530	1+
626.34150	503	1+
631.31897	511	1+
636.31428	245	1+
642.32972	346	1+
644.33063	849	1+
646.34714	1265	1+
648.34583	2193	1+
653.34089	150	
654.26773	436	1+
658.91079	149	
664.33018	800	1+
671.28534	385	
672.29742	660	1+
687.26940	413	1+
689.32002	569	1+
702.31815	303	1+
710.33830	696	1+
719.35084	258	
719.85680	667	1+
761.35932	213	
765.35431	687	1+
770.37661	201	
779.36579	1970	1+
792.36058	157	
798.86971	154	
800.33994	151	
801.34079	293	1+
804.34378	146	
818.36549	509	1+
821.36673	337	
834.41011	207	
850.44284	443	1+
878.43632	4278	1+
950.42592	664	1+
991.51755	1885	1+
1120.55092	1195	1+
1131.68600	312	
1292.66189	814	1+
1409.58666	856	1+
1420.66296	1685	1+
1530.71617	536	1+
1548.72529	2407	1+
1565.67730	353	1+
1678.78146	406	1+
1695.80278	1802	1+
END IONS

###FS:    #m/z: 970.47245 #charge   2
###MaxRes:#m/z:  0.00000 #charge-128
###MS: 1429
###MSMS: 1430
BEGIN IONS
TITLE=Cmpd 461, AutoMSn(970.4725), 24.2 min
RTINSECONDS=1451.74
SCANS=MS: 1429 MSMS: 1430
PEPMASS=970.47245	62175
CHARGE=2+
375.18268	263	1+
389.19648	172	
393.20941	934	1+
395.78941	289	
399.83548	217	
412.15070	235	
429.16235	591	1+
437.21490	216	
447.17910	178	
503.24731	375	1+
505.16676	160	
521.26922	728	1+
551.26055	594	1+
558.22213	419	1+
576.25152	408	1+
632.29669	291	1+
646.31768	209	
650.31089	319	
654.27582	302	1+
664.33234	1149	1+
671.29814	233	
672.29541	476	1+
689.32279	541	1+
702.31066	177	
705.27955	283	
719.34570	154	
719.86611	250	
765.36359	198	
779.36219	1063	1+
801.35102	423	1+
804.36332	254	
818.37148	365	1+
821.37638	635	1+
825.89411	200	
834.41892	228	
834.91707	391	1+
839.88883	450	1+
878.43442	2655	1+
893.95076	217	
896.44225	290	1+
915.98537	554	
931.44277	150	
950.42264	690	1+
962.49842	279	1+
973.49163	162	
982.37520	161	
991.52170	1652	1+
1063.50713	633	1+
1120.56026	1505	1+
1131.69128	454	
1177.59206	170	
1420.66941	1175	1+
1531.70965	618	1+
1548.72642	2588	1+
1695.80662	3141	1+
1808.88719	1005	1+
END IONS

###FS:    #m/z: 647.65238 #charge   3
###MaxRes:#m/z:  0.00000 #charge-128
###MS: 1429
###MSMS: 1431
BEGIN IONS
TITLE=Cmpd 462, AutoMSn(647.6524), 24.2 min
RTINSECONDS=1452.24
SCANS=MS: 1429 MSMS: 1431
PEPMASS=647.65238	43673
CHARGE=3+
372.17000	403	1+
382.17987	269	1+
393.21451	253	
394.13791	340	1+
395.79171	486	
412.14906	619	1+
429.17562	1456	1+
437.20207	288	1+
472.25225	298	1+
474.23597	465	
474.56026	225	
479.91300	204	
487.75466	211	
506.22842	307	
511.24168	594	1+
521.26696	339	
540.20460	239	
541.19750	395	1+
543.24016	216	
550.97027	227	
551.25716	709	1+
558.21569	1442	1+
576.23866	837	
579.28577	246	1+
589.29946	239	
589.77703	201	
628.30733	503	1+
632.31621	405	1+
643.34192	442	
644.35047	990	1+
646.34134	3221	1+
646.82091	364	1+
651.33763	958	1+
664.33908	654	
666.28728	739	1+
671.29264	1410	1+
688.29941	1112	1+
702.83904	203	
705.28922	566	1+
710.35302	193	
764.35270	1266	1+
774.36705	1723	1+
779.36512	3535	1+
790.38250	282	
790.71831	345	
790.83737	233	
799.36148	282	1+
801.34788	557	1+
818.36323	977	1+
821.39105	372	
839.90549	386	1+
840.40141	454	1+
850.44205	787	1+
878.43847	6520	1+
889.46634	213	
892.42652	250	1+
950.42506	344	1+
963.51902	934	1+
991.52462	1730	1+
991.53244	1106	1+
1007.49326	204	
1120.56564	2433	1+
1131.69341	489	
1307.54529	636	1+
1420.66762	2695	1+
1437.70652	1620	1+
1520.74780	594	1+
1530.70715	1247	1+
1548.73142	3952	1+
1565.71966	510	1+
1583.71320	337	1+
1650.79718	532	1+
1667.79087	943	1+
1695.80389	3150	1+
END IONS

###FS:    #m/z: 904.94697 #charge   2
###MaxRes:#m/z:  0.00000 #charge-128
###MS: 1433
###MSMS: 1435
BEGIN IONS
TITLE=Cmpd 463, AutoMSn(904.9470), 24.3 min
RTINSECONDS=1456.26
SCANS=MS: 1433 MSMS: 1435
PEPMASS=904.94697	9956
CHARGE=2+
485.21366	113	
519.18548	100	
554.23652	111	
585.21756	100	
596.27432	128	
652.24627	108	
683.29548	176	
694.34697	206	
751.34332	701	1+
754.33448	106	
768.33359	100	
915.36282	104	
918.45555	156	
END IONS

###FS:    #m/z: 402.25072 #charge   1
###MaxRes:#m/z:  0.00000 #charge-128
###MS: 1433
###MSMS: 1436
BEGIN IONS
TITLE=Cmpd 464, AutoMSn(402.2507), 24.3 min
RTINSECONDS=1456.76
SCANS=MS: 1433 MSMS: 1436
PEPMASS=402.25072	11317
CHARGE=1+
344.27160	133	
366.30819	105	
368.28760	139	
383.25607	128	
384.30006	335	1+
386.31677	272	
388.29234	261	
391.74891	125	
400.28117	150	
402.28728	187	
END IONS

###FS:    #m/z: 904.94486 #charge   2
###MaxRes:#m/z:  0.00000 #charge-128
###MS: 1437
###MSMS: 1439
BEGIN IONS
TITLE=Cmpd 465, AutoMSn(904.9449), 24.3 min
RTINSECONDS=1460.28
SCANS=MS: 1437 MSMS: 1439
PEPMASS=904.94486	10318
CHARGE=2+
457.18237	110	
500.22904	103	
557.24209	121	
677.19342	102	
694.31969	260	1+
751.34619	402	1+
896.38655	184	
903.47363	114	
END IONS

###FS:    #m/z: 836.06961 #charge   3
###MaxRes:#m/z:  0.00000 #charge-128
###MS: 1437
###MSMS: 1440
BEGIN IONS
TITLE=Cmpd 466, AutoMSn(836.0696), 24.3 min
RTINSECONDS=1460.78
SCANS=MS: 1437 MSMS: 1440
PEPMASS=836.06961	7513
CHARGE=3+
439.23727	102	
445.18008	147	
487.24588	126	
496.73453	107	
510.25714	477	1+
552.31258	103	
612.21555	139	
680.36694	659	1+
689.00211	100	
725.31489	309	1+
831.42291	156	
831.62037	102	
833.38662	366	1+
836.43526	216	
838.39707	664	1+
838.97619	111	
856.05456	108	
881.48414	120	
995.52770	107	
1167.58687	100	
1168.55271	104	
1226.53521	114	
END IONS

###FS:    #m/z: 332.27757 #charge-128
###MaxRes:#m/z:  0.00000 #charge-128
###MS: 1441
###MSMS: 1442
BEGIN IONS
TITLE=Cmpd 467, AutoMSn(332.2776), 24.4 min
RTINSECONDS=1463.81
SCANS=MS: 1441 MSMS: 1442
PEPMASS=332.27757	13015

330.25624	212	1+
334.29151	185	
END IONS

###FS:    #m/z: 402.25308 #charge   1
###MaxRes:#m/z:  0.00000 #charge-128
###MS: 1441
###MSMS: 1443
BEGIN IONS
TITLE=Cmpd 468, AutoMSn(402.2531), 24.4 min
RTINSECONDS=1464.31
SCANS=MS: 1441 MSMS: 1443
PEPMASS=402.25308	11051
CHARGE=1+
312.25142	155	
344.26650	195	
368.31013	363	1+
370.32423	199	
376.61109	105	
380.25528	118	
382.28952	138	
384.30588	379	
386.31648	367	
388.29667	120	
400.29319	299	
402.30249	227	
END IONS

###FS:    #m/z: 746.38489 #charge   2
###MaxRes:#m/z:  0.00000 #charge-128
###MS: 1441
###MSMS: 1444
BEGIN IONS
TITLE=Cmpd 469, AutoMSn(746.3849), 24.4 min
RTINSECONDS=1464.81
SCANS=MS: 1441 MSMS: 1444
PEPMASS=746.38489	7555
CHARGE=2+
343.14974	269	1+
379.71269	321	
403.25551	117	
414.23707	196	
427.23853	129	
428.22023	284	1+
464.22496	117	
494.25496	103	
545.29312	171	
589.24166	136	
600.34787	339	1+
605.76645	102	
614.80360	105	
655.31546	114	
690.36263	112	
690.69446	151	
694.89311	115	
727.36747	132	
740.42130	109	
742.43144	109	
743.39214	681	1+
743.86543	105	
745.86946	125	
746.39053	290	
747.38905	975	1+
758.42453	546	1+
788.44681	126	
808.41790	112	
845.47304	103	
863.45277	108	
941.42638	136	
END IONS

###FS:    #m/z: 739.37527 #charge   3
###MaxRes:#m/z:  0.00000 #charge-128
###MS: 1445
###MSMS: 1446
BEGIN IONS
TITLE=Cmpd 470, AutoMSn(739.3753), 24.5 min
RTINSECONDS=1467.84
SCANS=MS: 1445 MSMS: 1446
PEPMASS=739.37527	17737
CHARGE=3+
330.17110	160	
350.12208	300	
455.19942	284	1+
499.20351	177	
513.74038	696	
514.24701	276	
521.79273	259	
542.29493	148	
543.31687	807	1+
557.29868	143	
564.26956	200	
571.19356	252	
592.27562	155	
596.31453	163	
600.34547	2471	1+
646.82547	201	
661.36407	172	
663.31424	147	
699.25390	669	1+
703.87735	180	
713.39076	235	1+
715.37019	1813	1+
723.36922	303	1+
732.36553	676	
735.42873	213	
736.37464	853	1+
739.38259	750	1+
742.38777	1039	1+
748.41469	246	
749.52406	176	
758.40278	354	1+
806.41433	139	
812.33379	1973	1+
861.42242	656	1+
862.44365	990	1+
908.39285	280	1+
925.41567	2369	1+
977.46747	2582	1+
1008.46870	1013	1+
1026.47680	203	
1090.53707	414	
1091.50658	2068	1+
1091.52734	237	
1109.50687	2077	1+
1127.50863	163	
1222.59366	750	1+
1355.64766	565	1+
1564.83030	326	1+
END IONS

###FS:    #m/z: 334.28919 #charge-128
###MaxRes:#m/z:  0.00000 #charge-128
###MS: 1445
###MSMS: 1447
BEGIN IONS
TITLE=Cmpd 471, AutoMSn(334.2892), 24.5 min
RTINSECONDS=1468.34
SCANS=MS: 1445 MSMS: 1447
PEPMASS=334.28919	13760

314.26690	134	
318.20250	114	
330.26005	163	
334.29266	485	1+
END IONS

###FS:    #m/z: 828.02519 #charge   3
###MaxRes:#m/z:  0.00000 #charge-128
###MS: 1445
###MSMS: 1448
BEGIN IONS
TITLE=Cmpd 472, AutoMSn(828.0252), 24.5 min
RTINSECONDS=1468.84
SCANS=MS: 1445 MSMS: 1448
PEPMASS=828.02519	6350
CHARGE=3+
414.25595	108	
431.73362	107	
439.20257	122	
510.27435	109	
543.32210	124	
550.26621	120	
555.26049	123	
597.29691	125	
597.77367	105	
600.34477	243	
646.82367	132	
647.30026	198	
669.38206	142	
679.80070	105	
689.32206	212	
697.80172	110	
698.32115	118	
715.37247	159	
812.38730	127	
823.08445	106	
825.44394	158	
826.41690	457	1+
829.06569	198	
829.42085	315	
832.39241	247	
833.12827	119	
862.45138	290	1+
966.37068	434	1+
977.48117	502	1+
1079.48807	883	1+
END IONS

###FS:    #m/z: 739.69334 #charge   3
###MaxRes:#m/z:  0.00000 #charge-128
###MS: 1449
###MSMS: 1450
BEGIN IONS
TITLE=Cmpd 473, AutoMSn(739.6933), 24.5 min
RTINSECONDS=1471.87
SCANS=MS: 1449 MSMS: 1450
PEPMASS=739.69334	42265
CHARGE=3+
350.12467	364	
376.19119	249	
431.21355	632	
435.15412	217	1+
449.22240	394	1+
457.20024	363	1+
496.24651	421	1+
504.73216	756	
505.23809	671	1+
533.24414	469	
543.31545	2050	1+
545.77290	619	
550.29088	221	
550.99172	363	
564.27180	413	
571.19544	655	1+
579.28252	295	1+
588.25834	359	1+
591.27662	416	1+
598.29944	239	1+
600.34776	5137	1+
638.28439	260	1+
678.32475	588	
678.83180	348	1+
681.22697	265	1+
693.30736	227	
699.25210	1641	1+
703.36363	368	1+
711.40579	206	1+
715.37087	4418	1+
725.32152	311	1+
727.68384	221	
728.35834	359	1+
736.39982	552	1+
740.40275	349	
741.39211	385	
742.37300	826	1+
746.40818	263	1+
754.89487	348	
758.40486	902	1+
783.36990	581	1+
812.33375	6034	1+
825.98696	372	
862.43582	4191	1+
872.19734	510	
908.41760	503	1+
916.42929	227	1+
925.41987	5833	1+
959.46977	235	
977.46480	6243	1+
981.45031	337	1+
1008.44548	380	
1026.46576	3235	1+
1090.55022	868	
1091.49215	4473	1+
1091.52440	340	
1092.54585	305	
1109.50280	449	
1109.50947	5688	1+
1110.51506	270	
1127.50169	287	
1191.60914	1185	1+
1222.59213	2318	1+
1239.60619	405	1+
1292.65616	1089	1+
1319.60869	524	1+
1474.72113	530	1+
1502.69614	421	1+
END IONS

###FS:    #m/z: 334.29133 #charge-128
###MaxRes:#m/z:  0.00000 #charge-128
###MS: 1449
###MSMS: 1451
BEGIN IONS
TITLE=Cmpd 474, AutoMSn(334.2913), 24.5 min
RTINSECONDS=1472.37
SCANS=MS: 1449 MSMS: 1451
PEPMASS=334.29133	20795

314.26396	201	
334.29359	341	1+
END IONS

###FS:    #m/z: 1109.03208 #charge   2
###MaxRes:#m/z:  0.00000 #charge-128
###MS: 1449
###MSMS: 1452
BEGIN IONS
TITLE=Cmpd 475, AutoMSn(1109.0321), 24.5 min
RTINSECONDS=1472.87
SCANS=MS: 1449 MSMS: 1452
PEPMASS=1109.03208	8411
CHARGE=2+
600.33963	151	
1091.57331	109	
2217.08813	989	1+
END IONS

###FS:    #m/z: 739.69302 #charge   3
###MaxRes:#m/z:  0.00000 #charge-128
###MS: 1453
###MSMS: 1454
BEGIN IONS
TITLE=Cmpd 476, AutoMSn(739.6930), 24.6 min
RTINSECONDS=1475.91
SCANS=MS: 1453 MSMS: 1454
PEPMASS=739.69302	64968
CHARGE=3+
330.16186	525	1+
345.22093	338	
350.13185	464	
356.36260	217	
376.17822	230	
378.13771	301	1+
379.70554	335	
384.15833	272	
413.17950	282	1+
431.21331	1519	1+
435.17004	221	1+
446.27290	385	1+
456.17558	257	1+
488.25641	460	1+
491.22523	539	1+
500.14558	228	
526.29213	297	1+
533.25042	475	1+
533.94291	292	
543.31504	2889	1+
545.75822	2974	1+
548.24423	489	
553.23040	291	1+
564.75751	288	
571.18936	454	1+
574.26017	274	1+
578.26101	354	1+
582.32100	246	1+
589.30984	307	1+
592.27812	209	
596.29152	1130	1+
600.34400	7006	1+
628.30427	387	1+
637.81647	230	
646.82589	688	1+
674.31089	313	1+
677.81831	601	1+
678.31991	1183	1+
693.31330	657	1+
697.36704	241	
699.25072	3036	1+
715.37050	5419	1+
724.35291	507	1+
725.24318	355	
727.67849	474	1+
728.02731	339	
728.34514	349	
732.87544	218	1+
733.68163	221	
734.01760	231	
734.35871	509	1+
736.38349	784	1+
738.37442	1692	1+
743.37707	234	
744.38786	485	1+
748.55583	212	1+
758.41489	432	1+
795.31909	274	1+
806.40540	445	1+
812.33627	8559	1+
820.92214	304	1+
845.43865	231	
862.43991	5766	1+
872.19564	536	
872.34233	604	1+
897.42221	471	1+
925.41924	8221	1+
957.48475	295	1+
960.46743	310	1+
977.46767	9070	1+
996.41675	320	1+
1008.45328	2328	1+
1026.46860	4404	1+
1090.54346	1694	1+
1091.50185	6568	1+
1109.50236	8962	1+
1127.52202	494	
1128.52032	288	
1191.58897	1196	1+
1204.58499	642	1+
1222.58619	3464	1+
1292.64771	485	
1293.64422	380	
1293.64717	501	1+
1337.64721	476	1+
1405.70174	417	1+
1422.77555	512	1+
1502.70203	461	1+
END IONS

###FS:    #m/z: 334.29211 #charge   3
###MaxRes:#m/z:  0.00000 #charge-128
###MS: 1453
###MSMS: 1455
BEGIN IONS
TITLE=Cmpd 477, AutoMSn(334.2921), 24.6 min
RTINSECONDS=1476.41
SCANS=MS: 1453 MSMS: 1455
PEPMASS=334.29211	34803
CHARGE=3+
316.27668	218	
332.26881	149	
334.29177	752	1+
END IONS

###FS:    #m/z: 1109.03388 #charge   2
###MaxRes:#m/z:  0.00000 #charge-128
###MS: 1453
###MSMS: 1456
BEGIN IONS
TITLE=Cmpd 478, AutoMSn(1109.0339), 24.6 min
RTINSECONDS=1476.91
SCANS=MS: 1453 MSMS: 1456
PEPMASS=1109.03388	13730
CHARGE=2+
366.12230	113	
2217.06729	768	1+
END IONS

###FS:    #m/z: 334.29290 #charge-128
###MaxRes:#m/z:  0.00000 #charge-128
###MS: 1457
###MSMS: 1458
BEGIN IONS
TITLE=Cmpd 479, AutoMSn(334.2929), 24.7 min
RTINSECONDS=1479.94
SCANS=MS: 1457 MSMS: 1458
PEPMASS=334.29290	40809

316.28246	166	
334.29507	838	1+
340.41601	152	
END IONS

###FS:    #m/z: 348.27116 #charge-128
###MaxRes:#m/z:  0.00000 #charge-128
###MS: 1457
###MSMS: 1459
BEGIN IONS
TITLE=Cmpd 480, AutoMSn(348.2712), 24.7 min
RTINSECONDS=1480.44
SCANS=MS: 1457 MSMS: 1459
PEPMASS=348.27116	14852

330.26678	294	
332.21331	141	
348.26742	473	1+
END IONS

###FS:    #m/z: 1109.02917 #charge   2
###MaxRes:#m/z:  0.00000 #charge-128
###MS: 1457
###MSMS: 1460
BEGIN IONS
TITLE=Cmpd 481, AutoMSn(1109.0292), 24.7 min
RTINSECONDS=1480.94
SCANS=MS: 1457 MSMS: 1460
PEPMASS=1109.02917	13590
CHARGE=2+
765.20617	133	
798.48447	110	
925.43066	104	
2217.04792	589	1+
END IONS

###FS:    #m/z: 798.46784 #charge   1
###MaxRes:#m/z:  0.00000 #charge-128
###MS: 1461
###MSMS: 1462
BEGIN IONS
TITLE=Cmpd 482, AutoMSn(798.4678), 24.7 min
RTINSECONDS=1483.96
SCANS=MS: 1461 MSMS: 1462
PEPMASS=798.46784	23881
CHARGE=1+
311.17038	535	
326.14027	254	1+
329.17665	927	
331.19062	134	
339.18696	383	1+
355.23040	296	
357.21797	127	
370.20651	176	
383.24585	136	
394.21015	114	
395.22417	380	1+
397.24305	497	
403.91688	112	
412.22206	320	
414.26365	333	
422.20105	181	
424.24773	1229	1+
439.22693	165	
440.22919	457	1+
442.26702	1705	1+
448.85432	144	
449.25998	987	
457.23511	369	1+
459.28984	831	1+
475.49906	148	
524.30374	388	1+
552.31143	1295	1+
570.32340	920	1+
650.34293	103	
763.44865	124	
780.45284	308	1+
794.45260	105	
798.45845	155	
END IONS

###FS:    #m/z: 348.27155 #charge-128
###MaxRes:#m/z:  0.00000 #charge-128
###MS: 1461
###MSMS: 1463
BEGIN IONS
TITLE=Cmpd 483, AutoMSn(348.2716), 24.7 min
RTINSECONDS=1484.46
SCANS=MS: 1461 MSMS: 1463
PEPMASS=348.27155	22848

330.26860	490	1+
334.22809	112	
348.27506	823	1+
END IONS

###FS:    #m/z: 670.41040 #charge   1
###MaxRes:#m/z:  0.00000 #charge-128
###MS: 1461
###MSMS: 1464
BEGIN IONS
TITLE=Cmpd 484, AutoMSn(670.4104), 24.7 min
RTINSECONDS=1484.96
SCANS=MS: 1461 MSMS: 1464
PEPMASS=670.41040	14762
CHARGE=1+
314.20322	114	
339.19478	176	
342.18995	103	
355.16300	154	
357.20903	123	
364.18136	118	
372.15634	152	
376.19028	125	
381.20232	154	
387.16689	106	
390.18662	168	
395.12786	167	
405.20857	120	
409.21694	103	
412.14998	127	
417.92879	371	
437.19468	397	1+
480.21317	425	1+
490.18822	124	
521.79096	550	
541.20159	131	
551.25568	577	1+
599.29156	110	
604.27628	109	
609.28294	129	
636.31110	127	
647.33381	149	
664.33258	1059	1+
669.37916	133	
END IONS

###FS:    #m/z: 798.46979 #charge   1
###MaxRes:#m/z:  0.00000 #charge-128
###MS: 1465
###MSMS: 1466
BEGIN IONS
TITLE=Cmpd 485, AutoMSn(798.4698), 24.8 min
RTINSECONDS=1487.99
SCANS=MS: 1465 MSMS: 1466
PEPMASS=798.46979	43413
CHARGE=1+
311.16136	628	1+
327.13628	100	
329.17831	2360	1+
339.19782	904	1+
344.15071	178	
353.18723	123	
355.22790	723	
357.19478	139	
370.21470	127	
394.21145	121	
396.25386	184	
397.24461	771	1+
403.91233	120	
409.20582	149	
411.19512	319	1+
414.26736	715	
422.20686	291	1+
424.24976	630	
425.24281	1456	1+
438.23077	107	
439.23683	990	1+
442.26709	3324	1+
446.24221	277	
448.85167	343	
449.26726	744	
457.24073	642	1+
459.29196	980	1+
470.26523	284	1+
511.27968	136	
524.31952	242	
525.31351	454	1+
533.01779	216	1+
533.93863	204	
534.28452	296	1+
542.32657	477	1+
552.31073	2727	1+
570.31748	2193	1+
707.86763	141	
752.23114	261	1+
763.45318	107	
780.46240	572	1+
798.44875	121	
END IONS

###FS:    #m/z: 348.27149 #charge-128
###MaxRes:#m/z:  0.00000 #charge-128
###MS: 1465
###MSMS: 1467
BEGIN IONS
TITLE=Cmpd 486, AutoMSn(348.2715), 24.8 min
RTINSECONDS=1488.49
SCANS=MS: 1465 MSMS: 1467
PEPMASS=348.27149	27690

302.21309	129	
330.26195	609	1+
346.26135	126	
348.27434	1065	1+
354.44212	208	
END IONS

###FS:    #m/z: 1006.48857 #charge   2
###MaxRes:#m/z:  0.00000 #charge-128
###MS: 1465
###MSMS: 1468
BEGIN IONS
TITLE=Cmpd 487, AutoMSn(1006.4886), 24.8 min
RTINSECONDS=1488.99
SCANS=MS: 1465 MSMS: 1468
PEPMASS=1006.48857	19940
CHARGE=2+
389.21172	132	
395.78970	113	
429.17168	108	
464.24854	274	
576.23535	138	
617.78475	100	
664.33486	362	1+
774.84569	127	
775.37334	328	1+
780.35770	107	
783.40589	133	
818.37676	215	1+
848.40304	233	
848.93999	134	
861.43424	104	
878.42374	420	1+
893.42063	128	
904.96206	115	
905.45956	196	
991.51623	318	1+
997.96638	154	
1006.47144	157	
1017.08905	225	
1021.45200	109	
1120.56291	182	
1121.56374	109	
1550.73213	106	
END IONS

###FS:    #m/z: 798.46926 #charge   1
###MaxRes:#m/z:  0.00000 #charge-128
###MS: 1469
###MSMS: 1470
BEGIN IONS
TITLE=Cmpd 488, AutoMSn(798.4693), 24.9 min
RTINSECONDS=1492.02
SCANS=MS: 1469 MSMS: 1470
PEPMASS=798.46926	50616
CHARGE=1+
311.16495	1012	1+
314.21004	122	
327.13038	302	
329.18032	2737	1+
331.24465	152	
339.19742	903	1+
355.23401	243	
357.21289	396	
396.25159	305	
397.24073	1086	1+
412.21951	184	
414.27487	752	
422.21062	215	
424.25781	724	
425.24196	1595	1+
429.21841	122	
432.18430	140	
439.22431	780	1+
441.27423	466	
442.26557	3178	1+
448.83975	236	
449.26691	744	
457.23865	461	
459.29405	937	1+
470.25254	174	
524.31805	367	
535.29293	144	
542.32881	574	1+
552.30917	2821	1+
560.09713	235	
570.32161	1485	1+
583.27948	122	
667.37925	177	
763.43257	179	
774.23652	156	
780.45897	546	1+
794.42478	140	
798.42824	274	1+
END IONS

###FS:    #m/z: 695.01150 #charge   3
###MaxRes:#m/z:  0.00000 #charge-128
###MS: 1469
###MSMS: 1471
BEGIN IONS
TITLE=Cmpd 489, AutoMSn(695.0115), 24.9 min
RTINSECONDS=1492.52
SCANS=MS: 1469 MSMS: 1471
PEPMASS=695.01150	23641
CHARGE=3+
371.19371	208	
375.18488	417	1+
388.20987	294	1+
430.18909	303	1+
480.22260	290	
495.76499	952	1+
503.24752	491	1+
518.26000	484	1+
535.28209	272	
540.20593	330	1+
551.27409	336	1+
557.28509	216	
558.21816	242	
558.77873	172	
574.29742	366	1+
576.24139	468	1+
580.28271	269	1+
633.34012	169	
636.30705	245	1+
646.31097	279	
663.33991	194	
664.32672	937	1+
671.28094	480	1+
674.35785	265	1+
676.33907	202	
679.96145	187	
687.28465	383	1+
689.35411	929	1+
692.37663	1024	1+
694.36062	1030	1+
696.37188	1683	1+
705.27716	417	1+
719.35051	213	
765.36188	491	1+
776.36748	196	
779.37483	2295	1+
779.96414	179	
790.71242	528	
801.34212	448	1+
803.37056	331	
818.38874	269	
848.41756	1196	1+
848.90540	243	
850.44106	626	1+
857.36501	715	1+
860.22923	256	
861.40754	170	
861.41946	314	1+
874.40045	622	1+
878.43742	5583	1+
888.40485	315	1+
890.31794	488	
890.56090	177	
891.45399	259	1+
904.94440	392	1+
913.42486	410	1+
932.40316	379	1+
962.44837	352	1+
963.51468	999	1+
991.51920	3498	1+
1003.44706	206	
1007.46457	272	
1092.56180	797	1+
1120.56585	2443	1+
1131.68924	483	
1177.57824	457	1+
1420.67616	992	1+
1530.73072	544	1+
1548.73629	1441	1+
1667.80045	410	1+
1677.76998	614	1+
END IONS

###FS:    #m/z: 1042.00713 #charge   2
###MaxRes:#m/z:  0.00000 #charge-128
###MS: 1469
###MSMS: 1472
BEGIN IONS
TITLE=Cmpd 490, AutoMSn(1042.0071), 24.9 min
RTINSECONDS=1493.03
SCANS=MS: 1469 MSMS: 1472
PEPMASS=1042.00713	21121
CHARGE=2+
371.19959	117	
375.20341	166	
388.21479	471	1+
395.78084	170	
429.15968	313	1+
446.24375	247	
535.28521	638	1+
544.30930	132	
551.25400	239	
558.25045	130	
663.32772	164	
664.33837	594	
670.38888	114	
671.30851	124	
774.86846	172	
775.34987	408	1+
779.35228	321	
786.34856	111	
792.38795	397	1+
798.48416	161	
804.35786	116	
834.41197	168	
834.86711	119	
878.43260	959	1+
904.93292	308	
905.46291	284	1+
961.97069	178	
962.47243	316	1+
989.95653	115	
991.51308	725	1+
1045.51600	116	
1120.55820	710	1+
1131.69010	369	
1205.56312	191	
1206.57608	136	
1695.80170	1057	1+
1993.96634	613	1+
2083.02594	1433	1+
END IONS

###FS:    #m/z: 695.01100 #charge   3
###MaxRes:#m/z:  0.00000 #charge-128
###MS: 1473
###MSMS: 1474
BEGIN IONS
TITLE=Cmpd 491, AutoMSn(695.0110), 24.9 min
RTINSECONDS=1496.05
SCANS=MS: 1473 MSMS: 1474
PEPMASS=695.01100	50075
CHARGE=3+
371.19246	656	1+
375.19903	456	
388.21306	422	1+
397.17645	279	1+
402.19046	253	
409.21458	326	1+
412.15215	444	1+
429.16463	528	1+
431.15457	212	
437.20272	276	1+
446.22867	259	
457.23139	283	1+
472.25874	319	1+
478.91795	308	1+
501.25284	246	1+
504.23318	673	1+
510.72248	497	1+
511.26803	228	
517.26935	222	
518.24898	1069	1+
531.24289	237	1+
535.28300	599	1+
540.19884	282	
543.25963	341	1+
546.78691	234	
557.27418	342	
558.22481	976	1+
566.27757	389	
574.28981	451	1+
576.24220	367	
591.30326	294	1+
604.28828	271	
608.28424	247	1+
628.28529	356	1+
632.30042	400	1+
644.30495	270	1+
646.31102	733	1+
646.82113	335	
654.28006	261	1+
659.31705	407	1+
662.35954	341	1+
664.32899	1254	1+
671.29605	953	1+
675.33256	432	1+
679.97766	486	1+
680.29993	231	1+
687.27315	496	1+
689.32932	738	1+
691.37559	292	
692.36353	2275	1+
697.36459	1499	1+
701.83376	421	1+
705.28883	530	1+
710.33895	708	1+
746.33936	245	1+
757.35447	390	1+
761.35255	342	
765.35258	1489	1+
779.36640	3578	1+
785.34063	363	1+
785.57825	423	
792.39062	253	
801.33539	395	1+
803.36014	486	1+
818.38479	1063	1+
850.44153	1524	1+
857.37326	391	1+
861.41917	386	1+
874.40645	1375	1+
878.43804	6249	1+
878.43897	1885	1+
884.25076	288	
887.27555	518	
889.45695	483	1+
892.45286	385	1+
904.94838	348	
905.43541	418	1+
931.45327	289	1+
946.48623	422	1+
963.46876	310	
963.52396	1615	1+
985.44744	296	1+
991.51947	5567	1+
1092.50667	314	
1101.52407	730	1+
1120.55867	609	
1120.56480	3269	1+
1121.57847	322	
1131.69069	371	
1177.59364	1269	1+
1273.65322	458	1+
1420.66464	2068	1+
1436.69019	1047	1+
1530.71621	1470	1+
1548.73443	3346	1+
1667.80857	507	1+
1677.77178	1539	1+
1695.80061	3701	1+
1791.85599	563	1+
1904.92275	473	1+
1922.90774	634	1+
END IONS

###FS:    #m/z: 1042.00684 #charge   2
###MaxRes:#m/z:  0.00000 #charge-128
###MS: 1473
###MSMS: 1475
BEGIN IONS
TITLE=Cmpd 492, AutoMSn(1042.0068), 24.9 min
RTINSECONDS=1496.55
SCANS=MS: 1473 MSMS: 1475
PEPMASS=1042.00684	47566
CHARGE=2+
371.19569	164	
375.20398	221	
388.21334	673	1+
395.78480	429	
446.23846	338	1+
503.28638	380	1+
518.26502	287	
535.27826	470	
551.24668	266	1+
557.26926	128	
647.31258	173	
663.34684	311	
664.34453	604	1+
672.30143	149	
689.32790	160	
705.28338	170	
761.36885	125	
766.40757	307	1+
770.38041	182	
779.37496	615	1+
792.36637	216	
801.34832	115	
817.37668	220	1+
834.88175	132	
835.41330	118	
878.42613	1275	1+
890.96561	196	
896.43248	324	1+
915.98564	308	
931.44899	247	1+
964.45096	179	
991.51449	927	1+
1092.50367	149	
1093.48955	187	
1120.56435	746	1+
1131.68916	195	
1205.58245	195	
1206.58565	133	
1548.73181	598	1+
1695.79989	1561	1+
1808.88345	668	1+
1923.90804	408	1+
1993.96468	802	1+
2065.98674	602	1+
2083.00632	2104	1+
END IONS

###FS:    #m/z: 503.77006 #charge   2
###MaxRes:#m/z:  0.00000 #charge-128
###MS: 1473
###MSMS: 1476
BEGIN IONS
TITLE=Cmpd 493, AutoMSn(503.7701), 25.0 min
RTINSECONDS=1497.05
SCANS=MS: 1473 MSMS: 1476
PEPMASS=503.77006	28650
CHARGE=2+
350.20033	116	
381.18213	106	
424.24596	279	1+
430.23592	101	
440.28396	107	
449.26911	148	
466.29898	100	
472.24664	101	
481.24407	117	
482.28951	276	1+
484.31297	172	
486.31347	170	
488.29473	313	1+
491.58661	544	
495.65173	121	
500.30319	570	1+
502.29846	594	1+
504.30584	784	1+
505.24272	117	
506.33671	251	
END IONS

###FS:    #m/z: 695.01072 #charge   3
###MaxRes:#m/z:  0.00000 #charge-128
###MS: 1477
###MSMS: 1478
BEGIN IONS
TITLE=Cmpd 494, AutoMSn(695.0107), 25.0 min
RTINSECONDS=1500.07
SCANS=MS: 1477 MSMS: 1478
PEPMASS=695.01072	69061
CHARGE=3+
365.19644	201	
371.18782	865	1+
375.20464	725	1+
378.57694	391	
386.18596	271	1+
388.21433	663	1+
412.15167	530	1+
417.22266	318	
425.21259	840	1+
429.17583	1075	1+
438.19440	348	
463.15928	333	
484.25742	271	1+
500.24498	287	1+
502.23410	1109	1+
517.25389	236	
518.25627	1051	1+
533.26554	220	
535.28997	634	1+
540.20362	1238	1+
549.25472	292	1+
556.29167	354	1+
558.22651	1195	1+
565.93283	289	
566.27349	213	
576.23843	868	1+
624.32937	218	
632.56299	288	
635.08578	211	1+
643.30564	459	1+
646.32229	710	1+
647.83011	294	1+
654.29462	502	1+
660.31836	474	1+
664.32818	1542	1+
670.25132	236	
671.29436	1379	1+
677.31695	283	1+
685.33163	428	1+
687.27737	472	1+
689.34173	1471	1+
692.36774	1071	1+
694.36241	2915	1+
696.04181	330	1+
698.16126	441	1+
699.37163	259	
700.35295	527	1+
701.84103	213	
705.28281	808	1+
708.49937	256	
710.32784	1120	1+
746.35037	407	1+
752.34488	220	
757.36062	341	1+
760.86894	310	1+
762.33457	235	1+
773.39112	280	1+
779.36641	3722	1+
779.38757	1024	1+
785.34632	448	1+
792.37304	366	1+
799.35467	463	1+
801.35375	1211	1+
817.37603	2056	1+
825.90714	211	
831.38604	258	1+
850.42989	451	
850.43369	1489	1+
857.36822	590	1+
860.41748	427	1+
873.41476	507	1+
874.40962	1662	1+
878.43477	10746	1+
884.26186	383	
889.42207	269	1+
891.44857	807	1+
893.40700	464	1+
915.97772	287	
932.41462	418	1+
945.50295	664	1+
946.42985	276	
963.50615	2046	1+
985.42754	409	1+
991.51758	5932	1+
1003.43902	456	
1004.46646	277	
1007.48186	206	
1092.55511	924	1+
1101.51564	879	1+
1120.56299	5069	1+
1131.69041	678	
1177.57905	1194	1+
1263.63886	564	1+
1292.64199	684	1+
1420.66471	2347	1+
1437.68548	981	1+
1529.70422	2556	1+
1548.73166	3375	1+
1550.73686	964	1+
1603.67863	636	1+
1667.81027	814	1+
1677.77324	1529	1+
1695.79488	4795	1+
1779.84404	477	1+
1808.88168	1138	1+
1922.91820	1561	1+
1993.93852	433	1+
END IONS

###FS:    #m/z: 1042.00832 #charge   2
###MaxRes:#m/z:  0.00000 #charge-128
###MS: 1477
###MSMS: 1479
BEGIN IONS
TITLE=Cmpd 495, AutoMSn(1042.0083), 25.0 min
RTINSECONDS=1500.57
SCANS=MS: 1477 MSMS: 1479
PEPMASS=1042.00832	66878
CHARGE=2+
371.19920	320	
375.20429	296	
388.21847	754	1+
395.78360	156	
429.17207	279	1+
446.23929	210	
518.26108	174	
535.28641	915	1+
551.25883	367	
557.24657	300	1+
646.32399	137	
663.34516	255	
664.34236	813	1+
671.29619	369	1+
689.33272	138	
719.34168	127	
766.35967	257	1+
779.36905	510	1+
818.37626	279	
834.40516	253	1+
839.89352	158	
850.41763	130	
878.43324	1761	1+
915.98803	148	
932.41404	148	
934.45244	151	
947.95036	163	
963.45612	707	1+
988.97108	232	
989.47491	185	
991.52133	1665	1+
1008.02534	809	
1032.47021	353	1+
1092.50164	266	
1120.55410	422	
1121.56377	431	
1131.68848	584	
1131.82791	381	
1548.72048	1172	1+
1695.80118	1686	1+
1808.87104	1117	1+
1922.92582	1096	1+
1993.95798	1765	1+
2065.98259	772	1+
2083.01892	2674	1+
END IONS

###FS:    #m/z: 503.30473 #charge   1
###MaxRes:#m/z:  0.00000 #charge-128
###MS: 1477
###MSMS: 1480
BEGIN IONS
TITLE=Cmpd 496, AutoMSn(503.3047), 25.0 min
RTINSECONDS=1501.07
SCANS=MS: 1477 MSMS: 1480
PEPMASS=503.30473	46228
CHARGE=1+
383.19944	118	
396.21395	105	
402.24232	105	
440.30768	115	
445.26258	114	
447.20749	100	
454.27020	128	
466.29591	147	
482.29252	148	
484.30344	369	1+
486.29297	223	
488.28585	321	
495.65443	240	
499.29212	123	
500.31426	590	1+
502.30074	697	1+
END IONS

###FS:    #m/z: 503.30517 #charge   1
###MaxRes:#m/z:  0.00000 #charge-128
###MS: 1481
###MSMS: 1482
BEGIN IONS
TITLE=Cmpd 497, AutoMSn(503.3052), 25.1 min
RTINSECONDS=1504.09
SCANS=MS: 1481 MSMS: 1482
PEPMASS=503.30517	59046
CHARGE=1+
346.20711	125	
379.24247	156	
385.73355	104	
403.25692	177	
405.95973	212	
408.19166	100	
411.24548	101	
438.24814	120	
442.30111	137	
458.31178	144	
482.31836	153	
483.29833	381	1+
486.30231	624	1+
491.58409	750	
495.64773	152	
496.27200	100	
499.28471	111	
500.29802	527	1+
502.29872	783	1+
END IONS

###FS:    #m/z: 717.36763 #charge   3
###MaxRes:#m/z:  0.00000 #charge-128
###MS: 1481
###MSMS: 1483
BEGIN IONS
TITLE=Cmpd 498, AutoMSn(717.3676), 25.1 min
RTINSECONDS=1504.59
SCANS=MS: 1481 MSMS: 1483
PEPMASS=717.36763	15153
CHARGE=3+
379.71784	247	
389.18856	135	
395.16599	158	
412.19960	151	
418.69215	172	
426.70734	238	1+
454.22459	140	
466.23245	274	1+
468.23323	194	
474.72779	159	
476.25235	152	
536.73307	212	1+
538.74340	206	
547.23390	228	1+
550.27569	137	
571.28561	153	
589.29032	389	1+
595.28587	452	1+
688.35485	132	
690.84426	136	
698.31139	251	1+
712.15222	224	
712.38820	382	1+
714.37894	356	
715.37740	787	1+
717.37049	1841	1+
717.69861	973	1+
718.03710	652	1+
720.37897	1042	1+
725.24686	245	
778.40202	284	
778.91077	167	
789.44102	285	1+
794.88436	142	
803.38354	182	
842.92423	169	
877.43676	161	
935.45197	339	1+
956.98805	185	
964.46588	312	1+
1072.48616	163	
1438.75284	1041	1+
END IONS

###FS:    #m/z: 984.53080 #charge   1
###MaxRes:#m/z:  0.00000 #charge-128
###MS: 1481
###MSMS: 1484
BEGIN IONS
TITLE=Cmpd 499, AutoMSn(984.5308), 25.1 min
RTINSECONDS=1505.1
SCANS=MS: 1481 MSMS: 1484
PEPMASS=984.53080	12400
CHARGE=1+
359.74225	133	
369.17215	616	
437.19382	144	
454.25010	189	
461.40331	112	
472.26328	104	
479.26110	116	
482.25595	363	
493.24012	133	
511.25361	160	
565.30691	165	
571.32454	122	
583.31198	167	
596.33629	277	
624.33337	280	
707.36737	324	1+
713.38149	132	
725.39670	171	
824.43789	131	
825.43824	339	1+
835.42280	100	
842.46117	2150	1+
853.45631	122	
869.40430	124	
933.45666	124	
984.51228	134	
END IONS

###FS:    #m/z: 944.40523 #charge   3
###MaxRes:#m/z:  0.00000 #charge-128
###MS: 1485
###MSMS: 1486
BEGIN IONS
TITLE=Cmpd 500, AutoMSn(944.4052), 25.1 min
RTINSECONDS=1508.12
SCANS=MS: 1485 MSMS: 1486
PEPMASS=944.40523	21074
CHARGE=3+
331.14903	139	
346.18442	437	
376.16920	155	
378.18041	200	
405.18881	153	
433.19568	233	
445.17273	194	
463.20265	580	1+
482.73013	240	
493.23450	263	
550.26083	496	1+
559.24069	310	
577.24128	422	1+
607.28612	405	1+
634.24848	166	
637.29153	454	1+
664.31139	1331	1+
694.32371	503	1+
708.30987	319	1+
721.33630	2541	1+
738.32403	172	
751.34188	741	1+
763.31131	590	1+
781.32666	692	1+
794.85014	254	
795.36037	242	
811.33392	218	
838.33270	241	
868.41218	215	
868.90287	166	
869.38348	327	1+
870.43885	135	
877.37735	152	
887.84845	181	
895.35658	204	
925.41985	762	1+
940.43167	137	
982.44426	648	1+
1039.47020	2009	1+
1051.09026	228	
1126.49951	1934	1+
1243.49807	180	
1330.58927	726	1+
END IONS

###FS:    #m/z: 729.38518 #charge   3
###MaxRes:#m/z:  0.00000 #charge-128
###MS: 1485
###MSMS: 1487
BEGIN IONS
TITLE=Cmpd 501, AutoMSn(729.3852), 25.1 min
RTINSECONDS=1508.63
SCANS=MS: 1485 MSMS: 1487
PEPMASS=729.38518	18481
CHARGE=3+
367.15916	199	
379.70356	261	1+
430.15485	240	1+
437.21848	395	1+
456.24777	262	1+
468.22590	220	1+
494.24942	260	1+
513.25072	167	
526.28580	223	
542.27541	378	1+
545.79752	422	1+
551.26530	739	1+
580.30593	326	1+
589.30026	357	
589.77802	169	
590.31887	696	1+
596.27004	519	1+
601.36412	187	
617.83838	485	1+
623.81134	171	
624.34421	171	
636.32810	300	1+
642.33670	185	
646.31493	248	
661.36039	386	1+
664.35344	258	
665.32185	439	1+
678.89928	334	
712.35231	443	
714.42107	315	
714.92577	229	
725.38665	876	1+
728.35812	1571	1+
732.39415	1288	1+
745.89876	182	
746.39814	338	1+
752.89912	257	1+
758.39621	525	1+
765.34433	429	1+
775.38725	288	1+
779.37282	2907	1+
779.93624	430	1+
787.95034	173	
788.45462	187	
790.71787	328	
811.46146	213	
850.45484	1006	1+
851.43431	238	1+
860.42425	309	1+
869.47336	442	1+
878.43855	6249	1+
907.98219	404	
927.46147	216	1+
945.51973	223	1+
953.99719	200	
954.48592	217	
963.50419	1290	1+
986.48331	285	1+
991.53137	2649	1+
1106.62560	1374	1+
1120.55995	510	
1120.57549	1471	1+
1131.69925	539	
1219.71638	2528	1+
1272.63815	361	1+
1335.67791	446	1+
1348.76377	422	1+
1366.77816	3666	1+
1407.72431	525	1+
1419.67693	1319	1+
1466.79812	1157	1+
1476.82985	963	1+
1494.84156	2870	1+
1508.80049	1221	1+
1605.88140	595	1+
1622.89499	1312	1+
1777.94579	723	1+
1794.94275	1857	1+
1923.98176	1127	1+
END IONS

###FS:    #m/z: 520.32892 #charge   1
###MaxRes:#m/z:  0.00000 #charge-128
###MS: 1485
###MSMS: 1488
BEGIN IONS
TITLE=Cmpd 502, AutoMSn(520.3289), 25.2 min
RTINSECONDS=1509.13
SCANS=MS: 1485 MSMS: 1488
PEPMASS=520.32892	16955
CHARGE=1+
330.16767	104	
390.24000	121	
425.20553	105	
455.27822	107	
460.27301	142	
462.28360	291	
468.29354	110	
472.30327	151	
475.49286	244	
483.32737	173	
485.28924	277	1+
498.29573	110	
499.32065	244	
500.30759	867	1+
504.30063	681	1+
516.31713	429	1+
518.31964	981	1+
520.31710	986	1+
END IONS

###FS:    #m/z: 944.40360 #charge   3
###MaxRes:#m/z:  0.00000 #charge-128
###MS: 1489
###MSMS: 1490
BEGIN IONS
TITLE=Cmpd 503, AutoMSn(944.4036), 25.2 min
RTINSECONDS=1512.15
SCANS=MS: 1489 MSMS: 1490
PEPMASS=944.40360	45021
CHARGE=3+
346.17397	658	1+
376.16993	234	
405.17479	421	1+
433.19504	600	1+
436.18073	195	
445.18195	379	
472.19239	258	1+
490.20739	378	
493.24502	238	
550.26481	606	1+
559.21912	215	
577.23751	472	1+
607.28454	927	1+
610.25563	171	
616.24337	233	
634.26195	403	1+
637.29649	339	
637.78889	381	1+
664.30260	2108	1+
665.81421	429	
694.31187	362	
708.30635	302	1+
709.81426	240	1+
721.33798	4100	1+
732.37370	471	
736.30653	281	1+
738.32958	278	
751.34133	1890	1+
763.31809	644	1+
766.33876	467	1+
781.32831	982	1+
783.31863	254	
785.84421	168	
838.35528	283	
839.35999	513	1+
852.81264	341	1+
864.43136	277	1+
868.39793	1670	1+
878.21342	603	
895.35231	170	
925.41918	628	1+
925.42239	1257	1+
938.74759	186	
939.07078	199	
951.44671	256	1+
982.44767	1471	1+
993.87826	317	
1021.41987	348	
1038.50158	180	
1039.46844	2565	1+
1096.43443	244	
1126.50199	3226	1+
1243.50443	254	
1540.63303	736	1+
1588.70380	1227	1+
1792.73587	807	1+
END IONS

###FS:    #m/z: 729.38699 #charge   3
###MaxRes:#m/z:  0.00000 #charge-128
###MS: 1489
###MSMS: 1491
BEGIN IONS
TITLE=Cmpd 504, AutoMSn(729.3870), 25.2 min
RTINSECONDS=1512.65
SCANS=MS: 1489 MSMS: 1491
PEPMASS=729.38699	40724
CHARGE=3+
383.18057	219	
414.20097	278	1+
425.23469	359	1+
430.18302	382	1+
439.22562	610	1+
439.72497	2175	1+
458.19866	259	
468.21479	413	1+
488.26322	349	1+
497.94841	345	1+
498.27314	390	1+
533.95849	640	
541.96812	212	1+
542.30534	223	
543.22356	318	1+
546.78425	248	
550.04014	218	
551.26368	775	1+
560.78951	1516	1+
579.28866	256	1+
581.96476	334	
587.32014	218	1+
589.29138	408	
593.32116	226	
601.34045	259	
619.33695	293	
624.33176	336	1+
630.31949	234	1+
635.66073	295	1+
636.31668	418	1+
642.00240	217	
656.00100	276	1+
658.39356	276	
664.33642	402	1+
668.34549	367	
668.84319	239	
673.34903	253	1+
674.90002	259	
678.35049	407	1+
713.38305	244	
724.39219	538	1+
726.37129	2205	1+
731.36299	491	1+
733.38661	456	
736.34419	372	1+
745.89479	372	
746.38014	376	1+
758.41658	953	1+
765.34893	610	1+
774.88928	269	
779.36955	2579	1+
779.37371	1369	1+
779.96063	871	1+
833.44306	244	1+
845.42834	534	1+
850.45243	1344	1+
852.42336	531	1+
861.43677	367	1+
878.43665	6125	1+
879.44417	1174	1+
888.96541	452	1+
891.49075	331	1+
892.45534	225	1+
907.98345	843	
946.49342	377	1+
963.51750	756	1+
991.52446	4033	1+
1106.63518	1737	1+
1120.56328	490	
1121.57564	1329	1+
1121.57956	261	
1131.68994	642	
1177.60104	235	
1178.61368	787	1+
1219.71384	3782	1+
1291.64275	917	1+
1366.78565	4504	1+
1376.74749	424	1+
1402.64532	404	1+
1407.71968	765	1+
1420.67661	1741	1+
1427.84392	744	1+
1437.73630	357	1+
1448.78208	589	1+
1466.77001	1764	1+
1476.82158	1224	1+
1494.84178	4291	1+
1508.80397	1376	1+
1605.87469	500	1+
1623.88151	1308	1+
1737.92306	1091	1+
1759.88710	633	1+
1777.91275	1150	1+
1794.94616	2805	1+
1905.96275	932	1+
1923.98531	1434	1+
END IONS

###FS:    #m/z: 972.17586 #charge   3
###MaxRes:#m/z:  0.00000 #charge-128
###MS: 1489
###MSMS: 1492
BEGIN IONS
TITLE=Cmpd 505, AutoMSn(972.1759), 25.2 min
RTINSECONDS=1513.16
SCANS=MS: 1489 MSMS: 1492
PEPMASS=972.17586	17142
CHARGE=3+
437.20415	103	
486.75685	159	
646.31747	105	
664.33961	123	
734.33206	108	
806.39370	103	
888.03377	103	
890.15368	106	
971.50299	158	
972.18935	551	1+
972.50268	966	1+
972.84787	462	
978.47783	111	
978.83206	112	
END IONS

###FS:    #m/z: 944.40147 #charge   3
###MaxRes:#m/z:  0.00000 #charge-128
###MS: 1493
###MSMS: 1494
BEGIN IONS
TITLE=Cmpd 506, AutoMSn(944.4015), 25.3 min
RTINSECONDS=1516.18
SCANS=MS: 1493 MSMS: 1494
PEPMASS=944.40147	48766
CHARGE=3+
346.18460	649	
376.17639	343	
378.17588	434	1+
405.17616	363	1+
472.21092	215	
493.24827	452	1+
511.23119	145	
532.21200	147	
541.21703	315	1+
550.26992	582	1+
559.22055	473	
577.24144	370	
607.29089	978	1+
616.24850	198	
628.27173	168	
634.25531	525	1+
664.31405	1598	1+
666.30860	693	1+
694.32471	817	1+
703.30219	153	
721.33548	4967	1+
731.26364	189	
751.33838	2335	1+
763.31031	808	1+
766.34030	285	
766.83395	274	
780.30781	147	
781.33253	1143	1+
790.71547	1028	
793.33964	175	
830.87544	210	
838.35737	354	1+
840.34581	206	
864.41806	541	1+
868.40104	1844	1+
877.34481	477	1+
896.37904	172	
897.37624	397	1+
915.97375	389	
925.41312	1903	1+
939.06581	224	
939.41116	162	
940.46367	271	1+
951.40929	533	1+
982.43955	1561	1+
993.87602	342	
1039.46631	3232	1+
1096.43524	204	
1126.49567	3023	1+
1243.52414	438	1+
1273.56636	558	1+
1300.53957	147	
1330.59633	991	1+
1417.63179	518	1+
1473.64044	645	1+
1540.63955	430	1+
1588.68596	1030	1+
1905.80333	339	1+
END IONS

###FS:    #m/z: 729.38552 #charge   3
###MaxRes:#m/z:  0.00000 #charge-128
###MS: 1493
###MSMS: 1495
BEGIN IONS
TITLE=Cmpd 507, AutoMSn(729.3855), 25.3 min
RTINSECONDS=1516.68
SCANS=MS: 1493 MSMS: 1495
PEPMASS=729.38552	42608
CHARGE=3+
345.10416	288	
359.16213	261	1+
376.19832	281	
394.13211	403	1+
414.19130	309	1+
429.18859	274	1+
458.19255	217	
468.22977	289	
473.25723	247	1+
488.27200	547	1+
494.26430	216	
494.62268	346	1+
499.23735	234	1+
503.28688	223	1+
503.61032	216	
504.76270	321	1+
511.24944	539	
523.27407	278	1+
535.63011	216	1+
538.26062	321	1+
545.79512	506	1+
551.25320	231	
552.27299	355	1+
558.25048	253	1+
560.29675	1430	1+
573.63856	232	1+
573.97421	370	1+
575.27205	511	1+
579.28293	1075	1+
580.66443	233	
587.30315	285	1+
591.31479	337	
593.31073	390	1+
601.34187	281	
609.85331	1003	1+
632.34097	300	1+
635.99351	283	1+
636.32913	262	
649.34111	436	1+
657.89083	389	
658.39148	222	
662.35196	408	1+
664.34972	609	1+
666.29569	315	
674.35188	505	1+
678.33808	459	1+
680.03107	242	
680.36861	220	
694.38113	220	
697.33733	420	1+
711.34522	668	1+
725.39469	569	1+
727.39486	524	
728.38568	1604	1+
732.39288	1517	1+
749.51882	1050	
758.40967	1742	1+
763.47889	391	1+
765.35321	528	1+
773.41454	537	1+
779.37421	693	1+
803.44083	391	
803.92294	279	1+
806.38902	704	1+
811.44016	315	
811.94422	585	1+
833.41724	230	1+
845.42936	501	1+
850.45245	1443	1+
878.43411	6480	1+
932.48616	233	
943.98789	382	1+
963.52939	725	1+
974.45785	242	1+
991.52261	3941	1+
998.50874	241	1+
1092.58271	714	1+
1106.61770	1473	1+
1120.56505	498	
1120.58395	2057	1+
1131.69677	773	
1177.58651	1417	1+
1219.72751	2173	1+
1235.69212	509	1+
1291.64220	930	1+
1366.78593	4385	1+
1407.74568	1655	1+
1419.68277	1162	1+
1427.85106	1604	1+
1437.76216	437	1+
1458.76401	552	1+
1463.76773	1227	1+
1465.78676	1578	1+
1476.84473	816	1+
1490.76546	908	1+
1494.84436	3161	1+
1508.79635	3234	1+
1557.85072	4424	1+
1623.89009	1361	1+
1719.88485	494	1+
1737.90937	1574	1+
1777.92391	1370	1+
1794.95589	2199	1+
1888.97162	443	1+
1906.97711	926	1+
1923.99675	1420	1+
1965.97945	659	1+
2016.06395	450	1+
END IONS

###FS:    #m/z: 359.20674 #charge   2
###MaxRes:#m/z:  0.00000 #charge-128
###MS: 1493
###MSMS: 1496
BEGIN IONS
TITLE=Cmpd 508, AutoMSn(359.2067), 25.3 min
RTINSECONDS=1517.18
SCANS=MS: 1493 MSMS: 1496
PEPMASS=359.20674	13008
CHARGE=2+
324.28723	1402	1+
340.28494	1685	1+
342.29434	2409	1+
346.45699	108	
358.29116	319	
360.30107	675	1+
362.28111	246	
364.23848	103	
END IONS

###FS:    #m/z: 360.30571 #charge   1
###MaxRes:#m/z:  0.00000 #charge-128
###MS: 1497
###MSMS: 1498
BEGIN IONS
TITLE=Cmpd 509, AutoMSn(360.3057), 25.3 min
RTINSECONDS=1520.21
SCANS=MS: 1497 MSMS: 1498
PEPMASS=360.30571	18336
CHARGE=1+
318.24648	138	
324.28760	1284	1+
340.28197	1237	1+
342.29858	2484	1+
358.29147	560	1+
360.30611	903	1+
END IONS

###FS:    #m/z: 978.17839 #charge   3
###MaxRes:#m/z:  0.00000 #charge-128
###MS: 1497
###MSMS: 1499
BEGIN IONS
TITLE=Cmpd 510, AutoMSn(978.1784), 25.3 min
RTINSECONDS=1520.71
SCANS=MS: 1497 MSMS: 1499
PEPMASS=978.17839	15738
CHARGE=3+
363.19562	102	
464.25462	143	
518.26797	101	
538.25278	133	
545.27076	103	
579.27866	541	1+
646.31406	122	
678.34042	328	
760.34131	105	
772.35881	113	
803.42667	101	
806.40952	431	1+
853.44120	149	
886.43883	146	
888.40247	125	
918.46689	121	
934.45001	221	
972.48875	120	
972.82683	130	
973.16477	141	
977.47128	126	
978.17638	447	1+
978.51605	1065	1+
978.84611	557	
984.53014	361	
1047.54208	174	
1048.53028	103	
1064.53479	101	
END IONS

###FS:    #m/z: 728.39773 #charge   3
###MaxRes:#m/z:  0.00000 #charge-128
###MS: 1497
###MSMS: 1500
BEGIN IONS
TITLE=Cmpd 511, AutoMSn(728.3977), 25.4 min
RTINSECONDS=1521.21
SCANS=MS: 1497 MSMS: 1500
PEPMASS=728.39773	23045
CHARGE=3+
345.11434	206	
370.19960	237	1+
376.19230	609	1+
376.60196	241	
412.15520	377	1+
425.22693	601	1+
437.20792	252	1+
482.27289	489	1+
488.26937	482	1+
535.30444	230	1+
541.96431	194	
547.27885	245	
553.82253	378	
554.32410	316	
574.31408	279	1+
579.27298	434	
579.97011	189	
588.29816	402	1+
590.31875	709	1+
599.32423	394	1+
619.35165	194	
623.31778	207	
627.42881	307	1+
646.32727	392	1+
650.33738	211	
655.99524	297	
661.35947	402	1+
664.35377	309	
682.37195	208	
699.18506	234	
702.34303	280	1+
719.86584	229	
723.36654	202	
724.38256	547	1+
724.84329	278	1+
726.39684	383	
727.37985	1041	1+
730.37285	1273	1+
732.89069	561	1+
738.46717	405	1+
752.35376	316	1+
758.40785	1641	1+
763.47294	303	
765.37278	233	1+
767.44653	450	
772.94718	290	1+
779.36490	682	
779.37496	408	1+
811.44486	907	1+
836.49307	414	1+
836.99397	232	1+
838.91390	193	
850.44022	192	
850.44767	808	1+
878.43730	4001	1+
888.45690	593	1+
892.42967	266	1+
893.47257	239	1+
953.99656	190	
954.50449	297	1+
974.55315	316	1+
991.52896	2078	1+
1045.58097	201	
1081.56900	475	1+
1120.57215	1256	1+
1219.71769	1500	1+
1292.64888	511	1+
1314.75538	845	1+
1355.64502	484	1+
1366.78342	2682	1+
1376.70227	357	1+
1407.74197	1134	1+
1419.67858	970	1+
1427.85679	1584	1+
1490.78159	1376	1+
1494.84931	1832	1+
1508.79078	2714	1+
1558.88627	3221	1+
1622.88009	1181	1+
1736.89764	888	1+
1777.94350	808	1+
1794.94271	1608	1+
1923.99009	762	1+
1965.96044	483	1+
END IONS

###FS:    #m/z: 360.30559 #charge   1
###MaxRes:#m/z:  0.00000 #charge-128
###MS: 1501
###MSMS: 1502
BEGIN IONS
TITLE=Cmpd 512, AutoMSn(360.3056), 25.4 min
RTINSECONDS=1524.24
SCANS=MS: 1501 MSMS: 1502
PEPMASS=360.30559	20023
CHARGE=1+
316.27138	227	
322.27816	190	
324.29097	2075	1+
340.27253	895	1+
342.29708	3637	1+
346.26515	100	
346.44797	205	
349.48504	663	
358.29461	478	
360.30501	918	1+
END IONS

###FS:    #m/z: 404.02375 #charge   2
###MaxRes:#m/z:  0.00000 #charge-128
###MS: 1501
###MSMS: 1503
BEGIN IONS
TITLE=Cmpd 513, AutoMSn(404.0238), 25.4 min
RTINSECONDS=1524.74
SCANS=MS: 1501 MSMS: 1503
PEPMASS=404.02375	16999
CHARGE=2+
324.28300	109	
342.27615	125	
344.25836	154	
350.30123	337	
368.30928	1345	1+
383.29467	131	
384.30637	562	1+
386.32769	580	
387.25163	143	
388.30873	325	
389.25046	293	1+
400.28070	104	
401.29309	350	1+
404.33021	483	
406.29856	362	
407.26349	331	1+
412.95467	230	
415.02579	347	
474.31461	122	
END IONS

###FS:    #m/z: 978.18031 #charge   3
###MaxRes:#m/z:  0.00000 #charge-128
###MS: 1501
###MSMS: 1504
BEGIN IONS
TITLE=Cmpd 514, AutoMSn(978.1803), 25.4 min
RTINSECONDS=1525.24
SCANS=MS: 1501 MSMS: 1504
PEPMASS=978.18031	14600
CHARGE=3+
471.28422	119	
547.79599	148	
579.27250	330	
678.35148	233	
712.38764	128	
806.40248	431	1+
842.45156	110	
853.47051	111	
978.18316	277	1+
978.50241	307	1+
978.84011	328	1+
984.53008	205	
END IONS

###FS:    #m/z: 404.03630 #charge   2
###MaxRes:#m/z:  0.00000 #charge-128
###MS: 1505
###MSMS: 1506
BEGIN IONS
TITLE=Cmpd 515, AutoMSn(404.0363), 25.5 min
RTINSECONDS=1528.28
SCANS=MS: 1505 MSMS: 1506
PEPMASS=404.03630	21500
CHARGE=2+
341.27668	226	1+
348.28661	159	
350.30071	421	
352.31108	128	
361.26134	109	
366.29687	155	
368.31591	2069	1+
372.66426	164	
374.62987	277	
384.30030	429	
386.32081	1634	1+
401.24890	104	
402.28357	448	1+
404.30584	745	1+
406.30737	672	1+
408.24697	123	
412.95225	397	
696.22934	103	
743.49969	272	1+
END IONS

###FS:    #m/z: 360.30456 #charge   1
###MaxRes:#m/z:  0.00000 #charge-128
###MS: 1505
###MSMS: 1507
BEGIN IONS
TITLE=Cmpd 516, AutoMSn(360.3046), 25.5 min
RTINSECONDS=1528.78
SCANS=MS: 1505 MSMS: 1507
PEPMASS=360.30456	22541
CHARGE=1+
324.28621	1347	1+
326.30002	362	
340.28235	986	1+
342.29491	2620	1+
344.29848	558	1+
346.44449	109	
358.28667	408	1+
360.30779	780	1+
END IONS

###FS:    #m/z: 826.47630 #charge   1
###MaxRes:#m/z:  0.00000 #charge-128
###MS: 1505
###MSMS: 1508
BEGIN IONS
TITLE=Cmpd 517, AutoMSn(826.4763), 25.5 min
RTINSECONDS=1529.28
SCANS=MS: 1505 MSMS: 1508
PEPMASS=826.47630	17442
CHARGE=1+
423.22196	625	
441.22819	218	
455.21218	157	
536.30310	174	
807.48884	197	
825.48118	11837	1+
END IONS

###FS:    #m/z: 404.33155 #charge   1
###MaxRes:#m/z:  0.00000 #charge-128
###MS: 1509
###MSMS: 1510
BEGIN IONS
TITLE=Cmpd 518, AutoMSn(404.3315), 25.5 min
RTINSECONDS=1532.3
SCANS=MS: 1509 MSMS: 1510
PEPMASS=404.33155	22636
CHARGE=1+
332.26100	156	
344.26732	131	
350.30124	174	
360.24626	161	
362.21799	109	
366.29371	273	
368.31503	1394	1+
370.32833	376	
372.18435	115	
384.30080	440	
386.31917	1686	1+
388.27340	137	
400.27084	142	
402.27229	224	
404.31635	419	1+
END IONS

###FS:    #m/z: 413.23432 #charge   1
###MaxRes:#m/z:  0.00000 #charge-128
###MS: 1509
###MSMS: 1512
BEGIN IONS
TITLE=Cmpd 520, AutoMSn(413.2343), 25.6 min
RTINSECONDS=1533.31
SCANS=MS: 1509 MSMS: 1512
PEPMASS=413.23432	13436
CHARGE=1+
352.23669	127	
365.24261	123	
392.24823	135	
396.27423	609	1+
408.28415	103	
410.30757	140	
413.27093	153	
END IONS

###FS:    #m/z: 412.13431 #charge   1
###MaxRes:#m/z:  0.00000 #charge-128
###MS: 1513
###MSMS: 1515
BEGIN IONS
TITLE=Cmpd 522, AutoMSn(412.1343), 25.6 min
RTINSECONDS=1536.83
SCANS=MS: 1513 MSMS: 1515
PEPMASS=412.13431	16444
CHARGE=1+
314.18512	135	
320.17342	134	
344.25387	121	
348.26296	117	
354.31918	105	
371.32368	100	
372.25670	161	
375.25379	117	
390.30242	104	
394.27926	113	
396.26952	515	
408.26953	117	
411.27924	116	
END IONS

###FS:    #m/z: 430.14574 #charge   1
###MaxRes:#m/z:  0.00000 #charge-128
###MS: 1513
###MSMS: 1516
BEGIN IONS
TITLE=Cmpd 523, AutoMSn(430.1457), 25.6 min
RTINSECONDS=1537.33
SCANS=MS: 1513 MSMS: 1516
PEPMASS=430.14574	17408
CHARGE=1+
370.26618	104	
404.19331	102	
409.23321	123	
412.26595	377	1+
414.28275	184	
428.27567	234	
END IONS

###FS:    #m/z: 619.27542 #charge   1
###MaxRes:#m/z:  0.00000 #charge-128
###MS: 1517
###MSMS: 1520
BEGIN IONS
TITLE=Cmpd 526, AutoMSn(619.2754), 25.7 min
RTINSECONDS=1541.35
SCANS=MS: 1517 MSMS: 1520
PEPMASS=619.27542	17176
CHARGE=1+
321.13027	9295	1+
327.05379	249	
600.35407	182	
602.37835	160	
604.38463	175	
616.34833	550	1+
618.33869	565	1+
END IONS

###FS:    #m/z: 619.27466 #charge   1
###MaxRes:#m/z:  0.00000 #charge-128
###MS: 1521
###MSMS: 1523
BEGIN IONS
TITLE=Cmpd 527, AutoMSn(619.2747), 25.7 min
RTINSECONDS=1544.88
SCANS=MS: 1521 MSMS: 1523
PEPMASS=619.27466	20133
CHARGE=1+
321.13022	10621	1+
598.33979	181	
604.36661	185	
616.36893	639	1+
618.35206	980	1+
END IONS

###FS:    #m/z: 430.14588 #charge   1
###MaxRes:#m/z:  0.00000 #charge-128
###MS: 1521
###MSMS: 1524
BEGIN IONS
TITLE=Cmpd 528, AutoMSn(430.1459), 25.8 min
RTINSECONDS=1545.38
SCANS=MS: 1521 MSMS: 1524
PEPMASS=430.14588	23877
CHARGE=1+
368.23874	194	
412.14051	147	
412.31428	243	1+
414.26970	250	
426.27374	213	1+
428.27297	254	
END IONS

###FS:    #m/z: 619.27355 #charge   1
###MaxRes:#m/z:  0.00000 #charge-128
###MS: 1525
###MSMS: 1527
BEGIN IONS
TITLE=Cmpd 529, AutoMSn(619.2735), 25.8 min
RTINSECONDS=1548.91
SCANS=MS: 1525 MSMS: 1527
PEPMASS=619.27355	22575
CHARGE=1+
321.12934	10066	1+
588.37149	186	
599.36459	166	
602.35908	237	
615.33208	174	
616.33321	626	1+
618.35719	752	1+
END IONS

###FS:    #m/z: 430.14566 #charge-128
###MaxRes:#m/z:  0.00000 #charge-128
###MS: 1525
###MSMS: 1528
BEGIN IONS
TITLE=Cmpd 530, AutoMSn(430.1457), 25.8 min
RTINSECONDS=1549.41
SCANS=MS: 1525 MSMS: 1528
PEPMASS=430.14566	23766

354.33450	286	
374.23287	105	
388.23765	122	
408.28729	118	
412.30143	267	1+
415.26274	106	
416.27703	201	
422.09675	116	
428.29128	171	
430.26985	161	
432.28154	774	1+
540.06758	104	
END IONS

###FS:    #m/z: 430.14572 #charge-128
###MaxRes:#m/z:  0.00000 #charge-128
###MS: 1529
###MSMS: 1530
BEGIN IONS
TITLE=Cmpd 531, AutoMSn(430.1457), 25.9 min
RTINSECONDS=1552.43
SCANS=MS: 1529 MSMS: 1530
PEPMASS=430.14572	25559

354.33983	204	
358.23435	102	
371.35713	102	
412.14352	211	
414.25814	103	
416.27710	125	
428.25545	173	
430.14982	130	
430.29026	415	1+
432.28641	623	1+
END IONS

###FS:    #m/z: 415.21491 #charge   3
###MaxRes:#m/z:  0.00000 #charge-128
###MS: 1529
###MSMS: 1531
BEGIN IONS
TITLE=Cmpd 532, AutoMSn(415.2149), 25.9 min
RTINSECONDS=1552.93
SCANS=MS: 1529 MSMS: 1531
PEPMASS=415.21491	13235
CHARGE=3+
326.23821	107	
336.24278	116	
356.28616	102	
380.30762	102	
394.26431	106	
396.27320	335	
413.24907	120	
414.29597	409	1+
418.26946	218	
420.29036	146	
END IONS

###FS:    #m/z: 601.31943 #charge-128
###MaxRes:#m/z:  0.00000 #charge-128
###MS: 1529
###MSMS: 1532
BEGIN IONS
TITLE=Cmpd 533, AutoMSn(601.3194), 25.9 min
RTINSECONDS=1553.43
SCANS=MS: 1529 MSMS: 1532
PEPMASS=601.31943	10484

332.21733	101	
357.20197	175	
359.15273	113	
403.18573	101	
420.18983	104	
429.22432	121	
446.24543	255	1+
467.17912	103	
492.29678	106	
500.22676	227	
514.28913	138	
542.33057	125	
553.25346	106	
558.33284	293	1+
561.05961	285	
569.28878	252	1+
582.34440	259	1+
584.33727	158	
586.37073	146	
598.34544	397	1+
600.33980	581	1+
602.34307	850	1+
604.35258	511	1+
606.34002	199	
683.31766	129	
700.34609	210	
815.36698	549	1+
END IONS

###FS:    #m/z: 547.33032 #charge-128
###MaxRes:#m/z:  0.00000 #charge-128
###MS: 1533
###MSMS: 1534
BEGIN IONS
TITLE=Cmpd 534, AutoMSn(547.3303), 25.9 min
RTINSECONDS=1556.45
SCANS=MS: 1533 MSMS: 1534
PEPMASS=547.33032	13817

312.12416	101	
332.17979	103	
332.26470	101	
402.27019	111	
408.20573	109	
413.26037	128	
442.26820	175	
446.29645	103	
449.25156	223	
456.29715	126	
458.28967	103	
490.27123	173	
512.31199	102	
514.31376	133	
525.30893	180	
526.32901	485	1+
528.35609	384	1+
530.31272	719	1+
533.90191	537	1+
543.30576	137	
544.32746	997	1+
546.33011	1170	1+
548.33956	1215	1+
550.33685	939	1+
550.99296	153	
558.17726	156	
558.27438	106	
END IONS

###FS:    #m/z: 1089.17533 #charge-128
###MaxRes:#m/z:  0.00000 #charge-128
###MS: 1533
###MSMS: 1535
BEGIN IONS
TITLE=Cmpd 535, AutoMSn(1089.1753), 25.9 min
RTINSECONDS=1556.95
SCANS=MS: 1533 MSMS: 1535
PEPMASS=1089.17533	10788

599.16934	122	
600.25573	184	
1088.52168	498	1+
1088.82317	150	
1089.18868	261	
1089.83896	199	
1099.76742	133	
END IONS

###FS:    #m/z: 755.10150 #charge   2
###MaxRes:#m/z:  0.00000 #charge-128
###MS: 1533
###MSMS: 1536
BEGIN IONS
TITLE=Cmpd 536, AutoMSn(755.1015), 26.0 min
RTINSECONDS=1557.45
SCANS=MS: 1533 MSMS: 1536
PEPMASS=755.10150	7496
CHARGE=2+
318.11966	156	
335.16114	206	
359.22988	260	
369.20071	138	
371.18718	156	
375.18184	147	
425.19604	300	1+
442.20858	127	
450.20468	471	1+
454.21082	563	1+
457.22244	226	
459.20305	135	
488.28377	1951	1+
495.65132	491	
571.25843	405	
573.19522	128	
601.36533	1111	1+
619.26398	296	1+
633.83091	501	
634.33929	424	
640.24280	238	1+
738.31386	115	
748.42251	984	1+
751.41999	304	
752.39158	1613	1+
753.40302	533	1+
757.39241	549	1+
763.50510	245	
765.21951	120	
765.29209	144	
765.79246	116	
768.57502	164	
877.47397	473	1+
910.44071	130	
924.40670	215	
924.90665	149	
1005.90925	170	
END IONS

###FS:    #m/z: 547.33014 #charge   1
###MaxRes:#m/z:  0.00000 #charge-128
###MS: 1537
###MSMS: 1538
BEGIN IONS
TITLE=Cmpd 537, AutoMSn(547.3301), 26.0 min
RTINSECONDS=1560.47
SCANS=MS: 1537 MSMS: 1538
PEPMASS=547.33014	23133
CHARGE=1+
321.14933	126	
341.19825	101	
354.63000	108	
360.23610	120	
382.19618	115	
407.21249	100	
434.27558	103	
436.24807	116	
438.25970	147	
456.27637	131	
484.29368	106	
486.32837	211	1+
502.26313	104	
512.29589	105	
514.31911	127	
525.34371	151	
526.33485	168	
527.31017	496	1+
532.31923	255	
533.93651	120	
543.29645	241	
544.32738	1084	1+
546.32732	1226	1+
END IONS

###FS:    #m/z: 754.85706 #charge   3
###MaxRes:#m/z:  0.00000 #charge-128
###MS: 1537
###MSMS: 1539
BEGIN IONS
TITLE=Cmpd 538, AutoMSn(754.8571), 26.0 min
RTINSECONDS=1560.98
SCANS=MS: 1537 MSMS: 1539
PEPMASS=754.85706	11545
CHARGE=3+
359.23618	418	1+
374.72467	170	
395.19630	161	
404.20215	140	
430.23377	105	
443.22524	110	
447.53552	104	
451.09753	224	1+
453.21235	209	1+
455.20783	586	1+
461.22962	114	
468.20792	104	
476.24209	103	
488.28201	1535	1+
495.65539	188	
544.27416	236	1+
571.24167	147	
601.36425	1237	1+
633.83473	386	
704.85980	111	
718.40032	112	
722.39690	137	
738.39054	218	1+
740.27823	118	
748.42869	1600	1+
752.39379	1354	1+
753.39837	435	1+
754.28417	158	
757.40465	148	
758.39009	536	1+
763.50786	148	
767.44229	140	
877.47114	398	1+
924.46136	115	
1005.95178	130	
1080.30306	104	
1109.46570	132	
1209.00632	105	
END IONS

###FS:    #m/z: 1089.17917 #charge   1
###MaxRes:#m/z:  0.00000 #charge-128
###MS: 1537
###MSMS: 1540
BEGIN IONS
TITLE=Cmpd 539, AutoMSn(1089.1792), 26.0 min
RTINSECONDS=1561.48
SCANS=MS: 1537 MSMS: 1540
PEPMASS=1089.17917	8931
CHARGE=1+
358.16161	107	
600.25783	106	
964.46167	275	1+
END IONS

###FS:    #m/z: 547.33085 #charge   1
###MaxRes:#m/z:  0.00000 #charge-128
###MS: 1541
###MSMS: 1542
BEGIN IONS
TITLE=Cmpd 540, AutoMSn(547.3308), 26.1 min
RTINSECONDS=1564.5
SCANS=MS: 1541 MSMS: 1542
PEPMASS=547.33085	38349
CHARGE=1+
343.18876	106	
358.20251	232	1+
374.18960	100	
389.21937	249	1+
395.78308	393	
412.21945	109	
418.29622	114	
458.28042	113	
502.30444	106	
514.35740	112	
525.31419	287	1+
528.29773	271	
530.31898	516	1+
532.32715	305	
533.94723	345	
543.33664	230	
544.32480	734	1+
546.32940	1244	1+
END IONS

###FS:    #m/z: 754.85433 #charge   3
###MaxRes:#m/z:  0.00000 #charge-128
###MS: 1541
###MSMS: 1543
BEGIN IONS
TITLE=Cmpd 541, AutoMSn(754.8543), 26.1 min
RTINSECONDS=1565
SCANS=MS: 1541 MSMS: 1543
PEPMASS=754.85433	11777
CHARGE=3+
359.23097	418	
364.14363	119	
374.71998	180	
377.18967	316	
392.21438	113	
453.21516	185	
455.18923	112	
456.20561	313	1+
459.23895	118	
476.23330	110	
477.26231	473	
488.28406	1661	1+
495.65268	595	
541.23095	123	
543.26490	140	
571.25446	222	
601.36890	1036	1+
612.82496	121	
625.32303	179	
633.83764	152	
634.33154	233	
748.43289	560	1+
750.39337	529	1+
752.39954	520	1+
754.38549	510	1+
756.38571	1430	1+
763.50419	379	
765.46377	172	
765.56688	314	
765.79169	170	
877.48597	471	1+
924.38419	303	
1006.44361	110	
1070.95777	142	
END IONS

###FS:    #m/z: 564.35335 #charge   2
###MaxRes:#m/z:  0.00000 #charge-128
###MS: 1541
###MSMS: 1544
BEGIN IONS
TITLE=Cmpd 542, AutoMSn(564.3533), 26.1 min
RTINSECONDS=1565.5
SCANS=MS: 1541 MSMS: 1544
PEPMASS=564.35335	11607
CHARGE=2+
330.23523	109	
340.23409	107	
381.20542	121	
388.26767	105	
409.24659	134	
437.27768	107	
446.27999	101	
460.25187	108	
479.48972	213	
500.35890	102	
504.30859	100	
527.33199	252	1+
542.32471	283	1+
544.35339	468	1+
546.32771	961	1+
560.33727	629	1+
562.33825	1401	1+
564.34345	1004	1+
566.33402	1096	1+
569.31372	1908	
571.21424	212	
573.16647	211	
END IONS

###FS:    #m/z: 564.35298 #charge   1
###MaxRes:#m/z:  0.00000 #charge-128
###MS: 1545
###MSMS: 1546
BEGIN IONS
TITLE=Cmpd 543, AutoMSn(564.3530), 26.1 min
RTINSECONDS=1568.53
SCANS=MS: 1545 MSMS: 1546
PEPMASS=564.35298	13528
CHARGE=1+
318.19241	138	
321.13143	212	
373.23456	110	
430.27059	124	
434.23121	104	
452.28586	101	
474.27066	124	
483.20419	110	
526.31298	144	
530.33169	299	1+
542.33803	314	1+
544.31144	396	1+
546.31364	779	1+
550.33050	127	
560.34150	789	1+
562.33158	1182	1+
564.33310	2222	1+
END IONS

###FS:    #m/z: 724.35882 #charge   3
###MaxRes:#m/z:  0.00000 #charge-128
###MS: 1545
###MSMS: 1547
BEGIN IONS
TITLE=Cmpd 544, AutoMSn(724.3588), 26.2 min
RTINSECONDS=1569.03
SCANS=MS: 1545 MSMS: 1547
PEPMASS=724.35882	6178
CHARGE=3+
341.19117	173	
381.19215	132	
389.18995	264	
395.78520	149	
423.18224	250	
425.19615	297	
426.01160	158	
427.20134	620	1+
429.22475	398	1+
431.23232	196	
445.22249	250	
447.22397	124	
460.25105	322	1+
474.22388	383	1+
488.25821	250	
504.24040	134	
533.73513	155	
557.28224	309	1+
575.29838	164	
577.29292	145	
581.27499	129	
595.29043	202	
664.35083	133	
703.37365	337	1+
712.16361	212	
720.37227	184	
721.39392	1349	1+
724.38477	895	1+
726.40330	1608	1+
732.36929	530	
737.31706	231	
802.41100	516	1+
864.32939	134	
889.43465	173	
964.48537	850	1+
1076.48260	1050	1+
1094.49648	227	
END IONS

###FS:    #m/z: 1086.02256 #charge   2
###MaxRes:#m/z:  0.00000 #charge-128
###MS: 1545
###MSMS: 1548
BEGIN IONS
TITLE=Cmpd 545, AutoMSn(1086.0226), 26.2 min
RTINSECONDS=1569.53
SCANS=MS: 1545 MSMS: 1548
PEPMASS=1086.02256	5378
CHARGE=2+
358.16129	104	
366.14131	112	
381.15227	164	
389.18219	120	
392.28559	102	
459.22205	139	
477.22853	165	
670.34892	107	
964.46862	809	1+
1189.52658	173	
1207.58452	240	
1208.58271	193	
END IONS

###FS:    #m/z: 564.35164 #charge   1
###MaxRes:#m/z:  0.00000 #charge-128
###MS: 1549
###MSMS: 1550
BEGIN IONS
TITLE=Cmpd 546, AutoMSn(564.3516), 26.2 min
RTINSECONDS=1572.55
SCANS=MS: 1549 MSMS: 1550
PEPMASS=564.35164	16758
CHARGE=1+
321.13026	163	
342.14016	110	
356.21696	104	
380.19958	102	
385.23673	233	1+
390.21303	117	
398.23008	103	
400.26502	142	
403.24330	100	
422.25185	101	
425.20334	133	
456.27607	108	
508.31670	104	
512.29604	104	
516.32005	102	
524.32074	167	
527.33662	301	1+
534.88200	196	
542.33203	360	1+
544.31298	468	1+
546.32078	290	
548.34072	210	
550.34580	137	
558.17608	100	
560.34550	896	1+
562.34400	1119	1+
564.35336	678	1+
END IONS

###FS:    #m/z: 362.31778 #charge   1
###MaxRes:#m/z:  0.00000 #charge-128
###MS: 1549
###MSMS: 1551
BEGIN IONS
TITLE=Cmpd 547, AutoMSn(362.3178), 26.2 min
RTINSECONDS=1573.05
SCANS=MS: 1549 MSMS: 1551
PEPMASS=362.31778	15181
CHARGE=1+
314.27041	176	
324.28624	395	1+
326.30182	998	1+
340.27821	205	
342.29999	1373	1+
344.31202	1396	1+
358.28855	307	
360.30088	569	1+
362.29300	596	1+
END IONS

###FS:    #m/z: 330.26008 #charge-128
###MaxRes:#m/z:  0.00000 #charge-128
###MS: 1549
###MSMS: 1552
BEGIN IONS
TITLE=Cmpd 548, AutoMSn(330.2601), 26.2 min
RTINSECONDS=1573.55
SCANS=MS: 1549 MSMS: 1552
PEPMASS=330.26008	10908

314.26986	141	
END IONS

###FS:    #m/z: 837.68346 #charge   2
###MaxRes:#m/z:  0.00000 #charge-128
###MS: 1553
###MSMS: 1555
BEGIN IONS
TITLE=Cmpd 550, AutoMSn(837.6835), 26.3 min
RTINSECONDS=1577.07
SCANS=MS: 1553 MSMS: 1555
PEPMASS=837.68346	5823
CHARGE=2+
449.26159	272	
477.75729	113	
479.68546	104	
484.22747	275	1+
487.18914	146	
496.26104	167	
523.22777	195	
525.25476	145	
566.31242	116	
597.28718	163	
692.37261	123	
711.34675	388	
714.44392	129	
758.41402	136	
779.38237	285	1+
788.43914	124	
825.97762	132	
826.43339	122	
834.37729	142	
835.00322	126	
835.42225	379	1+
838.41648	137	
840.43364	224	
841.47355	784	1+
848.93583	118	
877.43885	265	1+
878.43415	338	1+
891.99621	107	
963.51544	236	1+
991.51610	112	
1072.91831	106	
1120.57459	117	
1291.63106	350	1+
END IONS

###FS:    #m/z: 901.46084 #charge   3
###MaxRes:#m/z:  0.00000 #charge-128
###MS: 1553
###MSMS: 1556
BEGIN IONS
TITLE=Cmpd 551, AutoMSn(901.4608), 26.3 min
RTINSECONDS=1577.57
SCANS=MS: 1553 MSMS: 1556
PEPMASS=901.46084	5550
CHARGE=3+
371.14738	124	
381.15034	103	
455.19116	116	
489.20984	200	
498.21913	117	
499.18881	767	1+
514.13726	105	
517.19815	845	1+
534.27208	112	
535.82743	168	
556.25777	174	
585.27204	142	
601.34342	133	
614.24745	127	
650.29098	162	
662.28593	126	
731.39862	100	
750.36677	117	
878.43282	103	
END IONS

###FS:    #m/z: 334.29220 #charge-128
###MaxRes:#m/z:  0.00000 #charge-128
###MS: 1557
###MSMS: 1558
BEGIN IONS
TITLE=Cmpd 552, AutoMSn(334.2922), 26.3 min
RTINSECONDS=1580.6
SCANS=MS: 1557 MSMS: 1558
PEPMASS=334.29220	24842

316.27439	112	
334.29109	178	
END IONS

###FS:    #m/z: 837.67903 #charge   2
###MaxRes:#m/z:  0.00000 #charge-128
###MS: 1557
###MSMS: 1559
BEGIN IONS
TITLE=Cmpd 553, AutoMSn(837.6790), 26.4 min
RTINSECONDS=1581.1
SCANS=MS: 1557 MSMS: 1559
PEPMASS=837.67903	8202
CHARGE=2+
379.71159	197	
389.13141	121	
390.17952	114	
415.23923	120	
441.24354	130	
459.21639	116	
472.23594	102	
482.25513	217	1+
495.09675	104	
496.26515	265	
538.24927	302	1+
541.19001	108	
542.27340	103	
560.79208	227	
576.25804	105	
581.31911	117	
662.28046	170	
678.31274	106	
710.84046	196	
714.43301	103	
758.42380	117	
761.36686	108	
779.34135	130	
781.59735	120	
796.36110	105	
833.42701	437	1+
836.46389	446	1+
838.42805	651	1+
841.46935	802	1+
844.99071	115	
878.43805	940	1+
991.51738	286	1+
1085.57420	103	
END IONS

###FS:    #m/z: 330.26130 #charge-128
###MaxRes:#m/z:  0.00000 #charge-128
###MS: 1557
###MSMS: 1560
BEGIN IONS
TITLE=Cmpd 554, AutoMSn(330.2613), 26.4 min
RTINSECONDS=1581.6
SCANS=MS: 1557 MSMS: 1560
PEPMASS=330.26130	13389

316.28389	205	
332.26937	104	
334.28514	188	
END IONS

###FS:    #m/z: 334.29351 #charge-128
###MaxRes:#m/z:  0.00000 #charge-128
###MS: 1561
###MSMS: 1562
BEGIN IONS
TITLE=Cmpd 555, AutoMSn(334.2935), 26.4 min
RTINSECONDS=1584.62
SCANS=MS: 1561 MSMS: 1562
PEPMASS=334.29351	44752

314.28194	122	
316.28578	254	
334.29031	115	
END IONS

###FS:    #m/z: 794.66757 #charge   3
###MaxRes:#m/z:  0.00000 #charge-128
###MS: 1561
###MSMS: 1563
BEGIN IONS
TITLE=Cmpd 556, AutoMSn(794.6676), 26.4 min
RTINSECONDS=1585.12
SCANS=MS: 1561 MSMS: 1563
PEPMASS=794.66757	11467
CHARGE=3+
369.18308	212	
374.17416	132	
390.18870	314	
412.14377	132	
415.22908	300	1+
422.10377	156	
425.24187	174	
439.72627	394	
455.22522	130	
491.21572	341	
496.24269	481	1+
499.23222	263	1+
551.25533	166	
560.78019	341	
580.29179	137	
589.29892	140	
589.79313	212	
664.33504	209	
684.37582	180	
711.34577	322	
740.91977	186	
741.42534	217	
766.37385	148	
779.37184	367	
789.41192	517	1+
790.73287	171	
792.41905	483	1+
794.40119	516	1+
796.41906	531	1+
799.40779	306	1+
880.43895	159	
991.51001	475	1+
1120.56081	178	
1131.69146	173	
1627.92156	480	1+
1755.87652	1311	1+
END IONS

###FS:    #m/z: 362.31712 #charge   1
###MaxRes:#m/z:  0.00000 #charge-128
###MS: 1561
###MSMS: 1564
BEGIN IONS
TITLE=Cmpd 557, AutoMSn(362.3171), 26.4 min
RTINSECONDS=1585.62
SCANS=MS: 1561 MSMS: 1564
PEPMASS=362.31712	18226
CHARGE=1+
308.29268	326	1+
322.27174	110	
324.28578	903	1+
326.30423	1901	1+
340.28233	523	
342.29814	1628	1+
344.31071	1601	1+
358.29211	702	1+
360.30207	578	
362.31448	952	1+
END IONS

###FS:    #m/z: 334.29409 #charge-128
###MaxRes:#m/z:  0.00000 #charge-128
###MS: 1565
###MSMS: 1566
BEGIN IONS
TITLE=Cmpd 558, AutoMSn(334.2941), 26.5 min
RTINSECONDS=1588.65
SCANS=MS: 1565 MSMS: 1566
PEPMASS=334.29409	71499

312.25972	126	
316.27734	404	1+
334.29114	251	
END IONS

###FS:    #m/z: 794.66635 #charge   3
###MaxRes:#m/z:  0.00000 #charge-128
###MS: 1565
###MSMS: 1567
BEGIN IONS
TITLE=Cmpd 559, AutoMSn(794.6663), 26.5 min
RTINSECONDS=1589.15
SCANS=MS: 1565 MSMS: 1567
PEPMASS=794.66635	15906
CHARGE=3+
425.22393	241	1+
443.25252	123	
449.20258	133	
464.30010	147	
473.21082	488	1+
482.26276	286	
491.22245	760	1+
497.23639	262	
500.64944	140	
504.25225	200	
543.26271	157	
550.99077	181	
552.28195	201	
560.77994	321	
561.28947	283	
580.30946	308	1+
628.30537	120	
632.32636	121	
664.32998	181	
684.35966	255	
686.35707	160	
729.33492	141	
761.38346	212	1+
766.34886	128	
775.41122	133	
779.39963	480	1+
790.42004	414	1+
792.20784	177	
792.41908	1390	1+
797.39881	421	1+
798.73553	168	
799.44574	321	1+
802.77773	494	
806.80942	212	
878.44521	2082	1+
879.00512	209	
991.52033	877	1+
1420.67668	517	1+
1480.86039	460	1+
1627.89943	444	1+
END IONS

###FS:    #m/z: 318.26491 #charge-128
###MaxRes:#m/z:  0.00000 #charge-128
###MS: 1565
###MSMS: 1568
BEGIN IONS
TITLE=Cmpd 560, AutoMSn(318.2649), 26.5 min
RTINSECONDS=1589.65
SCANS=MS: 1565 MSMS: 1568
PEPMASS=318.26491	13835

300.24801	104	
318.26526	505	
END IONS

###FS:    #m/z: 318.26519 #charge-128
###MaxRes:#m/z:  0.00000 #charge-128
###MS: 1569
###MSMS: 1570
BEGIN IONS
TITLE=Cmpd 561, AutoMSn(318.2652), 26.5 min
RTINSECONDS=1592.68
SCANS=MS: 1569 MSMS: 1570
PEPMASS=318.26519	25809

318.26795	312	
372.27690	100	
END IONS

###FS:    #m/z: 665.33424 #charge   3
###MaxRes:#m/z:  0.00000 #charge-128
###MS: 1569
###MSMS: 1571
BEGIN IONS
TITLE=Cmpd 562, AutoMSn(665.3342), 26.6 min
RTINSECONDS=1593.18
SCANS=MS: 1569 MSMS: 1571
PEPMASS=665.33424	11153
CHARGE=3+
334.29299	145	
337.17868	141	
347.16723	211	
350.16188	193	
363.15316	270	1+
365.15874	409	1+
367.18557	485	1+
369.17285	602	1+
381.17410	134	
404.23882	143	
428.18742	237	1+
487.73890	142	
501.73206	412	
502.31132	168	
516.28364	1051	1+
527.28596	145	
567.26541	139	
595.28225	1380	1+
601.26347	164	
610.27562	224	
612.31121	323	1+
629.37133	1671	1+
637.68811	448	
645.34760	1050	1+
650.35448	294	1+
655.78662	129	
660.38681	158	
661.36994	432	
662.36770	935	1+
664.36775	3174	1+
669.38019	643	1+
672.02904	253	
679.96139	133	
691.27285	258	1+
692.33104	125	
757.38642	203	1+
758.44789	194	
776.43927	675	1+
779.97779	153	
827.39111	405	1+
855.39317	1464	1+
863.48158	1051	1+
974.50885	131	
992.50920	523	1+
1002.46173	137	
1003.46265	207	
1336.75461	686	1+
END IONS

###FS:    #m/z: 794.66905 #charge   3
###MaxRes:#m/z:  0.00000 #charge-128
###MS: 1569
###MSMS: 1572
BEGIN IONS
TITLE=Cmpd 563, AutoMSn(794.6690), 26.6 min
RTINSECONDS=1593.68
SCANS=MS: 1569 MSMS: 1572
PEPMASS=794.66905	13740
CHARGE=3+
390.19652	139	
409.21007	168	
438.21201	504	1+
474.18033	131	
491.23616	145	
495.24574	682	1+
511.25957	162	
515.18625	128	
523.23505	168	
524.75971	122	
550.99316	132	
560.77955	203	
561.29630	165	
575.28302	134	
646.31221	264	1+
664.34195	191	
684.89919	150	
710.83755	123	
736.22989	152	
740.92202	225	
741.40594	145	
765.31621	159	
776.37297	130	
779.38148	267	
790.41693	426	1+
792.40849	1449	1+
797.43296	222	
798.44019	372	1+
814.95692	254	
850.45169	280	1+
878.43498	1548	1+
991.52575	994	1+
1120.56025	173	
1131.68784	156	
1755.87739	1476	1+
END IONS

###FS:    #m/z: 318.26427 #charge-128
###MaxRes:#m/z:  0.00000 #charge-128
###MS: 1573
###MSMS: 1574
BEGIN IONS
TITLE=Cmpd 564, AutoMSn(318.2643), 26.6 min
RTINSECONDS=1596.7
SCANS=MS: 1573 MSMS: 1574
PEPMASS=318.26427	36025

318.26358	424	
END IONS

###FS:    #m/z: 665.33578 #charge   3
###MaxRes:#m/z:  0.00000 #charge-128
###MS: 1573
###MSMS: 1575
BEGIN IONS
TITLE=Cmpd 565, AutoMSn(665.3358), 26.6 min
RTINSECONDS=1597.2
SCANS=MS: 1573 MSMS: 1575
PEPMASS=665.33578	14756
CHARGE=3+
346.66888	247	
353.15739	156	
363.18664	218	1+
365.16473	350	1+
367.17230	478	
369.17154	308	
371.17948	190	
379.71015	150	
402.24675	191	
414.19236	141	
432.24153	293	
438.23350	141	
459.19433	166	
466.23642	307	1+
501.73116	319	
516.28893	1321	1+
537.23730	142	
550.98350	167	
566.26510	276	
595.28482	1449	1+
601.76668	176	
609.77808	145	
629.36966	2052	1+
637.70110	999	1+
643.34710	289	1+
645.36209	990	1+
648.32246	306	
650.34287	328	1+
652.38603	167	
660.39314	139	
661.37940	580	
662.37728	1429	1+
664.38472	1601	1+
666.37536	1990	1+
669.94194	181	
670.35884	475	1+
677.93103	462	1+
758.43146	548	1+
776.44172	806	1+
785.58537	332	
855.40399	1127	1+
863.47065	1139	1+
975.49819	144	
992.51873	459	1+
1002.44883	280	
END IONS

###FS:    #m/z: 912.87137 #charge   3
###MaxRes:#m/z:  0.00000 #charge-128
###MS: 1573
###MSMS: 1576
BEGIN IONS
TITLE=Cmpd 566, AutoMSn(912.8714), 26.6 min
RTINSECONDS=1597.7
SCANS=MS: 1573 MSMS: 1576
PEPMASS=912.87137	12980
CHARGE=3+
321.11924	138	
458.25908	216	
474.23293	137	
484.22020	132	
498.27706	131	
552.26539	251	
560.80482	202	
561.26913	137	
589.30520	125	
589.78688	197	
646.34377	130	
646.80409	138	
666.29916	178	
702.32904	143	
710.85845	172	
775.37782	206	
779.36850	415	1+
840.45328	278	1+
856.65325	136	
878.43522	757	1+
888.85707	141	
889.25817	145	
891.44139	629	1+
892.05206	386	1+
892.26412	534	
892.69652	203	
910.48110	487	1+
912.50619	309	
913.49523	1744	1+
991.51769	1036	1+
1113.24491	128	
1120.54584	240	
1131.68764	254	
1782.81350	846	1+
END IONS

###FS:    #m/z: 912.87602 #charge   3
###MaxRes:#m/z:  0.00000 #charge-128
###MS: 1577
###MSMS: 1578
BEGIN IONS
TITLE=Cmpd 567, AutoMSn(912.8760), 26.7 min
RTINSECONDS=1600.73
SCANS=MS: 1577 MSMS: 1578
PEPMASS=912.87602	25883
CHARGE=3+
440.72157	139	
455.23036	125	
457.24896	153	
503.26499	129	
537.26768	135	
560.78966	405	
561.29589	254	
610.27971	151	
632.33186	146	
646.30861	279	
697.82724	137	
710.84133	228	
711.36467	163	
774.86620	146	
775.37021	143	
779.37088	215	
798.46632	314	1+
840.46471	153	
842.44035	141	
878.43310	1369	1+
892.27941	413	
892.67550	240	
910.23574	154	
910.46721	499	1+
913.48729	1698	1+
913.77029	137	
917.48729	257	1+
924.61148	198	
991.51789	790	1+
1026.58279	145	
1177.60495	454	1+
1203.97743	129	
1783.01755	1260	1+
END IONS

###FS:    #m/z: 761.06530 #charge   3
###MaxRes:#m/z:  0.00000 #charge-128
###MS: 1577
###MSMS: 1579
BEGIN IONS
TITLE=Cmpd 568, AutoMSn(761.0653), 26.7 min
RTINSECONDS=1601.23
SCANS=MS: 1577 MSMS: 1579
PEPMASS=761.06530	14885
CHARGE=3+
376.17004	143	
395.12885	122	
412.14610	124	
414.21600	229	1+
416.71114	227	1+
425.72712	274	
457.25071	214	
462.18833	122	
464.26235	122	
467.23277	250	1+
482.26868	238	
516.28504	164	
525.21599	224	1+
551.26520	295	1+
559.23016	127	
560.79137	233	
561.29120	264	
569.39603	205	
624.28982	181	
629.36396	250	1+
632.32446	122	
642.33002	133	
646.32056	185	
657.33097	129	
664.33077	512	1+
684.43032	262	
702.32551	148	
716.35639	130	
756.41565	291	1+
758.39722	557	1+
760.40053	1555	1+
764.38649	848	1+
770.51646	143	
779.36249	1782	1+
798.47669	371	1+
861.40233	191	
878.43543	3344	1+
882.40530	120	
913.48648	685	1+
915.49335	233	
991.52128	1537	1+
END IONS

###FS:    #m/z: 665.33697 #charge   3
###MaxRes:#m/z:  0.00000 #charge-128
###MS: 1577
###MSMS: 1580
BEGIN IONS
TITLE=Cmpd 569, AutoMSn(665.3370), 26.7 min
RTINSECONDS=1601.73
SCANS=MS: 1577 MSMS: 1580
PEPMASS=665.33697	13136
CHARGE=3+
354.17593	140	
363.16380	159	
365.14697	249	1+
367.15684	235	
369.17944	304	
370.71212	155	
377.17866	133	
402.24993	184	
408.18386	258	
441.25476	153	
466.26395	163	
501.72958	242	
502.26701	216	1+
516.28541	926	1+
522.76051	127	
537.24635	166	
557.31940	140	
574.30559	174	
595.28756	711	1+
600.76948	201	
610.27874	153	
612.37538	143	
613.29609	141	
629.37425	1165	1+
644.35944	220	
645.35476	1290	1+
650.37268	196	
653.71457	147	
655.87523	142	
660.36830	757	1+
662.37514	1088	1+
664.38700	1832	1+
666.36532	2710	1+
758.42752	882	1+
776.44557	445	1+
855.39742	570	1+
863.46495	871	1+
992.50975	131	
1130.52232	127	
1131.53525	303	1+
1338.83023	612	1+
END IONS

###FS:    #m/z: 912.87517 #charge   3
###MaxRes:#m/z:  0.00000 #charge-128
###MS: 1581
###MSMS: 1582
BEGIN IONS
TITLE=Cmpd 570, AutoMSn(912.8752), 26.7 min
RTINSECONDS=1604.76
SCANS=MS: 1581 MSMS: 1582
PEPMASS=912.87517	25751
CHARGE=3+
318.12485	142	
402.22828	128	
440.22049	175	
457.25265	147	
459.59424	123	
482.25364	147	
513.80035	151	
552.79401	146	
560.79173	389	
561.28679	190	
580.28188	130	
589.29164	262	
664.32452	145	
758.40786	123	
765.35973	171	
775.36007	121	
779.35534	215	
798.46719	262	1+
840.46916	285	
854.46854	161	
878.42884	1025	1+
890.30948	161	
891.46701	620	1+
892.07987	236	1+
892.27540	356	
892.67780	276	
892.87645	394	
910.46602	544	1+
913.12474	168	
913.49943	1859	1+
991.52163	867	1+
1120.56519	157	
1420.67967	620	1+
1769.87517	398	1+
END IONS

###FS:    #m/z: 761.06763 #charge   3
###MaxRes:#m/z:  0.00000 #charge-128
###MS: 1581
###MSMS: 1583
BEGIN IONS
TITLE=Cmpd 571, AutoMSn(761.0676), 26.8 min
RTINSECONDS=1605.26
SCANS=MS: 1581 MSMS: 1583
PEPMASS=761.06763	13914
CHARGE=3+
318.12416	147	
387.15498	140	
390.18643	697	
414.19462	243	1+
425.72887	331	
458.21173	292	1+
467.19921	211	
482.27149	213	
551.26237	270	1+
560.79122	280	
589.29126	244	
629.36647	138	
664.32973	173	
679.96029	448	
685.35485	142	
743.41526	153	
756.45034	345	1+
758.40391	471	
759.43000	508	
760.18824	156	
760.41446	838	1+
762.40554	1465	1+
767.43774	310	
768.56937	173	
772.51563	266	
772.64162	228	1+
779.36370	916	1+
799.45938	182	
850.43652	206	
861.41910	142	
875.42610	142	
878.43733	3082	1+
913.49527	987	1+
991.51880	707	1+
993.53067	212	
1131.69149	148	
END IONS

###FS:    #m/z: 837.92565 #charge   2
###MaxRes:#m/z:  0.00000 #charge-128
###MS: 1581
###MSMS: 1584
BEGIN IONS
TITLE=Cmpd 572, AutoMSn(837.9257), 26.8 min
RTINSECONDS=1605.76
SCANS=MS: 1581 MSMS: 1584
PEPMASS=837.92565	11873
CHARGE=2+
390.18011	159	
426.22353	110	
441.22257	195	
465.27866	155	
480.23622	112	
490.26229	111	
538.23589	223	1+
555.75442	118	
560.78130	335	
561.28338	265	
583.80465	129	
589.29778	202	
605.81303	143	
651.86759	117	
654.74869	185	
662.29770	133	
663.30546	520	1+
710.83985	277	1+
753.85405	117	
758.41111	281	1+
765.35541	215	1+
770.40870	124	
778.40759	117	
779.35433	525	1+
803.89075	110	
821.35919	114	
834.43089	273	1+
836.42360	250	
837.40795	406	1+
840.43010	176	
841.45236	376	1+
849.40210	128	
878.43439	1708	1+
900.46140	140	
963.50101	309	1+
991.51873	1127	1+
1120.58305	124	
1651.83582	747	1+
END IONS

###FS:    #m/z: 968.80186 #charge   3
###MaxRes:#m/z:  0.00000 #charge-128
###MS: 1585
###MSMS: 1586
BEGIN IONS
TITLE=Cmpd 573, AutoMSn(968.8019), 26.8 min
RTINSECONDS=1608.78
SCANS=MS: 1585 MSMS: 1586
PEPMASS=968.80186	12651
CHARGE=3+
369.18016	227	
436.19547	312	
468.24110	166	
482.26129	156	
503.27214	141	
550.24214	939	1+
552.24601	160	
561.29231	125	
565.30188	189	
602.24923	105	
635.23909	166	
638.77777	117	
663.32624	575	1+
673.31276	197	
709.81753	126	
711.37337	380	1+
735.34950	120	
776.41154	287	
779.36434	173	
787.34151	172	
878.44024	149	
886.42487	220	
904.46264	232	1+
970.44539	108	
972.20998	105	
1005.52610	109	
1347.59258	777	1+
1418.64209	150	
1486.77444	1652	1+
1486.77654	230	
1499.57860	200	
END IONS

###FS:    #m/z: 837.67530 #charge   3
###MaxRes:#m/z:  0.00000 #charge-128
###MS: 1585
###MSMS: 1587
BEGIN IONS
TITLE=Cmpd 574, AutoMSn(837.6753), 26.8 min
RTINSECONDS=1609.28
SCANS=MS: 1585 MSMS: 1587
PEPMASS=837.67530	12555
CHARGE=3+
423.23088	170	
482.26587	146	
491.22355	167	
496.25314	186	
504.27195	126	
505.20096	140	
511.24198	167	
543.25431	250	1+
550.99045	652	
558.21284	146	
560.78383	414	
561.29158	134	
562.02300	139	
583.29482	211	
590.31394	259	1+
597.29196	145	
605.21456	121	
605.79385	323	
664.36087	138	
710.83380	251	
711.34780	121	
769.31346	135	
770.39649	159	
774.38655	211	1+
779.38254	633	1+
818.42526	246	1+
827.43022	220	1+
834.48264	183	
835.38851	129	
836.41863	699	1+
840.45336	493	1+
850.42147	178	
878.43455	1699	1+
991.51921	324	1+
1009.05242	142	
1799.95629	415	1+
END IONS

###FS:    #m/z: 761.06373 #charge   3
###MaxRes:#m/z:  0.00000 #charge-128
###MS: 1585
###MSMS: 1588
BEGIN IONS
TITLE=Cmpd 575, AutoMSn(761.0637), 26.8 min
RTINSECONDS=1609.78
SCANS=MS: 1585 MSMS: 1588
PEPMASS=761.06373	11184
CHARGE=3+
330.14446	130	
381.18890	187	
390.18660	372	1+
394.14441	153	
399.21306	134	
411.19648	156	
429.16199	242	1+
437.21526	211	
441.16692	121	
461.71801	164	
463.20436	405	1+
467.21602	261	1+
496.26265	438	
505.27623	129	
511.26072	137	
551.26564	148	
560.78289	286	
590.29835	204	
614.29224	151	
664.33387	179	
697.03547	337	
710.83511	246	
758.40222	681	1+
760.41566	913	1+
762.39704	1793	1+
779.36664	776	1+
798.46260	230	1+
850.42326	135	
850.43548	538	1+
861.42171	175	
878.43918	2170	1+
913.49502	703	1+
922.96479	121	
964.49606	232	1+
978.56275	289	
991.51817	679	1+
1026.56832	120	
1120.58491	162	
1170.32543	164	
END IONS

###FS:    #m/z: 968.80253 #charge   3
###MaxRes:#m/z:  0.00000 #charge-128
###MS: 1589
###MSMS: 1590
BEGIN IONS
TITLE=Cmpd 576, AutoMSn(968.8025), 26.9 min
RTINSECONDS=1612.81
SCANS=MS: 1589 MSMS: 1590
PEPMASS=968.80253	18255
CHARGE=3+
369.17057	160	
436.19114	456	
482.26597	153	
503.25544	164	
550.24443	1419	1+
560.77359	148	
571.29693	152	
574.24501	143	
611.30659	120	
638.77477	162	
658.22625	124	
663.32275	1045	1+
671.24615	129	
673.31302	358	
694.89252	120	
710.33829	257	1+
753.98251	116	
779.90501	157	
799.44671	157	
878.44630	259	
886.42683	501	1+
899.42668	148	
904.47178	225	
966.51332	188	
981.73698	168	
1005.52160	152	
1205.47939	128	
1347.59343	908	1+
1418.60863	208	
1419.59515	210	
1486.77504	2468	1+
END IONS

###FS:    #m/z: 591.35309 #charge   1
###MaxRes:#m/z:  0.00000 #charge-128
###MS: 1589
###MSMS: 1591
BEGIN IONS
TITLE=Cmpd 577, AutoMSn(591.3531), 26.9 min
RTINSECONDS=1613.31
SCANS=MS: 1589 MSMS: 1591
PEPMASS=591.35309	7343
CHARGE=1+
321.14196	130	
376.22650	123	
395.79295	208	
402.24607	109	
438.23632	151	
514.33067	120	
535.29435	109	
548.30341	123	
556.32428	210	
570.34843	424	1+
572.35662	429	1+
574.36071	278	
576.31658	121	
578.35228	122	
586.34841	493	1+
589.36733	353	
590.35987	729	1+
END IONS

###FS:    #m/z: 1000.48379 #charge   2
###MaxRes:#m/z:  0.00000 #charge-128
###MS: 1589
###MSMS: 1592
BEGIN IONS
TITLE=Cmpd 578, AutoMSn(1000.4838), 26.9 min
RTINSECONDS=1613.81
SCANS=MS: 1589 MSMS: 1592
PEPMASS=1000.48379	6057
CHARGE=2+
413.21430	165	
565.28737	110	
621.31986	125	
864.36594	101	
892.75761	110	
904.06505	110	
914.49796	143	
935.97910	129	
937.47207	102	
984.89522	104	
996.54039	127	
1995.99251	465	1+
END IONS

###FS:    #m/z: 591.35591 #charge   1
###MaxRes:#m/z:  0.00000 #charge-128
###MS: 1593
###MSMS: 1594
BEGIN IONS
TITLE=Cmpd 579, AutoMSn(591.3559), 26.9 min
RTINSECONDS=1616.84
SCANS=MS: 1593 MSMS: 1594
PEPMASS=591.35591	14188
CHARGE=1+
321.14007	106	
339.19246	123	
346.16815	107	
356.14875	102	
358.23837	183	
368.17887	145	
395.79180	188	
440.30793	127	
444.26452	117	
462.21319	101	
478.25366	111	
502.28475	115	
552.36485	102	
554.31290	237	1+
556.32003	232	
558.34622	135	
570.31359	300	1+
572.33844	401	1+
574.35714	393	1+
576.34880	211	
586.34826	247	1+
588.35590	739	1+
590.36294	855	1+
END IONS

###FS:    #m/z: 968.80090 #charge   3
###MaxRes:#m/z:  0.00000 #charge-128
###MS: 1593
###MSMS: 1595
BEGIN IONS
TITLE=Cmpd 580, AutoMSn(968.8009), 27.0 min
RTINSECONDS=1617.34
SCANS=MS: 1593 MSMS: 1595
PEPMASS=968.80090	15493
CHARGE=3+
369.17642	192	
423.21537	116	
436.19389	528	1+
482.26100	159	
486.31500	119	
503.25709	263	1+
524.28450	106	
550.23963	1035	1+
555.80619	158	
561.22791	106	
627.28175	182	
639.28278	153	
652.28906	114	
663.30829	1084	1+
673.30297	513	1+
674.79602	346	1+
712.38470	232	
719.35652	113	
746.33424	135	
776.39890	390	
779.39469	124	
788.36136	105	
886.40793	157	
889.06552	111	
894.41637	134	
904.46140	212	
965.47546	241	1+
967.48698	180	
969.46945	185	
972.51731	236	1+
1006.52119	166	
1347.53308	115	
1418.66675	120	
1486.78006	1904	1+
1783.31928	336	1+
END IONS

###FS:    #m/z: 826.54785 #charge   3
###MaxRes:#m/z:  0.00000 #charge-128
###MS: 1593
###MSMS: 1596
BEGIN IONS
TITLE=Cmpd 581, AutoMSn(826.5478), 27.0 min
RTINSECONDS=1617.84
SCANS=MS: 1593 MSMS: 1596
PEPMASS=826.54785	7645
CHARGE=3+
349.16397	139	
358.15615	221	1+
369.10280	101	
437.23098	109	
445.19365	103	
453.77166	108	
462.26005	108	
481.19894	103	
516.21339	102	
525.21850	148	
592.26235	128	
653.31304	108	
661.35033	115	
722.34710	132	
758.45188	102	
799.41505	132	
822.49318	121	
823.41926	455	1+
826.48227	298	1+
830.43922	130	
840.06715	122	
878.44181	109	
886.46116	100	
993.51988	114	
END IONS

###FS:    #m/z: 591.35585 #charge   1
###MaxRes:#m/z:  0.00000 #charge-128
###MS: 1597
###MSMS: 1598
BEGIN IONS
TITLE=Cmpd 582, AutoMSn(591.3558), 27.0 min
RTINSECONDS=1620.87
SCANS=MS: 1597 MSMS: 1598
PEPMASS=591.35585	20807
CHARGE=1+
386.25174	110	
388.21937	111	
492.21721	104	
526.28424	120	
533.93968	100	
553.33184	234	1+
556.31603	113	
557.23330	112	
558.33576	187	
559.13631	254	
569.34746	130	
570.34042	294	1+
572.34278	383	1+
575.32907	472	1+
587.35362	122	
588.34333	764	1+
590.35315	1093	1+
END IONS

###FS:    #m/z: 826.55023 #charge   1
###MaxRes:#m/z:  0.00000 #charge-128
###MS: 1597
###MSMS: 1599
BEGIN IONS
TITLE=Cmpd 583, AutoMSn(826.5502), 27.0 min
RTINSECONDS=1621.37
SCANS=MS: 1597 MSMS: 1599
PEPMASS=826.55023	15596
CHARGE=1+
359.18661	110	
412.19022	121	
419.17866	206	1+
429.17580	130	
433.20760	101	
449.25150	190	
483.23668	143	
533.24630	113	
591.35128	280	
600.31219	118	
625.29592	100	
758.39156	128	
766.34367	192	
807.48235	196	
813.75777	120	
822.46121	140	
824.43291	238	1+
826.54293	199	
END IONS

###FS:    #m/z: 534.33543 #charge   1
###MaxRes:#m/z:  0.00000 #charge-128
###MS: 1597
###MSMS: 1600
BEGIN IONS
TITLE=Cmpd 584, AutoMSn(534.3354), 27.0 min
RTINSECONDS=1621.87
SCANS=MS: 1597 MSMS: 1600
PEPMASS=534.33543	11249
CHARGE=1+
322.21107	258	1+
363.17592	109	
380.25091	112	
393.17793	142	
393.76162	116	
395.79132	376	
417.26456	103	
427.27451	118	
438.30659	101	
450.28244	139	
452.29008	120	
454.33040	100	
472.28801	110	
474.29202	143	
496.31840	353	1+
498.31978	187	
500.31910	128	
512.32669	245	1+
514.32052	379	1+
516.32523	506	1+
518.32463	661	1+
520.86770	137	
530.32238	899	1+
532.32160	1376	1+
534.32716	1104	1+
END IONS

###FS:    #m/z: 826.54820 #charge   3
###MaxRes:#m/z:  0.00000 #charge-128
###MS: 1601
###MSMS: 1602
BEGIN IONS
TITLE=Cmpd 585, AutoMSn(826.5482), 27.1 min
RTINSECONDS=1624.9
SCANS=MS: 1601 MSMS: 1602
PEPMASS=826.54820	23840
CHARGE=3+
342.14455	113	
361.15863	127	
371.13795	113	
408.83467	136	
417.92973	168	
418.01452	108	
470.18449	157	
476.37287	212	
489.19760	124	
514.22113	113	
516.69224	128	
525.21435	170	
551.26043	311	1+
560.27843	117	
573.33134	121	
591.34009	239	1+
668.39349	137	
758.41912	174	
761.35585	164	
811.41127	114	
821.43506	153	
825.45296	161	
826.54128	340	1+
829.40705	137	
832.38882	113	
835.36224	243	1+
878.43448	157	
893.39034	118	
935.46182	157	
END IONS

###FS:    #m/z: 946.49679 #charge   3
###MaxRes:#m/z:  0.00000 #charge-128
###MS: 1601
###MSMS: 1603
BEGIN IONS
TITLE=Cmpd 586, AutoMSn(946.4968), 27.1 min
RTINSECONDS=1625.4
SCANS=MS: 1601 MSMS: 1603
PEPMASS=946.49679	12101
CHARGE=3+
437.21479	120	
458.18448	146	
513.27672	126	
531.21010	133	
589.26947	124	
636.33710	120	
664.33626	151	
711.34532	181	
767.42537	135	
779.37162	219	
812.98774	119	
822.47976	176	
878.42520	194	
915.48589	143	
926.30511	261	
926.63867	140	
927.54301	160	
928.83022	250	
928.97775	198	
929.15388	263	
929.33021	258	
929.50999	332	
929.64724	220	
935.46846	163	
943.47063	717	1+
951.40544	179	
1889.91245	462	1+
END IONS

###FS:    #m/z: 936.99109 #charge   3
###MaxRes:#m/z:  0.00000 #charge-128
###MS: 1601
###MSMS: 1604
BEGIN IONS
TITLE=Cmpd 587, AutoMSn(936.9911), 27.1 min
RTINSECONDS=1625.9
SCANS=MS: 1601 MSMS: 1604
PEPMASS=936.99109	11485
CHARGE=3+
379.71099	231	
390.19752	174	
496.26003	148	
560.78620	200	
584.28628	119	
589.30875	229	1+
593.81067	136	
618.34267	122	
646.30405	127	
654.74573	127	
655.31020	115	
657.03858	164	
710.83994	147	
723.81395	157	
765.35952	163	
779.36367	398	1+
878.43107	337	1+
901.15964	118	
914.49243	288	1+
915.09845	357	1+
915.27063	170	
916.98592	167	
917.16428	244	
919.33467	259	
919.63609	454	
921.48893	255	1+
927.51091	143	
933.53888	119	
934.48848	407	1+
938.42320	236	1+
938.67299	115	
940.47246	447	1+
949.49577	119	
952.63978	236	
1837.95922	980	1+
1968.08156	479	1+
END IONS

###FS:    #m/z: 936.99398 #charge   3
###MaxRes:#m/z:  0.00000 #charge-128
###MS: 1605
###MSMS: 1606
BEGIN IONS
TITLE=Cmpd 588, AutoMSn(936.9940), 27.1 min
RTINSECONDS=1628.93
SCANS=MS: 1605 MSMS: 1606
PEPMASS=936.99398	25130
CHARGE=3+
379.71102	134	
390.19056	168	
423.23105	142	
551.25077	179	
589.30344	201	
618.36737	299	
656.70039	197	
664.33273	379	1+
710.83474	260	1+
774.86383	146	
779.38417	141	
791.29664	133	
812.48731	151	
833.00820	148	
878.42762	702	1+
882.20488	151	
913.50197	151	
915.27590	206	
915.48418	255	
916.00381	337	1+
916.65860	166	
916.80228	247	1+
917.17023	186	
918.54940	170	
919.15078	619	1+
919.64540	909	
919.81462	877	
932.43433	211	1+
934.48959	170	
935.42909	227	
977.53764	145	
992.51482	152	
1119.55327	394	1+
1834.61979	412	1+
1837.95677	1845	1+
1850.98758	368	1+
1871.94283	389	1+
1877.98130	386	1+
1968.05820	1150	1+
END IONS

###FS:    #m/z: 946.49433 #charge   3
###MaxRes:#m/z:  0.00000 #charge-128
###MS: 1605
###MSMS: 1607
BEGIN IONS
TITLE=Cmpd 589, AutoMSn(946.4943), 27.2 min
RTINSECONDS=1629.43
SCANS=MS: 1605 MSMS: 1607
PEPMASS=946.49433	23305
CHARGE=3+
390.19029	125	
535.21842	111	
589.79268	160	
617.81782	187	
618.29854	166	
637.83843	112	
653.71092	192	
657.02901	136	
694.72962	155	
698.34459	107	
779.36268	179	
812.46640	136	
812.99515	173	
841.36597	114	
878.42845	164	
878.44899	251	1+
921.93542	109	
923.49142	251	1+
926.33542	133	
926.62093	204	
926.85632	132	
927.16085	188	
927.49433	321	1+
928.01149	744	1+
929.16912	589	
931.98195	132	
944.42461	144	
945.47123	813	1+
956.67747	108	
1164.22778	107	
1856.66391	1088	1+
1856.96982	1465	1+
1883.87143	450	1+
1968.06830	413	1+
END IONS

###FS:    #m/z: 803.42104 #charge   3
###MaxRes:#m/z:  0.00000 #charge-128
###MS: 1605
###MSMS: 1608
BEGIN IONS
TITLE=Cmpd 590, AutoMSn(803.4210), 27.2 min
RTINSECONDS=1629.93
SCANS=MS: 1605 MSMS: 1608
PEPMASS=803.42104	16444
CHARGE=3+
355.15578	249	1+
380.21005	249	
447.22494	237	1+
504.75395	182	
511.24565	343	
551.25963	484	1+
560.26753	329	1+
619.02425	189	
622.32828	322	1+
628.35362	200	
637.32184	240	1+
654.31802	217	1+
656.71339	245	
657.04956	212	
664.33973	524	1+
666.28500	255	
679.96285	384	
694.38936	330	1+
707.63216	192	
710.83794	398	
711.32876	371	1+
714.43056	220	
714.93364	240	
747.92683	205	
765.35582	285	
779.37905	2796	1+
798.44588	327	1+
800.44590	569	1+
802.42059	385	
803.42284	1858	1+
812.49599	216	
812.98070	248	
817.82382	222	
850.43497	269	
850.43503	527	1+
876.08696	226	
876.27592	211	
878.43733	6924	1+
901.47134	367	1+
903.50590	225	1+
936.49474	226	1+
941.98355	208	
963.50177	230	
963.53476	614	1+
991.51969	2903	1+
1120.56885	2087	1+
1177.58417	183	
1177.58509	902	1+
1291.59875	447	1+
1547.85068	495	1+
1558.85191	1056	1+
1781.94554	486	1+
1968.05382	923	1+
END IONS

###FS:    #m/z: 936.08982 #charge   3
###MaxRes:#m/z:  0.00000 #charge-128
###MS: 1609
###MSMS: 1610
BEGIN IONS
TITLE=Cmpd 591, AutoMSn(936.0898), 27.2 min
RTINSECONDS=1632.96
SCANS=MS: 1609 MSMS: 1610
PEPMASS=936.08982	41248
CHARGE=3+
437.20820	160	
482.26333	358	1+
551.25068	186	
560.80081	208	
561.28130	297	
589.29874	387	1+
618.70039	238	
656.68351	265	1+
657.37597	200	
664.34076	396	1+
698.36244	228	1+
707.40851	224	
707.62671	292	
710.83465	258	
711.33710	231	1+
714.40456	194	
746.41005	227	1+
758.41914	166	
779.37335	310	
813.01538	199	
849.53428	172	
858.42692	190	
870.01315	214	
878.43719	1366	1+
901.11914	185	
913.13215	264	1+
913.49711	207	
915.46251	920	1+
915.64293	563	1+
916.14343	502	1+
916.80500	283	1+
916.99680	167	
918.79582	169	
919.13635	1014	1+
919.65053	1755	
928.50557	197	
933.28111	164	
934.48944	264	1+
936.43552	255	
939.99000	290	
940.48372	367	1+
991.52420	432	1+
1291.62355	516	1+
1832.27219	800	1+
1837.60809	2179	1+
1837.98044	2499	1+
1853.08494	454	1+
1873.93338	458	1+
1968.06054	1658	1+
END IONS

###FS:    #m/z: 803.42643 #charge   1
###MaxRes:#m/z:  0.00000 #charge-128
###MS: 1609
###MSMS: 1611
BEGIN IONS
TITLE=Cmpd 592, AutoMSn(803.4264), 27.2 min
RTINSECONDS=1633.46
SCANS=MS: 1609 MSMS: 1611
PEPMASS=803.42643	25467
CHARGE=1+
394.13162	182	
408.19397	265	1+
408.83200	491	
412.14403	262	
414.18643	227	1+
417.20484	188	
424.21581	181	
430.17549	236	1+
473.24393	400	1+
480.22703	179	
504.25427	231	
542.00061	179	
546.78740	180	
560.79471	631	
589.29968	734	1+
589.79485	242	
601.84977	181	
618.34089	366	1+
636.31989	235	
656.70881	172	
657.02101	266	1+
657.36492	281	
664.33527	562	1+
693.34674	177	
702.35813	470	1+
702.84021	177	
706.37651	232	1+
746.41720	301	1+
748.92082	201	
756.46148	186	
758.40798	419	1+
760.39286	404	1+
764.43483	219	
765.35157	522	1+
770.40588	175	
779.37532	3537	1+
783.39371	200	
790.72224	308	
790.81459	229	
790.83281	256	
798.43944	324	1+
800.40707	466	1+
801.93365	325	1+
802.43290	870	1+
END IONS

###FS:    #m/z: 946.33253 #charge   2
###MaxRes:#m/z:  0.00000 #charge-128
###MS: 1609
###MSMS: 1612
BEGIN IONS
TITLE=Cmpd 593, AutoMSn(946.3325), 27.2 min
RTINSECONDS=1633.96
SCANS=MS: 1609 MSMS: 1612
PEPMASS=946.33253	24057
CHARGE=2+
439.71943	142	
551.26657	141	
560.79225	149	
561.30145	126	
580.29366	146	
589.28967	147	
646.34201	138	
652.33530	146	
664.33941	130	
758.41101	152	
758.88566	133	
761.39467	137	
779.36661	129	
817.43953	128	
845.43917	127	
878.42776	282	1+
916.80852	172	
926.32153	310	
928.99117	495	
929.49216	371	
931.48688	144	
942.45647	290	1+
947.42504	138	
948.44790	312	1+
951.47772	224	
985.02379	123	
985.54268	223	
1101.53875	132	
1420.67653	474	1+
1856.32255	881	1+
1856.64305	1144	1+
1889.95200	489	1+
END IONS

###FS:    #m/z: 803.42296 #charge   1
###MaxRes:#m/z:  0.00000 #charge-128
###MS: 1613
###MSMS: 1614
BEGIN IONS
TITLE=Cmpd 594, AutoMSn(803.4230), 27.3 min
RTINSECONDS=1636.98
SCANS=MS: 1613 MSMS: 1614
PEPMASS=803.42296	24453
CHARGE=1+
394.14049	192	
412.13787	239	
425.22415	551	1+
429.18854	360	1+
468.20534	171	
489.29657	188	
504.25797	175	
508.25003	286	1+
521.79535	205	
523.29506	246	1+
541.99667	253	
542.22312	217	1+
551.27079	502	1+
560.78636	875	
561.29125	383	
618.68261	216	
619.00663	267	1+
627.99984	372	
633.34218	261	1+
646.31834	566	1+
654.29825	175	
656.35289	333	1+
656.70723	338	
657.03395	177	
661.35331	316	1+
664.34161	537	1+
666.28094	248	
696.85901	217	1+
702.37102	248	1+
707.62475	406	
719.90036	265	1+
728.39486	188	
755.94441	226	
756.46449	217	
758.41876	335	1+
765.34764	344	
771.07875	160	
779.37076	2592	1+
779.38637	698	1+
780.72972	241	
785.43718	422	1+
797.40203	195	
798.44973	292	
799.42695	270	
800.43679	508	1+
802.41273	1136	1+
END IONS

###FS:    #m/z: 1124.19532 #charge   2
###MaxRes:#m/z:  0.00000 #charge-128
###MS: 1613
###MSMS: 1615
BEGIN IONS
TITLE=Cmpd 595, AutoMSn(1124.1953), 27.3 min
RTINSECONDS=1637.48
SCANS=MS: 1613 MSMS: 1615
PEPMASS=1124.19532	16604
CHARGE=2+
321.12640	225	
564.25905	102	
809.35366	104	
842.47415	129	
1080.73546	108	
1097.54532	104	
1100.17245	278	
1100.37407	153	
1100.59878	225	
1100.76780	122	
1102.78175	114	
1103.38713	789	
1103.97947	288	
1104.96816	176	
1108.69191	104	
1119.60148	100	
1120.54254	162	
1121.39789	123	
1122.55599	105	
1157.81634	101	
2204.10993	1734	1+
2205.48693	1337	1+
END IONS

###FS:    #m/z: 811.57139 #charge   3
###MaxRes:#m/z:  0.00000 #charge-128
###MS: 1613
###MSMS: 1616
BEGIN IONS
TITLE=Cmpd 596, AutoMSn(811.5714), 27.3 min
RTINSECONDS=1637.98
SCANS=MS: 1613 MSMS: 1616
PEPMASS=811.57139	13674
CHARGE=3+
396.16859	231	1+
430.19798	446	1+
439.22045	842	1+
455.22072	185	
482.26654	557	1+
513.24312	163	
524.77429	307	
551.24444	211	
560.78715	733	
561.29195	485	
589.29317	200	
589.81181	171	
591.30157	186	
632.32821	183	
636.33840	198	
664.34398	229	
666.29037	174	
690.35249	155	
758.43124	213	1+
765.35199	463	1+
779.36837	2155	1+
792.41148	316	1+
807.45810	157	
808.46235	436	1+
810.43449	620	1+
811.89512	149	
812.45428	355	
815.44629	491	1+
823.06377	152	
836.37694	304	1+
850.44073	639	1+
850.44902	343	
878.43544	4869	1+
913.48647	190	
927.02310	308	1+
935.45044	415	1+
935.46433	174	
946.47407	232	1+
972.49944	272	1+
985.51948	163	
991.51100	2245	1+
1120.56143	209	
1121.57914	242	
1131.68847	773	
1420.67174	643	1+
1625.85299	615	1+
END IONS

###FS:    #m/z: 1124.18750 #charge   2
###MaxRes:#m/z:  0.00000 #charge-128
###MS: 1617
###MSMS: 1618
BEGIN IONS
TITLE=Cmpd 597, AutoMSn(1124.1875), 27.4 min
RTINSECONDS=1641.01
SCANS=MS: 1617 MSMS: 1618
PEPMASS=1124.18750	17054
CHARGE=2+
321.14071	210	
550.26733	101	
779.36122	111	
1021.93073	103	
1100.18299	104	
1103.19150	469	
1104.18148	386	
1123.52405	382	1+
1125.22280	119	
1127.56567	107	
2198.01156	563	1+
2205.03462	1563	1+
2205.79609	1055	1+
END IONS

###FS:    #m/z: 811.42871 #charge   3
###MaxRes:#m/z:  0.00000 #charge-128
###MS: 1617
###MSMS: 1619
BEGIN IONS
TITLE=Cmpd 598, AutoMSn(811.4287), 27.4 min
RTINSECONDS=1641.51
SCANS=MS: 1617 MSMS: 1619
PEPMASS=811.42871	15650
CHARGE=3+
389.73849	249	
412.13792	148	
414.19286	198	
430.15018	219	
430.71704	146	
437.21223	311	1+
489.25746	310	1+
503.23823	334	1+
511.23696	477	1+
539.76645	160	
540.22463	236	1+
542.32715	171	
546.78180	172	
551.26261	395	1+
580.29042	195	
580.77880	196	
608.28687	269	1+
641.34421	194	
664.33004	310	1+
666.27137	223	
697.03724	200	
701.81706	189	
737.37329	159	
739.39524	200	
756.44501	182	
765.36536	491	1+
774.83654	213	1+
779.37070	2317	1+
791.84807	212	
802.79014	213	
806.43719	335	1+
808.43253	609	1+
810.45302	1289	1+
813.00466	148	
814.41898	778	1+
835.41641	342	1+
836.40276	266	1+
841.48151	158	
845.97679	176	
850.43774	853	1+
878.43838	4579	1+
913.52630	186	
935.44955	699	1+
963.53020	725	1+
991.51506	2566	1+
1120.57099	1043	1+
1120.58328	230	
1177.58222	871	1+
1177.59800	167	
1420.68616	506	1+
1968.05568	536	1+
END IONS

###FS:    #m/z: 936.99705 #charge   3
###MaxRes:#m/z:  0.00000 #charge-128
###MS: 1617
###MSMS: 1620
BEGIN IONS
TITLE=Cmpd 599, AutoMSn(936.9970), 27.4 min
RTINSECONDS=1642.01
SCANS=MS: 1617 MSMS: 1620
PEPMASS=936.99705	41164
CHARGE=3+
343.14889	210	
359.16106	233	
376.20398	334	1+
394.13165	392	1+
398.20804	269	1+
402.15884	191	
409.21674	648	
412.15584	339	1+
414.19621	311	1+
417.92954	240	
429.18414	214	
437.21050	911	1+
440.20797	312	1+
456.19606	271	1+
469.21391	373	1+
480.22444	262	
496.24993	257	
500.22477	293	1+
525.33023	227	1+
534.23610	202	
542.23681	275	1+
550.99005	234	
551.25455	1862	1+
559.27822	319	1+
565.27742	252	1+
576.24707	190	
579.28543	201	
590.31917	662	1+
601.86202	198	
619.34182	349	1+
627.28720	291	1+
636.34239	371	1+
639.41255	346	1+
646.30139	400	1+
649.28716	247	1+
654.31634	285	1+
661.36497	456	1+
664.33551	1466	1+
692.39127	185	
719.42172	282	
722.43190	257	1+
743.33568	244	1+
746.31417	188	
747.43501	342	
747.94755	441	1+
750.35235	269	1+
758.40529	932	1+
761.37733	239	1+
765.36071	443	1+
767.32462	235	1+
767.40191	302	
779.36714	3103	1+
785.57741	269	
811.48196	652	1+
833.39409	195	
842.38063	207	1+
845.44871	261	1+
850.42916	965	1+
860.41918	266	1+
878.42384	290	1+
878.43410	3112	1+
913.46735	268	1+
932.46804	1045	1+
973.49965	227	1+
984.53791	462	1+
991.51635	1019	1+
1045.56335	227	
1120.54907	227	
1131.68659	190	
1201.68637	450	
1202.69658	429	
1477.86613	391	1+
1623.98518	916	1+
1853.05723	416	1+
END IONS

###FS:    #m/z: 1124.18888 #charge   2
###MaxRes:#m/z:  0.00000 #charge-128
###MS: 1621
###MSMS: 1622
BEGIN IONS
TITLE=Cmpd 600, AutoMSn(1124.1889), 27.4 min
RTINSECONDS=1645.03
SCANS=MS: 1621 MSMS: 1622
PEPMASS=1124.18888	15836
CHARGE=2+
366.13948	110	
577.29699	110	
923.46579	102	
1102.98943	382	
1103.35871	580	
1103.58809	614	
1104.40930	130	
1107.76588	111	
1121.15314	135	
1124.06695	144	
1124.52851	150	
2198.31051	649	1+
2198.87141	395	1+
2200.06488	535	1+
2204.43889	2029	1+
END IONS

###FS:    #m/z: 811.56686 #charge   3
###MaxRes:#m/z:  0.00000 #charge-128
###MS: 1621
###MSMS: 1623
BEGIN IONS
TITLE=Cmpd 601, AutoMSn(811.5669), 27.4 min
RTINSECONDS=1645.53
SCANS=MS: 1621 MSMS: 1623
PEPMASS=811.56686	14645
CHARGE=3+
377.16826	208	
379.71394	184	
394.19099	235	1+
418.69776	181	
423.18823	246	1+
430.15565	240	1+
468.26830	154	
487.74157	145	
509.24832	201	
516.28079	258	1+
532.76473	171	
579.28130	163	
580.78533	186	
601.32941	240	
618.33823	224	1+
636.33814	228	1+
646.80118	158	
657.35588	160	
664.34365	433	1+
666.31145	402	1+
699.36299	171	
714.42843	230	
714.94411	145	
762.35114	146	
765.36062	511	1+
772.38421	193	
779.36780	2239	1+
801.63100	173	
805.40215	266	1+
807.42169	508	1+
809.45833	368	
810.44576	1367	1+
814.42662	988	1+
850.41010	181	
850.45000	1030	1+
878.43469	5504	1+
913.47022	543	1+
927.02668	252	1+
935.45398	314	
945.53160	250	1+
945.75108	371	
963.52208	724	1+
985.03990	208	
985.54099	193	
991.52385	1879	1+
1120.56487	1753	1+
1177.58237	233	
1177.58741	737	1+
1420.67686	833	1+
1549.73372	357	1+
1623.91804	741	1+
END IONS

###FS:    #m/z: 956.16430 #charge   2
###MaxRes:#m/z:  0.00000 #charge-128
###MS: 1621
###MSMS: 1624
BEGIN IONS
TITLE=Cmpd 602, AutoMSn(956.1643), 27.4 min
RTINSECONDS=1646.04
SCANS=MS: 1621 MSMS: 1624
PEPMASS=956.16430	13848
CHARGE=2+
437.20675	100	
440.25859	102	
547.19997	127	
551.28197	103	
560.77088	145	
589.81156	146	
647.32702	126	
658.33722	124	
759.40732	103	
779.36022	130	
833.63485	119	
878.43540	194	
935.43096	108	
938.16023	309	1+
938.47148	166	
938.81585	533	
943.47504	114	
952.44424	140	
954.50630	231	1+
956.01968	135	
957.54971	101	
959.42318	147	
965.87482	196	
1177.58602	104	
END IONS

###FS:    #m/z: 332.27792 #charge-128
###MaxRes:#m/z:  0.00000 #charge-128
###MS: 1625
###MSMS: 1626
BEGIN IONS
TITLE=Cmpd 603, AutoMSn(332.2779), 27.5 min
RTINSECONDS=1649.06
SCANS=MS: 1625 MSMS: 1626
PEPMASS=332.27792	25777

334.29096	165	
END IONS

###FS:    #m/z: 916.06693 #charge   3
###MaxRes:#m/z:  0.00000 #charge-128
###MS: 1625
###MSMS: 1628
BEGIN IONS
TITLE=Cmpd 605, AutoMSn(916.0669), 27.5 min
RTINSECONDS=1650.06
SCANS=MS: 1625 MSMS: 1628
PEPMASS=916.06693	9146
CHARGE=3+
390.18602	184	
399.73400	145	
414.70148	130	
425.73157	168	
480.23165	144	
489.24901	269	1+
496.27080	509	1+
513.78724	130	
551.26110	146	
569.40268	130	
589.30160	303	
589.79767	184	
633.37870	185	
646.33173	175	
708.39259	132	
719.84777	133	
745.37079	209	
748.42339	188	
774.86245	280	1+
779.35995	448	
862.46476	288	1+
878.43383	1936	1+
889.47005	134	
892.25079	195	
892.45436	180	
892.66039	271	1+
892.88650	133	
906.16870	168	
911.51467	389	1+
913.50030	865	1+
913.71730	132	
917.48803	662	1+
959.51880	145	
977.48572	752	1+
991.52498	630	1+
1090.57586	135	
1091.57003	369	1+
1120.56049	932	1+
1420.67592	741	1+
1829.96177	448	1+
1837.94936	599	1+
END IONS

###FS:    #m/z: 332.27725 #charge-128
###MaxRes:#m/z:  0.00000 #charge-128
###MS: 1629
###MSMS: 1630
BEGIN IONS
TITLE=Cmpd 606, AutoMSn(332.2773), 27.6 min
RTINSECONDS=1653.09
SCANS=MS: 1629 MSMS: 1630
PEPMASS=332.27725	44838

316.28169	206	
END IONS

###FS:    #m/z: 904.45433 #charge   2
###MaxRes:#m/z:  0.00000 #charge-128
###MS: 1629
###MSMS: 1631
BEGIN IONS
TITLE=Cmpd 607, AutoMSn(904.4543), 27.6 min
RTINSECONDS=1653.59
SCANS=MS: 1629 MSMS: 1631
PEPMASS=904.45433	26437
CHARGE=2+
373.27524	218	
423.21807	169	
425.72393	447	1+
437.21360	152	
511.25132	148	
520.31674	594	1+
545.79331	427	
551.26493	408	1+
596.83405	153	
605.21431	148	
633.40560	429	
636.33964	161	
664.33042	614	1+
718.32778	223	1+
748.42421	578	
765.35594	460	1+
774.86969	262	
775.37393	268	
779.36701	1676	1+
851.44577	436	1+
854.18189	211	
858.69417	181	
858.93621	363	
862.45790	1416	1+
878.43456	4707	1+
900.88372	426	1+
902.46384	992	1+
907.45195	640	1+
910.52572	354	1+
913.48936	366	1+
917.20701	205	
960.47196	314	1+
963.51927	506	1+
977.48894	4060	1+
977.51094	400	1+
991.52054	3075	1+
1034.52796	211	
1090.58433	182	
1091.57998	1096	1+
1092.55779	160	
1110.54780	165	
1110.89266	186	
1120.56539	1878	1+
1139.52261	168	
1144.57624	215	
1145.58879	174	
1177.57607	952	1+
1177.57996	181	
1291.63430	695	1+
1420.67087	1315	1+
1696.84480	370	1+
END IONS

###FS:    #m/z: 332.27766 #charge-128
###MaxRes:#m/z:  0.00000 #charge-128
###MS: 1633
###MSMS: 1634
BEGIN IONS
TITLE=Cmpd 608, AutoMSn(332.2777), 27.6 min
RTINSECONDS=1657.11
SCANS=MS: 1633 MSMS: 1634
PEPMASS=332.27766	61512

316.27703	157	
330.24364	127	
334.29113	243	
END IONS

###FS:    #m/z: 904.86811 #charge   3
###MaxRes:#m/z:  0.00000 #charge-128
###MS: 1633
###MSMS: 1635
BEGIN IONS
TITLE=Cmpd 609, AutoMSn(904.8681), 27.6 min
RTINSECONDS=1657.61
SCANS=MS: 1633 MSMS: 1635
PEPMASS=904.86811	45441
CHARGE=3+
373.28579	213	
390.18914	420	
431.21639	367	1+
491.58472	217	
520.30750	323	1+
551.26046	408	1+
596.32613	433	1+
632.31277	236	
633.40082	429	1+
644.28554	189	
646.32204	232	
646.81788	414	
664.34178	777	1+
748.41984	832	1+
765.36580	373	1+
779.36949	1194	1+
850.44053	774	1+
850.44776	207	
854.18017	217	
854.42279	199	
858.44338	363	
862.45826	1917	1+
866.76268	253	1+
878.43741	5764	1+
882.47093	404	1+
889.46934	239	1+
901.46740	1103	1+
901.68268	346	
906.77365	213	1+
907.46450	211	
910.50595	191	
913.47874	601	1+
916.91163	229	1+
960.47022	335	1+
963.52090	689	1+
977.48819	305	1+
977.49531	4960	1+
988.75265	377	
991.52145	3770	1+
991.88120	190	
1033.88520	203	
1034.54608	305	
1090.57148	2030	1+
1110.55881	277	
1110.91380	234	
1120.55866	3658	1+
1131.69604	210	
1134.59020	233	
1138.57532	229	
1144.22801	195	
1144.57773	331	
1177.58656	1963	1+
1420.67581	1874	1+
1548.74620	505	1+
1695.80195	607	1+
1815.89838	370	1+
1975.83831	542	1+
END IONS

###FS:    #m/z: 904.46496 #charge   2
###MaxRes:#m/z:  0.00000 #charge-128
###MS: 1637
###MSMS: 1638
BEGIN IONS
TITLE=Cmpd 610, AutoMSn(904.4650), 27.7 min
RTINSECONDS=1661.13
SCANS=MS: 1637 MSMS: 1638
PEPMASS=904.46496	42615
CHARGE=2+
373.28060	404	1+
429.15834	319	1+
449.25850	594	
520.31156	507	1+
543.24716	280	1+
545.79665	426	
550.98918	364	
551.25780	316	1+
558.21732	359	1+
589.29151	984	1+
596.32397	246	
596.82124	307	1+
606.26931	296	1+
633.39794	642	1+
646.31822	534	
664.34254	520	
687.31742	212	1+
748.42271	673	1+
765.35109	394	1+
766.84658	243	1+
779.36763	1920	1+
824.15477	316	1+
850.43917	756	1+
858.44445	285	
862.46026	1432	1+
878.43340	5287	1+
889.47798	253	
894.46553	321	1+
900.47832	322	1+
902.44474	348	1+
904.42000	217	
905.44208	243	
906.47067	288	
906.80006	296	1+
907.46165	867	1+
911.45570	257	
913.49656	228	
915.97041	353	
918.45290	338	
960.47376	327	1+
963.53101	870	1+
977.49445	5396	1+
991.51997	3544	1+
1090.57379	346	
1091.57853	924	1+
1091.57881	326	
1110.55713	236	
1111.23000	201	
1120.56239	3131	1+
1138.26584	254	
1138.58631	240	
1144.23710	316	
1144.59526	333	
1144.90983	197	
1177.57532	337	
1178.57315	654	1+
1292.62915	1075	1+
1420.67418	2438	1+
1437.69261	390	1+
1548.72434	610	1+
1706.84694	481	1+
1779.88343	470	1+
END IONS

###FS:    #m/z: 1130.82801 #charge   2
###MaxRes:#m/z:  0.00000 #charge-128
###MS: 1637
###MSMS: 1639
BEGIN IONS
TITLE=Cmpd 611, AutoMSn(1130.8280), 27.7 min
RTINSECONDS=1661.63
SCANS=MS: 1637 MSMS: 1639
PEPMASS=1130.82801	21555
CHARGE=2+
364.16463	117	
411.23250	131	
665.34008	108	
671.28321	102	
919.31446	140	
1103.95546	153	
1104.41560	116	
1111.02058	105	
1111.57849	105	
1114.56769	221	
1114.98306	357	
1115.17378	498	
1124.14508	101	
1126.23612	344	
1127.07489	236	
1127.34514	139	
1127.58853	284	
1128.52393	101	
1129.41140	105	
1135.02889	102	
1143.34521	120	
1146.18298	109	
1367.94156	180	
2205.28647	446	1+
2221.63579	345	1+
2228.63353	967	1+
2260.14832	2731	1+
2260.63533	2662	1+
END IONS

###FS:    #m/z: 956.16855 #charge   2
###MaxRes:#m/z:  0.00000 #charge-128
###MS: 1637
###MSMS: 1640
BEGIN IONS
TITLE=Cmpd 612, AutoMSn(956.1685), 27.7 min
RTINSECONDS=1662.13
SCANS=MS: 1637 MSMS: 1640
PEPMASS=956.16855	23029
CHARGE=2+
412.13856	120	
468.73485	121	
496.75023	200	
551.24940	125	
560.77515	243	
561.28270	124	
603.80304	143	
646.31458	114	
652.36185	135	
652.86338	163	
664.33824	174	
703.85812	121	
706.37033	115	
710.83106	266	
712.16412	136	
740.34907	233	1+
878.43308	865	1+
933.97245	210	
936.32406	151	
937.47826	392	1+
938.34259	241	
938.83993	605	
938.97580	582	
947.01743	277	
953.49839	338	1+
955.50057	555	1+
958.49219	311	1+
960.45921	238	
963.51279	320	1+
964.88269	180	
978.50386	176	
991.51111	210	1+
1013.55095	161	
1177.58509	472	1+
1876.28945	1247	1+
END IONS

###FS:    #m/z: 651.86248 #charge   2
###MaxRes:#m/z:  0.00000 #charge-128
###MS: 1641
###MSMS: 1642
BEGIN IONS
TITLE=Cmpd 613, AutoMSn(651.8625), 27.8 min
RTINSECONDS=1665.15
SCANS=MS: 1641 MSMS: 1642
PEPMASS=651.86248	18080
CHARGE=2+
316.15034	756	1+
335.10371	214	
337.12460	667	
344.14177	182	
351.16842	243	
353.16752	604	
355.19153	195	
369.18017	183	
375.22795	199	
389.73730	228	
411.21415	220	
413.23053	180	
429.24474	190	
431.16613	285	
438.12208	605	
446.26104	728	1+
500.25313	501	1+
526.26419	306	1+
544.28538	219	
559.34258	856	1+
630.33907	379	1+
632.37183	362	1+
634.37733	221	
635.36351	1033	1+
638.78841	184	
647.35496	420	
648.38679	1787	1+
650.38347	1454	1+
652.37615	849	
653.37144	2616	1+
656.83236	789	
657.98405	261	
658.07617	229	
672.42292	316	1+
759.45946	1396	1+
874.48493	1596	1+
884.24892	296	
987.56815	877	1+
999.01502	260	
1102.59545	1680	1+
1114.64806	172	
END IONS

###FS:    #m/z: 1135.58818 #charge   2
###MaxRes:#m/z:  0.00000 #charge-128
###MS: 1641
###MSMS: 1643
BEGIN IONS
TITLE=Cmpd 614, AutoMSn(1135.5882), 27.8 min
RTINSECONDS=1665.65
SCANS=MS: 1641 MSMS: 1643
PEPMASS=1135.58818	17404
CHARGE=2+
862.44895	115	
919.64267	193	
928.97913	101	
929.32411	130	
1101.39559	110	
1109.86459	113	
1110.95899	102	
1111.59167	117	
1112.36607	129	
1113.11400	116	
1114.57389	593	
1114.96956	627	
1115.17901	699	
1115.57957	367	
1115.96416	171	
1130.83371	278	
1131.34740	195	
1134.59614	119	
1134.82309	141	
1137.20667	108	
1139.19759	141	
2227.60633	1538	1+
2260.11711	1169	1+
END IONS

###FS:    #m/z: 1130.82845 #charge   2
###MaxRes:#m/z:  0.00000 #charge-128
###MS: 1641
###MSMS: 1644
BEGIN IONS
TITLE=Cmpd 615, AutoMSn(1130.8285), 27.8 min
RTINSECONDS=1666.15
SCANS=MS: 1641 MSMS: 1644
PEPMASS=1130.82845	17310
CHARGE=2+
651.85623	131	
652.38348	130	
808.42368	145	
866.43430	117	
875.71867	111	
917.31271	124	
919.47163	125	
919.65388	123	
1035.78442	108	
1046.47577	136	
1101.99384	109	
1103.76933	157	
1104.18569	304	
1104.42105	143	
1111.79472	142	
1111.98310	152	
1112.56027	120	
1115.18257	326	
1123.47458	109	
1127.58090	298	
1127.98204	214	
1132.60945	123	
1134.53792	109	
1134.77053	128	
1136.01444	151	
2205.01680	592	1+
2227.65999	809	1+
2228.06774	581	1+
2251.67562	421	1+
2259.11158	1160	1+
2260.65823	1362	1+
END IONS

###FS:    #m/z: 651.86225 #charge   2
###MaxRes:#m/z:  0.00000 #charge-128
###MS: 1645
###MSMS: 1646
BEGIN IONS
TITLE=Cmpd 616, AutoMSn(651.8623), 27.8 min
RTINSECONDS=1669.18
SCANS=MS: 1645 MSMS: 1646
PEPMASS=651.86225	46611
CHARGE=2+
316.14884	1592	1+
337.13288	805	1+
341.17113	228	
344.14516	432	
351.17421	257	
353.16007	895	1+
355.17139	391	1+
357.20315	569	1+
365.20522	198	
375.22067	531	1+
381.16863	179	
385.23680	305	
391.74710	284	
401.24548	333	
411.21385	359	1+
413.16769	751	
429.23173	767	1+
431.17858	240	
446.25667	1767	1+
457.22173	356	1+
496.27541	318	
498.26656	373	1+
500.21567	167	
526.25265	798	1+
544.25694	895	
559.34561	1911	1+
595.27471	156	
611.33250	280	1+
613.30715	541	1+
629.33098	368	1+
631.34511	626	1+
634.38675	249	
635.37673	659	1+
639.75691	304	1+
646.38465	621	1+
648.38675	1736	1+
650.38051	1544	1+
652.37133	2802	1+
657.36266	576	
657.87437	206	
657.94799	179	
672.42771	902	1+
681.02006	799	
708.34499	157	
716.36657	162	
726.35172	155	
728.37708	440	1+
744.35482	190	
759.45426	2514	1+
839.42225	214	
856.44535	271	1+
874.48913	4833	1+
987.56908	1924	1+
999.01777	156	
1102.59585	4045	1+
END IONS

###FS:    #m/z: 665.36570 #charge   2
###MaxRes:#m/z:  0.00000 #charge-128
###MS: 1645
###MSMS: 1647
BEGIN IONS
TITLE=Cmpd 617, AutoMSn(665.3657), 27.8 min
RTINSECONDS=1669.68
SCANS=MS: 1645 MSMS: 1647
PEPMASS=665.36570	19393
CHARGE=2+
343.15959	964	1+
353.15243	291	
355.18798	212	
365.19832	213	
366.15683	146	
367.17191	444	1+
369.18505	420	1+
371.48252	192	
375.22427	145	
395.21510	165	
429.22545	170	
439.21468	156	
446.25572	633	1+
456.26221	155	
559.33769	585	1+
629.33300	184	
642.34508	239	1+
644.37290	338	1+
646.39959	386	
649.36099	363	1+
657.34291	158	
660.37990	725	1+
662.39279	1196	1+
664.37697	3790	1+
669.30557	213	
669.97815	347	
670.03092	197	
670.38362	328	1+
672.03490	133	
672.42742	320	
742.42826	133	
759.45572	549	
874.48241	1320	1+
884.25569	141	
987.57389	278	
988.56244	442	1+
999.03147	607	
1102.59674	1893	1+
1113.61278	149	
1114.65600	360	
END IONS

###FS:    #m/z: 1024.13687 #charge   2
###MaxRes:#m/z:  0.00000 #charge-128
###MS: 1645
###MSMS: 1648
BEGIN IONS
TITLE=Cmpd 618, AutoMSn(1024.1369), 27.8 min
RTINSECONDS=1670.18
SCANS=MS: 1645 MSMS: 1648
PEPMASS=1024.13687	13682
CHARGE=2+
381.19677	137	
439.72167	277	1+
517.26274	141	
523.23152	326	1+
559.27273	353	1+
587.79498	208	
673.35401	140	
677.29783	160	
693.34191	309	
693.83050	316	
711.34222	208	
795.39084	161	
827.45606	265	1+
833.38902	507	1+
882.47036	139	
919.84091	140	
958.33064	254	
986.26328	138	
1025.49184	144	
1027.52374	138	
1060.51580	357	
1061.52797	139	
1120.57735	147	
1174.56445	310	
1175.56976	155	
1176.68139	209	
1176.97263	180	
1177.27876	142	
1194.93595	156	
1196.28001	146	
1302.72913	429	1+
1328.69159	458	1+
END IONS

###FS:    #m/z: 651.86254 #charge   2
###MaxRes:#m/z:  0.00000 #charge-128
###MS: 1649
###MSMS: 1650
BEGIN IONS
TITLE=Cmpd 619, AutoMSn(651.8625), 27.9 min
RTINSECONDS=1673.22
SCANS=MS: 1649 MSMS: 1650
PEPMASS=651.86254	76558
CHARGE=2+
316.14793	2561	1+
321.12590	264	1+
337.13368	988	1+
344.15153	461	
353.16542	669	1+
355.17512	369	
357.21493	482	1+
365.21738	219	
367.21021	204	
375.22786	838	1+
381.20114	188	
383.22389	296	1+
385.18017	196	
391.74929	273	
401.23595	646	1+
411.20823	436	1+
413.16976	641	1+
427.24409	213	1+
429.22966	1129	1+
431.17539	818	
438.12121	364	
438.20841	470	1+
446.25790	2988	1+
454.24900	307	1+
457.22785	356	
480.24346	198	
482.24341	184	
498.25928	412	1+
500.26348	444	1+
513.27543	330	1+
516.25186	200	
521.79350	292	
526.24887	1096	1+
542.29060	261	1+
544.26143	1294	1+
559.34418	3165	1+
579.30666	193	
593.34459	185	
595.28026	221	
608.32011	253	1+
611.33417	347	1+
613.30057	701	1+
629.32080	1319	1+
634.38184	192	
635.38135	628	1+
638.72176	612	1+
647.38134	443	
648.37388	1498	1+
650.38261	1519	1+
652.38018	2968	1+
657.35159	873	1+
658.93791	419	1+
672.42550	1401	1+
708.34671	246	1+
726.36227	526	1+
728.37936	535	1+
744.37540	189	
759.46022	3902	1+
768.59903	189	
857.43473	305	
874.48441	7444	1+
987.57216	2369	1+
999.02923	205	
1084.59119	201	
1102.59690	5601	1+
1113.73850	192	
END IONS

###FS:    #m/z: 665.36750 #charge   2
###MaxRes:#m/z:  0.00000 #charge-128
###MS: 1649
###MSMS: 1651
BEGIN IONS
TITLE=Cmpd 620, AutoMSn(665.3675), 27.9 min
RTINSECONDS=1673.72
SCANS=MS: 1649 MSMS: 1651
PEPMASS=665.36750	27295
CHARGE=2+
343.15815	927	
351.15502	285	1+
353.15752	340	
357.20628	155	
365.16309	216	
367.17852	249	
369.18002	223	
371.19878	213	1+
395.18835	183	
411.22960	168	
428.24231	322	1+
431.18353	148	
439.22399	139	
446.25856	918	1+
485.29184	147	
526.25174	344	
542.28034	140	
544.26537	306	
554.24320	143	
559.34210	926	1+
607.34139	231	1+
609.31364	156	
629.31647	326	1+
642.38116	299	1+
644.41241	272	
646.37231	292	
648.34482	310	1+
654.75832	165	
657.35423	172	
657.86880	229	
660.37920	636	1+
662.38915	1695	1+
664.38325	1626	1+
666.36820	2109	1+
669.94960	648	1+
671.07870	445	
671.18594	569	
672.42586	377	1+
681.01352	354	
759.45572	861	1+
874.48125	1846	1+
987.56947	1065	1+
999.01740	324	
1102.60151	2003	1+
END IONS

###FS:    #m/z: 1023.93432 #charge   2
###MaxRes:#m/z:  0.00000 #charge-128
###MS: 1649
###MSMS: 1652
BEGIN IONS
TITLE=Cmpd 621, AutoMSn(1023.9343), 27.9 min
RTINSECONDS=1674.22
SCANS=MS: 1649 MSMS: 1652
PEPMASS=1023.93432	15373
CHARGE=2+
379.71859	127	
381.18922	143	
430.16087	139	
466.20788	144	
523.22861	226	1+
530.22152	165	
537.26656	127	
560.78998	133	
588.30984	222	
634.80064	145	
651.86725	141	
700.33604	179	
711.31949	155	
734.30520	143	
833.39037	493	1+
878.44030	174	
882.94626	128	
926.82050	152	
938.97505	149	
958.31079	122	
1000.52577	133	
1020.50735	143	
1027.53339	203	
1060.50675	200	
1174.55901	181	
1176.30169	175	
1195.25539	155	
1329.69403	578	1+
1385.69096	372	1+
END IONS

###FS:    #m/z: 665.36750 #charge   2
###MaxRes:#m/z:  0.00000 #charge-128
###MS: 1653
###MSMS: 1654
BEGIN IONS
TITLE=Cmpd 622, AutoMSn(665.3675), 28.0 min
RTINSECONDS=1677.24
SCANS=MS: 1653 MSMS: 1654
PEPMASS=665.36750	31015
CHARGE=2+
321.12661	159	
325.14516	331	1+
329.20519	138	
343.16458	894	1+
351.15852	246	1+
353.15731	338	
354.83528	220	
355.17788	211	
363.16829	160	
365.16239	229	
367.19542	559	1+
375.21871	193	
376.60369	233	
383.22459	159	
413.17221	255	1+
422.09932	156	
428.21831	277	1+
446.25123	1215	1+
456.23838	258	1+
467.21696	268	1+
514.28681	180	
526.26180	303	1+
543.27000	288	1+
559.34398	842	1+
571.29427	144	
606.25760	138	
634.60950	264	
646.38695	326	1+
655.79976	224	
660.38342	710	1+
662.38974	1518	1+
664.37952	3439	1+
668.85954	160	
669.38427	658	1+
671.00264	470	1+
672.42206	261	1+
678.90623	293	
728.36916	170	
759.45762	1071	1+
857.44432	296	1+
874.48082	1689	1+
884.27092	654	
884.35263	547	
987.56789	466	
999.03252	156	
1102.59121	1993	1+
1113.71910	150	
1114.64746	335	
END IONS

###FS:    #m/z: 635.38082 #charge   1
###MaxRes:#m/z:  0.00000 #charge-128
###MS: 1653
###MSMS: 1655
BEGIN IONS
TITLE=Cmpd 623, AutoMSn(635.3808), 28.0 min
RTINSECONDS=1677.74
SCANS=MS: 1653 MSMS: 1655
PEPMASS=635.38082	15635
CHARGE=1+
321.12930	1196	1+
325.15832	201	
335.11434	292	
337.12595	499	
339.15532	225	
341.19394	105	
351.16801	239	1+
377.13777	156	
403.20464	147	
422.17113	100	
436.19927	108	
449.26381	106	
474.28034	100	
501.33059	104	
536.29271	129	
577.28498	103	
587.38463	100	
600.37411	131	
614.40443	316	
616.37375	1003	1+
620.38181	331	1+
630.35919	245	1+
632.37488	1007	1+
634.38300	899	1+
END IONS

###FS:    #m/z: 930.14759 #charge   3
###MaxRes:#m/z:  0.00000 #charge-128
###MS: 1653
###MSMS: 1656
BEGIN IONS
TITLE=Cmpd 624, AutoMSn(930.1476), 28.0 min
RTINSECONDS=1678.24
SCANS=MS: 1653 MSMS: 1656
PEPMASS=930.14759	14650
CHARGE=3+
371.20715	180	
379.71114	667	
429.15890	306	1+
437.21265	182	
524.77013	187	
550.01778	218	1+
551.26547	245	
552.26961	367	1+
563.32425	216	
580.79553	168	
591.31690	211	
646.81654	284	
651.85250	180	
652.38453	159	
657.90280	215	
658.37378	268	1+
664.35888	200	
678.34910	200	
758.41266	726	1+
779.37060	1221	1+
836.37981	169	
839.38571	179	
845.44374	345	1+
848.40906	161	
850.43777	692	1+
878.43219	2250	1+
917.33967	199	
917.48484	290	
925.48290	251	1+
929.48729	204	
930.48365	805	1+
935.49111	253	1+
941.65916	297	
959.54274	172	
963.52428	239	1+
991.51863	1452	1+
1010.01479	178	
1010.52797	175	
1120.55835	1604	1+
1131.69277	357	
1177.58519	1170	1+
1201.67686	393	1+
1420.67624	737	1+
1426.85537	566	1+
1529.74399	486	1+
1574.89176	1096	1+
1687.95619	633	1+
1836.99294	403	1+
1853.93403	696	1+
1954.01515	438	1+
1968.07723	395	1+
2033.07708	1425	1+
END IONS

###FS:    #m/z: 635.37881 #charge   1
###MaxRes:#m/z:  0.00000 #charge-128
###MS: 1657
###MSMS: 1658
BEGIN IONS
TITLE=Cmpd 625, AutoMSn(635.3788), 28.0 min
RTINSECONDS=1681.27
SCANS=MS: 1657 MSMS: 1658
PEPMASS=635.37881	17377
CHARGE=1+
321.12997	978	1+
325.20247	142	
329.16968	117	
335.10970	133	
336.19635	133	
337.13635	526	
339.15269	214	
341.15969	152	
346.26524	161	
369.19628	124	
389.14652	114	
428.19823	100	
432.24821	108	
454.29036	110	
466.25668	108	
479.20735	205	1+
518.43129	141	
534.29880	137	
540.32001	162	
556.33963	131	
585.36512	163	
602.35581	114	
613.36514	237	1+
615.34384	150	
616.37955	577	1+
618.36577	542	1+
630.36591	359	1+
632.38582	1001	1+
634.36279	1127	1+
END IONS

###FS:    #m/z: 936.99417 #charge   3
###MaxRes:#m/z:  0.00000 #charge-128
###MS: 1657
###MSMS: 1659
BEGIN IONS
TITLE=Cmpd 626, AutoMSn(936.9942), 28.0 min
RTINSECONDS=1681.77
SCANS=MS: 1657 MSMS: 1659
PEPMASS=936.99417	14356
CHARGE=3+
370.70435	197	
454.22145	228	1+
458.19190	314	1+
489.27162	375	
504.25014	221	
574.29785	260	1+
580.33823	212	
582.33280	317	
588.80242	491	1+
589.30734	252	
590.31635	881	1+
618.34773	363	1+
651.85230	205	
652.36022	225	
658.36288	242	1+
661.33853	380	1+
664.34300	756	1+
690.36012	244	1+
707.86766	270	
708.11126	202	
715.42366	254	
742.95666	335	
756.45370	265	
758.40326	1985	1+
758.41835	1138	1+
763.39687	243	1+
765.37128	450	1+
779.37203	1611	1+
845.45509	748	1+
850.44030	564	1+
858.69721	204	
872.96719	289	
873.51233	200	
878.43329	3253	1+
892.45959	191	
916.46968	351	1+
919.65271	1391	
920.15055	1041	
928.98440	446	
929.49033	295	1+
932.48308	489	1+
935.50666	223	
936.51185	213	
937.46071	434	1+
939.41530	255	1+
943.50289	311	1+
949.78137	196	
963.52143	776	1+
991.51767	2364	1+
1056.37325	305	
1101.51537	466	1+
1120.54825	365	
1120.57204	1181	1+
1291.62897	813	1+
1420.68060	1624	1+
1547.74065	541	1+
1574.89277	844	1+
1623.97576	496	1+
1631.90103	1451	1+
1687.94967	872	1+
1833.64161	644	1+
1837.95578	3291	1+
1838.61765	3343	1+
1853.05534	410	1+
1968.06677	955	1+
2032.08646	890	1+
2089.09579	931	1+
END IONS

###FS:    #m/z: 1124.58356 #charge   1
###MaxRes:#m/z:  0.00000 #charge-128
###MS: 1657
###MSMS: 1660
BEGIN IONS
TITLE=Cmpd 627, AutoMSn(1124.5836), 28.0 min
RTINSECONDS=1682.27
SCANS=MS: 1657 MSMS: 1660
PEPMASS=1124.58356	12294
CHARGE=1+
385.21661	103	
409.21453	116	
651.85393	312	
652.37131	238	
929.12018	110	
951.39376	116	
978.48929	132	
1062.33127	132	
1100.83935	102	
1103.56595	543	
1104.16740	355	
1109.41195	117	
1121.50814	100	
END IONS

###FS:    #m/z: 936.99383 #charge   3
###MaxRes:#m/z:  0.00000 #charge-128
###MS: 1661
###MSMS: 1662
BEGIN IONS
TITLE=Cmpd 628, AutoMSn(936.9938), 28.1 min
RTINSECONDS=1685.3
SCANS=MS: 1661 MSMS: 1662
PEPMASS=936.99383	34223
CHARGE=3+
345.10369	253	
390.18947	313	
430.18203	266	1+
489.27460	345	1+
493.26208	222	1+
551.26078	479	1+
552.77893	206	1+
558.23409	300	1+
582.67590	456	1+
589.29380	348	
589.79650	325	
590.31972	1054	1+
601.34979	351	1+
618.34515	328	1+
636.30231	396	1+
646.33024	442	
646.81627	254	1+
653.70898	546	
657.88064	444	1+
658.38340	685	1+
661.35517	689	1+
664.33802	1009	1+
696.37333	412	1+
701.82559	408	1+
714.42352	752	1+
742.93874	450	
743.44578	474	1+
758.41650	5289	1+
765.32463	551	
779.37523	1692	1+
779.98069	272	1+
844.50048	331	
845.44376	1810	1+
850.43098	1013	1+
854.27983	312	
854.45342	425	1+
860.43286	412	1+
878.43776	5413	1+
902.51588	290	1+
911.25174	256	1+
916.64952	310	
917.00639	514	1+
917.14733	334	
918.50706	784	1+
921.47002	365	1+
925.47860	213	1+
929.17702	271	
929.50547	493	1+
932.48070	668	1+
933.98655	303	1+
935.45801	1171	1+
935.69370	246	1+
936.98497	371	
940.49415	469	1+
942.48598	411	
945.50136	312	1+
951.75529	344	
952.62074	326	
963.52516	619	1+
968.47716	295	
987.52772	982	1+
991.51965	3200	1+
1022.03440	284	
1028.10615	252	
1056.36168	555	
1120.56215	3265	1+
1129.58912	302	
1131.68976	284	
1144.58075	392	
1157.29537	259	
1157.60669	469	1+
1161.93608	397	1+
1176.57843	430	1+
1371.79383	729	1+
1420.67334	2002	1+
1531.71687	771	1+
1547.72728	811	1+
1574.89629	2321	1+
1623.97226	628	1+
1631.91135	3900	1+
1678.87100	347	1+
1688.90417	1528	1+
1695.82422	536	1+
1715.37643	577	1+
1715.89980	568	1+
1738.98439	398	1+
1743.96150	1274	1+
1828.33680	346	1+
1833.62945	613	1+
1837.62850	2929	1+
1837.95358	3131	1+
1838.30002	2684	1+
1852.02738	858	1+
1860.02869	768	1+
1885.91232	510	1+
1917.04253	900	1+
1968.08402	717	1+
1974.06098	922	1+
2016.03518	344	1+
2032.09035	1466	1+
2089.08596	2237	1+
END IONS

###FS:    #m/z: 1127.37826 #charge   2
###MaxRes:#m/z:  0.00000 #charge-128
###MS: 1661
###MSMS: 1663
BEGIN IONS
TITLE=Cmpd 629, AutoMSn(1127.3783), 28.1 min
RTINSECONDS=1685.8
SCANS=MS: 1661 MSMS: 1663
PEPMASS=1127.37826	32365
CHARGE=2+
377.17742	103	
409.25134	102	
437.21502	168	
551.25877	143	
651.86550	111	
652.35613	126	
737.32094	113	
779.36089	165	
845.43518	105	
919.46412	103	
929.33439	152	
939.31418	105	
1103.37869	796	
1103.56292	757	1+
1103.78756	580	
1111.56066	140	
1114.98390	104	
1121.05160	109	
1121.52903	123	
1121.80512	150	
1123.54028	132	
1124.20717	354	
1126.20361	326	
1126.55686	394	
1126.82213	460	
1127.15784	2031	1+
1133.78956	125	
2205.22307	1276	1+
2247.65769	884	1+
2248.12139	1080	1+
2253.66632	5097	1+
END IONS

###FS:    #m/z: 930.15526 #charge   3
###MaxRes:#m/z:  0.00000 #charge-128
###MS: 1661
###MSMS: 1664
BEGIN IONS
TITLE=Cmpd 630, AutoMSn(930.1553), 28.1 min
RTINSECONDS=1686.3
SCANS=MS: 1661 MSMS: 1664
PEPMASS=930.15526	25490
CHARGE=3+
326.13246	226	1+
413.20460	247	1+
425.24111	423	1+
458.18676	377	
467.23004	276	1+
489.27691	600	
493.27273	301	1+
523.22361	240	1+
551.26961	704	1+
560.79098	1042	
563.32821	475	1+
563.66372	298	
564.00065	378	1+
571.29278	326	1+
589.30621	2302	1+
589.79357	541	
601.34664	597	1+
618.29025	264	1+
636.33565	436	1+
639.68412	516	1+
650.86161	470	1+
652.35189	344	1+
657.37558	420	1+
657.89843	1026	1+
661.36402	750	1+
664.32463	1277	1+
678.03348	348	1+
678.36255	273	
696.85675	276	
719.86962	407	1+
740.39548	797	1+
755.95513	447	
756.44882	494	1+
758.41713	9592	1+
765.35305	462	1+
770.40645	284	1+
774.86411	434	
775.38871	299	
778.72949	235	1+
779.37916	2747	1+
779.37931	574	1+
786.15519	264	1+
816.46279	257	1+
837.47359	276	1+
844.50172	883	
844.99555	1061	1+
845.45408	3375	1+
850.44344	1468	1+
858.69245	273	
872.46566	334	1+
876.97233	267	1+
878.17284	251	1+
878.43291	7498	1+
882.20495	269	
910.70583	314	1+
914.44445	298	1+
919.97981	241	1+
925.45246	377	1+
926.99917	521	1+
929.49188	827	1+
932.47663	1561	1+
939.69709	251	1+
945.48836	237	1+
963.52455	872	1+
968.21055	225	1+
984.54072	545	1+
987.53303	322	1+
991.52444	4266	1+
996.45336	725	
1008.53119	321	
1021.50593	390	1+
1092.55838	784	1+
1110.56757	385	
1110.88686	383	
1111.26375	273	
1111.56093	275	
1120.53326	428	
1121.56516	2049	1+
1131.69120	665	
1138.25103	308	
1138.56694	323	
1144.57219	447	
1144.88451	291	
1177.57976	593	1+
1291.62308	2345	1+
1301.71562	644	1+
1419.68805	2493	1+
1427.85514	2441	1+
1558.80681	1327	1+
1574.89573	7265	1+
1692.36728	676	1+
1693.84354	764	1+
1697.81529	542	1+
1706.40003	593	1+
1706.87840	775	1+
1715.89642	1539	1+
1783.97816	386	1+
1803.01682	1645	1+
1812.43848	514	1+
1820.93133	485	1+
1821.41236	441	1+
1833.89553	576	1+
1853.99610	899	1+
1865.94277	803	1+
1917.04554	2282	1+
1969.06617	674	1+
2017.03932	1416	1+
2032.07193	5285	1+
2078.10406	560	1+
2144.14883	932	1+
2228.19990	394	1+
2285.50473	574	1+
2293.17276	637	1+
END IONS

###FS:    #m/z: 929.99173 #charge   3
###MaxRes:#m/z:  0.00000 #charge-128
###MS: 1665
###MSMS: 1666
BEGIN IONS
TITLE=Cmpd 631, AutoMSn(929.9917), 28.2 min
RTINSECONDS=1689.32
SCANS=MS: 1665 MSMS: 1666
PEPMASS=929.99173	73051
CHARGE=3+
345.10126	526	1+
383.16328	280	1+
412.15959	367	1+
414.20732	383	1+
425.72155	652	1+
430.18162	309	1+
437.21498	407	1+
449.27047	573	
482.26696	663	
489.27215	1181	1+
494.26063	348	1+
504.24620	651	
525.27714	488	1+
540.23470	741	1+
546.78769	427	
550.78905	262	1+
551.26324	753	1+
560.27448	1340	1+
563.33545	987	1+
563.66553	693	
563.98980	634	1+
571.32656	469	
590.32733	2593	1+
632.35059	669	1+
639.33622	348	1+
639.68849	395	
643.39237	289	1+
650.87767	319	1+
661.35868	1511	1+
664.33999	1154	1+
678.03311	411	1+
687.39785	549	
697.06660	501	
712.39016	421	1+
716.39411	514	
718.36252	330	1+
719.84594	429	
741.04156	254	1+
743.40940	248	1+
749.42401	361	1+
755.96336	468	
758.41493	12553	1+
765.21711	525	
765.35273	1053	1+
768.56155	480	
769.94270	317	1+
779.37240	4489	1+
779.93957	1052	1+
784.93028	250	1+
787.73588	239	1+
799.45461	757	1+
802.41367	344	1+
828.44175	260	1+
842.44058	277	1+
845.45047	4623	1+
847.91960	712	1+
850.43517	730	1+
851.49214	361	1+
854.44293	608	1+
873.46134	343	1+
874.96125	242	1+
878.43566	10842	1+
891.45902	272	1+
906.23797	318	1+
906.45136	548	1+
914.66155	291	1+
916.01214	411	1+
919.65240	312	1+
919.98694	426	1+
922.83173	232	1+
923.17009	501	1+
927.48022	2308	1+
932.47742	2208	1+
941.76903	346	1+
942.62300	401	
946.49844	294	1+
949.49617	397	1+
959.24767	286	1+
964.51624	927	1+
973.45964	389	1+
974.53683	277	1+
978.52038	452	
986.52868	296	1+
991.52234	5975	1+
996.44864	494	
1007.51247	1971	1+
1008.04950	459	
1110.58929	577	
1111.54777	409	
1120.56972	6176	1+
1131.68984	957	
1132.82514	496	
1138.26530	631	1+
1138.58718	425	
1144.24131	675	
1144.59132	1210	1+
1177.58851	2309	1+
1201.69593	1355	1+
1273.62261	431	1+
1291.62501	2028	1+
1314.77727	1880	1+
1402.64199	818	1+
1420.67370	3127	1+
1427.85419	3460	1+
1519.80740	1002	1+
1548.73918	1475	1+
1559.81205	2155	1+
1574.89160	12966	1+
1584.87518	557	1+
1623.97474	773	1+
1641.82186	508	1+
1687.95618	5168	1+
1690.92675	1039	1+
1695.83486	1267	1+
1698.35313	707	1+
1706.37902	1092	1+
1715.37246	1768	1+
1715.86206	1778	1+
1753.39485	421	1+
1763.43146	439	1+
1763.88088	638	1+
1803.00902	2399	1+
1821.43309	743	1+
1847.96488	658	1+
1852.97360	1336	1+
1854.97556	902	1+
1870.56969	405	1+
1878.43791	454	1+
1884.55156	516	
1901.01253	619	1+
1917.04053	3647	1+
1927.37028	466	1+
1935.45589	600	1+
1968.04484	994	1+
1996.00294	607	1+
2016.02824	2548	1+
2032.07304	9519	1+
2078.11598	477	1+
2146.13416	1055	1+
2228.14303	889	1+
2284.75503	605	1+
2292.17893	491	1+
END IONS

###FS:    #m/z: 1115.98376 #charge   2
###MaxRes:#m/z:  0.00000 #charge-128
###MS: 1665
###MSMS: 1667
BEGIN IONS
TITLE=Cmpd 632, AutoMSn(1115.9838), 28.2 min
RTINSECONDS=1689.82
SCANS=MS: 1665 MSMS: 1667
PEPMASS=1115.98376	59290
CHARGE=2+
551.25963	163	
651.86500	125	
664.34878	270	1+
710.82186	160	
758.40181	193	
765.21264	121	
765.32887	144	
809.19928	140	
878.43482	124	
901.06067	133	
987.51432	157	
1101.02545	162	
1103.78927	173	
1103.95217	143	
1109.98301	184	
1111.80600	176	
1113.21741	1434	1+
1114.43364	198	
1115.00718	249	
1115.56927	824	
1115.78970	3071	
1116.17559	5743	1+
1118.50276	135	
1119.38878	189	
1121.56832	119	
1124.42886	120	
1128.11006	143	
1139.20799	142	
2218.55746	477	1+
2223.62707	3267	1+
2224.08385	2077	1+
2230.79138	13606	1+
2231.04751	9617	1+
END IONS

###FS:    #m/z: 1127.17835 #charge   2
###MaxRes:#m/z:  0.00000 #charge-128
###MS: 1665
###MSMS: 1668
BEGIN IONS
TITLE=Cmpd 633, AutoMSn(1127.1784), 28.2 min
RTINSECONDS=1690.32
SCANS=MS: 1665 MSMS: 1668
PEPMASS=1127.17835	51179
CHARGE=2+
437.20087	156	
449.26369	180	
551.24715	160	
664.35247	267	1+
758.42040	143	
779.35753	119	
878.44254	170	
940.15336	142	
950.99687	120	
1100.96957	136	
1102.99097	125	
1103.60096	326	
1106.18263	124	
1115.33412	155	
1115.58819	155	
1116.37258	263	
1120.87893	163	
1121.58259	181	
1124.20395	830	1+
1126.61751	356	
1126.84925	630	
1128.15984	1437	
1130.02763	254	
1130.38790	214	
1130.56494	198	
1132.95703	265	
1134.14225	144	
2205.43453	1317	1+
2205.81406	1120	1+
2245.88838	1802	1+
2246.57579	1358	1+
2247.27937	1309	1+
2253.14909	7078	1+
END IONS

###FS:    #m/z: 930.65010 #charge   2
###MaxRes:#m/z:  0.00000 #charge-128
###MS: 1669
###MSMS: 1670
BEGIN IONS
TITLE=Cmpd 634, AutoMSn(930.6501), 28.2 min
RTINSECONDS=1693.35
SCANS=MS: 1669 MSMS: 1670
PEPMASS=930.65010	113642
CHARGE=2+
345.10713	552	1+
376.19114	1121	1+
412.14514	530	1+
437.21208	724	1+
489.27326	891	1+
550.79135	626	1+
551.26884	1014	1+
558.22743	517	1+
563.33695	1083	1+
563.66754	1134	
564.01121	497	
590.32371	3674	1+
601.34906	877	1+
637.79263	319	1+
643.38778	520	1+
661.36268	2173	1+
664.33277	2010	1+
678.03367	683	1+
678.36874	602	
716.05544	670	1+
716.38994	588	1+
740.39680	1224	1+
749.73100	398	1+
758.41356	18807	1+
765.35072	1474	1+
768.57282	927	
769.71317	385	1+
779.36869	827	1+
779.39117	4876	1+
780.94699	1102	1+
789.70431	348	1+
799.46061	1117	1+
816.45681	570	1+
817.90802	370	1+
845.44976	6885	1+
847.18621	681	
850.44753	1964	1+
853.68422	700	1+
860.41908	620	1+
875.45592	889	1+
878.43563	16572	1+
881.22791	637	
881.39852	931	1+
886.45371	365	1+
892.46149	393	1+
895.16445	355	1+
895.46798	500	1+
906.21995	410	1+
909.97133	927	1+
917.46386	733	1+
919.81798	518	
919.97786	785	1+
923.97000	451	1+
924.31569	609	1+
927.48671	2172	1+
927.62972	469	
932.48840	2452	1+
937.47872	305	1+
957.48571	379	1+
963.52023	1898	1+
964.50001	610	
968.72665	480	
968.98102	754	1+
971.52888	351	1+
977.51693	510	1+
987.53282	834	1+
991.51992	8365	1+
995.50761	545	1+
1006.52372	2902	1+
1039.82093	739	
1045.56622	492	
1046.54896	470	
1080.29902	581	
1092.58468	1234	1+
1102.54252	778	1+
1110.56944	1327	
1111.57017	497	
1120.56486	8836	1+
1131.69098	1231	
1138.25128	524	
1138.58650	1181	
1138.90695	757	
1139.25160	534	
1141.57926	569	1+
1143.91386	801	
1144.24997	1209	
1144.57743	1453	1+
1144.91180	1266	
1145.25997	631	
1177.58653	4073	1+
1202.67566	798	1+
1263.63095	1039	1+
1291.62878	2961	1+
1300.72624	481	1+
1314.77844	3272	1+
1402.66160	846	1+
1420.68503	6936	1+
1427.86182	4775	1+
1436.67024	1044	1+
1510.88350	2166	1+
1530.70578	1487	1+
1548.72655	2297	1+
1574.89457	18085	1+
1584.86973	926	1+
1624.99123	656	1+
1673.98312	874	1+
1684.85899	957	1+
1687.96582	7618	1+
1690.91816	2268	1+
1694.83519	1422	1+
1697.85636	1236	1+
1706.84747	2069	1+
1707.36798	1599	1+
1715.38065	2534	1+
1715.88839	2295	1+
1740.03111	492	1+
1803.00501	3788	1+
1805.88454	730	1+
1811.93223	730	1+
1820.90881	1226	1+
1828.91640	809	1+
1832.60189	1069	1+
1847.95522	1036	1+
1852.63025	843	1+
1853.98421	1429	1+
END IONS

###FS:    #m/z: 1115.98595 #charge   2
###MaxRes:#m/z:  0.00000 #charge-128
###MS: 1669
###MSMS: 1671
BEGIN IONS
TITLE=Cmpd 635, AutoMSn(1115.9859), 28.2 min
RTINSECONDS=1693.85
SCANS=MS: 1669 MSMS: 1671
PEPMASS=1115.98595	90705
CHARGE=2+
437.20997	198	
561.28896	212	
652.36878	175	
664.33578	320	
758.41329	228	
767.46482	249	
878.41808	178	
1111.67709	190	
1114.60086	329	
1115.02134	416	
1115.26274	387	
1115.78298	6960	1+
1116.17735	9600	1+
1119.39261	213	
1119.95448	244	
1122.19773	273	
2218.98462	808	1+
2223.73643	3646	1+
2224.02050	3381	1+
2224.48675	2804	1+
2229.88991	15581	1+
END IONS

###FS:    #m/z: 939.49237 #charge   3
###MaxRes:#m/z:  0.00000 #charge-128
###MS: 1669
###MSMS: 1672
BEGIN IONS
TITLE=Cmpd 636, AutoMSn(939.4924), 28.2 min
RTINSECONDS=1694.35
SCANS=MS: 1669 MSMS: 1672
PEPMASS=939.49237	44764
CHARGE=3+
345.10192	350	1+
412.13437	247	
468.23764	234	
489.27443	432	1+
524.78724	250	
546.80184	608	1+
550.99326	605	
551.25975	598	1+
558.23271	359	1+
582.34895	370	1+
589.30003	759	
590.32378	1212	1+
601.35082	407	
657.89384	311	
658.02843	313	1+
658.35927	300	1+
661.36176	832	1+
664.33626	794	1+
697.36162	297	1+
701.84291	283	1+
703.50040	246	
740.36072	344	1+
758.41131	4119	1+
758.41610	2547	1+
760.71741	225	1+
765.36596	723	1+
779.37279	2800	1+
780.94992	326	
790.70845	236	
801.92848	233	1+
803.42053	264	1+
843.47076	577	1+
844.98237	806	1+
845.44258	2105	1+
845.44944	492	1+
850.45100	901	1+
858.43913	557	
858.68772	235	
861.44953	215	1+
861.67411	279	
868.96242	244	
872.68579	316	1+
872.99816	831	1+
876.40571	265	1+
878.43307	4936	1+
878.43731	1723	1+
890.43204	243	1+
907.47166	331	1+
913.43420	287	1+
915.49273	238	1+
915.66152	305	1+
917.96882	239	1+
918.63996	671	1+
919.81741	395	
920.13967	625	1+
920.30768	444	
924.49213	412	1+
932.47832	429	1+
933.83071	280	1+
934.46846	1311	1+
935.98471	400	1+
936.81332	304	
938.49045	898	1+
942.50216	486	1+
963.52458	750	1+
991.52139	2867	1+
1010.03368	238	
1056.06808	268	
1110.92417	378	1+
1120.56082	3594	1+
1131.69075	502	
1131.83283	287	
1133.58897	414	1+
1135.80382	483	
1145.23110	223	
1163.91560	220	
1177.58360	236	
1178.62632	1497	1+
1291.62217	898	1+
1371.80735	749	1+
1420.67865	2048	1+
1426.84410	985	1+
1484.87841	1403	1+
1510.88665	487	1+
1530.74133	508	1+
1532.75142	439	1+
1547.73887	972	1+
1574.90055	3214	1+
1623.97349	792	1+
1631.90859	3273	1+
1696.86022	570	1+
1745.98090	848	1+
1802.98503	565	1+
1837.25250	1139	1+
1837.95800	2224	1+
1841.98558	542	1+
1860.03659	700	1+
1865.96015	640	1+
1871.98230	910	1+
1917.04486	1131	1+
1968.05737	636	1+
1974.06294	945	1+
2014.00798	770	1+
2032.06065	2534	1+
2074.06383	382	1+
2089.07656	2395	1+
2106.12486	467	1+
2256.59378	765	1+
END IONS

###FS:    #m/z: 1115.98518 #charge   2
###MaxRes:#m/z:  0.00000 #charge-128
###MS: 1673
###MSMS: 1674
BEGIN IONS
TITLE=Cmpd 637, AutoMSn(1115.9852), 28.3 min
RTINSECONDS=1697.38
SCANS=MS: 1673 MSMS: 1674
PEPMASS=1115.98518	96136
CHARGE=2+
321.12229	159	
379.70164	147	
437.21950	203	
496.78253	160	
551.26088	156	
664.32948	287	
758.40695	195	
779.38007	150	
878.44307	154	
890.45846	163	
932.47521	143	
1103.60429	172	
1110.55385	302	
1112.04694	178	
1115.04563	254	
1115.59493	1491	
1118.71614	166	
1119.31411	220	
1120.56048	181	
1120.75301	218	
1121.21995	191	
1121.55799	190	
1122.21117	142	
1131.80701	226	
1132.34618	212	
2218.47421	559	1+
2219.83280	607	1+
2224.04618	4073	1+
2224.64350	4152	1+
2225.28774	2610	1+
2230.33954	13635	1+
2230.65233	11444	1+
2231.03919	11286	1+
END IONS

###FS:    #m/z: 939.49136 #charge   3
###MaxRes:#m/z:  0.00000 #charge-128
###MS: 1673
###MSMS: 1675
BEGIN IONS
TITLE=Cmpd 638, AutoMSn(939.4914), 28.3 min
RTINSECONDS=1697.88
SCANS=MS: 1673 MSMS: 1675
PEPMASS=939.49136	42357
CHARGE=3+
413.17507	308	1+
426.71661	232	
437.20915	325	
473.77997	248	1+
489.28257	417	
495.77359	593	1+
505.25175	344	1+
510.76425	274	1+
540.20789	250	1+
546.78299	297	
547.28625	329	
551.00349	236	
551.26963	507	1+
559.21637	242	
575.29751	298	
582.30449	246	1+
589.29616	765	
590.32783	1226	1+
597.28216	491	1+
617.31801	341	1+
629.85850	260	1+
637.32875	212	
661.36103	858	1+
664.33631	678	1+
688.29833	271	1+
707.37362	232	1+
719.83383	285	
728.37982	223	1+
738.35729	328	1+
749.51015	411	
755.95821	285	
756.43480	352	1+
758.41224	6727	1+
777.62415	361	
779.37208	2343	1+
779.95744	215	
807.40845	255	1+
839.39194	305	1+
845.43650	2827	1+
850.45126	951	1+
858.45931	266	
858.96021	230	
860.42476	510	1+
863.93736	238	
865.46306	220	1+
878.43647	6006	1+
889.46817	246	1+
914.04859	214	1+
915.52050	260	1+
918.65550	768	1+
919.81135	626	
932.48678	931	1+
933.29443	258	1+
934.15608	239	
935.46103	605	1+
936.82742	413	1+
937.16664	398	1+
937.47921	1270	1+
942.16378	373	1+
942.48664	791	1+
951.71314	231	
956.74662	263	
963.51826	938	1+
972.50717	276	1+
983.49781	485	1+
991.52237	2993	1+
1110.89655	308	
1120.56020	3158	1+
1129.61525	842	1+
1163.58968	294	
1163.94331	216	
1176.60689	380	1+
1178.62420	1589	1+
1201.68162	687	1+
1246.60241	437	1+
1291.64056	743	1+
1314.76666	614	1+
1371.79015	688	1+
1420.67131	2093	1+
1427.85282	1223	1+
1484.88383	829	1+
1529.73204	616	1+
1533.75465	405	1+
1548.73781	760	1+
1574.89856	3068	1+
1631.91385	2992	1+
1687.96315	1819	1+
1695.78877	519	1+
1743.96880	1053	1+
1801.97887	440	1+
1833.95913	522	1+
1837.93924	1814	1+
1840.91090	515	1+
1853.01053	513	1+
1859.98975	500	1+
1864.96086	528	1+
1917.03935	1315	1+
1944.50336	345	1+
1969.06146	456	1+
1974.03920	625	1+
2014.00529	441	1+
2032.07029	1902	1+
2089.09740	1877	1+
2145.13651	752	1+
END IONS

###FS:    #m/z: 1131.07739 #charge   2
###MaxRes:#m/z:  0.00000 #charge-128
###MS: 1673
###MSMS: 1676
BEGIN IONS
TITLE=Cmpd 639, AutoMSn(1131.0774), 28.3 min
RTINSECONDS=1698.38
SCANS=MS: 1673 MSMS: 1676
PEPMASS=1131.07739	36881
CHARGE=2+
370.22744	152	
551.24240	152	
664.34248	185	
759.42041	139	
938.99564	278	
1060.35213	122	
1111.53681	151	
1111.96038	128	
1114.78144	149	
1115.02624	136	
1116.00630	166	
1124.57232	123	
1125.01775	122	
1126.60770	181	
1126.84940	313	
1127.17392	1567	1+
1130.18019	275	
1134.82511	120	
1135.34868	141	
1135.57299	203	
1136.05202	149	
1136.37119	164	
1138.58940	175	
1139.19130	194	
1139.90556	124	
1159.23144	158	
2253.55469	4583	1+
2253.99378	4005	1+
2260.63525	5030	1+
2261.15176	4047	1+
END IONS

###FS:    #m/z: 929.99047 #charge   3
###MaxRes:#m/z:  0.00000 #charge-128
###MS: 1677
###MSMS: 1678
BEGIN IONS
TITLE=Cmpd 640, AutoMSn(929.9905), 28.4 min
RTINSECONDS=1701.4
SCANS=MS: 1677 MSMS: 1678
PEPMASS=929.99047	92787
CHARGE=3+
324.13116	383	
343.16286	643	1+
345.10545	633	1+
359.16769	1534	1+
365.19043	382	
376.18861	717	
383.18295	439	1+
387.16767	403	1+
394.13472	952	1+
409.21814	1814	1+
412.16248	2039	1+
417.93198	524	
423.22274	590	1+
427.18771	565	1+
429.17793	452	
430.17126	1002	1+
437.20497	3005	1+
445.19764	758	1+
449.23551	520	1+
454.22448	1037	1+
458.19480	630	
466.33711	456	1+
473.22526	862	1+
480.22181	1404	1+
489.26092	1494	1+
501.23692	410	1+
506.23459	944	1+
523.22652	1024	1+
526.33105	671	1+
531.21808	415	1+
533.24349	431	
534.23246	1116	1+
541.97047	498	
542.22613	759	1+
551.25815	5908	1+
555.35592	390	
559.22128	667	1+
561.26903	793	1+
574.17711	485	
576.23582	634	1+
579.28324	528	1+
589.28754	453	
590.31933	3179	1+
596.30891	581	1+
604.29014	369	1+
609.27578	447	
619.31124	438	1+
626.27097	742	1+
636.33955	1612	1+
639.39594	475	1+
642.32958	331	1+
644.28666	584	1+
646.31716	887	1+
654.30070	570	1+
657.89416	1038	
661.35990	2232	1+
664.31623	5851	1+
671.32847	404	1+
673.39997	563	1+
682.31769	343	1+
700.31979	403	1+
708.89566	465	
717.37538	365	1+
719.39512	522	1+
722.44650	746	1+
726.33798	334	1+
728.31213	549	
732.39770	375	1+
737.33803	881	
739.42082	521	1+
741.41741	1035	1+
744.32885	453	1+
747.39362	1025	1+
758.41602	7442	1+
760.93065	467	1+
761.36230	1798	1+
763.38050	413	1+
763.46540	388	
765.34757	2165	1+
779.36818	13257	1+
780.95963	337	1+
783.41989	360	1+
797.44910	579	1+
801.44037	518	1+
817.45876	462	1+
827.43252	390	1+
833.40933	694	1+
836.40532	404	
836.96964	533	1+
844.49031	738	
844.98586	1196	1+
845.45179	3289	1+
850.44002	3821	1+
860.42240	480	
861.42780	1328	1+
877.51016	445	
878.43429	13154	1+
891.43848	403	1+
914.48990	532	1+
924.49663	515	1+
932.47517	4867	1+
939.51031	393	1+
941.78671	795	
955.45152	342	1+
957.36819	532	1+
963.51418	1505	1+
973.49212	725	1+
981.53109	367	1+
991.51868	3915	1+
1008.51914	1291	1+
1015.53230	1217	1+
1045.56097	3230	1+
1120.55454	707	
1121.56734	535	
1131.68382	800	
1201.68403	5286	1+
1315.77075	1929	1+
1348.77116	760	1+
1367.68182	617	1+
1401.65849	941	1+
1419.66255	1712	1+
1427.85076	2830	1+
1510.88650	3780	1+
1574.88968	4793	1+
1604.86898	732	1+
1623.97244	2607	1+
1738.99523	857	1+
1803.00659	971	1+
1853.06056	1160	1+
1917.04231	1221	1+
1953.04376	601	1+
1968.07468	2185	1+
2020.01858	986	1+
2032.06603	1857	1+
2080.13145	563	1+
END IONS

###FS:    #m/z: 1115.78521 #charge   2
###MaxRes:#m/z:  0.00000 #charge-128
###MS: 1677
###MSMS: 1679
BEGIN IONS
TITLE=Cmpd 641, AutoMSn(1115.7852), 28.4 min
RTINSECONDS=1701.9
SCANS=MS: 1677 MSMS: 1679
PEPMASS=1115.78521	73789
CHARGE=2+
342.16430	243	1+
409.21587	703	1+
430.16206	370	
437.21315	1617	1+
444.09661	217	
473.20341	389	1+
482.27906	233	
506.23361	373	1+
514.27035	247	1+
523.26551	279	
526.33706	375	1+
533.25027	225	
534.22707	465	1+
543.22649	218	1+
551.25718	3052	1+
560.09602	610	
589.31082	243	1+
636.33876	368	1+
639.41251	244	1+
646.29989	264	
647.32781	471	1+
654.77389	356	1+
657.88842	257	
664.33637	2866	1+
713.43979	248	1+
758.41916	834	1+
766.39964	256	1+
774.87999	281	
775.37337	330	
779.36784	1713	1+
812.49459	321	
834.42259	219	
844.49169	319	
845.44633	545	1+
850.43585	390	1+
860.41218	339	1+
878.43317	2312	1+
932.47800	1343	1+
958.81625	402	1+
959.52786	327	1+
960.15087	290	1+
963.49563	548	1+
963.82564	558	1+
964.17407	369	1+
974.48544	249	
991.51189	1127	1+
1045.55589	1015	1+
1056.36684	561	
1073.57679	269	
1099.81014	204	
1103.57533	217	
1107.56673	439	1+
1112.77926	314	
1113.19095	280	
1115.57244	784	1+
1116.39735	656	
1120.55856	559	
1121.56820	207	
1131.02997	231	
1131.68894	1142	
1201.68517	1410	1+
1420.66185	1092	1+
2111.41370	362	1+
2223.94377	880	1+
2230.44660	1290	1+
END IONS

###FS:    #m/z: 939.49439 #charge   3
###MaxRes:#m/z:  0.00000 #charge-128
###MS: 1677
###MSMS: 1680
BEGIN IONS
TITLE=Cmpd 642, AutoMSn(939.4944), 28.4 min
RTINSECONDS=1702.4
SCANS=MS: 1677 MSMS: 1680
PEPMASS=939.49439	37591
CHARGE=3+
413.19270	277	1+
437.20877	289	
489.27763	232	
494.25468	241	1+
504.24780	288	
546.78070	292	
559.27140	236	1+
563.32012	246	
578.31878	259	1+
582.66531	309	
589.30080	675	
589.79680	442	1+
590.32269	1267	1+
617.79073	230	1+
646.31094	774	1+
657.88713	320	
658.38876	398	
661.35706	1017	1+
664.33521	735	1+
678.92886	256	1+
740.38804	717	1+
756.42297	302	1+
758.41125	6576	1+
766.36124	406	1+
774.86211	346	
775.37448	362	
776.64325	351	1+
779.36677	2618	1+
779.94310	362	1+
786.43146	213	1+
814.44508	355	1+
825.97489	298	
827.40889	271	1+
843.47238	488	1+
845.44899	1902	1+
850.43689	863	1+
854.27522	788	
854.39775	649	
860.42473	413	1+
867.69269	290	1+
878.43627	6369	1+
889.45358	573	1+
890.30799	451	
914.46897	343	1+
915.99803	403	
918.31199	370	1+
918.81572	724	1+
919.98701	508	
927.01628	321	1+
929.48525	306	1+
932.48680	661	1+
935.46036	1336	1+
936.82020	284	
942.50657	338	1+
959.02670	547	1+
963.51831	647	1+
986.01584	398	1+
991.51974	3317	1+
1030.53316	243	
1041.21142	522	
1047.55285	413	1+
1097.74191	268	
1101.55002	1019	1+
1120.56586	2241	1+
1120.56927	553	
1121.55056	248	
1131.69195	281	
1144.90278	242	
1201.69529	526	1+
1371.79167	755	1+
1413.74222	410	1+
1420.68846	1477	1+
1427.87410	846	1+
1484.86818	1075	1+
1559.77244	1030	1+
1574.88708	2503	1+
1576.88206	1189	1+
1631.91584	2890	1+
1744.97336	1228	1+
1802.99007	707	1+
1837.61736	1063	1+
1838.27161	883	1+
1866.95104	496	1+
1872.94770	797	1+
1968.06174	683	1+
1973.03249	904	1+
2015.06743	879	1+
2032.06672	1840	1+
2042.05348	357	1+
2089.09294	2044	1+
END IONS

###FS:    #m/z: 320.27793 #charge-128
###MaxRes:#m/z:  0.00000 #charge-128
###MS: 1681
###MSMS: 1682
BEGIN IONS
TITLE=Cmpd 643, AutoMSn(320.2779), 28.4 min
RTINSECONDS=1705.43
SCANS=MS: 1681 MSMS: 1682
PEPMASS=320.27793	22806

321.24612	349	1+
END IONS

###FS:    #m/z: 930.15516 #charge   3
###MaxRes:#m/z:  0.00000 #charge-128
###MS: 1681
###MSMS: 1683
BEGIN IONS
TITLE=Cmpd 644, AutoMSn(930.1552), 28.4 min
RTINSECONDS=1705.93
SCANS=MS: 1681 MSMS: 1683
PEPMASS=930.15516	81838
CHARGE=3+
324.13220	390	
343.15657	373	
345.10384	729	1+
351.13629	274	1+
359.16804	960	1+
376.18185	1114	1+
394.13824	948	1+
409.21442	1414	1+
411.15917	363	
412.15195	1204	1+
414.19387	631	1+
417.20872	684	1+
417.92733	508	
427.18652	410	1+
430.15725	881	1+
437.19411	2733	1+
447.20190	406	1+
454.23296	582	1+
465.33174	535	1+
473.23472	401	
474.20821	635	1+
480.22697	1742	1+
485.22014	410	1+
489.25975	830	1+
502.24032	298	1+
505.21036	717	1+
513.21986	524	1+
523.25586	984	1+
526.31394	711	1+
530.21703	651	1+
530.32131	353	1+
533.91296	595	1+
534.23255	667	1+
538.30181	331	1+
540.20942	364	
541.20682	632	1+
543.24662	501	1+
551.25918	4691	1+
559.22552	803	1+
560.08052	447	1+
562.26177	547	1+
573.27169	408	1+
576.24852	284	1+
579.27515	768	1+
589.29764	302	
590.31222	1813	1+
608.26771	502	1+
619.31442	453	1+
621.40025	375	
627.26233	757	1+
636.33482	978	1+
639.41137	722	1+
644.27692	329	
645.28087	371	
646.30751	373	
647.33095	912	1+
661.35937	1547	1+
664.32324	4501	1+
673.41144	687	1+
675.37590	529	1+
678.90006	316	
680.35012	362	1+
683.30085	322	1+
685.38092	398	1+
687.28742	339	1+
708.38151	372	1+
722.42210	720	1+
727.31179	1262	1+
737.35847	322	
740.42239	450	1+
746.33290	683	1+
749.43711	316	
758.40366	5441	1+
758.41373	634	1+
763.45728	371	
765.36318	1037	
768.58197	336	
774.90369	290	1+
779.36541	12420	1+
779.94541	493	1+
784.43671	608	1+
801.45273	298	
817.47842	343	1+
833.45787	449	1+
843.45605	617	1+
844.99261	501	
845.45055	2763	1+
847.43603	637	1+
850.43780	2832	1+
853.54235	368	1+
860.23540	473	
860.41804	1327	1+
863.38594	507	
868.42956	425	1+
878.41978	731	1+
878.43519	10178	1+
892.41316	382	1+
913.48631	687	1+
928.49752	609	1+
932.47393	3657	1+
955.45381	472	1+
963.51646	346	
964.45578	406	1+
973.49827	823	1+
983.53646	1323	1+
990.59782	338	
991.51776	3342	1+
1045.55639	2614	1+
1056.37539	324	
1120.55954	1459	1+
1201.68557	3907	1+
1213.15502	372	
1314.77738	2489	1+
1401.64835	621	1+
1419.63546	1062	1+
1427.85402	2768	1+
1467.83212	434	1+
1483.83377	835	1+
1510.89038	3619	1+
1519.79930	1271	1+
1531.71542	887	1+
1574.89406	3202	1+
1623.97373	1667	1+
1737.99222	1057	1+
1803.02295	597	1+
1853.02213	1229	1+
1917.04025	1397	1+
1968.07635	1836	1+
2013.99981	541	1+
2032.08750	1655	1+
2043.02856	581	1+
END IONS

###FS:    #m/z: 1115.98047 #charge   2
###MaxRes:#m/z:  0.00000 #charge-128
###MS: 1681
###MSMS: 1684
BEGIN IONS
TITLE=Cmpd 645, AutoMSn(1115.9805), 28.4 min
RTINSECONDS=1706.43
SCANS=MS: 1681 MSMS: 1684
PEPMASS=1115.98047	67466
CHARGE=2+
359.16737	418	
376.18914	240	
409.21819	814	
429.15861	220	1+
437.20943	1750	1+
454.23833	219	
473.22175	324	1+
495.22983	314	1+
506.22848	364	
522.72520	253	
523.26435	459	
534.23504	257	
551.25881	2605	1+
558.21624	443	1+
560.09582	224	
579.28722	224	1+
601.34580	486	1+
636.34358	781	1+
645.29118	392	1+
664.33668	2493	1+
718.35165	324	1+
757.35760	251	
758.40997	836	1+
765.35109	226	1+
774.87441	327	
775.40779	303	1+
779.36548	1641	1+
833.40269	333	1+
845.43405	716	1+
848.39650	288	
850.44575	276	1+
854.27480	259	
861.40030	338	1+
878.43938	1606	1+
932.47716	1488	1+
942.58404	365	1+
963.83081	415	1+
964.51487	241	
965.14932	525	1+
991.51566	1069	1+
1017.04934	274	
1045.55858	1120	1+
1056.38717	494	1+
1092.59543	379	1+
1103.16026	260	
1103.37670	227	
1103.75180	229	
1112.76953	302	
1113.19916	434	
1116.00087	403	
1116.36670	430	
1116.58209	756	
1120.55578	1133	1+
1156.56805	323	
1177.58879	434	1+
1201.69280	336	
1292.59791	687	1+
1420.66391	907	1+
1574.88327	435	1+
1623.96259	309	1+
1917.01570	738	1+
2222.02782	1371	1+
2230.44558	1770	1+
END IONS

###FS:    #m/z: 320.27728 #charge-128
###MaxRes:#m/z:  0.00000 #charge-128
###MS: 1685
###MSMS: 1686
BEGIN IONS
TITLE=Cmpd 646, AutoMSn(320.2773), 28.5 min
RTINSECONDS=1709.47
SCANS=MS: 1685 MSMS: 1686
PEPMASS=320.27728	50134

304.22889	246	
320.27704	528	1+
322.23640	492	
END IONS

###FS:    #m/z: 929.81577 #charge   3
###MaxRes:#m/z:  0.00000 #charge-128
###MS: 1685
###MSMS: 1687
BEGIN IONS
TITLE=Cmpd 647, AutoMSn(929.8158), 28.5 min
RTINSECONDS=1709.97
SCANS=MS: 1685 MSMS: 1687
PEPMASS=929.81577	20645
CHARGE=3+
345.10089	744	1+
371.18228	282	1+
376.18842	1004	1+
412.15499	263	1+
429.17221	731	1+
437.21412	489	1+
458.20273	368	1+
472.25045	530	1+
489.27271	1075	1+
504.24432	334	
506.77475	287	1+
511.25414	338	
513.24136	246	1+
524.96348	252	1+
546.78867	387	
547.29313	550	1+
550.99024	530	
551.26495	974	1+
559.24970	468	1+
563.33744	688	1+
563.67039	1319	
563.99147	651	
590.32145	2987	1+
601.34878	875	1+
601.86247	326	
621.33469	290	1+
624.29955	266	1+
637.31001	332	1+
639.69011	474	1+
640.02163	404	
640.35321	321	
654.30989	372	1+
661.36349	1940	1+
664.33678	1314	1+
669.92746	492	
674.35584	274	1+
678.03677	298	1+
678.36743	540	1+
678.69543	348	
715.73732	301	1+
716.39358	609	1+
740.39196	261	1+
741.37790	338	
742.93542	220	1+
745.38156	287	1+
752.36658	333	1+
758.41199	15181	1+
765.34076	390	
770.92870	343	1+
778.94366	740	1+
779.38010	4607	1+
783.41629	395	1+
786.44113	250	1+
787.24839	252	1+
799.45585	300	1+
817.46791	328	1+
833.40385	222	1+
836.47589	585	1+
841.41354	269	1+
845.44885	5332	1+
845.71125	575	1+
846.94220	476	1+
850.44651	2355	1+
854.18000	419	
858.42305	1552	1+
872.45392	620	1+
878.43724	11029	1+
896.46356	332	1+
906.45828	380	1+
907.21846	331	
909.55067	221	1+
910.70712	673	1+
911.50757	661	1+
914.67345	340	1+
914.89978	254	1+
915.49995	336	1+
922.46332	353	1+
926.49306	350	
927.32401	407	
927.48368	1621	1+
928.12069	475	1+
932.47390	1580	1+
935.78182	495	1+
937.26773	544	1+
937.41062	401	1+
944.96542	229	1+
945.49276	324	1+
950.51088	836	1+
958.51140	254	1+
963.52137	1737	1+
964.49674	340	
966.51545	250	1+
967.75531	332	1+
973.48179	368	1+
977.50401	333	1+
983.01762	266	1+
983.56077	631	1+
991.52358	6010	1+
997.01177	268	1+
1039.81096	329	
1095.55187	453	1+
1100.53870	875	1+
1109.88190	1010	1+
1110.25985	791	1+
1110.54812	353	
1111.56444	435	
1115.09611	566	
1120.56205	7014	1+
1131.69055	1054	
1137.90255	711	1+
1138.25219	394	
1138.59193	427	
1141.61585	692	1+
1143.57809	1064	1+
1143.91790	963	1+
1144.24725	1777	1+
1177.57714	3046	1+
1181.92893	627	1+
1182.31455	454	1+
1291.62061	1988	1+
1314.76580	3202	1+
1402.68693	598	1+
1413.84171	569	1+
1420.67650	4255	1+
1427.85500	3750	1+
1437.71370	718	1+
1510.89538	1240	1+
1512.59796	402	1+
1531.71257	1083	1+
1548.74632	1654	1+
1558.83501	3407	1+
1574.89390	14058	1+
1583.86634	1312	1+
1655.82776	742	1+
1673.96359	631	1+
1684.33643	489	1+
1687.95090	5588	1+
1694.82415	951	1+
1706.86104	1258	1+
1715.36953	1723	1+
1715.86012	1569	1+
1738.95868	755	1+
1762.89043	451	1+
1783.89726	574	1+
1802.98813	2504	1+
1805.57298	416	1+
1821.43460	979	1+
1847.92349	1021	1+
1853.00614	1291	1+
1865.92382	802	1+
1901.02116	1132	1+
1917.03868	4311	1+
1935.95590	623	1+
1967.06421	1085	1+
1998.01856	570	1+
2013.05493	2401	1+
2014.54643	741	1+
2016.05502	3457	1+
2032.06612	9694	1+
2069.12320	481	1+
2079.11169	559	1+
2142.61355	721	1+
2143.13444	1436	1+
2192.12659	451	1+
2227.67707	814	1+
2284.14748	517	1+
2293.16709	795	1+
2408.23168	615	1+
END IONS

###FS:    #m/z: 1112.77778 #charge   2
###MaxRes:#m/z:  0.00000 #charge-128
###MS: 1685
###MSMS: 1688
BEGIN IONS
TITLE=Cmpd 648, AutoMSn(1112.7778), 28.5 min
RTINSECONDS=1710.47
SCANS=MS: 1685 MSMS: 1688
PEPMASS=1112.77778	19304
CHARGE=2+
379.71125	171	
552.24188	112	
664.32602	144	
758.40477	259	1+
779.37197	135	
844.47435	124	
894.96056	105	
904.92506	132	
933.47768	126	
958.93435	113	
964.53876	144	
1017.52796	120	
1038.00385	119	
1089.05550	142	
1093.76322	118	
1103.57400	137	
1109.96182	424	
1111.42090	109	
1115.01309	221	
1115.59077	553	
1115.78569	1262	
1115.98727	5058	1+
1120.48243	125	
1121.17962	123	
1121.56143	128	
2217.69238	817	1+
2219.19431	690	1+
2223.46897	2473	1+
2223.77025	3971	1+
2224.23113	3332	1+
END IONS

###FS:    #m/z: 320.27709 #charge-128
###MaxRes:#m/z:  0.00000 #charge-128
###MS: 1689
###MSMS: 1690
BEGIN IONS
TITLE=Cmpd 649, AutoMSn(320.2771), 28.6 min
RTINSECONDS=1713.5
SCANS=MS: 1689 MSMS: 1690
PEPMASS=320.27709	75821

304.22576	230	
322.24395	241	
END IONS

###FS:    #m/z: 929.99221 #charge   3
###MaxRes:#m/z:  0.00000 #charge-128
###MS: 1689
###MSMS: 1691
BEGIN IONS
TITLE=Cmpd 650, AutoMSn(929.9922), 28.6 min
RTINSECONDS=1714
SCANS=MS: 1689 MSMS: 1691
PEPMASS=929.99221	24348
CHARGE=3+
345.10147	504	
376.18657	616	1+
408.24705	255	1+
437.19933	363	1+
443.26517	247	1+
458.18886	462	
473.24372	314	1+
489.27778	1017	1+
504.24591	365	
504.74371	320	
550.78943	286	1+
551.26980	1083	1+
563.33659	903	1+
563.66657	563	
564.00296	339	
590.31806	2968	1+
594.32940	383	1+
609.28972	239	1+
626.30710	235	1+
628.68535	243	1+
629.33792	245	1+
636.31855	226	1+
639.69419	646	1+
640.01773	759	1+
640.34119	323	
643.39870	529	1+
646.31524	1238	1+
646.81585	348	
654.30322	253	1+
657.89033	931	
661.35540	2265	1+
664.33676	1493	1+
671.30286	292	1+
687.40528	684	
688.32294	254	1+
718.32072	330	1+
727.31381	309	1+
740.39979	589	1+
749.40731	289	1+
758.41100	14831	1+
765.35569	1498	1+
769.93763	334	1+
779.38241	4753	1+
779.94335	1196	1+
796.34319	210	1+
799.47446	740	1+
811.48666	408	1+
812.74661	266	1+
845.44057	1848	1+
847.42875	541	
848.40744	335	
850.44561	1911	1+
854.19033	478	
854.67873	557	
873.46999	264	1+
878.43558	10984	1+
882.96149	330	
892.46408	261	1+
896.46162	295	1+
903.22600	307	
905.96798	230	1+
907.43102	269	1+
907.70215	212	1+
911.45235	391	1+
913.48415	728	1+
917.14140	226	1+
917.45077	410	1+
924.49746	782	1+
925.30534	270	1+
927.16711	451	1+
927.48268	1640	1+
927.99383	311	1+
932.48552	1566	1+
933.82202	344	1+
940.08465	369	1+
943.48313	247	1+
946.50380	353	1+
947.48197	406	1+
955.03244	232	1+
963.53480	1921	1+
964.49922	370	1+
965.17279	293	1+
973.23446	327	
991.52118	6246	1+
1046.54795	610	1+
1092.56127	985	1+
1100.57679	356	
1110.89948	368	
1115.40657	504	1+
1120.56590	7012	1+
1131.68376	453	
1138.56035	628	
1138.91386	468	
1143.89857	1392	1+
1144.58198	867	
1145.25116	377	
1177.58544	2685	1+
1181.92966	547	1+
1201.68896	1577	1+
1273.62301	429	1+
1296.95765	330	
1315.78285	1539	1+
1402.64167	520	1+
1420.67499	3918	1+
1427.85089	3822	1+
1510.87005	1283	1+
1547.74617	1661	1+
1560.87035	1562	1+
1574.89007	12998	1+
1584.85250	493	1+
1624.01183	465	1+
1669.95907	462	1+
1672.96260	993	1+
1678.85709	379	1+
1683.87454	402	1+
1687.94742	5249	1+
1690.91889	1125	1+
1697.84995	1160	1+
1701.89582	536	1+
1706.85380	1151	1+
1715.35814	1523	1+
1715.84890	1497	1+
1803.00643	3150	1+
1821.41811	735	1+
1839.98668	403	1+
1843.48190	388	1+
1898.99108	656	1+
1902.02937	580	1+
1917.03597	4345	1+
1944.98432	425	1+
1968.05173	877	1+
1994.98831	391	1+
2001.01581	715	1+
2015.05026	3928	1+
2032.07353	9010	1+
2040.04951	515	1+
2070.09077	542	1+
2078.07641	634	1+
2078.61673	557	1+
2146.13625	905	1+
2221.52757	1015	1+
2222.09182	641	1+
2228.18750	657	1+
2228.66603	487	1+
2284.58166	1311	1+
END IONS

###FS:    #m/z: 1110.18655 #charge   1
###MaxRes:#m/z:  0.00000 #charge-128
###MS: 1689
###MSMS: 1692
BEGIN IONS
TITLE=Cmpd 651, AutoMSn(1110.1865), 28.6 min
RTINSECONDS=1714.5
SCANS=MS: 1689 MSMS: 1692
PEPMASS=1110.18655	21167
CHARGE=1+
409.21670	104	
658.99875	103	
664.33839	391	1+
758.43360	222	1+
779.37598	157	
845.97677	102	
926.28365	119	
937.30317	102	
943.84275	125	
953.13816	150	
1021.91922	120	
1081.22036	116	
1103.21699	121	
1103.36302	145	
1104.21323	109	
1106.14532	116	
1108.57600	119	
1109.58053	744	1+
END IONS

###FS:    #m/z: 927.32029 #charge   3
###MaxRes:#m/z:  0.00000 #charge-128
###MS: 1693
###MSMS: 1694
BEGIN IONS
TITLE=Cmpd 652, AutoMSn(927.3203), 28.6 min
RTINSECONDS=1717.53
SCANS=MS: 1693 MSMS: 1694
PEPMASS=927.32029	25659
CHARGE=3+
345.10712	604	
369.69822	246	1+
376.18850	719	1+
386.14467	560	
429.15992	265	1+
430.71193	226	1+
437.20280	335	1+
458.19149	361	
489.27029	698	1+
500.26710	218	1+
535.80235	297	1+
542.24679	438	1+
546.78374	515	
551.26821	1058	1+
563.33367	753	1+
563.66305	882	
563.99904	788	
571.29068	725	1+
589.30221	1088	
590.32332	2484	1+
628.27402	223	1+
632.82245	334	
636.34300	304	1+
639.69356	357	1+
661.36214	1348	1+
664.33240	1656	1+
678.02515	426	1+
678.36386	349	
706.40348	376	1+
716.03969	395	1+
719.85226	372	1+
740.40169	234	1+
741.38275	351	
758.41224	13736	1+
759.88183	388	1+
765.04627	306	1+
765.35406	598	1+
767.45085	319	
769.94262	277	1+
772.93547	264	1+
779.37130	1014	1+
799.48039	301	1+
832.41286	313	1+
833.42590	557	1+
842.94624	241	1+
845.45022	4729	1+
846.92415	349	1+
850.44046	1961	1+
861.45564	345	1+
872.44162	352	1+
874.45205	488	1+
875.19082	264	1+
878.43545	10424	1+
882.45451	707	1+
889.43544	377	1+
892.48588	621	1+
894.01293	247	1+
896.44225	257	1+
904.45389	439	1+
906.26425	215	1+
911.68638	378	1+
921.31396	227	1+
923.79206	477	1+
924.49878	967	1+
927.50112	1601	1+
927.64384	467	
932.47959	1418	1+
941.80295	343	1+
943.51154	362	1+
945.50325	396	1+
951.02131	395	
953.49611	366	1+
955.79022	332	
957.49802	267	1+
963.51526	2334	1+
968.97144	391	
971.50096	578	1+
979.17712	352	
985.52623	513	1+
987.50907	770	1+
991.52104	6073	1+
1007.50800	2030	1+
1039.83045	421	
1100.54662	979	1+
1110.25572	743	1+
1110.55396	653	
1110.89956	538	
1120.56805	5882	1+
1131.69422	676	
1137.89253	657	1+
1138.57835	521	
1139.21720	325	
1139.57618	338	
1144.24643	1109	1+
1144.57222	1345	1+
1147.34179	330	
1177.59728	403	
1178.61566	2638	1+
1182.24746	470	1+
1201.67741	1511	1+
1291.62513	1936	1+
1314.77969	2495	1+
1402.66119	437	1+
1404.66510	387	1+
1420.68226	4619	1+
1427.85320	4914	1+
1510.87946	1066	1+
1519.78571	1428	1+
1548.72470	1328	1+
1557.81923	6272	1+
1574.89353	12209	1+
1633.91029	455	1+
1657.95223	390	1+
1671.97251	2013	1+
1678.75654	399	1+
1687.95808	4475	1+
1693.35289	760	1+
1696.80057	827	1+
1697.30735	532	1+
1706.87153	1076	1+
1707.33343	1220	1+
1715.87216	1503	1+
1716.37439	1217	1+
1763.40881	612	1+
1781.88374	457	1+
1802.99853	2534	1+
1820.93239	1118	1+
1827.93896	440	1+
1830.37320	399	1+
1841.93002	446	1+
1843.75051	473	1+
1902.04767	930	1+
1917.03556	3754	1+
1925.97275	485	1+
1936.42198	626	1+
1943.95936	658	1+
1944.51274	517	1+
1994.01547	401	1+
1999.04687	934	1+
2004.05983	895	1+
2015.06365	4556	1+
2032.06433	7713	1+
2079.10697	704	1+
2134.08673	482	1+
2144.16579	1613	1+
2228.15783	842	1+
2228.64214	675	1+
2284.63181	2425	1+
2402.25083	652	1+
2408.22190	645	1+
END IONS

###FS:    #m/z: 1138.98804 #charge   2
###MaxRes:#m/z:  0.00000 #charge-128
###MS: 1693
###MSMS: 1695
BEGIN IONS
TITLE=Cmpd 653, AutoMSn(1138.9880), 28.6 min
RTINSECONDS=1718.03
SCANS=MS: 1693 MSMS: 1695
PEPMASS=1138.98804	18163
CHARGE=2+
409.22074	139	
841.36719	105	
878.44190	165	
1112.80365	103	
1115.24176	124	
1115.77068	128	
1116.56878	116	
1133.37978	139	
1135.79990	386	
1137.37336	111	
1138.00593	140	
1138.21302	109	
1141.60089	292	
1142.14917	106	
1142.58489	109	
1144.08903	102	
1144.78290	105	
1153.70461	116	
2270.19551	806	1+
2275.90646	2033	1+
2276.64864	2135	1+
END IONS

###FS:    #m/z: 1112.78068 #charge   2
###MaxRes:#m/z:  0.00000 #charge-128
###MS: 1693
###MSMS: 1696
BEGIN IONS
TITLE=Cmpd 654, AutoMSn(1112.7807), 28.6 min
RTINSECONDS=1718.53
SCANS=MS: 1693 MSMS: 1696
PEPMASS=1112.78068	21396
CHARGE=2+
551.25185	119	
560.79961	111	
664.34538	134	
758.39260	100	
779.36785	140	
844.48151	136	
846.45847	121	
880.41404	104	
904.31633	100	
929.35178	137	
997.46399	113	
1107.52538	110	
1111.95660	110	
1114.82047	286	
1115.06517	240	
1115.58685	404	
1116.58138	3170	
1130.57548	101	
1196.08106	151	
1225.63373	141	
2148.59029	134	
2218.24477	1021	1+
2218.77761	1032	1+
2223.64551	4069	1+
2224.22185	4721	1+
END IONS

###FS:    #m/z: 1112.78122 #charge   2
###MaxRes:#m/z:  0.00000 #charge-128
###MS: 1697
###MSMS: 1698
BEGIN IONS
TITLE=Cmpd 655, AutoMSn(1112.7812), 28.7 min
RTINSECONDS=1721.57
SCANS=MS: 1697 MSMS: 1698
PEPMASS=1112.78122	26832
CHARGE=2+
551.25412	125	
665.33132	141	
759.40366	209	
833.42040	111	
844.48751	151	
851.44643	143	
878.43026	126	
927.83688	116	
944.11907	106	
997.25290	121	
1052.72341	105	
1056.37302	124	
1100.77392	110	
1103.59038	201	
1108.12391	103	
1111.69855	234	
1112.98117	2129	
1113.56453	1603	
1113.96894	605	
1115.78050	1420	
1116.95889	1273	
1118.02551	160	
1118.77897	125	
1119.49545	108	
1177.62805	115	
2212.84917	515	1+
2218.02486	1010	1+
2218.77225	1087	1+
2219.21176	1253	1+
2224.30886	5669	1+
END IONS

###FS:    #m/z: 927.32286 #charge   3
###MaxRes:#m/z:  0.00000 #charge-128
###MS: 1697
###MSMS: 1699
BEGIN IONS
TITLE=Cmpd 656, AutoMSn(927.3229), 28.7 min
RTINSECONDS=1722.07
SCANS=MS: 1697 MSMS: 1699
PEPMASS=927.32286	29377
CHARGE=3+
345.09975	417	
376.19088	628	1+
413.18437	507	1+
458.18511	567	1+
493.27781	357	1+
536.79435	218	1+
546.78750	470	
547.28294	298	
551.26821	704	1+
559.23173	316	1+
563.32704	734	1+
563.67032	544	
564.00763	362	
571.30352	285	1+
589.29505	1039	
589.80213	324	1+
590.32392	2427	1+
624.31944	271	1+
628.31829	272	1+
632.32152	301	
639.68673	335	
642.38676	299	1+
661.35651	1740	1+
664.34762	495	1+
666.28127	352	
671.33742	336	1+
706.91989	293	1+
740.39849	755	1+
758.41440	11397	1+
765.03385	343	1+
765.22068	663	
765.34787	1146	1+
773.43957	463	1+
779.37152	963	1+
779.40721	5428	1+
793.42774	506	1+
799.47634	462	1+
812.50623	291	1+
824.51368	305	1+
827.39235	380	1+
839.42170	283	1+
845.43927	982	1+
847.43307	344	
850.44602	1704	1+
854.43004	522	
858.93672	354	
870.43700	286	1+
875.97723	287	1+
878.43652	9193	1+
892.44277	237	1+
907.46111	467	1+
911.50782	286	1+
913.49410	367	1+
922.49135	314	
924.47473	297	
925.48064	502	1+
927.47281	1228	1+
932.47608	1040	1+
941.69223	271	
941.74884	765	
945.51467	410	1+
963.51945	1904	1+
967.01945	275	1+
967.73936	513	1+
972.49887	458	1+
977.54264	1143	1+
991.51881	5188	1+
1000.04575	365	
1000.52071	288	
1002.03271	270	
1003.52040	415	1+
1082.97806	775	
1102.55979	497	1+
1120.56320	6600	1+
1131.68554	622	
1138.55419	410	
1139.56663	315	
1143.27793	1013	1+
1143.58079	1170	1+
1144.90332	411	
1201.68556	1158	1+
1291.63164	1801	1+
1314.77248	2673	1+
1392.76491	409	1+
1420.68129	3874	1+
1427.85405	4428	1+
1437.72531	424	1+
1510.87456	1148	1+
1530.72684	549	1+
1548.74577	818	1+
1558.88032	6642	1+
1574.89571	7843	1+
1671.97242	1734	1+
1687.95463	4204	1+
1694.82184	1116	1+
1701.87626	494	1+
1706.36881	791	1+
1715.36794	1006	1+
1785.99971	924	1+
1788.97952	580	1+
1803.00451	921	1+
1805.01023	689	1+
1853.98874	992	1+
1901.04600	1596	1+
1916.03528	2339	1+
1934.95311	535	1+
2014.05467	4062	1+
2032.07054	5526	1+
2143.12696	1147	1+
2220.12577	1139	1+
2220.65967	837	1+
2276.68211	760	1+
END IONS

###FS:    #m/z: 679.40399 #charge   1
###MaxRes:#m/z:  0.00000 #charge-128
###MS: 1697
###MSMS: 1700
BEGIN IONS
TITLE=Cmpd 657, AutoMSn(679.4040), 28.7 min
RTINSECONDS=1722.57
SCANS=MS: 1697 MSMS: 1700
PEPMASS=679.40399	10455
CHARGE=1+
321.20161	103	
389.73637	116	
391.14809	106	
431.17544	114	
437.21997	128	
449.25680	341	
477.29326	131	
498.28080	100	
619.34716	153	
658.40474	138	
660.41100	212	
662.39737	191	
676.39735	944	1+
END IONS

###FS:    #m/z: 925.14470 #charge   2
###MaxRes:#m/z:  0.00000 #charge-128
###MS: 1701
###MSMS: 1702
BEGIN IONS
TITLE=Cmpd 658, AutoMSn(925.1447), 28.8 min
RTINSECONDS=1725.6
SCANS=MS: 1701 MSMS: 1702
PEPMASS=925.14470	11502
CHARGE=2+
343.15986	431	
345.10643	689	1+
359.16222	598	1+
365.19278	278	
369.69321	316	1+
376.16672	616	1+
394.13483	697	1+
409.21839	637	1+
412.16839	539	1+
430.16789	555	1+
433.17372	348	1+
437.19937	1690	1+
441.18441	416	1+
444.19366	266	1+
449.25230	480	
458.18256	370	
474.20970	537	1+
480.22130	561	1+
482.26043	460	1+
489.27082	549	
496.24316	400	1+
506.22615	503	1+
513.22522	267	1+
515.24280	315	1+
521.24836	269	1+
523.25395	920	1+
526.32690	559	1+
534.24079	697	1+
535.83395	349	
541.21685	853	1+
541.95836	354	
548.23837	217	1+
551.00133	235	
551.26059	2788	1+
559.21047	540	1+
560.07311	290	1+
562.25173	285	1+
570.27321	238	1+
577.23161	275	1+
590.31744	1156	1+
594.32391	269	1+
609.26089	329	
619.32256	332	1+
626.28766	322	1+
626.43523	327	1+
628.23307	209	1+
636.34751	982	1+
639.41835	470	1+
645.26628	521	1+
647.30508	411	1+
657.88714	545	
658.39346	564	1+
661.35228	797	1+
664.34468	1455	1+
666.28633	1050	1+
672.36398	643	1+
676.39169	292	1+
682.25591	211	1+
687.28310	414	1+
692.39199	295	1+
701.32273	317	1+
712.32770	253	1+
722.41093	389	1+
728.30204	298	1+
730.39790	283	1+
740.41463	807	1+
744.32785	586	1+
752.47286	374	1+
758.41434	3055	1+
761.35880	794	1+
765.34576	1040	1+
779.37380	5990	1+
779.94769	547	1+
785.49357	255	1+
787.94566	367	
788.45887	560	
802.35161	256	1+
812.47749	502	1+
826.44524	242	1+
832.40655	455	1+
833.42689	314	1+
836.49709	479	1+
837.12086	376	
844.50201	280	
844.98176	245	
845.44814	1336	1+
847.42177	460	1+
850.44024	1830	1+
854.29617	305	
854.36824	249	
858.47961	297	1+
860.44356	242	
861.41276	623	1+
878.43643	5518	1+
878.43711	447	1+
889.46318	455	
891.47341	291	1+
914.48660	357	1+
920.48973	532	1+
925.45680	213	1+
932.47863	2044	1+
936.67300	448	
941.65435	534	
946.44255	571	1+
959.02414	249	1+
974.42381	241	
984.53182	258	1+
991.52116	1723	1+
1045.55767	1546	1+
1056.37482	395	
1080.31966	479	
1120.57912	252	
1201.69143	1410	1+
1419.64923	546	1+
1427.85420	2097	1+
1510.88631	1356	1+
END IONS

###FS:    #m/z: 679.40756 #charge   1
###MaxRes:#m/z:  0.00000 #charge-128
###MS: 1701
###MSMS: 1703
BEGIN IONS
TITLE=Cmpd 659, AutoMSn(679.4076), 28.8 min
RTINSECONDS=1726.1
SCANS=MS: 1701 MSMS: 1703
PEPMASS=679.40756	11129
CHARGE=1+
660.40248	268	1+
676.40423	1067	1+
END IONS

###FS:    #m/z: 1116.37796 #charge   1
###MaxRes:#m/z:  0.00000 #charge-128
###MS: 1705
###MSMS: 1706
BEGIN IONS
TITLE=Cmpd 660, AutoMSn(1116.3780), 28.8 min
RTINSECONDS=1729.63
SCANS=MS: 1705 MSMS: 1706
PEPMASS=1116.37796	85926
CHARGE=1+
343.16002	334	
359.16877	259	
409.21703	1495	1+
423.16773	225	1+
437.21184	2366	1+
444.20950	277	1+
454.23409	328	1+
474.20652	490	1+
480.22339	265	
482.24939	361	1+
489.27470	288	1+
502.22378	286	1+
506.23956	620	1+
523.26219	385	
526.33185	263	1+
534.23277	594	1+
541.95274	264	
551.25775	3952	1+
558.21166	231	1+
560.09549	729	
589.31531	428	1+
615.29437	233	1+
618.85148	305	
636.34667	1255	1+
646.31999	334	
647.31935	465	1+
655.79667	340	
657.88904	332	
664.33882	4173	1+
671.30227	249	1+
709.31053	206	1+
710.83946	829	
711.33635	850	1+
719.34064	264	
728.28992	316	1+
734.44762	247	1+
758.40463	1900	1+
762.35139	341	1+
765.34451	338	1+
775.37834	325	
779.36355	2833	1+
845.43906	1361	1+
850.43414	416	1+
860.42133	499	1+
878.43631	2666	1+
890.44680	552	1+
896.14432	445	
932.47818	2567	1+
942.62478	321	
952.50600	352	1+
957.82881	561	1+
959.13299	415	1+
959.50634	614	1+
964.16501	1156	1+
964.49254	1090	1+
964.82588	519	
966.50165	267	
971.51017	247	1+
991.51929	1442	1+
1006.49955	491	1+
1045.56215	1411	1+
1053.86819	289	
1054.20577	412	
1082.97308	258	
1100.57423	281	
1103.39183	312	
1103.55495	400	
1111.57914	1160	1+
1115.80119	451	
1116.15985	1372	
END IONS

###FS:    #m/z: 318.29346 #charge-128
###MaxRes:#m/z:  0.00000 #charge-128
###MS: 1705
###MSMS: 1707
BEGIN IONS
TITLE=Cmpd 661, AutoMSn(318.2935), 28.8 min
RTINSECONDS=1730.13
SCANS=MS: 1705 MSMS: 1707
PEPMASS=318.29346	10821

316.28006	261	
318.29556	231	
320.27953	126	
END IONS

###FS:    #m/z: 924.64602 #charge   3
###MaxRes:#m/z:  0.00000 #charge-128
###MS: 1705
###MSMS: 1708
BEGIN IONS
TITLE=Cmpd 662, AutoMSn(924.6460), 28.8 min
RTINSECONDS=1730.63
SCANS=MS: 1705 MSMS: 1708
PEPMASS=924.64602	11941
CHARGE=3+
324.12828	357	
343.15270	264	
345.10364	526	1+
359.16508	672	1+
375.18605	651	1+
409.21938	710	1+
412.14651	631	1+
413.24316	322	1+
429.17154	211	
430.17095	442	1+
437.20490	1848	1+
439.72555	390	
458.18850	255	
465.33291	289	1+
468.20343	247	1+
472.22152	279	1+
474.19979	762	1+
480.22352	1012	1+
483.21842	333	1+
487.53785	226	
489.26835	841	1+
495.20784	220	1+
506.22991	633	1+
516.22265	213	1+
523.25167	574	1+
526.33236	334	
530.20020	270	1+
533.94303	226	
534.22837	486	1+
536.34806	220	1+
539.28821	237	1+
541.19892	299	1+
546.32354	347	1+
550.99374	589	
551.25933	3483	1+
558.22002	245	
559.22030	920	1+
578.29556	326	1+
590.32128	1109	1+
609.26752	281	
611.36694	254	1+
619.32527	288	
626.27840	441	1+
636.34199	647	1+
644.25389	299	1+
646.32345	212	
647.30960	374	1+
654.29190	260	1+
661.35697	968	1+
664.34446	1729	1+
666.28475	790	1+
672.37662	340	1+
676.35607	421	1+
702.34087	309	1+
712.43343	208	1+
718.32281	268	1+
721.44138	273	1+
733.38375	253	1+
737.34103	231	
741.42151	293	1+
749.43040	211	
755.95848	594	
756.46943	296	1+
758.41562	2687	1+
761.37617	302	
762.34485	680	1+
765.34268	1092	1+
774.44596	253	
779.36961	6177	1+
779.96267	706	1+
786.46787	349	1+
803.92554	226	
804.44148	250	1+
812.48147	395	
831.38835	258	1+
835.51425	336	1+
844.98415	505	1+
845.44538	1258	1+
850.44688	1297	1+
850.44926	593	1+
860.40925	756	1+
878.43621	5090	1+
889.46366	281	1+
892.47087	288	1+
913.50747	286	1+
920.50267	343	1+
932.47748	1832	1+
941.62312	632	1+
951.52049	222	1+
991.51946	1256	1+
994.48385	263	1+
1045.56110	1723	1+
1056.37311	424	
1120.58981	566	1+
1131.69665	284	
1201.68297	620	
1201.69309	1675	1+
1202.69365	248	
1213.14835	272	
1314.77240	965	1+
1420.68201	804	1+
1427.86576	1571	1+
1503.93411	330	1+
1573.90078	1050	1+
1837.97899	453	1+
1852.04165	450	1+
END IONS

###FS:    #m/z: 318.29706 #charge-128
###MaxRes:#m/z:  0.00000 #charge-128
###MS: 1709
###MSMS: 1710
BEGIN IONS
TITLE=Cmpd 663, AutoMSn(318.2971), 28.9 min
RTINSECONDS=1733.65
SCANS=MS: 1709 MSMS: 1710
PEPMASS=318.29706	20004

316.28364	142	
318.29753	423	
322.24078	141	
END IONS

###FS:    #m/z: 924.64481 #charge   3
###MaxRes:#m/z:  0.00000 #charge-128
###MS: 1709
###MSMS: 1711
BEGIN IONS
TITLE=Cmpd 664, AutoMSn(924.6448), 28.9 min
RTINSECONDS=1734.16
SCANS=MS: 1709 MSMS: 1711
PEPMASS=924.64481	13121
CHARGE=3+
318.67829	268	
343.15377	265	
345.10573	278	
354.19048	263	
359.16535	735	1+
370.13258	222	1+
376.18175	533	1+
381.16465	476	1+
394.13580	285	1+
409.21348	954	1+
411.16575	268	
412.15674	882	1+
413.23517	232	
429.17513	656	1+
437.20570	1171	1+
441.19006	298	1+
446.22797	222	1+
456.21033	375	1+
458.19023	310	
466.32883	253	
475.20987	356	1+
480.22489	538	1+
487.23702	302	1+
489.26237	581	
506.23694	563	1+
518.21274	324	1+
523.24525	554	1+
526.32140	613	1+
531.22118	337	1+
533.93942	288	
534.23927	444	1+
534.87141	244	
542.22211	427	1+
550.98970	448	
551.25585	2984	1+
559.26891	369	1+
560.09061	307	
579.29608	251	1+
590.32124	1148	1+
609.26773	271	
616.26647	244	1+
619.30773	216	1+
[truncated: 182,291 more chars]
