# Supplementary material for: Biochemical and proteomic analyses of venom from a new pit viper, Protobothrops kelomohy
Source: J Venom Anim Toxins Incl Trop Dis. 2022 Apr 11;28:e20210080. doi: 10.1590/1678-9199-JVATITD-2021-0080 (PMC9005077; doi:10.1590/1678-9199-JVATITD-2021-0080)
Supplement: Additional file 2. [file 1678-9199-jvatitd-28-e20210080-s2.zip › jvatitd-2021-0080_suppl2_20220324/Protobothrops replication3/Rep3_Protobothrops10_BD4_01_19309.mgf]

CHARGE=1+, 2+ and 3+
###	
###	\\10.11.12.207\(D) Data\Data\onrapak\2020\Feb-04-2020\Rep3_Protobothrops10_BD4_01_19309.d\analysis.baf
###	Rep3_Protobothrops10_BD4_01_19309.d
###	Instrument: micrOTOF-Q II
###    Rep3_Protobothrops10
###    PeakWidth 5.00, MiniumIntensity 100, S/N 1Apply threshold 0, Threshold 10
###    Retain Residuals no, Create neutrally no,
###    FullScan Parameters: AdductIon (+)+H (-)-H, LowMass 350, HighMass 3000, MaxCharge charge decon 4, MinPeaks 3
###    Perf. isotope decon yes, Max Charge Istopic decon 3, MW agreement 5.00, Abund. cutoff 3.00, Envelope cutoff 75.00
###    MaxRes   Parameters: AdductIon (+)+H (-)-H, LowMass 350, HighMass 3000 
###    Perf. isotope decon yes, Max Charge Istopic decon 3, Abund. cutoff 2.00
###    MSn      Parameters: AdductIon (+)+H (-)-H, LowMass 100, HighMass 2500 
###    Perf. isotope decon yes, Max Charge Istopic decon 2, Abund. cutoff 0.50
###    Global Charge Limit: yes 3, Prefer FullScan Result: yes, Export what: 2 (0=non deconv/1=deconv only/2=mixed), NoMSMSSignals: 25, Intensity threshold: 100, NoMSSignals (deconv): 2, NoMSSignals (non-deconv): 2, NormalizeData: no, SingleCharged: yes
###FS:    #m/z: 473.73010 #charge   2
###MaxRes:#m/z:  0.00000 #charge-128
###MS: 587
###MSMS: 589
BEGIN IONS
TITLE=Cmpd 1, AutoMSn(473.7301), 10.0 min
RTINSECONDS=600.408
SCANS=MS: 587 MSMS: 589
PEPMASS=473.73010	14389
CHARGE=2+
342.70885	161	
383.22987	118	
437.20466	109	
449.16818	118	
462.21850	175	
512.73473	100	
544.92486	105	
550.58793	286	
550.91671	107	
551.34542	135	
569.25261	340	1+
569.58316	248	
569.76572	106	
569.93483	214	
611.26747	167	
619.77200	169	
621.28270	172	
634.76911	114	
655.29026	357	1+
741.32834	151	
805.36786	125	
805.88296	111	
828.29381	107	
946.45485	238	1+
END IONS

###FS:    #m/z: 619.62189 #charge   3
###MaxRes:#m/z:  0.00000 #charge-128
###MS: 587
###MSMS: 590
BEGIN IONS
TITLE=Cmpd 2, AutoMSn(619.6219), 10.0 min
RTINSECONDS=600.909
SCANS=MS: 587 MSMS: 590
PEPMASS=619.62189	7227
CHARGE=3+
539.61037	107	
618.95099	243	1+
619.62358	197	
620.28924	128	
625.93442	124	
810.11639	106	
END IONS

###FS:    #m/z: 473.98087 #charge   2
###MaxRes:#m/z:  0.00000 #charge-128
###MS: 591
###MSMS: 592
BEGIN IONS
TITLE=Cmpd 3, AutoMSn(473.9809), 10.1 min
RTINSECONDS=603.943
SCANS=MS: 591 MSMS: 592
PEPMASS=473.98087	12949
CHARGE=2+
323.16801	136	
341.17443	114	
383.23154	134	
462.99453	109	
469.89928	113	
473.73277	123	
476.75650	122	
485.28286	118	
512.23009	114	
534.92615	102	
545.29387	135	
550.59929	159	
550.94213	134	
560.23342	102	
564.26744	107	
569.26279	298	1+
569.92822	160	
574.59457	112	
620.25978	156	
646.28581	111	
655.29935	188	
655.79061	123	
713.31413	121	
713.80404	149	
738.29291	218	1+
777.35168	116	
END IONS

###FS:    #m/z: 535.89866 #charge   3
###MaxRes:#m/z:  0.00000 #charge-128
###MS: 591
###MSMS: 593
BEGIN IONS
TITLE=Cmpd 4, AutoMSn(535.8987), 10.1 min
RTINSECONDS=604.444
SCANS=MS: 591 MSMS: 593
PEPMASS=535.89866	3003
CHARGE=3+
531.75579	129	
END IONS

###FS:    #m/z: 544.95777 #charge   3
###MaxRes:#m/z:  0.00000 #charge-128
###MS: 594
###MSMS: 595
BEGIN IONS
TITLE=Cmpd 5, AutoMSn(544.9578), 10.1 min
RTINSECONDS=606.977
SCANS=MS: 594 MSMS: 595
PEPMASS=544.95777	10210
CHARGE=3+
380.21922	152	
437.72693	177	
489.91273	100	
517.28149	292	
539.28590	186	
539.61632	151	
539.95137	144	
544.95257	1400	1+
545.29602	1051	
545.62433	747	1+
547.27850	359	
547.59791	307	
587.30030	110	
631.30879	113	
645.36968	501	1+
667.83581	132	
668.33427	130	
684.83090	134	
688.84473	345	
717.86122	126	
729.33971	128	
748.36524	132	
752.89030	382	
753.37705	215	
758.47754	174	
874.45682	143	
903.71076	101	
1086.56573	445	1+
END IONS

###FS:    #m/z: 408.96897 #charge   2
###MaxRes:#m/z:  0.00000 #charge-128
###MS: 594
###MSMS: 596
BEGIN IONS
TITLE=Cmpd 6, AutoMSn(408.9690), 10.1 min
RTINSECONDS=607.478
SCANS=MS: 594 MSMS: 596
PEPMASS=408.96897	4778
CHARGE=2+
323.69288	139	
342.71262	122	
371.16956	150	
430.19936	164	
517.27992	607	1+
548.30704	122	
555.18221	168	
560.29863	106	
572.20565	163	
645.37368	382	1+
684.82490	107	
690.27613	135	
729.31583	120	
759.41579	145	
END IONS

###FS:    #m/z: 535.89900 #charge   3
###MaxRes:#m/z:  0.00000 #charge-128
###MS: 594
###MSMS: 597
BEGIN IONS
TITLE=Cmpd 7, AutoMSn(535.8990), 10.1 min
RTINSECONDS=607.98
SCANS=MS: 594 MSMS: 597
PEPMASS=535.89900	3421
CHARGE=3+
530.57275	123	
535.89589	188	
537.28260	166	
END IONS

###FS:    #m/z: 544.95793 #charge   3
###MaxRes:#m/z:  0.00000 #charge-128
###MS: 598
###MSMS: 599
BEGIN IONS
TITLE=Cmpd 8, AutoMSn(544.9579), 10.2 min
RTINSECONDS=611.007
SCANS=MS: 598 MSMS: 599
PEPMASS=544.95793	31484
CHARGE=3+
371.68973	136	
437.72314	142	
517.28017	474	
538.94898	122	
539.27977	1357	1+
539.61419	807	1+
539.95220	500	1+
544.31038	131	
544.64063	203	
544.95715	7228	1+
545.29032	6194	1+
545.62785	2448	
547.92485	136	
553.50976	188	
595.26854	151	
603.78371	152	
613.31741	126	
631.31727	145	
645.36572	498	1+
667.83053	307	1+
679.81886	138	
680.32813	132	
688.83367	415	
717.36127	391	1+
746.34894	197	
759.41846	291	1+
874.43087	121	
1377.67494	915	1+
1486.74832	628	1+
1504.75919	1839	1+
END IONS

###FS:    #m/z: 408.96972 #charge   2
###MaxRes:#m/z:  0.00000 #charge-128
###MS: 598
###MSMS: 600
BEGIN IONS
TITLE=Cmpd 9, AutoMSn(408.9697), 10.2 min
RTINSECONDS=611.508
SCANS=MS: 598 MSMS: 600
PEPMASS=408.96972	11911
CHARGE=2+
323.18009	186	
347.10646	206	
382.23880	101	
420.22453	174	
429.21156	120	
473.73622	131	
477.22058	129	
517.28681	722	1+
537.29030	115	
572.20147	216	
614.29211	176	
631.31233	202	
645.37302	204	
690.28290	141	
760.43244	106	
END IONS

###FS:    #m/z: 816.92812 #charge   2
###MaxRes:#m/z:  0.00000 #charge-128
###MS: 598
###MSMS: 601
BEGIN IONS
TITLE=Cmpd 10, AutoMSn(816.9281), 10.2 min
RTINSECONDS=612.009
SCANS=MS: 598 MSMS: 601
PEPMASS=816.92812	3621
CHARGE=2+
816.92631	184	
END IONS

###FS:    #m/z: 544.95757 #charge   3
###MaxRes:#m/z:  0.00000 #charge-128
###MS: 602
###MSMS: 603
BEGIN IONS
TITLE=Cmpd 11, AutoMSn(544.9576), 10.3 min
RTINSECONDS=615.049
SCANS=MS: 602 MSMS: 603
PEPMASS=544.95757	31114
CHARGE=3+
380.21007	120	
448.14871	125	
459.66377	137	
491.60141	108	
512.27982	130	
517.28564	240	
539.28551	595	1+
539.61358	493	1+
539.95476	380	
544.27469	120	
544.62912	282	
544.95812	4337	1+
545.29388	3198	1+
545.63034	2263	
547.59900	114	
553.42206	184	
558.77865	127	
603.77512	101	
604.29219	107	
617.31407	119	
631.31247	185	
645.36915	312	1+
667.81994	143	
717.36531	105	
717.87109	212	
743.35796	106	
746.34147	160	
759.39308	114	
874.41953	125	
970.45273	293	1+
988.49343	232	1+
1376.66300	1104	1+
1486.76059	426	1+
1504.75936	1211	1+
END IONS

###FS:    #m/z: 409.22156 #charge   2
###MaxRes:#m/z:  0.00000 #charge-128
###MS: 602
###MSMS: 604
BEGIN IONS
TITLE=Cmpd 12, AutoMSn(409.2216), 10.3 min
RTINSECONDS=615.551
SCANS=MS: 602 MSMS: 604
PEPMASS=409.22156	12042
CHARGE=2+
327.16300	102	
344.65230	122	
347.10665	127	
371.15628	157	
420.22062	281	
473.74324	133	
517.27826	867	1+
519.28153	163	
537.29947	128	
537.78922	109	
553.24761	132	
572.20977	174	
631.31761	112	
645.36506	343	1+
690.29258	112	
702.34716	129	
759.42582	149	
END IONS

###FS:    #m/z: 625.97008 #charge   3
###MaxRes:#m/z:  0.00000 #charge-128
###MS: 611
###MSMS: 612
BEGIN IONS
TITLE=Cmpd 17, AutoMSn(625.9701), 10.4 min
RTINSECONDS=624.148
SCANS=MS: 611 MSMS: 612
PEPMASS=625.97008	6292
CHARGE=3+
624.95308	354	1+
625.25957	120	
626.30418	198	
635.62669	168	
784.85255	116	
END IONS

###FS:    #m/z: 469.73077 #charge   1
###MaxRes:#m/z:  0.00000 #charge-128
###MS: 611
###MSMS: 613
BEGIN IONS
TITLE=Cmpd 18, AutoMSn(469.7308), 10.4 min
RTINSECONDS=624.649
SCANS=MS: 611 MSMS: 613
PEPMASS=469.73077	5033
CHARGE=1+
454.22354	102	
END IONS

###FS:    #m/z: 563.96597 #charge   3
###MaxRes:#m/z:  0.00000 #charge-128
###MS: 611
###MSMS: 614
BEGIN IONS
TITLE=Cmpd 19, AutoMSn(563.9660), 10.4 min
RTINSECONDS=625.149
SCANS=MS: 611 MSMS: 614
PEPMASS=563.96597	3954
CHARGE=3+
563.96120	251	1+
564.31150	129	
706.83334	117	
END IONS

###FS:    #m/z: 625.97005 #charge   3
###MaxRes:#m/z:  0.00000 #charge-128
###MS: 615
###MSMS: 616
BEGIN IONS
TITLE=Cmpd 20, AutoMSn(625.9700), 10.5 min
RTINSECONDS=628.18
SCANS=MS: 615 MSMS: 616
PEPMASS=625.97005	8553
CHARGE=3+
408.18933	109	
583.29179	101	
619.95652	136	
625.97239	257	
626.30767	510	1+
626.64009	213	
631.29562	158	
END IONS

###FS:    #m/z: 469.73011 #charge   2
###MaxRes:#m/z:  0.00000 #charge-128
###MS: 615
###MSMS: 617
BEGIN IONS
TITLE=Cmpd 21, AutoMSn(469.7301), 10.5 min
RTINSECONDS=628.682
SCANS=MS: 615 MSMS: 617
PEPMASS=469.73011	6896
CHARGE=2+
437.22029	113	
564.27152	218	1+
564.59431	212	
564.93193	145	
704.31113	167	
781.84011	122	
END IONS

###FS:    #m/z: 485.21955 #charge   3
###MaxRes:#m/z:  0.00000 #charge-128
###MS: 619
###MSMS: 620
BEGIN IONS
TITLE=Cmpd 23, AutoMSn(485.2195), 10.5 min
RTINSECONDS=632.214
SCANS=MS: 619 MSMS: 620
PEPMASS=485.21955	6514
CHARGE=3+
470.20643	149	
485.89222	186	
621.81682	105	
655.29525	146	
668.27671	115	
1238.54049	1029	1+
END IONS

###FS:    #m/z: 469.73059 #charge   1
###MaxRes:#m/z:  0.00000 #charge-128
###MS: 619
###MSMS: 621
BEGIN IONS
TITLE=Cmpd 24, AutoMSn(469.7306), 10.5 min
RTINSECONDS=632.716
SCANS=MS: 619 MSMS: 621
PEPMASS=469.73059	7396
CHARGE=1+
405.71022	152	
414.72537	126	
END IONS

###FS:    #m/z: 357.52402 #charge   3
###MaxRes:#m/z:  0.00000 #charge-128
###MS: 623
###MSMS: 624
BEGIN IONS
TITLE=Cmpd 26, AutoMSn(357.5240), 10.6 min
RTINSECONDS=636.25
SCANS=MS: 623 MSMS: 624
PEPMASS=357.52402	8405
CHARGE=3+
405.22023	232	
415.23047	104	
423.73176	116	
534.26145	192	
549.08917	148	
600.34188	217	
673.34749	147	
727.27127	111	
730.37182	566	1+
933.48493	1299	1+
END IONS

###FS:    #m/z: 485.21599 #charge   3
###MaxRes:#m/z:  0.00000 #charge-128
###MS: 623
###MSMS: 625
BEGIN IONS
TITLE=Cmpd 27, AutoMSn(485.2160), 10.6 min
RTINSECONDS=636.75
SCANS=MS: 623 MSMS: 625
PEPMASS=485.21599	8063
CHARGE=3+
470.54961	110	
510.23222	101	
546.30139	230	
564.27772	105	
655.26680	143	
659.76138	101	
668.27336	131	
668.77656	115	
1137.51259	397	1+
1238.53590	1434	1+
END IONS

###FS:    #m/z: 535.77897 #charge   2
###MaxRes:#m/z:  0.00000 #charge-128
###MS: 623
###MSMS: 626
BEGIN IONS
TITLE=Cmpd 28, AutoMSn(535.7790), 10.6 min
RTINSECONDS=637.251
SCANS=MS: 623 MSMS: 626
PEPMASS=535.77897	5897
CHARGE=2+
515.26386	133	
518.26431	117	
527.26345	211	
535.25855	111	
547.22767	115	
917.46545	113	
1070.55015	2849	1+
END IONS

###FS:    #m/z: 357.52181 #charge   3
###MaxRes:#m/z:  0.00000 #charge-128
###MS: 627
###MSMS: 628
BEGIN IONS
TITLE=Cmpd 29, AutoMSn(357.5218), 10.7 min
RTINSECONDS=640.297
SCANS=MS: 627 MSMS: 628
PEPMASS=357.52181	16913
CHARGE=3+
320.17695	130	
368.19115	112	
405.22566	291	
424.22537	339	1+
472.23163	172	
474.16224	420	
501.27849	224	
516.26385	185	
529.26347	104	
534.27372	354	
541.31673	102	
600.33924	125	
628.34044	139	
643.38159	120	
674.33336	101	
730.36899	976	1+
759.38229	114	
778.39986	193	
846.44689	332	1+
933.49077	2217	1+
END IONS

###FS:    #m/z: 535.77983 #charge   2
###MaxRes:#m/z:  0.00000 #charge-128
###MS: 627
###MSMS: 629
BEGIN IONS
TITLE=Cmpd 30, AutoMSn(535.7798), 10.7 min
RTINSECONDS=640.798
SCANS=MS: 627 MSMS: 629
PEPMASS=535.77983	11283
CHARGE=2+
383.20618	123	
432.19359	161	
449.45420	104	
518.25906	102	
527.27180	210	
527.77864	225	
534.77015	142	
547.22930	158	
618.26235	318	
705.28655	247	1+
916.43810	193	
1070.54942	4376	1+
END IONS

###FS:    #m/z: 485.21535 #charge   3
###MaxRes:#m/z:  0.00000 #charge-128
###MS: 627
###MSMS: 630
BEGIN IONS
TITLE=Cmpd 31, AutoMSn(485.2154), 10.7 min
RTINSECONDS=641.298
SCANS=MS: 627 MSMS: 630
PEPMASS=485.21535	7785
CHARGE=3+
437.19410	198	
441.22770	131	
446.18807	111	
464.54853	115	
619.76979	686	1+
620.26546	354	
659.27465	100	
668.26727	101	
END IONS

###FS:    #m/z: 357.52259 #charge   3
###MaxRes:#m/z:  0.00000 #charge-128
###MS: 631
###MSMS: 632
BEGIN IONS
TITLE=Cmpd 32, AutoMSn(357.5226), 10.7 min
RTINSECONDS=644.331
SCANS=MS: 631 MSMS: 632
PEPMASS=357.52259	16472
CHARGE=3+
326.16030	107	
369.19754	109	
374.20408	173	
380.20347	127	
382.16799	124	
400.23178	156	
405.21927	203	
414.22174	283	1+
418.23936	179	
442.23202	129	
501.27428	189	
529.27006	145	
534.27053	340	
582.33408	101	
600.36788	157	
687.35233	159	
730.36714	1515	1+
933.49901	1287	1+
END IONS

###FS:    #m/z: 535.78161 #charge   2
###MaxRes:#m/z:  0.00000 #charge-128
###MS: 631
###MSMS: 633
BEGIN IONS
TITLE=Cmpd 33, AutoMSn(535.7816), 10.7 min
RTINSECONDS=644.832
SCANS=MS: 631 MSMS: 633
PEPMASS=535.78161	9288
CHARGE=2+
400.19427	157	
406.22802	133	
432.19670	182	
499.23987	101	
506.24983	116	
514.22842	245	1+
527.27589	317	
527.76843	131	
534.77886	122	
547.22485	261	
618.26729	206	1+
628.30396	105	
705.29672	275	1+
874.43910	121	
916.46909	112	
1070.55387	2835	1+
END IONS

###FS:    #m/z: 716.63462 #charge   3
###MaxRes:#m/z:  0.00000 #charge-128
###MS: 631
###MSMS: 634
BEGIN IONS
TITLE=Cmpd 34, AutoMSn(716.6346), 10.8 min
RTINSECONDS=645.333
SCANS=MS: 631 MSMS: 634
PEPMASS=716.63462	4752
CHARGE=3+
716.65993	174	
716.96097	163	
END IONS

###FS:    #m/z: 501.76222 #charge   2
###MaxRes:#m/z:  0.00000 #charge-128
###MS: 635
###MSMS: 636
BEGIN IONS
TITLE=Cmpd 35, AutoMSn(501.7622), 10.8 min
RTINSECONDS=648.369
SCANS=MS: 635 MSMS: 636
PEPMASS=501.76222	8662
CHARGE=2+
372.20938	135	
380.22558	184	
441.73333	152	
469.24436	106	
502.27050	239	
502.76873	171	
515.27723	228	1+
600.27101	103	
603.76140	121	
640.31141	100	
665.35108	108	
END IONS

###FS:    #m/z: 716.63808 #charge   3
###MaxRes:#m/z:  0.00000 #charge-128
###MS: 635
###MSMS: 637
BEGIN IONS
TITLE=Cmpd 36, AutoMSn(716.6381), 10.8 min
RTINSECONDS=648.87
SCANS=MS: 635 MSMS: 637
PEPMASS=716.63808	6033
CHARGE=3+
716.36767	105	
716.63286	206	
716.97676	214	
END IONS

###FS:    #m/z: 507.59039 #charge   3
###MaxRes:#m/z:  0.00000 #charge-128
###MS: 635
###MSMS: 638
BEGIN IONS
TITLE=Cmpd 37, AutoMSn(507.5904), 10.8 min
RTINSECONDS=649.371
SCANS=MS: 635 MSMS: 638
PEPMASS=507.59039	4360
CHARGE=3+
428.20291	127	
428.88461	229	
466.24583	151	
466.57994	116	
471.92273	301	
472.25625	314	
472.59853	178	
485.22391	160	
494.74666	146	
502.77246	382	
507.59009	163	
507.92394	210	
508.26463	123	
509.77273	101	
510.26960	191	
516.26974	330	1+
554.93147	103	
571.79715	101	
598.29206	108	
622.32328	139	
622.82071	102	
648.78232	157	
754.42201	770	1+
945.48232	106	
1283.64101	345	1+
END IONS

###FS:    #m/z: 520.94011 #charge   3
###MaxRes:#m/z:  0.00000 #charge-128
###MS: 639
###MSMS: 640
BEGIN IONS
TITLE=Cmpd 38, AutoMSn(520.9401), 10.9 min
RTINSECONDS=652.404
SCANS=MS: 639 MSMS: 640
PEPMASS=520.94011	20507
CHARGE=3+
377.71225	235	
383.24690	154	
408.23139	147	
437.72788	194	
486.23831	336	
490.92274	215	
499.25810	264	1+
515.26405	538	1+
515.59744	482	1+
515.93362	204	
520.59284	206	
520.94111	3069	1+
521.27593	1066	
521.60971	1394	
523.60210	128	
524.26397	291	1+
543.26479	181	
560.29290	126	
573.31532	771	1+
609.28716	143	
609.82033	123	
615.76797	128	
623.28863	152	
632.30759	149	
671.30634	177	
679.83232	816	1+
680.31973	179	
687.36801	347	
728.35476	124	
746.33846	371	
789.34281	128	
874.44486	159	
988.50100	474	1+
1360.67163	807	1+
1432.71012	891	1+
END IONS

###FS:    #m/z: 502.77344 #charge   2
###MaxRes:#m/z:  0.00000 #charge-128
###MS: 639
###MSMS: 641
BEGIN IONS
TITLE=Cmpd 39, AutoMSn(502.7734), 10.9 min
RTINSECONDS=652.906
SCANS=MS: 639 MSMS: 641
PEPMASS=502.77344	11593
CHARGE=2+
377.73030	106	
436.23129	108	
458.20018	108	
472.25809	121	
493.26870	100	
501.26404	124	
501.59578	248	1+
501.93323	371	
515.27217	103	
516.29158	241	1+
544.29527	137	
600.26182	124	
602.27782	232	1+
628.29412	135	
631.32692	180	
743.42134	172	
746.36995	108	
789.37716	108	
874.45772	103	
939.54241	386	1+
1003.54312	2572	1+
END IONS

###FS:    #m/z: 507.58929 #charge   3
###MaxRes:#m/z:  0.00000 #charge-128
###MS: 639
###MSMS: 642
BEGIN IONS
TITLE=Cmpd 40, AutoMSn(507.5893), 10.9 min
RTINSECONDS=653.407
SCANS=MS: 639 MSMS: 642
PEPMASS=507.58929	8410
CHARGE=3+
322.19071	159	
406.91567	152	
428.22045	386	
428.54831	306	
440.23586	142	
466.24570	798	1+
466.57673	449	
471.92097	1002	1+
472.25452	643	
472.58542	601	1+
477.22122	159	
493.76356	241	1+
507.59237	219	
507.74964	166	
508.26450	158	
510.26719	178	
510.51531	142	
510.75482	186	
517.28375	313	
607.81762	178	
608.31841	191	
622.33160	230	
622.81161	139	
625.33441	150	
631.32572	241	1+
633.29841	157	
641.82289	323	
642.32298	367	1+
643.82577	361	
683.82171	158	
754.41999	300	1+
754.42199	446	
1004.54440	652	1+
END IONS

###FS:    #m/z: 520.93849 #charge   3
###MaxRes:#m/z:  0.00000 #charge-128
###MS: 643
###MSMS: 644
BEGIN IONS
TITLE=Cmpd 41, AutoMSn(520.9385), 10.9 min
RTINSECONDS=656.438
SCANS=MS: 643 MSMS: 644
PEPMASS=520.93849	33092
CHARGE=3+
332.96046	253	
362.84584	174	
406.88600	151	
408.23394	161	
486.23354	644	1+
494.24631	344	1+
499.26359	142	
515.26232	1516	1+
515.59758	845	
515.93104	756	
520.25637	244	
520.61664	255	
520.94299	4303	1+
521.27121	3241	1+
521.60775	2377	1+
523.16603	192	
525.24122	203	1+
534.76036	185	
551.78073	209	
555.27783	142	
559.27313	326	1+
573.30784	1121	1+
576.24180	160	
609.79968	156	
614.78480	162	
615.30986	139	
617.29908	223	
623.31318	195	
623.78651	276	1+
666.32917	253	
671.31823	465	1+
680.33635	918	1+
681.83049	237	
687.35399	493	1+
690.28510	148	
708.83044	167	
746.35748	472	1+
763.36063	205	
874.44478	373	1+
884.25468	156	
893.46281	256	1+
988.48867	878	1+
1262.60765	528	1+
1358.65133	982	1+
1432.69862	1254	1+
END IONS

###FS:    #m/z: 507.58967 #charge   3
###MaxRes:#m/z:  0.00000 #charge-128
###MS: 643
###MSMS: 645
BEGIN IONS
TITLE=Cmpd 42, AutoMSn(507.5897), 10.9 min
RTINSECONDS=656.939
SCANS=MS: 643 MSMS: 645
PEPMASS=507.58967	12705
CHARGE=3+
377.71132	549	
407.22945	279	
422.21339	159	
428.20921	531	1+
428.55052	397	
458.21625	158	
466.24815	668	
466.58472	455	
466.91104	247	
471.92519	1671	1+
472.26109	1073	1+
472.58625	369	
488.24419	170	
498.25647	369	1+
501.92697	172	
507.59282	239	
507.75247	218	
507.93032	340	
508.24339	310	
517.28889	343	
607.81552	178	
608.31679	154	
622.83064	210	
631.31055	278	
634.81597	227	
641.82405	216	
643.34032	464	
643.83796	216	
648.28601	230	
754.41716	711	1+
1004.54153	728	1+
END IONS

###FS:    #m/z: 512.92291 #charge   3
###MaxRes:#m/z:  0.00000 #charge-128
###MS: 643
###MSMS: 646
BEGIN IONS
TITLE=Cmpd 43, AutoMSn(512.9229), 11.0 min
RTINSECONDS=657.44
SCANS=MS: 643 MSMS: 646
PEPMASS=512.92291	7229
CHARGE=3+
397.21503	217	1+
406.21915	631	1+
422.21160	253	1+
422.54945	171	
428.21426	583	
428.87913	332	
451.86557	165	
471.91119	203	
472.58783	318	
475.20594	237	
489.25204	141	
497.27877	248	
505.23342	157	
507.24076	329	1+
507.58265	369	
507.90786	404	1+
509.58056	321	1+
510.00625	182	
510.27746	156	
512.91762	947	1+
513.24980	980	1+
513.56908	792	1+
517.27341	163	
521.79536	208	
541.28869	142	
549.78487	143	
568.78079	325	1+
609.81019	138	
626.28709	245	
626.76651	157	
641.81122	254	
662.31234	213	1+
685.32990	140	
705.31930	166	
730.34349	136	
754.42203	1019	1+
765.21387	353	
1352.58318	1632	1+
END IONS

###FS:    #m/z: 520.93815 #charge   3
###MaxRes:#m/z:  0.00000 #charge-128
###MS: 647
###MSMS: 648
BEGIN IONS
TITLE=Cmpd 44, AutoMSn(520.9381), 11.0 min
RTINSECONDS=660.485
SCANS=MS: 647 MSMS: 648
PEPMASS=520.93815	25064
CHARGE=3+
439.21889	118	
444.19561	116	
480.20518	114	
483.21428	132	
486.25232	255	
488.27867	119	
488.60328	207	
500.26019	120	
510.24586	156	
515.26886	454	
515.59085	229	
515.93319	177	
520.27065	187	
520.93771	1616	1+
521.26961	1035	
521.60955	804	
543.27154	196	
550.98959	152	
573.31422	954	1+
623.30509	198	
623.79246	151	
631.81515	226	
680.33771	366	1+
687.35597	261	
689.00925	131	
716.85577	508	1+
718.32319	135	
746.34836	277	1+
874.43528	337	
884.25485	297	
988.47590	224	1+
END IONS

###FS:    #m/z: 512.92171 #charge   3
###MaxRes:#m/z:  0.00000 #charge-128
###MS: 647
###MSMS: 649
BEGIN IONS
TITLE=Cmpd 45, AutoMSn(512.9217), 11.0 min
RTINSECONDS=660.986
SCANS=MS: 647 MSMS: 649
PEPMASS=512.92171	10006
CHARGE=3+
428.19973	572	1+
428.55414	251	
442.22323	147	
450.54141	232	1+
471.91816	235	
472.25885	163	
475.21695	139	
479.91912	115	
497.27551	355	1+
501.24333	164	
506.90819	349	1+
507.23869	959	1+
507.56664	530	
510.25383	155	
510.76908	164	
512.91296	2323	1+
513.25383	1146	1+
513.56977	1036	1+
520.29815	175	
521.78760	180	
540.31765	120	
560.25725	124	
568.75925	319	1+
603.74148	183	
609.82097	168	
617.28367	125	
619.78204	157	
625.29300	125	
631.30945	249	1+
648.79959	134	
660.33120	153	
668.29558	373	1+
676.79168	1356	
677.29944	1062	1+
718.31822	127	
730.35856	246	
732.31972	115	
754.41681	859	1+
811.43467	629	1+
1251.53271	827	1+
1282.63739	400	1+
1408.65700	636	1+
END IONS

###FS:    #m/z: 608.29949 #charge   3
###MaxRes:#m/z:  0.00000 #charge-128
###MS: 647
###MSMS: 650
BEGIN IONS
TITLE=Cmpd 46, AutoMSn(608.2995), 11.0 min
RTINSECONDS=661.486
SCANS=MS: 647 MSMS: 650
PEPMASS=608.29949	8887
CHARGE=3+
430.71388	101	
458.23303	238	1+
606.29404	131	
606.63061	165	
608.29801	1001	1+
608.63513	890	
608.95388	274	
612.29651	361	1+
616.88887	197	
617.81018	374	1+
684.84139	137	
776.34168	193	
776.85815	137	
819.90933	178	
END IONS

###FS:    #m/z: 608.29830 #charge   3
###MaxRes:#m/z:  0.00000 #charge-128
###MS: 651
###MSMS: 652
BEGIN IONS
TITLE=Cmpd 47, AutoMSn(608.2983), 11.1 min
RTINSECONDS=664.529
SCANS=MS: 651 MSMS: 652
PEPMASS=608.29830	17148
CHARGE=3+
428.21366	150	
456.20965	119	
579.28196	122	
579.62924	149	
602.61385	139	
606.29431	252	1+
608.30356	1420	1+
608.63375	1341	1+
608.96944	770	
612.63426	166	
616.81800	108	
684.32764	361	1+
684.86156	145	
733.88082	115	
819.92553	125	
1551.70559	550	1+
END IONS

###FS:    #m/z: 512.58769 #charge   3
###MaxRes:#m/z:  0.00000 #charge-128
###MS: 651
###MSMS: 653
BEGIN IONS
TITLE=Cmpd 48, AutoMSn(512.5877), 11.1 min
RTINSECONDS=665.03
SCANS=MS: 651 MSMS: 653
PEPMASS=512.58769	14357
CHARGE=3+
377.71065	384	
406.22734	698	1+
406.88118	235	
428.23021	189	
428.55003	292	
432.23038	153	
451.53088	188	
451.86646	134	
469.54664	147	
475.21134	297	
492.25285	217	1+
494.88091	150	
497.27748	396	1+
507.24469	769	1+
507.56953	596	1+
507.90049	297	
510.26271	258	
510.51588	146	
512.90811	1663	1+
513.24513	1484	1+
513.56261	1259	1+
517.27786	192	
568.76270	237	
569.26044	218	
613.23336	206	
631.32143	458	1+
642.31117	180	
660.33936	175	
668.29381	263	1+
683.81449	137	
684.33369	157	
712.31685	152	
730.35505	199	
754.43085	253	
812.43734	426	1+
820.39175	161	
1029.58942	489	1+
1251.54524	853	1+
1352.58814	2623	1+
1408.64258	636	1+
END IONS

###FS:    #m/z: 494.25767 #charge   3
###MaxRes:#m/z:  0.00000 #charge-128
###MS: 651
###MSMS: 654
BEGIN IONS
TITLE=Cmpd 49, AutoMSn(494.2577), 11.1 min
RTINSECONDS=665.532
SCANS=MS: 651 MSMS: 654
PEPMASS=494.25767	11397
CHARGE=3+
341.18771	213	
377.71121	302	
405.21617	114	
432.87081	148	
440.26000	114	
445.18689	120	
450.20735	118	
453.21231	214	
466.66608	120	
479.75957	184	
488.29544	110	
488.54898	329	
488.88953	327	
493.59736	215	
494.25438	754	1+
494.58418	928	1+
494.89898	303	
502.01486	240	
540.24910	243	
569.76348	236	
581.30105	310	
590.32953	116	
603.29635	150	
620.28659	565	
620.80197	324	1+
675.31192	1880	1+
709.40747	175	
730.35595	165	
806.45021	3340	1+
806.46437	125	
1194.51217	1092	1+
1277.57058	342	1+
1295.57009	3842	1+
1352.64918	754	1+
1365.62337	635	1+
END IONS

###FS:    #m/z: 608.29881 #charge   3
###MaxRes:#m/z:  0.00000 #charge-128
###MS: 655
###MSMS: 656
BEGIN IONS
TITLE=Cmpd 50, AutoMSn(608.2988), 11.1 min
RTINSECONDS=668.562
SCANS=MS: 655 MSMS: 656
PEPMASS=608.29881	20174
CHARGE=3+
407.21891	128	
462.71365	171	
464.22874	141	
548.17499	106	
579.28051	262	
582.28975	113	
588.26039	104	
606.29204	276	
606.62351	431	1+
608.30065	2635	1+
608.63028	2570	1+
608.96656	1122	
612.29288	117	
612.62637	238	
615.80709	286	1+
634.26031	105	
684.32987	204	
694.90446	105	
733.87907	183	
767.89318	104	
811.38173	102	
819.90659	345	
820.40131	336	
1551.72329	779	1+
END IONS

###FS:    #m/z: 494.25591 #charge   3
###MaxRes:#m/z:  0.00000 #charge-128
###MS: 655
###MSMS: 657
BEGIN IONS
TITLE=Cmpd 51, AutoMSn(494.2559), 11.2 min
RTINSECONDS=669.063
SCANS=MS: 655 MSMS: 657
PEPMASS=494.25591	17341
CHARGE=3+
341.19258	372	1+
368.70401	139	
372.20251	163	
434.13481	141	
440.26253	277	
450.88841	228	
453.21456	157	
456.20762	466	
474.55647	125	
475.23713	119	
488.55983	209	
488.89338	332	1+
489.22326	144	
490.24502	298	1+
494.25122	1022	1+
494.56848	1487	1+
494.91274	470	1+
540.25452	190	
566.75535	124	
569.74774	149	
570.27799	126	
581.29929	498	1+
584.24974	126	
597.77085	577	
603.31366	624	1+
620.28726	679	1+
647.28367	129	
647.77270	139	
648.28882	2161	
650.28103	278	
675.30284	1584	1+
676.82960	206	
709.40028	236	
730.35191	1066	1+
754.41545	2410	1+
763.35448	167	
806.45133	2684	1+
806.45713	150	
1195.51294	1125	1+
1296.56410	3278	1+
1365.65170	410	1+
END IONS

###FS:    #m/z: 456.47838 #charge   2
###MaxRes:#m/z:  0.00000 #charge-128
###MS: 655
###MSMS: 658
BEGIN IONS
TITLE=Cmpd 52, AutoMSn(456.4784), 11.2 min
RTINSECONDS=669.563
SCANS=MS: 655 MSMS: 658
PEPMASS=456.47838	10443
CHARGE=2+
369.18498	109	
425.19680	116	
442.22788	112	
445.70892	103	
448.74150	112	
456.22137	115	
458.23882	291	
462.70558	153	
489.23422	115	
489.58642	111	
507.23426	104	
519.76682	107	
538.76950	220	
547.27772	185	
547.60861	188	
553.30692	257	
587.27372	936	1+
590.27088	217	1+
610.76443	164	
619.77804	263	
620.28058	217	
627.32199	137	
655.78780	197	
676.32604	211	
684.35621	132	
684.81382	114	
713.30068	144	
END IONS

###FS:    #m/z: 494.25806 #charge   3
###MaxRes:#m/z:  0.00000 #charge-128
###MS: 659
###MSMS: 660
BEGIN IONS
TITLE=Cmpd 53, AutoMSn(494.2581), 11.2 min
RTINSECONDS=672.581
SCANS=MS: 659 MSMS: 660
PEPMASS=494.25806	21574
CHARGE=3+
341.19613	271	1+
363.20858	164	
392.20681	226	
432.52362	217	
440.25924	354	
456.20450	292	
456.53541	210	
456.87821	182	
468.19331	257	1+
468.54365	151	
482.87640	285	
483.23874	176	
488.24653	541	1+
488.56613	1264	1+
488.90041	427	1+
492.57018	214	1+
493.26924	244	
493.87529	144	
494.25783	2197	1+
494.57221	1620	1+
494.90059	1052	1+
502.25720	162	
506.12658	236	
516.25672	175	
520.30470	527	1+
528.78651	790	
539.25138	394	1+
540.75088	169	
575.23318	163	
581.30417	355	1+
584.23297	257	
590.32545	245	
603.32384	377	1+
626.32167	416	1+
628.83647	166	
639.28976	232	
647.78710	181	
657.36026	336	
657.36674	532	1+
675.31147	1014	1+
676.84440	330	1+
712.33469	398	1+
730.35136	3880	1+
736.40691	1267	1+
754.42209	7731	1+
764.35679	218	
806.45601	2405	1+
936.43154	277	1+
1194.51959	1758	1+
1239.57173	758	1+
1295.56370	6146	1+
END IONS

###FS:    #m/z: 480.87295 #charge   3
###MaxRes:#m/z:  0.00000 #charge-128
###MS: 659
###MSMS: 661
BEGIN IONS
TITLE=Cmpd 54, AutoMSn(480.8729), 11.2 min
RTINSECONDS=673.082
SCANS=MS: 659 MSMS: 661
PEPMASS=480.87295	9836
CHARGE=3+
337.12684	115	
340.14678	117	
418.17577	135	
439.86449	216	1+
445.54417	232	
460.24918	109	
475.50182	154	
497.23881	111	
523.74798	382	
524.24505	354	
528.74145	108	
539.30373	120	
562.52342	192	
565.25868	140	
596.34784	467	
598.76049	143	
619.27003	138	
625.78004	112	
627.75937	120	
634.10083	252	
634.20597	152	
648.27122	125	
668.28099	118	
709.41297	243	
765.29809	142	
864.37589	158	
934.50306	825	1+
952.51607	741	1+
1147.52946	2474	1+
END IONS

###FS:    #m/z: 456.47799 #charge   2
###MaxRes:#m/z:  0.00000 #charge-128
###MS: 659
###MSMS: 662
BEGIN IONS
TITLE=Cmpd 55, AutoMSn(456.4780), 11.2 min
RTINSECONDS=673.582
SCANS=MS: 659 MSMS: 662
PEPMASS=456.47799	9589
CHARGE=2+
440.21747	111	
458.23945	282	
459.73468	237	1+
505.24156	108	
520.77319	102	
538.76392	212	
547.25287	181	
570.27948	107	
575.28209	126	
587.27678	874	1+
619.76325	107	
620.28350	176	
631.33653	123	
655.29826	173	
684.35951	126	
END IONS

###FS:    #m/z: 494.88660 #charge   3
###MaxRes:#m/z:  0.00000 #charge-128
###MS: 663
###MSMS: 664
BEGIN IONS
TITLE=Cmpd 56, AutoMSn(494.8866), 11.3 min
RTINSECONDS=676.6
SCANS=MS: 663 MSMS: 664
PEPMASS=494.88660	27116
CHARGE=3+
363.20848	280	
392.21169	374	
432.52473	265	
452.23830	280	
456.20410	572	
483.24365	311	
483.53905	229	
488.56073	395	
488.89939	754	1+
489.25714	593	
493.27964	241	
494.26271	1134	
494.57945	3411	1+
494.90808	2309	1+
495.25735	3078	1+
498.61173	245	
520.30673	1284	1+
540.74159	275	
546.78352	268	
584.25152	218	
597.76225	1550	1+
598.26434	294	
602.78513	265	
603.30429	241	
608.32101	226	
620.28794	607	
628.33709	280	
639.28817	233	
657.36385	2472	1+
675.30396	259	
677.32425	500	1+
683.79647	259	
684.31110	352	
712.34103	1099	1+
730.35294	9064	1+
736.40104	1589	1+
754.41893	15159	1+
806.45415	1348	1+
990.50186	862	1+
1295.55967	6326	1+
END IONS

###FS:    #m/z: 480.87275 #charge   3
###MaxRes:#m/z:  0.00000 #charge-128
###MS: 663
###MSMS: 665
BEGIN IONS
TITLE=Cmpd 57, AutoMSn(480.8727), 11.3 min
RTINSECONDS=677.101
SCANS=MS: 663 MSMS: 665
PEPMASS=480.87275	11602
CHARGE=3+
433.52483	156	
438.27605	137	
439.54451	132	
445.21644	117	
445.87001	160	
450.17737	121	
474.86729	155	
476.75751	181	
480.87436	149	
505.22315	164	
511.21495	140	
523.75314	205	
524.22989	218	
546.32453	127	
565.76095	190	
570.23898	161	
578.33625	119	
596.33101	266	
598.31349	159	
618.76759	150	
620.27140	142	
628.28354	144	
628.76313	172	
648.28774	165	
864.35823	170	
934.49295	688	1+
953.50998	475	1+
1147.52466	2749	1+
END IONS

###FS:    #m/z: 367.19510 #charge   2
###MaxRes:#m/z:  0.00000 #charge-128
###MS: 663
###MSMS: 666
BEGIN IONS
TITLE=Cmpd 58, AutoMSn(367.1951), 11.3 min
RTINSECONDS=677.602
SCANS=MS: 663 MSMS: 666
PEPMASS=367.19510	5077
CHARGE=2+
329.18062	138	
377.72034	102	
392.21731	208	
430.26565	142	
440.25483	147	
498.24359	164	
502.24782	667	1+
520.31475	308	
522.30166	119	
551.21539	101	
589.23955	100	
603.31377	106	
657.35904	278	
END IONS

###FS:    #m/z: 494.88889 #charge   3
###MaxRes:#m/z:  0.00000 #charge-128
###MS: 667
###MSMS: 668
BEGIN IONS
TITLE=Cmpd 59, AutoMSn(494.8889), 11.3 min
RTINSECONDS=680.636
SCANS=MS: 667 MSMS: 668
PEPMASS=494.88889	37363
CHARGE=3+
329.18873	980	
392.20985	1003	
403.72966	593	
432.85711	341	
456.20808	459	
468.74226	260	
488.57089	1061	1+
488.89443	937	1+
489.25342	648	
494.58551	2935	1+
494.91384	1863	1+
495.26138	4185	1+
502.27478	360	
520.30454	1746	1+
540.26117	298	
597.76105	875	
598.27162	576	
603.30900	320	
608.31005	320	
657.37288	918	1+
712.34333	1040	1+
730.35280	12275	1+
736.40911	1820	1+
754.42117	19191	1+
987.54562	1017	1+
1295.56410	4552	1+
END IONS

###FS:    #m/z: 480.87373 #charge   3
###MaxRes:#m/z:  0.00000 #charge-128
###MS: 667
###MSMS: 669
BEGIN IONS
TITLE=Cmpd 60, AutoMSn(480.8737), 11.4 min
RTINSECONDS=681.137
SCANS=MS: 667 MSMS: 669
PEPMASS=480.87373	13057
CHARGE=3+
311.16641	112	
328.13824	151	
383.22767	179	
404.21497	145	
433.54096	145	
439.52473	129	
439.87079	125	
458.74763	277	1+
466.23450	135	
476.76660	190	
478.26020	120	
505.23403	128	
565.25413	274	
565.76646	192	
568.23103	259	1+
576.26851	260	
596.33853	166	
598.30781	118	
598.75901	162	
615.32826	145	
619.76525	120	
620.26896	176	
627.77147	450	1+
765.28322	109	
836.37721	127	
845.97735	191	
864.35054	155	
934.49024	504	1+
1002.42571	112	
1046.47637	651	1+
1147.53167	2727	1+
END IONS

###FS:    #m/z: 367.19575 #charge   2
###MaxRes:#m/z:  0.00000 #charge-128
###MS: 667
###MSMS: 670
BEGIN IONS
TITLE=Cmpd 61, AutoMSn(367.1958), 11.4 min
RTINSECONDS=681.639
SCANS=MS: 667 MSMS: 670
PEPMASS=367.19575	7491
CHARGE=2+
329.18980	266	
363.20993	117	
371.20114	279	
377.71365	252	
392.21061	363	
430.25006	206	
454.23109	131	
458.29385	151	
498.24291	239	
502.24342	583	
520.30010	569	1+
601.28343	188	
657.35709	133	
END IONS

###FS:    #m/z: 502.25969 #charge   3
###MaxRes:#m/z:  0.00000 #charge-128
###MS: 671
###MSMS: 672
BEGIN IONS
TITLE=Cmpd 62, AutoMSn(502.2597), 11.4 min
RTINSECONDS=684.678
SCANS=MS: 671 MSMS: 672
PEPMASS=502.25969	78599
CHARGE=3+
380.20998	732	
445.55637	3007	
445.89287	1593	
446.22554	1335	
448.14999	579	
471.92156	892	
478.57970	541	
490.58163	544	
494.73826	779	
495.90980	662	
496.25003	7966	1+
496.58296	14083	1+
496.91891	9262	1+
501.59137	1821	
501.91769	1522	
502.25964	33684	1+
502.59408	22468	1+
502.92716	11298	1+
517.27763	3100	1+
537.29340	2588	
537.79403	1603	
553.26345	1129	
594.78052	578	
631.31957	2061	1+
645.36917	1276	
659.31442	762	
679.83469	606	
680.33274	718	
717.36488	786	
746.34742	927	
759.40876	1056	
860.39639	584	
1206.55645	4513	1+
1233.60563	6685	1+
1305.62590	5332	1+
1334.65437	27670	1+
1376.66360	10259	1+
END IONS

###FS:    #m/z: 495.25836 #charge   3
###MaxRes:#m/z:  0.00000 #charge-128
###MS: 671
###MSMS: 673
BEGIN IONS
TITLE=Cmpd 63, AutoMSn(495.2584), 11.4 min
RTINSECONDS=685.179
SCANS=MS: 671 MSMS: 673
PEPMASS=495.25836	32997
CHARGE=3+
392.21148	427	
483.23730	212	
488.56117	861	1+
488.91085	408	1+
489.25724	357	
492.52677	223	
493.25762	223	
494.25401	473	
494.55625	625	
494.89628	461	
495.26509	2324	1+
495.59705	1575	1+
495.93006	1078	1+
498.24830	520	1+
502.28532	206	
516.26008	259	
520.30541	1180	1+
546.77644	195	
575.24939	192	
597.76001	341	
598.26540	308	
603.31940	298	
620.29858	230	
628.32754	238	
647.26370	203	
657.36220	2041	1+
668.87159	276	
712.34676	943	1+
730.35128	8324	1+
736.41598	1929	1+
754.42061	14201	1+
806.44742	560	1+
1295.55699	2670	1+
END IONS

###FS:    #m/z: 752.88212 #charge   2
###MaxRes:#m/z:  0.00000 #charge-128
###MS: 671
###MSMS: 674
BEGIN IONS
TITLE=Cmpd 64, AutoMSn(752.8821), 11.4 min
RTINSECONDS=685.681
SCANS=MS: 671 MSMS: 674
PEPMASS=752.88212	17432
CHARGE=2+
400.25314	225	
517.27457	671	
603.78621	286	
617.30607	254	
631.31576	253	
645.37425	259	
667.82615	363	
679.82276	316	
680.32950	347	
689.33716	327	
743.88080	201	
746.34830	343	
752.38180	228	
874.44623	210	
945.48957	198	
988.50013	173	
1105.49990	201	
1487.73298	674	1+
1504.76051	19587	1+
END IONS

###FS:    #m/z: 502.26043 #charge   3
###MaxRes:#m/z:  0.00000 #charge-128
###MS: 675
###MSMS: 676
BEGIN IONS
TITLE=Cmpd 65, AutoMSn(502.2604), 11.5 min
RTINSECONDS=688.712
SCANS=MS: 675 MSMS: 676
PEPMASS=502.26043	387722
CHARGE=3+
445.55820	6327	
445.89197	4973	
490.91224	4164	
494.75109	4944	
496.25126	46438	1+
496.58510	106002	1+
496.91859	70355	1+
501.59036	7663	
501.92663	7336	
502.26044	239456	1+
502.59440	166659	1+
502.92854	96698	1+
517.27680	18602	1+
537.29142	4710	
553.25876	5300	
617.30834	7916	
631.31964	8860	
679.83507	4053	
746.34647	4929	
1206.55752	25153	1+
1305.62928	38615	1+
1334.65734	63476	1+
1376.66593	92576	1+
END IONS

###FS:    #m/z: 752.88393 #charge   2
###MaxRes:#m/z:  0.00000 #charge-128
###MS: 675
###MSMS: 677
BEGIN IONS
TITLE=Cmpd 66, AutoMSn(752.8839), 11.5 min
RTINSECONDS=689.213
SCANS=MS: 675 MSMS: 677
PEPMASS=752.88393	93692
CHARGE=2+
517.27627	2131	
653.32068	1078	
653.81706	901	
667.83677	874	
679.82924	1484	
680.33318	886	
688.83607	1043	
689.33873	995	
746.34709	902	
751.87377	811	
752.38062	1071	
1486.74522	3388	1+
1504.76179	94691	1+
END IONS

###FS:    #m/z: 473.24567 #charge   2
###MaxRes:#m/z:  0.00000 #charge-128
###MS: 675
###MSMS: 678
BEGIN IONS
TITLE=Cmpd 67, AutoMSn(473.2457), 11.5 min
RTINSECONDS=689.715
SCANS=MS: 675 MSMS: 678
PEPMASS=473.24567	39158
CHARGE=2+
315.16829	100	
328.21409	214	
355.71132	104	
373.18525	137	
410.23002	106	
418.23214	107	
420.22795	147	
458.23562	154	
461.23149	129	
499.18645	100	
517.27829	409	1+
546.30972	150	
596.33520	318	1+
598.83623	130	
619.77655	161	
625.30623	119	
631.31631	140	
656.31238	106	
691.22983	126	
746.35862	128	
END IONS

###FS:    #m/z: 502.26198 #charge   3
###MaxRes:#m/z:  0.00000 #charge-128
###MS: 679
###MSMS: 680
BEGIN IONS
TITLE=Cmpd 68, AutoMSn(502.2620), 11.5 min
RTINSECONDS=692.74
SCANS=MS: 679 MSMS: 680
PEPMASS=502.26198	824825
CHARGE=3+
496.25485	15835	
496.58472	228650	1+
496.91869	152444	1+
497.25264	77551	
501.59169	12679	
501.92239	13745	
502.26013	519290	1+
502.59428	351178	1+
502.92786	185246	1+
517.27830	29570	
553.26053	10004	
603.78503	27433	
604.28616	18396	
617.30495	11040	
631.32140	18527	
746.34638	9278	
1305.62738	88826	1+
1334.65474	68421	1+
1376.66354	213904	1+
END IONS

###FS:    #m/z: 752.88463 #charge   2
###MaxRes:#m/z:  0.00000 #charge-128
###MS: 679
###MSMS: 681
BEGIN IONS
TITLE=Cmpd 69, AutoMSn(752.8846), 11.6 min
RTINSECONDS=693.241
SCANS=MS: 679 MSMS: 681
PEPMASS=752.88463	239544
CHARGE=2+
517.27930	5718	
653.31636	3005	
679.83315	3562	
680.32976	2597	
688.83470	4395	
689.33412	2343	
751.87946	3324	
752.38584	2804	
1486.74176	9645	1+
1504.76070	283782	1+
END IONS

###FS:    #m/z: 473.24529 #charge   2
###MaxRes:#m/z:  0.00000 #charge-128
###MS: 679
###MSMS: 682
BEGIN IONS
TITLE=Cmpd 70, AutoMSn(473.2453), 11.6 min
RTINSECONDS=693.742
SCANS=MS: 679 MSMS: 682
PEPMASS=473.24529	110269
CHARGE=2+
328.18909	121	
372.13822	120	
400.17014	108	
458.24204	140	
509.27753	118	
511.71978	174	
514.28159	157	
517.27629	500	
531.18953	182	
540.21176	132	
546.31422	110	
558.28251	132	
569.26953	113	
581.24403	110	
610.76325	167	
618.76590	388	1+
620.25712	157	
632.31647	153	
643.32045	213	1+
693.23569	147	
799.37453	119	
826.33601	163	
828.34216	150	
852.29428	146	
854.33439	152	
856.30356	177	
927.37828	193	
END IONS

###FS:    #m/z: 473.24486 #charge   2
###MaxRes:#m/z:  0.00000 #charge-128
###MS: 683
###MSMS: 684
BEGIN IONS
TITLE=Cmpd 71, AutoMSn(473.2449), 11.6 min
RTINSECONDS=696.769
SCANS=MS: 683 MSMS: 684
PEPMASS=473.24486	175787
CHARGE=2+
328.14081	128	
373.18673	168	
383.23187	135	
392.14777	139	
413.65397	306	1+
417.16276	128	
449.25236	254	
482.22088	126	
496.76425	127	
505.71510	148	
514.27549	346	1+
517.27261	542	1+
533.22835	162	
533.95417	248	
539.25516	172	
541.20223	152	
546.32400	392	1+
564.21781	249	
569.25216	320	
610.76503	244	
618.75578	177	
619.76577	522	
623.32502	139	
631.32131	153	
692.25043	282	1+
706.31588	142	
716.33075	152	
739.29830	156	
755.26018	262	1+
826.33217	222	
854.32109	535	1+
856.30231	468	
856.35631	304	1+
927.38492	700	1+
END IONS

###FS:    #m/z: 376.94701 #charge   2
###MaxRes:#m/z:  0.00000 #charge-128
###MS: 683
###MSMS: 685
BEGIN IONS
TITLE=Cmpd 72, AutoMSn(376.9470), 11.6 min
RTINSECONDS=697.269
SCANS=MS: 683 MSMS: 685
PEPMASS=376.94701	58108
CHARGE=2+
337.14367	1165	
347.10322	3557	
354.14778	3484	1+
372.15425	3141	
376.18423	1133	
382.23891	9216	1+
389.18370	2314	
394.18080	2000	
400.24532	8844	1+
403.20014	1912	
411.19431	2854	
412.18255	6737	1+
417.27601	6436	1+
420.22399	18462	1+
426.26488	2258	
429.20618	10012	1+
444.73761	1205	
448.14965	1977	
457.18287	2464	1+
464.23817	1273	
472.23156	1423	
475.20263	1356	
483.20475	1364	
485.22488	3963	1+
494.75172	1381	
499.24796	3342	1+
517.27673	63396	1+
526.22358	3243	1+
543.25369	3806	1+
553.24174	4654	1+
553.75983	1080	
555.19253	2381	
571.23216	1922	
572.21439	8373	1+
589.23828	6069	1+
596.27183	2645	1+
613.30352	2492	
614.29454	4175	1+
617.30602	1803	
631.31925	19244	1+
641.28186	2400	1+
645.36012	3505	1+
669.26777	1853	
672.27028	2369	1+
686.29611	1459	
690.28736	2478	
741.34880	8143	1+
742.38254	1336	
746.34918	3780	1+
END IONS

###FS:    #m/z: 372.44401 #charge   3
###MaxRes:#m/z:  0.00000 #charge-128
###MS: 683
###MSMS: 686
BEGIN IONS
TITLE=Cmpd 73, AutoMSn(372.4440), 11.6 min
RTINSECONDS=697.771
SCANS=MS: 683 MSMS: 686
PEPMASS=372.44401	45622
CHARGE=3+
337.15303	1060	
341.18314	654	
347.10483	1627	
355.12182	783	
371.16791	4309	1+
371.72026	1413	1+
378.57889	762	
382.24145	3602	1+
389.18590	893	
394.18471	1067	
395.78393	775	
400.24572	3389	1+
403.20197	1030	
411.18432	3684	1+
417.27791	2566	1+
420.22302	6798	1+
426.26789	702	
429.20741	3493	1+
448.15000	870	
450.20799	1012	1+
456.19423	1301	1+
475.20316	817	
483.19968	666	
485.22707	1523	1+
496.55773	820	
499.24775	1657	1+
517.27799	25738	1+
543.24462	1378	1+
553.23511	2043	1+
555.18942	1199	
571.23470	680	
572.21304	2787	
589.23959	2423	1+
596.28115	686	
613.29661	2480	1+
617.30710	777	
631.31814	7857	1+
641.27593	949	1+
645.37007	1001	
672.27130	756	
677.84698	619	
686.29286	663	
690.28078	928	
744.45729	1471	1+
746.34122	2022	1+
759.41553	6338	1+
770.37583	918	1+
870.44713	1643	1+
874.44082	800	
928.44804	1310	1+
945.47814	5201	1+
970.46848	1552	1+
END IONS

###FS:    #m/z: 475.54125 #charge   3
###MaxRes:#m/z:  0.00000 #charge-128
###MS: 687
###MSMS: 688
BEGIN IONS
TITLE=Cmpd 74, AutoMSn(475.5413), 11.7 min
RTINSECONDS=700.803
SCANS=MS: 687 MSMS: 688
PEPMASS=475.54125	122140
CHARGE=3+
383.23323	1521	
413.52140	2666	
431.19105	1466	
437.19946	2553	
437.53152	2228	
449.85888	2149	
450.19192	2127	
457.86016	1732	
463.53023	3854	1+
463.86413	4740	
464.20099	2735	
469.53835	8956	1+
469.87212	6158	
470.20580	3349	
475.54268	8170	1+
475.87577	4146	
476.20976	2047	
511.73818	4137	
512.24238	1932	
532.72660	1815	
546.30287	1902	
546.72255	3094	
555.72812	3056	
560.24218	2155	
618.76697	2309	
619.27731	1631	
624.76929	1615	
660.28269	1603	
955.37342	5304	1+
1137.49444	21267	1+
1220.52310	11266	1+
1238.54192	90948	1+
1309.57514	6817	1+
END IONS

###FS:    #m/z: 372.69278 #charge   2
###MaxRes:#m/z:  0.00000 #charge-128
###MS: 687
###MSMS: 689
BEGIN IONS
TITLE=Cmpd 75, AutoMSn(372.6928), 11.7 min
RTINSECONDS=701.304
SCANS=MS: 687 MSMS: 689
PEPMASS=372.69278	64480
CHARGE=2+
337.15695	804	
341.19194	884	
347.10022	2254	
352.16405	611	
354.15117	1438	1+
371.16761	4893	1+
371.71654	975	1+
377.16802	1232	1+
382.23819	3831	1+
384.18531	583	
394.18174	990	
400.24535	3923	1+
403.19217	1404	1+
411.19990	1454	
412.18230	2348	1+
417.28093	1877	
420.22313	7957	1+
426.23929	1293	1+
429.20189	3373	1+
440.24657	891	
448.15254	884	
450.22643	617	
457.18951	1228	1+
464.23408	1080	
475.19567	960	
483.20654	794	
485.22413	1544	1+
499.24130	2871	1+
517.27809	25829	1+
526.23616	1104	1+
555.19520	808	
560.27426	670	
562.01959	742	
571.23254	751	
572.21304	3729	1+
589.23805	2170	1+
596.28765	883	
613.30110	2954	1+
617.30491	743	
631.32146	7413	1+
641.27558	1156	1+
645.37536	880	
669.26673	861	
672.27750	1340	1+
686.28729	906	
690.28697	867	
742.38660	604	
END IONS

###FS:    #m/z: 376.94692 #charge   2
###MaxRes:#m/z:  0.00000 #charge-128
###MS: 687
###MSMS: 690
BEGIN IONS
TITLE=Cmpd 76, AutoMSn(376.9469), 11.7 min
RTINSECONDS=701.805
SCANS=MS: 687 MSMS: 690
PEPMASS=376.94692	61463
CHARGE=2+
337.14291	1541	
347.10194	2653	
352.16250	1074	
354.15021	3178	1+
371.16631	10246	1+
371.70811	2617	1+
382.24105	7811	1+
389.18322	1272	
394.18568	1853	
400.25142	6679	1+
403.19706	2082	
411.19753	3210	
412.18192	5363	1+
417.27901	6001	1+
420.22387	18087	1+
426.26700	1598	
429.20651	8502	1+
448.14845	2023	
457.19012	2290	1+
464.22692	1208	
468.20323	1016	
472.23138	1160	
475.20116	1430	
483.20358	1108	
485.22114	3274	1+
499.24032	3931	1+
517.27718	58416	1+
526.22637	2095	1+
553.22077	6645	1+
560.27591	1355	
571.23527	2121	
572.21746	7502	1+
589.24299	4420	1+
596.28343	1512	
613.30459	2103	
614.29403	4197	1+
617.30472	1490	
631.31932	18320	1+
642.29771	1002	
645.36666	1650	
669.26746	1600	
672.27312	2727	1+
686.28591	1500	
690.28910	1511	
742.38417	1377	
746.35075	3368	1+
END IONS

###FS:    #m/z: 475.54218 #charge   3
###MaxRes:#m/z:  0.00000 #charge-128
###MS: 691
###MSMS: 692
BEGIN IONS
TITLE=Cmpd 77, AutoMSn(475.5422), 11.7 min
RTINSECONDS=704.833
SCANS=MS: 691 MSMS: 692
PEPMASS=475.54218	547379
CHARGE=3+
383.23718	5458	
413.51933	10395	
413.85393	6984	
431.19054	5548	
437.19889	11758	
437.53338	8699	
437.86255	6623	
449.85866	10003	
450.19089	6460	
457.85859	8409	
458.19087	5451	
463.53221	18993	1+
463.86543	18929	
464.19771	12158	
469.53704	41085	1+
469.87245	25521	
470.20532	15476	
475.54086	31331	1+
475.87468	19598	
476.20912	11047	
532.72222	6157	
546.30224	7121	
546.71977	11432	
547.22999	6217	
560.24397	7020	
655.29012	23072	1+
655.79661	10438	
660.28506	7106	
927.37695	5470	
955.37336	17212	1+
1022.46171	24412	1+
1110.44618	22172	1+
1137.49336	91824	1+
1220.52620	51371	1+
1238.54094	399228	1+
END IONS

###FS:    #m/z: 712.80659 #charge   2
###MaxRes:#m/z:  0.00000 #charge-128
###MS: 691
###MSMS: 693
BEGIN IONS
TITLE=Cmpd 78, AutoMSn(712.8066), 11.8 min
RTINSECONDS=705.334
SCANS=MS: 691 MSMS: 693
PEPMASS=712.80659	192252
CHARGE=2+
511.73782	3697	
648.75957	9536	
649.25979	5688	
655.29072	6049	
655.79193	3738	
711.80222	3714	
712.29739	3442	
1141.44014	7112	
1142.43751	4133	
1278.49934	17782	1+
1406.58528	28994	1+
1424.60472	360237	1+
END IONS

###FS:    #m/z: 413.51979 #charge-128
###MaxRes:#m/z:  0.00000 #charge-128
###MS: 691
###MSMS: 694
BEGIN IONS
TITLE=Cmpd 79, AutoMSn(413.5198), 11.8 min
RTINSECONDS=705.835
SCANS=MS: 691 MSMS: 694
PEPMASS=413.51979	70874

410.25443	106	
484.21752	100	
492.22023	155	
516.27774	126	
526.25475	113	
572.37863	123	
632.34604	115	
719.45096	109	
END IONS

###FS:    #m/z: 475.54330 #charge   3
###MaxRes:#m/z:  0.00000 #charge-128
###MS: 695
###MSMS: 696
BEGIN IONS
TITLE=Cmpd 80, AutoMSn(475.5433), 11.8 min
RTINSECONDS=708.857
SCANS=MS: 695 MSMS: 696
PEPMASS=475.54330	904077
CHARGE=3+
413.51885	15081	
413.85356	8720	
431.18916	8583	
437.19785	16695	
437.53384	13478	
437.86407	8866	
449.85881	12983	
450.19191	10714	
457.85895	12048	
458.19264	8413	
463.53127	26314	1+
463.86487	28072	
464.19721	21144	
469.53698	65606	1+
469.87072	36921	
470.20507	23953	
475.54146	45378	1+
475.87478	28782	
476.20901	18289	
546.30001	9617	
546.72101	17702	
547.22810	10443	
555.72762	16239	
556.22907	9540	
560.24357	9280	
560.74291	8097	
660.28250	10232	
927.37457	8868	
955.37258	29489	1+
1022.46388	35691	1+
1137.49131	139395	1+
1220.52471	77073	1+
1238.53993	597050	1+
1309.57568	49997	1+
END IONS

###FS:    #m/z: 712.80662 #charge   2
###MaxRes:#m/z:  0.00000 #charge-128
###MS: 695
###MSMS: 697
BEGIN IONS
TITLE=Cmpd 81, AutoMSn(712.8066), 11.8 min
RTINSECONDS=709.358
SCANS=MS: 695 MSMS: 697
PEPMASS=712.80662	365133
CHARGE=2+
511.73427	4585	
639.75359	11970	
640.25269	7758	
648.75912	12150	
649.26196	7564	
655.29250	7022	
655.79446	5535	
1141.43719	9844	
1142.44225	5456	
1406.59009	35631	1+
1424.60351	491706	1+
END IONS

###FS:    #m/z: 413.51996 #charge   3
###MaxRes:#m/z:  0.00000 #charge-128
###MS: 695
###MSMS: 698
BEGIN IONS
TITLE=Cmpd 82, AutoMSn(413.5200), 11.8 min
RTINSECONDS=709.86
SCANS=MS: 695 MSMS: 698
PEPMASS=413.51996	122889
CHARGE=3+
360.73625	163	
406.19153	121	
409.76522	104	
415.70631	122	
510.21669	106	
517.27589	271	
645.38269	103	
END IONS

###FS:    #m/z: 712.80624 #charge   2
###MaxRes:#m/z:  0.00000 #charge-128
###MS: 699
###MSMS: 700
BEGIN IONS
TITLE=Cmpd 83, AutoMSn(712.8062), 11.9 min
RTINSECONDS=712.878
SCANS=MS: 699 MSMS: 700
PEPMASS=712.80624	373371
CHARGE=2+
511.73781	4445	
639.75410	10462	
640.25533	7607	
648.76125	9960	
649.26000	6476	
655.28971	6798	
655.79392	4157	
1141.43720	9298	
1142.43865	5018	
1406.58865	32004	1+
1424.60475	451759	1+
END IONS

###FS:    #m/z: 413.51921 #charge   3
###MaxRes:#m/z:  0.00000 #charge-128
###MS: 699
###MSMS: 701
BEGIN IONS
TITLE=Cmpd 84, AutoMSn(413.5192), 11.9 min
RTINSECONDS=713.379
SCANS=MS: 699 MSMS: 701
PEPMASS=413.51921	139031
CHARGE=3+
444.29001	112	
517.27858	233	
END IONS

###FS:    #m/z: 356.90822 #charge   2
###MaxRes:#m/z:  0.00000 #charge-128
###MS: 699
###MSMS: 702
BEGIN IONS
TITLE=Cmpd 85, AutoMSn(356.9082), 11.9 min
RTINSECONDS=713.88
SCANS=MS: 699 MSMS: 702
PEPMASS=356.90822	85411
CHARGE=2+
309.61450	254	1+
312.12373	271	1+
317.13870	328	
327.05379	433	
327.13163	826	1+
333.13043	816	
338.12329	869	1+
341.14778	824	1+
343.64320	546	1+
355.16183	1829	1+
359.64589	508	1+
363.13688	1112	1+
363.64313	487	1+
365.21099	830	1+
373.17070	1995	1+
377.13230	1219	1+
379.83575	332	
380.16797	411	
382.18552	483	
383.23261	3094	1+
386.15200	368	
387.14301	1033	1+
389.73616	510	
392.15819	334	
393.14523	1294	1+
396.14161	468	1+
399.64130	713	1+
400.18943	2636	1+
401.51696	226	1+
404.16703	2183	1+
408.16008	1099	1+
409.70334	261	1+
417.18895	329	
418.19621	680	1+
422.64684	639	1+
423.16373	661	1+
425.17266	775	1+
427.66423	518	1+
430.16483	574	1+
432.16505	2800	1+
432.67016	467	1+
438.16782	364	1+
440.17190	357	1+
442.19081	851	1+
449.18111	4911	1+
454.19521	490	1+
456.16830	706	1+
459.15915	384	
459.68202	329	1+
460.16093	1496	1+
469.18188	439	1+
471.18249	407	1+
473.19629	358	
474.18434	1058	1+
477.17125	1664	1+
484.14153	1843	1+
487.20389	1576	1+
490.18353	731	1+
492.48372	389	
494.21302	353	
498.19154	731	1+
500.20429	347	
501.18880	2953	1+
501.55657	445	
504.70722	633	1+
505.20822	2923	1+
511.23552	1230	1+
515.20624	1352	
516.19530	810	
521.20729	491	1+
526.16815	347	1+
529.17903	552	1+
531.22075	880	1+
532.71424	426	1+
533.21006	2314	1+
538.21976	304	1+
543.20235	1034	1+
546.29650	3446	1+
546.72051	470	1+
548.18526	367	1+
550.23360	1269	1+
556.25713	568	1+
558.22043	526	1+
562.23216	325	
564.19946	7187	1+
573.19650	438	1+
575.20042	1767	1+
583.19832	318	
584.21303	1058	1+
590.19051	573	1+
592.19341	6443	1+
602.23267	1741	1+
609.22789	702	1+
612.23260	4226	1+
619.77289	633	
621.22750	1612	1+
630.21777	965	1+
633.20393	300	1+
636.25136	353	1+
639.24031	460	1+
640.23211	1917	1+
643.24251	387	1+
647.22851	2106	1+
647.23624	758	1+
657.23907	937	1+
661.29225	491	1+
664.24623	366	
665.24491	3483	1+
666.26631	1085	1+
672.30200	392	1+
675.22470	2057	1+
682.26645	719	1+
685.22877	389	1+
688.30285	1577	1+
692.24361	342	
693.24390	3193	1+
693.24970	488	1+
701.26454	619	1+
703.22443	1210	1+
704.03910	335	
706.31785	1355	1+
710.24108	584	
711.29492	3038	1+
END IONS

###FS:    #m/z: 456.72361 #charge   2
###MaxRes:#m/z:  0.00000 #charge-128
###MS: 703
###MSMS: 704
BEGIN IONS
TITLE=Cmpd 86, AutoMSn(456.7236), 11.9 min
RTINSECONDS=716.902
SCANS=MS: 703 MSMS: 704
PEPMASS=456.72361	84773
CHARGE=2+
341.17817	543	
369.17544	877	1+
380.53779	3514	1+
380.86845	1875	
381.20616	678	
383.19970	621	1+
406.18492	481	
417.87302	825	1+
418.19944	768	1+
427.20597	1502	1+
427.54022	813	
434.71741	3552	1+
438.20043	613	
438.84904	509	1+
443.20116	614	
445.20473	551	1+
450.53031	482	1+
451.21752	1097	1+
456.21483	2269	1+
456.53592	507	1+
458.23187	5743	1+
483.22614	1612	1+
489.91557	2186	
490.24837	1282	
490.58432	1304	1+
506.72868	880	
512.23419	493	
520.25125	1414	1+
520.74803	675	
522.58358	511	
527.24176	718	
528.25990	1848	1+
528.92076	641	
539.74164	1321	1+
541.59026	1347	1+
541.92351	1067	
547.26430	10135	1+
547.60025	7221	1+
547.93704	3878	1+
553.31363	1414	1+
557.24270	624	
561.78802	513	
569.26489	1210	
574.77459	625	1+
576.28295	669	1+
579.61704	3096	1+
579.94868	2024	
580.27146	1998	1+
587.27434	12853	1+
590.76638	1933	1+
597.25906	2477	1+
604.80174	503	
617.79028	1015	1+
619.29359	2170	1+
631.78049	439	1+
667.80553	635	1+
668.33781	1499	1+
715.36750	912	1+
733.36204	1123	1+
733.86499	794	1+
782.38169	803	1+
806.44587	804	1+
812.41369	587	
812.42197	1635	1+
820.39544	740	
820.89086	554	
828.35879	615	
859.91192	1463	1+
860.41220	1134	1+
868.92407	16388	1+
869.42309	13178	1+
879.40975	446	1+
897.43523	709	1+
903.93348	477	1+
904.44494	878	1+
908.39119	882	1+
912.43273	2516	1+
END IONS

###FS:    #m/z: 356.90812 #charge   2
###MaxRes:#m/z:  0.00000 #charge-128
###MS: 703
###MSMS: 705
BEGIN IONS
TITLE=Cmpd 87, AutoMSn(356.9081), 12.0 min
RTINSECONDS=717.403
SCANS=MS: 703 MSMS: 705
PEPMASS=356.90812	70558
CHARGE=2+
316.12623	601	1+
321.07137	340	
327.11328	455	1+
330.13139	250	
334.15469	391	1+
343.81135	295	1+
344.15626	585	1+
347.13140	586	1+
355.16093	1553	1+
360.15726	441	1+
367.17853	352	
369.13376	1179	1+
374.13417	572	1+
378.20053	243	
378.62658	841	1+
379.83063	277	
380.17678	341	
382.18693	492	
383.23528	2780	1+
386.14653	1425	1+
389.75669	402	
390.14792	396	1+
393.14744	707	1+
398.13402	281	1+
399.63530	369	
400.18755	2011	1+
404.16490	1920	1+
408.63980	925	1+
409.15365	650	1+
414.15569	2702	1+
414.65040	820	
423.16736	665	1+
425.18007	623	1+
430.16794	326	1+
432.16244	2072	1+
435.17334	270	
438.16523	317	1+
442.19214	413	1+
449.17933	3017	1+
454.19422	349	1+
456.16653	971	1+
459.16089	326	
460.15588	807	1+
464.17870	430	1+
469.18558	489	1+
473.19077	537	1+
475.18571	532	1+
477.17100	1378	1+
481.20560	322	
484.14942	1542	1+
484.39941	592	
487.19096	1665	1+
494.20367	268	
498.19531	361	1+
501.18765	1368	1+
504.21062	252	
504.70723	426	1+
505.20558	2548	1+
510.20993	328	1+
514.72127	262	1+
515.19709	1498	1+
518.21898	257	
522.20721	277	1+
525.19321	420	1+
528.27497	494	1+
529.18856	410	1+
532.22477	892	
533.21346	1535	1+
540.21428	365	1+
543.19730	655	1+
546.29730	2154	1+
548.20252	450	1+
550.23089	1060	1+
557.22030	717	1+
560.22997	1518	1+
564.19803	4741	1+
573.20300	637	1+
575.17829	771	1+
577.23803	481	1+
581.23456	332	1+
584.22815	411	
585.21119	518	1+
587.22796	284	1+
590.19235	415	1+
592.19620	5075	1+
597.23920	370	1+
602.22668	1503	1+
609.22151	455	1+
612.23306	2725	1+
619.22223	287	1+
619.76922	323	
621.25778	540	1+
623.22428	807	1+
630.23196	398	1+
638.23142	319	
638.23244	699	1+
640.22700	1365	1+
647.23191	1571	1+
647.23682	650	1+
656.23135	436	1+
658.22389	599	1+
664.25509	285	
665.24101	2952	1+
665.24245	571	1+
666.76414	346	
668.27484	281	1+
673.27748	561	1+
675.23307	2712	1+
682.25294	968	1+
689.29904	782	1+
693.25124	2441	1+
700.27057	204	1+
703.22407	505	
704.06870	387	
706.33043	1546	1+
709.24702	470	1+
710.29441	647	1+
711.29755	2438	1+
END IONS

###FS:    #m/z: 506.93073 #charge   3
###MaxRes:#m/z:  0.00000 #charge-128
###MS: 703
###MSMS: 706
BEGIN IONS
TITLE=Cmpd 88, AutoMSn(506.9307), 12.0 min
RTINSECONDS=717.904
SCANS=MS: 703 MSMS: 706
PEPMASS=506.93073	47739
CHARGE=3+
380.20714	1106	
471.92534	925	
472.24747	1456	1+
490.92041	864	
491.24507	1070	
496.25470	1117	
496.58439	16871	1+
496.91840	15809	1+
497.25248	10909	1+
501.25517	6071	
501.59254	3442	
501.92536	2807	
502.25934	41725	1+
502.59281	39232	1+
502.92727	23503	1+
506.25996	1213	
506.60157	905	
506.92849	16078	1+
507.26535	11078	1+
507.59819	5773	
509.58716	932	
509.91902	789	
517.27686	8358	1+
543.27287	777	
551.79006	729	
553.25876	950	
553.76314	1061	
610.78981	1006	
611.29215	814	
623.28926	914	
631.32098	4280	1+
660.32482	2207	1+
660.83435	753	
679.82631	829	
680.33128	834	
688.83685	7152	
746.34629	1268	
759.40421	1742	1+
971.46299	1785	1+
988.48506	2306	1+
1206.55796	7036	1+
1305.62331	10252	1+
1334.65028	3321	1+
1377.66557	12674	1+
1390.68365	5352	1+
END IONS

###FS:    #m/z: 456.72259 #charge   2
###MaxRes:#m/z:  0.00000 #charge-128
###MS: 707
###MSMS: 708
BEGIN IONS
TITLE=Cmpd 89, AutoMSn(456.7226), 12.0 min
RTINSECONDS=720.927
SCANS=MS: 707 MSMS: 708
PEPMASS=456.72259	164752
CHARGE=2+
341.17346	1190	1+
357.13842	833	
369.16973	1052	
378.51670	847	
380.53663	4936	
380.87135	1921	
418.87920	2016	
421.20014	1055	1+
425.19515	950	1+
427.20503	1679	1+
427.53667	1013	
434.71480	5731	1+
441.23521	900	1+
443.19716	829	
450.22400	1112	1+
452.47279	912	
455.93135	3861	1+
456.22531	4633	1+
458.23361	9048	1+
483.21819	1351	1+
483.56957	1057	1+
489.23957	4588	1+
489.56944	1730	1+
489.91672	3685	
528.25757	2542	1+
528.59168	1192	
541.25344	2608	1+
541.58995	2373	
541.92703	1441	
547.26399	16906	1+
547.59896	11535	1+
547.93608	5983	1+
553.31029	2200	1+
561.78712	991	
569.26874	1284	
573.93651	1031	
575.78385	872	
579.28214	2584	1+
579.61792	4995	1+
579.95249	2715	
583.27287	967	
587.27497	16010	1+
596.26181	3391	1+
604.81251	1027	
605.31195	922	
620.79424	1035	
622.33029	881	1+
656.30142	940	1+
668.33426	2423	1+
682.35172	808	1+
733.34980	1830	1+
782.38127	2444	1+
812.41798	1984	1+
820.39137	1031	
820.88588	870	
828.35430	1069	
859.90556	2310	1+
860.40583	2919	1+
868.92389	28728	1+
869.42048	22806	1+
898.43388	1081	1+
903.42977	1712	1+
907.39912	1916	1+
912.43661	4553	1+
END IONS

###FS:    #m/z: 912.43444 #charge   2
###MaxRes:#m/z:  0.00000 #charge-128
###MS: 707
###MSMS: 709
BEGIN IONS
TITLE=Cmpd 90, AutoMSn(912.4344), 12.0 min
RTINSECONDS=721.428
SCANS=MS: 707 MSMS: 709
PEPMASS=912.43444	36519
CHARGE=2+
458.23289	214	
570.29951	495	1+
570.81456	144	
627.82804	114	
685.28250	339	1+
734.34372	153	
734.85821	125	
735.78184	124	
903.42077	128	
911.43321	136	
911.95989	153	
913.68269	143	
923.97465	110	
1139.60715	202	
1823.85873	9644	1+
END IONS

###FS:    #m/z: 540.27240 #charge   3
###MaxRes:#m/z:  0.00000 #charge-128
###MS: 707
###MSMS: 710
BEGIN IONS
TITLE=Cmpd 91, AutoMSn(540.2724), 12.0 min
RTINSECONDS=721.928
SCANS=MS: 707 MSMS: 710
PEPMASS=540.27240	33517
CHARGE=3+
400.25221	212	
406.21493	281	
443.71487	384	1+
475.87863	252	
500.91034	209	
506.25164	395	1+
507.74492	232	
508.56133	414	1+
509.93624	338	
510.25338	529	1+
512.73330	226	
512.97756	237	
513.91631	232	
515.24399	469	1+
515.57594	378	
517.27453	865	1+
518.54965	213	
518.91045	255	
519.59036	1680	1+
519.92201	1363	1+
520.26363	636	1+
524.93213	245	
525.26416	4690	1+
525.60199	2568	1+
525.93150	1225	1+
534.60020	925	1+
534.93573	1157	1+
535.24875	1980	1+
537.55686	484	1+
538.94225	404	1+
539.59874	306	
540.27200	9363	1+
540.60777	7055	1+
540.94245	3921	1+
551.75932	520	
552.25771	219	
574.29777	330	1+
626.27867	265	
631.31270	985	1+
659.61657	588	1+
659.94956	463	
660.29588	902	1+
687.82012	203	
688.33123	423	1+
710.33884	225	
717.33931	631	
717.86143	411	
723.34900	355	
723.85644	252	
745.86293	246	
988.49636	556	1+
1057.50893	878	1+
1362.64375	840	1+
END IONS

###FS:    #m/z: 456.72279 #charge   2
###MaxRes:#m/z:  0.00000 #charge-128
###MS: 711
###MSMS: 712
BEGIN IONS
TITLE=Cmpd 92, AutoMSn(456.7228), 12.1 min
RTINSECONDS=724.953
SCANS=MS: 711 MSMS: 712
PEPMASS=456.72279	146464
CHARGE=2+
328.16012	900	
341.17922	1028	
369.16909	982	
375.23231	1863	
380.53654	4382	1+
380.86955	2487	
381.20662	1126	
383.18420	800	1+
418.87530	1218	
419.21260	858	
421.20269	1211	1+
427.20741	954	
427.54487	962	
434.46118	976	
434.71523	4382	1+
443.20796	1245	1+
450.23403	2124	1+
450.56990	1065	
455.92448	5973	1+
456.57495	1470	1+
458.23304	8486	1+
483.22703	1576	1+
488.31411	2862	
489.24280	2909	1+
489.57416	1425	1+
489.91227	3606	1+
520.24833	2341	1+
528.25895	1412	1+
528.59336	1317	
528.92490	1093	
536.28774	1654	
541.25778	2337	1+
541.59590	1637	
541.92631	1282	
547.26513	14026	1+
547.59810	9651	1+
547.93542	4342	
553.31428	1033	
569.26824	934	
575.77959	982	
579.28400	2059	1+
579.61212	3394	1+
579.95278	2546	
587.27541	14117	1+
596.27885	980	1+
604.81106	1153	
605.31171	1141	
668.33649	1725	1+
715.36081	872	1+
782.38982	1184	1+
812.42159	2533	1+
828.35644	1231	1+
860.40728	3243	1+
860.91943	1342	1+
868.92216	26008	1+
869.42288	18236	1+
903.43792	1609	1+
908.40002	1366	1+
911.45372	7463	1+
END IONS

###FS:    #m/z: 627.63426 #charge   3
###MaxRes:#m/z:  0.00000 #charge-128
###MS: 711
###MSMS: 713
BEGIN IONS
TITLE=Cmpd 93, AutoMSn(627.6343), 12.1 min
RTINSECONDS=725.455
SCANS=MS: 711 MSMS: 713
PEPMASS=627.63426	36000
CHARGE=3+
458.23198	268	
570.30135	886	
570.80082	631	
579.62083	966	
579.95751	896	
580.29220	584	
587.26757	247	
599.29252	254	
612.62813	1001	
612.96405	625	
613.28493	615	
620.85548	300	
621.62840	287	
621.96740	817	1+
622.30298	606	
622.62156	1056	1+
623.29130	847	1+
623.95949	343	
626.29435	823	1+
626.62665	452	
626.95013	392	
627.63326	12407	1+
627.96862	10211	1+
628.30087	5765	1+
633.27896	1223	
684.84031	426	
685.32956	266	
734.36493	267	
734.87549	431	
805.37084	428	
805.86501	578	
868.91632	495	
1639.77308	862	1+
END IONS

###FS:    #m/z: 471.22873 #charge   2
###MaxRes:#m/z:  0.00000 #charge-128
###MS: 711
###MSMS: 714
BEGIN IONS
TITLE=Cmpd 94, AutoMSn(471.2287), 12.1 min
RTINSECONDS=725.956
SCANS=MS: 711 MSMS: 714
PEPMASS=471.22873	33288
CHARGE=2+
383.23391	1255	1+
413.51906	1160	
413.85115	850	
431.19072	662	
435.21097	1124	
437.20228	2413	1+
449.85710	1124	
450.19431	806	
455.87395	1094	1+
457.86066	1170	
458.22461	1744	1+
463.19995	1766	1+
463.53561	1768	1+
463.86601	1442	
466.24259	1902	1+
466.58282	1232	
469.53899	3384	1+
469.86878	1800	
471.24614	2301	1+
471.92056	2176	1+
475.53950	2126	
475.87989	1244	
511.73555	1305	
512.23190	737	
532.72483	743	
537.73672	941	1+
546.26995	2796	1+
546.71927	1023	
547.59623	1188	
555.72923	1358	
560.24653	1139	1+
574.26443	716	
579.61900	1387	
579.95434	1103	
580.29049	787	
587.27461	2033	1+
598.27198	1005	1+
627.80250	977	
646.28290	715	
684.82816	1080	
827.32155	791	1+
868.93579	1260	1+
874.92570	1542	1+
897.42521	1317	1+
918.45440	794	1+
927.37754	1210	1+
END IONS

###FS:    #m/z: 445.57119 #charge   3
###MaxRes:#m/z:  0.00000 #charge-128
###MS: 715
###MSMS: 716
BEGIN IONS
TITLE=Cmpd 95, AutoMSn(445.5712), 12.1 min
RTINSECONDS=728.981
SCANS=MS: 715 MSMS: 716
PEPMASS=445.57119	303898
CHARGE=3+
322.19764	189	
328.62789	115	
344.19066	120	
358.18971	107	
383.22722	145	
393.17095	118	
399.21131	124	
404.19443	211	
416.18500	102	
428.87162	121	
444.23608	284	1+
446.22247	388	1+
454.21517	107	
461.20706	127	
464.25724	115	
493.25525	107	
501.21177	190	
523.26680	104	
527.71956	112	
546.26262	140	
594.22936	105	
615.32382	165	
631.32103	105	
633.35220	195	
646.29390	105	
735.30657	120	
864.35971	269	
892.43785	240	1+
1147.54349	996	1+
END IONS

###FS:    #m/z: 720.36274 #charge   2
###MaxRes:#m/z:  0.00000 #charge-128
###MS: 715
###MSMS: 717
BEGIN IONS
TITLE=Cmpd 96, AutoMSn(720.3627), 12.2 min
RTINSECONDS=729.482
SCANS=MS: 715 MSMS: 717
PEPMASS=720.36274	81200
CHARGE=2+
316.19741	462	
344.19492	782	
544.28301	559	
594.79482	586	
622.31958	1000	
622.82501	494	
650.33183	796	
650.83176	789	
658.32848	560	
658.84900	1344	
667.33113	525	
734.39952	1153	
863.44745	777	
974.48001	492	
991.50338	2199	1+
1148.55800	3375	1+
1261.64449	33909	1+
1261.65511	572	
1262.64640	506	
1317.66966	47844	1+
1334.69395	37794	1+
1438.62273	2087	1+
END IONS

###FS:    #m/z: 515.93474 #charge   3
###MaxRes:#m/z:  0.00000 #charge-128
###MS: 715
###MSMS: 718
BEGIN IONS
TITLE=Cmpd 97, AutoMSn(515.9347), 12.2 min
RTINSECONDS=729.983
SCANS=MS: 715 MSMS: 718
PEPMASS=515.93474	64233
CHARGE=3+
483.58086	1549	
483.91624	1439	
484.24609	1089	
496.58723	1121	
496.91959	865	
498.54969	882	
498.88338	997	
502.24465	751	
506.25200	845	
507.88275	1051	
509.92193	2368	1+
510.25754	5371	1+
510.59585	3884	1+
513.55174	1698	
513.89104	1472	
514.23816	798	
515.26123	3259	
515.60334	1801	
515.76132	888	
515.93585	47041	1+
516.26957	36407	1+
516.60352	18465	1+
521.26560	1642	
597.76060	1016	
624.29684	1399	
631.32336	987	
643.79959	769	
673.83344	1250	
674.32895	1120	
688.84354	979	
787.37601	1081	
1295.56593	8346	1+
1417.69118	4376	1+
END IONS

###FS:    #m/z: 445.57136 #charge   3
###MaxRes:#m/z:  0.00000 #charge-128
###MS: 719
###MSMS: 720
BEGIN IONS
TITLE=Cmpd 98, AutoMSn(445.5714), 12.2 min
RTINSECONDS=733
SCANS=MS: 719 MSMS: 720
PEPMASS=445.57136	586021
CHARGE=3+
322.18292	131	
370.15695	115	
396.70514	150	
404.19338	829	1+
408.19920	148	
416.20490	117	
439.19619	142	
445.57321	215	
445.90532	241	
446.23012	290	
448.23476	246	1+
450.69358	123	
461.19968	257	
469.23892	139	
479.22850	129	
479.49435	116	
487.26394	168	
491.22329	447	1+
523.73956	301	1+
544.26842	137	
546.27074	288	
549.74934	144	
565.27653	191	
574.26298	783	1+
587.26707	159	
601.27903	327	1+
620.26864	278	
631.32571	230	
633.35389	244	
703.32917	182	
832.35358	134	
864.36795	237	1+
END IONS

###FS:    #m/z: 720.36228 #charge   2
###MaxRes:#m/z:  0.00000 #charge-128
###MS: 719
###MSMS: 721
BEGIN IONS
TITLE=Cmpd 99, AutoMSn(720.3623), 12.2 min
RTINSECONDS=733.502
SCANS=MS: 719 MSMS: 721
PEPMASS=720.36228	152286
CHARGE=2+
316.20074	846	
344.19279	1283	
574.78359	2458	
575.28461	1642	
603.79893	601	
622.31517	1147	
622.82204	1015	
658.83988	1740	
716.85954	1178	
717.36107	1094	
734.39898	1152	
863.44695	1041	
991.50151	2678	1+
1261.62592	804	
1261.64451	44975	1+
1262.63303	607	
1299.65699	1923	1+
1317.66821	61585	1+
1334.69447	52366	1+
1438.62781	2497	1+
END IONS

###FS:    #m/z: 515.93456 #charge   3
###MaxRes:#m/z:  0.00000 #charge-128
###MS: 719
###MSMS: 722
BEGIN IONS
TITLE=Cmpd 100, AutoMSn(515.9346), 12.2 min
RTINSECONDS=734.003
SCANS=MS: 719 MSMS: 722
PEPMASS=515.93456	63048
CHARGE=3+
452.90081	814	
453.23130	782	
483.58410	1754	
483.91714	1244	
484.24379	819	
485.58673	542	
496.58389	924	
497.25321	528	
498.54781	1047	
498.88823	659	
499.21783	670	
507.55387	542	
509.92706	1814	1+
510.26115	3873	1+
510.59749	2502	1+
513.55990	897	
513.89782	1252	
514.24521	2906	1+
515.60480	792	
515.74072	604	
515.93480	27720	1+
516.26968	21122	1+
516.60387	11683	1+
519.26732	611	
521.26381	880	
598.28110	561	
624.29480	907	
631.31865	949	
643.80448	966	
673.83692	964	
674.33070	572	
787.38111	623	
1295.56686	5131	1+
1417.69125	3475	1+
END IONS

###FS:    #m/z: 445.57206 #charge   3
###MaxRes:#m/z:  0.00000 #charge-128
###MS: 723
###MSMS: 724
BEGIN IONS
TITLE=Cmpd 101, AutoMSn(445.5721), 12.3 min
RTINSECONDS=737.03
SCANS=MS: 723 MSMS: 724
PEPMASS=445.57206	551192
CHARGE=3+
334.14950	133	
338.18068	120	
344.19031	124	
383.19580	137	
404.19193	1164	1+
410.89185	244	
415.22731	156	
436.19361	133	
446.22795	143	
448.23759	215	
461.19063	420	
473.23612	118	
487.23115	227	1+
491.22495	604	1+
501.22858	122	
525.25308	168	
528.24709	257	1+
535.29342	119	
565.26975	137	
565.75803	121	
574.27843	840	1+
574.77537	159	
601.28257	330	1+
609.78708	140	
620.26187	375	1+
631.32606	162	
633.34852	141	
703.31536	303	1+
733.29744	121	
734.40263	167	
736.22798	133	
749.31460	126	
799.41288	239	1+
827.33617	231	1+
873.43798	118	
END IONS

###FS:    #m/z: 720.36365 #charge   2
###MaxRes:#m/z:  0.00000 #charge-128
###MS: 723
###MSMS: 725
BEGIN IONS
TITLE=Cmpd 102, AutoMSn(720.3636), 12.3 min
RTINSECONDS=737.531
SCANS=MS: 723 MSMS: 725
PEPMASS=720.36365	142651
CHARGE=2+
316.20449	396	
344.19701	799	
455.23215	471	
603.80164	548	
622.31653	749	
622.82064	594	
658.83902	905	
667.33791	415	
719.81581	478	
734.40831	1021	
743.41364	632	
845.42230	445	
863.44167	876	
991.49793	1857	1+
1148.55785	3007	1+
1261.63647	653	
1261.64251	29485	1+
1262.63050	602	
1299.65238	1497	1+
1317.66987	40740	1+
1334.69779	34732	1+
1432.70153	4640	1+
END IONS

###FS:    #m/z: 381.74750 #charge   2
###MaxRes:#m/z:  0.00000 #charge-128
###MS: 723
###MSMS: 726
BEGIN IONS
TITLE=Cmpd 103, AutoMSn(381.7475), 12.3 min
RTINSECONDS=738.032
SCANS=MS: 723 MSMS: 726
PEPMASS=381.74750	70618
CHARGE=2+
312.19416	108	
327.20332	190	
335.19917	157	
344.19204	111	
352.22130	309	
353.21766	470	1+
365.19272	229	1+
369.18810	278	
370.24649	1725	
371.23023	2318	1+
376.23690	110	
380.23702	160	
381.20637	414	
386.21968	651	1+
388.25006	1341	1+
394.57583	104	
395.78394	766	
398.23544	1115	1+
404.22911	3223	1+
411.19385	257	1+
412.95577	133	
414.21364	224	
420.22793	260	1+
423.20247	146	
477.23288	132	
498.31652	704	1+
503.29300	275	
505.25901	122	
516.33295	2572	1+
523.64914	108	
524.58799	136	
631.32448	114	
663.41495	2632	1+
END IONS

###FS:    #m/z: 381.74726 #charge   2
###MaxRes:#m/z:  0.00000 #charge-128
###MS: 727
###MSMS: 728
BEGIN IONS
TITLE=Cmpd 104, AutoMSn(381.7473), 12.4 min
RTINSECONDS=741.058
SCANS=MS: 727 MSMS: 728
PEPMASS=381.74726	81741
CHARGE=2+
323.19924	108	
327.19844	169	
342.22773	105	
352.21641	934	1+
369.19228	168	
370.24069	1530	
371.22993	3292	1+
376.23647	144	
376.60032	529	
382.21902	124	
386.21163	810	1+
387.79954	215	
388.24844	1640	1+
395.78777	266	
398.23290	926	1+
404.22735	2943	1+
410.88244	132	
412.23890	107	
416.21190	148	
420.22787	288	1+
425.19332	141	
429.20210	185	
432.23062	186	
464.26855	119	
469.20701	133	
481.30203	366	1+
489.31820	200	
498.33104	655	1+
516.33695	3683	1+
585.24523	128	
589.25515	102	
631.32345	125	
645.40159	122	
663.41562	2519	1+
672.02875	462	
736.30053	110	
END IONS

###FS:    #m/z: 563.27439 #charge   2
###MaxRes:#m/z:  0.00000 #charge-128
###MS: 727
###MSMS: 729
BEGIN IONS
TITLE=Cmpd 105, AutoMSn(563.2744), 12.4 min
RTINSECONDS=741.559
SCANS=MS: 727 MSMS: 729
PEPMASS=563.27439	44953
CHARGE=2+
339.16285	829	1+
357.17832	224	
362.17441	148	
372.21458	441	1+
380.14253	492	1+
383.18806	162	
390.23072	872	
391.15906	759	1+
397.80528	176	
407.17863	245	
408.18225	538	1+
420.21991	204	
425.20023	194	
426.18224	329	1+
436.19569	160	
437.18395	347	1+
444.10162	222	
454.18478	935	1+
474.19877	214	
490.23651	399	1+
495.18517	883	1+
504.23556	151	
517.27669	542	1+
522.75865	251	1+
535.27927	427	1+
537.22924	742	1+
544.60551	165	
553.29309	1312	
559.27016	155	
573.24953	187	
590.24905	151	
605.26276	157	
608.26248	393	1+
622.31429	231	1+
623.26584	276	
631.30896	168	
636.33511	409	1+
640.26513	294	1+
653.83954	152	
654.34264	4697	1+
672.28879	279	1+
690.30783	224	1+
718.32096	168	
733.34096	326	1+
743.33455	159	
751.35579	974	1+
769.36711	6479	1+
851.34191	153	
864.43852	552	1+
882.45045	4294	1+
893.34282	619	
943.40464	303	1+
979.44525	414	1+
996.49849	1356	1+
1007.46180	998	1+
1089.52141	1239	1+
1107.51979	8328	1+
1125.54114	4396	1+
END IONS

###FS:    #m/z: 478.24108 #charge   3
###MaxRes:#m/z:  0.00000 #charge-128
###MS: 727
###MSMS: 730
BEGIN IONS
TITLE=Cmpd 106, AutoMSn(478.2411), 12.4 min
RTINSECONDS=742.06
SCANS=MS: 727 MSMS: 730
PEPMASS=478.24108	26244
CHARGE=3+
367.70603	3958	
421.22034	2042	
439.56753	6801	
439.89883	4793	
440.23323	2382	
445.57170	105010	1+
445.90499	73187	1+
446.23997	29452	
448.23646	2627	
472.24975	3344	
528.24273	1995	
569.24839	2548	
569.77228	2363	
574.78177	5873	
575.28556	3636	
601.29595	4299	
633.34934	3784	
1238.54246	19600	1+
1261.63333	33873	1+
END IONS

###FS:    #m/z: 563.27430 #charge   2
###MaxRes:#m/z:  0.00000 #charge-128
###MS: 731
###MSMS: 732
BEGIN IONS
TITLE=Cmpd 107, AutoMSn(563.2743), 12.4 min
RTINSECONDS=745.081
SCANS=MS: 731 MSMS: 732
PEPMASS=563.27430	96615
CHARGE=2+
329.16812	388	1+
339.16336	1233	1+
357.18084	211	
372.21704	469	1+
380.14245	829	1+
390.23383	1671	
391.16186	1353	1+
391.74524	342	
407.18502	1344	1+
426.18930	365	1+
437.15831	312	
454.18467	1214	1+
472.19917	324	
475.22252	347	1+
477.16801	330	1+
481.73467	208	
490.24124	340	
495.17625	816	1+
504.24232	353	
508.23301	624	1+
515.26451	241	
517.27657	318	1+
536.75385	248	
537.23268	1047	1+
545.26059	729	
553.28961	2272	
573.25578	217	
580.26353	216	
608.24980	346	
623.26817	253	
636.33243	604	1+
641.28176	235	
654.34018	6617	1+
688.82250	235	
735.33400	395	1+
751.35668	1623	1+
769.36910	10303	1+
769.37787	541	1+
779.34146	457	1+
851.33638	201	
864.43345	1013	1+
882.45415	6934	1+
892.43010	506	
892.43054	654	1+
979.45685	447	
989.46422	197	
996.49984	2493	1+
998.46854	224	
1007.46594	738	
1008.48060	259	
1090.51054	1629	1+
1107.52821	15641	1+
1125.54165	8024	1+
END IONS

###FS:    #m/z: 381.74706 #charge   2
###MaxRes:#m/z:  0.00000 #charge-128
###MS: 731
###MSMS: 733
BEGIN IONS
TITLE=Cmpd 108, AutoMSn(381.7471), 12.4 min
RTINSECONDS=745.582
SCANS=MS: 731 MSMS: 733
PEPMASS=381.74706	64410
CHARGE=2+
335.20192	121	
348.13420	117	
352.22315	899	1+
367.19124	100	
369.19120	132	
370.24408	1510	
371.22725	2590	1+
381.20651	154	
386.21282	513	1+
388.24825	1188	1+
395.78201	574	
398.23930	501	1+
404.22520	1860	1+
410.77063	156	
410.88798	696	
412.95757	133	
420.21886	273	
449.16819	150	
472.26826	194	
481.31030	184	
489.29725	152	
498.32648	112	
500.28789	133	
503.31271	233	1+
510.30324	144	
516.33339	2598	1+
536.32729	106	
569.29303	158	
572.21365	129	
663.41548	1321	1+
672.03350	322	
END IONS

###FS:    #m/z: 369.85015 #charge   3
###MaxRes:#m/z:  0.00000 #charge-128
###MS: 731
###MSMS: 734
BEGIN IONS
TITLE=Cmpd 109, AutoMSn(369.8501), 12.4 min
RTINSECONDS=746.083
SCANS=MS: 731 MSMS: 734
PEPMASS=369.85015	41799
CHARGE=3+
366.71718	232	1+
383.21285	141	
391.21956	115	
400.20712	121	
402.20783	115	
404.16867	131	
407.18843	143	
411.24140	101	
452.21257	108	
498.24743	282	1+
504.20591	133	
518.29461	174	
533.26676	118	
564.20362	108	
590.23649	104	
616.28094	110	
665.23189	105	
675.21262	105	
715.33266	110	
751.34802	197	
769.35216	102	
864.45977	116	
896.45507	281	1+
END IONS

###FS:    #m/z: 563.27546 #charge   2
###MaxRes:#m/z:  0.00000 #charge-128
###MS: 735
###MSMS: 736
BEGIN IONS
TITLE=Cmpd 110, AutoMSn(563.2755), 12.5 min
RTINSECONDS=749.105
SCANS=MS: 735 MSMS: 736
PEPMASS=563.27546	123969
CHARGE=2+
339.16178	1322	1+
357.17270	337	
362.13087	367	
372.21362	540	1+
380.14347	909	1+
390.22957	1540	
391.16184	1869	1+
397.80770	547	
407.19101	438	
408.18326	890	1+
417.93430	248	
426.19147	267	
432.72070	371	1+
437.16872	620	1+
449.25300	276	
454.18908	1470	1+
472.21657	419	1+
476.23492	263	
477.16697	426	1+
481.23095	217	
490.24064	453	
495.17549	748	
508.23406	735	1+
517.27307	272	
520.21785	250	
528.74165	188	
535.27294	569	1+
537.22898	1313	1+
545.26549	894	
553.29544	2317	
556.24378	856	1+
563.27512	5685	1+
573.23749	266	
605.26900	202	
608.25376	568	1+
623.26487	306	
631.32814	222	
636.32773	686	1+
654.34358	7827	1+
734.34239	356	
736.34148	411	1+
751.36381	2200	1+
769.37045	12185	1+
779.36497	210	
834.33415	194	
851.34863	232	
864.43900	491	1+
882.44960	6040	1+
882.45736	1662	1+
892.43247	1190	1+
979.44147	540	1+
996.49672	2902	1+
1007.46881	2088	1+
1072.48943	1034	1+
1090.50614	1874	1+
1107.52866	14277	1+
END IONS

###FS:    #m/z: 453.24008 #charge   2
###MaxRes:#m/z:  0.00000 #charge-128
###MS: 735
###MSMS: 737
BEGIN IONS
TITLE=Cmpd 111, AutoMSn(453.2401), 12.5 min
RTINSECONDS=749.606
SCANS=MS: 735 MSMS: 737
PEPMASS=453.24008	78291
CHARGE=2+
319.00929	124	
328.17732	135	
341.17817	158	
357.14448	164	
366.21554	144	
383.19347	123	
400.72302	110	
406.70582	192	
418.20858	119	
426.17773	119	
428.16983	115	
458.22927	760	1+
484.19398	232	
517.27358	151	
540.24313	230	1+
543.24927	152	
570.29541	264	
587.27972	557	
607.28066	125	
627.81385	324	1+
636.27813	115	
655.29969	159	
676.81882	138	
685.31532	126	
715.34826	119	
734.85641	155	
783.37911	115	
794.73268	140	
END IONS

###FS:    #m/z: 344.71555 #charge   2
###MaxRes:#m/z:  0.00000 #charge-128
###MS: 735
###MSMS: 738
BEGIN IONS
TITLE=Cmpd 112, AutoMSn(344.7155), 12.5 min
RTINSECONDS=750.107
SCANS=MS: 735 MSMS: 738
PEPMASS=344.71555	59792
CHARGE=2+
325.23405	134	
333.20196	157	
336.19643	135	
350.21646	196	
351.21236	1396	1+
368.23608	282	
369.22499	460	1+
375.21959	108	
379.19993	119	
384.26350	433	1+
386.24811	794	1+
389.25970	134	
393.24317	117	
394.21952	1916	1+
398.22570	168	
400.22834	132	
410.23961	211	
411.24518	2286	1+
417.25760	427	
428.27584	346	
435.27187	308	
440.28971	115	
465.28092	113	
472.29020	117	
480.33226	156	
481.31532	785	1+
499.32765	1190	1+
507.29758	583	1+
524.32845	6991	1+
531.35958	116	
532.32494	554	1+
533.00046	715	
534.32373	190	
541.00389	108	
541.36344	249	
549.10018	367	
688.42729	816	1+
END IONS

###FS:    #m/z: 344.71587 #charge   2
###MaxRes:#m/z:  0.00000 #charge-128
###MS: 739
###MSMS: 740
BEGIN IONS
TITLE=Cmpd 113, AutoMSn(344.7159), 12.6 min
RTINSECONDS=753.125
SCANS=MS: 739 MSMS: 740
PEPMASS=344.71587	128546
CHARGE=2+
315.18873	156	
332.19318	321	1+
350.22347	424	
351.21283	1697	1+
367.24713	530	1+
369.22290	858	
384.25574	849	1+
386.25278	1002	1+
389.26247	215	
393.23182	167	
394.21834	1456	1+
407.19933	152	
411.24192	3714	1+
417.26576	279	
428.26562	349	
435.26952	711	1+
466.28414	136	
481.31798	1519	1+
496.34079	201	
499.32991	1469	1+
507.30073	608	1+
524.32726	8604	1+
531.33539	223	
532.32485	763	1+
533.00321	166	
540.06672	277	
541.35494	288	
688.42809	1142	1+
END IONS

###FS:    #m/z: 453.23929 #charge   2
###MaxRes:#m/z:  0.00000 #charge-128
###MS: 739
###MSMS: 741
BEGIN IONS
TITLE=Cmpd 114, AutoMSn(453.2393), 12.6 min
RTINSECONDS=753.626
SCANS=MS: 739 MSMS: 741
PEPMASS=453.23929	117243
CHARGE=2+
312.17819	150	
343.69247	104	
398.19188	102	
415.19018	123	
418.22851	153	
420.22799	171	
435.21312	157	
443.19734	236	1+
447.24617	145	
450.21705	103	
458.23379	273	
468.42824	112	
474.17010	121	
483.21899	133	
488.31151	195	
529.23066	297	1+
562.30219	146	
569.27421	497	1+
587.27423	749	1+
606.29265	108	
622.32068	135	
642.31660	101	
644.37985	128	
709.34876	168	
715.36774	127	
END IONS

###FS:    #m/z: 501.58252 #charge   3
###MaxRes:#m/z:  0.00000 #charge-128
###MS: 739
###MSMS: 742
BEGIN IONS
TITLE=Cmpd 115, AutoMSn(501.5825), 12.6 min
RTINSECONDS=754.127
SCANS=MS: 739 MSMS: 742
PEPMASS=501.58252	39432
CHARGE=3+
447.53829	759	
452.74438	475	
464.57929	1192	
464.91540	1177	
465.24762	698	
468.56330	492	
496.58217	2156	1+
496.91906	2270	
497.25242	1398	
501.58899	6695	1+
501.92312	4595	1+
502.25991	7836	1+
517.27979	1069	
555.26474	827	
562.28251	499	
588.77035	734	
601.29753	516	
603.78416	666	
631.31574	594	
653.30713	535	
668.32641	615	
688.83473	1556	
689.33721	1466	
709.34924	575	
832.41793	7999	1+
905.47295	31747	1+
1039.47084	7066	1+
1273.55327	2162	1+
1290.57534	23322	1+
1403.65583	8998	1+
END IONS

###FS:    #m/z: 344.71595 #charge   2
###MaxRes:#m/z:  0.00000 #charge-128
###MS: 743
###MSMS: 744
BEGIN IONS
TITLE=Cmpd 116, AutoMSn(344.7160), 12.6 min
RTINSECONDS=757.149
SCANS=MS: 743 MSMS: 744
PEPMASS=344.71595	144120
CHARGE=2+
297.15911	148	
333.20047	220	
350.22459	169	
351.20513	1587	1+
367.24249	241	
368.23142	1352	1+
376.60819	182	
384.26328	174	
385.25322	567	
386.24912	958	1+
389.26314	396	1+
393.23119	205	
394.21924	1919	1+
400.24587	304	1+
411.24697	2666	1+
417.25922	190	
428.27638	212	
435.27239	494	1+
472.29001	154	
481.32120	1496	1+
496.31413	132	
499.33466	1342	1+
507.30642	400	
509.30795	160	
524.32750	8873	1+
531.33377	148	
532.32757	993	1+
532.98605	754	1+
541.36027	131	
654.39646	193	
688.41883	1722	1+
END IONS

###FS:    #m/z: 453.23954 #charge   2
###MaxRes:#m/z:  0.00000 #charge-128
###MS: 743
###MSMS: 745
BEGIN IONS
TITLE=Cmpd 117, AutoMSn(453.2395), 12.6 min
RTINSECONDS=757.649
SCANS=MS: 743 MSMS: 745
PEPMASS=453.23954	103369
CHARGE=2+
322.19800	168	
349.14351	113	
358.13556	104	
375.22148	146	
395.79785	144	
399.19100	229	1+
415.19820	169	
423.16323	104	
434.13520	123	
435.20093	122	
457.23919	102	
458.23367	320	
515.21671	111	
517.26949	350	1+
524.23145	162	
535.84056	113	
545.24201	124	
546.15851	101	
567.26255	105	
569.26475	407	1+
587.26860	606	1+
633.28962	113	
643.41872	122	
657.28526	223	
685.29046	114	
685.85147	105	
710.32420	109	
712.16823	126	
742.35358	125	
832.41482	292	1+
END IONS

###FS:    #m/z: 501.58255 #charge   3
###MaxRes:#m/z:  0.00000 #charge-128
###MS: 743
###MSMS: 746
BEGIN IONS
TITLE=Cmpd 118, AutoMSn(501.5826), 12.6 min
RTINSECONDS=758.15
SCANS=MS: 743 MSMS: 746
PEPMASS=501.58255	51383
CHARGE=3+
422.92657	436	
441.21963	648	
443.28856	513	
463.21015	426	
464.58087	1327	
464.91584	435	
465.24435	533	
468.56302	428	
469.23707	383	
473.24130	904	
491.24559	396	
494.74367	439	
496.24823	1543	1+
496.58272	2714	1+
496.92004	1347	
499.26247	721	
499.90639	437	
501.26842	404	
501.58811	5808	1+
501.92409	3704	1+
502.25771	5216	1+
517.27791	1544	1+
528.23885	421	
555.26168	954	
588.77248	790	
603.78606	740	
604.28863	668	
631.32057	1490	1+
637.27077	730	
653.31897	739	
653.81943	452	
709.34083	545	
832.41917	5790	1+
905.47189	23748	1+
1039.47260	5566	1+
1290.57791	17069	1+
1376.66838	2435	1+
1403.65629	5745	1+
END IONS

###FS:    #m/z: 459.56316 #charge   3
###MaxRes:#m/z:  0.00000 #charge-128
###MS: 747
###MSMS: 748
BEGIN IONS
TITLE=Cmpd 119, AutoMSn(459.5632), 12.7 min
RTINSECONDS=761.178
SCANS=MS: 747 MSMS: 748
PEPMASS=459.56316	827297
CHARGE=3+
402.85903	10402	
420.21702	9467	
448.15650	10667	
453.55809	25749	
453.89175	18292	
454.22618	12256	
517.27801	91819	1+
544.75083	10205	
558.27465	9881	
602.77739	9893	
631.32114	37946	1+
644.31090	11204	
644.80990	9025	
690.28677	19597	
759.41543	17959	
945.48024	111446	1+
1105.51174	190552	1+
1188.54398	48575	1+
1206.56057	980863	1+
1305.62803	139947	1+
END IONS

###FS:    #m/z: 688.83697 #charge   2
###MaxRes:#m/z:  0.00000 #charge-128
###MS: 747
###MSMS: 749
BEGIN IONS
TITLE=Cmpd 120, AutoMSn(688.8370), 12.7 min
RTINSECONDS=761.678
SCANS=MS: 747 MSMS: 749
PEPMASS=688.83697	376042
CHARGE=2+
517.27894	19049	
553.26048	15169	
553.76001	7739	
631.31987	8739	
653.31870	6251	
679.83268	7852	
680.33055	6310	
759.41503	6845	
860.39032	6901	
945.47929	16881	1+
1105.50653	5229	
1206.55992	6005	
1206.56027	112793	1+
1376.66671	573546	1+
END IONS

###FS:    #m/z: 603.78379 #charge   2
###MaxRes:#m/z:  0.00000 #charge-128
###MS: 747
###MSMS: 750
BEGIN IONS
TITLE=Cmpd 121, AutoMSn(603.7838), 12.7 min
RTINSECONDS=762.179
SCANS=MS: 747 MSMS: 750
PEPMASS=603.78379	151490
CHARGE=2+
486.36091	104	
517.28196	106	
570.29872	147	
603.59390	101	
END IONS

###FS:    #m/z: 459.56607 #charge   3
###MaxRes:#m/z:  0.00000 #charge-128
###MS: 751
###MSMS: 752
BEGIN IONS
TITLE=Cmpd 122, AutoMSn(459.5661), 12.8 min
RTINSECONDS=765.215
SCANS=MS: 751 MSMS: 752
PEPMASS=459.56607	1182118
CHARGE=3+
402.85889	15741	
420.21806	14554	
448.15302	17259	
453.55920	36461	
453.89212	25934	
454.22720	19015	
460.19471	15586	
517.27837	134024	1+
544.74899	16728	
558.27666	14597	
631.32136	59457	1+
644.31272	15733	
690.28660	28414	
759.41601	27369	
945.47899	188311	1+
1105.51321	287325	1+
1188.54572	73925	1+
1206.56165	1505070	1+
1305.62966	226038	1+
END IONS

###FS:    #m/z: 688.83853 #charge   2
###MaxRes:#m/z:  0.00000 #charge-128
###MS: 751
###MSMS: 753
BEGIN IONS
TITLE=Cmpd 123, AutoMSn(688.8385), 12.8 min
RTINSECONDS=765.716
SCANS=MS: 751 MSMS: 753
PEPMASS=688.83853	717620
CHARGE=2+
517.27813	23755	
553.26090	22461	
553.76041	13636	
631.32287	10059	
653.32112	8431	
679.83253	11885	
680.33060	9553	
687.83258	7653	
688.34342	7346	
759.41733	9304	
860.39170	10012	
945.47953	21917	1+
1105.50887	6902	
1206.55609	8316	
1206.56045	154530	1+
1376.66784	774112	1+
END IONS

###FS:    #m/z: 603.78456 #charge   2
###MaxRes:#m/z:  0.00000 #charge-128
###MS: 751
###MSMS: 754
BEGIN IONS
TITLE=Cmpd 124, AutoMSn(603.7846), 12.8 min
RTINSECONDS=766.217
SCANS=MS: 751 MSMS: 754
PEPMASS=603.78456	276109
CHARGE=2+
357.14459	122	
371.17085	149	
485.34661	196	
517.27558	113	
528.71477	114	
570.28626	194	
END IONS

###FS:    #m/z: 459.56556 #charge   3
###MaxRes:#m/z:  0.00000 #charge-128
###MS: 755
###MSMS: 756
BEGIN IONS
TITLE=Cmpd 125, AutoMSn(459.5656), 12.8 min
RTINSECONDS=769.246
SCANS=MS: 755 MSMS: 756
PEPMASS=459.56556	1174517
CHARGE=3+
402.85930	13383	
403.19244	12632	
420.21729	11768	
448.15292	14814	
453.55707	32237	
453.89274	22696	
454.22438	15249	
460.19427	13809	
517.27754	119382	1+
544.74900	12668	
558.27503	13722	
631.32087	47260	1+
644.31181	14659	
690.28548	23855	
759.41663	25537	
945.48081	146489	1+
1105.51193	253050	1+
1188.54444	61298	1+
1206.56117	1275068	1+
1305.62854	192691	1+
END IONS

###FS:    #m/z: 688.83772 #charge   2
###MaxRes:#m/z:  0.00000 #charge-128
###MS: 755
###MSMS: 757
BEGIN IONS
TITLE=Cmpd 126, AutoMSn(688.8377), 12.8 min
RTINSECONDS=769.747
SCANS=MS: 755 MSMS: 757
PEPMASS=688.83772	680589
CHARGE=2+
517.27658	23637	1+
553.25910	17664	
553.76094	7446	
631.32346	7765	
653.31941	5842	
679.82798	7146	
680.32943	6464	
688.34177	4861	
759.41397	6410	
860.38998	6807	
945.47759	14770	1+
1206.55770	5425	
1206.55888	104295	1+
1376.66601	534574	1+
END IONS

###FS:    #m/z: 603.78409 #charge   2
###MaxRes:#m/z:  0.00000 #charge-128
###MS: 755
###MSMS: 758
BEGIN IONS
TITLE=Cmpd 127, AutoMSn(603.7841), 12.8 min
RTINSECONDS=770.248
SCANS=MS: 755 MSMS: 758
PEPMASS=603.78409	266603
CHARGE=2+
322.69612	156	
357.13484	138	
462.22938	131	
570.31030	196	
570.79380	120	
604.29187	105	
629.28198	100	
677.33825	106	
761.37769	110	
END IONS

###FS:    #m/z: 478.56895 #charge   3
###MaxRes:#m/z:  0.00000 #charge-128
###MS: 759
###MSMS: 760
BEGIN IONS
TITLE=Cmpd 128, AutoMSn(478.5689), 12.9 min
RTINSECONDS=773.265
SCANS=MS: 759 MSMS: 760
PEPMASS=478.56895	160584
CHARGE=3+
420.21473	1202	
445.57074	5999	
445.90227	2879	
446.24018	1347	
448.15765	1216	
457.56062	2588	
457.89406	2109	
458.21948	1543	
463.55875	1696	
463.89179	1355	
472.56568	2334	
472.89976	1898	
478.56619	6225	1+
478.90290	4024	
479.23729	2501	
501.75384	1918	
517.27783	11372	1+
574.27797	2067	1+
576.25459	1218	
609.78135	1188	
625.78200	1722	
626.28228	1624	
631.31907	4328	
659.31800	1770	
681.83550	1838	
690.29128	1637	
759.41369	1890	
945.47916	8953	1+
1002.50505	1083	
1105.51348	12719	1+
1162.53354	8464	1+
1188.55169	4511	1+
1206.55904	97047	1+
1238.53904	4519	1+
1263.58265	37698	1+
1305.62850	24579	1+
END IONS

###FS:    #m/z: 717.34666 #charge   2
###MaxRes:#m/z:  0.00000 #charge-128
###MS: 759
###MSMS: 761
BEGIN IONS
TITLE=Cmpd 129, AutoMSn(717.3467), 12.9 min
RTINSECONDS=773.766
SCANS=MS: 759 MSMS: 761
PEPMASS=717.34666	50197
CHARGE=2+
329.18373	515	
420.22776	298	
517.27890	2045	1+
581.77472	502	
631.30521	2316	1+
632.80436	608	
653.32274	623	
659.34647	732	
667.83495	325	
675.27461	611	
716.33593	519	
716.82718	498	
759.41126	422	
917.40661	773	
945.47973	1050	1+
1002.48632	304	
1105.51225	403	
1206.55396	5312	1+
1218.10710	407	
1219.17014	422	
1415.66647	1354	1+
1424.60336	1293	1+
1433.68491	37388	1+
END IONS

###FS:    #m/z: 511.71759 #charge   2
###MaxRes:#m/z:  0.00000 #charge-128
###MS: 759
###MSMS: 762
BEGIN IONS
TITLE=Cmpd 130, AutoMSn(511.7176), 12.9 min
RTINSECONDS=774.267
SCANS=MS: 759 MSMS: 762
PEPMASS=511.71759	46367
CHARGE=2+
307.14161	168	
380.17458	161	
384.15776	251	1+
387.15843	128	
403.16186	746	
404.18981	3529	1+
410.89187	429	
413.69414	131	
414.66165	295	
425.17019	390	1+
448.20063	207	
472.22629	222	1+
491.22604	1896	1+
502.24985	183	
502.70868	395	1+
511.71870	337	1+
512.22373	536	
514.21736	307	1+
517.28239	492	
532.21372	411	1+
545.23530	136	
553.24805	298	
575.21128	150	
583.24597	382	1+
601.23630	257	
602.25947	789	1+
603.79670	136	
619.24042	183	
620.26431	1527	1+
630.30538	295	1+
711.27145	139	
713.28250	269	1+
725.80475	124	
731.29979	2001	1+
749.31072	4395	1+
758.33107	278	
758.68337	189	
759.31074	410	1+
767.46213	254	
856.28679	125	
862.39427	601	1+
927.37221	141	
955.36010	160	
995.42163	277	1+
END IONS

###FS:    #m/z: 478.56880 #charge   3
###MaxRes:#m/z:  0.00000 #charge-128
###MS: 763
###MSMS: 764
BEGIN IONS
TITLE=Cmpd 131, AutoMSn(478.5688), 13.0 min
RTINSECONDS=777.295
SCANS=MS: 763 MSMS: 764
PEPMASS=478.56880	245264
CHARGE=3+
402.85667	1485	
445.57273	5906	
445.90591	3425	
446.23770	1949	
448.14707	2046	
457.55759	3881	
457.89177	3044	
458.21857	1913	
463.56075	2997	
472.56629	2590	
472.89862	2490	
478.56886	11838	1+
478.90521	6097	
479.23966	3499	
482.59101	1513	
501.75441	1645	
517.27788	13696	1+
581.76911	4298	
582.27372	1571	
619.77142	1913	
631.32028	5816	
644.31583	1674	
659.31466	2348	
659.82378	1619	
690.28274	2691	
759.41600	2403	
945.47805	11840	1+
956.79250	1634	
1105.51448	20007	1+
1188.54040	6409	1+
1206.55942	154528	1+
1263.58582	31359	1+
1305.62682	36887	1+
END IONS

###FS:    #m/z: 717.34658 #charge   2
###MaxRes:#m/z:  0.00000 #charge-128
###MS: 763
###MSMS: 765
BEGIN IONS
TITLE=Cmpd 132, AutoMSn(717.3466), 13.0 min
RTINSECONDS=777.796
SCANS=MS: 763 MSMS: 765
PEPMASS=717.34658	74945
CHARGE=2+
329.18033	431	
517.27508	2223	1+
542.24498	299	
553.27527	295	
553.76050	300	
581.77314	330	
603.78150	762	
631.30590	2157	1+
653.31254	372	
659.32911	471	
667.85649	390	
695.33025	305	
708.34813	642	
708.84708	376	
712.79486	400	
713.31346	453	
716.34373	505	
716.85262	396	
759.41754	410	
917.42576	401	
945.47936	628	
956.72917	428	
1105.51270	481	
1106.50786	325	
1206.55290	1101	
1207.54754	439	
1207.55506	1584	1+
1433.68592	34139	1+
END IONS

###FS:    #m/z: 497.57510 #charge   3
###MaxRes:#m/z:  0.00000 #charge-128
###MS: 763
###MSMS: 766
BEGIN IONS
TITLE=Cmpd 133, AutoMSn(497.5751), 13.0 min
RTINSECONDS=778.297
SCANS=MS: 763 MSMS: 766
PEPMASS=497.57510	18931
CHARGE=3+
393.19723	230	
422.19910	338	
435.20410	286	1+
457.70663	200	
458.90557	435	1+
459.23705	702	1+
459.57834	415	
463.92483	264	1+
464.23782	450	1+
464.58097	310	
467.22763	238	
476.56787	631	1+
476.91859	334	1+
477.22399	184	
478.89123	410	1+
479.21546	377	1+
479.53593	206	
482.19784	219	
482.58037	237	
482.93560	270	1+
483.25544	291	1+
484.84809	282	
489.22999	244	1+
489.90574	185	
491.57017	322	1+
491.89837	360	1+
493.56616	396	1+
493.89751	508	1+
494.25356	457	1+
495.91204	293	
496.24786	992	1+
496.57685	1494	1+
496.90618	816	1+
499.23270	598	1+
499.89994	363	1+
501.59191	1133	1+
501.75652	641	
501.92244	1229	1+
502.26027	1766	1+
505.24099	235	1+
507.75161	210	
515.24786	236	1+
517.27540	1352	1+
519.74138	244	
535.24875	261	1+
558.26032	211	1+
563.27346	234	1+
569.26275	381	1+
574.26940	1008	1+
595.28814	401	1+
598.26575	227	
602.29598	248	1+
610.27742	556	1+
614.27397	845	1+
621.27549	477	1+
623.28514	463	1+
624.77555	232	1+
630.80420	317	1+
631.31260	694	
638.27825	580	1+
645.79643	325	
646.27969	400	1+
648.28799	291	
653.30650	419	1+
655.29666	196	
659.31627	328	
659.83504	291	1+
661.29305	572	1+
671.32546	301	1+
673.30965	238	
681.83715	520	
687.83438	407	1+
690.29185	259	1+
754.41398	272	1+
760.38744	320	1+
813.37815	364	1+
877.00950	192	
895.33224	260	1+
930.45240	253	1+
945.46675	848	1+
990.45910	713	1+
998.43449	315	1+
1059.52106	520	1+
1097.51214	501	1+
1162.53170	1812	1+
1173.52830	545	1+
1206.56461	807	1+
1218.53429	520	1+
1238.53284	915	1+
1250.55779	481	1+
1263.58269	9139	1+
1274.55951	541	1+
1363.65433	854	1+
1375.65579	580	1+
END IONS

###FS:    #m/z: 478.56850 #charge   3
###MaxRes:#m/z:  0.00000 #charge-128
###MS: 767
###MSMS: 768
BEGIN IONS
TITLE=Cmpd 134, AutoMSn(478.5685), 13.0 min
RTINSECONDS=781.341
SCANS=MS: 767 MSMS: 768
PEPMASS=478.56850	197511
CHARGE=3+
445.56815	3919	
445.90751	3622	
446.23571	1574	
448.15475	1538	
457.55686	2995	
457.89255	1509	
458.22310	2148	
463.56266	2197	
463.89413	1340	
472.55974	1806	
472.89864	1516	
473.23871	4143	1+
476.58387	3378	1+
476.91505	5665	
477.24910	4748	
478.56850	9160	1+
478.90359	5441	
479.23764	2919	
482.59137	10712	
482.92534	7497	
483.25729	2798	
517.27737	9513	1+
532.32285	1367	
581.77318	1937	
582.26794	1663	
619.77430	1942	
631.31942	4120	
690.28366	1768	
759.41726	1595	
945.47847	5253	1+
955.76519	2873	1+
1105.51479	16024	1+
1188.54257	5127	1+
1206.55803	108146	1+
1263.58811	18998	1+
1305.62826	27135	1+
1317.63663	7086	1+
END IONS

###FS:    #m/z: 482.59000 #charge   3
###MaxRes:#m/z:  0.00000 #charge-128
###MS: 767
###MSMS: 769
BEGIN IONS
TITLE=Cmpd 135, AutoMSn(482.5900), 13.0 min
RTINSECONDS=781.842
SCANS=MS: 767 MSMS: 769
PEPMASS=482.59000	64636
CHARGE=3+
346.24453	967	
384.68640	1500	
398.69143	1034	
407.19919	1611	
445.57041	8189	
445.90310	5291	
446.23419	1608	
449.20907	1060	
457.55798	2075	
457.89166	1407	
463.56233	1130	
470.91365	2210	
471.24497	2285	
471.56905	2495	1+
472.90064	1063	
476.58705	3270	
476.91268	19603	1+
477.24909	13130	1+
477.57447	9691	1+
479.23481	1917	
482.59088	28402	1+
482.92480	21381	1+
483.25897	11781	
517.27470	6686	1+
532.32096	2340	
536.76560	1092	
581.76874	1843	
586.27987	943	
631.31970	2966	
644.31190	952	
690.28157	953	
759.40972	1412	
785.39447	2575	1+
914.44034	2186	1+
945.47917	6148	1+
955.76250	2830	1+
1105.51353	10768	1+
1188.55102	3604	1+
1206.55997	74207	1+
1263.60481	16000	1+
1299.64077	4525	1+
1305.62769	18196	1+
1317.64666	12805	1+
END IONS

###FS:    #m/z: 362.19482 #charge   2
###MaxRes:#m/z:  0.00000 #charge-128
###MS: 767
###MSMS: 770
BEGIN IONS
TITLE=Cmpd 136, AutoMSn(362.1948), 13.0 min
RTINSECONDS=782.342
SCANS=MS: 767 MSMS: 770
PEPMASS=362.19482	46393
CHARGE=2+
308.15313	238	
317.16285	473	
325.66372	254	
328.21614	293	1+
341.17880	241	
346.24310	1965	1+
352.83342	181	
358.20552	264	
359.16360	206	
362.18279	292	1+
367.18830	428	1+
369.18643	222	
373.18343	191	
379.20051	613	1+
383.19504	2221	1+
390.17385	407	1+
398.19892	219	
401.14237	200	
403.23073	324	1+
408.20122	291	
418.18226	571	1+
426.20061	321	1+
435.20351	852	1+
440.20305	360	
452.22365	495	1+
460.20321	231	1+
477.21865	424	1+
487.20215	274	1+
494.23661	2281	1+
501.24543	336	1+
504.20824	1062	1+
515.29911	195	
518.26855	465	1+
521.26409	179	
522.23102	3977	1+
529.24221	251	
532.32484	1559	1+
535.28404	462	1+
536.76388	244	
539.27252	308	1+
542.27306	573	1+
546.27283	333	
550.00969	907	1+
550.22355	170	
563.29734	252	
587.28172	789	1+
603.29325	253	1+
605.30605	1873	1+
615.28685	922	1+
622.33206	547	1+
627.29438	166	
632.31469	414	
633.30646	2774	1+
640.28271	409	1+
643.32392	190	
650.32097	465	1+
653.31705	205	
657.29811	2963	1+
667.28210	364	1+
671.32761	283	1+
677.34910	231	1+
685.28859	1781	1+
697.03829	204	
713.30430	336	1+
END IONS

###FS:    #m/z: 482.59114 #charge   3
###MaxRes:#m/z:  0.00000 #charge-128
###MS: 771
###MSMS: 772
BEGIN IONS
TITLE=Cmpd 137, AutoMSn(482.5911), 13.1 min
RTINSECONDS=785.375
SCANS=MS: 771 MSMS: 772
PEPMASS=482.59114	110603
CHARGE=3+
346.23725	805	
384.68624	817	
398.70092	821	
407.19699	1395	
439.89368	937	
440.22071	962	
445.57133	9714	1+
445.90668	5851	
446.23963	2181	
457.55756	982	
457.89280	1035	
463.55659	875	
470.91382	2585	
471.24750	1839	
471.57474	1377	1+
476.58740	3469	
476.91465	19266	1+
477.24877	14324	1+
477.57563	9563	1+
479.22705	1406	
482.59015	30585	1+
482.92498	22544	1+
483.25646	10665	1+
517.27800	3769	1+
532.32046	3680	1+
536.76705	879	
537.26587	781	
581.77291	1061	
586.27484	890	
601.81304	928	
602.31008	780	
631.31754	10812	1+
631.81724	1145	
650.32844	2935	1+
650.82567	1238	
690.28181	940	
785.39772	2869	1+
813.38614	812	
886.44334	1492	1+
896.43259	1331	1+
914.43869	2440	1+
945.47380	5300	1+
1105.50964	6583	1+
1188.55142	2771	1+
1206.55882	50961	1+
1263.60406	9937	1+
1305.62657	11786	1+
1317.65242	11658	1+
END IONS

###FS:    #m/z: 362.19481 #charge   2
###MaxRes:#m/z:  0.00000 #charge-128
###MS: 771
###MSMS: 773
BEGIN IONS
TITLE=Cmpd 138, AutoMSn(362.1948), 13.1 min
RTINSECONDS=785.877
SCANS=MS: 771 MSMS: 773
PEPMASS=362.19481	76097
CHARGE=2+
308.66260	240	
327.14163	165	
338.15582	317	1+
346.24257	1806	1+
352.50866	334	
353.17617	394	1+
359.17550	228	
366.18111	361	
375.68059	530	1+
379.21170	460	1+
383.19732	591	1+
389.19398	173	
390.18252	331	
395.78406	582	
398.18718	160	
400.21031	197	
404.21527	228	1+
407.19814	865	1+
415.19485	245	1+
418.16903	397	1+
435.19593	729	1+
440.19950	255	
449.21156	186	
454.71075	161	
472.71425	393	
476.21257	237	1+
487.21352	303	1+
492.21744	299	
494.23409	2008	1+
501.24186	594	1+
504.21300	1203	1+
515.29045	202	
517.28203	266	1+
522.23060	3918	1+
532.32341	1663	1+
535.29148	168	
539.24846	689	1+
542.27246	299	
546.26168	312	1+
550.23693	161	
576.29511	161	
588.28947	280	1+
590.30586	197	
598.26503	361	1+
605.30488	1426	1+
615.29418	326	
616.28746	546	1+
622.32809	553	1+
627.29828	235	
632.29935	403	
633.31284	2261	1+
639.28502	302	1+
643.30935	276	1+
646.31541	175	
649.30504	449	1+
657.29849	2155	1+
667.29600	365	1+
685.29413	1916	1+
702.30659	430	1+
END IONS

###FS:    #m/z: 464.23286 #charge   3
###MaxRes:#m/z:  0.00000 #charge-128
###MS: 771
###MSMS: 774
BEGIN IONS
TITLE=Cmpd 139, AutoMSn(464.2329), 13.1 min
RTINSECONDS=786.378
SCANS=MS: 771 MSMS: 774
PEPMASS=464.23286	50292
CHARGE=3+
371.17830	491	
393.18360	762	1+
403.18960	632	
407.53822	404	
408.18494	444	
420.22544	1078	
429.20253	1210	1+
448.15416	1094	
453.55085	826	
453.89391	1036	
454.21761	466	
458.21829	555	
458.56507	655	
500.23455	434	
517.27711	9616	1+
524.74563	402	
544.74957	549	
545.25754	477	
572.23497	717	
576.25213	903	1+
581.76695	539	
589.25063	1127	1+
594.78349	552	
600.24771	452	
601.78546	504	
602.27465	1058	1+
609.27477	407	
614.28579	863	1+
614.77321	403	
622.27964	422	
631.32134	3256	1+
644.80881	396	
653.31903	1723	
690.28471	1589	1+
759.41008	3664	1+
856.38243	1196	1+
888.45291	722	1+
919.38588	1583	1+
929.40377	974	1+
945.47507	10602	1+
955.76237	1633	1+
1105.51230	9942	1+
1115.54564	1706	1+
1119.52739	4417	1+
1189.54063	2360	1+
1206.55724	43431	1+
1220.57507	25748	1+
1306.62480	3683	1+
1319.64866	3040	1+
END IONS

###FS:    #m/z: 482.59082 #charge   3
###MaxRes:#m/z:  0.00000 #charge-128
###MS: 775
###MSMS: 776
BEGIN IONS
TITLE=Cmpd 140, AutoMSn(482.5908), 13.2 min
RTINSECONDS=789.406
SCANS=MS: 775 MSMS: 776
PEPMASS=482.59082	86681
CHARGE=3+
407.19570	559	
439.89490	871	
440.21381	735	
445.57016	9935	1+
445.90307	6042	
446.23776	2845	
457.56130	806	
470.90997	1313	
471.24168	2275	1+
471.57253	1547	1+
473.22544	1278	1+
476.58579	2732	
476.91306	13798	1+
477.24965	9700	1+
477.57654	6535	1+
479.23462	893	
481.91603	870	
482.26758	595	
482.58976	21824	1+
482.92322	16396	1+
483.25612	8214	1+
487.25090	544	
517.27470	3682	1+
528.24512	541	
532.32019	3015	1+
536.76323	800	
544.76866	1020	
550.76534	557	
564.26760	745	
573.28060	865	1+
575.28205	631	
581.77303	680	
586.28865	945	
595.28319	653	
631.32152	2420	
632.31653	5764	1+
644.30111	610	
759.41010	583	
768.36630	1675	1+
785.38635	2076	1+
796.36701	1072	1+
869.42145	847	1+
897.42041	1143	1+
914.43602	1354	1+
945.48131	998	
1105.51168	3766	1+
1201.61107	1575	1+
1206.55891	24867	1+
1220.56551	2515	1+
1262.59695	5386	1+
1264.62494	3550	1+
1299.63216	3107	1+
1305.62835	6232	1+
1317.65232	7938	1+
END IONS

###FS:    #m/z: 362.44561 #charge   2
###MaxRes:#m/z:  0.00000 #charge-128
###MS: 775
###MSMS: 777
BEGIN IONS
TITLE=Cmpd 141, AutoMSn(362.4456), 13.2 min
RTINSECONDS=789.907
SCANS=MS: 775 MSMS: 777
PEPMASS=362.44561	59528
CHARGE=2+
303.15524	555	
316.65221	261	1+
324.65499	236	1+
346.24383	1160	1+
360.18616	168	
366.18094	427	1+
373.15151	175	
375.67366	404	1+
379.20870	369	
383.20158	423	1+
384.68833	706	
405.20011	261	1+
407.20536	798	1+
418.17278	290	
435.19804	393	
443.72135	151	
448.22639	556	1+
452.22347	283	
462.21133	157	
463.20787	296	1+
466.26244	163	
478.23581	301	
494.23325	1288	1+
501.25291	189	
504.22061	808	1+
519.26695	277	1+
522.23095	2620	1+
528.24358	359	1+
532.31828	1159	1+
542.26062	234	
546.27330	356	
550.23511	202	
570.27697	194	
587.28284	149	
598.26045	206	
605.30622	918	1+
615.28652	1077	1+
622.30261	259	1+
627.30412	185	
632.32960	335	
633.30960	2279	1+
639.28314	223	
643.32090	168	
649.32188	299	1+
653.29783	176	
657.30011	1901	1+
685.29552	1665	1+
702.31404	177	
END IONS

###FS:    #m/z: 501.92514 #charge   3
###MaxRes:#m/z:  0.00000 #charge-128
###MS: 775
###MSMS: 778
BEGIN IONS
TITLE=Cmpd 142, AutoMSn(501.9251), 13.2 min
RTINSECONDS=790.408
SCANS=MS: 775 MSMS: 778
PEPMASS=501.92514	46977
CHARGE=3+
362.16743	162	
366.18264	154	
371.19301	169	
373.17005	195	
379.21342	151	
383.21020	367	1+
386.23864	168	
389.17396	246	1+
400.23829	276	
404.24334	184	
407.19046	240	
416.16484	167	
418.17054	368	
420.21926	346	
427.22357	162	
429.19339	361	1+
433.03257	297	
448.18389	322	1+
452.20983	432	1+
469.23203	184	
474.19737	280	1+
486.22270	279	1+
501.22793	176	
517.27627	877	1+
525.24916	226	1+
529.24396	229	
535.29125	235	
542.24984	352	1+
560.30096	171	
561.05578	198	
571.22523	259	1+
574.25210	209	1+
588.27526	298	1+
604.29997	364	1+
609.27755	224	1+
632.30404	332	1+
657.28847	613	1+
685.31052	209	1+
758.33755	157	
768.34166	179	
785.34741	485	1+
838.90685	207	
886.44829	159	
896.41427	153	
END IONS

###FS:    #m/z: 449.99925 #charge   2
###MaxRes:#m/z:  0.00000 #charge-128
###MS: 779
###MSMS: 780
BEGIN IONS
TITLE=Cmpd 143, AutoMSn(449.9993), 13.2 min
RTINSECONDS=793.444
SCANS=MS: 779 MSMS: 780
PEPMASS=449.99925	19940
CHARGE=2+
311.16040	199	
386.19118	284	1+
392.17394	173	
403.19450	225	1+
425.21301	241	
428.21815	284	1+
433.19359	324	1+
439.19928	609	1+
439.53619	324	1+
445.21398	485	1+
445.53985	509	
445.88753	196	
459.73175	191	
463.24327	227	1+
471.21488	223	1+
474.21961	955	1+
482.22983	186	
484.25029	247	1+
490.23063	239	1+
498.24324	453	1+
503.74243	240	
503.98680	181	
504.23608	186	
504.48642	208	
505.74235	465	1+
514.23151	276	1+
516.24049	196	
517.25422	774	1+
524.23518	191	
536.24455	380	1+
541.50713	265	
546.25184	550	1+
551.25267	370	1+
556.25143	296	1+
562.26450	193	
565.77606	468	1+
567.60161	357	1+
567.94662	410	1+
568.25010	328	1+
571.26870	530	1+
576.94729	172	
584.26405	616	1+
585.77088	333	1+
587.27410	364	1+
589.92251	245	
590.25951	174	
595.60059	184	
601.29377	181	
601.63913	221	
610.29362	301	1+
615.32421	374	1+
619.28472	264	1+
631.31698	382	
643.35686	235	1+
649.77690	187	
722.83277	220	
747.30185	205	
753.34846	275	1+
786.36363	313	1+
791.36356	635	1+
809.41584	285	1+
843.39398	401	1+
852.41669	328	1+
878.38774	330	1+
883.45855	260	1+
898.40622	390	1+
END IONS

###FS:    #m/z: 616.01381 #charge   2
###MaxRes:#m/z:  0.00000 #charge-128
###MS: 779
###MSMS: 781
BEGIN IONS
TITLE=Cmpd 144, AutoMSn(616.0138), 13.2 min
RTINSECONDS=793.946
SCANS=MS: 779 MSMS: 781
PEPMASS=616.01381	23062
CHARGE=2+
369.19639	123	
470.17814	432	1+
497.26416	188	
498.65532	124	
527.96589	512	
528.30252	319	
528.63303	129	
544.29405	371	
544.62624	134	
553.74343	129	
559.60907	130	
569.48016	193	
569.74314	234	
569.98732	155	
574.25302	154	
592.26875	177	
601.23466	148	
609.95749	183	
611.36457	122	
614.29139	639	1+
618.62594	265	1+
618.77661	289	1+
669.28589	134	
682.34461	528	1+
684.58434	131	
687.26178	208	
712.32646	157	
726.95537	145	
727.31419	151	
737.33792	242	1+
741.29725	123	
758.97716	887	1+
759.30711	1121	1+
759.63907	713	1+
802.28291	513	1+
939.34097	327	1+
1189.55282	348	1+
1222.50643	485	1+
1230.53756	3965	1+
1231.02104	2194	1+
END IONS

###FS:    #m/z: 556.59308 #charge   3
###MaxRes:#m/z:  0.00000 #charge-128
###MS: 779
###MSMS: 782
BEGIN IONS
TITLE=Cmpd 145, AutoMSn(556.5931), 13.2 min
RTINSECONDS=794.447
SCANS=MS: 779 MSMS: 782
PEPMASS=556.59308	19302
CHARGE=3+
357.12931	170	
386.68321	157	
429.22122	168	
463.21362	166	
489.25112	209	1+
495.23249	245	
497.26865	235	1+
504.27289	363	1+
508.24099	460	1+
511.24920	287	1+
514.26875	483	1+
517.27962	169	
518.23520	173	
518.56420	210	
519.25545	365	1+
524.61040	848	1+
524.75205	181	
524.94956	2718	1+
525.27988	1798	1+
527.57951	2167	1+
527.91591	1216	
528.26297	728	
538.25053	239	1+
541.26785	344	1+
543.92520	228	1+
544.27998	258	1+
545.77372	253	1+
547.25477	271	1+
550.55867	226	
550.93455	255	1+
553.28777	219	
553.96906	225	1+
555.25877	581	1+
555.93838	228	
556.59399	3869	1+
556.93184	2826	1+
557.25760	2014	1+
558.79396	466	1+
560.27001	220	
564.44354	897	
578.28541	161	
585.26101	316	1+
597.75144	370	1+
631.31202	156	
633.76973	157	
642.28901	156	
652.30825	251	1+
658.31500	201	
664.95625	160	
675.29746	167	
685.30553	849	1+
690.29485	466	1+
707.66871	198	
713.82832	258	
722.35396	236	1+
733.32631	462	1+
776.85552	798	1+
887.38383	457	1+
931.48201	314	1+
983.47065	530	1+
1000.46883	4400	1+
1097.50678	967	1+
1107.52095	1078	1+
1212.57058	982	1+
1311.60789	855	1+
1368.60151	973	1+
1403.60645	676	1+
1483.68243	2623	1+
1553.70103	651	1+
END IONS

###FS:    #m/z: 536.51256 #charge   1
###MaxRes:#m/z:  0.00000 #charge-128
###MS: 783
###MSMS: 784
BEGIN IONS
TITLE=Cmpd 146, AutoMSn(536.5126), 13.3 min
RTINSECONDS=797.472
SCANS=MS: 783 MSMS: 784
PEPMASS=536.51256	121846
CHARGE=1+
350.82451	160	
363.19654	207	1+
376.72246	219	
396.17942	271	
432.22191	158	
433.52825	176	
439.19122	481	1+
445.90454	167	
453.24398	203	1+
463.23723	334	1+
465.73828	160	
473.57841	220	
476.23144	358	1+
477.58922	415	
478.22852	1100	1+
480.57378	767	1+
480.90979	1102	1+
482.73474	210	1+
490.25519	313	1+
493.23917	242	
493.54472	193	
494.24728	654	1+
495.57643	237	1+
495.91621	182	
498.56678	367	1+
502.27222	258	
502.58616	179	
503.26994	331	
504.23969	458	1+
506.19332	237	
507.25051	348	1+
507.97779	261	1+
509.26106	704	1+
509.69729	365	1+
511.89047	170	
513.59556	403	1+
514.24726	231	
515.25328	446	1+
515.43728	634	1+
515.65749	292	
516.58044	553	1+
516.91971	296	1+
517.25397	683	1+
520.90856	207	1+
521.25938	780	1+
521.57894	157	
524.57418	317	1+
524.93872	248	
528.25909	378	1+
529.93345	380	1+
530.05566	173	
530.25130	315	
530.48534	154	
531.24909	772	1+
532.57547	323	1+
533.92770	526	
534.26347	2644	1+
534.59542	1530	1+
534.94071	1488	1+
END IONS

###FS:    #m/z: 429.41143 #charge   1
###MaxRes:#m/z:  0.00000 #charge-128
###MS: 783
###MSMS: 785
BEGIN IONS
TITLE=Cmpd 147, AutoMSn(429.4114), 13.3 min
RTINSECONDS=797.973
SCANS=MS: 783 MSMS: 785
PEPMASS=429.41143	90645
CHARGE=1+
300.14736	124	
308.16729	248	1+
316.17039	108	
334.65587	132	
343.17690	104	
348.15772	102	
352.16241	125	
362.68632	100	
368.70055	101	
369.19285	384	
371.17422	272	1+
376.09715	112	
383.22671	251	
386.14678	242	
394.20370	126	
395.78213	233	
400.19205	124	
402.14861	100	
403.14599	275	1+
408.82650	100	
415.20172	259	1+
420.22055	125	
425.16976	102	
END IONS

###FS:    #m/z: 750.02007 #charge   3
###MaxRes:#m/z:  0.00000 #charge-128
###MS: 783
###MSMS: 786
BEGIN IONS
TITLE=Cmpd 148, AutoMSn(750.0201), 13.3 min
RTINSECONDS=798.474
SCANS=MS: 783 MSMS: 786
PEPMASS=750.02007	48249
CHARGE=3+
634.30198	1349	1+
634.63997	1075	
709.33706	1415	
709.67610	1314	
710.00850	967	
714.33633	689	
714.70335	585	
715.01290	33795	1+
715.34601	29524	1+
715.68146	19091	1+
722.32649	773	
722.83685	857	
745.69014	549	
746.36427	736	
749.84186	827	
750.35185	1278	
950.94395	513	
1502.76000	5987	1+
END IONS

###FS:    #m/z: 536.51253 #charge   2
###MaxRes:#m/z:  0.00000 #charge-128
###MS: 787
###MSMS: 788
BEGIN IONS
TITLE=Cmpd 149, AutoMSn(536.5125), 13.4 min
RTINSECONDS=801.497
SCANS=MS: 787 MSMS: 788
PEPMASS=536.51253	174386
CHARGE=2+
363.20723	319	1+
404.20323	347	1+
419.21874	246	1+
420.92385	249	1+
426.21773	516	1+
430.21131	288	1+
439.19522	467	
458.51150	313	1+
463.77734	207	1+
469.23564	250	1+
473.23737	585	1+
476.56359	588	1+
477.90386	754	1+
479.25618	393	1+
482.23966	660	1+
482.57560	339	
493.23805	270	1+
495.57704	392	1+
495.90059	495	1+
497.96207	228	1+
500.23910	323	1+
500.61746	260	1+
501.93721	297	1+
502.27549	628	1+
503.48340	415	1+
504.25538	714	1+
504.90778	273	1+
505.56721	253	1+
508.76584	901	1+
511.24634	559	1+
512.74617	575	1+
513.24276	295	
513.59532	378	
515.24990	345	
516.42227	443	
516.92700	377	1+
518.24597	819	1+
520.93902	223	1+
521.25423	344	1+
522.95446	320	1+
524.58592	470	
524.92701	369	1+
529.57640	681	1+
530.25367	913	1+
530.75273	779	1+
530.90861	320	1+
532.25495	862	1+
532.59839	412	1+
532.94172	574	1+
534.26572	4041	1+
534.59457	2570	1+
534.93706	1081	1+
537.00805	421	
538.78099	1075	1+
539.27520	1035	
539.59070	560	
539.94049	1740	1+
540.60625	797	1+
548.26766	322	1+
557.07765	311	
557.27123	839	1+
557.47547	452	
557.69359	745	
564.28035	329	1+
567.58825	546	1+
567.93680	563	1+
568.26196	464	
570.28873	359	1+
572.89948	569	1+
573.08595	782	1+
573.27169	1098	1+
573.49081	401	
573.69250	508	
576.49547	2214	1+
576.69444	3355	1+
576.89644	2407	1+
577.09490	1686	
577.28667	1159	1+
584.25599	350	1+
589.29187	580	1+
594.59960	453	1+
596.29121	424	1+
596.50387	342	
599.49722	547	1+
599.70114	342	
599.90418	727	1+
601.30109	344	1+
609.74447	325	1+
611.30812	255	1+
611.62256	290	1+
615.55947	221	1+
618.82389	861	
619.26930	483	1+
630.29077	632	1+
630.61136	335	1+
633.63376	434	1+
634.29904	788	1+
634.96595	308	
638.79492	316	
639.34376	747	1+
643.31590	311	1+
646.31911	234	1+
649.62522	251	1+
651.29773	346	1+
654.63524	364	1+
657.28233	1359	1+
662.32183	479	
664.30235	238	1+
667.32161	357	1+
671.31603	587	1+
671.66584	646	1+
673.80372	522	1+
677.31515	893	1+
677.65396	636	1+
677.98536	465	
681.30657	207	1+
685.30751	341	1+
687.32120	1126	1+
715.01764	336	
716.37675	268	1+
736.40974	501	1+
738.34499	443	1+
744.37622	224	1+
842.36660	246	1+
850.44759	590	1+
851.39092	273	1+
858.41112	251	1+
917.44224	295	1+
946.47055	277	1+
948.43315	817	1+
949.16127	248	1+
950.44943	886	1+
951.00408	324	1+
954.15519	776	1+
954.47473	1015	1+
960.14396	1877	1+
960.49223	1603	1+
960.81648	1900	1+
964.51891	354	1+
978.53217	831	1+
991.53099	248	1+
997.70574	246	1+
1014.49789	493	1+
1031.48873	1290	1+
1032.17831	993	1+
1044.52945	645	1+
1049.48152	2895	1+
1055.59010	449	1+
1057.12118	834	1+
1062.50890	761	1+
1070.51742	1567	1+
END IONS

###FS:    #m/z: 429.41118 #charge   1
###MaxRes:#m/z:  0.00000 #charge-128
###MS: 787
###MSMS: 789
BEGIN IONS
TITLE=Cmpd 150, AutoMSn(429.4112), 13.4 min
RTINSECONDS=801.999
SCANS=MS: 787 MSMS: 789
PEPMASS=429.41118	134492
CHARGE=1+
299.65821	139	
308.68378	118	
369.20231	464	
371.16893	111	
383.23365	370	
385.23181	111	
386.14250	152	
389.73338	353	
391.19624	172	
403.16529	268	1+
415.19956	179	
417.68686	125	
420.23337	237	
422.72008	114	
424.18483	289	1+
END IONS

###FS:    #m/z: 750.02024 #charge   3
###MaxRes:#m/z:  0.00000 #charge-128
###MS: 787
###MSMS: 790
BEGIN IONS
TITLE=Cmpd 151, AutoMSn(750.0202), 13.4 min
RTINSECONDS=802.5
SCANS=MS: 787 MSMS: 790
PEPMASS=750.02024	63736
CHARGE=3+
634.30838	498	
634.63737	549	
634.96642	433	
709.33429	957	
709.67333	923	
710.01038	608	
714.35064	635	
715.01261	24712	1+
715.34698	23064	1+
715.68181	13073	1+
722.33632	770	
746.35070	489	
749.84992	1310	1+
750.69955	447	
751.88256	2184	1+
1499.72586	3015	1+
1503.75808	3080	1+
END IONS

###FS:    #m/z: 536.51239 #charge   1
###MaxRes:#m/z:  0.00000 #charge-128
###MS: 791
###MSMS: 792
BEGIN IONS
TITLE=Cmpd 152, AutoMSn(536.5124), 13.4 min
RTINSECONDS=805.523
SCANS=MS: 791 MSMS: 792
PEPMASS=536.51239	133526
CHARGE=1+
320.18267	362	
322.70165	183	
396.18070	397	
416.23053	269	1+
421.22533	530	1+
425.24794	443	1+
433.18558	495	1+
451.25064	230	
458.23851	475	1+
461.95674	185	
464.74050	195	
469.27156	406	1+
473.74798	287	
475.87107	201	
476.23601	455	1+
477.73829	391	
477.91575	645	1+
479.57804	1518	1+
480.23594	248	
487.24077	437	1+
489.44098	207	
491.19067	191	
495.24727	316	1+
495.89873	420	1+
497.23446	460	1+
499.90637	400	
500.25549	645	1+
502.58572	481	1+
502.91380	228	
504.27874	404	1+
508.24800	335	1+
510.91615	236	1+
511.22735	239	
512.24705	717	1+
513.42962	280	
513.76176	363	
514.01884	267	
514.91131	627	1+
515.25451	1226	1+
515.59953	186	
516.43911	346	
516.58089	1048	1+
516.75134	619	
517.90651	347	1+
520.59276	295	1+
520.92776	340	1+
521.25314	687	1+
524.59366	797	1+
524.73049	1635	1+
524.93297	499	1+
529.26780	213	
529.57069	198	
529.90653	644	1+
530.25436	461	1+
530.58813	394	1+
531.78098	218	
532.50352	202	
532.92524	575	1+
534.26584	3200	1+
534.59742	1426	1+
534.93720	1378	1+
END IONS

###FS:    #m/z: 429.01996 #charge   2
###MaxRes:#m/z:  0.00000 #charge-128
###MS: 791
###MSMS: 793
BEGIN IONS
TITLE=Cmpd 153, AutoMSn(429.0200), 13.4 min
RTINSECONDS=806.024
SCANS=MS: 791 MSMS: 793
PEPMASS=429.01996	100239
CHARGE=2+
308.16405	153	
368.18402	294	1+
376.09557	168	
383.23351	374	
404.14995	221	
424.17151	157	
433.66917	198	
446.23518	136	
457.23293	194	
480.22734	202	
482.21647	147	
501.22478	151	
505.23427	120	
509.21661	131	
517.28997	283	
520.24924	124	
525.30878	274	
546.29788	353	1+
549.75792	213	
550.24247	125	
558.26688	250	
574.14394	168	
611.24365	282	1+
615.33034	147	
630.22867	134	
631.31958	152	
658.28722	121	
685.33132	122	
734.30566	259	1+
758.32906	3575	1+
END IONS

###FS:    #m/z: 750.02145 #charge   3
###MaxRes:#m/z:  0.00000 #charge-128
###MS: 791
###MSMS: 794
BEGIN IONS
TITLE=Cmpd 154, AutoMSn(750.0214), 13.4 min
RTINSECONDS=806.524
SCANS=MS: 791 MSMS: 794
PEPMASS=750.02145	48262
CHARGE=3+
634.31575	295	
634.64133	370	
634.97375	311	
677.64501	203	
686.34160	265	
700.34972	311	
709.32632	624	1+
709.66797	587	
710.00482	479	
713.33973	403	1+
714.67280	229	
715.01330	12015	1+
715.34585	9864	1+
715.67962	6704	1+
719.23161	364	
722.32848	490	
722.82494	304	
725.23630	325	
745.36099	182	
745.67000	508	1+
748.01396	228	
749.35988	980	1+
750.72113	432	
751.02996	441	
751.37765	1915	1+
755.32240	264	
755.82310	193	
851.37897	193	
859.89097	185	
951.46315	193	
1491.66600	760	1+
1498.69696	995	1+
1500.72822	889	1+
1503.74921	3568	1+
END IONS

###FS:    #m/z: 637.52532 #charge   2
###MaxRes:#m/z:  0.00000 #charge-128
###MS: 795
###MSMS: 796
BEGIN IONS
TITLE=Cmpd 155, AutoMSn(637.5253), 13.5 min
RTINSECONDS=809.547
SCANS=MS: 795 MSMS: 796
PEPMASS=637.52532	58887
CHARGE=2+
506.18539	776	
528.30058	779	
576.49263	1138	
576.69494	2486	
576.89997	2144	
577.09600	1705	
577.30217	867	
599.66774	646	
599.98889	856	
619.30604	3781	1+
619.51440	5345	
619.71292	3856	
619.91203	2313	
620.10911	1553	
632.78867	1161	1+
633.00771	771	
633.28328	944	1+
633.53694	575	
636.76314	633	
637.00200	1074	
640.58752	1434	1+
640.93769	1756	1+
641.26569	1152	
674.59891	559	
720.36055	737	
720.61930	1112	
720.87039	727	
721.10992	612	
755.64130	728	
787.65976	8054	1+
787.99050	7160	1+
788.32525	5639	1+
874.30652	698	
1180.98017	4821	1+
1181.48240	4665	1+
1273.54352	39444	1+
1274.04567	32098	1+
END IONS

###FS:    #m/z: 510.01937 #charge   1
###MaxRes:#m/z:  0.00000 #charge-128
###MS: 795
###MSMS: 797
BEGIN IONS
TITLE=Cmpd 156, AutoMSn(510.0194), 13.5 min
RTINSECONDS=810.048
SCANS=MS: 795 MSMS: 797
PEPMASS=510.01937	27537
CHARGE=1+
358.68995	123	
362.80179	128	
368.70176	128	
384.20982	154	
400.19397	257	
404.19393	356	1+
416.70103	202	
419.20090	185	
424.19114	221	1+
430.21102	216	1+
437.67876	249	1+
442.23874	133	
453.24078	566	
457.22666	247	1+
458.72611	125	
468.26375	346	
469.20207	419	1+
470.56773	291	
473.23255	195	
477.22267	427	1+
480.22194	423	1+
482.58754	156	
485.21302	555	1+
485.90304	201	
487.54164	293	1+
490.96112	131	
491.21885	156	
491.55378	159	
493.23929	187	
495.22693	412	1+
495.56322	289	
495.94039	123	
496.89293	438	1+
500.25370	480	1+
500.91133	748	1+
501.57397	1335	1+
502.23029	1173	1+
504.58111	671	1+
505.90660	418	1+
506.23157	1477	1+
506.68267	183	
507.57945	656	
507.74041	318	1+
507.91524	548	1+
508.25608	1468	1+
508.59129	1038	1+
509.85645	238	
510.00404	348	
END IONS

###FS:    #m/z: 516.42838 #charge   3
###MaxRes:#m/z:  0.00000 #charge-128
###MS: 795
###MSMS: 798
BEGIN IONS
TITLE=Cmpd 157, AutoMSn(516.4284), 13.5 min
RTINSECONDS=810.549
SCANS=MS: 795 MSMS: 798
PEPMASS=516.42838	29302
CHARGE=3+
403.16627	174	
444.21093	137	
446.19678	186	
451.23471	245	1+
463.90391	222	
467.22929	242	1+
485.22345	226	1+
491.21891	174	
498.90680	253	1+
500.73291	175	
502.26178	467	1+
504.21492	155	
505.23825	364	1+
505.58324	143	
508.24707	1053	1+
510.92132	477	1+
511.57521	340	
513.23175	390	1+
513.79726	181	
514.57235	168	
514.93455	1829	1+
515.27032	1204	
515.59622	1093	1+
515.74803	302	1+
517.25983	963	1+
519.90744	255	1+
520.55939	267	1+
521.25741	235	
594.78181	145	
595.28596	137	
603.30409	152	
603.78730	143	
622.84253	138	
631.31351	522	1+
638.28230	222	
638.79527	265	1+
657.82963	137	
659.32183	379	
659.82063	556	1+
661.31261	160	
686.83270	216	1+
702.32167	149	
723.38616	298	
763.32558	196	
975.44792	244	1+
1036.46121	592	1+
1375.63510	760	1+
END IONS

###FS:    #m/z: 637.52582 #charge   2
###MaxRes:#m/z:  0.00000 #charge-128
###MS: 799
###MSMS: 800
BEGIN IONS
TITLE=Cmpd 158, AutoMSn(637.5258), 13.6 min
RTINSECONDS=813.572
SCANS=MS: 799 MSMS: 800
PEPMASS=637.52582	58873
CHARGE=2+
506.19223	612	
576.48617	1076	
576.69278	1945	
576.89431	1717	
577.09592	1197	
577.31080	484	
578.56024	507	
591.25316	1851	
591.74701	877	
599.33111	464	
604.74237	480	
619.31120	1913	
619.51356	3003	
619.70899	3004	
619.91774	1266	
620.11216	1004	
637.00384	994	
637.52726	17608	1+
640.59376	1819	1+
640.93105	737	
641.26740	1140	1+
674.27664	444	
676.29512	412	
719.33979	960	1+
720.61356	759	
720.85883	424	
755.96881	430	
768.34670	429	
787.65628	6885	1+
787.99315	5940	1+
788.33215	3302	1+
874.29653	1064	1+
1011.36865	467	
1180.98189	4643	1+
1265.03475	1120	1+
1265.59025	1249	1+
1273.54814	33222	1+
END IONS

###FS:    #m/z: 510.22342 #charge   1
###MaxRes:#m/z:  0.00000 #charge-128
###MS: 799
###MSMS: 801
BEGIN IONS
TITLE=Cmpd 159, AutoMSn(510.2234), 13.6 min
RTINSECONDS=814.072
SCANS=MS: 799 MSMS: 801
PEPMASS=510.22342	30230
CHARGE=1+
336.17976	277	
370.68920	270	
390.24141	125	
399.23176	145	
406.18615	123	
415.51385	122	
421.19184	241	1+
425.17787	144	
439.19190	180	
448.53451	150	
455.88850	173	
456.55534	132	
460.53184	134	
466.89944	134	
467.27217	265	1+
473.22138	516	1+
479.58785	126	
483.59630	132	
484.21218	270	1+
487.23195	170	
487.52387	137	
490.23426	245	1+
493.83799	294	
493.94001	341	
494.23974	325	1+
496.91072	162	
497.24703	149	
499.57876	276	1+
500.22007	210	
500.91571	841	1+
501.24202	1804	1+
501.58184	864	
503.57730	162	
504.24888	376	1+
504.58048	286	1+
507.23992	2263	1+
507.57366	1082	1+
507.91549	631	1+
508.73050	237	
510.01496	479	1+
510.22266	815	1+
END IONS

###FS:    #m/z: 546.26564 #charge   3
###MaxRes:#m/z:  0.00000 #charge-128
###MS: 799
###MSMS: 802
BEGIN IONS
TITLE=Cmpd 160, AutoMSn(546.2656), 13.6 min
RTINSECONDS=814.573
SCANS=MS: 799 MSMS: 802
PEPMASS=546.26564	21653
CHARGE=3+
343.16394	419	
369.19824	1138	1+
396.19737	293	1+
404.20795	317	
420.23993	326	
468.26826	711	
475.49898	266	
481.22779	368	1+
487.18425	389	
496.20414	524	1+
499.23884	276	
502.25451	498	1+
503.75613	288	
505.20492	358	
508.25409	987	1+
514.25795	909	1+
517.88537	283	
519.57927	316	1+
523.57840	324	
525.28166	1742	
532.29404	720	1+
532.74932	274	1+
532.94004	520	1+
534.59169	636	1+
534.91930	1063	1+
535.25266	1128	1+
538.91631	463	1+
540.26016	7880	1+
540.59514	7829	1+
540.92888	4818	1+
543.89679	1245	1+
544.24237	1568	1+
544.59256	730	1+
544.69810	337	
545.96337	1395	1+
546.26699	2970	
546.60086	2313	
547.52461	635	1+
549.25164	841	1+
558.30686	309	
565.27137	463	1+
572.75557	418	
573.17600	1057	
586.26137	324	1+
589.26051	487	1+
634.30499	286	
646.41073	753	1+
646.81481	301	1+
660.29234	287	1+
667.30471	357	1+
685.31460	1415	1+
685.96065	314	1+
693.32712	368	
693.84088	358	
728.33434	277	
737.32819	261	
748.33878	674	1+
799.35843	250	
837.30277	288	
945.38887	376	1+
947.36569	507	1+
974.35632	1298	1+
977.54208	412	1+
988.45894	447	1+
1014.49889	806	1+
1016.43589	802	1+
1029.51618	548	1+
1050.52961	1264	1+
1058.45043	706	1+
1075.49982	843	1+
1084.01353	970	1+
1084.49589	1157	1+
1092.52848	2863	1+
1225.60399	785	1+
1349.57997	645	1+
1355.63768	576	1+
1380.65566	826	1+
1499.70768	541	1+
END IONS

###FS:    #m/z: 547.00561 #charge   2
###MaxRes:#m/z:  0.00000 #charge-128
###MS: 803
###MSMS: 804
BEGIN IONS
TITLE=Cmpd 161, AutoMSn(547.0056), 13.6 min
RTINSECONDS=817.591
SCANS=MS: 803 MSMS: 804
PEPMASS=547.00561	38727
CHARGE=2+
351.17491	637	1+
369.19683	6752	1+
430.22670	798	
432.73017	676	
438.22199	345	
455.20622	393	1+
468.26015	3570	1+
472.21488	462	1+
475.49223	1133	
487.19670	667	1+
494.75911	767	1+
499.56680	756	1+
500.21654	878	1+
500.90316	673	
506.24411	630	
508.25956	601	
512.25123	913	1+
512.57331	477	1+
514.94861	448	1+
517.56713	458	1+
517.90465	581	
520.00170	483	
522.25832	462	1+
523.57587	1880	1+
523.91107	1552	1+
524.24944	827	
525.28249	10127	1+
531.25677	352	
533.27747	865	1+
533.92852	1304	1+
534.58050	553	
534.72473	543	1+
536.90695	501	
537.23982	400	
537.74241	1032	1+
539.91638	692	
540.26455	8068	1+
540.59513	9865	1+
540.92866	6767	1+
543.58007	442	
543.89989	962	1+
544.24618	1750	1+
544.58420	766	1+
544.73087	742	1+
546.26420	3929	
546.60340	3345	
547.00874	7189	
547.51277	2884	1+
548.93042	377	
550.28369	799	1+
553.24368	550	1+
558.32316	1279	1+
561.28150	645	1+
570.79666	1387	1+
571.30436	365	
581.26049	772	1+
599.28918	1103	1+
605.25584	552	1+
618.27180	496	1+
634.31592	534	1+
642.29741	1017	1+
642.96074	705	1+
646.80397	1736	1+
647.28517	444	
648.31400	919	1+
650.29328	490	1+
654.31938	716	1+
655.33928	751	1+
657.31135	442	1+
660.30701	562	1+
668.29433	1161	1+
671.32346	1198	1+
679.31882	1377	1+
685.31458	5866	1+
685.98925	834	1+
686.64243	349	
689.31441	1105	1+
689.81093	886	1+
756.82560	432	
789.41026	679	1+
799.36032	2293	1+
807.42745	1173	1+
817.41132	788	1+
835.43327	1400	1+
892.46070	712	1+
946.36699	832	1+
959.43787	1683	1+
974.37141	960	1+
977.53428	1463	1+
989.47919	1024	1+
999.38785	472	1+
1005.53193	3173	1+
1016.41053	473	
1016.41565	3384	1+
1069.49736	1660	1+
1074.97498	1441	1+
1075.49288	2089	1+
1083.99850	7499	1+
1084.49950	4841	1+
1092.51537	16476	1+
END IONS

###FS:    #m/z: 637.52503 #charge   2
###MaxRes:#m/z:  0.00000 #charge-128
###MS: 803
###MSMS: 805
BEGIN IONS
TITLE=Cmpd 162, AutoMSn(637.5250), 13.6 min
RTINSECONDS=818.092
SCANS=MS: 803 MSMS: 805
PEPMASS=637.52503	42885
CHARGE=2+
506.18895	423	1+
531.27236	409	1+
576.49815	487	
576.68968	785	1+
576.88987	615	
577.09701	434	
596.59257	377	
599.31462	474	1+
601.29917	349	
619.11274	358	1+
619.29956	840	
619.51934	1534	1+
619.71466	1182	
619.89879	452	
621.88492	279	
628.29555	543	1+
633.51920	486	
634.29609	622	1+
634.99193	243	
636.29666	285	
636.76837	506	
637.00988	527	
639.95305	603	1+
640.58850	703	1+
640.77935	274	
643.34496	410	
674.28327	853	1+
674.59051	330	
712.59213	356	1+
720.36060	311	
720.85146	247	
721.11106	270	
755.63693	299	
759.27768	265	
768.86380	279	
787.65587	3089	1+
787.99274	2589	1+
788.32502	1991	1+
874.29950	296	
1011.36466	248	
1180.98850	2257	1+
1181.48458	1696	1+
1229.57137	660	1+
1264.54735	973	1+
1273.54867	15707	1+
1274.03923	12190	1+
END IONS

###FS:    #m/z: 728.67520 #charge   3
###MaxRes:#m/z:  0.00000 #charge-128
###MS: 803
###MSMS: 806
BEGIN IONS
TITLE=Cmpd 163, AutoMSn(728.6752), 13.6 min
RTINSECONDS=818.593
SCANS=MS: 803 MSMS: 806
PEPMASS=728.67520	18611
CHARGE=3+
369.19750	632	
489.27511	572	
503.27188	575	
508.71316	575	
525.28788	790	
570.80208	610	
571.31159	482	
584.80821	667	
585.30742	760	
590.24655	996	
590.74577	497	
675.29661	450	
685.30373	689	
722.99671	2049	1+
723.33293	2887	1+
723.68061	1234	
727.86873	2574	
728.35982	1999	
728.67548	28832	1+
729.00970	25011	1+
729.34634	16680	1+
732.32077	1132	
732.81990	800	
799.36667	592	
963.93884	461	
1016.40780	709	
1449.68207	2416	1+
END IONS

###FS:    #m/z: 547.00995 #charge   2
###MaxRes:#m/z:  0.00000 #charge-128
###MS: 807
###MSMS: 808
BEGIN IONS
TITLE=Cmpd 164, AutoMSn(547.0099), 13.7 min
RTINSECONDS=821.611
SCANS=MS: 807 MSMS: 808
PEPMASS=547.00995	168105
CHARGE=2+
369.19738	14884	1+
383.16225	983	
430.22776	1955	
468.26551	7635	1+
500.57245	1618	
506.23747	1668	1+
508.23169	3130	1+
514.24100	1123	1+
517.90199	1223	
518.24296	1386	
519.75107	1847	
519.99893	1845	
520.25432	1346	
523.25111	2582	1+
523.58009	6264	1+
523.91683	2881	1+
525.28360	25538	1+
534.25706	1011	
535.25196	2618	1+
540.26231	5611	1+
540.59414	5695	1+
540.92664	4180	
542.50507	15897	1+
543.92582	1260	1+
544.25220	2070	1+
546.26748	2978	
546.60472	2524	
549.26814	1344	1+
553.91752	1473	
558.32476	2623	1+
570.80585	1581	
571.30296	946	
576.29363	1236	
584.80554	2808	
585.30221	1886	
637.29497	1967	1+
642.96051	1661	
643.29738	1661	
643.62695	1024	
646.79914	3946	1+
654.33593	1559	1+
655.34048	1277	1+
666.77656	917	
667.29089	2138	1+
668.28739	1417	1+
679.31519	4731	1+
679.83815	1445	
679.97164	1421	1+
680.63828	952	
685.31675	12622	1+
685.97923	2990	1+
686.64759	1056	
689.79718	3530	1+
799.36069	6026	1+
807.43105	2865	1+
818.40843	1736	1+
835.42989	2658	1+
864.45354	2029	1+
875.42795	1403	1+
892.44543	1656	1+
959.43977	4276	1+
977.53443	6113	1+
988.49783	2605	1+
999.41156	3171	1+
1005.52974	6639	1+
1016.41817	10765	1+
1074.98696	4689	1+
1075.48044	5907	1+
1084.49900	19031	1+
1084.99710	10723	1+
1092.51655	47557	1+
1093.01133	33333	1+
END IONS

###FS:    #m/z: 728.67558 #charge   3
###MaxRes:#m/z:  0.00000 #charge-128
###MS: 807
###MSMS: 809
BEGIN IONS
TITLE=Cmpd 165, AutoMSn(728.6756), 13.7 min
RTINSECONDS=822.112
SCANS=MS: 807 MSMS: 809
PEPMASS=728.67558	77990
CHARGE=3+
369.20082	782	
503.27011	656	
508.71226	970	
525.28577	856	
570.80953	787	
584.80545	771	
590.24731	797	
590.74528	667	
689.00435	666	
723.00323	1915	
723.67066	960	
727.87623	2004	
728.36154	2950	
728.67568	36573	1+
729.00997	32542	1+
729.34259	23447	1+
732.81595	724	
799.36496	617	
1016.41624	960	
1445.69574	7024	1+
1448.69427	2585	1+
END IONS

###FS:    #m/z: 510.22551 #charge   3
###MaxRes:#m/z:  0.00000 #charge-128
###MS: 807
###MSMS: 810
BEGIN IONS
TITLE=Cmpd 166, AutoMSn(510.2255), 13.7 min
RTINSECONDS=822.613
SCANS=MS: 807 MSMS: 810
PEPMASS=510.22551	57579
CHARGE=3+
362.68162	382	
423.55722	384	
429.56584	817	
429.90133	750	
453.23841	527	
461.21014	620	1+
467.22702	1741	1+
480.21174	653	
487.24136	471	
492.91362	663	
493.24857	750	
493.57508	473	
497.23670	428	
498.58994	762	
498.91479	3037	1+
499.25097	2536	1+
499.57588	3705	1+
500.90933	1660	1+
501.23953	2642	1+
504.58712	17689	1+
504.92247	12500	1+
505.25287	7769	1+
510.25605	446	
510.59268	3562	
510.92608	2904	
511.25685	3317	1+
511.58987	4664	1+
511.92638	4216	1+
517.27531	879	
523.77285	452	
553.26326	594	
565.73419	778	
566.23708	409	
591.26103	1291	1+
596.26827	2241	1+
603.77988	1110	
604.28574	753	
691.33078	850	1+
700.86350	904	
701.35382	984	
724.35607	2817	1+
740.36347	838	1+
740.37374	388	
852.45532	1981	1+
1015.50765	3868	1+
1116.56741	3420	1+
1155.58121	2997	1+
1173.58758	19498	1+
1286.67142	8481	1+
1293.52792	4198	1+
1305.62620	3824	1+
1376.66250	2645	1+
1382.66130	1264	1+
1411.68067	3172	1+
END IONS

###FS:    #m/z: 547.00982 #charge   2
###MaxRes:#m/z:  0.00000 #charge-128
###MS: 811
###MSMS: 812
BEGIN IONS
TITLE=Cmpd 167, AutoMSn(547.0098), 13.8 min
RTINSECONDS=825.637
SCANS=MS: 811 MSMS: 812
PEPMASS=547.00982	153205
CHARGE=2+
369.19806	14297	1+
438.21138	1324	
460.53782	994	
468.26459	6232	1+
500.57040	924	
505.23019	1308	1+
508.25838	1029	
517.90116	1611	1+
518.24274	915	
519.75232	1561	
519.99911	1635	
520.25311	898	
523.57188	4320	1+
523.91598	2752	
524.25272	2001	
525.28482	20235	1+
535.24589	2243	1+
540.27174	1751	1+
540.59670	2759	
540.93340	1829	
542.25183	7215	1+
543.90959	1095	1+
545.59764	2122	1+
546.26244	1604	
554.24944	941	
558.31957	1925	1+
570.80551	1068	
576.28718	1064	
581.73032	2315	1+
582.23768	888	
584.80520	1915	
585.30302	1600	
637.30049	1720	1+
642.96282	1915	1+
643.29643	1782	1+
646.78258	1608	
647.29524	1303	
666.78564	1028	
667.29778	2747	1+
671.34081	1036	1+
679.31616	3882	1+
679.96630	1079	1+
685.31741	10828	1+
685.97410	2123	1+
686.64932	992	
689.79524	5769	1+
741.84096	978	
742.33837	952	
790.40184	1515	1+
799.35879	2131	1+
807.43008	2280	1+
817.40903	1270	1+
835.42855	2166	1+
864.46373	1355	1+
892.45571	1314	1+
960.49660	1872	1+
977.53695	3333	1+
988.49604	2143	1+
999.41722	1900	1+
1005.53236	6901	1+
1016.41926	8696	1+
1074.97983	3214	1+
1075.48449	4485	1+
1084.00390	18609	1+
1084.50066	15843	1+
1092.51384	37213	1+
1093.01380	28092	1+
END IONS

###FS:    #m/z: 722.85649 #charge   2
###MaxRes:#m/z:  0.00000 #charge-128
###MS: 811
###MSMS: 813
BEGIN IONS
TITLE=Cmpd 168, AutoMSn(722.8565), 13.8 min
RTINSECONDS=826.139
SCANS=MS: 811 MSMS: 813
PEPMASS=722.85649	67409
CHARGE=2+
338.18097	854	
466.27575	1077	
487.26057	1404	
544.76937	752	
594.36964	3083	1+
601.31003	1721	
601.81733	915	
658.33469	2159	1+
663.82214	686	
705.33662	663	
709.39049	1326	
719.30705	802	
872.46205	1190	
973.50926	2465	1+
984.91942	725	
1088.53929	1377	
1426.69014	15543	1+
1444.70680	60727	1+
END IONS

###FS:    #m/z: 728.67491 #charge   3
###MaxRes:#m/z:  0.00000 #charge-128
###MS: 811
###MSMS: 814
BEGIN IONS
TITLE=Cmpd 169, AutoMSn(728.6749), 13.8 min
RTINSECONDS=826.639
SCANS=MS: 811 MSMS: 814
PEPMASS=728.67491	73445
CHARGE=3+
369.19355	670	
489.28272	496	
503.26913	500	
508.70828	681	
509.21156	382	
525.28592	616	
571.30846	416	
584.80084	861	
590.24215	605	
685.32275	584	
722.66714	1393	1+
722.99636	1384	
727.86387	1584	
728.36038	1666	
728.67369	25880	1+
729.00859	20499	1+
729.34271	15907	1+
1016.40762	844	
1427.69846	1460	1+
1445.69857	17431	1+
1459.68681	4009	1+
1462.64518	2070	1+
1465.67614	1658	1+
END IONS

###FS:    #m/z: 482.24247 #charge   3
###MaxRes:#m/z:  0.00000 #charge-128
###MS: 815
###MSMS: 816
BEGIN IONS
TITLE=Cmpd 170, AutoMSn(482.2425), 13.8 min
RTINSECONDS=829.662
SCANS=MS: 815 MSMS: 816
PEPMASS=482.24247	349397
CHARGE=3+
297.68973	2895	
338.17622	6308	1+
391.15914	7416	1+
401.21224	3427	
401.54568	2327	
428.21963	2003	
432.98493	4933	
433.23442	4504	
445.57015	4294	
445.90749	3482	
464.56123	6615	
464.89294	6564	
465.23338	3215	
466.27496	13678	1+
470.23190	10653	1+
470.56415	22720	1+
470.89888	15163	
476.23784	41833	1+
476.57157	28037	1+
476.90637	13904	
478.74727	2787	
481.45169	1894	
482.22756	5423	1+
482.58189	2298	
527.25489	1923	
594.37005	9056	1+
606.30526	4226	
606.80736	2963	
641.31182	2063	
649.82027	3867	
650.32185	2994	
658.33161	11907	1+
658.83842	6341	
675.31057	3223	
709.39635	19409	1+
872.45931	3194	
872.46009	27802	1+
973.51070	83932	1+
1070.52325	26792	1+
1088.53774	127825	1+
1183.61063	9124	1+
1201.62172	74667	1+
1326.63539	21800	1+
END IONS

###FS:    #m/z: 722.85733 #charge   2
###MaxRes:#m/z:  0.00000 #charge-128
###MS: 815
###MSMS: 817
BEGIN IONS
TITLE=Cmpd 171, AutoMSn(722.8573), 13.8 min
RTINSECONDS=830.164
SCANS=MS: 815 MSMS: 817
PEPMASS=722.85733	90883
CHARGE=2+
466.27312	1092	
472.19692	664	
544.77241	717	
545.27576	554	
594.36957	2864	1+
601.31517	1202	
601.81850	761	
658.33894	1718	1+
663.81762	542	
667.84559	596	
705.33976	757	
705.83989	702	
709.39603	958	
719.31510	605	
722.35933	549	
872.46533	1590	1+
973.50208	3664	1+
1088.53107	1488	
1089.53093	729	
1426.69413	14381	1+
1444.70893	58859	1+
END IONS

###FS:    #m/z: 587.05860 #charge   2
###MaxRes:#m/z:  0.00000 #charge-128
###MS: 815
###MSMS: 818
BEGIN IONS
TITLE=Cmpd 172, AutoMSn(587.0586), 13.8 min
RTINSECONDS=830.664
SCANS=MS: 815 MSMS: 818
PEPMASS=587.05860	54410
CHARGE=2+
369.20074	243	
432.19612	564	1+
434.14064	363	
468.25753	294	1+
513.27873	525	
525.28907	370	
547.22508	1630	1+
550.98524	565	1+
551.64015	534	
552.30209	253	
555.25038	659	1+
555.60894	233	
557.64044	7839	1+
557.97662	5804	1+
558.30731	3051	
565.27038	474	1+
565.89636	287	
576.61683	359	1+
578.55023	396	
582.55725	681	1+
585.01741	332	1+
585.25445	992	
585.76445	360	
586.38375	1082	
586.80878	2223	1+
589.52770	249	
589.77229	327	
590.28592	443	1+
602.31251	321	1+
655.25299	287	
657.30337	241	
658.30250	829	1+
668.32556	319	1+
675.30966	6150	1+
685.33364	483	1+
696.32904	258	
698.85074	392	1+
699.72347	230	
702.02043	818	1+
702.34595	1131	1+
702.69178	734	
705.30029	798	1+
734.04155	225	
739.70383	998	1+
740.04331	410	
740.37913	534	
757.80856	407	1+
766.32009	231	
836.44432	223	
1155.55821	704	1+
1164.59182	3933	1+
1165.10446	2286	1+
1173.10877	10185	1+
END IONS

###FS:    #m/z: 450.53498 #charge   3
###MaxRes:#m/z:  0.00000 #charge-128
###MS: 819
###MSMS: 820
BEGIN IONS
TITLE=Cmpd 173, AutoMSn(450.5350), 13.9 min
RTINSECONDS=833.69
SCANS=MS: 819 MSMS: 820
PEPMASS=450.53498	208081
CHARGE=3+
312.17528	2893	
332.10024	2187	
334.16283	1934	
338.16688	1659	
341.19267	1658	
343.16401	2823	
349.13105	1715	
352.15775	3684	1+
369.19812	43439	1+
381.12278	4639	
383.15115	1724	
391.67357	1685	
393.83292	6371	
394.16682	4039	
394.49804	2054	
403.16010	2639	1+
463.18932	1623	
468.26592	14108	1+
471.18716	5080	1+
490.21522	4013	1+
491.69463	1796	
492.13785	2197	
495.16346	3066	
499.70685	2225	
508.25675	2798	
512.18904	1826	
514.19719	2065	
525.28590	45337	1+
535.25045	2836	1+
581.23032	7663	1+
603.31842	2916	
604.18658	1593	
619.26139	8698	1+
668.29159	2459	
685.31638	29993	1+
712.21494	1742	
765.30115	2924	1+
782.33061	5283	1+
799.35817	45519	1+
810.31958	3805	1+
879.37319	3839	1+
906.36227	30193	1+
942.36987	11870	1+
959.39042	4057	1+
959.39381	32367	1+
970.36127	4645	1+
999.38855	15054	1+
1016.41435	103793	1+
1162.45286	17041	1+
1179.47902	87565	1+
END IONS

###FS:    #m/z: 466.55258 #charge   3
###MaxRes:#m/z:  0.00000 #charge-128
###MS: 819
###MSMS: 821
BEGIN IONS
TITLE=Cmpd 174, AutoMSn(466.5526), 13.9 min
RTINSECONDS=834.191
SCANS=MS: 819 MSMS: 821
PEPMASS=466.55258	163727
CHARGE=3+
408.19333	1995	
418.48467	2790	
418.73643	2909	
423.22162	3585	
426.22045	2582	
432.22491	5776	1+
439.22535	6002	1+
439.56552	6611	
439.89891	5354	
445.57148	77606	1+
445.90590	52401	1+
446.23999	24674	
448.23815	4135	
460.54595	4957	1+
461.22432	3556	
466.90348	15906	1+
467.23706	12118	1+
467.56986	6366	
472.25228	2111	
478.24281	1949	
487.25094	8633	
508.71766	4155	
509.22638	2085	
525.28119	2427	
560.78212	2950	
561.28562	2287	
569.25728	2037	
574.78261	5214	
575.29885	4486	1+
582.30928	2189	
601.29786	2606	
633.35062	11342	1+
675.31637	1930	
734.40235	17243	1+
845.43269	2158	
863.44459	11643	1+
956.47184	4975	1+
974.48098	28322	1+
991.50460	17254	1+
1073.43833	14568	1+
1103.54078	9618	1+
1138.57429	79721	1+
1236.50438	17467	1+
1251.65560	12368	1+
1261.64388	20204	1+
END IONS

###FS:    #m/z: 482.24194 #charge   3
###MaxRes:#m/z:  0.00000 #charge-128
###MS: 819
###MSMS: 822
BEGIN IONS
TITLE=Cmpd 175, AutoMSn(482.2419), 13.9 min
RTINSECONDS=834.693
SCANS=MS: 819 MSMS: 822
PEPMASS=482.24194	259143
CHARGE=3+
297.68892	1730	
338.17776	2585	1+
391.16223	3737	1+
401.21456	2032	
401.54753	1874	
428.22158	1035	
433.23005	3112	
445.57217	3863	
445.90837	2219	
460.22397	1972	1+
460.56590	1024	
464.56828	3676	
464.89843	2722	
465.23578	1565	
466.27401	5783	1+
470.23209	1987	
470.56363	11745	1+
470.89897	7625	
471.23446	3901	1+
476.23758	16632	1+
476.57102	12763	1+
476.90684	5952	
481.66752	1751	1+
482.22278	3249	1+
482.58207	1424	
485.91375	1038	
538.21518	980	
555.23971	1009	
569.79307	1343	
570.29207	1341	
576.97195	1008	
592.30330	2103	
592.80547	1374	
594.36868	4682	1+
598.29771	2035	
658.33016	6293	1+
658.84191	2706	
675.31402	2586	1+
709.39858	9696	1+
864.97204	3331	1+
872.46171	15261	1+
955.48404	5075	1+
964.42214	2897	1+
973.50933	39295	1+
1070.51878	12831	1+
1088.53888	58728	1+
1201.61957	31928	1+
1211.60409	3956	1+
1298.64039	3766	1+
1326.63590	8840	1+
END IONS

###FS:    #m/z: 466.90481 #charge   3
###MaxRes:#m/z:  0.00000 #charge-128
###MS: 823
###MSMS: 824
BEGIN IONS
TITLE=Cmpd 176, AutoMSn(466.9048), 14.0 min
RTINSECONDS=837.718
SCANS=MS: 823 MSMS: 824
PEPMASS=466.90481	434010
CHARGE=3+
380.19515	4248	
421.22065	3801	
423.22261	5761	
439.22769	11281	1+
439.56441	13592	
439.89875	11505	
445.57179	147587	1+
445.90600	97625	1+
446.24031	43778	
448.23678	7174	
461.22738	7852	
461.56090	6581	
466.90348	29588	1+
467.23850	19939	
467.57159	9615	
487.25219	13267	
508.71961	5368	
537.22433	6785	
537.72572	3646	
552.27426	8465	
552.77408	5070	
560.78757	4535	
561.28149	4743	
574.78139	7075	
575.29820	7856	1+
590.24753	4856	
601.29515	4430	
618.75562	7482	
619.25560	4658	
633.35232	17867	1+
734.40158	30367	1+
845.43121	4346	
863.44455	30800	1+
955.47702	8651	1+
974.48247	51239	1+
991.50349	32010	1+
1138.57503	143572	1+
1251.65655	20542	1+
1261.64367	35528	1+
END IONS

###FS:    #m/z: 450.53548 #charge   3
###MaxRes:#m/z:  0.00000 #charge-128
###MS: 823
###MSMS: 825
BEGIN IONS
TITLE=Cmpd 177, AutoMSn(450.5355), 14.0 min
RTINSECONDS=838.219
SCANS=MS: 823 MSMS: 825
PEPMASS=450.53548	306991
CHARGE=3+
312.17683	2461	
332.09868	2710	
334.16177	1827	
341.19010	2871	
343.16318	2270	
352.16029	5220	1+
369.19719	51554	1+
381.12165	5677	
383.15528	2300	
388.15734	1707	
393.83244	7178	
394.49812	2108	
404.16210	1726	
431.17156	2369	
450.14524	2063	
463.19458	1781	
468.26622	16491	1+
471.18983	6030	1+
490.21389	4603	1+
495.16656	5282	1+
499.70808	2619	
508.25820	3136	
512.18893	2760	
514.20310	1815	
525.28638	51440	1+
535.24945	2989	1+
561.25993	2389	
581.23945	2859	
603.32307	4437	
604.18881	2025	
619.26241	7022	1+
668.28675	2618	
685.31676	34219	1+
712.21326	1660	
765.30703	1813	
782.32879	7746	1+
787.32578	5917	1+
799.36028	49123	1+
810.32411	4148	1+
879.39820	3926	1+
906.36256	50307	1+
942.36875	14840	1+
959.39106	5791	1+
959.39510	39545	1+
970.36664	4577	1+
981.35411	6643	1+
999.38946	18708	1+
1016.41489	125901	1+
1162.45446	20464	1+
1179.47845	105437	1+
END IONS

###FS:    #m/z: 425.17640 #charge   2
###MaxRes:#m/z:  0.00000 #charge-128
###MS: 823
###MSMS: 826
BEGIN IONS
TITLE=Cmpd 178, AutoMSn(425.1764), 14.0 min
RTINSECONDS=838.721
SCANS=MS: 823 MSMS: 826
PEPMASS=425.17640	271023
CHARGE=2+
304.04378	807	
340.15675	560	
348.19037	461	
356.20321	904	
358.16837	1948	1+
365.22570	1223	
365.66119	704	
375.19418	11274	1+
376.09410	5658	1+
380.16431	439	
382.18359	2490	
383.23712	11757	1+
387.15057	616	
393.22428	1089	
400.19487	11253	1+
404.07114	735	
418.20812	2812	1+
423.16744	490	
439.10761	1502	
467.10330	2879	1+
473.20101	918	
490.22661	4362	1+
511.26182	1864	1+
528.28616	1592	1+
544.23180	1043	
546.30054	15576	1+
556.28509	711	
561.25994	27581	1+
578.23622	554	
594.29508	458	
689.29848	1580	1+
689.30474	512	
706.33159	697	
706.33552	1484	1+
721.24226	1324	1+
747.33590	2132	1+
849.34030	8909	1+
END IONS

###FS:    #m/z: 466.90499 #charge   3
###MaxRes:#m/z:  0.00000 #charge-128
###MS: 827
###MSMS: 828
BEGIN IONS
TITLE=Cmpd 179, AutoMSn(466.9050), 14.0 min
RTINSECONDS=841.755
SCANS=MS: 827 MSMS: 828
PEPMASS=466.90499	621310
CHARGE=3+
369.19746	4530	
380.19632	5319	
421.22183	5194	
423.22148	7050	
439.22710	15383	1+
439.56454	16751	
439.90007	13919	
445.57167	201906	1+
445.90578	133931	1+
446.24015	60330	
448.23802	10564	
461.22917	12777	
461.56247	8755	
461.89611	4638	
466.90420	37655	1+
467.23942	28373	
467.57228	15033	
471.26806	9953	1+
487.25072	19957	
508.71700	9202	
537.22583	5114	
552.27272	11453	
552.77268	6393	
560.78517	5437	
561.28299	5272	
574.78249	10857	
575.29651	12044	1+
590.24358	11149	
590.74551	5836	
601.29303	6233	
633.35316	25368	1+
734.40203	40367	1+
845.42796	5025	
863.44466	40849	1+
955.47724	9241	1+
974.48145	69718	1+
991.50675	39645	1+
1138.57386	191172	1+
1251.65418	29081	1+
1261.64208	50243	1+
END IONS

###FS:    #m/z: 425.17474 #charge   2
###MaxRes:#m/z:  0.00000 #charge-128
###MS: 827
###MSMS: 829
BEGIN IONS
TITLE=Cmpd 180, AutoMSn(425.1747), 14.0 min
RTINSECONDS=842.256
SCANS=MS: 827 MSMS: 829
PEPMASS=425.17474	487346
CHARGE=2+
304.03832	1233	
322.63908	632	
330.08117	524	
340.15974	856	
348.09998	636	
348.19780	1086	
356.20054	1379	
358.16114	1350	1+
365.22289	3291	1+
365.66316	810	
370.66226	611	
372.19561	482	
375.19696	7568	
376.09137	7711	1+
378.57632	538	
379.66846	790	
382.18353	3749	
383.23619	15891	1+
393.22388	1024	
400.19586	16008	1+
402.65975	662	
404.07481	1248	1+
417.21820	481	
418.20658	2610	1+
423.17324	508	
439.10824	3089	1+
467.10311	4423	1+
473.19399	826	
490.22553	3583	1+
511.26268	2075	1+
515.21169	782	1+
528.28400	2026	1+
543.22366	1392	1+
546.30069	23683	1+
556.28859	675	
560.23585	492	
561.25922	21888	1+
578.23661	560	
689.30570	493	
689.31115	2554	1+
697.05191	771	
706.32927	4103	1+
717.31329	688	
721.23619	1993	1+
747.33497	1944	1+
849.33816	11734	1+
END IONS

###FS:    #m/z: 699.85074 #charge   2
###MaxRes:#m/z:  0.00000 #charge-128
###MS: 827
###MSMS: 830
BEGIN IONS
TITLE=Cmpd 181, AutoMSn(699.8507), 14.0 min
RTINSECONDS=842.757
SCANS=MS: 827 MSMS: 830
PEPMASS=699.85074	241490
CHARGE=2+
408.19232	7359	1+
448.23667	2173	
536.24970	1836	
631.32337	2100	
631.82185	1594	
633.35289	3485	
654.33618	2652	
654.83502	1370	
659.33669	2732	
659.83830	2025	
699.33298	1453	
703.80712	3662	
704.31032	2082	
734.39958	7559	1+
863.44059	8237	1+
974.47423	2232	
991.50045	8674	1+
1138.57333	25806	1+
1334.69318	37710	1+
1380.67799	7476	1+
1398.69189	151614	1+
END IONS

###FS:    #m/z: 425.17425 #charge   2
###MaxRes:#m/z:  0.00000 #charge-128
###MS: 831
###MSMS: 832
BEGIN IONS
TITLE=Cmpd 182, AutoMSn(425.1742), 14.1 min
RTINSECONDS=845.803
SCANS=MS: 831 MSMS: 832
PEPMASS=425.17425	587815
CHARGE=2+
304.04161	853	
322.64355	572	
324.10255	601	
330.08523	588	
344.66687	518	
348.10168	787	
348.20056	1302	
356.20638	1258	
358.16310	834	
365.21846	2670	1+
372.19898	489	
375.19703	5767	
376.09333	7680	1+
379.66138	698	
382.18529	4134	
383.23465	17123	1+
393.22146	1897	1+
395.22224	508	
400.19614	17486	1+
402.66737	599	
404.07197	1113	
407.65484	470	
418.20687	3380	1+
423.16349	578	
428.18422	487	
439.10884	2828	1+
467.10429	4425	1+
473.20793	671	
490.22633	3587	1+
493.25039	489	
511.26637	2401	1+
528.28618	2875	1+
543.23181	958	1+
546.30145	25066	1+
560.23031	670	
561.26024	18403	1+
672.29763	869	1+
675.23810	511	
689.30555	521	
689.30708	1687	1+
706.32546	1183	
706.33334	3456	1+
721.23918	1845	1+
730.37986	1180	1+
747.33640	1388	1+
849.33714	11878	1+
END IONS

###FS:    #m/z: 699.84965 #charge   2
###MaxRes:#m/z:  0.00000 #charge-128
###MS: 831
###MSMS: 833
BEGIN IONS
TITLE=Cmpd 183, AutoMSn(699.8497), 14.1 min
RTINSECONDS=846.303
SCANS=MS: 831 MSMS: 833
PEPMASS=699.84965	224143
CHARGE=2+
408.19329	6743	1+
448.24134	1576	
536.24963	1245	
631.32468	1670	
633.35463	2095	
659.33487	3145	
659.83910	1555	
665.29751	1637	
703.80945	2507	
704.31315	1738	
734.40429	6067	1+
863.44579	6346	1+
974.47505	1643	
991.49918	5919	1+
1138.57328	22333	1+
1334.69524	31874	1+
1380.67700	5315	1+
1398.69446	124708	1+
END IONS

###FS:    #m/z: 314.52789 #charge   3
###MaxRes:#m/z:  0.00000 #charge-128
###MS: 831
###MSMS: 834
BEGIN IONS
TITLE=Cmpd 184, AutoMSn(314.5279), 14.1 min
RTINSECONDS=846.804
SCANS=MS: 831 MSMS: 834
PEPMASS=314.52789	136065
CHARGE=3+
305.15867	393	
318.23437	626	
322.18614	7786	1+
326.18604	320	
332.17032	1459	
344.19646	717	1+
346.22097	15260	1+
352.18999	512	
364.23024	2434	1+
369.22044	411	
372.20805	396	
373.18715	892	1+
376.60662	298	
381.25436	728	
387.21169	584	
395.79195	680	
397.19672	1261	1+
415.21093	4248	1+
432.23919	1797	
433.22200	18417	1+
443.23735	648	
450.27013	12752	1+
460.25018	2658	1+
485.23245	298	
491.58736	524	
499.26982	316	
516.29217	2036	1+
526.26224	646	1+
528.29292	1426	1+
534.87893	338	
543.30167	1608	
544.29252	8969	1+
560.32754	439	
561.31296	12162	1+
563.32771	5770	1+
571.29988	499	
573.31830	307	
578.33764	9228	1+
586.38606	494	
587.36140	1421	1+
589.30900	918	1+
639.35402	331	
655.39587	1952	1+
656.38889	879	1+
659.38707	620	
674.39729	2270	1+
676.41177	1830	1+
691.42619	3843	1+
END IONS

###FS:    #m/z: 314.52820 #charge   3
###MaxRes:#m/z:  0.00000 #charge-128
###MS: 835
###MSMS: 836
BEGIN IONS
TITLE=Cmpd 185, AutoMSn(314.5282), 14.2 min
RTINSECONDS=849.834
SCANS=MS: 835 MSMS: 836
PEPMASS=314.52820	296741
CHARGE=3+
318.23066	1431	
322.18512	10390	1+
326.18275	468	
328.21273	907	
332.17380	1515	
344.19667	557	
346.22176	19359	1+
352.19434	731	
364.23124	2957	1+
369.21133	460	
372.19820	1355	1+
376.60172	555	
381.25587	660	
387.20651	1473	1+
391.19541	414	
393.76063	877	
395.78365	603	
397.19402	527	
398.20004	1351	1+
415.20696	5410	1+
432.23832	2182	
433.22357	24286	1+
443.23358	682	
449.25132	777	
450.26648	15825	1+
460.25122	3345	1+
516.29062	1788	1+
528.28889	1890	1+
534.88186	771	
543.30362	1854	
544.28955	11527	1+
560.32643	659	
561.31368	15492	1+
563.32643	6863	1+
571.24123	1173	
578.33796	9681	1+
586.37920	1201	1+
589.31613	668	
656.38556	3065	1+
659.37749	551	
674.39588	2541	1+
676.41001	2603	1+
691.42072	4551	1+
END IONS

###FS:    #m/z: 471.28693 #charge   2
###MaxRes:#m/z:  0.00000 #charge-128
###MS: 835
###MSMS: 837
BEGIN IONS
TITLE=Cmpd 186, AutoMSn(471.2869), 14.2 min
RTINSECONDS=850.335
SCANS=MS: 835 MSMS: 837
PEPMASS=471.28693	197552
CHARGE=2+
344.19387	1714	
346.22154	4351	1+
364.23407	1066	
369.19432	2769	
371.19630	1506	1+
399.20059	1510	
402.75928	1118	
405.19677	1670	1+
415.20068	1402	
416.20817	2681	1+
423.21862	1332	
426.21397	1465	1+
430.22307	3194	1+
432.23132	1473	
433.24512	3212	1+
445.56966	3009	
445.90468	2447	
446.23245	1196	
448.23739	5543	1+
450.25719	4654	1+
468.26390	986	
469.25110	2464	1+
478.24778	1090	
487.25029	5496	
500.23432	1021	
508.72648	1106	
509.23420	1390	
525.27474	5426	1+
528.25011	2916	1+
544.28278	1635	
545.29294	3223	1+
561.31367	3282	1+
563.32511	19479	1+
571.28878	946	
574.78481	1341	
575.30396	2742	1+
578.33847	10286	1+
601.29316	1686	
615.32177	1754	1+
631.33023	983	
633.35372	9156	1+
658.38801	1090	
674.39418	5027	1+
676.41067	11845	1+
685.32190	2495	1+
689.40101	1212	
691.42151	48829	1+
716.37688	1392	1+
734.39990	10294	1+
787.47841	2437	1+
795.43462	3992	1+
799.36415	1440	
804.50594	31074	1+
813.46625	21877	1+
845.43157	2493	1+
863.44059	5564	1+
923.53160	4406	1+
939.52324	2135	1+
941.56492	46990	1+
END IONS

###FS:    #m/z: 664.25383 #charge   3
###MaxRes:#m/z:  0.00000 #charge-128
###MS: 835
###MSMS: 838
BEGIN IONS
TITLE=Cmpd 187, AutoMSn(664.2538), 14.2 min
RTINSECONDS=850.837
SCANS=MS: 835 MSMS: 838
PEPMASS=664.25383	76318
CHARGE=3+
309.63668	303	
341.12331	440	
417.17756	510	
432.19792	2056	1+
435.57285	537	
435.65832	301	
455.15411	520	1+
473.17948	395	
488.17939	278	
502.19096	455	
528.17933	554	1+
533.68617	328	
537.19102	381	
542.18580	293	
542.68688	461	1+
547.22450	6213	1+
549.69558	272	
571.20544	770	1+
572.71110	349	
579.21763	506	1+
595.22793	484	1+
595.88590	351	
600.89664	539	1+
601.23579	1349	1+
601.55766	669	
606.90412	1355	1+
607.23411	1902	1+
607.57930	609	
618.26184	6109	1+
629.73769	392	
634.71570	710	
638.29035	329	
645.91661	372	1+
652.24667	409	1+
652.57943	638	1+
652.90186	284	
654.76484	526	1+
657.27780	2276	1+
658.58108	1660	1+
658.73485	333	
658.89794	1173	1+
664.26716	1625	1+
664.59510	1359	1+
664.92233	1011	1+
669.73284	361	1+
705.29612	11088	1+
705.29635	1419	1+
713.76263	365	1+
799.29689	347	1+
815.34053	1222	1+
816.32888	500	
833.34566	1248	1+
855.33276	416	1+
873.34289	656	1+
873.35906	288	
890.37094	1843	1+
901.35408	276	
991.38006	524	1+
991.42747	286	
1101.36154	1194	1+
1113.39588	1308	1+
1140.38693	1163	1+
1158.39976	2012	1+
1175.40913	4342	1+
1269.44074	1703	1+
1286.46086	3807	1+
1319.61944	1655	1+
1334.65281	1251	1+
1355.48064	1346	1+
1373.49480	1232	1+
1386.51641	673	1+
1403.53767	1358	1+
1500.54977	1164	1+
1518.57114	2888	1+
1614.58927	1678	1+
1632.61148	6245	1+
1643.58614	639	1+
1818.68226	1696	1+
END IONS

###FS:    #m/z: 314.52817 #charge   3
###MaxRes:#m/z:  0.00000 #charge-128
###MS: 839
###MSMS: 840
BEGIN IONS
TITLE=Cmpd 188, AutoMSn(314.5282), 14.2 min
RTINSECONDS=853.861
SCANS=MS: 839 MSMS: 840
PEPMASS=314.52817	335232
CHARGE=3+
305.16369	593	
318.22522	1097	
322.18593	9599	1+
326.18671	397	
332.17521	2067	1+
344.20587	545	
346.22008	19469	1+
352.18999	541	
364.23263	3111	1+
369.21243	395	
371.20620	367	
372.19103	1163	1+
381.25882	1024	1+
387.21294	777	
389.22281	367	
391.19812	637	
397.19249	1336	1+
404.23630	437	
414.22550	414	
415.20681	4325	1+
432.23552	1809	
433.22163	23553	1+
443.22608	501	
450.26638	16002	1+
460.25519	3003	1+
499.26418	462	
511.26784	496	
516.29510	1504	1+
526.27241	852	1+
528.28239	1795	1+
543.30357	1916	
544.28859	11153	1+
560.33040	627	
561.31391	14774	1+
563.32583	6846	1+
570.24148	1574	1+
578.33789	10730	1+
587.33523	2147	1+
655.39991	2324	1+
656.38311	1668	1+
659.39271	601	
674.39705	2017	1+
676.40513	2535	1+
691.42327	4757	1+
700.26101	449	
END IONS

###FS:    #m/z: 471.28732 #charge   2
###MaxRes:#m/z:  0.00000 #charge-128
###MS: 839
###MSMS: 841
BEGIN IONS
TITLE=Cmpd 189, AutoMSn(471.2873), 14.2 min
RTINSECONDS=854.362
SCANS=MS: 839 MSMS: 841
PEPMASS=471.28732	222056
CHARGE=2+
344.19657	1091	
346.22130	4475	1+
364.22863	925	
369.19839	1479	
415.21187	1617	1+
423.22252	807	
430.22537	1339	
432.23018	982	
433.24926	2229	
445.57384	1505	
445.90245	1098	
448.24096	4049	1+
450.26004	3809	1+
462.27631	1180	
469.25128	2042	1+
487.24940	2883	
492.28364	986	
496.25754	1001	
525.28555	1417	
527.24702	2393	1+
543.28678	2020	1+
545.29955	2454	1+
552.27101	1277	
561.31118	2339	1+
563.32717	15351	1+
569.79090	1743	
570.28108	1810	1+
574.78695	884	
576.32204	796	
578.33776	8643	1+
586.37905	772	
601.30065	1056	
631.32515	817	
633.34851	4652	1+
638.30819	1412	1+
674.39577	4785	1+
676.41068	9456	1+
685.32422	773	
689.40682	1260	
691.42194	43258	1+
734.39977	5349	1+
787.48019	2140	1+
795.43305	2917	1+
799.36116	754	
804.50476	24420	1+
813.47147	17838	1+
845.43097	996	
863.44181	3670	1+
924.54268	2736	1+
939.53042	1861	1+
941.56408	38447	1+
END IONS

###FS:    #m/z: 583.49803 #charge   2
###MaxRes:#m/z:  0.00000 #charge-128
###MS: 839
###MSMS: 842
BEGIN IONS
TITLE=Cmpd 190, AutoMSn(583.4980), 14.2 min
RTINSECONDS=854.863
SCANS=MS: 839 MSMS: 842
PEPMASS=583.49803	62743
CHARGE=2+
353.15391	956	
369.19435	2421	1+
432.19865	9278	1+
464.71817	860	
466.19493	877	
468.26731	950	
500.20486	1019	
500.54768	878	
505.88440	1098	
506.22534	964	
508.70840	943	
513.27348	2584	1+
525.28483	3800	1+
547.22618	27558	1+
558.27698	1204	1+
560.23246	1332	
565.90343	3240	1+
566.23722	2517	
566.57412	1277	
571.90922	975	
574.24071	2392	1+
574.58111	1129	
574.74119	1133	
574.97937	1353	
575.50120	902	
578.99808	1549	
579.24834	1151	
579.50479	951	
579.76400	1532	1+
579.92832	4020	1+
580.25709	3334	1+
580.59154	1891	
582.25416	2560	1+
585.60068	14292	1+
585.93426	11420	1+
586.27151	6090	1+
618.26216	10984	1+
671.35731	2198	1+
675.30624	856	
685.31541	2345	1+
687.28097	1138	
695.96374	1113	
699.33644	1851	1+
704.29612	950	
705.29361	18502	1+
813.39409	1776	1+
815.36008	1312	1+
816.32715	932	1+
1151.57059	3714	1+
END IONS

###FS:    #m/z: 471.28718 #charge   2
###MaxRes:#m/z:  0.00000 #charge-128
###MS: 843
###MSMS: 844
BEGIN IONS
TITLE=Cmpd 191, AutoMSn(471.2872), 14.3 min
RTINSECONDS=857.894
SCANS=MS: 843 MSMS: 844
PEPMASS=471.28718	164001
CHARGE=2+
319.19339	511	
343.17313	902	1+
346.22078	2835	1+
364.22711	662	
369.19255	1188	
386.20248	715	
395.78693	545	
405.18282	638	
415.20176	1496	1+
430.22809	901	
432.22189	725	
433.24494	1968	1+
445.57242	1059	
445.90355	539	
448.23686	2924	1+
450.26113	2917	1+
455.22693	550	
462.27240	805	
468.24894	2121	1+
474.77732	584	
487.25215	2681	
525.25957	3082	1+
543.28981	568	
544.27619	3375	1+
561.31093	1858	1+
563.32652	11848	1+
569.78973	1884	
570.29005	1930	1+
572.19813	516	
574.78676	635	
575.29837	1132	1+
578.33921	5640	1+
588.30594	901	
601.29830	934	
615.31397	1040	1+
631.32151	886	1+
633.35174	3851	1+
656.28557	666	
658.38791	680	
674.39473	2965	1+
676.40759	6583	1+
685.32031	1235	1+
689.39778	632	
691.42246	30064	1+
700.34680	1164	1+
726.33087	989	1+
734.40308	4528	1+
743.41806	1658	
787.48069	1535	1+
795.43080	3120	1+
802.48860	560	
804.50432	18622	1+
813.46962	12396	1+
845.42592	3004	1+
863.43953	3788	1+
924.53500	2774	1+
941.56448	26538	1+
END IONS

###FS:    #m/z: 583.49924 #charge   2
###MaxRes:#m/z:  0.00000 #charge-128
###MS: 843
###MSMS: 845
BEGIN IONS
TITLE=Cmpd 192, AutoMSn(583.4992), 14.3 min
RTINSECONDS=858.395
SCANS=MS: 843 MSMS: 845
PEPMASS=583.49924	74265
CHARGE=2+
353.15089	1187	
369.19429	2054	1+
432.19885	7538	1+
464.71117	941	
468.26637	675	
475.19326	677	
480.19797	1451	1+
505.88335	780	
508.71298	1042	
513.27018	2552	1+
525.28554	3732	1+
529.21008	1410	1+
542.89806	752	1+
547.22749	21812	1+
551.23348	641	
556.93388	1083	1+
558.29385	772	1+
559.90118	973	1+
560.23303	911	
565.90568	3068	1+
566.23718	3139	1+
566.57302	1085	
568.78272	883	
571.90201	790	
572.24281	870	
574.25289	792	
574.56300	1594	1+
574.98757	1434	
576.29610	3435	1+
578.99488	835	
579.25293	1115	
579.51501	698	
579.93095	3649	1+
580.26232	3186	1+
580.58420	2492	1+
581.76902	1340	1+
585.26486	784	
585.60111	15114	1+
585.93682	9644	1+
586.26915	5928	1+
618.26504	9556	1+
654.28658	803	1+
656.78126	1058	
657.27534	964	1+
667.28823	822	1+
671.35597	1372	1+
685.31912	2049	1+
687.28738	1610	1+
699.34479	1159	
705.29599	14239	1+
739.35736	2527	1+
739.80273	2302	1+
813.41222	1258	1+
815.34691	1445	1+
816.33032	714	
857.35792	1353	
857.86055	1192	
875.19908	879	
928.42369	875	1+
1016.41151	718	
1148.47347	3051	1+
1165.55513	1270	1+
END IONS

###FS:    #m/z: 475.90654 #charge   3
###MaxRes:#m/z:  0.00000 #charge-128
###MS: 843
###MSMS: 846
BEGIN IONS
TITLE=Cmpd 193, AutoMSn(475.9065), 14.3 min
RTINSECONDS=858.896
SCANS=MS: 843 MSMS: 846
PEPMASS=475.90654	63772
CHARGE=3+
395.78332	937	
405.17347	1356	
423.22038	1664	
432.23015	1403	
435.20374	1748	
445.56926	2177	
445.90127	1328	
446.24274	1269	
448.23839	3829	1+
462.27409	1102	
469.90140	4811	1+
470.23743	3851	
470.56991	2434	
471.28837	30412	
475.56653	1100	
475.90762	51344	1+
476.24133	35545	1+
476.57540	20410	1+
487.24977	4228	
543.27130	957	
554.26734	1063	
560.78203	2363	
561.28549	2365	
563.28303	1933	
576.32848	1361	
578.34262	1787	
633.35298	7642	1+
676.40733	1244	
691.42167	14881	1+
734.40201	12373	1+
804.50564	6306	1+
813.46827	7875	1+
845.42758	1471	
863.44175	9644	1+
924.54515	2745	1+
942.56989	42614	1+
948.54331	2536	1+
957.55466	3825	1+
974.46762	1117	
974.48116	11525	1+
991.50196	10027	1+
1103.53050	7496	1+
1138.57457	67963	1+
1251.65360	11915	1+
END IONS

###FS:    #m/z: 475.90757 #charge   3
###MaxRes:#m/z:  0.00000 #charge-128
###MS: 847
###MSMS: 848
BEGIN IONS
TITLE=Cmpd 194, AutoMSn(475.9076), 14.4 min
RTINSECONDS=861.927
SCANS=MS: 847 MSMS: 848
PEPMASS=475.90757	211035
CHARGE=3+
405.17559	1965	
423.22256	1952	
432.22906	2026	
435.20387	2328	
445.57031	1864	
445.90558	1341	
448.23749	3414	
462.78161	1332	
469.90007	7122	1+
470.27518	37636	1+
470.57029	3220	
475.56771	1528	
475.90818	71997	1+
476.24144	53065	1+
476.57620	26913	
479.90061	1294	
487.24915	5712	
545.25560	1419	
554.26186	1607	
560.78796	4280	
561.28545	3405	
563.27727	4571	1+
576.32124	1505	
578.33653	1540	
633.35279	10019	1+
691.41725	11262	1+
734.40287	15374	1+
804.50619	5287	1+
813.47016	6452	1+
845.42414	1921	
863.44399	12488	1+
942.56971	35035	1+
956.51386	3574	1+
974.47184	1486	
974.48227	12685	1+
991.50896	9448	1+
1103.53767	9836	1+
1138.57370	91092	1+
1251.65862	17323	1+
END IONS

###FS:    #m/z: 505.92090 #charge   3
###MaxRes:#m/z:  0.00000 #charge-128
###MS: 847
###MSMS: 849
BEGIN IONS
TITLE=Cmpd 195, AutoMSn(505.9209), 14.4 min
RTINSECONDS=862.428
SCANS=MS: 847 MSMS: 849
PEPMASS=505.92090	160089
CHARGE=3+
362.68265	907	
429.56369	1912	
429.89808	1423	
453.23724	1826	
456.22284	982	
461.91014	976	
462.23702	991	
467.22721	4380	1+
467.57334	2808	1+
467.91337	1437	
471.27276	916	
479.91089	803	
488.56850	1033	
494.24107	4525	1+
494.57654	2574	
494.90719	1804	
499.91605	7214	1+
500.24571	16469	1+
500.58194	9189	1+
502.59167	1119	
505.22658	1161	
505.70821	809	
505.92116	23218	1+
506.25540	16270	1+
506.58882	7508	
596.26643	6593	1+
634.82807	1620	
648.83943	1004	
650.77950	809	
684.32500	877	
684.83259	874	
692.33661	2407	1+
697.33727	1020	
701.36545	831	
705.85006	945	
724.35634	7053	1+
852.45598	5153	1+
903.48927	3198	1+
1015.51396	7224	1+
1116.56998	9487	1+
1155.57522	8661	1+
1173.58968	67485	1+
1286.67433	36470	1+
1384.64949	3530	1+
1411.68595	10562	1+
END IONS

###FS:    #m/z: 555.03537 #charge   2
###MaxRes:#m/z:  0.00000 #charge-128
###MS: 847
###MSMS: 850
BEGIN IONS
TITLE=Cmpd 196, AutoMSn(555.0354), 14.4 min
RTINSECONDS=862.929
SCANS=MS: 847 MSMS: 850
PEPMASS=555.03537	79644
CHARGE=2+
333.08455	717	
434.13398	1872	
506.59258	700	
514.94096	726	
515.27555	707	
547.21516	5058	1+
550.54149	1700	
551.03356	1051	
551.62664	1097	
551.96527	958	
552.27152	1691	1+
554.26770	797	
554.78383	3094	1+
557.63814	17054	1+
557.97679	13278	1+
558.30745	8532	1+
601.81426	657	
602.32041	611	
649.32190	750	
649.66754	785	
659.32186	741	
662.32338	1468	1+
662.66696	865	
662.99287	770	
668.33372	24085	1+
668.66762	22255	1+
669.00080	11783	1+
690.33526	1141	1+
696.01394	2462	1+
696.34606	2649	1+
696.67915	1622	
698.85372	793	
699.35223	1006	
701.33521	614	
701.64783	663	
702.01634	29121	1+
702.35133	26804	1+
702.68423	16491	1+
705.34192	4047	1+
705.67971	2619	
706.01937	1235	
893.46372	614	
1008.48036	2679	1+
1057.45517	2137	1+
1100.53951	3805	1+
1109.06399	12037	1+
END IONS

###FS:    #m/z: 439.89303 #charge   3
###MaxRes:#m/z:  0.00000 #charge-128
###MS: 851
###MSMS: 852
BEGIN IONS
TITLE=Cmpd 197, AutoMSn(439.8930), 14.4 min
RTINSECONDS=865.954
SCANS=MS: 851 MSMS: 852
PEPMASS=439.89303	360168
CHARGE=3+
317.15104	2417	
352.50234	3757	
369.19799	1904	
383.19812	3097	1+
404.22300	7297	1+
407.19907	2098	
428.21516	5741	1+
428.54511	3128	
428.87935	1840	
433.89189	2159	
434.21601	62469	1+
434.55102	41841	1+
434.88502	18665	
439.89208	28796	1+
440.56010	7455	
448.71699	2771	
477.72570	1929	
480.19646	5540	1+
502.28919	2086	
505.27067	15305	1+
522.23918	4045	1+
536.76524	6747	
550.76129	3001	
551.25713	2487	
557.64285	1697	
557.97603	2026	
576.28984	3360	1+
577.77241	2094	
605.30304	1871	
615.35521	2238	
633.30036	9470	1+
650.32278	1721	
657.29782	2699	
668.33205	5514	1+
685.29920	4873	1+
694.32530	3552	1+
750.36213	2719	1+
755.36815	1720	
768.36178	17064	1+
785.39084	7184	1+
786.34252	7755	1+
796.35958	9651	1+
869.41236	3062	1+
870.41861	3279	1+
879.42922	28538	1+
886.43695	3898	1+
896.42171	2492	
897.41043	20468	1+
914.43194	12276	1+
972.42024	4083	1+
1037.49053	4967	1+
1043.45891	2072	
1055.49857	8203	1+
1073.52859	16826	1+
1082.50034	6695	1+
1171.54903	7677	1+
1189.56359	74457	1+
END IONS

###FS:    #m/z: 475.90770 #charge   3
###MaxRes:#m/z:  0.00000 #charge-128
###MS: 851
###MSMS: 853
BEGIN IONS
TITLE=Cmpd 198, AutoMSn(475.9077), 14.4 min
RTINSECONDS=866.455
SCANS=MS: 851 MSMS: 853
PEPMASS=475.90770	242363
CHARGE=3+
405.17903	1709	
423.22023	1331	
432.22616	1487	
435.20702	1949	
445.57182	2096	
445.90912	1252	
448.23850	3227	
452.22781	1056	
464.23987	1031	
469.90356	5231	1+
470.23832	4462	
470.57209	2902	
475.24653	1316	
475.57608	1129	
475.90753	60697	1+
476.24181	43516	1+
476.57558	19431	
478.74352	1335	
487.25191	4978	
554.26028	1408	
563.26797	3019	
576.32625	1781	
633.35243	8655	1+
691.42378	3493	
692.31144	2683	
734.40016	13518	1+
804.50372	1490	
813.46305	3325	1+
845.42784	1650	
863.44199	9403	1+
941.56723	31924	1+
974.47486	1135	
974.47916	11671	1+
991.50223	8478	1+
1103.53648	8420	1+
1120.56180	6732	1+
1138.57330	80373	1+
1251.65508	15007	1+
END IONS

###FS:    #m/z: 505.92116 #charge   3
###MaxRes:#m/z:  0.00000 #charge-128
###MS: 851
###MSMS: 854
BEGIN IONS
TITLE=Cmpd 199, AutoMSn(505.9212), 14.4 min
RTINSECONDS=866.956
SCANS=MS: 851 MSMS: 854
PEPMASS=505.92116	152824
CHARGE=3+
343.15792	663	
429.56921	618	
429.90021	969	
452.56591	578	
461.90206	578	
467.22943	3063	1+
467.57785	2266	1+
468.91390	627	
480.23411	744	
484.90982	563	
485.23879	1122	1+
488.23551	1646	1+
494.24020	2847	1+
494.57308	2338	
494.90621	1160	
496.91903	630	
499.91413	4165	1+
500.24890	10500	1+
500.58207	6722	1+
502.59260	1326	
502.92010	785	
505.20033	1361	
505.59796	736	
505.68607	759	
505.91936	14438	1+
506.25307	10654	1+
506.58804	6355	
508.26429	2296	
508.76347	1634	
517.26644	689	
550.27871	493	
592.28951	730	
596.26739	5806	1+
604.31541	520	
634.82865	921	
635.33476	708	
692.33630	2325	1+
724.35879	6687	1+
852.45567	4091	1+
858.46800	1091	1+
903.48625	2470	1+
905.47530	2132	1+
941.53267	1185	1+
1116.56759	6828	1+
1155.57890	6013	1+
1173.58979	44933	1+
1286.67348	24160	1+
1296.64409	1557	1+
1366.65156	1794	1+
1384.65765	2829	1+
1411.68051	7463	1+
END IONS

###FS:    #m/z: 439.89281 #charge   3
###MaxRes:#m/z:  0.00000 #charge-128
###MS: 855
###MSMS: 856
BEGIN IONS
TITLE=Cmpd 200, AutoMSn(439.8928), 14.5 min
RTINSECONDS=869.981
SCANS=MS: 855 MSMS: 856
PEPMASS=439.89281	536168
CHARGE=3+
317.15179	2727	
352.50388	4866	
352.83789	2357	
393.19976	7065	
393.69760	3260	
404.22603	9682	1+
407.19565	2665	
428.21356	5822	
428.54454	4499	
433.89414	2477	
434.21590	87542	1+
434.55066	54615	1+
434.88460	23862	
439.89289	39783	1+
440.56185	9795	
480.19656	3570	
505.27299	17399	1+
522.23740	3461	
536.76529	8701	
550.76113	4501	
551.26636	2644	
564.26983	2398	
577.77274	2565	
605.30008	2799	
615.28948	4213	1+
633.29498	12809	1+
657.29856	2609	
668.33470	8203	1+
685.29472	3566	
768.35988	20440	1+
785.38436	2139	
786.34384	10548	1+
796.36036	13288	1+
813.38646	2307	
869.41200	4564	1+
879.42969	37161	1+
886.43175	2360	
886.43769	5409	1+
896.40931	31575	1+
914.43196	15074	1+
972.41957	5027	1+
1037.48525	5803	1+
1043.46166	2820	
1055.50244	9619	1+
1073.52705	19850	1+
1082.50180	9592	1+
1171.54857	11237	1+
1189.56504	100345	1+
END IONS

###FS:    #m/z: 659.33205 #charge   2
###MaxRes:#m/z:  0.00000 #charge-128
###MS: 855
###MSMS: 857
BEGIN IONS
TITLE=Cmpd 201, AutoMSn(659.3320), 14.5 min
RTINSECONDS=870.483
SCANS=MS: 855 MSMS: 857
PEPMASS=659.33205	160663
CHARGE=2+
404.22437	1714	
550.76230	1608	
586.28488	2015	
586.78524	1553	
650.32851	4132	1+
650.82560	3342	
658.32055	1759	
658.82722	1511	
914.42352	1342	
1072.51857	6536	1+
1100.50626	2070	
1317.65751	145309	1+
END IONS

###FS:    #m/z: 459.22758 #charge   3
###MaxRes:#m/z:  0.00000 #charge-128
###MS: 855
###MSMS: 858
BEGIN IONS
TITLE=Cmpd 202, AutoMSn(459.2276), 14.5 min
RTINSECONDS=870.984
SCANS=MS: 855 MSMS: 858
PEPMASS=459.22758	105113
CHARGE=3+
317.16133	828	
369.19199	1300	1+
407.20093	1093	
417.20269	837	1+
422.20757	1194	1+
422.92601	883	
426.19183	831	1+
432.98108	980	
433.22529	1022	
433.54556	1347	1+
434.20881	3207	1+
434.89001	747	
438.21343	1670	1+
438.55049	1325	1+
438.88905	1098	1+
442.21110	818	1+
443.89102	684	
447.55061	1939	
447.88386	1936	1+
448.22647	1165	
452.22373	1841	1+
452.88239	636	
453.55282	20378	1+
453.88683	16174	1+
454.22191	7922	1+
458.89706	6969	1+
459.22972	14718	1+
459.56197	9962	1+
460.90080	8727	1+
461.23239	8504	1+
461.57110	1743	
486.23524	1631	1+
496.26081	685	
504.24991	1299	1+
516.25598	997	1+
518.24936	2693	1+
519.75832	623	
525.26520	821	
534.26259	872	1+
546.27117	953	1+
550.76121	1011	
551.26275	1593	1+
561.28441	899	1+
563.27636	3725	1+
571.28423	2001	1+
576.97610	1747	
577.30504	2108	1+
577.64690	713	
587.28270	634	
590.31391	726	
592.27967	1106	1+
601.26596	1090	1+
626.32233	1117	
626.82804	749	
633.31854	2678	1+
647.28182	1912	1+
657.29809	1288	1+
685.30302	1101	1+
687.67017	1056	
688.00562	807	
726.34179	923	1+
734.39616	2438	1+
768.36770	3382	1+
785.37128	4452	1+
796.36056	2401	1+
813.38195	758	
863.45224	994	
870.41502	777	1+
879.40463	2379	1+
886.43795	1318	1+
896.42101	6498	1+
914.42865	3319	1+
948.42152	964	1+
954.44497	802	1+
974.47728	1412	1+
1009.52024	1761	1+
1043.46471	1325	1+
1055.49535	1582	1+
1072.52136	3689	1+
1082.50142	1540	1+
1132.54283	2285	1+
1138.56926	6355	1+
1185.53363	1522	1+
1189.56895	1899	1+
1206.56655	5841	1+
1211.56044	2369	1+
1229.56544	5632	1+
1247.57388	14713	1+
END IONS

###FS:    #m/z: 439.89313 #charge   3
###MaxRes:#m/z:  0.00000 #charge-128
###MS: 859
###MSMS: 860
BEGIN IONS
TITLE=Cmpd 203, AutoMSn(439.8931), 14.6 min
RTINSECONDS=874.01
SCANS=MS: 859 MSMS: 860
PEPMASS=439.89313	466817
CHARGE=3+
352.50171	2791	
352.83691	2333	
358.17977	2262	1+
384.18887	4959	1+
398.68484	2801	
404.22547	6460	1+
407.19964	2513	
428.21355	4797	
428.54507	3252	
428.87685	1964	
433.88710	2460	
434.21646	64371	1+
434.55170	38717	1+
434.88557	17269	
439.89209	29546	1+
440.56025	7952	
480.19628	1906	
494.23567	1786	
505.27191	14301	1+
522.23514	4406	1+
533.24893	1774	
536.76454	5886	
550.76292	3020	
551.26397	1963	
564.27140	2213	
605.29741	2313	
615.28516	2604	1+
633.29945	8720	1+
657.29878	2460	
668.33792	5190	1+
685.29449	4393	1+
742.31625	1683	
750.35972	2391	1+
755.37316	1559	
758.34464	1621	
768.36093	14785	1+
785.38986	8006	1+
786.34247	7561	1+
796.36098	5874	1+
813.38955	1601	
869.40917	3154	1+
879.43179	28977	1+
886.44024	3506	1+
896.41218	23514	1+
914.43124	11780	1+
944.42593	1632	
954.43241	2490	1+
972.41958	3320	1+
1037.49955	4714	1+
1043.46481	2016	
1055.49623	6603	1+
1073.53146	15321	1+
1083.50228	5489	1+
1153.53731	3948	1+
1171.55490	9219	1+
1189.56355	71148	1+
END IONS

###FS:    #m/z: 659.33262 #charge   2
###MaxRes:#m/z:  0.00000 #charge-128
###MS: 859
###MSMS: 861
BEGIN IONS
TITLE=Cmpd 204, AutoMSn(659.3326), 14.6 min
RTINSECONDS=874.511
SCANS=MS: 859 MSMS: 861
PEPMASS=659.33262	128259
CHARGE=2+
404.22589	1451	
536.76125	2459	1+
537.26839	917	
550.76513	1053	
586.28305	1468	
586.78203	982	
658.33531	1114	
658.83092	1090	
914.43500	1007	
1100.50361	1048	
1299.63727	5682	1+
1317.65720	97483	1+
END IONS

###FS:    #m/z: 459.22800 #charge   3
###MaxRes:#m/z:  0.00000 #charge-128
###MS: 859
###MSMS: 862
BEGIN IONS
TITLE=Cmpd 205, AutoMSn(459.2280), 14.6 min
RTINSECONDS=875.012
SCANS=MS: 859 MSMS: 862
PEPMASS=459.22800	83833
CHARGE=3+
367.70748	1381	
390.18220	851	
393.19367	846	
404.24304	802	
415.20182	632	1+
422.22085	1049	1+
429.22250	1114	1+
433.21951	948	
434.20447	2276	1+
434.54886	824	
438.20678	3466	1+
438.54840	1223	1+
438.88389	845	1+
444.21939	1505	1+
447.55087	1417	1+
447.88459	1128	1+
448.22219	4058	1+
452.22156	2764	1+
453.55327	13826	1+
453.88851	11658	1+
454.22386	7378	1+
456.70658	1463	1+
458.89554	5617	1+
459.22794	11308	1+
459.56150	8992	1+
460.90025	17069	1+
461.23299	11609	1+
461.56879	4350	
472.22671	690	1+
475.23987	1408	1+
490.24175	647	
505.77590	1081	
506.24823	1682	1+
517.27468	954	
518.24392	3608	1+
519.77012	675	
522.23109	2831	1+
525.25399	618	
531.74649	966	
536.76992	1006	
537.25765	754	
546.25714	1633	1+
551.26866	1289	1+
561.28001	1292	1+
563.27648	3394	1+
567.26312	2173	1+
576.97808	649	
577.30469	1540	1+
586.27980	1310	1+
590.31398	1841	1+
605.29346	792	
605.77753	817	1+
606.28754	5441	1+
609.28429	1074	
615.29927	1994	1+
615.79585	618	
618.27912	1428	1+
633.34160	3686	1+
647.28276	3181	1+
657.29770	1284	1+
675.31181	1094	
685.29034	1896	1+
691.38073	647	
727.33555	855	1+
734.40008	2057	1+
743.41776	588	
766.32119	3581	1+
768.35784	1690	1+
786.35684	2441	1+
795.37743	1167	1+
796.36358	881	
805.35654	617	
813.38131	616	
813.38982	1273	1+
834.40846	654	1+
863.44124	2094	1+
864.99425	899	1+
870.40510	691	1+
880.39787	1482	1+
886.43473	1065	1+
897.40458	1177	1+
898.40856	1212	1+
910.41805	1015	1+
913.40287	2763	1+
915.42149	1345	1+
948.44837	1404	1+
973.48158	3818	1+
991.50469	2378	1+
1055.49506	1442	1+
1083.50258	1330	1+
1099.51257	1705	1+
1105.51836	1893	1+
1132.52075	2348	1+
1138.56813	11425	1+
1186.53565	1201	1+
1189.56720	2509	1+
1206.56192	4295	1+
1247.57093	9210	1+
1251.63407	3865	1+
END IONS

###FS:    #m/z: 552.51266 #charge   2
###MaxRes:#m/z:  0.00000 #charge-128
###MS: 863
###MSMS: 864
BEGIN IONS
TITLE=Cmpd 206, AutoMSn(552.5127), 14.6 min
RTINSECONDS=878.029
SCANS=MS: 863 MSMS: 864
PEPMASS=552.51266	48435
CHARGE=2+
375.16109	812	1+
474.70821	1123	
508.94043	1306	1+
509.26980	1310	
514.94147	19151	1+
515.27409	15472	1+
515.60969	7433	
519.73797	1379	
520.23868	1075	
528.23457	897	1+
531.24387	1231	
536.51237	1562	
536.76306	1959	
537.26349	1276	1+
544.24898	1079	1+
546.23882	1986	1+
546.52295	1111	
548.00373	1440	
548.25745	2657	1+
548.51678	1144	
550.26844	1465	
550.53676	2151	
557.30190	2222	1+
557.64053	4013	1+
557.97515	2950	1+
567.59732	1538	1+
567.93038	1994	1+
568.26543	1368	
573.93727	1378	
601.28088	2129	1+
601.61729	1601	
622.61192	6938	1+
622.94815	6291	1+
623.28454	2838	
634.30431	4738	1+
634.63976	3386	1+
634.97133	1987	
649.63897	1029	1+
649.96760	1691	1+
653.31283	1116	1+
655.63769	18408	1+
655.96950	14747	1+
656.30355	9059	1+
658.28701	3333	
658.80811	2720	1+
659.31701	8327	1+
659.65074	5017	1+
659.98225	2941	1+
668.33283	5881	1+
668.66711	5420	1+
669.00130	3756	
671.30920	2258	1+
671.64802	1658	
671.97700	1522	
675.30989	8349	1+
677.31499	3879	1+
677.65358	1995	
677.98240	1994	1+
691.33414	1296	1+
692.64670	4359	1+
692.98194	4007	1+
693.31686	2276	1+
697.00972	4701	1+
697.34220	3845	1+
697.68347	2049	
698.65354	11939	1+
698.98554	11843	1+
702.01567	7659	1+
702.34793	6746	1+
702.68159	3771	
982.95219	4649	1+
983.45587	3568	1+
1049.46542	4740	1+
1096.52013	2006	1+
1100.55006	12729	1+
1101.04333	9210	1+
1104.01586	35224	1+
END IONS

###FS:    #m/z: 569.53768 #charge   2
###MaxRes:#m/z:  0.00000 #charge-128
###MS: 863
###MSMS: 865
BEGIN IONS
TITLE=Cmpd 207, AutoMSn(569.5377), 14.6 min
RTINSECONDS=878.531
SCANS=MS: 863 MSMS: 865
PEPMASS=569.53768	65079
CHARGE=2+
434.13210	1376	
506.24269	717	
514.94140	1299	
515.28044	1084	
533.61527	1861	
533.95291	3750	
534.27704	25691	1+
534.61250	16299	1+
534.94635	9095	1+
547.22433	1034	
550.26597	1444	1+
551.02132	765	
565.03165	1712	
569.03399	1507	
569.29275	13938	1+
569.78896	21828	1+
573.39016	6567	1+
576.97396	1286	
577.31189	1600	
577.64730	809	
624.29034	698	
641.61977	1237	1+
641.94814	924	
653.31082	810	
658.29196	2753	1+
674.64154	2636	1+
674.97428	1723	1+
675.31026	16548	1+
678.65490	6933	1+
678.98641	4634	1+
679.32224	2878	
687.66722	3076	1+
688.00290	3344	1+
710.67503	839	
710.99233	1099	1+
716.02261	702	
716.35018	3542	1+
716.67444	4501	1+
717.00787	2842	1+
718.32687	1131	
721.34799	3847	1+
721.68352	2380	
722.02156	2036	
727.85763	727	
752.38297	1231	
800.90083	689	
1123.52948	1735	1+
1129.55159	11567	1+
1130.05671	8728	1+
1132.52768	10650	1+
1133.02806	6238	1+
1138.06970	38222	1+
END IONS

###FS:    #m/z: 659.33208 #charge   2
###MaxRes:#m/z:  0.00000 #charge-128
###MS: 863
###MSMS: 866
BEGIN IONS
TITLE=Cmpd 208, AutoMSn(659.3321), 14.7 min
RTINSECONDS=879.032
SCANS=MS: 863 MSMS: 866
PEPMASS=659.33208	88907
CHARGE=2+
536.76710	1968	1+
538.27009	796	
550.75680	587	
564.26738	714	
586.28350	786	
595.28186	634	
601.82035	716	
657.28690	1589	1+
658.80241	734	
1043.44843	941	
1299.64206	2626	1+
1317.65751	62161	1+
END IONS

###FS:    #m/z: 555.28613 #charge   2
###MaxRes:#m/z:  0.00000 #charge-128
###MS: 867
###MSMS: 868
BEGIN IONS
TITLE=Cmpd 209, AutoMSn(555.2861), 14.7 min
RTINSECONDS=882.057
SCANS=MS: 867 MSMS: 868
PEPMASS=555.28613	237202
CHARGE=2+
434.13013	3821	
514.94156	115057	1+
515.27632	85947	1+
515.61031	40097	
525.23693	4883	
536.76355	6515	1+
547.24002	7135	1+
550.52839	17815	1+
550.77914	40146	1+
554.78557	4467	
557.63666	3830	
568.26307	3760	
601.27915	4153	
622.61446	14727	1+
622.94848	10265	
623.27972	9778	
625.63473	4043	
634.30396	12089	1+
634.63719	7938	
634.97034	5945	
655.63514	40158	1+
655.96931	33710	1+
656.30313	28037	1+
658.28743	10946	
658.81179	11400	1+
659.31966	51226	1+
659.65210	33953	1+
659.98382	21146	
668.33614	4763	
668.66378	4019	
675.30985	66268	1+
677.65345	6041	
677.98631	4844	
691.00588	3958	
691.34533	3735	
692.64542	11770	1+
692.97654	10700	1+
693.31490	7907	
697.01392	27373	1+
697.34525	24695	1+
697.68093	14313	
698.65009	31545	1+
698.98217	27232	1+
699.32237	23963	1+
702.01180	4970	
702.34636	5728	
722.35761	10569	1+
795.86426	3725	
982.95198	7728	1+
983.45157	7141	1+
1101.05083	54145	1+
1101.54969	31787	1+
1104.01474	76990	1+
1104.51652	72678	1+
1109.06500	196540	1+
1109.56486	160144	1+
END IONS

###FS:    #m/z: 552.25967 #charge   3
###MaxRes:#m/z:  0.00000 #charge-128
###MS: 867
###MSMS: 869
BEGIN IONS
TITLE=Cmpd 210, AutoMSn(552.2597), 14.7 min
RTINSECONDS=882.558
SCANS=MS: 867 MSMS: 869
PEPMASS=552.25967	168175
CHARGE=3+
434.13194	4515	
492.23185	5227	
514.94125	109092	1+
515.27610	89128	1+
515.61132	39303	
525.23671	5096	
536.51095	4431	
536.76391	7449	1+
547.24595	6680	1+
548.00684	3650	
550.53243	17280	1+
554.78612	3728	
567.92708	3628	
593.76343	3796	
594.27322	4849	1+
601.27976	5130	
601.61793	4818	
622.61368	16344	1+
622.94776	13494	1+
623.27898	7143	
625.63277	4617	
625.97125	4272	
634.30258	11753	1+
634.63532	9130	
634.97093	5732	
655.63585	44480	1+
655.97017	40666	1+
656.30375	26178	1+
658.28874	10678	
658.81466	11075	1+
659.31841	49995	1+
659.65039	31967	1+
659.98589	16847	
671.31588	3999	
675.31075	59787	1+
677.65196	5432	
677.98693	4229	
692.64389	11874	1+
692.98106	12531	1+
693.31107	7439	
697.01222	28228	1+
697.34414	24624	1+
697.67856	14389	
698.64967	34148	1+
698.98341	29558	1+
699.32261	20277	1+
702.35117	3668	
722.35863	9557	1+
796.36899	3516	
982.95014	8839	1+
1100.54882	66576	1+
1101.05356	49851	1+
1104.01646	92845	1+
1104.51633	71661	1+
1109.06331	187345	1+
1109.56564	147527	1+
1444.72342	12945	1+
1542.80589	11903	1+
END IONS

###FS:    #m/z: 444.43136 #charge   1
###MaxRes:#m/z:  0.00000 #charge-128
###MS: 867
###MSMS: 870
BEGIN IONS
TITLE=Cmpd 211, AutoMSn(444.4314), 14.7 min
RTINSECONDS=883.06
SCANS=MS: 867 MSMS: 870
PEPMASS=444.43136	107632
CHARGE=1+
294.65392	860	
319.11068	423	
328.16484	682	1+
331.84626	492	
333.09506	590	
337.51825	5264	1+
337.85446	2813	
338.18594	1493	
343.12067	821	
343.21547	796	1+
346.23846	1963	1+
352.14830	408	
352.50931	520	
356.19789	437	
358.16658	3777	1+
364.46632	842	
369.19856	633	
369.53856	413	
371.19235	1056	1+
375.17371	1061	1+
377.18918	520	
378.18657	1798	1+
380.53563	379	
383.20096	961	1+
387.19673	1643	1+
390.19079	981	1+
395.20424	520	
396.18659	1579	
396.51208	755	
399.21140	1246	1+
404.22427	11347	1+
406.70529	567	1+
411.20709	1280	1+
413.46641	496	
417.27710	461	
417.45858	639	
420.21350	847	1+
424.21068	836	1+
427.21122	2329	1+
427.87909	1096	1+
428.21176	4811	1+
428.54693	805	1+
433.21573	1505	
433.54162	1403	
433.88487	3330	1+
434.20588	9110	1+
434.55260	7619	
434.70839	636	1+
436.43403	844	1+
439.21099	11143	1+
439.55335	2142	1+
439.70044	1481	1+
439.88870	4341	1+
441.45080	1130	1+
442.71503	2292	1+
443.94068	378	
END IONS

###FS:    #m/z: 555.03546 #charge   2
###MaxRes:#m/z:  0.00000 #charge-128
###MS: 871
###MSMS: 872
BEGIN IONS
TITLE=Cmpd 212, AutoMSn(555.0355), 14.8 min
RTINSECONDS=886.085
SCANS=MS: 871 MSMS: 872
PEPMASS=555.03546	329973
CHARGE=2+
434.13341	4172	
492.23063	3404	
514.94183	119336	1+
515.27523	97438	1+
515.61040	41668	
525.23870	4798	
536.76245	5691	1+
547.24389	7006	1+
550.52919	18035	1+
550.77957	45767	1+
554.53659	3783	
554.78284	5588	
601.27866	3612	
622.61273	12530	1+
622.94730	10673	
623.28381	7002	
625.63441	5101	
625.96790	4677	
626.30125	3755	
634.30303	10241	1+
634.63650	6463	
634.97242	4210	
655.63401	33693	1+
655.96989	29835	1+
656.30380	25198	1+
658.28882	11601	
658.81770	11549	1+
659.31745	58503	1+
659.65102	37478	1+
659.98457	21704	
675.31036	71803	1+
677.64964	4643	
677.98394	3485	
691.00870	3501	
691.33915	4740	
692.64269	10242	1+
692.97844	6746	
693.31039	5833	
697.01096	29848	1+
697.34610	28096	1+
697.66055	40929	1+
698.98351	21562	1+
699.32450	20584	1+
722.35631	9281	1+
723.87949	5389	
771.90486	4500	
772.40618	4588	
982.95083	5909	1+
1101.05208	55386	1+
1101.54994	34415	1+
1104.01361	64684	1+
1104.51599	59150	1+
1109.06375	220052	1+
END IONS

###FS:    #m/z: 552.26284 #charge   3
###MaxRes:#m/z:  0.00000 #charge-128
###MS: 871
###MSMS: 873
BEGIN IONS
TITLE=Cmpd 213, AutoMSn(552.2628), 14.8 min
RTINSECONDS=886.586
SCANS=MS: 871 MSMS: 873
PEPMASS=552.26284	166214
CHARGE=3+
434.13335	4300	
492.22906	3882	
514.94104	99568	1+
515.27547	78699	1+
515.61071	37287	
525.23331	3813	
536.51049	3403	
536.76151	3661	
547.24332	6123	1+
550.53049	15665	1+
554.79884	3127	
567.92796	3448	
594.27503	4284	1+
601.27933	3752	
601.61092	3415	
622.61512	13028	1+
622.94522	10534	1+
623.28172	6276	
625.63294	3587	
625.96671	3910	
634.30317	9614	1+
634.63818	6173	
634.96792	3500	
655.63587	34574	1+
655.96999	29092	1+
656.30377	18819	1+
658.28665	9641	
658.81243	10607	1+
659.31947	46541	1+
659.65066	27241	1+
659.98490	16732	
668.32972	2899	
671.64565	2962	
675.31074	58146	1+
677.65324	4077	
677.98712	3821	
691.34218	3158	
692.64517	9569	1+
692.97908	9958	1+
693.31353	5234	
697.01049	26298	1+
697.34418	21336	1+
697.67775	13507	
698.64964	25113	1+
698.98242	20977	1+
699.32252	14729	1+
702.34475	2996	
722.35954	8602	1+
982.94866	6093	1+
1100.55114	59415	1+
1101.05267	46499	1+
1104.01459	66306	1+
1104.51779	56765	1+
1109.06286	163587	1+
1109.56487	136661	1+
1444.72866	11555	1+
1542.80138	8967	1+
END IONS

###FS:    #m/z: 444.23044 #charge   1
###MaxRes:#m/z:  0.00000 #charge-128
###MS: 871
###MSMS: 874
BEGIN IONS
TITLE=Cmpd 214, AutoMSn(444.2304), 14.8 min
RTINSECONDS=887.087
SCANS=MS: 871 MSMS: 874
PEPMASS=444.23044	142886
CHARGE=1+
329.15613	315	
331.51915	416	
331.84550	287	
333.08867	347	
337.51938	4105	1+
337.85371	1887	
338.18326	776	
343.12731	582	
346.23329	917	1+
346.85064	284	
352.50788	353	
358.16684	2049	1+
361.17761	440	1+
365.18970	539	1+
365.53555	331	
367.20385	346	
369.19303	1059	1+
371.19129	989	1+
375.17431	1200	1+
378.19354	909	1+
378.57649	575	
380.54615	386	
381.95530	1493	
382.20485	1302	1+
384.18854	571	
384.67920	642	
385.19049	967	1+
387.19690	1085	1+
389.20360	441	
390.18562	710	1+
393.19753	1087	1+
395.18286	1760	1+
395.79683	509	
396.50788	853	1+
400.23808	593	1+
404.22448	8810	1+
406.71136	637	1+
411.23550	506	
413.46874	291	
417.25884	346	
417.47294	616	1+
417.96006	2683	1+
421.21349	3798	1+
426.20313	1967	1+
427.54693	1031	1+
427.88434	363	
428.21555	3736	1+
428.70475	2040	1+
433.56052	790	
433.88474	2732	1+
434.20654	6735	1+
434.55231	4187	1+
435.95542	319	
436.54751	298	
437.43552	596	1+
439.56011	1314	1+
439.88883	2510	1+
440.22217	4940	1+
442.21456	2589	1+
END IONS

###FS:    #m/z: 555.28635 #charge   2
###MaxRes:#m/z:  0.00000 #charge-128
###MS: 875
###MSMS: 876
BEGIN IONS
TITLE=Cmpd 215, AutoMSn(555.2864), 14.8 min
RTINSECONDS=890.118
SCANS=MS: 875 MSMS: 876
PEPMASS=555.28635	271883
CHARGE=2+
434.13242	3191	
492.22958	2884	
514.94208	98251	1+
515.27661	75826	1+
515.61051	34869	
525.23675	3375	
536.76742	4128	1+
547.23918	4673	1+
550.52949	14487	1+
554.54244	3476	
554.78615	4153	
567.92653	2539	
593.76520	2680	
594.27602	4723	1+
601.61433	2584	
622.61625	8053	1+
622.94909	6865	
623.27967	5717	
625.63645	3443	
625.96809	3063	
626.30288	2758	
634.30560	4004	
634.64192	4149	
634.97337	2861	
655.63598	22103	1+
655.96975	17993	1+
656.30332	16430	1+
658.29039	7764	
658.81537	9106	1+
659.31929	46225	1+
659.65227	29067	1+
659.98262	17945	1+
675.31119	55630	1+
677.65322	2719	
691.34540	2846	
692.64829	6622	1+
692.98203	4127	
693.31528	4449	
697.01110	23964	1+
697.34502	22443	1+
697.66280	27614	1+
698.98184	15549	1+
699.32562	11167	
722.36335	8783	1+
771.90619	4152	
772.40404	3675	
982.95355	4973	1+
1100.54912	54101	1+
1101.05226	42761	1+
1104.01776	43663	1+
1104.51742	38596	1+
1109.06417	167677	1+
1109.56481	132634	1+
END IONS

###FS:    #m/z: 444.23074 #charge   1
###MaxRes:#m/z:  0.00000 #charge-128
###MS: 875
###MSMS: 877
BEGIN IONS
TITLE=Cmpd 216, AutoMSn(444.2307), 14.8 min
RTINSECONDS=890.619
SCANS=MS: 875 MSMS: 877
PEPMASS=444.23074	115986
CHARGE=1+
294.66298	321	
308.14207	232	
319.13026	439	1+
331.51405	277	
331.84574	345	
333.08652	467	
337.19040	767	1+
337.51766	2621	
337.85682	1402	
341.17571	374	
343.12755	553	
346.24148	1587	1+
352.16723	424	1+
352.49898	235	
352.85115	278	
356.20238	420	1+
358.14214	723	
359.18500	1055	1+
364.18192	550	1+
367.19995	196	
369.18833	491	1+
370.67078	255	
372.19779	573	1+
376.17749	654	1+
377.67880	521	1+
378.57118	288	
379.20813	315	
380.20094	309	
380.86898	325	
382.20215	1380	1+
385.19233	1064	1+
387.19125	1139	1+
390.18587	650	1+
395.83547	415	1+
396.51600	606	
400.22806	337	
401.20117	614	1+
404.22508	5853	1+
408.19778	316	
411.22035	479	1+
413.70754	324	1+
417.21289	1473	1+
417.46760	345	
422.20954	1639	1+
427.21987	895	1+
427.54844	908	1+
427.88252	581	1+
428.71465	772	1+
433.20512	795	
433.55512	715	
433.88587	1802	1+
434.21140	5017	1+
434.55161	3581	1+
438.94263	194	
439.55529	949	1+
439.89185	2379	1+
441.20455	933	1+
442.71035	1037	1+
444.22615	1162	1+
END IONS

###FS:    #m/z: 410.23310 #charge   2
###MaxRes:#m/z:  0.00000 #charge-128
###MS: 875
###MSMS: 878
BEGIN IONS
TITLE=Cmpd 217, AutoMSn(410.2331), 14.9 min
RTINSECONDS=891.12
SCANS=MS: 875 MSMS: 878
PEPMASS=410.23310	58323
CHARGE=2+
327.16915	104	
339.19852	135	
341.19233	125	
370.18513	435	1+
376.61076	177	
387.19845	323	1+
395.78804	160	
400.18910	379	
407.71410	117	
418.23901	358	
422.22777	103	
430.72682	148	
468.23652	144	
473.23905	182	
486.23813	108	
488.23964	233	
493.19698	118	
499.22669	130	
514.27217	240	1+
525.28574	117	
546.32013	607	1+
572.28611	124	
581.26369	113	
596.27587	126	
614.35634	274	1+
626.35546	113	
643.38327	1304	1+
674.30081	109	
677.85140	164	
692.27094	111	
758.41417	112	
END IONS

###FS:    #m/z: 502.52118 #charge   3
###MaxRes:#m/z:  0.00000 #charge-128
###MS: 879
###MSMS: 880
BEGIN IONS
TITLE=Cmpd 218, AutoMSn(502.5212), 14.9 min
RTINSECONDS=894.157
SCANS=MS: 879 MSMS: 880
PEPMASS=502.52118	194116
CHARGE=3+
352.63519	2019	
367.19504	2423	
410.14772	2545	
453.18308	1670	
460.50860	1588	
460.83609	3662	
461.16848	2519	
466.51115	2393	
466.84200	2878	
467.17209	1426	
468.13828	4089	
468.71027	1496	
476.17075	1864	
496.51547	14138	1+
496.84707	14912	1+
497.18481	7796	
500.22664	1456	
501.20713	8577	1+
501.53898	4848	
501.86866	3624	
502.52137	84698	1+
502.85448	52554	1+
503.18949	36651	1+
505.78664	2858	
506.27721	2454	
524.68162	3120	
525.18418	1947	
527.22616	3321	
567.20671	2439	
570.18010	2496	
664.74619	6577	1+
665.25286	2848	
687.25655	6862	1+
802.28128	16419	1+
939.34448	7098	1+
939.34487	39317	1+
996.37661	3507	1+
1038.41289	24125	1+
1111.35769	5633	1+
1185.48040	51227	1+
1345.51202	39263	1+
END IONS

###FS:    #m/z: 753.27491 #charge   2
###MaxRes:#m/z:  0.00000 #charge-128
###MS: 879
###MSMS: 881
BEGIN IONS
TITLE=Cmpd 219, AutoMSn(753.2749), 14.9 min
RTINSECONDS=894.658
SCANS=MS: 879 MSMS: 881
PEPMASS=753.27491	54666
CHARGE=2+
321.06658	1262	
367.19472	1241	
377.12654	1828	
440.14422	470	
468.13764	6306	1+
527.23041	485	
539.20621	889	
556.18377	675	
567.20186	2200	1+
575.11625	841	
593.24039	614	
593.74979	717	
673.25967	940	
676.26472	685	
687.25624	2512	1+
704.26124	1336	
707.76933	530	
708.27187	563	
752.87027	1049	
754.02907	790	
802.28033	3540	1+
819.29224	1345	
939.33861	7501	1+
1038.41022	1268	
1039.42035	720	
1185.47535	978	
1186.47199	589	
1196.91240	633	
1487.52661	7578	1+
1501.59481	2890	1+
1505.54028	66667	1+
END IONS

###FS:    #m/z: 485.23950 #charge   2
###MaxRes:#m/z:  0.00000 #charge-128
###MS: 879
###MSMS: 882
BEGIN IONS
TITLE=Cmpd 220, AutoMSn(485.2395), 14.9 min
RTINSECONDS=895.159
SCANS=MS: 879 MSMS: 882
PEPMASS=485.23950	46831
CHARGE=2+
305.18409	371	
316.19423	296	
341.14848	300	
344.17190	356	1+
347.16600	277	
369.20097	346	
371.18057	380	1+
380.16330	365	1+
388.16701	286	
389.19617	433	1+
395.79013	313	
398.19113	833	1+
405.17439	583	
408.19432	591	
416.20803	1308	
426.20005	590	1+
433.03158	353	
434.22107	3301	1+
443.71627	224	
448.20746	284	
471.21548	435	1+
476.24926	220	
478.23676	414	1+
485.24266	386	
500.23896	677	1+
506.22106	394	1+
509.23220	358	
517.24229	409	1+
525.26827	565	1+
527.23567	611	
528.23250	966	1+
534.88172	222	
535.82216	946	
544.26655	647	
545.25435	3954	1+
562.27689	3445	1+
569.78999	231	
572.26480	556	1+
582.27531	358	1+
584.26892	785	1+
600.28635	581	1+
617.30292	232	
629.28816	482	1+
666.32353	237	
674.30819	810	1+
678.90125	300	
691.32645	746	1+
701.31609	391	1+
709.34845	12630	1+
719.32476	832	1+
814.38846	420	1+
822.43104	1360	1+
832.41503	6699	1+
843.25543	272	
887.42735	753	1+
905.47385	5916	1+
939.36045	470	1+
END IONS

###FS:    #m/z: 502.23361 #charge   3
###MaxRes:#m/z:  0.00000 #charge-128
###MS: 883
###MSMS: 884
BEGIN IONS
TITLE=Cmpd 221, AutoMSn(502.2336), 15.0 min
RTINSECONDS=898.182
SCANS=MS: 883 MSMS: 884
PEPMASS=502.23361	318821
CHARGE=3+
321.06411	2492	
352.63395	3101	
367.19443	3382	
384.19830	2346	
410.14995	3682	
460.50004	4695	1+
460.83430	4935	
461.16815	3989	
466.50853	2925	
467.17156	2304	
468.13621	4898	
476.16620	2320	
490.17005	4038	1+
496.51735	20078	1+
496.84987	15765	1+
497.18306	9929	
500.28376	2079	
501.21117	5730	1+
501.54167	2481	
501.86844	3462	
502.52027	110170	1+
502.85419	73914	1+
503.18880	49865	1+
505.78909	2441	
506.27537	2989	
524.67881	3360	
525.18551	2180	
527.22190	4069	
556.18468	3743	
556.68302	2370	
567.20329	3252	
570.18345	3221	
627.75532	2184	
687.25535	9566	1+
802.28080	22962	1+
939.34059	8455	1+
939.34295	56650	1+
996.37412	4578	1+
1038.41056	34411	1+
1185.47981	66826	1+
1328.48624	12257	1+
1345.50959	55133	1+
END IONS

###FS:    #m/z: 685.97709 #charge   3
###MaxRes:#m/z:  0.00000 #charge-128
###MS: 883
###MSMS: 885
BEGIN IONS
TITLE=Cmpd 222, AutoMSn(685.9771), 15.0 min
RTINSECONDS=898.683
SCANS=MS: 883 MSMS: 885
PEPMASS=685.97709	187483
CHARGE=3+
369.19622	7852	
480.20004	3865	
508.71163	9238	
509.21448	4767	
525.28442	12309	1+
619.28235	3300	
619.62019	3660	
674.29635	8835	1+
674.63139	4159	
676.81813	2401	
679.97287	44204	1+
680.30592	42143	1+
680.64000	24910	
685.31438	9150	
685.63875	4432	
685.97680	160568	1+
686.31172	146290	1+
686.64471	78967	1+
764.35578	2970	
799.35854	8542	1+
813.84625	3389	
814.34763	3252	
859.42183	6691	1+
877.43241	12166	1+
1016.41216	7209	
1017.41295	3051	
1179.47727	19591	1+
1374.65857	19141	1+
END IONS

###FS:    #m/z: 514.73591 #charge   2
###MaxRes:#m/z:  0.00000 #charge-128
###MS: 883
###MSMS: 886
BEGIN IONS
TITLE=Cmpd 223, AutoMSn(514.7359), 15.0 min
RTINSECONDS=899.184
SCANS=MS: 883 MSMS: 886
PEPMASS=514.73591	145377
CHARGE=2+
322.65578	3345	
343.16447	1857	
345.16451	2252	
351.17147	2398	1+
369.19708	26327	1+
388.15653	2003	
393.83105	13239	1+
394.17116	6012	
394.49844	3428	
412.21428	6448	1+
448.21332	2102	
463.22448	3330	
468.26008	9108	1+
479.23830	2161	
485.68560	1963	
490.22093	3033	1+
508.24862	5503	
514.23517	3834	1+
525.27520	37735	1+
547.24780	1719	
564.27140	2386	
576.30880	3064	
581.23885	2270	
619.28290	3215	
619.61873	1666	
646.78429	9738	1+
661.32819	9260	1+
677.35388	3205	
685.31490	15773	1+
689.32230	4189	1+
711.31032	1773	
728.33813	3251	
729.31761	10947	1+
746.34292	36951	1+
764.34632	13112	1+
799.35910	21954	1+
831.43119	1861	
841.41992	1838	
842.39970	7255	1+
859.42716	18273	1+
877.43416	5426	1+
942.37120	7057	1+
959.38986	2030	
959.39340	22704	1+
981.39734	2828	1+
999.40049	8553	1+
1016.41051	4274	
1016.41460	104097	1+
1017.41374	2008	
END IONS

###FS:    #m/z: 685.97651 #charge   3
###MaxRes:#m/z:  0.00000 #charge-128
###MS: 887
###MSMS: 888
BEGIN IONS
TITLE=Cmpd 224, AutoMSn(685.9765), 15.0 min
RTINSECONDS=902.202
SCANS=MS: 887 MSMS: 888
PEPMASS=685.97651	255426
CHARGE=3+
369.19692	8340	
480.19841	4086	
508.71128	9466	
509.21505	4469	
525.28458	11995	1+
619.28538	3380	
619.61941	2892	
674.29471	9070	1+
674.63279	4253	
675.79327	2861	
677.34229	2424	
679.97174	46193	1+
680.30711	38178	1+
680.64038	25142	
685.31686	9362	
685.63974	3790	
685.97658	154054	1+
686.31143	145843	1+
686.64426	80760	1+
687.83579	7742	1+
764.35526	3142	
799.35816	9705	1+
813.84697	3415	
814.35213	3002	
859.42823	3643	
877.43467	10935	1+
959.38651	2631	
1016.41113	6606	
1017.41079	3538	
1179.47478	21059	1+
END IONS

###FS:    #m/z: 526.52708 #charge   3
###MaxRes:#m/z:  0.00000 #charge-128
###MS: 887
###MSMS: 889
BEGIN IONS
TITLE=Cmpd 225, AutoMSn(526.5271), 15.0 min
RTINSECONDS=902.704
SCANS=MS: 887 MSMS: 889
PEPMASS=526.52708	217076
CHARGE=3+
396.16213	2850	
410.15165	2811	
439.21019	3241	
468.13869	4714	
484.84288	4280	
485.17625	3069	
490.18129	4116	1+
508.71558	3002	
514.76466	6507	
520.52230	18137	1+
520.85577	19501	1+
521.20169	16546	1+
526.52673	117909	1+
526.86116	82353	1+
527.19591	60024	1+
532.31810	7643	1+
537.22395	3541	
566.68171	2753	
566.90126	5034	1+
567.08712	3540	
570.18263	3002	
586.09227	10590	
586.29487	18153	1+
586.49446	15855	
586.69598	9176	
586.89851	4413	
599.24580	2739	
609.10165	3455	
609.29456	6360	
609.50306	5247	
609.70928	3684	
617.28701	3319	
618.75217	3351	
633.36797	15198	1+
759.28037	4380	
796.43018	38242	1+
874.30210	12890	1+
883.46491	39503	1+
1011.36506	3561	
1011.37066	40452	1+
1029.50095	14371	1+
1046.52708	231470	1+
1110.42282	25806	1+
1257.50247	62485	1+
1315.54721	7851	1+
1400.51180	10637	1+
1417.53302	44509	1+
END IONS

###FS:    #m/z: 502.52049 #charge   3
###MaxRes:#m/z:  0.00000 #charge-128
###MS: 887
###MSMS: 890
BEGIN IONS
TITLE=Cmpd 226, AutoMSn(502.5205), 15.1 min
RTINSECONDS=903.205
SCANS=MS: 887 MSMS: 890
PEPMASS=502.52049	272585
CHARGE=3+
321.06708	1529	
338.63652	1325	
352.63444	2292	
367.19555	2086	
384.20241	1372	
410.15068	1908	
453.18857	1817	
460.50805	1234	
460.83582	3305	
461.17024	2690	
466.51285	2107	
466.84109	1574	
468.13776	3011	
476.16976	1366	
490.16510	2639	1+
496.51953	10691	1+
496.84805	10366	1+
497.18471	6228	
501.23834	4533	1+
501.54017	1471	
501.89192	1320	
502.52144	66038	1+
502.85515	38352	1+
503.18875	29271	1+
506.28078	2914	
524.67985	2285	
527.22804	2714	
554.25585	1376	
556.18392	2530	
567.20500	1879	
570.19026	1734	
669.28215	2096	
687.25683	5580	1+
802.28184	13555	1+
870.49242	2556	1+
939.34252	4808	1+
939.34404	34552	1+
996.39679	2682	1+
998.58848	31494	1+
1038.41260	17477	1+
1185.48271	38429	1+
1328.48980	6380	1+
1345.51313	30350	1+
END IONS

###FS:    #m/z: 526.52762 #charge   3
###MaxRes:#m/z:  0.00000 #charge-128
###MS: 891
###MSMS: 892
BEGIN IONS
TITLE=Cmpd 227, AutoMSn(526.5276), 15.1 min
RTINSECONDS=906.23
SCANS=MS: 891 MSMS: 892
PEPMASS=526.52762	236531
CHARGE=3+
352.63726	2595	
396.16065	2293	
410.14840	3291	
439.20852	3227	
468.13633	3703	
484.83980	3431	
485.17907	2693	
490.18034	3804	1+
490.51880	2355	
508.71255	2206	
514.76530	8067	1+
520.52168	17779	1+
520.85334	17938	1+
521.19852	14556	1+
526.52703	112747	1+
526.86100	76678	1+
527.19517	53000	1+
532.32085	7150	1+
537.22314	2776	
566.68606	2327	
566.89821	5155	1+
567.21829	4728	1+
570.18055	3128	
570.68110	2083	
586.09481	9300	1+
586.29221	14525	1+
586.49591	10409	
586.69435	7783	
586.89788	4408	
593.76260	2606	
599.24589	2484	
609.10561	2109	
609.29538	4856	
609.49600	3449	
617.28271	2814	
618.75208	2876	
633.36918	13271	1+
637.71624	2177	
658.28281	4882	1+
759.27830	5528	1+
796.43091	33683	1+
874.30418	13963	1+
883.46251	33623	1+
1011.36509	3854	
1011.36781	40156	1+
1029.49967	12470	1+
1046.52705	198177	1+
1110.41690	27138	1+
1257.50242	57480	1+
1400.50856	9780	1+
1417.53388	41112	1+
END IONS

###FS:    #m/z: 523.51615 #charge   3
###MaxRes:#m/z:  0.00000 #charge-128
###MS: 891
###MSMS: 893
BEGIN IONS
TITLE=Cmpd 228, AutoMSn(523.5161), 15.1 min
RTINSECONDS=906.731
SCANS=MS: 891 MSMS: 893
PEPMASS=523.51615	192807
CHARGE=3+
321.06694	1731	1+
346.24455	2763	
352.15210	1675	1+
360.10061	722	
377.13568	1645	1+
384.19463	1843	1+
386.20388	1274	1+
393.75927	893	
396.15471	2128	1+
407.17018	1655	1+
411.24001	652	
413.14133	913	1+
422.19464	1133	1+
425.23766	1087	
430.16570	891	1+
433.19396	1968	1+
436.10104	1452	
439.21085	3498	1+
451.19353	1391	1+
453.15128	688	
466.18367	901	1+
468.14101	4604	1+
468.26458	1043	1+
472.18829	892	1+
476.37348	746	
479.18105	1874	1+
481.17170	1361	1+
484.16173	1530	1+
484.84233	1557	
487.24884	1451	1+
490.17664	1484	
492.23419	1328	1+
501.25085	679	
502.25432	1544	1+
509.21548	958	1+
510.67704	1023	
511.19381	1455	1+
516.24987	2675	1+
520.21514	2660	1+
520.52061	2125	1+
520.85503	1751	
522.23765	1933	1+
526.52708	3713	1+
526.85878	3004	
527.20632	2631	1+
529.22861	1331	1+
532.31903	8875	1+
538.21969	1784	1+
543.24873	1076	1+
546.22284	1593	1+
549.20528	1600	1+
563.25427	1304	1+
567.21184	1125	
567.59703	1157	1+
567.92433	2171	1+
568.23262	3232	1+
573.15991	1533	
581.24799	1079	1+
584.76211	822	1+
587.28876	1057	1+
591.25502	1814	1+
597.32456	1176	1+
599.24946	3836	1+
609.27033	1745	1+
615.35036	1193	1+
617.27546	2397	1+
617.61173	737	
625.32141	817	1+
631.27466	1210	1+
633.36762	12676	1+
637.24210	847	1+
639.34547	1308	1+
642.23595	658	
645.24256	1022	1+
650.31832	1332	1+
650.63189	878	1+
663.76996	688	
668.32588	781	1+
672.26403	1699	1+
675.29615	872	1+
676.28725	932	1+
682.29837	771	1+
686.26457	790	1+
687.29708	993	1+
693.30228	1106	1+
704.27301	1032	1+
708.22325	660	
717.35171	1365	1+
724.42859	769	1+
728.29989	1640	1+
736.22849	1302	
736.38022	4174	1+
759.27613	5709	1+
778.41406	918	1+
791.29321	767	
795.86066	2095	1+
796.43045	23561	1+
801.62661	847	
819.29045	5239	1+
848.42980	816	1+
856.30664	968	1+
860.38377	884	
865.26317	1643	1+
865.44685	1701	1+
866.41563	901	1+
874.30117	10172	1+
883.46321	27282	1+
888.31996	2152	1+
893.43629	1287	1+
933.33674	995	1+
948.41251	2013	1+
951.34011	3457	1+
958.36877	1022	1+
962.32890	900	1+
979.32407	1010	
980.35741	2137	1+
993.37623	2855	1+
996.38314	5596	1+
1011.36088	6066	1+
1011.36774	29937	1+
1028.51264	4703	1+
1046.51496	24622	1+
1093.40068	1903	1+
1110.41155	14266	1+
1121.40341	1384	1+
1169.52406	1515	1+
1186.52130	5384	1+
1257.50743	10929	1+
1315.54856	7671	1+
1399.51578	5491	1+
1417.52597	11611	1+
1426.64518	1076	1+
1443.65421	3166	1+
END IONS

###FS:    #m/z: 349.51578 #charge   3
###MaxRes:#m/z:  0.00000 #charge-128
###MS: 891
###MSMS: 894
BEGIN IONS
TITLE=Cmpd 229, AutoMSn(349.5158), 15.1 min
RTINSECONDS=907.232
SCANS=MS: 891 MSMS: 894
PEPMASS=349.51578	174879
CHARGE=3+
308.18209	309	
315.13613	704	1+
317.19197	505	
322.17619	305	
328.22777	381	
334.14048	901	
341.15253	1380	
346.24304	8429	1+
351.13419	294	
352.14733	1071	
359.17216	2270	1+
369.18190	587	
386.21378	902	
390.20694	439	
398.72309	428	
403.22867	813	1+
433.20172	1185	1+
442.23005	432	
450.27011	298	
451.20696	644	1+
478.20491	281	
487.26519	678	
492.22276	768	
494.23008	278	
504.26489	315	
505.27491	1218	
510.22407	373	
514.29581	1060	1+
532.32201	12368	1+
541.01189	536	
589.34030	403	
615.35422	1291	1+
628.26957	721	1+
633.36803	19359	1+
643.35662	541	
778.41747	375	
796.44113	1255	1+
END IONS

###FS:    #m/z: 410.71536 #charge   2
###MaxRes:#m/z:  0.00000 #charge-128
###MS: 895
###MSMS: 896
BEGIN IONS
TITLE=Cmpd 230, AutoMSn(410.7154), 15.2 min
RTINSECONDS=910.257
SCANS=MS: 895 MSMS: 896
PEPMASS=410.71536	234513
CHARGE=2+
331.14016	10562	1+
375.16727	680	
385.23988	1369	
389.23833	5430	1+
395.39192	634	
395.79430	810	
397.15500	544	
399.20938	504	
411.22352	916	
413.23985	2098	
414.19191	496	
416.22880	1661	
420.01167	685	
428.24237	1039	
431.24297	552	
432.19127	1157	
444.23193	1623	
446.25724	31963	1+
455.31507	1287	
500.26185	569	
517.27890	555	
541.33293	1020	
550.99413	502	
557.31864	565	
559.34239	25377	1+
573.26475	954	
701.34946	1714	1+
719.37261	10525	1+
END IONS

###FS:    #m/z: 526.52738 #charge   3
###MaxRes:#m/z:  0.00000 #charge-128
###MS: 895
###MSMS: 897
BEGIN IONS
TITLE=Cmpd 231, AutoMSn(526.5274), 15.2 min
RTINSECONDS=910.758
SCANS=MS: 895 MSMS: 897
PEPMASS=526.52738	172995
CHARGE=3+
410.15140	1849	
468.13693	2713	
484.83934	2380	
492.91780	1420	
498.68220	1619	
514.76048	3687	
520.52171	9779	1+
520.85427	10485	1+
521.19501	6613	1+
523.21800	1789	
526.25830	1602	
526.52659	62545	1+
526.86156	41698	1+
527.19638	30008	1+
532.31431	3798	1+
566.90007	2148	1+
567.22420	2140	1+
570.18144	2169	
586.09071	3019	
586.29326	6371	1+
586.49615	3960	
586.69643	2473	
586.89262	1730	
599.24152	1453	
609.29584	1918	
609.49420	1416	
611.90464	1560	
612.24232	2180	
612.57045	1551	
633.37100	6783	1+
645.58784	1726	
645.92421	1896	
646.25080	1890	
658.28027	2951	1+
665.27393	1502	
759.28024	2083	
796.42871	17658	1+
874.30260	7662	1+
883.46186	15399	1+
1011.36373	2218	
1011.36887	23754	1+
1029.49841	7341	1+
1046.52683	100915	1+
1110.42449	16149	1+
1257.50200	30581	1+
1400.51105	6480	1+
1417.52956	23780	1+
END IONS

###FS:    #m/z: 820.41816 #charge   1
###MaxRes:#m/z:  0.00000 #charge-128
###MS: 895
###MSMS: 898
BEGIN IONS
TITLE=Cmpd 232, AutoMSn(820.4182), 15.2 min
RTINSECONDS=911.26
SCANS=MS: 895 MSMS: 898
PEPMASS=820.41816	70515
CHARGE=1+
375.16812	1976	
389.23953	2680	
395.78350	960	
413.23662	1382	
414.18229	919	
432.18909	8892	1+
444.22866	760	
446.25676	9468	1+
517.27882	3907	1+
527.26318	1441	
543.22337	886	
545.26911	3717	1+
559.34292	6779	1+
561.23339	831	
656.30410	1285	
674.31545	1129	
719.36510	1492	
776.39128	802	
802.41195	1433	
818.39575	761	
820.41974	46969	1+
END IONS

###FS:    #m/z: 410.71588 #charge   2
###MaxRes:#m/z:  0.00000 #charge-128
###MS: 899
###MSMS: 900
BEGIN IONS
TITLE=Cmpd 233, AutoMSn(410.7159), 15.2 min
RTINSECONDS=914.277
SCANS=MS: 899 MSMS: 900
PEPMASS=410.71588	587299
CHARGE=2+
331.14112	20847	1+
351.18055	1500	
353.20807	1280	
360.19294	1303	
375.16591	1738	
385.24381	3999	
389.23682	11598	1+
395.78631	1205	
397.15467	1246	
411.22251	2739	
413.23582	5292	
415.16809	1114	
416.22930	3842	
428.24829	3643	
432.19353	2309	
444.23030	3763	
446.25801	66882	1+
500.26412	1721	
541.33247	2741	
545.27304	1255	
559.34270	53121	1+
573.26724	1838	
701.35167	3786	1+
719.37263	21888	1+
END IONS

###FS:    #m/z: 820.41945 #charge   1
###MaxRes:#m/z:  0.00000 #charge-128
###MS: 899
###MSMS: 901
BEGIN IONS
TITLE=Cmpd 234, AutoMSn(820.4194), 15.2 min
RTINSECONDS=914.778
SCANS=MS: 899 MSMS: 901
PEPMASS=820.41945	161620
CHARGE=1+
331.14560	1239	
375.16762	2646	
389.23719	3317	
395.79559	1223	
397.15425	1004	
413.23266	1544	
414.17856	2072	
432.18865	14076	1+
444.22548	1239	
446.25854	14154	1+
454.26624	1254	
517.27673	6494	1+
527.26066	1606	
545.27103	4982	1+
559.34014	13136	1+
561.23433	1142	
646.32176	1082	
656.30255	1406	
674.31607	1947	
719.37476	2256	
802.40743	1695	
818.40238	1111	
820.41991	75607	1+
END IONS

###FS:    #m/z: 397.70233 #charge   2
###MaxRes:#m/z:  0.00000 #charge-128
###MS: 899
###MSMS: 902
BEGIN IONS
TITLE=Cmpd 235, AutoMSn(397.7023), 15.3 min
RTINSECONDS=915.279
SCANS=MS: 899 MSMS: 902
PEPMASS=397.70233	80751
CHARGE=2+
305.15978	841	
322.18642	3223	1+
331.14559	1740	
374.17985	779	
391.20493	559	
422.17822	607	
440.19407	1209	
447.17325	2953	1+
465.19111	10988	1+
482.21582	30708	1+
490.27040	811	
561.30893	1364	
564.25435	1084	
581.28346	24005	1+
635.28975	633	
652.32012	37703	1+
723.35697	8446	1+
732.36652	808	
END IONS

###FS:    #m/z: 410.71661 #charge   2
###MaxRes:#m/z:  0.00000 #charge-128
###MS: 903
###MSMS: 904
BEGIN IONS
TITLE=Cmpd 236, AutoMSn(410.7166), 15.3 min
RTINSECONDS=918.31
SCANS=MS: 903 MSMS: 904
PEPMASS=410.71661	801308
CHARGE=2+
331.14129	29271	1+
351.17792	2306	
353.21278	2022	
360.18846	2261	
375.16909	1747	
380.18725	1578	
385.24352	4835	
389.23701	15674	1+
397.15403	1663	
411.22111	3332	
413.23704	6551	
416.22907	5364	
428.24602	5073	
432.18988	3671	
444.22791	4605	
446.25819	91188	1+
500.26543	2237	
541.33301	3458	
559.34197	74799	1+
573.27284	1976	
701.35154	4352	1+
719.37219	30580	1+
END IONS

###FS:    #m/z: 820.41950 #charge   1
###MaxRes:#m/z:  0.00000 #charge-128
###MS: 903
###MSMS: 905
BEGIN IONS
TITLE=Cmpd 237, AutoMSn(820.4195), 15.3 min
RTINSECONDS=918.811
SCANS=MS: 903 MSMS: 905
PEPMASS=820.41950	230086
CHARGE=1+
331.14027	1538	
375.16976	3341	
389.23693	3617	
413.23222	2014	
414.18222	2251	
432.18904	16041	1+
444.22945	1475	
446.25875	17745	1+
517.27851	7495	1+
527.26055	2579	
543.22823	1282	
545.27263	7270	1+
559.34206	14932	1+
561.23495	1365	
646.31671	1665	
656.30261	1635	
674.31673	2763	
719.37456	3204	
802.41126	2221	
820.41999	97618	1+
END IONS

###FS:    #m/z: 683.92825 #charge   3
###MaxRes:#m/z:  0.00000 #charge-128
###MS: 903
###MSMS: 906
BEGIN IONS
TITLE=Cmpd 238, AutoMSn(683.9283), 15.3 min
RTINSECONDS=919.312
SCANS=MS: 903 MSMS: 906
PEPMASS=683.92825	153627
CHARGE=3+
470.17528	7025	
645.58839	11603	
645.91957	11385	
646.25452	8588	
680.31777	5668	
682.84593	5303	
683.33352	7659	
683.60423	4937	
683.92986	318690	1+
684.26487	266461	1+
684.59756	176796	1+
939.34281	5070	
END IONS

###FS:    #m/z: 932.35239 #charge   2
###MaxRes:#m/z:  0.00000 #charge-128
###MS: 907
###MSMS: 908
BEGIN IONS
TITLE=Cmpd 239, AutoMSn(932.3524), 15.4 min
RTINSECONDS=922.343
SCANS=MS: 907 MSMS: 908
PEPMASS=932.35239	226121
CHARGE=2+
305.18135	1771	
376.21586	5471	
407.11516	2235	
435.11040	7361	1+
452.13971	1316	
477.26665	6570	
504.13171	1592	
595.14089	3392	
637.29517	11253	1+
682.17157	1806	
738.34081	17168	1+
795.31294	1435	
797.19695	3362	
823.82058	1856	
824.32988	1655	
851.41937	5124	1+
926.23753	3927	1+
931.35193	1352	
938.45521	7399	1+
1013.27005	1456	
1067.49651	2474	
1126.35338	1562	
1182.52645	2067	
1227.38891	1310	
1269.56594	2539	
1270.56243	1375	
1429.58748	1623	
1845.68843	12511	1+
1863.69848	179818	1+
END IONS

###FS:    #m/z: 683.92898 #charge   3
###MaxRes:#m/z:  0.00000 #charge-128
###MS: 907
###MSMS: 909
BEGIN IONS
TITLE=Cmpd 240, AutoMSn(683.9290), 15.4 min
RTINSECONDS=922.844
SCANS=MS: 907 MSMS: 909
PEPMASS=683.92898	232672
CHARGE=3+
470.17809	7487	
645.58709	10931	
645.92157	10319	
646.25572	7479	
678.25896	4492	
682.84692	5514	
683.31692	7593	
683.59813	5769	
683.92943	314436	1+
684.26500	259267	1+
684.59793	165159	1+
END IONS

###FS:    #m/z: 513.45078 #charge   1
###MaxRes:#m/z:  0.00000 #charge-128
###MS: 907
###MSMS: 910
BEGIN IONS
TITLE=Cmpd 241, AutoMSn(513.4508), 15.4 min
RTINSECONDS=923.345
SCANS=MS: 907 MSMS: 910
PEPMASS=513.45078	206884
CHARGE=1+
335.12244	920	
339.23441	1267	
344.13507	921	
360.17208	1685	
367.19217	2362	
369.19288	2459	1+
375.21823	1952	
387.69309	1074	
393.82891	1108	
394.16606	982	
401.64425	1172	
406.66463	1027	
410.14985	986	
430.23062	1628	
449.17965	2294	1+
458.21716	952	
462.20366	2407	1+
465.92962	1118	
468.19651	1113	
472.27265	18182	1+
473.90835	5829	1+
474.58097	1792	
475.68476	902	
486.94482	1587	
488.18768	3898	1+
494.69069	1533	
499.68715	3777	1+
501.74831	10439	1+
502.51746	1566	
504.19391	9139	
508.19961	1139	
508.51656	960	
513.22825	2671	1+
513.45273	1239	
END IONS

###FS:    #m/z: 461.57293 #charge   3
###MaxRes:#m/z:  0.00000 #charge-128
###MS: 911
###MSMS: 912
BEGIN IONS
TITLE=Cmpd 242, AutoMSn(461.5729), 15.4 min
RTINSECONDS=926.373
SCANS=MS: 911 MSMS: 912
PEPMASS=461.57293	587994
CHARGE=3+
367.70361	5582	
405.17440	10166	
423.21936	5886	
432.22463	6860	
445.56968	17979	
445.90703	12745	
446.23644	6032	
448.23877	10202	
461.57241	11435	
461.90744	6800	
487.25051	31411	
633.35490	29067	1+
734.39929	47382	1+
845.42737	17675	1+
863.44154	96359	1+
955.47419	13144	1+
974.48171	95761	1+
991.50167	80640	1+
1103.53372	53359	1+
1120.55917	28936	1+
1138.57341	460357	1+
1251.65740	145236	1+
END IONS

###FS:    #m/z: 691.85240 #charge   2
###MaxRes:#m/z:  0.00000 #charge-128
###MS: 911
###MSMS: 913
BEGIN IONS
TITLE=Cmpd 243, AutoMSn(691.8524), 15.4 min
RTINSECONDS=926.875
SCANS=MS: 911 MSMS: 913
PEPMASS=691.85240	223599
CHARGE=2+
392.19747	3372	
405.17398	2885	
448.23718	4093	
487.25008	3965	
496.25720	5357	
520.25567	3014	
552.27303	4725	
552.77403	2274	
560.78341	2516	
561.28174	2737	
626.33110	7830	
626.83043	4512	
633.35108	9459	1+
649.29993	3173	
659.31442	4100	
659.65087	2757	
690.84618	3247	
691.34315	5209	
697.01346	14483	
697.34683	10493	
697.67589	5038	
734.39928	16756	1+
771.90839	3473	
845.42461	2872	
863.44081	22219	1+
898.28927	3341	
937.94707	2893	
974.47664	3793	
974.47825	6602	1+
991.50046	14044	1+
1138.57179	108322	1+
1364.67501	11057	1+
1382.69729	256399	1+
END IONS

###FS:    #m/z: 510.75488 #charge   2
###MaxRes:#m/z:  0.00000 #charge-128
###MS: 911
###MSMS: 914
BEGIN IONS
TITLE=Cmpd 244, AutoMSn(510.7549), 15.5 min
RTINSECONDS=927.375
SCANS=MS: 911 MSMS: 914
PEPMASS=510.75488	226839
CHARGE=2+
313.18686	1666	
335.11234	822	
339.23669	2354	
349.17599	1673	
375.21906	4618	1+
385.17393	943	1+
401.21417	1095	
406.65727	839	
408.25314	793	
422.19533	1417	1+
426.26344	5031	1+
429.20508	1715	1+
434.19918	908	1+
436.19528	4280	1+
445.20876	1120	1+
448.21850	1512	1+
468.21326	1188	
472.26917	27954	1+
473.90802	2799	
474.57848	1161	
488.20223	1121	
499.20916	1025	1+
501.74913	1532	
502.23516	1450	1+
509.19864	1352	1+
513.20283	1112	1+
519.71489	1484	
525.25207	1249	1+
527.22474	2256	1+
538.71942	790	
541.28685	1698	1+
554.22601	1608	1+
557.27326	2049	1+
559.29898	16885	1+
568.27600	2193	1+
573.16088	899	
586.29513	2834	1+
592.19582	900	
592.89657	2879	1+
593.56306	1397	
624.74171	1429	1+
626.58190	1788	1+
626.91570	1773	
627.24884	1786	1+
633.34838	1044	
645.29469	2989	1+
645.92232	1197	
655.31196	2149	1+
659.26029	1359	1+
661.29146	1491	1+
673.32336	9730	1+
685.29795	1386	1+
687.25917	4431	1+
701.31290	1648	1+
711.27856	1416	1+
719.33282	13834	1+
723.31289	857	
733.38441	2649	1+
739.27230	991	
746.37451	956	
748.40406	891	
756.35866	1648	1+
774.37489	4687	1+
788.35298	4645	1+
802.28423	6715	1+
806.36588	39894	1+
812.29901	818	
838.33105	1351	1+
872.39410	2262	1+
889.40707	1991	1+
907.41501	23017	1+
917.41154	2225	1+
939.34622	16083	1+
984.46892	2411	1+
1019.46325	3046	1+
END IONS

###FS:    #m/z: 461.57310 #charge   3
###MaxRes:#m/z:  0.00000 #charge-128
###MS: 915
###MSMS: 916
BEGIN IONS
TITLE=Cmpd 245, AutoMSn(461.5731), 15.5 min
RTINSECONDS=930.405
SCANS=MS: 915 MSMS: 916
PEPMASS=461.57310	719763
CHARGE=3+
367.70435	5449	
405.17559	11035	
423.22067	6094	
432.22576	5813	
445.57064	17753	
445.90624	11388	
446.23561	6936	
448.23658	11834	
461.57489	9880	
461.90614	7550	
487.25085	32776	
633.35343	31924	1+
734.40068	48372	1+
845.42957	18238	1+
863.44323	97053	1+
955.47391	13614	1+
974.47600	10317	
974.48257	83127	1+
991.50240	85986	1+
1103.53787	52620	1+
1120.56069	30366	1+
1138.57423	473799	1+
1251.65756	147867	1+
END IONS

###FS:    #m/z: 523.26394 #charge   2
###MaxRes:#m/z:  0.00000 #charge-128
###MS: 915
###MSMS: 917
BEGIN IONS
TITLE=Cmpd 246, AutoMSn(523.2639), 15.5 min
RTINSECONDS=930.906
SCANS=MS: 915 MSMS: 917
PEPMASS=523.26394	376752
CHARGE=2+
333.08469	3260	
434.13296	9285	
514.94215	74538	1+
515.27560	56665	1+
515.61094	26465	
518.50827	4539	
523.00847	10494	
523.51688	6668	
529.20421	3770	
537.76907	4245	
547.21838	13228	1+
590.31976	5232	
606.62647	6089	
606.96064	5460	
607.29506	3643	
625.63501	122046	1+
625.96827	98433	1+
626.30247	55805	1+
653.31413	11351	1+
653.64845	7951	
653.97763	5505	
658.97035	3459	
659.31873	204780	1+
659.65127	154490	1+
659.98518	97664	1+
662.64615	17899	1+
662.98086	12237	
663.31993	11445	
698.85172	4401	
723.38124	6795	
723.88059	4397	
758.41502	30321	1+
827.43437	13367	1+
829.40845	5730	
829.91108	5120	
845.44326	4876	
845.44758	16199	1+
915.41855	3913	
915.91622	3886	
1045.52862	25999	1+
END IONS

###FS:    #m/z: 691.33670 #charge   2
###MaxRes:#m/z:  0.00000 #charge-128
###MS: 915
###MSMS: 918
BEGIN IONS
TITLE=Cmpd 247, AutoMSn(691.3367), 15.5 min
RTINSECONDS=931.407
SCANS=MS: 915 MSMS: 918
PEPMASS=691.33670	296718
CHARGE=2+
392.19851	3432	
405.17622	2574	
448.23613	3453	
496.25696	3824	
552.27180	4953	
552.77105	2579	
560.78433	3040	
625.63568	3084	
626.33032	6883	
626.83622	4276	
633.35285	6136	
649.28964	5200	1+
650.59210	2668	
659.31472	6822	
659.64886	4203	
687.27162	5170	1+
688.60237	56126	1+
688.93653	45739	1+
689.27638	47696	1+
690.84472	2805	
697.01166	25762	
697.34726	18464	
697.68015	7693	
734.40070	16080	1+
771.90943	5437	
772.41095	4212	
802.28332	5183	
863.44164	19451	1+
937.94812	4654	
938.44110	3539	
939.34463	17053	1+
974.47624	5727	1+
974.47709	3886	
991.50017	12297	1+
1125.44165	2603	
1138.57177	96545	1+
1364.68467	10712	1+
END IONS

###FS:    #m/z: 461.57297 #charge   3
###MaxRes:#m/z:  0.00000 #charge-128
###MS: 919
###MSMS: 920
BEGIN IONS
TITLE=Cmpd 248, AutoMSn(461.5730), 15.6 min
RTINSECONDS=934.434
SCANS=MS: 919 MSMS: 920
PEPMASS=461.57297	568279
CHARGE=3+
367.70483	4853	
405.17750	7494	
423.21909	5073	
432.22573	4675	
445.57091	15540	
445.90406	8570	
446.23716	5898	
448.23628	10137	
461.57160	8117	
461.90689	5412	
487.24949	25176	
576.33274	3835	
633.35405	23094	1+
734.40051	36693	1+
845.42654	13052	1+
863.44322	71745	1+
955.47669	9796	1+
974.48187	72315	1+
991.50237	64389	1+
1103.53778	38672	1+
1120.56123	21504	1+
1138.57380	347113	1+
1251.65739	108629	1+
END IONS

###FS:    #m/z: 523.26683 #charge   2
###MaxRes:#m/z:  0.00000 #charge-128
###MS: 919
###MSMS: 921
BEGIN IONS
TITLE=Cmpd 249, AutoMSn(523.2668), 15.6 min
RTINSECONDS=934.936
SCANS=MS: 919 MSMS: 921
PEPMASS=523.26683	411424
CHARGE=2+
434.13318	5656	
489.27232	4875	
514.27741	3530	
514.94128	57583	1+
515.27523	47828	1+
515.61061	22611	
518.50808	3482	
518.75938	3127	
523.00846	8877	
523.51553	4282	
529.20762	2598	
537.77035	2998	
547.21908	11183	1+
590.32157	14073	1+
606.62756	4843	
606.96300	4066	
607.29496	3428	
625.63488	91750	1+
625.96842	78467	1+
626.30324	43650	1+
653.31461	8537	1+
653.64857	5996	
653.98071	5040	
658.98400	3227	
659.32079	168630	1+
659.65170	123368	1+
659.98518	72083	1+
662.64483	13684	1+
662.98204	10197	
663.31955	8261	
698.85659	2893	
723.37507	5005	
723.88327	3349	
758.41446	70814	1+
786.85872	2588	
827.43707	32651	1+
829.40852	4278	
829.90746	3701	
845.44557	47126	1+
915.42370	2902	
932.47647	9161	1+
1045.54055	30640	1+
END IONS

###FS:    #m/z: 576.60685 #charge   3
###MaxRes:#m/z:  0.00000 #charge-128
###MS: 919
###MSMS: 922
BEGIN IONS
TITLE=Cmpd 250, AutoMSn(576.6068), 15.6 min
RTINSECONDS=935.437
SCANS=MS: 919 MSMS: 922
PEPMASS=576.60685	329469
CHARGE=3+
482.21736	13985	
531.74086	9679	
532.23734	5457	
570.93156	30770	1+
571.26448	19165	
571.60063	13389	
575.93972	5551	
576.27897	6299	
576.60691	306447	1+
576.94111	216950	1+
577.27438	146101	1+
595.29831	17570	1+
666.33591	30486	1+
737.37399	39243	1+
792.30023	9826	
808.40581	26321	1+
973.41822	12994	1+
991.43432	24411	1+
1500.63839	42152	1+
1599.70525	28537	1+
END IONS

###FS:    #m/z: 712.60750 #charge   3
###MaxRes:#m/z:  0.00000 #charge-128
###MS: 923
###MSMS: 924
BEGIN IONS
TITLE=Cmpd 251, AutoMSn(712.6075), 15.6 min
RTINSECONDS=938.471
SCANS=MS: 923 MSMS: 924
PEPMASS=712.60750	225408
CHARGE=3+
506.18827	7597	
707.93751	7357	
708.27542	8610	
711.95112	7436	
712.29309	8399	
712.60716	497048	1+
712.94102	421357	1+
713.27457	274759	1+
716.34833	16128	
716.68080	13675	
717.01433	9112	
END IONS

###FS:    #m/z: 523.27001 #charge   2
###MaxRes:#m/z:  0.00000 #charge-128
###MS: 923
###MSMS: 925
BEGIN IONS
TITLE=Cmpd 252, AutoMSn(523.2700), 15.6 min
RTINSECONDS=938.972
SCANS=MS: 923 MSMS: 925
PEPMASS=523.27001	342448
CHARGE=2+
370.70676	2123	
376.19147	2633	
434.13271	4171	
489.27385	4574	
505.27271	2010	
514.27219	4129	
514.77385	2174	
514.94093	37733	1+
515.27585	29125	1+
515.60930	14161	
523.00189	4564	
523.51766	3649	
537.77064	2151	
547.22067	4290	
590.32174	14757	1+
606.62590	2695	
606.96100	2952	
625.63449	56941	1+
625.96929	45396	1+
626.30281	25799	1+
653.32129	5198	1+
653.64739	3298	
653.97805	2307	
658.63806	2195	
658.97185	2079	
659.32274	110150	1+
659.65190	71090	1+
659.98454	40405	1+
662.64615	7669	1+
662.97937	6707	
663.32833	6946	1+
698.84768	2673	
723.37507	3627	
723.88030	2534	
758.41344	76124	1+
827.43611	35777	1+
829.41252	3255	
829.91969	2092	
845.44619	52927	1+
915.42568	2070	
932.47396	8337	1+
1045.54445	24973	1+
END IONS

###FS:    #m/z: 576.60709 #charge   3
###MaxRes:#m/z:  0.00000 #charge-128
###MS: 923
###MSMS: 926
BEGIN IONS
TITLE=Cmpd 253, AutoMSn(576.6071), 15.7 min
RTINSECONDS=939.474
SCANS=MS: 923 MSMS: 926
PEPMASS=576.60709	280786
CHARGE=3+
468.75927	3157	
482.21851	10954	
531.74050	7174	
532.23876	3558	
567.25678	3235	
570.93235	21566	1+
571.26698	16565	1+
571.59914	8537	
575.94232	3774	
576.27710	4313	
576.60655	196509	1+
576.94084	148243	1+
577.27474	98410	1+
595.29985	8721	
666.33631	21213	1+
737.37270	26223	1+
792.29802	6564	
808.40735	18394	1+
973.42007	9024	1+
991.43016	20858	1+
1500.63543	29810	1+
1599.70774	18762	1+
END IONS

###FS:    #m/z: 712.60752 #charge   3
###MaxRes:#m/z:  0.00000 #charge-128
###MS: 927
###MSMS: 928
BEGIN IONS
TITLE=Cmpd 254, AutoMSn(712.6075), 15.7 min
RTINSECONDS=942.5
SCANS=MS: 927 MSMS: 928
PEPMASS=712.60752	378769
CHARGE=3+
506.18669	9264	
712.27805	11480	
712.60650	631835	1+
712.94097	529944	1+
713.27446	358458	1+
716.34593	9753	
END IONS

###FS:    #m/z: 534.95909 #charge   2
###MaxRes:#m/z:  0.00000 #charge-128
###MS: 927
###MSMS: 929
BEGIN IONS
TITLE=Cmpd 255, AutoMSn(534.9591), 15.7 min
RTINSECONDS=943.002
SCANS=MS: 927 MSMS: 929
PEPMASS=534.95909	319414
CHARGE=2+
521.44816	6736	
521.70013	7186	
521.94655	5542	
530.45697	18002	
530.95712	8588	
534.27423	4922	
555.71938	6846	
578.56067	9164	
578.89229	8115	
579.22702	4933	
596.24073	5096	
616.90409	48339	1+
617.23779	40098	1+
617.57148	20794	
629.25471	8387	
629.75718	4629	
644.59131	10194	1+
644.93208	10470	1+
645.27296	5404	
650.58583	207298	1+
650.91951	160692	1+
651.25383	108190	1+
653.91605	5410	
654.25083	4529	
668.26562	4491	
674.26301	24212	1+
674.60060	13609	
674.93386	8623	
677.62385	9780	1+
677.95685	9719	1+
756.26699	4685	
759.27681	7924	1+
840.31071	4627	
874.30421	14521	1+
902.31831	4660	
902.81972	4563	
939.37489	4995	
1011.36707	38292	1+
1050.39882	30885	1+
1050.89452	33523	1+
1059.40545	37163	1+
END IONS

###FS:    #m/z: 508.93432 #charge   3
###MaxRes:#m/z:  0.00000 #charge-128
###MS: 927
###MSMS: 930
BEGIN IONS
TITLE=Cmpd 256, AutoMSn(508.9343), 15.7 min
RTINSECONDS=943.503
SCANS=MS: 927 MSMS: 930
PEPMASS=508.93432	166336
CHARGE=3+
362.19077	1404	
375.17059	1237	
403.68598	1542	
444.22484	2629	1+
444.90199	2023	
449.57204	4366	
449.90707	4434	
450.27522	10363	1+
464.24020	6556	1+
464.57595	4085	
464.90974	2852	
472.27394	2397	
473.91058	10785	1+
474.24553	13126	1+
474.57983	7600	1+
481.75601	1418	
488.24772	2008	1+
488.58811	2657	
488.91702	1994	
501.75190	2145	1+
502.93274	2902	
503.26493	2870	
503.60006	1249	
504.74336	2149	1+
508.25658	1305	
508.59653	2034	
508.70042	1299	
508.93437	33387	1+
509.26434	26804	1+
509.60289	12773	
547.30134	3319	
559.30326	3456	1+
565.30109	1652	
566.80931	1567	
567.30443	3809	1+
595.27130	2018	1+
631.35198	1614	
673.32995	1735	1+
719.33149	2207	
723.37530	10203	1+
806.36854	9533	1+
814.42383	1684	
851.47076	7342	1+
907.41417	3278	1+
980.51335	4132	1+
984.48299	2049	1+
1020.50569	10963	1+
1150.61949	53721	1+
1245.68537	4155	1+
1263.70547	76909	1+
1423.73391	15941	1+
END IONS

###FS:    #m/z: 712.60770 #charge   3
###MaxRes:#m/z:  0.00000 #charge-128
###MS: 931
###MSMS: 932
BEGIN IONS
TITLE=Cmpd 257, AutoMSn(712.6077), 15.8 min
RTINSECONDS=946.535
SCANS=MS: 931 MSMS: 932
PEPMASS=712.60770	312607
CHARGE=3+
506.18718	8181	
708.27705	7391	
711.94842	8469	
712.27402	10798	
712.60708	466991	1+
712.94113	385763	1+
713.27434	254047	1+
716.68000	6711	
END IONS

###FS:    #m/z: 534.95884 #charge   2
###MaxRes:#m/z:  0.00000 #charge-128
###MS: 931
###MSMS: 933
BEGIN IONS
TITLE=Cmpd 258, AutoMSn(534.9588), 15.8 min
RTINSECONDS=947.037
SCANS=MS: 931 MSMS: 933
PEPMASS=534.95884	266458
CHARGE=2+
521.44540	4355	
521.69797	4551	
521.95046	3442	
530.45768	11978	
530.95773	5928	
534.26766	3010	
555.72376	5239	
556.21903	3089	
578.56070	5254	
578.89707	5465	
579.23184	3426	
616.90352	30955	1+
617.23703	27321	1+
617.57122	15683	
629.25606	4520	
629.75657	3461	
644.59083	7031	1+
644.92919	4299	
645.26301	4161	
650.24090	3504	
650.58610	133522	1+
650.92085	106612	1+
651.25343	74388	1+
653.91543	3232	
654.24973	3568	
668.26366	4908	1+
671.95326	4382	1+
674.26508	17302	1+
674.59938	12716	1+
674.93531	6443	
677.62210	6490	1+
677.95562	5790	1+
678.29458	4184	1+
709.26861	3376	
759.27274	4049	
840.30858	3839	
874.30438	10553	1+
902.32216	3045	
939.37218	4060	
1011.36900	26537	1+
1050.39865	19344	1+
1050.89414	22194	1+
1059.40815	25104	1+
END IONS

###FS:    #m/z: 508.93423 #charge   3
###MaxRes:#m/z:  0.00000 #charge-128
###MS: 931
###MSMS: 934
BEGIN IONS
TITLE=Cmpd 259, AutoMSn(508.9342), 15.8 min
RTINSECONDS=947.538
SCANS=MS: 931 MSMS: 934
PEPMASS=508.93423	128477
CHARGE=3+
369.19454	2050	
403.68904	941	
435.21144	1008	1+
444.22874	2490	1+
444.89542	1505	
449.57045	3530	
449.90502	3181	
450.27427	6337	1+
454.22460	905	
464.23854	5402	1+
464.57692	3440	
464.90907	1722	
468.25336	1926	1+
472.26367	1247	
473.91018	6161	1+
474.24419	7805	1+
474.57901	4731	1+
488.58324	1481	
492.74050	850	
496.24273	1130	1+
500.21106	913	
501.74422	941	
502.26024	2838	1+
502.91952	3128	1+
506.25458	1353	1+
508.26487	1196	
508.70904	4445	
508.93496	16720	1+
509.26225	18109	1+
509.60381	6601	
510.75535	6030	1+
525.28119	2858	1+
547.30424	1388	
559.30340	1441	
565.30736	881	
567.30061	1994	1+
568.79912	1582	1+
570.28734	854	
581.73809	1354	1+
595.28744	850	
631.35008	1024	
666.34136	1504	1+
673.30538	1021	1+
685.31159	2338	1+
701.33673	859	
719.33353	1633	1+
723.37394	6740	1+
799.35950	1366	1+
806.36563	6249	1+
814.42296	994	
851.46921	4725	1+
907.40684	1448	
959.40594	1902	1+
962.49525	1416	1+
980.50984	3107	1+
1150.62354	30987	1+
1179.47934	9510	1+
1245.68396	2798	1+
1263.70279	49168	1+
1292.57250	3452	1+
1349.58777	4972	1+
1423.73265	8375	1+
END IONS

###FS:    #m/z: 439.22161 #charge   2
###MaxRes:#m/z:  0.00000 #charge-128
###MS: 935
###MSMS: 936
BEGIN IONS
TITLE=Cmpd 260, AutoMSn(439.2216), 15.8 min
RTINSECONDS=950.58
SCANS=MS: 935 MSMS: 936
PEPMASS=439.22161	177451
CHARGE=2+
319.10561	1650	
331.14078	1978	
350.16926	975	1+
359.17707	911	
387.19608	1135	
389.23476	1277	
390.17812	901	
395.19280	1890	1+
413.21724	1630	1+
416.21330	4374	1+
428.22421	1422	1+
430.19852	6213	1+
433.53730	912	1+
437.20433	1277	1+
444.20004	2256	1+
446.25658	19275	1+
448.23206	12627	1+
459.18703	1747	1+
462.21416	1608	1+
463.46774	941	
470.21510	1599	1+
474.71006	6146	1+
475.21553	3706	1+
481.89253	2144	
482.22194	4030	1+
482.55693	989	
486.70248	1072	1+
487.22173	939	1+
489.21294	3717	1+
500.23680	961	1+
503.22971	1544	1+
509.20971	2439	1+
511.23948	1170	
514.26657	1433	1+
515.73375	1858	
515.99305	1544	
524.90067	1327	1+
529.25495	1280	1+
530.73314	1693	
530.91336	5366	1+
531.58115	1969	
538.25428	1269	1+
541.30054	1430	1+
544.72641	1374	
545.24502	1296	1+
548.25737	1326	1+
553.25799	1403	
556.27267	1500	1+
559.34090	31136	1+
561.59075	1639	1+
561.92458	2296	1+
562.26094	3488	1+
567.59660	9703	1+
567.92872	11197	1+
568.26256	8383	1+
571.26907	2070	1+
573.26588	1265	
573.60551	1960	
574.27472	1955	1+
584.76760	1378	
587.28478	1791	1+
602.28951	1110	1+
605.59933	1974	1+
605.93791	1817	1+
606.26678	967	
611.27973	1317	1+
611.60558	1282	
617.28317	6139	1+
617.61519	4131	1+
617.94828	2189	
625.30355	1327	1+
700.32334	2027	1+
702.34026	1398	
719.37272	26667	1+
731.37794	4088	1+
736.24635	916	
759.36873	2574	1+
788.39341	1371	1+
798.37289	1076	1+
814.40359	1688	1+
832.42211	8773	1+
851.37374	1965	1+
860.36698	1047	
860.39819	2415	1+
872.41098	928	1+
877.43258	15989	1+
END IONS

###FS:    #m/z: 548.76346 #charge   2
###MaxRes:#m/z:  0.00000 #charge-128
###MS: 935
###MSMS: 937
BEGIN IONS
TITLE=Cmpd 261, AutoMSn(548.7635), 15.9 min
RTINSECONDS=951.081
SCANS=MS: 935 MSMS: 937
PEPMASS=548.76346	134910
CHARGE=2+
342.19520	2596	
474.71210	2210	
515.73463	2508	
530.91539	5879	1+
531.24917	3971	
531.58218	2995	
534.27383	2931	
544.26775	3188	
546.26148	5005	1+
546.60608	2247	
548.26155	18406	1+
551.77574	4345	1+
567.59543	10367	1+
567.92681	14121	1+
568.26103	9055	
573.60049	10258	1+
573.93292	7020	
574.26673	4563	
611.27298	3049	1+
616.92192	2330	
617.28035	44504	1+
617.61424	34036	1+
617.94751	19964	1+
629.79274	4881	
630.28894	2932	
644.62364	7140	1+
644.95000	6402	1+
645.29192	5489	1+
649.63107	2428	
649.96101	2861	
650.30191	88513	1+
650.63484	73151	1+
650.96675	44020	1+
669.59534	3899	
669.93042	3699	
670.26576	2325	
674.28318	2206	
678.98328	2306	
681.64182	2920	1+
682.30525	4024	1+
687.31276	17659	1+
687.64676	14495	1+
687.98219	8881	
692.65216	2787	
692.98249	2596	
693.31689	51404	1+
693.65213	46980	1+
693.98494	27057	1+
851.38314	2326	
974.94921	6952	1+
975.45762	4984	1+
1049.46497	11087	1+
1086.99452	5712	1+
1088.48413	9573	1+
1096.01696	59600	1+
1096.51958	49818	1+
END IONS

###FS:    #m/z: 534.70977 #charge   2
###MaxRes:#m/z:  0.00000 #charge-128
###MS: 935
###MSMS: 938
BEGIN IONS
TITLE=Cmpd 262, AutoMSn(534.7098), 15.9 min
RTINSECONDS=951.582
SCANS=MS: 935 MSMS: 938
PEPMASS=534.70977	169414
CHARGE=2+
488.19284	2142	1+
515.26795	3387	
515.61478	2683	
521.45008	2252	
521.94652	1988	
524.71189	5615	1+
528.95118	1907	
529.27867	1602	
530.45752	5659	
530.95603	3277	
533.26553	3731	1+
537.52111	1867	
538.72652	1849	
555.72079	2476	
578.55819	2997	
578.89348	2869	
596.24180	1982	
611.23704	1987	1+
616.90431	15885	1+
617.23833	11145	1+
617.57179	6687	
625.60655	6730	1+
625.93229	5754	1+
626.26306	5516	1+
631.29035	2495	
635.27799	2007	1+
644.59292	4213	1+
644.92757	3858	1+
645.28412	2462	
650.26312	2146	
650.58705	61753	1+
650.92057	44402	1+
651.25421	34684	1+
654.25632	3217	1+
659.31371	5849	1+
659.65001	4060	
659.98097	2200	
662.64411	2024	1+
663.31270	2520	1+
668.28636	2499	1+
668.61377	1804	
672.29671	2876	1+
672.98233	2400	1+
673.61781	5299	1+
674.26977	7394	1+
674.93654	3688	
677.62100	2753	1+
677.96068	3234	1+
678.29806	1916	1+
756.27094	1601	
759.27930	2114	
812.31265	2944	1+
840.31026	1631	
874.30407	4445	1+
939.37328	3566	1+
1011.36416	13182	1+
1028.87972	6696	1+
1050.89487	11301	1+
1051.41231	7603	1+
1059.40814	13953	1+
END IONS

###FS:    #m/z: 548.76332 #charge   2
###MaxRes:#m/z:  0.00000 #charge-128
###MS: 939
###MSMS: 940
BEGIN IONS
TITLE=Cmpd 263, AutoMSn(548.7633), 15.9 min
RTINSECONDS=954.609
SCANS=MS: 939 MSMS: 940
PEPMASS=548.76332	272222
CHARGE=2+
342.19694	2894	
474.71102	3007	
515.73919	2544	
515.98579	2650	
516.23845	2730	
530.91500	7590	1+
531.24830	4600	
531.58060	2625	
533.25250	5489	1+
544.00486	2754	
544.26139	3590	
544.50028	3021	
546.26661	6709	1+
546.60012	2859	
546.93789	2925	
548.26193	2878	
567.59429	12910	1+
567.92827	16970	1+
568.26028	11646	
573.60100	12718	1+
573.93370	7457	
574.26648	5417	
616.91893	2726	
617.27971	50030	1+
617.61393	39110	1+
617.94767	25880	
629.78784	4543	
630.28908	2767	
644.29785	7391	1+
644.62517	8434	1+
644.96088	8802	1+
649.63239	2994	
649.96735	3123	
650.30164	102619	1+
650.63372	88844	1+
650.96614	55325	1+
681.97777	2585	
687.31445	21864	1+
687.64747	16998	1+
687.98100	14270	1+
693.31752	66939	1+
693.65273	52922	1+
693.98478	37331	1+
758.41501	2919	
851.38606	2566	
974.95235	6439	1+
975.45212	6665	1+
1049.46622	12055	1+
1088.48730	7559	1+
1096.01721	73386	1+
1096.51820	62006	1+
END IONS

###FS:    #m/z: 439.22022 #charge   2
###MaxRes:#m/z:  0.00000 #charge-128
###MS: 939
###MSMS: 941
BEGIN IONS
TITLE=Cmpd 264, AutoMSn(439.2202), 15.9 min
RTINSECONDS=955.11
SCANS=MS: 939 MSMS: 941
PEPMASS=439.22022	261673
CHARGE=2+
319.10255	1128	
331.14044	2162	1+
350.16669	1174	1+
359.18126	4735	1+
386.19036	1842	1+
389.23535	1584	
390.18100	902	
395.78142	1398	
396.18260	1183	
405.20645	1011	
413.23086	2001	
416.21592	4546	1+
426.18919	1554	1+
428.23886	1147	1+
430.21387	2445	1+
432.19160	3479	1+
444.20729	1860	
446.25765	20051	1+
448.23390	7400	1+
470.20934	1247	1+
475.87955	1413	1+
476.55436	988	
481.89097	3928	1+
482.22169	3082	1+
482.56260	901	
489.21173	3809	1+
498.23323	1079	
503.23019	1995	1+
511.23611	1200	
511.49230	901	
514.26599	1488	1+
515.73748	1824	
515.98807	1846	
519.24495	1286	1+
524.91616	1504	
530.72893	1765	1+
530.91643	6100	1+
531.24717	6480	1+
531.58480	2072	
547.25278	1543	1+
553.24508	1587	1+
556.27475	1587	1+
559.34181	34075	1+
561.58520	2826	1+
561.92350	4121	1+
562.25448	3065	1+
567.59646	11698	1+
567.92868	16907	1+
568.26173	11127	1+
571.27319	2339	1+
573.27182	2874	1+
573.60378	1655	
573.93401	2041	
576.25258	1706	1+
584.75771	1617	
588.30217	3793	1+
605.60148	2879	1+
605.93889	1877	
606.26777	1074	
611.27637	1486	1+
611.60925	1063	
617.28003	8040	1+
617.61474	5743	1+
617.94722	3163	
649.27727	1788	
700.32314	2686	1+
702.34072	2003	1+
719.37169	27631	1+
731.36894	2747	1+
759.36691	2095	1+
797.38423	1086	1+
814.40232	1671	1+
832.42060	9153	1+
842.38506	1490	1+
850.89376	1225	1+
860.38570	4336	1+
877.42672	18854	1+
END IONS

###FS:    #m/z: 570.32488 #charge   1
###MaxRes:#m/z:  0.00000 #charge-128
###MS: 939
###MSMS: 942
BEGIN IONS
TITLE=Cmpd 265, AutoMSn(570.3249), 15.9 min
RTINSECONDS=955.611
SCANS=MS: 939 MSMS: 942
PEPMASS=570.32488	177974
CHARGE=1+
311.13539	3347	1+
361.19006	457	
388.20941	643	1+
406.20124	678	1+
406.77138	288	
423.25555	15436	1+
431.19819	295	
433.24119	496	
441.15783	242	
525.27247	251	
535.28631	937	1+
553.29075	311	
561.32121	378	
570.32589	16539	1+
END IONS

###FS:    #m/z: 570.32628 #charge   1
###MaxRes:#m/z:  0.00000 #charge-128
###MS: 943
###MSMS: 944
BEGIN IONS
TITLE=Cmpd 266, AutoMSn(570.3263), 16.0 min
RTINSECONDS=958.629
SCANS=MS: 943 MSMS: 944
PEPMASS=570.32628	464282
CHARGE=1+
311.13568	4221	1+
361.19030	442	
388.21786	621	
406.21850	711	
423.25344	20861	1+
432.17743	727	
433.23845	445	
535.29124	1335	1+
550.99176	377	
553.28969	420	
570.32493	24134	1+
END IONS

###FS:    #m/z: 423.25757 #charge   1
###MaxRes:#m/z:  0.00000 #charge-128
###MS: 943
###MSMS: 945
BEGIN IONS
TITLE=Cmpd 267, AutoMSn(423.2576), 16.0 min
RTINSECONDS=959.13
SCANS=MS: 943 MSMS: 945
PEPMASS=423.25757	165479
CHARGE=1+
337.18747	137	
348.14220	116	
372.23303	152	
378.18030	114	
389.23737	108	
406.19570	106	
420.43192	116	
422.26407	124	
END IONS

###FS:    #m/z: 548.76298 #charge   2
###MaxRes:#m/z:  0.00000 #charge-128
###MS: 943
###MSMS: 946
BEGIN IONS
TITLE=Cmpd 268, AutoMSn(548.7630), 16.0 min
RTINSECONDS=959.631
SCANS=MS: 943 MSMS: 946
PEPMASS=548.76298	213969
CHARGE=2+
342.19864	1896	
515.98376	1818	
525.24088	5278	1+
525.73473	2479	
530.91371	3364	
531.25330	4106	1+
531.58297	1527	
534.27899	2443	
540.25234	1988	1+
544.25652	1787	
546.26593	6788	1+
546.59396	2412	
546.97224	3279	1+
550.52516	3362	
551.01521	1984	
552.28385	5207	1+
567.59438	7312	1+
567.92886	11506	1+
568.26171	5069	
573.60262	6547	1+
573.93308	4896	
574.27084	2980	
591.24629	1549	
591.74353	1779	
611.60513	1563	
616.91279	1455	
617.27928	28140	1+
617.61366	21803	1+
617.94967	13873	1+
629.78860	2133	
630.28673	1558	
644.29713	4287	1+
644.62778	3676	1+
644.96205	3227	
649.95848	1926	
650.30010	58052	1+
650.63338	49159	1+
650.96398	28911	1+
669.59595	1674	
674.28725	2321	1+
678.65295	1782	
682.30583	2476	1+
687.31174	12391	1+
687.64799	8921	1+
687.97942	7702	1+
692.64571	1720	
693.31666	33863	1+
693.65140	26824	1+
693.98617	19662	1+
700.32160	2493	1+
758.40978	3790	1+
845.44070	2305	
948.41275	2166	1+
974.95623	5024	1+
975.44710	4382	1+
1030.45739	4101	1+
1088.01560	4460	1+
1088.49217	6175	1+
1096.01724	38873	1+
1096.51627	32155	1+
END IONS

###FS:    #m/z: 570.32651 #charge   1
###MaxRes:#m/z:  0.00000 #charge-128
###MS: 947
###MSMS: 948
BEGIN IONS
TITLE=Cmpd 269, AutoMSn(570.3265), 16.0 min
RTINSECONDS=962.661
SCANS=MS: 947 MSMS: 948
PEPMASS=570.32651	751563
CHARGE=1+
311.13721	8250	1+
361.18715	1060	
371.49151	715	
379.19997	524	
388.20825	1329	1+
395.78549	1099	
406.21224	760	
423.25535	35396	1+
433.23830	683	
535.28834	1942	1+
570.32520	38146	1+
END IONS

###FS:    #m/z: 542.90291 #charge   3
###MaxRes:#m/z:  0.00000 #charge-128
###MS: 947
###MSMS: 949
BEGIN IONS
TITLE=Cmpd 270, AutoMSn(542.9029), 16.1 min
RTINSECONDS=963.162
SCANS=MS: 947 MSMS: 949
PEPMASS=542.90291	324846
CHARGE=3+
334.17295	6192	
335.13397	22514	
369.19626	55624	1+
400.18390	5768	
448.21690	9252	
468.26539	14011	
471.68750	5363	
500.20169	8157	
504.88765	12342	
505.22340	9813	
505.55674	5773	
508.21080	65792	1+
508.55170	7745	
508.87752	6566	
525.28323	65258	1+
525.87294	7643	
531.21892	17917	1+
531.55144	37437	1+
531.88638	23625	
536.89581	17941	1+
537.22807	31482	1+
537.56247	18751	
542.90684	5387	
581.24008	5320	
595.24315	4738	
657.77630	4924	
666.28697	6187	
674.29285	7150	
674.78917	6239	
685.31515	42824	1+
799.35882	35019	1+
959.38942	52612	1+
1016.41228	223675	1+
1162.45294	33962	1+
1179.47323	6664	
1179.47610	355096	1+
1189.45890	8855	
1190.45734	5241	
1292.56084	80216	1+
1332.56109	41438	1+
1349.58171	519705	1+
1512.64359	36134	1+
1522.62918	82422	1+
END IONS

###FS:    #m/z: 423.25778 #charge   1
###MaxRes:#m/z:  0.00000 #charge-128
###MS: 947
###MSMS: 950
BEGIN IONS
TITLE=Cmpd 271, AutoMSn(423.2578), 16.1 min
RTINSECONDS=963.663
SCANS=MS: 947 MSMS: 950
PEPMASS=423.25778	265249
CHARGE=1+
299.67154	102	
307.14372	249	
322.18896	124	
342.17708	123	
346.17688	172	
351.18296	244	1+
372.23496	103	
389.24401	180	
391.18846	113	
END IONS

###FS:    #m/z: 542.56119 #charge   3
###MaxRes:#m/z:  0.00000 #charge-128
###MS: 951
###MSMS: 952
BEGIN IONS
TITLE=Cmpd 272, AutoMSn(542.5612), 16.1 min
RTINSECONDS=966.692
SCANS=MS: 951 MSMS: 952
PEPMASS=542.56119	1065618
CHARGE=3+
334.17258	11182	
335.13457	37250	
369.19738	101609	1+
400.18398	9216	
448.21729	16133	
468.26544	24548	
471.68854	9583	
500.20075	14172	
504.88702	18492	
505.22288	15660	
508.21087	119100	1+
508.55136	11746	
508.87131	9114	
525.28374	113599	1+
525.87516	12830	
531.55216	66163	1+
531.88542	42430	
532.21948	25481	
536.89523	34094	1+
537.22876	54695	1+
537.56315	31258	
542.90117	9752	
666.28909	12672	
685.31720	63635	1+
799.35848	70161	1+
959.38839	18901	
959.39036	58558	1+
1016.41288	399550	1+
1162.45360	57916	1+
1179.47157	12656	
1179.47700	631545	1+
1180.47686	9100	
1189.45704	17382	
1190.45585	11399	
1292.55871	143368	1+
1332.56032	80325	1+
1349.58228	977427	1+
1512.64489	74230	1+
1522.62846	164439	1+
END IONS

###FS:    #m/z: 813.84826 #charge   2
###MaxRes:#m/z:  0.00000 #charge-128
###MS: 951
###MSMS: 953
BEGIN IONS
TITLE=Cmpd 273, AutoMSn(813.8483), 16.1 min
RTINSECONDS=967.193
SCANS=MS: 951 MSMS: 953
PEPMASS=813.84826	636365
CHARGE=2+
335.13318	50782	1+
369.19755	24119	
420.22150	9871	
448.21811	39501	1+
508.71241	5899	
525.28642	12076	
566.25931	5602	
583.28445	7536	
611.28099	9755	
646.78383	10860	
647.28454	6798	
685.31836	10722	
799.35743	18718	1+
959.39065	16677	1+
1016.41138	94693	1+
1179.47476	106411	1+
1349.58037	10002	
1349.58302	98745	1+
1350.58473	6534	
1512.64988	35898	1+
1522.63035	26662	1+
1591.64195	17438	1+
1608.66195	70169	1+
1626.68846	569483	1+
END IONS

###FS:    #m/z: 589.48304 #charge   2
###MaxRes:#m/z:  0.00000 #charge-128
###MS: 951
###MSMS: 954
BEGIN IONS
TITLE=Cmpd 274, AutoMSn(589.4830), 16.1 min
RTINSECONDS=967.694
SCANS=MS: 951 MSMS: 954
PEPMASS=589.48304	239424
CHARGE=2+
369.19953	1857	
423.24724	481	
459.23121	862	
459.56990	501	
459.67191	566	
464.57766	567	
468.25207	1438	1+
468.57993	2382	
468.91353	1234	
475.49399	498	
479.24079	974	1+
508.71413	532	
525.28395	2412	1+
533.94015	564	
545.26525	723	
550.25281	3962	1+
550.58035	2266	
550.91715	1721	
554.28265	756	1+
555.91671	469	
568.30468	2009	1+
570.31619	3841	1+
585.30608	666	
585.93175	538	
586.31778	29775	1+
586.60818	1104	
589.94164	1911	1+
590.27309	3335	1+
590.61609	1508	
590.75585	842	
592.30329	2058	1+
594.32306	2143	1+
632.35255	1107	
675.29521	501	
685.31882	615	
696.35411	525	
704.29871	461	
END IONS

###FS:    #m/z: 542.56255 #charge   3
###MaxRes:#m/z:  0.00000 #charge-128
###MS: 955
###MSMS: 956
BEGIN IONS
TITLE=Cmpd 275, AutoMSn(542.5626), 16.2 min
RTINSECONDS=970.713
SCANS=MS: 955 MSMS: 956
PEPMASS=542.56255	1160935
CHARGE=3+
334.17184	12632	
335.13551	41326	
369.19702	106241	1+
400.18586	10542	
448.21886	17833	
468.26528	25487	
471.68884	10643	
500.20106	16666	
504.88827	21653	
505.22069	18939	
508.21185	127198	1+
508.55295	14025	
508.87954	10504	
525.28431	124150	1+
525.87621	13993	
531.55149	69929	1+
531.88735	43764	
532.22090	27911	
536.89556	36347	1+
537.22825	59373	1+
537.56323	34116	
542.90131	10337	
595.24036	9874	
666.28697	12581	
685.31748	72590	1+
799.35876	76948	1+
959.39147	84198	1+
1016.41258	445539	1+
1162.45263	68075	1+
1179.47203	16040	
1179.47730	706082	1+
1180.47437	9910	
1189.45635	21360	
1190.45981	13383	
1292.55997	163297	1+
1332.56025	89182	1+
1349.58321	1083544	1+
1512.64491	81491	1+
1522.62927	184999	1+
END IONS

###FS:    #m/z: 813.84948 #charge   2
###MaxRes:#m/z:  0.00000 #charge-128
###MS: 955
###MSMS: 957
BEGIN IONS
TITLE=Cmpd 276, AutoMSn(813.8495), 16.2 min
RTINSECONDS=971.214
SCANS=MS: 955 MSMS: 957
PEPMASS=813.84948	804695
CHARGE=2+
335.13319	51322	1+
369.19762	23457	
420.22259	9950	
448.21734	43039	1+
508.71245	5560	
525.28561	12021	
566.25832	5064	
583.28650	6925	
594.25514	4912	
611.27972	8734	
646.78500	11268	
647.28517	6335	
685.31850	11354	
761.82163	12660	
762.32089	8966	
799.35735	18617	1+
804.84735	7026	
959.39149	16491	1+
1016.41001	95747	1+
1179.47449	108327	1+
1349.57909	9449	
1349.58312	97767	1+
1350.58022	6320	
1512.64522	35594	1+
1591.64249	18547	1+
1609.66538	61936	1+
1626.68931	585108	1+
END IONS

###FS:    #m/z: 589.48399 #charge   1
###MaxRes:#m/z:  0.00000 #charge-128
###MS: 955
###MSMS: 958
BEGIN IONS
TITLE=Cmpd 277, AutoMSn(589.4840), 16.2 min
RTINSECONDS=971.715
SCANS=MS: 955 MSMS: 958
PEPMASS=589.48399	473847
CHARGE=1+
327.13452	423	
369.19766	1442	
376.60592	478	
448.21679	615	
459.23147	1091	
459.90133	517	
465.23867	551	
468.26842	704	
468.57893	1457	
468.91704	977	
469.23353	1077	1+
475.49290	861	
479.23099	925	1+
509.21884	566	
517.25961	421	
525.28237	2648	1+
545.26455	4566	1+
550.25566	3904	1+
550.57709	2267	1+
550.90822	1363	
554.28680	387	
555.56507	453	
555.89583	749	1+
556.26066	1035	1+
557.77090	537	
560.25596	402	
568.30970	1811	1+
570.29362	3828	1+
571.77302	761	
579.29878	380	
580.93654	482	
585.31463	461	
585.77650	517	
586.31133	27404	1+
586.61109	6029	1+
586.94909	2499	
587.81423	415	
END IONS

###FS:    #m/z: 550.52174 #charge   2
###MaxRes:#m/z:  0.00000 #charge-128
###MS: 959
###MSMS: 960
BEGIN IONS
TITLE=Cmpd 278, AutoMSn(550.5217), 16.2 min
RTINSECONDS=974.736
SCANS=MS: 959 MSMS: 960
PEPMASS=550.52174	509560
CHARGE=2+
496.22092	13533	
533.27357	10227	
545.76356	66959	1+
549.77107	19421	
550.01791	24638	
568.79619	21363	
569.29618	12139	
609.28119	8892	
639.83431	77323	1+
646.96285	24347	
647.29593	23971	
647.62984	15574	
657.63460	87812	1+
657.96976	71014	1+
658.30335	42651	
675.31130	10452	
684.65328	14401	
684.98574	14755	
685.31961	11906	
690.65763	82701	1+
690.99210	68961	1+
691.32516	39542	
792.29967	31014	1+
952.46279	11175	
1091.02091	226071	1+
1091.52018	182605	1+
1099.53348	829836	1+
1100.03492	655286	1+
END IONS

###FS:    #m/z: 813.84824 #charge   2
###MaxRes:#m/z:  0.00000 #charge-128
###MS: 959
###MSMS: 961
BEGIN IONS
TITLE=Cmpd 279, AutoMSn(813.8482), 16.3 min
RTINSECONDS=975.237
SCANS=MS: 959 MSMS: 961
PEPMASS=813.84824	648878
CHARGE=2+
335.13346	34828	1+
369.19641	20424	1+
420.22128	6926	
431.18855	3103	
448.21722	28301	1+
508.71058	4110	
525.28661	8268	
566.25612	3824	
583.28309	5545	
594.25347	3073	
611.27917	6249	
646.78674	8106	
647.28768	4454	
685.31776	7588	
761.81962	7851	
762.32089	5492	
799.35868	12732	1+
804.84222	4115	
817.79451	3681	
959.39032	11059	1+
1016.41028	66784	1+
1179.47426	69519	1+
1349.58126	6857	
1349.58367	66052	1+
1350.58253	4410	
1512.64853	24037	1+
1591.64369	11968	1+
1609.66384	41089	1+
1626.68864	364868	1+
END IONS

###FS:    #m/z: 733.35558 #charge   3
###MaxRes:#m/z:  0.00000 #charge-128
###MS: 959
###MSMS: 962
BEGIN IONS
TITLE=Cmpd 280, AutoMSn(733.3556), 16.3 min
RTINSECONDS=975.738
SCANS=MS: 959 MSMS: 962
PEPMASS=733.35558	347772
CHARGE=3+
727.68263	23878	
728.01759	22178	
728.35160	16994	
732.68635	31435	
733.01824	38532	
733.35609	946828	1+
733.69072	820666	1+
734.02379	549289	1+
END IONS

###FS:    #m/z: 550.52244 #charge   2
###MaxRes:#m/z:  0.00000 #charge-128
###MS: 963
###MSMS: 964
BEGIN IONS
TITLE=Cmpd 281, AutoMSn(550.5224), 16.3 min
RTINSECONDS=978.76
SCANS=MS: 963 MSMS: 964
PEPMASS=550.52244	787730
CHARGE=2+
469.59115	11953	
496.22093	15513	
533.27225	13957	
545.76292	81987	1+
549.77082	24737	
550.01692	29228	
555.29441	15072	
568.79516	25944	
569.29628	15302	
639.83401	95249	1+
646.96135	29948	
647.29474	28434	
647.62860	18036	
657.63388	104567	1+
657.96836	90520	1+
658.30276	50698	
675.31295	10677	
684.65341	15082	
684.98628	17747	
685.32085	15054	
690.65740	104535	1+
690.99167	89773	1+
691.32448	51496	
792.29908	37758	1+
952.46232	14431	
1091.02015	265040	1+
1091.51970	228274	1+
1099.53316	1011111	1+
1100.03451	779029	1+
END IONS

###FS:    #m/z: 733.35655 #charge   3
###MaxRes:#m/z:  0.00000 #charge-128
###MS: 963
###MSMS: 965
BEGIN IONS
TITLE=Cmpd 282, AutoMSn(733.3566), 16.3 min
RTINSECONDS=979.261
SCANS=MS: 963 MSMS: 965
PEPMASS=733.35655	551156
CHARGE=3+
727.68257	19378	
728.01512	20637	
728.34862	15991	
732.35402	12545	
732.68529	28247	
733.01485	33688	
733.35604	844613	1+
733.69051	747055	1+
734.02349	497681	1+
END IONS

###FS:    #m/z: 1100.02782 #charge   1
###MaxRes:#m/z:  0.00000 #charge-128
###MS: 963
###MSMS: 966
BEGIN IONS
TITLE=Cmpd 283, AutoMSn(1100.0278), 16.3 min
RTINSECONDS=979.762
SCANS=MS: 963 MSMS: 966
PEPMASS=1100.02782	223105
CHARGE=1+
570.32707	8243	1+
792.30233	923	
813.85017	1024	
814.34986	863	
1097.01928	641	
1098.51522	1315	
1099.01443	1748	
END IONS

###FS:    #m/z: 550.52214 #charge   2
###MaxRes:#m/z:  0.00000 #charge-128
###MS: 967
###MSMS: 968
BEGIN IONS
TITLE=Cmpd 284, AutoMSn(550.5221), 16.4 min
RTINSECONDS=982.79
SCANS=MS: 967 MSMS: 968
PEPMASS=550.52214	676306
CHARGE=2+
469.59118	9492	
496.22259	13140	
533.27213	9665	
545.76312	64007	1+
549.77276	20903	
550.01684	26325	
554.28435	31989	1+
568.79526	21585	
569.29662	11666	
604.31138	63068	1+
604.81784	27404	
646.96158	24781	
647.29361	24661	
647.62691	15455	
657.63375	85005	1+
657.96941	72023	1+
658.30068	40407	
675.31437	9337	
684.65173	12228	
684.98783	14410	
685.32069	13335	
690.65684	75263	1+
690.99158	65293	1+
691.32502	38627	
792.29955	21619	
952.45978	11880	
1091.02053	223387	1+
1091.51908	171283	1+
1099.53254	820896	1+
1100.03356	645894	1+
END IONS

###FS:    #m/z: 733.35562 #charge   3
###MaxRes:#m/z:  0.00000 #charge-128
###MS: 967
###MSMS: 969
BEGIN IONS
TITLE=Cmpd 285, AutoMSn(733.3556), 16.4 min
RTINSECONDS=983.291
SCANS=MS: 967 MSMS: 969
PEPMASS=733.35562	439859
CHARGE=3+
727.68246	14173	
728.01817	13124	
728.34674	12755	
732.35428	9712	
732.68255	20324	
733.01892	26022	
733.35587	584757	1+
733.69038	520924	1+
734.02382	346020	1+
END IONS

###FS:    #m/z: 1100.02818 #charge   1
###MaxRes:#m/z:  0.00000 #charge-128
###MS: 967
###MSMS: 970
BEGIN IONS
TITLE=Cmpd 286, AutoMSn(1100.0282), 16.4 min
RTINSECONDS=983.792
SCANS=MS: 967 MSMS: 970
PEPMASS=1100.02818	159645
CHARGE=1+
570.32545	2775	1+
792.29674	471	
END IONS

###FS:    #m/z: 648.32151 #charge   2
###MaxRes:#m/z:  0.00000 #charge-128
###MS: 971
###MSMS: 972
BEGIN IONS
TITLE=Cmpd 287, AutoMSn(648.3215), 16.4 min
RTINSECONDS=986.823
SCANS=MS: 971 MSMS: 972
PEPMASS=648.32151	116856
CHARGE=2+
496.22118	3011	
643.81840	7067	
645.89469	2205	
646.55419	2132	
646.81259	9684	1+
647.29843	2490	
648.06769	8033	
648.32307	86610	
652.32358	3191	
652.56935	2942	
764.89335	2830	
788.37291	2848	
788.70230	3292	
789.03926	2736	
792.30185	3155	
821.38999	3570	
821.72687	4277	
822.06656	3044	
835.93381	4107	
836.43377	3429	
1287.12591	36581	1+
1287.62332	29200	1+
END IONS

###FS:    #m/z: 518.85982 #charge   1
###MaxRes:#m/z:  0.00000 #charge-128
###MS: 971
###MSMS: 973
BEGIN IONS
TITLE=Cmpd 288, AutoMSn(518.8598), 16.5 min
RTINSECONDS=987.324
SCANS=MS: 971 MSMS: 973
PEPMASS=518.85982	107347
CHARGE=1+
369.19559	1457	
383.72482	1311	
411.22078	6010	1+
448.90089	1047	
449.22989	1010	
450.49934	1068	
450.74787	1239	
482.23524	1773	
486.59115	1152	
486.92143	1121	
500.22645	2270	1+
500.66156	1303	
500.85415	1321	
506.52265	1464	
506.85602	1322	
509.24928	4284	1+
510.60782	1578	
510.93452	1035	
511.86026	1207	
512.05380	1055	
512.25119	2527	
512.45489	1202	
514.25514	4678	1+
514.74732	1029	
514.93892	957	
515.45546	16367	1+
515.65575	19074	1+
515.85586	13776	
516.05643	9645	
516.25161	9786	1+
517.74230	1718	
518.47661	2410	
518.66152	13590	1+
518.85778	39136	1+
END IONS

###FS:    #m/z: 794.98938 #charge   3
###MaxRes:#m/z:  0.00000 #charge-128
###MS: 971
###MSMS: 974
BEGIN IONS
TITLE=Cmpd 289, AutoMSn(794.9894), 16.5 min
RTINSECONDS=987.825
SCANS=MS: 971 MSMS: 974
PEPMASS=794.98938	86638
CHARGE=3+
327.07076	822	
344.09651	673	
390.08931	1843	
396.09333	777	
418.08219	4920	1+
421.23817	674	
435.10977	2797	1+
487.10229	5016	1+
556.12394	781	
574.13395	2014	1+
578.11483	2062	1+
587.29236	2057	1+
655.96988	1316	
656.29609	1535	
656.63030	860	
694.35306	2055	
694.86743	1178	
709.30551	1657	1+
709.64248	1098	
709.97892	762	
728.31522	874	
758.99016	1023	
759.32976	662	
765.11039	1257	
765.61809	760	
780.16960	760	
788.98931	2111	1+
789.33358	2370	1+
789.65786	1628	1+
791.90636	790	
792.37249	4184	1+
792.74106	1043	
793.09144	1291	1+
793.91119	688	
794.99016	21760	1+
795.32417	16856	
795.65792	16184	1+
797.98584	1906	1+
798.32615	1996	1+
798.66236	952	
799.65440	2599	1+
799.99193	1740	
1274.62640	5362	1+
1474.74272	8168	1+
1528.71584	2211	1+
1591.66879	5899	1+
1599.74701	2607	1+
1603.77972	5416	1+
1718.81073	8017	1+
1787.84023	1278	1+
1805.83884	13823	1+
1965.86000	6857	1+
END IONS

###FS:    #m/z: 648.32134 #charge   2
###MaxRes:#m/z:  0.00000 #charge-128
###MS: 975
###MSMS: 976
BEGIN IONS
TITLE=Cmpd 290, AutoMSn(648.3213), 16.5 min
RTINSECONDS=990.847
SCANS=MS: 975 MSMS: 976
PEPMASS=648.32134	150772
CHARGE=2+
496.22376	3240	
644.30860	24549	1+
646.55176	2287	
646.80751	9034	1+
648.06394	8278	
648.32250	90745	
652.32068	4220	
652.56926	3045	
652.82252	2482	
764.89818	3227	
788.36865	3325	
788.70376	3333	
789.03766	3046	
792.30245	3039	
800.41420	4244	
800.92173	3100	
821.39448	3676	
821.72493	4552	
822.06223	3201	
835.93673	3816	
836.44104	4409	
1286.62075	34047	1+
1287.12661	35720	1+
END IONS

###FS:    #m/z: 407.23926 #charge   2
###MaxRes:#m/z:  0.00000 #charge-128
###MS: 975
###MSMS: 977
BEGIN IONS
TITLE=Cmpd 291, AutoMSn(407.2393), 16.5 min
RTINSECONDS=991.348
SCANS=MS: 975 MSMS: 977
PEPMASS=407.23926	125957
CHARGE=2+
305.16097	905	
322.18483	2066	
346.22222	5145	1+
355.23092	2621	
364.22910	877	
372.18828	2246	1+
389.21534	821	
391.20498	858	
395.78803	882	
415.20680	4418	
416.19636	5429	1+
432.22907	931	
433.21667	5351	1+
450.24402	8333	1+
510.70504	1111	
529.27864	2579	1+
546.30213	3081	
563.32710	51381	1+
659.38831	1570	
674.38768	819	
676.41052	47046	1+
686.39011	977	
813.46816	2704	1+
END IONS

###FS:    #m/z: 518.86008 #charge   1
###MaxRes:#m/z:  0.00000 #charge-128
###MS: 975
###MSMS: 978
BEGIN IONS
TITLE=Cmpd 292, AutoMSn(518.8601), 16.5 min
RTINSECONDS=991.849
SCANS=MS: 975 MSMS: 978
PEPMASS=518.86008	131022
CHARGE=1+
369.19399	920	
388.19612	930	
393.21228	817	
411.22224	5755	1+
448.89849	783	
449.22938	603	
450.11794	630	
450.50338	634	
479.22819	599	
486.59087	1130	
486.92832	986	
500.22749	754	
500.85593	1303	
501.24218	1493	1+
506.52452	701	
506.85250	1196	1+
508.24026	874	
510.61193	1106	
510.93804	823	
512.05155	1106	
512.25065	1894	1+
512.45955	719	
514.25704	3286	1+
514.74701	939	
514.93929	712	
515.03709	849	
515.45851	13504	1+
515.65676	12803	1+
515.85633	10181	
516.05568	5441	
516.25185	8079	1+
517.74223	1292	
518.46196	2311	
518.65855	11802	1+
518.85883	28323	1+
END IONS

###FS:    #m/z: 406.73399 #charge   2
###MaxRes:#m/z:  0.00000 #charge-128
###MS: 979
###MSMS: 980
BEGIN IONS
TITLE=Cmpd 293, AutoMSn(406.7340), 16.6 min
RTINSECONDS=994.867
SCANS=MS: 979 MSMS: 980
PEPMASS=406.73399	486010
CHARGE=2+
305.15815	2733	
322.18554	4896	
346.22050	10549	1+
355.22993	4315	
364.23028	2410	
372.19789	2335	
389.21697	1755	
415.19853	22226	1+
432.22899	2061	
433.21691	11019	1+
450.24315	16646	1+
492.28834	2185	
528.27888	5734	1+
546.30258	4622	
563.32768	102407	1+
659.38461	3137	
674.39237	1639	
676.41176	94994	1+
686.39487	1987	
END IONS

###FS:    #m/z: 648.57302 #charge   2
###MaxRes:#m/z:  0.00000 #charge-128
###MS: 979
###MSMS: 981
BEGIN IONS
TITLE=Cmpd 294, AutoMSn(648.5730), 16.6 min
RTINSECONDS=995.368
SCANS=MS: 979 MSMS: 981
PEPMASS=648.57302	119681
CHARGE=2+
496.22263	2547	
525.28407	1315	
643.82199	4286	
646.54630	1476	
646.81088	6140	1+
647.63726	1379	
648.06965	5376	
650.58287	2760	
652.08762	1350	
652.57330	2465	
764.89543	1688	
765.40283	1295	
788.37253	1637	
788.70193	2870	
789.03874	2214	
792.30216	2492	
821.39601	1966	
821.72873	2885	
822.06438	2040	
835.93596	2708	
836.43682	2900	
1287.12660	22104	1+
1287.62408	16460	1+
1291.57808	5893	1+
1295.63646	124591	1+
1296.13665	106341	1+
END IONS

###FS:    #m/z: 518.85970 #charge   1
###MaxRes:#m/z:  0.00000 #charge-128
###MS: 979
###MSMS: 982
BEGIN IONS
TITLE=Cmpd 295, AutoMSn(518.8597), 16.6 min
RTINSECONDS=995.869
SCANS=MS: 979 MSMS: 982
PEPMASS=518.85970	106611
CHARGE=1+
369.19048	1335	1+
383.72722	729	
388.19799	479	
392.20213	637	1+
395.78522	545	
404.15889	579	
407.23750	524	
411.22019	3461	1+
426.20796	537	
446.51604	907	1+
448.89611	532	
450.49783	730	
450.72870	1070	1+
463.19750	791	1+
470.18700	496	
473.72314	644	
486.58875	524	
486.92907	528	
498.23938	775	1+
500.23447	1682	1+
500.70249	453	
500.86049	482	
504.24669	902	1+
506.52050	643	
507.23971	1069	1+
509.23659	3342	1+
510.60859	573	
511.84956	502	
512.45128	674	
514.25500	2547	1+
514.76439	557	
515.05354	778	
515.45962	7412	1+
515.66316	8014	1+
515.85810	6521	1+
516.05350	3978	
516.25208	4432	1+
517.74706	527	
518.26544	1990	
518.46704	1358	
518.66480	1407	
518.86022	16171	1+
END IONS

###FS:    #m/z: 407.24087 #charge   2
###MaxRes:#m/z:  0.00000 #charge-128
###MS: 983
###MSMS: 984
BEGIN IONS
TITLE=Cmpd 296, AutoMSn(407.2409), 16.6 min
RTINSECONDS=998.889
SCANS=MS: 983 MSMS: 984
PEPMASS=407.24087	739598
CHARGE=2+
305.15885	3727	
322.18605	5788	
346.21973	13152	1+
355.23144	7298	
364.23328	2619	
372.19182	5165	1+
389.21479	2844	
415.20692	13213	
416.19575	15641	1+
432.23045	2480	
433.21713	14630	1+
450.24304	23265	1+
492.29031	2535	
528.28041	7688	1+
546.30335	6976	
563.32721	142748	1+
659.38855	4121	
676.41074	135221	1+
813.47267	11256	1+
END IONS

###FS:    #m/z: 607.27495 #charge   2
###MaxRes:#m/z:  0.00000 #charge-128
###MS: 983
###MSMS: 985
BEGIN IONS
TITLE=Cmpd 297, AutoMSn(607.2749), 16.7 min
RTINSECONDS=999.39
SCANS=MS: 983 MSMS: 985
PEPMASS=607.27495	75898
CHARGE=2+
312.17459	551	
323.17208	1451	1+
343.17322	2840	1+
351.16798	1119	1+
360.19522	4288	1+
368.19491	741	
369.19625	9293	1+
381.11865	583	
398.15577	571	
414.18454	1096	1+
429.21371	586	1+
431.21990	562	
432.18874	1494	1+
444.21512	763	1+
448.22256	1088	1+
455.22141	560	
458.22863	503	1+
468.26360	3812	1+
471.91603	503	
472.24040	1541	1+
475.49276	582	
476.38055	590	
479.19462	1680	1+
486.23022	1011	1+
490.23938	826	1+
495.19575	1025	1+
503.22183	2000	1+
506.27835	769	1+
512.20594	581	1+
514.23393	1608	1+
517.24262	1063	1+
520.22781	13075	1+
522.94209	535	
525.28501	13589	1+
528.24686	1816	1+
531.25548	1204	1+
535.25931	1500	1+
543.25217	792	1+
545.26201	1776	1+
550.94501	595	
559.27722	866	1+
564.27651	509	
567.26465	684	1+
570.28301	680	1+
572.26272	622	1+
576.28413	1576	1+
579.30562	1071	
579.64008	746	
579.97916	756	
583.27736	2544	1+
585.77834	689	
588.64929	1615	1+
588.97118	743	
589.24917	3348	1+
595.28935	996	1+
598.26496	539	1+
601.28709	1955	1+
603.80523	662	
604.29700	562	
605.28240	2231	1+
605.61765	662	1+
605.95463	716	
607.28340	2672	1+
612.29216	731	1+
615.31336	788	1+
631.32282	658	1+
634.30953	939	1+
637.28893	996	1+
640.29219	668	1+
643.32145	676	
646.28962	1118	1+
656.31703	675	1+
658.84154	669	
659.33707	1280	1+
662.32768	556	1+
666.27850	1113	1+
667.29802	1269	1+
668.30826	2146	1+
679.32606	878	1+
683.29158	16747	1+
685.30954	7970	1+
690.31861	606	1+
693.30545	727	1+
696.33022	618	1+
700.34555	650	1+
703.33993	711	1+
711.33438	805	1+
715.34257	618	1+
730.35450	2251	1+
737.34459	552	
739.34159	613	1+
743.34881	563	1+
748.39826	504	
752.32708	614	1+
753.35222	632	1+
759.35838	840	1+
764.33527	632	1+
782.34892	790	1+
782.35489	8354	1+
795.35613	497	1+
799.35187	1029	
800.34868	3077	1+
813.38632	577	1+
826.38940	538	1+
864.39565	612	1+
879.38027	981	1+
896.39984	17099	1+
907.37815	1352	1+
960.37716	1381	1+
978.45491	928	1+
988.44320	527	1+
995.46787	6246	1+
999.40052	1754	1+
1015.44169	6028	1+
1016.40705	2093	1+
1086.50902	1152	1+
1162.47751	1680	1+
1179.47232	3558	1+
1186.56313	2155	1+
1212.55795	3040	1+
END IONS

###FS:    #m/z: 487.73885 #charge   2
###MaxRes:#m/z:  0.00000 #charge-128
###MS: 983
###MSMS: 986
BEGIN IONS
TITLE=Cmpd 298, AutoMSn(487.7388), 16.7 min
RTINSECONDS=999.891
SCANS=MS: 983 MSMS: 986
PEPMASS=487.73885	44478
CHARGE=2+
312.17765	251	
334.14081	678	1+
345.16958	342	1+
348.14624	302	1+
352.15079	1419	1+
359.16853	525	1+
369.19662	3439	1+
375.18266	447	1+
378.18802	318	1+
381.11230	341	
386.20240	564	1+
389.19555	225	
392.16985	371	1+
396.18246	1107	1+
400.17379	492	1+
404.17288	326	
405.18331	464	1+
409.19970	292	1+
411.20888	222	
415.21226	307	1+
417.20229	389	1+
419.20438	443	1+
423.18103	318	1+
425.20297	490	1+
428.21335	421	1+
432.20698	228	
433.19110	1840	1+
440.18860	214	
443.21989	224	
446.21287	299	1+
448.21598	499	1+
450.16000	281	
451.19935	1230	1+
456.21951	314	1+
460.26265	2711	1+
463.20221	287	1+
465.20511	254	1+
468.26636	1019	1+
472.19723	831	1+
475.49366	433	
476.21334	844	1+
480.19976	411	
482.21632	1106	1+
487.24688	845	1+
490.24383	335	1+
492.20842	624	1+
494.19204	381	1+
497.19607	228	
499.20769	418	1+
499.70237	360	1+
502.20468	428	1+
504.22643	534	1+
508.23847	213	
510.22955	360	
515.20039	374	1+
517.25324	322	1+
519.23697	248	
520.21750	1112	1+
522.23503	1116	1+
525.28230	3595	1+
533.94257	381	
536.23650	233	1+
538.21531	549	1+
544.26602	1491	1+
561.30897	3349	1+
565.26122	510	1+
570.25185	506	1+
572.21207	980	1+
578.27308	278	1+
586.25429	226	1+
590.23907	689	
590.73899	287	
591.25739	1287	1+
596.25010	711	1+
609.26647	410	
620.24920	295	1+
632.33955	276	1+
640.26430	259	1+
650.31408	388	1+
665.29824	232	1+
668.29625	397	1+
674.30569	229	
685.31502	2388	1+
692.30834	284	
694.25968	468	1+
706.35365	256	
707.34742	654	1+
709.33720	982	1+
713.30131	253	1+
721.35967	297	1+
724.36314	3155	1+
732.34170	270	
736.23494	215	
737.35154	239	1+
754.32709	218	1+
765.31942	283	1+
782.32860	621	1+
792.39545	514	1+
794.38920	706	1+
799.35785	2315	1+
802.78030	392	
808.38365	227	1+
811.40111	3230	1+
812.50843	437	1+
832.41396	263	1+
836.43126	491	1+
868.35169	363	1+
874.37525	253	1+
887.48339	535	1+
942.37207	750	1+
959.37824	516	1+
968.42314	414	1+
974.47537	422	1+
END IONS

###FS:    #m/z: 595.28524 #charge   2
###MaxRes:#m/z:  0.00000 #charge-128
###MS: 987
###MSMS: 988
BEGIN IONS
TITLE=Cmpd 299, AutoMSn(595.2852), 16.7 min
RTINSECONDS=1002.92
SCANS=MS: 987 MSMS: 988
PEPMASS=595.28524	111095
CHARGE=2+
404.22473	2060	
505.26441	1121	
509.21338	1870	
522.22890	1487	
525.28411	1082	
617.26167	1062	
644.23719	1270	
647.26659	1356	
655.37043	1919	
657.29894	1225	
685.29444	2827	
732.31860	1985	
732.81680	1517	
742.32497	2249	
758.34089	1726	
768.33099	3571	1+
786.33902	12704	1+
914.39256	1933	
918.42626	1130	
944.42125	4522	1+
972.41624	8636	1+
1015.45863	2038	
1016.46085	1120	
1043.45599	3651	
1044.45587	1938	
1074.53465	9276	1+
1171.54625	3520	1+
1189.56463	107556	1+
END IONS

###FS:    #m/z: 391.19153 #charge   3
###MaxRes:#m/z:  0.00000 #charge-128
###MS: 987
###MSMS: 989
BEGIN IONS
TITLE=Cmpd 300, AutoMSn(391.1915), 16.7 min
RTINSECONDS=1003.42
SCANS=MS: 987 MSMS: 989
PEPMASS=391.19153	62211
CHARGE=3+
321.16615	307	1+
338.18122	995	1+
370.25985	128	
372.28581	131	
374.26006	229	
376.21371	149	
378.57617	447	
379.20393	154	
388.25635	632	1+
390.25257	635	1+
392.27263	752	1+
394.29108	577	
396.25332	298	
397.81709	172	
401.28425	546	1+
404.22600	272	1+
407.19420	206	
443.18635	351	1+
446.26336	163	
448.23433	1124	1+
455.29696	476	1+
464.24061	129	
481.18738	192	
498.21220	1505	1+
500.35602	330	1+
504.25439	381	1+
514.19733	196	
519.27646	300	1+
522.22421	323	
539.26254	166	
542.27878	413	1+
550.98225	286	
559.34277	137	
561.32009	554	1+
563.32493	962	1+
565.24288	128	
571.22061	148	
572.18138	487	1+
579.28413	157	
611.35656	165	
613.27028	160	
632.35115	591	1+
674.39022	173	
676.41051	1055	1+
685.28841	144	
768.46687	296	1+
772.46223	206	1+
END IONS

###FS:    #m/z: 487.73913 #charge   2
###MaxRes:#m/z:  0.00000 #charge-128
###MS: 987
###MSMS: 990
BEGIN IONS
TITLE=Cmpd 301, AutoMSn(487.7391), 16.7 min
RTINSECONDS=1003.92
SCANS=MS: 987 MSMS: 990
PEPMASS=487.73913	54179
CHARGE=2+
341.14700	350	1+
343.15687	337	1+
352.15472	1225	1+
359.16966	517	
367.19888	371	1+
369.19346	2174	1+
375.19087	397	1+
376.60055	248	
376.68813	275	
379.18646	251	1+
381.13153	463	
386.22427	326	
389.19023	322	1+
393.15808	347	1+
395.78377	245	
396.15197	470	
397.20264	536	1+
403.19221	264	1+
405.19228	681	1+
416.20114	333	
418.22397	230	
419.21517	484	1+
422.20187	402	1+
426.20334	427	1+
429.20344	271	1+
431.17986	353	1+
433.19164	1101	1+
436.17578	243	1+
440.22542	452	1+
443.22332	594	1+
448.22114	528	1+
450.22233	257	
451.19718	737	1+
455.19377	225	1+
458.20404	477	1+
460.25804	2372	1+
468.26991	1441	1+
472.23331	450	1+
475.50162	310	
479.20679	636	1+
482.22447	713	1+
485.70985	311	1+
487.26682	216	
488.24251	385	1+
490.22315	997	1+
494.23778	519	
498.22029	419	1+
504.23249	994	1+
508.24725	266	
510.22431	325	
515.23504	288	1+
517.26675	357	1+
520.21368	1081	1+
522.23443	427	
525.28682	3421	1+
532.24861	288	1+
533.94524	1103	
536.22664	230	1+
538.22523	347	1+
543.28891	326	1+
545.24874	857	1+
561.30904	2647	1+
564.23997	441	1+
569.24909	331	1+
581.72228	227	
590.24577	1269	1+
596.24355	277	1+
609.26232	285	
621.24517	257	1+
630.29335	292	1+
632.33567	431	1+
637.23863	342	1+
646.35300	247	1+
648.24614	349	1+
667.29508	737	1+
674.29389	590	1+
683.29271	240	1+
685.31387	1765	1+
688.31611	399	1+
689.33705	213	
692.30550	375	1+
706.34039	939	1+
709.33907	929	1+
718.31251	467	1+
719.24311	661	
721.34928	204	1+
724.37108	2419	1+
747.30033	221	
782.37266	220	1+
793.37963	987	1+
799.34907	2040	1+
802.77997	325	
808.41516	256	1+
811.40426	2678	1+
822.39538	248	1+
823.11876	326	
823.24514	297	
827.40194	266	1+
880.40795	354	1+
908.36794	229	1+
942.38999	378	1+
952.47073	268	1+
959.38566	820	1+
962.40234	394	1+
964.50270	324	1+
971.48024	307	1+
END IONS

###FS:    #m/z: 595.28500 #charge   2
###MaxRes:#m/z:  0.00000 #charge-128
###MS: 991
###MSMS: 992
BEGIN IONS
TITLE=Cmpd 302, AutoMSn(595.2850), 16.8 min
RTINSECONDS=1006.95
SCANS=MS: 991 MSMS: 992
PEPMASS=595.28500	164542
CHARGE=2+
369.19687	1208	
404.22601	2041	
509.20976	1587	
522.22919	1714	
525.28114	1239	
586.27988	1424	
586.77567	1517	
594.28710	1563	
594.78775	1429	
644.23606	1344	
655.36713	1890	
657.30265	1796	
685.29000	5141	1+
732.31454	1257	
742.32024	2002	
758.33778	2497	
768.32450	4804	1+
786.33805	16605	1+
914.39860	2468	
928.40792	1264	
944.41847	4282	1+
972.41531	7475	1+
1015.45670	2592	
1016.45070	1579	
1043.45183	3432	
1044.45913	1974	
1074.53454	11584	1+
1189.56293	126579	1+
END IONS

###FS:    #m/z: 391.19051 #charge   3
###MaxRes:#m/z:  0.00000 #charge-128
###MS: 991
###MSMS: 993
BEGIN IONS
TITLE=Cmpd 303, AutoMSn(391.1905), 16.8 min
RTINSECONDS=1007.45
SCANS=MS: 991 MSMS: 993
PEPMASS=391.19051	85570
CHARGE=3+
338.17391	787	1+
365.18445	154	
371.23137	305	1+
374.27952	314	
376.23508	193	
376.59997	448	
376.68300	212	
388.24950	587	1+
390.26610	981	1+
392.27316	759	1+
393.92540	148	
394.29261	810	1+
397.80694	440	
399.84052	267	
401.27777	452	
407.20754	269	1+
420.21912	308	
425.16285	161	
434.21601	255	1+
441.10914	148	
446.24700	293	
448.22805	1165	1+
450.24009	386	
464.25048	190	
481.18935	191	
498.21083	1066	1+
505.26520	229	1+
514.21331	145	
522.22860	276	
543.31074	380	1+
550.98897	475	
561.31536	631	1+
563.33135	511	1+
585.31023	146	
613.27963	191	
632.35047	279	
657.31887	163	
658.92630	163	
676.40046	619	1+
685.28794	158	
768.47580	279	1+
785.44788	260	1+
790.53604	1039	1+
END IONS

###FS:    #m/z: 715.83961 #charge   2
###MaxRes:#m/z:  0.00000 #charge-128
###MS: 991
###MSMS: 994
BEGIN IONS
TITLE=Cmpd 304, AutoMSn(715.8396), 16.8 min
RTINSECONDS=1007.95
SCANS=MS: 991 MSMS: 994
PEPMASS=715.83961	66069
CHARGE=2+
369.19486	1942	
508.71930	1242	
525.28841	3147	
590.24185	1245	
675.30060	1611	
684.54563	1486	
684.78473	1764	
685.05270	1581	
685.31283	2625	
687.32129	3111	1+
687.82592	1124	
689.82804	3214	
690.32499	2275	
706.31603	4022	1+
709.04900	1091	
712.60448	3500	
712.94848	3923	
717.80509	3844	
717.99953	7754	1+
718.32336	6650	
718.65486	4145	
799.35589	1251	
819.39593	1643	
824.37555	1086	
824.71012	1469	
825.05049	1161	
861.39439	1112	
867.06537	2816	1+
867.39672	4540	1+
867.73229	2732	
1374.13407	4504	1+
1378.14836	6267	1+
1417.58106	3492	1+
1421.15874	6739	1+
1421.66026	7560	1+
1425.58839	95881	1+
1426.08479	76030	1+
1430.17116	51231	1+
1430.67150	45093	1+
END IONS

###FS:    #m/z: 404.71052 #charge   2
###MaxRes:#m/z:  0.00000 #charge-128
###MS: 995
###MSMS: 996
BEGIN IONS
TITLE=Cmpd 305, AutoMSn(404.7105), 16.8 min
RTINSECONDS=1010.97
SCANS=MS: 995 MSMS: 996
PEPMASS=404.71052	147162
CHARGE=2+
305.15836	2100	
322.18424	8347	1+
345.16140	4260	
346.21682	3356	
355.22604	2048	
373.18227	3029	1+
391.20519	1588	
407.23587	2156	
415.19939	8627	1+
422.18319	1222	
433.22060	3826	1+
440.19255	1201	
447.17509	5358	1+
450.24363	6258	1+
465.18951	23438	1+
482.21538	71943	1+
504.29147	2408	
529.27554	1147	
546.30618	1773	
563.32682	41919	1+
575.32684	3407	
578.27507	1783	
595.30024	47464	1+
649.31600	1330	
659.38143	1360	
666.33698	74260	1+
676.41045	37986	1+
737.37234	16144	1+
END IONS

###FS:    #m/z: 595.28760 #charge   2
###MaxRes:#m/z:  0.00000 #charge-128
###MS: 995
###MSMS: 997
BEGIN IONS
TITLE=Cmpd 306, AutoMSn(595.2876), 16.9 min
RTINSECONDS=1011.47
SCANS=MS: 995 MSMS: 997
PEPMASS=595.28760	151261
CHARGE=2+
369.19339	922	
404.22423	1189	
509.21078	1005	
522.22860	1180	
537.76848	4175	
538.27116	2452	
594.78834	950	
655.38167	1019	
657.31188	888	
685.30075	3860	1+
742.32418	1137	
758.34241	1627	
768.33193	2601	1+
786.34035	9588	1+
875.20461	1252	
914.40523	2247	1+
918.43064	923	
944.42155	2258	
972.41762	4461	1+
1015.46625	1402	
1016.45199	1124	
1043.45686	2402	
1044.46119	1328	
1171.55397	3314	1+
1189.56482	84758	1+
END IONS

###FS:    #m/z: 724.29538 #charge   2
###MaxRes:#m/z:  0.00000 #charge-128
###MS: 995
###MSMS: 998
BEGIN IONS
TITLE=Cmpd 307, AutoMSn(724.2954), 16.9 min
RTINSECONDS=1011.97
SCANS=MS: 995 MSMS: 998
PEPMASS=724.29538	80636
CHARGE=2+
631.75383	1808	
677.28994	8226	1+
722.01779	4623	1+
722.33216	5960	1+
722.67479	1825	
723.55407	3444	
723.78900	4053	
739.62494	2161	
739.95910	2180	
740.29649	1977	
776.35778	3086	
884.00220	34365	1+
884.33786	36762	1+
884.67138	25664	1+
885.85187	1621	
995.35671	1893	
995.85526	2341	
1438.08633	7182	1+
1438.60768	7475	1+
1447.08426	164142	1+
1447.58629	152170	1+
END IONS

###FS:    #m/z: 404.71068 #charge   2
###MaxRes:#m/z:  0.00000 #charge-128
###MS: 999
###MSMS: 1000
BEGIN IONS
TITLE=Cmpd 308, AutoMSn(404.7107), 16.9 min
RTINSECONDS=1014.99
SCANS=MS: 999 MSMS: 1000
PEPMASS=404.71068	246674
CHARGE=2+
305.16058	2687	
322.18442	9045	
345.15654	5167	
346.21388	2085	
374.18305	2903	
391.20271	1970	
415.19847	4989	1+
433.21532	2190	
440.19268	2489	
447.17416	7634	1+
450.24275	3512	
465.19028	33546	1+
482.21553	105233	1+
504.29163	3463	
563.32810	23174	1+
575.32689	4076	
578.27515	3619	
595.29850	69666	1+
649.30831	2197	
666.33594	107264	1+
676.41054	22469	1+
737.37289	24093	1+
END IONS

###FS:    #m/z: 724.29623 #charge   2
###MaxRes:#m/z:  0.00000 #charge-128
###MS: 999
###MSMS: 1001
BEGIN IONS
TITLE=Cmpd 309, AutoMSn(724.2962), 16.9 min
RTINSECONDS=1015.5
SCANS=MS: 999 MSMS: 1001
PEPMASS=724.29623	165248
CHARGE=2+
434.13334	1819	
576.24677	1991	
590.24423	1556	
631.75432	2174	
632.25957	1555	
677.28845	8845	1+
689.27659	1740	
722.01237	4228	1+
722.33420	5644	1+
722.67967	2164	
722.80797	5670	1+
723.55802	2704	
739.95913	2305	
740.29303	2097	
776.36034	4680	1+
884.00106	34048	1+
884.33881	32688	1+
884.67153	23203	1+
885.84339	1753	
995.35446	2763	
995.84610	2411	
1438.08521	7251	1+
1438.60763	9118	1+
1447.08163	170675	1+
1447.58453	153810	1+
END IONS

###FS:    #m/z: 666.33754 #charge   1
###MaxRes:#m/z:  0.00000 #charge-128
###MS: 999
###MSMS: 1002
BEGIN IONS
TITLE=Cmpd 310, AutoMSn(666.3375), 16.9 min
RTINSECONDS=1016
SCANS=MS: 999 MSMS: 1002
PEPMASS=666.33754	107282
CHARGE=1+
318.11693	274	1+
321.05863	338	
327.16126	342	1+
335.16620	521	1+
347.14144	299	1+
352.15657	810	1+
357.16981	228	
359.17102	273	1+
369.18914	258	
369.63377	217	
370.17082	1006	1+
386.13349	226	
387.18505	570	1+
394.15823	322	
395.79335	333	
397.19883	207	1+
402.14290	267	1+
404.14011	355	1+
407.17791	1176	1+
408.83883	228	
413.15262	257	1+
418.16296	381	1+
421.17107	212	
428.16987	563	1+
432.18984	241	
436.10215	472	
439.19562	444	
444.20385	421	1+
446.17833	839	1+
449.17399	254	
452.21114	320	1+
456.19554	317	1+
463.20885	2508	1+
477.21857	330	1+
479.24413	286	1+
481.18721	299	1+
484.21781	391	1+
491.18325	239	1+
496.23763	311	1+
500.21559	418	1+
502.21579	557	1+
512.19033	396	
513.26875	871	1+
520.23123	291	1+
523.21293	230	
525.27029	211	
528.20838	394	1+
530.20840	1020	1+
535.82060	790	
544.19285	259	1+
547.23177	310	1+
556.22857	398	1+
561.21036	330	1+
564.14887	365	1+
565.25397	328	1+
572.26944	214	
573.24656	778	1+
578.23152	1851	1+
584.23452	266	1+
591.27479	900	1+
594.27932	241	
598.26068	321	1+
601.23795	875	1+
604.24570	236	
613.22113	228	
615.22935	220	
622.25063	361	1+
632.34218	392	
644.25248	507	1+
647.24757	281	
653.71007	316	
657.25802	224	1+
666.35232	880	1+
END IONS

###FS:    #m/z: 404.71059 #charge   2
###MaxRes:#m/z:  0.00000 #charge-128
###MS: 1003
###MSMS: 1004
BEGIN IONS
TITLE=Cmpd 311, AutoMSn(404.7106), 17.0 min
RTINSECONDS=1019.02
SCANS=MS: 1003 MSMS: 1004
PEPMASS=404.71059	257993
CHARGE=2+
305.15609	1981	
322.18463	8174	1+
345.15819	4601	
374.18384	1962	
391.20659	1688	
416.19780	2251	
440.19472	2326	
447.17514	7104	1+
450.23850	2543	
465.18892	31421	1+
482.21549	94428	1+
504.29163	3156	
563.32854	14824	1+
575.32613	5309	1+
578.27461	2591	
595.29932	61824	1+
649.31405	1701	
666.33632	97709	1+
676.41024	13983	1+
737.37270	23165	1+
748.41467	1590	
END IONS

###FS:    #m/z: 445.24944 #charge   2
###MaxRes:#m/z:  0.00000 #charge-128
###MS: 1003
###MSMS: 1005
BEGIN IONS
TITLE=Cmpd 312, AutoMSn(445.2494), 17.0 min
RTINSECONDS=1019.52
SCANS=MS: 1003 MSMS: 1005
PEPMASS=445.24944	185138
CHARGE=2+
303.14355	1669	
320.17012	7265	1+
332.17398	575	
358.19661	762	
364.46622	516	
371.18704	442	
405.19747	435	
422.22502	2229	1+
425.21876	568	
439.24208	10747	1+
448.23863	442	
450.21364	6025	1+
466.25239	1474	
467.23821	15982	1+
482.21166	533	
491.17614	451	
491.58496	1275	
495.23509	1109	
552.32343	446	
570.31898	775	
581.31997	593	
585.29023	2274	1+
589.34208	520	
602.30598	34041	1+
608.32847	443	
613.28109	1796	1+
629.31885	1465	
630.30161	31542	1+
648.31666	526	
709.39897	794	
715.39045	24320	1+
726.39872	662	
743.38337	9368	1+
760.40805	1825	
761.40068	3604	1+
889.49189	14481	1+
END IONS

###FS:    #m/z: 670.93082 #charge   3
###MaxRes:#m/z:  0.00000 #charge-128
###MS: 1003
###MSMS: 1006
BEGIN IONS
TITLE=Cmpd 313, AutoMSn(670.9308), 17.0 min
RTINSECONDS=1020.02
SCANS=MS: 1003 MSMS: 1006
PEPMASS=670.93082	107474
CHARGE=3+
335.14949	3938	
361.11808	1682	
372.67136	935	
436.09946	1188	
441.14910	3471	1+
446.17863	1593	
456.24015	1257	
459.21217	1042	
463.20552	11173	1+
485.20380	1125	
492.21379	1225	
510.23137	981	
530.20575	5499	1+
530.71228	1830	
549.26094	989	
561.20784	1173	
566.28801	3061	1+
578.23270	21566	1+
584.29773	5189	1+
593.89591	3299	1+
594.23113	2677	
594.55859	981	
601.24000	7513	1+
634.74455	4384	1+
635.25227	1838	
666.35738	1231	
668.91935	7130	1+
669.26256	6496	1+
669.58935	4768	1+
672.30924	1503	1+
721.24182	2638	1+
724.35970	1961	1+
726.32077	958	
730.27819	15990	1+
738.26492	64274	1+
744.32997	4128	1+
769.28706	3368	1+
787.30246	29844	1+
797.35293	1150	
815.36635	5240	1+
872.38400	1132	
880.27871	3727	1+
881.26949	1556	
882.36665	3262	1+
898.31055	140007	1+
944.41276	7489	1+
983.41912	2831	1+
1001.43161	22833	1+
1011.37705	2041	
1011.38341	12639	1+
1060.42472	926	
1068.39948	29023	1+
1079.41737	966	
1096.50921	1188	
1114.51778	10916	1+
1197.44656	11035	1+
1333.66806	3335	1+
1428.51011	6038	1+
1779.66251	3591	1+
1797.65931	63604	1+
1800.68947	12137	1+
END IONS

###FS:    #m/z: 533.91069 #charge   3
###MaxRes:#m/z:  0.00000 #charge-128
###MS: 1007
###MSMS: 1008
BEGIN IONS
TITLE=Cmpd 314, AutoMSn(533.9107), 17.1 min
RTINSECONDS=1023.04
SCANS=MS: 1007 MSMS: 1008
PEPMASS=533.91069	241261
CHARGE=3+
389.14834	2176	
404.15818	2013	
423.16638	2728	
450.11184	1969	
465.19394	1977	
469.25278	2620	
482.21518	34244	1+
489.21762	2839	
500.88588	14168	1+
501.22017	9948	1+
501.55360	6611	
503.20794	4255	
503.71138	1980	
526.26518	2905	
528.23979	2483	
531.24504	4822	1+
533.90893	52112	1+
534.24486	38235	1+
534.57727	23584	1+
536.74404	4801	
537.24773	3332	
565.13666	2852	
586.22984	2571	
595.29771	27981	1+
604.24016	2502	
664.20371	2856	
666.33538	34741	1+
675.27613	3876	1+
737.37201	30669	1+
746.27441	2843	1+
764.27387	2456	
808.40948	22081	1+
835.30280	2316	
835.33115	6603	1+
863.33825	12186	1+
863.33872	2238	
906.36915	7051	1+
934.36908	2052	
934.40849	12727	1+
936.49525	2084	
1005.40703	2688	
1051.53167	1892	
1211.56261	32217	1+
1322.59847	27767	1+
1340.60861	118627	1+
1482.61500	10708	1+
1500.63783	178649	1+
END IONS

###FS:    #m/z: 671.27658 #charge   3
###MaxRes:#m/z:  0.00000 #charge-128
###MS: 1007
###MSMS: 1009
BEGIN IONS
TITLE=Cmpd 315, AutoMSn(671.2766), 17.1 min
RTINSECONDS=1023.54
SCANS=MS: 1007 MSMS: 1009
PEPMASS=671.27658	243758
CHARGE=3+
335.14876	4757	
361.12032	1655	
362.68093	1652	
371.16972	1542	
408.18865	1409	
418.13347	1440	
436.09754	1459	
440.64702	2166	
446.18568	2079	
463.20532	14638	1+
530.20553	8247	1+
530.71261	1747	
566.28613	3261	1+
578.23342	25651	1+
584.29968	6754	1+
593.89731	2940	
594.23825	2095	
594.56512	1478	
599.22867	8389	1+
599.72996	2323	
599.89847	2576	
601.23899	9557	1+
667.32690	2034	1+
668.91946	6341	1+
669.26353	5253	1+
669.59148	2646	
673.93064	1636	
674.28345	2001	1+
712.26577	1460	
721.23480	2068	
730.28052	20683	1+
738.26594	79459	1+
744.33328	5002	1+
769.28832	5580	1+
787.30142	38957	1+
797.35868	1506	
815.36650	6152	1+
872.38681	1394	
881.29955	9403	1+
898.31060	175625	1+
944.41032	11591	1+
983.42116	6115	1+
1001.43178	30342	1+
1011.37845	2703	
1011.37947	14564	1+
1060.42257	1529	
1068.40134	36725	1+
1096.50195	1364	
1114.51629	12928	1+
1197.44097	2644	
1268.48474	6341	1+
1331.65190	3118	1+
1428.51160	9125	1+
1779.65869	6012	1+
1797.66082	92962	1+
END IONS

###FS:    #m/z: 445.25025 #charge   2
###MaxRes:#m/z:  0.00000 #charge-128
###MS: 1007
###MSMS: 1010
BEGIN IONS
TITLE=Cmpd 316, AutoMSn(445.2502), 17.1 min
RTINSECONDS=1024.04
SCANS=MS: 1007 MSMS: 1010
PEPMASS=445.25025	208007
CHARGE=2+
303.14569	1650	1+
320.16922	5874	1+
332.16377	440	
395.78211	729	
405.18869	355	
422.22302	1685	1+
425.21835	373	
433.19219	539	
436.73386	413	
439.24184	8841	1+
448.22224	784	1+
450.21386	4400	1+
466.25059	1295	
467.23929	14404	1+
482.21759	423	
495.23277	1342	
563.31864	431	
570.32777	928	
585.28326	1247	1+
590.31764	617	
602.30655	23221	1+
602.30879	3766	1+
613.27978	1296	1+
629.32475	1305	
630.30176	26505	1+
648.31521	416	
693.27305	836	1+
698.35578	355	
709.39349	801	1+
715.39040	20449	1+
726.41821	617	
743.38527	7792	1+
760.41373	1938	
761.40232	2858	1+
778.36948	400	
889.49177	11482	1+
END IONS

###FS:    #m/z: 533.91116 #charge   3
###MaxRes:#m/z:  0.00000 #charge-128
###MS: 1011
###MSMS: 1012
BEGIN IONS
TITLE=Cmpd 317, AutoMSn(533.9112), 17.1 min
RTINSECONDS=1027.06
SCANS=MS: 1011 MSMS: 1012
PEPMASS=533.91116	306289
CHARGE=3+
387.64790	2048	
389.14646	2542	
404.15735	3300	
423.16536	2950	
450.11483	2178	
465.19138	2562	
482.21583	33965	1+
489.21203	2633	
500.88650	16536	1+
501.22170	9363	
501.55474	6282	
503.21021	4501	
503.71072	2033	
526.26846	3400	
527.90299	2122	
532.24486	3800	1+
533.90903	56742	1+
534.24433	40463	1+
534.57477	22838	
536.74505	3714	
537.25037	2936	
565.13606	3939	
586.22742	2477	
595.29883	32203	1+
604.24507	2859	
664.20525	3472	
666.33572	38531	1+
675.27595	4213	1+
737.37270	32729	1+
764.26935	3048	
808.40926	23264	1+
835.31177	2562	
835.33022	7583	1+
863.33726	11932	1+
863.33850	2514	
906.37085	7792	1+
934.37564	9479	1+
934.37567	2016	
936.49498	10664	1+
1005.40672	3012	
1211.56329	34346	1+
1322.59697	28766	1+
1340.60874	125077	1+
1482.62001	10996	1+
1500.63897	191291	1+
END IONS

###FS:    #m/z: 670.93678 #charge   3
###MaxRes:#m/z:  0.00000 #charge-128
###MS: 1011
###MSMS: 1013
BEGIN IONS
TITLE=Cmpd 318, AutoMSn(670.9368), 17.1 min
RTINSECONDS=1027.56
SCANS=MS: 1011 MSMS: 1013
PEPMASS=670.93678	266898
CHARGE=3+
335.14900	4262	
352.15580	1071	
361.11717	1290	
436.09688	1757	
436.70065	1042	
440.64767	1609	
446.18421	1446	
463.20652	10964	1+
485.20672	1481	
492.21446	1649	
503.21954	994	
530.20568	7687	1+
530.71367	1348	
549.25858	1067	
566.28315	2473	1+
578.23215	21958	1+
584.29708	5913	1+
593.89947	3214	1+
594.23520	1981	
594.55825	1527	
599.90095	1575	
601.23939	8588	1+
666.32313	2362	1+
668.92162	4432	1+
669.26899	3173	1+
669.58967	1481	
673.26470	2848	1+
673.59826	2685	1+
673.92627	3056	1+
702.29201	1064	
712.27324	1005	
721.23825	2956	1+
724.35749	2445	1+
726.32111	1441	
730.28102	18177	1+
738.26592	69148	1+
744.33137	5602	1+
769.29040	3720	1+
787.30188	33568	1+
797.35530	2026	1+
815.36650	5090	1+
872.38602	1264	
881.31146	8579	1+
888.34644	1023	
898.31130	147637	1+
917.41130	1544	1+
926.40492	4616	1+
944.41225	8333	1+
983.42026	3359	1+
993.88308	1203	
1001.43157	25617	1+
1011.38214	15757	1+
1060.42045	1076	
1068.40023	30967	1+
1080.32086	1385	
1096.50214	1238	
1114.51725	11920	1+
1197.44613	12078	1+
1268.48626	6707	1+
1428.50888	7872	1+
1779.66252	5759	1+
1797.66102	67685	1+
1800.68805	13058	1+
END IONS

###FS:    #m/z: 1006.40718 #charge   2
###MaxRes:#m/z:  0.00000 #charge-128
###MS: 1011
###MSMS: 1014
BEGIN IONS
TITLE=Cmpd 319, AutoMSn(1006.4072), 17.1 min
RTINSECONDS=1028.06
SCANS=MS: 1011 MSMS: 1014
PEPMASS=1006.40718	180828
CHARGE=2+
370.17505	704	
463.20667	2349	1+
584.29864	1319	
601.24177	706	
730.27939	1287	
738.26535	1103	
744.32507	888	
747.31529	1054	
815.36850	775	
890.83309	917	
891.33050	655	
898.29631	2673	
944.41091	988	
949.85962	1065	
950.36987	958	
1009.41748	734	
1068.40072	2084	
1069.39344	993	
1080.31699	657	
1114.51760	645	
1197.43598	901	
1208.89281	671	
1797.67512	86148	1+
1993.78993	4526	1+
2011.80771	44264	1+
END IONS

###FS:    #m/z: 533.91143 #charge   3
###MaxRes:#m/z:  0.00000 #charge-128
###MS: 1015
###MSMS: 1016
BEGIN IONS
TITLE=Cmpd 320, AutoMSn(533.9114), 17.2 min
RTINSECONDS=1031.09
SCANS=MS: 1015 MSMS: 1016
PEPMASS=533.91143	249289
CHARGE=3+
322.18575	1654	
389.14845	1645	
404.15764	2403	
423.17247	1524	
450.11010	1847	
482.21589	25122	1+
500.88577	10845	1+
501.21977	7106	
501.55651	4808	
503.21344	3291	
526.26827	2746	
528.26437	2639	1+
532.24513	3163	1+
533.90891	38623	1+
534.24481	30649	1+
534.57623	16179	
536.74559	3528	
537.25307	1947	
565.13502	2388	
586.22626	1859	
595.29702	23067	1+
604.23808	2075	
664.20677	2144	
666.33452	27299	1+
675.27892	2985	1+
693.23518	1363	
737.37394	23766	1+
764.26226	2563	
808.40853	18806	1+
835.30879	1988	
835.33201	5416	1+
863.33609	2340	
863.33722	9031	1+
906.37773	6020	1+
934.37166	8548	1+
934.37389	1988	
936.48619	4353	1+
936.50002	2021	
977.42209	3117	1+
1005.40894	2571	
1006.40952	1378	
1051.53063	1686	
1211.56614	24761	1+
1322.59673	23192	1+
1340.60848	97146	1+
1482.61896	7883	1+
1500.63823	141541	1+
END IONS

###FS:    #m/z: 477.24178 #charge   2
###MaxRes:#m/z:  0.00000 #charge-128
###MS: 1015
###MSMS: 1017
BEGIN IONS
TITLE=Cmpd 321, AutoMSn(477.2418), 17.2 min
RTINSECONDS=1031.59
SCANS=MS: 1015 MSMS: 1017
PEPMASS=477.24178	160128
CHARGE=2+
305.18062	1359	
341.14676	670	
355.17569	958	
359.15757	714	
398.19523	967	
405.17282	2948	
416.20830	6114	1+
434.22035	9813	1+
476.24110	818	
488.21772	710	
506.22679	1438	
518.25838	702	
526.25095	1691	1+
534.88628	943	
544.27229	2327	
545.25490	7029	1+
562.27736	8746	1+
590.32790	687	
674.31410	2298	1+
691.33394	2251	1+
709.34920	45328	1+
822.43131	7696	1+
END IONS

###FS:    #m/z: 1006.40635 #charge   2
###MaxRes:#m/z:  0.00000 #charge-128
###MS: 1015
###MSMS: 1018
BEGIN IONS
TITLE=Cmpd 322, AutoMSn(1006.4063), 17.2 min
RTINSECONDS=1032.09
SCANS=MS: 1015 MSMS: 1018
PEPMASS=1006.40635	125810
CHARGE=2+
335.14619	442	
370.17141	443	
463.20857	1511	
566.29211	386	
578.23458	344	
584.30301	640	
601.23714	405	
730.28174	677	
738.26322	567	
744.33698	408	
747.32295	404	
815.34918	475	
891.33825	392	
898.29641	1619	
944.41549	959	1+
949.86521	429	
950.36684	360	
1001.42527	318	
1009.41890	318	
1011.38803	449	
1068.39241	2089	1+
1080.32432	372	
1115.51145	322	
1197.42498	492	
1797.67644	47831	1+
1993.78433	2087	1+
2011.80677	24081	1+
END IONS

###FS:    #m/z: 426.89372 #charge   3
###MaxRes:#m/z:  0.00000 #charge-128
###MS: 1019
###MSMS: 1020
BEGIN IONS
TITLE=Cmpd 323, AutoMSn(426.8937), 17.3 min
RTINSECONDS=1035.12
SCANS=MS: 1019 MSMS: 1020
PEPMASS=426.89372	226491
CHARGE=3+
345.15963	1629	
347.14348	1549	
374.23670	4746	
389.68825	1622	
396.72043	1534	
403.68435	2041	
439.20280	1788	
446.22715	1880	
448.23020	1754	
489.26388	2618	
524.77121	2110	
525.26902	1674	
559.79443	1784	
560.28803	2854	
567.78784	2062	
579.23632	3217	
628.33723	2053	
645.36232	5931	1+
664.31314	4024	1+
692.32770	1801	
693.27774	12544	1+
763.34803	7258	1+
775.40894	5794	1+
778.36301	7290	1+
792.43197	20138	1+
806.35889	14368	1+
824.36837	6713	1+
834.38892	2217	
849.40152	1589	
877.39438	17364	1+
891.44528	2915	
919.44219	4676	1+
934.45248	3324	
935.44027	23776	1+
948.43310	4793	1+
952.46410	115382	1+
962.48111	11693	1+
990.48203	7043	1+
1033.52186	1770	
1065.55028	72218	1+
1065.55043	2843	
1066.54166	1582	
1136.58813	146355	1+
1207.62555	64096	1+
END IONS

###FS:    #m/z: 639.83511 #charge   2
###MaxRes:#m/z:  0.00000 #charge-128
###MS: 1019
###MSMS: 1021
BEGIN IONS
TITLE=Cmpd 324, AutoMSn(639.8351), 17.3 min
RTINSECONDS=1035.62
SCANS=MS: 1019 MSMS: 1021
PEPMASS=639.83511	126205
CHARGE=2+
374.23361	2238	
476.73879	2807	
533.27902	6052	
533.78265	3185	
604.31436	5690	
604.81819	4228	
631.32296	2660	
638.82772	2981	
639.32485	2804	
645.36016	1991	
792.43233	5341	
905.43103	2463	
935.43939	2752	
952.46307	19712	1+
1019.46389	2830	
1065.55327	2799	
1132.55544	2217	
1136.58019	2213	
1136.58808	21471	1+
1278.66247	205876	1+
END IONS

###FS:    #m/z: 568.79898 #charge   2
###MaxRes:#m/z:  0.00000 #charge-128
###MS: 1019
###MSMS: 1022
BEGIN IONS
TITLE=Cmpd 325, AutoMSn(568.7990), 17.3 min
RTINSECONDS=1036.12
SCANS=MS: 1019 MSMS: 1022
PEPMASS=568.79898	104676
CHARGE=2+
379.11323	1084	
386.14694	1037	
404.15657	1601	
431.20264	3836	1+
437.14072	1504	1+
447.15961	1082	
448.23090	12316	1+
450.13236	3115	1+
474.17614	1819	1+
508.17600	2945	1+
526.57927	1865	
526.91340	1483	
527.22141	1663	
547.91540	1362	
550.26010	4689	
550.59544	3684	
550.93165	1872	
561.31426	18451	1+
565.13551	3139	
570.32286	11697	1+
632.35343	47911	1+
658.82302	1690	
659.31429	1185	
693.24401	1347	
719.21397	2371	
731.42069	25202	1+
736.25698	1040	
746.27067	2410	1+
764.26913	3548	1+
783.21368	1597	
802.45461	17335	1+
821.36965	1722	
821.86380	1125	
829.29892	2479	1+
847.30457	1221	
900.33074	4021	1+
911.30453	1042	
911.31618	3044	1+
918.34787	7305	1+
930.54982	2142	
930.55679	3297	1+
954.35456	2969	1+
982.34542	1982	
982.35166	5235	1+
989.40250	2187	1+
1045.58781	1173	
END IONS

###FS:    #m/z: 426.89394 #charge   3
###MaxRes:#m/z:  0.00000 #charge-128
###MS: 1023
###MSMS: 1024
BEGIN IONS
TITLE=Cmpd 326, AutoMSn(426.8939), 17.3 min
RTINSECONDS=1039.15
SCANS=MS: 1023 MSMS: 1024
PEPMASS=426.89394	390306
CHARGE=3+
345.15731	2553	
374.23739	6909	
396.72151	2571	
403.68503	2534	
446.23156	2622	
448.23016	4387	
472.28286	14570	1+
489.26623	3466	
524.76730	3906	
560.28619	3372	
568.29070	2887	
572.35398	3035	
579.23308	4741	
628.34254	2574	
645.36186	9534	1+
665.29374	3581	
672.39944	3409	
673.40444	11328	1+
692.32811	2914	
693.28034	17420	1+
744.44580	3637	
763.35056	10041	1+
775.40819	9035	1+
778.36368	11430	1+
792.43366	29600	1+
806.35742	18940	1+
824.36881	10594	1+
834.38690	3190	
849.40107	2783	
877.39424	27839	1+
891.44471	3664	
919.43794	7836	1+
934.45096	4356	
935.44095	37106	1+
948.43182	8233	1+
952.46443	167899	1+
962.47966	17905	1+
990.48005	10025	1+
1033.52626	2712	
1061.51103	2653	
1065.54818	4947	
1065.54979	109216	1+
1066.55339	2807	
1136.58878	225489	1+
1207.62504	100487	1+
END IONS

###FS:    #m/z: 639.83485 #charge   2
###MaxRes:#m/z:  0.00000 #charge-128
###MS: 1023
###MSMS: 1025
BEGIN IONS
TITLE=Cmpd 327, AutoMSn(639.8348), 17.3 min
RTINSECONDS=1039.65
SCANS=MS: 1023 MSMS: 1025
PEPMASS=639.83485	237233
CHARGE=2+
374.23554	3384	
476.73462	4480	
533.27822	8002	
533.78021	4637	
604.31737	6689	
604.81811	4657	
631.32417	2657	
638.83080	2930	
639.33854	2769	
792.43031	9202	1+
905.42219	2872	
935.44244	3753	
952.46470	28444	1+
1019.46969	4198	
1065.54540	4301	
1132.55511	2892	
1136.58214	2851	
1136.58754	30539	1+
1278.66447	275094	1+
END IONS

###FS:    #m/z: 571.59317 #charge   3
###MaxRes:#m/z:  0.00000 #charge-128
###MS: 1023
###MSMS: 1026
BEGIN IONS
TITLE=Cmpd 328, AutoMSn(571.5932), 17.3 min
RTINSECONDS=1040.15
SCANS=MS: 1023 MSMS: 1026
PEPMASS=571.59317	195855
CHARGE=3+
316.68006	1380	
366.21219	2339	
379.11118	2548	
431.20233	1625	
445.67624	1381	
448.23134	20834	1+
450.11340	1894	
450.67444	2058	
465.78545	2548	
495.20757	2190	
498.89975	1449	
508.18556	4582	1+
509.71446	1697	
526.57681	2275	
526.91903	1905	
547.91297	14461	1+
548.25064	10868	1+
548.58450	7946	1+
550.26142	32824	1+
550.59536	20923	1+
550.92432	15369	1+
561.31497	31764	1+
565.13189	3400	
570.32308	19729	1+
570.92147	1751	
571.59324	59234	1+
571.92686	41864	1+
572.26236	28509	1+
576.72420	4524	
577.23446	2304	
632.35314	81517	1+
658.82248	2829	
659.32541	1504	
693.23819	2114	
702.33872	1564	
719.21923	1945	
731.41940	28642	1+
764.26632	4045	1+
783.21361	3056	
802.45646	18725	1+
863.33789	1637	
893.29576	4499	1+
911.30247	2123	
911.30911	9250	1+
918.34646	10350	1+
954.34912	9937	1+
964.33514	6003	1+
982.34200	43462	1+
1053.41877	17753	1+
1081.41643	15149	1+
1087.48631	3983	1+
1205.61142	15491	1+
1334.65546	22599	1+
1476.66787	6878	1+
1491.60812	5083	1+
1494.68659	158459	1+
1641.71739	8706	1+
END IONS

###FS:    #m/z: 752.09701 #charge   2
###MaxRes:#m/z:  0.00000 #charge-128
###MS: 1027
###MSMS: 1028
BEGIN IONS
TITLE=Cmpd 329, AutoMSn(752.0970), 17.4 min
RTINSECONDS=1043.19
SCANS=MS: 1027 MSMS: 1028
PEPMASS=752.09701	661921
CHARGE=2+
369.19823	16811	
408.19231	13160	
508.71198	10613	
525.28754	26923	
590.24353	11315	
685.31835	15904	
703.82375	12956	
729.59644	11346	
729.84424	11974	
732.09316	10569	
732.34583	12680	
732.59407	11239	
751.84910	21198	
752.09652	25946	
756.84145	10944	
799.36119	15826	
813.84923	10719	
814.34900	10357	
824.37962	11146	
824.71179	9801	
867.06669	16576	
867.40058	21191	
867.73176	15900	
916.08606	90199	1+
916.42232	90526	1+
916.75655	62610	
1016.41317	17210	
1301.61644	317030	1+
1471.69063	127099	1+
1472.19409	118979	1+
1494.68131	112279	1+
1495.17724	96964	1+
END IONS

###FS:    #m/z: 421.75903 #charge   2
###MaxRes:#m/z:  0.00000 #charge-128
###MS: 1027
###MSMS: 1029
BEGIN IONS
TITLE=Cmpd 330, AutoMSn(421.7590), 17.4 min
RTINSECONDS=1043.69
SCANS=MS: 1027 MSMS: 1029
PEPMASS=421.75903	521457
CHARGE=2+
341.18099	8840	
368.22710	12375	
385.25372	29774	
454.27024	10464	
472.28613	437170	1+
571.35443	190018	1+
628.37462	20004	
654.39111	11682	
672.40150	343287	1+
682.38627	31810	1+
725.42984	78082	1+
743.43859	192379	1+
END IONS

###FS:    #m/z: 602.68460 #charge   3
###MaxRes:#m/z:  0.00000 #charge-128
###MS: 1027
###MSMS: 1030
BEGIN IONS
TITLE=Cmpd 331, AutoMSn(602.6846), 17.4 min
RTINSECONDS=1044.19
SCANS=MS: 1027 MSMS: 1030
PEPMASS=602.68460	489011
CHARGE=3+
369.19710	58746	1+
408.19437	9421	1+
468.26452	29633	1+
508.22227	16719	1+
522.60622	3595	
525.28422	109006	1+
531.93093	3662	
535.26980	4670	
536.24996	9218	1+
544.26567	8001	1+
550.26624	4670	1+
553.26409	4600	1+
564.26500	7799	1+
567.87439	3984	
570.27686	3924	1+
572.27278	7609	1+
576.28039	9427	1+
579.29249	7755	1+
579.65136	7794	1+
580.49226	4618	1+
581.04932	4356	1+
581.26597	3506	
581.75602	13805	1+
582.26736	15523	1+
585.68365	13588	1+
585.87876	18411	
586.07404	27865	1+
586.27925	32655	1+
588.64152	5903	
588.96517	6961	
589.26718	106890	1+
589.48343	84924	1+
589.88372	45009	
590.08255	24776	
594.49163	5691	1+
597.27899	5243	1+
598.66847	22201	1+
598.87975	18873	1+
599.27903	19085	1+
600.97415	4225	
601.29696	7150	
601.87694	3886	
602.08012	51109	1+
602.28344	73707	1+
602.48395	49834	1+
602.67918	38901	1+
602.88347	22400	
604.93466	3460	1+
609.29312	8380	1+
609.97887	5116	
617.79335	9002	1+
619.27994	8416	1+
628.29741	3448	1+
637.29439	6074	1+
642.04469	3696	
642.97839	7022	1+
643.30674	7208	1+
643.64486	4125	
646.29888	13049	
649.30897	4215	1+
656.30897	5645	1+
661.32520	5636	1+
661.99746	4194	
665.29237	12793	1+
666.78365	4410	
668.30070	10856	1+
673.31761	4995	1+
678.81315	6398	1+
679.31603	8355	1+
682.81536	11562	1+
685.32011	56556	1+
685.64422	6805	1+
685.82765	6202	1+
685.99887	7853	1+
687.57128	70485	1+
688.06227	39181	1+
691.32680	9614	1+
695.31199	6071	1+
702.33111	10543	1+
706.01222	5429	1+
706.33776	13060	1+
706.67199	4560	
714.33739	6685	1+
729.34772	5639	1+
738.35379	4365	1+
741.33964	4073	1+
747.68318	6124	1+
748.01773	4543	
753.35313	6511	1+
753.68962	4127	
759.35106	4705	1+
764.34388	4995	1+
766.34624	4670	1+
774.69054	4044	1+
775.02092	3553	1+
775.36880	7132	1+
781.35535	12296	1+
781.69899	7949	1+
782.03112	3577	
797.37734	3999	1+
799.36117	23855	1+
799.36663	7905	1+
810.34097	3715	1+
812.37392	4034	1+
817.37883	3973	1+
818.70651	5973	1+
819.03986	4219	
819.37346	9060	1+
824.37655	18396	1+
824.71272	13683	1+
825.04530	10764	1+
828.37683	4500	1+
861.39634	5742	1+
866.40783	5640	1+
891.42236	3414	1+
896.40518	3616	1+
942.41133	5848	1+
959.39934	17458	1+
999.39570	8476	1+
1016.41759	53761	1+
1164.02847	12564	1+
1171.99835	19604	1+
1178.42769	136012	1+
1188.58566	13841	1+
1196.06448	28479	1+
1206.57766	8159	1+
1216.57099	5874	1+
1227.58194	8394	1+
1233.59149	9242	1+
1235.57532	13739	1+
1236.09084	8000	1+
1282.58826	8324	1+
1291.08379	23152	1+
1292.57406	34900	1+
1299.60013	18191	1+
1300.09660	19194	1+
1316.65715	11570	1+
1349.58624	58246	1+
1355.62585	13115	1+
1356.10854	9684	1+
1365.11252	27961	1+
1365.62630	31058	1+
1373.63285	130539	1+
1380.65231	10982	1+
1397.66403	8470	1+
1407.64628	7278	1+
1413.68197	7124	1+
1421.66450	9799	1+
1429.67989	20107	1+
1430.18425	14873	1+
1435.16030	11323	1+
1435.66536	12282	1+
1453.67635	8387	1+
1494.67895	12599	1+
1512.64889	27808	1+
1539.75903	6872	1+
1567.76046	12338	1+
1625.69611	20045	1+
1689.83198	6372	1+
1714.80521	9557	1+
END IONS

###FS:    #m/z: 421.76004 #charge   2
###MaxRes:#m/z:  0.00000 #charge-128
###MS: 1031
###MSMS: 1032
BEGIN IONS
TITLE=Cmpd 332, AutoMSn(421.7600), 17.5 min
RTINSECONDS=1047.23
SCANS=MS: 1031 MSMS: 1032
PEPMASS=421.76004	990568
CHARGE=2+
341.18147	13794	
363.21807	31101	
368.22690	17497	
385.25371	42976	
454.27182	13515	
472.28621	638229	1+
571.35411	279853	1+
628.37410	26839	
654.39141	17002	
672.40163	501438	1+
682.38561	45314	1+
725.42790	73380	1+
743.43857	292959	1+
END IONS

###FS:    #m/z: 459.72214 #charge   2
###MaxRes:#m/z:  0.00000 #charge-128
###MS: 1031
###MSMS: 1033
BEGIN IONS
TITLE=Cmpd 333, AutoMSn(459.7221), 17.5 min
RTINSECONDS=1047.73
SCANS=MS: 1031 MSMS: 1033
PEPMASS=459.72214	698777
CHARGE=2+
334.13807	14639	1+
341.15186	4463	
352.14914	28156	1+
359.17673	11307	1+
369.16193	2835	
378.16889	2867	
387.19971	4674	
396.15560	2599	
404.22438	78066	1+
423.19357	2638	
428.19526	2396	
433.18456	24042	1+
436.18870	8626	1+
451.19676	11174	1+
461.22090	3942	1+
475.19920	2195	
478.21003	2671	
480.19979	1877	
487.25699	5001	
492.21623	15552	1+
502.20667	2449	
504.22106	4009	
505.27465	88687	1+
510.23357	8128	1+
515.24556	2410	
520.21960	34948	1+
538.22949	7232	1+
544.27048	3120	
563.25456	4863	1+
565.24449	3462	
573.24114	2585	
581.26956	3484	
591.25429	11179	1+
609.26343	4182	
622.26425	3776	
650.32609	8203	1+
657.34850	3190	
668.33755	86259	1+
737.36030	13620	1+
755.36970	148402	1+
762.32100	2585	
765.35184	3567	
780.33213	4041	
END IONS

###FS:    #m/z: 752.09759 #charge   2
###MaxRes:#m/z:  0.00000 #charge-128
###MS: 1031
###MSMS: 1034
BEGIN IONS
TITLE=Cmpd 334, AutoMSn(752.0976), 17.5 min
RTINSECONDS=1048.23
SCANS=MS: 1031 MSMS: 1034
PEPMASS=752.09759	707454
CHARGE=2+
369.19812	14997	
408.19363	9450	
508.71280	9998	
525.28763	23166	
590.24161	11648	
650.83307	9369	
685.31801	15707	
703.82254	19488	
704.32801	12358	
729.59478	8366	
729.84477	9846	
732.09282	9630	
732.34554	11185	
732.59621	10174	
751.85556	14712	
752.10769	18078	
799.35890	13366	
813.84953	9069	
824.37916	9163	
824.71235	9229	
825.05251	8391	
867.06523	21658	1+
867.40270	16777	
867.73344	14061	
916.08861	73267	1+
916.42360	74873	1+
916.75673	49149	
1016.41466	13252	
1301.61754	505490	1+
1471.69037	105749	1+
1472.19368	98023	1+
1494.68160	89737	1+
1495.17940	80966	1+
END IONS

###FS:    #m/z: 421.76078 #charge   2
###MaxRes:#m/z:  0.00000 #charge-128
###MS: 1035
###MSMS: 1036
BEGIN IONS
TITLE=Cmpd 335, AutoMSn(421.7608), 17.5 min
RTINSECONDS=1051.25
SCANS=MS: 1035 MSMS: 1036
PEPMASS=421.76078	1067907
CHARGE=2+
341.18174	14445	
368.22793	18288	
385.25343	44267	
454.27026	16514	
472.28654	674650	1+
553.34430	10639	
571.35459	297548	1+
628.37691	28390	
654.39201	18197	
672.40220	548525	1+
682.38626	49681	1+
725.42902	122652	1+
743.43882	304925	1+
END IONS

###FS:    #m/z: 459.72327 #charge   2
###MaxRes:#m/z:  0.00000 #charge-128
###MS: 1035
###MSMS: 1037
BEGIN IONS
TITLE=Cmpd 336, AutoMSn(459.7233), 17.5 min
RTINSECONDS=1051.75
SCANS=MS: 1035 MSMS: 1037
PEPMASS=459.72327	938410
CHARGE=2+
334.13925	16870	1+
341.15300	5687	
352.14853	34641	1+
359.17604	13558	1+
369.16276	3437	
378.16616	3201	
387.19898	4901	
396.15389	2459	
404.22493	92802	1+
423.18975	3614	
428.19566	2950	
433.18596	28105	1+
436.18969	7781	1+
451.19610	13452	1+
475.19820	2756	
478.20834	4550	
487.25856	5732	
492.21717	17962	1+
502.20549	2754	
504.22165	5125	
505.27439	105144	1+
510.23260	8869	1+
515.23867	2339	
520.21889	41620	1+
538.22761	5476	
563.25531	5483	1+
565.24202	4465	
573.24666	2312	
581.27007	3741	
591.25524	12921	1+
609.26563	7450	1+
622.26680	3662	
650.32570	10148	1+
657.35253	2888	
668.33811	101045	1+
737.36034	16187	1+
755.36995	178514	1+
765.35242	4295	
780.33711	3184	
END IONS

###FS:    #m/z: 412.75344 #charge   2
###MaxRes:#m/z:  0.00000 #charge-128
###MS: 1035
###MSMS: 1038
BEGIN IONS
TITLE=Cmpd 337, AutoMSn(412.7534), 17.5 min
RTINSECONDS=1052.26
SCANS=MS: 1035 MSMS: 1038
PEPMASS=412.75344	518017
CHARGE=2+
328.19601	184	
334.13763	205	
340.17484	261	1+
343.11303	161	
366.22016	200	
369.19038	436	1+
385.23111	336	1+
387.17774	313	1+
390.20760	330	1+
393.21236	272	
402.16619	240	1+
405.22235	215	
407.20822	310	1+
408.83640	200	
409.27269	224	
410.24739	597	1+
410.89016	373	
413.21780	274	
414.16018	382	
415.22479	377	1+
432.24917	1283	1+
439.22416	341	1+
446.24403	347	1+
448.21673	182	
472.28411	952	1+
482.20878	172	
492.29601	200	
506.25481	270	1+
514.20431	220	1+
532.30544	342	
533.24769	273	1+
541.34312	330	1+
545.33981	624	
551.23969	175	
561.24510	173	
565.13678	197	
571.34800	288	
579.23793	354	1+
586.23021	196	
590.31275	308	1+
607.33692	293	1+
614.35502	463	1+
631.38148	158	
632.37143	6337	1+
640.78742	620	1+
664.30538	282	1+
672.39837	647	1+
675.23621	238	1+
677.40598	257	1+
681.02143	192	
693.26892	390	1+
754.54571	242	
764.28380	264	1+
778.36659	215	
792.41910	260	1+
END IONS

###FS:    #m/z: 459.72332 #charge   2
###MaxRes:#m/z:  0.00000 #charge-128
###MS: 1039
###MSMS: 1040
BEGIN IONS
TITLE=Cmpd 338, AutoMSn(459.7233), 17.6 min
RTINSECONDS=1055.27
SCANS=MS: 1039 MSMS: 1040
PEPMASS=459.72332	943199
CHARGE=2+
334.13836	15979	1+
341.15157	4918	
352.14822	31534	1+
359.17917	11052	1+
369.16756	2825	
378.16984	3078	
387.19725	5898	
404.22492	86470	1+
423.19135	3127	
428.19258	2767	
433.18480	24480	1+
436.18990	7589	1+
451.19654	13520	1+
475.19810	2839	
478.20682	3368	
487.25705	7234	1+
492.21552	17055	1+
502.20702	2287	
504.22211	5988	
505.27438	97194	1+
510.23367	6165	
515.24523	2442	
520.21917	37673	1+
538.22835	7657	1+
563.25092	5527	1+
565.23957	5007	
581.26792	3829	
591.25477	12026	1+
609.26369	5181	
650.32623	9774	1+
668.33728	94619	1+
737.35909	15547	1+
755.36847	167279	1+
765.35613	4377	
780.33170	2456	
END IONS

###FS:    #m/z: 918.43170 #charge   1
###MaxRes:#m/z:  0.00000 #charge-128
###MS: 1039
###MSMS: 1041
BEGIN IONS
TITLE=Cmpd 339, AutoMSn(918.4317), 17.6 min
RTINSECONDS=1055.77
SCANS=MS: 1039 MSMS: 1041
PEPMASS=918.43170	433182
CHARGE=1+
334.13801	3682	
352.14879	3844	
359.17583	3253	
396.15334	9401	
404.22558	42110	1+
414.16327	4623	
433.18425	3491	
451.19215	3123	
470.19600	3174	
487.22212	5060	
497.20089	26504	1+
505.27394	33231	1+
515.21203	26439	1+
520.21782	7716	
522.23045	3828	
538.22770	3303	
591.25269	6380	
609.26397	4056	
655.27627	12016	1+
665.26625	3372	
668.33657	14357	1+
673.29276	17145	1+
683.27957	20229	1+
701.28996	5021	
728.30531	4288	
754.33300	13779	1+
772.32585	4265	
900.42118	10262	1+
918.43191	243687	1+
END IONS

###FS:    #m/z: 552.26674 #charge   1
###MaxRes:#m/z:  0.00000 #charge-128
###MS: 1039
###MSMS: 1042
BEGIN IONS
TITLE=Cmpd 340, AutoMSn(552.2667), 17.6 min
RTINSECONDS=1056.28
SCANS=MS: 1039 MSMS: 1042
PEPMASS=552.26674	311544
CHARGE=1+
329.10950	241	1+
333.68859	442	
339.13987	227	1+
358.14147	347	1+
369.19061	255	
380.15763	519	1+
385.19420	484	1+
390.22384	560	1+
393.18939	218	1+
412.75620	200	
414.21370	333	1+
418.17272	550	1+
421.18940	276	1+
422.66708	314	1+
424.67328	284	
427.17567	734	1+
431.17864	398	1+
439.19894	429	1+
442.20435	538	1+
446.19408	756	1+
447.53299	287	
448.22523	690	1+
453.69896	253	
457.21929	392	1+
461.18334	388	
463.18862	867	1+
469.59394	231	
469.92551	328	
470.23618	328	1+
472.22610	802	1+
476.20990	674	1+
481.22991	2676	1+
485.22142	427	1+
488.22095	1004	1+
491.21934	543	1+
493.22823	428	1+
495.94414	238	1+
498.89209	390	1+
499.22725	1487	1+
501.52167	280	1+
504.23861	217	
505.24430	533	1+
507.70001	845	1+
508.23428	236	
508.58577	239	
509.21863	1081	1+
512.25024	1464	1+
513.57901	377	1+
514.89716	635	1+
515.73651	746	1+
516.24886	674	1+
518.22699	409	
518.57640	615	1+
518.92201	690	1+
519.23465	1319	1+
521.93523	363	1+
524.23641	252	
525.03540	215	1+
525.25660	1396	1+
525.75576	207	
526.49605	231	1+
528.98693	367	1+
529.73559	588	1+
530.26328	989	1+
530.88521	333	1+
530.99301	205	
531.56937	361	1+
532.22613	713	1+
532.67561	600	1+
533.86076	747	
534.24765	1414	1+
537.63395	287	1+
537.89878	629	1+
541.26486	267	
541.57208	343	1+
542.25783	721	1+
544.57440	358	1+
544.73726	2201	1+
545.24435	381	
546.01702	740	
546.26368	1767	1+
546.50236	394	
546.91975	464	1+
547.57777	538	1+
549.03794	679	1+
549.27901	732	
549.58906	485	
549.92026	326	
552.27518	553	
END IONS

###FS:    #m/z: 552.06573 #charge   1
###MaxRes:#m/z:  0.00000 #charge-128
###MS: 1043
###MSMS: 1044
BEGIN IONS
TITLE=Cmpd 341, AutoMSn(552.0657), 17.7 min
RTINSECONDS=1059.3
SCANS=MS: 1043 MSMS: 1044
PEPMASS=552.06573	263399
CHARGE=1+
322.18511	246	1+
333.69505	399	1+
337.15853	317	1+
342.18952	235	1+
359.17426	245	1+
369.20392	341	
374.19220	306	1+
387.13785	287	
390.23216	434	
397.21836	218	
402.20331	219	
404.18631	1004	1+
416.16980	604	1+
418.67078	255	1+
420.20799	235	1+
422.16738	413	1+
425.18142	389	1+
429.20708	452	1+
432.19335	439	1+
434.88789	222	
436.18004	390	1+
439.19617	352	1+
440.73345	219	1+
441.86837	290	1+
443.19467	521	1+
443.71592	219	
445.67068	191	
448.22340	1549	1+
450.66461	392	1+
455.30768	431	
457.20638	347	1+
459.22778	2677	1+
469.59367	219	
471.26920	284	1+
477.52829	197	
479.21535	433	1+
480.72148	865	1+
482.21862	1260	1+
487.24359	1008	1+
493.22130	351	1+
495.20658	236	
500.22733	478	1+
504.26086	599	1+
506.92664	342	1+
508.23226	400	
508.58356	342	1+
508.72182	390	
509.22197	1237	1+
514.22739	219	
514.59210	288	1+
514.92827	292	
515.26975	609	1+
516.54583	343	1+
517.91903	263	1+
518.23344	1338	1+
518.57300	427	1+
521.24358	473	1+
521.82576	214	1+
528.23876	460	1+
529.54427	193	
530.05438	638	1+
530.24946	1214	1+
530.45890	478	1+
533.25690	1094	1+
533.87505	381	
534.05555	501	
535.99699	258	
536.25221	1390	1+
537.65858	217	
537.90965	307	1+
540.03741	213	
540.59569	375	1+
540.72539	299	1+
544.39733	237	1+
546.25890	2947	1+
546.75309	1560	1+
547.56183	506	1+
547.96896	379	1+
549.09170	203	
549.57636	370	
549.99097	523	
END IONS

###FS:    #m/z: 918.43078 #charge   1
###MaxRes:#m/z:  0.00000 #charge-128
###MS: 1043
###MSMS: 1045
BEGIN IONS
TITLE=Cmpd 342, AutoMSn(918.4308), 17.7 min
RTINSECONDS=1059.8
SCANS=MS: 1043 MSMS: 1045
PEPMASS=918.43078	321382
CHARGE=1+
334.13895	1826	
352.14791	2064	
359.17605	2398	
396.15244	5777	
404.22627	23689	1+
414.16656	2564	
433.18612	1756	
451.19449	1884	
470.19211	1869	
487.22582	2471	
497.20054	14833	1+
502.20580	1741	
505.27385	18002	1+
515.21293	15881	1+
520.21539	4147	
522.22747	1905	
538.22724	2368	
591.25584	3794	
609.26412	2520	
655.27429	7566	1+
668.33558	8825	1+
673.29437	10186	1+
683.28030	11828	1+
701.29065	2284	
728.30419	2504	
754.33523	10061	1+
772.32726	2000	
900.41906	5366	1+
918.43175	137855	1+
END IONS

###FS:    #m/z: 627.34549 #charge   1
###MaxRes:#m/z:  0.00000 #charge-128
###MS: 1043
###MSMS: 1046
BEGIN IONS
TITLE=Cmpd 343, AutoMSn(627.3455), 17.7 min
RTINSECONDS=1060.3
SCANS=MS: 1043 MSMS: 1046
PEPMASS=627.34549	158551
CHARGE=1+
323.14076	974	
340.16438	55684	1+
368.16045	17170	1+
376.60103	923	
423.25780	10089	1+
433.23864	1535	
481.24133	2272	
525.28342	1286	
582.31862	1648	
590.33724	941	
627.34851	16607	1+
END IONS

###FS:    #m/z: 627.34526 #charge   1
###MaxRes:#m/z:  0.00000 #charge-128
###MS: 1047
###MSMS: 1048
BEGIN IONS
TITLE=Cmpd 344, AutoMSn(627.3453), 17.7 min
RTINSECONDS=1063.33
SCANS=MS: 1047 MSMS: 1048
PEPMASS=627.34526	147754
CHARGE=1+
323.13752	1142	
340.16387	49580	1+
368.15879	13354	1+
395.77945	881	
417.92797	1089	
423.25660	9201	1+
433.23916	1309	
481.23666	2035	
525.28665	1290	
582.32281	1058	
627.34624	14871	1+
END IONS

###FS:    #m/z: 441.74114 #charge   2
###MaxRes:#m/z:  0.00000 #charge-128
###MS: 1047
###MSMS: 1049
BEGIN IONS
TITLE=Cmpd 345, AutoMSn(441.7411), 17.7 min
RTINSECONDS=1063.83
SCANS=MS: 1047 MSMS: 1049
PEPMASS=441.74114	85593
CHARGE=2+
316.19700	627	1+
325.19030	377	1+
329.18329	793	1+
341.19077	471	1+
344.19211	1310	1+
347.21870	1740	1+
357.16731	1545	1+
362.20519	921	
363.13193	623	
372.18693	1322	1+
376.18480	943	
381.17812	412	1+
385.19632	1218	1+
389.74723	324	
390.17928	2058	1+
391.74144	860	
397.20286	554	1+
400.19104	2381	1+
408.19077	6366	1+
413.20563	1042	1+
418.20322	679	1+
431.22708	620	1+
438.13961	518	
438.25215	521	1+
440.24539	1698	1+
446.24690	1482	1+
448.22507	1581	1+
458.24749	2263	1+
465.34293	363	
467.25265	594	1+
471.25608	484	
472.28412	1263	
473.24506	2207	1+
476.25782	3314	1+
483.50742	680	
487.24027	809	1+
491.21853	788	1+
495.25010	777	1+
499.25431	2077	1+
505.22744	424	1+
509.24053	10109	1+
514.28371	557	1+
516.27222	1412	1+
519.21969	523	1+
521.79335	326	
522.23741	322	
526.27828	411	1+
532.28521	1322	1+
537.24125	342	
546.27711	353	1+
553.27467	325	1+
560.28853	485	1+
563.33024	518	
569.28961	380	
571.33895	542	
572.30593	1961	1+
578.28294	366	1+
582.29018	552	1+
587.30622	449	1+
590.31598	503	1+
595.29748	316	
600.30247	479	1+
602.30824	672	1+
604.30575	2052	1+
610.34310	716	1+
615.33705	454	
622.32640	15548	1+
629.30870	674	1+
631.35259	2754	1+
655.78795	622	
665.30439	443	1+
672.39219	330	
673.35943	323	
674.36309	550	1+
691.36606	364	1+
693.27719	363	
711.40457	849	1+
715.38827	1130	1+
726.35338	659	1+
728.39566	544	1+
732.37516	355	
736.40991	1032	1+
746.40103	867	1+
746.40287	3865	1+
751.37275	639	1+
769.38935	6088	1+
782.45231	801	1+
785.57973	526	
787.42951	310	
802.42974	460	1+
819.44970	4543	1+
END IONS

###FS:    #m/z: 314.17831 #charge   2
###MaxRes:#m/z:  0.00000 #charge-128
###MS: 1047
###MSMS: 1050
BEGIN IONS
TITLE=Cmpd 346, AutoMSn(314.1783), 17.7 min
RTINSECONDS=1064.33
SCANS=MS: 1047 MSMS: 1050
PEPMASS=314.17831	95797
CHARGE=2+
316.21885	108	
318.22640	117	
340.16039	586	1+
346.21993	112	
388.22831	118	
423.26197	546	
467.23107	102	
END IONS

###FS:    #m/z: 458.24505 #charge   2
###MaxRes:#m/z:  0.00000 #charge-128
###MS: 1051
###MSMS: 1052
BEGIN IONS
TITLE=Cmpd 347, AutoMSn(458.2450), 17.8 min
RTINSECONDS=1067.35
SCANS=MS: 1051 MSMS: 1052
PEPMASS=458.24505	109341
CHARGE=2+
315.14276	2247	1+
328.15764	682	
334.13866	3595	
341.15085	2478	1+
351.20006	5932	
352.15481	8894	1+
359.17426	4782	1+
364.46713	759	
369.16214	1237	
378.16957	725	
387.19740	2206	
404.22618	24016	1+
419.21450	3901	1+
423.19202	1123	
428.21678	2617	
433.18776	7622	1+
436.22482	930	
437.22494	6168	1+
446.20327	825	
451.19766	3599	1+
454.25320	2368	1+
461.24926	1951	
462.23085	5741	1+
475.20104	813	
477.21040	1674	1+
479.25153	3831	1+
487.26085	1770	
492.21789	4256	1+
502.20648	1423	
504.22915	1690	
505.27478	27497	1+
510.23602	2521	
515.24359	786	
520.21920	10319	1+
537.24868	2643	1+
563.25830	1948	1+
565.28133	7664	1+
573.25361	749	
581.27154	1041	
591.25307	3876	1+
596.26735	808	
609.26548	2611	1+
650.32626	2121	
665.33778	9311	1+
668.33796	27664	1+
684.35436	889	
712.34899	857	
737.35965	3694	1+
755.36885	45683	1+
765.36078	951	
778.41868	4415	1+
915.48189	9030	1+
END IONS

###FS:    #m/z: 586.92473 #charge   3
###MaxRes:#m/z:  0.00000 #charge-128
###MS: 1051
###MSMS: 1053
BEGIN IONS
TITLE=Cmpd 348, AutoMSn(586.9247), 17.8 min
RTINSECONDS=1067.85
SCANS=MS: 1051 MSMS: 1053
PEPMASS=586.92473	93800
CHARGE=3+
543.25023	2249	
547.56833	4522	
547.89959	2928	
548.23441	2936	
549.91470	10442	1+
550.25380	5677	
550.58334	4553	
553.25291	3743	
553.57801	2928	
563.27170	2732	
563.46704	3609	
563.67480	4042	
563.87544	2452	
575.93569	2708	
585.26610	3855	1+
586.92255	12917	1+
587.26027	9494	
587.59592	5140	
595.29999	1913	
607.77261	1865	
611.28327	1993	
632.35330	3743	
654.33375	2553	
668.80251	2662	
669.30633	2041	
1285.56768	17609	1+
1400.59376	42126	1+
1407.62928	34287	1+
1471.62848	228536	1+
1657.71194	14148	1+
END IONS

###FS:    #m/z: 442.23527 #charge   2
###MaxRes:#m/z:  0.00000 #charge-128
###MS: 1051
###MSMS: 1054
BEGIN IONS
TITLE=Cmpd 349, AutoMSn(442.2353), 17.8 min
RTINSECONDS=1068.36
SCANS=MS: 1051 MSMS: 1054
PEPMASS=442.23527	90014
CHARGE=2+
312.16753	307	
316.18961	716	1+
329.18784	634	1+
340.17044	300	1+
344.18247	849	1+
347.22478	2000	1+
353.29835	317	
357.18164	1549	1+
362.20494	788	
367.18780	781	1+
372.18733	1471	1+
377.17817	328	1+
385.20740	628	1+
390.18283	1424	1+
396.21977	382	1+
400.19039	2418	1+
404.20641	417	1+
406.76719	288	
408.19073	4624	1+
408.83045	234	
418.21400	694	1+
423.21007	252	1+
428.18733	323	
432.21669	433	
433.72196	487	
438.25689	398	1+
440.25742	846	1+
442.24037	1026	1+
445.23964	778	1+
448.23382	823	
448.85248	320	
449.24851	1932	1+
454.22806	416	1+
458.24482	1588	1+
464.21370	385	1+
466.24569	388	1+
467.23454	977	1+
471.25759	951	1+
473.23789	2665	1+
476.26026	4022	1+
482.21688	672	1+
486.22301	464	1+
489.24978	373	1+
491.23345	578	1+
491.59178	246	
494.25120	331	1+
496.23177	230	
499.24412	1472	1+
504.25850	817	1+
509.23839	5837	1+
514.27762	475	1+
516.26185	600	1+
519.22202	541	1+
524.24883	362	1+
532.28967	895	1+
537.24672	618	1+
543.27376	694	1+
555.27989	386	1+
561.30631	598	1+
569.28169	292	1+
572.30494	1137	1+
578.29579	285	1+
582.29140	406	1+
588.30213	679	1+
595.29729	258	
600.29801	611	1+
602.30802	504	
604.30524	1474	1+
610.35162	243	
618.30047	412	1+
622.32120	4636	
623.33497	8129	1+
629.31259	457	1+
631.36641	582	
632.34485	1078	1+
635.31267	329	1+
639.74416	344	
672.36954	785	1+
677.38482	339	1+
690.32677	913	1+
702.38994	260	
711.40548	561	1+
713.40947	232	
716.40149	390	1+
718.38717	351	1+
720.30896	279	
726.34233	349	
728.38520	399	1+
736.41401	1434	1+
746.40646	4455	1+
751.37266	1541	1+
757.39203	573	1+
769.38751	4476	1+
778.40799	1240	1+
781.58695	271	
782.43827	421	
787.41599	432	1+
791.41937	303	1+
794.72502	304	
800.40356	910	1+
819.45587	3306	1+
847.40978	256	1+
END IONS

###FS:    #m/z: 586.92536 #charge   3
###MaxRes:#m/z:  0.00000 #charge-128
###MS: 1055
###MSMS: 1056
BEGIN IONS
TITLE=Cmpd 350, AutoMSn(586.9254), 17.9 min
RTINSECONDS=1071.38
SCANS=MS: 1055 MSMS: 1056
PEPMASS=586.92536	194043
CHARGE=3+
543.24752	2607	
547.56687	5830	
547.90144	5545	
548.23103	4287	
549.91651	6875	
550.25555	5706	
550.58514	3607	
553.24955	4345	
553.57938	3725	
553.90668	2923	
563.47048	2717	
563.67909	2633	
575.92857	8890	
576.26378	6500	
576.59951	4414	
586.92598	17141	1+
587.26226	12725	1+
587.59051	7543	
607.77343	2694	
611.28585	2898	
632.34909	3757	
666.33526	2850	
668.80047	4119	
669.31077	3169	
727.81089	2647	
751.82424	4587	
752.32712	3779	
1285.56658	22566	1+
1400.59313	52320	1+
1407.63242	49527	1+
1471.63092	310366	1+
1657.71112	18107	1+
END IONS

###FS:    #m/z: 458.24538 #charge   2
###MaxRes:#m/z:  0.00000 #charge-128
###MS: 1055
###MSMS: 1057
BEGIN IONS
TITLE=Cmpd 351, AutoMSn(458.2454), 17.9 min
RTINSECONDS=1071.88
SCANS=MS: 1055 MSMS: 1057
PEPMASS=458.24538	178504
CHARGE=2+
315.14168	2500	1+
333.17177	433	
334.14195	2455	1+
338.17623	894	
341.15100	1255	1+
351.20077	8166	
352.16074	4037	1+
359.17318	2238	1+
364.46608	642	
369.16156	969	1+
377.17483	995	1+
387.19045	1355	1+
389.73519	524	
391.17234	1106	1+
393.75891	488	
395.78464	553	
396.15536	818	1+
397.42802	442	
397.81068	792	
400.17783	437	
404.22407	12036	1+
409.20581	720	1+
413.19546	815	1+
417.20320	672	1+
419.21642	6558	1+
423.19152	566	
426.20876	864	1+
428.21810	4698	1+
433.19005	4073	1+
437.22526	8696	1+
444.20380	819	1+
446.20698	588	
448.23112	421	
449.23564	1581	1+
451.19472	3164	1+
454.24767	3884	1+
461.24665	2014	
462.22788	9091	1+
466.26208	2683	1+
472.21904	949	1+
475.20745	982	1+
477.22777	904	1+
479.25392	4821	1+
487.25729	2071	1+
490.21752	797	1+
492.22337	1383	1+
494.22429	1497	1+
502.21746	1786	1+
505.27424	12888	1+
510.23319	1489	1+
513.24964	1615	1+
517.25806	548	
518.24783	988	1+
520.21863	4077	1+
522.23521	1468	1+
530.25297	1428	1+
536.25482	459	
537.26687	3485	1+
544.75941	540	
546.24419	551	
547.26161	1273	1+
563.25752	669	1+
565.28379	11396	1+
575.29244	1845	1+
581.27418	517	
591.25698	2051	1+
594.36723	2418	1+
609.27016	1038	1+
628.28499	803	1+
630.29379	656	
631.30850	2090	1+
648.31395	1522	1+
650.32459	1541	1+
655.79015	449	
665.33810	13893	1+
668.33764	13078	1+
673.30618	1822	1+
684.35409	1389	1+
709.39793	2739	1+
712.35374	1495	1+
719.22944	611	
724.36318	1038	1+
736.24541	413	
737.35565	2314	1+
741.37445	1140	1+
743.39218	655	
755.37022	22853	1+
769.37321	1493	1+
778.42191	5805	1+
787.38433	1096	1+
871.45482	1761	1+
872.46491	446	
898.45634	1069	1+
900.36810	2264	1+
915.48679	13972	1+
END IONS

###FS:    #m/z: 581.26682 #charge   3
###MaxRes:#m/z:  0.00000 #charge-128
###MS: 1055
###MSMS: 1058
BEGIN IONS
TITLE=Cmpd 352, AutoMSn(581.2668), 17.9 min
RTINSECONDS=1072.38
SCANS=MS: 1055 MSMS: 1058
PEPMASS=581.26682	157924
CHARGE=3+
369.19152	2896	
385.15240	11416	1+
404.15740	3624	
465.19085	2756	
482.21562	39381	1+
494.88422	3149	
500.88534	11797	1+
501.21984	7020	
501.55330	4424	
513.20511	6622	1+
526.27287	4507	
530.22127	9708	1+
549.91788	3877	
560.06978	2641	
560.28222	4373	1+
565.14318	4131	
565.74089	3237	
574.92744	3243	
575.26341	136094	1+
575.59718	99926	1+
575.93031	64011	1+
579.28063	2950	
580.59711	3130	
580.93299	11744	1+
581.26733	24973	1+
581.60002	16851	1+
595.29851	38977	1+
632.35176	4012	
666.33562	53651	1+
693.23410	2645	
700.80013	2800	
704.31902	3487	
736.31873	15166	
736.82102	3908	
737.37079	45068	1+
764.27086	2577	
788.26257	9678	1+
806.34182	7828	1+
807.86756	3956	
808.40566	29811	1+
917.35029	3474	
917.35434	11009	1+
936.50891	7334	1+
969.39565	10302	1+
987.39855	22700	1+
988.38101	10087	1+
1058.43704	12734	1+
1059.41939	3950	
1130.45675	2622	
1211.56319	32594	1+
1322.59694	12857	1+
1340.60805	42396	1+
1482.61694	8464	1+
1494.68612	12455	1+
1500.63820	130641	1+
END IONS

###FS:    #m/z: 580.92727 #charge   3
###MaxRes:#m/z:  0.00000 #charge-128
###MS: 1059
###MSMS: 1060
BEGIN IONS
TITLE=Cmpd 353, AutoMSn(580.9273), 17.9 min
RTINSECONDS=1075.41
SCANS=MS: 1059 MSMS: 1060
PEPMASS=580.92727	299249
CHARGE=3+
385.15241	11525	1+
404.15879	3819	
482.21543	45327	1+
494.20544	7406	
500.88596	15800	1+
501.21873	8964	
501.55444	6137	
513.21078	3177	
514.19920	6558	1+
526.27032	3413	
530.22072	10481	1+
549.91621	2875	
565.13786	3729	
565.23672	2760	
565.73880	3519	
569.25614	3026	
574.59704	2810	
574.92677	3265	
575.26277	155878	1+
575.59679	113969	1+
575.93009	72842	1+
581.26633	27056	1+
581.60036	18009	1+
581.93514	10711	
595.29775	43469	1+
632.34998	3056	
666.33565	64315	1+
700.80268	2778	
704.31491	3233	
736.31718	14935	
736.81960	4212	
737.37162	52506	1+
788.26667	13290	1+
807.36402	8043	
807.86593	5202	
808.40536	35046	1+
917.34488	3317	
917.35031	9922	1+
936.50207	2757	
936.50697	8411	1+
969.39528	8160	1+
988.39307	26942	1+
1058.43299	14265	1+
1059.42128	3837	
1130.45739	3240	
1211.56217	37720	1+
1322.59607	14963	1+
1340.60819	50206	1+
1482.61669	10250	1+
1494.68653	9627	1+
1500.63646	159049	1+
END IONS

###FS:    #m/z: 802.45533 #charge   1
###MaxRes:#m/z:  0.00000 #charge-128
###MS: 1059
###MSMS: 1061
BEGIN IONS
TITLE=Cmpd 354, AutoMSn(802.4553), 17.9 min
RTINSECONDS=1075.91
SCANS=MS: 1059 MSMS: 1061
PEPMASS=802.45533	162020
CHARGE=1+
431.20443	9580	
711.44796	3676	
802.45706	276641	1+
END IONS

###FS:    #m/z: 586.92523 #charge   3
###MaxRes:#m/z:  0.00000 #charge-128
###MS: 1059
###MSMS: 1062
BEGIN IONS
TITLE=Cmpd 355, AutoMSn(586.9252), 17.9 min
RTINSECONDS=1076.41
SCANS=MS: 1059 MSMS: 1062
PEPMASS=586.92523	182489
CHARGE=3+
482.21712	5739	1+
543.24456	2358	
547.56775	4711	
547.90207	4473	
548.23885	2322	
549.91723	3421	
550.24977	2848	
550.58455	2473	
553.24899	3981	
553.57940	2885	
568.26307	1972	
575.59368	10297	1+
575.93195	14373	1+
576.26454	11723	1+
580.92969	4531	1+
581.26311	2066	
586.92466	12628	1+
587.25730	7761	
587.59540	5097	
595.29911	5703	1+
607.28558	2227	
607.77585	2257	
611.28889	2327	
632.34711	2050	
666.32736	12281	1+
668.80242	2629	
671.80540	2124	
739.35671	2164	
808.40200	5234	1+
1285.56446	17599	1+
1400.59534	40610	1+
1407.63154	36042	1+
1471.62970	231008	1+
1501.63869	17128	1+
1657.70827	15119	1+
END IONS

###FS:    #m/z: 802.45565 #charge   1
###MaxRes:#m/z:  0.00000 #charge-128
###MS: 1063
###MSMS: 1064
BEGIN IONS
TITLE=Cmpd 356, AutoMSn(802.4556), 18.0 min
RTINSECONDS=1079.43
SCANS=MS: 1063 MSMS: 1064
PEPMASS=802.45565	341250
CHARGE=1+
431.20378	13809	
711.44580	6008	
802.45702	401348	1+
END IONS

###FS:    #m/z: 450.26807 #charge   2
###MaxRes:#m/z:  0.00000 #charge-128
###MS: 1063
###MSMS: 1065
BEGIN IONS
TITLE=Cmpd 357, AutoMSn(450.2681), 18.0 min
RTINSECONDS=1079.93
SCANS=MS: 1063 MSMS: 1065
PEPMASS=450.26807	233196
CHARGE=2+
341.18282	2794	
368.21855	6631	1+
383.22832	1880	
385.25292	4432	
454.26424	4552	1+
472.28532	39524	1+
571.35429	33340	1+
628.37229	4895	
654.39045	2817	
670.38728	1729	
672.40157	122945	1+
682.38877	2327	
725.42635	19541	1+
743.43722	78789	1+
755.43732	2437	
779.47731	6208	1+
END IONS

###FS:    #m/z: 401.73375 #charge   2
###MaxRes:#m/z:  0.00000 #charge-128
###MS: 1063
###MSMS: 1066
BEGIN IONS
TITLE=Cmpd 358, AutoMSn(401.7338), 18.0 min
RTINSECONDS=1080.43
SCANS=MS: 1063 MSMS: 1066
PEPMASS=401.73375	232837
CHARGE=2+
345.15822	19447	
413.19404	5112	
431.20522	47335	1+
448.23149	74535	1+
501.37289	5131	
541.34330	10258	
544.28953	4446	
561.31610	73277	1+
615.32817	5760	
632.35238	300054	1+
731.42269	7344	
END IONS

###FS:    #m/z: 802.45600 #charge   1
###MaxRes:#m/z:  0.00000 #charge-128
###MS: 1067
###MSMS: 1068
BEGIN IONS
TITLE=Cmpd 359, AutoMSn(802.4560), 18.1 min
RTINSECONDS=1083.45
SCANS=MS: 1067 MSMS: 1068
PEPMASS=802.45600	379337
CHARGE=1+
431.20454	13683	
711.44696	5973	
802.45737	401981	1+
END IONS

###FS:    #m/z: 450.26864 #charge   2
###MaxRes:#m/z:  0.00000 #charge-128
###MS: 1067
###MSMS: 1069
BEGIN IONS
TITLE=Cmpd 360, AutoMSn(450.2686), 18.1 min
RTINSECONDS=1083.95
SCANS=MS: 1067 MSMS: 1069
PEPMASS=450.26864	334908
CHARGE=2+
341.17980	2761	
368.22028	8049	1+
383.22737	2410	
385.25123	5508	
454.26594	2016	
472.28529	46943	1+
571.35490	35005	1+
628.37478	7115	1+
654.38741	6090	1+
670.39020	2223	
672.40197	137127	1+
682.38956	2300	
725.42879	23387	1+
737.42956	6925	1+
743.43860	89622	1+
755.44071	3213	
779.47745	6907	1+
END IONS

###FS:    #m/z: 406.25722 #charge   2
###MaxRes:#m/z:  0.00000 #charge-128
###MS: 1067
###MSMS: 1070
BEGIN IONS
TITLE=Cmpd 361, AutoMSn(406.2572), 18.1 min
RTINSECONDS=1084.46
SCANS=MS: 1067 MSMS: 1070
PEPMASS=406.25722	269315
CHARGE=2+
337.25972	2560	
345.15828	9898	1+
355.26886	8569	1+
370.27451	2322	
383.26193	2046	
388.28902	19601	1+
405.24174	4844	1+
413.18888	3948	1+
431.20415	22317	1+
448.23165	33171	1+
470.30509	1594	
500.31960	3618	
501.37271	29564	1+
518.33077	13458	1+
541.34397	6343	1+
544.29413	1535	
561.31630	31968	1+
615.32707	2030	
632.35239	126092	1+
664.43531	16565	1+
731.42164	4003	1+
END IONS

###FS:    #m/z: 748.60144 #charge   2
###MaxRes:#m/z:  0.00000 #charge-128
###MS: 1071
###MSMS: 1072
BEGIN IONS
TITLE=Cmpd 362, AutoMSn(748.6014), 18.1 min
RTINSECONDS=1087.48
SCANS=MS: 1071 MSMS: 1072
PEPMASS=748.60144	396784
CHARGE=2+
369.19763	17494	
508.71154	10081	
525.28663	36657	1+
590.24483	10752	
675.29671	8991	
685.31821	23655	1+
687.56971	28366	
688.07181	14121	
747.69177	10960	
747.84989	36433	
748.09847	287724	1+
752.59663	19543	
753.09940	12781	
781.36658	8687	
781.69831	10739	
799.36062	14237	
813.85087	10540	
814.35297	8818	
824.37938	14215	
824.71633	13870	
825.04659	10344	
861.39207	7774	
867.06401	22614	1+
867.40127	18018	
867.73298	15517	
906.45303	8214	
916.08824	92999	1+
916.42199	91638	1+
916.75597	71849	1+
954.11636	9076	
954.45165	8922	
1016.42129	13444	
1373.63141	54981	1+
1486.68727	80123	1+
1487.18274	75151	1+
1495.69408	734480	1+
1496.19655	647318	1+
END IONS

###FS:    #m/z: 406.25745 #charge   2
###MaxRes:#m/z:  0.00000 #charge-128
###MS: 1071
###MSMS: 1073
BEGIN IONS
TITLE=Cmpd 363, AutoMSn(406.2574), 18.1 min
RTINSECONDS=1087.98
SCANS=MS: 1071 MSMS: 1073
PEPMASS=406.25745	346189
CHARGE=2+
337.25778	2580	
340.19661	1013	
345.15911	6929	1+
355.26699	7742	1+
370.27175	3666	1+
383.26376	2248	
388.28840	16708	1+
395.78419	1036	
405.24322	4486	1+
413.19005	2973	1+
431.20474	15805	1+
448.23215	23077	1+
470.30798	1065	
483.35911	1448	
490.33325	1261	
500.31904	2907	
501.37235	28764	1+
518.33179	14441	1+
541.34220	4675	1+
544.28973	1418	
561.31496	25002	1+
615.32666	2343	1+
632.35239	88899	1+
664.43593	14936	1+
676.41264	1068	
731.42418	2606	1+
END IONS

###FS:    #m/z: 599.08339 #charge   1
###MaxRes:#m/z:  0.00000 #charge-128
###MS: 1071
###MSMS: 1074
BEGIN IONS
TITLE=Cmpd 364, AutoMSn(599.0834), 18.1 min
RTINSECONDS=1088.48
SCANS=MS: 1071 MSMS: 1074
PEPMASS=599.08339	321028
CHARGE=1+
343.16282	7532	
369.19738	62088	1+
405.17366	8817	
468.26504	30636	1+
500.20409	4533	
508.22435	17028	1+
525.28593	117454	1+
535.27079	5051	
560.78551	4320	
561.28346	4416	
581.73372	7124	
582.25168	4470	
586.07382	3809	
586.27471	8596	
586.51792	3916	
589.28344	8942	
589.48472	11403	
589.68576	10248	
589.88586	7580	
590.08221	4290	
594.28615	4327	
594.78378	3999	
595.06238	8386	1+
595.28642	13859	1+
595.48332	6487	
595.67371	9086	
595.87942	6192	
598.28385	4249	
598.48120	22124	1+
598.68227	20200	1+
598.87979	27962	1+
599.08215	25518	
END IONS

###FS:    #m/z: 748.09688 #charge   2
###MaxRes:#m/z:  0.00000 #charge-128
###MS: 1075
###MSMS: 1076
BEGIN IONS
TITLE=Cmpd 365, AutoMSn(748.0969), 18.2 min
RTINSECONDS=1091.5
SCANS=MS: 1075 MSMS: 1076
PEPMASS=748.09688	999431
CHARGE=2+
369.19682	32162	
525.28691	48964	
590.24388	18731	
685.31640	43692	1+
687.57077	56157	
688.06980	29808	
747.85118	43405	
748.09150	61752	
752.34778	18100	
752.59849	21886	
752.84950	19539	
781.36505	17588	
781.69974	18978	
799.35998	28675	
813.84953	18521	
814.35055	19938	
824.37948	24654	
824.71315	30709	
825.04888	24027	
867.06422	45418	1+
867.40018	39632	
867.73265	32807	
906.44903	17715	
910.74950	18222	
916.08756	217189	1+
916.42175	213314	1+
916.75658	161021	1+
954.11638	23359	
954.44949	19702	
1016.42219	28080	
1373.63005	111733	1+
1487.18201	148270	1+
1487.68355	133544	1+
END IONS

###FS:    #m/z: 599.08575 #charge   1
###MaxRes:#m/z:  0.00000 #charge-128
###MS: 1075
###MSMS: 1077
BEGIN IONS
TITLE=Cmpd 366, AutoMSn(599.0857), 18.2 min
RTINSECONDS=1092
SCANS=MS: 1075 MSMS: 1077
PEPMASS=599.08575	853950
CHARGE=1+
343.16380	7731	
369.19758	79589	1+
400.18529	10502	
405.17542	11408	
468.26431	37408	1+
500.20513	4786	
508.22485	19621	1+
525.28568	146986	1+
535.27033	6537	
550.25397	5290	
560.78610	5883	
561.27939	5104	
581.73400	6950	
586.27664	9216	
586.51791	5036	
589.28430	9836	
589.48436	14544	
589.72730	40769	1+
589.88890	8120	
590.08326	5615	
594.28336	5712	
594.78166	4550	
595.28604	14341	1+
595.48113	6968	
595.67457	10226	
595.87756	7847	
596.07797	4788	
598.48091	21909	1+
598.67753	17974	1+
598.88352	27297	1+
599.08342	28920	
END IONS

###FS:    #m/z: 997.46130 #charge   3
###MaxRes:#m/z:  0.00000 #charge-128
###MS: 1075
###MSMS: 1078
BEGIN IONS
TITLE=Cmpd 367, AutoMSn(997.4613), 18.2 min
RTINSECONDS=1092.51
SCANS=MS: 1075 MSMS: 1078
PEPMASS=997.46130	580292
CHARGE=3+
992.46073	14651	1+
996.80044	9113	
997.12299	13687	
997.46437	200412	
997.79711	445336	1+
998.13118	355079	1+
998.46450	221564	1+
1003.12795	8106	
1003.46324	6990	
END IONS

###FS:    #m/z: 748.60443 #charge   2
###MaxRes:#m/z:  0.00000 #charge-128
###MS: 1079
###MSMS: 1080
BEGIN IONS
TITLE=Cmpd 368, AutoMSn(748.6044), 18.3 min
RTINSECONDS=1095.53
SCANS=MS: 1079 MSMS: 1080
PEPMASS=748.60443	997391
CHARGE=2+
369.19783	27943	
508.71089	15826	
525.28816	42937	
590.24245	16607	
685.31610	39943	1+
687.57125	49625	
688.07025	25737	
747.69046	17332	
747.85143	34091	
748.09114	52059	
752.35015	20615	
752.59851	20536	
752.85112	18772	
781.69928	16090	
799.35941	22088	
813.84908	18466	
814.35140	16395	
824.37836	21963	
824.71263	23723	
825.04682	20214	
867.06512	40616	1+
867.40145	34253	
867.73335	26942	
906.45246	15544	
916.08776	178359	1+
916.42175	178471	1+
916.75618	137438	1+
954.11836	18916	
954.45119	16334	
1016.42163	23566	
1373.63114	98085	1+
1487.18135	126196	1+
1487.68331	115909	1+
1495.69567	1269755	1+
1496.19764	1128341	1+
END IONS

###FS:    #m/z: 599.08618 #charge   1
###MaxRes:#m/z:  0.00000 #charge-128
###MS: 1079
###MSMS: 1081
BEGIN IONS
TITLE=Cmpd 369, AutoMSn(599.0862), 18.3 min
RTINSECONDS=1096.03
SCANS=MS: 1079 MSMS: 1081
PEPMASS=599.08618	847551
CHARGE=1+
343.16363	7768	
369.19720	64550	1+
400.18597	8692	
405.17380	9365	
468.26462	28890	1+
500.20178	4422	
506.22395	4029	
508.22418	15872	1+
525.28591	114623	1+
550.25986	3931	
560.78558	4503	
561.28047	4720	
581.73648	4855	
586.27601	6024	
586.52329	4717	
589.28484	9099	
589.48335	10776	
589.68331	10212	
589.88847	7134	
590.07759	4848	
594.27850	8660	
594.59725	6189	
594.78511	4266	
594.94839	4479	
595.28503	14356	1+
595.48318	5738	
595.67000	7935	
595.88093	5719	
596.07450	3980	
598.48053	17796	1+
598.68016	15582	1+
598.88281	24120	1+
599.08275	21739	
END IONS

###FS:    #m/z: 997.46214 #charge   3
###MaxRes:#m/z:  0.00000 #charge-128
###MS: 1079
###MSMS: 1082
BEGIN IONS
TITLE=Cmpd 370, AutoMSn(997.4621), 18.3 min
RTINSECONDS=1096.53
SCANS=MS: 1079 MSMS: 1082
PEPMASS=997.46214	565718
CHARGE=3+
992.13184	4181	
992.46767	9991	1+
992.79068	4659	
996.79680	5010	
997.13167	8354	
997.46434	127682	
997.79807	279205	1+
998.13184	222712	1+
998.46538	145042	1+
1002.79736	5413	
1003.13086	4906	
1003.46250	5250	
END IONS

###FS:    #m/z: 566.26092 #charge   3
###MaxRes:#m/z:  0.00000 #charge-128
###MS: 1083
###MSMS: 1084
BEGIN IONS
TITLE=Cmpd 371, AutoMSn(566.2609), 18.3 min
RTINSECONDS=1099.56
SCANS=MS: 1083 MSMS: 1084
PEPMASS=566.26092	218934
CHARGE=3+
363.11281	3161	
418.17394	2678	
431.20287	2588	
448.22789	27488	1+
450.10837	3192	
465.77874	3357	
498.90053	19636	1+
499.23737	9998	
499.56908	5647	
519.21237	7041	
519.71724	3207	
533.21135	5357	
542.58079	17459	1+
542.91815	9236	
543.24844	7068	
561.31385	42397	1+
565.13627	4921	
565.83752	3015	
566.26407	13966	1+
566.59503	7605	
566.92587	5412	
568.73152	2638	
632.35275	96981	1+
658.82757	5487	
659.32542	4705	
693.23345	3170	
731.41883	30852	1+
747.32244	2838	
764.26770	6289	
802.45687	18167	1+
863.32970	3071	
895.30317	3042	
930.55171	2591	
938.35224	8937	1+
966.34690	38794	1+
1205.61041	29308	1+
1334.65562	52804	1+
1476.66635	11997	1+
1494.68528	293674	1+
1625.72377	27182	1+
END IONS

###FS:    #m/z: 997.46175 #charge   3
###MaxRes:#m/z:  0.00000 #charge-128
###MS: 1083
###MSMS: 1085
BEGIN IONS
TITLE=Cmpd 372, AutoMSn(997.4617), 18.3 min
RTINSECONDS=1100.06
SCANS=MS: 1083 MSMS: 1085
PEPMASS=997.46175	388296
CHARGE=3+
992.12861	2662	
992.46340	6606	1+
996.79252	3648	
997.13252	5384	
997.46174	161028	1+
997.79679	170555	1+
998.13129	135148	1+
1002.79992	3762	
1003.12983	3622	
1003.46154	3132	
END IONS

###FS:    #m/z: 385.70810 #charge   2
###MaxRes:#m/z:  0.00000 #charge-128
###MS: 1083
###MSMS: 1086
BEGIN IONS
TITLE=Cmpd 373, AutoMSn(385.7081), 18.3 min
RTINSECONDS=1100.56
SCANS=MS: 1083 MSMS: 1086
PEPMASS=385.70810	186797
CHARGE=2+
310.17438	17136	1+
320.15455	489	
326.18620	671	
328.15565	594	
344.18627	435	
348.15582	841	
354.17868	567	
360.18901	410	
372.19118	1234	
384.23201	399	
386.24305	426	
388.20915	1088	
390.20073	7428	1+
395.78157	630	
397.80671	544	
406.19518	1117	
423.25811	19308	1+
433.24122	707	
517.25662	796	
525.26538	834	
534.29002	19495	1+
552.29971	26109	1+
699.36807	7690	1+
END IONS

###FS:    #m/z: 385.70861 #charge   2
###MaxRes:#m/z:  0.00000 #charge-128
###MS: 1087
###MSMS: 1088
BEGIN IONS
TITLE=Cmpd 374, AutoMSn(385.7086), 18.4 min
RTINSECONDS=1103.59
SCANS=MS: 1087 MSMS: 1088
PEPMASS=385.70861	398756
CHARGE=2+
310.17384	21459	1+
320.16042	717	
326.18466	889	
348.15512	1288	
350.19026	831	
372.18896	1112	
388.20894	1400	
390.20108	9837	1+
395.78264	550	
406.20150	899	
423.25901	21889	1+
433.23618	962	
517.26778	913	
525.26527	774	
534.29181	21296	1+
552.30081	31743	1+
699.37033	10097	1+
END IONS

###FS:    #m/z: 770.40487 #charge   1
###MaxRes:#m/z:  0.00000 #charge-128
###MS: 1087
###MSMS: 1089
BEGIN IONS
TITLE=Cmpd 375, AutoMSn(770.4049), 18.4 min
RTINSECONDS=1104.09
SCANS=MS: 1087 MSMS: 1089
PEPMASS=770.40487	294131
CHARGE=1+
310.17526	13589	1+
348.15394	71967	1+
369.19622	3694	
390.20267	3805	
406.19388	1758	
415.22094	3354	1+
418.20322	1634	
423.25763	23460	1+
433.24178	5423	
461.23804	28660	1+
466.19864	5571	1+
468.26005	1799	
477.23148	1997	
508.25173	1379	
511.21343	3071	
525.28082	8541	1+
534.28761	5851	1+
552.29945	14861	1+
579.28155	2973	
596.30305	5269	1+
624.29961	3029	
685.31707	3826	
699.36706	5003	1+
770.40544	100362	1+
END IONS

###FS:    #m/z: 566.26185 #charge   3
###MaxRes:#m/z:  0.00000 #charge-128
###MS: 1087
###MSMS: 1090
BEGIN IONS
TITLE=Cmpd 376, AutoMSn(566.2618), 18.4 min
RTINSECONDS=1104.59
SCANS=MS: 1087 MSMS: 1090
PEPMASS=566.26185	298238
CHARGE=3+
363.11352	3872	
418.17165	2472	
448.22908	28298	1+
450.11246	3166	
465.78203	2824	
498.90320	16902	1+
499.23712	10290	
499.56901	8270	
533.21027	4950	
542.58000	16679	1+
542.91785	7956	
543.25068	7177	
561.31402	41544	1+
565.13471	4970	
566.26313	16427	1+
566.59192	9061	1+
566.92886	4653	
568.73057	2834	
632.35259	93784	1+
692.35269	2834	
693.23565	2469	
694.82301	2708	
695.32222	4025	
731.41932	29660	1+
747.30489	2384	
751.35767	2830	
764.27027	5844	
779.87375	2731	
802.45824	18345	1+
863.33827	3295	
895.30714	3306	
930.54979	2991	
938.35674	8921	1+
966.34887	39509	1+
1037.41766	11528	1+
1065.40769	2448	
1205.60829	28116	1+
1316.64211	11692	1+
1334.65492	57230	1+
1476.66438	16432	1+
1494.68577	296356	1+
1625.72552	25386	1+
END IONS

###FS:    #m/z: 548.60189 #charge   3
###MaxRes:#m/z:  0.00000 #charge-128
###MS: 1091
###MSMS: 1092
BEGIN IONS
TITLE=Cmpd 377, AutoMSn(548.6019), 18.5 min
RTINSECONDS=1107.63
SCANS=MS: 1091 MSMS: 1092
PEPMASS=548.60189	476238
CHARGE=3+
411.22216	16492	
477.56387	9209	
477.89887	7748	
501.24496	10333	
501.57736	7988	
524.92236	7004	
525.25111	17201	1+
548.60245	7032	
625.29128	6551	
625.62273	6381	
657.79516	5539	
719.33337	5418	
921.38509	5854	
1091.49055	6015	
1171.57410	46857	1+
1331.60542	303584	1+
1430.67329	248235	1+
1501.71015	647516	1+
1572.74701	160683	1+
END IONS

###FS:    #m/z: 385.70842 #charge   2
###MaxRes:#m/z:  0.00000 #charge-128
###MS: 1091
###MSMS: 1093
BEGIN IONS
TITLE=Cmpd 378, AutoMSn(385.7084), 18.5 min
RTINSECONDS=1108.13
SCANS=MS: 1091 MSMS: 1093
PEPMASS=385.70842	495581
CHARGE=2+
310.17474	23024	1+
326.18378	1037	
344.19163	570	
348.15500	1318	
371.17018	498	
372.19886	1477	
388.20638	1155	
390.20136	8418	1+
395.15875	735	
406.19728	951	
423.25760	21942	1+
433.24046	903	
516.26352	1467	1+
525.27115	871	
534.29023	23502	1+
552.29986	33331	1+
560.09650	494	
562.27781	544	
699.36786	11941	1+
END IONS

###FS:    #m/z: 770.40489 #charge   1
###MaxRes:#m/z:  0.00000 #charge-128
###MS: 1091
###MSMS: 1094
BEGIN IONS
TITLE=Cmpd 379, AutoMSn(770.4049), 18.5 min
RTINSECONDS=1108.63
SCANS=MS: 1091 MSMS: 1094
PEPMASS=770.40489	343322
CHARGE=1+
310.17432	11418	1+
337.15548	1297	
348.15359	65940	1+
369.19700	2779	
390.19985	4205	
406.19512	2224	
416.21929	1721	
418.19812	1732	
423.25779	21478	1+
433.24020	6970	1+
461.23709	26127	1+
466.20214	5399	1+
477.23045	1578	
511.21614	3006	
525.28221	6006	1+
534.28652	5513	1+
552.29829	14910	1+
579.28076	2527	
596.30695	3546	
624.30144	3617	1+
685.31845	2519	
699.36616	5027	1+
709.36314	1280	
770.40554	93337	1+
END IONS

###FS:    #m/z: 548.60180 #charge   3
###MaxRes:#m/z:  0.00000 #charge-128
###MS: 1095
###MSMS: 1096
BEGIN IONS
TITLE=Cmpd 380, AutoMSn(548.6018), 18.5 min
RTINSECONDS=1111.67
SCANS=MS: 1095 MSMS: 1096
PEPMASS=548.60180	451385
CHARGE=3+
411.22056	13501	
477.56288	9148	
477.89984	6208	
501.24270	10384	
501.57722	7049	
501.91127	5534	
524.92460	6313	
525.25002	17890	1+
544.73264	7040	
545.24222	4877	
548.60270	6628	
548.93636	4830	
625.28870	9430	
625.62085	8232	
625.95384	7176	
641.27773	7258	
657.79599	5083	
742.85181	5637	
921.38516	4607	
1091.49295	5529	
1171.57224	42407	1+
1331.60534	258890	1+
1430.67300	216838	1+
1501.71084	546412	1+
1572.74723	133233	1+
END IONS

###FS:    #m/z: 558.04534 #charge   2
###MaxRes:#m/z:  0.00000 #charge-128
###MS: 1095
###MSMS: 1097
BEGIN IONS
TITLE=Cmpd 381, AutoMSn(558.0453), 18.5 min
RTINSECONDS=1112.18
SCANS=MS: 1095 MSMS: 1097
PEPMASS=558.04534	195818
CHARGE=2+
466.27416	5004	
555.92890	3062	
556.26998	2743	
571.96945	2778	
594.36276	4606	
625.31283	27693	1+
625.64999	17753	
625.98173	9653	
663.00858	28841	1+
663.34293	28105	1+
663.67720	12565	
680.68232	7470	1+
681.01925	6627	
681.34567	5409	
686.02775	3944	
686.33999	6028	
686.68837	164433	1+
687.02206	145558	1+
687.35595	83990	1+
692.02187	2840	
709.39691	6231	
719.71226	6083	
720.05012	4952	
720.37607	3598	
759.36083	3006	
857.43581	3967	
872.46297	2733	
901.41337	2601	
973.50934	21637	1+
1085.53661	3040	
END IONS

###FS:    #m/z: 637.00076 #charge   3
###MaxRes:#m/z:  0.00000 #charge-128
###MS: 1095
###MSMS: 1098
BEGIN IONS
TITLE=Cmpd 382, AutoMSn(637.0008), 18.5 min
RTINSECONDS=1112.68
SCANS=MS: 1095 MSMS: 1098
PEPMASS=637.00076	159119
CHARGE=3+
355.22882	2097	
556.61682	4500	
556.95458	3581	
557.29443	2548	
580.29851	29603	1+
580.63301	20374	
580.96866	11363	
613.32197	8819	1+
613.65801	5552	
613.99128	4658	
615.69842	4808	
615.90039	7045	
616.09893	6064	
616.29809	5777	
616.50229	2881	
631.32951	3268	
631.66773	2217	
636.32783	3220	
636.67412	2614	
637.00068	66466	1+
637.33445	56370	1+
637.67002	33434	
640.32550	7508	1+
641.82919	3352	
654.34243	8655	1+
769.37110	11246	1+
868.94267	2501	
869.43453	3033	
919.47846	2275	
919.97886	2261	
1085.53740	2151	
1394.72869	18375	1+
1554.75655	100726	1+
1667.84127	74303	1+
1720.86047	12921	1+
1738.87836	283846	1+
END IONS

###FS:    #m/z: 636.66935 #charge   3
###MaxRes:#m/z:  0.00000 #charge-128
###MS: 1099
###MSMS: 1100
BEGIN IONS
TITLE=Cmpd 383, AutoMSn(636.6694), 18.6 min
RTINSECONDS=1115.71
SCANS=MS: 1099 MSMS: 1100
PEPMASS=636.66935	284353
CHARGE=3+
355.23312	2157	
556.62144	4410	
556.95777	3267	
557.29059	2811	
580.29956	25346	1+
580.63373	19059	
580.96755	12753	
613.32198	9741	1+
613.65623	6039	
613.99509	3536	
615.69900	3789	
615.89672	5208	
616.10225	4982	
616.30109	4997	
616.50017	2451	
631.33184	2788	
631.66527	2282	
636.32098	2845	
636.67796	2189	
637.00155	59190	1+
637.33491	53341	1+
637.67159	28684	
640.32358	7107	1+
641.82309	2949	
654.34242	9199	1+
868.93862	2521	
869.44752	2868	
1394.72978	15492	1+
1537.73179	12039	1+
1554.75732	89751	1+
1667.83961	70437	1+
1720.85973	12021	1+
1738.87896	267663	1+
END IONS

###FS:    #m/z: 478.00440 #charge   2
###MaxRes:#m/z:  0.00000 #charge-128
###MS: 1099
###MSMS: 1101
BEGIN IONS
TITLE=Cmpd 384, AutoMSn(478.0044), 18.6 min
RTINSECONDS=1116.21
SCANS=MS: 1099 MSMS: 1101
PEPMASS=478.00440	235542
CHARGE=2+
327.67656	2217	
345.16005	2469	
390.23099	5104	
429.21738	4101	1+
451.21448	1861	
507.75634	1812	
508.24559	1739	
513.26137	3702	
518.92519	6596	
519.26031	5296	
519.59242	2666	
550.95555	1799	
553.29507	8827	1+
556.62031	9349	1+
556.95550	6786	
557.29007	4533	
574.62736	2073	
580.29831	14326	1+
580.63445	9033	
580.96860	5556	
641.32075	4485	
641.82597	3161	
654.34271	21145	1+
673.30523	8573	1+
689.36061	2480	
713.83317	2443	
741.38322	2562	
743.38440	1898	
771.37585	2368	
786.38877	6949	1+
857.42621	7683	1+
869.94494	2473	
870.44588	2180	
901.41764	13069	1+
END IONS

###FS:    #m/z: 548.60201 #charge   3
###MaxRes:#m/z:  0.00000 #charge-128
###MS: 1099
###MSMS: 1102
BEGIN IONS
TITLE=Cmpd 385, AutoMSn(548.6020), 18.6 min
RTINSECONDS=1116.71
SCANS=MS: 1099 MSMS: 1102
PEPMASS=548.60201	316966
CHARGE=3+
347.13424	3146	
411.22301	6831	
477.56227	4371	
477.89781	3912	
495.20639	2877	
501.24217	5163	
501.57678	4324	
501.91176	3093	
508.71168	4094	
509.21067	4665	
524.92371	3289	
525.27012	4086	
526.24710	12798	1+
544.73048	4982	
545.25419	5923	1+
548.60738	2642	
548.93483	2862	
550.27876	2722	
625.28713	7750	1+
625.62157	4882	
625.95251	3827	
641.27803	4075	
657.79727	3684	
675.29689	6014	
675.79647	3481	
742.85161	2748	
921.38388	2503	
1091.49454	2568	
1171.56944	21752	1+
1179.47943	15851	1+
1331.60537	128592	1+
1430.67248	104703	1+
1501.71076	254037	1+
1572.74679	62628	1+
END IONS

###FS:    #m/z: 636.67072 #charge   3
###MaxRes:#m/z:  0.00000 #charge-128
###MS: 1103
###MSMS: 1104
BEGIN IONS
TITLE=Cmpd 386, AutoMSn(636.6707), 18.7 min
RTINSECONDS=1119.74
SCANS=MS: 1103 MSMS: 1104
PEPMASS=636.67072	246278
CHARGE=3+
515.26273	2029	
556.62269	3674	
556.95509	3567	
557.29203	2344	
580.29862	23758	1+
580.63419	16923	
580.96774	9486	
606.32294	1944	
613.32107	8521	1+
613.65824	4741	
613.98907	3284	
615.68877	4692	1+
615.89767	6347	
616.09660	4706	
616.30144	4258	
616.49503	2655	
631.32492	1850	
631.66198	1925	
636.32307	2674	
636.66162	2617	
637.00222	51892	1+
637.33428	48839	1+
637.67039	29535	1+
638.81145	3861	1+
641.32225	4357	
641.82105	2457	
654.34140	4422	
769.37064	10697	1+
868.94384	2659	
869.43255	2815	
1394.72586	14904	1+
1554.75722	78800	1+
1667.84216	61039	1+
1720.85924	10995	1+
1738.87834	232823	1+
END IONS

###FS:    #m/z: 478.00420 #charge   2
###MaxRes:#m/z:  0.00000 #charge-128
###MS: 1103
###MSMS: 1105
BEGIN IONS
TITLE=Cmpd 387, AutoMSn(478.0042), 18.7 min
RTINSECONDS=1120.24
SCANS=MS: 1103 MSMS: 1105
PEPMASS=478.00420	213963
CHARGE=2+
327.67648	2276	
345.15712	2556	
379.70316	1665	
390.22827	3666	
393.69925	1843	
429.21854	2813	1+
451.21368	2700	
471.76512	1548	
476.26313	1393	
513.26523	3751	1+
518.92306	5373	
519.26258	4070	
519.59390	1943	
550.95221	1589	
553.29375	9507	1+
556.62007	8336	1+
556.95572	6921	
557.28740	3853	
580.29976	12543	1+
580.63580	7188	
580.96707	4545	
628.30103	1863	
654.34146	16749	1+
673.30545	7024	1+
688.85530	1640	
689.35648	1856	
713.83049	2359	
741.39176	2346	
769.37078	34158	1+
777.38752	1404	
786.38887	6055	1+
857.42808	7563	1+
869.94503	2061	
870.43838	2086	
882.45477	1573	
901.41509	12141	1+
END IONS

###FS:    #m/z: 954.45478 #charge   2
###MaxRes:#m/z:  0.00000 #charge-128
###MS: 1103
###MSMS: 1106
BEGIN IONS
TITLE=Cmpd 388, AutoMSn(954.4548), 18.7 min
RTINSECONDS=1120.74
SCANS=MS: 1103 MSMS: 1106
PEPMASS=954.45478	150026
CHARGE=2+
654.34316	1636	
919.10397	3606	1+
919.43620	3011	
919.76781	2533	
953.96781	1099	
954.48152	1161	
END IONS

###FS:    #m/z: 478.00392 #charge   2
###MaxRes:#m/z:  0.00000 #charge-128
###MS: 1107
###MSMS: 1108
BEGIN IONS
TITLE=Cmpd 389, AutoMSn(478.0039), 18.7 min
RTINSECONDS=1123.78
SCANS=MS: 1107 MSMS: 1108
PEPMASS=478.00392	158971
CHARGE=2+
327.67602	2136	
345.15782	1494	
385.19165	1281	
390.22938	2579	
393.70479	1326	
429.21822	2985	1+
436.24193	1357	
451.20871	1404	
471.76090	1403	
476.25037	4172	1+
513.26260	3552	1+
518.92483	5063	1+
519.25927	3356	
519.59303	1470	
553.29261	5962	1+
556.61960	6438	1+
556.95390	4414	
557.28898	2719	
559.26646	1167	
574.62480	1230	
580.29845	8202	1+
580.63353	5312	
580.97003	2399	
628.30644	1322	
654.34017	14637	1+
673.30442	6064	1+
688.85657	1392	
689.35849	1522	
713.83757	1340	
741.38712	1407	
751.35708	2071	1+
758.39724	1311	
760.37452	1217	
786.38947	4000	1+
847.45203	3553	1+
857.42440	6317	1+
869.93807	1986	
870.44328	1325	
901.41596	8670	1+
END IONS

###FS:    #m/z: 694.26727 #charge   2
###MaxRes:#m/z:  0.00000 #charge-128
###MS: 1107
###MSMS: 1109
BEGIN IONS
TITLE=Cmpd 390, AutoMSn(694.2673), 18.7 min
RTINSECONDS=1124.28
SCANS=MS: 1107 MSMS: 1109
PEPMASS=694.26727	78810
CHARGE=2+
453.20755	799	
458.20614	1094	
460.15586	719	
463.71489	977	
486.19555	911	
526.24635	789	
537.24387	679	
540.23654	3264	1+
547.72874	2105	
548.22982	1298	
573.24057	817	
575.19048	684	
627.27255	9441	1+
636.74946	2054	
637.27460	771	
657.31118	640	
657.64310	757	
668.30786	665	
671.80926	821	
672.05915	1320	
672.30457	726	
690.30262	886	
690.65747	1826	
690.98743	1284	
770.37690	924	
805.88627	997	
806.40785	1676	1+
813.34887	9405	1+
855.93600	674	
928.37789	6405	1+
1015.40782	7078	1+
1112.46391	86984	1+
1380.67285	3208	1+
END IONS

###FS:    #m/z: 954.99751 #charge   2
###MaxRes:#m/z:  0.00000 #charge-128
###MS: 1107
###MSMS: 1110
BEGIN IONS
TITLE=Cmpd 391, AutoMSn(954.9975), 18.7 min
RTINSECONDS=1124.78
SCANS=MS: 1107 MSMS: 1110
PEPMASS=954.99751	106355
CHARGE=2+
654.34440	987	
884.25289	577	
919.09892	2540	1+
919.43168	2053	1+
919.77811	1540	
950.44459	1092	1+
953.96843	734	
954.47104	856	
959.77155	567	
1890.95733	1641	1+
1908.98117	67382	1+
END IONS

###FS:    #m/z: 694.26742 #charge   2
###MaxRes:#m/z:  0.00000 #charge-128
###MS: 1111
###MSMS: 1112
BEGIN IONS
TITLE=Cmpd 392, AutoMSn(694.2674), 18.8 min
RTINSECONDS=1127.81
SCANS=MS: 1111 MSMS: 1112
PEPMASS=694.26742	81827
CHARGE=2+
453.21049	1181	
458.20602	1140	
463.71499	766	
486.20081	666	
526.25240	744	
540.23551	2621	
547.72773	1954	
555.72394	626	
556.24200	664	
575.17537	626	
627.27199	9581	1+
636.74696	1688	
637.25907	1112	
654.34225	763	
657.64202	662	
667.80089	820	
671.80692	968	
672.06922	846	
690.31386	2550	1+
690.65685	916	
690.99116	1098	
694.27395	736	
805.89851	719	
806.40108	767	
813.35132	9993	1+
850.31957	965	
891.43771	641	
928.37776	5524	1+
1015.40466	7567	1+
1094.46226	798	
1112.46416	79593	1+
1380.66828	3043	1+
END IONS

###FS:    #m/z: 848.36098 #charge   2
###MaxRes:#m/z:  0.00000 #charge-128
###MS: 1111
###MSMS: 1113
BEGIN IONS
TITLE=Cmpd 393, AutoMSn(848.3610), 18.8 min
RTINSECONDS=1128.31
SCANS=MS: 1111 MSMS: 1113
PEPMASS=848.36098	53437
CHARGE=2+
319.13912	1089	
347.12803	1738	
369.19726	2963	1+
404.15463	10598	1+
410.89879	455	
489.24051	2469	1+
517.23856	5482	1+
525.28464	1500	1+
632.35177	584	
646.79078	470	
647.31664	422	
675.29615	985	
675.79036	424	
680.30053	1730	1+
685.32354	845	
687.30484	624	
697.03858	642	
737.32007	429	
762.81369	657	
763.33281	492	
799.36166	1209	1+
805.33526	439	
821.36190	468	
821.86378	458	
833.84572	686	
834.35545	824	
843.41698	1316	1+
844.57881	424	
845.36623	25122	1+
845.91409	606	
847.86978	783	
899.84394	406	
959.40127	502	
1016.41138	6728	1+
1179.47533	7432	1+
1636.66713	5068	1+
1677.69699	1800	1+
1679.67268	3499	1+
1695.73284	64368	1+
END IONS

###FS:    #m/z: 565.91008 #charge   3
###MaxRes:#m/z:  0.00000 #charge-128
###MS: 1111
###MSMS: 1114
BEGIN IONS
TITLE=Cmpd 394, AutoMSn(565.9101), 18.8 min
RTINSECONDS=1128.81
SCANS=MS: 1111 MSMS: 1114
PEPMASS=565.91008	60625
CHARGE=3+
319.13676	2627	1+
347.13388	2281	1+
359.15376	616	1+
369.19451	3738	1+
380.12897	1197	1+
385.18297	1283	1+
388.16624	571	1+
390.22945	3334	1+
400.18114	1135	1+
404.15438	11240	1+
415.17530	817	1+
427.18837	1395	1+
430.19175	1415	1+
432.19164	1595	1+
437.15620	892	1+
448.21920	2873	1+
450.11623	660	
450.69283	946	1+
458.20049	630	1+
463.19895	520	1+
464.54730	649	1+
470.19508	821	1+
472.20226	2102	1+
479.19593	2926	1+
482.68553	1986	1+
489.23875	2654	1+
497.18779	643	1+
498.89950	1093	
499.21495	2070	1+
505.21796	1438	1+
507.75856	781	
508.21536	7222	1+
510.87025	584	1+
513.25551	1878	1+
517.23128	5066	1+
523.24366	1276	1+
525.28291	5907	1+
526.88682	625	1+
531.23081	1820	1+
531.53355	1629	1+
533.22324	1468	1+
535.25893	2063	1+
536.75432	736	
539.00139	866	1+
539.24132	1370	1+
540.55796	4194	1+
540.88767	2474	1+
541.23180	5603	1+
542.91169	840	
546.05892	1025	1+
546.23388	18139	1+
546.56479	10803	1+
546.89779	7167	1+
548.46694	903	
548.67517	1573	1+
548.86403	765	
550.25411	1766	1+
550.45929	1138	1+
550.64685	1923	1+
550.87957	877	
551.05424	779	
551.87291	2623	1+
552.06340	3169	1+
552.26980	2553	
552.47993	1885	1+
552.67066	1617	1+
553.28945	9088	1+
555.47224	833	1+
556.63048	1285	1+
556.95039	1311	1+
557.26669	2031	1+
560.87044	1534	1+
561.05207	1681	1+
561.28598	6235	1+
561.46496	1977	
561.69637	2515	1+
564.47923	3052	1+
564.66618	4259	
564.88356	6800	1+
565.07170	4850	
565.26388	10438	1+
566.59492	2226	1+
566.75278	3219	1+
567.93860	1574	1+
570.28961	3220	1+
576.23679	2200	1+
580.28643	1449	1+
580.63829	788	
580.96243	947	1+
581.73297	807	
586.24874	2001	1+
587.78025	580	1+
594.28620	1967	1+
596.75656	632	1+
599.26939	700	1+
603.28386	2908	1+
607.02465	679	1+
607.29258	1032	1+
608.59694	882	1+
608.93569	830	1+
609.29022	1480	1+
613.31098	1187	1+
618.76782	1647	1+
619.25898	1057	1+
621.26558	1187	1+
622.94443	662	1+
623.27157	1526	1+
625.29505	3801	1+
625.62755	1870	1+
625.96289	1574	
628.29333	1382	1+
632.33934	7683	1+
632.78991	775	1+
636.30442	2208	1+
637.98314	1207	1+
639.31235	716	
643.29075	683	1+
645.30973	1464	1+
646.59869	3038	1+
646.79764	2903	
646.94920	2552	1+
647.04234	1499	
651.05681	2984	
654.33870	17373	1+
654.93733	621	1+
657.61970	568	1+
664.29009	561	1+
666.30995	3161	1+
666.80918	1023	
667.65910	619	1+
671.31469	1259	1+
672.65596	561	1+
673.30519	3966	1+
677.00349	1174	1+
678.29863	1433	1+
680.29669	1352	1+
683.31152	1054	1+
684.02175	831	1+
685.31842	4674	1+
691.34387	982	1+
692.01090	1054	1+
693.24793	756	
694.32115	2311	1+
694.69134	691	1+
700.35042	5033	1+
700.69074	3760	1+
701.02623	3359	1+
713.32478	1090	1+
717.33433	675	
719.23510	656	1+
722.65782	867	1+
731.40230	2053	1+
735.32739	897	1+
737.33518	1889	1+
741.38141	1361	
755.33920	570	1+
758.37199	1083	1+
760.18879	794	1+
761.33263	1512	1+
764.27774	5155	1+
768.87748	2313	1+
769.37068	9504	1+
785.37764	1580	1+
786.37781	607	1+
797.34174	900	1+
799.35818	2930	1+
802.42934	1849	1+
835.10350	5073	1+
838.34360	1140	1+
847.32387	767	1+
857.42753	2806	1+
861.36882	1104	1+
863.35194	1163	1+
882.41132	2628	1+
890.37563	802	1+
893.32328	1848	1+
901.40525	5022	1+
906.36169	1724	1+
911.32189	2454	1+
918.36663	2176	1+
931.50326	913	1+
934.37821	1488	1+
934.43659	3093	1+
938.36406	1010	1+
942.40235	1035	1+
946.38629	658	1+
954.35468	1204	1+
956.46350	694	1+
959.38859	3773	1+
966.36427	3310	1+
969.42004	1329	1+
973.49984	1108	1+
982.34504	7125	1+
989.39554	1897	1+
998.40226	1549	1+
1016.42081	15542	1+
1036.43938	1971	1+
1042.43198	899	1+
1050.52354	1845	1+
1053.41553	4623	1+
1059.45231	2965	1+
1064.43063	1603	1+
1073.02076	2161	1+
1073.47182	2458	1+
1078.43951	1895	1+
1080.43062	4483	1+
1082.43130	3357	1+
1085.53626	657	
1088.48773	2563	1+
1116.48820	8566	1+
1152.45435	5727	1+
1163.46991	2027	1+
1179.47771	25961	1+
1201.54663	1396	1+
1221.56187	1749	1+
1232.58099	1418	1+
1279.55261	10649	1+
1293.57482	6759	1+
1301.61450	7052	1+
1302.11415	4966	1+
1314.57803	1229	1+
1334.63060	5907	1+
1349.58809	18398	1+
1366.61780	1239	1+
1375.13882	2213	1+
1375.66275	3663	1+
1389.62525	1691	1+
1394.71713	5394	1+
1403.64979	1647	1+
1406.61136	1950	1+
1412.63052	920	1+
1430.67036	3958	1+
1476.66404	1688	1+
1483.71180	2912	1+
1491.60306	1648	1+
1494.68401	21202	1+
1501.71101	12986	1+
1513.71430	1163	1+
1522.63951	2413	1+
1529.52187	1683	1+
1549.66392	1163	1+
1554.74956	13669	1+
1559.70298	1441	1+
1571.75122	6150	1+
1610.76079	1249	1+
1625.73089	1533	1+
1649.81368	1826	1+
1667.82960	5830	1+
END IONS

###FS:    #m/z: 518.99003 #charge   2
###MaxRes:#m/z:  0.00000 #charge-128
###MS: 1115
###MSMS: 1116
BEGIN IONS
TITLE=Cmpd 395, AutoMSn(518.9900), 18.9 min
RTINSECONDS=1131.84
SCANS=MS: 1115 MSMS: 1116
PEPMASS=518.99003	212243
CHARGE=2+
344.18228	277	1+
347.13718	246	1+
350.16972	287	1+
352.16228	283	1+
355.15888	246	1+
360.17424	449	
363.47986	246	1+
369.18935	794	1+
384.15095	248	1+
386.16961	241	
390.21482	724	1+
393.18712	341	1+
404.17465	297	
408.19382	265	1+
408.84201	313	
411.21712	668	1+
416.53093	369	1+
418.18648	337	1+
425.20966	579	1+
436.21693	805	1+
445.18144	321	1+
447.22098	253	
448.22121	960	1+
455.22032	805	1+
458.69572	465	1+
459.22159	287	
466.26277	1001	1+
466.69520	258	1+
473.22600	307	1+
475.23291	438	1+
477.26222	253	
482.22643	1076	1+
485.22416	625	1+
487.48080	374	1+
489.24342	315	
493.72733	1074	1+
495.96911	589	1+
505.24356	1023	1+
506.59505	393	
510.21443	287	
513.27435	722	1+
514.74647	435	
515.26954	1335	1+
515.58958	368	1+
515.74723	976	1+
515.93125	278	1+
517.26209	2556	1+
517.90597	424	1+
518.49921	751	1+
518.75166	1025	1+
520.27840	2148	1+
523.25585	920	1+
525.25482	1088	1+
526.90097	224	1+
529.23696	312	1+
532.24280	670	1+
533.94335	398	1+
536.24788	686	1+
539.25325	559	1+
542.25867	340	1+
544.25017	262	
550.26331	347	
550.78488	284	1+
553.28309	960	1+
559.27841	311	1+
561.26374	372	1+
562.82724	279	
563.26141	868	1+
570.26453	640	1+
570.93570	283	1+
576.29005	403	1+
579.27941	508	1+
582.27030	519	1+
588.30622	242	1+
591.77293	419	1+
593.95494	395	1+
594.37259	221	1+
595.27718	312	
598.60812	277	1+
600.96843	300	1+
601.27683	584	1+
603.63195	437	1+
604.28973	800	1+
604.95404	251	
607.29861	585	1+
610.30514	490	1+
611.96183	268	1+
612.29740	780	1+
616.30111	380	1+
619.29753	659	1+
619.63353	383	1+
621.77766	301	
625.31407	266	
625.97919	278	
626.30189	420	1+
628.28388	985	1+
634.32735	401	1+
636.33464	342	1+
640.35364	254	
641.29874	700	1+
645.31521	690	1+
654.33173	807	1+
657.64030	732	
657.97402	569	1+
658.31017	714	1+
662.32126	584	1+
662.35090	315	1+
666.31892	505	1+
671.77593	228	1+
673.30051	1579	1+
676.80623	250	1+
683.28127	278	1+
685.33412	254	
686.32038	1097	1+
691.31803	721	1+
696.02476	250	1+
701.34789	357	1+
709.38716	445	1+
714.36369	464	1+
735.33695	954	1+
742.35319	837	1+
751.32395	248	
758.37801	450	1+
761.37670	985	1+
764.34267	901	1+
769.36060	757	1+
775.34733	712	1+
783.36461	367	1+
788.39854	246	1+
792.32445	265	1+
796.38117	213	1+
799.39356	744	1+
806.81391	454	
807.37788	330	1+
820.38993	436	1+
838.90068	239	
850.35646	312	1+
854.38494	391	1+
857.41728	1182	1+
861.43125	324	1+
863.38217	241	1+
869.40646	230	1+
871.44356	396	1+
873.44204	706	1+
882.40920	769	1+
896.49435	442	1+
901.39858	615	1+
906.44276	331	1+
920.43260	322	1+
928.45176	503	1+
939.43796	370	1+
942.50704	336	1+
950.42651	357	1+
952.46075	227	1+
955.45102	1288	1+
960.44771	362	1+
964.47359	352	1+
970.43898	424	1+
973.48326	1959	1+
977.95105	236	1+
978.44522	642	1+
983.51880	608	1+
984.96248	372	1+
987.47741	900	1+
991.45234	931	1+
995.52874	665	1+
997.39297	332	1+
1008.47788	533	1+
1012.45645	623	1+
1016.42244	1171	1+
1020.51653	677	1+
END IONS

###FS:    #m/z: 705.57939 #charge   3
###MaxRes:#m/z:  0.00000 #charge-128
###MS: 1115
###MSMS: 1117
BEGIN IONS
TITLE=Cmpd 396, AutoMSn(705.5794), 18.9 min
RTINSECONDS=1132.34
SCANS=MS: 1115 MSMS: 1117
PEPMASS=705.57939	162153
CHARGE=3+
477.67958	3728	
527.20993	7728	
527.71074	3827	
541.20943	8113	
541.70919	4974	
572.77428	3546	
654.34294	4263	
672.31065	3766	
688.07143	8229	
688.57453	24726	1+
697.86344	3630	
704.33613	16218	1+
704.85666	5512	
705.07976	5733	
708.00084	3329	
771.38387	3414	
771.71988	3555	
814.39742	4887	
814.73256	4796	
815.06506	4241	
862.06739	3482	
862.41229	3740	
867.74400	49461	1+
868.07777	47791	1+
868.41293	38907	1+
913.41544	4628	
913.91599	5241	
954.99391	3531	
955.50147	4301	
982.34033	5261	
982.34326	24299	1+
1152.44877	13698	1+
1374.63441	17658	1+
1378.15182	36152	1+
1378.65306	31226	1+
1401.13749	22599	1+
1401.64003	19862	1+
1410.15293	285007	1+
1410.65200	257616	1+
1549.67860	16113	1+
1554.76019	24581	1+
1667.84226	28815	1+
1738.87608	69152	1+
1837.94349	17023	1+
END IONS

###FS:    #m/z: 564.86584 #charge   1
###MaxRes:#m/z:  0.00000 #charge-128
###MS: 1115
###MSMS: 1118
BEGIN IONS
TITLE=Cmpd 397, AutoMSn(564.8658), 18.9 min
RTINSECONDS=1132.84
SCANS=MS: 1115 MSMS: 1118
PEPMASS=564.86584	107630
CHARGE=1+
319.14140	2139	1+
343.15906	1531	1+
347.13028	1727	
360.15831	1493	1+
369.19588	3662	1+
372.21258	1462	1+
379.11147	1081	
380.14175	1926	1+
390.23206	7015	1+
393.69741	842	
404.15721	9640	1+
415.16552	1003	1+
424.16799	1503	1+
429.19774	1627	1+
445.87782	1084	1+
448.22054	2064	1+
450.11545	1340	
451.20246	1815	1+
459.18756	2850	1+
466.24499	757	
477.18727	763	
485.24560	2797	1+
489.23057	2820	1+
495.20710	3427	1+
498.90466	788	
499.22826	2040	1+
507.72052	8187	1+
508.23163	1464	
510.54325	879	
513.24460	4240	1+
513.71888	1328	1+
517.23387	3688	1+
517.92289	1768	1+
521.23715	1104	1+
523.24659	2909	1+
524.73375	1145	1+
525.27899	5274	1+
526.86703	1017	1+
529.48901	990	1+
530.23427	1255	
530.72787	2509	1+
530.88370	1002	1+
531.23047	3209	1+
531.54421	1040	1+
532.99971	826	
533.24664	6387	1+
535.74803	2270	1+
536.51552	1060	
537.24353	3408	1+
537.66866	1209	
539.23408	3355	1+
540.54592	1498	
540.88705	2301	1+
543.47846	932	
543.64464	807	
543.86261	1096	1+
544.05738	1740	1+
546.23664	20446	1+
548.46062	3904	1+
548.66674	2507	
548.87247	1874	
549.06275	1581	
550.46572	2991	1+
550.65972	4433	1+
550.86454	2138	
551.05957	2200	
551.26404	9459	1+
551.86608	8472	1+
552.06583	9256	1+
552.46695	4901	
552.67478	3360	1+
553.29170	21044	1+
556.62807	2567	1+
556.95582	1907	
557.27441	2234	1+
558.74408	3320	
560.86788	2738	1+
561.05857	3803	1+
561.27719	5645	1+
561.47211	4921	1+
561.68257	5349	1+
563.27146	3290	1+
563.77222	992	
564.46455	7463	1+
564.66602	17063	1+
564.86981	19379	1+
END IONS

###FS:    #m/z: 472.24956 #charge   2
###MaxRes:#m/z:  0.00000 #charge-128
###MS: 1119
###MSMS: 1120
BEGIN IONS
TITLE=Cmpd 398, AutoMSn(472.2496), 18.9 min
RTINSECONDS=1135.87
SCANS=MS: 1119 MSMS: 1120
PEPMASS=472.24956	435758
CHARGE=2+
326.70476	4774	
388.29010	10813	
389.68655	4522	
439.22091	4599	
461.19916	6211	
506.29383	6418	
510.72910	7993	1+
518.93087	5284	
519.25954	8420	
519.59503	5674	
524.93328	25781	1+
525.26821	16200	
525.60155	9302	
551.33912	20460	1+
552.61836	4562	
557.95699	28091	1+
558.29120	26048	1+
558.62445	11192	
579.23577	5058	
581.63712	12500	
581.97082	11844	
582.30550	5902	
621.32087	4855	
652.40080	44524	1+
693.27519	21975	1+
704.83853	6428	
705.33972	5418	
761.35509	10525	1+
763.37259	4348	
767.42533	56935	1+
792.34698	10758	1+
806.35895	5624	
827.92033	4615	
863.38233	14776	1+
871.94767	5494	
872.44929	6069	
921.38469	30673	1+
END IONS

###FS:    #m/z: 518.73967 #charge   2
###MaxRes:#m/z:  0.00000 #charge-128
###MS: 1119
###MSMS: 1121
BEGIN IONS
TITLE=Cmpd 399, AutoMSn(518.7397), 18.9 min
RTINSECONDS=1136.37
SCANS=MS: 1119 MSMS: 1121
PEPMASS=518.73967	423329
CHARGE=2+
338.16886	404	1+
357.95151	258	
372.19454	670	1+
376.18756	454	1+
383.17573	264	1+
386.17510	372	1+
390.22697	315	1+
393.18487	359	1+
400.19264	259	
403.17777	550	1+
407.19167	565	1+
410.19730	300	1+
412.20606	342	1+
414.17362	319	1+
416.19742	480	1+
421.21518	628	1+
429.19806	417	1+
436.20381	808	1+
440.19857	798	1+
446.21041	400	1+
452.69609	316	1+
455.21530	379	1+
457.22401	567	1+
462.23119	305	1+
466.26355	420	
468.26005	282	
470.76952	338	1+
474.24170	449	1+
474.71234	343	1+
477.24911	566	1+
478.71547	766	1+
480.21059	1397	1+
485.23866	465	1+
487.25096	733	
491.23480	1146	1+
498.25143	1347	1+
498.55842	255	
501.22601	646	1+
501.55626	321	1+
504.24283	323	
505.77841	432	
509.22223	1045	1+
513.27135	328	
514.25005	468	
514.75329	895	1+
515.26086	1333	1+
515.91368	375	1+
517.26325	3926	1+
517.55724	709	1+
517.90811	747	1+
519.74706	1026	1+
522.25929	2056	1+
529.22764	375	1+
533.94630	264	
534.24309	594	1+
539.22529	275	
541.22337	262	
543.27882	362	1+
551.28391	436	1+
553.26523	1042	1+
557.27161	396	1+
560.27680	521	1+
561.29337	2591	1+
567.76442	387	1+
569.27612	206	1+
571.28289	379	1+
571.96873	346	
573.92329	275	1+
579.27369	394	1+
582.30092	304	1+
590.27099	491	1+
592.30125	253	
594.34453	454	1+
596.29949	486	1+
598.31531	580	1+
602.30169	396	1+
604.28850	437	1+
604.96247	291	
606.29103	544	1+
606.95842	313	1+
613.28973	356	1+
617.83999	746	1+
618.32797	256	
619.31619	540	1+
624.31592	405	1+
625.66122	332	
625.95872	702	1+
627.32595	319	1+
627.60579	274	1+
628.26879	1159	1+
628.48528	356	
636.30825	420	1+
642.29657	639	1+
646.31625	351	1+
649.29003	236	1+
652.32580	634	1+
657.64417	602	1+
657.98184	442	
658.30991	477	1+
661.32402	570	1+
662.98546	260	1+
668.30775	337	1+
669.79903	281	
673.30446	962	1+
678.33652	369	
687.32100	361	1+
689.33231	936	1+
693.83868	209	1+
695.32642	228	1+
697.85994	362	1+
702.31133	324	1+
709.37649	495	1+
719.30046	341	1+
723.34172	285	1+
726.32199	305	1+
731.37465	573	1+
735.33560	1152	1+
736.40539	465	1+
741.35191	312	1+
745.33948	236	1+
748.37352	215	1+
761.36130	667	1+
764.28657	259	1+
765.31335	561	1+
767.43838	421	
769.36151	870	1+
779.35605	229	1+
782.40940	314	1+
789.40197	341	1+
792.35699	280	1+
794.87544	226	1+
801.33068	298	1+
804.38878	363	1+
807.36913	265	
824.42554	222	1+
826.38017	559	1+
830.38772	391	1+
835.35284	849	1+
842.38065	234	1+
848.36965	418	1+
855.40842	468	1+
863.45303	544	1+
868.40379	210	1+
869.41741	235	1+
872.45879	260	
874.37497	343	1+
877.39204	407	1+
882.41724	1177	1+
890.43268	418	1+
895.48208	1046	1+
899.41749	379	1+
901.40501	417	1+
903.40914	347	1+
906.39496	351	1+
917.41572	315	1+
918.40233	688	1+
927.45774	753	1+
933.35411	262	1+
939.51716	321	1+
952.49422	346	1+
966.41566	594	1+
968.43234	602	1+
974.48436	1786	1+
983.49627	343	1+
985.00715	279	1+
986.46038	512	1+
991.47019	905	1+
996.40116	1245	1+
1011.49400	1056	1+
1016.43857	611	1+
1018.45358	926	1+
1030.51873	1383	1+
1034.52496	1198	1+
END IONS

###FS:    #m/z: 628.99435 #charge   3
###MaxRes:#m/z:  0.00000 #charge-128
###MS: 1119
###MSMS: 1122
BEGIN IONS
TITLE=Cmpd 400, AutoMSn(628.9943), 18.9 min
RTINSECONDS=1136.87
SCANS=MS: 1119 MSMS: 1122
PEPMASS=628.99435	330979
CHARGE=3+
503.23197	4927	
524.93468	6068	
525.27319	5473	
546.26298	3983	
551.34671	5058	
557.95612	20844	1+
558.29091	14218	
558.62450	7280	
559.77269	3752	
575.96515	4171	
581.63596	69021	1+
581.96966	54043	1+
582.30394	27859	
605.31413	29440	1+
605.65047	26919	1+
605.98360	13332	
608.97901	3350	
617.29621	3333	
622.98896	9885	1+
623.32133	10047	
623.65480	7209	
628.31949	4513	
628.65972	4844	
628.99376	154860	1+
629.32721	132630	1+
629.66208	75011	1+
652.39898	20124	1+
713.84217	5417	
767.42598	29194	1+
786.38682	4275	
798.89613	4711	
799.39734	4760	
870.93890	3484	
871.43068	4051	
921.38517	5222	
1005.44740	3587	
1265.67549	19956	1+
1412.75030	74259	1+
1554.76301	30831	1+
1572.78312	355377	1+
1653.83589	11268	1+
1671.85123	208379	1+
1724.85685	24753	1+
1742.88769	346759	1+
1813.92587	50949	1+
END IONS

###FS:    #m/z: 471.99999 #charge   2
###MaxRes:#m/z:  0.00000 #charge-128
###MS: 1123
###MSMS: 1124
BEGIN IONS
TITLE=Cmpd 401, AutoMSn(472.0000), 19.0 min
RTINSECONDS=1139.9
SCANS=MS: 1123 MSMS: 1124
PEPMASS=471.99999	659461
CHARGE=2+
326.70471	5441	
388.28970	13272	
389.68883	4939	
439.21968	5784	
461.19907	7224	
474.74031	5053	
506.29545	6299	
510.73035	10613	1+
519.26196	9371	
519.59588	7120	
524.93532	31044	1+
525.26900	21343	
525.60297	11843	
551.34234	26970	1+
551.95191	4755	
552.62020	4964	
557.95747	33964	1+
558.29221	28162	
558.62597	16251	
579.23921	6353	
581.63675	21877	1+
581.97036	15015	
582.30201	8989	
605.31459	5712	
621.32071	6355	
652.40087	58689	1+
693.27405	29472	1+
749.39428	4774	
761.35638	13331	1+
767.42517	67820	1+
792.34596	13856	1+
806.35839	6521	
827.92349	5173	
863.38535	20082	1+
871.94822	7238	
872.45142	6749	
921.38474	40166	1+
END IONS

###FS:    #m/z: 628.99517 #charge   3
###MaxRes:#m/z:  0.00000 #charge-128
###MS: 1123
###MSMS: 1125
BEGIN IONS
TITLE=Cmpd 402, AutoMSn(628.9952), 19.0 min
RTINSECONDS=1140.4
SCANS=MS: 1123 MSMS: 1125
PEPMASS=628.99517	521225
CHARGE=3+
473.21371	3885	
503.23179	4700	
524.93341	4652	
525.27220	5105	
545.77820	3952	
546.26633	3995	
551.35095	4845	
557.95827	17457	1+
558.29116	15468	
558.62580	7992	
575.96646	4835	
576.29220	4064	
581.63634	67830	1+
581.97038	55851	1+
582.30299	30617	
605.31437	29954	1+
605.64995	25511	1+
605.98485	13609	
622.98873	10617	1+
623.32020	12681	1+
623.65457	6935	
628.31494	4429	
628.66491	5164	
628.99430	149991	1+
629.32758	135384	1+
629.66321	77083	1+
652.39996	19284	1+
713.84250	4888	
714.34504	3800	
763.37383	3385	
767.42511	28255	1+
786.39325	3871	
798.89694	4602	
799.39971	3488	
870.94340	4569	
871.43520	3774	
921.38572	4306	
1265.67640	19580	1+
1412.75307	71541	1+
1554.76403	27108	1+
1572.78452	349171	1+
1653.83768	11124	1+
1671.85297	209181	1+
1724.85823	21388	1+
1742.88962	345073	1+
1813.92634	45642	1+
END IONS

###FS:    #m/z: 518.74040 #charge   2
###MaxRes:#m/z:  0.00000 #charge-128
###MS: 1123
###MSMS: 1126
BEGIN IONS
TITLE=Cmpd 403, AutoMSn(518.7404), 19.0 min
RTINSECONDS=1140.9
SCANS=MS: 1123 MSMS: 1126
PEPMASS=518.74040	434522
CHARGE=2+
323.11853	213	1+
338.17749	360	
360.10880	265	
362.19500	265	1+
366.41086	249	
369.20178	567	1+
376.19053	275	1+
384.21053	369	1+
390.21551	440	1+
394.18042	287	1+
401.20105	418	1+
406.20737	242	1+
408.20000	350	1+
413.21261	218	1+
415.16764	316	1+
418.17990	348	1+
420.51270	233	
425.22926	665	1+
432.19599	271	1+
439.20827	899	1+
446.18643	518	1+
451.11945	384	1+
458.20951	509	1+
460.23065	513	1+
463.22319	557	1+
466.26646	568	1+
466.67613	249	1+
468.27322	514	1+
473.22353	260	
473.51410	245	
474.24419	564	1+
476.19136	360	1+
482.22485	788	1+
491.66886	248	
496.24023	643	1+
496.56611	233	
500.23779	1309	1+
505.23914	253	
505.78577	480	
508.23803	384	
509.21773	772	1+
509.50810	268	
511.22567	1002	1+
514.75515	672	1+
515.27475	1372	1+
516.90701	360	1+
517.26402	2736	1+
517.56013	740	1+
519.01927	303	1+
520.26148	2500	1+
520.61198	322	1+
520.79418	698	1+
523.25326	1196	1+
525.25668	1529	1+
529.75608	355	1+
534.24662	951	1+
535.76516	425	1+
538.23385	777	1+
539.73792	348	
543.24504	340	1+
551.25795	403	1+
551.94879	329	1+
553.28256	824	1+
558.26576	619	1+
564.26333	874	1+
569.26351	746	1+
571.61181	282	1+
571.96243	332	
572.29323	316	
573.15702	261	
577.27853	321	1+
580.27515	501	1+
585.26867	319	1+
590.26520	337	1+
594.33248	657	1+
595.76416	408	1+
598.29544	457	1+
598.62757	380	1+
601.29200	783	1+
604.29657	1094	1+
604.61751	398	1+
604.95809	292	1+
608.30397	664	1+
611.27522	407	1+
614.61337	274	
617.29308	421	1+
619.66038	327	
620.27819	683	1+
625.29966	910	1+
625.94549	389	1+
632.32623	326	1+
636.28779	379	1+
641.31135	263	1+
645.30399	818	1+
654.33290	789	1+
657.63510	1014	1+
657.97510	583	
658.29758	1073	1+
663.31466	304	1+
667.32187	735	1+
667.81879	276	
673.29447	657	1+
675.28485	482	1+
679.33011	315	1+
685.31726	588	1+
687.30035	214	1+
692.31930	277	1+
694.90967	322	
698.33259	578	1+
709.38102	1182	1+
716.33991	251	
720.36760	244	1+
723.35196	276	1+
729.34026	387	1+
731.36464	1283	1+
736.32224	358	1+
741.38064	484	1+
746.32164	522	1+
754.33052	252	1+
756.35719	289	1+
759.27718	492	1+
761.36253	491	1+
778.40899	463	1+
779.33642	345	1+
782.44701	405	1+
787.41342	274	1+
789.32633	321	1+
790.29094	259	1+
800.36628	613	1+
802.28216	256	
804.40062	255	1+
807.38315	279	1+
810.86078	262	
819.30331	231	1+
826.40234	239	1+
831.34077	323	1+
839.39755	1002	1+
841.42751	639	1+
845.28924	329	1+
854.40374	279	1+
872.45108	596	1+
874.30992	1007	1+
878.42034	669	1+
895.49425	1160	1+
901.42536	784	1+
906.39637	370	1+
918.43423	517	1+
938.42454	640	1+
943.47534	240	1+
954.41736	871	1+
959.43605	412	1+
964.46386	347	1+
969.48467	804	1+
973.50409	1915	1+
977.48812	752	1+
983.41583	635	1+
986.44463	582	1+
989.46123	528	1+
994.46835	457	1+
996.37393	1356	1+
1004.42508	538	1+
1011.36872	347	
1011.37427	7858	1+
1016.42946	998	1+
1026.46635	608	1+
1030.08125	437	1+
1030.53039	1275	1+
1036.50982	1379	1+
END IONS

###FS:    #m/z: 472.24989 #charge   2
###MaxRes:#m/z:  0.00000 #charge-128
###MS: 1127
###MSMS: 1128
BEGIN IONS
TITLE=Cmpd 404, AutoMSn(472.2499), 19.1 min
RTINSECONDS=1143.93
SCANS=MS: 1127 MSMS: 1128
PEPMASS=472.24989	591364
CHARGE=2+
326.70351	4681	
388.29031	10022	
389.68727	4719	
439.22128	4696	
506.29477	4760	
510.72972	6998	1+
518.93016	4960	
519.26085	7613	
519.59484	5379	
524.93535	22982	1+
525.26810	17804	
525.60237	10098	
551.33930	22078	1+
552.62055	4592	
557.95815	29168	1+
558.29235	19809	
558.62427	10293	
579.23770	5934	
581.63573	16480	1+
581.97127	12244	
582.30240	8282	
605.31619	5183	
605.64980	4599	
621.32220	4898	
652.40039	47297	1+
693.27454	23832	1+
761.35478	11556	1+
763.37733	4624	
763.87818	4588	
767.42516	55868	1+
792.34636	11583	1+
806.35709	4755	
827.92448	4219	
863.38214	15434	1+
871.95039	6185	
872.44953	4831	
921.38616	41615	1+
END IONS

###FS:    #m/z: 628.99440 #charge   3
###MaxRes:#m/z:  0.00000 #charge-128
###MS: 1127
###MSMS: 1129
BEGIN IONS
TITLE=Cmpd 405, AutoMSn(628.9944), 19.1 min
RTINSECONDS=1144.43
SCANS=MS: 1127 MSMS: 1129
PEPMASS=628.99440	474580
CHARGE=3+
524.93467	3076	
525.27343	3760	
551.34784	4366	
557.95668	12185	
558.28905	10501	
558.62710	4873	
575.96310	3464	
581.63632	50599	1+
581.97026	38226	1+
582.30491	19687	
605.31339	22525	1+
605.65069	18527	1+
605.98191	8476	
614.29699	2815	
614.69269	8624	1+
614.89600	9945	1+
616.10132	7836	
616.29819	7618	1+
622.99038	6913	1+
623.31771	9913	1+
623.65558	5234	
625.31132	7852	1+
628.31862	5727	
628.50011	15949	
628.69807	25524	
628.99149	115458	1+
629.32530	99688	1+
629.66134	55001	1+
652.39954	14241	1+
686.68883	4066	
687.02481	4031	
687.35127	3259	
713.84177	3967	
767.42686	20509	1+
786.38789	3266	
798.89723	4357	
827.92692	3649	
828.41476	2972	
869.93708	5351	1+
871.43745	2969	
921.38723	3201	
973.51072	6236	1+
1265.67545	15992	1+
1412.75281	50137	1+
1460.69507	32555	1+
1461.19732	28773	1+
1554.76041	22200	1+
1572.78314	261178	1+
1671.85218	151489	1+
1724.85782	18435	1+
1742.88940	253208	1+
1813.92409	35689	1+
END IONS

###FS:    #m/z: 923.83847 #charge   2
###MaxRes:#m/z:  0.00000 #charge-128
###MS: 1127
###MSMS: 1130
BEGIN IONS
TITLE=Cmpd 406, AutoMSn(923.8385), 19.1 min
RTINSECONDS=1144.93
SCANS=MS: 1127 MSMS: 1130
PEPMASS=923.83847	335966
CHARGE=2+
305.17996	5422	
327.07313	3253	
344.09646	5598	1+
363.09714	3402	
376.21765	22087	1+
390.08883	9877	1+
396.09637	7564	1+
418.08315	37761	1+
435.10956	23428	1+
459.11180	1631	
477.26471	27411	1+
487.10433	32827	1+
492.13835	6782	1+
523.12504	1953	
550.11667	2077	
556.12386	7819	1+
561.14410	1583	
574.13474	27200	1+
578.11567	28665	1+
619.27947	2438	1+
637.29409	51013	1+
652.18254	1213	
665.14517	14973	1+
706.29802	2338	
706.79122	1681	
720.32891	2073	
738.34182	87061	1+
762.15835	8030	1+
780.17030	25116	1+
800.19408	1264	
823.83004	1835	
851.42449	29376	1+
881.22487	1314	
891.20240	2869	1+
905.82976	1422	
906.32705	1304	
909.21395	24564	1+
918.43492	3441	1+
920.43799	5653	1+
927.50832	1432	
938.45699	51115	1+
960.23080	1376	
978.23719	13622	1+
996.24955	10885	1+
1049.49251	1550	
1067.50014	19523	1+
1091.31675	13281	1+
1109.33496	1565	
1164.51912	1344	
1182.52784	21106	1+
1192.37199	1748	
1210.37500	8121	1+
1251.54390	2089	
1269.55652	20339	1+
1429.58698	2566	
1429.59724	17488	1+
1430.58620	1859	
1589.61659	8347	1+
1737.65230	6819	1+
1828.65912	16218	1+
1846.69834	6965	1+
END IONS

###FS:    #m/z: 923.34533 #charge   2
###MaxRes:#m/z:  0.00000 #charge-128
###MS: 1131
###MSMS: 1132
BEGIN IONS
TITLE=Cmpd 407, AutoMSn(923.3453), 19.1 min
RTINSECONDS=1147.97
SCANS=MS: 1131 MSMS: 1132
PEPMASS=923.34533	342837
CHARGE=2+
305.18022	5637	
327.07273	3121	
344.09926	5286	1+
363.09450	3871	
376.21741	21232	1+
390.08864	10920	1+
396.09623	5827	
418.08284	34579	1+
435.10992	23924	1+
459.11224	1850	
459.25064	1431	
477.26508	27205	1+
487.10406	32898	1+
492.13983	5032	
523.12375	1693	
546.14472	1278	
550.11568	1519	
556.12622	6750	1+
561.13769	1263	
574.13717	24703	1+
578.11593	27649	1+
619.28395	1504	
637.29512	47394	1+
665.14449	14104	1+
671.15117	1680	
706.29683	2338	
706.79794	1891	
720.33479	2318	
738.34348	83520	1+
762.15900	6208	1+
780.17175	23901	1+
800.20704	1590	
823.82877	1569	
851.42608	29205	1+
881.22469	1413	
891.20298	2011	
909.21541	25580	1+
918.43306	3232	1+
920.44678	5409	1+
927.49893	1954	
938.45910	50440	1+
960.22392	1362	
978.23589	13348	1+
996.24609	9144	1+
1049.48782	1870	
1067.50003	17841	1+
1091.31962	13000	1+
1182.52643	19276	1+
1192.37439	1660	
1210.37353	7604	1+
1251.55437	1638	
1269.55649	19333	1+
1429.59248	21294	1+
1589.61876	6896	1+
1737.65794	6740	1+
1828.66086	14272	1+
END IONS

###FS:    #m/z: 744.76192 #charge   2
###MaxRes:#m/z:  0.00000 #charge-128
###MS: 1131
###MSMS: 1133
BEGIN IONS
TITLE=Cmpd 408, AutoMSn(744.7619), 19.1 min
RTINSECONDS=1148.47
SCANS=MS: 1131 MSMS: 1133
PEPMASS=744.76192	228616
CHARGE=2+
360.09903	8948	
367.19552	4251	
451.10898	19600	1+
519.71060	6274	
520.21121	4049	
527.22824	3926	
593.24162	3822	
659.24150	4683	
687.24758	24661	1+
736.24494	3886	
802.27761	41010	1+
939.34291	79133	1+
1488.51632	508361	1+
END IONS

###FS:    #m/z: 438.75045 #charge   2
###MaxRes:#m/z:  0.00000 #charge-128
###MS: 1131
###MSMS: 1134
BEGIN IONS
TITLE=Cmpd 409, AutoMSn(438.7505), 19.1 min
RTINSECONDS=1148.97
SCANS=MS: 1131 MSMS: 1134
PEPMASS=438.75045	190311
CHARGE=2+
307.16351	5070	1+
323.20384	1048	
324.18473	3466	1+
328.13743	1585	
332.19322	4346	
337.22074	1536	
341.21451	5119	1+
344.16983	2059	1+
354.16171	1228	
355.21873	1873	
360.18707	5917	1+
365.21584	4667	1+
371.20410	1048	
372.17290	3925	
373.16950	9320	1+
383.21646	2063	1+
389.19952	12008	1+
391.19172	10005	1+
395.78330	1356	
399.19548	2066	1+
401.17757	1102	
404.18809	1217	
408.22282	53875	1+
408.83178	1485	
417.21056	1149	
418.20219	6211	1+
450.23953	1402	
458.23361	1186	
468.23196	980	
483.22155	1481	
484.22626	6898	1+
495.25073	4922	1+
500.26094	1873	
501.23921	15499	1+
510.70842	1103	
512.26306	4133	1+
518.27119	18929	
519.25662	52489	1+
523.24990	1778	
529.24319	3161	1+
536.28045	33582	1+
546.25867	9523	1+
563.32622	6737	1+
597.30186	2398	1+
614.32214	5224	1+
626.31702	1038	
631.35435	1020	
632.34114	5364	1+
642.32729	2019	
649.36587	62464	1+
659.34940	6992	1+
676.40949	5599	1+
755.40626	1801	
762.45117	4721	1+
772.43220	28553	1+
825.45658	4173	1+
842.44575	4014	1+
869.45839	4857	1+
END IONS

###FS:    #m/z: 438.24635 #charge   2
###MaxRes:#m/z:  0.00000 #charge-128
###MS: 1135
###MSMS: 1136
BEGIN IONS
TITLE=Cmpd 410, AutoMSn(438.2463), 19.2 min
RTINSECONDS=1151.99
SCANS=MS: 1135 MSMS: 1136
PEPMASS=438.24635	600297
CHARGE=2+
307.16201	7572	1+
323.19319	4036	1+
326.18158	1457	
332.19295	3282	
337.21714	1571	
341.21564	8085	1+
354.17590	1517	
355.20076	3763	1+
360.18293	3177	
365.21527	7677	1+
371.20318	1364	
372.17293	6160	
373.16828	12831	1+
383.20032	1471	
389.19958	16266	1+
391.18939	13397	1+
399.20246	1284	
401.17957	2496	
407.22032	1372	
408.22230	76871	1+
413.22252	2308	
417.21201	1287	
418.20096	9625	1+
435.22539	4655	1+
450.23239	1466	
458.23157	3497	1+
483.23095	2095	
484.22549	5376	1+
486.23038	3427	1+
495.25426	4733	1+
500.25523	2878	
501.24076	24963	1+
512.26578	5107	1+
518.27001	26038	
519.25627	78531	1+
523.24817	1790	
529.24303	4118	1+
536.27960	49874	1+
546.25967	13236	1+
563.32363	6346	1+
582.29450	1413	
597.29974	2057	
614.32384	9072	1+
626.31527	2917	1+
631.35583	1779	
632.34030	8420	1+
642.32179	2225	
649.36388	89923	1+
659.34764	12441	1+
676.41152	5018	1+
727.41203	1648	
755.40522	1990	
762.45348	7041	1+
772.43163	41438	1+
842.44338	5408	1+
END IONS

###FS:    #m/z: 876.49022 #charge   1
###MaxRes:#m/z:  0.00000 #charge-128
###MS: 1135
###MSMS: 1137
BEGIN IONS
TITLE=Cmpd 411, AutoMSn(876.4902), 19.2 min
RTINSECONDS=1152.5
SCANS=MS: 1135 MSMS: 1137
PEPMASS=876.49022	398594
CHARGE=1+
341.21622	38916	1+
358.24355	5291	
373.16265	4025	
383.22496	4145	
389.21466	4389	
390.18272	11167	1+
408.22235	54619	1+
452.25101	4397	
469.27451	35295	1+
501.24139	7898	1+
503.25410	9042	1+
518.27007	11896	
519.25720	32130	1+
536.28076	47936	1+
571.32247	4107	
588.34858	5274	
599.31951	4975	
616.34193	22638	1+
632.33759	3527	
649.36427	37411	1+
762.44693	5208	
772.43526	3659	
859.46576	25754	1+
876.49099	252581	1+
END IONS

###FS:    #m/z: 597.27973 #charge   2
###MaxRes:#m/z:  0.00000 #charge-128
###MS: 1135
###MSMS: 1138
BEGIN IONS
TITLE=Cmpd 412, AutoMSn(597.2797), 19.2 min
RTINSECONDS=1153
SCANS=MS: 1135 MSMS: 1138
PEPMASS=597.27973	280147
CHARGE=2+
323.17025	7013	
342.15902	8745	1+
360.19697	28293	1+
368.19341	7500	1+
395.16983	2435	
412.19567	21412	1+
483.26803	5716	
486.22330	4721	
503.21104	13016	1+
511.26582	4802	
514.22804	7028	
517.23358	3875	
517.73302	3069	
520.22744	66168	1+
525.28810	3635	
531.25158	3408	
588.76849	3823	
589.26466	3055	
666.26463	6840	1+
683.29114	113472	1+
782.35776	30002	1+
792.34217	2701	
879.38097	3589	
896.40048	165595	1+
907.37157	3569	
995.46823	65616	1+
1006.43662	2878	
1015.43941	13137	1+
1033.44806	3817	
1050.47535	106354	1+
1193.55334	14632	1+
END IONS

###FS:    #m/z: 438.75257 #charge   2
###MaxRes:#m/z:  0.00000 #charge-128
###MS: 1139
###MSMS: 1140
BEGIN IONS
TITLE=Cmpd 413, AutoMSn(438.7526), 19.3 min
RTINSECONDS=1156.01
SCANS=MS: 1139 MSMS: 1140
PEPMASS=438.75257	926181
CHARGE=2+
307.16335	8488	
323.19481	4769	1+
332.19443	2488	
337.22094	2241	
341.21539	10659	1+
355.22123	4707	
356.16656	2102	
360.18834	2770	
365.21528	7839	
371.20571	2351	
372.17126	8447	
373.16867	19522	1+
383.20991	3058	
389.20116	23578	1+
391.19167	18696	1+
401.17664	2603	
407.22087	1940	
408.22187	112099	1+
418.20127	12525	1+
435.22742	5862	1+
458.24074	2843	
483.23162	3181	
484.23021	7232	1+
486.23361	4886	1+
495.25598	3027	
500.25880	3244	
501.24113	31916	1+
512.28036	4020	
518.27030	37881	
519.25664	113212	1+
529.24326	5417	1+
536.28034	71588	1+
546.25898	18162	1+
563.32186	2778	
590.30438	2407	
597.30334	2862	
614.32653	11567	1+
631.34959	2904	
632.33945	11507	1+
642.32149	3072	
649.36470	126496	1+
659.34983	16247	1+
676.41164	2920	
727.40572	2016	
755.40527	5018	1+
762.45078	10280	1+
772.43219	59025	1+
842.44019	8030	1+
END IONS

###FS:    #m/z: 876.49160 #charge   1
###MaxRes:#m/z:  0.00000 #charge-128
###MS: 1139
###MSMS: 1141
BEGIN IONS
TITLE=Cmpd 414, AutoMSn(876.4916), 19.3 min
RTINSECONDS=1156.52
SCANS=MS: 1139 MSMS: 1141
PEPMASS=876.49160	658200
CHARGE=1+
341.21642	47026	1+
358.24404	7703	
365.21520	4387	
373.16384	5005	
389.21563	5245	
390.18400	16495	1+
408.22252	66822	1+
452.25091	6658	
469.27546	43154	1+
501.23987	10985	1+
503.25324	12908	1+
518.27022	16069	
519.25569	40751	1+
536.28097	62338	1+
588.34922	6686	
599.31577	7439	
616.34036	29402	1+
632.33928	4698	
649.36527	47808	1+
762.44944	6643	
772.43453	4835	
859.46554	35279	1+
876.49131	335608	1+
END IONS

###FS:    #m/z: 597.28081 #charge   2
###MaxRes:#m/z:  0.00000 #charge-128
###MS: 1139
###MSMS: 1142
BEGIN IONS
TITLE=Cmpd 415, AutoMSn(597.2808), 19.3 min
RTINSECONDS=1157.02
SCANS=MS: 1139 MSMS: 1142
PEPMASS=597.28081	615959
CHARGE=2+
323.17115	8326	
342.15858	11212	1+
360.19727	37367	1+
368.19205	9033	1+
395.16908	3273	
412.19666	28961	1+
483.26914	8020	
486.22260	5354	
503.20954	18132	1+
503.73353	2771	
511.26432	8306	
514.22947	12453	1+
517.23289	5712	
517.73133	3579	
520.22796	89840	1+
525.28356	3052	
531.25475	5021	
588.76685	5060	
589.26891	3533	
666.26611	10043	1+
683.29127	161519	1+
782.35996	43947	1+
792.34601	2810	
879.37459	8391	1+
896.40135	233536	1+
907.37139	5657	
995.46880	96181	1+
1006.44230	3569	
1015.43986	18537	1+
1033.44837	5918	
1034.45218	2813	
1050.47545	155880	1+
1193.55519	18482	1+
END IONS

###FS:    #m/z: 597.28151 #charge   2
###MaxRes:#m/z:  0.00000 #charge-128
###MS: 1143
###MSMS: 1144
BEGIN IONS
TITLE=Cmpd 416, AutoMSn(597.2815), 19.3 min
RTINSECONDS=1160.03
SCANS=MS: 1143 MSMS: 1144
PEPMASS=597.28151	738595
CHARGE=2+
323.17197	7608	
343.16939	5299	
360.19781	37540	1+
368.19140	7794	1+
395.17147	3365	
412.19572	31708	1+
483.26861	11183	1+
486.22080	5679	
499.23039	2973	
503.21145	16503	1+
503.73341	2861	
511.26399	8611	1+
514.23054	12545	1+
517.23192	6169	
517.73141	3084	
520.22830	89369	1+
525.28665	3540	
531.25511	5209	
588.76914	5687	
589.27214	3161	
666.26506	6831	
683.29173	162173	1+
683.29438	8456	1+
782.35918	45278	1+
792.34563	3814	
879.37732	5500	
896.40193	238852	1+
907.37173	5447	
995.47066	97767	1+
1006.44123	3312	
1015.44180	18741	1+
1033.44933	5565	
1050.47574	156366	1+
1193.55525	18076	1+
END IONS

###FS:    #m/z: 876.49182 #charge   1
###MaxRes:#m/z:  0.00000 #charge-128
###MS: 1143
###MSMS: 1145
BEGIN IONS
TITLE=Cmpd 417, AutoMSn(876.4918), 19.3 min
RTINSECONDS=1160.53
SCANS=MS: 1143 MSMS: 1145
PEPMASS=876.49182	725001
CHARGE=1+
341.21696	45492	1+
358.24509	5529	
365.21673	3913	
373.16643	4917	
389.21600	4854	
390.18392	14638	1+
408.22255	61368	1+
452.25089	5319	
469.27549	38935	1+
501.24039	9142	1+
503.25309	11554	1+
518.26939	15497	
519.25667	37671	1+
536.28128	58206	1+
571.32120	4737	
588.34928	5634	
599.31587	5907	
616.34305	25053	1+
632.33977	4130	
649.36473	42542	1+
762.44922	6599	
772.43593	4382	
859.46598	29429	1+
876.49179	296564	1+
END IONS

###FS:    #m/z: 616.56413 #charge   3
###MaxRes:#m/z:  0.00000 #charge-128
###MS: 1143
###MSMS: 1146
BEGIN IONS
TITLE=Cmpd 418, AutoMSn(616.5641), 19.4 min
RTINSECONDS=1161.04
SCANS=MS: 1143 MSMS: 1146
PEPMASS=616.56413	411720
CHARGE=3+
331.13774	4625	
343.14208	3840	
389.14635	18018	1+
416.22791	6207	
418.16442	4634	
444.22178	3480	
458.16730	4584	
470.20414	17567	1+
476.18011	10339	
478.70215	4141	
578.57441	9551	
578.90985	9141	
579.24193	5490	
605.24493	7102	
605.57656	5329	
605.90841	3782	
607.26446	8017	
610.91138	5455	
611.25171	6453	
616.28649	3774	
616.91728	25690	1+
617.25765	21987	1+
617.58599	12730	
637.29591	7266	
650.26032	6601	
664.28632	32646	1+
738.34315	17915	1+
793.32799	26869	1+
956.39060	19182	1+
1043.42366	39106	1+
1130.45616	90155	1+
1316.53714	47117	1+
1373.56037	148203	1+
1442.58169	23138	1+
1460.59105	420592	1+
1555.66185	21524	1+
1573.67563	303330	1+
END IONS

###FS:    #m/z: 616.91764 #charge   3
###MaxRes:#m/z:  0.00000 #charge-128
###MS: 1147
###MSMS: 1148
BEGIN IONS
TITLE=Cmpd 419, AutoMSn(616.9176), 19.4 min
RTINSECONDS=1164.06
SCANS=MS: 1147 MSMS: 1148
PEPMASS=616.91764	486907
CHARGE=3+
331.13823	5298	
389.14831	14386	
416.22782	6986	
418.16945	4926	
458.16961	4054	
470.20407	12652	
476.18028	11127	
478.70185	4166	
578.57437	9789	
578.90952	8293	
579.24155	5435	
605.24328	6024	
605.57439	5043	
607.26462	6842	
610.91420	4906	
611.25157	5282	
611.57961	4166	
616.29014	3712	
616.91689	22554	1+
617.25769	22596	1+
617.58538	12350	
637.29627	6450	
650.26357	5928	
650.75731	3523	
664.28398	30572	1+
678.27953	3651	
738.34026	15170	1+
793.32687	28942	1+
956.38952	19222	1+
1043.42389	37627	1+
1130.45604	83616	1+
1316.53496	43481	1+
1373.55855	144506	1+
1442.58155	23486	1+
1460.59122	407813	1+
1555.66087	19825	1+
1573.67449	292949	1+
END IONS

###FS:    #m/z: 924.86446 #charge   2
###MaxRes:#m/z:  0.00000 #charge-128
###MS: 1147
###MSMS: 1149
BEGIN IONS
TITLE=Cmpd 420, AutoMSn(924.8645), 19.4 min
RTINSECONDS=1164.56
SCANS=MS: 1147 MSMS: 1149
PEPMASS=924.86446	267135
CHARGE=2+
376.21779	3303	
389.14357	7395	1+
418.08433	4088	
435.10871	3128	
470.20468	6228	1+
476.18044	5159	
477.25954	3812	
487.10498	5447	
515.18982	3310	
533.20178	2739	
574.13800	3200	
578.11816	3009	
607.26727	2279	
637.29595	7021	1+
664.28242	8188	1+
687.28455	1762	
691.28594	6203	1+
719.27937	6487	1+
738.34428	15322	1+
780.17733	1899	
793.32427	4930	1+
806.31115	1957	
851.42451	4507	1+
909.21716	2089	
920.48563	2852	1+
924.38496	1475	
929.44818	1478	
938.45648	7276	1+
956.39160	2319	
1043.42251	3971	
1044.42031	2108	
1067.49603	1954	
1130.45623	14604	1+
1182.52180	2097	
1269.55452	1930	
1373.56224	2335	
1374.55546	2024	
1460.58703	12082	1+
1573.66969	8431	1+
1733.70391	5379	1+
1830.71727	9402	1+
1848.73208	191660	1+
END IONS

###FS:    #m/z: 602.31238 #charge   2
###MaxRes:#m/z:  0.00000 #charge-128
###MS: 1147
###MSMS: 1150
BEGIN IONS
TITLE=Cmpd 421, AutoMSn(602.3124), 19.4 min
RTINSECONDS=1165.06
SCANS=MS: 1147 MSMS: 1150
PEPMASS=602.31238	201220
CHARGE=2+
323.17054	2339	
343.17282	2562	1+
360.19744	13655	1+
368.18893	1378	
369.19717	2740	
373.18594	1108	
386.15406	8619	1+
396.19319	2327	1+
399.19714	1141	
408.21711	3042	1+
412.19804	7800	1+
426.21038	2633	1+
448.22306	1524	1+
468.26647	1321	
471.23041	2860	1+
476.37538	1214	
482.22052	1057	
483.26013	2883	1+
486.22362	2964	1+
491.58976	1118	
499.23319	14849	1+
503.21334	7248	1+
503.73425	1165	
508.23911	7062	1+
508.72592	2333	
511.25924	2960	1+
514.23194	5489	1+
517.24612	1775	
520.22910	27657	1+
525.28172	4953	1+
531.25877	3462	1+
542.24592	1137	
572.28217	2527	1+
583.29200	2287	1+
589.27550	2057	1+
593.28052	3722	1+
602.29614	1465	1+
612.31341	9968	1+
627.32082	1280	
629.32871	1139	
655.32340	1348	
666.27877	3730	1+
677.30766	3491	1+
681.33166	1354	
683.29222	52383	1+
683.29677	3076	1+
709.33665	2603	1+
726.35648	9678	1+
762.39319	1456	
762.39891	3993	1+
768.39574	2577	1+
775.36872	1171	
780.36365	3399	1+
782.35870	15311	1+
789.36758	2852	1+
790.37983	9595	1+
797.39203	13329	1+
875.47829	2323	1+
879.38357	2873	1+
889.42883	1238	
895.44022	2554	
896.40205	73801	1+
903.46697	10410	1+
907.37502	3287	1+
912.45797	3234	1+
995.46950	30415	1+
1000.48123	1209	
1007.16612	1115	
1017.50333	15812	1+
1050.47654	16348	
1051.47760	27952	1+
1071.52482	1551	
1088.55002	15262	1+
1189.54958	2996	1+
1193.54415	4342	1+
END IONS

###FS:    #m/z: 616.91799 #charge   3
###MaxRes:#m/z:  0.00000 #charge-128
###MS: 1151
###MSMS: 1152
BEGIN IONS
TITLE=Cmpd 422, AutoMSn(616.9180), 19.5 min
RTINSECONDS=1168.09
SCANS=MS: 1151 MSMS: 1152
PEPMASS=616.91799	392746
CHARGE=3+
331.13953	3288	
389.14761	11073	
416.22623	4583	
418.16389	3650	
458.17118	3067	
470.20487	12070	1+
476.17996	8867	
478.70489	2865	
522.21685	6757	
522.72031	3634	
578.57455	6484	
578.91256	5265	
579.24104	3715	
605.24213	4813	
605.57234	4220	
607.26274	4820	
610.91699	2778	
611.25460	4358	
611.58090	2957	
616.28867	2629	
616.91824	16233	1+
617.25969	14597	1+
617.58395	7844	
637.29808	4014	
650.26049	4508	
664.28495	23402	1+
678.28265	3034	
738.34180	10064	1+
793.32818	22229	1+
956.39174	13213	1+
1043.42075	10266	
1044.42800	5198	
1130.45671	63726	1+
1316.53899	33131	1+
1373.55964	100341	1+
1442.58272	16280	1+
1460.59120	287134	1+
1555.66299	13933	1+
1573.67478	205587	1+
END IONS

###FS:    #m/z: 602.31224 #charge   2
###MaxRes:#m/z:  0.00000 #charge-128
###MS: 1151
###MSMS: 1153
BEGIN IONS
TITLE=Cmpd 423, AutoMSn(602.3122), 19.5 min
RTINSECONDS=1168.59
SCANS=MS: 1151 MSMS: 1153
PEPMASS=602.31224	109538
CHARGE=2+
312.17182	917	
323.17291	1897	
342.15875	4258	1+
360.19748	10278	1+
368.19343	3478	1+
373.19376	942	
386.15292	5965	1+
397.20567	1426	1+
399.20280	764	
403.18081	873	
408.21787	2503	1+
426.21323	7699	1+
430.21136	782	
438.24683	887	
471.23202	1438	
486.23160	2830	1+
497.27044	1716	1+
499.23281	12600	1+
503.21348	4322	1+
508.22810	2279	
508.72338	2165	
514.23163	3730	1+
520.23070	20134	1+
525.27888	5832	1+
531.25663	1880	
536.24384	1263	1+
542.24746	824	
572.27762	2546	1+
583.28131	2377	1+
594.30243	855	
595.27849	2886	1+
602.29386	1265	1+
603.78486	3954	1+
608.27289	946	
612.31232	8155	1+
628.31977	1813	1+
655.32635	1311	
666.27281	2232	1+
674.28444	1348	1+
677.31582	3005	1+
681.33313	1626	1+
683.29450	32667	1+
689.32161	2490	1+
709.33506	2362	1+
726.35310	7959	1+
751.36619	1269	1+
762.39772	996	
762.39876	3275	1+
768.40846	786	
769.38643	1732	1+
775.36347	834	
780.36595	2177	1+
782.35996	11379	1+
790.37908	7139	1+
797.39436	9746	1+
879.37916	1808	1+
889.42111	1162	
895.42847	1601	
896.40196	46790	1+
903.46982	8552	1+
907.37264	2138	1+
910.43097	939	
912.46788	2588	1+
917.44663	985	
972.47233	1382	1+
995.47080	20052	1+
1000.48730	988	
1006.43820	821	
1017.50727	10571	1+
1033.47763	4216	1+
1050.47532	24911	1+
1071.52873	833	
1088.55553	10191	1+
1190.54295	4430	1+
END IONS

###FS:    #m/z: 602.31224 #charge   2
###MaxRes:#m/z:  0.00000 #charge-128
###MS: 1151
###MSMS: 1154
BEGIN IONS
TITLE=Cmpd 424, AutoMSn(602.3122), 19.5 min
RTINSECONDS=1169.09
SCANS=MS: 1151 MSMS: 1154
PEPMASS=602.31224	174466
CHARGE=2+
312.17123	1443	
323.16997	3414	
343.16817	2175	
351.16706	1227	
360.19706	15588	1+
368.19054	4863	1+
386.15255	4557	
408.22024	1652	
412.19693	4645	1+
426.21145	8190	1+
471.23292	1668	
483.25617	1187	
486.22556	3585	1+
497.27304	2522	1+
499.23192	10885	1+
503.21276	6523	1+
508.22942	3295	
508.72443	2917	
514.23455	6118	1+
517.23697	2712	
517.73504	1238	
520.22886	35933	1+
525.27259	8473	1+
531.25509	4196	1+
572.28883	1270	
582.76803	1887	
583.26021	1433	
612.31083	6430	1+
628.33221	2468	1+
666.27338	4797	1+
677.30493	1846	
683.29182	57947	1+
683.29623	4133	1+
689.32403	1605	
709.33376	1328	
726.35256	7862	1+
762.40117	2323	1+
780.36497	2092	1+
782.35791	18962	1+
790.37362	7273	1+
797.38965	9599	1+
845.90786	1297	
846.40813	1366	
879.37675	2908	1+
895.43474	1845	
896.40170	87689	1+
903.46865	4905	1+
907.37703	3723	1+
912.45736	1226	
917.43861	1159	
995.47026	36983	1+
1017.50130	12508	1+
1033.44662	1687	
1034.45067	1333	
1050.47466	49217	1+
1088.55250	9215	1+
1190.54519	6620	1+
END IONS

###FS:    #m/z: 604.28613 #charge   2
###MaxRes:#m/z:  0.00000 #charge-128
###MS: 1155
###MSMS: 1156
BEGIN IONS
TITLE=Cmpd 425, AutoMSn(604.2861), 19.5 min
RTINSECONDS=1172.12
SCANS=MS: 1155 MSMS: 1156
PEPMASS=604.28613	276012
CHARGE=2+
312.16982	1527	
323.17022	3816	
343.17137	2172	
360.19692	15884	1+
368.18924	4094	1+
381.70293	1170	
386.15440	4414	1+
408.20487	2274	1+
425.21528	2160	
426.21169	10418	1+
471.23588	1119	
486.23217	3927	1+
497.27675	3236	1+
499.23487	8383	1+
503.21189	6145	1+
514.22985	5439	1+
517.23565	3940	1+
517.72862	1161	
520.22882	32579	1+
525.28231	4191	
526.26630	9718	1+
531.25412	3936	1+
582.76571	1713	
583.26081	1996	
603.78887	6520	1+
612.31097	5103	1+
666.27279	2944	1+
671.85599	2586	
672.34125	3679	1+
677.30895	1296	
683.29227	53029	1+
683.29271	4183	1+
689.32689	10390	1+
726.35384	5640	1+
751.87211	1977	
752.36813	1544	
780.36684	1211	
782.35989	17388	1+
786.38026	1163	
790.37728	5092	1+
797.38960	7772	1+
802.40551	3712	1+
879.37985	2865	1+
889.41210	1779	
895.42981	1311	
896.40205	78222	1+
903.47064	3925	1+
907.37857	3323	1+
917.43358	5018	1+
995.47010	35109	1+
1002.48571	1293	
1006.43863	1264	
1015.44760	9352	1+
1017.51476	2130	
1018.51986	1181	
1030.51569	1982	
1031.51478	1295	
1033.46302	1270	
1050.47532	42667	1+
1088.55355	7595	1+
1190.54776	6709	1+
1207.56732	15001	1+
END IONS

###FS:    #m/z: 836.35868 #charge   1
###MaxRes:#m/z:  0.00000 #charge-128
###MS: 1155
###MSMS: 1157
BEGIN IONS
TITLE=Cmpd 426, AutoMSn(836.3587), 19.5 min
RTINSECONDS=1172.62
SCANS=MS: 1155 MSMS: 1157
PEPMASS=836.35868	250302
CHARGE=1+
325.11719	2952	
331.17074	2111	
341.15993	13751	
342.14503	26641	1+
344.19255	5644	
359.17017	70351	1+
361.12355	5415	
379.12760	20029	1+
389.14756	2964	
396.19082	1899	
407.17423	4177	
413.21503	9076	1+
430.24301	9363	1+
433.21518	2845	
440.22868	3299	
441.21058	18968	1+
451.19684	1201	
458.23649	34964	1+
475.24804	3759	1+
478.19803	4534	
504.22647	4480	
510.23242	3543	
519.19940	1222	
527.25770	2424	
542.24707	1960	
590.27408	2567	
593.24731	3527	
601.24311	3693	
618.26977	8247	1+
625.26761	1387	
633.27100	5407	1+
656.29726	2189	
722.31387	17158	1+
747.31310	6708	1+
756.30993	4152	1+
767.44846	1216	
818.35216	3355	1+
836.36083	11958	1+
END IONS

###FS:    #m/z: 747.31286 #charge   1
###MaxRes:#m/z:  0.00000 #charge-128
###MS: 1155
###MSMS: 1158
BEGIN IONS
TITLE=Cmpd 427, AutoMSn(747.3129), 19.6 min
RTINSECONDS=1173.12
SCANS=MS: 1155 MSMS: 1158
PEPMASS=747.31286	107207
CHARGE=1+
304.12427	622	1+
307.13932	440	
315.16467	418	
316.15171	780	1+
324.12674	332	1+
326.15803	974	1+
332.18048	938	1+
335.13519	437	1+
339.17859	261	1+
341.15228	435	1+
343.15781	416	
344.17816	1106	1+
347.13012	297	1+
350.16689	294	1+
352.16283	436	
354.14158	580	
355.18249	373	1+
357.16078	411	1+
359.18514	444	
360.13408	1510	1+
364.17154	576	1+
366.41465	411	
367.18174	1142	1+
369.19821	1559	1+
372.18648	459	
375.15973	495	1+
378.12617	420	1+
381.14164	360	1+
387.17012	830	1+
389.20682	1794	1+
395.78208	558	
398.17319	368	1+
400.19284	960	1+
404.15672	490	
405.17026	990	1+
408.20311	352	1+
410.17912	513	1+
413.13292	907	1+
416.21237	464	1+
418.18086	648	1+
420.21884	557	
421.21165	1915	1+
423.11376	372	
426.20683	431	1+
428.19635	450	1+
430.15913	1072	1+
433.20857	763	1+
436.17863	931	1+
439.18565	533	
440.19277	1204	1+
443.19353	487	1+
446.17686	431	1+
449.22923	378	1+
451.11689	1917	1+
454.18318	486	1+
456.23154	1514	1+
460.21451	602	1+
462.27356	882	
464.21593	1284	1+
468.25533	766	1+
473.22950	1492	1+
478.21595	1667	1+
483.18103	948	1+
488.19515	1056	1+
493.21026	412	1+
496.24323	654	
497.22400	358	1+
499.21341	829	1+
506.21264	556	
507.24608	1675	1+
510.23938	644	1+
513.23562	1204	1+
517.22122	1314	1+
521.20450	488	1+
523.21942	671	1+
525.28463	1992	1+
527.23258	2069	1+
533.23977	396	1+
535.25897	1093	1+
537.23898	1084	1+
539.23814	571	1+
541.21723	556	1+
543.23402	634	1+
545.18880	762	1+
550.20114	459	1+
552.28027	8010	1+
556.25743	226	1+
559.21062	1444	1+
560.10461	1933	1+
561.07018	374	
564.24686	684	1+
569.27465	376	1+
571.26064	581	1+
573.15610	595	
576.28297	506	1+
578.25536	466	1+
580.27557	4337	1+
585.27012	445	1+
589.25567	625	1+
593.26308	469	
594.35827	1518	1+
596.30234	660	1+
598.26861	776	1+
600.24836	666	1+
605.27810	370	1+
608.29090	378	
612.28969	721	1+
617.27267	1403	1+
622.29698	420	
623.26622	1023	1+
628.28675	451	1+
630.27983	578	1+
633.27848	420	
634.28418	2831	1+
637.28660	664	1+
639.30837	1061	1+
642.27445	454	1+
644.24545	416	1+
646.29494	486	1+
650.29842	894	1+
654.33026	422	
656.29114	569	1+
658.28149	420	
658.80810	436	1+
659.28250	1542	1+
664.33758	365	1+
667.30519	2231	1+
673.83998	257	1+
674.29175	1965	1+
681.31413	542	1+
685.30890	2127	1+
687.25886	2526	1+
691.30923	572	1+
695.99179	838	1+
697.30241	361	1+
699.30421	569	1+
703.29236	636	1+
706.32044	532	1+
715.35171	350	1+
717.34279	522	1+
719.31794	973	1+
727.32923	649	1+
731.30857	620	1+
734.35495	439	1+
736.24283	389	
739.34493	745	1+
747.33535	1847	1+
END IONS

###FS:    #m/z: 836.35872 #charge   1
###MaxRes:#m/z:  0.00000 #charge-128
###MS: 1159
###MSMS: 1160
BEGIN IONS
TITLE=Cmpd 428, AutoMSn(836.3587), 19.6 min
RTINSECONDS=1176.15
SCANS=MS: 1159 MSMS: 1160
PEPMASS=836.35872	417275
CHARGE=1+
325.11987	3152	
331.17562	2043	
341.16010	17129	
342.14445	35694	1+
344.19062	8266	
359.16986	94545	1+
361.12648	6607	
379.12999	28583	1+
389.15031	3939	
396.19109	1759	
407.17387	5759	
413.21777	12400	1+
430.24382	14071	1+
433.20977	2229	
440.22828	4621	
441.21284	26038	1+
458.23598	51084	1+
475.24869	5972	1+
478.19518	6399	
504.22386	6389	
510.23249	5216	
519.20495	1629	
527.25700	3521	
536.21858	2179	
542.24827	2491	
590.27218	2558	
593.24674	3257	
601.24626	6217	1+
605.26592	1618	
618.26897	11175	1+
625.26700	2140	
633.26900	7339	1+
656.30291	3141	
722.31548	25120	1+
730.28952	1934	
747.31382	8145	1+
756.30948	3237	
818.34917	4492	1+
836.35901	17403	1+
END IONS

###FS:    #m/z: 701.83148 #charge   2
###MaxRes:#m/z:  0.00000 #charge-128
###MS: 1159
###MSMS: 1161
BEGIN IONS
TITLE=Cmpd 429, AutoMSn(701.8315), 19.6 min
RTINSECONDS=1176.65
SCANS=MS: 1159 MSMS: 1161
PEPMASS=701.83148	347544
CHARGE=2+
363.11397	6510	
519.21493	13447	
519.71460	6560	
556.62094	7562	
556.95460	7111	
568.73130	11333	
569.23333	5960	
580.29885	8073	
580.63428	6469	
654.34159	13964	1+
684.07196	22241	
684.57417	12293	
697.06747	5797	
697.33131	10646	
701.08634	6181	
701.32886	8448	
705.57998	5857	
705.82621	7826	
769.37013	8649	
771.38367	15813	1+
771.72043	10949	
772.05416	8517	
814.40070	38032	1+
814.73410	39291	1+
815.06782	20444	
861.73808	14322	1+
862.07330	16125	1+
862.39984	16096	1+
867.40348	6299	
867.74375	224163	1+
868.07781	223871	1+
868.41151	161468	1+
911.42547	19463	1+
911.75655	23805	1+
912.09258	13596	
955.49593	6159	
966.34777	65053	1+
1065.41454	23221	1+
1136.44785	6228	
1301.11420	44541	1+
1301.61349	39526	1+
1366.63496	44667	1+
1394.14517	19051	1+
1394.69946	29940	1+
1402.15593	279280	1+
1402.65533	252425	1+
END IONS

###FS:    #m/z: 604.28683 #charge   2
###MaxRes:#m/z:  0.00000 #charge-128
###MS: 1159
###MSMS: 1162
BEGIN IONS
TITLE=Cmpd 430, AutoMSn(604.2868), 19.6 min
RTINSECONDS=1177.15
SCANS=MS: 1159 MSMS: 1162
PEPMASS=604.28683	344429
CHARGE=2+
313.17974	1961	
323.16836	3817	
343.16929	2136	
345.15428	2035	
360.19678	16322	1+
368.19208	4379	1+
408.19967	2110	
425.21246	9440	
426.21520	16336	1+
454.26066	4948	1+
486.22831	2497	
497.28457	2539	
499.23643	1999	
503.21302	5896	1+
514.22914	6058	1+
520.22878	37433	1+
525.28392	4949	
526.26090	42312	1+
531.24452	2697	
541.29457	2548	
552.26878	1976	
567.34107	4837	1+
579.81208	5093	
580.30861	2392	
582.76809	1666	
583.26466	4353	1+
603.28447	2028	
603.78483	5209	1+
612.30924	1623	
654.35558	3098	1+
662.84564	1649	
663.34259	1990	
666.26512	2572	
683.29133	61303	1+
683.29408	4488	1+
689.32418	43066	1+
701.32963	1661	
743.36603	1788	
774.37425	3349	1+
782.36038	21002	1+
788.36777	11866	1+
802.40356	19889	1+
879.37709	3693	1+
889.40540	5211	1+
896.40129	97219	1+
901.44292	4782	1+
907.37166	3898	1+
917.43441	26477	1+
995.46945	42395	1+
1002.48587	14191	1+
1015.44947	11015	1+
1030.51219	19936	1+
1033.45742	5981	1+
1050.47500	51982	1+
1115.57674	1853	
1158.60966	2220	
1190.54157	9362	1+
1207.56969	16012	1+
END IONS

###FS:    #m/z: 515.76497 #charge   2
###MaxRes:#m/z:  0.00000 #charge-128
###MS: 1163
###MSMS: 1164
BEGIN IONS
TITLE=Cmpd 431, AutoMSn(515.7650), 19.7 min
RTINSECONDS=1180.18
SCANS=MS: 1163 MSMS: 1164
PEPMASS=515.76497	497421
CHARGE=2+
342.20055	6793	
364.71212	3475	
392.70386	3801	
408.18583	8596	
425.21295	28064	1+
482.23484	3983	
508.24193	10402	1+
526.26074	156296	1+
671.30863	23738	1+
689.32382	255620	1+
728.41850	9271	
784.39925	3834	
802.40700	116717	1+
899.42218	3632	
917.43368	95895	1+
END IONS

###FS:    #m/z: 701.83177 #charge   2
###MaxRes:#m/z:  0.00000 #charge-128
###MS: 1163
###MSMS: 1165
BEGIN IONS
TITLE=Cmpd 432, AutoMSn(701.8318), 19.7 min
RTINSECONDS=1180.68
SCANS=MS: 1163 MSMS: 1165
PEPMASS=701.83177	490684
CHARGE=2+
363.11424	5497	
469.68087	6584	
533.21288	12848	
533.71585	5989	
556.62225	7231	
556.95720	6729	
580.29994	9958	
580.63502	7888	
613.31911	5494	
651.31209	22788	
651.81257	10303	
654.34266	14237	1+
684.07271	21804	
684.57105	12676	
697.33241	11972	
701.08621	7101	
701.33214	10334	
703.98794	5737	
704.32388	12308	1+
705.58257	5888	
769.37009	11414	1+
771.38552	14826	1+
771.72042	11125	
772.05553	7955	
808.73119	6225	
814.40199	36725	1+
814.73494	34560	1+
815.06791	23365	
861.73876	13931	1+
862.07263	14952	1+
862.39871	14499	1+
867.40346	6529	
867.74344	228040	1+
868.07849	201488	1+
868.41156	158164	1+
911.42466	21444	1+
911.75686	21922	1+
912.09127	12820	
966.34615	64278	1+
1037.42276	21932	1+
1065.41055	6152	
1136.45300	28919	1+
1301.11718	45854	1+
1366.63452	42961	1+
1393.14159	21444	1+
1394.69874	30530	1+
1402.15547	281410	1+
1402.65453	248383	1+
END IONS

###FS:    #m/z: 836.35846 #charge   1
###MaxRes:#m/z:  0.00000 #charge-128
###MS: 1163
###MSMS: 1166
BEGIN IONS
TITLE=Cmpd 433, AutoMSn(836.3585), 19.7 min
RTINSECONDS=1181.18
SCANS=MS: 1163 MSMS: 1166
PEPMASS=836.35846	510704
CHARGE=1+
325.11991	3576	
331.17375	3314	
341.16012	19564	
342.14511	41195	1+
344.19212	8952	
354.17722	2168	
359.16993	107900	1+
361.12317	9437	1+
379.12689	28959	1+
389.14885	5004	
396.18949	2277	
407.17398	6505	
413.21747	13417	1+
430.24266	16732	1+
440.22664	5736	
441.21073	30174	1+
458.23718	55256	1+
475.24888	5957	1+
478.19621	8040	
504.22449	8709	1+
510.23389	7270	1+
519.20096	1877	
527.25850	3471	
542.24948	3181	
590.27092	3624	
593.24537	2449	
601.24576	5314	
605.27060	1874	
618.26744	11936	1+
625.26094	2218	
633.26883	7993	1+
656.30128	3145	
722.31545	30581	1+
747.30891	9619	1+
756.30873	2037	
818.35519	5383	1+
836.36026	17917	1+
END IONS

###FS:    #m/z: 515.76535 #charge   2
###MaxRes:#m/z:  0.00000 #charge-128
###MS: 1167
###MSMS: 1168
BEGIN IONS
TITLE=Cmpd 434, AutoMSn(515.7654), 19.7 min
RTINSECONDS=1184.22
SCANS=MS: 1167 MSMS: 1168
PEPMASS=515.76535	653365
CHARGE=2+
342.20164	7577	
392.70262	5974	
408.18636	10549	
425.21296	35615	1+
482.23541	4419	
508.24138	12649	1+
526.26122	187984	1+
671.30867	31600	1+
689.32415	310351	1+
728.41625	10226	
802.40803	148478	1+
899.42609	4301	
917.43482	120736	1+
END IONS

###FS:    #m/z: 701.83178 #charge   2
###MaxRes:#m/z:  0.00000 #charge-128
###MS: 1167
###MSMS: 1169
BEGIN IONS
TITLE=Cmpd 435, AutoMSn(701.8318), 19.7 min
RTINSECONDS=1184.72
SCANS=MS: 1167 MSMS: 1169
PEPMASS=701.83178	389028
CHARGE=2+
363.11351	4166	
448.15978	3277	
556.62136	5384	
556.95641	4429	
580.29845	6260	
580.63454	5270	
580.97077	3354	
613.32502	3720	
651.31329	13919	
651.81474	9006	
654.34203	9397	1+
697.33659	7834	
699.27125	5613	
699.78175	6182	1+
701.08212	5923	
701.32949	8528	
703.65122	11879	1+
703.99466	8755	
704.32470	13138	1+
705.58327	4040	
706.07677	4181	
769.37168	7531	1+
771.38434	10005	1+
771.71910	6392	
772.05231	5076	
814.40209	23105	1+
814.73717	21385	1+
815.06935	14334	
861.73664	8504	1+
862.06995	10662	1+
862.39850	9226	1+
867.07499	3420	
867.40816	4492	
867.74496	137427	1+
868.07858	127854	1+
868.41270	97039	1+
911.42861	10350	1+
911.75862	11707	1+
912.09101	7449	
938.35223	7079	1+
966.34821	40575	1+
1037.41887	15457	1+
1065.41459	4228	
1065.42048	16131	1+
1136.45399	3565	
1136.45775	14324	1+
1301.11729	29875	1+
1366.63730	30114	1+
1367.13557	25750	1+
1393.13878	16050	1+
1394.70040	21389	1+
1402.15535	177455	1+
1402.65556	165494	1+
END IONS

###FS:    #m/z: 1030.51672 #charge   1
###MaxRes:#m/z:  0.00000 #charge-128
###MS: 1167
###MSMS: 1170
BEGIN IONS
TITLE=Cmpd 436, AutoMSn(1030.5167), 19.8 min
RTINSECONDS=1185.22
SCANS=MS: 1167 MSMS: 1170
PEPMASS=1030.51672	280728
CHARGE=1+
802.40816	23916	1+
1030.51982	223507	1+
END IONS

###FS:    #m/z: 515.76590 #charge   2
###MaxRes:#m/z:  0.00000 #charge-128
###MS: 1171
###MSMS: 1172
BEGIN IONS
TITLE=Cmpd 437, AutoMSn(515.7659), 19.8 min
RTINSECONDS=1188.27
SCANS=MS: 1171 MSMS: 1172
PEPMASS=515.76590	571899
CHARGE=2+
342.20021	7018	
392.70322	4495	
408.18687	8935	
425.21343	29813	1+
482.23506	3946	
509.23650	6254	
514.20206	3703	
526.26072	155540	1+
671.30797	24904	1+
689.32447	260364	1+
728.41905	7284	
802.40791	119963	1+
899.42434	3832	
917.43538	98220	1+
END IONS

###FS:    #m/z: 625.50228 #charge   3
###MaxRes:#m/z:  0.00000 #charge-128
###MS: 1171
###MSMS: 1173
BEGIN IONS
TITLE=Cmpd 438, AutoMSn(625.5023), 19.8 min
RTINSECONDS=1188.77
SCANS=MS: 1171 MSMS: 1173
PEPMASS=625.50228	331926
CHARGE=3+
466.27429	8205	
585.08689	9495	
585.28617	8611	
611.09436	17361	1+
611.29316	19284	
611.49484	16916	
611.69467	11291	
611.89433	8335	
625.30163	33652	1+
625.50107	29477	
625.69642	29346	
625.90843	19429	
626.09842	13235	
658.83504	9562	
663.01037	8620	
663.34307	9886	
686.34737	26518	1+
686.68326	30548	1+
686.82572	7448	
687.02593	26199	
691.09598	22737	
691.59610	11381	
709.39378	10470	
719.71035	9775	
720.04770	12491	
720.37825	7478	
730.60269	8498	
743.39051	7380	
743.72840	9184	
973.51235	34983	1+
1380.68152	46347	1+
1451.69074	33929	1+
1452.18780	34791	1+
1460.69900	430649	1+
1461.20044	379157	1+
1526.21665	75119	1+
1526.71738	69084	1+
END IONS

###FS:    #m/z: 781.62660 #charge   2
###MaxRes:#m/z:  0.00000 #charge-128
###MS: 1171
###MSMS: 1174
BEGIN IONS
TITLE=Cmpd 439, AutoMSn(781.6266), 19.8 min
RTINSECONDS=1189.27
SCANS=MS: 1171 MSMS: 1174
PEPMASS=781.62660	278001
CHARGE=2+
730.85377	4818	
731.10035	6647	
731.35117	4831	
780.80835	9496	
781.06072	10413	
785.36915	6429	
785.62255	5180	
973.51127	15260	1+
974.47267	5414	
1553.23415	20362	1+
1553.72451	20092	1+
1561.73464	490967	1+
1562.23950	430449	1+
END IONS

###FS:    #m/z: 610.97298 #charge   3
###MaxRes:#m/z:  0.00000 #charge-128
###MS: 1175
###MSMS: 1176
BEGIN IONS
TITLE=Cmpd 440, AutoMSn(610.9730), 19.9 min
RTINSECONDS=1192.3
SCANS=MS: 1175 MSMS: 1176
PEPMASS=610.97298	417929
CHARGE=3+
345.22144	17613	1+
361.13443	3854	
365.19105	17072	1+
388.20684	3993	
436.26442	3763	
464.25988	39008	1+
492.29069	59139	1+
501.73741	5422	
502.23897	4280	
510.74044	5664	
512.75592	5266	
533.28179	17663	1+
547.28268	4273	
551.29279	34490	1+
559.26821	5808	
563.27823	6419	
593.29735	6246	
598.96747	17314	1+
599.30030	14616	
599.63533	8815	
604.29569	11250	1+
604.96925	6826	
605.63711	4163	
607.31668	124785	1+
612.79628	4339	
636.37335	4144	
636.38049	12379	1+
646.36554	49751	1+
662.32692	5431	
664.37418	40925	1+
670.30964	4148	
678.35415	182776	1+
716.84845	4750	
717.09538	4259	
765.42429	10420	1+
775.40218	5965	1+
789.38633	6335	1+
793.41766	92278	1+
807.39676	58384	1+
846.40998	15377	1+
862.43361	46929	1+
864.41879	124374	1+
880.45062	43324	1+
921.46900	6767	1+
931.47043	15911	1+
933.44559	4212	
933.45397	10008	1+
949.47412	27081	1+
951.45327	64996	1+
967.47807	8097	1+
988.48684	10571	1+
1002.46059	3634	
1006.49613	36270	1+
1024.50023	6974	
1025.50245	3838	
1038.48235	57687	1+
1135.53787	13260	1+
1153.54847	22971	1+
1439.78109	10495	1+
END IONS

###FS:    #m/z: 915.95275 #charge   2
###MaxRes:#m/z:  0.00000 #charge-128
###MS: 1175
###MSMS: 1177
BEGIN IONS
TITLE=Cmpd 441, AutoMSn(915.9528), 19.9 min
RTINSECONDS=1192.8
SCANS=MS: 1175 MSMS: 1177
PEPMASS=915.95275	260662
CHARGE=2+
337.19746	2834	
365.19180	22283	1+
436.26446	3355	
464.26009	40262	1+
492.29184	4928	
533.28189	3037	
551.29168	9899	
646.36407	13660	1+
664.37605	8057	
678.35750	2904	
793.41597	12510	1+
836.35543	4759	
858.93093	4238	
859.43405	3235	
864.41924	5602	
880.44649	3058	
915.43288	3515	
951.44690	3747	
1005.40065	4043	
1038.48051	7324	
1039.48594	3691	
1167.52739	9100	
1168.52558	5024	
1280.60357	2996	
1367.64111	7931	
1368.64289	5242	
1466.70333	3249	
1812.88770	13705	1+
1830.89871	342591	1+
END IONS

###FS:    #m/z: 625.50152 #charge   3
###MaxRes:#m/z:  0.00000 #charge-128
###MS: 1175
###MSMS: 1178
BEGIN IONS
TITLE=Cmpd 442, AutoMSn(625.5015), 19.9 min
RTINSECONDS=1193.3
SCANS=MS: 1175 MSMS: 1178
PEPMASS=625.50152	299818
CHARGE=3+
466.27457	5960	
584.88358	5192	
585.08223	6218	
585.28120	5793	
594.36995	4689	
607.31323	12500	1+
611.09187	12184	1+
611.29182	12509	
611.49209	11136	
611.69456	8913	
611.89444	4406	
622.31612	5141	
625.30182	22604	1+
625.50054	20660	
625.69429	18400	
625.90573	14177	
626.09690	8687	
628.31372	6675	1+
658.83383	5323	
663.00690	6195	
663.34317	7428	
678.35419	13488	1+
686.34887	16893	1+
686.68154	21833	1+
687.02443	19308	1+
691.09642	15552	
691.59903	8071	
709.39328	8700	1+
719.71055	10798	1+
720.04349	7882	
720.37970	6448	
730.35622	5150	
730.60252	6786	
743.38847	9015	1+
743.72239	5955	
786.39827	5682	1+
864.41421	10669	1+
872.45379	4405	
973.50952	28866	1+
1380.68175	27127	1+
1451.68846	22208	1+
1452.19129	21982	1+
1460.69671	256349	1+
1461.19930	230675	1+
1526.21688	41584	1+
1526.71371	40589	1+
END IONS

###FS:    #m/z: 610.97312 #charge   3
###MaxRes:#m/z:  0.00000 #charge-128
###MS: 1179
###MSMS: 1180
BEGIN IONS
TITLE=Cmpd 443, AutoMSn(610.9731), 19.9 min
RTINSECONDS=1196.33
SCANS=MS: 1179 MSMS: 1180
PEPMASS=610.97312	486940
CHARGE=3+
345.22175	18515	1+
361.13552	4298	
365.19134	18544	1+
422.71042	7335	1+
464.26003	42158	1+
492.29042	66823	1+
501.73548	4053	
502.23729	4145	
510.73998	6398	
512.75326	4438	
533.28146	21980	1+
547.28685	5050	
551.29196	40759	1+
559.26613	6318	
559.76917	4239	
563.28013	5482	
568.27454	7716	
568.77127	4592	
593.29902	6572	
598.96511	17938	1+
599.30174	15250	
599.63387	8896	
604.29562	9696	1+
604.96984	6880	
605.63793	4145	
607.31641	140270	1+
612.79675	4866	
636.37534	5101	
636.38444	11349	1+
646.36480	55168	1+
661.32038	8241	1+
664.37511	42622	1+
670.30870	4950	
678.35416	200597	1+
749.35714	4334	
765.42586	12322	1+
789.38407	4223	
793.41773	102684	1+
807.39691	61233	1+
846.40907	17374	1+
862.43294	54746	1+
864.41933	132239	1+
880.44999	47640	1+
931.46022	28415	1+
933.44294	4252	
949.47306	30757	1+
951.45383	67437	1+
967.48002	8540	1+
988.48596	11841	1+
1002.46031	4275	
1006.49574	39860	1+
1024.50282	7906	
1025.50248	4202	
1038.48319	65006	1+
1153.55153	27679	1+
END IONS

###FS:    #m/z: 637.27437 #charge   2
###MaxRes:#m/z:  0.00000 #charge-128
###MS: 1179
###MSMS: 1181
BEGIN IONS
TITLE=Cmpd 444, AutoMSn(637.2744), 19.9 min
RTINSECONDS=1196.83
SCANS=MS: 1179 MSMS: 1181
PEPMASS=637.27437	402096
CHARGE=2+
458.19966	10372	
486.19621	9149	
568.50939	34199	
569.01020	13529	
608.51829	7465	
608.77107	6222	
637.29097	7678	
660.30042	7277	
696.31173	6265	
724.97838	10146	
725.65771	9094	
730.81904	10184	
731.36023	37595	1+
742.32036	8133	
742.81873	6374	
745.35119	6121	
751.33543	21108	1+
751.66958	16699	
752.00606	11189	
757.00355	7104	
757.33948	366933	1+
757.67404	351293	1+
758.00798	220629	1+
770.32293	6705	
787.34083	6287	
787.84551	7036	
1013.92400	7643	
1014.42970	7599	
1135.51085	57341	1+
END IONS

###FS:    #m/z: 915.95218 #charge   2
###MaxRes:#m/z:  0.00000 #charge-128
###MS: 1179
###MSMS: 1182
BEGIN IONS
TITLE=Cmpd 445, AutoMSn(915.9522), 20.0 min
RTINSECONDS=1197.33
SCANS=MS: 1179 MSMS: 1182
PEPMASS=915.95218	310475
CHARGE=2+
337.19841	2686	
365.19209	21194	1+
436.26444	3694	
464.25943	38977	1+
492.29028	5349	
533.28098	3002	
551.29258	8667	
646.36544	12619	1+
664.37703	10497	1+
678.35594	3338	
793.41570	11523	1+
836.35480	2967	
858.93219	3744	
859.43088	3884	
864.41912	7821	1+
880.45161	3092	
915.44856	3580	
951.45030	4077	
1005.39793	2768	
1038.48104	7461	
1039.47986	3506	
1167.52270	8625	
1168.52609	4424	
1280.60539	2693	
1367.63979	7595	
1368.64281	6165	
1466.70426	3104	
1812.88846	13575	1+
1830.89867	328719	1+
END IONS

###FS:    #m/z: 637.27491 #charge   2
###MaxRes:#m/z:  0.00000 #charge-128
###MS: 1183
###MSMS: 1184
BEGIN IONS
TITLE=Cmpd 446, AutoMSn(637.2749), 20.0 min
RTINSECONDS=1200.35
SCANS=MS: 1183 MSMS: 1184
PEPMASS=637.27491	574754
CHARGE=2+
458.20024	10187	
486.19672	9453	
568.50889	36452	
569.00823	12817	
595.60924	6538	
608.26701	6851	
608.51302	8487	
637.29063	6618	
660.30527	8680	
688.82211	20393	
689.32552	13808	
695.97546	6455	
696.31038	6999	
724.97835	13363	
725.65561	10346	
730.81065	7150	
731.36156	38387	1+
741.33553	13332	1+
751.33339	22872	1+
751.66863	18104	
752.00322	14971	
757.01631	7431	
757.33875	401612	1+
757.67353	374105	1+
758.00683	246526	1+
770.32018	7307	
1013.92422	8163	
1014.42271	10337	
1135.50884	62443	1+
END IONS

###FS:    #m/z: 610.97340 #charge   3
###MaxRes:#m/z:  0.00000 #charge-128
###MS: 1183
###MSMS: 1185
BEGIN IONS
TITLE=Cmpd 447, AutoMSn(610.9734), 20.0 min
RTINSECONDS=1200.85
SCANS=MS: 1183 MSMS: 1185
PEPMASS=610.97340	464196
CHARGE=3+
345.22138	16828	1+
361.13562	4231	
365.19127	16435	1+
388.21089	3582	
404.20385	3539	
464.25932	34368	1+
492.28956	57727	1+
501.73893	4714	
510.73902	4889	
512.75519	5633	
533.28180	16984	1+
547.28789	4156	
551.29189	33676	1+
559.26914	4946	
563.27924	5516	
568.27616	5675	
568.77420	3534	
593.29941	5467	
598.96569	17697	1+
599.30355	12832	
599.63596	8125	
604.29644	8470	1+
604.96964	6032	
605.63797	3878	
607.31748	115534	1+
612.79393	4926	
613.29331	3739	
636.37522	4327	
636.38039	11703	1+
646.36452	47163	1+
661.31770	7452	1+
664.37315	38558	1+
670.31195	3813	
678.35416	172894	1+
765.42380	10496	1+
775.40418	3420	
793.41782	85731	1+
807.39584	52111	1+
846.40601	5686	
846.41146	7387	1+
862.43602	36384	1+
864.42022	123780	1+
880.45043	38008	1+
921.47195	6261	1+
931.46724	14878	1+
933.44860	9611	1+
949.47264	26359	1+
951.45381	53960	1+
967.47842	6890	1+
988.48398	9295	1+
1002.45998	3669	
1006.49535	33833	1+
1024.50142	6201	
1025.50215	3371	
1038.48246	55264	1+
1153.54808	23771	1+
END IONS

###FS:    #m/z: 849.02530 #charge   3
###MaxRes:#m/z:  0.00000 #charge-128
###MS: 1183
###MSMS: 1186
BEGIN IONS
TITLE=Cmpd 448, AutoMSn(849.0253), 20.0 min
RTINSECONDS=1201.35
SCANS=MS: 1183 MSMS: 1186
PEPMASS=849.02530	309931
CHARGE=3+
458.23069	4638	
575.17319	3101	
688.82067	2234	
724.33957	2023	
724.84870	1956	
731.37243	3318	
751.67093	1854	
757.33810	67212	1+
757.67421	70166	1+
758.00740	46235	1+
761.28859	2502	
810.68201	5432	1+
811.01528	5873	
811.35068	4704	
843.01924	6453	1+
843.36193	12676	1+
843.69699	4488	
848.38881	3619	
849.02428	96334	1+
849.36447	137291	1+
849.69522	79010	1+
852.06380	7953	1+
854.03122	2199	
854.36513	2116	
1784.80662	21378	1+
1970.88282	16522	1+
2085.91103	8202	1+
2172.93498	8717	1+
2269.99776	96525	1+
END IONS

###FS:    #m/z: 637.27445 #charge   2
###MaxRes:#m/z:  0.00000 #charge-128
###MS: 1187
###MSMS: 1188
BEGIN IONS
TITLE=Cmpd 449, AutoMSn(637.2744), 20.1 min
RTINSECONDS=1204.38
SCANS=MS: 1187 MSMS: 1188
PEPMASS=637.27445	494273
CHARGE=2+
458.20250	8864	
486.19573	7796	
568.50914	27957	
569.00981	10156	
595.94186	4975	
608.26458	5203	
608.51564	6860	
608.76828	5551	
637.29203	5931	
657.96958	5205	
660.29961	6145	
695.97627	5009	
696.31320	5635	
724.33660	39859	1+
724.84352	15612	
724.98068	11211	
725.65510	8199	
730.81600	5221	
731.36311	32029	1+
741.36067	6030	
741.60829	5391	
751.33371	18250	1+
751.66861	13044	
752.00261	10732	
757.00046	7000	
757.33886	319746	1+
757.67340	287379	1+
758.00698	193813	1+
1013.92576	6122	
1014.42573	5845	
1135.50762	52708	1+
END IONS

###FS:    #m/z: 849.02505 #charge   3
###MaxRes:#m/z:  0.00000 #charge-128
###MS: 1187
###MSMS: 1189
BEGIN IONS
TITLE=Cmpd 450, AutoMSn(849.0251), 20.1 min
RTINSECONDS=1204.88
SCANS=MS: 1187 MSMS: 1189
PEPMASS=849.02505	254373
CHARGE=3+
359.16662	1275	
458.23399	3797	
575.17431	2314	
632.27875	1340	
688.82281	1334	
724.34092	1724	
724.84191	1501	
731.36908	3897	1+
751.67424	1256	
756.99328	1221	
757.33850	53760	1+
757.67449	55060	1+
758.00901	33666	1+
761.29228	3518	1+
805.87497	1517	
810.67988	4390	1+
811.01496	3826	
811.35108	2763	
836.36164	2498	1+
843.02654	5376	1+
843.36152	9494	1+
843.69635	3059	
848.38150	2705	
849.02248	66033	1+
849.36495	103393	1+
849.69593	56350	1+
852.06271	4087	
854.02854	2184	
854.37165	2100	
1043.45912	2181	
1043.95844	2696	
1784.80682	14351	1+
1970.88713	12315	1+
2172.94071	5786	1+
2269.99643	70136	1+
END IONS

###FS:    #m/z: 915.95205 #charge   2
###MaxRes:#m/z:  0.00000 #charge-128
###MS: 1187
###MSMS: 1190
BEGIN IONS
TITLE=Cmpd 451, AutoMSn(915.9520), 20.1 min
RTINSECONDS=1205.38
SCANS=MS: 1187 MSMS: 1190
PEPMASS=915.95205	226461
CHARGE=2+
337.19750	1611	
365.19255	11451	1+
436.26386	2053	
464.25953	21924	1+
492.29296	2918	
533.28423	1567	
551.29225	7521	1+
646.36325	7959	1+
664.37397	6238	1+
678.34877	2102	
793.41649	6726	1+
802.77679	1433	
858.92856	1826	
859.42768	1896	
864.41721	5123	1+
880.44615	1731	
914.93662	1581	
915.45147	2161	
917.74835	2222	
919.43545	1403	
951.44837	3879	1+
1038.47914	3818	
1039.48479	1916	
1167.52298	5177	
1168.52325	2485	
1280.60743	1495	
1367.64355	4337	
1368.64183	3166	
1466.70443	1988	
1812.88500	6541	1+
1830.89840	188511	1+
END IONS

###FS:    #m/z: 389.22031 #charge   1
###MaxRes:#m/z:  0.00000 #charge-128
###MS: 1191
###MSMS: 1192
BEGIN IONS
TITLE=Cmpd 452, AutoMSn(389.2203), 20.1 min
RTINSECONDS=1208.4
SCANS=MS: 1191 MSMS: 1192
PEPMASS=389.22031	110389
CHARGE=1+
310.16882	196	
316.19549	123	
318.67911	110	
329.22611	148	
341.24645	270	
352.27091	101	
360.21162	130	
362.15029	207	
364.46683	137	
366.21609	103	
368.23851	112	
370.27061	547	1+
372.25762	477	1+
374.27170	343	
375.22125	112	
376.60370	144	
386.24469	536	1+
388.28304	4491	1+
END IONS

###FS:    #m/z: 647.79906 #charge   1
###MaxRes:#m/z:  0.00000 #charge-128
###MS: 1191
###MSMS: 1193
BEGIN IONS
TITLE=Cmpd 453, AutoMSn(647.7991), 20.1 min
RTINSECONDS=1208.9
SCANS=MS: 1191 MSMS: 1193
PEPMASS=647.79906	88248
CHARGE=1+
376.19217	4412	1+
381.12439	1010	
415.20178	1598	1+
429.24510	662	
433.21415	31353	1+
443.23916	735	
454.23642	774	
469.20873	897	
486.19533	2162	1+
488.73378	674	
492.28194	2094	1+
502.23579	823	
536.30082	805	
539.27072	831	
552.28144	688	
558.29024	1492	
558.62363	1357	
558.95532	855	
560.77324	667	
575.22361	2513	1+
578.51534	879	
581.29088	1773	1+
581.62952	702	
582.76582	716	
589.29133	1262	1+
593.24501	40510	1+
603.81683	1183	
604.29887	1489	1+
607.30806	2945	1+
620.80020	847	
631.30945	2261	1+
634.30191	919	
637.31965	987	
642.99436	2749	1+
643.31285	2742	
643.64711	3330	1+
644.32234	5796	1+
644.83928	927	
646.50820	752	
646.79842	2487	1+
647.31182	1954	
END IONS

###FS:    #m/z: 863.39505 #charge   3
###MaxRes:#m/z:  0.00000 #charge-128
###MS: 1191
###MSMS: 1194
BEGIN IONS
TITLE=Cmpd 454, AutoMSn(863.3951), 20.2 min
RTINSECONDS=1209.4
SCANS=MS: 1191 MSMS: 1194
PEPMASS=863.39505	71712
CHARGE=3+
433.21644	2550	1+
458.67982	572	
478.78152	412	
546.30392	361	
593.24257	3819	1+
676.34689	801	1+
703.33432	347	
735.38331	361	
735.86908	347	
756.31081	3502	1+
771.01649	380	
771.34599	1028	1+
771.68249	408	
776.34209	394	
785.58184	461	
786.73032	447	
791.33718	371	
799.39633	392	
857.70361	1414	1+
858.06236	957	
858.40276	1761	1+
858.87401	1978	1+
861.69829	1882	1+
862.02635	2033	1+
862.42228	1528	
862.90194	1285	
863.39556	19825	1+
863.73182	15949	1+
864.06257	13278	1+
867.41603	3979	1+
867.70943	628	
868.04062	1714	1+
868.71240	1195	1+
915.94050	840	1+
916.33861	2083	
920.36363	342	
973.35765	13074	1+
973.36331	1187	1+
984.55434	3180	1+
998.46664	425	
998.97312	564	
1071.58580	1333	1+
1078.98272	389	
1136.42491	10744	1+
1206.63770	1926	1+
1216.62906	1212	1+
1234.65184	4256	1+
1277.68925	2378	1+
1283.49465	6357	1+
1287.69175	1572	1+
1305.68639	12856	1+
1305.68754	470	
1353.59457	1719	1+
1354.51695	448	
1355.52954	350	
1424.75029	2393	1+
1434.73732	1310	1+
1452.75656	11244	1+
1515.64996	1465	1+
1587.83312	1828	1+
1615.81694	10663	1+
1671.81917	3274	1+
1717.78630	2349	1+
1720.75016	1864	1+
1729.78173	1717	1+
1832.81421	1825	1+
END IONS

###FS:    #m/z: 595.28803 #charge   1
###MaxRes:#m/z:  0.00000 #charge-128
###MS: 1195
###MSMS: 1196
BEGIN IONS
TITLE=Cmpd 455, AutoMSn(595.2880), 20.2 min
RTINSECONDS=1212.43
SCANS=MS: 1195 MSMS: 1196
PEPMASS=595.28803	104479
CHARGE=1+
319.19046	1548	
360.17302	1838	
368.72413	1716	
382.72117	1815	
414.71706	1682	
424.19122	4868	1+
446.53925	2748	
488.28268	1314	
511.23136	2711	
511.56386	1296	
513.92185	1671	
514.25782	1989	
517.23335	18881	1+
517.56588	12023	
517.89932	7456	
520.22696	1397	
526.25159	4126	
537.24821	4191	1+
537.60105	2369	
537.93662	2570	
539.22855	5391	
539.72819	2217	
552.28300	6433	1+
570.62269	1402	
577.27579	2190	
580.28140	4384	1+
587.25747	1806	
594.29099	1439	
594.63914	1457	
595.28599	8422	
END IONS

###FS:    #m/z: 595.28803 #charge   1
###MaxRes:#m/z:  0.00000 #charge-128
###MS: 1195
###MSMS: 1197
BEGIN IONS
TITLE=Cmpd 456, AutoMSn(595.2880), 20.2 min
RTINSECONDS=1212.93
SCANS=MS: 1195 MSMS: 1197
PEPMASS=595.28803	104479
CHARGE=1+
333.19047	1244	
360.17850	1477	
368.72310	1208	
392.20692	1618	
414.71931	1538	
424.19162	4209	1+
446.53724	2634	
446.87112	2163	
511.23168	1873	
511.56324	2042	
513.92458	1460	
514.25721	1336	
517.23307	18834	1+
517.56754	14234	1+
517.90209	6495	
520.22730	1199	
526.25125	3889	
537.24669	3419	1+
537.60016	2031	
537.93186	1595	
552.28083	5728	1+
570.60811	2725	1+
571.29350	1220	
571.92538	1167	
577.27553	1585	
580.28167	4729	1+
587.25676	2111	
591.02111	1334	
594.28366	10416	1+
594.64001	1391	
594.78090	1096	
END IONS

###FS:    #m/z: 890.94739 #charge   2
###MaxRes:#m/z:  0.00000 #charge-128
###MS: 1195
###MSMS: 1198
BEGIN IONS
TITLE=Cmpd 457, AutoMSn(890.9474), 20.2 min
RTINSECONDS=1213.43
SCANS=MS: 1195 MSMS: 1198
PEPMASS=890.94739	67639
CHARGE=2+
526.25201	2072	
882.41998	822	
887.39741	1660	1+
887.74325	980	
888.02895	784	
889.93220	972	
890.42599	1316	
892.70797	818	
897.73897	928	
1780.88821	95797	1+
END IONS

###FS:    #m/z: 574.76759 #charge   2
###MaxRes:#m/z:  0.00000 #charge-128
###MS: 1199
###MSMS: 1200
BEGIN IONS
TITLE=Cmpd 458, AutoMSn(574.7676), 20.3 min
RTINSECONDS=1216.46
SCANS=MS: 1199 MSMS: 1200
PEPMASS=574.76759	135679
CHARGE=2+
316.15295	2601	
333.19031	7409	1+
338.13644	1009	
364.18151	983	
396.15175	1350	
414.16487	1085	
420.21953	14121	1+
433.20683	1803	
479.20963	1252	
483.18585	4098	1+
501.20010	3363	1+
506.20438	1555	
548.23753	1021	
583.28539	11811	1+
641.26679	1279	
652.30410	1508	
659.27625	2134	
669.26639	1861	
670.31713	53393	1+
815.36761	3768	1+
833.38077	77301	1+
946.46375	15850	1+
1061.48365	1461	
1062.49144	1039	
END IONS

###FS:    #m/z: 595.28941 #charge   2
###MaxRes:#m/z:  0.00000 #charge-128
###MS: 1199
###MSMS: 1201
BEGIN IONS
TITLE=Cmpd 459, AutoMSn(595.2894), 20.3 min
RTINSECONDS=1216.96
SCANS=MS: 1199 MSMS: 1201
PEPMASS=595.28941	101487
CHARGE=2+
382.72276	1778	
414.71587	1638	
424.18841	4026	1+
446.54026	3649	1+
446.87111	1848	
511.23295	1395	
511.56399	1352	
514.25512	1295	
517.23406	13211	1+
517.56734	10066	
517.90118	5316	
526.25011	3907	1+
537.24323	2873	1+
537.60073	1692	
537.93874	1566	
539.22877	3550	
539.72771	1799	
552.28032	4113	1+
[truncated: 628,119 more chars]
