# Supplementary material for: Biochemical and proteomic analyses of venom from a new pit viper, Protobothrops kelomohy
Source: J Venom Anim Toxins Incl Trop Dis. 2022 Apr 11;28:e20210080. doi: 10.1590/1678-9199-JVATITD-2021-0080 (PMC9005077; doi:10.1590/1678-9199-JVATITD-2021-0080)
Supplement: Additional file 2. [file 1678-9199-jvatitd-28-e20210080-s2.zip › jvatitd-2021-0080_suppl2_20220324/Protobothrops replication3/Rep3_Protobothrops2_BC4_01_19298.mgf]

CHARGE=1+, 2+ and 3+
###	
###	\\10.11.12.207\(D) Data\Data\onrapak\2020\Feb-04-2020\Rep3_Protobothrops2_BC4_01_19298.d\analysis.baf
###	Rep3_Protobothrops2_BC4_01_19298.d
###	Instrument: micrOTOF-Q II
###    Rep3_Protobothrops2
###    PeakWidth 5.00, MiniumIntensity 100, S/N 1Apply threshold 0, Threshold 10
###    Retain Residuals no, Create neutrally no,
###    FullScan Parameters: AdductIon (+)+H (-)-H, LowMass 350, HighMass 3000, MaxCharge charge decon 4, MinPeaks 3
###    Perf. isotope decon yes, Max Charge Istopic decon 3, MW agreement 5.00, Abund. cutoff 3.00, Envelope cutoff 75.00
###    MaxRes   Parameters: AdductIon (+)+H (-)-H, LowMass 350, HighMass 3000 
###    Perf. isotope decon yes, Max Charge Istopic decon 3, Abund. cutoff 2.00
###    MSn      Parameters: AdductIon (+)+H (-)-H, LowMass 100, HighMass 2500 
###    Perf. isotope decon yes, Max Charge Istopic decon 2, Abund. cutoff 0.50
###    Global Charge Limit: yes 3, Prefer FullScan Result: yes, Export what: 2 (0=non deconv/1=deconv only/2=mixed), NoMSMSSignals: 25, Intensity threshold: 100, NoMSSignals (deconv): 2, NoMSSignals (non-deconv): 2, NormalizeData: no, SingleCharged: yes
###FS:    #m/z: 502.26491 #charge   3
###MaxRes:#m/z:  0.00000 #charge-128
###MS: 673
###MSMS: 674
BEGIN IONS
TITLE=Cmpd 1, AutoMSn(502.2649), 11.5 min
RTINSECONDS=688.985
SCANS=MS: 673 MSMS: 674
PEPMASS=502.26491	3061
CHARGE=3+
517.27445	146	
END IONS

###FS:    #m/z: 502.25850 #charge   3
###MaxRes:#m/z:  0.00000 #charge-128
###MS: 675
###MSMS: 676
BEGIN IONS
TITLE=Cmpd 2, AutoMSn(502.2585), 11.5 min
RTINSECONDS=691.025
SCANS=MS: 675 MSMS: 676
PEPMASS=502.25850	4848
CHARGE=3+
495.25280	125	
517.28488	418	1+
688.82316	164	
689.33324	156	
END IONS

###FS:    #m/z: 502.26059 #charge   3
###MaxRes:#m/z:  0.00000 #charge-128
###MS: 677
###MSMS: 678
BEGIN IONS
TITLE=Cmpd 3, AutoMSn(502.2606), 11.6 min
RTINSECONDS=693.069
SCANS=MS: 677 MSMS: 678
PEPMASS=502.26059	5843
CHARGE=3+
502.26788	116	
502.92862	129	
517.28366	322	
631.31949	179	
653.31989	201	
1376.66085	403	1+
END IONS

###FS:    #m/z: 502.25958 #charge   3
###MaxRes:#m/z:  0.00000 #charge-128
###MS: 679
###MSMS: 680
BEGIN IONS
TITLE=Cmpd 4, AutoMSn(502.2596), 11.6 min
RTINSECONDS=695.116
SCANS=MS: 679 MSMS: 680
PEPMASS=502.25958	7359
CHARGE=3+
496.57716	105	
502.26225	137	
502.59086	136	
517.28538	373	
631.33018	162	
653.83787	102	
688.83695	207	
690.82937	114	
END IONS

###FS:    #m/z: 502.26126 #charge   3
###MaxRes:#m/z:  0.00000 #charge-128
###MS: 681
###MSMS: 682
BEGIN IONS
TITLE=Cmpd 5, AutoMSn(502.2613), 11.6 min
RTINSECONDS=697.156
SCANS=MS: 681 MSMS: 682
PEPMASS=502.26126	7692
CHARGE=3+
371.16708	107	
502.26346	193	
517.28364	171	
631.32094	150	
688.82865	289	
END IONS

###FS:    #m/z: 502.26301 #charge   3
###MaxRes:#m/z:  0.00000 #charge-128
###MS: 683
###MSMS: 684
BEGIN IONS
TITLE=Cmpd 6, AutoMSn(502.2630), 11.7 min
RTINSECONDS=699.186
SCANS=MS: 683 MSMS: 684
PEPMASS=502.26301	6303
CHARGE=3+
517.28622	239	1+
746.35006	121	
END IONS

###FS:    #m/z: 420.00796 #charge   2
###MaxRes:#m/z:  0.00000 #charge-128
###MS: 712
###MSMS: 713
BEGIN IONS
TITLE=Cmpd 8, AutoMSn(420.0080), 12.1 min
RTINSECONDS=728.733
SCANS=MS: 712 MSMS: 713
PEPMASS=420.00796	6294
CHARGE=2+
347.21197	260	
362.18608	114	
379.19154	103	
415.15876	133	
432.20317	689	1+
466.24530	159	
484.25848	659	1+
491.59494	104	
597.34101	636	
708.37955	109	
725.40618	250	
END IONS

###FS:    #m/z: 419.74851 #charge   2
###MaxRes:#m/z:  0.00000 #charge-128
###MS: 714
###MSMS: 715
BEGIN IONS
TITLE=Cmpd 9, AutoMSn(419.7485), 12.2 min
RTINSECONDS=730.748
SCANS=MS: 714 MSMS: 715
PEPMASS=419.74851	12042
CHARGE=2+
347.20599	256	
415.16336	128	
424.22535	157	
432.20038	617	1+
463.22435	112	
466.23415	356	1+
484.26162	983	1+
491.59447	120	
580.32620	101	
588.34772	100	
597.34501	1452	1+
616.36420	123	
707.36561	310	1+
708.38099	113	
725.39656	499	1+
736.35202	124	
END IONS

###FS:    #m/z: 504.89308 #charge   3
###MaxRes:#m/z:  0.00000 #charge-128
###MS: 716
###MSMS: 717
BEGIN IONS
TITLE=Cmpd 10, AutoMSn(504.8931), 12.2 min
RTINSECONDS=732.763
SCANS=MS: 716 MSMS: 717
PEPMASS=504.89308	3884
CHARGE=3+
504.89769	169	
505.22798	250	
505.55386	208	
546.24088	122	
596.25290	119	
610.24564	113	
END IONS

###FS:    #m/z: 504.89249 #charge   3
###MaxRes:#m/z:  0.00000 #charge-128
###MS: 718
###MSMS: 719
BEGIN IONS
TITLE=Cmpd 11, AutoMSn(504.8925), 12.2 min
RTINSECONDS=734.779
SCANS=MS: 718 MSMS: 719
PEPMASS=504.89249	7058
CHARGE=3+
321.14425	104	
438.71314	131	
505.56297	229	
541.53461	128	
613.26789	142	
END IONS

###FS:    #m/z: 504.88952 #charge   3
###MaxRes:#m/z:  0.00000 #charge-128
###MS: 721
###MSMS: 722
BEGIN IONS
TITLE=Cmpd 13, AutoMSn(504.8895), 12.3 min
RTINSECONDS=737.795
SCANS=MS: 721 MSMS: 722
PEPMASS=504.88952	11373
CHARGE=3+
298.13775	132	
307.14251	152	
504.91842	104	
505.19879	104	
505.55494	293	
537.25444	132	
545.72033	111	
546.22382	105	
610.23156	180	
652.27111	101	
767.46163	104	
872.37522	297	
874.37384	108	
1224.52309	436	1+
END IONS

###FS:    #m/z: 423.86107 #charge   3
###MaxRes:#m/z:  0.00000 #charge-128
###MS: 721
###MSMS: 723
BEGIN IONS
TITLE=Cmpd 14, AutoMSn(423.8611), 12.3 min
RTINSECONDS=738.296
SCANS=MS: 721 MSMS: 723
PEPMASS=423.86107	4516
CHARGE=3+
303.67633	222	
347.20269	413	
354.20188	376	
363.20804	238	
379.20740	106	
402.23136	291	
411.72858	147	
415.16924	165	
432.20458	505	
434.19983	186	
440.24414	146	
460.24296	118	
466.23690	333	1+
484.25973	1917	1+
491.16079	100	
491.59692	781	
491.71344	1011	1+
513.32216	114	
547.25322	166	
547.74534	135	
553.31721	114	
591.77726	135	
592.25513	134	
597.34395	3389	1+
654.75442	132	
665.31461	109	
704.35211	130	
708.37329	986	1+
708.37889	375	
725.40796	616	1+
805.39185	132	
838.48864	993	1+
983.46084	444	1+
1111.49175	1079	1+
END IONS

###FS:    #m/z: 423.86006 #charge   3
###MaxRes:#m/z:  0.00000 #charge-128
###MS: 725
###MSMS: 726
BEGIN IONS
TITLE=Cmpd 16, AutoMSn(423.8601), 12.4 min
RTINSECONDS=741.825
SCANS=MS: 725 MSMS: 726
PEPMASS=423.86006	9000
CHARGE=3+
304.16479	110	
347.19947	491	
354.20990	491	1+
361.17870	104	
402.23583	187	
412.21843	100	
432.20091	415	
467.24700	131	
469.24679	182	
483.23574	146	
484.26405	2427	1+
491.58721	1050	
547.25805	368	
547.74635	119	
591.76153	352	
592.28755	219	
597.34410	2780	1+
665.27285	154	
704.34001	265	1+
708.36675	156	
708.38775	567	1+
725.40150	853	1+
726.40496	240	1+
805.38076	223	
838.49364	795	1+
937.40441	113	
955.38262	114	
982.41492	453	1+
1111.49822	1557	1+
END IONS

###FS:    #m/z: 635.28850 #charge   2
###MaxRes:#m/z:  0.00000 #charge-128
###MS: 725
###MSMS: 727
BEGIN IONS
TITLE=Cmpd 17, AutoMSn(635.2885), 12.4 min
RTINSECONDS=742.326
SCANS=MS: 725 MSMS: 727
PEPMASS=635.28850	3278
CHARGE=2+
635.77884	107	
END IONS

###FS:    #m/z: 423.86161 #charge   3
###MaxRes:#m/z:  0.00000 #charge-128
###MS: 729
###MSMS: 730
BEGIN IONS
TITLE=Cmpd 19, AutoMSn(423.8616), 12.4 min
RTINSECONDS=745.869
SCANS=MS: 729 MSMS: 730
PEPMASS=423.86161	8338
CHARGE=3+
299.17135	182	
303.67639	223	
347.20164	390	1+
363.20628	119	
419.74646	346	
451.25017	108	
484.25828	1260	1+
491.59807	277	
547.24265	285	
547.74532	178	
556.24670	1910	1+
556.75576	575	
579.33219	122	
591.77283	247	
592.26780	232	
595.26184	118	
597.34240	1238	1+
692.38791	422	1+
704.36139	121	
708.38144	155	
708.38514	459	1+
710.37943	101	
725.39880	567	1+
805.39712	328	1+
822.41235	523	1+
982.44438	781	1+
END IONS

###FS:    #m/z: 635.28473 #charge   2
###MaxRes:#m/z:  0.00000 #charge-128
###MS: 729
###MSMS: 731
BEGIN IONS
TITLE=Cmpd 20, AutoMSn(635.2847), 12.4 min
RTINSECONDS=746.37
SCANS=MS: 729 MSMS: 731
PEPMASS=635.28473	4435
CHARGE=2+
590.27880	102	
1269.56375	773	1+
END IONS

###FS:    #m/z: 423.86233 #charge   3
###MaxRes:#m/z:  0.00000 #charge-128
###MS: 732
###MSMS: 733
BEGIN IONS
TITLE=Cmpd 21, AutoMSn(423.8623), 12.5 min
RTINSECONDS=748.901
SCANS=MS: 732 MSMS: 733
PEPMASS=423.86233	9112
CHARGE=3+
347.20382	135	
354.21251	145	
411.71264	131	
419.74515	313	1+
450.23652	219	
484.26050	1261	1+
491.58802	270	
491.68390	180	
492.24159	241	
547.74018	100	
591.77320	441	1+
597.34712	868	1+
704.34122	246	1+
708.37700	436	1+
708.39212	134	
725.39765	290	
1111.50311	1093	1+
END IONS

###FS:    #m/z: 597.92289 #charge   3
###MaxRes:#m/z:  0.00000 #charge-128
###MS: 734
###MSMS: 735
BEGIN IONS
TITLE=Cmpd 22, AutoMSn(597.9229), 12.5 min
RTINSECONDS=750.916
SCANS=MS: 734 MSMS: 735
PEPMASS=597.92289	2683
CHARGE=3+
577.26891	239	
END IONS

###FS:    #m/z: 597.91643 #charge   3
###MaxRes:#m/z:  0.00000 #charge-128
###MS: 736
###MSMS: 737
BEGIN IONS
TITLE=Cmpd 23, AutoMSn(597.9164), 12.5 min
RTINSECONDS=752.932
SCANS=MS: 736 MSMS: 737
PEPMASS=597.91643	4341
CHARGE=3+
441.18339	129	
463.21837	112	
520.24523	166	
577.26954	1259	1+
1052.38678	127	
END IONS

###FS:    #m/z: 492.58617 #charge   3
###MaxRes:#m/z:  0.00000 #charge-128
###MS: 736
###MSMS: 738
BEGIN IONS
TITLE=Cmpd 24, AutoMSn(492.5862), 12.6 min
RTINSECONDS=753.433
SCANS=MS: 736 MSMS: 738
PEPMASS=492.58617	3056
CHARGE=3+
351.66981	186	
489.27703	738	1+
496.78866	135	
576.30457	511	1+
616.28814	135	
633.33123	1764	1+
677.30501	115	
730.31581	1700	1+
900.42100	149	
END IONS

###FS:    #m/z: 896.37100 #charge   2
###MaxRes:#m/z:  0.00000 #charge-128
###MS: 736
###MSMS: 739
BEGIN IONS
TITLE=Cmpd 25, AutoMSn(896.3710), 12.6 min
RTINSECONDS=753.934
SCANS=MS: 736 MSMS: 739
PEPMASS=896.37100	2357
CHARGE=2+
577.25971	259	1+
1226.48016	176	
END IONS

###FS:    #m/z: 597.91648 #charge   3
###MaxRes:#m/z:  0.00000 #charge-128
###MS: 740
###MSMS: 741
BEGIN IONS
TITLE=Cmpd 26, AutoMSn(597.9165), 12.6 min
RTINSECONDS=756.955
SCANS=MS: 740 MSMS: 741
PEPMASS=597.91648	7046
CHARGE=3+
374.67377	107	
463.21950	249	
479.18601	105	
485.35852	128	
520.24732	295	
548.19575	184	
577.27011	1676	1+
662.26272	110	
740.33385	115	
797.35682	118	
854.36037	109	
1052.39810	225	
END IONS

###FS:    #m/z: 492.58168 #charge   3
###MaxRes:#m/z:  0.00000 #charge-128
###MS: 740
###MSMS: 742
BEGIN IONS
TITLE=Cmpd 27, AutoMSn(492.5817), 12.6 min
RTINSECONDS=757.456
SCANS=MS: 740 MSMS: 742
PEPMASS=492.58168	5446
CHARGE=3+
314.63963	115	
328.14661	146	
337.15231	186	
356.66551	131	
385.17744	107	
408.20905	139	
413.19899	121	
423.20369	119	
433.27786	140	
489.27358	1026	1+
559.25691	145	
576.30901	867	1+
598.28619	103	
615.29716	816	1+
633.33041	2740	1+
702.33867	125	
730.31708	2572	1+
815.41174	153	
844.41733	120	
900.43318	118	
END IONS

###FS:    #m/z: 896.36967 #charge   2
###MaxRes:#m/z:  0.00000 #charge-128
###MS: 740
###MSMS: 743
BEGIN IONS
TITLE=Cmpd 28, AutoMSn(896.3697), 12.6 min
RTINSECONDS=757.957
SCANS=MS: 740 MSMS: 743
PEPMASS=896.36967	3454
CHARGE=2+
388.15339	103	
406.18334	103	
531.19785	100	
662.24836	164	
END IONS

###FS:    #m/z: 492.58513 #charge   3
###MaxRes:#m/z:  0.00000 #charge-128
###MS: 744
###MSMS: 745
BEGIN IONS
TITLE=Cmpd 29, AutoMSn(492.5851), 12.7 min
RTINSECONDS=760.983
SCANS=MS: 744 MSMS: 745
PEPMASS=492.58513	7885
CHARGE=3+
299.63774	110	
366.66361	100	
422.71444	196	
432.25461	116	
450.71687	113	
489.27059	946	1+
496.85427	114	
502.22888	110	
559.25406	131	
576.30953	456	1+
615.31434	544	1+
621.82149	100	
633.32709	2564	1+
673.30471	124	
730.32083	2010	1+
815.39697	246	1+
815.41124	133	
843.41853	183	
901.43870	105	
END IONS

###FS:    #m/z: 377.88604 #charge   3
###MaxRes:#m/z:  0.00000 #charge-128
###MS: 744
###MSMS: 746
BEGIN IONS
TITLE=Cmpd 30, AutoMSn(377.8860), 12.7 min
RTINSECONDS=761.484
SCANS=MS: 744 MSMS: 746
PEPMASS=377.88604	2592
CHARGE=3+
326.17168	120	
END IONS

###FS:    #m/z: 896.36713 #charge   2
###MaxRes:#m/z:  0.00000 #charge-128
###MS: 744
###MSMS: 747
BEGIN IONS
TITLE=Cmpd 31, AutoMSn(896.3671), 12.7 min
RTINSECONDS=761.985
SCANS=MS: 744 MSMS: 747
PEPMASS=896.36713	3109
CHARGE=2+
577.25462	136	
1226.50328	148	
END IONS

###FS:    #m/z: 583.96476 #charge   1
###MaxRes:#m/z:  0.00000 #charge-128
###MS: 748
###MSMS: 749
BEGIN IONS
TITLE=Cmpd 32, AutoMSn(583.9648), 12.8 min
RTINSECONDS=765.013
SCANS=MS: 748 MSMS: 749
PEPMASS=583.96476	2608
CHARGE=1+
433.21360	120	
END IONS

###FS:    #m/z: 540.78202 #charge   1
###MaxRes:#m/z:  0.00000 #charge-128
###MS: 751
###MSMS: 752
BEGIN IONS
TITLE=Cmpd 33, AutoMSn(540.7820), 12.8 min
RTINSECONDS=768.033
SCANS=MS: 751 MSMS: 752
PEPMASS=540.78202	2695
CHARGE=1+
388.17383	153	
END IONS

###FS:    #m/z: 459.56181 #charge   3
###MaxRes:#m/z:  0.00000 #charge-128
###MS: 751
###MSMS: 753
BEGIN IONS
TITLE=Cmpd 34, AutoMSn(459.5618), 12.8 min
RTINSECONDS=768.534
SCANS=MS: 751 MSMS: 753
PEPMASS=459.56181	2435
CHARGE=3+
517.27297	288	1+
603.77914	324	
631.30692	111	
691.29137	102	
945.46877	155	
END IONS

###FS:    #m/z: 459.56324 #charge   3
###MaxRes:#m/z:  0.00000 #charge-128
###MS: 754
###MSMS: 755
BEGIN IONS
TITLE=Cmpd 35, AutoMSn(459.5632), 12.9 min
RTINSECONDS=771.05
SCANS=MS: 754 MSMS: 755
PEPMASS=459.56324	6225
CHARGE=3+
517.28515	233	
631.31254	236	1+
653.82601	165	
945.47714	166	
1206.55382	1412	1+
END IONS

###FS:    #m/z: 618.26913 #charge   2
###MaxRes:#m/z:  0.00000 #charge-128
###MS: 754
###MSMS: 756
BEGIN IONS
TITLE=Cmpd 36, AutoMSn(618.2691), 12.9 min
RTINSECONDS=771.551
SCANS=MS: 754 MSMS: 756
PEPMASS=618.26913	5009
CHARGE=2+
520.24549	636	
527.93309	100	
740.33443	209	
827.36025	314	1+
914.39134	360	1+
1001.45045	221	
1002.42737	101	
END IONS

###FS:    #m/z: 618.26856 #charge   2
###MaxRes:#m/z:  0.00000 #charge-128
###MS: 758
###MSMS: 759
BEGIN IONS
TITLE=Cmpd 38, AutoMSn(618.2686), 12.9 min
RTINSECONDS=775.081
SCANS=MS: 758 MSMS: 759
PEPMASS=618.26856	8101
CHARGE=2+
463.22229	173	
483.20793	147	
520.24434	646	1+
527.85187	108	
654.74844	104	
683.30799	299	
740.33626	460	1+
827.36366	331	
914.40736	290	
1001.41996	327	
1003.43296	102	
1088.43467	165	
END IONS

###FS:    #m/z: 459.55978 #charge   3
###MaxRes:#m/z:  0.00000 #charge-128
###MS: 758
###MSMS: 760
BEGIN IONS
TITLE=Cmpd 39, AutoMSn(459.5598), 12.9 min
RTINSECONDS=775.582
SCANS=MS: 758 MSMS: 760
PEPMASS=459.55978	5816
CHARGE=3+
517.27847	486	1+
553.25681	171	
631.31823	100	
644.31942	124	
945.49976	213	
1206.56085	953	1+
END IONS

###FS:    #m/z: 630.96158 #charge   3
###MaxRes:#m/z:  0.00000 #charge-128
###MS: 758
###MSMS: 761
BEGIN IONS
TITLE=Cmpd 40, AutoMSn(630.9616), 12.9 min
RTINSECONDS=776.083
SCANS=MS: 758 MSMS: 761
PEPMASS=630.96158	2804
CHARGE=3+
796.34717	135	
END IONS

###FS:    #m/z: 618.27040 #charge   2
###MaxRes:#m/z:  0.00000 #charge-128
###MS: 762
###MSMS: 763
BEGIN IONS
TITLE=Cmpd 41, AutoMSn(618.2704), 13.0 min
RTINSECONDS=779.111
SCANS=MS: 762 MSMS: 763
PEPMASS=618.27040	7252
CHARGE=2+
460.19845	115	
520.24838	359	
683.30543	190	
740.32253	479	1+
827.36884	286	
914.38867	123	
1001.42251	343	
1089.47092	101	
END IONS

###FS:    #m/z: 874.38627 #charge   2
###MaxRes:#m/z:  0.00000 #charge-128
###MS: 765
###MSMS: 766
BEGIN IONS
TITLE=Cmpd 43, AutoMSn(874.3863), 13.0 min
RTINSECONDS=782.129
SCANS=MS: 765 MSMS: 766
PEPMASS=874.38627	2435
CHARGE=2+
879.41645	250	
END IONS

###FS:    #m/z: 618.77030 #charge   2
###MaxRes:#m/z:  0.00000 #charge-128
###MS: 767
###MSMS: 768
BEGIN IONS
TITLE=Cmpd 44, AutoMSn(618.7703), 13.1 min
RTINSECONDS=784.143
SCANS=MS: 767 MSMS: 768
PEPMASS=618.77030	3976
CHARGE=2+
503.22237	102	
520.24619	348	
END IONS

###FS:    #m/z: 995.59527 #charge   2
###MaxRes:#m/z:  0.00000 #charge-128
###MS: 773
###MSMS: 774
BEGIN IONS
TITLE=Cmpd 45, AutoMSn(995.5953), 13.2 min
RTINSECONDS=790.247
SCANS=MS: 773 MSMS: 774
PEPMASS=995.59527	3584
CHARGE=2+
500.22186	132	
577.26304	978	1+
740.31995	116	
804.00204	112	
911.40363	171	
END IONS

###FS:    #m/z: 530.76347 #charge   2
###MaxRes:#m/z:  0.00000 #charge-128
###MS: 773
###MSMS: 775
BEGIN IONS
TITLE=Cmpd 46, AutoMSn(530.7635), 13.2 min
RTINSECONDS=790.748
SCANS=MS: 773 MSMS: 775
PEPMASS=530.76347	2665
CHARGE=2+
318.12586	102	
405.15858	117	
422.18191	153	
521.24946	152	
746.36005	560	1+
END IONS

###FS:    #m/z: 995.59505 #charge   2
###MaxRes:#m/z:  0.00000 #charge-128
###MS: 776
###MSMS: 777
BEGIN IONS
TITLE=Cmpd 47, AutoMSn(995.5951), 13.2 min
RTINSECONDS=793.265
SCANS=MS: 776 MSMS: 777
PEPMASS=995.59505	8422
CHARGE=2+
370.67038	180	
403.16044	195	
520.24304	167	
530.19014	121	
566.21146	124	
577.26905	402	1+
586.24175	206	
628.74296	133	
719.26479	116	
797.35026	176	
854.36172	141	
911.38828	270	
1000.24015	129	
END IONS

###FS:    #m/z: 530.76405 #charge   2
###MaxRes:#m/z:  0.00000 #charge-128
###MS: 776
###MSMS: 778
BEGIN IONS
TITLE=Cmpd 48, AutoMSn(530.7640), 13.2 min
RTINSECONDS=793.765
SCANS=MS: 776 MSMS: 778
PEPMASS=530.76405	5445
CHARGE=2+
405.15067	124	
412.19295	104	
422.18518	304	
424.17815	121	
521.24193	554	1+
585.33152	144	
649.30276	154	
746.36211	2697	1+
756.59052	104	
856.40669	421	1+
857.40188	127	
874.43019	270	1+
END IONS

###FS:    #m/z: 530.76458 #charge   2
###MaxRes:#m/z:  0.00000 #charge-128
###MS: 780
###MSMS: 781
BEGIN IONS
TITLE=Cmpd 50, AutoMSn(530.7646), 13.3 min
RTINSECONDS=797.293
SCANS=MS: 780 MSMS: 781
PEPMASS=530.76458	11362
CHARGE=2+
337.14556	253	
340.15392	208	
344.19008	168	
373.68425	372	
422.17759	666	
428.70745	412	
438.21244	264	1+
521.24896	366	1+
528.78104	201	
585.33471	893	1+
633.28682	138	
649.30846	409	1+
696.36225	153	
714.38604	163	
729.35847	145	
746.36307	3064	1+
758.47788	100	
857.39603	126	
857.40052	536	1+
874.41806	1118	1+
884.25125	680	
945.44882	208	1+
END IONS

###FS:    #m/z: 995.99754 #charge   1
###MaxRes:#m/z:  0.00000 #charge-128
###MS: 780
###MSMS: 782
BEGIN IONS
TITLE=Cmpd 51, AutoMSn(995.9975), 13.3 min
RTINSECONDS=797.794
SCANS=MS: 780 MSMS: 782
PEPMASS=995.99754	5628
CHARGE=1+
357.15162	143	
499.17848	123	
520.23743	181	
577.26759	422	
854.39012	298	1+
911.38064	182	
END IONS

###FS:    #m/z: 1244.24764 #charge   2
###MaxRes:#m/z:  0.00000 #charge-128
###MS: 780
###MSMS: 783
BEGIN IONS
TITLE=Cmpd 52, AutoMSn(1244.2476), 13.3 min
RTINSECONDS=798.295
SCANS=MS: 780 MSMS: 783
PEPMASS=1244.24764	3014
CHARGE=2+
316.12694	106	
566.21176	129	
577.25989	154	
796.45892	124	
END IONS

###FS:    #m/z: 530.27000 #charge   2
###MaxRes:#m/z:  0.00000 #charge-128
###MS: 784
###MSMS: 785
BEGIN IONS
TITLE=Cmpd 53, AutoMSn(530.2700), 13.4 min
RTINSECONDS=801.322
SCANS=MS: 784 MSMS: 785
PEPMASS=530.27000	13701
CHARGE=2+
337.14781	124	
340.14624	159	
360.21955	210	
422.18292	428	1+
437.70814	143	
439.21594	120	
471.25661	118	
521.25016	324	
523.25342	108	
550.27129	142	
585.33616	2475	1+
594.28364	104	
632.28307	136	
649.30738	235	
696.36200	152	
714.37473	409	1+
728.31422	236	1+
746.36169	4003	1+
856.41433	800	1+
857.39359	138	
874.41278	1294	1+
884.25107	650	
945.43868	792	1+
END IONS

###FS:    #m/z: 386.22512 #charge   2
###MaxRes:#m/z:  0.00000 #charge-128
###MS: 784
###MSMS: 786
BEGIN IONS
TITLE=Cmpd 54, AutoMSn(386.2251), 13.4 min
RTINSECONDS=801.823
SCANS=MS: 784 MSMS: 786
PEPMASS=386.22512	3539
CHARGE=2+
488.25262	181	
END IONS

###FS:    #m/z: 529.76881 #charge   2
###MaxRes:#m/z:  0.00000 #charge-128
###MS: 788
###MSMS: 789
BEGIN IONS
TITLE=Cmpd 56, AutoMSn(529.7688), 13.4 min
RTINSECONDS=805.345
SCANS=MS: 788 MSMS: 789
PEPMASS=529.76881	19052
CHARGE=2+
337.15391	145	
360.21757	125	
383.20177	105	
390.19827	112	
422.18603	353	
439.22631	483	1+
471.25411	167	
474.22453	118	
488.29068	104	
521.24038	202	
550.26330	206	
568.29525	204	
585.33540	3478	1+
632.27147	143	
649.28507	155	
696.38244	167	
714.37418	628	1+
729.31436	131	
746.35413	2107	1+
856.41320	895	1+
874.40799	1878	1+
884.25227	769	
945.44197	1278	1+
END IONS

###FS:    #m/z: 612.76980 #charge   2
###MaxRes:#m/z:  0.00000 #charge-128
###MS: 788
###MSMS: 790
BEGIN IONS
TITLE=Cmpd 57, AutoMSn(612.7698), 13.4 min
RTINSECONDS=805.846
SCANS=MS: 788 MSMS: 790
PEPMASS=612.76980	5199
CHARGE=2+
505.21564	273	1+
612.76531	191	
613.27513	125	
802.27695	109	
872.36791	231	1+
931.34864	193	
END IONS

###FS:    #m/z: 386.22711 #charge   2
###MaxRes:#m/z:  0.00000 #charge-128
###MS: 788
###MSMS: 791
BEGIN IONS
TITLE=Cmpd 58, AutoMSn(386.2271), 13.4 min
RTINSECONDS=806.347
SCANS=MS: 788 MSMS: 791
PEPMASS=386.22711	4953
CHARGE=2+
400.19885	144	
417.21909	668	1+
453.20799	100	
486.22716	116	
488.25285	2012	1+
495.65481	217	
601.34066	623	1+
672.37300	886	1+
END IONS

###FS:    #m/z: 529.76847 #charge   2
###MaxRes:#m/z:  0.00000 #charge-128
###MS: 792
###MSMS: 793
BEGIN IONS
TITLE=Cmpd 59, AutoMSn(529.7685), 13.5 min
RTINSECONDS=809.37
SCANS=MS: 792 MSMS: 793
PEPMASS=529.76847	18825
CHARGE=2+
337.14774	130	
340.15274	141	
343.19500	101	
345.15310	293	
360.22161	187	
408.21237	105	
422.18539	239	1+
428.70632	181	
437.71057	199	
439.22507	172	
469.19901	100	
470.25799	269	1+
474.19385	125	
488.28204	101	
522.27652	103	
530.76795	134	
568.29162	100	
585.33353	3420	1+
629.24251	137	
696.36757	378	1+
714.37589	827	1+
728.28454	152	
746.36146	1124	1+
857.39801	117	
874.40569	1156	1+
884.26624	341	
945.44266	937	1+
END IONS

###FS:    #m/z: 408.84791 #charge   3
###MaxRes:#m/z:  0.00000 #charge-128
###MS: 792
###MSMS: 795
BEGIN IONS
TITLE=Cmpd 61, AutoMSn(408.8479), 13.5 min
RTINSECONDS=810.371
SCANS=MS: 792 MSMS: 795
PEPMASS=408.84791	6038
CHARGE=3+
405.20346	162	
488.25874	126	
497.20151	117	
520.23944	248	
END IONS

###FS:    #m/z: 408.84910 #charge   3
###MaxRes:#m/z:  0.00000 #charge-128
###MS: 796
###MSMS: 797
BEGIN IONS
TITLE=Cmpd 62, AutoMSn(408.8491), 13.6 min
RTINSECONDS=813.403
SCANS=MS: 796 MSMS: 797
PEPMASS=408.84910	5236
CHARGE=3+
359.13001	147	
405.21491	172	
473.17504	239	
520.24054	138	
537.25826	136	
545.23725	144	
635.29776	160	
652.34618	102	
688.24417	134	
872.38515	101	
END IONS

###FS:    #m/z: 395.55829 #charge   3
###MaxRes:#m/z:  0.00000 #charge-128
###MS: 796
###MSMS: 798
BEGIN IONS
TITLE=Cmpd 63, AutoMSn(395.5583), 13.6 min
RTINSECONDS=813.904
SCANS=MS: 796 MSMS: 798
PEPMASS=395.55829	2138
CHARGE=3+
379.25468	265	
389.23959	129	
402.23462	165	
407.24879	869	
464.23077	192	
499.25898	226	
516.28782	1034	1+
527.30744	233	
534.88189	108	
542.31538	325	1+
550.03693	144	
570.30066	263	
615.35406	602	1+
625.34666	120	
END IONS

###FS:    #m/z: 395.56172 #charge   3
###MaxRes:#m/z:  0.00000 #charge-128
###MS: 799
###MSMS: 800
BEGIN IONS
TITLE=Cmpd 64, AutoMSn(395.5617), 13.6 min
RTINSECONDS=816.433
SCANS=MS: 799 MSMS: 800
PEPMASS=395.56172	8900
CHARGE=3+
343.15785	111	
379.25447	453	
389.22606	219	1+
397.20492	102	
402.24686	295	
407.25014	1642	1+
465.21421	114	
499.25422	472	
516.29017	1531	1+
527.29000	173	
542.32569	600	1+
570.31591	541	1+
599.31444	119	
615.35996	1023	1+
626.31627	153	
778.40554	150	
END IONS

###FS:    #m/z: 592.83729 #charge   2
###MaxRes:#m/z:  0.00000 #charge-128
###MS: 799
###MSMS: 801
BEGIN IONS
TITLE=Cmpd 65, AutoMSn(592.8373), 13.6 min
RTINSECONDS=816.934
SCANS=MS: 799 MSMS: 801
PEPMASS=592.83729	2285
CHARGE=2+
572.33350	149	
END IONS

###FS:    #m/z: 395.56103 #charge   3
###MaxRes:#m/z:  0.00000 #charge-128
###MS: 802
###MSMS: 803
BEGIN IONS
TITLE=Cmpd 66, AutoMSn(395.5610), 13.7 min
RTINSECONDS=819.449
SCANS=MS: 802 MSMS: 803
PEPMASS=395.56103	17054
CHARGE=3+
308.13033	134	
342.19241	107	
362.22932	119	
379.25486	549	1+
389.22932	195	
390.22914	312	1+
402.25020	322	
407.25177	1676	1+
430.21297	106	
442.19423	138	
444.25955	153	
483.25063	109	
491.22524	102	
499.26401	551	
516.29110	2184	1+
525.27544	122	
527.25547	545	
542.31657	700	1+
570.31189	658	1+
598.32417	118	
614.37987	134	
615.35497	1659	1+
626.32477	198	
778.41574	422	
END IONS

###FS:    #m/z: 592.83745 #charge   2
###MaxRes:#m/z:  0.00000 #charge-128
###MS: 802
###MSMS: 805
BEGIN IONS
TITLE=Cmpd 68, AutoMSn(592.8375), 13.7 min
RTINSECONDS=820.451
SCANS=MS: 802 MSMS: 805
PEPMASS=592.83745	3696
CHARGE=2+
591.24751	102	
592.83065	347	
END IONS

###FS:    #m/z: 581.56750 #charge   3
###MaxRes:#m/z:  0.00000 #charge-128
###MS: 806
###MSMS: 808
BEGIN IONS
TITLE=Cmpd 70, AutoMSn(581.5675), 13.7 min
RTINSECONDS=823.98
SCANS=MS: 806 MSMS: 808
PEPMASS=581.56750	5682
CHARGE=3+
490.22754	114	
493.22055	241	
516.88331	113	
540.54558	147	
540.88690	102	
575.73723	118	
640.25258	325	
697.77712	142	
699.28538	122	
748.29141	339	
END IONS

###FS:    #m/z: 651.62082 #charge   3
###MaxRes:#m/z:  0.00000 #charge-128
###MS: 806
###MSMS: 809
BEGIN IONS
TITLE=Cmpd 71, AutoMSn(651.6208), 13.7 min
RTINSECONDS=824.481
SCANS=MS: 806 MSMS: 809
PEPMASS=651.62082	2829
CHARGE=3+
386.21767	101	
410.19141	103	
419.69616	174	
431.19690	203	
445.19529	179	
490.26730	147	
501.22570	119	
523.73141	160	
532.73766	691	
558.24087	107	
591.30685	146	
619.21069	118	
747.30254	318	
751.32910	241	
758.27732	180	
761.31624	101	
776.28867	1365	1+
785.58151	312	
838.36968	745	1+
871.34779	121	
889.36651	1611	1+
967.40925	183	
1064.47687	432	
1065.46932	1318	1+
END IONS

###FS:    #m/z: 651.61876 #charge   3
###MaxRes:#m/z:  0.00000 #charge-128
###MS: 810
###MSMS: 811
BEGIN IONS
TITLE=Cmpd 72, AutoMSn(651.6188), 13.8 min
RTINSECONDS=827.51
SCANS=MS: 810 MSMS: 811
PEPMASS=651.61876	15923
CHARGE=3+
376.17272	117	
431.19903	613	
445.68345	103	
455.19623	112	
490.26590	542	
523.73073	199	
524.23423	157	
558.23770	126	
558.73822	106	
589.29061	204	
591.30602	604	1+
597.27770	113	
634.21272	230	
661.25559	178	
669.27011	113	
673.25847	124	
747.30438	350	1+
751.33087	308	
753.35783	115	
776.28886	3456	1+
785.58744	531	
821.35417	101	
838.37690	1044	1+
872.36692	146	
889.36814	1818	1+
967.41513	460	1+
1064.46279	4371	1+
END IONS

###FS:    #m/z: 753.33518 #charge   3
###MaxRes:#m/z:  0.00000 #charge-128
###MS: 810
###MSMS: 812
BEGIN IONS
TITLE=Cmpd 73, AutoMSn(753.3352), 13.8 min
RTINSECONDS=828.011
SCANS=MS: 810 MSMS: 812
PEPMASS=753.33518	6892
CHARGE=3+
376.19900	103	
500.19357	120	
508.21072	102	
547.26693	219	
634.28777	288	
674.31433	106	
691.30635	725	1+
751.34954	101	
911.40305	179	
968.42758	114	
1025.42650	159	
1112.48049	148	
1146.50411	134	
END IONS

###FS:    #m/z: 651.61865 #charge   3
###MaxRes:#m/z:  0.00000 #charge-128
###MS: 814
###MSMS: 815
BEGIN IONS
TITLE=Cmpd 75, AutoMSn(651.6186), 13.9 min
RTINSECONDS=831.539
SCANS=MS: 814 MSMS: 815
PEPMASS=651.61865	20775
CHARGE=3+
343.15911	116	
376.17231	131	
392.16895	102	
410.68640	115	
419.69285	102	
433.24192	133	
490.26506	527	1+
534.23533	375	
558.23191	117	
589.27920	301	1+
591.30975	591	1+
619.19860	141	
634.21742	163	
640.25656	101	
661.25903	201	
663.25260	105	
747.30019	475	
751.33255	562	1+
760.29515	112	
776.28669	2728	1+
785.57954	509	
820.34082	103	
838.36949	1403	1+
861.37769	559	1+
889.36182	2244	1+
889.36727	297	1+
900.40930	146	
967.40350	464	1+
1046.44539	471	1+
1064.47344	4062	1+
END IONS

###FS:    #m/z: 753.33230 #charge   3
###MaxRes:#m/z:  0.00000 #charge-128
###MS: 814
###MSMS: 816
BEGIN IONS
TITLE=Cmpd 76, AutoMSn(753.3323), 13.9 min
RTINSECONDS=832.04
SCANS=MS: 814 MSMS: 816
PEPMASS=753.33230	7769
CHARGE=3+
479.69525	134	
484.70374	103	
492.03853	174	
513.22204	128	
547.25795	305	1+
617.77743	125	
634.30473	114	
691.31151	718	1+
854.36971	104	
END IONS

###FS:    #m/z: 616.80375 #charge   2
###MaxRes:#m/z:  0.00000 #charge-128
###MS: 818
###MSMS: 819
BEGIN IONS
TITLE=Cmpd 78, AutoMSn(616.8037), 13.9 min
RTINSECONDS=835.581
SCANS=MS: 818 MSMS: 819
PEPMASS=616.80375	7881
CHARGE=2+
328.11894	115	
355.13631	239	
394.13894	104	
432.24279	107	
469.17616	150	
489.27931	125	
576.31155	214	
600.27031	107	
607.82478	125	
613.26307	114	
616.79144	130	
617.30128	113	
633.32963	1886	1+
746.42582	263	1+
860.46682	362	
917.47302	173	
974.51568	135	
END IONS

###FS:    #m/z: 458.24750 #charge   2
###MaxRes:#m/z:  0.00000 #charge-128
###MS: 818
###MSMS: 820
BEGIN IONS
TITLE=Cmpd 79, AutoMSn(458.2475), 13.9 min
RTINSECONDS=836.082
SCANS=MS: 818 MSMS: 820
PEPMASS=458.24750	4352
CHARGE=2+
329.18552	190	
358.14107	111	
372.18493	102	
425.20737	116	
430.17637	132	
443.22735	113	
454.19090	128	
457.21796	109	
460.25176	879	1+
461.75164	135	
541.22621	124	
575.27407	592	1+
594.29167	205	
671.34629	194	
688.35951	941	1+
785.38442	379	1+
802.40698	542	1+
END IONS

###FS:    #m/z: 753.33233 #charge   3
###MaxRes:#m/z:  0.00000 #charge-128
###MS: 818
###MSMS: 821
BEGIN IONS
TITLE=Cmpd 80, AutoMSn(753.3323), 13.9 min
RTINSECONDS=836.582
SCANS=MS: 818 MSMS: 821
PEPMASS=753.33233	5964
CHARGE=3+
503.22535	141	
547.25805	136	
634.29697	145	
691.31062	227	
758.46604	112	
END IONS

###FS:    #m/z: 458.24913 #charge   2
###MaxRes:#m/z:  0.00000 #charge-128
###MS: 822
###MSMS: 823
BEGIN IONS
TITLE=Cmpd 81, AutoMSn(458.2491), 14.0 min
RTINSECONDS=839.613
SCANS=MS: 822 MSMS: 823
PEPMASS=458.24913	26874
CHARGE=2+
328.18526	389	1+
343.14868	157	
346.20613	349	1+
355.13709	105	
358.14485	208	
395.78532	148	
412.15871	179	
425.20645	154	
429.17593	266	
440.17502	280	
443.23036	377	1+
457.19985	169	
460.25133	1264	1+
471.20792	178	
481.20631	103	
508.20710	104	
539.21805	211	1+
542.24492	187	
553.23643	108	
558.25488	177	
568.24416	134	
575.27575	1928	1+
585.25984	126	
611.27565	132	
623.24460	112	
639.29115	128	
688.36041	2472	1+
697.03649	560	
698.10879	188	
698.34530	182	
785.37578	1347	1+
785.59851	118	
794.73101	298	
802.40875	1404	1+
END IONS

###FS:    #m/z: 616.80431 #charge   2
###MaxRes:#m/z:  0.00000 #charge-128
###MS: 822
###MSMS: 824
BEGIN IONS
TITLE=Cmpd 82, AutoMSn(616.8043), 14.0 min
RTINSECONDS=840.114
SCANS=MS: 822 MSMS: 824
PEPMASS=616.80431	27423
CHARGE=2+
325.12190	122	
327.13306	244	1+
343.12857	248	
355.13764	540	
371.20214	321	
373.14780	138	
374.19574	113	
385.15901	125	
394.15052	141	
412.15626	531	1+
424.15827	190	
428.22460	549	1+
430.17090	238	
432.24950	226	
438.21331	237	
456.20588	113	
469.17952	701	1+
487.19896	256	
489.27367	1106	1+
495.21550	307	
535.75917	134	
544.78556	297	
545.27360	125	
555.25576	244	
564.24992	194	
572.27467	780	1+
576.30950	1142	1+
582.26337	591	1+
600.27211	313	
607.80486	320	1+
608.32733	190	
633.32951	5320	1+
639.28211	235	
657.28677	123	
746.41501	942	1+
803.43588	1314	1+
860.45851	1108	1+
917.46852	1078	1+
974.49649	708	1+
1031.51409	175	
1231.60020	1172	1+
END IONS

###FS:    #m/z: 498.58511 #charge   3
###MaxRes:#m/z:  0.00000 #charge-128
###MS: 822
###MSMS: 825
BEGIN IONS
TITLE=Cmpd 83, AutoMSn(498.5851), 14.0 min
RTINSECONDS=840.615
SCANS=MS: 822 MSMS: 825
PEPMASS=498.58511	3264
CHARGE=3+
344.12664	120	
379.16143	142	
404.15957	101	
485.26917	102	
488.22368	122	
493.77261	114	
495.27181	130	
501.29838	104	
545.31821	217	
549.28998	160	
558.29968	243	
639.82201	1291	1+
640.32871	384	
674.34444	421	1+
745.39154	301	
858.47794	249	1+
END IONS

###FS:    #m/z: 458.24909 #charge   2
###MaxRes:#m/z:  0.00000 #charge-128
###MS: 826
###MSMS: 827
BEGIN IONS
TITLE=Cmpd 84, AutoMSn(458.2491), 14.1 min
RTINSECONDS=843.632
SCANS=MS: 826 MSMS: 827
PEPMASS=458.24909	52850
CHARGE=2+
328.18246	385	1+
341.12022	147	
352.14330	145	
358.14051	570	
360.18363	530	1+
364.46828	256	
384.16919	139	
384.68612	200	
412.15386	293	
423.14426	196	
425.20274	444	1+
429.18329	298	1+
439.18270	529	1+
443.21927	727	1+
457.21410	321	
460.25106	2061	1+
460.74463	150	
468.42557	277	
471.22012	366	
523.22174	273	1+
525.22592	443	1+
540.23464	222	1+
542.26272	544	1+
550.99006	160	
552.23626	424	1+
558.24693	823	1+
568.23337	613	1+
575.27716	2962	1+
585.26047	711	1+
593.29511	156	
595.28235	197	
605.22678	143	
611.27051	145	
622.24464	309	
638.29193	247	1+
656.30470	216	
671.33360	171	
679.96979	205	
688.36267	3815	1+
698.18773	160	
698.36495	432	
767.37905	139	
768.36431	292	1+
785.37613	1744	1+
794.73038	477	
802.40358	3007	1+
905.44106	223	1+
END IONS

###FS:    #m/z: 616.80446 #charge   2
###MaxRes:#m/z:  0.00000 #charge-128
###MS: 826
###MSMS: 828
BEGIN IONS
TITLE=Cmpd 85, AutoMSn(616.8045), 14.1 min
RTINSECONDS=844.133
SCANS=MS: 826 MSMS: 828
PEPMASS=616.80446	48046
CHARGE=2+
355.13645	654	1+
371.20360	398	
394.13947	387	1+
411.19995	191	
412.15513	518	
428.22808	303	
430.16600	228	
432.25352	353	
438.21200	214	
441.18890	177	
456.21400	202	
459.23683	200	
469.17809	1200	1+
487.18849	422	
487.74790	166	
489.27858	1538	1+
495.23418	243	
516.25886	200	
536.28086	175	
544.77818	551	
545.28321	304	
554.25658	284	1+
564.27259	211	
572.27028	968	1+
573.79365	265	
576.30376	1491	1+
582.26279	780	1+
600.27765	436	
607.80681	491	
608.29246	570	
615.32630	336	1+
633.33045	8170	1+
657.29217	258	1+
746.41389	1405	1+
803.43424	2200	1+
860.45691	1687	1+
917.47679	2156	1+
974.50087	1107	1+
984.91665	297	
1031.50957	186	
1032.52226	170	
1232.59869	1915	1+
END IONS

###FS:    #m/z: 498.58630 #charge   3
###MaxRes:#m/z:  0.00000 #charge-128
###MS: 826
###MSMS: 829
BEGIN IONS
TITLE=Cmpd 86, AutoMSn(498.5863), 14.1 min
RTINSECONDS=844.635
SCANS=MS: 826 MSMS: 829
PEPMASS=498.58630	12739
CHARGE=3+
373.20923	169	
404.15513	126	
417.25863	103	
421.17414	195	
464.91845	107	
493.77287	344	
498.24196	112	
498.59279	140	
508.20287	112	
532.20438	127	
545.30116	173	
550.78064	126	
558.29028	372	
558.79134	264	
674.36813	388	
676.36320	121	
695.34649	116	
695.83792	111	
745.39890	809	1+
858.47510	161	
968.52618	263	1+
1278.64558	2754	1+
END IONS

###FS:    #m/z: 669.27559 #charge   3
###MaxRes:#m/z:  0.00000 #charge-128
###MS: 830
###MSMS: 831
BEGIN IONS
TITLE=Cmpd 87, AutoMSn(669.2756), 14.1 min
RTINSECONDS=847.666
SCANS=MS: 830 MSMS: 831
PEPMASS=669.27559	20279
CHARGE=3+
463.21132	274	
502.20678	122	
538.71113	236	
546.87663	119	
548.19308	141	
563.19843	100	
592.89671	166	
597.22557	134	
597.90089	2736	1+
598.23520	2409	1+
598.56852	1021	1+
601.24177	116	
632.25863	148	
691.32247	111	
711.75939	141	
716.27564	264	
819.29176	115	
889.52451	100	
920.33180	145	
1791.67914	1606	1+
END IONS

###FS:    #m/z: 498.58622 #charge   3
###MaxRes:#m/z:  0.00000 #charge-128
###MS: 830
###MSMS: 832
BEGIN IONS
TITLE=Cmpd 88, AutoMSn(498.5862), 14.1 min
RTINSECONDS=848.167
SCANS=MS: 830 MSMS: 832
PEPMASS=498.58622	17778
CHARGE=3+
373.19330	128	
377.70939	101	
421.16898	269	1+
427.17766	107	
449.26645	165	
485.77126	131	
499.21729	115	
545.30891	195	
549.28057	186	
558.28831	395	
558.79165	183	
575.28646	120	
674.35162	296	
695.34703	193	
695.83340	197	
745.39123	773	1+
858.48134	141	
986.53502	787	1+
1278.64399	2070	1+
END IONS

###FS:    #m/z: 915.48730 #charge   1
###MaxRes:#m/z:  0.00000 #charge-128
###MS: 830
###MSMS: 833
BEGIN IONS
TITLE=Cmpd 89, AutoMSn(915.4873), 14.1 min
RTINSECONDS=848.668
SCANS=MS: 830 MSMS: 833
PEPMASS=915.48730	4905
CHARGE=1+
681.31958	100	
915.48859	424	
END IONS

###FS:    #m/z: 669.27695 #charge   3
###MaxRes:#m/z:  0.00000 #charge-128
###MS: 834
###MSMS: 835
BEGIN IONS
TITLE=Cmpd 90, AutoMSn(669.2770), 14.2 min
RTINSECONDS=851.699
SCANS=MS: 834 MSMS: 835
PEPMASS=669.27695	19687
CHARGE=3+
469.24723	112	
530.21403	154	
538.70333	288	1+
586.75832	134	
597.22220	114	
597.89517	1961	1+
598.23463	1873	1+
598.56789	889	1+
669.27162	155	
711.75563	112	
712.24634	106	
716.25322	349	1+
773.30064	104	
872.37335	139	
920.32230	141	
1262.48691	370	1+
1791.68033	1324	1+
END IONS

###FS:    #m/z: 906.11755 #charge   3
###MaxRes:#m/z:  0.00000 #charge-128
###MS: 834
###MSMS: 836
BEGIN IONS
TITLE=Cmpd 91, AutoMSn(906.1175), 14.2 min
RTINSECONDS=852.2
SCANS=MS: 834 MSMS: 836
PEPMASS=906.11755	5844
CHARGE=3+
902.10590	111	
906.61852	182	
END IONS

###FS:    #m/z: 915.48442 #charge   1
###MaxRes:#m/z:  0.00000 #charge-128
###MS: 834
###MSMS: 837
BEGIN IONS
TITLE=Cmpd 92, AutoMSn(915.4844), 14.2 min
RTINSECONDS=852.702
SCANS=MS: 834 MSMS: 837
PEPMASS=915.48442	5145
CHARGE=1+
915.49073	433	1+
END IONS

###FS:    #m/z: 669.27801 #charge   3
###MaxRes:#m/z:  0.00000 #charge-128
###MS: 838
###MSMS: 839
BEGIN IONS
TITLE=Cmpd 93, AutoMSn(669.2780), 14.3 min
RTINSECONDS=855.732
SCANS=MS: 838 MSMS: 839
PEPMASS=669.27801	14123
CHARGE=3+
495.19712	156	
597.89157	790	1+
598.23550	456	
598.57130	414	
668.33907	101	
716.27363	114	
896.34918	311	
896.84325	335	1+
920.32900	151	
END IONS

###FS:    #m/z: 906.36633 #charge   2
###MaxRes:#m/z:  0.00000 #charge-128
###MS: 838
###MSMS: 840
BEGIN IONS
TITLE=Cmpd 94, AutoMSn(906.3663), 14.3 min
RTINSECONDS=856.233
SCANS=MS: 838 MSMS: 840
PEPMASS=906.36633	6851
CHARGE=2+
487.71381	129	
623.75014	107	
906.10881	155	
906.36400	250	
906.85484	102	
1188.95491	100	
END IONS

###FS:    #m/z: 1075.67575 #charge   2
###MaxRes:#m/z:  0.00000 #charge-128
###MS: 838
###MSMS: 841
BEGIN IONS
TITLE=Cmpd 95, AutoMSn(1075.6758), 14.3 min
RTINSECONDS=856.735
SCANS=MS: 838 MSMS: 841
PEPMASS=1075.67575	3935
CHARGE=2+
1075.93877	485	
1076.21976	284	
1076.44941	448	
1076.67743	120	
END IONS

###FS:    #m/z: 450.90216 #charge   3
###MaxRes:#m/z:  0.00000 #charge-128
###MS: 842
###MSMS: 843
BEGIN IONS
TITLE=Cmpd 96, AutoMSn(450.9022), 14.3 min
RTINSECONDS=859.765
SCANS=MS: 842 MSMS: 843
PEPMASS=450.90216	8591
CHARGE=3+
362.66619	100	
378.17729	112	
505.73398	114	
534.26535	648	
534.75029	217	
590.79653	377	
591.29059	228	
683.37598	103	
1237.60432	1145	1+
END IONS

###FS:    #m/z: 1075.93753 #charge   2
###MaxRes:#m/z:  0.00000 #charge-128
###MS: 842
###MSMS: 844
BEGIN IONS
TITLE=Cmpd 97, AutoMSn(1075.9375), 14.3 min
RTINSECONDS=860.265
SCANS=MS: 842 MSMS: 844
PEPMASS=1075.93753	4492
CHARGE=2+
1075.95104	229	
1076.45628	227	
2150.38200	631	1+
END IONS

###FS:    #m/z: 645.31554 #charge   2
###MaxRes:#m/z:  0.00000 #charge-128
###MS: 842
###MSMS: 845
BEGIN IONS
TITLE=Cmpd 98, AutoMSn(645.3155), 14.3 min
RTINSECONDS=860.766
SCANS=MS: 842 MSMS: 845
PEPMASS=645.31554	4700
CHARGE=2+
576.29958	180	
633.33179	213	
635.32580	108	
803.43339	186	
860.45851	103	
END IONS

###FS:    #m/z: 685.29413 #charge   3
###MaxRes:#m/z:  0.00000 #charge-128
###MS: 846
###MSMS: 847
BEGIN IONS
TITLE=Cmpd 99, AutoMSn(685.2941), 14.4 min
RTINSECONDS=863.797
SCANS=MS: 846 MSMS: 847
PEPMASS=685.29413	7395
CHARGE=3+
361.12394	106	
463.19997	174	
494.25267	168	
507.18039	100	
522.26096	177	
535.70638	138	
565.30133	172	
578.24010	257	
578.78535	180	
685.63410	245	
685.95910	114	
738.26640	843	1+
747.31819	222	
786.38135	102	
857.43037	109	
898.29829	1641	1+
1043.50257	186	
1068.40754	222	
END IONS

###FS:    #m/z: 450.90183 #charge   3
###MaxRes:#m/z:  0.00000 #charge-128
###MS: 846
###MSMS: 848
BEGIN IONS
TITLE=Cmpd 100, AutoMSn(450.9018), 14.4 min
RTINSECONDS=864.298
SCANS=MS: 846 MSMS: 848
PEPMASS=450.90183	6541
CHARGE=3+
505.75356	118	
534.25665	245	
534.76282	104	
549.09663	112	
590.79745	333	
591.28588	107	
605.89342	107	
619.30757	535	
619.81377	307	
END IONS

###FS:    #m/z: 645.31294 #charge   1
###MaxRes:#m/z:  0.00000 #charge-128
###MS: 846
###MSMS: 849
BEGIN IONS
TITLE=Cmpd 101, AutoMSn(645.3129), 14.4 min
RTINSECONDS=864.799
SCANS=MS: 846 MSMS: 849
PEPMASS=645.31294	4475
CHARGE=1+
633.32809	196	
END IONS

###FS:    #m/z: 685.29579 #charge   3
###MaxRes:#m/z:  0.00000 #charge-128
###MS: 850
###MSMS: 851
BEGIN IONS
TITLE=Cmpd 102, AutoMSn(685.2958), 14.5 min
RTINSECONDS=867.83
SCANS=MS: 850 MSMS: 851
PEPMASS=685.29579	16309
CHARGE=3+
335.14916	356	1+
370.24669	117	
391.75181	112	
415.23079	113	
420.20971	125	
463.21088	293	
498.30647	103	
506.20442	227	
508.23703	103	
513.73966	154	
556.27879	172	
564.80137	195	
565.29994	146	
613.31810	136	
626.35050	196	
685.29439	229	1+
685.63239	255	
685.96779	172	
694.35684	229	
726.32750	184	
738.26430	1082	1+
747.31503	433	
769.39075	256	1+
857.42949	526	1+
898.29660	2587	1+
986.45892	127	
986.47881	318	1+
1011.36900	120	
1043.49376	299	
1068.40277	692	1+
1080.32540	488	
1093.40911	111	
1155.49141	648	1+
1156.58368	172	
END IONS

###FS:    #m/z: 733.65698 #charge   3
###MaxRes:#m/z:  0.00000 #charge-128
###MS: 850
###MSMS: 853
BEGIN IONS
TITLE=Cmpd 104, AutoMSn(733.6570), 14.5 min
RTINSECONDS=868.832
SCANS=MS: 850 MSMS: 853
PEPMASS=733.65698	4134
CHARGE=3+
520.25229	104	
733.64515	101	
895.90714	125	
END IONS

###FS:    #m/z: 685.29619 #charge   3
###MaxRes:#m/z:  0.00000 #charge-128
###MS: 854
###MSMS: 855
BEGIN IONS
TITLE=Cmpd 105, AutoMSn(685.2962), 14.5 min
RTINSECONDS=871.85
SCANS=MS: 854 MSMS: 855
PEPMASS=685.29619	13968
CHARGE=3+
343.12270	105	
360.63769	105	
370.24699	126	
451.17339	124	
493.74255	176	
522.24687	170	
534.71517	111	
565.79612	184	
578.23077	565	1+
578.79651	102	
626.36522	146	
685.26405	104	
685.62728	202	
685.97208	139	
694.35481	212	
738.26506	1219	1+
747.32270	467	
873.37121	112	
898.29476	2077	1+
1043.46651	161	
1068.39776	238	
1080.30595	104	
1156.57489	126	
END IONS

###FS:    #m/z: 944.93066 #charge   2
###MaxRes:#m/z:  0.00000 #charge-128
###MS: 854
###MSMS: 856
BEGIN IONS
TITLE=Cmpd 106, AutoMSn(944.9307), 14.5 min
RTINSECONDS=872.351
SCANS=MS: 854 MSMS: 856
PEPMASS=944.93066	9201
CHARGE=2+
1000.29112	196	
END IONS

###FS:    #m/z: 984.92655 #charge   3
###MaxRes:#m/z:  0.00000 #charge-128
###MS: 854
###MSMS: 857
BEGIN IONS
TITLE=Cmpd 107, AutoMSn(984.9265), 14.5 min
RTINSECONDS=872.851
SCANS=MS: 854 MSMS: 857
PEPMASS=984.92655	5460
CHARGE=3+
981.59189	100	
END IONS

###FS:    #m/z: 499.21636 #charge   3
###MaxRes:#m/z:  0.00000 #charge-128
###MS: 858
###MSMS: 859
BEGIN IONS
TITLE=Cmpd 108, AutoMSn(499.2164), 14.6 min
RTINSECONDS=875.874
SCANS=MS: 858 MSMS: 859
PEPMASS=499.21636	22107
CHARGE=3+
298.63455	237	
312.63365	262	
407.73623	107	
408.67621	431	
422.66833	123	
424.19730	111	
438.19426	111	
493.22399	135	
499.21723	3122	1+
499.54866	2029	1+
499.88105	1219	
505.21027	342	
507.02031	120	
537.26645	464	
555.74581	123	
573.22860	155	
579.21474	132	
584.25989	144	
593.22721	108	
596.25408	116	
603.76391	150	
624.25214	168	
639.82847	215	1+
652.29078	549	1+
671.27859	119	
681.27078	244	1+
688.25464	149	
802.31731	142	
815.35103	256	
872.37453	804	1+
959.38315	427	1+
994.45917	266	1+
1073.39943	163	
1202.43735	608	1+
1224.51885	1632	1+
END IONS

###FS:    #m/z: 944.42856 #charge   3
###MaxRes:#m/z:  0.00000 #charge-128
###MS: 858
###MSMS: 860
BEGIN IONS
TITLE=Cmpd 109, AutoMSn(944.4286), 14.6 min
RTINSECONDS=876.375
SCANS=MS: 858 MSMS: 860
PEPMASS=944.42856	9647
CHARGE=3+
366.12875	165	
690.23862	113	
989.47793	123	
1097.18869	105	
END IONS

###FS:    #m/z: 486.76052 #charge   2
###MaxRes:#m/z:  0.00000 #charge-128
###MS: 858
###MSMS: 861
BEGIN IONS
TITLE=Cmpd 110, AutoMSn(486.7605), 14.6 min
RTINSECONDS=876.876
SCANS=MS: 858 MSMS: 861
PEPMASS=486.76052	8565
CHARGE=2+
327.04700	145	
374.82001	105	
422.15099	111	
460.24981	228	
540.24453	113	
558.23490	111	
575.27172	223	
688.35392	323	
786.38545	125	
800.37827	116	
802.40122	472	1+
END IONS

###FS:    #m/z: 499.21599 #charge   3
###MaxRes:#m/z:  0.00000 #charge-128
###MS: 862
###MSMS: 863
BEGIN IONS
TITLE=Cmpd 111, AutoMSn(499.2160), 14.7 min
RTINSECONDS=879.899
SCANS=MS: 862 MSMS: 863
PEPMASS=499.21599	25628
CHARGE=3+
298.64236	380	1+
312.62962	167	
325.16163	260	
341.13746	194	
359.11730	212	
383.25859	122	
407.16770	138	
469.17652	118	
485.22142	103	
489.22557	108	
493.53835	249	1+
499.21542	3098	1+
499.56132	1429	1+
499.88337	1354	
505.22783	319	
523.21380	116	
556.24836	156	
579.21328	189	
579.70205	106	
584.25680	151	
584.76292	186	
588.23210	159	
604.27342	106	
624.26872	114	
639.82471	178	
652.28748	431	1+
688.26328	196	
803.30129	113	
816.35219	151	
844.35412	108	
872.37589	1386	1+
959.38658	422	1+
1073.46204	674	1+
1202.44834	719	1+
1224.51945	2196	1+
END IONS

###FS:    #m/z: 516.76950 #charge   2
###MaxRes:#m/z:  0.00000 #charge-128
###MS: 862
###MSMS: 864
BEGIN IONS
TITLE=Cmpd 112, AutoMSn(516.7695), 14.7 min
RTINSECONDS=880.4
SCANS=MS: 862 MSMS: 864
PEPMASS=516.76950	19449
CHARGE=2+
324.09754	906	1+
328.19382	415	1+
346.20222	371	
349.18030	118	
355.22606	138	
364.20467	162	
379.21450	358	
390.15883	118	
391.21412	112	
414.22193	167	
437.18648	711	1+
458.24219	381	1+
482.23424	108	
483.26636	2090	1+
491.58945	468	
492.28760	260	
496.26799	165	
508.75101	108	
514.78570	150	
516.27549	182	
516.76818	400	
541.29316	155	
563.32203	149	
578.33394	132	
596.35098	1775	1+
615.35062	322	1+
652.32134	351	1+
670.29765	127	
692.43519	115	
705.34955	118	
709.43293	2468	1+
723.34408	295	1+
745.38361	117	
761.40929	126	
778.41646	1039	1+
815.39074	128	
869.46252	1533	1+
END IONS

###FS:    #m/z: 795.32257 #charge   3
###MaxRes:#m/z:  0.00000 #charge-128
###MS: 862
###MSMS: 865
BEGIN IONS
TITLE=Cmpd 113, AutoMSn(795.3226), 14.7 min
RTINSECONDS=880.901
SCANS=MS: 862 MSMS: 865
PEPMASS=795.32257	17326
CHARGE=3+
359.66349	251	
403.18786	246	
432.19521	125	
460.21770	524	
475.70708	147	
478.19695	386	
488.18345	487	1+
506.19642	398	
517.24397	779	1+
541.72928	132	
542.21807	193	
545.20536	220	
563.22727	459	
570.24871	160	
574.26643	2025	1+
614.26197	174	
632.24354	408	1+
642.27446	316	
642.76056	170	
650.23994	385	1+
661.30239	1197	1+
689.27047	246	1+
700.29524	397	1+
707.26801	220	
718.32342	4135	1+
764.30431	128	
833.30275	138	
851.30917	154	
881.38451	1339	1+
920.33688	130	
938.34455	146	
968.41551	198	
1083.43170	161	
1101.41188	173	
1503.55850	129	
END IONS

###FS:    #m/z: 795.32528 #charge   3
###MaxRes:#m/z:  0.00000 #charge-128
###MS: 866
###MSMS: 867
BEGIN IONS
TITLE=Cmpd 114, AutoMSn(795.3253), 14.7 min
RTINSECONDS=883.93
SCANS=MS: 866 MSMS: 867
PEPMASS=795.32528	36069
CHARGE=3+
331.15734	292	
343.12490	144	
350.65934	172	
403.19438	380	
460.21281	668	1+
478.19208	260	1+
488.19048	464	1+
506.19683	564	
513.22714	372	
517.24226	1075	1+
537.22441	223	1+
541.74322	230	
545.20912	231	
548.20591	322	1+
561.25032	190	
563.21511	145	
566.21671	198	
574.26951	2460	1+
614.26009	236	
620.23624	141	
632.25058	332	1+
650.25045	396	1+
654.24445	153	
661.30059	1675	1+
707.25708	161	
709.27886	159	
718.32339	4591	1+
723.80016	140	
881.38390	1161	1+
881.38822	1229	1+
920.37305	139	
938.37492	191	
968.41565	596	1+
1025.43092	187	
1026.45791	142	
1084.43401	163	
1094.37547	270	
1101.42253	338	
1139.48897	667	1+
1283.53728	559	1+
1284.56223	142	
1533.63499	433	1+
END IONS

###FS:    #m/z: 516.77013 #charge   2
###MaxRes:#m/z:  0.00000 #charge-128
###MS: 866
###MSMS: 868
BEGIN IONS
TITLE=Cmpd 115, AutoMSn(516.7701), 14.7 min
RTINSECONDS=884.431
SCANS=MS: 866 MSMS: 868
PEPMASS=516.77013	34270
CHARGE=2+
324.10065	655	1+
329.17893	340	
337.15594	123	
346.19386	358	1+
364.23143	431	1+
379.20591	367	
381.25934	130	
437.18720	686	1+
458.24785	146	
483.26612	1773	1+
491.59886	345	
492.28775	485	1+
499.74145	103	
516.76768	855	1+
517.27651	255	
529.21862	124	
551.00578	222	
563.32928	257	
581.31496	105	
596.34880	2073	1+
615.33760	436	1+
652.31979	413	1+
674.40817	108	
687.32482	281	
692.41426	134	
709.43455	2728	1+
724.33966	105	
778.41506	635	1+
815.37668	100	
869.46624	1771	1+
879.39391	535	1+
END IONS

###FS:    #m/z: 344.84955 #charge   3
###MaxRes:#m/z:  0.00000 #charge-128
###MS: 866
###MSMS: 869
BEGIN IONS
TITLE=Cmpd 116, AutoMSn(344.8496), 14.7 min
RTINSECONDS=884.932
SCANS=MS: 866 MSMS: 869
PEPMASS=344.84955	26690
CHARGE=3+
320.12950	111	
324.09560	204	
328.19637	443	
329.18194	915	
337.16327	578	1+
345.17663	112	
346.20739	695	1+
354.17724	240	1+
355.73226	116	
362.18275	187	
364.23079	491	
379.20978	1178	1+
387.19243	207	
414.21814	353	1+
430.21789	129	
437.18498	176	
448.22095	248	
450.24244	446	1+
468.25209	183	
474.26622	112	
479.24096	760	1+
483.26318	1817	1+
491.60041	415	
492.29643	114	
496.26786	183	
506.24440	336	1+
510.22232	111	
515.28129	106	
524.26570	323	1+
541.29383	166	
596.34960	1059	1+
607.30649	114	
635.29415	314	1+
709.43193	338	1+
712.15366	104	
END IONS

###FS:    #m/z: 795.32400 #charge   3
###MaxRes:#m/z:  0.00000 #charge-128
###MS: 870
###MSMS: 871
BEGIN IONS
TITLE=Cmpd 117, AutoMSn(795.3240), 14.8 min
RTINSECONDS=887.961
SCANS=MS: 870 MSMS: 871
PEPMASS=795.32400	30927
CHARGE=3+
325.12824	162	
331.14999	120	
343.14111	125	
359.66632	255	
403.19357	310	
460.22019	444	1+
478.20715	223	
484.71119	294	
488.18788	377	1+
506.18888	380	
513.22195	246	
517.24435	755	
548.23407	124	
563.22063	117	
570.23613	250	
570.74955	280	
574.26753	1919	1+
614.25930	174	
642.26958	159	
642.79896	120	
650.25343	352	1+
661.30660	1028	1+
700.29453	147	
707.28262	117	
709.27124	255	1+
718.32063	3551	1+
738.28327	204	1+
789.30738	166	
851.32115	121	
863.33168	122	
863.36143	238	1+
881.38297	1314	1+
938.36026	221	
968.40827	226	
1094.38283	205	
END IONS

###FS:    #m/z: 516.76932 #charge   2
###MaxRes:#m/z:  0.00000 #charge-128
###MS: 870
###MSMS: 872
BEGIN IONS
TITLE=Cmpd 118, AutoMSn(516.7693), 14.8 min
RTINSECONDS=888.462
SCANS=MS: 870 MSMS: 872
PEPMASS=516.76932	29994
CHARGE=2+
324.10092	308	
328.19298	403	1+
338.16885	103	
346.20872	235	
355.15982	102	
364.22794	265	
437.18157	484	
448.23017	222	
465.25973	107	
483.26946	1338	1+
490.68876	128	
491.58853	276	
493.29411	188	
507.25969	136	
524.26942	179	
561.29940	137	
563.32712	258	
596.34786	1065	1+
615.34310	148	
652.30593	125	
687.32258	282	
707.40525	155	
709.43343	2127	1+
723.38137	108	
728.36119	113	
869.47147	1252	1+
886.41893	153	
1032.53292	1176	1+
END IONS

###FS:    #m/z: 344.84895 #charge   3
###MaxRes:#m/z:  0.00000 #charge-128
###MS: 870
###MSMS: 873
BEGIN IONS
TITLE=Cmpd 119, AutoMSn(344.8489), 14.8 min
RTINSECONDS=888.963
SCANS=MS: 870 MSMS: 873
PEPMASS=344.84895	24777
CHARGE=3+
319.14735	285	1+
328.18530	964	1+
337.15252	213	
346.21113	453	1+
364.22739	291	
369.18761	122	
379.21179	982	1+
387.20749	120	
414.21621	126	
430.21927	135	
448.22724	121	
450.24521	343	1+
465.26537	157	
479.25548	180	
482.23613	147	
483.27086	1150	1+
492.28732	106	
507.23810	166	
524.27009	377	
542.29760	132	
561.30953	113	
590.33125	140	
596.34778	646	
635.30167	113	
652.33135	141	
END IONS

###FS:    #m/z: 344.84920 #charge   3
###MaxRes:#m/z:  0.00000 #charge-128
###MS: 874
###MSMS: 875
BEGIN IONS
TITLE=Cmpd 120, AutoMSn(344.8492), 14.9 min
RTINSECONDS=891.984
SCANS=MS: 874 MSMS: 875
PEPMASS=344.84920	15576
CHARGE=3+
328.18660	436	1+
337.16901	123	
344.17599	170	
346.20427	559	1+
364.22385	144	
379.20729	637	
387.20535	203	
414.22256	142	
448.23050	140	
483.26462	886	1+
491.59485	113	
524.25699	442	
596.34105	461	
689.00518	122	
END IONS

###FS:    #m/z: 533.26683 #charge   2
###MaxRes:#m/z:  0.00000 #charge-128
###MS: 874
###MSMS: 876
BEGIN IONS
TITLE=Cmpd 121, AutoMSn(533.2668), 14.9 min
RTINSECONDS=892.485
SCANS=MS: 874 MSMS: 876
PEPMASS=533.26683	9812
CHARGE=2+
346.19662	235	
408.13843	114	
416.18504	119	
421.18785	100	
521.21979	129	
574.31951	407	1+
685.35735	113	
703.36651	300	1+
866.42151	1002	1+
END IONS

###FS:    #m/z: 604.90191 #charge   3
###MaxRes:#m/z:  0.00000 #charge-128
###MS: 878
###MSMS: 879
BEGIN IONS
TITLE=Cmpd 123, AutoMSn(604.9019), 14.9 min
RTINSECONDS=896.02
SCANS=MS: 878 MSMS: 879
PEPMASS=604.90191	3920
CHARGE=3+
373.14886	117	
449.65065	109	
578.23471	224	1+
616.25840	306	1+
738.25973	504	1+
745.28796	111	
784.29938	104	
802.32927	538	1+
898.29696	644	1+
915.37696	106	
END IONS

###FS:    #m/z: 604.90250 #charge   3
###MaxRes:#m/z:  0.00000 #charge-128
###MS: 880
###MSMS: 881
BEGIN IONS
TITLE=Cmpd 124, AutoMSn(604.9025), 15.0 min
RTINSECONDS=898.057
SCANS=MS: 880 MSMS: 881
PEPMASS=604.90250	6302
CHARGE=3+
373.15111	107	
385.17979	237	
401.65770	153	
412.17158	106	
449.64948	248	
545.22068	128	
578.23685	266	
616.25283	281	1+
738.26352	899	1+
785.28254	137	
802.31343	606	1+
898.30240	567	1+
1068.39833	103	
END IONS

###FS:    #m/z: 551.29819 #charge   2
###MaxRes:#m/z:  0.00000 #charge-128
###MS: 880
###MSMS: 882
BEGIN IONS
TITLE=Cmpd 125, AutoMSn(551.2982), 15.0 min
RTINSECONDS=898.558
SCANS=MS: 880 MSMS: 882
PEPMASS=551.29819	3192
CHARGE=2+
767.46198	116	
END IONS

###FS:    #m/z: 532.77474 #charge   2
###MaxRes:#m/z:  0.00000 #charge-128
###MS: 883
###MSMS: 884
BEGIN IONS
TITLE=Cmpd 126, AutoMSn(532.7747), 15.0 min
RTINSECONDS=901.082
SCANS=MS: 883 MSMS: 884
PEPMASS=532.77474	5099
CHARGE=2+
390.22943	188	
END IONS

###FS:    #m/z: 604.90374 #charge   3
###MaxRes:#m/z:  0.00000 #charge-128
###MS: 883
###MSMS: 885
BEGIN IONS
TITLE=Cmpd 127, AutoMSn(604.9037), 15.0 min
RTINSECONDS=901.583
SCANS=MS: 883 MSMS: 885
PEPMASS=604.90374	5826
CHARGE=3+
91.35805	105	
368.16746	104	
373.15339	127	
449.65897	227	
463.20979	125	
738.26366	211	
802.32170	188	
898.30310	437	1+
915.39206	117	
END IONS

###FS:    #m/z: 806.82914 #charge   2
###MaxRes:#m/z:  0.00000 #charge-128
###MS: 887
###MSMS: 888
BEGIN IONS
TITLE=Cmpd 129, AutoMSn(806.8291), 15.1 min
RTINSECONDS=905.101
SCANS=MS: 887 MSMS: 888
PEPMASS=806.82914	8139
CHARGE=2+
442.19348	126	
462.22901	438	
609.75840	123	
623.25094	161	
623.74500	177	
625.28142	110	
682.31985	130	
739.33307	228	
796.35188	490	
858.32268	212	1+
883.40145	285	1+
940.40434	216	
1027.43261	169	
1028.44114	116	
END IONS

###FS:    #m/z: 532.27482 #charge   2
###MaxRes:#m/z:  0.00000 #charge-128
###MS: 887
###MSMS: 889
BEGIN IONS
TITLE=Cmpd 130, AutoMSn(532.2748), 15.1 min
RTINSECONDS=905.602
SCANS=MS: 887 MSMS: 889
PEPMASS=532.27482	7152
CHARGE=2+
345.19432	109	
390.23011	249	
421.72358	122	
486.24049	100	
503.32290	173	
532.27056	308	
532.77523	183	
574.31919	129	
689.39170	193	
877.44637	233	1+
END IONS

###FS:    #m/z: 491.04983 #charge   1
###MaxRes:#m/z:  0.00000 #charge-128
###MS: 887
###MSMS: 890
BEGIN IONS
TITLE=Cmpd 131, AutoMSn(491.0498), 15.1 min
RTINSECONDS=906.103
SCANS=MS: 887 MSMS: 890
PEPMASS=491.04983	6111
CHARGE=1+
402.23948	544	1+
END IONS

###FS:    #m/z: 806.82781 #charge   2
###MaxRes:#m/z:  0.00000 #charge-128
###MS: 891
###MSMS: 892
BEGIN IONS
TITLE=Cmpd 132, AutoMSn(806.8278), 15.2 min
RTINSECONDS=909.13
SCANS=MS: 891 MSMS: 892
PEPMASS=806.82781	18459
CHARGE=2+
370.16596	157	
405.21155	205	
428.68869	104	
442.18456	122	
505.23042	187	
514.22027	500	
514.71867	138	
530.21506	211	
535.22891	108	
540.74159	130	
549.74070	191	
550.23806	129	
574.27323	120	
588.21349	124	
625.30680	103	
682.31366	632	1+
695.26200	228	1+
709.27251	115	
739.33363	838	1+
748.41362	457	
767.44972	293	
796.34991	1640	1+
823.33930	110	
855.31451	115	
881.35861	116	
883.39001	493	1+
922.44771	628	1+
940.40433	1007	1+
1027.44171	261	
1028.44287	148	
1090.92310	110	
1099.43717	191	
1245.48265	735	1+
END IONS

###FS:    #m/z: 1075.43062 #charge   1
###MaxRes:#m/z:  0.00000 #charge-128
###MS: 891
###MSMS: 893
BEGIN IONS
TITLE=Cmpd 133, AutoMSn(1075.4306), 15.2 min
RTINSECONDS=909.63
SCANS=MS: 891 MSMS: 893
PEPMASS=1075.43062	10935
CHARGE=1+
796.35324	110	
1075.11338	198	
1075.44868	569	
END IONS

###FS:    #m/z: 492.23456 #charge   2
###MaxRes:#m/z:  0.00000 #charge-128
###MS: 891
###MSMS: 894
BEGIN IONS
TITLE=Cmpd 134, AutoMSn(492.2346), 15.2 min
RTINSECONDS=910.131
SCANS=MS: 891 MSMS: 894
PEPMASS=492.23456	7690
CHARGE=2+
352.13258	138	
402.24293	553	1+
431.31612	103	
517.26800	646	1+
588.30778	1018	1+
735.37718	660	1+
846.40277	148	
856.05623	365	
END IONS

###FS:    #m/z: 806.82856 #charge   2
###MaxRes:#m/z:  0.00000 #charge-128
###MS: 895
###MSMS: 896
BEGIN IONS
TITLE=Cmpd 135, AutoMSn(806.8286), 15.2 min
RTINSECONDS=913.157
SCANS=MS: 895 MSMS: 896
PEPMASS=806.82856	16286
CHARGE=2+
442.18278	134	
462.22119	341	
487.71355	111	
514.23609	120	
514.73099	154	
622.74232	141	
623.25114	163	
625.29427	172	
682.31509	534	1+
719.30826	127	
739.33194	784	1+
746.30572	101	
748.40723	182	
796.35594	879	1+
817.81869	133	
868.37088	115	
883.37970	369	1+
940.40577	784	1+
1027.44647	291	
1029.43925	117	
1098.46149	113	
END IONS

###FS:    #m/z: 1075.09829 #charge   1
###MaxRes:#m/z:  0.00000 #charge-128
###MS: 895
###MSMS: 897
BEGIN IONS
TITLE=Cmpd 136, AutoMSn(1075.0983), 15.2 min
RTINSECONDS=913.658
SCANS=MS: 895 MSMS: 897
PEPMASS=1075.09829	9215
CHARGE=1+
405.20526	110	
462.22171	179	
1027.44435	133	
1075.13250	161	
END IONS

###FS:    #m/z: 554.27416 #charge   2
###MaxRes:#m/z:  0.00000 #charge-128
###MS: 895
###MSMS: 898
BEGIN IONS
TITLE=Cmpd 137, AutoMSn(554.2742), 15.2 min
RTINSECONDS=914.159
SCANS=MS: 895 MSMS: 898
PEPMASS=554.27416	3618
CHARGE=2+
422.16063	193	
487.29876	113	
END IONS

###FS:    #m/z: 829.08533 #charge   2
###MaxRes:#m/z:  0.00000 #charge-128
###MS: 899
###MSMS: 900
BEGIN IONS
TITLE=Cmpd 138, AutoMSn(829.0853), 15.3 min
RTINSECONDS=917.177
SCANS=MS: 899 MSMS: 900
PEPMASS=829.08533	7389
CHARGE=2+
574.14238	176	
784.31415	107	
923.37807	235	1+
1062.40525	114	
END IONS

###FS:    #m/z: 554.27738 #charge   2
###MaxRes:#m/z:  0.00000 #charge-128
###MS: 899
###MSMS: 901
BEGIN IONS
TITLE=Cmpd 139, AutoMSn(554.2774), 15.3 min
RTINSECONDS=917.678
SCANS=MS: 899 MSMS: 901
PEPMASS=554.27738	5746
CHARGE=2+
487.30572	118	
531.27107	113	
616.33804	383	1+
745.38303	618	
908.44037	1197	1+
918.43668	216	
END IONS

###FS:    #m/z: 476.23629 #charge   2
###MaxRes:#m/z:  0.00000 #charge-128
###MS: 899
###MSMS: 902
BEGIN IONS
TITLE=Cmpd 140, AutoMSn(476.2363), 15.3 min
RTINSECONDS=918.178
SCANS=MS: 899 MSMS: 902
PEPMASS=476.23629	4224
CHARGE=2+
751.33926	208	
END IONS

###FS:    #m/z: 517.93362 #charge   3
###MaxRes:#m/z:  0.00000 #charge-128
###MS: 903
###MSMS: 904
BEGIN IONS
TITLE=Cmpd 141, AutoMSn(517.9336), 15.4 min
RTINSECONDS=921.207
SCANS=MS: 903 MSMS: 904
PEPMASS=517.93362	6607
CHARGE=3+
379.68800	105	
388.70823	104	
390.23201	424	1+
397.80447	305	
439.24170	124	
449.23400	107	
475.19024	108	
503.31489	629	
510.70458	144	
512.25501	135	
514.28784	123	
515.26628	478	1+
516.77528	238	
517.93649	397	1+
518.26629	569	1+
532.29240	114	
558.23933	135	
663.25837	167	
667.33717	350	1+
675.31342	141	
689.38493	274	1+
689.39001	253	
698.11027	395	
709.41668	107	
734.30939	108	
752.34692	102	
776.42145	217	
863.39222	137	
1351.66246	830	1+
END IONS

###FS:    #m/z: 631.80388 #charge   2
###MaxRes:#m/z:  0.00000 #charge-128
###MS: 903
###MSMS: 905
BEGIN IONS
TITLE=Cmpd 142, AutoMSn(631.8039), 15.4 min
RTINSECONDS=921.708
SCANS=MS: 903 MSMS: 905
PEPMASS=631.80388	5994
CHARGE=2+
443.23713	139	
490.24834	118	
520.23398	138	
531.73938	173	
532.24902	124	
577.26717	379	
634.29354	196	
820.34946	856	1+
949.38819	344	
1062.47739	113	
1063.46498	117	
END IONS

###FS:    #m/z: 554.27643 #charge   2
###MaxRes:#m/z:  0.00000 #charge-128
###MS: 903
###MSMS: 906
BEGIN IONS
TITLE=Cmpd 143, AutoMSn(554.2764), 15.4 min
RTINSECONDS=922.209
SCANS=MS: 903 MSMS: 906
PEPMASS=554.27643	6994
CHARGE=2+
374.22155	181	
487.29574	103	
616.34000	478	1+
745.39692	201	
908.44735	758	1+
918.44075	571	
END IONS

###FS:    #m/z: 517.93446 #charge   3
###MaxRes:#m/z:  0.00000 #charge-128
###MS: 907
###MSMS: 908
BEGIN IONS
TITLE=Cmpd 144, AutoMSn(517.9345), 15.4 min
RTINSECONDS=925.244
SCANS=MS: 907 MSMS: 908
PEPMASS=517.93446	45083
CHARGE=3+
338.15593	253	
372.22068	197	
379.68825	283	
390.23325	1044	1+
395.78317	244	
423.19829	331	
451.22505	846	
451.56229	374	
451.89657	221	
475.19842	486	1+
489.25931	359	
503.31480	2441	1+
506.26104	225	
511.24285	368	
511.92710	582	
512.26869	614	1+
514.28231	689	1+
514.63154	324	
517.60088	311	
517.93399	8001	1+
518.26817	5656	1+
518.60187	3277	1+
525.52326	418	1+
576.25275	432	1+
596.31841	521	
596.82101	346	
603.27144	222	
645.27318	399	1+
663.27865	379	1+
675.31245	661	
689.39295	2335	1+
698.14438	675	1+
698.18487	308	
703.34614	405	1+
706.29917	239	
712.34601	199	
776.41686	1928	1+
779.41695	189	
785.58651	467	
819.37623	264	
845.37188	219	
863.39715	548	1+
877.48903	1017	1+
1032.54736	1513	1+
1063.54214	1140	1+
1333.67777	1178	1+
1351.66218	9458	1+
END IONS

###FS:    #m/z: 388.70189 #charge   2
###MaxRes:#m/z:  0.00000 #charge-128
###MS: 907
###MSMS: 909
BEGIN IONS
TITLE=Cmpd 145, AutoMSn(388.7019), 15.4 min
RTINSECONDS=925.745
SCANS=MS: 907 MSMS: 909
PEPMASS=388.70189	8150
CHARGE=2+
300.62248	181	
343.16167	112	
346.15355	181	
355.19226	117	
357.19647	257	1+
372.20845	153	
373.19674	286	
375.15311	138	
387.22417	108	
388.22416	210	
390.22856	1298	1+
397.80596	147	
407.24638	112	
444.21518	137	
458.18153	124	
459.24089	113	
469.23461	120	
475.20057	410	
485.29612	127	
486.27260	250	1+
503.31737	1306	1+
517.20660	121	
532.27723	117	
543.26709	271	1+
558.23673	117	
599.25990	133	
610.24945	120	
627.25823	112	
628.26300	230	1+
645.27196	323	1+
663.26381	311	
689.39679	784	1+
776.41988	260	
END IONS

###FS:    #m/z: 631.80322 #charge   2
###MaxRes:#m/z:  0.00000 #charge-128
###MS: 907
###MSMS: 910
BEGIN IONS
TITLE=Cmpd 146, AutoMSn(631.8032), 15.4 min
RTINSECONDS=926.246
SCANS=MS: 907 MSMS: 910
PEPMASS=631.80322	8486
CHARGE=2+
486.19522	116	
490.22538	245	
531.75593	140	
577.26908	333	
634.28901	809	1+
763.32465	161	
820.35142	1089	1+
949.39052	482	1+
1062.46744	119	
END IONS

###FS:    #m/z: 517.93442 #charge   3
###MaxRes:#m/z:  0.00000 #charge-128
###MS: 911
###MSMS: 912
BEGIN IONS
TITLE=Cmpd 147, AutoMSn(517.9344), 15.5 min
RTINSECONDS=929.28
SCANS=MS: 911 MSMS: 912
PEPMASS=517.93442	55768
CHARGE=3+
371.20967	366	1+
390.23255	1067	
410.19190	461	
439.24546	634	
446.21902	367	1+
451.22677	674	
451.89490	301	
475.19780	334	
485.30181	337	
503.31277	2861	1+
511.24843	554	1+
511.92407	804	1+
514.29806	308	
514.62969	307	
516.76809	451	
517.26626	920	
517.59758	427	
517.93501	10452	1+
518.27533	7824	1+
518.60335	3657	1+
577.25550	1401	1+
596.32379	801	
596.83213	563	
603.29085	299	
603.78952	317	
663.28137	514	
667.33465	1099	1+
667.82616	455	
675.31829	730	
687.40539	376	
689.39648	2205	1+
698.10928	953	
703.33941	489	
703.85582	417	
706.30334	1283	1+
776.41951	1929	1+
785.60253	588	
800.48582	684	1+
819.38480	1568	1+
828.90775	378	
863.38909	666	1+
1029.50641	868	1+
1034.55433	9891	1+
1063.54039	1811	1+
1351.66758	11292	1+
1423.68668	809	1+
END IONS

###FS:    #m/z: 602.05785 #charge   2
###MaxRes:#m/z:  0.00000 #charge-128
###MS: 911
###MSMS: 913
BEGIN IONS
TITLE=Cmpd 148, AutoMSn(602.0579), 15.5 min
RTINSECONDS=929.782
SCANS=MS: 911 MSMS: 913
PEPMASS=602.05785	24270
CHARGE=2+
328.13535	216	
376.15611	271	
397.18161	279	
410.16932	312	1+
423.68827	294	
425.18406	297	
441.70243	621	
447.18498	176	
474.24399	194	
485.24345	359	1+
508.61116	1741	1+
508.94172	738	1+
509.26981	284	
518.23154	234	1+
539.22149	1071	1+
583.27853	232	1+
593.31490	242	1+
595.27613	334	1+
597.79686	344	
598.29765	258	
613.30261	428	1+
624.30270	549	1+
630.00342	340	
630.33649	367	
634.32879	184	
637.26208	260	
650.26531	188	
652.30959	1513	1+
654.01440	406	
655.27359	428	1+
675.81104	173	
698.35857	205	
705.37377	188	
720.36081	234	
725.71026	4253	1+
726.03965	3142	1+
726.37964	2500	1+
752.30176	480	1+
761.92158	182	
768.71921	509	
769.05810	504	1+
769.31619	2652	1+
817.94535	613	1+
836.39849	710	1+
854.39841	2526	1+
864.38611	775	1+
882.39103	473	
883.39857	969	1+
883.40014	244	
979.44810	464	1+
1194.09701	639	1+
1203.10118	1523	1+
END IONS

###FS:    #m/z: 388.70188 #charge   2
###MaxRes:#m/z:  0.00000 #charge-128
###MS: 911
###MSMS: 914
BEGIN IONS
TITLE=Cmpd 149, AutoMSn(388.7019), 15.5 min
RTINSECONDS=930.283
SCANS=MS: 911 MSMS: 914
PEPMASS=388.70188	11211
CHARGE=2+
328.13685	136	
357.21216	218	
371.22170	108	
372.21286	585	1+
375.16137	170	
379.24871	153	
387.19912	146	
390.23090	1426	1+
402.22357	107	
407.25389	151	
439.24607	139	
441.22157	113	
475.20472	182	
485.30037	317	
503.31319	1465	1+
542.27656	257	1+
546.26284	178	
558.23099	278	
571.35431	105	
610.24821	117	
629.25147	142	
644.29315	155	
645.25889	399	1+
648.34264	132	
653.71252	313	
663.28711	500	1+
689.39050	374	
698.10731	140	
732.38163	110	
769.43775	247	1+
774.41055	112	
776.43387	190	
END IONS

###FS:    #m/z: 601.55736 #charge   3
###MaxRes:#m/z:  0.00000 #charge-128
###MS: 915
###MSMS: 916
BEGIN IONS
TITLE=Cmpd 150, AutoMSn(601.5574), 15.6 min
RTINSECONDS=933.312
SCANS=MS: 915 MSMS: 916
PEPMASS=601.55736	70704
CHARGE=3+
397.17203	210	
402.17144	204	
425.17401	710	1+
427.70475	2093	1+
481.20985	274	1+
485.25547	214	
502.94680	207	
508.60352	1665	
508.94612	929	
509.27735	752	
511.21541	226	
539.22414	1284	1+
565.27721	289	1+
593.29340	363	1+
596.29458	728	1+
597.54956	221	
598.05246	337	1+
601.55052	694	1+
601.80095	1300	1+
610.76757	209	
613.30338	702	1+
624.30570	444	
630.00489	382	1+
630.33698	247	
630.66336	222	
632.34598	611	
632.86211	250	
650.25220	389	1+
652.30698	2290	1+
653.68755	310	
654.01394	527	
676.33382	384	1+
696.69451	210	
713.69826	256	1+
719.70188	694	1+
720.02777	969	1+
720.36531	290	
725.04442	380	
725.70774	5792	1+
726.04447	4590	1+
726.37935	2732	1+
729.64142	419	
731.04427	234	1+
751.29054	266	
751.29710	1167	1+
761.39042	393	
761.89737	322	
768.73030	631	1+
769.05300	726	1+
769.32145	3159	1+
769.88140	302	1+
836.38760	921	1+
840.41811	221	1+
846.36600	323	1+
855.39645	630	1+
864.38118	1488	1+
882.39858	2301	1+
979.47952	473	1+
1050.55357	227	
1193.58618	847	1+
1203.11120	1628	1+
1203.60537	2503	1+
1426.74617	1989	1+
1504.77157	2092	1+
1523.80893	12083	1+
1636.90812	1005	1+
1750.94612	1080	1+
END IONS

###FS:    #m/z: 523.28414 #charge   2
###MaxRes:#m/z:  0.00000 #charge-128
###MS: 915
###MSMS: 917
BEGIN IONS
TITLE=Cmpd 151, AutoMSn(523.2841), 15.6 min
RTINSECONDS=933.813
SCANS=MS: 915 MSMS: 917
PEPMASS=523.28414	37921
CHARGE=2+
322.18015	170	
359.16192	283	
369.69266	304	
376.19293	1329	1+
383.22002	202	
386.14000	386	
390.22763	205	
397.18796	156	
413.21543	161	
422.20794	183	
452.25329	225	
489.27712	3367	1+
503.32640	339	1+
521.27005	171	
523.28497	174	
526.28870	276	
556.28112	164	
588.31493	176	
590.32395	6829	1+
643.33927	592	1+
659.34138	418	1+
661.35857	6798	1+
669.94551	389	1+
671.35357	371	
679.96638	280	
689.39066	278	1+
740.40278	1766	1+
741.39071	348	
756.38425	463	
756.39428	704	1+
758.41508	18332	1+
768.57135	401	
769.70049	314	
784.43225	182	
809.42816	435	1+
827.43748	3146	1+
845.44736	7604	1+
914.47708	281	
932.47878	2759	1+
942.44999	252	
942.61168	400	
END IONS

###FS:    #m/z: 802.40267 #charge   3
###MaxRes:#m/z:  0.00000 #charge-128
###MS: 915
###MSMS: 918
BEGIN IONS
TITLE=Cmpd 152, AutoMSn(802.4027), 15.6 min
RTINSECONDS=934.313
SCANS=MS: 915 MSMS: 918
PEPMASS=802.40267	21877
CHARGE=3+
527.60172	106	
630.01371	124	
632.31516	103	
655.26862	116	
801.34579	149	
802.39797	1220	1+
802.73917	1495	1+
803.07763	419	
882.37994	240	
END IONS

###FS:    #m/z: 523.28580 #charge   2
###MaxRes:#m/z:  0.00000 #charge-128
###MS: 919
###MSMS: 920
BEGIN IONS
TITLE=Cmpd 153, AutoMSn(523.2858), 15.6 min
RTINSECONDS=937.346
SCANS=MS: 919 MSMS: 920
PEPMASS=523.28580	135086
CHARGE=2+
339.15395	328	
357.17732	765	1+
359.16832	526	
369.69490	349	
376.19045	2818	1+
384.70015	353	
452.25366	364	
458.24590	339	
489.27637	5008	1+
546.30017	437	
588.30744	392	
590.32442	16510	1+
643.34885	1297	1+
659.33960	285	
661.36147	15139	1+
671.33501	437	
679.96731	372	
740.40372	5232	1+
756.39614	624	
756.40025	1482	1+
758.41499	42197	1+
768.57304	712	
809.42860	924	1+
810.85416	291	
827.43530	8358	1+
827.43895	386	
845.44414	16288	1+
914.46128	420	
932.47553	6032	1+
942.62288	369	
END IONS

###FS:    #m/z: 601.55353 #charge   3
###MaxRes:#m/z:  0.00000 #charge-128
###MS: 919
###MSMS: 921
BEGIN IONS
TITLE=Cmpd 154, AutoMSn(601.5535), 15.6 min
RTINSECONDS=937.847
SCANS=MS: 919 MSMS: 921
PEPMASS=601.55353	61607
CHARGE=3+
328.13215	153	
376.15789	903	1+
397.18124	288	
410.18358	165	
417.92539	144	
418.69226	363	
425.18246	438	
427.70645	1836	1+
490.23075	153	
508.60853	1028	
508.93990	687	1+
509.27488	468	
539.22060	1146	1+
541.23215	309	1+
597.58200	172	
598.30055	303	1+
601.24606	141	
602.31254	801	1+
613.30090	430	1+
624.29997	416	1+
630.00685	342	
645.83143	350	
652.30291	1188	1+
653.69031	209	
655.26694	282	
697.37235	160	
719.70011	387	1+
720.03005	457	1+
720.35038	183	
725.03704	311	
725.71028	3499	1+
726.04229	2356	1+
726.37646	1819	1+
752.29690	174	
761.39817	219	
761.87781	246	
768.72108	295	
769.04776	146	
769.31157	2600	1+
770.91662	195	
855.40500	855	1+
864.38286	891	1+
875.97743	304	
876.46570	332	1+
882.39387	1883	1+
1203.09904	1040	1+
1204.61442	787	1+
1263.70506	817	1+
1426.74694	1355	1+
1505.78560	793	1+
1523.80888	8531	1+
1636.91947	674	1+
END IONS

###FS:    #m/z: 802.40520 #charge   3
###MaxRes:#m/z:  0.00000 #charge-128
###MS: 919
###MSMS: 922
BEGIN IONS
TITLE=Cmpd 155, AutoMSn(802.4052), 15.6 min
RTINSECONDS=938.348
SCANS=MS: 919 MSMS: 922
PEPMASS=802.40520	19281
CHARGE=3+
518.21089	138	
655.27035	116	
797.37942	114	
802.40600	606	1+
802.74011	590	
803.07117	592	
END IONS

###FS:    #m/z: 523.28628 #charge   2
###MaxRes:#m/z:  0.00000 #charge-128
###MS: 923
###MSMS: 924
BEGIN IONS
TITLE=Cmpd 156, AutoMSn(523.2863), 15.7 min
RTINSECONDS=941.38
SCANS=MS: 923 MSMS: 924
PEPMASS=523.28628	200969
CHARGE=2+
357.17270	521	
359.16736	775	
369.69379	438	
376.19313	3132	1+
385.20748	498	
457.74336	473	
462.73078	516	
472.24733	435	
489.27669	6251	1+
573.31292	515	
588.31642	362	
590.32437	20190	1+
643.34846	1941	1+
659.35137	525	
661.36287	16666	1+
670.97720	373	
671.35224	518	
679.96365	627	
740.40253	5679	1+
756.39895	3139	1+
758.41481	51594	1+
809.42220	1442	1+
827.43590	11126	1+
827.43979	356	
845.44761	18830	1+
914.48136	582	
932.47722	7929	1+
942.47201	423	
END IONS

###FS:    #m/z: 562.76441 #charge   2
###MaxRes:#m/z:  0.00000 #charge-128
###MS: 923
###MSMS: 925
BEGIN IONS
TITLE=Cmpd 157, AutoMSn(562.7644), 15.7 min
RTINSECONDS=941.881
SCANS=MS: 923 MSMS: 925
PEPMASS=562.76441	11116
CHARGE=2+
371.15105	141	
380.21604	100	
409.21386	124	
427.69238	176	
464.67514	105	
468.21634	121	
485.18406	310	1+
506.22767	166	
523.26051	617	1+
560.27656	127	
563.26998	111	
570.25533	177	
622.32919	551	
632.33182	115	
712.16358	283	
720.32114	119	
737.35389	1624	1+
748.40406	132	
758.40789	123	
836.42564	915	1+
996.45344	120	
1106.49458	1011	1+
END IONS

###FS:    #m/z: 545.27913 #charge   2
###MaxRes:#m/z:  0.00000 #charge-128
###MS: 923
###MSMS: 926
BEGIN IONS
TITLE=Cmpd 158, AutoMSn(545.2791), 15.7 min
RTINSECONDS=942.382
SCANS=MS: 923 MSMS: 926
PEPMASS=545.27913	9168
CHARGE=2+
371.19005	139	
376.19798	198	
379.71338	386	
400.71418	111	
423.21774	154	
437.22989	141	
444.21543	293	1+
469.23086	121	
482.24506	287	1+
489.27729	178	
520.23791	186	
527.25916	249	
533.95215	141	
565.31435	124	
571.31913	1303	1+
590.31915	326	1+
634.29770	169	
643.34423	106	
661.36760	139	
672.35867	444	
705.34012	186	
756.40761	178	
758.41310	547	1+
765.20423	133	
797.42781	125	
802.39707	595	1+
884.46237	161	
896.42196	111	
976.47162	141	
END IONS

###FS:    #m/z: 627.80834 #charge   2
###MaxRes:#m/z:  0.00000 #charge-128
###MS: 927
###MSMS: 928
BEGIN IONS
TITLE=Cmpd 159, AutoMSn(627.8083), 15.8 min
RTINSECONDS=945.403
SCANS=MS: 927 MSMS: 928
PEPMASS=627.80834	10902
CHARGE=2+
376.19386	278	
408.19467	118	
420.43819	120	
446.19641	168	
459.19216	117	
463.22222	942	1+
489.23212	185	
546.21202	105	
562.29437	1045	1+
576.24615	191	
661.36545	524	1+
675.31683	125	
732.38985	632	1+
819.43596	394	1+
876.44804	576	1+
963.48819	353	1+
1050.51714	237	
END IONS

###FS:    #m/z: 746.84720 #charge   2
###MaxRes:#m/z:  0.00000 #charge-128
###MS: 927
###MSMS: 929
BEGIN IONS
TITLE=Cmpd 160, AutoMSn(746.8472), 15.8 min
RTINSECONDS=945.904
SCANS=MS: 927 MSMS: 929
PEPMASS=746.84720	8743
CHARGE=2+
481.20774	325	1+
581.24628	173	
645.29060	140	
667.26556	103	
754.32740	218	
763.51003	164	
792.32254	102	
953.40627	241	1+
1178.53124	2234	1+
1189.88575	338	
1190.93955	210	
END IONS

###FS:    #m/z: 562.76267 #charge   3
###MaxRes:#m/z:  0.00000 #charge-128
###MS: 927
###MSMS: 930
BEGIN IONS
TITLE=Cmpd 161, AutoMSn(562.7627), 15.8 min
RTINSECONDS=946.405
SCANS=MS: 927 MSMS: 930
PEPMASS=562.76267	9579
CHARGE=3+
343.13099	104	
370.22014	112	
371.13551	198	
398.17638	120	
427.70266	132	
445.20436	139	
485.19084	243	1+
506.12099	239	
523.25619	515	1+
622.32854	236	
737.36047	1225	1+
820.36260	122	
836.41951	723	1+
996.43631	102	
1106.49798	700	1+
1327.07534	165	
END IONS

###FS:    #m/z: 746.84699 #charge   2
###MaxRes:#m/z:  0.00000 #charge-128
###MS: 931
###MSMS: 932
BEGIN IONS
TITLE=Cmpd 162, AutoMSn(746.8470), 15.8 min
RTINSECONDS=949.429
SCANS=MS: 931 MSMS: 932
PEPMASS=746.84699	18939
CHARGE=2+
337.14845	235	
394.16095	162	
408.18891	269	
425.20909	135	
481.21002	242	
536.24355	117	
540.26428	118	
596.22334	103	
611.30525	116	
654.31689	154	
667.28188	303	
754.31597	612	1+
882.37456	118	
953.39811	230	
1178.53010	3122	1+
1288.56967	517	1+
END IONS

###FS:    #m/z: 627.80611 #charge   2
###MaxRes:#m/z:  0.00000 #charge-128
###MS: 931
###MSMS: 933
BEGIN IONS
TITLE=Cmpd 163, AutoMSn(627.8061), 15.8 min
RTINSECONDS=949.93
SCANS=MS: 931 MSMS: 933
PEPMASS=627.80611	13303
CHARGE=2+
402.19151	112	
461.22007	107	
463.21655	476	
487.19820	137	
489.22064	111	
552.28521	126	
562.29291	1274	1+
576.23005	155	
578.28241	124	
594.23545	189	
661.36541	699	1+
669.92676	276	
732.39295	621	1+
819.42264	386	
876.45325	573	1+
963.48343	341	
1050.52610	339	
END IONS

###FS:    #m/z: 549.28194 #charge   2
###MaxRes:#m/z:  0.00000 #charge-128
###MS: 931
###MSMS: 934
BEGIN IONS
TITLE=Cmpd 164, AutoMSn(549.2819), 15.8 min
RTINSECONDS=950.432
SCANS=MS: 931 MSMS: 934
PEPMASS=549.28194	6669
CHARGE=2+
337.20686	101	
341.14447	115	
398.21316	129	
408.20414	149	
410.22092	122	
425.20650	133	
427.28258	116	
474.26172	201	
489.27398	208	
556.27242	127	
571.31939	506	1+
590.32001	131	
634.31014	103	
661.36024	152	
672.36665	147	
688.29690	123	
698.47585	155	
758.41870	188	
END IONS

###FS:    #m/z: 746.84694 #charge   2
###MaxRes:#m/z:  0.00000 #charge-128
###MS: 935
###MSMS: 936
BEGIN IONS
TITLE=Cmpd 165, AutoMSn(746.8469), 15.9 min
RTINSECONDS=953.454
SCANS=MS: 935 MSMS: 936
PEPMASS=746.84694	18031
CHARGE=2+
337.15194	328	
361.66866	108	
425.21661	108	
481.21115	422	1+
537.24376	110	
540.28167	100	
553.27383	104	
581.73474	125	
644.79971	179	
645.30137	213	
667.27976	111	
754.31974	476	
793.38741	103	
882.35530	169	
953.40812	367	1+
1178.52412	2183	1+
1189.90553	459	
1190.93420	384	
END IONS

###FS:    #m/z: 551.79727 #charge   2
###MaxRes:#m/z:  0.00000 #charge-128
###MS: 935
###MSMS: 937
BEGIN IONS
TITLE=Cmpd 166, AutoMSn(551.7973), 15.9 min
RTINSECONDS=953.955
SCANS=MS: 935 MSMS: 937
PEPMASS=551.79727	6664
CHARGE=2+
313.10914	212	
381.19531	151	
398.19865	270	
426.21264	246	
474.25971	102	
489.28091	149	
510.22532	113	
527.24891	575	1+
540.78590	140	
546.31488	104	
548.26620	119	
555.29004	109	
571.31792	1290	1+
588.28212	164	
590.32046	328	
655.35775	129	
672.37035	639	1+
758.41781	2204	1+
845.44514	829	1+
932.47220	765	1+
END IONS

###FS:    #m/z: 627.80866 #charge   2
###MaxRes:#m/z:  0.00000 #charge-128
###MS: 935
###MSMS: 938
BEGIN IONS
TITLE=Cmpd 167, AutoMSn(627.8087), 15.9 min
RTINSECONDS=954.456
SCANS=MS: 935 MSMS: 938
PEPMASS=627.80866	9992
CHARGE=2+
376.19357	150	
463.22647	423	
489.23743	111	
562.29432	607	1+
624.30596	158	
661.36114	380	
732.38757	294	
819.43298	133	
876.46393	163	
963.48064	105	
END IONS

###FS:    #m/z: 551.79684 #charge   2
###MaxRes:#m/z:  0.00000 #charge-128
###MS: 939
###MSMS: 940
BEGIN IONS
TITLE=Cmpd 168, AutoMSn(551.7968), 16.0 min
RTINSECONDS=957.473
SCANS=MS: 939 MSMS: 940
PEPMASS=551.79684	16889
CHARGE=2+
308.16342	104	
310.12369	116	
327.16419	249	
353.15036	102	
376.19262	128	
398.20976	198	
423.22370	317	
426.18585	252	1+
429.21423	111	
448.72522	265	
489.28160	245	
509.24213	120	
527.24360	326	
535.83958	100	
544.76799	145	
553.30105	246	1+
571.31944	1148	1+
580.27601	116	
590.32450	375	
602.27397	168	
602.78614	124	
634.27114	103	
661.36055	396	1+
672.36553	375	1+
681.28220	117	
756.40290	104	
758.41627	2373	1+
845.44652	1748	1+
856.05988	251	
896.46238	133	
931.43701	104	
932.46977	1295	1+
END IONS

###FS:    #m/z: 474.28962 #charge   2
###MaxRes:#m/z:  0.00000 #charge-128
###MS: 939
###MSMS: 941
BEGIN IONS
TITLE=Cmpd 169, AutoMSn(474.2896), 16.0 min
RTINSECONDS=957.974
SCANS=MS: 939 MSMS: 941
PEPMASS=474.28962	5926
CHARGE=2+
383.23539	114	
595.36306	175	
END IONS

###FS:    #m/z: 690.80185 #charge   2
###MaxRes:#m/z:  0.00000 #charge-128
###MS: 939
###MSMS: 942
BEGIN IONS
TITLE=Cmpd 170, AutoMSn(690.8019), 16.0 min
RTINSECONDS=958.475
SCANS=MS: 939 MSMS: 942
PEPMASS=690.80185	4531
CHARGE=2+
361.14836	124	
544.74598	352	
545.27344	152	
689.39309	102	
692.83716	101	
854.01572	188	
END IONS

###FS:    #m/z: 551.79568 #charge   2
###MaxRes:#m/z:  0.00000 #charge-128
###MS: 943
###MSMS: 944
BEGIN IONS
TITLE=Cmpd 171, AutoMSn(551.7957), 16.0 min
RTINSECONDS=961.497
SCANS=MS: 943 MSMS: 944
PEPMASS=551.79568	16485
CHARGE=2+
313.10494	128	
345.17121	115	
376.18386	149	
398.20181	271	
415.23608	135	
435.21657	142	
476.19601	285	
489.27869	186	
511.23369	115	
517.23977	117	
527.24908	156	
533.77395	115	
534.28368	123	
544.76972	197	
565.22575	121	
571.31862	852	1+
590.32463	458	
602.28315	169	
638.28086	143	
661.36108	513	1+
672.35153	378	
741.39272	118	
756.39272	259	1+
758.41233	3098	1+
767.45075	142	
768.58573	136	
812.35776	113	
845.44072	2368	1+
896.44908	118	
928.47213	368	1+
932.47494	937	1+
942.62099	157	
END IONS

###FS:    #m/z: 690.80409 #charge   2
###MaxRes:#m/z:  0.00000 #charge-128
###MS: 943
###MSMS: 945
BEGIN IONS
TITLE=Cmpd 172, AutoMSn(690.8041), 16.0 min
RTINSECONDS=961.998
SCANS=MS: 943 MSMS: 945
PEPMASS=690.80409	11112
CHARGE=2+
361.15276	101	
389.15940	127	
452.68956	100	
544.22616	118	
544.76131	254	
640.76751	116	
681.80542	264	
688.42041	106	
854.01423	459	
854.34333	149	
END IONS

###FS:    #m/z: 690.55254 #charge   2
###MaxRes:#m/z:  0.00000 #charge-128
###MS: 947
###MSMS: 948
BEGIN IONS
TITLE=Cmpd 174, AutoMSn(690.5525), 16.1 min
RTINSECONDS=965.524
SCANS=MS: 947 MSMS: 948
PEPMASS=690.55254	8888
CHARGE=2+
544.75833	157	
553.72044	107	
557.32561	106	
685.99598	109	
691.88463	105	
800.67749	115	
854.01701	128	
854.36807	202	
854.69415	154	
END IONS

###FS:    #m/z: 502.25915 #charge   3
###MaxRes:#m/z:  0.00000 #charge-128
###MS: 947
###MSMS: 949
BEGIN IONS
TITLE=Cmpd 175, AutoMSn(502.2592), 16.1 min
RTINSECONDS=966.025
SCANS=MS: 947 MSMS: 949
PEPMASS=502.25915	6274
CHARGE=3+
358.15856	210	
360.24527	102	
383.19149	110	
459.31267	108	
488.28974	202	
500.26772	121	
502.26111	115	
575.31363	1362	1+
600.34403	101	
646.35320	1137	1+
654.74493	132	
757.37152	109	
775.39443	907	1+
890.42266	1128	1+
END IONS

###FS:    #m/z: 834.68911 #charge   3
###MaxRes:#m/z:  0.00000 #charge-128
###MS: 947
###MSMS: 950
BEGIN IONS
TITLE=Cmpd 176, AutoMSn(834.6891), 16.1 min
RTINSECONDS=966.526
SCANS=MS: 947 MSMS: 950
PEPMASS=834.68911	4462
CHARGE=3+
433.20828	183	
683.30098	134	
770.33352	221	1+
END IONS

###FS:    #m/z: 501.76006 #charge   2
###MaxRes:#m/z:  0.00000 #charge-128
###MS: 951
###MSMS: 952
BEGIN IONS
TITLE=Cmpd 177, AutoMSn(501.7601), 16.2 min
RTINSECONDS=969.543
SCANS=MS: 951 MSMS: 952
PEPMASS=501.76006	20084
CHARGE=2+
316.10419	102	
358.15668	342	
359.23511	462	1+
429.21490	105	
443.16582	100	
470.27646	104	
472.23779	156	
481.24151	141	
488.28151	635	1+
495.65513	213	
501.28280	326	1+
575.31212	2398	1+
628.33424	122	
646.34802	1974	1+
654.74608	331	
757.38193	254	1+
775.39008	2436	1+
872.40578	103	
890.41662	1930	1+
END IONS

###FS:    #m/z: 542.76875 #charge   3
###MaxRes:#m/z:  0.00000 #charge-128
###MS: 951
###MSMS: 953
BEGIN IONS
TITLE=Cmpd 178, AutoMSn(542.7687), 16.2 min
RTINSECONDS=970.044
SCANS=MS: 951 MSMS: 953
PEPMASS=542.76875	8072
CHARGE=3+
334.17050	136	
335.13360	170	
369.19420	398	
380.19248	128	
398.16443	121	
422.20223	105	
436.71330	136	
448.21465	137	
463.23293	160	
468.28822	102	
485.16902	112	
489.73403	117	
516.23601	153	
525.28699	544	1+
541.27934	247	1+
542.72737	110	
543.27501	466	1+
545.76316	237	
562.29035	148	
590.25693	246	
590.74693	255	
675.29642	658	
675.79689	306	1+
685.31861	170	
757.36043	101	
799.37677	159	
819.39524	205	
1016.40263	1269	1+
1292.55546	431	1+
END IONS

###FS:    #m/z: 834.69353 #charge   3
###MaxRes:#m/z:  0.00000 #charge-128
###MS: 951
###MSMS: 954
BEGIN IONS
TITLE=Cmpd 179, AutoMSn(834.6935), 16.2 min
RTINSECONDS=970.545
SCANS=MS: 951 MSMS: 954
PEPMASS=834.69353	4670
CHARGE=3+
433.21412	121	
630.51779	112	
833.62822	104	
914.38276	160	
1080.49840	111	
1088.46215	107	
END IONS

###FS:    #m/z: 502.25693 #charge   2
###MaxRes:#m/z:  0.00000 #charge-128
###MS: 955
###MSMS: 956
BEGIN IONS
TITLE=Cmpd 180, AutoMSn(502.2569), 16.2 min
RTINSECONDS=973.577
SCANS=MS: 955 MSMS: 956
PEPMASS=502.25693	32121
CHARGE=2+
316.11377	123	
330.15902	141	
342.20496	155	
358.15390	391	
359.23498	499	
364.46597	382	
383.19025	204	
389.73736	224	
399.14864	125	
401.19824	256	1+
403.14955	104	
411.20409	106	
417.15922	105	
429.20452	127	
470.24482	154	
481.23411	122	
488.28234	667	1+
495.64977	334	
499.27130	236	1+
503.35368	144	
575.31366	3061	1+
628.34364	127	
645.28528	104	
646.34924	2959	1+
735.37901	100	
757.38764	466	1+
775.39156	2819	1+
785.34420	106	
872.41198	511	1+
890.42094	3004	1+
END IONS

###FS:    #m/z: 523.77979 #charge   2
###MaxRes:#m/z:  0.00000 #charge-128
###MS: 955
###MSMS: 957
BEGIN IONS
TITLE=Cmpd 181, AutoMSn(523.7798), 16.2 min
RTINSECONDS=974.078
SCANS=MS: 955 MSMS: 957
PEPMASS=523.77979	38888
CHARGE=2+
330.16367	101	
357.20410	181	
359.16825	138	
377.17917	974	1+
379.70486	1188	1+
406.20123	226	
414.22863	391	1+
423.22679	535	1+
472.23597	181	
488.27997	117	
490.26277	1242	1+
498.25683	197	
511.23848	121	
521.77562	123	
522.30700	158	
524.30517	124	
526.25785	106	
528.30406	118	
547.26272	106	
567.29059	112	
590.32522	574	
591.31139	2721	1+
661.35436	431	
662.34723	2407	1+
690.33403	149	
697.31135	125	
741.38938	1234	1+
757.40104	732	1+
759.39824	8067	1+
767.82921	124	
768.57161	550	
828.43102	978	1+
845.43820	322	
846.43756	2755	1+
856.06029	329	
915.47991	136	
932.46029	151	
933.45978	1250	1+
END IONS

###FS:    #m/z: 542.90727 #charge   3
###MaxRes:#m/z:  0.00000 #charge-128
###MS: 955
###MSMS: 958
BEGIN IONS
TITLE=Cmpd 182, AutoMSn(542.9073), 16.2 min
RTINSECONDS=974.579
SCANS=MS: 955 MSMS: 958
PEPMASS=542.90727	8356
CHARGE=3+
335.13952	324	
337.13107	173	
370.20156	152	
394.19513	117	
402.69635	104	
414.72180	161	
434.21780	113	
436.21581	113	
440.68087	104	
443.22717	152	
445.70543	151	
458.24346	117	
463.22865	238	
480.20668	315	1+
500.22325	218	1+
512.77853	122	
525.29048	321	
540.26624	163	
541.76544	297	1+
543.30973	142	
562.29364	148	
586.33990	118	
675.31358	682	1+
675.80492	192	
794.28825	107	
798.38697	249	1+
819.37685	112	
960.37638	118	
1016.40162	171	
1016.41503	697	1+
1089.56085	472	1+
1179.48170	1052	1+
END IONS

###FS:    #m/z: 523.77939 #charge   2
###MaxRes:#m/z:  0.00000 #charge-128
###MS: 959
###MSMS: 960
BEGIN IONS
TITLE=Cmpd 183, AutoMSn(523.7794), 16.3 min
RTINSECONDS=977.622
SCANS=MS: 959 MSMS: 960
PEPMASS=523.77939	43921
CHARGE=2+
321.13460	104	
357.18282	132	
360.15085	208	
369.17542	122	
376.19489	232	
377.17492	993	1+
379.70081	1388	1+
383.20733	254	1+
405.71783	130	
416.56513	112	
421.26023	120	
423.22304	383	1+
438.21313	108	
449.22552	133	
456.24172	109	
485.24984	132	
488.27211	363	1+
490.26194	1203	1+
519.28966	115	
573.30394	241	1+
590.32229	271	
591.30862	3119	1+
647.33329	127	
661.36558	177	
662.34684	2240	1+
670.97486	140	
673.32275	126	
690.34696	126	
740.39253	600	1+
741.37979	152	
757.40186	1189	1+
759.39827	8459	1+
767.81588	533	1+
768.57402	978	
828.42149	1325	1+
845.45291	201	
846.43204	3282	1+
915.45145	128	
932.49039	222	
933.45644	1274	1+
943.45133	140	
END IONS

###FS:    #m/z: 542.90419 #charge   3
###MaxRes:#m/z:  0.00000 #charge-128
###MS: 959
###MSMS: 961
BEGIN IONS
TITLE=Cmpd 184, AutoMSn(542.9042), 16.3 min
RTINSECONDS=978.124
SCANS=MS: 959 MSMS: 961
PEPMASS=542.90419	7637
CHARGE=3+
329.16443	136	
335.14237	112	
369.19028	380	
380.21297	104	
383.69822	100	
429.71376	110	
460.20743	118	
468.25676	130	
490.25999	137	
499.73438	144	
508.71032	358	1+
509.22220	132	
516.23654	135	
523.27784	115	
525.28596	191	
528.26506	118	
539.30535	107	
541.31560	268	1+
542.76527	153	
543.27494	311	1+
546.76340	102	
562.29337	154	
590.24043	535	
590.75342	255	
637.24294	104	
757.36505	163	
765.21155	336	
788.38938	248	1+
819.39172	179	
1349.58083	627	1+
END IONS

###FS:    #m/z: 465.25258 #charge   3
###MaxRes:#m/z:  0.00000 #charge-128
###MS: 959
###MSMS: 962
BEGIN IONS
TITLE=Cmpd 185, AutoMSn(465.2526), 16.3 min
RTINSECONDS=978.625
SCANS=MS: 959 MSMS: 962
PEPMASS=465.25258	4436
CHARGE=3+
315.18978	105	
348.18074	101	
357.19238	132	
392.18453	127	
471.27144	110	
475.50736	104	
END IONS

###FS:    #m/z: 465.24960 #charge   3
###MaxRes:#m/z:  0.00000 #charge-128
###MS: 963
###MSMS: 964
BEGIN IONS
TITLE=Cmpd 186, AutoMSn(465.2496), 16.4 min
RTINSECONDS=981.654
SCANS=MS: 963 MSMS: 964
PEPMASS=465.24960	15170
CHARGE=3+
325.17957	135	
355.13805	122	
371.16028	156	
388.28646	277	
399.15666	292	
404.22492	122	
416.17673	148	
424.32745	124	
462.26125	158	
463.29327	291	1+
465.26009	595	1+
471.32245	136	
489.33692	1868	1+
530.20516	271	1+
539.25805	156	
554.30496	129	
556.29963	275	
569.29282	126	
571.38462	123	
588.40690	1147	1+
589.81925	454	
601.36825	182	
624.21642	392	1+
631.26619	152	
642.23891	212	
646.85648	136	
659.25680	453	
667.81228	144	
669.41289	227	
735.47143	569	1+
782.41041	162	
978.54449	264	
978.63188	662	1+
1179.62232	731	1+
END IONS

###FS:    #m/z: 449.77640 #charge   2
###MaxRes:#m/z:  0.00000 #charge-128
###MS: 963
###MSMS: 965
BEGIN IONS
TITLE=Cmpd 187, AutoMSn(449.7764), 16.4 min
RTINSECONDS=982.155
SCANS=MS: 963 MSMS: 965
PEPMASS=449.77640	7787
CHARGE=2+
311.18191	160	
325.21531	257	
328.20547	588	
341.18132	171	
355.22828	107	
391.24359	180	
424.26653	109	
432.25846	229	1+
441.29158	429	
442.24182	107	
447.24470	113	
449.25266	862	1+
452.25772	104	
454.26330	115	
526.30094	431	1+
528.32422	4518	1+
533.95296	212	
627.39816	1646	1+
684.42750	116	
714.33004	117	
726.41949	130	
728.43344	2245	1+
738.43970	749	
781.45472	209	
790.71168	100	
799.48241	640	1+
END IONS

###FS:    #m/z: 523.77838 #charge   2
###MaxRes:#m/z:  0.00000 #charge-128
###MS: 963
###MSMS: 966
BEGIN IONS
TITLE=Cmpd 188, AutoMSn(523.7784), 16.4 min
RTINSECONDS=982.656
SCANS=MS: 963 MSMS: 966
PEPMASS=523.77838	32579
CHARGE=2+
370.18356	139	
377.17543	487	1+
379.70509	787	1+
414.23285	297	
452.25607	123	
456.24358	109	
471.26423	116	
490.25571	780	1+
524.28261	111	
526.27468	103	
590.33288	334	
591.30602	1414	1+
619.30321	113	
645.32692	146	
661.37096	214	
662.34803	1514	1+
741.38332	407	1+
758.40999	343	
759.40040	3859	1+
768.56864	108	
828.43061	803	1+
845.43771	203	
846.42756	1854	1+
932.46042	133	
933.46733	722	1+
END IONS

###FS:    #m/z: 465.25062 #charge   3
###MaxRes:#m/z:  0.00000 #charge-128
###MS: 967
###MSMS: 968
BEGIN IONS
TITLE=Cmpd 189, AutoMSn(465.2506), 16.4 min
RTINSECONDS=985.681
SCANS=MS: 967 MSMS: 968
PEPMASS=465.25062	20402
CHARGE=3+
310.14210	108	
368.23964	104	
371.15124	432	1+
375.19361	103	
388.28628	197	
461.27326	207	1+
464.28514	493	1+
468.27968	126	
475.49284	250	
483.51164	116	
488.27961	223	
489.33027	1744	1+
533.94761	112	
554.29314	127	
554.80408	110	
570.39026	249	1+
588.40611	1236	1+
589.83330	242	
590.32070	243	
591.23861	120	
601.35667	148	
607.18990	111	
624.22143	237	
642.23732	326	
646.85746	152	
659.26431	318	
667.82135	272	
668.35970	106	
735.48337	714	1+
744.52411	562	
745.38142	112	
864.53038	143	
978.58039	1197	1+
1275.64605	410	1+
END IONS

###FS:    #m/z: 449.77749 #charge   2
###MaxRes:#m/z:  0.00000 #charge-128
###MS: 967
###MSMS: 969
BEGIN IONS
TITLE=Cmpd 190, AutoMSn(449.7775), 16.4 min
RTINSECONDS=986.182
SCANS=MS: 967 MSMS: 969
PEPMASS=449.77749	16737
CHARGE=2+
311.18626	353	
325.21707	197	
328.20927	869	1+
341.19166	146	
344.21824	118	
350.21029	141	
355.19346	119	
365.22117	167	
380.22128	106	
424.25926	170	
429.21796	115	
440.25987	111	
441.29553	955	1+
452.25185	304	
454.28527	105	
484.29322	127	
511.29763	223	1+
526.30871	617	1+
528.32592	6694	1+
533.94643	275	
625.36627	105	
627.39109	2553	1+
708.39958	145	
728.43709	2895	1+
738.42397	155	
781.46121	717	1+
797.46101	101	
799.47757	1260	1+
END IONS

###FS:    #m/z: 404.20509 #charge   2
###MaxRes:#m/z:  0.00000 #charge-128
###MS: 967
###MSMS: 970
BEGIN IONS
TITLE=Cmpd 191, AutoMSn(404.2051), 16.4 min
RTINSECONDS=986.683
SCANS=MS: 967 MSMS: 970
PEPMASS=404.20509	8816
CHARGE=2+
261.43960	128	
322.18596	1902	1+
328.14971	294	
385.24047	179	
402.24452	114	
403.15493	140	
404.26649	132	
406.24252	103	
437.21120	538	1+
526.25216	107	
552.25007	270	
623.27571	1801	1+
632.56713	507	1+
694.31428	956	1+
END IONS

###FS:    #m/z: 449.77806 #charge   2
###MaxRes:#m/z:  0.00000 #charge-128
###MS: 971
###MSMS: 972
BEGIN IONS
TITLE=Cmpd 192, AutoMSn(449.7781), 16.5 min
RTINSECONDS=989.708
SCANS=MS: 971 MSMS: 972
PEPMASS=449.77806	24288
CHARGE=2+
311.18195	368	
325.21960	191	
328.20619	875	1+
356.72292	117	
383.22752	138	
391.23067	280	
409.24795	134	
439.27579	115	
441.28890	915	
448.25313	165	
450.26706	441	1+
454.27952	181	
526.30537	438	
528.32334	8035	1+
533.95086	136	
625.37952	323	
627.39366	2043	1+
711.41936	131	
726.41980	124	
728.44134	3304	1+
738.42075	342	
781.47568	275	
799.47643	1546	1+
END IONS

###FS:    #m/z: 404.20476 #charge   2
###MaxRes:#m/z:  0.00000 #charge-128
###MS: 971
###MSMS: 973
BEGIN IONS
TITLE=Cmpd 193, AutoMSn(404.2048), 16.5 min
RTINSECONDS=990.21
SCANS=MS: 971 MSMS: 973
PEPMASS=404.20476	12247
CHARGE=2+
322.18762	1332	1+
328.15024	777	
385.15208	107	
389.23665	103	
400.24036	124	
403.23597	125	
405.28331	156	
420.17890	177	
437.21244	952	
552.24061	595	1+
606.25479	173	
617.26149	117	
623.28027	1482	1+
694.31475	1466	1+
END IONS

###FS:    #m/z: 404.20404 #charge   2
###MaxRes:#m/z:  0.00000 #charge-128
###MS: 975
###MSMS: 976
BEGIN IONS
TITLE=Cmpd 195, AutoMSn(404.2040), 16.6 min
RTINSECONDS=993.738
SCANS=MS: 975 MSMS: 976
PEPMASS=404.20404	15149
CHARGE=2+
305.15838	111	
322.18704	1677	1+
328.14825	164	
373.13939	112	
404.26962	150	
406.23126	196	
408.24153	123	
420.18779	119	
437.21213	550	
552.24027	359	
606.25415	134	
623.27709	1068	1+
632.65935	140	
694.31072	1292	1+
END IONS

###FS:    #m/z: 412.22384 #charge   2
###MaxRes:#m/z:  0.00000 #charge-128
###MS: 975
###MSMS: 978
BEGIN IONS
TITLE=Cmpd 197, AutoMSn(412.2238), 16.6 min
RTINSECONDS=994.74
SCANS=MS: 975 MSMS: 978
PEPMASS=412.22384	6723
CHARGE=2+
340.15874	190	
348.16743	120	
359.23939	876	
373.13256	107	
375.20378	191	
378.17307	277	
392.25212	410	1+
403.23135	135	
408.23774	185	
410.26532	1057	1+
413.21827	116	
421.17401	110	
428.23370	402	1+
449.20901	174	
458.29994	529	1+
473.20556	130	
505.23367	123	
519.18221	127	
522.26933	1055	1+
541.29736	103	
569.32738	111	
579.29402	430	1+
587.29975	275	1+
606.30336	115	
609.30427	114	
623.31058	4039	1+
633.30381	163	
647.25150	124	
END IONS

###FS:    #m/z: 633.28888 #charge   3
###MaxRes:#m/z:  0.00000 #charge-128
###MS: 979
###MSMS: 980
BEGIN IONS
TITLE=Cmpd 198, AutoMSn(633.2889), 16.6 min
RTINSECONDS=997.779
SCANS=MS: 979 MSMS: 980
PEPMASS=633.28888	15761
CHARGE=3+
325.18810	151	
339.17955	113	
365.64293	111	
370.21448	335	1+
404.24773	119	
483.29965	123	
504.73384	158	
512.28087	107	
571.90697	261	1+
572.23996	127	
615.29212	140	
626.27256	230	1+
627.94312	112	
632.31901	112	
632.79135	114	
633.33054	307	
633.62259	398	1+
633.97369	162	
634.33982	571	1+
775.36462	104	
800.35590	196	
800.85516	269	1+
856.36166	156	
884.36111	117	
898.35537	115	
1009.48207	153	
1255.51250	110	
1415.57157	1130	1+
1528.65353	963	1+
1713.72260	2188	1+
1784.76683	1105	1+
END IONS

###FS:    #m/z: 412.22695 #charge   2
###MaxRes:#m/z:  0.00000 #charge-128
###MS: 979
###MSMS: 981
BEGIN IONS
TITLE=Cmpd 199, AutoMSn(412.2269), 16.6 min
RTINSECONDS=998.28
SCANS=MS: 979 MSMS: 981
PEPMASS=412.22695	15282
CHARGE=2+
343.19344	157	
359.23839	2110	1+
375.19314	837	
389.18240	195	
403.21541	514	
405.23356	162	
408.27975	359	
410.26811	928	1+
412.22097	159	
414.25412	159	
417.93047	212	
428.21336	214	
449.21071	221	
458.30502	1641	1+
522.26274	2466	1+
533.95176	262	
563.28427	166	
569.33119	249	
579.28991	441	
587.34081	292	
603.31053	267	
606.29434	304	
609.28908	189	
616.32837	158	
623.31366	11908	1+
633.29832	331	
648.33663	235	
688.35670	165	
777.36940	187	
808.56215	184	
END IONS

###FS:    #m/z: 623.30806 #charge   3
###MaxRes:#m/z:  0.00000 #charge-128
###MS: 979
###MSMS: 982
BEGIN IONS
TITLE=Cmpd 200, AutoMSn(623.3081), 16.6 min
RTINSECONDS=998.781
SCANS=MS: 979 MSMS: 982
PEPMASS=623.30806	13896
CHARGE=3+
370.20312	110	
378.47051	194	
511.62453	108	
569.32450	103	
990.40815	114	
END IONS

###FS:    #m/z: 633.28923 #charge   3
###MaxRes:#m/z:  0.00000 #charge-128
###MS: 983
###MSMS: 984
BEGIN IONS
TITLE=Cmpd 201, AutoMSn(633.2892), 16.7 min
RTINSECONDS=1001.81
SCANS=MS: 983 MSMS: 984
PEPMASS=633.28923	46730
CHARGE=3+
339.18595	208	
342.21088	194	
370.20586	959	1+
376.60801	200	
404.24357	254	1+
438.25980	327	
459.21097	170	
466.26154	150	
483.29189	256	
504.73675	160	
505.24990	156	
571.93055	271	
572.24044	289	1+
584.75896	185	
591.25325	143	
627.60960	401	1+
627.95271	269	
632.31162	137	
633.29555	1671	1+
633.62304	862	1+
633.94619	659	
634.81429	214	
642.31743	201	
677.36980	460	1+
699.77749	187	
792.39508	394	1+
802.32972	164	
847.85214	252	1+
856.82165	154	
869.79695	164	
884.87619	172	
921.43381	134	
1008.45385	327	
1009.46083	176	
1255.54752	1256	1+
1415.56422	3290	1+
1528.64845	2741	1+
1599.68178	1493	1+
1713.72571	6536	1+
1784.76244	3688	1+
END IONS

###FS:    #m/z: 412.22732 #charge   2
###MaxRes:#m/z:  0.00000 #charge-128
###MS: 983
###MSMS: 985
BEGIN IONS
TITLE=Cmpd 202, AutoMSn(412.2273), 16.7 min
RTINSECONDS=1002.31
SCANS=MS: 983 MSMS: 985
PEPMASS=412.22732	16935
CHARGE=2+
355.12926	181	
358.17624	310	
359.23705	2121	1+
375.19926	375	
378.16882	234	
403.20877	407	
408.24467	399	1+
410.25849	1011	1+
416.22627	206	
449.21529	188	
458.30760	1218	1+
516.29713	182	
522.26300	2567	1+
522.78429	169	
536.20414	245	
563.32843	206	
579.28931	701	1+
587.34457	623	1+
590.25570	207	
606.28895	198	
623.31197	11003	1+
633.31717	271	
648.32715	234	
664.28784	188	
767.44209	164	
777.37085	311	
END IONS

###FS:    #m/z: 436.89341 #charge   3
###MaxRes:#m/z:  0.00000 #charge-128
###MS: 983
###MSMS: 986
BEGIN IONS
TITLE=Cmpd 203, AutoMSn(436.8934), 16.7 min
RTINSECONDS=1002.81
SCANS=MS: 983 MSMS: 986
PEPMASS=436.89341	11252
CHARGE=3+
320.66818	142	
376.18168	143	
396.20494	139	
404.23124	187	
406.21996	127	
419.21994	153	
421.22051	220	1+
432.27155	198	
434.25585	484	1+
436.26369	457	1+
438.25641	563	1+
443.25590	147	
446.26840	224	
452.20081	132	
458.29711	158	
466.24071	171	
474.76715	176	
489.26813	666	1+
517.29191	146	
529.37664	166	
533.29281	179	
539.34631	282	1+
546.27382	234	
557.36274	545	1+
590.31891	889	1+
611.32021	222	
620.27206	134	
623.29386	149	
634.36474	143	
661.35965	222	
663.28409	229	
694.31347	140	
802.41286	175	
820.41406	1285	1+
849.35922	367	1+
866.49779	405	1+
1108.54978	2129	1+
END IONS

###FS:    #m/z: 633.28864 #charge   3
###MaxRes:#m/z:  0.00000 #charge-128
###MS: 987
###MSMS: 988
BEGIN IONS
TITLE=Cmpd 204, AutoMSn(633.2886), 16.8 min
RTINSECONDS=1005.83
SCANS=MS: 987 MSMS: 988
PEPMASS=633.28864	48254
CHARGE=3+
342.21722	234	
353.17775	200	
370.20933	752	
376.60325	290	
404.23983	144	
412.24899	158	
455.29585	245	
481.28649	141	
483.28900	364	
504.75035	182	
505.24030	201	
517.33832	141	
530.24767	209	
573.28413	181	
611.38364	151	
627.94826	144	
630.32571	256	1+
632.81710	551	1+
632.95412	741	1+
633.28617	670	
633.63145	632	
644.73383	146	
677.35935	564	1+
706.27519	155	
792.39814	438	1+
802.88084	194	
848.85570	215	
884.36861	384	1+
898.35400	193	
1008.45871	177	
1168.48375	200	
1255.52939	1528	1+
1266.62586	1018	1+
1415.55497	2508	1+
1528.64586	3531	1+
1599.69276	1815	1+
1713.72139	5344	1+
1784.76371	2971	1+
END IONS

###FS:    #m/z: 521.28353 #charge   2
###MaxRes:#m/z:  0.00000 #charge-128
###MS: 987
###MSMS: 989
BEGIN IONS
TITLE=Cmpd 205, AutoMSn(521.2835), 16.8 min
RTINSECONDS=1006.33
SCANS=MS: 987 MSMS: 989
PEPMASS=521.28353	15794
CHARGE=2+
325.18780	238	1+
340.18840	116	
342.20732	230	1+
356.11596	118	
376.60383	138	
377.71510	114	
379.71354	195	
406.22332	121	
414.22416	237	1+
423.25961	333	1+
437.27313	114	
441.27824	794	1+
455.21547	183	
486.27155	127	
489.27463	171	
503.30352	171	
510.70164	537	
518.30725	109	
519.27187	309	1+
522.27502	178	
539.28867	243	
541.29867	138	
556.31275	1308	1+
569.29646	452	
571.30303	127	
590.32711	305	1+
662.36446	144	
678.35077	157	
682.37120	338	1+
696.34395	129	
758.40336	289	1+
764.37444	268	1+
777.40112	112	
782.40113	1934	1+
828.43165	122	
867.50254	136	
895.48222	847	1+
933.47244	113	
END IONS

###FS:    #m/z: 436.89454 #charge   3
###MaxRes:#m/z:  0.00000 #charge-128
###MS: 987
###MSMS: 990
BEGIN IONS
TITLE=Cmpd 206, AutoMSn(436.8945), 16.8 min
RTINSECONDS=1006.83
SCANS=MS: 987 MSMS: 990
PEPMASS=436.89454	14167
CHARGE=3+
322.18462	174	
357.14810	222	
370.70353	223	
375.15491	154	
376.19683	410	
404.22120	180	
416.30027	132	
432.27993	138	
434.27378	368	1+
436.26926	349	
440.23786	445	1+
446.27097	212	
474.76312	167	
489.27181	834	1+
509.79803	145	
533.31224	311	
539.36110	388	
545.77512	246	
546.27982	208	
548.27775	121	
557.36209	1236	1+
590.31849	423	
592.33925	130	
626.31446	122	
634.34915	375	
640.33552	216	
643.35336	252	1+
645.25612	173	
661.36552	412	1+
663.26680	172	
820.41357	1116	1+
849.36287	158	
875.57067	426	1+
1108.54346	1902	1+
END IONS

###FS:    #m/z: 521.28241 #charge   2
###MaxRes:#m/z:  0.00000 #charge-128
###MS: 991
###MSMS: 992
BEGIN IONS
TITLE=Cmpd 207, AutoMSn(521.2824), 16.8 min
RTINSECONDS=1009.85
SCANS=MS: 991 MSMS: 992
PEPMASS=521.28241	18596
CHARGE=2+
340.19077	178	
342.13024	230	
343.18647	327	1+
379.21185	121	
383.21439	133	
423.25297	439	1+
441.27742	1045	1+
449.25534	266	
457.19892	106	
486.25709	193	
491.28944	128	
517.37528	100	
520.29925	252	
522.30694	128	
524.27991	119	
526.30372	135	
533.94684	104	
540.29783	403	1+
551.29066	153	
554.28559	423	
556.30642	1373	1+
569.29355	905	1+
590.33070	315	1+
661.34527	301	1+
679.96044	352	
682.38379	547	1+
696.32402	103	
758.41868	122	
765.37364	122	
782.39796	2110	1+
791.43348	129	
811.42797	108	
828.46966	183	
846.48223	403	1+
867.50577	116	
895.48513	706	1+
906.55234	128	
END IONS

###FS:    #m/z: 700.30984 #charge   3
###MaxRes:#m/z:  0.00000 #charge-128
###MS: 991
###MSMS: 993
BEGIN IONS
TITLE=Cmpd 208, AutoMSn(700.3098), 16.8 min
RTINSECONDS=1010.35
SCANS=MS: 991 MSMS: 993
PEPMASS=700.30984	14851
CHARGE=3+
354.19288	106	
382.20951	371	
392.20366	241	
393.64178	131	
463.20552	700	1+
506.75487	134	
520.74897	690	
521.24532	396	1+
554.28169	126	
558.73885	118	
563.29437	272	
563.79375	173	
577.29373	399	
595.35467	108	
623.35715	709	1+
626.27405	535	1+
640.78217	158	
649.30083	217	
657.30457	243	1+
682.32426	106	
697.27589	130	
700.31924	108	
700.64176	153	
703.33187	132	
705.35419	107	
714.28721	181	
783.38128	131	
786.30041	1065	1+
794.72270	121	
854.42396	1046	1+
946.33290	2568	1+
950.04858	114	
983.47807	871	1+
1116.43065	543	1+
1153.55416	212	
END IONS

###FS:    #m/z: 436.56214 #charge   2
###MaxRes:#m/z:  0.00000 #charge-128
###MS: 991
###MSMS: 994
BEGIN IONS
TITLE=Cmpd 209, AutoMSn(436.5621), 16.8 min
RTINSECONDS=1010.85
SCANS=MS: 991 MSMS: 994
PEPMASS=436.56214	10467
CHARGE=2+
313.71436	127	
322.18542	145	
343.13954	136	
357.16427	114	
371.20267	188	
376.19328	588	1+
379.71998	119	
393.24037	109	
402.24411	115	
417.25187	223	1+
421.16566	108	
432.25636	147	
433.26501	473	1+
436.24868	1012	1+
443.23180	166	
447.20495	108	
474.76022	102	
489.27728	652	1+
533.30688	119	
539.34934	298	
550.99282	180	
554.77867	868	1+
555.28806	310	
557.36469	1038	1+
588.31785	128	
590.32648	744	1+
623.27716	249	1+
625.29812	155	
634.34718	163	
643.34549	207	
663.33708	111	
675.30329	126	
694.31130	446	1+
725.44019	138	
820.41396	701	1+
823.42372	107	
END IONS

###FS:    #m/z: 709.83087 #charge   2
###MaxRes:#m/z:  0.00000 #charge-128
###MS: 995
###MSMS: 996
BEGIN IONS
TITLE=Cmpd 210, AutoMSn(709.8309), 16.9 min
RTINSECONDS=1013.88
SCANS=MS: 995 MSMS: 996
PEPMASS=709.83087	33374
CHARGE=2+
310.17729	490	
325.18135	269	1+
342.20827	487	1+
370.20666	1818	1+
376.60312	269	
412.24652	326	1+
439.26216	331	
446.24569	366	
455.28820	380	
459.19321	303	1+
466.26705	212	
483.28824	1032	1+
528.78199	268	
530.23590	213	
609.26630	231	
626.29405	356	1+
651.29846	239	1+
665.01842	310	
706.33552	1141	1+
715.38629	191	
733.29702	289	
733.62472	355	
781.29490	249	
783.33515	157	
786.63031	1189	1+
786.96869	1036	1+
787.30251	698	
824.32580	981	1+
824.66007	587	1+
824.99603	607	
844.32818	484	1+
846.32051	190	
848.01376	558	1+
848.34199	365	1+
848.67182	252	
868.38828	163	
886.02361	998	1+
886.35981	906	1+
886.68916	811	
904.37172	175	
909.69505	594	1+
910.03110	507	1+
910.38194	536	
1170.90558	159	
1180.43226	242	
1328.55051	359	1+
1412.07823	772	1+
1414.67437	792	1+
END IONS

###FS:    #m/z: 521.28262 #charge   2
###MaxRes:#m/z:  0.00000 #charge-128
###MS: 995
###MSMS: 997
BEGIN IONS
TITLE=Cmpd 211, AutoMSn(521.2826), 16.9 min
RTINSECONDS=1014.38
SCANS=MS: 995 MSMS: 997
PEPMASS=521.28262	16838
CHARGE=2+
340.18643	156	
342.21271	135	
380.20362	146	
383.19973	106	
391.72805	103	
423.25310	357	1+
441.27261	506	1+
455.28976	157	
486.26516	103	
489.27074	134	
518.26337	463	1+
522.26702	226	
524.26726	203	
533.95484	125	
541.29576	105	
554.28239	127	
556.31482	736	1+
567.28435	153	
569.29857	292	
590.33371	167	
653.36022	250	1+
661.35269	105	
682.37053	336	1+
758.40339	225	
765.37008	103	
780.40995	167	
782.40297	1112	1+
794.73548	108	
828.44358	163	
865.55567	107	
895.48887	461	1+
END IONS

###FS:    #m/z: 947.39191 #charge   3
###MaxRes:#m/z:  0.00000 #charge-128
###MS: 995
###MSMS: 998
BEGIN IONS
TITLE=Cmpd 212, AutoMSn(947.3919), 16.9 min
RTINSECONDS=1014.88
SCANS=MS: 995 MSMS: 998
PEPMASS=947.39191	9049
CHARGE=3+
342.19682	125	
370.21208	503	1+
483.29805	260	
545.20567	104	
643.30998	135	
946.80021	101	
947.40713	1783	1+
947.73212	999	1+
948.07106	682	
958.29946	498	
END IONS

###FS:    #m/z: 711.05137 #charge   2
###MaxRes:#m/z:  0.00000 #charge-128
###MS: 999
###MSMS: 1000
BEGIN IONS
TITLE=Cmpd 213, AutoMSn(711.0514), 17.0 min
RTINSECONDS=1017.91
SCANS=MS: 999 MSMS: 1000
PEPMASS=711.05137	76076
CHARGE=2+
310.17465	832	
325.18530	481	1+
342.20934	674	1+
353.18431	260	
361.15017	188	
370.20649	2613	1+
376.61078	718	
412.25071	205	
438.27067	612	1+
455.29279	640	1+
459.20108	308	1+
466.26399	518	1+
483.29000	1510	1+
530.23234	186	
544.25798	246	1+
545.70875	262	1+
579.59245	217	
609.25966	363	
609.78759	331	1+
618.75103	226	
626.29785	397	
643.32600	710	1+
651.25958	268	
656.25896	271	
659.43676	189	
673.79955	208	
704.60430	228	
706.31629	227	
709.32803	545	1+
710.55275	238	
715.35744	306	1+
733.29100	1094	1+
733.61838	883	1+
733.96302	513	
742.30161	208	
779.96630	308	1+
780.61630	420	1+
781.29733	388	
786.63129	3032	1+
786.96940	3320	1+
787.30491	2253	1+
815.30004	180	
824.33463	2276	1+
824.65990	2413	1+
824.99495	1328	1+
834.19166	333	
844.00249	497	1+
844.32896	364	1+
844.65512	446	1+
846.31508	272	
848.01212	1329	1+
848.33804	1309	1+
848.67811	1110	1+
851.32670	299	1+
880.99349	270	1+
886.01822	1893	1+
886.35540	2439	1+
886.68671	2149	1+
908.35148	290	1+
909.70647	972	1+
910.04307	1264	1+
910.36789	1084	1+
913.34120	221	1+
945.35268	209	
961.36740	253	
1328.54879	827	1+
1329.00143	648	1+
1412.09075	1200	1+
1412.61627	1563	1+
1420.60068	4723	1+
1421.08888	4252	1+
END IONS

###FS:    #m/z: 947.39595 #charge   3
###MaxRes:#m/z:  0.00000 #charge-128
###MS: 999
###MSMS: 1001
BEGIN IONS
TITLE=Cmpd 214, AutoMSn(947.3959), 17.0 min
RTINSECONDS=1018.41
SCANS=MS: 999 MSMS: 1001
PEPMASS=947.39595	21246
CHARGE=3+
342.22398	135	
366.14681	134	
370.20442	471	
376.61189	174	
455.29897	226	
483.28958	320	
626.30432	106	
886.68995	105	
947.40518	1501	1+
947.73168	1543	1+
948.07229	832	1+
1180.42955	124	
END IONS

###FS:    #m/z: 320.24113 #charge   3
###MaxRes:#m/z:  0.00000 #charge-128
###MS: 999
###MSMS: 1002
BEGIN IONS
TITLE=Cmpd 215, AutoMSn(320.2411), 17.0 min
RTINSECONDS=1018.92
SCANS=MS: 999 MSMS: 1002
PEPMASS=320.24113	16239
CHARGE=3+
320.24268	774	1+
END IONS

###FS:    #m/z: 711.05134 #charge   2
###MaxRes:#m/z:  0.00000 #charge-128
###MS: 1003
###MSMS: 1004
BEGIN IONS
TITLE=Cmpd 216, AutoMSn(711.0513), 17.0 min
RTINSECONDS=1021.94
SCANS=MS: 1003 MSMS: 1004
PEPMASS=711.05134	67267
CHARGE=2+
310.17510	522	1+
342.20897	872	
345.16116	209	
353.18091	271	
370.20652	2272	1+
374.19679	181	
376.61486	628	
438.28019	238	
455.29531	748	1+
459.20309	199	
466.26489	218	
483.29065	1073	1+
578.23645	323	1+
578.91138	213	
609.27070	427	
626.29048	278	
629.32457	203	1+
643.32313	337	1+
665.01670	267	
704.30185	596	1+
704.63221	184	
707.03189	777	1+
710.32008	1794	1+
710.52991	216	
715.33747	246	1+
730.33016	346	1+
733.28397	925	1+
733.61909	486	
733.96688	210	
780.95703	226	
781.30529	173	
786.63132	2126	1+
786.96840	1926	1+
787.29904	1596	1+
801.63666	197	
805.66784	220	1+
824.32796	1624	1+
824.65956	1222	1+
824.99582	1007	1+
838.66473	235	1+
844.66651	280	
845.31341	478	1+
848.01537	692	1+
848.32670	827	1+
848.68085	589	1+
859.02685	184	
869.36416	203	
880.35452	247	
886.02476	1905	1+
886.35922	1696	1+
886.69115	1432	1+
909.70940	708	1+
910.03708	925	1+
910.36654	690	1+
932.86795	310	
961.34566	176	
1328.53179	686	1+
1411.05332	1027	1+
1412.59763	702	1+
1420.60407	3282	1+
1421.08626	2348	1+
END IONS

###FS:    #m/z: 320.24141 #charge-128
###MaxRes:#m/z:  0.00000 #charge-128
###MS: 1003
###MSMS: 1005
BEGIN IONS
TITLE=Cmpd 217, AutoMSn(320.2414), 17.0 min
RTINSECONDS=1022.44
SCANS=MS: 1003 MSMS: 1005
PEPMASS=320.24141	22724

302.23525	112	
320.23911	757	
END IONS

###FS:    #m/z: 947.39491 #charge   3
###MaxRes:#m/z:  0.00000 #charge-128
###MS: 1003
###MSMS: 1006
BEGIN IONS
TITLE=Cmpd 218, AutoMSn(947.3949), 17.0 min
RTINSECONDS=1022.94
SCANS=MS: 1003 MSMS: 1006
PEPMASS=947.39491	15868
CHARGE=3+
370.20817	344	1+
483.30312	248	
634.61364	156	
947.04675	577	1+
947.39166	750	1+
947.70756	550	1+
958.30463	169	
END IONS

###FS:    #m/z: 416.25062 #charge   2
###MaxRes:#m/z:  0.00000 #charge-128
###MS: 1007
###MSMS: 1008
BEGIN IONS
TITLE=Cmpd 219, AutoMSn(416.2506), 17.1 min
RTINSECONDS=1025.96
SCANS=MS: 1007 MSMS: 1008
PEPMASS=416.25062	23269
CHARGE=2+
306.17387	147	
327.17807	114	
329.18623	101	
339.20126	237	1+
341.17866	134	
344.19275	427	
354.20992	102	
356.22261	239	1+
358.20745	239	
360.17785	196	
362.20241	1510	1+
368.19554	274	
384.22807	130	
386.20238	216	
396.26104	101	
401.21839	124	
413.23849	506	1+
416.25297	210	
418.22655	164	
423.25168	161	
439.26948	237	
457.27711	113	
467.26975	221	
475.28301	1335	1+
486.25629	102	
497.27372	245	
514.29927	576	1+
530.29998	271	1+
532.30978	5340	1+
540.02582	369	1+
613.36357	670	1+
629.35861	175	
631.37362	4504	1+
639.74534	987	1+
639.97168	229	
744.44859	101	
END IONS

###FS:    #m/z: 320.24148 #charge-128
###MaxRes:#m/z:  0.00000 #charge-128
###MS: 1007
###MSMS: 1009
BEGIN IONS
TITLE=Cmpd 220, AutoMSn(320.2415), 17.1 min
RTINSECONDS=1026.47
SCANS=MS: 1007 MSMS: 1009
PEPMASS=320.24148	23119

320.23790	440	
END IONS

###FS:    #m/z: 453.24509 #charge   3
###MaxRes:#m/z:  0.00000 #charge-128
###MS: 1007
###MSMS: 1010
BEGIN IONS
TITLE=Cmpd 221, AutoMSn(453.2451), 17.1 min
RTINSECONDS=1026.97
SCANS=MS: 1007 MSMS: 1010
PEPMASS=453.24509	14559
CHARGE=3+
314.19462	144	
328.15349	201	
342.17190	123	
357.21572	127	
362.22612	107	
395.18543	146	
401.20291	219	
404.74380	116	
423.72481	109	
434.21539	255	1+
438.24202	224	1+
441.56277	114	
446.57050	806	1+
446.91002	595	1+
447.24786	738	1+
449.25713	925	1+
452.25977	738	1+
454.24340	1291	1+
457.25173	1155	1+
461.27985	148	
484.30122	194	
503.23644	131	
512.27829	152	
512.76330	185	
521.26971	272	
528.32157	375	1+
558.28801	113	
574.32659	107	
575.31191	432	1+
580.30976	294	1+
589.34090	140	
598.33949	653	1+
612.26673	395	
614.30445	228	
629.33413	129	
655.35814	112	
671.37284	251	1+
674.38135	301	1+
679.98470	308	
728.44955	2751	1+
826.44975	199	
843.48513	1125	1+
896.47631	582	1+
912.48737	649	1+
914.51404	2971	1+
1025.55244	1308	1+
1043.56241	2848	1+
1142.63350	1286	1+
1229.65378	1065	1+
END IONS

###FS:    #m/z: 437.75325 #charge   2
###MaxRes:#m/z:  0.00000 #charge-128
###MS: 1011
###MSMS: 1012
BEGIN IONS
TITLE=Cmpd 222, AutoMSn(437.7533), 17.2 min
RTINSECONDS=1029.98
SCANS=MS: 1011 MSMS: 1012
PEPMASS=437.75325	47898
CHARGE=2+
325.14982	173	
330.16827	173	
342.17165	201	
348.18624	3891	1+
354.44042	258	
358.17599	363	
362.19910	279	
384.18705	201	
394.17882	172	
401.20533	210	
411.19146	343	1+
413.24599	256	
424.23156	175	
429.22008	186	
434.26375	310	
436.24204	740	1+
439.27582	361	1+
441.23562	429	
443.25683	427	
446.24410	248	
459.25599	285	
461.27284	4392	1+
468.42920	513	
471.25579	892	1+
510.26365	171	
521.79041	308	
522.25143	376	1+
529.26402	333	1+
532.31044	440	
540.27245	653	1+
546.28736	166	
557.31381	293	
558.29010	1469	1+
573.29659	359	
575.31313	7171	1+
586.28167	969	1+
623.31496	755	1+
656.35657	913	1+
672.36475	712	1+
674.38007	9230	1+
685.36175	181	
END IONS

###FS:    #m/z: 416.25005 #charge   2
###MaxRes:#m/z:  0.00000 #charge-128
###MS: 1011
###MSMS: 1013
BEGIN IONS
TITLE=Cmpd 223, AutoMSn(416.2500), 17.2 min
RTINSECONDS=1030.49
SCANS=MS: 1011 MSMS: 1013
PEPMASS=416.25005	32107
CHARGE=2+
344.19367	760	1+
350.19992	120	
351.38775	140	
356.21655	116	
358.20888	249	
362.20224	2879	1+
366.21469	132	
368.19359	725	1+
369.53123	241	
372.17515	126	
374.62854	430	
383.23864	128	
386.19952	329	
387.26532	182	
413.24440	260	1+
415.25385	641	1+
418.26034	319	
420.24664	211	
439.24870	174	
457.28114	349	
467.25785	233	
475.28880	1733	1+
483.50488	356	
485.27312	124	
497.27148	334	
514.29660	487	1+
530.28847	299	1+
532.30732	7520	1+
540.07213	276	
541.01111	702	
557.36478	557	1+
611.36889	122	
613.37414	731	1+
629.34654	386	
631.37682	5848	1+
639.76757	519	1+
640.40087	123	
744.44072	154	
END IONS

###FS:    #m/z: 631.37170 #charge   1
###MaxRes:#m/z:  0.00000 #charge-128
###MS: 1011
###MSMS: 1014
BEGIN IONS
TITLE=Cmpd 224, AutoMSn(631.3717), 17.2 min
RTINSECONDS=1030.99
SCANS=MS: 1011 MSMS: 1014
PEPMASS=631.37170	15758
CHARGE=1+
531.25638	116	
548.27237	148	
605.29548	114	
END IONS

###FS:    #m/z: 437.75357 #charge   2
###MaxRes:#m/z:  0.00000 #charge-128
###MS: 1015
###MSMS: 1016
BEGIN IONS
TITLE=Cmpd 225, AutoMSn(437.7536), 17.2 min
RTINSECONDS=1034
SCANS=MS: 1015 MSMS: 1016
PEPMASS=437.75357	101318
CHARGE=2+
327.20300	437	
330.17719	679	
342.17665	390	
348.18596	7792	1+
358.17085	327	
384.21196	473	
394.17992	308	
396.22286	344	
424.21898	404	
430.20206	382	
437.24073	688	1+
442.24835	1178	1+
446.23843	313	
449.24931	455	
461.26988	8084	1+
468.42601	544	
471.25599	1334	
511.25158	294	
513.26940	307	
522.25178	689	1+
532.30389	524	
540.26998	1175	1+
557.31245	469	
558.28635	3623	1+
568.26751	322	
573.29886	302	
575.31404	14489	1+
586.29065	1624	1+
623.30510	535	
656.37349	388	
657.35585	1182	1+
672.36667	1299	1+
674.38098	19962	1+
END IONS

###FS:    #m/z: 416.25088 #charge   2
###MaxRes:#m/z:  0.00000 #charge-128
###MS: 1015
###MSMS: 1018
BEGIN IONS
TITLE=Cmpd 227, AutoMSn(416.2509), 17.3 min
RTINSECONDS=1035.01
SCANS=MS: 1015 MSMS: 1018
PEPMASS=416.25088	29611
CHARGE=2+
305.18427	246	
326.16887	137	
338.20002	110	
340.19888	289	
344.19970	350	
354.17161	165	
358.20155	495	1+
362.20544	2120	1+
368.20036	178	
386.19522	155	
387.26475	170	
412.24006	118	
413.23264	120	
414.26894	252	1+
416.24478	310	1+
418.27101	309	1+
421.25167	121	
457.28020	477	1+
467.25894	260	
470.27229	104	
475.29005	701	1+
496.28965	110	
514.29228	515	1+
530.27780	136	
532.30680	5010	1+
541.00864	152	
557.38079	715	1+
567.34203	157	
613.36511	553	1+
629.36759	174	
631.37679	4972	1+
639.76086	555	1+
END IONS

###FS:    #m/z: 437.75399 #charge   2
###MaxRes:#m/z:  0.00000 #charge-128
###MS: 1019
###MSMS: 1020
BEGIN IONS
TITLE=Cmpd 228, AutoMSn(437.7540), 17.3 min
RTINSECONDS=1038.04
SCANS=MS: 1019 MSMS: 1020
PEPMASS=437.75399	133758
CHARGE=2+
327.20137	323	
330.17690	642	
342.17330	496	
348.18723	10180	1+
384.21120	418	
396.21400	355	
400.19817	663	1+
412.19087	391	
414.24480	410	
424.22086	448	
426.23647	432	
429.21125	470	
436.25597	349	
439.24402	500	
441.24306	307	
443.25727	1177	1+
446.23752	606	
459.24403	343	
461.27150	10552	1+
468.43919	1107	
471.26028	1694	1+
479.48845	345	
483.26177	322	
511.28063	395	
513.26072	378	
540.26895	1399	1+
557.32343	401	
558.28838	4294	1+
568.27053	378	
573.29356	622	
575.31233	16937	1+
586.28601	1523	1+
623.31928	346	
656.36361	1615	1+
672.36873	1367	1+
674.38161	21484	1+
787.46294	368	
END IONS

###FS:    #m/z: 674.37985 #charge   1
###MaxRes:#m/z:  0.00000 #charge-128
###MS: 1019
###MSMS: 1021
BEGIN IONS
TITLE=Cmpd 229, AutoMSn(674.3799), 17.3 min
RTINSECONDS=1038.54
SCANS=MS: 1019 MSMS: 1021
PEPMASS=674.37985	31861
CHARGE=1+
358.14573	105	
375.18853	100	
449.27003	100	
463.20098	120	
512.25549	103	
END IONS

###FS:    #m/z: 874.49607 #charge   1
###MaxRes:#m/z:  0.00000 #charge-128
###MS: 1019
###MSMS: 1022
BEGIN IONS
TITLE=Cmpd 230, AutoMSn(874.4961), 17.3 min
RTINSECONDS=1039.04
SCANS=MS: 1019 MSMS: 1022
PEPMASS=874.49607	25702
CHARGE=1+
330.17492	139	
348.18602	949	
414.22944	852	1+
457.23323	129	
461.26980	1378	1+
468.42399	315	
483.26201	139	
499.31001	172	
510.29105	267	1+
527.30466	633	1+
540.27848	114	
558.30695	137	
567.30777	144	
575.30964	1671	1+
641.36838	113	
657.32620	131	
674.38129	433	
710.39185	158	
856.49822	287	
857.47130	595	1+
870.47478	111	
872.48008	542	1+
874.49511	8097	1+
END IONS

###FS:    #m/z: 421.75923 #charge   2
###MaxRes:#m/z:  0.00000 #charge-128
###MS: 1023
###MSMS: 1024
BEGIN IONS
TITLE=Cmpd 231, AutoMSn(421.7592), 17.4 min
RTINSECONDS=1042.07
SCANS=MS: 1023 MSMS: 1024
PEPMASS=421.75923	255687
CHARGE=2+
341.18285	3355	
368.22474	4209	
383.22905	2439	
385.25396	13085	1+
454.27009	3095	
470.27167	4455	
472.28684	142780	1+
569.34134	2981	
571.35442	58642	1+
628.37506	5370	
654.39000	3912	
670.38817	6590	1+
672.40253	103087	1+
682.39051	10036	1+
725.43125	24692	1+
741.42368	2899	
743.43925	56337	1+
END IONS

###FS:    #m/z: 412.75337 #charge   2
###MaxRes:#m/z:  0.00000 #charge-128
###MS: 1023
###MSMS: 1025
BEGIN IONS
TITLE=Cmpd 232, AutoMSn(412.7534), 17.4 min
RTINSECONDS=1042.57
SCANS=MS: 1023 MSMS: 1025
PEPMASS=412.75337	106062
CHARGE=2+
338.20407	113	
340.18696	153	
344.18376	134	
356.21053	334	1+
359.23343	152	
362.20259	457	
364.19857	128	
368.21850	262	
385.24682	217	
390.25406	129	
391.20128	106	
408.25924	153	
409.20562	111	
410.23586	708	1+
414.23703	181	
416.25955	155	
432.26991	233	
441.24449	150	
457.26894	409	1+
470.27425	208	
472.28612	1709	1+
475.29323	191	
479.49379	262	
514.29778	309	
516.31633	109	
532.30750	1212	1+
557.37919	161	
571.36581	469	
613.37721	104	
631.37341	2207	1+
640.86719	213	
654.39123	265	1+
672.40376	593	1+
END IONS

###FS:    #m/z: 672.40087 #charge   1
###MaxRes:#m/z:  0.00000 #charge-128
###MS: 1023
###MSMS: 1026
BEGIN IONS
TITLE=Cmpd 233, AutoMSn(672.4009), 17.4 min
RTINSECONDS=1043.07
SCANS=MS: 1023 MSMS: 1026
PEPMASS=672.40087	63014
CHARGE=1+
332.22349	116	
357.18588	100	
360.17480	112	
365.17839	111	
371.19260	174	
393.21646	134	
422.17760	132	
430.16495	106	
432.18762	230	1+
445.70853	137	
457.20458	102	
469.24060	218	1+
474.25336	101	
481.22466	101	
515.26919	126	
523.22058	150	
533.23369	148	
555.31642	101	
596.25523	121	
670.35331	116	
672.39394	134	
END IONS

###FS:    #m/z: 421.76080 #charge   2
###MaxRes:#m/z:  0.00000 #charge-128
###MS: 1027
###MSMS: 1028
BEGIN IONS
TITLE=Cmpd 234, AutoMSn(421.7608), 17.4 min
RTINSECONDS=1046.09
SCANS=MS: 1027 MSMS: 1028
PEPMASS=421.76080	942822
CHARGE=2+
341.18244	10516	
368.22816	11154	
385.25352	32476	
454.27210	10366	
470.27085	13362	
472.28669	459860	1+
571.35539	208568	1+
628.37731	19539	
654.39155	11606	
670.38775	14601	
672.40242	350926	1+
682.38648	29921	1+
725.42994	82170	1+
741.42750	8099	
743.43914	200414	1+
END IONS

###FS:    #m/z: 412.75393 #charge   2
###MaxRes:#m/z:  0.00000 #charge-128
###MS: 1027
###MSMS: 1029
BEGIN IONS
TITLE=Cmpd 235, AutoMSn(412.7539), 17.4 min
RTINSECONDS=1046.6
SCANS=MS: 1027 MSMS: 1029
PEPMASS=412.75393	444454
CHARGE=2+
328.18596	186	
338.19418	340	1+
341.16357	186	
345.22907	330	
346.18736	146	
362.20246	496	
368.21115	605	1+
383.21780	133	
385.25117	406	
387.22612	128	
392.24147	139	
398.23186	269	1+
408.23960	1095	1+
412.24528	286	
414.24026	720	1+
415.02682	244	
430.24882	143	
432.25579	1878	1+
439.24868	130	
441.24753	167	
443.24767	133	
446.24669	129	
454.26418	293	1+
457.28478	407	1+
468.25333	153	
470.26966	423	1+
472.28357	3493	1+
492.30323	146	
532.31404	753	1+
545.33922	1165	1+
557.36277	141	
569.33884	182	
571.34783	731	
597.33369	151	
602.35891	233	
614.35521	740	1+
626.36196	280	1+
630.36880	960	1+
632.37055	6968	1+
640.78066	528	1+
672.40532	1277	1+
681.02752	222	
743.44418	265	
END IONS

###FS:    #m/z: 842.50708 #charge   1
###MaxRes:#m/z:  0.00000 #charge-128
###MS: 1027
###MSMS: 1030
BEGIN IONS
TITLE=Cmpd 236, AutoMSn(842.5071), 17.5 min
RTINSECONDS=1047.1
SCANS=MS: 1027 MSMS: 1030
PEPMASS=842.50708	238713
CHARGE=1+
840.49162	19348	1+
842.50642	314254	1+
END IONS

###FS:    #m/z: 421.76290 #charge   2
###MaxRes:#m/z:  0.00000 #charge-128
###MS: 1031
###MSMS: 1032
BEGIN IONS
TITLE=Cmpd 237, AutoMSn(421.7629), 17.5 min
RTINSECONDS=1050.12
SCANS=MS: 1031 MSMS: 1032
PEPMASS=421.76290	1197839
CHARGE=2+
341.18154	14188	
368.22796	17393	
385.25396	48334	
454.27154	15138	
470.27082	17578	
472.28695	680313	1+
571.35522	297165	1+
628.37623	28767	
654.39248	18195	
670.38570	18822	
672.40320	533903	1+
682.38763	49925	1+
725.42927	122189	1+
741.42465	10614	
743.43946	313403	1+
END IONS

###FS:    #m/z: 412.75469 #charge   2
###MaxRes:#m/z:  0.00000 #charge-128
###MS: 1031
###MSMS: 1033
BEGIN IONS
TITLE=Cmpd 238, AutoMSn(412.7547), 17.5 min
RTINSECONDS=1050.62
SCANS=MS: 1031 MSMS: 1033
PEPMASS=412.75469	723574
CHARGE=2+
345.21754	558	
369.22155	478	
385.24795	644	
391.74786	355	
412.24444	1072	1+
415.23135	842	
432.25617	5361	1+
440.24672	630	1+
470.27042	646	
472.28706	4581	1+
479.49243	737	
545.33923	2845	1+
571.35768	808	
614.35495	1377	1+
630.35885	1464	1+
632.37018	18485	1+
638.71522	420	
640.77126	337	
642.35969	379	
672.40034	1821	1+
681.02954	290	
743.44731	440	
END IONS

###FS:    #m/z: 842.50689 #charge   1
###MaxRes:#m/z:  0.00000 #charge-128
###MS: 1031
###MSMS: 1034
BEGIN IONS
TITLE=Cmpd 239, AutoMSn(842.5069), 17.5 min
RTINSECONDS=1051.12
SCANS=MS: 1031 MSMS: 1034
PEPMASS=842.50689	443840
CHARGE=1+
840.49134	21544	1+
842.50681	370930	1+
END IONS

###FS:    #m/z: 842.50681 #charge   1
###MaxRes:#m/z:  0.00000 #charge-128
###MS: 1035
###MSMS: 1036
BEGIN IONS
TITLE=Cmpd 240, AutoMSn(842.5068), 17.6 min
RTINSECONDS=1054.15
SCANS=MS: 1035 MSMS: 1036
PEPMASS=842.50681	436295
CHARGE=1+
840.49227	20313	1+
842.50663	361939	1+
END IONS

###FS:    #m/z: 672.40217 #charge   1
###MaxRes:#m/z:  0.00000 #charge-128
###MS: 1035
###MSMS: 1037
BEGIN IONS
TITLE=Cmpd 241, AutoMSn(672.4022), 17.6 min
RTINSECONDS=1054.65
SCANS=MS: 1035 MSMS: 1037
PEPMASS=672.40217	359081
CHARGE=1+
325.19039	154	
347.18153	140	
353.19098	160	
357.21046	100	
360.18476	110	
365.20469	121	
367.20114	125	
385.24288	155	
389.73461	204	
399.22622	125	
436.24618	153	
456.28615	129	
525.25257	118	
535.25885	108	
539.22565	148	
542.25934	151	
581.22132	112	
585.26244	122	
608.29743	110	
622.24848	116	
635.34661	126	
668.28537	226	1+
671.35176	174	
672.40031	558	1+
END IONS

###FS:    #m/z: 472.28607 #charge   1
###MaxRes:#m/z:  0.00000 #charge-128
###MS: 1035
###MSMS: 1038
BEGIN IONS
TITLE=Cmpd 242, AutoMSn(472.2861), 17.6 min
RTINSECONDS=1055.15
SCANS=MS: 1035 MSMS: 1038
PEPMASS=472.28607	241910
CHARGE=1+
325.21850	118	
359.19388	141	
385.25752	175	
432.23958	113	
452.27149	106	
455.30647	227	
470.26312	162	
472.29372	162	
END IONS

###FS:    #m/z: 672.40253 #charge   1
###MaxRes:#m/z:  0.00000 #charge-128
###MS: 1039
###MSMS: 1040
BEGIN IONS
TITLE=Cmpd 243, AutoMSn(672.4025), 17.6 min
RTINSECONDS=1058.18
SCANS=MS: 1039 MSMS: 1040
PEPMASS=672.40253	271011
CHARGE=1+
382.24852	103	
384.22521	107	
407.15545	103	
429.17070	107	
441.21857	131	
448.22648	102	
453.20433	115	
459.23641	113	
473.23842	305	1+
484.19006	109	
497.23491	112	
511.22684	141	
535.30905	104	
537.05017	109	
574.22939	120	
598.25176	138	
599.32777	109	
627.28972	102	
672.39360	247	
END IONS

###FS:    #m/z: 472.28607 #charge   1
###MaxRes:#m/z:  0.00000 #charge-128
###MS: 1039
###MSMS: 1041
BEGIN IONS
TITLE=Cmpd 244, AutoMSn(472.2861), 17.6 min
RTINSECONDS=1058.68
SCANS=MS: 1039 MSMS: 1041
PEPMASS=472.28607	179391
CHARGE=1+
326.18723	109	
353.18811	111	
375.25597	115	
385.24213	162	
446.26415	122	
454.25065	100	
458.26807	114	
465.23488	103	
467.22175	250	1+
472.28619	339	
END IONS

###FS:    #m/z: 832.48615 #charge   1
###MaxRes:#m/z:  0.00000 #charge-128
###MS: 1039
###MSMS: 1042
BEGIN IONS
TITLE=Cmpd 245, AutoMSn(832.4862), 17.7 min
RTINSECONDS=1059.19
SCANS=MS: 1039 MSMS: 1042
PEPMASS=832.48615	98910
CHARGE=1+
827.49506	1766	1+
830.47695	2538	1+
832.48687	45581	1+
END IONS

###FS:    #m/z: 832.48553 #charge   1
###MaxRes:#m/z:  0.00000 #charge-128
###MS: 1043
###MSMS: 1044
BEGIN IONS
TITLE=Cmpd 246, AutoMSn(832.4855), 17.7 min
RTINSECONDS=1062.23
SCANS=MS: 1043 MSMS: 1044
PEPMASS=832.48553	67538
CHARGE=1+
814.47113	479	
827.49996	1332	1+
830.46774	1687	1+
832.48618	33548	1+
END IONS

###FS:    #m/z: 632.37079 #charge   2
###MaxRes:#m/z:  0.00000 #charge-128
###MS: 1043
###MSMS: 1045
BEGIN IONS
TITLE=Cmpd 247, AutoMSn(632.3708), 17.7 min
RTINSECONDS=1062.73
SCANS=MS: 1043 MSMS: 1045
PEPMASS=632.37079	39810
CHARGE=2+
324.14267	260	1+
326.15160	177	
343.16577	264	1+
354.15461	154	
356.35820	196	
359.17247	223	
361.17120	125	
361.36533	124	
375.66811	134	
395.20199	122	
426.20894	120	
427.18581	244	
444.21377	164	
445.23413	432	1+
457.25998	210	1+
501.55299	120	
543.28451	194	
562.30012	378	
570.23001	316	1+
573.29858	125	
593.32741	200	
611.31890	159	
631.34608	228	1+
637.68798	128	
650.35571	1410	1+
678.32744	250	1+
763.44954	128	
780.91561	132	
781.42874	186	
790.71524	200	
921.52175	189	
925.44672	408	1+
968.50803	328	1+
1018.56440	306	
1019.55902	144	
END IONS

###FS:    #m/z: 416.74833 #charge   2
###MaxRes:#m/z:  0.00000 #charge-128
###MS: 1043
###MSMS: 1046
BEGIN IONS
TITLE=Cmpd 248, AutoMSn(416.7483), 17.7 min
RTINSECONDS=1063.23
SCANS=MS: 1043 MSMS: 1046
PEPMASS=416.74833	38080
CHARGE=2+
341.18071	982	
345.22425	587	
359.20103	564	
363.22351	1112	
368.21725	1784	1+
383.22991	976	
385.25422	3295	
389.73687	646	
415.23135	867	
432.25697	5201	1+
454.27362	619	
470.27038	3602	1+
472.28721	27834	1+
545.33997	2958	1+
553.34614	546	
569.33468	1391	
571.35611	12425	1+
597.33923	689	
614.36093	771	
628.37930	1343	
630.36448	625	
632.37205	20232	1+
638.70891	631	
654.39352	1078	
670.38779	3481	1+
672.40268	18434	1+
682.38670	1358	
723.41440	541	
725.43056	2748	
741.41989	2623	1+
743.43890	9790	1+
END IONS

###FS:    #m/z: 628.66180 #charge   3
###MaxRes:#m/z:  0.00000 #charge-128
###MS: 1047
###MSMS: 1048
BEGIN IONS
TITLE=Cmpd 249, AutoMSn(628.6618), 17.8 min
RTINSECONDS=1066.27
SCANS=MS: 1047 MSMS: 1048
PEPMASS=628.66180	26153
CHARGE=3+
324.13379	318	
407.15748	228	
425.17656	165	
446.26497	339	
473.23175	173	
484.69898	1068	1+
508.77267	567	1+
538.75563	163	
543.26096	312	
552.25105	172	
560.26817	731	1+
560.97285	273	
565.97840	758	1+
566.65554	666	
593.33502	514	1+
608.81276	226	
611.26576	162	
616.99096	200	
617.31591	207	
617.67270	169	
617.78793	161	
621.99043	176	
622.30988	318	
622.66153	2718	1+
622.99312	2023	1+
623.33539	1110	1+
625.31259	662	1+
627.33326	1237	1+
627.79459	170	
628.00591	354	
628.66573	7818	1+
628.99760	6009	1+
629.33537	4220	1+
632.26420	345	1+
634.01059	191	
637.35993	269	
650.35839	1623	1+
763.43364	177	
866.41130	716	1+
969.41539	377	1+
1018.55880	223	
1019.55828	214	
1459.80509	1812	1+
1560.84587	1727	1+
END IONS

###FS:    #m/z: 561.28392 #charge   2
###MaxRes:#m/z:  0.00000 #charge-128
###MS: 1047
###MSMS: 1049
BEGIN IONS
TITLE=Cmpd 250, AutoMSn(561.2839), 17.8 min
RTINSECONDS=1066.77
SCANS=MS: 1047 MSMS: 1049
PEPMASS=561.28392	15438
CHARGE=2+
315.20031	358	
341.15329	550	1+
353.19469	134	
359.16408	388	
408.18037	163	
412.21129	156	
446.17172	539	1+
472.28332	178	
475.49613	192	
477.20194	142	
481.27299	239	
483.24044	166	
485.24483	160	
493.24028	127	
499.28482	1634	1+
509.22894	134	
514.23282	123	
522.24211	125	
527.29806	122	
535.26247	142	
543.26282	1176	1+
543.76368	428	1+
556.32595	433	1+
558.29024	459	1+
561.29123	321	
561.79865	179	
562.29165	501	1+
564.32259	362	1+
567.29122	328	1+
578.26761	121	
582.32939	169	
589.21758	164	
600.33080	1581	1+
606.27004	269	1+
632.35175	178	
685.34992	147	
745.40071	272	
763.39798	1521	1+
879.48282	229	1+
910.46598	828	1+
1007.51492	1404	1+
1087.51869	1065	1+
END IONS

###FS:    #m/z: 472.28274 #charge   1
###MaxRes:#m/z:  0.00000 #charge-128
###MS: 1047
###MSMS: 1050
BEGIN IONS
TITLE=Cmpd 251, AutoMSn(472.2827), 17.8 min
RTINSECONDS=1067.27
SCANS=MS: 1047 MSMS: 1050
PEPMASS=472.28274	44863
CHARGE=1+
316.67487	180	
324.12884	420	
340.16428	323	
342.14465	343	1+
348.18595	301	
373.24503	300	1+
375.23455	3214	1+
382.22074	163	
387.20659	172	
390.86872	174	
393.76400	190	
403.21746	169	
407.17248	400	
409.21932	207	
410.71381	171	
415.71114	207	
424.70597	349	
428.25097	982	1+
436.57130	205	
436.92293	195	
437.23644	428	1+
444.21985	184	
446.26862	7103	1+
446.74396	278	1+
450.20738	165	
451.23270	368	1+
454.24103	423	
456.25190	250	
458.26866	197	
459.23089	343	
459.56884	196	
459.90720	227	
460.25767	730	1+
467.23515	449	
468.25068	1021	1+
468.76326	756	1+
470.27094	897	1+
472.26422	2068	1+
END IONS

###FS:    #m/z: 628.66604 #charge   3
###MaxRes:#m/z:  0.00000 #charge-128
###MS: 1051
###MSMS: 1052
BEGIN IONS
TITLE=Cmpd 252, AutoMSn(628.6660), 17.8 min
RTINSECONDS=1070.31
SCANS=MS: 1051 MSMS: 1052
PEPMASS=628.66604	31301
CHARGE=3+
324.12613	292	
375.16543	198	
446.26424	359	
484.19436	466	1+
509.78797	546	
510.28757	246	
552.27766	338	
560.64173	233	
560.98147	271	
561.28902	594	1+
566.64682	820	
566.97890	982	
567.31635	468	
585.98863	351	
586.31867	214	
593.33961	227	
608.82061	383	
616.66438	310	
616.99482	375	
621.31139	338	1+
621.70227	248	
622.66137	2924	1+
622.99376	2475	1+
623.33207	1029	
625.30556	692	1+
627.32804	1421	1+
627.98998	825	
628.66657	8336	1+
628.99783	5902	1+
629.33382	3528	1+
632.31174	608	1+
650.36133	1773	1+
658.91785	386	
701.88528	206	
763.44936	359	
848.38030	528	1+
849.46209	190	
866.41323	585	1+
968.39694	1504	1+
1018.54452	185	
1233.60877	799	1+
1250.62519	516	1+
1252.65320	815	1+
1459.80481	1438	1+
1560.85554	1937	1+
END IONS

###FS:    #m/z: 561.28372 #charge   2
###MaxRes:#m/z:  0.00000 #charge-128
###MS: 1051
###MSMS: 1053
BEGIN IONS
TITLE=Cmpd 253, AutoMSn(561.2837), 17.8 min
RTINSECONDS=1070.81
SCANS=MS: 1051 MSMS: 1053
PEPMASS=561.28372	25938
CHARGE=2+
315.19746	742	
325.11698	141	
341.14661	602	1+
353.19179	150	
359.16619	655	1+
366.18930	323	1+
371.18825	224	
380.17389	116	
402.23611	561	1+
408.20535	208	
418.17212	171	
446.18622	546	1+
453.22390	235	1+
477.20863	134	
481.25932	229	
484.41144	216	
494.24621	316	1+
497.23862	135	
499.28732	3214	1+
514.25104	216	
514.74964	210	1+
522.23529	233	1+
530.23916	214	
535.26911	156	
539.25047	219	1+
547.21819	417	1+
550.99411	245	
556.29852	117	
557.30430	339	1+
559.30432	474	1+
561.26700	367	
561.80304	124	
562.29302	548	1+
564.30790	171	
572.21311	134	
582.31784	113	
589.23138	322	1+
600.33665	2538	1+
606.24790	147	
612.32544	113	
623.28543	269	1+
712.27930	125	
745.38161	440	1+
763.39786	3181	1+
910.46120	1014	1+
913.46985	180	
1007.50953	1695	1+
1087.51608	1387	1+
1103.54897	777	1+
END IONS

###FS:    #m/z: 472.28071 #charge   1
###MaxRes:#m/z:  0.00000 #charge-128
###MS: 1051
###MSMS: 1054
BEGIN IONS
TITLE=Cmpd 254, AutoMSn(472.2807), 17.9 min
RTINSECONDS=1071.31
SCANS=MS: 1051 MSMS: 1054
PEPMASS=472.28071	32162
CHARGE=1+
324.12454	518	
326.68654	114	
335.17957	221	1+
343.15868	296	
348.18392	332	
352.17093	124	
353.19221	230	
355.21772	253	1+
357.20439	157	
358.16961	314	1+
359.52063	186	
361.16997	141	
364.46731	141	
368.51583	190	
369.67697	110	
375.22884	3062	1+
380.21567	150	
382.22615	278	1+
384.17283	123	
391.74316	156	
397.20079	300	1+
400.22022	250	1+
407.19394	493	1+
410.21817	113	
411.23101	489	1+
418.23986	287	1+
426.19805	123	
428.25332	1149	1+
432.22631	258	1+
433.02974	125	
436.57267	148	
437.22486	373	1+
441.23971	226	1+
444.24610	248	
446.26880	6501	1+
446.74568	179	
450.23021	189	
451.24611	546	1+
454.24101	1039	1+
459.23884	459	1+
459.91746	197	
461.26445	462	1+
463.26510	175	
466.26268	588	1+
468.25932	1511	1+
468.74843	237	
469.76809	661	1+
470.26514	2741	1+
END IONS

###FS:    #m/z: 450.26938 #charge   2
###MaxRes:#m/z:  0.00000 #charge-128
###MS: 1055
###MSMS: 1056
BEGIN IONS
TITLE=Cmpd 255, AutoMSn(450.2694), 17.9 min
RTINSECONDS=1074.34
SCANS=MS: 1055 MSMS: 1056
PEPMASS=450.26938	48985
CHARGE=2+
329.17839	321	
337.20551	271	
341.17641	444	
359.19131	507	
368.22360	1168	1+
383.23071	270	
385.25172	977	
391.74654	398	
436.25744	379	
448.24818	472	
449.26179	478	
450.25678	919	1+
452.27088	731	
454.26552	741	
470.26922	302	
472.28513	7333	1+
571.35489	5767	1+
626.36223	300	
628.37863	1106	1+
654.38888	504	
670.38792	1158	1+
672.40236	19761	1+
681.04970	1205	1+
682.38824	596	
725.42667	3266	1+
741.42289	1269	1+
743.43894	12454	1+
754.53856	705	
755.43273	423	
779.49137	657	1+
END IONS

###FS:    #m/z: 561.28537 #charge   2
###MaxRes:#m/z:  0.00000 #charge-128
###MS: 1055
###MSMS: 1057
BEGIN IONS
TITLE=Cmpd 256, AutoMSn(561.2854), 17.9 min
RTINSECONDS=1074.84
SCANS=MS: 1055 MSMS: 1057
PEPMASS=561.28537	30247
CHARGE=2+
315.19404	249	
341.16041	233	
342.14317	816	1+
359.16930	624	1+
365.19828	212	1+
371.18934	224	
384.22519	271	1+
402.22848	368	1+
408.18359	190	
412.20308	277	
418.17419	231	
481.27949	179	
495.24389	202	
499.28521	3581	1+
509.25542	176	
522.23332	175	
530.24830	138	
539.29529	129	
542.29124	277	1+
543.76506	183	
547.21850	170	
550.99259	427	
552.28364	517	1+
552.77292	214	
556.29834	134	
557.31590	319	
558.30738	699	1+
561.29069	1167	1+
561.78337	334	
571.35860	258	1+
572.19664	276	
582.32046	226	
589.22474	143	
600.33350	2743	1+
606.26311	161	
623.27832	276	1+
745.38532	325	
763.39432	2507	1+
772.52628	256	
891.37574	674	1+
910.46554	1359	1+
1007.51648	2156	1+
1087.52195	1025	1+
END IONS

###FS:    #m/z: 628.66511 #charge   3
###MaxRes:#m/z:  0.00000 #charge-128
###MS: 1055
###MSMS: 1058
BEGIN IONS
TITLE=Cmpd 257, AutoMSn(628.6651), 17.9 min
RTINSECONDS=1075.34
SCANS=MS: 1055 MSMS: 1058
PEPMASS=628.66511	22864
CHARGE=3+
425.18225	146	
433.17070	145	
446.26316	148	
497.26959	425	1+
509.78216	197	
510.28049	143	
541.20969	166	
552.26495	211	
552.75800	168	
566.64194	381	
566.98306	232	
575.25167	141	
608.80842	194	
610.34484	173	
616.98476	264	
617.81953	189	
622.66389	801	1+
622.99888	556	1+
623.33452	362	
625.31365	881	1+
627.97917	235	
628.33276	308	
628.67390	2306	1+
629.00027	2338	1+
629.32983	1638	1+
633.31709	311	
634.60909	142	
650.36059	1152	1+
730.39750	277	
730.91055	280	
763.43494	161	
780.93585	470	
781.44723	224	
866.39318	538	1+
950.39334	215	1+
968.39300	1478	1+
END IONS

###FS:    #m/z: 450.26984 #charge   2
###MaxRes:#m/z:  0.00000 #charge-128
###MS: 1059
###MSMS: 1060
BEGIN IONS
TITLE=Cmpd 258, AutoMSn(450.2698), 18.0 min
RTINSECONDS=1078.36
SCANS=MS: 1059 MSMS: 1060
PEPMASS=450.26984	187380
CHARGE=2+
329.17708	975	
341.18136	1461	
359.19344	918	
363.22049	985	
368.22103	3386	1+
383.22980	1073	
385.25050	2232	
452.26740	873	
454.26808	2624	1+
470.27596	859	
472.28555	22061	1+
571.35499	15660	1+
628.37570	3276	1+
654.38724	2499	1+
670.39020	2777	
672.40224	59317	1+
682.38420	1251	
725.42916	10025	1+
741.42632	2905	1+
743.43897	38574	1+
755.43871	1407	
779.47846	2530	1+
END IONS

###FS:    #m/z: 899.52826 #charge   1
###MaxRes:#m/z:  0.00000 #charge-128
###MS: 1059
###MSMS: 1061
BEGIN IONS
TITLE=Cmpd 259, AutoMSn(899.5283), 18.0 min
RTINSECONDS=1078.86
SCANS=MS: 1059 MSMS: 1061
PEPMASS=899.52826	22503
CHARGE=1+
497.26273	810	1+
515.27602	211	
897.51363	1498	1+
899.52726	17141	1+
END IONS

###FS:    #m/z: 435.76269 #charge   2
###MaxRes:#m/z:  0.00000 #charge-128
###MS: 1059
###MSMS: 1062
BEGIN IONS
TITLE=Cmpd 260, AutoMSn(435.7627), 18.0 min
RTINSECONDS=1079.36
SCANS=MS: 1059 MSMS: 1062
PEPMASS=435.76269	20531
CHARGE=2+
329.19505	257	1+
341.18134	190	
348.19765	383	1+
355.20839	134	
359.19284	190	
370.18740	131	
383.21271	231	1+
385.25168	385	
389.73663	485	
395.24417	134	
401.24729	171	
418.24262	376	1+
422.25181	154	
431.27014	250	
432.26362	1322	1+
436.26086	681	1+
438.26251	483	
440.26351	236	
443.25843	183	
454.27260	591	1+
461.27312	301	
470.26949	131	
472.28563	1687	1+
484.26807	153	
491.58800	454	
498.28993	148	
500.27887	1964	1+
553.34396	854	1+
571.34869	735	1+
575.31426	444	1+
581.29275	125	
598.35107	121	
599.34687	498	1+
602.32333	142	
654.39172	914	1+
672.39830	738	1+
674.37831	554	1+
682.39735	441	1+
698.37393	233	
700.39917	1479	1+
714.41260	128	
725.42865	901	1+
743.44033	3102	1+
753.42734	225	
754.52447	119	
771.42948	1442	1+
END IONS

###FS:    #m/z: 450.27004 #charge   2
###MaxRes:#m/z:  0.00000 #charge-128
###MS: 1063
###MSMS: 1064
BEGIN IONS
TITLE=Cmpd 261, AutoMSn(450.2700), 18.0 min
RTINSECONDS=1082.38
SCANS=MS: 1063 MSMS: 1064
PEPMASS=450.27004	306760
CHARGE=2+
341.17895	1542	
368.22417	1564	
369.22019	3147	
383.23254	1606	
385.25359	4248	
436.25207	1459	
441.26170	1365	
454.26886	2119	
470.27014	1480	
472.28576	31682	1+
571.35535	23225	1+
628.37763	5637	1+
654.38802	2381	
670.38847	5485	1+
672.40266	91257	1+
682.38458	1429	
725.42868	13174	1+
741.42247	4445	1+
743.43912	56816	1+
755.43355	1814	
779.47890	3749	1+
END IONS

###FS:    #m/z: 899.52850 #charge   1
###MaxRes:#m/z:  0.00000 #charge-128
###MS: 1063
###MSMS: 1065
BEGIN IONS
TITLE=Cmpd 262, AutoMSn(899.5285), 18.0 min
RTINSECONDS=1082.88
SCANS=MS: 1063 MSMS: 1065
PEPMASS=899.52850	40152
CHARGE=1+
410.24241	384	
497.27366	586	
610.35996	418	
897.51128	1867	1+
899.52929	20985	1+
END IONS

###FS:    #m/z: 441.26358 #charge   2
###MaxRes:#m/z:  0.00000 #charge-128
###MS: 1063
###MSMS: 1066
BEGIN IONS
TITLE=Cmpd 263, AutoMSn(441.2636), 18.1 min
RTINSECONDS=1083.39
SCANS=MS: 1063 MSMS: 1066
PEPMASS=441.26358	46647
CHARGE=2+
327.17817	328	1+
329.19629	252	
348.18398	264	1+
365.20951	214	
369.20226	220	
383.21351	262	1+
385.24937	506	1+
395.22018	241	1+
412.24508	189	
415.22921	164	
420.22654	276	
422.23283	257	
424.24718	265	
426.22938	517	1+
432.25441	545	
437.25840	549	1+
439.24025	470	
440.25617	658	1+
442.24416	578	1+
444.27049	581	1+
449.26410	357	
461.26418	219	
470.27349	181	
472.27857	923	1+
498.30299	176	
511.30847	414	1+
514.28939	964	1+
516.27661	518	
545.33372	789	1+
571.35174	304	
575.30959	187	
602.34926	223	1+
610.36763	198	
613.35605	932	1+
631.38507	208	
632.37084	2682	1+
672.38970	830	1+
681.01667	164	
711.41336	430	1+
714.41227	652	1+
716.39615	426	1+
725.23417	197	
741.42148	159	
743.43373	153	
744.44157	480	1+
782.44097	321	
782.46928	373	1+
785.44055	258	
END IONS

###FS:    #m/z: 899.52773 #charge   1
###MaxRes:#m/z:  0.00000 #charge-128
###MS: 1067
###MSMS: 1068
BEGIN IONS
TITLE=Cmpd 264, AutoMSn(899.5277), 18.1 min
RTINSECONDS=1086.41
SCANS=MS: 1067 MSMS: 1068
PEPMASS=899.52773	38463
CHARGE=1+
497.27935	526	
897.51516	1636	1+
899.52825	20875	1+
END IONS

###FS:    #m/z: 441.26344 #charge   2
###MaxRes:#m/z:  0.00000 #charge-128
###MS: 1067
###MSMS: 1069
BEGIN IONS
TITLE=Cmpd 265, AutoMSn(441.2634), 18.1 min
RTINSECONDS=1086.91
SCANS=MS: 1067 MSMS: 1069
PEPMASS=441.26344	42423
CHARGE=2+
341.17642	154	
385.24753	339	
403.23329	161	
415.22347	144	
420.22234	326	1+
422.24495	223	
428.24352	148	
432.25529	931	1+
436.25096	434	1+
438.25857	696	1+
440.25690	1376	1+
444.26425	301	
446.24293	439	
448.85122	240	
449.25715	604	
461.26907	164	
472.28417	934	1+
491.60157	148	
497.26347	145	
498.81202	178	
511.29299	553	1+
514.28957	1752	1+
545.34307	473	
547.31616	177	
553.34464	243	
571.34978	402	1+
581.35832	154	
610.37596	218	
613.35717	329	1+
615.35114	244	
630.36623	236	
632.37137	3348	1+
640.77764	521	1+
654.40006	290	1+
670.38201	201	
672.39917	990	1+
675.36960	401	1+
700.40055	207	1+
711.40828	361	1+
714.41040	750	1+
716.38901	433	
782.43361	192	
785.43898	676	1+
794.74248	228	
END IONS

###FS:    #m/z: 445.25848 #charge   2
###MaxRes:#m/z:  0.00000 #charge-128
###MS: 1067
###MSMS: 1070
BEGIN IONS
TITLE=Cmpd 266, AutoMSn(445.2585), 18.1 min
RTINSECONDS=1087.41
SCANS=MS: 1067 MSMS: 1070
PEPMASS=445.25848	13077
CHARGE=2+
341.17787	224	
359.18640	274	
363.22353	254	
368.21525	922	1+
382.22326	559	1+
385.25812	784	1+
390.23917	352	
393.76147	283	
426.26140	364	1+
428.27232	239	
432.25421	1084	1+
436.25198	342	
441.26232	225	
442.25773	528	1+
444.26834	529	1+
446.26929	649	1+
448.26350	663	1+
454.27349	251	
455.30679	1248	
470.27005	604	
472.28800	4294	1+
511.29686	209	
513.29919	199	
514.29635	750	1+
516.27419	553	
532.29685	186	
545.33861	702	1+
569.33544	615	1+
571.35734	2877	1+
597.34167	304	
615.34475	307	
628.37341	670	
630.36756	406	1+
632.37171	5593	1+
654.39163	418	
670.38193	2001	1+
672.40193	9108	1+
681.04044	1759	1+
682.38603	276	
699.38204	250	
711.41115	390	
714.40659	1055	1+
725.42497	1975	1+
741.42306	1615	1+
743.43915	6130	1+
755.42566	249	
767.42360	189	
777.47511	420	1+
782.45034	193	
END IONS

###FS:    #m/z: 645.28597 #charge   2
###MaxRes:#m/z:  0.00000 #charge-128
###MS: 1071
###MSMS: 1072
BEGIN IONS
TITLE=Cmpd 267, AutoMSn(645.2860), 18.2 min
RTINSECONDS=1090.43
SCANS=MS: 1071 MSMS: 1072
PEPMASS=645.28597	13775
CHARGE=2+
310.14264	118	
337.14845	2625	1+
360.13392	157	
376.16803	118	
377.15191	226	
380.18692	199	
394.17139	438	
408.18607	747	
425.20855	245	
463.20130	101	
474.26490	179	
481.20565	1478	1+
524.23895	108	
532.25646	307	1+
536.24386	529	1+
543.22305	106	
577.27854	144	
580.25234	115	
594.33156	100	
605.26415	274	1+
608.31064	116	
623.29036	720	1+
632.30048	150	
642.34509	479	1+
644.31637	416	1+
648.39433	337	1+
667.29434	602	1+
693.32399	121	
693.83031	113	
742.84717	104	
754.32107	2565	1+
763.50817	345	
864.36799	125	
865.34410	498	1+
882.36986	868	1+
953.41560	706	1+
END IONS

###FS:    #m/z: 572.31493 #charge   2
###MaxRes:#m/z:  0.00000 #charge-128
###MS: 1071
###MSMS: 1073
BEGIN IONS
TITLE=Cmpd 268, AutoMSn(572.3149), 18.2 min
RTINSECONDS=1090.93
SCANS=MS: 1071 MSMS: 1073
PEPMASS=572.31493	15716
CHARGE=2+
312.11954	145	
340.11772	171	
345.22644	468	
400.21586	153	
424.14091	124	
425.22588	115	
440.19296	221	1+
452.13755	118	
456.21981	140	
458.30070	1040	1+
465.25450	119	
469.17215	150	
506.27807	124	
517.16420	175	
525.27076	195	
552.22798	299	1+
555.28927	186	
557.37783	1097	1+
568.27621	3578	1+
572.32881	335	1+
574.31869	157	
590.27800	119	
623.27051	121	
651.28324	229	1+
656.41024	171	
658.42170	2069	1+
668.31018	116	
711.35354	137	
770.43217	120	
787.46245	641	1+
826.47562	238	
842.46332	176	
844.48487	3459	1+
915.52351	1561	1+
1039.52842	177	
1040.53476	160	
END IONS

###FS:    #m/z: 695.83558 #charge   2
###MaxRes:#m/z:  0.00000 #charge-128
###MS: 1071
###MSMS: 1074
BEGIN IONS
TITLE=Cmpd 269, AutoMSn(695.8356), 18.2 min
RTINSECONDS=1091.44
SCANS=MS: 1071 MSMS: 1074
PEPMASS=695.83558	10735
CHARGE=2+
375.16646	298	
393.17300	102	
403.15854	320	1+
421.75389	106	
424.17138	105	
426.17710	104	
472.18068	152	
475.21996	113	
490.20652	149	
500.20003	112	
517.20735	239	
518.20761	645	1+
535.20957	381	1+
559.24305	130	
585.26552	148	
597.30660	105	
602.26875	164	
614.32281	2434	1+
620.29184	179	
630.28452	741	1+
638.70377	188	
648.30287	247	
689.14704	102	
692.34401	138	
695.34974	175	
698.84113	103	
699.34366	122	
743.36721	1969	1+
753.42185	305	
760.31439	118	
856.45196	672	1+
866.20494	155	
970.49532	1292	1+
END IONS

###FS:    #m/z: 572.31309 #charge   2
###MaxRes:#m/z:  0.00000 #charge-128
###MS: 1075
###MSMS: 1076
BEGIN IONS
TITLE=Cmpd 270, AutoMSn(572.3131), 18.2 min
RTINSECONDS=1094.46
SCANS=MS: 1075 MSMS: 1076
PEPMASS=572.31309	29214
CHARGE=2+
328.20281	145	
340.12560	211	
345.22361	579	1+
359.15087	174	
394.18311	141	
407.14559	136	
413.75844	130	
451.72051	144	
452.15179	172	
454.24085	140	
458.30754	1829	1+
472.26823	212	
473.21892	143	
483.23832	164	
498.26162	255	1+
523.26115	232	1+
527.28116	132	
552.21615	635	1+
554.78748	218	
555.24622	177	
556.32723	167	
557.37380	1154	1+
563.30439	287	1+
568.28024	3769	1+
572.31719	296	1+
574.31872	390	1+
639.27696	145	
651.27520	199	
656.40863	150	
658.42021	2272	1+
710.31962	132	
787.45993	951	1+
826.47883	229	
830.43957	161	
842.48200	176	
844.48649	3566	1+
915.51503	2022	1+
1039.56914	162	
1040.55501	135	
END IONS

###FS:    #m/z: 645.28546 #charge   2
###MaxRes:#m/z:  0.00000 #charge-128
###MS: 1075
###MSMS: 1077
BEGIN IONS
TITLE=Cmpd 271, AutoMSn(645.2855), 18.2 min
RTINSECONDS=1094.96
SCANS=MS: 1075 MSMS: 1077
PEPMASS=645.28546	21851
CHARGE=2+
337.14994	4633	1+
357.16958	126	
380.18746	358	
385.15371	116	
394.17474	636	1+
408.18568	1365	1+
425.20966	306	
463.20080	134	
481.20630	1837	1+
493.23958	145	
504.21979	129	
519.20599	111	
529.28379	153	
536.24690	566	
541.23080	114	
596.28046	116	
605.25078	169	
623.28128	482	1+
628.32216	137	
641.32699	108	
642.33011	225	1+
645.30584	129	
648.32303	213	
650.35671	152	
667.28303	1153	1+
736.29589	219	1+
754.31602	3573	1+
763.51235	468	
791.33706	132	
806.40945	103	
864.37950	136	
865.33969	667	1+
882.37385	1211	1+
953.39882	877	1+
1063.46147	724	1+
END IONS

###FS:    #m/z: 695.83486 #charge   2
###MaxRes:#m/z:  0.00000 #charge-128
###MS: 1075
###MSMS: 1078
BEGIN IONS
TITLE=Cmpd 272, AutoMSn(695.8349), 18.3 min
RTINSECONDS=1095.46
SCANS=MS: 1075 MSMS: 1078
PEPMASS=695.83486	11439
CHARGE=2+
335.13058	168	
357.19823	125	
375.16385	327	1+
385.16819	131	
393.17503	256	
402.23871	176	
403.16436	307	1+
438.25403	141	
472.17878	110	
490.19699	193	
517.20968	118	
518.19023	394	
524.25874	126	
535.20648	183	
557.20375	108	
574.23134	158	
580.26398	109	
585.26371	123	
614.32257	1864	1+
630.27790	417	1+
648.29350	132	
676.32594	176	
678.35995	129	
685.57033	111	
696.32446	181	
725.37769	133	
743.36679	1176	1+
835.73286	110	
856.45278	519	1+
866.20185	333	
953.44667	127	
970.48944	575	1+
END IONS

###FS:    #m/z: 572.31017 #charge   2
###MaxRes:#m/z:  0.00000 #charge-128
###MS: 1079
###MSMS: 1080
BEGIN IONS
TITLE=Cmpd 273, AutoMSn(572.3102), 18.3 min
RTINSECONDS=1098.49
SCANS=MS: 1079 MSMS: 1080
PEPMASS=572.31017	28878
CHARGE=2+
323.10081	185	
345.22254	204	
378.19819	109	
405.22398	112	
434.13322	175	
448.22704	186	
452.14273	191	
456.27361	237	1+
458.30730	1846	1+
469.15947	419	1+
475.19612	115	
486.19722	147	
515.27843	211	1+
522.81303	142	
523.29084	210	
536.18201	170	
552.20499	330	1+
557.37505	1147	1+
563.79644	119	
568.28051	5530	1+
573.30383	264	1+
576.29771	145	
606.28898	128	
632.32667	131	
634.25249	114	
651.28212	330	1+
657.40994	127	
658.42377	2696	1+
711.34868	107	
732.05641	107	
769.45822	245	1+
787.45946	594	1+
830.43993	186	
842.46802	140	
844.48474	3921	1+
854.27575	373	
854.39825	188	
915.51945	2148	1+
1040.55714	142	
END IONS

###FS:    #m/z: 645.28583 #charge   2
###MaxRes:#m/z:  0.00000 #charge-128
###MS: 1079
###MSMS: 1081
BEGIN IONS
TITLE=Cmpd 274, AutoMSn(645.2858), 18.3 min
RTINSECONDS=1098.99
SCANS=MS: 1079 MSMS: 1081
PEPMASS=645.28583	21219
CHARGE=2+
319.13469	111	
328.15672	233	
337.14889	2846	1+
363.16267	218	
377.14514	150	
380.17416	237	1+
394.17382	334	1+
408.18789	1249	1+
415.18661	101	
425.21135	488	1+
454.16830	141	
481.20659	2079	1+
493.18994	133	
514.23045	115	
521.24721	115	
532.22716	149	
536.25234	646	1+
541.25166	120	
583.24548	136	
596.32625	160	
605.27169	180	
623.27935	828	1+
643.34538	212	
645.31463	297	1+
648.32371	117	
667.28969	1021	1+
709.45466	116	
736.29729	174	
747.33099	142	
754.31939	3425	1+
763.50811	721	
864.35653	105	
865.34798	834	1+
882.37485	1058	1+
893.36159	100	
925.40784	220	1+
936.39931	134	
953.41367	586	1+
END IONS

###FS:    #m/z: 556.28967 #charge   2
###MaxRes:#m/z:  0.00000 #charge-128
###MS: 1079
###MSMS: 1082
BEGIN IONS
TITLE=Cmpd 275, AutoMSn(556.2897), 18.3 min
RTINSECONDS=1099.49
SCANS=MS: 1079 MSMS: 1082
PEPMASS=556.28967	14116
CHARGE=2+
347.16526	120	
371.20160	239	
391.20271	224	1+
403.73692	108	
456.25437	179	
458.22718	164	
466.24415	299	1+
519.24468	112	
520.87313	104	
523.26459	937	1+
535.27474	102	
538.30778	120	
539.27255	232	1+
552.29477	386	1+
554.32410	187	
555.30007	340	
556.30669	286	
557.29816	779	1+
560.09684	125	
560.31426	207	
608.29456	138	
610.29042	2108	1+
693.32053	127	
711.34101	1779	1+
727.39628	230	
753.40092	111	
755.40499	643	1+
762.36526	447	1+
764.63542	170	
765.78264	168	
765.88700	154	
780.35812	199	
798.37164	4638	1+
868.47830	282	
894.44172	133	
911.45116	991	1+
998.48544	1181	1+
1009.96633	116	
END IONS

###FS:    #m/z: 556.29135 #charge   2
###MaxRes:#m/z:  0.00000 #charge-128
###MS: 1083
###MSMS: 1084
BEGIN IONS
TITLE=Cmpd 276, AutoMSn(556.2914), 18.4 min
RTINSECONDS=1102.51
SCANS=MS: 1083 MSMS: 1084
PEPMASS=556.29135	19394
CHARGE=2+
327.17511	125	
338.17368	153	
347.16578	198	
382.18551	157	
401.24264	126	
409.20816	186	
431.28026	123	
438.21891	198	
466.25351	266	
481.24315	124	
507.23353	119	
513.33524	132	
520.86696	252	
523.26186	1154	1+
529.21645	124	
535.26744	241	1+
541.28292	242	1+
552.29376	357	1+
554.27592	278	
555.30334	790	1+
558.29371	764	1+
559.15550	132	
594.28989	138	
610.28720	1821	1+
702.40973	128	
711.34548	1315	1+
727.41388	204	
755.39736	1048	1+
762.35665	296	1+
780.36592	147	
797.33489	134	
798.37229	3779	1+
813.75608	124	
841.50172	136	
868.48725	596	1+
911.45483	1273	1+
921.51713	153	
998.48411	816	1+
1009.96831	295	
END IONS

###FS:    #m/z: 884.88370 #charge   2
###MaxRes:#m/z:  0.00000 #charge-128
###MS: 1083
###MSMS: 1085
BEGIN IONS
TITLE=Cmpd 277, AutoMSn(884.8837), 18.4 min
RTINSECONDS=1103.01
SCANS=MS: 1083 MSMS: 1085
PEPMASS=884.88370	17862
CHARGE=2+
342.21025	157	
353.17438	135	
370.20731	1503	1+
376.60590	684	
412.24790	168	
439.23125	145	
455.29320	234	
465.27098	251	1+
483.29345	669	1+
535.28692	112	
540.74202	129	
549.26975	149	
626.29445	107	
643.32315	303	1+
644.72759	141	
664.28302	129	
793.33603	119	
876.85468	132	
880.35875	320	1+
884.61020	121	
885.37853	288	
885.86666	634	
886.52323	912	1+
887.37679	141	
889.50247	582	1+
896.39441	133	
899.43464	691	
1040.42227	141	
1041.40434	129	
1127.44857	306	
1128.45103	119	
1129.41797	186	
1287.46296	757	1+
END IONS

###FS:    #m/z: 590.59083 #charge   3
###MaxRes:#m/z:  0.00000 #charge-128
###MS: 1083
###MSMS: 1086
BEGIN IONS
TITLE=Cmpd 278, AutoMSn(590.5908), 18.4 min
RTINSECONDS=1103.51
SCANS=MS: 1083 MSMS: 1086
PEPMASS=590.59083	10628
CHARGE=3+
322.16851	160	
335.09180	128	
343.16083	401	
353.18328	265	
365.68208	169	
370.20731	560	1+
374.19572	252	
376.61228	197	
389.23173	139	
437.18198	188	
438.27011	142	
455.28796	146	
483.28746	863	1+
531.23086	276	1+
534.85693	129	
535.30112	142	
549.27518	398	1+
552.30661	207	
571.27096	586	1+
574.31126	239	
584.28677	182	
586.29478	318	1+
588.30246	474	1+
590.30699	558	1+
591.81324	126	
592.34024	302	
593.31860	932	1+
614.34875	916	1+
643.32143	243	
645.25281	133	
664.29455	1084	1+
700.77466	147	
713.32929	182	
729.36596	786	1+
793.33227	525	1+
842.45320	816	1+
880.36672	1630	1+
890.32437	152	
896.39894	134	
953.47441	323	1+
971.50108	1735	1+
1040.39094	243	
1127.43605	494	1+
END IONS

###FS:    #m/z: 556.29023 #charge   2
###MaxRes:#m/z:  0.00000 #charge-128
###MS: 1087
###MSMS: 1088
BEGIN IONS
TITLE=Cmpd 279, AutoMSn(556.2902), 18.4 min
RTINSECONDS=1106.53
SCANS=MS: 1087 MSMS: 1088
PEPMASS=556.29023	20071
CHARGE=2+
336.14710	102	
369.18038	124	
383.22333	143	
395.78089	301	
401.22491	137	
412.23959	107	
438.21944	339	1+
446.25789	108	
466.24294	306	
484.20938	101	
512.31148	183	
522.21615	105	
523.26038	1188	1+
538.27394	198	
540.27995	116	
552.29179	375	1+
553.76722	162	
554.28911	539	1+
556.28366	538	1+
558.27522	622	1+
560.10044	112	
593.27068	175	
610.29916	1040	1+
626.36249	174	
633.33697	125	
693.33716	353	1+
711.33460	1123	1+
727.40808	230	
755.39384	1698	1+
762.35634	279	1+
765.21433	100	
765.89248	224	
781.34964	151	
798.37353	3683	1+
840.49054	421	1+
868.48087	838	1+
911.45261	1050	1+
921.50362	120	
996.52890	117	
998.48759	1052	1+
END IONS

###FS:    #m/z: 885.38030 #charge   2
###MaxRes:#m/z:  0.00000 #charge-128
###MS: 1087
###MSMS: 1089
BEGIN IONS
TITLE=Cmpd 280, AutoMSn(885.3803), 18.5 min
RTINSECONDS=1107.03
SCANS=MS: 1087 MSMS: 1089
PEPMASS=885.38030	16045
CHARGE=2+
342.21368	196	
370.20475	1028	1+
376.61225	196	
389.23644	145	
455.28247	186	
466.26220	238	
483.28376	825	1+
491.58650	168	
552.30824	122	
626.29328	122	
643.32371	129	
644.23261	130	
664.29163	180	
793.32489	286	
838.91186	193	
838.99407	120	
880.36884	135	
881.82072	129	
884.50149	139	
885.36800	431	
885.88728	220	
886.53470	1367	1+
889.49439	411	1+
896.39136	215	
899.43451	220	
1127.41966	238	
1138.53456	180	
1287.44479	238	
1400.54661	127	
END IONS

###FS:    #m/z: 590.59060 #charge   3
###MaxRes:#m/z:  0.00000 #charge-128
###MS: 1087
###MSMS: 1090
BEGIN IONS
TITLE=Cmpd 281, AutoMSn(590.5906), 18.5 min
RTINSECONDS=1107.53
SCANS=MS: 1087 MSMS: 1090
PEPMASS=590.59060	10383
CHARGE=3+
320.16403	190	
322.16664	220	
343.16293	474	1+
370.20346	727	1+
374.19619	218	
376.60812	300	
389.23824	157	
391.20029	152	
412.23683	137	
431.69273	139	
455.28800	174	
483.28818	829	1+
499.27661	151	
520.69483	175	
522.26811	157	
549.26477	429	1+
552.30051	128	
580.31573	130	
584.28043	164	
587.30859	675	1+
589.80904	211	
592.27450	159	
592.81222	255	
593.28723	480	1+
612.34302	137	
614.33636	1039	1+
634.60732	192	
643.29924	355	1+
664.29114	432	1+
729.37246	992	1+
763.39759	136	
793.33562	440	
795.32585	149	
842.45190	719	1+
880.37643	1085	1+
890.30926	649	
971.49574	1201	1+
1041.38903	144	
1179.59824	836	1+
END IONS

###FS:    #m/z: 579.29961 #charge   2
###MaxRes:#m/z:  0.00000 #charge-128
###MS: 1091
###MSMS: 1092
BEGIN IONS
TITLE=Cmpd 282, AutoMSn(579.2996), 18.5 min
RTINSECONDS=1110.55
SCANS=MS: 1091 MSMS: 1092
PEPMASS=579.29961	14084
CHARGE=2+
337.15242	243	
382.17001	243	
383.15211	690	
401.10083	115	
408.17916	153	
449.24451	116	
451.21582	119	
457.23636	184	
459.25832	932	1+
472.25916	230	1+
506.22571	101	
523.79855	100	
536.28027	113	
546.27784	124	
560.27218	123	
562.27363	173	
566.25065	148	
568.24651	453	1+
572.34668	844	1+
575.24489	180	
576.31030	303	1+
578.29496	424	1+
580.29569	853	1+
584.25427	216	
587.36033	426	1+
687.37034	1635	1+
719.31268	110	
758.41211	964	1+
798.37481	231	1+
842.38149	107	
873.44497	944	1+
972.50943	182	
1029.54931	109	
1139.57981	1610	1+
END IONS

###FS:    #m/z: 556.29174 #charge   2
###MaxRes:#m/z:  0.00000 #charge-128
###MS: 1091
###MSMS: 1093
BEGIN IONS
TITLE=Cmpd 283, AutoMSn(556.2917), 18.5 min
RTINSECONDS=1111.05
SCANS=MS: 1091 MSMS: 1093
PEPMASS=556.29174	9332
CHARGE=2+
325.15355	114	
356.19551	115	
369.70823	187	
382.69673	123	
395.78150	152	
401.23215	131	
446.16366	114	
451.20264	127	
466.25129	206	
470.22625	119	
493.23260	246	
495.26629	132	
512.29907	162	
523.25218	616	1+
538.28353	406	1+
542.28768	295	1+
545.29857	130	
550.01783	264	1+
554.29928	315	1+
556.29198	335	
558.29572	826	1+
562.31119	143	
592.28398	121	
594.37051	115	
610.29443	878	1+
626.35265	342	1+
630.33280	122	
711.33793	709	1+
721.33760	243	
727.41526	416	1+
755.40519	1956	1+
763.24257	205	
765.89482	138	
767.44863	141	
792.36447	153	
798.37915	2494	1+
868.48439	726	1+
911.45700	368	
998.47562	466	1+
END IONS

###FS:    #m/z: 568.27562 #charge   1
###MaxRes:#m/z:  0.00000 #charge-128
###MS: 1091
###MSMS: 1094
BEGIN IONS
TITLE=Cmpd 284, AutoMSn(568.2756), 18.5 min
RTINSECONDS=1111.56
SCANS=MS: 1091 MSMS: 1094
PEPMASS=568.27562	12315
CHARGE=1+
367.66419	129	
398.19314	111	
414.18838	112	
421.21134	110	
422.16016	112	
486.20640	124	
523.26972	129	
548.25164	106	
564.30515	169	
567.27431	123	
568.27992	1299	1+
END IONS

###FS:    #m/z: 579.29803 #charge   2
###MaxRes:#m/z:  0.00000 #charge-128
###MS: 1095
###MSMS: 1096
BEGIN IONS
TITLE=Cmpd 285, AutoMSn(579.2980), 18.6 min
RTINSECONDS=1114.58
SCANS=MS: 1095 MSMS: 1096
PEPMASS=579.29803	14806
CHARGE=2+
382.17160	184	
383.15668	489	
393.22471	101	
417.92523	104	
442.23436	166	
453.20240	429	1+
459.25687	881	1+
505.20613	135	
520.27384	114	
543.31924	117	
551.21131	169	
559.29131	107	
561.26849	161	
568.25372	336	1+
572.34603	766	1+
575.31965	224	1+
577.29281	554	1+
580.31284	252	
581.28894	640	1+
584.28262	181	
586.24210	125	
592.29361	157	
653.32472	105	
670.34607	132	
687.37657	1250	1+
698.10618	186	
703.33941	100	
758.40833	966	1+
768.56457	100	
856.42152	132	
873.43907	1482	1+
884.26883	240	
972.50930	228	
974.50177	103	
1029.52368	166	
1139.58000	1649	1+
END IONS

###FS:    #m/z: 601.33334 #charge   1
###MaxRes:#m/z:  0.00000 #charge-128
###MS: 1095
###MSMS: 1097
BEGIN IONS
TITLE=Cmpd 286, AutoMSn(601.3333), 18.6 min
RTINSECONDS=1115.08
SCANS=MS: 1095 MSMS: 1097
PEPMASS=601.33334	8694
CHARGE=1+
328.19527	1282	1+
386.21910	127	
390.21996	103	
402.23138	161	
428.22335	124	
457.25011	322	1+
470.27021	265	
514.27249	3791	1+
527.31833	415	1+
542.27793	112	
551.24886	108	
584.32191	112	
601.33002	355	1+
END IONS

###FS:    #m/z: 519.26956 #charge   2
###MaxRes:#m/z:  0.00000 #charge-128
###MS: 1095
###MSMS: 1098
BEGIN IONS
TITLE=Cmpd 287, AutoMSn(519.2696), 18.6 min
RTINSECONDS=1115.58
SCANS=MS: 1095 MSMS: 1098
PEPMASS=519.26956	6322
CHARGE=2+
426.23955	120	
438.12456	116	
441.20392	128	
466.27609	151	
476.25085	342	
483.50857	342	
485.23988	105	
489.26599	128	
498.28842	462	1+
502.26232	128	
503.27800	268	1+
510.27323	107	
515.27949	568	1+
517.29430	1071	1+
520.29566	537	1+
522.27493	627	1+
526.27221	101	
527.84853	210	
533.93933	109	
589.33163	369	1+
644.33558	110	
646.35047	886	1+
744.43073	159	
761.37759	2432	1+
874.50021	229	1+
END IONS

###FS:    #m/z: 590.30185 #charge   2
###MaxRes:#m/z:  0.00000 #charge-128
###MS: 1099
###MSMS: 1100
BEGIN IONS
TITLE=Cmpd 288, AutoMSn(590.3019), 18.6 min
RTINSECONDS=1118.61
SCANS=MS: 1099 MSMS: 1100
PEPMASS=590.30185	12207
CHARGE=2+
343.16423	290	1+
353.17362	145	
370.20066	167	
387.19821	132	
399.18222	120	
404.21929	801	1+
422.15783	627	1+
455.23599	119	
459.24069	139	
469.24971	131	
499.28392	304	1+
504.26309	144	
517.30804	1292	1+
520.22493	126	
524.26792	119	
544.24822	169	
552.28153	136	
572.33664	123	
577.28516	120	
586.31650	424	1+
588.10125	177	
588.30963	403	1+
590.27425	583	1+
594.29938	294	
596.26086	119	
598.26339	592	
600.32695	166	
614.34181	493	1+
637.29303	345	1+
645.36523	1705	1+
664.30329	166	
730.37808	147	
758.45001	929	1+
763.38747	313	
880.37623	283	1+
887.48652	944	1+
896.39412	124	
1016.52865	212	
1051.09750	176	
END IONS

###FS:    #m/z: 738.39531 #charge   2
###MaxRes:#m/z:  0.00000 #charge-128
###MS: 1099
###MSMS: 1101
BEGIN IONS
TITLE=Cmpd 289, AutoMSn(738.3953), 18.7 min
RTINSECONDS=1119.11
SCANS=MS: 1099 MSMS: 1101
PEPMASS=738.39531	10074
CHARGE=2+
348.21602	110	
358.18956	292	1+
368.16121	107	
370.20295	101	
376.21877	262	
390.19541	257	1+
479.76931	105	
489.29711	1292	1+
495.65284	149	
495.75658	105	
518.27116	281	1+
543.79771	264	
588.36152	367	1+
646.32021	314	1+
692.27992	108	
716.42298	255	
730.38236	118	
736.35571	118	
738.39473	110	
738.90956	246	
760.36156	289	1+
813.47140	106	
822.40334	126	
830.47991	541	1+
888.39992	105	
941.50305	124	
958.52195	496	1+
1084.54232	135	
1086.58159	159	
1215.62780	116	
END IONS

###FS:    #m/z: 519.26792 #charge   2
###MaxRes:#m/z:  0.00000 #charge-128
###MS: 1099
###MSMS: 1102
BEGIN IONS
TITLE=Cmpd 290, AutoMSn(519.2679), 18.7 min
RTINSECONDS=1119.61
SCANS=MS: 1099 MSMS: 1102
PEPMASS=519.26792	8765
CHARGE=2+
362.75689	101	
363.20392	124	
410.23659	111	
421.76248	101	
438.72742	152	
440.21268	120	
450.24271	286	1+
453.23063	104	
458.23721	102	
464.24506	104	
471.29679	123	
474.19222	109	
476.24850	436	
483.28998	116	
497.26124	512	1+
515.30856	102	
516.29375	653	1+
518.28055	657	1+
520.28878	836	1+
522.28985	433	1+
527.85003	140	
559.25403	133	
563.32999	266	
646.34488	530	
670.33700	116	
678.34119	255	
743.38381	121	
758.42204	122	
761.37613	2841	1+
779.40605	294	1+
856.44204	109	
874.45310	318	
876.44363	179	
1036.50645	486	1+
END IONS

###FS:    #m/z: 531.79524 #charge   2
###MaxRes:#m/z:  0.00000 #charge-128
###MS: 1103
###MSMS: 1104
BEGIN IONS
TITLE=Cmpd 291, AutoMSn(531.7952), 18.7 min
RTINSECONDS=1122.64
SCANS=MS: 1103 MSMS: 1104
PEPMASS=531.79524	24912
CHARGE=2+
322.17626	139	
341.17808	133	
359.19968	215	
373.17652	132	
373.27578	393	1+
385.19728	259	1+
387.19445	1229	1+
391.75004	125	
395.78545	361	
412.19268	125	
412.74454	133	
422.10384	121	
442.22280	119	
449.25535	452	1+
458.26502	198	
470.22884	701	1+
472.28565	176	
482.25088	123	
486.24591	206	
500.27806	534	1+
511.25538	129	
512.27751	278	1+
527.24467	186	
528.28386	597	1+
530.29410	633	1+
531.79726	190	
532.29436	1181	1+
534.88175	463	
557.36260	227	1+
559.34250	1247	1+
583.30874	879	1+
622.31590	198	
628.35076	165	
640.32107	514	1+
644.33202	242	1+
646.37485	6602	1+
654.74631	176	
696.38858	399	1+
725.43609	150	
745.44243	2461	1+
782.46506	121	
808.49511	175	
842.49969	8056	1+
899.51499	2495	1+
910.44338	263	
END IONS

###FS:    #m/z: 589.27627 #charge   2
###MaxRes:#m/z:  0.00000 #charge-128
###MS: 1103
###MSMS: 1105
BEGIN IONS
TITLE=Cmpd 292, AutoMSn(589.2763), 18.7 min
RTINSECONDS=1123.14
SCANS=MS: 1103 MSMS: 1105
PEPMASS=589.27627	20917
CHARGE=2+
353.17557	419	1+
360.19926	159	
371.19483	225	
395.14921	175	
399.18049	367	1+
404.22306	1955	1+
422.15323	1580	1+
435.22719	131	
484.24375	136	
489.24155	147	
499.27813	488	1+
504.25205	132	
517.31160	2583	1+
523.26176	184	
530.77914	127	
535.24001	452	
580.28581	327	1+
584.28059	153	
586.30668	237	1+
588.09660	297	
588.30590	1142	1+
593.29901	292	1+
595.28275	180	
600.32835	197	
613.35124	221	1+
627.35571	225	
628.34440	476	1+
637.30668	1281	1+
639.39481	164	
645.36398	3599	1+
654.74351	454	
663.29023	397	1+
708.34052	340	1+
756.22469	238	
756.43951	156	
758.44477	1821	1+
763.39761	292	1+
765.35202	706	1+
869.46904	334	1+
887.49176	2937	1+
899.43297	132	
912.45410	123	
914.41995	359	1+
971.48735	143	
999.51895	184	
1016.53029	369	
1017.53245	135	
END IONS

###FS:    #m/z: 737.88094 #charge   2
###MaxRes:#m/z:  0.00000 #charge-128
###MS: 1103
###MSMS: 1106
BEGIN IONS
TITLE=Cmpd 293, AutoMSn(737.8809), 18.7 min
RTINSECONDS=1123.64
SCANS=MS: 1103 MSMS: 1106
PEPMASS=737.88094	16058
CHARGE=2+
358.19799	347	1+
376.21255	446	1+
390.19244	222	
399.18363	117	
407.22360	128	
415.73781	101	
465.17020	107	
479.77387	108	
489.30491	953	
492.30723	111	
518.28047	111	
535.28140	473	1+
543.81013	157	
544.29233	141	
567.25071	106	
588.37105	612	1+
600.28793	110	
608.82314	113	
631.32689	102	
646.32106	161	
665.28331	126	
685.28274	102	
709.34136	120	
716.42040	371	1+
742.33270	203	1+
760.36544	101	
782.42516	100	
830.45850	664	1+
958.53931	678	1+
970.47480	137	
1086.58023	132	
1215.63089	158	
1216.63075	165	
END IONS

###FS:    #m/z: 531.79675 #charge   2
###MaxRes:#m/z:  0.00000 #charge-128
###MS: 1107
###MSMS: 1108
BEGIN IONS
TITLE=Cmpd 294, AutoMSn(531.7967), 18.8 min
RTINSECONDS=1126.67
SCANS=MS: 1107 MSMS: 1108
PEPMASS=531.79675	63193
CHARGE=2+
359.18437	355	
373.18514	210	
373.27468	663	1+
387.18506	1586	1+
389.21816	1057	1+
395.39280	280	
395.78749	872	
412.74849	777	1+
417.21044	212	
441.21934	488	1+
452.20890	225	
458.25364	255	
468.22667	222	
470.22506	1546	1+
479.48965	216	
486.24679	398	
500.26769	793	1+
509.78641	385	
527.26796	626	1+
530.27840	350	
531.79384	394	
532.29335	251	
533.29449	562	1+
534.88584	423	
555.31181	282	
557.34726	291	
559.34408	3309	1+
583.30549	1914	1+
591.31366	555	1+
599.34425	224	
640.33293	414	
644.35948	491	
646.37551	14203	1+
696.40149	259	
745.44387	5788	1+
753.40848	302	
754.54465	1525	
827.49751	235	
840.47250	517	1+
840.48637	246	
842.49875	18422	1+
899.51500	5672	1+
END IONS

###FS:    #m/z: 590.30218 #charge   2
###MaxRes:#m/z:  0.00000 #charge-128
###MS: 1107
###MSMS: 1109
BEGIN IONS
TITLE=Cmpd 295, AutoMSn(590.3022), 18.8 min
RTINSECONDS=1127.17
SCANS=MS: 1107 MSMS: 1109
PEPMASS=590.30218	25684
CHARGE=2+
326.16424	114	
342.18102	164	
353.17861	571	1+
371.17986	296	1+
383.17633	121	
387.19531	135	
393.75957	168	
404.22121	1579	1+
410.88888	124	
422.15378	2035	1+
446.16196	134	
484.27809	164	
492.20877	205	1+
499.29302	165	
500.26160	404	1+
507.24042	138	
517.30940	2544	1+
523.26706	127	
525.24142	118	
534.26824	119	
535.24002	612	1+
580.28382	844	1+
586.31364	128	
587.31096	158	
588.09210	225	1+
588.31670	367	1+
590.30404	592	1+
592.45025	139	
593.30608	296	1+
595.29589	178	
600.33443	260	
627.36073	252	
628.34503	422	1+
637.30683	1450	1+
643.33480	176	
645.36645	2986	1+
663.29550	323	1+
708.34074	460	1+
731.34081	114	
758.44819	2365	1+
765.36220	1083	1+
768.74180	153	
836.29323	307	
854.30013	143	
869.47518	275	1+
887.48743	3265	1+
914.43653	261	1+
998.51213	173	
1016.52770	666	1+
END IONS

###FS:    #m/z: 738.39434 #charge   2
###MaxRes:#m/z:  0.00000 #charge-128
###MS: 1107
###MSMS: 1110
BEGIN IONS
TITLE=Cmpd 296, AutoMSn(738.3943), 18.8 min
RTINSECONDS=1127.67
SCANS=MS: 1107 MSMS: 1110
PEPMASS=738.39434	16284
CHARGE=2+
327.17164	118	
376.22115	211	
407.22453	107	
443.25298	107	
482.21731	133	
489.30128	752	1+
518.25820	187	
535.30071	166	
588.36168	342	
599.81213	196	
608.32109	124	
646.30515	147	
650.29123	117	
656.36223	107	
692.29508	133	
716.42930	315	
738.34095	194	
738.92500	106	
742.36733	116	
783.27329	127	
830.46471	419	1+
840.07157	307	
958.52434	326	1+
987.46908	124	
1086.58059	141	
END IONS

###FS:    #m/z: 531.79595 #charge   2
###MaxRes:#m/z:  0.00000 #charge-128
###MS: 1111
###MSMS: 1112
BEGIN IONS
TITLE=Cmpd 297, AutoMSn(531.7959), 18.8 min
RTINSECONDS=1130.69
SCANS=MS: 1111 MSMS: 1112
PEPMASS=531.79595	79950
CHARGE=2+
359.18667	377	
373.18276	273	
373.27266	467	1+
387.18708	1549	1+
389.21422	642	
395.78535	1454	
417.21463	286	
420.73776	375	
441.23769	626	1+
470.22326	1362	1+
472.25933	413	
476.25495	290	
486.24878	370	
500.27768	354	
502.31307	400	
509.25748	305	
520.86220	330	
527.26307	523	1+
529.27361	333	
530.28486	882	1+
532.29845	1133	1+
555.30430	279	
557.35518	307	
559.34279	2898	1+
583.30569	1947	1+
591.31694	310	
622.32293	304	
640.33925	605	
644.35840	367	
646.37493	15212	1+
696.39069	334	
727.42916	328	
745.44215	6429	1+
754.54829	1497	
808.48231	558	
824.48817	837	1+
826.49298	307	
842.49852	20885	1+
899.51785	7187	1+
END IONS

###FS:    #m/z: 518.74867 #charge   2
###MaxRes:#m/z:  0.00000 #charge-128
###MS: 1111
###MSMS: 1113
BEGIN IONS
TITLE=Cmpd 298, AutoMSn(518.7487), 18.9 min
RTINSECONDS=1131.19
SCANS=MS: 1111 MSMS: 1113
PEPMASS=518.74867	18109
CHARGE=2+
357.23605	186	
359.13785	182	
382.19777	154	
430.24604	141	
446.27104	201	
449.25875	384	
450.24103	1062	1+
457.13861	386	1+
462.20526	178	
474.17163	201	
475.24329	330	1+
475.48670	165	
483.50800	396	
496.24459	142	
498.28502	144	
500.27705	253	
501.22467	240	
502.28045	654	1+
505.65964	333	
505.76634	172	
509.74263	638	
515.27886	280	
516.29397	544	1+
518.26244	331	
520.28228	894	1+
522.28857	334	
527.84759	252	
563.32797	1507	1+
572.19405	188	
598.32544	220	
600.34115	1206	1+
657.36594	3493	1+
678.34937	1438	1+
761.37618	1045	1+
770.44875	533	1+
779.40468	2355	1+
841.48839	364	
874.45946	212	1+
876.45475	2182	1+
928.53198	352	
1019.47449	1200	1+
1036.49464	1152	1+
END IONS

###FS:    #m/z: 536.32151 #charge   2
###MaxRes:#m/z:  0.00000 #charge-128
###MS: 1111
###MSMS: 1114
BEGIN IONS
TITLE=Cmpd 299, AutoMSn(536.3215), 18.9 min
RTINSECONDS=1131.69
SCANS=MS: 1111 MSMS: 1114
PEPMASS=536.32151	11148
CHARGE=2+
342.18237	143	
373.28048	349	1+
374.17244	186	
380.55945	148	
387.18409	729	1+
389.20947	410	1+
393.76318	161	
395.77359	275	
404.74462	217	
420.24846	203	
442.23198	367	1+
458.25755	154	
470.23333	1308	1+
486.25108	228	
489.25892	135	
498.26038	252	1+
500.27317	772	1+
515.25153	324	1+
520.26722	172	
527.25917	170	
527.80350	546	1+
531.27553	177	
531.80908	144	
534.28302	1533	1+
538.31830	833	1+
555.31614	270	
557.35646	537	1+
559.33919	1947	1+
564.30194	289	1+
581.31967	144	
583.31102	1214	1+
600.34219	632	1+
613.33473	237	
628.37403	218	
633.32624	176	
640.33273	506	1+
646.37729	8400	1+
696.39911	430	1+
706.19705	164	
725.44280	1067	1+
745.44061	4142	1+
754.54432	402	
755.43620	230	
782.49119	417	1+
808.49497	899	1+
824.48067	172	
824.49731	337	1+
826.49916	1199	1+
837.12764	160	
842.49635	10431	1+
899.51885	3103	1+
939.56168	145	
1063.57478	996	1+
END IONS

###FS:    #m/z: 521.30416 #charge   2
###MaxRes:#m/z:  0.00000 #charge-128
###MS: 1115
###MSMS: 1116
BEGIN IONS
TITLE=Cmpd 300, AutoMSn(521.3042), 18.9 min
RTINSECONDS=1134.71
SCANS=MS: 1115 MSMS: 1116
PEPMASS=521.30416	16023
CHARGE=2+
300.67611	248	
357.24323	138	
358.19608	142	
359.14268	333	1+
381.18474	205	
389.23407	133	
427.21918	124	
430.22033	222	1+
432.22088	394	1+
442.25709	189	
449.25952	282	
450.24329	1366	1+
457.14064	388	
458.23771	179	
463.19130	133	
465.23743	132	
474.17909	157	
477.24929	343	1+
480.21828	201	
492.71532	132	
500.25644	188	
501.25519	448	1+
503.28587	991	1+
509.74292	1117	1+
510.23941	426	
513.26567	165	
517.27657	878	1+
519.26617	1431	1+
522.28505	1405	1+
546.30822	158	
563.32597	1880	1+
570.24768	140	
571.20787	475	1+
575.33640	133	
598.31825	241	1+
600.34741	2381	1+
620.30873	150	
639.33357	332	1+
650.35103	172	
655.34059	291	1+
657.36625	5416	1+
678.35276	1692	1+
761.38465	904	1+
770.45000	1424	1+
778.44503	279	1+
779.40522	2281	1+
789.38678	308	1+
841.48163	977	1+
852.28210	148	
874.44882	187	
876.44902	2385	1+
886.48965	242	1+
928.52095	1485	1+
1036.49146	1686	1+
END IONS

###FS:    #m/z: 874.99826 #charge   3
###MaxRes:#m/z:  0.00000 #charge-128
###MS: 1115
###MSMS: 1117
BEGIN IONS
TITLE=Cmpd 301, AutoMSn(874.9983), 18.9 min
RTINSECONDS=1135.22
SCANS=MS: 1115 MSMS: 1117
PEPMASS=874.99826	14297
CHARGE=3+
353.17722	146	
369.22803	121	
370.20485	661	1+
376.59936	922	
396.18095	110	
412.25007	144	
455.29792	411	1+
483.29349	820	1+
615.32703	120	
626.28517	194	
643.31264	224	
776.40449	249	
852.76944	146	
856.13656	219	1+
857.58483	114	
866.19197	133	
871.38797	254	1+
873.40887	181	
875.58180	604	
875.78720	1122	1+
876.18065	414	
877.56865	149	
880.45098	111	
912.39845	143	
973.64769	207	
973.93558	150	
974.16397	123	
979.69923	111	
1019.73144	125	
1048.70880	128	
1066.73631	144	
1742.64890	406	1+
1743.08403	403	1+
1747.02317	469	1+
1749.91417	1607	1+
END IONS

###FS:    #m/z: 518.74951 #charge   2
###MaxRes:#m/z:  0.00000 #charge-128
###MS: 1115
###MSMS: 1118
BEGIN IONS
TITLE=Cmpd 302, AutoMSn(518.7495), 18.9 min
RTINSECONDS=1135.72
SCANS=MS: 1115 MSMS: 1118
PEPMASS=518.74951	18302
CHARGE=2+
300.67725	249	
329.18591	470	
354.21621	141	
359.15330	203	
414.23668	173	
432.23212	357	1+
440.23808	165	
446.26732	423	1+
450.24807	714	1+
457.14122	389	1+
475.22383	138	
476.24796	375	1+
483.24179	160	
486.25767	121	
498.28164	209	
500.26973	211	
501.25640	468	1+
503.29238	230	
509.75053	337	
515.29166	300	
516.28089	336	
517.28180	722	1+
520.27516	1181	1+
527.84529	432	
560.30729	251	1+
563.32549	1442	1+
571.22436	385	
577.27903	129	
598.33864	126	
600.34606	2125	1+
615.33396	144	
640.33090	314	1+
646.35325	214	
650.36678	296	1+
655.33995	444	1+
657.36716	4948	1+
678.35247	1186	1+
761.38014	525	1+
769.44476	305	1+
770.44391	1143	1+
779.40362	1701	1+
789.37974	451	1+
790.71833	315	
841.48830	1015	1+
860.44091	147	
876.45254	377	
876.47056	658	1+
926.49720	134	
928.51697	849	1+
1019.46375	911	1+
1036.51266	853	1+
END IONS

###FS:    #m/z: 699.66186 #charge   3
###MaxRes:#m/z:  0.00000 #charge-128
###MS: 1119
###MSMS: 1120
BEGIN IONS
TITLE=Cmpd 303, AutoMSn(699.6619), 19.0 min
RTINSECONDS=1138.73
SCANS=MS: 1119 MSMS: 1120
PEPMASS=699.66186	22195
CHARGE=3+
408.83249	188	
409.21357	332	
479.72887	385	
489.25353	234	1+
491.58851	300	
496.24016	319	
512.75940	207	
517.74973	670	
534.24862	417	1+
552.25927	284	
553.26994	1029	1+
556.75339	415	1+
566.74991	838	
567.26238	325	
570.27051	180	
580.76233	240	1+
592.27498	189	
599.31725	268	1+
609.27599	396	
610.29172	3142	1+
613.30603	310	1+
618.28543	290	
618.78968	236	
627.29643	335	
627.79026	327	
678.31076	205	
679.29852	427	1+
686.83530	917	1+
687.36621	607	1+
687.99730	244	1+
692.81430	195	
696.32263	206	
697.32400	5766	1+
699.66205	283	1+
699.98982	381	
704.34503	509	1+
743.34445	341	1+
764.33967	272	1+
818.40150	1682	1+
844.39615	1862	1+
901.41869	1478	1+
929.43999	194	
937.46363	1795	1+
939.47596	209	
958.43897	1811	1+
965.47284	2237	1+
1045.47155	2245	1+
1052.49607	1766	1+
1121.54232	918	1+
1132.49270	438	
1133.48354	200	
1178.55097	906	1+
1279.56750	538	1+
1399.66252	1276	1+
END IONS

###FS:    #m/z: 875.39587 #charge   3
###MaxRes:#m/z:  0.00000 #charge-128
###MS: 1119
###MSMS: 1121
BEGIN IONS
TITLE=Cmpd 304, AutoMSn(875.3959), 19.0 min
RTINSECONDS=1139.24
SCANS=MS: 1119 MSMS: 1121
PEPMASS=875.39587	20837
CHARGE=3+
370.20708	945	1+
376.60661	528	
455.30094	294	1+
466.27482	149	
483.29378	967	1+
530.25369	171	
556.28010	120	
614.99884	199	
643.32024	324	
838.77200	139	
863.15829	123	
863.77388	125	
870.45077	166	
870.98655	303	1+
872.16803	205	
872.39827	334	
875.08045	156	
875.20813	570	1+
875.40558	643	1+
875.59541	731	1+
875.99121	1301	
878.56632	141	
878.82125	127	
878.99844	200	
880.11127	121	
965.47300	126	
973.90784	606	1+
974.17999	143	
1001.68420	146	
1002.20138	168	
1048.21359	132	
1048.94990	155	
1080.29398	193	
1744.92339	467	1+
1750.53339	1474	1+
END IONS

###FS:    #m/z: 521.30540 #charge   2
###MaxRes:#m/z:  0.00000 #charge-128
###MS: 1119
###MSMS: 1122
BEGIN IONS
TITLE=Cmpd 305, AutoMSn(521.3054), 19.0 min
RTINSECONDS=1139.74
SCANS=MS: 1119 MSMS: 1122
PEPMASS=521.30540	21279
CHARGE=2+
300.67402	346	
357.24451	144	
359.13573	140	
375.23386	176	
389.22112	336	1+
410.19456	250	1+
416.18485	169	
431.24769	409	1+
438.21355	152	
446.26528	357	
448.75834	232	
450.24279	527	1+
456.14865	319	1+
484.25116	254	
491.58696	309	
500.27923	437	1+
502.25047	217	
503.28907	664	1+
506.25210	150	
509.72430	188	
510.24615	532	1+
517.27498	183	
518.29559	707	1+
518.78186	159	
520.28304	800	1+
522.27141	924	1+
524.28949	437	
533.94955	260	
536.23899	141	
563.32567	908	1+
583.33333	149	
590.31095	156	
597.34542	267	1+
600.34401	2372	1+
639.35360	184	
640.36481	305	1+
650.35586	147	
655.35541	360	1+
657.36663	5438	1+
678.35360	838	1+
761.38599	397	1+
768.42887	145	
770.44788	1691	1+
779.41457	1477	1+
841.49376	1028	1+
876.45081	555	1+
876.46202	215	
898.54097	150	
928.51797	1293	1+
END IONS

###FS:    #m/z: 699.66115 #charge   3
###MaxRes:#m/z:  0.00000 #charge-128
###MS: 1123
###MSMS: 1124
BEGIN IONS
TITLE=Cmpd 306, AutoMSn(699.6612), 19.0 min
RTINSECONDS=1142.77
SCANS=MS: 1123 MSMS: 1124
PEPMASS=699.66115	37818
CHARGE=3+
349.16194	365	
409.22104	547	
436.18051	258	
442.21676	283	1+
496.24598	759	1+
504.23181	568	1+
508.73667	250	
509.23780	325	1+
517.74985	998	
518.24095	370	
533.24929	670	1+
538.76069	381	1+
547.75489	522	1+
552.25635	583	
552.75962	324	
553.26949	1475	1+
558.25370	285	
570.27492	272	
576.27489	237	
588.26316	278	1+
598.77733	556	1+
604.29147	268	1+
609.26731	264	
610.29116	5025	1+
625.27848	274	1+
629.30919	274	1+
643.31977	337	1+
647.33204	601	1+
662.31493	559	1+
663.09979	451	
663.21248	228	
676.33166	259	
679.30604	275	
683.31384	294	1+
692.31975	366	1+
693.64303	241	
695.33008	472	1+
697.32490	7504	1+
697.82559	536	1+
704.35573	691	1+
735.32928	226	
744.33906	392	
744.84193	271	
761.37823	527	1+
772.34464	257	1+
818.39555	2752	1+
828.90358	321	
829.02706	261	
844.39354	2334	1+
901.41070	2178	1+
937.46964	1869	1+
947.45845	386	1+
947.46431	243	
958.43388	3879	1+
965.46625	2542	1+
1006.48309	742	1+
1045.46928	3435	1+
1052.49649	2929	1+
1121.51900	1177	1+
1132.48684	435	
1132.50307	1723	1+
1133.49840	241	
1178.55099	1367	1+
1235.60154	650	1+
1253.57606	1380	1+
1372.64865	1842	1+
1390.66760	651	1+
1399.67181	1665	1+
1451.64829	561	1+
END IONS

###FS:    #m/z: 875.59536 #charge   3
###MaxRes:#m/z:  0.00000 #charge-128
###MS: 1123
###MSMS: 1125
BEGIN IONS
TITLE=Cmpd 307, AutoMSn(875.5954), 19.1 min
RTINSECONDS=1143.27
SCANS=MS: 1123 MSMS: 1125
PEPMASS=875.59536	17473
CHARGE=3+
370.20588	676	1+
376.60482	751	
455.28326	156	
483.29232	943	1+
491.58472	112	
596.30813	169	
614.98141	125	
615.31796	134	
775.36957	122	
798.32671	118	
838.95658	115	
839.15751	166	
856.62311	119	
870.54584	125	
872.21340	139	
872.58558	360	
873.41914	173	
873.83604	122	
874.47741	197	
875.40384	235	
875.58690	494	
875.78865	822	1+
876.00634	648	1+
876.19547	448	
876.41697	393	1+
878.77035	134	
879.39603	189	
973.42218	361	1+
1002.18268	116	
1048.43847	119	
1065.96802	151	
END IONS

###FS:    #m/z: 521.30412 #charge   2
###MaxRes:#m/z:  0.00000 #charge-128
###MS: 1123
###MSMS: 1126
BEGIN IONS
TITLE=Cmpd 308, AutoMSn(521.3041), 19.1 min
RTINSECONDS=1143.77
SCANS=MS: 1123 MSMS: 1126
PEPMASS=521.30412	18809
CHARGE=2+
341.18610	138	
354.22095	164	
375.24438	137	
380.22463	177	
390.73859	135	
414.27279	158	
423.22941	122	
429.21534	257	1+
433.22542	200	
450.23669	216	
474.25282	122	
475.50531	280	
484.27087	171	
495.28281	124	
499.26916	333	1+
501.71909	145	
503.29320	845	1+
509.74282	514	1+
517.27347	170	
518.29650	536	
518.75185	158	
519.29941	1549	1+
522.27970	765	1+
524.28522	453	
527.83903	125	
528.76869	217	
563.32821	676	1+
568.26416	173	
600.34472	1804	1+
610.29699	122	
639.35228	155	
657.36242	4590	1+
678.35205	808	1+
697.03557	133	
770.44484	920	1+
779.39477	650	1+
789.39140	219	1+
841.49803	257	
842.50262	402	1+
876.46302	756	1+
928.52985	758	1+
END IONS

###FS:    #m/z: 680.34638 #charge   2
###MaxRes:#m/z:  0.00000 #charge-128
###MS: 1127
###MSMS: 1128
BEGIN IONS
TITLE=Cmpd 309, AutoMSn(680.3464), 19.1 min
RTINSECONDS=1146.8
SCANS=MS: 1127 MSMS: 1128
PEPMASS=680.34638	29715
CHARGE=2+
316.14865	475	1+
341.17803	219	1+
343.16295	209	
369.17386	981	1+
372.19290	163	
387.19822	191	
390.22607	124	
393.21653	134	
398.16952	130	
402.24092	678	1+
410.20490	132	
414.23164	304	
416.18530	229	
423.22564	142	
426.19438	253	
437.23790	126	
443.20089	123	
444.21020	903	1+
470.22967	198	
487.24834	437	1+
497.23568	875	1+
513.22689	221	
515.25171	1893	1+
529.26212	298	
542.29362	173	
604.30460	2299	1+
610.32048	169	
626.33178	153	
628.33064	532	1+
640.34178	125	
662.35716	124	
671.83436	147	
677.33155	643	1+
682.37372	251	1+
714.33752	854	1+
730.36057	133	
732.36098	5309	1+
843.43008	204	
845.44477	2640	1+
916.48862	1121	1+
973.50063	3807	1+
1044.54347	1710	1+
1145.60167	1612	1+
1157.83679	427	
END IONS

###FS:    #m/z: 699.33159 #charge   2
###MaxRes:#m/z:  0.00000 #charge-128
###MS: 1127
###MSMS: 1129
BEGIN IONS
TITLE=Cmpd 310, AutoMSn(699.3316), 19.1 min
RTINSECONDS=1147.3
SCANS=MS: 1127 MSMS: 1129
PEPMASS=699.33159	29560
CHARGE=2+
390.19409	229	
395.79365	233	
409.22243	234	
436.18559	220	
444.21442	270	
451.21266	285	
496.24957	252	
517.74760	607	
518.23044	347	1+
523.23825	525	
523.73547	513	
526.75399	800	
527.24349	678	1+
532.77327	268	1+
546.24050	231	1+
550.24127	218	
552.26221	400	
553.27250	795	1+
561.26955	497	1+
561.74736	241	
566.75852	839	
567.26067	345	1+
570.27170	290	
581.28328	218	
589.78003	527	
590.27326	300	1+
610.29193	3463	1+
627.29700	571	1+
643.31849	414	1+
647.33282	498	
674.31652	226	1+
679.31859	303	1+
682.32892	336	1+
695.34194	366	1+
696.84138	273	1+
697.32620	5149	1+
698.99905	225	1+
699.64868	214	
706.19583	212	
732.36084	213	
818.39790	2101	1+
844.39649	1858	1+
901.41184	1566	1+
937.47557	1706	1+
958.43137	2561	1+
965.48165	1958	1+
1045.46603	661	
1046.48430	229	
1132.50374	325	
1372.65984	1017	1+
1390.69973	473	1+
END IONS

###FS:    #m/z: 680.34627 #charge   2
###MaxRes:#m/z:  0.00000 #charge-128
###MS: 1131
###MSMS: 1132
BEGIN IONS
TITLE=Cmpd 311, AutoMSn(680.3463), 19.2 min
RTINSECONDS=1150.83
SCANS=MS: 1131 MSMS: 1132
PEPMASS=680.34627	56025
CHARGE=2+
316.14512	813	
327.12953	270	
355.19272	195	
369.17531	1631	1+
380.15325	280	1+
386.24323	272	
387.18871	402	
396.20226	216	
398.17313	673	1+
402.24427	967	1+
414.23272	501	
416.18496	526	
426.19739	385	
428.20323	349	1+
444.20782	1252	1+
449.26159	248	
469.23446	477	1+
488.26534	230	
497.23238	1243	1+
515.24357	2858	1+
517.26989	1494	1+
542.29070	269	
565.30962	172	
600.33595	182	
602.29619	214	
604.30407	4077	1+
607.30206	206	
610.31470	472	
628.32433	650	1+
671.34539	204	
678.34996	190	
683.37982	367	1+
714.34859	399	
715.33874	797	1+
732.36087	8885	1+
742.30824	193	
827.42011	438	1+
843.41896	211	
845.44359	5659	1+
916.47684	2435	1+
956.49634	337	1+
971.51189	322	1+
973.50376	8234	1+
984.91815	631	
1042.51864	181	
1044.53743	3102	1+
1145.59152	2896	1+
1157.83252	256	
END IONS

###FS:    #m/z: 680.34742 #charge   2
###MaxRes:#m/z:  0.00000 #charge-128
###MS: 1135
###MSMS: 1136
BEGIN IONS
TITLE=Cmpd 312, AutoMSn(680.3474), 19.2 min
RTINSECONDS=1154.87
SCANS=MS: 1135 MSMS: 1136
PEPMASS=680.34742	69323
CHARGE=2+
316.14442	461	
345.13781	240	
366.69168	151	
369.17719	1925	1+
376.60446	409	
386.23091	392	
387.18924	463	1+
395.20673	394	1+
398.17280	467	1+
402.24272	1660	1+
412.20473	284	1+
414.23400	705	1+
416.18828	658	1+
426.19734	327	
429.20404	263	
444.20757	1231	1+
469.24289	155	
479.22728	198	
487.25560	901	1+
495.22594	304	1+
497.23634	1521	1+
515.24879	3757	1+
524.26492	193	
529.25574	340	1+
539.27129	155	
542.30093	332	
564.28898	212	
583.29935	197	
600.35148	188	
604.30312	4208	1+
610.31009	293	1+
628.32743	852	1+
662.33635	277	1+
671.33956	182	
677.35414	170	
682.34353	402	1+
713.34203	361	1+
714.36088	287	
715.33766	842	1+
730.35303	159	
732.36099	8099	1+
743.37749	504	1+
843.44217	465	1+
845.44129	6748	1+
853.09029	229	
854.26576	176	
916.47467	1935	1+
957.48247	161	
971.49683	364	1+
973.49943	7402	1+
984.06906	172	
984.91608	768	
1044.53785	3166	1+
1145.58234	2740	1+
1157.83632	713	
1359.66689	476	1+
END IONS

###FS:    #m/z: 602.31449 #charge   2
###MaxRes:#m/z:  0.00000 #charge-128
###MS: 1135
###MSMS: 1138
BEGIN IONS
TITLE=Cmpd 313, AutoMSn(602.3145), 19.3 min
RTINSECONDS=1155.87
SCANS=MS: 1135 MSMS: 1138
PEPMASS=602.31449	22821
CHARGE=2+
357.14873	160	
372.18142	242	1+
382.20635	134	
386.16017	665	1+
395.69632	200	
408.22341	482	1+
412.25935	156	
428.24464	121	
443.23720	158	
471.23410	157	
499.24042	1172	1+
503.31091	204	1+
509.26422	170	
514.26818	987	1+
521.79185	220	
523.25711	130	
525.26073	167	
527.31006	130	
563.25957	154	
572.28003	125	
584.32749	249	1+
597.30281	329	1+
599.29340	444	1+
601.33453	375	
602.32294	654	1+
605.31289	434	1+
612.30916	813	1+
658.41479	211	
677.30980	204	
683.29092	125	
689.34448	138	
709.33330	124	
726.35991	768	1+
767.44793	216	
769.39794	275	1+
774.43413	120	
780.36354	313	1+
790.38826	492	1+
797.39845	1162	1+
806.80539	188	
844.47674	220	
895.43897	319	1+
903.46397	595	1+
912.46615	379	1+
1017.51178	721	1+
1050.44588	142	
1088.55796	822	1+
END IONS

###FS:    #m/z: 602.31322 #charge   2
###MaxRes:#m/z:  0.00000 #charge-128
###MS: 1139
###MSMS: 1140
BEGIN IONS
TITLE=Cmpd 314, AutoMSn(602.3132), 19.3 min
RTINSECONDS=1158.91
SCANS=MS: 1139 MSMS: 1140
PEPMASS=602.31322	31672
CHARGE=2+
373.18370	149	
386.15299	709	1+
397.20594	149	
398.20661	272	1+
454.23657	321	1+
471.23136	183	
499.23487	1142	1+
509.26229	180	
514.26950	1007	1+
521.79007	198	
527.30078	218	1+
530.23199	152	
542.26780	171	
550.98940	148	
554.27180	193	
572.28370	228	
576.29475	166	
584.32230	237	
587.29576	219	1+
590.31671	159	
599.32503	424	1+
601.30731	1333	1+
612.31539	1273	1+
677.31123	301	
681.34412	211	
684.29933	162	
709.34672	370	1+
726.36133	837	1+
762.38826	170	
762.38897	275	1+
790.39921	436	1+
790.71531	188	
792.39503	158	
797.40025	890	1+
895.42029	567	1+
903.46599	932	1+
912.42636	154	
913.50755	597	
915.51461	201	
1017.51258	471	
1018.52429	329	
1036.55545	167	
1088.55138	1277	1+
END IONS

###FS:    #m/z: 686.03015 #charge   3
###MaxRes:#m/z:  0.00000 #charge-128
###MS: 1139
###MSMS: 1141
BEGIN IONS
TITLE=Cmpd 315, AutoMSn(686.0302), 19.3 min
RTINSECONDS=1159.41
SCANS=MS: 1139 MSMS: 1141
PEPMASS=686.03015	9078
CHARGE=3+
330.13832	264	
369.17920	387	1+
404.24112	174	
469.23001	125	
488.26096	263	1+
515.23648	388	1+
559.13339	208	
574.29848	318	1+
607.31188	154	
610.29510	221	
636.32458	142	
642.32241	135	
645.80751	127	
647.99959	156	
680.34037	258	1+
682.86626	128	
683.33667	205	
684.36239	180	
685.34501	217	
686.02558	247	1+
686.34875	552	1+
686.68911	142	
687.84399	165	
689.33213	380	1+
690.11273	138	
691.34461	216	
732.38616	148	
733.35877	584	1+
749.41917	130	
820.35903	274	1+
832.91981	147	
846.45283	274	1+
863.95464	179	
864.45709	272	
963.47578	157	
973.50463	167	
974.50208	427	1+
1207.61467	442	1+
END IONS

###FS:    #m/z: 560.30438 #charge   2
###MaxRes:#m/z:  0.00000 #charge-128
###MS: 1139
###MSMS: 1142
BEGIN IONS
TITLE=Cmpd 316, AutoMSn(560.3044), 19.3 min
RTINSECONDS=1159.91
SCANS=MS: 1139 MSMS: 1142
PEPMASS=560.30438	7954
CHARGE=2+
308.15425	113	
387.18450	127	
413.23310	141	
434.23174	104	
446.25359	220	
457.22410	130	
470.22307	463	1+
472.28290	200	
487.22832	116	
492.26638	116	
498.28719	108	
504.29545	142	
511.29445	132	
517.28508	107	
519.26868	112	
542.27513	187	
544.27917	235	1+
550.04198	138	
556.30426	1206	1+
560.29921	514	1+
560.80164	114	
562.30285	1087	1+
571.21460	142	
573.17034	522	
584.30065	120	
646.37362	941	1+
672.38442	386	1+
695.27251	106	
696.38989	109	
709.39547	143	
744.42911	527	1+
754.53608	232	
824.81786	108	
842.50178	1776	1+
854.50531	2552	1+
899.52295	586	1+
904.46013	375	1+
END IONS

###FS:    #m/z: 602.31401 #charge   2
###MaxRes:#m/z:  0.00000 #charge-128
###MS: 1143
###MSMS: 1144
BEGIN IONS
TITLE=Cmpd 317, AutoMSn(602.3140), 19.4 min
RTINSECONDS=1162.93
SCANS=MS: 1143 MSMS: 1144
PEPMASS=602.31401	32124
CHARGE=2+
339.65620	201	
358.18925	195	
386.14631	514	
397.20100	167	
408.22138	186	
411.22394	164	
415.23699	180	
428.22007	185	
452.24645	159	
458.29287	316	1+
462.23978	152	
471.24135	175	
499.23535	1764	1+
514.26849	882	1+
527.31011	284	1+
542.26688	327	1+
544.78476	155	
555.27056	316	1+
584.30318	545	1+
592.80009	196	
594.29291	224	
598.32411	293	1+
600.31325	273	
601.32047	1041	1+
612.31826	821	1+
628.33471	202	
682.32383	344	1+
719.21742	236	
726.35433	832	1+
762.39933	201	
777.61965	272	
780.37304	265	1+
790.38240	1159	1+
797.39562	776	1+
845.45855	172	
860.43781	151	
903.46826	626	1+
912.48628	646	1+
1017.49721	449	
1018.52702	249	
1088.56248	365	
1090.53405	174	
END IONS

###FS:    #m/z: 626.07130 #charge   3
###MaxRes:#m/z:  0.00000 #charge-128
###MS: 1143
###MSMS: 1145
BEGIN IONS
TITLE=Cmpd 318, AutoMSn(626.0713), 19.4 min
RTINSECONDS=1163.43
SCANS=MS: 1143 MSMS: 1145
PEPMASS=626.07130	21215
CHARGE=3+
323.19157	221	
370.20091	415	1+
376.59868	204	
387.19160	545	
404.22354	7435	1+
408.70920	236	
416.21707	393	1+
422.15284	211	
456.24481	215	
465.22633	334	1+
468.23623	385	1+
486.25932	309	
490.23738	242	
515.28079	192	
517.31034	8031	1+
534.88126	229	
554.25888	425	1+
563.27569	259	1+
574.29040	371	
598.29644	433	1+
609.32279	357	1+
616.29496	1099	1+
618.64796	192	
620.81031	364	1+
622.31311	595	1+
622.65053	506	1+
622.97376	246	1+
624.31816	789	1+
626.30110	986	1+
627.35808	493	1+
628.33182	1901	1+
628.64752	287	1+
629.80730	335	1+
636.28148	449	1+
636.67182	240	
645.36986	3082	1+
661.32531	558	1+
685.31978	802	1+
689.35758	421	1+
702.33881	343	1+
703.32537	1303	1+
718.31652	196	
743.37357	365	1+
749.37234	311	1+
758.43704	380	
765.33448	503	
767.85173	231	
770.39731	427	1+
774.40884	704	1+
788.41215	214	
791.38242	206	
798.39138	404	
807.87844	480	
808.40105	209	
816.41008	2128	1+
825.98992	324	
843.43606	304	
874.43499	197	
878.42592	522	1+
979.47365	508	1+
996.51610	309	1+
1394.72174	736	1+
1505.76353	842	1+
1522.79332	821	1+
1653.79765	500	1+
1743.82386	2881	1+
1856.90078	779	1+
END IONS

###FS:    #m/z: 834.42139 #charge   3
###MaxRes:#m/z:  0.00000 #charge-128
###MS: 1143
###MSMS: 1146
BEGIN IONS
TITLE=Cmpd 319, AutoMSn(834.4214), 19.4 min
RTINSECONDS=1163.93
SCANS=MS: 1143 MSMS: 1146
PEPMASS=834.42139	11793
CHARGE=3+
404.23161	151	
428.69591	107	
487.25229	113	
517.30104	135	
613.27177	110	
645.36159	553	1+
698.86174	100	
730.35645	110	
769.35723	104	
779.38891	119	
781.39127	141	
808.39085	103	
816.42196	133	
829.41423	129	
830.08622	155	
831.44867	317	1+
833.75409	1987	1+
834.08915	1019	1+
834.42034	1517	1+
835.89337	132	
839.40098	162	
844.79146	116	
885.47227	102	
887.49966	107	
981.46112	104	
1016.51798	113	
1145.57840	110	
END IONS

###FS:    #m/z: 626.07071 #charge   3
###MaxRes:#m/z:  0.00000 #charge-128
###MS: 1147
###MSMS: 1148
BEGIN IONS
TITLE=Cmpd 320, AutoMSn(626.0707), 19.4 min
RTINSECONDS=1166.96
SCANS=MS: 1147 MSMS: 1148
PEPMASS=626.07071	41881
CHARGE=3+
314.17997	496	
360.19445	327	
387.19335	689	1+
399.70250	422	
404.22340	8032	1+
416.21384	278	
486.24596	868	1+
491.58999	289	
517.30801	10330	1+
551.26584	489	1+
554.26176	405	
554.77959	319	
574.30144	292	
598.30953	477	1+
601.27525	303	
616.29414	796	1+
618.28608	646	1+
622.31285	281	
622.65519	480	1+
623.31480	1353	1+
626.30734	1234	1+
628.33224	2139	1+
634.60632	386	
637.28218	366	
645.36763	4102	1+
654.75290	600	
661.32321	1420	1+
685.31582	894	1+
689.35158	297	
697.87446	468	
703.32413	1502	1+
712.16315	435	
712.24308	447	
750.36695	413	1+
758.43091	861	1+
761.89377	394	
762.39848	326	
765.34490	934	1+
774.40675	976	1+
798.39814	552	1+
807.87788	308	
808.37875	444	
816.40455	2727	1+
825.97325	655	
843.91907	408	
871.43239	290	
878.42960	296	
979.47533	1893	1+
1487.73614	561	1+
1504.75431	943	1+
1653.79799	1306	1+
1743.82263	3690	1+
1855.87061	1623	1+
END IONS

###FS:    #m/z: 834.42239 #charge   3
###MaxRes:#m/z:  0.00000 #charge-128
###MS: 1147
###MSMS: 1149
BEGIN IONS
TITLE=Cmpd 321, AutoMSn(834.4224), 19.5 min
RTINSECONDS=1167.46
SCANS=MS: 1147 MSMS: 1149
PEPMASS=834.42239	23508
CHARGE=3+
370.19796	105	
404.22021	206	
459.23250	115	
517.31480	248	1+
600.28512	112	
616.29794	163	
661.95187	101	
758.45061	289	1+
784.37594	102	
796.37834	110	
808.39914	130	
829.75316	225	
830.46427	107	
832.45939	127	
834.10971	113	
834.41277	2142	1+
834.75340	2210	
835.08756	1079	
839.40150	109	
844.79490	100	
1144.56558	116	
1179.60204	153	
END IONS

###FS:    #m/z: 596.05329 #charge   3
###MaxRes:#m/z:  0.00000 #charge-128
###MS: 1147
###MSMS: 1150
BEGIN IONS
TITLE=Cmpd 322, AutoMSn(596.0533), 19.5 min
RTINSECONDS=1167.96
SCANS=MS: 1147 MSMS: 1150
PEPMASS=596.05329	12813
CHARGE=3+
337.14822	209	
344.20162	150	
372.16767	150	
406.19427	160	
425.23295	169	
442.24099	241	
450.24524	165	
481.25091	527	1+
498.72327	191	
508.23536	156	
510.28319	156	
523.78390	168	
537.79721	391	
543.28913	561	
544.79541	180	
563.27993	428	1+
576.28727	315	1+
580.27699	307	1+
592.31319	497	1+
594.29401	1933	1+
597.31396	1549	1+
609.27170	264	1+
614.33615	261	
619.31668	198	
636.29523	155	
636.80733	164	
658.32429	458	1+
685.36663	325	
702.34996	236	
737.34226	243	1+
755.36846	4186	1+
765.88449	501	
850.46039	361	1+
866.42044	501	1+
878.44954	563	1+
878.45491	279	
884.40599	498	1+
896.39561	310	1+
979.49078	248	
979.49914	480	1+
1013.45730	246	
1014.45541	187	
1047.54304	419	1+
1092.58330	1140	1+
1255.64393	1317	1+
1289.60467	588	1+
1497.78999	596	1+
END IONS

###FS:    #m/z: 626.07021 #charge   3
###MaxRes:#m/z:  0.00000 #charge-128
###MS: 1151
###MSMS: 1152
BEGIN IONS
TITLE=Cmpd 323, AutoMSn(626.0702), 19.5 min
RTINSECONDS=1170.98
SCANS=MS: 1151 MSMS: 1152
PEPMASS=626.07021	37677
CHARGE=3+
356.17455	332	1+
359.19083	405	1+
386.20475	227	
387.18746	542	
404.22341	7299	1+
410.88979	533	
411.71447	421	
416.21471	318	
468.23973	242	
486.25300	722	1+
499.29852	242	
517.30719	8690	1+
534.23935	482	1+
574.29326	288	
581.93814	307	
585.26834	317	1+
595.29207	212	
603.31620	329	1+
616.29471	1224	1+
620.32838	435	1+
623.31752	2326	1+
623.64039	362	
623.99202	312	
628.33468	2599	1+
628.35260	417	1+
636.67077	288	
637.28391	394	1+
645.36462	3240	1+
661.32115	1025	1+
685.31632	851	1+
703.32202	1467	1+
712.14609	631	
713.34447	272	
745.36025	324	1+
747.33056	334	1+
750.36502	327	
752.37137	474	1+
753.89751	319	
758.44694	449	1+
765.34116	226	
774.41065	1110	1+
788.39815	216	
798.38481	531	1+
799.37667	283	1+
807.89514	405	
808.38627	375	
816.41232	2548	1+
825.99483	366	
843.44077	403	
863.39778	250	
878.43012	568	1+
951.47039	509	1+
979.46755	1509	1+
1007.47436	227	
1143.65928	506	1+
1242.61220	687	1+
1258.67033	843	1+
1393.71572	792	1+
1522.78379	849	1+
1539.75746	645	1+
1589.80472	498	1+
1653.78650	2482	1+
1743.82379	3518	1+
1855.87406	1343	1+
END IONS

###FS:    #m/z: 834.42232 #charge   3
###MaxRes:#m/z:  0.00000 #charge-128
###MS: 1151
###MSMS: 1153
BEGIN IONS
TITLE=Cmpd 324, AutoMSn(834.4223), 19.5 min
RTINSECONDS=1171.48
SCANS=MS: 1151 MSMS: 1153
PEPMASS=834.42232	22006
CHARGE=3+
389.15316	106	
535.74256	101	
616.28923	137	
678.82058	104	
686.74684	124	
731.29309	364	1+
743.35145	118	
761.89568	133	
799.40060	108	
813.21694	110	
829.38499	140	
832.43252	240	1+
834.08973	980	1+
834.41957	2305	1+
834.75164	1529	1+
839.76428	110	
840.09127	106	
843.43949	126	
1674.84043	400	1+
END IONS

###FS:    #m/z: 737.35627 #charge   3
###MaxRes:#m/z:  0.00000 #charge-128
###MS: 1151
###MSMS: 1154
BEGIN IONS
TITLE=Cmpd 325, AutoMSn(737.3563), 19.5 min
RTINSECONDS=1171.98
SCANS=MS: 1151 MSMS: 1154
PEPMASS=737.35627	18267
CHARGE=3+
357.16264	156	
493.20474	150	
523.23458	197	
525.78361	462	1+
540.28440	228	
553.26992	186	
560.79679	149	
566.76394	362	
567.24329	246	
575.77265	157	
583.29154	165	
608.80434	227	
610.28831	1648	1+
617.80326	203	
641.29446	155	
646.31835	416	
655.81234	161	
697.32722	2237	1+
725.35316	267	1+
732.36771	169	
734.86085	163	
737.33853	201	
740.37266	153	
742.37704	292	1+
760.42771	201	
844.39997	566	1+
901.41892	734	1+
931.47252	960	1+
958.43891	1201	1+
1045.45205	256	
1046.46076	298	
1079.55982	163	
1132.50392	151	
1133.47846	174	
END IONS

###FS:    #m/z: 737.35589 #charge   3
###MaxRes:#m/z:  0.00000 #charge-128
###MS: 1155
###MSMS: 1156
BEGIN IONS
TITLE=Cmpd 326, AutoMSn(737.3559), 19.6 min
RTINSECONDS=1175.01
SCANS=MS: 1155 MSMS: 1156
PEPMASS=737.35589	16000
CHARGE=3+
349.16463	242	
451.21488	246	
457.23245	231	1+
496.24604	151	
519.23581	134	
523.24353	265	
525.78004	434	
526.30019	197	
539.77298	208	
540.28045	256	
553.27369	390	
560.32653	131	
566.75857	243	
569.27881	253	1+
574.78982	154	
583.28838	451	1+
583.80715	151	
610.29774	1349	1+
617.82866	136	
618.31710	335	1+
646.31402	203	
684.33072	175	
697.32660	1560	1+
732.33914	231	
734.34738	414	1+
737.35127	415	1+
739.38305	429	1+
743.42667	316	
760.41553	175	
844.39580	794	1+
844.55155	152	
901.41492	479	1+
931.49326	777	1+
941.84498	174	
958.44038	762	1+
1045.45853	218	
1046.47034	172	
1132.48197	153	
END IONS

###FS:    #m/z: 623.31461 #charge   3
###MaxRes:#m/z:  0.00000 #charge-128
###MS: 1155
###MSMS: 1157
BEGIN IONS
TITLE=Cmpd 327, AutoMSn(623.3146), 19.6 min
RTINSECONDS=1175.51
SCANS=MS: 1155 MSMS: 1157
PEPMASS=623.31461	12930
CHARGE=3+
352.17292	193	
371.20564	309	
376.59972	248	
400.18528	245	1+
404.22059	3344	1+
410.88513	208	
440.23070	225	1+
500.27055	285	1+
503.23404	179	
517.30565	3949	1+
521.25393	185	
545.27062	343	1+
572.37391	178	
584.28261	276	
600.29247	461	1+
614.32239	163	
616.30998	403	1+
617.60475	183	
618.31251	1089	1+
622.30869	253	
622.63644	662	1+
622.97835	358	1+
623.30563	1545	1+
626.30809	753	1+
627.34669	273	1+
628.33665	816	1+
634.61082	426	
636.67484	313	
637.30509	521	1+
645.36028	1781	1+
663.31788	335	1+
673.34180	257	1+
685.32231	177	
697.03923	338	
697.86335	233	
698.36683	265	
701.41344	238	1+
703.32991	716	1+
712.16028	220	
712.86573	235	
713.35835	227	
719.33096	173	
744.37538	170	
754.36894	259	1+
758.44613	276	
761.88757	339	1+
770.38613	464	1+
789.40574	217	
798.39315	250	1+
807.89019	295	1+
816.40734	1198	1+
843.39921	270	1+
846.40428	281	1+
864.47497	482	1+
878.42077	331	1+
902.47819	176	
928.95158	335	1+
992.97120	520	1+
1589.77907	715	1+
1653.78358	3409	1+
1743.81529	1439	1+
END IONS

###FS:    #m/z: 596.05170 #charge   3
###MaxRes:#m/z:  0.00000 #charge-128
###MS: 1155
###MSMS: 1158
BEGIN IONS
TITLE=Cmpd 328, AutoMSn(596.0517), 19.6 min
RTINSECONDS=1176.01
SCANS=MS: 1155 MSMS: 1158
PEPMASS=596.05170	14038
CHARGE=3+
372.19242	164	
377.17497	324	
407.18420	131	
455.24980	135	
458.29040	147	
461.22250	142	
481.24327	292	
489.24172	388	1+
507.23556	423	1+
531.21589	156	
543.29036	327	1+
546.79321	622	
552.28508	137	
553.87441	252	
559.29451	132	
578.27457	132	
586.80259	266	
592.32386	461	1+
592.79388	151	
594.29700	2052	1+
599.31758	328	1+
601.31233	251	
614.33008	147	
658.29978	465	1+
671.34392	151	
684.85294	133	
685.36970	542	1+
702.37317	460	1+
715.36998	139	
749.38018	194	
755.36262	2437	1+
765.21054	352	
849.42806	341	1+
866.42086	298	1+
883.45380	270	1+
896.40314	188	
969.49491	216	1+
1013.44312	172	
1093.53774	153	
1255.65392	1049	1+
END IONS

###FS:    #m/z: 623.31526 #charge   3
###MaxRes:#m/z:  0.00000 #charge-128
###MS: 1159
###MSMS: 1160
BEGIN IONS
TITLE=Cmpd 329, AutoMSn(623.3153), 19.7 min
RTINSECONDS=1179.03
SCANS=MS: 1159 MSMS: 1160
PEPMASS=623.31526	12264
CHARGE=3+
323.18538	165	
404.22215	2569	1+
409.20212	165	
410.88834	455	
416.19618	184	
444.22912	221	1+
449.26852	304	
479.75440	243	1+
502.73764	253	1+
503.22328	195	
517.30580	3019	1+
520.25063	160	
554.27928	306	1+
570.28355	478	1+
600.28169	251	1+
616.30187	697	1+
617.65118	216	
619.30918	283	
620.31714	537	1+
622.31616	242	
623.30523	584	
623.64715	349	
623.97944	356	
624.30868	861	1+
626.31063	550	1+
628.33330	460	1+
635.64250	190	
637.29452	421	1+
645.35888	835	1+
650.33641	302	
685.31772	364	1+
688.34126	248	1+
698.37505	191	
701.40268	330	1+
703.32151	705	1+
712.29032	266	1+
712.87949	214	
746.34786	166	
753.38383	190	
762.41243	225	1+
770.87130	288	1+
796.40698	172	
798.38351	240	
800.38297	243	1+
816.40493	657	1+
832.89034	262	1+
864.47968	157	
878.41604	229	
929.38183	160	
993.96593	171	
1635.77415	370	1+
1653.79872	2857	1+
1743.81218	628	1+
END IONS

###FS:    #m/z: 596.30556 #charge   2
###MaxRes:#m/z:  0.00000 #charge-128
###MS: 1159
###MSMS: 1161
BEGIN IONS
TITLE=Cmpd 330, AutoMSn(596.3056), 19.7 min
RTINSECONDS=1179.53
SCANS=MS: 1159 MSMS: 1161
PEPMASS=596.30556	11814
CHARGE=2+
337.16777	105	
341.13266	129	
370.16603	121	
379.19013	125	
386.14976	105	
397.18399	128	
408.12916	103	
428.20925	119	
440.23082	103	
445.18964	108	
473.26575	117	
496.32280	146	
499.24404	167	
512.22178	120	
541.20346	101	
563.31830	114	
566.29060	100	
568.30832	257	1+
576.30310	103	
581.29473	311	1+
594.30752	209	1+
600.32536	177	
641.31314	112	
655.33131	124	
658.29959	131	
685.37955	168	
882.47187	236	1+
END IONS

###FS:    #m/z: 737.35754 #charge   3
###MaxRes:#m/z:  0.00000 #charge-128
###MS: 1159
###MSMS: 1162
BEGIN IONS
TITLE=Cmpd 331, AutoMSn(737.3575), 19.7 min
RTINSECONDS=1180.03
SCANS=MS: 1159 MSMS: 1162
PEPMASS=737.35754	11550
CHARGE=3+
422.69629	211	
501.23618	128	
523.24117	134	
525.79450	115	
529.24199	136	
566.76106	106	
567.24894	333	1+
574.29171	116	
583.29602	120	
604.28975	119	
610.29056	358	
618.31651	171	
643.32988	115	
695.26697	113	
697.32809	1067	1+
733.37842	164	
734.85732	146	
735.39233	119	
736.38078	689	1+
737.67281	141	
740.86998	112	
742.30550	106	
743.39453	145	
756.34997	110	
818.39627	119	
844.37857	315	1+
901.40767	391	1+
931.48148	189	
958.44272	358	1+
1045.48468	147	
1132.52153	155	
END IONS

###FS:    #m/z: 939.44891 #charge   2
###MaxRes:#m/z:  0.00000 #charge-128
###MS: 1163
###MSMS: 1164
BEGIN IONS
TITLE=Cmpd 332, AutoMSn(939.4489), 19.7 min
RTINSECONDS=1183.06
SCANS=MS: 1163 MSMS: 1164
PEPMASS=939.44891	10494
CHARGE=2+
389.13908	128	
402.24093	347	1+
420.15535	109	
437.18715	749	1+
459.27009	128	
467.15650	133	
665.30379	114	
682.82492	130	
726.87067	100	
752.33453	119	
762.68962	135	
770.37543	138	
798.89626	105	
839.34479	109	
901.45171	323	1+
908.41726	133	
912.94489	681	1+
913.69271	269	
920.04195	100	
933.18596	108	
935.20637	106	
935.45679	327	
937.44653	150	
937.79000	160	
938.15364	115	
941.41583	145	
942.94463	131	
974.93153	111	
995.85717	117	
1703.80230	402	1+
1825.88690	770	1+
END IONS

###FS:    #m/z: 829.40119 #charge   2
###MaxRes:#m/z:  0.00000 #charge-128
###MS: 1163
###MSMS: 1165
BEGIN IONS
TITLE=Cmpd 333, AutoMSn(829.4012), 19.7 min
RTINSECONDS=1183.56
SCANS=MS: 1163 MSMS: 1165
PEPMASS=829.40119	10607
CHARGE=2+
328.12174	104	
378.17333	551	1+
388.15399	183	
406.16520	297	
465.23661	294	1+
475.18614	206	
493.19406	263	1+
544.22310	152	
580.28124	858	1+
609.28100	104	
620.23886	136	
693.36759	723	1+
725.29617	107	
730.34127	125	
777.30754	370	1+
795.33061	136	
806.45400	117	
821.38475	107	
826.41817	107	
832.49147	111	
863.46495	701	1+
934.51188	204	
947.41512	105	
965.44129	102	
1017.09664	141	
1021.51966	128	
1022.52941	118	
1078.54972	427	
1165.60722	147	
1166.59102	114	
1252.61337	236	
1253.59881	103	
1657.78517	666	1+
END IONS

###FS:    #m/z: 749.35308 #charge   2
###MaxRes:#m/z:  0.00000 #charge-128
###MS: 1163
###MSMS: 1166
BEGIN IONS
TITLE=Cmpd 334, AutoMSn(749.3531), 19.7 min
RTINSECONDS=1184.06
SCANS=MS: 1163 MSMS: 1166
PEPMASS=749.35308	8811
CHARGE=2+
372.12841	317	
377.70514	140	
402.22746	1530	1+
411.21516	152	
437.18759	756	1+
457.20328	278	1+
459.70121	172	
472.19686	146	
484.91849	239	
485.23596	212	
486.17962	182	
491.25194	248	
499.25834	242	1+
504.72389	145	
505.23149	234	1+
525.27116	326	1+
548.60279	159	
550.26697	242	1+
568.28764	246	
586.27458	183	
610.56314	152	
617.27869	227	1+
617.61494	139	
668.31533	155	
673.80583	267	
682.09734	241	
682.31376	193	
734.32285	167	
747.35877	146	
748.36233	371	1+
755.36361	243	
786.34970	256	
821.35141	372	1+
839.36126	509	
850.90351	146	
1452.73222	2203	1+
1458.61429	492	1+
END IONS

###FS:    #m/z: 751.35987 #charge   3
###MaxRes:#m/z:  0.00000 #charge-128
###MS: 1167
###MSMS: 1168
BEGIN IONS
TITLE=Cmpd 335, AutoMSn(751.3599), 19.8 min
RTINSECONDS=1187.09
SCANS=MS: 1167 MSMS: 1168
PEPMASS=751.35987	17637
CHARGE=3+
346.17357	229	
372.13688	172	
377.72566	146	
389.14734	239	
402.22676	1461	1+
406.18159	197	
437.18195	664	
459.26398	151	
484.91966	222	
485.23385	283	
491.25156	176	
505.23230	285	1+
513.91776	190	
514.26116	228	
522.24055	149	
525.26274	162	
549.24920	253	1+
568.28640	158	
601.64500	155	
616.94087	150	
665.29763	236	
683.81255	155	
731.32876	221	1+
734.30780	201	
748.35260	481	1+
752.36579	210	
755.43538	156	
786.37646	194	
821.34543	604	1+
839.35673	264	
842.39817	267	1+
934.52672	156	
1452.72306	1738	1+
1505.75945	2025	1+
1539.75010	1134	1+
1701.82325	2149	1+
1734.77126	666	1+
1801.89878	1215	1+
END IONS

###FS:    #m/z: 939.44757 #charge   2
###MaxRes:#m/z:  0.00000 #charge-128
###MS: 1167
###MSMS: 1169
BEGIN IONS
TITLE=Cmpd 336, AutoMSn(939.4476), 19.8 min
RTINSECONDS=1187.59
SCANS=MS: 1167 MSMS: 1169
PEPMASS=939.44757	17671
CHARGE=2+
366.13347	174	
389.15747	162	
402.23071	405	
437.18438	1202	1+
459.24866	219	
550.26413	244	
665.29135	208	
682.32352	210	
682.82853	120	
726.88053	158	
727.37157	115	
762.70056	125	
763.06478	137	
770.86992	185	
821.35946	302	1+
839.34138	176	
901.45165	172	
901.96770	207	
909.42280	203	
913.19606	293	
913.69967	314	
924.90710	234	
935.22032	118	
937.44886	127	
939.44073	133	
939.99752	129	
945.42423	123	
1702.84716	655	1+
1825.85072	828	1+
END IONS

###FS:    #m/z: 829.39899 #charge   2
###MaxRes:#m/z:  0.00000 #charge-128
###MS: 1167
###MSMS: 1170
BEGIN IONS
TITLE=Cmpd 337, AutoMSn(829.3990), 19.8 min
RTINSECONDS=1188.09
SCANS=MS: 1167 MSMS: 1170
PEPMASS=829.39899	15808
CHARGE=2+
378.17752	545	1+
388.16699	115	
398.12174	106	
406.17310	127	
430.17182	172	
447.19967	243	1+
466.23982	286	1+
475.19512	275	
493.20861	150	
552.23610	102	
580.27993	907	1+
619.25650	163	
693.36873	1032	1+
704.33240	176	
706.26489	154	
767.32872	141	
777.32446	177	
795.33290	214	1+
811.88048	125	
821.39176	128	
826.42813	172	
832.47889	120	
852.35440	145	
863.46353	749	1+
934.50445	431	1+
945.41752	105	
965.43560	138	
1021.53781	123	
1078.54720	201	
1079.56026	196	
1165.60241	237	
1166.59589	183	
1252.58337	149	
1657.79418	773	1+
END IONS

###FS:    #m/z: 939.44536 #charge   2
###MaxRes:#m/z:  0.00000 #charge-128
###MS: 1171
###MSMS: 1172
BEGIN IONS
TITLE=Cmpd 338, AutoMSn(939.4454), 19.9 min
RTINSECONDS=1191.11
SCANS=MS: 1171 MSMS: 1172
PEPMASS=939.44536	16019
CHARGE=2+
402.23955	282	
437.18475	680	1+
634.30829	115	
665.29537	267	1+
730.84448	117	
763.01868	105	
770.88507	108	
772.37619	101	
779.03760	102	
811.35759	133	
839.36763	212	
901.94714	258	
902.45137	175	
908.91617	150	
912.92271	221	
913.45030	273	
924.94187	128	
925.45657	180	
934.45711	155	
958.00754	103	
967.44608	104	
1034.15737	176	
1096.07983	118	
1364.61572	139	
1702.83618	362	1+
1825.37512	765	1+
END IONS

###FS:    #m/z: 610.97575 #charge   3
###MaxRes:#m/z:  0.00000 #charge-128
###MS: 1171
###MSMS: 1173
BEGIN IONS
TITLE=Cmpd 339, AutoMSn(610.9757), 19.9 min
RTINSECONDS=1191.62
SCANS=MS: 1171 MSMS: 1173
PEPMASS=610.97575	13533
CHARGE=3+
339.69315	163	
345.22201	235	
362.14258	163	
365.20277	195	
367.20793	156	
370.20092	146	
383.21654	156	
388.20380	234	
397.21847	164	
417.71704	209	1+
431.71431	335	1+
464.24858	893	1+
475.22584	351	1+
476.73732	149	
492.28046	837	1+
494.72440	153	
512.75117	156	
522.24368	222	1+
551.30088	456	1+
559.13713	176	
563.28253	212	
577.27865	263	
589.32723	252	1+
595.29946	170	
606.30304	174	
607.31901	2456	1+
611.30607	1106	1+
611.87267	153	
613.00659	227	1+
615.33505	259	
620.30550	246	1+
636.34067	266	1+
638.31129	196	
646.36441	747	1+
655.78757	193	
664.37731	179	
678.35419	1717	1+
793.41481	831	1+
807.40180	608	1+
862.43419	283	1+
864.42058	1397	1+
875.19815	328	
880.44210	358	1+
951.45653	223	
1038.48024	352	
END IONS

###FS:    #m/z: 751.35494 #charge   3
###MaxRes:#m/z:  0.00000 #charge-128
###MS: 1171
###MSMS: 1174
BEGIN IONS
TITLE=Cmpd 340, AutoMSn(751.3549), 19.9 min
RTINSECONDS=1192.12
SCANS=MS: 1171 MSMS: 1174
PEPMASS=751.35494	13981
CHARGE=3+
389.14221	171	
402.23222	903	
411.17428	157	
417.92982	379	
437.18023	333	1+
459.71391	176	
483.23410	168	
484.91289	155	
505.25007	224	
505.74709	161	
514.26217	265	
532.25721	215	1+
541.12940	154	
544.22295	244	1+
569.28270	137	
593.25998	142	
615.29281	162	
682.32741	221	1+
726.88952	201	
727.36384	411	1+
747.37110	142	
748.32615	322	1+
752.32729	280	
758.45149	169	
765.20227	187	
765.85135	145	
770.38309	163	
817.82702	217	
839.34923	148	
862.61552	144	
868.38122	134	
896.40758	297	1+
957.44191	217	1+
1505.75286	1081	1+
1702.83599	1122	1+
1801.89968	619	1+
END IONS

###FS:    #m/z: 530.78579 #charge   2
###MaxRes:#m/z:  0.00000 #charge-128
###MS: 1175
###MSMS: 1176
BEGIN IONS
TITLE=Cmpd 341, AutoMSn(530.7858), 19.9 min
RTINSECONDS=1195.14
SCANS=MS: 1175 MSMS: 1176
PEPMASS=530.78579	15181
CHARGE=2+
340.14746	141	
343.20072	122	
373.17899	132	
390.19989	687	1+
408.83646	177	
410.23492	129	
422.25309	122	
443.24820	152	
482.23290	134	
486.25483	308	1+
493.25862	252	1+
505.23737	1007	1+
509.25109	134	
510.28872	346	1+
512.30397	376	1+
514.30639	240	
519.24547	122	
520.86588	228	
523.26691	174	
526.27424	428	1+
528.29721	1733	1+
532.28993	995	1+
534.29173	496	
534.88223	657	
535.37314	170	
536.29858	121	
541.96235	200	
570.29853	161	
580.28521	192	
608.27117	187	
618.32872	1642	1+
655.37909	134	
706.26877	128	
733.34488	2371	1+
836.38051	176	
846.42731	3760	1+
856.04723	150	
END IONS

###FS:    #m/z: 610.97215 #charge   3
###MaxRes:#m/z:  0.00000 #charge-128
###MS: 1175
###MSMS: 1177
BEGIN IONS
TITLE=Cmpd 342, AutoMSn(610.9721), 19.9 min
RTINSECONDS=1195.64
SCANS=MS: 1175 MSMS: 1177
PEPMASS=610.97215	11059
CHARGE=3+
330.17859	156	
345.21203	160	
365.19503	236	
397.21150	214	
415.17877	152	
432.71799	140	
460.20453	137	
464.25947	319	
466.23547	358	1+
492.29021	491	
496.22095	150	
499.73559	233	
510.73914	146	
519.73722	117	
520.26137	219	1+
533.28645	242	
551.28630	381	1+
577.27781	139	
577.77543	254	
595.30047	141	
606.30523	226	
607.31064	2996	1+
612.30074	835	1+
615.28629	327	1+
633.32241	182	
646.37703	276	
664.37690	196	
678.35382	1291	1+
680.34043	283	
793.41442	677	1+
807.41292	392	1+
862.44907	148	
864.42079	849	1+
880.43968	244	1+
951.44171	121	
1038.50035	136	
END IONS

###FS:    #m/z: 334.25362 #charge   2
###MaxRes:#m/z:  0.00000 #charge-128
###MS: 1175
###MSMS: 1178
BEGIN IONS
TITLE=Cmpd 343, AutoMSn(334.2536), 19.9 min
RTINSECONDS=1196.14
SCANS=MS: 1175 MSMS: 1178
PEPMASS=334.25362	8390
CHARGE=2+
314.23206	231	
316.24787	103	
334.25469	284	
END IONS

###FS:    #m/z: 530.78647 #charge   2
###MaxRes:#m/z:  0.00000 #charge-128
###MS: 1179
###MSMS: 1180
BEGIN IONS
TITLE=Cmpd 344, AutoMSn(530.7865), 20.0 min
RTINSECONDS=1199.16
SCANS=MS: 1179 MSMS: 1180
PEPMASS=530.78647	24111
CHARGE=2+
372.16048	212	1+
390.20505	987	1+
393.18961	125	
394.67485	117	
424.22312	291	
429.20870	132	
443.24401	390	
449.25165	306	
449.34346	116	
457.23876	205	
471.24306	183	
493.26416	363	1+
496.26483	119	
505.23594	1857	1+
508.25875	159	
512.29072	242	1+
514.29864	546	1+
523.29467	134	
526.28118	351	1+
528.28920	477	
529.29474	519	
530.29381	982	1+
532.30081	1457	1+
533.94167	166	
534.03985	131	
534.88278	291	
541.96045	213	
549.79442	126	
569.28822	120	
580.28520	166	
608.28662	161	
618.32013	2905	1+
715.33436	233	1+
733.34699	5320	1+
742.41233	155	
828.46270	148	
842.48769	415	1+
844.41025	299	
846.42949	6162	1+
END IONS

###FS:    #m/z: 475.50775 #charge   2
###MaxRes:#m/z:  0.00000 #charge-128
###MS: 1179
###MSMS: 1181
BEGIN IONS
TITLE=Cmpd 345, AutoMSn(475.5078), 20.0 min
RTINSECONDS=1199.66
SCANS=MS: 1179 MSMS: 1181
PEPMASS=475.50775	7209
CHARGE=2+
337.18561	108	
341.17699	108	
344.17934	133	
355.18517	108	
418.22620	119	
421.24221	115	
426.24713	237	1+
436.24548	169	
440.22766	130	
444.20401	125	
453.27459	112	
454.25720	316	1+
458.25052	286	1+
460.24718	310	1+
471.24861	538	
472.26871	1271	1+
474.28360	1366	1+
476.27628	1605	1+
478.28300	1434	1+
479.48428	479	
480.26271	541	
483.50791	826	
484.40070	304	
487.53822	406	
501.22286	158	
503.24428	127	
541.30931	223	1+
572.26661	105	
575.31521	106	
601.36765	178	
603.30606	238	
604.29894	417	1+
658.30718	127	
730.38900	118	
732.38540	163	
861.49780	399	1+
910.52728	408	1+
END IONS

###FS:    #m/z: 333.22487 #charge   2
###MaxRes:#m/z:  0.00000 #charge-128
###MS: 1179
###MSMS: 1182
BEGIN IONS
TITLE=Cmpd 346, AutoMSn(333.2249), 20.0 min
RTINSECONDS=1200.16
SCANS=MS: 1179 MSMS: 1182
PEPMASS=333.22487	8948
CHARGE=2+
314.22343	270	1+
316.23792	344	
334.25323	222	
END IONS

###FS:    #m/z: 530.78532 #charge   2
###MaxRes:#m/z:  0.00000 #charge-128
###MS: 1183
###MSMS: 1184
BEGIN IONS
TITLE=Cmpd 347, AutoMSn(530.7853), 20.1 min
RTINSECONDS=1203.19
SCANS=MS: 1183 MSMS: 1184
PEPMASS=530.78532	26136
CHARGE=2+
390.21415	968	1+
411.22282	248	1+
417.93150	165	
421.74688	246	
443.24620	516	1+
466.25199	147	
470.23458	214	
482.21195	135	
487.22281	319	1+
491.58782	273	
491.67819	132	
493.26734	173	
505.23577	1445	1+
508.28026	149	
509.28196	485	1+
513.30111	182	
514.28216	570	1+
520.86306	172	
526.26381	142	
527.29422	627	1+
529.29459	500	
530.31113	775	1+
531.78520	148	
532.29329	860	1+
533.95703	157	
534.30584	718	1+
541.96131	229	
580.26981	184	
608.28726	148	
618.31779	3110	1+
731.33855	239	
733.34875	5002	1+
742.31786	275	
743.41156	244	
829.41296	218	
844.40692	398	
846.43018	7434	1+
846.44887	243	1+
856.05693	349	
960.51610	143	
974.39329	301	1+
END IONS

###FS:    #m/z: 783.37030 #charge   2
###MaxRes:#m/z:  0.00000 #charge-128
###MS: 1183
###MSMS: 1185
BEGIN IONS
TITLE=Cmpd 348, AutoMSn(783.3703), 20.1 min
RTINSECONDS=1203.69
SCANS=MS: 1183 MSMS: 1185
PEPMASS=783.37030	7786
CHARGE=2+
385.13146	163	
390.17126	161	
402.15543	116	
412.16137	626	1+
429.16702	174	
430.15861	609	
437.21479	224	1+
447.18815	348	1+
526.21604	120	
541.19288	242	
543.26012	105	
550.99514	152	
551.26376	255	1+
559.20059	267	
576.23691	290	
579.29723	139	
585.25700	106	
664.33693	321	
666.34625	111	
672.29329	256	1+
689.30672	481	1+
710.84708	103	
765.19859	1028	
779.37168	258	
782.38437	101	
784.42690	125	
851.43847	104	
878.43164	851	1+
991.52108	659	1+
1120.54845	515	1+
1131.69575	149	
END IONS

###FS:    #m/z: 642.85072 #charge   2
###MaxRes:#m/z:  0.00000 #charge-128
###MS: 1183
###MSMS: 1186
BEGIN IONS
TITLE=Cmpd 349, AutoMSn(642.8507), 20.1 min
RTINSECONDS=1204.19
SCANS=MS: 1183 MSMS: 1186
PEPMASS=642.85072	7455
CHARGE=2+
330.13691	163	
379.24617	348	
404.22602	438	1+
410.17545	251	1+
492.26268	185	
500.26295	526	1+
517.31207	331	
523.26825	205	
558.32690	135	
585.27569	130	
593.24352	227	1+
607.28730	129	
611.28863	115	
628.33193	302	1+
637.32490	192	
638.34353	462	1+
640.34628	521	1+
642.34095	568	1+
643.77126	128	
644.31809	274	
645.33037	865	1+
653.36375	122	
655.78620	165	
656.31148	212	1+
666.33871	318	
669.32589	135	
677.37451	170	
690.35574	137	
740.38468	117	
746.76396	118	
747.09096	150	
747.60867	116	
760.33388	128	
780.38790	118	
802.39899	118	
806.44161	425	1+
END IONS

###FS:    #m/z: 783.87279 #charge   2
###MaxRes:#m/z:  0.00000 #charge-128
###MS: 1187
###MSMS: 1188
BEGIN IONS
TITLE=Cmpd 350, AutoMSn(783.8728), 20.1 min
RTINSECONDS=1207.22
SCANS=MS: 1187 MSMS: 1188
PEPMASS=783.87279	23738
CHARGE=2+
373.14340	279	
390.16455	405	
409.21407	123	
412.14038	464	1+
414.18103	174	
429.16709	265	
430.15755	448	1+
437.20463	275	
447.18201	878	
480.21233	173	
526.21467	131	
541.20555	150	
543.24079	395	1+
550.99609	128	
551.26375	311	
558.21014	366	1+
561.28939	129	
561.78665	136	
576.23501	835	1+
636.33897	472	1+
642.30767	124	
654.28388	233	
664.33695	892	1+
672.28497	311	1+
689.31790	636	1+
710.84450	375	
711.34337	233	
757.34519	131	
779.36875	398	
779.58932	144	
780.36085	812	1+
794.73681	232	
861.41633	123	
878.43496	1493	1+
991.50936	1387	1+
1120.56588	951	1+
1131.69891	213	
1177.57921	174	
1548.69578	391	1+
1565.71926	478	1+
END IONS

###FS:    #m/z: 642.85086 #charge   2
###MaxRes:#m/z:  0.00000 #charge-128
###MS: 1187
###MSMS: 1189
BEGIN IONS
TITLE=Cmpd 351, AutoMSn(642.8509), 20.1 min
RTINSECONDS=1207.72
SCANS=MS: 1187 MSMS: 1189
PEPMASS=642.85086	10539
CHARGE=2+
330.13218	247	
338.17274	112	
360.21692	156	
371.19681	115	
379.24340	165	
397.73285	118	
404.21851	238	
494.25302	307	1+
500.27167	285	1+
512.25976	145	
517.30113	138	
550.29754	146	
574.30183	118	
603.28294	153	
621.64613	121	
622.32120	257	1+
624.29811	284	1+
631.32318	115	
638.31226	180	
639.01408	212	1+
639.32093	895	1+
640.86114	161	
642.32699	689	1+
642.82895	514	1+
642.97734	245	
644.33571	970	1+
659.40444	113	
666.34141	132	
717.33249	165	
746.38891	171	
803.75932	171	
804.12107	201	
807.40837	136	
878.42170	186	
END IONS

###FS:    #m/z: 634.96600 #charge   3
###MaxRes:#m/z:  0.00000 #charge-128
###MS: 1187
###MSMS: 1190
BEGIN IONS
TITLE=Cmpd 352, AutoMSn(634.9660), 20.1 min
RTINSECONDS=1208.22
SCANS=MS: 1187 MSMS: 1190
PEPMASS=634.96600	6889
CHARGE=3+
329.18427	648	
343.16264	187	
357.17366	486	
361.18407	150	
404.23296	151	
439.24708	122	
456.24785	419	
471.25017	235	1+
474.26817	570	
491.23254	171	
513.27018	383	1+
524.23867	166	
548.74625	272	1+
550.24978	178	
553.20608	125	
589.29409	511	1+
601.30002	130	
604.26382	226	1+
614.30268	369	1+
617.29664	145	
620.29962	137	
623.31039	148	
625.28708	153	
630.31572	391	1+
632.30870	724	1+
634.32266	1201	1+
638.34622	395	
639.32664	595	1+
660.32274	215	
739.40069	120	
743.35524	124	
743.85469	135	
774.85433	556	
775.36362	741	1+
807.38337	185	
868.44893	119	
1272.63145	448	1+
1449.64774	1291	1+
END IONS

###FS:    #m/z: 783.87433 #charge   2
###MaxRes:#m/z:  0.00000 #charge-128
###MS: 1191
###MSMS: 1192
BEGIN IONS
TITLE=Cmpd 353, AutoMSn(783.8743), 20.2 min
RTINSECONDS=1211.24
SCANS=MS: 1191 MSMS: 1192
PEPMASS=783.87433	42530
CHARGE=2+
372.14385	309	1+
385.12795	199	
390.16990	319	
394.13110	532	1+
409.21117	209	
412.14147	705	1+
414.19564	248	
429.16798	313	
430.15889	1155	1+
437.20632	268	
439.72577	197	
447.18285	1201	1+
480.21831	169	
525.22536	301	1+
540.19408	395	1+
543.24007	272	
551.25948	951	1+
558.24001	216	
559.20005	598	1+
560.77567	250	
576.22891	1208	1+
589.78145	162	
636.32097	181	
646.80447	228	
647.32140	206	
664.33976	1320	1+
672.29116	379	1+
689.30695	1272	1+
718.80595	187	
761.36055	164	
765.36252	404	1+
779.36946	1538	1+
788.39531	180	
790.71727	353	
850.43035	475	1+
860.44044	268	1+
878.43707	2832	1+
889.47554	253	
963.53157	172	
991.52021	2044	1+
1120.56437	1634	1+
1131.68837	1158	
1177.59202	293	
1178.57753	192	
1291.62957	156	
1420.66741	1418	1+
1548.71567	607	1+
1566.74102	915	1+
END IONS

###FS:    #m/z: 635.63500 #charge   3
###MaxRes:#m/z:  0.00000 #charge-128
###MS: 1191
###MSMS: 1193
BEGIN IONS
TITLE=Cmpd 354, AutoMSn(635.6350), 20.2 min
RTINSECONDS=1211.74
SCANS=MS: 1191 MSMS: 1193
PEPMASS=635.63500	10386
CHARGE=3+
329.17642	306	
357.17511	575	1+
361.18548	213	
404.20148	173	
410.21826	319	1+
428.24373	362	
439.23021	139	
456.24759	332	
474.27085	287	
478.21422	156	
484.25848	293	1+
504.29387	148	
517.30169	169	
549.74377	145	
573.78580	138	
583.27781	221	
589.29199	329	
591.31148	150	
593.26449	141	
616.30948	167	
621.31922	302	1+
631.32658	396	1+
633.32640	771	1+
636.32522	529	1+
638.33068	725	1+
639.84740	211	
646.35578	149	
660.32456	220	
693.31702	185	
716.32168	198	
807.39553	267	
840.07219	256	
840.18757	200	
1449.64855	1251	1+
1548.70949	1262	1+
END IONS

###FS:    #m/z: 522.92243 #charge   3
###MaxRes:#m/z:  0.00000 #charge-128
###MS: 1191
###MSMS: 1194
BEGIN IONS
TITLE=Cmpd 355, AutoMSn(522.9224), 20.2 min
RTINSECONDS=1212.25
SCANS=MS: 1191 MSMS: 1194
PEPMASS=522.92243	9419
CHARGE=3+
343.20043	261	1+
377.19215	161	
395.11331	260	
409.23276	137	
412.14351	247	1+
430.15686	302	
439.72456	429	
474.25595	144	
482.78035	164	
487.53843	236	
496.27760	184	
500.27793	327	1+
503.23522	400	1+
506.28312	141	
507.29056	414	1+
513.28229	369	1+
518.30287	675	1+
520.28969	1360	1+
522.28736	1631	1+
524.27654	2467	1+
531.29983	217	
533.94192	201	
543.23804	188	
551.26450	523	1+
559.20851	198	
560.77864	145	
562.27833	136	
576.22668	303	1+
589.80570	156	
629.34105	155	
657.34923	175	
664.34102	176	
710.84378	165	
730.38156	154	
765.38158	315	
779.36987	831	1+
779.37345	733	
850.45463	466	1+
878.43180	1650	1+
959.41179	317	1+
991.53705	301	
END IONS

###FS:    #m/z: 504.76736 #charge   2
###MaxRes:#m/z:  0.00000 #charge-128
###MS: 1195
###MSMS: 1196
BEGIN IONS
TITLE=Cmpd 356, AutoMSn(504.7674), 20.3 min
RTINSECONDS=1215.27
SCANS=MS: 1195 MSMS: 1196
PEPMASS=504.76736	23266
CHARGE=2+
343.18870	134	
345.22668	216	1+
352.12176	143	
365.19579	139	
404.18253	139	
409.20644	291	
414.24886	131	
417.19587	443	1+
428.24848	141	
437.19987	895	1+
443.23189	125	
464.24300	128	
471.21960	153	
480.22641	366	
484.28280	411	1+
486.29512	268	
487.53753	140	
488.27627	476	1+
490.26507	443	1+
491.58677	484	
501.28935	286	
501.74182	129	
502.28390	1027	1+
504.28799	1344	1+
506.28309	1061	1+
508.28591	1146	1+
509.78834	293	
510.70743	893	
515.76706	394	
551.26046	1018	1+
609.25688	209	
614.34489	134	
619.30286	148	
636.33369	502	1+
664.33223	679	
666.28116	1331	1+
737.34980	175	
761.34976	229	1+
765.34162	390	1+
779.36274	4814	1+
850.42955	125	
850.44939	286	1+
878.43466	669	1+
END IONS

###FS:    #m/z: 655.83085 #charge   2
###MaxRes:#m/z:  0.00000 #charge-128
###MS: 1195
###MSMS: 1197
BEGIN IONS
TITLE=Cmpd 357, AutoMSn(655.8309), 20.3 min
RTINSECONDS=1215.77
SCANS=MS: 1195 MSMS: 1197
PEPMASS=655.83085	15566
CHARGE=2+
315.13564	196	
326.14745	151	
371.21514	291	
393.16657	253	1+
402.24034	131	
404.21959	175	
410.20672	329	
415.19461	147	
418.22996	710	1+
423.22269	142	
428.21872	346	1+
446.22912	345	
456.20106	203	
460.25071	346	1+
480.23033	532	1+
496.27351	161	
522.26686	132	
541.28206	145	
551.25200	142	
557.27100	163	
559.27721	147	
589.29231	742	1+
635.34073	149	
638.31820	161	
644.34438	134	
652.34915	169	
653.31166	749	1+
658.31503	424	1+
664.33740	342	1+
697.30815	129	
752.35603	2031	1+
779.36181	569	1+
850.42393	152	
865.43514	1998	1+
875.20108	660	
878.43787	964	1+
991.51673	538	1+
1035.53462	234	
1121.57527	472	1+
1131.68871	177	
END IONS

###FS:    #m/z: 505.26958 #charge   2
###MaxRes:#m/z:  0.00000 #charge-128
###MS: 1199
###MSMS: 1200
BEGIN IONS
TITLE=Cmpd 358, AutoMSn(505.2696), 20.3 min
RTINSECONDS=1219.29
SCANS=MS: 1199 MSMS: 1200
PEPMASS=505.26958	32123
CHARGE=2+
324.12527	194	
345.70195	147	
354.19429	127	
369.18292	137	
374.18877	120	
376.18837	122	
409.22540	462	1+
417.21729	244	1+
425.72405	304	
428.24699	150	
437.20236	964	1+
455.25456	122	
463.20769	122	
466.25854	230	
468.28493	207	
475.49442	238	
480.21877	453	
484.25362	250	1+
486.27762	638	1+
491.26017	155	
495.65138	497	
500.28512	296	1+
502.27673	849	1+
504.29221	1456	1+
506.28668	1833	1+
523.25683	490	1+
534.23424	375	1+
549.29389	118	
551.25343	2120	1+
609.26906	236	
614.36491	151	
636.34602	1055	1+
647.30833	180	
649.26623	126	
664.33660	1279	1+
666.28772	2005	1+
718.34898	130	
761.35122	522	1+
764.37118	119	
765.35316	586	1+
779.36852	6897	1+
850.45048	277	
861.41340	202	
878.43075	1027	1+
END IONS

###FS:    #m/z: 371.22695 #charge   1
###MaxRes:#m/z:  0.00000 #charge-128
###MS: 1199
###MSMS: 1201
BEGIN IONS
TITLE=Cmpd 359, AutoMSn(371.2269), 20.3 min
RTINSECONDS=1219.79
SCANS=MS: 1199 MSMS: 1201
PEPMASS=371.22695	18449
CHARGE=1+
338.27619	104	
340.28523	101	
356.27613	176	
358.23583	138	
371.25485	139	
END IONS

###FS:    #m/z: 1039.92769 #charge   2
###MaxRes:#m/z:  0.00000 #charge-128
###MS: 1199
###MSMS: 1202
BEGIN IONS
TITLE=Cmpd 360, AutoMSn(1039.9277), 20.3 min
RTINSECONDS=1220.29
SCANS=MS: 1199 MSMS: 1202
PEPMASS=1039.92769	16113
CHARGE=2+
366.13808	4100	1+
448.22959	109	
454.15277	153	
519.24990	164	
528.18959	372	
535.83944	129	
537.26055	206	
550.15033	100	
555.27480	694	1+
569.22264	236	
573.28587	669	1+
657.23526	3700	1+
666.76150	337	
731.28190	147	
809.37071	117	
1342.09447	103	
END IONS

###FS:    #m/z: 702.59089 #charge   3
###MaxRes:#m/z:  0.00000 #charge-128
###MS: 1203
###MSMS: 1204
BEGIN IONS
TITLE=Cmpd 361, AutoMSn(702.5909), 20.4 min
RTINSECONDS=1223.32
SCANS=MS: 1203 MSMS: 1204
PEPMASS=702.59089	38435
CHARGE=3+
371.21000	274	1+
384.16029	228	1+
443.19770	247	1+
454.18625	241	
491.59072	475	
492.24439	269	1+
516.24124	289	1+
523.22330	432	1+
554.28290	251	
574.28865	1631	1+
574.78826	781	1+
583.28791	239	
602.78913	410	1+
605.29601	339	1+
614.29736	232	1+
619.56977	348	1+
624.32378	1144	1+
645.55370	215	
647.31090	257	
649.29655	350	1+
652.33007	742	1+
665.33171	321	1+
666.80942	433	1+
669.79839	232	
670.32824	336	1+
670.57503	327	
674.06297	272	1+
681.07143	231	
687.31077	1082	1+
693.81043	230	
694.08578	238	
694.58416	514	1+
697.06571	650	1+
698.34491	1076	
698.82655	972	
701.33578	2701	1+
702.08355	1879	1+
704.71042	319	1+
704.86287	336	1+
706.07057	307	1+
708.34099	234	
743.39018	211	
746.88897	255	
765.21584	696	
765.32056	828	
768.00811	236	
773.37643	314	1+
789.36649	459	1+
802.32287	812	1+
804.72438	227	
807.35229	387	1+
808.71674	229	
812.35536	237	
820.31515	784	1+
826.04757	353	1+
830.41850	513	1+
836.05070	216	
836.40081	370	1+
841.06975	454	1+
841.40735	637	1+
855.37605	283	1+
860.40742	240	1+
864.42558	620	1+
864.76206	439	1+
867.42647	257	1+
871.39668	356	1+
874.41236	928	1+
881.42761	1010	1+
892.42763	245	1+
898.74609	282	1+
902.43138	269	1+
903.73028	278	1+
904.33077	371	
905.38464	419	1+
915.37643	353	
915.38869	531	1+
933.39329	1490	1+
1046.46028	1149	1+
1050.50349	913	1+
1149.58749	1774	1+
1231.57986	430	1+
1245.59714	684	1+
1248.64595	2371	1+
1263.62232	456	1+
1279.57256	361	1+
1289.62124	415	1+
1302.63106	418	1+
1305.67437	664	1+
1346.62337	559	1+
1358.60951	765	1+
1387.66731	807	1+
1396.16327	2268	1+
1397.67579	1977	1+
1403.67193	3694	1+
1404.16485	3492	1+
1410.65805	572	1+
1434.72821	2808	1+
1561.74828	877	1+
1649.80991	1027	1+
1747.82544	732	1+
1748.39970	641	1+
1762.86009	1774	1+
END IONS

###FS:    #m/z: 371.22561 #charge   1
###MaxRes:#m/z:  0.00000 #charge-128
###MS: 1203
###MSMS: 1205
BEGIN IONS
TITLE=Cmpd 362, AutoMSn(371.2256), 20.4 min
RTINSECONDS=1223.82
SCANS=MS: 1203 MSMS: 1205
PEPMASS=371.22561	35781
CHARGE=1+
340.28251	211	
370.21488	118	
END IONS

###FS:    #m/z: 504.76609 #charge   2
###MaxRes:#m/z:  0.00000 #charge-128
###MS: 1203
###MSMS: 1206
BEGIN IONS
TITLE=Cmpd 363, AutoMSn(504.7661), 20.4 min
RTINSECONDS=1224.32
SCANS=MS: 1203 MSMS: 1206
PEPMASS=504.76609	35043
CHARGE=2+
318.67261	491	1+
324.13342	134	
365.19052	229	
381.14380	136	
397.80448	148	
409.21052	290	1+
414.22463	145	
419.20846	203	
428.23706	198	
433.22341	240	1+
437.20161	699	1+
456.20483	131	
463.20843	137	
465.29172	155	
480.21885	636	1+
484.26186	175	
485.28276	340	1+
488.23175	127	
488.31792	207	
491.26126	230	
491.58766	208	
501.25815	178	
501.55951	186	
502.27596	2276	1+
506.28000	1199	1+
508.27860	943	1+
509.78864	476	
515.77288	1009	
523.25883	402	1+
534.22686	224	1+
551.25376	1756	1+
559.11872	340	1+
559.23356	132	
618.31032	320	1+
636.34873	164	
637.35978	367	1+
638.31841	139	
646.31431	255	1+
650.29264	128	
664.34342	1091	1+
666.28619	1058	1+
762.35513	308	
765.34916	412	1+
777.34514	171	
779.36699	6415	1+
832.42764	295	1+
850.44770	759	1+
878.43928	1196	1+
979.55313	222	1+
END IONS

###FS:    #m/z: 702.58876 #charge   3
###MaxRes:#m/z:  0.00000 #charge-128
###MS: 1207
###MSMS: 1208
BEGIN IONS
TITLE=Cmpd 364, AutoMSn(702.5888), 20.5 min
RTINSECONDS=1227.34
SCANS=MS: 1207 MSMS: 1208
PEPMASS=702.58876	53445
CHARGE=3+
330.14367	230	
381.16350	295	
426.19967	220	
444.19254	269	1+
457.21898	297	1+
479.57453	230	
482.23955	333	1+
498.22357	340	1+
516.22641	562	1+
522.74195	714	1+
566.27777	265	
588.96189	283	
600.72482	248	1+
603.80092	480	
613.28415	271	1+
617.28394	328	1+
623.28768	502	1+
623.81951	289	
627.30821	230	
640.29617	279	1+
642.02848	298	1+
642.29281	328	1+
651.78781	305	1+
664.28522	283	1+
671.31895	322	
672.56794	551	1+
673.30993	510	1+
674.81519	452	1+
683.32999	483	1+
683.61729	233	1+
687.07946	272	
687.33463	557	1+
689.58200	315	1+
690.33156	1024	1+
693.82980	349	
694.06932	841	1+
695.87795	224	
696.33024	603	1+
696.56353	337	1+
697.83316	1934	1+
698.08391	846	
698.33634	3503	1+
702.09299	798	
705.33729	1311	1+
721.35939	221	1+
723.34503	324	1+
743.37042	275	
760.33994	337	1+
764.71825	308	1+
765.02326	280	1+
765.19000	1025	
769.70834	261	
770.36214	494	1+
772.84939	320	1+
777.35796	236	1+
780.35790	490	1+
781.89918	409	1+
782.38946	766	1+
789.70890	284	1+
797.35901	327	1+
798.70574	409	1+
799.06416	284	1+
799.35413	877	1+
801.72449	257	1+
802.34091	571	1+
803.07330	305	1+
803.72172	452	1+
808.38343	752	1+
808.70797	228	
810.05877	213	1+
817.37399	549	1+
819.35642	242	1+
820.30754	1129	1+
820.70841	251	1+
823.40191	211	1+
826.74021	443	1+
827.06939	295	1+
827.41274	274	1+
831.74739	443	1+
832.06445	352	1+
832.38100	243	
835.71291	307	
841.06131	639	1+
841.39976	553	1+
841.73306	433	1+
860.07282	372	1+
860.41438	330	1+
860.72995	387	1+
864.41218	690	1+
864.77072	335	1+
865.06562	458	1+
868.40692	650	1+
868.74257	256	1+
869.06893	528	1+
873.92458	344	
874.06576	514	1+
874.39816	1173	1+
874.74910	695	
880.40866	334	1+
887.75225	284	1+
888.41742	381	1+
890.93927	241	1+
892.75499	654	1+
893.42499	856	1+
894.09126	240	
899.09413	274	1+
899.40765	382	1+
903.40774	909	1+
904.06520	254	
905.39276	392	1+
915.37537	505	1+
930.43439	866	1+
933.39138	2173	1+
968.47838	204	1+
998.47522	237	1+
1045.48211	883	1+
1046.46692	588	1+
1050.51355	851	1+
1105.52735	693	1+
1149.58282	2765	1+
1202.54305	515	1+
1229.56448	478	1+
1248.63934	3302	1+
1264.61493	478	1+
1287.65145	423	1+
1295.59875	897	1+
1304.62253	761	1+
1321.61537	672	1+
1331.64216	1072	1+
1337.63807	823	1+
1339.13369	943	1+
1349.14085	722	1+
1352.60887	729	1+
1358.60230	614	1+
1381.14237	745	1+
1381.66290	776	1+
1386.13183	825	1+
1387.66127	904	1+
1396.15987	2848	1+
1396.66642	2482	1+
1403.67441	8436	1+
1404.17679	4849	1+
1408.71441	765	1+
1411.65664	838	1+
1431.70111	706	1+
1434.72790	2825	1+
1491.75697	688	1+
1599.73271	401	1+
1649.81241	1489	1+
1762.86555	3035	1+
1859.85575	571	1+
END IONS

###FS:    #m/z: 371.22612 #charge   1
###MaxRes:#m/z:  0.00000 #charge-128
###MS: 1207
###MSMS: 1209
BEGIN IONS
TITLE=Cmpd 365, AutoMSn(371.2261), 20.5 min
RTINSECONDS=1227.84
SCANS=MS: 1207 MSMS: 1209
PEPMASS=371.22612	50846
CHARGE=1+
350.19342	250	1+
356.27418	271	
370.24893	178	
END IONS

###FS:    #m/z: 646.81056 #charge   3
###MaxRes:#m/z:  0.00000 #charge-128
###MS: 1207
###MSMS: 1210
BEGIN IONS
TITLE=Cmpd 366, AutoMSn(646.8106), 20.5 min
RTINSECONDS=1228.34
SCANS=MS: 1207 MSMS: 1210
PEPMASS=646.81056	37979
CHARGE=3+
390.19140	203	
402.23215	507	1+
408.67157	314	1+
421.17881	388	
431.23135	219	1+
488.23098	226	1+
501.26147	407	
501.58823	728	
524.24019	252	1+
530.27234	217	
530.59438	254	
534.26011	304	
537.25950	530	1+
572.25906	252	
588.96249	236	
589.26769	432	1+
592.26840	237	1+
612.95881	284	
614.36242	266	
616.29226	257	
625.32416	303	1+
631.29953	322	1+
634.29583	240	1+
638.29967	385	
640.30028	202	
642.32515	334	
642.53439	201	
642.79692	895	1+
643.32977	1892	1+
644.02391	370	1+
647.04160	397	
647.32526	1303	1+
649.65297	388	1+
650.32649	803	1+
651.00593	224	
666.83118	230	1+
687.31891	238	1+
688.00081	198	
693.01802	278	
693.34009	367	
735.35340	581	1+
736.03099	359	
736.69070	365	
745.08018	221	
753.32964	473	1+
785.37653	397	1+
788.36537	254	
790.38058	2321	1+
790.71142	2630	1+
791.03961	1317	1+
807.39604	255	1+
994.45285	333	1+
1240.60918	519	1+
1269.57899	451	1+
1292.63225	1085	1+
1445.67021	598	1+
1476.65923	566	1+
1501.74217	1267	1+
1587.77097	1132	1+
1763.81686	817	1+
1835.88546	970	1+
END IONS

###FS:    #m/z: 559.31798 #charge   2
###MaxRes:#m/z:  0.00000 #charge-128
###MS: 1211
###MSMS: 1212
BEGIN IONS
TITLE=Cmpd 367, AutoMSn(559.3180), 20.5 min
RTINSECONDS=1231.36
SCANS=MS: 1211 MSMS: 1212
PEPMASS=559.31798	47255
CHARGE=2+
341.21272	783	
351.19981	546	
355.20108	536	
369.20690	676	
375.23112	361	
424.24739	395	
426.22593	631	1+
440.27976	410	
446.25815	1359	1+
454.22687	392	
468.26614	691	1+
482.24365	774	1+
516.25176	525	1+
525.76151	1214	
526.25903	614	
537.28027	376	
550.30773	675	1+
550.99427	382	
554.26921	528	
555.28793	472	
556.29432	920	1+
558.30341	918	
562.28481	1019	1+
593.32460	2291	1+
603.80836	364	
624.82553	356	
650.35784	11316	1+
684.33488	545	
733.32909	392	
763.44366	4300	1+
767.44797	509	
773.66181	802	
813.75865	400	
846.44358	512	
864.48759	2357	1+
921.51041	5946	1+
931.68629	833	1+
981.47773	765	1+
1000.55608	5661	1+
1018.56116	1145	
1018.56755	19990	1+
1019.57351	427	
1117.63178	7774	1+
END IONS

###FS:    #m/z: 688.08756 #charge   3
###MaxRes:#m/z:  0.00000 #charge-128
###MS: 1211
###MSMS: 1213
BEGIN IONS
TITLE=Cmpd 368, AutoMSn(688.0876), 20.5 min
RTINSECONDS=1231.86
SCANS=MS: 1211 MSMS: 1213
PEPMASS=688.08756	37480
CHARGE=3+
402.17847	306	
423.69618	275	
457.21161	210	1+
482.25000	604	1+
494.23424	286	1+
503.23169	250	1+
525.76584	609	1+
560.24439	215	1+
564.30888	250	1+
572.28505	449	1+
574.28613	1410	1+
580.27508	380	1+
581.96168	577	1+
589.29985	219	
603.80892	386	
604.30341	540	1+
609.31055	320	1+
616.81284	278	1+
622.82247	385	1+
624.32070	1207	1+
630.81126	250	1+
633.81757	257	
644.31397	249	1+
647.33627	280	1+
650.29192	351	1+
651.70637	272	1+
651.81317	223	
652.32836	1237	1+
653.83395	949	1+
657.33527	370	1+
658.81897	401	1+
665.62689	233	1+
668.14620	232	1+
668.34988	304	1+
670.31392	354	1+
674.31212	248	
676.82616	458	1+
679.31667	836	1+
682.84673	232	
683.33123	528	
683.58577	518	
686.30884	898	1+
686.60096	453	1+
687.84342	1377	
691.31575	273	
692.07048	219	
692.35146	761	1+
704.28150	656	1+
716.86214	1190	1+
726.00266	265	
726.37454	349	
736.05691	222	1+
743.32798	607	1+
745.04033	329	1+
745.68706	304	1+
760.33225	319	1+
783.36985	333	1+
785.39179	238	
788.02796	412	1+
789.37481	235	
789.70254	305	1+
799.34938	703	1+
806.37360	318	1+
806.73680	321	1+
807.05671	329	1+
812.05334	276	
812.39136	443	1+
815.37164	349	1+
817.38021	1230	1+
821.71309	252	
822.40687	484	1+
825.40469	299	
833.39854	257	1+
841.39121	441	1+
844.06783	367	1+
844.37673	217	
845.40995	563	1+
845.73306	249	
851.40916	268	1+
853.90972	358	1+
854.73473	276	1+
855.08355	265	
855.39203	457	1+
857.38715	290	1+
864.08775	256	1+
864.40107	375	1+
873.92202	311	
874.39636	1084	1+
879.44243	441	1+
882.42114	1383	1+
884.07066	255	
893.44296	259	1+
930.43827	884	1+
987.45975	260	1+
1049.51803	641	1+
1101.53670	363	1+
1107.54380	657	1+
1131.52561	738	1+
1149.58142	1615	1+
1186.55757	504	1+
1229.58616	596	1+
1241.56337	545	1+
1248.64000	2356	1+
1298.57863	378	1+
1357.16053	467	1+
1366.64129	1882	1+
1367.15375	1231	1+
1375.16312	4621	1+
1375.66879	4109	1+
1382.68601	949	1+
1433.71592	1671	1+
1437.69046	546	1+
1491.74586	1278	1+
1545.75742	393	1+
1562.77635	456	1+
1619.80324	393	1+
1743.82127	439	1+
1762.84858	1659	1+
1802.87097	602	1+
1820.89548	447	1+
END IONS

###FS:    #m/z: 702.34110 #charge   3
###MaxRes:#m/z:  0.00000 #charge-128
###MS: 1211
###MSMS: 1214
BEGIN IONS
TITLE=Cmpd 369, AutoMSn(702.3411), 20.5 min
RTINSECONDS=1232.37
SCANS=MS: 1211 MSMS: 1214
PEPMASS=702.34110	46197
CHARGE=3+
408.83490	1114	
417.93288	294	
432.22008	282	1+
437.69759	261	
482.22796	637	1+
498.22507	355	1+
509.73637	399	1+
510.26359	296	1+
516.23215	346	1+
522.74763	455	1+
525.25096	459	1+
525.75585	806	
553.27426	254	1+
560.28313	262	1+
565.27296	497	1+
583.28101	563	1+
588.28780	388	1+
599.29428	270	
602.80033	752	1+
617.26348	282	
619.28625	448	1+
621.78275	268	1+
623.54142	299	1+
631.80547	434	1+
636.32801	346	1+
644.31234	709	1+
653.33449	739	1+
662.56419	274	1+
666.03227	261	1+
670.07105	305	1+
670.31453	697	1+
670.55298	247	
675.31360	366	1+
676.58526	270	1+
679.78751	244	
681.55126	334	
682.05506	295	1+
682.32781	260	1+
684.34063	248	
686.28785	234	
687.08388	405	1+
688.32008	244	
688.58181	362	1+
689.31729	1149	1+
690.59793	335	1+
694.33096	464	
694.84068	620	1+
695.57533	341	
697.82199	385	
698.08674	367	
698.32831	2601	1+
701.57906	310	
704.33097	772	1+
704.64475	518	1+
706.07450	369	1+
724.86255	404	1+
731.33891	260	1+
733.33577	401	1+
736.01522	263	1+
736.35803	286	1+
738.36990	393	1+
745.35663	708	1+
762.32855	241	1+
772.35466	335	1+
780.35128	344	1+
788.02570	261	1+
788.32990	259	1+
792.69979	239	
797.38124	273	1+
799.36127	592	1+
802.33719	1019	1+
808.38382	349	1+
817.34865	882	1+
820.32884	997	1+
823.37910	368	1+
827.04756	325	
831.39189	379	1+
831.73870	291	1+
835.72747	586	1+
836.39204	413	1+
840.72532	355	1+
841.39408	422	1+
842.06087	394	1+
845.91179	214	1+
853.44957	349	1+
860.39874	310	1+
864.07916	637	1+
864.41974	671	1+
864.74522	396	1+
869.40771	304	1+
870.05962	300	
870.72193	229	
874.06843	434	1+
874.41045	873	1+
874.75270	283	
881.40898	2135	1+
884.06570	236	
884.25265	793	
888.08522	245	1+
892.44024	225	1+
892.74017	253	1+
894.42554	355	1+
898.41432	456	1+
898.72982	258	1+
901.40758	811	1+
902.76640	362	1+
903.08324	386	1+
905.38889	726	1+
915.36052	708	1+
930.42751	1296	1+
933.39418	1711	1+
965.48491	336	1+
990.48301	278	1+
1047.48031	241	
1131.54452	382	1+
1146.54011	863	1+
1149.58182	1739	1+
1161.56437	550	1+
1174.56808	356	1+
1189.58893	506	1+
1203.55563	786	1+
1205.60167	794	1+
1229.58451	584	1+
1245.59154	667	1+
1248.64840	2910	1+
1296.64428	506	1+
1331.64510	445	1+
1338.62764	760	1+
1344.66254	443	1+
1378.64875	569	1+
1382.65661	968	1+
1386.20168	730	1+
1396.15789	2544	1+
1396.66516	1831	1+
1399.67847	1529	1+
1403.16846	5219	1+
1403.66832	4559	1+
1411.71362	800	1+
1434.72053	2935	1+
1490.72691	812	1+
1561.74053	1252	1+
1604.49983	847	1+
1648.82014	1269	1+
1763.85052	2398	1+
1820.86031	1115	1+
1876.93989	638	1+
END IONS

###FS:    #m/z: 559.31944 #charge   2
###MaxRes:#m/z:  0.00000 #charge-128
###MS: 1215
###MSMS: 1216
BEGIN IONS
TITLE=Cmpd 370, AutoMSn(559.3194), 20.6 min
RTINSECONDS=1235.39
SCANS=MS: 1215 MSMS: 1216
PEPMASS=559.31944	57779
CHARGE=2+
341.21080	621	
351.19858	961	1+
355.19055	807	1+
369.20824	731	
375.23115	631	
401.18253	644	1+
440.27872	342	
446.25917	1239	1+
452.25186	445	
454.18980	344	
482.24365	304	
491.24778	337	
515.26724	383	
525.76224	966	
526.25819	708	
537.25945	307	
556.30577	1133	1+
558.32248	809	
562.30938	434	
570.25428	317	
575.29481	1141	
575.79444	572	
581.33381	308	
593.33739	1321	1+
604.30584	380	
624.82400	406	
625.31288	662	1+
650.36006	12284	1+
684.34236	711	1+
697.04023	338	
718.37673	329	
743.30176	594	1+
763.43805	4412	1+
821.39711	364	
846.43048	328	
846.48748	741	1+
864.48915	1593	1+
892.46898	706	1+
921.50853	6988	1+
931.69493	840	
982.50854	640	1+
1000.55479	5426	1+
1018.56738	23724	1+
1099.57800	1056	1+
1117.62756	8864	1+
END IONS

###FS:    #m/z: 673.58341 #charge   3
###MaxRes:#m/z:  0.00000 #charge-128
###MS: 1215
###MSMS: 1217
BEGIN IONS
TITLE=Cmpd 371, AutoMSn(673.5834), 20.6 min
RTINSECONDS=1235.89
SCANS=MS: 1215 MSMS: 1217
PEPMASS=673.58341	36717
CHARGE=3+
384.17545	212	1+
409.19051	248	
483.23202	308	1+
508.74077	265	1+
525.76507	351	
526.26237	628	1+
549.28143	377	1+
557.27378	303	1+
573.28084	414	1+
588.29112	214	1+
590.28205	426	1+
598.30184	267	1+
599.81001	226	1+
601.31508	223	1+
612.79108	236	
615.27668	658	1+
620.32443	279	1+
627.31163	451	1+
630.28707	440	1+
633.33042	771	1+
633.66814	1324	1+
634.00843	483	
637.04039	459	1+
638.66856	518	1+
640.81570	304	1+
641.30020	530	1+
646.32308	538	1+
646.57744	226	
650.33328	236	1+
652.32284	407	1+
656.32920	507	1+
662.33547	514	
664.82522	582	1+
665.06464	277	
665.56680	308	1+
669.06999	531	1+
672.05273	254	
673.58080	1045	
673.83383	1818	
674.33799	2058	1+
675.82525	263	
679.34280	254	
684.33302	231	1+
686.27990	595	1+
692.34722	348	1+
697.01410	227	1+
704.28108	1188	1+
708.35130	316	1+
716.86289	477	
717.35951	1158	1+
722.34849	556	1+
726.35166	284	1+
731.03383	216	1+
731.36749	354	1+
731.68823	290	1+
735.01940	391	1+
751.03428	234	
754.03516	274	
759.69802	260	1+
760.03557	316	
760.37454	401	
764.37175	253	
765.03155	362	1+
766.38571	339	1+
769.69650	300	1+
770.02287	335	
770.37563	752	1+
774.24597	434	
783.37676	374	1+
787.37622	659	1+
787.74306	309	1+
788.06023	349	1+
792.72047	274	1+
793.05369	472	1+
793.39689	276	
796.72660	277	1+
797.04915	499	1+
799.36131	1503	1+
802.72760	356	
803.04549	307	
815.38984	397	1+
817.36890	1582	1+
821.37959	246	
821.73425	383	1+
822.06858	399	1+
822.38970	517	1+
825.72873	635	1+
826.08079	416	1+
830.72892	416	1+
832.39738	416	1+
835.40261	293	1+
835.75843	548	1+
836.06416	443	1+
848.38135	313	1+
854.41532	710	1+
854.74684	572	1+
855.08569	462	1+
858.74336	419	1+
859.42163	332	1+
860.08017	522	1+
865.43234	379	1+
868.77250	229	1+
881.42708	271	
881.93285	944	1+
930.45422	916	1+
1131.54456	683	1+
1146.54712	644	1+
1149.57747	2105	1+
1165.57764	397	1+
1248.64001	2930	1+
1258.54419	449	1+
1281.12187	485	1+
1329.65780	722	1+
1337.65606	2120	1+
1338.13784	1632	1+
1340.69220	3527	1+
1343.71245	4244	1+
1347.15337	2319	1+
1353.67274	963	1+
1434.73645	2778	1+
1444.67871	831	1+
1528.39847	614	1+
1543.77661	497	1+
1562.76630	569	1+
1599.72403	666	1+
1649.80936	1539	1+
1745.83309	370	1+
1763.86919	1429	1+
END IONS

###FS:    #m/z: 688.08703 #charge   3
###MaxRes:#m/z:  0.00000 #charge-128
###MS: 1215
###MSMS: 1218
BEGIN IONS
TITLE=Cmpd 372, AutoMSn(688.0870), 20.6 min
RTINSECONDS=1236.39
SCANS=MS: 1215 MSMS: 1218
PEPMASS=688.08703	41622
CHARGE=3+
330.14564	313	
371.15672	251	1+
384.19718	270	1+
395.17872	286	1+
410.19378	280	
437.68750	377	
440.20089	238	
483.24261	317	1+
494.23639	235	
500.69987	211	1+
516.23809	339	1+
522.74864	417	1+
524.75939	655	1+
529.23697	232	1+
550.25012	598	1+
554.26636	273	1+
566.27366	808	1+
574.28859	256	
574.78865	752	1+
575.28625	1658	1+
583.27923	571	1+
594.28580	401	1+
601.30940	340	1+
603.81140	391	
604.29382	279	
609.03381	294	1+
622.28962	606	1+
623.82349	2599	1+
627.30860	489	1+
633.32174	483	1+
637.32620	291	1+
638.56335	249	1+
648.00363	296	
648.31412	404	1+
652.33527	965	1+
655.07426	300	1+
656.31846	299	
658.81245	298	1+
660.56652	237	
661.82195	405	1+
668.30897	676	1+
672.07479	302	1+
672.33130	356	1+
677.84215	336	1+
679.33032	258	
683.33107	281	
683.58417	1099	1+
684.07382	1104	
686.32618	845	1+
687.33425	3430	1+
687.83662	1122	
690.12496	230	1+
691.34332	1098	1+
704.27753	771	1+
707.32983	431	1+
711.33516	290	1+
723.32279	243	
723.83111	292	
731.34084	401	1+
734.32934	226	1+
743.29830	384	1+
745.36410	1248	1+
758.42113	229	
761.29886	329	
768.36550	409	1+
773.37262	325	1+
779.02966	273	1+
779.69946	257	1+
783.38304	252	
784.05109	400	1+
788.37453	279	1+
788.71200	389	1+
789.03292	403	1+
799.35718	1565	1+
807.71971	372	1+
810.40540	321	
810.90616	245	
812.04804	243	1+
815.36537	489	1+
817.36823	1517	1+
821.38341	282	1+
821.74454	235	1+
830.04823	221	1+
840.41447	368	1+
845.06420	303	1+
845.39274	308	1+
849.40625	392	1+
850.06745	513	1+
850.74500	227	
855.08777	381	1+
855.39956	416	1+
856.39500	281	1+
862.42467	232	
864.42778	302	1+
868.41624	367	1+
873.41190	1245	1+
875.08330	270	1+
878.09572	277	1+
878.41849	326	1+
881.42381	1444	1+
889.42069	363	1+
902.44524	264	1+
911.44225	229	
930.43965	936	1+
977.41422	468	1+
987.45015	313	1+
1049.51873	733	1+
1088.52398	486	1+
1150.57009	1048	1+
1174.55059	495	1+
1245.60307	799	1+
1248.64735	2971	1+
1259.58030	634	1+
1279.62572	545	1+
1302.63038	734	1+
1306.68470	793	1+
1317.60062	605	1+
1321.65798	334	1+
1324.61732	515	1+
1337.63165	602	1+
1346.17624	516	1+
1358.14321	795	1+
1358.63917	852	1+
1366.66286	2079	1+
1375.16568	3027	1+
1375.66207	3531	1+
1430.71060	517	1+
1433.71761	3096	1+
1490.74569	1251	1+
1562.79105	753	1+
1649.82559	1074	1+
1746.80954	936	1+
1748.79403	571	1+
1763.86992	1895	1+
END IONS

###FS:    #m/z: 673.83141 #charge   3
###MaxRes:#m/z:  0.00000 #charge-128
###MS: 1219
###MSMS: 1220
BEGIN IONS
TITLE=Cmpd 373, AutoMSn(673.8314), 20.7 min
RTINSECONDS=1239.42
SCANS=MS: 1219 MSMS: 1220
PEPMASS=673.83141	62144
CHARGE=3+
409.18525	350	
522.74524	280	
523.25866	291	
525.25029	659	1+
554.26457	319	1+
564.27163	329	1+
569.53591	308	1+
573.28264	383	1+
574.79782	1036	1+
582.29351	448	1+
582.62002	417	1+
589.77161	318	1+
595.27926	406	1+
599.28826	266	1+
603.28550	319	1+
608.29087	386	1+
615.81115	464	1+
616.28094	517	1+
624.31296	375	
626.66128	291	
627.05636	579	1+
630.30688	482	1+
633.01513	798	1+
634.32790	703	1+
634.65721	500	1+
636.54667	485	1+
638.66009	1110	1+
639.33396	333	1+
640.80359	583	1+
644.81719	640	1+
645.08395	388	1+
645.32111	673	1+
647.81644	387	1+
649.06389	401	1+
650.30494	778	1+
655.32056	555	1+
658.30165	307	
661.05869	520	1+
662.33107	692	1+
662.57416	390	
665.32943	1248	1+
671.34548	1336	
672.15550	321	1+
673.58219	2497	1+
676.35175	643	
678.03931	412	1+
679.33588	298	
686.27067	555	1+
688.33572	558	1+
692.33233	374	1+
697.01717	444	1+
698.34284	302	
698.67430	322	
702.29505	257	1+
704.28546	1308	1+
706.80289	274	1+
715.34024	240	1+
722.33404	395	1+
726.03634	286	1+
726.67958	509	1+
727.34342	488	1+
731.02542	525	1+
731.34367	416	
731.68735	512	
733.34253	555	1+
744.37184	354	1+
749.36055	507	1+
754.03188	384	1+
755.35815	386	1+
759.69448	436	1+
760.03979	454	1+
763.70520	983	1+
764.04734	928	1+
764.36877	901	1+
765.87279	210	1+
769.69088	598	1+
770.02846	626	1+
770.35709	381	1+
773.38414	505	1+
778.38612	279	1+
787.37854	1015	1+
787.72156	945	1+
788.05392	524	1+
790.39828	231	1+
791.34982	297	1+
793.06047	521	1+
793.38996	647	1+
796.36628	454	1+
796.71525	272	1+
797.05527	348	1+
799.06104	311	
799.37123	1408	1+
802.71995	827	1+
803.05329	440	
803.37892	343	
815.38011	480	1+
815.70867	372	1+
817.07830	349	1+
817.36786	2301	1+
820.72664	461	1+
821.38835	794	1+
822.08478	385	1+
825.06970	278	
825.41115	680	
825.91840	567	
826.06012	929	1+
826.41314	847	
826.74529	508	1+
829.72462	708	1+
830.40467	549	1+
831.07996	288	1+
835.74444	507	1+
836.07912	317	
836.39868	655	1+
843.01541	636	
843.38712	258	1+
848.73121	303	1+
849.40308	491	1+
850.08098	300	1+
853.08593	343	1+
854.40959	767	1+
855.07111	705	1+
855.74138	301	
859.41580	1124	1+
859.74584	635	1+
860.08861	433	1+
863.08871	549	1+
865.42520	354	
881.93897	1165	1+
892.45544	366	1+
930.44417	1397	1+
944.45885	275	1+
963.46627	330	1+
1050.50451	1359	1+
1113.53976	803	1+
1131.53304	1286	1+
1149.57960	2943	1+
1164.55012	567	1+
1238.59439	575	1+
1241.57867	767	1+
1248.64979	3588	1+
1270.53270	404	1+
1273.08210	595	1+
1273.60266	935	1+
1281.11023	963	1+
1282.62649	879	1+
1288.18669	450	1+
1290.63111	950	1+
1306.65274	477	1+
1319.63298	501	1+
1328.65247	1520	1+
1329.13550	823	1+
1337.15088	3102	1+
1337.65213	5110	1+
1342.19328	374	1+
1342.71367	6696	1+
1346.65411	5344	1+
1347.15077	2360	1+
1352.67798	1374	1+
1431.70091	546	1+
1434.72740	3977	1+
1450.71824	642	1+
1528.40230	954	1+
1547.77191	377	1+
1561.76972	1304	1+
1577.75197	425	1+
1653.80340	421	1+
1663.78339	638	1+
1745.82703	509	1+
1747.84351	422	1+
1763.87064	2516	1+
1877.90991	394	1+
END IONS

###FS:    #m/z: 559.32025 #charge   2
###MaxRes:#m/z:  0.00000 #charge-128
###MS: 1219
###MSMS: 1221
BEGIN IONS
TITLE=Cmpd 374, AutoMSn(559.3203), 20.7 min
RTINSECONDS=1239.92
SCANS=MS: 1219 MSMS: 1221
PEPMASS=559.32025	53333
CHARGE=2+
337.18680	309	
351.19711	240	
355.19510	710	1+
369.19976	549	
390.20077	245	
408.21522	252	
422.26423	245	
440.28483	363	
446.24919	1024	1+
468.27041	364	
491.25752	369	
508.77691	401	
509.27134	270	
524.25725	523	1+
537.27817	918	1+
541.28751	521	1+
544.30206	493	1+
550.31775	410	
550.82016	333	
554.28303	556	1+
556.29648	1255	1+
562.29659	1117	1+
566.28076	281	
572.28013	514	1+
575.29311	710	
575.79940	283	
581.32990	526	1+
590.31393	437	
593.33300	1599	1+
603.81579	252	
615.31031	277	
624.83334	255	
625.32465	374	1+
650.35900	8314	1+
684.34156	540	1+
686.26146	413	1+
704.28892	325	
723.34167	694	1+
730.41712	234	
743.29078	352	
763.44181	3338	1+
774.83867	497	
794.38628	421	1+
846.43356	248	
846.45560	623	1+
858.44040	702	1+
864.49018	1378	1+
894.45504	353	1+
903.50105	446	1+
921.51057	4606	1+
982.50169	584	1+
1000.55125	3950	1+
1018.56738	15325	1+
1050.50748	1783	1+
1117.62649	6083	1+
END IONS

###FS:    #m/z: 1039.67698 #charge   2
###MaxRes:#m/z:  0.00000 #charge-128
###MS: 1219
###MSMS: 1222
BEGIN IONS
TITLE=Cmpd 375, AutoMSn(1039.6770), 20.7 min
RTINSECONDS=1240.42
SCANS=MS: 1219 MSMS: 1222
PEPMASS=1039.67698	43549
CHARGE=2+
366.13714	9160	1+
454.15436	617	
528.19390	969	1+
535.83007	242	
537.26695	627	1+
555.27467	989	1+
569.22580	310	
573.28650	1223	1+
657.23271	7754	1+
665.71560	302	
731.27329	416	
803.26930	188	
893.31673	249	
1077.48174	164	
END IONS

###FS:    #m/z: 673.83235 #charge   3
###MaxRes:#m/z:  0.00000 #charge-128
###MS: 1223
###MSMS: 1224
BEGIN IONS
TITLE=Cmpd 376, AutoMSn(673.8324), 20.7 min
RTINSECONDS=1243.45
SCANS=MS: 1223 MSMS: 1224
PEPMASS=673.83235	67626
CHARGE=3+
330.13556	262	1+
384.20796	227	1+
408.83549	354	
426.21466	235	1+
459.21386	213	1+
473.24082	243	1+
491.58901	434	
513.23375	288	1+
516.23446	457	1+
523.25335	433	1+
525.75573	537	
526.26058	451	1+
558.28783	337	
565.27597	689	1+
570.03291	233	1+
570.25308	344	1+
573.28697	382	1+
575.29473	1272	
575.79696	1392	1+
577.28021	232	1+
593.28728	698	1+
599.30029	403	1+
612.29587	351	1+
619.05102	392	1+
620.30396	443	1+
622.30182	391	1+
624.30693	1608	1+
633.67096	329	
634.00845	400	
634.33254	701	1+
636.31654	428	1+
637.79566	463	1+
638.99920	472	
644.28734	395	1+
645.05738	456	1+
646.57754	442	1+
647.80381	260	1+
648.06781	515	1+
649.29672	298	
651.08293	246	1+
652.30642	403	1+
656.32852	494	1+
660.33016	400	1+
660.82121	426	1+
665.07991	618	
665.57280	590	1+
665.81979	552	1+
669.07952	481	
671.35027	4463	1+
673.57774	1590	
676.32900	1262	1+
686.27603	816	1+
687.66848	337	1+
688.99672	291	
697.01913	536	1+
704.28818	1765	1+
714.84069	287	1+
716.85814	458	
717.36120	1210	1+
723.34497	320	
724.85307	472	1+
725.36527	590	1+
726.00866	250	1+
726.69405	468	1+
731.01097	696	1+
731.36328	494	1+
731.68190	458	1+
744.01416	321	1+
751.03705	250	1+
752.36018	315	1+
754.35931	616	1+
755.02207	376	1+
758.36941	233	1+
759.69795	348	1+
760.35153	542	1+
763.71069	838	1+
764.04447	903	1+
764.36590	346	
770.04177	301	
770.36659	693	1+
772.36529	825	1+
778.70120	238	1+
787.37895	927	1+
790.38484	455	1+
793.05408	430	1+
793.39056	443	1+
793.72512	574	1+
797.04284	323	
797.37175	320	1+
799.36397	1436	1+
802.71976	856	1+
803.06153	1101	1+
803.38403	473	1+
810.38883	294	1+
814.06771	235	1+
815.36589	593	1+
817.36189	2370	1+
819.71617	243	1+
820.39054	528	1+
821.06362	523	1+
821.72079	338	1+
822.39568	408	
825.05647	312	
825.40271	802	
825.92543	386	
826.07017	881	1+
826.41041	1184	1+
826.74521	640	1+
829.40319	347	1+
829.73573	405	1+
830.05260	544	1+
831.40294	299	
832.38769	488	1+
835.39673	432	1+
835.73527	683	1+
836.07427	370	
849.06463	535	1+
849.73776	399	1+
853.73649	499	1+
854.41010	878	1+
855.07675	338	1+
860.08175	403	1+
860.41263	686	1+
863.07935	272	1+
864.74583	465	1+
865.43071	247	1+
873.93130	297	
874.43981	607	1+
890.42979	240	1+
913.44990	205	1+
930.44256	1607	1+
1131.54520	884	1+
1214.59335	491	1+
1229.61121	536	1+
1238.61217	561	1+
1248.63907	3379	1+
1259.57238	528	1+
1264.64584	580	1+
1272.61469	742	1+
1273.11201	723	1+
1281.62313	908	1+
1289.60463	563	1+
1294.14180	503	1+
1321.66751	461	1+
1323.66218	687	1+
1329.64043	755	1+
1337.65071	3126	1+
1338.14431	2153	1+
1340.68263	2529	1+
1343.71078	5403	1+
1346.65710	5218	1+
1347.15198	2752	1+
1354.65969	1060	1+
1415.72621	401	1+
1434.73093	2712	1+
1450.72545	617	1+
1528.45021	842	1+
1545.71301	510	1+
1562.77467	958	1+
1594.43429	352	1+
1762.85039	2937	1+
1863.86029	550	1+
END IONS

###FS:    #m/z: 583.84197 #charge   2
###MaxRes:#m/z:  0.00000 #charge-128
###MS: 1223
###MSMS: 1225
BEGIN IONS
TITLE=Cmpd 377, AutoMSn(583.8420), 20.7 min
RTINSECONDS=1243.95
SCANS=MS: 1223 MSMS: 1225
PEPMASS=583.84197	48161
CHARGE=2+
321.17690	519	1+
328.14539	432	
339.19457	816	1+
370.23563	821	1+
381.21092	205	
388.24966	539	
389.72312	244	
413.22710	466	1+
423.22763	329	
430.07104	257	
441.22898	539	1+
458.25250	260	
465.34144	246	
466.22624	322	1+
501.33338	777	1+
506.27208	208	
519.28373	488	1+
548.27729	475	
551.26579	318	1+
562.28477	243	
566.31835	499	
568.29849	265	
569.30172	1234	1+
573.83822	235	
574.33423	493	
580.31423	653	1+
582.33794	440	
583.33748	1841	1+
583.84709	325	
587.32605	963	1+
590.32326	236	
602.38432	2357	1+
604.30254	270	
620.32486	276	
648.33337	1283	1+
664.37156	230	
682.37150	479	1+
713.41997	261	
731.42345	2135	1+
761.41382	1450	1+
810.46557	2782	1+
826.47041	291	
828.48236	16322	1+
889.47203	1823	1+
899.43912	628	
941.55920	2328	1+
1002.56062	317	
1148.66852	14165	1+
END IONS

###FS:    #m/z: 1039.67444 #charge   2
###MaxRes:#m/z:  0.00000 #charge-128
###MS: 1223
###MSMS: 1226
BEGIN IONS
TITLE=Cmpd 378, AutoMSn(1039.6744), 20.7 min
RTINSECONDS=1244.45
SCANS=MS: 1223 MSMS: 1226
PEPMASS=1039.67444	46396
CHARGE=2+
366.13701	8241	1+
454.14826	453	
528.19424	694	
535.83184	275	
537.25934	468	
555.27511	1293	1+
569.22055	580	
573.28340	1508	1+
657.23313	7438	1+
666.79574	459	1+
731.26620	360	
893.32314	461	1+
1053.15334	163	
END IONS

###FS:    #m/z: 583.84257 #charge   2
###MaxRes:#m/z:  0.00000 #charge-128
###MS: 1227
###MSMS: 1228
BEGIN IONS
TITLE=Cmpd 379, AutoMSn(583.8426), 20.8 min
RTINSECONDS=1247.48
SCANS=MS: 1227 MSMS: 1228
PEPMASS=583.84257	66186
CHARGE=2+
321.18339	794	1+
328.14660	363	
337.16426	186	
339.19238	800	1+
370.24686	376	
371.22697	1038	1+
377.39054	220	
388.25206	1187	1+
395.79115	334	
423.22333	316	
441.23013	643	1+
458.25791	376	
471.28878	880	1+
483.25142	188	
496.27260	190	
501.33621	1292	1+
547.28175	1033	1+
551.27677	345	
554.32508	192	
564.30242	478	1+
566.31622	592	1+
569.29102	1480	1+
573.16874	634	
573.83246	525	
574.32656	347	
580.33110	251	
581.32124	378	
582.30822	713	1+
583.83913	265	
584.32303	2605	1+
590.33318	435	
602.38218	2965	1+
620.32132	196	
631.32031	440	
648.33125	1407	1+
656.85012	663	1+
665.35106	501	1+
682.37543	820	1+
704.28097	300	
731.42757	1962	1+
761.40967	1162	1+
778.42908	252	
810.47156	2945	1+
825.46201	513	1+
826.44981	693	1+
828.48357	22784	1+
889.47647	1831	1+
899.43446	1064	
907.38444	597	
941.56349	1796	1+
974.54756	242	
1002.55629	827	1+
1148.67024	18045	1+
END IONS

###FS:    #m/z: 1039.67649 #charge   2
###MaxRes:#m/z:  0.00000 #charge-128
###MS: 1227
###MSMS: 1229
BEGIN IONS
TITLE=Cmpd 380, AutoMSn(1039.6765), 20.8 min
RTINSECONDS=1247.99
SCANS=MS: 1227 MSMS: 1229
PEPMASS=1039.67649	40638
CHARGE=2+
366.13821	6645	1+
384.14257	108	
454.15433	699	1+
528.18750	590	
535.82534	952	
537.26192	630	1+
555.27068	1323	1+
569.22131	339	
573.28769	1451	1+
657.23395	6068	1+
665.71995	199	
666.78948	442	1+
666.97447	132	
731.26718	449	
803.27786	156	
819.28639	151	
893.33138	270	
976.00727	119	
1036.52217	131	
1232.54356	118	
END IONS

###FS:    #m/z: 555.25984 #charge   2
###MaxRes:#m/z:  0.00000 #charge-128
###MS: 1227
###MSMS: 1230
BEGIN IONS
TITLE=Cmpd 381, AutoMSn(555.2598), 20.8 min
RTINSECONDS=1248.49
SCANS=MS: 1227 MSMS: 1230
PEPMASS=555.25984	15904
CHARGE=2+
316.11107	327	
353.67138	227	
355.15063	275	1+
373.17605	391	1+
387.15736	437	1+
390.19578	882	1+
407.20748	174	
417.16801	203	
424.22329	504	1+
438.25518	164	
466.24146	242	1+
480.24103	227	1+
489.22139	181	
491.25341	212	1+
501.27303	301	
509.78460	1044	
510.29157	275	
519.24220	522	1+
525.25581	409	1+
525.76189	535	
534.29457	174	
535.28477	370	1+
535.82000	956	
537.26592	1817	1+
541.33636	220	1+
541.95854	168	
550.29391	615	1+
552.29233	1396	1+
555.29722	1534	1+
558.31110	1155	1+
560.09610	775	
560.20249	608	
575.29611	438	
575.79427	163	
581.32199	387	1+
593.30023	253	
617.25418	253	
648.29946	185	
650.35886	1250	1+
684.33246	297	1+
704.29115	425	1+
706.36757	358	1+
723.33961	1671	1+
758.45999	212	
763.44446	350	
772.50718	219	
773.41084	171	
776.37578	262	1+
794.37676	1862	1+
799.34549	340	1+
830.44077	601	1+
891.49289	659	1+
894.44652	1704	1+
921.50884	697	1+
923.42386	808	1+
1018.55540	204	
END IONS

###FS:    #m/z: 583.84295 #charge   2
###MaxRes:#m/z:  0.00000 #charge-128
###MS: 1231
###MSMS: 1232
BEGIN IONS
TITLE=Cmpd 382, AutoMSn(583.8429), 20.9 min
RTINSECONDS=1251.52
SCANS=MS: 1231 MSMS: 1232
PEPMASS=583.84295	73068
CHARGE=2+
321.18827	276	
322.17066	696	1+
328.14741	497	
339.20061	494	
343.20388	257	
370.23448	228	
371.22133	788	1+
381.21362	273	
388.24922	1085	1+
421.69430	583	
441.22911	405	
458.26151	242	
471.28279	513	
501.33548	781	1+
509.79050	261	
520.27346	295	
547.28978	616	1+
566.32049	282	
569.29443	1051	1+
573.83243	364	
580.33611	422	
581.32436	1132	1+
584.32070	449	
585.32915	412	
586.34928	1546	1+
602.38324	2531	1+
630.32490	261	
631.30806	564	1+
648.33031	1641	1+
682.37448	1100	1+
731.42846	1994	1+
744.38755	290	
754.54215	366	
761.42060	1155	1+
810.47211	2615	1+
826.48742	362	1+
828.48033	19271	1+
839.27232	663	
839.65337	269	
840.06776	1058	
889.47546	1690	1+
899.43245	252	
921.51233	227	
941.55971	1549	1+
1002.55516	608	1+
1148.67028	13583	1+
END IONS

###FS:    #m/z: 929.18885 #charge   3
###MaxRes:#m/z:  0.00000 #charge-128
###MS: 1231
###MSMS: 1233
BEGIN IONS
TITLE=Cmpd 383, AutoMSn(929.1889), 20.9 min
RTINSECONDS=1252.02
SCANS=MS: 1231 MSMS: 1233
PEPMASS=929.18885	13083
CHARGE=3+
346.16269	142	
389.15274	167	
402.22920	434	1+
437.18918	1098	1+
459.26613	291	1+
550.27136	206	
556.36610	128	
659.29124	157	
665.30054	290	
667.82184	181	
682.31104	149	
749.34153	130	
758.86941	180	
811.36016	189	
821.31770	122	
839.35765	189	
865.40266	145	
868.38719	136	
878.21665	148	
926.44282	172	
928.46567	303	1+
929.18681	548	
929.69308	308	
958.79127	244	
990.47484	134	
1009.48890	125	
1047.50793	168	
1055.47888	263	
1363.63400	142	
1603.74034	656	1+
1766.84417	745	1+
1847.84026	917	1+
1856.85087	628	1+
1865.88303	1271	1+
END IONS

###FS:    #m/z: 555.25968 #charge   2
###MaxRes:#m/z:  0.00000 #charge-128
###MS: 1231
###MSMS: 1234
BEGIN IONS
TITLE=Cmpd 384, AutoMSn(555.2597), 20.9 min
RTINSECONDS=1252.52
SCANS=MS: 1231 MSMS: 1234
PEPMASS=555.25968	16704
CHARGE=2+
316.10372	170	
373.16742	181	
387.17089	285	
390.19440	887	1+
393.75573	210	
400.19716	166	
419.21627	172	
439.22564	179	
441.71330	170	
449.22349	215	1+
489.24390	221	1+
500.78549	229	
503.21426	262	
508.78400	851	1+
509.25375	228	1+
516.23381	170	
520.22475	180	
532.32719	199	
534.27660	306	1+
537.26563	1716	1+
550.28993	429	1+
552.30922	464	
553.29115	1209	1+
556.31437	1138	1+
559.15109	997	1+
560.09970	452	
560.20083	408	
560.26514	176	
560.28577	205	
574.28587	348	1+
581.31619	189	
586.82684	183	
593.31697	195	
650.35874	443	1+
706.33560	486	1+
706.36543	389	
723.34824	1272	1+
763.46053	165	
794.37766	1543	1+
812.36867	175	
830.43612	676	1+
894.43321	1191	1+
905.41005	331	1+
921.52011	475	1+
923.43125	339	
1050.51944	467	1+
END IONS

###FS:    #m/z: 929.19080 #charge   3
###MaxRes:#m/z:  0.00000 #charge-128
###MS: 1235
###MSMS: 1236
BEGIN IONS
TITLE=Cmpd 385, AutoMSn(929.1908), 20.9 min
RTINSECONDS=1255.55
SCANS=MS: 1235 MSMS: 1236
PEPMASS=929.19080	29845
CHARGE=3+
346.17678	223	
366.13723	225	
402.23235	599	1+
437.18592	1413	1+
459.26009	270	
535.22804	158	
550.26230	826	1+
585.27938	158	
634.09989	365	
639.23506	168	
665.29596	617	
667.29701	157	
682.31852	387	
736.22590	261	
752.32937	353	
784.04859	288	1+
784.38012	419	
784.70481	182	
797.35496	155	
811.35293	389	1+
821.36567	454	1+
839.36957	372	1+
927.44409	308	1+
928.93867	819	1+
929.19607	521	
929.69374	589	1+
932.44387	883	1+
959.12601	217	
974.43607	161	
989.99928	287	1+
1047.00771	190	
1047.50360	279	
1055.16588	186	
1055.48538	183	
1093.18300	155	
1104.50043	148	
1363.60896	191	
1516.74447	687	1+
1603.75309	868	1+
1734.75467	539	1+
1766.81165	2152	1+
1847.84743	1437	1+
1857.87524	1022	1+
1864.89476	1747	1+
END IONS

###FS:    #m/z: 762.71604 #charge   3
###MaxRes:#m/z:  0.00000 #charge-128
###MS: 1235
###MSMS: 1237
BEGIN IONS
TITLE=Cmpd 386, AutoMSn(762.7160), 20.9 min
RTINSECONDS=1256.05
SCANS=MS: 1235 MSMS: 1237
PEPMASS=762.71604	19909
CHARGE=3+
314.18256	148	
373.17496	134	
383.18884	143	
401.19332	404	1+
404.22078	1360	1+
410.88845	124	
462.21235	170	
472.22807	128	
488.19851	340	1+
507.24489	251	1+
512.23919	129	
517.30803	1668	1+
565.26586	128	
574.27613	141	
583.28516	236	1+
601.27382	366	
624.83332	135	
637.27738	116	
645.36985	1185	1+
654.35481	122	
697.87278	226	
698.37146	215	
700.86019	127	
758.43806	1100	1+
761.90194	380	1+
762.40537	185	
762.72309	218	1+
764.34202	536	1+
764.85514	365	1+
766.44006	197	
767.44170	944	1+
807.39309	135	
821.35907	134	
843.43735	299	
843.92027	420	1+
887.48900	376	1+
892.41405	148	
899.97288	253	1+
1008.00471	150	
1016.57360	120	
1044.01498	150	
1885.96930	553	1+
END IONS

###FS:    #m/z: 620.80266 #charge   2
###MaxRes:#m/z:  0.00000 #charge-128
###MS: 1235
###MSMS: 1238
BEGIN IONS
TITLE=Cmpd 387, AutoMSn(620.8027), 20.9 min
RTINSECONDS=1256.55
SCANS=MS: 1235 MSMS: 1238
PEPMASS=620.80266	14206
CHARGE=2+
340.15455	399	1+
379.18788	128	
381.18652	130	
398.19905	127	
414.19842	268	
423.22815	1183	1+
427.18921	301	
430.06595	211	
430.15565	168	
438.17257	130	
454.18859	457	1+
480.20339	126	
482.23589	125	
490.28364	145	
507.21274	160	
525.22449	932	1+
543.24890	175	
570.30086	1965	1+
574.30518	254	1+
580.29286	155	
600.32142	138	
601.32202	352	1+
603.78968	126	
605.28444	162	
616.33502	278	1+
618.31362	546	1+
620.34156	365	1+
622.31648	445	1+
624.33385	224	
626.33387	138	
636.26429	167	
698.35833	1770	1+
769.40445	1019	1+
772.53195	156	
772.64409	133	
778.75798	156	
883.43134	749	1+
981.44635	161	
998.46293	961	1+
1009.96862	124	
END IONS

###FS:    #m/z: 929.19120 #charge   3
###MaxRes:#m/z:  0.00000 #charge-128
###MS: 1239
###MSMS: 1240
BEGIN IONS
TITLE=Cmpd 388, AutoMSn(929.1912), 21.0 min
RTINSECONDS=1259.57
SCANS=MS: 1239 MSMS: 1240
PEPMASS=929.19120	29714
CHARGE=3+
389.14000	198	
402.23063	403	
409.19109	115	
437.18068	1748	1+
459.27099	132	
550.27343	203	
594.25134	117	
617.27430	111	
665.29812	662	1+
676.81783	140	
752.32462	268	1+
758.87262	280	
784.04448	143	
784.36646	335	
784.69673	136	
786.86742	116	
788.36258	146	
793.34071	218	1+
810.85054	107	
811.36957	107	
821.34432	293	1+
836.38674	122	
839.36201	559	1+
867.87205	106	
926.42268	211	
927.94711	314	1+
931.42957	124	
959.12963	180	
973.94930	256	
989.97941	296	1+
1048.01514	110	
1146.54971	141	
1177.05486	119	
1363.62028	504	1+
1603.75755	621	1+
1766.81370	1465	1+
1847.85902	818	1+
1856.86132	943	1+
1857.36995	1024	1+
1865.90461	1320	1+
END IONS

###FS:    #m/z: 728.02340 #charge   3
###MaxRes:#m/z:  0.00000 #charge-128
###MS: 1239
###MSMS: 1241
BEGIN IONS
TITLE=Cmpd 389, AutoMSn(728.0234), 21.0 min
RTINSECONDS=1260.08
SCANS=MS: 1239 MSMS: 1241
PEPMASS=728.02340	23673
CHARGE=3+
369.19005	219	
372.18107	170	
390.68341	351	
406.19275	360	1+
433.22949	311	
535.22799	203	
543.28752	394	
563.77788	940	1+
645.30958	522	
658.32801	286	
658.80366	148	
679.31697	244	
714.86776	168	
723.33554	313	1+
724.04718	161	
725.89888	150	
726.38528	293	1+
728.01756	1256	1+
728.35182	1596	1+
728.68989	722	
731.36535	274	
737.35437	227	
755.36518	5894	1+
755.36685	1629	1+
762.35931	392	1+
764.64017	146	
765.88216	432	
780.36176	1273	1+
866.40575	904	1+
866.42505	181	
875.43836	1960	1+
883.44218	626	1+
884.40293	1646	1+
893.45118	3994	1+
995.42646	147	
995.44888	660	1+
1013.45569	3433	1+
1056.50998	5714	1+
1068.29370	442	
1126.53797	413	
1127.53514	329	
1169.59568	318	
1169.61033	1681	1+
1170.58376	196	
1298.64316	1228	1+
1463.68241	427	1+
END IONS

###FS:    #m/z: 762.71520 #charge   3
###MaxRes:#m/z:  0.00000 #charge-128
###MS: 1239
###MSMS: 1242
BEGIN IONS
TITLE=Cmpd 390, AutoMSn(762.7152), 21.0 min
RTINSECONDS=1260.58
SCANS=MS: 1239 MSMS: 1242
PEPMASS=762.71520	23092
CHARGE=3+
314.18338	204	
369.17420	140	
379.72804	237	
383.20348	136	
401.16542	201	
404.22426	967	
454.22708	131	
470.18878	150	
488.18678	199	
490.23523	139	
517.30436	1372	1+
554.71516	125	
583.25380	123	
601.27738	255	1+
645.36910	1272	1+
654.35872	128	
742.31034	128	
745.35753	120	
753.38271	114	
754.57000	125	
757.34608	119	
758.43469	388	1+
759.61195	159	
760.29992	135	
761.39408	140	
764.35813	409	1+
767.43971	322	
887.48875	180	
943.47076	152	
1043.52872	142	
1522.77406	822	1+
1685.85154	485	1+
END IONS

###FS:    #m/z: 728.02204 #charge   3
###MaxRes:#m/z:  0.00000 #charge-128
###MS: 1243
###MSMS: 1244
BEGIN IONS
TITLE=Cmpd 391, AutoMSn(728.0220), 21.1 min
RTINSECONDS=1263.6
SCANS=MS: 1243 MSMS: 1244
PEPMASS=728.02204	61089
CHARGE=3+
369.18178	395	
372.17646	570	1+
406.19269	431	
489.23150	210	
514.75977	169	
515.25377	491	1+
519.76329	238	
535.23950	251	
543.28435	892	1+
550.99679	371	
563.27326	650	1+
576.09061	165	
609.25957	180	
635.83801	301	1+
636.32003	459	1+
658.32047	537	
679.31884	738	1+
689.00475	565	
718.84660	160	
723.00764	155	
725.34221	175	
727.34280	227	
728.02326	3944	1+
728.35949	4215	1+
728.69096	2058	
737.34567	412	
755.36664	15371	1+
762.35460	2130	1+
764.62787	152	
765.78774	402	
780.36852	2670	1+
865.43370	576	1+
866.40375	1957	1+
875.19596	242	
875.44121	2098	1+
883.43269	588	1+
884.41038	3283	1+
893.44836	8814	1+
995.44505	1915	1+
1013.45474	5530	1+
1056.51417	12266	1+
1068.29999	409	
1126.53847	3892	1+
1169.60213	4049	1+
1289.60827	1499	1+
1290.60253	231	
1298.63807	226	
1298.64544	2891	1+
1299.62483	203	
1427.67510	176	
1427.68485	948	1+
1459.74064	572	1+
END IONS

###FS:    #m/z: 546.27123 #charge   1
###MaxRes:#m/z:  0.00000 #charge-128
###MS: 1243
###MSMS: 1245
BEGIN IONS
TITLE=Cmpd 392, AutoMSn(546.2712), 21.1 min
RTINSECONDS=1264.1
SCANS=MS: 1243 MSMS: 1245
PEPMASS=546.27123	30079
CHARGE=1+
326.16092	335	
341.19163	394	
345.22171	236	
360.17299	231	
367.68044	273	
372.17580	1460	1+
385.21924	196	
390.22657	324	
397.19555	200	
406.19374	1263	1+
415.18770	165	
430.54661	449	
430.87345	299	
433.20634	1091	1+
442.24126	924	1+
447.22772	603	
449.25696	313	
453.15930	204	
468.23383	205	
476.26478	980	1+
480.22818	217	
487.23159	180	
488.24694	853	1+
489.72643	170	
491.27890	392	1+
497.22771	214	
511.26253	252	
516.25433	6681	1+
519.76637	579	1+
524.76479	184	
526.27155	803	1+
531.27227	160	
533.26812	289	
533.93695	272	
535.23694	1273	1+
542.28481	537	
543.29379	3627	1+
544.78040	340	1+
546.29554	1380	1+
END IONS

###FS:    #m/z: 563.32460 #charge   3
###MaxRes:#m/z:  0.00000 #charge-128
###MS: 1243
###MSMS: 1246
BEGIN IONS
TITLE=Cmpd 393, AutoMSn(563.3246), 21.1 min
RTINSECONDS=1264.6
SCANS=MS: 1243 MSMS: 1246
PEPMASS=563.32460	20138
CHARGE=3+
355.19490	177	
369.19842	176	
372.17256	162	
377.17686	402	1+
382.17761	169	
390.18949	257	1+
398.20331	315	1+
414.23090	235	
428.23355	225	1+
432.25627	949	
438.22205	162	
443.21657	258	1+
462.22724	302	1+
483.26524	163	
499.24233	197	
501.28094	322	1+
510.28415	529	1+
516.26845	545	1+
520.25005	349	1+
526.73591	325	1+
527.29822	893	1+
528.78296	207	
535.26242	240	1+
541.28866	285	1+
543.29865	526	1+
545.31492	484	1+
548.30167	309	1+
550.98673	218	
552.82813	251	
554.28526	326	1+
559.32242	834	
559.98248	443	
560.30322	1495	1+
561.76682	238	1+
562.30775	1147	1+
564.30661	1139	1+
566.29784	1103	1+
570.24829	398	
572.31915	164	
573.17163	341	
573.24095	188	
592.28934	242	
632.36496	1478	1+
637.87843	678	1+
638.36402	708	1+
640.77389	193	
644.31689	433	1+
650.36291	252	
674.31557	203	
679.32191	392	
725.38014	234	
736.36274	290	1+
743.40257	176	
752.37147	222	1+
755.37037	569	1+
762.35673	370	1+
780.36582	1069	1+
812.39261	1069	1+
832.48916	753	1+
857.45691	221	1+
893.43898	390	1+
1118.60150	1528	1+
1124.58443	753	1+
1161.65610	3222	1+
1388.79296	2338	1+
1487.85840	2756	1+
END IONS

###FS:    #m/z: 728.02111 #charge   3
###MaxRes:#m/z:  0.00000 #charge-128
###MS: 1247
###MSMS: 1248
BEGIN IONS
TITLE=Cmpd 394, AutoMSn(728.0211), 21.1 min
RTINSECONDS=1267.62
SCANS=MS: 1247 MSMS: 1248
PEPMASS=728.02111	89007
CHARGE=3+
341.18576	399	
369.18379	715	
372.17692	315	
406.19563	238	
442.23928	374	
535.23760	392	
543.28623	1170	1+
609.25680	296	
627.27047	347	
636.31346	354	
658.31420	469	
667.81847	390	
679.31571	541	1+
714.34949	333	
714.85060	410	
722.00068	249	
723.68074	232	
725.36427	314	
727.36525	378	
727.68791	283	
728.02367	5667	1+
728.35233	5464	1+
728.69285	2246	1+
737.33977	479	
755.36614	18763	1+
762.35223	1752	1+
765.80092	230	
780.36452	4010	1+
849.41282	260	
865.43248	696	1+
866.40199	1968	1+
875.42465	257	
875.43867	2769	1+
878.21420	305	
884.41089	4859	1+
893.44598	10736	1+
977.42444	397	1+
995.43971	2103	1+
1013.45332	7701	1+
1056.51213	14939	1+
1068.30905	379	
1126.53573	4929	1+
1169.59937	4917	1+
1289.57980	338	
1289.61015	1513	1+
1298.64109	3388	1+
END IONS

###FS:    #m/z: 546.27082 #charge   1
###MaxRes:#m/z:  0.00000 #charge-128
###MS: 1247
###MSMS: 1249
BEGIN IONS
TITLE=Cmpd 395, AutoMSn(546.2708), 21.1 min
RTINSECONDS=1268.12
SCANS=MS: 1247 MSMS: 1249
PEPMASS=546.27082	43765
CHARGE=1+
314.14002	189	
341.18738	467	
352.15065	198	
360.18460	273	
367.69721	274	
370.18381	594	
372.17222	847	1+
376.52108	356	
390.23418	278	
406.19658	1643	1+
412.95751	221	
415.18493	187	
430.54059	545	
430.87075	288	
442.23934	860	
447.22600	395	
449.24922	356	
476.26207	394	
487.23966	604	1+
491.58874	197	
505.75199	197	
516.25287	7610	1+
519.27640	370	
524.28985	304	
525.27700	929	1+
525.74760	225	
528.26396	701	1+
528.76273	284	
535.23679	1048	1+
541.26265	201	
542.28556	599	
543.29312	4051	1+
546.30627	1741	1+
END IONS

###FS:    #m/z: 1091.52369 #charge   2
###MaxRes:#m/z:  0.00000 #charge-128
###MS: 1247
###MSMS: 1250
BEGIN IONS
TITLE=Cmpd 396, AutoMSn(1091.5237), 21.1 min
RTINSECONDS=1268.62
SCANS=MS: 1247 MSMS: 1250
PEPMASS=1091.52369	15024
CHARGE=2+
366.13894	307	
1104.50085	156	
2182.05639	2339	1+
END IONS

###FS:    #m/z: 546.52004 #charge   2
###MaxRes:#m/z:  0.00000 #charge-128
###MS: 1251
###MSMS: 1252
BEGIN IONS
TITLE=Cmpd 397, AutoMSn(546.5200), 21.2 min
RTINSECONDS=1271.66
SCANS=MS: 1251 MSMS: 1252
PEPMASS=546.52004	41631
CHARGE=2+
340.17380	467	1+
370.18641	647	
372.17686	749	1+
376.17876	349	
376.60080	537	
390.20030	842	1+
400.17525	248	
406.19428	1226	1+
430.54374	460	
433.20517	1101	1+
442.23918	959	1+
447.22812	332	
475.48927	253	
476.26069	420	
487.23485	740	1+
489.21745	816	1+
501.55663	268	
506.73579	719	1+
516.25330	7094	1+
519.76628	372	
525.26629	271	
528.25327	686	1+
533.27700	539	1+
535.23610	1528	1+
542.32469	502	
543.29593	3303	1+
545.77621	275	
546.30680	1652	1+
548.28871	1291	1+
550.29819	913	1+
609.25800	435	
627.28622	535	1+
640.31206	556	1+
651.32583	1506	1+
658.31703	1188	1+
679.31684	5222	1+
689.00511	388	
705.10931	241	
719.31718	344	1+
734.35142	905	1+
736.34209	970	
737.35889	3990	1+
752.37074	1643	1+
755.36480	16140	1+
762.35111	7072	1+
765.76992	234	
780.36463	10462	1+
847.43610	1434	1+
849.41833	404	
865.45843	544	
866.40603	2167	1+
866.40797	915	1+
875.20026	580	
875.44137	2180	1+
877.40911	406	
884.41080	4043	1+
893.44840	5384	1+
978.41783	506	1+
995.44394	4403	1+
1013.45433	8247	1+
1038.49333	344	
1051.52958	650	1+
1056.50005	451	
1057.50233	429	
END IONS

###FS:    #m/z: 1091.52556 #charge   2
###MaxRes:#m/z:  0.00000 #charge-128
###MS: 1251
###MSMS: 1253
BEGIN IONS
TITLE=Cmpd 398, AutoMSn(1091.5256), 21.2 min
RTINSECONDS=1272.16
SCANS=MS: 1251 MSMS: 1253
PEPMASS=1091.52556	12313
CHARGE=2+
369.18070	116	
2182.02196	2068	1+
END IONS

###FS:    #m/z: 645.30639 #charge   2
###MaxRes:#m/z:  0.00000 #charge-128
###MS: 1251
###MSMS: 1254
BEGIN IONS
TITLE=Cmpd 399, AutoMSn(645.3064), 21.2 min
RTINSECONDS=1272.66
SCANS=MS: 1251 MSMS: 1254
PEPMASS=645.30639	13930
CHARGE=2+
371.17192	218	1+
412.24609	105	
426.20803	144	
472.28010	142	
474.24199	110	
485.25387	113	
498.22355	110	
527.25770	109	
559.29208	121	
594.27733	121	
614.33833	167	
624.31749	265	1+
628.34763	113	
641.37258	145	
642.34785	470	1+
644.32768	559	1+
646.34036	379	1+
648.32336	421	1+
654.74998	498	
740.90520	101	
748.41760	100	
828.39725	118	
951.49637	207	1+
994.47632	100	
END IONS

###FS:    #m/z: 433.39848 #charge   1
###MaxRes:#m/z:  0.00000 #charge-128
###MS: 1255
###MSMS: 1256
BEGIN IONS
TITLE=Cmpd 400, AutoMSn(433.3985), 21.3 min
RTINSECONDS=1275.69
SCANS=MS: 1255 MSMS: 1256
PEPMASS=433.39848	10818
CHARGE=1+
326.30497	113	
328.32041	247	
344.23181	101	
369.18302	127	
371.35412	335	
389.37122	211	
414.19112	104	
415.38917	426	
416.25222	176	
417.25200	483	1+
422.09574	120	
432.27757	317	
433.22632	463	1+
433.39962	2560	1+
END IONS

###FS:    #m/z: 539.03955 #charge   2
###MaxRes:#m/z:  0.00000 #charge-128
###MS: 1255
###MSMS: 1257
BEGIN IONS
TITLE=Cmpd 401, AutoMSn(539.0395), 21.3 min
RTINSECONDS=1276.19
SCANS=MS: 1255 MSMS: 1257
PEPMASS=539.03955	7715
CHARGE=2+
341.12528	107	
364.46548	298	
385.24256	177	
387.19139	120	
391.74670	228	
402.27484	447	
411.24149	106	
424.24174	114	
434.21054	139	
436.17357	105	
443.18912	114	
448.18708	111	
468.21378	118	
471.26023	154	
476.25158	108	
483.50864	149	
502.22926	134	
504.28396	116	
517.30599	354	1+
520.29902	575	1+
533.94246	266	
534.29162	165	
536.29590	534	1+
538.28124	1439	1+
543.33380	106	
656.37237	110	
684.35564	122	
692.32558	143	
951.51145	108	
END IONS

###FS:    #m/z: 664.95515 #charge   3
###MaxRes:#m/z:  0.00000 #charge-128
###MS: 1255
###MSMS: 1258
BEGIN IONS
TITLE=Cmpd 402, AutoMSn(664.9551), 21.3 min
RTINSECONDS=1276.69
SCANS=MS: 1255 MSMS: 1258
PEPMASS=664.95515	5580
CHARGE=3+
339.66056	102	
428.20884	123	
458.71934	142	
473.19503	116	
479.74133	199	
492.24749	159	
570.29946	268	1+
631.39661	117	
660.32421	154	
661.32678	761	1+
664.35227	678	1+
666.33955	846	1+
670.08526	128	
683.39472	112	
726.38163	102	
806.40000	148	
896.41746	100	
1324.65639	416	1+
END IONS

###FS:    #m/z: 539.03954 #charge   2
###MaxRes:#m/z:  0.00000 #charge-128
###MS: 1259
###MSMS: 1260
BEGIN IONS
TITLE=Cmpd 403, AutoMSn(539.0395), 21.3 min
RTINSECONDS=1279.71
SCANS=MS: 1259 MSMS: 1260
PEPMASS=539.03954	7866
CHARGE=2+
316.15123	105	
338.17975	111	
377.17973	105	
400.23734	113	
402.28006	208	
425.21174	130	
431.24842	114	
438.24171	143	
440.18950	104	
444.24943	125	
449.25908	132	
455.24031	333	1+
464.26241	114	
478.23890	106	
484.24966	156	
486.29068	138	
494.26491	117	
496.30098	128	
504.25955	127	
517.28634	447	1+
522.28643	104	
535.28501	404	1+
537.30537	268	
538.30352	310	
539.29429	675	1+
542.31445	222	
550.04162	172	
684.34917	103	
793.43245	139	
END IONS

###FS:    #m/z: 334.28601 #charge-128
###MaxRes:#m/z:  0.00000 #charge-128
###MS: 1259
###MSMS: 1261
BEGIN IONS
TITLE=Cmpd 404, AutoMSn(334.2860), 21.3 min
RTINSECONDS=1280.21
SCANS=MS: 1259 MSMS: 1261
PEPMASS=334.28601	9038

314.26634	369	
316.18674	109	
316.27910	366	1+
332.23927	116	
END IONS

###FS:    #m/z: 664.95854 #charge   3
###MaxRes:#m/z:  0.00000 #charge-128
###MS: 1259
###MSMS: 1262
BEGIN IONS
TITLE=Cmpd 405, AutoMSn(664.9585), 21.3 min
RTINSECONDS=1280.71
SCANS=MS: 1259 MSMS: 1262
PEPMASS=664.95854	5948
CHARGE=3+
388.17896	133	
402.26166	112	
417.18410	128	
479.73660	341	1+
488.33310	110	
492.26342	120	
546.28550	127	
568.26656	119	
619.35011	173	
629.30520	164	
636.33654	137	
639.81755	152	
644.36980	145	
650.31615	136	
658.27511	114	
660.33965	273	1+
662.34735	561	1+
664.33550	550	1+
666.34056	294	
668.32302	316	1+
677.85235	113	
678.33561	122	
699.34523	107	
705.35510	135	
732.43018	139	
755.36372	163	
764.34847	144	
904.39093	111	
958.48364	304	1+
END IONS

###FS:    #m/z: 854.39163 #charge   2
###MaxRes:#m/z:  0.00000 #charge-128
###MS: 1263
###MSMS: 1264
BEGIN IONS
TITLE=Cmpd 406, AutoMSn(854.3916), 21.4 min
RTINSECONDS=1283.73
SCANS=MS: 1263 MSMS: 1264
PEPMASS=854.39163	14487
CHARGE=2+
354.17450	154	
401.20208	181	
409.22066	209	
411.19416	151	
418.17626	114	
483.24329	119	
493.20526	160	
496.25134	205	
540.26744	202	
548.26627	691	1+
558.26271	528	1+
568.23889	122	
576.27360	582	
610.29241	289	
612.27818	128	
645.29609	213	
663.30734	210	
697.32205	730	1+
706.19006	120	
782.35340	204	
807.35001	120	
845.38108	432	1+
901.41234	245	
958.44156	604	1+
1012.47207	113	
1045.45723	510	
1046.46147	175	
1132.49431	1028	1+
1279.57591	164	
1337.58590	111	
1393.60349	151	
1450.62149	402	1+
1707.77448	1111	1+
END IONS

###FS:    #m/z: 334.28825 #charge-128
###MaxRes:#m/z:  0.00000 #charge-128
###MS: 1263
###MSMS: 1265
BEGIN IONS
TITLE=Cmpd 407, AutoMSn(334.2883), 21.4 min
RTINSECONDS=1284.24
SCANS=MS: 1263 MSMS: 1265
PEPMASS=334.28825	10327

314.26143	248	
316.28172	593	1+
332.26884	163	
334.27473	134	
END IONS

###FS:    #m/z: 747.02867 #charge   3
###MaxRes:#m/z:  0.00000 #charge-128
###MS: 1263
###MSMS: 1266
BEGIN IONS
TITLE=Cmpd 408, AutoMSn(747.0287), 21.4 min
RTINSECONDS=1284.74
SCANS=MS: 1263 MSMS: 1266
PEPMASS=747.02867	9376
CHARGE=3+
376.14331	114	
386.16284	107	
397.17683	136	
410.18820	102	
415.18672	132	
418.19212	117	
426.21280	200	
441.22326	266	1+
473.20315	117	
485.27201	115	
573.28306	146	
581.26193	121	
609.27816	125	
708.33914	233	
710.32049	106	
750.39548	133	
755.35802	526	
758.46145	221	
759.58255	111	
809.38267	114	
819.36914	152	
837.38314	216	
839.39460	106	
884.37380	113	
922.46773	305	1+
950.46573	480	1+
1085.53123	103	
1113.55667	127	
END IONS

###FS:    #m/z: 854.38886 #charge   2
###MaxRes:#m/z:  0.00000 #charge-128
###MS: 1267
###MSMS: 1268
BEGIN IONS
TITLE=Cmpd 409, AutoMSn(854.3889), 21.5 min
RTINSECONDS=1287.76
SCANS=MS: 1267 MSMS: 1268
PEPMASS=854.38886	62083
CHARGE=2+
337.15599	189	
354.17394	531	
366.16642	187	
384.18480	220	
401.20119	495	1+
409.21332	526	1+
411.19310	368	
429.20812	826	1+
444.19645	377	1+
474.23125	191	
484.21165	297	
496.25220	430	
514.23989	261	1+
519.25480	248	
530.26967	608	1+
540.24663	725	1+
548.28038	1520	1+
550.21696	201	
553.26899	726	1+
558.26356	2244	1+
566.75133	206	
576.27526	1841	1+
610.29004	2387	1+
635.30287	426	1+
645.29619	993	1+
653.70964	257	
663.31435	956	1+
697.32134	3228	1+
697.80666	189	
714.31395	422	1+
722.34276	205	1+
732.32627	258	
750.34312	668	1+
789.36478	405	1+
844.39323	580	
864.38311	395	
901.41044	1334	1+
958.43720	3343	1+
983.46250	244	
993.42602	190	
1045.46539	3010	1+
1132.49458	3989	1+
1144.72135	304	
1279.57970	351	
1280.56448	366	
1336.56630	211	
1337.58018	195	
1393.61079	310	
1394.62411	192	
1450.64028	2527	1+
1563.72085	1543	1+
1671.72365	478	1+
1689.75419	1954	1+
1707.77373	8880	1+
END IONS

###FS:    #m/z: 569.92887 #charge   3
###MaxRes:#m/z:  0.00000 #charge-128
###MS: 1267
###MSMS: 1269
BEGIN IONS
TITLE=Cmpd 410, AutoMSn(569.9289), 21.5 min
RTINSECONDS=1288.26
SCANS=MS: 1267 MSMS: 1269
PEPMASS=569.92887	17600
CHARGE=3+
340.15434	341	
395.67720	235	
406.16547	297	1+
408.19227	280	
409.21560	721	1+
418.17333	260	1+
423.20893	216	
430.17511	181	
436.18721	282	1+
442.20922	562	1+
458.20740	460	1+
463.19733	188	
475.19806	252	
492.22316	334	1+
496.24523	929	1+
508.76506	221	1+
510.24822	343	1+
531.23470	395	1+
535.27725	276	1+
537.28151	211	
548.29004	448	1+
550.24827	220	
553.26932	3445	1+
558.27231	407	
566.30704	886	1+
566.76362	177	
568.29282	466	
569.28547	2834	1+
574.30881	232	
576.26931	316	
578.28293	182	
588.28045	234	1+
591.26825	363	1+
607.28955	229	1+
610.29509	7281	1+
620.28507	177	
650.35967	184	
658.42605	204	
669.29768	350	1+
679.32622	359	
681.31217	349	1+
697.32335	6539	1+
706.19225	333	
825.39385	208	1+
828.38656	202	
841.33964	267	1+
844.39879	663	1+
846.37847	660	1+
864.38653	1440	1+
886.44731	235	1+
901.41533	595	1+
921.44195	273	1+
954.41934	292	1+
958.44881	464	1+
993.42528	273	
1011.44546	337	
1045.47523	247	
1144.70884	208	
1449.64752	551	1+
END IONS

###FS:    #m/z: 334.29020 #charge-128
###MaxRes:#m/z:  0.00000 #charge-128
###MS: 1267
###MSMS: 1270
BEGIN IONS
TITLE=Cmpd 411, AutoMSn(334.2902), 21.5 min
RTINSECONDS=1288.76
SCANS=MS: 1267 MSMS: 1270
PEPMASS=334.29020	11914

314.26759	145	
316.28208	374	
334.30320	175	
END IONS

###FS:    #m/z: 854.38890 #charge   2
###MaxRes:#m/z:  0.00000 #charge-128
###MS: 1271
###MSMS: 1272
BEGIN IONS
TITLE=Cmpd 412, AutoMSn(854.3889), 21.5 min
RTINSECONDS=1291.79
SCANS=MS: 1271 MSMS: 1272
PEPMASS=854.38890	111018
CHARGE=2+
327.16050	305	
337.14051	360	
344.18800	386	
354.17843	762	1+
366.16585	306	1+
372.18872	545	
383.19896	631	1+
393.17706	274	1+
401.20995	415	1+
404.22767	284	1+
406.17657	414	
409.22203	747	
411.19565	963	
417.93038	357	
429.20367	880	1+
432.22885	243	
456.20884	276	1+
458.17476	221	
473.25299	469	1+
484.21664	340	
493.20056	220	
496.23897	1253	1+
501.23941	449	
513.23250	334	1+
530.26798	342	
531.24741	678	1+
540.24828	816	1+
548.27892	2597	1+
553.26843	1469	1+
558.26828	3642	1+
568.24134	420	1+
576.27612	2164	1+
585.25441	250	
610.29321	2903	1+
618.27638	318	1+
627.28664	567	1+
635.31438	815	1+
645.30196	1195	1+
663.30989	1724	1+
668.79922	423	
669.31485	381	1+
687.29604	408	1+
697.32171	5757	1+
697.80618	374	
714.32353	492	1+
717.33379	280	
722.33735	422	
732.32674	992	1+
750.33453	1059	1+
771.35635	625	1+
789.35054	434	1+
807.36202	352	
844.38723	3391	1+
864.38073	374	1+
901.41897	2329	1+
958.43237	4975	1+
993.42866	372	1+
1045.46803	4340	1+
1080.46182	308	
1098.47642	412	
1132.49986	6220	1+
1144.71736	656	
1279.56244	1809	1+
1336.58316	421	
1337.59516	318	
1393.61527	624	1+
1450.63075	5783	1+
1563.72945	3106	1+
1671.74821	765	1+
1689.76692	3233	1+
1707.77372	14346	1+
END IONS

###FS:    #m/z: 569.93173 #charge   3
###MaxRes:#m/z:  0.00000 #charge-128
###MS: 1271
###MSMS: 1273
BEGIN IONS
TITLE=Cmpd 413, AutoMSn(569.9317), 21.5 min
RTINSECONDS=1292.29
SCANS=MS: 1271 MSMS: 1273
PEPMASS=569.93173	30757
CHARGE=3+
371.18392	394	1+
392.18222	207	
395.17399	393	
406.17607	344	
409.21693	1069	1+
422.70154	282	
429.20932	252	
436.17527	274	
442.19740	366	1+
447.19694	349	1+
475.21160	505	1+
492.21625	537	1+
496.24473	1324	1+
503.26735	226	
514.23982	365	
523.23190	414	
532.22908	243	
535.25638	489	1+
540.24866	453	1+
543.23152	204	
548.26714	609	1+
551.30985	484	1+
553.27164	4410	1+
558.25686	1057	1+
565.31043	307	
566.30640	893	1+
568.30903	1054	
569.29147	2380	1+
572.30207	2451	1+
589.25887	303	
592.28642	332	
600.28042	214	
610.29186	9888	1+
627.29085	246	
663.29977	473	1+
679.31544	1217	1+
687.30226	417	1+
688.99680	417	
697.32057	9959	1+
706.19669	508	
714.31104	318	
720.32977	351	1+
790.35782	401	1+
807.36382	248	
823.32781	240	
828.35916	263	
841.34492	345	1+
844.39175	719	1+
846.38340	1045	1+
856.05751	391	
864.38500	1991	1+
901.41851	399	1+
958.43185	701	1+
965.45166	316	1+
1011.44302	353	
END IONS

###FS:    #m/z: 656.64464 #charge   3
###MaxRes:#m/z:  0.00000 #charge-128
###MS: 1271
###MSMS: 1274
BEGIN IONS
TITLE=Cmpd 414, AutoMSn(656.6446), 21.5 min
RTINSECONDS=1292.79
SCANS=MS: 1271 MSMS: 1274
PEPMASS=656.64464	14786
CHARGE=3+
361.24358	130	
450.13547	119	
492.25608	133	
506.25374	179	
512.25421	134	
522.27825	126	
540.28735	252	
540.78920	224	
609.35387	253	
614.31790	123	
615.78929	233	1+
618.94444	138	
621.30401	173	
625.29196	190	
637.31382	145	
650.97361	203	
652.33979	221	
653.33473	635	1+
655.33478	342	
655.64811	541	1+
655.99586	631	1+
656.34208	2079	1+
661.32297	190	
663.84228	148	
675.31784	135	
720.39067	136	
729.35946	288	1+
737.42402	230	
753.34094	184	
753.85681	319	1+
757.37884	145	
784.90378	120	
810.87815	266	1+
1707.75757	2908	1+
1854.82798	1031	1+
END IONS

###FS:    #m/z: 569.93185 #charge   3
###MaxRes:#m/z:  0.00000 #charge-128
###MS: 1275
###MSMS: 1276
BEGIN IONS
TITLE=Cmpd 415, AutoMSn(569.9318), 21.6 min
RTINSECONDS=1295.81
SCANS=MS: 1275 MSMS: 1276
PEPMASS=569.93185	31171
CHARGE=3+
357.67028	255	
372.15705	391	1+
400.16612	278	
406.16267	225	
409.21565	1318	1+
413.70513	201	
417.19597	266	1+
432.69883	282	
442.18774	381	1+
451.21306	193	
456.20655	302	1+
483.23323	272	1+
490.25064	267	1+
492.22123	615	1+
496.25483	808	
514.22563	232	
519.24071	318	1+
523.22615	368	
523.74819	221	
532.22620	246	
535.25580	569	1+
540.25716	275	1+
548.25593	1531	1+
553.27335	4205	1+
558.27959	644	1+
565.29872	223	
566.30791	1792	1+
569.28974	2454	1+
572.29746	1460	1+
576.27760	667	1+
588.27282	299	1+
592.28047	348	
610.29359	9321	1+
640.28091	269	
645.31311	421	1+
658.42722	206	
663.30108	623	1+
679.31567	1100	1+
697.32317	7517	1+
697.32630	1461	1+
716.81506	514	
726.32693	379	
789.34905	356	1+
789.35202	246	
807.39221	309	1+
828.36537	400	
836.38722	217	
841.34696	386	1+
844.39726	1285	1+
846.37355	1057	1+
864.38132	1713	1+
901.42050	440	
940.41823	303	
958.44236	644	1+
1011.45135	412	
1012.47651	196	
1045.45358	200	
1132.56914	929	1+
END IONS

###FS:    #m/z: 987.43588 #charge   3
###MaxRes:#m/z:  0.00000 #charge-128
###MS: 1275
###MSMS: 1277
BEGIN IONS
TITLE=Cmpd 416, AutoMSn(987.4359), 21.6 min
RTINSECONDS=1296.31
SCANS=MS: 1275 MSMS: 1277
PEPMASS=987.43588	15528
CHARGE=3+
366.13455	751	1+
427.27734	168	
524.31796	186	
533.31105	294	
577.15972	165	
590.98751	167	
591.30841	268	
603.25376	523	1+
603.57959	375	
603.92010	268	
638.39015	414	
638.88475	275	
639.66540	231	
657.21933	230	
672.68774	238	1+
673.36641	200	
718.40195	178	
718.89785	160	
749.05955	176	
881.53650	340	1+
885.46560	348	
885.96693	400	
915.97349	179	
925.00138	162	
958.99653	404	1+
960.51868	271	
968.58227	1102	1+
983.52016	179	
991.58413	225	
1009.06626	169	
1114.92357	181	
1606.87908	448	1+
1807.74165	1678	1+
1809.74593	892	1+
1951.79410	998	1+
1966.94216	1586	1+
1983.89406	372	1+
2145.15664	462	1+
END IONS

###FS:    #m/z: 656.34051 #charge   3
###MaxRes:#m/z:  0.00000 #charge-128
###MS: 1275
###MSMS: 1278
BEGIN IONS
TITLE=Cmpd 417, AutoMSn(656.3405), 21.6 min
RTINSECONDS=1296.81
SCANS=MS: 1275 MSMS: 1278
PEPMASS=656.34051	18614
CHARGE=3+
345.22205	182	
361.24335	332	
367.57734	164	
445.20855	178	
463.22536	205	
508.30556	391	
516.69422	232	
517.26601	279	1+
527.30480	152	
535.22333	154	
540.28144	779	1+
550.25558	399	1+
609.35060	426	1+
634.36851	258	1+
637.31361	186	
644.84768	266	
645.36490	290	
650.62956	229	
650.96579	415	1+
652.34517	255	
653.34112	357	
654.34710	618	1+
656.02181	2182	1+
656.34703	4013	1+
656.67641	1076	1+
661.32494	333	1+
664.32677	417	1+
667.81867	253	
678.33671	218	
690.39723	429	1+
701.37912	259	1+
737.42418	321	
755.89901	212	1+
783.39115	239	1+
793.38495	870	1+
810.86283	168	
811.38667	289	
818.45624	441	1+
845.87898	166	
900.47217	241	1+
906.47616	184	
928.41111	706	1+
931.53792	377	1+
1060.58520	200	
1079.59996	318	
1080.56367	224	
1308.68047	471	1+
1505.67046	703	1+
1707.76374	4671	1+
1854.82538	888	1+
END IONS

###FS:    #m/z: 984.45969 #charge   2
###MaxRes:#m/z:  0.00000 #charge-128
###MS: 1279
###MSMS: 1280
BEGIN IONS
TITLE=Cmpd 418, AutoMSn(984.4597), 21.7 min
RTINSECONDS=1299.83
SCANS=MS: 1279 MSMS: 1280
PEPMASS=984.45969	21799
CHARGE=2+
366.13417	395	
441.27820	420	1+
555.22027	144	
585.63509	128	
590.66696	126	
590.98183	290	
598.26223	127	
599.76330	132	
603.24890	614	1+
603.58177	611	
603.91907	277	
611.77183	422	
638.39438	337	
638.88183	284	
673.00436	127	
715.70886	146	
716.03959	159	
716.37981	147	
796.32615	151	
820.33395	137	
881.52933	314	
968.57527	1407	1+
983.46849	1186	1+
984.05843	181	
991.58659	932	1+
1073.05588	217	
1073.53695	184	
1107.42671	153	
1123.11915	164	
1161.68109	412	1+
1216.12532	144	
1435.81989	390	1+
1606.84939	465	1+
1769.93020	526	1+
1807.73645	2229	1+
1916.98438	489	1+
1951.79144	787	1+
1967.91146	1462	1+
END IONS

###FS:    #m/z: 685.56685 #charge   3
###MaxRes:#m/z:  0.00000 #charge-128
###MS: 1279
###MSMS: 1281
BEGIN IONS
TITLE=Cmpd 419, AutoMSn(685.5668), 21.7 min
RTINSECONDS=1300.33
SCANS=MS: 1279 MSMS: 1281
PEPMASS=685.56685	14797
CHARGE=3+
344.19889	203	
476.26271	462	
479.25393	158	
523.78145	399	1+
532.79742	313	
533.30065	360	
533.93663	162	
537.79009	353	
538.28022	286	1+
546.80321	868	
547.29621	585	1+
571.77567	244	
572.26997	219	
593.31330	337	1+
600.31214	510	1+
600.65824	465	
600.98384	345	
637.33189	332	1+
637.66042	180	
643.67861	206	
646.36967	269	1+
651.34988	240	1+
681.31945	188	
682.34702	456	1+
684.36380	767	1+
684.87300	506	
686.35090	1912	1+
688.10859	170	
691.35380	287	1+
692.85151	259	
706.32485	160	
715.36855	523	1+
749.37641	176	
749.88739	201	
778.39863	269	1+
793.92878	265	1+
815.89595	176	
816.41036	458	1+
850.45545	723	1+
851.42591	212	1+
878.45256	953	1+
910.43520	256	
961.48863	303	1+
963.52241	489	1+
979.50556	195	
979.50596	891	1+
1093.56351	227	
1227.63441	654	1+
1237.65059	505	1+
1255.64753	1790	1+
1357.63393	398	1+
1374.68416	574	1+
1376.71345	598	1+
1626.82631	433	1+
1797.94587	1122	1+
END IONS

###FS:    #m/z: 656.02672 #charge   3
###MaxRes:#m/z:  0.00000 #charge-128
###MS: 1279
###MSMS: 1282
BEGIN IONS
TITLE=Cmpd 420, AutoMSn(656.0267), 21.7 min
RTINSECONDS=1300.83
SCANS=MS: 1279 MSMS: 1282
PEPMASS=656.02672	20244
CHARGE=3+
332.66693	187	
401.24073	245	
449.24317	187	
453.72223	199	
468.25123	169	
475.32101	151	
530.79862	150	
551.25335	362	
558.28748	172	
571.28934	174	
606.21895	169	
609.34313	567	1+
614.32231	229	1+
630.82122	179	
635.31205	248	1+
640.30620	286	1+
650.33399	465	1+
652.33859	585	1+
654.33799	880	1+
655.71181	163	
656.02581	4971	1+
656.35343	5717	1+
656.69262	2438	1+
658.86656	169	
661.33243	429	1+
664.32475	337	
682.38953	218	1+
690.41167	775	1+
737.41097	429	
748.40815	223	
751.35694	228	1+
753.34343	200	
784.37363	246	1+
793.38436	1067	1+
802.77300	274	
808.27658	144	
818.46259	423	
846.39805	145	
883.46421	248	1+
900.48252	332	1+
906.49935	242	1+
915.01536	194	
931.52872	351	1+
1035.50544	814	1+
1060.59439	345	
1079.58118	1145	1+
1079.59109	399	
1288.68300	564	1+
1707.75705	3733	1+
1854.81247	1114	1+
END IONS

###FS:    #m/z: 496.30043 #charge   2
###MaxRes:#m/z:  0.00000 #charge-128
###MS: 1283
###MSMS: 1284
BEGIN IONS
TITLE=Cmpd 421, AutoMSn(496.3004), 21.7 min
RTINSECONDS=1303.86
SCANS=MS: 1283 MSMS: 1284
PEPMASS=496.30043	50752
CHARGE=2+
362.23002	197	
375.22985	677	1+
381.21874	419	
405.20860	275	
413.26660	293	
422.22115	233	
470.29971	216	
474.28068	213	
476.27390	485	
478.27854	927	1+
483.50881	225	
492.28575	1344	1+
494.27637	3088	1+
498.29133	1155	1+
500.64264	544	
504.76660	412	
522.30049	918	
551.25065	469	
562.29251	257	
579.32366	6594	1+
588.35413	588	
636.34604	308	
662.34702	471	1+
678.33980	218	
680.36970	11680	1+
690.06593	261	
690.37936	243	
691.30545	288	
761.42507	807	1+
777.42099	260	
779.43868	15973	1+
790.71861	248	
878.50472	1487	1+
END IONS

###FS:    #m/z: 582.96227 #charge   3
###MaxRes:#m/z:  0.00000 #charge-128
###MS: 1283
###MSMS: 1285
BEGIN IONS
TITLE=Cmpd 422, AutoMSn(582.9623), 21.7 min
RTINSECONDS=1304.36
SCANS=MS: 1283 MSMS: 1285
PEPMASS=582.96227	17745
CHARGE=3+
332.18824	159	
347.12361	313	
390.20072	280	1+
406.21280	166	
415.22664	225	
418.16979	434	1+
445.28379	162	
469.26117	155	
494.23347	213	1+
500.27157	247	1+
503.25364	274	1+
504.60481	261	
504.93812	199	
513.24692	191	
528.28119	157	
535.27412	671	1+
535.78647	156	
547.28730	186	
560.29717	315	1+
562.29459	379	1+
564.29413	485	1+
566.30246	478	1+
574.83422	271	
575.31862	337	1+
578.31868	265	
579.30626	440	
580.32094	1035	1+
582.31443	3383	1+
583.66211	258	
587.33029	643	1+
590.36569	248	
610.29583	194	
676.36568	179	
689.00236	236	
691.34610	342	1+
695.39262	168	
697.34700	155	
745.42351	229	
748.36484	850	1+
758.45985	269	
760.90788	183	
885.42961	1066	1+
956.45756	705	1+
994.45168	242	1+
1199.60126	395	1+
1216.60547	1084	1+
1329.68368	1222	1+
1400.73444	1708	1+
1510.76965	1314	1+
1528.79745	1531	1+
END IONS

###FS:    #m/z: 656.02582 #charge   3
###MaxRes:#m/z:  0.00000 #charge-128
###MS: 1283
###MSMS: 1286
BEGIN IONS
TITLE=Cmpd 423, AutoMSn(656.0258), 21.7 min
RTINSECONDS=1304.86
SCANS=MS: 1283 MSMS: 1286
PEPMASS=656.02582	17600
CHARGE=3+
361.24187	274	1+
397.19933	197	
404.22254	142	
416.21471	150	
530.81492	155	
537.24489	138	
551.25751	568	1+
571.28187	395	1+
585.29860	339	1+
602.27732	192	
606.25283	233	1+
608.33108	335	1+
636.34210	211	
638.30048	176	
640.31062	219	
644.84752	145	
645.34605	223	1+
650.32634	367	1+
650.98854	175	
652.33802	945	1+
655.68957	1400	1+
656.02339	2249	1+
656.35306	2788	1+
658.35357	1202	1+
659.82943	206	
664.33926	409	1+
680.32772	265	1+
690.40337	557	1+
691.82623	166	
737.38400	135	
753.36499	143	
784.38619	359	1+
793.38617	645	1+
802.77585	192	
802.89123	151	
810.85054	294	
818.45999	299	
906.46726	231	
927.91860	247	
928.42191	170	
931.56291	305	1+
1036.51340	144	
1060.59094	132	
1061.55633	138	
1079.59526	1650	1+
1304.67295	662	1+
1308.66693	660	1+
1707.75845	2549	1+
END IONS

###FS:    #m/z: 496.30056 #charge   2
###MaxRes:#m/z:  0.00000 #charge-128
###MS: 1287
###MSMS: 1288
BEGIN IONS
TITLE=Cmpd 424, AutoMSn(496.3006), 21.8 min
RTINSECONDS=1307.89
SCANS=MS: 1287 MSMS: 1288
PEPMASS=496.30056	105542
CHARGE=2+
358.19946	395	
375.23001	768	
381.21613	429	
405.20620	618	
476.29023	580	
492.29441	1246	1+
494.28956	2005	1+
496.28007	2390	1+
518.29274	478	
522.30245	1573	
551.25156	601	
579.32268	10916	1+
587.35957	824	1+
588.42780	416	
636.34306	550	
662.35249	972	1+
680.36910	22107	1+
690.37927	448	
761.42554	1341	1+
779.43899	32042	1+
878.50506	2555	1+
END IONS

###FS:    #m/z: 582.95964 #charge   3
###MaxRes:#m/z:  0.00000 #charge-128
###MS: 1287
###MSMS: 1289
BEGIN IONS
TITLE=Cmpd 425, AutoMSn(582.9596), 21.8 min
RTINSECONDS=1308.4
SCANS=MS: 1287 MSMS: 1289
PEPMASS=582.95964	17945
CHARGE=3+
347.13942	503	1+
364.18663	160	
369.17789	155	
376.60056	156	
418.17334	425	1+
440.22563	175	
443.21567	337	
460.25506	159	
461.71247	132	
487.98911	210	
496.21399	296	1+
504.24998	140	
506.57654	253	
506.67226	145	
510.26484	130	
510.59876	177	
517.29657	152	
520.27722	144	
545.33708	234	
554.28953	262	
560.32578	251	1+
562.30451	335	1+
564.28474	410	1+
568.30626	185	
573.82175	626	1+
578.30825	834	1+
580.32321	1276	1+
582.30589	2909	1+
584.02910	170	
587.35924	427	
587.83837	141	
588.32627	864	1+
594.28933	333	
608.80326	959	1+
665.85077	643	1+
680.35869	159	
691.34557	340	1+
697.33930	346	1+
744.41553	205	
748.36170	643	1+
756.38951	643	1+
828.46258	289	1+
885.41234	404	1+
901.46613	216	1+
956.45924	140	
956.46937	335	1+
1069.54330	1188	1+
1131.58732	487	1+
1148.66283	852	1+
1217.60953	822	1+
1329.68680	877	1+
1400.73445	2120	1+
1512.78818	777	1+
1528.79470	1599	1+
END IONS

###FS:    #m/z: 362.28423 #charge   1
###MaxRes:#m/z:  0.00000 #charge-128
###MS: 1287
###MSMS: 1290
BEGIN IONS
TITLE=Cmpd 426, AutoMSn(362.2842), 21.8 min
RTINSECONDS=1308.9
SCANS=MS: 1287 MSMS: 1290
PEPMASS=362.28423	17501
CHARGE=1+
316.24306	114	
344.26816	221	
362.28672	1111	
END IONS

###FS:    #m/z: 496.30063 #charge   2
###MaxRes:#m/z:  0.00000 #charge-128
###MS: 1291
###MSMS: 1292
BEGIN IONS
TITLE=Cmpd 427, AutoMSn(496.3006), 21.9 min
RTINSECONDS=1311.94
SCANS=MS: 1291 MSMS: 1292
PEPMASS=496.30063	121378
CHARGE=2+
358.20256	466	
375.23402	1119	
377.21990	607	
381.22296	573	
405.21161	556	
419.22650	659	
476.27294	437	
483.50777	449	
492.27819	1186	1+
494.29120	1235	
496.28198	2075	1+
522.29738	2152	1+
579.32240	13085	1+
636.35346	653	
662.34815	943	1+
680.36842	24686	1+
690.36521	479	
761.41957	1526	1+
777.42560	483	
779.43815	33835	1+
786.71859	554	
878.50716	2672	1+
END IONS

###FS:    #m/z: 925.18936 #charge   2
###MaxRes:#m/z:  0.00000 #charge-128
###MS: 1291
###MSMS: 1293
BEGIN IONS
TITLE=Cmpd 428, AutoMSn(925.1894), 21.9 min
RTINSECONDS=1312.44
SCANS=MS: 1291 MSMS: 1293
PEPMASS=925.18936	12237
CHARGE=2+
389.14852	156	
402.23175	392	
437.18503	1703	1+
459.26581	155	
465.78140	169	
485.21672	170	
550.27017	443	1+
552.21436	135	
585.29819	144	
665.29012	411	1+
707.29040	233	1+
731.35473	148	
752.32889	310	1+
778.71960	424	1+
779.37309	435	
794.39102	228	
794.88833	144	
802.39057	235	1+
811.38305	137	
811.86104	234	
822.36691	228	1+
839.36443	419	1+
859.88546	190	
867.88829	243	
868.38793	143	
921.20257	192	
921.43700	431	1+
924.42779	592	
924.93245	1324	1+
940.75751	209	
953.46493	248	
973.93885	136	
974.44921	140	
982.49838	222	
1039.00652	177	
1039.99139	142	
1363.62370	450	1+
1750.82922	1559	1+
1849.35741	699	1+
END IONS

###FS:    #m/z: 991.58793 #charge   1
###MaxRes:#m/z:  0.00000 #charge-128
###MS: 1291
###MSMS: 1294
BEGIN IONS
TITLE=Cmpd 429, AutoMSn(991.5879), 21.9 min
RTINSECONDS=1312.94
SCANS=MS: 1291 MSMS: 1294
PEPMASS=991.58793	12915
CHARGE=1+
338.17571	108	
366.13138	104	
432.14583	103	
492.03768	145	
560.21596	146	
576.27041	178	
582.34338	178	
617.36385	135	
701.29371	135	
715.39211	116	
782.46087	116	
968.56075	103	
991.58701	6362	1+
END IONS

###FS:    #m/z: 925.19180 #charge   3
###MaxRes:#m/z:  0.00000 #charge-128
###MS: 1295
###MSMS: 1296
BEGIN IONS
TITLE=Cmpd 430, AutoMSn(925.1918), 21.9 min
RTINSECONDS=1315.97
SCANS=MS: 1295 MSMS: 1296
PEPMASS=925.19180	37758
CHARGE=3+
346.17405	163	
366.13786	184	
389.14917	532	1+
402.22909	880	1+
411.23449	265	
437.18481	1909	1+
459.26223	506	1+
545.23513	231	
547.22474	227	1+
550.27049	677	1+
584.28828	166	
665.29740	1256	1+
668.29490	225	
778.38554	883	1+
778.70969	655	1+
779.04507	747	1+
786.85307	206	
797.37529	171	
802.35370	333	1+
803.88653	251	1+
821.33805	427	1+
835.87073	265	1+
839.35607	792	1+
856.15411	189	
859.38371	256	
875.20230	164	
878.21697	214	
916.41582	165	
917.78707	169	
923.42265	577	1+
927.91543	559	
928.41285	182	
928.81320	261	
929.18173	187	
929.50333	428	1+
953.45472	594	1+
953.79137	358	
954.10377	185	
1011.83663	166	
1049.81308	209	
1050.17258	178	
1050.49298	196	
1087.83641	172	
1363.63366	1270	1+
1459.67528	429	1+
1500.71659	1261	1+
1587.78193	1235	1+
1620.72326	621	1+
1733.75212	1146	1+
1750.83464	2597	1+
1803.82569	440	1+
1839.88775	797	1+
1848.88050	5846	1+
1849.39734	1211	1+
1946.91702	470	1+
1962.97313	843	1+
2077.04042	1154	1+
END IONS

###FS:    #m/z: 717.36884 #charge   3
###MaxRes:#m/z:  0.00000 #charge-128
###MS: 1295
###MSMS: 1297
BEGIN IONS
TITLE=Cmpd 431, AutoMSn(717.3688), 21.9 min
RTINSECONDS=1316.47
SCANS=MS: 1295 MSMS: 1297
PEPMASS=717.36884	28188
CHARGE=3+
341.16510	227	1+
375.15758	274	1+
377.21834	1502	1+
405.20821	1877	1+
421.17398	302	1+
463.21603	361	1+
488.23806	462	1+
506.24977	706	1+
509.78977	292	
517.25902	287	1+
534.25305	2162	1+
576.30533	408	
576.82112	254	
583.31360	1417	1+
585.66250	278	
585.98873	381	
591.29725	467	1+
601.34141	219	1+
612.84709	804	
613.34763	499	
617.29606	307	
626.32290	246	1+
629.31497	206	
635.30154	893	1+
639.67147	626	1+
640.00844	798	
640.34809	625	1+
658.70236	233	
659.00184	219	
676.35626	1085	1+
676.69081	679	
677.03648	507	
682.36259	3965	1+
682.69733	2446	1+
683.03324	1157	
687.33461	269	1+
692.76663	269	
692.83844	392	
700.35689	209	
703.33472	272	1+
712.40089	419	1+
714.04378	368	1+
714.36381	1085	1+
717.38439	379	
720.37834	365	
765.21350	369	
797.42537	277	1+
801.90542	224	
802.39056	486	1+
826.50656	872	1+
829.47164	229	
858.44393	292	1+
865.42402	337	1+
885.46209	258	
923.47310	281	1+
958.47530	301	1+
959.48360	207	
1109.66956	677	1+
1237.61064	430	1+
1323.63915	533	1+
1391.76674	596	1+
1410.77621	4772	1+
1435.70635	748	1+
1441.75105	564	1+
1511.82781	8590	1+
1607.82086	568	1+
1622.85613	1333	1+
1640.86749	10597	1+
1735.91015	591	1+
1753.95604	4965	1+
END IONS

###FS:    #m/z: 538.53300 #charge   2
###MaxRes:#m/z:  0.00000 #charge-128
###MS: 1295
###MSMS: 1298
BEGIN IONS
TITLE=Cmpd 432, AutoMSn(538.5330), 21.9 min
RTINSECONDS=1316.97
SCANS=MS: 1295 MSMS: 1298
PEPMASS=538.53300	26120
CHARGE=2+
377.20895	1342	1+
402.17250	575	1+
405.20940	1360	1+
459.59305	437	
463.22523	775	1+
465.25212	3234	1+
465.58750	2222	
465.91977	754	
470.93049	1592	
471.26744	1651	
471.60033	629	
480.25611	691	
489.23498	917	1+
498.60801	499	
498.93982	524	
499.26616	712	1+
503.25909	521	1+
504.61131	1828	
504.95011	1152	
505.27186	657	
506.25517	1651	1+
507.52253	552	
507.76867	453	
511.82168	425	
519.29768	621	1+
527.85135	464	
534.27947	3179	1+
535.96069	465	
536.29709	3091	1+
538.29491	2150	1+
539.79563	737	
540.29893	1889	1+
541.62884	899	
541.95844	1103	
542.29542	1097	1+
579.32113	783	
579.65503	632	
612.85294	15329	1+
617.29406	1391	1+
632.84297	479	
633.33863	506	1+
635.30338	1030	1+
722.36251	528	1+
739.38327	651	1+
747.40819	463	
826.50150	811	1+
877.48187	466	
END IONS

###FS:    #m/z: 717.37015 #charge   3
###MaxRes:#m/z:  0.00000 #charge-128
###MS: 1299
###MSMS: 1300
BEGIN IONS
TITLE=Cmpd 433, AutoMSn(717.3701), 22.0 min
RTINSECONDS=1320
SCANS=MS: 1299 MSMS: 1300
PEPMASS=717.37015	45409
CHARGE=3+
377.21852	1900	1+
405.21129	2575	1+
413.76270	257	
421.17552	404	
463.21822	388	1+
489.23669	347	1+
506.26048	1349	1+
534.25499	1986	1+
555.33408	358	
555.83384	206	
576.30186	689	1+
583.30974	691	1+
585.31678	820	1+
585.65951	842	
585.98658	371	
591.29353	604	1+
612.85551	1017	
613.35039	550	
617.29590	501	1+
633.68034	567	1+
634.00064	320	
634.31132	227	
635.30155	1033	1+
639.67570	1020	1+
640.01205	686	
640.34436	708	1+
652.32401	289	1+
658.33186	552	1+
658.68156	725	1+
659.01505	223	
662.33128	312	1+
676.35469	1075	1+
676.70173	838	1+
677.02500	401	
681.68188	239	
682.04828	225	
682.36336	3840	1+
682.70179	3253	1+
683.03209	1749	
683.83842	204	
697.35474	331	1+
704.35429	384	1+
712.41222	377	1+
713.02792	388	1+
714.35706	777	1+
716.36283	2032	1+
716.85259	230	
717.03659	299	1+
718.70806	279	1+
718.86559	339	1+
722.36306	370	1+
746.39824	434	1+
749.35345	223	
765.33001	233	
819.92182	256	
820.44417	241	
826.51280	864	1+
844.93416	254	
866.92458	256	
874.43873	350	1+
885.46839	259	
958.45469	298	1+
1410.77250	4580	1+
1493.78062	568	1+
1511.82199	10626	1+
1603.82267	820	1+
1622.85303	1542	1+
1640.86324	12923	1+
1717.90755	442	1+
1735.89526	694	1+
1753.94314	5742	1+
1915.96809	603	1+
END IONS

###FS:    #m/z: 538.53282 #charge   2
###MaxRes:#m/z:  0.00000 #charge-128
###MS: 1299
###MSMS: 1301
BEGIN IONS
TITLE=Cmpd 434, AutoMSn(538.5328), 22.0 min
RTINSECONDS=1320.5
SCANS=MS: 1299 MSMS: 1301
PEPMASS=538.53282	42003
CHARGE=2+
377.21276	1265	1+
405.20913	1526	1+
463.21312	489	
464.92346	1606	1+
465.25126	2901	1+
465.59226	2340	
470.93220	1363	
471.26645	1192	
471.60471	1063	
489.23206	870	1+
504.61606	2109	
504.94975	1005	
505.27818	822	
506.25573	1443	1+
511.82197	518	
516.26309	935	1+
522.26310	498	
534.28509	2614	1+
536.30291	2842	1+
538.29636	2345	1+
540.29435	2124	1+
541.63042	881	
541.95813	918	
542.29913	1110	
579.32385	884	1+
579.65450	973	
579.98556	602	
585.31202	530	
588.35562	749	
607.31175	577	
615.41327	461	
617.30029	877	1+
633.33306	504	
635.30442	535	
747.90208	625	
811.93123	824	
812.42454	615	
826.52227	1110	1+
877.48832	524	
END IONS

###FS:    #m/z: 925.44287 #charge   2
###MaxRes:#m/z:  0.00000 #charge-128
###MS: 1299
###MSMS: 1302
BEGIN IONS
TITLE=Cmpd 435, AutoMSn(925.4429), 22.0 min
RTINSECONDS=1321
SCANS=MS: 1299 MSMS: 1302
PEPMASS=925.44287	40383
CHARGE=2+
346.17430	247	
366.14204	262	
389.14244	175	
402.23399	491	
437.18180	2099	1+
444.11550	157	
459.25380	155	
515.32155	220	1+
550.27349	637	1+
665.29191	540	1+
668.31916	144	
682.32807	634	1+
752.36199	253	
778.71240	459	1+
779.37024	362	
796.88208	238	
802.37317	474	1+
810.86767	219	
811.36847	255	
821.35910	286	1+
839.36717	661	1+
854.90819	279	1+
860.38872	212	1+
867.87386	414	1+
903.41147	179	
921.67313	142	
922.11747	176	
923.43405	505	1+
927.13428	212	
929.17315	385	
929.46121	362	1+
953.48157	406	1+
953.80715	375	1+
974.45856	285	
982.49443	226	
982.99275	192	
1039.51711	147	
1050.50326	223	
1050.81721	144	
1363.63339	323	
1364.63805	171	
1500.74256	559	1+
1587.76264	748	1+
1710.80516	437	1+
1750.82729	2109	1+
1839.85379	557	1+
1848.88175	3912	1+
1849.34347	1044	1+
END IONS

###FS:    #m/z: 894.69268 #charge   3
###MaxRes:#m/z:  0.00000 #charge-128
###MS: 1303
###MSMS: 1304
BEGIN IONS
TITLE=Cmpd 436, AutoMSn(894.6927), 22.1 min
RTINSECONDS=1324.03
SCANS=MS: 1303 MSMS: 1304
PEPMASS=894.69268	54645
CHARGE=3+
327.16019	285	
394.17501	373	
481.20696	1648	
565.17599	462	
565.68088	377	
589.26952	280	
606.69764	786	
615.22236	241	
628.20416	403	
628.69555	238	
667.28187	963	1+
673.21219	244	
695.72710	782	
696.22380	970	1+
722.22437	1000	1+
727.33510	276	
736.25986	461	
736.74859	242	
754.31094	1814	1+
777.86798	246	
792.78656	422	1+
855.35838	413	1+
868.26568	318	1+
880.02369	276	
882.36842	622	1+
885.28429	740	1+
983.41953	656	1+
1014.31801	560	
1015.33078	270	
1024.88702	708	
1062.46693	1335	1+
1080.47521	29596	1+
1129.35601	261	
1193.56081	8170	1+
1205.10409	308	
1212.39468	240	
1213.39886	1383	1+
1230.38997	448	
1230.41502	3441	1+
1247.42660	1423	1+
1281.41654	4879	1+
1299.42321	2191	1+
1372.43325	3479	1+
1380.48896	1175	1+
1390.44368	274	
1398.49240	9461	1+
1461.50659	638	1+
1489.50179	4279	1+
1602.57291	2248	1+
END IONS

###FS:    #m/z: 648.82497 #charge   2
###MaxRes:#m/z:  0.00000 #charge-128
###MS: 1303
###MSMS: 1305
BEGIN IONS
TITLE=Cmpd 437, AutoMSn(648.8250), 22.1 min
RTINSECONDS=1324.53
SCANS=MS: 1303 MSMS: 1305
PEPMASS=648.82497	37181
CHARGE=2+
314.20018	216	
333.18573	919	
356.21755	188	
366.12161	235	
383.23244	734	1+
389.73167	426	
401.23212	1088	1+
431.17844	175	
433.20675	263	
448.21400	1569	1+
472.19234	162	
479.20638	384	1+
486.23404	250	1+
518.27727	412	1+
539.75714	188	
540.26673	351	1+
546.29026	227	
548.26647	180	
559.30635	156	
561.29368	821	1+
584.26539	261	1+
618.31997	5042	1+
630.30690	305	1+
644.31433	506	1+
646.34041	356	
647.32551	368	
648.34239	713	1+
650.32983	1260	1+
655.78452	433	
657.87761	258	
715.32913	257	1+
733.34557	5187	1+
741.61576	247	
742.30785	651	
742.55333	700	1+
743.43798	156	
759.39835	209	1+
790.39270	167	
896.40694	4525	1+
896.42717	740	1+
906.54717	182	
907.37905	230	
965.42813	502	1+
983.43714	8215	1+
993.43445	159	
993.89344	1181	
1096.52754	3788	1+
1108.54892	718	
END IONS

###FS:    #m/z: 717.37096 #charge   3
###MaxRes:#m/z:  0.00000 #charge-128
###MS: 1303
###MSMS: 1306
BEGIN IONS
TITLE=Cmpd 438, AutoMSn(717.3710), 22.1 min
RTINSECONDS=1325.03
SCANS=MS: 1303 MSMS: 1306
PEPMASS=717.37096	42357
CHARGE=3+
377.21661	1204	1+
403.16256	217	
405.21043	1621	1+
413.76388	200	
421.18582	170	
488.23450	308	1+
506.25179	663	1+
525.24159	169	
534.25649	1217	1+
555.32910	400	
583.28965	336	1+
585.32806	341	
617.29259	345	1+
629.32693	187	
633.32092	334	1+
634.00728	191	
635.29806	683	1+
639.67208	499	1+
640.00679	376	
640.34760	397	
652.02697	248	1+
662.34435	173	
676.36393	398	
676.69067	276	
677.02965	404	
682.01115	163	
682.36189	1896	1+
682.69778	1740	1+
683.02678	1084	
698.37880	406	1+
713.38403	242	
714.35547	234	
715.36436	521	1+
717.01867	421	1+
717.37255	1415	1+
722.35273	194	
747.89658	355	
765.20944	371	
765.29305	174	
803.38948	172	
826.50119	489	1+
866.91753	167	
958.47251	219	1+
959.49592	199	
1224.69291	1644	1+
1410.76916	2874	1+
1432.73701	700	1+
1435.76073	728	1+
1511.82045	4987	1+
1621.83407	893	1+
1640.86070	7800	1+
1753.95312	3247	1+
END IONS

###FS:    #m/z: 894.69173 #charge   3
###MaxRes:#m/z:  0.00000 #charge-128
###MS: 1307
###MSMS: 1308
BEGIN IONS
TITLE=Cmpd 439, AutoMSn(894.6917), 22.1 min
RTINSECONDS=1328.06
SCANS=MS: 1307 MSMS: 1308
PEPMASS=894.69173	79176
CHARGE=3+
394.17072	797	1+
414.19390	367	
481.20693	2342	1+
507.66904	599	
531.73984	371	
565.18893	446	
589.26313	552	
615.21308	393	
624.22308	913	
624.71810	487	
650.22168	705	
650.71306	407	
667.29188	963	1+
722.21209	623	1+
726.83016	327	
727.32297	314	
731.25636	438	
731.75903	334	
754.31393	1988	1+
763.50981	305	
882.37305	791	1+
885.28947	863	1+
895.17192	332	
983.42136	806	1+
1014.32492	672	
1080.47561	36616	1+
1092.36958	319	
1129.35453	426	
1130.34763	335	
1193.56136	10275	1+
1212.39549	2988	1+
1230.40447	332	
1230.40882	3469	1+
1281.41886	6695	1+
1292.62421	331	
1299.43142	579	
1372.42587	4345	1+
1380.48151	1241	1+
1390.42778	2957	1+
1390.42910	420	
1398.49762	13253	1+
1489.48485	489	
1489.49541	4410	1+
1602.58947	2430	1+
END IONS

###FS:    #m/z: 648.82621 #charge   2
###MaxRes:#m/z:  0.00000 #charge-128
###MS: 1307
###MSMS: 1309
BEGIN IONS
TITLE=Cmpd 440, AutoMSn(648.8262), 22.1 min
RTINSECONDS=1328.56
SCANS=MS: 1307 MSMS: 1309
PEPMASS=648.82621	66338
CHARGE=2+
314.21286	184	
333.18434	1201	1+
346.16904	182	
364.17800	183	
383.22704	684	1+
401.23536	991	1+
415.19527	332	
433.21217	401	
438.12340	224	
448.21065	1508	
479.21342	443	
487.24203	296	1+
492.25445	188	
508.24497	169	
518.27981	597	1+
536.26970	207	
539.75878	533	
540.26292	337	
542.90718	221	
546.28396	309	
550.99192	610	
561.29567	594	
577.29720	173	
600.31380	334	1+
618.31660	5829	1+
626.36076	261	1+
631.29947	386	1+
639.81165	318	
640.31794	207	
644.32675	535	1+
646.35093	637	1+
648.33294	1722	1+
653.32479	239	
654.82996	455	1+
679.32819	269	1+
733.34954	6971	1+
743.42116	400	
896.40871	6365	1+
906.52606	201	
907.37798	875	
965.42416	577	1+
983.43920	10324	1+
993.87532	712	1+
1096.52415	4764	1+
1107.63891	398	
END IONS

###FS:    #m/z: 415.25221 #charge   1
###MaxRes:#m/z:  0.00000 #charge-128
###MS: 1307
###MSMS: 1310
BEGIN IONS
TITLE=Cmpd 441, AutoMSn(415.2522), 22.2 min
RTINSECONDS=1329.06
SCANS=MS: 1307 MSMS: 1310
PEPMASS=415.25221	43437
CHARGE=1+
350.25761	121	
362.52725	192	
394.25918	124	
398.25860	109	
399.27212	402	1+
411.21555	274	1+
414.21468	255	1+
END IONS

###FS:    #m/z: 648.82597 #charge   2
###MaxRes:#m/z:  0.00000 #charge-128
###MS: 1311
###MSMS: 1312
BEGIN IONS
TITLE=Cmpd 442, AutoMSn(648.8260), 22.2 min
RTINSECONDS=1332.08
SCANS=MS: 1311 MSMS: 1312
PEPMASS=648.82597	76485
CHARGE=2+
314.20381	257	
320.10656	193	
333.18622	1191	
346.17414	207	
356.19336	344	1+
364.20320	282	1+
366.13038	171	
383.22246	607	1+
401.23265	1282	1+
415.19225	407	
430.21005	383	1+
432.26711	211	
433.21181	615	1+
448.21446	2209	1+
472.20985	265	1+
479.21643	390	
518.27830	183	
519.28234	389	1+
527.85837	187	
530.24998	207	
535.26344	394	1+
546.28732	423	
548.26228	615	1+
561.29255	804	1+
564.30008	185	
569.27791	180	
590.31156	174	
618.31823	5621	1+
623.32046	189	
628.32350	556	1+
636.81043	179	
644.32419	528	1+
646.32745	2111	1+
651.32865	375	
652.31983	727	1+
699.32637	366	1+
704.36865	450	1+
716.33077	337	1+
733.34438	7947	1+
742.35078	729	1+
742.38883	216	
742.53207	200	
752.35864	269	
819.40351	513	1+
896.41111	7019	1+
907.39169	864	
965.44270	837	1+
983.44082	10573	1+
993.88036	850	
1078.51858	768	1+
1096.52039	5181	1+
1107.62507	234	
1108.55192	1082	
1278.63653	860	1+
END IONS

###FS:    #m/z: 894.69130 #charge   3
###MaxRes:#m/z:  0.00000 #charge-128
###MS: 1311
###MSMS: 1313
BEGIN IONS
TITLE=Cmpd 443, AutoMSn(894.6913), 22.2 min
RTINSECONDS=1332.59
SCANS=MS: 1311 MSMS: 1313
PEPMASS=894.69130	75611
CHARGE=3+
327.16835	253	
394.17078	593	
431.23207	252	
476.18476	316	
481.20902	1427	1+
507.66377	503	
520.16706	272	
531.73984	441	
565.18315	714	
565.68536	364	
588.26322	527	1+
628.20391	255	
632.69339	741	1+
646.82210	391	
667.27668	792	1+
690.74815	279	
718.30512	318	
722.23178	782	1+
731.25396	403	
736.23052	286	
736.75241	269	
754.31928	1588	1+
882.37269	714	1+
885.27432	715	1+
983.42364	497	
993.87801	398	
1014.31512	368	
1080.47506	30950	1+
1092.36153	249	
1129.35272	321	
1193.55967	7630	1+
1212.38593	2379	1+
1230.40655	3259	1+
1230.40872	299	
1247.42238	1619	1+
1281.41581	5439	1+
1292.61816	277	
1299.42806	282	
1299.43847	1318	1+
1372.43238	3486	1+
1390.41327	389	
1390.43019	2466	1+
1398.49276	9051	1+
1489.49993	3286	1+
1602.58463	1872	1+
END IONS

###FS:    #m/z: 415.25193 #charge   1
###MaxRes:#m/z:  0.00000 #charge-128
###MS: 1311
###MSMS: 1314
BEGIN IONS
TITLE=Cmpd 444, AutoMSn(415.2519), 22.2 min
RTINSECONDS=1333.09
SCANS=MS: 1311 MSMS: 1314
PEPMASS=415.25193	62206
CHARGE=1+
356.26702	103	
364.25167	113	
394.25636	120	
396.26299	109	
398.24898	109	
400.31071	149	
412.28145	279	1+
END IONS

###FS:    #m/z: 636.97866 #charge   3
###MaxRes:#m/z:  0.00000 #charge-128
###MS: 1315
###MSMS: 1316
BEGIN IONS
TITLE=Cmpd 445, AutoMSn(636.9787), 22.3 min
RTINSECONDS=1336.11
SCANS=MS: 1315 MSMS: 1316
PEPMASS=636.97866	65502
CHARGE=3+
377.21500	3472	1+
403.16023	544	
405.20895	2689	1+
421.17711	548	
434.74979	828	
463.21938	511	
498.92217	752	
504.93206	721	
505.25894	1852	1+
516.23717	501	
534.25530	2410	1+
541.95493	897	
553.28046	607	
553.61142	811	
559.28536	3056	1+
559.62117	2395	
559.95100	1300	
590.30157	503	
595.96891	2029	1+
596.29886	922	
596.63220	818	
601.97383	3898	1+
602.30494	2833	
602.63966	1975	
617.29111	1078	1+
627.31549	720	
634.32404	1960	1+
638.33863	600	
640.34026	1185	1+
699.33812	859	
699.84139	647	
738.88252	532	
747.88554	741	
748.37857	760	
756.39746	498	
866.93261	1954	1+
983.51477	4810	1+
1169.60509	9824	1+
1270.64434	27772	1+
1381.67667	8350	1+
1399.69086	39968	1+
1512.77148	22627	1+
1675.83531	2812	1+
1733.89928	2160	1+
END IONS

###FS:    #m/z: 415.25248 #charge   1
###MaxRes:#m/z:  0.00000 #charge-128
###MS: 1315
###MSMS: 1317
BEGIN IONS
TITLE=Cmpd 446, AutoMSn(415.2525), 22.3 min
RTINSECONDS=1336.61
SCANS=MS: 1315 MSMS: 1317
PEPMASS=415.25248	82497
CHARGE=1+
363.17236	114	
374.24909	148	
382.25125	108	
394.26392	101	
398.26055	133	
400.24829	153	
402.26583	194	
412.25554	165	
END IONS

###FS:    #m/z: 601.96902 #charge   1
###MaxRes:#m/z:  0.00000 #charge-128
###MS: 1315
###MSMS: 1318
BEGIN IONS
TITLE=Cmpd 447, AutoMSn(601.9690), 22.3 min
RTINSECONDS=1337.11
SCANS=MS: 1315 MSMS: 1318
PEPMASS=601.96902	24257
CHARGE=1+
345.21988	321	
349.21546	111	
371.54913	106	
381.19690	137	
387.19653	111	
413.25547	115	
428.26357	179	
460.26227	142	
462.26298	143	
472.25255	258	1+
476.25739	216	
488.27206	113	
492.25336	109	
502.62418	112	
511.25760	257	1+
521.29548	107	
529.30334	219	1+
548.28308	104	
562.27839	119	
566.20795	138	
574.15971	281	
580.27990	340	1+
582.31691	173	
584.29382	734	1+
590.31426	142	
594.29171	123	
597.31193	169	
598.32350	448	
599.31975	472	
600.33437	1054	1+
600.80158	110	
END IONS

###FS:    #m/z: 636.97913 #charge   3
###MaxRes:#m/z:  0.00000 #charge-128
###MS: 1319
###MSMS: 1320
BEGIN IONS
TITLE=Cmpd 448, AutoMSn(636.9791), 22.3 min
RTINSECONDS=1340.14
SCANS=MS: 1319 MSMS: 1320
PEPMASS=636.97913	90292
CHARGE=3+
334.17696	711	
377.21664	4136	1+
405.21017	4223	1+
434.74663	842	
498.92868	621	
499.25751	612	
504.93248	1056	
505.25526	2224	1+
534.25227	3418	1+
553.27908	622	
553.62143	691	
559.28539	4289	1+
559.61991	3407	
559.94977	1739	
567.81539	557	
576.78963	571	
578.29473	558	
595.96244	1824	
596.30335	1686	
596.63237	875	
601.97052	4607	1+
602.30397	5304	1+
602.64115	2424	
633.34035	589	
634.31915	2642	1+
634.81293	725	
638.34295	672	
699.33996	650	
699.84352	826	
747.87771	1010	
748.38360	1058	
756.37870	542	
868.47095	769	
983.51433	5254	1+
1169.60911	12902	1+
1252.62286	1977	1+
1270.64478	35199	1+
1363.65754	1580	1+
1381.67411	11322	1+
1399.68732	52428	1+
1512.77235	30626	1+
1675.83527	4102	1+
1732.85474	3213	1+
END IONS

###FS:    #m/z: 678.33603 #charge   2
###MaxRes:#m/z:  0.00000 #charge-128
###MS: 1319
###MSMS: 1321
BEGIN IONS
TITLE=Cmpd 449, AutoMSn(678.3360), 22.3 min
RTINSECONDS=1340.64
SCANS=MS: 1319 MSMS: 1321
PEPMASS=678.33603	34857
CHARGE=2+
334.15475	238	
343.15821	227	
361.19014	426	
366.17423	352	1+
371.16158	517	
379.19504	520	
389.18478	1444	1+
394.16882	250	
395.78944	225	
397.80735	279	
407.19677	455	1+
412.18664	713	1+
442.22990	559	1+
462.24877	248	
470.22834	351	
483.23062	295	
508.25193	452	1+
519.27489	553	
526.25164	448	
536.24793	803	1+
554.25886	829	1+
557.23707	245	
575.26469	215	
616.32844	10488	1+
656.29585	184	
668.33414	498	1+
674.34948	387	1+
676.34434	1418	1+
680.33796	299	
681.36160	555	1+
695.29046	202	
722.32548	724	1+
731.29012	265	
740.33055	407	
784.41593	230	
802.40653	5124	1+
812.98667	229	
813.75001	369	
949.47843	3775	1+
1112.53113	595	
1195.58614	1055	1+
1214.55919	191	
1355.67658	864	1+
END IONS

###FS:    #m/z: 954.96106 #charge   2
###MaxRes:#m/z:  0.00000 #charge-128
###MS: 1319
###MSMS: 1322
BEGIN IONS
TITLE=Cmpd 450, AutoMSn(954.9611), 22.4 min
RTINSECONDS=1341.14
SCANS=MS: 1319 MSMS: 1322
PEPMASS=954.96106	32343
CHARGE=2+
374.24289	181	
405.21942	178	
421.17901	136	
454.23284	129	
488.25322	122	
506.25546	228	
534.25124	451	1+
559.31542	105	
585.33143	246	1+
591.26751	137	
600.75786	108	
609.32616	116	
616.31098	218	1+
640.27330	125	
644.78041	103	
658.20080	106	
756.90534	118	
757.41413	118	
774.24371	113	
774.31869	104	
829.40883	126	
868.49071	308	1+
893.94004	109	
895.92173	128	
901.44326	117	
913.53300	536	
936.40544	149	
956.53852	636	1+
983.52443	338	1+
1169.58007	116	
1270.65213	157	
1803.89594	8246	1+
END IONS

###FS:    #m/z: 636.97862 #charge   3
###MaxRes:#m/z:  0.00000 #charge-128
###MS: 1323
###MSMS: 1324
BEGIN IONS
TITLE=Cmpd 451, AutoMSn(636.9786), 22.4 min
RTINSECONDS=1344.17
SCANS=MS: 1323 MSMS: 1324
PEPMASS=636.97862	78450
CHARGE=3+
377.21586	3334	1+
405.21187	2606	1+
421.17052	412	
434.75304	634	
504.93577	501	
505.25964	777	
506.25692	1883	1+
534.25273	1863	1+
534.88324	440	
553.27754	703	
553.94494	399	
559.28262	1913	
559.61931	2193	
559.95545	1545	
576.78864	463	
595.96450	1631	1+
596.30514	1214	
596.63847	700	
601.97340	3795	1+
602.30367	2583	
602.64126	1622	
617.30172	1028	1+
627.31129	602	
627.80576	510	
633.34177	552	
634.32273	1742	1+
634.81343	490	
638.32653	1169	1+
682.83333	540	
699.35705	559	
756.38608	417	
868.46888	823	
869.48065	414	
983.50444	593	
983.50968	2766	1+
1169.60363	10033	1+
1270.64348	25258	1+
1381.67997	7259	1+
1399.68726	37717	1+
1494.75605	2569	1+
1512.76985	22966	1+
1675.81781	2786	1+
1732.85230	2808	1+
END IONS

###FS:    #m/z: 557.36221 #charge   1
###MaxRes:#m/z:  0.00000 #charge-128
###MS: 1323
###MSMS: 1325
BEGIN IONS
TITLE=Cmpd 452, AutoMSn(557.3622), 22.4 min
RTINSECONDS=1344.67
SCANS=MS: 1323 MSMS: 1325
PEPMASS=557.36221	40247
CHARGE=1+
313.18382	831	1+
318.12754	142	
324.12428	142	
337.22625	124	
355.23272	984	1+
359.17922	112	
381.25368	442	
389.73620	208	
392.19600	132	
398.24423	127	
401.17492	143	
426.26855	225	
427.25389	350	1+
429.24556	143	
446.24309	289	
469.24106	442	1+
473.22237	121	
480.28870	110	
486.20230	132	
494.23305	181	
496.27349	120	
499.27481	267	1+
509.31885	127	
524.27277	149	
529.30922	120	
533.94252	260	
536.29620	561	1+
540.32825	285	1+
542.27917	160	
553.28356	198	
554.31123	314	
555.30664	314	
556.30682	531	1+
END IONS

###FS:    #m/z: 677.32856 #charge   2
###MaxRes:#m/z:  0.00000 #charge-128
###MS: 1323
###MSMS: 1326
BEGIN IONS
TITLE=Cmpd 453, AutoMSn(677.3286), 22.4 min
RTINSECONDS=1345.17
SCANS=MS: 1323 MSMS: 1326
PEPMASS=677.32856	43732
CHARGE=2+
318.14196	211	
361.18687	764	
371.16305	582	1+
379.19459	561	
389.17928	940	1+
394.16865	271	
395.78950	225	
407.19667	416	
412.18324	783	1+
442.22605	202	
462.25664	360	
465.21444	283	
470.21489	453	
481.22390	612	1+
491.22244	306	1+
508.24462	563	1+
519.27539	696	
526.26411	522	1+
533.95629	320	
536.25608	685	
554.26789	600	1+
556.77258	192	
598.29255	972	1+
616.32801	9979	1+
621.33164	225	
628.30826	251	
651.29574	323	
654.74816	252	
656.30478	295	
669.33084	203	
669.82389	228	
674.35738	1045	1+
677.34803	950	1+
680.35240	853	1+
683.16863	200	
694.32327	382	1+
722.32537	449	
784.38515	444	1+
802.40625	5505	1+
949.47876	3459	1+
1112.52911	516	
1113.54374	410	
END IONS

###FS:    #m/z: 557.36350 #charge   1
###MaxRes:#m/z:  0.00000 #charge-128
###MS: 1327
###MSMS: 1328
BEGIN IONS
TITLE=Cmpd 454, AutoMSn(557.3635), 22.5 min
RTINSECONDS=1348.2
SCANS=MS: 1327 MSMS: 1328
PEPMASS=557.36350	65407
CHARGE=1+
313.18515	1026	1+
318.13654	222	
319.18394	136	
324.12593	536	
324.13919	137	
337.22005	159	
341.18562	284	1+
353.25063	150	
355.23038	1198	1+
362.52657	225	
365.18144	140	
373.24616	135	
379.21478	133	
381.24630	756	1+
387.73041	372	
396.21738	152	
398.26115	272	
409.20187	213	1+
411.22434	194	
414.25881	143	
426.26005	732	1+
446.25722	240	
451.16048	138	
454.24841	181	
455.31234	181	
459.23231	133	
469.25294	233	
473.25068	238	1+
475.50188	245	
476.25189	259	1+
509.32999	174	
535.30405	562	1+
539.31529	438	1+
549.09032	236	
553.34418	148	
554.31424	1003	1+
END IONS

###FS:    #m/z: 617.98133 #charge   3
###MaxRes:#m/z:  0.00000 #charge-128
###MS: 1327
###MSMS: 1329
BEGIN IONS
TITLE=Cmpd 455, AutoMSn(617.9813), 22.5 min
RTINSECONDS=1348.7
SCANS=MS: 1327 MSMS: 1329
PEPMASS=617.98133	33081
CHARGE=3+
329.17931	207	
345.09784	206	
376.18909	209	
376.60299	221	
379.19416	243	1+
444.30584	255	
452.23678	262	1+
480.72208	269	1+
490.27453	206	
491.58704	493	
494.72547	252	
504.27059	330	1+
534.24199	299	1+
535.82717	277	
562.26666	288	
568.31671	377	1+
572.37293	415	1+
580.28479	290	1+
582.34025	266	1+
585.33315	1202	1+
590.32090	329	1+
597.29855	667	1+
597.74754	275	
601.33790	458	1+
603.30564	354	1+
609.26161	226	
611.97887	347	1+
612.32174	623	1+
614.33266	762	1+
616.33411	1677	1+
617.84886	186	
617.99245	849	1+
618.32648	2529	1+
618.65494	524	
621.33618	1523	1+
633.34940	542	1+
654.30407	212	
656.69289	186	
665.34604	275	1+
674.85077	492	1+
694.39355	248	1+
698.36332	174	
701.41324	579	1+
703.35967	336	1+
716.36119	572	1+
731.35850	239	1+
745.87163	207	
754.36497	226	1+
758.41538	340	1+
765.21522	273	
765.29491	352	
774.33934	200	
818.39323	197	
828.48826	226	
864.47017	528	1+
867.42706	173	
875.93517	239	
876.45041	411	1+
965.55160	325	1+
977.48888	270	1+
1150.55404	403	1+
1244.61360	465	1+
1277.68212	722	1+
1321.70982	357	1+
1366.71639	1084	1+
1407.71763	1797	1+
1523.74428	1812	1+
1619.79263	853	1+
1637.79630	11475	1+
END IONS

###FS:    #m/z: 678.33481 #charge   2
###MaxRes:#m/z:  0.00000 #charge-128
###MS: 1327
###MSMS: 1330
BEGIN IONS
TITLE=Cmpd 456, AutoMSn(678.3348), 22.5 min
RTINSECONDS=1349.21
SCANS=MS: 1327 MSMS: 1330
PEPMASS=678.33481	37411
CHARGE=2+
334.14664	285	1+
357.20440	171	
361.19129	452	
371.16268	686	1+
379.20057	261	
389.18270	676	1+
394.17323	225	
407.19674	236	
412.18251	597	1+
430.20416	229	1+
442.22213	167	
462.24424	220	
470.21452	369	1+
483.22721	163	
497.21261	234	
502.24212	263	1+
508.24407	332	1+
510.25702	199	
519.26318	454	1+
526.26495	595	
536.25233	641	1+
548.25504	153	
554.25371	267	
556.77861	190	
557.27263	288	1+
560.24929	165	
568.24930	195	
579.28350	246	1+
598.29831	656	
608.27956	202	
616.32929	7639	1+
634.31163	167	
638.28826	215	1+
651.29338	170	
656.32962	432	1+
659.30120	180	
663.37276	252	1+
669.31949	301	
675.36312	2210	1+
680.36248	1334	1+
689.02353	796	1+
695.32445	184	
722.33347	355	1+
732.34678	235	1+
740.33368	296	1+
784.38211	363	1+
802.40591	4289	1+
949.47843	2550	1+
1112.54909	243	
1113.54058	353	
END IONS

###FS:    #m/z: 557.36327 #charge   1
###MaxRes:#m/z:  0.00000 #charge-128
###MS: 1331
###MSMS: 1332
BEGIN IONS
TITLE=Cmpd 457, AutoMSn(557.3633), 22.5 min
RTINSECONDS=1352.25
SCANS=MS: 1331 MSMS: 1332
PEPMASS=557.36327	75782
CHARGE=1+
313.18464	1122	1+
318.12509	137	
332.16534	124	
337.21751	152	
338.21285	291	
341.12246	165	
345.47581	124	
355.22854	2075	1+
374.19674	151	
381.24381	420	
383.22959	184	
386.22710	123	
398.26628	272	
409.22787	422	1+
417.23637	166	
421.21820	239	1+
424.26953	132	
426.27015	496	1+
436.21802	253	1+
440.20829	178	
444.27839	153	
446.25163	124	
459.19336	150	
464.25676	128	
469.25939	422	1+
477.30382	149	
492.31815	139	
495.33264	149	
509.24458	132	
516.25599	218	1+
519.28381	294	1+
538.32070	276	1+
540.27671	624	1+
550.00207	306	1+
551.26327	136	
553.32586	170	
554.30660	262	
555.30246	724	1+
END IONS

###FS:    #m/z: 617.98221 #charge   3
###MaxRes:#m/z:  0.00000 #charge-128
###MS: 1331
###MSMS: 1333
BEGIN IONS
TITLE=Cmpd 458, AutoMSn(617.9822), 22.5 min
RTINSECONDS=1352.75
SCANS=MS: 1331 MSMS: 1333
PEPMASS=617.98221	31120
CHARGE=3+
329.17174	174	
376.19277	277	
397.80683	196	
417.24510	262	1+
444.20265	315	1+
456.20760	210	
474.19481	211	1+
476.25542	392	1+
489.26709	514	1+
527.85054	220	
534.25514	178	
540.30244	178	
561.34118	236	
572.37811	539	1+
584.97500	291	
585.33467	845	1+
590.32334	599	1+
592.29788	367	
596.30278	570	1+
597.75470	507	1+
599.30142	179	
600.31539	870	1+
606.30733	324	
612.30670	531	1+
612.99563	226	
614.33567	1209	1+
616.32913	1496	1+
617.66098	563	1+
617.97592	637	
618.32696	4443	1+
618.83679	250	1+
623.30353	613	1+
633.34347	240	
633.82169	180	
646.85919	359	
653.30800	372	1+
657.37085	310	
661.35456	487	1+
675.35463	263	
690.35391	266	1+
701.41027	741	1+
703.87629	197	
754.39344	197	
765.41363	252	1+
774.31599	366	1+
810.89514	190	
824.88329	194	
825.43027	227	
828.48204	382	1+
864.45953	729	1+
864.50171	233	1+
880.39452	167	
977.48662	365	1+
983.54815	352	1+
984.55851	278	1+
988.44557	431	1+
1277.68211	532	1+
1366.71695	871	1+
1408.71184	1726	1+
1523.76610	1255	1+
1637.79765	11547	1+
1750.86914	645	1+
END IONS

###FS:    #m/z: 747.86879 #charge   3
###MaxRes:#m/z:  0.00000 #charge-128
###MS: 1331
###MSMS: 1334
BEGIN IONS
TITLE=Cmpd 459, AutoMSn(747.8688), 22.6 min
RTINSECONDS=1353.25
SCANS=MS: 1331 MSMS: 1334
PEPMASS=747.86879	17383
CHARGE=3+
369.17876	285	
371.17454	286	1+
394.12888	230	
417.23429	522	
430.15457	237	
431.25676	1539	1+
457.23152	312	1+
482.26237	350	
486.23471	675	1+
504.23433	288	1+
530.32792	742	1+
534.26814	231	1+
544.34287	1739	1+
547.28078	192	
551.26679	448	1+
560.29050	497	1+
561.54649	240	
588.28904	563	1+
599.32173	1374	1+
610.29685	196	
618.31343	350	1+
623.80183	363	1+
634.31811	252	1+
637.30238	252	
640.32159	188	
648.31742	220	1+
664.33476	646	1+
672.32978	373	1+
677.38825	874	1+
680.34975	258	1+
682.34062	197	
691.40859	2517	1+
696.82786	257	1+
702.36268	510	1+
736.36288	332	1+
739.36508	203	1+
741.38151	285	
741.70220	351	
742.06143	279	
742.38947	724	1+
746.37922	1192	1+
750.37351	539	1+
756.36309	451	1+
761.36607	217	
766.35115	294	
779.36810	1579	1+
801.41668	1199	1+
805.45038	612	1+
819.46934	2039	1+
830.11198	366	
840.46091	759	1+
850.10839	214	
850.42067	321	1+
855.09403	278	
855.42803	485	1+
855.75927	189	
878.43570	3058	1+
902.43321	208	
930.50051	218	1+
934.48577	442	1+
941.52055	710	1+
948.50852	506	1+
991.52056	1856	1+
1102.55082	465	1+
1119.56640	241	
1120.56296	2362	1+
1131.68705	561	
1141.52430	194	
1177.57840	231	
1291.64232	1173	1+
1393.70632	393	1+
1420.71194	2785	1+
1437.67623	585	1+
1487.75461	577	1+
1547.73657	709	1+
1601.75899	517	1+
1695.83740	434	1+
END IONS

###FS:    #m/z: 807.16041 #charge   3
###MaxRes:#m/z:  0.00000 #charge-128
###MS: 1335
###MSMS: 1336
BEGIN IONS
TITLE=Cmpd 460, AutoMSn(807.1604), 22.6 min
RTINSECONDS=1356.29
SCANS=MS: 1335 MSMS: 1336
PEPMASS=807.16041	49069
CHARGE=3+
368.18202	450	1+
372.17037	614	1+
406.19264	364	
514.76667	319	
515.25904	552	1+
520.25065	453	1+
535.23753	342	
558.34334	282	1+
576.29379	673	1+
576.79814	386	1+
596.32307	228	1+
600.31931	2080	1+
600.65485	2084	
600.99014	1048	
609.25999	384	1+
624.24693	637	
632.56561	472	
636.32621	514	1+
637.65962	311	
640.82340	299	1+
643.33063	399	1+
643.66836	281	
651.32046	478	
654.27656	493	1+
664.33182	327	1+
679.31985	1147	1+
680.68541	304	
686.35356	565	
686.68269	393	
687.01417	312	
689.00886	562	
696.32442	277	1+
710.80844	296	
724.03936	880	1+
724.37845	1418	
724.70685	320	
737.36174	328	1+
762.35342	2475	1+
765.88662	265	1+
767.35389	286	1+
769.36254	282	1+
771.31912	1309	1+
778.39420	435	1+
778.73050	344	
779.07322	269	
780.36028	552	1+
780.36576	3023	1+
790.71817	460	
802.42408	306	1+
805.42557	400	1+
807.40122	2541	1+
865.42530	468	1+
875.44071	2852	1+
878.44313	442	1+
884.39364	1013	1+
893.44880	8956	1+
899.49363	383	
975.36754	277	
1040.48567	786	1+
1056.51248	11589	1+
1067.43331	317	
1067.57465	318	
1169.59884	4608	1+
1288.53406	1009	1+
1298.64474	3221	1+
1306.55344	571	1+
1384.74330	550	1+
1401.62923	1011	1+
1427.68313	1970	1+
1485.79913	362	1+
1586.86155	827	1+
1613.30819	3008	1+
1613.81473	2811	1+
1701.85233	781	1+
1780.91866	375	1+
1798.93549	12460	1+
1909.94306	783	1+
1927.96952	2815	1+
2039.00696	987	1+
2057.01370	4983	1+
2170.10216	1424	1+
END IONS

###FS:    #m/z: 646.33340 #charge   1
###MaxRes:#m/z:  0.00000 #charge-128
###MS: 1335
###MSMS: 1337
BEGIN IONS
TITLE=Cmpd 461, AutoMSn(646.3334), 22.6 min
RTINSECONDS=1356.79
SCANS=MS: 1335 MSMS: 1337
PEPMASS=646.33340	29161
CHARGE=1+
326.16946	318	1+
367.68380	451	
369.18267	1471	1+
372.17157	404	
378.20170	182	
388.17563	234	1+
390.19223	280	
401.24166	192	
406.19484	863	1+
433.23430	212	
445.23094	225	1+
449.22785	344	1+
460.24496	240	1+
471.22812	423	1+
483.51018	240	
484.24019	195	
489.24096	748	1+
507.23466	475	1+
515.23341	227	
516.25483	3153	1+
523.25604	182	
529.61552	206	
529.95965	332	
532.28413	627	1+
534.76575	221	
535.23591	827	1+
542.27343	351	1+
543.54700	228	
548.77183	325	
550.99695	191	
559.34454	357	
567.96606	211	
570.29171	370	1+
581.27041	324	1+
584.29503	1051	1+
588.29159	242	1+
595.85599	211	
596.32948	263	
599.98813	219	
600.31769	3932	1+
600.65504	2538	1+
600.98790	1228	
608.26260	478	1+
610.98230	599	1+
611.31332	816	1+
611.66746	416	1+
617.82538	398	1+
618.31681	256	
625.31516	389	1+
627.32272	438	1+
629.31867	335	1+
631.30614	556	1+
634.33149	315	1+
635.61819	226	
635.83157	248	1+
637.33368	768	1+
637.66190	966	1+
637.99303	731	1+
640.32757	443	1+
642.33547	461	
642.66298	498	1+
643.00592	382	1+
643.33314	1979	1+
644.83285	585	1+
646.34869	3605	1+
END IONS

###FS:    #m/z: 747.38007 #charge   2
###MaxRes:#m/z:  0.00000 #charge-128
###MS: 1335
###MSMS: 1338
BEGIN IONS
TITLE=Cmpd 462, AutoMSn(747.3801), 22.6 min
RTINSECONDS=1357.29
SCANS=MS: 1335 MSMS: 1338
PEPMASS=747.38007	29749
CHARGE=2+
371.16986	286	1+
401.22831	293	
412.13849	314	1+
414.20685	378	1+
417.23808	252	1+
420.74114	282	1+
429.16391	518	1+
431.25859	2098	1+
438.11690	210	
438.21211	288	1+
486.24254	652	1+
522.26593	306	1+
523.76125	180	
525.27166	183	
530.32224	715	1+
531.77892	564	1+
535.81289	423	
542.21561	248	1+
544.34254	2443	1+
546.77794	336	
551.26738	768	1+
558.21860	352	1+
571.26617	239	
599.31665	599	1+
616.30441	235	1+
623.81696	451	1+
635.32085	286	1+
641.31066	314	1+
645.33598	176	
654.29264	309	
664.34267	535	
672.33081	251	1+
674.84561	172	
677.38739	359	
678.36775	817	1+
681.85852	257	
690.41800	171	
691.41045	4284	1+
697.33638	191	
702.35116	376	1+
710.36692	1545	1+
719.34330	291	
719.84909	278	
725.34537	281	1+
732.37961	303	1+
736.01202	213	1+
737.39000	239	
741.37616	820	1+
741.72599	212	
742.05562	204	
745.38837	304	
746.37611	1250	1+
747.89828	282	1+
750.41028	325	
752.36738	300	1+
757.39012	355	1+
779.36245	1597	1+
801.39463	671	1+
805.45118	1002	1+
819.47339	2509	1+
829.41308	335	1+
840.44377	355	
848.90549	311	
849.41314	340	1+
850.46602	309	1+
855.08365	464	1+
878.43502	3939	1+
893.43203	333	1+
930.51910	278	1+
948.48897	835	1+
963.53031	663	1+
991.51533	2537	1+
1007.47719	568	1+
1119.56287	3420	1+
1131.68711	297	
1177.57547	982	1+
1247.61339	733	1+
1291.66316	637	1+
1420.67358	2161	1+
1423.77735	1012	1+
1483.72741	481	1+
END IONS

###FS:    #m/z: 807.16119 #charge   3
###MaxRes:#m/z:  0.00000 #charge-128
###MS: 1339
###MSMS: 1340
BEGIN IONS
TITLE=Cmpd 463, AutoMSn(807.1612), 22.7 min
RTINSECONDS=1360.31
SCANS=MS: 1339 MSMS: 1340
PEPMASS=807.16119	121552
CHARGE=3+
369.18894	582	
372.17559	831	
406.19190	632	
514.76287	824	1+
516.25373	696	
535.23749	919	1+
571.29945	469	
600.31935	5329	1+
600.65489	5357	1+
600.98787	2539	
624.23858	609	
635.83529	468	
637.33609	1484	1+
637.66423	1080	
638.00269	831	
643.33976	1646	1+
643.67726	828	
644.76882	675	1+
664.35806	517	1+
679.32732	2508	1+
680.67645	604	
686.34438	1209	1+
686.67734	1161	
687.02053	634	
689.00951	633	
692.88132	397	
724.03918	1904	1+
724.37112	2062	1+
724.70885	890	
737.35499	678	1+
743.39635	681	1+
762.35371	3591	1+
771.32821	1182	1+
778.39747	1204	1+
778.73280	1029	
779.06108	541	
780.36493	7688	1+
793.93239	616	
794.43972	529	
805.38779	540	1+
810.40026	630	1+
842.47353	615	1+
865.44956	458	1+
875.43742	5096	1+
878.43998	435	1+
884.38969	536	1+
891.45567	578	1+
893.44929	17655	1+
899.50324	551	
1028.51898	408	
1041.21344	415	
1056.51455	22453	1+
1169.60119	10746	1+
1298.63879	508	
1298.64335	8947	1+
1399.65845	1521	1+
1427.68560	3193	1+
1605.76925	832	1+
1613.31196	7190	1+
1613.80899	7890	1+
1701.89422	988	1+
1798.93330	25424	1+
1909.95572	1314	1+
1927.97797	6532	1+
2039.01119	1185	1+
2057.02161	11141	1+
2170.09880	4165	1+
2333.16707	1530	1+
END IONS

###FS:    #m/z: 645.93254 #charge   1
###MaxRes:#m/z:  0.00000 #charge-128
###MS: 1339
###MSMS: 1341
BEGIN IONS
TITLE=Cmpd 464, AutoMSn(645.9325), 22.7 min
RTINSECONDS=1360.81
SCANS=MS: 1339 MSMS: 1341
PEPMASS=645.93254	69548
CHARGE=1+
340.16366	292	
369.18406	1937	1+
372.17596	1093	1+
376.67662	404	
390.19612	886	1+
406.19054	1105	1+
488.25496	513	
490.23263	343	1+
495.93270	282	
506.24756	732	1+
516.25455	4856	1+
520.26141	343	
529.63349	567	
529.95642	311	
533.28055	325	
535.24398	1480	1+
543.28816	591	
543.54043	470	
543.78126	361	
559.33720	765	1+
563.28657	401	1+
583.79820	600	1+
584.29803	1692	1+
584.54347	358	
588.29373	306	
593.29483	710	1+
595.84378	544	
596.34157	336	
599.65507	397	
599.97905	345	
600.31792	6365	1+
600.65404	4507	1+
600.98690	2411	
608.29227	716	1+
610.98217	533	
611.30541	483	1+
611.66447	290	
619.30936	526	1+
628.34246	510	1+
634.61075	270	
637.33375	1661	1+
637.66840	1744	
637.99572	840	
640.31420	332	
641.34451	716	1+
643.33831	2692	1+
643.66379	1135	1+
644.00137	375	
END IONS

###FS:    #m/z: 1075.87433 #charge   1
###MaxRes:#m/z:  0.00000 #charge-128
###MS: 1339
###MSMS: 1342
BEGIN IONS
TITLE=Cmpd 465, AutoMSn(1075.8743), 22.7 min
RTINSECONDS=1361.32
SCANS=MS: 1339 MSMS: 1342
PEPMASS=1075.87433	35727
CHARGE=1+
359.17487	113	
366.14270	398	
557.35988	114	
657.23891	187	
1023.53351	174	
1027.45413	107	
1074.51908	144	
1075.27376	111	
1075.51447	104	
1075.86792	2232	1+
END IONS

###FS:    #m/z: 807.16047 #charge   3
###MaxRes:#m/z:  0.00000 #charge-128
###MS: 1343
###MSMS: 1344
BEGIN IONS
TITLE=Cmpd 466, AutoMSn(807.1605), 22.7 min
RTINSECONDS=1364.33
SCANS=MS: 1343 MSMS: 1344
PEPMASS=807.16047	143004
CHARGE=3+
369.18212	533	
372.17555	980	1+
406.19868	493	
412.95253	434	
514.75884	760	
516.25035	750	1+
535.23814	655	
559.34007	446	
600.32152	6482	1+
600.65177	4535	1+
600.98526	2841	1+
610.26463	453	
637.32600	1260	1+
637.66318	851	
643.33726	990	1+
643.66624	900	
646.37188	776	1+
679.32396	2516	1+
681.01322	470	
686.34359	1271	1+
686.68596	1339	1+
700.33960	708	1+
724.03827	1441	
724.37329	1757	
724.70501	1061	
735.88096	463	
736.34937	857	1+
762.35768	4073	1+
771.32594	736	1+
778.39399	1461	1+
778.72850	1001	
779.06128	886	
780.36713	8212	1+
793.93679	619	
794.44326	439	
801.63088	482	
802.40265	1193	1+
803.65347	485	
810.36702	754	1+
842.48905	531	1+
875.43924	5075	1+
878.44402	472	1+
893.45019	15547	1+
893.45347	2620	1+
899.49632	853	
955.48470	501	
956.00190	439	
1056.51431	24846	1+
1068.29739	527	
1169.59943	10833	1+
1298.63371	492	
1298.64528	8113	1+
1427.68652	4542	1+
1603.82209	713	1+
1605.80394	852	1+
1613.31875	7677	1+
1613.81667	7469	1+
1701.87361	1083	1+
1798.93371	27739	1+
1927.97674	6819	1+
2039.00254	1874	1+
2057.01994	11045	1+
2170.09513	4804	1+
2333.17344	1791	1+
END IONS

###FS:    #m/z: 646.33302 #charge   3
###MaxRes:#m/z:  0.00000 #charge-128
###MS: 1343
###MSMS: 1345
BEGIN IONS
TITLE=Cmpd 467, AutoMSn(646.3330), 22.7 min
RTINSECONDS=1364.83
SCANS=MS: 1343 MSMS: 1345
PEPMASS=646.33302	81628
CHARGE=3+
326.16646	426	
369.18433	1386	
372.17317	715	
373.27823	406	
390.20415	900	1+
397.80711	385	
406.19585	698	
454.19520	356	1+
487.23923	514	1+
505.24488	372	1+
507.24536	597	
516.25468	4264	1+
532.25614	381	1+
535.23712	1535	1+
543.27158	485	
559.33698	661	
580.28054	343	1+
584.29907	1323	1+
594.65193	380	
600.31956	4884	1+
600.65472	4039	1+
600.98313	2030	1+
609.26707	530	1+
629.30925	405	1+
637.32878	2327	1+
637.66723	1516	
637.99627	793	
641.33819	1052	1+
643.33200	2888	1+
643.67143	551	
644.00700	417	
646.36961	2474	1+
648.33336	2683	1+
664.36063	578	1+
679.32268	7374	1+
680.68054	2399	1+
681.01918	1126	
686.34618	2163	1+
686.68128	1845	1+
687.01956	930	
689.00549	434	
724.04762	2344	1+
724.37215	2877	1+
724.71087	1036	
734.34866	1619	1+
736.34396	859	
737.34845	1281	1+
745.38739	822	1+
752.36534	853	1+
762.35555	10760	1+
769.36684	853	1+
778.38877	1290	1+
778.73170	1356	
779.06510	948	
780.36596	13811	1+
790.72081	587	
818.40751	336	1+
826.90566	537	1+
842.47452	883	1+
847.44456	1519	1+
849.42195	1324	1+
865.44448	1836	1+
875.43533	4325	1+
893.44872	12298	1+
898.49540	1009	1+
955.48047	384	
955.98877	387	
957.43613	416	1+
974.49745	491	1+
1056.50686	5696	1+
1062.57407	449	
1189.66799	829	1+
1298.64337	1102	1+
1384.74090	1593	1+
1407.69107	744	1+
1426.67223	824	1+
1485.80238	977	1+
1539.74688	1166	1+
1586.85435	2001	1+
1701.85841	998	1+
1798.93219	10589	1+
1927.97299	3232	1+
END IONS

###FS:    #m/z: 1075.87549 #charge   1
###MaxRes:#m/z:  0.00000 #charge-128
###MS: 1343
###MSMS: 1346
BEGIN IONS
TITLE=Cmpd 468, AutoMSn(1075.8755), 22.8 min
RTINSECONDS=1365.34
SCANS=MS: 1343 MSMS: 1346
PEPMASS=1075.87549	42401
CHARGE=1+
366.13024	547	
657.23389	165	
1075.17436	112	
1075.48399	102	
1075.87739	1265	
END IONS

###FS:    #m/z: 1075.87416 #charge   1
###MaxRes:#m/z:  0.00000 #charge-128
###MS: 1347
###MSMS: 1348
BEGIN IONS
TITLE=Cmpd 469, AutoMSn(1075.8742), 22.8 min
RTINSECONDS=1368.36
SCANS=MS: 1347 MSMS: 1348
PEPMASS=1075.87416	31599
CHARGE=1+
366.13731	339	1+
657.26345	135	
1070.23168	126	
1071.14045	100	
1072.52675	123	
1075.50285	280	
1075.85864	707	
END IONS

###FS:    #m/z: 887.94456 #charge   3
###MaxRes:#m/z:  0.00000 #charge-128
###MS: 1347
###MSMS: 1349
BEGIN IONS
TITLE=Cmpd 470, AutoMSn(887.9446), 22.8 min
RTINSECONDS=1368.86
SCANS=MS: 1347 MSMS: 1349
PEPMASS=887.94456	8728
CHARGE=3+
366.13670	340	
438.12148	258	
511.26240	129	
540.72910	136	
554.79106	164	
555.28440	144	
562.72681	117	
574.77694	146	
583.29251	153	
585.31069	161	
598.27342	104	
650.83216	114	
681.36933	103	
714.83471	109	
862.94948	113	
863.75067	122	
876.85403	141	
883.99190	110	
886.42841	278	1+
892.41553	177	
893.44790	326	1+
992.46363	106	
1029.48693	112	
1773.86621	1038	1+
1774.40582	722	1+
1798.92517	459	1+
END IONS

###FS:    #m/z: 710.56188 #charge   3
###MaxRes:#m/z:  0.00000 #charge-128
###MS: 1347
###MSMS: 1350
BEGIN IONS
TITLE=Cmpd 471, AutoMSn(710.5619), 22.8 min
RTINSECONDS=1369.36
SCANS=MS: 1347 MSMS: 1350
PEPMASS=710.56188	7991
CHARGE=3+
387.19819	161	
404.22566	1412	1+
425.15599	158	
438.20950	164	
447.72809	209	
473.26334	162	
492.21889	244	1+
504.27355	254	
504.75945	155	
517.30263	1244	1+
547.26653	287	1+
610.27590	154	
616.30908	191	
621.39978	253	
637.29181	334	1+
645.36565	449	1+
658.31567	170	
664.70659	221	1+
671.31252	152	
689.00147	252	
690.55918	168	
690.78725	196	
692.35149	152	
692.86931	185	
693.31358	343	1+
697.36212	218	
704.03493	316	
706.39178	211	
707.36658	315	
708.35232	703	1+
710.35903	708	
712.72438	428	1+
713.05805	451	
713.37223	1508	1+
720.31529	187	
811.42437	176	
818.40243	235	1+
980.54571	251	1+
1249.59851	550	1+
1420.72068	1295	1+
1655.86661	384	1+
END IONS

###FS:    #m/z: 821.41363 #charge   3
###MaxRes:#m/z:  0.00000 #charge-128
###MS: 1351
###MSMS: 1352
BEGIN IONS
TITLE=Cmpd 472, AutoMSn(821.4136), 22.9 min
RTINSECONDS=1372.39
SCANS=MS: 1351 MSMS: 1352
PEPMASS=821.41363	15009
CHARGE=3+
410.18136	159	
419.19454	227	
421.74777	154	
528.76836	136	
529.25060	143	
565.24705	128	
585.30471	141	
600.64929	240	
607.29374	133	
613.63739	152	
613.81220	518	1+
650.32472	235	1+
678.33700	282	1+
686.33964	199	
692.35680	157	
736.34805	139	
778.38147	155	
779.06902	129	
780.36694	244	1+
816.38413	241	1+
817.67823	152	
819.37348	286	
820.40791	877	1+
825.40754	215	
828.90311	172	
837.38081	431	1+
851.95973	128	
893.44463	549	1+
928.46784	277	
928.97249	192	
932.46368	865	1+
950.46599	1445	1+
1056.52970	313	
1057.50889	291	
1086.06973	161	
1113.53705	1378	1+
1633.80614	478	1+
1797.93975	1508	1+
2057.02412	499	1+
END IONS

###FS:    #m/z: 770.83718 #charge   3
###MaxRes:#m/z:  0.00000 #charge-128
###MS: 1351
###MSMS: 1353
BEGIN IONS
TITLE=Cmpd 473, AutoMSn(770.8372), 22.9 min
RTINSECONDS=1372.89
SCANS=MS: 1351 MSMS: 1353
PEPMASS=770.83718	9510
CHARGE=3+
378.18945	162	
433.70481	152	
481.15033	241	
486.74519	139	
498.23422	145	
504.28215	339	
543.26902	123	
591.70709	181	
593.28480	199	
627.23585	261	
658.31866	215	
668.82040	156	
669.27339	198	
683.27381	285	1+
686.82235	398	1+
740.34377	127	
755.36765	577	1+
764.40570	162	
767.38167	134	
768.87336	197	
770.33681	253	
773.39089	224	
774.37639	402	1+
778.37672	137	
781.58682	180	
792.84512	128	
833.41865	219	1+
845.98948	200	
885.39458	130	
1365.56584	240	
1487.66759	607	1+
1541.74110	513	1+
1602.69715	1604	1+
1715.78998	774	1+
END IONS

###FS:    #m/z: 535.29160 #charge   1
###MaxRes:#m/z:  0.00000 #charge-128
###MS: 1351
###MSMS: 1354
BEGIN IONS
TITLE=Cmpd 474, AutoMSn(535.2916), 22.9 min
RTINSECONDS=1373.39
SCANS=MS: 1351 MSMS: 1354
PEPMASS=535.29160	7301
CHARGE=1+
315.69720	161	
328.20195	143	
331.14015	133	
361.20257	135	
371.19750	131	
376.19791	154	
389.19068	145	
398.21916	206	1+
402.27804	213	
421.75745	153	
432.75064	151	
437.06750	140	
440.74595	190	
449.25197	147	
450.23968	493	1+
455.23152	239	
475.51014	144	
477.24311	214	
482.26004	415	1+
488.77761	143	
490.27223	147	
496.29011	207	1+
498.25881	285	
500.76354	271	1+
502.27976	218	
510.25107	254	
510.76067	197	
513.25312	148	
514.29786	512	1+
516.27637	320	
517.28357	887	1+
520.27399	535	1+
529.26571	142	
530.29970	1224	1+
530.76776	234	1+
532.30126	2615	1+
534.30962	3655	1+
END IONS

###FS:    #m/z: 821.66766 #charge   3
###MaxRes:#m/z:  0.00000 #charge-128
###MS: 1355
###MSMS: 1356
BEGIN IONS
TITLE=Cmpd 475, AutoMSn(821.6677), 22.9 min
RTINSECONDS=1376.41
SCANS=MS: 1355 MSMS: 1356
PEPMASS=821.66766	16085
CHARGE=3+
419.19613	118	
447.22045	135	
516.25982	117	
528.75757	308	
571.29433	152	
573.26623	133	
600.64744	139	
609.40380	136	
613.80564	569	
614.31771	300	
649.83992	119	
655.78493	136	
705.05964	118	
714.35551	203	
736.33650	405	1+
818.39235	126	
819.39167	1818	1+
821.70140	120	
824.41023	498	1+
837.39213	611	1+
893.45119	389	1+
898.96607	144	
906.45546	149	
928.49277	166	
932.46535	1199	1+
950.46678	1685	1+
955.46760	143	
1029.01753	224	
1029.55101	140	
1056.51256	123	
1057.51462	202	
1086.56224	253	
1113.53908	2090	1+
1641.81924	642	1+
1798.93259	1507	1+
END IONS

###FS:    #m/z: 781.37488 #charge   3
###MaxRes:#m/z:  0.00000 #charge-128
###MS: 1355
###MSMS: 1357
BEGIN IONS
TITLE=Cmpd 476, AutoMSn(781.3749), 22.9 min
RTINSECONDS=1376.91
SCANS=MS: 1355 MSMS: 1357
PEPMASS=781.37488	8053
CHARGE=3+
421.21041	156	
466.22429	216	1+
509.77880	117	
523.25997	327	
534.75414	132	
535.25833	245	
557.72977	131	
580.28852	824	1+
623.26001	116	
644.81738	229	
671.23746	183	
680.26118	361	1+
689.68068	175	
693.23697	126	
695.25930	168	
710.23916	257	1+
727.34509	404	1+
746.72578	123	
761.35000	118	
767.24040	123	
778.30807	186	
778.43309	175	
779.37294	179	
780.38362	679	1+
781.89201	130	
782.59453	118	
784.37728	1055	1+
801.83753	137	
841.38990	2419	1+
911.37865	165	
913.32107	121	
923.38687	272	
954.48607	293	1+
1069.48589	119	
1567.75347	869	1+
END IONS

###FS:    #m/z: 769.98542 #charge   3
###MaxRes:#m/z:  0.00000 #charge-128
###MS: 1355
###MSMS: 1358
BEGIN IONS
TITLE=Cmpd 477, AutoMSn(769.9854), 23.0 min
RTINSECONDS=1377.41
SCANS=MS: 1355 MSMS: 1358
PEPMASS=769.98542	8906
CHARGE=3+
431.25039	127	
443.20885	133	
488.25585	147	
529.26412	165	
543.25069	158	
562.26573	182	
563.77521	124	
569.24181	128	
592.79511	191	
602.25664	153	
617.80377	143	
619.32475	119	
627.24105	271	1+
658.28200	120	
669.27100	193	
683.25444	127	
744.35337	179	
755.37560	377	1+
760.37309	153	
765.31199	128	
767.39909	150	
768.36688	289	1+
770.38796	286	
772.33777	200	
773.40099	209	
774.38811	472	1+
781.59690	220	
798.18266	302	
935.37752	401	1+
972.48901	248	1+
1365.52423	120	
1602.70029	1119	1+
1715.80220	814	1+
END IONS

###FS:    #m/z: 640.33660 #charge   3
###MaxRes:#m/z:  0.00000 #charge-128
###MS: 1359
###MSMS: 1360
BEGIN IONS
TITLE=Cmpd 478, AutoMSn(640.3366), 23.0 min
RTINSECONDS=1380.44
SCANS=MS: 1359 MSMS: 1360
PEPMASS=640.33660	18353
CHARGE=3+
344.12369	232	
345.16757	265	
377.19435	284	
428.22479	312	1+
440.23431	218	1+
446.23680	230	
458.23885	572	1+
465.34097	198	
471.22187	197	
490.27986	185	
490.60513	223	
502.27636	448	1+
509.26607	463	1+
510.71468	280	
520.25799	281	1+
527.28545	280	1+
534.24626	330	1+
541.28949	377	1+
553.30731	313	1+
559.28694	548	1+
564.97043	230	
565.29281	435	1+
565.81905	306	1+
570.65493	237	
571.29966	226	1+
574.25759	231	1+
584.29536	415	1+
587.29821	319	1+
600.32273	482	1+
607.31237	426	1+
607.64818	312	
607.97825	218	
613.65661	541	1+
613.99704	317	
614.32581	442	1+
618.34538	202	
619.28738	364	1+
621.31332	233	
622.30784	315	
623.29972	371	
624.32782	776	1+
635.82399	234	
636.33319	890	1+
638.34706	3072	1+
642.34315	1756	1+
647.85912	241	
651.35704	231	
660.34891	466	1+
691.37610	278	
691.86177	250	1+
745.39622	240	1+
752.36332	422	1+
759.39175	213	1+
762.35927	239	
771.36892	439	
789.40165	2179	1+
798.74163	206	
855.94800	307	1+
920.48361	645	1+
932.40677	237	1+
953.45619	235	1+
1399.66847	652	1+
1468.76658	1543	1+
1512.79651	571	1+
1581.85665	705	1+
1726.80824	533	1+
1838.95220	721	1+
END IONS

###FS:    #m/z: 799.39278 #charge   3
###MaxRes:#m/z:  0.00000 #charge-128
###MS: 1359
###MSMS: 1361
BEGIN IONS
TITLE=Cmpd 479, AutoMSn(799.3928), 23.0 min
RTINSECONDS=1380.94
SCANS=MS: 1359 MSMS: 1361
PEPMASS=799.39278	15624
CHARGE=3+
345.17612	144	
430.23868	149	
458.25434	164	
502.28801	125	
531.29659	122	
559.30343	286	1+
566.28116	154	
577.78977	118	
580.27152	187	
585.23117	134	
605.28045	124	
613.68104	137	
634.32409	120	
643.33874	117	
666.34662	123	
679.83558	246	
689.68015	241	
690.01342	193	
690.36532	247	1+
743.97330	133	
746.30073	115	
746.74960	116	
789.38604	226	
795.41571	143	
796.39051	198	
797.39966	422	1+
798.90863	496	1+
799.39435	1113	1+
802.44249	134	
803.40460	549	1+
841.37213	202	
1245.59494	613	1+
1467.77395	725	1+
1581.85132	560	1+
1598.79121	1113	1+
1599.33533	960	1+
1709.93582	426	1+
1838.96530	614	1+
END IONS

###FS:    #m/z: 781.37443 #charge   3
###MaxRes:#m/z:  0.00000 #charge-128
###MS: 1359
###MSMS: 1362
BEGIN IONS
TITLE=Cmpd 480, AutoMSn(781.3744), 23.0 min
RTINSECONDS=1381.44
SCANS=MS: 1359 MSMS: 1362
PEPMASS=781.37443	13004
CHARGE=3+
421.19941	168	
466.24483	210	
477.75736	140	
479.17964	304	
523.26872	668	1+
534.77174	203	
535.26770	156	
563.21657	265	1+
580.28313	1711	1+
616.28464	161	
619.23861	149	
643.28764	167	
650.35646	204	
662.23942	248	1+
667.24509	230	
710.26034	402	1+
727.35510	291	
727.37212	392	1+
744.35615	167	
767.27195	232	
775.35657	157	
776.48976	354	
779.36733	939	1+
783.40676	259	
784.37763	1455	1+
787.01735	146	
792.81885	267	
794.72390	187	
817.39509	145	
841.39322	2865	1+
954.47179	174	
1011.50672	156	
1068.50996	189	
1258.19285	298	
END IONS

###FS:    #m/z: 787.01272 #charge   3
###MaxRes:#m/z:  0.00000 #charge-128
###MS: 1363
###MSMS: 1364
BEGIN IONS
TITLE=Cmpd 481, AutoMSn(787.0127), 23.1 min
RTINSECONDS=1384.46
SCANS=MS: 1363 MSMS: 1364
PEPMASS=787.01272	18924
CHARGE=3+
379.20301	124	
433.71483	147	
477.23845	159	
479.17207	1506	1+
479.74868	141	
487.24597	246	1+
580.27573	371	1+
593.33033	159	
612.67665	287	1+
622.23655	136	
627.98683	146	
637.35249	281	1+
642.29685	255	1+
645.32474	223	
648.23690	302	1+
650.35781	727	1+
658.74237	176	
662.23742	295	
665.33480	157	
668.72245	120	
671.24643	336	
671.74068	383	
673.32966	228	1+
677.30709	140	
682.99573	120	
686.30219	122	
689.00119	184	
689.35251	194	
689.67777	2365	1+
690.01023	1426	1+
690.35061	1560	1+
710.38831	155	
763.43933	215	
764.41987	578	1+
774.34300	219	1+
780.98146	451	1+
781.35013	344	1+
781.69362	303	1+
783.39102	446	1+
786.37066	1291	1+
787.02077	695	1+
787.68778	511	
787.88804	240	1+
790.40162	589	1+
794.70421	136	
841.38805	415	1+
855.35057	148	
877.56471	119	
1018.57361	2264	1+
1313.47109	503	1+
1459.79715	404	1+
1543.82553	577	1+
1567.79512	857	1+
END IONS

###FS:    #m/z: 640.33706 #charge   3
###MaxRes:#m/z:  0.00000 #charge-128
###MS: 1363
###MSMS: 1365
BEGIN IONS
TITLE=Cmpd 482, AutoMSn(640.3371), 23.1 min
RTINSECONDS=1384.97
SCANS=MS: 1363 MSMS: 1365
PEPMASS=640.33706	19059
CHARGE=3+
344.14703	293	1+
371.19113	286	1+
412.17577	350	1+
440.20858	224	1+
457.19756	304	
458.26408	508	
487.22394	229	1+
531.26966	242	1+
539.25946	528	1+
547.28656	320	1+
557.30047	241	
559.29981	389	
564.28740	386	1+
564.96894	292	
568.22259	224	1+
574.26894	198	
590.31337	267	
600.30266	249	1+
607.65208	432	
607.99560	337	1+
608.31877	298	
613.68274	209	
614.00199	561	
614.31580	215	
617.31711	261	
622.30448	792	1+
632.31335	251	1+
635.32301	215	
636.33429	1300	1+
638.33174	3463	1+
643.34205	993	1+
651.34788	318	
651.68527	259	
652.02726	214	
657.34078	394	1+
660.35620	214	1+
678.31778	274	1+
682.37271	246	1+
684.34725	315	1+
713.36439	215	1+
720.36236	194	
757.87431	204	
765.72562	193	
771.39524	333	1+
789.40529	1396	1+
791.93487	268	
798.74197	531	
799.89456	428	
800.41056	303	1+
864.41537	237	
892.44148	230	1+
975.45630	265	1+
976.52361	207	1+
1017.51729	248	
1169.58722	456	1+
1241.67563	464	1+
1245.59572	805	1+
1270.65538	1126	1+
1272.63963	971	1+
1284.66417	689	1+
1381.70458	447	1+
1399.70296	573	1+
1468.77943	1780	1+
1709.91827	375	1+
1838.95991	517	1+
END IONS

###FS:    #m/z: 800.67014 #charge   3
###MaxRes:#m/z:  0.00000 #charge-128
###MS: 1363
###MSMS: 1366
BEGIN IONS
TITLE=Cmpd 483, AutoMSn(800.6701), 23.1 min
RTINSECONDS=1385.47
SCANS=MS: 1363 MSMS: 1366
PEPMASS=800.67014	16471
CHARGE=3+
347.17160	121	
458.25920	180	
521.24863	154	
537.22293	189	
541.29361	126	
559.30701	163	
563.78462	127	
571.66133	127	
580.27714	163	
582.33107	206	1+
614.29901	268	1+
623.32429	275	1+
671.31138	165	
679.84027	168	
689.66086	224	1+
690.00946	302	
690.35917	152	
702.37266	129	
734.90153	393	
735.38109	200	
788.36531	424	1+
791.43266	171	
797.39853	421	1+
800.17008	730	
800.39926	652	1+
800.68677	303	
802.39270	382	1+
806.81255	213	
809.39043	125	
841.38972	143	
919.99047	303	
920.47598	239	
1017.51422	140	
1589.82094	499	1+
1596.79170	969	1+
1709.91388	625	1+
END IONS

###FS:    #m/z: 828.45121 #charge   2
###MaxRes:#m/z:  0.00000 #charge-128
###MS: 1367
###MSMS: 1368
BEGIN IONS
TITLE=Cmpd 484, AutoMSn(828.4512), 23.1 min
RTINSECONDS=1388.49
SCANS=MS: 1367 MSMS: 1368
PEPMASS=828.45121	53614
CHARGE=2+
325.19094	231	
343.19496	2633	1+
367.19596	247	
395.19513	148	
416.25622	523	
427.20617	280	1+
434.20799	178	
440.24542	464	1+
444.16961	261	1+
498.28891	140	
511.32115	228	
529.34355	976	1+
539.30843	972	1+
541.14956	123	
557.24758	238	
608.33703	126	
626.34494	801	1+
644.37115	1225	1+
648.35273	236	
648.85498	289	
650.27219	218	
683.37874	137	
757.45842	1003	1+
770.39562	145	
785.35943	130	
819.94425	272	
824.43992	235	1+
830.39665	223	
886.49803	517	1+
896.39084	199	
899.45998	188	
973.52271	787	1+
1012.53206	182	
1030.55031	1598	1+
1041.22468	253	
1117.58211	2981	1+
1129.64516	177	
1216.63935	237	
1217.66035	124	
1313.70655	14539	1+
1423.74995	2692	1+
1441.76825	3385	1+
1652.80248	571	1+
1655.89737	2090	1+
END IONS

###FS:    #m/z: 546.96042 #charge   3
###MaxRes:#m/z:  0.00000 #charge-128
###MS: 1367
###MSMS: 1369
BEGIN IONS
TITLE=Cmpd 485, AutoMSn(546.9604), 23.1 min
RTINSECONDS=1388.99
SCANS=MS: 1367 MSMS: 1369
PEPMASS=546.96042	45568
CHARGE=3+
323.09436	290	
340.12821	321	
357.14890	807	1+
389.20305	623	1+
402.27701	1145	1+
416.25945	336	
429.21245	718	1+
463.22863	468	
468.89868	277	
474.57522	785	1+
480.25208	960	
480.58661	392	
487.21142	276	
504.21898	685	1+
506.91904	320	
512.26105	299	
517.30386	3389	1+
517.94814	655	1+
526.29253	779	1+
528.30508	1858	1+
532.29243	759	1+
535.94073	388	
540.27250	1473	1+
540.94541	1004	1+
541.61806	715	
542.30553	4473	1+
544.31466	3203	1+
546.30859	3593	1+
546.96495	757	
547.62458	466	
548.32319	3110	1+
550.31812	2227	1+
557.26220	641	1+
559.11688	1373	1+
559.23898	454	
576.25628	304	
630.38927	2314	1+
644.34422	1141	1+
702.85555	573	
703.34832	615	
757.46026	268	
776.41707	293	
777.45792	1470	1+
781.90655	514	
782.39786	481	
864.49206	4351	1+
935.52690	6178	1+
945.50161	308	
945.75968	312	
955.79741	406	
1082.60252	8466	1+
1192.64102	2334	1+
1210.66072	3795	1+
1307.67043	1212	1+
1324.70167	5929	1+
1334.68094	1124	1+
1421.71742	6767	1+
1438.74398	20659	1+
1449.71626	1756	1+
END IONS

###FS:    #m/z: 552.63669 #charge   3
###MaxRes:#m/z:  0.00000 #charge-128
###MS: 1367
###MSMS: 1370
BEGIN IONS
TITLE=Cmpd 486, AutoMSn(552.6367), 23.2 min
RTINSECONDS=1389.5
SCANS=MS: 1367 MSMS: 1370
PEPMASS=552.63669	17009
CHARGE=3+
343.19107	1355	1+
357.16520	400	
376.70644	329	
416.26034	3182	1+
428.22254	353	
440.23654	694	1+
469.25763	324	
504.28183	293	
517.30431	473	
529.33943	5003	1+
532.30178	1124	1+
537.28851	628	1+
539.28793	2319	1+
541.94637	429	
548.31768	2514	1+
550.30948	6268	1+
554.29012	5053	1+
554.78551	553	1+
559.11828	715	1+
559.26589	297	
589.24380	307	
626.34392	922	1+
636.64557	281	
644.37078	14652	1+
648.35059	311	
648.84476	305	
670.33991	304	
683.37784	459	
685.31666	878	1+
703.35859	350	
703.85841	304	
712.37767	550	
712.87613	702	
752.38468	921	1+
757.45437	6398	1+
770.40360	792	1+
785.36780	522	1+
864.45969	276	
881.43170	1372	1+
886.49067	870	1+
889.52482	403	
894.44370	632	
896.40955	555	
899.44177	2408	1+
1030.53718	309	
1041.22705	367	
1117.56589	360	
1313.71078	2154	1+
1439.75846	1035	1+
END IONS

###FS:    #m/z: 828.45151 #charge   2
###MaxRes:#m/z:  0.00000 #charge-128
###MS: 1371
###MSMS: 1372
BEGIN IONS
TITLE=Cmpd 487, AutoMSn(828.4515), 23.2 min
RTINSECONDS=1392.52
SCANS=MS: 1371 MSMS: 1372
PEPMASS=828.45151	102370
CHARGE=2+
325.17908	332	
343.19545	4862	1+
367.19337	357	
416.25745	653	
434.20343	290	
440.24804	834	
452.22774	213	
511.32163	222	
521.28598	208	
528.78026	328	
529.33558	1442	1+
539.30883	1879	1+
557.26344	304	
608.82205	333	
626.34884	1183	1+
644.37300	1763	1+
648.35887	524	
650.28592	341	
656.85648	322	
670.34469	224	
678.90172	282	
683.39031	221	
757.45632	1471	1+
785.36653	268	
827.43901	2050	1+
831.40385	215	
886.49762	1232	1+
896.39467	481	
973.52413	933	1+
984.91885	471	
1030.54894	3341	1+
1041.22280	1395	
1117.57918	4949	1+
1130.77592	304	
1216.65241	378	
1217.64530	255	
1313.70464	30490	1+
1405.72717	705	1+
1423.75530	6336	1+
1441.76451	6967	1+
1637.88270	876	1+
1654.88030	3587	1+
END IONS

###FS:    #m/z: 546.96058 #charge   3
###MaxRes:#m/z:  0.00000 #charge-128
###MS: 1371
###MSMS: 1373
BEGIN IONS
TITLE=Cmpd 488, AutoMSn(546.9606), 23.2 min
RTINSECONDS=1393.02
SCANS=MS: 1371 MSMS: 1373
PEPMASS=546.96058	77989
CHARGE=3+
340.12632	712	
357.15464	1106	
389.23192	599	
402.27988	2013	1+
412.18929	393	
429.20494	593	
468.90631	482	
469.57052	483	
474.58299	717	
474.91495	674	
480.24953	1087	1+
487.20305	660	1+
504.22162	1218	1+
517.30429	3266	1+
517.94891	659	
526.28819	1179	1+
529.31596	1023	1+
535.61485	570	
540.26276	1798	1+
540.95521	706	
541.61904	1021	
544.31094	2455	1+
546.31487	1581	
546.79047	507	1+
546.96259	982	
547.30166	2068	
548.30887	3257	1+
550.30756	2103	1+
557.25785	1454	1+
596.82424	417	
630.39052	3096	1+
644.35615	1988	1+
654.34304	458	
659.33395	421	
662.85704	4761	1+
702.84850	794	
703.34686	541	
725.36533	848	
725.86594	551	
777.46003	1937	1+
781.90764	505	
782.40161	520	
864.49356	6348	1+
935.52736	8409	1+
1063.57234	993	1+
1082.59805	12105	1+
1193.65024	2601	1+
1210.66217	4311	1+
1325.70526	3984	1+
1334.67173	2175	1+
1421.71825	8309	1+
1438.74793	27549	1+
END IONS

###FS:    #m/z: 511.61556 #charge   3
###MaxRes:#m/z:  0.00000 #charge-128
###MS: 1371
###MSMS: 1374
BEGIN IONS
TITLE=Cmpd 489, AutoMSn(511.6156), 23.2 min
RTINSECONDS=1393.52
SCANS=MS: 1371 MSMS: 1374
PEPMASS=511.61556	36204
CHARGE=3+
357.24749	386	
389.17779	681	1+
395.78310	591	
396.21139	317	1+
414.20673	547	1+
422.92917	574	
425.18615	959	1+
453.24455	366	
464.19723	580	
473.92034	263	
474.25997	369	
488.25331	1139	1+
492.27559	1473	1+
497.25371	309	1+
504.76768	295	
505.85045	290	
506.28888	809	1+
508.29322	2129	1+
509.77595	297	
510.29724	1718	
511.28941	1532	
511.61368	624	
511.76861	521	1+
511.94615	667	
512.29195	5230	1+
517.28740	309	1+
532.26650	281	
549.30323	295	1+
551.30257	501	1+
556.27979	653	1+
562.24280	567	1+
565.29770	473	
566.32404	1129	1+
571.37518	723	1+
574.16389	460	
574.24136	876	1+
577.28796	335	1+
608.33582	467	
615.30463	372	1+
622.82008	449	
623.32338	473	1+
632.33443	280	1+
652.30465	255	1+
670.35049	533	1+
672.42540	1639	1+
688.36094	392	
713.40066	708	1+
746.33018	566	1+
763.35439	899	1+
809.49205	2344	1+
820.43482	243	
849.40531	290	1+
859.41230	909	1+
861.41178	361	1+
876.44885	330	
877.42051	1591	1+
887.35917	353	1+
938.55600	466	1+
956.55583	2737	1+
962.51041	253	1+
972.47319	513	1+
990.49715	1737	1+
997.53200	572	1+
1000.93897	249	
1024.57181	1389	1+
1045.48068	823	1+
1063.49515	322	
1119.61895	2085	1+
1159.54548	254	
1176.58017	1159	1+
1199.61417	615	1+
1216.63962	1437	1+
1233.66333	11821	1+
1401.70791	1713	1+
1419.74687	6123	1+
END IONS

###FS:    #m/z: 828.45106 #charge   2
###MaxRes:#m/z:  0.00000 #charge-128
###MS: 1375
###MSMS: 1376
BEGIN IONS
TITLE=Cmpd 490, AutoMSn(828.4511), 23.3 min
RTINSECONDS=1396.56
SCANS=MS: 1375 MSMS: 1376
PEPMASS=828.45106	119875
CHARGE=2+
325.18265	730	
343.19279	4662	1+
367.19089	315	
394.19895	617	1+
416.26259	1010	
434.20522	449	
440.25357	579	
452.20899	242	
529.34406	1613	1+
539.31496	1964	1+
557.25523	420	
559.29649	745	
608.33852	614	
608.83334	273	
626.35258	1238	1+
644.37253	2152	1+
648.34912	586	
650.27413	326	
656.35323	379	
656.83493	351	
668.29275	455	
683.36756	289	
703.85846	254	
704.36763	258	
757.45149	1989	1+
770.39941	267	
827.42281	272	
827.91803	314	
886.49700	1011	1+
896.40972	490	
973.52564	1098	1+
1030.54566	3022	1+
1041.22673	995	
1117.58093	5748	1+
1216.65213	377	
1217.67321	246	
1313.70500	32386	1+
1423.75507	6468	1+
1441.76157	7377	1+
1637.86296	957	1+
1655.89933	3868	1+
END IONS

###FS:    #m/z: 511.61476 #charge   3
###MaxRes:#m/z:  0.00000 #charge-128
###MS: 1375
###MSMS: 1377
BEGIN IONS
TITLE=Cmpd 491, AutoMSn(511.6148), 23.3 min
RTINSECONDS=1397.06
SCANS=MS: 1375 MSMS: 1377
PEPMASS=511.61476	68119
CHARGE=3+
357.24601	556	1+
389.17532	954	
410.23194	385	1+
414.21771	857	1+
417.22060	314	
425.18774	1012	1+
429.24107	371	1+
432.23191	293	
448.22940	354	1+
458.18984	350	
464.18701	706	1+
468.23656	1020	1+
476.24539	526	1+
480.35112	343	
488.25438	2099	1+
492.28942	590	1+
494.27722	279	
496.29993	404	1+
499.26189	295	
506.28615	947	1+
508.29421	2824	1+
508.79656	319	1+
510.29034	5325	1+
511.61015	774	1+
511.95259	1155	
514.30291	2565	1+
521.79886	350	
541.95693	265	
548.29128	333	1+
551.30716	277	
557.26528	588	1+
562.24044	891	1+
565.30069	436	
566.32900	1283	1+
571.34279	679	1+
575.27914	871	1+
577.26932	287	
582.30865	398	1+
608.33139	648	
622.82198	406	
623.33190	318	
663.27951	605	1+
670.35203	1201	1+
672.42028	2286	1+
680.00296	889	1+
681.12908	788	
681.26149	561	
688.36000	579	1+
713.39258	411	1+
746.32197	1021	1+
757.38313	363	
764.33730	461	1+
790.52865	494	1+
809.48523	3024	1+
818.98526	416	
820.41989	584	1+
859.40419	835	1+
861.40147	333	1+
876.44696	340	
877.42376	1443	1+
938.53562	591	1+
956.55220	3145	1+
973.48752	658	1+
990.50509	2349	1+
1000.93763	510	
1046.50119	555	1+
1063.48440	327	
1064.49874	349	
1119.61012	2601	1+
1159.55434	262	
1176.58154	1501	1+
1199.61568	733	1+
1216.63620	1550	1+
1233.66680	14004	1+
1401.70894	1704	1+
1419.74455	8246	1+
END IONS

###FS:    #m/z: 546.96054 #charge   3
###MaxRes:#m/z:  0.00000 #charge-128
###MS: 1375
###MSMS: 1378
BEGIN IONS
TITLE=Cmpd 492, AutoMSn(546.9605), 23.3 min
RTINSECONDS=1397.56
SCANS=MS: 1375 MSMS: 1378
PEPMASS=546.96054	77747
CHARGE=3+
340.12155	274	
357.15216	666	
402.28032	1545	1+
416.25010	335	
429.20935	601	1+
442.18336	738	1+
453.22053	384	1+
459.19856	357	
468.90406	367	
469.57294	316	
474.57617	288	
474.90870	332	
480.25493	1098	1+
480.58639	338	
486.21084	319	1+
499.27154	384	1+
501.26781	445	1+
504.22786	551	
506.26333	413	1+
509.27325	348	1+
517.30374	2902	1+
517.94711	987	
524.26691	412	1+
525.51714	671	
526.28909	573	1+
528.29482	712	1+
530.31098	1113	1+
535.26328	373	1+
540.27840	1773	1+
541.63205	504	
544.31126	2734	1+
546.30902	3655	1+
546.95961	1103	1+
547.62294	314	
548.31735	4858	1+
557.25826	768	1+
575.27282	567	1+
596.82403	887	1+
630.38800	2297	1+
644.36078	1645	1+
654.33758	553	
654.83992	588	1+
657.35614	265	
671.34203	286	
679.96785	489	
680.83634	364	1+
683.38444	252	
719.37923	256	
738.34746	322	
757.40743	429	1+
777.45762	2317	1+
781.90940	332	
782.42614	311	
786.72489	421	
864.49309	4928	1+
896.39763	350	
935.52564	5930	1+
1082.59952	8986	1+
1193.64166	2366	1+
1210.65583	2994	1+
1324.70252	5796	1+
1334.68237	1290	1+
1403.69190	1380	1+
1421.71540	5723	1+
1438.74504	17919	1+
1449.70579	1871	1+
END IONS

###FS:    #m/z: 510.94637 #charge   3
###MaxRes:#m/z:  0.00000 #charge-128
###MS: 1379
###MSMS: 1380
BEGIN IONS
TITLE=Cmpd 493, AutoMSn(510.9464), 23.3 min
RTINSECONDS=1400.58
SCANS=MS: 1379 MSMS: 1380
PEPMASS=510.94637	71187
CHARGE=3+
357.23951	303	
389.18203	1963	1+
395.79307	366	
402.20913	436	1+
414.21073	1177	1+
425.18083	678	1+
431.22848	606	1+
436.22193	357	1+
439.20538	421	1+
448.22380	292	1+
453.23419	253	
459.25081	495	1+
461.24137	419	1+
464.19293	963	1+
468.24609	358	
468.57766	317	
470.29157	535	1+
474.24376	339	1+
475.49021	572	
476.22600	354	1+
481.73301	206	
488.25769	2463	1+
492.27105	1286	1+
496.26504	640	1+
499.26510	256	
507.29865	519	
508.29955	3487	1+
509.75396	209	
510.28631	3171	1+
510.78904	490	1+
511.61816	1189	1+
511.95203	875	1+
512.29842	2471	1+
514.29651	2126	1+
515.79000	252	
516.30665	801	
521.80056	347	
523.24448	358	
538.33073	274	1+
548.28921	447	1+
557.27146	475	
559.27996	206	
562.24398	1195	1+
565.28779	254	
566.32135	1262	1+
571.34321	631	1+
573.29739	209	
575.28247	1126	1+
582.28546	466	1+
590.30208	312	1+
623.32399	505	1+
645.31403	302	1+
660.36913	240	
663.28188	326	
670.35226	1541	1+
672.42064	2141	1+
680.00338	1166	1+
688.36636	444	
695.38969	397	1+
713.39580	778	1+
746.32671	413	1+
748.32098	394	1+
757.36194	644	1+
763.35798	602	1+
791.46146	373	1+
809.47930	3032	1+
818.98481	560	
820.41112	994	1+
849.39919	381	1+
859.41666	729	1+
876.46222	370	
877.41406	1526	1+
916.47383	444	1+
938.56047	476	1+
956.54722	2790	1+
972.48356	426	1+
990.50231	2338	1+
1046.49045	290	
1063.48934	621	1+
1119.61551	2577	1+
1159.54746	221	
1176.58145	1337	1+
1199.62308	1124	1+
1215.64159	1833	1+
1233.66324	12571	1+
1244.63545	664	1+
1401.70982	1558	1+
1419.74603	6828	1+
END IONS

###FS:    #m/z: 613.32602 #charge   3
###MaxRes:#m/z:  0.00000 #charge-128
###MS: 1379
###MSMS: 1381
BEGIN IONS
TITLE=Cmpd 494, AutoMSn(613.3260), 23.4 min
RTINSECONDS=1401.09
SCANS=MS: 1379 MSMS: 1381
PEPMASS=613.32602	23856
CHARGE=3+
328.17013	264	1+
336.68799	237	
347.22943	339	
353.16275	426	1+
356.20732	229	
372.17354	248	
376.19101	616	1+
379.70666	266	
393.72043	284	
422.21849	533	1+
430.73166	371	1+
433.21161	293	1+
439.74365	220	
457.24526	704	1+
472.24974	215	1+
475.26382	519	1+
483.51178	357	
484.26717	224	
489.26962	804	1+
499.28842	300	1+
500.14938	395	
504.25928	295	1+
509.26738	313	
514.30768	271	1+
533.93651	249	
535.25178	299	1+
539.29780	227	1+
543.29190	251	1+
545.28208	412	1+
551.25586	3932	1+
558.25320	243	1+
559.10757	865	1+
561.32016	248	
562.31783	3867	1+
568.27269	463	1+
570.25090	1222	1+
574.81029	442	1+
575.31769	655	1+
585.30537	414	1+
590.31036	1294	1+
594.78684	254	
595.33651	759	1+
598.32094	610	1+
608.32754	701	1+
610.32557	781	
611.33226	1598	1+
613.32334	4388	1+
615.81199	269	1+
620.35348	243	1+
656.33964	364	
657.36414	579	1+
661.35710	302	1+
664.33972	3522	1+
672.36592	357	
673.35821	1203	1+
682.34419	448	
690.37663	4552	1+
694.38532	259	1+
698.37782	253	1+
700.34962	414	1+
727.28117	313	1+
734.33833	270	
758.39716	310	1+
765.39224	402	1+
768.41361	257	1+
775.36383	344	
777.37772	236	1+
785.42554	391	1+
793.38025	7407	1+
793.38372	1818	1+
802.77164	357	
802.89814	568	1+
803.44917	3850	1+
803.46232	831	1+
828.31635	364	1+
879.44858	481	1+
897.47433	383	1+
904.45517	716	1+
906.46420	3709	1+
914.49017	1025	1+
916.61192	306	
932.49516	371	1+
932.49958	2681	1+
935.50165	388	1+
942.62330	272	
961.49578	240	1+
974.56151	650	1+
1011.53691	515	1+
1011.55110	1618	1+
1017.52384	511	
1035.50318	3272	1+
1045.58502	2175	1+
1056.37059	388	
1216.63543	897	1+
1235.67246	1100	1+
1265.67274	694	1+
1271.65882	447	1+
1293.68264	945	1+
1407.72290	1302	1+
1463.79770	519	1+
1490.81032	409	1+
1508.77072	698	1+
1601.89441	592	1+
END IONS

###FS:    #m/z: 362.28449 #charge   1
###MaxRes:#m/z:  0.00000 #charge-128
###MS: 1379
###MSMS: 1382
BEGIN IONS
TITLE=Cmpd 495, AutoMSn(362.2845), 23.4 min
RTINSECONDS=1401.59
SCANS=MS: 1379 MSMS: 1382
PEPMASS=362.28449	27246
CHARGE=1+
326.26490	364	
342.25734	532	1+
344.27578	1016	1+
360.26392	602	1+
362.28470	2731	1+
END IONS

###FS:    #m/z: 613.32771 #charge   3
###MaxRes:#m/z:  0.00000 #charge-128
###MS: 1383
###MSMS: 1384
BEGIN IONS
TITLE=Cmpd 496, AutoMSn(613.3277), 23.4 min
RTINSECONDS=1404.61
SCANS=MS: 1383 MSMS: 1384
PEPMASS=613.32771	29763
CHARGE=3+
329.16111	346	1+
347.23000	346	
353.17137	456	1+
371.18000	393	1+
372.09351	253	
376.19250	570	1+
393.22366	358	1+
414.66579	303	
422.20489	694	
440.21077	619	1+
458.25240	770	1+
465.32695	288	
475.27821	647	
484.26889	368	1+
489.27187	935	1+
498.23744	276	1+
500.16441	647	1+
504.26626	329	
525.95311	255	1+
527.29608	267	
535.26892	410	1+
544.28655	329	1+
547.80639	261	
551.25810	4388	1+
557.29869	439	1+
559.13729	394	
561.32748	303	
562.31730	3516	1+
570.26318	694	
572.19327	277	
574.79612	275	
575.30423	482	1+
591.31198	1126	1+
596.32727	957	1+
602.26870	297	1+
607.63213	476	1+
607.97831	296	1+
608.32534	771	1+
609.31546	4653	1+
613.32032	4705	1+
618.33999	1296	1+
636.33726	299	
647.33336	418	1+
656.34199	607	1+
657.04282	470	
661.35255	298	1+
664.33995	3831	1+
672.36523	441	
673.35762	964	1+
690.37583	5339	1+
699.18714	334	
727.28545	1011	1+
734.34379	348	1+
736.22799	296	
737.32687	263	
739.39317	260	1+
758.40525	350	1+
768.35731	252	1+
775.38573	248	1+
784.42287	270	1+
786.43305	383	1+
793.38293	10451	1+
801.42871	884	1+
802.77046	343	
803.45366	5428	1+
807.39186	254	1+
828.33241	282	
877.48265	384	1+
881.38716	377	1+
895.48822	300	1+
904.45031	551	1+
906.46349	3972	1+
914.48629	979	1+
924.60835	249	
932.49525	763	1+
932.50323	2748	1+
974.58870	394	1+
1011.56424	2004	1+
1017.54007	814	1+
1035.51152	4412	1+
1045.57927	1811	1+
1056.36980	343	
1148.58426	263	
1222.65478	1467	1+
1234.66360	1112	1+
1407.73244	881	1+
1508.78959	778	1+
END IONS

###FS:    #m/z: 362.28489 #charge   1
###MaxRes:#m/z:  0.00000 #charge-128
###MS: 1383
###MSMS: 1385
BEGIN IONS
TITLE=Cmpd 497, AutoMSn(362.2849), 23.4 min
RTINSECONDS=1405.11
SCANS=MS: 1383 MSMS: 1385
PEPMASS=362.28489	29517
CHARGE=1+
326.25696	148	
342.27938	405	1+
344.27186	881	1+
346.21723	159	
348.21948	100	
360.25268	135	
362.28785	2347	1+
END IONS

###FS:    #m/z: 919.48318 #charge   2
###MaxRes:#m/z:  0.00000 #charge-128
###MS: 1383
###MSMS: 1386
BEGIN IONS
TITLE=Cmpd 498, AutoMSn(919.4832), 23.4 min
RTINSECONDS=1405.61
SCANS=MS: 1383 MSMS: 1386
PEPMASS=919.48318	19633
CHARGE=2+
366.13629	321	
414.26651	418	1+
422.19972	205	
470.25433	135	
500.14797	604	1+
505.24326	133	
562.31174	207	
570.27191	147	
613.24933	579	1+
619.31803	128	
664.35204	171	
700.37329	157	
727.27969	276	
749.96934	159	
767.41329	133	
784.36830	137	
793.38569	314	1+
810.34024	150	
828.33184	321	1+
844.45528	355	1+
857.49454	309	
859.48152	152	
876.41899	150	
906.51272	151	
910.97520	155	
911.44276	244	
914.45009	149	
915.45078	400	1+
917.48419	1572	1+
918.47753	5323	1+
919.19457	127	
1011.56280	412	
1012.55491	193	
1226.65194	142	
1837.94364	7677	1+
END IONS

###FS:    #m/z: 613.32683 #charge   3
###MaxRes:#m/z:  0.00000 #charge-128
###MS: 1387
###MSMS: 1388
BEGIN IONS
TITLE=Cmpd 499, AutoMSn(613.3268), 23.5 min
RTINSECONDS=1408.64
SCANS=MS: 1387 MSMS: 1388
PEPMASS=613.32683	28313
CHARGE=3+
328.14693	418	1+
332.67463	368	
347.22784	589	
355.21856	324	1+
364.13632	270	
370.20872	441	1+
373.24041	347	
376.19647	358	1+
414.27287	313	
422.21593	651	1+
458.25500	371	
475.28719	623	1+
483.27151	585	1+
487.79207	263	
489.27133	542	
500.15925	998	1+
509.25817	409	1+
514.79092	249	1+
523.29081	561	
528.27637	212	1+
532.29086	268	1+
533.94353	274	
544.27796	268	1+
550.26561	377	
551.25888	3747	1+
559.17003	419	1+
560.09508	876	
562.31501	3538	1+
568.25456	259	1+
571.22996	755	
578.32416	399	1+
590.31205	989	1+
594.32895	352	1+
598.33099	448	1+
607.62781	400	1+
607.95496	276	
608.32701	711	1+
610.33975	1628	1+
612.34215	1059	
613.32552	4156	1+
618.35089	1107	1+
646.32727	427	1+
661.34770	494	1+
664.34090	2469	1+
672.35782	310	1+
673.35132	1110	1+
690.37677	4082	1+
704.86868	280	
727.28783	619	1+
737.87501	224	1+
767.40289	447	1+
777.39341	323	1+
793.38262	9214	1+
800.38961	310	1+
801.43558	636	1+
802.77135	477	
803.45638	4192	1+
803.90315	201	1+
810.85604	309	
828.33819	1496	1+
836.34900	231	1+
838.90828	295	
879.38496	852	1+
896.44889	291	1+
904.45342	373	1+
906.47090	3106	1+
914.49201	310	
915.51273	823	1+
932.48500	257	1+
932.50077	2737	1+
947.50561	219	1+
1011.56016	1871	1+
1011.56593	406	
1012.56335	402	
1035.51089	2856	1+
1045.58064	662	
1046.60004	270	
1056.37685	305	
1093.63154	393	1+
1147.62840	816	1+
1174.63077	469	1+
1208.60090	350	1+
1220.65802	964	1+
1313.64717	440	1+
END IONS

###FS:    #m/z: 846.73206 #charge   3
###MaxRes:#m/z:  0.00000 #charge-128
###MS: 1387
###MSMS: 1389
BEGIN IONS
TITLE=Cmpd 500, AutoMSn(846.7321), 23.5 min
RTINSECONDS=1409.14
SCANS=MS: 1387 MSMS: 1389
PEPMASS=846.73206	21621
CHARGE=3+
358.12538	243	
364.46095	160	
368.15665	145	
376.13280	456	1+
386.16558	169	
402.22951	457	
459.17477	537	1+
477.17760	642	1+
519.24938	171	
554.23787	296	1+
561.24418	158	
571.23219	135	
572.24925	1092	1+
590.26020	543	
619.33505	133	
657.34628	187	
735.29782	285	1+
753.31836	265	1+
774.37476	325	1+
775.86846	270	
840.42700	263	1+
840.70607	272	1+
842.46471	183	
843.44308	394	1+
845.39595	154	
845.67128	129	
846.07198	362	
846.40184	711	1+
852.15494	203	
975.46210	348	
1030.50130	169	
1030.99713	139	
1041.22560	282	
1081.53248	131	
1104.51614	168	
1161.06152	177	
1161.54600	169	
1636.78814	881	1+
1691.75893	481	1+
1783.86250	1103	1+
1946.93241	1432	1+
END IONS

###FS:    #m/z: 919.48053 #charge   2
###MaxRes:#m/z:  0.00000 #charge-128
###MS: 1387
###MSMS: 1390
BEGIN IONS
TITLE=Cmpd 501, AutoMSn(919.4805), 23.5 min
RTINSECONDS=1409.64
SCANS=MS: 1387 MSMS: 1390
PEPMASS=919.48053	22339
CHARGE=2+
357.22288	234	
366.14554	222	
383.21845	151	
414.26609	168	
422.21547	169	
436.23162	198	
438.24655	157	
440.24523	164	
470.23432	205	1+
500.15294	943	
550.28601	410	1+
569.31247	456	1+
613.24573	634	1+
621.31793	355	1+
664.34155	167	
692.34866	212	
727.28381	199	
812.02118	273	
819.44055	187	
828.32516	319	
844.48277	212	
857.47880	565	1+
914.48142	182	
915.47649	595	1+
918.48625	2175	1+
1011.55045	455	
1012.54431	314	
1067.51798	207	
1181.53668	188	
1182.52101	240	
1226.65140	234	
1252.55844	192	
1253.55595	327	
1820.88498	580	1+
1837.93518	6240	1+
END IONS

###FS:    #m/z: 919.47676 #charge   2
###MaxRes:#m/z:  0.00000 #charge-128
###MS: 1391
###MSMS: 1392
BEGIN IONS
TITLE=Cmpd 502, AutoMSn(919.4768), 23.5 min
RTINSECONDS=1412.66
SCANS=MS: 1391 MSMS: 1392
PEPMASS=919.47676	26692
CHARGE=2+
366.14880	162	
372.10884	189	
383.22940	286	
414.26799	303	
438.23112	314	
440.24938	178	
470.26789	260	
472.15354	182	
488.26379	421	1+
497.26301	212	1+
500.15394	626	
509.27159	161	
527.29963	175	
550.27249	246	
551.30017	739	1+
569.30978	423	1+
587.33016	152	
613.24977	860	1+
621.32573	631	1+
640.35198	322	1+
655.32993	172	
658.37400	217	1+
679.38019	209	
700.37467	219	1+
727.27801	479	1+
736.22853	376	
749.35830	444	
810.86381	157	
828.32966	471	1+
844.48303	273	1+
857.47282	700	1+
896.42621	181	
906.44170	166	
914.45861	427	1+
917.48706	1161	1+
918.47197	4146	1+
1011.57495	463	
1012.54479	243	
1080.32606	146	
1124.52544	243	
1181.54576	775	1+
1226.65403	209	
1252.58057	651	1+
1819.89209	705	1+
1837.92826	5716	1+
END IONS

###FS:    #m/z: 762.09141 #charge   3
###MaxRes:#m/z:  0.00000 #charge-128
###MS: 1391
###MSMS: 1393
BEGIN IONS
TITLE=Cmpd 503, AutoMSn(762.0914), 23.6 min
RTINSECONDS=1413.16
SCANS=MS: 1391 MSMS: 1393
PEPMASS=762.09141	15694
CHARGE=3+
389.18080	768	1+
483.23040	160	
488.24790	407	1+
518.23473	269	1+
540.24765	192	
557.27276	423	
571.28656	243	
575.28412	648	1+
605.26921	180	
615.31485	207	
623.81871	325	1+
625.34433	188	
670.35621	197	
688.37050	170	
719.96402	197	
722.76680	273	
723.35011	398	1+
723.53299	180	
741.38436	337	1+
744.31349	152	
750.36592	172	
758.37336	500	1+
760.37702	498	1+
762.37963	795	1+
764.38407	613	1+
768.55985	234	
772.52771	611	
773.88253	223	
777.89641	177	
801.33959	205	1+
805.90537	234	
863.42990	224	
878.44003	158	
898.93146	233	
899.44648	178	
903.43564	310	
903.93006	258	
1531.81385	3303	1+
1805.37604	647	1+
END IONS

###FS:    #m/z: 953.21844 #charge   2
###MaxRes:#m/z:  0.00000 #charge-128
###MS: 1391
###MSMS: 1394
BEGIN IONS
TITLE=Cmpd 504, AutoMSn(953.2184), 23.6 min
RTINSECONDS=1413.67
SCANS=MS: 1391 MSMS: 1394
PEPMASS=953.21844	16071
CHARGE=2+
389.19121	313	
395.78174	394	
488.25662	157	
534.26563	108	
618.33766	103	
643.31000	112	
902.94298	170	
950.44547	116	
953.40959	182	
954.92279	135	
960.51933	130	
1004.61225	108	
1117.57333	106	
1203.89489	156	
1204.25415	175	
1204.91049	247	
1805.37520	868	1+
1805.83031	1137	1+
END IONS

###FS:    #m/z: 459.27809 #charge   2
###MaxRes:#m/z:  0.00000 #charge-128
###MS: 1395
###MSMS: 1396
BEGIN IONS
TITLE=Cmpd 505, AutoMSn(459.2781), 23.6 min
RTINSECONDS=1416.69
SCANS=MS: 1395 MSMS: 1396
PEPMASS=459.27809	27473
CHARGE=2+
366.25523	109	
369.21992	162	
381.19999	105	
384.24548	113	
395.20868	181	
398.23403	169	
402.29290	109	
414.24364	104	
416.25918	127	
426.26902	134	
438.27009	170	
442.26189	305	1+
444.26437	571	1+
449.26481	164	
455.24088	133	
456.29774	537	1+
458.29179	710	1+
460.29109	769	1+
462.28717	1008	1+
END IONS

###FS:    #m/z: 928.50871 #charge   1
###MaxRes:#m/z:  0.00000 #charge-128
###MS: 1395
###MSMS: 1397
BEGIN IONS
TITLE=Cmpd 506, AutoMSn(928.5087), 23.6 min
RTINSECONDS=1417.19
SCANS=MS: 1395 MSMS: 1397
PEPMASS=928.50871	9307
CHARGE=1+
326.17018	124	
340.15110	119	
358.20004	256	
366.12092	131	
385.24713	170	
398.19111	465	1+
440.25430	146	
455.25855	121	
456.26344	246	
473.22082	121	
505.24282	164	
509.24594	282	1+
554.24914	150	
555.32675	159	
569.26223	125	
571.36585	247	
572.25579	109	
598.29549	188	
600.31654	121	
603.32501	145	
626.35151	299	1+
654.35291	134	
655.37899	341	
656.38192	480	1+
671.35778	924	1+
679.96192	493	
698.37757	281	1+
709.39870	638	1+
712.39995	159	
727.42523	714	1+
741.41259	266	1+
759.39424	392	1+
769.42054	593	1+
777.39875	307	1+
811.46093	294	1+
854.50132	750	
855.46730	5304	1+
865.42253	146	
866.19986	304	
928.51412	857	1+
END IONS

###FS:    #m/z: 953.21470 #charge   2
###MaxRes:#m/z:  0.00000 #charge-128
###MS: 1395
###MSMS: 1398
BEGIN IONS
TITLE=Cmpd 507, AutoMSn(953.2147), 23.6 min
RTINSECONDS=1417.69
SCANS=MS: 1395 MSMS: 1398
PEPMASS=953.21470	13860
CHARGE=2+
366.13992	140	
389.18160	232	
395.78579	128	
488.24829	172	
580.26907	112	
635.29941	135	
665.30518	129	
773.42741	113	
888.98480	102	
898.41424	104	
902.95169	237	
903.43917	439	
948.50072	135	
949.92415	112	
950.45922	613	1+
959.07290	103	
1204.60224	101	
1805.35604	683	1+
END IONS

###FS:    #m/z: 459.27782 #charge   1
###MaxRes:#m/z:  0.00000 #charge-128
###MS: 1399
###MSMS: 1400
BEGIN IONS
TITLE=Cmpd 508, AutoMSn(459.2778), 23.7 min
RTINSECONDS=1420.71
SCANS=MS: 1399 MSMS: 1400
PEPMASS=459.27782	52550
CHARGE=1+
314.20572	105	
341.19386	101	
358.20530	106	
368.22685	166	
370.22971	109	
386.21734	114	
397.24024	364	1+
414.28146	103	
418.27014	119	
421.24615	101	
423.28931	103	
427.96766	140	
428.25896	103	
439.28351	472	1+
442.27440	345	1+
444.25907	203	
446.25307	244	
448.85534	148	
449.25639	1103	
453.27629	101	
456.25478	441	1+
458.27403	785	1+
END IONS

###FS:    #m/z: 902.39727 #charge   3
###MaxRes:#m/z:  0.00000 #charge-128
###MS: 1399
###MSMS: 1401
BEGIN IONS
TITLE=Cmpd 509, AutoMSn(902.3973), 23.7 min
RTINSECONDS=1421.21
SCANS=MS: 1399 MSMS: 1401
PEPMASS=902.39727	30160
CHARGE=3+
376.18502	512	
432.72023	803	1+
434.20985	453	
445.18834	532	
463.19108	957	
502.20988	362	
520.24293	781	
555.27546	370	
580.28254	1189	1+
598.78700	406	
599.27978	404	
637.29958	1417	1+
665.27060	1067	1+
683.27569	2810	1+
694.32620	5125	1+
751.34573	14453	1+
755.30038	695	
755.80796	322	
770.30913	1149	1+
790.82458	324	
798.81077	554	
799.33271	700	
834.33156	372	
864.42803	1372	
865.42734	3004	1+
887.39325	342	
898.38897	561	1+
903.39501	363	
908.48297	828	
912.87649	386	
915.36341	627	
933.37828	800	1+
951.46774	2078	1+
1038.49685	1135	
1039.49790	620	
1109.51347	426	
1197.54512	374	
1649.66452	1788	1+
1935.80956	843	1+
END IONS

###FS:    #m/z: 902.39396 #charge   3
###MaxRes:#m/z:  0.00000 #charge-128
###MS: 1403
###MSMS: 1404
BEGIN IONS
TITLE=Cmpd 510, AutoMSn(902.3940), 23.7 min
RTINSECONDS=1424.74
SCANS=MS: 1403 MSMS: 1404
PEPMASS=902.39396	85240
CHARGE=3+
376.18845	1431	
433.21169	4425	1+
445.18090	806	
463.19360	1600	1+
476.23447	816	
502.20667	724	
555.27100	707	
555.77212	534	
580.28275	2075	1+
589.31813	798	1+
598.79165	768	
599.28455	657	
637.30568	3065	1+
655.27867	948	1+
665.26512	2339	1+
683.27735	4905	1+
694.32442	8566	1+
751.34592	28248	1+
755.30536	922	
755.81442	620	
770.30815	1734	1+
789.82609	862	
790.32217	559	
798.82768	795	
799.32390	879	
827.33687	596	
834.85181	498	
864.42659	8263	1+
886.89867	676	
887.39100	658	
896.38291	1243	1+
908.48770	1286	
912.36993	448	
913.50683	1208	
915.36317	1152	1+
933.37411	1881	1+
951.46037	3970	1+
990.39463	525	
1038.49137	5276	1+
1109.53677	597	
1196.55953	570	
1197.55575	442	
1649.66479	3627	1+
1754.73873	1740	1+
1935.81201	1668	1+
END IONS

###FS:    #m/z: 459.27853 #charge   1
###MaxRes:#m/z:  0.00000 #charge-128
###MS: 1403
###MSMS: 1405
BEGIN IONS
TITLE=Cmpd 511, AutoMSn(459.2785), 23.8 min
RTINSECONDS=1425.24
SCANS=MS: 1403 MSMS: 1405
PEPMASS=459.27853	84256
CHARGE=1+
312.17462	145	
324.14927	142	
328.20838	112	
333.19317	153	
354.18063	115	
364.24623	161	
376.19351	113	
380.19869	103	
382.21584	258	1+
389.73509	169	
400.27417	101	
402.26446	144	
413.24311	271	1+
422.25402	131	
426.27348	171	
438.23646	235	1+
440.26219	160	
442.26397	421	1+
444.29658	264	
447.27719	187	
449.25033	144	
454.25974	212	1+
456.27119	412	1+
458.28280	778	1+
END IONS

###FS:    #m/z: 304.24599 #charge-128
###MaxRes:#m/z:  0.00000 #charge-128
###MS: 1403
###MSMS: 1406
BEGIN IONS
TITLE=Cmpd 512, AutoMSn(304.2460), 23.8 min
RTINSECONDS=1425.74
SCANS=MS: 1403 MSMS: 1406
PEPMASS=304.24599	50900

304.25077	384	
END IONS

###FS:    #m/z: 902.39398 #charge   3
###MaxRes:#m/z:  0.00000 #charge-128
###MS: 1407
###MSMS: 1408
BEGIN IONS
TITLE=Cmpd 513, AutoMSn(902.3940), 23.8 min
RTINSECONDS=1428.76
SCANS=MS: 1407 MSMS: 1408
PEPMASS=902.39398	113396
CHARGE=3+
376.18727	1151	
433.21454	4752	1+
445.17872	1072	
463.19126	1822	
476.23866	845	
519.74785	1190	
520.22622	1803	1+
555.27118	795	
580.28097	1998	1+
598.79057	997	
599.29074	679	
637.30188	3399	1+
665.26918	2543	1+
683.27556	6095	1+
694.32514	9071	1+
741.29709	573	
751.34459	33562	1+
755.30636	1306	1+
770.31017	1933	1+
789.81429	537	
834.34074	745	
834.84431	616	
864.42389	9719	1+
877.86644	692	
878.37175	538	
887.40746	746	
896.36932	945	1+
903.37532	793	
903.85837	587	
908.47809	3348	1+
912.36258	589	
912.86960	785	
915.36016	1567	1+
933.37969	1686	1+
951.45762	3387	1+
968.92021	637	
969.40655	722	
1038.48768	2077	
1039.50100	1262	
1109.54419	600	
1196.56020	817	
1596.64588	2116	1+
1649.66387	3607	1+
END IONS

###FS:    #m/z: 304.24626 #charge-128
###MaxRes:#m/z:  0.00000 #charge-128
###MS: 1407
###MSMS: 1409
BEGIN IONS
TITLE=Cmpd 514, AutoMSn(304.2463), 23.8 min
RTINSECONDS=1429.26
SCANS=MS: 1407 MSMS: 1409
PEPMASS=304.24626	85509

304.24644	466	1+
END IONS

###FS:    #m/z: 454.74762 #charge   2
###MaxRes:#m/z:  0.00000 #charge-128
###MS: 1407
###MSMS: 1410
BEGIN IONS
TITLE=Cmpd 515, AutoMSn(454.7476), 23.8 min
RTINSECONDS=1429.76
SCANS=MS: 1407 MSMS: 1410
PEPMASS=454.74762	35765
CHARGE=2+
316.16856	697	1+
328.18588	117	
333.19074	3554	1+
339.15995	130	
346.19567	171	
362.22354	184	
365.23773	111	
373.20295	142	
376.20374	417	1+
378.31843	110	
389.22301	111	
390.20303	3086	1+
406.24710	126	
411.22173	167	
414.28643	147	
415.25127	495	1+
418.28461	197	
420.24066	266	1+
425.02593	112	
429.21390	260	1+
432.27079	663	1+
434.27158	581	1+
436.27121	517	1+
438.26918	392	1+
440.27487	243	
443.76069	114	
446.27406	2845	1+
450.27496	1515	1+
451.78358	120	
452.27830	1830	1+
454.26877	1741	1+
456.27937	1792	1+
458.27558	1139	1+
462.28026	415	
465.34892	144	
472.27869	161	
531.27557	330	1+
548.28352	822	1+
557.30447	732	1+
571.35198	210	
575.30748	2592	1+
585.29975	150	
672.39664	238	1+
722.38486	7517	1+
731.03324	166	
731.51602	221	
732.36891	1055	
743.42617	123	
790.56135	275	1+
794.57607	407	1+
END IONS

###FS:    #m/z: 454.74822 #charge   2
###MaxRes:#m/z:  0.00000 #charge-128
###MS: 1411
###MSMS: 1412
BEGIN IONS
TITLE=Cmpd 516, AutoMSn(454.7482), 23.9 min
RTINSECONDS=1432.79
SCANS=MS: 1411 MSMS: 1412
PEPMASS=454.74822	50388
CHARGE=2+
315.18350	268	
316.16310	556	1+
332.18314	171	
333.19003	4242	1+
348.19518	143	
354.19226	138	
365.20829	136	
368.21301	133	
372.17489	330	1+
375.19658	139	
376.18406	356	
390.19940	3810	1+
396.22883	148	
397.80600	249	
398.25477	183	
405.23590	189	
411.22171	304	1+
415.24779	164	
416.26822	357	1+
419.24096	171	
421.27530	154	
429.22257	237	1+
432.27877	697	1+
434.25442	603	1+
436.25870	450	1+
438.26380	441	1+
440.30732	332	1+
443.24718	538	
446.27200	3322	1+
450.28171	1360	1+
452.27961	1497	1+
454.27120	1156	1+
456.27499	3348	1+
457.77198	123	
472.27597	190	
531.27853	456	1+
548.29047	714	1+
557.30745	1121	1+
569.32075	198	
571.35447	152	
575.30959	3491	1+
585.31071	220	
672.41841	289	
686.35611	199	
708.33983	270	1+
722.38669	9782	1+
732.37024	464	
821.45022	296	
END IONS

###FS:    #m/z: 476.30246 #charge   1
###MaxRes:#m/z:  0.00000 #charge-128
###MS: 1411
###MSMS: 1413
BEGIN IONS
TITLE=Cmpd 517, AutoMSn(476.3025), 23.9 min
RTINSECONDS=1433.29
SCANS=MS: 1411 MSMS: 1413
PEPMASS=476.30246	34601
CHARGE=1+
318.21541	197	
414.28407	221	
415.24973	324	1+
426.25981	159	
440.28751	151	
441.26797	339	1+
444.28133	143	
449.26060	552	
454.29163	189	
456.27817	242	
458.27335	599	1+
460.28544	449	
462.27203	221	
472.28354	647	1+
474.27840	814	1+
476.29177	965	1+
END IONS

###FS:    #m/z: 908.47591 #charge   1
###MaxRes:#m/z:  0.00000 #charge-128
###MS: 1411
###MSMS: 1414
BEGIN IONS
TITLE=Cmpd 518, AutoMSn(908.4759), 23.9 min
RTINSECONDS=1433.79
SCANS=MS: 1411 MSMS: 1414
PEPMASS=908.47591	23391
CHARGE=1+
331.14942	195	
333.18384	1330	1+
355.14878	202	
366.13054	172	
368.15595	231	1+
376.17948	192	
385.13089	174	
390.19841	532	1+
394.16380	208	1+
415.18060	311	1+
417.17712	622	1+
433.20412	964	1+
435.21612	468	
445.19363	491	
446.27676	948	1+
463.21481	2077	1+
467.22487	216	1+
474.20613	330	1+
484.19893	175	
491.19354	225	1+
491.59009	400	
518.23321	275	1+
520.20193	230	
524.21694	255	
531.25971	218	
534.21363	250	1+
536.20236	169	
548.28238	454	1+
550.24138	295	
553.20969	188	
558.27962	412	1+
575.30184	435	
576.28678	1108	1+
580.27585	458	1+
590.32501	168	
594.26888	510	1+
605.24505	162	
608.27186	211	1+
620.25123	223	
637.29471	706	1+
649.25007	179	
655.27956	331	1+
665.26551	662	1+
677.28769	214	1+
683.28335	185	
694.32659	1361	1+
694.88796	325	
716.31841	441	1+
722.38549	673	1+
732.34862	445	1+
751.34754	4639	1+
762.37739	216	
765.21914	192	
776.48619	260	
864.43832	747	1+
908.48309	4963	1+
END IONS

###FS:    #m/z: 454.26193 #charge   2
###MaxRes:#m/z:  0.00000 #charge-128
###MS: 1415
###MSMS: 1416
BEGIN IONS
TITLE=Cmpd 519, AutoMSn(454.2619), 23.9 min
RTINSECONDS=1436.83
SCANS=MS: 1415 MSMS: 1416
PEPMASS=454.26193	46364
CHARGE=2+
316.16982	1031	1+
324.18599	144	
327.15478	127	
333.19052	4284	1+
340.04784	392	
344.19205	246	1+
371.19854	273	1+
376.18173	211	
378.23556	136	
381.20758	129	
386.24922	129	
390.20233	3252	1+
394.23340	478	1+
398.22645	157	
399.83476	411	
412.21503	125	
415.24299	258	1+
418.19991	573	1+
425.02096	228	
425.11141	149	
429.20867	438	1+
432.27178	483	1+
434.27693	572	1+
436.26620	417	
438.27227	638	1+
440.26922	479	1+
446.27442	3994	1+
450.28397	1582	1+
453.25768	600	
454.27574	1680	1+
456.27397	3444	1+
461.40544	1122	
462.28749	268	
463.21233	287	
472.27534	131	
482.27492	132	
531.27659	382	1+
548.29936	454	1+
557.30395	702	1+
575.30264	3337	1+
631.36408	134	
672.40065	211	1+
704.36331	162	
722.38473	8298	1+
722.38938	360	1+
731.27068	240	
731.38378	146	
732.36688	505	
782.44536	283	1+
821.45362	240	
866.54034	472	1+
903.55298	1163	1+
END IONS

###FS:    #m/z: 476.30237 #charge   1
###MaxRes:#m/z:  0.00000 #charge-128
###MS: 1415
###MSMS: 1417
BEGIN IONS
TITLE=Cmpd 520, AutoMSn(476.3024), 24.0 min
RTINSECONDS=1437.33
SCANS=MS: 1415 MSMS: 1417
PEPMASS=476.30237	34281
CHARGE=1+
359.20803	174	
376.60068	373	
396.23720	116	
416.24036	188	
432.26894	159	
438.26440	172	
440.28020	159	
445.26085	116	
454.28469	171	
456.28259	131	
458.27094	477	
460.27383	381	
462.29051	155	
472.28563	571	1+
474.28950	898	1+
476.28394	1170	1+
END IONS

###FS:    #m/z: 908.48056 #charge   1
###MaxRes:#m/z:  0.00000 #charge-128
###MS: 1415
###MSMS: 1418
BEGIN IONS
TITLE=Cmpd 521, AutoMSn(908.4806), 24.0 min
RTINSECONDS=1437.83
SCANS=MS: 1415 MSMS: 1418
PEPMASS=908.48056	22128
CHARGE=1+
333.18400	755	1+
359.16762	137	
366.15826	135	
374.14972	149	
376.16997	254	1+
390.20428	185	
392.17590	247	1+
395.78478	174	
400.17504	134	
411.20010	143	
416.18045	420	1+
433.21107	401	1+
435.20286	377	1+
444.19038	396	1+
446.26883	395	1+
454.17485	261	1+
463.21304	1859	1+
470.28516	131	
493.18247	271	1+
500.20262	145	
502.21193	259	1+
513.20722	227	1+
531.29068	153	
543.24995	150	
548.29504	386	1+
550.99406	157	
558.30098	309	
575.31496	312	
576.29845	998	1+
580.27069	272	1+
601.83449	134	
637.29491	394	1+
646.25821	182	
654.75489	196	
655.28762	148	
663.29235	514	1+
677.30103	196	
680.28179	131	
694.32932	881	1+
722.37297	730	1+
732.36811	687	
734.32354	132	
751.34445	2618	1+
762.36911	325	
790.72079	137	
864.43742	407	1+
907.43511	150	
908.48557	2894	1+
END IONS

###FS:    #m/z: 476.30352 #charge   1
###MaxRes:#m/z:  0.00000 #charge-128
###MS: 1419
###MSMS: 1420
BEGIN IONS
TITLE=Cmpd 522, AutoMSn(476.3035), 24.0 min
RTINSECONDS=1440.86
SCANS=MS: 1419 MSMS: 1420
PEPMASS=476.30352	34574
CHARGE=1+
320.21640	118	
324.11102	136	
328.23470	126	
344.20946	143	
356.21529	114	
360.21843	116	
378.58445	164	
393.17678	122	
394.26930	113	
396.25872	178	
400.22816	171	
414.23508	111	
416.26381	182	
424.24466	231	1+
428.25485	200	
437.17422	127	
438.32194	143	
442.24574	131	
449.26164	169	
455.26392	125	
456.28280	413	1+
458.28427	375	
460.27973	656	1+
468.42611	441	
472.28540	464	1+
474.29577	787	1+
476.29190	844	1+
END IONS

###FS:    #m/z: 970.47751 #charge   2
###MaxRes:#m/z:  0.00000 #charge-128
###MS: 1419
###MSMS: 1421
BEGIN IONS
TITLE=Cmpd 523, AutoMSn(970.4775), 24.0 min
RTINSECONDS=1441.36
SCANS=MS: 1419 MSMS: 1421
PEPMASS=970.47751	12367
CHARGE=2+
366.13564	309	
466.21469	103	
496.23688	101	
520.27864	224	1+
528.28080	124	
538.74623	112	
552.23134	120	
559.22787	103	
561.30074	105	
650.29067	125	
657.24389	119	
664.36117	280	1+
671.29029	307	1+
710.84421	136	
711.35314	220	
779.35985	115	
821.38493	243	1+
825.89260	122	
871.80056	113	
878.42794	752	1+
970.96296	137	
971.46768	124	
973.48539	261	1+
991.50791	510	1+
1002.87473	148	
1064.49271	172	
1120.56766	143	
1121.56731	131	
1131.69667	287	
1548.72533	952	1+
1695.79297	680	1+
END IONS

###FS:    #m/z: 330.26060 #charge-128
###MaxRes:#m/z:  0.00000 #charge-128
###MS: 1419
###MSMS: 1422
BEGIN IONS
TITLE=Cmpd 524, AutoMSn(330.2606), 24.0 min
RTINSECONDS=1441.86
SCANS=MS: 1419 MSMS: 1422
PEPMASS=330.26060	13498

312.24764	253	
330.22140	115	
332.25760	107	
END IONS

###FS:    #m/z: 306.26153 #charge-128
###MaxRes:#m/z:  0.00000 #charge-128
###MS: 1423
###MSMS: 1424
BEGIN IONS
TITLE=Cmpd 525, AutoMSn(306.2615), 24.1 min
RTINSECONDS=1444.89
SCANS=MS: 1423 MSMS: 1424
PEPMASS=306.26153	52115

304.24969	278	
END IONS

###FS:    #m/z: 970.97070 #charge   2
###MaxRes:#m/z:  0.00000 #charge-128
###MS: 1423
###MSMS: 1425
BEGIN IONS
TITLE=Cmpd 526, AutoMSn(970.9707), 24.1 min
RTINSECONDS=1445.39
SCANS=MS: 1423 MSMS: 1425
PEPMASS=970.97070	31180
CHARGE=2+
387.15188	217	1+
389.20755	233	1+
393.20869	586	
394.16669	181	
412.13947	247	1+
429.17488	582	1+
498.25668	221	1+
503.25411	508	1+
518.23356	224	1+
521.26906	708	1+
524.24054	151	
558.21019	554	1+
566.36707	152	
576.23334	407	
646.32187	274	
650.31843	351	1+
654.29515	191	
661.31867	159	
664.33148	1129	1+
671.30057	160	
689.32638	650	1+
710.84365	217	
711.34512	530	
718.34962	412	1+
719.85023	146	
727.32707	253	1+
757.33311	153	
761.35512	224	1+
779.35827	731	1+
800.34840	281	1+
818.36850	193	
821.37733	624	1+
834.40026	186	
834.91021	218	
878.43131	1784	1+
896.43028	144	
931.45094	144	
950.42270	244	
951.41942	372	1+
973.50673	239	
991.50855	1368	1+
1063.48558	265	
1093.57104	160	
1120.56126	1247	1+
1131.70214	645	
1420.67360	206	
1531.69390	671	1+
1548.71585	168	
1548.73569	1453	1+
1650.82523	352	1+
1677.78152	633	1+
1695.79070	2435	1+
1779.81125	521	1+
1808.87834	844	1+
1923.89056	498	1+
1940.94645	1293	1+
END IONS

###FS:    #m/z: 942.81065 #charge   3
###MaxRes:#m/z:  0.00000 #charge-128
###MS: 1423
###MSMS: 1426
BEGIN IONS
TITLE=Cmpd 527, AutoMSn(942.8106), 24.1 min
RTINSECONDS=1445.89
SCANS=MS: 1423 MSMS: 1426
PEPMASS=942.81065	19815
CHARGE=3+
366.13202	185	
399.23453	266	
402.23668	245	
472.24207	228	
525.30884	420	
531.28745	162	
587.29383	156	
626.36185	330	
637.33547	166	
687.28555	179	
701.35836	159	
739.43531	766	1+
818.96260	178	
830.39786	10358	1+
840.07016	636	
867.49757	649	1+
891.94305	242	
936.85512	253	1+
937.12851	217	
937.48813	314	1+
941.48976	835	1+
942.97395	335	
943.12442	160	
943.48034	2178	1+
954.52673	336	
999.02481	216	
999.51968	268	
1046.54748	192	
1067.61162	277	
1172.58243	257	
1173.60149	157	
1273.61142	173	
1654.82599	593	1+
1865.95423	538	1+
1979.00602	858	1+
2088.01390	1339	1+
END IONS

###FS:    #m/z: 970.97106 #charge   2
###MaxRes:#m/z:  0.00000 #charge-128
###MS: 1427
###MSMS: 1428
BEGIN IONS
TITLE=Cmpd 528, AutoMSn(970.9711), 24.1 min
RTINSECONDS=1448.92
SCANS=MS: 1427 MSMS: 1428
PEPMASS=970.97106	74713
CHARGE=2+
387.15195	306	1+
389.20763	390	1+
393.21118	1406	1+
395.78423	610	
399.83809	627	
405.17922	324	1+
409.21926	205	1+
412.16018	206	
429.17139	553	1+
437.20512	185	
487.23284	220	1+
500.24869	392	1+
503.25604	495	1+
510.70309	241	
521.26504	1044	1+
540.20445	378	1+
543.24944	171	
551.25686	828	1+
558.21891	799	1+
561.27123	197	
576.23633	789	1+
642.28358	352	1+
646.31876	509	1+
650.31603	344	
664.34294	1560	1+
666.28103	247	
671.28816	275	
672.29496	448	1+
687.27901	384	1+
689.32804	921	1+
705.28401	381	1+
761.36828	392	1+
764.35010	334	1+
770.37145	271	1+
779.36086	1127	1+
790.36721	243	1+
801.34681	256	1+
813.75979	190	
818.36849	583	1+
821.37775	1304	1+
825.89629	421	1+
878.43018	3770	1+
890.95343	206	
891.44908	440	
931.43894	204	
933.40402	292	1+
950.41150	818	1+
962.48046	170	
962.97119	209	
991.51844	2793	1+
1063.48929	452	
1064.49477	514	
1120.55826	1583	1+
1131.69425	678	
1177.57100	184	
1291.62442	226	
1292.62650	208	
1420.66791	2156	1+
1434.15997	232	
1437.70092	1026	1+
1529.69887	1598	1+
1548.73198	3915	1+
1548.75316	277	
1549.73783	243	
1581.71400	527	1+
1596.73407	519	1+
1667.81211	929	1+
1677.78030	1924	1+
1695.79759	6535	1+
1790.87177	523	1+
1808.87545	1467	1+
1940.93696	3339	1+
END IONS

###FS:    #m/z: 648.65551 #charge   3
###MaxRes:#m/z:  0.00000 #charge-128
###MS: 1427
###MSMS: 1429
BEGIN IONS
TITLE=Cmpd 529, AutoMSn(648.6555), 24.2 min
RTINSECONDS=1449.42
SCANS=MS: 1427 MSMS: 1429
PEPMASS=648.65551	46136
CHARGE=3+
367.17688	254	
369.18185	255	1+
372.15917	386	1+
376.17897	237	1+
388.16034	195	
389.20893	293	
393.20780	529	1+
394.12435	469	1+
395.78131	679	
395.86885	341	
396.19976	232	1+
405.17523	240	1+
409.21316	239	
411.17423	198	
412.14565	433	1+
415.19978	211	
429.17616	652	
430.16738	895	1+
437.20760	394	1+
446.18326	431	1+
458.25757	348	1+
473.25115	191	
476.24881	291	1+
480.22746	227	
500.25569	274	
504.24300	526	1+
511.24981	315	
515.24658	255	1+
517.25285	395	1+
519.22612	533	1+
521.25809	479	1+
529.24636	235	1+
532.25778	327	1+
540.21770	332	
541.20718	517	1+
543.23774	678	1+
548.23888	411	1+
550.98729	743	
551.26079	940	1+
555.29094	221	1+
558.21962	1661	1+
570.31459	282	1+
574.31502	251	1+
576.26150	1473	1+
618.31869	234	1+
623.80379	189	
626.33388	513	1+
628.34077	1192	1+
632.31765	687	1+
636.34266	294	1+
642.33445	628	1+
644.34016	1870	1+
644.78749	360	1+
646.33908	4563	1+
646.82238	714	1+
650.33936	2179	1+
661.31772	207	
662.35071	529	1+
664.33910	1337	1+
666.29736	450	1+
671.29404	1621	1+
677.28769	451	1+
678.93239	583	1+
683.39303	508	1+
687.27627	792	1+
689.33207	1428	1+
705.29262	1221	1+
717.35355	237	1+
718.32990	285	
722.37802	221	
727.33298	237	1+
763.36363	309	1+
765.35168	747	
769.35710	272	1+
772.35301	266	1+
773.35206	480	1+
778.36312	192	
779.36750	4176	1+
787.39289	240	1+
790.38741	391	1+
798.88267	361	1+
801.33472	865	1+
818.36570	1708	1+
821.36917	613	1+
825.91705	428	1+
833.41187	1043	1+
850.44836	1018	1+
861.42368	207	
878.43003	8947	1+
892.44944	267	1+
904.94791	192	
905.44826	433	1+
931.43423	540	1+
946.45343	602	1+
950.41281	647	1+
963.52774	1245	1+
991.52027	4777	1+
1120.56272	3093	1+
1131.69095	421	
1177.58466	1228	1+
1307.53444	968	1+
1402.65669	1109	1+
1415.63443	367	1+
1420.66975	3853	1+
1421.65443	194	
1437.68504	2369	1+
1503.71689	412	1+
1520.73263	643	1+
1530.70133	2494	1+
1548.73023	7956	1+
1565.70758	681	1+
1581.72914	1089	1+
1667.79498	936	1+
1677.78141	1694	1+
1695.80462	5368	1+
END IONS

###FS:    #m/z: 647.65238 #charge   3
###MaxRes:#m/z:  0.00000 #charge-128
###MS: 1431
###MSMS: 1432
BEGIN IONS
TITLE=Cmpd 530, AutoMSn(647.6524), 24.2 min
RTINSECONDS=1452.94
SCANS=MS: 1431 MSMS: 1432
PEPMASS=647.65238	69998
CHARGE=3+
369.16353	370	1+
372.15422	509	
383.18128	463	
387.15893	321	1+
393.21553	363	
394.13722	658	1+
396.18081	213	1+
402.17745	289	1+
405.17462	329	
409.20460	243	1+
411.15516	288	
412.14311	683	1+
414.19115	472	1+
417.92697	272	
425.72112	974	1+
429.16706	633	
430.16599	1014	1+
434.16603	230	1+
437.21648	295	
442.21972	284	1+
447.20880	449	1+
457.22719	236	
472.23239	293	1+
473.90089	342	1+
474.56717	670	
476.25104	379	
480.23565	307	
490.24394	371	1+
494.26268	226	1+
500.24624	403	1+
504.24907	411	
505.17730	274	
511.24076	587	1+
515.25259	243	1+
516.91614	298	1+
517.24616	706	1+
521.26060	848	1+
525.23320	358	1+
531.23375	545	1+
540.20651	290	
541.20130	765	1+
543.23712	718	1+
548.26118	411	1+
551.25628	1378	1+
558.21943	2429	1+
566.77937	264	1+
576.24049	1476	1+
579.29576	391	1+
587.31742	286	1+
609.25630	401	1+
625.32752	414	1+
627.25428	268	
628.33398	587	1+
632.32602	1161	1+
636.31907	482	1+
642.31615	739	1+
644.35111	1802	1+
646.33496	6319	1+
651.33333	1524	1+
654.28157	997	1+
661.32831	688	1+
664.34037	1285	1+
666.28614	1018	1+
670.25681	367	
671.29166	1863	1+
674.28684	261	
677.29373	455	1+
678.93335	813	1+
683.37805	296	1+
687.26534	562	1+
689.31799	1150	1+
692.35477	257	1+
697.03401	701	
698.82285	270	1+
705.28448	1103	1+
717.33825	290	1+
734.34781	238	1+
757.34784	348	1+
762.34587	725	1+
765.36377	576	
770.37399	299	1+
773.36318	409	1+
779.36496	6574	1+
790.37224	1065	1+
791.85539	279	1+
798.87025	308	
799.36188	390	1+
801.34650	1073	1+
818.37468	1632	1+
821.37045	936	1+
825.90068	282	
850.43249	819	1+
851.43917	618	1+
860.42864	397	1+
862.41860	386	1+
878.43692	10833	1+
890.30820	238	
890.42645	439	1+
892.40460	303	1+
894.43531	267	1+
915.97785	289	
932.42924	452	1+
946.45956	652	1+
950.41348	662	1+
963.51960	1871	1+
991.51592	6066	1+
1092.55369	548	1+
1120.56046	3877	1+
1131.69599	903	
1177.58734	1891	1+
1272.55620	597	1+
1292.64549	2045	1+
1322.62285	686	1+
1402.66061	837	1+
1420.67561	4869	1+
1437.69416	3294	1+
1503.71067	443	1+
1520.73444	922	1+
1530.70272	2414	1+
1548.73202	8793	1+
1553.75395	596	1+
1565.72223	633	1+
1660.79957	635	1+
1667.80768	1846	1+
1677.78043	2090	1+
1695.80284	6128	1+
1789.84049	611	1+
1808.88240	707	1+
END IONS

###FS:    #m/z: 771.05442 #charge   3
###MaxRes:#m/z:  0.00000 #charge-128
###MS: 1431
###MSMS: 1433
BEGIN IONS
TITLE=Cmpd 531, AutoMSn(771.0544), 24.2 min
RTINSECONDS=1453.44
SCANS=MS: 1431 MSMS: 1433
PEPMASS=771.05442	38043
CHARGE=3+
424.19531	571	1+
429.20217	168	
435.17067	248	
441.22297	826	1+
444.25334	273	1+
451.20010	304	
452.19204	1552	1+
469.22209	2937	1+
497.72078	204	
540.25665	389	1+
549.08742	192	
551.24566	278	1+
574.27699	212	1+
590.28977	262	1+
608.33828	185	
610.29144	171	
614.97806	276	1+
627.30993	359	
638.29607	745	1+
655.29712	2007	1+
668.83259	181	
677.67208	251	
685.32722	247	1+
712.15074	212	
712.30471	385	1+
716.35701	292	
733.03353	612	1+
733.37115	998	1+
733.71812	640	
750.37507	179	
755.36400	180	
758.44020	212	
759.36801	302	1+
759.70424	398	1+
765.05469	564	1+
765.38979	2205	1+
765.71585	289	
766.89013	280	1+
770.39082	498	
770.71571	310	
771.05322	4052	1+
771.38932	5056	1+
771.72324	3223	1+
774.37973	245	
775.38381	717	1+
780.42337	398	
783.92606	190	
819.92176	319	1+
881.46788	606	1+
892.40839	198	
897.40043	207	
898.39274	383	1+
907.37954	223	
1018.52857	1356	1+
1204.61672	1050	1+
1414.74160	2177	1+
1416.75361	723	1+
1599.82322	1488	1+
1656.84716	7223	1+
1842.93044	6980	1+
2029.01292	2818	1+
2100.04689	728	1+
END IONS

###FS:    #m/z: 703.69519 #charge   3
###MaxRes:#m/z:  0.00000 #charge-128
###MS: 1431
###MSMS: 1434
BEGIN IONS
TITLE=Cmpd 532, AutoMSn(703.6952), 24.2 min
RTINSECONDS=1453.94
SCANS=MS: 1431 MSMS: 1434
PEPMASS=703.69519	35596
CHARGE=3+
375.16245	336	1+
377.21605	1373	1+
393.18488	331	1+
395.78913	268	
403.15451	399	
405.20721	2071	1+
421.18266	539	1+
429.20866	327	1+
456.23163	279	1+
460.22818	237	1+
463.20728	505	1+
468.75880	216	
471.22592	338	1+
478.27744	416	1+
483.50063	365	
489.24398	792	1+
502.32213	727	1+
506.25580	973	1+
512.27050	282	1+
516.24050	401	
525.75868	218	1+
534.25503	1964	1+
550.26733	271	1+
555.26095	378	1+
559.25183	230	
563.27670	266	1+
568.30118	265	1+
570.23349	299	1+
572.29834	264	1+
575.30468	311	1+
585.25774	380	1+
590.31666	493	1+
601.28375	332	1+
606.65876	269	
607.29969	374	1+
614.40725	242	1+
617.30105	1039	1+
621.40461	272	
626.36459	1028	1+
632.83988	515	1+
635.30159	1131	1+
641.29752	237	1+
654.99611	293	1+
655.33779	292	
655.67219	216	
657.35349	357	1+
661.00414	818	1+
661.35691	1053	1+
661.67829	344	
674.35141	391	1+
680.36793	301	1+
683.35011	379	
683.86520	439	
684.35146	906	1+
688.34143	451	1+
689.00179	666	
696.32563	258	1+
697.69444	479	1+
698.03051	789	1+
698.36392	515	1+
700.36233	1059	1+
700.85698	284	
702.36366	1322	1+
703.69893	1109	1+
704.02894	1248	
704.37550	1488	1+
705.88633	396	1+
706.36790	2198	1+
713.23492	611	
714.33190	297	
728.88339	441	1+
732.31919	535	1+
739.44054	297	1+
740.42972	327	
750.32676	436	1+
758.41368	864	1+
767.41819	218	
793.40749	224	1+
803.37788	273	1+
812.43002	264	1+
821.42817	597	1+
826.51214	4388	1+
830.39825	3175	1+
837.12239	572	
839.11238	1141	1+
839.28658	515	1+
839.47318	291	
867.49536	281	1+
877.49166	221	
877.98048	294	1+
879.40018	425	1+
899.46426	485	1+
937.47479	343	1+
943.44726	296	1+
943.48271	257	
951.53362	359	1+
973.52782	1424	1+
1044.53048	233	
1173.66254	1338	1+
1265.65073	590	1+
1288.68734	2564	1+
1394.71801	567	1+
1474.77941	4348	1+
1510.79324	848	1+
1557.88358	1322	1+
1567.80248	337	1+
1575.81803	7820	1+
1593.84819	358	1+
1686.85961	1573	1+
1704.85838	10153	1+
1817.94091	5878	1+
1980.96834	734	1+
2038.02957	1074	1+
END IONS

###FS:    #m/z: 771.05256 #charge   3
###MaxRes:#m/z:  0.00000 #charge-128
###MS: 1435
###MSMS: 1436
BEGIN IONS
TITLE=Cmpd 533, AutoMSn(771.0526), 24.3 min
RTINSECONDS=1456.96
SCANS=MS: 1435 MSMS: 1436
PEPMASS=771.05256	71958
CHARGE=3+
355.17370	324	
424.19490	708	1+
429.19482	365	1+
441.22103	972	
451.21348	204	
452.19158	1379	1+
469.21717	4513	1+
526.24751	578	1+
542.25754	273	1+
551.23904	216	
554.26599	226	
586.23932	258	1+
591.31897	261	
602.29991	566	1+
602.81253	337	
608.32534	219	
615.31956	219	
627.29993	619	1+
638.27555	1302	1+
655.30006	1506	1+
677.00990	205	
677.33964	297	1+
695.30478	243	
707.35791	190	
710.37194	232	
712.32137	254	
713.32684	464	1+
715.84327	227	
727.36539	219	
733.04505	1315	1+
733.37099	1376	1+
733.70771	1003	
741.33509	233	1+
746.04766	222	
748.38954	319	1+
755.36800	454	1+
759.70482	340	1+
760.04455	434	1+
760.38117	236	1+
765.04504	860	1+
765.39164	1047	1+
765.71505	840	1+
769.38450	840	1+
770.71939	329	
771.05668	6767	1+
771.39063	7137	1+
771.72196	4304	1+
774.90263	264	1+
775.38918	934	1+
775.71082	312	1+
780.41776	824	1+
820.41054	225	
825.39841	453	1+
881.46028	972	1+
897.40078	591	1+
907.38001	501	
913.45957	194	
921.47054	190	
1018.53481	1696	1+
1026.17843	355	
1062.34112	192	
1414.74471	3014	1+
1533.80350	958	1+
1599.81594	1879	1+
1656.85254	8189	1+
1842.92887	9375	1+
2029.01077	3858	1+
2100.05575	950	1+
END IONS

###FS:    #m/z: 647.32805 #charge   3
###MaxRes:#m/z:  0.00000 #charge-128
###MS: 1435
###MSMS: 1437
BEGIN IONS
TITLE=Cmpd 534, AutoMSn(647.3280), 24.3 min
RTINSECONDS=1457.47
SCANS=MS: 1435 MSMS: 1437
PEPMASS=647.32805	77440
CHARGE=3+
336.13165	223	1+
354.13630	299	1+
372.15015	433	
376.18634	599	1+
387.15980	420	1+
394.13332	690	1+
405.17218	306	1+
411.16513	314	
412.14694	936	1+
429.16704	1724	1+
437.20728	792	1+
447.18986	328	
457.23768	274	
468.21561	301	
474.23557	725	
480.23130	295	1+
500.25141	283	
503.24814	725	1+
505.15747	256	
511.24463	292	
519.23832	1028	1+
523.22952	478	1+
531.24366	239	1+
540.19631	740	1+
543.23240	392	
546.80244	298	1+
548.25406	291	
550.53566	323	
550.98560	438	
551.25871	721	1+
558.22297	2004	1+
576.24091	1333	1+
580.27860	348	1+
600.35732	231	1+
614.30686	298	1+
616.29271	553	1+
624.31114	224	1+
626.32452	533	1+
628.31043	955	1+
632.31219	1124	1+
635.32972	303	1+
643.33975	393	
643.84724	276	1+
644.34773	1506	1+
646.34531	2499	1+
648.34924	4190	1+
654.28423	594	1+
659.27812	448	1+
661.32485	270	
662.32684	441	1+
664.34197	1398	1+
666.29990	625	1+
669.28555	230	1+
671.30161	835	
672.29654	1387	1+
678.31294	302	1+
679.99857	417	1+
687.27572	339	
688.25910	610	
689.31428	1126	1+
697.35508	409	1+
705.29238	1642	1+
710.33187	2174	1+
717.32924	360	1+
718.84681	928	1+
756.34674	525	1+
762.35283	486	1+
765.35044	717	
770.35768	266	1+
779.36396	5307	1+
783.34239	274	
785.42375	387	1+
790.36169	1065	1+
798.87690	265	
799.36559	393	1+
801.33835	1304	1+
818.37365	1410	1+
821.38141	915	1+
824.89513	438	1+
826.38161	422	
850.42105	513	
850.44334	1482	1+
860.23442	287	
860.40372	1127	1+
878.43384	2021	1+
878.43476	8141	1+
917.45485	321	1+
932.46147	232	1+
945.48145	299	1+
950.40508	646	1+
963.52544	1281	1+
974.49976	286	1+
991.52038	4734	1+
1120.56789	3697	1+
1131.69605	876	
1177.58006	1540	1+
1195.60274	373	1+
1273.62486	724	1+
1292.66088	1679	1+
1402.66253	1049	1+
1420.66375	3852	1+
1437.69812	2405	1+
1502.69118	712	1+
1520.72178	883	1+
1530.70491	2556	1+
1545.71121	388	1+
1548.73125	8581	1+
1581.73870	920	1+
1661.77679	477	1+
1667.81124	1265	1+
1676.76785	1966	1+
1695.80103	5967	1+
1791.84540	661	1+
END IONS

###FS:    #m/z: 703.69594 #charge   3
###MaxRes:#m/z:  0.00000 #charge-128
###MS: 1435
###MSMS: 1438
BEGIN IONS
TITLE=Cmpd 535, AutoMSn(703.6959), 24.3 min
RTINSECONDS=1457.97
SCANS=MS: 1435 MSMS: 1438
PEPMASS=703.69594	57587
CHARGE=3+
357.14057	311	1+
369.21177	248	1+
375.16771	360	1+
377.21465	1914	1+
388.28825	277	1+
393.18868	321	1+
395.78300	498	
403.15501	320	
405.21049	2066	1+
412.95758	338	
415.70188	382	
421.17726	1065	1+
434.24549	299	1+
491.21775	251	
491.58721	312	
496.22906	245	1+
502.33673	239	
503.23171	266	1+
506.25843	1081	1+
512.28460	337	1+
514.20761	295	1+
516.25019	441	1+
525.28992	320	1+
532.23370	466	1+
534.25563	1957	1+
546.27575	280	1+
562.26730	248	1+
567.27703	800	1+
585.26685	292	1+
587.33396	919	
587.83362	421	
590.31140	563	1+
601.31445	280	1+
606.65589	365	
606.98480	375	
607.30979	524	1+
611.83590	341	1+
613.35176	308	
615.41379	291	1+
617.29050	355	
626.36106	597	1+
634.61510	636	1+
635.30183	556	
657.90701	225	1+
661.01393	648	1+
661.34408	1026	1+
669.86957	453	1+
674.34342	589	1+
680.36886	471	1+
683.36445	368	
686.33016	235	
696.32983	308	1+
697.69317	500	1+
698.02036	252	
698.36531	1991	1+
702.36799	1140	1+
703.69884	1868	1+
704.02609	1202	
704.36865	1942	1+
704.89212	724	1+
706.37237	2196	1+
712.14950	361	
713.26918	339	1+
717.32366	226	1+
733.33729	344	1+
740.42120	334	1+
750.32084	319	1+
755.38908	367	1+
758.41311	1212	1+
758.58288	239	
797.39574	655	1+
803.36619	382	1+
826.50694	5280	1+
830.40121	725	
836.47397	339	1+
837.13138	564	
839.08084	628	1+
839.30309	407	1+
859.03980	505	
900.46178	505	1+
909.52630	389	1+
925.39995	695	1+
954.54105	303	1+
973.52581	1432	1+
977.49996	663	1+
993.50609	322	1+
1019.50876	264	
1020.01821	383	
1264.66930	783	1+
1288.68996	3039	1+
1348.68565	496	1+
1366.70510	1230	1+
1411.75440	1757	1+
1427.84754	726	1+
1457.75995	559	1+
1474.77751	4595	1+
1558.88989	1481	1+
1575.81717	9033	1+
1595.83727	448	1+
1607.71981	418	1+
1639.83080	1193	1+
1661.77865	508	1+
1686.84770	1565	1+
1704.86440	12417	1+
1753.93147	531	1+
1817.94815	6300	1+
1821.93365	458	1+
1823.87928	493	1+
1980.98311	868	1+
END IONS

###FS:    #m/z: 771.05390 #charge   3
###MaxRes:#m/z:  0.00000 #charge-128
###MS: 1439
###MSMS: 1440
BEGIN IONS
TITLE=Cmpd 536, AutoMSn(771.0539), 24.3 min
RTINSECONDS=1460.99
SCANS=MS: 1439 MSMS: 1440
PEPMASS=771.05390	67314
CHARGE=3+
355.17820	220	1+
389.17399	200	
424.20173	460	1+
429.18257	478	1+
441.22344	1086	1+
451.20709	251	
452.19264	1970	1+
470.21994	996	
509.76208	667	
510.26574	312	
526.24105	271	
541.24613	265	1+
554.29846	257	1+
597.28098	245	1+
602.80800	453	
603.31504	288	
605.79321	192	
609.30574	310	1+
615.28358	483	1+
627.30170	653	1+
638.27822	631	1+
655.29616	1624	1+
659.29917	266	1+
677.35627	278	
684.35804	203	
700.35108	334	1+
700.68418	309	1+
712.31653	352	1+
715.83010	284	
727.35979	204	
733.03354	998	1+
733.36930	1492	1+
733.71764	347	
760.04556	297	
760.38441	265	
760.69659	222	
765.04362	762	1+
765.38591	993	
765.71928	493	
769.37604	1001	1+
770.82765	209	
771.05403	6016	1+
771.38892	7339	1+
771.72231	4030	1+
774.69538	264	1+
776.38298	332	1+
780.40686	384	1+
875.20214	221	
881.46084	887	1+
897.38983	554	1+
907.38176	414	1+
909.48147	227	
921.46435	184	
937.43054	3316	1+
1018.54286	394	
1019.53172	195	
1414.74739	3759	1+
1524.78360	810	1+
1531.77873	1238	1+
1599.80920	2173	1+
1638.83289	373	1+
1656.85090	8152	1+
1842.92433	9058	1+
2029.01063	3827	1+
2100.04843	892	1+
END IONS

###FS:    #m/z: 703.69669 #charge   3
###MaxRes:#m/z:  0.00000 #charge-128
###MS: 1439
###MSMS: 1441
BEGIN IONS
TITLE=Cmpd 537, AutoMSn(703.6967), 24.4 min
RTINSECONDS=1461.49
SCANS=MS: 1439 MSMS: 1441
PEPMASS=703.69669	51309
CHARGE=3+
334.17499	240	
343.16172	216	1+
376.15318	293	
377.21277	1701	1+
405.20990	2005	1+
421.17717	273	
440.90548	303	1+
445.19365	230	
450.24169	245	
450.57263	235	
456.24074	239	
461.23047	315	1+
463.21319	467	1+
477.76885	310	
488.24779	926	1+
497.77371	280	1+
502.32214	491	1+
506.25441	732	1+
512.26449	324	1+
515.25091	404	1+
532.22077	283	1+
534.25610	1709	1+
541.96135	244	
545.27363	401	1+
563.27354	314	1+
567.32020	250	
574.29622	227	1+
577.25908	296	1+
590.31257	640	1+
595.28639	311	1+
600.65738	407	
603.29359	225	
606.64641	361	
607.32309	701	1+
613.30917	239	
617.29558	667	1+
621.42325	364	1+
624.33405	273	1+
626.34572	366	1+
635.30407	1122	1+
646.34057	219	
648.27284	233	1+
658.34876	409	1+
661.00330	967	1+
661.34533	882	1+
661.68056	387	
667.37306	291	1+
674.35343	309	
680.35196	486	1+
683.36359	632	
686.35358	523	1+
689.00850	354	
696.29672	251	1+
697.68821	382	1+
698.01519	510	
698.35771	352	
699.37004	945	1+
701.35240	1727	1+
703.69966	979	1+
704.02642	1065	1+
704.36901	1760	1+
706.37581	1831	1+
714.32331	291	
732.30328	303	1+
740.39810	353	1+
758.41151	1403	1+
797.91167	331	1+
803.37554	304	1+
810.46942	265	
812.40023	217	1+
826.50866	4537	1+
830.40231	1428	1+
836.98245	223	
850.71263	758	
867.47037	270	1+
879.37331	402	1+
899.44522	320	1+
909.52308	337	1+
935.49346	347	1+
973.53756	1191	1+
1173.66738	1120	1+
1265.64978	629	1+
1288.69239	2398	1+
1314.75419	585	1+
1348.70445	864	1+
1366.71235	1581	1+
1383.66630	331	1+
1415.71899	598	1+
1427.86259	584	1+
1474.77258	4830	1+
1478.80911	603	1+
1511.79773	860	1+
1557.86248	930	1+
1575.82246	6384	1+
1639.84574	1006	1+
1686.84717	1469	1+
1704.86403	9975	1+
1753.95262	670	1+
1817.94653	5826	1+
1823.84678	439	1+
1980.99162	486	1+
END IONS

###FS:    #m/z: 964.81842 #charge   3
###MaxRes:#m/z:  0.00000 #charge-128
###MS: 1439
###MSMS: 1442
BEGIN IONS
TITLE=Cmpd 538, AutoMSn(964.8184), 24.4 min
RTINSECONDS=1461.99
SCANS=MS: 1439 MSMS: 1442
PEPMASS=964.81842	25053
CHARGE=3+
366.13908	230	
393.20572	317	
418.24252	528	1+
469.17106	246	
486.19088	292	
489.27421	1042	1+
521.27414	265	
536.80201	398	1+
602.34953	564	
650.27745	413	1+
664.33501	539	1+
668.29113	618	1+
673.40345	418	
686.31129	194	
688.32661	435	1+
730.42025	2432	1+
766.35604	255	
774.87733	576	
779.38591	289	1+
791.84008	179	
799.37227	253	
821.37694	508	1+
831.89719	354	1+
834.91517	333	
843.49394	1569	1+
848.40394	776	
848.89783	403	
878.42541	947	1+
895.44471	288	1+
912.47333	337	1+
950.42325	330	1+
959.47375	178	
962.96053	255	
963.46603	217	
964.80171	477	1+
965.14039	629	1+
965.47646	479	
967.48053	257	1+
970.49885	200	
972.57713	177	
990.99097	272	
991.52020	598	1+
1082.50993	207	
1120.57778	411	
1131.69835	212	
1677.78182	712	1+
1808.87342	1312	1+
1921.93326	482	1+
1940.94170	4243	1+
END IONS

###FS:    #m/z: 964.81984 #charge   3
###MaxRes:#m/z:  0.00000 #charge-128
###MS: 1443
###MSMS: 1444
BEGIN IONS
TITLE=Cmpd 539, AutoMSn(964.8198), 24.4 min
RTINSECONDS=1465.02
SCANS=MS: 1443 MSMS: 1444
PEPMASS=964.81984	25837
CHARGE=3+
366.13966	310	1+
393.20598	170	
418.23853	481	
469.19598	187	
486.19321	424	1+
489.26675	700	1+
500.24744	228	1+
551.24944	158	
558.23851	193	
569.21395	238	1+
602.36406	381	
664.34202	269	1+
669.28856	609	1+
673.39099	480	1+
678.89688	165	
705.65752	228	
730.42458	2476	1+
774.87951	257	
775.37103	354	
779.36861	249	1+
781.36653	285	1+
799.39191	193	
821.38139	322	
833.40087	363	1+
839.87652	165	
840.39014	161	
843.50287	988	1+
878.42496	729	1+
895.43989	300	1+
902.42989	169	
912.47162	358	1+
915.98854	293	
950.40638	292	
959.16825	231	1+
959.48223	155	
963.94527	218	
964.81750	707	1+
965.16066	575	1+
965.47451	918	1+
992.52174	300	
1063.49832	310	
1105.08093	214	
1120.58827	232	
1121.58248	167	
1131.68612	471
[truncated: 463,123 more chars]
