# Supplementary material for: Biochemical and proteomic analyses of venom from a new pit viper, Protobothrops kelomohy
Source: J Venom Anim Toxins Incl Trop Dis. 2022 Apr 11;28:e20210080. doi: 10.1590/1678-9199-JVATITD-2021-0080 (PMC9005077; doi:10.1590/1678-9199-JVATITD-2021-0080)
Supplement: Additional file 2. [file 1678-9199-jvatitd-28-e20210080-s2.zip › jvatitd-2021-0080_suppl2_20220324/Protobothrops replication3/Rep3_Protobothrops3_BC5_01_19299.mgf]

CHARGE=1+, 2+ and 3+
###	
###	\\10.11.12.207\(D) Data\Data\onrapak\2020\Feb-04-2020\Rep3_Protobothrops3_BC5_01_19299.d\analysis.baf
###	Rep3_Protobothrops3_BC5_01_19299.d
###	Instrument: micrOTOF-Q II
###    Rep3_Protobothrops3
###    PeakWidth 5.00, MiniumIntensity 100, S/N 1Apply threshold 0, Threshold 10
###    Retain Residuals no, Create neutrally no,
###    FullScan Parameters: AdductIon (+)+H (-)-H, LowMass 350, HighMass 3000, MaxCharge charge decon 4, MinPeaks 3
###    Perf. isotope decon yes, Max Charge Istopic decon 3, MW agreement 5.00, Abund. cutoff 3.00, Envelope cutoff 75.00
###    MaxRes   Parameters: AdductIon (+)+H (-)-H, LowMass 350, HighMass 3000 
###    Perf. isotope decon yes, Max Charge Istopic decon 3, Abund. cutoff 2.00
###    MSn      Parameters: AdductIon (+)+H (-)-H, LowMass 100, HighMass 2500 
###    Perf. isotope decon yes, Max Charge Istopic decon 2, Abund. cutoff 0.50
###    Global Charge Limit: yes 3, Prefer FullScan Result: yes, Export what: 2 (0=non deconv/1=deconv only/2=mixed), NoMSMSSignals: 25, Intensity threshold: 100, NoMSSignals (deconv): 2, NoMSSignals (non-deconv): 2, NormalizeData: no, SingleCharged: yes
###FS:    #m/z: 443.54507 #charge   3
###MaxRes:#m/z:  0.00000 #charge-128
###MS: 592
###MSMS: 593
BEGIN IONS
TITLE=Cmpd 1, AutoMSn(443.5451), 10.1 min
RTINSECONDS=605.695
SCANS=MS: 592 MSMS: 593
PEPMASS=443.54507	2929
CHARGE=3+
400.12820	101	
END IONS

###FS:    #m/z: 443.54837 #charge   3
###MaxRes:#m/z:  0.00000 #charge-128
###MS: 594
###MSMS: 595
BEGIN IONS
TITLE=Cmpd 2, AutoMSn(443.5484), 10.1 min
RTINSECONDS=607.743
SCANS=MS: 594 MSMS: 595
PEPMASS=443.54837	3452
CHARGE=3+
400.26923	161	
504.21413	161	
675.32475	133	
END IONS

###FS:    #m/z: 549.26343 #charge   2
###MaxRes:#m/z:  0.00000 #charge-128
###MS: 624
###MSMS: 625
BEGIN IONS
TITLE=Cmpd 6, AutoMSn(549.2634), 10.6 min
RTINSECONDS=638.34
SCANS=MS: 624 MSMS: 625
PEPMASS=549.26343	5287
CHARGE=2+
335.15846	104	
550.76958	146	
693.32961	121	
1097.50878	1173	1+
END IONS

###FS:    #m/z: 549.26279 #charge   2
###MaxRes:#m/z:  0.00000 #charge-128
###MS: 627
###MSMS: 628
BEGIN IONS
TITLE=Cmpd 7, AutoMSn(549.2628), 10.7 min
RTINSECONDS=641.366
SCANS=MS: 627 MSMS: 628
PEPMASS=549.26279	7591
CHARGE=2+
335.15210	131	
763.38854	150	
794.32635	208	
1097.51882	1982	1+
END IONS

###FS:    #m/z: 549.26197 #charge   2
###MaxRes:#m/z:  0.00000 #charge-128
###MS: 632
###MSMS: 633
BEGIN IONS
TITLE=Cmpd 10, AutoMSn(549.2620), 10.8 min
RTINSECONDS=646.44
SCANS=MS: 632 MSMS: 633
PEPMASS=549.26197	6824
CHARGE=2+
606.33180	107	
794.33224	134	
END IONS

###FS:    #m/z: 530.56626 #charge   3
###MaxRes:#m/z:  0.00000 #charge-128
###MS: 638
###MSMS: 639
BEGIN IONS
TITLE=Cmpd 12, AutoMSn(530.5663), 10.9 min
RTINSECONDS=652.535
SCANS=MS: 638 MSMS: 639
PEPMASS=530.56626	5506
CHARGE=3+
405.14834	114	
530.55562	147	
530.89914	164	
571.76623	107	
END IONS

###FS:    #m/z: 530.56723 #charge   3
###MaxRes:#m/z:  0.00000 #charge-128
###MS: 640
###MSMS: 641
BEGIN IONS
TITLE=Cmpd 13, AutoMSn(530.5672), 10.9 min
RTINSECONDS=654.582
SCANS=MS: 640 MSMS: 641
PEPMASS=530.56723	5079
CHARGE=3+
460.71984	143	
530.56872	125	
570.77590	109	
571.27920	246	
665.31742	100	
710.30614	112	
END IONS

###FS:    #m/z: 530.56600 #charge   3
###MaxRes:#m/z:  0.00000 #charge-128
###MS: 644
###MSMS: 645
BEGIN IONS
TITLE=Cmpd 14, AutoMSn(530.5660), 11.0 min
RTINSECONDS=658.659
SCANS=MS: 644 MSMS: 645
PEPMASS=530.56600	9090
CHARGE=3+
405.13078	137	
460.72232	125	
525.24675	102	
570.76478	260	
571.27434	141	
652.29408	123	
652.79451	149	
END IONS

###FS:    #m/z: 530.56617 #charge   3
###MaxRes:#m/z:  0.00000 #charge-128
###MS: 646
###MSMS: 647
BEGIN IONS
TITLE=Cmpd 15, AutoMSn(530.5662), 11.0 min
RTINSECONDS=660.694
SCANS=MS: 646 MSMS: 647
PEPMASS=530.56617	9129
CHARGE=3+
405.14442	145	
435.19665	102	
435.55577	110	
543.76382	102	
622.24982	130	
652.27234	129	
652.79169	156	
709.80703	105	
710.32354	177	
1140.53264	467	1+
END IONS

###FS:    #m/z: 530.56616 #charge   3
###MaxRes:#m/z:  0.00000 #charge-128
###MS: 648
###MSMS: 649
BEGIN IONS
TITLE=Cmpd 16, AutoMSn(530.5662), 11.0 min
RTINSECONDS=662.729
SCANS=MS: 648 MSMS: 649
PEPMASS=530.56616	9340
CHARGE=3+
405.13551	125	
531.23759	119	
570.76915	428	1+
652.28884	233	
652.78655	159	
709.82130	207	
END IONS

###FS:    #m/z: 530.56394 #charge   3
###MaxRes:#m/z:  0.00000 #charge-128
###MS: 650
###MSMS: 651
BEGIN IONS
TITLE=Cmpd 17, AutoMSn(530.5639), 11.1 min
RTINSECONDS=664.754
SCANS=MS: 650 MSMS: 651
PEPMASS=530.56394	9254
CHARGE=3+
347.17583	112	
406.15335	114	
652.29292	135	
652.88172	123	
710.33163	120	
719.21796	116	
1140.52120	724	1+
END IONS

###FS:    #m/z: 502.25939 #charge   3
###MaxRes:#m/z:  0.00000 #charge-128
###MS: 666
###MSMS: 667
BEGIN IONS
TITLE=Cmpd 18, AutoMSn(502.2594), 11.4 min
RTINSECONDS=681.033
SCANS=MS: 666 MSMS: 667
PEPMASS=502.25939	3442
CHARGE=3+
496.90690	107	
517.27334	144	
END IONS

###FS:    #m/z: 502.26221 #charge   3
###MaxRes:#m/z:  0.00000 #charge-128
###MS: 668
###MSMS: 669
BEGIN IONS
TITLE=Cmpd 19, AutoMSn(502.2622), 11.4 min
RTINSECONDS=683.051
SCANS=MS: 668 MSMS: 669
PEPMASS=502.26221	7658
CHARGE=3+
502.26580	123	
502.92024	132	
631.31192	105	
END IONS

###FS:    #m/z: 502.25973 #charge   3
###MaxRes:#m/z:  0.00000 #charge-128
###MS: 670
###MSMS: 671
BEGIN IONS
TITLE=Cmpd 20, AutoMSn(502.2597), 11.4 min
RTINSECONDS=685.075
SCANS=MS: 670 MSMS: 671
PEPMASS=502.25973	11900
CHARGE=3+
496.92379	118	
502.26404	227	
517.27941	160	
604.27997	164	
631.31525	379	1+
645.31339	100	
653.32137	222	1+
689.32916	209	
945.47826	123	
END IONS

###FS:    #m/z: 502.26187 #charge   3
###MaxRes:#m/z:  0.00000 #charge-128
###MS: 672
###MSMS: 673
BEGIN IONS
TITLE=Cmpd 21, AutoMSn(502.2619), 11.5 min
RTINSECONDS=687.113
SCANS=MS: 672 MSMS: 673
PEPMASS=502.26187	16897
CHARGE=3+
371.17799	104	
502.25916	522	1+
502.60327	276	
502.93354	127	
517.27573	452	1+
631.32751	331	1+
688.82961	195	
689.33797	194	
END IONS

###FS:    #m/z: 502.26094 #charge   3
###MaxRes:#m/z:  0.00000 #charge-128
###MS: 674
###MSMS: 675
BEGIN IONS
TITLE=Cmpd 22, AutoMSn(502.2609), 11.5 min
RTINSECONDS=689.142
SCANS=MS: 674 MSMS: 675
PEPMASS=502.26094	20475
CHARGE=3+
494.75302	107	
496.58863	362	
502.26209	543	1+
502.59480	329	
502.92910	405	
509.79063	200	
517.28353	141	
553.77199	113	
603.78156	306	1+
653.32937	151	
654.79337	103	
746.35303	156	
759.42710	120	
1376.66613	538	1+
END IONS

###FS:    #m/z: 474.57599 #charge   3
###MaxRes:#m/z:  0.00000 #charge-128
###MS: 678
###MSMS: 679
BEGIN IONS
TITLE=Cmpd 24, AutoMSn(474.5760), 11.6 min
RTINSECONDS=693.188
SCANS=MS: 678 MSMS: 679
PEPMASS=474.57599	4674
CHARGE=3+
343.19724	148	
474.57727	326	
474.90920	243	
619.77005	139	
642.31137	138	
659.33733	234	1+
END IONS

###FS:    #m/z: 474.57770 #charge   3
###MaxRes:#m/z:  0.00000 #charge-128
###MS: 680
###MSMS: 681
BEGIN IONS
TITLE=Cmpd 25, AutoMSn(474.5777), 11.6 min
RTINSECONDS=695.219
SCANS=MS: 680 MSMS: 681
PEPMASS=474.57770	8247
CHARGE=3+
343.21291	100	
373.17690	121	
460.54938	103	
469.56627	104	
474.57988	650	
474.91065	456	
475.24624	306	
533.28785	115	
560.27065	128	
610.78526	101	
619.77951	271	
659.34590	375	1+
END IONS

###FS:    #m/z: 460.73353 #charge   2
###MaxRes:#m/z:  0.00000 #charge-128
###MS: 680
###MSMS: 682
BEGIN IONS
TITLE=Cmpd 26, AutoMSn(460.7335), 11.6 min
RTINSECONDS=695.72
SCANS=MS: 680 MSMS: 682
PEPMASS=460.73353	2420
CHARGE=2+
715.34047	102	
END IONS

###FS:    #m/z: 460.73114 #charge   2
###MaxRes:#m/z:  0.00000 #charge-128
###MS: 683
###MSMS: 684
BEGIN IONS
TITLE=Cmpd 27, AutoMSn(460.7311), 11.6 min
RTINSECONDS=698.245
SCANS=MS: 683 MSMS: 684
PEPMASS=460.73114	9324
CHARGE=2+
349.10051	200	
424.71336	120	
427.28259	161	
460.72654	1791	1+
555.34206	269	1+
715.36296	596	1+
733.39147	120	
764.33842	152	
END IONS

###FS:    #m/z: 460.73253 #charge   2
###MaxRes:#m/z:  0.00000 #charge-128
###MS: 686
###MSMS: 687
BEGIN IONS
TITLE=Cmpd 28, AutoMSn(460.7325), 11.7 min
RTINSECONDS=701.263
SCANS=MS: 686 MSMS: 687
PEPMASS=460.73253	23753
CHARGE=2+
346.19002	114	
384.28175	134	
424.72279	112	
427.27898	524	1+
443.22079	158	
452.23078	111	
538.31938	168	
555.33355	852	1+
576.29985	137	
641.38559	144	
698.34054	231	1+
715.36684	776	1+
746.34500	342	
764.34793	306	
920.45002	3556	1+
END IONS

###FS:    #m/z: 474.57561 #charge   3
###MaxRes:#m/z:  0.00000 #charge-128
###MS: 686
###MSMS: 689
BEGIN IONS
TITLE=Cmpd 29, AutoMSn(474.5756), 11.7 min
RTINSECONDS=702.264
SCANS=MS: 686 MSMS: 689
PEPMASS=474.57561	8038
CHARGE=3+
330.18096	149	
372.66344	101	
425.66800	100	
469.53769	102	
474.57758	237	
474.91159	633	
475.24071	140	
476.16062	101	
763.38582	124	
1238.54063	666	1+
END IONS

###FS:    #m/z: 474.57460 #charge   3
###MaxRes:#m/z:  0.00000 #charge-128
###MS: 690
###MSMS: 692
BEGIN IONS
TITLE=Cmpd 30, AutoMSn(474.5746), 11.8 min
RTINSECONDS=705.79
SCANS=MS: 690 MSMS: 692
PEPMASS=474.57460	7193
CHARGE=3+
474.57181	133	
474.90096	373	
569.24272	221	1+
785.58765	100	
1238.53069	887	1+
END IONS

###FS:    #m/z: 432.22084 #charge   2
###MaxRes:#m/z:  0.00000 #charge-128
###MS: 690
###MSMS: 693
BEGIN IONS
TITLE=Cmpd 31, AutoMSn(432.2208), 11.8 min
RTINSECONDS=706.291
SCANS=MS: 690 MSMS: 693
PEPMASS=432.22084	3990
CHARGE=2+
327.62159	100	
END IONS

###FS:    #m/z: 460.73218 #charge   2
###MaxRes:#m/z:  0.00000 #charge-128
###MS: 697
###MSMS: 698
BEGIN IONS
TITLE=Cmpd 33, AutoMSn(460.7322), 11.9 min
RTINSECONDS=712.344
SCANS=MS: 697 MSMS: 698
PEPMASS=460.73218	31550
CHARGE=2+
349.09432	133	
358.18153	183	
361.52675	102	
372.69100	101	
384.29226	145	
402.20888	119	
423.71221	113	
427.27922	539	1+
432.71561	145	
462.73738	199	
537.33611	312	1+
555.32999	521	1+
576.29606	123	
672.35382	175	
690.36669	112	
698.32801	116	
715.35859	1514	1+
746.34048	355	1+
758.45061	131	
764.35167	288	
829.41869	277	1+
920.45331	4281	1+
END IONS

###FS:    #m/z: 460.73360 #charge   2
###MaxRes:#m/z:  0.00000 #charge-128
###MS: 700
###MSMS: 702
BEGIN IONS
TITLE=Cmpd 34, AutoMSn(460.7336), 11.9 min
RTINSECONDS=715.862
SCANS=MS: 700 MSMS: 702
PEPMASS=460.73360	25518
CHARGE=2+
358.19051	186	
415.22817	184	
423.70339	128	
427.28588	486	
537.38133	161	
538.31759	128	
555.34399	375	1+
558.28713	107	
715.36976	606	1+
732.38822	104	
746.34989	131	
764.35474	220	
920.45959	2359	1+
END IONS

###FS:    #m/z: 386.88275 #charge   3
###MaxRes:#m/z:  0.00000 #charge-128
###MS: 708
###MSMS: 709
BEGIN IONS
TITLE=Cmpd 35, AutoMSn(386.8828), 12.1 min
RTINSECONDS=723.459
SCANS=MS: 708 MSMS: 709
PEPMASS=386.88275	5499
CHARGE=3+
384.24563	107	
END IONS

###FS:    #m/z: 386.88317 #charge   3
###MaxRes:#m/z:  0.00000 #charge-128
###MS: 710
###MSMS: 711
BEGIN IONS
TITLE=Cmpd 36, AutoMSn(386.8832), 12.1 min
RTINSECONDS=725.476
SCANS=MS: 710 MSMS: 711
PEPMASS=386.88317	8037
CHARGE=3+
401.18713	138	
460.24659	169	
514.25742	114	
528.28583	109	
531.29559	125	
END IONS

###FS:    #m/z: 502.90517 #charge   3
###MaxRes:#m/z:  0.00000 #charge-128
###MS: 710
###MSMS: 712
BEGIN IONS
TITLE=Cmpd 37, AutoMSn(502.9052), 12.1 min
RTINSECONDS=725.977
SCANS=MS: 710 MSMS: 712
PEPMASS=502.90517	3969
CHARGE=3+
388.22535	103	
503.25149	144	
624.29991	362	
624.80014	394	1+
654.76375	124	
663.27964	123	
695.79128	179	
704.32025	403	1+
END IONS

###FS:    #m/z: 429.21198 #charge   3
###MaxRes:#m/z:  0.00000 #charge-128
###MS: 713
###MSMS: 714
BEGIN IONS
TITLE=Cmpd 38, AutoMSn(429.2120), 12.1 min
RTINSECONDS=728.494
SCANS=MS: 713 MSMS: 714
PEPMASS=429.21198	9317
CHARGE=3+
322.19164	148	
400.26741	1410	1+
432.24518	150	
480.25903	204	
515.29558	433	1+
591.27553	108	
593.31733	112	
658.32026	132	
675.31670	544	1+
893.39631	176	
964.43832	299	1+
END IONS

###FS:    #m/z: 502.90316 #charge   3
###MaxRes:#m/z:  0.00000 #charge-128
###MS: 713
###MSMS: 715
BEGIN IONS
TITLE=Cmpd 39, AutoMSn(502.9032), 12.1 min
RTINSECONDS=728.995
SCANS=MS: 713 MSMS: 715
PEPMASS=502.90316	7217
CHARGE=3+
388.22620	141	
431.19276	100	
503.26328	217	
603.31034	111	
624.30323	313	
624.80957	392	
704.30892	422	1+
762.35234	121	
END IONS

###FS:    #m/z: 429.21200 #charge   3
###MaxRes:#m/z:  0.00000 #charge-128
###MS: 716
###MSMS: 717
BEGIN IONS
TITLE=Cmpd 40, AutoMSn(429.2120), 12.2 min
RTINSECONDS=731.511
SCANS=MS: 716 MSMS: 717
PEPMASS=429.21200	20726
CHARGE=3+
322.18595	280	
338.16268	225	
348.19926	105	
383.23411	406	
400.26611	2679	1+
405.52754	216	
432.25544	109	
449.20194	102	
462.24939	312	1+
480.25478	378	
483.22418	101	
515.28861	419	1+
522.23982	107	
540.25088	106	
565.16782	112	
593.28187	137	
611.28396	179	
675.32558	1002	1+
806.35647	578	1+
886.34723	108	
893.38950	1158	1+
964.41732	253	
END IONS

###FS:    #m/z: 502.90479 #charge   3
###MaxRes:#m/z:  0.00000 #charge-128
###MS: 716
###MSMS: 718
BEGIN IONS
TITLE=Cmpd 41, AutoMSn(502.9048), 12.2 min
RTINSECONDS=732.012
SCANS=MS: 716 MSMS: 718
PEPMASS=502.90479	9334
CHARGE=3+
503.24542	282	
518.21735	114	
624.29665	392	
624.79513	133	
1407.62435	746	1+
END IONS

###FS:    #m/z: 423.86308 #charge   3
###MaxRes:#m/z:  0.00000 #charge-128
###MS: 716
###MSMS: 719
BEGIN IONS
TITLE=Cmpd 42, AutoMSn(423.8631), 12.2 min
RTINSECONDS=732.513
SCANS=MS: 716 MSMS: 719
PEPMASS=423.86308	5147
CHARGE=3+
336.20284	152	
344.15877	139	
350.20479	145	
361.18336	278	
368.23086	123	
400.26304	189	
432.21007	695	
450.23389	257	1+
460.25136	584	
482.71851	142	
491.72879	103	
514.27530	112	
531.28655	451	1+
547.74285	207	
548.30447	116	
556.25321	589	
556.75517	173	
560.32124	102	
594.25050	333	1+
606.34591	329	1+
628.36436	101	
637.30020	131	
665.30479	327	
683.31026	110	
699.40126	103	
805.37843	105	
END IONS

###FS:    #m/z: 429.21215 #charge   3
###MaxRes:#m/z:  0.00000 #charge-128
###MS: 720
###MSMS: 721
BEGIN IONS
TITLE=Cmpd 43, AutoMSn(429.2122), 12.3 min
RTINSECONDS=735.543
SCANS=MS: 720 MSMS: 721
PEPMASS=429.21215	26210
CHARGE=3+
322.18170	224	
338.17128	197	
341.17880	129	
379.10744	150	
383.23759	141	
393.22188	121	
400.26559	2002	1+
403.68992	161	
405.86354	114	
407.18439	128	
447.21337	459	
462.24755	323	1+
480.25572	275	
492.73240	173	
498.26419	159	
515.29761	494	1+
539.26006	122	
675.32193	909	1+
806.37296	221	
808.36650	113	
886.34201	236	
893.39911	880	1+
964.42206	231	
964.45181	601	1+
END IONS

###FS:    #m/z: 423.86154 #charge   3
###MaxRes:#m/z:  0.00000 #charge-128
###MS: 720
###MSMS: 722
BEGIN IONS
TITLE=Cmpd 44, AutoMSn(423.8615), 12.3 min
RTINSECONDS=736.044
SCANS=MS: 720 MSMS: 722
PEPMASS=423.86154	9142
CHARGE=3+
303.68269	201	
314.67084	125	
344.16602	170	
347.50133	111	
432.20844	506	
450.24081	105	
460.26150	195	
483.21462	141	
526.73400	120	
531.29076	415	1+
560.34222	118	
564.43643	105	
591.77076	201	
592.26424	117	
721.35935	216	1+
982.46592	837	1+
1111.49520	1077	1+
END IONS

###FS:    #m/z: 635.28695 #charge   2
###MaxRes:#m/z:  0.00000 #charge-128
###MS: 720
###MSMS: 723
BEGIN IONS
TITLE=Cmpd 45, AutoMSn(635.2869), 12.3 min
RTINSECONDS=736.545
SCANS=MS: 720 MSMS: 723
PEPMASS=635.28695	4098
CHARGE=2+
805.39092	102	
END IONS

###FS:    #m/z: 423.86228 #charge   3
###MaxRes:#m/z:  0.00000 #charge-128
###MS: 724
###MSMS: 725
BEGIN IONS
TITLE=Cmpd 46, AutoMSn(423.8623), 12.3 min
RTINSECONDS=739.575
SCANS=MS: 724 MSMS: 725
PEPMASS=423.86228	10204
CHARGE=3+
303.68250	194	
432.20388	431	
460.24758	185	
493.23827	102	
531.29550	162	
547.23679	416	1+
547.73838	112	
591.75117	176	
592.27085	120	
595.26520	107	
721.34595	298	1+
805.40795	145	
982.45598	584	1+
1111.50450	1114	1+
END IONS

###FS:    #m/z: 387.22769 #charge   2
###MaxRes:#m/z:  0.00000 #charge-128
###MS: 724
###MSMS: 726
BEGIN IONS
TITLE=Cmpd 47, AutoMSn(387.2277), 12.3 min
RTINSECONDS=740.076
SCANS=MS: 724 MSMS: 726
PEPMASS=387.22769	12338
CHARGE=2+
329.20045	107	
366.13084	133	
384.15615	103	
401.17720	1090	1+
486.26900	358	1+
514.26641	684	1+
521.79604	527	
583.33810	127	
599.34887	139	
END IONS

###FS:    #m/z: 635.28826 #charge   2
###MaxRes:#m/z:  0.00000 #charge-128
###MS: 724
###MSMS: 727
BEGIN IONS
TITLE=Cmpd 48, AutoMSn(635.2883), 12.3 min
RTINSECONDS=740.577
SCANS=MS: 724 MSMS: 727
PEPMASS=635.28826	3641
CHARGE=2+
362.40953	116	
368.75141	325	
635.28641	113	
END IONS

###FS:    #m/z: 492.58215 #charge   3
###MaxRes:#m/z:  0.00000 #charge-128
###MS: 731
###MSMS: 732
BEGIN IONS
TITLE=Cmpd 50, AutoMSn(492.5822), 12.4 min
RTINSECONDS=746.68
SCANS=MS: 731 MSMS: 732
PEPMASS=492.58215	3746
CHARGE=3+
576.30559	131	
633.32482	356	
702.33110	385	1+
731.32720	107	
END IONS

###FS:    #m/z: 491.91895 #charge   2
###MaxRes:#m/z:  0.00000 #charge-128
###MS: 733
###MSMS: 734
BEGIN IONS
TITLE=Cmpd 51, AutoMSn(491.9189), 12.5 min
RTINSECONDS=748.696
SCANS=MS: 733 MSMS: 734
PEPMASS=491.91895	5482
CHARGE=2+
308.16263	158	
337.15809	114	
432.24855	123	
486.90598	139	
489.27312	843	1+
502.23967	104	
559.25299	180	
576.30418	222	
616.30624	154	
633.32813	2090	1+
730.31986	1908	1+
746.40169	101	
END IONS

###FS:    #m/z: 597.91350 #charge   3
###MaxRes:#m/z:  0.00000 #charge-128
###MS: 733
###MSMS: 735
BEGIN IONS
TITLE=Cmpd 52, AutoMSn(597.9135), 12.5 min
RTINSECONDS=749.197
SCANS=MS: 733 MSMS: 735
PEPMASS=597.91350	2863
CHARGE=3+
543.26427	101	
577.26799	198	
END IONS

###FS:    #m/z: 492.58427 #charge   3
###MaxRes:#m/z:  0.00000 #charge-128
###MS: 736
###MSMS: 737
BEGIN IONS
TITLE=Cmpd 53, AutoMSn(492.5843), 12.5 min
RTINSECONDS=751.713
SCANS=MS: 736 MSMS: 737
PEPMASS=492.58427	6282
CHARGE=3+
314.64237	115	
365.67310	220	
371.19435	104	
408.20347	188	
489.27899	557	1+
496.79228	120	
576.30834	385	
615.30114	232	1+
633.33513	2054	1+
673.28906	236	1+
673.29539	152	
730.32338	1952	1+
END IONS

###FS:    #m/z: 597.59869 #charge   3
###MaxRes:#m/z:  0.00000 #charge-128
###MS: 736
###MSMS: 739
BEGIN IONS
TITLE=Cmpd 55, AutoMSn(597.5987), 12.5 min
RTINSECONDS=752.715
SCANS=MS: 736 MSMS: 739
PEPMASS=597.59869	3399
CHARGE=3+
485.36704	104	
577.26190	270	
END IONS

###FS:    #m/z: 575.24213 #charge   2
###MaxRes:#m/z:  0.00000 #charge-128
###MS: 740
###MSMS: 741
BEGIN IONS
TITLE=Cmpd 56, AutoMSn(575.2421), 12.6 min
RTINSECONDS=755.746
SCANS=MS: 740 MSMS: 741
PEPMASS=575.24213	15608
CHARGE=2+
330.07516	106	
376.20006	467	
382.20144	287	
445.23534	122	
497.19182	150	
515.19465	123	
536.22239	1583	1+
566.24454	149	
596.23386	107	
614.25706	503	1+
635.29253	1725	1+
763.39539	246	
820.40232	1239	1+
820.42396	162	
937.43379	275	1+
1149.47812	3801	1+
END IONS

###FS:    #m/z: 575.24345 #charge   2
###MaxRes:#m/z:  0.00000 #charge-128
###MS: 744
###MSMS: 745
BEGIN IONS
TITLE=Cmpd 58, AutoMSn(575.2435), 12.7 min
RTINSECONDS=759.78
SCANS=MS: 744 MSMS: 745
PEPMASS=575.24345	38984
CHARGE=2+
330.07317	176	
376.18878	1049	1+
382.19554	244	1+
445.21037	109	
497.17353	583	
515.19479	455	1+
519.20025	270	
536.22324	4316	1+
560.24448	108	
586.26509	291	1+
596.24523	358	1+
614.25452	1264	1+
618.25370	138	
635.29094	4572	1+
747.35507	104	
763.39118	232	
774.28034	150	
820.41040	2045	1+
935.42587	566	1+
1131.46571	572	1+
1149.47919	8564	1+
END IONS

###FS:    #m/z: 575.24278 #charge   2
###MaxRes:#m/z:  0.00000 #charge-128
###MS: 746
###MSMS: 747
BEGIN IONS
TITLE=Cmpd 59, AutoMSn(575.2428), 12.7 min
RTINSECONDS=761.795
SCANS=MS: 746 MSMS: 747
PEPMASS=575.24278	45133
CHARGE=2+
376.19173	1029	1+
382.19739	349	
468.21567	482	
497.17659	663	1+
515.18820	781	1+
519.19289	268	1+
522.72430	171	
536.22346	4125	1+
574.74067	134	
586.25538	242	
596.24460	230	
614.26525	1062	1+
618.26633	220	
635.28994	5049	1+
763.38964	276	
772.52984	149	
774.29600	135	
820.40866	2138	1+
820.41239	288	
976.34429	129	
1131.46746	800	1+
1149.47835	10704	1+
END IONS

###FS:    #m/z: 459.56503 #charge   1
###MaxRes:#m/z:  0.00000 #charge-128
###MS: 746
###MSMS: 748
BEGIN IONS
TITLE=Cmpd 60, AutoMSn(459.5650), 12.7 min
RTINSECONDS=762.296
SCANS=MS: 746 MSMS: 748
PEPMASS=459.56503	6197
CHARGE=1+
371.17679	107	
372.12915	129	
409.66901	100	
END IONS

###FS:    #m/z: 459.56239 #charge   3
###MaxRes:#m/z:  0.00000 #charge-128
###MS: 749
###MSMS: 750
BEGIN IONS
TITLE=Cmpd 61, AutoMSn(459.5624), 12.7 min
RTINSECONDS=764.812
SCANS=MS: 749 MSMS: 750
PEPMASS=459.56239	11902
CHARGE=3+
133.67138	115	
420.22363	184	
460.23290	139	
461.72511	110	
517.27513	822	1+
553.26152	285	
553.76829	214	
595.27461	259	1+
631.31536	266	
653.32189	172	
729.35991	133	
945.46942	543	1+
1206.56684	2443	1+
END IONS

###FS:    #m/z: 688.83696 #charge   2
###MaxRes:#m/z:  0.00000 #charge-128
###MS: 749
###MSMS: 752
BEGIN IONS
TITLE=Cmpd 62, AutoMSn(688.8370), 12.8 min
RTINSECONDS=765.813
SCANS=MS: 749 MSMS: 752
PEPMASS=688.83696	3248
CHARGE=2+
517.27263	165	
589.24896	129	
END IONS

###FS:    #m/z: 459.56256 #charge   3
###MaxRes:#m/z:  0.00000 #charge-128
###MS: 753
###MSMS: 754
BEGIN IONS
TITLE=Cmpd 63, AutoMSn(459.5626), 12.8 min
RTINSECONDS=768.84
SCANS=MS: 753 MSMS: 754
PEPMASS=459.56256	11486
CHARGE=3+
423.67789	113	
451.17081	106	
473.73942	101	
517.27721	506	1+
553.76135	296	
631.31665	215	
653.32913	223	
759.41616	108	
771.37609	125	
945.47446	539	1+
1206.56508	2154	1+
END IONS

###FS:    #m/z: 618.26795 #charge   2
###MaxRes:#m/z:  0.00000 #charge-128
###MS: 753
###MSMS: 755
BEGIN IONS
TITLE=Cmpd 64, AutoMSn(618.2680), 12.8 min
RTINSECONDS=769.341
SCANS=MS: 753 MSMS: 755
PEPMASS=618.26795	5253
CHARGE=2+
520.24869	601	1+
683.31195	159	
740.31755	330	1+
827.35961	281	1+
914.38828	151	
1001.44972	119	
END IONS

###FS:    #m/z: 618.26815 #charge   2
###MaxRes:#m/z:  0.00000 #charge-128
###MS: 757
###MSMS: 759
BEGIN IONS
TITLE=Cmpd 67, AutoMSn(618.2681), 12.9 min
RTINSECONDS=773.37
SCANS=MS: 757 MSMS: 759
PEPMASS=618.26815	5689
CHARGE=2+
520.24498	291	
683.31883	159	
740.32449	167	
827.35738	104	
914.40902	131	
END IONS

###FS:    #m/z: 618.77476 #charge   2
###MaxRes:#m/z:  0.00000 #charge-128
###MS: 761
###MSMS: 762
BEGIN IONS
TITLE=Cmpd 69, AutoMSn(618.7748), 12.9 min
RTINSECONDS=776.899
SCANS=MS: 761 MSMS: 762
PEPMASS=618.77476	4021
CHARGE=2+
520.22524	233	
683.31149	111	
827.36449	154	
END IONS

###FS:    #m/z: 503.22792 #charge   3
###MaxRes:#m/z:  0.00000 #charge-128
###MS: 765
###MSMS: 766
BEGIN IONS
TITLE=Cmpd 70, AutoMSn(503.2279), 13.0 min
RTINSECONDS=780.971
SCANS=MS: 765 MSMS: 766
PEPMASS=503.22792	3532
CHARGE=3+
503.24932	105	
555.24308	111	
END IONS

###FS:    #m/z: 503.22653 #charge   3
###MaxRes:#m/z:  0.00000 #charge-128
###MS: 767
###MSMS: 768
BEGIN IONS
TITLE=Cmpd 71, AutoMSn(503.2265), 13.1 min
RTINSECONDS=783.011
SCANS=MS: 767 MSMS: 768
PEPMASS=503.22653	4090
CHARGE=3+
504.30396	108	
513.23468	101	
555.22572	107	
END IONS

###FS:    #m/z: 593.22972 #charge   3
###MaxRes:#m/z:  0.00000 #charge-128
###MS: 769
###MSMS: 771
BEGIN IONS
TITLE=Cmpd 72, AutoMSn(593.2297), 13.1 min
RTINSECONDS=785.553
SCANS=MS: 769 MSMS: 771
PEPMASS=593.22972	2910
CHARGE=3+
621.29777	114	
END IONS

###FS:    #m/z: 382.68140 #charge   2
###MaxRes:#m/z:  0.00000 #charge-128
###MS: 772
###MSMS: 773
BEGIN IONS
TITLE=Cmpd 73, AutoMSn(382.6814), 13.1 min
RTINSECONDS=788.081
SCANS=MS: 772 MSMS: 773
PEPMASS=382.68140	5545
CHARGE=2+
399.23504	225	
416.25974	271	
542.24078	150	
576.29061	1419	1+
END IONS

###FS:    #m/z: 575.24453 #charge   1
###MaxRes:#m/z:  0.00000 #charge-128
###MS: 772
###MSMS: 775
BEGIN IONS
TITLE=Cmpd 75, AutoMSn(575.2445), 13.2 min
RTINSECONDS=789.083
SCANS=MS: 772 MSMS: 775
PEPMASS=575.24453	4688
CHARGE=1+
382.20371	112	
536.22427	480	1+
END IONS

###FS:    #m/z: 382.68017 #charge   2
###MaxRes:#m/z:  0.00000 #charge-128
###MS: 776
###MSMS: 777
BEGIN IONS
TITLE=Cmpd 76, AutoMSn(382.6802), 13.2 min
RTINSECONDS=792.101
SCANS=MS: 776 MSMS: 777
PEPMASS=382.68017	6214
CHARGE=2+
576.29190	113	
END IONS

###FS:    #m/z: 513.72899 #charge   1
###MaxRes:#m/z:  0.00000 #charge-128
###MS: 776
###MSMS: 778
BEGIN IONS
TITLE=Cmpd 77, AutoMSn(513.7290), 13.2 min
RTINSECONDS=792.601
SCANS=MS: 776 MSMS: 778
PEPMASS=513.72899	5463
CHARGE=1+
345.21736	114	
359.09996	107	
386.09272	347	1+
402.26938	187	
404.12357	136	
459.27386	1154	1+
504.22186	154	
504.71839	113	
END IONS

###FS:    #m/z: 502.69775 #charge   2
###MaxRes:#m/z:  0.00000 #charge-128
###MS: 776
###MSMS: 779
BEGIN IONS
TITLE=Cmpd 78, AutoMSn(502.6977), 13.2 min
RTINSECONDS=793.102
SCANS=MS: 776 MSMS: 779
PEPMASS=502.69775	4950
CHARGE=2+
387.12864	342	
388.21776	119	
394.17918	153	
405.13466	112	
498.21194	228	1+
555.24424	1084	1+
704.79074	119	
718.29880	104	
833.32156	205	
END IONS

###FS:    #m/z: 386.22818 #charge   2
###MaxRes:#m/z:  0.00000 #charge-128
###MS: 780
###MSMS: 781
BEGIN IONS
TITLE=Cmpd 79, AutoMSn(386.2282), 13.3 min
RTINSECONDS=796.123
SCANS=MS: 780 MSMS: 781
PEPMASS=386.22818	10966
CHARGE=2+
343.16793	325	
360.19623	122	
370.18332	113	
376.60339	148	
382.18575	434	1+
399.20977	596	1+
416.26762	216	
417.22147	1524	1+
450.23363	106	
454.20112	115	
471.22992	347	
488.25600	4285	1+
496.55817	132	
576.28851	1206	1+
601.34131	1585	1+
672.37820	1445	1+
681.02146	414	
END IONS

###FS:    #m/z: 529.76698 #charge   2
###MaxRes:#m/z:  0.00000 #charge-128
###MS: 780
###MSMS: 782
BEGIN IONS
TITLE=Cmpd 80, AutoMSn(529.7670), 13.3 min
RTINSECONDS=796.624
SCANS=MS: 780 MSMS: 782
PEPMASS=529.76698	10111
CHARGE=2+
340.15775	182	
360.22769	318	
411.22866	129	
437.70988	256	
439.22228	193	
442.67969	101	
445.20782	269	
474.21076	221	
568.29104	108	
585.33271	2019	1+
714.37103	192	
716.38593	131	
874.40883	999	1+
884.25475	210	
945.45601	413	
947.44829	115	
956.73379	124	
END IONS

###FS:    #m/z: 771.44620 #charge   1
###MaxRes:#m/z:  0.00000 #charge-128
###MS: 780
###MSMS: 783
BEGIN IONS
TITLE=Cmpd 81, AutoMSn(771.4462), 13.3 min
RTINSECONDS=797.126
SCANS=MS: 780 MSMS: 783
PEPMASS=771.44620	7010
CHARGE=1+
370.21203	117	
771.44876	3587	1+
END IONS

###FS:    #m/z: 445.89241 #charge   3
###MaxRes:#m/z:  0.00000 #charge-128
###MS: 784
###MSMS: 785
BEGIN IONS
TITLE=Cmpd 82, AutoMSn(445.8924), 13.3 min
RTINSECONDS=800.147
SCANS=MS: 784 MSMS: 785
PEPMASS=445.89241	32227
CHARGE=3+
343.20739	588	
384.86778	431	
436.72752	328	
482.27643	416	
535.27415	471	
572.78680	334	
576.78622	646	
577.28938	269	
585.79581	379	
586.29351	420	
599.78835	410	
600.29969	411	
642.31426	1560	1+
751.35695	264	
912.43573	658	1+
929.47161	3562	1+
1000.51295	4315	1+
1087.54338	22654	1+
1188.59492	9732	1+
END IONS

###FS:    #m/z: 386.22760 #charge   2
###MaxRes:#m/z:  0.00000 #charge-128
###MS: 784
###MSMS: 786
BEGIN IONS
TITLE=Cmpd 83, AutoMSn(386.2276), 13.3 min
RTINSECONDS=800.648
SCANS=MS: 784 MSMS: 786
PEPMASS=386.22760	19194
CHARGE=2+
326.14986	111	
331.17588	162	
335.13992	107	
343.17711	290	
357.17972	133	
360.19763	284	
382.18348	588	1+
400.19308	591	1+
411.19146	160	
417.21934	2958	1+
454.20351	153	
471.23402	570	
488.25474	7037	1+
495.05964	128	
495.65390	853	
576.29063	838	1+
601.34164	3394	1+
672.37792	1834	1+
681.02410	515	
END IONS

###FS:    #m/z: 529.76862 #charge   2
###MaxRes:#m/z:  0.00000 #charge-128
###MS: 784
###MSMS: 787
BEGIN IONS
TITLE=Cmpd 84, AutoMSn(529.7686), 13.4 min
RTINSECONDS=801.149
SCANS=MS: 784 MSMS: 787
PEPMASS=529.76862	16272
CHARGE=2+
340.16056	114	
345.15918	242	
360.22961	193	
370.18107	124	
383.19932	161	
426.25393	103	
429.20281	109	
437.71114	143	
439.23216	232	
445.21059	127	
489.27611	106	
550.28527	154	
568.30582	109	
585.33617	2792	1+
613.21779	117	
696.35904	178	
714.37447	497	1+
799.32266	222	1+
874.40167	1034	1+
884.25586	369	
945.44879	1128	1+
955.78291	145	
END IONS

###FS:    #m/z: 445.89320 #charge   3
###MaxRes:#m/z:  0.00000 #charge-128
###MS: 788
###MSMS: 789
BEGIN IONS
TITLE=Cmpd 85, AutoMSn(445.8932), 13.4 min
RTINSECONDS=804.181
SCANS=MS: 788 MSMS: 789
PEPMASS=445.89320	42367
CHARGE=3+
324.11246	261	
343.20472	675	
379.70508	377	
482.28179	699	1+
503.23517	1224	1+
525.27227	351	
535.76801	498	
536.27082	316	
576.78953	313	
585.79110	606	
586.29739	617	
642.31079	1740	1+
741.38654	387	
855.42214	323	
912.44660	819	1+
929.48071	3604	1+
1000.51235	4411	1+
1087.54432	25345	1+
1188.59030	9444	1+
1198.58578	1537	1+
END IONS

###FS:    #m/z: 670.29737 #charge   3
###MaxRes:#m/z:  0.00000 #charge-128
###MS: 788
###MSMS: 790
BEGIN IONS
TITLE=Cmpd 86, AutoMSn(670.2974), 13.4 min
RTINSECONDS=804.682
SCANS=MS: 788 MSMS: 790
PEPMASS=670.29737	19550
CHARGE=3+
331.13949	117	
361.21592	115	
395.78192	220	
404.21258	112	
431.20060	316	
437.17269	110	
438.12134	180	
445.18935	247	
447.71185	348	
472.22882	221	1+
474.16670	139	
489.26585	116	
501.23978	112	
532.74041	220	1+
546.29564	793	1+
551.75745	315	
552.24629	371	
558.24161	164	
642.31990	133	
647.34915	892	1+
655.79228	654	1+
670.84935	215	
671.33533	159	
743.25365	131	
747.30523	236	
776.28745	2460	1+
785.58753	313	
807.36467	346	1+
833.29007	134	
871.36803	184	
889.36953	1946	1+
894.40219	991	1+
904.33752	198	
1023.45026	138	
1120.50841	3273	1+
1335.66023	6406	1+
END IONS

###FS:    #m/z: 386.22774 #charge   2
###MaxRes:#m/z:  0.00000 #charge-128
###MS: 788
###MSMS: 791
BEGIN IONS
TITLE=Cmpd 87, AutoMSn(386.2277), 13.4 min
RTINSECONDS=805.183
SCANS=MS: 788 MSMS: 791
PEPMASS=386.22774	22259
CHARGE=2+
320.16821	134	
338.17670	173	
343.17147	334	
357.16479	107	
360.19905	248	
365.16440	180	
369.53619	125	
382.17619	445	1+
399.22403	183	
400.19733	854	1+
409.22500	112	
411.17018	166	
416.26579	119	
417.22101	2119	1+
444.25784	117	
454.20664	161	
470.24683	140	
471.22749	463	
488.25426	6270	1+
492.25706	132	
495.65543	345	
519.28784	216	
566.30048	109	
576.30117	320	
599.33420	104	
601.34198	2375	1+
672.37540	1180	1+
681.02430	409	
END IONS

###FS:    #m/z: 445.89352 #charge   3
###MaxRes:#m/z:  0.00000 #charge-128
###MS: 792
###MSMS: 793
BEGIN IONS
TITLE=Cmpd 88, AutoMSn(445.8935), 13.5 min
RTINSECONDS=808.222
SCANS=MS: 792 MSMS: 793
PEPMASS=445.89352	33550
CHARGE=3+
343.20342	397	
385.19304	403	
396.19023	167	
401.21641	236	
414.23539	354	
428.20759	192	
437.22728	168	
443.90577	181	
470.19367	321	
482.27771	252	
487.21455	731	
503.23789	4498	1+
510.70892	1136	
511.64327	278	
525.26150	638	1+
535.25834	259	
535.76983	238	
549.28204	221	
569.25590	193	
572.78557	165	
576.79495	477	
577.28436	187	
586.29154	876	1+
599.79289	383	
600.29641	508	1+
616.31878	783	1+
642.30848	1234	1+
699.37188	256	
714.37664	569	
741.39091	256	
744.42366	195	
809.45213	395	1+
912.44231	462	1+
929.47374	2239	1+
1000.50900	2986	1+
1087.54215	15632	1+
1170.58298	1047	1+
1188.59383	5721	1+
END IONS

###FS:    #m/z: 668.33175 #charge   2
###MaxRes:#m/z:  0.00000 #charge-128
###MS: 792
###MSMS: 794
BEGIN IONS
TITLE=Cmpd 89, AutoMSn(668.3318), 13.5 min
RTINSECONDS=808.724
SCANS=MS: 792 MSMS: 794
PEPMASS=668.33175	16345
CHARGE=2+
388.64979	227	
404.19884	114	
410.89083	104	
431.19724	171	
493.72058	232	
538.71136	107	
546.30017	603	1+
551.76475	108	
552.25450	120	
560.75590	1611	1+
597.55523	160	
647.35473	411	
665.87080	181	
667.30244	119	
668.33087	1967	1+
747.30145	216	
767.45112	119	
776.28823	1108	1+
785.58497	703	
807.37622	135	
889.37064	1282	1+
894.40801	351	1+
898.84013	152	
900.33231	109	
904.31388	174	
1023.44591	114	
1120.50701	170	
1121.49368	223	
1121.50626	981	1+
END IONS

###FS:    #m/z: 443.90490 #charge   3
###MaxRes:#m/z:  0.00000 #charge-128
###MS: 792
###MSMS: 795
BEGIN IONS
TITLE=Cmpd 90, AutoMSn(443.9049), 13.5 min
RTINSECONDS=809.225
SCANS=MS: 792 MSMS: 795
PEPMASS=443.90490	8228
CHARGE=3+
343.20701	209	
359.12282	160	
379.70870	122	
402.18913	146	
407.18861	129	
419.71134	135	
429.21155	181	
444.24163	252	
465.23799	680	
470.18493	219	
482.28354	237	
486.21609	219	
487.21028	479	
503.23652	3879	1+
525.26880	174	
526.75413	191	
541.26788	126	
549.08360	124	
568.25653	254	1+
572.79261	223	
585.80442	127	
586.28137	422	1+
599.31532	123	
616.32496	662	1+
642.31271	903	1+
714.37070	376	
741.38307	152	
745.37574	150	
855.42738	178	
912.44180	224	
930.48252	890	1+
1000.50916	1885	1+
1087.54220	9299	1+
1152.56651	592	1+
1188.59269	3615	1+
1198.59214	882	1+
END IONS

###FS:    #m/z: 687.95626 #charge   3
###MaxRes:#m/z:  0.00000 #charge-128
###MS: 796
###MSMS: 797
BEGIN IONS
TITLE=Cmpd 91, AutoMSn(687.9563), 13.5 min
RTINSECONDS=812.257
SCANS=MS: 796 MSMS: 797
PEPMASS=687.95626	15542
CHARGE=3+
517.11508	102	
566.72507	114	
616.58038	1153	1+
616.91018	986	1+
617.25342	302	
732.27520	140	
976.34188	145	
1847.72061	608	1+
END IONS

###FS:    #m/z: 485.91090 #charge   3
###MaxRes:#m/z:  0.00000 #charge-128
###MS: 796
###MSMS: 798
BEGIN IONS
TITLE=Cmpd 92, AutoMSn(485.9109), 13.5 min
RTINSECONDS=812.758
SCANS=MS: 796 MSMS: 798
PEPMASS=485.91090	12591
CHARGE=3+
397.21135	160	
468.24427	186	
564.73198	124	
565.22227	129	
763.40992	109	
END IONS

###FS:    #m/z: 385.22170 #charge   2
###MaxRes:#m/z:  0.00000 #charge-128
###MS: 796
###MSMS: 799
BEGIN IONS
TITLE=Cmpd 93, AutoMSn(385.2217), 13.6 min
RTINSECONDS=813.26
SCANS=MS: 796 MSMS: 799
PEPMASS=385.22170	14086
CHARGE=2+
343.17420	228	
360.19178	191	
382.18533	213	
393.17381	195	
400.19050	439	
411.17279	329	
417.21899	1118	1+
471.21862	142	
488.25657	2595	1+
495.65172	374	
519.29213	168	
601.33851	1156	1+
638.32292	106	
672.37675	777	1+
END IONS

###FS:    #m/z: 651.28682 #charge   3
###MaxRes:#m/z:  0.00000 #charge-128
###MS: 800
###MSMS: 801
BEGIN IONS
TITLE=Cmpd 94, AutoMSn(651.2868), 13.6 min
RTINSECONDS=816.285
SCANS=MS: 800 MSMS: 801
PEPMASS=651.28682	13968
CHARGE=3+
314.13495	185	
419.69737	146	
422.67700	127	
431.19640	702	
438.12388	268	
438.20789	156	
469.23631	121	
484.21402	122	
490.26196	734	1+
493.71440	352	1+
501.22696	232	
506.11736	221	
519.17431	121	
523.73254	434	
524.23432	651	
532.22902	244	
544.24585	146	
591.30718	1458	1+
619.20027	285	
634.20826	301	
651.62454	238	
685.25939	239	1+
747.29740	1081	1+
751.33307	1139	1+
758.29139	210	
760.28019	477	1+
767.45710	182	
776.28588	4754	1+
785.58779	1076	
818.32926	122	
838.37525	1495	1+
871.37910	268	1+
887.36718	129	
889.36827	4053	1+
967.41365	536	1+
1047.44296	162	
1064.46671	8958	1+
1074.29718	132	
END IONS

###FS:    #m/z: 687.95643 #charge   3
###MaxRes:#m/z:  0.00000 #charge-128
###MS: 800
###MSMS: 802
BEGIN IONS
TITLE=Cmpd 95, AutoMSn(687.9564), 13.6 min
RTINSECONDS=816.787
SCANS=MS: 800 MSMS: 802
PEPMASS=687.95643	12405
CHARGE=3+
532.72991	190	
566.71650	103	
616.57850	598	
616.92319	579	
617.24349	450	1+
661.34062	100	
683.69676	112	
686.66042	102	
688.95717	107	
690.34011	148	
924.36688	360	1+
END IONS

###FS:    #m/z: 645.61392 #charge   3
###MaxRes:#m/z:  0.00000 #charge-128
###MS: 800
###MSMS: 803
BEGIN IONS
TITLE=Cmpd 96, AutoMSn(645.6139), 13.6 min
RTINSECONDS=817.288
SCANS=MS: 800 MSMS: 803
PEPMASS=645.61392	8569
CHARGE=3+
370.63193	119	
379.64602	269	
420.18853	152	
422.18183	248	1+
431.19436	147	
433.22980	147	
445.18820	209	
478.23730	136	
488.10621	150	
490.26397	207	
512.67539	137	
523.73334	299	
531.73522	172	
591.30522	816	1+
601.74879	170	
649.27330	167	
729.28187	287	
751.33760	585	1+
758.27853	1242	1+
766.91515	236	
767.45074	1201	
776.27436	189	
838.36629	853	1+
843.36713	123	
853.34012	117	
871.35399	1463	1+
889.36085	478	
967.41515	300	
1064.46715	672	
1064.46869	2378	1+
1065.47011	207	
1076.30076	120	
END IONS

###FS:    #m/z: 651.61876 #charge   3
###MaxRes:#m/z:  0.00000 #charge-128
###MS: 804
###MSMS: 805
BEGIN IONS
TITLE=Cmpd 97, AutoMSn(651.6188), 13.7 min
RTINSECONDS=820.311
SCANS=MS: 804 MSMS: 805
PEPMASS=651.61876	246626
CHARGE=3+
343.14465	2551	
376.17363	2414	
419.69125	5181	
490.25953	11109	1+
493.71766	5429	
501.22783	2611	
558.23630	5345	
589.28255	3501	
591.30859	16426	1+
601.75928	2274	
634.21134	2981	
645.61636	2179	
651.61788	2182	
661.26306	2241	
747.29677	13107	1+
751.33915	14393	1+
776.28702	80448	1+
838.37071	31809	1+
861.37847	2636	
861.37904	16085	1+
871.36491	2913	
889.37139	76664	1+
967.41363	13283	1+
1046.45417	2921	
1046.45896	28112	1+
1064.47000	228404	1+
END IONS

###FS:    #m/z: 976.92046 #charge   2
###MaxRes:#m/z:  0.00000 #charge-128
###MS: 804
###MSMS: 806
BEGIN IONS
TITLE=Cmpd 98, AutoMSn(976.9205), 13.7 min
RTINSECONDS=820.812
SCANS=MS: 804 MSMS: 806
PEPMASS=976.92046	20601
CHARGE=2+
386.21237	263	
433.23162	143	
490.24841	199	
501.24066	285	
591.30506	150	
619.21207	100	
661.27109	214	
776.28450	547	1+
785.58557	499	
838.35637	292	
861.38682	150	
871.35736	193	
889.36690	916	1+
968.43931	143	
1064.46214	1304	1+
1076.29153	120	
1177.53450	191	
1952.83628	9327	1+
END IONS

###FS:    #m/z: 645.61337 #charge   3
###MaxRes:#m/z:  0.00000 #charge-128
###MS: 804
###MSMS: 807
BEGIN IONS
TITLE=Cmpd 99, AutoMSn(645.6134), 13.7 min
RTINSECONDS=821.313
SCANS=MS: 804 MSMS: 807
PEPMASS=645.61337	10939
CHARGE=3+
343.14352	380	
379.64409	443	
419.68868	772	
445.18689	1486	
478.23381	359	
490.26616	1348	
493.71710	893	
523.73221	2385	
524.23680	1000	
558.23929	450	
589.28557	660	
591.30397	2006	
619.21153	482	
634.21810	653	
661.26020	363	
747.29501	1651	
751.34045	1814	
758.27391	1146	
760.30728	370	
766.89869	396	
767.45596	1574	
776.28893	9125	1+
785.58331	1172	
838.36909	4089	1+
861.37923	365	
861.37967	1858	1+
871.35849	2424	1+
889.36972	7714	1+
967.40919	1908	1+
1064.46741	3906	
1064.47152	19795	1+
1065.46273	1014	
END IONS

###FS:    #m/z: 651.61990 #charge   3
###MaxRes:#m/z:  0.00000 #charge-128
###MS: 808
###MSMS: 809
BEGIN IONS
TITLE=Cmpd 100, AutoMSn(651.6199), 13.7 min
RTINSECONDS=824.334
SCANS=MS: 808 MSMS: 809
PEPMASS=651.61990	607104
CHARGE=3+
343.14206	4161	
490.26138	15569	
558.23890	7862	
589.28159	7186	
591.30904	29978	1+
601.75803	4498	
619.20186	4569	
634.21383	6084	
645.61556	5677	
645.94909	5596	
651.61901	5136	
651.95145	5225	
661.26097	4853	
747.29613	24579	1+
751.33827	28202	1+
776.28805	146201	1+
838.37118	74252	1+
861.37516	5162	
861.37800	29632	1+
871.36450	5319	
889.37140	151652	1+
967.41261	25096	1+
986.42397	14922	1+
1046.45815	53206	1+
1046.46006	4890	
1064.46950	446855	1+
END IONS

###FS:    #m/z: 976.92032 #charge   2
###MaxRes:#m/z:  0.00000 #charge-128
###MS: 808
###MSMS: 810
BEGIN IONS
TITLE=Cmpd 101, AutoMSn(976.9203), 13.7 min
RTINSECONDS=824.835
SCANS=MS: 808 MSMS: 810
PEPMASS=976.92032	87318
CHARGE=2+
386.20403	523	
490.26654	249	
501.22838	729	
591.30534	422	
747.30410	583	1+
751.32969	234	
776.28876	1107	1+
785.58570	340	
838.37781	290	
889.37261	1989	1+
899.42910	206	
905.87512	485	1+
1064.46702	2732	1+
1076.29618	482	
1177.55593	221	
1952.83836	27887	1+
END IONS

###FS:    #m/z: 658.94468 #charge   3
###MaxRes:#m/z:  0.00000 #charge-128
###MS: 808
###MSMS: 811
BEGIN IONS
TITLE=Cmpd 102, AutoMSn(658.9447), 13.8 min
RTINSECONDS=825.337
SCANS=MS: 808 MSMS: 811
PEPMASS=658.94468	20318
CHARGE=3+
386.19856	142	
388.64567	376	1+
420.18936	141	
431.19562	217	
444.18970	212	1+
487.22516	176	
490.26156	409	1+
501.22993	192	
504.70210	152	
523.73209	157	
524.23815	197	
540.73826	188	
541.24338	170	
543.74079	150	
544.23155	222	
569.23210	142	
591.30584	601	1+
600.25900	436	1+
611.58913	174	
653.28197	247	1+
658.94497	2125	1+
659.28092	2672	1+
659.61004	994	
664.29557	209	
667.82401	747	
685.28433	266	
729.29098	165	
747.29429	161	
751.33762	335	
776.29020	1601	1+
785.58731	551	
798.34029	196	
838.36915	1414	1+
852.81177	143	
853.33555	233	1+
889.36600	1033	1+
911.36686	265	1+
967.40748	216	
1064.46406	3316	1+
END IONS

###FS:    #m/z: 976.92226 #charge   2
###MaxRes:#m/z:  0.00000 #charge-128
###MS: 812
###MSMS: 813
BEGIN IONS
TITLE=Cmpd 103, AutoMSn(976.9223), 13.8 min
RTINSECONDS=828.36
SCANS=MS: 812 MSMS: 813
PEPMASS=976.92226	89938
CHARGE=2+
305.18704	216	
386.19961	464	
490.25936	375	
501.22954	738	1+
591.31724	253	
747.30797	500	1+
751.32625	152	
776.28846	1132	1+
838.37637	693	1+
889.36995	2282	1+
906.39353	150	
967.90880	263	
968.41990	242	
975.94773	223	
976.47912	152	
979.91481	168	
1064.47025	2066	1+
1177.54932	265	
1178.54941	189	
1952.83466	21838	1+
END IONS

###FS:    #m/z: 669.94662 #charge   3
###MaxRes:#m/z:  0.00000 #charge-128
###MS: 812
###MSMS: 814
BEGIN IONS
TITLE=Cmpd 104, AutoMSn(669.9466), 13.8 min
RTINSECONDS=828.861
SCANS=MS: 812 MSMS: 814
PEPMASS=669.94662	20686
CHARGE=3+
388.64922	539	
453.19202	260	
490.26359	502	
493.71419	279	
501.23268	316	1+
538.71270	328	
552.25349	273	
554.22989	1070	1+
558.73839	381	
567.56214	933	
567.90240	966	
591.30497	667	
592.23555	300	
596.22221	478	1+
597.56278	303	
597.90050	8781	1+
598.23223	8618	1+
598.56740	4216	1+
603.23588	354	
631.58166	584	1+
632.25379	360	
634.22739	375	
648.33101	327	
663.26607	570	1+
664.61045	891	1+
664.92650	811	1+
665.26132	331	
666.27134	794	1+
666.93542	248	
668.32412	933	1+
673.28609	321	1+
711.76587	280	
716.27646	588	1+
747.29699	751	
751.34379	909	1+
776.28257	2516	1+
785.58852	403	
833.31050	3424	1+
838.37345	2343	1+
861.37148	693	1+
871.35849	477	1+
882.36104	287	
889.37048	3552	1+
895.84058	1087	1+
898.34884	280	
918.38019	734	1+
933.36455	364	1+
946.39680	2115	1+
967.41450	458	1+
977.41189	242	
1046.46361	1394	1+
1064.46949	12823	1+
1076.32279	273	
1108.46041	1731	1+
1121.49903	3238	1+
1192.44035	663	1+
1637.61103	611	1+
1694.64490	512	1+
1791.68026	3226	1+
END IONS

###FS:    #m/z: 658.94475 #charge   3
###MaxRes:#m/z:  0.00000 #charge-128
###MS: 812
###MSMS: 815
BEGIN IONS
TITLE=Cmpd 105, AutoMSn(658.9448), 13.8 min
RTINSECONDS=829.362
SCANS=MS: 812 MSMS: 815
PEPMASS=658.94475	19891
CHARGE=3+
490.26325	200	
531.73008	257	
540.73335	143	
543.73721	167	
544.22356	131	
551.94824	168	
584.25292	119	
591.31406	199	
600.77252	163	
611.59055	118	
611.91335	123	
614.25352	132	
653.25706	130	
658.94958	1796	1+
659.27586	1367	
659.61312	543	
664.60927	234	
667.82365	224	
747.30819	169	
751.34674	265	
767.46017	176	
776.28373	918	1+
785.58498	128	
798.30075	122	
838.37231	554	1+
853.32700	386	1+
871.32967	118	
889.35591	732	1+
911.35324	165	
967.39888	218	1+
973.45678	251	1+
1064.45657	333	
1064.46980	2092	1+
1321.58134	1556	1+
END IONS

###FS:    #m/z: 669.27825 #charge   3
###MaxRes:#m/z:  0.00000 #charge-128
###MS: 816
###MSMS: 817
BEGIN IONS
TITLE=Cmpd 106, AutoMSn(669.2782), 13.9 min
RTINSECONDS=832.386
SCANS=MS: 816 MSMS: 817
PEPMASS=669.27825	27576
CHARGE=3+
445.19842	552	1+
459.70822	471	
490.25661	456	
523.73790	426	
538.71141	1000	1+
539.22349	318	
552.73990	253	
554.73573	711	
555.22226	455	
567.56464	533	
567.90710	264	
568.23174	379	
591.30802	529	
591.89025	440	1+
592.24157	255	
596.22439	1182	1+
597.56902	408	
597.75072	286	
597.90086	11014	1+
598.23485	8202	1+
598.57009	4527	1+
601.23388	788	1+
631.59034	427	
631.74625	290	
631.91013	471	
632.24467	441	
664.28104	665	1+
664.61304	927	1+
664.93255	340	
668.31668	550	1+
669.61879	321	
677.83760	278	
716.25901	424	
747.30985	686	1+
751.34607	489	1+
776.28901	2258	1+
785.58430	923	
833.30864	3268	1+
838.36764	1330	1+
861.38740	550	1+
889.37166	2159	1+
895.37034	268	
946.39402	1142	1+
967.42020	563	1+
1064.46969	9445	1+
1121.48359	298	
1121.48860	2192	1+
1791.68341	3552	1+
END IONS

###FS:    #m/z: 688.28588 #charge   3
###MaxRes:#m/z:  0.00000 #charge-128
###MS: 816
###MSMS: 818
BEGIN IONS
TITLE=Cmpd 107, AutoMSn(688.2859), 13.9 min
RTINSECONDS=832.887
SCANS=MS: 816 MSMS: 818
PEPMASS=688.28588	20655
CHARGE=3+
388.64474	170	
463.19928	324	
489.17718	207	
532.73436	822	
533.23551	391	
561.25371	233	
586.56918	229	
589.76973	264	
601.23999	172	
610.91206	231	
611.24467	178	
616.25224	174	
616.58119	557	
616.90771	10218	1+
617.24027	7329	1+
617.57448	4971	1+
624.74287	241	
640.68610	212	
650.58929	253	
650.91493	378	
658.93907	414	1+
659.26123	594	1+
682.28243	285	
686.31751	182	
688.29873	255	
716.26078	237	
740.27484	167	
796.30393	198	
876.84071	281	
889.36686	210	
1133.45601	969	1+
1848.69980	4307	1+
END IONS

###FS:    #m/z: 669.27825 #charge   3
###MaxRes:#m/z:  0.00000 #charge-128
###MS: 816
###MSMS: 819
BEGIN IONS
TITLE=Cmpd 108, AutoMSn(669.2782), 13.9 min
RTINSECONDS=833.388
SCANS=MS: 816 MSMS: 819
PEPMASS=669.27825	20548
CHARGE=3+
388.64744	502	
417.16514	446	
463.20029	399	
473.70173	299	
490.26251	342	
523.73423	471	
538.72180	541	
539.20979	288	
555.22715	615	1+
567.56839	1922	
567.89922	1221	
568.22850	437	
591.29143	752	1+
591.90887	284	
592.55816	518	
596.23537	632	1+
597.56472	613	
597.90009	10774	1+
598.23458	10204	1+
598.56545	6876	1+
601.23770	758	1+
603.23362	1402	1+
603.56787	1006	
603.89136	578	
631.58049	439	1+
632.24795	955	
663.93466	351	
666.28143	688	1+
669.30312	317	
716.26595	524	1+
747.30050	500	
751.33509	619	1+
767.46098	448	
776.29113	574	1+
785.58191	431	
819.30904	317	
833.30349	1371	1+
838.37234	979	1+
850.84565	410	
889.37274	1294	1+
904.35029	290	
946.38906	1287	1+
1064.46541	7941	1+
1121.49457	1628	1+
1422.51525	777	1+
1791.69770	4007	1+
END IONS

###FS:    #m/z: 688.28398 #charge   3
###MaxRes:#m/z:  0.00000 #charge-128
###MS: 820
###MSMS: 821
BEGIN IONS
TITLE=Cmpd 109, AutoMSn(688.2840), 13.9 min
RTINSECONDS=836.411
SCANS=MS: 820 MSMS: 821
PEPMASS=688.28398	47137
CHARGE=3+
532.73562	1022	
567.23513	519	
567.73181	410	
590.25866	402	
610.90540	552	
611.23172	357	
616.24238	370	
616.57339	933	
616.90713	21967	1+
617.24032	17474	1+
617.57525	11437	1+
650.59156	913	
650.93082	498	
651.26058	376	
659.43364	372	
682.28695	482	
682.61033	507	
848.31132	345	
876.32749	444	
1848.70123	8259	1+
END IONS

###FS:    #m/z: 669.27761 #charge   3
###MaxRes:#m/z:  0.00000 #charge-128
###MS: 820
###MSMS: 822
BEGIN IONS
TITLE=Cmpd 110, AutoMSn(669.2776), 13.9 min
RTINSECONDS=836.913
SCANS=MS: 820 MSMS: 822
PEPMASS=669.27761	43117
CHARGE=3+
532.74142	2493	
538.71122	2212	
591.89560	1505	
592.23039	1862	
592.56637	1207	
597.23014	1596	
597.56136	2111	
597.90073	74525	1+
598.23518	57446	1+
598.56759	39488	1+
631.58201	2072	
631.92206	2744	
632.25090	2007	
663.27531	1876	
663.61070	1753	
663.93768	1235	
711.75962	1674	
716.26569	1594	
847.81510	1614	
848.32042	1277	
1791.67822	25868	1+
END IONS

###FS:    #m/z: 616.80383 #charge   2
###MaxRes:#m/z:  0.00000 #charge-128
###MS: 820
###MSMS: 823
BEGIN IONS
TITLE=Cmpd 111, AutoMSn(616.8038), 14.0 min
RTINSECONDS=837.414
SCANS=MS: 820 MSMS: 823
PEPMASS=616.80383	18881
CHARGE=2+
314.17219	121	
343.13996	127	
354.17192	167	
355.14022	407	1+
373.14421	127	
381.21470	127	
399.19356	124	
410.20450	219	1+
412.16795	513	
428.22737	132	
432.24694	278	
438.20909	192	
456.22254	289	1+
469.18016	875	
476.37955	578	
487.18272	201	
489.27102	1166	1+
495.23640	265	
516.76054	180	
537.24323	130	
544.77481	532	
545.29870	121	
554.26104	176	
564.25975	201	
572.27482	862	1+
576.29888	994	1+
582.27287	405	
600.27970	670	
615.29751	291	1+
617.30064	513	1+
631.32672	127	
633.32730	5063	1+
639.27787	197	
657.29140	226	1+
746.40897	911	1+
803.43121	1368	1+
860.46090	997	1+
917.48086	759	1+
974.49751	1089	1+
1031.52180	249	
1214.58452	742	1+
1231.58603	1050	1+
END IONS

###FS:    #m/z: 688.28500 #charge   3
###MaxRes:#m/z:  0.00000 #charge-128
###MS: 824
###MSMS: 825
BEGIN IONS
TITLE=Cmpd 112, AutoMSn(688.2850), 14.0 min
RTINSECONDS=840.444
SCANS=MS: 824 MSMS: 825
PEPMASS=688.28500	45766
CHARGE=3+
532.73694	824	
533.23892	391	
567.22924	486	
574.14397	371	
597.89433	541	
598.23212	726	1+
598.57444	331	
610.89913	1237	1+
611.23451	536	
611.56084	387	
616.59041	450	
616.90676	19651	1+
617.24087	14232	1+
617.57329	11095	1+
650.58942	623	
650.92110	555	
651.26034	524	
682.62767	465	
682.94841	479	
683.28490	317	
688.29357	507	
697.03848	916	
716.26838	384	
740.27522	568	
876.32798	517	
876.82246	392	
1848.69727	7270	1+
END IONS

###FS:    #m/z: 1003.40671 #charge   2
###MaxRes:#m/z:  0.00000 #charge-128
###MS: 824
###MSMS: 826
BEGIN IONS
TITLE=Cmpd 113, AutoMSn(1003.4067), 14.0 min
RTINSECONDS=840.945
SCANS=MS: 824 MSMS: 826
PEPMASS=1003.40671	25368
CHARGE=2+
463.21097	196	
471.22771	109	
530.19833	114	
600.27040	176	
628.28970	101	
716.27460	385	1+
760.29334	118	
775.75868	119	
797.37942	110	
920.32768	411	1+
930.38833	348	1+
994.42823	101	
1059.03675	224	
1076.40443	252	
1791.68033	2646	1+
2005.81060	6556	1+
END IONS

###FS:    #m/z: 616.80344 #charge   2
###MaxRes:#m/z:  0.00000 #charge-128
###MS: 824
###MSMS: 827
BEGIN IONS
TITLE=Cmpd 114, AutoMSn(616.8034), 14.0 min
RTINSECONDS=841.446
SCANS=MS: 824 MSMS: 827
PEPMASS=616.80344	28617
CHARGE=2+
325.13184	126	
328.12395	150	
355.13281	352	1+
371.20308	139	
373.14120	237	
384.16599	157	
399.19191	159	
412.15763	291	
428.22560	372	1+
430.17633	196	
432.24411	244	
438.21984	200	
441.19836	128	
451.16263	234	1+
469.17999	558	1+
487.20511	175	
489.27490	681	
499.21874	130	
507.25045	139	
516.27304	150	
516.75692	164	
536.27876	131	
555.24019	147	
564.27358	282	1+
572.27770	902	1+
576.31351	1101	1+
582.26185	676	1+
591.30567	139	
600.27074	363	1+
607.80936	259	
608.30025	335	
615.31310	182	
633.33112	4878	1+
746.41292	1055	1+
803.43545	1102	1+
860.45371	1428	1+
917.46970	1517	1+
974.50360	658	1+
1031.50183	154	
1088.53338	456	1+
1088.55398	130	
1232.60892	1359	1+
END IONS

###FS:    #m/z: 1003.40937 #charge   2
###MaxRes:#m/z:  0.00000 #charge-128
###MS: 828
###MSMS: 829
BEGIN IONS
TITLE=Cmpd 115, AutoMSn(1003.4094), 14.1 min
RTINSECONDS=844.477
SCANS=MS: 828 MSMS: 829
PEPMASS=1003.40937	63550
CHARGE=2+
335.14733	292	
370.17385	147	
463.20436	505	1+
584.30540	183	
600.26752	111	
716.25424	393	1+
887.36522	103	
920.32578	305	
930.37469	118	
931.39785	352	1+
946.87474	100	
977.41907	101	
994.40672	140	
994.96638	145	
1002.90522	179	
1006.40959	161	
1006.90571	101	
1014.49507	728	
1076.40560	217	
1077.42703	101	
1078.44675	162	
1088.34526	101	
1791.67970	5510	1+
2005.80651	12932	1+
END IONS

###FS:    #m/z: 656.29000 #charge   3
###MaxRes:#m/z:  0.00000 #charge-128
###MS: 828
###MSMS: 830
BEGIN IONS
TITLE=Cmpd 116, AutoMSn(656.2900), 14.1 min
RTINSECONDS=844.978
SCANS=MS: 828 MSMS: 830
PEPMASS=656.29000	23500
CHARGE=3+
386.20381	417	
419.68828	607	
426.69137	327	
438.17789	339	
490.25780	1788	1+
493.71430	657	
501.22368	488	
523.73232	2820	1+
545.21177	333	
558.24804	605	
558.74097	366	
582.90453	1144	
583.23545	988	
583.56228	587	
589.27654	379	
591.30668	3675	1+
601.75536	769	1+
634.21503	468	
661.26755	380	
747.29020	1618	1+
751.33571	2052	1+
758.28352	322	
765.34234	546	
767.45026	554	
776.28564	8221	1+
776.29449	2201	1+
785.03415	366	
785.58561	1261	
790.29815	1893	1+
818.33667	367	
838.36997	4107	1+
852.37482	898	1+
861.37773	2660	1+
873.34621	331	
889.36928	10867	1+
903.38187	1896	1+
913.50607	325	
967.41001	1436	1+
1047.45784	2581	1+
1060.47281	1177	1+
1064.46857	27956	1+
1076.29527	390	
1078.48153	5977	1+
1078.48354	683	
END IONS

###FS:    #m/z: 616.80371 #charge   2
###MaxRes:#m/z:  0.00000 #charge-128
###MS: 828
###MSMS: 831
BEGIN IONS
TITLE=Cmpd 117, AutoMSn(616.8037), 14.1 min
RTINSECONDS=845.479
SCANS=MS: 828 MSMS: 831
PEPMASS=616.80371	25229
CHARGE=2+
355.13069	359	
373.13670	155	
375.23639	126	
394.14289	191	
412.16688	292	
428.23213	181	
430.17974	108	
432.25255	144	
438.20346	216	
441.19697	135	
451.17344	195	
460.71674	106	
469.17487	461	1+
487.19240	345	1+
489.27096	824	1+
495.21996	117	
507.76514	168	
544.22821	188	
544.77772	290	
555.26437	132	
572.27801	625	1+
576.30712	1020	1+
582.26416	473	1+
600.27339	245	
607.79544	292	
608.29989	407	
633.32913	3694	1+
744.33586	107	
746.41302	687	1+
803.43367	1149	1+
860.45969	1361	1+
917.47471	732	1+
973.43958	122	
974.49471	801	1+
1031.51290	118	
1032.50206	151	
1088.52207	138	
1232.60371	1127	1+
END IONS

###FS:    #m/z: 1003.40904 #charge   2
###MaxRes:#m/z:  0.00000 #charge-128
###MS: 832
###MSMS: 833
BEGIN IONS
TITLE=Cmpd 118, AutoMSn(1003.4090), 14.1 min
RTINSECONDS=848.505
SCANS=MS: 832 MSMS: 833
PEPMASS=1003.40904	51665
CHARGE=2+
370.16508	242	
376.61484	293	
566.27787	107	
600.25590	269	1+
716.27141	432	1+
920.34191	264	
994.42437	117	
1002.87395	114	
1006.41184	128	
1014.50464	266	
1076.41789	271	
1077.40945	168	
1791.66675	2669	1+
2005.81222	7139	1+
END IONS

###FS:    #m/z: 504.90244 #charge   3
###MaxRes:#m/z:  0.00000 #charge-128
###MS: 832
###MSMS: 834
BEGIN IONS
TITLE=Cmpd 119, AutoMSn(504.9024), 14.2 min
RTINSECONDS=849.005
SCANS=MS: 832 MSMS: 834
PEPMASS=504.90244	25001
CHARGE=3+
312.18173	336	
331.12656	195	
359.13054	300	1+
370.16809	472	
380.65266	234	
387.19762	362	
441.22052	549	
463.20118	928	1+
471.71067	569	
504.21166	239	1+
504.90502	191	
510.20327	259	
510.70316	207	
527.23150	295	
527.72693	410	
530.19174	361	
538.21914	810	1+
555.25870	2778	1+
565.24814	385	1+
584.31030	241	
586.23069	350	1+
587.71622	231	1+
593.75293	430	1+
597.89805	438	1+
598.23533	451	
598.56521	522	
600.26006	727	1+
631.74144	365	
632.21580	647	1+
641.76988	320	
650.26853	258	
668.33760	914	1+
698.80905	173	
729.25241	348	1+
744.31948	176	
746.27185	527	1+
760.29620	442	
779.32175	263	1+
782.38796	1323	1+
860.29174	167	
920.31975	1337	1+
920.32629	350	
942.41713	575	
943.42762	735	1+
1003.53422	1501	1+
1071.46799	860	1+
1076.42525	1938	1+
1191.44840	3116	1+
1243.50272	961	1+
1283.51047	1211	1+
1300.53748	12849	1+
1413.61754	1459	1+
1422.52533	598	1+
END IONS

###FS:    #m/z: 656.29000 #charge   3
###MaxRes:#m/z:  0.00000 #charge-128
###MS: 832
###MSMS: 835
BEGIN IONS
TITLE=Cmpd 120, AutoMSn(656.2900), 14.2 min
RTINSECONDS=849.506
SCANS=MS: 832 MSMS: 835
PEPMASS=656.29000	20341
CHARGE=3+
365.17285	270	
386.20096	299	
395.65504	471	
419.69242	400	
437.18950	391	1+
452.20038	232	
490.26274	1194	1+
501.23090	278	
523.72924	773	
524.23264	1034	1+
558.23968	382	1+
565.24250	206	
582.90507	481	1+
583.23237	336	
583.56100	533	1+
591.31314	1848	1+
619.20396	389	
634.21390	529	1+
661.28666	263	
685.27500	199	
747.29719	493	
748.30393	622	1+
751.33811	1181	1+
765.34390	257	
776.28822	6350	1+
785.58303	976	
790.30298	813	1+
818.32367	247	
838.36636	2381	1+
843.36055	297	1+
852.39023	271	
854.38935	218	
861.37694	1546	1+
871.34730	658	1+
874.83555	219	
884.25582	202	
889.36894	6692	1+
903.37950	829	1+
967.42512	821	1+
981.42418	200	
986.41883	590	1+
1046.45596	319	
1064.46557	15100	1+
1078.48375	292	
1078.48586	3000	1+
1079.50933	194	
1115.48688	200	
END IONS

###FS:    #m/z: 504.90285 #charge   3
###MaxRes:#m/z:  0.00000 #charge-128
###MS: 836
###MSMS: 837
BEGIN IONS
TITLE=Cmpd 121, AutoMSn(504.9029), 14.2 min
RTINSECONDS=852.524
SCANS=MS: 836 MSMS: 837
PEPMASS=504.90285	35320
CHARGE=3+
312.18053	269	
331.12551	182	
335.14603	203	
343.15602	216	
441.21590	903	1+
452.15480	170	
463.20049	451	
510.21546	272	
519.14959	284	1+
527.22462	278	
527.74185	211	
530.20613	273	
538.24486	240	
555.26202	3222	1+
566.25398	381	1+
574.15032	209	
587.23022	216	
593.75231	200	
600.25689	347	1+
605.56191	193	
622.25357	365	
622.76721	179	
624.24735	188	
641.76734	356	
650.25312	179	
668.34056	1451	1+
729.24787	178	
746.28322	265	
760.29348	719	1+
765.35676	276	
779.29328	407	1+
782.39186	1090	1+
920.32767	1869	1+
942.42101	1479	1+
952.63871	237	
989.35448	197	
1003.53337	852	1+
1071.46444	584	1+
1076.42765	1269	1+
1191.44594	2161	1+
1262.48124	1194	1+
1283.51294	1719	1+
1300.53666	12437	1+
1413.61681	1573	1+
END IONS

###FS:    #m/z: 556.77077 #charge   3
###MaxRes:#m/z:  0.00000 #charge-128
###MS: 836
###MSMS: 838
BEGIN IONS
TITLE=Cmpd 122, AutoMSn(556.7708), 14.2 min
RTINSECONDS=853.024
SCANS=MS: 836 MSMS: 838
PEPMASS=556.77077	13281
CHARGE=3+
382.70382	196	
387.68586	159	
392.17100	412	1+
396.69317	154	
440.53671	417	
441.19473	111	
463.20077	106	
487.76085	133	
490.23835	113	
519.29767	150	
520.26529	556	1+
524.24988	107	
531.75818	162	
532.24382	162	
536.23444	109	
546.75754	145	
555.75814	283	1+
557.00983	136	
590.75490	116	
592.24726	187	
619.30645	293	
619.33442	540	1+
629.32253	228	
646.27354	159	
664.29984	118	
699.66849	158	
701.25952	156	
734.35978	198	
792.37909	518	1+
860.45130	453	1+
877.48151	1111	1+
888.44579	279	1+
905.46893	496	1+
905.47918	138	
1222.51907	503	1+
1319.58446	2598	1+
END IONS

###FS:    #m/z: 663.61285 #charge-128
###MaxRes:#m/z:  0.00000 #charge-128
###MS: 836
###MSMS: 839
BEGIN IONS
TITLE=Cmpd 123, AutoMSn(663.6129), 14.2 min
RTINSECONDS=853.525
SCANS=MS: 836 MSMS: 839
PEPMASS=663.61285	8107

409.16134	417	
463.19993	391	
532.74014	1496	1+
533.23481	336	
538.71342	637	
546.73494	317	
586.22288	328	
591.23695	327	
591.89480	8493	1+
592.23103	7088	1+
592.56035	3480	1+
597.23570	653	
597.56559	2261	1+
597.89871	13336	1+
598.23336	4496	
600.27023	414	
626.24693	324	
631.58268	496	
631.74295	310	
631.90692	327	
657.26648	888	1+
663.26845	482	
702.76016	299	
703.25941	293	
711.75763	435	
760.29781	305	
817.30671	312	
819.31479	281	
838.37132	304	
847.81860	377	
920.32769	484	
1064.47773	326	
1773.66953	3927	1+
1791.67871	3974	1+
END IONS

###FS:    #m/z: 663.27464 #charge   3
###MaxRes:#m/z:  0.00000 #charge-128
###MS: 840
###MSMS: 841
BEGIN IONS
TITLE=Cmpd 124, AutoMSn(663.2746), 14.3 min
RTINSECONDS=856.551
SCANS=MS: 840 MSMS: 841
PEPMASS=663.27464	23548
CHARGE=3+
370.17923	167	
409.17077	181	
413.67778	202	
463.19655	285	
465.70534	260	
546.72302	347	
547.23562	496	1+
578.89076	216	
585.89079	227	
586.22018	543	1+
586.55123	172	
589.76119	158	
591.29232	156	
591.55332	263	
591.89546	8371	1+
592.23306	5888	1+
592.56204	3958	1+
597.23257	1106	1+
597.56565	417	1+
597.90406	3270	1+
600.26364	476	1+
605.74850	259	
623.23626	239	
625.58026	247	
625.92043	303	
631.58302	172	
661.29731	189	
663.27734	290	1+
663.94745	164	
711.77068	168	
759.27950	455	1+
776.27519	213	
810.29654	231	
817.31222	298	
819.31249	155	
896.34922	504	
902.37726	269	1+
930.38936	400	1+
1064.46925	2063	1+
1404.50410	725	1+
1675.64585	930	1+
1773.67163	3729	1+
END IONS

###FS:    #m/z: 504.90351 #charge   3
###MaxRes:#m/z:  0.00000 #charge-128
###MS: 840
###MSMS: 842
BEGIN IONS
TITLE=Cmpd 125, AutoMSn(504.9035), 14.3 min
RTINSECONDS=857.052
SCANS=MS: 840 MSMS: 842
PEPMASS=504.90351	26728
CHARGE=3+
359.13030	132	
441.22471	474	
460.67283	150	
463.20688	203	
473.20300	126	
506.23014	173	
510.22823	178	
519.16026	202	
530.20341	177	
536.23519	609	1+
538.71189	233	
539.21813	346	1+
555.26224	1300	1+
574.14546	220	
576.23272	162	
594.25819	128	
596.22555	417	
596.72494	196	
598.21278	127	
600.26177	127	
616.17452	190	
632.22472	275	1+
641.76671	211	
643.76617	184	
650.25382	224	
668.34532	491	1+
729.24231	141	
746.29103	134	
760.28900	159	
779.29513	339	1+
782.39490	351	1+
838.90648	160	
942.41533	997	1+
1003.54877	642	1+
1283.49892	877	1+
1300.53552	5918	1+
1413.63464	877	1+
END IONS

###FS:    #m/z: 673.94670 #charge   3
###MaxRes:#m/z:  0.00000 #charge-128
###MS: 840
###MSMS: 843
BEGIN IONS
TITLE=Cmpd 126, AutoMSn(673.9467), 14.3 min
RTINSECONDS=857.553
SCANS=MS: 840 MSMS: 843
PEPMASS=673.94670	14480
CHARGE=3+
460.66850	710	
463.19959	864	
592.23591	728	
592.55882	1132	
597.89923	36377	1+
598.23285	42331	1+
598.56680	24191	1+
602.57001	9103	1+
602.90527	5380	1+
603.23826	3737	
605.22616	873	
631.91554	1690	
632.25237	1056	
632.58412	694	
663.61209	1017	
663.93311	765	
716.27329	962	
847.81277	830	
848.32538	720	
903.34516	844	
903.83974	756	
920.32422	666	
1076.42062	3255	1+
1791.67828	16772	1+
END IONS

###FS:    #m/z: 370.85906 #charge   3
###MaxRes:#m/z:  0.00000 #charge-128
###MS: 844
###MSMS: 845
BEGIN IONS
TITLE=Cmpd 127, AutoMSn(370.8591), 14.3 min
RTINSECONDS=860.583
SCANS=MS: 844 MSMS: 845
PEPMASS=370.85906	27130
CHARGE=3+
588.31964	113	
END IONS

###FS:    #m/z: 555.78515 #charge   2
###MaxRes:#m/z:  0.00000 #charge-128
###MS: 844
###MSMS: 846
BEGIN IONS
TITLE=Cmpd 128, AutoMSn(555.7851), 14.4 min
RTINSECONDS=861.084
SCANS=MS: 844 MSMS: 846
PEPMASS=555.78515	26423
CHARGE=2+
371.69814	137	
374.18320	112	
388.18796	221	
392.17257	268	
397.20177	119	
433.18174	232	1+
439.24586	121	
446.15647	108	
463.20328	478	1+
520.27217	200	
526.26192	107	
535.22606	139	
570.25927	141	
574.23674	111	
586.23377	106	
592.24788	197	
617.24720	105	
630.32906	128	
633.34322	103	
657.35267	115	
701.25774	105	
752.27587	138	
768.27714	114	
774.39773	117	
792.39096	209	
1037.49391	202	
END IONS

###FS:    #m/z: 586.31775 #charge   1
###MaxRes:#m/z:  0.00000 #charge-128
###MS: 844
###MSMS: 847
BEGIN IONS
TITLE=Cmpd 129, AutoMSn(586.3177), 14.4 min
RTINSECONDS=861.586
SCANS=MS: 844 MSMS: 847
PEPMASS=586.31775	24588
CHARGE=1+
586.30513	154	
END IONS

###FS:    #m/z: 555.78487 #charge   2
###MaxRes:#m/z:  0.00000 #charge-128
###MS: 848
###MSMS: 849
BEGIN IONS
TITLE=Cmpd 130, AutoMSn(555.7849), 14.4 min
RTINSECONDS=864.622
SCANS=MS: 848 MSMS: 849
PEPMASS=555.78487	39681
CHARGE=2+
327.17662	107	
387.69173	156	
392.17031	218	
394.17639	325	
429.21195	111	
440.22289	102	
463.20880	318	
520.26407	138	
555.76269	145	
556.25054	131	
558.43109	102	
611.75401	113	
626.26799	100	
660.29818	161	
669.26660	127	
774.38209	103	
866.37766	112	
1037.51212	121	
END IONS

###FS:    #m/z: 370.85923 #charge   3
###MaxRes:#m/z:  0.00000 #charge-128
###MS: 848
###MSMS: 850
BEGIN IONS
TITLE=Cmpd 131, AutoMSn(370.8592), 14.4 min
RTINSECONDS=865.123
SCANS=MS: 848 MSMS: 850
PEPMASS=370.85923	38509
CHARGE=3+
426.21821	121	
440.21181	139	
END IONS

###FS:    #m/z: 586.31734 #charge   1
###MaxRes:#m/z:  0.00000 #charge-128
###MS: 848
###MSMS: 851
BEGIN IONS
TITLE=Cmpd 132, AutoMSn(586.3173), 14.4 min
RTINSECONDS=865.624
SCANS=MS: 848 MSMS: 851
PEPMASS=586.31734	37486
CHARGE=1+
329.14399	101	
423.70073	101	
527.38476	372	
586.32191	119	
END IONS

###FS:    #m/z: 370.86070 #charge   3
###MaxRes:#m/z:  0.00000 #charge-128
###MS: 852
###MSMS: 853
BEGIN IONS
TITLE=Cmpd 133, AutoMSn(370.8607), 14.5 min
RTINSECONDS=868.671
SCANS=MS: 852 MSMS: 853
PEPMASS=370.86070	37794
CHARGE=3+
353.16719	103	
363.20456	102	
END IONS

###FS:    #m/z: 555.78420 #charge   2
###MaxRes:#m/z:  0.00000 #charge-128
###MS: 852
###MSMS: 854
BEGIN IONS
TITLE=Cmpd 134, AutoMSn(555.7842), 14.5 min
RTINSECONDS=869.173
SCANS=MS: 852 MSMS: 854
PEPMASS=555.78420	34312
CHARGE=2+
400.20775	101	
463.20308	143	
520.27447	118	
END IONS

###FS:    #m/z: 586.31765 #charge   1
###MaxRes:#m/z:  0.00000 #charge-128
###MS: 852
###MSMS: 855
BEGIN IONS
TITLE=Cmpd 135, AutoMSn(586.3177), 14.5 min
RTINSECONDS=869.673
SCANS=MS: 852 MSMS: 855
PEPMASS=586.31765	30033
CHARGE=1+
341.14269	213	
END IONS

###FS:    #m/z: 617.63916 #charge   3
###MaxRes:#m/z:  0.00000 #charge-128
###MS: 856
###MSMS: 857
BEGIN IONS
TITLE=Cmpd 136, AutoMSn(617.6392), 14.5 min
RTINSECONDS=872.707
SCANS=MS: 856 MSMS: 857
PEPMASS=617.63916	28074
CHARGE=3+
373.14766	216	1+
388.18305	248	
397.21030	150	
430.73096	267	
487.75322	130	
490.24226	126	
501.23197	184	
530.26990	188	
548.55340	185	
566.77375	690	
567.27861	342	1+
581.78269	129	
607.79514	218	1+
611.97633	137	
612.28257	156	
612.62400	241	
617.64070	3467	1+
617.97313	2926	1+
618.30654	1862	1+
620.85763	281	1+
625.94416	453	1+
629.32248	550	1+
648.33886	166	
689.33533	442	
701.25362	732	1+
712.14820	128	
747.33925	215	1+
774.37935	385	1+
792.39250	430	1+
797.87243	166	
803.37635	397	
803.87592	394	
849.37728	629	1+
859.03963	249	
877.48365	2445	1+
877.49232	131	
887.43587	681	1+
888.43539	133	
905.47282	3712	1+
946.42938	6214	1+
949.42101	247	
956.70941	368	
956.78577	297	
1231.59447	684	1+
END IONS

###FS:    #m/z: 430.24844 #charge   2
###MaxRes:#m/z:  0.00000 #charge-128
###MS: 856
###MSMS: 858
BEGIN IONS
TITLE=Cmpd 137, AutoMSn(430.2484), 14.6 min
RTINSECONDS=873.208
SCANS=MS: 856 MSMS: 858
PEPMASS=430.24844	19518
CHARGE=2+
341.21156	127	
363.18477	390	
402.19600	362	1+
420.20780	1479	1+
469.19540	118	
491.26886	155	
501.25577	194	
518.25476	102	
519.27448	1139	1+
616.30136	428	
618.31211	123	
622.29551	111	
633.32047	1547	1+
746.41080	689	1+
END IONS

###FS:    #m/z: 463.73172 #charge   2
###MaxRes:#m/z:  0.00000 #charge-128
###MS: 856
###MSMS: 859
BEGIN IONS
TITLE=Cmpd 138, AutoMSn(463.7317), 14.6 min
RTINSECONDS=873.709
SCANS=MS: 856 MSMS: 859
PEPMASS=463.73172	10730
CHARGE=2+
361.20017	199	
379.18356	150	
382.70742	171	
388.20061	140	
389.68930	121	
409.13562	161	
427.17349	208	
444.19815	280	1+
452.20068	120	
472.24228	376	1+
476.72062	127	
480.23003	301	1+
484.20567	130	
490.25021	1233	1+
507.27655	183	
510.28203	368	
510.78604	264	
516.69379	111	
518.25720	257	1+
536.27716	319	
536.77418	161	
567.77319	138	
582.29747	113	
600.29812	125	
601.28370	1141	1+
618.30570	1389	1+
629.32162	448	
654.33100	244	
665.29649	215	
671.33390	280	1+
689.34509	1549	1+
698.10620	201	
742.42409	135	
774.36425	277	1+
792.37927	306	1+
792.39572	184	
843.44360	250	1+
860.44157	817	1+
877.47588	1696	1+
888.46531	214	1+
905.47280	1862	1+
END IONS

###FS:    #m/z: 617.30456 #charge   3
###MaxRes:#m/z:  0.00000 #charge-128
###MS: 860
###MSMS: 861
BEGIN IONS
TITLE=Cmpd 139, AutoMSn(617.3046), 14.6 min
RTINSECONDS=876.731
SCANS=MS: 860 MSMS: 861
PEPMASS=617.30456	29945
CHARGE=3+
382.69722	289	1+
387.69780	144	
430.74232	336	
444.23495	230	
452.28008	133	
456.18577	112	
473.22534	125	
487.76789	182	
490.26229	237	
528.23856	110	
562.79245	110	
563.29994	152	
566.76953	255	1+
572.27819	141	
606.74855	222	
611.95910	199	
612.29267	414	1+
616.64249	109	
616.79255	170	
617.30556	1789	1+
617.63672	3123	1+
617.97440	2005	1+
620.28494	226	
625.94310	369	1+
629.32123	499	1+
648.34703	197	
689.34391	525	1+
698.10815	136	
701.25659	701	1+
742.42628	161	
774.37578	350	1+
777.37897	110	
792.38530	1218	1+
849.37455	392	1+
861.91434	128	
877.47961	1827	1+
888.43180	400	1+
905.47420	3081	1+
916.64732	148	
946.43129	5908	1+
957.65145	172	
1001.49775	561	1+
1059.49284	458	1+
1059.49420	111	
1605.74224	1178	1+
END IONS

###FS:    #m/z: 491.74464 #charge   2
###MaxRes:#m/z:  0.00000 #charge-128
###MS: 860
###MSMS: 862
BEGIN IONS
TITLE=Cmpd 140, AutoMSn(491.7446), 14.6 min
RTINSECONDS=877.232
SCANS=MS: 860 MSMS: 862
PEPMASS=491.74464	11148
CHARGE=2+
353.14829	123	
396.15776	216	
402.24735	481	1+
436.69909	107	
440.18892	112	
516.28867	960	1+
570.29053	101	
587.33099	1587	1+
734.39291	1533	1+
743.41425	165	
817.44537	113	
835.42946	219	
845.43008	328	1+
END IONS

###FS:    #m/z: 430.24841 #charge   2
###MaxRes:#m/z:  0.00000 #charge-128
###MS: 860
###MSMS: 863
BEGIN IONS
TITLE=Cmpd 141, AutoMSn(430.2484), 14.6 min
RTINSECONDS=877.734
SCANS=MS: 860 MSMS: 863
PEPMASS=430.24841	17053
CHARGE=2+
363.18756	278	
420.20807	825	
491.25954	104	
519.27409	606	1+
530.26201	140	
616.30289	327	1+
633.31248	1188	1+
746.39438	213	
END IONS

###FS:    #m/z: 795.32405 #charge   3
###MaxRes:#m/z:  0.00000 #charge-128
###MS: 864
###MSMS: 865
BEGIN IONS
TITLE=Cmpd 142, AutoMSn(795.3240), 14.7 min
RTINSECONDS=880.755
SCANS=MS: 864 MSMS: 865
PEPMASS=795.32405	16710
CHARGE=3+
460.22227	240	
484.71156	163	
488.18823	196	
506.18817	311	
517.24549	280	
545.21907	126	
548.24735	101	
561.24566	126	
570.22759	121	
574.26637	952	1+
592.72442	122	
632.24684	351	1+
642.26603	132	
651.25318	119	
661.30135	643	1+
718.31872	1545	1+
881.38904	1161	1+
1101.41687	168	
END IONS

###FS:    #m/z: 587.29356 #charge   3
###MaxRes:#m/z:  0.00000 #charge-128
###MS: 864
###MSMS: 866
BEGIN IONS
TITLE=Cmpd 143, AutoMSn(587.2936), 14.7 min
RTINSECONDS=881.256
SCANS=MS: 864 MSMS: 866
PEPMASS=587.29356	15340
CHARGE=3+
49.20218	139	
341.14537	304	
361.20764	154	
373.17190	268	
391.70484	101	
409.72026	282	
423.71200	312	
440.20331	112	
457.73405	161	
555.77324	380	1+
556.24423	138	
566.28493	198	
566.62606	106	
579.93320	113	
581.26940	184	
581.62115	475	
581.94112	247	
584.75090	129	
585.33389	477	1+
586.72311	121	
586.95100	168	
587.28702	3880	1+
587.62434	2111	1+
587.95445	1803	1+
588.77742	133	
591.28261	226	1+
669.26777	120	
694.34867	314	1+
720.37282	164	
749.32280	122	
749.82093	128	
793.39117	128	
806.35852	285	1+
914.43307	417	1+
1163.52498	778	1+
1502.71385	840	1+
1514.66547	1539	1+
1631.77227	618	1+
END IONS

###FS:    #m/z: 491.74413 #charge   2
###MaxRes:#m/z:  0.00000 #charge-128
###MS: 864
###MSMS: 867
BEGIN IONS
TITLE=Cmpd 144, AutoMSn(491.7441), 14.7 min
RTINSECONDS=881.757
SCANS=MS: 864 MSMS: 867
PEPMASS=491.74413	12731
CHARGE=2+
402.23503	282	
409.22014	148	
461.20469	114	
488.32162	122	
499.25441	257	1+
516.28318	1131	1+
528.28789	165	
570.29261	167	
587.32280	1950	1+
726.33009	116	
734.39180	1328	1+
743.41953	120	
835.43508	486	1+
845.40884	210	
END IONS

###FS:    #m/z: 586.73705 #charge   3
###MaxRes:#m/z:  0.00000 #charge-128
###MS: 868
###MSMS: 869
BEGIN IONS
TITLE=Cmpd 145, AutoMSn(586.7371), 14.7 min
RTINSECONDS=884.78
SCANS=MS: 868 MSMS: 869
PEPMASS=586.73705	39536
CHARGE=3+
341.14816	440	
373.16479	278	
423.72411	140	
457.71908	761	1+
496.24942	123	
537.28266	114	
555.78591	222	
565.95677	910	1+
566.29701	338	
566.61266	553	
574.76827	123	
581.61845	1097	1+
581.94080	760	1+
582.27219	431	1+
585.34981	152	
586.32670	429	
586.61942	207	
586.71231	195	
587.28914	7660	1+
587.62302	4695	1+
587.95492	3244	1+
588.77096	297	
591.30146	118	
657.36083	149	
669.25959	420	1+
690.29174	138	
710.34914	122	
719.85749	320	1+
725.83805	331	
726.34588	119	
807.36714	352	
808.84517	163	
818.39741	193	
914.42000	128	
915.44155	339	1+
982.45265	116	
1164.51291	725	1+
1387.68639	1068	1+
1502.71236	1498	1+
1514.68226	2528	1+
1567.74830	483	1+
1631.76010	971	1+
END IONS

###FS:    #m/z: 795.32303 #charge   3
###MaxRes:#m/z:  0.00000 #charge-128
###MS: 868
###MSMS: 870
BEGIN IONS
TITLE=Cmpd 146, AutoMSn(795.3230), 14.8 min
RTINSECONDS=885.281
SCANS=MS: 868 MSMS: 870
PEPMASS=795.32303	16461
CHARGE=3+
385.14930	129	
479.21067	150	
488.19294	154	
506.19895	211	1+
517.23696	157	
574.26186	713	1+
632.24413	159	
661.29807	625	
718.32108	1165	1+
789.65127	119	
790.31053	103	
834.84308	106	
881.38989	478	1+
938.35071	167	
1076.29844	140	
1101.40775	187	
END IONS

###FS:    #m/z: 491.74134 #charge   2
###MaxRes:#m/z:  0.00000 #charge-128
###MS: 868
###MSMS: 871
BEGIN IONS
TITLE=Cmpd 147, AutoMSn(491.7413), 14.8 min
RTINSECONDS=885.782
SCANS=MS: 868 MSMS: 871
PEPMASS=491.74134	12642
CHARGE=2+
396.15330	158	
402.23883	358	
516.27986	514	1+
587.32117	916	1+
701.32042	105	
734.39585	941	1+
737.42470	136	
743.41547	361	
835.44215	239	
END IONS

###FS:    #m/z: 587.29199 #charge   3
###MaxRes:#m/z:  0.00000 #charge-128
###MS: 872
###MSMS: 873
BEGIN IONS
TITLE=Cmpd 148, AutoMSn(587.2920), 14.8 min
RTINSECONDS=888.805
SCANS=MS: 872 MSMS: 873
PEPMASS=587.29199	37416
CHARGE=3+
341.13824	279	
357.17162	125	
373.16906	308	
401.19048	152	
409.71697	279	
415.18946	126	
423.70595	163	
457.73133	296	
524.23319	112	
537.27339	223	1+
541.76838	115	
565.95147	603	1+
566.29474	282	
573.17158	256	
573.26718	285	1+
579.75361	124	
581.27481	801	1+
581.61461	313	
581.95473	317	
586.32098	240	
586.76910	139	
586.96557	120	
587.28636	5772	1+
587.62423	3020	1+
587.95747	2404	1+
669.26978	428	1+
677.32560	123	
694.35245	370	
694.85489	184	
719.85399	272	
727.31725	113	
749.32843	238	
749.83420	167	
807.39851	302	1+
914.45207	381	1+
1164.52270	884	1+
1502.71824	1229	1+
1514.67469	1361	1+
1567.75678	506	1+
1631.74697	765	1+
END IONS

###FS:    #m/z: 508.56902 #charge   3
###MaxRes:#m/z:  0.00000 #charge-128
###MS: 872
###MSMS: 874
BEGIN IONS
TITLE=Cmpd 149, AutoMSn(508.5690), 14.8 min
RTINSECONDS=889.307
SCANS=MS: 872 MSMS: 874
PEPMASS=508.56902	8824
CHARGE=3+
306.14222	140	
340.64333	123	
363.16272	253	1+
375.13279	150	
379.18545	192	
397.16370	348	1+
419.16365	224	
427.67657	332	
436.23861	746	1+
441.18561	118	
450.22519	109	
466.24493	145	
483.22443	282	1+
498.24098	155	
504.71495	131	
512.19329	2440	1+
516.26608	127	
551.26914	154	
555.25214	383	1+
563.27537	291	1+
581.28117	123	
583.27217	147	
587.32577	109	
599.30059	1795	1+
611.25815	1890	1+
629.29302	509	1+
634.30243	179	
651.75770	112	
670.33740	1222	1+
679.96119	221	
681.30476	119	
693.81909	132	
725.30220	1170	1+
745.35502	262	1+
750.32192	110	
751.31918	263	1+
799.38321	473	1+
837.32403	249	1+
854.34500	503	1+
908.36384	168	
913.41720	157	
925.38014	144	
END IONS

###FS:    #m/z: 440.22258 #charge   3
###MaxRes:#m/z:  0.00000 #charge-128
###MS: 872
###MSMS: 875
BEGIN IONS
TITLE=Cmpd 150, AutoMSn(440.2226), 14.8 min
RTINSECONDS=889.808
SCANS=MS: 872 MSMS: 875
PEPMASS=440.22258	7886
CHARGE=3+
314.67431	1060	
341.14646	1141	1+
354.18049	166	
361.20080	270	
369.19945	165	
373.18009	204	
396.20568	260	1+
404.68995	152	
410.70875	225	
412.20881	312	
415.19570	234	1+
440.21486	697	1+
452.22104	258	1+
458.23234	332	
460.24684	395	
465.37074	164	
471.26072	234	
472.23920	833	1+
474.75669	172	
476.19607	126	
479.47559	192	
489.26373	380	
498.23693	345	1+
520.26791	183	
523.24675	146	
529.73956	147	
531.28156	764	
538.25322	133	
551.26926	472	1+
586.31528	3618	1+
594.30530	256	
628.34246	1844	1+
636.74252	157	
640.31647	137	
657.35425	173	
733.34636	328	1+
818.42415	934	1+
846.42196	1793	1+
960.48931	857	1+
1012.49331	989	1+
END IONS

###FS:    #m/z: 445.74134 #charge   2
###MaxRes:#m/z:  0.00000 #charge-128
###MS: 876
###MSMS: 877
BEGIN IONS
TITLE=Cmpd 151, AutoMSn(445.7413), 14.9 min
RTINSECONDS=892.84
SCANS=MS: 876 MSMS: 877
PEPMASS=445.74134	15010
CHARGE=2+
344.15924	261	
361.18079	540	
397.19981	330	
426.20848	147	
440.20919	166	
460.25113	2122	1+
472.23557	346	
531.28505	5338	1+
586.31435	337	
610.31063	128	
611.31659	571	1+
628.34032	10086	1+
637.68653	314	
END IONS

###FS:    #m/z: 628.33620 #charge   1
###MaxRes:#m/z:  0.00000 #charge-128
###MS: 876
###MSMS: 878
BEGIN IONS
TITLE=Cmpd 152, AutoMSn(628.3362), 14.9 min
RTINSECONDS=893.341
SCANS=MS: 876 MSMS: 878
PEPMASS=628.33620	11082
CHARGE=1+
343.11111	106	
359.10206	101	
433.20697	119	
601.22920	121	
END IONS

###FS:    #m/z: 508.56663 #charge   3
###MaxRes:#m/z:  0.00000 #charge-128
###MS: 876
###MSMS: 879
BEGIN IONS
TITLE=Cmpd 153, AutoMSn(508.5666), 14.9 min
RTINSECONDS=893.842
SCANS=MS: 876 MSMS: 879
PEPMASS=508.56663	10224
CHARGE=3+
329.12995	794	1+
335.18927	436	
364.15892	307	
395.78140	193	
397.16056	163	
400.19642	154	
419.16946	172	
420.87235	523	
421.20117	411	
436.23881	402	
440.21261	274	
464.70754	203	
485.90853	249	
486.57692	277	
492.25839	805	1+
504.74796	298	1+
507.24889	185	
510.25286	274	1+
512.19330	2118	1+
525.25270	270	1+
555.24758	233	
556.24676	352	1+
591.33414	418	
599.29832	1211	1+
611.25475	1140	1+
629.79850	218	
651.27371	241	
669.31648	740	1+
678.90739	256	
691.82266	153	
692.31692	224	1+
706.34776	504	1+
725.31116	910	1+
768.34033	181	
794.73046	213	
799.37377	174	
840.04678	581	1+
854.34650	480	1+
854.36217	225	
896.42701	298	1+
931.46147	2359	1+
947.47479	231	1+
971.48064	603	1+
1002.49947	303	
1002.50675	695	1+
1162.53266	664	1+
1259.58749	10904	1+
END IONS

###FS:    #m/z: 507.24166 #charge   3
###MaxRes:#m/z:  0.00000 #charge-128
###MS: 880
###MSMS: 881
BEGIN IONS
TITLE=Cmpd 154, AutoMSn(507.2417), 14.9 min
RTINSECONDS=896.878
SCANS=MS: 880 MSMS: 881
PEPMASS=507.24166	31764
CHARGE=3+
329.12473	617	
341.13632	259	
364.16170	602	
397.16825	330	
420.52943	913	
420.87144	852	
436.23845	287	
485.90929	455	
486.24025	356	
492.25573	614	
501.74435	345	
507.24032	250	
512.18843	1646	1+
525.24334	244	
568.31317	221	
581.77313	406	
582.28058	298	
584.78262	262	
591.32495	892	1+
599.30164	946	1+
611.25988	971	1+
629.29578	299	
643.29431	376	
651.27699	433	1+
669.25803	487	
670.33128	913	1+
677.84471	284	
678.93216	919	1+
679.13049	225	
725.30121	550	
799.38831	394	1+
931.46281	3278	1+
1002.49627	707	
1003.49749	249	
1259.58911	17057	1+
END IONS

###FS:    #m/z: 445.74181 #charge   2
###MaxRes:#m/z:  0.00000 #charge-128
###MS: 880
###MSMS: 882
BEGIN IONS
TITLE=Cmpd 155, AutoMSn(445.7418), 15.0 min
RTINSECONDS=897.379
SCANS=MS: 880 MSMS: 882
PEPMASS=445.74181	23372
CHARGE=2+
326.14259	523	
361.18089	806	
397.21125	513	
443.22890	294	
454.23482	197	
460.25246	3061	1+
531.28749	7293	1+
538.65681	184	
568.31720	185	
587.31321	203	
611.32551	564	
628.34219	13870	1+
636.65323	878	
637.70349	1881	1+
791.40160	269	
END IONS

###FS:    #m/z: 492.23563 #charge   2
###MaxRes:#m/z:  0.00000 #charge-128
###MS: 880
###MSMS: 883
BEGIN IONS
TITLE=Cmpd 156, AutoMSn(492.2356), 15.0 min
RTINSECONDS=897.88
SCANS=MS: 880 MSMS: 883
PEPMASS=492.23563	17537
CHARGE=2+
345.21079	171	
350.14928	236	
372.69552	136	
378.14259	187	
386.19863	120	
396.16319	333	1+
402.24524	1558	1+
416.19040	130	
451.22694	179	
456.23272	124	
471.26834	298	
483.23034	276	
499.25764	372	1+
516.28358	135	
517.27167	2595	1+
570.30171	277	1+
587.29098	130	
588.30895	3488	1+
628.33371	146	
734.38136	163	
735.37867	2318	1+
818.41245	329	1+
836.42633	571	1+
846.41631	348	
END IONS

###FS:    #m/z: 507.24252 #charge   3
###MaxRes:#m/z:  0.00000 #charge-128
###MS: 884
###MSMS: 885
BEGIN IONS
TITLE=Cmpd 157, AutoMSn(507.2425), 15.0 min
RTINSECONDS=900.902
SCANS=MS: 884 MSMS: 885
PEPMASS=507.24252	41520
CHARGE=3+
296.16475	226	
329.12525	932	
364.16579	452	
420.53761	1027	1+
420.86711	615	
421.21505	308	
440.22341	212	
448.72402	307	
485.90509	729	
486.24651	711	
486.57566	310	
492.25483	1147	1+
501.76202	342	
502.24059	731	1+
506.24379	456	1+
512.19641	1107	1+
579.25799	370	
591.32531	675	1+
599.30037	780	
611.25642	493	
621.78207	353	
669.28373	1063	1+
677.88522	1044	1+
691.83445	216	
692.32832	226	
706.34856	336	
712.15327	314	
712.25886	236	
725.30952	397	
768.34363	274	
834.42663	235	
931.47052	3862	1+
1002.49800	482	
1003.50264	377	
1162.53510	1041	1+
1259.58666	18368	1+
1285.58238	1118	1+
END IONS

###FS:    #m/z: 492.23547 #charge   2
###MaxRes:#m/z:  0.00000 #charge-128
###MS: 884
###MSMS: 886
BEGIN IONS
TITLE=Cmpd 158, AutoMSn(492.2355), 15.0 min
RTINSECONDS=901.404
SCANS=MS: 884 MSMS: 886
PEPMASS=492.23547	30852
CHARGE=2+
345.21938	147	
350.15895	162	
352.13895	243	
367.23101	106	
378.14656	175	
385.22162	119	
396.15655	218	
402.24545	1932	1+
409.71735	263	
426.69945	103	
436.06943	122	
461.71939	108	
471.25072	284	1+
475.22735	104	
483.22788	179	
492.24090	186	
499.26894	178	
500.24307	644	1+
517.27330	3744	1+
571.31308	110	
588.31007	3711	1+
735.37865	3299	1+
758.37916	104	
818.42719	111	
836.43286	696	1+
846.40595	566	1+
856.05387	269	
END IONS

###FS:    #m/z: 445.24004 #charge   2
###MaxRes:#m/z:  0.00000 #charge-128
###MS: 884
###MSMS: 887
BEGIN IONS
TITLE=Cmpd 159, AutoMSn(445.2400), 15.0 min
RTINSECONDS=901.905
SCANS=MS: 884 MSMS: 887
PEPMASS=445.24004	24863
CHARGE=2+
326.14511	266	
341.14097	149	
344.15764	290	
361.18496	525	
397.20397	397	
443.23237	145	
460.25345	2733	1+
468.42286	209	
472.25447	166	
531.28845	5370	1+
568.30805	200	
586.31487	358	1+
611.31302	884	1+
626.32201	186	
628.34027	10172	1+
636.69420	512	1+
791.39137	170	
END IONS

###FS:    #m/z: 492.23639 #charge   2
###MaxRes:#m/z:  0.00000 #charge-128
###MS: 888
###MSMS: 889
BEGIN IONS
TITLE=Cmpd 160, AutoMSn(492.2364), 15.1 min
RTINSECONDS=904.923
SCANS=MS: 888 MSMS: 889
PEPMASS=492.23639	31670
CHARGE=2+
330.14766	193	
332.15543	106	
345.22179	102	
350.15650	105	
351.13697	298	1+
378.14313	366	
385.22045	287	1+
391.72099	105	
396.15919	492	
402.24644	2529	1+
408.85001	554	
460.23641	225	
471.26057	415	1+
499.26367	122	
500.24581	386	1+
516.71842	115	
517.26979	5319	1+
569.21298	110	
570.29647	361	1+
579.30682	106	
588.30941	4322	1+
720.32919	101	
734.38998	110	
735.37835	3138	1+
818.40592	403	1+
818.41893	153	
836.42311	751	1+
845.97600	316	
846.41256	509	1+
966.46144	349	1+
END IONS

###FS:    #m/z: 507.24232 #charge   3
###MaxRes:#m/z:  0.00000 #charge-128
###MS: 888
###MSMS: 890
BEGIN IONS
TITLE=Cmpd 161, AutoMSn(507.2423), 15.1 min
RTINSECONDS=905.424
SCANS=MS: 888 MSMS: 890
PEPMASS=507.24232	33610
CHARGE=3+
322.14273	130	
329.12753	528	
364.16563	438	1+
412.21036	191	
419.15452	139	
420.53283	758	1+
420.87293	250	
450.61575	162	
463.21319	136	
485.90887	403	
486.58189	232	
492.25529	515	1+
503.23925	355	
505.25860	531	1+
512.18447	406	
551.28304	148	
579.77380	129	
583.26122	168	
591.32146	210	
599.30425	436	1+
611.25496	186	
634.29068	177	
643.30044	501	
643.79810	194	
669.29141	637	1+
678.90609	334	
686.82980	158	
704.83190	283	1+
706.34835	453	1+
725.30496	233	
734.37427	158	
808.38685	125	
834.41718	125	
931.46403	2348	1+
1002.49420	1150	1+
1162.52874	843	1+
1259.58507	9612	1+
END IONS

###FS:    #m/z: 532.58404 #charge   3
###MaxRes:#m/z:  0.00000 #charge-128
###MS: 888
###MSMS: 891
BEGIN IONS
TITLE=Cmpd 162, AutoMSn(532.5840), 15.1 min
RTINSECONDS=905.925
SCANS=MS: 888 MSMS: 891
PEPMASS=532.58404	8638
CHARGE=3+
392.16394	392	1+
440.53199	1167	
440.86406	821	
441.19838	565	
447.55150	1120	
520.26110	386	
527.73904	143	
531.25710	103	
534.26560	117	
534.76298	151	
586.22962	165	
611.75745	233	
612.27047	295	
619.32968	513	1+
619.34117	122	
669.08914	114	
676.78396	100	
701.24878	414	1+
734.36681	355	1+
750.33089	123	
863.40106	189	
867.44412	104	
991.46221	110	
1062.49411	902	1+
1319.58552	5722	1+
END IONS

###FS:    #m/z: 532.58319 #charge   3
###MaxRes:#m/z:  0.00000 #charge-128
###MS: 892
###MSMS: 893
BEGIN IONS
TITLE=Cmpd 163, AutoMSn(532.5832), 15.1 min
RTINSECONDS=908.954
SCANS=MS: 892 MSMS: 893
PEPMASS=532.58319	11055
CHARGE=3+
310.16970	325	
342.11655	130	
375.13716	108	
392.16501	318	
439.87254	633	1+
440.53100	1370	1+
441.20860	563	
443.18090	103	
447.54533	566	
457.21293	109	
487.21046	113	
496.24797	101	
503.23824	110	
520.26777	234	
531.27496	124	
531.74281	209	
532.25371	417	1+
534.76982	132	
550.99462	231	
586.29500	135	
611.76542	538	1+
612.27334	132	
619.32089	106	
620.78421	103	
623.24338	146	
666.32356	107	
701.26376	223	
734.35832	228	
750.32389	570	1+
863.40232	278	
1054.47062	879	1+
1319.58073	5844	1+
END IONS

###FS:    #m/z: 513.21587 #charge   2
###MaxRes:#m/z:  0.00000 #charge-128
###MS: 892
###MSMS: 894
BEGIN IONS
TITLE=Cmpd 164, AutoMSn(513.2159), 15.2 min
RTINSECONDS=909.455
SCANS=MS: 892 MSMS: 894
PEPMASS=513.21587	8129
CHARGE=2+
318.12611	186	
329.13282	121	
335.15137	109	
498.20565	116	
511.74508	169	
517.27401	327	1+
538.21474	151	
555.23348	2284	1+
588.30113	365	
611.28456	127	
718.30314	1413	1+
728.30112	103	
735.37292	258	1+
931.47140	260	
END IONS

###FS:    #m/z: 806.83090 #charge   2
###MaxRes:#m/z:  0.00000 #charge-128
###MS: 892
###MSMS: 895
BEGIN IONS
TITLE=Cmpd 165, AutoMSn(806.8309), 15.2 min
RTINSECONDS=909.956
SCANS=MS: 892 MSMS: 895
PEPMASS=806.83090	7086
CHARGE=2+
405.21292	109	
462.22953	126	
490.24926	111	
514.72281	123	
682.32199	128	
739.33148	167	
796.36327	268	
940.39575	146	
END IONS

###FS:    #m/z: 532.58252 #charge   3
###MaxRes:#m/z:  0.00000 #charge-128
###MS: 896
###MSMS: 897
BEGIN IONS
TITLE=Cmpd 166, AutoMSn(532.5825), 15.2 min
RTINSECONDS=912.998
SCANS=MS: 896 MSMS: 897
PEPMASS=532.58252	9218
CHARGE=3+
329.13851	117	
433.20605	132	
440.53620	592	
440.86871	226	
441.21210	329	
447.55016	393	
463.20620	105	
520.27748	141	
530.28922	125	
531.74506	260	
531.91337	120	
534.25153	244	
571.24149	121	
587.31095	105	
595.26775	100	
611.76491	249	
619.31977	172	
619.33103	471	1+
651.79160	156	
659.31971	103	
701.24820	365	
709.98272	172	
734.37528	265	1+
750.31397	655	1+
863.42077	117	
866.43215	116	
1054.47263	1567	1+
1062.49531	105	
1063.50499	145	
1319.57804	3239	1+
END IONS

###FS:    #m/z: 482.75108 #charge   2
###MaxRes:#m/z:  0.00000 #charge-128
###MS: 896
###MSMS: 898
BEGIN IONS
TITLE=Cmpd 167, AutoMSn(482.7511), 15.2 min
RTINSECONDS=913.5
SCANS=MS: 896 MSMS: 898
PEPMASS=482.75108	8108
CHARGE=2+
402.25047	496	
421.18453	130	
500.24722	128	
517.26598	566	1+
588.30707	498	1+
END IONS

###FS:    #m/z: 554.27680 #charge   2
###MaxRes:#m/z:  0.00000 #charge-128
###MS: 896
###MSMS: 899
BEGIN IONS
TITLE=Cmpd 168, AutoMSn(554.2768), 15.2 min
RTINSECONDS=914
SCANS=MS: 896 MSMS: 899
PEPMASS=554.27680	5741
CHARGE=2+
304.66755	167	
335.14507	178	
359.12265	132	
373.20327	408	1+
381.17403	103	
396.15913	106	
408.27662	105	
423.19136	123	
464.19523	305	
487.29180	430	1+
510.23368	256	1+
524.23040	105	
544.28957	136	
550.23347	108	
552.28650	161	
565.23821	233	
573.18145	134	
616.34809	363	1+
622.25598	781	
630.51121	113	
693.29551	616	1+
706.29297	181	
714.32490	119	
729.31490	166	
731.30167	118	
733.28624	110	
745.36193	525	1+
750.31392	2430	1+
760.31511	147	
776.30003	122	
804.32112	290	1+
819.34783	187	
861.39362	846	1+
889.38348	266	1+
908.44340	1036	1+
916.40330	644	1+
918.44769	508	
974.48092	279	1+
990.46484	496	1+
END IONS

###FS:    #m/z: 678.79889 #charge   3
###MaxRes:#m/z:  0.00000 #charge-128
###MS: 900
###MSMS: 901
BEGIN IONS
TITLE=Cmpd 169, AutoMSn(678.7989), 15.3 min
RTINSECONDS=917.033
SCANS=MS: 900 MSMS: 901
PEPMASS=678.79889	9060
CHARGE=3+
403.15974	300	
430.13988	185	
446.67488	228	
472.18747	208	
492.13443	504	1+
523.18803	215	
534.19225	127	
542.20442	124	
552.22102	247	1+
552.76801	153	
577.22972	206	
605.22829	748	1+
610.26581	271	
610.77067	192	
645.78359	368	1+
648.26609	314	
648.80231	130	
658.24080	194	
675.28136	150	
676.26387	558	1+
678.27011	145	
680.27194	141	
692.24821	117	
753.35374	161	
753.83042	138	
777.26751	136	
805.29777	240	
823.85942	157	
832.86751	332	
893.32265	120	
1377.60370	1178	1+
1545.62900	343	1+
1562.67359	890	1+
END IONS

###FS:    #m/z: 508.95066 #charge   3
###MaxRes:#m/z:  0.00000 #charge-128
###MS: 900
###MSMS: 902
BEGIN IONS
TITLE=Cmpd 170, AutoMSn(508.9507), 15.3 min
RTINSECONDS=917.534
SCANS=MS: 900 MSMS: 902
PEPMASS=508.95066	8938
CHARGE=3+
329.12671	268	
354.16407	128	
360.12962	274	
363.20774	151	
418.21962	192	
420.53948	201	
460.72941	227	
466.23182	123	
488.25939	123	
498.24945	129	
504.23793	356	1+
507.25039	304	1+
508.62783	228	1+
508.95203	381	
509.27963	300	
510.25972	527	1+
516.28819	290	1+
528.33489	146	
555.23796	279	
562.30683	266	1+
581.77018	269	
586.30089	243	1+
591.33761	152	
599.29727	206	
633.35197	164	
690.41408	1147	1+
699.18685	124	
705.36545	222	
718.29284	235	
722.32435	349	1+
722.33408	299	
793.43961	120	
818.50785	167	
875.46738	276	1+
931.46820	244	1+
949.48684	207	1+
1002.50860	159	
1052.61765	1359	1+
1251.71836	1563	1+
1259.59265	1789	1+
1411.74579	2574	1+
END IONS

###FS:    #m/z: 483.23185 #charge   2
###MaxRes:#m/z:  0.00000 #charge-128
###MS: 900
###MSMS: 903
BEGIN IONS
TITLE=Cmpd 171, AutoMSn(483.2318), 15.3 min
RTINSECONDS=918.034
SCANS=MS: 900 MSMS: 903
PEPMASS=483.23185	8986
CHARGE=2+
332.10576	137	
351.11168	153	
402.24494	1136	1+
471.26922	157	
499.25420	289	1+
501.59317	104	
517.27429	1329	1+
564.21583	401	1+
588.31284	1478	1+
735.37380	1117	1+
836.42035	138	
965.45226	1605	1+
END IONS

###FS:    #m/z: 679.52982 #charge   1
###MaxRes:#m/z:  0.00000 #charge-128
###MS: 904
###MSMS: 905
BEGIN IONS
TITLE=Cmpd 172, AutoMSn(679.5298), 15.4 min
RTINSECONDS=921.055
SCANS=MS: 904 MSMS: 905
PEPMASS=679.52982	32313
CHARGE=1+
316.17476	185	
339.13547	136	
349.11638	185	
361.16554	136	
377.11173	322	
389.15137	420	1+
405.10641	125	
430.15550	216	
437.66572	241	
448.14123	126	
458.16828	143	
460.16178	268	
472.18367	352	
489.68597	184	
492.13543	1413	1+
504.37390	240	
518.18900	209	
522.70782	159	
534.20024	171	
549.22431	299	1+
555.24799	216	
559.20266	206	
561.21239	207	1+
563.17272	227	
577.22388	951	1+
587.20910	1188	1+
596.26199	167	
603.23651	152	
605.22341	1852	1+
623.25028	195	
631.34152	162	
658.24749	549	1+
661.22290	215	1+
674.62448	236	
676.25919	909	1+
END IONS

###FS:    #m/z: 508.95068 #charge   3
###MaxRes:#m/z:  0.00000 #charge-128
###MS: 904
###MSMS: 906
BEGIN IONS
TITLE=Cmpd 173, AutoMSn(508.9507), 15.4 min
RTINSECONDS=921.556
SCANS=MS: 904 MSMS: 906
PEPMASS=508.95068	22026
CHARGE=3+
345.15075	184	
360.13426	345	1+
362.18418	167	
363.20947	357	1+
409.74481	177	
418.22550	323	
423.23984	160	
454.21775	124	
466.23517	128	
469.73834	156	
473.21969	153	
489.75755	157	
502.26912	266	1+
505.75529	251	1+
507.26596	440	1+
508.95579	680	1+
509.28438	680	1+
509.61325	189	
510.76004	185	
511.20722	142	
525.82703	189	
562.30664	563	1+
568.30733	133	
570.24191	354	1+
581.30083	362	1+
581.84799	236	1+
588.29070	159	
599.29504	151	
625.86219	980	1+
630.30128	1168	1+
630.80658	467	
637.31851	122	
688.38978	279	1+
690.41974	1367	1+
698.34772	262	1+
699.18867	178	
722.34212	292	
734.37803	333	1+
758.41864	300	
794.44571	154	
818.51833	146	
1052.62196	1757	1+
1052.63135	265	
1251.72273	1780	1+
1411.75269	3653	1+
END IONS

###FS:    #m/z: 381.96577 #charge   2
###MaxRes:#m/z:  0.00000 #charge-128
###MS: 904
###MSMS: 907
BEGIN IONS
TITLE=Cmpd 174, AutoMSn(381.9658), 15.4 min
RTINSECONDS=922.057
SCANS=MS: 904 MSMS: 907
PEPMASS=381.96577	12089
CHARGE=2+
337.60253	121	
347.16745	111	
363.21067	418	
380.26131	144	
395.78571	140	
403.22803	560	1+
423.25862	489	1+
431.21510	413	1+
438.12479	224	
474.24283	248	
481.28106	133	
516.31894	104	
540.28028	124	
544.30831	409	1+
559.31661	171	
602.37746	125	
631.37053	113	
690.41991	913	1+
END IONS

###FS:    #m/z: 679.78143 #charge   2
###MaxRes:#m/z:  0.00000 #charge-128
###MS: 908
###MSMS: 909
BEGIN IONS
TITLE=Cmpd 175, AutoMSn(679.7814), 15.4 min
RTINSECONDS=925.087
SCANS=MS: 908 MSMS: 909
PEPMASS=679.78143	29160
CHARGE=2+
389.14812	257	
448.16358	174	
455.16905	189	
460.18464	187	
467.65296	220	
472.19151	629	1+
481.17825	201	
492.13244	1053	1+
496.54896	213	
507.22450	207	
516.22087	150	
517.68038	158	
531.72491	478	1+
533.21060	311	1+
551.21858	342	1+
552.23579	959	1+
559.21306	227	
577.21780	818	1+
587.21095	419	1+
589.22457	447	1+
605.22375	1547	1+
610.26598	426	
631.33976	187	
637.60041	205	
647.78184	270	
648.26552	251	1+
658.25049	294	
674.60731	162	
674.96116	160	
675.28834	160	
676.26156	1410	1+
680.27630	148	
680.94105	170	
744.33849	149	
790.34703	146	
805.30328	1407	1+
856.29700	240	1+
891.32882	552	1+
892.31737	245	
944.42811	334	1+
1034.34440	200	
1061.39315	518	1+
1104.48886	1679	1+
1290.56934	1401	1+
END IONS

###FS:    #m/z: 508.95123 #charge   3
###MaxRes:#m/z:  0.00000 #charge-128
###MS: 908
###MSMS: 910
BEGIN IONS
TITLE=Cmpd 176, AutoMSn(508.9512), 15.4 min
RTINSECONDS=925.589
SCANS=MS: 908 MSMS: 910
PEPMASS=508.95123	22312
CHARGE=3+
345.15131	130	
360.13103	226	
401.23856	149	
424.26293	125	
455.22164	126	
465.24625	240	1+
468.73618	281	1+
473.22184	155	
505.73942	488	1+
507.22490	126	
508.97563	277	1+
509.28238	327	1+
509.62368	140	
511.74781	207	
517.26996	293	1+
526.81165	440	
527.31678	549	1+
544.31084	136	
555.25015	133	
562.31435	384	1+
588.31552	268	
611.25957	152	
630.29396	487	
630.80325	396	1+
634.33148	136	
646.32528	123	
672.40164	133	
690.41603	1427	1+
699.18586	145	
722.33852	307	1+
722.34164	235	
735.37467	390	
758.42757	397	1+
793.42026	119	
806.36206	133	
921.42695	281	1+
1052.60916	247	
1053.61654	170	
1251.72800	1769	1+
1411.75368	1726	1+
END IONS

###FS:    #m/z: 905.70032 #charge   3
###MaxRes:#m/z:  0.00000 #charge-128
###MS: 908
###MSMS: 911
BEGIN IONS
TITLE=Cmpd 177, AutoMSn(905.7003), 15.4 min
RTINSECONDS=926.09
SCANS=MS: 908 MSMS: 911
PEPMASS=905.70032	11052
CHARGE=3+
492.14680	140	
577.21197	150	
605.21712	440	1+
833.65952	150	
905.70089	338	1+
906.03332	478	1+
906.36548	224	
915.97941	221	
916.11964	157	
1055.92930	132	
END IONS

###FS:    #m/z: 556.25277 #charge   2
###MaxRes:#m/z:  0.00000 #charge-128
###MS: 912
###MSMS: 913
BEGIN IONS
TITLE=Cmpd 178, AutoMSn(556.2528), 15.5 min
RTINSECONDS=929.117
SCANS=MS: 912 MSMS: 913
PEPMASS=556.25277	114999
CHARGE=2+
318.11891	326	
328.16441	616	
335.14480	1240	1+
373.18294	351	
430.18829	751	1+
436.18959	506	1+
444.22590	249	
449.69293	429	
464.19159	1149	1+
488.22713	242	
517.26388	330	
519.24289	429	
533.23693	446	
533.74637	279	
547.22096	907	1+
556.25395	418	
556.74906	392	
565.23757	1343	1+
587.22408	225	
604.24166	633	1+
622.26222	4998	1+
630.52309	1113	
676.26668	266	
693.29220	3319	1+
706.28570	243	
731.30710	579	1+
733.28665	900	1+
749.30919	226	
750.31714	15901	1+
760.31030	843	1+
804.33070	451	
805.32576	1190	1+
819.34564	465	
861.38784	6152	1+
871.36762	349	
873.39794	478	1+
889.37760	1437	1+
904.39947	607	1+
916.39191	3766	1+
951.37941	229	
990.44296	4894	1+
1020.44907	1413	1+
END IONS

###FS:    #m/z: 523.28657 #charge   2
###MaxRes:#m/z:  0.00000 #charge-128
###MS: 912
###MSMS: 914
BEGIN IONS
TITLE=Cmpd 179, AutoMSn(523.2866), 15.5 min
RTINSECONDS=929.618
SCANS=MS: 912 MSMS: 914
PEPMASS=523.28657	26125
CHARGE=2+
329.12983	182	
357.18664	126	
359.16958	189	
376.19360	1028	1+
379.18738	168	
386.13295	142	
389.73590	252	
396.69891	149	
430.07671	164	
430.15762	145	
452.24483	229	
455.20493	205	
470.26247	231	1+
472.23683	286	
478.31814	144	
486.75848	152	
489.27812	2088	1+
514.78960	121	
520.27043	119	
523.29350	121	
527.74308	181	
532.25270	121	
572.29544	259	1+
584.29741	154	
588.29463	330	1+
590.32245	6236	1+
602.29263	171	
643.34853	331	
646.27989	295	1+
650.80685	136	
659.32722	292	1+
661.35802	4751	1+
669.94264	390	1+
690.40536	131	
738.37540	363	1+
740.40049	2109	1+
750.32411	385	1+
756.39117	292	
758.41602	14815	1+
809.41769	389	1+
827.44039	325	1+
827.44521	2686	1+
845.44965	5749	1+
914.45647	277	1+
932.48079	2574	1+
972.50885	269	1+
END IONS

###FS:    #m/z: 562.76196 #charge   2
###MaxRes:#m/z:  0.00000 #charge-128
###MS: 912
###MSMS: 915
BEGIN IONS
TITLE=Cmpd 180, AutoMSn(562.7620), 15.5 min
RTINSECONDS=930.119
SCANS=MS: 912 MSMS: 915
PEPMASS=562.76196	25243
CHARGE=2+
343.15085	413	
370.15714	319	
371.14030	1852	1+
375.13426	239	
388.16473	421	
392.19591	305	
409.21703	1426	1+
418.70540	283	
440.16179	471	
458.17628	267	
463.71771	374	
468.21499	257	
485.19168	919	
486.17071	3490	1+
491.22511	235	
498.73000	311	
503.19705	265	
506.23922	488	
506.70842	517	
508.24654	234	
508.75023	294	
523.25910	7947	1+
533.23701	794	1+
545.24993	537	
545.73263	279	
556.27727	792	1+
562.76721	414	
574.28828	484	
584.27500	906	1+
622.32884	8246	1+
655.33417	266	
719.33914	861	1+
737.35755	16506	1+
747.33718	701	1+
836.42100	10134	1+
854.39518	993	1+
855.37336	545	
926.41268	469	
943.43055	956	1+
996.45520	1784	1+
1106.50766	21971	1+
END IONS

###FS:    #m/z: 562.76283 #charge   2
###MaxRes:#m/z:  0.00000 #charge-128
###MS: 916
###MSMS: 917
BEGIN IONS
TITLE=Cmpd 181, AutoMSn(562.7628), 15.6 min
RTINSECONDS=933.147
SCANS=MS: 916 MSMS: 917
PEPMASS=562.76283	159404
CHARGE=2+
343.14761	1014	
370.19678	704	
371.13874	3456	1+
388.16320	562	
409.21578	1829	1+
413.70735	505	
440.16120	723	
485.19500	2468	
486.16905	5145	1+
498.73731	563	
506.23404	858	
508.24555	600	
523.25955	16605	1+
534.23447	656	
545.24328	593	
556.27625	1565	1+
562.76617	782	
584.27113	1973	1+
622.33112	15859	1+
720.32999	1045	
737.35696	33713	1+
747.33774	951	
836.42430	20143	1+
847.16173	868	
854.39584	2206	1+
855.37727	872	
926.41029	650	
943.44288	2997	1+
996.45331	3493	1+
1106.50775	52407	1+
END IONS

###FS:    #m/z: 523.28665 #charge   2
###MaxRes:#m/z:  0.00000 #charge-128
###MS: 916
###MSMS: 918
BEGIN IONS
TITLE=Cmpd 182, AutoMSn(523.2866), 15.6 min
RTINSECONDS=933.648
SCANS=MS: 916 MSMS: 918
PEPMASS=523.28665	101006
CHARGE=2+
339.17415	289	
357.17615	511	
359.16530	648	
376.19313	2455	1+
383.22879	311	
422.72494	281	
452.24908	475	
457.74630	345	
470.25809	265	
472.24882	265	
489.27846	5370	1+
497.27708	274	
539.28377	297	
573.31148	389	
588.31511	466	
590.32422	14785	1+
643.34839	862	1+
659.34857	378	
661.36052	14096	1+
669.92354	635	
671.34214	476	
679.96125	407	
738.38636	618	1+
740.40524	4140	1+
756.39492	875	
756.40519	962	1+
758.41529	37992	1+
809.41926	1263	1+
827.43632	7294	1+
843.43046	290	
845.44611	14101	1+
932.47760	5735	1+
942.47903	318	
END IONS

###FS:    #m/z: 556.25215 #charge   2
###MaxRes:#m/z:  0.00000 #charge-128
###MS: 916
###MSMS: 919
BEGIN IONS
TITLE=Cmpd 183, AutoMSn(556.2522), 15.6 min
RTINSECONDS=934.149
SCANS=MS: 916 MSMS: 919
PEPMASS=556.25215	84323
CHARGE=2+
318.12800	176	
335.15133	499	
373.18072	241	
425.20595	175	
430.19389	415	1+
441.19426	368	1+
449.69758	271	
450.23474	282	1+
464.18984	1166	1+
482.21453	252	
486.71873	162	
488.22664	312	1+
502.22614	164	
510.73266	331	
511.24117	545	1+
517.26690	527	1+
523.26823	192	
533.25466	296	
548.21777	229	
555.25546	418	1+
565.24077	756	1+
573.20561	184	
588.30684	808	1+
622.26106	2757	1+
632.56519	401	
645.28268	1776	1+
654.75724	172	
675.27811	170	
693.29585	1972	1+
732.29057	628	1+
735.36478	301	
737.35621	496	1+
750.31931	9110	1+
754.32491	190	
758.35812	1345	1+
762.31300	223	
772.38544	200	
788.32709	197	
804.32230	194	
805.32255	677	1+
819.34685	309	1+
844.33973	198	
861.38971	3547	1+
873.39654	171	
878.40678	465	1+
889.38898	762	1+
905.38951	267	1+
916.39381	201	
916.40245	2492	1+
932.46761	393	1+
990.44772	2524	1+
1103.52007	1425	1+
END IONS

###FS:    #m/z: 562.76266 #charge   2
###MaxRes:#m/z:  0.00000 #charge-128
###MS: 920
###MSMS: 921
BEGIN IONS
TITLE=Cmpd 184, AutoMSn(562.7627), 15.6 min
RTINSECONDS=937.177
SCANS=MS: 920 MSMS: 921
PEPMASS=562.76266	322298
CHARGE=2+
343.14353	2176	
370.17173	1126	
371.13895	4313	
388.16354	1041	
409.21733	3983	1+
440.16204	1519	
485.20066	2830	
486.16810	10001	1+
506.23106	1611	
523.26076	27596	1+
534.23205	1582	
545.24655	1319	
562.77231	1688	
563.26581	1519	
574.28961	1083	
584.29051	1863	
622.32997	25803	1+
720.32715	1919	
737.35662	56910	1+
747.34008	1409	
836.42292	36057	1+
854.38712	4685	1+
855.37680	1340	
925.42689	2318	1+
926.41262	1236	
943.44584	5217	1+
996.45307	5633	1+
1106.50637	104776	1+
END IONS

###FS:    #m/z: 523.28650 #charge   2
###MaxRes:#m/z:  0.00000 #charge-128
###MS: 920
###MSMS: 922
BEGIN IONS
TITLE=Cmpd 185, AutoMSn(523.2865), 15.6 min
RTINSECONDS=937.678
SCANS=MS: 920 MSMS: 922
PEPMASS=523.28650	156387
CHARGE=2+
341.15081	473	
359.16115	357	
369.69771	607	
376.19288	3409	1+
383.22083	375	
386.14061	332	
389.73828	368	
448.73270	350	
489.27517	6166	1+
514.27884	324	
572.30100	874	1+
588.30273	549	
590.32435	18601	1+
643.34668	1403	1+
659.34863	330	
661.36294	15182	1+
669.99825	430	
671.34725	443	
740.40214	5015	1+
756.38923	844	
756.39744	1316	1+
758.41535	46800	1+
809.41468	1143	1+
827.43693	9634	1+
845.44792	17682	1+
914.46244	514	
932.47851	7149	1+
942.46050	366	
END IONS

###FS:    #m/z: 368.51047 #charge   3
###MaxRes:#m/z:  0.00000 #charge-128
###MS: 920
###MSMS: 923
BEGIN IONS
TITLE=Cmpd 186, AutoMSn(368.5105), 15.6 min
RTINSECONDS=938.178
SCANS=MS: 920 MSMS: 923
PEPMASS=368.51047	19622
CHARGE=3+
322.18474	841	1+
328.14796	255	
329.12833	606	
335.18962	199	
347.16727	162	
353.21112	116	
374.17025	125	
376.19409	143	
391.20144	179	
414.21537	430	1+
424.19711	735	1+
437.18004	153	
441.23416	191	
442.21207	1228	1+
447.16942	486	1+
449.25716	401	
459.23386	350	
464.20784	371	
465.18929	1123	1+
472.27428	112	
482.21569	4393	1+
492.22753	107	
509.21305	236	1+
539.35031	106	
554.27114	144	
557.35404	106	
577.27761	187	
605.26631	148	
622.28771	121	
645.28144	2850	1+
653.72779	1214	1+
653.93274	128	
758.36396	2101	1+
766.91227	151	
767.48792	416	
768.57427	116	
END IONS

###FS:    #m/z: 368.50938 #charge   3
###MaxRes:#m/z:  0.00000 #charge-128
###MS: 924
###MSMS: 925
BEGIN IONS
TITLE=Cmpd 187, AutoMSn(368.5094), 15.7 min
RTINSECONDS=941.199
SCANS=MS: 924 MSMS: 925
PEPMASS=368.50938	27484
CHARGE=3+
305.16439	110	
322.18442	860	1+
324.10777	172	
327.19568	109	
328.12835	662	1+
335.20742	104	
346.14626	298	1+
374.17939	160	
377.25768	108	
391.21512	235	
405.25203	144	
414.21862	403	1+
424.19934	585	1+
426.19192	189	
437.18691	248	
441.21837	148	
442.21510	1450	1+
447.18398	272	
448.70338	109	
449.26218	373	
459.23404	514	
464.20175	158	
465.18630	1183	1+
482.21583	5797	1+
492.19649	283	1+
509.21885	194	
539.36491	176	
577.27760	304	1+
605.26940	153	
622.29905	232	
628.22998	207	
645.27768	3417	1+
653.72809	1858	1+
653.93373	369	
654.38357	121	
758.36104	2449	1+
767.44592	265	
767.56844	168	
END IONS

###FS:    #m/z: 841.83562 #charge   2
###MaxRes:#m/z:  0.00000 #charge-128
###MS: 924
###MSMS: 926
BEGIN IONS
TITLE=Cmpd 188, AutoMSn(841.8356), 15.7 min
RTINSECONDS=941.7
SCANS=MS: 924 MSMS: 926
PEPMASS=841.83562	25627
CHARGE=2+
361.15570	194	
363.08972	166	
389.14242	397	1+
391.08894	1251	1+
397.09574	313	
415.10896	822	1+
459.15570	130	
476.19712	274	
488.11373	493	
490.25918	389	1+
506.11859	5051	1+
528.18999	110	
532.73770	293	
533.22740	210	
573.18369	383	1+
591.20921	1401	1+
601.17540	102	
603.19496	107	
619.19947	2711	1+
627.45740	338	
628.55785	224	
716.25712	196	
751.32959	389	
838.36694	611	1+
845.27314	109	
845.50486	416	
967.41367	257	
1064.46120	6206	1+
1075.41269	162	
1076.29619	370	
1076.57644	192	
1292.56719	149	
END IONS

###FS:    #m/z: 552.26142 #charge   2
###MaxRes:#m/z:  0.00000 #charge-128
###MS: 924
###MSMS: 927
BEGIN IONS
TITLE=Cmpd 189, AutoMSn(552.2614), 15.7 min
RTINSECONDS=942.201
SCANS=MS: 924 MSMS: 927
PEPMASS=552.26142	17309
CHARGE=2+
313.12379	140	
335.14906	163	
346.16180	183	
379.71112	120	
386.20443	167	
393.19963	129	
398.20040	183	
413.22151	158	
426.19676	194	
430.19219	136	
436.19086	300	1+
441.22031	273	1+
449.70370	138	
459.23185	719	1+
465.21009	298	1+
468.16068	124	
472.24288	169	
473.25810	537	1+
482.22106	404	1+
484.22073	167	
509.22540	355	1+
517.25702	341	1+
523.26596	126	
527.24898	754	1+
543.74971	178	
555.30035	141	
571.31652	1683	1+
588.30663	263	
622.26502	475	
645.28178	2289	1+
653.72255	148	
654.77484	445	1+
672.36498	346	1+
693.29778	413	
735.34814	134	
737.34886	194	
750.31916	1553	1+
758.36239	2369	1+
815.41403	137	
861.40074	236	
886.44888	1136	1+
916.43345	763	1+
943.47523	318	1+
975.48453	280	1+
991.44582	457	1+
1103.52228	3517	1+
END IONS

###FS:    #m/z: 841.83820 #charge   2
###MaxRes:#m/z:  0.00000 #charge-128
###MS: 928
###MSMS: 929
BEGIN IONS
TITLE=Cmpd 190, AutoMSn(841.8382), 15.8 min
RTINSECONDS=945.223
SCANS=MS: 928 MSMS: 929
PEPMASS=841.83820	30296
CHARGE=2+
373.07765	164	
389.15058	301	
391.08896	1109	1+
397.09918	448	1+
401.08434	116	
415.10508	792	1+
459.17072	282	
486.17177	117	
488.10268	509	1+
490.25710	273	
506.11519	5328	1+
532.16884	146	
533.21992	506	1+
533.74585	127	
573.19218	518	1+
591.20482	1444	1+
599.25717	410	
601.17684	323	
619.19575	3059	1+
627.45883	691	
627.68375	166	
627.80442	113	
628.16891	121	
628.56046	339	
716.23422	145	
751.32810	244	
838.37207	720	1+
845.49427	528	
846.30973	111	
1046.44469	148	
1047.44123	128	
1064.46461	5786	1+
1075.39670	109	
1076.29210	262	
1177.55227	183	
1293.57479	122	
END IONS

###FS:    #m/z: 368.50969 #charge   3
###MaxRes:#m/z:  0.00000 #charge-128
###MS: 928
###MSMS: 930
BEGIN IONS
TITLE=Cmpd 191, AutoMSn(368.5097), 15.8 min
RTINSECONDS=945.724
SCANS=MS: 928 MSMS: 930
PEPMASS=368.50969	24697
CHARGE=3+
322.18710	594	
329.12754	163	
340.14562	114	
346.16472	149	
346.24200	105	
374.19260	105	
391.20205	316	1+
414.21702	214	
423.19234	137	
424.20334	302	
434.28601	107	
437.20508	174	
442.21137	904	1+
447.17144	331	1+
459.23484	225	
465.19235	712	1+
471.16877	104	
472.40284	106	
482.21511	3136	1+
492.19082	134	
529.37787	119	
539.36731	133	
628.24923	229	1+
645.27913	2290	1+
653.74938	826	1+
758.37029	1239	1+
838.89181	117	
END IONS

###FS:    #m/z: 501.23851 #charge   3
###MaxRes:#m/z:  0.00000 #charge-128
###MS: 928
###MSMS: 931
BEGIN IONS
TITLE=Cmpd 192, AutoMSn(501.2385), 15.8 min
RTINSECONDS=946.225
SCANS=MS: 928 MSMS: 931
PEPMASS=501.23851	12575
CHARGE=3+
296.66214	108	
329.12359	240	
341.13968	199	
346.14821	111	
364.16455	424	
400.20077	150	
420.54288	608	
420.87414	544	
421.21117	356	1+
448.71578	174	
463.19297	114	
472.22839	235	1+
480.21382	132	
492.26313	382	
495.55480	136	
498.25104	353	1+
500.22715	1272	1+
501.57310	612	
501.90608	421	
504.73957	252	1+
506.26160	118	
543.23621	348	
550.99452	444	
555.22467	115	
568.30853	117	
571.23849	1714	1+
581.77172	246	
591.33202	590	1+
650.79391	118	
669.28214	324	1+
678.90508	322	
706.34677	642	1+
735.39289	123	
737.38702	131	
785.33855	995	1+
834.42738	222	1+
913.44509	251	1+
931.46973	1900	1+
1002.50750	665	1+
1259.58735	2602	1+
END IONS

###FS:    #m/z: 841.83682 #charge   2
###MaxRes:#m/z:  0.00000 #charge-128
###MS: 932
###MSMS: 933
BEGIN IONS
TITLE=Cmpd 193, AutoMSn(841.8368), 15.8 min
RTINSECONDS=949.246
SCANS=MS: 932 MSMS: 933
PEPMASS=841.83682	24994
CHARGE=2+
373.08111	112	
389.13675	130	
391.09106	808	
397.09086	127	
415.11004	841	
441.13960	122	
459.16911	194	
476.19318	129	
488.11066	260	
490.25899	238	
506.11647	4487	1+
532.16915	178	
532.73930	113	
533.24301	158	
573.19416	241	
591.20936	1237	1+
601.19045	277	
619.20106	2451	1+
627.45515	408	
627.56120	525	1+
716.25545	100	
727.81316	104	
751.32803	292	
838.36902	582	1+
845.52717	171	
918.34843	126	
967.40236	100	
1064.46225	4018	1+
1075.38373	197	
1076.29578	783	
1076.58470	212	
END IONS

###FS:    #m/z: 501.23890 #charge   3
###MaxRes:#m/z:  0.00000 #charge-128
###MS: 932
###MSMS: 934
BEGIN IONS
TITLE=Cmpd 194, AutoMSn(501.2389), 15.8 min
RTINSECONDS=949.747
SCANS=MS: 932 MSMS: 934
PEPMASS=501.23890	13286
CHARGE=3+
341.14248	158	
343.16820	184	
364.16562	219	
366.17062	146	
420.53201	283	
420.87016	230	
448.72305	134	
463.21976	126	
467.72936	130	
472.21849	122	
480.24166	116	
483.24108	107	
489.71022	110	
492.25542	698	1+
500.20345	433	
501.24582	1151	1+
501.57218	558	1+
501.90590	298	
502.73648	127	
505.73190	147	
543.24027	158	
550.99526	245	
571.23387	1781	1+
581.76751	170	
669.29106	228	1+
678.91459	476	1+
697.03834	145	
706.35554	567	1+
735.36826	140	
785.35134	652	1+
834.42073	109	
911.37007	126	
931.46729	1223	1+
1003.51294	132	
1259.59132	2320	1+
END IONS

###FS:    #m/z: 627.80733 #charge-128
###MaxRes:#m/z:  0.00000 #charge-128
###MS: 932
###MSMS: 935
BEGIN IONS
TITLE=Cmpd 195, AutoMSn(627.8073), 15.8 min
RTINSECONDS=950.248
SCANS=MS: 932 MSMS: 935
PEPMASS=627.80733	9117

390.15306	117	
463.22501	517	
489.22776	117	
506.20019	103	
516.76302	101	
562.28388	658	1+
576.23306	112	
595.26640	101	
630.27472	136	
661.36951	367	
693.31987	122	
732.39665	474	1+
820.38461	106	
876.44451	196	
963.49525	258	
END IONS

###FS:    #m/z: 569.77977 #charge   2
###MaxRes:#m/z:  0.00000 #charge-128
###MS: 936
###MSMS: 937
BEGIN IONS
TITLE=Cmpd 196, AutoMSn(569.7798), 15.9 min
RTINSECONDS=953.269
SCANS=MS: 936 MSMS: 937
PEPMASS=569.77977	6457
CHARGE=2+
333.19327	124	
401.11920	153	
438.21436	181	
443.22566	112	
445.20471	134	
493.22103	469	
500.16705	168	
519.74049	100	
523.26045	256	1+
534.87164	107	
558.29596	1265	1+
560.75390	170	
561.26781	120	
566.28742	107	
570.30700	276	1+
573.75954	128	
574.14280	233	
574.25128	121	
606.30304	233	
622.31565	203	
697.32050	132	
698.35093	384	1+
705.34371	182	
721.34113	192	
737.35126	467	1+
762.35056	659	1+
792.36956	216	
802.77513	221	
811.42631	257	
836.42263	306	1+
875.43003	632	1+
END IONS

###FS:    #m/z: 544.58880 #charge   3
###MaxRes:#m/z:  0.00000 #charge-128
###MS: 936
###MSMS: 938
BEGIN IONS
TITLE=Cmpd 197, AutoMSn(544.5888), 15.9 min
RTINSECONDS=953.771
SCANS=MS: 936 MSMS: 938
PEPMASS=544.58880	5847
CHARGE=3+
304.66140	174	
318.15638	101	
341.15110	528	1+
361.20320	149	
412.19581	135	
426.18029	118	
440.19305	401	
457.20095	102	
459.18956	126	
472.24374	130	
495.22577	135	
586.32655	454	
587.23343	107	
590.30819	104	
605.23840	198	
610.27663	102	
672.32473	166	
691.32056	110	
767.44883	278	
948.45170	120	
END IONS

###FS:    #m/z: 615.80057 #charge   2
###MaxRes:#m/z:  0.00000 #charge-128
###MS: 936
###MSMS: 939
BEGIN IONS
TITLE=Cmpd 198, AutoMSn(615.8006), 15.9 min
RTINSECONDS=954.272
SCANS=MS: 936 MSMS: 939
PEPMASS=615.80057	7001
CHARGE=2+
527.24284	111	
576.27198	111	
614.29229	103	
642.38146	163	
669.26588	109	
713.40714	121	
748.25140	108	
873.42377	102	
970.47429	1076	1+
END IONS

###FS:    #m/z: 690.80407 #charge   2
###MaxRes:#m/z:  0.00000 #charge-128
###MS: 940
###MSMS: 941
BEGIN IONS
TITLE=Cmpd 199, AutoMSn(690.8041), 16.0 min
RTINSECONDS=957.294
SCANS=MS: 940 MSMS: 941
PEPMASS=690.80407	18136
CHARGE=2+
308.17017	145	
389.15092	147	
464.72774	124	
476.18050	333	
532.73297	238	
533.24085	190	
560.74162	123	
571.24733	298	1+
590.27047	123	
649.27495	139	
649.61349	201	
681.30861	330	
686.30431	362	1+
688.43531	199	
689.27753	196	
689.84790	302	1+
690.53115	292	
691.30886	186	
692.64372	172	
694.88123	600	
724.32368	281	
724.64406	348	
724.98770	225	
751.34502	153	
773.85334	134	
800.33811	221	
825.38171	136	
853.67842	1099	1+
854.03616	581	1+
854.35719	490	
1088.50558	1260	1+
END IONS

###FS:    #m/z: 437.20012 #charge   2
###MaxRes:#m/z:  0.00000 #charge-128
###MS: 940
###MSMS: 942
BEGIN IONS
TITLE=Cmpd 200, AutoMSn(437.2001), 16.0 min
RTINSECONDS=957.795
SCANS=MS: 940 MSMS: 942
PEPMASS=437.20012	9882
CHARGE=2+
326.18389	108	
341.15894	122	
343.14391	213	
354.16679	117	
371.19076	361	
388.23018	3020	1+
395.20070	120	
395.38857	164	
395.79218	415	
398.20457	269	1+
436.25482	140	
449.26503	339	
472.23902	204	
485.23512	544	1+
488.20974	110	
503.25582	6718	1+
510.70532	1531	1+
510.90166	124	
513.24593	338	
551.26135	162	
585.31230	704	1+
602.32231	3601	1+
END IONS

###FS:    #m/z: 569.28708 #charge   2
###MaxRes:#m/z:  0.00000 #charge-128
###MS: 940
###MSMS: 943
BEGIN IONS
TITLE=Cmpd 201, AutoMSn(569.2871), 16.0 min
RTINSECONDS=958.297
SCANS=MS: 940 MSMS: 943
PEPMASS=569.28708	9660
CHARGE=2+
377.00354	131	
390.21182	120	
409.22436	109	
484.22871	111	
490.24219	106	
491.58986	112	
500.18606	111	
520.22311	103	
523.25555	432	1+
552.25189	125	
555.22999	372	
555.76916	174	
558.29995	1521	1+
560.76904	182	
562.27818	107	
570.32801	557	1+
591.30870	177	
622.33283	306	1+
697.32900	144	
698.34137	428	
705.31703	108	
737.34892	512	1+
762.35047	1102	1+
765.35408	145	
792.35525	111	
811.43806	345	1+
836.43090	280	1+
875.43566	895	1+
END IONS

###FS:    #m/z: 690.80119 #charge   2
###MaxRes:#m/z:  0.00000 #charge-128
###MS: 944
###MSMS: 945
BEGIN IONS
TITLE=Cmpd 202, AutoMSn(690.8012), 16.0 min
RTINSECONDS=961.32
SCANS=MS: 944 MSMS: 945
PEPMASS=690.80119	22389
CHARGE=2+
361.15390	184	
389.14845	417	
473.17838	129	
524.24472	150	
532.74570	162	
533.24079	187	
571.25138	276	
589.25069	379	1+
599.72728	131	
615.34945	351	1+
640.51446	221	
641.77550	136	
649.26609	170	
649.62780	140	
665.27792	128	
686.31295	176	
688.35165	784	1+
690.54539	217	
691.01600	144	
692.84671	155	
724.31312	400	1+
724.63824	271	
724.98060	217	
752.31269	142	
761.99999	151	
773.84676	126	
800.68843	158	
801.02570	223	
853.68599	1280	1+
854.02810	1283	1+
854.36314	681	1+
890.30640	130	
1088.49929	1727	1+
1361.60691	624	1+
1378.68805	413	1+
END IONS

###FS:    #m/z: 437.19889 #charge   2
###MaxRes:#m/z:  0.00000 #charge-128
###MS: 944
###MSMS: 946
BEGIN IONS
TITLE=Cmpd 203, AutoMSn(437.1989), 16.0 min
RTINSECONDS=961.821
SCANS=MS: 944 MSMS: 946
PEPMASS=437.19889	12447
CHARGE=2+
321.17377	149	
341.14484	175	
343.14729	132	
354.17851	264	
371.18769	410	1+
375.12548	133	
388.23025	4227	1+
395.78516	527	
398.21312	357	1+
416.24504	153	
436.24213	149	
440.18864	150	
458.22595	142	
469.20216	225	
485.24391	269	
486.22518	1005	1+
503.25677	8384	1+
510.71028	631	
511.61654	138	
513.23713	638	1+
584.30393	411	1+
586.31117	516	1+
602.32676	4055	1+
END IONS

###FS:    #m/z: 873.38739 #charge   1
###MaxRes:#m/z:  0.00000 #charge-128
###MS: 944
###MSMS: 947
BEGIN IONS
TITLE=Cmpd 204, AutoMSn(873.3874), 16.0 min
RTINSECONDS=962.322
SCANS=MS: 944 MSMS: 947
PEPMASS=873.38739	10580
CHARGE=1+
371.13139	102	
388.23145	183	
486.16517	160	
873.38912	4061	1+
END IONS

###FS:    #m/z: 611.79253 #charge   2
###MaxRes:#m/z:  0.00000 #charge-128
###MS: 948
###MSMS: 949
BEGIN IONS
TITLE=Cmpd 205, AutoMSn(611.7925), 16.1 min
RTINSECONDS=965.34
SCANS=MS: 948 MSMS: 949
PEPMASS=611.79253	18390
CHARGE=2+
341.13189	100	
366.11684	114	
457.18500	307	
472.23519	109	
490.25208	351	1+
550.99323	173	
586.22365	190	
587.31860	124	
594.29618	108	
689.34766	1054	1+
698.10781	212	
701.26142	957	1+
711.06699	116	
750.32646	116	
772.33436	112	
800.32147	475	1+
849.36936	884	1+
859.04206	357	
946.43124	9077	1+
956.68385	666	1+
956.79558	356	
END IONS

###FS:    #m/z: 574.93992 #charge   3
###MaxRes:#m/z:  0.00000 #charge-128
###MS: 948
###MSMS: 950
BEGIN IONS
TITLE=Cmpd 206, AutoMSn(574.9399), 16.1 min
RTINSECONDS=965.841
SCANS=MS: 948 MSMS: 950
PEPMASS=574.93992	16428
CHARGE=3+
355.11787	119	
366.19144	254	
373.13276	210	
382.15806	186	
421.21657	125	
424.21069	153	
439.20248	121	
448.18351	136	
457.19205	151	
465.21703	134	
483.22705	449	1+
490.25160	396	
501.22550	213	
533.27825	126	
553.26785	146	
559.30394	134	
570.32791	459	
571.31788	801	1+
572.76130	327	
574.26784	206	
576.63216	376	
600.28396	438	1+
618.30748	868	1+
628.25840	187	
630.27735	222	1+
646.28241	2244	1+
654.27459	333	
654.75491	1114	1+
664.29477	703	1+
689.34372	2097	1+
697.08319	334	1+
701.25986	621	1+
714.34003	324	1+
731.36822	270	
732.35866	598	1+
740.35044	278	1+
749.37481	776	1+
759.36163	2590	1+
777.37192	1516	1+
849.37550	1032	1+
859.03836	156	
874.41845	131	
884.25565	164	
930.39245	520	1+
944.44199	246	1+
946.43017	6719	1+
END IONS

###FS:    #m/z: 565.64624 #charge   2
###MaxRes:#m/z:  0.00000 #charge-128
###MS: 948
###MSMS: 951
BEGIN IONS
TITLE=Cmpd 207, AutoMSn(565.6462), 16.1 min
RTINSECONDS=966.342
SCANS=MS: 948 MSMS: 951
PEPMASS=565.64624	14254
CHARGE=2+
318.12059	343	
330.10668	148	
335.14864	465	
371.13815	212	
376.99329	525	
387.12883	180	
405.14310	235	
409.21393	355	
433.13413	150	
456.00284	240	
481.19366	149	
485.18913	222	
486.16539	401	1+
490.24151	153	
498.20816	1096	1+
513.02046	709	1+
523.24794	1504	1+
531.03002	761	
537.21544	346	1+
555.23418	8125	1+
560.30127	166	
563.26043	172	
563.75780	195	
565.26798	424	1+
570.32518	349	
574.14342	422	
574.24960	282	
591.30112	349	1+
622.32100	506	
623.32180	1088	1+
624.10983	226	
681.12834	1956	1+
697.34236	349	1+
737.35201	2609	1+
747.33048	261	1+
762.35438	208	
836.41361	1621	1+
844.19288	2519	1+
854.86918	164	
855.35813	250	1+
875.43632	165	
943.41831	335	1+
959.22439	1562	1+
1106.50127	2180	1+
END IONS

###FS:    #m/z: 565.64608 #charge   2
###MaxRes:#m/z:  0.00000 #charge-128
###MS: 952
###MSMS: 953
BEGIN IONS
TITLE=Cmpd 208, AutoMSn(565.6461), 16.2 min
RTINSECONDS=969.359
SCANS=MS: 952 MSMS: 953
PEPMASS=565.64608	37532
CHARGE=2+
318.12601	209	
335.14851	641	
371.14668	411	
376.98795	279	
387.12726	626	1+
404.14025	472	1+
409.21614	424	1+
428.18242	224	
455.99836	399	1+
464.22651	203	
474.01124	209	
486.19792	424	1+
498.21330	1416	1+
505.02807	213	
505.66549	271	
506.22102	201	
509.79088	200	
510.25568	187	
513.02402	1204	1+
523.25550	1205	1+
531.03660	1275	1+
538.20455	212	
538.65378	356	
548.13105	225	
553.75338	615	
554.25109	1086	
554.75895	798	1+
555.23336	8589	1+
570.32923	425	
622.32541	1077	1+
624.11147	407	
681.12108	3090	1+
737.35496	862	
738.34632	1625	1+
747.33361	211	
748.41352	301	
762.37717	205	
836.41525	1127	1+
844.18937	3263	1+
854.86661	265	
959.21887	2432	1+
996.47193	308	1+
1008.03519	221	
END IONS

###FS:    #m/z: 611.79211 #charge   2
###MaxRes:#m/z:  0.00000 #charge-128
###MS: 952
###MSMS: 954
BEGIN IONS
TITLE=Cmpd 209, AutoMSn(611.7921), 16.2 min
RTINSECONDS=969.86
SCANS=MS: 952 MSMS: 954
PEPMASS=611.79211	29939
CHARGE=2+
329.12817	109	
337.66381	102	
356.12448	136	
356.37023	124	
361.20805	109	
425.19896	120	
444.17005	118	
468.12971	117	
490.24513	215	
506.74566	100	
553.24876	109	
555.76314	152	
556.28437	137	
586.22739	311	
594.30266	215	
604.21233	129	
618.30338	289	1+
689.34191	1311	1+
701.25420	1804	1+
711.06714	112	
800.34146	187	
849.37492	1153	1+
855.41895	108	
859.04107	312	
913.38552	359	1+
929.40328	110	
946.42872	12605	1+
956.79208	373	
957.67489	227	
957.92210	132	
END IONS

###FS:    #m/z: 574.94144 #charge   3
###MaxRes:#m/z:  0.00000 #charge-128
###MS: 952
###MSMS: 955
BEGIN IONS
TITLE=Cmpd 210, AutoMSn(574.9414), 16.2 min
RTINSECONDS=970.36
SCANS=MS: 952 MSMS: 955
PEPMASS=574.94144	18849
CHARGE=3+
329.12373	187	
373.12961	123	
387.10451	111	
434.22204	117	
459.26167	432	
465.20529	143	
483.21911	368	1+
490.25155	249	
492.24019	132	
501.22907	244	
516.23899	603	1+
516.75180	191	
522.76143	107	
567.16363	259	
567.66523	149	
570.32949	599	1+
572.77415	215	
573.28887	354	
574.76503	106	
577.27395	195	
586.22300	162	
601.25589	138	
604.22383	111	
618.30380	832	1+
628.27289	375	1+
646.27926	1851	1+
664.29043	990	1+
689.34291	1401	1+
698.10742	226	
701.24667	748	1+
731.35824	383	1+
742.34585	120	
748.22273	226	
749.38348	472	1+
757.34109	327	
759.36128	1907	1+
777.37167	1276	1+
849.37675	890	1+
859.03500	136	
946.42976	5790	1+
1152.28165	639	1+
1308.51653	809	1+
END IONS

###FS:    #m/z: 565.64672 #charge   2
###MaxRes:#m/z:  0.00000 #charge-128
###MS: 956
###MSMS: 957
BEGIN IONS
TITLE=Cmpd 211, AutoMSn(565.6467), 16.2 min
RTINSECONDS=973.388
SCANS=MS: 956 MSMS: 957
PEPMASS=565.64672	52047
CHARGE=2+
318.12276	473	
330.10897	309	
335.15243	1472	1+
371.13467	193	
376.99737	505	
386.12688	181	
387.12593	846	1+
404.98786	170	
405.13658	577	
455.99961	565	1+
462.14459	191	
474.01962	191	
485.19478	499	1+
498.21178	2265	1+
513.02131	2016	1+
520.18448	218	
523.26809	426	
524.24833	909	1+
531.03409	1703	1+
538.20796	202	
541.01252	204	
548.12064	325	
555.23245	12085	1+
559.04373	239	
565.23203	176	
570.32407	425	
588.06141	383	
622.31864	1046	1+
624.10497	751	1+
664.10632	177	
681.12983	4597	1+
737.35994	830	
738.33978	1887	1+
827.15713	252	
836.43052	425	
837.41365	1043	1+
844.18981	3993	1+
959.21770	2883	1+
1106.49660	2125	1+
END IONS

###FS:    #m/z: 611.79356 #charge   2
###MaxRes:#m/z:  0.00000 #charge-128
###MS: 956
###MSMS: 958
BEGIN IONS
TITLE=Cmpd 212, AutoMSn(611.7936), 16.2 min
RTINSECONDS=973.889
SCANS=MS: 956 MSMS: 958
PEPMASS=611.79356	28583
CHARGE=2+
418.23865	110	
457.17437	332	1+
490.25499	240	
586.21861	176	
594.28716	221	
610.27214	130	
612.32922	115	
618.31088	162	
689.33997	1093	1+
698.10983	427	
701.25816	1590	1+
800.31355	307	1+
818.33326	125	
849.37435	860	1+
859.14195	113	
928.40882	262	1+
946.42650	9386	1+
END IONS

###FS:    #m/z: 680.28877 #charge   3
###MaxRes:#m/z:  0.00000 #charge-128
###MS: 956
###MSMS: 959
BEGIN IONS
TITLE=Cmpd 213, AutoMSn(680.2888), 16.2 min
RTINSECONDS=974.39
SCANS=MS: 956 MSMS: 959
PEPMASS=680.28877	22448
CHARGE=3+
364.13874	130	
377.65781	146	
416.16619	145	
427.20331	124	
488.19318	159	
490.25299	527	1+
513.23171	146	
514.72394	166	
522.71872	128	
532.18582	132	
536.72339	169	
589.25535	123	
591.30987	1149	1+
619.20967	209	
634.20811	444	
679.85179	235	
680.35699	162	
680.72463	190	
682.30341	276	1+
689.23807	239	
705.25360	130	
747.29289	826	1+
751.33164	1216	1+
760.29511	238	1+
767.45021	668	
802.32081	498	1+
816.28711	346	1+
820.36464	176	
834.29653	281	
838.37014	2665	1+
844.29081	138	
862.29457	4269	1+
901.37977	269	1+
929.39354	199	
957.38642	158	
967.41066	1014	1+
975.38026	2302	1+
1046.45117	1336	1+
1064.46807	13308	1+
1076.29774	814	
END IONS

###FS:    #m/z: 587.78388 #charge   2
###MaxRes:#m/z:  0.00000 #charge-128
###MS: 960
###MSMS: 961
BEGIN IONS
TITLE=Cmpd 214, AutoMSn(587.7839), 16.3 min
RTINSECONDS=977.428
SCANS=MS: 960 MSMS: 961
PEPMASS=587.78388	107711
CHARGE=2+
329.12591	1057	
341.14631	1524	
361.20943	756	
412.19570	1464	1+
440.21376	1661	
511.24593	508	
531.74020	1386	
532.24630	462	
554.23772	956	
555.78746	1091	
556.28282	782	
568.30628	428	
586.31480	12018	1+
586.74607	717	
657.35709	5257	1+
669.26534	7451	1+
678.90825	550	
740.34125	563	
768.33048	2341	1+
817.38214	4505	1+
914.43754	65730	1+
END IONS

###FS:    #m/z: 680.28986 #charge   3
###MaxRes:#m/z:  0.00000 #charge-128
###MS: 960
###MSMS: 962
BEGIN IONS
TITLE=Cmpd 215, AutoMSn(680.2899), 16.3 min
RTINSECONDS=977.928
SCANS=MS: 960 MSMS: 962
PEPMASS=680.28986	30789
CHARGE=3+
386.14799	208	
416.16715	176	
433.24898	154	
447.54808	185	
472.19487	145	
490.25639	484	
523.73092	425	
524.23568	499	
589.28037	177	
589.77475	216	
591.30613	1323	1+
619.19418	244	
627.45887	160	
634.22036	405	1+
681.28567	177	
689.23887	319	
702.27617	181	
705.24426	322	
747.27904	625	1+
751.33312	680	1+
788.28308	250	
802.31054	520	1+
817.28255	162	
834.29514	198	
838.36858	2958	1+
862.29345	3645	1+
862.30430	761	1+
873.10353	172	
901.39158	158	
957.36254	239	
967.40443	1296	1+
975.38005	2894	1+
1046.44988	186	
1047.45067	151	
1064.46739	14938	1+
1076.30330	176	
END IONS

###FS:    #m/z: 544.59073 #charge   3
###MaxRes:#m/z:  0.00000 #charge-128
###MS: 960
###MSMS: 963
BEGIN IONS
TITLE=Cmpd 216, AutoMSn(544.5907), 16.3 min
RTINSECONDS=978.429
SCANS=MS: 960 MSMS: 963
PEPMASS=544.59073	17390
CHARGE=3+
304.66639	480	
329.15928	254	
335.14061	346	1+
341.14527	821	1+
350.65971	556	
359.66548	445	
361.20048	309	
369.19589	331	1+
369.53558	304	
379.19886	342	1+
394.19421	327	
399.18220	793	
433.69725	454	1+
440.18909	1610	1+
457.19214	191	
478.20244	509	1+
489.25177	329	1+
496.24761	214	
496.55930	327	
542.28001	366	1+
555.23241	256	
562.28541	357	1+
586.31959	5266	
587.24729	2096	1+
588.28983	328	
590.24860	337	
590.74063	247	
636.29766	256	
654.31827	209	
657.35217	1833	1+
669.26922	272	
672.31340	3841	1+
690.32022	727	1+
690.32276	309	
700.30375	4264	1+
718.32053	815	
752.35554	305	
799.35471	329	1+
814.38241	725	1+
817.37856	1431	1+
866.36326	271	
914.43997	7414	1+
929.39670	848	1+
937.42396	453	1+
948.43089	319	1+
957.38520	309	
957.39103	436	1+
975.40938	269	1+
1016.41831	538	1+
1028.41903	194	
1046.44517	617	1+
1349.58653	946	1+
1437.63642	723	1+
END IONS

###FS:    #m/z: 587.78487 #charge   2
###MaxRes:#m/z:  0.00000 #charge-128
###MS: 964
###MSMS: 965
BEGIN IONS
TITLE=Cmpd 217, AutoMSn(587.7849), 16.4 min
RTINSECONDS=981.457
SCANS=MS: 964 MSMS: 965
PEPMASS=587.78487	323974
CHARGE=2+
329.12539	3591	
341.14425	5425	1+
361.21067	1404	
412.19408	2217	
440.21121	3385	
531.73727	1144	
554.23978	1821	
555.78655	2157	
556.28109	1337	
568.30368	1068	
572.21539	1006	
586.31558	28489	1+
623.25813	1535	
657.35536	11689	1+
669.26576	16479	1+
768.33417	5147	1+
817.38575	8676	1+
914.43966	154167	1+
END IONS

###FS:    #m/z: 586.31594 #charge   1
###MaxRes:#m/z:  0.00000 #charge-128
###MS: 964
###MSMS: 966
BEGIN IONS
TITLE=Cmpd 218, AutoMSn(586.3159), 16.4 min
RTINSECONDS=981.957
SCANS=MS: 964 MSMS: 966
PEPMASS=586.31594	36132
CHARGE=1+
324.11651	1303	
329.12573	6926	1+
335.18000	669	
341.14475	20684	1+
358.16560	534	
361.20548	3506	
367.57557	535	
395.18181	615	
412.19710	8950	1+
420.00807	645	
423.18541	537	
426.17844	942	
440.21264	9880	1+
443.20963	700	
471.25588	1154	
472.24038	3008	1+
483.25224	2027	
489.26559	2491	1+
499.24558	1238	1+
511.25211	2300	1+
525.24487	1268	1+
551.27948	2647	1+
554.23461	3146	1+
568.30264	2935	1+
572.21238	1090	
586.31896	31815	1+
END IONS

###FS:    #m/z: 449.77815 #charge   2
###MaxRes:#m/z:  0.00000 #charge-128
###MS: 964
###MSMS: 967
BEGIN IONS
TITLE=Cmpd 219, AutoMSn(449.7782), 16.4 min
RTINSECONDS=982.458
SCANS=MS: 964 MSMS: 967
PEPMASS=449.77815	25330
CHARGE=2+
311.18074	931	1+
325.20313	397	1+
328.21045	1499	1+
353.21223	281	
388.22906	219	
417.25202	194	
424.26837	300	
441.29187	1673	1+
449.25851	308	
452.23094	225	
454.28345	218	
461.40727	302	
526.30681	411	
528.32460	13070	1+
533.94741	202	
553.34616	217	
627.39328	3234	1+
684.42131	256	
726.44038	268	
728.43713	4348	1+
738.43521	326	
781.46689	336	
781.46988	700	1+
797.46447	236	
799.47745	1947	1+
END IONS

###FS:    #m/z: 587.78474 #charge   2
###MaxRes:#m/z:  0.00000 #charge-128
###MS: 968
###MSMS: 969
BEGIN IONS
TITLE=Cmpd 220, AutoMSn(587.7847), 16.4 min
RTINSECONDS=985.487
SCANS=MS: 968 MSMS: 969
PEPMASS=587.78474	438451
CHARGE=2+
329.12524	3940	
341.14346	4739	
361.20459	1468	
412.19424	2731	
440.21284	3674	
511.24997	1985	
554.23556	2102	
555.78317	2335	
556.27825	1402	
586.31767	31556	1+
623.26244	1334	
657.35388	14883	1+
669.26471	19995	1+
740.33932	1314	
768.32929	6580	1+
817.38480	10403	1+
914.43903	195058	1+
END IONS

###FS:    #m/z: 586.31674 #charge   1
###MaxRes:#m/z:  0.00000 #charge-128
###MS: 968
###MSMS: 970
BEGIN IONS
TITLE=Cmpd 221, AutoMSn(586.3167), 16.4 min
RTINSECONDS=985.988
SCANS=MS: 968 MSMS: 970
PEPMASS=586.31674	46776
CHARGE=1+
324.12332	1846	1+
329.12742	6838	1+
335.17292	520	
341.14636	25128	1+
361.20518	5967	1+
395.18151	566	
398.17304	720	
412.19724	9786	1+
423.18999	973	
426.18163	710	
440.21262	9487	1+
443.20575	746	
452.19696	807	
454.22607	549	
471.25429	1498	
472.23939	3146	1+
483.25428	1755	
489.26804	2480	
491.58229	525	
499.24550	1199	1+
511.24831	2724	1+
525.24377	1533	1+
551.27995	3203	1+
554.23376	3714	1+
568.30260	3631	1+
572.20997	1605	
586.31716	32153	1+
END IONS

###FS:    #m/z: 449.77725 #charge   2
###MaxRes:#m/z:  0.00000 #charge-128
###MS: 968
###MSMS: 971
BEGIN IONS
TITLE=Cmpd 222, AutoMSn(449.7773), 16.4 min
RTINSECONDS=986.489
SCANS=MS: 968 MSMS: 971
PEPMASS=449.77725	38156
CHARGE=2+
311.18105	987	
325.21905	275	
328.20969	1573	1+
391.23953	335	
441.29035	1270	1+
454.27824	191	
503.25408	179	
510.30956	231	
526.30844	663	
528.32223	12001	1+
602.32622	245	
625.37879	220	
627.39078	3954	1+
654.38571	196	
720.39042	180	
726.42154	446	1+
728.44301	5197	1+
738.43108	770	
749.52630	185	
781.45289	197	
799.47643	1879	1+
END IONS

###FS:    #m/z: 586.31641 #charge   1
###MaxRes:#m/z:  0.00000 #charge-128
###MS: 972
###MSMS: 973
BEGIN IONS
TITLE=Cmpd 223, AutoMSn(586.3164), 16.5 min
RTINSECONDS=989.517
SCANS=MS: 972 MSMS: 973
PEPMASS=586.31641	43201
CHARGE=1+
324.12423	1432	1+
329.12719	5876	1+
335.17382	506	
341.14540	18967	1+
355.15583	529	
361.20237	4645	1+
381.16490	411	
395.18520	620	
398.18190	489	
412.19420	8170	1+
423.18684	721	
426.17800	677	
440.21321	9080	1+
443.20616	689	
449.25706	554	
452.20732	529	
470.24184	1459	1+
472.24046	2151	1+
479.49027	638	
483.25186	1421	
489.26387	2409	1+
499.24479	632	
511.24795	2260	1+
525.23947	1327	1+
551.28174	2256	1+
554.23058	2309	1+
559.11769	1453	1+
559.23417	671	
568.30473	2216	1+
572.21313	1598	
586.31656	27289	1+
END IONS

###FS:    #m/z: 449.77621 #charge   2
###MaxRes:#m/z:  0.00000 #charge-128
###MS: 972
###MSMS: 974
BEGIN IONS
TITLE=Cmpd 224, AutoMSn(449.7762), 16.5 min
RTINSECONDS=990.018
SCANS=MS: 972 MSMS: 974
PEPMASS=449.77621	30616
CHARGE=2+
311.18088	409	
325.21256	146	
328.20945	1101	1+
355.72238	201	
424.26128	320	
436.25999	218	
441.29042	815	1+
446.26323	141	
453.29547	154	
454.27065	410	
526.30565	598	
528.32223	9114	1+
533.95181	333	
625.38198	285	
627.39176	2517	1+
684.41279	159	
726.42497	278	
728.44045	4623	1+
738.44372	1058	
781.47164	1032	1+
799.47709	1908	1+
END IONS

###FS:    #m/z: 601.28846 #charge   2
###MaxRes:#m/z:  0.00000 #charge-128
###MS: 972
###MSMS: 975
BEGIN IONS
TITLE=Cmpd 225, AutoMSn(601.2885), 16.5 min
RTINSECONDS=990.519
SCANS=MS: 972 MSMS: 975
PEPMASS=601.28846	20595
CHARGE=2+
329.12285	582	1+
335.14121	121	
341.14959	496	1+
361.19964	226	
412.18622	312	1+
440.21122	351	
465.34951	108	
468.70690	212	
472.23635	140	
489.27604	120	
551.26966	149	
554.24356	251	1+
569.30708	111	
572.21962	122	
585.27487	117	
586.31620	2655	1+
598.36249	108	
598.76783	372	
599.26837	249	
601.32135	191	
616.26862	131	
623.26678	163	
651.23182	170	
657.35242	1380	1+
669.26039	1565	1+
672.29268	133	
677.87642	1201	1+
740.33451	202	
768.33185	648	1+
817.38432	814	1+
823.42801	230	1+
888.37871	115	
896.41094	294	1+
912.44430	106	
914.43701	14005	1+
924.61061	212	
936.41044	359	1+
946.42727	117	
951.34753	115	
END IONS

###FS:    #m/z: 601.28976 #charge   2
###MaxRes:#m/z:  0.00000 #charge-128
###MS: 976
###MSMS: 977
BEGIN IONS
TITLE=Cmpd 226, AutoMSn(601.2898), 16.6 min
RTINSECONDS=993.548
SCANS=MS: 976 MSMS: 977
PEPMASS=601.28976	42221
CHARGE=2+
329.12928	410	
341.14115	528	
361.20866	301	
412.19562	247	
440.20934	292	
468.72629	146	
511.24450	156	
554.24249	219	
566.77748	157	
568.30535	180	
572.22090	148	
584.31282	170	
586.31773	3262	1+
589.26818	158	
598.78510	205	
657.34824	1580	1+
669.26168	1860	1+
677.87149	1394	1+
768.32202	770	1+
817.38024	1293	1+
913.40708	149	
914.43794	18283	1+
924.62828	378	1+
936.42575	474	1+
1027.50512	159	
1197.52921	516	1+
END IONS

###FS:    #m/z: 742.62145 #charge   3
###MaxRes:#m/z:  0.00000 #charge-128
###MS: 976
###MSMS: 978
BEGIN IONS
TITLE=Cmpd 227, AutoMSn(742.6215), 16.6 min
RTINSECONDS=994.049
SCANS=MS: 976 MSMS: 978
PEPMASS=742.62145	18797
CHARGE=3+
335.14470	297	
419.11609	202	
442.69698	129	
446.18618	166	
447.67026	173	
463.20360	730	
507.72096	125	
522.21797	156	
524.26840	149	
540.67553	138	
549.68702	217	
563.17115	159	
564.73577	188	
584.23832	141	
592.24730	1072	1+
593.73273	144	
623.32209	834	1+
628.75326	133	
657.77443	197	
738.25992	166	
752.30273	1241	1+
754.27955	267	
775.25688	125	
912.31653	2210	1+
923.37945	276	
1041.38540	291	
1042.43301	226	
1098.36539	147	
1185.43135	228	
END IONS

###FS:    #m/z: 404.20534 #charge   2
###MaxRes:#m/z:  0.00000 #charge-128
###MS: 976
###MSMS: 979
BEGIN IONS
TITLE=Cmpd 228, AutoMSn(404.2053), 16.6 min
RTINSECONDS=994.551
SCANS=MS: 976 MSMS: 979
PEPMASS=404.20534	12751
CHARGE=2+
322.19035	1519	1+
324.12435	135	
328.13943	355	1+
328.23102	156	
341.14257	364	
361.20209	273	
374.13887	114	
402.26510	135	
404.26499	110	
412.20563	119	
420.18006	103	
423.19983	106	
437.21188	272	
440.20813	201	
454.22283	195	
458.21847	129	
471.23671	107	
482.21995	128	
500.22013	111	
502.21882	101	
551.24547	464	1+
586.31638	273	
623.27713	670	1+
694.31015	1070	1+
END IONS

###FS:    #m/z: 601.28901 #charge   2
###MaxRes:#m/z:  0.00000 #charge-128
###MS: 980
###MSMS: 981
BEGIN IONS
TITLE=Cmpd 229, AutoMSn(601.2890), 16.6 min
RTINSECONDS=997.58
SCANS=MS: 980 MSMS: 981
PEPMASS=601.28901	49318
CHARGE=2+
329.13124	344	
341.14412	1082	1+
361.20601	181	
412.20814	361	1+
440.21659	409	
554.23411	488	1+
584.29880	170	
586.31801	3423	1+
599.27649	130	
616.26499	150	
623.26326	205	
625.26771	179	
628.34844	145	
651.25565	152	
657.35189	1597	1+
669.26350	2205	1+
677.86207	773	1+
679.33023	130	
740.34258	167	
749.32772	148	
751.31158	162	
768.31762	672	1+
817.38431	1143	1+
897.42817	152	
914.43672	18470	1+
924.61877	365	1+
926.46201	164	
936.42930	127	
END IONS

###FS:    #m/z: 753.31823 #charge   2
###MaxRes:#m/z:  0.00000 #charge-128
###MS: 980
###MSMS: 982
BEGIN IONS
TITLE=Cmpd 230, AutoMSn(753.3182), 16.6 min
RTINSECONDS=998.081
SCANS=MS: 980 MSMS: 982
PEPMASS=753.31823	13000
CHARGE=2+
341.14459	165	
359.16047	177	
474.17250	129	
488.19682	102	
492.13726	223	
528.71607	104	
559.21186	122	
577.23651	143	
587.35692	114	
592.23940	122	
595.27749	328	
605.21484	107	
621.18695	113	
648.22126	257	1+
674.29293	153	
676.27314	157	
706.26511	119	
706.63481	113	
712.29144	161	
747.29345	228	1+
752.31737	185	
763.25311	748	1+
766.86230	514	1+
805.30514	124	
817.37973	167	
817.87680	376	
848.35398	160	
858.33140	162	
862.33254	150	
876.33505	1080	1+
END IONS

###FS:    #m/z: 742.62380 #charge   3
###MaxRes:#m/z:  0.00000 #charge-128
###MS: 980
###MSMS: 983
BEGIN IONS
TITLE=Cmpd 231, AutoMSn(742.6238), 16.6 min
RTINSECONDS=998.582
SCANS=MS: 980 MSMS: 983
PEPMASS=742.62380	13105
CHARGE=3+
335.14095	317	
359.10821	102	
456.66811	502	1+
463.20893	422	1+
521.72335	132	
524.26159	103	
532.74171	239	
545.16372	173	
549.69712	204	
592.24467	599	1+
593.72500	136	
623.33564	374	
657.76100	124	
700.35757	103	
752.29182	822	1+
781.59467	116	
912.32905	697	1+
914.32712	201	
951.44373	108	
1041.42378	216	
END IONS

###FS:    #m/z: 700.30821 #charge   3
###MaxRes:#m/z:  0.00000 #charge-128
###MS: 984
###MSMS: 985
BEGIN IONS
TITLE=Cmpd 232, AutoMSn(700.3082), 16.7 min
RTINSECONDS=1001.6
SCANS=MS: 984 MSMS: 985
PEPMASS=700.30821	9667
CHARGE=3+
335.14763	244	
346.69269	383	
372.19340	160	
392.19908	487	
393.65655	146	
413.72326	128	
416.24863	129	
463.20358	707	1+
464.70314	126	
492.23897	562	
520.74765	738	
521.25166	245	
530.22515	145	
558.72132	268	
559.22700	236	
623.36657	550	1+
626.26748	980	1+
634.61566	591	1+
657.31794	325	1+
692.38090	108	
697.36097	337	1+
697.85336	133	
700.65085	232	1+
700.75834	110	
714.29259	266	
763.42329	224	1+
786.29251	1269	1+
854.41803	187	
854.42519	967	1+
915.86521	189	
946.32645	3084	1+
983.46764	307	1+
1040.48554	199	
1041.49268	191	
1116.44058	215	
1117.43361	141	
1125.58343	492	1+
1153.56380	160	
1153.59555	727	1+
END IONS

###FS:    #m/z: 446.24451 #charge   3
###MaxRes:#m/z:  0.00000 #charge-128
###MS: 984
###MSMS: 986
BEGIN IONS
TITLE=Cmpd 233, AutoMSn(446.2445), 16.7 min
RTINSECONDS=1002.1
SCANS=MS: 984 MSMS: 986
PEPMASS=446.24451	9076
CHARGE=3+
328.21144	112	
345.70092	131	
353.20931	113	
359.11885	117	
384.16816	116	
388.28870	205	
400.22642	114	
402.25709	109	
420.73448	103	
427.88039	121	
437.22910	159	
441.27852	626	1+
444.25206	684	1+
448.24988	231	
448.85289	149	
449.25522	1167	1+
488.30722	844	1+
495.65516	197	
495.74955	112	
503.24884	207	
526.31587	141	
528.32220	1104	1+
533.95264	285	
539.29674	116	
557.30576	125	
588.39489	606	1+
601.36968	106	
602.30773	331	1+
611.34202	108	
618.32350	222	1+
627.37224	443	1+
655.37512	118	
688.40284	609	1+
728.44149	751	1+
738.43297	138	
964.54525	170	
964.55466	329	1+
END IONS

###FS:    #m/z: 521.28041 #charge   2
###MaxRes:#m/z:  0.00000 #charge-128
###MS: 984
###MSMS: 987
BEGIN IONS
TITLE=Cmpd 234, AutoMSn(521.2804), 16.7 min
RTINSECONDS=1002.6
SCANS=MS: 984 MSMS: 987
PEPMASS=521.28041	8579
CHARGE=2+
340.18096	179	
342.20551	263	1+
346.15261	102	
374.18161	101	
377.70196	104	
405.18067	114	
414.72546	137	
440.27305	118	
441.25855	278	1+
468.24397	105	
486.25110	143	
490.26163	183	
518.28160	142	
520.28611	207	
522.29309	129	
556.30226	1317	1+
568.32415	192	
569.29178	350	1+
590.30936	157	
662.37105	113	
667.37182	115	
669.39744	133	
682.37609	269	1+
758.40429	475	1+
782.39820	1775	1+
828.43773	144	
895.48767	348	1+
END IONS

###FS:    #m/z: 700.30676 #charge   3
###MaxRes:#m/z:  0.00000 #charge-128
###MS: 988
###MSMS: 989
BEGIN IONS
TITLE=Cmpd 235, AutoMSn(700.3068), 16.8 min
RTINSECONDS=1005.63
SCANS=MS: 988 MSMS: 989
PEPMASS=700.30676	30147
CHARGE=3+
335.14606	672	
346.69722	572	
352.91327	216	
361.11481	224	
400.24223	277	
413.73109	235	
463.20140	1886	1+
487.98843	248	
492.23660	780	
495.29741	579	1+
504.30545	360	
530.21505	572	
532.73835	273	1+
563.29679	1568	1+
563.80686	568	
572.20888	238	
623.35804	1030	1+
626.26881	2139	1+
634.60916	494	
648.78991	177	
649.36580	231	1+
657.29848	709	1+
694.30312	231	
700.31003	566	1+
700.65787	296	1+
700.97679	203	
713.23978	172	
714.28558	557	1+
755.40192	315	1+
763.42691	1428	1+
771.30732	200	
783.39203	1767	1+
783.39822	371	
786.29883	3761	1+
854.42542	2462	1+
882.87561	221	1+
915.34441	177	
928.33786	442	1+
946.33173	7919	1+
956.62191	1142	1+
957.53979	194	
965.44975	229	1+
983.46454	524	
984.45907	409	
984.47717	1293	1+
1022.49515	464	1+
1040.48995	3960	1+
1059.39836	220	
1116.43547	2372	1+
1127.58563	276	
1153.58235	3116	1+
END IONS

###FS:    #m/z: 521.27922 #charge   2
###MaxRes:#m/z:  0.00000 #charge-128
###MS: 988
###MSMS: 990
BEGIN IONS
TITLE=Cmpd 236, AutoMSn(521.2792), 16.8 min
RTINSECONDS=1006.14
SCANS=MS: 988 MSMS: 990
PEPMASS=521.27922	16126
CHARGE=2+
324.11483	125	
340.19073	156	
377.70710	243	
424.26446	103	
430.90787	104	
441.27907	585	1+
455.21333	129	
482.25681	110	
486.24939	234	
508.26307	115	
518.27206	127	
520.28865	189	
521.29118	351	1+
539.28587	188	
542.28608	130	
550.33618	108	
554.28596	301	1+
556.30509	1542	1+
568.30055	124	
569.29075	677	1+
590.30699	292	1+
601.29249	117	
624.37796	106	
630.35079	116	
661.35825	178	
668.37181	297	1+
678.35027	185	
681.38246	283	1+
684.35696	111	
696.35713	108	
758.41227	333	1+
775.31745	126	
782.40206	2078	1+
867.48767	125	
895.48058	334	
END IONS

###FS:    #m/z: 426.23667 #charge   2
###MaxRes:#m/z:  0.00000 #charge-128
###MS: 988
###MSMS: 991
BEGIN IONS
TITLE=Cmpd 237, AutoMSn(426.2367), 16.8 min
RTINSECONDS=1006.64
SCANS=MS: 988 MSMS: 991
PEPMASS=426.23667	9705
CHARGE=2+
340.19093	105	
357.21059	570	1+
362.24244	143	
375.23182	1661	1+
378.23346	191	
385.20461	177	
406.27230	190	
408.23916	168	
412.23631	100	
424.28500	1070	1+
472.25267	167	
473.23385	366	1+
479.22379	162	
490.26242	999	1+
550.03436	128	
635.31505	579	1+
653.32396	4606	1+
752.39007	647	1+
END IONS

###FS:    #m/z: 700.30725 #charge   3
###MaxRes:#m/z:  0.00000 #charge-128
###MS: 992
###MSMS: 993
BEGIN IONS
TITLE=Cmpd 238, AutoMSn(700.3073), 16.8 min
RTINSECONDS=1009.67
SCANS=MS: 992 MSMS: 993
PEPMASS=700.30725	34824
CHARGE=3+
312.17529	145	
321.19498	156	
335.15177	716	
346.69666	335	
371.18997	141	
378.19372	413	1+
393.65591	594	1+
445.18787	173	
463.21071	1072	1+
495.29715	138	
532.74246	221	
555.27949	183	
560.23006	181	
585.80774	149	
611.82169	171	
612.31217	138	
623.35923	1275	1+
626.27367	1296	1+
634.62015	1131	1+
692.37098	282	
696.32939	219	1+
700.30235	207	
700.66412	162	
714.29153	424	1+
737.79250	260	1+
763.42013	1210	1+
765.21642	184	
771.30769	224	
783.39881	1477	1+
786.30446	2936	1+
854.42779	1977	1+
883.37236	151	
915.38632	174	
915.85552	173	
946.33366	7305	1+
956.69068	679	
983.47015	3353	1+
993.87869	463	
1040.49303	3635	1+
1059.41364	1376	1+
1116.43881	1638	1+
1125.58623	1433	1+
1127.58083	187	
1153.57415	2572	1+
1245.47838	208	
1313.60856	845	1+
END IONS

###FS:    #m/z: 521.28205 #charge   2
###MaxRes:#m/z:  0.00000 #charge-128
###MS: 992
###MSMS: 994
BEGIN IONS
TITLE=Cmpd 239, AutoMSn(521.2821), 16.8 min
RTINSECONDS=1010.17
SCANS=MS: 992 MSMS: 994
PEPMASS=521.28205	18170
CHARGE=2+
337.21685	102	
340.17502	117	
342.12659	213	
343.20063	147	
376.17346	151	
414.21839	281	
423.25812	217	
441.27231	684	1+
455.20963	110	
457.24435	102	
486.26314	154	
500.29375	111	
506.30615	125	
520.29085	684	1+
541.30559	109	
555.28067	135	
556.30166	844	1+
569.29117	357	
591.30646	165	
661.35972	201	
669.38817	148	
682.38621	282	1+
758.40560	233	1+
758.42480	100	
782.40559	2036	1+
828.43801	153	
867.48760	153	
895.48907	597	1+
END IONS

###FS:    #m/z: 426.23490 #charge   2
###MaxRes:#m/z:  0.00000 #charge-128
###MS: 992
###MSMS: 995
BEGIN IONS
TITLE=Cmpd 240, AutoMSn(426.2349), 16.8 min
RTINSECONDS=1010.68
SCANS=MS: 992 MSMS: 995
PEPMASS=426.23490	13732
CHARGE=2+
356.16861	110	
362.23536	192	
375.23449	2260	1+
378.57971	124	
405.19838	100	
408.23279	124	
422.26646	112	
424.27574	1336	1+
428.24381	179	
472.24166	337	1+
490.25729	1102	1+
498.24284	106	
543.27830	112	
635.30610	475	1+
653.32131	4572	1+
752.39117	747	1+
END IONS

###FS:    #m/z: 426.23542 #charge   2
###MaxRes:#m/z:  0.00000 #charge-128
###MS: 996
###MSMS: 998
BEGIN IONS
TITLE=Cmpd 241, AutoMSn(426.2354), 16.9 min
RTINSECONDS=1014.22
SCANS=MS: 996 MSMS: 998
PEPMASS=426.23542	14560
CHARGE=2+
357.20567	116	
358.20448	220	
366.23524	131	
375.23251	1692	1+
401.15092	105	
422.26452	255	
424.28140	905	1+
426.25902	167	
430.25807	103	
473.23435	241	1+
490.25947	1066	1+
586.32748	117	
635.30293	331	1+
653.32227	3511	1+
752.39156	448	
END IONS

###FS:    #m/z: 678.81093 #charge   2
###MaxRes:#m/z:  0.00000 #charge-128
###MS: 996
###MSMS: 999
BEGIN IONS
TITLE=Cmpd 242, AutoMSn(678.8109), 16.9 min
RTINSECONDS=1014.72
SCANS=MS: 996 MSMS: 999
PEPMASS=678.81093	9466
CHARGE=2+
329.17095	102	
335.14380	103	
356.19296	183	
396.16048	101	
413.20779	112	
464.20756	100	
490.20417	114	
517.20406	107	
626.23967	103	
681.34446	100	
750.32593	135	
759.33151	108	
816.34878	465	1+
944.42275	157	
1001.41546	397	
1002.43091	230	
1129.48598	132	
1130.46681	128	
END IONS

###FS:    #m/z: 379.68682 #charge   2
###MaxRes:#m/z:  0.00000 #charge-128
###MS: 1000
###MSMS: 1001
BEGIN IONS
TITLE=Cmpd 243, AutoMSn(379.6868), 17.0 min
RTINSECONDS=1017.75
SCANS=MS: 1000 MSMS: 1001
PEPMASS=379.68682	25594
CHARGE=2+
308.09890	134	
322.18877	781	1+
324.10132	421	
360.21514	139	
362.23433	148	
374.17712	230	
378.24830	219	
380.25988	858	1+
391.20786	179	
395.78414	180	
405.15396	136	
440.19687	184	
447.17112	654	1+
465.18798	2135	1+
472.39158	442	
482.21446	7796	1+
554.27182	804	1+
610.22662	273	1+
628.26101	167	
645.27996	6808	1+
654.76010	1061	1+
END IONS

###FS:    #m/z: 320.24157 #charge-128
###MaxRes:#m/z:  0.00000 #charge-128
###MS: 1000
###MSMS: 1002
BEGIN IONS
TITLE=Cmpd 244, AutoMSn(320.2416), 17.0 min
RTINSECONDS=1018.25
SCANS=MS: 1000 MSMS: 1002
PEPMASS=320.24157	19196

302.23321	100	
320.24469	623	1+
END IONS

###FS:    #m/z: 482.21887 #charge   1
###MaxRes:#m/z:  0.00000 #charge-128
###MS: 1000
###MSMS: 1003
BEGIN IONS
TITLE=Cmpd 245, AutoMSn(482.2189), 17.0 min
RTINSECONDS=1018.75
SCANS=MS: 1000 MSMS: 1003
PEPMASS=482.21887	13315
CHARGE=1+
481.26159	105	
END IONS

###FS:    #m/z: 379.68696 #charge   2
###MaxRes:#m/z:  0.00000 #charge-128
###MS: 1004
###MSMS: 1005
BEGIN IONS
TITLE=Cmpd 246, AutoMSn(379.6870), 17.0 min
RTINSECONDS=1021.78
SCANS=MS: 1004 MSMS: 1005
PEPMASS=379.68696	129220
CHARGE=2+
305.15930	687	
322.18674	1949	
324.10091	1887	
374.18465	602	
380.16363	834	
380.24507	497	
391.20728	803	
440.19426	525	
447.18213	2125	1+
464.20806	539	
465.18927	7770	1+
482.21648	31340	1+
538.22239	509	
554.27519	2536	1+
628.25528	1251	
645.27858	26764	1+
654.75522	604	
END IONS

###FS:    #m/z: 482.21726 #charge   1
###MaxRes:#m/z:  0.00000 #charge-128
###MS: 1004
###MSMS: 1006
BEGIN IONS
TITLE=Cmpd 247, AutoMSn(482.2173), 17.0 min
RTINSECONDS=1022.28
SCANS=MS: 1004 MSMS: 1006
PEPMASS=482.21726	68252
CHARGE=1+
465.23943	101	
480.27992	212	
482.25098	107	
END IONS

###FS:    #m/z: 758.36280 #charge   1
###MaxRes:#m/z:  0.00000 #charge-128
###MS: 1004
###MSMS: 1007
BEGIN IONS
TITLE=Cmpd 248, AutoMSn(758.3628), 17.0 min
RTINSECONDS=1022.78
SCANS=MS: 1004 MSMS: 1007
PEPMASS=758.36280	38056
CHARGE=1+
346.17108	363	
437.18082	668	
465.19224	1795	1+
483.22452	251	
628.24685	255	
667.35203	324	
741.33147	557	
758.36219	18863	1+
END IONS

###FS:    #m/z: 379.68717 #charge   2
###MaxRes:#m/z:  0.00000 #charge-128
###MS: 1008
###MSMS: 1009
BEGIN IONS
TITLE=Cmpd 249, AutoMSn(379.6872), 17.1 min
RTINSECONDS=1025.81
SCANS=MS: 1008 MSMS: 1009
PEPMASS=379.68717	289762
CHARGE=2+
305.16181	1050	
322.18614	4588	
324.10082	3058	
374.17978	1277	
391.20834	1423	
440.19661	1396	
447.17616	4518	1+
465.18990	13625	1+
482.21691	59141	1+
554.27036	4705	1+
628.25216	2364	
645.27977	52598	1+
END IONS

###FS:    #m/z: 482.21691 #charge   1
###MaxRes:#m/z:  0.00000 #charge-128
###MS: 1008
###MSMS: 1010
BEGIN IONS
TITLE=Cmpd 250, AutoMSn(482.2169), 17.1 min
RTINSECONDS=1026.31
SCANS=MS: 1008 MSMS: 1010
PEPMASS=482.21691	139196
CHARGE=1+
387.74366	136	
442.27707	121	
482.26247	115	
END IONS

###FS:    #m/z: 758.36291 #charge   1
###MaxRes:#m/z:  0.00000 #charge-128
###MS: 1008
###MSMS: 1011
BEGIN IONS
TITLE=Cmpd 251, AutoMSn(758.3629), 17.1 min
RTINSECONDS=1026.81
SCANS=MS: 1008 MSMS: 1011
PEPMASS=758.36291	77493
CHARGE=1+
322.18347	527	
437.18244	1478	
465.19231	3199	1+
472.39082	465	
482.22649	386	
667.34703	767	
741.33779	714	
758.36297	29087	1+
END IONS

###FS:    #m/z: 758.36341 #charge   1
###MaxRes:#m/z:  0.00000 #charge-128
###MS: 1012
###MSMS: 1013
BEGIN IONS
TITLE=Cmpd 252, AutoMSn(758.3634), 17.2 min
RTINSECONDS=1029.83
SCANS=MS: 1012 MSMS: 1013
PEPMASS=758.36341	94125
CHARGE=1+
346.17894	524	
437.18460	2267	1+
465.19216	3135	1+
628.25246	418	
667.35001	1118	1+
741.33991	686	
758.36244	27891	1+
END IONS

###FS:    #m/z: 645.27947 #charge   1
###MaxRes:#m/z:  0.00000 #charge-128
###MS: 1012
###MSMS: 1014
BEGIN IONS
TITLE=Cmpd 253, AutoMSn(645.2795), 17.2 min
RTINSECONDS=1030.34
SCANS=MS: 1012 MSMS: 1014
PEPMASS=645.27947	92007
CHARGE=1+
460.24861	230	
488.20061	168	
495.22079	100	
575.28961	179	
END IONS

###FS:    #m/z: 578.77906 #charge   2
###MaxRes:#m/z:  0.00000 #charge-128
###MS: 1012
###MSMS: 1015
BEGIN IONS
TITLE=Cmpd 254, AutoMSn(578.7791), 17.2 min
RTINSECONDS=1030.84
SCANS=MS: 1012 MSMS: 1015
PEPMASS=578.77906	39101
CHARGE=2+
329.12551	1447	
341.14461	3739	1+
361.20872	795	
412.20139	796	
440.21716	749	
500.20193	537	
543.23043	503	
550.99143	726	
568.31041	526	
571.23378	7634	1+
578.28173	582	
586.31919	6998	1+
657.35723	3094	1+
669.26383	4662	1+
677.85161	439	
765.21899	392	
768.33504	1264	1+
796.34397	925	1+
817.38574	3237	1+
911.37472	7122	1+
914.43919	35673	1+
1010.44458	796	
1011.44857	401	
1156.55217	41229	1+
END IONS

###FS:    #m/z: 578.77961 #charge   2
###MaxRes:#m/z:  0.00000 #charge-128
###MS: 1016
###MSMS: 1017
BEGIN IONS
TITLE=Cmpd 255, AutoMSn(578.7796), 17.2 min
RTINSECONDS=1033.86
SCANS=MS: 1016 MSMS: 1017
PEPMASS=578.77961	106384
CHARGE=2+
329.12656	1481	
341.14569	6139	1+
361.20689	969	
398.68028	608	
412.19449	1154	
440.21214	1118	
500.20136	771	
511.25180	576	
543.23536	1017	
550.99117	757	
571.23644	9922	1+
586.32048	8788	1+
657.35576	5911	1+
669.26664	6131	1+
678.90369	685	
768.33502	1259	
796.34909	1180	
817.38498	3396	1+
911.37698	11069	1+
914.43982	50467	1+
1010.43477	917	
1156.55073	59836	1+
END IONS

###FS:    #m/z: 437.75331 #charge   2
###MaxRes:#m/z:  0.00000 #charge-128
###MS: 1016
###MSMS: 1018
BEGIN IONS
TITLE=Cmpd 256, AutoMSn(437.7533), 17.2 min
RTINSECONDS=1034.36
SCANS=MS: 1016 MSMS: 1018
PEPMASS=437.75331	51592
CHARGE=2+
313.14297	272	
330.17408	207	
339.18962	274	1+
341.16371	382	1+
344.15860	358	
348.18806	4411	1+
354.44355	373	
362.17576	450	
369.20917	179	
371.21023	361	1+
388.22393	337	1+
394.19021	431	1+
400.20091	274	1+
404.24515	268	
408.83567	209	
411.19856	366	1+
418.25865	224	
424.21183	175	
426.22912	305	1+
429.20695	240	
433.24104	383	1+
436.25896	789	1+
439.25087	246	
441.24845	537	1+
449.24780	370	1+
461.26848	5365	1+
468.00614	379	
468.28100	195	
468.42395	753	
471.25378	855	1+
500.64245	180	
503.25496	1031	1+
515.27215	362	1+
528.27053	276	
532.30439	241	
533.29434	676	1+
540.27013	209	
541.27122	419	1+
558.28900	2105	1+
573.28887	321	
575.31160	7438	1+
586.29381	955	1+
628.31947	205	
646.37475	208	
654.76996	219	
655.35915	415	1+
657.35277	636	1+
672.36278	344	
674.38400	8444	1+
743.42601	1178	1+
787.47715	175	
END IONS

###FS:    #m/z: 645.28137 #charge   1
###MaxRes:#m/z:  0.00000 #charge-128
###MS: 1016
###MSMS: 1019
BEGIN IONS
TITLE=Cmpd 257, AutoMSn(645.2814), 17.2 min
RTINSECONDS=1034.86
SCANS=MS: 1016 MSMS: 1019
PEPMASS=645.28137	77179
CHARGE=1+
326.14227	133	
329.17477	133	
344.17912	128	
352.11634	111	
395.19047	261	1+
413.22017	102	
423.19667	134	
460.24754	757	1+
473.18573	100	
480.19079	109	
483.25700	123	
575.26982	332	1+
607.33305	101	
642.31382	104	
645.30933	280	1+
END IONS

###FS:    #m/z: 578.77876 #charge   2
###MaxRes:#m/z:  0.00000 #charge-128
###MS: 1020
###MSMS: 1021
BEGIN IONS
TITLE=Cmpd 258, AutoMSn(578.7788), 17.3 min
RTINSECONDS=1037.88
SCANS=MS: 1020 MSMS: 1021
PEPMASS=578.77876	144650
CHARGE=2+
329.12462	1322	
341.14810	5855	1+
361.20325	1262	
412.19329	1751	
440.21475	1511	
456.19580	2055	1+
500.19963	1068	
543.23607	1682	
554.23458	743	
571.23449	12012	1+
586.31846	10088	1+
657.35544	5754	1+
669.26408	7550	1+
677.86440	1044	
768.34574	1452	
796.34477	1139	
817.38407	4818	1+
911.37447	12105	1+
914.43803	60892	1+
1010.43920	1135	
1156.54995	74988	1+
END IONS

###FS:    #m/z: 437.75327 #charge   2
###MaxRes:#m/z:  0.00000 #charge-128
###MS: 1020
###MSMS: 1022
BEGIN IONS
TITLE=Cmpd 259, AutoMSn(437.7533), 17.3 min
RTINSECONDS=1038.38
SCANS=MS: 1020 MSMS: 1022
PEPMASS=437.75327	53704
CHARGE=2+
325.16356	370	1+
327.18717	203	
330.18050	356	
341.16924	541	1+
348.18434	3365	1+
356.36348	200	
362.18488	222	
369.20888	231	
388.21857	400	1+
396.22135	298	1+
401.22288	226	
404.24668	280	
409.20132	296	1+
412.21229	780	1+
417.21427	184	
424.23821	457	1+
429.21210	186	
434.26903	379	1+
436.26514	455	1+
438.24881	452	1+
440.23365	637	1+
443.25163	388	1+
446.24805	225	
449.27333	238	
459.26041	359	
461.26924	4296	1+
468.42860	458	
471.27294	1174	1+
494.23344	197	
503.25940	645	
511.28544	552	
515.28485	310	
520.86679	372	
540.27640	664	1+
557.30270	240	
558.28647	1656	1+
563.30578	264	
571.34480	234	
575.31318	6948	1+
586.28076	825	1+
602.32002	298	
656.36716	673	1+
658.35477	281	
672.37032	842	1+
674.38293	8308	1+
685.34883	376	1+
711.40551	290	
741.40131	224	
743.42979	577	1+
END IONS

###FS:    #m/z: 421.75702 #charge   2
###MaxRes:#m/z:  0.00000 #charge-128
###MS: 1020
###MSMS: 1023
BEGIN IONS
TITLE=Cmpd 260, AutoMSn(421.7570), 17.3 min
RTINSECONDS=1038.88
SCANS=MS: 1020 MSMS: 1023
PEPMASS=421.75702	20696
CHARGE=2+
325.22121	965	
341.17910	1449	
363.21724	2704	
368.22504	1658	
383.22884	1050	
385.25295	5324	1+
454.27326	1163	
470.26919	2727	1+
472.28606	60852	1+
553.34481	954	
569.33852	1388	
571.35437	24327	1+
628.37581	3228	1+
654.38902	1481	
670.38306	1981	
672.40137	43406	1+
682.38667	3204	
725.42703	5420	1+
741.41914	1359	
743.43886	23517	1+
END IONS

###FS:    #m/z: 421.75886 #charge   2
###MaxRes:#m/z:  0.00000 #charge-128
###MS: 1024
###MSMS: 1025
BEGIN IONS
TITLE=Cmpd 261, AutoMSn(421.7589), 17.4 min
RTINSECONDS=1041.92
SCANS=MS: 1024 MSMS: 1025
PEPMASS=421.75886	300700
CHARGE=2+
341.17892	4420	
368.22660	5096	
385.25388	13033	
454.27001	4518	
470.27171	5630	
472.28628	174735	1+
571.35418	73149	1+
628.37522	6850	
654.38661	4535	
670.38758	5401	
672.40181	129406	1+
682.38671	11528	1+
725.42838	31476	1+
741.42390	3837	
743.43888	69467	1+
END IONS

###FS:    #m/z: 412.75387 #charge   2
###MaxRes:#m/z:  0.00000 #charge-128
###MS: 1024
###MSMS: 1026
BEGIN IONS
TITLE=Cmpd 262, AutoMSn(412.7539), 17.4 min
RTINSECONDS=1042.42
SCANS=MS: 1024 MSMS: 1026
PEPMASS=412.75387	124365
CHARGE=2+
335.15989	135	
339.18872	185	
344.18844	162	
362.20300	634	1+
368.23800	126	
383.22336	130	
385.24551	410	1+
392.20274	115	
402.23648	148	
408.23590	409	1+
412.23967	301	1+
414.25864	386	1+
416.21431	113	
457.26930	193	
465.19120	115	
465.34265	248	
470.27802	229	
472.28237	1609	1+
475.28397	163	
482.22610	163	
485.29903	113	
499.24732	138	
514.28912	159	
532.30402	1034	1+
540.06931	116	
571.35762	429	1+
613.37106	213	
624.11141	113	
631.37938	951	
632.37465	1238	1+
639.74990	1012	1+
645.27672	135	
672.40495	787	1+
681.02187	261	
681.09984	164	
725.40752	131	
END IONS

###FS:    #m/z: 672.40099 #charge   1
###MaxRes:#m/z:  0.00000 #charge-128
###MS: 1024
###MSMS: 1027
BEGIN IONS
TITLE=Cmpd 263, AutoMSn(672.4010), 17.4 min
RTINSECONDS=1042.92
SCANS=MS: 1024 MSMS: 1027
PEPMASS=672.40099	66491
CHARGE=1+
335.14689	299	1+
343.21230	101	
359.17752	108	
370.16825	135	
434.15286	156	
451.15660	104	
472.27029	145	
601.22198	139	
672.39710	479	
END IONS

###FS:    #m/z: 421.76110 #charge   2
###MaxRes:#m/z:  0.00000 #charge-128
###MS: 1028
###MSMS: 1029
BEGIN IONS
TITLE=Cmpd 264, AutoMSn(421.7611), 17.4 min
RTINSECONDS=1045.95
SCANS=MS: 1028 MSMS: 1029
PEPMASS=421.76110	993069
CHARGE=2+
341.18092	9724	
368.22784	11105	
385.25374	36393	
454.27257	10481	
470.27169	14413	
472.28665	481816	1+
569.33917	7576	
571.35529	212438	1+
628.37573	19849	
654.39076	13315	
670.38597	14669	
672.40259	372115	1+
682.38782	34843	1+
725.42972	84168	1+
741.42487	7912	
743.43928	209538	1+
END IONS

###FS:    #m/z: 412.75419 #charge   2
###MaxRes:#m/z:  0.00000 #charge-128
###MS: 1028
###MSMS: 1030
BEGIN IONS
TITLE=Cmpd 265, AutoMSn(412.7542), 17.4 min
RTINSECONDS=1046.45
SCANS=MS: 1028 MSMS: 1030
PEPMASS=412.75419	480206
CHARGE=2+
310.18821	225	1+
322.19120	143	
338.19372	233	1+
341.17584	187	
344.18827	120	
355.22893	121	
362.19659	201	
368.22482	177	
369.20818	295	1+
385.25156	196	
393.27722	147	
394.22893	168	
408.24835	137	
410.23078	661	1+
414.24264	267	1+
424.22760	134	
432.25447	1223	1+
436.26521	136	
440.24356	138	
441.23297	276	
454.26804	273	1+
457.27538	232	1+
470.26295	309	
472.28491	3665	1+
475.28178	259	
482.21477	383	
532.31173	936	1+
545.34274	733	
569.34508	143	
571.35589	1291	1+
614.36392	436	1+
624.11234	125	
627.36449	293	1+
630.37028	887	1+
632.37105	4992	1+
639.79128	276	1+
640.87049	204	
645.28428	133	
654.39609	243	
670.38894	247	1+
672.40302	1748	1+
681.03406	153	
725.42180	476	1+
728.42620	126	
743.43432	259	1+
END IONS

###FS:    #m/z: 842.50666 #charge   1
###MaxRes:#m/z:  0.00000 #charge-128
###MS: 1028
###MSMS: 1031
BEGIN IONS
TITLE=Cmpd 266, AutoMSn(842.5067), 17.4 min
RTINSECONDS=1046.95
SCANS=MS: 1028 MSMS: 1031
PEPMASS=842.50666	248232
CHARGE=1+
840.49019	18724	1+
842.50819	339604	1+
END IONS

###FS:    #m/z: 412.75531 #charge   2
###MaxRes:#m/z:  0.00000 #charge-128
###MS: 1032
###MSMS: 1033
BEGIN IONS
TITLE=Cmpd 267, AutoMSn(412.7553), 17.5 min
RTINSECONDS=1049.99
SCANS=MS: 1032 MSMS: 1033
PEPMASS=412.75531	751400
CHARGE=2+
328.18026	193	
341.20570	169	
345.22491	186	
357.18536	169	
359.22347	172	
362.20266	273	
368.22292	443	1+
385.25014	871	1+
408.24916	341	1+
411.23873	418	1+
413.23701	972	1+
432.25467	2221	1+
440.25497	375	1+
449.26199	350	
470.27246	344	
472.28601	5072	1+
482.21514	299	
532.30300	353	
545.33973	1039	1+
550.99398	197	
569.33813	219	
571.35544	1193	1+
613.37327	184	
614.35193	622	1+
626.36216	235	
630.36916	963	1+
632.36987	10332	1+
640.77391	488	
654.39531	309	
670.38288	199	
672.40350	1611	1+
682.37539	175	
725.42739	572	1+
743.44899	312	
745.44786	173	
END IONS

###FS:    #m/z: 842.50837 #charge   1
###MaxRes:#m/z:  0.00000 #charge-128
###MS: 1032
###MSMS: 1034
BEGIN IONS
TITLE=Cmpd 268, AutoMSn(842.5084), 17.5 min
RTINSECONDS=1050.49
SCANS=MS: 1032 MSMS: 1034
PEPMASS=842.50837	458039
CHARGE=1+
840.49021	24045	1+
842.50671	433154	1+
END IONS

###FS:    #m/z: 672.40363 #charge   1
###MaxRes:#m/z:  0.00000 #charge-128
###MS: 1032
###MSMS: 1035
BEGIN IONS
TITLE=Cmpd 269, AutoMSn(672.4036), 17.5 min
RTINSECONDS=1050.99
SCANS=MS: 1032 MSMS: 1035
PEPMASS=672.40363	374864
CHARGE=1+
408.84599	100	
549.30807	110	
571.34948	145	
586.30171	133	
672.40160	479	
END IONS

###FS:    #m/z: 842.50778 #charge   1
###MaxRes:#m/z:  0.00000 #charge-128
###MS: 1036
###MSMS: 1037
BEGIN IONS
TITLE=Cmpd 270, AutoMSn(842.5078), 17.6 min
RTINSECONDS=1054.02
SCANS=MS: 1036 MSMS: 1037
PEPMASS=842.50778	458692
CHARGE=1+
840.49069	18072	1+
842.50760	358649	1+
END IONS

###FS:    #m/z: 672.40289 #charge   1
###MaxRes:#m/z:  0.00000 #charge-128
###MS: 1036
###MSMS: 1038
BEGIN IONS
TITLE=Cmpd 271, AutoMSn(672.4029), 17.6 min
RTINSECONDS=1054.52
SCANS=MS: 1036 MSMS: 1038
PEPMASS=672.40289	379889
CHARGE=1+
357.16972	111	
370.12540	126	
587.24002	102	
631.27364	118	
672.41016	636	1+
END IONS

###FS:    #m/z: 472.28626 #charge   1
###MaxRes:#m/z:  0.00000 #charge-128
###MS: 1036
###MSMS: 1039
BEGIN IONS
TITLE=Cmpd 272, AutoMSn(472.2863), 17.6 min
RTINSECONDS=1055.02
SCANS=MS: 1036 MSMS: 1039
PEPMASS=472.28626	249009
CHARGE=1+
329.19611	119	
337.16012	114	
380.20303	109	
393.20294	138	
439.25234	103	
471.27955	304	1+
END IONS

###FS:    #m/z: 672.40282 #charge   1
###MaxRes:#m/z:  0.00000 #charge-128
###MS: 1040
###MSMS: 1041
BEGIN IONS
TITLE=Cmpd 273, AutoMSn(672.4028), 17.6 min
RTINSECONDS=1058.05
SCANS=MS: 1040 MSMS: 1041
PEPMASS=672.40282	296094
CHARGE=1+
319.14039	108	
335.14510	106	
371.17256	113	
434.21025	101	
463.19950	183	
472.30139	144	
490.24269	118	
541.25722	154	
600.24656	104	
628.34724	126	
668.30406	110	
672.39430	660	1+
END IONS

###FS:    #m/z: 472.28652 #charge   1
###MaxRes:#m/z:  0.00000 #charge-128
###MS: 1040
###MSMS: 1042
BEGIN IONS
TITLE=Cmpd 274, AutoMSn(472.2865), 17.6 min
RTINSECONDS=1058.55
SCANS=MS: 1040 MSMS: 1042
PEPMASS=472.28652	197312
CHARGE=1+
324.12904	117	
338.21005	114	
354.16308	111	
398.24285	125	
440.23833	107	
472.29065	273	
END IONS

###FS:    #m/z: 571.35162 #charge   1
###MaxRes:#m/z:  0.00000 #charge-128
###MS: 1040
###MSMS: 1043
BEGIN IONS
TITLE=Cmpd 275, AutoMSn(571.3516), 17.7 min
RTINSECONDS=1059.05
SCANS=MS: 1040 MSMS: 1043
PEPMASS=571.35162	118984
CHARGE=1+
339.19385	107	
341.14569	467	1+
356.14494	100	
364.15570	106	
387.74679	140	
395.79149	100	
408.84121	113	
422.10044	107	
436.23722	134	
452.20494	130	
472.28027	284	
480.24820	115	
511.24778	100	
551.94883	104	
554.25987	111	
558.30007	163	
569.34706	162	
571.34571	651	1+
END IONS

###FS:    #m/z: 832.48476 #charge-128
###MaxRes:#m/z:  0.00000 #charge-128
###MS: 1044
###MSMS: 1045
BEGIN IONS
TITLE=Cmpd 276, AutoMSn(832.4848), 17.7 min
RTINSECONDS=1062.08
SCANS=MS: 1044 MSMS: 1045
PEPMASS=832.48476	36451

415.23289	249	
551.30903	275	
559.13359	361	
776.50424	268	
814.46331	399	
827.49694	1357	1+
830.47510	987	1+
832.48578	18100	1+
840.06828	422	
840.19026	253	
842.09815	248	
END IONS

###FS:    #m/z: 472.28552 #charge   1
###MaxRes:#m/z:  0.00000 #charge-128
###MS: 1044
###MSMS: 1046
BEGIN IONS
TITLE=Cmpd 277, AutoMSn(472.2855), 17.7 min
RTINSECONDS=1062.58
SCANS=MS: 1044 MSMS: 1046
PEPMASS=472.28552	128205
CHARGE=1+
325.13078	176	
341.17765	133	
343.17518	105	
349.18076	101	
352.16647	248	1+
357.20128	106	
361.16305	177	
369.18923	151	
375.21982	391	
375.67607	105	
377.18423	113	
384.18074	111	
395.17792	138	
397.20903	131	
407.16579	276	
424.18091	433	1+
427.19291	265	
428.24027	241	1+
444.21956	767	1+
446.26354	727	
448.25273	104	
451.22282	105	
455.24185	108	
464.19306	288	1+
467.24638	148	
471.26822	246	1+
END IONS

###FS:    #m/z: 632.36972 #charge   3
###MaxRes:#m/z:  0.00000 #charge-128
###MS: 1044
###MSMS: 1047
BEGIN IONS
TITLE=Cmpd 278, AutoMSn(632.3697), 17.7 min
RTINSECONDS=1063.08
SCANS=MS: 1044 MSMS: 1047
PEPMASS=632.36972	26115
CHARGE=3+
306.11638	175	
324.13664	460	1+
326.14789	279	
343.18431	170	
359.16985	173	
361.17770	330	
366.17071	265	
375.19501	348	1+
379.16581	193	
384.17799	169	
389.16176	327	1+
416.21203	206	
425.19932	306	1+
427.19184	552	1+
429.24478	300	1+
438.12470	244	
444.21628	843	1+
446.25792	418	
459.24527	224	
462.23174	360	
463.22117	1040	1+
476.19817	159	
498.25411	164	
501.24809	169	
506.14883	169	
515.29418	158	
526.24334	247	1+
528.25277	161	
562.29285	602	1+
585.12181	207	
593.33610	442	1+
629.35633	197	
650.35627	2114	1+
661.34472	452	1+
730.42107	225	
749.32801	240	1+
864.48745	267	1+
921.51432	399	1+
968.51277	181	
974.51747	203	1+
1018.55897	401	
1019.56872	377	
1525.86205	752	1+
1559.85138	623	1+
END IONS

###FS:    #m/z: 628.66405 #charge   3
###MaxRes:#m/z:  0.00000 #charge-128
###MS: 1048
###MSMS: 1049
BEGIN IONS
TITLE=Cmpd 279, AutoMSn(628.6641), 17.8 min
RTINSECONDS=1066.1
SCANS=MS: 1048 MSMS: 1049
PEPMASS=628.66405	48563
CHARGE=3+
324.12770	579	
425.18268	519	
509.78886	982	
552.25934	681	
560.63849	673	
560.97566	691	
561.28177	1205	1+
566.64470	1917	
566.97815	1886	
567.31252	1270	
585.97733	495	
608.80607	582	
616.66240	874	
616.98975	1032	
617.32060	716	
617.80843	540	
621.29989	552	
621.69585	503	
621.98479	557	
622.66294	8531	1+
622.99447	8257	1+
623.33442	3226	
626.80230	794	
627.31334	2999	1+
627.99330	1865	
628.66547	29882	1+
628.99892	23055	1+
629.33069	13131	1+
650.36061	3060	1+
968.38750	3177	1+
1018.56151	635	
1459.79888	4188	1+
1560.84603	4799	1+
END IONS

###FS:    #m/z: 472.28236 #charge   1
###MaxRes:#m/z:  0.00000 #charge-128
###MS: 1048
###MSMS: 1050
BEGIN IONS
TITLE=Cmpd 280, AutoMSn(472.2824), 17.8 min
RTINSECONDS=1066.61
SCANS=MS: 1048 MSMS: 1050
PEPMASS=472.28236	76349
CHARGE=1+
306.11860	315	
324.13182	1031	1+
331.19142	286	
343.17445	330	
353.17441	368	
353.51097	281	
357.21090	197	
358.19161	1251	1+
364.46849	208	
366.17220	399	
368.19466	237	
369.53527	235	
375.23085	4689	1+
375.67111	370	
377.18429	448	
379.16916	454	
381.15271	214	
384.17368	891	
387.20142	232	
397.19430	465	1+
407.17130	828	
409.19186	206	
411.21884	792	1+
426.20391	282	
428.25022	1881	1+
437.22672	425	
444.23246	884	1+
446.26821	11823	1+
446.72772	434	
450.23487	738	
454.23658	530	
458.22776	368	
467.23917	323	
470.26372	740	1+
472.25973	1252	1+
END IONS

###FS:    #m/z: 942.49072 #charge-128
###MaxRes:#m/z:  0.00000 #charge-128
###MS: 1048
###MSMS: 1051
BEGIN IONS
TITLE=Cmpd 281, AutoMSn(942.4907), 17.8 min
RTINSECONDS=1067.11
SCANS=MS: 1048 MSMS: 1051
PEPMASS=942.49072	9561

842.51110	276	
933.14916	109	
941.49713	147	
945.49065	100	
953.26658	695	
1883.96242	3881	1+
END IONS

###FS:    #m/z: 628.66410 #charge   3
###MaxRes:#m/z:  0.00000 #charge-128
###MS: 1052
###MSMS: 1053
BEGIN IONS
TITLE=Cmpd 282, AutoMSn(628.6641), 17.8 min
RTINSECONDS=1070.13
SCANS=MS: 1052 MSMS: 1053
PEPMASS=628.66410	93267
CHARGE=3+
324.13141	782	
425.18245	1015	
433.70898	1141	
446.26585	1041	
509.78856	1400	
552.26416	1042	
560.64026	1101	
560.97454	924	
561.28435	1318	
561.76886	784	
566.64565	3254	
566.97845	3422	
567.30808	1686	
585.64486	749	
616.65514	2829	1+
616.99602	1891	
621.70997	974	
621.98937	881	
622.30891	1340	
622.66173	14615	1+
622.99666	12641	1+
623.33088	7566	1+
627.99596	2913	
628.32307	2607	
628.66607	47917	1+
629.00039	37261	1+
629.33453	21020	1+
650.35862	4759	1+
968.38717	3614	1+
1233.62005	3287	1+
1459.79786	6247	1+
1560.85460	7809	1+
END IONS

###FS:    #m/z: 472.27583 #charge   1
###MaxRes:#m/z:  0.00000 #charge-128
###MS: 1052
###MSMS: 1054
BEGIN IONS
TITLE=Cmpd 283, AutoMSn(472.2758), 17.8 min
RTINSECONDS=1070.63
SCANS=MS: 1052 MSMS: 1054
PEPMASS=472.27583	54809
CHARGE=1+
324.13102	889	
353.17879	522	
353.51061	413	
358.19750	1091	1+
368.19039	875	
374.18421	386	
375.23233	9706	1+
375.66950	412	
379.17230	394	
383.73483	615	
384.17620	674	
390.87415	476	
397.19180	442	
407.16507	846	
419.71122	639	
426.21263	419	
428.25787	2375	1+
435.14044	385	
437.23828	418	
444.23756	432	
446.26990	23828	1+
446.73846	436	
458.24538	371	
470.25829	541	
472.25566	657	
END IONS

###FS:    #m/z: 942.48859 #charge   2
###MaxRes:#m/z:  0.00000 #charge-128
###MS: 1052
###MSMS: 1055
BEGIN IONS
TITLE=Cmpd 284, AutoMSn(942.4886), 17.9 min
RTINSECONDS=1071.13
SCANS=MS: 1052 MSMS: 1055
PEPMASS=942.48859	17100
CHARGE=2+
842.51004	169	
937.80659	103	
945.49827	110	
953.27470	539	
1883.97381	3328	1+
END IONS

###FS:    #m/z: 628.66470 #charge   3
###MaxRes:#m/z:  0.00000 #charge-128
###MS: 1056
###MSMS: 1057
BEGIN IONS
TITLE=Cmpd 285, AutoMSn(628.6647), 17.9 min
RTINSECONDS=1074.15
SCANS=MS: 1056 MSMS: 1057
PEPMASS=628.66470	86957
CHARGE=3+
324.12689	762	
425.17947	961	
433.70782	1013	
446.26643	672	
509.78576	913	
510.27988	731	
552.26840	903	
560.63885	910	
560.96889	834	
561.28335	814	
566.64531	4500	1+
566.98081	2535	
567.30935	1181	
585.65287	759	
585.98464	827	
593.33156	768	
608.80445	613	
616.65740	1332	
616.99772	656	
621.70259	718	
621.99563	662	
622.20256	638	
622.32278	865	
622.66070	12631	1+
622.99604	8833	1+
623.33319	6926	1+
624.90806	649	
627.31581	3721	1+
627.99738	2286	
628.66607	36127	1+
628.99898	32199	1+
629.33441	18030	1+
650.35967	4237	1+
763.44143	680	
968.39049	3713	1+
1233.61937	2287	1+
1459.80023	5040	1+
1560.85591	5319	1+
END IONS

###FS:    #m/z: 942.48903 #charge   2
###MaxRes:#m/z:  0.00000 #charge-128
###MS: 1056
###MSMS: 1058
BEGIN IONS
TITLE=Cmpd 286, AutoMSn(942.4890), 17.9 min
RTINSECONDS=1074.65
SCANS=MS: 1056 MSMS: 1058
PEPMASS=942.48903	13777
CHARGE=2+
582.19708	103	
941.50402	125	
1883.97001	1826	1+
END IONS

###FS:    #m/z: 467.24652 #charge   2
###MaxRes:#m/z:  0.00000 #charge-128
###MS: 1056
###MSMS: 1059
BEGIN IONS
TITLE=Cmpd 287, AutoMSn(467.2465), 17.9 min
RTINSECONDS=1075.15
SCANS=MS: 1056 MSMS: 1059
PEPMASS=467.24652	12038
CHARGE=2+
324.13260	372	
340.18448	236	
342.14824	338	1+
375.23370	2337	1+
384.18587	286	
395.78342	192	
407.19408	388	1+
411.22866	316	1+
425.19075	642	1+
428.25641	849	1+
444.24217	603	1+
445.92461	193	
446.26738	5990	1+
453.23778	366	1+
461.25810	280	1+
463.25171	187	
464.26307	691	1+
466.25171	906	1+
468.25941	1678	1+
475.49012	255	
492.74439	169	
501.74705	706	
502.25163	240	
510.75107	540	
511.25278	453	
529.26372	452	1+
529.76447	337	1+
534.79026	265	1+
538.26126	318	
560.26623	205	
571.34571	187	
575.32262	305	
591.33542	205	1+
593.33860	1698	1+
618.30837	199	
632.34900	516	1+
637.31895	527	
637.82614	179	
646.32363	607	
646.82310	698	1+
650.36131	5072	1+
658.91168	181	
669.37199	263	1+
674.38368	195	
679.34431	189	
697.35710	474	1+
763.44451	191	
766.38305	226	1+
798.41537	267	
838.43040	431	1+
840.47265	209	1+
841.51070	908	1+
848.39369	1304	1+
866.41991	944	1+
889.45807	457	1+
899.43849	270	1+
917.48232	578	1+
928.51530	456	1+
END IONS

###FS:    #m/z: 450.26822 #charge   2
###MaxRes:#m/z:  0.00000 #charge-128
###MS: 1060
###MSMS: 1061
BEGIN IONS
TITLE=Cmpd 288, AutoMSn(450.2682), 18.0 min
RTINSECONDS=1078.18
SCANS=MS: 1060 MSMS: 1061
PEPMASS=450.26822	23600
CHARGE=2+
329.18859	150	
337.22724	209	
341.17800	227	
356.22721	226	
359.18772	137	
368.22170	384	1+
383.23083	130	
385.23616	455	1+
391.74843	240	
410.23557	174	
430.27310	286	1+
432.22091	135	
434.25879	273	1+
436.25170	175	
446.25204	382	1+
448.25682	497	1+
450.25568	650	1+
452.26858	1026	1+
455.26268	252	
472.28572	2759	1+
479.48912	116	
482.25596	115	
499.27175	124	
511.28743	120	
514.31743	109	
530.30924	137	
571.35278	1764	1+
628.36396	714	1+
637.68901	116	
654.39129	167	
670.38085	278	
672.40199	7165	1+
681.04861	1360	1+
681.09750	630	
681.28940	421	1+
681.71605	109	
699.41453	139	
725.42601	1193	1+
743.43636	3866	1+
753.42323	188	
755.44667	125	
779.48413	350	1+
END IONS

###FS:    #m/z: 598.79369 #charge   2
###MaxRes:#m/z:  0.00000 #charge-128
###MS: 1060
###MSMS: 1062
BEGIN IONS
TITLE=Cmpd 289, AutoMSn(598.7937), 18.0 min
RTINSECONDS=1078.68
SCANS=MS: 1060 MSMS: 1062
PEPMASS=598.79369	8965
CHARGE=2+
369.20113	342	
405.19205	117	
457.71997	109	
469.24745	139	
508.79013	100	
509.22498	232	1+
514.75162	131	
525.27854	406	1+
568.29302	109	
578.30389	141	
586.29223	130	
593.76626	111	
595.31229	109	
596.30024	485	1+
599.31471	350	1+
602.34163	164	
647.27022	139	
657.36254	121	
685.32273	138	
794.37852	100	
801.38326	109	
803.37397	150	
914.45457	145	
END IONS

###FS:    #m/z: 651.31211 #charge   2
###MaxRes:#m/z:  0.00000 #charge-128
###MS: 1060
###MSMS: 1063
BEGIN IONS
TITLE=Cmpd 290, AutoMSn(651.3121), 18.0 min
RTINSECONDS=1079.19
SCANS=MS: 1060 MSMS: 1063
PEPMASS=651.31211	8677
CHARGE=2+
341.14339	151	
361.18932	201	
402.23185	274	1+
411.19448	293	1+
440.20894	149	
468.72689	148	
502.77343	148	
514.27248	254	1+
517.23343	161	
519.75384	203	
520.25752	176	
523.22524	224	1+
532.74847	189	
535.76734	206	
537.24308	156	
546.26003	151	
564.27318	167	
586.31176	656	1+
589.30422	159	
608.81121	165	
648.31242	273	1+
650.36253	292	
652.34677	392	1+
657.35200	173	
693.81643	157	
776.27552	158	
781.44362	179	
817.38358	811	1+
877.38759	179	
889.35138	176	
914.43884	3463	1+
921.40364	153	
924.60832	147	
982.47049	194	
1108.54853	1105	1+
1122.56290	6557	1+
1166.57577	4259	1+
1196.57860	834	1+
END IONS

###FS:    #m/z: 450.26871 #charge   2
###MaxRes:#m/z:  0.00000 #charge-128
###MS: 1064
###MSMS: 1065
BEGIN IONS
TITLE=Cmpd 291, AutoMSn(450.2687), 18.0 min
RTINSECONDS=1082.21
SCANS=MS: 1064 MSMS: 1065
PEPMASS=450.26871	47237
CHARGE=2+
341.17830	218	
355.23088	195	
359.20025	225	
368.22723	336	
382.23874	565	1+
385.25484	497	
390.24874	320	
410.24284	222	
418.75485	209	
426.26860	289	
436.24968	427	
446.27422	417	1+
448.25362	1366	1+
452.25860	712	1+
454.27596	984	1+
461.41305	212	
472.28839	4725	1+
569.34236	191	
571.35583	3557	1+
610.35833	170	
628.37283	914	1+
654.38819	461	1+
670.38942	799	1+
672.40188	12703	1+
682.10734	224	
682.38096	185	
699.42137	170	
725.42797	2143	1+
741.43097	429	
743.43824	7419	1+
753.42195	204	
755.43829	345	
END IONS

###FS:    #m/z: 1113.64280 #charge   2
###MaxRes:#m/z:  0.00000 #charge-128
###MS: 1064
###MSMS: 1066
BEGIN IONS
TITLE=Cmpd 292, AutoMSn(1113.6428), 18.0 min
RTINSECONDS=1082.71
SCANS=MS: 1064 MSMS: 1066
PEPMASS=1113.64280	15649
CHARGE=2+
366.13994	4503	1+
454.16548	149	
528.18879	293	1+
657.23546	2239	1+
666.76718	108	
876.34122	130	
END IONS

###FS:    #m/z: 598.79123 #charge   2
###MaxRes:#m/z:  0.00000 #charge-128
###MS: 1064
###MSMS: 1067
BEGIN IONS
TITLE=Cmpd 293, AutoMSn(598.7912), 18.1 min
RTINSECONDS=1083.21
SCANS=MS: 1064 MSMS: 1067
PEPMASS=598.79123	15273
CHARGE=2+
343.14985	120	
369.19045	273	
386.17264	111	
402.21254	112	
406.12513	112	
441.19440	144	
459.22091	106	
463.20932	106	
468.26117	151	
482.24304	101	
525.28626	250	
555.30367	121	
560.20391	143	
586.29548	130	
588.30526	147	
596.29018	173	
598.32005	175	
599.30036	370	1+
602.30824	109	
645.29002	119	
685.30313	142	
706.32150	126	
800.32798	111	
END IONS

###FS:    #m/z: 450.26899 #charge   2
###MaxRes:#m/z:  0.00000 #charge-128
###MS: 1068
###MSMS: 1069
BEGIN IONS
TITLE=Cmpd 294, AutoMSn(450.2690), 18.1 min
RTINSECONDS=1086.23
SCANS=MS: 1068 MSMS: 1069
PEPMASS=450.26899	56287
CHARGE=2+
337.20953	220	
341.17671	454	
368.22184	592	1+
376.61254	318	
383.24036	340	
385.25531	710	
391.74667	647	
418.74092	227	
426.27474	246	
446.24940	214	
448.26333	281	
450.24564	416	1+
452.27329	622	
454.27194	688	1+
472.28498	5081	1+
479.49699	217	
571.35725	3889	1+
628.37199	593	
654.38797	568	1+
670.38809	565	
672.40220	13822	1+
681.02558	1225	
681.09670	591	
681.24613	306	
682.17576	335	
683.38675	184	
699.42287	189	
725.42731	2638	1+
741.43021	372	
743.43579	8684	1+
754.55112	296	
755.43368	334	
779.46938	594	1+
END IONS

###FS:    #m/z: 1113.64303 #charge   2
###MaxRes:#m/z:  0.00000 #charge-128
###MS: 1068
###MSMS: 1070
BEGIN IONS
TITLE=Cmpd 295, AutoMSn(1113.6430), 18.1 min
RTINSECONDS=1086.73
SCANS=MS: 1068 MSMS: 1070
PEPMASS=1113.64303	18042
CHARGE=2+
366.13782	4222	1+
436.14081	125	
528.19972	205	
657.23558	2168	1+
666.78463	357	1+
1485.90270	113	
1602.07593	120	
END IONS

###FS:    #m/z: 626.30993 #charge   3
###MaxRes:#m/z:  0.00000 #charge-128
###MS: 1068
###MSMS: 1071
BEGIN IONS
TITLE=Cmpd 296, AutoMSn(626.3099), 18.1 min
RTINSECONDS=1087.23
SCANS=MS: 1068 MSMS: 1071
PEPMASS=626.30993	15450
CHARGE=3+
324.13077	201	
344.15258	413	1+
361.16719	178	
375.22243	436	1+
377.17073	157	
397.18467	152	
429.23914	285	
446.26959	168	
454.21475	287	1+
457.23561	179	
484.69701	299	
488.26411	175	
501.26650	178	
504.27791	813	1+
520.25277	152	
539.75797	218	
543.26553	232	1+
552.26237	148	
560.65190	184	
574.28626	227	1+
616.69643	257	
617.82187	234	
619.32014	253	1+
623.39464	146	
624.32130	368	1+
628.66646	414	1+
629.01713	175	
630.52216	258	
633.32306	1788	1+
650.35909	1483	1+
660.33027	150	
763.43324	466	1+
778.37052	311	1+
780.93047	628	
781.43199	499	1+
796.37935	3830	1+
806.82169	228	
848.38882	264	1+
863.24633	195	
864.46947	178	
866.41991	154	
909.46032	2044	1+
914.44902	457	1+
1019.53907	400	1+
1094.54936	538	1+
1459.79085	683	1+
END IONS

###FS:    #m/z: 697.94658 #charge   3
###MaxRes:#m/z:  0.00000 #charge-128
###MS: 1072
###MSMS: 1073
BEGIN IONS
TITLE=Cmpd 297, AutoMSn(697.9466), 18.2 min
RTINSECONDS=1090.25
SCANS=MS: 1072 MSMS: 1073
PEPMASS=697.94658	15721
CHARGE=3+
335.15090	120	
370.16416	113	
438.19807	172	
463.19887	228	
468.72199	137	
497.25202	125	
530.20368	184	
596.74221	126	
597.90178	2569	1+
598.23873	1854	1+
598.56446	839	
602.28280	245	
606.75329	347	
614.31331	194	
615.65943	128	
619.25718	125	
632.28746	239	1+
641.30501	133	
645.81921	118	
660.34155	146	
695.33131	397	1+
695.68503	129	
698.32584	145	
699.35693	404	1+
716.25835	266	
743.35921	456	1+
819.29773	198	
820.81594	121	
847.80266	225	
854.03353	113	
895.34584	150	
920.32394	276	1+
930.32836	233	1+
946.86767	340	1+
1076.41414	538	1+
1178.57034	888	1+
1390.68455	484	1+
1399.72626	786	1+
1422.51794	524	1+
1791.67332	7741	1+
END IONS

###FS:    #m/z: 626.81096 #charge   2
###MaxRes:#m/z:  0.00000 #charge-128
###MS: 1072
###MSMS: 1074
BEGIN IONS
TITLE=Cmpd 298, AutoMSn(626.8110), 18.2 min
RTINSECONDS=1090.75
SCANS=MS: 1072 MSMS: 1074
PEPMASS=626.81096	17006
CHARGE=2+
344.16387	1008	1+
375.22202	144	
406.17864	307	1+
411.21523	273	1+
425.18518	233	
429.24739	203	
434.20968	164	
439.20428	230	1+
446.26376	272	
457.23618	458	1+
472.20698	140	
486.17395	451	1+
504.27342	631	1+
510.25079	144	
511.63493	305	
511.73330	299	
530.78093	143	
535.11915	170	
560.64116	158	
561.27140	163	
574.29186	307	1+
592.30888	269	1+
615.29863	179	
616.70488	950	1+
617.21564	820	
621.29376	241	1+
622.66525	159	
623.00715	147	
624.32087	259	1+
627.31631	327	1+
628.66302	442	1+
628.99258	162	
629.32319	302	1+
633.31763	1684	1+
649.16388	584	1+
650.36640	928	1+
658.91921	288	
731.40869	171	
748.22104	417	
757.34270	184	
780.92975	177	
781.41635	467	1+
796.38060	2950	1+
806.81130	253	
863.25289	965	1+
909.46476	1861	1+
962.32374	845	1+
968.42542	559	1+
1057.51349	318	1+
1077.52121	541	1+
1094.53504	312	
END IONS

###FS:    #m/z: 716.95463 #charge   3
###MaxRes:#m/z:  0.00000 #charge-128
###MS: 1072
###MSMS: 1075
BEGIN IONS
TITLE=Cmpd 299, AutoMSn(716.9546), 18.2 min
RTINSECONDS=1091.25
SCANS=MS: 1072 MSMS: 1075
PEPMASS=716.95463	11511
CHARGE=3+
335.16514	106	
370.16265	140	
574.26780	135	
577.74611	111	
616.91846	284	
617.24440	588	
617.57103	513	
678.25640	103	
705.29242	105	
714.35608	138	
716.04858	115	
716.32937	340	1+
727.42348	109	
774.84361	135	
890.31372	111	
924.33432	103	
937.01070	152	
1434.75816	1719	1+
1848.70158	2769	1+
END IONS

###FS:    #m/z: 697.94691 #charge   3
###MaxRes:#m/z:  0.00000 #charge-128
###MS: 1076
###MSMS: 1077
BEGIN IONS
TITLE=Cmpd 300, AutoMSn(697.9469), 18.2 min
RTINSECONDS=1094.27
SCANS=MS: 1076 MSMS: 1077
PEPMASS=697.94691	35087
CHARGE=3+
335.13875	144	
370.16365	221	
381.18548	135	
438.19526	184	
463.20461	391	1+
497.23154	138	
510.20815	171	
525.23243	183	
589.78963	356	
590.27961	205	
596.22936	483	1+
597.89989	5251	1+
598.23575	4574	1+
598.56894	2952	1+
614.31778	332	
631.75175	306	
631.90813	537	
632.25420	291	
643.89392	148	
659.30053	197	
662.92264	166	
678.90499	156	
686.29154	328	1+
692.94166	174	
693.33760	471	1+
695.66702	133	
697.05400	131	
697.34649	590	1+
716.26281	477	1+
743.37047	248	
760.32361	244	1+
767.27708	268	1+
775.80036	455	1+
819.32308	239	
819.80443	236	
854.38683	216	1+
894.34610	325	1+
907.38109	227	
920.32868	706	1+
938.36418	134	
1076.41373	1017	1+
1390.65063	720	1+
1399.68862	493	1+
1401.70257	465	1+
1422.51749	1350	1+
1694.59838	1085	1+
1774.63338	429	1+
1791.67691	13134	1+
1892.73854	557	1+
END IONS

###FS:    #m/z: 625.71210 #charge   2
###MaxRes:#m/z:  0.00000 #charge-128
###MS: 1076
###MSMS: 1078
BEGIN IONS
TITLE=Cmpd 301, AutoMSn(625.7121), 18.2 min
RTINSECONDS=1094.77
SCANS=MS: 1076 MSMS: 1078
PEPMASS=625.71210	20374
CHARGE=2+
342.16696	239	
343.14700	579	1+
362.18785	169	
371.13790	776	1+
379.01438	194	
388.16735	167	
411.21538	254	1+
446.25766	190	
457.23697	270	
459.24398	371	1+
463.23371	252	
472.21980	348	1+
481.66178	307	
485.22258	405	
486.16960	1280	1+
504.27760	298	
516.24750	158	
535.10631	192	
556.30479	161	
557.23508	191	
570.23969	235	1+
584.30777	252	
585.24677	292	
592.31589	330	1+
622.28522	206	
623.31011	574	1+
625.71492	276	
626.33538	506	1+
629.35754	321	1+
633.31770	1351	1+
635.64752	300	1+
649.15465	2721	1+
650.36181	472	1+
748.22810	2332	1+
757.34646	261	
782.38656	168	
796.38341	2430	1+
846.21224	342	1+
854.38771	370	1+
863.25097	4810	1+
874.00109	541	
874.12365	364	
909.46631	1284	1+
962.32534	2579	1+
1094.53442	204	
1122.35107	246	
1123.33385	206	
1232.40455	5754	1+
END IONS

###FS:    #m/z: 618.87118 #charge   2
###MaxRes:#m/z:  0.00000 #charge-128
###MS: 1076
###MSMS: 1079
BEGIN IONS
TITLE=Cmpd 302, AutoMSn(618.8712), 18.3 min
RTINSECONDS=1095.27
SCANS=MS: 1076 MSMS: 1079
PEPMASS=618.87118	11863
CHARGE=2+
339.69705	112	
369.28865	113	
433.21921	106	
469.25982	364	1+
475.48929	133	
475.59352	107	
494.23373	125	
515.26593	116	
517.32033	197	
523.24565	111	
526.80522	275	
562.32083	114	
575.30892	113	
584.29383	109	
593.31117	107	
615.33888	155	
617.29202	117	
618.35889	181	
623.31452	180	
654.38482	389	1+
689.34024	117	
767.46134	124	
769.42059	559	1+
779.41472	109	
822.44738	151	
840.45083	967	1+
850.11315	105	
890.51235	112	
939.52200	1080	1+
989.55753	146	
1236.73068	1277	1+
END IONS

###FS:    #m/z: 625.71116 #charge   2
###MaxRes:#m/z:  0.00000 #charge-128
###MS: 1080
###MSMS: 1081
BEGIN IONS
TITLE=Cmpd 303, AutoMSn(625.7112), 18.3 min
RTINSECONDS=1098.3
SCANS=MS: 1080 MSMS: 1081
PEPMASS=625.71116	52385
CHARGE=2+
343.14583	428	
370.15986	206	
371.13636	894	1+
379.01471	285	
388.17195	271	
427.69824	872	1+
449.21618	214	
457.23535	237	
462.21719	468	1+
472.22727	482	
485.22504	505	
486.16292	1369	1+
504.26991	233	
535.11313	1005	1+
539.25046	310	1+
543.83789	463	
556.28019	290	
570.28315	187	
574.28806	304	
584.27235	443	1+
586.31872	236	
592.29077	233	
608.18978	368	1+
622.30443	624	1+
622.66158	186	
627.34523	558	1+
632.13488	264	
633.31942	688	1+
636.67898	429	
649.15863	4506	1+
650.35470	364	
655.33997	228	
660.10894	204	
673.35819	242	
748.22727	3586	1+
757.34796	248	
796.38155	1247	1+
855.39162	1011	1+
863.25422	6859	1+
865.00137	225	
879.34311	355	1+
909.45424	725	1+
926.43047	295	1+
962.32343	4321	1+
973.87418	363	
1122.35272	673	1+
1232.40326	11920	1+
END IONS

###FS:    #m/z: 697.94589 #charge   3
###MaxRes:#m/z:  0.00000 #charge-128
###MS: 1080
###MSMS: 1082
BEGIN IONS
TITLE=Cmpd 304, AutoMSn(697.9459), 18.3 min
RTINSECONDS=1098.8
SCANS=MS: 1080 MSMS: 1082
PEPMASS=697.94589	38774
CHARGE=3+
335.14821	168	
460.66502	346	
463.20554	431	
510.22381	267	
530.18393	186	
590.29217	179	
592.21212	316	1+
592.55203	227	
597.90083	6832	1+
598.23238	5094	1+
598.56600	2698	1+
601.25836	365	
613.77685	164	
614.30584	180	
631.57655	370	1+
631.91418	359	
635.25965	243	
643.57468	158	
662.91621	220	
694.33462	722	1+
695.84879	706	1+
698.32882	393	1+
703.40275	155	
716.26949	428	
726.33840	177	
743.36827	180	
760.29950	276	1+
766.79866	161	
767.27620	308	1+
776.30810	230	
887.84632	247	
910.34331	161	
920.33519	493	1+
930.34407	293	1+
938.84343	189	
946.86306	268	
1076.42109	261	
1076.43008	1209	1+
1192.39095	530	1+
1262.47985	681	1+
1389.66626	649	1+
1399.68418	1062	1+
1422.51587	1070	1+
1637.61373	580	1+
1694.62012	756	1+
1788.67221	656	1+
1791.67561	15949	1+
END IONS

###FS:    #m/z: 618.86787 #charge   2
###MaxRes:#m/z:  0.00000 #charge-128
###MS: 1080
###MSMS: 1083
BEGIN IONS
TITLE=Cmpd 305, AutoMSn(618.8679), 18.3 min
RTINSECONDS=1099.3
SCANS=MS: 1080 MSMS: 1083
PEPMASS=618.86787	10743
CHARGE=2+
369.16984	101	
399.21673	115	
402.24700	112	
470.25759	244	
517.33928	127	
517.77313	158	
526.80219	215	
562.31315	145	
582.21505	103	
582.32732	107	
593.31173	115	
615.34167	192	
617.32289	360	1+
618.87494	591	1+
619.35846	482	1+
646.33384	132	
654.38371	122	
675.36072	105	
692.39111	128	
840.46669	480	1+
842.49759	195	
914.42345	206	
939.52913	446	1+
END IONS

###FS:    #m/z: 625.71078 #charge   2
###MaxRes:#m/z:  0.00000 #charge-128
###MS: 1084
###MSMS: 1085
BEGIN IONS
TITLE=Cmpd 306, AutoMSn(625.7108), 18.4 min
RTINSECONDS=1102.32
SCANS=MS: 1084 MSMS: 1085
PEPMASS=625.71078	69834
CHARGE=2+
343.14309	610	1+
370.19905	371	
371.14019	1667	1+
378.57866	481	
378.66142	197	
379.01826	280	
388.15617	236	
428.19748	678	1+
440.16074	283	
457.24762	245	
459.27162	233	
468.22788	361	1+
472.22269	645	1+
485.18856	1118	
486.16700	1940	1+
492.48695	424	
495.65912	192	
504.28033	257	
518.08623	263	
528.30791	199	
535.10958	628	
556.25552	422	1+
574.27571	316	1+
584.25850	760	1+
592.29635	268	
623.31462	346	1+
627.32527	261	
632.12953	461	
633.31570	409	
649.15707	5193	1+
748.22199	4031	1+
757.34107	798	
796.38789	943	1+
846.22154	324	1+
854.39268	989	1+
855.37906	458	1+
863.25109	8732	1+
873.22878	245	
883.04757	192	
909.46575	343	
925.42079	704	1+
926.39524	326	1+
962.31850	4978	1+
1122.35188	446	
1123.34610	258	
1232.40208	14088	1+
1250.43337	910	1+
END IONS

###FS:    #m/z: 556.28838 #charge   2
###MaxRes:#m/z:  0.00000 #charge-128
###MS: 1084
###MSMS: 1086
BEGIN IONS
TITLE=Cmpd 307, AutoMSn(556.2884), 18.4 min
RTINSECONDS=1102.83
SCANS=MS: 1084 MSMS: 1086
PEPMASS=556.28838	15231
CHARGE=2+
336.14962	148	
353.19151	147	
402.22965	136	
413.17657	120	
450.19776	147	
466.24383	264	
523.26445	699	
537.22687	208	
546.22949	141	
552.28967	361	1+
554.30302	1056	1+
559.28097	175	
560.10048	129	
566.23331	113	
572.32601	120	
586.31937	196	
588.28702	114	
592.25555	119	
603.81409	298	1+
610.29225	1406	1+
711.33637	1600	1+
725.34825	123	
750.33073	131	
755.40355	655	1+
761.33728	324	1+
762.34820	262	
765.20259	152	
798.36684	3339	1+
817.82361	136	
840.45837	117	
868.47726	161	
911.45649	824	1+
980.47515	186	
996.51087	119	
998.49776	1014	1+
END IONS

###FS:    #m/z: 523.60852 #charge   3
###MaxRes:#m/z:  0.00000 #charge-128
###MS: 1084
###MSMS: 1087
BEGIN IONS
TITLE=Cmpd 308, AutoMSn(523.6085), 18.4 min
RTINSECONDS=1103.33
SCANS=MS: 1084 MSMS: 1087
PEPMASS=523.60852	9777
CHARGE=3+
325.13999	443	1+
335.18359	158	
341.15194	454	1+
357.13811	584	1+
369.19343	165	
380.17984	236	
390.67472	276	
404.24586	658	1+
412.22478	226	
423.23216	219	1+
429.26449	306	1+
435.20420	160	
440.20851	232	
470.23929	449	1+
503.31275	1281	1+
506.28515	229	
519.32234	265	
520.32553	665	1+
522.26924	778	1+
524.28036	501	
525.29549	828	1+
527.20641	797	1+
533.95259	310	
578.30421	212	
584.22809	788	1+
586.31881	2162	1+
594.29204	291	
613.35831	200	
614.35041	551	1+
620.33921	336	1+
631.37804	2751	1+
637.36157	1040	1+
639.73857	160	
640.91294	210	
649.26287	171	
655.37783	221	
657.35700	746	1+
699.31711	241	1+
713.26463	1998	1+
734.41620	158	
744.45841	2181	1+
754.54638	364	
758.40963	225	1+
794.73598	204	
803.46156	189	
826.35202	1458	1+
827.39886	415	1+
838.90662	156	
857.54599	602	1+
864.44968	177	
914.43104	890	1+
939.44924	205	
1048.57609	939	1+
END IONS

###FS:    #m/z: 601.33709 #charge   1
###MaxRes:#m/z:  0.00000 #charge-128
###MS: 1088
###MSMS: 1089
BEGIN IONS
TITLE=Cmpd 309, AutoMSn(601.3371), 18.4 min
RTINSECONDS=1106.35
SCANS=MS: 1088 MSMS: 1089
PEPMASS=601.33709	21473
CHARGE=1+
328.19603	3533	1+
356.36121	212	
358.20194	165	
386.21919	263	
402.24560	505	
412.21354	149	
428.22617	760	
440.21574	198	
441.27544	161	
449.25858	158	
457.24563	624	1+
470.26967	806	1+
497.25511	241	
512.26830	317	1+
514.27328	8838	1+
521.87377	148	
527.33085	1389	1+
587.32204	194	
601.34684	179	
END IONS

###FS:    #m/z: 523.60847 #charge   3
###MaxRes:#m/z:  0.00000 #charge-128
###MS: 1088
###MSMS: 1090
BEGIN IONS
TITLE=Cmpd 310, AutoMSn(523.6085), 18.4 min
RTINSECONDS=1106.86
SCANS=MS: 1088 MSMS: 1090
PEPMASS=523.60847	16908
CHARGE=3+
316.18873	175	
341.14449	355	
380.18782	209	
390.67149	250	
404.24463	884	1+
408.83307	357	
412.29252	216	
423.22847	190	
437.73137	293	1+
439.22173	212	1+
462.21669	272	1+
483.24477	204	1+
491.58844	272	
503.31471	1770	1+
505.25852	386	1+
519.30463	1894	1+
523.27627	694	1+
524.79711	333	
525.27479	763	1+
527.21549	1237	1+
527.84748	242	
534.88314	332	
570.30245	159	
578.28642	153	
584.22510	580	1+
586.31924	2139	1+
594.28284	185	
614.34411	530	1+
620.34332	170	
629.35554	176	
631.37706	3038	1+
637.35715	1095	1+
639.74123	285	
649.27021	568	1+
657.34124	298	
663.36648	219	
665.35376	227	
685.27426	294	1+
696.25640	411	1+
713.26740	3512	1+
744.45622	2718	1+
762.37200	201	
767.44463	292	
805.43654	178	
808.35879	213	
826.35999	2486	1+
835.94975	270	
857.54133	1051	1+
914.42921	1032	1+
939.43261	238	1+
END IONS

###FS:    #m/z: 556.28952 #charge   2
###MaxRes:#m/z:  0.00000 #charge-128
###MS: 1088
###MSMS: 1091
BEGIN IONS
TITLE=Cmpd 311, AutoMSn(556.2895), 18.5 min
RTINSECONDS=1107.36
SCANS=MS: 1088 MSMS: 1091
PEPMASS=556.28952	16803
CHARGE=2+
341.14604	129	
371.21537	158	
382.18188	135	
436.73044	127	
438.23104	274	1+
466.24250	310	
481.25504	191	
498.21467	126	
523.25999	690	1+
535.28800	118	
537.28875	158	
539.25814	143	
552.29060	340	1+
554.29260	405	1+
556.30045	923	1+
560.09756	340	
560.20452	331	
560.29384	141	
586.29490	164	
610.29520	1134	1+
626.34316	137	
635.34061	130	
654.75050	132	
692.34077	232	1+
693.32297	144	
711.34241	679	1+
727.38703	212	
750.31934	312	1+
753.39658	146	
755.40252	1496	1+
758.37778	245	
763.51125	451	
764.84439	274	1+
765.56029	124	
798.37073	2705	1+
840.49312	241	1+
868.47854	589	1+
911.45707	674	1+
914.43252	129	
996.52370	123	
998.48488	635	1+
END IONS

###FS:    #m/z: 601.33866 #charge   1
###MaxRes:#m/z:  0.00000 #charge-128
###MS: 1092
###MSMS: 1093
BEGIN IONS
TITLE=Cmpd 312, AutoMSn(601.3387), 18.5 min
RTINSECONDS=1110.38
SCANS=MS: 1092 MSMS: 1093
PEPMASS=601.33866	34127
CHARGE=1+
328.19550	5157	1+
386.22851	259	
402.24097	453	
428.22187	780	
440.22357	348	
457.25211	461	
470.26715	1353	1+
497.25771	275	
514.27110	15427	1+
520.86502	352	
521.79746	545	
527.32771	2445	1+
END IONS

###FS:    #m/z: 523.60874 #charge   3
###MaxRes:#m/z:  0.00000 #charge-128
###MS: 1092
###MSMS: 1094
BEGIN IONS
TITLE=Cmpd 313, AutoMSn(523.6087), 18.5 min
RTINSECONDS=1110.88
SCANS=MS: 1092 MSMS: 1094
PEPMASS=523.60874	15865
CHARGE=3+
325.14213	535	
334.13035	163	
341.13851	301	
347.12811	238	1+
351.17265	225	
372.73908	276	
376.21330	220	
380.18180	307	1+
384.12767	184	
390.67745	168	
404.24591	944	1+
418.18622	276	1+
453.26512	150	
456.72437	237	1+
470.23974	222	
476.25610	243	1+
489.24460	178	
501.29814	281	1+
503.31815	1282	1+
506.27992	175	
519.31004	221	
520.32362	825	1+
522.28113	929	1+
524.27823	1482	1+
527.22461	724	1+
535.82215	1049	
584.22247	1003	1+
586.31816	1662	1+
591.31776	357	1+
614.35901	610	1+
616.32414	163	
620.32738	299	1+
629.36285	184	
631.37528	2922	1+
637.36504	334	
638.36535	658	1+
639.75667	670	1+
646.36661	162	
649.27055	149	
657.35732	336	
685.26969	446	1+
695.24559	248	1+
695.25810	165	
713.26672	3396	1+
724.14983	293	
742.43268	252	1+
744.45728	2328	1+
758.37666	368	1+
761.37802	878	1+
772.52521	245	
817.38915	166	
826.35179	2048	1+
850.46427	198	
857.54163	706	1+
914.43769	728	1+
END IONS

###FS:    #m/z: 475.57539 #charge   2
###MaxRes:#m/z:  0.00000 #charge-128
###MS: 1092
###MSMS: 1095
BEGIN IONS
TITLE=Cmpd 314, AutoMSn(475.5754), 18.5 min
RTINSECONDS=1111.38
SCANS=MS: 1092 MSMS: 1095
PEPMASS=475.57539	11025
CHARGE=2+
349.20571	589	
353.17909	175	
355.25277	195	
375.24939	471	
376.20055	714	1+
383.27514	170	
405.17793	213	
419.24108	205	1+
439.23895	292	1+
442.23439	193	
446.25795	666	1+
455.26524	322	1+
458.26365	387	1+
470.28040	215	1+
472.27962	771	1+
474.26826	1094	1+
475.77630	681	1+
478.26711	1263	1+
479.51143	182	
483.50673	426	
489.27786	802	
500.76217	221	
512.26238	789	1+
521.78730	241	
527.29098	397	
531.20352	170	
551.94609	285	
552.04272	200	
552.27429	339	1+
569.29195	6530	1+
583.41106	232	
590.32936	1651	1+
592.80935	256	
593.31527	187	
594.79705	168	
646.32507	189	
650.36186	332	
652.43815	541	1+
661.36232	726	1+
666.32586	217	
670.44675	1150	1+
679.99084	397	1+
680.36043	211	
681.40197	276	1+
682.37454	7631	1+
687.35608	366	1+
691.14118	265	
740.40999	930	1+
757.40741	610	1+
795.45757	2729	1+
838.52833	494	1+
852.47502	4565	1+
END IONS

###FS:    #m/z: 475.57591 #charge   2
###MaxRes:#m/z:  0.00000 #charge-128
###MS: 1096
###MSMS: 1097
BEGIN IONS
TITLE=Cmpd 315, AutoMSn(475.5759), 18.6 min
RTINSECONDS=1114.4
SCANS=MS: 1096 MSMS: 1097
PEPMASS=475.57591	43254
CHARGE=2+
324.12647	163	
331.19370	181	
334.17448	282	1+
341.21531	239	
342.16815	171	
349.20537	1778	1+
352.16511	238	1+
355.27572	311	
360.15759	276	1+
376.19892	208	
390.19984	324	1+
402.22957	178	
405.17375	413	
417.21859	193	
435.22484	317	
441.21176	364	1+
445.21774	162	
446.25158	366	1+
449.25723	513	
456.24344	244	1+
459.24989	180	
464.24601	498	1+
472.26474	719	1+
474.26974	726	1+
475.56620	196	
476.26978	1480	1+
483.50726	296	
487.53373	188	
489.27429	626	
492.25293	165	
496.37645	171	
501.26366	332	1+
504.28412	183	
512.26986	1329	1+
533.26374	539	1+
536.28184	239	1+
551.28487	632	1+
559.13393	228	
569.29254	7300	1+
577.32567	174	
583.42023	193	
590.32402	1125	1+
644.33840	359	1+
650.35305	173	
652.43417	483	1+
661.36640	546	1+
664.38005	414	1+
670.44380	597	1+
680.37386	359	1+
682.37440	7197	1+
691.14177	223	
795.45814	904	1+
852.47862	4393	1+
END IONS

###FS:    #m/z: 600.63869 #charge   1
###MaxRes:#m/z:  0.00000 #charge-128
###MS: 1096
###MSMS: 1098
BEGIN IONS
TITLE=Cmpd 316, AutoMSn(600.6387), 18.6 min
RTINSECONDS=1114.9
SCANS=MS: 1096 MSMS: 1098
PEPMASS=600.63869	44316
CHARGE=1+
328.19498	7379	1+
358.19318	332	
371.19964	333	
386.22649	395	
402.24527	891	
428.22181	993	
440.22506	365	
457.25131	510	
470.26884	1616	1+
513.30985	366	
514.27070	18889	1+
521.80016	526	
527.32585	3092	1+
END IONS

###FS:    #m/z: 558.30005 #charge   2
###MaxRes:#m/z:  0.00000 #charge-128
###MS: 1096
###MSMS: 1099
BEGIN IONS
TITLE=Cmpd 317, AutoMSn(558.3001), 18.6 min
RTINSECONDS=1115.4
SCANS=MS: 1096 MSMS: 1099
PEPMASS=558.30005	8640
CHARGE=2+
361.19479	148	
364.20121	203	
378.20188	234	1+
383.24518	138	
428.19436	128	
431.18187	142	
458.21985	147	
466.24582	125	
514.24432	119	
521.26512	118	
523.25334	357	1+
538.29539	142	
551.79494	134	
553.24984	127	
554.29074	196	
555.30483	380	1+
557.29986	1045	1+
610.29083	445	
709.40417	124	
711.33385	367	
727.39615	196	
737.35551	135	
746.36006	116	
750.30628	232	
755.39754	1680	1+
765.21228	252	
765.79761	196	
798.36736	948	1+
868.48880	783	1+
879.41776	283	
911.45109	135	
998.49619	252	
END IONS

###FS:    #m/z: 476.27938 #charge   2
###MaxRes:#m/z:  0.00000 #charge-128
###MS: 1100
###MSMS: 1101
BEGIN IONS
TITLE=Cmpd 318, AutoMSn(476.2794), 18.6 min
RTINSECONDS=1118.42
SCANS=MS: 1100 MSMS: 1101
PEPMASS=476.27938	92738
CHARGE=2+
322.14453	295	
331.19090	314	
334.17010	319	
341.21206	255	
349.20818	2656	1+
355.26990	268	
391.19670	219	
405.17725	856	
407.21616	213	
417.21902	417	
435.22370	576	
446.25753	375	
458.25394	433	1+
472.26891	487	1+
474.27034	992	1+
476.28044	1162	1+
478.27956	837	1+
483.50779	996	
489.28250	229	
492.23619	330	
494.26650	293	
500.24965	714	
512.26874	1940	1+
518.25743	395	
533.26503	688	1+
551.27959	1049	1+
567.28191	244	
569.29212	12441	1+
590.33080	427	
650.35466	236	
652.43014	333	
661.36263	336	
664.36812	857	1+
670.44171	212	
680.36605	285	
682.37578	11648	1+
795.46354	1846	1+
852.47894	7382	1+
863.20965	1117	
END IONS

###FS:    #m/z: 519.26561 #charge   2
###MaxRes:#m/z:  0.00000 #charge-128
###MS: 1100
###MSMS: 1102
BEGIN IONS
TITLE=Cmpd 319, AutoMSn(519.2656), 18.6 min
RTINSECONDS=1118.93
SCANS=MS: 1100 MSMS: 1102
PEPMASS=519.26561	14582
CHARGE=2+
358.17305	170	
359.14163	485	1+
392.18083	177	
427.21093	221	
432.21672	374	1+
440.12089	190	
444.21320	147	
449.21492	142	
450.24412	2409	1+
456.16263	192	
457.13629	421	
458.21884	385	1+
458.35529	224	
474.16623	325	
476.24744	611	1+
483.50791	706	
498.27549	474	1+
500.73642	209	
515.27972	330	
516.28802	1433	1+
518.75751	965	1+
519.30280	1513	1+
522.25850	294	
527.84664	534	
563.32719	3074	1+
569.24037	247	
570.22114	625	1+
587.26337	163	
589.31488	142	
631.34553	616	1+
643.30977	152	
646.35170	1474	1+
657.35174	166	
661.32909	219	
678.35468	2903	1+
713.28230	145	
744.44623	173	
745.38290	224	1+
761.37835	3977	1+
779.40606	4098	1+
789.38133	584	1+
790.72023	283	
797.42052	354	1+
858.43658	441	1+
874.45914	528	1+
876.45690	3770	1+
884.25416	164	
1001.46890	789	1+
1018.48091	2893	1+
END IONS

###FS:    #m/z: 747.58667 #charge   2
###MaxRes:#m/z:  0.00000 #charge-128
###MS: 1100
###MSMS: 1103
BEGIN IONS
TITLE=Cmpd 320, AutoMSn(747.5867), 18.7 min
RTINSECONDS=1119.43
SCANS=MS: 1100 MSMS: 1103
PEPMASS=747.58667	6890
CHARGE=2+
388.66193	120	
445.19588	168	
445.68968	146	
453.18409	140	
456.19900	142	
467.22165	125	
483.23428	126	
501.23512	163	
507.20461	130	
549.23698	137	
558.23839	263	1+
563.32242	306	1+
603.23097	123	
619.18576	112	
677.80555	120	
685.29782	141	
744.43527	425	1+
746.90240	125	
747.29316	197	
754.36317	187	
758.28276	126	
767.44677	527	
776.29157	973	1+
785.58093	476	
798.36269	182	
871.34950	145	
876.44699	369	1+
889.36401	281	
889.92784	117	
890.37370	418	1+
928.97740	116	
END IONS

###FS:    #m/z: 518.74902 #charge   2
###MaxRes:#m/z:  0.00000 #charge-128
###MS: 1104
###MSMS: 1105
BEGIN IONS
TITLE=Cmpd 321, AutoMSn(518.7490), 18.7 min
RTINSECONDS=1122.44
SCANS=MS: 1104 MSMS: 1105
PEPMASS=518.74902	77787
CHARGE=2+
303.18477	311	
314.12663	522	1+
324.09643	360	
341.12534	903	1+
359.13836	1182	
381.19648	476	
393.12190	484	1+
399.21562	322	
411.12137	533	1+
415.19358	424	1+
427.21379	258	
433.21952	889	
440.12752	334	
447.96126	247	
450.24367	9025	1+
456.17143	430	
457.14035	3040	1+
460.22900	477	
474.16788	1543	1+
476.23451	753	1+
492.71988	215	
500.26951	227	
514.29558	720	1+
516.28752	1426	1+
521.26948	522	1+
546.30911	348	
559.25732	307	
563.32871	8964	1+
570.22943	405	
571.21457	1011	1+
573.30906	578	1+
587.24881	626	
589.31801	221	
595.27829	260	
643.30759	271	
646.34442	1160	1+
655.78653	238	
661.33311	363	
678.35441	11186	1+
688.33543	447	1+
704.34424	245	
716.31746	276	
734.35290	500	1+
743.37412	494	1+
761.38306	5535	1+
779.40288	14416	1+
789.38227	1852	1+
790.71870	559	
858.43086	1407	1+
874.45977	654	1+
876.45748	18076	1+
1001.45410	2760	1+
1018.47561	11981	1+
1036.49888	8265	1+
END IONS

###FS:    #m/z: 738.39416 #charge   2
###MaxRes:#m/z:  0.00000 #charge-128
###MS: 1104
###MSMS: 1106
BEGIN IONS
TITLE=Cmpd 322, AutoMSn(738.3942), 18.7 min
RTINSECONDS=1122.94
SCANS=MS: 1104 MSMS: 1106
PEPMASS=738.39416	11360
CHARGE=2+
359.18161	151	
376.21583	313	
379.64721	164	
390.19060	335	1+
422.19736	208	1+
439.22706	274	
447.19647	171	
449.25512	294	1+
489.29492	555	1+
518.74535	153	
535.29230	148	
543.80674	182	
544.71972	158	
564.33127	155	
588.35952	462	1+
634.22231	167	
662.35038	215	
678.36491	144	
716.43365	162	
726.32574	262	1+
737.40391	364	1+
738.89360	153	
741.36694	221	1+
758.27740	512	1+
760.34309	200	
767.44995	583	
776.29202	480	
785.58618	456	
830.46815	690	1+
871.36839	424	
873.35926	153	
876.45189	547	1+
889.37266	532	1+
958.53127	358	1+
1036.49032	142	
1086.58005	220	
1215.61366	180	
1216.64253	167	
END IONS

###FS:    #m/z: 590.30087 #charge   2
###MaxRes:#m/z:  0.00000 #charge-128
###MS: 1104
###MSMS: 1107
BEGIN IONS
TITLE=Cmpd 323, AutoMSn(590.3009), 18.7 min
RTINSECONDS=1123.45
SCANS=MS: 1104 MSMS: 1107
PEPMASS=590.30087	8732
CHARGE=2+
341.14766	378	1+
353.18380	197	
371.19285	211	
385.18492	143	
389.16820	236	1+
404.22923	830	
410.89139	188	
422.15767	805	1+
440.21369	174	
449.23732	213	1+
457.23062	767	1+
466.27512	180	
481.20316	156	
487.17794	150	
489.23117	168	
517.30938	1193	1+
523.26051	317	
526.21821	255	1+
549.29669	217	1+
562.02630	192	
570.23438	224	1+
572.26922	288	
580.28515	865	1+
583.37997	126	
586.32493	1591	1+
591.32385	566	1+
597.30963	149	
602.22048	148	
614.33725	161	
627.35187	339	1+
637.30586	2700	1+
645.36384	1718	1+
654.76692	340	1+
656.01315	133	
657.35772	540	1+
663.28714	175	
669.27185	411	
677.83907	270	
708.33258	841	1+
758.45263	1030	1+
765.35607	1471	1+
816.38636	422	1+
818.29055	162	
836.30362	470	1+
854.30969	278	
869.47848	161	
887.49204	1229	1+
912.44028	243	1+
914.44793	2656	1+
918.43067	227	1+
1016.53608	190	
END IONS

###FS:    #m/z: 518.74907 #charge   2
###MaxRes:#m/z:  0.00000 #charge-128
###MS: 1108
###MSMS: 1109
BEGIN IONS
TITLE=Cmpd 324, AutoMSn(518.7491), 18.8 min
RTINSECONDS=1126.46
SCANS=MS: 1108 MSMS: 1109
PEPMASS=518.74907	273085
CHARGE=2+
303.17967	689	
314.13039	1193	
342.10980	1676	
359.13799	4243	1+
390.20797	623	
393.12183	619	
399.22069	878	
411.13538	1033	
416.19172	646	
417.92850	1084	
427.21831	897	
433.22122	2157	
440.11119	1553	
450.24426	24305	1+
456.15684	1599	
457.14013	7234	1+
460.22576	668	
474.16465	3931	1+
500.73567	1569	
516.29895	1267	1+
542.22874	657	
546.30381	1247	
559.25400	983	
563.32880	30337	1+
570.22446	2422	1+
573.30347	1934	1+
587.24437	1383	
646.34832	1065	
661.33334	991	
678.35496	31783	1+
688.33114	681	
735.36286	777	
761.38738	10772	1+
779.40214	47386	1+
789.38791	5671	1+
790.71946	759	
858.43604	5507	1+
876.45768	54502	1+
984.41862	1674	1+
1001.45108	11114	1+
1018.47554	42386	1+
1036.49196	34270	1+
END IONS

###FS:    #m/z: 743.58653 #charge   2
###MaxRes:#m/z:  0.00000 #charge-128
###MS: 1108
###MSMS: 1110
BEGIN IONS
TITLE=Cmpd 325, AutoMSn(743.5865), 18.8 min
RTINSECONDS=1126.96
SCANS=MS: 1108 MSMS: 1110
PEPMASS=743.58653	48468
CHARGE=2+
343.14458	900	
436.17767	742	1+
450.23586	768	
501.22972	1133	
563.32522	2470	1+
583.29430	487	
590.27013	793	
590.61341	552	
603.75648	647	
604.25304	555	
619.62347	656	
620.21241	598	1+
627.25272	469	
634.21500	1976	1+
658.30980	680	
661.26351	1003	
668.27378	745	1+
672.77425	621	
673.27690	657	1+
678.34977	1787	1+
686.78280	894	
688.64567	3290	1+
688.98154	3252	1+
689.31452	1770	1+
691.66830	487	
693.98136	815	
694.30745	784	
694.65450	18723	1+
694.98914	16025	1+
695.32312	11053	1+
705.26200	630	
716.34118	936	1+
732.32074	1271	1+
739.06569	488	
739.88602	592	
743.33734	545	
744.39216	866	1+
746.36398	705	
747.29963	5175	1+
758.28524	1197	1+
760.30842	1810	1+
776.28937	27350	1+
785.58624	1046	
818.33489	583	
843.36936	878	1+
861.37631	6666	1+
871.36557	2752	1+
876.45140	7426	1+
884.24748	952	
889.37075	27926	1+
958.43247	658	1+
986.43262	1878	1+
1036.48486	4502	1+
1115.46551	5154	1+
1202.49761	2006	1+
1235.57891	2271	1+
1322.65032	4034	1+
1450.70728	3029	1+
1475.77512	2484	1+
END IONS

###FS:    #m/z: 791.63680 #charge   2
###MaxRes:#m/z:  0.00000 #charge-128
###MS: 1108
###MSMS: 1111
BEGIN IONS
TITLE=Cmpd 326, AutoMSn(791.6368), 18.8 min
RTINSECONDS=1127.47
SCANS=MS: 1108 MSMS: 1111
PEPMASS=791.63680	22701
CHARGE=2+
402.23144	1472	1+
408.83228	264	
478.75693	211	
491.76921	220	
500.76839	709	
501.26048	638	1+
518.74522	370	
522.58736	186	
530.77972	269	1+
531.29565	478	
545.26215	208	
551.59381	252	
572.27600	207	1+
586.80005	229	
594.79824	391	1+
626.33861	186	
654.32363	208	1+
682.83092	814	1+
690.35994	270	1+
694.98697	405	
748.30878	248	1+
754.41627	218	1+
756.39019	187	
756.86984	334	
765.63311	258	
775.33237	252	1+
785.57243	336	
786.38252	1076	1+
791.13260	285	
791.38496	390	
793.99942	184	
794.64690	186	
796.39323	251	1+
798.89571	382	1+
800.39298	390	
818.44378	308	
887.45855	535	1+
889.36998	235	
971.49059	453	1+
988.47414	395	1+
988.81045	236	
1000.53541	191	
1070.50292	458	1+
1163.59029	875	1+
1173.60982	762	1+
1183.57283	629	1+
1201.61415	990	1+
1309.63999	446	1+
1481.71565	1133	1+
1550.26917	571	1+
1565.76454	2703	1+
1572.76801	1144	1+
1573.26497	1335	1+
1578.78295	596	1+
1582.26643	8763	1+
END IONS

###FS:    #m/z: 743.58613 #charge   2
###MaxRes:#m/z:  0.00000 #charge-128
###MS: 1112
###MSMS: 1113
BEGIN IONS
TITLE=Cmpd 327, AutoMSn(743.5861), 18.8 min
RTINSECONDS=1130.49
SCANS=MS: 1112 MSMS: 1113
PEPMASS=743.58613	224036
CHARGE=2+
343.14621	1766	
450.24351	1790	
501.23180	2063	
506.12273	1293	
518.74635	2635	
519.24400	1422	
563.32684	5807	1+
582.79231	1412	
590.27120	1921	
590.61457	1189	
603.74793	1962	
604.25492	1293	
618.28848	4698	1+
618.81351	1532	
619.62294	1358	
634.21021	2872	
661.26174	2100	
678.34863	4643	1+
687.28679	1289	
688.65083	9239	1+
688.98430	8169	1+
689.31062	5348	1+
693.98714	1809	
694.31867	1980	
694.65286	52081	1+
694.98750	46827	1+
695.32105	28060	1+
732.32753	3045	1+
732.68500	1267	
739.08307	1649	
743.33208	1580	
743.57859	1223	
747.29802	10433	1+
758.27564	1540	
776.28911	57292	1+
861.37896	13297	1+
871.35287	4645	1+
876.45147	15206	1+
889.36974	61297	1+
986.42716	4348	1+
1036.48431	2205	
1037.49542	1206	
1115.46475	9581	1+
1202.50720	5151	1+
1322.64760	8998	1+
1450.70220	5596	1+
1476.71224	4023	1+
END IONS

###FS:    #m/z: 990.77377 #charge   3
###MaxRes:#m/z:  0.00000 #charge-128
###MS: 1112
###MSMS: 1114
BEGIN IONS
TITLE=Cmpd 328, AutoMSn(990.7738), 18.8 min
RTINSECONDS=1130.99
SCANS=MS: 1112 MSMS: 1114
PEPMASS=990.77377	62709
CHARGE=3+
501.22778	277	
563.32616	612	
571.22005	428	
776.28945	397	
876.45955	284	
889.37957	363	
985.42600	301	
985.77701	604	1+
989.44127	977	1+
990.11286	440	
990.77540	11871	1+
991.10821	13432	1+
991.44197	10360	1+
994.92743	223	
995.42975	675	1+
996.10497	615	1+
1036.48292	328	
1041.47990	434	
1042.47626	237	
END IONS

###FS:    #m/z: 791.88644 #charge   3
###MaxRes:#m/z:  0.00000 #charge-128
###MS: 1112
###MSMS: 1115
BEGIN IONS
TITLE=Cmpd 329, AutoMSn(791.8864), 18.9 min
RTINSECONDS=1131.49
SCANS=MS: 1112 MSMS: 1115
PEPMASS=791.88644	41372
CHARGE=3+
402.23510	1382	1+
483.51082	296	
492.25731	221	
515.31581	256	
518.75133	248	
522.58963	345	
530.27963	471	1+
544.77544	279	
551.60295	191	
581.28929	439	1+
582.80029	476	1+
587.30762	422	
587.81441	237	
592.28456	457	1+
592.79131	226	
595.81034	190	
656.33845	253	
699.35016	199	
699.84514	237	
741.86912	353	
747.33150	309	1+
751.38231	198	
755.37951	534	1+
763.10607	288	1+
763.50497	428	
775.89132	303	
782.37680	944	1+
782.87796	1140	1+
786.39111	1257	1+
791.38301	3681	1+
794.91687	237	
795.39208	209	
799.89783	275	
800.37595	248	
818.43685	351	
870.47267	247	1+
887.44369	329	1+
889.36227	265	
946.54420	534	1+
988.14963	348	1+
988.47357	302	1+
1000.49783	193	
1000.52389	1392	1+
1201.59493	1088	1+
1346.67044	381	1+
1364.66826	817	1+
1565.74659	1571	1+
1572.78597	1520	1+
1573.25681	1062	1+
1577.86478	2329	1+
1582.26470	7489	1+
1582.76230	7916	1+
1590.27942	651	1+
1652.78934	1645	1+
1799.86127	1461	1+
1962.93000	1081	1+
END IONS

###FS:    #m/z: 743.58615 #charge   2
###MaxRes:#m/z:  0.00000 #charge-128
###MS: 1116
###MSMS: 1117
BEGIN IONS
TITLE=Cmpd 330, AutoMSn(743.5862), 18.9 min
RTINSECONDS=1134.51
SCANS=MS: 1116 MSMS: 1117
PEPMASS=743.58615	314711
CHARGE=2+
343.14402	1945	
450.24224	2650	
501.22836	2086	
518.75000	2708	
519.24711	1445	
563.32803	6431	1+
582.79678	1788	
583.29029	1524	
590.25995	2779	1+
601.75573	2255	
602.25696	2008	
618.29272	4378	1+
618.81070	1723	
619.62185	2286	
619.95702	1437	
634.21477	2888	
658.30878	2786	1+
658.64910	1730	
661.26409	2701	
678.35075	4272	1+
686.78807	1644	
688.64712	10104	1+
688.98473	9407	1+
689.31775	5188	
693.98495	2536	
694.31889	3025	
694.65470	59800	1+
694.98767	51123	1+
695.32025	33316	1+
732.32447	3171	1+
733.01343	1467	
739.07412	1576	
747.29936	11579	1+
758.27528	1867	
760.29606	3361	1+
776.28676	67499	1+
818.33584	1772	
861.37661	17078	1+
871.35440	6041	1+
876.45522	18627	1+
889.37005	71589	1+
986.42532	5178	1+
1036.47747	3396	
1037.49186	1622	
1115.46902	10125	1+
1322.64707	9411	1+
1450.70914	7918	1+
1476.67171	4716	1+
END IONS

###FS:    #m/z: 990.77349 #charge   3
###MaxRes:#m/z:  0.00000 #charge-128
###MS: 1116
###MSMS: 1118
BEGIN IONS
TITLE=Cmpd 331, AutoMSn(990.7735), 18.9 min
RTINSECONDS=1135.01
SCANS=MS: 1116 MSMS: 1118
PEPMASS=990.77349	90899
CHARGE=3+
501.23033	296	
518.74443	241	
563.33357	391	
571.22417	325	
776.27631	265	
785.58169	405	
876.45889	458	
889.38117	596	1+
960.77363	235	
986.45154	460	1+
989.43036	874	1+
989.89704	283	
990.08109	378	
990.77524	6044	
991.10900	13889	1+
991.44528	10751	1+
991.77773	7221	1+
996.11003	212	
996.43839	454	
996.78114	411	
1036.49420	350	
1041.46961	380	
1041.98394	292	
1988.81048	777	1+
END IONS

###FS:    #m/z: 1036.48431 #charge   2
###MaxRes:#m/z:  0.00000 #charge-128
###MS: 1116
###MSMS: 1119
BEGIN IONS
TITLE=Cmpd 332, AutoMSn(1036.4843), 18.9 min
RTINSECONDS=1135.51
SCANS=MS: 1116 MSMS: 1119
PEPMASS=1036.48431	42021
CHARGE=2+
474.15800	261	
563.32834	1363	1+
587.25164	202	
1019.45717	562	
1030.10257	274	
1034.48023	377	
1035.47755	257	
1036.48451	16525	1+
1047.13486	626	
END IONS

###FS:    #m/z: 990.77360 #charge   3
###MaxRes:#m/z:  0.00000 #charge-128
###MS: 1120
###MSMS: 1121
BEGIN IONS
TITLE=Cmpd 333, AutoMSn(990.7736), 19.0 min
RTINSECONDS=1138.55
SCANS=MS: 1120 MSMS: 1121
PEPMASS=990.77360	74383
CHARGE=3+
501.23809	322	
563.32807	234	
747.28851	155	
776.28887	276	
876.46321	244	
889.37447	312	
896.34668	202	
960.45937	154	
985.08320	233	
985.42305	350	1+
985.75559	640	1+
989.08766	633	1+
989.42997	672	1+
989.89572	241	
990.77665	3919	
991.10669	10076	1+
991.44353	7020	
991.77831	4895	1+
994.89929	328	
995.45248	634	1+
995.58312	158	
995.77523	301	
996.11419	237	
1036.49437	345	
1983.89204	1712	1+
END IONS

###FS:    #m/z: 526.63934 #charge   3
###MaxRes:#m/z:  0.00000 #charge-128
###MS: 1120
###MSMS: 1122
BEGIN IONS
TITLE=Cmpd 334, AutoMSn(526.6393), 19.0 min
RTINSECONDS=1139.05
SCANS=MS: 1120 MSMS: 1122
PEPMASS=526.63934	34258
CHARGE=3+
305.14847	309	1+
326.69031	219	
349.72160	459	
358.17921	275	1+
381.19778	375	1+
385.22113	219	
395.20757	318	1+
399.84123	301	
400.25967	630	
402.24382	354	1+
427.18307	201	
438.22019	531	1+
442.22077	1008	1+
446.73938	425	1+
449.25207	1509	1+
466.24140	441	1+
470.21322	5524	1+
481.23421	295	1+
484.25216	277	1+
497.26863	323	1+
511.31139	232	
513.34663	1209	1+
517.24974	461	
520.62962	247	1+
520.87227	275	
520.96521	328	1+
522.26557	865	1+
523.76083	274	1+
524.27345	1394	1+
525.07898	264	1+
525.75494	1116	
526.25952	1212	
526.63984	2228	
526.96854	1737	
529.24931	1661	1+
539.26406	269	1+
542.28897	421	1+
553.83821	598	1+
563.32621	699	1+
567.26809	750	1+
579.32382	274	
585.29799	202	
586.30985	863	1+
593.28062	218	
594.29839	749	1+
595.46771	296	
596.80970	200	
610.34907	676	1+
625.36923	247	1+
627.38895	4181	1+
632.36316	267	1+
638.35238	453	1+
652.35190	407	
653.35133	749	1+
657.36810	341	
661.32429	316	1+
663.32739	480	1+
665.33867	206	
678.35152	1008	1+
680.35023	7716	1+
680.35361	1305	1+
689.02449	612	1+
689.33080	294	1+
698.43095	2660	1+
720.92140	241	
721.42661	240	
758.40641	248	1+
766.45229	411	1+
768.43301	1025	1+
779.40724	1073	1+
780.39640	303	1+
783.43606	478	1+
785.46266	10161	1+
793.43106	2818	1+
794.72948	234	
795.87006	273	
846.41657	298	1+
862.46071	1683	1+
862.46948	263	1+
874.43296	297	1+
876.46094	916	1+
880.49020	1426	1+
898.53634	6715	1+
908.58380	910	1+
927.48886	229	1+
951.48970	326	1+
971.43225	343	1+
979.47539	947	1+
989.45664	528	1+
1015.47523	1112	1+
1034.47850	2315	1+
1042.53750	923	1+
1052.51054	4630	1+
1058.47874	3460	1+
1107.66330	862	1+
1334.71925	619	1+
END IONS

###FS:    #m/z: 1036.48405 #charge   2
###MaxRes:#m/z:  0.00000 #charge-128
###MS: 1120
###MSMS: 1123
BEGIN IONS
TITLE=Cmpd 335, AutoMSn(1036.4841), 19.0 min
RTINSECONDS=1139.55
SCANS=MS: 1120 MSMS: 1123
PEPMASS=1036.48405	34779
CHARGE=2+
395.78369	120	
402.21773	127	
474.15774	161	
559.25210	131	
563.33209	874	1+
571.22815	340	
587.25480	188	
945.48217	140	
1018.46127	745	1+
1030.10274	622	
1034.48731	209	
1036.48517	10059	1+
END IONS

###FS:    #m/z: 526.63744 #charge   3
###MaxRes:#m/z:  0.00000 #charge-128
###MS: 1124
###MSMS: 1125
BEGIN IONS
TITLE=Cmpd 336, AutoMSn(526.6374), 19.0 min
RTINSECONDS=1142.58
SCANS=MS: 1124 MSMS: 1125
PEPMASS=526.63744	46529
CHARGE=3+
305.13623	224	
323.14054	285	
400.26231	686	1+
411.22332	219	1+
431.23514	351	1+
442.22072	1248	1+
446.25131	205	
447.22740	469	1+
449.25085	1930	1+
457.19745	264	1+
464.24901	313	1+
466.24294	448	1+
470.21434	5322	1+
480.22289	341	1+
490.23757	397	1+
495.23515	227	
508.73799	549	1+
513.35156	919	1+
515.31000	225	
516.75383	398	
517.24951	1096	1+
517.73960	1345	1+
520.96350	252	
521.29747	398	
522.28146	753	1+
524.27408	1328	1+
524.75889	239	
525.96868	271	
526.49983	204	
526.64139	2216	
526.97095	2419	1+
529.74308	2157	1+
530.25845	679	
538.27378	409	1+
554.34182	213	
563.31439	824	1+
567.27255	672	1+
570.31945	257	1+
576.27849	230	1+
578.81298	207	
583.29061	424	1+
585.32121	514	
586.32060	934	1+
590.32591	232	
596.79593	345	
597.30395	371	1+
608.27590	223	1+
610.35893	570	1+
625.36570	343	1+
627.39123	3494	1+
638.34847	702	1+
652.35052	1692	1+
656.34974	435	1+
662.33826	377	1+
665.32056	189	
676.35385	358	1+
678.35071	950	1+
680.35139	8185	1+
685.90541	306	
689.02583	946	1+
694.34970	234	
698.42598	3135	1+
708.40920	722	
708.44881	242	
758.40853	417	1+
765.43034	291	
767.45702	347	
768.43815	1157	1+
779.40039	1176	1+
783.43343	256	1+
785.46016	10298	1+
793.43176	2362	1+
803.43016	331	1+
862.45878	808	1+
874.46712	397	1+
876.45374	1713	1+
880.48839	1498	1+
892.45423	371	1+
898.53818	6115	1+
925.40432	240	1+
930.45275	318	1+
933.48095	432	1+
1011.63588	496	1+
1015.47856	595	1+
1050.51146	6734	1+
1055.55757	983	1+
1108.68331	929	1+
1305.68351	903	1+
1440.79827	936	1+
END IONS

###FS:    #m/z: 699.66195 #charge   3
###MaxRes:#m/z:  0.00000 #charge-128
###MS: 1124
###MSMS: 1126
BEGIN IONS
TITLE=Cmpd 337, AutoMSn(699.6620), 19.1 min
RTINSECONDS=1143.08
SCANS=MS: 1124 MSMS: 1126
PEPMASS=699.66195	15366
CHARGE=3+
402.22802	195	
409.70512	207	
422.69605	215	
426.16390	183	
442.21815	290	1+
474.22753	320	1+
480.22883	355	
495.24271	298	1+
506.13219	229	
509.22606	275	1+
517.75242	558	
518.23878	317	
548.73869	231	
552.25714	202	
553.27143	678	1+
556.26474	183	
561.26338	471	1+
566.25064	503	1+
566.75861	535	
570.27697	245	
589.78431	293	
590.27572	338	1+
610.28824	2035	1+
627.29522	380	
627.79251	227	
640.28748	238	
647.32432	524	1+
655.78865	205	
668.32322	205	
686.82389	287	
687.33239	299	
695.35858	414	1+
696.82964	322	1+
697.32652	4314	1+
702.31390	401	1+
704.35409	558	1+
761.36915	207	
772.85003	274	1+
791.39753	198	
818.39109	1177	1+
844.39724	862	1+
901.41524	1339	1+
937.47293	1421	1+
958.43623	1718	1+
965.47210	1423	1+
990.44888	280	1+
1045.46982	1703	1+
1052.47800	185	
1052.50800	776	1+
1074.47221	357	1+
1132.50484	208	
1400.66650	916	1+
END IONS

###FS:    #m/z: 449.77879 #charge   2
###MaxRes:#m/z:  0.00000 #charge-128
###MS: 1124
###MSMS: 1127
BEGIN IONS
TITLE=Cmpd 338, AutoMSn(449.7788), 19.1 min
RTINSECONDS=1143.58
SCANS=MS: 1124 MSMS: 1127
PEPMASS=449.77879	16050
CHARGE=2+
329.15063	120	
338.18658	102	
372.20909	159	
403.25029	102	
410.20794	241	
430.22578	118	
432.22465	105	
446.27147	655	1+
448.25423	562	1+
450.25768	1504	1+
455.31248	393	
456.17835	184	
458.34882	337	
472.30127	105	
529.33048	107	
672.41662	100	
729.42526	297	
END IONS

###FS:    #m/z: 526.63811 #charge   3
###MaxRes:#m/z:  0.00000 #charge-128
###MS: 1128
###MSMS: 1129
BEGIN IONS
TITLE=Cmpd 339, AutoMSn(526.6381), 19.1 min
RTINSECONDS=1146.61
SCANS=MS: 1128 MSMS: 1129
PEPMASS=526.63811	37335
CHARGE=3+
323.14540	296	
340.67790	505	1+
356.36469	288	
366.15403	263	1+
384.23412	215	
395.78208	362	
400.27125	526	
436.72581	290	1+
442.21592	662	1+
444.25242	227	
452.25764	294	1+
457.22579	374	1+
470.21625	4077	1+
480.21438	253	1+
489.24718	476	1+
504.27768	405	1+
506.27204	373	1+
507.74249	345	1+
508.24543	1030	1+
513.34934	847	1+
516.75798	221	
520.62112	410	1+
520.86835	650	1+
520.95278	387	
521.76924	695	1+
522.29521	687	1+
524.27383	1028	1+
526.64120	2059	1+
526.97037	1695	1+
528.29424	1023	1+
532.26441	366	1+
539.28868	228	
540.25637	227	1+
542.29116	358	1+
561.29627	188	
563.31841	773	1+
567.27154	585	1+
570.33392	206	
573.33157	280	1+
582.80476	489	
583.29955	392	
585.32472	802	
586.31373	1740	1+
591.27009	201	
593.30414	335	
607.31498	257	1+
609.32622	254	1+
610.34988	260	
627.39025	1793	1+
631.35908	238	1+
638.34126	912	1+
652.34454	1417	1+
655.37377	402	1+
657.35522	412	1+
663.34121	429	1+
668.37339	191	
678.35578	929	1+
680.35276	5363	1+
689.06048	1201	1+
690.29765	310	1+
698.42113	3038	1+
706.23189	479	1+
739.36816	446	1+
757.39753	240	1+
761.37253	282	1+
762.41335	304	1+
767.43972	188	
768.44351	738	1+
779.40516	1115	1+
783.43218	293	
785.46221	8231	1+
789.40194	348	1+
793.42821	1967	1+
794.73011	518	
795.86957	697	
802.77600	504	
851.42266	217	1+
862.45461	1034	1+
876.45834	1261	1+
876.45943	327	1+
880.48700	1100	1+
892.44540	481	1+
898.53882	5531	1+
908.59987	1202	
912.44951	348	1+
915.45637	331	1+
927.47847	298	1+
930.46920	592	1+
933.50096	485	1+
948.44712	241	1+
953.48920	256	1+
993.46976	283	1+
1011.62826	194	
1033.48734	2285	1+
1041.55455	1004	1+
1050.51895	7453	1+
1058.48076	1713	1+
1108.69032	818	1+
1192.60487	1561	1+
1305.67109	1234	1+
1418.79076	418	1+
1439.76340	757	1+
END IONS

###FS:    #m/z: 699.66092 #charge   3
###MaxRes:#m/z:  0.00000 #charge-128
###MS: 1128
###MSMS: 1130
BEGIN IONS
TITLE=Cmpd 340, AutoMSn(699.6609), 19.1 min
RTINSECONDS=1147.11
SCANS=MS: 1128 MSMS: 1130
PEPMASS=699.66092	19162
CHARGE=3+
340.16338	164	
349.66937	187	
390.19420	162	
409.20999	185	
441.20482	266	1+
461.22018	331	1+
470.72384	164	
483.23489	716	
496.26706	278	
512.75402	186	
517.75780	469	
526.75357	627	1+
548.74463	160	
553.26723	938	1+
557.27246	306	1+
561.26110	631	1+
570.26369	229	
580.77845	382	
598.78848	212	1+
610.29632	2399	1+
618.28701	205	
647.33315	391	
677.31600	283	1+
680.33653	179	
684.34791	158	
686.37498	181	
686.83556	336	
695.31952	488	1+
696.86217	175	
697.32281	4043	1+
699.67080	232	1+
699.99397	196	
701.35097	1220	1+
706.18887	326	
706.30783	172	
743.34828	276	1+
744.84631	197	
760.37081	287	1+
800.37984	168	
818.39831	1532	1+
844.40369	1182	1+
901.40667	1369	1+
937.47513	1125	1+
958.43584	1901	1+
965.47186	693	1+
1007.48574	391	1+
1045.46867	1529	1+
1052.51431	258	
1132.51104	1227	1+
1178.54952	495	1+
1253.57338	702	1+
1373.64695	679	1+
1400.66859	736	1+
END IONS

###FS:    #m/z: 630.96288 #charge   3
###MaxRes:#m/z:  0.00000 #charge-128
###MS: 1132
###MSMS: 1134
BEGIN IONS
TITLE=Cmpd 341, AutoMSn(630.9629), 19.2 min
RTINSECONDS=1151.16
SCANS=MS: 1132 MSMS: 1134
PEPMASS=630.96288	14098
CHARGE=3+
329.17811	1143	1+
357.17784	1188	1+
361.19190	260	
402.23414	186	
411.21715	241	
428.25455	505	1+
438.24262	185	
456.24404	825	1+
460.25392	702	1+
467.22917	211	1+
468.42643	196	
470.70153	193	
512.26290	180	
522.59227	401	1+
522.92634	452	
531.03289	595	1+
540.23351	212	1+
549.75164	334	
557.25784	220	1+
575.28152	1564	1+
582.28876	285	1+
610.30139	252	1+
611.08230	218	
614.31171	353	1+
623.29818	186	
624.11303	348	
624.82096	220	
627.31655	547	1+
628.81765	259	1+
630.33591	472	1+
630.97356	252	
632.31528	1581	1+
637.29064	283	1+
643.25961	339	1+
646.31495	856	1+
653.32522	624	1+
671.29305	237	1+
675.30576	208	
681.13253	2246	1+
686.31720	288	
686.82054	200	
717.32573	300	
734.86005	301	
742.30932	205	1+
766.33805	209	
793.37584	731	1+
824.39544	258	
869.19993	293	
970.10219	566	1+
979.48447	381	1+
1049.55036	420	1+
1050.55427	190	
1085.12805	452	
1086.11533	204	
1240.61925	375	1+
1249.59563	965	1+
1265.63851	1400	1+
1346.63317	360	1+
1379.64390	473	1+
1435.63000	4785	1+
1469.70829	783	1+
1534.69923	4621	1+
1565.76875	827	1+
END IONS

###FS:    #m/z: 699.66080 #charge   3
###MaxRes:#m/z:  0.00000 #charge-128
###MS: 1132
###MSMS: 1135
BEGIN IONS
TITLE=Cmpd 342, AutoMSn(699.6608), 19.2 min
RTINSECONDS=1151.66
SCANS=MS: 1132 MSMS: 1135
PEPMASS=699.66080	17754
CHARGE=3+
330.13880	172	
349.16567	336	
409.19638	263	1+
422.70403	140	
430.20381	136	
474.24355	159	
479.72994	136	
483.23656	274	
496.24380	169	
523.23693	243	
533.75634	134	
539.25103	206	1+
552.26133	170	
553.26506	412	1+
561.26781	234	1+
566.75035	338	1+
570.26536	264	
570.76532	152	
581.25891	177	
597.89718	185	
610.28840	1706	1+
618.27764	139	
627.29704	330	
647.30321	296	1+
652.32293	176	
686.85963	160	
694.01974	164	
696.22984	283	
697.32412	2200	1+
700.02221	383	1+
700.34490	668	1+
700.70214	164	
700.83870	246	1+
702.35563	567	1+
704.35084	328	1+
818.37875	1008	1+
844.39190	464	1+
901.40853	545	1+
937.46583	881	1+
958.43175	1031	1+
965.45889	330	
1034.49190	671	1+
1045.47663	191	
1052.49030	620	1+
1133.53683	135	
1177.55420	456	1+
1373.66947	521	1+
END IONS

###FS:    #m/z: 686.02504 #charge   3
###MaxRes:#m/z:  0.00000 #charge-128
###MS: 1136
###MSMS: 1137
BEGIN IONS
TITLE=Cmpd 343, AutoMSn(686.0250), 19.2 min
RTINSECONDS=1154.7
SCANS=MS: 1136 MSMS: 1137
PEPMASS=686.02504	46010
CHARGE=3+
330.14011	2072	1+
410.16272	374	
427.19893	501	
437.30999	261	
489.26300	935	1+
495.26189	548	1+
523.24585	886	1+
540.26958	623	1+
554.29804	315	1+
571.21821	272	
576.31745	1660	1+
576.65155	1472	1+
576.98339	914	
584.34071	375	
602.77360	231	1+
604.30547	1284	1+
604.86191	440	
608.33766	355	1+
614.30916	339	1+
614.66061	272	
618.85287	356	
619.35802	377	
625.38980	281	1+
633.32799	397	
636.32977	818	1+
638.58181	232	1+
644.32328	325	1+
653.36332	493	
655.34478	267	1+
662.35547	449	
671.33796	285	1+
674.34254	280	
680.02509	570	1+
680.35711	1253	1+
680.69538	543	
681.84250	625	1+
682.63303	391	1+
685.32649	334	
685.69204	1903	1+
686.02167	3126	1+
686.35346	3371	1+
687.88191	288	
690.34390	403	1+
733.33061	1157	1+
766.43422	775	1+
820.37004	5070	1+
854.96031	332	
855.45909	334	
862.96409	572	
863.44801	632	
933.44092	1073	1+
974.51600	252	
1048.47314	527	
1049.47922	271	
1106.58754	257	
1123.59997	1503	1+
1176.57581	809	1+
1219.60748	504	1+
1290.62227	2397	1+
1364.68041	1146	1+
1403.69910	3582	1+
1481.76454	500	1+
1516.78797	3248	1+
1629.86578	1019	1+
1726.92554	12258	1+
1840.94659	448	1+
1897.98798	2585	1+
1985.02491	1185	1+
END IONS

###FS:    #m/z: 630.62519 #charge   3
###MaxRes:#m/z:  0.00000 #charge-128
###MS: 1136
###MSMS: 1138
BEGIN IONS
TITLE=Cmpd 344, AutoMSn(630.6252), 19.3 min
RTINSECONDS=1155.2
SCANS=MS: 1136 MSMS: 1138
PEPMASS=630.62519	26664
CHARGE=3+
329.18020	1520	1+
343.16013	284	
357.17738	1227	1+
361.19158	636	1+
396.20233	198	
402.24262	324	
411.21851	294	1+
428.25039	485	
456.24073	939	1+
460.24494	1623	1+
496.21724	282	1+
501.25916	279	1+
513.03897	293	1+
517.26030	269	1+
520.25346	256	1+
522.58891	314	1+
522.93404	276	
523.24735	502	1+
526.79373	187	
531.03891	390	1+
539.26115	226	1+
558.26594	289	1+
575.27468	1956	1+
582.79867	191	
594.29654	480	1+
608.28936	472	1+
612.30945	238	1+
616.30672	184	
618.25494	205	
624.10827	320	1+
627.30026	420	1+
628.80401	662	1+
629.32124	263	
630.32410	649	1+
631.62715	201	
632.32139	381	
633.32445	748	1+
636.33914	194	
646.32572	954	1+
667.29628	219	1+
681.12554	1757	1+
686.32750	315	
689.81359	188	
690.31921	224	
700.33389	285	1+
716.32328	288	
743.33534	237	
758.85579	266	1+
779.37231	182	
793.38621	1033	1+
796.37704	214	
802.78252	265	
851.45484	226	
910.42318	261	
940.45990	260	1+
970.09119	440	1+
973.50744	265	1+
980.46192	428	
1085.11151	478	
1098.49666	1219	1+
1245.57467	741	1+
1249.57523	1360	1+
1258.65908	728	1+
1305.62755	676	1+
1417.61499	637	1+
1435.62631	6668	1+
1468.69236	724	1+
1531.66997	452	1+
1534.70080	6943	1+
1565.74824	585	1+
1647.76966	752	1+
1762.80781	810	1+
END IONS

###FS:    #m/z: 686.02567 #charge   3
###MaxRes:#m/z:  0.00000 #charge-128
###MS: 1140
###MSMS: 1141
BEGIN IONS
TITLE=Cmpd 345, AutoMSn(686.0257), 19.3 min
RTINSECONDS=1158.73
SCANS=MS: 1140 MSMS: 1141
PEPMASS=686.02567	87531
CHARGE=3+
330.13976	2445	1+
410.15985	481	
427.20050	541	
471.24656	598	
489.27024	602	
495.26178	811	1+
512.28071	427	
523.25090	769	
540.28274	1362	1+
575.19632	438	
575.97407	1762	1+
576.31263	3114	1+
576.64931	2895	1+
578.53378	521	
584.33208	486	1+
588.78376	717	
589.29400	370	
604.30022	1920	1+
604.85524	1053	1+
614.32864	442	
618.85634	468	
653.36524	1631	1+
662.34844	435	
680.01894	1669	1+
680.35157	983	
680.68875	1607	1+
684.78990	562	1+
685.34914	632	
685.68852	488	
686.02582	6419	1+
686.35831	5669	1+
686.69807	2628	
690.33255	373	
733.33533	1521	1+
749.39956	541	1+
766.44640	406	
820.36797	7214	1+
855.46652	389	
862.96371	855	
863.46218	845	
889.08586	388	
915.99545	446	
933.44784	879	1+
1048.47390	1412	1+
1106.58899	441	
1106.60097	962	1+
1123.61197	1857	1+
1271.63255	1465	1+
1290.61889	3552	1+
1364.70642	847	1+
1403.70049	4663	1+
1516.78634	6110	1+
1629.87354	1895	1+
1726.92601	22439	1+
1840.96625	1086	1+
1897.98996	5836	1+
1985.02437	1578	1+
END IONS

###FS:    #m/z: 630.96345 #charge   3
###MaxRes:#m/z:  0.00000 #charge-128
###MS: 1140
###MSMS: 1142
BEGIN IONS
TITLE=Cmpd 346, AutoMSn(630.9634), 19.3 min
RTINSECONDS=1159.24
SCANS=MS: 1140 MSMS: 1142
PEPMASS=630.96345	29721
CHARGE=3+
329.18297	1469	1+
343.16583	272	1+
357.17630	1382	1+
361.18170	744	1+
383.19697	230	1+
387.19055	296	1+
397.19605	209	
402.23528	201	
428.24706	453	
443.21581	279	1+
456.23987	782	1+
460.24967	1553	1+
485.25561	372	1+
500.24992	301	1+
506.23497	311	
508.26096	300	1+
522.58713	391	1+
531.03399	611	
549.73869	250	
550.24958	391	1+
558.24527	296	1+
573.78520	232	
575.27473	1991	1+
582.79576	190	
586.29143	280	1+
593.30488	614	1+
601.29336	378	1+
605.28487	319	1+
611.30358	320	1+
611.57903	176	
616.29951	185	
621.30361	454	1+
621.65675	341	1+
623.78860	324	1+
624.11777	263	
627.00564	356	1+
627.31637	1123	1+
628.66051	485	1+
630.96397	226	
631.29608	706	1+
633.31265	1004	1+
646.31809	687	1+
651.36607	184	
655.82622	175	
661.33532	273	
681.12627	1207	1+
686.81420	276	
700.81828	175	
709.31148	261	
709.81893	251	1+
734.85260	625	1+
742.31271	322	1+
758.83866	341	
759.35129	347	1+
766.33539	475	1+
774.41823	260	
782.39005	273	1+
793.38405	814	1+
802.77565	579	
848.36531	251	1+
873.46788	263	
881.89103	180	
882.41364	243	
940.41886	877	1+
951.45880	235	1+
970.09781	242	
973.50166	546	1+
1034.50796	451	1+
1217.56907	440	1+
1249.57047	1207	1+
1305.62536	815	1+
1435.63623	5718	1+
1469.69841	758	1+
1534.69871	6529	1+
1647.77518	1030	1+
1819.86637	568	1+
END IONS

###FS:    #m/z: 602.31737 #charge   2
###MaxRes:#m/z:  0.00000 #charge-128
###MS: 1140
###MSMS: 1143
BEGIN IONS
TITLE=Cmpd 347, AutoMSn(602.3174), 19.3 min
RTINSECONDS=1159.74
SCANS=MS: 1140 MSMS: 1143
PEPMASS=602.31737	26943
CHARGE=2+
328.19710	623	1+
364.46784	269	
386.17848	804	1+
393.75937	180	
393.91631	168	
404.17030	142	
431.21286	264	1+
441.25318	354	1+
457.23894	391	1+
470.25563	140	
471.23969	569	1+
481.20218	210	1+
499.23940	1765	1+
514.26961	4406	1+
518.26404	186	
521.78976	228	
527.32643	535	1+
543.24244	168	
572.28214	200	
583.29556	595	1+
594.30069	246	
599.31863	381	1+
601.32426	2496	1+
612.31525	918	1+
630.34645	196	
638.71541	347	
659.37941	147	
662.26090	219	1+
677.30884	369	
709.33128	501	1+
726.36081	611	1+
734.29836	140	
762.37058	193	
780.35894	162	
790.39192	313	
797.39592	930	1+
806.89771	144	
836.46179	270	1+
862.42417	265	1+
875.48901	524	1+
895.42451	176	
903.47182	406	1+
960.49464	149	
1017.50861	1093	1+
1036.53474	279	
1071.51504	140	
1088.55659	418	
1089.55134	377	
END IONS

###FS:    #m/z: 686.02681 #charge   3
###MaxRes:#m/z:  0.00000 #charge-128
###MS: 1144
###MSMS: 1145
BEGIN IONS
TITLE=Cmpd 348, AutoMSn(686.0268), 19.4 min
RTINSECONDS=1162.76
SCANS=MS: 1144 MSMS: 1145
PEPMASS=686.02681	83342
CHARGE=3+
330.13985	2543	1+
410.16699	606	
471.24942	683	1+
489.26224	755	1+
495.26433	999	1+
512.28088	340	1+
523.25121	1061	1+
540.27462	869	1+
553.79997	468	
554.29609	359	
569.28471	341	1+
575.19382	318	
576.30929	3034	1+
576.65130	2092	1+
576.98399	1006	
584.33705	316	
588.79135	549	
589.28518	341	
602.97687	421	1+
614.32116	585	1+
614.65150	472	
636.33300	836	1+
653.34982	1225	1+
662.67903	504	
674.67273	395	1+
680.02189	1174	1+
680.34548	1842	1+
680.68108	806	
684.35339	991	1+
685.69222	706	
686.02902	4719	1+
686.36034	5301	1+
686.69754	2888	1+
688.84476	402	
689.35982	814	1+
733.33734	1471	1+
741.37824	388	
743.47284	290	
749.43068	291	
766.43288	577	1+
794.46789	344	
820.36751	6750	1+
855.45604	372	
855.94280	294	
862.96022	905	
863.45757	772	
920.99429	421	
921.48802	468	
933.44254	724	1+
993.02180	387	
993.51624	559	1+
1003.50951	342	
1048.48078	1074	1+
1123.60424	1741	1+
1207.62592	2206	1+
1236.70198	1222	1+
1290.61061	3331	1+
1323.71865	797	1+
1403.69534	4525	1+
1499.78698	626	1+
1516.79072	5229	1+
1629.86762	1709	1+
1726.92728	19104	1+
1810.89264	613	1+
1897.99018	4853	1+
END IONS

###FS:    #m/z: 602.31487 #charge   2
###MaxRes:#m/z:  0.00000 #charge-128
###MS: 1144
###MSMS: 1146
BEGIN IONS
TITLE=Cmpd 349, AutoMSn(602.3149), 19.4 min
RTINSECONDS=1163.26
SCANS=MS: 1144 MSMS: 1146
PEPMASS=602.31487	34603
CHARGE=2+
326.18537	139	
328.19664	447	
345.70498	156	
382.20034	222	
386.17664	1042	1+
395.70706	227	
408.21561	388	1+
428.21454	314	1+
437.23450	352	1+
440.23744	136	
443.24624	176	
463.24087	148	
470.25633	338	1+
499.24224	1260	1+
503.24799	136	
514.26973	2856	1+
527.32056	440	1+
542.24511	185	
545.77938	159	
593.29627	154	
593.80537	139	
598.38530	311	
598.80895	154	
599.32075	616	1+
601.33566	2029	1+
604.31360	749	1+
612.31028	1111	1+
655.32574	152	
677.29847	142	
709.34641	246	
726.35926	929	1+
773.35501	190	
780.35205	137	
790.38958	784	1+
797.39862	901	1+
895.44826	182	
903.46957	678	1+
913.49690	134	
1000.49282	206	
1017.52066	1264	1+
1036.53216	159	
1071.50723	147	
1088.55117	1017	1+
END IONS

###FS:    #m/z: 523.29926 #charge   2
###MaxRes:#m/z:  0.00000 #charge-128
###MS: 1144
###MSMS: 1147
BEGIN IONS
TITLE=Cmpd 350, AutoMSn(523.2993), 19.4 min
RTINSECONDS=1163.76
SCANS=MS: 1144 MSMS: 1147
PEPMASS=523.29926	23228
CHARGE=2+
329.17462	347	1+
340.16942	198	
341.14375	486	
359.12777	229	
362.18180	311	1+
369.18699	208	
376.19728	167	
393.22651	154	
399.20775	159	
407.19644	157	
416.20403	193	
433.21989	177	
440.20930	309	
442.24509	243	1+
450.24381	1766	1+
453.21938	304	1+
457.16421	532	1+
461.23304	575	1+
465.25100	237	1+
470.22687	653	1+
479.76859	157	
486.28981	3525	1+
501.74119	215	
502.25149	346	1+
509.72840	883	1+
520.27505	658	1+
522.28913	1460	1+
526.28489	928	1+
533.94336	992	
534.88521	398	
563.32490	1416	1+
570.32845	167	
571.20624	747	1+
585.34595	817	
586.32280	1182	1+
620.31536	150	
638.34768	1026	1+
657.35541	673	1+
661.33712	300	1+
671.37801	222	
678.35148	2099	1+
679.96699	256	
698.42157	321	1+
703.34490	258	1+
748.42023	1442	1+
761.40751	242	
779.40101	2517	1+
785.46745	371	1+
789.40495	497	1+
793.41955	226	1+
805.43806	161	
849.46698	1735	1+
859.44500	534	1+
860.23438	189	
869.20077	305	
876.46236	2496	1+
898.53741	411	
914.44964	279	1+
946.51948	515	1+
946.52467	4955	1+
1019.45682	1136	1+
1035.50888	981	1+
END IONS

###FS:    #m/z: 478.77159 #charge   2
###MaxRes:#m/z:  0.00000 #charge-128
###MS: 1148
###MSMS: 1149
BEGIN IONS
TITLE=Cmpd 351, AutoMSn(478.7716), 19.4 min
RTINSECONDS=1166.79
SCANS=MS: 1148 MSMS: 1149
PEPMASS=478.77159	17567
CHARGE=2+
357.20932	111	
368.23108	906	1+
371.21600	158	
374.62751	618	
375.23675	270	
385.25298	1121	1+
387.20579	109	
391.01592	134	
396.22064	114	
404.25152	182	
435.23752	111	
437.21765	111	
439.26548	230	
443.23839	203	1+
454.26702	176	
456.28799	1161	1+
459.26531	370	1+
463.26287	110	
474.28862	363	1+
476.30651	797	1+
478.26334	930	1+
480.26772	1306	1+
483.50469	672	
487.54315	124	
517.28243	119	
533.28701	136	
536.27165	112	
553.29725	271	1+
563.29243	112	
567.30416	211	1+
569.31825	203	
570.33166	3618	1+
647.37370	103	
666.38958	156	
667.37714	298	1+
681.39452	499	1+
683.42023	5686	1+
694.39539	325	1+
743.44522	210	
756.41766	112	
796.49172	463	1+
800.61304	176	
END IONS

###FS:    #m/z: 602.31396 #charge   2
###MaxRes:#m/z:  0.00000 #charge-128
###MS: 1148
###MSMS: 1150
BEGIN IONS
TITLE=Cmpd 352, AutoMSn(602.3140), 19.5 min
RTINSECONDS=1167.29
SCANS=MS: 1148 MSMS: 1150
PEPMASS=602.31396	30200
CHARGE=2+
328.19816	538	
361.17548	157	
364.15193	161	
385.18854	212	
386.18088	727	1+
394.69833	266	1+
402.24825	266	
408.21505	418	1+
455.25813	196	
470.25795	143	
471.23120	417	1+
482.24708	202	
499.23456	1064	1+
514.27089	2375	1+
518.77217	161	
527.31304	278	1+
528.75193	163	
530.27829	197	
534.88323	517	
572.28969	177	
585.31534	493	1+
591.31946	139	
598.26386	175	
600.31148	292	
601.31521	1765	1+
612.31253	674	1+
627.33765	250	
636.65778	187	
709.35374	199	
726.35517	678	1+
768.39502	146	
790.39125	507	1+
797.38922	689	1+
816.40679	150	
836.45993	152	
875.46250	414	1+
903.46558	520	1+
912.47417	369	1+
1001.51600	187	
1017.51310	478	1+
1017.51965	182	
1019.49821	155	
1088.55221	603	1+
END IONS

###FS:    #m/z: 523.29716 #charge   2
###MaxRes:#m/z:  0.00000 #charge-128
###MS: 1148
###MSMS: 1151
BEGIN IONS
TITLE=Cmpd 353, AutoMSn(523.2972), 19.5 min
RTINSECONDS=1167.79
SCANS=MS: 1148 MSMS: 1151
PEPMASS=523.29716	22780
CHARGE=2+
340.18404	169	
341.13583	170	
361.21773	171	
362.16537	267	
415.21868	161	
430.22137	170	
433.23455	234	
439.23671	793	1+
446.23486	203	
450.24521	1038	1+
461.23917	524	1+
471.22010	242	1+
486.28671	2944	1+
491.58794	559	
501.71592	184	
504.28079	532	1+
508.25506	167	
509.74298	556	1+
518.75726	148	
519.28896	175	
520.29804	717	1+
522.27561	1639	1+
527.30045	154	
527.84698	285	
542.28880	204	1+
560.28389	279	1+
563.32174	1289	1+
572.19755	323	
573.29820	253	1+
585.32791	1562	1+
594.30818	156	
597.80846	230	
620.34820	300	1+
627.37993	201	
638.35050	586	1+
657.35736	358	1+
661.33154	249	
672.37001	211	
678.35613	1192	1+
690.34101	151	
698.40216	184	
748.42349	797	1+
761.38540	305	1+
779.40094	1480	1+
785.46060	336	1+
790.71650	240	
803.93463	180	
849.46821	1656	1+
858.43007	323	1+
876.46168	1818	1+
914.43297	223	1+
946.52568	3757	1+
1019.48568	1160	1+
END IONS

###FS:    #m/z: 625.60485 #charge   3
###MaxRes:#m/z:  0.00000 #charge-128
###MS: 1152
###MSMS: 1153
BEGIN IONS
TITLE=Cmpd 354, AutoMSn(625.6049), 19.5 min
RTINSECONDS=1170.81
SCANS=MS: 1152 MSMS: 1153
PEPMASS=625.60485	25084
CHARGE=3+
327.17746	348	1+
343.16276	340	
360.18873	537	1+
387.18746	659	
393.76089	275	
400.19644	262	
404.22308	6055	1+
408.70029	240	
410.89352	740	
411.21733	302	1+
416.20672	345	1+
428.23097	288	1+
446.26230	449	1+
460.24811	246	
473.23583	286	1+
476.24658	424	
486.24581	807	1+
493.74152	249	1+
497.25127	502	1+
502.23434	344	1+
508.24367	363	1+
511.23629	286	1+
515.29460	382	1+
517.30763	6199	1+
522.24339	241	1+
530.26545	372	1+
535.27064	253	1+
543.25227	297	1+
550.01110	255	
550.16265	239	
550.26282	696	1+
554.25638	702	1+
565.28058	296	1+
570.27755	239	1+
574.26859	953	1+
581.28569	228	1+
583.27151	325	1+
586.29078	341	1+
592.31643	359	1+
599.33516	253	
600.29022	701	1+
606.77059	241	
608.30128	419	1+
614.29325	322	1+
616.29337	1125	1+
616.66213	547	1+
616.98893	777	1+
621.98965	277	
622.32055	308	
622.66329	2398	1+
622.99330	2413	1+
623.32070	2743	1+
626.00930	238	
626.68563	1035	1+
627.00821	936	1+
627.33990	2151	1+
629.00340	617	1+
629.33234	1502	1+
629.66355	547	1+
637.30993	456	1+
645.37098	2358	1+
650.35981	1471	1+
654.76595	686	1+
661.32614	1539	1+
681.12718	325	
685.32047	801	1+
689.34348	267	1+
703.32529	1309	1+
712.15644	389	
718.33171	407	
718.81576	276	
730.40788	442	
743.37141	534	1+
758.45383	261	1+
766.35772	279	
774.40160	1106	1+
778.40906	383	1+
787.37906	323	
790.37680	300	1+
794.40780	472	1+
798.39068	800	1+
816.40883	1974	1+
825.98113	549	
843.43804	353	
848.38549	451	1+
863.42920	355	1+
874.45371	293	
878.42212	446	1+
886.45325	367	1+
915.46147	766	1+
979.47063	1151	1+
1011.46492	354	1+
1216.57430	500	1+
1246.61043	1026	1+
1486.74015	635	1+
1504.76874	875	1+
1522.76658	678	1+
1534.69860	954	1+
1559.82526	1013	1+
1614.76607	929	1+
1653.78387	1525	1+
1667.81450	370	1+
1743.83722	2974	1+
1855.85790	1064	1+
END IONS

###FS:    #m/z: 478.77136 #charge   2
###MaxRes:#m/z:  0.00000 #charge-128
###MS: 1152
###MSMS: 1154
BEGIN IONS
TITLE=Cmpd 355, AutoMSn(478.7714), 19.5 min
RTINSECONDS=1171.31
SCANS=MS: 1152 MSMS: 1154
PEPMASS=478.77136	22058
CHARGE=2+
368.22796	688	1+
374.62955	329	
375.22762	116	
376.18398	131	
385.24890	1145	1+
387.20638	129	
391.81444	152	
393.76017	381	
393.92084	188	
395.22436	126	
405.24756	118	
423.24734	128	
426.21361	112	
433.02675	120	
439.26271	346	
446.25078	180	
456.28576	1432	1+
460.26478	120	
461.26270	323	1+
474.26528	523	1+
476.27643	676	1+
479.25400	398	
480.27238	1323	1+
483.50849	332	
487.53394	226	
533.28350	170	
536.28738	176	
553.30104	486	1+
569.30221	204	
570.33575	3128	1+
581.29560	128	
666.38496	497	1+
672.39715	137	
681.38964	475	1+
683.41789	6286	1+
693.39766	166	
743.42594	151	
796.50110	570	1+
955.54403	609	1+
END IONS

###FS:    #m/z: 834.42292 #charge   3
###MaxRes:#m/z:  0.00000 #charge-128
###MS: 1152
###MSMS: 1155
BEGIN IONS
TITLE=Cmpd 356, AutoMSn(834.4229), 19.5 min
RTINSECONDS=1171.81
SCANS=MS: 1152 MSMS: 1155
PEPMASS=834.42292	15953
CHARGE=3+
366.13766	101	
404.21982	102	
548.24265	275	1+
645.37060	150	
661.82319	100	
662.35162	100	
667.80235	101	
697.86660	103	
731.30124	112	
743.36084	135	
758.45742	170	
807.62116	115	
831.67070	106	
832.39406	284	1+
833.89328	103	
834.10181	619	1+
834.41502	1021	1+
834.75984	798	1+
837.39382	146	
935.10907	102	
END IONS

###FS:    #m/z: 626.07223 #charge   3
###MaxRes:#m/z:  0.00000 #charge-128
###MS: 1156
###MSMS: 1157
BEGIN IONS
TITLE=Cmpd 357, AutoMSn(626.0722), 19.6 min
RTINSECONDS=1174.84
SCANS=MS: 1156 MSMS: 1157
PEPMASS=626.07223	23645
CHARGE=3+
314.18444	221	
351.15464	266	1+
357.17109	257	1+
360.19015	216	
387.18988	571	1+
393.76068	567	
393.92318	272	
404.22367	4797	1+
410.88966	416	
416.19966	219	1+
422.15017	302	
428.25096	226	
441.22855	261	1+
446.26289	453	1+
468.23499	326	1+
471.23310	314	1+
476.25083	261	
483.50675	313	
486.25425	609	1+
492.23917	239	1+
499.27782	459	1+
502.73283	311	1+
514.28336	294	1+
517.30791	5125	1+
541.23221	281	1+
550.25279	907	1+
556.75870	232	
557.26642	382	1+
562.27327	226	
566.29089	213	1+
574.28867	450	1+
576.29137	233	
582.27925	471	1+
593.31589	227	
594.79038	275	1+
599.29195	733	1+
610.31075	256	1+
616.29411	1636	1+
616.65961	648	1+
616.98023	693	1+
620.99260	433	1+
621.30945	514	1+
622.65895	2144	1+
622.98992	2264	1+
623.32602	2390	1+
626.01092	423	
626.67624	751	1+
627.01190	795	1+
627.33511	1372	1+
628.66249	493	1+
628.83739	438	1+
628.98694	1238	1+
629.32623	1328	1+
636.67712	227	
636.82529	284	
637.30743	419	1+
645.35940	2715	1+
650.35851	957	1+
657.31947	248	1+
661.32176	1216	1+
670.31612	320	1+
685.32434	351	1+
703.32585	873	1+
709.31641	248	
712.16528	410	
718.33602	260	
729.38453	367	1+
730.90679	380	
734.86674	366	1+
741.36267	222	1+
743.35926	303	1+
750.34524	341	1+
756.36650	408	1+
765.35492	235	1+
767.84891	220	
771.41858	253	1+
774.40553	1115	1+
780.42703	598	1+
791.39022	322	1+
795.38009	292	1+
798.40261	658	1+
808.38564	362	1+
814.38415	275	1+
816.40809	1564	1+
825.97666	655	
864.45650	215	1+
871.42176	232	
874.47132	343	1+
878.42996	622	1+
886.43766	208	
914.45619	839	1+
951.46590	215	1+
979.46948	422	1+
993.46339	219	
1065.49799	374	1+
1215.58445	612	1+
1424.69563	811	1+
1505.75834	499	1+
1522.81706	759	1+
1560.85307	675	1+
1653.79162	2701	1+
1668.81259	665	1+
1685.84454	751	1+
1743.83361	2818	1+
1856.87555	677	1+
END IONS

###FS:    #m/z: 478.77092 #charge   2
###MaxRes:#m/z:  0.00000 #charge-128
###MS: 1156
###MSMS: 1158
BEGIN IONS
TITLE=Cmpd 358, AutoMSn(478.7709), 19.6 min
RTINSECONDS=1175.34
SCANS=MS: 1156 MSMS: 1158
PEPMASS=478.77092	20395
CHARGE=2+
343.17318	107	
359.43899	112	
368.23030	552	
375.23822	110	
385.25698	680	1+
387.20892	291	1+
391.74811	161	
400.19982	126	
409.22573	104	
412.24262	249	1+
427.24722	145	
439.25828	243	
446.25078	163	
454.25074	123	
456.28889	815	1+
460.28728	588	1+
463.25878	195	
474.26900	516	1+
476.26650	770	1+
478.26689	1096	1+
480.26437	722	1+
482.28379	297	
483.50299	368	
484.24868	183	
515.29201	126	
528.19457	127	
531.27029	119	
553.30498	271	1+
569.28769	137	
570.33613	2557	1+
581.29713	561	1+
590.33599	287	
630.35192	176	
650.36771	273	
658.91588	144	
666.38692	301	1+
683.41770	4791	1+
692.21187	326	
694.38961	343	1+
743.41477	156	
END IONS

###FS:    #m/z: 834.42077 #charge   3
###MaxRes:#m/z:  0.00000 #charge-128
###MS: 1156
###MSMS: 1159
BEGIN IONS
TITLE=Cmpd 359, AutoMSn(834.4208), 19.6 min
RTINSECONDS=1175.84
SCANS=MS: 1156 MSMS: 1159
PEPMASS=834.42077	15563
CHARGE=3+
404.22635	104	
459.23620	125	
654.34674	142	
750.40886	157	
828.35015	129	
831.39904	171	
831.61904	107	
834.40251	1313	1+
834.75171	581	1+
835.10546	643	1+
837.62094	118	
838.92414	158	
840.43534	128	
1180.59986	108	
1671.73826	595	1+
END IONS

###FS:    #m/z: 543.74720 #charge   2
###MaxRes:#m/z:  0.00000 #charge-128
###MS: 1160
###MSMS: 1161
BEGIN IONS
TITLE=Cmpd 360, AutoMSn(543.7472), 19.6 min
RTINSECONDS=1178.87
SCANS=MS: 1160 MSMS: 1161
PEPMASS=543.74720	14890
CHARGE=2+
322.18865	253	
327.17679	132	
329.12706	788	1+
380.16923	266	1+
387.87734	131	
402.22904	185	
414.21527	789	
424.20095	871	1+
442.21322	3109	1+
449.26132	661	
458.22853	133	
465.18718	553	1+
468.44522	132	
479.23634	266	1+
482.21803	3139	1+
490.26440	371	
523.27364	265	
528.26878	273	1+
534.74786	360	1+
539.29418	232	
540.31842	467	1+
542.28458	719	1+
543.74676	4234	1+
544.26963	2207	1+
548.27170	170	
550.03761	307	
558.22086	139	
577.27381	496	
589.32115	237	
594.29190	304	
603.27497	133	
605.28023	720	1+
645.27756	6624	1+
653.72255	639	1+
697.39410	162	
758.36599	3384	1+
762.36660	138	
766.90723	269	
767.45226	322	
768.35397	166	
768.57031	197	
867.39971	253	1+
886.44466	571	1+
966.48182	132	
1069.46897	358	1+
END IONS

###FS:    #m/z: 622.80213 #charge   3
###MaxRes:#m/z:  0.00000 #charge-128
###MS: 1160
###MSMS: 1162
BEGIN IONS
TITLE=Cmpd 361, AutoMSn(622.8021), 19.7 min
RTINSECONDS=1179.37
SCANS=MS: 1160 MSMS: 1162
PEPMASS=622.80213	16304
CHARGE=3+
404.22270	2104	1+
410.88865	566	
446.27318	330	1+
473.72368	257	
487.23098	247	1+
493.23540	354	1+
502.72639	179	
503.22247	189	
515.28114	346	1+
517.30489	2252	1+
539.25097	181	
552.76825	252	
568.77417	437	1+
573.28036	381	1+
586.31069	397	
590.28755	298	1+
593.32801	212	
601.31233	321	1+
610.28666	316	1+
614.31588	420	1+
616.29912	193	
616.99700	195	
617.31389	616	1+
619.31377	687	1+
621.32021	918	1+
621.80408	487	1+
622.66104	1362	1+
622.98645	1870	1+
623.31325	2381	1+
624.79434	181	
625.68557	407	1+
626.30637	535	1+
627.01038	425	
628.34287	388	
643.34385	185	
645.36200	920	1+
650.35658	570	1+
662.33140	316	1+
693.31224	220	
699.30694	183	
701.41748	223	
703.31519	625	1+
712.88156	171	
730.91490	244	
763.45550	403	1+
772.40108	173	
780.38796	248	
795.89553	205	
808.36804	211	
816.40389	1352	1+
825.98114	224	
826.24211	192	
864.46413	306	1+
914.44796	557	1+
1111.53338	436	1+
1123.46078	444	1+
1139.52275	562	1+
1209.54701	502	1+
1215.61274	423	1+
1273.65171	422	1+
1359.68908	423	1+
1538.73983	709	1+
1636.78562	511	1+
1653.78957	3313	1+
1743.79782	573	1+
END IONS

###FS:    #m/z: 595.27030 #charge   2
###MaxRes:#m/z:  0.00000 #charge-128
###MS: 1160
###MSMS: 1163
BEGIN IONS
TITLE=Cmpd 362, AutoMSn(595.2703), 19.7 min
RTINSECONDS=1179.87
SCANS=MS: 1160 MSMS: 1163
PEPMASS=595.27030	15351
CHARGE=2+
313.14449	153	
379.68843	378	1+
411.22249	151	
417.25078	132	
448.21551	116	
465.19049	154	
482.20833	635	1+
485.73807	156	
499.24460	195	
510.21397	117	
511.64272	124	
518.29017	130	
518.74050	118	
521.25898	121	
558.26565	239	
558.76219	182	
562.29898	120	
573.16939	153	
574.29766	153	
580.29291	124	
590.31136	574	1+
594.30980	864	1+
595.76480	119	
598.33387	566	1+
645.28294	1218	1+
653.73502	582	1+
653.83157	118	
702.37521	283	1+
758.36327	1465	1+
768.36051	120	
773.37841	121	
790.39879	128	
868.42004	409	1+
886.40782	134	
926.44618	413	
1055.51890	1731	1+
1069.52397	522	1+
1183.62424	404	1+
END IONS

###FS:    #m/z: 543.74761 #charge   2
###MaxRes:#m/z:  0.00000 #charge-128
###MS: 1164
###MSMS: 1165
BEGIN IONS
TITLE=Cmpd 363, AutoMSn(543.7476), 19.7 min
RTINSECONDS=1182.9
SCANS=MS: 1164 MSMS: 1165
PEPMASS=543.74761	60256
CHARGE=2+
322.18701	428	
329.12631	1427	
402.22702	348	
414.21864	1905	1+
424.20030	4213	1+
442.21225	8931	1+
449.26037	1063	
465.19687	663	
482.21865	8822	1+
492.19695	446	
535.23789	458	
540.26680	308	
541.30264	660	1+
543.74692	15192	1+
547.28906	330	
554.26022	422	
577.28321	1402	1+
589.31597	402	
605.26977	1303	1+
628.26124	586	
645.27994	23592	1+
653.73648	1161	1+
758.36397	13187	1+
767.45424	642	
768.34547	841	1+
768.56540	362	
886.44306	1194	1+
END IONS

###FS:    #m/z: 622.99008 #charge   3
###MaxRes:#m/z:  0.00000 #charge-128
###MS: 1164
###MSMS: 1166
BEGIN IONS
TITLE=Cmpd 364, AutoMSn(622.9901), 19.7 min
RTINSECONDS=1183.4
SCANS=MS: 1164 MSMS: 1166
PEPMASS=622.99008	16253
CHARGE=3+
364.46242	178	
375.23235	299	
404.21879	1615	1+
425.19855	226	
446.26985	277	
451.20553	225	
457.23209	278	1+
485.23006	246	
501.74027	402	1+
503.22306	173	
506.24035	248	1+
506.57436	169	
509.78615	339	
517.30306	1196	1+
525.73377	176	
538.26276	220	1+
549.27929	219	1+
554.22785	290	1+
562.74312	275	
572.27457	327	1+
584.27604	200	
586.30450	228	
590.26288	170	
593.32008	531	1+
597.79258	202	
601.30788	490	1+
608.31299	251	1+
614.30178	284	1+
616.98810	208	
617.32071	197	
618.30923	474	1+
619.98637	341	1+
620.32701	571	1+
622.34826	587	
622.65247	1619	1+
622.81028	269	
622.98443	1789	1+
623.31384	1969	1+
626.30929	453	1+
626.67300	245	
628.32881	276	
645.35380	658	1+
650.35573	1722	1+
680.35432	349	1+
685.30026	172	
712.85883	232	
750.36506	317	1+
758.41196	222	1+
762.41287	329	1+
769.37593	220	1+
781.41873	277	1+
799.89596	258	
816.40428	688	1+
832.38513	292	1+
837.40254	208	
855.38163	215	1+
914.44836	705	1+
1403.68527	438	1+
1559.80483	439	1+
1635.77334	793	1+
1653.80437	2352	1+
1743.82504	603	1+
END IONS

###FS:    #m/z: 668.93527 #charge   3
###MaxRes:#m/z:  0.00000 #charge-128
###MS: 1164
###MSMS: 1167
BEGIN IONS
TITLE=Cmpd 365, AutoMSn(668.9353), 19.7 min
RTINSECONDS=1183.9
SCANS=MS: 1164 MSMS: 1167
PEPMASS=668.93527	11971
CHARGE=3+
349.15181	208	
368.18860	256	
391.75022	225	
402.23008	210	
419.19611	221	1+
436.19346	243	1+
455.21832	228	
458.27087	180	
463.21623	202	
501.24620	217	
520.21999	278	1+
522.92771	161	
532.27208	202	
543.23820	198	
565.26334	376	1+
591.90487	145	
592.22639	308	
595.25352	331	1+
597.90200	2136	1+
598.24172	1247	1+
598.56046	847	
631.27366	148	
636.80421	157	
641.32051	185	
653.32041	244	1+
657.59803	157	
660.34628	268	1+
662.91973	312	
663.28625	284	1+
665.32466	1219	1+
666.01552	280	1+
669.33028	599	1+
670.83456	706	1+
671.35241	1091	1+
711.76035	1005	
712.26330	753	1+
767.27884	363	
782.88164	156	
819.82206	149	
839.34253	236	1+
896.33772	247	
920.32645	161	
920.33693	407	1+
1076.42383	938	1+
1262.49021	968	1+
1550.55945	806	1+
1694.63406	1327	1+
END IONS

###FS:    #m/z: 543.74802 #charge   2
###MaxRes:#m/z:  0.00000 #charge-128
###MS: 1168
###MSMS: 1169
BEGIN IONS
TITLE=Cmpd 366, AutoMSn(543.7480), 19.8 min
RTINSECONDS=1186.93
SCANS=MS: 1168 MSMS: 1169
PEPMASS=543.74802	103239
CHARGE=2+
322.18703	1021	
329.12818	2667	1+
414.21774	3954	1+
424.19951	4956	1+
442.21214	14171	1+
449.26596	1592	
465.19199	1483	
482.21733	14295	1+
491.58917	791	
492.18827	814	
534.88263	811	
535.23945	1038	
535.73730	629	
543.28743	506	
554.26639	540	
577.27927	2171	1+
605.27405	1622	
628.25789	578	
645.28087	37111	1+
758.36216	19615	1+
768.35527	949	
777.61822	533	
886.45457	2859	1+
1086.49103	38938	1+
END IONS

###FS:    #m/z: 605.76777 #charge   2
###MaxRes:#m/z:  0.00000 #charge-128
###MS: 1168
###MSMS: 1170
BEGIN IONS
TITLE=Cmpd 367, AutoMSn(605.7678), 19.8 min
RTINSECONDS=1187.43
SCANS=MS: 1168 MSMS: 1170
PEPMASS=605.76777	18915
CHARGE=2+
328.08809	275	1+
336.15024	245	1+
345.11557	525	1+
375.11269	224	
383.16517	446	
384.21985	178	
409.21067	336	
415.18509	224	1+
428.69750	154	
442.22468	350	1+
468.27897	231	1+
485.25282	310	
486.16310	756	1+
498.28550	162	
513.18738	157	
514.25769	406	1+
521.79423	221	
523.26035	2108	1+
527.25363	191	
528.75310	184	
537.75443	157	
554.75401	259	
555.25650	197	
556.27920	565	1+
586.32101	284	1+
601.31653	1048	1+
606.34178	277	
607.32186	462	1+
612.31369	154	
622.32701	1274	1+
630.30340	572	1+
646.36046	172	
678.34298	202	
691.33991	176	
713.30539	156	
729.35383	185	
737.36140	4118	1+
784.34243	211	
836.42375	2283	1+
845.99007	201	
864.42353	176	
890.43579	1690	1+
965.41503	2139	1+
996.44374	261	
END IONS

###FS:    #m/z: 668.93211 #charge   3
###MaxRes:#m/z:  0.00000 #charge-128
###MS: 1168
###MSMS: 1171
BEGIN IONS
TITLE=Cmpd 368, AutoMSn(668.9321), 19.8 min
RTINSECONDS=1187.93
SCANS=MS: 1168 MSMS: 1171
PEPMASS=668.93211	11178
CHARGE=3+
348.16354	231	
368.18126	272	
402.22902	461	1+
408.84832	161	
455.22339	289	1+
498.23352	235	1+
503.23079	162	
512.22367	167	
522.93362	191	
538.71829	289	
543.74765	214	1+
547.23523	232	1+
565.27059	173	
574.27058	195	
590.65792	185	
591.00040	236	
592.23419	243	
596.22895	575	1+
597.89583	2200	1+
598.23708	1905	1+
598.57207	1182	1+
626.31429	517	1+
631.74808	250	
632.25279	483	1+
639.30450	246	1+
653.33662	263	1+
662.93600	172	
663.34136	191	
664.33408	454	1+
666.04389	826	1+
666.35654	1520	1+
668.33069	319	
669.86566	564	1+
670.32741	673	1+
672.35234	396	
679.96418	339	
697.04860	181	
700.30899	171	
743.44976	500	1+
775.78207	178	
793.40304	364	
793.90532	309	1+
817.42449	278	1+
819.31040	318	1+
885.97904	366	1+
896.33951	236	
896.84336	340	
920.32097	176	
1332.60252	701	1+
1422.51409	1864	1+
1533.55125	424	1+
1694.63829	560	1+
END IONS

###FS:    #m/z: 605.76937 #charge   2
###MaxRes:#m/z:  0.00000 #charge-128
###MS: 1172
###MSMS: 1173
BEGIN IONS
TITLE=Cmpd 369, AutoMSn(605.7694), 19.8 min
RTINSECONDS=1190.95
SCANS=MS: 1172 MSMS: 1173
PEPMASS=605.76937	24975
CHARGE=2+
329.09359	288	1+
337.16417	242	1+
343.14537	160	
345.10720	731	1+
365.19585	182	
375.12517	224	
383.16765	741	1+
391.17820	266	1+
409.22802	359	1+
415.18414	333	1+
428.18368	254	
434.21833	266	
464.22297	336	1+
469.20035	226	
474.18134	180	
483.77607	146	
485.25578	188	
486.17510	672	1+
500.73820	154	
503.22809	244	1+
507.23913	279	1+
508.73229	372	1+
514.26367	639	1+
518.24560	153	
521.24868	145	
523.26252	1845	1+
537.75026	242	
538.25377	322	1+
551.29933	155	
554.25760	201	
556.29784	215	
559.24073	215	
574.28189	320	1+
584.30959	395	1+
601.33927	319	
602.31834	1109	1+
607.31474	848	1+
622.32574	1629	1+
630.30612	648	1+
634.26370	143	
678.34700	307	
678.90146	152	
713.30878	348	
720.32725	267	1+
729.36845	235	1+
737.35655	4476	1+
784.33521	158	
836.42276	2562	1+
864.41567	170	
889.39325	268	1+
890.43234	1783	1+
926.45326	317	1+
947.42474	181	
965.41201	2697	1+
996.46105	1053	1+
1055.51910	499	1+
1108.48597	587	1+
END IONS

###FS:    #m/z: 499.78237 #charge   2
###MaxRes:#m/z:  0.00000 #charge-128
###MS: 1172
###MSMS: 1174
BEGIN IONS
TITLE=Cmpd 370, AutoMSn(499.7824), 19.9 min
RTINSECONDS=1191.46
SCANS=MS: 1172 MSMS: 1174
PEPMASS=499.78237	15632
CHARGE=2+
322.17762	163	
351.20652	329	
377.20201	174	
379.20581	346	
404.19808	234	
420.22665	195	
441.23591	168	
451.26581	175	
459.27423	355	1+
462.24594	220	1+
469.27492	166	
477.26888	364	1+
480.25514	383	1+
491.58561	257	
494.26023	482	1+
496.27540	922	1+
498.28347	6802	1+
503.26975	662	1+
529.27609	527	1+
529.61298	369	
550.80585	178	
566.97292	481	
567.31336	202	
590.65109	1394	
590.98032	1059	1+
591.31832	734	
597.34005	208	
598.76506	184	
599.29452	271	
615.38048	270	1+
628.33514	540	1+
628.67211	243	
636.64996	218	
641.33142	289	1+
648.34189	220	1+
656.33333	182	
670.33539	185	
726.43374	387	1+
743.44850	2593	1+
748.39120	163	
858.47280	695	1+
931.47484	424	1+
954.48655	221	1+
967.49390	417	1+
986.48238	328	1+
987.51714	207	
990.55907	509	1+
993.55358	786	1+
996.53329	2118	1+
END IONS

###FS:    #m/z: 851.39391 #charge   3
###MaxRes:#m/z:  0.00000 #charge-128
###MS: 1172
###MSMS: 1175
BEGIN IONS
TITLE=Cmpd 371, AutoMSn(851.3939), 19.9 min
RTINSECONDS=1191.96
SCANS=MS: 1172 MSMS: 1175
PEPMASS=851.39391	14445
CHARGE=3+
395.78388	316	
441.19890	371	1+
446.23921	423	
516.20822	836	1+
521.19344	583	
521.69349	519	
527.25597	264	
541.23571	1057	1+
541.73932	533	
562.73346	1132	1+
563.24274	705	1+
571.73813	677	
572.74370	2118	1+
576.74238	1127	1+
577.25959	287	
579.94789	2073	1+
580.28371	1744	
580.61590	714	
584.26589	251	1+
586.74795	1492	
598.95503	533	
599.26889	859	1+
599.61840	341	
605.25430	377	1+
628.27109	1080	1+
638.28527	361	1+
641.79725	336	
646.27316	425	1+
647.98239	835	1+
648.31265	780	
650.28944	427	1+
655.80146	615	1+
659.78931	263	1+
664.80326	542	
667.77615	295	1+
685.69278	296	
686.01022	305	
686.32894	443	1+
695.80781	347	
696.31042	333	
707.31430	266	
715.30204	296	1+
734.81982	340	1+
754.33300	282	1+
777.37336	293	
777.88528	347	
848.42011	343	1+
852.43709	340	1+
916.39102	588	1+
950.39760	698	1+
968.40711	1418	1+
982.44291	432	1+
1059.39992	3735	1+
1064.45344	770	1+
1126.47603	1273	1+
1145.50845	1449	1+
1155.47547	1283	1+
1173.49061	1991	1+
1196.54359	882	1+
1207.49043	510	1+
1215.53345	1409	1+
1225.50581	4449	1+
1243.52462	11375	1+
1243.52717	707	1+
1255.28720	386	
1282.58897	256	
1283.58701	1002	1+
1309.60629	636	1+
1311.57257	808	1+
1329.61674	937	1+
1338.59022	2907	1+
1356.60444	7213	1+
1381.63237	834	1+
1447.61528	638	1+
1475.67148	532	1+
1482.70738	1486	1+
1484.66655	957	1+
1503.67583	1539	1+
1541.66492	1191	1+
1560.69018	1723	1+
1640.78357	867	1+
1737.82605	7853	1+
1777.84492	530	1+
1794.84475	10693	1+
1941.91620	6049	1+
2055.00437	1628	1+
2126.04379	1257	1+
END IONS

###FS:    #m/z: 851.64277 #charge   3
###MaxRes:#m/z:  0.00000 #charge-128
###MS: 1176
###MSMS: 1177
BEGIN IONS
TITLE=Cmpd 372, AutoMSn(851.6428), 19.9 min
RTINSECONDS=1194.97
SCANS=MS: 1176 MSMS: 1177
PEPMASS=851.64277	65329
CHARGE=3+
446.23275	673	
449.69366	557	1+
459.20368	767	1+
484.70066	1381	1+
507.68968	384	
512.68901	436	1+
520.19698	1051	1+
527.74708	420	1+
533.24121	418	
563.74829	379	
566.22951	668	
566.74391	746	1+
571.73791	738	
572.23490	667	
576.74293	2170	1+
577.25235	608	
579.94883	4421	1+
580.28247	3394	1+
580.61832	1670	
593.26521	379	
598.95335	1268	1+
599.27464	1902	1+
599.62108	407	
605.25998	642	1+
608.76232	1534	1+
613.26038	2194	
621.77975	375	
628.27543	910	1+
633.30259	403	
647.98061	1865	1+
648.31033	1368	
648.65649	573	
655.30490	521	1+
656.80103	471	1+
685.67656	668	1+
686.00117	501	
686.33203	688	1+
695.80078	387	
697.05228	432	
707.31524	708	
738.85257	428	
741.85128	953	
767.44276	569	
770.32719	548	1+
899.36980	793	1+
916.39484	1025	1+
951.38224	524	1+
968.46701	390	
969.40221	645	1+
982.44739	500	1+
1013.14817	433	
1031.41622	1605	1+
1042.38626	1323	1+
1059.39494	1311	1+
1059.40323	5757	1+
1081.47197	2352	1+
1127.46875	1482	1+
1144.49867	4882	1+
1155.47416	1977	1+
1172.48526	6936	1+
1198.50000	1426	1+
1207.49133	1064	1+
1215.52145	2606	1+
1226.50592	4727	1+
1243.51997	940	1+
1243.52388	19035	1+
1282.58308	1709	1+
1328.60337	3091	1+
1338.58637	3213	1+
1356.60709	10905	1+
1447.59829	1078	1+
1483.68931	3244	1+
1503.67272	3997	1+
1541.66468	1881	1+
1553.73831	1724	1+
1560.69417	3400	1+
1640.78107	821	1+
1649.26040	710	1+
1737.82206	14765	1+
1776.81937	692	1+
1794.84460	20246	1+
1941.92085	12085	1+
2055.00292	3622	1+
2126.03816	4028	1+
END IONS

###FS:    #m/z: 554.24962 #charge   2
###MaxRes:#m/z:  0.00000 #charge-128
###MS: 1176
###MSMS: 1178
BEGIN IONS
TITLE=Cmpd 373, AutoMSn(554.2496), 19.9 min
RTINSECONDS=1195.48
SCANS=MS: 1176 MSMS: 1178
PEPMASS=554.24962	42020
CHARGE=2+
343.14155	971	
370.21413	782	
371.14023	2783	1+
376.60243	981	
378.57661	338	
408.82816	308	
409.21628	2866	1+
428.20002	310	
440.15899	1149	
441.24101	290	
459.26513	291	
468.21959	383	
485.24345	1475	
486.16665	5663	1+
506.24099	897	
523.26102	16869	1+
528.28916	363	
534.24261	589	
539.25666	488	
552.27967	925	1+
554.27786	833	1+
556.27706	1656	1+
574.29987	464	
584.29295	1410	1+
605.29613	403	
622.32924	9308	1+
645.27216	311	
655.34519	415	
693.37431	357	
719.33726	388	
720.33057	1560	1+
737.35530	21427	1+
747.33709	335	
818.41311	340	
836.42249	5679	1+
855.37415	2838	1+
898.41355	1185	1+
926.41341	1491	1+
END IONS

###FS:    #m/z: 499.78313 #charge   1
###MaxRes:#m/z:  0.00000 #charge-128
###MS: 1176
###MSMS: 1179
BEGIN IONS
TITLE=Cmpd 374, AutoMSn(499.7831), 19.9 min
RTINSECONDS=1195.98
SCANS=MS: 1176 MSMS: 1179
PEPMASS=499.78313	32482
CHARGE=1+
346.21647	137	
351.20775	405	
354.71148	133	
358.16036	110	
366.15994	152	
369.17628	125	
371.22550	142	
372.56668	118	
379.20554	365	1+
386.14274	286	
400.18485	103	
404.20968	218	
412.87440	121	
420.21595	298	1+
425.73849	105	
433.23337	246	1+
438.23066	305	1+
446.24932	110	
448.24431	113	
449.24037	350	1+
452.25412	279	1+
458.23007	137	
459.30113	175	
461.24165	143	
466.24341	626	1+
474.28424	146	
478.25268	634	1+
483.26329	179	
484.25630	328	1+
487.21293	107	
491.26221	587	1+
491.58890	387	
494.25320	214	
495.27157	354	
496.27624	865	1+
498.28304	6130	1+
END IONS

###FS:    #m/z: 851.64326 #charge   3
###MaxRes:#m/z:  0.00000 #charge-128
###MS: 1180
###MSMS: 1181
BEGIN IONS
TITLE=Cmpd 375, AutoMSn(851.6433), 20.0 min
RTINSECONDS=1199
SCANS=MS: 1180 MSMS: 1181
PEPMASS=851.64326	93806
CHARGE=3+
446.23224	1169	1+
476.20030	644	1+
560.25235	750	1+
565.72252	630	
571.74025	924	
572.23969	779	
576.75590	710	
579.95083	4311	1+
580.28355	4116	1+
580.61358	1510	
598.95419	1383	
599.62019	622	
620.77264	581	1+
633.28763	472	
638.27851	666	1+
647.97872	1873	1+
648.30970	1611	
648.64507	1061	
654.77553	658	1+
685.66612	599	1+
686.00644	530	
686.33707	496	
691.32950	522	
695.79574	475	
707.31182	700	
738.34040	587	
738.84580	485	
766.85419	637	
770.32358	610	1+
777.38732	477	
777.86499	523	
825.38503	711	
860.40539	656	1+
882.37003	717	1+
897.95892	13363	1+
916.38543	1127	1+
950.36932	674	1+
968.41426	2873	1+
982.39834	526	
982.44155	556	1+
1031.40197	2138	1+
1041.38354	1962	1+
1059.39932	5628	1+
1059.40613	510	
1064.46012	974	1+
1081.47505	2713	1+
1127.46974	1530	1+
1134.47641	1813	1+
1144.48841	4224	1+
1154.46804	3236	1+
1172.48712	7317	1+
1197.52344	3113	1+
1208.50097	1391	1+
1215.52190	2973	1+
1225.50275	7851	1+
1243.52043	21766	1+
1243.52536	655	
1255.29438	619	
1255.55412	1222	1+
1282.58577	1993	1+
1311.58099	1820	1+
1328.60669	3343	1+
1338.58077	4084	1+
1356.60527	12999	1+
1482.68511	3621	1+
1486.64181	1595	1+
1503.66772	4174	1+
1541.66338	2183	1+
1560.69290	3944	1+
1640.76175	1693	1+
1737.82004	17952	1+
1794.84069	22278	1+
1941.91164	14419	1+
2054.99020	4659	1+
2126.02163	4445	1+
END IONS

###FS:    #m/z: 554.25018 #charge   2
###MaxRes:#m/z:  0.00000 #charge-128
###MS: 1180
###MSMS: 1182
BEGIN IONS
TITLE=Cmpd 376, AutoMSn(554.2502), 20.0 min
RTINSECONDS=1199.5
SCANS=MS: 1180 MSMS: 1182
PEPMASS=554.25018	71002
CHARGE=2+
343.14195	1583	
360.19566	633	
370.20986	600	
371.13794	3902	1+
392.19134	699	
409.21761	3844	1+
440.16152	1323	
458.18540	434	
485.24795	2243	
486.16583	8720	1+
506.23412	1349	
523.26159	23247	1+
534.23648	1101	
539.24824	488	
552.28488	1135	1+
556.27502	2050	1+
574.30109	541	
584.30713	645	
585.24236	415	
622.32938	12607	1+
719.34518	598	
720.34168	2034	1+
737.35450	30743	1+
747.34335	1303	1+
828.90391	409	
836.42520	7314	1+
855.37708	2944	1+
898.41574	1338	1+
926.41257	2549	1+
END IONS

###FS:    #m/z: 499.78283 #charge   2
###MaxRes:#m/z:  0.00000 #charge-128
###MS: 1180
###MSMS: 1183
BEGIN IONS
TITLE=Cmpd 377, AutoMSn(499.7828), 20.0 min
RTINSECONDS=1200
SCANS=MS: 1180 MSMS: 1183
PEPMASS=499.78283	31739
CHARGE=2+
336.17570	248	1+
351.21138	331	
379.20991	417	
392.70695	189	
396.24058	224	1+
449.25802	266	
465.26320	323	1+
469.27242	472	
475.49877	204	
478.23519	430	1+
482.28634	187	
491.24232	390	1+
491.58601	265	
494.24739	205	
495.27584	623	1+
497.27404	675	
498.28453	4689	1+
498.74530	270	1+
502.28178	1451	1+
509.78618	284	
510.27223	270	
510.60134	239	
510.93689	318	1+
512.08684	215	
523.27546	249	
526.29124	237	
529.27201	266	
529.60884	366	
566.97039	308	
584.64213	214	1+
590.64917	1327	1+
590.98842	1007	1+
591.31405	1039	
596.32692	237	1+
598.32240	346	1+
602.25025	332	1+
620.28025	332	1+
628.34075	485	1+
628.67693	279	
641.31945	329	1+
667.35505	224	
670.33065	332	1+
712.16607	208	
712.33652	271	1+
743.43959	239	
743.44976	2467	1+
765.38724	265	1+
783.41710	241	
838.43607	264	1+
852.43213	401	1+
858.47160	318	1+
973.51567	242	1+
END IONS

###FS:    #m/z: 554.24901 #charge   2
###MaxRes:#m/z:  0.00000 #charge-128
###MS: 1184
###MSMS: 1185
BEGIN IONS
TITLE=Cmpd 378, AutoMSn(554.2490), 20.1 min
RTINSECONDS=1203.03
SCANS=MS: 1184 MSMS: 1185
PEPMASS=554.24901	85809
CHARGE=2+
325.16460	526	
343.14363	1759	
370.21824	524	
371.13878	5658	1+
395.15275	477	
409.21760	3620	1+
418.71645	520	
440.16315	1305	
441.24319	477	
458.17493	618	
468.23278	509	
485.24703	2595	
486.16703	9404	1+
506.23484	1690	1+
523.26158	26144	1+
534.24490	689	
552.29373	482	
556.27706	1455	1+
574.29515	693	
584.29264	1454	1+
622.33115	14697	1+
719.34903	653	
720.32968	1747	1+
737.35600	32980	1+
747.33766	1543	1+
818.40113	962	1+
836.42487	7510	1+
855.36801	3238	1+
898.42208	924	
926.41548	2548	1+
END IONS

###FS:    #m/z: 565.32132 #charge   2
###MaxRes:#m/z:  0.00000 #charge-128
###MS: 1184
###MSMS: 1186
BEGIN IONS
TITLE=Cmpd 379, AutoMSn(565.3213), 20.1 min
RTINSECONDS=1203.53
SCANS=MS: 1184 MSMS: 1186
PEPMASS=565.32132	67685
CHARGE=2+
345.15842	373	
355.22751	612	
367.22850	300	
371.19285	733	
372.18300	1558	1+
374.17356	1256	1+
378.58322	280	
387.20415	2572	1+
389.20939	2585	1+
395.78738	1195	
402.17819	2191	1+
408.84517	854	
409.21454	292	
424.22911	471	1+
442.22514	1086	1+
458.22727	408	1+
470.25515	360	
482.21068	311	
483.25147	558	1+
485.25160	361	
487.26553	964	1+
490.21989	276	
502.29574	6246	1+
508.78056	1836	1+
515.25896	1577	1+
523.26052	1965	1+
532.29144	292	
544.27017	396	1+
562.29886	761	1+
564.26729	2145	
564.76327	1609	
568.29456	627	1+
574.31442	282	
615.37490	1865	1+
622.33428	1322	1+
625.31126	441	1+
628.33024	335	
636.66332	289	
643.31741	607	1+
645.28741	1053	1+
654.74941	540	
655.36448	515	
670.38822	527	1+
672.40240	10015	1+
681.05981	654	1+
726.42197	268	
737.35764	3566	1+
743.43953	11936	1+
754.54488	941	
758.37409	487	1+
836.42292	1658	1+
878.22140	434	
886.44839	2101	1+
896.33923	717	1+
901.45807	561	1+
903.46960	20287	1+
966.41383	909	1+
1016.55568	1172	
1017.54635	696	
1017.55141	1297	1+
1129.49062	6475	1+
END IONS

###FS:    #m/z: 642.60068 #charge   3
###MaxRes:#m/z:  0.00000 #charge-128
###MS: 1184
###MSMS: 1187
BEGIN IONS
TITLE=Cmpd 380, AutoMSn(642.6007), 20.1 min
RTINSECONDS=1204.03
SCANS=MS: 1184 MSMS: 1187
PEPMASS=642.60068	19259
CHARGE=3+
330.14056	1086	1+
358.15376	359	1+
402.23098	465	1+
427.20671	324	1+
471.25083	347	
478.25734	434	1+
512.29138	360	1+
523.25436	826	1+
530.33191	1081	1+
540.27252	523	1+
550.30266	363	1+
558.30149	1108	1+
560.06934	593	1+
560.56918	1642	
562.30424	870	1+
562.82858	364	
573.28339	382	1+
575.21535	362	1+
579.31836	491	1+
583.31592	857	1+
588.80901	363	1+
600.64582	714	1+
601.31477	676	
601.98060	609	
610.31619	342	1+
610.66999	588	1+
611.00515	792	
618.31392	1007	1+
622.83556	723	
623.33402	861	1+
628.31896	416	1+
634.33454	595	1+
634.99867	420	1+
636.62994	373	1+
637.33390	1606	1+
637.82707	539	1+
638.09393	1018	
638.61501	724	1+
638.82388	1525	1+
639.01826	1378	1+
641.33976	1327	1+
644.33946	389	
645.32780	1547	1+
653.35162	628	1+
658.41625	1399	1+
676.70082	1494	1+
677.04600	1298	1+
677.37901	656	
679.40865	330	1+
714.38935	364	
714.73274	799	
732.36223	534	1+
739.40618	449	1+
740.75198	476	1+
741.07857	437	
746.08950	863	
746.41619	999	
746.75257	8466	1+
747.08744	7844	1+
747.41742	5586	1+
757.47948	1856	1+
779.88969	768	1+
783.40107	540	1+
784.77065	721	1+
785.10710	471	
785.41890	825	1+
794.48683	348	
798.09571	357	1+
798.43824	357	
803.09347	373	
803.77246	3824	1+
804.10715	2725	1+
804.44510	2545	
832.78388	1378	1+
833.11070	858	
833.45424	1206	
836.77542	659	1+
872.51792	359	
901.46749	465	
982.54906	672	1+
989.55520	647	1+
999.55729	2784	1+
1015.06461	363	
1119.63262	2575	1+
1237.65878	641	1+
1240.63684	1050	1+
1277.66827	3031	1+
1283.19081	3453	1+
1284.68874	2724	1+
1290.65325	900	1+
1331.68085	3704	1+
1444.76851	1558	1+
1481.77590	1002	1+
1559.78738	1717	1+
1915.01451	856	1+
END IONS

###FS:    #m/z: 642.60066 #charge   3
###MaxRes:#m/z:  0.00000 #charge-128
###MS: 1188
###MSMS: 1189
BEGIN IONS
TITLE=Cmpd 381, AutoMSn(642.6007), 20.1 min
RTINSECONDS=1207.06
SCANS=MS: 1188 MSMS: 1189
PEPMASS=642.60066	104158
CHARGE=3+
330.14037	2195	
523.24854	1044	1+
530.32427	1715	1+
540.28097	558	
558.31048	998	
560.06415	1107	1+
560.31598	2478	
560.56951	3470	
560.81559	1601	
562.30213	1148	1+
584.33598	574	
601.33339	769	
601.65030	1083	
601.97906	773	
619.84450	1415	1+
638.33879	6089	1+
643.34010	2328	1+
645.33017	1678	1+
653.35405	650	
658.42205	1330	1+
676.37919	1504	1+
676.70808	2283	1+
677.04174	2054	
714.40142	1479	1+
714.74373	1073	
741.08040	676	
746.08038	1230	
746.41095	1729	
746.75307	18386	1+
747.08763	17334	1+
747.41897	10684	1+
757.49473	2100	1+
784.76745	1231	1+
785.09967	1091	
785.42538	716	
803.10274	573	
803.42887	536	
803.77658	6591	1+
804.10655	5795	1+
804.43669	3822	1+
807.42325	851	1+
827.11611	610	
832.44479	2241	1+
832.78251	3421	1+
833.11885	2687	
836.10744	1011	1+
872.51494	657	1+
901.46088	859	
901.97041	597	
982.56301	988	1+
999.56617	3039	1+
1015.05656	730	
1244.64242	2070	1+
1275.19470	5710	1+
1276.67412	4607	1+
1283.68200	5646	1+
1284.19492	5656	1+
1331.68329	8076	1+
1444.76438	2642	1+
1481.76433	1975	1+
1559.79507	3131	1+
1915.01165	1746	1+
END IONS

###FS:    #m/z: 565.32265 #charge   2
###MaxRes:#m/z:  0.00000 #charge-128
###MS: 1188
###MSMS: 1190
BEGIN IONS
TITLE=Cmpd 382, AutoMSn(565.3227), 20.1 min
RTINSECONDS=1207.56
SCANS=MS: 1188 MSMS: 1190
PEPMASS=565.32265	106835
CHARGE=2+
345.15553	512	
367.23082	662	
371.20129	1136	
372.18547	2918	1+
374.18597	1574	
378.58822	507	
387.20267	2673	1+
389.21175	4579	1+
395.39244	802	
395.78985	1914	
402.18339	2628	1+
408.84423	695	
409.21464	388	
443.23233	902	
458.23093	413	
483.28821	484	
485.26830	394	
487.27175	874	
502.29714	8884	1+
509.79068	1145	
515.26401	1978	1+
523.26289	1426	1+
532.28606	622	1+
535.22842	712	
562.30675	800	1+
564.25751	8966	1+
564.76539	2156	
615.37370	2861	1+
622.32691	1286	1+
628.33225	441	
643.32402	670	
645.28228	598	1+
672.40296	15076	1+
681.04583	898	1+
681.09603	455	
700.34136	411	
726.40214	427	
737.35802	3182	1+
741.41733	416	
743.43732	16069	1+
758.36113	499	
836.43073	1313	1+
886.44899	2450	1+
903.47028	28985	1+
913.51167	927	
966.37343	666	1+
996.46114	647	1+
1016.55709	4666	1+
1129.48906	6955	1+
END IONS

###FS:    #m/z: 856.45840 #charge   3
###MaxRes:#m/z:  0.00000 #charge-128
###MS: 1188
###MSMS: 1191
BEGIN IONS
TITLE=Cmpd 383, AutoMSn(856.4584), 20.1 min
RTINSECONDS=1208.06
SCANS=MS: 1188 MSMS: 1191
PEPMASS=856.45840	49496
CHARGE=3+
484.70520	429	
501.29137	383	
530.20562	552	
541.24193	370	
572.74358	419	
579.93994	441	
580.27912	916	
580.61769	559	
586.74457	696	
587.24960	530	
613.25813	456	
613.75272	507	
678.80596	1115	
679.30433	908	
746.75842	521	
747.09179	617	
752.83866	407	
767.45070	546	
850.45300	392	
850.79043	794	1+
851.13076	530	
855.79421	1654	
856.12471	1456	
856.46205	21126	1+
856.79797	21434	1+
857.13269	13407	1+
982.38219	454	
1028.51547	455	
1082.97574	515	
1243.52484	4150	1+
1737.83080	2917	1+
1794.84857	3803	1+
1941.91679	2274	1+
END IONS

###FS:    #m/z: 642.60178 #charge   1
###MaxRes:#m/z:  0.00000 #charge-128
###MS: 1192
###MSMS: 1193
BEGIN IONS
TITLE=Cmpd 384, AutoMSn(642.6018), 20.2 min
RTINSECONDS=1211.09
SCANS=MS: 1192 MSMS: 1193
PEPMASS=642.60178	157000
CHARGE=1+
330.14033	3385	1+
360.22115	898	
410.16718	1045	
427.19143	618	
459.29733	643	
495.27264	1434	1+
500.28348	1487	1+
500.79680	1908	
523.25528	1600	1+
530.32568	1805	1+
540.27582	792	
558.30432	1372	
558.80864	1010	
560.56736	3310	
561.06471	1010	
562.30735	1939	1+
563.63740	641	
584.33495	706	
588.82647	888	
589.32174	752	
601.31594	1737	1+
601.65045	1954	
619.83201	1115	1+
622.82779	1181	
623.33287	808	
624.83605	676	
634.10532	605	
636.32921	1164	
638.09352	1945	
638.34008	7043	1+
638.60475	2985	
638.84426	1778	
639.01987	2961	1+
639.67937	1541	
642.34351	1440	
END IONS

###FS:    #m/z: 565.32380 #charge   2
###MaxRes:#m/z:  0.00000 #charge-128
###MS: 1192
###MSMS: 1194
BEGIN IONS
TITLE=Cmpd 385, AutoMSn(565.3238), 20.2 min
RTINSECONDS=1211.59
SCANS=MS: 1192 MSMS: 1194
PEPMASS=565.32380	122592
CHARGE=2+
345.15880	432	
355.23458	621	
359.20330	556	1+
367.22430	320	
371.20068	749	
372.18942	2452	1+
374.18299	1180	1+
376.60227	432	
386.17938	326	
387.20492	2912	1+
389.21084	4077	1+
395.38131	471	
395.79410	1079	
402.17919	2447	1+
413.21581	321	
424.25020	345	
449.25967	525	
458.23860	878	1+
468.27016	860	1+
482.24334	679	1+
483.70125	662	
487.26996	959	
495.65252	357	
500.27869	380	
502.29723	6940	1+
515.26348	2093	1+
523.26119	1410	1+
546.31893	341	
562.30040	616	1+
567.29720	923	1+
600.35244	325	
615.37500	1497	1+
622.32120	908	1+
626.30108	397	
643.31806	583	
645.29311	829	1+
655.37201	391	
672.40134	13792	1+
726.41800	317	
737.35417	2073	1+
741.41389	636	
743.43868	14793	1+
754.58569	439	
836.42527	1086	1+
885.45134	3832	1+
896.38884	387	
903.46993	27148	1+
913.51289	853	
1016.55644	5956	1+
1127.50615	12396	1+
END IONS

###FS:    #m/z: 856.46090 #charge   3
###MaxRes:#m/z:  0.00000 #charge-128
###MS: 1192
###MSMS: 1195
BEGIN IONS
TITLE=Cmpd 386, AutoMSn(856.4609), 20.2 min
RTINSECONDS=1212.09
SCANS=MS: 1192 MSMS: 1195
PEPMASS=856.46090	76569
CHARGE=3+
402.22778	342	
500.78701	521	
530.21341	343	
530.30614	364	
572.74699	323	
577.75545	326	
579.94426	366	
580.27096	622	
580.62452	361	
587.25848	307	
587.74142	306	
648.32392	309	
746.73078	410	
747.08867	355	
781.35450	306	
850.45065	781	1+
850.79398	930	1+
851.11404	463	
855.44925	354	
855.79643	1159	
856.12393	2004	
856.46006	18046	1+
856.79779	17202	1+
857.13189	10828	1+
907.99086	318	
1119.61071	343	
1120.11946	302	
1243.52639	2585	1+
1356.59830	1694	1+
1737.82172	1825	1+
1794.83801	2615	1+
1941.90861	1257	1+
END IONS

###FS:    #m/z: 671.07497 #charge   2
###MaxRes:#m/z:  0.00000 #charge-128
###MS: 1196
###MSMS: 1197
BEGIN IONS
TITLE=Cmpd 387, AutoMSn(671.0750), 20.3 min
RTINSECONDS=1215.12
SCANS=MS: 1196 MSMS: 1197
PEPMASS=671.07497	105204
CHARGE=2+
336.67890	699	
350.67980	552	
376.14945	506	
398.17635	1743	1+
402.23239	8532	1+
427.21495	617	
495.23911	694	1+
501.25291	1275	
504.21435	1987	1+
505.74728	536	
521.92180	463	
522.27268	558	
522.59069	17817	1+
522.92248	11848	1+
523.25713	8382	1+
526.23858	819	1+
530.28537	889	1+
544.26596	1053	1+
546.27009	522	
551.60131	6537	1+
551.93669	4344	
552.26627	2481	1+
587.26019	3088	1+
597.90205	1036	1+
598.24148	666	
598.57090	722	
605.27034	6355	1+
614.37674	619	
620.21780	971	
621.30409	1075	1+
621.81594	513	
641.29687	489	
655.31357	710	
666.33988	2301	1+
670.35680	699	
673.32452	1137	1+
690.35513	1711	1+
690.36209	497	
700.33588	3378	1+
718.35207	17867	1+
748.32061	492	
763.50215	773	
782.36689	477	
794.89940	761	
818.43003	1428	1+
863.40334	1067	1+
868.42277	463	
881.41622	17529	1+
1028.50497	7669	1+
1069.50535	1308	1+
1097.49650	2794	1+
1115.51819	7131	1+
1164.52786	482	
1190.59963	1879	1+
1305.63679	7176	1+
1331.12193	1824	1+
1340.69096	14134	1+
END IONS

###FS:    #m/z: 438.98326 #charge   2
###MaxRes:#m/z:  0.00000 #charge-128
###MS: 1196
###MSMS: 1198
BEGIN IONS
TITLE=Cmpd 388, AutoMSn(438.9833), 20.3 min
RTINSECONDS=1215.62
SCANS=MS: 1196 MSMS: 1198
PEPMASS=438.98326	86624
CHARGE=2+
317.16008	1366	
326.17000	1297	
352.19168	918	
354.85584	653	
355.17881	1239	1+
364.21970	901	
366.18445	1312	1+
375.05229	1372	
383.21234	6890	1+
393.24250	1480	1+
411.25897	728	
420.23125	681	
421.23803	1261	1+
426.23135	719	
426.56509	809	
434.26818	716	1+
436.26157	1028	
437.28072	1423	
438.25336	4563	1+
442.25895	679	
446.25234	1412	1+
449.25793	886	
450.17448	835	
464.26097	612	
465.26660	1385	
468.18509	2457	1+
482.26207	7010	1+
500.93642	944	
501.26548	1297	
501.61168	689	
566.32743	626	
573.17343	930	
578.29003	548	
581.26674	2035	1+
597.30458	3536	1+
694.35683	3009	1+
695.88541	752	
711.35269	8421	1+
771.17828	4855	1+
777.37505	669	1+
794.38318	1196	
795.38925	3704	1+
812.39908	20902	1+
822.37782	1203	1+
END IONS

###FS:    #m/z: 584.97472 #charge   3
###MaxRes:#m/z:  0.00000 #charge-128
###MS: 1196
###MSMS: 1199
BEGIN IONS
TITLE=Cmpd 389, AutoMSn(584.9747), 20.3 min
RTINSECONDS=1216.12
SCANS=MS: 1196 MSMS: 1199
PEPMASS=584.97472	83030
CHARGE=3+
344.18110	875	
364.14835	5671	1+
383.21184	1104	1+
439.25577	820	
477.23212	948	
482.28389	1968	
500.93626	1600	
501.26892	965	
506.94112	557	
555.95697	726	
556.29739	734	
560.24961	613	
570.34158	587	
578.30878	538	
578.97179	735	
579.29628	1695	1+
581.94203	1351	1+
582.29003	1790	1+
582.60440	1158	
584.29717	833	
584.97265	3497	1+
585.30576	4089	1+
585.63610	891	
597.30926	559	
629.83736	1054	1+
630.32904	667	
672.37490	781	1+
694.36504	595	
707.40893	543	
711.35172	2232	1+
758.89133	861	
759.39535	785	
812.39982	4997	1+
821.89421	656	
913.48781	1930	1+
931.45087	2011	1+
949.45720	11317	1+
1044.52786	2085	1+
1062.53775	1011	
1062.54286	7720	1+
1063.53666	566	
1175.63039	7725	1+
1276.67718	23448	1+
1371.74373	2497	1+
1389.76418	23554	1+
1500.79289	8094	1+
1518.80149	38821	1+
END IONS

###FS:    #m/z: 438.98364 #charge   2
###MaxRes:#m/z:  0.00000 #charge-128
###MS: 1200
###MSMS: 1201
BEGIN IONS
TITLE=Cmpd 390, AutoMSn(438.9836), 20.3 min
RTINSECONDS=1219.14
SCANS=MS: 1200 MSMS: 1201
PEPMASS=438.98364	116350
CHARGE=2+
317.15820	762	
326.17364	1344	
344.18202	688	
352.19578	685	
354.85294	917	
355.17937	1000	1+
364.14825	846	
364.22425	976	1+
366.18871	930	
375.05501	1954	
383.21505	6674	1+
389.73469	976	
393.24229	2338	1+
398.20171	733	
411.25699	1252	1+
420.23214	632	
421.23586	1383	1+
426.22584	1614	1+
426.57018	1065	
434.24663	876	1+
436.26885	1265	
437.26550	2604	1+
439.25839	3507	1+
442.25146	1905	1+
446.24665	791	
450.17683	643	
465.25519	1308	
468.18801	2304	1+
482.23656	9549	1+
500.93847	1284	
501.26758	1063	
508.41542	618	
514.25734	823	
563.25347	627	
567.25560	802	
581.27040	1900	1+
597.31186	3318	1+
694.35358	3033	1+
695.88636	652	
711.35365	7251	1+
720.30929	835	
771.17727	9435	1+
794.39525	1217	
795.38442	3773	1+
812.39966	22149	1+
822.38426	1633	1+
END IONS

###FS:    #m/z: 584.97433 #charge   3
###MaxRes:#m/z:  0.00000 #charge-128
###MS: 1200
###MSMS: 1202
BEGIN IONS
TITLE=Cmpd 391, AutoMSn(584.9743), 20.3 min
RTINSECONDS=1219.64
SCANS=MS: 1200 MSMS: 1202
PEPMASS=584.97433	105780
CHARGE=3+
344.18078	802	
364.14899	5757	1+
383.21588	1179	
406.69929	662	
439.25391	1315	
477.23358	1122	
482.27877	2270	1+
500.93681	1760	
501.27092	1184	
501.60580	640	
507.28445	548	
555.96418	1137	1+
556.30146	853	
560.27317	543	
570.33979	561	
578.97310	959	
579.30265	1583	1+
581.94109	1385	1+
582.28718	1740	1+
582.61086	552	
584.29244	713	
584.97472	3399	1+
585.30669	4371	1+
585.64587	1367	
597.30965	670	
637.83779	502	
638.33812	498	
673.35304	684	1+
694.36722	617	
694.86498	600	
711.34743	1663	1+
758.88949	998	
759.39093	1313	
812.40217	4830	1+
821.89421	759	
822.12657	607	
913.48264	1657	1+
931.45208	2668	1+
949.46052	11109	1+
1044.52444	1733	1+
1062.54301	8433	1+
1175.62581	7356	1+
1258.66401	3010	1+
1276.67589	21702	1+
1371.74493	2678	1+
1389.76162	22072	1+
1500.79292	7798	1+
1518.80354	37938	1+
END IONS

###FS:    #m/z: 649.05701 #charge   3
###MaxRes:#m/z:  0.00000 #charge-128
###MS: 1200
###MSMS: 1203
BEGIN IONS
TITLE=Cmpd 392, AutoMSn(649.0570), 20.3 min
RTINSECONDS=1220.14
SCANS=MS: 1200 MSMS: 1203
PEPMASS=649.05701	79489
CHARGE=3+
375.16730	1964	
376.15115	4236	1+
386.16346	1944	
402.23360	24250	1+
450.70092	2150	
459.16292	5349	1+
477.17932	4967	1+
495.24998	2003	
501.25837	45339	1+
501.59217	32472	1+
501.92669	13207	
530.26986	18554	1+
530.60192	12786	1+
530.93805	5930	
554.24050	2141	1+
563.81460	2007	
572.24562	18287	1+
579.28875	2377	
579.62596	2105	
590.26069	10117	1+
614.04805	1986	
618.29959	2189	
618.55097	2947	
618.80107	2775	
619.04707	2165	
620.22574	2037	
623.04865	2354	
623.29667	2525	
633.64699	2856	
633.97955	3297	
735.30730	14401	1+
742.37140	2098	
750.37522	2493	
753.32574	16318	1+
754.42993	3057	1+
758.36848	5574	1+
758.70215	3754	
759.03702	2540	
882.38030	2466	
883.37147	4467	1+
900.38716	3507	1+
969.40562	8399	1+
987.42414	3552	1+
1100.52286	2737	
1241.63198	18647	1+
1404.70436	21733	1+
1501.75623	105276	1+
1588.78423	43327	1+
1735.85722	20674	1+
1898.91602	15132	1+
END IONS

###FS:    #m/z: 649.05707 #charge   1
###MaxRes:#m/z:  0.00000 #charge-128
###MS: 1204
###MSMS: 1205
BEGIN IONS
TITLE=Cmpd 393, AutoMSn(649.0571), 20.4 min
RTINSECONDS=1223.15
SCANS=MS: 1204 MSMS: 1205
PEPMASS=649.05707	158267
CHARGE=1+
357.15580	1698	
376.14919	4336	1+
386.16504	1916	
402.23417	25097	1+
441.76800	2149	
450.70012	3047	
459.16394	5933	1+
477.17629	4923	
500.58727	1854	
501.25837	48394	1+
501.59235	37096	1+
501.92598	16428	
524.26526	2636	1+
530.26755	17990	1+
530.60435	13311	
530.93568	6116	
538.23196	1579	
554.23433	2756	1+
562.26196	1970	
563.80904	2505	
572.24759	18489	1+
579.29050	3177	
579.62824	2530	
579.95919	1567	
590.26099	10700	1+
594.28414	1974	
594.78796	1540	
614.04764	1959	
618.54880	3926	
619.04824	2082	
620.22451	2041	
623.05640	3101	
633.64623	3821	
633.98358	3479	
634.31476	2154	
END IONS

###FS:    #m/z: 623.05152 #charge   2
###MaxRes:#m/z:  0.00000 #charge-128
###MS: 1204
###MSMS: 1206
BEGIN IONS
TITLE=Cmpd 394, AutoMSn(623.0515), 20.4 min
RTINSECONDS=1223.66
SCANS=MS: 1204 MSMS: 1206
PEPMASS=623.05152	156168
CHARGE=2+
364.14673	259	
378.19488	346	1+
383.21030	378	1+
402.22808	831	
408.83407	268	
437.20364	331	1+
442.25346	250	1+
460.21457	162	
476.22186	289	
486.24140	326	1+
499.23426	325	1+
500.93854	222	1+
501.26965	930	1+
501.59461	578	
506.22940	259	1+
508.19610	270	1+
515.29598	260	1+
517.27971	250	1+
530.27155	190	
572.25715	307	1+
574.17609	180	
578.26579	325	1+
586.30957	458	
594.28860	315	
598.29198	164	
601.30874	235	
607.31739	303	1+
617.32893	204	1+
619.32068	347	
620.31410	861	1+
621.82659	744	
622.31463	2255	1+
623.00225	432	1+
627.31321	492	1+
633.58176	176	
638.83726	239	1+
639.28986	743	1+
657.33263	226	
696.32971	172	
702.85317	313	
703.34660	196	
714.36006	307	1+
717.34629	207	
748.36583	224	1+
758.45908	217	
777.62252	214	
786.34773	235	1+
794.89810	370	
795.34060	263	1+
817.38252	266	
914.43027	910	1+
1100.52666	190	
END IONS

###FS:    #m/z: 865.07140 #charge   3
###MaxRes:#m/z:  0.00000 #charge-128
###MS: 1204
###MSMS: 1207
BEGIN IONS
TITLE=Cmpd 395, AutoMSn(865.0714), 20.4 min
RTINSECONDS=1224.16
SCANS=MS: 1204 MSMS: 1207
PEPMASS=865.07140	139851
CHARGE=3+
357.16235	506	
358.12010	736	
368.14821	1322	1+
376.12908	2729	1+
386.16678	2601	1+
402.23225	6091	1+
441.77363	665	
442.13956	504	
459.16330	4005	1+
477.17327	5039	1+
481.23929	481	
499.28317	397	
544.25482	620	
546.23900	487	
554.22778	1042	1+
562.26830	1094	
572.24751	9761	1+
590.25959	4582	1+
735.31298	572	
736.31038	1388	1+
753.32959	2546	1+
758.36170	2729	1+
758.70406	2682	
759.03362	2403	
763.51290	455	
780.71324	447	
781.36819	617	
786.37059	407	
792.04822	1020	1+
792.38092	1730	1+
792.72004	2596	1+
794.05657	1260	
794.39468	848	
818.38039	781	1+
824.05939	6641	1+
824.39457	6777	1+
824.72981	6157	1+
829.40395	602	
829.72774	913	
830.06485	15330	1+
830.39896	16472	1+
830.73471	11694	1+
840.39948	656	1+
859.39937	943	1+
862.08391	1132	1+
862.41355	1040	
862.74596	743	
866.43342	823	1+
867.93136	399	
883.37910	1063	1+
900.39532	1235	1+
941.47204	406	
949.46537	497	
1501.75677	6570	1+
1588.78510	13331	1+
1727.83938	1382	1+
1735.85356	13712	1+
1898.91437	25281	1+
2012.00722	6409	1+
2113.04847	7072	1+
2273.08185	5485	1+
END IONS

###FS:    #m/z: 622.30599 #charge   3
###MaxRes:#m/z:  0.00000 #charge-128
###MS: 1208
###MSMS: 1209
BEGIN IONS
TITLE=Cmpd 396, AutoMSn(622.3060), 20.5 min
RTINSECONDS=1227.18
SCANS=MS: 1208 MSMS: 1209
PEPMASS=622.30599	150333
CHARGE=3+
364.14289	224	
378.21378	212	
383.20846	247	1+
393.67312	209	
402.23750	898	
404.23267	471	1+
458.24109	652	1+
476.21493	438	
488.23855	480	1+
501.25194	998	1+
501.59346	859	
506.57685	450	
507.24702	215	
530.58809	186	
531.27824	171	
568.28852	252	1+
571.28754	420	1+
586.31396	409	1+
595.28564	372	
598.28888	250	1+
607.33264	245	1+
612.30671	249	
618.29278	377	1+
620.32807	289	
621.30997	668	
621.85240	876	
622.32766	1446	1+
622.95526	187	
625.31969	1254	1+
628.68583	335	1+
634.60458	189	
639.28413	548	
650.35598	254	
651.30117	250	1+
657.34151	372	1+
695.34207	185	
707.36217	200	
767.45011	430	
768.34660	181	
786.36158	328	1+
788.91414	183	
855.38224	179	
914.44794	775	1+
1035.50327	480	1+
1404.68852	977	1+
1501.75624	1701	1+
1518.76762	503	1+
1588.79116	705	1+
END IONS

###FS:    #m/z: 649.30857 #charge   2
###MaxRes:#m/z:  0.00000 #charge-128
###MS: 1208
###MSMS: 1210
BEGIN IONS
TITLE=Cmpd 397, AutoMSn(649.3086), 20.5 min
RTINSECONDS=1227.68
SCANS=MS: 1208 MSMS: 1210
PEPMASS=649.30857	149212
CHARGE=2+
357.14548	2245	1+
376.15307	3774	1+
386.16453	2118	
398.17097	2004	
402.23288	21957	1+
459.16452	5173	1+
477.17855	4576	1+
499.28292	1641	
500.92253	1663	
501.25731	40434	1+
501.59083	28844	1+
501.92600	11498	
524.26500	1648	
530.26922	13351	1+
530.60191	10303	
530.93780	5036	
554.23664	2392	1+
572.24589	13564	1+
579.29038	2000	
590.25835	8883	1+
614.30557	1518	
618.30029	2168	
618.54886	3398	
618.79886	2093	
619.04530	1746	
623.04803	1513	
633.64993	3363	
633.98227	2360	
634.31086	1712	
735.31493	5146	
736.30637	7733	1+
748.31731	2021	1+
750.36772	2428	
750.86695	1544	
753.32887	14704	1+
754.42347	2871	1+
758.36920	4088	1+
758.70501	2823	
759.03576	2044	
790.37678	1803	1+
882.38881	2091	
883.37040	3334	1+
900.39077	6134	1+
969.41112	8107	1+
987.42136	2775	1+
1100.52142	1773	
1241.63143	19278	1+
END IONS

###FS:    #m/z: 865.07249 #charge   3
###MaxRes:#m/z:  0.00000 #charge-128
###MS: 1208
###MSMS: 1211
BEGIN IONS
TITLE=Cmpd 398, AutoMSn(865.0725), 20.5 min
RTINSECONDS=1228.18
SCANS=MS: 1208 MSMS: 1211
PEPMASS=865.07249	138367
CHARGE=3+
358.11739	917	1+
363.13891	311	
366.14668	437	
368.15116	836	1+
376.13228	1526	1+
386.16829	2202	1+
400.21529	314	
402.23510	4286	1+
459.16563	3084	1+
477.17688	3068	1+
499.26641	317	
544.24377	551	1+
554.22694	435	
555.21920	905	1+
562.25734	638	
572.24622	6498	1+
580.62207	290	
590.25830	3731	1+
707.30843	425	1+
735.31111	625	
736.30860	1027	1+
753.32439	2191	1+
758.36575	1908	1+
758.70297	1565	1+
759.03470	1096	
763.50982	842	
765.20293	703	
765.33746	524	
786.37340	330	
788.38314	490	1+
792.05322	580	
792.38532	679	1+
792.72561	1058	1+
794.06411	663	
794.40477	399	
818.71799	339	
824.06015	5019	1+
824.39152	4958	1+
824.73329	2663	1+
829.40462	363	
829.73387	690	
830.06645	9661	1+
830.39776	9887	1+
830.73533	8091	1+
835.72334	307	
855.37554	422	1+
860.41289	910	1+
861.08173	1094	1+
862.41193	1091	1+
862.74245	1059	
867.45697	477	
868.07173	327	
883.37524	950	1+
900.39313	1125	1+
995.96801	319	
1203.95525	438	
1501.74720	4929	1+
1588.78793	7726	1+
1727.83598	2644	1+
1735.85774	10165	1+
1898.91925	17660	1+
2011.99736	4253	1+
2113.05164	4124	1+
2273.08518	3110	1+
END IONS

###FS:    #m/z: 559.32175 #charge   2
###MaxRes:#m/z:  0.00000 #charge-128
###MS: 1212
###MSMS: 1213
BEGIN IONS
TITLE=Cmpd 399, AutoMSn(559.3217), 20.5 min
RTINSECONDS=1231.2
SCANS=MS: 1212 MSMS: 1213
PEPMASS=559.32175	60991
CHARGE=2+
323.20416	712	
337.18110	428	
341.21587	820	
351.19907	508	
355.19774	768	
369.20323	728	
375.22684	461	
409.22152	292	
440.28337	441	
446.27096	2376	1+
449.26050	1139	1+
452.24689	528	
458.24059	300	
468.28625	406	
508.78245	408	
509.28408	440	
523.25727	1121	1+
542.29932	300	
556.29969	1742	1+
561.31018	439	
564.27443	385	
593.33821	2182	1+
630.51892	386	
650.36034	16129	1+
737.35928	538	
738.35001	987	1+
763.44608	6111	1+
836.42357	292	
846.47322	812	1+
864.49367	2685	1+
903.48682	361	
913.51089	602	
921.51354	10541	1+
931.82343	309	
1000.55664	8004	1+
1018.56242	1644	
1018.56973	26445	1+
1019.55382	522	
1099.61393	1350	1+
1117.64077	8921	1+
END IONS

###FS:    #m/z: 622.80243 #charge   1
###MaxRes:#m/z:  0.00000 #charge-128
###MS: 1212
###MSMS: 1214
BEGIN IONS
TITLE=Cmpd 400, AutoMSn(622.8024), 20.5 min
RTINSECONDS=1231.7
SCANS=MS: 1212 MSMS: 1214
PEPMASS=622.80243	106224
CHARGE=1+
343.16486	126	
363.11839	170	
402.23244	852	1+
402.66979	129	
457.22663	570	1+
462.20132	128	
466.23862	118	
487.23817	133	
491.21494	174	
501.25580	777	1+
501.59838	257	
501.92064	135	
508.15198	136	
511.26533	137	
515.31470	116	
517.29829	138	
521.25313	170	
530.25172	171	
533.94280	137	
534.26037	117	
551.27156	116	
556.29546	153	
568.77463	146	
582.30509	156	
586.33485	212	
590.03587	125	
593.30473	133	
597.79453	174	
598.29024	244	1+
612.30086	287	1+
618.29751	458	1+
620.31338	813	1+
621.83265	988	1+
622.31822	1969	1+
END IONS

###FS:    #m/z: 519.28117 #charge   3
###MaxRes:#m/z:  0.00000 #charge-128
###MS: 1212
###MSMS: 1215
BEGIN IONS
TITLE=Cmpd 401, AutoMSn(519.2812), 20.5 min
RTINSECONDS=1232.21
SCANS=MS: 1212 MSMS: 1215
PEPMASS=519.28117	55046
CHARGE=3+
303.17907	1448	
351.21075	1182	
379.20792	2021	
418.20158	1502	
466.24093	1968	
509.74569	706	
515.28386	1586	1+
518.28519	892	
518.74912	2966	1+
519.30433	5106	1+
519.61519	807	
523.27175	1029	
544.75972	3377	
545.26013	2193	
547.24610	3563	
555.75898	795	
564.26944	1241	
647.81777	735	
660.32772	3281	1+
664.32306	992	
664.84619	719	
670.32897	941	
807.40077	793	
864.41652	4357	1+
875.20149	722	
896.49220	678	
951.44901	6127	1+
1027.47890	1216	
1028.49238	885	
1145.53149	11582	1+
1258.62218	8935	1+
1311.64792	5649	1+
1329.65682	72421	1+
1442.74351	15990	1+
END IONS

###FS:    #m/z: 519.28142 #charge   3
###MaxRes:#m/z:  0.00000 #charge-128
###MS: 1216
###MSMS: 1217
BEGIN IONS
TITLE=Cmpd 402, AutoMSn(519.2814), 20.6 min
RTINSECONDS=1235.22
SCANS=MS: 1216 MSMS: 1217
PEPMASS=519.28142	138761
CHARGE=3+
303.17577	2113	
351.20984	1834	
379.20983	2146	
418.20491	1983	
466.24119	1694	
518.74941	1640	
519.31280	4294	1+
547.24603	5471	1+
555.75414	1285	
564.26865	1763	
660.32992	2928	
664.32273	1508	
664.83404	1427	
670.33028	1328	
783.41262	1037	
807.39668	1216	
864.41694	5362	1+
951.44960	8918	1+
1027.47913	1974	
1028.48967	1032	
1088.51579	8428	1+
1145.53836	13813	1+
1258.62388	11861	1+
1311.64435	8748	1+
1329.65806	103604	1+
1442.74346	23176	1+
END IONS

###FS:    #m/z: 559.32238 #charge   2
###MaxRes:#m/z:  0.00000 #charge-128
###MS: 1216
###MSMS: 1218
BEGIN IONS
TITLE=Cmpd 403, AutoMSn(559.3224), 20.6 min
RTINSECONDS=1235.72
SCANS=MS: 1216 MSMS: 1218
PEPMASS=559.32238	128769
CHARGE=2+
323.20220	626	
341.21711	1924	
351.20268	1115	
355.19844	1566	
369.21370	2358	1+
375.23078	1131	
423.74312	1021	
440.28578	1360	
446.26877	4080	1+
468.28323	770	
475.49072	1366	
550.31776	1437	
550.82340	639	
556.29663	721	
558.30601	616	
593.33992	5093	1+
650.36209	31460	1+
763.44353	11795	1+
864.49188	5073	1+
903.50160	771	
921.51245	19510	1+
931.79941	915	
1000.56017	15287	1+
1018.56631	2465	
1018.57090	54083	1+
1019.57127	1289	
1117.63845	21841	1+
END IONS

###FS:    #m/z: 371.22641 #charge   1
###MaxRes:#m/z:  0.00000 #charge-128
###MS: 1216
###MSMS: 1219
BEGIN IONS
TITLE=Cmpd 404, AutoMSn(371.2264), 20.6 min
RTINSECONDS=1236.22
SCANS=MS: 1216 MSMS: 1219
PEPMASS=371.22641	49686
CHARGE=1+
354.26526	109	
END IONS

###FS:    #m/z: 519.28139 #charge   3
###MaxRes:#m/z:  0.00000 #charge-128
###MS: 1220
###MSMS: 1221
BEGIN IONS
TITLE=Cmpd 405, AutoMSn(519.2814), 20.7 min
RTINSECONDS=1239.24
SCANS=MS: 1220 MSMS: 1221
PEPMASS=519.28139	197179
CHARGE=3+
303.17554	1937	
351.21165	1717	
379.20852	2513	
418.20031	1898	
466.24018	2468	
516.29611	1277	
518.28814	1208	
518.74583	1545	
519.29157	4288	1+
523.26296	1248	
535.74745	1453	
547.24531	6883	1+
555.75618	1355	
564.27402	1808	
564.76614	1169	
660.33011	5317	1+
664.32762	2204	
664.83580	1533	
670.32607	1971	
783.41406	1252	
807.39684	1411	
864.41819	7206	1+
951.44818	12415	1+
1027.48406	2380	
1028.49283	1327	
1088.51244	9630	1+
1145.53734	16553	1+
1258.62053	13321	1+
1311.64497	11082	1+
1329.65771	126548	1+
1442.74003	28443	1+
END IONS

###FS:    #m/z: 559.32277 #charge   2
###MaxRes:#m/z:  0.00000 #charge-128
###MS: 1220
###MSMS: 1222
BEGIN IONS
TITLE=Cmpd 406, AutoMSn(559.3228), 20.7 min
RTINSECONDS=1239.75
SCANS=MS: 1220 MSMS: 1222
PEPMASS=559.32277	158721
CHARGE=2+
323.20709	944	
337.18819	831	
341.21486	1830	
351.20358	1165	
355.19569	1245	
369.21085	2098	
375.23391	1025	
423.74478	734	
440.28648	1021	
446.27306	3162	
452.25589	1113	
468.28078	833	
508.78181	1004	
509.27596	685	
550.32080	1557	
550.82125	757	
558.30506	749	
593.33760	5215	1+
650.36083	32882	1+
763.44631	11244	1+
858.44977	1043	
864.49382	4696	1+
921.51335	20633	1+
931.67732	1905	1+
1000.55811	15793	1+
1018.56020	3427	
1018.56969	57023	1+
1019.56530	1688	
1117.63715	20870	1+
END IONS

###FS:    #m/z: 778.41392 #charge   2
###MaxRes:#m/z:  0.00000 #charge-128
###MS: 1220
###MSMS: 1223
BEGIN IONS
TITLE=Cmpd 407, AutoMSn(778.4139), 20.7 min
RTINSECONDS=1240.25
SCANS=MS: 1220 MSMS: 1223
PEPMASS=778.41392	40765
CHARGE=2+
303.17330	180	
355.23270	223	
402.22760	286	
418.19333	170	
466.22985	134	
468.31717	242	
492.27639	174	
533.95312	128	
547.26206	348	1+
551.24387	145	
563.28043	328	1+
570.26853	148	
577.38728	321	
586.36955	241	
605.37499	764	1+
609.77023	160	
610.26804	163	
629.81684	518	
630.31371	454	
660.31542	335	1+
692.40280	351	1+
713.35591	224	
721.87238	241	
722.35722	218	
768.39130	510	1+
775.38317	345	1+
777.76003	147	
781.36113	150	
864.42275	1056	1+
878.44831	202	
951.44600	1385	1+
1073.50850	132	
1088.50753	1388	1+
1145.52852	1601	1+
1253.65672	212	
1265.39385	132	
1329.66749	2632	1+
1537.79241	926	1+
1552.80638	734	1+
1555.82059	12791	1+
END IONS

###FS:    #m/z: 371.22722 #charge   1
###MaxRes:#m/z:  0.00000 #charge-128
###MS: 1224
###MSMS: 1225
BEGIN IONS
TITLE=Cmpd 408, AutoMSn(371.2272), 20.7 min
RTINSECONDS=1243.27
SCANS=MS: 1224 MSMS: 1225
PEPMASS=371.22722	54066
CHARGE=1+
356.26612	131	
368.24461	106	
END IONS

###FS:    #m/z: 778.41499 #charge   2
###MaxRes:#m/z:  0.00000 #charge-128
###MS: 1224
###MSMS: 1226
BEGIN IONS
TITLE=Cmpd 409, AutoMSn(778.4150), 20.7 min
RTINSECONDS=1243.77
SCANS=MS: 1224 MSMS: 1226
PEPMASS=778.41499	38110
CHARGE=2+
303.17234	161	
402.23149	188	
418.19992	404	
459.18790	293	1+
487.23624	148	
544.76143	426	
545.26272	242	
555.26547	255	1+
571.22784	363	1+
573.26855	535	
573.76665	140	
574.17397	227	
577.38084	209	
598.27954	227	1+
605.38285	554	1+
652.30983	145	
660.33730	137	
663.37834	206	1+
665.33288	723	
671.31454	143	
722.37441	142	
769.39886	164	
769.90123	360	
775.38097	222	1+
784.35295	141	
864.41561	609	1+
876.44058	151	
915.98436	249	
951.45365	768	1+
1088.48688	272	
1145.52250	275	
1146.54170	421	
1157.83444	184	
1253.64782	208	
1258.63083	870	1+
1330.66444	1040	1+
1552.78669	831	1+
1555.82821	11026	1+
END IONS

###FS:    #m/z: 718.87156 #charge   2
###MaxRes:#m/z:  0.00000 #charge-128
###MS: 1224
###MSMS: 1227
BEGIN IONS
TITLE=Cmpd 410, AutoMSn(718.8716), 20.7 min
RTINSECONDS=1244.28
SCANS=MS: 1224 MSMS: 1227
PEPMASS=718.87156	17264
CHARGE=2+
402.22398	246	1+
457.22707	442	
476.21847	157	
480.21583	280	
510.30558	226	
516.22909	146	
524.24982	143	
526.26809	167	
542.30443	164	
570.31019	336	
589.30778	356	1+
589.80288	142	
593.31403	160	
595.77362	182	
599.33326	240	
608.26876	160	
625.32181	285	1+
664.31003	141	
685.38796	175	
699.37431	275	1+
704.34646	154	
716.34180	317	1+
719.35945	268	
721.37972	248	
722.34332	627	1+
739.37853	695	1+
771.33484	225	
835.38688	265	1+
850.41469	259	1+
852.33591	275	
867.43410	923	1+
965.43096	518	1+
980.51615	187	
1095.53096	295	
1224.58924	376	
1225.58251	246	
END IONS

###FS:    #m/z: 371.22709 #charge   1
###MaxRes:#m/z:  0.00000 #charge-128
###MS: 1228
###MSMS: 1229
BEGIN IONS
TITLE=Cmpd 411, AutoMSn(371.2271), 20.8 min
RTINSECONDS=1247.3
SCANS=MS: 1228 MSMS: 1229
PEPMASS=371.22709	52840
CHARGE=1+
356.27703	136	
END IONS

###FS:    #m/z: 673.58108 #charge   3
###MaxRes:#m/z:  0.00000 #charge-128
###MS: 1228
###MSMS: 1230
BEGIN IONS
TITLE=Cmpd 412, AutoMSn(673.5811), 20.8 min
RTINSECONDS=1247.8
SCANS=MS: 1228 MSMS: 1230
PEPMASS=673.58108	16859
CHARGE=3+
402.22545	712	
425.20892	203	1+
466.22541	204	
507.24735	214	1+
515.28993	186	
517.29986	216	
522.26004	263	1+
522.59423	483	
522.92417	384	
526.26111	234	
528.27265	169	
530.27440	229	
533.27155	366	1+
539.27341	341	
546.25554	239	1+
551.60333	286	
562.28981	226	
566.29215	274	1+
572.25306	275	1+
575.29344	489	
586.29709	330	1+
597.89304	594	1+
598.25040	217	
599.25614	338	1+
606.26728	262	1+
614.26967	255	1+
623.30941	526	1+
624.82883	448	1+
630.32828	228	1+
635.29845	170	
652.29615	296	1+
653.83590	260	
655.29530	268	1+
658.33208	271	1+
661.31826	191	
664.30299	266	1+
667.33137	179	
669.84950	1839	1+
673.82577	1069	1+
674.33507	1188	1+
678.34009	496	1+
704.27936	394	1+
717.85804	226	
718.35521	1062	1+
735.37066	210	
760.35783	275	1+
771.39300	219	1+
782.40176	213	
797.38445	258	1+
799.35774	231	
803.37466	280	1+
817.37666	420	1+
826.08334	288	1+
826.89730	493	1+
881.42228	596	1+
900.43377	244	
907.38305	170	
913.51462	365	
1116.57138	466	1+
1165.54814	416	1+
1337.15775	716	1+
1337.65782	1056	1+
1341.71023	1949	1+
1345.12775	690	1+
1345.65750	1678	1+
1501.73745	408	1+
1565.75828	1040	1+
1697.79812	344	1+
1763.83828	628	1+
END IONS

###FS:    #m/z: 778.41531 #charge   2
###MaxRes:#m/z:  0.00000 #charge-128
###MS: 1228
###MSMS: 1231
BEGIN IONS
TITLE=Cmpd 413, AutoMSn(778.4153), 20.8 min
RTINSECONDS=1248.3
SCANS=MS: 1228 MSMS: 1231
PEPMASS=778.41531	29598
CHARGE=2+
303.17400	147	
355.22809	172	
397.16788	195	
402.22523	274	
408.83437	335	
488.23342	129	
544.76831	169	
572.26248	351	1+
574.75751	131	
577.39631	158	
605.36528	378	
629.81798	369	
630.32464	200	
638.20646	228	
638.33703	396	
692.39612	200	
721.87622	167	
744.40468	134	
769.90562	135	
775.39150	990	1+
780.43047	358	
864.42424	222	
876.43593	151	
914.45579	538	1+
951.45523	328	
1145.53564	193	
1157.84225	341	
1253.64540	174	
1329.65270	775	1+
1551.79063	1511	1+
1555.82178	5769	1+
END IONS

###FS:    #m/z: 673.83358 #charge   3
###MaxRes:#m/z:  0.00000 #charge-128
###MS: 1232
###MSMS: 1233
BEGIN IONS
TITLE=Cmpd 414, AutoMSn(673.8336), 20.9 min
RTINSECONDS=1251.32
SCANS=MS: 1232 MSMS: 1233
PEPMASS=673.83358	18716
CHARGE=3+
364.72776	250	1+
400.19220	208	
402.22915	554	1+
493.23616	257	1+
500.71652	297	1+
517.29407	200	
522.59193	572	
522.92331	258	
542.30568	276	1+
549.25706	305	1+
557.27597	161	
562.28623	218	
569.23865	188	
570.78311	182	
575.29013	334	1+
583.27996	254	1+
587.31536	338	1+
595.30688	227	1+
597.89816	514	1+
598.23013	709	1+
598.57520	177	
601.29453	292	1+
605.27170	157	
622.27757	237	1+
655.29817	179	
658.31479	208	
665.87232	191	
666.04676	283	1+
669.06215	367	1+
669.36183	682	1+
670.35290	2591	1+
670.86007	410	
673.58739	377	1+
674.34714	1268	1+
686.25926	446	1+
703.30992	346	1+
734.86088	181	
768.36837	160	
785.09170	166	
787.40049	228	
787.75566	184	
793.41042	162	
799.36826	264	
802.69969	176	
803.38994	195	
815.36651	257	1+
817.36368	724	1+
819.38576	367	1+
825.40222	360	1+
855.07229	268	1+
881.41500	981	1+
882.91486	262	
990.43054	217	
1044.50479	471	1+
1248.63809	569	1+
1305.69616	477	1+
1341.69284	2683	1+
1346.69130	874	1+
1347.13687	1003	1+
1350.70791	573	1+
1354.67710	489	1+
1434.71514	1770	1+
1565.76659	1061	1+
1653.75925	459	1+
END IONS

###FS:    #m/z: 598.01233 #charge   3
###MaxRes:#m/z:  0.00000 #charge-128
###MS: 1232
###MSMS: 1235
BEGIN IONS
TITLE=Cmpd 416, AutoMSn(598.0123), 20.9 min
RTINSECONDS=1252.32
SCANS=MS: 1232 MSMS: 1235
PEPMASS=598.01233	9971
CHARGE=3+
341.21600	1170	1+
349.19952	357	1+
402.20461	327	1+
412.23611	166	
440.27537	375	
467.22492	166	
471.24827	242	
501.27416	309	
509.28435	346	1+
514.25162	189	
522.94020	162	
544.25559	242	1+
551.29795	197	
566.29595	275	1+
569.28102	1197	1+
579.30009	171	
580.27375	417	1+
592.75683	202	
594.32451	685	1+
595.80671	184	
596.31032	616	1+
598.32285	536	
599.29971	442	
600.34575	448	
601.31554	856	1+
615.31634	163	
642.32661	168	
648.36371	189	
657.35018	273	
667.87418	213	
676.36933	207	
679.36612	459	1+
682.36719	992	1+
696.36688	205	
714.37183	204	
768.31620	176	
775.44762	210	
817.38779	278	1+
842.47689	169	
852.48241	999	1+
914.43807	1478	1+
914.44623	3371	1+
951.54656	420	1+
969.47001	289	1+
1153.38379	499	1+
1202.60974	558	1+
1352.74453	3672	1+
1451.82011	1239	1+
1565.85933	3596	1+
1678.94773	504	1+
END IONS

###FS:    #m/z: 632.01275 #charge   3
###MaxRes:#m/z:  0.00000 #charge-128
###MS: 1236
###MSMS: 1237
BEGIN IONS
TITLE=Cmpd 417, AutoMSn(632.0128), 20.9 min
RTINSECONDS=1255.35
SCANS=MS: 1236 MSMS: 1237
PEPMASS=632.01275	28784
CHARGE=3+
376.19008	262	
391.22720	309	
402.21384	386	
451.72320	325	
501.25416	897	1+
527.85173	367	
539.24405	315	
551.27707	528	1+
557.79688	470	
558.30998	241	
589.27511	423	1+
610.67883	1005	
611.02110	439	
611.34180	486	
614.30423	309	1+
622.32448	282	
624.33723	328	
626.33485	1500	1+
626.67711	946	1+
627.01025	859	1+
628.64561	291	
629.35105	372	
629.81582	254	
630.32643	985	1+
631.67048	285	
632.00999	9414	1+
632.34327	8445	1+
632.68120	4715	1+
635.34254	1000	1+
635.62554	400	
667.34753	855	1+
687.35310	1028	1+
688.35361	513	
697.03630	381	
735.35280	535	1+
775.36245	367	
780.42981	1287	1+
803.37581	987	1+
833.94228	237	
841.39667	240	
893.51284	807	1+
902.44172	940	1+
992.57149	911	1+
1001.50524	462	
1002.49787	295	
1266.66040	719	1+
1503.79306	752	1+
1602.85174	1160	1+
1765.90852	1165	1+
END IONS

###FS:    #m/z: 598.01613 #charge   3
###MaxRes:#m/z:  0.00000 #charge-128
###MS: 1236
###MSMS: 1238
BEGIN IONS
TITLE=Cmpd 418, AutoMSn(598.0161), 20.9 min
RTINSECONDS=1255.85
SCANS=MS: 1236 MSMS: 1238
PEPMASS=598.01613	23516
CHARGE=3+
349.20535	172	
385.17514	219	1+
402.20906	299	1+
412.29078	352	
439.25361	534	1+
488.23808	337	1+
494.28260	264	1+
499.23908	172	
501.27313	369	
511.25627	290	1+
525.77069	182	
540.31944	162	
541.74360	175	
547.27185	183	
562.26729	155	
569.29071	1225	1+
576.31067	203	
579.29012	274	1+
582.31025	514	1+
586.31591	381	
591.31234	295	1+
593.30964	327	
594.31578	685	1+
596.30303	633	1+
598.01038	343	1+
598.31400	782	1+
598.67303	202	
600.28515	515	
601.31491	889	1+
614.31880	410	1+
644.35862	279	1+
648.36048	213	
648.87620	209	
657.35388	194	
667.86932	181	
668.36588	237	
679.36790	356	1+
681.37421	220	
681.41205	2151	1+
682.37757	1241	1+
696.37216	257	1+
700.85212	163	
701.35128	200	
713.36577	353	1+
720.39251	180	
735.38747	358	1+
770.39498	253	1+
774.42161	407	1+
781.41465	244	1+
795.42906	402	1+
817.40454	157	
852.47814	1164	1+
914.43093	911	1+
914.43977	2500	1+
951.54608	384	1+
1079.63791	181	
1186.61110	571	1+
1200.63202	987	1+
1352.74232	4175	1+
1451.80536	1539	1+
1548.84345	523	1+
1565.85195	7256	1+
1678.94013	1196	1+
END IONS

###FS:    #m/z: 947.50979 #charge   2
###MaxRes:#m/z:  0.00000 #charge-128
###MS: 1236
###MSMS: 1239
BEGIN IONS
TITLE=Cmpd 419, AutoMSn(947.5098), 20.9 min
RTINSECONDS=1256.35
SCANS=MS: 1236 MSMS: 1239
PEPMASS=947.50979	18242
CHARGE=2+
363.22850	128	
367.12877	108	
402.22672	219	
421.12605	115	
473.77737	158	
520.27063	379	1+
551.27312	176	
638.33306	237	1+
655.26705	116	
667.34352	301	
688.35256	359	1+
713.23715	179	
765.21239	461	
780.42112	736	1+
790.71135	180	
801.96611	192	
803.37708	179	
893.50115	562	1+
902.43064	400	1+
937.50562	275	1+
939.00342	113	
942.48447	244	1+
946.96180	128	
949.84905	114	
958.30517	631	
992.57670	143	
1001.50946	243	
1002.49832	166	
1091.65153	132	
1114.59725	254	
1115.58920	138	
1189.47154	115	
1227.66869	122	
1830.01936	1167	1+
1894.01359	7347	1+
END IONS

###FS:    #m/z: 632.01211 #charge   3
###MaxRes:#m/z:  0.00000 #charge-128
###MS: 1240
###MSMS: 1241
BEGIN IONS
TITLE=Cmpd 420, AutoMSn(632.0121), 21.0 min
RTINSECONDS=1259.38
SCANS=MS: 1240 MSMS: 1241
PEPMASS=632.01211	61119
CHARGE=3+
376.18646	412	
392.18344	611	
447.25844	407	
489.26800	534	
496.79049	610	
501.26371	796	
501.75507	468	
539.25675	446	
551.28233	902	
591.31395	374	
610.68065	1267	
611.01310	1306	
611.34951	511	
624.33883	406	
626.33674	4037	1+
626.67504	1536	
626.99721	1141	
629.31569	481	
630.01216	448	
630.33741	1592	1+
631.67997	656	
632.01330	22282	1+
632.34552	20715	1+
632.68006	12055	1+
652.32385	466	
667.34483	1171	1+
688.35365	2912	1+
739.37499	388	
752.39766	1063	1+
780.42633	2250	1+
803.37205	2162	1+
893.50587	1761	1+
902.43916	3171	1+
937.51209	429	
992.57897	484	
1001.49668	695	
1002.50466	572	
1602.85491	2558	1+
1765.90842	2796	1+
END IONS

###FS:    #m/z: 947.16146 #charge   2
###MaxRes:#m/z:  0.00000 #charge-128
###MS: 1240
###MSMS: 1242
BEGIN IONS
TITLE=Cmpd 421, AutoMSn(947.1615), 21.0 min
RTINSECONDS=1259.89
SCANS=MS: 1240 MSMS: 1242
PEPMASS=947.16146	45136
CHARGE=2+
347.22581	172	
391.22076	477	1+
402.22817	312	1+
437.17848	194	
464.20179	118	
489.24963	256	1+
519.24144	123	
520.26455	409	
551.28158	192	
573.26616	123	
624.33415	238	1+
649.32594	112	
651.32218	118	
667.34564	802	1+
688.34496	400	
752.41652	466	1+
780.42259	898	1+
801.94825	117	
865.97897	121	
883.46729	181	
893.51294	420	1+
902.44186	269	
938.49139	306	
940.50616	175	
946.97923	163	
947.79509	221	
958.30901	136	
992.58902	581	1+
1001.50599	261	
1002.52458	165	
1092.64970	118	
1114.60034	467	
1115.60851	162	
1227.67227	143	
1605.76917	491	1+
1829.99508	1567	1+
END IONS

###FS:    #m/z: 928.93995 #charge   3
###MaxRes:#m/z:  0.00000 #charge-128
###MS: 1240
###MSMS: 1243
BEGIN IONS
TITLE=Cmpd 422, AutoMSn(928.9400), 21.0 min
RTINSECONDS=1260.39
SCANS=MS: 1240 MSMS: 1243
PEPMASS=928.93995	38754
CHARGE=3+
346.17538	440	1+
389.14790	273	
402.22954	666	1+
409.18431	163	
437.18359	2345	1+
459.25677	926	1+
485.21332	215	
522.27130	280	1+
550.26812	341	
665.29265	784	1+
674.32385	174	
752.32253	239	
784.04566	732	1+
784.37879	871	1+
784.71989	381	
788.32017	295	
796.87058	271	
821.35894	283	
822.89814	184	
839.35884	667	1+
875.92979	300	1+
880.47912	228	
910.43620	160	
925.19511	329	
959.47191	554	
973.96553	185	
974.45907	294	
1017.13398	208	
1047.01766	301	
1055.17760	202	
1055.48585	179	
1055.81320	212	
1056.17958	185	
1093.51111	240	
1104.50602	476	
1363.63974	1435	1+
1516.71219	867	1+
1603.76072	1103	1+
1620.72560	538	1+
1717.75916	480	1+
1734.76992	919	1+
1766.83337	2874	1+
1847.85758	1935	1+
1849.87114	1117	1+
1856.84825	2479	1+
1857.36147	1259	1+
1865.90950	2748	1+
1978.99359	718	1+
END IONS

###FS:    #m/z: 631.67457 #charge   3
###MaxRes:#m/z:  0.00000 #charge-128
###MS: 1244
###MSMS: 1245
BEGIN IONS
TITLE=Cmpd 423, AutoMSn(631.6746), 21.1 min
RTINSECONDS=1263.4
SCANS=MS: 1244 MSMS: 1245
PEPMASS=631.67457	77499
CHARGE=3+
391.23087	709	
402.19574	692	
451.72696	795	
489.27142	414	
496.79115	446	
501.26191	938	
501.76840	451	
520.27281	417	
551.28481	900	
557.79077	431	
610.68228	2252	1+
611.01860	1339	
611.34593	946	
624.34738	599	
626.33459	3612	1+
626.66849	2435	1+
627.00569	1808	
630.34958	1646	1+
631.66809	825	
631.81301	471	
632.01155	26967	1+
632.34378	23402	1+
632.67997	13630	1+
667.34496	829	
687.88491	524	
688.34479	1119	1+
688.36065	919	
739.36925	433	
752.40081	1065	1+
780.42678	2396	1+
803.37513	1383	
893.51160	1906	1+
902.43681	2147	1+
913.51340	1033	
992.58370	638	
1001.50479	985	
1602.86177	3322	1+
1765.92245	3126	1+
END IONS

###FS:    #m/z: 947.50995 #charge   2
###MaxRes:#m/z:  0.00000 #charge-128
###MS: 1244
###MSMS: 1246
BEGIN IONS
TITLE=Cmpd 424, AutoMSn(947.5100), 21.1 min
RTINSECONDS=1263.9
SCANS=MS: 1244 MSMS: 1246
PEPMASS=947.50995	63966
CHARGE=2+
376.13774	126	
391.24259	254	
402.23472	186	
459.27188	151	
520.27648	426	
551.27086	122	
624.35788	120	
652.31652	248	1+
667.33976	496	1+
688.34595	720	1+
697.03731	301	
752.42605	198	
765.90127	141	
780.42586	1065	1+
801.92503	174	
803.37301	736	1+
823.91890	208	
883.47544	137	
883.96648	155	
893.50272	495	1+
902.44099	333	1+
937.49836	559	1+
946.51354	146	
947.02309	211	
958.31782	343	
992.57313	522	1+
1001.50652	260	
1002.52680	248	
1077.61270	133	
1091.64259	254	
1092.62714	149	
1114.59630	279	
1115.59624	213	
1227.69999	112	
1830.03401	1020	1+
1875.99619	410	1+
1894.01720	11852	1+
END IONS

###FS:    #m/z: 929.19046 #charge   3
###MaxRes:#m/z:  0.00000 #charge-128
###MS: 1244
###MSMS: 1247
BEGIN IONS
TITLE=Cmpd 425, AutoMSn(929.1905), 21.1 min
RTINSECONDS=1264.41
SCANS=MS: 1244 MSMS: 1247
PEPMASS=929.19046	36557
CHARGE=3+
346.17427	305	
389.14815	259	
402.23286	613	
437.18386	1662	1+
458.25886	387	1+
545.19184	179	
550.26361	723	1+
644.45550	145	
665.27975	454	1+
673.81040	136	
682.31850	393	
682.81728	176	
731.34975	145	
748.88049	238	1+
752.31748	382	1+
782.36648	172	
784.03920	461	1+
784.37393	338	
784.70980	162	
786.35199	266	1+
796.86374	304	1+
801.37884	398	1+
821.35908	236	1+
839.35461	473	1+
845.36849	157	
846.73601	173	
851.48514	136	
851.92255	135	
881.46659	259	
913.42862	241	1+
915.91118	344	1+
927.94900	841	1+
946.52411	253	1+
953.79932	177	
959.13337	313	
990.01387	134	
990.48461	167	
1055.48706	200	
1093.19826	154	
1147.20860	140	
1363.63162	147	
1516.72544	676	1+
1574.66184	570	1+
1603.73545	632	1+
1619.75348	445	1+
1734.75720	608	1+
1766.83023	2092	1+
1847.85483	1783	1+
1856.85428	1629	1+
1857.40105	932	1+
1865.90603	2035	1+
1946.89665	701	1+
2093.00616	625	1+
END IONS

###FS:    #m/z: 673.32882 #charge   2
###MaxRes:#m/z:  0.00000 #charge-128
###MS: 1248
###MSMS: 1249
BEGIN IONS
TITLE=Cmpd 426, AutoMSn(673.3288), 21.1 min
RTINSECONDS=1267.43
SCANS=MS: 1248 MSMS: 1249
PEPMASS=673.32882	50054
CHARGE=2+
346.17134	727	1+
367.19322	1415	1+
389.16174	391	1+
402.22665	767	1+
408.83502	279	
415.16519	182	
437.18626	2333	1+
447.19931	295	1+
456.18624	259	1+
459.26486	319	
468.25495	237	1+
480.27688	583	1+
494.22647	177	
503.19473	376	1+
522.59419	204	
534.88180	296	
549.27872	344	1+
553.24573	179	
563.30153	276	1+
567.31455	718	1+
572.20886	329	1+
574.27384	247	1+
582.30247	235	1+
587.29479	179	
597.89324	182	
599.27520	172	
616.28343	608	1+
634.27955	241	1+
640.27880	190	
650.27993	371	1+
658.30023	288	1+
664.82808	206	
665.30021	332	1+
667.83211	353	
669.34371	362	1+
671.33628	544	
673.33454	1436	1+
675.69368	216	
677.35627	432	1+
681.34947	1877	1+
693.32447	262	
700.36173	298	1+
703.32386	244	
718.35139	195	
728.43451	371	1+
734.30614	257	1+
743.33878	267	1+
769.41066	269	1+
779.35364	193	
783.37806	362	1+
796.37795	5151	1+
806.05143	240	
806.82661	316	
818.37823	208	
876.44569	205	
909.46492	4874	1+
946.43660	236	1+
1051.47766	1301	1+
1069.50012	9742	1+
1080.31998	1025	
1081.30758	204	
1232.56289	2250	1+
1342.67843	1034	1+
END IONS

###FS:    #m/z: 809.90124 #charge   2
###MaxRes:#m/z:  0.00000 #charge-128
###MS: 1248
###MSMS: 1250
BEGIN IONS
TITLE=Cmpd 427, AutoMSn(809.9012), 21.1 min
RTINSECONDS=1267.93
SCANS=MS: 1248 MSMS: 1250
PEPMASS=809.90124	30219
CHARGE=2+
317.17481	142	
332.19008	517	
333.14504	248	
343.12393	632	1+
373.16433	140	
403.22607	506	
410.20544	374	1+
425.24250	132	
428.20482	957	1+
438.19897	942	1+
446.22471	896	1+
456.20716	1141	1+
458.23954	223	
474.21988	1130	1+
516.30860	460	1+
523.74536	133	
525.28564	137	
538.21788	145	
540.28669	509	1+
559.30467	235	
569.29258	1094	1+
573.78889	194	
580.27878	146	
584.29361	208	1+
587.30332	1184	1+
622.27532	128	
626.32062	313	1+
673.36813	129	
702.37398	698	1+
713.34444	248	
773.41170	705	1+
801.39656	134	
807.40284	162	
808.41451	432	1+
841.38728	368	1+
846.36761	199	
888.45765	489	1+
975.47274	605	1+
1032.48989	3710	1+
1043.20353	516	
1044.19044	352	
1145.58265	496	
1146.57416	485	
1157.83702	307	
1259.62641	155	
1618.77078	1561	1+
END IONS

###FS:    #m/z: 732.87219 #charge   3
###MaxRes:#m/z:  0.00000 #charge-128
###MS: 1248
###MSMS: 1251
BEGIN IONS
TITLE=Cmpd 428, AutoMSn(732.8722), 21.1 min
RTINSECONDS=1268.43
SCANS=MS: 1248 MSMS: 1251
PEPMASS=732.87219	22169
CHARGE=3+
371.13192	234	
439.23019	1588	1+
471.92128	240	
505.92003	219	
510.26580	2448	1+
517.23938	283	
544.27016	209	
550.28294	362	
573.78155	323	
574.28131	565	
623.35016	1652	1+
631.81494	346	
677.33154	210	
680.37060	12681	1+
680.84746	573	1+
690.07917	258	
690.28238	338	
706.34354	194	
711.00692	280	
711.34017	567	1+
716.36622	330	
717.00723	806	1+
717.67839	497	
725.36203	200	
729.35800	468	1+
733.36750	209	
735.41455	1040	1+
744.37775	278	
766.91067	235	
767.39099	261	
779.44271	2745	1+
880.48633	655	
1024.99020	197	
1052.52104	260	
1066.50513	423	
1259.64650	1785	1+
1432.69010	1058	1+
1470.81072	821	1+
1647.79872	2869	1+
1760.90419	1220	1+
END IONS

###FS:    #m/z: 673.32859 #charge   2
###MaxRes:#m/z:  0.00000 #charge-128
###MS: 1252
###MSMS: 1253
BEGIN IONS
TITLE=Cmpd 429, AutoMSn(673.3286), 21.2 min
RTINSECONDS=1271.46
SCANS=MS: 1252 MSMS: 1253
PEPMASS=673.32859	54919
CHARGE=2+
346.17952	438	
367.19562	888	1+
389.15407	222	
395.78538	324	
402.22591	787	1+
409.18538	281	
411.19246	302	1+
417.21520	235	1+
430.22600	345	1+
437.18503	2331	1+
460.67474	244	1+
480.26464	391	
503.19607	291	
504.25693	260	1+
506.11855	245	
516.27465	313	1+
518.23493	196	
522.24970	312	1+
526.25257	456	
526.75099	376	1+
550.01599	205	1+
550.26030	357	1+
567.30421	1065	1+
572.21187	278	1+
575.29357	301	
590.24119	480	1+
606.25682	259	1+
614.29863	236	
622.29051	249	1+
633.28165	279	1+
664.32002	391	1+
670.34888	1254	1+
670.84829	225	
673.33442	1435	1+
677.35277	551	1+
681.35321	1825	1+
692.32194	225	1+
718.33865	569	1+
742.32157	211	1+
751.38066	288	
760.33448	237	1+
765.21800	490	
765.29459	322	
796.38227	4861	1+
806.81200	449	
818.41934	212	
827.39743	224	
906.40900	233	1+
909.46259	4581	1+
923.38786	300	1+
937.51577	258	
955.99779	213	
1052.46572	223	
1069.49296	10824	1+
1078.95377	204	
1080.30377	698	
1081.30255	1058	
1232.55930	2461	1+
1245.23614	202	
1342.69097	1104	1+
END IONS

###FS:    #m/z: 732.87109 #charge   3
###MaxRes:#m/z:  0.00000 #charge-128
###MS: 1252
###MSMS: 1254
BEGIN IONS
TITLE=Cmpd 430, AutoMSn(732.8711), 21.2 min
RTINSECONDS=1271.96
SCANS=MS: 1252 MSMS: 1254
PEPMASS=732.87109	29891
CHARGE=3+
390.23180	412	
439.22609	2771	1+
445.19026	299	
471.90499	276	
510.26560	4094	1+
549.94249	537	
550.25931	388	
573.78319	476	
574.27199	799	1+
623.34800	1779	1+
626.30595	267	
680.36803	15044	1+
680.84570	1116	1+
683.65749	283	
690.07103	308	
711.01345	350	
711.33229	407	
711.66801	307	
716.36419	569	
716.88146	321	
717.34871	1151	1+
717.69079	348	
729.35599	474	1+
732.36137	330	
744.35109	265	
779.44358	3056	1+
815.89954	449	1+
938.94257	313	
967.45394	280	
1024.49895	368	
1033.49103	725	1+
1052.53952	434	
1053.53799	275	
1066.50374	308	
1167.55309	400	
1168.58186	278	
1259.64690	2297	1+
1469.80572	1957	1+
1532.77309	742	1+
1647.79970	2761	1+
1759.91165	2032	1+
END IONS

###FS:    #m/z: 900.71946 #charge   3
###MaxRes:#m/z:  0.00000 #charge-128
###MS: 1252
###MSMS: 1255
BEGIN IONS
TITLE=Cmpd 431, AutoMSn(900.7195), 21.2 min
RTINSECONDS=1272.46
SCANS=MS: 1252 MSMS: 1255
PEPMASS=900.71946	19728
CHARGE=3+
389.15023	213	
391.09429	417	1+
415.11684	276	
459.16761	125	
487.27636	148	
488.09251	282	1+
506.11817	3085	1+
563.33128	247	
574.17706	169	
576.75665	143	
583.79175	194	
591.20614	1090	1+
601.18097	513	1+
619.20145	3397	1+
622.76394	151	
624.34615	157	
627.46038	749	
627.68126	137	
628.55520	412	
780.83283	128	
798.44928	122	
802.46039	128	
818.69480	121	
824.69346	199	
876.44969	124	
896.49303	419	1+
897.00456	319	1+
897.10001	170	
897.46797	1104	1+
898.77360	220	
900.70743	359	1+
901.04391	313	1+
901.39487	292	
904.04971	181	
904.41926	206	
906.46620	151	
1701.92347	4657	1+
1794.92631	1037	1+
2081.92799	3616	1+
END IONS

###FS:    #m/z: 732.62083 #charge   3
###MaxRes:#m/z:  0.00000 #charge-128
###MS: 1256
###MSMS: 1257
BEGIN IONS
TITLE=Cmpd 432, AutoMSn(732.6208), 21.3 min
RTINSECONDS=1275.49
SCANS=MS: 1256 MSMS: 1257
PEPMASS=732.62083	36434
CHARGE=3+
371.11807	346	
389.15624	322	
439.22914	2573	1+
472.25289	297	
510.26494	4205	1+
517.24874	587	1+
549.94277	294	
616.32511	362	
623.34754	2523	1+
626.31442	482	
645.31876	394	
672.33372	331	
680.37112	17942	1+
680.84544	427	
683.98719	324	
697.03450	823	
711.03782	330	
711.34776	548	
711.67312	366	
716.35140	1290	1+
716.88659	482	
717.01283	498	
717.68295	634	
728.09526	302	
731.35454	621	1+
734.38032	314	
750.08555	379	
767.37166	305	
779.43684	4409	1+
880.46907	1514	1+
995.51524	312	
1052.54212	527	
1053.55333	370	
1146.55966	1337	1+
1167.55149	393	
1259.64086	1809	1+
1469.81920	1769	1+
1647.80292	2628	1+
1760.89311	1431	1+
1875.90867	1032	1+
END IONS

###FS:    #m/z: 673.32898 #charge   2
###MaxRes:#m/z:  0.00000 #charge-128
###MS: 1256
###MSMS: 1258
BEGIN IONS
TITLE=Cmpd 433, AutoMSn(673.3290), 21.3 min
RTINSECONDS=1275.99
SCANS=MS: 1256 MSMS: 1258
PEPMASS=673.32898	44711
CHARGE=2+
324.10541	322	
346.17794	378	
367.18983	796	1+
385.21301	255	
389.14075	258	1+
391.74786	331	
391.82744	192	
402.23091	923	1+
412.17434	242	1+
419.17590	396	1+
437.18671	2011	1+
449.23954	280	1+
463.17817	274	1+
480.27780	616	1+
483.23362	233	1+
506.11276	224	
522.92215	175	
525.24976	257	1+
528.77766	176	
538.25975	209	1+
541.22126	168	
555.25366	187	
563.31159	220	1+
565.26794	266	1+
567.31447	627	1+
571.22859	165	
574.28583	243	1+
590.23755	221	1+
605.25839	190	
612.32504	232	1+
646.45237	244	
668.27520	258	1+
670.38532	198	
671.34831	859	1+
673.82707	201	
674.33498	1198	1+
681.35513	1074	1+
685.29553	190	
690.06800	228	
719.34020	594	1+
763.50861	200	
779.35483	217	
796.37854	3228	1+
806.83167	192	
816.39260	253	1+
817.40285	210	1+
882.39854	428	1+
907.41942	241	1+
909.46475	3324	1+
918.43093	202	
937.51968	695	1+
1052.46697	170	
1052.48055	660	1+
1069.49625	7238	1+
1080.32465	240	
1080.41509	290	
1081.29822	168	
1232.56238	1410	1+
END IONS

###FS:    #m/z: 976.48530 #charge   3
###MaxRes:#m/z:  0.00000 #charge-128
###MS: 1256
###MSMS: 1259
BEGIN IONS
TITLE=Cmpd 434, AutoMSn(976.4853), 21.3 min
RTINSECONDS=1276.49
SCANS=MS: 1256 MSMS: 1259
PEPMASS=976.48530	18061
CHARGE=3+
366.13495	144	
439.22670	142	
517.73954	130	
574.27980	114	
680.36202	456	1+
777.42071	113	
881.47144	115	
971.42922	111	
972.13910	148	
976.48209	1250	1+
976.82302	1104	1+
977.15135	852	1+
980.45603	290	1+
991.30627	100	
1052.53292	143	
END IONS

###FS:    #m/z: 976.48606 #charge   3
###MaxRes:#m/z:  0.00000 #charge-128
###MS: 1260
###MSMS: 1261
BEGIN IONS
TITLE=Cmpd 435, AutoMSn(976.4861), 21.3 min
RTINSECONDS=1279.51
SCANS=MS: 1260 MSMS: 1261
PEPMASS=976.48606	20697
CHARGE=3+
351.03867	107	
366.13246	125	
479.22909	111	
573.78992	138	
630.31642	100	
674.33863	100	
680.36436	284	
880.92433	135	
971.47054	119	
974.00257	155	
975.43940	133	
976.03489	124	
976.15085	1109	1+
976.47982	1311	1+
976.82619	934	1+
980.35739	112	
981.49253	292	1+
1052.53076	116	
END IONS

###FS:    #m/z: 539.03769 #charge   2
###MaxRes:#m/z:  0.00000 #charge-128
###MS: 1260
###MSMS: 1262
BEGIN IONS
TITLE=Cmpd 436, AutoMSn(539.0377), 21.3 min
RTINSECONDS=1280.01
SCANS=MS: 1260 MSMS: 1262
PEPMASS=539.03769	10923
CHARGE=2+
341.23363	168	
370.20523	164	
390.19734	145	
402.27665	815	1+
404.22063	140	
409.20013	142	
422.71666	266	1+
455.22334	172	
476.22326	141	
485.19733	255	1+
488.43276	216	
498.21691	388	
500.64666	300	
505.03594	133	
517.30401	1569	1+
521.25721	173	
522.25936	339	1+
534.31894	427	1+
534.87552	172	
536.28837	1080	1+
538.28387	1906	1+
542.28928	865	1+
546.32912	143	
549.08703	244	
550.02064	376	1+
614.36103	191	
630.39474	756	1+
636.38074	163	
651.84424	142	
663.34418	174	
695.18717	169	
698.39049	143	
701.36718	315	1+
708.34846	268	1+
725.38617	178	
782.42601	138	
785.45571	389	1+
821.41078	137	
839.45881	196	
END IONS

###FS:    #m/z: 702.30751 #charge   3
###MaxRes:#m/z:  0.00000 #charge-128
###MS: 1260
###MSMS: 1263
BEGIN IONS
TITLE=Cmpd 437, AutoMSn(702.3075), 21.3 min
RTINSECONDS=1280.51
SCANS=MS: 1260 MSMS: 1263
PEPMASS=702.30751	10580
CHARGE=3+
376.12830	367	1+
402.23417	1162	1+
409.03354	320	
417.18064	235	
436.18482	209	1+
437.03119	255	
485.22150	248	1+
495.67178	275	1+
501.25471	269	
514.26441	475	1+
522.59057	1850	1+
522.92829	1131	
524.06762	220	
527.23447	248	
531.27849	272	1+
546.27689	240	
551.61158	422	
551.93592	370	
563.69874	186	
572.25128	367	1+
578.19306	193	
587.26565	386	
594.30732	255	1+
605.26712	1046	1+
610.26388	437	1+
621.21974	261	
634.28249	1278	1+
653.32426	427	
653.82402	355	
680.36829	322	1+
690.35793	393	1+
700.33794	1289	1+
703.08905	202	
704.34996	520	1+
706.34772	477	1+
718.35263	2979	1+
731.36687	196	
749.30700	639	1+
751.38145	229	
751.90659	238	
774.38226	342	1+
836.38063	729	1+
850.35756	292	
900.42600	370	
983.45788	281	
989.29886	272	1+
1007.33144	2677	1+
1045.49856	1315	1+
1241.39628	247	
1242.39870	269	
1395.71232	534	1+
1468.70621	931	1+
1565.75436	4288	1+
1652.80120	1312	1+
END IONS

###FS:    #m/z: 702.30261 #charge   3
###MaxRes:#m/z:  0.00000 #charge-128
###MS: 1264
###MSMS: 1265
BEGIN IONS
TITLE=Cmpd 438, AutoMSn(702.3026), 21.4 min
RTINSECONDS=1283.55
SCANS=MS: 1264 MSMS: 1265
PEPMASS=702.30261	20510
CHARGE=3+
345.68740	491	1+
350.68070	229	
359.67645	390	
400.21560	205	1+
402.23536	1309	1+
409.03702	167	
437.03992	263	
477.18855	312	1+
496.23825	283	
501.25146	256	
505.70300	288	
510.26150	236	
515.32137	241	
522.59199	2392	1+
522.92246	2176	1+
523.26623	426	
530.19568	266	
531.28735	232	1+
551.60363	421	
551.93455	452	
571.25232	274	1+
587.26432	221	
589.26671	190	
594.79158	258	1+
600.27968	229	1+
605.27074	1129	1+
627.29079	198	
634.28729	1313	1+
680.35676	299	1+
684.34277	242	
696.37401	227	1+
698.36183	521	1+
700.33864	1712	1+
702.81314	161	
705.36154	541	1+
718.35377	2710	1+
723.28855	283	1+
746.33817	175	
749.31533	319	
836.38339	350	
837.38053	547	1+
847.40384	179	
850.36864	434	1+
983.44584	456	1+
993.88652	284	
1007.31713	2514	1+
1045.40586	166	
1153.43714	617	1+
1154.39235	277	
1241.41711	1341	1+
1305.64199	1049	1+
1396.72377	490	1+
1410.69000	432	1+
1468.69371	1085	1+
1501.73377	611	1+
1565.75371	5124	1+
1635.84227	443	1+
1652.77970	1481	1+
1799.86513	594	1+
END IONS

###FS:    #m/z: 870.07620 #charge   3
###MaxRes:#m/z:  0.00000 #charge-128
###MS: 1264
###MSMS: 1266
BEGIN IONS
TITLE=Cmpd 439, AutoMSn(870.0762), 21.4 min
RTINSECONDS=1284.05
SCANS=MS: 1264 MSMS: 1266
PEPMASS=870.07620	16694
CHARGE=3+
376.12364	421	1+
384.23318	121	
386.17114	344	
402.24669	141	
458.26742	552	1+
459.16378	306	
465.34672	217	
477.18806	213	
517.19279	146	
562.24404	287	
571.34771	129	
572.25250	732	1+
590.25701	710	1+
618.73985	246	
654.25734	176	
736.31098	156	
753.32762	315	1+
811.38253	127	
822.40205	135	
824.40066	162	
854.91416	217	
855.40656	277	
864.42918	182	
864.73374	128	
869.42622	170	
870.06145	302	1+
870.41737	505	1+
870.74667	161	
928.45535	224	1+
950.45936	174	
950.96052	127	
1067.00403	127	
1117.55074	171	
1733.88287	534	1+
2018.95947	867	1+
END IONS

###FS:    #m/z: 539.27647 #charge   1
###MaxRes:#m/z:  0.00000 #charge-128
###MS: 1264
###MSMS: 1267
BEGIN IONS
TITLE=Cmpd 440, AutoMSn(539.2765), 21.4 min
RTINSECONDS=1284.55
SCANS=MS: 1264 MSMS: 1267
PEPMASS=539.27647	12433
CHARGE=1+
316.20123	139	
349.20456	136	
355.26689	140	
360.24063	126	
379.22434	135	
393.22529	299	
399.83796	176	
402.26891	213	
411.21498	183	
424.72007	128	
448.26713	137	
451.27218	169	
456.19056	257	1+
461.17167	194	
484.75933	130	
486.25501	335	1+
498.20892	628	1+
500.25318	207	
503.22916	168	
505.26483	205	
513.35287	140	
513.81151	135	
514.27940	222	
516.28448	165	
517.29536	964	1+
522.30272	223	1+
524.30312	163	
526.26590	177	
534.30216	1148	1+
536.29330	1672	1+
536.63826	140	
538.29068	1527	1+
538.76066	286	1+
539.02418	230	
END IONS

###FS:    #m/z: 702.30661 #charge   3
###MaxRes:#m/z:  0.00000 #charge-128
###MS: 1268
###MSMS: 1269
BEGIN IONS
TITLE=Cmpd 441, AutoMSn(702.3066), 21.5 min
RTINSECONDS=1287.58
SCANS=MS: 1268 MSMS: 1269
PEPMASS=702.30661	19343
CHARGE=3+
376.14166	226	
402.23609	1450	1+
409.04166	242	
489.21642	239	1+
504.17428	317	
504.66486	333	
506.19743	225	
515.31038	453	
522.59273	1729	1+
522.92807	1673	1+
523.27091	271	
530.27154	411	1+
551.60676	560	1+
551.94743	434	
552.25968	306	
572.26387	188	
577.71524	243	
587.26373	263	
595.79802	260	1+
605.26261	1323	1+
609.31399	215	1+
621.21626	677	1+
629.28176	265	1+
634.28445	846	1+
636.28908	210	
646.27726	254	1+
660.32042	181	
680.36415	219	
682.34833	330	1+
689.31461	401	1+
690.36125	539	1+
699.34432	256	
700.37328	766	1+
702.83332	434	1+
704.36344	302	
718.35543	2366	1+
749.30076	509	1+
818.43361	253	1+
836.38335	537	1+
845.99411	695	
850.36694	181	
880.38943	276	1+
983.46848	235	1+
1007.31016	580	
1008.31299	401	
1044.91843	192	
1154.37131	178	
1155.37888	248	
1241.40556	419	
1305.63670	1133	1+
1394.65588	530	1+
1409.69144	498	1+
1468.70786	1242	1+
1501.74670	672	1+
1565.76389	3728	1+
1652.78883	1560	1+
1799.86254	465	1+
END IONS

###FS:    #m/z: 668.69293 #charge   3
###MaxRes:#m/z:  0.00000 #charge-128
###MS: 1268
###MSMS: 1270
BEGIN IONS
TITLE=Cmpd 442, AutoMSn(668.6929), 21.5 min
RTINSECONDS=1288.08
SCANS=MS: 1268 MSMS: 1270
PEPMASS=668.69293	14922
CHARGE=3+
402.23099	355	1+
437.20114	167	
459.23127	139	
484.25485	236	1+
500.19916	151	
501.25909	154	
504.21577	238	1+
522.58744	307	
522.91702	192	
534.73412	230	1+
567.31285	156	
578.29103	146	
596.30915	756	1+
596.98368	304	1+
598.22411	264	
610.28171	178	
622.32643	237	1+
630.27259	167	
650.33150	305	1+
655.80015	186	
660.31838	208	
663.79143	140	
664.32201	471	1+
666.33672	636	1+
668.33892	357	
668.69092	1804	1+
669.02231	1496	1+
669.35285	1196	1+
671.33885	1088	1+
675.28541	206	
677.33594	144	
680.36230	267	1+
703.85938	170	
705.66733	150	
718.34673	309	1+
732.86735	194	
742.36574	285	1+
751.37814	208	
789.41595	196	
881.41888	218	
958.46794	906	1+
984.43823	274	1+
1069.50008	283	
1069.50268	714	1+
1080.31022	196	
1231.56157	641	1+
1262.68187	1282	1+
1305.62837	382	1+
1565.74540	495	1+
1788.93025	1644	1+
END IONS

###FS:    #m/z: 870.07607 #charge   3
###MaxRes:#m/z:  0.00000 #charge-128
###MS: 1268
###MSMS: 1271
BEGIN IONS
TITLE=Cmpd 443, AutoMSn(870.0761), 21.5 min
RTINSECONDS=1288.58
SCANS=MS: 1268 MSMS: 1271
PEPMASS=870.07607	16019
CHARGE=3+
349.16993	121	
358.12997	127	
366.13262	105	
376.13070	209	
386.15974	345	1+
402.23109	123	
458.26087	406	
459.17601	468	1+
477.17589	431	1+
555.24236	107	
572.24544	984	1+
590.26254	407	1+
618.74960	192	
646.74303	134	
654.25490	309	1+
737.29741	119	
753.32966	383	1+
804.04487	105	
804.43154	114	
811.39662	148	
831.83493	136	
841.95290	109	
864.42824	312	1+
864.71169	113	
866.41090	255	
868.93393	157	
869.41929	233	
870.40191	582	1+
874.40456	121	
883.37594	118	
919.00176	117	
950.46695	128	
1014.75761	128	
1060.03907	109	
1123.44896	338	1+
1708.83147	482	1+
1855.90731	512	1+
2018.95670	881	1+
END IONS

###FS:    #m/z: 854.39081 #charge   2
###MaxRes:#m/z:  0.00000 #charge-128
###MS: 1272
###MSMS: 1273
BEGIN IONS
TITLE=Cmpd 444, AutoMSn(854.3908), 21.5 min
RTINSECONDS=1291.6
SCANS=MS: 1272 MSMS: 1273
PEPMASS=854.39081	32846
CHARGE=2+
366.16423	298	
372.18909	296	
383.19213	313	1+
401.23293	477	1+
409.21833	506	
411.19829	461	1+
429.21397	312	
456.22575	267	
459.17627	214	
477.17826	236	
484.21815	189	
496.25279	320	
519.25009	210	
530.26003	683	1+
540.26126	280	
548.28532	530	
553.26975	520	1+
555.27173	206	
558.26827	1116	1+
572.25021	261	
576.27581	849	1+
593.25783	207	
610.29891	1134	1+
617.29580	241	1+
622.27123	308	
635.31111	295	1+
645.30586	435	
663.30504	453	1+
669.30275	231	
697.32627	1707	1+
706.19399	203	
714.31248	199	
732.32476	509	1+
750.34673	644	1+
791.37761	239	
844.39496	289	
856.41880	269	
901.41294	743	1+
958.43917	1827	1+
993.43914	285	1+
1045.46546	1844	1+
1132.50135	1859	1+
1144.71728	314	
1279.56116	271	
1450.64501	1552	1+
1563.72109	1095	1+
1689.77370	1154	1+
1707.77684	4577	1+
END IONS

###FS:    #m/z: 680.53535 #charge   3
###MaxRes:#m/z:  0.00000 #charge-128
###MS: 1272
###MSMS: 1274
BEGIN IONS
TITLE=Cmpd 445, AutoMSn(680.5354), 21.5 min
RTINSECONDS=1292.1
SCANS=MS: 1272 MSMS: 1274
PEPMASS=680.53535	16436
CHARGE=3+
359.11267	277	1+
368.15285	322	1+
375.15505	800	1+
383.22051	444	1+
386.16353	602	1+
402.23278	4386	1+
403.04983	267	
409.04250	410	
437.04095	374	
440.11766	314	
441.76343	315	
458.20194	255	
459.16184	972	1+
470.25736	234	1+
477.18046	430	
499.63913	308	1+
501.25798	5872	1+
501.58989	3680	1+
501.92722	1849	
504.09355	333	
505.20714	348	1+
515.31071	257	
524.06508	334	
524.28278	264	1+
530.26627	1455	1+
530.59785	1135	1+
530.93309	727	1+
537.20866	249	1+
548.17295	345	
548.65730	270	
554.24122	362	1+
562.26144	564	1+
572.24530	1791	1+
579.28306	494	1+
579.61660	241	1+
590.25884	1391	1+
595.29051	298	1+
611.28783	396	1+
614.38947	241	
620.21656	350	
661.31999	248	1+
664.13561	444	1+
670.31889	331	1+
675.34658	510	1+
677.34955	1905	1+
678.66993	298	1+
681.36454	798	1+
684.35041	483	1+
708.30732	227	1+
718.12468	369	
718.36635	243	1+
730.35748	261	1+
742.87703	243	
746.98520	248	1+
754.43945	1459	1+
765.21981	555	
800.33459	409	1+
800.67444	381	1+
801.00734	231	
822.35651	233	1+
859.39299	210	1+
861.21150	570	
862.19106	1284	1+
873.06190	578	
879.21570	2206	1+
889.10740	569	
981.26651	420	1+
1008.25911	657	1+
1026.28125	311	
1100.51957	390	
1101.53029	283	
1126.60109	665	1+
1241.63733	3150	1+
1358.68718	644	1+
1364.67577	531	1+
1404.70622	2840	1+
1501.75430	11324	1+
1588.78940	4271	1+
1735.87001	1642	1+
2024.82760	882	1+
END IONS

###FS:    #m/z: 907.03664 #charge   3
###MaxRes:#m/z:  0.00000 #charge-128
###MS: 1272
###MSMS: 1275
BEGIN IONS
TITLE=Cmpd 446, AutoMSn(907.0366), 21.5 min
RTINSECONDS=1292.6
SCANS=MS: 1272 MSMS: 1275
PEPMASS=907.03664	15563
CHARGE=3+
358.11731	321	1+
366.13763	219	
376.13188	511	1+
386.16500	360	
402.23624	1004	1+
433.15671	156	
442.27963	190	
459.16317	450	1+
477.17847	618	1+
484.39927	405	
515.31432	148	
531.18741	179	
572.24947	1192	1+
590.25657	664	1+
614.24846	141	
801.01360	148	
807.39351	171	
836.36137	225	
845.98436	164	
861.21005	287	1+
866.02451	355	1+
866.35184	538	1+
866.69244	320	
872.03427	1340	1+
872.36707	1278	1+
872.69727	947	1+
879.21686	161	
883.51555	148	
889.09329	164	
900.40679	136	
903.44577	670	1+
907.46903	541	1+
908.78604	262	1+
910.97682	136	
1026.26737	147	
1069.46156	169	
1080.32177	626	
1119.97402	155	
1120.48304	149	
1200.49283	230	
1201.49122	151	
1501.74814	940	1+
1588.78475	1492	1+
1701.92115	1021	1+
1735.85356	1277	1+
1805.88395	518	1+
2024.80425	1865	1+
END IONS

###FS:    #m/z: 854.39129 #charge   2
###MaxRes:#m/z:  0.00000 #charge-128
###MS: 1276
###MSMS: 1277
BEGIN IONS
TITLE=Cmpd 447, AutoMSn(854.3913), 21.6 min
RTINSECONDS=1295.62
SCANS=MS: 1276 MSMS: 1277
PEPMASS=854.39129	63995
CHARGE=2+
337.15465	290	
344.18947	372	
354.17444	287	
372.18197	256	
393.17761	315	1+
401.21442	209	
402.23217	623	
404.21967	256	1+
409.22036	415	1+
411.19597	610	1+
429.20054	737	1+
436.19195	193	
444.22739	225	
446.21415	192	
463.20064	268	1+
466.22219	194	
473.22302	639	1+
481.21830	233	1+
484.22052	414	1+
491.24859	192	
496.25432	581	
498.22953	327	
501.23895	281	
513.23991	311	1+
516.22409	234	
530.25307	834	1+
540.24907	557	1+
548.27388	1453	1+
553.26335	1543	1+
558.26790	2222	1+
576.27494	1528	1+
610.29402	1654	1+
617.29600	260	1+
621.27265	291	1+
635.30684	236	
645.30242	1106	1+
660.28943	241	1+
663.30713	1002	1+
679.30311	235	
697.32293	2804	1+
707.29924	252	1+
714.31615	631	1+
716.82301	220	
732.32757	628	1+
750.33786	656	1+
789.33992	250	
817.82289	216	
835.39055	452	1+
836.87332	266	
844.38469	1630	1+
850.40132	230	1+
853.39655	232	
868.38123	196	
901.41566	1650	1+
958.43822	2883	1+
993.43764	219	1+
1045.46853	2713	1+
1132.49780	4458	1+
1143.65731	1013	1+
1279.57101	821	1+
1336.57575	296	
1450.62719	208	
1450.63467	2843	1+
1563.70936	2641	1+
1689.75982	1851	1+
1707.77840	7428	1+
END IONS

###FS:    #m/z: 680.53274 #charge   3
###MaxRes:#m/z:  0.00000 #charge-128
###MS: 1276
###MSMS: 1278
BEGIN IONS
TITLE=Cmpd 448, AutoMSn(680.5327), 21.6 min
RTINSECONDS=1296.12
SCANS=MS: 1276 MSMS: 1278
PEPMASS=680.53274	33412
CHARGE=3+
357.14463	584	1+
375.15156	994	1+
377.72797	630	1+
386.17302	432	
402.23342	5470	1+
409.03706	543	
459.17144	798	1+
477.17594	913	1+
501.25733	7318	1+
501.59399	5166	
501.92768	2673	
524.28098	440	1+
530.27265	2358	1+
530.60662	1293	
530.93533	693	
544.24365	359	1+
548.15212	365	
554.23408	639	1+
557.16630	578	
562.27005	530	
563.80970	356	
564.30135	356	
572.24953	2423	1+
579.29507	377	
590.25784	1124	
614.38379	442	
664.13435	367	
675.61103	359	
676.31594	443	
677.33238	1025	1+
679.35137	1312	1+
682.34906	1041	1+
754.44974	760	1+
765.15584	506	1+
780.45552	373	
800.33935	390	1+
861.20806	808	
862.19700	1368	1+
870.99588	498	
879.21686	2847	1+
882.53502	729	1+
889.09514	893	
997.55963	420	1+
1008.26808	910	1+
1013.43104	515	
1026.29280	373	
1100.53626	477	
1101.52583	476	
1241.64156	3653	1+
1404.70378	5041	1+
1501.75706	17493	1+
1588.78966	5411	1+
1735.85192	2417	1+
END IONS

###FS:    #m/z: 907.03747 #charge   3
###MaxRes:#m/z:  0.00000 #charge-128
###MS: 1276
###MSMS: 1279
BEGIN IONS
TITLE=Cmpd 449, AutoMSn(907.0375), 21.6 min
RTINSECONDS=1296.62
SCANS=MS: 1276 MSMS: 1279
PEPMASS=907.03747	32312
CHARGE=3+
376.12410	536	
386.16545	777	1+
402.23722	1008	1+
459.16393	751	1+
477.17983	640	1+
481.23709	214	
515.29998	133	
516.71789	188	
554.24584	318	1+
562.26864	191	
572.24734	2236	1+
590.25026	843	1+
612.31142	136	
622.26846	152	
704.14917	126	
754.44305	131	
765.20342	148	
773.09705	132	
800.34529	218	
800.66662	254	
800.99499	160	
823.35306	165	
835.03650	264	1+
861.19773	229	1+
866.02271	787	1+
866.36210	733	1+
866.69791	586	
872.02631	1157	1+
872.36249	1158	1+
872.70442	734	1+
879.21724	240	1+
889.09739	426	
891.88932	131	
898.90462	137	
903.41756	326	1+
907.46327	572	1+
911.43519	141	
963.33059	149	
1008.30091	131	
1080.30387	579	
1128.35222	130	
1200.50543	177	
1501.74587	1037	1+
1588.77677	1555	1+
1701.92999	852	1+
1735.84275	1341	1+
1810.88842	461	1+
2024.80966	2152	1+
2137.89865	692	1+
2238.95041	806	1+
END IONS

###FS:    #m/z: 854.39155 #charge   2
###MaxRes:#m/z:  0.00000 #charge-128
###MS: 1280
###MSMS: 1281
BEGIN IONS
TITLE=Cmpd 450, AutoMSn(854.3915), 21.7 min
RTINSECONDS=1299.64
SCANS=MS: 1280 MSMS: 1281
PEPMASS=854.39155	61772
CHARGE=2+
344.19668	293	
356.17936	235	1+
383.20882	207	
387.17833	324	1+
401.22139	206	
402.22915	736	1+
404.21973	218	
408.83629	389	
409.21624	630	1+
411.19888	513	
429.20295	505	1+
432.21973	241	
445.19189	258	1+
456.21392	401	1+
459.18544	273	1+
474.24544	217	
484.22464	406	1+
491.25900	305	1+
493.20939	249	
496.24335	714	1+
501.24012	320	
516.22478	311	1+
522.22605	251	1+
530.26328	277	
530.70855	277	1+
531.24098	739	1+
540.25158	492	1+
548.28255	1123	1+
550.22769	216	
553.26248	794	1+
558.26537	2000	1+
572.24662	517	1+
576.27501	1610	1+
591.27194	230	1+
601.25429	199	
608.26554	315	1+
610.29150	2177	1+
627.30111	205	
635.30143	293	
635.64682	224	1+
645.29425	1158	1+
663.31108	837	1+
669.30664	307	1+
689.30974	270	1+
697.31950	3233	1+
714.31768	373	1+
716.80940	198	
722.35189	269	1+
732.33261	621	1+
750.34217	835	1+
765.33034	276	1+
771.31503	210	1+
778.40339	218	1+
789.37342	260	1+
844.40368	529	
857.44378	208	1+
864.38129	576	1+
870.41499	204	
898.42568	581	1+
901.41742	1317	1+
952.35709	303	1+
958.43647	2728	1+
980.48189	230	1+
1045.46463	2590	1+
1096.49922	255	
1132.50289	4103	1+
1144.72723	188	
1185.68092	328	
1279.58005	468	
1336.59555	603	1+
1393.62948	191	
1450.61056	303	
1450.63459	2774	1+
1451.62610	208	
1563.71342	1612	1+
1651.76945	423	1+
1671.75535	736	1+
1689.76188	1875	1+
1707.77791	8511	1+
END IONS

###FS:    #m/z: 653.86094 #charge   2
###MaxRes:#m/z:  0.00000 #charge-128
###MS: 1280
###MSMS: 1282
BEGIN IONS
TITLE=Cmpd 451, AutoMSn(653.8609), 21.7 min
RTINSECONDS=1300.14
SCANS=MS: 1280 MSMS: 1282
PEPMASS=653.86094	25859
CHARGE=2+
351.20312	386	1+
357.18229	234	1+
376.14381	391	1+
379.22454	291	
384.21233	382	1+
397.20169	350	1+
402.22597	1377	1+
407.21692	536	1+
422.24087	547	1+
424.24106	609	1+
434.22780	191	
438.21024	246	
458.25225	205	
459.17455	178	
466.28722	181	
477.21390	252	1+
489.25795	250	1+
495.28567	597	1+
506.28752	229	
515.32286	172	
521.79359	167	
542.29348	324	
551.24997	408	
559.27763	304	1+
562.26037	448	1+
571.26714	437	1+
575.27187	217	
580.27602	273	1+
585.30923	1164	1+
598.34971	221	
608.32430	220	1+
644.85849	432	
650.34103	1349	1+
655.33854	235	
656.33974	1354	1+
657.01210	273	1+
657.86513	212	
658.35225	740	
690.40170	521	1+
703.37030	500	1+
729.39536	576	1+
757.37696	337	1+
766.39182	205	
767.37245	405	1+
777.36558	252	1+
784.39573	1441	1+
793.38181	1113	1+
794.73342	406	
802.76998	415	
818.46668	496	1+
833.41437	214	
838.37785	167	
876.45794	174	
877.46609	299	1+
883.46574	2268	1+
893.36553	614	1+
906.43712	221	1+
906.46829	178	
931.55565	272	1+
960.44751	272	1+
982.52908	446	1+
1035.53234	232	
1079.58937	11567	1+
1241.61032	497	1+
1289.71368	891	1+
END IONS

###FS:    #m/z: 680.53554 #charge   3
###MaxRes:#m/z:  0.00000 #charge-128
###MS: 1280
###MSMS: 1283
BEGIN IONS
TITLE=Cmpd 452, AutoMSn(680.5355), 21.7 min
RTINSECONDS=1300.65
SCANS=MS: 1280 MSMS: 1283
PEPMASS=680.53554	29752
CHARGE=3+
357.15019	599	1+
376.14079	447	1+
386.16368	321	
402.23432	3952	1+
409.04049	444	
414.16582	460	1+
417.93084	230	
437.03939	238	
459.16731	1027	1+
477.17414	933	1+
495.24292	298	1+
501.25984	5109	1+
501.59214	3529	1+
501.92613	1363	
508.25958	262	1+
515.30977	362	
524.05485	258	
524.27671	291	1+
530.26778	1828	1+
530.60646	789	
530.93704	867	1+
537.23409	344	1+
543.25338	378	1+
554.25209	400	1+
557.18766	367	1+
563.80530	533	1+
572.24550	1659	1+
579.27725	423	1+
590.26194	1258	1+
605.28269	324	1+
612.30230	251	
614.35610	335	1+
620.22260	406	
649.76731	294	
664.12357	376	
667.82083	503	
674.29571	248	1+
675.60890	294	1+
675.96058	272	
676.34598	248	
677.33780	333	
678.33340	658	1+
678.85580	562	1+
680.34730	1803	1+
682.60942	290	1+
684.02736	256	1+
685.32028	232	
692.74756	932	
741.35892	274	1+
742.87084	318	
747.17808	314	1+
748.31999	239	
754.44311	1020	1+
767.44591	300	
786.40088	311	1+
800.31394	321	1+
861.20191	1766	1+
873.07443	329	
879.22107	1801	1+
879.23394	311	1+
882.51806	360	1+
1008.27931	1367	1+
1023.58599	351	
1026.29015	247	
1095.30010	1195	1+
1100.52358	343	
1241.63830	2209	1+
1362.68010	629	1+
1404.70932	2307	1+
1501.75480	12175	1+
1588.78468	4220	1+
1627.67242	629	1+
1735.84966	1618	1+
2024.81851	798	1+
END IONS

###FS:    #m/z: 653.86175 #charge   2
###MaxRes:#m/z:  0.00000 #charge-128
###MS: 1284
###MSMS: 1285
BEGIN IONS
TITLE=Cmpd 453, AutoMSn(653.8617), 21.7 min
RTINSECONDS=1303.67
SCANS=MS: 1284 MSMS: 1285
PEPMASS=653.86175	43770
CHARGE=2+
351.19962	567	
362.23476	220	
363.15842	288	
368.13520	238	1+
379.23449	377	1+
400.19320	307	1+
402.23199	1379	1+
406.24087	248	
407.22474	732	1+
409.75451	219	
416.18912	308	1+
422.22964	689	
424.25243	788	1+
428.23975	344	1+
441.24814	515	1+
456.25270	308	1+
458.21676	327	1+
462.23850	239	1+
474.30560	287	1+
495.29107	569	1+
499.25261	313	1+
501.26319	399	1+
506.28694	509	1+
517.27594	358	1+
525.28545	285	1+
530.29144	279	1+
531.77862	227	
544.28568	336	1+
550.99205	594	
551.26140	1422	1+
571.28340	792	1+
583.78481	235	
585.30651	1791	1+
590.31943	432	1+
595.78845	222	
598.33921	268	
609.34333	280	
615.36901	220	1+
617.28934	290	1+
628.32313	287	1+
632.31574	311	1+
634.30449	460	1+
638.33454	426	1+
638.72424	325	
644.85824	644	
650.33639	574	1+
652.34601	612	1+
654.35399	698	1+
656.03044	654	
656.34103	2373	1+
658.35316	1349	1+
664.33497	928	1+
690.40387	896	1+
699.18599	252	
701.38558	236	
729.39367	1073	1+
748.30515	218	
751.37806	261	
767.38251	496	1+
784.40209	1759	1+
790.72854	207	
793.39282	2886	1+
794.73438	276	
801.43362	469	1+
818.47021	1101	1+
854.37421	465	1+
866.44587	282	1+
876.45447	587	1+
883.46467	3125	1+
892.48653	228	
905.44533	456	1+
906.45677	610	1+
931.53704	1346	1+
957.47504	389	1+
968.53710	265	1+
982.52888	514	1+
1035.49395	391	
1036.50469	213	
1060.59421	320	
1064.49342	464	1+
1079.58792	17745	1+
1289.70900	1089	1+
END IONS

###FS:    #m/z: 846.74611 #charge   3
###MaxRes:#m/z:  0.00000 #charge-128
###MS: 1284
###MSMS: 1286
BEGIN IONS
TITLE=Cmpd 454, AutoMSn(846.7461), 21.7 min
RTINSECONDS=1304.17
SCANS=MS: 1284 MSMS: 1286
PEPMASS=846.74611	38838
CHARGE=3+
331.14056	916	1+
388.15865	298	
390.10916	659	
402.23767	270	
445.18412	207	
456.18749	467	
485.24575	557	1+
560.21220	418	1+
569.27507	328	1+
573.24851	283	
584.30912	546	1+
619.24603	202	
647.24571	249	
647.84284	233	
680.36409	264	
704.25548	213	
737.32726	239	
754.41042	537	
782.36965	265	1+
790.04507	1749	1+
790.38314	2169	1+
790.71957	1711	1+
828.39994	317	1+
837.07644	245	1+
837.40402	559	1+
837.74287	210	
840.37688	286	1+
842.05974	279	1+
842.38084	236	
843.42522	521	1+
843.74831	207	
844.07753	202	
844.73635	415	1+
844.92939	352	1+
845.38745	467	1+
846.74791	2135	1+
847.08349	2169	1+
847.41187	1381	1+
882.47380	256	
889.47112	446	
889.96338	223	
918.48836	325	
963.35352	312	1+
971.44926	792	1+
971.93006	296	1+
995.54690	648	1+
1076.02323	290	
1077.51877	236	
1084.50365	327	
1185.05833	269	
1454.71819	1508	1+
1567.79352	762	1+
1737.82107	879	1+
1794.84448	1271	1+
1891.99216	1266	1+
1979.01354	1255	1+
2208.09202	1741	1+
END IONS

###FS:    #m/z: 936.06303 #charge   3
###MaxRes:#m/z:  0.00000 #charge-128
###MS: 1284
###MSMS: 1287
BEGIN IONS
TITLE=Cmpd 455, AutoMSn(936.0630), 21.7 min
RTINSECONDS=1304.67
SCANS=MS: 1284 MSMS: 1287
PEPMASS=936.06303	25031
CHARGE=3+
366.14520	105	
402.23154	242	
421.17880	116	
437.17364	175	
572.26639	131	
587.26131	106	
591.27262	121	
605.27312	100	
654.25781	104	
657.24647	210	1+
758.72797	101	
804.39527	142	
818.41512	112	
846.81831	160	
864.15688	104	
889.15906	144	
931.04722	129	
931.41777	263	1+
932.95230	194	
935.42274	131	
935.73607	160	
936.06194	1645	1+
936.39755	1953	1+
936.72930	1778	1+
939.99573	121	
942.49500	157	
1880.53748	449	1+
END IONS

###FS:    #m/z: 653.86199 #charge   2
###MaxRes:#m/z:  0.00000 #charge-128
###MS: 1288
###MSMS: 1289
BEGIN IONS
TITLE=Cmpd 456, AutoMSn(653.8620), 21.8 min
RTINSECONDS=1307.69
SCANS=MS: 1288 MSMS: 1289
PEPMASS=653.86199	48371
CHARGE=2+
351.19786	520	
357.15841	274	1+
369.19186	236	1+
375.16950	345	1+
379.22546	461	
386.17487	439	1+
397.19558	631	1+
402.23098	2333	1+
407.22518	442	1+
422.23137	1053	1+
424.25272	540	
434.21216	410	
440.23295	240	
459.17234	397	
495.28925	921	1+
501.59063	357	
505.28365	440	1+
514.28663	354	1+
518.77571	245	
521.79381	225	
522.28503	255	1+
551.26172	1505	1+
564.31149	245	
570.29607	347	1+
572.26499	526	1+
585.30936	1015	1+
595.28635	387	1+
602.35171	398	1+
614.36348	313	
630.33861	331	
641.32200	221	
649.34266	356	
650.33162	575	1+
652.33471	550	1+
654.33256	643	1+
655.80884	324	1+
656.02394	456	
656.34281	2536	1+
658.35428	1374	1+
664.34000	1350	1+
679.34323	250	1+
682.35962	389	1+
690.40715	1290	1+
699.19793	355	
699.29849	289	
701.41106	309	1+
703.34458	297	
726.38219	298	1+
729.39058	1273	1+
735.31897	417	1+
753.32748	296	
765.37991	534	1+
767.37236	873	1+
777.61470	326	
782.46634	393	1+
784.39354	2416	1+
793.38118	3164	1+
794.72666	237	
801.43891	666	1+
802.77230	837	
812.44151	396	1+
818.47156	1310	1+
837.41670	556	1+
876.46107	665	1+
883.46474	4200	1+
893.35753	477	
896.39531	220	
906.46084	859	1+
931.55435	770	1+
982.52095	726	1+
1035.50648	379	
1060.58750	1705	1+
1079.58627	17900	1+
1177.61928	576	1+
1241.63784	662	1+
1288.69569	2021	1+
END IONS

###FS:    #m/z: 846.74580 #charge   3
###MaxRes:#m/z:  0.00000 #charge-128
###MS: 1288
###MSMS: 1290
BEGIN IONS
TITLE=Cmpd 457, AutoMSn(846.7458), 21.8 min
RTINSECONDS=1308.19
SCANS=MS: 1288 MSMS: 1290
PEPMASS=846.74580	39642
CHARGE=3+
331.13883	869	1+
388.17655	291	1+
390.10264	503	1+
395.78242	666	
403.22744	162	
415.25064	169	
417.19242	178	
445.19716	299	1+
456.21693	309	1+
485.25310	168	
486.23450	286	1+
490.69811	194	
517.19786	356	
560.21720	516	1+
562.21428	287	
573.23703	701	
573.74441	533	1+
579.97974	165	
580.27810	463	1+
584.30461	682	1+
586.76231	254	1+
590.22551	256	1+
606.25473	264	1+
618.75027	259	
641.29555	245	1+
645.76112	286	1+
647.27110	699	1+
647.85302	196	
704.26333	421	1+
711.33015	288	1+
754.41218	474	1+
783.36596	569	1+
790.04218	2477	1+
790.38339	1827	1+
790.71791	872	
801.33389	171	
811.87874	222	1+
837.37855	260	
841.07585	628	1+
841.42201	282	1+
844.10771	498	1+
845.41427	292	
846.74566	1715	1+
847.08234	1612	1+
847.42747	1013	
854.39238	189	
882.47731	312	
889.96183	174	
963.36527	699	1+
970.45073	338	1+
990.00144	210	
990.50813	510	
995.56475	410	1+
1047.53403	182	
1084.48486	447	
1124.41684	664	1+
1185.05282	209	
1237.49142	582	1+
1307.52898	1272	1+
1454.70481	1303	1+
1567.77381	558	1+
1685.76431	810	1+
1737.82282	1849	1+
1794.84392	1759	1+
1834.97494	520	1+
1891.97299	993	1+
1941.90332	1488	1+
2055.02365	515	1+
2126.03564	478	1+
2151.06199	642	1+
2208.07251	1105	1+
END IONS

###FS:    #m/z: 907.03728 #charge   3
###MaxRes:#m/z:  0.00000 #charge-128
###MS: 1288
###MSMS: 1291
BEGIN IONS
TITLE=Cmpd 458, AutoMSn(907.0373), 21.8 min
RTINSECONDS=1308.69
SCANS=MS: 1288 MSMS: 1291
PEPMASS=907.03728	41359
CHARGE=3+
358.11455	519	1+
368.14639	417	1+
376.12963	877	1+
386.16362	1218	1+
402.23304	1644	1+
432.15125	323	1+
459.16281	1525	1+
477.17330	2244	1+
554.24168	229	
555.22753	403	1+
562.27202	354	
572.24716	4652	1+
590.25680	1958	1+
622.25604	166	
639.28451	220	
723.04512	208	
725.32523	258	
735.32067	227	
736.30103	492	1+
751.38487	391	1+
753.32282	830	1+
754.41523	215	
763.50643	372	
794.89157	327	
795.39870	258	
800.34041	764	1+
800.67712	521	1+
801.00295	683	
823.35957	168	
830.33533	347	1+
834.35904	322	1+
834.67671	482	1+
835.05457	294	1+
836.35035	331	
845.97491	276	
854.36471	223	1+
865.36380	164	
866.02645	1460	1+
866.35833	1540	1+
866.70351	949	
871.70168	167	
872.02478	3049	1+
872.36279	3061	1+
872.69988	2268	1+
882.44386	909	1+
904.11110	203	
904.42005	424	1+
906.43994	717	1+
908.05553	210	
912.04267	180	
969.39863	162	
987.43062	172	
1080.32300	313	
1131.69015	263	
1627.65638	1402	1+
1701.93969	528	1+
1714.67859	3370	1+
1799.77765	695	1+
1803.75911	412	1+
1810.84487	478	1+
1861.75939	2959	1+
2024.81334	6181	1+
2137.89488	1573	1+
2238.95007	1683	1+
2399.00107	880	1+
END IONS

###FS:    #m/z: 907.03782 #charge   3
###MaxRes:#m/z:  0.00000 #charge-128
###MS: 1292
###MSMS: 1293
BEGIN IONS
TITLE=Cmpd 459, AutoMSn(907.0378), 21.9 min
RTINSECONDS=1311.72
SCANS=MS: 1292 MSMS: 1293
PEPMASS=907.03782	67213
CHARGE=3+
357.15420	157	
358.11588	849	1+
366.14131	242	
368.15637	446	1+
376.13175	1059	1+
386.16870	1046	1+
400.20652	158	
402.23333	2911	1+
432.15159	183	
442.14700	177	
459.16755	1584	1+
477.17904	1894	1+
482.22410	174	
515.31131	167	
545.24492	416	1+
554.23258	772	1+
562.25534	622	
572.24629	4161	1+
590.25773	2299	1+
640.25234	158	
691.28221	260	1+
708.30617	316	1+
725.32444	214	
735.30539	799	1+
753.32524	1176	1+
755.43486	154	
763.51363	201	
794.90250	161	
795.38486	273	1+
800.33412	617	1+
800.67029	861	1+
800.99924	518	
829.02432	159	
834.00539	684	1+
834.34989	278	
834.69753	400	1+
836.02361	470	1+
836.36915	201	
851.46513	186	
851.97308	313	1+
861.02967	154	
866.02798	1416	1+
866.37122	2053	1+
866.69386	1268	
870.69670	268	1+
872.03015	3793	1+
872.36526	3476	1+
872.70650	3223	
882.36606	652	1+
882.52060	182	
900.40988	602	1+
903.69466	266	1+
904.42134	499	1+
907.44278	809	1+
909.73029	230	
1080.31812	331	
1131.68801	160	
1627.65563	1736	1+
1714.67675	3448	1+
1735.82667	641	1+
1746.42801	516	1+
1805.08571	360	1+
1819.87925	458	1+
1861.75288	3648	1+
2024.81714	7199	1+
2137.91006	1594	1+
2238.94146	1650	1+
2398.97263	1510	1+
END IONS

###FS:    #m/z: 764.38863 #charge   3
###MaxRes:#m/z:  0.00000 #charge-128
###MS: 1292
###MSMS: 1294
BEGIN IONS
TITLE=Cmpd 460, AutoMSn(764.3886), 21.9 min
RTINSECONDS=1312.22
SCANS=MS: 1292 MSMS: 1294
PEPMASS=764.38863	46669
CHARGE=3+
468.19128	500	
514.25695	1062	
514.75981	725	
517.79640	421	
578.26926	2940	1+
580.30820	1037	
580.81903	392	
581.27115	1854	1+
614.30391	438	
614.81640	1087	
623.82507	600	
624.33353	381	
649.33992	814	
649.83139	630	
652.30488	4531	1+
667.83654	490	
677.34449	634	
707.36171	423	
715.86217	416	
716.36797	389	
758.38438	381	
762.38772	404	
764.36847	1751	1+
861.42924	8017	1+
931.46345	8844	1+
949.47550	6242	1+
958.47841	42028	1+
1044.53276	13148	1+
1057.43634	411	
1062.55625	11355	1+
1132.53981	824	
1133.55252	603	
1211.57918	2409	1+
1229.59726	37100	1+
1315.66320	378	
1315.66521	3386	1+
1333.67067	628	
1334.67328	383	
1342.68317	2247	1+
END IONS

###FS:    #m/z: 841.38699 #charge   3
###MaxRes:#m/z:  0.00000 #charge-128
###MS: 1292
###MSMS: 1295
BEGIN IONS
TITLE=Cmpd 461, AutoMSn(841.3870), 21.9 min
RTINSECONDS=1312.72
SCANS=MS: 1292 MSMS: 1295
PEPMASS=841.38699	46767
CHARGE=3+
345.15480	533	1+
386.16488	425	
389.21388	354	
419.16011	415	
446.23373	843	1+
457.24004	404	1+
460.18818	598	
513.26116	350	1+
523.72744	549	
539.69217	408	
548.20540	811	
550.99108	445	
560.24002	435	1+
564.72518	425	
565.23821	346	
579.94559	2541	1+
580.28218	2801	1+
580.61754	1275	
586.26616	618	1+
596.24338	413	
596.74889	404	1+
598.95541	526	
599.29080	549	1+
599.62254	500	
601.25068	403	1+
607.23611	1036	1+
645.25511	922	1+
647.98556	922	1+
648.31506	1165	
648.65066	651	
685.66397	325	
691.32973	318	
702.28955	1033	
721.26302	718	1+
777.37567	509	
777.86595	417	
790.04093	492	
790.39755	425	1+
821.38725	663	1+
835.30974	1901	1+
840.03360	539	1+
842.41592	1277	1+
843.07093	764	1+
846.06506	508	1+
846.75756	331	
852.33082	1229	1+
862.32031	1063	1+
883.40536	372	1+
918.46741	351	
945.35804	1663	1+
963.36017	1613	1+
963.36611	5315	1+
968.45532	332	
968.47049	379	1+
980.39793	4059	1+
1015.36458	1058	1+
1032.39027	6505	1+
1106.39260	1173	1+
1123.40085	11394	1+
1145.47463	9590	1+
1208.49291	2896	1+
1216.48904	858	1+
1219.45520	1509	1+
1236.48552	8310	1+
1282.59461	1698	1+
1290.49639	2503	1+
1307.52047	20660	1+
1420.60031	4714	1+
1482.70521	1428	1+
1567.67979	1438	1+
1673.80601	715	1+
1686.67125	915	1+
1737.81964	14483	1+
1776.83726	775	1+
1794.84793	17201	1+
1941.91617	11259	1+
2054.99655	3346	1+
2126.03966	4722	1+
END IONS

###FS:    #m/z: 764.38929 #charge   3
###MaxRes:#m/z:  0.00000 #charge-128
###MS: 1296
###MSMS: 1297
BEGIN IONS
TITLE=Cmpd 462, AutoMSn(764.3893), 21.9 min
RTINSECONDS=1315.74
SCANS=MS: 1296 MSMS: 1297
PEPMASS=764.38929	123184
CHARGE=3+
468.18822	1005	
514.25895	2094	
514.75751	1137	
517.78589	1057	
521.25037	631	
578.27237	3709	1+
580.30699	1399	
580.81379	1121	
581.26958	3148	1+
614.80949	1847	
623.82692	933	
624.32407	878	
649.33371	1160	
649.83490	986	
652.30751	8948	1+
667.34361	763	
667.83733	710	
671.84981	1663	
672.34675	942	
677.34795	951	
706.86134	876	
707.36485	774	
728.41425	612	
764.37687	2695	1+
861.42352	11617	1+
861.42375	1924	1+
931.46316	13864	1+
949.47297	11074	1+
958.47733	72013	1+
1044.53369	23399	1+
1062.55587	19332	1+
1132.53482	1267	
1133.54426	685	
1211.58666	4155	1+
1229.59697	60022	1+
1315.66843	5416	1+
1316.66402	641	
1333.67077	1217	
1334.67400	798	
END IONS

###FS:    #m/z: 841.38666 #charge   3
###MaxRes:#m/z:  0.00000 #charge-128
###MS: 1296
###MSMS: 1298
BEGIN IONS
TITLE=Cmpd 463, AutoMSn(841.3867), 21.9 min
RTINSECONDS=1316.24
SCANS=MS: 1296 MSMS: 1298
PEPMASS=841.38666	71797
CHARGE=3+
345.15831	341	
389.19824	319	
414.21302	352	1+
446.23166	704	
460.19245	955	1+
481.68889	1736	1+
515.22560	307	1+
523.72984	614	1+
539.68811	472	
550.99131	452	
579.94873	2452	1+
580.28228	2866	1+
580.61467	1357	
587.22847	572	1+
598.95473	880	1+
599.29160	414	
599.62027	452	
607.22907	539	
610.24697	348	
637.24421	373	1+
640.77893	945	1+
642.28889	572	
645.26448	574	
647.98136	653	1+
648.30872	793	
648.65266	648	
660.28699	379	1+
685.66922	305	
686.35420	305	
702.28306	1382	1+
721.27082	376	
770.33502	528	1+
783.37025	318	
790.33674	1082	1+
812.84669	867	1+
820.89143	387	
821.38862	515	1+
824.36398	364	1+
835.31194	2086	1+
837.07736	398	1+
838.41612	401	
839.71973	669	1+
841.39057	468	
842.45056	1183	1+
843.07260	677	1+
845.36944	768	1+
846.06813	711	1+
852.33745	1182	1+
860.91749	307	
862.31601	1073	1+
946.34587	1653	1+
963.36612	6270	1+
968.46204	921	1+
975.38610	329	1+
980.39190	3820	1+
1015.37038	1271	1+
1032.39013	6091	1+
1095.40816	1122	1+
1106.37186	1589	1+
1123.39778	11983	1+
1128.46906	1042	1+
1131.69906	343	
1145.47578	9618	1+
1191.48642	811	1+
1208.48560	2515	1+
1216.50968	744	1+
1236.48055	8947	1+
1290.50512	2610	1+
1294.49596	496	
1307.52054	18953	1+
1319.49168	621	
1420.61105	4441	1+
1482.71633	1486	1+
1553.74306	1005	1+
1567.67834	1329	1+
1625.69259	737	1+
1678.77617	711	1+
1737.82331	12376	1+
1776.85349	734	1+
1781.81990	460	1+
1794.85172	18778	1+
1941.91536	13253	1+
2054.99579	4616	1+
2126.02842	5090	1+
2239.11572	667	1+
END IONS

###FS:    #m/z: 725.36291 #charge   2
###MaxRes:#m/z:  0.00000 #charge-128
###MS: 1296
###MSMS: 1299
BEGIN IONS
TITLE=Cmpd 464, AutoMSn(725.3629), 21.9 min
RTINSECONDS=1316.75
SCANS=MS: 1296 MSMS: 1299
PEPMASS=725.36291	61024
CHARGE=2+
335.14785	501	
354.13808	314	
371.26793	418	
381.24662	1376	1+
386.23257	437	
396.21617	401	1+
402.23054	563	
414.23145	2004	1+
422.09854	341	
439.23891	403	1+
451.25358	508	
464.19317	1203	1+
467.22721	419	
468.26423	926	1+
477.24766	611	1+
485.30496	349	
495.28561	670	
496.27783	1834	1+
499.29524	293	
510.27642	430	
513.29787	2935	1+
520.86466	434	
527.32055	412	
538.25982	1088	1+
565.24239	2167	1+
567.34992	337	
573.17963	438	
573.24537	473	1+
578.26970	400	
594.36630	562	
595.34156	1012	1+
609.33131	387	1+
612.36851	1782	1+
626.31269	660	1+
676.33284	585	1+
680.38207	463	
725.27437	7541	1+
817.41941	862	1+
835.43198	339	
838.35300	11558	1+
861.42191	1018	1+
930.49929	654	1+
937.41915	3338	1+
946.62840	943	1+
947.76365	382	
948.51105	629	1+
958.47990	5334	1+
969.42973	550	1+
1051.46300	5725	1+
1062.35761	427	
1164.54970	485	
1175.90274	329	
1229.58310	1910	1+
1251.58009	3846	1+
1265.39968	449	
1441.72100	548	1+
END IONS

###FS:    #m/z: 851.39715 #charge   3
###MaxRes:#m/z:  0.00000 #charge-128
###MS: 1300
###MSMS: 1301
BEGIN IONS
TITLE=Cmpd 465, AutoMSn(851.3971), 22.0 min
RTINSECONDS=1319.77
SCANS=MS: 1300 MSMS: 1301
PEPMASS=851.39715	311012
CHARGE=3+
358.11952	3203	
368.14811	3307	1+
376.12982	7124	1+
386.16568	7420	1+
393.75919	1037	
402.23383	12369	1+
442.14837	1041	
459.16222	14150	1+
477.17607	15731	1+
481.23904	1295	
515.31783	1382	
544.25184	1643	
546.24132	1293	
554.23555	1573	
555.22622	3352	1+
562.25843	3678	
572.24614	30124	1+
590.25855	15347	1+
595.79936	1093	
667.76328	1020	
735.32285	2844	
736.30608	5056	1+
753.32342	8718	1+
772.36311	1038	
774.36666	1060	
779.69897	11434	1+
780.03466	10868	1+
780.36860	7464	
802.36676	1022	
809.37959	1532	
813.38231	4657	1+
813.71917	4116	1+
814.05196	2563	
815.05911	4769	1+
815.39557	5164	1+
815.72101	3881	
818.42186	2514	1+
830.72491	1149	
839.38520	1809	1+
839.72561	1996	1+
840.05648	1146	
845.39310	26593	1+
845.72796	28824	1+
846.06116	22845	1+
851.04760	1729	
851.39830	38854	1+
851.73193	38835	1+
852.06782	27205	1+
882.38200	1535	
883.37528	2918	1+
946.53481	1705	1+
969.41138	1078	
970.40439	1086	
971.44357	2688	1+
971.95520	3278	1+
987.42894	2154	1+
1565.75332	28188	1+
1652.78315	50718	1+
1707.76911	5782	1+
1736.83918	4056	1+
1794.84648	5111	1+
1799.84684	56182	1+
1898.91898	3913	1+
1962.91820	99593	1+
2076.00258	28019	1+
2177.04804	28847	1+
2337.07827	19648	1+
END IONS

###FS:    #m/z: 764.05623 #charge   2
###MaxRes:#m/z:  0.00000 #charge-128
###MS: 1300
###MSMS: 1302
BEGIN IONS
TITLE=Cmpd 466, AutoMSn(764.0562), 22.0 min
RTINSECONDS=1320.27
SCANS=MS: 1300 MSMS: 1302
PEPMASS=764.05623	151397
CHARGE=2+
375.18087	652	
417.72254	834	
468.18169	932	
514.25518	2178	
514.76077	1323	
517.78516	697	
578.26976	4723	1+
580.30541	1552	
580.81044	1006	
581.26903	3311	1+
614.29575	833	
614.81573	1252	
624.32544	811	
649.32936	1354	
649.83621	755	
652.30381	8861	1+
658.33245	4073	1+
658.84310	1801	
667.35282	790	
671.84379	1530	
672.34567	1401	
677.33674	1273	
706.86278	734	
715.86364	685	
764.38412	2269	1+
861.42449	15203	1+
931.46163	15567	1+
949.47419	9563	1+
958.47717	74980	1+
1044.53336	22919	1+
1062.55718	20581	1+
1132.54514	1129	
1133.54200	743	
1211.58484	4123	1+
1229.59568	61905	1+
1315.66380	770	
1333.66815	1565	
1334.68463	1003	
END IONS

###FS:    #m/z: 1276.58762 #charge   2
###MaxRes:#m/z:  0.00000 #charge-128
###MS: 1300
###MSMS: 1303
BEGIN IONS
TITLE=Cmpd 467, AutoMSn(1276.5876), 22.0 min
RTINSECONDS=1320.77
SCANS=MS: 1300 MSMS: 1303
PEPMASS=1276.58762	53456
CHARGE=2+
366.13349	617	
402.23264	1046	
515.31535	252	
572.24692	277	
657.23895	267	
1269.08755	252	
1276.10338	404	
1276.58984	8065	
1277.09028	17492	1+
1277.58886	12048	1+
END IONS

###FS:    #m/z: 851.39791 #charge   3
###MaxRes:#m/z:  0.00000 #charge-128
###MS: 1304
###MSMS: 1305
BEGIN IONS
TITLE=Cmpd 468, AutoMSn(851.3979), 22.1 min
RTINSECONDS=1323.79
SCANS=MS: 1304 MSMS: 1305
PEPMASS=851.39791	786916
CHARGE=3+
357.15819	2641	
358.11710	8762	1+
368.15159	5681	1+
375.16736	2433	
376.12765	15358	1+
386.16550	15144	1+
402.23341	22693	1+
459.16168	25991	1+
477.17537	29006	1+
515.31319	3604	
544.24902	5341	1+
546.23229	2356	
554.22694	9044	1+
562.26323	6741	
572.24632	60960	1+
590.25882	30069	1+
595.80680	2357	
725.32563	2868	
735.30662	14332	1+
753.32189	19952	1+
774.03266	2518	
774.36305	3255	
779.70109	28366	1+
780.03394	29203	1+
780.36846	19880	1+
807.37799	2567	
807.71360	3258	
808.04820	2555	
809.38230	2842	
813.38036	11647	1+
813.71757	10461	1+
814.05026	7363	
815.05593	12843	1+
815.39154	14046	1+
815.72796	9120	
818.43043	3809	
830.39017	4239	1+
830.72375	2367	
839.38244	4609	1+
839.72352	5140	1+
840.05455	3403	
845.39181	73801	1+
845.72670	82285	1+
846.06030	64835	1+
850.72910	2367	
851.06718	3887	
851.39608	106184	1+
851.73146	105277	1+
852.06529	73018	1+
868.93766	2422	
882.38244	4223	
883.36824	7036	1+
970.40672	2471	
972.95534	2490	
987.42451	3357	
1565.75289	69191	1+
1652.78620	126800	1+
1799.84860	142175	1+
1898.91938	11392	1+
1962.91756	264177	1+
2075.99939	76904	1+
2177.04990	79860	1+
2337.07843	60153	1+
END IONS

###FS:    #m/z: 1276.58787 #charge   2
###MaxRes:#m/z:  0.00000 #charge-128
###MS: 1304
###MSMS: 1306
BEGIN IONS
TITLE=Cmpd 469, AutoMSn(1276.5879), 22.1 min
RTINSECONDS=1324.29
SCANS=MS: 1304 MSMS: 1306
PEPMASS=1276.58787	172610
CHARGE=2+
366.13506	661	
402.23392	1705	
572.25207	680	
1245.10427	456	
1275.58751	582	
1276.10549	751	
1276.58836	13404	
1277.08987	28995	1+
1277.58944	21296	1+
END IONS

###FS:    #m/z: 638.80049 #charge   3
###MaxRes:#m/z:  0.00000 #charge-128
###MS: 1304
###MSMS: 1307
BEGIN IONS
TITLE=Cmpd 470, AutoMSn(638.8005), 22.1 min
RTINSECONDS=1324.79
SCANS=MS: 1304 MSMS: 1307
PEPMASS=638.80049	56824
CHARGE=3+
368.15355	753	
375.16392	551	
376.15028	1505	1+
386.17198	978	
402.23336	6633	1+
459.16588	2327	1+
477.18597	3051	1+
484.39886	562	
485.21439	812	
501.26156	948	
515.31435	1146	
516.59139	626	
522.59084	17231	1+
522.92724	11251	1+
523.26025	6106	1+
526.22591	506	
531.27783	709	
538.22564	492	
545.92967	629	
546.24658	493	
551.60028	3469	1+
551.93764	2144	
552.26543	2436	1+
562.26416	915	1+
572.25017	5777	1+
590.26109	4509	1+
614.36848	567	
621.31139	947	1+
636.34082	1020	1+
638.31223	2932	1+
681.85862	520	
702.85134	611	
708.31216	1061	1+
725.33273	629	
748.32133	593	
753.32384	5700	1+
763.51136	951	
789.38844	589	
808.39253	800	1+
818.42777	1413	1+
882.38135	784	
883.37104	1561	1+
900.39194	1346	1+
910.43250	658	
960.43482	747	1+
969.40713	639	
970.41424	2178	1+
987.43813	1252	1+
1164.51963	515	
1190.60524	1580	1+
1287.60774	1252	1+
1305.63859	8933	1+
1463.74735	959	1+
1468.68876	9069	1+
1471.63243	3242	1+
1501.74793	3627	1+
1547.73632	1537	1+
1565.75496	26239	1+
1652.78746	8137	1+
1799.82742	3718	1+
END IONS

###FS:    #m/z: 851.39857 #charge   3
###MaxRes:#m/z:  0.00000 #charge-128
###MS: 1308
###MSMS: 1309
BEGIN IONS
TITLE=Cmpd 471, AutoMSn(851.3986), 22.1 min
RTINSECONDS=1327.82
SCANS=MS: 1308 MSMS: 1309
PEPMASS=851.39857	904508
CHARGE=3+
357.15927	2664	
358.11624	7347	1+
368.15148	7739	1+
376.12831	17847	1+
386.16592	18832	1+
402.23326	24296	1+
459.16294	27944	1+
477.17560	29513	1+
481.23825	2997	
515.31873	3864	
544.25424	3749	
554.23759	3783	
555.22596	7625	1+
562.26200	9437	1+
572.24647	70777	1+
590.25928	33794	1+
735.31795	6389	
736.30477	9209	1+
753.32317	22118	1+
773.69558	4357	1+
774.36031	3607	
779.69947	30368	1+
780.03449	32121	1+
780.36742	21560	1+
790.37048	4641	1+
791.04302	3574	
794.89811	3322	
802.37361	2966	
807.37454	2619	
807.71512	3100	
809.38964	2947	
809.71867	2662	
813.38095	11446	1+
813.71829	12866	1+
814.05073	7511	
815.05595	16118	1+
815.39139	14297	1+
815.72708	11667	1+
818.42670	6646	1+
824.38853	2866	
830.72126	2918	
839.72375	3930	
840.05828	4429	
840.38588	2671	
845.05714	2787	
845.39272	81961	1+
845.72729	89498	1+
846.06095	76914	1+
850.74244	2874	
851.05438	3938	
851.39764	112474	1+
851.73224	112787	1+
852.06570	84804	1+
882.38119	4015	
883.37350	7776	1+
987.43123	4040	
1565.75423	75437	1+
1652.78494	137427	1+
1799.84958	158741	1+
1898.91949	11182	1+
1962.91891	291127	1+
2076.00216	85571	1+
2177.04801	86906	1+
2337.08176	66135	1+
END IONS

###FS:    #m/z: 1276.58767 #charge   2
###MaxRes:#m/z:  0.00000 #charge-128
###MS: 1308
###MSMS: 1310
BEGIN IONS
TITLE=Cmpd 472, AutoMSn(1276.5877), 22.1 min
RTINSECONDS=1328.32
SCANS=MS: 1308 MSMS: 1310
PEPMASS=1276.58767	216084
CHARGE=2+
366.13247	493	
402.23414	1528	
657.23373	578	
1270.09334	308	
1270.62135	551	
1271.09192	375	
1275.58623	319	
1276.08805	534	
1276.29530	314	
1276.58738	11480	
1277.09177	25345	1+
1277.59443	17371	1+
2488.17057	1018	1+
END IONS

###FS:    #m/z: 638.80271 #charge   3
###MaxRes:#m/z:  0.00000 #charge-128
###MS: 1308
###MSMS: 1311
BEGIN IONS
TITLE=Cmpd 473, AutoMSn(638.8027), 22.1 min
RTINSECONDS=1328.82
SCANS=MS: 1308 MSMS: 1311
PEPMASS=638.80271	71336
CHARGE=3+
357.16021	477	
375.15955	1350	1+
376.59987	628	
380.15804	411	
386.16420	765	
398.16284	484	
400.20788	491	1+
402.23529	6166	1+
459.16250	2539	1+
470.21071	579	1+
477.18313	1789	1+
500.24875	852	1+
501.59447	462	
505.19938	423	
515.31710	747	
516.58537	545	
522.24430	418	
522.59204	13070	1+
522.92721	11460	1+
523.26071	4916	1+
527.24111	781	1+
531.28148	786	
536.26030	711	1+
538.23446	418	
544.26697	637	1+
551.60125	3410	1+
551.93613	2359	1+
552.27218	1684	
555.23604	907	1+
562.26057	642	
572.24756	5053	1+
590.25922	3659	1+
594.28893	817	1+
595.81221	936	
596.30853	503	
614.38395	474	
621.31587	716	
630.04635	424	
634.32283	802	1+
636.32277	1174	1+
638.33179	1755	1+
641.32544	1167	1+
644.31503	527	
647.31744	689	1+
681.85678	822	1+
690.29269	810	1+
702.32498	787	1+
707.30989	670	1+
717.29958	764	1+
728.35633	977	
737.30457	732	1+
748.32677	685	1+
753.32325	7385	1+
789.38837	751	1+
795.40198	414	
808.38062	619	1+
818.42807	1324	1+
882.39603	584	
883.37407	1291	1+
900.40074	2389	1+
907.37733	749	
941.42258	634	1+
953.39874	495	1+
959.44276	954	1+
969.41834	2753	1+
987.44306	1227	1+
1164.51703	509	
1305.63660	6949	1+
1449.65717	1248	1+
1468.68144	9197	1+
1501.75379	3930	1+
1547.73277	1087	1+
1565.75757	22453	1+
1581.73615	952	1+
1652.78433	6417	1+
1799.82015	1857	1+
END IONS

###FS:    #m/z: 847.07648 #charge   3
###MaxRes:#m/z:  0.00000 #charge-128
###MS: 1312
###MSMS: 1313
BEGIN IONS
TITLE=Cmpd 474, AutoMSn(847.0765), 22.2 min
RTINSECONDS=1331.86
SCANS=MS: 1312 MSMS: 1313
PEPMASS=847.07648	63010
CHARGE=3+
358.11793	3921	1+
368.14717	3126	1+
375.16966	1273	
376.13043	6041	1+
386.16579	8161	1+
402.23433	10561	1+
458.20631	1229	
459.16187	11441	1+
477.17349	13061	1+
481.23611	1116	
515.31279	1603	
538.22907	1135	
544.24001	3258	1+
554.23376	1480	
555.22300	3237	1+
562.25835	3443	1+
572.24678	28332	1+
590.26082	12766	1+
728.35809	2388	
728.86331	2087	
735.30646	6838	1+
753.32745	9507	1+
779.69899	11934	1+
780.03418	9348	1+
780.36203	5479	
790.37118	10575	1+
790.70808	10854	1+
791.04499	5762	
808.05196	1102	
809.38146	1231	
813.38163	4210	1+
813.71407	3267	
814.05025	1815	
815.05415	5288	1+
815.39216	3828	
815.72795	2559	
818.42173	2186	1+
830.38537	1100	
839.72185	1573	
840.06437	2728	1+
840.39582	2792	1+
843.48335	4532	1+
845.06629	1123	
845.39632	39839	1+
845.72708	25828	1+
846.06439	28963	1+
847.74152	8023	1+
851.06118	1589	
851.39610	34134	1+
851.73141	33784	1+
852.06747	19799	1+
868.42490	3000	1+
882.37774	3311	1+
897.92716	1198	
898.42376	1971	1+
946.53557	2087	1+
947.49446	1131	
949.95886	1502	
950.46407	1441	
987.43331	1225	
1565.75260	28316	1+
1652.78484	45137	1+
1737.83665	2796	1+
1799.84834	50710	1+
1941.88922	3401	1+
1943.89376	4846	1+
1962.91731	91796	1+
1979.99186	3029	1+
2075.99755	25521	1+
2177.04758	25525	1+
2209.06686	5401	1+
2337.07841	19097	1+
END IONS

###FS:    #m/z: 415.25201 #charge-128
###MaxRes:#m/z:  0.00000 #charge-128
###MS: 1312
###MSMS: 1314
BEGIN IONS
TITLE=Cmpd 475, AutoMSn(415.2520), 22.2 min
RTINSECONDS=1332.36
SCANS=MS: 1312 MSMS: 1314
PEPMASS=415.25201	47987

347.21167	100	
360.16789	103	
378.25511	106	
398.28084	102	
400.26146	187	
402.21091	107	
414.25025	112	
416.25164	284	1+
418.26886	252	
420.24184	194	
END IONS

###FS:    #m/z: 638.80131 #charge   2
###MaxRes:#m/z:  0.00000 #charge-128
###MS: 1312
###MSMS: 1315
BEGIN IONS
TITLE=Cmpd 476, AutoMSn(638.8013), 22.2 min
RTINSECONDS=1332.86
SCANS=MS: 1312 MSMS: 1315
PEPMASS=638.80131	52620
CHARGE=2+
356.16748	357	1+
368.15371	480	
376.15651	1250	1+
380.16016	328	1+
386.16693	369	
402.23143	3977	1+
429.68030	339	
433.22137	345	1+
447.24889	395	1+
457.21623	704	1+
459.16417	1256	1+
477.17878	1434	1+
485.90870	341	
492.24181	408	1+
501.25254	527	
501.59933	602	
505.22073	369	1+
510.24393	492	1+
515.30921	1018	1+
516.59440	407	
522.59433	8423	1+
522.92712	6635	1+
523.25847	2720	1+
544.24388	940	1+
550.25164	409	1+
551.60716	1800	1+
551.93469	1814	1+
552.27484	1222	1+
554.23689	792	1+
559.30814	335	
560.09061	439	
562.24986	571	1+
572.24746	3365	1+
584.31057	360	
590.26458	2559	1+
596.30841	859	1+
611.32200	373	1+
614.35800	346	
620.21910	519	
621.31131	518	
623.28844	445	1+
634.32377	923	1+
636.32900	1316	1+
638.32853	1266	1+
640.32803	2333	1+
678.31649	314	1+
681.86371	498	
682.34786	460	
717.32012	425	1+
725.32954	662	1+
737.30451	448	
753.33056	4301	1+
761.29459	557	
765.44772	497	
765.57345	1050	
765.72659	422	
772.34807	459	1+
774.37692	424	
775.37057	926	1+
787.39154	441	1+
789.38893	480	
800.35498	361	1+
840.38009	410	1+
855.34520	398	1+
856.05516	358	
881.41037	445	1+
883.37964	991	1+
888.36051	382	1+
900.39911	2025	1+
904.39874	332	1+
914.42691	793	1+
952.35471	1318	1+
969.42208	2509	1+
987.42075	1496	1+
1061.55115	828	1+
1164.52713	314	
1175.89375	398	
1190.61312	1274	1+
END IONS

###FS:    #m/z: 847.07522 #charge   3
###MaxRes:#m/z:  0.00000 #charge-128
###MS: 1316
###MSMS: 1317
BEGIN IONS
TITLE=Cmpd 477, AutoMSn(847.0752), 22.3 min
RTINSECONDS=1335.89
SCANS=MS: 1316 MSMS: 1317
PEPMASS=847.07522	84216
CHARGE=3+
331.14170	1460	
348.17795	853	
358.11902	2327	1+
368.15025	2279	1+
376.12935	4569	1+
386.16471	5317	1+
390.10733	760	
402.23273	7055	1+
417.92758	832	
459.16148	8130	1+
477.17568	9168	1+
485.23453	1603	1+
498.26936	939	1+
515.31826	865	
535.82399	1459	
544.24871	2085	1+
554.23476	1006	
555.22697	1989	1+
560.21140	910	
562.25799	2283	1+
572.24545	18976	1+
584.30881	1609	1+
590.25861	8638	1+
590.82481	930	
647.24711	906	
735.30328	3931	1+
753.34001	6166	1+
763.50982	1071	
765.79561	892	
773.35370	1270	1+
779.69676	6808	1+
780.03631	6312	1+
780.36903	3962	
784.70072	771	
790.37164	12351	1+
790.70767	11274	1+
791.04149	7071	1+
794.89528	716	
813.38651	2155	1+
813.71581	1686	
814.05740	922	
815.05382	2943	1+
815.39462	2860	1+
815.72959	1722	
818.41594	1489	1+
830.39624	714	
839.39115	1298	1+
839.71695	1359	1+
840.06095	1564	1+
841.40174	1093	
841.74247	1146	
843.48908	5452	1+
845.39483	13323	1+
845.72682	14655	1+
846.06576	18642	1+
847.41146	11067	1+
847.74223	7498	1+
851.39728	19544	1+
851.73346	17031	1+
852.06861	11106	1+
868.42997	1123	
882.39201	1175	
883.37704	1805	1+
892.37084	1516	1+
946.79590	3146	1+
949.96521	1015	
950.46138	1079	
969.41523	1316	1+
971.44455	2897	1+
987.42565	1208	1+
1455.70345	5769	1+
1565.74889	17475	1+
1652.78587	27350	1+
1736.83155	2657	1+
1778.91409	2960	1+
1794.84128	3724	1+
1799.84853	28554	1+
1891.97808	3484	1+
1942.89421	3273	1+
1962.91735	53596	1+
1979.99928	2915	1+
2076.00083	14568	1+
2152.04275	1985	1+
2177.05049	14118	1+
2209.07327	6769	1+
2337.08153	10544	1+
2369.10294	2001	1+
END IONS

###FS:    #m/z: 415.25292 #charge   1
###MaxRes:#m/z:  0.00000 #charge-128
###MS: 1316
###MSMS: 1318
BEGIN IONS
TITLE=Cmpd 478, AutoMSn(415.2529), 22.3 min
RTINSECONDS=1336.39
SCANS=MS: 1316 MSMS: 1318
PEPMASS=415.25292	63441
CHARGE=1+
380.25125	143	
398.27791	202	
400.25948	152	
414.26888	128	
END IONS

###FS:    #m/z: 860.40120 #charge   3
###MaxRes:#m/z:  0.00000 #charge-128
###MS: 1316
###MSMS: 1319
BEGIN IONS
TITLE=Cmpd 479, AutoMSn(860.4012), 22.3 min
RTINSECONDS=1336.9
SCANS=MS: 1316 MSMS: 1319
PEPMASS=860.40120	24312
CHARGE=3+
358.11169	1023	1+
363.13261	204	
368.14623	514	1+
375.15934	204	
384.22066	212	
386.16491	1888	1+
390.11593	232	
400.21815	587	1+
402.23244	2434	1+
442.13980	267	
458.20586	203	
459.16343	2107	1+
477.17381	2625	1+
481.23671	576	1+
484.39751	549	
493.23618	373	1+
500.25176	268	1+
515.31899	551	1+
527.22163	507	1+
531.79124	202	
535.81682	399	
538.22356	273	
543.24538	300	1+
545.25752	648	1+
548.25604	190	
554.23849	388	
555.22266	615	1+
560.23531	312	1+
562.26771	544	1+
572.24562	5951	1+
580.53913	305	
590.25718	2401	1+
606.26825	312	1+
614.39111	238	
624.25600	550	1+
636.25249	282	1+
648.30508	255	1+
653.71758	410	1+
680.35961	318	1+
707.28263	338	1+
717.29550	332	1+
725.32601	394	1+
728.35244	182	
735.31198	1143	1+
751.26799	1580	1+
753.32624	1911	1+
763.53360	226	
766.35333	266	1+
772.37562	225	1+
774.37276	284	1+
781.36484	316	1+
782.36588	1214	1+
785.03181	302	1+
787.35105	317	1+
788.70422	1010	1+
789.04262	900	1+
789.37678	982	1+
793.38539	192	
795.36666	289	1+
803.38639	305	1+
815.71056	359	1+
818.04793	365	1+
818.39134	507	1+
821.37274	494	1+
824.05532	480	1+
824.39513	924	1+
824.71909	398	1+
829.41142	482	1+
830.04736	222	
834.38527	522	1+
834.89002	280	1+
837.37961	303	1+
838.88397	186	
842.69958	366	1+
845.42673	284	1+
849.42350	425	1+
850.05156	687	1+
850.73806	646	1+
851.39638	712	1+
853.07206	320	1+
854.39824	2550	1+
854.73120	2343	1+
855.06230	1721	1+
856.74118	991	1+
857.08162	902	1+
857.89374	186	
858.71623	1051	1+
859.05931	2089	1+
859.40562	952	
860.42900	3749	1+
860.73415	3083	1+
861.07855	2130	1+
864.70954	192	
865.07628	958	1+
865.38927	359	1+
865.74675	491	1+
868.39722	429	1+
882.36755	993	1+
890.40287	269	1+
918.44705	336	
920.93377	203	
969.41043	412	1+
973.53868	239	1+
987.44102	506	1+
1019.42932	534	1+
1039.01413	193	
1173.51268	506	1+
1501.68526	390	1+
1529.52100	479	1+
1564.73666	1426	1+
1592.75794	2105	1+
1652.78214	1693	1+
1679.79272	4309	1+
1692.78401	697	1+
1736.80976	627	1+
1794.83957	1088	1+
1799.84514	1659	1+
1815.84377	528	1+
1826.86276	4505	1+
1941.90246	465	1+
1962.91397	1653	1+
1978.91448	1268	1+
1989.92506	8069	1+
2003.93895	430	1+
2092.00709	572	1+
2103.00498	2480	1+
2177.01877	417	1+
2191.98264	518	1+
2204.05334	1911	1+
2364.09070	1754	1+
END IONS

###FS:    #m/z: 415.25290 #charge   1
###MaxRes:#m/z:  0.00000 #charge-128
###MS: 1320
###MSMS: 1321
BEGIN IONS
TITLE=Cmpd 480, AutoMSn(415.2529), 22.3 min
RTINSECONDS=1339.93
SCANS=MS: 1320 MSMS: 1321
PEPMASS=415.25290	76297
CHARGE=1+
382.24138	111	
396.27099	127	
400.23354	137	
410.27218	101	
414.26974	216	
END IONS

###FS:    #m/z: 860.40160 #charge   3
###MaxRes:#m/z:  0.00000 #charge-128
###MS: 1320
###MSMS: 1322
BEGIN IONS
TITLE=Cmpd 481, AutoMSn(860.4016), 22.3 min
RTINSECONDS=1340.43
SCANS=MS: 1320 MSMS: 1322
PEPMASS=860.40160	53730
CHARGE=3+
330.12617	325	1+
332.10282	322	
357.16232	325	
358.11396	762	1+
366.13592	268	
368.14392	336	1+
375.17274	237	
376.13036	1826	1+
386.16734	1825	1+
402.23193	2795	1+
432.17012	232	
438.12070	269	
438.21680	326	1+
442.15290	298	
458.20679	262	
459.16124	3202	1+
477.17800	2783	1+
481.22973	683	1+
485.22192	219	1+
510.24017	307	1+
515.31852	453	
528.21469	315	1+
538.26045	595	1+
546.23016	312	1+
554.22958	344	
555.22816	770	1+
562.26510	989	1+
572.24818	5209	1+
579.95101	279	
586.25491	299	1+
590.25746	2486	1+
600.24358	569	1+
615.27536	285	1+
620.23540	309	1+
621.80301	221	1+
640.28538	256	1+
650.29935	218	1+
661.29770	334	1+
680.36481	266	1+
707.29345	340	1+
725.32936	541	1+
736.31383	1090	1+
753.32189	1282	1+
769.34154	427	1+
773.32013	304	1+
781.36039	232	1+
783.36938	325	
783.86225	298	
785.36077	307	1+
786.03909	236	
788.70906	1205	1+
789.04202	717	
789.36492	631	
799.38051	249	
802.37583	254	1+
817.06460	593	1+
818.41793	374	
822.38179	569	1+
822.75109	455	1+
824.04996	509	1+
824.39330	754	1+
824.73699	526	1+
835.37497	241	1+
845.42585	475	1+
848.72090	273	
851.07363	357	1+
851.38044	418	1+
851.77460	342	1+
854.05821	311	
854.39128	3300	1+
854.73123	3442	1+
855.06673	2399	1+
859.07588	864	1+
859.42323	577	
859.73060	670	
860.43062	3986	1+
860.73348	4016	1+
861.07093	2899	1+
864.41199	813	1+
864.76837	357	1+
868.42065	647	1+
869.90820	356	1+
882.37079	842	1+
897.92764	343	
898.45515	314	1+
905.41788	292	
927.44230	239	1+
958.46493	386	1+
964.44820	242	1+
968.46413	232	1+
970.41660	498	1+
971.96522	308	1+
973.53574	403	1+
1087.53635	806	1+
1105.17285	304	
1332.63191	576	1+
1578.73106	625	1+
1592.76275	3170	1+
1651.79440	1246	1+
1661.75976	561	1+
1679.79863	5936	1+
1693.78332	465	1+
1723.85046	777	1+
1799.82221	1625	1+
1815.82406	462	1+
1826.86480	5913	1+
1961.89359	1037	1+
1978.92875	750	1+
1989.92782	10849	1+
2091.02372	406	1+
2103.01547	2809	1+
2177.04490	386	1+
2204.05759	2132	1+
2364.09322	1971	1+
END IONS

###FS:    #m/z: 626.67994 #charge   3
###MaxRes:#m/z:  0.00000 #charge-128
###MS: 1320
###MSMS: 1323
BEGIN IONS
TITLE=Cmpd 482, AutoMSn(626.6799), 22.3 min
RTINSECONDS=1340.93
SCANS=MS: 1320 MSMS: 1323
PEPMASS=626.67994	34816
CHARGE=3+
336.67853	821	
376.19820	382	
391.22600	296	
394.19614	318	
496.80177	625	
535.28572	905	
539.24357	578	1+
549.79991	373	
586.31234	382	
602.34561	420	
606.33214	522	1+
620.67244	1431	1+
621.00277	1810	1+
621.33317	3632	1+
626.00193	370	
626.33013	959	
626.68074	16210	1+
627.01628	13823	1+
627.34549	11568	1+
638.71206	305	
667.34661	746	
672.34990	1721	1+
679.87704	288	
680.37664	479	
744.39339	375	
744.89743	409	
752.42100	365	
763.40853	355	
766.41994	595	1+
780.42730	2231	1+
787.37539	1746	1+
790.71499	578	
794.74411	586	
803.92872	350	
815.94098	297	
886.44602	3370	1+
893.51102	2424	1+
914.44284	4451	1+
985.51158	2807	1+
992.57019	420	
1098.60218	420	
1586.84924	2275	1+
1749.93384	2021	1+
END IONS

###FS:    #m/z: 626.67930 #charge   3
###MaxRes:#m/z:  0.00000 #charge-128
###MS: 1324
###MSMS: 1325
BEGIN IONS
TITLE=Cmpd 483, AutoMSn(626.6793), 22.4 min
RTINSECONDS=1343.97
SCANS=MS: 1324 MSMS: 1325
PEPMASS=626.67930	52266
CHARGE=3+
336.68129	646	
376.18657	366	
391.22654	392	
394.19353	587	
447.25668	567	
489.27858	586	
497.30857	398	
520.27500	425	
535.28882	753	
539.25654	424	
548.78538	849	1+
600.34777	531	
602.35406	385	
606.34321	455	
621.01211	2341	1+
621.33750	3046	1+
621.67375	1924	
624.32325	1514	1+
626.01524	352	
626.34088	906	
626.68106	18897	1+
627.01538	16140	1+
627.34667	14181	1+
632.01633	371	
638.71590	396	
667.34130	1499	1+
672.35441	978	
680.37388	366	
715.37795	361	
752.40858	341	
780.42689	2774	1+
787.37950	1965	1+
793.93791	941	
794.43344	667	
886.44045	3695	1+
893.51436	1988	1+
914.43830	3579	1+
985.51247	3172	1+
992.57652	930	1+
1097.57454	1109	1+
1098.58299	450	
1487.79874	1307	1+
1749.93156	3009	1+
END IONS

###FS:    #m/z: 860.40157 #charge   3
###MaxRes:#m/z:  0.00000 #charge-128
###MS: 1324
###MSMS: 1326
BEGIN IONS
TITLE=Cmpd 484, AutoMSn(860.4016), 22.4 min
RTINSECONDS=1344.47
SCANS=MS: 1324 MSMS: 1326
PEPMASS=860.40157	57432
CHARGE=3+
356.15556	242	1+
358.11736	800	1+
366.13313	376	1+
368.14908	607	1+
375.16442	241	
376.12950	1024	1+
384.21686	292	
386.16924	1543	1+
393.75976	342	
393.92237	301	
397.16173	260	1+
400.21662	249	
402.23167	2308	1+
432.15077	478	1+
442.18143	243	1+
449.18171	303	1+
459.16694	1952	1+
477.17336	2640	1+
481.23884	278	
484.39903	392	
487.25663	241	
511.20462	221	1+
514.20354	309	1+
515.31642	404	1+
544.26156	463	1+
546.23991	302	
554.23605	1206	1+
562.26172	904	1+
570.26384	327	1+
572.24393	4785	1+
588.25980	267	1+
590.25431	2654	1+
607.28017	251	1+
637.26087	364	1+
642.26366	268	1+
644.29885	418	1+
653.71982	698	1+
653.94404	251	
735.32130	423	
736.31001	764	1+
753.31644	1110	1+
755.31410	232	
788.70871	737	1+
789.04367	1060	1+
789.37371	388	
798.35643	265	1+
818.72391	253	
819.02654	221	1+
822.36739	399	1+
822.71325	241	
824.05915	486	1+
824.37780	460	
824.72710	268	
831.89209	290	1+
850.04663	602	1+
850.73652	390	1+
851.39674	268	
854.40101	859	
854.74637	3450	1+
855.06531	1710	1+
855.41593	2229	1+
857.12705	381	
859.06176	526	1+
859.41498	704	
859.74456	396	
860.43770	3119	1+
860.74111	2743	1+
861.06289	1857	1+
863.41489	1161	1+
865.08460	590	1+
865.77045	286	
868.41077	460	1+
882.37483	368	1+
900.40983	969	1+
969.44002	747	1+
1002.95347	236	
1195.49872	279	
1200.48852	361	1+
1565.78191	517	1+
1589.71728	460	1+
1592.76914	2132	1+
1653.78236	440	1+
1679.79660	5332	1+
1695.74719	460	1+
1794.85007	684	1+
1799.85482	1007	1+
1826.86343	4687	1+
1898.91590	445	1+
1941.91110	492	1+
1961.92976	466	1+
1971.86033	362	1+
1978.90398	393	1+
1989.92950	9109	1+
2103.01700	2228	1+
2204.05970	1759	1+
2364.08426	1870	1+
END IONS

###FS:    #m/z: 939.51322 #charge   2
###MaxRes:#m/z:  0.00000 #charge-128
###MS: 1324
###MSMS: 1327
BEGIN IONS
TITLE=Cmpd 485, AutoMSn(939.5132), 22.4 min
RTINSECONDS=1344.97
SCANS=MS: 1324 MSMS: 1327
PEPMASS=939.51322	45597
CHARGE=2+
326.12236	136	
366.12363	182	
376.17243	123	
390.20871	305	1+
402.23147	354	
457.23300	129	
459.16230	189	
520.26902	479	1+
539.25211	208	
572.26801	270	1+
592.24058	125	
639.31707	125	
667.35666	252	
672.34990	813	1+
680.37877	166	
681.01494	209	
681.30908	123	
780.42467	695	1+
787.36569	382	1+
816.44829	200	
866.48727	201	1+
876.47343	126	
886.44115	635	1+
893.51348	394	1+
896.38468	133	
922.40133	121	
931.00673	430	1+
935.42168	144	
936.07749	201	
938.51160	147	
938.97408	195	
943.48389	259	1+
985.53165	275	
992.59777	252	
1098.59249	341	
1100.59698	148	
1878.02076	9900	1+
END IONS

###FS:    #m/z: 626.05990 #charge   3
###MaxRes:#m/z:  0.00000 #charge-128
###MS: 1328
###MSMS: 1329
BEGIN IONS
TITLE=Cmpd 486, AutoMSn(626.0599), 22.5 min
RTINSECONDS=1348
SCANS=MS: 1328 MSMS: 1329
PEPMASS=626.05990	47304
CHARGE=3+
336.67470	353	
376.18089	459	
390.20704	1010	1+
457.72455	1299	1+
459.24136	353	
465.22858	461	
465.55991	342	
488.27318	633	1+
495.65453	552	
495.74534	359	
510.70455	631	
535.29744	833	1+
539.24253	720	1+
543.32725	1442	1+
600.34006	2586	1+
621.00348	1825	1+
621.34146	2074	1+
621.67186	724	
623.33365	557	
624.31935	591	
625.33203	1890	1+
626.00347	344	
626.68168	15417	1+
627.01296	10655	1+
627.34182	9522	1+
632.00786	411	
655.81451	637	
656.32931	735	1+
667.34372	1183	1+
679.87977	498	
688.32373	504	
688.83388	528	
706.34165	379	
715.37305	1449	1+
725.32745	345	
744.40814	1001	1+
766.40279	331	
766.89687	361	
780.42521	2546	1+
787.37552	1836	1+
811.87268	329	
816.42807	501	
862.43002	455	
886.43899	3024	1+
893.51296	2102	1+
914.43592	1912	1+
977.46050	958	1+
983.40660	1431	1+
985.50611	2231	1+
992.57548	679	1+
1096.52314	3130	1+
1098.59846	498	
1209.57799	1971	1+
1292.62156	1246	1+
1343.69810	1840	1+
1393.67820	2072	1+
1586.86194	1756	1+
1639.78420	1209	1+
1749.93033	2097	1+
END IONS

###FS:    #m/z: 667.08238 #charge   3
###MaxRes:#m/z:  0.00000 #charge-128
###MS: 1328
###MSMS: 1330
BEGIN IONS
TITLE=Cmpd 487, AutoMSn(667.0824), 22.5 min
RTINSECONDS=1348.5
SCANS=MS: 1328 MSMS: 1330
PEPMASS=667.08238	33905
CHARGE=3+
389.14474	742	
390.20942	853	
439.22860	7726	1+
483.50684	685	
502.23140	1019	
510.26526	14878	1+
526.25852	870	
574.78517	3216	
575.29096	1689	
583.79347	1251	
584.29383	872	
617.27090	1132	
622.61942	703	
623.34207	6868	1+
634.31067	1105	
634.81653	841	
640.26569	1287	
662.34682	1384	1+
680.37030	49358	1+
682.82314	1416	
740.31386	2312	1+
748.37095	1188	
748.87629	802	
768.31865	18759	1+
779.43850	7883	1+
789.33917	852	
805.88701	956	
806.38309	1018	
853.40670	2402	1+
872.35756	858	
880.48890	1940	
881.40962	22759	1+
966.48684	2358	1+
994.48955	12013	1+
1052.53889	759	
1077.52830	8517	1+
1095.53788	8945	1+
1167.55442	975	
1382.64931	10607	1+
1782.81780	3741	1+
1865.84373	3933	1+
1883.85895	3119	1+
END IONS

###FS:    #m/z: 888.10226 #charge   3
###MaxRes:#m/z:  0.00000 #charge-128
###MS: 1328
###MSMS: 1331
BEGIN IONS
TITLE=Cmpd 488, AutoMSn(888.1023), 22.5 min
RTINSECONDS=1349
SCANS=MS: 1328 MSMS: 1331
PEPMASS=888.10226	35791
CHARGE=3+
366.14000	853	
389.15505	356	
409.18726	337	
439.23002	4433	1+
445.18771	419	
446.24165	761	
502.23910	632	1+
510.26444	6464	1+
526.26552	411	1+
562.28779	315	
569.22410	347	
572.23016	418	1+
583.79116	2224	
612.30390	344	
612.81179	373	
617.26213	309	
623.35161	2009	1+
640.29336	1405	1+
657.25073	464	1+
680.37154	12515	1+
740.36291	281	
768.31720	3127	1+
775.39552	400	1+
779.43638	3155	1+
784.38996	439	1+
797.37109	285	
868.43121	407	1+
880.46427	2559	1+
881.41513	9738	1+
882.09735	1850	1+
882.76280	1285	
885.14423	776	1+
885.45820	1231	1+
885.80123	761	1+
888.10415	5539	1+
888.44407	6768	1+
888.77332	4574	1+
950.45948	367	
953.27147	484	
966.47963	662	1+
994.49145	9353	1+
1006.08087	350	
1052.53105	5185	1+
1077.52737	5573	1+
1095.52272	482	
1095.53178	6147	1+
1096.53173	410	
1148.56621	6930	1+
1166.55693	496	
1167.56375	8019	1+
1249.60605	1927	1+
1267.62477	4914	1+
1280.64211	648	
1280.64697	1942	1+
1281.63971	488	
1364.63434	2975	1+
1382.65331	13959	1+
1395.66916	951	1+
1408.08596	286	
1467.73113	1651	1+
1495.73026	10618	1+
1496.72164	413	
1497.71093	351	
1610.76130	8803	1+
1667.78037	3299	1+
1781.82650	4088	1+
1865.84370	1203	1+
1883.85757	3601	1+
1964.91384	2513	1+
1982.92351	3914	1+
2039.95065	1272	1+
2153.01792	1651	1+
2224.05679	855	1+
END IONS

###FS:    #m/z: 888.10253 #charge   3
###MaxRes:#m/z:  0.00000 #charge-128
###MS: 1332
###MSMS: 1333
BEGIN IONS
TITLE=Cmpd 489, AutoMSn(888.1025), 22.5 min
RTINSECONDS=1352.02
SCANS=MS: 1332 MSMS: 1333
PEPMASS=888.10253	153718
CHARGE=3+
366.13566	710	
427.21367	525	
439.22697	6172	1+
445.19226	475	
502.24247	724	
510.26429	10813	1+
574.78722	6872	1+
583.79220	2683	
612.30288	602	
617.25941	877	1+
623.34925	3565	1+
640.26339	598	
680.36497	24266	1+
682.82578	2579	1+
690.30083	689	1+
739.35952	546	
768.31846	5296	1+
779.43742	6171	1+
784.37817	580	
797.36747	502	
876.43359	469	
876.77926	561	
880.46214	5550	1+
881.41509	18965	1+
882.09848	4850	1+
882.76511	3950	1+
885.12975	1722	1+
885.46094	1735	
885.81605	870	
887.44548	471	
888.10193	11537	1+
888.43859	12792	1+
888.77237	8291	1+
966.48433	1490	1+
994.49430	15058	1+
1052.53651	7653	1+
1064.04646	525	
1064.30988	475	
1064.46748	461	
1077.52715	8019	1+
1095.53909	11340	1+
1095.54426	960	
1106.51296	737	
1149.56791	6319	1+
1166.57140	769	
1167.56105	12868	1+
1249.61415	3111	1+
1267.62729	7830	1+
1280.64281	4314	1+
1382.64792	29002	1+
1395.66766	922	
1396.68094	531	
1467.74246	2315	1+
1495.73123	13835	1+
1496.72453	614	
1497.73420	503	
1610.75736	16927	1+
1667.79414	5624	1+
1781.81397	6393	1+
1865.84901	2180	1+
1883.85754	4982	1+
1964.90236	3466	1+
1982.92525	7045	1+
2039.94469	3579	1+
2153.03533	3034	1+
2224.08003	2562	1+
END IONS

###FS:    #m/z: 666.33123 #charge   3
###MaxRes:#m/z:  0.00000 #charge-128
###MS: 1332
###MSMS: 1334
BEGIN IONS
TITLE=Cmpd 490, AutoMSn(666.3312), 22.5 min
RTINSECONDS=1352.52
SCANS=MS: 1332 MSMS: 1334
PEPMASS=666.33123	136780
CHARGE=3+
329.15028	1981	
389.15318	2094	
390.21998	1952	
409.19414	1683	
427.20528	3231	
439.22925	17881	1+
502.23791	2032	
510.26594	35824	1+
583.79310	2779	
584.28695	2591	
617.26185	2977	
622.62245	2430	
623.34645	14430	1+
634.31353	3088	
634.81659	2073	
640.26203	3467	
680.36923	118514	1+
682.82068	2916	
740.31137	4304	1+
768.32019	39213	1+
771.32119	1914	
779.43830	21335	1+
789.32104	1879	
805.88644	3674	
806.38525	3303	
825.90489	1643	
872.36176	2051	
880.48503	4684	
881.40929	53905	1+
966.47673	5555	1+
994.48988	35545	1+
1020.47831	1769	
1020.97670	1979	
1052.53316	1755	
1077.52535	19323	1+
1095.53471	17890	1+
1148.56237	14236	1+
1167.56608	2119	
1382.65093	27181	1+
1495.73513	7022	1+
1763.81498	7963	1+
1782.80757	12602	1+
1865.85076	11622	1+
1883.85878	10431	1+
END IONS

###FS:    #m/z: 1331.64596 #charge   2
###MaxRes:#m/z:  0.00000 #charge-128
###MS: 1332
###MSMS: 1335
BEGIN IONS
TITLE=Cmpd 491, AutoMSn(1331.6460), 22.6 min
RTINSECONDS=1353.02
SCANS=MS: 1332 MSMS: 1335
PEPMASS=1331.64596	82055
CHARGE=2+
366.13726	838	1+
410.19491	100	
640.33780	117	
657.23090	1026	1+
680.37386	114	
692.86103	126	
768.33289	105	
880.48962	125	
888.45883	163	
889.10820	133	
1053.53302	136	
1118.48834	141	
1167.58669	109	
1280.59559	101	
1331.64446	5371	1+
1332.14674	5772	1+
1338.62570	109	
1339.16482	117	
1341.34505	123	
1344.83047	117	
END IONS

###FS:    #m/z: 888.10277 #charge   3
###MaxRes:#m/z:  0.00000 #charge-128
###MS: 1336
###MSMS: 1337
BEGIN IONS
TITLE=Cmpd 492, AutoMSn(888.1028), 22.6 min
RTINSECONDS=1356.05
SCANS=MS: 1336 MSMS: 1337
PEPMASS=888.10277	255602
CHARGE=3+
366.13567	1080	
389.16327	573	
409.19297	847	
439.22978	10722	1+
502.23925	560	
510.26653	15316	1+
516.22180	578	
526.26125	557	
526.76612	644	
546.26612	544	
617.26911	886	
620.31705	618	
623.34793	4959	1+
640.26553	700	
680.36568	35554	1+
768.32089	7492	1+
779.43756	9188	1+
784.38056	927	
825.89040	619	
853.40532	1081	1+
876.42177	707	
876.76499	560	
880.48897	4878	
881.41971	24800	1+
882.09897	7038	1+
882.77447	5980	1+
885.12759	3017	1+
885.45824	4634	1+
885.79887	1679	
887.76711	911	
888.10483	17668	1+
888.43828	20275	1+
888.77225	14601	1+
893.09623	865	
966.48933	2190	1+
982.96282	3382	1+
994.49065	22965	1+
1052.53588	12073	1+
1077.52692	12802	1+
1095.53550	16327	1+
1106.51623	1020	
1148.56210	18812	1+
1166.57381	9390	1+
1166.58079	909	
1167.56055	14412	1+
1194.58060	748	
1206.06808	883	
1222.59473	2079	1+
1249.60729	4785	1+
1267.62436	12705	1+
1280.64093	7810	1+
1364.64040	5762	1+
1382.64998	38635	1+
1395.66495	4937	1+
1467.73756	3793	1+
1477.71176	1622	1+
1495.73220	22451	1+
1496.71027	1200	
1497.73331	1008	
1610.76070	22924	1+
1667.79129	8870	1+
1781.82751	10140	1+
1865.83809	3554	1+
1883.85330	8400	1+
1963.89983	6390	1+
1982.92572	10566	1+
2039.95370	3925	1+
2153.03537	6351	1+
2224.06593	3611	1+
END IONS

###FS:    #m/z: 666.58223 #charge   2
###MaxRes:#m/z:  0.00000 #charge-128
###MS: 1336
###MSMS: 1338
BEGIN IONS
TITLE=Cmpd 493, AutoMSn(666.5822), 22.6 min
RTINSECONDS=1356.55
SCANS=MS: 1336 MSMS: 1338
PEPMASS=666.58223	225850
CHARGE=2+
329.14714	2298	
389.15224	2695	
390.21898	2279	
427.20784	4276	
439.22834	21205	1+
445.19116	2265	
502.24480	2497	
510.26570	43407	1+
516.21311	2283	
583.79030	3823	
584.29488	3130	
617.26295	4084	
622.62290	2656	
622.96222	2675	
623.34368	23512	1+
634.31120	4041	
634.81848	2551	
640.26875	5135	
680.37013	151533	1+
682.82608	4104	
740.30829	6379	1+
768.31890	45474	1+
771.32626	2474	
779.43888	24341	1+
789.32980	2578	
805.88345	4767	
806.38344	4077	
880.48330	5947	
881.40700	66336	1+
966.48076	6256	1+
994.48945	42001	1+
1020.47442	2299	
1020.97496	2705	
1052.53295	2793	
1077.52527	24613	1+
1095.53696	22325	1+
1148.56431	19460	1+
1167.56112	3319	
END IONS

###FS:    #m/z: 1331.64629 #charge   2
###MaxRes:#m/z:  0.00000 #charge-128
###MS: 1336
###MSMS: 1339
BEGIN IONS
TITLE=Cmpd 494, AutoMSn(1331.6463), 22.6 min
RTINSECONDS=1357.05
SCANS=MS: 1336 MSMS: 1339
PEPMASS=1331.64629	136122
CHARGE=2+
366.13718	707	
409.19711	101	
514.25867	102	
519.27106	101	
657.23998	738	1+
691.83919	108	
880.49275	192	
888.11518	194	
888.42951	137	
888.75133	122	
907.43697	108	
1052.55021	140	
1323.14154	100	
1330.69640	132	
1331.64982	2750	
1332.14641	5687	1+
1332.65162	4042	1+
1338.60730	173	
1339.17468	149	
END IONS

###FS:    #m/z: 1331.64612 #charge   2
###MaxRes:#m/z:  0.00000 #charge-128
###MS: 1340
###MSMS: 1341
BEGIN IONS
TITLE=Cmpd 495, AutoMSn(1331.6461), 22.7 min
RTINSECONDS=1360.08
SCANS=MS: 1340 MSMS: 1341
PEPMASS=1331.64612	128017
CHARGE=2+
366.14373	826	1+
385.67791	108	
409.20915	138	
441.70546	103	
502.29105	105	
657.23559	863	1+
680.38390	135	
880.50548	122	
888.11824	250	1+
1052.53640	140	
1053.53162	108	
1330.62970	154	
1331.17156	144	
1331.65077	6022	1+
1332.15103	5052	1+
1338.63972	215	
1339.14850	288	
1339.66457	232	
1340.14333	102	
1344.76692	108	
1346.23690	120	
END IONS

###FS:    #m/z: 1116.17563 #charge   2
###MaxRes:#m/z:  0.00000 #charge-128
###MS: 1340
###MSMS: 1342
BEGIN IONS
TITLE=Cmpd 496, AutoMSn(1116.1756), 22.7 min
RTINSECONDS=1360.58
SCANS=MS: 1340 MSMS: 1342
PEPMASS=1116.17563	48981
CHARGE=2+
366.13669	1207	1+
446.23068	237	
460.19528	181	
573.21570	243	
591.22771	512	1+
641.79704	271	1+
657.24321	621	1+
694.88709	197	
705.26125	171	
819.29331	189	
869.39241	232	
888.10110	204	
897.93569	462	
898.42907	583	1+
1028.50059	1105	1+
1028.81074	753	
1029.15437	888	
1029.82363	546	
1030.15719	348	
1063.53159	173	
1110.50922	346	
1111.15079	234	
1111.54981	1532	1+
1115.17207	307	
1115.84233	7899	1+
1116.17863	9494	1+
1116.51024	7297	1+
1119.71727	276	
1120.25000	193	
1121.86161	349	
1122.16934	326	
1122.51511	408	
1331.64779	201	
1343.25793	219	
1378.65970	230	
2224.13165	1684	1+
END IONS

###FS:    #m/z: 837.38670 #charge   3
###MaxRes:#m/z:  0.00000 #charge-128
###MS: 1340
###MSMS: 1343
BEGIN IONS
TITLE=Cmpd 497, AutoMSn(837.3867), 22.7 min
RTINSECONDS=1361.09
SCANS=MS: 1340 MSMS: 1343
PEPMASS=837.38670	46069
CHARGE=3+
345.16089	428	
401.65287	455	
410.17374	473	
444.19237	429	
446.23438	493	
460.19230	1431	1+
465.67701	747	1+
473.68433	1394	1+
482.19537	1134	1+
491.20481	520	1+
500.18867	680	1+
515.73112	637	
516.21935	831	1+
545.19974	958	1+
548.74479	483	1+
556.72781	686	
557.23436	594	1+
572.25609	1487	1+
579.94647	4185	1+
580.28037	3741	1+
580.61930	1435	
587.24111	866	1+
591.23874	2183	1+
596.74565	1667	1+
598.95853	1097	
599.28742	617	
599.61990	754	
601.24036	1036	1+
605.29199	637	1+
641.80358	553	
642.30568	459	
647.98207	1417	1+
648.64795	1075	
654.26843	893	1+
685.66247	553	
686.00825	702	
686.30693	1321	1+
697.34674	458	1+
701.30940	514	1+
705.27767	1957	1+
721.38864	431	
747.04635	435	
755.31385	480	
776.33602	589	
802.30742	592	1+
819.31213	982	1+
833.44956	643	
834.43357	1157	1+
834.74675	506	
835.08048	683	1+
836.35306	1789	1+
841.45465	907	1+
843.49038	4987	1+
846.32485	1685	1+
930.33177	508	
931.36282	536	1+
947.37329	5523	1+
964.39810	3531	1+
1016.39124	6713	1+
1029.81949	417	
1030.45059	762	
1079.41363	1429	1+
1090.38101	1002	1+
1107.40600	11151	1+
1129.47707	9009	1+
1193.49669	1377	1+
1220.48633	8182	1+
1274.49832	2871	1+
1291.52872	24559	1+
1308.53204	973	1+
1382.65022	826	1+
1404.60877	5466	1+
1482.70857	2690	1+
1552.72231	2259	1+
1639.73426	1622	1+
1719.81296	1198	1+
1737.82201	19179	1+
1794.84496	24406	1+
1941.91192	17135	1+
2054.99750	5552	1+
2126.03795	6199	1+
2240.11485	799	1+
END IONS

###FS:    #m/z: 1116.17854 #charge   1
###MaxRes:#m/z:  0.00000 #charge-128
###MS: 1344
###MSMS: 1345
BEGIN IONS
TITLE=Cmpd 498, AutoMSn(1116.1785), 22.7 min
RTINSECONDS=1364.11
SCANS=MS: 1344 MSMS: 1345
PEPMASS=1116.17854	106805
CHARGE=1+
366.13859	704	
460.18343	438	
535.82402	741	
573.23142	370	
591.22325	497	
657.24077	482	
705.27878	230	
742.37230	218	
869.92707	240	
888.43385	227	
930.96398	226	
971.45694	348	
1028.50196	288	
1028.82876	1011	
1029.14595	1385	
1029.48551	1769	
1029.81768	1016	
1030.15623	635	
1065.03024	216	
1110.15230	279	
1110.51974	430	
1110.82658	299	
1111.54856	250	
1115.84271	13090	1+
1116.17825	13302	1+
END IONS

###FS:    #m/z: 837.38798 #charge   3
###MaxRes:#m/z:  0.00000 #charge-128
###MS: 1344
###MSMS: 1346
BEGIN IONS
TITLE=Cmpd 499, AutoMSn(837.3880), 22.7 min
RTINSECONDS=1364.61
SCANS=MS: 1344 MSMS: 1346
PEPMASS=837.38798	97370
CHARGE=3+
345.15570	503	
389.21675	569	
395.78208	834	
410.16089	907	
444.19260	728	1+
446.23336	1259	1+
460.19021	1300	1+
495.25449	602	1+
500.18953	815	
516.21282	1080	1+
540.20476	771	
545.69476	838	
556.72778	497	
557.23187	980	1+
573.22774	650	
574.28956	844	1+
579.94892	4294	1+
580.28213	3925	1+
580.61693	2181	
587.25941	598	1+
591.22621	1726	1+
593.27695	851	1+
596.25106	1353	1+
598.95090	1514	1+
599.29249	1664	1+
599.63035	759	
602.23935	1102	1+
637.27372	555	
641.79839	586	
642.30226	1022	1+
647.97700	1913	1+
648.30790	1985	
648.64693	711	
685.67092	1208	1+
686.00045	644	
686.30464	1386	1+
691.32900	560	
693.79866	645	1+
701.30952	877	1+
705.28047	2216	1+
711.33401	554	1+
741.85614	1243	
742.35349	571	
776.36173	1786	1+
782.93103	502	
800.34949	457	1+
819.32136	628	
834.41212	1234	1+
836.35811	2582	1+
841.46825	1170	1+
843.48623	4123	1+
846.32522	1786	1+
930.35294	1928	1+
947.37224	6192	1+
956.67498	660	1+
964.39758	4809	1+
968.45992	881	1+
982.38346	554	1+
1016.38738	1171	
1016.39497	6430	1+
1017.39728	517	
1030.44317	2790	1+
1107.40179	14309	1+
1129.48093	10285	1+
1192.49573	2600	1+
1202.47780	1265	1+
1220.47727	725	
1220.49427	11051	1+
1274.50514	3118	1+
1283.57906	515	
1291.52606	25307	1+
1404.60872	6910	1+
1552.72531	2617	1+
1737.82250	20891	1+
1794.84563	29914	1+
1941.91441	20491	1+
2054.99845	7390	1+
2126.02714	8486	1+
2239.09413	1855	1+
END IONS

###FS:    #m/z: 892.77362 #charge   3
###MaxRes:#m/z:  0.00000 #charge-128
###MS: 1344
###MSMS: 1347
BEGIN IONS
TITLE=Cmpd 500, AutoMSn(892.7736), 22.8 min
RTINSECONDS=1365.11
SCANS=MS: 1344 MSMS: 1347
PEPMASS=892.77362	45960
CHARGE=3+
366.13866	613	1+
371.13274	397	
389.18262	308	1+
402.23118	1491	1+
404.15278	290	1+
421.19214	468	1+
426.19470	302	1+
439.23127	1791	1+
444.12946	719	1+
448.21991	479	
454.16375	1022	1+
462.14678	461	1+
472.17856	1644	1+
484.25860	233	1+
504.75972	723	
505.25921	494	
510.26231	3327	1+
516.18313	543	1+
526.76032	329	
534.21377	356	
539.26746	748	
545.17293	1129	
548.27631	1457	1+
548.77210	1255	1+
563.19238	1217	1+
573.26380	352	1+
574.79504	594	
583.79088	451	
610.24046	259	1+
618.29208	507	1+
623.33293	1618	1+
629.26147	824	1+
634.31234	355	
640.30520	888	1+
640.83517	379	
646.28218	553	
647.28391	1197	1+
655.77942	538	
658.26093	4131	1+
666.79885	1234	1+
676.26614	1815	1+
678.91069	507	1+
680.36518	6590	1+
682.82219	492	1+
689.03197	752	1+
689.30341	439	1+
696.35601	304	1+
698.33590	968	1+
740.36115	420	1+
754.37114	1315	1+
764.90112	276	1+
768.32653	1855	1+
777.38497	251	1+
779.41303	2522	1+
792.03783	395	1+
809.36831	351	1+
813.71026	344	1+
819.38434	316	
823.05856	468	1+
823.36830	361	1+
826.39996	329	1+
828.05381	394	1+
829.40180	328	1+
831.84237	301	
833.03509	539	1+
834.39296	1084	1+
834.74747	358	
834.89723	442	1+
837.39652	375	1+
839.34267	1420	1+
842.72707	388	1+
843.05498	504	1+
848.73649	652	1+
849.05651	526	
852.71287	402	1+
853.05978	578	1+
853.39488	562	1+
858.74080	1279	1+
859.07402	1388	1+
859.41095	855	
863.42735	239	1+
875.43096	706	1+
880.47932	939	
881.41944	5128	1+
882.76713	480	1+
883.09420	334	
886.79666	488	1+
887.10519	651	1+
887.42722	330	
888.43506	1773	1+
888.77827	1311	1+
889.10912	1513	1+
890.58976	314	1+
892.42252	395	
892.78070	1073	1+
893.10276	1259	1+
893.43553	2275	1+
896.08604	260	1+
896.43875	1644	1+
933.93036	447	1+
963.41185	234	1+
966.48896	243	1+
982.93360	400	1+
994.49579	3153	1+
1017.09666	434	
1052.53143	2198	1+
1078.52287	1653	1+
1082.97642	536	
1091.51695	1392	1+
1108.55968	1000	1+
1149.55138	1460	1+
1162.57871	1442	1+
1167.55841	4212	1+
1180.59155	1018	1+
1221.56331	512	1+
1250.60221	478	1+
1268.62260	1306	1+
1281.63863	1855	1+
1382.65470	4360	1+
1395.67037	519	1+
1396.66764	2381	1+
1467.74752	466	1+
1495.71855	2823	1+
1496.71758	682	1+
1501.74507	2691	1+
1509.73187	1625	1+
1565.73038	739	1+
1570.74710	850	1+
1588.78706	4844	1+
1610.75358	2766	1+
1624.77181	1688	1+
1626.76814	1154	1+
1681.75618	582	1+
1719.81462	697	1+
1735.85191	4943	1+
1750.83748	548	1+
1779.88004	580	1+
1794.85276	2011	1+
1867.84165	447	1+
1880.88219	1160	1+
1882.86111	1401	1+
1898.91307	9287	1+
1941.91116	759	1+
1965.92186	529	1+
1976.86741	451	1+
1982.91858	1150	1+
1996.95935	879	1+
2012.00057	2241	1+
2113.04972	2176	1+
2154.01693	412	1+
2167.10124	470	1+
2225.06893	530	1+
2268.11546	880	1+
2273.08386	1248	1+
2311.06430	664	1+
2358.11134	423	1+
END IONS

###FS:    #m/z: 1116.17732 #charge   1
###MaxRes:#m/z:  0.00000 #charge-128
###MS: 1348
###MSMS: 1349
BEGIN IONS
TITLE=Cmpd 501, AutoMSn(1116.1773), 22.8 min
RTINSECONDS=1368.13
SCANS=MS: 1348 MSMS: 1349
PEPMASS=1116.17732	110401
CHARGE=1+
366.13457	646	
442.17261	239	
460.18707	218	
573.21396	518	1+
591.23001	568	
641.79121	387	
657.22865	759	1+
666.78629	603	1+
705.26997	249	
838.89474	220	
869.41436	256	
930.46393	229	
971.96786	302	
1028.48760	248	
1028.82953	951	
1029.14635	1104	
1029.49357	1369	
1029.83310	1047	
1030.15133	330	
1030.48019	308	
1110.16999	235	
1110.49600	339	
1110.85609	243	
1111.54618	212	
1115.20276	423	
1115.84453	12882	1+
1116.17760	12979	1+
END IONS

###FS:    #m/z: 836.88551 #charge   3
###MaxRes:#m/z:  0.00000 #charge-128
###MS: 1348
###MSMS: 1350
BEGIN IONS
TITLE=Cmpd 502, AutoMSn(836.8855), 22.8 min
RTINSECONDS=1368.63
SCANS=MS: 1348 MSMS: 1350
PEPMASS=836.88551	106164
CHARGE=3+
345.15817	635	1+
357.16259	380	
402.16161	502	1+
408.83634	386	
444.18775	354	
446.23272	1066	1+
458.23505	346	
460.19548	1298	1+
480.21279	413	
482.19809	1103	1+
500.18749	787	
513.25600	564	1+
531.69079	367	
542.24574	777	1+
556.72280	716	
557.23140	616	1+
572.24067	1080	1+
572.76676	499	
574.29636	519	1+
579.94951	5481	1+
580.28100	3451	1+
580.61373	2623	
587.25030	778	1+
591.23296	1932	1+
596.74599	1463	1+
598.28309	1143	1+
598.95138	956	
599.61923	376	
600.75383	451	1+
605.28694	596	1+
630.27081	513	1+
647.97378	1365	1+
648.29799	1265	
648.64017	997	
654.76671	447	
660.33452	346	
677.86397	426	
685.67705	1006	1+
686.01081	562	
686.29785	1459	1+
700.31711	698	1+
705.27081	1362	1+
755.30650	566	1+
812.38065	426	1+
819.32335	2492	1+
833.44457	855	1+
836.36625	2005	1+
841.46145	830	1+
843.48822	2590	1+
846.32404	871	1+
853.08773	440	
868.40719	404	
929.34790	1480	1+
930.35569	932	1+
947.37236	5753	1+
956.67830	605	1+
964.39166	3452	1+
968.45301	1275	1+
982.37271	538	
1016.38903	7172	1+
1030.43943	3821	1+
1079.41580	1115	1+
1089.39047	1074	1+
1090.37758	598	
1107.40289	11604	1+
1129.47357	8325	1+
1191.47677	1385	1+
1193.49779	1209	1+
1202.47431	1308	1+
1220.48397	8669	1+
1220.49302	503	
1221.49663	368	
1274.50265	1998	1+
1282.59333	1940	1+
1283.56673	344	
1291.52452	21137	1+
1381.65575	1249	1+
1386.59052	852	1+
1404.60872	6769	1+
1421.69289	661	1+
1482.70280	2341	1+
1552.71321	2087	1+
1564.83494	885	1+
1608.70169	1103	1+
1639.73713	1095	1+
1737.82478	18403	1+
1776.81825	1165	1+
1794.84554	24434	1+
1941.90964	16440	1+
2054.98992	6040	1+
2126.03236	6515	1+
2239.11361	1268	1+
END IONS

###FS:    #m/z: 684.36498 #charge   2
###MaxRes:#m/z:  0.00000 #charge-128
###MS: 1348
###MSMS: 1351
BEGIN IONS
TITLE=Cmpd 503, AutoMSn(684.3650), 22.8 min
RTINSECONDS=1369.13
SCANS=MS: 1348 MSMS: 1351
PEPMASS=684.36498	38166
CHARGE=2+
315.16165	880	1+
381.24271	345	1+
386.23209	763	1+
391.75041	430	
393.76200	521	
399.24746	380	1+
402.23197	431	
404.24435	354	
414.23163	2685	1+
439.21925	583	1+
445.20508	282	1+
449.25331	371	
461.23497	402	1+
468.27981	717	1+
475.49371	482	
481.26981	400	1+
493.71781	355	1+
495.28558	520	1+
499.29514	253	
500.92239	500	1+
501.24653	379	1+
502.73049	346	1+
510.27079	1223	1+
513.30012	968	1+
520.87177	585	
526.24882	340	
527.31386	974	1+
533.28693	678	1+
535.26355	266	
543.22025	855	1+
554.26594	286	1+
559.26573	371	1+
570.25041	248	
572.24259	650	1+
594.36513	237	
595.32831	460	1+
597.32132	563	1+
610.33960	346	1+
612.35478	1027	1+
615.32394	433	1+
617.28504	479	
620.28125	342	1+
623.32439	835	1+
626.36844	242	
641.28295	408	1+
646.34373	703	1+
655.78988	952	
660.36370	420	1+
663.35299	351	1+
670.33689	477	1+
680.03167	349	1+
680.35570	4910	1+
682.98381	366	1+
683.62800	472	1+
686.34382	1633	1+
686.69872	247	1+
702.36299	242	
708.02475	1003	1+
708.35637	655	1+
719.34565	492	1+
720.83982	359	
725.42169	486	1+
729.91174	291	
741.39429	456	1+
743.42889	13838	1+
754.55890	292	
756.87632	380	1+
768.34450	417	1+
779.06181	994	1+
779.40631	939	1+
806.34581	262	1+
816.77861	278	1+
817.09693	404	
817.44581	328	
825.34326	466	1+
825.38113	237	
839.40945	621	1+
842.48346	933	1+
845.76996	2018	1+
846.10659	1578	1+
846.42768	783	
855.93809	388	
873.43694	447	1+
919.41626	476	1+
931.95487	376	1+
935.15303	249	
938.42201	866	1+
987.44141	277	1+
994.48117	347	1+
1132.52048	643	1+
1203.66447	2735	1+
1234.56577	1056	1+
1305.64217	935	1+
1314.60546	499	1+
1332.64027	1529	1+
1358.24528	624	1+
1364.68334	879	1+
END IONS

###FS:    #m/z: 929.97989 #charge   2
###MaxRes:#m/z:  0.00000 #charge-128
###MS: 1352
###MSMS: 1353
BEGIN IONS
TITLE=Cmpd 504, AutoMSn(929.9799), 22.9 min
RTINSECONDS=1372.16
SCANS=MS: 1352 MSMS: 1353
PEPMASS=929.97989	82224
CHARGE=2+
339.16387	4869	1+
346.24360	751	
402.23010	639	
424.25426	2786	1+
452.24909	4610	1+
461.26757	903	1+
469.20430	680	
509.27230	291	
525.29546	684	
535.28077	3426	1+
553.29537	11796	1+
574.34675	510	
645.32391	290	
737.41458	416	
838.45720	450	
881.39663	294	
929.46557	405	
961.42150	617	1+
966.51734	538	
1094.57311	472	
1306.66109	15065	1+
1407.71097	3208	1+
1407.72093	435	
1574.64513	1338	1+
1840.93535	2276	1+
1858.95209	37683	1+
END IONS

###FS:    #m/z: 620.32345 #charge   3
###MaxRes:#m/z:  0.00000 #charge-128
###MS: 1352
###MSMS: 1354
BEGIN IONS
TITLE=Cmpd 505, AutoMSn(620.3235), 22.9 min
RTINSECONDS=1372.66
SCANS=MS: 1352 MSMS: 1354
PEPMASS=620.32345	60381
CHARGE=3+
339.16400	14972	1+
346.24303	854	
424.25319	5963	1+
425.69393	825	
452.24858	6035	1+
461.27374	1972	1+
469.20647	983	
494.23159	1394	
508.27690	2028	
518.26204	950	
525.26660	1254	
535.28208	2366	
536.27428	5163	1+
539.28437	951	
547.80299	1310	
553.29414	11210	1+
574.35290	1186	
605.31087	1088	
605.80783	1080	
608.64543	842	
609.26337	3664	1+
614.32072	2592	1+
614.65330	2286	
614.98497	1642	
618.34591	1479	1+
621.33228	1465	1+
695.35859	962	
722.33980	3042	1+
737.41249	1831	
754.30832	1335	
760.90148	2051	
761.40186	1550	
765.88281	862	
793.38076	1225	
802.77594	858	
838.46421	1549	
867.39670	4852	1+
880.41707	3754	1+
1288.64791	4503	1+
1306.66729	66525	1+
1407.71405	47729	1+
END IONS

###FS:    #m/z: 684.36438 #charge   3
###MaxRes:#m/z:  0.00000 #charge-128
###MS: 1352
###MSMS: 1355
BEGIN IONS
TITLE=Cmpd 506, AutoMSn(684.3644), 22.9 min
RTINSECONDS=1373.16
SCANS=MS: 1352 MSMS: 1355
PEPMASS=684.36438	50017
CHARGE=3+
315.17029	325	1+
383.19145	254	1+
386.22840	442	1+
396.21895	327	1+
399.25194	228	
402.23241	1083	1+
404.23752	280	
414.23156	2013	1+
439.22440	367	
459.17909	455	1+
461.22913	351	
469.71441	307	
476.22059	368	1+
482.29241	300	
495.26975	841	1+
499.31366	417	1+
502.25760	351	1+
505.22505	233	1+
510.26365	1032	1+
513.30485	441	
515.27306	481	1+
518.25542	265	1+
526.26470	321	
527.31275	641	1+
533.28279	642	1+
543.21580	760	1+
543.55826	505	
550.98902	657	
569.24976	299	1+
572.25200	705	1+
576.30715	405	1+
583.24683	343	1+
586.29106	436	1+
590.25750	281	1+
591.31978	288	1+
595.33664	519	1+
597.34050	364	1+
603.94011	234	1+
607.32298	330	1+
612.35311	1034	1+
623.31157	428	
640.78907	223	
646.36791	740	1+
652.82314	723	1+
654.77633	526	1+
662.34150	462	1+
665.82018	533	1+
667.32343	538	1+
670.32736	386	1+
670.66475	440	1+
676.29543	280	1+
677.84179	216	
679.87181	317	
680.35821	4454	1+
681.84371	942	1+
685.35431	744	1+
687.35036	1040	1+
690.12626	242	
690.18159	240	
690.23295	301	
690.33707	220	
702.34631	282	1+
707.35550	592	1+
708.02502	533	
725.43472	248	
741.05041	260	
741.39210	562	1+
743.42831	12190	1+
751.38319	298	
751.87702	458	1+
753.35972	323	1+
757.38043	410	1+
765.87541	247	
772.35569	398	1+
779.05399	334	1+
779.41025	1002	1+
779.72712	284	
794.42464	245	1+
805.32962	287	1+
825.34003	387	1+
842.48780	870	1+
845.77410	1317	1+
846.10894	1100	1+
846.43879	1067	1+
880.46913	381	1+
970.41089	230	1+
1072.95986	471	
1131.54474	716	1+
1203.66228	2737	1+
1233.58426	1052	1+
1241.63812	441	1+
1265.61760	560	1+
1303.64253	737	1+
1305.64724	767	1+
1315.61914	481	1+
1331.67079	1053	1+
1364.69096	1061	1+
1368.69305	782	1+
1431.71935	566	1+
1439.67663	528	1+
1457.81527	491	1+
1515.75174	417	1+
1531.78396	741	1+
1618.84589	910	1+
1627.65506	1094	1+
1710.83775	699	1+
1727.87281	970	1+
1747.91222	376	1+
1848.97850	1044	1+
2008.99614	2102	1+
END IONS

###FS:    #m/z: 929.98087 #charge   2
###MaxRes:#m/z:  0.00000 #charge-128
###MS: 1356
###MSMS: 1357
BEGIN IONS
TITLE=Cmpd 507, AutoMSn(929.9809), 22.9 min
RTINSECONDS=1376.18
SCANS=MS: 1356 MSMS: 1357
PEPMASS=929.98087	166085
CHARGE=2+
339.16523	7980	1+
346.24291	1057	
424.25246	6433	1+
452.24826	9987	1+
461.27177	1334	
468.42462	681	
469.20234	976	
507.29324	686	
509.27277	780	
518.26647	676	
525.30454	862	
535.28220	5877	1+
553.29703	24034	1+
574.35290	1307	
737.41091	637	
761.40798	659	
838.46158	984	
928.98010	589	
929.48793	686	
966.52341	594	
1094.58751	704	
1306.66247	25810	1+
1407.71536	7052	1+
1840.94082	4305	1+
1858.95458	81011	1+
END IONS

###FS:    #m/z: 619.98607 #charge   3
###MaxRes:#m/z:  0.00000 #charge-128
###MS: 1356
###MSMS: 1358
BEGIN IONS
TITLE=Cmpd 508, AutoMSn(619.9861), 22.9 min
RTINSECONDS=1376.69
SCANS=MS: 1356 MSMS: 1358
PEPMASS=619.98607	111357
CHARGE=3+
339.16413	24045	1+
407.22636	1263	
424.25467	8584	1+
434.20484	1319	
452.24819	10724	1+
461.27365	1397	
469.20417	1217	
508.27867	2741	
535.28345	3038	
536.27207	7909	1+
539.28575	1616	
547.79818	1860	
553.29574	18137	1+
570.25203	1501	
574.35508	1981	
605.31033	1866	
608.64581	1527	
609.26768	1848	
614.31979	3284	
614.65699	3196	
614.98645	1939	
695.35574	1199	
695.85129	1644	
722.34560	1289	
737.41505	2430	
760.90395	3249	
761.40704	2689	
838.46710	2408	
867.40184	1334	
880.41758	1594	
1288.64574	5948	1+
1306.66605	115730	1+
1407.71479	74156	1+
END IONS

###FS:    #m/z: 684.36543 #charge   2
###MaxRes:#m/z:  0.00000 #charge-128
###MS: 1356
###MSMS: 1359
BEGIN IONS
TITLE=Cmpd 509, AutoMSn(684.3654), 23.0 min
RTINSECONDS=1377.19
SCANS=MS: 1356 MSMS: 1359
PEPMASS=684.36543	40807
CHARGE=2+
315.16201	261	
327.19736	218	
357.14089	207	1+
386.23272	436	
396.19879	344	1+
402.23822	1045	1+
414.23175	1493	1+
433.24127	219	
439.23193	483	1+
449.24856	292	
451.21272	324	1+
458.26683	298	1+
485.21649	208	1+
495.27832	375	1+
501.25293	565	1+
510.26109	1060	1+
513.29763	698	1+
526.29244	765	1+
533.29027	221	
543.23442	217	
543.55706	350	
559.25992	273	1+
572.24211	682	1+
572.56989	268	
583.26888	227	1+
594.36187	242	
596.33442	445	1+
610.30173	224	1+
612.35340	780	1+
623.32897	375	1+
626.28690	295	1+
634.61567	260	
639.29031	644	1+
646.37395	435	
650.31600	225	1+
654.75563	412	
658.31033	440	1+
659.60836	216	
662.32974	406	1+
669.36413	378	1+
679.37441	280	
680.36354	3913	1+
680.64184	247	
684.13305	233	
686.34125	538	
687.34179	1259	1+
689.08471	489	1+
708.03388	452	1+
708.37093	337	
716.35121	262	
725.42543	297	1+
743.42688	8772	1+
752.56482	304	1+
754.54539	770	
757.36010	220	
759.37011	208	1+
765.88051	721	1+
779.41258	549	1+
806.34898	222	
842.49920	436	1+
845.77456	728	1+
846.10362	611	1+
846.43399	1338	1+
854.44241	242	1+
857.34407	269	1+
861.43379	217	1+
863.21485	655	
878.23160	427	
879.44847	270	1+
882.50777	243	1+
934.52395	417	1+
938.42491	321	1+
1177.59055	412	1+
1203.65262	2072	1+
1233.58542	809	1+
1305.64071	762	1+
1332.64299	832	1+
END IONS

###FS:    #m/z: 929.71597 #charge   2
###MaxRes:#m/z:  0.00000 #charge-128
###MS: 1360
###MSMS: 1361
BEGIN IONS
TITLE=Cmpd 510, AutoMSn(929.7160), 23.0 min
RTINSECONDS=1380.2
SCANS=MS: 1360 MSMS: 1361
PEPMASS=929.71597	207694
CHARGE=2+
339.16440	7588	1+
346.24672	1410	
402.23191	669	
424.25377	6476	1+
452.24906	8424	1+
461.27117	1854	
469.20533	879	
508.28054	1044	
525.29827	1189	
535.28260	6360	1+
553.29677	27235	1+
570.24905	747	
574.35397	1184	
737.41676	1139	
838.47075	1024	
928.98275	831	
929.47860	922	
961.42496	664	
1094.58950	824	
1306.66536	28343	1+
1407.71433	787	
1407.71780	6830	1+
1840.94025	4737	1+
END IONS

###FS:    #m/z: 619.99053 #charge   3
###MaxRes:#m/z:  0.00000 #charge-128
###MS: 1360
###MSMS: 1362
BEGIN IONS
TITLE=Cmpd 511, AutoMSn(619.9905), 23.0 min
RTINSECONDS=1380.71
SCANS=MS: 1360 MSMS: 1362
PEPMASS=619.99053	126417
CHARGE=3+
339.16477	24652	1+
346.24404	1152	
407.22251	1122	
424.25444	9287	1+
452.24977	9150	1+
461.26939	2135	
469.20078	1717	
508.27578	3155	1+
518.26025	1104	
535.28482	2986	
536.27213	7706	1+
539.28843	1576	
547.79521	1820	
553.29549	17610	1+
574.35635	2363	
605.30997	2270	
605.81514	1377	
608.65365	1245	
608.98018	1540	
609.28651	1300	
614.32102	4277	1+
614.65359	3088	
614.98537	1870	
695.35490	1837	
695.85467	1538	
737.41513	2373	
760.90185	2832	
761.40891	2014	
838.46381	2787	
880.41687	1137	
1288.65072	7051	1+
1306.66639	109853	1+
1407.71410	71986	1+
END IONS

###FS:    #m/z: 787.01535 #charge   3
###MaxRes:#m/z:  0.00000 #charge-128
###MS: 1360
###MSMS: 1363
BEGIN IONS
TITLE=Cmpd 512, AutoMSn(787.0153), 23.0 min
RTINSECONDS=1381.21
SCANS=MS: 1360 MSMS: 1363
PEPMASS=787.01535	26750
CHARGE=3+
446.27135	233	
461.15703	224	
479.17196	2869	1+
500.27837	203	
559.32001	301	
571.22269	454	
580.28615	959	1+
588.35441	308	
593.33760	634	1+
626.98224	606	1+
627.33061	310	1+
627.65506	321	
635.64269	415	1+
641.31156	276	
647.73281	647	1+
650.35927	1991	1+
683.33548	474	1+
683.67102	413	
684.00010	346	
688.99665	726	
689.32680	784	
689.67741	6193	1+
690.00977	6296	1+
690.34529	3736	1+
692.75159	396	
692.87056	232	
702.39395	218	
743.34120	295	1+
758.40561	280	
763.45012	588	
764.42940	733	
768.40072	258	1+
775.00752	562	1+
775.34741	388	1+
775.68649	327	
780.76206	208	
780.99991	2440	1+
781.36365	2625	1+
781.68107	1794	1+
785.40293	802	1+
787.01350	5230	1+
787.35108	5110	1+
787.68566	2444	1+
799.27607	212	
808.55073	268	
841.40114	1008	1+
846.34626	251	
864.48317	275	1+
921.52006	218	
1018.56670	6632	1+
1224.38895	1558	1+
1242.38713	1273	1+
1273.72169	1383	1+
1295.47204	1292	1+
1313.47443	1245	1+
1323.44930	2369	1+
1329.61763	837	1+
1341.43590	256	
1341.46367	3696	1+
1459.81600	1981	1+
1529.80458	897	1+
1542.81821	1438	1+
1564.81742	797	1+
1567.80566	1401	1+
1577.67413	833	1+
END IONS

###FS:    #m/z: 787.01341 #charge   3
###MaxRes:#m/z:  0.00000 #charge-128
###MS: 1364
###MSMS: 1365
BEGIN IONS
TITLE=Cmpd 513, AutoMSn(787.0134), 23.1 min
RTINSECONDS=1384.23
SCANS=MS: 1364 MSMS: 1365
PEPMASS=787.01341	46639
CHARGE=3+
382.22428	266	
446.27239	426	
476.22806	309	1+
479.17113	3352	1+
512.17390	275	
524.20789	457	1+
580.27886	604	1+
593.34040	291	
621.69887	1106	1+
622.22824	367	1+
626.97887	565	1+
627.32920	427	1+
627.65895	265	
636.34405	944	1+
636.65169	334	
637.88082	369	
641.31841	262	
650.35813	2001	1+
652.67412	317	
654.75406	289	
655.31678	439	1+
655.66162	487	
658.92103	443	
665.66795	372	
683.67846	532	1+
684.00490	648	
684.33875	358	1+
689.00511	374	
689.34123	947	
689.67829	7190	1+
690.01215	7364	1+
690.34555	4423	1+
692.75078	329	
725.31802	271	
763.46022	449	
768.38072	272	
775.01081	528	1+
775.34487	548	
775.67819	490	
780.99751	2924	1+
781.35727	3706	1+
781.68574	1704	1+
783.90178	1093	1+
786.39774	391	
787.01824	5105	1+
787.35462	5781	1+
787.68112	3482	1+
789.79638	334	
799.17468	399	1+
837.81897	271	
841.39067	1552	1+
921.52113	337	1+
999.54927	532	1+
1018.56883	7079	1+
1069.49190	455	1+
1224.38656	1744	1+
1295.45921	1849	1+
1313.47924	1664	1+
1323.47290	2147	1+
1341.45865	4662	1+
1459.79669	2234	1+
1514.81515	1024	1+
1527.83231	1440	1+
1543.82036	1638	1+
1567.78949	1997	1+
END IONS

###FS:    #m/z: 1301.88874 #charge   2
###MaxRes:#m/z:  0.00000 #charge-128
###MS: 1364
###MSMS: 1366
BEGIN IONS
TITLE=Cmpd 514, AutoMSn(1301.8887), 23.1 min
RTINSECONDS=1384.73
SCANS=MS: 1364 MSMS: 1366
PEPMASS=1301.88874	23082
CHARGE=2+
366.13844	6838	1+
454.15511	938	1+
528.19179	894	1+
535.82582	1057	
657.23402	8969	1+
665.74716	477	1+
731.26780	332	1+
787.01613	134	
883.95777	143	
897.93742	142	
1376.25005	183	
1858.95988	907	1+
END IONS

###FS:    #m/z: 781.66556 #charge   3
###MaxRes:#m/z:  0.00000 #charge-128
###MS: 1364
###MSMS: 1367
BEGIN IONS
TITLE=Cmpd 515, AutoMSn(781.6656), 23.1 min
RTINSECONDS=1385.23
SCANS=MS: 1364 MSMS: 1367
PEPMASS=781.66556	17176
CHARGE=3+
420.18941	214	1+
479.17413	486	1+
499.76584	278	1+
506.26333	248	
509.78551	1036	
510.28255	543	
523.24828	765	1+
534.76478	456	
535.26346	345	
563.18507	250	
580.28049	2282	1+
612.69178	394	
648.22961	292	
650.36019	471	
657.23839	222	
657.75009	216	
661.26291	724	1+
686.24636	311	
689.00396	565	1+
689.68637	792	
710.25718	625	1+
719.24183	209	
727.35352	701	1+
730.40544	262	
730.90470	304	
749.27503	264	
763.41078	438	1+
766.33212	258	1+
778.37079	536	1+
780.84090	360	1+
780.99658	365	
781.37961	807	1+
784.37551	2067	1+
787.01148	715	
787.35376	971	
787.68131	531	1+
788.81987	226	1+
794.72282	316	
806.27056	237	
841.39030	4031	1+
954.47659	1008	1+
1018.57922	422	
1019.57361	264	
1068.53120	211	
1242.39784	424	1+
1332.50571	388	1+
1341.47530	904	1+
1389.53209	1393	1+
END IONS

###FS:    #m/z: 588.30663 #charge   3
###MaxRes:#m/z:  0.00000 #charge-128
###MS: 1368
###MSMS: 1369
BEGIN IONS
TITLE=Cmpd 516, AutoMSn(588.3066), 23.1 min
RTINSECONDS=1388.26
SCANS=MS: 1368 MSMS: 1369
PEPMASS=588.30663	41126
CHARGE=3+
307.11399	497	1+
364.17719	246	
372.18844	599	1+
374.23139	666	1+
376.18765	380	
380.22544	197	
390.20280	1841	1+
392.18024	1090	1+
406.18358	213	1+
430.24680	242	1+
439.22478	397	1+
446.27051	804	1+
460.26126	319	1+
475.29543	254	
479.22632	271	1+
485.26881	173	
486.28014	436	1+
489.27333	778	1+
503.27656	1172	1+
510.25671	846	1+
518.23865	177	
525.79016	371	1+
533.25989	293	1+
539.25521	615	1+
544.28218	186	
551.28426	1124	1+
555.24555	427	1+
568.31570	981	1+
578.27645	232	1+
582.32749	416	1+
583.64073	251	
584.33514	305	
586.32408	1573	1+
588.34294	1215	
588.81759	659	1+
589.31776	1367	
589.64586	303	
589.99585	337	
590.32303	4100	1+
595.30462	285	1+
602.35017	692	1+
624.34368	618	1+
633.33159	218	
650.35141	2379	1+
655.86052	423	
656.36278	451	1+
670.29806	186	
680.37102	759	1+
688.36338	2905	1+
690.00901	225	
699.37299	315	1+
701.41319	204	
730.90686	200	
739.37683	504	1+
744.89690	319	
748.41366	481	
758.40151	178	
765.41077	241	
770.42078	310	1+
803.36907	1740	1+
838.42855	864	1+
902.43753	3513	1+
914.43693	2167	1+
937.51135	686	1+
961.48771	401	
989.36243	242	1+
1001.50712	4269	1+
1050.58822	263	
1114.59309	4797	1+
1147.60843	807	1+
1178.63914	2009	1+
1227.67123	3598	1+
1374.73083	4958	1+
1439.79338	1129	1+
1485.77227	1458	1+
1503.78727	13158	1+
1596.58640	497	1+
1602.85710	1562	1+
END IONS

###FS:    #m/z: 787.01508 #charge   3
###MaxRes:#m/z:  0.00000 #charge-128
###MS: 1368
###MSMS: 1370
BEGIN IONS
TITLE=Cmpd 517, AutoMSn(787.0151), 23.1 min
RTINSECONDS=1388.76
SCANS=MS: 1368 MSMS: 1370
PEPMASS=787.01508	50378
CHARGE=3+
479.16905	3429	1+
500.78120	377	
501.28494	236	
507.15501	217
[truncated: 487,577 more chars]
