# Supplementary material for: Biochemical and proteomic analyses of venom from a new pit viper, Protobothrops kelomohy
Source: J Venom Anim Toxins Incl Trop Dis. 2022 Apr 11;28:e20210080. doi: 10.1590/1678-9199-JVATITD-2021-0080 (PMC9005077; doi:10.1590/1678-9199-JVATITD-2021-0080)
Supplement: Additional file 2. [file 1678-9199-jvatitd-28-e20210080-s2.zip › jvatitd-2021-0080_suppl2_20220324/Protobothrops replication3/Rep3_Protobothrops4_BC6_01_19301.mgf]

CHARGE=1+, 2+ and 3+
###	
###	\\10.11.12.207\(D) Data\Data\onrapak\2020\Feb-04-2020\Rep3_Protobothrops4_BC6_01_19301.d\analysis.baf
###	Rep3_Protobothrops4_BC6_01_19301.d
###	Instrument: micrOTOF-Q II
###    Rep3_Protobothrops4
###    PeakWidth 5.00, MiniumIntensity 100, S/N 1Apply threshold 0, Threshold 10
###    Retain Residuals no, Create neutrally no,
###    FullScan Parameters: AdductIon (+)+H (-)-H, LowMass 350, HighMass 3000, MaxCharge charge decon 4, MinPeaks 3
###    Perf. isotope decon yes, Max Charge Istopic decon 3, MW agreement 5.00, Abund. cutoff 3.00, Envelope cutoff 75.00
###    MaxRes   Parameters: AdductIon (+)+H (-)-H, LowMass 350, HighMass 3000 
###    Perf. isotope decon yes, Max Charge Istopic decon 3, Abund. cutoff 2.00
###    MSn      Parameters: AdductIon (+)+H (-)-H, LowMass 100, HighMass 2500 
###    Perf. isotope decon yes, Max Charge Istopic decon 2, Abund. cutoff 0.50
###    Global Charge Limit: yes 3, Prefer FullScan Result: yes, Export what: 2 (0=non deconv/1=deconv only/2=mixed), NoMSMSSignals: 25, Intensity threshold: 100, NoMSSignals (deconv): 2, NoMSSignals (non-deconv): 2, NormalizeData: no, SingleCharged: yes
###FS:    #m/z: 443.54743 #charge   3
###MaxRes:#m/z:  0.00000 #charge-128
###MS: 589
###MSMS: 590
BEGIN IONS
TITLE=Cmpd 1, AutoMSn(443.5474), 10.0 min
RTINSECONDS=602.443
SCANS=MS: 589 MSMS: 590
PEPMASS=443.54743	3275
CHARGE=3+
400.26530	525	1+
468.69774	106	
675.33254	157	
END IONS

###FS:    #m/z: 443.54473 #charge   3
###MaxRes:#m/z:  0.00000 #charge-128
###MS: 591
###MSMS: 592
BEGIN IONS
TITLE=Cmpd 2, AutoMSn(443.5447), 10.1 min
RTINSECONDS=604.487
SCANS=MS: 591 MSMS: 592
PEPMASS=443.54473	7123
CHARGE=3+
383.23015	101	
400.26231	283	
409.21455	100	
450.09806	109	
675.33462	348	1+
936.39411	144	
END IONS

###FS:    #m/z: 443.54533 #charge   3
###MaxRes:#m/z:  0.00000 #charge-128
###MS: 593
###MSMS: 594
BEGIN IONS
TITLE=Cmpd 3, AutoMSn(443.5453), 10.1 min
RTINSECONDS=606.531
SCANS=MS: 593 MSMS: 594
PEPMASS=443.54533	11663
CHARGE=3+
400.26031	523	
468.70607	157	
470.21475	119	
504.22008	132	
504.71477	149	
515.28616	155	
654.29193	119	
675.32506	173	
936.37659	102	
END IONS

###FS:    #m/z: 443.54715 #charge   3
###MaxRes:#m/z:  0.00000 #charge-128
###MS: 595
###MSMS: 596
BEGIN IONS
TITLE=Cmpd 4, AutoMSn(443.5472), 10.1 min
RTINSECONDS=608.569
SCANS=MS: 595 MSMS: 596
PEPMASS=443.54715	12153
CHARGE=3+
400.26494	1066	1+
401.51336	118	
505.23184	113	
515.28955	134	
675.32379	251	
936.39821	374	1+
END IONS

###FS:    #m/z: 443.54568 #charge   3
###MaxRes:#m/z:  0.00000 #charge-128
###MS: 597
###MSMS: 598
BEGIN IONS
TITLE=Cmpd 5, AutoMSn(443.5457), 10.2 min
RTINSECONDS=610.605
SCANS=MS: 597 MSMS: 598
PEPMASS=443.54568	11107
CHARGE=3+
318.90487	124	
322.19034	160	
400.26843	432	
468.69222	122	
560.75601	112	
654.30128	168	
675.31892	394	1+
936.41159	126	
END IONS

###FS:    #m/z: 443.54365 #charge   3
###MaxRes:#m/z:  0.00000 #charge-128
###MS: 599
###MSMS: 600
BEGIN IONS
TITLE=Cmpd 6, AutoMSn(443.5437), 10.2 min
RTINSECONDS=612.641
SCANS=MS: 599 MSMS: 600
PEPMASS=443.54365	9401
CHARGE=3+
400.26535	347	
END IONS

###FS:    #m/z: 549.26133 #charge   2
###MaxRes:#m/z:  0.00000 #charge-128
###MS: 621
###MSMS: 622
BEGIN IONS
TITLE=Cmpd 7, AutoMSn(549.2613), 10.6 min
RTINSECONDS=635.129
SCANS=MS: 621 MSMS: 622
PEPMASS=549.26133	3575
CHARGE=2+
735.35849	103	
END IONS

###FS:    #m/z: 549.26356 #charge   2
###MaxRes:#m/z:  0.00000 #charge-128
###MS: 623
###MSMS: 624
BEGIN IONS
TITLE=Cmpd 8, AutoMSn(549.2636), 10.6 min
RTINSECONDS=637.159
SCANS=MS: 623 MSMS: 624
PEPMASS=549.26356	5890
CHARGE=2+
335.14171	225	
794.33726	212	
1097.51504	2167	1+
END IONS

###FS:    #m/z: 549.26386 #charge   2
###MaxRes:#m/z:  0.00000 #charge-128
###MS: 626
###MSMS: 627
BEGIN IONS
TITLE=Cmpd 10, AutoMSn(549.2639), 10.7 min
RTINSECONDS=640.183
SCANS=MS: 626 MSMS: 627
PEPMASS=549.26386	9709
CHARGE=2+
318.11988	102	
335.15224	307	
477.26243	107	
541.25335	108	
634.32305	111	
763.36404	154	
794.34248	130	
1097.52124	2940	1+
END IONS

###FS:    #m/z: 493.25428 #charge   3
###MaxRes:#m/z:  0.00000 #charge-128
###MS: 633
###MSMS: 635
BEGIN IONS
TITLE=Cmpd 16, AutoMSn(493.2543), 10.8 min
RTINSECONDS=647.758
SCANS=MS: 633 MSMS: 635
PEPMASS=493.25428	3379
CHARGE=3+
358.19468	101	
531.26939	106	
END IONS

###FS:    #m/z: 392.87611 #charge   3
###MaxRes:#m/z:  0.00000 #charge-128
###MS: 645
###MSMS: 646
BEGIN IONS
TITLE=Cmpd 18, AutoMSn(392.8761), 11.0 min
RTINSECONDS=659.441
SCANS=MS: 645 MSMS: 646
PEPMASS=392.87611	8440
CHARGE=3+
325.16582	100	
333.65358	105	
341.19224	510	
363.15950	173	
369.53246	154	
381.18453	871	1+
421.16174	151	
438.20404	192	
439.15271	104	
456.21985	385	
466.28113	311	
494.27039	1108	1+
537.23195	111	
548.25116	245	1+
567.24923	621	1+
584.27720	426	
683.34483	277	1+
853.42815	124	
END IONS

###FS:    #m/z: 392.87708 #charge   3
###MaxRes:#m/z:  0.00000 #charge-128
###MS: 648
###MSMS: 649
BEGIN IONS
TITLE=Cmpd 20, AutoMSn(392.8771), 11.0 min
RTINSECONDS=662.467
SCANS=MS: 648 MSMS: 649
PEPMASS=392.87708	29702
CHARGE=3+
324.16030	190	
336.13511	158	
341.19338	1413	1+
345.11858	319	1+
363.15018	553	1+
369.53280	152	
381.18702	1915	1+
387.73470	164	
395.20587	186	
409.17941	127	
420.18858	106	
421.17719	544	1+
438.17391	428	1+
452.23312	186	
456.21648	765	
466.27321	1394	1+
476.25604	622	1+
480.24671	167	
483.51847	201	
492.24201	115	
494.26998	2433	1+
549.24310	332	
566.27582	559	
567.25003	1813	1+
584.28476	1258	1+
592.31784	429	1+
665.36082	114	
683.34641	386	
684.36736	228	1+
853.44729	152	
END IONS

###FS:    #m/z: 588.81053 #charge   2
###MaxRes:#m/z:  0.00000 #charge-128
###MS: 648
###MSMS: 650
BEGIN IONS
TITLE=Cmpd 21, AutoMSn(588.8105), 11.0 min
RTINSECONDS=662.968
SCANS=MS: 648 MSMS: 650
PEPMASS=588.81053	8302
CHARGE=2+
341.18895	121	
467.29078	108	
494.27692	111	
525.76864	104	
579.80336	105	
584.28842	113	
683.35835	104	
836.42130	128	
853.44459	114	
1039.52788	141	
1175.61857	741	1+
END IONS

###FS:    #m/z: 588.81018 #charge   2
###MaxRes:#m/z:  0.00000 #charge-128
###MS: 651
###MSMS: 652
BEGIN IONS
TITLE=Cmpd 22, AutoMSn(588.8102), 11.1 min
RTINSECONDS=665.485
SCANS=MS: 651 MSMS: 652
PEPMASS=588.81018	14966
CHARGE=2+
341.18283	196	
456.20606	216	
494.27154	131	
567.26570	143	
579.81542	100	
580.30414	114	
584.27781	150	
593.29823	105	
683.35831	144	
853.45051	306	
855.45757	104	
952.52049	429	
1039.54770	232	
1040.54958	119	
1176.61299	1004	1+
END IONS

###FS:    #m/z: 584.27260 #charge-128
###MaxRes:#m/z:  0.00000 #charge-128
###MS: 651
###MSMS: 653
BEGIN IONS
TITLE=Cmpd 23, AutoMSn(584.2726), 11.1 min
RTINSECONDS=665.986
SCANS=MS: 651 MSMS: 653
PEPMASS=584.27260	2645

341.19765	115	
END IONS

###FS:    #m/z: 584.27912 #charge-128
###MaxRes:#m/z:  0.00000 #charge-128
###MS: 655
###MSMS: 657
BEGIN IONS
TITLE=Cmpd 25, AutoMSn(584.2791), 11.2 min
RTINSECONDS=670.016
SCANS=MS: 655 MSMS: 657
PEPMASS=584.27912	3990

456.23288	102	
836.43565	101	
END IONS

###FS:    #m/z: 410.75090 #charge   2
###MaxRes:#m/z:  0.00000 #charge-128
###MS: 659
###MSMS: 660
BEGIN IONS
TITLE=Cmpd 27, AutoMSn(410.7509), 11.2 min
RTINSECONDS=673.546
SCANS=MS: 659 MSMS: 660
PEPMASS=410.75090	6104
CHARGE=2+
341.19434	108	
381.17837	136	
411.22266	108	
439.16303	177	
445.23570	144	
524.29146	101	
END IONS

###FS:    #m/z: 584.28053 #charge   1
###MaxRes:#m/z:  0.00000 #charge-128
###MS: 659
###MSMS: 661
BEGIN IONS
TITLE=Cmpd 28, AutoMSn(584.2805), 11.2 min
RTINSECONDS=674.047
SCANS=MS: 659 MSMS: 661
PEPMASS=584.28053	3690
CHARGE=1+
329.21952	100	
341.19354	210	
END IONS

###FS:    #m/z: 392.87644 #charge   3
###MaxRes:#m/z:  0.00000 #charge-128
###MS: 663
###MSMS: 664
BEGIN IONS
TITLE=Cmpd 30, AutoMSn(392.8764), 11.3 min
RTINSECONDS=677.577
SCANS=MS: 663 MSMS: 664
PEPMASS=392.87644	51514
CHARGE=3+
324.15830	285	1+
336.13167	255	1+
341.19269	1617	1+
350.17794	111	
353.18026	134	
363.13864	668	1+
377.19773	131	
381.18369	3059	1+
387.73630	353	
395.20103	121	
421.16292	243	
438.18756	441	1+
448.26129	433	1+
452.22903	210	
456.21485	1258	1+
466.27581	2333	1+
475.49440	465	
476.26142	729	1+
483.50858	173	
494.27234	3375	1+
505.24084	111	
548.25492	171	
549.23967	503	1+
555.25703	231	
565.33629	108	
566.27099	769	
567.25438	2272	1+
574.18134	499	1+
584.27965	1824	1+
592.31978	523	1+
648.31367	265	1+
665.32807	356	1+
676.33473	102	
683.34695	1332	1+
853.45275	121	
END IONS

###FS:    #m/z: 588.80887 #charge   2
###MaxRes:#m/z:  0.00000 #charge-128
###MS: 663
###MSMS: 665
BEGIN IONS
TITLE=Cmpd 31, AutoMSn(588.8089), 11.3 min
RTINSECONDS=678.077
SCANS=MS: 663 MSMS: 665
PEPMASS=588.80887	13328
CHARGE=2+
324.16961	113	
579.81013	249	
581.32136	103	
584.27179	115	
853.44416	152	
952.51193	288	1+
1039.52040	106	
1176.61751	695	1+
END IONS

###FS:    #m/z: 502.26111 #charge   3
###MaxRes:#m/z:  0.00000 #charge-128
###MS: 667
###MSMS: 668
BEGIN IONS
TITLE=Cmpd 32, AutoMSn(502.2611), 11.4 min
RTINSECONDS=681.619
SCANS=MS: 667 MSMS: 668
PEPMASS=502.26111	9700
CHARGE=3+
496.91285	154	
497.58574	109	
502.26410	110	
502.92205	122	
517.27672	154	
688.83073	137	
END IONS

###FS:    #m/z: 396.72419 #charge   2
###MaxRes:#m/z:  0.00000 #charge-128
###MS: 667
###MSMS: 669
BEGIN IONS
TITLE=Cmpd 33, AutoMSn(396.7242), 11.4 min
RTINSECONDS=682.12
SCANS=MS: 667 MSMS: 669
PEPMASS=396.72419	2688
CHARGE=2+
364.12324	100	
439.15265	107	
END IONS

###FS:    #m/z: 502.26066 #charge   3
###MaxRes:#m/z:  0.00000 #charge-128
###MS: 670
###MSMS: 671
BEGIN IONS
TITLE=Cmpd 34, AutoMSn(502.2607), 11.4 min
RTINSECONDS=684.648
SCANS=MS: 670 MSMS: 671
PEPMASS=502.26066	15370
CHARGE=3+
496.57993	165	
502.26120	383	
502.59624	284	
502.92214	143	
517.26999	198	
631.32161	153	
653.33364	113	
688.83406	279	1+
747.34908	115	
759.41232	198	
END IONS

###FS:    #m/z: 473.24298 #charge   2
###MaxRes:#m/z:  0.00000 #charge-128
###MS: 670
###MSMS: 672
BEGIN IONS
TITLE=Cmpd 35, AutoMSn(473.2430), 11.4 min
RTINSECONDS=685.149
SCANS=MS: 670 MSMS: 672
PEPMASS=473.24298	2525
CHARGE=2+
343.19373	188	
509.25283	110	
728.34288	123	
END IONS

###FS:    #m/z: 474.57595 #charge   3
###MaxRes:#m/z:  0.00000 #charge-128
###MS: 673
###MSMS: 674
BEGIN IONS
TITLE=Cmpd 36, AutoMSn(474.5760), 11.5 min
RTINSECONDS=687.666
SCANS=MS: 673 MSMS: 674
PEPMASS=474.57595	25378
CHARGE=3+
343.21336	443	
457.24838	145	
460.57644	121	
468.90147	289	
470.27943	132	
474.22770	160	
474.57594	7094	1+
474.90884	4872	
482.26786	186	
509.25505	143	
509.73932	293	
533.28141	320	1+
540.26094	173	
561.27156	255	
624.29944	207	
634.32529	205	
642.31203	761	1+
659.33838	1384	1+
735.36820	137	
763.37300	649	1+
771.34920	124	
949.48486	2156	1+
1118.52992	1089	1+
END IONS

###FS:    #m/z: 502.25990 #charge   3
###MaxRes:#m/z:  0.00000 #charge-128
###MS: 673
###MSMS: 675
BEGIN IONS
TITLE=Cmpd 37, AutoMSn(502.2599), 11.5 min
RTINSECONDS=688.167
SCANS=MS: 673 MSMS: 675
PEPMASS=502.25990	14636
CHARGE=3+
494.73793	101	
497.57962	103	
502.26881	347	1+
502.59492	168	
517.28213	356	1+
574.15560	156	
603.78470	110	
631.32435	138	
653.31554	323	1+
688.84038	230	
697.57495	100	
END IONS

###FS:    #m/z: 351.68186 #charge   2
###MaxRes:#m/z:  0.00000 #charge-128
###MS: 673
###MSMS: 676
BEGIN IONS
TITLE=Cmpd 38, AutoMSn(351.6819), 11.5 min
RTINSECONDS=688.668
SCANS=MS: 673 MSMS: 676
PEPMASS=351.68186	3028
CHARGE=2+
395.79152	286	
END IONS

###FS:    #m/z: 474.57574 #charge   3
###MaxRes:#m/z:  0.00000 #charge-128
###MS: 677
###MSMS: 678
BEGIN IONS
TITLE=Cmpd 39, AutoMSn(474.5757), 11.5 min
RTINSECONDS=691.686
SCANS=MS: 677 MSMS: 678
PEPMASS=474.57574	87485
CHARGE=3+
468.90176	1172	
469.23782	944	
474.57586	53114	1+
474.91003	36965	1+
475.24344	18760	1+
559.77462	2783	
560.27621	1488	
642.31472	1056	
659.34251	4956	1+
763.36965	1158	
END IONS

###FS:    #m/z: 351.68145 #charge   2
###MaxRes:#m/z:  0.00000 #charge-128
###MS: 677
###MSMS: 679
BEGIN IONS
TITLE=Cmpd 40, AutoMSn(351.6815), 11.5 min
RTINSECONDS=692.187
SCANS=MS: 677 MSMS: 679
PEPMASS=351.68145	11490
CHARGE=2+
321.65471	113	
326.17793	178	
330.17281	419	
343.20619	927	1+
350.16594	101	
377.22696	222	
394.69517	337	
405.23292	104	
423.21802	101	
445.23523	142	
448.26716	187	
456.20835	122	
473.73389	153	
476.25077	137	
482.27509	163	
505.29552	296	
510.70655	112	
533.26362	116	
616.31077	144	
625.31889	104	
642.30545	545	1+
END IONS

###FS:    #m/z: 711.35858 #charge   2
###MaxRes:#m/z:  0.00000 #charge-128
###MS: 677
###MSMS: 680
BEGIN IONS
TITLE=Cmpd 41, AutoMSn(711.3586), 11.5 min
RTINSECONDS=692.688
SCANS=MS: 677 MSMS: 680
PEPMASS=711.35858	8885
CHARGE=2+
633.30647	122	
633.82127	116	
665.85257	190	
689.84869	125	
703.34007	242	
1421.71235	3467	1+
END IONS

###FS:    #m/z: 351.68170 #charge   2
###MaxRes:#m/z:  0.00000 #charge-128
###MS: 681
###MSMS: 682
BEGIN IONS
TITLE=Cmpd 42, AutoMSn(351.6817), 11.6 min
RTINSECONDS=695.712
SCANS=MS: 681 MSMS: 682
PEPMASS=351.68170	19697
CHARGE=2+
309.15796	101	
313.16458	118	
321.65914	181	
326.18446	260	
343.20475	1015	1+
377.22607	196	
394.69584	253	
400.20018	112	
404.23017	265	1+
445.21821	335	
447.68749	120	
448.26842	182	
457.23128	386	1+
464.72355	408	1+
477.26631	144	
482.27896	427	
503.22610	148	
505.29000	224	
533.27287	299	
534.88612	173	
616.30969	204	1+
642.31197	321	
END IONS

###FS:    #m/z: 711.35891 #charge   2
###MaxRes:#m/z:  0.00000 #charge-128
###MS: 681
###MSMS: 683
BEGIN IONS
TITLE=Cmpd 43, AutoMSn(711.3589), 11.6 min
RTINSECONDS=696.212
SCANS=MS: 681 MSMS: 683
PEPMASS=711.35891	16602
CHARGE=2+
665.85975	105	
702.83448	155	
703.34144	131	
1421.69840	3220	1+
END IONS

###FS:    #m/z: 474.57562 #charge   3
###MaxRes:#m/z:  0.00000 #charge-128
###MS: 681
###MSMS: 684
BEGIN IONS
TITLE=Cmpd 44, AutoMSn(474.5756), 11.6 min
RTINSECONDS=696.714
SCANS=MS: 681 MSMS: 684
PEPMASS=474.57562	154174
CHARGE=3+
326.18194	805	
343.20521	3575	1+
444.23348	581	
444.56703	745	
448.26022	858	1+
454.89593	445	
457.23725	472	
459.90058	882	
460.23326	872	
460.56696	458	
468.56429	583	
468.90260	966	
469.23371	617	
474.57453	19688	1+
474.90882	14193	1+
475.24464	7597	1+
482.27784	1519	1+
505.28862	428	
533.28023	1576	
537.76426	460	
538.26352	579	
540.25563	648	
540.75928	573	
550.76854	571	
551.27514	701	
590.30424	469	
606.33275	762	
608.29659	452	
616.30964	1773	1+
620.79589	428	
633.31205	945	
633.81308	553	
634.32580	2540	1+
642.31212	2853	1+
659.34460	6867	1+
735.37057	2021	1+
763.36575	2476	1+
771.35456	1334	1+
946.45512	1964	1+
1017.49298	3092	1+
1118.53772	7849	1+
1219.59365	1951	1+
1247.59149	1488	1+
1257.61864	1780	1+
END IONS

###FS:    #m/z: 711.35797 #charge   1
###MaxRes:#m/z:  0.00000 #charge-128
###MS: 685
###MSMS: 686
BEGIN IONS
TITLE=Cmpd 45, AutoMSn(711.3580), 11.7 min
RTINSECONDS=699.737
SCANS=MS: 685 MSMS: 686
PEPMASS=711.35797	14344
CHARGE=1+
343.19375	101	
633.30906	154	
702.83939	139	
END IONS

###FS:    #m/z: 474.57573 #charge   3
###MaxRes:#m/z:  0.00000 #charge-128
###MS: 685
###MSMS: 687
BEGIN IONS
TITLE=Cmpd 46, AutoMSn(474.5757), 11.7 min
RTINSECONDS=700.238
SCANS=MS: 685 MSMS: 687
PEPMASS=474.57573	139469
CHARGE=3+
321.66361	358	
326.18402	710	1+
343.20618	3002	1+
420.21227	292	
425.54946	373	
444.23817	287	
459.23084	780	1+
459.90046	1237	1+
460.57535	323	
468.57047	411	
468.89951	864	
469.23788	496	
474.38326	277	
474.57458	13552	1+
474.90935	10602	1+
475.24228	5046	1+
482.16309	335	
482.28146	1076	1+
485.22266	328	
533.28530	1488	1+
537.75866	383	
540.26749	393	
540.76333	334	
551.26445	307	
589.29736	735	1+
599.29348	345	
606.33074	704	1+
608.29737	547	
610.30319	861	1+
616.31395	1136	1+
624.29740	428	
624.80836	288	
629.31515	880	
629.81623	502	
633.30608	986	
634.32235	1498	1+
642.30911	2187	1+
659.33910	6072	1+
735.37755	1707	1+
763.36669	2505	1+
771.36138	581	
772.52212	841	
929.42763	279	
946.45976	1138	1+
1017.48240	2370	1+
1118.54013	8197	1+
END IONS

###FS:    #m/z: 356.18485 #charge   2
###MaxRes:#m/z:  0.00000 #charge-128
###MS: 685
###MSMS: 688
BEGIN IONS
TITLE=Cmpd 47, AutoMSn(356.1849), 11.7 min
RTINSECONDS=700.74
SCANS=MS: 685 MSMS: 688
PEPMASS=356.18485	6794
CHARGE=2+
299.66278	104	
326.18466	359	
332.19084	130	
343.20583	1796	1+
377.22271	743	1+
386.19409	559	1+
390.55001	104	
400.17577	100	
404.23231	124	
405.22767	533	1+
423.23739	141	
428.16843	177	
432.23432	108	
436.70790	172	
440.26923	126	
448.26343	415	1+
452.21051	102	
455.32040	130	
457.27820	110	
475.22851	115	
476.26325	260	
482.28195	515	1+
500.24264	150	
503.24114	170	
505.28952	349	1+
533.27953	272	
551.29852	212	
568.27283	143	
600.28757	133	
613.27312	109	
616.30898	219	
625.30249	120	
642.30837	1398	1+
659.33999	900	1+
711.33333	362	1+
END IONS

###FS:    #m/z: 474.57564 #charge   3
###MaxRes:#m/z:  0.00000 #charge-128
###MS: 689
###MSMS: 690
BEGIN IONS
TITLE=Cmpd 48, AutoMSn(474.5756), 11.7 min
RTINSECONDS=703.767
SCANS=MS: 689 MSMS: 690
PEPMASS=474.57564	107216
CHARGE=3+
326.18470	417	
343.20548	2138	1+
405.21187	349	1+
419.87695	283	
420.21237	359	
444.22535	352	1+
444.57266	246	
455.30943	351	
459.89769	472	
468.56885	336	1+
468.91364	314	
469.22641	379	
474.57538	8120	1+
474.90857	6474	1+
475.24355	2669	1+
482.15430	255	
482.27644	1048	1+
487.24503	356	1+
505.27502	389	
514.75792	295	1+
533.27853	1501	1+
537.75824	696	
540.25492	450	
540.76693	343	
550.76818	296	
551.27853	671	
590.30427	622	1+
599.28109	460	1+
606.32896	688	1+
608.30770	298	
610.30314	568	
610.79564	479	
616.31663	1006	1+
620.29616	273	
620.79976	372	
633.30939	672	
633.80896	372	
634.32541	1263	1+
642.31477	1922	1+
659.33701	4564	1+
719.34836	277	
735.37407	1540	1+
753.34533	254	
763.36827	1764	1+
771.34892	496	1+
772.52498	369	
940.42201	344	1+
946.47091	737	1+
1017.49520	1547	1+
1118.53804	4390	1+
1257.61238	1367	1+
END IONS

###FS:    #m/z: 460.73174 #charge   2
###MaxRes:#m/z:  0.00000 #charge-128
###MS: 689
###MSMS: 691
BEGIN IONS
TITLE=Cmpd 49, AutoMSn(460.7317), 11.7 min
RTINSECONDS=704.268
SCANS=MS: 689 MSMS: 691
PEPMASS=460.73174	5535
CHARGE=2+
432.20635	134	
460.72939	199	
END IONS

###FS:    #m/z: 460.72967 #charge   2
###MaxRes:#m/z:  0.00000 #charge-128
###MS: 693
###MSMS: 694
BEGIN IONS
TITLE=Cmpd 50, AutoMSn(460.7297), 11.8 min
RTINSECONDS=707.8
SCANS=MS: 693 MSMS: 694
PEPMASS=460.72967	6280
CHARGE=2+
594.24567	108	
END IONS

###FS:    #m/z: 474.57484 #charge   3
###MaxRes:#m/z:  0.00000 #charge-128
###MS: 693
###MSMS: 696
BEGIN IONS
TITLE=Cmpd 51, AutoMSn(474.5748), 11.8 min
RTINSECONDS=708.802
SCANS=MS: 693 MSMS: 696
PEPMASS=474.57484	47342
CHARGE=3+
326.18336	334	
330.17438	102	
343.21117	358	
360.21117	105	
406.21600	101	
411.14893	147	
415.22119	114	
423.21800	258	1+
426.19551	126	
442.23259	189	
448.26051	388	1+
457.24538	309	1+
482.28071	109	
503.23635	115	
505.28505	272	
533.27308	182	
562.30709	204	
588.30487	113	
600.28748	107	
606.34588	114	
617.33376	125	
634.32848	128	
642.30774	249	
735.37589	245	
771.35109	192	
END IONS

###FS:    #m/z: 630.28150 #charge   2
###MaxRes:#m/z:  0.00000 #charge-128
###MS: 701
###MSMS: 703
BEGIN IONS
TITLE=Cmpd 56, AutoMSn(630.2815), 11.9 min
RTINSECONDS=716.343
SCANS=MS: 701 MSMS: 703
PEPMASS=630.28150	10484
CHARGE=2+
415.17092	268	
432.20020	945	1+
480.22008	278	1+
595.25456	327	1+
648.28338	100	
665.29489	293	1+
780.35459	256	1+
801.35205	128	
828.36868	233	
895.36706	295	
1009.41045	1715	1+
1146.48441	771	1+
1259.56345	1125	1+
END IONS

###FS:    #m/z: 665.29643 #charge   1
###MaxRes:#m/z:  0.00000 #charge-128
###MS: 701
###MSMS: 704
BEGIN IONS
TITLE=Cmpd 57, AutoMSn(665.2964), 11.9 min
RTINSECONDS=716.844
SCANS=MS: 701 MSMS: 704
PEPMASS=665.29643	8604
CHARGE=1+
432.86980	103	
END IONS

###FS:    #m/z: 630.28385 #charge   2
###MaxRes:#m/z:  0.00000 #charge-128
###MS: 705
###MSMS: 707
BEGIN IONS
TITLE=Cmpd 59, AutoMSn(630.2838), 12.0 min
RTINSECONDS=720.369
SCANS=MS: 705 MSMS: 707
PEPMASS=630.28385	33983
CHARGE=2+
320.16277	116	
365.19649	401	1+
415.16748	681	1+
432.19897	2288	1+
465.18777	107	
480.20488	464	1+
563.18692	145	
564.75172	113	
565.23970	316	
578.74057	203	
579.21595	118	
581.97931	172	
595.26188	697	1+
612.75231	333	
613.26532	177	
621.78100	243	
622.27953	147	
639.29040	108	
665.30063	665	1+
715.27247	189	
746.28909	107	
780.34027	1075	1+
812.33150	148	
828.36645	401	1+
878.35167	131	
895.37129	674	1+
992.40064	111	
1009.40915	3615	1+
1020.98357	257	
1146.47705	2655	1+
1259.55655	3851	1+
END IONS

###FS:    #m/z: 432.20106 #charge   1
###MaxRes:#m/z:  0.00000 #charge-128
###MS: 709
###MSMS: 710
BEGIN IONS
TITLE=Cmpd 61, AutoMSn(432.2011), 12.1 min
RTINSECONDS=723.893
SCANS=MS: 709 MSMS: 710
PEPMASS=432.20106	73152
CHARGE=1+
432.19195	167	
END IONS

###FS:    #m/z: 630.28416 #charge   2
###MaxRes:#m/z:  0.00000 #charge-128
###MS: 709
###MSMS: 711
BEGIN IONS
TITLE=Cmpd 62, AutoMSn(630.2842), 12.1 min
RTINSECONDS=724.394
SCANS=MS: 709 MSMS: 711
PEPMASS=630.28416	60936
CHARGE=2+
348.17151	118	
365.18978	458	
370.15436	105	
415.17445	950	
417.17615	146	
432.20027	2779	1+
480.22014	525	1+
483.22326	101	
552.22757	133	
565.21895	246	
565.73290	201	
570.72568	126	
579.22986	653	1+
594.26312	123	
595.25716	848	1+
612.76383	598	1+
614.26149	155	
635.29423	174	
648.27947	224	
665.30096	307	
666.29939	1125	1+
698.24520	164	
715.27682	116	
763.31931	105	
780.34651	947	1+
828.36161	765	1+
895.36585	1400	1+
992.37565	302	
1002.86615	192	
1009.40681	5788	1+
1020.13049	109	
1020.36221	117	
1020.97305	180	
1146.47713	3914	1+
1241.54646	1034	1+
1259.55937	4222	1+
END IONS

###FS:    #m/z: 423.86013 #charge   3
###MaxRes:#m/z:  0.00000 #charge-128
###MS: 713
###MSMS: 714
BEGIN IONS
TITLE=Cmpd 64, AutoMSn(423.8601), 12.1 min
RTINSECONDS=727.928
SCANS=MS: 713 MSMS: 714
PEPMASS=423.86013	37572
CHARGE=3+
303.67694	1431	
310.64385	1662	
318.12066	1062	
335.14681	708	
341.18974	1669	
361.18453	985	
365.18845	893	
369.66130	783	
392.17808	786	
411.71238	1726	
415.17242	5000	1+
432.20033	46104	1+
450.24320	1162	
480.20081	2697	1+
483.21488	865	
549.24283	797	
552.21654	1872	
566.26322	913	
577.24310	962	
594.26101	12277	1+
620.27659	870	
637.30521	2692	
647.28693	770	
648.27473	3844	1+
665.29776	15929	1+
704.35156	1027	
805.39272	1022	
982.45394	12528	1+
1093.48431	5193	1+
1111.49724	23799	1+
1182.53612	7022	1+
END IONS

###FS:    #m/z: 635.28592 #charge   2
###MaxRes:#m/z:  0.00000 #charge-128
###MS: 713
###MSMS: 715
BEGIN IONS
TITLE=Cmpd 65, AutoMSn(635.2859), 12.1 min
RTINSECONDS=728.43
SCANS=MS: 713 MSMS: 715
PEPMASS=635.28592	19398
CHARGE=2+
432.20507	638	
491.72672	359	
566.24468	203	
595.26978	307	
606.33902	278	
613.26838	343	
627.27484	240	
630.78620	1854	1+
664.22434	199	
780.33979	256	
895.37368	442	1+
1009.40755	2133	1+
1020.98787	232	
1146.48133	1783	1+
1259.55486	2241	1+
1269.56308	20205	1+
END IONS

###FS:    #m/z: 414.68560 #charge   2
###MaxRes:#m/z:  0.00000 #charge-128
###MS: 713
###MSMS: 716
BEGIN IONS
TITLE=Cmpd 66, AutoMSn(414.6856), 12.1 min
RTINSECONDS=728.931
SCANS=MS: 713 MSMS: 716
PEPMASS=414.68560	15427
CHARGE=2+
387.19730	113	
516.28369	136	
614.32118	247	
END IONS

###FS:    #m/z: 423.86160 #charge   3
###MaxRes:#m/z:  0.00000 #charge-128
###MS: 717
###MSMS: 718
BEGIN IONS
TITLE=Cmpd 67, AutoMSn(423.8616), 12.2 min
RTINSECONDS=731.969
SCANS=MS: 717 MSMS: 718
PEPMASS=423.86160	179041
CHARGE=3+
415.17226	2347	
432.20039	30205	1+
450.24422	3445	
480.21613	1677	
573.75709	1357	
577.23679	1132	
589.32257	1590	
594.26054	8436	1+
606.34679	8081	1+
620.27473	1224	
637.30127	1608	
648.27604	2298	
665.29934	10812	1+
704.34535	4975	1+
721.37311	3780	1+
805.39474	4622	1+
822.42167	12406	1+
965.42805	3889	1+
982.45262	46848	1+
1093.48418	24593	1+
1111.49570	104230	1+
1182.53401	37279	1+
END IONS

###FS:    #m/z: 635.28657 #charge   2
###MaxRes:#m/z:  0.00000 #charge-128
###MS: 717
###MSMS: 719
BEGIN IONS
TITLE=Cmpd 68, AutoMSn(635.2866), 12.2 min
RTINSECONDS=732.469
SCANS=MS: 717 MSMS: 719
PEPMASS=635.28657	85498
CHARGE=2+
303.67903	1034	
432.20714	787	
491.73060	1233	
574.24313	1017	
630.28592	788	
630.78613	1018	
1269.56510	77542	1+
END IONS

###FS:    #m/z: 423.86137 #charge   3
###MaxRes:#m/z:  0.00000 #charge-128
###MS: 721
###MSMS: 722
BEGIN IONS
TITLE=Cmpd 70, AutoMSn(423.8614), 12.3 min
RTINSECONDS=735.999
SCANS=MS: 721 MSMS: 722
PEPMASS=423.86137	288097
CHARGE=3+
361.18891	2975	
432.20103	18538	1+
450.24416	5413	
589.31944	2717	
594.26219	4865	1+
606.34770	11476	1+
665.29928	6474	1+
704.34575	7374	1+
805.39145	7928	1+
822.42050	17759	1+
965.43010	6464	1+
982.45276	79043	1+
1093.48452	43508	1+
1111.49563	175904	1+
1182.53410	62509	1+
END IONS

###FS:    #m/z: 635.28569 #charge   2
###MaxRes:#m/z:  0.00000 #charge-128
###MS: 721
###MSMS: 723
BEGIN IONS
TITLE=Cmpd 71, AutoMSn(635.2857), 12.3 min
RTINSECONDS=736.5
SCANS=MS: 721 MSMS: 723
PEPMASS=635.28569	150067
CHARGE=2+
303.67650	1928	
491.73096	1522	
1269.56404	129919	1+
END IONS

###FS:    #m/z: 478.25519 #charge   2
###MaxRes:#m/z:  0.00000 #charge-128
###MS: 725
###MSMS: 727
BEGIN IONS
TITLE=Cmpd 74, AutoMSn(478.2552), 12.3 min
RTINSECONDS=740.541
SCANS=MS: 725 MSMS: 727
PEPMASS=478.25519	34015
CHARGE=2+
634.31442	111	
766.35639	103	
END IONS

###FS:    #m/z: 429.20740 #charge   3
###MaxRes:#m/z:  0.00000 #charge-128
###MS: 725
###MSMS: 728
BEGIN IONS
TITLE=Cmpd 75, AutoMSn(429.2074), 12.4 min
RTINSECONDS=741.042
SCANS=MS: 725 MSMS: 728
PEPMASS=429.20740	28865
CHARGE=3+
295.66309	195	
303.68488	231	
309.99061	332	
322.18292	397	1+
400.26566	2376	1+
405.52915	439	
405.86361	231	
429.20326	273	
431.19776	211	
432.19376	401	1+
438.20375	281	
447.20156	525	
448.70223	189	
450.24356	915	1+
462.23673	387	1+
479.93334	184	
480.25280	317	
491.73106	744	
492.23150	1651	
497.27618	210	
502.24699	212	
510.74821	240	
511.24489	172	
515.29006	803	1+
535.23243	271	1+
539.25803	433	1+
547.75202	722	
555.24111	860	1+
556.75201	2974	
564.24795	591	1+
574.75459	266	
589.31226	580	1+
591.77258	190	
592.27504	888	
607.34246	950	1+
663.26073	180	
675.32601	1630	1+
704.34860	745	1+
721.36884	674	1+
763.36959	312	1+
805.40136	235	
806.37775	1483	1+
822.42193	2493	1+
893.39043	991	1+
964.41906	2630	1+
984.45218	3804	1+
998.42818	679	1+
1095.48964	2351	1+
1113.49879	9220	1+
1184.53220	3769	1+
1269.56493	767	1+
END IONS

###FS:    #m/z: 478.25487 #charge   2
###MaxRes:#m/z:  0.00000 #charge-128
###MS: 729
###MSMS: 730
BEGIN IONS
TITLE=Cmpd 76, AutoMSn(478.2549), 12.4 min
RTINSECONDS=744.087
SCANS=MS: 729 MSMS: 730
PEPMASS=478.25487	35841
CHARGE=2+
601.29367	129	
720.34760	101	
763.38506	101	
END IONS

###FS:    #m/z: 530.76722 #charge   2
###MaxRes:#m/z:  0.00000 #charge-128
###MS: 729
###MSMS: 731
BEGIN IONS
TITLE=Cmpd 77, AutoMSn(530.7672), 12.4 min
RTINSECONDS=744.588
SCANS=MS: 729 MSMS: 731
PEPMASS=530.76722	19613
CHARGE=2+
358.15029	156	
372.18659	130	
379.71162	274	
381.21497	115	
386.14749	1728	1+
395.78425	121	
402.17439	126	
408.21575	327	
421.23551	164	
423.19288	201	
461.23021	111	
471.24548	312	
492.22328	138	
499.23158	1739	1+
533.29831	320	
538.19386	106	
566.20433	157	
574.14052	184	
583.22901	1809	1+
592.32703	185	
612.31185	1046	1+
651.29071	233	1+
661.37115	139	
668.31294	165	
668.31685	947	1+
679.30379	288	1+
696.30894	1177	1+
705.11113	184	
732.37333	154	
758.41934	2855	1+
768.57454	375	
768.79791	144	
807.38386	132	
809.38992	434	1+
869.44956	175	
910.48576	476	1+
938.47913	437	1+
955.49939	5645	1+
END IONS

###FS:    #m/z: 596.30850 #charge-128
###MaxRes:#m/z:  0.00000 #charge-128
###MS: 729
###MSMS: 732
BEGIN IONS
TITLE=Cmpd 78, AutoMSn(596.3085), 12.4 min
RTINSECONDS=745.089
SCANS=MS: 729 MSMS: 732
PEPMASS=596.30850	11201

371.16875	116	
413.25276	124	
577.26607	461	
585.33791	373	1+
593.23341	142	
596.30615	747	
596.64298	494	
596.98979	149	
714.38913	111	
874.44775	103	
884.25041	200	
945.44633	392	1+
END IONS

###FS:    #m/z: 478.25493 #charge   2
###MaxRes:#m/z:  0.00000 #charge-128
###MS: 733
###MSMS: 734
BEGIN IONS
TITLE=Cmpd 79, AutoMSn(478.2549), 12.5 min
RTINSECONDS=748.121
SCANS=MS: 733 MSMS: 734
PEPMASS=478.25493	27793
CHARGE=2+
330.16496	132	
434.23817	100	
503.22170	103	
END IONS

###FS:    #m/z: 596.30985 #charge   3
###MaxRes:#m/z:  0.00000 #charge-128
###MS: 733
###MSMS: 735
BEGIN IONS
TITLE=Cmpd 80, AutoMSn(596.3098), 12.5 min
RTINSECONDS=748.622
SCANS=MS: 733 MSMS: 735
PEPMASS=596.30985	12652
CHARGE=3+
319.17191	115	
386.20188	103	
457.26372	126	
460.67961	126	
463.21738	219	
489.25090	170	
500.25015	106	
520.24163	435	1+
527.84549	243	
577.26948	1403	1+
584.28467	129	
585.32706	543	1+
585.76376	136	
590.62289	113	
596.31186	575	
596.64149	424	
596.97943	374	
598.28800	126	
601.28115	140	
695.78909	100	
740.33434	140	
874.40313	103	
911.44364	114	
945.44234	117	
1052.39928	115	
END IONS

###FS:    #m/z: 442.86977 #charge   3
###MaxRes:#m/z:  0.00000 #charge-128
###MS: 733
###MSMS: 736
BEGIN IONS
TITLE=Cmpd 81, AutoMSn(442.8698), 12.5 min
RTINSECONDS=749.123
SCANS=MS: 733 MSMS: 736
PEPMASS=442.86977	7437
CHARGE=3+
303.68931	115	
361.19220	155	
411.71290	465	1+
428.66556	107	
432.19841	451	
457.23825	100	
474.19678	127	
483.22434	148	
493.74125	141	
495.18512	114	
497.26411	101	
513.73497	152	
547.25060	343	
547.76495	166	
556.25903	1000	1+
556.75269	590	
569.73718	120	
571.25260	113	
574.26273	174	
574.75268	150	
578.26185	139	
584.75818	316	
585.31875	241	
591.77131	459	
592.26560	411	1+
595.27330	125	
704.34165	105	
982.45980	1300	1+
END IONS

###FS:    #m/z: 501.58222 #charge   3
###MaxRes:#m/z:  0.00000 #charge-128
###MS: 737
###MSMS: 738
BEGIN IONS
TITLE=Cmpd 82, AutoMSn(501.5822), 12.5 min
RTINSECONDS=752.156
SCANS=MS: 737 MSMS: 738
PEPMASS=501.58222	19017
CHARGE=3+
312.17820	173	
337.21460	160	
346.14283	107	
365.18709	190	
379.71299	438	
410.19889	204	
418.49403	104	
446.22685	106	
453.24009	148	
475.22532	161	
499.58156	157	
499.92280	107	
500.23897	140	
501.57118	152	
502.24942	217	
555.25394	1005	1+
574.15640	361	
588.77058	183	
589.26672	225	
637.27440	169	
668.35115	129	
756.39813	115	
758.41714	490	1+
782.37891	138	
810.87534	156	
835.36589	195	
943.43353	110	
979.41830	313	1+
1039.47331	2424	1+
1290.57344	5456	1+
1403.66156	1344	1+
END IONS

###FS:    #m/z: 442.86869 #charge   3
###MaxRes:#m/z:  0.00000 #charge-128
###MS: 737
###MSMS: 739
BEGIN IONS
TITLE=Cmpd 83, AutoMSn(442.8687), 12.5 min
RTINSECONDS=752.657
SCANS=MS: 737 MSMS: 739
PEPMASS=442.86869	13716
CHARGE=3+
303.67277	143	
341.19067	118	
361.18910	180	
432.20308	562	
446.21011	128	
450.25026	261	
497.20320	112	
547.23725	716	1+
578.24662	146	
584.28823	238	1+
591.77390	352	
592.27527	376	
595.25718	134	
597.25652	124	
600.29368	104	
620.30266	170	
805.39272	321	
822.42434	647	1+
982.45461	1335	1+
1111.49705	2546	1+
1194.52493	462	1+
END IONS

###FS:    #m/z: 491.73118 #charge   2
###MaxRes:#m/z:  0.00000 #charge-128
###MS: 737
###MSMS: 740
BEGIN IONS
TITLE=Cmpd 84, AutoMSn(491.7312), 12.6 min
RTINSECONDS=753.158
SCANS=MS: 737 MSMS: 740
PEPMASS=491.73118	8497
CHARGE=2+
308.17029	102	
337.15290	254	
399.21009	106	
408.21730	131	
422.21677	116	
432.25837	245	
450.71431	101	
489.27409	851	1+
559.26067	169	
576.30841	632	1+
615.32736	137	
616.28826	339	1+
621.80709	147	
633.32680	2433	1+
673.29694	216	
730.32131	2471	1+
815.40987	154	
843.40530	108	
END IONS

###FS:    #m/z: 501.58139 #charge   3
###MaxRes:#m/z:  0.00000 #charge-128
###MS: 741
###MSMS: 742
BEGIN IONS
TITLE=Cmpd 85, AutoMSn(501.5814), 12.6 min
RTINSECONDS=756.189
SCANS=MS: 741 MSMS: 742
PEPMASS=501.58139	39918
CHARGE=3+
312.17345	210	
337.19425	267	1+
365.19273	458	1+
410.69412	153	
441.21105	156	
460.73941	178	
464.25813	116	
468.55664	198	
468.89753	197	
485.22045	127	
495.91423	135	
498.57642	288	1+
499.91163	141	
501.58098	159	
502.24609	326	
511.71807	306	1+
555.25567	1017	1+
579.76213	114	
617.26955	177	
623.23070	140	
628.25659	168	
637.28479	188	
637.79228	155	
668.35836	142	
678.38576	213	
694.33518	127	
712.15417	249	
758.43549	234	
782.38422	278	1+
835.38058	282	1+
942.43139	164	
1022.44996	140	
1039.47781	3539	1+
1176.53302	582	1+
1290.57721	7520	1+
1403.65576	2137	1+
END IONS

###FS:    #m/z: 442.86820 #charge   3
###MaxRes:#m/z:  0.00000 #charge-128
###MS: 741
###MSMS: 743
BEGIN IONS
TITLE=Cmpd 86, AutoMSn(442.8682), 12.6 min
RTINSECONDS=756.69
SCANS=MS: 741 MSMS: 743
PEPMASS=442.86820	14148
CHARGE=3+
303.67199	240	
308.15427	115	
341.19030	154	
344.19237	260	
361.18375	110	
411.73012	214	
432.20123	737	
434.20494	152	
450.23301	183	
547.25538	333	
547.74982	237	
556.25423	1730	1+
556.74551	598	
578.24722	221	
591.77424	335	
592.27317	456	1+
595.25331	124	
597.77102	127	
598.25670	235	
614.75413	128	
651.28178	114	
663.27121	114	
697.03486	249	
723.32748	318	1+
805.38040	127	
982.44892	1053	1+
END IONS

###FS:    #m/z: 430.86423 #charge   3
###MaxRes:#m/z:  0.00000 #charge-128
###MS: 741
###MSMS: 744
BEGIN IONS
TITLE=Cmpd 87, AutoMSn(430.8642), 12.6 min
RTINSECONDS=757.191
SCANS=MS: 741 MSMS: 744
PEPMASS=430.86423	10610
CHARGE=3+
303.67512	227	
327.65840	331	1+
335.16276	157	
383.20293	138	
400.26975	175	
401.19577	562	
406.16247	138	
411.71529	208	
423.20051	337	
423.53377	195	
423.86600	165	
432.19887	166	
457.21035	373	1+
474.21996	751	1+
478.70660	132	
498.20984	148	
499.73658	227	
524.72128	149	
533.73015	213	
534.23454	169	
542.25022	417	
542.73927	345	
548.26414	131	
550.75226	387	
554.26198	162	
554.76360	220	
579.27133	259	
598.76799	194	
599.28501	423	1+
637.28279	580	1+
916.41938	267	1+
972.44260	1855	1+
996.47714	618	1+
1125.51540	1388	1+
END IONS

###FS:    #m/z: 501.58317 #charge   3
###MaxRes:#m/z:  0.00000 #charge-128
###MS: 745
###MSMS: 746
BEGIN IONS
TITLE=Cmpd 88, AutoMSn(501.5832), 12.7 min
RTINSECONDS=760.223
SCANS=MS: 745 MSMS: 746
PEPMASS=501.58317	33836
CHARGE=3+
312.17269	138	
337.19197	296	
365.19513	226	
379.70083	149	
396.19292	103	
435.57248	156	
436.26979	148	
441.22125	162	
468.88569	192	
499.23674	123	
499.91575	101	
501.61050	113	
502.24783	102	
504.57612	107	
555.25948	878	1+
588.76313	324	
589.27435	226	
595.25717	106	
623.22283	134	
636.76888	138	
637.26471	154	
668.36023	192	
678.36822	106	
758.41256	217	
782.39833	201	
835.37812	200	
942.42502	315	1+
1039.47150	2288	1+
1290.58218	4422	1+
1403.67410	1269	1+
END IONS

###FS:    #m/z: 358.53138 #charge   3
###MaxRes:#m/z:  0.00000 #charge-128
###MS: 745
###MSMS: 747
BEGIN IONS
TITLE=Cmpd 89, AutoMSn(358.5314), 12.7 min
RTINSECONDS=760.724
SCANS=MS: 745 MSMS: 747
PEPMASS=358.53138	13412
CHARGE=3+
358.15091	124	
386.14269	111	
538.20157	143	
584.22274	141	
END IONS

###FS:    #m/z: 575.24134 #charge   2
###MaxRes:#m/z:  0.00000 #charge-128
###MS: 745
###MSMS: 748
BEGIN IONS
TITLE=Cmpd 90, AutoMSn(575.2413), 12.7 min
RTINSECONDS=761.225
SCANS=MS: 745 MSMS: 748
PEPMASS=575.24134	9931
CHARGE=2+
376.19007	193	
410.70522	157	
449.68889	116	
497.18156	122	
515.18761	197	
536.22087	1178	1+
574.26509	184	
574.74935	730	1+
596.25665	111	
614.25625	373	1+
635.29145	1204	1+
1149.47996	1703	1+
END IONS

###FS:    #m/z: 358.53096 #charge   3
###MaxRes:#m/z:  0.00000 #charge-128
###MS: 749
###MSMS: 750
BEGIN IONS
TITLE=Cmpd 91, AutoMSn(358.5310), 12.7 min
RTINSECONDS=764.258
SCANS=MS: 749 MSMS: 750
PEPMASS=358.53096	59991
CHARGE=3+
423.20017	139	
END IONS

###FS:    #m/z: 589.80342 #charge   2
###MaxRes:#m/z:  0.00000 #charge-128
###MS: 749
###MSMS: 751
BEGIN IONS
TITLE=Cmpd 92, AutoMSn(589.8034), 12.7 min
RTINSECONDS=764.759
SCANS=MS: 749 MSMS: 751
PEPMASS=589.80342	20758
CHARGE=2+
375.20406	184	
403.19800	228	
406.22375	530	
441.76081	294	
528.29604	191	
528.79674	210	
536.79194	224	
558.29503	3444	1+
684.37588	201	
698.35244	394	
698.36878	839	1+
794.42379	224	
811.43382	596	1+
974.51790	789	1+
1073.57591	17136	1+
END IONS

###FS:    #m/z: 487.75749 #charge   2
###MaxRes:#m/z:  0.00000 #charge-128
###MS: 749
###MSMS: 752
BEGIN IONS
TITLE=Cmpd 93, AutoMSn(487.7575), 12.8 min
RTINSECONDS=765.26
SCANS=MS: 749 MSMS: 752
PEPMASS=487.75749	15804
CHARGE=2+
412.77099	135	
659.27277	129	
709.45707	773	1+
END IONS

###FS:    #m/z: 358.53015 #charge   3
###MaxRes:#m/z:  0.00000 #charge-128
###MS: 753
###MSMS: 754
BEGIN IONS
TITLE=Cmpd 94, AutoMSn(358.5301), 12.8 min
RTINSECONDS=768.278
SCANS=MS: 753 MSMS: 754
PEPMASS=358.53015	116916
CHARGE=3+
418.25337	123	
534.31181	107	
END IONS

###FS:    #m/z: 589.80418 #charge   2
###MaxRes:#m/z:  0.00000 #charge-128
###MS: 753
###MSMS: 755
BEGIN IONS
TITLE=Cmpd 95, AutoMSn(589.8042), 12.8 min
RTINSECONDS=768.778
SCANS=MS: 753 MSMS: 755
PEPMASS=589.80418	36405
CHARGE=2+
375.20649	354	
406.22916	383	
528.78020	283	
536.80094	282	
541.27250	322	
558.29931	3963	1+
698.35123	604	
698.36221	629	1+
811.44137	649	1+
974.53291	895	1+
1045.56767	962	1+
1073.57446	22606	1+
END IONS

###FS:    #m/z: 487.75609 #charge   2
###MaxRes:#m/z:  0.00000 #charge-128
###MS: 753
###MSMS: 756
BEGIN IONS
TITLE=Cmpd 96, AutoMSn(487.7561), 12.8 min
RTINSECONDS=769.28
SCANS=MS: 753 MSMS: 756
PEPMASS=487.75609	29918
CHARGE=2+
355.22808	127	
398.23957	109	
441.25298	142	
END IONS

###FS:    #m/z: 589.80358 #charge   2
###MaxRes:#m/z:  0.00000 #charge-128
###MS: 757
###MSMS: 758
BEGIN IONS
TITLE=Cmpd 97, AutoMSn(589.8036), 12.9 min
RTINSECONDS=772.306
SCANS=MS: 757 MSMS: 758
PEPMASS=589.80358	33983
CHARGE=2+
349.68221	515	
390.20814	300	
406.23207	561	
441.75998	335	
461.24744	303	
516.28022	235	
523.29948	277	
523.79445	316	
536.28578	245	
558.29685	3935	1+
698.35383	766	
811.44243	302	
974.53371	917	1+
1073.57555	21408	1+
END IONS

###FS:    #m/z: 537.29102 #charge   2
###MaxRes:#m/z:  0.00000 #charge-128
###MS: 757
###MSMS: 760
BEGIN IONS
TITLE=Cmpd 99, AutoMSn(537.2910), 12.9 min
RTINSECONDS=773.308
SCANS=MS: 757 MSMS: 760
PEPMASS=537.29102	23424
CHARGE=2+
439.22490	110	
471.25740	108	
500.24906	158	
585.33321	794	1+
637.29203	183	
696.35120	124	
714.39021	125	
783.39259	728	1+
794.72732	104	
854.42690	806	1+
END IONS

###FS:    #m/z: 537.28824 #charge   2
###MaxRes:#m/z:  0.00000 #charge-128
###MS: 761
###MSMS: 762
BEGIN IONS
TITLE=Cmpd 100, AutoMSn(537.2882), 12.9 min
RTINSECONDS=776.334
SCANS=MS: 761 MSMS: 762
PEPMASS=537.28824	16990
CHARGE=2+
340.15670	140	
360.21194	109	
484.25776	100	
488.28810	121	
573.60979	107	
585.33518	1046	1+
783.38696	882	1+
794.72133	113	
854.42806	581	1+
890.38768	142	
END IONS

###FS:    #m/z: 406.22596 #charge   2
###MaxRes:#m/z:  0.00000 #charge-128
###MS: 761
###MSMS: 763
BEGIN IONS
TITLE=Cmpd 101, AutoMSn(406.2260), 12.9 min
RTINSECONDS=776.835
SCANS=MS: 761 MSMS: 763
PEPMASS=406.22596	13662
CHARGE=2+
341.17015	106	
349.68080	167	
640.28925	100	
END IONS

###FS:    #m/z: 557.78588 #charge   2
###MaxRes:#m/z:  0.00000 #charge-128
###MS: 761
###MSMS: 764
BEGIN IONS
TITLE=Cmpd 102, AutoMSn(557.7859), 13.0 min
RTINSECONDS=777.336
SCANS=MS: 761 MSMS: 764
PEPMASS=557.78588	10937
CHARGE=2+
340.15355	158	
411.22340	123	
441.34074	141	
550.29087	115	
558.29733	307	
641.37563	729	1+
746.34762	220	
770.42487	115	
859.43472	111	
930.43636	236	
1001.47677	115	
END IONS

###FS:    #m/z: 600.24644 #charge   3
###MaxRes:#m/z:  0.00000 #charge-128
###MS: 765
###MSMS: 766
BEGIN IONS
TITLE=Cmpd 103, AutoMSn(600.2464), 13.0 min
RTINSECONDS=780.354
SCANS=MS: 765 MSMS: 766
PEPMASS=600.24644	6308
CHARGE=3+
389.22090	161	
395.78427	408	
464.71422	103	
545.28724	161	
549.24721	341	1+
577.25713	134	
596.64128	157	
596.96616	112	
602.28662	107	
603.75350	239	
662.32973	351	1+
668.78359	114	
669.26443	196	
778.34166	139	
874.36725	110	
1450.57700	866	1+
1551.62707	931	1+
END IONS

###FS:    #m/z: 565.24252 #charge   3
###MaxRes:#m/z:  0.00000 #charge-128
###MS: 765
###MSMS: 767
BEGIN IONS
TITLE=Cmpd 104, AutoMSn(565.2425), 13.0 min
RTINSECONDS=780.855
SCANS=MS: 765 MSMS: 767
PEPMASS=565.24252	5571
CHARGE=3+
488.28338	121	
558.28645	161	
573.16951	116	
746.36474	118	
808.33976	144	
817.82218	125	
1129.50529	387	1+
END IONS

###FS:    #m/z: 565.24839 #charge   3
###MaxRes:#m/z:  0.00000 #charge-128
###MS: 769
###MSMS: 770
BEGIN IONS
TITLE=Cmpd 106, AutoMSn(565.2484), 13.1 min
RTINSECONDS=784.387
SCANS=MS: 769 MSMS: 770
PEPMASS=565.24839	10832
CHARGE=3+
558.29881	376	1+
808.31777	267	
886.36628	120	
921.40689	371	1+
1129.51758	1172	1+
END IONS

###FS:    #m/z: 600.24736 #charge   3
###MaxRes:#m/z:  0.00000 #charge-128
###MS: 769
###MSMS: 771
BEGIN IONS
TITLE=Cmpd 107, AutoMSn(600.2474), 13.1 min
RTINSECONDS=784.888
SCANS=MS: 769 MSMS: 771
PEPMASS=600.24736	8027
CHARGE=3+
389.22595	228	
488.13886	100	
549.25623	457	
554.26226	112	
559.23688	206	
559.58535	101	
559.88722	117	
563.72336	103	
596.63323	181	
596.98228	211	
603.76381	169	
604.27460	100	
604.74445	291	1+
662.34103	247	
668.77465	118	
725.78820	387	1+
778.35889	152	
785.59734	210	
1451.56821	385	1+
1551.61627	871	1+
END IONS

###FS:    #m/z: 593.22525 #charge   3
###MaxRes:#m/z:  0.00000 #charge-128
###MS: 769
###MSMS: 772
BEGIN IONS
TITLE=Cmpd 108, AutoMSn(593.2253), 13.1 min
RTINSECONDS=785.389
SCANS=MS: 769 MSMS: 772
PEPMASS=593.22525	6471
CHARGE=3+
406.22473	117	
498.27688	101	
558.30059	150	
588.20008	105	
592.73861	101	
593.22284	181	
596.64461	163	
672.75798	116	
744.79920	415	
745.29963	118	
817.33096	100	
1038.44320	120	
1073.57529	3397	1+
END IONS

###FS:    #m/z: 529.76737 #charge   2
###MaxRes:#m/z:  0.00000 #charge-128
###MS: 773
###MSMS: 774
BEGIN IONS
TITLE=Cmpd 109, AutoMSn(529.7674), 13.1 min
RTINSECONDS=788.424
SCANS=MS: 773 MSMS: 774
PEPMASS=529.76737	37040
CHARGE=2+
337.15730	168	
340.15886	821	
345.15880	1054	
351.38822	168	
360.22506	812	
361.11012	304	
383.19183	373	
411.23170	370	
438.70711	279	
439.22777	1387	1+
446.23334	477	
453.24190	386	1+
470.25316	475	1+
473.21905	599	1+
488.28498	346	1+
491.59010	181	
499.24541	156	
550.29490	253	
567.31425	155	
568.30798	711	
585.33287	11338	1+
629.24803	220	
696.36014	1324	1+
705.10837	160	
714.37281	2465	1+
728.30369	162	
799.33683	251	
856.39918	498	1+
857.38074	380	1+
874.40586	6465	1+
874.41066	803	1+
884.25459	429	
945.44190	4077	1+
END IONS

###FS:    #m/z: 565.25081 #charge   2
###MaxRes:#m/z:  0.00000 #charge-128
###MS: 773
###MSMS: 775
BEGIN IONS
TITLE=Cmpd 110, AutoMSn(565.2508), 13.1 min
RTINSECONDS=788.926
SCANS=MS: 773 MSMS: 775
PEPMASS=565.25081	10328
CHARGE=2+
322.18277	331	1+
408.20498	106	
519.23210	113	
565.75744	109	
585.35113	134	
737.31214	119	
808.32400	366	1+
886.33287	120	
921.40793	133	
END IONS

###FS:    #m/z: 489.54253 #charge   3
###MaxRes:#m/z:  0.00000 #charge-128
###MS: 773
###MSMS: 776
BEGIN IONS
TITLE=Cmpd 111, AutoMSn(489.5425), 13.2 min
RTINSECONDS=789.427
SCANS=MS: 773 MSMS: 776
PEPMASS=489.54253	7595
CHARGE=3+
480.67854	146	
560.23741	112	
987.35907	159	
1232.50935	670	1+
1319.54231	1077	1+
END IONS

###FS:    #m/z: 529.76888 #charge   2
###MaxRes:#m/z:  0.00000 #charge-128
###MS: 777
###MSMS: 778
BEGIN IONS
TITLE=Cmpd 112, AutoMSn(529.7689), 13.2 min
RTINSECONDS=792.451
SCANS=MS: 777 MSMS: 778
PEPMASS=529.76888	313125
CHARGE=2+
340.15971	5417	1+
345.15920	3432	
360.22207	4499	
361.11732	2083	
383.18985	1463	
411.22983	1914	
439.22682	7510	1+
471.25369	1983	
473.21578	3128	1+
488.28229	2477	
529.77140	1378	
550.27483	1591	
567.32462	1102	
568.30069	4136	1+
585.33344	67489	1+
629.23686	1303	
696.36187	7123	1+
714.37537	17271	1+
728.30234	1785	
799.34041	1118	
856.39265	4158	1+
857.37632	1572	
874.40681	45803	1+
945.44156	23246	1+
END IONS

###FS:    #m/z: 1058.52651 #charge   2
###MaxRes:#m/z:  0.00000 #charge-128
###MS: 777
###MSMS: 779
BEGIN IONS
TITLE=Cmpd 113, AutoMSn(1058.5265), 13.2 min
RTINSECONDS=792.952
SCANS=MS: 777 MSMS: 779
PEPMASS=1058.52651	10052
CHARGE=2+
360.22623	101	
474.20169	117	
568.31855	250	
585.33118	1180	1+
913.41600	132	
1058.52179	2822	1+
1070.29886	201	
END IONS

###FS:    #m/z: 540.75931 #charge   2
###MaxRes:#m/z:  0.00000 #charge-128
###MS: 777
###MSMS: 780
BEGIN IONS
TITLE=Cmpd 114, AutoMSn(540.7593), 13.2 min
RTINSECONDS=793.453
SCANS=MS: 777 MSMS: 780
PEPMASS=540.75931	9844
CHARGE=2+
340.16123	174	
347.14934	113	
418.17379	140	
448.70980	193	
468.17916	118	
485.29009	113	
506.96132	103	
583.32060	463	1+
585.33193	1007	1+
607.30893	295	
609.31638	122	
668.30627	107	
714.38743	137	
736.35381	228	
783.39035	143	
807.33804	139	
817.37199	129	
836.36246	224	1+
854.42986	119	
896.38686	585	1+
906.39370	146	
918.45197	128	
967.41720	553	1+
1080.51248	1437	1+
END IONS

###FS:    #m/z: 529.76991 #charge   2
###MaxRes:#m/z:  0.00000 #charge-128
###MS: 781
###MSMS: 782
BEGIN IONS
TITLE=Cmpd 115, AutoMSn(529.7699), 13.3 min
RTINSECONDS=796.485
SCANS=MS: 781 MSMS: 782
PEPMASS=529.76991	611938
CHARGE=2+
340.16016	8362	
345.15821	7657	
360.22161	7375	
361.11629	3171	
383.19180	3377	
411.22995	3440	
439.22741	13375	1+
471.25474	3215	
474.20553	3352	
488.28061	4024	
529.76783	2773	
550.28448	3542	
567.32209	2314	
568.30228	9054	1+
585.33349	137430	1+
629.23311	2705	
696.36647	14071	1+
714.37492	34350	1+
728.29961	4061	
799.33418	2319	
856.39397	8415	1+
857.38146	2384	
874.40715	96405	1+
945.44212	54345	1+
END IONS

###FS:    #m/z: 1058.52543 #charge   1
###MaxRes:#m/z:  0.00000 #charge-128
###MS: 781
###MSMS: 783
BEGIN IONS
TITLE=Cmpd 116, AutoMSn(1058.5254), 13.3 min
RTINSECONDS=796.986
SCANS=MS: 781 MSMS: 783
PEPMASS=1058.52543	27485
CHARGE=1+
340.16290	140	
345.14638	151	
360.21731	144	
383.18273	101	
439.22781	350	
552.29890	114	
568.30439	405	
571.25805	127	
578.21038	124	
585.33419	2819	1+
714.37805	375	
799.33859	137	
813.35482	140	
912.41628	565	1+
1041.48095	173	
1058.52675	7970	1+
END IONS

###FS:    #m/z: 540.75971 #charge-128
###MaxRes:#m/z:  0.00000 #charge-128
###MS: 781
###MSMS: 784
BEGIN IONS
TITLE=Cmpd 117, AutoMSn(540.7597), 13.3 min
RTINSECONDS=797.486
SCANS=MS: 781 MSMS: 784
PEPMASS=540.75971	17890

338.14080	106	
340.16631	155	
360.23768	107	
383.19136	186	
439.22982	342	1+
474.20930	126	
479.21992	110	
484.22561	180	
496.21810	127	
498.17236	108	
520.65700	105	
532.76783	109	
567.31701	296	1+
581.30089	110	
583.31747	699	1+
585.33368	770	1+
591.29426	117	
601.32121	253	1+
607.30970	359	
612.30324	103	
637.28926	134	
651.20946	105	
692.30333	127	
696.37170	156	
718.31884	126	
736.36545	299	1+
783.39365	404	1+
835.32956	403	
854.42615	293	
896.38111	1273	1+
906.41034	121	
967.43230	441	
969.42517	137	
1080.51686	1720	1+
END IONS

###FS:    #m/z: 1058.52732 #charge-128
###MaxRes:#m/z:  0.00000 #charge-128
###MS: 785
###MSMS: 786
BEGIN IONS
TITLE=Cmpd 118, AutoMSn(1058.5273), 13.3 min
RTINSECONDS=800.518
SCANS=MS: 785 MSMS: 786
PEPMASS=1058.52732	44221

340.16845	140	
360.22442	172	
411.23829	171	
439.22675	376	
475.20054	120	
479.20474	116	
550.27857	260	1+
568.30129	449	
585.33605	3232	1+
714.37125	213	
799.33392	130	
813.36325	339	1+
874.41175	441	1+
884.25372	213	
884.37572	128	
912.41575	717	1+
1041.52188	204	
1042.50560	132	
1056.55638	139	
1058.52515	10365	1+
1070.29323	124	
END IONS

###FS:    #m/z: 540.75966 #charge-128
###MaxRes:#m/z:  0.00000 #charge-128
###MS: 785
###MSMS: 787
BEGIN IONS
TITLE=Cmpd 119, AutoMSn(540.7597), 13.4 min
RTINSECONDS=801.019
SCANS=MS: 785 MSMS: 787
PEPMASS=540.75966	19183

338.15180	117	
345.16547	195	
418.17344	185	
446.19657	133	
471.24282	101	
474.20637	121	
484.22339	124	
497.18103	108	
540.75728	1531	1+
550.25540	114	
581.30854	188	
583.32073	511	1+
585.33292	740	1+
601.34227	131	
607.31300	522	1+
696.35011	152	
722.27660	118	
736.35789	151	
750.27577	123	
783.38965	290	1+
817.38063	228	1+
835.33430	420	1+
854.42559	201	
878.36714	100	
890.39087	118	
896.39187	1031	1+
907.39533	129	
934.39481	162	
961.43967	104	
967.41404	455	1+
1081.50751	1292	1+
END IONS

###FS:    #m/z: 551.76251 #charge-128
###MaxRes:#m/z:  0.00000 #charge-128
###MS: 785
###MSMS: 788
BEGIN IONS
TITLE=Cmpd 120, AutoMSn(551.7625), 13.4 min
RTINSECONDS=801.52
SCANS=MS: 785 MSMS: 788
PEPMASS=551.76251	13306

345.15604	100	
360.22574	151	
369.13157	131	
371.14092	189	
404.21083	150	
471.25305	117	
539.73300	141	
540.21934	142	
551.75067	302	
567.31156	321	1+
585.33081	2095	1+
612.29691	163	
629.32083	895	1+
637.68416	365	
696.36860	183	
700.30042	108	
710.32812	110	
714.38173	291	
740.35995	181	
758.35509	235	1+
874.40545	364	1+
918.38268	434	1+
945.42889	112	
956.40568	113	
968.37542	370	1+
989.42245	330	1+
1097.50520	408	1+
END IONS

###FS:    #m/z: 385.22278 #charge-128
###MaxRes:#m/z:  0.00000 #charge-128
###MS: 789
###MSMS: 790
BEGIN IONS
TITLE=Cmpd 121, AutoMSn(385.2228), 13.4 min
RTINSECONDS=804.551
SCANS=MS: 789 MSMS: 790
PEPMASS=385.22278	13639

338.18331	339	
363.14509	316	
381.18721	108	
393.17020	259	
411.17405	140	
412.17986	274	
478.26637	108	
510.24684	111	
519.28487	287	
656.34651	341	1+
END IONS

###FS:    #m/z: 558.28241 #charge-128
###MaxRes:#m/z:  0.00000 #charge-128
###MS: 789
###MSMS: 791
BEGIN IONS
TITLE=Cmpd 122, AutoMSn(558.2824), 13.4 min
RTINSECONDS=805.052
SCANS=MS: 789 MSMS: 791
PEPMASS=558.28241	14525

319.09996	155	
340.16088	208	
345.16343	140	
411.22720	158	
417.23997	189	
439.23594	246	
457.21380	110	
463.20454	160	
466.21394	113	
556.74522	100	
558.27587	118	
583.31878	158	
585.33065	1852	1+
642.35775	1666	1+
696.36415	195	
719.32230	107	
753.38632	231	
771.39573	667	1+
931.43000	595	1+
1002.46571	394	
1003.46550	135	
END IONS

###FS:    #m/z: 617.61816 #charge-128
###MaxRes:#m/z:  0.00000 #charge-128
###MS: 789
###MSMS: 792
BEGIN IONS
TITLE=Cmpd 123, AutoMSn(617.6182), 13.4 min
RTINSECONDS=805.553
SCANS=MS: 789 MSMS: 792
PEPMASS=617.61816	8477

507.21530	135	
507.73890	100	
529.76558	163	
551.75477	307	
565.24734	115	
570.72028	165	
585.32112	148	
614.76171	123	
617.60806	696	1+
617.95668	676	
618.28464	427	1+
619.99332	115	
623.75416	106	
767.46179	134	
937.48060	118	
1130.59769	2791	1+
END IONS

###FS:    #m/z: 385.22194 #charge   2
###MaxRes:#m/z:  0.00000 #charge-128
###MS: 793
###MSMS: 794
BEGIN IONS
TITLE=Cmpd 124, AutoMSn(385.2219), 13.5 min
RTINSECONDS=808.592
SCANS=MS: 793 MSMS: 794
PEPMASS=385.22194	22018
CHARGE=2+
320.17426	193	
329.17761	150	
338.17947	413	1+
363.15536	306	
365.16618	189	
381.15678	150	
393.15931	116	
411.17018	486	1+
444.24228	109	
464.24057	185	
492.23021	120	
519.28767	714	1+
656.35680	142	
END IONS

###FS:    #m/z: 558.27967 #charge   2
###MaxRes:#m/z:  0.00000 #charge-128
###MS: 793
###MSMS: 795
BEGIN IONS
TITLE=Cmpd 125, AutoMSn(558.2797), 13.5 min
RTINSECONDS=809.092
SCANS=MS: 793 MSMS: 795
PEPMASS=558.27967	15300
CHARGE=2+
327.11595	105	
340.16334	364	
345.16045	341	
347.10106	195	
360.22246	128	
411.22401	151	
417.24262	110	
439.22089	305	1+
555.29452	124	
567.32040	287	1+
585.33344	1668	1+
642.35177	800	1+
696.37324	119	
753.37347	104	
771.37836	270	
913.41098	105	
931.43084	377	
931.44505	361	1+
1002.46330	322	
END IONS

###FS:    #m/z: 769.43793 #charge-128
###MaxRes:#m/z:  0.00000 #charge-128
###MS: 793
###MSMS: 796
BEGIN IONS
TITLE=Cmpd 126, AutoMSn(769.4379), 13.5 min
RTINSECONDS=809.593
SCANS=MS: 793 MSMS: 796
PEPMASS=769.43793	7970

338.18563	171	
432.25592	222	
519.28759	203	
769.42693	632	1+
END IONS

###FS:    #m/z: 546.55798 #charge   3
###MaxRes:#m/z:  0.00000 #charge-128
###MS: 797
###MSMS: 798
BEGIN IONS
TITLE=Cmpd 127, AutoMSn(546.5580), 13.5 min
RTINSECONDS=812.62
SCANS=MS: 797 MSMS: 798
PEPMASS=546.55798	69555
CHARGE=3+
415.18335	107	
540.25722	363	1+
543.26566	110	
548.74138	201	
549.24613	139	
551.75309	157	
585.33561	145	
END IONS

###FS:    #m/z: 581.56580 #charge   3
###MaxRes:#m/z:  0.00000 #charge-128
###MS: 797
###MSMS: 799
BEGIN IONS
TITLE=Cmpd 128, AutoMSn(581.5658), 13.6 min
RTINSECONDS=813.12
SCANS=MS: 797 MSMS: 799
PEPMASS=581.56580	57518
CHARGE=3+
333.18617	1066	
456.23479	1220	
493.20410	8962	1+
493.53097	3403	
493.86210	2278	
499.20048	18182	1+
499.53372	11285	1+
499.86901	6256	
507.68256	1696	
516.87479	9101	1+
517.20795	5389	
517.54246	3157	
522.87905	4812	1+
523.21242	2600	
523.54802	1270	
526.20660	2195	
526.54109	1786	
526.87427	1300	
534.55536	1270	
534.88742	1639	
535.21831	1079	
540.55450	50322	1+
540.88846	33785	1+
541.22240	20399	1+
546.55728	5280	1+
546.89180	3170	
547.22496	1956	
606.30164	7529	1+
688.76510	1058	
689.26367	1146	
721.32879	3127	1+
747.28828	1084	
774.80726	1093	
792.36427	1658	
802.35536	1039	
875.40164	938	
943.42959	2862	1+
990.43014	2590	1+
1150.46049	10296	1+
1261.49498	5409	1+
1279.50480	22542	1+
1394.53349	44496	1+
1477.56318	6653	1+
1495.57678	96383	1+
1505.55602	3606	1+
1566.61799	11393	1+
END IONS

###FS:    #m/z: 871.84356 #charge   2
###MaxRes:#m/z:  0.00000 #charge-128
###MS: 797
###MSMS: 800
BEGIN IONS
TITLE=Cmpd 129, AutoMSn(871.8436), 13.6 min
RTINSECONDS=813.621
SCANS=MS: 797 MSMS: 800
PEPMASS=871.84356	20704
CHARGE=2+
333.18596	208	
359.16033	156	
470.19476	208	
488.20191	279	
493.21803	634	1+
575.73841	158	
606.30208	1107	1+
630.21133	137	
640.25052	241	
648.24325	134	
698.27718	148	
698.76776	191	
721.32854	521	
818.83985	239	
876.40452	245	
990.41872	669	1+
1032.36589	299	
1033.35025	185	
1150.45994	314	
1495.57171	1126	1+
1619.64515	795	1+
1637.65382	15748	1+
END IONS

###FS:    #m/z: 546.55792 #charge   3
###MaxRes:#m/z:  0.00000 #charge-128
###MS: 801
###MSMS: 802
BEGIN IONS
TITLE=Cmpd 130, AutoMSn(546.5579), 13.6 min
RTINSECONDS=816.652
SCANS=MS: 801 MSMS: 802
PEPMASS=546.55792	216447
CHARGE=3+
407.69886	135	
422.17881	113	
487.21815	110	
499.22935	107	
535.74381	102	
542.25251	275	1+
548.29045	107	
548.74513	122	
585.33283	220	1+
721.38055	104	
750.32266	153	
876.41391	104	
918.45389	281	
END IONS

###FS:    #m/z: 581.24854 #charge   3
###MaxRes:#m/z:  0.00000 #charge-128
###MS: 801
###MSMS: 803
BEGIN IONS
TITLE=Cmpd 131, AutoMSn(581.2485), 13.6 min
RTINSECONDS=817.154
SCANS=MS: 801 MSMS: 803
PEPMASS=581.24854	177258
CHARGE=3+
493.20678	16295	1+
493.53044	4802	
493.86108	3712	
499.19961	30045	1+
499.53380	21205	1+
499.86829	11377	
507.67615	3216	
516.87421	14477	1+
517.20902	9818	
517.54628	6592	
522.88019	6076	1+
523.21743	5218	
523.54510	3137	
526.20677	5166	
526.54219	4275	
526.87170	2309	
534.55274	3723	
534.88618	2747	
535.21303	2014	
540.55393	100887	1+
540.88737	62941	1+
541.22143	36345	1+
546.55835	10807	1+
546.89149	6806	
547.22464	3891	
606.30039	15563	1+
631.25163	5399	
631.75531	2938	
688.76362	2274	
721.32716	3726	
753.28060	3071	
774.80981	2366	
792.36026	2615	
890.28183	2130	
990.42265	2857	
1150.46326	21498	1+
1279.50469	42525	1+
1394.53115	84589	1+
1477.56682	12044	1+
1495.57813	182051	1+
1566.61577	23259	1+
END IONS

###FS:    #m/z: 871.84237 #charge   2
###MaxRes:#m/z:  0.00000 #charge-128
###MS: 801
###MSMS: 804
BEGIN IONS
TITLE=Cmpd 132, AutoMSn(871.8424), 13.6 min
RTINSECONDS=817.655
SCANS=MS: 801 MSMS: 804
PEPMASS=871.84237	65402
CHARGE=2+
359.16133	246	
488.19773	473	
493.21441	705	1+
575.73818	359	
606.30071	2136	1+
640.26054	509	
640.75901	253	
648.22171	365	
697.78080	514	
721.34724	253	
749.54845	220	
783.81650	421	
792.35123	317	
875.39812	340	
990.42970	976	1+
1000.93564	452	
1032.36105	460	
1033.36121	367	
1150.44820	544	
1151.46287	261	
1495.57199	1934	1+
1619.63619	1719	1+
1637.65044	24907	1+
END IONS

###FS:    #m/z: 546.55762 #charge   3
###MaxRes:#m/z:  0.00000 #charge-128
###MS: 805
###MSMS: 806
BEGIN IONS
TITLE=Cmpd 133, AutoMSn(546.5576), 13.7 min
RTINSECONDS=820.687
SCANS=MS: 805 MSMS: 806
PEPMASS=546.55762	230560
CHARGE=3+
541.76419	111	
543.75519	173	
548.74409	161	
741.36060	102	
750.31326	125	
1414.57476	699	1+
END IONS

###FS:    #m/z: 581.56633 #charge   3
###MaxRes:#m/z:  0.00000 #charge-128
###MS: 805
###MSMS: 807
BEGIN IONS
TITLE=Cmpd 134, AutoMSn(581.5663), 13.7 min
RTINSECONDS=821.188
SCANS=MS: 805 MSMS: 807
PEPMASS=581.56633	192279
CHARGE=3+
333.18254	1666	
436.16771	1700	
493.20680	13540	1+
493.52998	3813	
493.86561	2661	
495.72469	1607	
499.19924	26612	1+
499.53431	18743	1+
499.86772	8824	
507.67908	1912	
516.87676	12290	1+
517.21033	7781	
517.54286	4026	
522.88087	4824	
523.21201	3316	
523.54540	1941	
526.20618	4337	
526.53871	2774	
526.87413	1635	
534.55025	3062	
534.88137	2481	
535.21985	1947	
540.55482	79258	1+
540.88785	52250	1+
541.22241	30611	1+
546.55801	7490	1+
546.88836	5348	
547.22619	3631	
606.30059	12499	1+
689.26471	1876	
721.32538	4665	1+
753.28367	2573	
774.80654	1862	
792.36255	2405	
890.27487	1580	
990.42697	4138	1+
1150.46052	15721	1+
1261.48882	9110	1+
1279.50544	31839	1+
1394.53291	71153	1+
1477.56491	11203	1+
1495.57841	148109	1+
1566.61522	19023	1+
END IONS

###FS:    #m/z: 871.84249 #charge   2
###MaxRes:#m/z:  0.00000 #charge-128
###MS: 805
###MSMS: 808
BEGIN IONS
TITLE=Cmpd 135, AutoMSn(871.8425), 13.7 min
RTINSECONDS=821.688
SCANS=MS: 805 MSMS: 808
PEPMASS=871.84249	73503
CHARGE=2+
333.18717	197	
346.12482	302	
359.15097	225	
488.19514	531	
493.21811	710	
575.73771	384	
576.23716	154	
606.30039	1690	1+
640.26395	300	
648.23345	257	
697.76703	445	
721.32490	394	1+
763.24470	250	
772.52313	521	
773.82245	159	
818.28257	158	
818.87097	155	
820.55160	174	
875.40189	612	1+
990.42573	741	1+
1032.36179	505	
1033.35194	224	
1146.44377	154	
1150.44536	391	
1151.44810	172	
1495.59390	1195	1+
1619.65048	1157	1+
1637.64707	19339	1+
END IONS

###FS:    #m/z: 651.61732 #charge   3
###MaxRes:#m/z:  0.00000 #charge-128
###MS: 809
###MSMS: 810
BEGIN IONS
TITLE=Cmpd 136, AutoMSn(651.6173), 13.7 min
RTINSECONDS=824.715
SCANS=MS: 809 MSMS: 810
PEPMASS=651.61732	113544
CHARGE=3+
490.25757	2411	
501.22609	824	
506.12018	598	
558.23760	1944	
558.74418	884	
589.27984	786	
589.78456	651	
591.30560	4998	1+
601.76199	627	
619.20489	761	
627.45563	641	
634.21218	1123	
661.25297	762	
747.29246	3583	1+
751.33453	4818	1+
767.44464	813	
776.28745	24238	1+
785.58215	1171	
838.36864	11659	1+
861.37213	794	
861.38019	5585	1+
871.36147	939	
889.36949	22379	1+
967.40864	3557	1+
986.42389	1987	1+
1046.45550	7503	1+
1064.46718	64405	1+
END IONS

###FS:    #m/z: 349.66814 #charge   2
###MaxRes:#m/z:  0.00000 #charge-128
###MS: 809
###MSMS: 811
BEGIN IONS
TITLE=Cmpd 137, AutoMSn(349.6681), 13.8 min
RTINSECONDS=825.216
SCANS=MS: 809 MSMS: 811
PEPMASS=349.66814	34735
CHARGE=2+
318.12281	2135	1+
324.11136	132	
335.15071	1102	1+
357.22359	193	
361.14425	179	
405.15272	119	
413.21082	121	
426.24176	132	
431.19977	478	
438.12169	113	
444.25632	500	
448.23249	2552	1+
455.31248	556	
483.19756	107	
493.25438	110	
500.24738	191	
505.25635	239	
517.25229	220	
518.23888	396	1+
533.25781	122	
535.26120	6962	1+
545.26282	159	
END IONS

###FS:    #m/z: 698.32702 #charge   1
###MaxRes:#m/z:  0.00000 #charge-128
###MS: 809
###MSMS: 812
BEGIN IONS
TITLE=Cmpd 138, AutoMSn(698.3270), 13.8 min
RTINSECONDS=825.717
SCANS=MS: 809 MSMS: 812
PEPMASS=698.32702	23678
CHARGE=1+
318.12186	371	
335.14702	122	
346.18669	129	
431.20599	318	
668.32613	144	
680.30790	727	1+
698.32638	7023	1+
END IONS

###FS:    #m/z: 651.61786 #charge   3
###MaxRes:#m/z:  0.00000 #charge-128
###MS: 813
###MSMS: 814
BEGIN IONS
TITLE=Cmpd 139, AutoMSn(651.6179), 13.8 min
RTINSECONDS=828.748
SCANS=MS: 813 MSMS: 814
PEPMASS=651.61786	114307
CHARGE=3+
314.13312	515	
343.14567	608	
376.17120	685	
478.23129	503	
490.26120	2189	
501.23586	531	
550.99301	497	
558.24198	1196	
558.74230	621	
589.27452	853	
589.77575	515	
591.30775	4693	1+
601.76028	595	
619.20453	858	
634.21269	729	
661.25894	619	
747.29776	2645	1+
751.33716	3111	1+
758.27235	517	
776.28690	20429	1+
785.58283	653	
818.32740	524	
838.37130	9898	1+
861.37738	3689	1+
861.38265	604	
871.35786	669	
889.36972	17755	1+
967.41341	3588	1+
986.43200	2035	1+
1046.46047	5827	1+
1064.46742	52382	1+
1115.45860	638	
END IONS

###FS:    #m/z: 349.66832 #charge   2
###MaxRes:#m/z:  0.00000 #charge-128
###MS: 813
###MSMS: 815
BEGIN IONS
TITLE=Cmpd 140, AutoMSn(349.6683), 13.8 min
RTINSECONDS=829.25
SCANS=MS: 813 MSMS: 815
PEPMASS=349.66832	47527
CHARGE=2+
318.11985	2222	1+
335.14596	1413	1+
343.13303	117	
345.14217	114	
357.22132	337	
361.15140	145	
413.19777	114	
431.20523	430	
438.12401	141	
444.25917	645	1+
448.23284	2488	1+
455.31444	322	
471.24613	136	
473.23223	111	
500.21831	110	
505.25204	170	
517.25291	653	1+
520.22823	147	
535.26176	7738	1+
END IONS

###FS:    #m/z: 698.32714 #charge   1
###MaxRes:#m/z:  0.00000 #charge-128
###MS: 813
###MSMS: 816
BEGIN IONS
TITLE=Cmpd 141, AutoMSn(698.3271), 13.8 min
RTINSECONDS=829.75
SCANS=MS: 813 MSMS: 816
PEPMASS=698.32714	33585
CHARGE=1+
318.12361	377	
346.18187	181	
431.20103	389	
448.23154	122	
496.23242	118	
518.23987	175	
607.31501	257	
680.30863	123	
681.30352	541	1+
698.32441	8534	1+
END IONS

###FS:    #m/z: 651.61786 #charge   3
###MaxRes:#m/z:  0.00000 #charge-128
###MS: 817
###MSMS: 818
BEGIN IONS
TITLE=Cmpd 142, AutoMSn(651.6179), 13.9 min
RTINSECONDS=832.783
SCANS=MS: 817 MSMS: 818
PEPMASS=651.61786	85500
CHARGE=3+
343.14148	632	
376.18044	429	
419.69286	837	
490.25964	2022	1+
542.43135	478	
558.23634	746	
558.73193	425	
589.27935	353	
591.30651	2814	1+
619.19946	495	
634.20847	832	
661.25950	396	
747.29599	2211	1+
751.33344	2405	1+
758.27523	524	
767.45359	637	
776.28536	14950	1+
785.59364	461	
818.32719	346	
838.37103	5533	1+
861.37887	2618	1+
871.35746	632	
889.36901	13453	1+
967.41087	2870	1+
986.42531	1274	1+
1046.45501	3274	1+
1064.46494	33756	1+
1076.28587	830	
1115.46811	379	
END IONS

###FS:    #m/z: 349.66921 #charge   2
###MaxRes:#m/z:  0.00000 #charge-128
###MS: 817
###MSMS: 819
BEGIN IONS
TITLE=Cmpd 143, AutoMSn(349.6692), 13.9 min
RTINSECONDS=833.284
SCANS=MS: 817 MSMS: 819
PEPMASS=349.66921	50665
CHARGE=2+
318.12454	2252	1+
324.11176	144	
335.14706	1170	
357.22421	454	
414.18410	160	
431.20719	516	1+
438.13050	180	
444.25442	667	
448.22809	2589	1+
472.24210	151	
488.22591	124	
505.25066	276	1+
517.24034	710	1+
535.26392	8088	1+
545.24687	183	
END IONS

###FS:    #m/z: 698.32618 #charge   1
###MaxRes:#m/z:  0.00000 #charge-128
###MS: 817
###MSMS: 820
BEGIN IONS
TITLE=Cmpd 144, AutoMSn(698.3262), 13.9 min
RTINSECONDS=833.785
SCANS=MS: 817 MSMS: 820
PEPMASS=698.32618	37330
CHARGE=1+
318.11955	414	
361.15343	101	
431.20486	268	
438.12405	256	
448.22083	128	
502.18465	102	
607.30537	334	1+
680.35183	117	
681.30553	441	1+
698.32449	6203	1+
END IONS

###FS:    #m/z: 616.80335 #charge   2
###MaxRes:#m/z:  0.00000 #charge-128
###MS: 821
###MSMS: 822
BEGIN IONS
TITLE=Cmpd 145, AutoMSn(616.8034), 13.9 min
RTINSECONDS=836.812
SCANS=MS: 821 MSMS: 822
PEPMASS=616.80335	25606
CHARGE=2+
355.13125	196	
381.19578	177	
412.15389	422	
432.25854	171	
438.21088	253	
451.16443	279	1+
469.17566	644	1+
476.37868	470	
487.18789	253	
489.27844	1033	1+
495.24579	179	
513.23059	147	
544.78443	302	
549.26574	145	
564.27724	321	1+
572.27045	283	
576.30562	1063	1+
582.25941	335	
600.26902	248	
607.80001	507	
608.30045	288	
611.27524	180	
615.31869	181	
616.80026	384	
617.31123	346	
633.32882	4205	1+
639.28630	196	
657.30382	145	
725.30418	333	1+
746.42093	785	1+
803.43706	1282	1+
860.45085	1195	1+
917.47998	1141	1+
925.37693	154	
937.46027	318	1+
974.49516	302	
975.49413	523	1+
1031.50310	154	
END IONS

###FS:    #m/z: 523.90804 #charge   3
###MaxRes:#m/z:  0.00000 #charge-128
###MS: 821
###MSMS: 823
BEGIN IONS
TITLE=Cmpd 146, AutoMSn(523.9080), 14.0 min
RTINSECONDS=837.313
SCANS=MS: 821 MSMS: 823
PEPMASS=523.90804	16601
CHARGE=3+
369.19613	346	
437.70341	185	
468.22145	159	
488.22741	178	
490.89027	117	
498.24243	269	
500.23002	231	
500.72525	189	
519.15837	108	
527.23584	555	
527.73701	146	
555.23863	315	1+
564.74247	616	1+
585.33080	192	
595.26731	116	
612.27764	1559	1+
616.15802	141	
622.26577	209	
622.74800	146	
655.76749	108	
670.27662	195	
725.35700	191	
735.32204	102	
822.37843	111	
839.41654	600	1+
999.43200	202	
1009.96717	226	
1300.53137	621	1+
1340.54108	1042	1+
1357.55546	10232	1+
1470.63695	1105	1+
END IONS

###FS:    #m/z: 535.26344 #charge   1
###MaxRes:#m/z:  0.00000 #charge-128
###MS: 821
###MSMS: 824
BEGIN IONS
TITLE=Cmpd 147, AutoMSn(535.2634), 14.0 min
RTINSECONDS=837.813
SCANS=MS: 821 MSMS: 824
PEPMASS=535.26344	26473
CHARGE=1+
340.14814	317	1+
360.21410	112	
439.22315	137	
454.24812	122	
472.25672	148	
489.28779	171	
END IONS

###FS:    #m/z: 669.27541 #charge   3
###MaxRes:#m/z:  0.00000 #charge-128
###MS: 825
###MSMS: 826
BEGIN IONS
TITLE=Cmpd 148, AutoMSn(669.2754), 14.0 min
RTINSECONDS=840.842
SCANS=MS: 825 MSMS: 826
PEPMASS=669.27541	87969
CHARGE=3+
460.66681	1045	
538.71302	1744	
539.21331	1030	
592.22739	1245	
592.56439	966	
597.23297	1059	
597.56084	1467	
597.89872	62771	1+
598.23399	46547	1+
598.56615	30053	1+
631.57876	1819	
631.91461	2333	
632.24982	1479	
663.27201	1203	
663.60538	1169	
663.94188	1057	
716.26330	1015	
847.81668	1315	
1791.67416	21921	1+
END IONS

###FS:    #m/z: 523.90807 #charge   3
###MaxRes:#m/z:  0.00000 #charge-128
###MS: 825
###MSMS: 827
BEGIN IONS
TITLE=Cmpd 149, AutoMSn(523.9081), 14.0 min
RTINSECONDS=841.342
SCANS=MS: 825 MSMS: 827
PEPMASS=523.90807	42765
CHARGE=3+
369.19726	507	
420.21300	175	
463.19955	179	
498.24514	683	
500.22573	588	
519.15615	277	
525.23691	248	
555.74604	260	
556.23743	191	
564.74662	765	
565.24801	287	
612.28272	2370	1+
622.26391	494	
622.76791	271	
633.19076	180	
661.75339	234	
662.26627	221	
718.28795	181	
725.36501	582	
750.31714	249	
839.40474	437	
999.43025	283	
1009.96687	176	
1053.47466	2045	1+
1300.53891	1020	1+
1339.54579	1695	1+
1357.55499	17344	1+
1470.64103	2201	1+
END IONS

###FS:    #m/z: 616.80234 #charge   2
###MaxRes:#m/z:  0.00000 #charge-128
###MS: 825
###MSMS: 828
BEGIN IONS
TITLE=Cmpd 150, AutoMSn(616.8023), 14.0 min
RTINSECONDS=841.843
SCANS=MS: 825 MSMS: 828
PEPMASS=616.80234	34645
CHARGE=2+
325.12588	199	
355.14290	481	1+
375.22092	183	
394.16024	167	
399.18564	159	
402.16209	154	
411.20224	156	
412.15164	417	
428.22474	503	
432.24900	240	
438.21198	203	
451.16646	169	
459.22838	154	
469.18000	678	1+
487.18662	316	
489.27990	918	1+
495.23653	143	
507.75625	159	
516.26110	195	
544.77723	278	
545.28189	158	
555.26514	188	
564.27671	195	
572.27997	684	1+
576.31174	1116	1+
582.25677	439	1+
590.32767	250	
600.27150	366	
616.30461	815	1+
633.32818	5678	1+
725.29322	143	
746.41428	862	1+
803.42980	1709	1+
860.46291	1558	1+
917.47998	1213	1+
974.49925	816	1+
984.91865	558	
1031.52032	149	
1214.58022	939	1+
1232.58667	1963	1+
END IONS

###FS:    #m/z: 669.27619 #charge   3
###MaxRes:#m/z:  0.00000 #charge-128
###MS: 829
###MSMS: 830
BEGIN IONS
TITLE=Cmpd 151, AutoMSn(669.2762), 14.1 min
RTINSECONDS=844.871
SCANS=MS: 829 MSMS: 830
PEPMASS=669.27619	157677
CHARGE=3+
538.71366	2075	
592.22982	2504	
597.22835	2274	
597.56897	1709	
597.89881	91551	1+
598.23349	67522	1+
598.56545	44027	1+
631.57932	3328	
631.91543	2707	
632.25259	1872	
663.27115	2746	
663.60549	2334	
663.94266	1543	
711.76750	1590	
716.26412	1844	
1791.67615	29501	1+
END IONS

###FS:    #m/z: 504.90195 #charge   3
###MaxRes:#m/z:  0.00000 #charge-128
###MS: 829
###MSMS: 831
BEGIN IONS
TITLE=Cmpd 152, AutoMSn(504.9019), 14.1 min
RTINSECONDS=845.373
SCANS=MS: 829 MSMS: 831
PEPMASS=504.90195	139835
CHARGE=3+
312.17597	2695	
359.11892	1985	
441.21789	4304	
471.87396	1801	
519.15119	2132	
527.23088	3259	
527.72973	1996	
555.26098	23171	1+
593.74688	3777	
594.25034	1994	
622.26152	4895	
622.76361	2606	
633.23089	2242	
641.76515	4942	
668.34420	7698	1+
746.27491	2031	
782.38673	9823	1+
942.42063	13706	1+
1071.46667	9074	1+
1283.50817	20606	1+
1300.53371	174690	1+
1413.61525	29833	1+
END IONS

###FS:    #m/z: 756.84565 #charge   2
###MaxRes:#m/z:  0.00000 #charge-128
###MS: 829
###MSMS: 832
BEGIN IONS
TITLE=Cmpd 153, AutoMSn(756.8457), 14.1 min
RTINSECONDS=845.873
SCANS=MS: 829 MSMS: 832
PEPMASS=756.84565	30413
CHARGE=2+
312.18018	482	
359.12083	236	
397.22384	152	
441.21937	1046	1+
449.26049	324	
458.19108	277	
472.19885	162	
536.23942	575	1+
543.26246	174	
555.25932	2616	1+
571.27640	232	
622.25546	611	
622.75233	349	
668.35408	493	1+
729.24376	129	
731.29872	303	1+
739.82844	168	
754.35894	142	
758.06635	145	
782.39090	839	1+
845.34493	215	
920.50215	333	
942.41766	1588	1+
958.41262	137	
1071.46504	356	
1072.46593	320	
1080.30434	177	
1186.51857	213	
1187.48359	184	
1243.51221	269	
1282.52040	892	1+
1300.53283	8184	1+
1313.58713	200	
1413.62311	1872	1+
1494.66549	1221	1+
1509.69840	771	1+
1512.68712	14071	1+
END IONS

###FS:    #m/z: 504.90239 #charge   3
###MaxRes:#m/z:  0.00000 #charge-128
###MS: 833
###MSMS: 834
BEGIN IONS
TITLE=Cmpd 154, AutoMSn(504.9024), 14.1 min
RTINSECONDS=848.892
SCANS=MS: 833 MSMS: 834
PEPMASS=504.90239	420203
CHARGE=3+
312.17581	4425	
359.11883	3473	
441.21650	8062	
471.87997	3904	
519.15012	3595	
527.22915	5008	
527.72947	3687	
555.26113	37050	1+
593.74841	5274	
594.24954	3254	
622.26089	8274	
622.76432	5212	
633.23249	3539	
641.76760	8780	
668.34484	12689	1+
746.27383	4053	
782.38764	18798	1+
942.41696	23939	1+
1071.46533	15086	1+
1283.51327	38476	1+
1300.53416	311287	1+
1413.61759	53372	1+
END IONS

###FS:    #m/z: 756.84680 #charge   2
###MaxRes:#m/z:  0.00000 #charge-128
###MS: 833
###MSMS: 835
BEGIN IONS
TITLE=Cmpd 155, AutoMSn(756.8468), 14.2 min
RTINSECONDS=849.394
SCANS=MS: 833 MSMS: 835
PEPMASS=756.84680	103202
CHARGE=2+
312.17515	806	1+
359.12381	174	
441.22205	1395	1+
449.26234	242	
458.18379	277	
472.20227	223	
536.22750	398	
555.25761	3479	1+
571.25403	341	
593.75696	360	
616.18662	181	
622.25528	548	
622.76237	322	
656.27089	185	
668.34443	703	
739.82517	255	
746.29196	201	
782.38241	1539	1+
845.33620	213	
920.51028	283	
942.41167	1357	1+
958.43812	279	
1071.45891	563	
1072.46048	302	
1186.51844	199	
1243.52480	234	
1244.48456	178	
1282.49838	1443	1+
1300.53458	13729	1+
1413.61302	3141	1+
1494.67241	2522	1+
1509.66948	836	1+
1512.68376	21276	1+
END IONS

###FS:    #m/z: 669.27631 #charge   3
###MaxRes:#m/z:  0.00000 #charge-128
###MS: 833
###MSMS: 836
BEGIN IONS
TITLE=Cmpd 156, AutoMSn(669.2763), 14.2 min
RTINSECONDS=849.895
SCANS=MS: 833 MSMS: 836
PEPMASS=669.27631	118746
CHARGE=3+
538.70814	1148	
539.21465	873	
591.89560	820	
592.22967	976	
597.22393	1146	
597.57254	1089	
597.89896	43998	1+
598.23259	34770	1+
598.56627	20655	1+
631.58142	1572	
631.91859	2129	
632.24820	1188	
663.27378	990	
663.60453	1072	
711.75733	1018	
716.26808	1628	
847.80707	1013	
848.31465	727	
1791.67665	16990	1+
END IONS

###FS:    #m/z: 504.90228 #charge   3
###MaxRes:#m/z:  0.00000 #charge-128
###MS: 837
###MSMS: 838
BEGIN IONS
TITLE=Cmpd 157, AutoMSn(504.9023), 14.2 min
RTINSECONDS=852.928
SCANS=MS: 837 MSMS: 838
PEPMASS=504.90228	491813
CHARGE=3+
312.17597	4798	
359.11737	3299	
441.21748	6499	
471.87675	4270	
519.15656	3025	
527.22774	3935	
527.73027	3510	
536.23468	7869	
536.73756	3577	
555.26090	37435	1+
593.75030	6060	
594.25125	3117	
622.26139	8096	
622.76011	4246	
633.23639	3760	
633.75213	3102	
641.76478	7414	
668.34392	13151	1+
698.80054	3369	
746.27669	3184	
782.38610	17181	1+
942.41879	23624	1+
1283.51069	37820	1+
1300.53294	313228	1+
1413.61718	51896	1+
END IONS

###FS:    #m/z: 756.84627 #charge   2
###MaxRes:#m/z:  0.00000 #charge-128
###MS: 837
###MSMS: 839
BEGIN IONS
TITLE=Cmpd 158, AutoMSn(756.8463), 14.2 min
RTINSECONDS=853.428
SCANS=MS: 837 MSMS: 839
PEPMASS=756.84627	115103
CHARGE=2+
312.17552	503	
359.12308	235	
424.22998	184	
441.22136	1769	1+
449.25816	335	
471.71926	300	
527.25653	151	
538.23663	218	
543.26304	179	
553.25871	164	
555.26361	2027	1+
565.22825	182	
571.27484	365	1+
593.74877	187	
613.75154	155	
622.25963	776	
622.75197	479	
668.34419	794	1+
698.80001	178	
755.85898	171	
756.35786	172	
782.38299	1229	1+
845.33812	160	
920.50474	205	
942.41416	1593	1+
952.63666	240	
958.41557	226	
1014.49093	277	
1071.45914	1198	1+
1186.45684	262	
1283.50522	990	1+
1300.52930	9409	1+
1338.58117	145	
1350.69548	157	
1413.61806	2352	1+
1494.66310	1892	1+
1512.68407	15473	1+
END IONS

###FS:    #m/z: 650.77046 #charge   2
###MaxRes:#m/z:  0.00000 #charge-128
###MS: 837
###MSMS: 840
BEGIN IONS
TITLE=Cmpd 159, AutoMSn(650.7705), 14.2 min
RTINSECONDS=853.93
SCANS=MS: 837 MSMS: 840
PEPMASS=650.77046	72139
CHARGE=2+
303.67597	121	
335.16748	106	
376.17913	116	
501.23215	136	
578.21282	130	
591.30695	242	
600.26445	142	
606.26757	122	
620.20224	114	
620.77319	199	
628.55164	121	
642.77036	686	1+
643.26715	557	
646.28270	267	1+
651.75579	134	
767.45901	120	
776.27560	606	1+
785.58577	277	
805.38109	140	
838.36513	186	
889.37974	375	
967.40274	109	
1064.43951	163	
1064.47589	696	1+
1266.50762	2976	1+
END IONS

###FS:    #m/z: 685.29342 #charge   3
###MaxRes:#m/z:  0.00000 #charge-128
###MS: 841
###MSMS: 842
BEGIN IONS
TITLE=Cmpd 160, AutoMSn(685.2934), 14.3 min
RTINSECONDS=856.962
SCANS=MS: 841 MSMS: 842
PEPMASS=685.29342	45038
CHARGE=3+
335.14832	1148	
361.11860	744	1+
369.63832	1468	
370.23586	655	
385.20505	621	
391.74819	701	
420.70113	473	
446.18820	498	1+
463.20650	2993	1+
498.30235	1512	1+
508.24504	508	
527.77526	651	
531.22505	435	
545.20740	489	1+
569.78967	773	1+
570.28113	778	
587.29984	703	
587.80923	455	
602.27877	510	1+
609.32852	482	
617.24526	413	
626.36130	2260	1+
634.74047	630	
635.26508	728	1+
658.30687	511	
679.29564	1068	1+
679.62541	1251	1+
679.96423	449	
685.29635	6635	1+
685.62918	5125	1+
685.96448	4216	1+
693.32839	531	1+
705.76212	325	
721.23749	466	
729.32271	703	1+
736.24391	1055	1+
738.26372	11714	1+
745.28613	354	
746.29979	1228	1+
786.39004	2036	1+
796.32477	419	
796.84161	345	
829.43817	1454	1+
857.41917	3939	1+
880.28057	1132	1+
898.29468	28368	1+
915.40765	346	
958.49684	1712	1+
969.44372	962	1+
986.47328	6664	1+
1011.38228	4023	1+
1026.48449	1413	1+
1028.47229	445	
1043.49750	8942	1+
1068.40220	8058	1+
1081.30020	783	
1110.56910	1561	1+
1128.58364	7811	1+
1155.50470	8184	1+
1156.57876	1998	1+
1197.44651	4011	1+
1288.60637	1519	1+
1298.58635	1107	1+
1316.60773	2312	1+
1428.51370	1271	1+
1556.56075	664	1+
1812.67778	1007	1+
END IONS

###FS:    #m/z: 565.24587 #charge   2
###MaxRes:#m/z:  0.00000 #charge-128
###MS: 841
###MSMS: 843
BEGIN IONS
TITLE=Cmpd 161, AutoMSn(565.2459), 14.3 min
RTINSECONDS=857.463
SCANS=MS: 841 MSMS: 843
PEPMASS=565.24587	41782
CHARGE=2+
314.14449	197	
324.11097	166	
335.14289	1520	1+
354.14423	606	1+
385.15719	212	
402.16610	167	
406.13884	515	
423.16386	389	
434.13831	147	
450.16764	147	
451.14950	725	1+
455.17790	190	
463.18813	527	1+
468.18246	495	
472.70575	266	
473.21745	148	
481.18686	371	1+
498.21328	3721	1+
504.95074	416	
508.19909	241	
510.25792	141	
553.19729	501	1+
565.24755	179	
570.22793	271	1+
598.23073	326	1+
606.30856	158	
614.26114	152	
615.24994	829	1+
645.27937	3021	1+
653.72238	1992	1+
654.38045	339	
716.26125	225	
733.28181	205	
742.29665	363	1+
750.31101	143	
759.31748	1406	1+
799.31157	597	
816.34251	3837	1+
827.30655	154	
926.38816	1088	1+
926.38903	369	1+
944.39232	463	
945.40211	589	1+
1001.42564	970	1+
1094.43481	1028	1+
1111.47467	6233	1+
END IONS

###FS:    #m/z: 650.77043 #charge   2
###MaxRes:#m/z:  0.00000 #charge-128
###MS: 841
###MSMS: 844
BEGIN IONS
TITLE=Cmpd 162, AutoMSn(650.7704), 14.3 min
RTINSECONDS=857.964
SCANS=MS: 841 MSMS: 844
PEPMASS=650.77043	48252
CHARGE=2+
386.21052	162	
388.63990	118	
490.24513	142	
506.11079	104	
606.34844	307	1+
717.38555	107	
751.33688	122	
760.28875	112	
776.28389	682	1+
785.58519	204	
838.37727	314	1+
889.36561	284	
967.44658	126	
1064.45711	142	
1266.50645	1775	1+
1284.53824	1074	1+
1291.55054	674	1+
END IONS

###FS:    #m/z: 685.29583 #charge   3
###MaxRes:#m/z:  0.00000 #charge-128
###MS: 845
###MSMS: 846
BEGIN IONS
TITLE=Cmpd 163, AutoMSn(685.2958), 14.3 min
RTINSECONDS=860.986
SCANS=MS: 845 MSMS: 846
PEPMASS=685.29583	421018
CHARGE=3+
335.14975	4131	
361.12148	2100	
370.23588	2719	
379.70788	1885	
383.71473	1418	
385.19673	3000	
420.70346	2047	
446.18222	1939	
463.20900	13066	1+
498.29819	6047	1+
508.24334	2104	
527.76961	2448	
528.19739	1607	
609.33428	1493	
617.24508	1448	
626.35880	11287	1+
634.74663	3170	
635.24687	2256	
650.29642	1728	
679.29008	13143	1+
679.62438	11974	1+
679.95780	9348	1+
684.95924	1778	
685.29563	85287	1+
685.63103	65687	1+
685.96293	48314	1+
721.23790	1553	
729.33254	2770	1+
738.26407	64298	1+
738.26683	8658	1+
738.82582	1702	
745.29762	2069	
786.38871	11500	1+
796.33584	2855	
796.83898	1450	
829.43981	5925	1+
857.41575	11424	1+
857.42877	8607	1+
873.37932	1567	
880.27513	4004	1+
881.27211	1738	
898.29444	161842	1+
915.39835	1545	
958.47820	6228	1+
969.45609	3699	1+
986.47193	36374	1+
1011.38542	23140	1+
1025.49420	9318	1+
1043.49472	49667	1+
1068.40090	52805	1+
1110.56477	6315	1+
1128.58306	47261	1+
1138.55964	7858	1+
1155.51486	44344	1+
1156.57556	11829	1+
1173.60132	6669	1+
1197.44341	20532	1+
1288.61710	7842	1+
1316.60388	15583	1+
1428.51511	11391	1+
1556.57242	6044	1+
1812.68030	9737	1+
END IONS

###FS:    #m/z: 1027.43555 #charge   2
###MaxRes:#m/z:  0.00000 #charge-128
###MS: 845
###MSMS: 847
BEGIN IONS
TITLE=Cmpd 164, AutoMSn(1027.4356), 14.4 min
RTINSECONDS=861.487
SCANS=MS: 845 MSMS: 847
PEPMASS=1027.43555	48745
CHARGE=2+
370.23898	181	
463.20522	586	1+
481.27371	117	
498.29835	144	
541.26037	113	
626.36703	214	
786.38470	111	
898.28767	347	1+
986.45883	211	
1026.44820	161	
1026.90905	190	
1030.43476	170	
1068.40804	244	
1069.39017	117	
2053.86244	17587	1+
END IONS

###FS:    #m/z: 565.24541 #charge   2
###MaxRes:#m/z:  0.00000 #charge-128
###MS: 845
###MSMS: 848
BEGIN IONS
TITLE=Cmpd 165, AutoMSn(565.2454), 14.4 min
RTINSECONDS=861.988
SCANS=MS: 845 MSMS: 848
PEPMASS=565.24541	46366
CHARGE=2+
314.13541	171	
318.12068	150	
335.15055	1164	1+
337.13539	365	1+
341.16012	135	
353.14829	160	
354.13745	729	1+
406.13488	389	1+
423.15768	519	
434.13370	210	
439.21222	327	1+
451.15520	434	1+
455.18836	293	
463.18752	396	1+
463.69788	169	
467.19884	181	
468.18451	297	
469.17154	433	1+
475.19176	248	1+
476.38235	132	
481.18757	401	1+
494.22264	156	
498.21134	3955	1+
505.66412	264	
508.20284	288	
539.72001	180	
548.22065	1163	1+
553.20654	408	1+
565.25291	139	
566.26328	265	1+
570.23885	133	
583.18428	156	
585.32712	218	
587.25726	255	
597.24549	344	1+
614.26794	155	
615.25631	758	1+
628.24305	168	
645.27723	3221	1+
653.72325	999	1+
653.94127	169	
655.26786	154	
716.26180	429	1+
742.30203	400	1+
750.32266	140	
759.32823	1446	1+
799.31437	689	1+
816.34482	3525	1+
827.31334	223	1+
927.38259	867	1+
944.39978	989	1+
1001.41702	759	1+
1094.43173	1929	1+
1111.47232	5979	1+
END IONS

###FS:    #m/z: 685.29649 #charge   3
###MaxRes:#m/z:  0.00000 #charge-128
###MS: 849
###MSMS: 850
BEGIN IONS
TITLE=Cmpd 166, AutoMSn(685.2965), 14.4 min
RTINSECONDS=865.011
SCANS=MS: 849 MSMS: 850
PEPMASS=685.29649	597005
CHARGE=3+
335.15047	5470	
361.11913	2421	
370.24062	2886	
379.70147	2908	
385.19876	4056	
446.18149	2227	
463.20860	16113	1+
498.29355	7605	1+
508.24655	3532	
513.25976	2586	
527.77208	2707	
528.25748	2394	
587.30575	4305	
587.80697	2521	
609.33155	2244	
626.35918	14272	1+
634.74531	4230	
635.24634	2656	
650.29451	2443	
679.29399	16539	1+
679.62256	15319	1+
679.95856	11283	1+
684.96128	2117	
685.29533	103555	1+
685.62897	83232	1+
685.96285	55495	1+
729.32554	3779	1+
738.26311	75034	1+
738.27053	8084	1+
738.82071	2306	
745.29615	2403	
778.79106	3212	
779.29379	2414	
786.38838	14273	1+
796.34252	2738	
796.83231	2275	
829.43507	7913	1+
857.41550	14796	1+
857.42996	10219	1+
880.27991	4838	1+
881.27025	2915	
898.29417	193701	1+
915.39429	2380	
958.48259	7454	1+
968.44937	4365	1+
986.47107	44070	1+
1011.38202	31109	1+
1026.48442	8564	1+
1043.49361	59836	1+
1068.40149	60126	1+
1110.56333	9203	1+
1128.58140	60791	1+
1138.55820	9072	1+
1155.51768	55361	1+
1156.57286	13579	1+
1197.44258	25029	1+
1288.61256	9309	1+
1316.60703	19524	1+
1428.50917	13530	1+
1812.68950	12972	1+
END IONS

###FS:    #m/z: 1027.43627 #charge   2
###MaxRes:#m/z:  0.00000 #charge-128
###MS: 849
###MSMS: 851
BEGIN IONS
TITLE=Cmpd 167, AutoMSn(1027.4363), 14.4 min
RTINSECONDS=865.512
SCANS=MS: 849 MSMS: 851
PEPMASS=1027.43627	74186
CHARGE=2+
370.25009	150	
463.20751	419	
738.25511	119	
787.39226	107	
858.43235	142	
907.34357	108	
907.84300	174	
986.47687	145	
1018.90674	131	
1038.60277	203	
1068.39242	151	
2053.86820	16490	1+
END IONS

###FS:    #m/z: 565.24615 #charge   2
###MaxRes:#m/z:  0.00000 #charge-128
###MS: 849
###MSMS: 852
BEGIN IONS
TITLE=Cmpd 168, AutoMSn(565.2461), 14.4 min
RTINSECONDS=866.013
SCANS=MS: 849 MSMS: 852
PEPMASS=565.24615	40696
CHARGE=2+
318.12001	229	
335.14798	1534	1+
354.13676	347	
406.13394	206	
423.16307	384	
433.24428	112	
437.17546	116	
451.15906	327	1+
467.20166	115	
468.19573	392	1+
481.18531	408	
498.21256	2627	1+
504.94516	235	
505.02977	284	
508.19857	344	1+
518.22165	109	
539.72061	163	
554.21770	151	
555.28355	127	
585.33253	131	
615.24869	560	1+
628.25623	110	
645.28090	2370	1+
653.73159	940	1+
655.26382	208	
707.79254	124	
716.26998	228	
721.32626	114	
733.28928	150	
759.32431	1210	1+
799.30634	555	1+
816.34349	2934	1+
825.98218	224	
827.31373	182	
926.38987	539	1+
927.35619	270	1+
944.40265	553	1+
1001.42479	285	
1002.43816	274	
1094.44138	991	1+
1111.47490	4980	1+
END IONS

###FS:    #m/z: 1027.43515 #charge   2
###MaxRes:#m/z:  0.00000 #charge-128
###MS: 853
###MSMS: 854
BEGIN IONS
TITLE=Cmpd 169, AutoMSn(1027.4351), 14.5 min
RTINSECONDS=869.035
SCANS=MS: 853 MSMS: 854
PEPMASS=1027.43515	56319
CHARGE=2+
370.24530	123	
463.20033	668	1+
626.34413	132	
858.43374	124	
898.29452	128	
907.84683	112	
1068.37833	102	
2053.86009	10588	1+
END IONS

###FS:    #m/z: 617.63727 #charge   3
###MaxRes:#m/z:  0.00000 #charge-128
###MS: 853
###MSMS: 855
BEGIN IONS
TITLE=Cmpd 170, AutoMSn(617.6373), 14.5 min
RTINSECONDS=869.536
SCANS=MS: 853 MSMS: 855
PEPMASS=617.63727	28280
CHARGE=3+
382.69947	505	
387.69234	377	
581.79210	289	
586.22183	245	
611.96758	529	
612.28931	1114	1+
612.62495	338	
614.61272	239	
616.96943	309	
617.63928	12781	1+
617.97147	12576	1+
618.30499	7680	1+
625.92431	257	
629.32300	983	1+
664.28250	225	
689.34178	791	
701.25302	1370	1+
774.37019	310	
777.38239	352	
792.39261	901	1+
792.39466	412	
797.38030	301	
849.37378	500	
853.39503	240	
859.03562	288	
860.45524	615	1+
861.89096	408	
877.47228	5290	1+
888.43727	787	1+
888.44382	279	
905.47302	7650	1+
946.42879	15210	1+
956.82303	248	
957.67442	260	
1001.49046	1112	1+
1231.58475	1795	1+
1605.72166	3540	1+
END IONS

###FS:    #m/z: 509.57299 #charge   3
###MaxRes:#m/z:  0.00000 #charge-128
###MS: 853
###MSMS: 856
BEGIN IONS
TITLE=Cmpd 171, AutoMSn(509.5730), 14.5 min
RTINSECONDS=870.037
SCANS=MS: 853 MSMS: 856
PEPMASS=509.57299	28298
CHARGE=3+
312.17427	654	
359.11621	477	
441.21956	879	1+
463.20123	346	1+
472.19909	506	1+
478.72679	438	1+
501.14295	264	1+
505.18847	193	
508.25341	399	
508.75537	328	
510.20285	188	
513.26061	314	1+
519.15280	192	
522.25810	301	
527.22758	405	1+
533.20321	596	1+
535.82182	197	
536.23640	224	
536.73681	217	
537.24759	506	1+
543.23665	308	
550.99430	206	
555.26197	5080	1+
565.23781	583	1+
574.14119	413	
578.24515	240	
594.23038	202	
600.76044	450	1+
622.26718	368	
629.26749	560	
629.76626	226	
630.19050	311	1+
640.75869	299	1+
646.23331	287	1+
648.77702	514	
650.77199	3464	
668.34265	1646	1+
704.80241	270	1+
729.25587	258	
738.27763	226	
743.26082	193	
746.28712	1069	1+
760.28069	302	1+
782.38895	2413	1+
942.41466	1195	1+
952.64506	247	
956.44344	730	1+
1283.50503	943	1+
1297.54258	1543	1+
1301.53723	6473	1+
1314.54807	12787	1+
1413.61331	1169	1+
1427.62056	1897	1+
END IONS

###FS:    #m/z: 617.63885 #charge   3
###MaxRes:#m/z:  0.00000 #charge-128
###MS: 857
###MSMS: 858
BEGIN IONS
TITLE=Cmpd 172, AutoMSn(617.6388), 14.6 min
RTINSECONDS=873.06
SCANS=MS: 857 MSMS: 858
PEPMASS=617.63885	70259
CHARGE=3+
430.72957	657	
444.72511	474	
501.76423	417	
502.26449	451	
530.26052	398	
530.76488	460	
611.96535	1419	1+
612.29212	1209	
612.62293	638	
616.79757	554	
616.96298	664	
617.29993	1150	
617.63873	25414	1+
617.97256	18226	1+
618.30725	11245	1+
629.31898	694	
654.74773	469	
689.34373	1401	1+
701.25392	1332	
774.37710	837	1+
775.36477	490	
792.38798	2369	1+
849.37155	1242	1+
861.90308	428	
877.47551	6198	1+
905.47202	9481	1+
946.42863	20360	1+
956.70042	463	
1605.72151	4643	1+
END IONS

###FS:    #m/z: 463.48232 #charge   2
###MaxRes:#m/z:  0.00000 #charge-128
###MS: 857
###MSMS: 859
BEGIN IONS
TITLE=Cmpd 173, AutoMSn(463.4823), 14.6 min
RTINSECONDS=873.561
SCANS=MS: 857 MSMS: 859
PEPMASS=463.48232	30542
CHARGE=2+
310.64237	256	
355.13794	420	
356.09953	432	
361.20514	669	
373.14409	246	
379.18162	225	
409.14367	381	1+
415.16901	376	
427.17152	564	1+
430.22083	626	1+
432.20068	3294	1+
437.21753	280	1+
444.18168	441	
455.17770	265	
472.23439	1266	1+
473.72553	352	1+
479.48745	370	
484.20800	352	1+
490.24790	3567	1+
501.22820	524	
515.24670	452	1+
518.26454	221	
525.24077	307	
525.74353	252	
544.26524	319	
567.78300	922	1+
568.28745	250	
569.20296	334	1+
579.25952	376	
583.28579	372	
586.22671	316	1+
594.26608	672	1+
600.30056	677	
601.28248	3182	1+
617.29995	400	
618.30665	3578	1+
629.32070	939	1+
636.30233	296	1+
637.68481	298	
646.28719	737	1+
654.30679	958	1+
664.29689	263	
665.29751	947	1+
672.31647	954	1+
674.30787	289	1+
689.34501	2658	1+
697.03750	261	
698.13521	741	1+
721.15535	391	
740.38375	277	
742.39531	241	1+
758.34894	436	1+
764.38965	337	1+
774.37803	942	1+
792.38313	1382	1+
832.35338	393	1+
860.45141	827	1+
877.47825	4345	1+
888.44501	2025	1+
905.46765	7625	1+
END IONS

###FS:    #m/z: 509.57350 #charge   3
###MaxRes:#m/z:  0.00000 #charge-128
###MS: 857
###MSMS: 860
BEGIN IONS
TITLE=Cmpd 174, AutoMSn(509.5735), 14.6 min
RTINSECONDS=874.062
SCANS=MS: 857 MSMS: 860
PEPMASS=509.57350	31243
CHARGE=3+
312.18283	232	
359.11867	246	
441.21273	770	1+
463.19494	247	1+
474.71760	149	
485.73623	151	
508.26463	462	1+
521.20513	160	
525.15743	151	
527.74240	240	1+
533.21165	397	1+
534.74079	174	
536.22885	181	
536.71918	142	
537.24095	423	1+
543.24327	545	
543.74579	187	
555.25842	3122	1+
566.22671	247	
572.26842	290	1+
578.22375	367	1+
600.76561	368	
611.25385	143	
616.15816	147	
622.26291	353	
622.76087	249	
629.26232	232	
629.77514	157	
640.28194	180	
640.76201	724	1+
649.27249	887	1+
650.77156	1757	
667.32017	200	
668.33401	1500	1+
699.31134	197	
746.27303	251	1+
782.38685	1560	1+
801.36514	194	
942.41628	903	1+
952.64198	253	
956.42911	1276	1+
1052.44092	328	1+
1283.51095	963	1+
1296.52658	1133	1+
1301.52786	4695	1+
1314.54657	7333	1+
1413.62621	811	1+
1427.63436	1248	1+
END IONS

###FS:    #m/z: 617.63759 #charge   3
###MaxRes:#m/z:  0.00000 #charge-128
###MS: 861
###MSMS: 862
BEGIN IONS
TITLE=Cmpd 175, AutoMSn(617.6376), 14.6 min
RTINSECONDS=877.09
SCANS=MS: 861 MSMS: 862
PEPMASS=617.63759	70419
CHARGE=3+
382.69760	307	
396.69866	677	
444.72277	744	
487.77199	313	
530.26277	290	
530.75712	282	
586.24348	250	
594.28634	298	
611.96832	652	1+
612.29711	1227	1+
612.62313	604	
616.80198	292	
616.99172	343	
617.29688	793	
617.63798	16660	1+
617.97256	13658	1+
618.30721	10209	1+
625.93451	493	
629.32573	1110	1+
689.34550	1111	1+
701.25138	1884	1+
774.37862	654	1+
774.38670	345	
777.36386	336	
792.38466	1113	1+
797.39155	286	
800.33938	270	
802.77704	266	
849.38234	871	1+
860.45101	1189	1+
861.90165	454	
862.40742	356	
877.47317	5064	1+
888.45790	424	
905.46972	7742	1+
946.42508	16992	1+
956.73770	242	
1001.48452	818	1+
1605.73688	3304	1+
END IONS

###FS:    #m/z: 463.73150 #charge   2
###MaxRes:#m/z:  0.00000 #charge-128
###MS: 861
###MSMS: 863
BEGIN IONS
TITLE=Cmpd 176, AutoMSn(463.7315), 14.6 min
RTINSECONDS=877.591
SCANS=MS: 861 MSMS: 863
PEPMASS=463.73150	26932
CHARGE=2+
335.18082	160	
346.14380	217	1+
355.12649	520	1+
361.20737	257	
372.18616	164	
373.15661	352	1+
379.17847	212	
388.20082	216	
394.64226	190	
409.15053	241	1+
427.16941	178	
432.20281	2030	1+
436.70680	200	
444.22190	754	1+
444.73462	436	1+
465.23488	497	1+
472.22886	1142	1+
490.24526	1626	1+
501.23211	387	
512.22809	165	
518.25444	397	1+
534.26138	321	1+
536.26983	603	
536.77704	344	
544.27144	209	
559.27681	161	
565.25780	270	1+
569.20339	197	
584.77516	174	
594.26266	395	1+
600.30589	441	
601.28281	3312	1+
617.28729	167	
618.30407	2194	1+
629.32506	756	1+
636.29885	450	1+
646.30004	254	
648.31459	220	
654.31037	571	
654.75124	204	
664.30438	336	
665.29576	891	1+
672.31857	825	1+
689.34379	2064	1+
698.11132	524	
741.38600	291	1+
764.38741	529	1+
774.37987	508	1+
777.36915	232	
792.39000	1146	1+
832.34929	381	1+
844.42465	354	1+
860.43884	1174	1+
877.48163	3045	1+
889.45444	549	1+
905.47668	5467	1+
END IONS

###FS:    #m/z: 509.57300 #charge   3
###MaxRes:#m/z:  0.00000 #charge-128
###MS: 861
###MSMS: 864
BEGIN IONS
TITLE=Cmpd 177, AutoMSn(509.5730), 14.6 min
RTINSECONDS=878.092
SCANS=MS: 861 MSMS: 864
PEPMASS=509.57300	23781
CHARGE=3+
312.17812	162	
359.11929	193	
441.21683	590	1+
463.20256	521	1+
472.21142	258	
478.71907	181	
508.25949	272	
512.19434	138	
512.73556	173	
527.74323	141	
536.23347	268	1+
538.23581	390	
543.21706	171	
555.25486	2190	1+
566.23767	153	
574.15788	177	
585.32206	205	
599.29593	154	
611.26235	151	
613.16841	131	
622.25565	212	
629.26316	391	
632.25045	161	
642.27604	290	
642.78296	269	
649.26267	628	1+
668.33493	970	1+
714.31333	428	
714.81573	259	
782.37359	1359	1+
792.81475	188	
942.40731	425	1+
956.45306	272	
1300.53315	3947	1+
1314.54789	5797	1+
1413.61444	876	1+
END IONS

###FS:    #m/z: 795.32312 #charge   3
###MaxRes:#m/z:  0.00000 #charge-128
###MS: 865
###MSMS: 866
BEGIN IONS
TITLE=Cmpd 178, AutoMSn(795.3231), 14.7 min
RTINSECONDS=881.12
SCANS=MS: 865 MSMS: 866
PEPMASS=795.32312	23332
CHARGE=3+
331.15455	124	
343.13912	149	
346.17127	150	
403.20378	213	
460.22538	307	
478.20554	211	
484.72538	169	
488.18140	238	
506.19314	607	1+
513.22214	299	
517.24241	578	
541.73307	197	
545.21799	187	
563.22829	153	
570.74850	166	
574.26494	1776	1+
596.23301	125	
632.24247	383	1+
642.26418	261	
650.24504	125	
661.29802	1068	1+
718.31871	2402	1+
789.65509	143	
796.79694	265	1+
833.32734	137	
851.31140	161	
881.38927	1095	1+
920.34481	213	
938.37179	130	
968.40972	282	1+
1025.43397	141	
1101.43597	182	
1139.46290	172	
1226.50693	788	1+
END IONS

###FS:    #m/z: 533.26432 #charge   2
###MaxRes:#m/z:  0.00000 #charge-128
###MS: 865
###MSMS: 867
BEGIN IONS
TITLE=Cmpd 179, AutoMSn(533.2643), 14.7 min
RTINSECONDS=881.621
SCANS=MS: 865 MSMS: 867
PEPMASS=533.26432	15094
CHARGE=2+
331.17958	355	
340.14007	282	
346.21232	187	
408.14059	381	
411.17709	133	
417.92832	165	
439.22752	138	
493.22245	232	
494.17418	124	
518.17816	279	1+
537.30701	138	
574.31567	402	1+
585.33483	1109	1+
592.25286	190	
679.71834	146	
703.36056	473	
712.14912	336	
720.32507	182	
723.21795	169	
750.32479	172	
758.42545	171	
838.89256	140	
866.41895	1794	1+
874.40890	230	1+
876.40333	175	
884.25236	268	
945.45213	217	
955.49381	337	1+
959.37344	483	1+
977.44351	124	
977.49946	398	1+
987.35988	162	
997.32691	130	
END IONS

###FS:    #m/z: 698.97092 #charge   3
###MaxRes:#m/z:  0.00000 #charge-128
###MS: 865
###MSMS: 868
BEGIN IONS
TITLE=Cmpd 180, AutoMSn(698.9709), 14.7 min
RTINSECONDS=882.122
SCANS=MS: 865 MSMS: 868
PEPMASS=698.97092	14983
CHARGE=3+
320.19931	222	
334.20848	262	
335.15448	217	
342.71419	148	
360.19144	122	
369.63591	131	
395.71971	150	
400.21145	149	
441.20778	211	
451.14961	120	
463.19812	178	
505.21223	283	1+
511.31600	119	
513.74527	347	1+
578.24302	551	1+
585.31286	201	
585.81101	280	
607.83033	132	
634.74143	122	
667.38649	430	1+
683.39015	129	
697.92204	172	
698.31982	304	1+
699.84108	128	
715.26442	114	
738.26280	1584	1+
747.32575	230	
808.43536	273	1+
827.42021	133	
827.42824	667	1+
898.29273	2274	1+
898.31587	1021	1+
1011.36925	187	
1027.49541	1004	1+
1027.49756	167	
1068.41428	927	1+
1080.30221	251	
1084.51784	1218	1+
1197.50825	971	1+
END IONS

###FS:    #m/z: 795.32149 #charge   3
###MaxRes:#m/z:  0.00000 #charge-128
###MS: 869
###MSMS: 870
BEGIN IONS
TITLE=Cmpd 181, AutoMSn(795.3215), 14.8 min
RTINSECONDS=885.148
SCANS=MS: 869 MSMS: 870
PEPMASS=795.32149	21341
CHARGE=3+
359.66673	142	
403.19029	188	
432.69117	106	
441.20145	263	
460.22490	355	
484.70685	137	
488.19085	150	
506.20149	189	
513.21248	123	
517.24798	534	1+
563.20835	135	
570.74453	214	
574.26984	1173	1+
614.27652	113	
632.23323	116	
642.88028	116	
650.25160	253	
661.29700	463	
718.32128	2242	1+
723.79722	105	
743.29253	140	
764.28683	134	
767.80659	116	
789.95681	214	1+
881.38729	653	1+
938.35373	171	
968.43282	117	
1101.42058	179	
1245.46666	112	
END IONS

###FS:    #m/z: 508.56706 #charge   3
###MaxRes:#m/z:  0.00000 #charge-128
###MS: 869
###MSMS: 871
BEGIN IONS
TITLE=Cmpd 182, AutoMSn(508.5671), 14.8 min
RTINSECONDS=885.649
SCANS=MS: 869 MSMS: 871
PEPMASS=508.56706	14295
CHARGE=3+
306.13756	225	
312.17248	283	
363.65552	234	
375.13397	201	
379.19676	260	
397.16144	398	1+
418.22768	197	
418.65902	269	1+
428.68474	206	
431.21460	243	1+
436.23380	1178	1+
440.19786	232	
441.21641	1033	1+
451.22688	222	1+
463.21519	202	
504.29685	459	1+
505.77297	307	1+
508.25834	300	
512.19097	5730	1+
521.79357	201	
533.26746	183	
536.22515	195	
536.73238	465	
537.23121	700	1+
550.99307	225	
551.27302	271	
555.26024	816	
556.24812	2419	1+
563.28576	615	1+
565.25342	405	1+
581.28809	379	1+
583.26706	881	1+
591.31031	543	1+
599.30235	4511	1+
611.25738	3690	1+
628.27618	402	1+
633.20599	220	
634.28363	449	1+
643.27319	784	1+
650.77040	1635	
653.71375	275	
662.30685	234	
668.33797	878	1+
670.33664	2486	1+
679.32786	280	1+
680.27253	321	1+
685.30235	254	1+
714.31338	551	1+
725.29546	2949	1+
747.27125	223	
781.37442	333	
782.38434	466	
783.37698	729	1+
799.37545	961	1+
837.32099	1415	1+
854.35241	1874	1+
880.40982	1164	1+
908.36196	209	
925.37170	318	1+
942.40641	1489	1+
1054.43168	635	1+
1243.52009	573	1+
1282.50734	763	1+
1284.52740	841	1+
1301.53483	5814	1+
1314.55323	2355	1+
1413.59417	1050	1+
END IONS

###FS:    #m/z: 533.26516 #charge   2
###MaxRes:#m/z:  0.00000 #charge-128
###MS: 869
###MSMS: 872
BEGIN IONS
TITLE=Cmpd 183, AutoMSn(533.2652), 14.8 min
RTINSECONDS=886.149
SCANS=MS: 869 MSMS: 872
PEPMASS=533.26516	15551
CHARGE=2+
331.16870	170	
335.15697	153	
346.20831	325	1+
378.16828	116	
408.13917	289	
442.23432	105	
450.70746	106	
459.28183	103	
481.21935	129	
484.18891	109	
503.17718	115	
515.72349	109	
519.17884	238	
534.24865	117	
535.73765	118	
574.31154	376	
584.24218	135	
585.32616	830	1+
592.28164	108	
685.34467	115	
703.36235	389	1+
712.15419	384	
714.37077	306	1+
721.26539	168	
723.23258	160	
866.42337	1247	1+
874.42907	184	
946.43190	169	
987.35655	356	1+
END IONS

###FS:    #m/z: 604.90323 #charge   3
###MaxRes:#m/z:  0.00000 #charge-128
###MS: 873
###MSMS: 874
BEGIN IONS
TITLE=Cmpd 184, AutoMSn(604.9032), 14.8 min
RTINSECONDS=889.18
SCANS=MS: 873 MSMS: 874
PEPMASS=604.90323	92568
CHARGE=3+
308.63015	994	
335.14885	1227	
361.12030	742	
364.14777	454	
367.16722	489	
368.15755	1009	
385.18260	2097	1+
392.65285	728	
418.14098	931	1+
435.19621	529	
436.10489	510	
440.64478	590	
446.18002	948	
453.13218	769	
463.20738	5383	1+
488.18589	911	1+
507.95364	424	
508.21152	693	
526.19881	859	1+
528.18576	2447	1+
531.21759	482	
535.83299	915	
545.20835	3449	1+
578.23045	10489	1+
598.23543	478	
599.22477	2341	1+
602.83469	608	
616.24760	5471	1+
667.81784	589	
721.23944	929	1+
727.27808	1828	1+
736.24798	711	
738.26256	22578	1+
738.26879	3002	1+
745.28928	8005	1+
784.30533	2158	
785.29420	4635	1+
802.31432	21472	1+
881.28280	2729	1+
897.38777	1382	
898.29561	42718	1+
915.39372	6867	1+
1011.37357	736	
1011.38069	3268	1+
1068.39812	6020	1+
1080.31980	523	
1086.31647	554	
END IONS

###FS:    #m/z: 906.84768 #charge   2
###MaxRes:#m/z:  0.00000 #charge-128
###MS: 873
###MSMS: 875
BEGIN IONS
TITLE=Cmpd 185, AutoMSn(906.8477), 14.8 min
RTINSECONDS=889.681
SCANS=MS: 873 MSMS: 875
PEPMASS=906.84768	50044
CHARGE=2+
335.14732	750	1+
340.16706	254	
361.11756	499	
367.17381	281	
368.15692	2330	1+
385.18072	2049	1+
391.74528	703	
437.17463	819	
463.20340	1501	1+
488.19234	360	1+
491.19727	256	
500.18333	204	
508.21297	1892	1+
528.18502	2916	1+
535.82512	858	
545.20570	1150	1+
578.23054	1164	1+
582.20339	207	
599.22474	1861	1+
616.24172	1057	1+
700.26898	199	
711.24064	344	1+
714.74977	502	
715.26451	258	1+
727.27530	416	
728.26371	2115	1+
738.25918	2698	1+
745.29531	2005	1+
770.28148	238	
778.78600	523	
779.28726	238	
785.28490	1145	1+
802.31552	300	
814.31283	373	1+
898.31113	5935	1+
915.39231	1168	1+
918.43857	217	
1011.37957	391	
1013.38593	231	
1068.39954	4211	1+
1079.84995	233	
1080.33858	419	
1081.31826	216	
1197.44022	1880	1+
1268.47343	1397	1+
1281.36407	208	
1428.51147	325	
1429.51266	225	
1794.63351	7996	1+
1812.68652	15483	1+
END IONS

###FS:    #m/z: 508.56620 #charge   3
###MaxRes:#m/z:  0.00000 #charge-128
###MS: 873
###MSMS: 876
BEGIN IONS
TITLE=Cmpd 186, AutoMSn(508.5662), 14.8 min
RTINSECONDS=890.182
SCANS=MS: 873 MSMS: 876
PEPMASS=508.56620	25392
CHARGE=3+
326.14063	393	1+
359.12662	357	1+
363.16365	425	1+
373.17130	257	
375.12611	592	1+
396.15625	282	
397.16482	738	1+
400.21135	261	
436.24040	2639	1+
439.20599	241	
441.21241	1109	1+
462.21987	386	1+
472.21283	345	
474.22694	469	1+
480.23563	522	1+
490.87770	212	
491.23136	245	1+
497.21201	373	1+
505.25669	1124	1+
512.19053	6643	1+
520.39386	278	
536.73135	203	
537.22654	407	1+
539.23023	320	
551.27226	538	
555.26256	687	
556.24421	3060	1+
563.25503	991	1+
568.25847	283	1+
579.26441	417	
583.27000	539	
592.29064	211	
593.74993	204	
599.30267	4897	1+
611.25702	4609	1+
616.16572	246	1+
628.28305	680	1+
642.26098	391	
650.77164	1179	
662.29748	237	
668.33163	817	1+
670.33768	3030	1+
678.91309	605	1+
679.00912	359	
693.80575	207	
697.30168	460	1+
725.29769	3795	1+
736.24087	327	
746.28363	389	1+
750.42638	235	
781.37722	686	1+
783.37254	970	1+
799.37857	1389	1+
826.33345	298	1+
837.33521	1657	1+
845.97720	336	
854.34571	1621	1+
896.44647	225	1+
908.36027	446	
913.42932	295	1+
918.43484	269	
925.39469	402	1+
943.39875	390	1+
1011.54260	851	1+
1244.51209	577	1+
1267.57179	718	1+
1284.52318	1292	1+
1297.55148	403	1+
1301.52610	5942	1+
1314.54454	1381	1+
1413.58840	1228	1+
END IONS

###FS:    #m/z: 604.90276 #charge   3
###MaxRes:#m/z:  0.00000 #charge-128
###MS: 877
###MSMS: 878
BEGIN IONS
TITLE=Cmpd 187, AutoMSn(604.9028), 14.9 min
RTINSECONDS=893.205
SCANS=MS: 877 MSMS: 878
PEPMASS=604.90276	216319
CHARGE=3+
308.63198	1603	
335.14844	3202	1+
359.13779	1313	1+
361.12445	1513	
364.14136	834	
367.16826	817	
368.15539	2240	1+
385.17856	3414	1+
404.13165	702	
417.14309	1800	1+
436.09005	1334	
436.17664	1399	1+
440.64871	1559	
446.17908	1970	
463.20657	8727	1+
488.18670	1770	1+
508.21306	2122	1+
527.20530	920	
528.18411	4195	1+
535.82211	1607	
545.20856	6189	1+
561.20818	1066	
564.15971	684	
578.23020	18484	1+
598.23680	1040	
599.22538	4199	1+
599.72644	670	
602.82694	666	
616.24513	8949	1+
626.44621	794	
674.25169	684	
691.28077	790	
721.23724	2099	1+
727.27439	1246	
728.27404	2408	1+
736.24302	1048	
738.26182	44609	1+
745.29244	14150	1+
767.27665	924	
784.29469	11388	1+
784.29718	2384	1+
802.31137	38741	1+
881.26964	5436	1+
887.40995	901	
897.38611	1897	
898.29365	81122	1+
915.39461	14027	1+
1011.38056	8021	1+
1068.39873	10534	1+
1075.41735	696	
1080.33135	785	
END IONS

###FS:    #m/z: 906.84739 #charge   2
###MaxRes:#m/z:  0.00000 #charge-128
###MS: 877
###MSMS: 879
BEGIN IONS
TITLE=Cmpd 188, AutoMSn(906.8474), 14.9 min
RTINSECONDS=893.706
SCANS=MS: 877 MSMS: 879
PEPMASS=906.84739	116236
CHARGE=2+
335.14600	798	
340.16621	340	
360.12191	780	1+
367.16851	525	
368.15581	2671	1+
385.18123	3072	1+
402.21138	350	
418.13253	220	
420.14374	320	
437.17766	952	
463.20412	2346	1+
488.18841	234	
505.22111	257	
508.21521	2948	1+
528.18423	3865	1+
535.82447	1167	
545.21131	886	
578.23301	1439	1+
582.20132	487	1+
588.25017	252	
599.21791	3062	1+
616.24185	1542	1+
727.28717	265	
728.26741	2635	1+
738.26303	3096	1+
745.29627	1365	1+
747.30532	954	
769.77080	399	
778.78567	749	
779.29541	625	
785.28904	2177	1+
802.31129	569	1+
814.31208	247	
814.80556	240	
842.80557	230	
889.32851	277	
900.30368	949	
901.31428	288	
905.45197	592	1+
915.39874	1063	1+
1011.37034	1370	1+
1058.39245	228	
1068.39241	6222	1+
1080.29796	2049	1+
1197.43818	3172	1+
1268.47261	1579	1+
1428.50445	1506	1+
1428.52169	430	
1794.64819	14006	1+
1812.68715	27397	1+
END IONS

###FS:    #m/z: 508.56735 #charge   3
###MaxRes:#m/z:  0.00000 #charge-128
###MS: 877
###MSMS: 880
BEGIN IONS
TITLE=Cmpd 189, AutoMSn(508.5673), 14.9 min
RTINSECONDS=894.207
SCANS=MS: 877 MSMS: 880
PEPMASS=508.56735	21176
CHARGE=3+
312.18575	219	
358.12638	361	1+
375.13412	275	1+
379.18075	455	1+
397.16184	448	
414.67078	180	
418.67519	166	
427.17175	492	1+
436.23235	1484	1+
440.21105	740	1+
450.23809	213	
462.21559	441	1+
472.22072	440	
505.78743	529	
506.28712	359	1+
510.24547	155	
512.19048	4639	1+
536.72420	218	
551.27703	170	
555.26793	653	
556.24884	2069	1+
563.27917	255	
565.23599	218	1+
579.26280	565	
581.28694	274	
583.27252	379	
590.32516	349	1+
594.24429	319	
599.29823	3749	1+
611.25829	3255	1+
616.16164	193	
622.75573	280	
633.31659	374	1+
637.31827	273	1+
642.28550	2364	1+
642.75343	380	
650.76882	1070	
662.30745	272	1+
668.32682	479	1+
670.33672	2102	1+
680.31732	305	1+
694.80174	215	
701.30012	301	1+
707.30284	585	1+
725.30254	2741	1+
746.27887	258	
750.41352	309	
782.39611	302	
783.37566	626	1+
799.38084	928	1+
837.31210	988	1+
854.34695	1651	1+
880.39697	809	1+
907.35583	458	1+
913.40992	185	
943.40134	403	1+
973.44312	270	1+
1065.49421	486	1+
1158.52388	1458	1+
1259.57633	1427	1+
1268.56992	1242	1+
1285.57954	3061	1+
1301.52952	4659	1+
1314.54857	906	1+
1408.66044	1076	1+
1414.61209	805	1+
END IONS

###FS:    #m/z: 604.90209 #charge   3
###MaxRes:#m/z:  0.00000 #charge-128
###MS: 881
###MSMS: 882
BEGIN IONS
TITLE=Cmpd 190, AutoMSn(604.9021), 15.0 min
RTINSECONDS=897.225
SCANS=MS: 881 MSMS: 882
PEPMASS=604.90209	235694
CHARGE=3+
308.62719	1313	
331.14279	594	
335.14818	3108	1+
359.13714	1351	1+
361.12207	1761	
367.15897	2437	1+
385.18135	3426	1+
417.15386	594	
418.14015	1280	
436.09652	1148	
437.16771	970	
440.64791	1691	
444.20366	702	
446.17504	1462	
463.20681	7859	1+
488.18319	1577	1+
492.71475	601	
508.21563	1590	1+
527.20286	941	
528.18593	5695	1+
535.82523	968	
545.20607	5943	1+
561.21081	827	
564.16054	715	
578.23298	15566	1+
598.24416	1026	
599.22213	3978	1+
616.24659	8869	1+
674.25374	598	
691.27774	702	
721.23764	2119	1+
727.27122	3912	1+
736.23987	847	
737.32927	974	
738.26270	42158	1+
745.29071	13128	1+
767.27673	599	
776.49598	756	
784.29657	12706	1+
794.72457	997	
802.31300	35902	1+
881.27478	4856	1+
887.40713	588	
897.38504	2207	
898.29403	75738	1+
915.39285	12765	1+
1011.37996	7110	1+
1068.39892	10543	1+
1080.29983	2284	1+
END IONS

###FS:    #m/z: 906.84612 #charge   2
###MaxRes:#m/z:  0.00000 #charge-128
###MS: 881
###MSMS: 883
BEGIN IONS
TITLE=Cmpd 191, AutoMSn(906.8461), 15.0 min
RTINSECONDS=897.726
SCANS=MS: 881 MSMS: 883
PEPMASS=906.84612	128372
CHARGE=2+
335.14766	484	
340.16084	334	
360.11948	759	1+
367.17267	448	
368.15223	1692	1+
385.18191	2379	1+
402.20897	212	
417.14486	463	1+
437.17609	559	
446.18450	280	
463.20693	1627	1+
488.18755	461	1+
505.21550	162	
508.21070	2055	1+
511.16542	161	
528.18544	3245	1+
535.82151	1165	
545.21162	1108	1+
578.23558	1579	1+
599.22378	2210	1+
616.24336	1292	1+
634.73550	158	
711.24639	268	
721.22966	159	
727.27180	218	
728.27139	1834	1+
737.32598	176	
738.25989	2337	1+
745.29146	1723	1+
747.30971	581	
769.79844	157	
770.28056	263	
785.28726	2167	1+
802.31646	230	
814.31000	298	
880.31862	344	1+
897.83869	4186	1+
898.31207	8213	1+
905.46347	701	1+
915.39124	1221	1+
1011.38027	1181	1+
1068.39129	5522	1+
1075.42036	184	
1076.41825	147	
1080.31328	485	
1081.30046	680	
1197.43970	2005	1+
1208.89428	250	
1268.46999	1496	1+
1281.36330	168	
1428.51290	1829	1+
1556.56077	1314	1+
1777.66636	639	1+
1812.67955	20288	1+
END IONS

###FS:    #m/z: 554.74623 #charge   2
###MaxRes:#m/z:  0.00000 #charge-128
###MS: 881
###MSMS: 884
BEGIN IONS
TITLE=Cmpd 192, AutoMSn(554.7462), 15.0 min
RTINSECONDS=898.226
SCANS=MS: 881 MSMS: 884
PEPMASS=554.74623	14909
CHARGE=2+
318.12304	159	
335.14644	171	
392.18023	113	
409.17568	102	
414.22885	100	
418.19787	156	
436.22311	262	1+
439.21963	263	1+
446.20576	131	
458.79288	196	
464.20758	406	1+
469.22543	244	
495.16731	111	
497.85591	115	
498.21315	931	1+
504.95379	191	
518.32751	109	
520.26251	238	
526.24257	137	
554.25551	111	
554.74925	448	1+
555.34703	108	
556.25615	113	
623.24603	110	
628.26307	126	
645.27842	2369	1+
653.70906	546	
654.75992	715	1+
708.33246	181	
808.34246	2608	1+
817.81902	735	
936.46689	103	
END IONS

###FS:    #m/z: 784.32497 #charge   2
###MaxRes:#m/z:  0.00000 #charge-128
###MS: 885
###MSMS: 886
BEGIN IONS
TITLE=Cmpd 193, AutoMSn(784.3250), 15.0 min
RTINSECONDS=901.257
SCANS=MS: 885 MSMS: 886
PEPMASS=784.32497	35235
CHARGE=2+
327.19234	503	
335.14860	208	
384.18589	235	1+
457.72896	255	
463.20079	283	1+
507.30307	278	
513.23973	488	
513.74795	274	
525.30494	812	1+
530.75863	224	
565.24433	250	1+
569.26841	187	
577.58021	454	1+
577.90625	394	1+
604.27401	297	1+
608.26871	272	
608.77282	397	
625.25272	236	
625.37275	189	
630.91669	1525	1+
631.25342	1498	1+
631.58631	997	
653.36718	2074	1+
653.73086	224	1+
656.79439	829	1+
673.25995	742	1+
688.29635	287	
693.28208	1026	
693.61870	186	
693.78395	255	
711.80093	344	1+
731.28523	238	1+
750.31397	1548	1+
768.32243	181	
775.81084	316	1+
779.33610	1343	1+
783.82617	1221	1+
785.39917	297	1+
788.27913	1349	1+
813.40012	532	
813.40308	1380	1+
851.44518	1025	1+
878.40549	666	1+
878.41121	234	
910.85460	224	
924.41978	280	1+
942.44331	3403	1+
955.36405	1032	1+
955.70849	425	
956.02295	321	
974.35388	615	1+
1010.37473	237	
1057.46911	2842	1+
1068.29360	291	
1114.49383	1591	1+
1153.53340	1055	1+
1225.53726	1194	1+
1243.53303	5891	1+
1313.57332	1895	1+
1403.55877	1805	1+
1441.63030	1907	1+
1558.12967	845	1+
1558.63760	1118	1+
1560.68123	1332	1+
1567.14337	3022	1+
1567.65434	2709	1+
END IONS

###FS:    #m/z: 468.51218 #charge   2
###MaxRes:#m/z:  0.00000 #charge-128
###MS: 885
###MSMS: 887
BEGIN IONS
TITLE=Cmpd 194, AutoMSn(468.5122), 15.0 min
RTINSECONDS=901.758
SCANS=MS: 885 MSMS: 887
PEPMASS=468.51218	10733
CHARGE=2+
162.78219	142	
323.65794	373	
336.16910	132	
367.24558	113	
381.17857	133	
392.17479	109	
405.23254	103	
432.20628	131	
443.19214	322	1+
450.71558	105	
459.81820	152	
465.13920	114	
466.24295	133	
467.75317	133	
479.24579	272	1+
497.26512	346	1+
549.24916	456	1+
549.66764	155	
610.36486	109	
628.27328	113	
646.30060	1098	1+
654.75524	978	1+
730.48216	126	
774.39902	347	1+
855.52057	142	
END IONS

###FS:    #m/z: 1045.42769 #charge-128
###MaxRes:#m/z:  0.00000 #charge-128
###MS: 885
###MSMS: 888
BEGIN IONS
TITLE=Cmpd 195, AutoMSn(1045.4277), 15.0 min
RTINSECONDS=902.26
SCANS=MS: 885 MSMS: 888
PEPMASS=1045.42769	7816

528.73768	119	
930.80928	106	
1039.41124	110	
1045.09899	1174	1+
1045.41970	827	
1045.76072	1223	
1046.45254	342	
1046.79450	100	
1056.38625	158	
END IONS

###FS:    #m/z: 784.32463 #charge   2
###MaxRes:#m/z:  0.00000 #charge-128
###MS: 889
###MSMS: 890
BEGIN IONS
TITLE=Cmpd 196, AutoMSn(784.3246), 15.1 min
RTINSECONDS=905.291
SCANS=MS: 889 MSMS: 890
PEPMASS=784.32463	108789
CHARGE=2+
335.14601	422	
424.26647	415	
463.20460	459	1+
480.22951	287	1+
525.31283	1116	1+
530.73999	340	
549.25549	392	1+
565.23574	643	1+
573.16719	335	
577.57115	514	
577.90279	701	
613.26055	893	1+
621.56790	247	1+
625.37247	311	1+
625.37372	239	
630.91594	3304	1+
631.25134	3389	1+
631.58588	2068	1+
635.35767	300	1+
653.36978	4462	1+
656.78133	1257	1+
670.40489	549	1+
673.25951	1529	1+
673.93120	480	1+
674.60078	239	
692.93617	935	1+
693.61182	481	
695.96137	276	
704.28639	354	
722.40315	291	1+
731.27938	721	1+
731.62001	311	
731.94332	234	
734.56815	257	
736.79846	310	
750.31638	3044	1+
768.30169	589	1+
771.27037	243	
775.55295	254	
779.32169	2004	1+
781.60879	384	1+
785.39990	835	1+
788.28605	2495	1+
813.39994	4316	1+
822.29624	262	
827.64945	351	1+
827.98455	242	
828.30779	522	
845.32694	532	1+
851.43204	1535	1+
878.41502	1689	1+
914.46987	559	1+
937.35072	571	1+
942.43913	5747	1+
949.36508	567	1+
949.71471	255	
955.37216	1949	1+
955.70660	1509	1+
956.04148	1181	
974.34924	1003	1+
1025.48762	1241	1+
1039.46629	403	1+
1057.47096	4506	1+
1068.29601	296	
1088.37976	277	
1114.48914	510	
1114.49855	3445	1+
1153.50151	1320	1+
1197.52854	489	1+
1215.55764	1331	1+
1224.51252	1717	1+
1243.53142	11949	1+
1313.56311	3332	1+
1375.57286	719	1+
1385.55836	2300	1+
1403.56496	3638	1+
1423.60850	1151	1+
1441.63730	3563	1+
1545.58385	681	1+
1549.62971	933	1+
1552.66147	612	1+
1558.12760	2354	1+
1558.65471	3267	1+
1564.63574	750	1+
1567.14282	9544	1+
1567.64735	8372	1+
END IONS

###FS:    #m/z: 1045.42743 #charge-128
###MaxRes:#m/z:  0.00000 #charge-128
###MS: 889
###MSMS: 891
BEGIN IONS
TITLE=Cmpd 197, AutoMSn(1045.4274), 15.1 min
RTINSECONDS=905.792
SCANS=MS: 889 MSMS: 891
PEPMASS=1045.42743	21432

1045.10913	552	
1045.43467	973	
1045.76698	665	
1046.09184	645	
1046.44033	314	
1046.75638	273	
END IONS

###FS:    #m/z: 532.58344 #charge   3
###MaxRes:#m/z:  0.00000 #charge-128
###MS: 889
###MSMS: 892
BEGIN IONS
TITLE=Cmpd 198, AutoMSn(532.5834), 15.1 min
RTINSECONDS=906.293
SCANS=MS: 889 MSMS: 892
PEPMASS=532.58344	20039
CHARGE=3+
329.12453	241	
392.16550	780	
440.53308	5563	1+
440.86774	3474	1+
441.20093	2006	1+
447.54510	1021	
457.18853	375	
478.25584	263	
520.26441	671	
527.74038	375	
528.23073	290	
529.77046	267	
530.26782	347	
585.32940	368	
586.23067	240	
594.30098	206	
619.33026	491	
619.33707	927	1+
659.29715	242	
659.77748	175	
679.70608	179	
701.25625	1107	1+
734.36884	505	1+
751.32278	192	
863.40494	338	
866.41783	181	
874.41073	253	
874.41098	566	1+
884.26285	245	
945.43721	219	
991.46714	239	
1062.48962	240	
1062.49304	1110	1+
1222.52786	2048	1+
1319.58381	17991	1+
END IONS

###FS:    #m/z: 784.32468 #charge   2
###MaxRes:#m/z:  0.00000 #charge-128
###MS: 893
###MSMS: 894
BEGIN IONS
TITLE=Cmpd 199, AutoMSn(784.3247), 15.2 min
RTINSECONDS=909.318
SCANS=MS: 893 MSMS: 894
PEPMASS=784.32468	95455
CHARGE=2+
318.18350	337	
335.14949	406	
384.19876	247	
393.21309	311	
457.72820	394	1+
464.18117	283	
513.24563	834	
513.74617	339	
520.24610	393	1+
525.31519	1151	1+
544.21674	304	1+
568.27177	245	1+
577.26729	853	1+
577.57545	740	1+
577.77761	248	
577.91007	464	
585.89391	593	
599.75696	302	1+
625.25878	368	
630.91676	3480	1+
631.25257	2861	1+
631.58883	1805	1+
636.22510	226	1+
639.24046	907	1+
653.37031	3589	1+
670.40230	445	1+
673.26450	1283	1+
673.93172	403	
674.59950	306	
688.28275	665	
688.80643	257	
692.94670	595	1+
693.60729	479	
722.38897	522	1+
723.35650	239	
731.61226	500	
732.29878	301	1+
735.78606	367	1+
750.31896	2553	1+
773.30075	274	1+
775.31138	495	
775.82579	531	1+
777.30634	261	1+
788.04462	521	1+
788.28576	2168	1+
813.40298	2670	1+
827.63954	358	1+
827.97781	364	1+
828.30508	250	
851.43831	1551	1+
878.41291	243	
878.41503	1767	1+
925.42839	366	1+
937.85500	334	
942.43903	948	1+
942.44492	3991	1+
944.44615	474	
949.69339	298	1+
955.36071	1702	1+
955.70218	1146	1+
956.04048	848	1+
974.34243	856	1+
1057.47183	3902	1+
1096.43985	1548	1+
1114.49253	3809	1+
1161.92835	242	
1215.54518	1480	1+
1225.52259	1909	1+
1243.53617	9683	1+
1255.28659	356	
1313.57058	3306	1+
1385.55210	1797	1+
1403.56701	2992	1+
1423.61450	861	1+
1441.63434	2915	1+
1558.12617	2298	1+
1558.63004	2534	1+
1562.62617	1224	1+
1567.14728	5380	1+
1567.64153	5319	1+
END IONS

###FS:    #m/z: 801.32747 #charge   3
###MaxRes:#m/z:  0.00000 #charge-128
###MS: 893
###MSMS: 895
BEGIN IONS
TITLE=Cmpd 200, AutoMSn(801.3275), 15.2 min
RTINSECONDS=909.819
SCANS=MS: 893 MSMS: 895
PEPMASS=801.32747	37682
CHARGE=3+
405.21515	454	1+
422.24353	923	1+
514.23055	172	
520.23872	185	
525.31055	429	
527.22970	164	
571.71470	226	1+
582.26618	3151	1+
590.31675	839	1+
599.27017	294	
622.26928	3920	1+
625.38039	214	
630.78328	213	
644.75593	277	
645.25388	205	
653.37071	1127	1+
656.77640	232	
688.27938	432	1+
692.30748	855	1+
710.32234	2155	1+
719.22002	557	
737.30347	170	
762.04893	177	
768.79490	227	1+
773.28519	247	
788.28742	886	1+
789.64568	229	
795.32383	1120	1+
795.65543	676	1+
795.99588	585	
799.06922	170	
801.32947	3996	1+
801.65879	3311	1+
801.99347	3161	1+
811.45868	246	
813.39531	1430	1+
821.35482	383	1+
839.36579	1851	1+
845.32275	241	1+
851.43948	560	1+
855.86034	165	
942.44583	581	1+
942.44711	1451	1+
974.35280	800	1+
999.40013	3960	1+
1009.96487	527	
1057.46444	2911	1+
1114.48281	331	
1114.49389	2093	1+
1159.42667	6470	1+
1215.54304	669	1+
1225.51427	731	1+
1243.52600	450	
1244.53894	1971	1+
1244.54230	384	
1255.30070	180	
1288.45158	208	
1319.57967	1093	1+
1345.49706	1337	1+
1403.55584	2993	1+
1460.53027	648	1+
1563.59013	1147	1+
1595.72869	1788	1+
1691.63915	1124	1+
1820.69442	948	1+
1980.70980	593	1+
2132.78058	1465	1+
END IONS

###FS:    #m/z: 503.24571 #charge   3
###MaxRes:#m/z:  0.00000 #charge-128
###MS: 893
###MSMS: 896
BEGIN IONS
TITLE=Cmpd 201, AutoMSn(503.2457), 15.2 min
RTINSECONDS=910.32
SCANS=MS: 893 MSMS: 896
PEPMASS=503.24571	38658
CHARGE=3+
434.21508	780	
434.54072	557	
462.89514	24500	1+
463.22924	16548	1+
463.56292	7794	
470.22411	457	
478.57331	1106	
478.90926	671	
486.72994	958	
503.24508	4541	1+
503.58044	3236	
503.91236	1938	
509.25135	1328	
509.75060	808	
634.77900	1438	
635.28702	747	
642.76160	453	
659.33603	1506	1+
728.32299	496	
1100.50599	2434	1+
1157.52610	8532	1+
1285.58631	14128	1+
1300.53107	3127	1+
1408.65227	5421	1+
END IONS

###FS:    #m/z: 801.32740 #charge   3
###MaxRes:#m/z:  0.00000 #charge-128
###MS: 897
###MSMS: 898
BEGIN IONS
TITLE=Cmpd 202, AutoMSn(801.3274), 15.2 min
RTINSECONDS=913.353
SCANS=MS: 897 MSMS: 898
PEPMASS=801.32740	89486
CHARGE=3+
335.70345	213	
404.21778	915	1+
418.14016	333	1+
422.23898	988	1+
450.10781	222	
525.31761	708	
529.23866	1178	
529.73723	546	
582.26813	4824	1+
590.32061	1337	1+
625.37212	327	
631.27474	216	
646.24665	366	1+
653.36695	2039	1+
660.29802	594	
675.25985	304	1+
693.28418	1331	1+
710.32667	2941	1+
719.22972	241	
730.76141	452	
731.28223	451	1+
737.32291	237	
767.30902	384	1+
768.80925	310	
782.30448	716	
782.81177	550	1+
785.40582	337	1+
788.28857	1412	1+
789.64501	237	
795.33532	1492	1+
795.65970	1261	1+
795.99128	1330	1+
797.60084	273	
801.32894	6292	1+
801.66001	5583	1+
801.99519	3812	1+
813.40417	1422	1+
839.36400	2460	1+
851.43777	394	1+
855.32688	199	
875.30697	429	1+
942.44041	2597	1+
974.35406	556	1+
981.36146	343	1+
982.37984	347	1+
991.35871	221	
999.39846	5556	1+
1009.96104	689	
1011.01666	244	
1055.40282	228	
1055.89316	312	
1057.44758	1331	1+
1078.28124	229	
1114.48798	2907	1+
1129.46316	354	1+
1134.39473	204	
1141.43295	476	1+
1159.43134	9365	1+
1171.71169	212	
1215.55356	748	1+
1225.54051	850	1+
1243.53651	8343	1+
1255.28937	434	
1288.49172	1022	1+
1311.52939	410	1+
1328.47260	436	1+
1345.49621	2189	1+
1375.56162	964	1+
1381.58374	408	1+
1403.56313	3977	1+
1595.73599	2201	1+
1692.62443	1378	1+
1694.65202	599	1+
1820.67673	1380	1+
2115.85737	774	1+
2132.77956	2889	1+
2255.83811	641	1+
END IONS

###FS:    #m/z: 678.29069 #charge   2
###MaxRes:#m/z:  0.00000 #charge-128
###MS: 897
###MSMS: 899
BEGIN IONS
TITLE=Cmpd 203, AutoMSn(678.2907), 15.2 min
RTINSECONDS=913.854
SCANS=MS: 897 MSMS: 899
PEPMASS=678.29069	44605
CHARGE=2+
361.69199	349	
415.70369	485	
476.70968	390	
502.75706	301	
503.23366	566	1+
518.73522	1025	
548.24593	490	
562.25849	262	
569.25069	589	
569.74365	278	
583.76567	944	1+
584.27505	385	
591.77022	518	
598.25118	283	
610.76315	308	
611.26880	362	
619.26865	499	
626.26313	345	
634.27745	256	
805.38984	267	
805.39255	1550	1+
876.43084	834	1+
1037.45275	1895	1+
1076.51531	3299	1+
1107.49536	6065	1+
1208.50996	2014	1+
1281.56265	11493	1+
1294.55832	26483	1+
1355.57157	3807	1+
END IONS

###FS:    #m/z: 503.24674 #charge   3
###MaxRes:#m/z:  0.00000 #charge-128
###MS: 897
###MSMS: 900
BEGIN IONS
TITLE=Cmpd 204, AutoMSn(503.2467), 15.2 min
RTINSECONDS=914.356
SCANS=MS: 897 MSMS: 900
PEPMASS=503.24674	42404
CHARGE=3+
330.17377	684	
434.21179	712	
462.89441	19466	1+
463.22819	11100	1+
463.56139	5425	1+
478.57580	876	
478.91013	523	
486.72642	454	
503.24653	4242	1+
503.57711	2275	
503.91831	1537	
526.82003	450	
551.26234	616	
551.75573	631	
634.78285	732	
635.28778	446	
650.76531	1280	
651.27255	849	
690.41259	558	
714.86574	479	
1017.48904	1914	1+
1157.52717	4301	1+
1251.71800	1243	1+
1285.58803	6309	1+
1408.66305	2979	1+
1411.71038	1769	1+
END IONS

###FS:    #m/z: 381.96604 #charge   2
###MaxRes:#m/z:  0.00000 #charge-128
###MS: 901
###MSMS: 902
BEGIN IONS
TITLE=Cmpd 205, AutoMSn(381.9660), 15.3 min
RTINSECONDS=917.382
SCANS=MS: 901 MSMS: 902
PEPMASS=381.96604	157100
CHARGE=2+
318.14667	499	
334.17709	864	
342.12486	1267	1+
345.16802	818	
345.71280	1696	
346.15824	1798	1+
351.22878	487	
360.13640	1938	
362.18784	463	
363.20845	5551	1+
368.26930	633	
369.53189	1009	
388.21730	682	1+
391.23319	613	
396.24662	1302	1+
401.23143	649	1+
403.23234	6507	1+
423.25900	3108	1+
429.21462	779	1+
431.22755	11194	1+
438.12159	669	
438.24360	492	
447.23960	802	1+
452.22956	961	1+
457.22052	446	
464.23853	648	1+
474.24492	3258	1+
514.29646	975	1+
516.30303	2925	1+
531.32478	1402	1+
533.31014	895	1+
536.34701	1169	1+
540.28038	465	
542.30218	768	1+
544.31005	2694	1+
549.22831	698	
554.27172	766	
554.77131	520	
559.32043	2389	1+
577.22815	562	
581.84356	501	
593.36218	2190	
594.26962	794	
602.36521	1429	1+
630.36962	2619	1+
638.72316	1100	1+
644.40009	503	
672.40323	1896	1+
681.03714	1088	1+
690.41458	18066	1+
696.38237	1612	1+
705.32741	1776	1+
712.41052	897	1+
713.23558	472	
722.33260	628	
741.40281	590	
END IONS

###FS:    #m/z: 678.29156 #charge   2
###MaxRes:#m/z:  0.00000 #charge-128
###MS: 901
###MSMS: 903
BEGIN IONS
TITLE=Cmpd 206, AutoMSn(678.2916), 15.3 min
RTINSECONDS=917.883
SCANS=MS: 901 MSMS: 903
PEPMASS=678.29156	73303
CHARGE=2+
303.67776	811	
361.19356	430	
438.71656	544	
491.72464	481	
503.24474	558	
583.75985	990	
584.25779	523	
591.77121	472	
604.76159	1077	
605.25544	849	
610.76797	494	
619.27563	746	
805.38664	1351	1+
830.39199	1483	1+
951.40884	1289	1+
1036.45359	4326	1+
1076.51064	3965	1+
1107.50134	7879	1+
1281.56918	14350	1+
1294.55886	40880	1+
1355.57748	5119	1+
END IONS

###FS:    #m/z: 801.32777 #charge   3
###MaxRes:#m/z:  0.00000 #charge-128
###MS: 901
###MSMS: 904
BEGIN IONS
TITLE=Cmpd 207, AutoMSn(801.3278), 15.3 min
RTINSECONDS=918.384
SCANS=MS: 901 MSMS: 904
PEPMASS=801.32777	74367
CHARGE=3+
393.20275	179	
405.21899	232	
417.13776	281	1+
422.23774	947	1+
525.31321	374	
529.23542	544	
529.74317	283	
544.22163	227	1+
557.75552	703	
558.25191	357	
565.22525	217	1+
582.26707	3447	1+
590.33300	233	
608.28317	302	
608.78352	289	1+
613.27921	269	
613.76552	454	
653.36978	1744	1+
660.29614	539	1+
664.24699	275	
673.25212	1004	1+
686.30799	205	
688.29728	211	
688.78761	230	
693.29155	425	1+
710.32304	1821	1+
719.22569	310	
762.41179	260	1+
773.30950	187	
788.28792	542	1+
790.29458	195	
794.96701	819	1+
795.31105	859	1+
795.65883	777	1+
801.32884	3454	1+
801.66470	2656	1+
801.99408	2893	1+
811.47810	302	
813.40307	1235	1+
821.37014	178	
839.36396	2029	1+
846.80902	270	
847.30939	242	
851.45382	524	1+
942.45011	1772	1+
974.34687	355	1+
991.34990	198	
999.40577	3142	1+
1009.96945	235	
1115.49407	193	
1141.41137	440	1+
1159.43204	5104	1+
1243.53098	4988	1+
1289.48758	570	1+
1346.50974	581	1+
1403.56128	1587	1+
1460.53759	553	1+
1563.59427	781	1+
1594.79528	1255	1+
1820.69928	918	1+
2113.86215	963	1+
2132.69709	1982	1+
END IONS

###FS:    #m/z: 381.96621 #charge   2
###MaxRes:#m/z:  0.00000 #charge-128
###MS: 905
###MSMS: 906
BEGIN IONS
TITLE=Cmpd 208, AutoMSn(381.9662), 15.4 min
RTINSECONDS=921.41
SCANS=MS: 905 MSMS: 906
PEPMASS=381.96621	218255
CHARGE=2+
318.14919	567	
342.11455	1156	1+
345.16360	2001	1+
345.71364	1301	
351.54769	413	
356.70396	846	1+
360.13330	4196	1+
362.18587	509	
363.20977	6064	1+
368.26944	622	
369.53292	899	
371.19996	568	
371.48486	740	
388.21840	1134	1+
388.89643	428	
391.22774	456	
396.23931	1603	1+
403.23183	8449	1+
409.75679	642	
423.25792	4171	1+
429.21964	794	1+
431.23112	10328	1+
434.21366	602	
438.24155	598	
447.24231	1014	1+
474.24514	4173	1+
481.25222	1996	1+
491.27602	706	
495.27083	477	
514.29470	898	1+
516.30544	3388	1+
531.31626	1193	1+
533.31609	1244	1+
536.33962	1340	1+
542.30051	636	
544.30898	3487	1+
559.32009	2866	1+
566.25047	479	
576.22745	818	1+
593.35841	3366	1+
594.25463	1084	1+
602.36932	1843	1+
628.32329	564	
630.37074	3859	1+
644.40401	528	
667.35671	1755	1+
668.38720	536	
672.39858	1450	1+
681.02012	639	
688.39025	1064	1+
690.41535	20706	1+
696.38396	1465	1+
697.04472	436	
699.20110	526	
704.33386	686	1+
705.32045	1092	1+
713.40670	1734	1+
722.34111	586	
724.35972	527	
741.39858	1014	1+
END IONS

###FS:    #m/z: 556.25187 #charge   2
###MaxRes:#m/z:  0.00000 #charge-128
###MS: 905
###MSMS: 907
BEGIN IONS
TITLE=Cmpd 209, AutoMSn(556.2519), 15.4 min
RTINSECONDS=921.911
SCANS=MS: 905 MSMS: 907
PEPMASS=556.25187	125163
CHARGE=2+
318.12225	383	
328.16502	436	
335.14664	1829	
373.18113	886	
430.18920	1774	1+
437.20254	463	
439.71279	596	
464.19073	2016	1+
487.22557	382	
510.24188	443	
512.24116	565	
519.24425	471	
533.23370	692	
548.21822	697	
556.25069	994	
556.75712	456	
565.23285	2295	1+
573.20876	411	
604.23474	1183	1+
622.25968	9218	1+
630.51892	376	
659.30780	390	
676.27404	415	
693.29626	6317	1+
729.35700	467	
732.31126	389	
733.29297	1493	1+
750.31673	28025	1+
760.30195	1427	1+
772.39243	544	
804.32787	855	
805.32011	1715	1+
819.35476	628	
844.36945	393	
861.38583	10175	1+
871.36946	483	
889.38029	2221	1+
898.38665	1620	1+
904.38894	928	1+
916.39469	8656	1+
990.44168	12581	1+
1020.46136	1923	1+
END IONS

###FS:    #m/z: 678.29158 #charge   2
###MaxRes:#m/z:  0.00000 #charge-128
###MS: 905
###MSMS: 908
BEGIN IONS
TITLE=Cmpd 210, AutoMSn(678.2916), 15.4 min
RTINSECONDS=922.412
SCANS=MS: 905 MSMS: 908
PEPMASS=678.29158	71748
CHARGE=2+
303.67558	397	
361.19080	491	
415.70013	330	
419.69390	297	
502.75140	363	
503.24378	685	
509.75812	339	
548.24624	404	
569.24419	525	
569.75724	288	
599.74740	383	
604.76406	1533	1+
634.26650	318	
639.26617	277	
805.39749	1650	1+
876.42454	1015	1+
951.41528	908	1+
1036.45436	2939	1+
1076.51208	3761	1+
1107.49942	6362	1+
1166.51024	1581	1+
1209.53488	1399	1+
1236.54964	1151	1+
1281.56690	12810	1+
1294.56151	28813	1+
1355.57820	4637	1+
END IONS

###FS:    #m/z: 556.25175 #charge   2
###MaxRes:#m/z:  0.00000 #charge-128
###MS: 909
###MSMS: 910
BEGIN IONS
TITLE=Cmpd 211, AutoMSn(556.2517), 15.4 min
RTINSECONDS=925.443
SCANS=MS: 909 MSMS: 910
PEPMASS=556.25175	167570
CHARGE=2+
318.11951	566	
335.15066	2419	
373.18281	640	
421.18331	721	
429.16297	650	
430.18738	1898	1+
447.17445	510	
452.70012	662	
464.19022	1478	
486.72128	535	
510.73165	1074	
511.23449	1347	1+
519.23524	516	
533.24239	607	
548.21180	842	
556.26161	824	
556.75243	618	
565.23860	2596	1+
574.15189	476	
604.24912	465	
622.26067	9266	1+
659.30743	470	
693.29575	7223	1+
732.30376	801	
733.29600	1493	1+
750.31630	31080	1+
760.30583	1779	1+
772.39817	462	
804.33152	778	
805.33312	1640	1+
819.34800	910	
828.90113	567	
861.38516	10622	1+
861.38553	1695	1+
871.36217	552	
878.41343	576	
889.38494	2577	1+
898.37928	1445	1+
916.39509	8560	1+
990.44224	13079	1+
END IONS

###FS:    #m/z: 382.21644 #charge   2
###MaxRes:#m/z:  0.00000 #charge-128
###MS: 909
###MSMS: 911
BEGIN IONS
TITLE=Cmpd 212, AutoMSn(382.2164), 15.4 min
RTINSECONDS=925.944
SCANS=MS: 909 MSMS: 911
PEPMASS=382.21644	165890
CHARGE=2+
318.15238	363	
334.18076	463	
342.11452	960	1+
345.17459	594	
345.71531	606	
346.15939	1500	1+
360.13201	2379	1+
362.19378	344	
363.20869	3565	1+
368.26499	384	
379.24910	637	1+
382.21473	295	
389.73348	337	
396.23944	1146	1+
403.23272	4630	1+
423.25932	2800	1+
429.22114	486	1+
431.22976	7327	1+
438.23740	410	
440.25553	496	
447.24665	342	
453.75233	429	
464.72932	293	
474.24482	2914	1+
483.50588	311	
491.27123	416	1+
505.32786	356	
514.30244	328	
516.31107	2490	1+
531.32102	836	1+
533.30902	705	1+
536.34184	683	
542.29794	536	1+
544.30486	2855	1+
549.22687	313	
559.32019	1897	1+
562.31125	1498	1+
562.78600	696	1+
577.21767	303	
593.35306	1751	1+
602.37637	1142	1+
611.28498	323	
630.36856	1960	1+
638.72370	582	1+
644.40263	359	
668.39030	873	1+
672.40308	1688	1+
681.02043	416	
690.41641	12494	1+
696.37479	539	
700.25741	334	
705.33641	1166	1+
712.42196	690	1+
722.34454	670	
741.40639	711	1+
END IONS

###FS:    #m/z: 508.95191 #charge   3
###MaxRes:#m/z:  0.00000 #charge-128
###MS: 909
###MSMS: 912
BEGIN IONS
TITLE=Cmpd 213, AutoMSn(508.9519), 15.4 min
RTINSECONDS=926.445
SCANS=MS: 909 MSMS: 912
PEPMASS=508.95191	97884
CHARGE=3+
342.11107	1317	1+
345.16362	774	
345.71326	822	
360.13482	5970	1+
363.20855	5202	1+
383.22232	657	
386.14858	4262	1+
395.78219	869	
403.22858	2679	1+
408.22229	1484	
410.89057	594	
411.71401	907	
413.21329	668	
423.25608	2159	1+
431.22975	6140	1+
434.21681	621	
471.24378	1125	
474.24601	1304	
499.23391	4855	1+
508.95282	581	
509.28402	1257	1+
516.30378	1470	1+
533.30941	4062	1+
544.31148	2564	1+
559.31479	1351	1+
562.30323	4020	1+
562.79039	1275	
566.24258	681	
568.27033	713	
574.14576	585	
581.84172	1636	
593.37137	714	
594.25434	2065	1+
612.30897	2592	1+
619.32751	823	
619.83593	951	
630.37216	2032	1+
633.32798	697	
633.82781	777	
644.34882	927	
661.36886	1932	1+
672.40434	1510	1+
681.02214	591	
688.40051	1308	1+
690.41714	21196	1+
696.36678	2186	1+
699.18342	642	
722.34159	6559	1+
740.41053	867	1+
758.42031	26860	1+
758.42160	3730	1+
765.43638	1120	1+
793.43326	3755	1+
818.51076	5625	1+
841.45793	1845	1+
876.46674	1403	1+
896.47219	3732	1+
905.47277	1337	1+
906.51445	2944	1+
921.45163	7222	1+
938.46955	2391	1+
944.47464	914	1+
955.55303	6326	1+
1052.62260	24184	1+
1152.55671	4211	1+
1163.65611	3865	1+
1251.72120	7204	1+
1393.73244	2706	1+
1411.75483	19518	1+
END IONS

###FS:    #m/z: 556.25180 #charge   2
###MaxRes:#m/z:  0.00000 #charge-128
###MS: 913
###MSMS: 914
BEGIN IONS
TITLE=Cmpd 214, AutoMSn(556.2518), 15.5 min
RTINSECONDS=929.467
SCANS=MS: 913 MSMS: 914
PEPMASS=556.25180	168531
CHARGE=2+
318.12095	650	
328.15888	448	
335.15005	2168	
373.18735	793	
430.19015	2087	1+
437.19926	408	
439.71019	615	
464.18869	1874	1+
510.73126	1603	1+
512.23156	431	
519.24493	504	
533.23988	668	
533.74032	469	
548.21448	632	
556.25058	919	
560.27716	594	
565.23671	2469	1+
573.19954	449	
605.23126	628	
622.26130	9709	1+
631.54003	503	
693.29641	6110	1+
732.30479	486	
733.29938	1430	1+
742.30492	596	
750.31782	28869	1+
760.30514	1207	1+
772.39411	794	1+
785.58464	504	
804.34383	754	
805.32445	1796	1+
813.75867	534	
819.34205	521	
845.36628	455	
861.38591	12623	1+
873.38676	578	
889.37803	2143	1+
898.37575	1412	1+
904.40071	1240	1+
916.39493	8333	1+
951.37362	408	
990.44599	12116	1+
END IONS

###FS:    #m/z: 549.28165 #charge   2
###MaxRes:#m/z:  0.00000 #charge-128
###MS: 913
###MSMS: 915
BEGIN IONS
TITLE=Cmpd 215, AutoMSn(549.2816), 15.5 min
RTINSECONDS=929.967
SCANS=MS: 913 MSMS: 915
PEPMASS=549.28165	69942
CHARGE=2+
313.11394	4450	
319.00887	1120	
381.17635	2027	
385.20749	4618	1+
398.20238	8723	1+
403.22887	1876	
425.21322	2755	
426.19797	8295	1+
443.22567	937	
464.21078	1098	
474.26516	3415	
482.22410	1125	
492.21626	1601	
509.23552	3427	
510.22151	6458	1+
527.24390	15535	1+
540.27555	1197	
540.78323	912	
553.29358	3024	1+
571.31866	57890	1+
654.34621	2058	1+
672.36574	19742	1+
END IONS

###FS:    #m/z: 523.28590 #charge   3
###MaxRes:#m/z:  0.00000 #charge-128
###MS: 913
###MSMS: 916
BEGIN IONS
TITLE=Cmpd 216, AutoMSn(523.2859), 15.5 min
RTINSECONDS=930.468
SCANS=MS: 913 MSMS: 916
PEPMASS=523.28590	32723
CHARGE=3+
322.17091	249	
339.16330	233	
359.17106	263	
360.13093	454	
363.20070	493	1+
376.19186	1286	1+
376.59975	475	
413.20969	203	
431.23384	242	
452.24508	226	
462.73146	248	
472.24593	267	
489.27257	2881	1+
520.26889	200	
523.27605	251	
544.30663	210	
548.81335	277	
572.30860	280	
590.32343	10245	1+
618.31479	386	1+
628.27071	209	
643.33873	856	1+
646.27361	278	
660.32312	262	
661.35935	7515	1+
669.93766	585	
671.33844	311	
690.42095	1144	1+
722.33052	292	
734.39556	536	1+
740.39798	1972	1+
756.38815	881	1+
756.39966	405	
758.41456	23585	1+
768.65920	334	
809.43033	609	1+
818.51576	209	
827.43563	4215	1+
845.44584	8760	1+
914.48463	215	
932.47631	3862	1+
941.62511	844	1+
END IONS

###FS:    #m/z: 549.28241 #charge   2
###MaxRes:#m/z:  0.00000 #charge-128
###MS: 917
###MSMS: 918
BEGIN IONS
TITLE=Cmpd 217, AutoMSn(549.2824), 15.6 min
RTINSECONDS=933.486
SCANS=MS: 917 MSMS: 918
PEPMASS=549.28241	132104
CHARGE=2+
313.11309	6000	
381.17688	3286	
385.20701	5995	1+
398.20197	14103	1+
403.22712	2135	
425.21198	3822	
426.19789	10481	1+
464.21054	1312	
474.26524	4097	
481.23706	1447	
482.22384	3307	1+
492.21415	2421	
509.23187	4450	
510.21899	8071	1+
527.24454	21930	1+
540.27647	1658	
540.77590	1488	
554.29470	3387	
571.31706	79957	1+
654.35082	1251	
672.36524	27218	1+
END IONS

###FS:    #m/z: 562.76208 #charge   2
###MaxRes:#m/z:  0.00000 #charge-128
###MS: 917
###MSMS: 919
BEGIN IONS
TITLE=Cmpd 218, AutoMSn(562.7621), 15.6 min
RTINSECONDS=933.987
SCANS=MS: 917 MSMS: 919
PEPMASS=562.76208	105943
CHARGE=2+
343.14421	1066	
370.16893	543	
371.13859	2282	
398.20713	496	
409.21826	2382	1+
418.72137	604	
426.19874	460	
436.70198	492	
440.16019	686	
449.21920	503	
485.19956	1531	
486.16695	5340	1+
493.21916	1086	
506.23480	789	
523.25873	13315	1+
527.24145	637	
533.23172	998	1+
545.24404	792	
556.26603	1254	1+
562.76128	905	
563.26300	695	
574.29161	473	
584.27316	1079	1+
593.29993	1136	1+
606.29537	1272	
622.32692	13316	1+
719.34546	474	
720.32428	1623	1+
737.35474	29046	1+
747.33567	1519	1+
792.36105	480	
836.41958	17682	1+
854.39449	1594	1+
855.38105	1293	1+
925.41488	1140	1+
943.43725	2915	1+
996.45281	2282	1+
1106.50327	45572	1+
1119.54190	4639	1+
END IONS

###FS:    #m/z: 523.28486 #charge   2
###MaxRes:#m/z:  0.00000 #charge-128
###MS: 917
###MSMS: 920
BEGIN IONS
TITLE=Cmpd 219, AutoMSn(523.2849), 15.6 min
RTINSECONDS=934.489
SCANS=MS: 917 MSMS: 920
PEPMASS=523.28486	104786
CHARGE=2+
357.17499	337	
359.16789	314	
369.70497	443	
376.19341	1806	
392.17189	462	
422.22287	377	
448.73943	412	
452.24698	307	
472.24189	593	
489.27608	5120	1+
514.27048	452	
521.26593	362	
557.26815	293	
573.30140	497	
588.30084	338	
590.32369	15927	1+
643.34453	1478	1+
659.34532	492	
661.35918	13763	1+
669.95324	709	1+
671.33951	498	
679.96125	299	
690.41062	365	
740.40370	4989	1+
756.40663	2255	1+
758.41347	39550	1+
767.83046	377	
768.57837	664	
809.41828	1070	1+
827.43422	336	
827.43936	7695	1+
845.44584	15361	1+
932.47842	6338	1+
942.46324	275	
942.62608	622	
END IONS

###FS:    #m/z: 562.76149 #charge   2
###MaxRes:#m/z:  0.00000 #charge-128
###MS: 921
###MSMS: 922
BEGIN IONS
TITLE=Cmpd 220, AutoMSn(562.7615), 15.6 min
RTINSECONDS=937.507
SCANS=MS: 921 MSMS: 922
PEPMASS=562.76149	193014
CHARGE=2+
343.14486	1302	
370.15869	915	
371.13625	2387	
376.60176	842	
388.16380	908	
392.19118	996	
409.21773	2781	1+
418.71860	687	
440.15950	864	
449.21364	707	
463.21942	897	
485.21367	1583	
486.17034	6649	1+
493.21662	3234	1+
498.72997	1003	
506.23447	956	
523.25929	18144	1+
534.22876	840	
539.25209	689	
545.23869	1002	
562.76526	1365	
563.26259	1004	
584.29959	1084	
593.30047	983	
606.29899	2578	
622.32911	17386	1+
720.32748	3850	1+
737.35519	37647	1+
747.34075	1754	1+
792.36391	1282	
836.42233	23800	1+
854.38705	3060	1+
926.40879	619	
943.43660	3441	1+
996.45473	3874	1+
1106.50428	61297	1+
1119.53964	4642	1+
END IONS

###FS:    #m/z: 549.28186 #charge   2
###MaxRes:#m/z:  0.00000 #charge-128
###MS: 921
###MSMS: 923
BEGIN IONS
TITLE=Cmpd 221, AutoMSn(549.2819), 15.6 min
RTINSECONDS=938.008
SCANS=MS: 921 MSMS: 923
PEPMASS=549.28186	172389
CHARGE=2+
313.11360	8271	
381.17752	3816	
385.20942	8575	1+
398.20208	18256	1+
403.22802	3834	
425.21179	4564	
426.19841	13994	1+
474.26335	5477	
481.23158	4326	1+
492.20947	3131	
509.23362	6322	
510.22233	10856	1+
527.24455	31348	1+
531.76475	1785	
540.27843	2810	
540.77769	2203	
553.29575	6153	1+
571.31778	112582	1+
655.34357	2165	
672.36485	36735	1+
END IONS

###FS:    #m/z: 523.28558 #charge   2
###MaxRes:#m/z:  0.00000 #charge-128
###MS: 921
###MSMS: 924
BEGIN IONS
TITLE=Cmpd 222, AutoMSn(523.2856), 15.6 min
RTINSECONDS=938.509
SCANS=MS: 921 MSMS: 924
PEPMASS=523.28558	144751
CHARGE=2+
322.18139	306	
339.16784	279	
342.14818	325	
359.16883	347	
369.70373	395	
376.19160	2786	1+
430.06718	464	
430.15191	588	
431.22211	306	
434.22806	328	
452.25134	345	
489.27660	4937	1+
572.31160	484	
588.30513	568	
590.32386	15945	1+
643.34369	1509	1+
661.36113	13068	1+
671.33913	463	
740.40338	5428	1+
756.39637	902	
756.40248	1491	1+
758.41466	40964	1+
768.57028	369	
809.42246	1055	1+
827.43682	7399	1+
828.43327	280	
845.44568	14226	1+
896.47631	583	1+
914.46949	745	1+
932.47895	6381	1+
942.46002	321	
END IONS

###FS:    #m/z: 850.81906 #charge   2
###MaxRes:#m/z:  0.00000 #charge-128
###MS: 925
###MSMS: 926
BEGIN IONS
TITLE=Cmpd 223, AutoMSn(850.8191), 15.7 min
RTINSECONDS=941.532
SCANS=MS: 925 MSMS: 926
PEPMASS=850.81906	306140
CHARGE=2+
333.18671	9360	1+
341.14686	1845	
346.12431	1596	
359.15201	4798	1+
417.15848	1916	
442.17971	1370	1+
460.19617	1705	
470.18689	3931	1+
488.19701	9048	1+
493.21665	26401	1+
496.55446	1285	
505.22245	1131	
506.15257	1309	
606.29530	16081	1+
620.19493	1769	1+
630.22083	2226	1+
648.22712	4124	1+
721.32648	16354	1+
745.24295	971	
748.29173	1317	
748.78671	816	
763.25318	4080	1+
792.36236	14138	1+
815.81151	1433	
816.30568	1143	
833.31095	1067	
833.82034	997	
839.26264	804	
875.40795	1111	
892.27307	1240	
910.29156	2539	1+
939.39682	7060	1+
963.31067	839	
981.32356	2607	1+
990.42855	1254	
1054.42480	10910	1+
1096.35240	1850	
1097.35113	1142	
1150.45995	951	
1209.42730	1678	
1210.43490	802	
1214.46067	14204	1+
1220.94738	977	
1343.50010	6796	1+
1458.52942	4962	1+
1541.56448	4418	1+
1559.57662	19354	1+
1619.63830	3048	1+
1637.65122	10473	1+
1683.63907	21825	1+
END IONS

###FS:    #m/z: 567.88982 #charge   3
###MaxRes:#m/z:  0.00000 #charge-128
###MS: 925
###MSMS: 927
BEGIN IONS
TITLE=Cmpd 224, AutoMSn(567.8898), 15.7 min
RTINSECONDS=942.033
SCANS=MS: 925 MSMS: 927
PEPMASS=567.88982	197743
CHARGE=3+
303.65433	1495	
333.18670	10971	1+
359.15650	1591	
384.61549	1812	
423.09907	1991	
449.13499	1980	
470.19466	4492	
475.18925	2347	1+
486.17089	1780	
488.19134	5500	1+
493.21573	64203	1+
499.19821	1530	
507.67873	1755	
523.25793	4153	1+
534.54920	1706	
539.68138	2135	
540.20360	2967	1+
540.55085	4901	1+
540.88594	2827	
553.75786	5788	
562.76458	1443	
606.29797	36800	1+
607.73389	5930	1+
609.16831	3074	
621.18293	2082	
622.32039	3136	1+
630.23597	3363	1+
648.22650	1974	
672.25279	2160	
697.77060	1907	
698.26943	1549	
703.31462	2152	
721.32627	35523	1+
737.34772	7881	1+
745.24573	5295	1+
763.25361	11056	1+
768.21483	3129	1+
771.27939	1446	
792.36356	24158	1+
836.42035	3944	1+
892.27430	2150	
892.28517	12750	1+
910.29085	13549	1+
939.39894	1590	
954.27869	2071	
1096.35408	11273	1+
1107.50582	23614	1+
1125.51425	7521	1+
1135.51311	4901	1+
1495.57439	6686	1+
1559.58172	5827	1+
END IONS

###FS:    #m/z: 562.76163 #charge   2
###MaxRes:#m/z:  0.00000 #charge-128
###MS: 925
###MSMS: 928
BEGIN IONS
TITLE=Cmpd 225, AutoMSn(562.7616), 15.7 min
RTINSECONDS=942.534
SCANS=MS: 925 MSMS: 928
PEPMASS=562.76163	183861
CHARGE=2+
333.18357	1412	
343.14641	924	
370.17769	490	
371.13952	2483	1+
388.16596	544	
398.20370	672	
409.21596	2371	1+
446.65137	660	
463.21958	643	
470.19355	558	
485.19736	1582	
486.17097	5413	1+
493.22046	7281	1+
506.23069	907	
523.25951	13040	1+
527.24582	630	
534.22552	598	
539.24816	658	
545.25688	614	
557.24533	532	
562.76071	867	
563.26022	1056	
571.31966	786	
584.26917	1308	1+
593.29293	2168	1+
606.30013	6638	1+
607.73571	563	
622.32714	12483	1+
631.25836	514	
694.34308	615	
720.32624	870	
721.32820	5352	1+
737.35327	27341	1+
745.24223	580	
747.33542	1517	1+
763.25251	846	
792.36275	3810	1+
836.40981	1169	1+
836.42228	15575	1+
854.38859	1929	1+
855.37315	799	
943.43922	2830	1+
996.44692	3513	1+
1106.50379	44032	1+
1119.53837	6512	1+
END IONS

###FS:    #m/z: 851.32894 #charge   2
###MaxRes:#m/z:  0.00000 #charge-128
###MS: 929
###MSMS: 930
BEGIN IONS
TITLE=Cmpd 226, AutoMSn(851.3289), 15.8 min
RTINSECONDS=945.556
SCANS=MS: 929 MSMS: 930
PEPMASS=851.32894	352742
CHARGE=2+
333.18665	9240	1+
341.14322	1642	
346.12279	1987	
359.15334	3054	
405.10781	892	
417.16002	1407	
442.18559	1676	1+
460.20264	2346	
470.18798	4292	1+
488.19539	9223	1+
493.21602	27116	1+
505.22478	1127	
506.15462	850	
577.18313	1016	
606.29506	15885	1+
620.20021	1978	1+
630.21806	2529	1+
648.22395	4174	1+
663.24761	806	
711.75386	837	
721.32466	16563	1+
745.23754	1063	
748.29056	1104	
748.78944	922	
763.25447	4957	1+
792.36310	14453	1+
810.31763	1383	
810.82375	814	
815.80559	1144	
816.31252	963	
875.39793	1029	
892.28132	1798	1+
910.28759	3162	1+
939.39972	6424	1+
963.32123	1003	
981.32187	2189	1+
990.41815	1983	1+
1054.42069	10950	1+
1096.35203	3559	1+
1150.45859	997	
1209.43076	1266	
1210.44444	832	
1214.46192	16399	1+
1220.94790	993	
1343.50311	7546	1+
1458.52098	1033	
1458.53125	6908	1+
1541.56971	4762	1+
1559.57539	21360	1+
1637.64215	9441	1+
1665.61307	2175	1+
1683.63983	22094	1+
1701.65015	76413	1+
END IONS

###FS:    #m/z: 567.88958 #charge   3
###MaxRes:#m/z:  0.00000 #charge-128
###MS: 929
###MSMS: 931
BEGIN IONS
TITLE=Cmpd 227, AutoMSn(567.8896), 15.8 min
RTINSECONDS=946.057
SCANS=MS: 929 MSMS: 931
PEPMASS=567.88958	234736
CHARGE=3+
303.65601	2492	
333.18752	9734	1+
346.12204	1747	
359.15090	1465	
361.16153	1900	
396.68602	1579	
423.09896	2072	
437.64142	1550	
449.13443	1805	
470.19520	3701	
476.19324	1696	
488.19244	4726	1+
493.21537	57481	1+
499.19388	1533	
507.67953	2036	
523.25675	3384	1+
539.67898	2216	
540.19882	3185	1+
540.55510	5283	1+
540.88121	2747	
553.75695	3094	
558.29297	4126	1+
568.27406	7352	1+
606.29749	33830	1+
607.73376	5740	1+
609.17137	2812	
621.17850	2212	
622.32017	2694	1+
630.22705	2747	1+
648.23056	1904	
697.77196	2042	
703.31486	1727	
721.32522	37163	1+
737.33180	5959	1+
745.24585	5688	1+
762.34888	2501	
763.25658	10984	1+
768.22031	6114	1+
774.35395	1618	
792.36274	20632	1+
836.42245	3650	1+
875.42500	6917	1+
892.28099	2106	
892.28245	12278	1+
910.29134	16814	1+
954.27644	1727	
954.30995	2446	1+
1054.43046	1697	
1096.34879	10903	1+
1107.50700	13243	1+
1125.51314	6981	1+
1137.56587	5221	1+
1343.50762	3524	1+
1495.58446	6415	1+
1559.57224	6903	1+
END IONS

###FS:    #m/z: 773.65476 #charge   3
###MaxRes:#m/z:  0.00000 #charge-128
###MS: 929
###MSMS: 932
BEGIN IONS
TITLE=Cmpd 228, AutoMSn(773.6548), 15.8 min
RTINSECONDS=946.558
SCANS=MS: 929 MSMS: 932
PEPMASS=773.65476	109347
CHARGE=3+
361.15700	1536	1+
382.15429	364	
389.15207	1072	1+
395.78383	274	
417.67262	257	
458.16693	489	
472.18286	544	1+
476.17968	2248	1+
478.17795	215	
488.24043	3928	1+
495.65139	249	
516.21438	513	
535.71219	274	1+
543.24533	221	
556.22497	313	1+
561.25660	1270	1+
571.24652	2207	1+
585.75516	280	
586.23321	260	1+
589.25913	2918	1+
593.75234	203	1+
599.73563	822	1+
607.24738	536	
607.74878	246	
615.23912	393	1+
634.75810	230	
643.26141	1459	1+
648.27386	4052	1+
668.79610	274	
684.27290	272	1+
691.28169	308	1+
699.27725	286	
700.93961	648	1+
701.61165	434	
706.94874	2748	1+
707.28161	3089	1+
707.61438	1841	1+
728.31310	200	1+
736.29186	267	
761.32073	259	1+
763.29967	4568	1+
764.82501	222	
767.65632	667	1+
767.98095	861	1+
768.31127	819	1+
772.52524	577	
773.31916	363	
773.65424	5199	1+
773.98600	4960	1+
774.32136	4174	1+
810.32174	383	
815.72015	221	
816.33982	236	
834.33818	3127	1+
879.32986	216	1+
902.84580	220	
907.37473	282	1+
916.82618	229	1+
918.43975	246	
921.37158	5370	1+
1049.41883	1325	1+
1083.41040	374	1+
1087.43475	826	1+
1106.45248	1522	1+
1122.48881	1108	1+
1199.46399	816	1+
1207.49332	322	
1269.51225	725	1+
1286.53116	928	1+
1339.51865	617	1+
1370.57432	912	1+
1398.57796	2970	1+
1449.58036	467	1+
1467.61052	972	1+
1485.60418	2134	1+
1503.58773	1267	1+
1537.65561	1826	1+
1556.64291	774	1+
1633.61927	559	1+
1671.70065	560	1+
1712.67986	747	1+
1730.68377	10686	1+
1843.75439	3030	1+
1958.79890	4197	1+
2099.79883	1543	1+
2118.82762	11616	1+
END IONS

###FS:    #m/z: 850.82000 #charge   2
###MaxRes:#m/z:  0.00000 #charge-128
###MS: 933
###MSMS: 934
BEGIN IONS
TITLE=Cmpd 229, AutoMSn(850.8200), 15.8 min
RTINSECONDS=949.577
SCANS=MS: 933 MSMS: 934
PEPMASS=850.82000	281389
CHARGE=2+
333.18760	6143	1+
341.14553	1388	
346.12336	1403	
359.15547	2739	
405.10791	693	
417.15326	1120	
442.18275	1129	1+
460.19967	2307	1+
470.18723	3787	1+
488.19544	6219	1+
493.21589	19883	1+
505.21940	1022	
506.15241	891	
577.19527	612	
605.17483	557	
606.29705	12745	1+
620.20077	1569	1+
630.22093	1520	1+
648.22652	3670	1+
663.24534	722	
712.25230	600	
720.19331	562	
721.32524	13291	1+
745.23598	848	
748.29670	825	
763.25831	3587	1+
792.36333	10601	1+
833.31654	680	
839.24999	540	
875.39590	782	
892.28042	662	
910.29240	2347	1+
939.39962	5410	1+
981.32613	2066	1+
990.42956	1570	1+
1054.42604	8302	1+
1096.34909	2690	1+
1150.44592	673	
1209.42306	832	
1214.45839	11761	1+
1220.96394	608	
1228.06111	815	
1343.49890	4320	1+
1343.50081	981	
1344.50234	637	
1458.52188	580	
1458.52784	4229	1+
1541.56664	3696	1+
1559.57500	14596	1+
1619.63837	1867	1+
1630.62024	2546	1+
1637.65051	7613	1+
1683.63906	13909	1+
END IONS

###FS:    #m/z: 567.88944 #charge   3
###MaxRes:#m/z:  0.00000 #charge-128
###MS: 933
###MSMS: 935
BEGIN IONS
TITLE=Cmpd 230, AutoMSn(567.8894), 15.8 min
RTINSECONDS=950.078
SCANS=MS: 933 MSMS: 935
PEPMASS=567.88944	194948
CHARGE=3+
333.18556	7930	1+
359.15063	1262	
361.16612	1251	
373.12865	1284	
423.09806	1356	
475.18852	2219	1+
488.19318	2561	
493.21628	43293	1+
507.67752	1589	
519.75528	3358	1+
520.24880	1647	
523.25507	1774	
537.28429	1423	
539.67953	1809	
540.55545	2512	
540.88858	2102	
541.22216	1720	
553.75219	1710	
558.29521	14491	1+
562.24921	3205	1+
562.75855	2553	1+
568.25798	1811	
568.78102	6804	1+
580.27777	2049	
606.29843	28812	1+
607.73524	3999	1+
609.16828	2545	1+
621.19115	2671	1+
622.30246	1850	1+
630.23933	2739	1+
648.22909	1394	
672.27555	1376	
697.76817	1973	1+
698.33137	1259	
703.31589	1636	
705.32704	1561	
721.32574	23890	1+
730.28093	1355	1+
737.35274	1242	
738.33647	2447	1+
745.24183	3929	1+
762.35305	7787	
763.27210	6939	1+
768.21898	2477	1+
774.34783	1898	1+
792.36205	15379	1+
836.42054	1468	1+
875.43403	20032	1+
892.27982	8123	1+
892.27992	1396	
910.29293	12492	1+
928.47220	1803	1+
939.38299	4430	1+
954.27577	1327	
954.30083	1523	1+
1096.35282	8532	1+
1107.50509	8695	1+
1125.50269	4214	1+
1137.56609	18375	1+
1495.58237	4880	1+
1559.57542	5172	1+
END IONS

###FS:    #m/z: 773.65225 #charge   3
###MaxRes:#m/z:  0.00000 #charge-128
###MS: 933
###MSMS: 936
BEGIN IONS
TITLE=Cmpd 231, AutoMSn(773.6522), 15.8 min
RTINSECONDS=950.579
SCANS=MS: 933 MSMS: 936
PEPMASS=773.65225	85074
CHARGE=3+
361.15290	1023	1+
375.12529	241	
389.15012	621	
458.16384	211	
472.18927	325	1+
476.17937	1907	1+
488.23776	2344	1+
507.19592	199	
516.21699	270	
524.20997	499	1+
543.22737	366	1+
553.73747	290	
554.24039	194	
561.26797	881	1+
571.25598	1325	1+
585.73816	197	
586.23342	236	1+
589.25608	1636	1+
599.73448	294	
600.24698	430	1+
625.23699	266	
635.74914	179	
643.26101	564	1+
648.27283	2345	1+
649.82480	165	
670.27576	309	1+
678.76805	361	
679.27367	446	1+
685.77728	235	1+
706.94933	1728	1+
707.28385	1048	1+
707.61979	1020	
716.58812	255	
726.29830	163	
739.30175	292	1+
763.30215	2892	1+
767.64827	475	1+
767.97914	539	1+
772.50457	246	
773.65379	2316	1+
773.98985	2544	1+
774.32353	1184	1+
777.81110	238	1+
810.32215	243	
834.33652	1705	1+
845.14507	187	
921.37331	4491	1+
931.40573	208	
1051.40385	358	
1052.42308	186	
1072.29359	269	
1106.45277	197	
1107.43524	190	
1213.50361	793	1+
1286.52266	617	1+
1381.55712	518	1+
1398.56843	1644	1+
1467.59724	577	1+
1471.56081	533	1+
1485.60124	1117	1+
1503.59442	1146	1+
1535.61247	473	1+
1538.68683	815	1+
1555.67782	451	1+
1730.68789	6736	1+
1843.75224	2285	1+
1958.79791	1778	1+
2118.82724	6233	1+
END IONS

###FS:    #m/z: 690.55258 #charge   2
###MaxRes:#m/z:  0.00000 #charge-128
###MS: 937
###MSMS: 938
BEGIN IONS
TITLE=Cmpd 232, AutoMSn(690.5526), 15.9 min
RTINSECONDS=953.612
SCANS=MS: 937 MSMS: 938
PEPMASS=690.55258	140984
CHARGE=2+
308.17921	1206	
361.15384	2460	
389.14867	2322	
476.17708	2987	
561.26785	1114	
571.25194	1771	
589.26119	1430	
602.26521	1227	
636.26726	1330	
636.51484	1385	
636.77395	2896	1+
648.94522	3029	1+
649.27951	2619	
665.28729	1542	
665.53441	2082	
665.78643	1423	
666.03791	1434	
686.55377	1452	
688.42021	8531	1+
718.30178	1105	
718.64578	1218	
724.31164	22674	1+
724.64520	20448	1+
724.98005	13822	1+
745.33295	1100	
762.00484	7973	1+
762.34187	7316	1+
762.67570	4159	
800.34666	11201	1+
800.68215	12216	1+
801.01780	7346	
847.68215	3489	1+
848.01766	4931	1+
848.34991	2912	
853.03450	1382	
853.36044	1399	
853.69163	63652	1+
854.02559	56004	1+
854.36035	42278	1+
1086.46444	1226	
1088.50776	19671	1+
1280.03892	19304	1+
1280.54087	16276	1+
1361.59796	9246	1+
1371.58850	4184	1+
1380.09381	20449	1+
END IONS

###FS:    #m/z: 567.88983 #charge   3
###MaxRes:#m/z:  0.00000 #charge-128
###MS: 937
###MSMS: 939
BEGIN IONS
TITLE=Cmpd 233, AutoMSn(567.8898), 15.9 min
RTINSECONDS=954.113
SCANS=MS: 937 MSMS: 939
PEPMASS=567.88983	81236
CHARGE=3+
333.18356	3652	1+
341.14792	598	
346.12902	826	
387.10213	827	
405.10349	1303	1+
406.22299	1118	
423.09898	1344	
433.22187	606	
436.64852	801	1+
449.13481	885	
460.21223	987	1+
470.19144	1244	
476.19100	2030	1+
481.20572	1794	1+
483.50999	590	
488.19230	1403	1+
493.21615	21295	1+
505.19426	1562	1+
515.27965	767	1+
519.75511	992	
520.13024	667	
520.24961	1226	1+
534.12915	725	
541.26631	989	
545.24215	859	1+
550.99065	623	
552.27966	648	
556.26624	1151	1+
558.29804	20903	1+
573.76014	610	
575.73483	651	
580.28046	747	
603.17592	920	
606.29875	14651	1+
609.17038	1197	1+
616.27890	648	
621.17855	1159	
630.22764	1025	1+
640.28453	1044	1+
697.76368	675	1+
698.35268	7145	1+
703.30862	1159	1+
705.33205	3635	1+
721.32497	13765	1+
738.22567	595	
745.25065	2360	1+
762.34584	14045	1+
774.35852	691	
792.36261	9315	1+
811.43923	6327	1+
867.44521	2115	1+
875.43188	13140	1+
892.28155	665	
892.29436	1576	1+
928.47282	832	1+
939.39899	910	1+
967.49834	2058	1+
984.91859	709	
990.42627	1288	1+
1073.56755	2881	1+
1137.57265	1619	1+
END IONS

###FS:    #m/z: 552.64343 #charge   1
###MaxRes:#m/z:  0.00000 #charge-128
###MS: 937
###MSMS: 940
BEGIN IONS
TITLE=Cmpd 234, AutoMSn(552.6434), 15.9 min
RTINSECONDS=954.615
SCANS=MS: 937 MSMS: 940
PEPMASS=552.64343	60994
CHARGE=1+
308.17975	1618	
313.11324	3753	
319.00538	1177	
361.15451	2136	
363.50658	1141	
364.16194	1290	
381.17691	1080	
385.20302	2158	1+
389.14873	3789	1+
398.20016	10020	1+
403.22405	1330	
416.20947	1918	
425.21182	1823	
426.19659	9960	1+
434.21947	1074	
455.73868	1518	
474.25603	1661	
476.18075	3844	
482.22471	1285	
489.87667	1511	
490.20682	7938	1+
490.54570	2406	1+
496.21042	1266	
499.24688	1662	
509.22651	10393	1+
527.24192	26599	1+
531.76693	1076	
544.24853	21276	1+
END IONS

###FS:    #m/z: 690.80308 #charge   2
###MaxRes:#m/z:  0.00000 #charge-128
###MS: 941
###MSMS: 942
BEGIN IONS
TITLE=Cmpd 235, AutoMSn(690.8031), 16.0 min
RTINSECONDS=957.647
SCANS=MS: 941 MSMS: 942
PEPMASS=690.80308	397175
CHARGE=2+
361.15080	4218	
389.14527	4286	
476.18070	4715	
571.25097	2242	
589.26158	2909	
636.27092	2457	
636.51762	2738	
636.78019	4390	1+
648.94242	3854	
649.27931	4353	
665.29040	4559	
665.54109	5152	
665.79126	4076	
666.04206	2681	
686.04567	2320	
686.30006	3228	
686.55482	2768	
688.42005	3578	
724.31126	44076	1+
724.64662	39568	1+
724.97894	24691	1+
745.32992	2402	
762.00683	14763	1+
762.34041	13847	1+
762.67340	8257	
800.34936	20854	1+
800.68261	21020	1+
801.01734	12169	
824.37063	3639	
824.87063	3031	
847.68338	6914	1+
848.01878	8947	1+
848.35243	5588	
853.35694	2651	
853.69085	125844	1+
854.02716	115865	1+
854.36099	82291	1+
1086.45974	2610	
1088.50638	31368	1+
1280.03608	38300	1+
1280.53862	34896	1+
1361.59934	15754	1+
1380.09653	42636	1+
1380.59778	40286	1+
END IONS

###FS:    #m/z: 552.64317 #charge   1
###MaxRes:#m/z:  0.00000 #charge-128
###MS: 941
###MSMS: 943
BEGIN IONS
TITLE=Cmpd 236, AutoMSn(552.6432), 16.0 min
RTINSECONDS=958.148
SCANS=MS: 941 MSMS: 943
PEPMASS=552.64317	175458
CHARGE=1+
308.17738	1389	
310.16310	1117	
313.11478	2805	
361.15246	2283	
363.50868	2283	
363.84097	849	
364.16123	1048	
375.13737	850	
381.17357	1051	
386.19943	844	
389.14976	3942	
398.19966	6694	1+
413.22270	981	
425.21093	1334	
425.52862	984	
426.19578	7955	1+
454.53343	871	
454.87301	1156	
455.21604	3126	1+
455.73866	1233	
459.23991	840	
464.21170	828	
472.19122	1725	1+
474.25998	1343	
476.18101	5051	1+
481.23002	1092	
484.20748	906	
489.87154	2493	
490.20858	5085	1+
490.54594	2375	1+
499.24657	2749	1+
507.19580	1442	
509.22696	8392	1+
527.24285	19497	1+
535.72700	1910	
544.24837	23327	1+
END IONS

###FS:    #m/z: 920.39674 #charge   3
###MaxRes:#m/z:  0.00000 #charge-128
###MS: 941
###MSMS: 944
BEGIN IONS
TITLE=Cmpd 237, AutoMSn(920.3967), 16.0 min
RTINSECONDS=958.649
SCANS=MS: 941 MSMS: 944
PEPMASS=920.39674	88398
CHARGE=3+
476.17635	508	
561.26031	374	
589.25891	476	
762.67954	308	
854.03684	329	
914.71278	290	
920.03960	425	
920.39711	16036	1+
920.73136	17570	1+
921.06569	13317	1+
1085.95596	308	
1086.45332	335	
1088.50473	2561	1+
END IONS

###FS:    #m/z: 690.80239 #charge   2
###MaxRes:#m/z:  0.00000 #charge-128
###MS: 945
###MSMS: 946
BEGIN IONS
TITLE=Cmpd 238, AutoMSn(690.8024), 16.0 min
RTINSECONDS=961.678
SCANS=MS: 945 MSMS: 946
PEPMASS=690.80239	354933
CHARGE=2+
361.15307	3433	
389.14748	3642	
476.18098	3785	
571.24974	2151	
589.26216	2074	
602.26626	2036	
636.26878	2953	
636.52135	2512	
648.94625	3534	
649.28206	2988	
665.28776	3429	
665.53988	4137	
665.78963	3001	
686.30634	2851	
686.54955	2180	
686.79724	2160	
688.42047	2348	
724.31269	32237	1+
724.64512	29692	1+
724.98059	19542	1+
762.00720	10942	1+
762.34135	11791	1+
762.67453	7030	
773.84541	3870	
774.34481	2164	
800.34746	17484	1+
800.68113	15738	1+
801.01851	8829	
824.36483	3279	
847.68619	6933	1+
848.01988	7188	1+
848.35435	5831	1+
853.36539	2725	
853.69081	97376	1+
854.02668	90313	1+
854.36012	65975	1+
904.38746	2615	
1085.96382	2101	
1088.50468	28751	1+
1280.03793	29152	1+
1280.53976	25250	1+
1361.60078	12938	1+
1380.09542	31468	1+
1380.59664	32239	1+
END IONS

###FS:    #m/z: 552.84392 #charge   1
###MaxRes:#m/z:  0.00000 #charge-128
###MS: 945
###MSMS: 947
BEGIN IONS
TITLE=Cmpd 239, AutoMSn(552.8439), 16.0 min
RTINSECONDS=962.178
SCANS=MS: 945 MSMS: 947
PEPMASS=552.84392	155001
CHARGE=1+
310.16859	750	
313.11507	1526	
361.15116	1393	
363.50787	1285	
364.16892	1132	
381.17957	715	
386.19492	661	
389.14737	3330	1+
395.84018	641	
398.20011	4563	1+
405.66601	665	
413.22441	1624	
425.21890	639	
425.53000	769	
425.86239	575	
426.19454	4918	1+
443.21975	644	
454.54767	739	
454.87081	967	
458.17025	764	
472.18285	731	
474.26395	817	
476.18073	4484	1+
481.22282	1565	1+
484.21012	717	
489.86918	1791	
490.21035	3298	1+
490.54931	1668	1+
507.19598	942	
509.22353	5510	1+
524.19555	830	
527.24178	11553	1+
544.24718	16139	1+
552.27006	734	
END IONS

###FS:    #m/z: 920.39610 #charge   3
###MaxRes:#m/z:  0.00000 #charge-128
###MS: 945
###MSMS: 948
BEGIN IONS
TITLE=Cmpd 240, AutoMSn(920.3961), 16.0 min
RTINSECONDS=962.679
SCANS=MS: 945 MSMS: 948
PEPMASS=920.39610	76713
CHARGE=3+
308.17486	350	
361.15570	216	
476.17649	305	
561.26559	208	
724.64869	167	
762.01255	155	
853.69276	235	
873.39465	240	
916.35359	230	
919.72560	318	
920.05897	206	
920.39518	8390	1+
920.72619	9568	1+
921.05985	6588	1+
925.05306	215	
1085.94788	274	
1086.44636	353	
1088.50185	1604	1+
END IONS

###FS:    #m/z: 611.79203 #charge   2
###MaxRes:#m/z:  0.00000 #charge-128
###MS: 949
###MSMS: 950
BEGIN IONS
TITLE=Cmpd 241, AutoMSn(611.7920), 16.1 min
RTINSECONDS=965.709
SCANS=MS: 949 MSMS: 950
PEPMASS=611.79203	72954
CHARGE=2+
329.12323	436	
457.18388	885	
490.24908	810	
586.22160	917	
594.28894	730	
601.27911	459	
604.20841	503	
618.31362	745	
689.34383	3960	1+
698.10711	629	
701.25452	6752	1+
800.32478	910	
849.37083	3206	1+
946.42802	53927	1+
END IONS

###FS:    #m/z: 574.93964 #charge   3
###MaxRes:#m/z:  0.00000 #charge-128
###MS: 949
###MSMS: 951
BEGIN IONS
TITLE=Cmpd 242, AutoMSn(574.9396), 16.1 min
RTINSECONDS=966.21
SCANS=MS: 949 MSMS: 951
PEPMASS=574.93964	49454
CHARGE=3+
333.18953	398	
345.17570	486	
361.20916	366	
373.12985	531	
384.19315	722	1+
405.23971	356	
424.21146	331	
438.22019	765	1+
457.18766	373	
464.72343	377	
470.23914	394	
472.22594	675	1+
490.24606	1462	1+
493.22282	2292	1+
497.74231	1206	1+
501.23147	856	
507.23418	1672	1+
516.24953	541	
558.29850	852	1+
570.31733	1799	1+
576.76684	410	
600.28322	803	1+
603.29208	323	
606.29834	685	
618.30752	3022	1+
628.26961	1598	1+
646.27767	5685	1+
654.75001	1136	
664.29156	3330	1+
689.34409	6273	1+
698.10886	361	
701.25378	2176	1+
713.35638	548	1+
721.32958	501	
731.36646	1234	1+
731.36811	589	
736.34029	397	
742.33993	379	
749.37869	2322	1+
749.38479	351	
759.35981	7816	1+
769.37555	630	1+
777.37327	4359	1+
786.72337	712	
825.44650	4570	1+
849.37373	3139	1+
856.42068	546	1+
859.03963	543	
867.43725	16856	1+
877.44019	353	
895.46263	1647	1+
929.40871	1247	1+
946.42880	26366	1+
953.48668	2612	1+
956.71026	448	
965.44677	862	1+
967.49961	15208	1+
995.49334	717	1+
1041.51490	22352	1+
END IONS

###FS:    #m/z: 920.39694 #charge   3
###MaxRes:#m/z:  0.00000 #charge-128
###MS: 949
###MSMS: 952
BEGIN IONS
TITLE=Cmpd 243, AutoMSn(920.3969), 16.1 min
RTINSECONDS=966.711
SCANS=MS: 949 MSMS: 952
PEPMASS=920.39694	53310
CHARGE=3+
308.18292	111	
420.19536	110	
458.15226	103	
476.18172	314	
505.27039	105	
544.75700	644	
545.24660	181	
571.25284	109	
589.24993	199	
854.03142	119	
870.35101	113	
870.83513	148	
873.36891	162	
916.06828	116	
919.69298	100	
920.05186	101	
920.39123	4251	1+
920.73201	3307	1+
921.05720	2565	1+
925.75134	256	1+
1086.46577	162	
END IONS

###FS:    #m/z: 611.79197 #charge   2
###MaxRes:#m/z:  0.00000 #charge-128
###MS: 953
###MSMS: 954
BEGIN IONS
TITLE=Cmpd 244, AutoMSn(611.7920), 16.2 min
RTINSECONDS=969.74
SCANS=MS: 953 MSMS: 954
PEPMASS=611.79197	101112
CHARGE=2+
329.12555	483	
457.18410	1057	
490.24965	563	
586.22328	1105	
618.31179	1153	
689.34254	4297	1+
701.25283	7216	1+
711.14327	479	
800.30890	719	
849.37778	3979	1+
946.42726	61341	1+
END IONS

###FS:    #m/z: 523.76696 #charge   2
###MaxRes:#m/z:  0.00000 #charge-128
###MS: 953
###MSMS: 955
BEGIN IONS
TITLE=Cmpd 245, AutoMSn(523.7670), 16.2 min
RTINSECONDS=970.241
SCANS=MS: 953 MSMS: 955
PEPMASS=523.76696	55153
CHARGE=2+
339.16691	169	
369.16445	164	
377.17166	826	
386.14891	1931	1+
408.22054	715	
408.83511	209	
456.18259	176	
465.21424	161	
471.23957	629	1+
489.27281	193	
490.25683	958	
498.24363	263	
499.23197	2099	1+
504.30742	233	
520.27177	394	1+
533.30561	1561	1+
584.31860	302	
590.33156	504	
591.30554	2388	1+
612.31240	1213	1+
643.35337	164	
644.33682	497	
661.36565	966	
662.34702	2607	1+
669.92050	204	
723.38240	282	
740.41343	173	
741.38985	644	1+
742.36562	179	
756.40309	456	1+
758.41120	20143	1+
767.44711	653	
767.84209	247	
768.57333	402	
768.66142	232	
828.41555	1135	1+
845.43684	178	
846.42840	2577	1+
932.46557	540	1+
933.46897	1488	1+
942.45972	1841	1+
END IONS

###FS:    #m/z: 574.93915 #charge   3
###MaxRes:#m/z:  0.00000 #charge-128
###MS: 953
###MSMS: 956
BEGIN IONS
TITLE=Cmpd 246, AutoMSn(574.9392), 16.2 min
RTINSECONDS=970.742
SCANS=MS: 953 MSMS: 956
PEPMASS=574.93915	45569
CHARGE=3+
333.18716	322	
373.14254	291	
384.19876	587	1+
395.78394	347	
433.71400	261	
465.21308	305	
470.24108	355	
483.21462	541	
484.25361	7975	1+
490.24387	934	1+
493.21876	1083	1+
499.74739	246	
501.22467	364	
506.25808	371	
507.22946	860	1+
530.26489	276	
545.23300	665	1+
560.29352	230	
570.32208	596	
571.31655	832	1+
573.74772	309	
587.31864	340	
600.28471	431	1+
602.27057	293	
606.29135	940	1+
618.30780	1979	1+
628.26833	493	1+
628.51717	332	
637.79254	325	
646.28019	3183	1+
654.75000	539	
664.29685	1970	1+
689.34129	3509	1+
701.25589	1038	1+
711.05850	327	
711.16006	525	1+
721.31967	1003	1+
731.36280	267	
731.37226	1087	1+
742.33191	415	1+
749.38121	1664	1+
759.35856	4855	1+
777.37553	2566	1+
792.35501	376	
806.36049	245	
825.44020	5137	1+
832.36471	248	
849.37200	2011	1+
855.40664	415	1+
859.03070	616	
867.43868	11663	1+
895.47432	1402	1+
946.42833	16301	1+
953.48748	1866	1+
956.68212	458	1+
968.50792	5159	1+
994.50711	852	1+
1031.47121	2043	1+
1041.51269	17735	1+
1152.52495	2218	1+
END IONS

###FS:    #m/z: 611.79182 #charge   2
###MaxRes:#m/z:  0.00000 #charge-128
###MS: 957
###MSMS: 958
BEGIN IONS
TITLE=Cmpd 247, AutoMSn(611.7918), 16.2 min
RTINSECONDS=973.771
SCANS=MS: 957 MSMS: 958
PEPMASS=611.79182	82218
CHARGE=2+
425.19983	318	
457.19034	798	
490.25417	490	
586.22781	1079	1+
594.28902	481	
618.31064	424	
689.34176	3297	1+
701.25179	5265	1+
800.31748	736	
849.37074	2736	1+
859.12292	311	
946.42793	41327	1+
END IONS

###FS:    #m/z: 523.76858 #charge   2
###MaxRes:#m/z:  0.00000 #charge-128
###MS: 957
###MSMS: 959
BEGIN IONS
TITLE=Cmpd 248, AutoMSn(523.7686), 16.2 min
RTINSECONDS=974.272
SCANS=MS: 957 MSMS: 959
PEPMASS=523.76858	67845
CHARGE=2+
358.15791	283	
360.15425	167	
367.15260	177	
371.69774	480	1+
377.17535	1139	1+
383.23183	136	
386.14901	1437	1+
402.18130	139	
407.68474	137	
408.22045	924	1+
414.21914	267	
422.71718	1025	1+
423.22607	283	
432.19471	167	
454.23912	184	
469.73426	209	
471.23858	828	1+
490.26412	871	
498.25108	281	
499.23407	1639	1+
514.76966	157	
521.28349	268	1+
523.76677	135	
533.30513	1579	1+
584.31693	461	1+
590.31217	313	
591.30698	2230	1+
612.31355	828	1+
614.31623	212	
644.34252	754	1+
661.36027	418	
662.34568	2423	1+
671.33401	408	1+
734.34568	176	
741.38618	666	1+
741.39843	179	
756.39923	212	
758.40955	17858	1+
767.82057	676	1+
768.57193	541	
810.41304	327	1+
828.42236	1160	1+
846.43061	2908	1+
856.05237	285	
932.45587	576	1+
932.47463	160	
933.46848	1519	1+
942.45120	884	1+
952.64043	309	
END IONS

###FS:    #m/z: 445.23180 #charge   2
###MaxRes:#m/z:  0.00000 #charge-128
###MS: 957
###MSMS: 960
BEGIN IONS
TITLE=Cmpd 249, AutoMSn(445.2318), 16.2 min
RTINSECONDS=974.773
SCANS=MS: 957 MSMS: 960
PEPMASS=445.23180	15682
CHARGE=2+
311.17948	125	
322.18178	468	1+
328.20431	288	
341.19903	104	
357.19906	103	
371.18363	296	1+
385.18503	196	
388.22469	467	1+
403.20327	163	
412.21281	180	
421.20403	174	
424.21237	158	
427.24935	204	1+
428.68415	115	
436.23140	189	
438.71221	108	
441.28404	182	
443.28718	122	
452.22592	271	1+
469.25325	2010	1+
485.22926	241	1+
503.25177	1038	1+
510.70004	365	
511.30212	124	
520.24639	116	
528.32119	1564	1+
543.25296	112	
586.30756	176	
602.32343	657	1+
615.28458	369	1+
627.37926	276	
632.31270	4108	1+
642.30968	159	
728.43515	508	
797.43371	114	
799.48080	151	
873.36797	176	
END IONS

###FS:    #m/z: 587.78433 #charge   2
###MaxRes:#m/z:  0.00000 #charge-128
###MS: 961
###MSMS: 962
BEGIN IONS
TITLE=Cmpd 250, AutoMSn(587.7843), 16.3 min
RTINSECONDS=977.797
SCANS=MS: 961 MSMS: 962
PEPMASS=587.78433	40409
CHARGE=2+
329.12414	587	
341.14492	484	
383.68732	163	
399.09307	208	
412.18638	444	
423.19624	187	
426.18657	152	
440.20878	556	
457.21161	210	
463.22445	163	
476.17270	194	
489.26958	213	
493.21761	377	
500.77603	168	
506.21954	144	
528.75487	158	
544.75272	158	
551.29526	149	
554.25666	996	1+
568.29537	323	1+
571.31876	155	
572.24228	281	1+
584.30708	146	
586.31787	4838	1+
586.75182	363	1+
594.28931	220	
606.29707	399	1+
608.25234	198	
657.35389	2044	1+
669.26569	2674	1+
677.86692	1380	1+
721.32199	615	1+
740.33869	406	1+
750.32534	171	
768.33570	897	1+
801.63472	188	
805.35919	146	
817.38673	1749	1+
914.43758	20179	1+
924.62684	353	1+
1062.47451	2780	1+
1110.56751	802	1+
END IONS

###FS:    #m/z: 864.83521 #charge   2
###MaxRes:#m/z:  0.00000 #charge-128
###MS: 961
###MSMS: 963
BEGIN IONS
TITLE=Cmpd 251, AutoMSn(864.8352), 16.3 min
RTINSECONDS=978.298
SCANS=MS: 961 MSMS: 963
PEPMASS=864.83521	23630
CHARGE=2+
333.18667	976	1+
346.12124	275	
359.15318	378	1+
405.10404	120	
417.15788	213	
460.19510	128	
470.18440	289	
488.19310	798	1+
493.21692	3058	1+
603.16599	283	1+
606.29758	1503	1+
620.19765	243	1+
630.21454	142	
648.22806	453	1+
712.15380	116	
721.32508	2257	1+
745.23977	116	
763.26775	383	
772.52408	282	
792.35891	2214	1+
793.79725	475	1+
847.84131	157	
855.82389	251	
856.33031	231	1+
861.92700	145	
867.31851	120	
919.27856	210	
937.30624	502	1+
946.39688	129	
966.40977	979	1+
990.31447	177	
1008.32141	133	
1009.32482	219	
1081.43642	912	1+
1092.37043	226	
1123.34688	195	
1236.46186	118	
1241.45337	948	1+
1253.14813	120	
1370.49682	158	
1371.50677	166	
1728.65670	2131	1+
END IONS

###FS:    #m/z: 523.76851 #charge   2
###MaxRes:#m/z:  0.00000 #charge-128
###MS: 961
###MSMS: 964
BEGIN IONS
TITLE=Cmpd 252, AutoMSn(523.7685), 16.3 min
RTINSECONDS=978.799
SCANS=MS: 961 MSMS: 964
PEPMASS=523.76851	52109
CHARGE=2+
307.17046	124	
339.18211	136	
345.31365	128	
358.14697	118	
359.15397	292	1+
365.19379	134	
370.70092	162	
376.18908	137	
377.17899	734	1+
386.14534	1146	1+
402.17762	182	
408.22200	517	1+
408.84477	128	
430.21435	120	
432.20260	150	
463.22145	169	
466.73000	282	1+
469.75528	155	
471.23754	386	
473.22965	240	1+
480.16066	113	
490.25621	580	1+
499.23140	659	1+
520.30203	221	
522.31070	139	
526.27584	175	
533.30882	881	1+
590.31619	254	
591.30476	1540	1+
612.31451	519	1+
630.32879	183	
644.33392	174	
661.36500	557	
662.34459	1539	1+
671.36474	144	
741.38378	374	1+
758.41132	10189	1+
768.57781	390	
769.91949	168	
828.43396	520	1+
846.43494	1654	1+
933.45382	541	1+
942.44827	348	1+
END IONS

###FS:    #m/z: 587.78359 #charge   2
###MaxRes:#m/z:  0.00000 #charge-128
###MS: 965
###MSMS: 966
BEGIN IONS
TITLE=Cmpd 253, AutoMSn(587.7836), 16.4 min
RTINSECONDS=981.823
SCANS=MS: 965 MSMS: 966
PEPMASS=587.78359	76741
CHARGE=2+
329.12344	742	
341.14346	985	
412.20269	415	
440.21295	896	1+
472.24066	220	
493.21425	526	
531.73818	1329	
532.23966	332	
554.22470	405	
555.78218	593	
556.27704	227	
568.29509	450	1+
572.21567	323	
586.31471	7463	1+
587.78457	256	
606.29649	336	
623.24375	368	
657.35636	2877	1+
669.26364	4357	1+
677.61543	315	
677.85267	709	
678.91838	2077	1+
679.13283	329	
697.03774	424	
740.33218	259	
768.32705	1367	1+
817.38362	2003	1+
898.41262	221	
914.43669	31726	1+
END IONS

###FS:    #m/z: 864.83376 #charge   2
###MaxRes:#m/z:  0.00000 #charge-128
###MS: 965
###MSMS: 967
BEGIN IONS
TITLE=Cmpd 254, AutoMSn(864.8338), 16.4 min
RTINSECONDS=982.324
SCANS=MS: 965 MSMS: 967
PEPMASS=864.83376	48476
CHARGE=2+
333.18762	1565	1+
339.29921	140	
341.14398	328	
346.12192	399	1+
359.14979	379	
442.18661	334	1+
460.20044	203	
470.18713	586	1+
488.19581	1174	1+
493.21535	4002	1+
505.21937	253	
506.14075	190	
520.13799	128	
548.17577	130	
606.30346	2461	1+
630.20222	436	1+
630.50610	164	
648.23287	961	1+
685.74894	147	
721.32456	3171	1+
743.25999	261	1+
745.24114	216	
763.24865	920	1+
784.80785	229	
792.36789	2075	
801.64130	371	
802.76969	789	
803.02728	128	
919.29586	316	1+
937.29223	663	1+
966.40175	1091	1+
990.34672	134	
1008.34725	270	
1009.34416	152	
1081.43193	690	
1082.43025	305	
1092.36856	302	
1123.37858	207	
1236.46072	183	
1241.45453	1767	1+
1370.48016	174	
1585.64544	2218	1+
1710.65082	923	1+
1728.65527	3772	1+
END IONS

###FS:    #m/z: 449.77794 #charge   2
###MaxRes:#m/z:  0.00000 #charge-128
###MS: 965
###MSMS: 968
BEGIN IONS
TITLE=Cmpd 255, AutoMSn(449.7779), 16.4 min
RTINSECONDS=982.825
SCANS=MS: 965 MSMS: 968
PEPMASS=449.77794	45627
CHARGE=2+
311.18454	1250	
325.22386	395	
328.20768	2349	1+
355.71673	249	
391.24676	311	
424.26542	261	
426.27433	244	
437.24623	280	
441.28897	2634	1+
454.27661	546	
469.25447	246	
503.25432	258	
511.28593	268	
526.30415	582	
528.32200	16824	1+
533.94554	332	
625.38052	302	
627.38885	5013	1+
632.31610	858	1+
684.41414	428	
726.42884	456	
728.44045	7172	1+
738.42502	910	
781.46707	373	
797.46250	309	
799.47397	2861	1+
END IONS

###FS:    #m/z: 587.78366 #charge   2
###MaxRes:#m/z:  0.00000 #charge-128
###MS: 969
###MSMS: 970
BEGIN IONS
TITLE=Cmpd 256, AutoMSn(587.7837), 16.4 min
RTINSECONDS=985.843
SCANS=MS: 969 MSMS: 970
PEPMASS=587.78366	78933
CHARGE=2+
329.12565	679	
335.15915	195	
341.14768	1157	1+
358.17898	370	
361.19926	223	
412.19943	451	
435.57072	290	
440.20716	1059	1+
489.25351	238	
493.21507	864	1+
511.23801	291	
515.24177	202	
531.74425	700	
532.24373	286	
536.21832	231	
554.23694	401	
555.78217	389	
556.28378	466	
568.30910	233	
586.31621	5926	1+
606.30487	483	
623.28070	254	
657.35143	2767	1+
669.26118	3270	1+
677.34556	251	
677.87041	1586	1+
723.35860	202	
768.33337	957	1+
817.37929	2462	1+
824.42846	203	
896.42318	249	
914.43769	28621	1+
924.61107	915	1+
1037.50278	251	
END IONS

###FS:    #m/z: 864.83464 #charge   2
###MaxRes:#m/z:  0.00000 #charge-128
###MS: 969
###MSMS: 971
BEGIN IONS
TITLE=Cmpd 257, AutoMSn(864.8346), 16.4 min
RTINSECONDS=986.344
SCANS=MS: 969 MSMS: 971
PEPMASS=864.83464	52800
CHARGE=2+
333.18693	1139	1+
339.29552	144	
341.14649	299	
359.15149	717	1+
399.15180	235	
417.15866	175	
443.18152	300	
460.19884	351	
470.18458	643	1+
488.19450	1257	1+
493.22092	3592	1+
506.14928	228	
606.30326	2061	1+
620.22303	267	1+
630.21349	341	1+
635.62572	262	
648.22266	733	1+
685.74407	343	
686.23619	235	
721.32557	2951	1+
730.00775	156	
730.17170	666	
730.50054	257	1+
731.26238	265	
745.24725	287	
763.25358	550	1+
792.36622	1918	
874.61889	145	
919.29030	315	1+
937.30459	585	1+
966.40405	1018	1+
990.33380	232	
1008.32121	343	
1009.34378	157	
1081.43489	793	
1082.42748	291	
1092.37081	233	
1123.36182	264	
1241.45911	1555	1+
1253.11940	341	
1485.55255	172	
1585.64655	1966	1+
1710.63921	1068	1+
1728.66440	2713	1+
END IONS

###FS:    #m/z: 449.77779 #charge   2
###MaxRes:#m/z:  0.00000 #charge-128
###MS: 969
###MSMS: 972
BEGIN IONS
TITLE=Cmpd 258, AutoMSn(449.7778), 16.4 min
RTINSECONDS=986.845
SCANS=MS: 969 MSMS: 972
PEPMASS=449.77779	49275
CHARGE=2+
311.17981	1162	1+
328.20802	1638	1+
365.21702	195	
424.25803	358	
432.19155	294	
441.28956	1940	1+
450.27143	219	
526.30582	247	
528.32350	13452	1+
625.36282	217	
627.39405	4115	1+
632.31911	722	1+
636.65641	322	
684.40854	303	
710.41393	333	
726.42604	364	
728.43836	5692	1+
738.42154	804	
781.46499	1573	1+
790.72164	197	
797.46089	222	
799.47887	1781	1+
END IONS

###FS:    #m/z: 752.53695 #charge   1
###MaxRes:#m/z:  0.00000 #charge-128
###MS: 973
###MSMS: 974
BEGIN IONS
TITLE=Cmpd 259, AutoMSn(752.5370), 16.5 min
RTINSECONDS=989.862
SCANS=MS: 973 MSMS: 974
PEPMASS=752.53695	33654
CHARGE=1+
341.14671	543	1+
343.14110	312	
358.15562	795	1+
361.14552	331	
382.12894	254	
389.14395	226	
401.13752	209	
460.18810	290	1+
466.20234	192	
470.18632	305	
473.16983	467	1+
488.20299	986	1+
492.14463	792	
501.17218	369	
511.20864	318	1+
530.75130	352	
531.21883	375	1+
546.22926	242	1+
557.22026	398	1+
574.22394	203	
576.22496	199	
577.23034	453	1+
585.23565	232	1+
587.21651	484	1+
589.28007	228	
595.27813	257	
602.19350	654	1+
612.03047	193	
612.27660	250	
621.19932	718	1+
633.24102	231	
636.94549	243	
637.26750	207	
645.26690	228	1+
648.22060	605	1+
658.25641	324	1+
660.26094	555	1+
672.24406	276	1+
675.97759	265	1+
676.28141	761	1+
688.76921	276	1+
693.79591	260	
700.30168	233	
703.29841	306	1+
705.97150	280	
706.29697	903	1+
706.63682	711	1+
706.97621	642	1+
711.97557	3509	1+
712.30603	3277	1+
712.64690	1974	1+
716.29061	303	1+
731.29814	234	
734.26844	333	
744.85315	243	1+
745.25923	628	1+
747.28715	281	
748.84411	287	1+
752.31665	280	1+
END IONS

###FS:    #m/z: 449.77694 #charge   2
###MaxRes:#m/z:  0.00000 #charge-128
###MS: 973
###MSMS: 975
BEGIN IONS
TITLE=Cmpd 260, AutoMSn(449.7769), 16.5 min
RTINSECONDS=990.363
SCANS=MS: 973 MSMS: 975
PEPMASS=449.77694	34679
CHARGE=2+
311.18048	532	
325.22925	198	
328.20783	1006	1+
341.18548	183	
385.22165	212	
391.23581	362	
415.17266	209	
424.26265	152	
432.19735	598	
441.28811	1054	1+
447.26875	148	
448.26351	301	
450.23947	151	
454.26964	586	
469.26414	181	
503.26058	194	
526.31080	483	
528.32248	9307	1+
533.94212	310	
627.39204	2638	1+
632.32006	387	1+
684.41353	242	
710.43013	190	
728.43840	4159	1+
738.42969	1046	1+
738.66565	184	
781.47022	547	1+
799.47660	1819	1+
END IONS

###FS:    #m/z: 576.89325 #charge   3
###MaxRes:#m/z:  0.00000 #charge-128
###MS: 973
###MSMS: 976
BEGIN IONS
TITLE=Cmpd 261, AutoMSn(576.8932), 16.5 min
RTINSECONDS=990.865
SCANS=MS: 973 MSMS: 976
PEPMASS=576.89325	27706
CHARGE=3+
333.18683	988	1+
336.62029	164	
345.14731	213	1+
382.13074	358	
389.11702	182	
398.11950	201	
413.22978	313	1+
448.21577	157	
451.12166	257	1+
458.22572	172	
460.15253	323	1+
470.18379	197	
476.17318	382	
483.70390	183	
488.20061	727	1+
493.21498	5788	1+
500.63677	496	1+
521.24840	627	1+
541.21343	150	
574.25513	339	1+
576.75978	214	
577.28057	363	1+
580.28329	374	1+
586.31530	201	1+
606.30005	2356	1+
618.31622	226	
621.19382	371	1+
630.22834	262	
630.53505	203	
636.17043	187	
646.28194	159	
648.22464	151	
703.31768	330	
712.14935	192	
721.32467	3910	1+
745.25050	156	
747.26886	509	1+
759.37491	165	
763.25017	2567	1+
772.52584	679	
777.34092	258	1+
789.37946	156	
792.36059	2016	1+
867.43425	1129	1+
937.29775	955	1+
943.50912	261	1+
946.42188	1134	1+
967.48665	917	1+
1031.47335	618	1+
1123.35375	346	
1124.36907	275	
END IONS

###FS:    #m/z: 753.06850 #charge   3
###MaxRes:#m/z:  0.00000 #charge-128
###MS: 977
###MSMS: 978
BEGIN IONS
TITLE=Cmpd 262, AutoMSn(753.0685), 16.6 min
RTINSECONDS=993.889
SCANS=MS: 977 MSMS: 978
PEPMASS=753.06850	75081
CHARGE=3+
341.14417	1363	1+
359.15357	564	1+
376.11739	361	1+
381.14370	345	1+
389.14755	578	1+
405.10502	455	
410.16601	311	
417.16684	484	1+
450.74364	296	
460.18784	358	
470.19148	972	1+
473.17442	1230	1+
488.19738	1390	1+
492.13986	1127	
501.17818	1269	1+
505.20873	339	1+
511.20360	492	1+
518.19405	722	1+
530.74616	289	
531.22596	614	1+
538.22064	436	1+
545.23590	380	1+
577.21558	661	1+
587.21141	552	1+
587.32856	517	1+
594.74792	336	1+
595.28203	488	
598.59562	496	1+
598.93611	373	
599.26339	380	1+
602.20999	928	1+
605.21834	1012	1+
612.28716	286	
621.18599	486	
622.37575	502	
630.79739	628	1+
631.27909	708	
633.22483	364	1+
636.60845	421	
636.94520	426	
642.25219	524	1+
648.23745	842	1+
654.21924	356	1+
659.25856	686	1+
675.63254	365	1+
676.28285	1124	1+
678.89704	394	
685.24765	302	
693.75985	279	
694.27667	376	1+
705.96509	1643	1+
706.30412	1903	1+
706.62854	1273	1+
711.97702	8175	1+
712.30990	7484	1+
712.64207	4161	1+
716.27622	532	1+
734.26136	838	1+
745.01939	311	
745.25681	572	1+
747.31045	686	1+
749.28639	497	1+
753.29156	355	1+
763.25635	6042	1+
787.29970	613	1+
805.31226	414	
815.71787	381	
816.05224	433	
830.32397	457	1+
833.32918	439	1+
848.34348	2549	1+
858.32637	2104	1+
862.32558	667	1+
876.32364	466	1+
876.33682	6733	1+
900.45909	690	1+
907.39249	448	
962.44503	495	1+
973.41349	439	1+
1018.92702	293	
1059.94043	299	
1102.44842	367	
1347.60285	3204	1+
1375.51713	1070	1+
1403.59789	580	1+
1457.59840	865	1+
1475.66262	1585	1+
1514.65554	1041	1+
1532.68700	7108	1+
1633.74353	5349	1+
1793.75363	2480	1+
1907.80476	2650	1+
2133.90066	2889	1+
END IONS

###FS:    #m/z: 582.79520 #charge   2
###MaxRes:#m/z:  0.00000 #charge-128
###MS: 977
###MSMS: 979
BEGIN IONS
TITLE=Cmpd 263, AutoMSn(582.7952), 16.6 min
RTINSECONDS=994.39
SCANS=MS: 977 MSMS: 979
PEPMASS=582.79520	34650
CHARGE=2+
334.17394	239	
345.16482	375	
366.67484	462	
376.22671	183	
390.20963	261	
395.80144	180	
414.23276	348	
433.23944	445	
444.22158	182	
457.72417	572	
461.24808	198	
488.28579	579	1+
493.23126	324	
508.22324	413	
510.21620	189	
541.27240	894	1+
558.29645	10822	1+
562.98621	326	
567.29635	277	
579.28150	456	1+
586.31223	431	
606.30601	214	
607.29210	554	1+
669.26444	276	
680.37971	185	
721.32185	260	
732.34247	1231	1+
789.36440	8321	1+
798.74009	197	
902.44341	794	1+
902.44581	5080	1+
913.48853	182	
914.44071	1548	1+
924.44584	210	
1065.49780	207	
END IONS

###FS:    #m/z: 550.91628 #charge   3
###MaxRes:#m/z:  0.00000 #charge-128
###MS: 977
###MSMS: 980
BEGIN IONS
TITLE=Cmpd 264, AutoMSn(550.9163), 16.6 min
RTINSECONDS=994.891
SCANS=MS: 977 MSMS: 980
PEPMASS=550.91628	24446
CHARGE=3+
313.11490	206	
330.16393	195	
360.14806	730	1+
363.20867	580	1+
389.14692	196	
398.20203	456	
399.19138	802	1+
410.15923	158	
424.19340	288	1+
426.19926	819	1+
434.18886	199	
436.69621	219	1+
456.22462	224	1+
473.22415	884	1+
476.19055	212	
479.21180	166	
482.22531	381	1+
488.20114	227	1+
493.22792	304	1+
499.24126	275	1+
504.57176	182	
509.22726	711	1+
513.22842	196	
513.54663	165	
522.23975	178	
527.23739	2107	1+
535.81830	185	
536.23221	178	
538.23971	311	1+
543.24359	330	1+
545.26103	1028	1+
546.73147	310	1+
547.62555	168	
549.16721	258	
550.32915	186	
550.91542	3005	1+
551.25926	2289	1+
551.57419	631	1+
557.11826	622	1+
562.30652	673	1+
568.27383	233	1+
571.31932	5602	1+
586.31880	439	1+
593.25305	234	1+
599.32323	154	
625.23290	230	1+
645.28314	377	1+
672.35912	1696	1+
681.30102	575	1+
684.34449	169	
688.28843	262	
696.29763	267	1+
696.75970	218	
707.33058	257	1+
712.15299	180	
719.27923	231	1+
722.33584	1390	1+
760.82251	314	1+
816.31798	2700	1+
835.43879	384	1+
919.31598	340	1+
928.47301	2010	1+
944.40205	405	1+
1079.54198	1093	1+
1088.50347	1392	1+
1104.54202	512	1+
1178.51737	3138	1+
1178.52484	316	
1179.52628	271	
1189.88726	350	
1203.52592	1797	1+
1274.56731	717	1+
1288.56198	526	1+
1377.62581	3667	1+
1521.66748	371	1+
1537.64884	6288	1+
END IONS

###FS:    #m/z: 700.30738 #charge   3
###MaxRes:#m/z:  0.00000 #charge-128
###MS: 981
###MSMS: 982
BEGIN IONS
TITLE=Cmpd 265, AutoMSn(700.3074), 16.6 min
RTINSECONDS=997.916
SCANS=MS: 981 MSMS: 982
PEPMASS=700.30738	123144
CHARGE=3+
335.14963	5007	1+
361.12547	665	
463.20329	11246	1+
483.72767	634	
495.30324	2151	1+
514.19844	613	
526.27427	946	
526.77237	587	
585.27293	1447	1+
611.79468	1037	
612.30466	613	
623.35374	9225	1+
623.74445	1693	
626.26839	12956	1+
634.61696	753	
640.38979	1108	1+
646.30113	595	
648.79138	856	
665.82334	726	
686.29044	577	
691.81078	1219	
692.36212	1271	
692.38027	3011	1+
694.30068	2724	1+
694.64119	2185	1+
694.97338	1260	
697.03698	1160	
697.35107	855	
700.31053	7444	
700.64212	9273	1+
700.97825	5843	1+
704.31567	641	
714.28825	3118	1+
755.39406	1994	1+
763.41857	10594	1+
771.30586	2580	1+
773.85037	627	
783.39107	12798	1+
786.30007	27439	1+
826.42877	3982	1+
837.39250	780	1+
854.42485	20849	1+
884.39543	788	
928.33643	2635	1+
929.30096	811	1+
946.32984	64096	1+
955.48102	2316	1+
983.47193	26315	1+
993.87581	795	
1022.49998	1687	1+
1040.49100	38020	1+
1059.41750	9939	1+
1107.56107	2779	1+
1116.43407	22337	1+
1125.57909	19323	1+
1127.58193	717	
1135.55982	2743	1+
1153.57552	30727	1+
1170.60403	2740	1+
1245.47844	3431	1+
1258.17912	682	
1285.61755	3162	1+
1313.59576	12406	1+
1401.60024	5894	1+
1445.65069	1553	1+
1473.61358	6129	1+
1636.69852	2517	1+
1764.76633	2318	1+
1829.72077	8756	1+
END IONS

###FS:    #m/z: 753.31943 #charge   2
###MaxRes:#m/z:  0.00000 #charge-128
###MS: 981
###MSMS: 983
BEGIN IONS
TITLE=Cmpd 266, AutoMSn(753.3194), 16.6 min
RTINSECONDS=998.417
SCANS=MS: 981 MSMS: 983
PEPMASS=753.31943	63677
CHARGE=2+
336.62378	237	
341.14355	1077	1+
358.16355	585	1+
361.14534	242	
381.13441	294	1+
389.14460	421	
416.16221	376	1+
456.16188	279	
460.19486	402	1+
463.19033	242	1+
470.18703	706	1+
473.17840	299	
474.15311	553	1+
488.19301	1069	1+
492.15691	842	1+
492.89518	250	
501.17223	845	1+
511.17899	514	1+
530.75917	306	
545.24126	335	
559.20072	262	
577.22584	290	
587.22154	745	1+
587.32918	338	
598.58892	242	
602.20882	616	1+
605.21527	690	1+
612.28679	310	
614.23502	311	1+
621.18043	527	
630.27023	656	1+
634.22421	374	1+
636.60059	265	
636.92882	248	
648.22186	668	1+
658.25371	203	1+
660.27460	296	
672.24050	356	1+
674.30782	1008	
675.64551	236	1+
676.25839	914	1+
684.28137	304	1+
693.26889	276	1+
705.96802	251	
706.29705	1579	1+
706.62697	1067	1+
706.96258	701	1+
711.98037	4376	1+
712.30517	4379	1+
712.64204	3387	1+
716.27501	515	1+
720.27290	456	1+
729.31099	775	1+
734.26208	638	1+
745.25206	279	
747.28331	652	1+
748.81354	302	1+
749.24250	1220	1+
756.84166	465	1+
758.34176	257	
763.25376	4211	1+
787.30809	362	1+
805.29622	407	1+
830.32320	516	1+
833.32621	371	1+
848.34167	1873	1+
858.31828	1307	1+
862.32166	1284	1+
874.31798	242	
876.33750	4442	1+
887.27425	485	
900.45857	1099	1+
907.37945	358	
945.90200	295	
1102.43085	511	1+
1260.56011	1201	1+
1348.59994	1731	1+
1375.51410	620	1+
1386.56024	389	1+
1475.66229	997	1+
END IONS

###FS:    #m/z: 582.79448 #charge   2
###MaxRes:#m/z:  0.00000 #charge-128
###MS: 981
###MSMS: 984
BEGIN IONS
TITLE=Cmpd 267, AutoMSn(582.7945), 16.6 min
RTINSECONDS=998.918
SCANS=MS: 981 MSMS: 984
PEPMASS=582.79448	46785
CHARGE=2+
317.15333	187	
334.17193	239	
345.15428	890	
356.15203	192	
366.67917	264	
376.21329	279	
414.23446	257	
433.23856	707	
457.72446	261	
461.24641	549	
463.19239	227	
480.21873	551	1+
487.53917	188	
488.28232	375	
493.21009	638	1+
508.22470	613	1+
533.26735	191	
540.29094	199	
541.27376	832	1+
550.03982	318	
550.13450	227	
558.29649	11723	1+
579.28668	660	1+
583.30680	210	
586.30974	398	
606.29853	720	1+
721.32376	270	
732.34832	1129	1+
789.36462	8967	1+
798.74775	225	
902.44166	6539	1+
913.48725	998	1+
1065.50633	316	
END IONS

###FS:    #m/z: 700.30803 #charge   3
###MaxRes:#m/z:  0.00000 #charge-128
###MS: 985
###MSMS: 986
BEGIN IONS
TITLE=Cmpd 268, AutoMSn(700.3080), 16.7 min
RTINSECONDS=1001.94
SCANS=MS: 985 MSMS: 986
PEPMASS=700.30803	500980
CHARGE=3+
312.18532	3071	
320.69801	2301	
335.14746	14025	1+
354.17886	1531	
361.11805	1512	
446.17974	2303	
463.20393	32125	1+
467.29787	1635	
495.30045	9243	1+
506.75300	1748	
526.27367	2679	
568.28707	2846	
568.78403	1943	
585.27421	3614	1+
585.80810	3560	
600.76598	1542	
611.80228	2698	
612.30092	1573	
623.35606	22605	1+
623.74360	5707	1+
626.26827	38348	1+
648.30457	1977	
648.79702	1775	
691.81892	4940	1+
692.37782	14792	1+
694.30642	11971	1+
694.63556	11502	1+
694.97147	7704	
699.64284	1635	
700.30723	49233	1+
700.64188	38224	1+
700.97559	27934	1+
714.28675	9230	1+
723.32638	1945	
755.39788	4849	1+
763.42103	23804	1+
769.27392	1436	
771.30570	6038	1+
773.33634	2536	
773.84549	1615	
783.38966	37006	1+
786.29867	81748	1+
804.85151	1795	
826.43014	9877	1+
854.42691	60791	1+
906.85410	1642	
928.33487	5927	1+
929.30542	3155	1+
946.32999	194602	1+
955.47676	6040	1+
983.47036	79383	1+
1022.48478	6640	1+
1040.49250	105850	1+
1059.41480	31334	1+
1107.56621	6316	1+
1116.43510	68881	1+
1125.58199	53879	1+
1153.57684	99387	1+
1245.47325	12925	1+
1285.61368	9450	1+
1313.59513	41635	1+
1316.51809	1596	
1473.61055	22947	1+
1636.69932	9783	1+
1764.76005	10772	1+
1829.71698	39167	1+
END IONS

###FS:    #m/z: 1049.95362 #charge   2
###MaxRes:#m/z:  0.00000 #charge-128
###MS: 985
###MSMS: 987
BEGIN IONS
TITLE=Cmpd 269, AutoMSn(1049.9536), 16.7 min
RTINSECONDS=1002.44
SCANS=MS: 985 MSMS: 987
PEPMASS=1049.95362	38409
CHARGE=2+
1049.00670	108	
1049.19348	102	
2098.90165	10911	1+
END IONS

###FS:    #m/z: 582.79499 #charge   2
###MaxRes:#m/z:  0.00000 #charge-128
###MS: 985
###MSMS: 988
BEGIN IONS
TITLE=Cmpd 270, AutoMSn(582.7950), 16.7 min
RTINSECONDS=1002.95
SCANS=MS: 985 MSMS: 988
PEPMASS=582.79499	41118
CHARGE=2+
333.17838	422	1+
345.15506	442	
366.67404	220	
390.20899	228	
414.23424	282	1+
433.23870	311	
437.18244	133	
445.22601	141	
450.18910	142	
451.73164	249	
455.15442	142	
461.23626	153	
480.22729	335	
488.27711	366	
493.22635	181	
494.21157	451	1+
501.55766	356	
507.22514	512	1+
533.76243	228	
541.27982	649	1+
551.25214	128	
558.29712	8299	1+
562.31033	180	
567.28007	126	
579.29767	365	1+
583.31316	445	1+
606.29955	616	1+
646.30900	305	
708.79579	128	
722.32977	160	
732.33887	1051	1+
789.36237	6978	1+
798.74829	192	
902.44858	4462	1+
912.66860	164	
913.48339	1084	1+
1065.50795	150	
END IONS

###FS:    #m/z: 700.30865 #charge   3
###MaxRes:#m/z:  0.00000 #charge-128
###MS: 989
###MSMS: 990
BEGIN IONS
TITLE=Cmpd 271, AutoMSn(700.3086), 16.8 min
RTINSECONDS=1005.97
SCANS=MS: 989 MSMS: 990
PEPMASS=700.30865	621433
CHARGE=3+
312.18459	2390	
320.69634	1504	
335.14966	13393	1+
354.17987	1518	
361.11392	1556	
446.18027	2098	
463.20386	34496	1+
483.72910	1588	
495.30198	7487	1+
506.74883	1716	
514.21381	1657	
526.27331	2202	
585.27229	4130	1+
585.80662	3262	
600.76448	1440	
611.80593	1988	
612.29928	1625	
623.35599	20182	1+
623.74478	4269	
626.26820	38991	1+
646.30726	1525	
691.81957	3335	
692.37559	13971	1+
694.30665	11138	1+
694.63575	11111	1+
694.97239	6845	
700.30883	49519	1+
700.64229	40544	1+
700.97515	27965	1+
714.28694	9795	1+
723.32169	1740	
755.39812	5786	1+
763.42179	25829	1+
769.27663	1705	
771.30764	6594	1+
773.34375	2097	
783.39130	37914	1+
786.30001	88638	1+
804.85543	1605	
826.42444	1824	
826.43238	6275	1+
854.42744	62649	1+
928.35070	4422	1+
929.30859	2144	
946.33092	201757	1+
955.47936	6809	1+
983.47171	84261	1+
1022.49479	5561	1+
1040.49381	109812	1+
1059.41597	31859	1+
1107.56015	7839	1+
1116.43656	72036	1+
1125.58337	55967	1+
1135.56212	7716	1+
1153.57785	101129	1+
1245.47469	12106	1+
1285.61186	9802	1+
1295.59500	5515	1+
1313.60072	41376	1+
1313.60407	1611	
1316.52202	1741	
1473.61442	21465	1+
1636.70162	8465	1+
1764.76039	11780	1+
1829.71544	37500	1+
END IONS

###FS:    #m/z: 678.80921 #charge   2
###MaxRes:#m/z:  0.00000 #charge-128
###MS: 989
###MSMS: 991
BEGIN IONS
TITLE=Cmpd 272, AutoMSn(678.8092), 16.8 min
RTINSECONDS=1006.47
SCANS=MS: 989 MSMS: 991
PEPMASS=678.80921	114090
CHARGE=2+
322.14402	442	
327.16034	584	1+
335.14843	3025	1+
338.16841	1236	1+
356.19077	6013	1+
396.18632	474	
413.21328	2014	1+
430.23730	854	
437.20707	458	
451.15564	518	
468.19025	627	
472.69913	604	1+
495.30428	450	
498.20888	6071	1+
504.94981	469	
507.20919	785	1+
524.24307	607	
541.26633	718	
547.72425	720	
570.24358	789	1+
615.25378	1079	1+
617.78215	584	
618.26959	1059	
626.27703	887	
626.77764	1451	
645.27991	4979	1+
678.81217	965	
679.30358	924	1+
759.32190	2723	1+
786.30336	589	
799.31208	902	1+
816.34277	13916	1+
825.98185	741	
889.31434	484	
925.40274	1276	1+
927.38019	423	
944.40056	3944	1+
956.68852	530	
984.40028	1749	1+
1001.42107	23593	1+
1095.44414	1469	1+
1111.47070	9398	1+
1112.45533	2312	1+
1123.49790	1251	
1129.48102	14628	1+
1142.36518	420	
1142.65730	605	
1207.52674	2615	1+
1242.56937	1760	1+
1252.54228	487	
1253.55096	2639	1+
1338.59416	1933	1+
END IONS

###FS:    #m/z: 1049.95510 #charge   2
###MaxRes:#m/z:  0.00000 #charge-128
###MS: 989
###MSMS: 992
BEGIN IONS
TITLE=Cmpd 273, AutoMSn(1049.9551), 16.8 min
RTINSECONDS=1006.97
SCANS=MS: 989 MSMS: 992
PEPMASS=1049.95510	52611
CHARGE=2+
366.13043	149	
1049.69880	111	
1052.21664	101	
1053.00604	125	
2098.89674	7747	1+
END IONS

###FS:    #m/z: 678.80995 #charge   2
###MaxRes:#m/z:  0.00000 #charge-128
###MS: 993
###MSMS: 994
BEGIN IONS
TITLE=Cmpd 274, AutoMSn(678.8099), 16.8 min
RTINSECONDS=1010
SCANS=MS: 993 MSMS: 994
PEPMASS=678.80995	190665
CHARGE=2+
322.13862	758	
335.14850	3403	1+
338.17099	1672	1+
354.14959	509	
356.19083	5889	1+
396.19113	603	
413.21159	2057	1+
430.23356	1044	
437.20180	826	1+
451.15830	504	
464.19918	623	
468.18225	790	
498.20952	7185	1+
507.21022	908	1+
524.25248	699	
541.27224	804	
570.23918	1515	1+
587.24676	414	
595.75817	666	
596.25354	743	1+
598.27237	589	
613.27631	475	
615.24901	1493	1+
617.76720	506	
626.28086	508	
626.78286	2723	1+
645.27892	5929	1+
652.76953	419	
653.27112	644	
654.74953	615	
669.80162	773	
678.80992	1180	
679.31273	1210	1+
759.32262	3336	1+
786.29825	432	
799.31836	1046	1+
816.34297	15127	1+
925.40476	834	1+
927.37933	413	
944.39542	5303	1+
984.40475	1901	1+
1001.42019	27015	1+
1094.43955	2652	1+
1111.46893	12726	1+
1112.45676	3024	1+
1123.50421	711	
1124.52049	705	
1129.48041	16824	1+
1140.62092	469	
1207.51984	2455	1+
1235.53196	1645	1+
1242.58895	2316	1+
1253.55121	2539	1+
1339.59549	2231	1+
END IONS

###FS:    #m/z: 544.92114 #charge   3
###MaxRes:#m/z:  0.00000 #charge-128
###MS: 993
###MSMS: 995
BEGIN IONS
TITLE=Cmpd 275, AutoMSn(544.9211), 16.8 min
RTINSECONDS=1010.5
SCANS=MS: 993 MSMS: 995
PEPMASS=544.92114	84858
CHARGE=3+
335.18683	837	
341.14589	2603	
360.15806	514	
361.20719	1129	
377.16894	909	
412.19666	831	
440.20388	2285	1+
443.20072	612	
457.19764	640	
464.72196	449	
478.69978	1704	1+
511.24905	441	
524.21889	729	
526.23405	1069	1+
531.26472	518	
543.29545	1705	1+
544.92051	655	
554.23117	11165	1+
571.31252	562	
572.24055	670	
586.31931	27024	1+
590.26951	531	
656.28978	2134	1+
657.35507	9794	1+
669.26428	1401	
673.30519	6940	1+
684.27290	591	
691.31320	2224	1+
691.31330	588	
694.82371	473	
701.29909	18813	1+
701.29997	3476	1+
712.15084	529	
719.30758	3835	1+
798.35424	5238	1+
815.37327	4114	1+
817.38642	6660	1+
827.99599	575	
850.35054	1179	1+
867.37263	7396	1+
914.43827	18560	1+
924.60778	638	
930.39130	1553	1+
938.41137	1757	1+
948.41115	1144	1+
958.37705	2112	1+
976.46062	1511	1+
1029.42761	1049	
1503.70330	2349	1+
END IONS

###FS:    #m/z: 1049.95342 #charge   2
###MaxRes:#m/z:  0.00000 #charge-128
###MS: 993
###MSMS: 996
BEGIN IONS
TITLE=Cmpd 276, AutoMSn(1049.9534), 16.8 min
RTINSECONDS=1011
SCANS=MS: 993 MSMS: 996
PEPMASS=1049.95342	37752
CHARGE=2+
366.13047	193	
2098.90953	4494	1+
END IONS

###FS:    #m/z: 678.81031 #charge   2
###MaxRes:#m/z:  0.00000 #charge-128
###MS: 997
###MSMS: 998
BEGIN IONS
TITLE=Cmpd 277, AutoMSn(678.8103), 16.9 min
RTINSECONDS=1014.03
SCANS=MS: 997 MSMS: 998
PEPMASS=678.81031	184765
CHARGE=2+
321.15113	866	1+
327.16852	546	
335.14818	2939	1+
338.17076	1158	1+
356.19132	5074	1+
396.18529	479	
413.21326	1950	1+
420.18955	408	
423.16832	399	
430.23991	963	
451.15239	437	
463.19427	855	1+
468.17851	736	1+
476.37924	570	
498.21010	5845	1+
504.95899	554	
524.24881	673	
541.27191	1035	1+
570.23380	646	
595.75693	423	
596.26089	409	
613.27855	398	
613.76865	408	
615.24898	1397	1+
621.78274	1004	
622.30770	679	1+
626.27306	475	
645.27949	5638	1+
653.27079	520	
653.77007	1417	1+
661.28121	668	
661.79553	638	
669.80720	1012	
742.29950	682	1+
759.32340	2405	1+
767.44356	402	
799.31964	1064	1+
816.34289	13805	1+
926.39412	950	1+
927.37814	653	1+
944.40365	5015	1+
984.39255	1900	1+
1001.42178	23674	1+
1011.91120	463	
1094.44363	2506	1+
1111.47157	9969	1+
1112.45321	2685	1+
1123.50949	1362	
1129.48321	17157	1+
1142.66240	735	
1207.52624	2236	1+
1234.53346	1627	1+
1252.54600	4600	1+
1252.55041	427	
1339.59657	1963	1+
1356.62268	2770	1+
END IONS

###FS:    #m/z: 544.92184 #charge   3
###MaxRes:#m/z:  0.00000 #charge-128
###MS: 997
###MSMS: 999
BEGIN IONS
TITLE=Cmpd 278, AutoMSn(544.9218), 16.9 min
RTINSECONDS=1014.53
SCANS=MS: 997 MSMS: 999
PEPMASS=544.92184	84461
CHARGE=3+
335.18336	495	
341.14435	2759	1+
357.89927	439	
360.18213	1125	1+
412.19531	578	
440.20331	1644	1+
443.21374	439	
457.19575	395	
471.21234	1047	1+
474.69982	459	
478.69889	1845	1+
487.98857	377	
510.21996	391	
524.22855	391	
524.72404	425	
526.24131	474	
543.32257	2427	1+
545.26867	401	
554.22987	9730	1+
568.31425	398	
571.32343	401	
572.23126	471	
586.31743	23066	1+
590.26780	472	
656.28710	1888	1+
657.35489	8572	1+
669.26563	840	
673.30522	6606	1+
684.26819	646	
691.31291	443	
691.31692	1719	1+
694.81962	449	
701.29988	19539	1+
706.24644	607	
706.75487	364	
719.30876	2460	1+
753.33151	854	1+
798.35285	3204	1+
800.36224	396	
815.37772	2871	1+
817.38212	5800	1+
850.35123	1204	1+
867.37491	5874	1+
914.43857	14069	1+
930.39025	1431	1+
938.40829	2024	1+
958.38921	3277	1+
976.45399	1631	1+
1029.42984	784	
1030.41926	392	
1503.69551	1763	1+
END IONS

###FS:    #m/z: 320.24224 #charge-128
###MaxRes:#m/z:  0.00000 #charge-128
###MS: 997
###MSMS: 1000
BEGIN IONS
TITLE=Cmpd 279, AutoMSn(320.2422), 16.9 min
RTINSECONDS=1015.03
SCANS=MS: 997 MSMS: 1000
PEPMASS=320.24224	15841

302.22756	164	
306.19851	113	
320.24048	636	
END IONS

###FS:    #m/z: 379.68832 #charge   2
###MaxRes:#m/z:  0.00000 #charge-128
###MS: 1001
###MSMS: 1002
BEGIN IONS
TITLE=Cmpd 280, AutoMSn(379.6883), 17.0 min
RTINSECONDS=1018.07
SCANS=MS: 1001 MSMS: 1002
PEPMASS=379.68832	16629
CHARGE=2+
318.22205	330	1+
322.18386	444	1+
324.10440	163	
328.15253	191	
374.17952	145	
376.22860	143	
378.22999	264	
380.16605	114	
380.26556	686	1+
382.20687	207	1+
395.79596	327	
447.18129	198	
464.20894	108	
465.18793	1138	1+
472.39047	176	
482.21683	4385	1+
488.29678	119	
532.32261	102	
554.25721	336	1+
628.25804	174	
645.27584	2847	1+
653.72753	125	
653.79977	132	
654.74896	729	
END IONS

###FS:    #m/z: 544.92146 #charge   3
###MaxRes:#m/z:  0.00000 #charge-128
###MS: 1001
###MSMS: 1003
BEGIN IONS
TITLE=Cmpd 281, AutoMSn(544.9215), 17.0 min
RTINSECONDS=1018.57
SCANS=MS: 1001 MSMS: 1003
PEPMASS=544.92146	57093
CHARGE=3+
328.15028	682	1+
335.18115	255	
341.14289	1988	1+
361.20245	330	
377.67040	376	
399.17434	796	1+
408.19152	643	
412.20121	426	
440.20394	1575	1+
443.19987	489	1+
457.21484	2431	1+
464.70411	769	1+
472.22901	266	
478.70466	1099	1+
510.71737	360	
511.24645	397	
524.22183	499	
524.72883	302	
526.23501	573	1+
538.90914	255	
540.74509	354	
543.31645	2396	1+
554.22825	6466	1+
571.31329	328	
572.24645	407	
586.31791	13693	1+
656.27580	1534	1+
657.35317	4568	1+
669.26017	514	1+
671.27864	321	
673.30327	4308	1+
684.28432	268	
691.31228	419	
691.31856	1025	1+
694.83306	514	
701.29777	11378	1+
706.24984	1124	
706.75266	319	
719.31286	2104	1+
752.35411	506	
752.84364	339	
768.29254	391	
798.34465	1690	1+
800.36693	438	
816.37595	1134	1+
817.39048	3514	1+
850.36407	680	1+
867.37615	3644	1+
914.43764	9973	1+
930.38685	827	1+
938.40827	910	1+
948.40965	581	1+
958.38157	633	1+
976.43480	867	1+
1029.41298	274	
END IONS

###FS:    #m/z: 320.24250 #charge-128
###MaxRes:#m/z:  0.00000 #charge-128
###MS: 1001
###MSMS: 1004
BEGIN IONS
TITLE=Cmpd 282, AutoMSn(320.2425), 17.0 min
RTINSECONDS=1019.07
SCANS=MS: 1001 MSMS: 1004
PEPMASS=320.24250	19010

320.24241	381	
END IONS

###FS:    #m/z: 379.68711 #charge   2
###MaxRes:#m/z:  0.00000 #charge-128
###MS: 1005
###MSMS: 1006
BEGIN IONS
TITLE=Cmpd 283, AutoMSn(379.6871), 17.0 min
RTINSECONDS=1022.1
SCANS=MS: 1005 MSMS: 1006
PEPMASS=379.68711	47692
CHARGE=2+
305.16062	178	
322.18410	680	1+
324.10398	640	1+
357.18370	164	
374.18398	457	1+
376.24597	1255	1+
382.21497	143	
389.12423	195	
391.20712	236	
422.18620	171	
447.17840	603	1+
465.18665	2248	1+
480.20156	160	
482.21419	9406	1+
554.27112	969	1+
628.25505	338	
645.27808	8642	1+
653.72338	1075	1+
653.93278	200	
END IONS

###FS:    #m/z: 758.34622 #charge   1
###MaxRes:#m/z:  0.00000 #charge-128
###MS: 1005
###MSMS: 1007
BEGIN IONS
TITLE=Cmpd 284, AutoMSn(758.3462), 17.0 min
RTINSECONDS=1022.6
SCANS=MS: 1005 MSMS: 1007
PEPMASS=758.34622	30395
CHARGE=1+
343.14054	486	
376.12193	264	
378.17556	291	
417.17797	310	1+
445.16378	609	1+
463.19055	436	1+
472.19623	263	1+
481.20927	338	1+
488.18382	242	
489.21015	1018	1+
491.59060	376	
491.68013	217	
501.91557	258	
505.68666	194	
532.19344	774	1+
558.23382	331	1+
564.20994	281	1+
571.61805	232	
571.93636	741	1+
572.27126	2632	1+
572.60701	1816	
576.24752	851	1+
587.24531	352	1+
596.24545	295	
604.74739	462	
605.24420	447	
610.61647	424	1+
610.93755	218	
611.27320	225	
625.29740	188	
633.23533	570	1+
649.29687	294	
659.27183	495	1+
667.83237	236	
677.30253	532	1+
680.32543	276	
691.30951	312	
692.25382	289	1+
694.81585	1047	1+
698.29456	204	
711.28882	653	1+
712.63427	211	
712.95773	239	
720.29246	587	1+
720.67579	242	
731.32719	801	1+
741.32208	372	1+
746.30169	617	1+
755.29940	187	
758.36173	10238	1+
END IONS

###FS:    #m/z: 634.30312 #charge   2
###MaxRes:#m/z:  0.00000 #charge-128
###MS: 1005
###MSMS: 1008
BEGIN IONS
TITLE=Cmpd 285, AutoMSn(634.3031), 17.1 min
RTINSECONDS=1023.1
SCANS=MS: 1005 MSMS: 1008
PEPMASS=634.30312	23494
CHARGE=2+
324.10466	312	
332.18882	193	
346.17047	742	1+
389.14699	319	
409.19334	153	
412.21202	540	1+
427.21076	172	
429.24366	2424	1+
433.20290	216	
437.18282	2850	1+
458.18421	120	
459.26317	327	1+
474.21481	130	
476.19138	161	
479.19928	219	1+
487.21853	304	1+
498.24990	303	1+
516.27675	784	1+
550.25694	144	
552.20963	511	1+
595.25742	188	
603.30822	1089	1+
605.78256	114	
617.30028	116	
622.34114	119	
630.27790	134	
636.30693	212	
664.27786	357	1+
668.29663	163	
700.31033	424	1+
718.33144	4960	1+
731.31730	137	
741.32782	135	
795.41199	232	
813.38273	247	
827.32851	114	
831.41930	4175	1+
947.41558	109	
974.42913	129	
991.45735	5370	1+
1002.86963	181	
1154.49851	996	1+
1267.59548	782	1+
END IONS

###FS:    #m/z: 379.68720 #charge   2
###MaxRes:#m/z:  0.00000 #charge-128
###MS: 1009
###MSMS: 1010
BEGIN IONS
TITLE=Cmpd 286, AutoMSn(379.6872), 17.1 min
RTINSECONDS=1026.13
SCANS=MS: 1009 MSMS: 1010
PEPMASS=379.68720	72312
CHARGE=2+
305.15633	461	
316.10784	261	
322.18516	862	
324.10168	1113	1+
328.15233	445	
374.18963	204	
376.20947	287	
377.25927	600	1+
380.17163	262	
380.25340	234	
447.17713	835	1+
464.18193	227	
465.19035	3465	1+
482.21505	13249	1+
554.26588	809	
611.22752	208	
628.25434	661	
636.66397	333	
645.27995	13594	1+
653.74048	904	1+
END IONS

###FS:    #m/z: 634.30271 #charge   2
###MaxRes:#m/z:  0.00000 #charge-128
###MS: 1009
###MSMS: 1011
BEGIN IONS
TITLE=Cmpd 287, AutoMSn(634.3027), 17.1 min
RTINSECONDS=1026.63
SCANS=MS: 1009 MSMS: 1011
PEPMASS=634.30271	41256
CHARGE=2+
324.09898	288	
346.17164	640	1+
370.16320	231	1+
372.13402	156	
389.14790	583	1+
409.19676	183	
411.23562	171	
412.20732	333	
414.22228	137	
415.17936	121	
421.18297	111	
429.24177	2602	1+
432.19823	175	
437.18559	3208	1+
458.19292	176	
459.25537	445	1+
475.18561	225	1+
479.20014	120	
481.21251	133	
498.26195	215	1+
515.17353	210	
516.27720	984	1+
545.20996	165	
550.26594	360	1+
552.20327	231	
585.28668	240	1+
603.30942	1937	1+
617.30135	129	
621.26555	269	1+
630.30964	229	1+
635.30477	427	1+
635.80149	129	
653.23602	110	
667.29280	120	
697.02890	152	
700.30688	114	
718.33420	5547	1+
725.29838	303	1+
795.38543	117	
813.42062	144	
831.41875	3958	1+
842.10213	184	
973.43661	613	1+
991.44812	6230	1+
1002.87355	405	
1154.51493	1062	1+
END IONS

###FS:    #m/z: 758.35010 #charge   1
###MaxRes:#m/z:  0.00000 #charge-128
###MS: 1009
###MSMS: 1012
BEGIN IONS
TITLE=Cmpd 288, AutoMSn(758.3501), 17.1 min
RTINSECONDS=1027.13
SCANS=MS: 1009 MSMS: 1012
PEPMASS=758.35010	35964
CHARGE=1+
308.11157	167	
328.10405	245	
341.10272	309	
343.13435	224	
347.15634	438	1+
358.13319	309	1+
376.13864	269	
378.17321	190	
383.17872	220	
385.14888	317	1+
400.20120	336	1+
408.17467	170	
408.83573	240	
410.12567	279	1+
428.15013	222	
437.19210	915	1+
443.16563	234	1+
445.16464	251	
447.17691	173	
463.17059	171	
465.19587	589	1+
468.23837	310	
476.21137	429	1+
482.20586	237	
518.23980	239	
518.74719	195	
527.22389	236	1+
566.26492	225	1+
576.25836	244	1+
582.28725	193	
583.26131	315	1+
597.20585	303	1+
619.22017	185	
632.25155	321	1+
636.23759	776	1+
658.29621	576	1+
680.33580	357	1+
689.00297	262	
695.32365	302	
741.34101	172	
746.30181	205	
751.87556	206	
752.36958	247	
758.36289	5125	1+
END IONS

###FS:    #m/z: 437.75359 #charge   2
###MaxRes:#m/z:  0.00000 #charge-128
###MS: 1013
###MSMS: 1014
BEGIN IONS
TITLE=Cmpd 289, AutoMSn(437.7536), 17.2 min
RTINSECONDS=1030.15
SCANS=MS: 1013 MSMS: 1014
PEPMASS=437.75359	71644
CHARGE=2+
327.19974	321	
330.16864	234	
342.18157	307	
346.17801	206	
348.18962	5109	1+
358.17213	209	
381.19648	225	
384.19379	315	
396.22438	348	
399.83698	193	
402.23164	189	
403.21074	416	
411.18421	568	1+
414.24642	299	
416.26666	238	
429.20491	501	1+
434.28935	250	
436.25218	329	
438.27660	235	
439.22757	468	1+
441.24894	574	1+
443.25041	481	1+
459.24645	349	
461.26787	5704	1+
468.42539	486	
471.25559	535	
493.23807	214	
503.25643	698	1+
510.25532	451	1+
535.82444	441	
540.27758	1058	1+
549.08019	264	
557.30488	354	
558.28534	2379	1+
573.28624	214	
575.30978	9923	1+
586.27716	1062	1+
656.36400	1186	1+
672.35134	715	1+
674.37878	11781	1+
685.34398	272	
END IONS

###FS:    #m/z: 634.30352 #charge   2
###MaxRes:#m/z:  0.00000 #charge-128
###MS: 1013
###MSMS: 1015
BEGIN IONS
TITLE=Cmpd 290, AutoMSn(634.3035), 17.2 min
RTINSECONDS=1030.65
SCANS=MS: 1013 MSMS: 1015
PEPMASS=634.30352	42227
CHARGE=2+
324.09553	192	
346.17062	528	
389.14912	327	
409.18561	217	
411.22968	153	
412.20813	413	
427.21792	124	
429.24379	2442	1+
432.20397	157	
437.18515	2475	1+
459.25421	234	
501.18037	128	
513.24563	116	
516.27170	724	1+
522.29751	121	
524.27509	117	
545.19823	124	
550.26543	166	
563.21245	138	
575.93613	115	
577.76117	366	
578.26968	275	
586.31934	112	
603.30771	1530	1+
612.28786	129	
634.80066	365	1+
636.32087	180	
665.28583	292	1+
688.31894	114	
700.31533	280	1+
718.33489	4275	1+
821.33829	114	
831.42049	2484	1+
973.41959	298	1+
974.41067	307	1+
991.44928	4611	1+
1154.52718	183	
1267.59032	482	1+
END IONS

###FS:    #m/z: 779.35280 #charge   3
###MaxRes:#m/z:  0.00000 #charge-128
###MS: 1013
###MSMS: 1016
BEGIN IONS
TITLE=Cmpd 291, AutoMSn(779.3528), 17.2 min
RTINSECONDS=1031.15
SCANS=MS: 1013 MSMS: 1016
PEPMASS=779.35280	27976
CHARGE=3+
358.12958	237	1+
382.10479	254	1+
386.18243	175	
394.18903	424	
403.19505	182	
428.13827	250	
445.16827	261	1+
489.23369	467	1+
532.20550	229	
545.24811	219	
545.72658	183	
554.26106	348	
554.74743	200	
593.60658	898	1+
593.94057	620	
594.26881	958	
599.26895	285	1+
602.76914	181	
611.27282	490	1+
611.78633	233	
617.29442	637	1+
633.25466	299	1+
642.76551	178	
651.26111	222	
651.78719	169	
660.27554	426	1+
698.81656	189	
704.33004	415	1+
708.31499	172	
720.27482	220	
772.52194	272	
774.35959	306	1+
775.34269	896	1+
787.35530	225	1+
805.38196	527	1+
857.38329	359	1+
874.41084	711	1+
874.48267	188	
892.40733	763	1+
947.41439	350	1+
960.43539	448	1+
978.45182	438	1+
979.44690	377	1+
996.47675	457	1+
1004.45557	254	
1035.47014	396	1+
1080.31647	168	
1107.50978	293	
1336.54115	217	
1336.57612	1867	1+
1453.63591	2267	1+
1551.67782	613	1+
1566.72604	593	1+
1681.76169	669	1+
1778.79743	3394	1+
END IONS

###FS:    #m/z: 437.75276 #charge   2
###MaxRes:#m/z:  0.00000 #charge-128
###MS: 1017
###MSMS: 1018
BEGIN IONS
TITLE=Cmpd 292, AutoMSn(437.7528), 17.2 min
RTINSECONDS=1034.18
SCANS=MS: 1017 MSMS: 1018
PEPMASS=437.75276	94843
CHARGE=2+
315.17067	215	
325.15043	417	
327.19157	329	
330.17702	716	
342.16880	559	1+
348.18572	6191	1+
354.44107	476	
369.20064	279	
384.20852	230	
396.21725	795	1+
401.20919	227	
403.20826	367	
411.18656	523	1+
426.22552	233	
429.21933	241	
436.27570	322	
437.24651	685	1+
440.22760	510	1+
443.25836	1127	1+
449.26072	340	
461.27009	7348	1+
466.23549	251	
468.42577	871	
471.25281	880	1+
483.26283	328	
503.25179	696	
510.26447	285	
540.27155	647	1+
557.31873	446	
558.28640	3391	1+
568.27361	273	
573.30750	377	
575.31033	11528	1+
586.28343	966	
591.30394	435	1+
656.36318	1390	1+
672.36819	443	
674.38040	15032	1+
END IONS

###FS:    #m/z: 596.63387 #charge   3
###MaxRes:#m/z:  0.00000 #charge-128
###MS: 1017
###MSMS: 1019
BEGIN IONS
TITLE=Cmpd 293, AutoMSn(596.6339), 17.2 min
RTINSECONDS=1034.68
SCANS=MS: 1017 MSMS: 1019
PEPMASS=596.63387	25607
CHARGE=3+
341.14202	327	
401.17773	849	
437.73694	282	
465.72609	565	
586.31357	425	
587.78787	291	
588.30006	409	
590.95995	422	
592.29492	1237	1+
594.78721	282	
595.96085	527	
596.28784	1129	
596.63443	17457	1+
596.96950	12072	1+
597.29752	8322	1+
599.76577	352	
601.78711	536	
602.29051	752	
604.74886	884	1+
694.37429	422	
714.34719	635	1+
821.39355	410	
821.89473	367	
823.43310	457	
914.43755	628	1+
914.45268	299	
930.43948	464	
1542.71253	5346	1+
END IONS

###FS:    #m/z: 874.49593 #charge   1
###MaxRes:#m/z:  0.00000 #charge-128
###MS: 1017
###MSMS: 1020
BEGIN IONS
TITLE=Cmpd 294, AutoMSn(874.4959), 17.3 min
RTINSECONDS=1035.18
SCANS=MS: 1017 MSMS: 1020
PEPMASS=874.49593	22203
CHARGE=1+
342.20200	144	
348.18212	735	
388.22281	138	
414.23411	698	1+
429.21429	155	
456.21353	107	
461.26698	1133	1+
468.23168	137	
468.42543	101	
499.32057	146	
513.26064	134	
527.30377	271	1+
533.95808	124	
558.28496	276	1+
567.32498	130	
575.31087	1721	1+
584.34142	129	
624.32783	178	
641.36317	167	
657.34431	355	1+
674.37174	610	1+
711.37325	138	
728.39757	123	
856.46872	543	1+
872.46523	342	1+
874.49387	6704	1+
END IONS

###FS:    #m/z: 421.75875 #charge   2
###MaxRes:#m/z:  0.00000 #charge-128
###MS: 1021
###MSMS: 1022
BEGIN IONS
TITLE=Cmpd 295, AutoMSn(421.7587), 17.3 min
RTINSECONDS=1038.2
SCANS=MS: 1021 MSMS: 1022
PEPMASS=421.75875	154470
CHARGE=2+
341.18031	1758	
368.22669	2336	
383.22771	1549	
385.25436	6692	
454.27293	1867	
470.27044	2602	
472.28527	95714	1+
571.35360	41398	1+
628.37521	4122	
654.39192	1668	
670.38443	2558	
672.40177	67155	1+
682.38672	3933	
725.42912	13380	1+
743.43805	36404	1+
END IONS

###FS:    #m/z: 412.75314 #charge   2
###MaxRes:#m/z:  0.00000 #charge-128
###MS: 1021
###MSMS: 1023
BEGIN IONS
TITLE=Cmpd 296, AutoMSn(412.7531), 17.3 min
RTINSECONDS=1038.71
SCANS=MS: 1021 MSMS: 1023
PEPMASS=412.75314	63843
CHARGE=2+
323.17781	103	
329.18591	119	
335.15339	199	
340.19736	134	
357.22838	115	
359.23147	154	
362.19930	576	1+
368.19514	105	
393.20065	123	
396.23258	107	
408.25353	246	1+
409.02509	111	
411.22994	128	
412.23842	386	1+
415.27448	200	
425.22152	125	
440.25291	218	
457.28438	389	1+
467.26325	102	
472.29226	924	1+
475.29478	237	
482.23192	116	
498.22120	170	
514.28556	138	
529.35054	125	
532.30440	861	1+
545.33214	129	
571.34559	215	
573.16070	164	
624.09550	355	
631.37245	1285	1+
645.28191	138	
672.39172	305	1+
802.43132	269	1+
END IONS

###FS:    #m/z: 437.75272 #charge   2
###MaxRes:#m/z:  0.00000 #charge-128
###MS: 1021
###MSMS: 1024
BEGIN IONS
TITLE=Cmpd 297, AutoMSn(437.7527), 17.3 min
RTINSECONDS=1039.21
SCANS=MS: 1021 MSMS: 1024
PEPMASS=437.75272	84620
CHARGE=2+
325.19476	463	1+
329.18528	596	1+
340.19437	211	
341.17824	771	1+
348.18820	4454	1+
353.21355	254	
354.44166	240	
368.21519	261	
373.20801	388	1+
379.19907	649	1+
383.21233	508	1+
385.24575	706	1+
388.21578	311	1+
395.78394	256	
396.21548	569	1+
400.21156	1078	1+
412.18970	388	
413.23895	715	1+
418.25840	334	1+
421.23152	318	1+
424.23749	212	
426.22889	526	1+
429.21020	444	
431.22750	387	1+
434.28199	421	1+
436.24392	803	1+
438.25073	678	1+
440.25371	826	1+
442.25118	451	
443.25255	647	1+
446.24493	351	
449.26185	501	
454.25793	494	1+
459.25530	228	
461.27036	5202	1+
468.42658	514	
470.26220	909	1+
472.28165	3657	1+
479.48073	229	
487.25181	324	1+
503.26422	786	1+
511.28935	2493	1+
527.29585	343	1+
539.33575	195	
540.27182	492	1+
557.30524	483	
558.28418	1412	1+
569.33785	552	1+
571.35382	1232	1+
575.31222	8609	1+
585.31855	306	
586.28160	860	1+
602.34236	367	1+
608.33607	324	1+
610.36051	1121	1+
615.33926	239	
627.34928	223	
639.35179	462	1+
656.36266	976	1+
667.37144	207	
670.38846	641	1+
672.38868	1371	1+
674.38011	9560	1+
681.01619	200	
685.33806	217	
686.37174	482	1+
704.40277	471	1+
709.38772	341	1+
711.41240	2106	1+
720.30833	422	
741.43575	203	
743.42751	406	1+
764.43996	425	1+
764.44468	273	
782.45625	1060	1+
820.42253	654	1+
END IONS

###FS:    #m/z: 421.75941 #charge   2
###MaxRes:#m/z:  0.00000 #charge-128
###MS: 1025
###MSMS: 1026
BEGIN IONS
TITLE=Cmpd 298, AutoMSn(421.7594), 17.4 min
RTINSECONDS=1042.23
SCANS=MS: 1025 MSMS: 1026
PEPMASS=421.75941	787716
CHARGE=2+
341.17992	7725	
368.22651	10488	
385.25330	31959	1+
454.27033	9017	
470.26943	9780	
472.28571	385895	1+
569.33781	6083	
571.35370	160835	1+
628.37638	17315	
654.38691	16157	1+
670.38686	9670	
672.40149	288557	1+
682.38565	27294	1+
725.42787	70512	1+
741.42352	6042	
743.43805	171380	1+
END IONS

###FS:    #m/z: 412.75329 #charge   2
###MaxRes:#m/z:  0.00000 #charge-128
###MS: 1025
###MSMS: 1027
BEGIN IONS
TITLE=Cmpd 299, AutoMSn(412.7533), 17.4 min
RTINSECONDS=1042.73
SCANS=MS: 1025 MSMS: 1027
PEPMASS=412.75329	346247
CHARGE=2+
302.61324	124	
318.11772	121	
335.15617	174	
341.18675	137	
350.22313	151	
356.22511	157	
359.22850	138	
362.20550	207	
368.21822	440	1+
371.22058	230	1+
385.25309	243	
394.24851	142	
408.25065	221	
411.23989	811	1+
415.25664	563	1+
432.25080	1144	1+
441.24301	247	
457.28261	298	1+
470.26358	354	1+
472.28549	2218	1+
479.49214	441	
529.37795	211	
532.30486	416	
539.32265	112	
545.33820	414	1+
569.33040	139	
571.34957	784	1+
612.31940	129	
614.35786	250	1+
624.11032	468	1+
626.38125	155	
630.35567	225	
631.37085	715	
632.36967	4593	1+
640.77206	334	
654.40913	139	
672.39544	984	1+
681.02972	140	
725.42907	178	
END IONS

###FS:    #m/z: 842.50562 #charge   1
###MaxRes:#m/z:  0.00000 #charge-128
###MS: 1025
###MSMS: 1028
BEGIN IONS
TITLE=Cmpd 300, AutoMSn(842.5056), 17.4 min
RTINSECONDS=1043.23
SCANS=MS: 1025 MSMS: 1028
PEPMASS=842.50562	178184
CHARGE=1+
840.49122	14106	1+
842.50520	280837	1+
END IONS

###FS:    #m/z: 421.76198 #charge   2
###MaxRes:#m/z:  0.00000 #charge-128
###MS: 1029
###MSMS: 1030
BEGIN IONS
TITLE=Cmpd 301, AutoMSn(421.7620), 17.4 min
RTINSECONDS=1046.26
SCANS=MS: 1029 MSMS: 1030
PEPMASS=421.76198	1170343
CHARGE=2+
341.18095	13035	
368.22741	16898	
383.22829	9790	
385.25350	43194	
454.26982	14136	
470.27126	13019	
472.28585	606568	1+
571.35370	263366	1+
628.37508	25160	
654.39031	16343	
670.38491	14087	
672.40128	470267	1+
682.38542	43129	1+
725.42821	111600	1+
743.43756	269031	1+
END IONS

###FS:    #m/z: 412.75390 #charge   2
###MaxRes:#m/z:  0.00000 #charge-128
###MS: 1029
###MSMS: 1031
BEGIN IONS
TITLE=Cmpd 302, AutoMSn(412.7539), 17.4 min
RTINSECONDS=1046.76
SCANS=MS: 1029 MSMS: 1031
PEPMASS=412.75390	661547
CHARGE=2+
341.16601	268	
369.21711	617	
385.24224	239	
410.25239	318	
413.24962	208	
415.23693	498	
432.25397	3085	1+
440.24647	426	1+
449.25618	436	
470.27081	337	
472.28294	3482	1+
482.21558	243	
532.30255	436	
545.33367	1600	1+
571.35370	816	
597.33231	227	
614.37174	417	
628.36340	222	
630.35943	700	1+
632.37055	12033	1+
654.38781	212	
672.39693	1947	1+
681.04410	285	
681.10288	356	
END IONS

###FS:    #m/z: 842.50613 #charge   1
###MaxRes:#m/z:  0.00000 #charge-128
###MS: 1029
###MSMS: 1032
BEGIN IONS
TITLE=Cmpd 303, AutoMSn(842.5061), 17.5 min
RTINSECONDS=1047.26
SCANS=MS: 1029 MSMS: 1032
PEPMASS=842.50613	393623
CHARGE=1+
840.48928	17829	1+
842.50573	382908	1+
END IONS

###FS:    #m/z: 842.50565 #charge   1
###MaxRes:#m/z:  0.00000 #charge-128
###MS: 1033
###MSMS: 1034
BEGIN IONS
TITLE=Cmpd 304, AutoMSn(842.5056), 17.5 min
RTINSECONDS=1050.28
SCANS=MS: 1033 MSMS: 1034
PEPMASS=842.50565	447899
CHARGE=1+
840.48913	16566	1+
842.50550	367282	1+
END IONS

###FS:    #m/z: 672.40095 #charge   1
###MaxRes:#m/z:  0.00000 #charge-128
###MS: 1033
###MSMS: 1035
BEGIN IONS
TITLE=Cmpd 305, AutoMSn(672.4009), 17.5 min
RTINSECONDS=1050.78
SCANS=MS: 1033 MSMS: 1035
PEPMASS=672.40095	343141
CHARGE=1+
364.19060	201	
396.15980	146	
432.19671	107	
457.70426	110	
486.18805	106	
524.22060	328	
571.35410	103	
586.32597	116	
595.36373	101	
623.27335	134	
672.39991	366	
END IONS

###FS:    #m/z: 472.28501 #charge   1
###MaxRes:#m/z:  0.00000 #charge-128
###MS: 1033
###MSMS: 1036
BEGIN IONS
TITLE=Cmpd 306, AutoMSn(472.2850), 17.5 min
RTINSECONDS=1051.29
SCANS=MS: 1033 MSMS: 1036
PEPMASS=472.28501	225272
CHARGE=1+
436.22217	107	
455.30144	157	
470.24922	160	
472.27911	472	1+
END IONS

###FS:    #m/z: 672.40103 #charge   1
###MaxRes:#m/z:  0.00000 #charge-128
###MS: 1037
###MSMS: 1038
BEGIN IONS
TITLE=Cmpd 307, AutoMSn(672.4010), 17.6 min
RTINSECONDS=1054.31
SCANS=MS: 1037 MSMS: 1038
PEPMASS=672.40103	287482
CHARGE=1+
345.12337	130	
364.18231	484	1+
396.15779	247	1+
424.26735	133	
448.66498	152	
562.31223	120	
582.22975	122	
586.30400	222	1+
595.27126	161	
655.37379	120	
672.39344	633	1+
END IONS

###FS:    #m/z: 472.28539 #charge   1
###MaxRes:#m/z:  0.00000 #charge-128
###MS: 1037
###MSMS: 1039
BEGIN IONS
TITLE=Cmpd 308, AutoMSn(472.2854), 17.6 min
RTINSECONDS=1054.81
SCANS=MS: 1037 MSMS: 1039
PEPMASS=472.28539	193434
CHARGE=1+
388.23034	102	
452.25222	115	
470.27509	138	
472.28335	128	
END IONS

###FS:    #m/z: 571.35016 #charge   1
###MaxRes:#m/z:  0.00000 #charge-128
###MS: 1037
###MSMS: 1040
BEGIN IONS
TITLE=Cmpd 309, AutoMSn(571.3502), 17.6 min
RTINSECONDS=1055.31
SCANS=MS: 1037 MSMS: 1040
PEPMASS=571.35016	112909
CHARGE=1+
331.19177	102	
334.16486	127	
338.19210	130	
346.16094	101	
353.19313	100	
356.17631	121	
368.21961	114	
383.22481	105	
390.20224	193	
402.21058	120	
408.84938	112	
409.17969	139	
423.23366	163	
436.23055	108	
440.24846	109	
453.22126	102	
461.23082	106	
472.28070	341	
483.22107	109	
493.21140	147	
496.25530	103	
498.27327	115	
531.28430	123	
541.26857	418	
556.27707	781	1+
558.30009	2847	1+
571.33400	164	
END IONS

###FS:    #m/z: 672.40177 #charge   1
###MaxRes:#m/z:  0.00000 #charge-128
###MS: 1041
###MSMS: 1042
BEGIN IONS
TITLE=Cmpd 310, AutoMSn(672.4018), 17.6 min
RTINSECONDS=1058.33
SCANS=MS: 1041 MSMS: 1042
PEPMASS=672.40177	191590
CHARGE=1+
345.12783	129	
364.18447	826	1+
390.18533	102	
396.16052	182	
433.20951	100	
449.25118	136	
456.21226	102	
474.24888	110	
482.21833	108	
496.19028	170	
524.22016	318	1+
595.28675	231	1+
598.29611	116	
672.38984	279	
END IONS

###FS:    #m/z: 832.48518 #charge   1
###MaxRes:#m/z:  0.00000 #charge-128
###MS: 1041
###MSMS: 1043
BEGIN IONS
TITLE=Cmpd 311, AutoMSn(832.4852), 17.6 min
RTINSECONDS=1058.83
SCANS=MS: 1041 MSMS: 1043
PEPMASS=832.48518	57788
CHARGE=1+
814.47738	474	
827.49537	975	1+
830.47245	780	1+
832.48524	24969	1+
END IONS

###FS:    #m/z: 930.15720 #charge   3
###MaxRes:#m/z:  0.00000 #charge-128
###MS: 1041
###MSMS: 1044
BEGIN IONS
TITLE=Cmpd 312, AutoMSn(930.1572), 17.7 min
RTINSECONDS=1059.33
SCANS=MS: 1041 MSMS: 1044
PEPMASS=930.15720	28075
CHARGE=3+
343.13794	124	
489.21177	342	
558.24252	167	
576.24556	489	1+
659.27682	200	
667.81604	189	
677.29258	181	
746.30811	162	
767.33663	124	
826.85819	136	
832.49435	128	
837.04094	125	
837.39325	290	
842.49963	228	
864.49462	126	
875.86221	127	
876.41965	132	
925.39216	161	
925.63557	123	
925.91853	180	
926.15229	169	
929.47350	149	
933.00061	128	
935.37454	125	
962.46594	817	1+
985.43831	147	
985.77912	138	
1858.80338	2539	1+
1859.29523	2389	1+
END IONS

###FS:    #m/z: 502.25678 #charge   2
###MaxRes:#m/z:  0.00000 #charge-128
###MS: 1045
###MSMS: 1046
BEGIN IONS
TITLE=Cmpd 313, AutoMSn(502.2568), 17.7 min
RTINSECONDS=1062.35
SCANS=MS: 1045 MSMS: 1046
PEPMASS=502.25678	19207
CHARGE=2+
344.18595	146	
358.15790	241	
371.20033	149	
384.15291	248	1+
386.14745	1834	1+
388.21411	182	
408.22405	717	1+
465.23725	166	
471.23688	690	1+
497.24302	121	
498.24525	287	
499.24562	2848	1+
504.29288	407	1+
506.27851	362	1+
510.70393	390	
511.63760	121	
515.26327	241	1+
517.18555	122	
522.25960	130	
533.30909	1135	1+
539.27646	138	
541.01053	430	
555.28526	140	
584.32713	406	1+
612.31462	763	1+
630.33064	132	
643.34491	365	1+
661.36004	387	
672.39366	163	
680.32718	144	
756.40328	216	
758.42067	10065	1+
767.45452	237	
767.83292	294	
768.57698	687	
769.69871	140	
769.92357	174	
899.44262	726	1+
902.43706	175	
END IONS

###FS:    #m/z: 929.90741 #charge   2
###MaxRes:#m/z:  0.00000 #charge-128
###MS: 1045
###MSMS: 1047
BEGIN IONS
TITLE=Cmpd 314, AutoMSn(929.9074), 17.7 min
RTINSECONDS=1062.85
SCANS=MS: 1045 MSMS: 1047
PEPMASS=929.90741	22595
CHARGE=2+
343.14559	182	
376.13059	124	
489.21314	407	1+
528.18429	165	
535.83087	100	
577.25844	144	
624.23803	102	
641.25491	162	
659.28942	148	
677.28897	160	
702.27761	104	
798.34380	102	
815.35865	110	
838.07406	113	
842.50114	231	
913.74487	114	
914.41340	102	
918.16655	102	
920.39935	161	
921.66055	130	
925.63757	109	
926.42633	255	1+
929.36912	192	
932.51356	221	1+
962.46553	636	1+
980.40735	109	
1048.45817	142	
1858.83228	1722	1+
END IONS

###FS:    #m/z: 472.28526 #charge   1
###MaxRes:#m/z:  0.00000 #charge-128
###MS: 1045
###MSMS: 1048
BEGIN IONS
TITLE=Cmpd 315, AutoMSn(472.2853), 17.7 min
RTINSECONDS=1063.36
SCANS=MS: 1045 MSMS: 1048
PEPMASS=472.28526	76910
CHARGE=1+
331.18552	104	
340.14661	194	
343.68785	179	
351.70149	101	
353.18877	130	
357.68208	366	
359.14229	125	
367.19736	121	
370.20224	261	1+
384.23326	128	
388.22834	1503	1+
391.23449	119	
394.18023	165	
395.78106	338	
399.67141	173	
415.84002	104	
420.75634	437	1+
425.72523	105	
433.24732	101	
436.57966	176	
437.22960	208	1+
440.24668	135	
443.22943	265	1+
446.25684	307	
448.27469	100	
450.24215	107	
451.24691	464	1+
456.25028	143	
457.24201	345	1+
459.88597	125	
460.25030	105	
467.22858	121	
467.74498	249	1+
470.24860	508	1+
472.26345	1500	1+
END IONS

###FS:    #m/z: 502.25721 #charge   2
###MaxRes:#m/z:  0.00000 #charge-128
###MS: 1049
###MSMS: 1050
BEGIN IONS
TITLE=Cmpd 316, AutoMSn(502.2572), 17.8 min
RTINSECONDS=1066.38
SCANS=MS: 1049 MSMS: 1050
PEPMASS=502.25721	76050
CHARGE=2+
358.15547	626	
385.15106	457	
386.14924	5967	1+
393.76048	811	
408.22113	2300	1+
408.83353	340	
471.23838	1632	1+
482.20841	441	
498.27603	401	
499.23230	7532	1+
515.27125	529	
533.30779	4030	1+
549.24267	314	
584.31981	779	
612.31252	2896	1+
630.33036	318	
643.35098	1047	1+
661.36635	3148	1+
669.92549	562	
723.38417	489	
740.40779	794	1+
741.39690	930	1+
758.42214	34525	1+
899.44322	2787	1+
END IONS

###FS:    #m/z: 416.23921 #charge   3
###MaxRes:#m/z:  0.00000 #charge-128
###MS: 1049
###MSMS: 1051
BEGIN IONS
TITLE=Cmpd 317, AutoMSn(416.2392), 17.8 min
RTINSECONDS=1066.88
SCANS=MS: 1049 MSMS: 1051
PEPMASS=416.23921	46206
CHARGE=3+
325.19690	444	
330.17924	979	
332.22400	2574	1+
351.19998	875	1+
353.21184	310	
362.20819	372	
363.22258	714	1+
368.21772	562	1+
378.19929	522	1+
383.22553	336	
385.25181	634	
388.16273	780	
390.21908	520	1+
396.25176	737	
407.17096	753	
411.74549	362	
415.23928	1233	1+
418.25035	700	
421.18908	3637	1+
429.24103	1016	1+
432.25241	3684	1+
436.21495	601	
445.18882	659	1+
445.30861	1964	1+
453.27850	1076	1+
470.27204	1870	1+
472.28646	6208	1+
484.77416	307	
520.25778	548	
524.34965	433	
537.28390	429	
542.36670	4493	1+
545.33591	1816	1+
563.31227	331	
567.31135	1465	
567.81541	1390	1+
569.33662	693	
571.35065	1761	
581.36442	460	
599.38509	8997	1+
614.35476	739	1+
630.36450	775	1+
632.37033	15257	1+
654.39445	600	1+
670.38505	2169	1+
672.39865	4569	1+
681.02236	1220	
709.43200	980	
709.43548	1260	1+
710.41722	6351	1+
725.42623	490	
727.44391	5824	1+
741.42063	1004	1+
743.43367	2061	1+
791.47277	794	1+
823.48711	1580	1+
826.50749	5053	1+
837.12281	411	
969.52753	1488	1+
986.54746	4927	1+
END IONS

###FS:    #m/z: 591.38308 #charge   1
###MaxRes:#m/z:  0.00000 #charge-128
###MS: 1049
###MSMS: 1052
BEGIN IONS
TITLE=Cmpd 318, AutoMSn(591.3831), 17.8 min
RTINSECONDS=1067.38
SCANS=MS: 1049 MSMS: 1052
PEPMASS=591.38308	17959
CHARGE=1+
324.11956	171	
329.13862	416	1+
332.19331	2393	1+
341.14478	1941	1+
360.17913	122	
361.20699	311	
373.27819	1007	1+
392.19182	108	
412.19430	502	
417.28112	114	
423.20244	165	
426.17931	136	
440.21838	306	
443.18119	226	1+
445.29257	112	
446.22701	150	
457.31660	136	
458.23309	148	
472.24165	202	
483.25754	134	
485.20541	140	
489.29514	155	
491.59808	157	
499.23760	154	
511.25222	188	
520.34200	426	1+
550.04177	172	
551.27138	258	1+
554.24439	278	1+
560.09597	316	
560.20217	184	
568.29422	125	
575.71606	137	
586.31711	2025	1+
591.38615	1701	1+
END IONS

###FS:    #m/z: 502.25768 #charge   2
###MaxRes:#m/z:  0.00000 #charge-128
###MS: 1053
###MSMS: 1054
BEGIN IONS
TITLE=Cmpd 319, AutoMSn(502.2577), 17.8 min
RTINSECONDS=1070.41
SCANS=MS: 1053 MSMS: 1054
PEPMASS=502.25768	154854
CHARGE=2+
358.15433	1224	
373.27346	724	
386.14883	12236	1+
402.18250	946	
408.22287	4529	1+
471.24041	2855	1+
499.23159	11576	1+
533.30977	6872	1+
584.32180	1389	
612.31615	5500	1+
630.31880	817	
644.34377	1591	
661.36683	5336	1+
723.38599	712	
758.42176	72612	1+
899.44069	6421	1+
END IONS

###FS:    #m/z: 416.23930 #charge   3
###MaxRes:#m/z:  0.00000 #charge-128
###MS: 1053
###MSMS: 1055
BEGIN IONS
TITLE=Cmpd 320, AutoMSn(416.2393), 17.8 min
RTINSECONDS=1070.91
SCANS=MS: 1053 MSMS: 1055
PEPMASS=416.23930	136174
CHARGE=3+
308.10384	719	
325.18549	427	
330.17806	1676	1+
332.22682	5566	1+
351.19991	2278	1+
355.22159	793	
363.21747	1054	1+
379.19841	774	
388.16301	1603	1+
391.75216	541	
407.17923	1604	1+
415.25462	421	
416.23969	783	1+
421.18945	6224	1+
429.24727	1951	1+
432.24929	2048	1+
436.21846	1261	1+
445.31075	4035	1+
449.26817	512	
452.27108	581	
453.27623	2899	1+
470.27780	1356	1+
472.28824	3183	
484.77077	535	
492.26607	478	
520.25698	1927	1+
527.84477	685	
537.28227	1129	1+
542.36363	7850	1+
545.33539	1624	1+
563.32343	887	1+
571.35830	1256	
581.35462	2043	1+
590.33925	574	
592.25506	454	
597.36630	528	
599.38625	20152	1+
632.37281	7399	1+
670.38725	1161	
672.39991	2794	1+
681.02592	466	
692.41417	483	
698.41226	425	
705.33780	1113	1+
709.43382	1702	
710.41921	11563	1+
710.41952	2241	1+
720.48611	853	1+
725.42637	640	
727.44305	10258	1+
738.42228	521	
743.43569	942	
791.48119	3837	1+
826.51186	10248	1+
837.12479	1219	
952.49835	1277	1+
969.52140	3294	1+
986.54128	1543	1+
986.54545	10387	1+
1133.61757	7152	1+
END IONS

###FS:    #m/z: 591.38416 #charge   1
###MaxRes:#m/z:  0.00000 #charge-128
###MS: 1053
###MSMS: 1056
BEGIN IONS
TITLE=Cmpd 321, AutoMSn(591.3842), 17.9 min
RTINSECONDS=1071.41
SCANS=MS: 1053 MSMS: 1056
PEPMASS=591.38416	79760
CHARGE=1+
314.18153	188	
324.10921	173	
329.13105	204	
332.19458	5971	1+
339.29784	127	
341.14541	1228	1+
357.22402	121	
361.20177	118	
371.25469	121	
373.27772	2724	1+
379.76809	243	
395.17738	161	
398.18849	120	
400.24306	111	
412.19642	325	
417.28159	189	
423.19455	121	
440.20959	367	1+
445.26879	346	
457.72564	105	
467.20806	118	
471.24555	150	
472.24693	360	1+
490.25860	159	
494.20646	113	
495.65898	157	
501.24222	226	1+
520.34487	1425	1+
530.32528	102	
551.30025	102	
556.32243	102	
586.31606	1305	1+
590.36275	204	
591.38347	5150	1+
END IONS

###FS:    #m/z: 416.23937 #charge   3
###MaxRes:#m/z:  0.00000 #charge-128
###MS: 1057
###MSMS: 1058
BEGIN IONS
TITLE=Cmpd 322, AutoMSn(416.2394), 17.9 min
RTINSECONDS=1074.44
SCANS=MS: 1057 MSMS: 1058
PEPMASS=416.23937	188230
CHARGE=3+
300.19876	567	
316.16906	462	
324.65833	532	
330.18359	2209	1+
332.22858	6273	1+
351.20033	1916	1+
355.22547	759	
364.22889	489	
379.19622	1109	1+
388.16489	1883	1+
396.24637	2267	1+
401.25099	600	
407.18005	1571	1+
412.24091	687	1+
416.24389	1064	1+
421.18833	6178	1+
428.16423	430	
429.24203	2289	1+
432.25248	1641	1+
436.21787	1434	1+
445.19164	536	
445.31349	3607	1+
453.27582	2705	1+
470.27877	1300	1+
472.28533	2631	
484.76959	798	
485.26347	1985	
492.25851	807	1+
520.25754	1585	1+
537.27571	931	1+
542.36581	8863	1+
545.34258	581	
563.32874	1088	1+
569.32692	453	
571.35582	821	
581.34893	1679	1+
592.25614	624	
599.38541	21293	1+
632.37067	7371	1+
640.78623	671	1+
670.38803	555	
672.40132	1783	
697.03645	437	
705.33859	554	
709.43480	2329	
710.41817	14907	1+
720.31871	675	
727.44413	10060	1+
738.43234	470	
743.43467	989	
791.47774	1314	1+
809.48381	470	
826.51510	11151	1+
837.12558	511	
951.50348	853	1+
970.52981	1849	1+
986.54423	938	1+
986.54676	11402	1+
1133.61396	6720	1+
END IONS

###FS:    #m/z: 591.38459 #charge   1
###MaxRes:#m/z:  0.00000 #charge-128
###MS: 1057
###MSMS: 1059
BEGIN IONS
TITLE=Cmpd 323, AutoMSn(591.3846), 17.9 min
RTINSECONDS=1074.94
SCANS=MS: 1057 MSMS: 1059
PEPMASS=591.38459	164831
CHARGE=1+
329.13014	384	
332.19553	10261	1+
341.14883	882	1+
371.25834	231	
373.27714	3688	1+
383.26000	164	
402.23345	245	
417.28223	694	
440.21426	214	
445.27050	324	
489.25681	212	
520.34855	1655	1+
556.34914	165	
585.32674	179	
586.32450	895	1+
590.31379	188	
591.38562	7927	1+
END IONS

###FS:    #m/z: 520.34770 #charge   1
###MaxRes:#m/z:  0.00000 #charge-128
###MS: 1061
###MSMS: 1063
BEGIN IONS
TITLE=Cmpd 326, AutoMSn(520.3477), 18.0 min
RTINSECONDS=1078.97
SCANS=MS: 1061 MSMS: 1063
PEPMASS=520.34770	137592
CHARGE=1+
340.16732	130	
381.15610	120	
384.13859	136	
386.14468	209	
399.19073	100	
402.18511	150	
406.18477	108	
408.22300	117	
449.25048	487	
462.24990	136	
471.24252	117	
502.24144	100	
518.25399	139	
END IONS

###FS:    #m/z: 450.26974 #charge   2
###MaxRes:#m/z:  0.00000 #charge-128
###MS: 1061
###MSMS: 1064
BEGIN IONS
TITLE=Cmpd 327, AutoMSn(450.2697), 18.0 min
RTINSECONDS=1079.47
SCANS=MS: 1061 MSMS: 1064
PEPMASS=450.26974	96725
CHARGE=2+
329.18269	560	
341.17923	819	
359.19116	664	
368.22199	2214	1+
383.23173	506	
385.25363	1947	1+
390.24514	677	
391.74758	488	
426.26074	491	
436.25842	455	
448.26160	575	
450.24699	504	
452.26228	808	
454.26605	1285	1+
472.28390	10700	1+
569.33782	476	
571.35432	8697	1+
628.37344	1607	1+
654.38936	1253	1+
670.38397	690	
672.40197	32158	1+
725.42576	5935	1+
743.43802	20644	1+
755.44787	569	
764.62851	554	
END IONS

###FS:    #m/z: 450.26861 #charge   2
###MaxRes:#m/z:  0.00000 #charge-128
###MS: 1065
###MSMS: 1067
BEGIN IONS
TITLE=Cmpd 329, AutoMSn(450.2686), 18.0 min
RTINSECONDS=1082.99
SCANS=MS: 1065 MSMS: 1067
PEPMASS=450.26861	134267
CHARGE=2+
329.17765	677	
337.21404	472	
341.18076	827	
363.21975	550	
368.22052	1684	1+
385.25199	1285	
390.24028	1192	
391.74571	932	
452.26908	603	
454.26678	1556	1+
472.28583	11242	1+
571.35587	7324	1+
628.37676	1904	1+
654.39051	1298	1+
670.39076	780	
672.40164	31520	1+
682.38694	766	
725.42302	5166	1+
741.41890	606	
743.43872	19447	1+
754.54277	714	
755.43890	566	
END IONS

###FS:    #m/z: 520.34689 #charge   1
###MaxRes:#m/z:  0.00000 #charge-128
###MS: 1065
###MSMS: 1068
BEGIN IONS
TITLE=Cmpd 330, AutoMSn(520.3469), 18.1 min
RTINSECONDS=1083.5
SCANS=MS: 1065 MSMS: 1068
PEPMASS=520.34689	135109
CHARGE=1+
328.14756	103	
340.16392	112	
386.14712	247	
443.21015	122	
454.21724	100	
470.25761	123	
498.30266	104	
500.26248	105	
504.27633	112	
518.28581	159	
520.25701	381	1+
END IONS

###FS:    #m/z: 450.26922 #charge   2
###MaxRes:#m/z:  0.00000 #charge-128
###MS: 1069
###MSMS: 1070
BEGIN IONS
TITLE=Cmpd 331, AutoMSn(450.2692), 18.1 min
RTINSECONDS=1086.51
SCANS=MS: 1069 MSMS: 1070
PEPMASS=450.26922	113127
CHARGE=2+
341.17543	528	
363.21656	428	
368.22404	1104	1+
382.23502	968	1+
385.25583	1016	
450.24668	524	
452.25225	590	
454.27193	1124	1+
461.40855	475	
472.28671	9994	1+
571.35636	7863	1+
628.37540	1350	
630.37772	396	
654.39256	580	
670.38151	747	
672.40140	27055	1+
699.41059	450	
725.42866	4237	1+
741.42271	594	
743.43951	17955	1+
755.44489	593	
779.47093	1330	1+
END IONS

###FS:    #m/z: 898.33319 #charge   2
###MaxRes:#m/z:  0.00000 #charge-128
###MS: 1069
###MSMS: 1071
BEGIN IONS
TITLE=Cmpd 332, AutoMSn(898.3332), 18.1 min
RTINSECONDS=1087.01
SCANS=MS: 1069 MSMS: 1071
PEPMASS=898.33319	62467
CHARGE=2+
335.15029	1085	1+
340.16121	893	1+
361.11600	1340	1+
368.15543	5287	1+
385.17982	2518	1+
391.74640	610	
418.13862	773	1+
420.15105	382	
437.17814	2638	1+
446.18020	239	
449.64406	163	
463.20521	1865	1+
489.17239	244	
491.17957	815	1+
500.18789	251	
503.23700	226	
508.21154	6701	1+
511.16823	659	
528.18527	9240	1+
535.83035	369	
578.23560	2332	1+
582.20204	345	
591.37377	298	
599.22137	3935	1+
700.25667	384	1+
710.25790	210	
711.24201	583	1+
718.67388	228	
728.26614	4365	1+
735.24136	186	
738.26247	4394	1+
747.31341	691	
767.26655	207	
768.26351	536	1+
776.48351	283	
779.29995	343	
785.28764	4632	1+
794.72426	269	
852.36444	213	
870.39100	264	1+
880.31346	495	1+
889.33315	235	
897.49844	280	
898.29816	9925	1+
899.52868	9867	1+
903.30626	176	
1011.37388	1400	1+
1068.39842	7098	1+
1081.31356	796	
1179.42789	442	1+
1197.43326	3043	1+
1211.02047	175	
1268.48524	1485	1+
1428.51219	2101	1+
1537.54239	593	1+
END IONS

###FS:    #m/z: 599.22908 #charge   3
###MaxRes:#m/z:  0.00000 #charge-128
###MS: 1069
###MSMS: 1072
BEGIN IONS
TITLE=Cmpd 333, AutoMSn(599.2291), 18.1 min
RTINSECONDS=1087.52
SCANS=MS: 1069 MSMS: 1072
PEPMASS=599.22908	55355
CHARGE=3+
335.15087	1226	
340.16464	719	
343.19833	341	
361.11858	1438	1+
364.63797	443	
368.15164	5272	1+
385.18139	2375	1+
418.13844	2779	1+
436.09454	502	
437.17794	1638	1+
441.14752	858	1+
446.17550	1081	1+
463.20629	4486	1+
491.18662	933	
503.22316	851	1+
508.21383	3901	1+
511.17176	1241	1+
526.18415	321	
528.18500	9503	1+
535.82348	660	
536.20189	314	
546.19922	384	
578.23245	8511	1+
582.20087	421	
590.24854	397	
595.30790	468	1+
597.28409	722	1+
599.22854	5067	1+
617.23205	372	
634.74830	796	
635.25644	472	
645.28318	358	
691.25871	339	
711.23844	308	
720.24603	321	
721.24067	1284	1+
728.26201	3740	1+
738.26238	17488	1+
738.27153	2624	1+
747.31434	308	
767.27075	493	
768.26512	1487	1+
776.49339	445	
785.28719	9105	1+
880.28383	1063	1+
881.26974	501	
898.29768	25367	1+
1011.37883	1839	1+
1011.38825	316	
1068.40274	3136	1+
1080.30703	374	
1120.47047	1570	1+
1198.45954	1976	1+
1428.51080	1964	1+
END IONS

###FS:    #m/z: 898.33634 #charge   2
###MaxRes:#m/z:  0.00000 #charge-128
###MS: 1073
###MSMS: 1074
BEGIN IONS
TITLE=Cmpd 334, AutoMSn(898.3363), 18.2 min
RTINSECONDS=1090.53
SCANS=MS: 1073 MSMS: 1074
PEPMASS=898.33634	87737
CHARGE=2+
335.14446	1125	
340.16104	819	1+
361.11838	1803	1+
368.15587	6859	1+
385.18247	3089	1+
391.74828	617	
418.14384	758	1+
420.15519	473	
437.17493	3868	1+
444.10373	506	
446.18596	339	
463.20789	1729	1+
482.16670	416	1+
489.18643	281	
491.18501	823	1+
500.19203	319	
508.21141	7554	1+
511.16328	886	1+
528.18680	11056	1+
578.23422	2733	1+
582.19116	721	1+
591.38624	279	
599.22371	5788	1+
634.73828	237	
691.26130	314	
700.27331	241	
711.23171	508	1+
728.26455	4693	1+
737.30001	300	
738.26493	4655	1+
747.30630	1272	
748.41495	359	
767.26508	570	1+
785.28645	5781	1+
793.82456	369	
794.72689	764	
794.95117	277	
870.38005	315	
897.50778	319	
898.30150	10096	1+
899.52522	6664	1+
1011.37586	1999	1+
1022.95615	365	
1068.39725	9339	1+
1080.30517	1217	
1081.31009	906	
1179.43419	234	
1197.44044	3580	1+
1211.01109	258	
1268.47755	1745	1+
1428.50879	576	
1428.51431	1746	1+
END IONS

###FS:    #m/z: 599.22845 #charge   3
###MaxRes:#m/z:  0.00000 #charge-128
###MS: 1073
###MSMS: 1075
BEGIN IONS
TITLE=Cmpd 335, AutoMSn(599.2284), 18.2 min
RTINSECONDS=1091.03
SCANS=MS: 1073 MSMS: 1075
PEPMASS=599.22845	72977
CHARGE=3+
335.15181	1459	
340.15877	889	1+
361.11771	1747	1+
364.64282	369	
368.15232	6037	1+
385.18221	1993	1+
391.74556	480	
408.83611	367	
418.13649	2903	1+
425.86401	440	
436.09877	332	
437.17418	1930	1+
442.15971	405	
444.10318	414	
446.17854	944	
463.20412	5175	1+
485.22792	355	
491.18909	1054	1+
503.23038	620	
508.21024	4730	1+
511.16503	1246	1+
528.18807	10543	1+
535.82800	1010	
546.20226	504	
573.16949	371	
578.23096	9205	1+
596.96726	455	
597.28657	860	1+
597.76227	399	
599.22098	5675	1+
599.73742	438	
601.32601	675	1+
634.74803	1247	1+
635.24030	382	
645.28002	613	
705.76474	380	
711.24405	465	
721.24438	1213	1+
728.26773	4232	1+
738.26287	21353	1+
747.32104	372	
768.26201	1618	1+
785.28610	10493	1+
870.37259	565	1+
880.27875	1591	1+
881.29028	480	
898.29797	26545	1+
911.45719	561	
1011.37584	2083	1+
1068.39623	3223	1+
1080.30627	350	
1120.46824	1746	1+
1428.52364	1809	1+
1430.53123	823	1+
END IONS

###FS:    #m/z: 626.81183 #charge   2
###MaxRes:#m/z:  0.00000 #charge-128
###MS: 1073
###MSMS: 1076
BEGIN IONS
TITLE=Cmpd 336, AutoMSn(626.8118), 18.2 min
RTINSECONDS=1091.54
SCANS=MS: 1073 MSMS: 1076
PEPMASS=626.81183	34614
CHARGE=2+
344.15406	791	1+
370.14741	460	1+
375.23289	570	1+
388.16921	294	1+
395.17793	246	
395.78460	220	
412.20315	219	
421.19833	426	1+
429.23514	510	
439.23154	266	
440.21494	646	1+
457.22671	855	1+
486.18388	707	1+
488.24494	337	1+
504.27597	982	1+
510.25428	261	
510.75603	342	
519.28252	231	1+
535.12383	228	
539.26127	232	
539.75629	225	
548.28030	242	
567.30238	287	1+
592.30605	210	
599.25622	219	
599.38596	360	1+
602.29300	317	1+
615.31425	327	1+
620.29617	374	1+
622.84337	527	1+
624.34852	829	1+
627.36540	498	1+
630.37774	337	1+
632.34710	260	
633.31434	2879	1+
635.62502	384	
638.71986	208	
641.26739	314	1+
649.15658	1114	1+
698.31688	221	
727.43932	453	1+
738.27049	268	
748.21903	903	1+
757.33173	209	
767.44759	204	
778.35777	242	1+
796.38233	4882	1+
806.81133	281	
826.51865	503	1+
863.24768	2387	1+
909.46086	3684	1+
962.31614	1009	1+
986.53726	975	1+
1077.50561	188	
1094.54241	561	
1095.52686	210	
1106.50757	216	
1232.40588	2589	1+
END IONS

###FS:    #m/z: 898.33308 #charge   2
###MaxRes:#m/z:  0.00000 #charge-128
###MS: 1077
###MSMS: 1078
BEGIN IONS
TITLE=Cmpd 337, AutoMSn(898.3331), 18.2 min
RTINSECONDS=1094.55
SCANS=MS: 1077 MSMS: 1078
PEPMASS=898.33308	84059
CHARGE=2+
335.14669	1390	
340.16348	759	1+
361.11472	1681	
368.15467	5932	1+
385.18272	3030	1+
391.74988	284	
418.13846	1000	1+
437.17806	2531	1+
463.20652	1519	1+
472.13841	231	
489.17995	481	1+
491.18713	784	1+
500.19051	711	
503.23590	241	
508.21106	6583	1+
511.15476	717	1+
515.76723	545	
528.18717	10599	1+
535.82307	898	
546.18804	201	
554.19885	206	
571.22660	202	
578.23136	2369	1+
582.20489	522	
599.22356	5563	1+
701.25121	205	
705.74799	219	
706.25698	225	
710.23534	672	1+
728.26668	3589	1+
737.32810	243	
738.26020	4022	1+
747.30513	1166	
767.26486	533	1+
778.79560	212	
785.28256	5405	1+
870.36782	361	1+
881.30706	244	
898.29718	9177	1+
899.52194	4499	1+
910.43079	259	
1011.37906	1797	1+
1068.39594	7979	1+
1079.83623	257	
1080.30656	567	
1081.31264	265	
1180.43204	222	
1197.43988	2948	1+
1208.89698	723	
1268.47932	1949	1+
1428.51911	1509	1+
END IONS

###FS:    #m/z: 599.22799 #charge   3
###MaxRes:#m/z:  0.00000 #charge-128
###MS: 1077
###MSMS: 1079
BEGIN IONS
TITLE=Cmpd 338, AutoMSn(599.2280), 18.3 min
RTINSECONDS=1095.06
SCANS=MS: 1077 MSMS: 1079
PEPMASS=599.22799	75869
CHARGE=3+
335.15118	1108	
340.15478	688	
361.11719	1042	
368.15507	4978	1+
385.18199	2040	1+
394.16254	710	
418.14010	2320	1+
425.86087	448	
436.09493	431	
437.17439	1505	1+
440.65889	409	
444.10574	436	
446.17590	976	
463.20800	4210	1+
491.18434	527	
508.21296	3721	1+
511.15763	719	
514.26443	704	1+
528.18852	7965	1+
534.70133	756	
535.81725	394	
546.20035	376	
578.23161	7967	1+
582.20498	761	
597.29642	880	1+
599.22904	4763	1+
599.73928	408	
601.33140	2049	1+
617.22751	547	
714.76419	636	
715.25866	863	1+
721.24078	1040	1+
728.26552	3505	1+
738.26307	18770	1+
767.27230	609	
767.44732	433	
768.25803	1755	1+
785.28739	8135	1+
785.29560	1168	1+
797.63202	420	
808.31906	577	1+
817.82108	423	
881.28095	470	
881.28183	1351	1+
898.29814	22725	1+
967.39731	889	1+
1011.38013	1596	1+
1068.40110	617	
1080.34231	421	
1120.46976	1830	1+
1268.47495	1919	1+
END IONS

###FS:    #m/z: 731.29604 #charge   3
###MaxRes:#m/z:  0.00000 #charge-128
###MS: 1077
###MSMS: 1080
BEGIN IONS
TITLE=Cmpd 339, AutoMSn(731.2960), 18.3 min
RTINSECONDS=1095.56
SCANS=MS: 1077 MSMS: 1080
PEPMASS=731.29604	36586
CHARGE=3+
347.11260	198	
354.16742	537	
375.12264	547	1+
455.21250	1254	1+
462.28009	386	
470.21337	301	1+
474.17653	400	1+
478.21068	277	
482.68730	533	1+
499.22335	225	
508.54093	301	
532.22153	465	1+
540.20251	469	1+
540.87204	359	1+
546.87471	988	1+
547.20770	703	1+
547.53690	447	
560.20370	442	
568.70515	227	
577.22620	585	1+
579.89081	1205	1+
580.22520	675	1+
580.55898	543	
584.22686	224	1+
603.25472	346	
607.57699	323	
607.90720	462	
613.57393	488	1+
623.73474	307	1+
629.57905	315	1+
635.25224	1698	1+
635.58753	1600	1+
635.91415	639	
641.25743	918	
641.58375	686	1+
641.92844	456	
644.38265	238	
658.26482	454	1+
658.92006	214	
664.93190	887	1+
665.26769	886	1+
665.59118	641	1+
667.24389	406	
667.75269	225	
669.27347	275	1+
675.25464	344	1+
686.27221	210	
707.31775	225	1+
716.79447	206	
718.30289	342	1+
725.33413	290	1+
726.82743	2016	1+
729.36398	211	
730.37036	1295	1+
748.28995	247	
859.32812	624	1+
872.36223	303	1+
876.32049	336	1+
958.46745	875	1+
964.36108	206	
965.34901	298	1+
1256.59954	1939	1+
1264.47028	1367	1+
1406.47899	476	1+
1424.52324	1120	1+
1452.65774	2153	1+
1506.56415	591	1+
1523.57079	1207	1+
1620.56953	712	1+
1638.60181	4254	1+
1719.63711	872	1+
1737.65872	1572	1+
1820.70030	750	1+
1838.74452	589	1+
1921.76579	1046	1+
END IONS

###FS:    #m/z: 742.27413 #charge   3
###MaxRes:#m/z:  0.00000 #charge-128
###MS: 1081
###MSMS: 1082
BEGIN IONS
TITLE=Cmpd 340, AutoMSn(742.2741), 18.3 min
RTINSECONDS=1098.59
SCANS=MS: 1081 MSMS: 1082
PEPMASS=742.27413	50858
CHARGE=3+
335.14859	1083	1+
354.17152	197	
361.11652	179	
376.58453	209	
418.13743	175	
446.17937	346	1+
461.73213	164	
463.20891	2283	1+
486.21370	312	
495.30463	1053	1+
526.27244	211	
554.29219	329	
568.27983	419	1+
568.77317	169	
585.28530	413	1+
585.80237	181	
595.36814	198	
611.80100	210	
612.30748	270	
623.36139	2314	1+
623.37099	502	1+
634.59608	207	1+
640.38978	300	1+
643.30077	675	1+
648.29094	209	
657.30553	1395	1+
691.81934	205	
692.38320	1590	1+
714.28788	1081	1+
721.70974	367	1+
724.32280	162	
728.31646	293	1+
735.43090	235	1+
736.86661	573	1+
740.35597	295	1+
741.86012	180	
742.28293	1535	1+
742.60502	822	1+
742.95025	891	1+
752.16847	2896	1+
755.39554	835	1+
761.26485	225	
763.41926	2310	1+
771.31678	358	1+
783.39033	3534	1+
801.72645	275	1+
826.43221	233	
826.43282	622	1+
836.30771	306	1+
854.42491	5180	1+
895.15512	207	
912.19774	5110	1+
926.45063	200	
955.46906	606	1+
955.47360	190	
983.47091	6988	1+
993.87654	350	
1022.49398	802	1+
1040.49224	9300	1+
1054.20240	749	1+
1072.22817	12645	1+
1125.56846	188	
1125.57759	3946	1+
1146.79049	214	
1153.57653	7125	1+
1185.31744	1979	1+
1242.33400	3466	1+
1314.60263	824	1+
1371.39461	1186	1+
1473.66170	1255	1+
1955.61400	1412	1+
END IONS

###FS:    #m/z: 731.29763 #charge   3
###MaxRes:#m/z:  0.00000 #charge-128
###MS: 1081
###MSMS: 1083
BEGIN IONS
TITLE=Cmpd 341, AutoMSn(731.2976), 18.3 min
RTINSECONDS=1099.09
SCANS=MS: 1081 MSMS: 1083
PEPMASS=731.29763	40969
CHARGE=3+
354.16427	364	
375.13209	318	
381.17014	238	
455.21182	529	
474.18363	238	
475.49856	472	
479.74083	361	
481.24166	311	1+
488.21474	223	
532.21661	490	1+
546.86979	1032	1+
547.20697	647	
547.54778	360	
568.21371	227	1+
571.20472	233	1+
579.89748	1452	1+
580.23251	902	
580.55637	429	
603.25505	337	1+
607.57016	602	
607.90804	321	
613.57026	429	
613.90210	393	
614.24297	214	
615.80209	326	
619.24978	230	1+
628.80704	1054	
635.25273	1844	1+
635.58718	1165	1+
635.91513	826	
640.91612	508	1+
641.25654	1097	1+
641.58415	730	1+
664.92867	894	1+
665.26891	686	1+
665.60601	220	
667.74445	210	
681.29976	259	1+
685.27999	249	1+
710.30951	275	1+
712.75285	709	1+
726.84551	1346	1+
727.33864	506	1+
729.36285	318	
730.36985	1723	1+
747.30267	256	1+
811.29980	440	1+
855.32593	400	1+
919.86545	219	
958.47916	306	
960.39378	380	1+
963.40106	630	1+
964.35916	359	1+
1079.37570	817	1+
1257.60325	1786	1+
1264.47353	796	1+
1425.51794	743	1+
1432.56055	471	1+
1523.56350	1365	1+
1638.59612	4733	1+
1719.64551	809	1+
1737.65664	1290	1+
1821.66620	425	1+
1921.72659	463	1+
END IONS

###FS:    #m/z: 626.21671 #charge   2
###MaxRes:#m/z:  0.00000 #charge-128
###MS: 1081
###MSMS: 1084
BEGIN IONS
TITLE=Cmpd 342, AutoMSn(626.2167), 18.3 min
RTINSECONDS=1099.59
SCANS=MS: 1081 MSMS: 1084
PEPMASS=626.21671	23826
CHARGE=2+
343.14413	605	1+
371.14493	496	
375.24548	125	
402.23113	150	
412.21619	366	1+
421.18495	435	1+
429.25271	199	
439.21518	288	1+
457.22050	304	1+
485.19349	368	
486.17021	1045	1+
492.48836	136	
502.22360	202	1+
504.27557	338	
510.75792	148	
521.74331	161	
535.11878	222	
556.25182	251	1+
579.24156	150	
585.24944	195	
600.30110	215	1+
602.23265	160	
622.30314	295	1+
623.85146	199	
624.33100	722	1+
626.21674	149	
629.34736	249	1+
633.31716	1011	1+
641.27459	266	1+
649.15860	2289	1+
720.28453	136	
727.44673	136	
747.29887	190	
748.22819	1395	1+
751.22094	126	
757.35321	216	
778.36019	139	
796.38564	1900	1+
826.50200	124	
854.37841	494	1+
856.37696	154	
863.25047	3833	1+
873.98756	280	
904.48129	215	1+
909.46216	1409	1+
943.44971	257	1+
962.31564	1658	1+
985.49699	223	1+
1122.34731	171	
1232.40155	4689	1+
END IONS

###FS:    #m/z: 843.33259 #charge   2
###MaxRes:#m/z:  0.00000 #charge-128
###MS: 1085
###MSMS: 1086
BEGIN IONS
TITLE=Cmpd 343, AutoMSn(843.3326), 18.4 min
RTINSECONDS=1102.61
SCANS=MS: 1085 MSMS: 1086
PEPMASS=843.33259	48709
CHARGE=2+
333.18683	1101	1+
341.14239	423	
346.12499	455	1+
359.15183	542	1+
387.14016	210	
405.11050	237	
417.16725	398	
443.17603	213	
460.20393	681	1+
470.18391	816	1+
478.15514	222	
488.19414	1389	1+
493.21833	4029	1+
506.15215	326	
539.21145	338	1+
550.99263	352	
603.16699	194	
606.29949	2207	1+
621.17981	690	1+
630.21867	236	
648.22268	894	1+
664.75229	193	
704.31131	345	1+
721.32194	3925	1+
721.77060	361	1+
734.19350	185	
745.24158	482	1+
752.20631	223	
763.25737	1421	1+
772.51468	321	
792.36472	4472	1+
818.30093	363	
842.50242	2406	1+
853.08496	188	
876.28245	267	
894.29613	699	1+
907.39014	311	
923.40207	2076	1+
947.30330	299	
965.34053	305	
1038.43037	2022	1+
1049.12739	265	
1080.35645	275	
1081.36375	192	
1198.45535	2402	1+
1327.49421	226	
1442.54838	228	
1543.58916	1121	1+
1667.65255	1049	1+
1685.67480	2341	1+
END IONS

###FS:    #m/z: 742.27450 #charge   3
###MaxRes:#m/z:  0.00000 #charge-128
###MS: 1085
###MSMS: 1087
BEGIN IONS
TITLE=Cmpd 344, AutoMSn(742.2745), 18.4 min
RTINSECONDS=1103.12
SCANS=MS: 1085 MSMS: 1087
PEPMASS=742.27450	47885
CHARGE=3+
335.14876	900	1+
358.13096	207	1+
361.11038	163	
378.19838	189	
463.20400	1618	1+
486.21976	228	
495.29709	608	1+
512.31816	179	
526.28168	421	1+
533.94760	267	
568.78342	216	
585.27030	490	1+
595.36441	182	
623.35518	1348	1+
643.31518	421	1+
648.29082	168	
686.24835	191	
686.69936	187	
692.35456	253	
692.38208	872	1+
713.76555	177	
714.29886	512	1+
718.33745	361	1+
736.94889	178	
737.31147	621	1+
738.96572	179	
741.35501	182	
742.31158	784	1+
742.60656	467	
742.94154	567	1+
752.16218	1620	1+
756.38079	367	1+
763.41878	2142	1+
765.20895	165	
765.78822	193	
771.30240	313	1+
783.38815	2574	1+
809.40931	246	1+
826.43440	288	1+
854.42799	3825	1+
856.43405	265	
870.37982	271	1+
889.87096	163	
912.19583	3631	1+
955.46217	426	1+
983.46672	1719	1+
983.46921	2768	1+
988.75830	193	
993.87474	669	
1040.49158	6187	1+
1055.19518	174	
1072.22603	9562	1+
1082.98688	514	
1125.58681	2655	1+
1153.57300	4719	1+
1185.30913	1050	1+
1242.33490	2985	1+
1313.60480	1395	1+
1371.36750	176	
1477.63394	534	1+
1955.61776	652	1+
END IONS

###FS:    #m/z: 562.55889 #charge   3
###MaxRes:#m/z:  0.00000 #charge-128
###MS: 1085
###MSMS: 1088
BEGIN IONS
TITLE=Cmpd 345, AutoMSn(562.5589), 18.4 min
RTINSECONDS=1103.62
SCANS=MS: 1085 MSMS: 1088
PEPMASS=562.55889	21160
CHARGE=3+
333.18859	1265	
346.11958	285	
358.16550	414	1+
361.16870	593	
384.20177	336	
387.09774	317	
391.64267	253	
432.15109	464	1+
470.19739	488	1+
474.17859	394	1+
483.17865	266	
488.19184	903	1+
493.21651	9400	1+
498.23029	448	1+
520.13336	384	
552.76019	471	1+
554.26833	348	
559.30407	245	
560.29269	573	1+
562.28242	1403	1+
562.74897	261	
593.17287	341	
603.17194	247	
606.30332	3979	1+
621.18577	587	
632.34673	253	
648.22855	674	1+
652.69907	380	1+
692.21794	267	
703.31171	339	1+
721.32428	7618	1+
731.39953	236	
734.21688	242	
745.24496	1030	1+
755.40081	244	
763.24686	465	1+
763.25223	4402	1+
772.52680	339	
774.36563	323	
792.36704	3944	1+
801.62815	249	
801.74958	491	1+
868.47536	287	
876.28553	903	1+
894.30105	1554	1+
923.40916	358	
938.28858	265	
950.38202	475	1+
1080.35154	1494	1+
1529.53728	540	1+
END IONS

###FS:    #m/z: 843.33212 #charge   2
###MaxRes:#m/z:  0.00000 #charge-128
###MS: 1089
###MSMS: 1090
BEGIN IONS
TITLE=Cmpd 346, AutoMSn(843.3321), 18.4 min
RTINSECONDS=1106.64
SCANS=MS: 1089 MSMS: 1090
PEPMASS=843.33212	71053
CHARGE=2+
328.11179	185	
333.19248	1711	1+
341.14308	511	
346.11825	668	1+
359.15605	910	
387.09546	611	1+
405.10730	336	
417.15191	225	
429.17033	222	1+
443.18263	378	1+
445.15148	212	
460.20437	525	
470.18721	1028	1+
488.19729	2180	1+
493.21675	5911	1+
505.21727	213	
506.16346	427	1+
557.23704	460	1+
589.17222	191	
599.74810	502	1+
603.20343	202	
606.29926	3241	1+
621.18860	805	1+
629.50319	252	
630.21878	614	1+
648.22647	895	1+
654.23253	212	
676.23357	255	
692.21794	200	
721.32321	5128	1+
734.21718	301	1+
745.25220	764	1+
758.43967	428	1+
763.25954	1812	1+
774.32420	228	
792.36512	6039	1+
802.77388	627	
807.82227	194	
818.29170	313	1+
823.25583	198	
842.49552	2618	1+
866.29492	180	
876.29015	495	1+
894.28401	1478	1+
923.39890	2504	1+
938.28405	196	
947.32209	330	
965.32341	843	1+
1038.43102	3308	1+
1050.26399	408	
1051.09481	181	
1080.36179	847	1+
1175.41888	180	
1198.45858	3166	1+
1211.01508	409	
1327.50086	1392	1+
1442.58713	1940	1+
1543.59294	1960	1+
1667.63321	2550	1+
1685.66190	4820	1+
END IONS

###FS:    #m/z: 562.55719 #charge   3
###MaxRes:#m/z:  0.00000 #charge-128
###MS: 1089
###MSMS: 1091
BEGIN IONS
TITLE=Cmpd 347, AutoMSn(562.5572), 18.5 min
RTINSECONDS=1107.14
SCANS=MS: 1089 MSMS: 1091
PEPMASS=562.55719	29158
CHARGE=3+
304.16011	246	
333.18733	2182	1+
346.12257	367	
359.15508	320	
361.17013	260	
433.14181	283	
470.18219	282	
475.19280	560	1+
488.20053	1170	1+
493.21644	13070	1+
520.13328	248	
554.25561	243	
558.28544	296	
559.30046	1384	1+
563.27766	976	1+
566.29677	293	
571.21157	655	1+
580.82752	290	
593.16839	712	
601.22671	411	1+
603.17321	274	
606.29943	5499	1+
621.18155	652	
630.52190	385	
648.23052	371	
672.23989	590	1+
679.95690	262	
703.32408	289	
712.14521	613	
712.25707	322	
721.32741	7702	1+
745.25067	1802	1+
755.39795	575	1+
763.25620	5957	1+
772.52076	570	
774.34420	579	1+
792.36466	5289	1+
802.77399	268	
868.48866	396	
877.28996	548	1+
894.30056	1706	1+
923.41324	697	1+
966.33470	233	
1038.42733	255	
1080.35125	1303	1+
END IONS

###FS:    #m/z: 601.33588 #charge   1
###MaxRes:#m/z:  0.00000 #charge-128
###MS: 1089
###MSMS: 1092
BEGIN IONS
TITLE=Cmpd 348, AutoMSn(601.3359), 18.5 min
RTINSECONDS=1107.64
SCANS=MS: 1089 MSMS: 1092
PEPMASS=601.33588	26932
CHARGE=1+
318.12538	235	
328.19733	4609	1+
358.18823	323	
368.15539	739	
385.20392	575	1+
402.24515	775	1+
420.14281	359	
428.22553	729	
437.17623	474	
446.19085	288	
463.20760	1349	1+
470.26588	983	1+
497.23582	236	
513.31435	271	
514.27134	15496	1+
521.79239	512	
527.32609	2680	1+
528.19094	488	
535.82911	348	
578.23191	491	
END IONS

###FS:    #m/z: 843.33246 #charge   2
###MaxRes:#m/z:  0.00000 #charge-128
###MS: 1093
###MSMS: 1094
BEGIN IONS
TITLE=Cmpd 349, AutoMSn(843.3325), 18.5 min
RTINSECONDS=1110.68
SCANS=MS: 1093 MSMS: 1094
PEPMASS=843.33246	73548
CHARGE=2+
328.12858	324	
333.18480	1472	1+
341.14406	418	
346.12769	706	1+
359.15758	1034	1+
399.14870	293	
405.10285	453	
417.15546	482	1+
442.18739	420	1+
452.18056	339	
460.20245	496	
470.18312	1106	1+
486.19022	457	1+
488.19655	2356	1+
493.21805	5420	1+
496.56025	381	
500.64645	576	
505.22310	394	
520.12465	324	
548.26343	282	1+
556.23867	321	1+
603.18484	276	
606.30210	2784	1+
621.18042	762	
629.49676	252	
630.21157	625	1+
648.23103	1242	1+
692.22248	263	1+
721.32527	5015	1+
721.76376	282	
734.22360	310	1+
736.23174	388	
752.23015	254	
792.36193	5856	1+
801.35617	208	1+
802.78038	297	
818.30572	234	
842.50010	2266	1+
852.15994	434	
876.29068	439	1+
894.29193	735	1+
923.40467	2474	1+
965.32754	575	1+
967.34701	243	
1038.43068	3375	1+
1049.13707	284	
1080.34286	372	
1193.44365	267	
1198.45816	2778	1+
1211.00017	288	
1327.50472	1164	1+
1442.54841	247	
1525.52388	1552	1+
1543.59174	2247	1+
1667.63992	1732	1+
1685.66210	4993	1+
END IONS

###FS:    #m/z: 861.89833 #charge   2
###MaxRes:#m/z:  0.00000 #charge-128
###MS: 1093
###MSMS: 1095
BEGIN IONS
TITLE=Cmpd 350, AutoMSn(861.8983), 18.5 min
RTINSECONDS=1111.18
SCANS=MS: 1093 MSMS: 1095
PEPMASS=861.89833	53984
CHARGE=2+
355.19246	873	
360.19153	170	
373.14633	285	
375.16884	1789	1+
388.16105	1095	1+
394.20949	202	
424.25917	251	1+
428.19559	697	1+
442.26257	380	1+
446.20045	786	
449.19402	839	1+
456.22594	392	1+
459.29140	277	1+
471.20587	218	
475.23104	237	
485.21443	1127	1+
489.20849	391	1+
493.26363	271	1+
500.25527	227	
501.24882	816	
503.22910	1765	1+
510.70782	491	
512.20961	218	1+
550.23796	1223	1+
556.28173	344	1+
561.25461	280	
574.29839	1560	1+
584.28463	2088	1+
592.29896	265	1+
602.29493	3852	1+
606.32158	291	1+
629.30163	582	1+
665.26410	738	1+
669.33952	245	1+
687.37204	424	1+
697.36836	1175	1+
706.18851	398	
706.30456	261	
715.37661	1998	1+
744.35185	179	
766.31147	647	1+
811.89435	167	
815.44243	190	
823.34693	1933	1+
826.43059	246	
843.42828	1359	1+
853.08775	345	
861.38889	1163	1+
880.35784	7470	1+
890.30434	695	
900.45138	377	1+
991.38961	587	1+
1008.40899	4281	1+
1018.01934	214	
1019.03096	216	
1086.44618	226	
1121.49062	5267	1+
1132.80941	201	
1220.56144	348	
1221.56845	261	
1277.58257	1175	1+
1348.60987	771	1+
1508.65042	2577	1+
1704.77254	690	1+
1722.78934	2793	1+
END IONS

###FS:    #m/z: 713.96623 #charge   3
###MaxRes:#m/z:  0.00000 #charge-128
###MS: 1093
###MSMS: 1096
BEGIN IONS
TITLE=Cmpd 351, AutoMSn(713.9662), 18.5 min
RTINSECONDS=1111.68
SCANS=MS: 1093 MSMS: 1096
PEPMASS=713.96623	53082
CHARGE=3+
335.15342	1000	1+
361.11532	559	
365.20468	639	
368.18551	640	1+
418.16199	372	
421.71060	390	1+
440.63934	446	1+
446.16710	584	1+
453.12280	336	
456.25021	813	1+
463.20509	2432	1+
489.17693	480	
497.25635	561	
513.27741	845	1+
522.24620	730	1+
536.73776	925	
537.26214	968	1+
545.19887	496	1+
556.24188	562	1+
567.28269	613	
578.23299	3679	1+
584.30966	1240	1+
607.29274	340	
613.29187	336	
617.81901	378	
634.73829	991	1+
656.28314	435	1+
678.31051	568	1+
681.33428	365	1+
695.35015	408	
710.35589	566	1+
712.37039	3224	1+
716.27922	512	
738.26303	10170	1+
745.29390	648	1+
747.31179	384	
781.39203	1941	1+
781.39533	421	
800.33446	602	1+
844.41915	588	1+
852.42407	2833	1+
853.70651	331	
855.35858	512	1+
857.37639	417	
872.40341	4616	1+
881.26873	1461	1+
898.29461	24209	1+
907.36763	628	1+
914.39350	453	1+
926.41688	640	1+
943.44081	3238	1+
958.46381	456	1+
1011.38054	2901	1+
1011.38076	642	
1012.39208	469	
1068.40079	8568	1+
1072.47797	746	
1073.47217	436	
1112.48281	828	1+
1129.50337	6394	1+
1142.65714	548	
1197.44470	3538	1+
1208.89586	683	
1229.59113	1656	1+
1242.59270	1123	1+
1242.59887	454	
1243.58481	333	
1324.59563	1127	1+
1426.82643	1582	1+
1428.52754	1790	1+
1556.56522	1254	1+
END IONS

###FS:    #m/z: 713.96550 #charge   3
###MaxRes:#m/z:  0.00000 #charge-128
###MS: 1097
###MSMS: 1098
BEGIN IONS
TITLE=Cmpd 352, AutoMSn(713.9655), 18.6 min
RTINSECONDS=1114.71
SCANS=MS: 1097 MSMS: 1098
PEPMASS=713.96550	71158
CHARGE=3+
328.19435	404	
335.14691	735	
361.12567	558	
368.19215	295	
397.80793	568	
418.14242	469	
422.70864	352	
428.21416	366	
446.19350	379	
456.25259	1101	1+
463.20634	1797	1+
489.17759	394	
497.25026	612	1+
519.74584	369	
529.21351	423	1+
531.23287	318	
545.21830	605	1+
555.29621	508	1+
564.14644	304	
567.28753	493	
578.23337	3758	1+
584.31238	1847	1+
601.33308	412	
617.23923	650	1+
630.29079	391	1+
634.74062	941	1+
648.28781	435	1+
666.36112	381	
673.28775	706	1+
695.34559	434	1+
710.33860	722	1+
712.37604	3838	1+
714.76434	1158	1+
721.25294	408	1+
729.40305	733	1+
738.26231	9687	1+
744.31495	420	1+
747.30985	889	
748.41024	811	
778.78776	656	1+
781.39857	2213	1+
806.41066	489	1+
826.37772	524	1+
852.43228	2261	1+
857.36764	599	1+
872.39751	1306	1+
872.40276	2543	1+
880.27949	336	
881.27881	578	1+
881.28527	445	
898.29436	23479	1+
914.38267	474	1+
943.43807	2099	1+
958.47746	942	1+
1011.37731	3094	1+
1025.51610	1492	1+
1068.40028	8154	1+
1072.48214	3685	1+
1079.84021	379	
1080.30103	310	
1081.29645	545	
1111.50065	797	1+
1129.50402	6313	1+
1179.41763	733	1+
1197.44599	3615	1+
1229.58799	2865	1+
1242.58641	409	
1242.59627	1096	1+
1243.60042	437	
1324.58707	1428	1+
1426.85498	1229	1+
1429.66328	1493	1+
END IONS

###FS:    #m/z: 861.89745 #charge   2
###MaxRes:#m/z:  0.00000 #charge-128
###MS: 1097
###MSMS: 1099
BEGIN IONS
TITLE=Cmpd 353, AutoMSn(861.8974), 18.6 min
RTINSECONDS=1115.21
SCANS=MS: 1097 MSMS: 1099
PEPMASS=861.89745	70533
CHARGE=2+
347.16182	215	
355.19262	1159	1+
360.18217	354	1+
372.12695	194	
373.14671	476	1+
375.16846	1737	1+
388.15892	1233	1+
418.21190	284	1+
428.19565	270	
430.18360	445	1+
442.25274	257	
446.20654	961	1+
449.18854	865	1+
459.29475	328	
471.19851	309	
473.23827	313	
475.23800	220	
485.21110	1036	1+
489.20947	307	
492.49291	241	
493.26921	440	1+
501.24206	964	1+
503.22750	1883	1+
510.70962	271	
531.23825	233	1+
539.25671	225	
550.23570	936	
556.27873	825	1+
574.29453	1749	1+
584.28236	2774	1+
592.30795	333	
592.38010	284	
602.29182	4423	1+
616.29500	230	1+
629.30613	708	1+
665.26111	812	1+
670.34932	282	1+
687.38338	576	1+
697.03434	200	
697.36128	1365	1+
715.37653	2338	1+
732.42121	193	
766.31880	583	1+
823.34846	2585	1+
843.43257	1310	1+
853.09709	241	
859.42687	328	1+
880.35268	7410	1+
890.30844	387	
900.45262	375	1+
991.38628	467	1+
1008.41058	5079	1+
1018.02007	381	
1018.15572	306	
1019.03078	794	
1121.49608	4945	1+
1164.78508	269	
1220.56489	423	
1221.55006	272	
1277.57933	1445	1+
1348.62805	1137	1+
1508.64897	2982	1+
1705.75918	695	1+
1722.77470	3451	1+
END IONS

###FS:    #m/z: 574.93639 #charge   3
###MaxRes:#m/z:  0.00000 #charge-128
###MS: 1097
###MSMS: 1100
BEGIN IONS
TITLE=Cmpd 354, AutoMSn(574.9364), 18.6 min
RTINSECONDS=1115.71
SCANS=MS: 1097 MSMS: 1100
PEPMASS=574.93639	67574
CHARGE=3+
360.16412	1270	
366.70902	455	
375.16410	1227	1+
383.16330	723	1+
388.16018	2805	1+
412.19184	711	1+
429.21124	476	1+
442.24316	388	
446.20534	636	1+
449.19372	2704	1+
456.23123	714	1+
459.26223	464	
471.21361	511	
473.24239	824	1+
485.21689	1724	1+
486.70451	498	
489.21227	461	
491.58180	453	
493.26024	713	1+
497.55344	485	1+
499.23951	414	1+
501.24742	1892	1+
503.21822	3479	1+
510.70633	578	
543.74558	366	
544.23610	599	
550.23930	6936	1+
556.29504	375	
557.27498	811	1+
561.25722	885	
561.75685	411	
569.26135	420	
569.78524	1112	1+
572.29664	940	1+
574.29236	4771	1+
579.29225	680	
584.28338	4610	1+
592.30341	532	
602.29347	9773	1+
629.30180	1684	1+
665.26685	7341	1+
670.34360	695	1+
686.32241	386	
687.37439	1272	1+
697.36190	1827	1+
706.19147	590	
715.37762	5377	1+
748.31087	1762	1+
766.30926	4794	1+
776.49126	428	
805.32545	1821	1+
805.32548	690	
823.33147	4040	1+
843.42123	1557	1+
862.34303	8153	1+
873.43651	443	1+
880.35567	17007	1+
890.31493	660	
900.45477	978	1+
973.38290	3470	1+
990.39804	7548	1+
1002.02006	351	
1008.41638	4485	1+
1019.03561	638	
1104.47817	1393	1+
1121.49447	375	
1139.57326	2879	1+
1473.60909	779	1+
1490.64954	1999	1+
1493.71471	995	1+
1508.66005	936	1+
END IONS

###FS:    #m/z: 587.79921 #charge   2
###MaxRes:#m/z:  0.00000 #charge-128
###MS: 1101
###MSMS: 1102
BEGIN IONS
TITLE=Cmpd 355, AutoMSn(587.7992), 18.6 min
RTINSECONDS=1118.73
SCANS=MS: 1101 MSMS: 1102
PEPMASS=587.79921	111216
CHARGE=2+
329.12506	1748	
341.14428	1909	
412.19230	1346	
422.15304	835	
440.20957	1632	
517.30815	885	
554.23429	868	
586.31552	13197	1+
591.38663	1182	
645.35622	919	
657.35107	8499	1+
669.26152	9427	1+
758.44734	724	
768.33576	2209	1+
817.38102	8249	1+
887.48869	949	
914.43723	85715	1+
1061.50710	4509	1+
END IONS

###FS:    #m/z: 861.39238 #charge   2
###MaxRes:#m/z:  0.00000 #charge-128
###MS: 1101
###MSMS: 1103
BEGIN IONS
TITLE=Cmpd 356, AutoMSn(861.3924), 18.7 min
RTINSECONDS=1119.23
SCANS=MS: 1101 MSMS: 1103
PEPMASS=861.39238	65108
CHARGE=2+
355.19034	514	1+
373.16697	169	
375.16982	1606	1+
388.15817	928	1+
402.18016	195	
424.25768	191	
428.18391	501	1+
446.20448	668	1+
449.19291	386	
457.23119	208	
459.27594	162	
471.19532	233	
473.23959	489	1+
485.20910	1053	1+
487.21041	187	
489.20070	242	
493.26564	161	
501.24777	878	1+
503.22484	1382	1+
504.72657	203	
510.70666	205	
550.23451	1243	1+
555.30491	397	1+
561.24279	232	1+
574.29752	1916	1+
584.28181	1797	1+
602.29227	4108	1+
629.29811	325	
665.26405	670	1+
674.80927	227	
687.38741	288	1+
697.36350	954	1+
715.37110	1453	1+
727.39145	164	
766.31570	444	
815.39689	387	1+
823.34053	1613	1+
826.43068	196	
843.43270	1586	1+
852.88139	248	
880.35078	6074	1+
900.45354	358	1+
991.38414	706	1+
1008.41047	3641	1+
1019.29054	168	
1121.49657	3793	1+
1132.67827	342	
1132.77294	295	
1133.73666	164	
1220.56518	200	
1277.58818	1016	1+
1348.63752	305	
1349.63049	185	
1508.66013	2394	1+
END IONS

###FS:    #m/z: 574.93501 #charge   3
###MaxRes:#m/z:  0.00000 #charge-128
###MS: 1101
###MSMS: 1104
BEGIN IONS
TITLE=Cmpd 357, AutoMSn(574.9350), 18.7 min
RTINSECONDS=1119.73
SCANS=MS: 1101 MSMS: 1104
PEPMASS=574.93501	58367
CHARGE=3+
355.19623	477	1+
360.16862	707	1+
375.16786	1270	1+
388.16267	1893	1+
394.20621	337	
398.22393	248	
402.18182	253	
412.20023	631	1+
424.14997	301	
424.24223	385	
429.19923	522	1+
431.17654	1318	1+
440.18429	588	1+
442.24346	382	1+
446.20370	698	1+
449.19546	2034	1+
456.21736	495	1+
459.26052	382	
471.19935	435	
473.23984	527	1+
475.23817	513	1+
485.21274	1341	1+
486.70089	744	1+
489.21419	275	
493.25192	326	
496.56295	570	1+
497.88101	275	
498.20863	366	
500.26606	310	
501.24524	1216	1+
503.22705	1522	1+
511.27326	402	1+
529.25536	431	1+
534.72872	274	
550.23771	5805	1+
552.74882	542	
556.28667	727	1+
558.28739	815	1+
561.25602	1511	1+
569.26436	281	
574.29744	3453	1+
584.28181	3902	1+
593.28506	464	1+
601.33076	332	
602.29404	8108	1+
629.29959	1236	1+
647.26415	500	1+
665.26806	4563	1+
669.33672	490	1+
686.32084	256	
687.36843	799	1+
697.04256	251	
697.36463	1290	1+
715.37695	3847	1+
747.86802	397	
748.32451	2097	1+
758.41745	248	
766.31224	3051	1+
805.32223	1242	1+
805.32618	345	
823.33254	2684	1+
843.42296	1498	1+
856.06384	309	
862.34630	5397	1+
872.15210	564	1+
872.44150	523	1+
880.34977	1078	1+
880.35561	12005	1+
890.31299	393	
893.34197	294	
900.45312	1199	1+
913.43072	480	1+
973.38047	2320	1+
990.39935	5452	1+
1002.87138	268	
1008.41377	4064	1+
1019.43329	732	1+
1086.47297	651	1+
1139.58950	1714	1+
1143.58526	2447	1+
1154.57146	823	1+
1157.59890	873	1+
1419.75703	855	1+
1490.66021	1839	1+
1508.64976	883	1+
END IONS

###FS:    #m/z: 587.79982 #charge   2
###MaxRes:#m/z:  0.00000 #charge-128
###MS: 1105
###MSMS: 1106
BEGIN IONS
TITLE=Cmpd 358, AutoMSn(587.7998), 18.7 min
RTINSECONDS=1122.75
SCANS=MS: 1105 MSMS: 1106
PEPMASS=587.79982	162179
CHARGE=2+
329.12860	2309	
341.14503	2306	
404.21987	1175	
412.19732	1821	
422.15497	1243	
440.21264	1892	
511.24758	1152	
517.31017	1656	
554.23216	994	
586.31759	15714	1+
591.38177	1484	
623.25518	926	
637.30246	1533	
645.36491	1737	
657.35231	10152	1+
669.26078	13249	1+
758.44521	1002	
768.33015	2422	
817.38221	9859	1+
887.48993	1445	
914.43735	111280	1+
1061.50258	6713	1+
END IONS

###FS:    #m/z: 561.29064 #charge   2
###MaxRes:#m/z:  0.00000 #charge-128
###MS: 1105
###MSMS: 1107
BEGIN IONS
TITLE=Cmpd 359, AutoMSn(561.2906), 18.7 min
RTINSECONDS=1123.26
SCANS=MS: 1105 MSMS: 1107
PEPMASS=561.29064	125112
CHARGE=2+
334.17441	3489	
345.17576	954	
373.19202	906	
376.21635	1302	
389.21580	1379	
401.21797	1169	
414.23629	1446	
433.24247	4095	1+
437.21835	976	
461.24483	1678	
465.21618	1139	
488.28282	2506	
493.21774	1655	
498.26277	931	
541.27358	4329	1+
555.29889	1729	1+
558.29699	58327	1+
564.27664	1196	
689.34111	6429	1+
721.33439	1298	
746.35821	51917	1+
859.44107	42675	1+
1022.50931	1757	
1023.50293	843	
END IONS

###FS:    #m/z: 601.33752 #charge   1
###MaxRes:#m/z:  0.00000 #charge-128
###MS: 1105
###MSMS: 1108
BEGIN IONS
TITLE=Cmpd 360, AutoMSn(601.3375), 18.7 min
RTINSECONDS=1123.76
SCANS=MS: 1105 MSMS: 1108
PEPMASS=601.33752	59156
CHARGE=1+
328.19576	10746	1+
386.22447	937	
402.23806	1299	
428.22468	1359	
440.22698	537	
457.24776	776	
470.27246	1395	
497.24789	600	
514.27123	30823	1+
521.79613	531	
527.32707	5074	1+
END IONS

###FS:    #m/z: 561.29194 #charge   2
###MaxRes:#m/z:  0.00000 #charge-128
###MS: 1109
###MSMS: 1110
BEGIN IONS
TITLE=Cmpd 361, AutoMSn(561.2919), 18.8 min
RTINSECONDS=1126.78
SCANS=MS: 1109 MSMS: 1110
PEPMASS=561.29194	266645
CHARGE=2+
334.17593	3993	
345.17477	1488	
376.21920	2080	
389.21588	1720	
414.23668	2132	
433.24153	6479	1+
437.21801	2072	
461.24274	2387	
465.21717	1531	
488.28563	3979	
493.21711	1497	
541.26994	6876	1+
558.29732	92775	1+
564.27961	1450	
689.33945	10241	1+
746.35786	82862	1+
859.44111	69285	1+
1022.50741	3456	
1023.51035	1628	
END IONS

###FS:    #m/z: 587.80033 #charge   2
###MaxRes:#m/z:  0.00000 #charge-128
###MS: 1109
###MSMS: 1111
BEGIN IONS
TITLE=Cmpd 362, AutoMSn(587.8003), 18.8 min
RTINSECONDS=1127.28
SCANS=MS: 1109 MSMS: 1111
PEPMASS=587.80033	159003
CHARGE=2+
329.12616	2298	
341.14614	2388	
361.20809	1026	
404.22400	1247	
412.18843	1712	
422.15355	1350	
440.21251	1567	
517.30779	1426	
554.23804	735	
558.29691	991	
580.28224	1038	
586.31779	14008	1+
591.38162	1455	
637.30611	3970	1+
645.36375	2744	1+
657.35570	8325	1+
669.26478	9994	1+
677.88154	1612	1+
746.35306	720	
758.44757	1203	
765.36761	1544	
768.33241	2515	1+
817.38284	7945	1+
887.48993	2369	1+
914.43916	88633	1+
1061.50950	5285	1+
END IONS

###FS:    #m/z: 518.74793 #charge   2
###MaxRes:#m/z:  0.00000 #charge-128
###MS: 1109
###MSMS: 1112
BEGIN IONS
TITLE=Cmpd 363, AutoMSn(518.7479), 18.8 min
RTINSECONDS=1127.78
SCANS=MS: 1109 MSMS: 1112
PEPMASS=518.74793	72781
CHARGE=2+
303.16790	286	
314.12626	368	
324.09702	329	
359.13852	1787	1+
381.19761	505	
390.20215	408	
399.22112	396	
411.12621	684	1+
415.19762	922	1+
427.21678	376	
433.21623	862	
440.12343	538	
450.24312	6749	1+
456.15507	643	
457.13812	2360	1+
460.22797	499	1+
474.16673	728	
483.50557	475	
487.22882	524	1+
509.21890	232	
514.24764	459	1+
516.29282	792	1+
518.28113	554	
521.28130	562	1+
527.31724	279	
542.23708	368	
546.28559	554	1+
559.24847	357	
563.32567	9101	1+
570.22776	392	
571.21700	972	1+
573.31138	705	1+
587.25632	798	1+
646.34123	239	
661.32946	297	
678.35377	9644	1+
704.35311	330	
706.34108	233	
735.38404	479	1+
761.37821	2647	1+
779.40056	13794	1+
789.38686	2224	1+
790.71400	515	
798.74233	470	
858.42871	2006	1+
874.45608	229	
876.45479	15344	1+
984.43366	536	1+
1001.45049	3370	1+
1018.47071	9875	1+
1036.49127	9375	1+
END IONS

###FS:    #m/z: 561.29257 #charge   2
###MaxRes:#m/z:  0.00000 #charge-128
###MS: 1113
###MSMS: 1114
BEGIN IONS
TITLE=Cmpd 364, AutoMSn(561.2926), 18.8 min
RTINSECONDS=1130.82
SCANS=MS: 1113 MSMS: 1114
PEPMASS=561.29257	330774
CHARGE=2+
334.17489	4899	
345.17598	1699	
376.22007	2805	
389.21101	1678	
401.21907	1541	
414.23928	2137	
433.24186	7261	1+
437.21694	1645	
461.24444	2673	
465.21543	1952	
488.28345	5854	1+
536.29348	1738	
541.27587	5889	
558.29760	102994	1+
564.28321	1562	
689.33999	13330	1+
746.35865	92140	1+
859.44193	77818	1+
1022.50211	3538	
1023.51079	2246	
END IONS

###FS:    #m/z: 518.74829 #charge   2
###MaxRes:#m/z:  0.00000 #charge-128
###MS: 1113
###MSMS: 1115
BEGIN IONS
TITLE=Cmpd 365, AutoMSn(518.7483), 18.9 min
RTINSECONDS=1131.32
SCANS=MS: 1113 MSMS: 1115
PEPMASS=518.74829	104873
CHARGE=2+
303.18207	355	
314.12806	336	
324.09691	296	
341.12936	314	
342.11119	762	1+
359.13565	1569	1+
367.12951	216	
390.21018	236	
399.21804	372	
412.12605	287	
427.21767	599	
427.96677	209	
433.21356	1023	
440.11471	511	
450.24386	8247	1+
456.15593	482	
457.13804	1885	1+
459.21783	472	1+
474.16446	1363	1+
476.23481	490	1+
491.58832	209	
492.72297	364	
500.72718	1337	1+
514.29704	220	
515.29574	797	1+
518.30336	293	
521.27627	524	1+
527.83370	430	
542.22767	223	
546.29735	532	1+
550.99145	343	
559.24341	423	
563.32673	9712	1+
569.22198	810	1+
571.21329	1234	1+
573.30407	642	1+
587.24600	842	1+
660.32979	727	1+
678.35464	10726	1+
688.35148	285	
690.40586	221	
697.03545	1040	
735.37109	549	1+
761.38257	3090	1+
779.40183	15532	1+
789.38788	2353	1+
798.73947	513	
858.43131	1897	1+
876.45667	19319	1+
1001.45436	3085	1+
1018.47347	11237	1+
1036.49300	9181	1+
END IONS

###FS:    #m/z: 537.62177 #charge   3
###MaxRes:#m/z:  0.00000 #charge-128
###MS: 1113
###MSMS: 1116
BEGIN IONS
TITLE=Cmpd 366, AutoMSn(537.6218), 18.9 min
RTINSECONDS=1131.82
SCANS=MS: 1113 MSMS: 1116
PEPMASS=537.62177	67247
CHARGE=3+
363.19880	485	
471.24377	521	1+
484.24615	1338	1+
491.58783	485	
493.25329	709	1+
503.24290	494	1+
508.26483	1023	1+
508.60432	1037	
508.93468	570	
512.62176	677	1+
512.95536	434	
513.28071	756	1+
516.27461	537	1+
521.27305	586	1+
525.79972	416	
527.62172	1162	
527.94232	949	
531.94697	1769	1+
532.28294	2190	1+
532.61409	949	
534.28080	926	1+
536.28933	1022	1+
536.94479	506	1+
538.26699	2235	1+
541.81323	562	
541.92920	471	
542.28165	569	
555.25938	632	
557.34926	592	1+
581.83278	447	
582.33379	540	
590.85127	441	
616.32819	825	1+
645.84914	540	
652.34429	662	
652.85789	611	
660.87540	496	
689.85315	526	
690.41660	2565	
717.82913	554	
725.44129	933	1+
782.41770	536	1+
808.48558	2779	1+
826.49565	3477	1+
837.12319	574	
921.57151	1498	1+
939.58263	736	1+
955.55986	729	1+
972.44979	729	1+
1035.54858	1223	1+
1052.61121	9510	1+
1052.62178	512	
1072.50940	990	1+
1164.64976	1043	1+
1174.52481	1581	1+
1233.64525	974	1+
1251.71885	6007	1+
1300.54304	2094	1+
1305.72921	21420	1+
1321.60991	1798	1+
1380.71200	22704	1+
1394.71032	868	1+
1411.74491	10975	1+
END IONS

###FS:    #m/z: 518.74709 #charge   2
###MaxRes:#m/z:  0.00000 #charge-128
###MS: 1117
###MSMS: 1118
BEGIN IONS
TITLE=Cmpd 367, AutoMSn(518.7471), 18.9 min
RTINSECONDS=1134.87
SCANS=MS: 1117 MSMS: 1118
PEPMASS=518.74709	103503
CHARGE=2+
303.18153	299	
314.13156	432	
330.17303	281	
341.11781	953	1+
359.13856	1046	
393.11537	295	
411.12577	471	1+
416.19768	457	
429.72249	287	
433.22187	823	
440.11542	557	1+
450.24180	7876	1+
456.15280	504	
457.13580	2562	1+
461.23265	285	
474.16464	1478	1+
479.23538	273	
500.73941	357	
515.27551	1110	1+
521.27684	552	1+
528.77716	278	
542.22951	217	
546.29742	424	
559.27577	209	
563.32710	9800	1+
570.23325	811	1+
573.29404	622	1+
587.24781	396	
643.29908	225	
660.33154	670	1+
678.35534	8955	1+
697.04382	349	
716.30469	292	
726.32700	314	
735.37382	379	
761.38847	3009	1+
779.40112	15192	1+
789.38887	1934	1+
790.71696	449	
858.45159	361	
859.43464	391	
859.44245	1015	1+
876.45756	16949	1+
984.42104	434	1+
1001.45104	2737	1+
1018.47220	11577	1+
1036.49304	9193	1+
END IONS

###FS:    #m/z: 491.60284 #charge   3
###MaxRes:#m/z:  0.00000 #charge-128
###MS: 1117
###MSMS: 1119
BEGIN IONS
TITLE=Cmpd 368, AutoMSn(491.6028), 18.9 min
RTINSECONDS=1135.37
SCANS=MS: 1117 MSMS: 1119
PEPMASS=491.60284	39098
CHARGE=3+
326.14091	352	
338.17979	518	
364.47090	220	
376.21814	206	
386.14470	367	
395.20389	472	1+
411.22288	234	
415.22541	236	
430.23591	400	
439.22728	1570	1+
448.21999	323	1+
455.23270	223	
469.22637	507	
472.25930	216	
474.23404	310	1+
478.26432	275	1+
487.27930	248	
488.28509	1430	1+
490.26541	2688	1+
491.59722	248	
494.27290	1036	1+
502.24127	348	1+
535.28192	240	
541.27409	239	
552.31411	677	1+
570.33465	279	
581.31402	376	1+
586.32090	358	1+
588.35477	372	1+
597.32382	532	1+
597.81533	261	
612.32545	479	1+
614.32370	250	
659.31776	214	
662.35970	368	1+
715.37875	424	1+
758.41869	8093	1+
767.44712	213	
768.56977	363	
824.37538	375	
859.46473	2470	1+
869.19400	325	
872.39371	303	1+
937.45523	422	1+
941.47344	391	1+
961.48242	341	1+
978.52703	2671	1+
996.51931	3590	1+
996.53613	233	
1065.56307	3263	1+
1083.56388	5026	1+
1083.57286	201	
1178.63481	4397	1+
1196.64504	13781	1+
1291.70325	1650	1+
1309.72753	5336	1+
END IONS

###FS:    #m/z: 537.62190 #charge   3
###MaxRes:#m/z:  0.00000 #charge-128
###MS: 1117
###MSMS: 1120
BEGIN IONS
TITLE=Cmpd 369, AutoMSn(537.6219), 18.9 min
RTINSECONDS=1135.87
SCANS=MS: 1117 MSMS: 1120
PEPMASS=537.62190	50072
CHARGE=3+
346.19639	388	1+
360.13114	363	
363.20393	333	
370.16130	439	1+
400.22177	332	1+
409.75652	398	
417.21687	272	
450.23619	568	1+
453.74835	350	1+
465.22725	403	1+
470.25203	1030	1+
478.27484	499	
488.22241	329	1+
494.24965	439	1+
502.24627	273	1+
502.59377	370	1+
508.59588	775	1+
508.93993	365	
509.26604	425	
512.60959	248	
512.95734	365	
513.26053	1191	1+
516.93274	226	1+
521.27300	652	1+
525.80205	375	
527.62762	752	1+
527.95725	365	
530.25134	332	1+
531.94358	620	
532.28339	1278	1+
532.62090	817	
534.29038	1032	1+
536.28089	664	
536.94924	555	1+
537.27317	1898	1+
537.62325	452	1+
540.27226	676	
552.24587	453	1+
555.26801	620	1+
557.36753	360	
558.29741	582	1+
561.27804	238	1+
564.26511	298	1+
581.32867	897	1+
581.83691	274	
587.24724	669	1+
601.79795	234	
602.32730	304	1+
618.32210	324	1+
633.31684	342	1+
645.35993	395	
645.86472	364	
649.30959	253	1+
652.35646	397	
660.88569	234	
671.34926	547	1+
678.32204	403	1+
681.31199	251	1+
684.79266	482	1+
690.40711	1599	
698.34664	331	
700.31427	386	1+
711.36537	303	1+
725.44573	614	1+
725.87088	337	1+
808.49172	2254	1+
812.40875	267	1+
826.49550	2087	1+
859.42398	518	1+
876.47200	356	1+
914.41366	359	1+
921.55989	504	1+
938.52636	414	1+
939.57069	468	1+
942.45459	436	1+
971.47301	719	1+
989.50099	366	1+
1034.55711	566	1+
1052.60591	6328	1+
1052.60847	319	
1057.53342	476	1+
1068.53937	764	1+
1072.50759	1120	1+
1076.51578	1126	1+
1080.52647	1172	1+
1105.54167	651	1+
1158.52845	477	1+
1163.66057	1308	1+
1174.48996	1363	1+
1251.71449	2860	1+
1284.56092	677	1+
1300.53222	2413	1+
1305.73127	9987	1+
1321.58090	1375	1+
1340.64419	612	1+
1380.70926	14154	1+
1411.73935	6165	1+
1434.64619	786	1+
END IONS

###FS:    #m/z: 491.60358 #charge   3
###MaxRes:#m/z:  0.00000 #charge-128
###MS: 1121
###MSMS: 1122
BEGIN IONS
TITLE=Cmpd 370, AutoMSn(491.6036), 19.0 min
RTINSECONDS=1138.91
SCANS=MS: 1121 MSMS: 1122
PEPMASS=491.60358	67039
CHARGE=3+
326.14684	434	
338.17912	629	1+
358.18607	512	
373.27954	278	
386.15095	422	
395.19836	293	
430.23854	341	
439.22760	2122	1+
451.26559	347	
455.22761	314	
471.24450	726	1+
475.23667	398	1+
486.23966	411	1+
487.97790	309	
488.27524	1008	1+
491.27057	598	
491.60447	684	
491.93495	417	
492.26364	2436	1+
495.65334	991	
496.25634	279	
496.56197	438	
503.25268	301	
552.30810	857	1+
570.32776	433	
588.34613	427	1+
597.81635	382	
603.81788	417	1+
612.31708	324	
612.87930	292	
646.35728	844	
646.85910	525	
758.41676	9719	1+
859.46762	3522	1+
869.20317	359	
937.45994	1502	1+
978.52850	3771	1+
996.52127	4122	1+
996.53503	356	
1050.54452	277	
1065.55620	4039	1+
1083.55710	7598	1+
1178.63751	5745	1+
1196.64509	18995	1+
1309.72851	7514	1+
1317.61188	619	1+
END IONS

###FS:    #m/z: 572.77528 #charge   2
###MaxRes:#m/z:  0.00000 #charge-128
###MS: 1121
###MSMS: 1123
BEGIN IONS
TITLE=Cmpd 371, AutoMSn(572.7753), 19.0 min
RTINSECONDS=1139.41
SCANS=MS: 1121 MSMS: 1123
PEPMASS=572.77528	56177
CHARGE=2+
340.16019	2274	1+
343.19339	477	
360.21876	900	1+
373.18284	326	
386.15424	737	1+
411.22744	496	
414.14336	536	
423.19637	273	
430.18473	465	1+
439.22355	1527	1+
446.23369	332	
451.18708	296	
469.21486	713	1+
471.25534	340	
485.22967	264	
488.27018	421	
515.20135	300	
550.26218	1058	1+
556.27523	479	
558.29533	1571	1+
568.30357	2310	1+
572.29436	1845	1+
572.78234	367	
585.33354	15105	1+
602.28745	644	1+
639.33929	626	1+
665.25977	912	1+
696.36512	2292	1+
700.28459	472	1+
706.19516	338	
714.37628	4174	1+
728.30845	547	1+
746.35339	454	
766.33896	284	
768.37769	423	
799.34994	382	
839.42122	4682	1+
843.36526	1538	1+
850.12273	421	
852.15741	268	
853.40192	864	1+
857.38320	490	
859.41963	605	
871.39415	4092	1+
874.40485	6576	1+
880.34711	1223	1+
884.25711	1090	
885.40686	268	
890.31052	361	
945.44092	5112	1+
955.75024	1029	1+
END IONS

###FS:    #m/z: 593.33893 #charge   2
###MaxRes:#m/z:  0.00000 #charge-128
###MS: 1121
###MSMS: 1124
BEGIN IONS
TITLE=Cmpd 372, AutoMSn(593.3389), 19.0 min
RTINSECONDS=1139.91
SCANS=MS: 1121 MSMS: 1124
PEPMASS=593.33893	25698
CHARGE=2+
317.19406	312	
332.19301	176	
345.13950	424	1+
355.21453	236	1+
364.46918	181	
374.16982	281	
382.16143	197	
387.19923	860	1+
393.76237	176	
402.17699	542	1+
404.21691	370	1+
408.83385	663	
427.24570	235	
428.22264	527	1+
445.24922	859	1+
449.24818	161	
463.73737	273	1+
464.21899	334	1+
467.26189	261	1+
483.23918	164	
487.24945	543	1+
511.19323	255	
515.26584	432	
517.30176	591	1+
523.25549	220	
532.27957	166	
541.29668	206	
556.28585	309	1+
558.32112	2276	1+
575.26939	210	1+
580.28147	309	1+
584.31967	265	1+
586.31253	1228	1+
590.24181	173	
591.38159	2272	1+
594.32654	382	1+
596.29199	1030	1+
628.35010	328	
637.30492	928	1+
643.31817	541	1+
645.35901	559	1+
654.38800	266	1+
657.35673	643	1+
669.26655	173	
671.40649	497	1+
679.95715	160	
703.38671	199	
711.41431	185	
728.43556	2813	1+
738.43844	316	
746.36319	728	1+
758.43303	580	1+
765.21333	782	
765.33595	1016	1+
799.47188	2262	1+
818.40959	190	
859.44145	572	1+
887.49498	530	1+
914.44259	2440	1+
941.49720	557	1+
942.48537	216	1+
957.49597	179	
959.50514	3409	1+
982.49505	227	1+
1072.59004	429	1+
END IONS

###FS:    #m/z: 572.77396 #charge   2
###MaxRes:#m/z:  0.00000 #charge-128
###MS: 1125
###MSMS: 1126
BEGIN IONS
TITLE=Cmpd 373, AutoMSn(572.7740), 19.0 min
RTINSECONDS=1142.93
SCANS=MS: 1125 MSMS: 1126
PEPMASS=572.77396	71653
CHARGE=2+
340.16048	2119	1+
360.21778	1596	1+
386.15243	431	
406.18218	312	
411.23467	567	
414.14648	790	
422.18735	555	1+
429.19494	355	
439.22460	2521	1+
451.18864	682	1+
469.21010	491	
470.26443	387	
471.24544	734	1+
484.24262	650	1+
488.28404	812	
495.67035	505	
499.24347	595	1+
550.26628	932	1+
556.28738	549	1+
558.29040	803	
567.31654	652	
568.30025	2230	1+
572.31038	1155	1+
583.31170	402	
585.33421	18122	1+
629.22143	357	
639.34252	409	
696.36320	1890	1+
706.18897	438	
714.37427	4556	1+
728.30257	421	
746.34511	401	
766.36527	311	
768.39089	413	
799.35572	513	
839.42267	5414	1+
843.36269	1911	1+
850.11778	716	
853.08609	308	
853.39207	978	1+
857.37825	458	
871.39282	4818	1+
874.40645	7298	1+
880.35594	837	1+
884.25625	740	
945.44221	5301	1+
955.79382	2100	1+
967.14048	373	
END IONS

###FS:    #m/z: 491.60354 #charge   3
###MaxRes:#m/z:  0.00000 #charge-128
###MS: 1125
###MSMS: 1127
BEGIN IONS
TITLE=Cmpd 374, AutoMSn(491.6035), 19.1 min
RTINSECONDS=1143.43
SCANS=MS: 1125 MSMS: 1127
PEPMASS=491.60354	61725
CHARGE=3+
320.17113	262	
326.14083	435	
338.17886	605	
344.18514	221	
386.15829	605	1+
393.20498	187	
394.21090	372	1+
408.83259	260	
421.22039	308	
430.23705	627	1+
432.22405	301	1+
439.23082	1698	1+
453.26033	269	1+
455.22653	206	
459.23110	270	
469.25004	431	1+
471.23627	444	1+
477.24923	604	1+
488.28102	1231	1+
490.27001	3421	1+
490.93339	474	1+
491.60201	295	
495.25963	424	1+
508.28858	272	1+
511.77188	266	
525.77662	263	
552.31817	270	
553.30924	545	1+
570.33716	395	
576.80656	370	
580.81447	199	
586.31844	288	1+
596.31438	292	1+
597.81056	358	
598.32660	358	
604.31952	298	1+
612.34776	426	1+
661.37140	404	1+
664.34330	190	
715.35630	202	
715.37142	504	1+
758.41599	7761	1+
779.41457	188	
824.35983	323	
824.38439	464	1+
859.46906	1911	1+
870.45032	195	
870.56198	276	
920.45493	362	1+
937.45477	475	1+
963.49777	509	1+
973.51468	742	1+
978.52584	2609	1+
982.54485	805	1+
996.52686	3269	1+
1065.55636	2909	1+
1083.55691	4931	1+
1083.56067	348	
1175.65665	483	1+
1178.63162	4153	1+
1196.64048	14100	1+
1291.72692	1128	1+
1309.72988	5647	1+
END IONS

###FS:    #m/z: 699.66032 #charge   3
###MaxRes:#m/z:  0.00000 #charge-128
###MS: 1125
###MSMS: 1128
BEGIN IONS
TITLE=Cmpd 375, AutoMSn(699.6603), 19.1 min
RTINSECONDS=1143.93
SCANS=MS: 1125 MSMS: 1128
PEPMASS=699.66032	27637
CHARGE=3+
381.20336	315	1+
409.20878	348	
442.20220	268	
458.79008	369	
468.73069	731	1+
486.17040	1134	1+
492.22512	516	1+
496.24329	625	1+
504.24693	501	
514.22920	333	
517.17471	248	
542.23409	333	1+
552.25327	269	
553.26628	1358	1+
561.26822	688	
561.76609	509	1+
575.26948	235	1+
583.27804	479	1+
599.28045	724	1+
604.74704	232	1+
609.28461	252	
609.76046	262	1+
610.29402	4153	1+
626.27751	819	1+
627.79158	290	
634.59859	277	
635.28911	281	1+
644.32790	363	1+
647.32353	623	1+
662.29867	470	1+
686.83180	584	
691.82706	351	
693.65346	403	1+
693.98360	244	
694.31574	304	
695.86858	230	
696.33549	603	
696.84328	541	1+
697.32490	7414	1+
699.00599	614	1+
699.66770	995	1+
702.33976	491	1+
704.36307	241	
724.30882	728	1+
724.64622	824	1+
724.97718	486	
725.82124	355	1+
739.24788	240	1+
743.34969	279	1+
758.44596	310	
761.35295	315	1+
786.28745	291	1+
791.39458	230	
800.35772	617	1+
800.68051	224	
818.40026	2398	1+
825.41558	221	1+
844.39418	1931	1+
853.35256	388	1+
854.41368	258	1+
862.42801	220	1+
884.39115	398	1+
900.92369	228	
901.41302	1895	1+
901.41719	548	1+
912.54206	226	
937.46348	2346	1+
946.37104	1098	1+
957.66610	470	
958.42920	2409	1+
965.46989	1885	1+
1023.50093	518	1+
1034.49513	1112	1+
1045.46708	2355	1+
1052.49608	1590	1+
1088.50213	707	1+
1094.48778	480	1+
1104.51178	1318	1+
1132.50531	1960	1+
1203.51672	552	1+
1253.56588	346	1+
1279.57633	772	1+
1355.64496	392	1+
1361.61084	1240	1+
1373.66117	1071	1+
1399.71371	2140	1+
1409.68399	468	1+
1487.66495	510	1+
1546.68766	679	1+
END IONS

###FS:    #m/z: 572.77457 #charge   2
###MaxRes:#m/z:  0.00000 #charge-128
###MS: 1129
###MSMS: 1130
BEGIN IONS
TITLE=Cmpd 376, AutoMSn(572.7746), 19.1 min
RTINSECONDS=1146.96
SCANS=MS: 1129 MSMS: 1130
PEPMASS=572.77457	70876
CHARGE=2+
340.15959	2578	1+
343.19191	395	
360.22017	1526	
361.11898	440	
386.14724	524	
411.22572	691	1+
414.14066	391	
428.69090	330	
431.17192	580	1+
439.22593	1806	1+
469.19900	469	
470.25626	570	1+
488.27885	590	
550.26927	969	1+
558.30549	624	
559.13989	631	
559.20635	548	
567.33114	324	
568.29661	1717	1+
572.28753	670	
574.30334	392	
584.30133	353	
585.33319	17817	1+
696.35829	2331	1+
705.10800	414	
714.37261	3945	1+
728.30503	393	
736.24605	406	
768.37695	430	
799.34761	477	
839.42112	4166	1+
843.36341	1387	1+
850.11746	499	
853.37405	868	1+
857.39574	869	1+
871.39197	4590	1+
874.40704	6742	1+
880.35390	1238	1+
881.22603	639	
883.99350	357	
884.25915	1029	
945.44250	4720	1+
956.73265	372	
END IONS

###FS:    #m/z: 394.56903 #charge   3
###MaxRes:#m/z:  0.00000 #charge-128
###MS: 1129
###MSMS: 1131
BEGIN IONS
TITLE=Cmpd 377, AutoMSn(394.5690), 19.1 min
RTINSECONDS=1147.46
SCANS=MS: 1129 MSMS: 1131
PEPMASS=394.56903	28703
CHARGE=3+
328.21220	147	
329.12411	130	
332.22535	293	
334.20824	134	
341.16308	229	
350.23377	194	
355.24053	177	
357.90269	148	
372.25671	656	1+
376.22708	359	1+
378.21489	452	1+
380.23130	247	
384.24084	131	
390.11741	295	
390.25397	1453	1+
392.23949	1824	1+
394.26601	2987	1+
396.23610	1201	1+
398.23753	483	1+
399.83383	928	
402.23860	194	
403.52883	128	
406.22555	192	
408.83676	277	
412.20436	139	
428.21527	324	
442.21560	170	
456.25775	142	
472.24654	138	
488.26369	240	1+
515.25735	127	
517.30727	133	
586.31624	509	1+
627.39074	131	
785.45610	159	
790.48768	1400	1+
794.48489	456	1+
END IONS

###FS:    #m/z: 699.66011 #charge   3
###MaxRes:#m/z:  0.00000 #charge-128
###MS: 1129
###MSMS: 1132
BEGIN IONS
TITLE=Cmpd 378, AutoMSn(699.6601), 19.1 min
RTINSECONDS=1147.96
SCANS=MS: 1129 MSMS: 1132
PEPMASS=699.66011	27862
CHARGE=3+
408.21179	391	1+
418.16514	253	1+
428.20978	341	1+
436.19066	253	
463.21072	335	
465.21682	194	
473.21141	370	1+
496.24547	479	1+
504.22907	373	1+
512.75271	236	
513.24315	355	1+
514.72257	187	
516.17380	300	1+
517.75310	505	
518.24386	415	
520.75071	283	
522.74428	272	1+
529.22440	265	1+
535.24204	403	1+
543.23793	272	1+
544.75186	469	
545.25733	196	
550.98960	188	
552.26559	823	1+
557.72956	255	1+
569.28409	287	1+
577.26731	451	1+
580.76597	227	
582.26065	193	
589.77808	601	
590.28676	635	1+
598.79644	232	
608.24988	251	1+
610.29195	2109	1+
625.27741	288	1+
647.32560	531	1+
655.78585	425	
669.30188	222	1+
685.82483	573	1+
687.33558	638	1+
694.32545	428	1+
696.87452	356	1+
697.32378	3106	1+
699.30863	1076	
699.64654	430	1+
700.00372	204	
704.35182	511	1+
724.65179	192	
724.98194	311	
726.34159	192	
735.32006	268	1+
738.26470	322	
783.38868	667	1+
786.31370	502	1+
800.35479	290	1+
818.40557	1221	1+
844.39090	1066	1+
898.29377	239	
898.29675	574	1+
901.41252	1265	1+
937.46889	1536	1+
944.45910	376	1+
946.33470	757	1+
958.43179	1889	1+
965.45930	1299	1+
983.43857	469	1+
1045.46249	1830	1+
1051.50108	944	1+
1093.48677	548	1+
1122.51279	480	1+
1132.50531	1009	1+
1132.50778	204	
1235.55922	419	1+
1253.55673	191	
1253.56401	872	1+
1361.58630	519	1+
1382.64331	511	1+
1390.69648	479	1+
1399.67486	2147	1+
1487.64293	518	1+
END IONS

###FS:    #m/z: 394.56837 #charge   3
###MaxRes:#m/z:  0.00000 #charge-128
###MS: 1133
###MSMS: 1134
BEGIN IONS
TITLE=Cmpd 379, AutoMSn(394.5684), 19.2 min
RTINSECONDS=1150.99
SCANS=MS: 1133 MSMS: 1134
PEPMASS=394.56837	65240
CHARGE=3+
328.21179	136	
332.23833	702	1+
347.19964	110	
356.62691	132	
359.19635	275	1+
368.23269	110	
370.22756	135	
372.10982	106	
372.23131	299	1+
374.22568	291	
375.29339	122	
376.22466	384	
378.21054	150	
381.24433	158	
382.11379	133	
383.18885	106	
390.25650	1206	1+
392.24781	1620	1+
394.26283	4224	1+
395.78640	123	
397.80744	356	
398.25329	577	1+
402.03215	129	
404.22288	122	
423.17589	129	
427.23258	129	
462.27933	173	
487.26945	160	
499.28439	146	
513.35085	119	
571.32728	130	
586.30876	185	
END IONS

###FS:    #m/z: 544.60081 #charge   3
###MaxRes:#m/z:  0.00000 #charge-128
###MS: 1133
###MSMS: 1135
BEGIN IONS
TITLE=Cmpd 380, AutoMSn(544.6008), 19.2 min
RTINSECONDS=1151.49
SCANS=MS: 1133 MSMS: 1135
PEPMASS=544.60081	37528
CHARGE=3+
329.16389	421	
336.67872	690	
341.14512	1670	1+
345.67590	615	
359.68144	366	
361.20240	481	
412.20045	523	
440.19423	2738	1+
442.71336	320	
474.23207	877	
479.22830	469	
488.23816	1745	1+
523.74123	728	
524.23603	492	
525.26671	1282	1+
531.75814	333	
540.27991	1581	1+
544.28138	906	1+
546.30672	562	
547.31370	1017	1+
552.29316	364	
553.26827	8233	1+
571.28801	688	
585.33125	756	
586.31649	22007	1+
657.34998	6545	1+
669.26988	700	
672.33415	809	
690.35873	449	
700.33802	17050	1+
718.35308	3073	1+
751.87080	806	
752.38594	323	
797.39511	1833	1+
814.41210	1176	1+
817.38340	3035	1+
866.41577	5011	1+
914.43863	13901	1+
924.60967	958	
929.44083	936	1+
937.45598	1207	1+
955.46247	1020	1+
957.41673	1681	1+
1028.45373	485	
1029.45931	460	
1046.45855	408	
END IONS

###FS:    #m/z: 485.27066 #charge   2
###MaxRes:#m/z:  0.00000 #charge-128
###MS: 1133
###MSMS: 1136
BEGIN IONS
TITLE=Cmpd 381, AutoMSn(485.2707), 19.2 min
RTINSECONDS=1151.99
SCANS=MS: 1133 MSMS: 1136
PEPMASS=485.27066	32837
CHARGE=2+
401.17325	100	
423.69274	114	
437.20794	112	
440.22637	114	
444.24040	102	
449.23175	148	
458.19197	106	
466.27243	293	1+
469.28702	220	1+
480.25619	339	1+
482.25831	1277	1+
486.26326	575	1+
488.25057	318	
490.24397	108	
491.58856	402	
533.95198	100	
556.27830	107	
573.30498	100	
683.44273	170	
END IONS

###FS:    #m/z: 394.56865 #charge   3
###MaxRes:#m/z:  0.00000 #charge-128
###MS: 1137
###MSMS: 1138
BEGIN IONS
TITLE=Cmpd 382, AutoMSn(394.5686), 19.3 min
RTINSECONDS=1155.01
SCANS=MS: 1137 MSMS: 1138
PEPMASS=394.56865	83964
CHARGE=3+
328.17698	175	
332.23358	123	
341.15782	138	
343.20469	198	
348.20785	117	
354.19964	118	
372.24131	212	
374.20933	104	
375.21708	575	1+
378.20777	208	
380.23669	150	
385.21701	118	
387.21111	122	
390.11526	321	
390.26259	1309	1+
392.25566	1390	1+
394.26469	3819	1+
398.25475	325	
399.83811	586	
400.65039	152	
405.15576	119	
421.28191	119	
458.19053	117	
472.24286	128	
487.75454	148	
510.23576	105	
520.87156	116	
531.22962	244	1+
558.30497	139	
586.30815	271	1+
600.36147	106	
END IONS

###FS:    #m/z: 544.60079 #charge   3
###MaxRes:#m/z:  0.00000 #charge-128
###MS: 1137
###MSMS: 1139
BEGIN IONS
TITLE=Cmpd 383, AutoMSn(544.6008), 19.3 min
RTINSECONDS=1155.51
SCANS=MS: 1137 MSMS: 1139
PEPMASS=544.60079	55929
CHARGE=3+
329.17140	606	
335.18914	512	
341.14636	2131	1+
345.68381	933	
359.67837	398	
361.20595	774	
412.19835	784	
440.19891	2412	1+
442.71858	397	
465.21582	895	
472.24586	465	
478.22313	1278	1+
489.26067	857	
511.24924	516	
523.74545	419	
525.27626	1447	1+
531.25601	457	
541.29820	358	
542.27708	1977	1+
546.30966	1334	1+
553.26844	8614	1+
571.28240	533	
572.22021	363	
586.31610	24448	1+
657.35295	7446	1+
669.26304	1170	1+
672.34376	2744	1+
677.85522	402	
690.35499	476	
694.34434	354	
700.33913	19385	1+
711.06709	411	
718.34940	3829	1+
751.87584	608	
797.39411	1879	1+
800.35895	432	
814.40947	1960	1+
817.37716	3570	1+
866.40755	5534	1+
874.41333	874	1+
914.43854	14835	1+
937.45512	1376	1+
947.46806	936	1+
957.41635	1375	1+
975.44515	1033	1+
1028.45966	521	
1029.46140	477	
END IONS

###FS:    #m/z: 485.27033 #charge   2
###MaxRes:#m/z:  0.00000 #charge-128
###MS: 1137
###MSMS: 1140
BEGIN IONS
TITLE=Cmpd 384, AutoMSn(485.2703), 19.3 min
RTINSECONDS=1156.01
SCANS=MS: 1137 MSMS: 1140
PEPMASS=485.27033	39538
CHARGE=2+
344.19670	132	
390.23613	147	
396.12886	121	
426.24529	112	
427.18479	137	
448.23837	110	
459.25634	119	
461.25267	113	
463.23757	122	
467.25188	182	
469.27117	286	
472.25375	235	1+
481.25052	288	
482.26386	786	1+
484.26694	1226	1+
488.26524	715	1+
491.58661	128	
495.65174	297	
496.55145	156	
502.25570	126	
514.25816	126	
519.28065	337	1+
541.30522	148	
570.32621	249	1+
602.30632	170	
605.29407	114	
621.31586	128	
632.35738	170	
636.35788	113	
639.34514	188	
667.34327	277	1+
683.40540	588	1+
838.42688	131	
END IONS

###FS:    #m/z: 602.31318 #charge   2
###MaxRes:#m/z:  0.00000 #charge-128
###MS: 1141
###MSMS: 1142
BEGIN IONS
TITLE=Cmpd 385, AutoMSn(602.3132), 19.3 min
RTINSECONDS=1159.04
SCANS=MS: 1141 MSMS: 1142
PEPMASS=602.31318	49070
CHARGE=2+
328.19278	846	1+
381.70218	484	1+
386.15692	1583	1+
397.18290	304	1+
402.17596	333	1+
408.22269	554	1+
428.22784	223	
438.24872	219	
444.20696	268	1+
456.24247	208	1+
463.22889	693	1+
470.27130	318	
471.23801	482	1+
497.22848	357	1+
499.23460	1831	1+
511.22118	355	1+
514.26768	4833	1+
519.25518	227	1+
521.79123	331	
523.25999	203	
527.32572	674	1+
530.78937	220	
535.81906	404	
536.26550	195	
550.27633	169	
554.25591	286	1+
558.28185	281	1+
569.27637	234	1+
572.28623	435	1+
579.25086	313	1+
584.31260	278	
585.31257	859	1+
590.31577	169	
595.27209	179	
597.29949	183	
599.27788	190	
601.32522	2374	1+
606.29124	466	1+
612.30596	1457	1+
627.31312	272	1+
654.33131	280	1+
677.31206	290	
678.33208	651	1+
682.33669	311	1+
691.32034	302	1+
700.35658	195	
709.32506	557	1+
712.14823	499	
712.26025	358	
726.36164	1220	1+
727.36368	225	1+
738.25868	177	
743.39394	167	
747.31492	220	
752.36077	352	1+
762.38151	362	1+
769.39159	508	1+
775.38139	231	
780.36457	569	1+
790.38854	1628	1+
790.41157	303	1+
797.39299	2500	1+
806.80511	419	
876.46111	439	1+
895.43117	606	1+
903.47082	1936	1+
912.43476	719	1+
928.51820	205	1+
957.45830	335	1+
990.50876	261	1+
1000.47700	973	1+
1017.51263	2516	1+
1028.14098	698	
1061.55615	192	
1088.54924	2021	1+
END IONS

###FS:    #m/z: 544.60032 #charge   3
###MaxRes:#m/z:  0.00000 #charge-128
###MS: 1141
###MSMS: 1143
BEGIN IONS
TITLE=Cmpd 386, AutoMSn(544.6003), 19.3 min
RTINSECONDS=1159.54
SCANS=MS: 1141 MSMS: 1143
PEPMASS=544.60032	50504
CHARGE=3+
329.16026	439	
341.14681	1751	
345.68470	429	
361.20652	712	
399.20008	622	
412.20465	605	
440.19370	2342	1+
442.71294	554	
465.21094	468	
472.23921	488	
474.26507	355	
478.22130	1219	1+
489.25767	569	
511.24240	328	
523.74014	548	
525.26852	1086	
540.30558	469	
541.28099	2257	1+
546.28477	344	
547.29293	858	1+
552.28053	342	
553.27032	7160	1+
561.06334	427	
568.30546	617	
571.29320	633	
585.32647	701	
586.31572	19569	1+
657.35606	5546	1+
669.26047	882	1+
672.34143	459	
672.34286	693	1+
700.33596	1335	1+
700.33873	12796	1+
713.23804	452	
718.35292	2645	1+
814.41900	1966	1+
817.38351	3133	1+
866.41118	4330	1+
914.43616	11818	1+
924.61526	381	
937.45872	1678	1+
957.41770	1335	1+
975.44377	680	1+
1028.44828	711	
1502.73840	1269	1+
END IONS

###FS:    #m/z: 822.05442 #charge   3
###MaxRes:#m/z:  0.00000 #charge-128
###MS: 1141
###MSMS: 1144
BEGIN IONS
TITLE=Cmpd 387, AutoMSn(822.0544), 19.3 min
RTINSECONDS=1160.04
SCANS=MS: 1141 MSMS: 1144
PEPMASS=822.05442	28000
CHARGE=3+
354.11059	259	1+
372.13416	317	
378.57307	137	
402.23161	911	1+
458.20820	155	
469.14618	455	
474.27384	149	
480.21572	129	
486.16907	661	1+
531.28370	229	
565.20766	283	1+
571.25817	517	1+
580.25896	124	
582.23378	396	
584.25802	132	
591.34960	120	
599.25875	1621	1+
638.31295	134	
681.29922	139	
698.31850	511	1+
726.30721	141	
779.37687	123	
783.70984	149	
784.04883	517	1+
784.37804	400	
784.71147	414	1+
811.06612	154	
811.38609	139	
816.70294	348	
820.38475	360	1+
821.71230	154	
822.05833	3799	1+
822.39212	3899	1+
822.72110	2796	1+
844.39346	196	
861.38575	291	1+
893.33691	121	
948.43288	117	
1047.02117	198	
1516.71840	913	1+
1603.75553	992	1+
1631.78383	2115	1+
1651.73639	427	1+
1766.81854	1082	1+
1865.88858	1695	1+
END IONS

###FS:    #m/z: 830.33983 #charge   2
###MaxRes:#m/z:  0.00000 #charge-128
###MS: 1145
###MSMS: 1146
BEGIN IONS
TITLE=Cmpd 388, AutoMSn(830.3398), 19.4 min
RTINSECONDS=1163.07
SCANS=MS: 1145 MSMS: 1146
PEPMASS=830.33983	47294
CHARGE=2+
354.16084	540	1+
356.19225	316	
372.12890	212	1+
375.13864	303	
381.16963	270	
402.22977	330	
404.20781	207	
417.19122	227	
433.14750	550	1+
446.65183	200	
452.21007	261	
455.21160	1075	1+
470.22196	782	1+
484.15838	369	1+
488.23174	665	1+
496.19277	528	1+
503.21768	337	1+
529.17829	523	1+
536.69759	214	
539.25307	403	1+
544.69356	212	
547.18952	924	1+
553.70033	1211	
554.21712	765	1+
557.24547	256	
568.27382	287	1+
575.25335	480	1+
586.20410	539	1+
594.24238	404	1+
594.72502	517	
611.31160	285	1+
621.22771	299	1+
636.23476	512	1+
640.28067	394	1+
644.75387	797	1+
653.75345	443	
654.25921	453	1+
658.27916	248	1+
669.29612	240	
673.27153	714	1+
688.27989	214	
697.27824	465	1+
710.30847	260	1+
714.26073	216	
715.25024	853	1+
729.32238	273	1+
732.27365	1654	1+
747.32143	231	
760.30004	342	1+
834.76763	283	
859.32571	220	1+
892.29308	562	1+
904.38340	320	
957.34388	204	
974.35713	645	1+
990.41113	430	1+
991.36960	933	1+
1002.87533	321	
1089.37731	1287	1+
1106.38740	1555	1+
1159.44186	534	1+
1177.47523	665	1+
1187.43589	439	1+
1205.45770	290	
1205.46957	2352	1+
1206.46409	245	
1289.49575	735	1+
1289.50430	234	
1354.51163	770	1+
1371.53484	3028	1+
1389.53975	1859	1+
1442.58747	453	1+
1459.57921	1249	1+
END IONS

###FS:    #m/z: 478.77061 #charge   2
###MaxRes:#m/z:  0.00000 #charge-128
###MS: 1145
###MSMS: 1147
BEGIN IONS
TITLE=Cmpd 389, AutoMSn(478.7706), 19.4 min
RTINSECONDS=1163.57
SCANS=MS: 1145 MSMS: 1147
PEPMASS=478.77061	38557
CHARGE=2+
368.22934	1589	1+
374.62843	492	
385.25293	2024	1+
387.20905	330	
439.25832	893	1+
449.24870	291	
456.28898	3569	1+
475.26951	673	1+
478.26485	858	1+
480.26418	1348	1+
483.50606	434	
487.53687	325	
491.22133	446	
553.30372	1133	1+
568.31057	258	
570.33236	9427	1+
581.29341	764	
666.39569	1027	1+
683.41672	16348	1+
691.38165	277	
691.47639	365	
694.39430	900	1+
796.50485	788	1+
END IONS

###FS:    #m/z: 602.31363 #charge   2
###MaxRes:#m/z:  0.00000 #charge-128
###MS: 1145
###MSMS: 1148
BEGIN IONS
TITLE=Cmpd 390, AutoMSn(602.3136), 19.4 min
RTINSECONDS=1164.07
SCANS=MS: 1145 MSMS: 1148
PEPMASS=602.31363	52479
CHARGE=2+
328.19495	681	1+
339.16581	163	
373.18188	160	
386.16000	1291	1+
390.19555	218	1+
395.69812	248	
408.21933	498	1+
412.21826	248	1+
430.17006	171	
452.23982	284	1+
463.21589	354	1+
471.23448	212	
492.22020	264	1+
495.24496	167	
499.22982	1959	1+
514.26778	2794	1+
521.87432	165	
522.26889	276	1+
527.31139	492	1+
535.82627	184	
542.25331	653	1+
551.79424	236	
555.25258	182	
565.78549	166	
572.28788	410	1+
578.24374	309	1+
582.27867	303	1+
584.31533	244	
585.30919	414	1+
592.30341	263	
598.30194	636	1+
600.33949	391	
601.32624	1534	1+
605.31291	408	1+
612.30859	1128	1+
615.31558	190	
627.32844	273	
654.32574	616	1+
677.32925	539	1+
683.30123	271	1+
709.34242	329	1+
712.14985	196	
726.35922	1396	1+
751.38486	231	1+
762.38119	194	
762.40270	727	1+
775.37385	270	1+
780.37530	296	
790.38877	923	1+
797.39511	1368	1+
856.05983	194	
875.47189	243	1+
887.42882	162	
895.45415	191	
896.44049	323	1+
903.46501	897	1+
913.50774	544	
953.44160	210	1+
1017.51580	1395	1+
1028.13696	430	
1036.52298	168	
1088.55206	1382	1+
END IONS

###FS:    #m/z: 978.72239 #charge   3
###MaxRes:#m/z:  0.00000 #charge-128
###MS: 1149
###MSMS: 1150
BEGIN IONS
TITLE=Cmpd 391, AutoMSn(978.7224), 19.5 min
RTINSECONDS=1167.09
SCANS=MS: 1149 MSMS: 1150
PEPMASS=978.72239	95691
CHARGE=3+
359.14658	411	
366.13677	422	
420.15217	401	
448.15420	487	
450.23633	1478	1+
470.18711	600	
473.18318	731	1+
488.19339	1595	1+
511.21715	477	
534.19198	939	1+
565.26743	1918	1+
603.21075	506	
605.21801	849	1+
630.21478	458	1+
648.22681	1418	1+
667.26798	844	
667.77136	385	
674.25151	458	
676.25688	592	
680.29862	1328	1+
689.00427	393	
716.27560	367	
734.27405	2023	1+
741.29216	617	1+
747.30217	592	1+
750.27489	504	1+
763.25315	2930	1+
781.34492	973	1+
797.82393	376	
803.29951	801	1+
805.30025	972	
821.30333	1959	1+
847.33566	1192	1+
858.33336	2276	1+
874.33459	1311	1+
876.34026	9308	1+
878.39494	24817	1+
885.35696	830	1+
921.35580	449	
947.36763	5978	1+
973.38600	376	
981.33035	687	1+
1021.38886	838	
1022.38632	444	
1038.42761	17447	1+
1076.41376	4979	1+
1088.04056	577	
1088.33479	1323	
1163.43669	415	
1167.46811	6497	1+
1181.42081	376	
1238.50712	3683	1+
1250.24527	640	
1306.46415	1337	1+
1319.48519	418	
1325.53509	6010	1+
1453.61240	1248	1+
1510.61812	2058	1+
1610.65264	2464	1+
1678.63033	1476	1+
1695.64234	4386	1+
1770.70413	1464	1+
1857.72304	5864	1+
1987.75848	1252	1+
2058.80114	3597	1+
END IONS

###FS:    #m/z: 830.34056 #charge   2
###MaxRes:#m/z:  0.00000 #charge-128
###MS: 1149
###MSMS: 1151
BEGIN IONS
TITLE=Cmpd 392, AutoMSn(830.3406), 19.5 min
RTINSECONDS=1167.59
SCANS=MS: 1149 MSMS: 1151
PEPMASS=830.34056	87028
CHARGE=2+
346.11303	449	
354.16735	1585	1+
375.13082	823	1+
381.18559	534	1+
397.20273	384	1+
399.18435	1230	1+
404.22803	285	
408.19188	411	1+
414.12635	276	1+
416.19980	571	1+
419.19662	276	
433.14733	1148	1+
437.18484	531	1+
445.19404	371	1+
452.21342	261	
455.21096	2847	1+
470.22079	2194	1+
474.19430	503	
485.16891	344	1+
487.67866	291	1+
498.25575	477	1+
502.17556	475	1+
517.28172	340	1+
529.18771	266	
530.18456	658	1+
536.19547	317	
537.19648	530	1+
547.19449	1599	1+
560.21709	511	1+
566.71293	270	1+
569.28214	377	
571.24144	422	1+
575.25289	564	1+
578.18937	265	
580.23455	593	1+
586.19630	757	1+
594.22583	278	
598.23939	251	1+
614.24480	670	1+
621.24772	531	1+
628.22647	310	
629.73681	229	1+
633.28473	328	
635.75127	751	1+
640.26305	839	1+
644.24260	1322	1+
653.76020	461	
654.24811	979	1+
658.28281	336	
659.25857	1157	1+
664.24628	644	1+
664.75693	260	
667.28376	240	1+
669.29153	805	1+
674.26027	879	1+
677.26281	434	
698.24715	912	1+
713.27279	555	1+
715.25488	1659	1+
729.32558	540	1+
732.26954	2724	1+
743.32487	326	1+
747.31956	364	
760.30790	472	1+
768.36984	267	1+
772.32641	270	1+
774.31866	272	1+
784.30584	297	1+
786.29652	269	1+
804.36872	256	1+
821.31942	310	1+
830.39240	325	1+
832.37901	385	1+
834.41932	648	1+
834.75905	377	
835.09017	360	
838.89301	407	
843.33378	361	1+
857.31739	388	1+
860.33280	331	1+
875.29189	1277	1+
883.33698	400	1+
891.34966	437	1+
892.29795	850	1+
900.34694	379	
900.36648	596	1+
928.40814	269	
945.36213	297	1+
974.35985	1059	1+
975.44191	764	1+
991.36498	2416	1+
1002.87552	584	
1088.37737	3304	1+
1106.40532	6315	1+
1113.45965	728	1+
1140.48384	491	1+
1158.45185	698	1+
1177.48014	2276	1+
1188.42537	410	
1188.44438	1347	1+
1189.44949	268	
1201.52247	348	1+
1205.45772	5602	1+
1205.45875	1281	1+
1261.50759	451	1+
1271.48851	1013	1+
1275.54726	508	1+
1288.49785	3053	1+
1344.53147	808	1+
1354.51707	1626	1+
1371.53345	5861	1+
1389.54624	3763	1+
1426.52170	682	1+
1443.57745	805	1+
1460.58886	2146	1+
1623.66607	410	1+
1649.75686	928	1+
1652.77533	744	1+
END IONS

###FS:    #m/z: 478.77093 #charge   2
###MaxRes:#m/z:  0.00000 #charge-128
###MS: 1149
###MSMS: 1152
BEGIN IONS
TITLE=Cmpd 393, AutoMSn(478.7709), 19.5 min
RTINSECONDS=1168.09
SCANS=MS: 1149 MSMS: 1152
PEPMASS=478.77093	57322
CHARGE=2+
368.22441	1992	1+
385.24991	2278	1+
387.20789	506	
393.76121	653	
439.26092	522	
446.24387	324	
456.29078	2767	1+
462.23830	311	
470.26210	297	
474.23970	318	
476.28137	628	
478.27220	1107	1+
480.24740	486	
482.25653	408	
491.23113	318	
553.30420	1319	1+
570.33399	9909	1+
581.30531	944	1+
666.39315	1137	1+
681.39696	333	
683.41588	18876	1+
694.39086	908	1+
796.49540	1434	1+
END IONS

###FS:    #m/z: 978.39672 #charge   3
###MaxRes:#m/z:  0.00000 #charge-128
###MS: 1153
###MSMS: 1154
BEGIN IONS
TITLE=Cmpd 394, AutoMSn(978.3967), 19.5 min
RTINSECONDS=1171.11
SCANS=MS: 1153 MSMS: 1154
PEPMASS=978.39672	181553
CHARGE=3+
359.15014	564	
448.14710	834	
450.24118	2274	1+
458.35360	700	
470.18235	1314	
488.19504	2392	1+
534.20219	1399	1+
565.27361	2995	1+
575.23117	1118	1+
589.21445	538	
605.22533	643	
621.22707	864	
623.23336	508	
648.22965	2622	1+
654.25625	823	
674.24393	758	
676.26062	559	
680.29498	3228	1+
716.26347	554	
718.26707	610	
732.27286	779	
734.27492	3621	1+
747.29209	869	
763.25533	5103	1+
781.34654	1480	1+
803.29670	1377	1+
805.29870	1225	
821.31004	2841	1+
831.31451	657	
848.33061	3407	1+
858.33527	3418	1+
874.33541	1811	1+
875.83750	1300	1+
876.33665	16001	1+
878.39701	41038	1+
884.33313	517	
947.37287	8759	1+
948.87213	719	
981.33779	721	
1034.02561	574	
1038.43092	29281	1+
1049.11191	1130	
1076.41913	7938	1+
1163.45462	1009	
1164.43632	810	
1167.47073	10803	1+
1181.42186	534	
1238.50378	6362	1+
1325.53591	8837	1+
1333.51848	2530	1+
1453.59445	2137	1+
1510.62487	3747	1+
1610.64902	3870	1+
1678.63418	2623	1+
1696.64548	4224	1+
1771.69211	3104	1+
1840.72216	1175	1+
1857.72590	9565	1+
1986.77762	3433	1+
2041.77347	2867	1+
2058.80927	5704	1+
END IONS

###FS:    #m/z: 830.33911 #charge   2
###MaxRes:#m/z:  0.00000 #charge-128
###MS: 1153
###MSMS: 1155
BEGIN IONS
TITLE=Cmpd 395, AutoMSn(830.3391), 19.5 min
RTINSECONDS=1171.61
SCANS=MS: 1153 MSMS: 1155
PEPMASS=830.33911	111352
CHARGE=2+
346.11606	660	
354.16683	1535	1+
373.18950	281	
375.13327	1021	1+
381.17341	708	1+
387.16355	477	1+
392.15982	376	1+
399.18262	1115	1+
402.23015	351	
417.19049	257	
433.14854	1191	1+
437.19174	570	1+
452.21521	276	
455.21094	3224	1+
462.28174	325	
470.22249	2279	1+
474.19992	850	1+
478.17733	284	1+
480.22513	274	
484.18628	270	1+
487.53280	256	
488.22773	1191	1+
492.48394	256	
496.18722	530	1+
498.24750	342	1+
501.19336	697	1+
510.69761	349	
512.15458	335	1+
518.25073	237	1+
529.18669	978	1+
537.19783	293	1+
539.24177	257	
542.19520	359	1+
544.70475	431	
547.19106	1987	1+
557.23299	554	1+
560.21068	645	1+
571.21705	347	1+
575.22965	318	
579.73050	537	1+
586.20302	369	
587.19361	772	1+
589.21845	264	
594.23731	417	
596.24129	351	
599.24999	234	1+
601.26086	486	1+
606.22054	258	1+
615.26082	267	
621.24356	673	1+
626.21076	336	1+
628.24361	1011	1+
633.28300	377	1+
639.76658	453	1+
640.25680	1056	1+
644.24426	1210	1+
658.27208	993	1+
669.27979	1019	1+
676.27666	566	1+
697.03585	251	
698.22493	855	1+
704.28473	463	1+
708.29717	595	1+
713.28573	471	1+
715.24656	2253	1+
724.13554	421	
729.32064	432	1+
732.26854	2197	1+
742.31501	448	1+
747.32697	360	1+
756.28585	210	1+
758.45795	273	
760.31559	603	1+
772.30468	306	1+
775.35554	341	
776.48442	306	
812.31299	440	1+
816.37579	220	1+
821.32530	299	1+
825.37858	1155	1+
834.41435	766	1+
834.75222	592	1+
835.09334	345	1+
840.23555	292	1+
843.34242	690	1+
857.28947	478	1+
875.30649	694	1+
883.32992	341	
891.33450	383	1+
892.29679	1062	1+
900.36780	852	1+
904.38390	387	1+
928.40768	539	1+
957.36135	394	1+
974.34939	1251	1+
991.36004	1761	1+
1071.36016	991	1+
1089.37368	3239	1+
1106.40340	7210	1+
1159.43393	917	1+
1178.47754	1040	1+
1187.44366	271	
1188.43606	2908	1+
1205.46229	1434	1+
1205.46526	5701	1+
1271.47225	1214	1+
1275.52119	392	1+
1288.50564	2885	1+
1306.51401	2027	1+
1318.52719	458	1+
1327.53868	416	1+
1345.53165	865	1+
1354.52530	1507	1+
1371.53527	7487	1+
1389.55500	4309	1+
1442.57676	1151	1+
1460.60457	1712	1+
1650.78672	694	1+
END IONS

###FS:    #m/z: 478.76986 #charge   2
###MaxRes:#m/z:  0.00000 #charge-128
###MS: 1153
###MSMS: 1156
BEGIN IONS
TITLE=Cmpd 396, AutoMSn(478.7699), 19.5 min
RTINSECONDS=1172.12
SCANS=MS: 1153 MSMS: 1156
PEPMASS=478.76986	54572
CHARGE=2+
368.22631	2040	1+
385.25234	1616	1+
387.20277	406	
439.26299	829	1+
446.24629	301	
456.28995	2511	1+
461.25941	261	
470.76623	240	
474.27929	318	
476.27887	702	1+
478.27595	1015	1+
480.28484	464	
482.26139	302	
483.50801	1011	
491.23275	227	
553.30731	999	1+
570.33215	8248	1+
581.30358	417	
666.38451	565	
681.40372	247	
683.41770	16647	1+
694.38731	651	1+
796.50102	837	1+
END IONS

###FS:    #m/z: 978.72126 #charge   3
###MaxRes:#m/z:  0.00000 #charge-128
###MS: 1157
###MSMS: 1158
BEGIN IONS
TITLE=Cmpd 397, AutoMSn(978.7213), 19.6 min
RTINSECONDS=1175.14
SCANS=MS: 1157 MSMS: 1158
PEPMASS=978.72126	184807
CHARGE=3+
359.14369	735	
448.15042	1181	
450.24278	1923	
470.18524	1058	
473.18451	720	1+
488.19345	2693	1+
510.71565	726	
534.20057	1367	1+
565.26823	3234	1+
573.16298	2034	1+
575.22330	1085	1+
605.22105	988	1+
621.22039	932	
623.22928	548	
648.22550	1900	1+
674.26623	517	
676.26183	535	
680.29780	3106	1+
716.27145	1450	1+
727.30215	963	
727.79705	736	
732.26646	556	
734.27231	3251	1+
745.24153	572	
747.29292	770	
750.28719	546	
763.25196	4736	1+
781.33879	1791	1+
803.29818	1677	1+
805.30587	1797	
821.31141	3344	1+
830.33191	949	1+
831.84085	936	
839.81837	750	
840.31861	701	
858.32642	2811	1+
874.33759	2391	1+
875.83846	1583	1+
876.33817	15603	1+
878.39592	39722	1+
947.36845	8404	1+
973.05175	667	
981.34599	554	
1020.39119	2901	1+
1038.42792	28038	1+
1058.41857	566	
1076.41715	8708	1+
1088.33804	863	
1163.44452	1053	
1164.44161	664	
1167.46943	9431	1+
1238.50553	6271	1+
1325.53787	9977	1+
1333.51761	2506	1+
1510.62694	3257	1+
1611.65027	3311	1+
1695.65002	5068	1+
1771.70203	3235	1+
1857.72232	9587	1+
1895.73070	4105	1+
1987.77533	2563	1+
2058.81402	6303	1+
END IONS

###FS:    #m/z: 734.54786 #charge   2
###MaxRes:#m/z:  0.00000 #charge-128
###MS: 1157
###MSMS: 1159
BEGIN IONS
TITLE=Cmpd 398, AutoMSn(734.5479), 19.6 min
RTINSECONDS=1175.64
SCANS=MS: 1157 MSMS: 1159
PEPMASS=734.54786	21460
CHARGE=2+
359.13612	267	
383.16483	319	1+
389.15072	203	
430.69861	230	
439.19581	1275	1+
450.24917	506	1+
470.20316	388	1+
474.18054	573	
479.74406	223	
488.19434	509	1+
514.23202	271	1+
519.72029	632	
523.24023	199	
523.73501	221	
534.22637	388	1+
553.25051	638	1+
565.26477	1095	1+
573.24527	290	1+
589.21870	240	
603.74081	231	
605.21806	196	
619.74942	240	
622.24464	249	1+
630.51449	286	1+
633.22489	366	1+
664.31384	284	1+
680.29998	1109	1+
697.32771	1747	1+
704.32357	288	1+
725.34395	349	1+
729.27645	259	
730.37267	375	1+
731.68362	319	
732.01096	286	1+
732.37889	504	1+
732.85526	325	1+
735.30197	463	
747.31607	293	
756.33150	318	1+
763.25757	960	1+
765.24201	246	
779.36963	236	1+
781.35053	607	1+
797.39020	211	1+
806.32241	302	1+
821.31395	376	1+
830.34995	260	1+
844.37917	265	1+
848.33796	813	1+
858.31918	339	1+
860.38397	306	
861.37802	472	1+
876.33482	1004	1+
878.39734	8730	1+
889.32025	978	1+
889.46200	470	
889.59580	371	1+
901.40983	502	1+
947.38078	863	1+
956.68832	350	
958.44794	671	1+
1038.42712	396	
1039.43215	1310	1+
1045.46672	278	
1075.43146	999	1+
1077.41762	201	
1088.33496	515	
1165.59532	335	1+
1167.46794	230	
1214.49946	399	1+
1219.55904	958	1+
1466.68777	980	1+
END IONS

###FS:    #m/z: 630.33085 #charge   2
###MaxRes:#m/z:  0.00000 #charge-128
###MS: 1157
###MSMS: 1160
BEGIN IONS
TITLE=Cmpd 399, AutoMSn(630.3309), 19.6 min
RTINSECONDS=1176.15
SCANS=MS: 1157 MSMS: 1160
PEPMASS=630.33085	29956
CHARGE=2+
319.15767	217	
326.16679	479	1+
353.16762	275	1+
359.19134	1222	1+
370.19214	272	1+
373.17404	422	1+
387.18639	1948	1+
393.75812	368	
402.23710	306	
404.22359	2607	1+
410.93004	197	
411.20348	289	1+
415.20347	190	
416.20822	326	1+
441.21945	433	1+
458.25710	389	
459.26163	995	1+
468.23753	697	1+
472.23915	405	1+
482.20912	274	
485.19511	298	
486.24815	1649	1+
490.23248	481	1+
508.23753	529	1+
515.27991	249	1+
517.30353	2682	1+
530.27531	251	1+
544.26461	190	
550.26205	325	1+
553.30462	288	1+
558.29593	249	
572.33181	220	1+
574.28989	1431	1+
581.32122	196	
584.27633	225	1+
610.28913	233	1+
612.28779	264	1+
616.29867	329	
627.32228	220	
628.33429	548	
629.31591	801	1+
631.33146	248	
632.32038	871	1+
634.61085	480	1+
636.67074	297	
637.29129	346	1+
644.28903	190	
645.36274	1138	1+
650.60522	244	
661.32048	4456	1+
666.32022	225	1+
697.04790	206	
699.36799	237	1+
703.32400	463	1+
712.15707	188	
743.85384	239	1+
758.40336	252	1+
763.33061	316	1+
765.21872	393	
765.31516	464	
767.35286	209	1+
774.40492	5375	1+
788.35396	243	1+
796.37919	238	
816.40337	726	1+
873.47301	2947	1+
979.47168	258	
986.56636	320	1+
1016.51909	187	
1057.51437	393	1+
END IONS

###FS:    #m/z: 983.39428 #charge   3
###MaxRes:#m/z:  0.00000 #charge-128
###MS: 1161
###MSMS: 1162
BEGIN IONS
TITLE=Cmpd 400, AutoMSn(983.3943), 19.7 min
RTINSECONDS=1179.17
SCANS=MS: 1161 MSMS: 1162
PEPMASS=983.39428	22604
CHARGE=3+
359.14042	433	
447.15661	713	1+
450.24554	1107	1+
470.18423	692	
488.19691	1775	1+
511.21086	421	
526.73450	289	
534.19312	939	1+
565.26706	1657	1+
574.23262	863	1+
588.21102	521	1+
596.27628	494	1+
605.22744	513	1+
620.23670	1172	1+
623.24626	402	
648.22311	1181	1+
654.25774	375	1+
662.25317	348	
663.26967	2535	1+
674.25122	564	
677.26290	449	1+
680.29419	1263	1+
689.00156	433	
692.25756	498	1+
716.26010	533	1+
727.31956	417	
727.82423	402	
734.27052	1634	1+
747.29614	629	1+
755.80709	1236	1+
763.25490	2053	1+
772.52253	344	
781.33721	765	1+
787.28966	496	1+
803.30100	665	1+
805.30253	607	
812.77297	746	1+
821.30681	1462	1+
831.31061	338	
831.84771	312	
840.31077	639	1+
858.32654	2025	1+
874.32553	673	1+
876.33532	5972	1+
878.39185	20927	1+
884.26239	438	
886.34525	840	1+
890.33798	1223	1+
936.89151	365	
947.36557	4159	1+
958.76476	346	
961.40085	391	
981.35036	432	1+
1032.05479	404	
1038.42923	12916	1+
1058.38800	298	
1076.41361	3276	1+
1087.56906	309	
1163.44424	408	
1167.46707	4450	1+
1181.44924	408	
1238.50864	2736	1+
1250.24519	286	
1315.49746	680	1+
1325.54891	587	
1326.54484	2721	1+
1333.52016	1043	1+
1511.61134	1406	1+
1610.63936	1807	1+
1695.65369	2339	1+
1785.69829	644	1+
1857.72931	3067	1+
1987.76900	986	1+
2041.76537	1452	1+
2058.82168	1478	1+
2173.74890	1341	1+
END IONS

###FS:    #m/z: 939.44093 #charge   3
###MaxRes:#m/z:  0.00000 #charge-128
###MS: 1161
###MSMS: 1163
BEGIN IONS
TITLE=Cmpd 401, AutoMSn(939.4409), 19.7 min
RTINSECONDS=1179.67
SCANS=MS: 1161 MSMS: 1163
PEPMASS=939.44093	20237
CHARGE=3+
346.17413	540	
366.13438	596	1+
389.14645	631	
402.23112	2784	1+
409.18615	393	
437.18378	5595	1+
459.25326	1388	1+
522.27881	430	
544.22120	562	1+
550.26382	2027	1+
559.12063	826	1+
609.75869	408	
665.29532	2717	1+
677.33514	510	1+
739.35105	376	
748.34944	383	1+
752.33361	688	
756.70128	420	1+
757.02768	490	1+
757.37457	494	
762.70448	4918	1+
763.04444	4175	1+
763.37602	2890	1+
794.35388	724	1+
803.32965	392	1+
821.35059	1481	1+
839.35689	2262	1+
839.88566	379	
842.89419	1516	1+
843.40861	452	
881.44428	422	1+
891.93570	1017	1+
904.42101	1224	1+
904.70799	337	1+
908.44207	591	
912.42762	722	
912.68508	1054	
916.18861	895	1+
928.45329	304	1+
931.44752	717	1+
934.46560	846	
935.72278	566	1+
937.46310	1163	
937.80800	2907	1+
938.14335	2503	1+
938.45677	1732	1+
942.45858	434	1+
966.80492	1056	1+
967.13883	583	
967.46296	390	
989.47446	393	1+
995.48185	1089	1+
995.82799	554	
996.14427	623	
1033.82792	1697	1+
1034.16796	1350	
1034.49839	863	
1035.15544	492	
1071.85785	793	
1072.19436	415	
1125.53759	717	
1363.63019	3873	1+
1452.74123	2851	1+
1505.69143	651	1+
1539.76044	3779	1+
1542.73235	767	1+
1571.68723	1071	1+
1575.63978	729	1+
1591.70974	1335	1+
1620.71094	2361	1+
1625.73253	833	1+
1643.71840	1105	1+
1686.78241	2364	1+
1687.28183	1940	1+
1702.82426	11012	1+
1717.75212	748	1+
1734.75099	3359	1+
1766.83332	676	1+
1783.87331	935	1+
1793.81414	715	1+
1801.89006	11947	1+
1816.35737	4414	1+
1816.85876	4890	1+
1824.86750	15409	1+
1825.36894	14548	1+
1829.81467	1811	1+
1833.36379	1043	1+
1833.84626	1721	1+
1847.84017	6965	1+
1868.87993	3576	1+
1877.39689	912	1+
1879.04525	788	1+
1914.97153	2379	1+
1929.91691	1109	1+
1946.91133	2744	1+
2029.01890	3469	1+
2286.10992	984	1+
END IONS

###FS:    #m/z: 751.56048 #charge   3
###MaxRes:#m/z:  0.00000 #charge-128
###MS: 1161
###MSMS: 1164
BEGIN IONS
TITLE=Cmpd 402, AutoMSn(751.5605), 19.7 min
RTINSECONDS=1180.17
SCANS=MS: 1161 MSMS: 1164
PEPMASS=751.56048	17152
CHARGE=3+
346.17372	1676	
372.13315	1940	
389.14678	2625	
402.22874	18150	1+
437.18159	9828	1+
459.24439	1996	1+
484.91816	5225	
485.23547	4809	1+
485.58498	1945	
504.23844	3608	1+
513.92572	3241	
514.26123	3393	
514.59260	1376	
525.26584	1912	1+
545.21075	1955	1+
548.59200	4605	1+
548.92271	3457	
549.25888	4111	1+
550.98951	1535	
568.27617	4427	1+
568.61672	2065	
568.95394	1514	
578.92027	3579	1+
579.26414	1584	
579.59326	1523	
601.30075	2898	1+
601.62792	2726	1+
601.96497	1924	
607.28413	2192	1+
607.62617	1319	
616.62287	4123	1+
616.95446	3681	
617.29074	1899	
621.30736	1453	1+
639.30915	1281	1+
650.30052	2083	1+
665.29519	3410	1+
684.30654	1845	1+
699.32805	2158	1+
703.60233	4168	
704.10945	2338	
708.30609	1436	1+
734.31828	2562	1+
748.34488	2064	1+
752.34061	2809	1+
754.36996	2440	1+
762.70445	1611	
763.03868	1564	
803.34285	2853	1+
806.41127	1951	1+
813.37292	1754	1+
821.35395	8952	1+
821.36645	2401	1+
839.36347	7816	1+
881.48638	2515	1+
896.40549	6737	1+
916.41022	1701	1+
918.41324	1428	1+
937.45695	3241	1+
937.79617	2592	
938.13173	1617	
958.50061	1384	
981.48671	2125	1+
1008.47833	3898	1+
1108.55714	2657	1+
1363.62775	6444	1+
1405.69226	10122	1+
1434.71222	3807	1+
1452.72852	35864	1+
1458.62790	5781	1+
1521.75574	2963	1+
1529.69225	4101	1+
1539.76263	29169	1+
1571.68808	5356	1+
1592.72803	2577	1+
1620.71665	5888	1+
1643.73160	7256	1+
1683.80021	9370	1+
1702.82352	73208	1+
1717.75373	3277	1+
1734.75226	18154	1+
1783.88848	2816	1+
1801.89318	35998	1+
1847.84192	10474	1+
2029.02126	2647	1+
END IONS

###FS:    #m/z: 939.44742 #charge   2
###MaxRes:#m/z:  0.00000 #charge-128
###MS: 1165
###MSMS: 1166
BEGIN IONS
TITLE=Cmpd 403, AutoMSn(939.4474), 19.7 min
RTINSECONDS=1183.2
SCANS=MS: 1165 MSMS: 1166
PEPMASS=939.44742	327780
CHARGE=2+
389.14683	2260	
402.23311	9766	1+
437.18234	21684	1+
459.25876	5168	1+
550.26504	5356	
665.29439	7494	1+
752.32460	4126	1+
762.70726	22874	1+
763.04184	25271	1+
763.37504	16103	1+
821.35063	7230	1+
839.36207	9872	1+
843.40474	10224	1+
844.15412	7585	
844.65234	3995	
908.43049	17758	1+
912.42873	2885	
912.68703	4049	
917.18577	2109	
917.68363	3185	1+
936.43871	2069	
937.46256	17855	1+
937.79978	16767	1+
938.13674	12716	1+
966.47155	5779	1+
966.80912	5068	1+
967.14144	3461	
995.48463	5819	1+
995.82021	4621	
996.15619	3198	
1033.82972	5048	
1034.16393	7938	
1034.49058	8051	
1034.83128	4934	
1035.16506	1818	
1071.51864	2942	
1071.86135	3543	
1072.19315	3756	
1072.52481	3101	
1072.86150	2145	
1124.86936	1832	
1125.19988	3743	
1125.53257	3818	
1125.86460	2532	
1363.62557	16587	1+
1452.72963	12758	1+
1539.76537	16426	1+
1592.71996	5373	1+
1620.71237	11462	1+
1686.79770	14531	1+
1702.82504	57070	1+
1734.75406	16601	1+
1801.89302	67391	1+
1807.86088	5679	1+
1816.35926	29705	1+
1816.85598	33342	1+
1824.87071	130303	1+
1825.37247	118883	1+
1830.83680	17420	1+
1847.84006	35995	1+
1867.89113	5713	1+
1870.38751	4270	1+
END IONS

###FS:    #m/z: 751.56074 #charge   3
###MaxRes:#m/z:  0.00000 #charge-128
###MS: 1165
###MSMS: 1167
BEGIN IONS
TITLE=Cmpd 404, AutoMSn(751.5607), 19.7 min
RTINSECONDS=1183.7
SCANS=MS: 1165 MSMS: 1167
PEPMASS=751.56074	283828
CHARGE=3+
372.13205	4841	
389.14916	5291	
402.23022	41145	1+
437.18339	20989	1+
484.91578	16461	
485.24466	12935	
485.58482	5248	
504.23700	8804	1+
513.92716	8621	
514.26165	5444	
548.58902	13336	1+
548.92372	9788	
549.26005	10061	1+
568.28200	12298	1+
568.61462	8233	
568.95136	4490	
578.92492	9854	1+
579.25951	7880	
579.59467	4026	
601.29578	9914	1+
601.62928	7138	
601.96383	4977	
607.28587	4901	
607.62262	4290	
616.62108	13289	1+
616.95261	8918	
617.28738	6565	
665.29493	8963	1+
734.31716	7353	1+
752.33045	7686	1+
762.70872	7315	1+
763.04103	5637	
763.37374	4289	
803.34184	6629	1+
821.34775	7891	
839.36272	21687	1+
881.45575	6185	1+
881.76940	5011	
896.40305	18717	1+
905.44240	6298	1+
937.46300	15277	1+
937.79824	15509	1+
938.13516	9984	
957.98808	4874	
958.49131	4551	
981.48909	5521	1+
1008.47316	9974	1+
1355.67714	9130	1+
1363.62856	17425	1+
1405.69644	33559	1+
1406.20170	31055	1+
1411.65043	8010	1+
1449.68794	7237	1+
1452.72947	121847	1+
1457.62615	17908	1+
1529.70116	10928	1+
1539.76095	91821	1+
1571.68882	13539	1+
1592.71533	8408	1+
1620.70638	17547	1+
1625.74166	7372	1+
1643.72846	20923	1+
1683.79309	26769	1+
1702.82539	248050	1+
1717.74975	10439	1+
1734.75492	61481	1+
1783.87180	6834	1+
1801.89434	136070	1+
1847.83882	36168	1+
2029.02234	11377	1+
END IONS

###FS:    #m/z: 1251.92109 #charge   1
###MaxRes:#m/z:  0.00000 #charge-128
###MS: 1165
###MSMS: 1168
BEGIN IONS
TITLE=Cmpd 405, AutoMSn(1251.9211), 19.7 min
RTINSECONDS=1184.2
SCANS=MS: 1165 MSMS: 1168
PEPMASS=1251.92109	51840
CHARGE=1+
366.13990	139	
402.23305	544	
726.88048	209	
770.38347	142	
851.91722	189	
852.41061	176	
901.95197	193	
913.18600	436	
913.70285	374	
917.16864	177	
1211.86826	154	
1216.23434	273	
1216.56144	601	
1216.91034	8030	1+
1217.25025	9011	1+
1217.58208	7827	1+
1222.24194	313	
1222.56296	338	
1222.93348	197	
1223.43025	135	
1226.63430	692	
1232.26069	139	
1232.87881	147	
1247.58364	353	
1247.93872	142	
1248.26932	182	
1248.55483	144	
1251.57772	620	1+
1251.94690	222	
END IONS

###FS:    #m/z: 939.44756 #charge   3
###MaxRes:#m/z:  0.00000 #charge-128
###MS: 1169
###MSMS: 1170
BEGIN IONS
TITLE=Cmpd 406, AutoMSn(939.4476), 19.8 min
RTINSECONDS=1187.24
SCANS=MS: 1169 MSMS: 1170
PEPMASS=939.44756	589663
CHARGE=3+
402.23309	13603	1+
437.18343	29475	1+
459.25839	5252	
550.26656	10505	1+
665.29461	12400	1+
752.32657	4804	
762.70809	40723	1+
763.04208	41341	1+
763.37594	25173	1+
796.86528	3984	
797.36421	3280	
821.35148	9858	1+
843.40526	16750	1+
908.43148	28345	1+
912.43781	6002	
912.68717	8719	
917.18031	3089	
936.19711	3077	
937.46366	31211	1+
937.79757	32173	1+
938.13447	24370	1+
966.47224	10189	1+
966.80916	12022	1+
967.14173	7279	
995.48860	9692	1+
995.81990	8965	
996.15752	6489	
1033.82720	11042	
1034.16390	18145	
1034.49798	15039	
1034.83315	9630	
1035.16335	5107	
1071.52277	5347	
1071.85712	9290	
1072.19148	8449	
1072.52588	5155	
1124.86384	3655	
1125.20095	7872	
1125.53257	7073	
1125.86832	4985	
1126.20612	3043	
1363.62839	27542	1+
1452.73282	18467	1+
1539.76285	27606	1+
1620.70944	18019	1+
1677.73692	18059	1+
1686.80055	25402	1+
1687.29304	25237	1+
1702.82627	94342	1+
1734.75391	28487	1+
1801.89422	118649	1+
1807.85936	8545	1+
1816.35887	56114	1+
1816.85832	58276	1+
1824.87193	253691	1+
1825.37425	236365	1+
1830.83574	25788	1+
1847.83899	63360	1+
1869.87867	9166	1+
1914.97845	22274	1+
1946.90666	27367	1+
2029.02303	31466	1+
2286.10901	10361	1+
END IONS

###FS:    #m/z: 751.55993 #charge   3
###MaxRes:#m/z:  0.00000 #charge-128
###MS: 1169
###MSMS: 1171
BEGIN IONS
TITLE=Cmpd 407, AutoMSn(751.5599), 19.8 min
RTINSECONDS=1187.74
SCANS=MS: 1169 MSMS: 1171
PEPMASS=751.55993	532214
CHARGE=3+
372.13278	6817	
389.14823	6027	
402.23010	51035	1+
437.18342	24177	1+
484.91753	18414	
485.24472	16405	
485.58342	5278	
504.23799	11497	1+
513.92808	9484	
514.26328	7613	
525.26883	5925	1+
548.58818	15894	1+
548.92480	11020	
549.25970	12840	1+
568.28201	11017	
568.61565	9942	
568.94880	5704	
578.92353	12213	1+
579.25979	9009	
579.59799	5950	
601.29777	10476	1+
601.63164	10367	
601.96379	6581	
607.28456	5656	
607.62431	5392	
616.61957	16900	1+
616.95368	11587	
617.28514	8140	
665.29322	12218	1+
678.33864	5095	
706.32376	5777	1+
734.32123	8194	1+
752.32785	8994	1+
762.70906	8208	1+
763.04183	5385	
803.34964	11175	1+
821.34256	10811	
839.36143	23620	1+
844.14601	5570	
881.44471	8192	1+
881.77163	7005	
896.40314	19655	1+
937.46360	21179	1+
937.80055	19051	1+
938.13533	12401	
1363.62911	21245	1+
1405.69553	43758	1+
1406.19789	38919	1+
1434.70831	9022	1+
1449.68953	9524	1+
1452.73038	146100	1+
1458.62825	19631	1+
1529.70357	14216	1+
1539.76034	113899	1+
1571.69012	17528	1+
1620.70789	22257	1+
1625.74478	9578	1+
1643.73558	26891	1+
1684.79296	35328	1+
1702.82570	317816	1+
1717.74396	15336	1+
1734.75516	72478	1+
1801.89362	170990	1+
1847.83836	51960	1+
1914.98014	13903	1+
2029.01760	15086	1+
END IONS

###FS:    #m/z: 1252.25584 #charge   1
###MaxRes:#m/z:  0.00000 #charge-128
###MS: 1169
###MSMS: 1172
BEGIN IONS
TITLE=Cmpd 408, AutoMSn(1252.2558), 19.8 min
RTINSECONDS=1188.25
SCANS=MS: 1169 MSMS: 1172
PEPMASS=1252.25584	126153
CHARGE=1+
366.14014	177	
400.21663	163	
402.23919	574	1+
726.87192	221	
727.37872	141	
754.42809	170	
763.03485	196	
770.38465	133	
913.19309	503	
913.44249	325	
913.69803	542	
913.94535	191	
1210.54058	135	
1211.24624	249	
1211.55539	160	
1211.92559	136	
1212.23997	273	
1215.90402	207	
1216.56105	535	
1216.91745	8332	1+
1217.24937	8930	1+
1217.58459	5761	
1218.58093	1439	
1229.91582	153	
1247.26125	482	1+
1247.61743	136	
1247.91006	323	
1248.56847	249	
1251.61036	595	1+
1252.25878	171	
END IONS

###FS:    #m/z: 1252.25623 #charge   1
###MaxRes:#m/z:  0.00000 #charge-128
###MS: 1173
###MSMS: 1174
BEGIN IONS
TITLE=Cmpd 409, AutoMSn(1252.2562), 19.9 min
RTINSECONDS=1191.29
SCANS=MS: 1173 MSMS: 1174
PEPMASS=1252.25623	106836
CHARGE=1+
366.13208	159	
402.23124	626	1+
437.17099	133	
913.19275	340	
913.69065	299	
1211.56696	495	1+
1211.92325	128	
1215.92792	124	
1216.25254	282	
1216.58098	393	
1216.91985	2725	
1217.24945	6728	1+
1217.58329	5643	
1217.91546	4922	1+
1218.58420	1268	
1221.57017	383	1+
1221.90740	166	
1222.24822	161	
1222.91996	218	
1223.24217	133	
1233.61026	115	
1234.27069	144	
1246.60176	428	1+
1247.23601	217	
1247.92480	161	
1248.26430	144	
1251.59197	589	1+
1252.26657	296	
END IONS

###FS:    #m/z: 925.19120 #charge   3
###MaxRes:#m/z:  0.00000 #charge-128
###MS: 1173
###MSMS: 1175
BEGIN IONS
TITLE=Cmpd 410, AutoMSn(925.1912), 19.9 min
RTINSECONDS=1191.79
SCANS=MS: 1173 MSMS: 1175
PEPMASS=925.19120	83369
CHARGE=3+
324.10492	271	1+
346.17045	387	
372.12926	370	
389.15393	687	1+
402.23468	2229	1+
409.19024	433	
437.18129	4837	1+
459.25442	1054	1+
485.20856	526	1+
515.31185	435	
522.26675	627	1+
545.20622	439	1+
550.25638	1789	1+
550.98898	600	
559.11437	719	1+
584.28350	352	1+
607.29949	309	1+
614.38522	325	1+
617.27401	336	
665.29348	1799	1+
668.32191	365	
674.28980	438	
699.32753	344	1+
730.32553	575	1+
730.85278	349	
748.34468	290	1+
749.86725	1568	1+
752.32738	1040	1+
763.35673	561	1+
769.37950	474	1+
772.35581	605	1+
778.71043	2125	1+
779.04419	2630	1+
779.38209	1934	1+
782.36487	825	1+
796.87061	470	
797.38112	511	
803.33825	815	1+
807.36657	290	1+
839.35865	2456	1+
871.42556	281	1+
873.88510	388	1+
881.41667	269	1+
887.40419	469	1+
898.16497	422	
903.43823	372	1+
905.91765	294	1+
909.41420	429	1+
920.42520	1572	1+
923.93413	388	
924.42654	2233	
927.67669	317	1+
928.42870	973	1+
928.91841	880	1+
930.51920	351	1+
931.43449	368	
931.94576	383	1+
937.46712	523	1+
953.47214	1526	1+
953.79698	1118	1+
954.13166	1409	1+
957.47567	856	1+
983.09748	414	
984.90952	450	
1050.17938	673	
1050.49387	754	
1050.83987	374	
1087.52105	451	
1088.20851	371	
1088.51951	475	
1319.62048	535	1+
1363.62124	719	
1363.62504	2487	1+
1364.62428	383	
1452.71611	883	1+
1461.66565	935	1+
1477.68392	597	1+
1497.69423	611	1+
1500.73991	1821	1+
1539.74881	631	1+
1571.70199	1113	1+
1587.76641	2611	1+
1602.72922	620	1+
1620.70814	1819	1+
1625.71932	810	1+
1641.71151	2391	1+
1670.74937	479	1+
1681.72010	599	1+
1702.82543	2592	1+
1709.79082	972	1+
1711.29112	712	1+
1717.76110	614	1+
1734.75361	2633	1+
1750.82950	7713	1+
1756.81032	438	1+
1787.85947	716	1+
1788.34503	723	1+
1789.82307	1788	1+
1792.37464	499	1+
1795.84904	1706	1+
1796.36963	1497	1+
1801.36377	832	1+
1801.89051	2525	1+
1830.81804	2420	1+
1836.83922	586	1+
1840.35802	2070	1+
1840.85519	1630	1+
1842.86604	1033	1+
1846.36158	888	1+
1848.87842	17738	1+
1849.36741	6171	1+
1856.41878	761	1+
1857.82867	1293	1+
1891.89376	466	1+
1917.95766	557	1+
1929.89798	601	1+
1946.89046	2424	1+
1962.98363	2664	1+
2077.03320	2123	1+
2109.98851	426	1+
2334.09632	731	1+
END IONS

###FS:    #m/z: 730.55369 #charge   3
###MaxRes:#m/z:  0.00000 #charge-128
###MS: 1173
###MSMS: 1176
BEGIN IONS
TITLE=Cmpd 411, AutoMSn(730.5537), 19.9 min
RTINSECONDS=1192.29
SCANS=MS: 1173 MSMS: 1176
PEPMASS=730.55369	79797
CHARGE=3+
347.13694	507	1+
387.19349	150	
437.19064	479	1+
439.69790	155	
448.18804	292	1+
454.20125	316	1+
463.20283	276	1+
478.18092	575	1+
510.22207	147	
541.28153	191	
543.74039	229	1+
549.23076	320	1+
583.30088	309	1+
587.74910	199	
601.26659	267	1+
616.27121	360	1+
640.29345	311	1+
654.28051	177	
660.29047	148	
661.28685	612	
663.30655	206	
665.29025	313	1+
689.28701	302	
697.29896	154	
712.30596	252	1+
725.33985	414	1+
726.33488	967	1+
728.86599	224	
729.87674	173	
730.37027	457	1+
731.85611	498	1+
732.37572	525	1+
736.42157	143	
742.35841	145	
747.31767	152	
758.37198	171	
770.38723	191	
787.36427	204	1+
802.38705	1108	1+
808.99363	148	
820.36997	218	
820.37212	274	1+
843.94160	141	
853.05609	164	
854.43304	195	
878.40593	517	1+
917.94134	173	
918.44479	150	
972.45059	342	1+
982.46537	297	1+
1175.49335	753	1+
1322.56424	1184	1+
1413.58186	402	1+
1434.65719	2187	1+
1452.69286	866	1+
1464.70403	733	1+
1547.75626	548	1+
1634.77340	622	1+
1702.80780	869	1+
END IONS

###FS:    #m/z: 565.32345 #charge   2
###MaxRes:#m/z:  0.00000 #charge-128
###MS: 1177
###MSMS: 1178
BEGIN IONS
TITLE=Cmpd 412, AutoMSn(565.3234), 19.9 min
RTINSECONDS=1195.32
SCANS=MS: 1177 MSMS: 1178
PEPMASS=565.32345	147757
CHARGE=2+
345.15413	1122	
355.22966	1116	
367.23141	1131	
371.20242	2549	
372.18739	5534	1+
374.18714	2975	
385.15350	959	
387.20329	7377	1+
389.21193	9843	1+
395.78829	1027	
402.17810	6328	1+
408.84166	822	
424.24214	965	
443.23188	2392	
458.24192	802	
467.25679	1214	
483.28156	848	
485.26562	1461	
487.26914	2911	1+
502.29535	19674	1+
515.26005	5274	1+
523.26558	822	
532.27456	766	
558.29510	866	
565.25090	3057	1+
565.77030	780	
578.27155	2452	
600.34638	886	
608.34886	1720	
615.37353	4992	1+
628.34741	1235	
643.32130	2191	1+
672.40057	34713	1+
677.33352	949	
737.36093	1007	
743.43804	41315	1+
764.36813	2371	1+
861.42194	5433	1+
886.45476	6660	1+
903.46924	79350	1+
958.47381	5650	1+
958.47387	1074	
1016.55908	16332	1+
END IONS

###FS:    #m/z: 740.57588 #charge   2
###MaxRes:#m/z:  0.00000 #charge-128
###MS: 1177
###MSMS: 1179
BEGIN IONS
TITLE=Cmpd 413, AutoMSn(740.5759), 19.9 min
RTINSECONDS=1195.82
SCANS=MS: 1177 MSMS: 1179
PEPMASS=740.57588	42909
CHARGE=2+
377.10691	406	
384.23175	381	
386.69030	465	
402.23023	1603	1+
421.19291	441	
437.18344	668	
438.71422	404	
454.70422	654	1+
479.22225	464	
484.91148	450	
496.22208	431	
501.21285	1027	1+
516.92024	469	
520.23286	744	1+
545.59383	393	
549.26060	700	1+
568.27388	1137	1+
583.30979	428	
600.26606	715	1+
635.77179	633	
636.27803	815	1+
659.27577	822	1+
665.96775	530	
687.30762	972	1+
692.30317	676	
709.56945	629	1+
709.81781	1146	1+
714.57209	440	
726.36146	1299	1+
744.36518	970	1+
746.33480	707	1+
750.86190	453	
751.36018	380	
754.35069	650	1+
770.38239	837	
770.87454	581	
772.36569	2453	1+
841.38353	1146	1+
844.39736	413	
859.39166	3927	1+
875.92278	811	
876.41119	510	
877.40800	1572	1+
895.35221	793	1+
896.40401	565	
910.41112	703	1+
928.41641	408	
972.42813	3072	1+
1019.42664	2941	1+
1057.46117	3241	1+
1087.47315	1951	1+
1120.47471	1586	1+
1130.46164	1672	1+
1148.46993	7461	1+
1174.49715	7295	1+
1191.52366	1062	1+
1202.49666	1432	1+
1219.51115	6902	1+
1261.52743	970	1+
1288.53300	7188	1+
1306.54154	5643	1+
1321.57122	24017	1+
1330.61236	1371	1+
1401.63168	6223	1+
1419.62866	2574	1+
1427.63718	1063	1+
1434.65294	22022	1+
1452.72480	2831	1+
1479.73658	3976	1+
END IONS

###FS:    #m/z: 554.24726 #charge   2
###MaxRes:#m/z:  0.00000 #charge-128
###MS: 1177
###MSMS: 1180
BEGIN IONS
TITLE=Cmpd 414, AutoMSn(554.2473), 19.9 min
RTINSECONDS=1196.32
SCANS=MS: 1177 MSMS: 1180
PEPMASS=554.24726	39908
CHARGE=2+
343.14206	1605	
360.19587	345	
370.21558	379	
371.13644	3884	1+
375.12908	363	
389.19547	416	
392.19722	432	
409.21337	2704	1+
417.92827	352	
428.18967	880	1+
440.16059	995	
485.24011	1460	
486.16616	6483	1+
502.29139	362	
506.23703	715	
511.26405	307	
523.26073	15696	1+
534.23915	821	
539.24059	344	
548.17550	385	
551.27462	880	1+
554.29523	746	1+
556.26794	1909	1+
559.13803	504	
564.44042	427	
574.28823	312	
580.28303	765	1+
584.31249	1065	
593.30727	374	
622.32860	9402	1+
632.31172	332	
672.39131	433	
693.36287	502	
719.32693	1327	1+
737.35549	20022	1+
743.44544	461	
747.34338	940	1+
836.42193	4966	1+
845.98277	463	
855.38098	2203	1+
898.41400	1287	1+
926.40600	1251	1+
END IONS

###FS:    #m/z: 565.32428 #charge   2
###MaxRes:#m/z:  0.00000 #charge-128
###MS: 1181
###MSMS: 1182
BEGIN IONS
TITLE=Cmpd 415, AutoMSn(565.3243), 20.0 min
RTINSECONDS=1199.35
SCANS=MS: 1181 MSMS: 1182
PEPMASS=565.32428	640617
CHARGE=2+
345.15704	3708	
355.23282	4471	
357.16489	2784	
359.20674	2476	
367.23113	2946	
371.20097	7581	
372.18719	17656	1+
374.18334	10022	
385.15867	2347	
387.20355	21939	1+
389.21165	31952	1+
402.17892	19418	1+
458.24285	2830	
467.25771	2609	
479.74267	2609	
483.28736	2420	
485.26347	2441	
487.26735	7249	
502.29608	61486	1+
515.26245	16334	1+
615.37372	15967	1+
628.34339	3449	
643.32007	5138	
672.40082	117346	1+
726.41543	2396	
743.43824	126514	1+
885.45647	17632	1+
886.44522	10438	1+
903.46879	264250	1+
1016.55396	50132	1+
END IONS

###FS:    #m/z: 1129.63435 #charge   1
###MaxRes:#m/z:  0.00000 #charge-128
###MS: 1181
###MSMS: 1183
BEGIN IONS
TITLE=Cmpd 416, AutoMSn(1129.6343), 20.0 min
RTINSECONDS=1199.85
SCANS=MS: 1181 MSMS: 1183
PEPMASS=1129.63435	69103
CHARGE=1+
372.18294	680	
389.21246	2155	1+
395.79204	1389	
402.18645	624	
502.29494	4539	1+
515.26108	2486	1+
600.35047	721	
615.37689	601	
628.34937	3163	1+
672.39920	1305	
741.42778	1028	
743.43079	1063	
756.40976	527	
869.48681	891	
903.46569	956	
1127.61176	1110	
1128.62669	715	
1129.63447	48564	1+
END IONS

###FS:    #m/z: 740.33654 #charge   2
###MaxRes:#m/z:  0.00000 #charge-128
###MS: 1181
###MSMS: 1184
BEGIN IONS
TITLE=Cmpd 417, AutoMSn(740.3365), 20.0 min
RTINSECONDS=1200.35
SCANS=MS: 1181 MSMS: 1184
PEPMASS=740.33654	55226
CHARGE=2+
372.68819	962	
402.23060	882	1+
429.71258	393	
478.20933	520	1+
486.20471	393	
491.23582	565	1+
516.58023	638	
528.74126	1278	1+
545.60157	431	
545.92990	442	
553.38093	531	
558.23059	690	1+
560.74697	758	
568.26805	756	1+
596.27216	395	
609.25421	394	
636.26357	604	
653.26950	2021	1+
659.27453	782	
665.62825	585	
665.96119	698	
687.29993	415	
687.80340	513	
690.30008	414	
696.31878	645	
696.82068	480	
709.31088	2852	1+
709.55733	567	1+
709.82398	1463	1+
714.82474	460	
717.32621	386	
743.40555	741	1+
744.88899	476	
746.32966	413	
754.35427	586	1+
757.84314	408	
765.87856	887	
770.38326	982	1+
772.36303	2291	1+
839.36806	765	1+
841.38383	807	1+
841.38618	2661	1+
859.39408	4095	1+
876.41393	1678	1+
901.42955	671	1+
910.41907	890	1+
925.42785	603	1+
928.41112	1500	1+
972.43266	2867	1+
992.45210	799	1+
997.95594	608	1+
1001.42855	2463	1+
1019.42683	2892	1+
1029.48738	809	1+
1057.46217	4793	1+
1087.46156	2581	1+
1130.46984	1715	1+
1148.47092	9149	1+
1174.50122	7209	1+
1201.50067	2317	1+
1219.51100	7182	1+
1260.52756	1592	1+
1288.53057	8757	1+
1306.53867	5626	1+
1321.57287	26341	1+
1330.59489	1234	1+
1401.61789	4778	1+
1404.67886	1611	1+
1419.62376	2895	1+
1434.65202	24993	1+
1451.71579	2206	1+
1471.77292	969	1+
1479.74362	2703	1+
END IONS

###FS:    #m/z: 565.32607 #charge   2
###MaxRes:#m/z:  0.00000 #charge-128
###MS: 1185
###MSMS: 1186
BEGIN IONS
TITLE=Cmpd 418, AutoMSn(565.3261), 20.1 min
RTINSECONDS=1203.37
SCANS=MS: 1185 MSMS: 1186
PEPMASS=565.32607	1073769
CHARGE=2+
345.15725	5853	
355.22968	7093	
367.23022	5122	
371.20077	13422	
372.18729	29767	1+
374.18469	14093	
387.20309	39238	1+
389.21188	47983	1+
402.17818	31971	1+
467.25941	4672	
483.29023	4530	
485.26789	5110	
487.26828	11056	
502.29616	110294	1+
515.26173	29095	1+
565.30770	6030	
600.35121	4344	
615.37556	28134	1+
628.34393	6651	
643.32027	9470	
672.40119	209706	1+
743.43818	223560	1+
885.45656	30106	1+
886.44358	19408	1+
903.46857	474638	1+
1016.55391	90817	1+
END IONS

###FS:    #m/z: 1129.63479 #charge   1
###MaxRes:#m/z:  0.00000 #charge-128
###MS: 1185
###MSMS: 1187
BEGIN IONS
TITLE=Cmpd 419, AutoMSn(1129.6348), 20.1 min
RTINSECONDS=1203.87
SCANS=MS: 1185 MSMS: 1187
PEPMASS=1129.63479	137057
CHARGE=1+
389.21372	2278	
395.79159	1209	
502.29690	6947	1+
515.26252	2718	
600.35509	1321	
615.37528	1049	
628.34473	4413	1+
672.39788	2862	1+
682.08394	1308	
741.43001	2662	1+
743.43261	1768	
869.48358	1581	
903.47266	1548	
1127.61709	1428	
1128.62188	1082	
1129.63543	84172	1+
END IONS

###FS:    #m/z: 740.33641 #charge   3
###MaxRes:#m/z:  0.00000 #charge-128
###MS: 1185
###MSMS: 1188
BEGIN IONS
TITLE=Cmpd 420, AutoMSn(740.3364), 20.1 min
RTINSECONDS=1204.37
SCANS=MS: 1185 MSMS: 1188
PEPMASS=740.33641	47742
CHARGE=3+
384.23388	362	
395.78437	626	
402.22562	1049	1+
408.83243	1145	
439.69802	426	
478.90032	567	1+
486.72376	558	
508.22371	406	1+
515.24458	440	
516.58353	342	
544.23442	1389	1+
545.61029	328	
560.74106	659	
561.24102	828	1+
565.31474	401	
565.73443	1156	1+
583.32042	456	
587.25334	1907	1+
591.28619	779	1+
596.26497	455	
601.25089	1141	1+
601.75246	334	
609.26228	429	
631.25695	541	
635.76503	381	
640.28624	545	1+
652.77028	2700	1+
659.28944	858	1+
665.64031	584	1+
666.30092	369	
668.79948	471	1+
682.32176	362	
689.33941	329	
692.79811	437	
735.34870	857	1+
743.38189	1401	1+
770.38102	561	
772.36349	2633	1+
841.38049	1251	1+
859.38758	3676	1+
863.21054	359	
876.41870	807	1+
896.40363	1104	1+
928.41217	331	
973.43217	1475	1+
991.43771	936	1+
1001.41640	1325	1+
1019.42580	657	
1019.42991	1157	1+
1057.45806	3358	1+
1148.46413	345	
1148.46829	6135	1+
1174.50528	5449	1+
1219.50644	6027	1+
1288.53120	6094	1+
1303.54722	845	1+
1307.54559	2714	1+
1321.56894	18378	1+
1401.61759	3780	1+
1415.62998	816	1+
1419.61628	1662	1+
1434.65475	18192	1+
1449.66970	855	1+
1452.74878	1104	1+
1474.74139	748	1+
1479.73566	1833	1+
1532.70463	1579	1+
1547.74076	5646	1+
1634.76805	9733	1+
1687.78744	594	1+
1702.82998	1406	1+
1705.81539	5610	1+
1834.85266	2861	1+
END IONS

###FS:    #m/z: 1129.63472 #charge   1
###MaxRes:#m/z:  0.00000 #charge-128
###MS: 1189
###MSMS: 1190
BEGIN IONS
TITLE=Cmpd 421, AutoMSn(1129.6347), 20.1 min
RTINSECONDS=1207.39
SCANS=MS: 1189 MSMS: 1190
PEPMASS=1129.63472	165103
CHARGE=1+
389.21204	2853	
395.79236	1088	
402.17881	1046	
502.29730	6265	1+
515.26432	2597	
600.35119	1241	
628.34684	5138	1+
672.40178	1971	
741.43163	1869	
743.44036	1617	
869.48459	1553	
903.46674	1502	
1127.62107	1679	
1128.61532	1342	
1129.63452	83727	1+
END IONS

###FS:    #m/z: 536.81099 #charge   2
###MaxRes:#m/z:  0.00000 #charge-128
###MS: 1189
###MSMS: 1191
BEGIN IONS
TITLE=Cmpd 422, AutoMSn(536.8110), 20.1 min
RTINSECONDS=1207.89
SCANS=MS: 1189 MSMS: 1191
PEPMASS=536.81099	33886
CHARGE=2+
317.17010	261	
330.18323	337	1+
345.15967	692	1+
354.18720	148	
355.13289	167	
356.23384	171	
371.19437	1443	1+
389.21303	1719	1+
395.78305	1706	
402.21891	316	1+
412.22337	387	1+
430.24176	349	1+
437.20440	279	1+
440.22591	340	1+
456.22252	225	
458.23838	1154	1+
465.33076	207	
467.25480	192	
496.24842	173	
501.24639	211	
502.29618	2215	1+
515.27575	744	1+
518.28873	178	
520.29289	203	
522.26840	361	1+
532.30054	539	1+
534.28907	902	1+
536.27809	1291	1+
538.29268	812	1+
540.29009	306	
541.01968	454	1+
558.30353	159	
571.32011	147	
586.30831	298	1+
615.37723	879	1+
672.40044	2912	1+
690.41019	340	
700.34044	275	
737.34743	176	
743.43602	2228	1+
806.36616	158	
812.46029	183	
829.44170	260	
844.43238	666	1+
846.44734	9899	1+
856.05831	310	
856.17833	285	
857.47233	334	
957.52352	273	
959.53043	1810	1+
END IONS

###FS:    #m/z: 502.29482 #charge   1
###MaxRes:#m/z:  0.00000 #charge-128
###MS: 1189
###MSMS: 1192
BEGIN IONS
TITLE=Cmpd 423, AutoMSn(502.2948), 20.1 min
RTINSECONDS=1208.4
SCANS=MS: 1189 MSMS: 1192
PEPMASS=502.29482	26624
CHARGE=1+
336.21151	115	
342.18161	113	
348.17866	123	
367.22198	103	
378.21969	115	
386.13070	104	
412.26456	108	
429.19262	101	
465.29175	110	
480.27851	129	
484.23931	247	1+
491.58959	128	
498.27371	135	
499.28135	456	1+
502.26661	304	1+
END IONS

###FS:    #m/z: 783.87203 #charge   3
###MaxRes:#m/z:  0.00000 #charge-128
###MS: 1193
###MSMS: 1194
BEGIN IONS
TITLE=Cmpd 424, AutoMSn(783.8720), 20.2 min
RTINSECONDS=1211.43
SCANS=MS: 1193 MSMS: 1194
PEPMASS=783.87203	33559
CHARGE=3+
402.22748	1443	1+
412.14818	664	
430.16265	720	
447.17879	969	1+
455.22232	425	
459.24535	381	
481.16012	427	
519.24590	527	
551.24871	616	
558.21385	587	1+
562.27592	1078	
576.22849	885	1+
585.21710	404	
626.73204	481	
627.23205	485	
646.32037	398	
647.29078	15947	1+
655.78760	447	
662.82233	495	
663.33395	396	
664.33875	1001	1+
669.27879	538	1+
672.28602	797	1+
689.30457	1184	1+
720.34298	728	
720.84364	752	
768.84244	456	
769.34961	839	1+
772.31612	752	1+
779.36974	1016	
780.36305	703	1+
784.33886	6653	1+
833.43106	417	
860.23019	494	
860.38411	625	1+
878.43172	2373	1+
970.48151	1057	1+
991.51782	1811	1+
1120.55080	648	
1121.55812	507	
1131.69535	406	
1252.45502	498	
1419.66203	2435	1+
1549.72920	1066	1+
1554.69460	3516	1+
1667.78023	2000	1+
END IONS

###FS:    #m/z: 536.81103 #charge   2
###MaxRes:#m/z:  0.00000 #charge-128
###MS: 1193
###MSMS: 1195
BEGIN IONS
TITLE=Cmpd 425, AutoMSn(536.8110), 20.2 min
RTINSECONDS=1211.93
SCANS=MS: 1193 MSMS: 1195
PEPMASS=536.81103	27732
CHARGE=2+
330.18262	367	
335.13892	153	
345.15436	662	1+
367.23448	238	
371.22284	170	
389.21261	798	1+
395.79093	249	
401.22030	357	1+
403.17224	174	
418.70042	153	
424.24971	161	
428.19768	239	
430.24724	487	
432.24010	235	1+
435.21003	152	
440.23361	266	1+
456.23518	180	
458.23589	427	1+
473.21816	239	1+
482.26628	241	1+
489.22726	183	
499.23856	223	1+
502.29047	2043	1+
510.25381	169	
515.27360	461	1+
518.27966	401	1+
532.26008	352	
533.29298	374	
534.28562	772	1+
536.28605	801	1+
538.29393	1320	1+
541.95830	547	
551.26802	154	
564.26233	166	
583.31042	456	1+
586.28824	264	
594.28586	400	
615.38551	409	1+
672.40199	2097	1+
679.98421	480	1+
681.09793	172	
743.41542	2525	1+
748.41483	170	
772.33717	166	
828.42845	242	1+
836.37423	209	
844.43415	332	1+
846.44496	7610	1+
857.23188	293	1+
959.52327	1262	1+
959.53163	242	1+
969.53516	226	1+
1070.59255	751	1+
END IONS

###FS:    #m/z: 628.34028 #charge   3
###MaxRes:#m/z:  0.00000 #charge-128
###MS: 1193
###MSMS: 1196
BEGIN IONS
TITLE=Cmpd 426, AutoMSn(628.3403), 20.2 min
RTINSECONDS=1212.43
SCANS=MS: 1193 MSMS: 1196
PEPMASS=628.34028	23132
CHARGE=3+
318.09311	929	
331.20184	253	
344.15288	1189	1+
370.17658	272	1+
385.17273	700	1+
395.78178	418	
402.23317	2504	1+
407.18374	371	1+
411.20503	755	1+
429.21685	271	1+
431.17919	1625	1+
435.17104	266	1+
437.18992	936	1+
441.19546	489	1+
445.18912	1151	1+
457.20668	1174	1+
463.19840	250	1+
470.18936	239	1+
474.20858	467	1+
476.20392	432	1+
481.17867	697	1+
484.91767	368	
485.23694	450	
485.56873	273	
487.21281	364	1+
489.21291	654	1+
494.21483	336	1+
497.21530	335	
504.22999	622	1+
505.75728	275	
513.23019	334	1+
513.91813	251	1+
516.27501	339	1+
518.90974	512	1+
519.23791	709	1+
519.58095	285	
523.24442	268	1+
537.26608	228	1+
544.25446	535	
550.59464	582	1+
550.93017	520	
551.24745	1043	1+
554.78658	299	1+
555.26001	398	1+
556.59908	1697	
556.93896	1177	1+
557.26548	1028	1+
560.21000	329	
562.26958	3300	1+
567.22308	465	1+
573.24087	458	1+
579.26161	498	1+
583.28392	601	1+
589.27852	565	1+
594.27504	1427	1+
594.62974	436	
594.95643	537	1+
599.23662	264	1+
600.62680	269	1+
607.29719	437	1+
609.27252	1019	1+
616.24207	681	1+
620.80670	438	1+
623.30634	278	
624.32372	546	1+
624.80563	546	1+
626.30618	2150	1+
626.71355	355	
627.63893	459	1+
631.33275	340	
632.31281	1249	1+
632.97081	518	1+
636.28782	378	1+
642.27428	251	1+
644.22747	469	1+
657.29079	776	1+
660.78097	690	1+
661.29424	1170	1+
664.96373	413	1+
665.29547	401	
670.98043	866	1+
671.32658	736	1+
671.64675	303	
675.35055	1198	1+
678.34364	592	1+
678.83219	385	1+
689.31076	230	1+
694.31239	353	1+
698.31544	470	1+
699.98448	547	1+
700.32282	730	1+
703.31403	363	1+
711.32751	661	1+
716.82726	834	1+
725.31817	272	1+
726.86357	765	1+
727.35289	922	1+
734.33250	341	1+
744.32535	436	1+
753.30453	224	1+
755.32751	546	1+
758.42235	314	
763.34306	216	1+
770.35927	277	1+
772.31946	5913	1+
772.33166	1017	1+
781.58532	387	
799.31596	351	1+
810.86652	396	
817.89297	369	1+
833.43006	432	
848.34582	336	1+
851.91233	460	
852.41990	394	
859.35383	439	1+
873.43802	381	1+
880.36356	412	1+
890.37124	601	1+
891.42969	313	1+
907.38748	2854	1+
914.42949	382	1+
917.37225	510	1+
935.37991	2237	1+
957.44259	408	1+
970.48547	1408	1+
976.40195	596	1+
986.42246	298	1+
994.44013	1028	1+
1004.40999	473	1+
1022.41831	879	1+
1049.49707	845	1+
1058.47943	484	1+
1084.52182	472	1+
1088.48933	786	1+
1137.48026	743	1+
1151.58161	624	1+
1169.48248	782	1+
1174.53425	552	1+
1184.59437	899	1+
1233.46942	674	1+
1237.60139	419	1+
1241.59910	571	1+
1264.59199	995	1+
1324.62831	1967	1+
1337.54488	439	1+
1433.66304	1456	1+
1439.66235	2820	1+
1536.70660	2254	1+
1554.69862	8178	1+
1649.77485	729	1+
1667.78240	4163	1+
END IONS

###FS:    #m/z: 785.09430 #charge   2
###MaxRes:#m/z:  0.00000 #charge-128
###MS: 1197
###MSMS: 1198
BEGIN IONS
TITLE=Cmpd 427, AutoMSn(785.0943), 20.3 min
RTINSECONDS=1215.46
SCANS=MS: 1197 MSMS: 1198
PEPMASS=785.09430	70029
CHARGE=2+
402.22911	1259	1+
430.16041	585	
447.18022	1945	1+
455.22252	1036	1+
470.18261	530	
481.15561	840	
518.90502	481	
519.24955	557	
542.24915	926	1+
556.59846	3011	1+
556.93526	2134	
557.25846	1796	1+
562.27510	2502	1+
564.45717	1163	
569.21844	744	
576.22513	1927	1+
585.22182	536	
592.78930	812	
594.28777	1311	1+
594.62595	579	
625.79771	715	
647.28955	8543	1+
657.28313	997	1+
664.32460	1523	1+
674.30944	1023	1+
689.30665	1849	1+
731.30816	677	1+
754.59210	946	
755.08032	716	
763.31677	608	1+
772.31681	2095	1+
781.35110	501	
783.87482	5144	1+
784.34401	19813	1+
797.33162	884	
797.83242	549	
825.38216	1205	
825.88494	913	1+
833.42061	599	
878.42874	1824	1+
908.41851	1120	1+
914.38021	547	
914.73088	636	
915.07020	636	
935.37975	1226	1+
948.44961	533	
970.48735	1617	1+
991.51883	1452	1+
1120.56185	1058	
1131.68532	633	
1252.46334	10687	1+
1319.53113	1340	1+
1324.63509	4352	1+
1337.55511	4573	1+
1365.54629	6378	1+
1420.66887	4049	1+
1433.62895	1157	1+
1439.66723	7951	1+
1450.66005	1826	1+
1478.63589	2351	1+
1507.67704	2631	1+
1516.67380	12734	1+
1517.17233	10785	1+
1531.69462	1055	1+
1536.68712	3917	1+
1548.72649	5291	1+
1554.69715	33623	1+
1563.68442	1053	1+
END IONS

###FS:    #m/z: 785.09430 #charge   2
###MaxRes:#m/z:  0.00000 #charge-128
###MS: 1197
###MSMS: 1199
BEGIN IONS
TITLE=Cmpd 428, AutoMSn(785.0943), 20.3 min
RTINSECONDS=1215.96
SCANS=MS: 1197 MSMS: 1199
PEPMASS=785.09430	70029
CHARGE=2+
318.09463	598	
355.15255	512	
394.12954	492	1+
402.23746	2557	1+
408.83990	407	
412.14650	722	1+
429.24360	550	
430.16181	1375	1+
437.19786	1045	1+
447.18738	685	
455.22380	1404	1+
457.22599	514	
481.15875	1855	1+
486.23348	927	1+
503.22945	525	
510.69971	734	1+
512.22212	563	1+
518.89839	380	
519.24060	445	
525.23728	592	1+
541.22984	626	1+
543.25310	1708	1+
550.93132	403	
551.25234	688	
555.27037	504	1+
556.59383	1541	1+
556.93477	912	
557.26580	486	
560.22753	899	1+
562.27187	3992	1+
576.23370	852	1+
585.21354	2477	1+
594.28257	1277	1+
598.27428	402	
609.25783	719	1+
616.24437	736	1+
617.73899	508	1+
625.79622	1408	
626.25151	3001	1+
644.25114	975	1+
647.29210	15629	1+
657.29044	1240	1+
660.77794	1518	1+
665.32981	439	
671.29283	751	1+
674.28275	451	
675.34963	1579	1+
689.31813	1026	1+
698.30383	1600	1+
717.31626	533	1+
748.34297	391	
754.31811	1317	1+
759.84439	595	1+
772.31771	3531	1+
774.86710	833	1+
784.33987	7423	1+
823.34748	661	1+
833.42800	1830	
853.39009	473	1+
878.43376	1705	
890.35369	570	1+
907.37898	1311	1+
917.38021	441	1+
935.38040	2290	1+
948.44708	1019	1+
961.30941	412	
970.48516	4310	1+
970.48958	1224	1+
991.51787	1589	1+
994.43876	535	1+
1022.39469	495	
1085.51895	455	
1120.55857	1437	1+
1137.43772	361	
1137.47114	1362	1+
1184.57139	2238	1+
1252.46841	10193	1+
1319.55409	1949	1+
1324.65237	5276	1+
1337.55678	2337	1+
1365.55110	2909	1+
1377.73590	393	
1420.66675	2897	1+
1439.65957	9194	1+
1450.66203	747	1+
1529.66638	827	1+
1536.69059	4464	1+
1549.73480	1957	1+
1554.69979	30069	1+
1564.70840	1619	1+
END IONS

###FS:    #m/z: 628.31864 #charge   3
###MaxRes:#m/z:  0.00000 #charge-128
###MS: 1197
###MSMS: 1200
BEGIN IONS
TITLE=Cmpd 429, AutoMSn(628.3186), 20.3 min
RTINSECONDS=1216.46
SCANS=MS: 1197 MSMS: 1200
PEPMASS=628.31864	23956
CHARGE=3+
318.09220	1987	
331.20476	756	
344.14393	1672	1+
385.17198	962	1+
402.23995	3199	
403.20009	1023	1+
413.17045	594	1+
431.17469	1717	1+
437.19336	1089	1+
445.18720	831	
449.19960	608	1+
456.22498	467	
457.22090	955	1+
470.19121	481	1+
479.21008	528	1+
479.56748	518	1+
481.17964	2358	1+
484.91830	979	1+
485.23952	834	
487.22216	890	1+
488.43526	538	
497.71026	562	
505.24513	539	
518.90843	1417	
519.24206	1464	1+
519.57665	562	
525.25140	822	1+
532.25081	455	1+
542.25771	867	1+
544.26092	691	
545.25438	1046	1+
550.24684	798	1+
550.59644	873	
550.92782	728	
556.60051	4413	1+
556.93400	3900	1+
557.26730	1733	1+
562.27392	6508	1+
564.44803	589	
566.25393	523	1+
569.23334	1624	1+
573.25326	549	1+
576.26996	705	1+
583.28482	702	1+
585.21909	1509	1+
594.29077	2713	1+
594.63400	1327	1+
594.96394	554	
609.25372	1374	1+
611.27442	894	1+
616.24960	1019	1+
620.29648	580	1+
624.31720	691	1+
625.79549	474	
626.29465	2297	1+
626.96458	538	
630.31262	821	1+
632.31715	608	
632.63993	1917	1+
632.80063	839	1+
632.96893	981	
633.30637	1094	1+
637.25596	595	1+
639.26933	1100	1+
644.22994	698	1+
657.28448	2017	1+
660.28650	2103	1+
660.78629	1314	1+
664.97740	684	1+
665.30415	950	1+
670.98443	1908	1+
671.30774	1506	1+
671.64722	1399	
675.35149	1330	1+
689.33107	449	1+
693.98549	579	
694.30986	977	1+
698.30402	919	1+
699.99203	1741	1+
700.31991	1413	1+
700.65566	1242	
708.29481	418	1+
725.31277	549	1+
726.87428	635	1+
733.32091	462	1+
744.32410	1009	1+
754.30801	1375	1+
764.32075	537	1+
772.31437	14531	1+
772.32528	3070	1+
781.59677	807	
788.33029	417	1+
833.42521	1040	
839.37047	538	1+
859.34192	790	1+
862.34860	639	1+
872.36099	846	1+
890.37319	2285	1+
896.39144	582	1+
905.37063	461	1+
907.39033	5439	1+
917.38233	430	1+
935.37821	5606	1+
947.41260	642	1+
970.48945	3350	1+
977.42104	1000	1+
995.45805	850	1+
1022.41236	2401	1+
1106.51589	2335	1+
1119.43687	818	1+
1175.51960	1337	1+
1184.57410	2049	1+
1190.57858	857	1+
1194.56620	1215	1+
1233.49079	1058	1+
1252.49401	2225	1+
1321.57616	2625	1+
1324.63836	3718	1+
1337.56789	871	1+
1356.65258	1074	1+
1421.65417	1222	1+
1434.66623	1617	1+
1439.66583	8111	1+
1453.71340	1926	1+
1536.68345	3975	1+
1539.71850	1283	1+
1551.69995	1178	1+
1554.69747	22470	1+
1649.76512	1474	1+
1667.77806	12299	1+
1703.80743	928	1+
1780.86182	1128	1+
END IONS

###FS:    #m/z: 785.34662 #charge   2
###MaxRes:#m/z:  0.00000 #charge-128
###MS: 1201
###MSMS: 1202
BEGIN IONS
TITLE=Cmpd 430, AutoMSn(785.3466), 20.3 min
RTINSECONDS=1219.48
SCANS=MS: 1201 MSMS: 1202
PEPMASS=785.34662	107767
CHARGE=2+
402.24326	1227	
447.17996	1371	1+
454.21145	1473	1+
481.15094	1240	1+
518.90745	698	
519.23601	792	
542.25206	1601	1+
550.59656	682	
556.59850	4140	1+
556.93474	2167	
557.26661	1721	
562.27372	2775	1+
564.44323	710	
576.22689	1395	
585.21830	755	
592.79425	814	
594.28446	1267	
594.63373	1281	
647.28864	8962	1+
657.28795	1531	1+
662.82343	4540	1+
674.31230	1220	1+
689.31015	2317	1+
699.31083	1068	1+
725.81982	642	
726.34241	1137	1+
754.59855	1514	
755.09433	864	
758.58677	5478	1+
772.31687	2860	1+
783.35723	631	
784.34618	18203	1+
797.33160	767	
797.83096	698	
833.42895	936	
878.42834	2207	1+
914.39698	1262	1+
914.73101	649	
915.05971	651	
935.38078	2107	1+
970.48259	1744	1+
991.51513	990	
1120.55693	706	
1131.69457	594	
1137.44387	2162	1+
1252.46530	12396	1+
1320.55600	1588	1+
1325.64943	3814	1+
1337.55458	6267	1+
1365.54931	8487	1+
1377.73572	695	
1420.66041	3532	1+
1432.62811	2056	1+
1439.66796	11100	1+
1478.62738	3439	1+
1507.66879	4052	1+
1516.66945	15971	1+
1517.17134	15523	1+
1536.67651	4683	1+
1548.71621	4924	1+
1554.69630	43621	1+
1566.70057	16661	1+
1568.69627	5391	1+
END IONS

###FS:    #m/z: 628.29027 #charge   3
###MaxRes:#m/z:  0.00000 #charge-128
###MS: 1201
###MSMS: 1203
BEGIN IONS
TITLE=Cmpd 431, AutoMSn(628.2903), 20.3 min
RTINSECONDS=1219.98
SCANS=MS: 1201 MSMS: 1203
PEPMASS=628.29027	39427
CHARGE=3+
318.09248	1897	1+
331.20524	651	
344.14518	1665	1+
366.14569	793	1+
385.17260	588	1+
393.17175	506	1+
402.24091	2572	
403.19156	1078	1+
407.18814	688	
411.20013	678	1+
413.16003	538	
431.17495	2207	1+
435.16917	751	1+
437.18941	931	1+
445.19550	854	
457.22306	1697	1+
461.70646	733	1+
470.21435	654	1+
479.21842	529	1+
481.16412	2214	1+
484.90808	725	1+
485.58769	586	
487.21187	2076	1+
494.22078	691	1+
497.22958	581	
498.22980	943	1+
502.70187	782	
504.23798	827	1+
508.22580	500	1+
512.89922	654	
513.25547	961	1+
516.27028	1046	1+
518.90446	1320	
519.23962	822	
525.24755	731	1+
525.47456	606	1+
542.25076	2816	1+
549.24803	566	1+
550.59687	739	
556.60042	3835	1+
556.93670	3991	1+
557.26575	2075	1+
562.27144	7030	1+
564.43518	647	
566.22074	846	1+
572.24842	680	1+
576.26024	431	1+
578.24994	617	1+
585.21784	1658	1+
591.25192	737	1+
592.79371	679	1+
593.28576	499	
594.28750	2671	1+
594.63101	1669	
594.96378	914	
598.83561	509	1+
599.26855	1097	1+
609.25946	2145	1+
618.23451	629	
620.27805	745	1+
624.31023	1352	1+
625.79051	1661	1+
631.31215	1099	1+
632.63671	1921	1+
632.97277	1475	
633.30439	1581	1+
636.26337	577	1+
640.27779	744	1+
644.23215	513	
657.28271	2438	1+
660.80334	5124	1+
664.97989	616	
665.29579	527	
670.98425	2287	1+
671.31872	1917	1+
671.64911	803	
675.34095	2058	1+
679.29179	514	1+
693.97961	681	1+
694.30463	985	1+
698.30502	850	1+
699.98961	2147	1+
700.32472	2437	1+
700.66511	809	
730.28450	615	1+
733.30795	510	1+
737.29936	498	1+
748.33491	688	1+
752.33062	564	1+
754.30957	1695	1+
767.33609	702	1+
772.31521	15508	1+
781.59157	836	
833.42695	825	
851.91572	857	1+
859.34871	979	1+
876.40602	785	1+
880.35639	1412	1+
890.36981	2155	1+
896.40787	701	1+
907.38691	7429	1+
907.39395	559	1+
918.39428	744	1+
923.42573	586	1+
935.38057	5540	1+
946.63680	823	1+
947.46358	410	1+
948.43246	454	1+
969.47496	2356	1+
970.48098	1502	1+
976.40774	1007	1+
994.42584	1020	1+
1022.42096	1939	1+
1086.49877	1143	1+
1106.51120	2237	1+
1119.44799	1080	1+
1137.47200	1251	1+
1174.50907	2964	1+
1213.53290	725	1+
1231.51194	851	1+
1249.60334	1749	1+
1252.57336	2128	1+
1262.62315	1068	1+
1264.58757	1678	1+
1321.57255	6162	1+
1324.63593	4384	1+
1334.60142	1008	1+
1338.57605	1220	1+
1377.62147	786	1+
1421.66515	1312	1+
1434.65408	5381	1+
1439.66655	7313	1+
1452.69899	2558	1+
1536.67760	4042	1+
1547.67247	1980	1+
1554.69078	22814	1+
1575.65671	787	1+
1634.75703	2009	1+
1649.76558	1194	1+
1667.77894	12817	1+
1703.81198	1345	1+
1780.85158	1496	1+
END IONS

###FS:    #m/z: 622.80459 #charge   3
###MaxRes:#m/z:  0.00000 #charge-128
###MS: 1201
###MSMS: 1204
BEGIN IONS
TITLE=Cmpd 432, AutoMSn(622.8046), 20.3 min
RTINSECONDS=1220.48
SCANS=MS: 1201 MSMS: 1204
PEPMASS=622.80459	34572
CHARGE=3+
318.09429	501	1+
338.15918	263	1+
344.14594	435	
371.17384	295	1+
377.11167	276	
384.16138	619	1+
398.19763	417	1+
402.22421	1627	1+
410.20486	315	1+
410.88680	266	
413.16610	532	1+
424.18808	286	1+
431.18010	620	1+
439.20072	360	1+
441.19782	470	1+
445.19356	264	
447.18984	450	1+
454.20123	1255	1+
458.21662	672	1+
466.20563	299	
468.20719	482	1+
475.22072	614	1+
478.88835	486	
479.21960	380	1+
481.19379	615	1+
484.90533	334	
485.22457	1490	1+
485.58845	284	
486.72748	1050	1+
493.23181	317	1+
496.23381	423	1+
498.24925	336	
501.26446	584	1+
501.90707	243	1+
503.24353	668	1+
504.74241	514	1+
506.24186	289	
509.25761	1286	
509.75835	573	
511.71013	547	
513.23861	375	1+
517.26351	491	1+
518.90573	513	
519.23164	531	1+
530.28052	389	1+
534.20122	245	1+
539.24283	361	1+
541.24600	670	1+
544.24144	878	1+
544.74525	267	
546.26107	777	1+
550.23988	497	1+
550.59504	320	1+
556.59780	717	
556.94384	538	
557.27029	409	1+
562.27606	1609	1+
564.25712	473	1+
565.78730	329	
567.22345	390	1+
569.25578	373	1+
571.28829	336	1+
574.16077	367	
574.26472	744	1+
579.25153	530	1+
587.26701	286	
591.26685	395	1+
593.29237	913	1+
596.26776	259	1+
596.62268	260	1+
600.33524	528	1+
604.25514	402	1+
609.27348	1075	1+
616.32466	1007	1+
621.32067	419	
621.82592	1353	1+
622.65038	435	1+
624.32361	965	1+
625.79912	289	
626.32124	988	1+
626.76837	612	1+
628.30002	1089	1+
636.20340	270	1+
639.28881	408	1+
642.27368	650	1+
647.26210	270	1+
652.79017	391	1+
657.29077	771	1+
666.30301	378	1+
670.64808	263	1+
671.32054	691	1+
675.35007	670	1+
678.30991	270	
678.81300	326	1+
680.30705	694	1+
689.00845	265	
692.31131	521	1+
693.28765	674	1+
693.98174	322	1+
697.29694	861	1+
700.31036	557	1+
708.33908	258	1+
711.31928	439	1+
735.29780	299	1+
754.30747	1028	1+
764.34888	368	1+
767.34325	951	1+
772.32061	3033	1+
777.32618	438	1+
784.33914	267	1+
786.42800	462	1+
795.38203	361	1+
803.33456	291	1+
805.36041	425	1+
808.36896	265	1+
811.38723	393	1+
827.36116	428	1+
841.38861	378	1+
857.39426	250	1+
857.46801	333	
861.38912	301	1+
873.37914	767	1+
890.35682	421	1+
896.39767	371	1+
902.44048	443	1+
904.37558	515	1+
912.43191	377	1+
913.46229	218	1+
917.92986	332	1+
922.41163	1168	1+
922.41246	698	1+
935.37095	475	1+
937.43139	394	1+
945.46403	250	1+
948.44725	447	1+
970.47209	1201	1+
981.44603	403	1+
989.47117	405	1+
1040.52018	666	1+
1049.49945	468	1+
1104.50456	874	1+
1108.54231	738	1+
1122.53359	2177	1+
1174.51097	5250	1+
1183.57071	1032	1+
1196.59798	428	1+
1235.61787	1828	1+
1243.65298	2429	1+
1264.58842	671	1+
1301.57701	610	1+
1321.57511	11107	1+
1336.61952	383	1+
1411.59582	560	1+
1434.64393	6815	1+
1439.67355	1557	1+
1448.64325	623	1+
1452.72788	1286	1+
1463.61801	1257	1+
1483.66334	1007	1+
1501.74001	903	1+
1509.63174	424	1+
1517.65265	352	1+
1534.69350	1965	1+
1540.69633	681	1+
1547.72212	1628	1+
1551.66717	1425	1+
1554.69220	3804	1+
1573.67556	1039	1+
1634.76989	2451	1+
1649.78344	694	1+
1664.76232	637	1+
1667.77589	2380	1+
1703.82041	1283	1+
END IONS

###FS:    #m/z: 830.83136 #charge   2
###MaxRes:#m/z:  0.00000 #charge-128
###MS: 1205
###MSMS: 1206
BEGIN IONS
TITLE=Cmpd 433, AutoMSn(830.8314), 20.4 min
RTINSECONDS=1223.51
SCANS=MS: 1205 MSMS: 1206
PEPMASS=830.83136	128785
CHARGE=2+
346.11536	1560	1+
354.16439	2425	1+
366.13087	395	1+
371.13377	332	1+
373.20954	308	
375.13050	1056	1+
381.17492	1270	1+
384.16123	426	1+
388.13930	738	1+
397.20996	441	1+
399.18438	2035	1+
402.23440	551	1+
417.19483	602	1+
419.19639	667	1+
433.14570	3253	1+
437.19098	881	1+
451.18716	1647	1+
455.21160	4374	1+
459.20016	574	1+
462.27536	346	
468.19037	342	1+
470.22532	3171	1+
474.19677	614	
480.23579	602	
485.16672	466	1+
488.22228	1631	1+
498.24214	554	
502.18657	1053	1+
515.21685	246	1+
518.25529	467	1+
530.19080	651	1+
536.67551	584	1+
537.26708	220	1+
542.20973	410	1+
548.17734	896	
557.23302	924	1+
560.22043	812	1+
569.29100	574	1+
575.24087	1000	1+
579.24418	499	1+
580.72640	582	1+
585.22774	410	1+
587.18851	1146	1+
594.72087	553	
596.71358	362	
599.22299	296	1+
602.24842	632	1+
613.24699	427	1+
615.76585	307	
619.23395	407	
622.23938	294	
623.23063	598	1+
630.23802	539	1+
633.25515	446	1+
636.23809	482	
640.26752	1022	1+
647.24881	639	1+
651.27781	614	1+
653.75457	793	1+
658.27596	405	
659.25452	1409	1+
669.28704	1596	1+
669.74725	300	1+
675.24828	1549	1+
677.75709	540	
682.29299	548	1+
685.28960	552	1+
698.22359	633	1+
703.32429	232	1+
711.30099	317	1+
715.24718	877	
716.22981	2003	1+
721.28984	618	1+
729.32388	623	1+
733.25754	4072	1+
742.29225	777	1+
744.27309	678	1+
747.33126	572	1+
750.27157	356	1+
750.28695	445	
758.29047	407	1+
761.28180	799	1+
768.34844	683	1+
774.30582	1068	1+
785.30261	607	1+
790.30340	244	1+
802.29072	713	1+
806.35961	224	1+
812.81946	376	
813.33587	622	1+
818.33926	256	1+
826.38392	342	1+
829.38806	453	1+
833.35633	425	1+
843.33511	291	1+
845.97813	319	
857.29516	863	1+
861.34567	636	1+
875.33552	497	
876.27399	1202	1+
878.30017	318	
884.31857	863	1+
893.28733	2997	1+
900.32436	528	1+
902.36868	1016	1+
903.31006	287	1+
911.38332	275	1+
914.39446	263	1+
928.39417	989	1+
940.37515	380	1+
947.35322	700	1+
955.36059	206	1+
956.68973	305	
957.34888	336	
958.35290	604	1+
964.35954	791	1+
974.34533	432	
975.32929	2177	1+
992.35203	5028	1+
1089.36627	4997	1+
1107.38353	13597	1+
1114.44733	637	1+
1115.42864	449	1+
1141.44332	935	1+
1159.44396	512	1+
1161.44133	884	1+
1178.45856	2163	1+
1188.43776	368	
1189.43713	3184	1+
1206.44631	13220	1+
1231.49629	853	1+
1254.46173	711	1+
1272.46819	2027	1+
1289.47735	5521	1+
1307.50064	3537	1+
1319.49280	421	
1328.51730	760	1+
1346.49996	1472	1+
1355.50017	2700	1+
1362.53729	507	1+
1372.52524	11125	1+
1390.53579	7574	1+
1409.53812	512	1+
1416.55024	434	1+
1426.53608	485	1+
1443.54580	1156	1+
1461.58593	4071	1+
1478.56256	418	1+
1607.57847	465	1+
1659.77066	475	1+
END IONS

###FS:    #m/z: 785.34469 #charge   2
###MaxRes:#m/z:  0.00000 #charge-128
###MS: 1205
###MSMS: 1207
BEGIN IONS
TITLE=Cmpd 434, AutoMSn(785.3447), 20.4 min
RTINSECONDS=1224.01
SCANS=MS: 1205 MSMS: 1207
PEPMASS=785.34469	88188
CHARGE=2+
402.23685	1060	1+
447.18812	677	
453.19596	739	1+
455.22018	961	1+
481.17154	834	
486.23118	800	1+
519.23607	745	
556.60135	1471	
556.93490	2702	
557.27684	769	
562.27140	3233	1+
564.45412	853	
569.21878	746	
576.22324	858	
588.26232	687	
594.27740	1427	1+
594.62511	694	
632.27954	523	1+
647.28935	6297	1+
657.28435	951	1+
660.27393	544	
660.77619	703	
662.82029	3053	1+
674.28272	624	
675.36037	649	
689.30569	943	1+
700.32407	565	
731.30670	837	1+
754.60357	700	
755.08091	1007	
757.37294	635	1+
764.33300	698	1+
772.31950	2857	1+
783.36006	601	
783.86771	3966	1+
784.34271	11355	1+
825.37908	625	
825.89166	776	
833.40492	772	
860.37657	827	1+
878.41868	1408	1+
904.38232	619	1+
907.39420	794	1+
914.39555	868	1+
914.72369	797	
922.40534	843	1+
935.38263	1293	1+
970.48258	1812	1+
991.51511	548	
1131.69477	754	
1184.56993	1152	1+
1252.46249	8922	1+
1321.57051	3202	1+
1325.63662	2804	1+
1337.55297	4947	1+
1365.55076	5206	1+
1420.66161	1820	1+
1433.63633	4504	1+
1439.67011	7262	1+
1450.64309	1952	1+
1478.63299	2631	1+
1507.67935	2811	1+
1516.66734	10776	1+
1517.16757	9840	1+
1536.67926	3451	1+
1547.70883	5107	1+
1554.69722	29050	1+
END IONS

###FS:    #m/z: 865.07036 #charge   3
###MaxRes:#m/z:  0.00000 #charge-128
###MS: 1205
###MSMS: 1208
BEGIN IONS
TITLE=Cmpd 435, AutoMSn(865.0704), 20.4 min
RTINSECONDS=1224.51
SCANS=MS: 1205 MSMS: 1208
PEPMASS=865.07036	38596
CHARGE=3+
366.13801	828	
368.15869	180	
376.12303	402	
386.16781	540	
402.23195	1284	1+
459.16732	895	1+
477.17702	1463	1+
480.73478	160	
483.50498	447	
544.24297	527	1+
554.23068	412	1+
562.25187	525	1+
572.24880	2018	1+
577.26857	278	1+
590.25911	1246	1+
615.28873	443	1+
644.29036	232	1+
651.29103	182	
685.28416	169	
722.27406	326	1+
731.31060	358	1+
735.30619	485	1+
750.35268	1847	1+
758.35397	637	1+
758.70038	385	1+
767.45960	363	
768.79858	247	
771.32173	303	1+
793.03466	244	1+
803.31840	210	
818.39210	167	
824.05911	860	1+
824.39399	446	
824.73524	779	
829.38766	170	
830.05487	1756	1+
830.39840	2092	1+
830.72683	1805	1+
851.42001	240	1+
854.34806	386	1+
859.93287	211	
861.39912	469	
862.09129	730	1+
862.40830	1051	1+
862.74331	569	1+
864.39104	325	
865.11375	326	
882.52502	356	1+
883.36939	181	
897.86031	169	
900.40199	338	1+
901.95639	165	
951.97845	200	
958.47754	734	1+
972.46697	161	
1017.08945	584	
1279.48065	401	1+
1501.74026	1574	1+
1504.66735	604	1+
1588.77514	1865	1+
1728.83446	4669	1+
1735.82179	2764	1+
1898.92141	3714	1+
2012.00557	1309	1+
2113.05164	1064	1+
2273.07353	979	1+
END IONS

###FS:    #m/z: 830.83107 #charge   2
###MaxRes:#m/z:  0.00000 #charge-128
###MS: 1209
###MSMS: 1210
BEGIN IONS
TITLE=Cmpd 436, AutoMSn(830.8311), 20.5 min
RTINSECONDS=1227.54
SCANS=MS: 1209 MSMS: 1210
PEPMASS=830.83107	202845
CHARGE=2+
346.11829	1491	1+
354.16872	3088	1+
366.13002	378	1+
375.13409	1611	1+
381.17088	1900	1+
388.13016	1146	1+
393.16926	811	1+
397.19999	719	1+
399.18581	2802	1+
402.22767	437	1+
405.14973	750	1+
415.14334	927	1+
417.19718	741	
419.18856	609	
433.14588	5306	1+
437.19617	883	
439.16338	678	1+
452.20646	1289	1+
455.20814	6947	1+
470.22011	4908	1+
474.19159	1271	1+
480.23974	478	
484.16877	750	1+
487.67734	426	1+
488.22792	2590	1+
498.25103	606	1+
502.18592	1011	1+
514.18290	430	1+
528.22029	346	1+
530.16154	777	1+
537.17573	496	1+
545.18898	1379	
548.18691	1888	1+
557.22733	1302	1+
560.21306	1116	1+
569.27779	766	1+
573.22452	474	1+
575.23876	937	1+
586.25540	838	1+
588.17716	975	1+
600.23022	447	1+
602.25604	666	1+
606.22726	1072	1+
609.73458	562	1+
614.24680	328	1+
615.75925	419	
619.23644	389	1+
622.22762	592	
624.25067	498	1+
628.25117	448	
629.22805	747	1+
631.25361	1345	1+
636.23799	559	
640.25670	1628	1+
647.25300	994	1+
651.27779	583	
658.26069	1780	1+
662.24568	498	1+
666.75231	440	
669.29337	1883	1+
675.25228	2230	1+
677.77064	535	
685.29006	581	1+
690.78208	451	1+
695.76972	6801	1+
705.26751	475	1+
711.31407	424	1+
714.25013	1211	1+
716.23506	4351	1+
726.27072	506	1+
729.31960	964	1+
733.25906	5874	1+
742.30292	626	
744.26638	418	
747.33225	628	1+
750.27472	594	1+
759.31321	370	1+
762.27367	1132	1+
768.34587	1098	1+
774.30868	986	1+
802.29300	636	1+
816.32890	317	1+
822.33424	392	1+
832.32468	474	1+
843.34254	645	1+
857.34840	403	
858.28865	727	1+
861.34950	846	1+
865.29656	660	1+
875.31998	660	
876.28204	1967	1+
884.34681	1192	1+
893.28903	3009	1+
893.29303	1156	1+
901.34697	2529	1+
928.38655	1120	1+
946.36526	558	1+
958.34812	756	1+
964.35966	485	
964.36385	806	1+
974.33928	746	
975.34043	3275	1+
976.42548	686	1+
992.35169	7996	1+
1002.86804	984	
1028.40852	802	1+
1045.43913	671	1+
1089.36522	574	
1090.37119	776	
1090.37264	3763	1+
1091.36246	461	
1107.38210	17052	1+
1119.41176	728	
1141.44609	1333	1+
1159.44953	2186	1+
1178.45677	3314	1+
1188.42699	6224	1+
1206.44809	16995	1+
1215.97720	559	
1272.46320	1941	1+
1289.47737	9096	1+
1307.49547	4657	1+
1319.49325	814	
1346.50933	1611	1+
1355.50667	4155	1+
1360.47859	506	1+
1363.52597	867	1+
1372.52441	17789	1+
1390.54928	740	1+
1391.53123	6995	1+
1416.52728	817	1+
1443.55355	1823	1+
1461.57163	6283	1+
1649.72025	647	1+
END IONS

###FS:    #m/z: 623.55684 #charge   3
###MaxRes:#m/z:  0.00000 #charge-128
###MS: 1209
###MSMS: 1211
BEGIN IONS
TITLE=Cmpd 437, AutoMSn(623.5568), 20.5 min
RTINSECONDS=1228.04
SCANS=MS: 1209 MSMS: 1211
PEPMASS=623.55684	44605
CHARGE=3+
318.08481	683	
347.15673	861	
377.11360	694	
382.65750	951	1+
402.23399	1921	1+
431.17957	954	
441.19639	1164	
441.86506	734	
478.21930	1129	1+
481.17095	605	
485.23941	1459	1+
503.24264	1473	1+
511.89745	856	1+
512.23623	669	1+
517.89256	1083	1+
518.24312	1669	1+
530.25379	669	1+
535.21250	716	1+
542.24764	537	
543.75249	570	
546.25881	3187	1+
556.59580	1407	
556.93426	1188	
561.76149	645	
562.26888	2468	1+
564.45043	928	
570.27279	640	1+
587.27451	605	
609.28450	698	1+
616.30289	744	1+
619.28999	729	1+
621.31659	768	
622.31166	3729	1+
628.30755	1344	1+
652.29143	752	
657.28953	1183	1+
660.28511	624	
660.80553	574	
665.29814	1154	1+
671.31604	540	
693.30695	1894	1+
693.97962	907	1+
700.30787	782	1+
706.30745	602	
709.31777	957	1+
726.33939	757	1+
732.81901	583	
733.31828	772	1+
754.31065	938	1+
767.32807	3534	1+
772.31967	4676	1+
821.36819	1666	1+
824.37450	998	1+
825.89700	594	
875.39988	948	1+
904.41158	723	1+
907.38519	3269	1+
917.92868	938	
918.41982	576	
922.40786	2618	1+
935.38481	940	1+
972.45686	2826	1+
975.42205	1141	1+
989.47267	1035	1+
994.42776	896	1+
1017.48948	610	
1017.49481	1915	1+
1087.48534	3011	1+
1174.50370	13605	1+
1244.63203	1486	1+
1264.55927	1844	1+
1304.56427	1970	1+
1321.57176	32493	1+
1393.59252	2669	1+
1434.64815	21036	1+
1438.65221	2482	1+
1534.65666	4644	1+
1547.72442	5329	1+
1550.66079	3853	1+
1553.68794	7692	1+
1569.70632	1548	1+
1634.76778	8030	1+
1664.76058	1414	1+
1667.77699	3725	1+
1705.79785	3214	1+
END IONS

###FS:    #m/z: 780.10814 #charge   2
###MaxRes:#m/z:  0.00000 #charge-128
###MS: 1209
###MSMS: 1212
BEGIN IONS
TITLE=Cmpd 438, AutoMSn(780.1081), 20.5 min
RTINSECONDS=1228.55
SCANS=MS: 1209 MSMS: 1212
PEPMASS=780.10814	44956
CHARGE=2+
343.14289	273	1+
366.41302	308	
402.21731	568	1+
429.17876	311	1+
448.15521	288	
454.21031	380	1+
461.21177	568	1+
483.21865	307	1+
497.25175	315	1+
509.24610	1274	1+
509.75365	560	
511.70163	263	
530.24601	232	1+
534.73767	278	1+
538.26562	426	1+
542.25583	384	1+
546.25825	1534	1+
550.58328	343	
555.27875	340	1+
556.60683	426	
556.92685	284	
557.72913	276	1+
560.22841	438	1+
561.76728	1441	
570.27943	391	
576.23805	319	1+
584.25497	306	1+
587.27009	698	1+
592.79826	344	
599.27829	254	1+
608.28369	289	1+
612.25698	271	1+
617.27379	658	1+
621.27347	270	1+
624.26954	339	1+
626.27205	949	1+
628.80519	384	1+
640.77002	431	1+
642.28209	670	1+
645.42478	299	1+
647.28412	1675	1+
652.80069	503	1+
657.28263	507	1+
660.28535	255	
660.78889	4250	1+
665.63067	943	1+
665.96835	584	
669.27852	692	1+
669.79468	455	1+
675.29333	460	1+
679.27453	298	1+
687.32184	409	1+
689.29231	417	1+
691.29913	682	1+
692.81284	299	1+
693.30480	1517	1+
693.97887	748	1+
694.63947	887	1+
697.03815	430	
698.30565	506	1+
709.83444	312	
716.32683	369	1+
731.32167	1296	1+
732.67906	265	
747.33593	444	1+
754.57637	308	
758.57399	374	1+
759.08827	767	
764.34865	707	1+
766.34275	874	1+
767.82830	253	
771.37126	309	
772.32647	754	1+
774.60056	249	1+
775.11405	626	1+
782.36242	475	1+
783.86825	1084	1+
784.34807	2013	
789.33401	249	1+
804.35926	205	1+
814.36736	488	1+
821.35678	1981	1+
833.38546	2323	1+
839.37464	314	1+
858.38841	801	1+
866.40854	299	1+
876.40708	699	1+
878.40139	950	1+
893.39283	724	1+
901.45084	418	1+
904.39548	2583	1+
914.38603	347	1+
914.73477	444	
922.41070	3908	1+
935.39313	886	1+
948.42179	561	1+
970.47953	718	1+
972.45369	979	1+
989.46911	1573	1+
991.50088	309	1+
992.47157	315	1+
1007.49319	1468	1+
1035.48651	2757	1+
1087.47588	949	1+
1104.51221	1322	1+
1110.58427	293	
1122.53077	514	
1123.52633	2427	1+
1174.50652	2278	1+
1236.54359	726	1+
1252.46227	276	
1252.47644	1238	1+
1253.44877	265	
1264.54749	926	1+
1302.54181	564	1+
1306.60858	533	1+
1321.56995	10736	1+
1331.56881	732	1+
1365.54181	1225	1+
1393.58165	1057	1+
1402.62178	471	1+
1411.60002	2974	1+
1419.63647	1416	1+
1434.64799	8285	1+
1439.64648	2506	1+
1451.66302	1830	1+
1460.64192	429	1+
1464.62468	1212	1+
1478.63324	882	1+
1482.63466	1703	1+
1491.67944	390	1+
1497.65240	393	1+
1507.66729	1051	1+
1511.68312	424	1+
1516.66864	1733	1+
1521.65231	373	1+
1536.68799	2089	1+
1547.73309	3520	1+
1549.70244	4483	1+
1550.19612	568	1+
1552.17921	579	1+
1553.71714	7190	1+
1559.13772	524	1+
END IONS

###FS:    #m/z: 830.83215 #charge   2
###MaxRes:#m/z:  0.00000 #charge-128
###MS: 1213
###MSMS: 1214
BEGIN IONS
TITLE=Cmpd 439, AutoMSn(830.8322), 20.5 min
RTINSECONDS=1231.57
SCANS=MS: 1213 MSMS: 1214
PEPMASS=830.83215	242393
CHARGE=2+
346.11346	1762	1+
354.16793	3746	1+
370.14214	577	1+
381.17467	2277	1+
388.14454	1110	1+
393.17002	606	
399.18281	2453	1+
405.15833	517	
415.14010	1452	1+
417.19688	683	
419.19548	537	
422.92932	440	
433.02945	446	
433.14772	5307	1+
437.19562	986	1+
445.19119	552	1+
452.20272	677	
455.21234	7696	1+
470.21945	5442	1+
474.19456	1340	1+
485.16775	958	1+
488.22821	2801	1+
498.24248	990	1+
502.18500	1379	1+
531.18887	892	1+
535.20191	499	1+
535.82623	454	
536.67848	431	
537.18446	845	1+
542.20758	617	1+
548.17979	1508	1+
550.99221	1015	
557.23121	1681	1+
560.21294	1026	1+
568.25587	564	1+
574.23345	611	1+
576.23799	701	1+
584.21598	530	1+
586.22515	468	
587.18394	1302	1+
587.28975	585	
602.24176	948	1+
605.20642	2784	1+
614.24582	574	1+
622.22806	434	
629.22956	1015	1+
632.26059	1056	1+
636.24219	784	
640.26400	2033	1+
647.24215	1133	1+
658.26355	2067	1+
662.21623	1007	1+
669.29849	1581	1+
673.26292	527	
675.24424	2177	1+
677.76065	1315	
685.28710	492	1+
698.22595	1085	1+
703.29202	466	1+
711.30708	479	
715.24833	828	
716.23886	4433	1+
725.28023	400	1+
729.32794	830	1+
733.25431	5843	1+
744.26039	876	1+
747.32645	907	1+
749.26279	1094	1+
761.29000	518	
762.26555	1022	1+
768.34691	1306	1+
774.30990	1882	1+
777.61852	564	
815.31355	475	1+
830.33563	613	1+
833.35347	495	1+
841.30217	439	1+
843.34065	643	1+
857.32912	1170	1+
861.33247	570	1+
875.32712	605	
876.28284	2651	1+
883.33054	676	1+
886.33569	643	1+
893.28770	3121	1+
893.29011	1223	1+
901.34085	2580	1+
928.38488	1470	1+
940.36469	966	1+
944.38376	473	1+
947.35293	731	1+
956.68223	459	
958.34572	1145	1+
964.37322	612	1+
974.33377	738	
975.33215	2999	1+
992.35100	5286	1+
992.35605	1902	1+
1002.87082	436	
1029.41473	417	
1089.36642	7560	1+
1107.38540	19886	1+
1116.44081	1134	1+
1141.44619	1701	1+
1159.45146	2383	1+
1178.45187	2952	1+
1188.42884	7360	1+
1206.45318	17082	1+
1210.45042	873	1+
1230.48690	757	1+
1254.46149	618	1+
1272.46389	2660	1+
1282.48456	918	1+
1289.48188	9605	1+
1301.50622	1577	1+
1307.49628	6930	1+
1328.50179	943	1+
1346.51061	1857	1+
1355.50648	3877	1+
1361.51712	833	1+
1372.51906	22759	1+
1390.53254	12242	1+
1407.54600	1135	1+
1415.56284	967	1+
1425.51798	773	1+
1443.55818	2998	1+
1461.56794	6069	1+
1624.62650	1384	1+
END IONS

###FS:    #m/z: 779.85779 #charge   2
###MaxRes:#m/z:  0.00000 #charge-128
###MS: 1213
###MSMS: 1215
BEGIN IONS
TITLE=Cmpd 440, AutoMSn(779.8578), 20.5 min
RTINSECONDS=1232.07
SCANS=MS: 1213 MSMS: 1215
PEPMASS=779.85779	42155
CHARGE=2+
377.11425	279	
387.14003	239	1+
402.22549	886	1+
411.19109	325	1+
437.18919	383	1+
452.20324	533	1+
455.22397	436	1+
472.22532	286	1+
486.26286	275	
490.22749	336	1+
501.23784	430	1+
506.25070	272	1+
511.71756	300	
517.24785	1065	1+
529.25374	281	1+
546.25684	654	
550.59779	225	
553.26112	711	1+
556.59792	848	1+
557.26131	498	1+
560.24609	352	1+
564.45695	729	
576.23399	309	
587.26675	894	1+
592.27516	415	1+
595.27434	209	1+
609.77863	389	1+
617.27019	242	1+
619.27116	273	1+
623.77705	230	1+
641.78322	412	1+
646.31427	252	
647.28895	1051	1+
652.28082	255	
657.29553	369	1+
660.79153	271	
664.33345	314	1+
665.62881	696	1+
665.96389	807	1+
666.30299	365	
672.31038	336	1+
674.79176	239	
677.29534	232	
687.27693	214	1+
689.31678	323	1+
692.30806	263	
693.30062	1237	1+
694.98212	474	1+
695.30016	591	1+
696.79675	660	1+
699.32855	409	1+
711.32329	412	1+
717.31081	251	
722.30561	289	1+
724.83458	566	1+
732.66526	374	1+
732.82718	236	
733.32475	418	
740.36548	239	
748.32171	386	1+
750.32110	408	1+
758.84403	672	
759.08406	586	
759.34477	789	1+
759.60119	245	
762.34572	295	1+
764.35116	940	1+
766.36120	602	1+
768.84135	726	
769.37027	833	1+
772.32072	412	1+
775.61673	784	1+
777.37637	3238	1+
789.36800	283	1+
794.72659	258	
796.36034	329	1+
821.35395	797	1+
857.39081	292	1+
860.39373	263	1+
876.40051	580	1+
880.39494	590	1+
893.36903	592	1+
902.38362	334	1+
904.39942	2106	1+
908.39834	509	1+
914.39324	233	1+
922.40474	4304	1+
936.38027	321	1+
957.44211	260	1+
964.45914	349	1+
972.43905	1024	1+
989.46631	1107	1+
1007.49907	805	1+
1017.47800	1140	1+
1035.49234	2429	1+
1047.79712	252	
1087.49245	861	1+
1104.51172	965	1+
1122.51946	2003	1+
1122.51984	298	
1174.51694	1787	1+
1252.47398	1290	1+
1257.59251	653	1+
1321.57598	7810	1+
1337.57621	835	1+
1365.56520	1172	1+
1393.58122	1211	1+
1411.59500	2055	1+
1417.62719	631	1+
1434.65525	5753	1+
1438.65714	1295	1+
1450.65714	670	1+
1452.66944	1069	1+
1467.63848	473	1+
1482.63909	1208	1+
1507.66995	869	1+
1527.70779	793	1+
1547.73961	2982	1+
1550.70056	1466	1+
1554.74802	5865	1+
END IONS

###FS:    #m/z: 624.28994 #charge   1
###MaxRes:#m/z:  0.00000 #charge-128
###MS: 1213
###MSMS: 1216
BEGIN IONS
TITLE=Cmpd 441, AutoMSn(624.2899), 20.5 min
RTINSECONDS=1232.57
SCANS=MS: 1213 MSMS: 1216
PEPMASS=624.28994	42477
CHARGE=1+
318.08718	534	
344.13979	356	
382.67326	325	
402.22183	1028	1+
407.19538	349	
429.21700	533	1+
438.13251	319	
441.19775	479	
441.52586	579	
446.19213	346	
454.20578	792	1+
465.19805	379	
468.20099	418	1+
471.22084	457	1+
478.89031	400	
479.21163	920	1+
479.55645	418	
485.23923	1046	1+
495.25395	342	
501.24397	330	
504.23888	1034	1+
509.24966	441	
509.75457	440	
512.23165	426	1+
517.18795	357	
517.89996	488	1+
518.24411	888	1+
542.23927	555	1+
546.25921	1435	1+
549.59086	523	1+
551.25938	320	
552.76380	698	
553.26527	864	1+
556.59552	299	
556.94334	407	
557.26051	476	
559.23298	506	1+
561.24800	482	
562.27554	1374	1+
575.26456	454	1+
586.28119	621	1+
594.63689	306	
598.25539	806	1+
604.73865	337	
616.30941	666	1+
619.28142	544	1+
621.30497	1581	1+
623.80509	418	
END IONS

###FS:    #m/z: 559.80499 #charge   2
###MaxRes:#m/z:  0.00000 #charge-128
###MS: 1217
###MSMS: 1218
BEGIN IONS
TITLE=Cmpd 442, AutoMSn(559.8050), 20.6 min
RTINSECONDS=1235.59
SCANS=MS: 1217 MSMS: 1218
PEPMASS=559.80499	94347
CHARGE=2+
330.17798	2334	1+
351.19976	852	
368.22733	475	
379.19655	566	
388.16056	1134	
393.19449	826	
396.23310	707	
407.17690	526	
414.26971	4431	1+
420.72245	815	
421.19197	6682	1+
429.24148	1109	
445.18903	538	
452.25012	1481	1+
471.28872	15599	1+
502.27101	619	
509.79000	515	
556.28292	728	1+
558.29549	633	
559.31587	1435	1+
559.80688	625	
562.32173	514	
563.31016	1072	1+
581.33394	2597	
582.32333	8575	1+
589.33686	1043	1+
599.34898	12604	1+
655.32888	535	
672.40303	662	
698.41598	14203	1+
743.43541	1004	
802.37652	471	
841.42181	1211	1+
856.42066	446	
858.44618	33316	1+
868.25852	571	
868.37392	837	
903.45880	1362	
1005.51514	9594	1+
1017.09320	641	
END IONS

###FS:    #m/z: 869.72708 #charge   3
###MaxRes:#m/z:  0.00000 #charge-128
###MS: 1217
###MSMS: 1219
BEGIN IONS
TITLE=Cmpd 443, AutoMSn(869.7271), 20.6 min
RTINSECONDS=1236.09
SCANS=MS: 1217 MSMS: 1219
PEPMASS=869.72708	27191
CHARGE=3+
366.13382	514	1+
402.23775	170	
422.18776	479	
442.69499	274	
479.74699	240	
486.25800	187	
493.20003	246	1+
537.20359	1533	1+
547.26830	184	
561.24522	183	
572.25108	426	1+
624.24021	4349	1+
628.79707	172	
630.28145	261	1+
632.56574	926	1+
634.60540	235	
701.32849	171	
711.84606	218	
731.31106	369	1+
757.36329	167	
763.38433	192	
765.32650	240	1+
768.79571	251	
771.30690	8208	1+
778.34787	594	1+
804.34612	260	1+
806.35790	439	1+
807.86565	245	1+
818.37589	224	
823.04005	175	
824.72495	192	
828.69382	209	
829.05912	837	1+
829.38808	495	1+
834.04042	181	
834.37703	290	
834.72088	5121	1+
835.05634	4584	1+
835.38632	3454	1+
840.38398	213	
884.39202	4705	1+
894.35976	222	
901.45784	364	1+
950.44504	193	
953.41722	313	1+
997.47299	1296	1+
1008.03854	438	
1084.50430	1415	1+
1155.54316	251	
1217.56395	780	1+
1347.60673	2074	1+
1418.64206	3239	1+
1487.65487	1111	1+
1505.67037	3152	1+
1587.71658	346	1+
1590.76755	904	1+
1600.74462	2321	1+
1618.75451	4646	1+
1702.81546	983	1+
1713.80392	441	1+
1726.81695	1596	1+
1731.82895	6408	1+
1735.80990	1490	1+
1743.81361	582	1+
1877.91104	1263	1+
1965.92575	436	1+
END IONS

###FS:    #m/z: 652.80038 #charge   3
###MaxRes:#m/z:  0.00000 #charge-128
###MS: 1217
###MSMS: 1220
BEGIN IONS
TITLE=Cmpd 444, AutoMSn(652.8004), 20.6 min
RTINSECONDS=1236.59
SCANS=MS: 1217 MSMS: 1220
PEPMASS=652.80038	23384
CHARGE=3+
402.23085	1191	
419.53559	1428	
422.18071	2267	
449.87403	2408	
450.20850	1318	
450.53901	669	
473.55264	3100	1+
473.88923	1334	
474.22328	725	
480.82584	1041	
486.25291	1036	
490.89638	673	
496.56174	4756	1+
496.89396	4099	
497.23168	1965	
499.23660	672	
501.25728	1603	
501.57055	3997	1+
501.90588	2779	1+
503.26395	1211	1+
520.75998	1300	
524.92943	917	
529.76718	2112	
530.26227	1902	1+
534.25139	2386	1+
534.58485	1684	
534.91904	1098	
537.20923	4841	1+
600.77587	1140	
621.31292	967	
624.23881	17167	1+
628.79786	785	
650.32613	900	1+
653.30610	1456	1+
661.28977	819	
735.31574	1070	1+
771.30518	32451	1+
771.30955	3223	1+
794.89217	1469	1+
884.38714	11750	1+
884.40135	1965	1+
997.47790	1653	1+
1084.50319	972	
1127.55953	2786	1+
1218.55778	5021	1+
1347.60179	9106	1+
1418.64584	7335	1+
1487.66239	18592	1+
1501.74941	3852	1+
1505.66411	14432	1+
1589.78284	1656	1+
1600.74456	6093	1+
1618.75278	9114	1+
1731.82742	4092	1+
END IONS

###FS:    #m/z: 559.80549 #charge   2
###MaxRes:#m/z:  0.00000 #charge-128
###MS: 1221
###MSMS: 1222
BEGIN IONS
TITLE=Cmpd 445, AutoMSn(559.8055), 20.7 min
RTINSECONDS=1239.62
SCANS=MS: 1221 MSMS: 1222
PEPMASS=559.80549	214162
CHARGE=2+
330.17781	3435	
351.19950	1667	
368.22526	1239	
379.19653	1105	
388.16367	3427	1+
393.19643	1139	
395.78209	853	
396.23130	1196	
407.17779	1131	
414.26878	10301	1+
420.72714	927	
421.19072	14702	1+
429.24922	2497	
445.18460	2103	
453.26643	1487	
471.29024	30580	1+
492.26173	864	
520.25542	1389	
535.23462	962	
558.29183	1155	
559.80828	1548	
560.30565	1175	
581.33720	4700	
582.32336	16191	1+
599.34931	23837	1+
627.31937	937	
648.30814	854	
655.32398	2246	1+
672.39912	814	
698.41617	30195	1+
705.33199	885	
712.34871	839	
841.42520	3068	1+
858.44709	71167	1+
903.47629	1012	
1005.51477	18844	1+
END IONS

###FS:    #m/z: 652.30879 #charge   3
###MaxRes:#m/z:  0.00000 #charge-128
###MS: 1221
###MSMS: 1223
BEGIN IONS
TITLE=Cmpd 446, AutoMSn(652.3088), 20.7 min
RTINSECONDS=1240.12
SCANS=MS: 1221 MSMS: 1223
PEPMASS=652.30879	44146
CHARGE=3+
402.23306	929	
419.53378	839	
419.87160	847	
422.17867	1564	
429.71183	873	
449.87924	2243	
450.21339	1428	
473.55403	2090	
473.88678	1350	
496.56096	6116	1+
496.89592	3410	
497.23061	2213	
501.25304	999	
501.57233	4464	1+
501.90366	2598	1+
503.22837	903	
520.76820	950	
534.25391	3110	1+
534.58632	2047	
534.92048	788	
537.20667	6308	1+
540.25826	859	
555.26876	887	
578.28396	974	
600.77355	914	
621.32808	780	
624.23846	20786	1+
628.79596	923	
735.33080	780	
771.30657	34115	1+
771.30940	2692	1+
884.39255	13785	1+
884.40212	1674	1+
971.49863	2190	1+
997.47516	1050	
1058.52836	3986	1+
1084.50156	919	
1127.55416	3151	1+
1218.56477	5604	1+
1347.60730	10606	1+
1418.63908	8818	1+
1487.66457	20202	1+
1501.73995	3564	1+
1505.66749	18346	1+
1588.76321	2727	1+
1600.74579	6761	1+
1618.76057	10489	1+
1731.82716	5334	1+
END IONS

###FS:    #m/z: 869.72766 #charge   3
###MaxRes:#m/z:  0.00000 #charge-128
###MS: 1221
###MSMS: 1224
BEGIN IONS
TITLE=Cmpd 447, AutoMSn(869.7277), 20.7 min
RTINSECONDS=1240.62
SCANS=MS: 1221 MSMS: 1224
PEPMASS=869.72766	44089
CHARGE=3+
366.12840	432	
422.18450	615	1+
433.70207	176	
442.70301	473	1+
455.20762	215	
479.73885	311	
486.25853	229	
499.24420	209	
529.76830	296	1+
537.21075	1758	1+
546.26487	213	
578.26273	239	
598.76110	178	
600.79270	224	
609.79144	398	
610.27532	284	
624.23636	4288	1+
628.80042	301	
632.57411	1119	1+
674.30026	1287	1+
705.33460	243	1+
717.82745	300	1+
732.28595	305	1+
771.30512	9895	1+
781.59475	1362	
792.35956	303	1+
794.87685	314	1+
828.71865	862	1+
829.05020	938	1+
829.38871	869	1+
834.05101	266	
834.38112	252	
834.72345	7205	1+
835.05321	5914	1+
835.38665	4071	1+
839.75146	184	
840.07067	212	
874.38997	235	
876.45995	219	
884.39076	6477	1+
901.43571	318	
928.43367	179	
983.97868	405	
997.47629	1109	1+
1008.02619	192	
1084.50774	1634	1+
1155.52894	693	1+
1166.84760	253	
1348.60707	1001	1+
1418.63629	4386	1+
1444.57652	767	1+
1487.67575	1522	1+
1505.67578	3577	1+
1531.61939	543	1+
1533.60367	481	1+
1571.71456	727	1+
1590.75915	806	1+
1600.74914	2829	1+
1618.75361	5978	1+
1702.81395	812	1+
1715.83027	529	1+
1728.81028	765	1+
1731.83629	6529	1+
1735.84239	1396	1+
1738.62020	499	1+
1743.79217	527	1+
1878.91663	2014	1+
END IONS

###FS:    #m/z: 559.80580 #charge   2
###MaxRes:#m/z:  0.00000 #charge-128
###MS: 1225
###MSMS: 1226
BEGIN IONS
TITLE=Cmpd 448, AutoMSn(559.8058), 20.7 min
RTINSECONDS=1243.66
SCANS=MS: 1225 MSMS: 1226
PEPMASS=559.80580	289759
CHARGE=2+
330.18069	3507	
351.19854	1912	
368.22717	1079	
376.60480	945	
378.20061	2142	1+
388.16576	3877	1+
393.19046	1387	
395.78395	1163	
396.23256	1810	
407.17800	1388	
414.26902	10076	1+
420.72621	1055	
421.19032	16178	1+
429.24421	2903	
445.18704	1519	
453.25782	2032	
467.29082	925	
471.29009	35615	1+
492.26690	982	
495.28061	892	
520.25587	1724	
535.23198	1288	
559.80721	1806	
560.30729	1065	
581.33693	5092	
582.32556	18079	1+
599.34878	27264	1+
627.32737	1184	
655.31810	1900	
698.41706	34312	1+
705.33095	1225	
712.34193	925	
767.44066	939	
841.42485	3342	1+
858.44649	82556	1+
1005.51520	20073	1+
END IONS

###FS:    #m/z: 652.31232 #charge   3
###MaxRes:#m/z:  0.00000 #charge-128
###MS: 1225
###MSMS: 1227
BEGIN IONS
TITLE=Cmpd 449, AutoMSn(652.3123), 20.7 min
RTINSECONDS=1244.16
SCANS=MS: 1225 MSMS: 1227
PEPMASS=652.31232	43051
CHARGE=3+
402.22841	708	
408.83417	1024	
419.53615	1573	
419.86803	970	
422.17873	2001	1+
449.87697	2567	1+
450.21114	862	
450.54514	613	
473.55634	1493	
473.88855	1556	
474.21982	882	
490.56154	646	
496.56234	3583	
496.89398	3248	1+
497.22672	1560	
501.25546	787	
501.57172	2744	1+
501.90144	1892	1+
503.23850	737	
521.26422	558	
529.26445	1909	1+
534.25252	2699	1+
534.58790	1890	
534.92402	930	
537.21305	3711	1+
555.27199	722	
555.77638	496	
600.78725	795	
621.34821	953	
624.23903	15835	1+
632.56363	898	
645.35482	509	
650.32582	798	1+
660.29362	950	1+
735.32702	685	
771.30552	26611	1+
771.31456	1909	1+
794.89582	1008	1+
884.38964	9869	1+
884.39830	2027	1+
971.47892	1841	1+
997.47491	2715	1+
1058.52897	4135	1+
1084.50832	655	
1127.56167	1740	1+
1218.55674	4097	1+
1347.59937	7389	1+
1418.64368	5933	1+
1487.66698	14836	1+
1501.74107	1964	1+
1505.66276	12868	1+
1600.74436	5222	1+
1618.75709	7589	1+
1731.83906	3553	1+
END IONS

###FS:    #m/z: 869.72761 #charge   3
###MaxRes:#m/z:  0.00000 #charge-128
###MS: 1225
###MSMS: 1228
BEGIN IONS
TITLE=Cmpd 450, AutoMSn(869.7276), 20.7 min
RTINSECONDS=1244.66
SCANS=MS: 1225 MSMS: 1228
PEPMASS=869.72761	43615
CHARGE=3+
366.13754	303	
386.18006	185	
422.17975	532	1+
455.21068	164	
479.73730	223	
529.25670	263	
529.76181	281	
534.21552	244	1+
537.20521	1317	1+
555.27029	209	
560.21660	167	
590.71415	195	
624.24039	3035	1+
632.57012	907	1+
681.78043	185	
722.79009	313	1+
730.84283	178	
737.32175	212	
757.34881	363	1+
771.30464	6537	1+
781.59130	973	
790.33208	269	1+
800.37343	708	1+
809.04453	168	
818.37207	168	
820.33156	186	
828.71310	450	1+
829.04450	380	1+
829.41464	305	1+
834.71658	3663	1+
835.05113	4139	1+
835.39116	2944	1+
850.38629	189	
857.40330	191	
859.40898	277	1+
863.38486	230	1+
865.42020	169	
870.43569	345	1+
872.42986	204	
884.38773	4065	1+
950.43076	223	1+
971.48310	474	1+
971.49167	316	
983.45846	173	
983.97898	162	
997.47955	1007	1+
1008.02984	325	
1084.50150	1068	1+
1155.54074	326	
1218.57015	690	1+
1347.59195	1482	1+
1418.64014	3167	1+
1487.65168	1106	1+
1505.66641	2653	1+
1545.60805	923	1+
1572.74525	430	1+
1589.74693	752	1+
1593.71423	368	1+
1600.74734	1849	1+
1618.76178	4180	1+
1703.82206	681	1+
1731.83689	5069	1+
1745.77956	454	1+
1878.91058	1303	1+
END IONS

###FS:    #m/z: 929.19099 #charge   3
###MaxRes:#m/z:  0.00000 #charge-128
###MS: 1229
###MSMS: 1230
BEGIN IONS
TITLE=Cmpd 451, AutoMSn(929.1910), 20.8 min
RTINSECONDS=1247.69
SCANS=MS: 1229 MSMS: 1230
PEPMASS=929.19099	160835
CHARGE=3+
346.17330	1949	
389.14674	1914	
402.23300	5769	1+
437.18292	20054	1+
459.25872	4288	1+
550.26194	7007	1+
665.29255	7445	1+
752.32781	4344	1+
784.04231	18456	1+
784.36727	21275	1+
784.71139	12154	1+
793.36320	1662	1+
813.36688	1930	1+
821.34521	2629	
839.35684	8292	1+
875.39708	1233	1+
928.44469	1983	
928.69094	1959	
932.42826	1262	
932.93620	1634	
946.54037	1872	1+
953.12583	1502	1+
958.79743	11317	1+
959.13100	11314	1+
959.46665	9847	1+
987.81552	3118	1+
988.14410	3397	1+
988.47411	3760	1+
1016.81630	1414	
1017.15435	3051	
1017.48918	2497	
1017.82513	1568	
1055.16289	3181	
1055.49323	6051	
1055.82819	5527	
1056.15623	3310	
1056.49282	2390	
1056.83268	1291	
1092.85908	1642	
1093.18648	2690	
1093.52094	2940	
1093.85990	1630	
1146.19977	1550	
1146.53862	2134	
1146.86571	2223	
1147.20493	1966	
1363.62859	15684	1+
1459.66548	3170	1+
1516.73411	12378	1+
1571.68628	4359	1+
1592.71710	5175	1+
1603.74966	17836	1+
1620.71028	8534	1+
1643.74233	6098	1+
1718.78482	9639	1+
1719.30263	8616	1+
1734.75636	13628	1+
1766.82366	45418	1+
1800.85207	5671	1+
1819.83765	3512	1+
1830.82422	5703	1+
1833.83395	2737	1+
1839.34842	2897	1+
1839.85880	3149	1+
1847.85076	48850	1+
1848.36154	17998	1+
1856.86626	60039	1+
1857.36928	55162	1+
1865.88993	56218	1+
1929.88395	3608	1+
1946.91215	10140	1+
1978.97745	11791	1+
2093.01456	14500	1+
2350.11143	4610	1+
END IONS

###FS:    #m/z: 970.41745 #charge   3
###MaxRes:#m/z:  0.00000 #charge-128
###MS: 1229
###MSMS: 1231
BEGIN IONS
TITLE=Cmpd 452, AutoMSn(970.4174), 20.8 min
RTINSECONDS=1248.19
SCANS=MS: 1229 MSMS: 1231
PEPMASS=970.41745	54199
CHARGE=3+
346.17632	721	1+
372.13180	276	
389.14593	769	1+
402.23156	2895	1+
411.23058	443	
437.18301	5197	1+
459.25723	1525	1+
485.21035	433	1+
498.27419	304	1+
525.27554	308	
544.22378	357	1+
550.25734	2113	1+
559.80093	281	
563.08317	302	
571.24644	244	1+
602.25057	238	1+
665.29640	2076	1+
717.30693	291	1+
724.32793	265	1+
734.29775	244	1+
752.32426	927	1+
754.42189	297	1+
763.03741	307	
763.26348	293	1+
763.50410	268	
777.34946	291	1+
784.02436	322	1+
785.58488	742	
786.35008	887	1+
802.35487	503	1+
804.34383	381	
804.67601	2611	1+
805.00697	3103	1+
805.34248	2018	1+
817.35417	557	1+
821.35601	1405	1+
827.83714	230	1+
839.35186	1942	1+
847.35963	290	1+
858.39618	268	1+
875.62786	674	
876.11640	388	
876.35521	828	1+
882.53028	492	1+
885.43537	282	1+
896.39983	215	1+
901.43600	617	1+
906.92331	275	1+
909.90710	643	1+
913.44671	241	1+
939.93454	269	
948.42742	344	1+
949.94705	315	1+
953.43773	220	1+
967.41119	1228	1+
970.20756	288	1+
971.79587	515	1+
972.11589	565	1+
972.46000	380	1+
979.43587	1681	1+
979.76504	1380	1+
980.10321	1394	1+
1008.78017	503	
1037.79594	334	
1038.11474	399	
1038.44882	333	
1075.80686	443	
1076.12256	844	
1076.46242	625	
1076.78489	378	
1110.58408	417	
1114.15094	574	
1114.48195	287	
1129.62476	407	
1166.14855	553	1+
1170.32146	597	
1249.57458	910	1+
1346.62268	490	1+
1363.62675	2979	1+
1441.59550	418	1+
1452.72575	1925	1+
1459.66132	824	1+
1477.70756	556	1+
1539.78073	1949	1+
1592.71064	1317	1+
1620.72277	2350	1+
1625.74964	526	1+
1643.73705	980	1+
1702.82717	557	1+
1734.75810	2906	1+
1749.73585	1628	1+
1819.85506	584	1+
1828.73233	5960	1+
1832.80830	1340	1+
1847.84424	4437	1+
1860.70953	367	1+
1865.87320	823	1+
1879.30011	2319	1+
1879.81721	2665	1+
1887.81794	8927	1+
1888.32449	8498	1+
1917.92627	483	1+
1927.80209	6725	1+
1931.27277	453	1+
1933.82074	929	1+
1945.90206	2554	1+
1973.80605	392	1+
2017.89162	746	1+
2040.87456	1773	1+
2131.89912	543	1+
2153.91314	1796	1+
2333.15666	818	1+
2412.00398	587	1+
END IONS

###FS:    #m/z: 776.93976 #charge   1
###MaxRes:#m/z:  0.00000 #charge-128
###MS: 1229
###MSMS: 1232
BEGIN IONS
TITLE=Cmpd 453, AutoMSn(776.9398), 20.8 min
RTINSECONDS=1248.69
SCANS=MS: 1229 MSMS: 1232
PEPMASS=776.93976	50691
CHARGE=1+
346.17621	850	
372.13162	1703	1+
389.14923	1838	1+
395.78142	790	
402.22961	10005	1+
402.69277	741	1+
409.19399	509	1+
437.18375	4474	1+
440.19076	457	
455.19986	569	1+
459.24636	878	1+
480.24693	695	1+
484.91567	2366	1+
485.23227	2942	1+
485.58541	1071	
492.91583	521	1+
493.24496	488	
504.23075	563	
505.57305	426	1+
507.25186	704	1+
513.93176	1216	
514.26515	1847	1+
515.76252	487	
522.26574	816	1+
525.26999	1269	1+
531.58711	546	
540.25960	425	1+
542.58134	515	1+
542.91642	529	1+
543.23360	828	1+
545.20918	874	1+
547.74861	537	1+
548.58292	1811	1+
548.92082	1437	
549.25237	2668	1+
561.25077	538	1+
563.21891	1020	1+
567.25988	769	1+
570.24541	844	1+
578.92835	1363	1+
579.26395	908	
579.58899	566	
583.27840	935	1+
593.27376	728	1+
598.28714	590	1+
601.27988	635	1+
601.61306	513	
601.94971	605	
607.28852	698	
607.62142	500	
610.25339	1991	1+
610.58200	1164	
610.92166	715	
614.28957	572	1+
616.61718	1910	1+
616.94832	1877	1+
617.28316	1112	
620.26636	447	1+
620.86211	435	1+
631.29191	370	1+
637.27701	982	1+
641.28106	707	1+
643.27382	746	
643.60362	580	
643.94978	723	
663.28335	401	1+
665.29193	2171	1+
699.29954	859	1+
702.31624	399	1+
725.32306	724	1+
729.30932	1354	1+
734.31940	983	
735.07135	1440	
735.57850	1477	
752.32549	1495	1+
754.38691	2487	1+
757.35833	641	1+
768.33945	622	1+
END IONS

###FS:    #m/z: 929.19381 #charge   3
###MaxRes:#m/z:  0.00000 #charge-128
###MS: 1233
###MSMS: 1234
BEGIN IONS
TITLE=Cmpd 454, AutoMSn(929.1938), 20.9 min
RTINSECONDS=1251.71
SCANS=MS: 1233 MSMS: 1234
PEPMASS=929.19381	990785
CHARGE=3+
402.23251	16562	
437.18271	68933	1+
459.25913	12015	
550.26606	21344	1+
665.29344	25633	1+
784.04108	91763	1+
784.37285	91709	1+
784.70958	61731	1+
821.34578	11115	
839.35789	25970	1+
928.44151	10256	
928.68894	10944	
958.79716	78940	1+
959.13220	84156	1+
959.46586	72504	1+
987.80891	25723	1+
988.14306	27178	1+
988.47759	17064	
1016.81966	14251	
1017.15392	22852	
1017.48656	23936	
1017.82163	14115	
1055.16075	29150	
1055.49584	52842	
1055.82897	44872	
1056.16327	31028	
1056.49618	20277	
1092.85782	15525	
1093.19182	25417	
1093.52335	28174	
1093.85857	17087	
1094.19196	10234	
1146.19952	12212	
1146.53499	22920	
1146.86800	24172	
1147.20109	17038	
1147.53350	11540	
1363.62732	64306	1+
1516.73148	50707	1+
1603.75241	81202	1+
1620.71416	36140	1+
1643.73924	27000	1+
1718.78993	60887	1+
1719.29923	53362	1+
1734.75636	65096	1+
1766.82481	246198	1+
1800.84663	27953	1+
1830.81771	38744	1+
1839.34733	18470	1+
1847.84962	278332	1+
1848.35871	126691	1+
1856.87162	477306	1+
1857.37453	446398	1+
1865.89079	290947	1+
1929.88575	18532	1+
1946.90718	65518	1+
1978.97547	62978	1+
2093.01729	84318	1+
2350.10029	34706	1+
END IONS

###FS:    #m/z: 1238.58195 #charge   2
###MaxRes:#m/z:  0.00000 #charge-128
###MS: 1233
###MSMS: 1235
BEGIN IONS
TITLE=Cmpd 455, AutoMSn(1238.5819), 20.9 min
RTINSECONDS=1252.21
SCANS=MS: 1233 MSMS: 1235
PEPMASS=1238.58195	296354
CHARGE=2+
402.23728	1013	
1233.25084	1016	
1237.62384	1331	
1237.89176	1288	
1238.24949	54312	1+
1238.58158	55352	1+
1238.91761	50848	1+
END IONS

###FS:    #m/z: 776.94038 #charge   3
###MaxRes:#m/z:  0.00000 #charge-128
###MS: 1233
###MSMS: 1236
BEGIN IONS
TITLE=Cmpd 456, AutoMSn(776.9404), 20.9 min
RTINSECONDS=1252.71
SCANS=MS: 1233 MSMS: 1236
PEPMASS=776.94038	96793
CHARGE=3+
346.17182	759	1+
372.13373	1342	1+
375.05466	1182	1+
378.57624	903	
378.66187	677	
389.14654	1848	1+
402.22989	11351	1+
402.69008	1213	1+
403.05078	788	
420.18063	537	1+
437.18282	4132	1+
448.20413	986	1+
457.18738	648	1+
459.26040	620	
479.23622	981	1+
484.91776	3200	1+
485.24756	2344	
485.58017	1348	
486.20136	922	1+
497.26886	547	1+
504.23874	3371	1+
513.93189	1339	
514.27401	2555	1+
522.25572	719	1+
525.27184	1642	1+
543.23736	1044	1+
545.22136	1193	1+
548.58982	2078	1+
548.92469	1600	
549.25938	1736	1+
550.99307	841	
552.22345	915	1+
556.73830	886	
561.25443	751	1+
563.07699	1875	1+
567.27379	1370	1+
568.61189	1021	1+
571.23467	1084	1+
578.92128	1917	1+
579.26054	1751	1+
585.28312	922	1+
590.55630	718	
590.88341	586	
596.28841	627	1+
601.30352	717	1+
601.61498	905	
607.28702	804	
610.24909	1260	1+
610.57693	1545	1+
614.26729	813	1+
615.78963	704	1+
616.62333	1559	1+
616.95612	1437	1+
617.28653	857	
621.22962	601	
632.30145	407	1+
637.28782	1293	1+
643.27325	978	1+
643.59819	1150	
643.93848	1107	1+
649.28871	1062	1+
659.27737	1650	1+
665.29598	1957	1+
668.31149	486	1+
672.79507	1095	1+
677.31705	1266	1+
680.37296	607	1+
691.31847	643	1+
699.30183	851	1+
703.60466	826	
706.82903	555	1+
708.31660	1280	1+
724.34488	632	1+
734.31265	754	
735.07345	1833	
735.57788	677	
747.32799	723	1+
752.33122	1305	1+
754.38568	3058	1+
773.37019	1168	1+
782.35039	722	1+
787.37398	903	1+
793.33458	561	1+
798.35239	688	1+
802.34325	1204	1+
804.99230	615	
805.36353	1110	1+
806.41257	1559	1+
809.36174	494	1+
811.35853	639	1+
815.36654	520	1+
819.78970	497	1+
821.35126	3589	1+
821.38497	874	1+
828.33326	698	1+
834.40734	438	1+
836.37223	719	1+
839.36112	2911	1+
850.37800	592	1+
861.39129	450	1+
874.23991	472	1+
879.37807	1192	1+
881.50042	811	1+
882.54715	757	1+
884.37176	806	1+
892.42172	418	1+
896.40278	4169	1+
906.38097	1099	1+
909.42279	454	1+
911.42552	513	1+
918.39649	982	1+
922.37351	928	1+
936.41988	1046	1+
937.43626	748	1+
938.12412	615	
947.26434	580	1+
958.48223	1035	1+
964.46310	593	1+
979.43950	898	
979.76842	1079	1+
980.10056	637	
981.49032	1620	1+
997.55288	402	1+
1009.47389	3843	1+
1108.55529	1224	1+
1184.51223	1234	1+
1281.56903	795	1+
1298.57547	1760	1+
1356.67368	1173	1+
1363.62742	2612	1+
1384.65587	678	1+
1396.61001	896	1+
1405.69975	1687	1+
1434.68646	2303	1+
1441.58428	745	1+
1449.65245	1327	1+
1452.72489	20350	1+
1457.62464	3185	1+
1468.64788	3527	1+
1489.53523	1489	1+
1517.71489	733	1+
1521.74347	1557	1+
1529.70409	2302	1+
1536.72376	776	1+
1539.75459	15634	1+
1551.77140	2952	1+
1553.73806	2753	1+
1571.69421	2796	1+
1591.71645	1151	1+
1619.70575	2808	1+
1625.75058	1930	1+
1669.79832	869	1+
1684.81604	1314	1+
1702.81754	14840	1+
1707.77410	1117	1+
1716.73103	1610	1+
1731.77435	650	1+
1734.75572	6297	1+
1801.89989	6302	1+
1810.74736	1098	1+
1828.72570	22505	1+
1834.84145	888	1+
1847.83867	3965	1+
1860.66150	2039	1+
1909.79811	769	1+
1927.78966	14144	1+
1945.85326	790	1+
1973.76082	1440	1+
2040.88269	1524	1+
2154.91572	1217	1+
END IONS

###FS:    #m/z: 928.68818 #charge   3
###MaxRes:#m/z:  0.00000 #charge-128
###MS: 1237
###MSMS: 1238
BEGIN IONS
TITLE=Cmpd 457, AutoMSn(928.6882), 20.9 min
RTINSECONDS=1255.74
SCANS=MS: 1237 MSMS: 1238
PEPMASS=928.68818	1176561
CHARGE=3+
402.23364	20215	
437.18380	79308	1+
459.25808	13968	
550.26680	26167	1+
665.29392	32858	1+
784.04113	113811	1+
784.37283	117834	1+
784.70908	77516	1+
821.34665	14051	
839.35726	34307	1+
859.39430	46649	1+
928.44155	13447	
928.68841	15157	
958.79770	105938	1+
959.13194	114020	1+
959.46495	89319	1+
987.80671	36301	1+
988.14167	36465	1+
988.47536	25532	
1016.81997	19624	
1017.15294	31478	
1017.48725	30164	
1017.82271	19742	
1055.16133	39976	
1055.49608	73610	
1055.82986	65039	
1056.16027	43299	
1056.49477	29506	
1092.85551	22460	
1093.18929	38495	
1093.52291	36538	
1093.85645	26179	
1094.19174	14556	
1146.19678	18975	
1146.53474	32672	
1146.86741	34484	
1147.20191	25924	
1147.53493	15158	
1363.62706	81939	1+
1516.73075	63857	1+
1592.71661	28396	1+
1603.75233	101158	1+
1620.70974	45443	1+
1643.73496	32764	1+
1718.78990	76252	1+
1719.29947	71277	1+
1734.75605	79240	1+
1766.82471	305482	1+
1800.84818	35525	1+
1830.82005	48399	1+
1847.84921	365679	1+
1848.35905	168847	1+
1856.87285	629928	1+
1857.37361	587902	1+
1865.88967	377055	1+
1946.90784	86218	1+
1978.97535	85086	1+
2093.01534	115903	1+
2350.10387	49782	1+
END IONS

###FS:    #m/z: 1238.58224 #charge   1
###MaxRes:#m/z:  0.00000 #charge-128
###MS: 1237
###MSMS: 1239
BEGIN IONS
TITLE=Cmpd 458, AutoMSn(1238.5822), 20.9 min
RTINSECONDS=1256.24
SCANS=MS: 1237 MSMS: 1239
PEPMASS=1238.58224	469649
CHARGE=1+
402.23362	1016	
929.18833	1284	
929.44614	1084	
929.68816	1022	
1237.26061	906	
1237.92822	2033	
1238.25171	21134	
1238.58520	64727	1+
END IONS

###FS:    #m/z: 743.55496 #charge   3
###MaxRes:#m/z:  0.00000 #charge-128
###MS: 1237
###MSMS: 1240
BEGIN IONS
TITLE=Cmpd 459, AutoMSn(743.5550), 20.9 min
RTINSECONDS=1256.74
SCANS=MS: 1237 MSMS: 1240
PEPMASS=743.55496	103267
CHARGE=3+
346.17657	1026	
372.13078	1949	1+
389.14744	1858	1+
397.17863	521	
402.22917	8591	1+
437.18517	5083	1+
440.19030	625	
455.19122	773	1+
459.25205	720	
485.21122	1306	1+
491.24468	1943	1+
498.25125	598	1+
500.23853	940	1+
504.23590	1707	1+
506.24988	6254	1+
506.58631	3707	1+
506.91621	2188	
510.58122	530	
510.90522	643	
515.31328	1728	1+
525.25047	1747	1+
531.26869	1104	1+
535.26108	3019	1+
535.59939	1896	
535.92567	911	
544.22031	907	1+
548.59067	2750	1+
548.92391	1832	
549.25579	2489	1+
552.20980	1066	1+
571.20518	554	
578.92230	1888	1+
579.25816	1311	1+
579.59442	1099	
584.27816	1545	1+
586.27478	1210	1+
589.61157	880	1+
589.95513	634	
590.28011	1341	1+
595.80171	622	
596.27956	1092	1+
601.28746	808	1+
607.28831	1349	1+
607.62581	561	
614.28382	977	1+
616.62111	3014	1+
616.95374	2042	1+
617.28513	1291	
621.96569	855	1+
622.63597	675	1+
625.78548	622	1+
634.98695	609	1+
635.29820	676	1+
637.30874	900	1+
647.29695	527	1+
649.97662	709	
657.29426	1171	1+
665.29002	2093	1+
674.31325	853	1+
676.29689	561	
680.32601	485	1+
684.30458	1116	1+
699.31691	1130	1+
706.31754	1633	1+
719.60820	838	
720.10166	593	
728.31294	1103	1+
734.31534	1523	1+
739.36486	2515	1+
740.10326	492	1+
746.35118	633	1+
752.33766	2609	1+
754.37217	1089	1+
784.38126	635	
784.71090	827	1+
787.38172	462	1+
798.36498	736	1+
818.43060	1196	1+
821.36243	5587	1+
836.37731	845	1+
839.36050	4239	1+
896.40368	4325	1+
901.43053	2061	1+
911.42121	536	1+
916.41281	620	1+
918.41949	1018	1+
959.12872	809	1+
959.46579	654	
964.46781	787	1+
982.48048	977	1+
992.49779	694	1+
1008.47284	3284	1+
1108.56743	737	
1196.90568	705	
1298.58854	1241	1+
1305.63389	1555	1+
1334.61740	1142	1+
1363.61694	552	
1363.62872	2844	1+
1411.64435	1406	1+
1419.66635	2659	1+
1428.68530	789	1+
1437.69994	1813	1+
1452.72115	3281	1+
1457.63155	2924	1+
1495.68314	1407	1+
1497.69620	2124	1+
1507.70493	1065	1+
1512.69248	1272	1+
1516.73344	24872	1+
1529.70651	2447	1+
1539.75321	2038	1+
1543.69550	1092	1+
1553.68833	1080	1+
1571.68731	3264	1+
1585.73374	1504	1+
1591.71854	1627	1+
1603.75614	15562	1+
1620.71495	3390	1+
1627.73074	944	1+
1643.73773	3712	1+
1689.73537	903	1+
1702.81562	3302	1+
1706.75671	1236	1+
1716.74200	2453	1+
1734.75811	8654	1+
1748.80532	2218	1+
1766.82853	30940	1+
1801.89159	1617	1+
1847.84764	6950	1+
1865.89234	14563	1+
1946.89779	1592	1+
END IONS

###FS:    #m/z: 1238.58199 #charge   1
###MaxRes:#m/z:  0.00000 #charge-128
###MS: 1241
###MSMS: 1242
BEGIN IONS
TITLE=Cmpd 460, AutoMSn(1238.5820), 21.0 min
RTINSECONDS=1259.77
SCANS=MS: 1241 MSMS: 1242
PEPMASS=1238.58199	394410
CHARGE=1+
402.23137	688	
929.67524	656	
1232.59764	579	
1232.88513	662	
1237.23736	584	
1237.58328	1047	
1237.89836	1243	
1238.24836	40553	1+
1238.58351	44495	1+
END IONS

###FS:    #m/z: 743.55547 #charge   3
###MaxRes:#m/z:  0.00000 #charge-128
###MS: 1241
###MSMS: 1243
BEGIN IONS
TITLE=Cmpd 461, AutoMSn(743.5555), 21.0 min
RTINSECONDS=1260.27
SCANS=MS: 1241 MSMS: 1243
PEPMASS=743.55547	80106
CHARGE=3+
346.17741	573	
372.13140	956	
389.15425	1108	1+
391.68293	487	
402.22841	5615	1+
411.21396	609	
417.92997	938	
437.18422	3843	1+
440.19585	521	
448.19771	836	1+
457.19360	618	1+
468.71169	538	1+
485.21524	898	1+
490.74140	526	1+
493.25144	946	1+
500.23764	500	1+
504.24106	1180	1+
506.24808	6480	1+
506.58700	4151	1+
506.91572	2324	
515.31769	1310	1+
518.17177	470	
525.27409	477	
529.23602	446	1+
531.27296	701	1+
535.25434	1669	1+
535.60136	1073	
535.93388	472	
539.25081	402	1+
543.23978	585	1+
545.22023	698	1+
548.59437	1217	
548.92789	1432	
549.25733	1844	1+
552.22960	730	1+
578.92931	1288	1+
579.25728	1123	1+
579.59969	504	
584.27866	964	1+
589.26621	573	1+
589.60804	474	
589.95249	483	
591.29035	698	1+
595.78093	443	1+
598.27045	606	1+
601.61452	541	
602.26378	754	1+
607.28628	990	1+
616.29426	1308	1+
616.62586	1459	1+
616.95280	1660	1+
625.78866	494	
635.29972	475	1+
645.40911	609	
649.64472	707	1+
650.29226	738	
653.31925	1175	1+
659.29655	496	1+
661.31148	549	1+
665.29724	1645	1+
674.30074	481	1+
676.29274	608	1+
680.35308	762	1+
684.31060	662	1+
699.32392	745	1+
707.31598	767	1+
719.60477	708	
724.31756	713	1+
728.32213	937	1+
734.32403	870	1+
744.34750	523	1+
747.36600	834	1+
752.32448	869	1+
754.37013	570	
754.37823	748	1+
763.50727	577	
770.36771	1808	1+
777.34982	549	1+
784.36802	482	1+
792.35540	1026	1+
799.36089	479	1+
805.38105	1049	1+
806.41819	697	1+
813.37595	802	1+
818.41685	1000	1+
821.33698	1020	
822.36910	3300	1+
839.35993	3136	1+
845.37365	497	1+
889.43763	401	1+
896.40408	3347	1+
903.39289	783	1+
917.46156	1067	1+
935.38566	515	1+
946.54497	569	
958.78489	597	1+
974.44790	445	1+
982.46294	543	1+
1008.47518	1469	1+
1191.55511	726	1+
1363.63245	3954	1+
1419.66654	2526	1+
1434.67011	940	1+
1436.69350	1704	1+
1452.72690	2733	1+
1458.63058	2381	1+
1478.69925	1428	1+
1498.72106	1281	1+
1512.69578	1248	1+
1516.72950	16839	1+
1529.70408	2364	1+
1539.74847	1610	1+
1543.70166	887	1+
1571.69167	2069	1+
1585.72452	1630	1+
1593.71173	1113	1+
1603.75373	11223	1+
1620.70744	2314	1+
1643.73842	3237	1+
1670.75971	905	1+
1702.81776	2766	1+
1706.79657	880	1+
1717.73525	2151	1+
1734.75882	5819	1+
1748.81375	1619	1+
1766.82374	23598	1+
1801.88817	911	1+
1829.79935	1063	1+
1847.83884	4774	1+
1865.88973	10628	1+
1978.95892	957	1+
END IONS

###FS:    #m/z: 776.93893 #charge   3
###MaxRes:#m/z:  0.00000 #charge-128
###MS: 1241
###MSMS: 1244
BEGIN IONS
TITLE=Cmpd 462, AutoMSn(776.9389), 21.0 min
RTINSECONDS=1260.77
SCANS=MS: 1241 MSMS: 1244
PEPMASS=776.93893	73085
CHARGE=3+
346.17129	357	
372.13321	756	1+
375.05495	750	1+
383.22200	430	1+
389.15110	1311	1+
394.20191	318	1+
402.22830	6504	1+
403.05274	772	1+
406.18919	339	1+
420.69054	329	1+
437.18374	2623	1+
456.20038	609	1+
459.25411	468	1+
461.70662	369	
468.71492	371	1+
472.24383	268	1+
484.91941	1687	1+
485.58729	515	
486.22052	642	1+
493.23633	417	
498.25351	491	1+
503.21912	301	1+
504.74351	785	1+
507.23800	538	1+
510.57718	488	
512.25742	269	1+
513.92959	580	
514.26819	1286	1+
518.21698	280	1+
525.27039	749	1+
528.22186	347	1+
531.25990	535	1+
534.88026	437	
539.77117	364	1+
543.25400	539	1+
545.21302	793	1+
548.25017	509	1+
548.58843	796	
550.27307	809	1+
553.22712	298	1+
558.27768	217	1+
563.08239	1318	1+
563.80770	370	1+
566.24110	323	1+
567.92517	252	1+
568.27714	598	
568.61721	371	
571.22324	452	1+
576.26929	454	1+
578.91295	559	1+
579.25201	530	1+
582.23344	220	1+
584.27023	808	1+
587.26891	386	1+
590.88144	388	1+
591.26567	835	1+
596.27046	300	1+
598.27528	518	1+
601.29147	848	1+
601.63370	688	
606.25703	416	1+
609.23826	795	1+
610.58849	590	1+
610.91818	338	1+
612.28167	218	1+
614.28931	454	1+
616.61873	605	
616.95172	587	1+
617.28391	701	1+
620.88945	358	1+
621.31219	404	1+
626.28474	330	1+
635.26695	941	1+
639.27785	664	1+
643.27459	817	1+
643.60080	569	
648.24826	252	1+
652.87495	268	1+
657.28540	491	1+
658.59703	453	1+
658.91652	621	
659.28001	926	1+
665.29025	1309	1+
667.81439	616	
673.28641	321	1+
673.99601	251	1+
676.17486	376	1+
680.32966	436	1+
684.30447	679	1+
691.31358	361	1+
694.34054	392	1+
694.92401	737	
699.32828	783	1+
703.59988	364	
706.31472	951	1+
712.28998	444	1+
719.56469	217	1+
730.62293	284	1+
734.32282	1559	1+
735.08199	559	
737.32644	737	1+
738.02758	290	1+
751.32360	729	1+
754.40703	1282	1+
756.10120	224	1+
760.36909	618	1+
762.74969	280	1+
763.50260	516	
781.35785	509	1+
788.34635	367	
791.19194	404	
793.34927	269	1+
800.78856	256	1+
803.34268	1135	1+
804.66619	585	1+
810.36900	579	1+
810.86488	687	1+
815.36735	354	
819.79377	487	1+
821.36105	1780	1+
827.34904	415	1+
834.40258	235	1+
839.36430	1756	1+
845.36884	274	1+
850.11224	523	
852.14234	398	1+
854.39774	497	
870.37862	279	1+
882.52689	391	
882.54893	354	1+
891.43911	261	1+
896.40229	3157	1+
904.83523	335	1+
906.40847	430	1+
908.43383	541	1+
918.41234	358	1+
922.37300	688	1+
923.72420	284	1+
928.41788	371	1+
946.41651	233	1+
947.24069	501	1+
958.46613	734	1+
964.40915	4462	1+
969.46584	1222	1+
973.43884	701	1+
979.41154	407	1+
979.78387	381	1+
982.47247	770	1+
997.52917	414	1+
1009.48367	2676	1+
1043.49168	362	1+
1108.53047	865	1+
1183.53383	664	1+
1228.62159	397	1+
1249.57082	404	1+
1298.59392	669	1+
1337.57394	451	1+
1355.67812	810	1+
1363.63118	1650	1+
1405.68548	763	1+
1411.64135	638	1+
1418.63639	408	1+
1434.68936	1597	1+
1452.73130	9530	1+
1459.65108	1014	1+
1468.65163	1175	1+
1489.58992	870	1+
1503.67631	1155	1+
1510.70324	595	1+
1521.74729	731	1+
1529.69280	1228	1+
1539.75569	7634	1+
1543.71120	1545	1+
1548.72900	787	1+
1551.77415	2503	1+
1554.76175	1939	1+
1571.68641	1059	1+
1592.69743	475	1+
1621.73108	704	1+
1625.73939	763	1+
1634.76810	657	1+
1642.71098	1052	1+
1669.75596	620	1+
1683.77816	901	1+
1699.77919	539	1+
1702.82349	8507	1+
1734.75582	3050	1+
1745.68650	439	1+
1765.81638	643	1+
1768.71515	573	1+
1793.79609	570	1+
1801.89753	4344	1+
1819.83834	529	1+
1828.72405	7833	1+
1833.80841	632	1+
1847.84233	1617	1+
1860.64824	1462	1+
1910.83906	392	1+
1927.79494	6112	1+
1973.73388	963	1+
2029.02531	524	1+
END IONS

###FS:    #m/z: 935.94249 #charge   3
###MaxRes:#m/z:  0.00000 #charge-128
###MS: 1245
###MSMS: 1246
BEGIN IONS
TITLE=Cmpd 463, AutoMSn(935.9425), 21.1 min
RTINSECONDS=1263.8
SCANS=MS: 1245 MSMS: 1246
PEPMASS=935.94249	60379
CHARGE=3+
346.17271	1034	1+
372.13546	672	
389.15001	1716	1+
400.21776	671	
402.23279	5121	1+
408.83444	546	
409.19365	925	1+
411.23201	870	1+
437.18236	12118	1+
459.25694	2754	1+
476.17824	591	1+
485.21798	848	1+
497.27498	386	1+
515.31132	916	1+
522.25463	982	1+
525.27986	790	1+
531.27293	449	1+
545.21115	759	1+
548.24962	401	1+
550.26147	4125	1+
566.25748	704	1+
584.28603	848	1+
599.25906	405	1+
625.79625	456	1+
638.28934	527	1+
661.31513	683	1+
665.29509	4997	1+
680.30201	603	1+
699.32862	1244	1+
707.31078	536	1+
724.32088	460	
726.32315	1108	1+
726.86758	436	1+
734.32173	762	1+
747.34225	700	1+
750.35243	502	1+
752.33292	2171	1+
756.85378	754	1+
757.86043	3533	1+
762.37983	452	1+
762.72096	580	1+
765.84657	502	
767.34225	500	1+
777.35181	400	1+
784.03957	2709	1+
784.36965	3657	1+
784.71927	2399	1+
785.85171	1093	1+
789.04229	1271	1+
789.35460	1182	1+
789.70864	577	
793.04243	5639	1+
793.37401	6741	1+
793.71466	2926	1+
797.71173	832	1+
798.03919	743	1+
798.38269	855	1+
805.34838	986	1+
821.35115	1224	
821.87454	1555	1+
831.38602	532	1+
839.36005	5131	1+
859.65279	557	1+
860.38371	2027	1+
861.15323	530	
895.41464	648	1+
906.18140	579	1+
907.70924	986	1+
908.15987	856	1+
912.17362	1351	1+
915.91657	2029	1+
916.42103	2649	1+
918.71057	440	1+
921.41140	450	1+
925.17389	1228	1+
927.67545	2016	1+
930.43472	3209	1+
930.68656	5793	1+
930.92111	2870	1+
931.18537	2644	1+
932.42895	2389	
932.94516	7074	1+
933.44357	13438	1+
934.68797	10862	1+
935.18314	2710	
938.44153	6161	1+
938.67886	1770	
946.52717	674	1+
952.45506	788	1+
958.47148	628	
958.79884	1059	
959.12898	2159	1+
959.45617	2665	1+
959.80382	1479	1+
963.79435	956	1+
967.80466	2868	1+
968.13334	3211	1+
968.46505	2054	1+
972.47654	933	1+
988.47499	724	1+
988.82026	541	1+
992.47697	451	1+
996.82031	1236	1+
997.14939	686	1+
997.49807	694	
1006.45809	917	1+
1009.48137	1286	1+
1016.82673	533	1+
1017.13026	477	
1026.18925	533	
1026.48501	557	
1052.47609	609	1+
1055.15941	1157	1+
1057.48164	874	1+
1059.51329	2779	1+
1064.15731	2129	1+
1064.50440	2249	1+
1064.83033	1293	
1068.49246	664	1+
1080.39265	484	
1087.47588	699	1+
1092.84949	1006	1+
1096.52129	716	1+
1102.18803	810	
1102.52892	574	
1102.87265	525	
1155.52754	668	
1155.85758	800	
1156.20936	552	
1174.55173	679	1+
1345.60391	1217	1+
1363.62944	8518	1+
1403.66327	581	1+
1440.65481	874	1+
1459.65803	2648	1+
1477.70113	946	1+
1515.72136	5991	1+
1525.74275	726	1+
1539.72675	1029	1+
1543.72432	4080	1+
1557.71439	808	1+
1571.69452	2385	1+
1574.66948	1605	1+
1587.73614	2170	1+
1591.71651	2635	1+
1603.73486	6100	1+
1613.72488	650	1+
1620.71356	4475	1+
1625.73190	2036	1+
1630.77060	6111	1+
1635.81233	1068	1+
1643.73837	4500	1+
1659.76348	826	1+
1669.76675	944	1+
1683.76267	829	1+
1689.75405	1199	1+
1702.80259	2137	1+
1717.74610	1656	1+
1723.76596	1096	1+
1724.29069	1258	1+
1725.76961	1099	1+
1729.80625	1051	1+
1731.79325	2288	1+
1732.29097	2078	1+
1733.75852	7888	1+
1739.28557	790	1+
1739.82339	861	1+
1747.76878	992	1+
1749.76287	1193	1+
1756.85704	1052	1+
1766.81988	11695	1+
1775.83414	684	1+
1783.82401	1722	1+
1793.83358	13111	1+
1800.84981	3816	1+
1806.84237	2201	1+
1810.84992	2908	1+
1816.85604	1432	1+
1819.85098	1905	1+
1824.85479	3309	1+
1825.37137	2350	1+
1843.80528	1266	1+
1847.83976	13652	1+
1853.87318	2072	1+
1855.86783	4382	1+
1856.35438	3427	1+
1862.37201	5144	1+
1864.37467	6987	1+
1867.87870	13683	1+
1869.86846	20186	1+
1870.36995	15942	1+
1876.87468	7945	1+
1877.36581	6430	1+
1880.85867	2715	1+
1884.86627	918	1+
1892.90096	13289	1+
1906.89841	2401	1+
1919.89787	1271	1+
1928.89125	1273	1+
1945.91406	5651	1+
1961.92344	813	1+
1977.96849	3471	1+
1989.95744	580	1+
2005.98146	2200	1+
2092.99853	3382	1+
2109.97103	2020	1+
2120.02859	4157	1+
2280.05585	709	1+
2350.11740	979	1+
2376.08511	1785	1+
END IONS

###FS:    #m/z: 996.61832 #charge   3
###MaxRes:#m/z:  0.00000 #charge-128
###MS: 1245
###MSMS: 1247
BEGIN IONS
TITLE=Cmpd 464, AutoMSn(996.6183), 21.1 min
RTINSECONDS=1264.3
SCANS=MS: 1245 MSMS: 1247
PEPMASS=996.61832	42321
CHARGE=3+
376.18832	544	
437.18185	566	1+
462.14860	307	1+
525.26166	282	1+
541.28981	228	1+
554.23458	525	1+
576.28106	490	
577.15227	313	
603.24723	738	1+
603.59089	327	
603.92341	364	
606.68305	940	1+
607.02310	635	
611.77176	506	1+
611.87096	294	
629.31468	282	1+
635.69098	1826	1+
636.02286	1429	
636.35786	608	
637.09342	372	
668.04325	503	1+
668.37420	599	
668.72217	443	1+
670.61034	629	
671.09382	313	
673.89204	206	1+
690.28285	217	1+
703.61923	283	1+
710.12776	271	1+
710.33028	441	1+
710.89969	267	1+
714.38770	669	
714.88627	796	
729.28078	229	1+
732.39224	296	1+
738.08917	931	
738.40923	1898	1+
738.75684	712	
738.88660	906	1+
759.37814	227	1+
782.75471	375	1+
783.40833	297	1+
788.41411	279	1+
791.41324	868	1+
791.77205	311	1+
792.09538	374	
796.27028	404	1+
796.42324	300	
796.62767	663	1+
802.36354	399	1+
809.42821	609	1+
834.95885	283	
835.32547	373	1+
848.45502	1525	1+
848.78466	1104	1+
849.12032	907	1+
876.34846	328	1+
877.65204	231	1+
890.33888	286	1+
896.68253	436	1+
897.00639	467	1+
897.33777	712	1+
902.81121	1766	1+
903.14355	1640	1+
903.47863	1193	
908.49892	218	1+
911.44116	233	1+
918.46002	412	1+
928.18219	463	1+
929.68359	449	1+
930.02139	754	1+
930.35153	743	1+
951.84844	847	1+
952.16341	1712	1+
952.50856	1971	1+
953.02340	549	1+
957.47193	336	1+
962.51017	335	1+
973.02750	332	1+
984.85403	552	1+
985.18121	556	1+
985.51191	713	1+
991.43807	498	1+
993.68666	226	1+
995.44391	267	1+
995.85359	333	1+
1027.87148	1150	1+
1028.20725	677	
1028.52629	693	
1251.94862	628	1+
1263.48852	340	1+
1272.70256	861	1+
1331.66973	635	1+
1339.68697	664	1+
1344.49101	964	1+
1344.99248	705	
1345.97405	431	
1353.71249	3966	1+
1354.21561	2857	1+
1362.65372	462	1+
1404.75144	579	1+
1413.75559	873	1+
1427.26118	1586	1+
1477.27848	2067	1+
1538.61064	485	1+
1541.30463	1845	1+
1541.78067	1472	1+
1619.88519	1115	1+
1639.65760	657	1+
1707.97058	939	1+
1766.78869	484	1+
1806.71785	5739	1+
1847.81496	491	1+
1854.86344	683	1+
1863.82178	452	1+
1893.76406	1378	1+
1934.87618	471	1+
1945.86463	679	1+
1951.78353	2591	1+
1983.81396	596	1+
2111.82246	1067	1+
2226.84733	1167	1+
2386.85149	609	1+
END IONS

###FS:    #m/z: 1195.73917 #charge   2
###MaxRes:#m/z:  0.00000 #charge-128
###MS: 1245
###MSMS: 1248
BEGIN IONS
TITLE=Cmpd 465, AutoMSn(1195.7392), 21.1 min
RTINSECONDS=1264.8
SCANS=MS: 1245 MSMS: 1248
PEPMASS=1195.73917	31181
CHARGE=2+
366.13902	350	
576.27985	230	1+
635.69579	219	
636.35495	269	
657.23246	269	
668.04436	320	1+
668.37734	274	
738.42023	431	1+
738.75972	156	
769.78735	170	
787.81308	223	
788.33162	241	
791.42201	170	
855.00259	199	
876.32916	292	1+
903.14575	289	1+
910.50342	139	
924.93780	150	
947.37705	257	1+
948.87444	179	
952.19760	150	
984.85596	286	1+
985.20203	272	1+
985.51896	204	
1061.23108	265	
1061.56872	187	
1061.89133	156	
1171.87663	145	
1176.32826	144	
1177.72505	145	
1178.01600	177	
1316.47935	140	
1344.97500	223	
1582.55337	313	1+
1806.70399	768	1+
1904.05189	791	1+
2347.73512	1791	1+
2347.93839	1665	1+
2348.35861	2143	1+
2354.17315	439	1+
END IONS

###FS:    #m/z: 935.94403 #charge   3
###MaxRes:#m/z:  0.00000 #charge-128
###MS: 1249
###MSMS: 1250
BEGIN IONS
TITLE=Cmpd 466, AutoMSn(935.9440), 21.1 min
RTINSECONDS=1267.82
SCANS=MS: 1249 MSMS: 1250
PEPMASS=935.94403	130795
CHARGE=3+
346.17343	1440	1+
372.13202	841	
389.14946	1792	1+
402.23164	4882	1+
411.23226	981	1+
437.18259	14362	1+
459.25666	3551	1+
485.20936	1069	1+
515.31247	761	1+
522.27135	1301	
525.27194	973	1+
527.18526	582	1+
550.26081	4481	1+
563.21290	881	1+
660.30631	662	1+
665.29462	5468	1+
668.31712	734	
699.32449	829	1+
707.30324	598	1+
710.31517	518	1+
724.33280	864	1+
747.33893	869	1+
752.33016	2378	1+
778.35429	759	1+
782.35922	637	1+
784.04189	2093	1+
784.35719	3769	1+
784.70677	1609	1+
[truncated: 598,630 more chars]
